# Supplementary material for: Probing language identity encoded in pre-trained multilingual models: a typological view
Source: PeerJ Comput Sci. 2022 Mar 15;8:e899. doi: 10.7717/peerj-cs.899 (PMC9044357; doi:10.7717/peerj-cs.899)
Supplement: Supplemental Information 1 [file peerj-cs-08-899-s001.zip]

Archive with 53 entries (48 files):
- Raw data or code files/
- Raw data or code files/calculate typological features/
- Raw data or code files/calculate typological features/SSWL_INFO_dict.dat
- Raw data or code files/calculate typological features/WALS_INFO_dict.dat
- Raw data or code files/calculate typological features/calculate.py
- Raw data or code files/calculate typological features/features2num_SSWL.dat
- Raw data or code files/calculate typological features/features2num_WALS.dat
- Raw data or code files/calculate typological features/main2.py
- Raw data or code files/calculate typological features/statistics.py
- Raw data or code files/contextualized embeddings/
- Raw data or code files/contextualized embeddings/config.json
- Raw data or code files/contextualized embeddings/main1.py
- Raw data or code files/contextualized embeddings/main_bert_random.py
- Raw data or code files/features/
- Raw data or code files/features/SSWL_INFO.xlsx
- Raw data or code files/features/WALS_INFO.xlsx
- Raw data or code files/multilingual sentences/
- Raw data or code files/multilingual sentences/Albanian.txt
- Raw data or code files/multilingual sentences/Basque.txt
- Raw data or code files/multilingual sentences/Bulgarian.txt
- Raw data or code files/multilingual sentences/Catalan.txt
- Raw data or code files/multilingual sentences/Chinese.txt
- Raw data or code files/multilingual sentences/Czech.txt
- Raw data or code files/multilingual sentences/Danish.txt
- Raw data or code files/multilingual sentences/Dutch.txt
- Raw data or code files/multilingual sentences/English.txt
- Raw data or code files/multilingual sentences/Estonian.txt
- Raw data or code files/multilingual sentences/French.txt
- Raw data or code files/multilingual sentences/Greek (Modern).txt
- Raw data or code files/multilingual sentences/Hebrew.txt
- Raw data or code files/multilingual sentences/Hindi.txt
- Raw data or code files/multilingual sentences/Hungarian.txt
- Raw data or code files/multilingual sentences/Icelandic.txt
- Raw data or code files/multilingual sentences/Indonesian.txt
- Raw data or code files/multilingual sentences/Irish.txt
- Raw data or code files/multilingual sentences/Italian.txt
- Raw data or code files/multilingual sentences/Japanese.txt
- Raw data or code files/multilingual sentences/Kannada.txt
- Raw data or code files/multilingual sentences/Korean.txt
- Raw data or code files/multilingual sentences/Lithuanian.txt
- Raw data or code files/multilingual sentences/Nepali.txt
- Raw data or code files/multilingual sentences/Norwegian.txt
- Raw data or code files/multilingual sentences/Persian.txt
- Raw data or code files/multilingual sentences/Polish.txt
- Raw data or code files/multilingual sentences/Portuguese.txt
- Raw data or code files/multilingual sentences/Romanian.txt
- Raw data or code files/multilingual sentences/Russian.txt
- Raw data or code files/multilingual sentences/Serbian.txt
- Raw data or code files/multilingual sentences/Spanish.txt
- Raw data or code files/multilingual sentences/Swedish.txt
- Raw data or code files/multilingual sentences/Turkish.txt
- Raw data or code files/multilingual sentences/Ukrainian.txt
- Raw data or code files/multilingual sentences/Vietnamese.txt
