# Supplementary material for: Probing language identity encoded in pre-trained multilingual models: a typological view
Source: PeerJ Comput Sci. 2022 Mar 15;8:e899. doi: 10.7717/peerj-cs.899 (PMC9044357; doi:10.7717/peerj-cs.899)
Supplement: Supplemental Information 1 [file peerj-cs-08-899-s001.zip › Raw data or code files/calculate typological features/main2.py]

# coding=gbk#coding:utf-8
import openpyxl
from openpyxl import Workbook
import argparse
import os
import pickle
import torch
import copy
from calculate import run
from statistics import write


#Ö÷º¯Êý
def main(args):
    #merge embeddings£º½«¸÷ÖÖÓïÑÔµÄ10000ÌõÀý¾äµÄÏòÁ¿±íÊ¾×ÝÏòÆ´½Óµ½Ò»Æð

    path = './'+args.model+'/layer '+str(args.layer)
    all_embeddings = dict()
    for l in args.languages:
        filename = path+'/'+l+'_'+args.model+'_embedding.dat'
        with open(filename, 'rb') as fp:
            value = torch.tensor(pickle.load(fp))
            all_embeddings[l] = value
    args.all_embeddings = all_embeddings
    '''
    with open('all_embeddings.dat', 'rb') as fp:
        all_embeddings = pickle.load(fp)
    del all_embeddings['Chechen']
    del all_embeddings['Tagalog']
    args.all_embeddings = all_embeddings
    '''
    #¼ÆËãÃ¿ÖÖÓïÑÔµÄÃ¿Ò»ÀàÐÍÑ§ÌØÕ÷µÄÔ¤²â½á¹û£¬²¢Ð´ÈëtxtÎÄ¼þÖÐ
    for target_language in languages:                                            #Ñ­»·ÓïÖÖ
        for feature_index in range(len(args.features)):                          #Ñ­»·ÌØÕ÷
            feature = args.features[feature_index]
            if feature in list(args.INFO[target_language].keys()):
                for train_epoch in range(1, args.num_train_epochs+1):            #Ñ­»·ÑµÁ·ÂÖÊý
                    acc = run(target_language, feature_index, train_epoch, args)
                    with open(args.filename, 'a', encoding='utf-8') as fp:       #½«½á¹ûÐ´Èëµ½Ä¿±êÎÄ¼þÖÐ
                        fp.write("language:"+str(target_language)+" \t"
                                 +"feature_index:"+str(feature_index)+"\t"
                                 +"train_epoch:"+str(train_epoch)+"\t"
                                 +"acc:"+str(acc)+'\n')


if __name__ == "__main__":
    #ÖØÒªµÄ²ÎÊý
    parser = argparse.ArgumentParser()
    parser.add_argument('--model', type=str, default='bert', choices=['bert', 'xlm', 'xlm-R'])    #Ñ¡ÔñÄÄ¸öÔ¤ÑµÁ·¶àÓïÑÔÄ£ÐÍ
    parser.add_argument('--num_train_epochs', type=int, default=5)                                #ÑµÁ·ÂÖÊý
    parser.add_argument('--hidden_dropout_prob', type=float, default=0.5)                         #Òþ²ãÉñ¾­ÔªµÄdropoutÂÊ
    parser.add_argument('--learning_rate', type=float, default=1e-2)                              #Ñ§Ï°ÂÊ
    parser.add_argument('--input_size', type=int, default=768, choices=[768, 1024])               #ÊäÈëÒþ²ãÊ±µÄÏòÁ¿Î¬¶È
    parser.add_argument('--hidden_dim', type=int, default=100)                                    #Òþ²ãÉñ¾­Ôª¸öÊý
    parser.add_argument('--train_batch_size', type=int, default=512)                              #ÑµÁ·Ê±µÄbatch_size´óÐ¡
    parser.add_argument('--layer', type=int, default=1)                                           #¶ÔÄ£ÐÍÄÄÒ»Òþ²ã½øÐÐÑµÁ·

    args = parser.parse_args()
    args.device = torch.device("cuda:0" if torch.cuda.is_available() else "cpu")                 #Éè±¸(cpu or gpu)
    args.filename = 'result_'+args.model+'_'+'layer'+str(args.layer)+'.txt'                      #½á¹ûµÄÎÄ¼þÃû

    print(args)

    #°ÑÊýÖµ»¯ºóµÄÀàÐÍÑ§ÌØÕ÷ÐÅÏ¢µ¼Èë½øÀ´
    with open('features2num_WALS.dat', 'rb') as fp:
        features2num_WALS = pickle.load(fp)
    with open('features2num_SSWL.dat', 'rb') as fp:
        features2num_SSWL = pickle.load(fp)
    args.features2num = {**features2num_WALS, **features2num_SSWL}   #ºÏ²¢Á½¸ö×Öµä

    #°ÑÕûÀíµÄ¸÷ÖÖÓïÑÔµÄÀàÐÍÑ§ÐÅÏ¢µ¼Èë½øÀ´
    with open('WALS_INFO_dict.dat', 'rb') as fp:
        WALS_INFO = pickle.load(fp)
    with open('SSWL_INFO_dict.dat', 'rb') as fp:
        SSWL_INFO = pickle.load(fp)
    args.INFO = copy.deepcopy(WALS_INFO)      #ºÏ²¢Á½¸ö×Öµä
    for l in SSWL_INFO.keys():
        for f in  SSWL_INFO[l].keys():
            args.INFO[l][f] = SSWL_INFO[l][f]


    args.features = list(features2num_WALS.keys()) + list(features2num_SSWL.keys())     #ÀàÐÍÑ§ÌØÕ÷±äÁ¿
    languages = list(WALS_INFO.keys())                                                  #ÓïÖÖ±äÁ¿
    args.languages = languages

    main(args)
    write(args)
