# Supplementary material for: Probing language identity encoded in pre-trained multilingual models: a typological view
Source: PeerJ Comput Sci. 2022 Mar 15;8:e899. doi: 10.7717/peerj-cs.899 (PMC9044357; doi:10.7717/peerj-cs.899)
Supplement: Supplemental Information 1 [file peerj-cs-08-899-s001.zip › Raw data or code files/contextualized embeddings/config.json]

{
  "attention_probs_dropout_prob": 0.1,
  "directionality": "bidi",
  "hidden_act": "gelu",
  "hidden_dropout_prob": 0.1,
  "hidden_size": 768,
  "initializer_range": 0.02,
  "intermediate_size": 3072,
  "layer_norm_eps": 1e-12,
  "max_position_embeddings": 512,
  "model_type": "bert",
  "num_attention_heads": 12,
  "num_hidden_layers": 12,
  "pad_token_id": 0,
  "pooler_fc_size": 768,
  "pooler_num_attention_heads": 12,
  "pooler_num_fc_layers": 3,
  "pooler_size_per_head": 128,
  "pooler_type": "first_token_transform",
  "type_vocab_size": 2,
  "vocab_size": 119547
}
