# Supplementary material for: Probing language identity encoded in pre-trained multilingual models: a typological view
Source: PeerJ Comput Sci. 2022 Mar 15;8:e899. doi: 10.7717/peerj-cs.899 (PMC9044357; doi:10.7717/peerj-cs.899)
Supplement: Supplemental Information 1 [file peerj-cs-08-899-s001.zip › Raw data or code files/contextualized embeddings/main_bert_random.py]

# coding=gbk#coding:utf-8
#±¾ÎÄ¼þËæ»úmbert¶Ô¾ä×ÓµÄÏòÁ¿»¯±íÊ¾
import argparse
import torch
from transformers import BertTokenizer, BertModel, BertForMaskedLM,BertConfig
import os
import numpy as np
import pickle


#runº¯Êý£¬ÓÃÓÚ½«¸÷ÓïÑÔµÄ¾ä×Ó½øÐÐÏòÁ¿»¯±íÊ¾
def run(file, tokenizer, model):
    #µ¼ÈëÎÄ±¾
    with open(args.source_text+'/'+file, 'r', encoding='utf-8') as fp:
        lines = fp.readlines()
        lines = [line.strip() for line in lines]

    #°´Ä£ÐÍµÄ¸÷Òþ²ã½øÐÐÑ­»·
    b = []
    for line in lines:
        encoded_input = tokenizer(line.strip(), return_tensors='pt')
        outputs = model(**encoded_input)
        encoded_layers = outputs[0]
        token_vecs = encoded_layers[0]
        sentence_embedding = token_vecs[0]
    
        b.append(sentence_embedding.detach().numpy())    #µÃµ½¾ä×ÓµÄÏòÁ¿»¯±íÊ¾

        #´æ´¢½á¹û
        path = './'+args.model+'/layer '+str(12)
        if not os.path.exists(path):
            os.makedirs(path)
        newfile = path +'/'+file.split('.')[0]+'_'+args.model+'_embedding.dat'
        with open(newfile, 'wb') as f:
            pickle.dump(b, f)


#Ö÷º¯Êý
def main(args):
    configuration = BertConfig.from_pretrained('config.json')                       #µ¼ÈëÅäÖÃ
    model = BertModel(configuration)                                                #¹¹½¨Ä£ÐÍ
    tokenizer = BertTokenizer.from_pretrained('bert-base-multilingual-cased')       #´òtokenµÄ¹¤¾ß

    model.eval()                               #Ä£ÐÍÆÀ¹À
    files = os.listdir(args.source_text)
    for file in files:                         #ÔËÐÐÎÄ¼þ¼ÐÏÂ¸÷¸öÓïÖÖµÄÎÄ¼þ
        run(file, tokenizer, model)


if __name__ == "__main__":
    #ÖØÒªµÄ²ÎÊý
    parser = argparse.ArgumentParser()
    parser.add_argument('--model', type=str, default='bert_random')                  #Ñ¡ÔñÄÄÒ»¸öÔ¤ÑµÁ·¶àÓïÑÔÄ£ÐÍ
    parser.add_argument('--max_len', type=int, default=512)                          #¾ä×Ó×î´ó³¤¶È
    parser.add_argument('--source_text', type=str, default='./multilingual text')    #ÓïÁÏµÄÎÄ¼þ¼Ð

    args = parser.parse_args()
    args.device = torch.device("cuda:0" if torch.cuda.is_available() else "cpu")    #Éè±¸(gpu or cpu)

    print(args)
    main(args)
