# Supplementary material for: Probing language identity encoded in pre-trained multilingual models: a typological view
Source: PeerJ Comput Sci. 2022 Mar 15;8:e899. doi: 10.7717/peerj-cs.899 (PMC9044357; doi:10.7717/peerj-cs.899)
Supplement: Supplemental Information 1 [file peerj-cs-08-899-s001.zip › Raw data or code files/features/WALS_INFO.xlsx]

## Sheet: Sheet1
	Negative Morphemes	Order of Adjective and Noun	Order of Demonstrative and Noun	Order of Negative Morpheme and Verb	Order of Object and Verb	Order of Subject and Verb	Order of Subject, Object and Verb	Position of Negative Word With Respect to Subject, Object, and Verb	Postverbal Negative Morphemes	Preverbal Negative Morphemes	Relationship between the Order of Object and Verb and the Order of Adjective and Noun	Coding of Nominal Plurality	Order of Adposition and Noun Phrase	Order of Genitive and Noun	Order of Numeral and Noun	Polar Questions	Position of Tense-Aspect Affixes	Prefixing vs. Suffixing in Inflectional Morphology	Relationship between the Order of Object and Verb and the Order of Adposition and Noun Phrase	The Morphological Imperative	Imperative-Hortative Systems	Order of Relative Clause and Noun	Ordinal Numerals	Position of Case Affixes	Relationship between the Order of Object and Verb and the Order of Relative Clause and Noun	Tea	The Prohibitive	Position of Polar Question Particles	Definite Articles	Expression of Pronominal Subjects	Order of Adverbial Subordinator and Clause	Indefinite Articles	Nominal and Locational Predication	Predicative Adjectives	Zero Copula for Predicate Nominals	Epistemic Possibility	Intensifiers and Reflexive Pronouns	Overlap between Situational and Epistemic Modal Marking	Politeness Distinctions in Pronouns	Position of Interrogative Phrases in Content Questions	Situational Possibility	Asymmetrical Case-Marking	Number of Cases	Finger and Hand	Hand and Arm	Indefinite Pronouns	Negative Indefinite Pronouns and Predicate Negation	Noun Phrase Conjunction	Order of Degree Word and Adjective
Albanian	Negative particle	Noun-Adjective	Demonstrative-Noun	NegV	VO	SV	SVO	SNegVO	None	NegV	VO and NAdj	Plural suffix	Prepositions	Noun-Genitive	Numeral-Noun	Question particle	Tense-aspect suffixes	Strongly suffixing	VO and Prepositions	Second singular	Maximal system	Noun-Relative clause	First, two-th, three-th	Case suffixes	VO and NRel	Words derived from Sinitic cha	Normal imperative + special negative	Initial	Definite affix	Subject affixes on verb	Initial subordinator word	Indefinite word distinct from 'one'	Identical	Nonverbal encoding	Impossible	Verbal constructions		Overlap for either possibility or necessity	No politeness distinction		Verbal constructions	Syncretism in relevant NP-types	4 cases					'And' different from 'with'	Degree word-Adjective
Basque	Negative particle	Noun-Adjective	Noun-Demonstrative	NegV	OV	SV	SOV	SONegV	None	NegV	OV and NAdj	Plural clitic	Postpositions	Genitive-Noun	Numeral-Noun	Question particle	Mixed type	Equal prefixing and suffixing	OV and Postpositions	Second singular and second plural	Neither type of system	Relative clause-Noun	First, two-th, three-th	Postpositional clitics	OV and RelN	Words derived from Sinitic cha	Normal imperative + normal negative	Other position	Definite word distinct from demonstrative	Subject affixes on verb	Final subordinator word	Indefinite word same as 'one'	Different	Nonverbal encoding	Impossible	Affixes on verbs	Differentiated	Overlap for both possibility and necessity	Binary politeness distinction	Not initial interrogative phrase	Affixes on verbs	Syncretism in relevant NP-types	10 or more cases	Different	Different	Interrogative-based	Predicate negation also present	'And' different from 'with'	Degree word-Adjective
Breton	Double negation	Noun-Adjective	Noun-Demonstrative	ObligDoubleNeg	VO	VS	SVO	ObligDoubleNeg	VNeg	NegV	VO and NAdj	Plural suffix	Prepositions	Noun-Genitive	Numeral-Noun	Question particle	Tense-aspect suffixes	Weakly suffixing	VO and Prepositions	Second singular and second plural		Noun-Relative clause	First, second, three-th	Prepositional clitics	VO and NRel	Words derived from Min Nan Chinese te		Initial	Definite word distinct from demonstrative	Subject affixes on verb	Initial subordinator word	Indefinite word distinct from 'one'	Identical	Nonverbal encoding	Impossible				Binary politeness distinction	Initial interrogative phrase				Different	Different			'And' different from 'with'	No dominant order
Bulgarian	Negative particle	Adjective-Noun	Demonstrative-Noun	NegV	VO	No dominant order	SVO	SNegVO	None	NegV	VO and AdjN	Plural suffix	Prepositions	No dominant order	Numeral-Noun	Question particle	Tense-aspect suffixes	Strongly suffixing	VO and Prepositions	Second singular and second plural	Maximal system	Noun-Relative clause	First, second, three-th	No case affixes or adpositional clitics	VO and NRel	Words derived from Sinitic cha	Special imperative + special negative	Second position	Definite word distinct from demonstrative	Subject affixes on verb	Initial subordinator word		Identical	Nonverbal encoding	Impossible		Differentiated			Initial interrogative phrase		Additive-quantitatively asymmetrical	No morphological case-marking			Interrogative-based	Predicate negation also present	'And' different from 'with'	Degree word-Adjective
Burmese	Double negation	Noun-Adjective	Demonstrative-Noun	ObligDoubleNeg	OV	SV	SOV	ObligDoubleNeg	VNeg	[Neg-V]	OV and NAdj	Plural word	Postpositions	Genitive-Noun	Noun-Numeral	Interrogative verb morphology	Tense-aspect suffixes	Strongly suffixing	OV and Postpositions	No second-person imperatives	Neither type of system	Relative clause-Noun	Various	Case suffixes	OV and RelN	Others	Normal imperative + special negative	No question particle	No definite or indefinite article	Optional pronouns in subject position	Subordinating suffix	No definite or indefinite article	Different	Verbal encoding	Possible	Other	Identical	Overlap for either possibility or necessity	Pronouns avoided for politeness	Not initial interrogative phrase	Other kinds of markers	Symmetrical	8-9 cases				Predicate negation also present	'And' identical to 'with'	Degree word-Adjective
Catalan	Negative particle	Noun-Adjective	Demonstrative-Noun	OptDoubleNeg	VO	No dominant order	SVO	OptDoubleNeg	VNeg	NegV	VO and NAdj		Prepositions	Noun-Genitive	Numeral-Noun	Interrogative intonation only			VO and Prepositions	Second singular	Neither type of system	Noun-Relative clause	First, second, three-th		VO and NRel	Words derived from Min Nan Chinese te	Special imperative + normal negative	No question particle		Subject affixes on verb		Indefinite word same as 'one'				Verbal constructions	Differentiated	Overlap for either possibility or necessity			Verbal constructions	Additive-quantitatively asymmetrical	No morphological case-marking	Different	Different		Predicate negation also present
Chechen	Negative particle	Adjective-Noun	Demonstrative-Noun	NegV	OV	SV	SOV	SONegV	None	NegV	OV and AdjN	Plural suffix	Postpositions	Genitive-Noun	Numeral-Noun	Interrogative verb morphology	Tense-aspect suffixes	Strongly suffixing	OV and Postpositions	Second person number-neutral		Relative clause-Noun		Case suffixes	OV and RelN	Words derived from Sinitic cha	Normal imperative + special negative	No question particle	No definite or indefinite article	Obligatory pronouns in subject position		No definite or indefinite article	Identical	Nonverbal encoding	Impossible					Not initial interrogative phrase
Chinese	Negative particle	Adjective-Noun	Demonstrative-Noun	NegV	VO	SV	SVO	SNegVO	None	NegV	VO and AdjN	Plural suffix	No dominant order	Genitive-Noun	Numeral-Noun	Question particle	Tense-aspect suffixes	Strongly suffixing	Other	No second-person imperatives	Neither type of system	Relative clause-Noun	One-th, two-th, three-th	No case affixes or adpositional clitics	VO and RelN	Words derived from Sinitic cha	Normal imperative + special negative	Final		Optional pronouns in subject position			Different	Verbal encoding	Impossible	Verbal constructions	Identical	Overlap for both possibility and necessity	Binary politeness distinction	Not initial interrogative phrase	Verbal constructions	No case-marking	No morphological case-marking	Different	Different	Mixed	Predicate negation also present	'And' identical to 'with'	Degree word-Adjective
Czech	Negative affix	Adjective-Noun	Demonstrative-Noun	[Neg-V]	VO	SV	SVO	MorphNeg	None	[Neg-V]	VO and AdjN	Plural suffix	Prepositions	No dominant order	Numeral-Noun	Interrogative word order	Mixed type	Weakly suffixing	VO and Prepositions	Second singular and second plural	Neither type of system	Noun-Relative clause	First, second, three-th	Case suffixes	VO and NRel	Words derived from Sinitic cha	Normal imperative + normal negative	No question particle	No definite or indefinite article	Subject affixes on verb	Initial subordinator word	No definite or indefinite article	Identical	Nonverbal encoding	Possible					Not initial interrogative phrase				Different	Identical
Danish	Negative particle	Adjective-Noun	Demonstrative-Noun	Type 1 / Type 2	VO	SV	SVO	More than one position	VNeg	NegV	VO and AdjN	Plural suffix	Prepositions	Genitive-Noun	Numeral-Noun	Interrogative word order	Tense-aspect suffixes	Strongly suffixing	VO and Prepositions	Second person number-neutral	Neither type of system	Noun-Relative clause	First, second, three-th	Case suffixes	VO and NRel	Words derived from Min Nan Chinese te	Normal imperative + normal negative	No question particle	Definite affix	Obligatory pronouns in subject position	Initial subordinator word	Indefinite word distinct from 'one'				Verbal constructions	Identical	Overlap for both possibility and necessity	Binary politeness distinction	Initial interrogative phrase	Verbal constructions			Different	Different				Degree word-Adjective
Dutch	Negative particle	Adjective-Noun	Demonstrative-Noun	Type 1 / Type 2	No dominant order	SV	No dominant order	More than one position	VNeg	NegV	Other	Plural suffix	Prepositions	Noun-Genitive	Numeral-Noun	Interrogative word order	Tense-aspect suffixes	Strongly suffixing	Other	Second person number-neutral	Neither type of system	Noun-Relative clause	First, two-th, three-th	No case affixes or adpositional clitics	Other	Words derived from Min Nan Chinese te	Normal imperative + normal negative	No question particle	Definite word distinct from demonstrative	Obligatory pronouns in subject position	Initial subordinator word	Indefinite word distinct from 'one'	Identical	Nonverbal encoding	Impossible	Verbal constructions	Identical	Overlap for both possibility and necessity	Binary politeness distinction		Verbal constructions	Additive-quantitatively asymmetrical	No morphological case-marking	Different	Different	Special	No predicate negation	'And' different from 'with'
English	Negative particle	Adjective-Noun	Demonstrative-Noun	NegV	VO	SV	SVO	SNegVO	None	NegV	VO and AdjN	Plural suffix	Prepositions	No dominant order	Numeral-Noun	Interrogative word order	Tense-aspect suffixes	Strongly suffixing	VO and Prepositions	No second-person imperatives	Neither type of system	Noun-Relative clause	First, second, three-th	No case affixes or adpositional clitics	VO and NRel	Words derived from Min Nan Chinese te	Normal imperative + normal negative	No question particle	Definite word distinct from demonstrative	Obligatory pronouns in subject position	Initial subordinator word	Indefinite word distinct from 'one'	Identical	Nonverbal encoding	Impossible	Verbal constructions	Identical	Overlap for both possibility and necessity	No politeness distinction	Initial interrogative phrase	Verbal constructions	Additive-quantitatively asymmetrical	2 cases	Different	Different	Generic-noun-based	Mixed behaviour	'And' different from 'with'	Degree word-Adjective
Estonian	Negative particle	Adjective-Noun	Demonstrative-Noun	NegV	VO	SV	SVO	SNegVO	None	NegV	VO and AdjN	Plural suffix	Postpositions	Genitive-Noun	Numeral-Noun	Question particle	Tense-aspect suffixes	Strongly suffixing	VO and Postpositions	Second singular and second plural	Maximal system	Noun-Relative clause	First, second, three-th	Case suffixes	VO and NRel	Words derived from Min Nan Chinese te	Special imperative + normal negative	In either of two positions	No definite or indefinite article	Subject affixes on verb	Initial subordinator word	No definite or indefinite article	Identical	Nonverbal encoding	Impossible					Initial interrogative phrase		Symmetrical	10 or more cases			Interrogative-based		'And' different from 'with'	Degree word-Adjective
French	Negative particle	Noun-Adjective	Demonstrative-Noun	OptDoubleNeg	VO	SV	SVO	OptDoubleNeg	VNeg	NegV	VO and NAdj	Plural suffix	Prepositions	Noun-Genitive	Numeral-Noun	Question particle	Tense-aspect suffixes	Strongly suffixing	VO and Prepositions	Second singular	Neither type of system	Noun-Relative clause	First, second, three-th	Prepositional clitics	VO and NRel	Words derived from Min Nan Chinese te	Normal imperative + normal negative	Initial	Definite word distinct from demonstrative	Obligatory pronouns in subject position	Initial subordinator word	Indefinite word same as 'one'	Identical	Nonverbal encoding	Impossible	Verbal constructions	Differentiated	Overlap for both possibility and necessity	Binary politeness distinction	Initial interrogative phrase	Verbal constructions	No case-marking	No morphological case-marking	Different	Different	Generic-noun-based	Mixed behaviour	'And' different from 'with'	Degree word-Adjective
Greek (Modern)	Negative particle	Adjective-Noun	Demonstrative-Noun	NegV	VO	No dominant order	No dominant order	More than one position	None	NegV	VO and AdjN	Plural suffix	Prepositions	Noun-Genitive	Numeral-Noun	Question particle	Tense-aspect suffixes	Strongly suffixing	VO and Prepositions	Second singular and second plural	Maximal system	Noun-Relative clause	First, second, three-th	Case suffixes	VO and NRel	Words derived from Sinitic cha	Special imperative + special negative	Initial	Definite word distinct from demonstrative	Subject affixes on verb	Initial subordinator word	Indefinite word same as 'one'	Identical	Nonverbal encoding	Impossible	Verbal constructions	Differentiated	Overlap for both possibility and necessity	Binary politeness distinction	Initial interrogative phrase	Verbal constructions	Syncretism in relevant NP-types	3 cases	Different	Different	Interrogative-based	Predicate negation also present	'And' different from 'with'	Degree word-Adjective
Hebrew	Negative particle	Noun-Adjective	Noun-Demonstrative	NegV	VO	SV	SVO	SNegVO	None	NegV	VO and NAdj	Plural suffix	Prepositions	Noun-Genitive	Numeral-Noun	Question particle	Mixed type	Weakly suffixing	VO and Prepositions	Second singular and second plural	Maximal system	Noun-Relative clause	First, two-th, three-th	Prepositional clitics	VO and NRel	Words derived from Min Nan Chinese te	Special imperative + special negative	Initial	Definite affix	Mixed	Initial subordinator word	Indefinite word same as 'one'	Identical	Nonverbal encoding	Possible	Verbal constructions	Identical	Overlap for both possibility and necessity	No politeness distinction	Initial interrogative phrase	Verbal constructions	No case-marking	No morphological case-marking	Different	Different	Interrogative-based	Predicate negation also present	'And' different from 'with'	No dominant order
Hindi	Negative particle	Adjective-Noun	Demonstrative-Noun	NegV	OV	SV	SOV	SONegV	None	NegV	OV and AdjN	Plural suffix	Postpositions	Genitive-Noun	Numeral-Noun	Question particle	Tense-aspect suffixes	Strongly suffixing	OV and Postpositions	Second singular and second plural	Neither type of system	Correlative	First, two-th, three-th	Case suffixes	Other	Words derived from Sinitic cha	Normal imperative + special negative	Initial	No definite or indefinite article		Initial subordinator word	No definite or indefinite article	Identical	Nonverbal encoding	Impossible	Verbal constructions	Identical	Overlap for either possibility or necessity	Multiple politeness distinctions	Not initial interrogative phrase	Verbal constructions					Special	Predicate negation also present	'And' different from 'with'	Degree word-Adjective
Hungarian	Negative particle	Adjective-Noun	Demonstrative-Noun	NegV	VO	SV	No dominant order	SNegVO	None	NegV	VO and AdjN	Plural suffix	Postpositions	Genitive-Noun	Numeral-Noun	Question particle	Tense-aspect suffixes	Strongly suffixing	VO and Postpositions	No second-person imperatives	Maximal system	Mixed	First, second, three-th	Case suffixes	Other	Words derived from Min Nan Chinese te	Normal imperative + special negative		Definite word distinct from demonstrative	Subject affixes on verb	Initial subordinator word	Indefinite word distinct from 'one'	Identical	Nonverbal encoding	Possible	Verbal constructions	Identical	Overlap for either possibility or necessity	Multiple politeness distinctions	Not initial interrogative phrase	Affixes on verbs	Symmetrical	10 or more cases	Different	Different	Interrogative-based	Predicate negation also present	'And' different from 'with'	Degree word-Adjective
Icelandic	Negative particle	Adjective-Noun	Demonstrative-Noun	Type 1 / Type 2	VO	SV	SVO	More than one position	VNeg	NegV	VO and AdjN	Plural suffix	Prepositions	Noun-Genitive	Numeral-Noun		Tense-aspect suffixes	Strongly suffixing	VO and Prepositions	Second singular	Neither type of system	Noun-Relative clause	First, second, three-th	Case suffixes	VO and NRel	Words derived from Min Nan Chinese te	Normal imperative + normal negative		Definite affix	Obligatory pronouns in subject position		No indefinite, but definite article	Identical	Nonverbal encoding	Impossible	Verbal constructions	Differentiated	Overlap for either possibility or necessity			Verbal constructions	Syncretism in relevant NP-types	4 cases			Interrogative-based	Mixed behaviour	'And' different from 'with'	Degree word-Adjective
Indonesian	Negative word, unclear if verb or particle	Noun-Adjective	Noun-Demonstrative	NegV	VO	SV	SVO	SNegVO	None	NegV	VO and NAdj	Plural complete reduplication	Prepositions	Noun-Genitive	Numeral-Noun	Question particle	Tense-aspect suffixes	Strongly suffixing	VO and Prepositions	No second-person imperatives	Neither type of system	Noun-Relative clause	First/one-th, two-th, three-th	No case affixes or adpositional clitics	VO and NRel	Words derived from Min Nan Chinese te	Normal imperative + special negative	In either of two positions	Demonstrative word used as definite article	Obligatory pronouns in subject position	Initial subordinator word	No indefinite, but definite article	Different	Verbal encoding	Possible	Other	Identical	No overlap	Pronouns avoided for politeness	Mixed	Affixes on verbs	No case-marking	No morphological case-marking	Different	Different	Generic-noun-based	Predicate negation also present	'And' identical to 'with'	Degree word-Adjective
Irish	Negative particle	Noun-Adjective	Noun-Demonstrative	NegV	VO	VS	VSO	NegVSO	None	NegV	VO and NAdj	Mixed morphological plural	Prepositions	Noun-Genitive	Numeral-Noun	Question particle	Mixed type	Equal prefixing and suffixing	VO and Prepositions	Second singular and second plural	Maximal system	Noun-Relative clause	First, second, three-th	Mixed morphological case	VO and NRel	Words derived from Min Nan Chinese te	Normal imperative + special negative	Initial	Definite word distinct from demonstrative	Mixed	Initial subordinator word	No indefinite, but definite article	Different	Nonverbal encoding	Impossible	Verbal constructions	Identical	Overlap for both possibility and necessity	No politeness distinction	Initial interrogative phrase	Verbal constructions	Symmetrical	2 cases	Different	Different	Generic-noun-based	Predicate negation also present	'And' different from 'with'
Italian	Negative particle	Noun-Adjective	Demonstrative-Noun	NegV	VO	No dominant order	SVO	SNegVO	None	NegV	VO and NAdj	Plural suffix	Prepositions	Noun-Genitive	Numeral-Noun	Interrogative intonation only	Tense-aspect suffixes	Strongly suffixing	VO and Prepositions	Second singular	Neither type of system	Noun-Relative clause	First, second, three-th	No case affixes or adpositional clitics	VO and NRel	Words derived from Min Nan Chinese te	Special imperative + normal negative	No question particle	Definite word distinct from demonstrative	Subject affixes on verb	Initial subordinator word	Indefinite word same as 'one'				Verbal constructions	Differentiated	Overlap for both possibility and necessity	Binary politeness distinction		Verbal constructions	Additive-quantitatively asymmetrical	No morphological case-marking	Different	Different	Generic-noun-based	Mixed behaviour		Degree word-Adjective
Japanese	Negative affix	Adjective-Noun	Demonstrative-Noun	[V-Neg]	OV	SV	SOV	MorphNeg	[V-Neg]	None	OV and AdjN	Plural suffix	Postpositions	Genitive-Noun	Numeral-Noun	Question particle	Tense-aspect suffixes	Strongly suffixing	OV and Postpositions	Second person number-neutral	Neither type of system	Relative clause-Noun	One-th, two-th, three-th	Postpositional clitics	OV and RelN	Words derived from Sinitic cha	Normal imperative + special negative	Final	No definite, but indefinite article	Optional pronouns in subject position	Final subordinator word	Indefinite word distinct from 'one'	Different	Mixed	Impossible	Other	Identical	Overlap for either possibility or necessity	Pronouns avoided for politeness	Not initial interrogative phrase	Affixes on verbs	Symmetrical	8-9 cases	Different	Identical	Interrogative-based	Predicate negation also present	'And' identical to 'with'	Degree word-Adjective
Kannada	Negative affix	Adjective-Noun	Demonstrative-Noun	[V-Neg]	OV	SV	SOV	MorphNeg	[V-Neg]	None	OV and AdjN	Plural suffix	Postpositions	Genitive-Noun	Numeral-Noun	Question particle	Tense-aspect suffixes	Strongly suffixing	OV and Postpositions	Second singular and second plural	Maximal system	Mixed	First/one-th, two-th, three-th	Case suffixes	Other		Special imperative + special negative	Final		Subject affixes on verb	Mixed	Indefinite word same as 'one'	Identical	Nonverbal encoding	Possible	Verbal constructions	Identical	Overlap for both possibility and necessity	Multiple politeness distinctions	Not initial interrogative phrase	Verbal constructions	Symmetrical	6-7 cases	Different	Different	Interrogative-based	Predicate negation also present	'And' different from 'with'	Degree word-Adjective
Korean	Negative particle	Adjective-Noun	Demonstrative-Noun	NegV	OV	SV	SOV	SONegV	None	NegV	OV and AdjN	Plural suffix	Postpositions	Genitive-Noun	Numeral-Noun	Interrogative verb morphology	Tense-aspect suffixes	Strongly suffixing	OV and Postpositions	Second person number-neutral	Neither type of system	Relative clause-Noun	One-th, two-th, three-th	Case suffixes	OV and RelN	Words derived from Sinitic cha	Normal imperative + special negative	No question particle	No definite or indefinite article	Optional pronouns in subject position	Final subordinator word	No definite or indefinite article	Different	Mixed	Impossible	Other	Identical	Overlap for either possibility or necessity	Pronouns avoided for politeness	Not initial interrogative phrase	Other kinds of markers	Symmetrical	6-7 cases	Different	Different	Interrogative-based	Predicate negation also present	'And' different from 'with'	Degree word-Adjective
Lithuanian	Negative affix	Adjective-Noun	Demonstrative-Noun	[Neg-V]	VO	SV	SVO	MorphNeg	None	[Neg-V]	VO and AdjN	Plural suffix	Prepositions	Genitive-Noun	Numeral-Noun	Question particle	Tense-aspect suffixes	Strongly suffixing	VO and Prepositions	Second singular and second plural	Neither type of system	Noun-Relative clause	First, second, three-th	Case suffixes	VO and NRel	Others	Normal imperative + normal negative	Initial	No definite or indefinite article	Subject affixes on verb	Initial subordinator word	No definite or indefinite article	Identical	Nonverbal encoding	Possible	Verbal constructions	Differentiated	Overlap for both possibility and necessity	Multiple politeness distinctions	Initial interrogative phrase	Verbal constructions	Additive-quantitatively asymmetrical	6-7 cases	Different	Identical	Interrogative-based	Predicate negation also present	'And' different from 'with'	Degree word-Adjective
Malagasy	Negative particle	Noun-Adjective	Demonstrative before and after Noun	NegV	VO	VS	VOS	NegVOS	None	NegV	VO and NAdj	No plural	Prepositions	Noun-Genitive	Noun-Numeral	Question particle	Tense-aspect prefixes	Little affixation	VO and Prepositions	Second person number-neutral	Maximal system	Noun-Relative clause	First, two-th, three-th	Prepositional clitics	VO and NRel	Words derived from Min Nan Chinese te	Special imperative + special negative	In either of two positions	Definite word distinct from demonstrative	Obligatory pronouns in subject position	Initial subordinator word	No indefinite, but definite article	Different	Verbal encoding	Impossible	Other	Identical	No overlap	No politeness distinction	Initial interrogative phrase	Verbal constructions	Additive-quantitatively asymmetrical	No morphological case-marking	Different	Different	Generic-noun-based		'And' different from 'with'
Nepali	Negative affix	Adjective-Noun	Demonstrative-Noun	[V-Neg]	OV	SV	SOV	MorphNeg	[V-Neg]	None	OV and AdjN	Plural suffix	Postpositions	Genitive-Noun	Numeral-Noun	Question particle	Tense-aspect suffixes	Strongly suffixing	OV and Postpositions		Maximal system			Case suffixes		Words derived from Sinitic cha					Final subordinator word		Different	Nonverbal encoding	Impossible				Multiple politeness distinctions	Not initial interrogative phrase				Different	Different		Predicate negation also present
Norwegian	Negative particle	Adjective-Noun	Demonstrative-Noun	Type 1 / Type 2	VO	SV	SVO	More than one position	VNeg	NegV	VO and AdjN	Plural suffix	Prepositions	No dominant order	Numeral-Noun	Interrogative word order	Tense-aspect suffixes	Strongly suffixing	VO and Prepositions	Second person number-neutral	Neither type of system	Noun-Relative clause	First, second, three-th	Case suffixes	VO and NRel	Words derived from Min Nan Chinese te	Normal imperative + normal negative	No question particle	Definite affix	Obligatory pronouns in subject position	Initial subordinator word	Indefinite word same as 'one'					Identical		Binary politeness distinction	Initial interrogative phrase				Different	Different				Degree word-Adjective
Persian	Negative affix	Noun-Adjective	Demonstrative-Noun	[Neg-V]	OV	SV	SOV	MorphNeg	None	[Neg-V]	OV and NAdj	Plural suffix	Prepositions	Noun-Genitive	Numeral-Noun	Question particle	Mixed type	Weakly suffixing	OV and Prepositions	Second singular	Minimal system	Noun-Relative clause	First/one-th, two-th, three-th	No case affixes or adpositional clitics	OV and NRel	Words derived from Sinitic cha	Normal imperative + normal negative	Initial	No definite, but indefinite article	Subject affixes on verb	Initial subordinator word		Identical	Nonverbal encoding	Impossible	Other	Identical	Overlap for either possibility or necessity	Binary politeness distinction	Not initial interrogative phrase	Verbal constructions	Symmetrical	2 cases			Generic-noun-based	Predicate negation also present	'And' different from 'with'	Degree word-Adjective
Polish	Negative particle	Adjective-Noun	Demonstrative-Noun	NegV	VO	No dominant order	SVO	SNegVO	None	NegV	VO and AdjN	Plural suffix	Prepositions	Noun-Genitive	Numeral-Noun	Question particle	Tense-aspect suffixes	Strongly suffixing	VO and Prepositions	Second singular and second plural	Neither type of system	Noun-Relative clause	First, second, three-th	Case suffixes	VO and NRel	Others	Normal imperative + normal negative	Initial	No definite or indefinite article	Subject clitics on variable host	Initial subordinator word	No definite or indefinite article	Identical	Nonverbal encoding	Possible	Verbal constructions	Differentiated	Overlap for both possibility and necessity	Binary politeness distinction	Initial interrogative phrase	Verbal constructions	Syncretism in relevant NP-types	6-7 cases	Different	Different	Interrogative-based	Predicate negation also present	'And' different from 'with'	Degree word-Adjective
Portuguese	Negative particle	Noun-Adjective	Demonstrative-Noun	NegV	VO	SV	SVO	SNegVO	None	NegV	VO and NAdj	Plural suffix	Prepositions	Noun-Genitive		Question particle	Tense-aspect suffixes	Strongly suffixing	VO and Prepositions	Second singular	Neither type of system	Noun-Relative clause	First, second, three-th	No case affixes or adpositional clitics	VO and NRel	Words derived from Sinitic cha	Special imperative + normal negative	Initial	Definite word distinct from demonstrative	Subject affixes on verb		Indefinite word same as 'one'				Verbal constructions	Differentiated	Overlap for both possibility and necessity	Binary politeness distinction		Verbal constructions			Different	Different	Mixed	Mixed behaviour		Degree word-Adjective
Romanian	Negative particle	Noun-Adjective	Mixed	NegV	VO	SV	SVO	SNegVO	None	NegV	VO and NAdj	Plural suffix	Prepositions	Noun-Genitive	Numeral-Noun	Interrogative intonation only	Tense-aspect suffixes	Strongly suffixing	VO and Prepositions	Second singular	Maximal system	Noun-Relative clause	First, two-th, three-th	Case suffixes	VO and NRel		Special imperative + normal negative	No question particle	Definite affix		Initial subordinator word	Indefinite word same as 'one'	Identical	Nonverbal encoding	Impossible	Verbal constructions	Differentiated	Overlap for both possibility and necessity	Multiple politeness distinctions	Initial interrogative phrase	Verbal constructions	Additive-quantitatively asymmetrical	2 cases	Different	Different	Interrogative-based	Predicate negation also present	'And' different from 'with'	Degree word-Adjective
Russian	Negative particle	Adjective-Noun	Demonstrative-Noun	NegV	VO	SV	SVO	SNegVO	None	NegV	VO and AdjN	Plural suffix	Prepositions	Noun-Genitive	Numeral-Noun	Question particle	Mixed type	Strongly suffixing	VO and Prepositions	Second singular and second plural	Neither type of system	Noun-Relative clause	First, second, three-th	Case suffixes	VO and NRel	Words derived from Sinitic cha	Normal imperative + normal negative	Second position	No definite or indefinite article	Obligatory pronouns in subject position	Initial subordinator word	No definite or indefinite article	Identical	Nonverbal encoding	Possible	Verbal constructions	Differentiated	Overlap for both possibility and necessity	Binary politeness distinction	Initial interrogative phrase	Verbal constructions	Syncretism in relevant NP-types	6-7 cases	Different	Identical	Interrogative-based	Predicate negation also present	'And' different from 'with'	Degree word-Adjective
Serbian	Negative particle	Adjective-Noun	Demonstrative-Noun	NegV	VO	SV	SVO	Other	None	NegV	VO and AdjN	Plural suffix	Prepositions	No dominant order	Numeral-Noun	Question particle	No tense-aspect inflection	Strongly suffixing	VO and Prepositions	Second singular and second plural	Neither type of system		First, second, three-th	Case suffixes		Words derived from Sinitic cha	Normal imperative + normal negative	In either of two positions	No definite or indefinite article	Subject affixes on verb	Initial subordinator word	No definite or indefinite article	Identical	Nonverbal encoding	Impossible	Verbal constructions		Overlap for both possibility and necessity			Verbal constructions	Syncretism in relevant NP-types	5 cases	Different	Identical	Interrogative-based	Predicate negation also present	'And' different from 'with'	Degree word-Adjective
Spanish	Negative particle	Noun-Adjective	Demonstrative-Noun	NegV	VO	No dominant order	SVO	SNegVO	None	NegV	VO and NAdj	Plural suffix	Prepositions	Noun-Genitive	Numeral-Noun	Interrogative word order	Tense-aspect suffixes	Strongly suffixing	VO and Prepositions	Second singular and second plural	Neither type of system	Noun-Relative clause	First, second, three-th	No case affixes or adpositional clitics	VO and NRel	Words derived from Min Nan Chinese te	Special imperative + normal negative	No question particle	Definite word distinct from demonstrative	Subject affixes on verb	Initial subordinator word	Indefinite word same as 'one'	Different	Nonverbal encoding	Impossible	Verbal constructions	Differentiated	Overlap for both possibility and necessity	Binary politeness distinction	Initial interrogative phrase	Verbal constructions	Additive-quantitatively asymmetrical	No morphological case-marking	Different	Different	Special	Mixed behaviour	'And' different from 'with'	Degree word-Adjective
Swedish	Negative particle	Adjective-Noun	Demonstrative-Noun	Type 1 / Type 2	VO	SV	SVO	More than one position	VNeg	NegV	VO and AdjN	Plural suffix	Prepositions	Genitive-Noun	Numeral-Noun	Interrogative word order	Tense-aspect suffixes	Strongly suffixing	VO and Prepositions	Second person number-neutral	Neither type of system	Noun-Relative clause	First, second, three-th	No case affixes or adpositional clitics	VO and NRel	Words derived from Min Nan Chinese te	Normal imperative + normal negative	No question particle	Definite affix	Obligatory pronouns in subject position	Initial subordinator word	Indefinite word same as 'one'	Identical	Nonverbal encoding	Impossible	Verbal constructions	Identical	Overlap for both possibility and necessity	Binary politeness distinction	Initial interrogative phrase	Verbal constructions	Additive-quantitatively asymmetrical	2 cases			Special	Mixed behaviour	'And' different from 'with'	Degree word-Adjective
Tagalog	Negative particle	No dominant order	Mixed	NegV	VO	VS	VSO	NegVSO	None	NegV	Other	Plural word		Noun-Genitive	Numeral-Noun	Question particle	Tense-aspect prefixes	Little affixation		Second singular and second plural	Neither type of system	Noun-Relative clause	First, two-th, three-th		VO and NRel	Words derived from Sinitic cha	Normal imperative + special negative	Second position			Initial subordinator word		Different	Verbal encoding	Impossible	Other	Differentiated	Overlap for both possibility and necessity	Multiple politeness distinctions	Initial interrogative phrase	Affixes on verbs	Additive-quantitatively asymmetrical	No morphological case-marking	Different	Different	Existential construction	Predicate negation also present	'And' different from 'with'
Turkish	Negative affix	Adjective-Noun	Demonstrative-Noun	[V-Neg]	OV	SV	SOV	MorphNeg	[V-Neg]	None	OV and AdjN	Plural suffix	Postpositions	Genitive-Noun	Numeral-Noun	Question particle	Tense-aspect suffixes	Strongly suffixing	OV and Postpositions	Second singular and second plural	Maximal system	Relative clause-Noun	First/one-th, two-th, three-th	Case suffixes	OV and RelN	Words derived from Sinitic cha	Normal imperative + normal negative	Final	No definite, but indefinite article	Subject affixes on verb	Mixed	Indefinite word same as 'one'	Identical	Nonverbal encoding	Impossible	Affixes on verbs	Identical	Overlap for both possibility and necessity	Binary politeness distinction	Not initial interrogative phrase	Affixes on verbs	Symmetrical	6-7 cases	Different	Different	Generic-noun-based	Predicate negation also present	'And' different from 'with'	Degree word-Adjective
Ukrainian	Negative particle	Adjective-Noun	Demonstrative-Noun	NegV	VO	SV	SVO	SNegVO	None	NegV	VO and AdjN	Plural suffix	Prepositions		Numeral-Noun	Question particle	Tense-aspect suffixes	Strongly suffixing	VO and Prepositions	Second singular and second plural	Neither type of system	Noun-Relative clause	First, second, three-th	Case suffixes	VO and NRel	Words derived from Sinitic cha	Normal imperative + normal negative	Initial	No definite or indefinite article	Obligatory pronouns in subject position	Initial subordinator word	No definite or indefinite article												Different	Identical	Interrogative-based
Vietnamese	Negative word, unclear if verb or particle	Noun-Adjective	Noun-Demonstrative	NegV	VO	SV	SVO	SNegVO	None	NegV	VO and NAdj	Plural word	Prepositions	Noun-Genitive	Numeral-Noun	Question particle	No tense-aspect inflection	Little affixation	VO and Prepositions	No second-person imperatives	Neither type of system	Noun-Relative clause	Various	No case affixes or adpositional clitics	VO and NRel	Words derived from Sinitic cha	Normal imperative + special negative	Final	Definite word distinct from demonstrative	Optional pronouns in subject position	Initial subordinator word		Different	Verbal encoding	Possible	Verbal constructions	Identical	Overlap for either possibility or necessity	Pronouns avoided for politeness	Not initial interrogative phrase	Verbal constructions	No case-marking	No morphological case-marking			Interrogative-based	Predicate negation also present	'And' different from 'with'
Welsh	Negative particle	Noun-Adjective	Noun-Demonstrative	NegV	VO	VS	VSO	NegVSO	None	NegV	VO and NAdj	Plural suffix	Prepositions	Noun-Genitive	Numeral-Noun	Question particle	Tense-aspect suffixes	Strongly suffixing	VO and Prepositions	Second singular and second plural	Neither type of system	Noun-Relative clause	First, second, three-th	No case affixes or adpositional clitics	VO and NRel	Words derived from Min Nan Chinese te	Normal imperative + special negative	Initial	Definite word distinct from demonstrative		Initial subordinator word	No indefinite, but definite article	Different	Nonverbal encoding	Impossible	Other	Identical	Overlap for either possibility or necessity	Binary politeness distinction	Initial interrogative phrase	Verbal constructions	No case-marking	No morphological case-marking	Different	Different				No dominant order
[truncated: 8 more columns]
