# Supplementary material for: Probing language identity encoded in pre-trained multilingual models: a typological view
Source: PeerJ Comput Sci. 2022 Mar 15;8:e899. doi: 10.7717/peerj-cs.899 (PMC9044357; doi:10.7717/peerj-cs.899)
Supplement: Supplemental Information 1 [file peerj-cs-08-899-s001.zip › Raw data or code files/multilingual sentences/Albanian.txt]

Nënkryetari i LSI, Petrit Vasili, ka marrë pjesë në votimet që po zhvillohen sot brenda partisë për zgjedhjet e kryetarit të ri dhe delegatëve.
Mosha e suedezit ka bërë që shumë njerëz ta vënë në pikëpyetje këtë transferim, por Capello mendon ndryshe.
Matzneff është një fytyrë e njohur mes shtëpive botuese të Saint-Germain -des-Prés dhe bronzit Lipp, por jo vetëm.
Avokati Saimir Vishaj, ka komentuar ngritjen e Byrosë Kombëtare të Hetimit.
Ai tha se votimi i parë duhej të ishte pranuar.
Si pasojë e erërave të forta në Istog, përgjatë tri ditëve janë shkaktuar dëme të konsiderueshme materiale, duke u dëmtuar kështu shumë biznese, bujq dhe blegtorë.
Kupa e Kosovës, kësaj radhe u mbajt në palestrën e rinovuar “MizairIsma” me Rahovecin nikoqir.
Sidoqoftë, një gabim i tij dhe bëri që makina të ofrohet në ankand me një çmim fillestar prej 1 eurosh.
Gjithsesi tema e bisedimeve si gjithmonë kanë qenë gjendja e shqiptarëve këtu te ne si dhe format e bashkëpunimit të ndërsjellë në shërbim të interesave afatgjate kombëtare.
Pritet që FA të zbarkojnë edhe në qytetet e tjera ku ka raste me koronavirus dhe banorët duhet të respektojnë masat.
Policia e Shtetit ka publikuar emrat, fotot dhe të dhënat, për tre persona të tjerë që rezultojnë në listën e më të kërkuarve në Shqipëri.
Çdonjëri ka një rol të pazëvendësueshëm në këtë luftë me armikun e padukshëm ndaj ajo që sot kërkohet me forcë është: Qëndro në shtëpi, dil vetëm për nevojat më emergjente!
Edhe biri i të tjerëve.
Pompeo tha se strategjia e administratës amerikane për Kinën ka të bëjë me rezistimin e “ sigurimin se kemi një marrëdhënie të drejtë reciproke me Partinë Komuniste të Kinës”.
Kontrolloni herë pas here nëse fëmija juaj ka gjuhë të thatë dhe kontrolloni gjithnjë pelenat.
Ka gjithmonë e më pak zëra të medias print në tezat ku shitet zakonisht.
Është ndërruar në momentet e fundit gjyqtari për seancën ndaj 31 të arrestuarve në operacionin “Mezhgorani”, mes të cilëve edhe Henri Çili.
Këtë javë do të fillojë shpërndarja edhe e pajisjeve sportive për pjesëtarët e Armatës, prej të cilëve kërkojmë të jetë të përgatitur fizikisht”, tha Shekerinska.
Bislimi në një postim në rrejtin social Facebook shkruan se sondazhi është përgjigjja më e mirë për të gjithë ata që pohojnë se sistemi ynë elektoral pamundëson rezultat me mbi 50% për një subjekt politik.
Gjithsej, janë infektuar 2.770 persona, ndërsa numri i rasteve të vdekjes është rritur në 156.
Sipas faqes së internetit “Worldometer”, e cila përpilon informacionet më të fundit mbi pandeminë, në botë deri më tani betejën me COVID-19 kanë arritur ta fitojnë 20.120.362 persona.
Presidenti i Republikës, Ilir Meta ka përcjellë sërish mesazhe të forta adresuar klasës politike për të kapërcyer krizën.
Pak shtatzanë nuk mund të jesh.
Në thelb, makina shkon edhe më mirë me motorin e ri hibrid, i cili jep 83 kuaj fuqi (në vend të 90) dhe moment përdredhës maksimal 107 Nm.
Nataliee ka disa ditë që nuk ka hedhur fotografi të reja.
Për më tepër, kryeministri potencoi se Qeveria në bashkëpunim me Bankën Botërore po punon për të zvogëluar barrën administrative për bizneset, duke rishikuar një numër ligjesh dhe duke thjeshtësuar procedurat burokratike për të gjithë sektorët ekonomik.
Një 25-vjeçar nga Vora njoftoi Policinë pasi kishte dyshime se po i vidhnin banesën, por ra brenda vetë pasi u arrestua për armëmbajtje pa leje.
Është shumë e rëndësishme që kjo faturë që dokumenton shitjen e tollonit të lëshohet dhe fiskalizohet e para.
Ditën e enjte parashikohet mot i kthjellët me vranësira kalimtare, kryesisht në bregdet.
Kur do të kalojë sasia e parë e gazit drejt Italisë?
Mijëra persona janë të piketuar në 'listat e armiqve' të ekstremistëve të djathtë.
Por, e vërteta është pak më ndryshe.
Po ti referohemi bibliotekës së fëmijëve në Kamëz, topi nuk do të gjuhet por do të mbahet poshtë fanellës.
Gjatë orëve të fundit janë konfirmuar edhe 7 raste pozitivë.
“Shkëndija është e popullit dhe mbështetja e madhe e publikut gjithmonë ka qenë forcë shtesë për skuadrën.
Ky marsh i pamëshirshëm i partisë vazhdon me promovim të pandërprerë të biznesit, kulturës, medieve dhe besimit të saj.
Të nesërmen e kësaj bisede në llogaritë e vajzave kishte kaluar paga e luftës.
Në pamundësi të organizimit fizik si pasojë e situatës me pandeminë, ky panair u organizua për herë të parë Virtual Rajonal në mes të bizneseve të Kosovës, Maqedonisë së Veriut dhe Shqipërisë.
Kjo përfshin edhe Washingtonin, ku ndodhet selia e Microsoftit.
Pas rrëzimit të qeverisë, kryeministri në detyrë, Albin Kurti ka shkarkuar nga posti i zëvendëskryeministrit të parë, Avdullah Hotin nga Lidhja Demokratike e Kosovës.
Në vitet që pasuan, 2,5 milionë rinj dhe të arsimuar ikën nga Gjermania Lindore në atë Perëndimore për arsye ekonomike.
Këtë të mërkurë janë regjistruar 3.434 të vdekur, nga 3,285 vdekje që ka Kina.
Edhe së fundmi në një foto krah Yllit ajo po duket mjaft e bukur.
Marrëveshja historike mes Kosovës dhe Serbisë e firmosur në Shtëpinë e Bardhë për ish-ministrin e LSI-së, Edmond Panariti, duhet të konkretizohet në Europë.
Po kaq, ai miratoi edhe ligjin “antishpifje” për të kufizuar sa të jetë e mundur kritikat që e mërzisin diku nxitur autocensurën, një nismë ndërkombëtarisht e kontestuar.
Diçka duhet patjetër të bëhet, ka tensione, njerëzit janë nervozë, ka gra të moshuara, fëmijë.
Përpjekja e parë për të shpëtuar tamarinët filloi në vitet 1970, kur një studjues Brazilian zbuloi se numri i tyre po pakësohej.
Përballë aktorit të humorit Albano Bogdo në spektaklin “Klanifornia”, në rolin e moderatorit Blendi Fevziut, ministrja Spiropali është pyetur për veprimet që ndërmori Parlamenti për shkarkimin e Presidentit Ilir Meta.
Për muaj me radhë kam dëgjuar thirrjen e sipërmarrjeve që kërkojnë më shumë drejtësi për mënyrën se si shkruhen politikat fiskale në këtë vend.
Mario Götze është gati të rikthehet aty ku dikur duhet të hidhte hapin cilësor dhe kurorëozhej përfundimisht.
Më 9 mars, në ditën e Shërbimit të Komonuelthit, Charles dhe gruaja e tij Camilla gjithashtu shkuan në Marlborough House në Londër për një pritje.
Kjo fushë magnetike, është e vetmja gjë që lundron midis plazmës 360 milionë gradëshe, dhe një tufe materialesh të prodhuara nga njerëzit, që padyshim nuk mund ta përballonin dot atë temperaturë.
Dhe se zhvillimet në Hungari do të vëzhgohen dhe analizohen më me rreptësi.
Serena u rikthyer tek Interi në vitin 1983 dhe luajti një sezon.
Luela Hajdaraga një zgjedhje direkte e Edi Ramës është vajza e ish-ministrit socialist të Mbrojtjes, Luan Hajdaraga i ndarë nga jeta disa kohë më parë, pas një sëmundje të rëndë.
Shqipërinë e përfaqëson kryeministri Edi Rama, ndërsa përfaqësues i Serbisë do të jetë presidenti Aleksandar Vuçiq.
Nuk do të lejoj që askush ta etiketojë popullin tim si popull antisemitik.
Dëmtimi i fundit ishte përpara fillimi të sezonit të ri, që e detyroi të qëndronte larg fushave deri në dhjetor.
Sipas këtij Robert Buchar, Katovica, e përfolur shpesh edhe në mediat shqiptare, ishte gjithashtu një etapë e këtij plani.
Ata e dinin këtë, dhe, edhe sikur të mos kishin di¬tur asgjë, këtë e dinin.
Autoritetet suedeze bënë thirrje të punohet nga shtëpia deri…
Ju s’keni nevojë për ata, për të vazhduar me avazin e vjetër të akuzave e të kërcënimeve me prokurori.
Ajo ka thënë se një i dyshuar i ka dhënë një cigare e që dyshohet se kishte substancë narkotike.
Agim Ademi ishte shpallur fajtor për veprën penale të detyrimit në tentativë, nga neni 267 paragrafi 2, lidhur më paragrafin 1, lidhur me nenin 20 dhe 23 të Kodit Penal të Kosovës (KPK).
Me plazmën e gjakut janë trajtuar rreth 70 pacientë.
Ekziston frika e madhe se edicioni 2019/20 nuk do të kompletohet për shkak të pandemisë së koronavirusit.
A është e mundshme ta riedukoni bashkëshortin?
Nga kanë dalë përgjimet?
“Ne të gjithë e dimë pse Joe Biden po nxiton të paraqitet në mënyrë të gabuar si fitues dhe pse aleatët e tij në media po përpiqen kaq shumë ta ndihmojnë atë: ata nuk duan që e vërteta të zbulohet,” thuhej në deklaratë.
Sot nuk kishte testime në kuadër të skriningut.
Në rrjetet sociale nga dita në ditë shtohen informacionet për hapjen e punëtorive, numrat e telefonit dhe ofertat për t iu sjellë klientëve ushqimet në shtëpi.
Kryetari i PD, Lulzim Basha i ka shprehur ditën e sotme mirënjohjen e tij SHBA-ve dhe ambasadës së saj në Tiranë për ndihmën kundër COVID-19, teksa ka shpërndarë në Twitter postimin e ambasadores Yuri Kim.
Popullsia e Guajanës është rreth 770.000, e cila 90 % jeton afër bregdetit (10 % të sipërfaqes e Guajanës), dhe në lindjen e lumit Essequibo.
Austria e vazhdon kontrollin kufitar me Slloveninë deri 11…
Përgjegjësi më tha: “sapo të m’a sillni Lejën e qenit, do t’ju a lëshoj qenin”.
Ish-trajneri i Chelseat, Antonio Conte e ka përshkruar N’Golo Kante si “një nga lojtarët më të mirë” që ai ka trajnuar ndonjëherë, ndërsa theksoi aftësitë “e mahnitshme” të francezit.
Ata që besojnë se kjo nuk është efikase, asgjë s’kanë kuptuar nga mënyra sesi ai qeveris në Tiranë dhe partneret e tij kudo në territor.
Ai ka thënë se do të mundohen t’i kompensojnë pjesërisht këto dëme pasi që qeveria nuk ka fuqi financiare për t’i mbuluar të gjitha dëmet.
Miratimi me konsensus i reformës zgjedhore minimalisht do të mbyllte kapitullin e një kushti kryesor të vendosur nga Bundestagu, që për anëtarësimin aq të nevojshëm të Shqipërise në BE.
Është shifra më e lartë e të vdekurve brenda një dite që nga 28 marsi, raporton agjencia Reuters.
Tre nga të infektuarit qenë kthyer nga pushimet në Tirolin Jugor ose nga Tiroli.
Ka një fakt zoti Valteri, këtu në parlament është bërë nami për ta bërë baltë policinë e shtetit dhe çuditërisht populli shqiptar kur pyetet kush është institucioni më i besueshëm në Shqipëri, zgjedh policinë.
Pastaj janë edhe kritikët e politikave fiskale dhe monetare, të cilët besojnë se ndërhyrjet zyrtare do të jenë kundërprodhuese.
Sidoqoftë, shumë elemente ose nuk janë jetësuar, ose jetësimi i tyre po ecën me ritme shumë të ngadalta.
I ftuar në “360gradë” nga Artur Zheji në RTV Ora, mjeku Pëllumb Pipero u shpreh se nëse ky virus nuk pëson ndryshime gjenetike dhe një rikthim i mundshëm do të ketë pasoja më të lehta.
Na kishin përgatitur një avion privat nga Kamishli në Damask.
Ekspertët e ekonomisë propozojnë që të merret modeli i disa vendeve skandinave dhe të zvoglohen të paktën të dhënat për sigurime sociale, për personat që duan të kthehen.
“70 mijë punonjës rrezikojnë të humbin punën”/…
Vlerësimi i ADB-së nuk përfshin disa faktorë, të tilla si problemet e furnizimit dhe të dërgesave, kostot e kujdesit shëndetësor, ndërprerjet financiare dhe çështjet e arsimit.
Një punonjës i një kompanie amerikane në Miluoki vrau 5 kolegë dhe më pas veten, pasi më parë gjatë ditës e kishin pushuar nga puna.
Sipas Ministrisë së Shëndetësisë, deri më tani, janë konfirmuar 28 viktima nga tërmeti i djeshëm me magnitudë 6,6 në rajonin e Detit Egje.
Për Dendias, integrimi i Shqipërisë në BE është një objektiv i përbashkët duke u shprehur i gatshëm për të ndihmuar në dije teknike.
Cungu këtë herë kishte në vend të sulmuesit kryesor, Nwabueze të dëmtuar, kishte vendosur Grecën, si një numër 9 false!
Bernhard Loyen pastaj përdor komentin e tij për një apel: "Rezistenca.
Kjo është plagosja e parë dhe kjo është e dyta.
Për këtë kompromis të palëve të shumta, ne pjesën tonë konsiderojmë ta kemi kryer përgjegjshëm.
Pandemia ia ka dhënë goditjen e parë industrisë së botimeve kur më 14 mars, bashkë me institucione e biznese, janë mbyllur të gjitha libraritë.
PD letër SPAK :"Pse po zvarritet kaq shumë çështja e deputetit të PS-së Bushati"
Në fakt nuk është ai mjalti i zakonshëm i bletëve, por një shurup krejt i ngjashëm me mjaltin që mund ta përgatisni edhe vetë në mënyrë krejt të thjeshtë.
Nema nikakve sumnje da Kalinić zna kako pozivati „narod na odgovor“ i kako koristiti Narodnu skupštinu Republike Srpske i kriti se iza nje.
Këto komente kreu i qeverisë i bëri gjatë vizitës që e bëri në komunën e Pejës, ku ka shkuar për të inspektuar dëmet e shkaktuara nga erërat e forta.
Nuk ishte e lehtë rruga e Fatmir Gurit për të shkuar në mërgim, pasi ishte një kohë kur në trojet shqiptare gjithçka ishte kundër qenies së saj.
Po presim reflektim, në të kundërtën unë do të zbatoj marrëveshjen sepse nuk mund të presim pafundësisht”, thotë Krasniqi.
Udhëheqësit e opozitës dhe aktivistët për demokracinë dhe të drejtat e njeriut e kanë akuzuar zotin Gjukanoviç dhe partinë e tij se e kanë qeverisur Malin e Zi si pronarë, të lidhur me krimin e organizuar.
Kjo Konferencë e rëndësishme do të zhvillohet më 17 shkurt 2020 në Bruksel.
” Mjerisht, njeriu s’ mundet pa prindin, pa vëllanë, pa vendlindjen, pa njerëzit me të cilët është rritur… Unë kam studjuar me burrin tuaj në Francë dhe kam mësuar shumë prej tij.
Këta të fundit triumfuan me rezultatin 1-2.
Në kahun tjetër, qeveria duket e vendosur që të mos e luftojë pandeminë, përmes mbylljeve dhe kufizimeve, sikurse bëri në muajt mars-prill.
Kukësi ashtu sikur edhe skuadrat e kryeqytetit, është duke zhvilluar fazën përgatitore në Turqi.
Po kështu, sa i përket problemeve që prekëm siç janë ato të transportit publik, taksës së banesës, të indeksimit që është një turp i madh, është një turp i madh në raport me ju, është një turp i madh në raport me pensionistët shqiptarë.
Çlirim HOXHA/ Ambasada e Shteteve të Bashkuara financon rikonstruksionin e Bibliotekës.
Nga ana tjetër do të dëshironim të na jepnit disa sqarime më plotësuese, që ju i shihni të arsyeshme në lidhje me faktorë të tjerë rreth këtij problemi.
• Amortizuesit duhet të kontrollohen çdo 20,000 kilometra dhe tekniku juaj i shërbimit duhet t’ju këshillojë kur është koha t’i zëvendësoni ato.
Ky intervenim ka pas shumë rëndësi meqë ishte hera e parë që FSK-ja dilte jashtë shtetit, çka pati nxitur shumë reagime dhe kundërshti atë kohë.
Vetë ambasadori deklaroi sot se “thelbësore është që Këshilli Politik të rifillojë punën ndër-partiake në Reformën Zgjedhore, edhe në kohë të vështira si COVID-19.
Qasja majtiste ekstreme dhe ideologjia anti-amerikane – kanë tronditur orientimin tonë kombëtar.
Por kur e gjithë kjo të ketë marrë fund dhe të kemi një vaksinë, ç’ndodh më pas?
Ekspertët e klimës kanë dhënë alarmin prej një kohe të gjatë, thotë eksperti i zjarreve LeRoy Westerling në Universitetin e Kalifornisë, Merced.
“S’kemi emër për President për faktin se ky Kuvend nuk mund ta zgjedhë një president të ri.
Prej tyre dy nga Shkupi, dy nga Kumanova dhe nga një në Strugë, Koçan dhe Negotinë.
Ai theksoi se janë bërë të gjitha testet të nevojshme dhe ata kanë dalë negative.
Mirëpo këto projekte rrezikojnë të jetësohen për shkak të zgjedhjeve të përgjithshme parlamentare, që do të mbahen gjatë vitit të ardhshëm.
Rritja eksponenciale e infektimeve ka ndodhur në vendin e njëjtë, me popullatë të njëjtë, me sistem mjekësor të njëjtë.
Në Zgjedhjet Lokale të vitit 2017, deri në të njëjtën kohë kishin votuar 8 mijë e 269 votues apo 37.9%.
Termi “i ligjshëm” është po aq i rëndësishëm sa termi “forcë fizike”, në mos edhe më shumë.
Ka prova, të cilat unë deri sot nuk kam mundur t‘i shoh, për shembull transkriptimet nga bisedat telefonike.
“Nuk jam unë ajo që tani po dua të shkoj në një Qeveri që do të varet nga Lista Serbe dhe partitë e PAN-it dhe që skenarist e ka presidentin e vendit”, ka thënë ajo.
Duket se edhe java që vjen do të jetë me diell dhe me temperatura mesatarisht të larta për stinën ku jemi.
Po nuk e ke kuptuar akoma se “proshuta flakë e kuqe e Parmës” nuk kavardiset në ftere se është e thatë fare fare (nga fiqiri)?
Tani jemi në rrethana tjera me ato rrethana, do të kemi kandidatë tonë”, tha ai.
Nga ky parim ata nxjerrin konkludimin se fuqia amerikane konfirmohet prej vendimeve të njëanshme, e jo prej organizmave ndërkombëtarë.
Kryeziu thotë se diaspora deri më tani ka grumbulluar 300 mijë euro.
Po ashtu, Hoti tha se kanë biseduar me kryetaren e KE-së edhe për çështjet me rëndësi në aktualitetin politik.
Ai është ndëshkuar me karton të kuq për më shumë se 46 herë, në një karrierë 20 vjeçare në Amerikën e Jugut.
Të këtij mendimi kanë qenë analistë dhe gazetarë të cilët kanë qenë të ftuar në emisionin “Sport Arena” në Televizionin Rozafa.
Se ata thonë se zysha femër e çfarë do na bëjë ne, por më pas e kuptojnë”, tha ajo.
Mendoni të shënoni më tepër sivjet?
Por, ajo me çka po përballemi tani, është se shumë nga gratë shtatzëna po kërkojnë të bëjnë teste, jo për shkak të simptomave që i kanë, por nga paniku”, tha Ismaili.
Rrallë ndonjë plaçkitës do të kujtohej të zhvendosë shtëpizën e qenit dhe të shikojë në mos ndoshta ka aty para!
Ky takim është i vlefshëm për turin e dytë në “Europa League” dhe ekipi i Superiores do të mati forcat përballë skuadrës që vjen nga La Liga.
Shërbimet e Policisë Kufitare të Rinasit, në dalje të Republikës së Shqipërisë, gjatë kontrolleve të ushtruara kanë përzgjedhur për kontroll në vijën e dytë, shtetasin F. K., 27 vjeç, banues në Durrës.
Fantazma e Maturës shfaqet edhe në…
Unioni i dhomave të tregtisë: Paketat e ndihmës të mangëta, biznesi kërkon.
Ndërkaq Serbia ka një bashkëpunim të gjithanshëm me Unionin Ekonomik Euro-aziatik (EAËG) të mbëstetur nga ana e Rusisë.
Bakaj nuk do të lëvizë nga kryeqyteti, pasi ka vendosur të rikthehet në klubin ku luajti në vitin 2011.
E kuptova që po e shembnin kur dëgjoja fadromat.
Debati rreth vizitës në Speciale të raportueses për Kosovën në Parlamentin Evropian, Viola von Cramon ka vazhduar në rrjete sociale.
Aleanca bazohet në parimin se siguria e një anëtari, është siguria e të gjithëve.
Pas vdekjes së tij në 2002, i biri Warren u martua me gratë e mbijetuara të të atit, që ishin rreth 20.
Deklaratat e presidentit Hashim Thaci për bisedime me partitë politike tjera në vend, e ato të LDK’së që mund të krijojnë një qeveri të re me AAK’në e Nismën, nuk i kanë pëlqyer kryetarit të Mitrovicës, Agim Bahtirit.
“Nëse një person është i sëmurë, ai mund t’i përhapë mikrobet nëpërmjet teshtimave ose kollës, duke prekur sipërfaqet dhe duke prekur të tjerët nga afër”.
Ajo tha për ABC-ja e Mëngjesit se nuk përjashtohen reshjet e dëborës në zonat e thella malore por edhe ato do të jenë në sasi të pakta.
Rregulla të reja ka gjithashtu për sa i përket hipjes në aeroplan.
Autostrada Adriatiko-Joniane lidhet me nyjat e rrugore që të çojnë në Portet e PireuT dhe Stambollit, që janë dy portat e mëdha në Europë të Rrugës së Mëndafshit.
VMRO-DPMNE: Republikës së Maqedonisë i duhet e…
“Surpriza e bukur që zbulova”, Kryemadhi shfaqet në Jalë përqafuar me.
Nuk te uroj sherim te shpejte,sepse ti si ballist bashke me zogistet dhe osh komunistet e konvertuar ne demokrate e socialiste per 30 vjet nuk e keni patur mendjen te punoni per jeten e popullit,por per pushtetin dhe pasurite tuaja!
Ai ka thënë se Qeveria e Kosovës, ka prioritet pushtetin dhe jo shëndeti ne qytetarëve.
Si mund ta hanë ata këtë hile?
Kryeministri Philippe bëri të ditur se pensioni mujor do të ishte të paktën 1.000 euro.
Qeveria zhbën ligjin e 2018-s/ Rihapen kazinotë brenda zonave të banuara.
Thaçi ka vendosur të qëndrojë në pozitën e presidentit, duke thënë se ai do të japë dorëheqje vetëm nëse konfirmohen pretendimet në aktakuzë nga ana e gjykatësit të procedurës paraprake.
Qendroni në shtëpi, pastroni sa më shumë duart, por u bëni merak, në duart e Zotit jemi të gjithë”, tha Mustafa.
Piloti kishte arritur shpejtësinë 220 km/h në momentin kur vendosi të hidhej nga dyrrotaku i tij.
Unë humba telefonin, do humb edhe lekët e kontratës.
Ajo që ne dimë, gjithsesi, është se gjetja, izolimi dhe testimi i njerëzve me simptoma, por edhe gjurmimi dhe karantinimi i kontakteve të tyre, janë kritike për ndaljen e transmetimit”, është shprehur ai.
Të korruptuarit flasin për ndershmëri, e dhunuesit për ligj.
Ata duheshin për drejtimin e atyre pak mjeteve detare që kishim, të nevojshëm për zbatimin e detyrës së ruajtjes së ujrave territoriale të Shqipërisë, të nevojave për transportin e brendshëm detar, si dhe për nevojat e kapitenerive të porteve.
Prej tyre shumë pak marrin infeksionin, dhe prej atyre të paktëve vetëm 2 përqind kanë vdekur.
Ulja e normës së interesit, ul koston e huasë dhe interesat e borxhit publik.
Vendimi që Dumnica e Poshtme, Dumnica e Epërme dhe Llausha, të futen në karantinë është bërë me 15 mars, pasi një person fillimisht ishte konfirmuar me virusin korona.
Mediat lokale raportuan të hënën se Maria Branyas, e cila gjithashtu është personi më.
Kalimi ka qenë i mbyllur nga e enjtja ora 16 pasdite, kur një grup prej rreth 400 migrantësh kanë arritur në vendkalim duke i kërkuar policisë hungareze t’i lejojnë ata në territorin e BE-së.
Telekomi i Kosovës, dikur kompania më fitimprurëse në vend, është futur në krizë të thellë financiare dhe ndodhet në prag të falimentimit.
Amabsadori Italian thotë se të huajve nuk u takon të ndërhyjnë, në një çështje që sipas tij u politizua, por nga ana tjetër theksoi se për vendim të tilla duhet të ketë dialog të mirëfilltë.
Para pak ditësh ai tha se mbyllja e kufirit ka ndihmuar, për parandalimin e përhapjes së virusit.
Domethënia e arsyetimit të Enver Hoxhës është i qartë për secilin nga anëtarët e Byrosë.
Do të rriten pozitivët asimptomatikë por kjo nuk do të thotë se rrit gradivitetin e virusit.
Bashkia dukshëm ka rritur interesimin ndaj shoqatës, duke hequr edhe tatimet ndaj artizanatit.
E dija brenda vetes që do të bëhesha një futbollist.
Një episod i tillë sipas këtyre të fundit mund të jetë një rrezik provokimi edhe pse takimet do të luhen pa tifozë.
Mjekët e specializuar kanë filluar të lodhen se kanë filluar të lodhen.
Ne themi “Kishte në shfaqje?”
Këto ndryshime dhe pikat e tjera të diskutueshme të këtij ligji, e kthejnë Policinë e Shtetit nga një strukturë e pavarur në një shtojcë të pushtetit, konkretisht Partisë Socialiste.
E përkthyer shqip kjo do të thot se vetëm terrori Serbian ndaj shqiptarëve, mund ta mbajë Kosovën nën okupim.
Barcelona, Bayern Munich, Olympique Lyon dhe Manchester City kanë kaluar tutje duke eliminuar klubet si Napoli, Chelsea, Juventus dhe Real Madrid.
Edhe në minutën e 30-të ishte i njëjti lojtar që rrezikoi, por portieri Anatolii Trubin ishte në vend dhe me një pritje të bukur shpëtoi golin.
Duhet të besosh shumë edhe te Zoti.
Nese kisha shku ne fund te botes a kishe ardh me mu?
Ish-zëvendëskryeministri i Kosovës, Haki Abazi i LVV, ka reaguar ndaj vendimit të qeverisë Hoti, për heqjen e të gjitha pengesave me Serbinë.
Duhet të kenë një vijimësi dhe vazhdimësi në lidhje me luftën kundër korrupsionit dhe krimit të organizuar në të gjitha nivelet, përfshirë edhe procedimin dhe përfundimin e procedurave ndaj politikanëve të lartë dhe zyrtarëve të korruptuar.
Në seancën e Këshillit të Sigurisë, institucionet u angazhuar për përgatitjen e nevojshme administrative, përfshirë edhe ndryshimet e nevojshme ligjore për instalimin e këtij rrjeti në vend.
Para këtij realiteti, nuk është shumë dinjitoz edhe qëndrimi i politikës tonë të jashtme, natyrisht i shefit të saj dhe më tutje edhe i zëvendësit të tij.
Emri që drejtuesit dhe trajneri Zinedine Zidane duan të largojnë është ai i Gareth Bale.
Në shumicën e vendeve të EBRD-së, siç raportohet në të dhënat zyrtare, shpërthimet e Covid-19 kanë qenë më pak të rënda sesa në disa nga vendet e zhvilluara të Europës, Shtetet e Bashkuara dhe në disa tregje në zhvillim (siç është Brazili).
Vllaznia është nisur mëngjesin e së hënës drejt Korçës ku do të zhvillojë një stërvitje disaditore në prag të nisjes së sezonit të ri.
Një përfaqësim i denjë si për shqiptarët, por edhe për profesionalizmin që tregoi gjatë mbrëmjeve të këtyre netëve, duke arritur deri në finale.
Për ta nisur që me skemën që përdorë te Verona, duke ia qartësuar se do e ketë të vështirë të shprehet në një ekip që nuk luan me tre mbrojtës.
O kokëKari nr2, po rri o Derdimen rri,ç’krruhesh kot me gjëra që nuk di, rri o këmborë fola atje me lopët dhe je rehat,ç’ke që do të bëhesh si i ditur…
Fifi zbulon tatuazhin e ri me domethënie të veçantë: Në verë qëndron…
Kjo do të rriste në mënyrë drastike barrën që qytetarët do të duhet të paguajnë për vite me radhë më pas, duke penguar mundësitë për zhvillim e investime në sektorë të rëndësishëm.
Deri më tani, mbi 200 fshatra dhe vendbanime janë çliruar nga Forcat e Armatosura të Azerbajxhanit nga pushtimi i Armenisë.
Diplomati Çejku: Vuçiç shkon në Moskë para Uashingtonit, merr “ok” për marrëveshjen me Kosovën!
Inxhinierët kanë përdorur rezolucionin 3D, ku fillimisht regjistrohet zëri i pronarit të makinës, për rreth një sekondë, pastaj valën zanore e kthen në linjë për printim fizik.
Në Spitalin në Kozle të hospitalizuar janë 15 pacientë të rritur pozitivë me Kovid-19, shtatë fëmijë pozitivë në virus.
Skuadra e udhëhequr nga trajneri i njohur Hose Murinjo është padiskutim favorit për këtë sfidë përballë tetovarëve, mirëpo skuadra kuqezi përmes një video ka paralajmruar ndeshjen me gjigandët e Londrës, duke theksuar se ‘Misioni nuk është i pamundur’.
Citronella është popullarizuar dhe është aprovuar nga hulumtimi.
U mblodh Kongresi i Berlinit pikërisht për t’i vënë fre asaj grykësie.
Duhet të kemi parasysh që shkolla është një investim në intelekt, jo në profesion.
Gashi dukë thënë se është një përkrahës publik i Vetëvendosjes, heqjen e Konjufcës nga posti i kryeparlamentarit po e konsideron të pakuptueshme.
Ambasadorëve t’u japim lajmin vetëm pasi të nënshkruajmë marrëveshjen shqiptar me shqiptar.
“Ne besojmë se institucionet tona, janë të përgjegjshme në veprimet dhe vendimet që marrin dhe shpresojmë se marrëveshja eventuale do të jetë në interes të Hekurudhës së Kosovës në veçanti dhe të Kosovës në përgjithësi.
Majko nënvizoi se 2020 do të jetë një nga vitet më të mira nga pikëpamja e investimeve dhe cilësisë së jetës.
Numri i testeve që janë kryer në Francë, për shembull, janë vetëm një e dhjeta e kësaj.
“Më herët kam qenë peshëngritës, por e kam lënë këtë sport për shkakun se nuk prisja dot dhe doja që të shpallesha kampion direkt (qesh).
Autorët në fillim kanë izoluar Paulinin.
Serbia do të ketë një nga qeveritë më të shkurtra në historinë e saj për një vit e gjysëm.
Fllimisht lajmin e bëri të ditur gazeta amerikane New York Times, bazuar në burime të saj, e më pas Fox News tha se e kishin konfirmuar një gjë të tillë.
Është mbyllur miqësorja e sotme mes Tiranës dhe Kastriotit.
Turqia dhe Katari janë përfshirë në konfliktin vendas duke ndihmuar me armatime qeverinë e Libisë kundër forcave të gjeneralit Haftar.
Zuna ka filluar të ndihmojë me ushqim dhe me 25 ton miell mbi 600 familje në nevojë në Kosovë!
Mua dhe familjes sime nuk na pëlqen kjo por do të duroj për shkak të kësaj, sepse jam i fortë si qen.
Si do të mund të lidhim politikën sociale ose politikëbërësit me atë çfarë ndodh sot realisht në shkolla.
Kartonin e futbollistit e kanë kampionët në fuqi të Shqipërisë, Partizani, të cilët me sa duket do të zbatojnë edhe një herë të njëjtën formulë për të.
Ditët e ftohta nuk do të ikin ende!
Secili prej tyre ka një temperament dhe është i pamatur, por të dy priren të favorizojnë pozitivitetin dhe mirësinë.
Zonja më kërkoi firmën që të ikë jashtë shtetit tek xhaxhai i saj.
Kadir tashmë është në duart e Kuzgun.
“Programi ynë qeverisës synon që në tryezat tona të ketë prodhime vendore, sipas standardeve të cilësisë evropiane.
Presidenti i SHBA Donald Trump nënshkroi të martën një urdhër ekzekutiv për disa reforma policore, duke thënë se do të inkurajojë departamentet e policisë që “të miratojnë standardet më të larta profesionale për t’u shërbyer komuniteteve të tyre”.
Këshilltari kryesor në Shtëpinë e Bardhë, Anthony Fauci, deklaroi se ka gjasa që COVID-19 të mos çrrënjoset kurrë nga kjo.
Kreu i LDK’së, Isa Mustafa është takuar sot në njërin nga hotelet e Prishtinës me kryetarin e AAK’së, Ramush Haradinaj, raporton Televizioni T7.
Po unë nuk po garoj zotëri.
Sfida e përjetshme me Mesin do të shtyhet për në “Kamp Nou”, pasi ylli portugez ka rezultuar sërish pozitiv me Covid-19.
Duhet ta fajësoni më pak fatin për ato që ju ndodhin.
Në kreun V, të këtij projektligji, parashikohen kundërvajtjet administrative.
I keni sot në Athinë Bollanon, Barkën, Leonidhën, Belerin, etj. Po çirren për aneksimin e jugut të Shqipërisë.
Për t’u justifikuar pastaj?
Nëse duhet të qëndroni në shtëpi, ndiqni një stil jetese të shëndetshme.
Mbikëqyrja përfshin edhe angazhimin e një ekipi mjekësor në Aeroportin Ndërkombëtar të Prishtinës, i cili ka detyrë të raportojë në rast se shfaqen persona të dyshimtë me sëmundje ngjitëse.
Ai komunikon lirshëm me nxënësit, jashtë rregullave strikte e formale.
Rritja më e lartë në normën e miratimit është regjistruar për kreditë hipotekore.
Koncesioni i Orikumit, 75 milionë euro rrugë.
Meta flet me bindje: Mazhoranca nuk ka votat për shkarkimin tim, tentoi të rrëmbejë…
Derbi kundër Interit, do të jetë ndeshje e veçantë për Cristiano Ronaldon.
Trimeri me virusin nuk behet o gazeta.
Nitritet janë disa substanca toksike për organizmin, ushqimi i tepërt, ngrënia e shumë ushqimeve mos kujtoni se ju bën mirë.
Bolton po boton një libër me kujtime nga puna e tij në Shtëpinë e Bardhë, që është turpërues për Presidentin Donald Trump.
Pêrse “Zdapi” nuk aprovoi një sistem zgjedhor të thjeshtë dhe të pakontestueshëm mbarëkombëtar, ku gjysma e deputetëve zgjidhej nga lista e partive dhe gjysma tjetër me sistemin maxhioritar?
Gjetja e një fotografi ishte pengesa tjetër, me çiftin që ndërmerrnin 10 përpjekje për të gjetur personin e përsosur, duke zgjedhur përfundimisht Brook Welch.
Çfarë do të thuhet mes tyre?
Republika e AJ të premten vendosi karantinë 20 ditore për njerëz, e përkufizoi lëvizjen e popullatës, ndërsa më shumë firma nuk punojnë.
Në vendin e ngjarjes kanë dalë njësitë relevante policore dhe janë duke e hetuar rastin”, raporton policia.
Već postoje neki projekti koji se razvijaju u ovom dijelu Peći, a koji će stvoriti još bolju vezu za stanovnike i posjetioce “, rekao je Abraši.
Jemi të lirë nga kjo pjesë, por njerëzit janë vetëdijësuar nga pasojat e kësaj epidemie dhe qendrojnë në shtëpi dhe dalin vetëm në raste të caktuara.
Vetëm këtu, së bashku me xhirimin e fundit, mbase zhvillohet ideja e përgjithshme e filmit.
“Mesazhet janë solidaritet për popullin shqiptar”/ Meta: Banka Botërore…
Foshnjat që ndërruan jetë janë Rojan dhe Rojel Agalliu.
Tani më takonte mua që këtë të fshehtë të rrallë ta mbaja thellë në vetvete.
Kjo ishte deklarata e politologut britanik Aiden Heihr.
Sepse ishte i pirë dhe nuk ishte në dijeni.
Vrisni një dele dhe vendosini mushkëritë e ngrohta në secilën anë të kokës.
Mehmet Emin Maşalı lexoi lutjen dhe namazi i parë i Bajramit pas 86 vitesh në Ajasofje u fal nga kryetari i Çështjeve Fetare të Turqisë (Diyanet), Prof.
Gjithashtu u raportua edhe për tonet e ngritura nga Dovedan për penalltinë që ti more përsipër.
“Fansat e futbollit shqiptar” sjellin sërish në kujtesë intervistën e vitit 2013 të Kindermans me britaniken “Daily Mail”, ku e thoshte hapur se te Shqipëria do të kishte mundësinë të hynte në histori, ndërsa te Belgjika do të harrohej në pak kohë.
Hyrjet e fundit e kanë cuar në më shumë se 571 persona nurmin e shtetasve të kthyer që nga nisja e pandemisë dhe bllokimit të kufijve në vendin tonë.
Shpresat e kuqezinjve të Bushit për një vend në Euro 2021 janë zbehur në minutën e 86, kur Grull tund rrjetën.
Por bën përshtypje fakti që ky TV e më pas disa media dhe portale afër qeverisë dhe opozitës e kanë shpërndarë lajmin me një titull që për shumicën e lexuesve hedh dyshime mbi SPAK.
Ka tentuar me tè gjitha mènyrat ligjore dhe jo ligjore pèr tè mundur Ed Ramèn.
Në se ju mbani një maskë me valvul, unë ngelem i pambrojtur!
Ende nuk dihet për fatin e tij.
Për një popullatë që kurrë nuk ka përjetuar epidemi të rrezikshme, ky ishte një lajm vërtet shokues.
Brad Pitt dhe Jennifer Aniston do të bashkohen sërish pas 20 vitesh për të risjell për publikun komedinë hit të vitit 1982, “Fast Times”.
Kostoja e 1 km rrugë sipas standardeve të BE është 1.29 mln euro, një shifër 17 herë më e ulët se sa kostoja e PPP-së për rrugën Milot-Fier.
Viktima, u gjet e zhveshur dhe pjesërisht e djegur me cigare, braktisur në një park në Valmasque, zonë me shumë pak lëvizje.
Çfarë e bën këtë vend kaq të përshtatshëm për të arritur një marrëveshje për reformat gjithëpërfshirëse, nuk është prosperiteti, por hapja: Ekonomia e Gjermanisë varet nga eksportet, dhe gati 70 përqind e tregtisë ajo e bën me pjesën tjetër të Evropës.
Fëmijës iu desh një javë për të hartuar dhe ndërtuar xhaminë.
Duke folur për T-Online, ish-futbollisti sqaroi se urrejtja e tij ishte e drejtuar te industria e futbollit, e cila sipas tij bën që njerëzve të përfshirë t’ua shuajë personalitetin.
Ajo është dhurata e jetës.
Vdekjet nga koronavirus në mbarë botën e kanë tejkaluar shifrën e 190 000, ndërsa numri i përgjithshëm i të infektuarve në botë deri më sot ka shkuar mbi 2.7 milionë.
Sipas Falenskit, njëri nga kushtet do të ishte luftimi i kriminaitetit të drogës, një problem që, siç tha eksperti kristiandemokrat, është bërë shkaku kryesor për veton e Holanda ndaj çeljes së negoicatave me Shqipërinë.
Për fat të mirë, asnjë nga skuadra nuk ka rezultuar pozitiv, transmeton lajmi.
Nga ana tjetër, Gjini ka thënë se në takim me zëvendëskryeministrin Tahiri ka marrë premtime për vazhdimin e mbështetjes institucionale të qeverisë së Kosovës për projektet e mëdha në komunën e Gjakovës.
Sipas raportimeve të Neil Jones, korrespodent i ‘Goal’ për Liverpool, lojtari është në listën e dëshirave të dy skuadrave, dhe për këtë arsye është lënë në stol, transmeton lajmi.
Futbollistët shqiptarë vazhdojnë të shkëlqejnë në Zvicër.
Marrëveshjen e negociuar më 2016 mes BE-së dhe Turqisë ai e quajti „të vdekur", sepse presidenti turk po e hkel atë në tërësi.
Dita e pushimit ka rezultuar fatale për një person i cili humbi jetën në bregdetin e Shëngjinit.
Çfarë është ndryshe dhe çfarë mund të bësh më mirë se çdo administratë tjetër e mëparshme amerikane nuk ishte në gjendje të bënte në thelb për të zgjidhur këtë problem historik?
Sponsor të aktivitetit u bënë British Petroleum dhe Presidenti i Dhomës së Tregtisë Shqiptaro – Britanike, z. Zenel Hoxha.
Përmirësimi i kushteve të detit dhe të erës do të jetë në datën 28.09.2020 mbas orës 14:00.”
Në drejtim të kundërt vetëm rruga e Francës, e cila madje kundërshtoi fillimin e negociatave për hyrjen e Shqipërisë në Bashkimin Europian, duke e shtyrë kështu vendin e Ballkanit të shikonte përtej vetë Europës.
Malinovski barazon shifrat falë një goli nga goditja e dënimit.
Do vuani me vone nëse nxitoheni.
Madje, tifozët e flaktë të Kombëtares kanë edhe një kërkesë të veçantë për të gjithë, teksa kërkojnë që në shenjë sensibilizimi të gjithë të valëvisin në ballkonet e tyre flamurin kombëtar, ashtu sikurse anëtarët e grupimit “Tifozët Kuq e Zi” kanë bërë.
“Gjatë vitit 2019 Kosova është përballur ne një krizë të thellë politike, e cila e ka mbajtur të ngulfatur jetën e shtetasve, në të gjitha fushat!
Siç u mësua më vonë, në mesin e vitit të kaluar Banka Qendrore e Kosovës (BQK), ka zbuluar se luteCredit nuk ka bërë në bazë të ligjeve në Kosovë kalkulimin e normës së interesit për kreditë e lëshuar.
Por hallet e njerëzve të zakonshëm nuk janë hallet e qeverisë që na drejton edhe për pak muaj.
Ju do të jeni në gjendje të bëni një takim të veçantë dhe më në fund të lini mënjanë ndrojtjen dhe frenimet.
Greqia e thote hapur:Ne do shtrihemi ne 12 milje!
Sot pritet të vazhdojë seanca plenare në Kuvendin e Kosovës e filluar të enjten.
Nuk do te jete si sot, ku pak shihen si te nenes dhe shume si te njerkes.
Deklaratë e Rektorit të Universitetit të Tiranës, Prof.
Ne nuk mund të ndikojmë në çmim, kompanitë blerëse janë kompani private.
Serbia nuk është demokraci.
Falsifikatorët kishin edhe miqtë e tyre që të bënin gjëmën pas shpinës, hakmarrës.
Shihni si harxhojne 80 milion leke me tender per te blere lule e zbukurime kur njerezit jane ende rrugeve pa shtepi.
Hiper emocionaliteti, reagimet impulsive, konfliktet me vllezer dhe motra mund t’jen me t’shpeshta.
“Ndryshimi i shpeshtë i qasjes ndaj LDK-së dhe kryetarit të saj, Isa Mustafa, tregojnë jo vetëm natyrën egoiste e inatçore të Albin Kurtit dhe Vetëvendosjes, por manifestojnë edhe probleme personaliteti.
“Virusi po vdes me një ritëm shumë më të shpejtë vetëm nga ekspozimi ndaj temperaturave më të larta dhe vetëm nga ekspozimi ndaj lagështisë,”
Ku do të thejnë qafën ata katolikë, ortodoks dhe myslimanë?”
Nuk kam ndonje simpati te vecante per Turqit por eshte mire qe Greqia mos ta kruaj menderin se do ta pesoj keq dhe do duhen vite te marre veten.
Por vendimi është apeluar në Gjykatën e Apelit edhe nga të pandehurit edhe nga prokuroria, por ajo nuk ka mundur të zhvillojë asnjë seancë për shkak të masave anti-Covid.
Mediat sllovake njoftojnë se diplomatët rus janë shpallur “persona non grata” që më 6 gusht.
Nuk është vetëm lëkura që ka nevojë për hidratim: për një mjekër të butë dhe me aromë të këndshme mund t’i besoni balsamit specifik, i cili ndihmon për ta bërë lëkurën më të lëmuar dhe të kënaqshme për t’u prekur.
Edhe Canameti mendon se media dhe institucionet nuk kanë qenë në lartësinë e duhur për të informuar publikun gjatë periudhës së pandemisë.
Arrestim i vonuar, por me mire vone se kurre… Sidoqofte Henri Cili eshte vetem nje cironke e kesaj Bande e Mafia …. e Kucedres me 9 krere te korrupsionit, kusarise, vrastarise, shterrenimit dhe atdheshitjes shqiptare.
Kjo duhet të jetë edhe një çështje prioritare për punën tuaj”, vuri në dukje Kryetari i Kuvendit, Gramoz Ruçi.
Ky ideim nga ana e përgatitësit fizik, Victor Lafuente, ka dhënë menjëherë rezultate pasi Granda ka luajtur në një ritëm të lartë kundër Bilbaos.
M’vjen keq, se jam me 500 mijë halle, me grun shtatzan, kam met si qen.
Do të fryjë erë e lehtë deri mesatare nga drejtimi i veriperëndimit, njofton Instituti Hidrometeorologjik i Kosovës.
Skerdi ka një marrëdhënie shumë të veçantë dhe të afërt me vajzën e tij.
“Ata janë fqinjët tanë dhe pandemia atje mund të dalë shpejt jashtë kontrollit”, shtoi ai.
Banka Europiane për Zhvillim, 500 mijë euro për rimëkëmbjen…
Një binom që ka pas dy qëllime: rikthimin e Albin Kurtit dhe fitoren e tij, jo vetëm me votat e qytetarëve dhe nëse jo poshtnimin, ndrydhjen e LDK dhe krijimin e pabarazisë.
Mendohet se do të kalojnë javë e ndoshta edhe muaj deri sa të 12000 refugjatët të testohen nëse janë infektuar me virusin Corona.
Gjesti humanitar i qeverisë gjermane duket sikur ka brenda pak dëshpërim dhe pasiguri.
Të shohim se çfarë ndryshime do të sjellin.
Por problemi që ky transferim të mos finalizohej ishte paga e lartë e lojtarit, i cili kërkon katër milionë euro.
Të rregullojmë tryezën tonë, të mësojmë të jemi më tolerantë dhe të lejojmë që ato që ndodhin në zyrë të mos na ndikojnë: nuk ia vlen të harxhojmë kohë dhe energji me zemërimin, që mund të kalojë pas disa orësh.
Nuk ka pasur koherencë në zgjedhje e tij, ka shumë ndryshime.
Ku ishit ju ….kur cdo gje shkaterrohej nga prona kombetare, Pse nuk krijuat aleanca, apo I vinte mire Budina e kur i vellai I tyre shkaterroi kombinatin e mishit.
U bëjmë thirrje qytetarëve shqiptarë në Itali dhe atyre që udhëtojnë për dhe nëpër Itali të respektojnë masat e urdhëruara nga autoritetet italiane në situatën e emergjencës.
Megjithatë, kjo nuk është përcaktuar qartë në ligj dhe ekziston rreziku që blogerët individualë, përdoruesit e tyre, rrjetet sociale, etj., do të jenë në shënjestër të këtij ligji.
Te gjithe i kish kapur megallomania e te qenit dikush, cfare stimulohej edhe nga prezenca e femrave te shumta pa shok jete.
I tillë ishte opinioni publik deri në atë kohë dhe nuk duronte vlerësime reale apo ndikime nga jashtë pasi që ato binin në kundërshtim me atë që ishin krijuar kuturu për një kohë të gjatë.
Një bravo për shqiptarët me poste ndërkombëtare.
“Kam qenë dhe jam i hapur dhe e kemi shprehur për të diskutuar me të gjithë qytetarët se cili sistem zgjedhor do të aplikohet.
Shteti autokrat ne rast mospagimi te kredise i merr çdo prone edhe aksion te niznesmeneve.
Nder i veçantë për ne ishte takimi i sotëm me presidentin e federatës, z. Muamed Sejdini në të cilën ramë dakord për thellimin e bashkëpunimit.
Kosovë/ Ambasadori britanik kërkon që vendimi i Kushtetueses të respektohet nga.
Ai ka thënë se oferta e opozitës për në menaxhuar në mënyrë efikase krizën më pandeminë ka hasur në veshë të shurdhër.
Gullit më ka ndihmuar shumë për t’i dhënë Milanit një mentalitet fitues.
Ai ka treguar nëse është plotësuar lista që e kanë dërguar në komunë për furnizimin me gjëra ushqimore dhe barna të nevojshme.
Ndarja nga jeta/ Ish-kryeministri Meksi tregon njohjen me Maks Velon: Të jam mirënjohës që në Burgun e Spaçit nuk.
Në gjuhën e Varibobës gjenden shumë fjalë italiane, të cilat autori përpiqet t’u japë karakteristikat e gjuhës shqipe, duke i zgjedhur si folje apo përdorur si mbiemra.
Rastet e COVID-19 në botë ndërkohë kanë kaluar 670 mijë të infektuar.
Ajo thekson se shkarkimi i Albin Kurtit nga posti i kryeministrit me siguri do të çojë në destabilizim rajonal, por gjithashtu do ta shkaktojë protesta në mes të situatës me pandemi.
Kryemadhi me bizneset në Durrës: Synimi ynë të ndërtojmë një plan.
Prandaj, gjenomet e virusit të marra nga Wuhan-i më 24 dhjetor të vitit 2019 s’mund të na tregojnë saktësisht burimin e sëmundjes.
Karaxhiqin ajo e quan «një figurë bajroneske» (dmth. figurë nga veprat e poetit britanik George Gordon Byron, i cili në shekullin e ’19 ka qëndruar në Greqi dhe në viset shqiptare).
Vendet që u prekën më shumë nga koronavirusi ishin vendet që u penalizuan nga bllokimi i importeve të tyre nga furnitorët tradicionalë, por që bllokuan eksportet kritike të pajisjeve dhe medikamenteve.
Besoj që do t’i udhëheqë interesi i përbashkët edhe në këto momente.
Unë nuk do të çuditesha nëse vitin e ardhshëm pjesë të ndryshme të botës të jenë me popullsi të mbrojtur.
U bënë më tepër se dy javë tashmë, që Shqipëria është në karantinë.
“Ora policore nuk duhej të ishte shfuqizuar, nuk kishte nevojë.
Në Kuvendin e Kosovës, deputetët e AAK’së kanë vënë parulla, e deputeti i LVV’së u ka ofruar trajnime se si të ndërmarrin aksione si opozitarë.
Termeti dhe covid-19, nuk do jene asgje para termetit te dyndjeve siriane.
“Për të gjithë ata që akoma pyesin se “Çfarë bëri Turi?”, dua t’ju rikujtoj se janë rreth 12 mijë maturantë (17-18 vjeçarë) që e kanë dhënë përgjigjen e saktë në këtë pyetje.
Që në startin e ndeshjes irlandezi e fillon furishëm dhe vetëm pas 40 sekondash me një shkelm në kokë e rrëzon kundërshtarin për të marrë fitoren e radhës.
Gramatika e një gjuhe nuk mësohet në mënyrë mekanike, por ai shpjegim bëhet në mënyrë logjike.
Dita e mërkurë ishte e kobshme për sportin e në veçanti për futbollin, pasi legjenda argjentinase Maradona vdiq në shtëpinë e tij në Buenos Aires.
Me dy muaj rrogë të Enver Hoxhës mund të blije një televizor, që ishte nga elektroshtëpiakët më të kushtueshëm (4000-5700 lekë).
Të pandehurit u tha se ishin pjesë e një ekipi prej 21 anëtarësh që kishte kaluar kufirin Irak-Iran, rreth tre vjet më parë, për të kryer sulmin e planifikuar.
Familjarët e 19 vjeçares hodhën dyshime dhe në një vrasje por autopsia konfirmon se e reja humbi jetën nga helmimi i monoksidit të karbonit.
Krah tij në këto eksplorime kanë qenë dy klerikët shkodranë, dom Nikolin Toma dhe Artur Jaku.
“Unë punoj në klinikë dhe normalisht më frikëson numri i të infektuarve dhe personat që janë të sëmurë rëndë.
Krasniqi (PSD): Disa ndryshime kozmetike janë maksimumi që do të prodhojë.
Këshilli i Ministrave është kompetent dhe përgjegjës për këto kontrata.
Inceneratorët ngjallin debat në Twitter mes Ramës dhe Bashës: Dita e llogarisë po afron!
Aktualisht, ajo zhvendoset midis datave 20, 21 dhe 22 qershor ne vite te ndryshme.
DETAJE TË REJA/ 28-vjeçari i vrarë në Tiranë kishte dy…
Sokol Cikalleshi luan prej 5 sezonesh në Turqi, teksa pjesën më të madhe, ose plot 3 sezone e gjysmë ka qenë pjesë e Superligës turke, ndërsa vetëm një sezon e gjysmë ka luajtur në ligën e parë.
Kështu, forcat e Komisariatit Nr.1 arrestuan në flagrancë Rexhep Llocin 18 vjeç, pasi në fshatin Shpat Rovë u kap duke qarkulluar me një pushkë që e mbante fshehur në një thes.
Por a harroi ai i pacipë se ç’kishte thënë për RamizAlinë nga tribuna në sheshin e Qytetit Studenti?
Spitali special Banja e Buajnocit ka dalë nga sistemi kovid, ka bërë të ditur epidemiologu Branisllav Tiodoroviç.
Kryetari i OVL-UCK-së, Hysni Gucati tha se Gjykata Speciale është formuar nga raporti i Dick Martit dhe kjo është një e pavërtetë e madhe ku thuhet se ndodhen një shtëpi e verdhë ku janë heqje organet njerëzore.
Si është e mundur që më 30 dhjetor 2019, në varrezat të ushtarëve grekë në Këlcyrë shkruhet parrulla: I LOVE ÇAMËRIA, dhe deri më sot nuk kishte asnjë foto nga denoncimi në policinë e Përmetit nga priftërinjt grekë?
Ju faleminderit, gëzuar festat, mbarësi të gjithëve.
Studimi që trajton plakjen e popullsisë, thotë se në Shqipëri 23% janë të moshuar, pra mbi 65 vjeç.
Në këto kushte taksistet detyrohen ti parkojnë mjetet në rrugë apo vende të papërcaktuara, duke u përballur shpesh here dhe me ndëshkime nga policia rrugore.
Shtetasit e mësipërm janë kapur nga shërbimet e Policisë në dalje të qytetit të Pogradecit, duke transportuar me mjetet tip “Volksëagen” dhe “Audi”, 4 emigrantë të paligjshëm, të cilëve iu kishin premtuar kalimin drejt vendeve të BE-së, kundrejt fitimit.
Përpos të vdekurve, rreth dy mijë persona tashmë janë të infektuar.
“Selaudin Toto ka qenë njeri i mirë”, deklaron Luarasi, thënie që ndesh në kundërshtimin e bashkëfolësve dhe përfundon në zyrat e Sigurimit…
Inflacioni mujor i matur nga IHÇK ishte minus 0.3 për qind në muajin prill 2020.
Deklaratat e fundit të NASA-s, të shoqëruara nga kërcënimet e Rusisë, duket se kanë një të vërtetë mbrapa, që në fund kjo agjenci duhet ta tregojë.
Grupi i Rudiger dhe disa lojtarëve të tjerë të Chelsea do t’i dërgojnë 60 mijë maska në Sierra Leone, për të ndihmuar luftën kundër koronavirusit, transmeton lajmi.
“….ka shumë dyshime për licencimet e laboratorëve të cilët as si biznese nuk figurojnë në ARBK.
Kujtoj se zona e Milanos është zona më e kontaminuar dhe thotë se risku për infektimit të njeriut është i pallogaritshëm.
Unë për veten time nuk ja fal vetes, ajo ndoshta më fali me pastëri, se ashtu e ndjeu, por unë vetes time nuk ja fal.
Sipas Konjufcës, nuk ka lidhje me rrëzimin e qeverisë, akti i shkarkimit të Agim Veliut nga pozita e ministri.
Në një postim në median sociale ambasadorja e SHBA në Tiranë, Juri Kim, u shpreh "e suprizuar nga prania e flamurit amerikan në manifestimin e thirrur nga Meta” dhe sqaroi se " SHBA nuk kishin asnjë lidhje me manifestimin.”
Por, mbetet i lartë numri i rasteve aktive 4183, ndërkaq të vdekur gjithsej janë 466 pacientë.
"Çdo ditë vlen”, tha Merkel.
Siç thua edhe vetë frigorifer në frigorifer.
Në emisionin “Zona Gol” është hapur tema për mënyrën sesi klubet tona firmosin me lojtarët në merkato, kryesisht edhe të huaj.
Informacioni është konfirmuar nga Gjykata Penale, ndërsa hapi i radhës është që nëpërmjet sistemit AKMIS, të caktohet gjykatësi i cili do ta udhëheq gjykimin.
Ky nuk është vetëm konfrontim me idenë e Vetëvendosjes dhe Albin Kurtit por edhe me nacionalizmin shqiptar.
Përballja e të ftuarit Rron Gjinovci, me kryeministrin Edi Rama, lidhur me ngjarjen e Teatrit Kombëtar në studion televizive të T7 është bërë virale në media.
Sipas kursit zyrtar të Bankës së Shqipërisë, monedha e gjelbër amerikane këmbehet me 103.51 lekë ose 0.34 lekë më pak dhe euro u forcua lehtë me 0.03 lekë duke u kuotuar në vlerën e 123.81 lekëve.
Edhe nëse jo gjithçka do të shkojë në përsosmëri, optimizmi dhe sensi juaj i zakonshëm nuk do të dështojnë gjatë një kundërshtimi të mundshëm.
Në lidhje me prezencën e Mesit në Napoli ka reaguar edhe legjenda e futbollit argjentinas po edhe e skuadrës italiane, Diego Maradona.
Do na fusë në kolaps.
Sapo mbërritën në spital, shqiptari u arrestua, pasi pavarësisht prezencës së burrit, 41 – vjecarja arriti që t’i bindte efektivët e policisë se ai ishte i agresori.
Poezi të Fishtës, të cilat dikur na linin pa gjumë, sot i kalojmë pa i vënë re; ndërsa publicistika e tij, që dikur na dukej e largët, sot hapet në një dritë të re.
Vetëm vitin e kaluar, më shumë se 5,000 njerëz janë zhdukur, tha Quintana.
Taulant Xhaka ka marrë lajmin më të bukur në këto kohë të trishta, duke u bërë baba për herë të parë.
Le të shohim se si kjo na bashkon!
Ndërsa 406 të tjera janë të regjistruar në një interval kohë nga 5 deri në 10 vite.
Apel i përbashkët ka qenë ruajtja e ambientit për një jetë dhe shëndet më të mirë publik, sepse vetëm kështu garantohet prona publike duke e trajtuar secili si oborr të vetin.
Mjeku tregoi edhe pak nga historia e rritjes jetimë dhe vështirësive në familje.
Një çift bashkëshortësh kanë mbetur të plagosur pasi bombola e gazit ka marrë flakë në banesën e tyre.
Në Fletoren Zyrtare u botua vendimi me specifikimet teknike dhe standardin e informacionit për realizimin e saj.
Një prind pjek bërxolla virtualisht përmes ekranit, duke argëtuar edhe vajzën e tij të vogël.
Ana Kauri: Nuk jam kaq e guximshme, nuk them se do të ndodhë.
Pse duhet të shkatërrohet Teatri pa një vendim të IKT që merret më lejet e ndërtimit?
Mickoski shtoi se do të marrin pjesë në diskutimin publik për ligjin që pritet të mbahet javën e ardhshme dhe do t’i parashtrojnë vërejtjet e tyre rreth propozim ligjit.
Ne ju jemi shumë mirënjohës sepse sigurisht ekon që e keni patur ju e kemi patur edhe neve në Bashki, disa biznese na kanë marrë në telefon, për të ndihmuar familje në Tiranë.
Ne fund të komunikimit të saj me publikun, Manastirliu ka bërë thirrje për qytetarët që të zbatojnë rregullat e përcaktuara duke theksuar se distancimi social është strategjia më e mirë për të fituar këtë luftë.
Kam frikë, po të trokasë ndonjë gjë kam shumë frikë.
Ndërkaq, sot në Hagë ka shkuar edhe Zafir Berisha.
Mundeni t’ia bëni gjërat më të lehta lidhjeve tuaja, qoftë atyre romantike ose jo, nëse mendoni para se çfarëdo qoftë të nxirrni ndonjë fjalë nga goja.
Paralajmërimi i fortë i akademikut: Kuvendi të mos e kruajë me Presidentin, një…
Patjeter qe duhet qe te jete epidemiologe Instagrami.
Bashkimi Evropian nuk u përgjigjet ende këtyre sfidave të reja.
Gjatë emisionit “Zonë e Lirë” ai u shpreh se i gjithë Ballkani ka qenë helen.
Për shembull, edhe sikur të zhdukeshin të gjitha dokumentet pë Luftën e Vlorës më 1920, gjithë teatri i luftimeve mund të rindërtohej vetëm me anën e vjershave popullore kushtuar asaj.
Dy- tre muajt e parë fliste me fëmijët, por një natë mori dhe ju tha fëmijëve ‘mami ju do shumë, mos e harroni’.
Natyrisht, nga raportet e acaruara mes Maqedonisë e Bullgarisë përfiton Serbia, kurse pos maqedonëve e bullgarëve më së shumëti pëson Kosova e Shqipëria”, nënvizon profesori i shkencave politike, Nexhmedin Spahiu.
Trepça gjatë ditës i ka ndarë rrugët me trajnerin kroat Neven Plantak, ndërsa nuk ka vonuar shumë dhe atë e ka zëvendësuar me turkun Serhat Sehit.
Ne 1670 kur Vloren e vizitoi udhetari turk,Evliah Celebi,Keshtjella e Vlores ishte nje nga keshtjellat funksionale me te rendesishme.
Një çift nga Tirana Fatmir dhe Valbona Hyka, të cilët në një rrugëtim shumë të vështirë arritën t’ja dalin mbanë dhe sot të jenë të lumtur.
Nuk dihet nëse kjo është shenjë se intervistimi do të vazhdojë edhe më tutje, apo ushqimi ka qenë i destinuar për Krasniqin dhe familjarët e tij.
Këtë gjë bëjmë ne Alkimistët: na tregojnë se, sa herë që duam të bëhemi më të mirë nga ç’jemi, edhe gjithçka që na rrethon bëhet më e mirë.”
Ministri i turizmit i Skocisë, Fergus Ewing tha se ai ishte “i zemëruar nga sjellja e pamatur dhe e papërgjegjshme”
Shpërdorimi i parave të shëndetit të qytetarëve është krim e duhet ndëshkuar.
Ndërkaq, Arbana postoi ditën e djeshme imazhet e para pas lindjes së vogëlushit, ku shfaqej e veshur me një fustan të zi ndërsa mbante në dorë një trëndafil rozë.
Kodi i ri me lista te hapura.
Kungulli është një perime me super veti ushqyese.
Policia e Kosovës ka arrestuar dy persona në Pejë pasi që dyshohen se kanë vjedhur një motoçikletë.
“Mësova me hidhërim ndarjen nga jeta të Maks Velos, artistit shumëdimensional, kritikut dhe qytetarit të madh.
I dërguari i posaçëm i presidentit amerikan për dialogun Prishtinë-Beograd, Richard Grenell pritet të japë dorëheqjen si ambasador i SHBA-së në Gjermani.
Kjo autostradë vite me radhë është më e dëmtuar në pjesën nga Gostivari për në Tetovë, ku aksidentet pothuajse janë pjesë e përditshme e kronikës së zezë për rajonin e Pollogut.
Sulltanve i kishte ra fuqia.
Vloni një gotë me ujë, pastaj hiqni nga soba dhe shtoni një copë xhenxhefil dhe lëng limoni dhe pije 3 herë në javë, përpara se të flini.
Me bikini ngjyrë portokalli nga pushimet tropi.
Flet “Mjeshtri i Sportit” Ali Murrizi (Kali): Rekordmenët hanin makarona, shteti.
E vetmja gjë që nuk mund t’i falësh askujt është tradhëtia.
Kjo është papërgjegjshmëri dhe tradhti ndaj së ardhmes.
Por ai kurrë nuk e uli kokën dhe qendroi krenar në dinjitetin e vet.
Testi i gjuhës gjermane është kusht për bashkimin familjar.
Por ata që dinë ku kanë gabuar dhe si mund ta kapërcejnë ose si t’i lajnë llogaritë e tyre, unë do thosha që 2021 do jetë një mënyrë për të rregulluar hesapet e tyre apo për t’i çliruar të gjitha këto pengesa që mund të kenë pasur.
Me përvojën e saj shumë vjeçare KfW është e angazhuar që në emër të Republikës Federale të Gjermanisë të përmirësojë kushtet ekonomike, sociale, ekologjike dhe të jetesës në mbarë botën, vë në dukje deklarata për shtyp.
Veliaj u shpreh se në këtë bulevard do të vendosen edhe shumë prej institucioneve të tjera shtetërore.
Do ndiheni me te vërtetë për mrekulli.
Talibanët dhe forcat e udhëhequra nga SHBA-ja në javët e fundit janë zotuar se do të ulin dhunën.
Më 13 mars, edhe Gjermania e shpalli këtë zonë të rrezikshme, pasi 200 njerëz që kishin qenë me autobus në Ischgl, rezultuan pozitivë.
Ekipi i ekspertëve italianë përbëhet nga 2 prokurorë, një inxhinier dhe 2 oficerë të policisë gjyqësore.
Në këtë pikë, nuk dihet më se çfarë i duhet një vendi edhe një Ministri kulture, kur nuk ka në këmbë asnjë institucion kulturor?
Tani AAK, një politikë tyre të dështuar, po mundohen t’ua imponojnë qeverisë së re që është votuar për një politikë tjetër”.
Në prag jemi të marrjes së vendimeve të mëdha”, tha Ahmeti në brifing.
Duke ndjekur komentet tuaja u them të gjithë atyre që pyesin për planin ekonomik të daljes nga kjo krizë humanitare që të bëjnë pak durim!
Si ministër i Drejtësisë i kam dhënë të gjithë mbështetjen e nevojshme për tejkalimin e kësaj sfide që është puro politike e aspak shkelje e ligjit”, ka thënë ministri Selimi.
Shumë vende, përfshirë në Afrikë dhe Amerikën Latine, kanë ndalur udhëtimet nga vendet ku virusi është përhapur në masë.
Vlerësohet që çdo i treti person i rritur nuk e plotëson këtë kërkesë shëndetësore.
Përfundimi ka vërejtur se kishte nivel të lartë të kortizolit të hormoneve, që bën të ketë një rritje të presionit të lartë të gjakut dhe dëmtimin e zemrës që dërgon deri në infarkt.
Niveli i ulët i saj është dhe një nga arsyet që deklarohet si shkak për tendencën e lartë për emigrim.
Njësia policore ka arritur të ndalojë të dyshuarin mashkull kosovar, i cili ma kamionin e tij kishte kaluar kufirin ilegalisht nga Serbia për në R. Kosovës.
Dy persona rreth të 20-ave u arrestuan për sulmin.
Ndonëse e kishte përmendur izolimin total, ai u zmbraps nga diçka e tillë.
Në të tri këto raste, më shumë se 90 për qind e tyre shtetësinë zvicerane e kanë marrë përmes natyralizimit, d.m.th. si të ardhur nga shtetet përkatëse.
Ai tregoi se projekti hekurudhor nga Fushë-Kosova në drejtim të Maqedonisë parasheh një numër objektesh që janë të rëndësisë së veçantë.
Kjo ishte edhe arësyeja përse deputëtet e opozitës në mënyrë demonstrative u larguan nga salla plenare para votimit.
Që nga rasti i parë i shfaqur me koronavirus në Gjilan, deri më tani kanë arritur të shërohen 27 persona.
Kompania në heshtje regjistron shumë nga bisedat që njerëzit bëjnë rreth produkteve të saj.
Mendoj se krijimtaria ime është në fazën e vet kulmore.
Vokshi: Rasti i vajzës së dhunuar nga roja e shkollës tregues i dështimit të shtetit.
Numri i vdekjeve në rajonin më të goditur nga virusi ka kaluar 3450 pasi u raportua për 360 vdekje në 24 orët e fundit në Lombardi.
Kjo nuk është hera e parë që udhëheqësit shqiptarë hyjnë në telashe të tilla për hatër të një fotoje me presidentët amerikanë.
Disa orë pas kësaj deklarate Trump nëpëmjet videos katër minutëshe, i veshur me kostum dhe në gjendje të mirë shëndetësore falënderoi mjekët dhe infermierët në Qendrën Kombëtare Ushtarake “Walter Reed” pranë Washington DC, ku ai po trajtohet.
Kur unë ja u shpjegoja shqiptarëve para 2 vjetësh këtë komplot mes çifutëve dhe rracës së verdhë kundër perëndimit në emisione të ndryshme televizive, as drejtuesit e as pjesëmarrësit e tjerë në to nuk më kuptonin dhe besonin.
Kjo lëvizje gradualisht doli nga qyteti dhe iu drejtua fshatit ku filluan të organizoheshin formacionet e para ushtarake.
Raporti vjetor i “See News”, një publikim që bën renditjen rajonale të kompanive më të mëdha në Europën Juglindore, e vë theksin te përshtatja e kompanive ndaj ndryshimeve teknologjike, por edhe sociale.
Por në shtëpi, si e kalon kohën Klop?
Edhe ky deputet i LDK-së e thotë hapur se ishte kundër rrëzimit.
Kjo lejon që qytetarët e Maqedonisë, Serbisë, Bosnjë e Hercegovinës, si dhe Kosovës, Shqipërisë dhe Malit të Zi, pavarësisht nga kualifikimet zyrtare të punësimit, të udhëtojnë në Gjermani.
Lindita TAHIRI: Proza e Zija Çelës e ushqen kreativitetin e leximit në epokën e sotme të kulturës së popullarizuar të konsumit.
Pse e ke lene frazen pergjysem, o Tedi?
A tregon ky vendim fundin e zonës së euros siç thonë disa, apo përfundimin e Europës gjermane?
Në Paris u dënua nga një gjykatë me katër vjet burg një nga xhaxhallarët e sundimtarit sirian.
Kryeministri i Kosovës, Avdullah Hoti tha se në ditët në vijim do të fillojnë diskutimet me partitë politike rreth tejkalimit të situatës së krijuar me postin e presidentit të vendit.
Si dhe 2 qytetarë nga Tirana: një 78 vjeçar dhe një 82 vjeçar, me sëmundje bashkëshoqëruese.
Ngjarja e rëndë është shënuar mesditën e sotme, në spitalin ‘Covid 1’ (QSUT), në kryeqytet.
Nagavci ka theksuar se shkeljet e presidentit janë të shumëfishta dhe të rënda,transmeton Telegrafi.
Gjaku që duhej për të ushqyer Shqipërinë do të ushqejë tani direkt vendet e zhvilluara duke futur në lengatë kombin shqiptar.
Megjithatë sipas Ministrisë është ende herët të flitet për efektshmërinë e „ligjit të dytë për zbatimin më të mirë të detyrimit për largimin nga Gjermania”.
Prandaj, ju po kërkoni një partner aventuresk, i cili gjithashtu pëlqen të shkelë pak rregullat.
Rita dhe ShoeDazzle po ashtu po lansojnë Fondin e Grave të së Ardhmes.
E harruan se më 1958 synuan t` i mbyllin edhe shkollat e meseme për shqiptar.
Tërmeti është ndjerë shumë edhe në Qytetin e Meksikës, ku njerëzit zbritën në rrugë.
Më tej, Rama tha se ajo që bënë ndaj Tahirit, ishte shumë e thjeshtë, e larguan nga grupi parlamentar i PS-së deri kur e drejta të thotë fjalën e saj.
Në takimin e sotëm në Uashigton që do të mbahet mes Kryeministrit të Kosovës, Avdullah Hoti dhe Presidentit të Serbisë, Aleksandar Vuçiq tashmë është konfirmuar edhe pjesëmarrja e Presidentit të Shteteve të Bashkuara të Amerikës, Donald Trump.
Disa orë pas incidentit, zyrtarët ushtarakë të Koresë së Jugut thanë se besojnë se të shtënat me armë zjarri nga Koreja e Veriut nuk ishin të qëllimshme.
“Miratimi i këtyre masave është si rezultat i masave sistematike gjithëpërfshirëse, të miratuara mbi bazën e rekomandimeve të Komisionit për Sëmundje Infektive dhe analizave të tyre shkencore dhe studimeve të bëra nga Organizata Botërore e Shëndetësisë.
“Është pozitive që Gjermania ka marrë rolin liderit me rregullat e rejat të vendosura për ndeshjet”, u shpreh Low.
Atletico Madrid është duke menduar për zëvendësuesin e trajnerit Diego Simeone.
Do ta shqyrtojmë, do ta shikojmë me kujdes të madh”, ka deklaruar presidenti amerikan, Donald Trump, në një konferencë për media kur është pyetur për përpjekjet e Google dhe Apple.
Shahini theksoi se ata që janë për t’u diplomuar do të kthehen në auditore për 3-4 javë në qershor kurse provimet dhe riprovimet i zhvillojnë në korrik dhe javën e parë të gushtit.
Janë njerëz me profile publike, kryesisht të njohur.
Edhe opozita kritikoi planin e qeverisë për nisjen e mësimit dhe kërkoi testmin paraprak dhe të shpeshtë të të gjithë mësuesve, si mënyrë për të mos vënë në rrëzik mësuesit, nxënësit dhe familjet e tyre.
Për këtë rast ka raportuar vëllai i viktimës.
Lajmet të mira për mjekët, profesorët, ushtrinë.
Në muajin Janar 2020 vendet me të cilët Shqipëria ka pasur rritje më të madhe të importeve në krahasim me Janar 2019 janë: Greqia (19,8 %), Turqia (21,6 %) dhe Gjermania (19,2 %).
“Kushdo që do të marrë pjesë është mëse i mirëpritur për nëse dikush e sheh se nëse nuk është deputet PD nuk bën, se nëse nuk është Ministër ai PD nuk bën.
Shtëpia nuk mbahet pa miq, thoshte Presidenti Historik, Dr.
Jo domosdo Ju jeni hajna, kriminelë e banditë (anipse jeni).
Flutra Zymi është njëra nga protestuesit, e cila mbanë në dorë një pankartë me mbishkrimin “Vota ime nuk lejojë të manipulohet”.
Sipas kryeministrit Boris Johnson, hapja e shkollave në shtator është një detyrim sa moral aq edhe social e ekonomik.
Aeroporti i Brukselit ishte një nga të parët që u çertifikua posaçërisht nga Shoqata Ndërkombëtare e Transportit Ajror për transportin e mallrave të produkteve farmaceutike.
Trupi i pajetë i 55-vjeçarit Seit Qevani është dërguar në morgun e Spitalit Rajonal Berat,ku pas autopsisë ka rezultuar se ai është vetëvarur.
Vendi i tretë për Grace Kelly-n, me një pozicion gati të përsosur të syve.
“Është më armiqësore dhe konfrontuese në mënyra që unë mendoj se do të dëmtojnë interesat e Shteteve të Bashkuara”, tha Rachel Esplin Odell nga Instituti Quincy për Përgjegjësitë Shtetërore.
Mbyllja e bizneseve për dy ditë, sipas Odës Ekonomike të Kosovës mund t’i ketë kushtuar ekonomisë së Kosovës humbje deri në 15 milionë euro.
Në Britani, udhëheqësi i ri i Laburistëve, Jeremy Corbyn, Marksi është “një figurë magjepsëse… nga i cili ne mund të mësojmë shumë”.
Që nga koha e diskutimit të opsionit të zgjedhjeve të jashtëzakonshme, nënkryetari i LDK-së e kryetari i Gjilanit, Lutfi Haziri ka qenë një nga më të përfolurit në opinion si kandidat i këtij subjekti për kryeministër.
Çështja penale për kultivimin e drogës, ka shkuar në gjykatën e Vlorës, ku e pandehur është marrë nëna e Xhevair Jonuzit, Lejli Jonuzi.
SHBA, protesta kundër mbylljes totale, Trump: Clironi…
Drejtori menaxhues i Trustit Pensional Ardian Zalli tha se është futur në statut çështja e kompensimit për shkak të kufizimeve që anëtarët pas përfundimit kanë për punësim.
Rreth mesditës puna iu kthye normalitetit.
Eksportet u rritën në mënyrë të qëndrueshme dhe raporti i borxhit publik me PBB-në vazhdoi të bjerë, por mbeti i lartë gjatë periudhës raportuese.
Güler tha se incidentin e kanë paraqitur në polici.
Në këto shifra përfshihen edhe 765 vdekjet e raportuara në 24 orët e fundit.
Ndërsa tronditja vazhdon, tragjedia ofron një paralajmërim të ashpër për një rajon që është shkatërruar nga tërmetet shumë më të fuqishme në të kaluarën dhe që ekspertët paralajmërojnë se është i papërgatitur për një tjetër të madh.
Sipas procesverbalit të mbledhjes së politikave, bankierët besojnë se shpërthimi i koronavirusit ka filluar të godasë tregtinë, turizmin dhe kërkesën e brendshme dhe ata janë duke parë nga afër efektet e tij në tregjet financiare dhe vendet e punës.
Mitropoliti i kishte prirë suksesshëm një lëvizjeje ideologjike/teologjike të ngjizjes së supremacisë serbo-ortodokse në hapësirat ku jetonte popullata serbe apo, si Mal të Zi, atë që ai konsideronte serbe.
Janë realizuar 4 mijë telefonata për mbështetje psikologjike…
Nuk donte të shitej Shqipëria.
Secili e ka vath në vesh se nuk duhet të dalin sepse mund të penalizohen.
Me qe eshte mik I amerikes d.m.th.i demokracise duhet te kanditoje per KM.
Janë dorëhequr të gjithë nënpunësit administrativ nga radhët tona, kjo tregon se ne nuk shitemi për rroga dhe kalkulime ditore politike.
Puna e vështirë nuk e arsyeton mos-agjërimin.
Si pasojë, do të duhet të ekzistojë mundësia për të ndërprerë funksionimin – përndryshe automatik – të mekanizmit zhbllokues.
Por, Izraeli vazhdimisht pengon peshkatarët palestinezë duke shkelur këtë marrëveshje.
Rastet me COVID-19 kanë rënë praktikisht në zero, dhe javën e kaluar autoritetet hoqën kufizimet e udhëtimit brenda dhe jashtë krahinës.
Nga ana tjetër, nëse shfletojmë shtypin e atyre viteve, gazetat kryesore që publikoheshin nuk kanë të reflektuar në faqet e tyre raportime për atë që ka ndodhur në vitet e pandemisë.
Për sa u përket zonave C, lartësia e ndërtesave të reja që i bie të jenë afër apo në raport vizual me zona të tipit A, nuk mund të kalojnë lartësitë që janë kompatibël me ndërtesat e zonës A”
Nga ajo zyrë bëheshin telefonata, niseshin letra e mesazhe drejt Administratës, Kongresit dhe Senatit Amerikan si dhe kancelarive evropiane.
Burime thanë se kreu i shtetit do u shfaqë disa video përfaqësuesve të komisionit të Venecias.
Lajçak ishte paraparë që të arrinte të hënën në Prishtinë, por fluturimi nga Zvicra drejt Shqipërisë – prej ku më pas do të vinte në Kosovë – është anuluar.
Prej tyre 74 mijë meshkuj dhe 38 mijë femra.
Është kënaqësi të shikosh së komuniteti shqiptare-amerikane nga e gjithë SHBA kanë organizuar grupe vullnetarësh në ndihmë të anëtarëve të komunitetit të cilët për shkak të moshës e kanë të pamundur daljen për realizimin e nevojave të tyre të përditshme.
“Nëna u bërtiti fëmijëve të mbulonin hundët dhe gojën.
Fjala e përhapur se ceremonitë festive për festat e Nëntorit do të zhvilloheshin pa masivitetin e dikurshëm, nxiti më shumë se kurdoherë kërshërinë time për të qënë medoemos pjesëmarrës, qoftë kjo pjesëmarrje edhe e “paligjshme”.
Borxhi publik në rritje, Ministria e Drejtësisë tender për karrige luksoze për “rangun drejtues”
E vetmja kritikë më vjen prej këtyre të shkarkuarve, u shpreh Kurti.
Në vitin 2015 katër fletë nga Bibla, nga të cilat edhe ukrainasi posedon njërën, ndryshuan në mënyrë anonime pronarin për 970.000 dollarë amerikanë në shtepinë e ankandit Sotheby's.
Duhet të jenë në ngjyrë të zezë.
Kështu vendosi Gjykata Penale me arsyetimin se vendi i ngjarjes tashmë është i ndryshuar, percjell TV21.
Pasiguria për vendin e punës ndikon aq shumë sa mund të ndryshojë personalitetin e njeriut.
Paramendoni të keni një degë hekurudhe në drejtim të fabrikës në Kavadar dhe njerëzit të mund të udhëtojnë deri atje.
"Le të gënjejë ai sa të dojë, por le të gënjejë mirë.
Për këtë ju duhet të jeni të gatshëm të punoni shumë.
Pot fatkeqesisht ky pastrim kryhet vetem ne rruget kryesore,kryesisht me zbrazjen e kazaneve te plehrave,ndersa rrugicat mes pallateve,ne brendesi te lulishteve etj kurre nuk pastrohet!
Aksidenti ka ndodhur rreth orës 07.00 të mëngjesit.
Burime të këtij mediumi, bëjnë të ditur se motori me 3.5 litra, do të ndryshohet me një tjetër që ka 4.6 litra dhe me anë të motorit tjetër elektrik, të nxjerrë së bashku 381 kuaj fuqi.
Nuk mund t`i mbërrijmë ne si ndihmë e shpejtë me dy kombi dhe vërtetë është shumë vështirë për ne.
Ka ndërruar jetë një 64-vjeçar nga Komuna e Gjilanit i cili ishte i prekur me koronavirus, kështu duke shkuar në 110 numri i përgjithshëm i viktimave nga koronavirusi në Kosovë.
Një mjek i njohur amerikan ka thënë se lufta ndaj infeksioneve ka nisur prej kohesh.
DITA:Ky Shabani shkruan si Saliu para Saliut.
Ata paralajmërojnë se kjo e përbashkët mund të nënkuptojë që Sars-CoV-2, emri klinik për virusin, mund të jetë vërdallë për ca kohë, njësoj si virusi HIV.
Akt fatal i efektivit të policisë.
Kushdo do ketë mundësi ta verifikojë dhe do kuptojë se sa e pakuptimtë është kjo stuhi në gotë.
Por vazhdon trendi normal i sëmundje, ku efekti i sezonit do të bëjë pjesën e vet, duke dhënë më shumë raste, pasi në vjeshtë do të shpenzojmë më shumë kohë brenda dhe së bashku.
Shpresoj që Halili të ruajë integritetin e tij dhe të ruajë imazhin e pastër dhe të kontribuojë maksimalisht që të gjenden fajtorët dhe ata njerëz që e kanë shëmtuar futbollin me një shfaqje kaq të shëmtuar.
Dokumentimi i plotë shtoi Bardhi,do të pasohet me denoncim publik si me rastin e Shkodres,Vaut të Dejes,Vorës, Mallakastres etj.
Endri Shabani një aktivist i shoqërisë civile ka bërë një vështrim historik të pandemive që kanë vrarë miliona njerëz në botë dhe u bashkohet atyre që mendojnë se Covid do vrasë shumë njerëz në të ardhmen e afërt nëse vijon të neglizhohet.
Atje ku nuk ka të kryejnë ulje, gjegjësisht korrigjim të çmimit me 11 marsin nga ana e inspektorëve, gjobat janë të mëdha.
Kemi miratuar programin e organizimit të qeverisë në përputhje me besimin e deputetëve të Kuvendit.
Katër nga këta pesë kuponë duhet të shpenzohen në hotele dhe restorante.
Ky ishte momenti kur jeta e saj u bë një ferr i vërtetë.
Kur njeriu rrezohet vetë është e vështirë të ngrihesh në këmbë, po të rrezuan të tjerët, do të ngrihesh shumë shpejtë.
Sipas eksperteve mund të përdoret dhe praktika e disa shteteve tjera të cilat i kanë testuar të gjithë punonjësit shkollor dhe nxënësit se mos janë të ekspozuar ndaj virusit korona.
"Ai do të marrë në këmbim trojanin shtetëror për shërbimet e fshehta të pakontrollueshme.
Libri në Audio e komplenton në mënyrë absolute muzikën duke e bërë të përkryer këtë punë madhështore të ekzekutuar me mjeshtri dhe dashuri.
Deputeti gjaknxehtë nga radhët e Lidhjes Demokratike të Kosovës Xhavit Ukaj për “Indeks-Intervistë” ka komentuar qeverisjen e dy partive politike PDK dhe VV në Komunën e Prizrenit.
Joshua që ka nën pronësi titujt si WBA, WBO, IBF dhe IBO, fitoi ndaj Andy Ruizit në dhjetor të vitit të kaluar, derisa tani është i gatshëm që të përballet me fituesin e këtij rimeçi.
Në një intervistë për Rtv Ora, ai tha se është e nevojshme të nisin testimet sistematike në strukturat spitalore.
Morena së shpejti publikon këngën e re.
Shtëpia e një personi të mundshëm me interes është kontrolluar të shtunën në periferi të qytetit Nashvill.
E para ka të bëjë me zotimin e Avdullah Hotit në Uashington për ta ndarë Liqenin e Ujmanit me Serbinë.
Sejko tha se, informacioni i disponueshëm tregon se Covid-19 do të ketë një ndikim të fortë në të gjithë treguesit ekonomikë dhe financiarë të vendit.
I turbulluar nga çfarë lexova fillova të kërkoj nëpër postime, dhe në fakt përveç lavdatave ndaj ministrisë gjeta shkrime ku sulmoheshin dhe kërcënoheshin mjekët nga ju vetë!
Serbia po ashtu ka folur hapur për pozicionet e saj kundër pranimit të Kosovës në organizata ndërkombëtare, të tilla si Interpol apo Unesco.
Kudo në Evropë janë bërë peticione kundër 5G.
Dy skuadrat kanë arritur fitore në xhiron e parë, madje katër ishin numri i golave që shënuan në duelet e tyre që kishin përball Besës e Gjilanit.
Kjo eshte loje me jete njerezish!
Kryeministri duhet të koncentrohet, të mos hedhë të tillë fishekzjarre dhe shashka qoftë dhe për të tërhequr vëmendjen nga gjendja e vështirë që është sot.
Ajo është mjaft komplekse, më shumë se sa mendojmë e ne mos të flasim pastaj për laikët.
INSTAT raportoi se në maj 2020, eksportet e mallrave arritën vlerën 21 mld lekë, duke u ulur me 22,7%, në krahasim me të njëjtën periudhë të një viti më parë.
Ai tha se në orën 19:00 është paralajmëruar që vlonjatët të dalin në ballkone dhe të shajnë virusin nga motra.
Sokoli gjithëherët kërkonte të arrinte në mënyrë të pavarur drejt e në thelbin e gjithçkaje që studionte.
Prania e mediave në Sllovaki është e lejuar vetëm jashtë ndërtesës.
Në llogarinë e tij në twitter, ministri turk i Shëndetësisë, Fahrettin Koca, njoftoi se edhe gjatë ditës së fundit numri i pacientëve të shëruar është më i madh se numri i rasteve të reja të zbuluara.
Gazetari amerikan Andre Vltchek u gjet i vdekur në një automjet në lagjen Karaköy të Stambollit, raporton Anadolu Agency (AA).
Sormani të largohet me mbarimin e kampionatit, por Partizani le ta gjejë përgjegjësinë te Gaz Demi dhe Olsi Rama.
Me fjalë të tjera, edhe sikur të mos ekzistonte asnjë kusht para Konferencës së Parë Ndërqeveritare, për shkak të një varg çështjesh teknike, Shqipëria do të ishte saktësisht në fazën që gjendet tani, duke e bërë të njëjtën punë që po bën tani.
Në vitin 2016, në radhët e organizatës terroriste PKK janë bashkuar 703 persona, më 2019-130, ndërsa ky numër këtë vit ka rënë në 30.
Kapërcyelli politik e gjen Shkodrën e njasaj kohe nji qytet qi kurrë s’ka pranue me e lshue vedin në mëshirën e përuljes, zvarritjes dhe nënshtrimit.
Presidenti i Republikës, Ilir Meta ka pritur sot në një takim kryetarin e Fasonistëve të Bashkuar, Gjergji Gjika, për tu njohur me shqetësimet që ka ky biznes gjatë pandemisë së koronavirusit.
Sipas medias turke, ata do të tentojnë të flasin për konfliktin e nisur për kërkimet për naftë në Mesdheun Lindor.
Qeveria duhet t’i çojë njerëzit e infektuar në spitale”, tha ajo për BBC.
Profesori amerikan që publikoi i pari pamjet nga shpërthimi në Beirut: O Zot, nuk…
Raporti i mjaftueshmërisë së kapitalit të sektorit publikohet nga Banka e Shqipërisë me bazë tremujore dhe në mesin e këtij viti ky raport ishte 18.1%.
Zymtësia, vrasja e shpresës ndjehet kudo, këtë e sheh cdo qytetar apo politikan që jeton me këmbë në tokë në mes njerëzve.
Ndërsa, nga vendkalimet kufitare tokësore më e populluar ka qenë Dheu i Bardhë që ka pasur mbi 4 mijë pasagjerë, ose mbi 4 mijë qytetarë që e kanë kaluar këtë vendkalim”, tha ai.
Nuk do kënaqeni aq sa duhet sot ju te dashuruarit pranë personit qe keni ne krah dhe ka rrezik te kërkoni persona te tjerë.
Tani monedha dixhitale Kineze shihet si një forcë re që po shfaqet – një sistem i pagesës të krijuar nga shteti kinez dhe i njohur si Pagesa Elektronike e Valutave Dixhitale (DCEP, CCP).
Ajo ruhet nga ushtarë italianë të armatosur rëndë dhe automjete të blinduara të KFOR-it.
Ai ka thënë se vendimi i Gjykatës Kushtetuese iu ka lënë kohë për të rishikuar procedurën e vendimeve të marra.
“Vaksina mbron vetëm 10 ditë pas dozës së parë, kur mbrojtja është 88.9%.
Unë u them gjermanëve që të kujtojnë Franz Josef Strauss.
A do të arrijë Halil Halidi të kapë grabitësit e bankës?
Pengesa e parë që do të ketë përballë është Dinamo e Tbilisit, ekip të cilin bardheblutë nuk e kanë një emër të panjohur, pasi e kanë eliminuar më parë.
Sfida nëpër të cilën po kalojmë, kërkon nga ne të jemi sa më të disiplinuar, duke qenë të vetëdijshëm se kjo nuk është e vetmja krizë globale shëndetësore me të cilën përballet bota dhe ne.
Mutacioni i Covid-19 më infektues, gjendet në 85% të rasteve…
“IQOS është një pjesë thelbësore e së ardhmes pasi zhvillojmë portofolin tonë të produkteve pa tym të autorizuara nga FDA, në mënyrë që të orientojmë drejt tyre duhanpirësit e rritur.”
Debati për shembjen apo mosshembjen e Teatrit Kombëtar, ka vazhduar për dy vjetët e fundit.
Me anë të një postimi, artistja bëri të ditur ndryshimin që ka bërë në pamje, e që ngjyrosi flokët në rozë.
Kushtet e politikave për këto 100 milionë euro nga programi mikro-financiar lidhen me forcimin e stabilitetit publik financiar, adresimin e papunësisë së të rinjve, përmirësimin e qeverisjes së mirë, dhe luftimin kundër korrupsionit.
Mos harroni se edhe nata më e errët i hap rrugë një agimi të ri.
Mendoj se 40% e punonjësve të industrisë do të mbeten pa punë deri në mars të 2021.
Por, në rast se Ministri Zemaj nuk do ta mbajë premtimin, Sogojeva tha se do t’i ndërmarrin të gjitha masat demokratike për t’i rihapur hapësirat e sektorit të hotelerive.
Por ne shtepi ishte me te emen e te motren.
Ne gjunje perpara turkut,bujrum i thone.
Në Novi Pazar, Sanxhak, banorët ende kujtojnë se si tanket serbe të vendosura në kodrat përreth qytetit gjatë luftës nuk ishin drejtuar drejt Bosnjës, por drejt tyre.
Duke qenë se prindërit janë kthyer në punë, kush do të kujdeset për fëmijët dhe kush do i asistojë ata për mësimet?
Të dy këta garuan të vetëm në zgjedhjet e 6 tetorit të vitit të kaluar.
Gjatë fjalës së tij, udhëheqësi rus propozoi ndryshimin e kushtetutës për të rritur kompetencat e kryeministrave dhe anëtarëve të kabinetit.
Kështu, marrëdhëniet diplomatike mes Shqipërisë dhe Turqisë u ngrinë për tre vjet.
Botërisht kam kërkuar që të hapet hetim që nga fillimi i veprimtarisë së I familjes tonë që nga viti 2002 deri në ditën e sotme.
Drejtori i QRSHP në Prizren, prof.dr. Fadil Kryeziu, njofton se në Komunën e Prizrenit aktualisht janë 15 raste aktive të mësimdhënësve të infektuar me.
Nismën e këtij projekti e ka quajtur të rëndësishme kryeministri i Kosovës, Avdullah Hoti.
Përdorimi i ujit me sodë ndikon në neutralizimin e acideve në stomak si dhe parandalon ndjesinë e djegësisë.
Ganja siç e quajnë të gjithë ata që e duan, çdoherë shfaqet e pa grimosur.
Do të thoshte që Seria A do të përfundonte në fillim ose në mes të korrikut.
Ati të ketë kujdes se ka 4 vjet, 5 vjet që provokon vendin tonë, vë në diskutim në mënyrën më tradhtare kufijtë e Kosovës, bën lojë për të ngatërruar Shqipërinë me vendet e tjera, për ta futur si sanduiç, sa andej sa këtej.
Në izolim shtëpiak gjenden katër persona të cilët kanë pasqyrë te lehtë klinike, ndërsa dy persona mbahen në shërim spitalorë pa ndonjë ndërlikim dhe në përgjithësi në gjendje stabile të qëndrueshme.
Sepse ne eu tashme kane te drejte edhe te biresojn femije.
Ajo është rrëzuar në mes të skenës dhe video është regjistruar nga të pranishmit në koncert.
Ju pëlqen të bisedoni me njerëz nga kultura dhe prejardhje të ndryshme, sepse ju pëlqen të mësoni se si jetojnë njerëzit e tjerë.
Unë rekomdoj që teste serologjike ti bëjnë ata persona që mendojnë se e kanë kaluar koronavirusin dy javë më parë.
Ilaçi u zhvillua fillimisht për përdorim kundër virusit të Ebolas dhe viruseve Marburg, por në atë kohë nuk kishte kaluar pengesën e fundit për përdorim terapeutik.
Të bën ta rilexosh ta duash poezinë dhe ta dashurosh atë, atë, poezinë e Ilir Zhitit.
Në një deklaratë në Twitter nga ana e ushtrisë izraelite thuhet se disa pika vëzhgimi që i përkisnin Hamasit u goditën me të shtëna artilerike.
Ndryshe nga De Biazi, Shaland është i detyruar për ta marrë, madje atje do të mbështes të gjitha shpresat.
Shëndeti i çdo qytetari është prioriteti kryesor!
Zotëri Kurti po bën gabim serioz – dhe kjo i është bërë e qartë sot presidentit Thaçi në Shtëpinë e Bardhë”, është shprehur ai.
Por, këtë protest ka persona që e po e konsiderojnë një gabim të madh.
Ekipet profesionale të “REK Bitola” dhe organet kompetente janë në terren për ndriçimin e rrethanave nën të cilat ndodhi fatkeqësia.
Edhe un e putha kingjin në krye, ndërsa ai tue lëvizë bishtin me shpejtësi, e ndeshi kryet e vet në timin.
Bër zikaltërit disfata erdhi ndaj Juventus në “San Siro”, ndërsa bardhezinjtë u mundën nga Lazio e rekordeve në “Olimpico”.
Ky rast është i izoluar me të cilin po merren institucionet.
Numri i nxënësve në shkolla është duke u tkurrur me shpejtësi dhe kjo është më e dukshme në arsimin 9-vjeçar.
Para dy ditësh, ajo na futi të gjithëve në dyshime me një foto të publikuar në llogarinë e saj në “Instagram”, ku shfaqej me unazën që i kishte dhuruar Stresi, të cilën e mbante ende në gisht.
Pra kostot e IPARD janë shumë të rënda për fermerët dhe fermerët nuk arrijnë dot të bëhen pjesë e këtij programit.
Kështu ka bërë të ditur kryeministri Avdullah Hoti në një tryezë konsultuese me shoqërinë civile për prioritetet e Agjendës së Reformave Evropiane.
Investimet në mbrojtje në Maqedoninë e Veriut, në Bullgari dhe në Sllovaki po ashtu janë rritur për më shumë se 20 për qind.
Me vendim gjykate është urdhëruar përgjimi dhe mbajtja në vëzhgim fizik të Fredi Alizotit.
Në një intervistë për mediet vendëse, Uei Guishian thotë se ajo u shërua në fillimin e janarit, ndërsa për infeksionin, beson se mund ta ketë marrë nga një tualet në tregun lokal, që e ndante edhe me shitësit e tjerë të kafshëve të egra.
“Kështjella është kështjellë e familjes, e fisit, shteti është më shumë, shteti është më shumë se kështjellë, nuk mund të fitosh në defensivë.
Lëvizjet/ Kadastra e Vlorës kthehet në “legjendë”, i ikën sërish drejtori!
Në Qendrën Klinike të Urgjencës janë kontrolluar 105 pacientë.
Personit më të pasur në botë iu është shtuar ende më shumë pasuria, duke arritur që të prekë shifrën e mbi 200 miliardë dollarëve (afro 170 miliardë euro).
Ne fakt asnjerin!
Arsyet për këtë janë vërtetë interesante.
NVM-të dhe kreditë konsumatore pa kolateral do të jenë goditja më e rëndë”, tha Alexios Philippides, analist për agjencinë e vlerësimit “Moody’s”.
Deri më tani janë emëruar disa zëvendësministra, por jo edhe pjesa më e madhe e tyre.
Nga 28 marsi në Wuhan sërish ishte aktivizuar linja hekurudhore për hyrje në qytet, kurse nga sot është hapur edhe për dalje nga qyteti e pjesërisht do të rifillojë punën edhe trafiku ajror.
Nëse kriza do ishte artificiale, asgjë nuk do ndodhte.
Gjykata e Korçës ka dhënë sot masën e sigurisë, shtrim i detyrueshëm i përkohshëm në një spital psikiatrik për 20 vjecarin i cili akuzohet për rrëmbim ose mbajtja peng e personit.
Lleshaj për Çuçin: Ministër i Brendshëm pa dëshirën e tij!
Por ekziston një pamje tjetër, po aq e njohur, në lidhje me përfitimet e motorit të Gjermanisë që ecën më mirë se pjesa tjetër.
Sikur të mos i mjaftonte fakti që e hoqi Interin nga “Champions League” dhe “Europa League”, Shakhtar Donetsk vjen me një tjetër goditje për zikaltërit.
Ndërsa sot kanë ndërruar jetë edhe dy persona të tjerë të prekur me Covid-19.
Mynihu ka forcuar ndjeshëm masat kundër koronavirusit që prej ditës së djeshme.
Teatri duhej të ishte deklaruar prej kohësh pasuri e Uneskos.
Kjo është e papranueshme dhe aspak e përgjegjshme, pasi shëndeti i qytetarëve është mbi të gjitha”, ka deklaruar Mickovski.
Gjithashtu ai theksoi se natën e kaloi në çadër pasi zona e Izmirit pas tërmetit të fuqishëm ka regjistruar edhe 100 pasgoditje të tjera.
Më 2014, është arrestuar me 240 kg kokainë në Ekuador, më herët ishte akuzuar për përfshirje në vepra kriminale në Shqipëri.
Përfaqësuesi i Grupit 6 Plus, deputeti Fikrim Damka, tha se kurdo që caktohet data janë të gatshëm për zgjedhje dhe se do të kontribuojnë në të mirën e Kosovës.
Dhe pasi e lexova po shkruaj paksa si di e sa di si pesionist me shkollë madhore ushtarake,ndonse syt më kanë lënë “uratën”.
Në fund kuptojmë se çdo punë me të vërtetë është dinjitoze.
Këto vibracione negative mund të shkojnë nga vibracione të thjeshta negative, deri tek sende të këqija.
Se a do ta pranojë vendimin e Gjykatës Kushtetuese, Lëvizja Vetëvendosje, nuk e tregoi as kryeministri në detyrë, Albin Kurti.
Edhe personat të vdekur në botë janë 3241, kundrejt të Kinës që janë 3208.
Përmes leximit të këtyre libra ju do të barazoheni me të gjithë nxënësit e tjerë dhe nuk do ta ndani leximin sepse suksesi i juaj është i pandashëm nga libri”, tha Hoti në fjalimin e tij në Suharekë.
Cinikët kanë karakter më joshës, idealistët më të keq.
Nëse Meta do ta tërheqë karrocën e opozitës nën tezën e Kushtetueshmërisë, e shoh me dyshim të madh që presidenti mund të vazhdojë.
“Në ndërtim e sipër janë shumë raketa hipersonike.
Strategjia dhe plani i janë dorëzuar edhe kësaj Qeverie dhe ne kemi pritur që të dërguarit e tyre politik përmes Bordit të përkohshëm të kryejnë punën e tyre duke aprovuar masat që do ta bënin Postën ndërmarrje publike profitabile.
Kjo, edhe pse Joe Biden, një Demokrat, ka marrë 306 vota elektorale në raport me 232 të Republikanit Trump në Kolegjin Zgjedhor shtet më shtet që përcakton fituesin e zgjedhjeve, shumë më shumë se 270 të nevojshme për fitore.
E zgjodha Taren pasi ne vijmë nga Shqipëria.
Por nga ana tjetër SHBA me qëndrim zyrtar ka mbajtur anën e Greqisë dhe Bashkimit Europian.
Banka Botërore në raportin e saj ka paraparë një rënie ekonomike prej 4.5 për qind në Kosovë.
I kemi besuar dhe vazhdojmë t’i besojmë drejtësisë ndërkombëtare, sepse gjithmonë ishim dhe vazhdojmë të jemi në të drejtën tonë!”, deklaroi Thaçi.
Unë nuk ndërmerrja asgjë.
Autoritetet thanë se 4,009 raste të reja dhe 51 vdekje u regjistruan në 24 orët e fundit.
Nuk jam prej atyre që e shoh far skandali, mund të jetë një lajm i rrejshëm në të cilën kemi rënë njëri pas tjetrit por që më shumë e quaj gabim njerëzor sesa diçka tjetër.
Z. Miftaraj, Instituti i Kosovës për Drejtësi (IKD) publikoi një hulumtim "Amnistia e Krimeve të Luftës në Kosovë”.
Atij gjithmonë i pëlqente të punonte dhe të bënte projekte dhe t’i përmirësonte jetët e fëmijëve.
Mitsotakis thotë se ka ardhur koha që të bëhet e qartë se çfarë marrëdhënie do ketë Europa me Turqinë: Koha që Europa të diskutojë se çfarë marrëdhënie do të ketë me Turqinë.
Dy persona kanë mbetur të lënduar si pasojë e një aksident trafiku që ka ndodhur në rrugën Prizren – Zhur.
“Rreth orës 11 e gjysmë të darkës unë kam shkuar për të marrë nusen nga puna.
Një sherr me sende të forta ka ndodhur në Krujë mes dy personash.
“S’pyet njeri a jemi gjallë a jo”, qytetari nga Fushë Miloti: Jetoj në çadër prej 9 muajsh, fëmijët sëmurë.
Mediat e huaja spekulojnë se me tensionet aktuale ndërmjet Lampard dhe Alonsos, ky i fundit nuk do luajë më për “Blutë” e Londrës.
Qeveria e shkarkuar është cenuesi kryesor i saj.
Spencer, i cili shërbeu një kohë të shkurtër si sekretar në detyrë në Departamentin e Mbrojtjes të presidentit Donald Trump, bëhet i emëruari i parë politik i Trump që mbështet një nga kundërshtarët e mundshëm të presidentit.
Eh, sa më shikonte, më thërriste me zë të lartë: Viktor, o djalë!
Prandaj është me interes të bizneseve tona të respektohen masat.
Guardian ka cituar Këshillin Danez të Refugjatëve (DRC), i cili ka pohuar muajin e kaluar se ai dhe OJQ-të e tjera “kanë dokumentuar raste të shumta të njerëzve, që janë shtyrë me forcë dhe nganjëherë me dhunë” në Bosnje.
Masat për distancimin social mbeten në fuqi në pjesën më të madhe të Gjermanisë, duke kufizuar tubimet në natyrë në vetëm çifte (ose grupe më të mëdha nga e njëjta familje) dhe në një distancë prej 1.5 metrash.
“Koha e Koronës” në fakt përbëhet nga shumë kohë të ndryshme, të tilla si “koha e bllokimit”, “koha e karantinës” ose “koha e zyrës në shtëpi”.
Materialet procedurale i kaluan Prokurorisë pranë Gjykatës së Shkallës së Parë Lezhë, për veprime të mëtejshme hetimore, për veprën penale “Ndihma për kalim të paligjshëm të kufirit”, njoftoi policia.
Të dy këta persona kishin thyer masën e sigurisë “Arrest në shtëpi”.
Dyshohet se në të shumtën e rasteve ato janë përdhunuar nga familjarët apo nga policët.
Disa foto të realizuara nga LSA, kanë sjellë një pamje spektakolare të hënës së mbrëmjes së sotme.
Sipas Policisë, mjetet kontrollohen dhe për dokumentacionin dhe nëse drejtuesit e tyre qarkullojnë me armë me vete.
Flini mjaftueshëm, luani sporte dhe hani mirë.
Ai shtoi se pikërisht Zaevi është fajtori për gjithçka që ndodhë në shtet.
Këto ditë, kur duhet një kujdes maksimal për të mos u infektuar nga Covid-19, deputetët e Parlamentit vijojnë punën në seanca plenare.
Pikërisht këtu.
Një magjistar me topin në këmbët e tij.
Europa vijon të mbetet epiqendra e epidemisë që ka përfshirë gati 150 shtete të ndryshme të botës, duke detyruara autoritetet të marrin masa drastike për parandalimin e përhapjes së sëmundjes.
Ai i përshëndeti përpjekjet e shtetit tonë për kyçje në ISA 2, ndërsa si vërtetim për këtë është procedura që BE po e bën, duke i mundësuar Maqedonosë së Veriut, anëtarësim të plotë në këtë program”
Skuadra e Leeds United ka siguruar rikthimin në Premierligë.
D., Zyrtari Kryesor i Mjekësisë në Moderna.
Elona gjithashtu kishte detyruar një nga vajzat e çiftit, Victoria, të gënjejë duke thënë se prindërit e saj kishin fjetur me të në Castelfiorentino para se ata të zhdukeshin.
Për momentin, duket se po përballen dy grupime.
Mbyllja e ekonomisë, por edhe rritja e papunësisë dhe pasiguria e lartë, ka sjellë rënie të konsumit dhe të kërkesës për kredi konsumatore.
Unë e përgëzoj presidentin e Serbisë dhe kryeministrin e Kosovës për guximin e tyre” tha Trump gjatë nënshkrimit të marrëveshjes.
“Me Bashkinë e Tiranës si lavatriçe e parave të drogës në ndërtim, kriza po thellohet më tej.
Edhe pse disa analistë dyshojnë në saktësinë e këtij informacioni, Organizata Botërore e Shëndetësisë nuk ka të dhëna për të prekur me virus në këtë vend.
Kreu i BDI, Ahmeti tha gjithashtu se ka kontaktuar me partitë e tjera shqiptare për tu takuar dhe disa kanë shprehur gatishmërinë e tyre.
Them qe e drejta do dali nje dite, qe s’eshte larg.
Ajo, siç kumtoi KRB-ja, në samitin e sotëm BE-Ballkani Perëndimor, tha se hapat fillestarë, siç është integrimi më i thellë mes nesh, vetë nuk mund të arrihet pa hapa të njëkohësishme të mëtejme të integrimit të tregjeve tona në tregun evropian.
O mos na turperoni bre cdo here qe hapni gojen se cdo here tregoni sa idiotsia eshte vu nalte ne pushtet!
Në cermoninë e 9 nëntorit që përmbylli edhe përkujtimet e “Vitit De Gaulle”, mori pjesë vetëm Presidenti, Emmanuel Macron dhe tridhjetë persona, përfshirë anëtarët e familjes de Gaulle.
Presidenti i Austrisë dekoron Drejtorin e Përgjithshëm të…
Në shkrimet e tij për stacionin ku vuri këmbën për herë të parë e të fundit.
Dokumenti u nënshkrua gjatë një ceremonie virtuale nga Presidenti në Detyrë i BERZH, Jurgen Rigterink dhe Kryeministri i Shqipërisë, Edi Rama në prezencë të Ambasadorit të BE-së në Shqipëri, Luigi Soreca.
“Klinikat në këto komunitete kanë pak ose aspak doreza, maska, teste për koronavirusin, ventilatorë apo mundësinë për t’i izoluar pacientët, përhapja e virusit do të jetë më e madhe dhe më vdekjeprurëse, se sa në vendet e zhvilluara.
Testi u bë pas lajmeve se zoti Trump ishte ekspozuar ndaj COVID-19.
Ja aty e keni Tiranen qe eshte prova e gjalle e dores sjhkaterrimtare te kriekaqolit.
“Numri i personave me COVID-19 ndryshon midis vendeve, qyteteve e zonave urbane, por edhe midis grupeve shoqërore”, shtoi ai.
Në kulm gjendet edhe lanterna (baxha) e orientuar kah jugu.
Kur isha më e re i përjetoja më keq, ndërsa tani jam mësuar.
Zoti të dhashtë shëndet dashuri”, ka shkruar ndër të tjera Mozzik duke bashkëngjitur edhe foton e të dyve së bashku.
Kurse, një numër i maturantëve të cilët kanë marrë iniciativë për të nisur një peticion në lidhje me vullnetin e maturantëve për të mbajtur testin e maturës.
Rezervoni kohë nga angazhimet tuaja dhe dilni për të marrë pjesë në një festë me familjen tuaj.
“18/11/2020 – 11:00, Konferencë për ecurinë e çështjes në çështjen Prokurori k.Thaçit, Veselit, Selimit dhe Krasniqit”, thuhet në njoftim.
Ai në vitet e 70 largohet drejt SHBA-ve, për shkak të përndekjes nga regjimi ish-jugosllav, derisa ishte gjimnazist në gjimnazin “Zef Lush Marku” në SHkup.
Brook dhe kolegët, në studimin e tyre “Beyond Medications and Diet: Alternative Approaches to Lowering Blood Pressure.
“Nuk ka masë që mos të ndikojë.
Nëna e vajzës është shprehur se ka marrë një telefonatë nga dikush që u kishte thënë se “mësuesi Myzo Dida ngacmon fëmijët seksualisht”.
Liria e shprehjes është kyçe që të kemi një proces kredibil zgjedhor dhe qytetarët të marrin informacione relevante, në kohë dhe të vërteta me qëllim që në mënyrë të pavarur të marrin vendim kujt do t’ia japin votën e vet.
Në fakt, Brexit nxiti një rritje të konsiderueshme të investimeve ndërkufitare brenda vendeve të mbetura të eurozonës.
Mbrëmje nën shenjën e dashurisë.
Filmat më të fundit, lojëra virtuale dhe argëtim pa fund, si mund të kaloni një ditë ndryshe?
Në një lidhje telefonike për Report Tv, vëllai i 19-vjeçares, Reshit Xibraku është shprehur se është dakord me ekspertizën e bërë nga mjekët dhe se nuk ka më dyshime për vdekjen e motrës së tij.
Beqaj e pranon se është krijuar një boshllek 1-vjeçar në punën e partisë në Shkodër ndërkohë për zgjedhjet lokale në Shkodër tha se është një çështje që e di presidenti.
“Këtu pa dyshim se duhet të bënë pjesë edhe ngjarja enigmatike e Lagjes së Trimave në Kumanovë, sepse vet Zaevi publikisht deklaroi para një turme të qytetarëve se kjo është montim shtetëror.
Gjatë 24 orëve të fundit, Instituti i Shëndetit Publik (ISHP) ka regjistruar kurimin e gjithsej 20 pacientëve.
Është e pamundur të parashikohet se cilat vende janë të sigurta për udhëtime, pasi ndezjet periodike të COVID-19 në vende dhe rajone të ndryshme i kanë shtyrë autoritetet të marrin masa kufizuese nga një ditë në tjetrën.
“Lidhja Demokratike e Ibrahim Rugovës nuk e ka pasur praktikë të përjashtojë njerëzit e vet aq më pak, Nënkryetaren e vet, Kandidaten e parë grua për Kryeministre për shkak të mendimit ndryshe.
Milan është gati të përfitojë nga këto mosmarrëveshje, edhe pse mbetet problem paga e lartë e futbollistit.
Jones, drejtoresha e të rinjve të kishës në Teksas, citoi vargun 15: 1-3 nga “Zbulesa”, i cili paralajmëron për “shtatë engjëj që do të sjellin shtatë fatkeqësi”.
Kisha vite, që në rininë time, që nuk kisha lexuar një libër pa bërë pushim, por ta filloja e të çohesha veç kur ta mbaroja”.
Një ndër këto zona të përfolura është edhe Gjadri.
Për vendin në Tiranë janë 41 aplikantë.
Ne kemi një përgjegjësi të luftojmë për këtë ndryshim.
Në veçanti, Nikos Dendias deklaroi: “Përshkallëzimi i delikuencës turke dhe autoritarizmit të Turqisë ishin në qendër të diskutimit tonë.
Kalon deri në bullizëm, ndoshta nuk e kuptojnë se çfarë bëjnë realisht, por duhet të jenë të kujdesshme”, është shprehur Nevina.
“Por, jo të gjithë i gëzohen kësaj pune.
Por ky dokument ka dyshime nëse është juridikisht në rregull.
Konsultohem me këshilltarin tim doktor androlog Fadil Mustafën, kam edhe psikologë pranë stafit të partisë.
Mario Ferhataj punonte në Europë si emigrant në punën e parë të zezë që i dilte përpara.
Edhe nëse pas disa javësh hiqen vendimet e tanishme, ne prapë do të kemi masa kufizuese.
Në letrën e dorëheqjes se Bllacës listohet një konferencë për media e ministrit Abdixhiku për projektin e autostradës.
Në të njëjtën kohë, parlamentet janë penguar nga kufizimet shëndetësore dhe ligjet e emergjencës, dhe nganjëherë ato janë manipuluar për qëllime politike.
Kjo shpresojmë se do të rezultojë në më shumë investime në gatishmërinë ndaj pandemisë dhe gatishmërinë e vaksinave në vitet e ardhshme, në mënyrë që pandemia tjetër të adresohet më mirë se kjo.
Një tjetër shpjegim i ëndrrave të shumta është koha e tejzgjatur që kalojmë duke fjetur.
Kodi i Praktikave të Mira i konfronton parimet e tij me sjelljen e palëve politike në proces.
Rrjedhimisht, meqë flukset e migrimit janë fenomen historik i njerëzimit dhe rrjedhimisht i rajonit në të cilin jetojmë, ato nuk mund të nxirren dhe të interpretohen jashtë konteksteve.
Ka shtuar se nuk e di se kah do ta dërgojnë autoritetet e vendit.
Malverzimeg nuk kanë fund, duke përfunduar edhe në ‘berberhone’ (floktari) me dy tri karrige në një lagje të Shkupit, me një të punësuar, që nuk ka as mbishkrim të biznesit në xhamat e saj.
Presidenti serb konfirmoi që në një moment, gjatë bisedimeve, kishte arritur edhe Ivanka Trump, vajza e presidentit amerikan Donald Trump, që është gjithashtu edhe këshilltare e tij.
Të mërkurën, treguesi referencë i naftës amerikane, West Texas Intermediate ra nën 50 dollarë për fuçi, duke qenë në nivelin e tij më të ulët që nga janari 2019.
Këtë për klankosova.tv e ka konfirmuar njëri nga pjesëmarrësit në këtë takim.
E ndërsa një qytetar i thjeshtë pas disa ditësh do të shkojë në burg, nëse nuk paguan detyrimet e ujit, në rastin e paprecedent ARMO, shteti shqiptar mbylli sytë përballë kësaj mega grabitjeje.
Ju jeni shumë të mirëpritur për kafe, pije të nxehta, e birra, me një grup aktorësh e producentësh kosovarë.
Gjithashtu, një 15-vjeçar me ethe dyshohet se kishte kontraktuar sëmundjen, pasi ra në kontakt me një lloj ketri që ishte vrarë nga një qen.
Ne planin financiar do i kaloni një e nga një te gjitha problemet dhe do ndiheni mjaft mire.
Ndërkohë disa vatra të tjera vijojnë të jenë aktive në Tiranë, Lezhë e Fushë-Krujë.
Ka qenë gjithashtu Asistente Speciale e Ndihmës Sekretarit të Shtetit për çështjet e Azisë Lindore dhe Paqësorit dhe anëtare e delegacionit të Shteteve të Bashkuara në bisedimet gjashtëpalëshe për t’i dhënë fund programit bërthamor të Koresë së Veriut.
Jane po ata qe terhoqen kembezen e automatikut, qe krimin e tyre u munduan t’ja faturojne xhaxhait me çader, qe bene cdo gje per te fshehur gjurmet dhe provat e krimit.
Pentagoni: Disa oficerë të lartë ushtarak amerikanë në…
Si dhe në kundërshtimet dhe hezitimin e vazhdueshëm të partive opozitare për tu bërë pjesë qoftë të delegacioneve apo dhe për të pasur takime të përbashkëta informuese apo/dhe koordinuese”, shkruan KDI-ja.
“Armiku i padukshëm nuk ikën, duhet të bashkjetojmë, hapja duhet të jetë graduale dhe duhet të zbatohen rregullat.
Kështu Flik arriti të grumbullonte 45 fitore, dy barazime dhe tri humbje në 50 ndeshje.
Ndërkohë e qetë nuk paraqitej situata as në Bremen.
Monedha britanike por edhe franga zvicerane fituan terren kundrejt lekut, respektivisht me 1,34 lekë dhe 0,24 lekë.
Mijëra personave nëpër botë iu është pamundësuar lëvizja e lirë për shkak të mbylljeve të papritura të kufijve si pasojë e përhapjes së pandemisë COVID-19.
Një tjetër alternativë për varrosjen e sulmuesit të Vjenës ishin varrezat e myslimanëve në Altach në Voralberg, por edhe atje nuk është lejuar.
Me një marrëveshje të dyanshme dhe pas një takimi krejtësisht miqësor, u vendos që të ndahen rrugët mes dyshes Bunjaku dhe Sopi, me klubin e Feronikelit.
Edicioni i ri në elitën e basketbollit kosovar ka startuar të mërkurën me dy ndeshje dhe në xhiron e parë, fitore krahas Bashkimit e Yllit, kanë shënuar edhe Peja e Rahoveci.
ZA Peshkopi, cerdhe korrupsioni e tarafesh, konkursi u be dy here pa rezultat.
Ata gjithashtu njoftuan se do të ndërmarrin aktivitete brenda kompetencës së tyre në mënyrë që të ruajnë sigurinë dhe ndjenjën e sigurisë së qytetarëve.
Në një rrëfim për “Emisioni i Pasdites”, studentja shqiptare në Spanjë Laura Bixhi, e cila është prekur nga Covid-19, ka folur mbi simptomat e saj, dhe si po e përjeton këtë periudhë të vështirë të jetës së saj.
Pas provokacionit të armatosur të ushtrisë greke në jug të vendit më 2 gusht 1949, Enver Hoxha kërkon takim urgjent me kryediplomatin rus në Tiranë D. Çuvahin dhe i raporton situatën për t’ia përcjellë me urgjencë Moskës.
Ka reaguar edhe komisionierja e BE për kulturës që bën thirrje për dialog për mbrojtjen e këtyre vlerave.
Ata, edhe kur janë të dënuar me burg të përjetshëm si serial killer, me kujdesin e veçantë të kryeministrit lënë çelitë e burgut dhe shkojnë ‘të edukohen” pranë kryebashkiakëve socialistë miq të Edi Ramës.
Ylli përndryshe është i njohur për baladat e tilla dhe këngët e qeta, ndaj “Leje” duket të jetë pikërisht një nga ato këngët tipike të tij, që do të godasë në veshin e fansave.
Ja edhe zotrote nga ushtarak i Enver Bastardit te erdhi me mbare te shkoje te punoje sherbyes hoteli ne nje vend kapitalist (pupupupu!).
Në regjistrin për deklarimin e pasurisë në Agjencinë Kundër Korrupsionit, Pacolli ka deklaruar se ka në pronësi pasuri të paluajtshme jashtë Kosovës në vlerë prej 125 milionë euro.
Njëra ndër sfidat më të mëdha për Qeverinë e re të Kosovës, shton Murati, do të jetë dialogu me Serbinë dhe arritja e një marrëveshjeje.
Nuk kishte vend ku të mos ishte pas meje hija e njerëzve të UDB-së, thotë ai.
Teatri, na ndihmoi të kuptojmë mirë shprehjen: qenit kur i vjen ngordhja shkon e përmjerr te dera e Teatrit.
Në 24 orët e fundit, me gjithë përpjekjet e mjekëve, fatkeqësisht e kanë humbur betejën me COVID19, një 50 vjeçar nga Lezha, një 56 vjeçare nga Tirana, një 88 vjeçar nga Tropoja”.
E kapën në një restorant, shkarkohet Ministri çek i…
Burim Hyseni nga Prishtina, i cili shifrën e parafundit të numrit personal e ka 1, thotë se po respekton masat, megjithatë as ky i fundit nuk është i pajisur me masat mbrojtëse kundër korona virusit.
S që dyshohet se e kryen veprën penale, janë arrestuar dhe u janë sekuestruar dy thika.
Artikulli i meparshemU fol për një lidhje me Capital T, Adrola Dushi jep përgjigjen që “trazon ujërat”
Pak kohë më parë, radhëve të socialistëve iu bashkua edhe aktorja tropojane, Arjola Demiri e cila u shpreh se Veliaj është shembulli më i mirë për t’u marrë nga të rinjtë dhe të rejat.
Soalana ka treguar se sot ka filluar ditën e 30 i shtrirë në spital.
Realiteti që doni të jetoni fillon me veten tuaj, shkruan Class.
As në mënyrë të drejtpërdrejtë, as në mënyrë të figurshme nuk e pranoj, që në kokën e një njeriu të ekzitojë përfytyrimi se do të therë jo më birin e vet, por në përgjithësi se mund të theret një njeri.
IKSHPK thekson se sot po festojmë ndryshe po me shpirt e zemër jemi të gjithë bashkë në këtë Festë Bajrami.
Grenelli ofron mbështetje për udhëheqjen evropiane në…
Zyra për Komunikim Publik e Kryeministrit ka njoftuar se Kurti dhe Zaev kanë diskutuar për menaxhimin me COVID-19 në të dy vendet.
“Një deputete kaçurrele nuk do të votojë qeverinë.
Parrulla të tjera ishin edhe “Hapni Shqipërinë”, dhe “Jo Diktaturës”.
Kosovaret kur vijne ne Shqiperi shumica vijne per pushime duke shpenzuar miliona euro,qe shkojne ne favor te biznesit dhe shtetit shqiptar!
Masa paraprake e parë është të lani duart shpesh.
Afati i fundit i pranimit të ofertave do të jetë 14 shtatori 2020.
Në maj të atij viti nisën dhe provimet.
Gjatë javëve të fundit, Shtetet e Bashkuara të Amerikës kanë parë goditje të mëdha në numrin e rasteve të reja të koronavirusit në vendet si Florida, Texas, Arizona, Utah, California.
Malaj tregon se nuk e ka pasur shumë të lehtë, dhe zgjodhi që ta bënte publike për të dhënë mesazhin se jeta ka shumë vlerë.
Më poshtë ju sjellim rrëfimin e mjekes Federica Pezzetti, 37-vjeçe, njëherit drejtoreshë në spitalin Cremona në veri të Italisë, e cila ka dhënë një intervistë për të përditshmen italiane La Republica.
Kina i hodhi menjëherë poshtë përfundimet e raportit të të shërbimeve sekrete të Shteteve të Bashkuara.
Policia gjatë patrullimit ka vërejtur se një restorant në një pompë të derivateve ka punuar, në kundërshtim me vendimin e Ministrisë së Shëndetësisë.
Megjithatë, sipas ekspertëve, zhvendosja e datës eventuale mund të rregullohet me dekrete të tjera nga Qeveria.
Këshilli për Trashëgiminë Kulturore në këtë qytet tani po kërkon veprime të menjëhershme nga institucionet qendrore dhe lokale.
Planifikojmë të fillojmë me 4 Maj.
Si e tillë nuk besoj që z.Hoti mund ta kalojë një marrëveshje në Parlament, sepse me PDK dhe LVV jashtë numrat nuk do të ketë as një shumicë të thjeshtë në parlament”, thotë ajo.
Kjo është e padrejtë dhe e hidhur për palestinezët.
Sipas parashikimeve, në SHBA do të duhen rreth 6-8 muaj që vaksinën ta marrin mjaftueshëm njerëz”, thotë ai.
Qeveria e Maqedonisë së Veriut ka firmosur marrëveshjen me një firmë ndërtimore për nisjen e punimeve për dy kilometrat e parë të autostradës Shkup-Bllacë, e cila do të lidhë Maqedoninë e Veriut me Kosovën, përmes autostradës “Arbën Xhaferi”.
Por unë nuk kam protestuar.
Kjo nuk është hera e parë që pornostarja hyn në telashe me policinë.
“SHBA-të do t’i bashkohen sërish marrëveshje së Parisit për klimën dhe atë në ditën e parë të mandatit tim.
Unë i dua të dy në mënyrë të barabartë, natyrisht, por thjesht më pëlqen të kaloj kohë me të madhin më shumë se me fëmijën e vogël!
Në këtë ligj janë të saktësuara edhe gjobat me të cilat do të dënohen qytetarët në rast se veprojnë ndesh me ligjin.
Ka qenë kënaqësi dhe privilegj ta njihja, por edhe të mësoja prej urtësisë të Tij.
Ramazani është një sezon paraprak interesant televiziv.
Asnjë sipërfaqe nuk shpëton dot nga ndotja e tymit nëse është në një mjedis tjetër të mbyllur ku pihet cigare.
Të mendojmë se edhe ata kamerierët, pastruesit, shitësit, rojat etj., kanë të ardhura minimale.
Kjo do t’i ndodhë edhe Avdullah Hotit, i cili është kopje jo origjinale e këtij mashtrimi”, tha Veseli.
“Temperaturat kanë pësuar rënie, me maksimumin 24 gradë.
Pamjet dramatike tregonin momentet kur bomba masive 500 kg shpërtheu papritur duke ngritur në ajër një re masive uji.
Nejse, paci veten ne qafe.
Është duke u trajtuar sheqeri në gjakut si sëmundje, kur sëmundja është rezistenca ndaj insulinës.
Shtetet anëtare, Gjermania e para, preferuan të vënë kushte shtesë, sepse “progresi” që raporton Komisioni i Europian, nuk është bindës.
Presidenti i vendit, Hashim Thaçi bëri të ditur se të hënën do të fillojë takimet me liderët e partive politike, për të marrë opinionet e tyre në lidhje me formimin e Qeverisë së re.
Eshtë gjithashtu shumë e mundshme të sjellni ide krijuese, të cilat do t’ju vendosin në procesin e të shikoni profesionalisht një hobi që keni!
Po dhimbja, po zeri, po britma, po hija, po hiri, po gjaku, po humb ja a mund te harohen?
Martini i tregoi letërsisë shqipe se, heroikja dhe panagjirikja ishin vlera të zbehuna me kohë e me vakt dhe se, estetika mbizotnuese e kohës ishte deheroizimi dhe absurdi ekzistencial.
“Programi synon rritjen e kontributit të turizmit të qëndrueshëm dhe të përgjegjshëm ndaj rritjes ekonomike të Shqipërisë.
Nga Kastriot Islami - Situata sanitare nga COVID-19 është tërësisht jasht kontrollit… Nuk është aspak faji apo përgjegjësia e qytetarëve….
Në fillim vendosni hurmat, lëkurën dhe lëngun e limonit në një tenxhere ku keni hedhur 90 ml.
Nga data 18 deri 21 mund të kemi disa probleme, por pas datës 21 gjërat bëhen më lehtë.
Mirëpo, ky rregull është thyer nga Rashit Qalaj, drejtor i Përgjithshëm i Policisë së Kosovës.
Kanë rezultuar pozitivë me virusin SARS COV2, 836 qytetarë në 24 orët e fundit.
Autoritetet mohuan se hapën zjarr por agjensia gjysmë zyrtare e lajmeve Fars njoftoi se policia kishte “qëlluar me gaz lotsjellës në disa zona” në përpjekje për të shpërndarë demonstruesit.
Po me degjove mua qendro larg vaksinave.
Deputetët e Listës Serbe, nuk janë parë pjesë e kësaj seance solemne, përfshirë këtu edhe deputetë nga komunitetet.
Vizita e Cramon, sipas Hoxhajt, quhet ndërhyrje politike.
Sepse ti duhet të kërkosh ku e ke problemin ti, nuk ta kanë fajin ata që nuk vijnë, e ke ti problemin.
Megjithatë, zyrtarët qeveritarë njoftuan synimin për krijimin e një shtetrrethimi tjetër duke filluar nga ora 9 në mbrëmje deri në orën 6 të mëngjesit.
“Zaharieva thotë se qeveria e saj po punon me kompani të mëdha në një përpjekje për të gjetur punë në mënyrë që t’i mbajë këta njerëz në Bullgari pas përfundimit të pandemisë.
“VV nuk mund ta rrezojë Qeverinë”, thotë Mustafa, në një përgjigje.
Gjithashtu shteti grek ka vendosur edhe rregullin për maskë të detyrueshme në publik.
Dhe, nuk lejojmë askënd të cenojë vlerat tona, lirinë, shtetin dhe kombin tonë.
I kishte hije pranë flamuri.
Bashkimi Europian në Bruksel po përpiqet të koordinojë përgjigjet që jepen në pandeminë e Coronës.
Ky “Shaban” i Ramës, pasi sharroi me sharrë shëndetësinë, tani kërkon të sharrojë arsimtarët.
Kontrollet neper bote me te vertete i bejne me termometer, ama pastaj me vone neper spitale DIAGNOSTIKIMIN.
Qese me dendësi të lartë të energjisë do të përdoren në modulet e baterisë të cilat do të mbyllen me mbulim alumini për të siguruar forcë të lartë strukturore, sipas TOGG.
Vetëm javën e fundit po të kalkulojmë kemi mbi 1 mijë raste të reja ku vetëm një pjesë e tyre, më pak sesa 10% janë trajtuar në spitale e ku qindra e qindra prej tyre trajtohen ne banesë.
Shëndet e të mira, një vit të begatë!”
Shteti i Viktorias – ku kanë ndodhur 90 për qind të vdekjeve nga COVID-19 – ka pasur në fuqi ndër masat më të rrepta të izolimit në botë.
Pasi ishte nënshkruar Marrëveshja së Ohrit, Leka nuk u rreshtua në krahun e Ali Ahmetit, siç u rreshtuan shumica e komandantëve.
Janisheri në një reagim për “Shqipëria live” u shpreh se priti radhën por zonja kishte një sjellje të pahijshme.
Detaji në kontratë ktheht në luftë ligjore mes Mesit dhe…
Çdo fshat i tillë do ta ketë shitorën, ujsiellsin, kanalizmin, telefonin, rrugën, shkollën, shtpinë e kulturës, ambulantën dhe kishën.
Autori, që ishte arvanitas nga Salamina, ia kushton të tri veprat traditave të lashtësisë arbërore të këtij ishulli të njohur.
Te Kirka jetoi një vit dhe të njëjtën kohë e kaloi edhe në ujdhesën e Circes, e cila me fuqinë e saj e dërgoi në ujdhesën e sirenave.
Së bashku me mikun e tij të ngushtë, Mujo Ulqinakun, organizuan rezistencën, duke qëndruar heroikisht për orë të tëra në dy katet e Kullës së Durrësit.
Por në pallatet e vjetra të para ’90-ës jetojnë edhe shumë familje të varfra, që e kanë të pamundur të përballojnë kostot shtesë, që u ngarkon bashkia.
Rockville Pike, arteria me katër korsi përpara spitalit ka shumë trafik: dhe nëse do të kalosh rrugën, është e rrezikshme.
Presidenti Trump deklaroi se me këtë marrëveshje, është bërë gjithashtu përparim në arritjen e paqes në Lindjen e Mesme.
Rikthimi i tyre më së pari do të kishte një mesazh bindës dhe provues se fajtorëtt u ndëshkuan tashmë dhe se ata sdo të guxonin më të kryenin diversionin e radhës.
Nën hundën e Policisë së Shtetit / Droga shitet nëpër rrugicat.
Fillimisht për ta nisur me situatën e Juventusit, atje ku Andrea Pirlo nuk po bind ende në rolin e trajnerit.
Do ti japim fund konkurrencës së padrejtë.
Ne e shikojmë arsimin si investim.
“Qasja jonë është që shtet ndërtimi i Kosovës të përmbyllet me kufijtë e shpalljes së pavarësisë.
“Strategjia ka qenë gjithmonë më e qëndrueshme – propozimi i masave që janë të pranueshme nga popullata në planin afatgjatë.
Shkelja e masave të detyrueshme, rregullave, restrikcioneve dhe protokollove për parandalim dhe mbrojtje nga virusi korona dënohet për shkak të rrezikimit të jetës dhe shëndetit të qytetarëve.
Në ditët e para të shtatorit u hap një procedurë koncencionare për një nga kalatat e Portit të Durrësit.
Incidenti ka nxjerrë në pah plagët e thella mbi pabarazinë racore në SHBA.
“Presidenti po e zbaton vijën kushtetuese që vendi të ketë një qeveri të re të zgjedhur nga Kuvendi i Kosovës.
Arratia e tij përfundoi brenda parkut falë edhe ndihmës së policëve civilë.
Deputeti Mefail Bajqinovci ka theksuar se kërkesat e policisë janë legjitime, dhe vërtet për pagën shtesë 300 euro janë “pezmatuar” policia.
Shqetësues është fakti se njerëzit që i shtyjnë ekzaminimet ose e shtyjnë shkuarjen te mjeku, edhe pse kanë simptoma që mund të jenë të kancerit, e shtyjnë edhe diagnostikimin.
Një burrë në San Antonio, Teksas, pretendoi në një postim në Facebook se pagoi dikë për të përhapur coronavirusin në dyqanet ushqimore.
Me një kitare akustike, mblidheshin rreth teje të “urtët” dëgjues, që kënga e dalë nga shpirti dhe e përcjell tek ne po me një dimension të tillë, e kalonte “kufirin” që kishte vendosur koha e para 90-tës.
Kështu ndihmova edhe edukatoren e burgut, e cila ishte nusja e djalit të Liri Gegës e Dali Ndreut, të përgatitej për provimin e italishtes, pasi ndiqte studimet e larta me korrespondencë.
Presidenti i Turqisë Rexhep Taip Erdogan ka një lidhje të fortë me shqiptarët.
Bien në sy përfaqësuesit e komuniteteve fetare, klerikët e nderuar Baba Sulejmani, At Stafrovor Papapano dhe rradhë të gjata ushtarakësh.
Ai ka theksuar se, pavarësisht kritikave që vijnë në këtë drejtim, ligji për mbrojtjen e vlerave të UÇK-së duhet shtyrë përpara.
E vërteta është që kompania “Eurovia”, është rregjistruar në Shqipëri rreth një vit më parë, në Shkurt 2019.
Më tha se do të takoheshim të nesërmen.
Bekim Haxhiu, deputet i PDK-së, e ka akuzuar Albin Kurtin, që po rrezikon raportet e Kosovës me Shtetet e Bashkuara të Amerikës.
Sipas prokurorisë, ai është përgjuar duke ofruar ndihmë në këmbim të parave dhe pasurive për të ndikuar tek një anëtar i sistemit të drejtësisë, me qëllim lirimin nga burgu të vëllezërve Aliko.
“Në vend nuk janë vërejtur raste të dyshimta të koronavirusit, e madje edhe në rekomandimet për udhëtim të dhëna nga shumë vende, Republika e Maqedonisë së Veriut është vendosur në kuadër të vendeve me dozë të zakonshme të kujdesit gjatë udhëtimit.
AMT firmos peticionin për Teatrin në Fier, Liçaj: Këta janë shqiptarë.
VOA: Shpërthimi i koronavirusit në aeroplanmbajtësen amerikane, përgjimi i bisedës…
E megjithate me mire nje qurravi te keqe se sa pa qeverri fare!
O njeri qe fluturon me presh ne bythe!
Deri më tani në Kosovë janë konfirmuar 870 raste me Covid-19, prej të cilëve 653 janë të shëruar, ndërsa 28 janë regjistruar të vdekur.
Secili oficer duhet të jetë i gatshëm që ta mbrojë vendin sikur Adem Jashari”.
Kështu, ata që martohen heqin dorë nga zakonet e këqija dhe fillojnë të kërkojnë të jetojnë më gjatë.
Nuk po ja përmend emrin.
E ftuar në “Thumb”, reperja nga Kosova, Arta Memedi pranoi që i dashuri i saj Rinori e ka tradhtuar me Taynan.
A ka pasur një rrezik të ndarjes të Kosovës?
CLS krijoi një frymë të re në fushën e makinave, një nga rritjet më të mëdha në botën e sotme – dhe e gjithë kjo e realizuar me stil.
Afati i fundit për hapjen e një transaksioni të ri në një bankë tjetër mbaroi dje.
Me këtë akt u kemi dërguar porosi të qartë ndaj terroristëve: nëse i vlerësoni jetët tuaja, nuk do t’i kërcënoni jetët e popujve tanë.
“Në një situatë kurë Dibra dhe rrethina e saj ndotet, duhet një aktivitet më i madh për të mbrojtur mjedisin jetësor”, tha Marku, ndërsa shtoi se tani është kohë që të fillohet me aktivitetin për të reaguar në çdo moment për të parandaluar ata që ndotin.
Gazetari i ka hequr kohën videos që të mos zbulojë datën dhe vendin ku është realizuar.
Më tej këngëtarja shprehet se po të kishte shtet ky njëri do ishte thirrur në Prokurori tani dhe të jepte llogari mbi këto deklarata.
“Je plakur shumë, futja ndonjë botoks”, – shkruan një ndjekëse në postimin e Arbana Osmanit.
Në 24 orët e fundit janë shëruar 85 pacientë, duke çuar numrin e të shëruarve në 12.900.
Një lajm shumë i keq, për futbollin shqiptar dhe jo vetëm, ka ardhur së fundmi, teksa ish-lojtari i të rinjve të Skënderbeut, Dorian Tahirllari, ka ndërruar jetë.
Bashkitë në të gjithë vendin po kalojnë një situatë të vështirë financiare me rënie drastike të ardhurash dhe mos realizimin shpenzimesh si rrjedhojë e efekteve negative që dha pandemia.
Makina është prodhuar në ish Bashkimin Sovjetik, ky model ka qenë më i njohuri në Jugosllavi.
Jini të butë, thjesht lini që muskujt të qetësohen butësisht për 30 sekonda, tre herë secilën anë.
Drejtori i Drejtorisë së Inspektorateve në.
Në Itali, individët (futboll) që rezultojnë pozitiv duhet të shkojnë në izolim total për së paku 14 ditë, kurse në ligat tjera për vetëm 7 ditë.
Vetëm pas 15 ditësh në detyrë, është dorëhequr drejtori i shtatë i Kadastrës së Vlorës, Jurgen Pilkati i cili u emërua në këtë detyrë në datën 2 qershor.
Edhe avokati i familjes, Skender Musa thotë se gjatë kësaj kohe nuk është zhvilluar asnjë procedurë gjyqësore, përkundër faktit që ka të bëjë me humbjen e jetës të dy fëmijëve.
Përmes një mesazhi të fortë në “Facebook”, Kreu i Shtetit thekson se në vendin tonë “Vërehet një humbje e thellë e besimit për konkurrim të ndershëm dhe punësim mbi bazë të meritokracisë edhe në Administratën Publike dhe institucionet publike”.
Ai tha se filloi mirë, por u dreqos, njofton Klan Kosova.
Dashi: Zgjidh çështjet me partnerin tuaj!
Kanë shkuar ose në Dajt ose nëpër pemët e Tiranës kanë shkuar të prenë mimoza.
Gjatë 24 orëve të fundit nga prokuroritë themelore janë ngritur 43 aktakuza kundër 47 personave, për vepra të ndryshme penale.
Me këtë sjellje të Ramës, Shqipëria do marrë edhe kërcënime të tjera, mes të tjerash për rikthimin e vizave,”
Për sa i përket numri t ëtë infektuarve të personelit mjekësor në QSUT, mjeku infeksionit mendon se kjo situatë ka ndodhur pasi aty nuk janë respektuar rregullat dhe protokolli i sigurisë.
Prej tyre 315 janë shëruar, ndërsa kanë vdekur nëntë persona.
Një i ri është ndaluar nga policia e Elbasanit pas një ndjekje disa minutëshe në afërsi të fshatit Papër.
Ambasadori Zingraf ka kujtuar se kushtet që ka vënë Këshilli i BE-së për rrugëtimin e Shqipërisë drejt BE-së janë përgatitur nga Bundestagu gjerman.
Sipas Telemundo-s, filantropisti Bill Gates dhe gruaja e tij kanë blerë një “shtëpi pushimesh” në San Diego të Kalifornisë.
Hetimet për këtë rast po vijojnë.
Komentet e pëlqimet ishin të shumta.
Carovska: Janë shterur nevojat për vazhdim të gjendjes së…
Gjermania aktualisht ka numrin e pestë më të lartë të të infektuarve me COVID-19 në botë, duke u renditur pas SHBA-së, Spanjës, Italisë dhe Francës.
Memeti: Fillimisht duhet të shihet efekti i…
Janë kryer në 24 orët e fundit 844 testime dhe janë konfirmuar 159 të prekur me virusin Sars- Cov2.
Do jetë tjetër.
Numrat janë në anën e tij.
Në rrjetin social youtube është publikuar video nga aksidenti në të cilën mund të shihet si makina e cila lëviz në mes të rrugës, ndërsa në momenti lëviz edhe në korsin e kundërt.
Numri i testimeve ka ndryshuar gjerësisht nga shteti në shtet, dhe aty ku ekziston testimi me makina, punonjësit e spitaleve janë përballur me mungesa në pajisje të mbrojtjes personale, duke përfshirë maska kirurgjikale, doreza dhe veshje mbrojtëse.
Rajoni nuk mund të ecë në mënyrë normale përpara nëse kjo çështje nuk zgjidhet.
Kjo sipas tij, sepse mandatin e morën të tjerët që renditeshin më poshtë në listë, dhe se ato i kanë shërbyer më shumë kryeminstrit Edi Rama, se sa vetë deputetët e tij.
“Kam lindur dhe do vdes te Partizani”.
Lojtarët janë të vetmit njerëz që në këtë moment mund të na heqin pak mërzinë, duke na dhënë shfaqje të bukura sportive.
Prizrenasit e filluan ndeshjen më mirë, duke e fituar çerekun e parë (19:24), derisa me lojë të mirë vazhduan edhe në periudhën e dytë, që e fituan (19:23), për të shkuar në pushim me rezultat 38-47, thuhet në faqen e FBK-së.
Tashmë duhet të presim të paktën deri në muajin mars që ta shikojmë përsëri në fushë atë.
Duhet përdorur në mënyrë korrekte, por jo siç e shohim në transportin publik.
Ndërkohë Instituti i Shëndetit Publik ka regjistruar 131 pacientë të shëruar.
Reisi i ka falënderuar besimtarët, pasi sipas tij të njëjtit kanë disiplinë pas hapjes së xhamive.
Pakoja e propozuar do të përfshijë përkrahjen në shëndetësi, ekonomi, bujqësi, familjet që jetojnë në kushte të rënda sociale, si dhe studentët.
Kjo është ‘Rilindja’ dhe vetingu i Edi Ramës.
Pse po rritet oferta dhe kush po blen.
Pastaj, ai që refuzon të largohet nga treni mund të gjobitet, ka thënë drejtori i Zyrës Federale të Transportit.
Ndryshe nga pushimet nga puna, të cilat acarojnë marrëdhënien mes një kompanie dhe forcës së saj punëtore, skema të tilla e bëjnë të mundshme të mbash punëtorët financiarisht mbi ujë deri sa kompania të rihapet për biznes.
“Ndeshja varet nga ne, në qoftë se futemi në fushë dhe japim maksimumin”.
Gjithsej 120 raste të Kovida-19 janë regjistruar në Serbi.
Sipas informacioneve sasi të mëdha të sherebelës mund të shkaktojnë rrahje të shpeshta të zemrës.
Gjasa janë të mëdha që Kosova të ketë ekzekutiv dhe përpjekjet nuk do të mungojnë që të arrihet ky qëllim.
Në listën e individëve që do të ndihmohen janë dhe 10 mijë punonjës në sektorin e turzmit, që do të marrin 400 mijë lekë, për këto japim 4 milionë dollarë të tjera.
Banorë të këtij fshati i kanë thënë KosovaPress-it se gjatë ditës së djeshme kanë qenë tri grupe të xhandarmërisë serbe të cilat kanë kaluar në fshatin Karaçevë.
Pas 40 vjetëve, asfaltohet rruga regjionale…
Sistemet e kujdesit shëndetësor tani janë në një pozitë më të mirë për menaxhimin e tij dhe kujdesin ndaj pacientëve.
E sigurt është se këta virusë vendbanim primar i kanë kafshët”.
Ndërkaq, Lëvizja Vetëvendosje duke adresuar kritika për këtë projektligj, shprehu qëndrim kundër.
Ju lumtë na tha.
Komuna e Fushë-Kosovës përmes një njoftimi publik ka pohuar se për këto raste nuk është njoftuar kryetari i komunës, Burim Berisha.
Është e qartë se cilësimi i Luftës Nacionalçlirimtare si luftë civile bën pjesë në përpjekjet për të shpëtuar Ballin Kombëtar nga turpi i bashkëpunimit me hitlerianët.
”Me anë të kësaj praktike po rrezikohet që precedane të tilla të mos respektohen kurdo që pushtetit nuk i konvenon për realizimin e agjendave të tyre politike”.
Më zejen e gurëgdhendës mereshin me shumë serbët, ndërsa me drugdhendje shqiptarët.
Nga sot me fillim prej orës 10h qendrat tregtare kanë hapur dyert e tyre për vizitorët, pas një pushimi prej gati dy muajsh.
Ne nuk kemi lidhje fare me gradat, sepse jepen nga komisioni në Tiranë, s’ka lidhje me institucionin.
Në mediat sociale është shpërndarë një listë me emrat e mbi 60 personave të infektuar nga Podgorica.
Nga ekspertët me renome botërore, nga ekspertët tanë vendor kur thjeshtësohet të gjitha çështjet ndalemi tek këto masa bazike të cilat duhet t’i respektojmë detyrimisht.
Ministria e Shëndetësisë e Republikës së Turqisë, ka krijuar një Bord Shkencor për të kryer hulumtime dhe për të ndjekur zhvillimet e fundit në lidhje me shpërthimin.
“Historia ime” në Tv Klan këtë herë ka shkuar në Shkodër.
Virusi ka fituar.
Lajme të hidhura vijnë nga SHBA, ku koronavirusi ka shpërthyer frikshëm, duke prekur edhe shqiptarët që jetojnë atje.
Vetëm një fakt: Dje, më 18 maj u organizua përsëri protestë te teatri.
Në një situatë pasigurie ekonomike, sociale e shoqërore, nuk është e vështirë të mendohet se çfarë mund të ndodh, po që se ky frustrim nuk frenohet.
Avokati i tij mbrojtës, Jordan Daci tha se gjyqtari ka plotësuar në formular atë që i është kërkuar dhe se akuza e ngritur nga Prokuroria nuk qëndron.
Kjo masë është kundërshtuar nga Shtetet e Bashkuara.
Përpara ishte ushtria… Kur fëmijët panë të burgosur të lidhur në makina, e ndryshuan brohoritjen dhe thanë: “Hajdutë-Hajdutë!” se ashtu i kishin mësuar në shkolla dhe ideologjia komuniste.
Ndërkaq, për sistemin e drejtësisë, Haskuka deklaron se duhet më shumë reforma në mënyrë që të shihen rezultatet.
Në qoftë se me dy të parët do të gjente mirëkuptim, me të tretin do të ndodhte e kundërta “Ishim përplasur disa herë”, – kujton Fatosi -por Dragua ish nga ata të pakët me të cilët përplasja ia vlente.
E veçanta e versionit premium të smartphone-it thuhet se është memorja e tij RAM.
Në çka po shohim ne jemi ka shkojmë drejt izolimit dhe ne vetë si qytetarë jemi duke e shtyrë qeverinë të ndodh një gjë e tillë e cila do të na dëmtojë ekonomikisht”.
Mund të bëj ndeshje të tjera, por këtë gëzim nuk mund ta përjetojë kurrë”.
Vendosa te vi me nje vellim te dyte pasi burrat e malsise i konsideroj vlera kombetare.
Vullnetarët pa marrë parasysh rrezikun, përmes breshërive të gjyleve e të plumbave, u hodhën në një sulm të rrufeshëm duke depërtuar në pozicionet e armikut dhe duke u përleshur me ta.
Ai kaloi nismën për festimet e ditës së Europës më 9 maj në Vlorë.
Të dy bashkë, të dehur nga epshi, shkuan në një vendparkim veturash, që ishte i njohur si zonë e të dashuruarve.
E para sepse parlamenti është i paligjshëm.
Ta ngritin zërin së bashku për ta marrë atë që ju takon dhe të votojnë për të drejtat e tyre që askush nuk mund t’ua mohojë!
“Telekomi i Kosovës është duke funksionuar normalisht, pa asnjë pengesë apo vështirësi.
Kontrata e firmosur është për një periudhë 2-vjeçare.
“E kemi parë vetëm ditën e parë pronarin e hotelit që na ka përshëndetur dhe pastaj nuk e kemi parë më.
Ne doganen ne anen shqiptare nuk kishte asnje problem ndersa nje punonjese e doganes se Mali te Zi pasi me kontrolloj karten me ftoj qe te kaloja ne zyre i shoqeruar nga nje polic i Malit te Zi.
Fjalori është pjesë e kërkimeve shkencore të laboratorit FORELL të Universitetit të Puatjesë (Poiters).
Për më tepër, kjo shenjë e zjarrit është një kërkues vibrimesh dhe një fitimtar i madh.
Pas disa minutash erdhi dhe u shtri pranë meje.
Për të parën herë, në gjithë këto vite që udhëtoj, anija arriti në kohën e caktuar.
Në këto diskutime, ku flitet për rrezikun e islamizmit dhe islamit vetë myslimanët nuk janë edhe aq prezentë.
Epiqendra e tërmetit ka qenë 83 kilometra në juglindje të Arvi, me një thellësi 2 kilometra.
Nëse jeni të shqetësuar nga shenja të tilla, gjëja e parë që duhet të bëni është analiza e feçes dhe këshillimi me mjekun.
Ju duhet të kuptoni se njerëzit përvecëse me këtë “armik” po luftojnë edhe me gjëndjen e tyre shpirtërore dhe psikologjike.
Prodhuesit shprehen se në paketën e qeverisë, duhet të përfshihen edhe bizneset që kanë reduktim mbi 25 % të xhiros.
Në anën tjetër pronari i saj u ka bërë thirrje të gjithëve që e shohin videon se nëse kanë ndonjë informacion për treshen të lajmërojnë policinë.
Kurti tha se këtë e mori vesh nga një bashkëpunëtor i tij i cili ka biseduar me një bashkëpunëtor të Thacit.
Abuzimi me fondet publike nuk ka limite.
Së fundmi, ish-velina ka publikuar disa foto në Instagram, ku duket mjaft tërheqëse dhe në super formë.
Studiuesit kanë vizituar pacientët që ishin trajtuar brenda spitalit dhe ishin rikuperuar nga infeksioni.
Drin Zatriqi, sa ishte në Kosovë, vite më parë ka qenë menaxher i disa këngëtarëve të estradës, ndërkaq së fundi nga SHBA-ja është aktivizuar politikisht në mbështetje të Lëvizjes Vetëvendosje.
Të ndalemi tek procesi i hapjes së negociatave për Shqipërinë.
“Prioritet kanë personat me simptoma, të sëmurët kronikë dhe punonjësit shëndetësorë.
“, pyeti ai në Twitter.
Pagesa për një student në Qytetin Studenti është 45 mijë lekë në vit.
Ndërkohë Veseli dje përmes një postimi në faqen e tij zyrtare kishte thënë se Kurti nuk duhet të ngutet me heqjen e taksës.
Me këtë model nuk ka gabime: Prerja e fundit që ka pushtuar të gjithë kritikët e modës do të jetë trend kryesor i vjeshtës!
Qëndrimi ynë, falë Zotit edhe i partive të tjera me cilat po bisedojmë është se tani nuk ka shkak që të mendohet për zgjedhje të parakohshme.
Presidenti nuk është i detyruar të shpërndaj Kuvendin.
Futbollistet marrin rroga milioneshe dhe tatohen per taksa me paga qe i deklarojne sa te nje fshesaxhiu 30 mije lek te reja.
Shefat e NHS janë duke rekrutuar me mijë vullnetarë dhe mjekë që do të ndihmojnë të shpërndahet vaksina në Britani sapo të aprovohet vaksina e Oksfordit.
Në anën tjetër ndodhet një Skënderbe që nuk mund të marrë pjesë në Kupat e Europës, por Ilir Daja e ka bërë të qartë se dëshiron ta mbyllë sa më lart në renditje këtë kampionat.
Vajza nga Gjilani ndërron jetë derisa po bëhej gati të shkonte në.
Pas transferimit të shumës së sponsorizimit duhet të njoftojë organet tatimore përgjegjëse.
Puna e saj lidhet drejtpërdrejt me eventet dhe dasmat që zhvillohen brenda dhe jashtë Shqipërisë dhe në këtë periudhë pandemie, po shpenzon nga të ardhurat familjare për ruajtjen e traditës 15-vjeçare të përgatitjes të tyre në biznesin e saj.
Veprimet e fundit të Edi Ramës për të prishur marrëveshjen e 5 qershorit të dakordësuar me SHBA dhe BE, rrezikojnë integrimin evropian të Shqipërisë dhe dëmtojnë në radhë të ardhmen e rinisë.
Dhe mendoj që duhet të intensifkojmë bashkëpunimin, mundësitë janë më të mëdha.
E pyetur se si e kishte kaluar periudhën e shërimit ajo tha se i hiqte këpucët vetëm kur shtrihej për të fjetur.
Afërsia me fqinjin tonë Italinë, apo dhe vetë dashuria jonë për brumërat i bën ato një prej ushqimeve të cilit vështirë t’i rezistojmë.
Brenda rrezes së veprimit të kësaj rakete ndodhet edhe Kosova.
Sidoqoftë, Greqia nuk mund të konfirmojë që kaq shumë migrantë kanë kaluar kufirin.
Pashë disa video në YouTube me ndeshjet e Petrolul, është një atmosferë e jashtëzakonshme!
Ata do te niset sot pasdite ne ora 16.
Edhe nëse jeta juaj e dashurisë është e komplikuar, nuk është për asgjë, por për të njohur veten dhe ndjenjat tuaja.
Skeleti i një anijeje të zhdukur në mënyrë misterioze në Trekëndëshin e Bermudës 100 vjet më parë është gjetur nga një grup eksploratorësh nënujorë.
Pas letrës që kreu i shtetit i dërgoi Komisionerit për Zgjerim, ku kërkohej që të analizohej më mirë qeverisja e Edi Ramës, Kryeministri u shpreh se Presidenti po lobon për të mos çelur negociatat.
Kur është jashtë ekuilibrit, gjaku mund të bëhet ngjitës, duke çuar në mpiksje.
”Hashim Thaçi dhe Kadri Veseli e kanë ditur që do të vijë momenti kur do të ketë një njoftim të tillë publik.
Sipas horoskopit 2021 do të jetë viti i çlirimit të madh pas një periudhe dy vjeçare që patjetër duhet harruar.
Pse janë të rëndësishme mineralet për shëndetin tonë?
Shpresoj të mos e ndërroj edhe Prishtinën deri në fund të karrierës dhe të fitojë edhe te Prishtina ashtu siç kam fituar përpara.
Analiza e ADN-së u përqendrua në një rajon specifik kromozomal që është zgjedhur pozitivisht në speciet shtëpiake të ergës së qenve, ajo kalohet nëpër popullatë si një tipar evolucionar i favorshëm.
“Me Ligjin e ri për parandalimin e korrupsionit dhe konfliktin e interesave, ne ishim të detyruar të krijonim formular të ri.
Ministri gjithashtu pret që ky vit të jetë një “vit i lulëzimit” të marrëdhënieve midis Ukrainës dhe Shqipërisë.
E pastaj, një ditë, u ndërtua një urë që i lidhte dy brigjet e Bosforit.
Po më thonë të pajisem me licencë, por sështë problem licenca.
Me siguri dhe të ndryshimit të rendeve: rendi akademik, rendi i marrjes së produktit, rendi shëndetësor, rendi ekonomik, rendi etik, rendi…
Do të mbtet, gjithashtu, një (me fare pak ndryshime nga kjo që është sot, në të cilën mund të rikthehen Bullgaria dhe Rumania, por jo Kroacia dhe Sllovenia.
Tani ti nuk i perket vetem,Atdheut Arsimit,Partise,LSI-se,por gjithe rruzullimit,ku njerezit vuajne pasojat e virusit kinez.
Bashkia e Tiranës do të ndërhryë në 243 pallate për të riparuar dëmet në hapësirat e përbashkëta.
Asnjë përkrahje nga Qeveria, por lënie në mëshirë të fatit ose të Serbisë në kohën më të rëndë!
Covid-19 jo vetëm që ka krijuar një normalitet të ri që është distanca sociale dhe masat por përveç rasteve dhe humbjeve në jetë, Covid-19 po lë me pasojë edhe ata që e fitojnë betejën.
Kam përshtypjen dhe frikë se ai po rrjedh.
Ka qenë një fushatë e fortë”, tha Collins para mbështetësve që e brohorisnin në Okland.
Si pjesë e vlerësimit për artin shqiptar, do nderojmë dy figura, që në zhanret e tyre kanë dhënë një kontribut jashtëzakonisht të madh për dekada.
Vidal fitoi tri Scudetto me Conten kur ata punuan së bashku te Juventus midis viteve 2011 dhe 2014.
Policia ka arrestuar dy persona në Pejë, pasi që të njëjtit dje rreth orës 14:00, kanë përcjellë me veturën e tyre viktimën mashkull kosovar i cili po ashtu ishte me kamionin e tij.
Natyrisht ne kemi bërë një njoftim për çdo qytetar që problematikat që prisnin të mos paraqiteshin pranë këtij institucioni.
Kur përpiqem ta imagjinoj këtë, mendoj gjithnjë dikë të zhytur thellë në ujë që përpiqet të shkojë drejt sipërfaqes dhe ndihet i dëshpëruar për të marrë frymë.
VV vlerëson se janë krijuar kushtet dhe rrethanat për t’u mbajtur zgjedhjet.
Nëse partitë e djathta po të kishin luftuar si homologët e tyre europianë kundër okupatorëve nazifashistë, nuk do ta linin Partinë Komuniste të monopolizonte fitoren e luftës në duart e saj.
Brenda bërthamave të xhuxhëve të zinj, bërthamat e atomeve individuale kanë secila një ngarkesë pozitive, kështu që ato zmbrapsin njëri-tjetrin si polet e një magneti.
Situata aktuale e të sëmurëve me koronavirus në Itali shfaqet krejt e kundërt me atë të muajve të mëparshëm ku përqindja e të infektuarve në moshë të re ishte mjaft e ulët.
“Atëherë do të shohim në qershor se çfarë do të ndodh me virusin në nxehtësinë e lagësht.”
VIDEO/ Është thesari më i ri i Juventusit, sa pak mjafton për Kulusevskin të tundi…
Në gjykimin tim, në filozofinë politike në qëndrimin në raport me biznesin, me shtresat që vijnë nga të persekutuarit, nga pronarët e ligjshëm, nuk gjykoj se ka ndryshuar gjë.
E kemi rritur unë babai dhe nëna bashkë dhe ai nuk ka qenë i zoti për veten e tij, është martuar 100 herë dhe është ndarë nga gratë.
Ne i ftojmë të gjithë ata që mendojnë, besojn e veprojnë konform parimeve të Vetvendosje!
Nënkryetari i LSI, Petrit Vasili, ka postuar në Facebook një video ku dëgjohet mjeku i njohur Pëllumb Pipero i cili thotë që mbajtja e maskës në rrugë nuk ka asnjë lloj efekti.
Sapo kanë mbërritur te Infektivi, dy të rinjtë kanë qëndruar për disa minuta në ambientet e jashtme që dikush nga stafi t’i thërriste brenda për t’ju bërë analizat.
Mund edhe të kem gabuar, por e kam bërë nga budallallëku.
“E kam thënë se nuk ka studime konkrete për këtë.
Në të vërtetë, ka diçka thellësisht djallëzore e të mirëmenduar nga ana e Qeverisë, në gjithë këtë mllef të madh kundër shoqërisë civile dhe mediave në Shqipëri, mllef që ka kohë që gatuhet në korridoret kryeministrore.
Ngjarja ndodhi mëngjesin e së enjtes.
Të kuqtë fituan në mënyrë spektakolare me shifrat 5-3, por pjesa e parë ka sjellë edhe irritimin e Frank Lampard.
Unë mendoj se nuk shkon kështu”, u shpreh Ferdinand.
Ushqimet e përpunuara përmbajnë sasi të jashtëzakonshme të karbohidrateve të rafinuara, sheqernave dhe aromatizuesve të fshehur.
Ish-deputeti Dashamir Shehi thotë se përgjegjës për shembjen e Teatrit Kombëtar është vetëm kryeministri Rama.
Ajo ka thënë se një veprim i tillë është krim mjedisor.
Çmimi i roamingut në vendet e Ballkanit Perëndimor duke nisur nga Janari është ulur nga 9 deri më 35 për qind, në përputhje me fazën e dytë të zbatimit të Marrëveshjes rajonale për roamingun.
Derri i egër është parë të vendoset në disa pjesë të periferive të Berlinit.
KMDLNj, një kohë të gjatë ka kërkuar që Kuvendi i Kosovës të miratojë Ligjin për Amnisti e që ka qenë premtim elektoral i disa ministrave të Drejtësisë.
Në fundjavë më nxehtë, ndërsa reshje shiu priten në fund të javës dhe në fillim të javës tjetër.
Kjo do të thotë se investimet e nisura nuk janë ndërprerë, por nga ana tjetër nuk kemi hapur objekte të reja, duke “ngrirë” planin deri në një moment tjetër të favorshëm.
Vendet: Trasingu, Gurëthyesi Lladrovci, Korretica e Epërme (një pjesë) dhe Agani.
Ai u pyet në lidhje me kundërpërgjigjen e Teheranit ndaj vrasjes në janar të gjeneralit të lartë Qassem Soleimani.
Ndërkohë Turqia u përball me një veprim që shembi mjedisin e qëllimit të mirë teksa ajo ndodhej në pritje të rezultateve të kontakteve të qeverisë së Berlinit me zyrtarët grekë.
Ministri i Shëndetësisë, Venko Filipçe, ka theksuar se pacientja e parë e prekur nga koronavirusi u lëshua për kurim shtëpiak, por po testohen 7 pacientë nën dyshimin se janë prekur nga koronavirusi.
“Në do ta dish, unë me të vërtetë nuk ju besoj juve!”
Nuk i pashë kurrë në fytyrë se ishin të mbuluar.
Madje, mungesa e saj u vu re edhe në premierën e filmit “I love Tropoja” të mikut të saj, Ermal Mamaqi.
Por, që investitorët e huaj të vijnë në Shqipëri, duhet të gjejmë terren dhe klimë të favorshme.
Dhe, kur më ftoi kryetari Ejupi, e pash një mundësi të mirë për mua që të jap më të mirën për klubin”.
E për këtë periudhë kohore, këngëtarja ka bërë 10 milionë shikime në Youtube te projekti në fjalë.
Halla jeton larg, edhe ajo në Greqi, nuk është se ka mundësi të shkojë ta takojë.
Britania e Madhe ka prezantuar një pako stimuluese prej 30 miliardë paund për të ruajtur vendet e punës dhe për të ndihmuar të rinjtë të gjejnë punë në një ekonomi të shkatërruar nga pandemia COVID-19.
Duke u nisur nga fakti qe kryefamiljari është me aftësi te kufizuara orientojeni familjen drejt procedurave ligjore për legalizimin e këtij ndërtimi.
Kosova dhe Shqipëria së bashku në parandalimin e…
"Nëse gjithçka zhvillohen nga distanca atëherë shumë punë dhe procese do të ndërpriten.
Vdekja duhet të ketë ndodhur rreth 10 – 12 orë para momentit të këqyrjes së kufomës, që u krye në orën 12.00.
FOTO/ Vijojnë zjarret në Peqin, deri më tani janë djegur gjashtë.
Sjellja e blerësve në vazhdimësi do të varet shumë nga zhvillimet e mëtejshme të situatës me pandeminë.
Paloka: Sa herë kapet në flagrancë si matrapaz kufijsh, Rama tërhiqet me turp.
Përzgjedhësi i Kosovës në futboll, Bernard Challandes e ka komentuar shortin duke e quajtur si të vështirë.
Sami Bytyçi tregon se konsultimet mbahen dy herë në javë.
Ndërkohë situata politike në korpusin politik shqiptar ka ndryshuar.
E pyetur nëse LDK-ja duhet ta çojë përpara nismën për rrëzimin e Qeverisë, gjermanja Von-Cramon ka thënë se nëse LDK-ja vendosë ta braktisë Qeverinë tani kjo do të nënkuptonte grusht shteti.
Kjo pasi i gjithë rrjeti i kontaktuar mund të sjellë që të jenë mbartës dhe shpërndarës dhe mund të nxjerrë situatën jashtë kontrollit.
Nënkampionët e Europës kanë shkatërruar kështu Bashakshehirin me një festival golash, teksa shifrat pas vërshëllimës së 3-fishtë të arbitrit kryesor shënonin 5-1.
“Me një miratim nga të dyja vendet, ne do të mbyllim përkohësisht Kufirin Verior me Kanadanë.
Për të mundësuar këto masa lehtësuese, komuniteti i biznesit i sugjeron qeverisë shqiptare të kërkojë financime nga institucione financiare nderkombetare, si FMN, Banke Botërore dhe Komisioni Europian.
“Unë ju siguroj se ne si Qeveri do të bëjmë gjithçka për të përmbushur këto kushte dhe për të sjellë ndryshimin e shumëpritur pas të cilit vendi ynë do të duhet të jetë anëtar i plotfuqishëm i BE-së”, tha Mariçiq.
Sa i përket Ibrës, kishte një problem, por unë e gjeta ashtu si edhe gjithmonë.
Historianët e mjekësisë nënvizojnë prej kohësh se demokracia është pak efikase gjatë epidemive, kur nevojiten masa të shpejta e të zhdërvjellta.
Ministrja e Financave, Hykmete Bajrami, ka bëtë të ditur se me rishikimin e buxhetit do të ekzekutohen pagat prej 170 eurosh si dhe mbulimi prej 50 për qind të vlerës së qirasë për bizneset.
“Një dëshmi e ngjitjes së lartë të virusit – thuhet në njoftimin zyrtar për shtyp – Duke konfirmuar faktin se njerëzit duhet të mbeten në shtëpi dhe të ndjekin në mënyrë rigoroze të gjitha indikacionet e autoriteteve shëndetësore”.
Elon Musk madje u përball me kritika për komentet e tij në lidhje me pandeminë Coronavirus, kur më 6 mars, e kishte quajtur panikun e krijuar si të kotë.
Por nga 6 shkurti deri më 28 shkurt, ai ka arritur të fitojë një tender tjetër, pra edhe pse ishte zbuluar se ishte dënuar në Itali, siç e parashikon dhe Ligji për Prokurimet Publike.
Ato kanë bazën ushtarake Ramstein, një spital dhe një shesh trajnimi dhe janë shtylla të rëndësishme të arkitekturës së NATO-s, por nuk kanë ndonjë rol të madh në mbrojtjen e Gjermanisë në kuptimin e ngushtë.
E lindur në Amerikë, futbollistja e Kombëtares: : Ëndërr të luaja për vendlindjen e…
Këta të gjithë duan dhe janë gati ta mbyllin një orë e më parë, mirëpo po ta mbyllim tani kampionatin mbeten futbollistët 6 muaj pa luajtur.
Edhe autori i ketij shkrimi po te ishte futur ne provim me maturantet protestues do te ishte mbytur ne nje gote uji e jo me ne varken e Turit.
E ndërtuar me qëllim garimin në rrugë të vështira, Kosuorth 190 E, arriti të skualifikohet nga garat nga shpikja e re e Audit, sistemi i ri i tyre me katër rrota.
Më në fund si shpëtim patën inskenuar një konflikt të improvizuar me shumë viktima në Kumanovë.
Pas kësaj pune je i mbaruar edhe psiqikisht."
Jonilda ka treguar së në kohën që punonte në një zyrë sigurimesh ka ardhur kushërira e saj, vajza e hallës tjetër së bashku me një djalë dhe e ftojnë për kafe.
Ata, shumica, jetojnë në një botë virtuale, dhe kështu mbeten komplet të painformuar për zhvillimet përreth tyre.
Është hera e parë që po e them.
Unë besoj që në ditët e ardhshme do të arrijmë të koordinojmë këto aktivitete i gjithë spektri politik për të gjetur zgjidhje më të mirë për vendin”, tha Hoti.
Edhe pse të paralajmëruar, në momentin që u ballafaquam direkt me virusin, u shkaktua një kaos, por për fat të mirë i kontrolluar.
S’kam qenë asnjëherë e lumtur si gjithë të tjerët.
Që Parlamenti ynë të mos jetë më objekt kabareje, përveç të gjitha nismave që do ta pastrojnë nga kriminelët e faqezijtë, do të ishte mirë që deputetët të kalonin një test fare të thjeshtë: atë të drejtshkrimit.
Një rënie e fortë në standartin e komunikimit, në kohën më të gabuar të mundshme.
Shtyhet afati për verifikimin e kontabilistëve Kontabilistët e miratuar (ushtrues dhe jo ushtrues të aktivitetit) kanë afat deri në 30 prill që të dorëzojnë dokumentacionin pranë Strukturës Mbështetëse të Bordit të Mbikëqyrjes Publike.
Ai në paraqitjen e tij të djeshme tha se sistemi shëndetësorë tashmë dy muaj intensivisht po përgatitet për muajt e vjeshtës me qëllim përforcimin e objekteve shëndetësorë për trajtim të pacientëve me Covid-19.
Prive ka treaguar se makina e tip ‘Range Rover’ është përplasur me shtyllën e semaforit.
Gjobën e vendosi shefi Ardian Halili, i cili është nga ky fshat.
Ajo ishte ndërtesa kryesore në sheshin “Skënderbej” dhe u ndërtua aty ku “pritej” bulevardi “Zog I” me rrugën e “Durrësit”.
Ndjenjat ishin të përziera, por shumë shpejtë rrugës, pamë se njerëzit po flisnin serbisht dhe shqip, ndanin së bashku të njëjtin shesh, të njëjtat dyqane, të njëjtin ajër.
Frashëri ka një histori të veçantë, e cila ngjan sikur është historia kombëtare e Shqipërisë në miniaturë, me të gjitha meritat dhe me të gjitha fatkeqësitë e saj.
I ftuar i gazetarit Gabio Fazio në “Che tempo che fa” në Rai 3, ka rrëfyer eksperiencën e tij me Koronavirusin.
Sipas burimeve pranë Partisë Nacional Liberale, të cituara nga agjencia rumune e informacionit ‘Digi24’, Costache, iu kërkua që të dorëheqja pas një debati të ndezur me Kryeministrin, lidhur me mungesën e pajisjeve spitalore për përballimin e emergjencës.
Po të ishte autoritarizmi një trend i SHBA dhe vendeve të Evropës Perëndimore, liderët shqiptarë me formim të cunguar demokratik, historik dhe etik do ta bënin me keq se askush.
Ndërsa Quni, në përgjigjen e tij, tha se është në pritje të epilogut.
Sipas tyre UEFA ka kërkuar që të izolohet vetëm lojtari i dalë pozitiv me Koronavirus dhe pjesa tjetër të vazhdonte lojën, por kjo nuk përputhej me rregullat e shtetit të Zvicrës.
Kohëzgjatja e udhëtimit me BAS linjën e parë nga Novo Lisiçe në Gjorçe Petrov dhe anasjelltas do të ishte 35 minuta, me shpejtësi komercial të autobusit prej rreth 19.2 kilometra në orë.
Foshnja mbahej në duar nga anëtarët e stafit mjekësor që asistuan në lindjen e bebit.
Vijon zjarri në kurorën e gjelbërt të Peqinit, digjen mbi katër.
E kane nga inati, se ne kemi kryeministrin me te gjate.
Dodaje se da je azerbejdžanska vojska slomila otpor armenskih snaga u pravcu Jebrail-Fuzuli te ih primorali da se povuku te da azerbejdžanske snage pod kontrolom drže i situaciju u pravcu planine Murov.
Në Shqipëri kemi nevojë së tepërmi për leksionet e modestisë, që të marrim shembullin më të mirë edhe në rastet kur mendojmë se kemi prekur “qiellin” me dorë.
Ekipet e Task Forcës kanë vijuar edhe sot këshillimet për mbajtjen e maskës në rrugët më të populluara të Tiranës, për të rritur ndërgjegjësimin për rëndësinë e veprimeve individuale për të mirën e përbashkët.
Edhe kur dëmtohet vendi, prap llogjika nuk vlen.
Resurse janë paratë publike, prokuroria e gjyqësia, ndërmarrjet publike.
Bakteret janë të paevitueshëm në çdo ushqim që njerëzit konsumojnë çdo ditë.
Në pikat e kalimit kufitar janë krijuar kolona për të hyrë në Kosovë, dje ishte e gjatë deri në afërsi të fshatit Morinë.
Bajden, duhet që të ruajë një prani të vogël të trupave tona në Afganistan për misionet kundër terrorizmit.
Reagimi i fortë emocional ndaj muzikës ose skenarëve klimatikë gjithashtu mund të shkaktojë këtë lëshim të adrenalinës.
Në përshkrimin nga Qendra Muzeore Berat, thuhet se është një ndër ikonat e programit ikonografik të “Festave të mëdha” në liturgjinë kristiane.
Nënkryetari i LDK-së, Lutfi Haziri, ka folur për çështjen presidentit që ishte një pikë kyçe e ngecjes së koalicionit me Vetëvendosjen.
Ndryshe, Kosova vazhdon të jetë vendi i vetëm në Evropë që nuk gëzon lëvizjen e lirë.
Protestuesit bëjnë thirrje për një numërim të plotë të votave, ndërsa grupe më të vogla mbështetëse të presidentit Trump janë grumbulluar në Miçigan dhe në Arizona.
Po ashtu, nuk qe i arritshëm as mbrojtësi ligjor i Dokles.
Tani, në muajin maj do të festojmë 140 vjetorin e themelimit të Shoqatës.
Aspekti moral i kësaj padie nga ana e Edi Ramës kundër Ramush Haradinajt ka sigurisht vendin e vet në këtë casus dhe ngjall dashje pa dashje emocione të trazuara te shumica e shqiptarëve.
Mund të lëvizin njerëzit të shkojnë pranë detit?
Për çdo mjek, shkelja e betimit të Hipokratit shoqërohet me masa administrative ose penale.
Këtë herë i jep frymëmarrje kundërshtarit me faullat që shkakton dhe jo Kombëtares tonë.
“Ne kemi insistuar përmes telefonit (me Institutin Kombëtar të Shëndetësisë Publike) që të shohim mundësitë e ritestimit, por na është thënë se nuk ka teste për ritestim”, thotë ajo.
Kylie edhe këtë herë ka provokuar adhuruesit me po.za të reja nga dhoma e gjumit.
Ndersa Kurti le te presi programin e qeverise re, ne se behet, e pastaj te kercenoje me protesta…Pra, Ne se do kete marrveshje me ndryshim kufijsh.
Rotacioni i pushtetit nga qeveria e PD-së drejtuar nga Berisha tek PS nën kryeministrin Edi Rama nuk e ndryshoi marrëveshjen e arritur më 2013 për pranimin e muxhahedinëve në Shqipëri.
Ashtu ka ngjarë edhe me shkrimtarin Luman Caka.
Memli Krasniqi nga Partia Demokratike e Kosovës pas mbledhjes së Qeverisë ka thënë se kryeministri në detyrë, Albin Kurti, është kujdestar i Qeverisë derisa të formohet qeveria e re.
Për të zbatuar reformat që diktoi ky dekret në aspektet administrative, politike, sociale, ekonomike dhe ushtarake, u ndje e nevojshme të kishte ndryshime edhe në ndarjen administrative.
Duhet ti vësh emër frikës tënde.
Por presidenti Trump ofron një këndvështrim më optimist duke thënë se ka mundësi që shba të ketë një vaksinë për koronavirusin në kohë për zgjedhjet presidenciale të 3 nëntorit.
Rreth 900 punonjës me kohë të plotë morën email-in nga pronari Ed Woodward që konfirmonte se nuk od të lihen në leje të përkohshme prej epidemisë Covid-19.
Amazon premton 1 miliardë dollarë investim në.
Një infermiere e këtij spitali tashmë ka vdekur nga sëmundja COVID-19.
Kjo pistë nuk është vazhduar nga prokuroria.
Deri me datë 13 prill, pas evidentimit, 59 raste janë shëruar.
Në ceremonitë mortore dhe dasmave do të mund të marrin pjesë në maksimum 30 persona.
Pozicioni 228 – Shtëpia e Shëndetit, shumaprej 10.000.000 dinarëve e paraparë me buxhetin e vitit 2020, të rritet për 5.000.000 dinarë.
Edi Rama dhe Gent Cakaj kanë munguar në takimin rajonal të liderëve në Slloveni ku u fol për zgjerimin e BE-së me shtetet nga Ballkani Perëndimor.
Elizanet Truss, shpreh shqetësimin për strategjitë e qeverisë për të bërë kontrollin e mallrave të BE, që hyjnë në Britaninë e Madhe gjatë periudhës së tranzicionit të Brexit.
Mendoj që situata është shumë e thjeshtë, Amerika duhet ta shfrytëzojë fuqinë e vet për çështjen ndaj Serbisë, Amerika duhet t’i bëjë presion Serbisë për njohje”, -ka thënë Haradinaj në Rubikon të KTV-së.
Ne nuk kemi një fluks të madh si aeroplani që do të mund të vinin nga Italia, ne kemi numër shumë të kufizuar të udhëtarëve”, deklaroi Driton Bytyqi.
Ishte e qartë nga mënyra e stërvitjes, nga talenti i tij.
Demokracia është nën sulm në të gjithë globin dhe efektet janë të dukshme jo vetëm në shtetet autoritare si Kina, Rusia dhe Irani, por edhe në vendet me një përvojë më të gjatë në mbrojtjen e të drejtave dhe lirive themelore.
Në Kosovë, që nga paraqitja e rasteve të para me koronavirus më 13 mars, numri i përgjithshëm i të infektuarve ka arritur në 4.512, dhe 97 pacient kanë vdekur.
Derbi është kryefjala e futbollit shqiptar dhe nga të gjithë përjetohet më shumë se sa një lojë futbolli.
Ajo është nga Aschaffenburg, është 67 vjeç dhe ka qenë shumë gjatë viktimë dhune në çiftin bashkëshortor.
Para se të mbërrinte avoni u bë dezinfektimi i ambienteve.
Ka qene futbollisti Brendon Stafa qe ka zhbllokuar shifrat ne minuten e 24-te dhe nje minute me pas ka ardhur edhe goli i dyte shenuar nga Eraldo Deda.
Deri përpara kësaj deklarate, asnjë prej 53 senatorëve repuplikanë nuk kishte dhënë ndonjë sinjal se do të votonte kundër Presidentit Trump, për shkarkimin e të cilit nevojiten votat e dy të tretës së anëtarëve të Senatit me 100 vende.
Është rreth 3%.
Meta: Patjetër, është vetë qeveria, mazhoranca.
Janullatosi duhet shporrur dhe Kisha jone Ortodokse te jete me te vertete Autoqefale.
Nga 16 personat e prekur me Koronavirus, shumica prej tyre janë familjarë të rasteve të shfaqura në fillim dhe kjo është zbuluar falë praktikës së gjurmimit të kontakteve të tyre”, ka deklaruar gjatë takimit ministri.
Besoj se bëri mirë që më zëvendësoi sepse nuk isha shumë në formë sot.
Të tre golat janë krijuar nga këmba e Muçit që është padyshim karta fituese e Dedes.
Lexoni Ligjet që kemi votuar dhe aty i keni të gjitha përgjigjet.
Humbja e vetme për PD-në dhe udhëheqësin e saj gjenial, por jo karizmatik, Nicola Zingaretti, ishte në rajonin fqinj të Marche, i cili dikur konsiderohej pjesë e “brezit të kuq” qendror të Italisë.
E majta, përfaqësuar nga partia socialiste,trashëgimtare e partisë komuniste, drejtuar nga apologjetë dhe retushues të diktaturës,me elektorat bazë ushtruesit e luftës së klasave dhe adhuruesit e Enver Hoxhës, është shpërfillëse dhe arrogante ndaj tyre.
Lidheza “si” ketu ka nje funksion mjaft domethenes, qe i jep fjalise kuptimin deshiror.
Rektorët e dekanët e universiteteve publike kanë sjellë edhe sugjerimet e tyre.
Menaxhimi ka qenë i shkëlqyer, por dalja ne tubim është gabim, sepse pikërisht atëherë filluan te rritet numri ne Prishtinë”, tha Raka në T7.
Sezoni tjetër në NBA pritet të jetë me spektakolar se kurrë.
Bëhet fjalë për një 24 vjeçare nga Tetova, te e cila sipas ministrit Filipçe sëmundja është manifestuar në formë shumë të rëndë.
Pra buxheti ka tepruar.
Situata duket e agravuar, nisur edhe nga fjalori banal i aktorit.
Dibra mbeti pa epidemiolog, thirrje për rritje urgjente të…
Në Serbi deri më tash katër persona janë prekur nga kjo sëmundje vdekjeprurëse.
Më 31 mars të këtij viti u konfirmua rasti i parë me COVID-19 në Prizren.
Falë koronavirusit, ju nuk keni të drejtë të rifilloni jetën tuaj.
Janë kryer 943 testime në 24 orët e fundit, nga të cilët kanë rezultuar pozitivë 168 qytetarë të prekur nga virusi SARS-COV2.
Ora policore do te jete nga ora 11 të dielen deri të marten ne ora 5 e mëngjesit.
Komuna e Jegunocit ka formuar një ekip…
Asnjë sqarim pse akoma nuk dorëzohet opinioni për këtë ligj, ku është pengesa për zotin Hoti apo pengesa është Isa Mustafa vetëm pse ky ligj ka autore Kryeparlamentaren Osmani.
Të shumta janë mënyrat për t’u freskuar në një kohë kur termometri ka shkuar rreth 40 gradë.
“Kemi kërkuar nga krerët e koalcionit që të ndikojnë te kryeministri Hoti që urgjentisht të bëjë plotësim-ndryshimin e vendimit duke i paraparë në pagesën shtesë të gjithë të punësuarit në institucione shëndetësore publike.
Katër vite nga ndarja e gitaristit të njohur kumanovar Qenan Ismaili.
Ai në një postim në profilin zyrtar në rrjetin social Twitter, ka thënë tarifat dhe reciprociteti duhet të bien për të forcuar përkrahjen e SHBA-së dhe BE-së për Kosovën.
Megjithatë, burime zyrtare të Policisë thanë se përmes hetimeve të thelluara, në bashkëpunim me Prokurorinë e Tiranës, duke përdorur metodat proaktive, u bë e mundur zbardhja e ngjarjes.
E treta, aq sa kohë qendron në pushtet, do të thoja që aq kohë dëmton veten dhe PD.
Shtetet e Bashkuara nuk kujdesen për ne” thotë studenti iranian Hamoun Dolatshahi.
Ky është punëtori i tretë që ndërron jetë brenda pak ditësh në kantieret e ndërtimit në Shqipëri.
Data 16 Tetor do te ishte ideale.
Në të tria këto zona ka kufizime të ndryshme.
Sipas tij, vetëm gjatë këtyre tri ditëve në Prizren janë shqiptuar katër gjoba pronarët e katër lokaleve.
“Hope Hicks, e cila ka punuar shumë, pa bërë asnjë pushim të vogël, sapo ka dalë pozitive me COVID-19.
Dita e parë e pranverës njihet si ditë e barabartë, që nënkupton se gjatësia e ditës dhe natës është e njëjtë, ku nga momenti i lindjes deri në momentin e perëndimit të Diellit, kalojnë 12 orë.
“Sot një pagesë 3 milion euro nga thesari për një kontratë me kosto dyfishe për PPP-në në rrugën e Arbrit.
Kancelarja gjithashtu rekomandoi që familjet që po planifikojnë të takohen duhet të izolojnë para një jave për të qenë të sigurt.
Sa herë e vizitoi, regjistroi bukuritë e rralla të Drilonit, Liqenit dhe fshatrave të bukura turistike të kësaj zone, “, ka thënë Rexha i cili në rrjetin e tij facebook ka botuar një numër të madh të fotografive nga Pogradeci.
Sipas të dhënave të organizatave joqeveritare, janë afër 100 raste për të cilat dyshohet se janë të montuara politikisht.
SHBA dhe aleati i saj Izraeli po përballen me “ditë të errëta” pas vrasjes së komandantit iranian Qassem Soleimani.
Partia Demokratike vijon akuzat ndaj kryeministrit Edi Rama për projektin e rindërtimit pas tërmetit.
Nëna e viktimës, Angjelina Petro, akuzon edhe priftin që kreu shërbesën fetare gjatë funeralit, që i ka vjedhur certifikatat e vdekjes dhe çdo dokument tjetër të ardhur nga shteti grek.
Ministrja e Punës dhe Politikës Sociale, Jagoda Shahpaska tha se mungesa e kuadrit nuk do të jetë sfidë për të nisë punën, por sfida kryesore do të mbetet kujdesi ndaj shëndetit të fëmijëve.
“Si kurrë më parë investojmë tek punonjësit shëndetësorë.
Ekspertët paralajmërojnë se SHBA është para valës së dytë të infektimit nga…
Procesi i anëtarësimit shërben për këtë, në mënyrë që të arrihet që një vend mund të verë bast mbi të ardhmen e tij që të anëtarësohet në Bashkimin Europian duke arritur objektivat.
Qeveria tha se këto ndryshime janë pozitive, pasi do pezullohen dhe çohen për ndjekje penale brenda tre ditëve prokurorët dhe gjyqtarët që japin vendime anti-ligjore.
Por keta jane edhe me te korruptuar dhe mashtruesa te shkalles me te larte.
Kjo do të sillte një zhvlerësim të monedhës vendase dhe një rënie të aftësisë blerëse të publikut.
Sipas projeksionit të Bi-Bi-Si, në Arizonë epërsia e Bajdenit është zvogëluar prej dje dhe tani prin me 43.570 vota, derisa ai paraprakisht kishte epërsi prej 47.000 votash para Trampit.
Galaxy Z Flip do të jetë i palosshëm, në formë të guaskës.
Një karakteristikë kryesore për të gjitha vendet e rajonit është niveli i lartë i polarizimit midis qeverive dhe opozitës, i cili lë pak hapësirë për një gjuhë të përbashkët.
Në një deklaratë për media, kreu i qeverisë Edi Rama tha se kjo bëhet për arritur në dakordësinë e opozitës parlamentare për marrëveshjen e nënshkruar me atë jashtëparlamentare për miratimin e Kodit Zgjedhor.
Ditët e fundit, Netanyahu dhe stafi i tij kanë mbyllur sistemin gjyqësor, miratuan përdorimin e teknologjisë së sofistikuar të mbikëqyrjes së telefonit të publikut të gjerë dhe pezulluan përkohësisht aktivitetet e parlamentit.
Jaup Dabulla i përgjigjet se “garda ka në banesë Nako Spiron dhe jo Leninin.
Situata besoj se do zgjas dhe disa muaj të tjerë sidomos në situatën që është Italia.
Bashkia thotë se ata nuk e meritojnë bonusin e qirasë, pasi godina ku banonin, pikërisht pallati që u hodh në erë me tritol, ishte i banueshëm.
“Në këtë lagje po fryn një erë ndryshimi.
Dy minuta më pas, Cobbinha dribloi 4 lojtarë në zonën e Kukësit dhe pasoi për Agustin Torassën që nuk e pati të vështirë ta dërgonte në rrjetë për 1-2.
Këtu duhet patjetër që shqiptarët të marrin fatin në dorë”, tha Soko.
Është hap rast dhe është liru në procedurë të rregullt me premtimin që ka me e respektu urdhëresën”, tha Gjurkaj për gazetën Sinjali.
Autoritetet doganore në Hungari kanë njoftuar se në një autobus me targa nga Kosova janë gjetur 23 kilogramë marihuanë në thasë të fshehur në thasë me speca, raporton “Promenad.
Të njëjtit, më pas kishin vazhduar në Krushë të Madhe të Rahovecit, e që deri më tani janë paraqitur 23 persona që kanë thënë se kishin kontakt me ta.
“Sot rreth orës 21:15, në fshatin Daullas, shtetasi K. E., 19 vjeç, duke drejtuar automjetin tip “Audi”, ka aksidentuar shtetasin T. Gj., 46 vjeç, banues në Daullas, Fier, i cili ishte duke lëvizur në këmbë.
Keni bredhur boten per 30 vjet,por kurre nuk keni prure ne Shqiperi elemente te jetes ne komunitet dhe qe zbatohen ne Europe!
Po të më gjendet në fund, ku i dihet bëhem keq unë, se e shoh terezinë që s’kam përkrahje, ja shoh planin.
Teksa gazetarja po bënte një kronikë për gjarpërinjtë, një piton që kishte në shpatulla filloi të kafshonte mikrofonin e saj.
Edhe përfaqësuesit e bizneseve, edhe pse në masë më të vogël, thonë se tashmë e ndjejnë rritjen e qarkullimit.
Në fjalorin e gjuhës shqipe, ka dy përkufizime për fjalën legjendë.
U gjet një zgjidhje e pa peshuar mirë, sa për sy e faqe: Kreta fitoi autonominë, por nën mbikëqyrjen e Perandorisë Osmane, me Turqit që kontrollonin marrëdhëniet e jashtme të ishullit ndërsa Princi George i Greqisë u bë komisioneri i lartë i ishullit.
Këto dezinformata, siç janë quajtur “infodemia e Coronavirusit”, u përhapën shumë shpejt, thotë kompania suedeze e të dhënave, Earhart Agency.
Gentian Gaba: Mbi paturpësinë e atyre që humbjet ua faturojnë shqiptarëve,.
“Vajza ime sapo ka filluar universitetin dhe i duhet të mësojë në shtëpi.
Numri i rasteve të reja me sëmundjen COVID-19 vazhdon të jetë në shifra shqetësueseas dy ditëve radhazi me 49 raste, sot fatbardhësisht nuk ka asnjë rast.
“Liria e shprehjes, liria e medias dhe e drejta e informimit, përveç se janë të drejta themelore kushtetuese, janë të lidhura ngushtë me parimin e ndërtimit dhe funksionimit të një shteti demokratik.
Çdo javë ajo kak ryesor listat botërore dhe së fundmi “Billboard” e ka përfshirë Duan në listën e këngëtarëve më të mirë të vitit.
Shkas për dërgimin e kësaj letre të Lajqak në zyrën e kryeministrit të Kosovës, u bë refuzimi që Prishtina zyrtare i bëri një kërkese për vizitë në Kosovë të presidentit të Serbisë Aleksandër Vuçiq dhe dy zyrtarëve të tjerë serb.
Marrëveshja parashikon edhe zhvendosjen e një pjese të shtabit qendror të V.Korps të ushtrisë amerikanë në Fort Knox nga Kentucky në Poloni.
Aktualisht çdo shtet është duke menduar se çfarë masash duhen marrë për pushimet verore, gjatë kësaj periudhe të pandemisë së Covid-19.
Dritan Kaba publikon videon epike: Ja si përfunduan anëtarët e Komisionit Hetimor për shkarkimin e Presidentit!
Nuk e di, nëse mund të quhet kritikë nëse nuk ka as 1% të vërtetë në të.
Nënkryetari i PDK-së, Shaqir Totaj është shprehur se janë duke e shqyrtuar dhe ende nuk ka një vendim për pjesëmarrje por se personalisht mendon që opozita nuk do të marrë pjesë në atë tryezë.
“Është një ngjarje shumë e rëndë dhe e rrallë e cila ka na tronditur shumë”- ka thënë virologu belg Emmanuel André gjatë një konference për shtyp.
Trajneri Daja kishte vendosur si mënyrë taktike, qarkullimin e dendur të topit, duke mos i lënë asnjë mundësi Partizanit!
Mundohuni të vlerësoni mirë njerëzit përreth jush, sepse ka nga ata që nuk do të jenë plotësisht besnikë.
Kemi edhe të panjohurën e këtij virusi.
Por paralelisht, studimet mbi kafshët do të ndihmojnë gjithashtu për të kuptuar efektivitetin e tyre si një mburojë kundër koronavirusit.
Një vizioni që transformon jo vetëm vetëdijen dhe veprimin tonë ekonomik, por edhe krenarinë kolektive për Kosovën.
S’jam kundër Ilir Metës si personazh, as si qytetar por kundër si president i republikës, sepse më shumë bën opozitën se presidentin.
Franca ka kryer në total mbi 224 mijë teste, gjysma e të cilave ka rezultuar pozitiv për koronavirus.
Tashmë zëvendësimin e taksës me reciprocitet e ka paralajmërua vetë kryeministri Kurti.
‘’Le të shohim sa kohë na duhet, por unë po flas për çështje muajsh, nuk po flas për çështje vitesh’’, shtoi ai.
Presidenti i Shteteve të Bashkuara, Donald Trump, tha se policia nuk duhet të përdorë “metodën e shtrëngimit” me anë të.
Se ti ke qenë aty…
Ndërsa një terminal pasagjerësh është mbyllur plotësisht.
Plazma e një personi që ka qenë i prekur me covid-19 që ka krijuar antitrupa është e vlefshme,” u shpreh mjeku shqiptar në Francë.
Izvještači sa lica mjesta izvještavaju da je na desetine službenika već ušlo u fabriku i započelo raciju, dok su ih svi radnici ove fabrike izveli i drže pod nadzorom.
Shtetet e Bashkuara të Amerikës duhet të kryejnë deri në 200 milionë teste të koronavirusit çdo muaj edhe vitin e ardhshëm për të patur ndonjë shans për të kontrolluar pandeminë, rekomandojnë ekspertët.
Dodao je da je Ured v.d. Predsjednice spreman u svakom slučaju garantovati zakonitost i pravilnu organizaciju diplomatskih misija na osnovu nadležnosti koje imaju“.
Një zyrtar kinez në mënyrë sensacionale ka bërë me faj Spanjën për nisjen e pandemisë globale të koronavirusit.
Mos i dhunoni Fëmijët”,- shkruan në një postim në Facebook, Kryemadhi.
Ndihmë më të madhe për njëri-tjetrin.
Kuçi: Sekti i korrupsionit po pasurohet me tragjedinë, gjakun dhe jetën e banorëve të Durrësit…
Kjo paraqet bazën e legjislacionit të ri, që do të sillet në Kuvend”, ka thënë ai.
Pati rast te tregonte zotesine ushtarake ne fund te jetes kur e rrethoi ushtria turke,,nuk e beri.
Ju vërtetë mendoni që Rama është për listat e hapura.
Lidhur me këto akuza dhe faktin që qeveria ka marrë gaz në një shtet tjetër për të sulmuar protestuesit paqësorë, ka reaguar dhe këshilltari i CDU-së gjermane, Martin Heze.
Al-Rumayyan është guvernatori i Fondit të Investimeve Publike Arabe Saudite (PIF), kryetari i Saudit Aramco, ndërmarrja më e madhe e naftës në botë – dhe anëtar i bordit të Uber.
Nga brigada ranë 13 dëshmorë; midis tyre Komisari i Brigadës, trimi i orëve të para, oratori i Labërisë, Heroi i Popullit Mustafa Matohiti.
Presidenti historik i Kosovës, Ibrahim Rugova, përkujtohet në përvjetorin e Pavarësisë së Kosovës dhe në data të rëndësishme për vendin.
Njerëzit nuk i vënë re këmbët tuaja.
Nga agjencia gjithashtu njoftuan se pas tërmetit u regjistruan të paktën 84 tronditje më të vogla pasuese, 16 prej të cilave ishtin mbi 4,0 ballë.
Meritë e kësaj periudhe ishte lufta e pa ndërprerë ndaj kësaj sëmundje, e cila çoi në zbulimin e VAKSINËS për herë të parë në historinë e njerëzimit.
Ka shumë arsye që nuk funksionon si kompani private.
Nga pjesëmarrësit u tha se tashmë ishte gjetur një konsensus për shumë pika në diskutimin e brendshëm paraprak të landeve.
Ka disa shenja që na japin shpresë që gjërat, në lidhje me situatën e koronavirusit, do të përmirësohen deri në pranverë.
Shumë udhëtarë shkojnë në Greqi apo Itali në vend që të shkojnë në rivierën e mrekullueshme në Shqipëri.
Në nëntor dhe dhjetor, qeveria federale do të zëvendësojë 75 përqind të xhiros që kanë pasur para një viti lokalet e mbyllura, në të njëjtën periudhë kohe.
Gjermania po aplikon karantinën e pjesshme, ku ka mbyllur vetëm aktivitetet argëtuese dhe kulturore, por pritet që masat të përfshijnë edhe mbajtjen e detyrueshme të maskave në shkolla.
Shqiptarët, në këmbim të parave, ndihmonin bashkëkombasit e tyre që të shkonin në Zvicër apo edhe në Mbretëri të Bashkuar.
Kam disa çështje për aktakuzën, cilësimi i prokurorit se jemi ndërmarrje kriminale e përbashkët me shokët e mi familjen time nuk ka diçka më fyese pasi ne një kohë të gjatë në rrethana tepër të vështira jetë a vdekje u vumë në shërbim të lirisë.
Vitin e kaluar gazetari dhe historiani Sven Felix Kellerhof e renditi megjithatë librin e Fest-it në mesin e "shtatë biografive më të rëndësishme të Hitlerit": "Disa libra mund të bëhen libra klasikë.
Në këtë situatë pandemie dhe shtimit të rasteve të prekura iu kërkojmë qytetarëve të jenë mirëkuptues dhe të ndjekin udhëzimet e qeverisë.
Pse e themi këtë?
Ata fitojnë të drejtën e një 11-metërsh dhe atë e merr përsipër ta gjuajë Zaganjori dhe ndonëse portieri mik reagon, ai sërish e dërgon topin në rrjetë duke rikthyer në avantazh Vllazninë U15.
“Ai është mirë dhe pa simptoma, duke qëndruar në izolim”, thuhet në njoftimin e portugezëve.
Koordinatorët e Kosovës dhe Serbisë kanë filluar takimet në Bruksel.
Më pas pati një përpjekje tepër të pahijshme nga zyrtarët e Shtëpisë së Bardhë, për ta portretizuar shefin e tyre si një hero që e kishte “mundur” virusin, edhe pse me ndihmën e një ekipi mjekësor elitar dhe ilaçeve eksperimentale.
Nuk kemi asnjë informacion, nuk na lënë që të komunikojnë as me telefon.
Ne Shqiperi ka nje trend rritjeje rastesh, ku distanca nga personi ne person nuk respektohet.
Nëpërmjet Pollogut, në të kaluarën kanë kaluar rrugë të rëndësishme që kanë lidhur Tiranën me Dibrën e luginën e Shkupit e prej aty deri në Konstandinopol.
Lulzim Basha: Është bërë progres.
Kemi vlerësuar që qeveria ka punuar mirë në luftën kundër pandemisë.
Gjithashtu organizatat e kompanitë duhet vazhdimisht të ruajnë kopje rezervë të të dhënave dhe rrjeteve të tyre.
Po ashtu, u mbajtën konferenca në Radion e Tiranës për informimin e publikut.
Një 43-vjeçar është arrestuar nga Policia e Fierit pasi akuzohet për kultivim të bimëve narkotike.
Mënyra sesi e transformon skuadrën, shpirtin e garës që fut në të dhe marrëdhënia me lojtarët, meriton vlerësimet më të mëdha.
Por, tani është koha të shërohemi dhe ta marrim vesh kë do ta kemi kundërshtar të ardhshëm”.
Futbollistët sipas tij do të jenë maksimumi në 80% të formës së tyre, pasi mungesa e gjatë pa u stërvitur ka sjellë pasojat e veta.
Sepse burri ngaqë ishte rritur jetim, ishte dhe i vetëm në familje, se është rritur jetim me prindër gjallë.
Presidenti i Turqisë gjithashtu theksoi se vendi i tij nuk do të lejojë kurrë asnjë justifikim për shkelje vulgare të ndonjë vendi të adhurimit.
Fatkeqësisht, muajt e parë të vitit të ardhshëm do të kenë një fillim të keq për shumë çifte.
Infektologu Ilir Demiri heroi ynë në luftën kundër COVID-19!
Një e tillë u pa edhe në Teksas, ku u grumbulluan gati 12 mijë vetura.
Sulmuesi spanjoll mësohet të ketë tradhëtuar Aurah Ruiz, me të cilën ka edhe një fëmijë, me shoqen e saj module Rocio Amar.
Nuk është e nevojshme të ndryshoni gjithçka në mënyrë drastike në 2021, por po sikur të mendoni për një hobi të ri, për shembull?
Kam një shtëpi dhe tarracë të madhe dhe po stërvitem këtu, gati çdo ditë.
Aktualisht në Kosovë janë 11 mijë e 431 raste aktive me koronavirus.
Tashti unë i kam gjërat më të qarta rreth literaturës prioritare dhe mundësinë më të madhe për ta blerë këtë libër.
Dikush që e kupton këtë është një person interesant.
Mustafa paska deklaruar që për postin e Presidentit duhet të flas me LV! ose PDK-në, sepse pa…
Numri i përgjithshëm tani është 872, prej të cilëve janë shëruar 654 ose 75 për qind, kanë vdekur 31, ndërsa aktivë në sëmundjen ende janë 187 persona, shumica me formë të lehtë.
Kryeministri Hoti dhe presidenti Vuçiq kanë thënë pas takimit se bisedimet për këto dy tema kanë qenë të vështira.
Hakimi përmendi bisedimet e paqes me Talibanët, tërheqjen e mëtejshme të trupave amerikane dhe problemet ekonomike të rënduara nga pandemia e koronavirusit si sfida të menjëhershme kryesore në formimin e së ardhmes së Afganistanit.
Ndërsa kryebashkiakja Majlinda Cara nuk qe e arritshme për një koment, deri në momentin e publikimit të këtij shkrimi.
Kosto për arsye se situata ekonomike nuk mund të sjell rritje ekonomike, përkundrazi jemi futur në recesion i cili mund të përllogaritet edhe në -10 apo edhe -20% të PBB nëse do të vazhdohet kështu deri në fund të vitit.
Nga ana tjetër, edhe Fatjoni sqaroi se ai dhe Ana nuk do të jenë kurrë bashkë, por shtoi se e vlerëson shumë, e nëse ajo do të ketë nevojë për gjë, do ta ketë gjithmonë në krahë.
Ne si musliman jemi të detyruar që së paku në mundësit tona ta kerkojmë ilaçin.
Çfarë kuptojmë me radikulopati?
BIK e kundërshton projektligjin që njeh Bashkësinë e Tarikateve si bashkësi të.
Për fat të keq, kjo gjendje e rëndë nuk është duke e alarmuar Qeverinë, e cila fillon punën me disa vendime dhe e përfundon me vendime të tjera, asnjëra prej të cilave nuk po rezulton suksesshëm në menaxhimin e pandemisë.
Liga e Futbollit dhe qeveria: “ Shtyje, që ta shtyjmë …”
Pjesa tjetër e personave të arrestuar luajtën një rol relativisht të vogël dhe gjykohen veçmas”, shprehen autoritetet holandeze.
Basha: Rama dhe Meta, lidhje me krimin.
“Ideja më e mirë është me marrë mendimin e nxanësve se çka mendojnë në lidhje me këtë test.
Policia njoftoi se nje doganier është gjetur i pajetë në dhomën e një hoteli, në Sarandë.
Më ço me makinën tënde dhe do të të jap një libër me poezi në dorëshkrim që kam shkruar kohët e fundit.
Shesheli- Tribunalit të Hagës: ‘”Ja u q… nënën duke filluar nga…”
Arsyeja: Vendosjet urave në shtyllës 12/1600 në rrejtin e tensionit 10 kV pas pranimit teknik.
Sipas të dhënave më të fundit, deri më tani 737 njerëz kanë vdekur nga efektet e OVID-19 në Australi.
“Jo 6 milionë euro, por edhe 6 miliardë euro Serbia është në gjendje t’i jep nëse do të mund t’i prishte raportet e Kosovës me SHBA-në”, tha Avdyli.
Ndërkaq Bojata kërkon ndjesë për veprimin e tij dhe bën me dije se duhet të bëj kujdes tani e tutje me sjelljen në fushën e lojës.
Ashtu si sot me këta banorë të Tiranës, të cilët ndër të tjera vuanin mungesën e çerdheve dhe kopshteve në zonën e tyre, apo shtrenjtimin e faturës së ujit dhe të transportit publik, ne jemi pranë tyre, shtëpi më shtëpi e në çdo zemër.
Por ai e ka kritikuar në mënyrë të vazhdueshme duke e cilësuar si “gjueti shtrigash”, e duke theksuar se nuk ka bërë asnjë shkelje.
Vajzat e ekranit shpesh e tregojnë veten pa filtra dhe makeup për të dhënë mesazhin e veçantë se jo çdo gjë në ‘Instagram’ është ashtu siç duket.
Ambasadori i Austrisë në vendin tonë, ekselenca e tij Georg Woutsas,i shoqëruar nga konsulli z. Lukas Bachmeier, sot e vizitoi Universitetin e Tetovës.
Gjono, ti ta gzosh pronen e te parve, megjithse ju te turizmit malor keni kaluar edhe ne maja malesh e bjeshkesh, ku s’ishte prona private, por e fshatit dikur!
Sigurisht, që nuk jemi as në demokraci.
Logjika ta kerkonte qe te zbuloje situaten ne terren permes instrumentit te vetem testimit si instrument i provuar dhe shkencerisht i mbeshtetur.
Srbijanski predsjednik dodao je da će na sljedećem sastanku u Briselu tražiti od predstavnika prištinskih i evropskih posrednika da odmah obustave građevinske radove na ovom zaštićenom području, u izjavi predsjedništva prenosi KOHA.
Si Shoqatë e Mikrofinancave, ne kemi një kod etike, i cili pranohet dhe zbatohet nga të gjithë anëtarët, për mënyrën se si komunikohen produktet dhe shërbimet te klienti.
LDK-ja inicioi mocionin e mosbesimit duke e shkarkuar qeverinë Kurti me vota në Kuvend, duke hyrë në partneritet qeverisës me AAK-n, Nismën e minoritetet.
Por kjo fundjavë dukej se do të shënonte një pikë kthese – të paktën për disa vende.
Kompanitë shqiptare e kanë të pamundur financiarisht të blejnë makineri përpunuese që kushtojnë deri në 1 milion euro, prandaj në këtë situatë kërkojnë të ndihmohen nga shteti.
Eshtë një e diel shumë më stimuluese sesa një ditë më parë, për ata që kanë lindur nën shenjën e Luanit.
Qyteti i Shkupit ka përsëritur apelin ndaj qytetarëve që të aplikojnë për subvencioneve për amvisëritë dhe subjektet e tjera për pastrimin e oxhaqeve, si një nga masat për të zvogëluar pasojat e ndotjes së ajrit, transmeton INA.
Ti nuk je historian,as studiues,por nje kalemxhi,qe tenton te sigurosh buken e gojes duke i sherbyer armiqve te Shqiperise!
Dritoni i ka dy libra universitar të botuara në vitin 2001 “Integrimi i Europës në UE” (e ribotuar me 2004 dhe 2007), dhe në vitin 2004 e ka të botuar librin “Ekonomia dhe Industria Financiare””, thuhet në njoftimin për media, transmeton Indeksonline.
Në vitin 2017, jetëgjatësia në lindje u llogarit 77,4 vite për burrat dhe 80 vite për gratë.
Unë nuk mendoj se ai do të provojë diçka të ngjashme me përpjekjen e vitit 2009”, tha zoti Kramer duke iu referuar politikës së dështuar të Obamës për “një rifillim të ri” të marrëdhënieve me Rusinë.
Grupet kriminale i kanë shfrytëzuar muajt e shtetrrethimit për të thurur plane.
Italia, Franca, Spanja, Irlanda dhe Luksemburgu po përpiqeshin për një angazhim me shkrim për të punuar drejt emetimit të borxhit të përbashkët.
Ajo që unë pretendoj është që për të gjithë ndërtimet mos bëhen në muajin qershor.
Futbollisti francez ka arritur që të bëhet protagonist gjatë këtij sezoni me Borussia Monchengladbach duke shënuar 10 gola në 29 sfida.
Qytetarë të pafajshëm për shkak të konsumimit të ushqimit të kontaminuar kanë përfunduar në spital të cilët falë përkujdesjes së ekipit të mjekëve janë jashtë rrezikut për jetë”.
Mbi pixhama ngjyrë të gjelbër kishte një gunë të gjatë që përdoret në shtëpi gjat ditës dhe natës.
Qeveria në mbledhjen e 26-të solli vendime shtesë për rregulluar lëvizjen e qytetarëve: ▶️Ndyshohet orari i lëvizjes…
A mundet dikush t’i marrë Kosovës me zor?
Në këtë konferencë është bërë e qartë se Cikalleshi dhe Balaj nuk mund ta nisin të dy si titullarë sfidën e ardhshme për shkakun se kanë të njëjtat karakteristika.
Por edhe me miqtë dhe dashamirësit tanë ishte e vështirë.
Zoti Sadushi, kur e keni njohur për herë të parë Mehmet Shehun?
Ndërkohë goli i fitores do të vinte 9 minuta përpara përfundimit të kohës së rregullt, teksa Alderveireld e dërgon topin në rrjetë falë një gjuajtje mjaft të bukur me kokë gjatë ekzekutimit të një goditje nga këndi.
Aktualisht në Kosovë kryhet shërbim profesional ushtarak që nga mosha 18-vjeçare.
Mbrëmjen e djeshme policia e Tiranës ka ndërmarrë një operacion për arrestimin e mbi 40 personave të akuzuar si përgjegjës për pasojat e tërmetit të 26 nëntorit në Tiranë.
Si për mos t’i mjaftuar goli dhe asistimi, Muriqi mori edhe një karton të kuq para vërshëllimës së fundit në ndeshje.
Vajtëm te administratorja i thamë hajde se kështu është puna, nuk erdhi dhe tani u detyruam të dalim në protestë.
Sipas të dhënave administrative, në fund të qershorit, në vend kishte gjithsej 1.1 milionë të punësuar, nga 1.15 milionë në fund të tremujorit të katërt 2019.
Asgjë serioze, për hir të parajsës, por është më mirë të parandalosh shfaqjen e mundshme të situatave të pakëndshme.
Çfarë përfitoni nëse blini banesë në kompleksin me gjelbërim dhe që menaxhohet mirë?
‘VLerat’ e fjalimit ‘prekes’ te djalit te Mojkom Zeqos duhen interpretuar e analizuar ne tjeter ‘kend veshtrim’ nga nje informacion i Lire i pa varur e profesionist!
Ishin në numër të konsiderueshëm postet publike.
Gjatë gërmimeve në varrezën masive të Kizhevakut në Rashkë të Serbisë, autoritetet deri më tash kanë bërë tërheqjen e mbetjeve mortore të katër deri në pesë personave.
Në çdo shtëpi të qytetit liqenor por edhe të Korçës, është e pamundur që të mos shijosh bukën e thekur me djathë dhe çaj mali.
Por per deri sa nuk eshte zbuluar vaksina, apo nuk e zhduk ndonje faktor natyror, ai do te vazhdoje te jete midis nesh dhe jeta, gjithashtu do te vazhdoje.
Me mbarimin e afatit të vlefshmërisë së lejes së peshkimit, leja e peshkimit rinovohet automatikisht me dorëzimin e kërkesës përkatëse të pronarit të anijes së peshkimit.
Në vend që të financojë ekonominë për të mos mbyllur vendet e punës, Edi Rama zgjedh të vazhdojë pagesat prej mbi 100 milonë euro për disa koncesione korruptive.
Pro Business - Bizneset që u hapen nga kjo e hënë!
Ankesat dorëzohen në arkivin e MAShTI-t, kati përdhesë, zyra nr.
“Jam fat për ekipet”, Ibrahimi flet për largimin nga Partizani: U habita si rodhën…
Disbursimi i këtyre fondeve ka qenë megjithatë i ulët edhe nga ky sektor.
Duke përjashtuar vizitën e Shtrausit në Shqipëri në mesin e viteve ’80-të dhe negociatat e tij që kishin filluar që në gjalljen e Enver Hoxhës, pothuaj nuk ka asnjë të dhënë apo fakt tjetër që ta konfirmojë këtë gjë.
“Po është diskutuar edhe rasti i Behgjet Pacollit, dhe unë kam dhënë përgjigjën time në pikpamjen e policisë në këtë rast, po kryesisht kanë qenë lidhur me deklaratën e tij për çfarë shqetësimi dhe kërcënimi ka pasë”, u shpreh ai.
E, ish-kryeministri Albin Kurti theksoi se njohja nga Izraeli është hapi i parë i miqësisë.
Kush mendon se vrasja e Klodianit ishte një ngjarje individuale, gabon.
Ngurrimi i Brukselit për t’ua hequr vizat qytetarëve të Kosovës, edhe përkundër zbatimit të plotë të të gjitha kushteve teknike, prek një nerv të gjallë.
Ai e ka quajtur një lajm të shkëlqyer duke theksuar se është arritje e rëndësishme për institucionet dhe njerëzit si pjesë e reformës në drejtësi.
Të shkojmë në lokale të bëjmë mësim meqë ato janë hapur.
Alketa, ca ngase ka natyrёn tё tillё, ca nga euforia e zhvirgjёrimit tё Aristonit, sёrish i mёshoi kёsaj dashurie platonike me nota patetike.
Një numër i konsiderueshëm i rasteve shkon me forma asimtomatike dhe të lehta.
Ata nuk mund t’i pranojnë të tjerët ashtu siç janë, sepse janë egoistë.
Flitet për futbollistin më të ri që ka mbajtur fanellën e Kombëtares pasi është vetëm 17-vjeç.
Unë nuk dua që të dalim nga Europa League apo Carabao Cup.
• Në hyrje drejtuar direkt për në dhomën e zhveshjes, çdo klient që kryen shërbime të trajtimit trupor duhet të pajiset me veshje njëpërdorimshe, e cila hidhet në kosh.
Ajo godine nuk ka qene pulari, pularia kane qene kapanonet ku futeshin makinat.
Edward Joseph: Mendoj se është një faktor shtesë ndërlikues dhe është shumë serioz.
“Glaukun po e kursej pak.
Meta arsyeton më tej se përmes ndryshimeve “Policia e Shtetit mund të keqpërdoret për të survejuar kundërshtarët politik të forcës qeverisëse dhe intimiduar qytetarët apo mbështetësit e tyre”.
“Sa i përket ndaljes së energjisë elektrike, bizneset tona nuk munden të funksionojnë hiç së pari për arsye se ne jemi edhe zejtarë, edhe jemi të varur nga energjia elektrike.
“Nuk e di pse por sa herë vizitoj Tiranën e ndjej atë shqetësimin kur vizitoja kryeqytetin e mëmëdheut në vitin 91. Aq sa janë ngatërruar telat nëpër shtylla, aq është e ngatërruar jeta edhe në këtë qytet.
Nga hetimi rezultoi se dy personat, Tabaku dhe i shpalluri në kërkim pirunin e kishin blerë pak metra më tej në Lushnje në një pikë, madje nuk kishin bërë as pagesën duke i thënë pronarit se do ta shikonin dhe nëse u pëlqente do ta likuidonin.
Zbulimi emocionues është një grup i gjëndrave të pështymës – kryesisht gjëndra mukoze me kanale të shumta kulluese – të vendosura në pjesën e pasme të nazofaringut.
Unë e dija se për ato më arrestonte Sigurimi Shtetit, për t’ë m’i marrë, se ato ishin dokument i gjallë që unë kisha pasur lidhje me Qemal Stafën.
Pesë minuta para fundit, Leon Goretzka i siguroi fitoren vendasve.
Mikrobiologu Nikolla Panovski, thotë se shpërndarja e virusit është shumë e lartë në nivel botëror dhe propozon që të vendoset orë policore në Maqedoninë e Veriut.
Numri i përgjithshëm i pacientëve, i regjistruar nga portali Worldometers, është rreth 18.5 milionë.
Në pamjet që ka siguruar Telegrafi shihet se kjo rrugë është bërë vështirë e kalueshme për vetura.
Mos merrni kurrfarë vendimi të rëndësishëm, por prisni që ndikimet e pavolitshme astrologjike të kalojnë.
Kanada će i dalje snažno podržavati Libanonce u ovim nastojanjima, posebno suočavajući se s postojećim izazovima, koji su uvelike pojačani razornim eksplozijama iz kolovoza.
Ne duhet të jemi bashkë, lojtar-president-ekip.
Shtypni “Log In” për të hyrë në testim!” sqaron udhëzuesi.
A nuk duhet hequr dorë nga purizmi partiak?
Kjo shkresë e Komunitetit Mysliman, dërguar Kryegjyshit, nënkupton se kjo kryesi, konkretisht kryetari i këtij komuniteti, dëshironte që në pritjen zyrtare të Mbreti Zog me rastin Festës së 28 Nëntorit të shkonte bashkërisht me kryegjyshin.
Nuk e votojnë, ngase nuk ka interesa private.
SPAK: Nuk i përballojmë dot dosjet.
“Shumë shpresa u shfaqën” më 2016, thotë Ivan Kurilla, një historian i marrëdhënieve ruso-amerikane në Universitetin Evropian në Shën Petersburg.
Artikulli i meparshemGattuso e do në skuadër, Hysaj drejt rinovimit me Napolin!
Këta të fundit kanë sulmuar me gurë, shishe dhe vezë autobuzin e skuadrës që po largohej nga stadiumi.
Krahas shtimit të numrit të rasteve me koronavirus, Kosova e ka marrë sot edhe një lajm të mirë.
Për shembull jo kudo vlen detyrimi për mbajtjen e maskës dhe respektimin e distancës minimale midis njerëzve.
Duhen disa heronj që me punë, që me talent,me djersë, me ndershmëri duke zbaruar ligjin mund të tregojnë që ky vend mund të bëhet dhe në këtë vend mund të ecet përpara”, tha ai.
Ka qenë e pamundur të mos bëje biznes me njëri-tjetrin,” tha ai, ndërsa shtoi se kjo zgjidhej me kontrata mes palëve.
Në një lidhje direkte me emisionin “Rudina” në Tv Klan, Mema tha se ende nuk e pranon ikjen e saj nga kjo botë dhe se gjithçka i duket si ëndërr.
Nëse analizojmë shifrat, tremujori korrik-gusht-shtator rezulton te këtë qenë periudha më e mirë e vitit 2019.
Klubi i futsallit Liburn nga Gjakova nuk ka arritur të fitoi trofeun e kampionit të Kosovës për herë të pestë.
Së fundi, ylli televiziv ka shkëputur disa imazhe nga seti i ri fotografik, ku vjen shumë ndryshe e veshur me një kostum blu.
Duke mos dalë nga shtëpia, njeriu mund ta rrisë dozën e ushqimit dhe kur kësaj i shtohet zvogëlimi i aktiviteteve fizike, me probabilitet të lartë nis edhe rritja e stresit me mendimet se kur do të përfundojë gjithë kjo “ëndërr e keqe”.
Përgjegjësi OSHEE, Vau i Dejës: Unë jam për në zyrë qendrore!
Megjithatë, Partia Demokratike e Popullit (HDP) votoi kundër mocionit, i cili u paraqit nga qeveria që kërkonte vendosjen e trupave paqeruajtëse në Malësinë e Karabakut për një vit.
Mëngjesin e sotëm është demoluar baneri “Liria ka emër” në hyrje të Graçanicës.
Albin Kurti: Unë kam gatishmëri për dialog.
Protesta kundër Macronit pati edhe në Bangladesh, Pakistan, Afganistan si dhe në territoret palestineze.
Sa i deshperuar mund te jete njeriu dhe sa tmerrshem e zhysin sondazhet sa kerkon te joshe sa majtas sa djathtas.
Është e vërtet se deri tash asgjë nuk ka ndodhur, por unë besoj që në takimin e ardhshëm në ShBA të dyja palët, nën moderimin e ShBA-ve duhet të futen në një agjendë që këto marrëveshje të bëhen realitet.
Në gjysmëfinale të play-offit Maqedonia e kishte mposhtur Kosovën në Shkup me rezultat 2-1.
Vendosa të shpall Islamin tim kur isha në tokën franceze për t’u përcjellë mesazhin e Islamit miliona francezëve dhe evropianëve; njësoj për tërësinë e saj të krishterë dhe ateiste!
Qytetarët gjithashtu thanë se ishte koha që të ndërmerren masa konkrete për të adresuar këtë çështje.
Kjo, për z. Antoni është një tjetër arsye pse çmimet e qirave të dyqaneve nuk kanë ndryshuar.
“Dua tu dedikoj një mesazh shpifësire dhe turpi Europës që kërkon edhe 15 ditë për të na ardhur në ndihmë.
Dimkovkski thotë se incizimi është publikuar nga portal i afërt me VMRO-DPMNE dhe me këtë veprim duan të mbrojnë persona të cilat kanë kryer vepra penale.
Johnson lëshon paralajmërimin urgjent: Britania është në pikun e rrezikut maksimal.
Nxënësit ishin fitues të garës Nacionale të Kreativitetit Kulturor dhe Mendimit Kritik dhe garës Nacionale të Diturisë.
Nje nene me foshnjen e saj te vogel kane mbetur te lenduar ne nje aksident qe ndodhi kete mesdite ne Tirane.
Dërgimi i tij në spital me shpejtësi nuk ka mundur që t’i shpëtojë jetën.
Ka shumë që nuk i lënë asgjë, nuk është se fiton shumë.
Edhe nëse raftet pastrohen për një ditë, ato do të rimbushen.
Kushdo qe kishte dyshimin me te vogel se cfare po benim ne kur nisi dhunen policia e krimit, vetem shikoni pamjet!
Numri total i personave të infektuar deri më tani në vendin tonë ka arritur në 561 raste.
Ne aty kemi 23 vjet”, shprehet ajo, raporton Report TV.
Jeta është shumë e vështirë, por dora e një njeriu të afërt na jep forcë.
Në fund të adresimit të tij, ai tha se beson që nga ky proces i përballjes me drejtësinë “do të dalim faqebardhë”.
Ndërkohë mungesa në ndeshjet e “Champions League” mbetet e pashmangshme pasi Pirlo nuk ka zgjedhur që emrin e sulmuesit shqiptar ta përfshijë në listën e kompeticionit më të njohur në Europë.
Reshjet me intensitet mesatar vijojnë deri në mesnatë në të gjithë vendin ndërsa me intensitet të lartë në jug dhe një pjesë të qendrës.
Nisur nga ky fakt është e arsyeshme që Komisioni Evropian të jetë i informuar nga afër për veprimtarinë e misionit EURALIUS V dhe natyrën konkrete e përmbajtjen e këshillave që misioni i ka përcjellë qeverisë shqiptare.
Vitin e kaluar, 243 milionë gra dhe vajza kanë përjetuar dhunë seksuale ose fizike nga partneri i tyre.
Ne kete qender bashke me vajzat jane edhe 3 murgesha, te cilat jane ndihma e vetme qe kane keto femije.
Referuar nenit 338 KPP, gykata sot duhet të zhvillonte seancën e pajtimit.
“Kjo është një vjedhje e hapur me ligj, që po u bëhet pronave dhe qytetit të Tiranës nga bashkia e Tiranës, nën okelion e interesit publik,” shtoi ai.
Si u organizua puna?
Në këto kushte plot një 1 muaj larg fushave i pret personat që ndanë drejtësinë mbrëmjen e djeshme, duke marrë parasysh edhe pushimin për ndeshjet e Kombëtareve.
Pas disa minutave ne thrrasin prpa e na njoftojne se eshte vrare Ilir Konushvci.
Gërmime u bënë edhe në Kampusin universitar në Prishtinë, të cilat përfunduan pa ndonjë gjetje.
Por shifra e ulur nuk duhet të na shtyj drejt një optimizmi të rremë, por duhet të na bëjë më vigjilentë”- tha Kalo.
Ai thotë se miratimi i metodologjisë është një lajm i mirë për të gjithë, duke përfshirë edhe vendet kandidate për anëtarësim në BE.
Ndryshimet e papritura në lëkurë sikur fryrje të imëta apo sukrep flasin që keni rritje të vrullshme të kolesterinës.
Javën e parafundit të Superligës e mbyll sfida Kukësi-Skënderbeu që luhet në 20:45.
Gazzetta dello Sport raporton se 26-vjeçari ka dorëzuar në klub një kërkesë zyrtare, aty ku shfaqet dëshira për të provuar një aventurë të re.
I pari i Malishevës, Ragib Begaj në një prononcim për Gazetën Sinjali ka dhënë detaje nga takimi që është mbajtur sot me kryeministrin Hoti.
Ai kurrë nuk i tërhoqi plotësisht forcat amerikane nga Afganistani, i rivendosi ato në Irak dhe ndërmori një fushatë ushtarake të konceptuar keq kundër udhëheqësit të Libisë që rezultoi në një shtet të dështuar.
I vetmi polic amerikan i akuzuar në lidhje me të shtënat fatale ndaj Breonna Taylor në banesën e saj u shpall i pafajshëm, sipas raporteve të shumta, transmeton Anadolu Agency(AA).
Parimi i Wilsonit i vetvendosjes së kombeve është sot e kësaj dite, një yll polar për ata që luftojnë për lirinë e tyre.
Viti 2021 do të jetë finalizimi i rindërtimitHumbjet nga pandemia.
Farmacistja: Kryesisht janë në forma spitalore të trajtimit.
Kohëzgjatja është dy deri tre ditë ose maksimumi pesë ditë.
“Fillimisht ne kemi marrë disa hapa për ta penguar dhe për të parandaluar përhapjen e sëmundjes me covid-19.
Kurse, indeksi i Input 2 ka rritje për 7.8%”, thuhet në komunikatë”, thuhet në njoftim.
Pamjet tregojnë aeroplanin që duket sikur varet në ajër, ndërsa tenton të ulet në pistë.
Ekstradohet Baftjar Bruka, i dyshuari për shpërthimin në farmacinë e babait.
“Ju informojmë se aktualisht, në shërbimin infektiv aktualisht janë 77 të shtruar.
Kushdo që udhëton nëpër hapësira publike, duhet të vazhdojë të mbajë distancën minimale prej një metri me personat që nuk jetojnë në të njëjtën shtëpi.
“Gazeta Olle“ bën me dije se Koliqi pritet t’i bashkohet skuadrës në ditët në vijim.
VIDEO/ Nuk ndalet me golat e shënuara!
“Siç thuhet edhe në deklaratën e largimit të trajnerit tonë, transferimet e Sehiç, Cagiran, Eduok dhe Demirbag janë bërë në konsultim me delegacionin tonë teknik.
Sipas komitetit shkencor që ndihmon qeverinë, shkollat mund të rihapen brenda dy javësh, duke filluar me klasat e shkollave të mesme.
Nën drejtimin e tij, kampioni italian i fitoi pesë tituj radhazi, ndërsa pritet të shihet nëse klubi do t’i bëjë kërkesë zyrtare për kthim dhe se a do ta pranojë ai ta drejtojë ekipin deri në fund të sezonit.
Bazuar në të dhënat epidemiologjike, trendin e evidentimit të rasteve pozitive dhe të totalit të testimeve gjatë javës që lamë pas, kemi një paraqitje te qëndrueshme të situatës së epidemisë në vend.
Gjatë gjithë kësaj kohe George Soros ka mbështëtur fuqishëm me financime të gjitha krahët e politikës, duke filluar nga Edi Rama, Lulzim Basha, Sali Berisha dhe Ilir Meta.
Ka shkruar në 663 numri i të prekurve me koronavirus në vendin tonë.
Në të vërtetë, ky aktivitet nuk ka qenë i drejtuar vetëm kundër komunizmit në Shqipëri por ka qenë si provë e parë për të depërtuar në drejtim të destabilizimit të komunizmit në përgjithësi në Evropën Lindore.
Dhe Shqiperia prandaj ka ngec ne qerthullin e nje demokracie karikature se kerkon ta beje ate demokraci me plehrat enveriste si Spurdhjaku Braho nen sqetull.
Ekonomia e vendit tonë po hyn në një territor të paeksploruar më parë.
Ideja erdhi pasi që kisha besim se do të mund të pavarësohem.
E gjitha kjo procedurë, sipas dëshmisë së një qytetari, ka ndodhur dje në mbrëmje dhe konfirmimi u ka ardhur në mëngjes, për këtë arsye nuk kanë pasur mundësi që të lajmërojnë të afërm.
Sipas ish-ministrit nuk duhet të mbyllemi, por të gjejmë mënyra për të bashkëjetuar me virusin.
Po ashtu qeveria e Malit të Zi ka miratuar edhe përdorimin e himnit kombëtar të Shqipërisë si dhe 28 nëntorin si festë kombëtare për shqiptarët në atë vend.
Duke dhënë karakteristikat e veta për shqiptarët, Samarxhiq përmend “natyrën e egër të arbanasve”, “fuqinë fantastike për riprodhim”, “urrejtjen çnjerëzore”, “orgji të përgj akshme” (N. Samarxhiq, 1990:56, 60).
Njëherit i porositi BDI-në dhe VMRO-DPMNE-në të mundohen për të fituar vota maqedonase, shqiptare, boshnjake, turke,… e madje atëherë të kandidojnë kryeministër.
Zbardhen sms-të e skandalit të diplomatit të huaj, Meta i…
Sidoqoftë, pothuajse të gjitha federatat do të preferojnë që UEFA të krijojë një linjë për t’u ndjekur.
Nga BFI apelojnë për kujdes me mbetjet nga kurbani ndërsa apelojnë që gjatë ditëve të Bajramit vizitat tradicionale të jenë sa më të pakta.
Amnisti janë dhe ato”.
Ai gjithashtu ka kritikuar Egjiptin, EBA-në dhe Arabinë Saudite për mbështetjen e forcave të Haftarit, të cilat, siç ka thënë ai, “kërkojnë të kryejnë një grusht shteti në vend”.
Muajin e kaluar, një ekspert francez i sëmundjeve infektive mbështeti idenë e përdorimit të klorokinës për të trajtuar pacientët me COVID-19, duke u bazuar në një studim të fundit kinez.
Arsyeja e mos përfshirjes në kopjen e dokumentit të këtyre paragrafeve, mund të jetë krejt tjetër nga ajo që mendojmë ne.
Ndërsa, sipas guvernatorit të BQK-së, Fehmi Mehmeti, vetëm sivjet remitencat nga bashkatdhetarët arrijnë rreth 800 milionë euro ose 13 për qind më shumë se në periudhën e vitit paraprak.
Goli i avantazhit ka ardhur në minutën e 20 të ndeshjes dhe ishte si një dhuratë nga portieri kundërshtar.
“Disa nga këto masa kanë filluar të zbatohen, por disa nga masat që kanë të bëjnë me bizneset”, thotë Zeka, duke shtuar se ka shumë paqartësi dhe vonesa në zbatim.
Faza e parë pakoja emergjente fiskale e cila mendojmë të implementohet në vitin 2020 për të cilën mendojmë të ndajmë 180 milionë euro, tha ai për EO.
Në foton e publikuar, Vesa shihet përkrah bashkëshortit dhe djalit të saj dhe bashkëngjitur shkruan: Kush mund ta thoshte.
Kur flitet për Tiranën, Gjini siguron se dokumentat e bardhebluve kanë qenë të plota, megjithëse duhet të presim ende për verdiktin e fundit.
Biden ka një epërsi të lehtë ndaj Trumpit në Kolegjin Zgjedhor, 253-214.
Klandestinët janë kapur në rrugë dhe qytet në pritje për t’u nisur.
“Është e dyshimtë…Nuk janë rastësi disa gjëra, janë ligësi, janë të qëllimshme.
Sikter, se na prishni gjakun ju vemje ndyresira qe mbroni ende keta shkerdhata qe i thone vetes politikane.
Disa nuk besojnë se mund të infektohen, të tjerët janë dorëzuar dhe e jetojnë jetën sikurse më parë, dhe të tjerëve, hapja e marketeve, kafeneve, restoranteve, u jep shpresë se po kthehemi në normalitet, pavarësisht numrit në rritje të të infektuarve.
Besnikëria ndaj Albinit është me karakter religjioz.
Në takim, u shkëmbyen përvojat dhe u shqyrtuan projekte aktuale dhe të ardhshme, për qëllim të zhvillimit të mëtejshëm të shoqërisë digjitale dhe të sferës ekonomike në përgjithësi.
Pra, edhe pse sivjet, ndoshta nuk do të kënaqemi në plazhet e detit, kjo nuk do të thotë që trupin tonë ta lëmë anash.
Presidenti i Republikës Ilir Meta i ka bërë një ultimatum Qeverisë Rama dhe dy thirrje, qytetarëve sot, në kushtet kur të gjitha palët duhet të bashkëveprojnë për të përballuar situatën e rëndë të pandemisë në vendin tonë.
Ne nuk jemi racist, siç na akuzojnë, ata që i kundërshtojmë për të ardhur në Shqipëri kur i takojmë në rrugë u japim para, por para së gjithash ne jemi shqiptarë, jemi patriotë”
Fëmijët janë brezi më i rëndësishëm dhe e ardhmja e një kombi.
Pesë vite më parë, në 2015-n, Këshilli Bashkiak i qytetit të Hagës miratoi prishjen e ndërtesës së vjetër të Teatrit dhe ndërtimin e kompleksit të ri “Amare”.
Rreth 2,2 miliardë njerëz nuk kanë qasje në ujë të pijshëm.
Presidenti Ilir Meta është takua sot me raporteren e Parlamentit Europian, Isabel Santos.
E nxorret edhe kete “te krishterin” qe “harroj” te perkujtonte Pervjetorin e renies se Kostandinopolit dhe kasaphanen e mijera “vellezer te krishtere” Orthodhokse nga Sulltane Murati ne 29 Maj?
Këtë e tregoi edhe dështimi i tenderëve të rindërtimit, ku bizneset qartazi refuzuan të ndërtojnë me paratë e tyre,” tha Preçi për BIRN.
Duke marrë shkas edhe nga rastet e abuzimeve seksuale me të mitur, rrëfen se në vitin 1997, ajo vetë në moshën 5-vjeçare ka qenë dëshmitare e një tentative abuzimi me shoqen e saj 2 vite më të madhe.
Ai shtoi se publiku do të informohet për rezultatin e takimit.
Nuk ka rëndësi dokumenti që ka nxjerrë kryeministri.
Është Qeveria dhe Kuvendi që nuk lejojnë diskutimet për kufijtë.
Sipas tij, ky Këshill e ka pasur dhe do ta ketë gjithnjw në vëmendje ekspertizën e OSBE/ODIHR, të cilën opozita e Bashskuar tha se do ta prezantonte.
Aktorja 39 vjeçare do të luajë në filmin aksion-triller që do të titullohet “Trigger Warning”.
Regjizori më tha dy minuta është, por në fakt aktorja të gjithë inatin me burrin e vet ma nxori mua realisht dhe mbeta edhe me shenja në trup.”
Policia bëri të qartë se turistët pritej tani të izolohen për dy javë në shtëpi.
Balliu thotë se Rama nuk do të bëjë asnjë lëshim pasi luan për “kokën” e tij.
Ata kanë një kod të rreptë moral në të cilin jetojnë dhe kurrë nuk i shkelin parimet e tyre.
Unë jam qytetar dhe respektoj normat e këtij vendi.
Kategoritë prioritare të cilat janë planifikuar të imunizohen me vaksinat kundër COVID-19, janë punëtorët shëndetësorë, popullata mbi 65 vjeç, personat me sëmundje kronike, personat e rendit dhe sigurisë publike, dhe sigurisht mësimdhënësit.
Por populli yne e konsideroje nje lajthitje te nje perfaqsuesi te Aleatve.
Mirëpo më pas është kundërpërgjigjur edhe ministrja e Drejtësisë, Albulena Haxhiu, e cila ka thënë se Presidenti Hashim Thaçi, kryetari i LDK-së Isa Mustafa dhe ai i PDK-së Kadri Veseli, si zakonisht janë në të njëjtën linjë.
Thjesht trazon edhe më shumë plagët e të afërmve dhe atyre që i kanë njohur viktimat.
Moderatorja Arbana Osmani, po shikon ndeshjen bashkë me partnerin e saj, Eduart Grishaj.
“Nje nder to ishte Nata muzikore ne Essen Rüttenscheid duke vazduar Feierabendmarkt ne Buer vazhdojm me Junge Stimmen der Zukunft.
Thjesht bëjeni me dinjitet.
“Tre muaj më parë, unë i jam bashkuar garës për president për të mposhtur Donald Trumpin.
Të gjithë thirrjet dhe përpjekjet për arritjen e qëllimeve personale apo politike nëpërmjet dhunës, janë shfaqje e një niveli foshnjor, individual, kolektiv apo dhe shoqëror.
• Të përdorin një ditar ku të shënohen aktivitetet e përditshme të fëmijës.
Një ndër qëllimet e ndarjes së ASK-se nga MPB ishte pikërisht dhe kjo, që mos të krijohet influencë dhe keqpërdorim i kompetencave nga udhëheqësit e MPB si në të kaluarën duke shantazhuar oponent politik.
Kushtojini më shumë vëmendje vetes.
Megjithatë, në vitet paraprake formacioni është bazuar vetëm në votat e tifozëve.
Më pas, si shumë bashk ëkohës së tij, bëri një karrierë relativisht të shkurtër si trajner tek “Dinamo”, si zëvendës i Bejkush Birçes, por edhe si trajner i parë, gjthashtu me ekipet kombëtare të moshave dhe trajner i kombëtares “U -21” në vitin 2001.
Në Maqedoninë e Veriut po mbahen zgjedhjet e dhjeta të parakohshme parlamentare.
Me qëllimin e Thaçit për t’a copëtuar Kosovën dhe planin e tij nuk janë pajtuar asnjë nga miqtë që kanë dhe janë duke e ndihmuar Kosovën edhe në këto momente”.
Ka javë që Adriana Matoshi po qëndron në fokus të mediave rozë.
Kemi mbiemra të nyjshëm dhe të panyjshëm.
Dy nga plumbat e kanë kapur në këmbën e djathtë atentorin i cili mbeti i plagosur, por që u mor nga dy persona të tjerë dhe u largua nga vendi i ngjarjes.
Jam ende e re në këtë profesion, por edhe në moshë.
Mbro veten dhe të tjerët.
Por, deputetët partive opozitare, Lëvizjes Vetëvendosje dhe Partisë Demokratike të Kosovës, kundërshtuan ratifikimin e këtyre marrëveshjeve.
Nuk ka dhënë asnjë lloj kontributi.
“Por jo vetëm që nuk ka pasur një bashkëpunim domethënës, por konkurrenca është bërë shumë e ashpër”.
Shumica janë shqiptarë, por në mesin e tyre ka edhe rreth 300 serbë.
Por faktet kanë nisur të flasin kundër, teksa është vetë futbollisti që për median helvete “SFR” shuan të gjitha dyshimet për zgjedhjen e tij.
Dihet vetëm, se janë me mijëra dhe se shumë prej tyre janë të sëmurë.
Ka marre pjesë në disa komedi të RTSH-së me regji të Arjan Culiqi.
E përveç këtij memoriali, janë ngritur edhe shumë të tjerë ku në data të shënuara, krerët institucionalë përkulën dhe premtojnë zbardhjen e fatit të tyre.
“Helmimi është një mundësi”, – tha mjeku Anatoly Kalinichenko që shtoi se edhe “helmimi natyror” ishte një nga disa diagnozat që po shqyrtoheshin dhe se testimet po vazhdonin.
Sipas njoftimit, udhëzimi është marrë për shkak të pandemisë që po kalon vendi dhe nevojave që qytetarët kanë në këtë kohë.
Kjo po konsiderohet si avancim i mendësisë së qytetarëve për të votuar për ndryshime.
“Pas dy muajve me korona, njerëz janë aq të vetëdijshëm sa vetë ulen larg njëri-tjetrit, nuk duan të jenë afër.
Më 9 janar të vitit 2017, presidenti Gjorge Ivanov i dha mandatin për të formuar një qeveri për Nikolla Gruevski, por Gruevski nuk arriti të formojë një qeveri brenda afatit të përcaktuar me kushtetutë prej 20 ditësh.
Pelegrinazhi i tretë është ai i shpellës së Ballëm Sulltanit në Ballenjë të Martaneshit, që festohet në 29 qershor.
Atje dhe të gjithë qentë e rrugëve, që vërtiten të lëpijnë ndonjë kockë s’na zbulojnë dot.
Anila Denaj, zhvilloi një vizitë në Agjencinë e Sigurimeve Shoqërore Tiranë, ku së bashku me Drejtorin e Përgjithshëm të ISSH-së, z. Astrit Hado, informuan qytetarët mbi shërbimet e reja që do të ofrohen për ta online.
Sipas Kodrës, situatë e njëjtë ka qenë edhe në spitale rajonale ku ka pasur ankesa nga pacientët se nuk kanë marrë shërbime shëndetësore.
Dhe kush po e bën këtë, Ramziu njëherësh kreu i OSBE-së, njeriu që para se të shkojë në Greqi, takon Erdoganin në jaht, për të bërë si lideri rajonal me fuqi lindore, por për këtë do flas nesër më gjerësisht.
Në një kohë kur përditësimet e shfletuesve janë më të shpeshta sesa kurrë më parë, pak rëndësi sesa ajo axhendë ka ndryshuar.
Mbas shumë përpjekjesh, kur doli nga burgu, u emrua nëpunës biblioteke në Shkodër ku vetëm shpërndante libra.
Ne kujdesemi jo vetëm për parandalim, me vaksinat që janë në paralajmërim dhe mjekim, por edhe rehabilitim i cili është një segment vërtet i rëndësishëm i çdo sistemi të përparuar shëndetësor”, tha Ministri i Shëndetësisë, Venko Filipçe.
Kush është Adem Derguti, sa libra i botoi ai për vendlindjen e tij Bllacë dhe pse tërë veprimtarinë e tij ia kushtoi këtij vendi e kuptojmë përmes rrëfimit.
Tani ju keni vetëdije më të madhe për veten tuaj dhe kjo do të reflektohet edhe në marrëdhëniet e ardhshme, në njohjet e reja.
Ani lavdërohen se po mbështesim qytetarët me pako ekonomike, e nga ana tjetër duhet dyfishi për t’u siguruar kushtet për mësim fëmijëve tanë.
Përndryshe, do të duhej pranuar që ata janë vendosur atje në një periudhë, por, për këtë nuk ka asnjë dëshmi historike.
Nëse virusi fillon të përhapet në mënyrë të pakontrollueshme mes tyre, shumë do të kenë nevojë për shtrimin në spital dhe për respiratorë.
Prandaj kërkoi nga Viktori që të ndërronin apartamentet që ata kishin.
Erdogan ka nisur një fushatë për të rritur donacionet ndaj shtresave në nevojë, ku vetë ai ka dhuruar shtatë rroga mujore për këtë iniciativë, për të cilën ai tha se tashmë janë mbledhur 11 milion dollarë.
E kërkojnë në Premier League, Shaland i jep mesazh Rashicës: Dua në lojtarë që luajnë…
Korrupsioni, nepotizmi, favorizimi i klaneve të caktuara, kryesisht të lidhura me biznese të mëdha shpesh të dyshimta, e rrjedhimisht abuzimi me pushtetin, janë dukuri përcjellëse të këtyre partive dhe elitave që përfaqësojnë ato.
Nëse njerëzit kanë frikë apo janë të ndaluar të shkojnë në restorante apo evente publike si pasojë e mundësisë se infektimit atëhere menaxhimi i kërkesës do të ketë një efekt shumë të vogël.
Sipas të dhënave nga e njëjta faqe interneti, ky mod ka pasur afër 4,500 shkarkime deri më tani.
Ministri Venko Filipçe çdo ditë në në publik tregon që është ministër për infektim dhe vdekje.
Më tutje, një grup ushtarësh të regjimentit të 86, si dhe një repart italian mitraljerësh.
Mirëpo, përtej kësaj çifti akoma pa lindur i kanë vendosur emrin asaj.
Hoxha ka shtuar se zona te Liqeni i Badovcit nuk është e paraparë për ndërtim, pavarëishst Ligjit të ri për planifikim hapësinor.
Italianët e shohin si stigmatizues për ta Mekanizmin e Stabilitetit Evropian.
Është Shoqëria Civile që kundërshton një propozim të tillë.
Me krijimin e Shtabit të Përgjithshëm, forcat partizane ishin kthyer në ushtri të rregullt.
“E dijmë se gjendja do të përkeqësohet para se të përmirësohet, sidoqoftë do të përmirësohet”, ka thënë ministri zviceran i Shëndetësisë, Alain Berset, gjatë një konference shtypi.
Mbi 1200 persona kanë humbur jetën nga koronavirus në 24 orët e fundit në Shtetet e Bashkuara të Amerikës.
Nuk mund të rrimë këtë javë në shtëpi si në pushime të detyruara, që meqë nuk na lënë të dalim hamë dhe pimë si zakonisht ndërkohë që shumëkujt duhet ti gjendemni dhe të sigurohemi që të mos mbetet pa ngrënë asgjë nëse nuk shkon të punojë për shumë ditë.
Gazetari Ilir Kadia ka treguar një moment interesant nga politika shqiptare ndër vite.
Unë si psikologe, duke studiuar sjelljet njerëzore, si dhe ndikimin e tyre te individi dhe te shoqëria, jam e mendimit se Nexhmije Hoxha bëri atë që askush para saj nuk arriti ta bënte.
Kohët e fundit ju patët një dakordësi me mazhorancen.
Dega e Bashkimit Demokratik për Integrim në Gostivar, përgëzon Taravarin që mori guximin te pranon që qendra e qytetit nuk është lokacioni i duhur për vendosjen e objektit në fjalë.
PYETJA: Një qeveri pro- perëndimore në Mal të Zi, do të jetë ta drejtojnë në shinat e duhura?
Nëse FSHF vendos rikthimin, ju jeni gati ta bëni një gjë të tillë?
Lëngu i famshëm që heq qelizat e kancerit për 42 ditë, austriaku.
Ajo është një bukuroshe e vërtetë dhe është padyshim shumë më e re se ai,” tha një burim.
Me datën 02.07.2020, nga Klinika Infektive janë lëshuar 5 pacientë, 3 pacientë Covid-19 pozitiv, por me gjendje stabile klinike dhe laboratorike dhe 2 të shëruar.
I, dhe L. I) si dhe një dëshmitar (i gjinisë mashkullore B. I) janë anëtarë të dy familjeve të afërm me njëri tjetrin ( vëllezër dhe kushërinj).
Agolli: Rama, një drejtues i provuar.
Andi Krasniqi ka fituar vëmendje në mediat rozë duke u njohur si djali i këngëtarit të njohur, Ramadan Krasniqit.
“Jam lodhur duke dëgjuar që ne fitojmë për shkak të arbitrave.
Është e rëndësishme që të hetohen, identifikohen dhe korrigjohen këto politika”, tha liderja e ekipit hulumtues Dr Monika Goyal.
Këtu, sinqerisht, ky është standard i dyfishtë.”
Britania drejt fundit të karantinës, Johnson heq sloganin “Qëndroni në shtëpi”
Me veprimet konfuze dhe sajesat injorante të një qasje sporadike antishkencore dhe pa asnjë kuptim.
Studentja kosovare shqiptare Burbuqe Kastrati, flet po ashtu në drejtim të ngjashëm: „Në këtë rajon ne mësojmë vetëm për njërën anë të luftës dhe unë mendoj se është gabim i madh, ky që bëjmë ne në rajon.
”Përkundër kësaj Joe Biden ka shërbyer krah forcave të NATO-s, ka qenë në senatin e SHBA-ve ka bërë një mbështetje të fortë për intervenimin e NATO-s dhe i është besuar njerëzve ta mbështesin në këtë drejtim”.
”Ballkani Perëndimor është një përparësi kryesore për ne.
Ka përfunduar mbledhja e Kryesisë së Kuvendit të Kosovës.
Çfarë tregon aroma: Aroma e fortë tregon se keni probleme me mushkëritë ose barkun.
Sipas Meteoalb, sot temperaturat do të pësojnë një rritje të lehtë, ku do të variojnë: në zonat malore, nga 08°C në 17°C, në zonat e ulëta nga 16ºC në 24°C dhe në zonat bregdetare nga 17°C në 25°C.
Gjithashtu, edhe dëmtimet nuk i kanë dhënë mundësi Shaqirit të luajë mjaftueshëm me “të kuqtë”.
U vodhen u shkaterruan dhe vendi poshte me poshte.
Në këtë kuptim, mund të thuhet se vendimi i GJKGJ është i mirë dhe i dobishëm.
Liga u ka thënë skuadrave se në këtë mënyrë, humbja do të jetë 40% e të ardhurave të përgjithshme, ose rreth 4 miliardë dollarë.
Këtu lufta, debati bëhet midis të shkuarës dhe të ardhmes”
Tendencat e pritura negative ekonomike që do ta karakterizojnë këtë vit kalendarik do të jenë një gështenjë “e nxehtë” në duart e qeverisë së re, thonë ekspertët.
Jeton në Byllah, qytezë afër Zyrihut.
Nuk e kuptoi ç’e shtyu, ndoshta, vonesa e frazës së zakonshme të nënës apo, ndoshta, ndonjë gjë tjetër dhe ktheu kryet dhe buzëqeshi.
Materialet iu referuan Prokurorisë së Rrethit Gjyqësor Berat, për veprën penale ‘’Mashtrimi’’, kryer në bashkëpunim.
Natyrisht që si pasojë e pandemisë, evenimenti nuk do të jetë aq spektakolar dhe nuk do të ketë përfaqësues të skuadrave.
Sipas burimeve mendohet se të tre këta shtetas janë infektuar gjatë një udhëtimi disa ditor në Tiranë, ndërsa pas kthimit kanë shfaqur shenja të COVID-19.
Ai ka një motër, Valerie dhe dy vëllezër, Francis dhe James.
Nuk po të akuzoj për atë punë, po ti ia ke ngrënë shpirtin dritat, buka, uji.
Bota femërore është e gjerë dhe komplekse por, duke dashur të arsyetojmë në terma të përgjithshëm, këtu janë arsyet më të zakonshme që çojnë në tradhti.
Pas disa kohësh, drejtoresha e shkollës ulet në detyrë si mësuese.
“Për këtë shkak Qeveria do t’i luftojë kundërshtarët politik përmes gjyqit, do të porosisë aktakuza, do të montojë raste, do të zgjedh prokurorë dhe gjykatës”, thonë nga OBRM-PDUKM.
Kemi një qeveri në paligjshmëri të plotë që nuk do të marrë asnjë përgjegjësi për plotësimin e 15 kushteve.
“Duke shpresuar se do të ketë një vaksinë, presim që të kemi një të tillë brenda një viti.
Presidenti i Republikës Ilir Meta ka qenë pjesë aktivitetit “Tirana- një shekull kryeqytet” të organizuar në ambientet e Teatrit Kombëtar, nga shoqata “Tirana Intellectum”, në bashkëpunim me shoqatën “Bashkësia Dibrane”.
Thaçi edhe sot ka ftuar në takim kryeministrin, duke thënë se ia ka mundësuar katër termine.
Gjithashtu, përgjigjet edhe rreth çështjes së liberalizimit të vizave, gjë për të cilën gjatë gjithë mandatit të tij kishte dhënë data të ndryshme se kur Kosova do të marrë dritën e gjelbër për të lëvizur lirshëm në vendet e Bashkimit Evropian.
Këtë ma konfirmojnë çdo ditë në të majtë e në të djathtë.
Një burrë 75-vjeçar në veri të Izraelit ka vdekur nga ataku kardiak rreth dy orë pasi mori injeksionin e vaksinës kundër koronavirusit, tha ministria e shëndetësisë.
Presidenti Thaçi ka lajmëruar sonte në orën 20:00 një fjalim drejtuar qytetarëve të Kosovës.
Kjo e fundit pritet që të premten e datës 29 maj të vendos për kushtetutshmërinë e dekretit të Thaçit.
Relativisht tregu ishte zbrazur nga produktet serbe, dhe të hyrat nga doganat dhe tatimet kishin renë në një masë të madhe, gjë pastaj ka bërë që shteti të kërkojë rrugë tjera për të mbushur arkën e buxhetit.
Po bazuar në komunikimet e mëparshme, ai është…
E mbani mend se si ishte rruga nga Kukësi në Tiranë.
Kështu, Zyra e kryeministrit të vendit, ditë më parë ka arritur të finalizojë një tjeter tender, me marrëveshje.
Atëherë, si ta kuptoni nëse partneri juaj po ju gënjen?
Basha takim me përfaqësues të Shoqatës Mikrofinanca:…
Mund të duket konstatim i tepërt, por nëse historia na e kujton se me këso thirrje filloi antisemizmi i viteve të ’30-ta ne Europë, nuk duhet të habitemi nëse kjo ndodhë edhe në vendin tonë.
Moses qëndroi një sezon e gjysmë në Stamboll, ku u aktivizua në 23 ndeshje, duke arritur të regjistrojë 5 gola dhe 2 asiste.
Muri, ndërtimi i të.
Hoti është pyetur edhe për reagimin e BE-së lidhur me hapjen e ambasadës në Jerusalem.
Ndonëse në aktakuzë pranohej shitblerja e votës, aktorët e saj nuk do të dërgoheshin para gjykatës sepse u qe parashkruar afati 3 vjeçar i krimit të kryer.
Shumë herë kanë bërë ankesa në bashki, por nuk kanë marrë përgjigje.
Nëse Sudani, Omani dhe përfundimisht Arabia Saudite ndjekin shembullin e Emirateve të Bashkuara Arabe dhe Bahreinit, regjimi iranian do të përballet me periudha të vështira - madje edhe shembja e tij mund të diskutohet së shpejti.
Ne nuk mund ti ekspozojmë njerëzit tanë ndaj ambasadori i parë i përgjithshëm i vendit për çështjet e krimeve të luftës.
Ylli i “Keeping Up With the Kardashians” në fotografi ka pozuar përkrah motrave të saj, Kourtney 41-vjeçe, Khloe 35-vjeçare, vëllait të saj, Rob 33-vjeçar si dhe motrave të tjera: Kendall 24-vjeçe dhe Kylie 22-vjeçe.
Të ketë garë në projekte ekonomike, ide, në diçka që do të thotë ndihmë për qytetarët.
Së paku 25 njerëz kanë vdekur dhe miliona kafshë kanë ngordhur prejse kanë nisur zjarret në muajin shtator, transmeton rel.
Ka ikur shija dhe aroma, përpara ka dalë djegësira, oksigjenin e ka zëvendësuar karboni.
”Vendi duhet të shkojë në zgjedhje”, shtoi Aliu.
Ministria për punë të brendshme apelon deri tek të gjithë qytetarët që të respektojnë masat dhe protokollet e miratuara nga Qeveria e që kanë për qëllim ballafaqimin me Kovid-19.
Nga janari i këtij viti, Instituti Kombëtar i Shëndetit Publik është duke e monitoruar situatën.
Na është dashur të përballemi me problemin e palestrës, por i kemi zbatuar të gjitha masat dhe në fund pasi kemi bërë testin për COVID-19, ka dalë negativ e gjithë skuadra.
I njëjti dokument nënvizon se projekti është vlerësuar me performancë jo të kënaqëshme në mënyrë të moduar nga viti 2017 deri në nëntor të vitit të shkuar kur edhe u bë për herë të parë ngritja me një shkallë e vlerësimit.
Hahaha, ky eshte karvan e jo llafe…
Qartazi ishte propozim i Ramës që e recituan këta.
Jam e sigurt që edhe ju mendoni që nuk ka shumë gjëra që ecin mirë apo pa probleme në rajonin tonë.
Ne do të kemi vaksina nga janari.
Ajo tregoi para disa javësh që një incident i ndodhur, i shkaktoi këngëtares një thyerje të kyçit të këmbës.
Menjëherë pas gjetjes së tij, ai është dërguar në QKMF të Malishevës për ta bërë një kontroll, transmeton Indeksonline.
Konkretisht, mua, që të shkoj në Tropojë, më duhet të kaloj 4 kontrolle kufitare Shqipëri-Kosovë-Shqipëri-Kosovë-Shqipëri.
Gëzohem shumë që je ti.
Në njërën prej tyre, u zbulua një mori bizhuterish,.
Energjia pozitive ndikon gjithashtu dhe ne forcimin gjithnje e më tepër te sistemit tonë imunitar.
Të gjithë jemi duke shprehur tek ju.
Në përgjime rezulton se G.Doçi ka folur me Astrit Prengën ku e kërcënuar në lidhje me te vëllain.
Të rejat mbetën të bllokuara në mjet, dhe u desh ndërhyrja e zjarrfikësëve që vajzat të nxirreshin nga makina.
Sipas thirrjes që do të qëndrojë e hapur për dy javë, projektet që mund të përfitojnë nga Fondi emergjent mund të jenë në fushat e artizanaleve, vallëzimit, dizajnit, muzikës, teatrit e arteve tradicionale.
Gjithashtu kërkon zbatimin e masave për të mos marrë gjoba.
Profesori ka deklaruar se raporti i FMN-së është një alarm për rritjen e borxhit publik.
“Kjo është shenjë pozitive për faktin se nuk ka ndryshim.
Ish-deputeti demokrat, Ervin Salianji ka reaguar përmes një postimi në Facebook, pasi Dhoma e Tregtisë e cilësoi gjendjen e ekonomisë shqiptare si më të keqe se tetë vite më parë.
Po ashtu i arrestuari përdorte një emblemë të Policisë së Shtetit për t’iu shmangur kontrolleve e cila iu gjet në makinë.
Virusi nuk ikën, derisa të dali vaksina, por ne duhet të bashkëjetojmë me të.
Mirëpo, ish milioneri u largua nga buzët e greminës së vdekjes pikërisht nga avokati Nafiz Bezhani.
Me një gjë të tillë nuk po pajtohet as dega e Organizatës së Veteranëve të UÇK-së në Rahovec.
Meta e ka shoqëruar postimin me foto nga momenti kur ka dekoruar Tufin me titullin ‘Mjeshtër i madh’.
Po ashtu edhe pretendime të tilla, si: ha sa më shumë hudhra dhe do të mbash larg virusin janë të pavërteta.
Dhe Tetova nuk do ta fitonte Teuta Arifin nëse Zoran Zaev nuk do të kishte shtrënguar shpatullat në 2017 dhe do të drejtonte një pjesë të madhe të votave të LSDM-së pas kandidatit të BDI-së.
Ai thotë se problem mbetet legjitimiteti i qeverisë pasi që i mungojnë numrat e nevojshëm në parlament dhe se është i domosdoshëm një bashkërendim ndërmjet partive politike në mënyrë që të mos dështojnë bisedimet me Serbinë.
Pikërisht për atë punë kanë ndodhur edhe ato ndëshkime të lojtarëve të Partizanit në 1989-ën.
Njësit e anti-kontrabandës së Doganës së Kosovës sot kanë zbuluar të fshehura në një automjet me targa të Shqipërisë armë, respektivisht tre AK-47 të.
Përdorimi i brendshëm i materialeve mjedisore mat sasinë totale vjetore të lëndëve të para që nxirren nga mjedisi, duke marrë në konsiderate dhe bilancin fizik tregtar.
Prandaj, mirë që ka filluar.
Janë degë të reja, që cilindo njeri e hutojnë fillimisht, por ja që bota ka ecur përpara falë teksteve dhe degëve të shumta që kanë sjellë tek ne miqtë tuaj të jashtëm, ata parrellinjtë që nuk të ndahen ty e ti nuk u ndahesh atire.
Teksa në Itali, Maurizio Sarri dhe Antonio Conte po luftojnë për titullin kampon nën drejtimin e Juventusit dhe Interit, ka nga ata që nuk e vlerësojnë punën e tyre tek Chelsea.
Thaçi në Hagë/ Kryemadhi: Ata që nuk ju trembën…
Kështu që jam i zhgënjyer nga të gjithë fazat, nga vajzat dhe Saimiri.
Përpiqet ta bëjë këtë botë një vend më të mirë.
Nuk e kuptoj pse eshte kaq mendjeshkurter te thote nje genjeshter?
Ata, që ju po i quani barbarë e të pabindur, janë definitivisht më të urtë e më të qytetëruar se të gjithë turqit, arabët e hindusët sëbashku.
Po çne që jeton aty apo ka ardhur për t’më vizituar mua.
Të gjithë kemi vështirësi dhe kemi nevojë për dikënd që na dëgjon.
Pas tetë orë debatesh, ka përfunduar seanca e Kuvendit të Kosovës, ku ka raportuar kryeministri i Kosovës, Avdullah Hoti lidhur me dialogun Kosovë-Serbi.
Zhvleftësohet vlera e saj kur gjykimet mediokre të disave, konsiderojnë brilante edhe spektakle nën nivelin mesatar, si në aktrim ashtu edhe në regjisurë e përbërësit e tjerë te spektaklit.
Konfliktet nuk e di sesi kanë rrjedhur.
Ndërkohë që Shqipëria, në fillim të Krizës me koronavirusin, njoftoi se ka në dispozicion rreth 9 mijë shtretër dhe 155 respiratorë.
Natyrisht që është një shifër e ekzagjeruar, por të lë përshtypjen për imazhin e murtajës.
Po sikur të mos mjaftonte ky dëm i natyrës, fermerët shprehen se edhe tregu ka rënie të ndjeshme krahasimisht me vitet më parë.
William Schaffner (via BGR), një mjek që gjithashtu punon si profesor i Sëmundjeve Infektive në Universitetin Vanderbilt.
Për të shuar dyshimet e të gjithëve, teknku i Tiranës ka rikujtuar se kampionati nuk fitohet dhe luhet vetëm ndërmjet dy ekipeve pretendente.
“Ashtu si Shtetet e Bashkuara kanë mbështetur Shqipërinë gjatë viteve, Shqipëria ka qenë një mike dhe aleate besnike e Shteteve të Bashkuara.
A do të shkurtohet karantina në Zvicër për pesë ditë?
Gjyqtari nga radhët e CVP, Stadelmann nuk mund të ndalej nga ndërhyrjet e gjyqtarëve Zünd dhe Aubry, përcjell albinfo.ch. Ai akuzon kolegët e tij se “në vend që të respektonin ligjin, ata “duan të zbatojnë idetë e tyre të drejtësisë”.
Mile Sugarev emërohet u.d. drejtor i përgjithshëm i Fondit…
As djemte nuk e kujtojne Mehmetin,si gazeta e nderuar Dita.
Edhe pse jemi në kohë pandemie, Covid-19 nuk ndryshon dy rregullat kryesore të provimeve të maturës!
Mbrëmjen e 9 marsit të gjithë duhet të ngrini sytë nga qielli pasi ka ardhur koha e një tjetër spektakli.
Në fakt 22-vjeçarja nuk ka pasur asnjëherë problem të tregojë format e saj trupore.
Në këtë takim u diskutua për projektet që priten të realizohen në mes shtetit të Kosovës dhe shtetit të Turqisë në fushën e sigurisë.
Në Shqipëri ka hyrë në fuqi një paketë kundër krimit të organizuar që Kryeministri e propozoi si mënyrë për të vënë në shënjestër pasuritë e vëna përmes krimit.
Ajo flet konkretisht për tregjet kryesore të Shkodrës dhe gjendjen e tyre….
Kjo barishte shkon shumë mirë me spinaqin, lulelakrën, domatet, fasulet, patatet dhe karrotat.
Por duhet që edhe t’ju ndihmojë dikush, ndonjëherë.
Nënkryetarja e Kuvendit të Kosovës, Arbërie Nagavci, ka bërë të ditur se në mbledhjen e Kryesisë së Kuvendit të Kosovës u vendos që në ora 19:00 të mbahet seanca e jashtëzakonshme ku do të zgjedhet kryetari i Kuvendit të Kosovës.
“Buxhetet modeste, te miq e të afërm.
Carlo Ancelotti është i vendosur që të transferojë Isco Alarconin në afatin kalimtar të janarit nga Real Madridi.
Ne kemi masa, të cilat nëse respektohen, do të kemi një situatë shumë më të mirë.
E zeza është në modë tashm?
A do të transmetohet ‘Zonë e lirë’ në një ekran tjetër?
E pranoj me deshirë ftesën e tyre të respektueshme.
Stafet përgatiten për ndarjen e turneve.
Disa historian duan ta zhdukin si me magji, apo të vërtetojnë se kombi helen nuk e ka prejardhjen nga Malet e Shqipërisë, por nga Egjipti i Mesopotamisë.
“Ju sot jeni në gjendje të rëndë.
Në një lidhje telefonike për emisionin “Opinion” në Tv Klan, sizmiologu Rrapo Ormëni ka folur për tërmetin që goditi Shqipërinë mbrëmjen e kësaj të marte.
Lazio e Thomas Strakoshës nuk arriti të ngadalësojë rrugën e Juventus drejt titullit.
Duhet ta kishim ruajtur që mos ta harrojmë se si ka qenë arti shqiptar.
Rrepaj prej vlerave që ka është grumbulluar shpesh edhe kombëtaret e moshave të Shqipërisë.
•Koordinim me propozimin e BE për listën e vendeve të treta me të cilat do të vazhdojnë kufizimet.
Kriza kishte nisur disa ditë më parë, kur Turqia dërgoi një anije shpimi, të shoqëruar nga luftanijet turke, për të kërkuar naftë dhe gaz natyror në ujërat pranë ishullit grek Kastelorizo, të cilin Athina e pretendon si territorin e saj detar.
Mali i Krojeve dhe Qiparisi i Dy Grave, që janë aty si dy roje të lëvizjeve të “grave të mëhallës”, të japin ndjesinë e një rrugëtimi që herë shkon thellë brenda nesh, herë kërkon të shohim shumë larg nga nisja jonë.
Washington Post: Strategjia e re e BE-së nuk e qartëson integrimin.
Bëni kujdes, Covid nuk zgjedh moshë”, ka shkruar ajo në Facebook.
Rrimë ngjitur me një model dhe vetëm përsëritet e përsëritet.
Sipas afateve të përcaktuara, afatet për zgjedhjet mund të aktivizohet menjëherë pas përfundimit të gjendjes së jashtëzakonshme.
Trajneri i Bjellorusisë, Markhel, ka folur menjëherë pas disfatës së marrë në Tiranë.
Barra financiare do të arrijë në 230 milionë franga në vit dhe do të kërkojë një rritje prej 0.05 pikë në kontributet sociale, thonë sponsorët e referendumit.
Sëmundja, e cila besohet të jetë përhapur në fshatrat pranë një projekti gazi në Somali, raportohet se i bën sytë e viktimave të verdhë, para se tu shkaktojë ethe, fryrje të pjesë të ndryshme të trupit dhe së fundmi vdekje.
Ndërsa, drejtori ekzekutiv i Odës Amerikane, Arian Zeka, ka thënë se vizita e senatorit Bob Dole i dha drejtim tjetër shtetit të Kosovës.
Ne jeten e Enverit ka shume e shume hije.
Te ndalet marrezia e Ramziut sot nesër do jetë vonë.
Ndoshta edhe emërtimet e mëhallave : pamukët, horosanët duhet kërkuar në punimet e zejeve në Preshevë.
Shtabi Krizës ndërkaq nuk ka marr vendim përfundimtar për të.
Armatosuni nga guximi dhe vendosmëria në mjerim, me maturi në mirëqenie.
Ato konsiderojnë se kjo është e bukur dhe e natyrshme.
Ndërkohë Roma që doli menjëherë në skenë e mbylli marrëveshjen për një kohë rekord.
Të gjitha ndërmarrjet publike private të bëjnë dezinfektim.
Për këtë rast flet edhe shefi i sektorit operacional në repartin zjarrëfikës Shkodër, Ridvan Bushati.
OSHB-ja sugjeron të testohet çdo person që plotëson kriterin për të qenë i dyshuar: çdo person që ka simptoma të Covid-19, çdo kontakt i një personi të infektuar, çdo person që vjen nga një zonë e prekur nga koronavirusi.
Presidenti Meta shpreh ngushëllimet për shkrimtarin Gjergj Vlashi:U prehsh në paqe Mjeshtër!
Konsiderata të ngjashme e ideja e ballancës rajonale, mund të kenë ndikuar që Shqipëria të marrë presidencën e rradhës për vitin 2020.
Por, jam i bindur se kjo shoqëri ka maturitetin e nevojshëm për të ndaluar zërat e tillë, tash, menjëherë dhe përgjithmonë”, ka deklaruar ai.
“Për pasojë, njerëzit ia mbathën nga rajoni duke mbushur trenat e avionët dhe duke venitur nismën e qeverisë, për të frenuar epideminë”.
Pupi ishte pjesë e Ansamblit ”Myzeqeja” teksa mësohet se ajo nuk vuante nga sëmundje tjetër bashkëshoqëruese por betejën me Covid-19 nuk e fitoi dot.
Sigurohuni që maska ende mbulon hundën dhe gojën, përndryshe është e kotë.
Një e treta e femrave tradhtojnë një herë në jetë, po meshkujt?
Vetëm kandidatët potencial do të konktaktohen për intervistim.
India dhe Shtetet e Bashkuara kanë rikthyer masat kufizuese në disa pjesë të vendit për shkak të rritjes së fundmi të rasteve të reja me koronavirus.
Lani duart me kujdes disa herë në ditë nga 20-30 sekonda.
Vitin e ardhshëm do bëjmë një histori suksesi”
“Shëndeti mendor dhe mirëqenia e shoqërive të tëra janë ndikuar rëndë nga kjo krizë dhe janë tema për t’u adresuar urgjentisht”, u tha ajo gazetarëve në një konferencë.
Shifrat e të prekurve janë rritur në vendet europiane ku kryerja e vaksinës MMR ka qenë e ulët.
Për këtë javë organet e sigurimeve shoqërore bëjnë me dije se ekspertët kanë konfirmuar përfitimin e pagesave për qindra përfitues të rinj në të gjithë vendin që tashmë bëhen pjesë e skemës suplementare.
Së bashku me sekretariatin dhe me Ambasadën Italiane, ne përpiqemi ta diskutojmë këtë çështje.
• Subjekti duhet të sigurojë vazhdimisht dhe me mjetet e tij në çdo moment doreza mbrojtëse, maska dhe higjenizues duarsh me mbi 60% alkool.
Cilat ishin rezultatet?
Në vitet ‘70 u emërua në krye të Bashkësisë Kulturore Arsimore të Kosovës.
Fali Ramadani mbetet mbret i merkatos, Pjaniç e Sane vepër e tij!
Ai ka prezantuar masa më të ashpra për 15 ditët e ardhshme mbi kufizimin e lëvizjes së qytetarëve, pas mbylljes së mëparshme të lokaleve dhe restoranteve.
Bota nuk ka kaluar asnjë luftë, në kuptimin e mirëfilltë të fjalës.
Reja: “Përse e vështirësuam kaq shumë situatën?
Dy prej tyre në lojë e sipër, janë fjalosur, pasi janë ngatërruar, kanë nxjerrë revolet nga brezi, njëri prej tyre ka vrarë shokun dhe duke përshkuar nëpër popull është bërë tym.
Këto dhe shumë ide e praktika të tjera vijnë nga lashtësia e thellë, një epokë kur njerëzit sapo kishin dalë nga gjendja e barbarisë.
Vendimi është marrë gjatë ditës së sotme.
Vendet evropiane, siç është Franca, pasuan në fillim të qershorit.
Pavarësisht se dekreti i ri i masave anti-Covid në Itali nuk lejon hapjen e stadiumeve për tifozët para datës 7 tetor, klubet e Serisë A nuk kanë ndërmend të dorëzohen dhe po bëjnë një tjetër tentativë.
Është shumë e rëndësishme ti lëmë të ndryshojnë mentalitetin.
Ai i kishte thënë menaxheres se “Çfarëdo që të nevojitet, keni ndihmën time”.
Njerëzit e mi janë shumë të pastër!
Për beqarët momente më të qeta do të vijnë së shpejti, mund të lindin marrëdhënie të papritura.
“Greqia do ta rrisë zonën e saj detare nga 6 në 12 milje.
Muzika ka një vend të quajtur relax në jetën time, asgjë më shumë.
Barcelona mund të lejojë largimin e Umtiti në formë huazimi te skuadra italiane, por me detyrim për ta blerë atë.
Nuk të pranuam për padijen, dashakeqësinë dhe lëpirjen tënde!
Gjykatësi Andrew Jefferies e dënoi 32 vjeçarin me dy vjet, ndërsa Gjana dhe Madani, u dënuan me nga nëntë muaj, por që do të lirohen për shkak të kryerjes së dënimit në paraburgim.
Më thanë mos vepro dhe do të vrasim.
Komisionari për Zgjerim të BE-së, Oliver Verhej sot para Parlamentit Evropian tha se se kornizat për negociata me BE-në, për Shqipërinë dhe Maqedoninë e Veriut do t’u dorëzohen vendeve anëtare të BE këtë javë.
Qeveria e tij ishte qeveria e parë e Kosovës që përpos iniciativës së buxhetit, asnjë ligj nuk e solli në Kuvendin e Kosovës për tre muaj.
U dërgua me shërbim sekret në Klos, andej në Hekal.
Čeku je postao premijer 10. marta 2006. i ostao je na funkciji do 9. januara 2008.
Ai është njeri i provuar dhe ka dështuar në çdo ndërmarrje të tij.
Kim Kardashian ka zbuluar se janë sheshuar të gjitha hatërmbetjet me Beyonce-n, pasi kjo e fundit i kishte dërguar një pako me veshje nga koleksioni më i fundit Ivy Park x Adidas.
Mijëra njerëz u mblodhën përgjatë Urës Erasmus në Roterdam, qyteti i dytë më i madh në Holandë, në shenjë proteste ndaj racizmit dhe dhunës së policisë.
Kryeministri Edi Rama ndodhet në Gjermani, ndërsa u shpreh në një intervistë për “DW” se nuk sheh asnjë rrezik për negociatat që mund të kushtëzohen nga Gjermania për shkak të përplasjeve për reformën zgjedhore.
Qeveria legjitime e Libisë është sulmuar nga forcat e Haftarit që nga prilli i kaluar, me çka më shumë se 1.000 njerëz kanë humbur jetën.
Kryeministri i Republikës së Kosovës, Avdullah Hoti në mbledhjen e gjashtë të dy qeverive Kosovë – Shqipëri ka thënë se me marrëveshjet e sotme, dy shtetet do të hyjnë në një fazë të re të bashkëpunimit.
Teuta humbi ndeshjen e djeshme kundër Tiranës, të vlefshme për javën e 20 të Superiores.
Në grupin e dytë të shoqërive ku bëjnë pjesë ato me 3,000 deri në 15,000 lidhje uji, mbulimi me shërbim arrin të kryhet për 65% të popullsisë në juridiksion.
Kësaj i thonë të rinisësh ndërtimin e shtetit nga e para.
Ata mbollën krim dhe korrupsion ngado.
Ndaj asnjë panik.
Në pamundësi për të vazhduar seancën dje, deputetët e Kuvendit të Kosovës janë mbledhur dhe këtë të premte.
Do vazhdojmë me mami dhe babi”
Ky president do përpiqet që të vjedhë zgjedhjet,” – tha Biden për “Daily Show”.
Por a nuk e bëtë një konferencë shtypi dje dhe a mund t’i komunikonit kombit?
E bën të duket e logjikshme, e drejtë dhe e padiskutueshme.
E cila ndryshohet me votë!
Sepse për ju, jam vetëm një…top!
Kryetari i Komunës së Gjilanit, Lutfi Haziri, ka kërkuar investime nga Qeveria.
Ndërkohë që janë në hetim disa raste të reja në Tiranë, Shkodër, Vlorë, Elbasan, Kamëz dhe Durrës”.
Damian Gjiknuri: Edhe ti mua, edhe unë ty.
Teksa kjo e fundit e akuzoi atë dhe qeverinë për prishje selektive, Klosi lëshoi batutën që do të bëjë xhiron e rrjetit.
Së fundmi, Aleksia i ka dhënë mundësi ndjekësve të bëjnë pyetjet që dëshirojnë në Instastory.
Në këtë moment, kryefamiljari i familjes Jashari, Rifati shpertheu në lot.
Rashkaj 31-vjeçar skuadrës finlandeze iu bashkua në shkurt të këtij viti dhe nuk pranoi ta vazhdonte kontratën më gjatë.
Ja çfarë thuhet në parathënien e librit të shkruar nga Mihailo Gavriloviq (Gavriloviq mblodhi edhe dokumente nga arkivat e Parisit): “Pas hyrjes së Napoleonit në Vjenë, më 1809, Meriazhe u emërua komandant i kryeqytetit austriak.
Këtu të bie ndërmend se ka referohen shtetet që nuk janë dashamirëse të Kosovës sepse statistikat e shtrembëruar e paraqitura janë nga deputetët këtu kanë qenë para pak dite në Sputnikun Rus.
Ambasadori britanik në Iran u kthye në Teheran, publikoi Rob Makair mbrëmë pas spekulimeve se ndoshta nuk do të kthehet pasi u largua muajin e kaluar, pas arrestimit nga ana e forcave iraniane të sigurisë.
Nuk është e thënë, sepse kemi karakteristika për të luajtur bashkë.
Ngjarje e rëndë/ Humbi lojën, 13 vjeçari qëllon për vdekje me thikë vëllanë e…
Ky është fokusi i qeverive, qarqeve akademike, institucioneve kërkimore etj. Vendet e ndryshme kanë treguar unitet në procesin e përballimit, e po ashtu edhe në procesin e studimit të ilaçeve dhe të krijimit të vaksinave kërkohet unitet.
Jetoja me prindërit dhe kisha ndihmesa nga ta”.
U Crnoj Gori preminula su dva pacijenta pozitivna na koronavirus, dok se za trećeg preminulog još čekaju rezultati testa na COVID-19.
“Nuk e di si janë procedurat.
Nëse keni parasysh aty, tek vendet e tjera, si Japonia, ajo kishte pika të ulta në kurbë.
Mire e keni ju.
“Besoj që shumë shpejt do të vazhdohet me procedura, të votohet qeveria, sepse është folur shumë se Kosova nuk ka shumë kohë për të humbur, prandaj edhe mendoj se gjatë këtyre ditëve edhe do të votohet e do të formohet qeveria e re”, tha Demhasaj.
Unë kisha 10 ditë përpara se të merrja këtë vendim.
Nga ana tjetër, më shumë se 48 mijë njerëz kanë vdekur nga coronavirus në Britaninë e Madhe që nga marsi i këtij viti.
Ishte një debat mes dy vëllezërve, debat i cili agravoi llaf pas llafi, deri në përdorimin e thikës nga djali i vogël.
Por, fakt është se për çfarëdo ndryshimesh në atë drejtim do të nevojitet konsensus i gjerë politik”, ka thënë Pendarovski për “Slloboden Peçat”.
Por besoj se nuk i përket një qeverie të huaj të ndërhyjë se çfarë duhet shembur e çfarë duhet ruajtur.
Dy ditët e fundit kanë qenë të vështira për Kosovën sa i përket situatës me Covid-19.
Më tej thuhet se heronjtë komando kanë bërë që organziata terroriste PKK të pësojë humbje të mëdha me operacionet e kryera nga ajri dhe toka.
Janë arrestuar dy të dyshuar në Plementin të Obiliqit pasi tek të njëjtit policia ka gjetur dhe konfiskuar një sasi të substancës narkotike rreth 525 gramë të cilat ishin fshehur në një shtëpizë kompjuteri.
Të rriturit kanë nevojë për 4,700 miligramë kalium në ditë.
Ju falenderoj për kujdesin që keni treguar për mua dhe për të gjithë.
Të dhënat nga faqja e internetit “Worldometer” tregojnë se në 24 orët e fundit, numri i të infektuarve me koronavirus në SHBA është rritur për 212.082, duke e çuar numrin e përgjithshëm në 17.155.
Por Jasir Asani ka sqaruar të ardhmen për “Fan Zone”, duke u shprehur se sipas të gjitha gjasave do të qendrojë te AIK.
Ditë më parë, është shfaqur edhe një fotografi, që e tregonte një frigorifer të zakonshëm dhe pa asnjë mbrojtje, ndërsa thuhej se në të ndodheshin 1,500 mostra të ndryshme të virusit.
Zbardhet takimi që presidenti Ilir Meta pati sot me kryenegociatorin për zhvillimin e negociatave për anëtarësimin e Shqipërisë në Bashkimin Europian, Zef Mazi.
Po të kishte bërë krim le ta kishin vrarë.
Sulejman Prrenjasi u njoh dhe u përpoq të mësonte nga korifenjtë e kohës si Sali Shijaku, Kujtim Buza, Foto Stamo etj., pa u trembur nga fakti se mund të shihej nga sy inferiorësh.
U dhunove barbarisht”, shkruan ndër të tjera ish-kryeministri Meksi për ndarjen nga jeta të Maks Velos.
“Kush është pe dofil të varet në mes qytetit.
Petrit Vasili: Moj po lere se kemi lindur para teje ne, po lere tashi…
Irani, tha Presidenti, “duhet të braktisë ambiciet e tij bërthamore dhe mbështetjen për terrorizmin.
Këshilli është shfrytëzuar rëndomtë për të mbajtur fjalime formale dhe për t’i dhënë hapësirë sërish faktorit politik për të politizuar një strukturë e cila duhet të jetë mbi palët!
“Bota është më e sigurt për popullin amerikan kur ne kemi miq, partnerë dhe aleatë”- tha Blinken në vitin 2016.
Gjithashtu, risiguruesit presin nga ne që të bëjmë një inspektim më të kujdesshëm të pronës së siguruar, në lidhje me vendndodhjen e pronës si dhe me protokollin e ndjekur në ndërtimin e saj.
Meme, fotografi, video: Të gjitha online duken argëtuese në shikim të parë, por mund të kenë në sfond një kuptim serioz, madje dhe radikal.
Ajo bën të mundur komunikimin elektronikisht midis autoriteteve doganore dhe të gjitha institucioneve kombëtare që lëshojnë leje, licensa, autorizime, etj, të cilat janë të domosdoshme për kryerjen e procedurave doganore në import-eksportin e mallrave.
Në Athinë, kryeqytetin e Greqisë, rreth 3.000 njerëz u mblodhën në Sheshin Sintagma dhe marshuan nëpër qytet drejt Ambasadës së SHBA-ve, duke brohoritur parulla që dënojnë dhunën e policisë.
Një libër i autores amerikane Jessica Stern mbi takimet e saj me Radovan Karaxhicin në burgun e Hagës ka ndezur shumë debate në Amerikë dhe në Bosnjë.
Ai e përdori këtë emër duke u munduar t`i ik situatës por pa sukses, dhe në fund mori dënimin për të pirë verë.
Javën e ardhshme e gjatë gjithë korrikut do të vijojë hapja e kantiereve të reja dhe do të nisë pak nga pak edhe ndërtimi i banesave individuale.
Dhënia e vëmendjes së plotë të muzikës mund t’ju ndihmojë ta vlerësoni më shumë.
Në këtë konferencë, Gashi tha se përkundër që janë ndërruar dy qeveri që nga fillimi i pandemisë dora e shtetit nuk është vërejtur tek bizneset dhe punëtorët e sektorit privat.
Deklaratat e Dalio-s kanë rëndësi jo vetëm për shkak se janë shumë të mirëformuluara, por edhe se janë aktuale në ditët e sotme.
Po janë bërë lëvizjet.
Demokratët në Kongres po ashtu kanë dënuar kërcënimin e Trumpit për të angazhuar ushtrinë brenda shtetit, duke e cilësuar këtë deklaratë si sjellje të një lideri autoritativ, në ardhje e sipër.
Erdogan: Evropa nuk na i dha paratë e premtuara, me kë tallen ata?
Atmosfera është shumë e mirë dhe njerëzit janë të lumtur që po e shohin borën në Irak pas shumë viteve”, ka deklaruar demonstruesja Aymen Ahmad.
Aftësia për të përcaktuar personalitetin e atyre që ju rrethojnë, ju lejon të njihni dhe vlerësoni virtytet e të tjerëve, si dhe të kuptoni dhe pranoni të metat e tyre.
Disa shpresojnë se ky fond mund të shërbejë si një lloj ndihme për një lloj kapaciteti fiskal europian të përhershëm që do t’i bënte më pak të rëndësishme rregullat për qeveritë kombëtare.
Në Gjykatën Penale gjykim për “Trajektorja” dhe “Transportuesi”
Në Gjermani një gazetare televizioni shkroi para 12 vitesh në një libër se “Në kohën e Hitlerit familja gjermane ishte më e konsoliduar”!
Teza përtej administrimit të pushtetit, për të cilat një udhëheqës supozohet se është i përgatitur dhe e ka brumin të ketë një pikëpamje të veten.
Kjo bimë thahet dhe bluhet duke e bërë në këtë mënyre pluhur.
Mbi të gjitha, duhet të kuptojmë që është një ligj, i cili ndihmon bizneset dhe individët në Shqipëri, të cilët kanë nevojë për të rehabilituar pasqyrat e tyre fiskale”, sqaroi ministrja Denaj.
Korça është më e vogël se Njësia 5. Më lër mua vetëm kryetar bashkie të një Njësie, të bllokut, edhe e qaj unë Njësinë 5. Qëllon që detyra ime është pak më komplekse.
Raporti tregon se për këtë vit inflacioni ka arritur në 2.7 për qind.
Në Shqipëri janë bllokuar kufijtë dhe qytetarët shtetas të të saj në zonat neutrale të pikave të kalimit kufitar.
Njëkohësisht, ju premtoj se unë dhe tjerët si unë, asnjëherë nuk do ta ndalim luftën me fashistët dhe nacionalistët tonë, të cilët, siç e vëreni edhe vetë, po marrin hov të madh në proceset politike.
Rekomandohet për drejtuesit e mjeteve të tregojnë kujdes në akset kryesore për shkak të prezencës së borës dhe lagështirës.
Ne kemi nevojë urgjente për kërkime për të hetuar shkaqet dhe për të identifikuar trajtime të reja”.
Ky është hap shumë i rëndësishëm për krijimin të institucioneve të reja dhe nga sot fillon edhe rrjedhja e afatit kushtetues për formimin e Qeverisë së Republikës së Kosovës”, ka shkruar Thaçi në profilin e tij në “Facebook”.
Por ekspertët paralajmërojnë se Dennis, mund të shkaktojë akoma më shumë dëme e përmbytje.
Kështu, në Libi trupat e gjeneralit rebel Haftar kanë ndërmarrë sulme të vazhdueshme për të rrëzuar qeverinë e ligjshme të mbështetur nga OK-ja dhe Turqia.
“Kufizim i kapacitetit të njerëzve në transportin publik deri në 50% siç ishte më parë, më tej, ndalesë për të gjitha ahengjet dhe orari i punës për të gjithë objektet hotelerike të përfundojë në ora 23:00.
Gjithashtu, çdo shoqatë sportive, klub ose federatë që ushtron aktivitetin e saj në një nga sportet ekipore më të përhapura, mund të jetë subjekt i një sponsorizimi.
Mbasi të mbledhim firmat, do organizojmë një marshim gjigand në Dëshmorët e Kombit për t’I treguar Ramës dhe Europës që Shqipëria futet në BE me kulturë.
Ndërkohë, kritikët akuzojnë Ramën për një stil drejtimi gjithnjë e më autoritar dhe se nuk e ka luftuar fort korrupsionin dhe krimin e organizuar.
Në raportin e Shërbimit Federal të Inteligjencës zvicerane më 2018, thuhet se një në katër diplomatë rusë në Zvicër është spiun.
Që nga ajo kohë çdo javë janë organizuar protesta në disa qytete në të gjithë vendin kundër vendimit për shtrenjtimin e energjisë elektrike.
Në kushtet e krizës, logjika kërkon që niveli i tatimit të biznesit të ulet.
Secila prej këtyre situatave mund të çojë në një infeksion.
Njeri pa njeri ai, e prisja unë.
Kjo deklaratë është dëgjuar nga publiku i gjerë dhe puntatën e sotme u diskutua në studio.
Megjithatë, Quni shpreson për urtësi edhe në partinë e tij e edhe në partinë e Albin Kurtit.
Si çdo lojtar tjetër, edhe unë e kam një kontratë, e cila përfundon në fund të këtij sezoni.
Grenell deklarimet e Joseph i ka cilësuar si lajme të rreme, ndërkohë Thaçi si plane fiktive.
Kemi uzurpator të cilet e bëjnë edhe më mirë punën e atij që patem menduar, deri dhe në ekzaltim, që e kemi rrezuar…
Drejtori i Gamalejaas, Aleksandar Gincburg, theksoi se nuk ka nevojë për brengë shëndetësore, sepse këto grimca në vaksinë nuk mund të riprodhohen.
Nëse trendi vazhdon në këtë mënyrë, vetëm disa zona të Skocisë veriore mund të përjetojnë ngrica dhe dëborë.
Së bashku me gazetaren e “Stop”, Jetmiri shkoi të interesohej për konkurrimin.
Nuk jam dakord me mendimin e presidentit Macron, që së pari të bëhet reforma e BE dhe pastaj zgjerimi.
Viti i kaluar ishte vërtet vit i vështirë”, theksoi ai.
Mund të ishte tenistik rezultati, por humbëm shumë para portës.
Çifti kishte tre fëmijë, dy djem dhe një vajzë.
Pikërisht largimin e teknikëve fitues nga ana e presidentëve të klubeve që nuk zgjedhin të presin, por marrin menjëherë vendime të ashpra dhe të ndikuar nga emocionet e momentit, për të firmosur në këtë mënyrë edhe fatin e një sezoni.
Bashkëfshatarët e tij tregojnë një histori: “Në fshat u organizua një mbledhje në vatrën e kulturës.
Gruaja bëhet virale për shkak të incidentit në kuzhinë,…
Kryeministri i Shqipërisë, Edi Rama, do të akuzonte Ilir Metën se kishte shkelur drejtësinë me të dyja këmbët për pajisjen me pasaportë që i ka bërë Cobinah.
Amerika Latine e ka tejkaluar Evropën si rajoni me numrin më të madh të vdekjeve nga koronavirusi i ri, që e shkakton sëmundjen COVID-19.
Mirëpo, Departamenti i Shtetit në SHBA ka thënë se data do të shtyhet e përgjigjet zyrtare për fituesit do të jepen më datë 6 qershor 2020.
“Këto nuk janë dëshira dhe teka, këto janë masa elementare”.
Të gjithë mendojnë për vazhdimësinë e një prej lojtarëve më të mirë të NBA-së te Lakers, sidoqoftë, një veprim i bërë nga vetë Davis në orët e fundit ka ngritur dyshime për të ardhmen e tij.
Kryeministri Avdullah Hoti në mbledhjen e Qeverisë, ka folur edhe për ardhjen e bashkatdhetarëve.
Për momentin, sistemi i ri për menaxhim me dokumente e përdorin 20 institucione dhe mbi 5.000 shfrytëzues.
E shtyrë në qoshe në këtë mënyrë, Turqia e kupton se i detyrohet NATO-s për sigurinë së saj.
Mehmetaj thekson se shteti që duhet të mbrojë këta punëtorë, sot i përbuz dhe i rreh, duke i lënë në rrugë e pa paga.
Në mars të vitit 2018, me kërkesë të autoriteteve turke, autoritetet kosovare patën arrestuar dhe dëbuar për në Turqi shtetasit turq.
Kroati iu bashkua përfundimisht skuadrës italiane pasi nuk arriti të bindte Lampard për të qëndruar në Londër, pavarësisht dëshirës së tij të madhe.
Tullat e kuqe të një godine “alla parafabrikat” janë mbuluar nga grija e betonit që u është hedhur sipër, i cili nuk mundi t’u rezistonte dridhjeve të tokës në tërmetin e 26 nëntorit 2019, duke u shembur në pjesën më të madhe në hapësirat e brendshme.
Me të gjitha difektet e tij, Dubai (dhe fqinjët e tij) ofrojnë diçka të pazakontë në rajon: policët janë të ndershëm, rrugët janë të mirëasfaltuara, elektriciteti nuk ka ndërprerje.
Kavaje/ I semure dhe i vetem, Stop e strehon ne Shtepine e te Moshuarve.
Sa i përket objektivit të dytë, gjatë vitit 2019 është 4-fishuar numri i personave të arrestuar në lidhje me këto lloj krimesh”, u shpreha ambasadori i BE.
Shqiptarët nuk kanë vetëm të drejtë t’i kërkojnë Europës drejtësi, por t’i kërkojnë asaj edhe dëmshpërblim.
Por më thanë se do të rrija në shtëpi se isha në kontakt me persona të prekur nga Covid-19.
Ishte goditja më e fortë që mora në stomak dhe po më zhvishnin.
“Kemi një numër të madh të donacioneve, për dy vite kemi afro 5 milionë euro.
Ndihma e qeverisë nuk shihet funksionale, me 65% që raportojnë se nuk janë të kënaqur me të.
Ky shtetas u procedua për veprën penale “Trafikim i mjeteve motorike”.
Ndersa kusheriri im nuk ka patur asnje ide se çfare kam bere une por thjeshte e kam thirrur duke i thene qe te me merrte sepse kisha nevoje por pa i treguar arsyen.
Kostumet partiake nuk janë parzmore të hekurta të kalorësve të Mesjetës.
Duke folur në vitin 2014, ai tha: “Ajo dhe disa prej këshilltarëve të saj të menjëhershëm mund të jenë mjaft të ndërlikuar për atë që po ndodhte me të vërtetë.”
Vitin e kaluar janë kthyer më shumë polakë në Poloni, se sa janë larguar nga vendi.
Por dënimi me burgim nuk u ekzekutua, pasi Berisha kishte pranuar fajësinë, duke theksuar se nuk ishte në dijeni se kishte kryer shkelje të ligjit, për çka edhe prokurori kishte kërkuar rrethana lehtësuese.
Pastaj ajo tregon ID e saj në kamerë për të vërtetuar se identiteti i saj është i vërtetë: “Unë po mendoj të iki sonte.
Erdogan shprehu shpresën edhe në një telefonatë me kreun e Këshillit të BE, Charles Michel të martën, se BE do të marrë një qëndrim konstruktiv kundrejt vendit të tij dhe shpreson për bisedime të reja me BE „mbi bazën e interesave të përbashkëta”.
Janë një sërë rregullash që duhet të zbatohen në ditën e provimit, të cilat kanë të bëjnë jo vetëm me orarin e paraqitjes, por edhe mjeteve që duhet të keni me vete, si dhe zhvillimit të testimit.
Deputetet dhe ministrat jane kthyer ne biznesmene,por kurre si perfaqesues te popullit!
Shoku im, Josif Tatic, vazhdon të më thërrasë.
Pavarësisht që situata me pandeminë në Komunën e Podujevës është rënduar, ushtruesi i detyrës së kryetarit, Nexhmi Rudari po e kundërshton mbylljen totale.
Të paktën 20 raste të reja janë regjistruar brenda 24 orëve në Greqi, ndërkohë që numri në total i prekurve me COVID ka shkuar në 1755.
Një Stresi i vazhdueshëm shkakton shumë probleme për shëndetin mendor por edhe për organizmin tuaj.
“Një 80-vjeçare nga Shkodra ka ndërruar jetë në Spitalin Rajonal të Shkodrës.
“Asnjëherë nuk kemi parë lojtarë si Messi dhe Cristiano Ronaldo, të cilët mund të krijojnë absolutisht gjithçka në çdo situatë të vështirë, por unë mendoj se mbretërimi i tyre po merr fund,” – tha trajneri francez, shkruan supersport.
E nëse me diçka do të mburremi ne nesër, sigurisht do të jetë kjo vepër sot.
Nuk ka fitues në “Niko Dovana”.
Të gjithë bashkëvendësve të mi të komunës së Malishevës ua uroj 16 qershorin- Ditën e Çlirimit dhe Ditën e Dëshmorëve.
Do të kesh patjetër të njëjtin sukses, sidomos nëse e kombinon me një xhaketë lëkure të zezë.
Për beqaret do filloje shpejt një lidhje pasionante, por sot do hidhni vetëm hapat e para.
Ora policore do të hyjë në fuqi nga 28 tetori dhe do të aplikohet deri më 3 nëntor.
Përdhunuan në grup 13-vjeçaren në Kavajë, gjykata jep vendimin për.
Tani le të na ndjekin lexuesit.
Departamenti për Kufirin dhe Migracionin në Ministrinë e Brendshme i tha BIRN se numri i emigrantëve të parregullt të kapur në kufirin e gjelbër ishte 11 344 në periudhën Janar 2019-Shkurt 2020, i rritur mbi 10 herë krahasuar me vitin 2017.
I dyshuari me inicialet A.Sh.(1965) është arrestuar dhe është dërguar në stacionin policor Pejë, i njëjti është intervistuar nga njësiti i hetimeve.
Dua të them diçka që po shkruaj një libër për aventurën time me Shqipërinë dhe po hedh në letër historinë futbollistike që arritëm në Europian, ndërsa tani jam në kapitullin e tretë.
Dy vëllezër dhe shoku i tyre janë arrestuar në Korçë pasi gjatë një sherri në nëntor të vitit të kaluar kishin shkrehur me armë në ajër.
Çdo javë gratë dalin në rrugë kundër diktaturës së fundit në Evropë.
Atyre sot u intereson VETËM LAVDIA e Skënderbeut jo krimet e tij të atëhershme.
Hulumtimi vazhdon të zbulojë faktet në lidhje me virusin, duke përfshirë një studim të ri që paraqet simptomën më të zakonshme të mundshme: dhimbje muskulore, raportojnë mediat botërore.
Instituti GAP ka thënë se me formatin e ri, Qeveria Kurti do të kursejë rreth 13 milionë euro për një mandat, në krahasim me shpenzimet që bënte ish-qeveria e PAN-it.
Trump, përpiquni të mposhtni virusin me mënyrën çeke.
Ndërsa me drejtoreshën Kazazi, Ukaj thotë se mosmarrveshja ka ndodhë kur i ka bërë një pyetje dhe ajo nuk ka dashur t’i përgjigjet dhe gjithcka kishte përfunduar aty.
Prindërit e tij u divorcuan kur ai ishte i vogël, dhe ai i kaloi vitet e para të jetës në SHBA me nënën e tij.
Për shkak të paaftësisë së Filipçes, Republika e Maqedonisë edhe më tej mban rekordin për nga numri i të infektuarve, qëndron në komunikatën e VMRO-DPMNE-së.
Një prej aplikacioneve më të rëndësishme të Google pajiset me “Dark Mode”
Një e punësuar në farmaci ka arritur të parandalojë një…
Po ashtu Ministri i Brendshëm, Gérald Darmanin deklaron se Franca duhet të jetë e përgatitur pasi ngjarje të tilla të tmerrshme do ketë përsëri pasi sipas tij, armiku ndodhet brenda dhe jashtë.
Sipas kryetarit të KSHZ-së Oliver Derkovski dalje më e lartë është regjistruar në njësinë e parë zgjedhore me 13.7 përqind ndërsa më e ulët në njësinë e gjashtë zgjedhore me afërsisht 6 përqind.
Shqiptari kishte marrë leje nga burgu për të takuar gruan e tij.
Më vjen mirë që dëgjova se ai ka urdhëruar për të hetuar trajtimin e protestuesve.
Rënia e kërkesës për kredi ishte e shpërndarë në të gjitha kategoritë e madhësisë së biznesit.
Në deklaratë thuhet se udhëheqësit e Ushtrisë Çlirimtare të Kosovës (UÇK) janë çuar në Hagë veçse në kasketën e vet kanë guxuar të vënë simbolin e shqiptarisë.
Kim Kardashian dhe Kanye West sollën për fansat pamje brenda rezidencës së tyre 60 milionë dollarëshe në Los Angeles.
Sipas tij, edhe pse i kanë karriget më shumë do të rrinë në këmbë, ngase i presin shumë punë.
Të shtunën, u shfaq në Poloni edhe Olga Kovalkova një nga zërat më kritikë të opozitës.
“Ai më foli me qetësi dhe pastaj më përdhunoi.
Genta Mezini shkruan se dorëheqjen ia ka dërguar edhe kryetarit të Bashkisë së Tiranës, Erion Veliaj.
Në vitin 2015, dy motrat tentuan vetëvrasjen duke u ngjitur në një mur të lartë por policia i ndaloi dhe arriti ti shpëtoi.
Keta te rinj nuk jane tjeter vecse bijte dhe bijat e atyre qe po ju merren pronat me parate e droges, prostirtucionit apo atyre qe ju bashkuan forcave fashisto-naziste te pushtimit.
Njerëzit me nivel të lartë pasigurie e shfaqin këtë në aspekte të ndryshme të jetës si në marrëdhëniet personale, apo në impenjimet e punës pasi ata e perceptojnë veten si të papërshtashëm për atë rol.
Vetëm një proces transparent, pa asnjë konflikt interesi apo ndikimi politik, siguron përzgjedhje mbi baza të meritës.
Ajo tha se këto aktivitete do të gjobiten me 3 milionë lekë të reja nëse thyejnë rregullin.
Kreu i Shoqatës së Transporit Urban: Jemi të paaftë financiarisht për të rifilluar punën!
Ministrja e Infrastrukturës, Belinda Balluku i është rikthyer detyrës pas infektimit nga pandemia e koronavirusit.
Kryetari Haradinaj ka falënderuar miqtë e Kosovës, SHBA-në e NATO-n, për pozicionimin e tyre në favor të popullit të Kosovës në vitin 1999.
“Kauza e 2 marsit fitoi”, Ilir Meta pas draft-opinionit të Venecias: Kushtetuta e…
Miso përmban një sasi të mirë të vitaminave, mineraleve dhe komponimeve të dobishme bimore.
Edhe Austria është përfshirë nga reshjet e dëborës, ndërsa e gjithë Europa po përballet me uljen e ndjeshme të temperaturave.
Pas javes se 5-te, Vllaznia U21 ka arritur te grumbulloje 13 pike pas 4 fitoreve dhe 1 barazimi te arritur duke ndare kesisoj vendin e pare dhe te dyte ne renditje me ekipin e Laçit qe ka po aq pike.
Nuk dihet se sa do të zgjasë bllokimi, ndërsa autoritetet shëndetësore paralajmërojnë se numri i të prekurve do të rritet në ditët në vijim.
Siç thuhet në raport, i dyshuari për fillim i kishte marr 300 euro viktimës, ku më pas viktima e ka kuptuar se ishte i mashtruar.
Plani aksional që u miratua në seancën e kaluar, kujtoi ai, ende nuk është miratuar dhe aprovuar nga Komiteti Drejtues, kështu që nuk mund të përpunohet, ndërsa duhet të kalojë edhe në Qeveri.
“Ne do të marrim atë për të cilën mendojmë më shumë, pavarësisht nëse e duam apo jo”
Shqetësimi im kryesor janë listat e hapura si dhe një qartësim përsa i përket votës së Diasporës.
Ka nisur edhe në Komunën e Skenderajt, protesta e paralajmëruar e Organizatës së Veteranëve të Luftës së UÇK-së.
Brendia natyrisht zotërohej nga një statujë e diktatorit dhe vetë ndërtesa ishte një vend pelegrinazhi për një shtet të ashpër komunist, që lartonte kultin e individit.
Brataj tha se në shumicën e qendrave shëndetësore do të përcaktohet një dhomë ku do të bëhen këto teste.
Me ligjin për ndërmarrjet publike bordet e përkohshme janë të kufizuara me afat në aspektin kohor.
“Problemi kryesor dhe arsyeja kryesore e sherreve dhe luftërave janë komisionet, kush identifikon dhe kush numëron.
Paparashikimi i zgjdhjeve te sivjetshme ne USA mund te jete vetem nese biznensmei Trump i manipulon duke i falsifikuar ato.
Gjatë ditës do të mbahet seancë e qeverisë franceze në të cilën do të diskutohen masat e reja kundër koronavirusit, ndërsa sot Presidenti Emanuel Makron pritet t’i drejtohet opinionit me rastin e përkeqësimit të situatës epidemiologjike.
Dy kompanitë shqiptare Albawings dhe Air Albania zotërojnë tregun me 10 % dhe 9%.
“Hantaviruset në Amerikë njihen si ” Bota e Re “dhe mund të shkaktojnë sindromën pulmonare hantavirus (HPS).
E Maglad, një baba i tre fëmijëve që drejton thirrjen për lutje pesë herë në ditë, u dërgua me shpejtësi në spital, por për fat të mirë është liruar sot në mëngjes.
Suedia kishte zhvillimin më të shpejtë ekonomik dhe shoqëror që kishin përjetuar ndonjëherë njerëzit e saj dhe një nga më të shpejtat në botë.
Klubi francez është dorëzuar në mbajtjen e brazilianit dhe tani janë të vendosur për të fituar çmimin më të mirë të mundshëm për Neymarin.
Në vitin 2018 ky fenomen u theksua edhe më shumë kur numri mesatar i fëmijëve të lindur nga një grua shënoi rekord historik.
Presidentja në detyrë, Vjosa Osmani do të vizitojë Shqipërinë.
Në vazhdim do të gjeni ndryshimet e Rregullave të Lojës për edicionin 2020/2021.
Për këtë çështje, komuna apo ministria ose të dyja bashkë do të përballen me padi.
Videot me interesante të selektuara nga ITTF Foundation do kombinohen për të krijuar “rally’ më të gjate online, që do publikohet në ITTF Foundation dhe mediat sociale të ITTF me 06 prill 2020.
Sot Kompaninë Rajonale të Ujësjellësit “Gjakova” sh.a, e vizitoi Ministrja e Ministrisë së Ekonomisë, Punësimit, Tregtisë, Industrisë, Ndërmarrësisë dhe Investimeve Strategjike znj.
Jemi duke punuar me ministritë e tjera për masat që do të merren për ‘rikthimit të mençur’.
Për fund, dua t’ia jap dy lajme të këqija njeriut që e bëri dhe porositi këtë gjë: 1. Vetura nuk u dogj, 2. Nuk më ka frikësuar aspak.
Në faqen e parë të kësaj dosje radhiten provat për të themeluar përgjegjësitë e nivelit të lartë drejtues të UÇK, për krime të ndodhura në disa pika paraburgimi gjatë periudhës kohore 1998/1999, raporton TopChannel.
“Të gjithë jemi mahnitur,” i tha Eddy Laurenz Bostedt, një fotograf i pavarur.
Ata kërkojnë që çmimi i energjisë elektrike të zvogëlohet për 20% minimum me qëllim që qytetarët të kenë lehtësi deri në tejkalimin e pandemisë, ndërkaq të rishikohet edhe tarifa industriale për bizneset.
Gjatë karrierës së tij, Kjaer ka luajtur për Midtjylland, Palermo, Wolfsburg, Roma, Lille, Fenerbahce, Sevilla dhe Atalanta ku realizoi 20 gola në gjithsejtë 408 paraqitje, transmeton lajmi.
Analiza përfundimtare se 95% ishin të mbrojtur nga virusi brenda 28 ditëve nga doza e parë – nga kur rezultatet e provave të Fazës 3 u ndanë javën e kaluar.
‘Prokuroria pretendon se ka dëshmitare për një gjykim të Thaçin dhe Veselin, për një grup 100 vrasje dhe veprime të tjera që cilësohen krime kundër njerëzit.
Këtë qëndrim e kemi pasur edhe në takimin e kaluar dhe tani do të punojmë me forcë që në mars të arrijmë rezultatin e dëshiruar."
Ishte pikërisht firma e rrobave të banjos ajo që postoi foton e Pilarit në Instagramin zyrtar të sajin, krahas të cilave shkruante: “Selmark të realizuara nga Pilar Rubio.
Ai e kuptoi më së çartë fillim e kësaj rrugë, andaj pa hezitim e me përkushtim iu bashkëngjit kësaj lëvizje.
Ndonëse Shqipëria prej disa vitesh po përpiqet të kryejë reformën në drejtësi, që pritet të ulë korrupsionin dhe të përmirësojë qeverisjen, kjo nuk ka ndodhur, të paktën deri tani, përkundrazi.
Nuk është mister që spinaqi është i mirë për shëndetin, por me sa duket, është gjithashtu i shkëlqyeshëm për imunitetin.
“Ne u bëjmë thirrje të gjithë përdoruesve të shërbimeve të parkimit që të rregullojnë me kohë pagesën për shërbimin e parkimit, në mënyrë që të mos sanksionohen dhe të mos kenë bllokatorë në rrotë.
Mësohet se një person ka mbetur i plagosur ndërsa të shtënat kanë ardhur nga dy makina drejt njëra- tjetrës.
Kjo erdhi edhe pas apelit të Bankës Botërore se shqiptarët po shpezonin të ardhurat për mbijetesë për kujdesin shëndetësor.
Nga të gjithë tradhëtarët vetëm një ishte i huaj, ushtari turk Bash Çaushi.
Ai nuk jep detaje mbi kriteret e reja për autorizimin ose jo për të imigruar.
Mesazhe këto nga gratë që sot po marshojnë për drejtat e tyre.
Shumë ekspertë të shëndetit publik e pranojnë se është një afat ambicioz.
Nga mbledhja me anëtarët e partisë ai tha se data e përshtatshme do të ishte 14 qershori.
Kështu që grupi i specialistëve shqiptarë, të cilët duhet të kthehen sot në Tiranë pas një muaji të kaluar në korsinë e urgjencës Covid, u gjobitën me 500 euro.
Sipas këtyre të dhënave zyrtare, në Kosovë për momentin janë aktivë 210 raste aktive të të infektuarve nga virusi i ri.
A po tenton Rama të përçajë opozitën?
Ministri Vitia me paramanedim e ka shkel Kushtetuën, kur ka vendos për masat pas vendimit të parë të Gjykatës Ksuhtetuese.
“Më 22 korrik ne nënvizuam publikisht se udhëheqësit e partisë janë përgjegjës për kandidatët që garojnë nën logon e partisë.
Teksa po i afroheshim fundit të shtegut, u mbyllëm përbrenda një zinxhiri njerëzor të më shumë se njëqind policëve.
Kam dashur të mbroj nga sherret burrin, familjen.
Barcelona njoftoi se Pjanici do u bashkohet atyre pas 15 ditësh, ku ai do të qëndrojë në këtë kohë në vetëizolim.
“Ata janë mbrojtja jonë kundër lajmeve të rreme dhe dezinformatave.
Pushimet shkollore në vend do të zgjaten.
Ndërkohë, sot kryetari i LDK’së, Isa Mustafa ka thënë ka thënë se LDK-ja nuk mund të negociojë me logjikën e aktit të kryer me Vetëvendosjen.
Një gjë të tillë e kishte paralajmëruar edhe Mikel Arteta, pas finales së Kupës FA.
Këtu është ngritur tensioni se ka shkuar Thaçi, kur ai duhet të kishte shkuar i pari.
Incidenti ndodhi të dielën në Zacatecas të Guadalupes.
Laura, Flaka e Erza si potencial për medalje serioze për të rritura patën mangësi sidomos sulmet për hudhje.
Këtë muaj do të jeni të lumtur me lajme ose një ngjarje në lidhje me një burrë që njihni.
Kryetarja e Kuvendit të Kosovës Vjosa Osmani gjatë seancës së Kuvendit i është kundërpërgjigjur deputetes së AAK-së, Teuta Haxhiu, e cila akuzoi Kuvendin për siç tha ajo investime koti në objektin e Kuvendit.
Fituesit ishin të paracaktuar.
Vjosa është pellgu i dytë më i madh i lumenjve (përafërsisht 6 808 km2) në Shqipëri dhe një nga lumenjtë më të gjatë ndërkufitar në zonën e Ballkanit.
Ai thotë se në fund të javës së parë, mësuesit, janë të lodhur, të keqtrajtuar, të mbistresuar nga puna me orë të zgjatura, pa ushqim, pa dalë nga shkolla.
Beogradi zyrtar ka reaguar pas deklaratave të kryetares së Kuvendit, Vjosa Osmani, rreth asaj se shteti serb po mundohet të bëjë spastrim të heshtur etnik në Luginën e Preshevës.
Ndërkohë, rreth 25 për qind e tyre janë raste aktive, raporton Ora.
Kryemadhi: Po të duash që të kërkosh kartelën në hipotekë nuk ta japin.
“Gjithsesi se këtu krijohet një barrierë për pamundësi të çfarëdolloj të korrupsionit.
Sot ai po e feston ditëlindjen e 65-stë dhe njëkohësisht pensionimin.
Prandaj vetvetiu lind pyetja: po qe se drejtuesit e “Komitetit Mbrojta Kombëtare e Kosovës” nuk do të kishin bashkërendim pikëpamjesh me drejtuesit “Xhemijetit”, a do të bashkëpunonin udhëheqësit e tyre ndërmjet vete?
Është pak për të qeshur nëse e quajmë Partizanin si përfitues të këtij stadiumi.
Prej tyre të shëruar janë 135.
Pas PS-së ia nisi media pranë saj.
U kap me lëndë narkotike, zbardhet deklarata e parë e modeles Oriola Marashi…
Ajo lindi në një spital në Siberi, ndërsa mjekët i kanë rekomanduar që të pushojë pas kësaj lindje në moshë të hershme.
Shqetësues në kulm është fakti se pikërisht aty, nuk qenkan marrë masat e duhura mbrojtëse.
Kështu zhvillohet tregtia.
Sipas shëmbëllimit të saj, le të punojmë të gjithë për të ardhmen e fëmijëve tanë dhe të mbarë botës, tha Kryeministri Hoti.
Kontrata e tij me Napolin skadon në verën e vitit 2021.
E mërkura do të jetë edhe më e mirë!
Ndër të tjera ai shkruan se nëse ne u tregojmë vendin ankohen se po u shkelen të drejtat, si vend i NATO-s dhe BE-se, se po i kërcënojnë, qurraviten, jargaviten.
Shifrat e larta të qershorit u mbështetën pjesërisht nga skemat e garancisë sovrane, por edhe nga një akumulim i rasteve prej muajve të mëparshëm, kur kreditimi pothuajse u stopua dhe bankat u fokusuan në menaxhimin e procesit të shtyrjeve të kësteve.
Të martën, autoritetet lokale thanë se një e treta e 270 balenave të bllokuara në rëre në Macquarie, afër qytetit Strahan, rreth 190 kilometra nga Hobart ngordhën të hënën.
Karrotat janë një tjetër zgjedhje e shkëlqyeshme nëse po kërkoni të përmirësoni shëndetin tuaj oral.
Armenia ka nisur prodhimin e modeleve të avancuara të armës luftarake më të famshme ruse, Kalashnikovit, për përdorim të brendshëm ushtarak dhe për eksportim jashtë vendit.
Vertet, ka shume peshq te medhenj te ndotur ne keto 30 vite.
Apple thotë se fitimet e saj pritet të jenë të ulta për shkak të mos marrjes në kohë të pjesëve nga Kina e shumë kompani të tjera kanë shprehur të njëjtin problem.
Komisioni Evropian ka akorduar 10 milion euro subvencion.
Me këtë paraardhës ai ndihet mjaft i lidhur.
Ndërkohë policia njofton se vijojnë veprimet për zbardhjen dhe sqarimin e plotë të rrethanave të ngjarjes.
Për shkak të propozim aktakuzës të Prokurorisë Speciale ndaj presidentit, Hashim Thaçi dhe kryetarit të PDK-së, Kadri Veseli ka dështuar takimi me palën serbe më 27 qershor në Uashingiton.
Një pritje kjo e gjatë dhe sfilitëse, që po vijon prej disa vitesh.
Në një intervistë për agjencinë austriake të lajmeve APA, ai deklaroi se kriza e shkaktuar nga coronavirusi tregoi se BE duhet të jetë “më e shpejtë dhe më e dukshme” në Ballkanin Perëndimor.
Gjithashtu dhe e bëjnë atë akoma dhe më poroze.
I shqetësuar për ”kafshatën e fëmijëve në 20 mijë familje”?
Sektorët e tij gjenden në pjesën veriore dhe atë jugore të qytetit.
Nënkryetari i komisionit nga radhët e LDK-së, Haxhi Avdyli, tha se edhe në mandatin e kaluar ky komision ka funksionuar mirë dhe kërkoi nga anëtarët e rinj që të vazhdojnë me trendin e njëjtë.
Gjatë një vizite në Vjenë pati rastin të shohë me sytë e vet e të adhurojë shpatën përkrenaren e heroit kombëtar Gjergj Kastriotit Skënderbeut (1405-1468), simbole këto të qëndresës kombëtare.
Edhe sistemi edhe çështja e qeverisë kujdestare nuk janë çështje të mbyllura.
Pasi ta keni kulluar, shtoni lëngun e një limoni, një lugë çaji me mjaltë dhe 2 gramë piper të zi.
Kur kjo reformë sabotohet dhe degradohet nga Edi Rama, si në rastin e fundit me shkeljen e marrëveshjes së ‘5 Qershorit’, një pjesë e ndërkombëtarëve bëjnë sikur nuk e shohin atë që po ndodh.
Është normale qe në një qeverisje pa legjitimitet, të kapur nga krimi i organizuar të ndodhin gjera të tilla”, tha ai.
Një realizim që rrit edhe moralin e Roshit, por nga ana tjetër i jep pikë të rëndësishme skuadrës që po lufton për mbijetesë.
Një gjest i tillë mund të shprehë shumë gjëra: sjellje të keqe, mosrespekt, përpjekje për të treguar se kush është shefi, apo edhe që personi kujdeset për shëndetin e vet.
Çapja mori një plumb në shpatull dhe fraktura dhe u dërgua po atë ditë me urgjencë në spitalin e Traumës në Tiranë.
Nëse keni menduar se kositëset e lëndinës janë maksimumi që mund të arrijë energjia elektrike për sa i përket automjeteve të punës, keni gabuar.
Në dimër, valët arrijnë deri në nëntë metra.
Mjekët dhe infermierët francezë kanë bërë thirrje për fonde urgjente për më shumë se një vit, duke paralajmëruar se sektori po luftonte shumë përpara pandemisë coronavirus.
Kryeshefi ekzekutiv i Telekomit të Kosovës, Bedri Istrefi në një konferencë për media, ka thënë se Ministria e Inovacionit ka mundësi ta mbështesë këtë kompani, në mënyrë që Parkun e Inovacionit në Prizren t`u jepet në përdorim për trajnim të punëtorëve.
Merr këtu, ço këtu!
“Të hyrat buxhetore më 2020 në total mbi 1 miliard e 788 milionë euro presim një rënie prej 5 për qind.
Kjo shifër është shumë më e vogël se 300 milionë dozat që përmenden në memorandumin e mirëkuptimit të qershorit, tha zonja Elder.
Sipas Komisionit Qendror të Zgjedhjeve deri në orën 15:00 të drejtën për të votuar e kanë shfrytëzuar 26 mijë e 87 qytetarë.
STEM, përmes të cilit synohet rritja e shkathtësive të nxënësve në shkencë do të shërbejë për të gjitha shkollat në Pejë.
Parizi halla nuk e ka kuptuar cka po ndodh ne krahinen Grand Est!
“Kjo dëshmi që ne zbuluam duhet të qetësojë këdo pasi nuk ka asnjë lidhje midis grupit të gjakut dhe një rreziku më të lartë për infeksionin COVID-19 dhe vdekshmërisë.”
Ashtu si ata nuk po filtrojnë gjuhën e tyre për të qenë më të pëlqyeshëm, ata gjithashtu nuk po filtrojnë pikëpamjet e tyre”.
Protesta e tyre erdhi pas hyrjes në sallë të Driton Selmanajt, zëvendëskryeministër.
Sipas Mickoskit, zgjedhjet e ardhshme do të vendosin për ardhmërinë e shtetit.
Shef i emergjencës në Spitalin e Përgjithshëm të Pejës, Besnik Ibraj ka thënë se ky spital është i gatshëm të trajtojë pacientë me COVID-19.
“Unë kam qenë e mbyllur në shtëpi për 70 ditë.
Në fakt kjo Opozitë po kërkon edhe më shumë se sa tejkalimi i Edi Ramës.
Kurti ka thënë se janë afër marrëveshjes me LDK-në.
Besohet se në lundrimin e saj pa kontroll ndikoi stuhia Dennis, e cila është përcjellë me erëra të fuqishme.
Të kombinuar në veshje, ajo së bashku me Gjikon dhe djalin Zërin kanë ndarë disa imazhe të mrekullueshme.
Ndalimi i këtij shtetasi u bë pasi dyshohet për veprën penale “Korrupsion aktiv”.
Prifti shton se askush nuk e di se kur do të kthehet në normalitet profesioni i muzikantit.
Ose se si këta "agjentë të huaj" të vërtetë ose të shpikur mund të drejtojnë dhjetëra mijëra demonstrues në disa qytete.
Pra se gazetaria ka humbur shumë nga sharmi i të qenit një mision në shërbim të publikut.
Sjellja juaj impulsive do t’ju krijojë vetëm telashe këtë vit.
Policia ka shoqëruar drejtuesin e mjetit, ndërsa gratë e lënduara janë nisur me urgjencë drejt spitalit rajonal Vlorë.
Kjo është thirrja kryesore.
Përveç kësaj, disa hulumtime të reja kanë treguar që pacientët mund të infektojnë të tjerët edhe kur nuk kanë simptoma të dukshme.
Bën shumë gabim, bën shumë gabim dhe po e ngre zërin fort.
Ju në atë kohë keni qenë lojtar i bardhebluve.
Arsiq nuk ka dashur të shpjegojë arsyet e një vlerësimi të tillë të procesit zgjedhor, duke konfirmuar për Bujanovaçke se ata nuk kanë paraqitur asnjë kundërshtim në Komisionin zgjedhor komunal (KZK), dhe as nuk do të ankohet për parregullsitë eventuale.
Shumë prej punëve të shtëpisë i ka kryer vetë, ndërkaq gurët dekorues të murit të shtëpisë i ka marrë nga Shqipëria.
Pas publikimit të projektit të fundit “Si baba”, së fundmi Ledri ka ndarë dhe një tjetër moment të bukur me Sarën.
Marrë nga arkivat e rubrikës Histori të gazetës DITA.
Edhe politika e shoqërisë së tifozëve këtë bën.
Një nga të preferuarat e mia është “mbaj sytë tek yjet, dhe këmbët në tokë”.
Monika Kryemadhi është rikonfirmuar në krye të Lëvizjes Socialiste për Integrim, duke e udhëhequr këtë forcë politike në sfidën e 25 prillit pas rreth 4 vitesh në opozitë.
McGregor nuk është kundërpërgjigjur si zakonisht, por e ka pëlqyer dhe shpërndarë atë postim, duke lënë të kuptohet se pajtohet me deklaratën e legjendës së boksit.
Virusi është shumë i rrezikshëm – shpërndahet aq lehtë sa kolla dhe gripi, edhe nga individët që nuk kanë simptona të dukshme, dhe të dhënat më të fundit tregojnë që vetëm 5% e njerëzve që infektohen do kenë nevojë të shtrohen në spital.
Mahmut Orak, i cili e mori trajtimin, tha se ishte dërguar në spital më 18 qershor.
Olta Boka në pritje të ëmbël, zbulon gjininë: Prej 9-muajsh…
Zëri i Amerikës citon analistin amerikan: Mënyra si u shemb…
Ajo ishte në grupin e deputetëve që votuan kundër mocionit të mosbesimit ndaj Qeverisë Kurti, ndërsa kundërshton formimin e Qeverisë Hoti, duke kërkuar që vendi të shkojë në zgjedhje.
Si duket njerëz nga dy partitë opozitare, Aleanca për Shqiptarët dhe Alternativa, kryetarët, nënkryetarët, sekretarët, i ka zënë ekzaltimi se janë bërë deputetë, dhe nuk bëzajnë, as që dihet ku janë fshehur.
“Prej nga ato para, ato janë para publike të një grupi të interesi që lirishtë mund të them se është uzurpues i një strukture, por se ajo është fatkeqësisë e jonë me të cilën ndeshemi”, tha Mersel Bilalli.
Ndërsa një makinë e tretë duke u përpjekur t’i shmangej aksidentit përfundoi në kanal.
A keni bërë ju si Kosovë një koncept gati për t'ua prezantuar partnerëve evropianë?
Mesazhi për femrat e Kosovës është të shohin Majlinda Kelmendin.
Por, kur Uistan-i i lë si amanet, që pas vdekjes së tij, të urrejë me zemër britonët, ai i përgjigjet: “Si mud t’i urrej ata që më mbajtën me bukë, dhe që më shpëtuan nga vrasësit”!
Flitej edhe për Solidarność, grevat në Poloni dhe situatën e përgjithshme atje.
“Ky ligj nuk është për të bërë garë politike, as për poena politik por kërkon mbështetje unanime të të gjithë deputetëve të Kuvendit të Kosovës.
Balla ka argumentuar kallëzimin sipas tij me fakte të reja që duhet të merren në konsideratë për të rrëzuar vendimin e gjyqtarit Sallaku.
Bruno Telushi i befasoi të gjithë me atë largim nga Kukësi muajin e shkuar.
Ndërsa bën një kërkesë të dëshpëruar për mbështetje, ajo thotë:“Neve nuk na intereson se çfarë thotë qeveria.
Ai iu ka bërë thirrje që të mos i dërgojnë fëmijët në çerdhe deri në momentin që të bëhen publike rregullat dhe vendimet.
Më tepër do të thoja në mes Alternativës dhe Besës në planin individual dhe atë politik në mes ASH dhe Besës.
“Mirëmëngjesi me Breznën e bukur të Sharrit.
Në rast të përplasjes së tyre ka shqetësime për përhapjen në masë të madhe në orbitë të mbetjeve satelitore dhe se kjo mund të përbëjë rrezik edhe për satelitët e tjerë.
Ky do të jetë, sipas tij, edhe synimi i samitit të Parisit për marrëdhëniet Kosovë-Serbi, samit i organizuar nën drejtimin e Francës dhe Gjermanisë, me Bashkimin Evropian, sapo të krijohen kushtet e duhura.
Ne dominuam, por paguam shtrenjtë humbjet e topit dhe nga goli i dytë i anuluar.
“Budite pažljivi i pridržavajte se mjera protiv COVID 19. Zajedno ćemo uspjeti”, napisao je.
Ne ndodhemi në fillim të krizës Ajo mund të jetë po aq e fortë sa kriza ekonomike botërore e fillimit të viteve tridhjetë të shekullit të 20-të.
Akoma edhe më interesante janë fjalët e Maldinit gjatë momentit që Hernandez do të shkelte për herë të parë në Milanello: “Për mendimin tonë Theo është një nga mbrojtësat e majtë më të mirë në botë.
Gjatë hytbes, myftiu Sytari u ndal edhe tek tema të tjera aktuale.
Eksperti jep argumentet dhe nxjerr zbuluar shëndetësinë: Qytetarët ndjehen të tradhtuar.
Duke pasur parasysh rrethanat e epidemisë, protokolli ikën shumë shpejt.
Nuk mund të jetë njëkohësisht edhe pronë publike, edhe private.
Nje rezultat negativ i tamponit per nje person jo simptomatik, nuk garanton qe personi nuk mund te zhvilloje covid dhe te jete ngjities ne ditet ne vijim, keshtu qe vija e pare duhet te jete zbatimi i mbajtjes se maskave.
Mund të mbështeteni në një situatë astrologjike mjaft pozitive.
“Po ashtu po mendojmë edhe për ekipe që do ti ndihmojnë të moshuarit që jetojnë vetë për shërbime që ata mos me pas nevojë me dal”.
Kur ti e lë një javë futbollin ai të lë një muaj.
Kreu i një prej sindikatave më të mëdha në Mbretërinë e Bashkuar i tha BBC të hënën se “miliona njerëz” do të “mashtrohen” nga plani i qeverisë, transmeton lajmi.
“Nuk kam pasur kontakt direkt me Oliver Spasovskin jashtë protokolleve për mbrojtje personale, gjithmonë kemi mbajtur distancë dhe maska, në përputhje me protokollet.
Dada Gonxhe Bojaxhi qe e ka ne zemer Bill Klinton ne ishullin e PEDOFILIS se Epstin.
Një masë e tillë erdhi pas kërkesave të këshillit të prindërve, meqë të gjitha këto biznese që shërbenin si kafene ndodheshin pranë tre objekteve shkollore.
“Kur thoni ndihma nuk është e mjaftueshme normal që nuk është dhe nuk do të jetë.
Për herë të parë Zaev pret me të gjitha protokollet…
Duhet konsesus, pa radikalizma, nisjen e vendos Liga.”
Përkundrazi, është një kërcënim serioz për çdo vend në të cilin operon.
“Luli me parime të forta, s’mund të mbajë një dorë në…
Ishte dhunë e vazhdueshme, e përditshme.
Skënderbeu ndalet nga shtylla, Luftëtari reziston mirë.
Kështu Ilir Daja mblodhi forcat, përveshi mëngët dhe ia nisi punës te Partizani pasi mësoi se merkato e klubit do të qëndronte e bllokuar dhe të kuqtë nuk kishin mundësinë e përforcimit në verë.
Gazeta shkruan se “Koha është thelbësore: Gjithnjë e më shumë shqiptarë po largohen nga vendi i tyre.
Nuk eshte puna per te perhapur panik, por per te qene me te kujdesshem ne keto kohra.
Ne mbështesim përpjekjet ndërkombëtare për të parë në mënyrë të pavarur parregullsitë elektorale të Bjellorusisë, abuzimet e të drejtave të njeriut përreth zgjedhjeve dhe goditjet që kanë pasuar.
Vizitë në qendër tregtare ku bizneset kanë përfituar mbështetje financiare nga Paketa e Zgjeruar.
Me shumicë votash më pas, njëri nga dy kandidatët e mbetur në garë zgjidhet nga Komisioni Ad Hoc i Përzgjedhjes si Komisioner.
Policia: 41 shoferë shkelin urdhrin dhe u bllokohet mjeti dhe 270 persona.
Pra, Karaxhiqi skicohet si person të cilin rrethanat e paskan bërë kriminel dhe jo si person që i ka krijuar rrethanat për shfarosjen e boshnjakëve.
Vendimi është fillimisht të mos lejohet asnjë lëvizje pa maska në hapësira të mbyllura.
Operacioni policor i koduar “Gjadëri” u finalizua mbrëmjen e së shtunës nga Seksioni për Hetimin e Trafiqeve dhe Narkotikëve, në bashkëpunim me shërbimet e Komisariatit të Policisë Lezhë.
“Ne po bëjmë më të mirën, por virusi po përhapet”, është shprehur Ministri i Shëndetësisë Hugo de Jong.
Kemi zgjidhje ligjore që definitivisht do t’i ndihmojë shtetit tonë në rrugën drejt BE-së, por edhe definitivisht do t’i ndihmojë edhe qytetarëve tanë të kenë shtet juridik”, deklaroi Zaev.
Muškarac naoružan nožem ubio je jutros tri osobe u crkvi u Nici, a drugog napadača usmrtila je policija u odvojenom incidentu nedaleko od Avinjona.
Ekspertët e Shëndetësisë kanë bërë dezinfektimin e banesës së tij dhe kanë nisur gjurmimin e rastit të infektimit të 62-vjeçarit, i cili ka një dyqan mishi.
Zbulohet arsenal armësh në një banesë në një fshat pranë kufirit greko-shqiptar në Igumenicë.
Po të kishte qenë muzikant ose piktor, më lehtë ndoshta do ta kishte shkëputjen, por arti i tij lidhej me gjuhën shqipe, atë vargor të rëndë, të cilën as mundte e ndoshta as donte ta ndërronte dot.
Me procesin e normalizimit që filloi në qershor, objektet turistike në Turqi u rihapën me masa rigoroze për të ofruar sigurinë dhe për të shmangur virusin.
Në rrjetet sociale turke janë bërë publike momentet e shpërthimit që ndodhi në Hatay.
Të sorollatesh kot, apo jo?
Cilat janë synimet kryesore?
Sipas horoskopit të Paolo Fox, pakënaqësia e përgjithshme mund të shfaqet javën e ardhshme që do t’ju shtyjë të kërkoni një emocion të ri ose të përjetoni ndonjë aventurë.
Përveç heqjes së allçisë, të moshuarit iu sigurua edhe një karrocë invaliditeti.
Ajo që të gjithë duhet të kuptojnë është që nuk ka një marrëveshje.
Ai pa njëherë rreth e qark reagimin e të tjerëve dhe m’u përgjigj: -“Unë jam drejtori, nuk jam specialist.
“Pacientët me coronavirus i marrin shërbimet në objekte të veçanta”.
Familjarët e mjekut kanë denoncuar, se Edison Skëndo u ndalua nga policia sapo doli nga pallati ku banon, ndërsa pretendojnë se ai u dhunua nga drejtori i Policisë së Beratit, Hasan Ahmeti.
"Kryeministrit i kanë dhënë oksigjen dhe ai është nën mbikqyrje të rreptë", tha Glove, të cilin e citon Reuters.
Kjo nënkupton edhe zgjerimit e kohës për merkaton e verës.
“Ka shumë rëndësi të madhe se ka dallim mes vendeve ku nuk ka kontroll dhe një vendi ku ka kontroll.
Por deri sot numri më i madh i autorëve të këtij krimi vazhdojnë të jenë të lirë.
BMI-ja është e domosdoshme në mënyrë që të mbahen energjia dhe funksionaliteti i trupit.
Për të, i gjithë krijimi jeton, qoftë tokë, ujë, gur, bimë, kafshë apo njeri”.
Albion Ademi është pjesë e Shpresave, por në dy ndeshjet e fundit nuk mund të ishte pjesë e kuqezinjve.
Ky receptor i veçantë i qelizave T ndërvepron me një molekulë të quajtur MR1, e cila është në sipërfaqen e çdo qelize në trupin e njeriut.
Çfarë ju pemgon zoti Basha që të uleni në tavolinë pa shumë pompozotet?
Përveç stimulimit dhe pagesave në sektorin privat duhet të jenë në konsideratë edhe sektori publik.
Jam i sigurt që do të luajë në Kupën e Botës 2022,” deklaroi Ksavi gjatë një lidhjeje në Instagram me Samuel Eton.
E tani, kur Joe Biden dhe europianët do të duan ta ndërlidhin edhe më shumë politikën e jashtme, akoma më shumë.
Kelani po ashtu ka treguar se fëmija i parë është nxjerrë nga një fshatar, por fatkeqësisht ndihma e parë e dhënë nga ai dhe Policia e Kosovës nuk ka arritur t’ia shpëtojë jetën.
Von Cramon përmes një cicërime në Twitter, ka thënë se përfaqësuesi i BE-së, Miroslav Lajçak, do të rifillojë këtë dialog në Prishtinë, e më pas në Beograd.
Shumë njerëz të infektuar në mungesë të testeve dhe frikës që të drejtohen në spitalet serbe po vdesin nëpër shtëpitë e tyre.
Indikatori në të cilën performojmë më së keqi është mënyra e testimeve, ku tregohet se ata janë testuar vetëm kur kanë shfaqur simptoma serioze.
Kemi nevojë për pushim.
Avokati Tomë Gashi, në vazhdën e kritikave të ndërsjella që po bëjnë me Milaim Zekën, këtij të fundit i ka kërkuar sqarime për fjalën “Znaqk” që i ka thënë Kadri Veselit.
Shqipëria është zyrtarisht pjesë e këtij mekanizmi, ku marrin pjesë 80 vende të Botës, ndërsa janë lënë të hapura disa kanale komunikimi me vendet e Bashkimit Europian.
Sekretarja e Shtetit e Nevadas, Barbara K. Cegavske certifikoi zyrtarisht rezultatet e zgjedhjeve të përgjithshme të shtetit përpara Gjykatës së Lartë të Shtetit.
Si të kujdesemi për kafshët shtëpiake në temperatura të…
Naser Ramadani – deputetëve: Bëni pyetje logjike – ‘durimi ka ardhur në skaj’
Lehtësirat dhe ndonjë gabim mund të sjelli pësimin e një goli, por jo të katër golave.
Ka dhjetëra departamente pa asnjë kandidat, pra nuk ka as zgjedhje.
Vetëm në vitin 2018 kjo kompani sipas auditorit ka një humbje neto prej rreth 3 milion euro.
Risia është që më në fund nënkryetari i saj pranoi të gjitha ato gjëra të cilat Aleanca për Shqiptarët i tha në 100 ditëshin e qeverisjes!
Kreu i Lidhjes-Socialdemokrate, Zoran Zaev pret fitore në zgjedhjet e 12 prillit, madje pritjet e tij janë që të marrë 61 deputetë apo gjysmën e përbërjes parlamentare, që të mos kushtëzohet, siç thotë, nga partitë tjera.
Ndërkohë rekordin për raste ditore, e kishte ditë më parë Kalifornia me rreth 11 mijë raste, ndërsa New York pati regjistruar rreth 11 mijë rast në muajin prill.
Qaradaghi reagoi pasi Ministria e Jashtme e Izraelit njoftoi se është e kënaqur që Këshilli i Dijetarëve të Lartë në Arabinë Saudite e shpalli Vëllazërinë Muslimane si “organizatë terroriste”.
Kemi djem për të rritur edhe ne.
Ky moment paraqet një ndryshim të madh në jetën tonë, i cili në mënyrë të pashmangshme ndikon edhe në marrëdhëniet personale.
Është e mundur që deputetët e VMRO-DPMNE-së të jenë të pranishëm në seancën për ligjin për prokurorinë publike, por nuk do të votojnë.
Por kemi thënë po ashtu se do të kërkojmë gërmime në pesë vende në Kosovë, e në veçanti në Metohi, për të cilat besojmë se janë futur trupat e serbëve të vrarë.
Singapori gjithashtu punon në mënyrë krijuese me sektorin privat.
Përmes një postimi në profilin e tij zyrtar në rrjetin social Facebook, ka thënë se, Kurti në konferencën e sotme sipas tij, “gënjeshtrën e sikletin ai u mundua ta mbulojë me disa parulla as mish as peshk”, përcjell lajmi.
Në gjysmën e parë të vitit Stambolli vazhdojë të ishte vendi më i vizituar, duke tërhequr 2.4 milionë ose rreth 53.7% të vizitorëve të huaj.
Ajo duhet të bjerë që të qetësohet disi vendi.
Ministri në detyrë i Shëndetësisë, njëkohësisht kryetar i degës së PDK-së në Prishtinë, Uran Ismaili, ka thënë se partia e tij do të thërras seancë të jashtëzakonshme në Kuvendin Komunal të Prishtinës në lidhje me çështjen “Badovci”.
INSTAT raportoi se në Shtator 2020 eksportet e mallrave arritën vlerën 25 mld lekë, duke u rritur me 1,2 %, në krahasim me të njëjtën periudhë të një viti më parë dhe 30,1 %, në krahasim me Gusht 2020.
Të fundit kujtohemi për ata.”
Pavarësisht nga zhurma që po bën Trump, rrjetet sociale si Twitter e Facebook duhet të pyesin veten se si do të veprojnë ato me postimet politike të rreme të përdoruesve të tyre, kjo para zgjedhjeve presidenciale në SHBA.
Sipas të dhënave zyrtare të Ministrisë së Financave importi i karburanteve gjatë 8 mujorit shënoi rënie me -1,2%, por tkurrja ishte më e dukshme në muajin gusht kur importet ishin 8.7 për qind më të ulëta se në gushtin e vitit 2019.
Në këtë protestë ndodhën katër vrasje politike, më të dokumentuarat në historinë e Shqipërisë, por asnjë nga këto prova nuk iu kanë mjaftuar gjykatave për të vënë përpara përgjegjësisë autorët.
Tani pala e dëmtuar do të vazhdojë sigurisht betejën ligjore për të vënë në vend drejtësinë.
Gazeta Infopress, e cila qe hapur më 2006-n nga ish-deputeti i PDK-së, ish-koordinator për Arsim, Rexhep Hoti, për tre vjet, nga viti 2016 deri më 2018, mori 68. 330 euro.
Po ashtu është sekuestruar edhe një truall me sipërfaqe 1716.91 m2, në qytetin e Sarandës, si dhe objekti ‘Ish-Kampi i Pushimit të Punëtorëve’ 4+1 kate.
Kjo është arsyeja pse virusi ka simptoma, për disa të papërballueshme dhe për disa të tjerë minimale.
Më 1939 doli një leje që nuk lejonte që ne të flisnim shqip, por nuk i dëgjuam dhe vazhduam ta flisnim atë.
Ajo kujtoi se Gjermania vitet e kaluara ka qenë në gjendje të paguajë shumë borxhe.
Si me paramendim perpiqen te shmangin vertetesine e dates 5 MAJ.
Jo gjatë rrugës së pyllit, i ndodhi aksidenti.
Gigio mbajti shiritin e kapitenit, pasi skuadrës i mungoi Alessio Romagnoli, të cilit Donnarumma i uron rikthim të shpejtë.
Nëse ky vullnet i mirë do të përkthehet në kapital politik para zgjedhjeve, kjo është tjetër pyetje- e cila ndoshta është mirë të lihet për nesër.
Këtë herë nga Moderna, 95% efektive.
Trancizioni shqiptar ka qenë për gazetarët një shkollë e madhe profesioni, shpesh e ashpër dhe dramatike për fatet e tyre dhe të mediave ku punuan.
Doktoresha u lutet qytetarëve me lot në sy: Rrini në shtëpi, do ia dalim bashkë!
Meriton Ismaili, Muhamedali Janjeva dhe emra të tjerë do të jenë ata që do të shkruajnë kapitullin e ri për këtë skuadër.
Çfarë po e frenon ekonominë gjermane?
Lotito dëshiron që të rikthehet të luajë?
Alarm në Itali, 2 të vdekur dhe 76 të infektuar nga koronavirusi.
Ajo që ne kemi parë është evidente që personat dhe veprimtaria e kryer nga Policia e Shtetit gjatë kësaj proteste, nga pamjet filmike që ne kemi parë, nuk ka qënë proporcionale me atë që duhet të ndodhë.
Gjatë një konference për mediat, Rama tha se në asnjë vend të botës nuk kemi parë që kjo sjell ulje, ndërkohë testimet nuk i bën qeveria, por komiteti i ekspertëve.
Rita Ora ka një befasi për fansat pas pushimeve: Mezi pres t’ju.
Drejtori i Urgjencës, Skënder Brataj është shëruar duke rezultuar negativ në testin e dytë të COVID-19.
Si pasojë e një dënimi nga shteti brazilian në vitin 2018, Ronaldinjos iu mohua e drejta e largimit nga Brazili, pasi nuk mundi të paguajë gjobën e marrë.
Partitë shqiptare, edhe gjatë kësaj fushate në Maqedoninë e Veriut multietnike, vazhdojnë të bëjnë prezente kërkesën për barazi, e përsëritur dhe stërpërsëritur kjo.
Këtu futet intuita, ajo ndjesia e brendshme që në shumë raste na tregon rrugën e ‘duhur’, përtej racionalitetit.
Dhe sa më mirënjohës të jeni, aq më shumë dyer do të hapen për t’ju bërë të ndiheni edhe më mirë.
Florian Binaj tarifohet dy herë për parkimin e makinës,…
Një oficer shkon deri në Hitchcock duke bërtitur: ‘Lufta ka mbaruar!
“Kosova në planin e jashtëm ka kundërshtarë të mëdhenj.
Dizajneri italian i këpucëve luksoze, ISergio Rossi ka vdekur në moshën 84 vjeç pasi u shtrua në spital me koronavirus.
Deklarata e fortë e Robert Aliajt: Momentalisht Shqipëria është vendi ideal.
Deri në fund rezultati nuk u ndryshua dhe Kosova humbi kështu me rezultat të thellë 5-0 nga Rusia.
“Fatkeqësisht edhe këtë vit vendi bëri hapa prapa në indeksin e lirisë së medias duke zbritur disa vende më poshtë.
Ju uroj jetë të gjatë, për të mirën e Shqipërisë së re.
Kryeministri Dushko Markoviq ka konfirmuar në Twitter dorëzimin e detyrës së re të kryeministrit të ri, Zdravko Krivokapiq.
Sot e cil njëkohësisht ka lavdëruar Italinë për masat dhe gjithë përpjekjet për të vendosur situatën në kontrll.
Pas 2 sezoneve të shkëlqyera tek Juventusi, Alvaro Morata vendosi të kthehej në skuadrën që e zhvilloi si lojtar, Reali Madridi.
Nga kjo komunë kërkojnë mirëkuptim nga qytetarët e Gostivarit duke ju bërë apel që t’u përmbahen rekomandimeve për mborjtje nga pandemia e coronavirusit.
Qëndrimi ndaj dëshmorëve është shenjë e emancipimit dhe qytetërimit të shoqërisë.
Per te vazhduar me helmin e hedhur.
Kesaj i thone grupi i Saliut ne veprim,por kete here jo per te djegur Shqiperine vetem por tere boten!
Gjushi kishte fijet me bandat, prandaj ka ardhur Rama që të mbajë lidhjet për zgjedhjet, se janë futur në konflikt me njëra-tjetrën”
Në fundjavë spikat derbi i Italisë mes Juventusit dhe Interit, që këtë herë do të mund të shijohet vetëm nëpërmjet televizorit.
Secili prokuror i cili dëshiron të punojë sipas ligjeve dhe i cili dëshiron ta qojë këtë rast deri në fund, sipas tij, “dihet se kush është këtu organizatori kryesor, inspiruesi, skenaristi i gjithë rastit të quajtur “Reket”.
“Qëllimi i transportit ajror është bashkimi i njerëzve me origjinë të ndryshme në mënyrë paqësore.
Përfaqësues të GP të VV-së dhe atij të PDK-së, përkatësisht Hekuran Murati dhe Abelard Tahiri, mbajtën qëndrimet e tyre kundër miratimit të projektligjit dhe asnjë deputet i këtyre subjekteve politike nuk mori pjesë në votim.
Atje djali im me beri sigurim shendetesor per 6 muaj dhe bera vizita,mjekime dhe rezonance magnetike ne 4 jlinika private pa paguar asnje dollare!
Por, fakt është se veprimi i fundit i prokurorit në fjalë i ka dhënë një goditje të rëndë kalendarit të këtij procesi.
Dasho tregon se çfarë duhet të mësojmë prej Gjermanisë që këto ditët e fundit ka një rritje të numrit të personave të infektuar.
Pse s’ ua lëshojmë edhe shtëpitë tona e të mbytemi në detë?”
Ngelet vetem qe te ndalojme shtrimet ne te dyja spitalet, sidomos tek senatoriumi!
Ashtu siç tanimë duket se e ka shndërruar në traditë, kryeministri Edi Rama vendosi të urojë ditën e 7 Marsit përmes një shprehjeje të mençur.
Në të, ata hodhën në plehra në mënyrë simbolike ndryshimin e miratuar në nenin 33 të ligjit.
“Të gjithë njerëzit (të cilët) testuan pozitivisht kanë qenë në kontakt, direkt ose indirekt me spitalin e Codogno”, tha guvernatori i rajonit të Lombardisë, Attilio Fontana.
Se kush ishte Trump-i, mjafton e dhëna e fundit se, gjatë fushatës presidenciale, “në shtetin e ëndrrave” janë shitur 17 milionë copë armë të blera nga qytetarët “për ta mbrojtur veten dhe pasurinë” nga sulmet që mund të vijnë.
Në fillim ai nisi punën me mësuesit Mustafa e Imer Luçi etj.për të zmadhuar shkollën e fshatit në vend të xhamisë, e cila ishte djegur nga shovenët grekë në 1914.
“Ballkani Perëndimor është një çështje kyçe e presidencës gjermane.
“Unë mendoj se ky është një nga antibiotikët më të fuqishëm që është zbuluar deri më sot”, shtoi James Collins, një bioinxhinier në ekipin në MIT.
Në fakt, pas Hënës, ai sonte do të jetë objekti i dytë më i ndritshëm në qiell.
Kur shkonim në plazh, atëherë si çdo fëmijë që do të krijojë shoqëri iu afrohesha fëmijëve dhe dëgjoja nënat që nuk i lejonin të më afroheshin, sepse kishin merak se ngjitej.
Është e rëndësishme që të gjithë të mund ta vlerësojnë atë”.
Megjithatë, për ta kuptuar më mirë situatën aktuale, do të përdorim një infeksion tjetër viral të ngjashëm e të njohur për publikun, për të qartësuar situatën për koronavirusin e ri (
Ende shumë i ri dhe më hapësirë për t’u rritur, Kesi përfaqëson një vlerë të shtuar si për skuadrën dhe për klubin në rast shitjeje.
Është e frikshme sepse kur flasim për artin, flasim për formën më të lartë të estetikës njerëzore.
Drejtorët mbështetën mbajtjen e kufizimeve në shpërndarjen e dividentit për të mbrojtur pozicionet e kapitalit të bankave.
Te lumte mendja dhe pena per shume intervista e shkrime per realitetin e zhvillimit te vendit gjate periudhes se Socializmit.
Edhe në Komunën e Bujanocit janë ndërmarrë masat për parandalimin e infektimit të qytetarëve me virusin vdekjeprurës COVID-19.
Eshtë një ish-futbollist profesionist gjerman me origjinë Kroate, i cili ka luajtur si lojtar sulmues dhe menaxher.
Autoritetet vazhduan të zbatonin shërbimin e detyrueshëm ushtarak, të njohur zyrtarisht si Colimba (një bashkim inicialesh i fjalëve spanjolle që simbolizonin disiplinën e hekurt).
Ditën e djeshme u zhvilluan intervistat jo më shumë se 45 minuta nga KLP për të gjithë kandidatët për SPAK.
Portieri ka qenë titullar në ndeshjen që Partizani B ka luajtur kundër Adës.
Dmth nese do te kishte nje grimce te vertete nga ato cmendurirat hallucinative te tua pas pirrjes se hashashit, zenia ne goje Si Taiwan do te ish 1978 e me pas.
Edhe une vete pse bera nje proteste per cmimin e ujit, mesova sa palaco jam, nga rilindasit sigurisht.
Mund ta imagjinoni që nëse tre nga 10 janë gabim, atëherë mbetet vetëm të hamendësojmë”
Jashtë Evropës, Izraeli ka vendosur një bllokim të dytë mbarëkombëtar – vendi i parë i zhvilluar që e bën këtë.
Por më shumë duket se ky person lëviz në zonën gri mes kriminalitetit dhe shërbimit sekret, ai nuk është më aktiv dhe përveç kësaj i shantazhueshëm.
I pyetur nëse do të jepte dorëheqje nga kryeparlamentari, Konjufca tha se në Kosovë është koha për emërime dhe jo dorëheqje.
E ke ndarë mendjen se kë do të eliminosh në natën e shtatë?
Libri që ndikoi më shumë për të shkruar?
Gjendja e emergjencës i jep ndër të tjera mundësinë qeverisë, që të kufizojë të drejtat qytetare si për shembull atë të grumbullimit dhe të vendosë masa pa aprovimin e Parlamentit.
Përmes Facebook’ut Berisha ka shkruar se.
Ulja e shpeshtësisë së emetimeve, e numrit të titujve të emetuar si dhe e krijimit të titujve referencë janë të rëndësishme për gjenerimin e kërkesës në treg dytësor.
Nga nesër në mesnatë 6,6 milionë persona do të izolohen në Australi për shkak të një rritjeje të rasteve me koronavirus, raportoi CNN.
Kur personi që kisha pasur kontakt rezultoi pozitiv, unë isha në atë moment duke ikur për të dhuruar gjak.
VIDEO/ “U torturua” nga Bajerni dhe harron, Ansu Fati me talljen ndaj Juventusit për…
Siç thotë ai, tani është shumë e rëndësishme që të gjithë të thërrasin ndërgjegjen e tyre dhe të veprojnë me përgjegjësi, siç bëjnë 80 përqind e njerëzve që respektojnë masat.
Zoti Pinguli thotë se pandemia shkaktoi anormalitet tek industria, ndërsa shteti nuk ndërhyri.
Stresi ka pasur efekte negative tek ju, të tilla që ju bëjnë të ndiheni të zemëruar ose të trishtuar, ndoshta edhe ju vuani nga pagjumësia.
Pasi i kam lajmëru më erdhën më bënë tamponin dhe përgjigjen ma kanë dhënë të hënën në orën 10 të darkës, që ja pozitiv.
Juve dhe të gjithë të tjerëve të pranishmëve ju uroj çdo sukses në përmbushjen e qëllimeve tuaja.”, tha Tohterman.
Shqiptarët janë më me fat në botë që kanë në krahun e tyre një superfuqi botërore si SHBA, dhe në asnjë mënyrë nuk duhet lejuar që të humbim mbështetjen e tyre.
Kreu i qeverisë iu është drejtuar socialistëve duke u thënë se kush nuk ka forcë dhe energji për të vazhduar përpara dhe për të bërë një punë edhe më të mirë, të hapë krahun.
“Këshilli Mbikëqyrës vëren se zhvillimet e pritura makroekonomike janë të rrethuara nga pasiguri dhe të ekspozuara ndaj rreziqeve.
Turqia ka hedhur poshtë akuzat.
Zelanda e Re nuk ka raste “të përhapjes” së koronavirusit të ri (COVID-19), bëri të ditur sot kryeministrja Jacinda Ardern, raporton (AA).
Sipas tij, mosveprimi ndaj propozimeve të opozitës, i ka kthyer spitalet dhe qendrat shëndetësore në vatra të rrezikshme të përhapjes së virusit, pasi i ka lënë mjekët e infermierët të pambrojtur dhe spitalet pa pajisje.
Ajo që e ne e dimë është që rrethanat që i ka krijuar vendimi i Gjykatës Kushtetuese të cilin ne nuk e interpretojmë, është instanca e fundit juridike që e interpreton ligjin.
Për informim të gjerë, më poshtë janë të dhënat e datës 30 shtator 2020.
Mbasi Presidenti Hashim Thaçi ka heq dorë prej Evropës, tash as Isa Mustafa nuk ka më nevojë për Evropën.
Zoti Guterres tha se viti 2021 mund të jetë një vit i tejkalimit të ndarjeve që u përkeqësuan nga infeksioni vdekjeprurës dhe ekonomitë e rrënuara, nëse njerëzit punojnë së bashku.
Ndërkaq në fotografitë e postuara, bashkë me ta shihet të jetë edhe Osmani.
“Tubimi i 2 marsit”, Sulo: Sensibilizim për…
Emrat janë më të mbështeturit për udhëheqjen e disa prej ministrive të cilat iu takojnë LDK-së, pas marrëveshjes me LVV-në.
Po ashtu i riu pohoi se nënës së tij nuk i është bërë ende tamponi dhe se kishte harxhuar 600 mijë lekë deri tani dhe nuk ishte rimbursuar.
Ndërkohë edhe Shqipëria është prekur nga koronavirusi ku deri më tani është regjistruar një viktimë dhe 51 të infektuar.
Kandidati demokrat për president në Shtetet e Bashkuara, Joe Biden bëri një tjetër deklaratë, ku apeloi për qetësi.
Në fakt, provat dëshmojnë se, teksa ekonomia e Amerikës është bërë më sklerotike, kompanitë e mëdha kanë qenë në gjendje të prodhojnë fitime më të mëdha për një kohë më të gjatë.
Sekretarja i rrëmbeu nga dora dëftesën gazetares dhe e grisi.
Në këtë mënyrë, popullsia e Shqipërisë po shkon drejt procesit të plakjes si pasojë e uljes së lindshmërisë dhe rritjes së jetëgjatësisë dhe për më tepër emigracionit i cili vazhdon të mbetet veprues dhe që përfshin një popullsi relativisht të re.
Përhapja e shpejtë e infektimit vazhdon në Britani të Madhe edhe krahas vendosjes së kufizimeve të reja.
Paraardhësi më i fundit i përbashkët i hardhucave mabuya dhe gjitarëve, vdiq 80 milionë vjet para se të shfaqej dinozauri i parë në tokë, por të dy kanë gjetur të njëjtën mënyrë për të përdorur gjenin viral.
Përmbaruesi Edmond Shehu: Kam një akt-ekspertimi në vendimin gjyqësor…
Ne fund te vitit te kaluar ne u ndeshem me nje problem te madh siç ishte termeti i cili krijoj problematika dhe shkollat te cilat u preken nga demet e termetit kane edhe problematikat me te medha.
Sot mundi dhe djersa e shqiptarëve është për të ndërtuar jetët dhe shtëpinë e tyre.
Me këtë rast do të lidhin marrëveshje të veçanta me disa nga feudalët dhe bajraktarët e këtyre viseve, që të mbroheshin pronat e serbëve dhe ato të manastireve, por ata do të bëjnë çmos që kryengritjet e tyre kundër osmanëve të mbikëqyreshin prej tyre.
Vihet re se krahas ndikimit të pandemisë me një rënie prej 2,6 përqind në të ardhurat neto krahasuar me një vit më parë, në raport evidentohet dhe rritja e numrit të përdoruesve të IQOS, ku deri ne shtator janë regjistruar 16,4 milion përdorues.
Por ka mohuar se Kosova do të japë diçka në këmbim të Luginës, edhe pse me një rast pati deklaruar se, Kosova nuk duhet të mbetet peng i “Dhuratës së Rankoviqit”, duke iu referuar komunave në veri të Kosovës.
Gjithësesi, nuk jemi mërzitur asnjëherë për ato që i kemi dhënë futbollit.
Katër muaj që nuk shihen!
Pse Gjermania ka nivelin e vdekshmërisë më të ulët në krahasim me vendet e tjera?
Këtë mënyrë shoferët shpesh e përdorin.
Në listë të PD-së më ka vendosur Partia Konservatore.
Rudi Vata ka folur sërish për çështjen e djalit të tij, Roko Vata.
Ky vaj largon inflamacionin dhe mbron nga sëmundje kronike.
Sekretari i Shëndetësisë, Matt Hancock tha në fillimin e krizës së Covid-19, se furnizimi i ushqimeve nga Franca po bie duke qenë se punëtorët në portet franceze nuk paraqiteshin ne punë.
“Nëse rastet me koronavirus vijnë me këto ritme atëherë, do të lindë nevoja për të kaluar në skenarin e dytë, për të hapur spitalin Covid 2. Dua të ritheksoj se OBSH nuk ka një protokoll anti-covid, por ka një protokoll simptomatike.
Më vonë këtë vit, këngëtarja kanadeze do të fillojë një turne botëror.
Mbrojtësi i Romës nuk kishte të bënte aspak me operacionin e forcave të rendit.
Edhe në Vienne!
Raportohet se Martinezi i ka telefonuar Januzajt, duke i bërë me dije se nëse nuk vendos të largohet nga Sociedadi deri të premten (31 janar), kur edhe mbyllet afati kalimtar, atëherë nuk do të jetë në planet e tij për “Euro 2020”.
Madje atij i ishte ndaluar kontakti dhe afrimi me ish-partneren.
Për Bërhanin kjo sjellje e policisë ishte e pa vend dhe më shumë se sa mbledhjen e parave të krimit kjo nxit konflikte.
Vizën e jep ambasada dhe nuk e japim ne.
Veliaj tha se kryeqyteti ka nga sot një tjetër bizhu, ndërsa theksoi se një fokus të veçantë ka edhe nisma për rehabilitimin e hapësirave publike.
Një numër i vogël fluturimesh do të rifillojë në trajektoret ku ne besojmë se ka mjaftueshëm klientë për të mbështetur fluturimet me fitim, thuhej në një deklaratë të kompanisë.
Ai udhëton nga Transilvania për në Angli, dhe më në fund arrin të takojë Minën.
Kam nevojë shumë për një shtëpi.
Me 107 topa të shpëtuar Berisha ka me se të krehohet e bashkë me të edhe tifozët italian e ata kuqezi.
Pse te beri pershtypje pyeta ime ne se “Eshte apo jo burre shteti nipi i Jasharajve?
Me atë vendim ata kanë bërë agresion mbi kushtetutën e Republikës dhe kanë zhvlerësuar vetën e tyre si Gjykatë.
Bartësja e listës së Koalicionit për Rindërtim të Maqedonisë natën e kaluar pati një takim me kryetarët e gjashtë komiteteve komunale në Njësinë Zgjedhore 6 dhe strukturave të tjera të partisë.
Edhe eksporti i produkteve shqiptare, veçanërisht i fruta-perimeve është në krizë të thellë dhe është lajm që duhet të na alertojë të gjithëve.
Gjithsej 50 automjete janë mënjanuar me automjetin e posaçëm, ndërsa 74 për parkim të parregullt.
Ndërkohë Duka dhe Dukesha e Sussex-it, Harry dhe Meghan Markle të cilët janë kthyer në ishullin Vancouver para se të tërhiqeshin si mbretërorë të vijës së parë më 31 mars, ishin gjithashtu atje.
I eksperimentuar nga mjekët në spitalin e Napolit, më Itali Tocizilumab duket se po jep rezultate pozitive ditë pas dite, duke sjellë përmirësim të parametrave shëndetësor për të infektuarit me koronavirus që kanë shfaqur komplikacione.
Të gjitha institucionet janë jashtë funksioni zyrtar dhe kontrolli.
P.S. Më sugjerojnë disa se nuk do të duhej të merrem me te fare, por, me sinqeritetin më të madh, unë e besoi dhe i qëndroi prapa secilës fjalë që e them për të”.
Pangolinët shiten si ushqim në Kinë dhe kanë qenë prej kohësh një nga të dyshuarit kryesor përsa i përket burimit të mundshëm të pandemisë.
Ata janë liruar nga burgu pasi janë dënuar dhe më pas janë vrarë.
Zbulimi u bë rastësisht nga doktorë në Hollandë, të cilet po ekzaminonin 100 pacientë të kancerit të prostatës me një skaner të avancuar të quajtur PSMA PET/CT.
Pra deri të hënën pasdite, kur nuk ka shi dhe pastaj qetësohet, qetësohet në atë formë se pastaj temperaturat zbresin e ngriten.
Së katërti, e për ta mbyllur, te demokratët hasim edhe një rrymë të fundit, që është ajo e aktivizmit kundër luftës ose e pacifistëve.
Qytetarët nga Hollanda,Britania e Madhe, Republika Ceke, Belgjika, Franca e Spanja duhet të kryejnë tamponin në pikat kufitare si në aeroporte, porte dhe në kufirin tokësore brenda afatit kohor 48 orë nga hyrja në Itali.
Askush prej nesh nuk guxon t’i harrojë.
Nga një pozicion antiligjor, okult, duhet nxjerrë në dukje veprimtaria e saj dhe duhet vendosur në pozicion monitorimi, duke mos e lejuar të abuzoje në këtë pozicionim të ri”, deklaron PD.
Mesazhi ishte i qartë: Zoti ishte i përbashkët.
Sipas informacionit të Ministrisë së Punëve të Brendshme të Francës, 3.500 oficerë rezervë të policisë janë duke u mobilizuar për këtë qëllim.
Drejtoria e Përgjithshme e Tatimeve në Shqipëri ka publikuar listën e personave që përfitojnë pagën e luftës për shkak të pandemisë së koronavirusit, por që për ta nuk kanë aplikuar pronarët.
Artikulli i meparshemMë i lumtur nuk mund të bëhem’, Tolga dhe Almeda prindër për herë të dytë‘
E shkruar për të arritur ndryshimin shoqëror, “Germinal” dokumenton urinë e minatorëve francezë.
Një shtetase italiane, 22 vjeçare shënoi rastin e dytë të konfirmuar me koronavirus në Kosovë.
E di vetë ai, e di shumë mirë kontratën”.
“Mosarritja me menaxhu suksesin, është problem kronik i Lëvizjes Vetëvendosje.
Elgit Doda ka ‘thumbuar’ gjithë ata që ditët e fundit kanë ‘vërshuar’ me postime lidhur me ndalimin e abuzimit ndaj personave me ngjyrë, shkruan lajmi.
Vrasja në Rrëshen, zinxhir i hakmarrjes mes dy familjeve”, gazetarja nxjerr në shesh të vërtetën…
Trupat rrethuan enklavën dhe sulmuan paqeruajtësit holandezë duke marrë peng 30 prej tyre.
Edhe z. Pashaj pret një tkurrje të porosive me rreth 30% si rrjedhojë e mbifurnizimeve në treg dhe mendon se situata do të qartësohet në pranverën e 2021, nëse burimet e furnizimit do të transferohen nga Azia.
Me sistemin e ri nuk do të preken personat e lindur para vitit 1975”, deklaroi ai.
Sipas autoriteteve vendore, plani është ende në fazat fillestare dhe të gjitha qarqeve u janë kërkuar detaje se si mund ta realizojnë testimin brenda dhjetë ditësh.
Ndërsa në rastin e Libisë, qeveria turke mban anën e qeverisë së kryeministrit Fajis al-Sarradsch, i cili njihet ndërkombëtarisht dhe i dërgoi këtij trupa përforcuese.
Mos e maltretoni z. Pacolli, mos u thirrni në parimet që nuk i keni zbatuar ju që e keni shkelur Kushtetutën, sepse votat i kemi.
Kjo sugjeron se është koncentrimi specifik i yndyrës ai që i bën meshkujt më të prirur të vdesin nga sëmundja respektive.
Për negociatat puna do të jetë më gjithpërfshirëse dhe nuk do të jetë e ndarë në nënfusha të ndryshme.
“Miratimi i ndryshimeve në udhëzimin nr.
Sipas burimeve, i moshuari është kontakt i afërt me rastet e prekura më parë me virusin vdekjeprurës.
A nuk janë ato kritika që i bëhen qeverisjes nga kritikët e saj?
Të dyja këto subjekte politike kanë pozicione të betonizuara dhe shprehin ekstremisht gjuhë polarizuese sa i përket ndarjes së pozitave në qeverinë e përbashkët.
Ne planin financiar mos u tregoni impulsive sepse do bëni gabime te pafalshme dhe me pasoja afatgjata.
Sezoni turistik do të jetë nën vëzhgimin e specialistëve epidemiologjikë, me ekipe speciale në ishuj, testime e kampione në rastet e duhura dhe klinika të posaçme e hotele karantinë në gatishmëri thuajse në të gjithë vendin.
“Mund të ndodhë që të na zë afati kushtetues 6 mujor.
Stuhitë e borës të shkaktuara nga erërat e forta kanë bllokuar rrugët dhe shtëpitë në zonë.
VIDEO/ Talenti që la Finlandën për Shqipërinë!
Shteti ka nevoje per leke qe te ndertoje infrastukturen moderne, qe te kemi uje te pijeshem 24 ore, te kemi drita qe nuk ikin, te mos kemi tela te varun neper Tirane e tjere e tjere.
Vendimin e ka thënë teksa ishte e ftuar në emisionin “Glamour Zone”.
Zbatimi, megjithatë, është i kushtueshëm dhe, për shembull, vullneti për të ruajtur largësinë mes tifozëve kërkon struktura më të mëdha, ose, si alternativë, stadiume me numër të reduktuar tifozësh.
Me aktvendimet e sjella, Gjykata Supreme e Republikës së Maqedonisë së Veriut, i refuzoi kërkesat e të dënuarve që i dorëzuan personalisht dhe përmes avokatëve të tyre dhe i konfirmoi aktvendimet e Gjykatës së Apelit – Shkup.
Gjatë 7 muajve të fundit, Terminali është menaxhuar nga vetë Autoriteti.
Beratasi është izoluar dhe nuk mund të luajë kundër Messit në ndeshjen e parë.
Ndërkohë, psikologia e Institutit të Shëndetit Publik, Andia Meksi, e pranoi se ka një rritje të numrit të personave që kërkojnë trajtim për problemet e shëndetit mendor, ndërkohë izolimi ka ndikuar tek qytetarët.
Merrni frymë brenda dhe jashtë përmes hundës.
Nënkryetari i Komunës së Mitrovicës, Faruk Mujka, u shpreh i shqetësuar për këtë fakt.
Mijëra efektivë policie ndodhen në sot në terren, pasi qindra qytetarë janë ngritur në protestë për shembjen e Teatrit Kombëtar.
Ish-kandidati i PS: 25 prilli 2021, dita e ikjes së…
Këtu përfshijmë harkun kohor nga janari në gusht 2020, duke marrë së bashku shoqëritë e Grupit Balfin jo vetëm në Shqipëri, por edhe në rajon.
Lindja krijon kontraktime të fuqishme të muskujve të gjithë abdomenit.
Ndërsa, nga jeta reale Biden po vazhdon të hedhë bazat për administratën e tij.
Caktimi i masës së përkohshme dhe vendosja në bazë të meritës janë dy procese të ndryshme dhe nuk paragjykojnë njëra tjetrën”, ka thënë Miftaraj.
Sepse bukuroshja Shejnaze nuk pranoi te behej mantenute e shtabit te pergjithshem.
Krijimi i Fondit Sovran dhe atij Zhvillimor dhe fuqizimi i Fondit Garantues të Kredive, janë dy pikat kyçe të programit për ekonomi të marrëveshjes së kësaj qeverie.
Këto forca që janë krijuar sot, janë më shumë për t’ju gjetur rrugë individëve të caktuar për të vijuar karrierën e tyre politike.
Cili eshte mendimi i zonjes Hajnaj per kete zhgenjim dhe deformim te procesit?
Arti është shpirti që çfaqet nën konditat e lëndës.”
“Isha tejet i zhgënjyer, kur Prokurori doli të enjten apo të premten e kalyar me atë deklaratë.
“Sipas vlerësimit tim, sfida më e madhe që kemi ne në të gjithë këtë situatë të jashtëzakonshme dhe ende të panjohur mirë është të mbrojmë mjekët dhe personelin shëndetësor që është në vijën e parë të kësaj beteje.
“BETEJA për jetën është e përminutëshme dhe fitimtar në të dalin kurdoherë mendjekthjelltit, vullnetplotët dhe zemërbardhët….
Ata kanë gjuajtur dhe Aliu ka qenë andej kah e kanë rrokë fishekët e autoblindës.
Në ceremoninë e përurimit, kryetari i kësaj komune Ramiz Lladrovci shprehu pakënaqësi me këtë kompani.
U fol përgjatë këtij viti që ishe në një lidhje dashurie me Flori Mumajesin.
Është një sëmundje e transmetueshme dhe për personat e kontaktojnë marrë masat e duhura.
Rregulli i ri hyri në fuqi më 31 gusht.
Të gjithë tifozët e Barcelonës duhet të bashkohen dhe të mendojmë se më e mira është ende ka për të ardhur.
Për shembull, Fox News anon qartasi kah nga republikanët dhe NBC nga demokratët.
Megjithatë, kjo perandori e ligjit dhe e sanksionet të saj janë një strategji që mbron jetën dhe në të njëjtën kohë rrit vështirësinë dhe vuajtjen, dëmton kënaqësinë e nevojave parësore dhe krijon mërzitjen e përditshme.
Këtë fundjavë do të duhet të luhej java e tretë e Kategorisë Superiore, por futbolli është pezulluar pa afat, pasi mes qeverisë edhe Ligës nuk është gjetur gjuha e përbashkët për të rivënë topin në fushën e lojës.
Hapet gara për postin e Avokatit të Popullit, kriteret që duhet.
Ministri i Shëndetësisë, Armend Zemaj, në orët e para të mëngjesit ka mbledhur në takim kreun e Sindikatës së Pavarur të Sektorit Privat, Jusuf Azemin dhe u.d e drejtorit të ShSKUK-së, Valbon Krasniqin, në zyrën e këtij të fundit.
Shqiptaret e Lugines po i ruan me shume Zoti, se per shtet e pushtet, mos vet.
I thashë, kush e ka idenë?
Një duzinë vendesh mbështeten në turizëm për të gjeneruar mbi 60% të të ardhurave të tyre nga eksporti, dhe të gjitha janë të mirënjohura për plazhet e tyre.
Qeveria ka më shumë mjete që raportojnë rregullisht për të marrë info që kanë të bëjmnë me sigurinë.
Një restorant në Bruksel, “Viva M’Boma” ka nisur të aplikojë tarifë për masat e marra kundër CoVid-19.
Ku përfundoi Reforma në Drejtësi me institucione të pavarura siç ishte SPAK-u dhe BKH që pritet të ndërtohet.
“Forcat shqiptare të rendit u përplasën me mbështetësit e opozitës, të cilët ishin duke protestuar kundër prishjes së godinës së Teatrit Kombëtar në Tiranë”, shkruan Washington Post.
Jeta e përditshme po gërryhet nga një pandemi, që ka shkaktuar deri tani gati 230.000 të vdekur.
Aq sa je denuar ti me 1 tonelate,jane denuar me nje gram gjethe Lazarati,qytetaret fukarenj.
U nis në mëngjes.
Përmes një njoftimi në Facebook, ky Fond ka bërë të ditur se ende nuk ka ndonjë vendim përfundimtar për tërheqjen e këtyre mjeteve, ashtu siç ishte paraparë nga Qeveria e Kosovës në njërën nga nëntë masat e Pakos së Rimëkëmbjes Ekonomike.
Me thënë të drejtën nuk mendoj fare për FSHF.
“The Guardian” shkruan se Spanja ka një ekonomi shumë të varur nga turizmi, ndërsa ishte ndër vendet më të goditura në Europë për shkak të pandemisë së COVID-19.
Në anën tjetër Barca hyn me pretendimet për të vazhduar ecurinë pozitive të rezultateve.
Ne i kemi kërkuar Bashkisë së Durrësit që të rishikojë edhe njëherë listat që të jenë të sakta dhe jo të fryra dhe pas kësaj Ministria e Financave mund të ecë, është vetëm procedurë, problem pa pengesë.
Përveç interesit që këto zgjedhje të forcojnë demokracinë amerikane.
Legjenda e futbollit çek që shpiku parabolën në goditjen e penalltisë, Antonin Panenka, ndodhet në gjendje të rëndë shëndetësore si pasojë e Covid-19.
Rama në mbrojtje të Bollinos, ‘sulmon’ presidentin, ja se çfarë shkruan…
Po ashtu edhe kompanitë që nuk kanë deklaruarar të ardhurat, pra do jetë një amnisti që do japi lehtësi për emigrantët sidomos, por edhe ata që kemi në vend që të formalizojnë paranë që kanë në dispozicion.
Muzika, poezia dhe miqësia, bëjnë që për një çast të harrohet pandemia, mbyllja, izolimi.
Edhe në RTV ORA, do të ketë një emision të ri, i fokusuar te politika që vjen nën moderimin e Alfred Lelës.
Mjafte me ti i ke te gjitha por ke dhe dicka me shume je dhe i pa afte!
FSK-ja tregojnë se kandidati i përzgjedhur është në gjeneratën e vitit 2024.
Kërkojnë të gjitha të dhënat e shtëpisë, që të rilidhet një kontratë e re.
Barcelona ka vendosur se nëse ndokush nga lojtarët në stërvitje bëjnë ndërhyrje të ashpër nga Messit do të dënohen nga klubi.
Ndenja dy javë tek Spitali nr.
Në spitalin tim nuk po bëhen operacione, kemi hyrë në një qark urgjence ne të rrethit të Lombardisë, vetëm operacione urgjente, persona që kanë nevojë për shembull për bypass ose infarkt.
Kjo veprimtari, nga ditët e para të prillit 1939 e deri në fillim të majit 1942 është aq e madhe e intensive dhe e një niveli të tillë, sa nga disa pikëpamje do të thoshim i ka shoqet e rralla.
Por dronët e tyre nuk arritën të zbrisnin në tokë, për shkak të bllokimit të sinjalit nga aeroporti.
Sidoqoftë, Milani është klubi ku ndihem si në shtëpi.
Zhvatësit kërkoni të Zoran dhe Vice Zaev”, tha Jovanovski, pas çka gjykatësja kërkoi që të nxirret jashtë nëse nuk flet për procedurë.
Në plan është edhe spitali në Kozle të zgjerohen kapacitetet dhe të hapet laboratori e re.
Jam shumë i revoltuar e lojtarët e mi.
Nuk kemi asnjë njoftim zyrtar për riregjistrimin e popullsisë në komunën.
Një 41 vjecar ka humbur jetën në det në Borsh.
“Maaaa”, e ndërpreu djali i madh, “Ki kujdes çantat!
Pas këtyre bisedave, shokët e mi shprehën dëshirën të shkojmë në qytetin e Shkodrës, ku dhe jemi nisur menjëherë.
Ju mund të ndiheni të pasigurt për të ardhmen tuaj, veçanërisht nëse punoni si vartës.
Numri i shtrimeve ka nisur të rritet sërish e po ashtu dhe numri i viktimave.
Referuar mediave të huaja, Kina, aty ku edhe shpërtheu koronavirusi është vendi me numrin më të madh të të infektuarve, me plot 80.956 raste.
Sepse kjo shtrese, qe per nje mije e nje arsye nuk siguron dot nje jete normale, kujdes “jo sepse eshte pertac dhe s’do te punoje”, por sepse jeta eshte e tille disa here dhe vjen nje dite qe ky popull qe s’ka si te jetoje me do te ngrihet!
Mbi 10,000 njerëz janë infektuar atje, ndërsa kanë vdekur 220. Javën e kaluar, Kuvendi i Serbisë ka votuar për heqjen e gjendjes së jashtëzakonshme në këtë vend, e cila është vendosur më 15 mars, si masë për frenimin e koronavirusit.
Dhe për krejt ju që e keni bërë këtë ose e bëni rregullisht, e dini se shija e ujit që qëndron për një kohë në gotë është e çuditshme.
Ne e kemi siguruar të ardhmen e sigurt të qytetarëve.
Shume e bukur kjo Zigur.
Ishin mikeshat e saj që u munduan shumë ta nxirrnin mirëpo ato u detyruan të kërkojnë ndihmë nga zjarrfikësit pasi nuk ia dilnin dot dhe Rosie ankohej se nuk po merrte dot frymë.
Ka shumë të tjerë, dhe unë merrem me shumë të tjerë.
Veç subjekteve që hedhin mbetjet, Bashkia e Durrësit një pjesë të përgjegjësisë ia kalon edhe Ministrisë së Brendshme.
Muriqi tashmë ka filluar të luajë për Lazion duke u inkuadruar nga banka rezervë, por akoma nuk e ka gjetur golin.
Këngëtari i famshëm kolumbian Maluma do të performojë më 14 mars në Tiranë, me një koncert madhështor që do të mbahet mbrëmjen e Ditës së Verës.
Pas gjithë kësaj rrëmuje që erdhi nga Instancat Shtetërore, bardheblutë e kanë kryer testimin për të parë ndonjë rast infektimi të mundshëm për Koronavirus.
Shumica e pacientëve ishin në gjendje kritike për jetën nga Covid-19.
Skuadra kryeqytetase në edicionin që lamë pas nuk arriti të mbijetojë në elitë.
Shkencat na janë bërë të pakapshme.
Nuk do të doja të paragjykoja dhe të hyja në analiza për të cilat, si qeveri lokale, ne nuk kemi as kompetenca, as njerëz profesionistë për ta bërë këtë”, tha Ganiu.
Filipçe me tej shtoi se ende është herët për orë policore, megjithatë edhe kjo mund të propozohet në moment të caktuar.
Projektligji për rishikimin e Buxhetit 2020 është miratuar në lexim të parë në Kuvendin e Kosovës më 13 korrik dhe është proceduar në komisione parlamentare në mënyrë që i njëjti të sillet në Kuvend për votimin përfundimtar.
Pse Rama kërkon vëmendje?
Duhet theksuar se në këto komuna do të ndalohen hyrje-daljet e qytetarëve dhe automjeteve përveç personelit shëndetësor, personelit të sigurisë, drejtësisë dhe studentëve.
Ndërsa numri i të infektuarve ditën e sotme ka shkuar në 10,114 raste, sepse në 24 orë kanë rezultuar 82 raste pozitivë.
Sipas OBSH, një tjetër rreth vicioz negativ aktivizohet kur familjet nuk e bëjnë të ditur, për të evituar diskriminim, gjë që mund të sjellë pasoja të rënda në shëndetin e fëmijëve.
Më i rëndësishmi është projekti i Rrugës së Arbrit, me vlerë totale 40 miliardë lekë.
Të paktën katër persona janë arrestuar mbrëmë në qytetin Hanzeshtad me qëllim që të deportohen në Serbi.
Është me rëndësi të gëzosh besimin e popullit.
Por nëse kanë dijeni, pra nëse arrijmë të provojmë që janë në proces gjurmimi ose janë në familjarë të testuar të një personi të infektuar, është minimum ligjor, por edhe njerëzor, për të na treguar që të ruajmë fëmijët e tjerë”, tha ai.
Këtë ndjenjë e kanë provuar vetë gjermanët kundër spanjollëve, ndërsa një humbje e tillë në këto shifra nuk ndodhte që nga 1931, atëherë kur Austria do të fitonte në shifrat 6-0.
Jo nuk e ka këtë sepse dhe unë nuk e përdor shumë.
Nënshkrimet janë duke u mbledhur, shumica e komuna ve i kanë dorëzuar”, thotë Jashari.
Kusht është që aplikanti të paraqesë kontratën e punës dhe miratimin nga Agjenca Federale e Punësimit.
Këto produkte kanë qenë material bazë për përpunimin e mëtejshëm dhe prodhimin të hartave dixhitale në shkallë të ndryshme, por veçanërisht në shkallën 1:2000.
Nëse arrihet një rikuperim në formë V-je, do të jetë e rëndësishme të zhvendosim vëmendjen drejt çështjeve të tjera, siç është cilësia e rritjes në të ardhmen.
“Sigurisht do të jemi shumë të kujdesshëm, gjithmonë në konsultim me ekspertët për vaksinën e sigurt, kur ajo të miratohet, për të qenë të sigurt për vaksinën efektive.
Përpjekjet kundër sëmundjes ndryshuan në mënyrë dramatike edhe marrëdhëniet e evropianëve me qeverinë.
“Së shpejti do të fillojmë projektin e parë me ndihmën e KFOR-it të Britanisë së Madhe dhe atij të SHBA-së.
Pastaj mora në telefon tim më që nuk i ishte ndarë kurrë tim eti.
Është vetë Federata e Futbollit të Zvicrës që konfirmon se çështja ligjore e dokumenteve ka marrë fund dhe tashmë sulmuesi shqiptar mund të luajë me ekipin e Petkoviç.
Me nisni ketu ekspertet qe te vertetoni se une punoj me nje kushtetute te sakte dhe ata me nje kushtetute te gabuarUnë jam në krahë të Kushtetutës dhe shqiptarëve!
Kurti e Mustafa janë takuar një ditë më parë në një takim që ka zgjatur më shumë se tre orë, por pas përfundimit të takimit, asnjëri nga ta nuk ka dhënë ndonjë deklaratë për media.
Në këtë vendim të parë, paneli i Gjykatës së Apelit përcaktoi standardin e vlerësimit të apelimeve të ndërmjetme, si dhe kriteret që duhet të respektohen në procedurën e apelit.
“Një shembull mund të jetë duke ndihmuar autoritetet shëndetësore të përcaktojnë ndikimin e distancës sociale”.
Kukësi afroi në merkaton e janarit sulmuesin Godberg Cooper, i cili nuk ka gjetur shumë minuta te verilindorët, edhe për fatin se konkurrenca është shumë e madhe.
Presidenti i Francës, Emmanuel Macron, tha më 27 qershor se planifikon të vizitojë Rusinë së shpejti për të vazhduar bisedimet me presidentin rus Vladimir Putin rreth sigurisë dhe ndryshimeve klimatike.
Shpata është simboli i Kryeengjëllit Michael, engjëllit luftëtar.
Më 16 nëntor, kompania bioteknike amerikane Moderna njoftoi se vaksina e saj eksperimentale ishte 94 për qind efektive.
Komisioni ka këshilluar “rivlerësimin e modaliteteve akuale të vetingut, përfshi objektin e shtrirjes së procesit të vetingut… si dhe zbatimin e rregullave proceduriale, të tilla si afatet në mënyrë më pak të ngurtë.”
Opozita jashtë parlamentit është e deklaruar se kurrë nuk do të jenë dakord dhe në vlerësimin tim është në të drejtën e saj.”
“Edhe me dashtë me mendu, s’kam kohë.
Kështu Diego uli pantallonat, i vendosi të pasmet e tij në fytyrë dhe pastaj vrapoi tutje.
Kështu shkruan “Daily Mail”, duke shtuar se burimet qeveritare thanë se nuk përjashtohet mundësia që virusi të ketë dalë nga një laborator në një qytet kinez.
Nuk e di se çfarë Qeverie do të mund të jetë më e dëmshme se kjo aktualja për vendin, por i siguroj qytetarët dhe votuesit e PDK-së se ne nuk do të jemi pjesë e asnjë kalkulimi që është i reduktuar te pushteti.
Ndërkohë, të gjtihë ne luteshim me përgjërim që Zoti t’a udhëzojë dhe babanë në rrugë të drejtë.
Gardiani spanjoll do të arkëtojë 3.5 milionë euro në sezon dhe pritet të kryejë vizitat mjekësore në ditët në vijim për të zyrtarizuar gjithçka.
Gjithashtu nuk është respektuar parimi për shlyerjen e detyrimeve si dhe janë shkelur afatet e likuidimit të pagesave.
“Lirimi i masave siç edhe ka qenë e planifikuar, ka filluar me 1 qershor dhe ishte e pritshme që të ketë një rritje të lehtë të numrit të rasteve.
Një 22-vjeçar shqiptar është gjetur i pajetë në shtëpi, në Kretë të Greqisë.
Vëzhguesi shprehet po ashtu se nuk kishte pasur prova të mjaftueshme për të ndëshkuar subjektin e rivlerësimit dhe se gjetjet lidheshin kryesisht me pamundësinë për të provuar pagesën e tatimeve.
Broj smrtnih slučajeva od COVID-19 na Kosovu dostigao je 457. Samo u posljednja 24 sata, 10 osoba potvrđenih virusom završilo je sa smrtnim ishodom.
Ndërkohë, Fiksi shfletoi dhjetëra dokumente të këtij tenderi, për të gjetur se çfarë do të investohej në Portin më të madh të Shqipërisë.
Anëtari i kryesisë së Alternativës, Zeqirja Ibrahimi i ka shkruar një letër publike Lëvizjes BESA.
Uiskonsini i siguron atij dhjetë vota elektorale.
I konsideruar si një prej autorëve më të mëdhenj francez, Viktor Hygo ka shkruar emrin e tij me shkronja të arta në historinë e letërsisë me veprat “Katedralja e Parisit” dhe “Të Mjerët”.
Raca Labrador ka arritur të identifikojë kancerin kolorektal (kanceri i zorrës së trashë) duke nuhatur frymën e nxjerrë nga pacientët me sëmundje.
Edhe tani ekzistojnë nevoja të tilla dhe mbi baza të kësaj bëhen kontrolle të caktuara, megjithatë presim qeveria të sjell vendimet dhe më pas të përgjigjemi për të gjitha këto dilema”.
Ashtu ishte ligji i asaj kohe, ashtu duhet te vepronte çdo gjyqtar, o qyqar!
Nga këta vetëm 4 pacientë nuk kishin sëmundje kronike, janë shprehur zyrtarët.
Sa i përket Reformës Zgjedhore ai u shpreh se do t’i firmosë menjëherë ndryshimet që do të dalin nga Këshilli Politik.
Këta persona nuk e respektuan kufizimin e lëvizjes nga ora 21:00 deri në orën 05:00.
“E kam takuar disa herë në burg personalisht Hekuran Billën.
Por sidoqofte Ushtria Shqiptare eshte ne perparsi pasi eshte antare e NATO-s.
Parashikohet edhe pagesa me karta krediti si shkallë mbrojtëse për të zvogëluar rrezikun e transmetimit të infeksionit.
Në një shkrim në Facebook, Tahiri ka thënë se Qeveria e Kosovës nuk ka propozuar shpalljen e gjendjes së jashtëzakonshme pasi do të kishte pasoja të mëdha për ekonominë.
Mos valle semundjet ne moshen tone shfaqen me kohe te caktuar apo presin deri sa t’i mbushet mendja e qeverise te hape rruget?
“Herën e dytë i ka sjellë administratori do çokollata, 2 kg vaj, miell dhe milva e vogël (pluhur larës),” tha Gramoz Buçpapaj, njëri prej banorëve i cili theksoi se ndihmat ishin shpërndarë në muajt mars dhe prill.
“75 brenda një javë në 100 mijë banorë, grupi me ngjyrë të gjelbër.
Hera-herës na ndodh të gjithëve të zhgënjehemi.
Edhe në Gjakovë u arrestua një person pasi nuk respektoi vendimet e Qeverisë.
Kujdesi për higjenën personale dhe familjare dhe dezifektimi i sipërfaqeve të shtëpisë apo larja e rrobave më shpesh dhe më gjatë se zakonisht janë faktorë që ndihmojnë rritjen e konsumit për detergjentët.
Haradinaj thotë se Bidenin e ka mik dhe shpreson që të vazhdohet bashkëpunimi drejt forcimit të lidhjes strategjike Kosovë-SHBA.
Mund t’i jetë kujtuar prilli i ’91-it, marsi i ‘97ës, se për të tilla raste Shkodra ka mjaft çfarë të kujtojë.
Heqja e kufirit midis shqiptarëve nuk është thjesht një e drejtë natyrale, por në radhë të parë vullneti i shprehur vazhdimisht dhe me gjithë forcën e mundshme nga shqiptarët në të dy anët e kufirit.
Ai e besoji dhe nga disa njerës e bënin këtë punën e çuarjes në Itali, ky e bindi se nuk kish nevojë për kaq njers.
Në Spitalin e Prizrenit po trajtohen 22 raste të konfirmuara me Covid-19, në Gjakovë, 19, në Pejë 29 raste, në Ferizaj pesë raste, në Gjilan pesë raste, në Spitalin e Mitrovicës tre raste dhe në Vushtrri një rast.
Por mjekët gjermanë nuk janë më mirë në trajtimin e sëmundjes sesa mjekët diku tjetër dhe punonjësit gjermanë të kujdesit shëndetësor, gjithashtu, vuajnë nga mungesa e maskave.
Çdo kompensim dhe dëmshpërblim do të paguhet nga qeveria dhe jo nga ndërmarrjet që po punojnë për vaksinën.
Shqiperia eshte nje nga vendet e vetme ne bote qe ka ujra sa te duash po ne rubinet nuk i vjen.
Madje, jo vetëm e kanë prezantuar por kanë dhënë para dhe kanë lobuar në gjithë format që shtete të caktuar të pranonin atë.
Fenerbahçe luajti në udhëtim ndaj Trabzonsporit në kuadër të Kupës së Turqisë, ndërsa pësoi me rezultatin 2:1.
Gabimi fatal kur pastroni që edhe shumica e bëjnë: Assesi nuk duhet ta bëni këtë çmenduri!
Ajo mbetet në periferi të Vushtrisë e vetmuar, e braktisur nga lumi dhe më pas edhe nga njerëzit… E megjithatë ajo është shtrirë atje gjerë e gjatë, me harqet e mëdha që po mbusheshin nga dheu dhe gurët.
Nuk të ka faj as komuna, as Bashkia.
Jam totalisht dakord që lidhja të mbahet private, po nuk mund të qëndroj në lidhje me dikë që më mban sekret.
Dehidratimi, pozicionimi i keq i trupit dhe lodhja e syve janë disa prej shkaktarëve të dhimbjeve të kokës.
Studiuesit thonë se të analizosh dinamikën mes përhapjes së informacioneve dhe platformave sociale është e rëndësishme për të kuptuar sjelljet sociale dhe për pasojë, për të zhvilluar strategji komunikimi më efikase gjatë pandemisë.
Studimi i kryer nga Instituti i Lartë i Shëndetit ka treguar se virusi ka qenë i pranishëm në vend shumë para zbulimit të rastit të parë më 21 shkurt, raportuan mediat e Italisë.
Faruku ishte djali i vetëm i mbretit Fuad I. U lind si princi Faruk më 11 shkurt 1920 në Kajro.
Grigoryeva ishte vetëm me të brendshme kur 30-vjeçari YouTuber e mbylli atë në ballkon.
Packa se bijte e komunisteve bllokmene sot e 30 vjet kane sunduar Shqiperine!
Mbi 560 persona deri më tani kanë vdekur nga ky virus, të cilin autoritetet kineze kanë pranuar se nuk e kanë menaxhuar si duhet.
“Unë nuk jam perfekt, jam vetëm një njeriu si të gjithë ju që përpiqet të bëj atë që dëshiron më shumë.
Në këto momente pikëllimi i shprehim ngushëllime familjes Hyseni, të gjithë aktivistëve, shoqeve e shokëve te Hysniut.
Ministria e Arsimit ka publikuar një protokoll masash anti-covid të cilat duhet të respektohen nga nxënësit dhe stafi i mësuesve.
Që ka kohë që e nxisin dhe e presin është rënie në një nivel që është katastrofë.
Gjuha na jep mundësinë të kuptojmë njëri-tjetrin, si midis vëllezërve të një familje të vetme të madhe etnike.
Personat multimorbid janë edhe ata më të rrezikuarit.
Më 30 korrik, Kroacia përfundon presidencën e parë ndonjëherë gjashtëmujore në Bashkimin Evropian, dhe ia dorëzon atë Gjermanisë.
Ankesa e skuadrave që renditen në fund të tabelës në Ligue 1, është aprovuar.
Persizmat janë një mit në gjuhësinë shqiptare.
Për faktin se nën një Interpol është organizatë e karakterit teknik.
Jo nuk ka asnjë ndikim Turqia në debatin Shqipëri-Greqi.
Kjo filloi edhe para se ajo të largohej nga posti i drejtueses së CDU-së - e njoftuar në fund të tetorit 2018, dhe që u pasua gjashtë javë më vonë me zgjedhjen e Kramp-Karrenbauer si pasardhëse.
“Partia Demokratike e Kosovës, sot (e martë, 24 Mars 2020), mban konferencë për media.
Ndryshe kërkesa për një xhami të përmasave të tilla e cila pritet të ndërtohet pranë Postës së Madhe në Prishtinë, ka qenë e kamotshme.
“Shpikja e Rektorit, synon kontrollin politik në çdo hapësirë të jetës akademike dhe mbyll cdo dritare lirie”.
“Zakonisht Iphone del në shitje në dyqan në fund të shtatorit, unë mendoj maksimumi tre javë – katër do ishin një muaj, apo jo?”, shtoi Luca.
Nga SPB Strumicë konfirmojnë se për shkak të këtij aksidenti, është ndërprerë komunikacioni hekurudhor në mes Gjevgjelisë dhe Velesit.
Madje Lorenco Mediçi shtypi edhe një medalje për ta falënderuar se i dorëzoi një nga autorët e revoltës së Pacëve.
Sipas tij, tarifa është fikse pavarësisht vlerës, e cila varion nga 3 euro për transaksionet b2b deri në 25-30 euro për transaksionet b2c.
Ishte Aubameyang, ai që shënoi për Arsenalin nga pika e bardhë.
Edhe babai i del kundër Meghanit.
“Mundësia më e madhe është se shumica dërrmuese e këtyre vdekjeve kanë ndodhur në pacientë spitalorë të shtruar me sëmundje të tjera të rënda.
Sipas një analize të ‘’, një krizë globale borxhi nuk është e afërt.
Shtoja kësaj idenë se qimet e fytyrës tregojnë se një mashkull ka nivele të larta të testosteronit dhe testosteroni tregon për pjekur dhe, sipas këtij studimi, kjo e bën një mashkull material të përsosur për një lidhje të suksesshme.
Ministri britanik i Imigracionit Chris Philp tha se fenomeni i kalimit të kanalit është i papranueshëm.
Lajmin e mirë e dha kryeministri Edi Rama, i cili tha se po bashkëpunon dhe po bën çështë e mundur që kjo gjë të ndodhë sa më parë.
Nuk guxojmë të lëmë ashtu si e kemi gjetur apo ashtu siç është sot, prandaj nëse je për ndryshim në qeverisjen e vendit, nuk mund të kërkosh rutinën e njëjtë siç ka ngjarë deri më tani.
“Aktiviteti jonë filloj në Tetovë duke vazhduar në Kumanovë, Likovë, Shkup, Gostivar, Vrapçisht dhe sot gjithashtu edhe ne në Strugë e vazhduam inciavtiven senzibilizuese e marrë nga Forumi Rinor dhe Forumi i Gruas të Lëvizjes BESA.
I pari që është kontaktuar sipas mediave italiane ishte Ganni de Biasi, ish-trajneri i Kombëtares shqiptare.
Ky sistem u adoptua edhe nga private, shqiptarët paguajnë 100 euro, ndërkohë që Gjermania e ka në aeroport 60 euro.
U falsifikua në mënyrë monstruoze numri i vdekjeve.
Babai i tij, Stanley Johnson, tha për BBC se kryeministri britanik duhet të “pushojë” dhe se “atij i duhet pak kohë”
Analisti Nexhmedin Spahiu në një lidhje live për Report TV, tha se kjo ka ndodhur në Zveçan të Kosovës, ku jeton komuniteti serb.
Po mos i kapte te pasuritt as nuk do ta vinte ujin ne zjarr qeveria.
Mjaft me këmbana të rreme alarmi.
Për mua, rëndësi kishte t’i shpëtoja jetën, se me të tjerat, sikundër e thatë edhe ju, merren organet kompetente.
Teksa vendi ynë po përballet me shifra në rritje të të prekurve me koronavirus, vjen një apel nga ministrja e Shëndetësisë, Ogerta Manastriliu.
KF Vllaznia i uron mirëseardhjen këtij futbollisti dhe shpresojmë që bashkëpunimi dypalësh të jetë sa më i frushëm në të mirë të skuadrës tonë.
Këta e pranon edhe vet Deulofeu.
Flasim për mënyrat, idetë se si të tejkalohet perceptimi, por edhe realiteti faktik se ka punësime monoetnike në sektorin privat, ndërsa veçanërisht në kompanitë ku shteti ka pjesë.
Takimi ka përfunduar në barazim 2-2, ndërsa të parët që do të shënonin do të ishin miqtë e Crystal Palace, që do të dërgonin topin në rrjetë nga një goditje këndi në minutën e 39.
Liber Emini, studente në ciklin e dytë në Universitetin e Tetovës nga Kumanova, së fundmi ka lajmëruar se kanë dalë nga shtypi dy botimet e saja të para.
Por a duhet te jepni gjithcka kjo duhet per tu pare.
Në këtë procedurë duhet të negociojmë me të gjithë vendet anëtare, por e rëndësishme është, që vendet anëtare janë dakord t'i hyjmë kësaj rruge.
Firma Lindt & Spruengli konfirmuan të martën për mediet lokale se ekzistonte një defekt i vogël në ventilimin e ftohjes.
”Në orën 11.15 të datës 19 korrik 1976 u dëgjua një shpërthim i madh në anijen tonë.
Një prej viktimave nga katër të tilla gjatë 24 orëve të fundit, është një 57 vjeçare nga Shkodra.
Biberoviq tha se këto incidente drejtohen, ose të paktën janë “të bekuara”, nga qeveria në Beograd.
Në shumë raste, nga dobësia institucionale e trashëguar, por në shumë raste të tjera sepse as nuk dimë dhe as nuk duam të dimë.
Ai deklaroi se presin që sa më shpejt të ketë veprime nga Qeveria, Kuvendi dhe institucionet tjera në raport me menaxhimin e situatës pandemike, e sidomos me pjesën e pakos ekonomike.
Prej tyre u pranuan vetëm tre dhe njëri është për Gostivarin.
OKB: Bota po përballet me një “katastrofë” në arsimimin e gjeneratave të.
“Mbetet të biem dakord mbi emrat e 14 anëtarëve të qeverisë.
Simbolika nuk paguan qiratë, atë e bëjnë vendet e punës”, ka shkruar Grenell në Twitter.
Aktualisht në dy spitalet COVID janë të shtruar 19 pacientë dhe vetëm 4 prej tyre është në terapi intensive.”
Pason sezoni në të cilin do të dominojnë aksesorët femërorë.
Tayna ka treguar se në mesazhe ka shumë emra reperësh të famshëm.
Kur të bëhet zëvendësimi me këtë folje, kuptimin logjik fjalia nuk e humb.
Në Gjykatën Penalë të Anecy janë paraqitur 11 të pandehur, që të gjithë shqiptarë, në një gjykim që fillimisht u mbajt për dy ditë, më 13 dhe 14 shkurt 2020.
Infliximab’ është një ilaç biologjik, pra jo-kimik, që përmban antitrupa që kanë fuqinë për të bllokuar faktorin inflamator, në këtë rast TNF, “faktor nekroza e tumorit”, dhe është eksperimental.
Në pjesën e dytë, nuk do të kishim ndryshim të rezultati, teksa Arsenali nuk arriti që të reagonte me gjithë zëvendësimet e Artetës.
Ky i fundit hapi polemika për thyerje të protokollit pasi ishin një numër tifozësh më i lartë sesa ajo që është e lejuara.
As nuk e kam hulumtuar atë letër, e as nuk e kam pa”, u shpreh Limaj.
Lufta ndaj krimit, korrupsionit, lojërave të fatit nuk do të ndalet me këtë aksion”, ka thënë Veliu, në një bisedë të shkurtër për Express.
Ministri i Shëndetësisë së Kosovës, Arben Vitija, se pacienti i tretë është familjar i 77-vjeçarit të infektuar që u identifikua një ditë më parë.
Na emailet thtoë gjyqtari që Shkëlzen Berisha dhe Nue Kalaj do të bëhej një ditë më vonë.
Ističe da je u Srebrenici stanje općeg ludila.
“Qeveria e Republikës së Kosovës konsideron se veprimet e Dhomave të Specializuara burojnë nga detyrimet dhe përgjegjësitë e tyre ligjore dhe kushtetuese, dhe duhet konsideruar si veprime të pavarura të drejtësisë.
Në një letër zyrtare që Shoqata Ndërkombëtare e Monedhave i ka dërguar Organizatës Botërore të Shëndetësisë thuhet se virusi nuk po transmetohet nga kartëmonedhat.
“Edhe nese jep doreheqje Glauku, LDK-ja dalin serish me kerkese te re: Adelina Ismajli zedhenese e Qeverise, ose s’ka marreveshje” ka shkruar Olluri.
Berisha: Pas Vuçiçit, Edvin Kristaq Tradhtari padit me urdhër të padronit te tij kryeministrin e Kosovës, Ramush Haradinaj!
Dridhje në sipërfaqen e Marsit të matur nga roveri InSight i NASA-s dhe një eksperiment që rikrijon kushtet marsiane mund të zbulojë se si planeti u formua.
Janë të përshtatshme për ambiente pune, por edhe për të shkuar në kafene apo për takime.
Numri i përgjithshëm i të shëruarve deri është gjithsej 6.961 raste, kurse numri i rasteve aktive është 3.924.
Mund të ju udhëzojë ose t’ju kthejë në rrugën e duhur nëse mund të gjeni çelësin e duhur.
Pjesëmarrës në këtë festival kanë qenë rreth 40 shtete.
Në njoftim thuhet që ambjentet e ambasadës do të dezifiktohen dhe do të këtë një njoftim të dytë për rifillimin e punes.
Me këtë vendim mund të preken edhe rreth 5 mijë pjesëtarët dhe personeli ushtarak i SHBA-ve në Irak, kryesisht si këshilltarë.
Kurse Stelina vendosi të tregohet fjalëpak, teksa theksoi se është shumë e lumtur që arriti deri këtu.
Tutje, ai tha se ka zëra brenda dhe jashtë që PDK’ja të futet në qeveri.
Ajo ka treguar se ka kaluar disa ditë me Trumpin në shtator të vitit 1997, pasi kishte shkuar në New York për një fundjavë të gjatë nga i dashuri i saj i atëhershëm, Jason Binn.
Gjatë periudhës 10-vjeçare 1929-1939 u ndërtuan 850 km rrugë kryesore, 456 km rrugë rurale, 4,062 ura të vogla me 10,250 ml dhe 76 ura të mëdha me 2,050 ml.
Cila molë po na ha vërtet?
Ju nuk mund të ndryshoni për dy ditë, duhet të punoni për t’u përmirësuar”, përfundoi holandezi.
Marrja në pyetje e Selimit kishte ndodhur në Prishtinë, teksa për të nuk ishin dhënë shumë detaje përveç që i njëjti kishte qenë në cilësinë e të dyshuarit.
Deri më tani nuk është raportuar për ndonjë të vdekur nga virusi.
Besoj që nuk do të kemi qeverisje më të keqe sesa kishim deri më tani!
Baza e vjetër detare e Duvuljesë ishte bazë edhe për hidroplane.
Zaev tha se në çdo keqpërdorim të tillë ka intervenuar për të korrigjuar, por në praktikë ka shumë.
Sipas kësaj rritje, i bie që qytetarët do të paguajnë 33.3 për qind më shumë, transmeton Koha.
Më tej, analisti komentoi dhe fitoren e Joe Biden si Presidenti i ardhshëm i SHBA, duke thënë se do të ketë sërish kthim te problemet që kishte bota.
Kjo solli një lëkundje të marrëveshjes përforcuese 20 majit 1882.
Ështe e çuditshme kjo zgjedhje fjale, apo tipologjie grumbullimi, ndërkohë që mund të ishin marrë edhe shembuj të tjerë.
Por si ta luftojmë dhimbjen e kokës dhe lodhjen që na ka shkaktuar alkooli?
Është e rëndësishme që të gjithë këta shembuj të dokumentohen dhe t’u paraqiten përfaqësuesve ndërkombëtarë.
“Blegtoria pas vitit 2017, drejt rënies së lirë”, Meta: Braktisja po…
As në fund nuk ka të dhëna për autorin, ose ndonjë pasthënie si të Buzukut.
Në Kombëtare edhe tani ka shumë lojtarë që afrova unë, bëra të debutonin 26 të tillë.
Sipas një ish-punonjësi të kompanisë greke Aktor, e cila më pas u zbua nga Shqipëria, që lekët ti merrte miku i Taulant Ballës, Mond Bego e ka rrahu drejtorin e kompanisë së huaj.
Zyrtari për informim në Aeroportin Ndërkombëtar të Prishtinës “Adem Jashari”, Bujar Gashi, ka thënë se deri më 27 dhjetor pritet të realizohen 280 fluturime që kryesisht janë bashkatdhetarë që vijnë për pushime nga Zvicra dhe Gjermania.
Sepse dikush e merr koronavirusin sikur të jetë sida.
Vuçiç ka paralajmëruar dy prioritete: njëri lufta kundër mafias dhe e dyta Kosova.
Në këto kushte, subjekti i rivlerësimit…duhej të kishte deklaruar heqjen dorë nga kjo çështje, ku palë ishte shtetasi I. Ç”, thuhet në vendimin e KPK.
Njëra arsye është materiale dhe tjetra është se ne jetojmë në një vend të paparashikueshëm dhe të çrregullt, ku njerëzit nuk shohin një perspektivë afatgjatë”, tha Knezheviq.
Gramozi ka edhe një porosi për të rinjtë, e ajo është që të mos harrohet e kaluara, ndërsa porosit institucionet përgjegjëse që të bëjnë më shumë që të dihet fati i familjarëve që ende mungojnë dhe nuk dihet se ku i kanë trupat.
Qeveria Kurti i ka penguar pazaret me thika mbi harta që po i kanoseshin Republikës së Kosovës.
Në rritjen prej 2,9% të punësimit, prodhuesit e të mirave dhanë kontributin më të madh me +1,5 pikë përqindje, ndërsa prodhuesit e shërbimeve kontribuan me +1,4pikë përqindje.
Muajin e ardhshëm Federata Shqiptare e Futbollit do të organizojë kursin për përgatitësit atletikë në Shqipëri.
Dhjetëra mijëra qytetarë të Kosovës dolën në rrugë për të mirëpritur senatorët e ShBA-ve dhe u mblodhën rreth kësaj ndërtese, ku delegacioni zhvillonte takimet.
Përderisa ka aktivizuar një paktë projektesh PPP që janë kërcënim për borxhin publik.
Së pari: nuk është hequr ministria e Diasporës, por i është bashkuar ministrisë së Jashtme (në Kroaci, për shembull, ekziston ministria e Punëve të Jashtme dhe Europiane, pra nuk është kurrfarë krimi që një ministri të mbikëqyrë e menaxhojë dy sektorë).
Lidhur me kёtё aksident ёshtё informuar Prokurori i Shtetit, dhe rastin ёshtё duke e hetuar Njësiti Rajonal i komunikacionit Rrugor.
Ambasadori amerikan në Kinë, Terry Branstad, është larguar mes përkeqësimit të marrëdhënieve bilaterale, njoftoi sekretari i amerikan Shtetit, Mike Pompeo, transmeton Anadolu Agency (AA).
Tek makina, por dhe makinën e kam marrë me bashkëpunim.
Dhe duket pastaj që ajo pati një rol në hije në periudhën e parë të regjimit.
“Nga 21 e çoj në 51 numrin e të vdekurve Piktori, të ketë lajthitur vallë”,-shkruan Maliqi.
Anila Denaj, mori pjesë në prezantimin e projektit “Përmirësimi i qasjes në drejtësi për mosmarrëveshjet e punës”, i cili konsiston zgjidhjen miqësore të mosmarrëveshjeve, bisedimeve dhe kontratave kolektive.
Gjatë 24 orëve të fundit janë testuar 252 persona të dyshuar me COVID-19.
Cohen ngritit një pyetje në profilin e tij në Tëitter se përse një person si Zuckenberg duhet të ketë akses dhe kontroll në informacionet personale të 2.5 miliardë njerëzve.
Ngjashmëritë që ndani me miqtë tuaj më të afërt po bëhen aq intensivë sa filloni të ndiheni sikur jeni motra dhe vëllezër!
Nga Partia Demokratike Shqiptare (PDSH) sot në konferencë për medie akuzuan se Ministria e Kulturës është bastion i ri i punësimeve me kontrata për militantët partiakë të partisë së ministrit.
Vanessa Hudgens duket se po i tregon Austin Butler se çfarë po humb.
Marrëveshja u realizua me ndihmën e bashkësisë ndërkombëtare, e cila dha kontributin e vet për zgjidhje politike të krizës ndëretnike në Maqedoni.
Por, një deklaratë e tillë po shihet me skepticizëm nga kryetari i Odës së Mjekëve të Kosovës, Pleurat Sejdiu, për çka thotë se institucionet shëndetësore nuk duhet të bazohen në donacione.
Po ashtu afrimi në formë huazimi i Mirlind Dakut nga Osijeku, të cilin e menaxhon Shkumbin Qormemeti, me këtë të fundit kam relacione dhe bashkëpunim të ngushtë.
Ronaldo shënoi një gol të jashtëzakonshëm ndaj Lyonit për Juventusin në kuadër të ndeshjes së dytë të fazës së eliminimit direkt.
Radikulopatia, çfarë është dhe si duhet trajtuar?
Ngjarjet po zhvillohen me shpejtësi të lartë.
Unë nuk e doja atë burrë në shtëpinë time, sepse mësova se ai kishte përdhunuar dy gra angleze në të kaluarën” tha ajo.
Gjatë kontrollit të ushtruar nga Policia në banesën e shtetasit A. L. dhe ambientet e tjera përreth saj u gjetën dhe sekuestruan në cilësinë e provës materiale 176.5 kg lëndë narkotike kanabis.
Thaçi në dy vjetorin e vdekjes së Demaçit, sjellë në kujtesë, emrin dhe figurën e Demaçit.
Pamje të rralla, kur lubohej për futbollin e Kosovës, në krye me.
Pena Yte,komandduar nga Ajo mëndie-*NAIMJANE!
Vendi është rrëmujë, se nuk hymë dot brenda”, shton ajo.
Kriza ekonomike e krijuar nga pandemia, ka detyruar shumë sipërmarrje private që të shkurtojnë numrin e punonjesve e kjo është reflektuar në ekomonë e shumë familjeve në rajonin e Lezhës.
Në vitin 1993 ajo mori çmimin prestigjioz Pulitzer për "Shpatorja e egër"dhe më 2014 u nderua me Çmimin Kombëtar të Librit për "Natën e Besueshme dhe Virtuale".
Reja është një profesor i futbollit.
Po vazhdojnë gabimet e arbitrave dhe se përse ndodh unë nuk e di.
Ky diskutim është bërë në një takim të realizuar nga Ministria e Drejtësisë në kuadër të fushatës së “16 Ditëve të Aktivizmit kundër Dhunës me Bazë Gjinore”.
Një praktikë e tillë është vënë në jetë edhe gjatë epidemive si SARS1, MERS dhe Ebola.
Për një gjë të tillë duhen mjete financiare shuma e të cilave është e pa përballueshme për familjen.
Deri në këtë datë, të drejtën për të hyrë në Greqi e kanë vetëm shtetasit shqiptarë me leje qëndrimi, homogjenët grekë, shtetasit grekë dhe punonjësit sezonalë.
Ditët e ngasjes së lirë në kurriz të Amerikës kanë mbaruar”, shkroi presidenti amerikan në Twitter.
Për të rregulluar marrëdhënien mes Operatorit të Sistemit të Shpërndarjes dhe furnizuesve që furnizojnë me energji këta klientë Enti Rregullator i Energjisë miratoi rregulloren përkatëse.
Seanca po vazhdon me debat rreth këtij projektligji.
Këto kompani të verifikuara më herët shtrihen në fushën e ndërtimit, shërbimeve, hidrosanitareve, hoteleri turizëm dhe linjat e transportit të udhëtarëve treguan disa prej agjentëve të OFL.
Askush nuk duhet të bëjë thirrje që kjo të shkelet pa marrë parasysh në atë kush është organizatori”, theksoi Filipçe.
Mirëpo leja e tyre nuk duhet pritur shumë.
Sa i përket mbajtjes së maskave në shkolla, OBSH-ja thotë se ky rregull mund të vendoset vetëm pasi të jetë studiuar rreziku i përhapjes së virusit.
Ish-presidenti francez Francois Hollande tha se muslimanët nuk duhet të identifikohen me terroristët.
Nëse keni filluar kohët e fundit një projekt, mund të ndiheni keq, se po përparon shumë ngadalë.
Në vendngjarje kanë shkuar forca të shumta të policisë rrugore që kanë bërë edhe këqyrjen e vendngjarjes.
Artikulli i meparshemSela: Arbën Xhaferi ishte hero…
Brazili e fitoi garën e futbollit në Lojërat Olimpike 2016, duke e mposhtur Gjermaninë në finale.
Paratë janë krijuar duke paguar taksat e punës në shtet për 10 punëtorët e tij për orë më të shkurtra pune nga sa punohet në të vërtetë.
Reforma zgjedhore e njëanshme e Ramës i mbyll Shqipërisë derën e BE-së!
Kryeministri të tregojë kush janë 163811 familjet që morën ndihma ose të pranojë që gënjeu!
“Ndërprerje masive në sistemin botëror të furnizimit me ushqim do të vijnë nga pandemia”, shkroi në një postim në Twitter Chris Elliot, profesor në Universitetin Queen në Belfast.
Kjo vlene edhe per Shqiperinë!
Po të shohësh çfarë po arrihet është që Huawei është një mjet për partinë komuniste kineze.
“Sot diskutuam edhe për disa çështje të sigurisë kombëtare, sidomos në Siri dhe Libi.
Por, për ironi, ata paguhen nga qeveria sipas një vendimi të para 18 vjetëve.
Zhulieta i është drejtuar rubrikës “Ka një mesazh për ty” në Tv Klan për të plotësuar dëshirën e babait të saj.
Sipas vendimit, gjykata vendosi pezullimin e dënimit me burg dhe konvertimin e tij në 12 muaj prove.
Gjithnjë i kisha dashur fort prindërit e mi, ata bënin gjithçka për lumturinë tonë.
Qerim Kelmendi, ish-ushtar i UÇK-së, është personi që u gjet i vrarë sot në orët e para të mëngjesit, pas mesnatës.
Nëse ngrin në vend ariu, qeni, luani ka shumë të ngjarë të mos të të sulmojnë.
Milani del me njoftim zyrtar: Asnjë pjesëtarë i kubit nuk është prekur.
Si gjithmonë, punëtorët e janë duke u kujdesur për ambientin e komunës sonë, në këtë rast të lumit Krena dhe shëtitores përreth.
Nga fillimi i pandemisë 300.619 persona janë infektuar ndërsa 9.534 kanë vdekur.
Sipas DPHM-së, në mëngjes më ftohtë është në Lazaropole ku është matur vetëm një gradë mbi zero.
Prandaj, simptomat e anemisë pernicioze nuk shfaqen për vite me radhë.
Ronela e kujtoi me fjalë prekëse babanë e ndjerë.
Joan Laporta është i gatshëm të udhëheqë sërish Barcelonën si president dhe nëse arrin të marrë këtë post, ai pritet të jetë i dhënë.
Sipas saj nderimi me Çmimi Nobel për paqen për këtë organizatë duhet të tërheqë vëmendjen për të uriturit në botë.
Ai tha se çdo gjë ka nisur nga burgu në qytetin Salerno.
Keto lloj vrasjesh nuk cudisin njeri sot ne Shqiperi….nuk perbejne lajm.
Do të thotë është mungesa e tregut, mungesa e konsumit, likuiditetit kur të gjitha këto bëhen bashkë, atëherë shumica e prodhuesve do të ndalin prodhimin”, tha Panxha për Radion Evropa e Lirë.
Aliut ia ka fajin Kadriu, Kadriu duhet të heshtë se përballë është Saliu.
Menaxheri i përgjithshëm i klubit të qytetit të Gjakovës Besnik Gojani bëri me dije për “Insport” se ish-futbollisti i Shqipërisë ka dhënë një sasi të madha parash për të ndihmuar klubin e Vëllaznimit për t’u rimëkëmbur nga kriza financiare.
Përjetimet për rezultatet janë shumë më të forta se sa në Kosovë”.
Lista do të përditësohet përsëri pas 2 javësh.
Në njoftimin e SPAK, thuhej se “Zyra Qëndrore Kombëtare Interpol ka përcjellë të dhëna për aktivitetin kriminal të shtetasit Ylli Ndroqi (alias Xhemail Pasmaçiu), të siguruara nga Interpol Roma/Itali.
Problemet e pazgjidhura ende të Greqisë janë me Shqipërinë dhe Turqinë.
Kujtojmë që në Shqipëri është tentuar të zbatohet një iniciativë e tillë nëpërmjet ligjit Nr.10418, datë 21.4.2011, por nuk pati sukses.
“Huqi del me shpirtin thonë shqiptarët” po huqet kurrsesi nuk duhet të barazohen me jetën, e cika për shkak të këtyre sjelljeve po vihet kurdoherë në rrezik.
Këto janë pajisje të jashtëzakonshme që na lejojnë të bëjmë më shumë sesa telefonata.
“Institucionet janë krejt të paafta të bashkëpunojnë me njëri tjetrin në mekanizmin kundër dhunës,” shtojnë ato.
Në një letër drejtuar 27 vendeve anëtarëve të BE-së, von der Leyen dhe Charles Michel, President i Këshillit Evropian, iu bën thirrje vendeve anëtare “të kontribuojnë në rimëkëmbjen e Libanit”.
Kosova pati hyrë në vitin 2020 pa buxhet të miratuar, për shkak se në kohën kur ishte dashur të miratohet Kosova nuk e kishte zgjedhur qeverinë e re, e cila kishte dalë nga zgjedhjet parlamentare të 6 tetorit.
Është e paligjshme të lahen makinat në zonat e banuara në Sharjah, sepse “ndikon në mjedis, pasi nga uji i pistë ushqehen sëmundjet, dë.mtohen rrugët e asfaltit dhe krijojnë një terren edukativ për insektet”.
Do i kujtoje njerezve te dhene pas qefit, parase, ose kotesive te tjera, se asgje nuk eshte me e vyer se jeta.
Procesi para këtij hapi është shumë voluminoz, në çdo aspekt.”
Nga testimet e pjesshme kanë rezultuar pozitivë 4 anëtarë të personelit mjekësor, ndërsa ministria raporton vetëm 2 në total.
Vazhdon tu sherbeje agjenturave,ISIS kalif Salise e Like Florise por indirekt dhe mikut e shokut te tij EDVIN-thonj pa prerit!
Në kapitullin “Kryengritja e Kelmendit” ( f.40) thuhet “Malësia e Madhe kishte dhënë kushtrimin.
Temperatura e mëngjesit do të sillet prej minus 2 deri në 5 gradë, ndërsa ajo e ditës prej 1 deri 7 gradë Celsius.
Siç kuptohet historia e tyre e dashurisë ka nisur shumë herët dhe si fryt u saj sot dyshja janë prindër të një djali të vogël të quajtur, Divin.
Kryetari formal i PD-së Lulzim Basha, duke ndjerë dhimbje pa fund për paratë e popullit, i kërkoi qeverisë shqiptare që administrimin e fondeve dhe transparencën e përdorimit të tyre ta bëjë ai pasi nuk i duhej besuar “qeverisë hajdute të Ramës”.
Ka ndodhur një aksident trafiku në të cilin kanë qenë të përfshirë një automjet dhe një biçikletë me drejtues meshkuj kosovar.
Me shpërthimin e coronavirusit në provincën kineze Hubei – më saktësisht në qytetin Wuhan, fjala karantinë ka qenë më e përdorura dhe e më e përfolura jo vetëm në këtë vend por në mbarë globin.
Shërbimi është bërë viral në mediat sociale, dhe sipas Sugiura, restoranti i tij merr mesatarisht rreth 10 porosi në ditë.
Infektologu Arben Vishaj thotë se përhapja e virusit ndodhë shumë lehtë për shkak se virusi mund të qëndroj dy deri në tre ditë në produktet e përdorura që janë hedhur në rrugë.
Selen kalon kohë duke u argëtuar në një park lojërash me Hasan dhe Xhanin.
Nis shpërndarja e këstit të fundit të “pagës së luftës”
Aksioni nuk do të mbyllej me sukses, por në këtë moment gjithëkush dëshironte që të shënonte edhe një gol tjetër individual.
Rezistenca e tyre krijoi një solidaritet të madh me qindra mijëra studentë dhe qytetarë në të gjithë vendin që protestuan në mbështetje të tyre.
Vajza ka nevojë për dhurim gjaku.
Por kryeministri nuk mund t’ia njohë virtytin e heroit zakonit të viruseve, prandaj ai është duke bërë gjithçka që veprimi i tij të jetë dominues ndaj trajektores normale të epidemisë.
Zoti Mustafa i mohoi këto akuza në një paraqitje para gjykatës më 28 tetor.
Pas bisedimeve me presidentin e Serbisë Vuçiq, Ivica Daçiqi tha se kjo ishte një “rrenë e madhe”.
Një ditë pasi gazeta ‘Bild’ i kushtoi një artikull lobimit të Partisë Demokratike në SHBA, në të cilin akuzohej kryedemokrati Lulzim Basha, shkrimi i prestigjiozes gjermane është fshirë.
Kompania ka bërë marrëveshje partneriteti me gjigantin farmaceutik amerikan Pfizer dhe atë kinez Fosun Pharma për të zhvilluar dhe prodhuar vaksinë kundër COVID-19.
Përndryshe menjëherë do të përballemi me valën e tretë”, është shprehur Merkel, transmeton Klan Kosova.
Kanë shitë 1 ari tokë në vende strategjike deri në 1 e 10 euro!
Pa marrë parasysh konfigurimi i vendit neve na intereson deklarata që e ka dhënë disa herë dëshmitari i koduar dhe na intereson distanca ndërmjet tij dhe personave që i akuzon se i ka parë atje”, u shpreh avokati Naser Raufi.
Dy nga një regjiment nga ata pak mjekë që punojnë në Shqipëri.
Duhet të veprojmë me vendosmëri dhe e urdhërova ministrin e Punëve të Brendshme të zhvillojë politikë në zero tolerancë, kush dëshiron të sillet dhunshëm në rrugë këtë mund ta bëjë në Turqi, jo këtu, theksoi Kurc.
Rama do ta dorezoje stafeten tek Luli, nje tjeter student qe u be minister pa libreze pune.
Negociatat mund t’i bëjnë vetëm ata që janë të gatshëm të bëjnë sistemin e qeverisë së ekspertëve”, u shpreh Abazoviq për “ABC News”.
“Më vjen keq që jam kaq me vonesë!
Zoti Pashaj pohon se, pavarësisht se gjatë karantinës nuk ka pasur mbyllje totale të punës, për kthimin në normalitet po hasen shumë vështirësi.
Pashë sot në lajme janë mbledhur 50 mijë firma për të ndryshuar sistemin zgjedhor.
Nga 12 vrasje, dy viktima kanë qenë femra, një nga Peja dhe një nga Prizreni.
Ramen, Berishen e te tjeret e dime ne se cfare plehrash jane,ndaj ti mbylle gojen dhe mos ha mut nga emigrimi.
Përcaktohen çiftet çerekfinaliste në “Europa League”, Taulant Xhaka mund të gjejë…
Presidenti i Kosovës Hashim Thaçi ka mirëpritur arritjen e marrëveshjes për formimin e Qeverisë së re në Maqedoninë e Veriut.
Klinika me 55 shtretër është e mbushur plot e përplot gjithë vitin.
Si i tillë, ky punim ia shton vlerat historiografisë objektive të këtij vendi.
S’e kam lënë unë muzikën”, janë fjalët e Cozman.
Jashtë Kinës llogariten edhe 100 vetë të infektuar me virusin në 20 vende.
As PDK-ja nuk do të marrë pjesë në votimin për këto marrëveshje.
E njëjta gjë ndodhi edhe ndaj Arsenalit, kur e futi në lojë Cenk Tosuninm për ta zëvendësuar më pas.
Megjithatë jo të gjithë janë dakord me vazhdimin e masave kufizuese.
Mjeku Pëllumb Pipero është shprehur ditën e sotme se vendi ynë e ka kaluar fazën e rrezikut nga koronavirusi dhe se tani duhet të hapet vendi.
Se kjo është e mundur në masë të madhe, këtë e konsiderojnë të anketuarit me moshë më të vjetër se 45 vjet dhe të anketuarit me nivel më të ulët të arsimimit, thuhet në hulumtim.
Një luftë mbi shpërndarjen e një vaksine eventuale është ndarja e aleatëve.
I integruar me një armaturë të nivelit ushtarak dhe me një trashësi afro 13 centimetra, ai është dizenjuar nga një aliazh çeliku i përforcuar me alumin, titan dhe qeramikë, i aftë që të thërrmojë edhe plumbat.
Por në përgjithësi unë mendoj që secili duhet të bëjë më të mirën ashtu si ai beson dhe për aq sa janë aftësitë e tij.
Trajneri i Dritës, Ardian Nuhiu, ka mbajtur konferencë për shtyp, para ndeshjes së rëndësishme në Ligën e Evropës përballë Legia Varshavës.
E ndërkohë bizneset janë duke përjetuar momentin më të vështirë.
“Imao je rok u roku od 30 dana, nije prigovorio”, rekla je ona.
Nuk kam pasur asnjë lloj problematike, njerëzit kanë kërkuar sqarime dhe u kam dhënë sqarime.
“Taksa është karta e fundit përballë Serbisë që ta detyrojmë që ta njohë Kosovën shtet.
U deshën tre vjet për ta ndërtuar anash bulevardit kryesor të qytetit dhe u çel me një ceremoni madhështore në tetor 1988.
Për muajin maj janë paguar mbi 156 milionë denarë për personat e papunë shfrytëzues…
Ajo e bindur tha se nuk do të votojë asnjë mocion vetëbesimi që e kthen PAN-in në qeveri.
Kryeparlamentari Gramoz Ruçi/ Ndryshimi i sistemit zgjedhor është problem kushtetues.
Trupi është më i rrezikuar për viruset e ndryshme.
Pikërisht sipas këtyre legjendave Perandori Osmane ka ndërtuar këtë urë të bukur që të tregojë “korrektesën” e sistemit të atëhershëm.
Masat kanë qenë të dhunshme, frikësuese…
Peshorja është e vetmja shenjë që nuk ka një totem kafshësh.
EMRI/ U ndje keq gjatë orës së mësimit, humb jetën studenti.
Ajo që favorizon Menemesporin nga ekipet e tjera në Turqi, është bashkëpunimi i hershëm me Laçin, pasi marrja e Selmanit u qëlloi një “bingo” dhe portieri shqiptar po kërkohet nga skuadra të tjera të njohura.
Kaq ulet kemi arritur.
Po, në shtëpinë e shëndetit kemi karantinat që duhet ti mbajnë vetëm për kohë të shkurtë pasi pacientat duhet ti dërgojmë tutje, në spitalin e Vranjës.
Amici u themelua për t’u kujdesur për fëmijët nga familjet e varfra, duke ndihmuar 30 deri në 40 familje në periudha normale.
Ajo bën gjithçka për ta zbukuruar dhe për ta bërë shtëpinë një ambient më të ngrohtë për veten dhe të ftuarit e saj.
Gjatë 24 orëve të fundit janë shënuar 4 viktima dhe 748 raste të reja me koronavirusin e ri (COVID-19), transmeton Anadolu Agency (AA).
Pas studimeve, Zisa dhe Rachel erdhën në Shqipëri.
Megjithatë, largimi nga skena i z.Thaçi duket të jetë adaptim i vështirë për Vjosën.
Po puna nuk eshte ketu.
”Nuk e kisha lëshuar debatin në individë, është skenar i LDK-së.
Ai më parë bërë skicën në letër e pastaj e kishte bërë konstruktimin e mullirit.
Nga ky numër i përgjithshëm, 85 prej tyre janë të infektuar me koronavirus, shkruan lajmi.
Megjithatë, kreu i qeverisë shprehet se Thaçi ka të gjithë mbështetjen dhe solidaritetin e Shqipërisë.
Rezultati i grumbullimit i të dhënave nga Enti i statistikës ka karakter të përgjithshëm dhe ato nuk shfrytëzohen për nevoja individuale.
Por duhet ta kuptojnë që të gjemi në hall në këto momente, edhe vetë qeveria është në hall tani.
Megjithëse rreziqet u rritën, interesat e financimit të borxhit qeveritar, por edhe të sektorit privat, ngelën të ulëta.
Duke filluar nga 6 Mars 2020, seria Galaxy S20 do të jetë në dispozicion në ngjyra të ndryshme, klasike.
Prej prej dekadash kisha serbe mohon ekzistencën e kishës ortodokse maqedonase, ndërsa Peshkopi u shpreh se Kisha ortodokse serbe ka problemet e saj të brendshme, nuk është e fokusuar për momentin në zgjidhjen e çështjes së kishës ortodokse maqedonase.
Urime përvjetorin për albumin që ndryshoi jetën time.
Kryeministri bëri thirrje që bashkërisht të mposhtim pandeminë e coronavirusit, sepse siç tha ai tani në vjeshtë, situata do të “nxehet”.
Një ndryshim i madh që do të ndodhë në vitin 2020 ka shumë të ngjarë të jetë një rritje e moshës së pensionit për gratë.
Qau se u çtensionua së fundmi.
Më pas futet në flakon, me një lëng të posaçëm për transportin, për të ruajtur në normë materialin e mbledhur.
Edhe Ilda Zaloshnja, broker në agjencisë imobilare “The point”, konfirmoi për “Monitor Ekonomi” stanjacionin e çmimeve.
“Synimi ynë është që sa më shpejt të arrihet një marrëveshje për normalizimin gjithëpërfshirës të raporteve, përfshirë edhe me një dokument ligjërisht obligues.
Pas një mandati dhe katër vitesh të gjata, duhet që presidenti në detyrë të largohet nga Shtëpia e Bardhë më 20 janar.
Sipas organizatës ndërkombëtare Amnesty International (AI), regjimi sirian i mbështetur nga Rusia ka kryer “krime lufte” në veriperëndim të Sirisë, transmeton Anadolu Agency (AA).
Ajo që unë bëj është që lexoj, mëngjes e darkë çfarë bëjnë të tjetrët.
Cilësitë që i bëjnë ato të shkëlqejnë janë të lindura.
Por ndonjë lojtar atje i Kukësit mund të ketë biseduar me gazetarët.
Këtë e tregoi si me asistin e mrekullueshëm në golin e parë ashtu edhe në episodin me trajnerin kundërshtar, Pep Guardiola.
Marrëveshja është ratifikuar me Ligj, në vitin 2013, me 2/3 e Kuvendit dhe është bërë obligim ndërkombëtar.
Albin Kurti dhe Isa Mustafa po e mbajnë të fshehur një takim që kanë zhvilluar mbrëmë në villen e liderit të LDK’së në Prapashitcë.
Se pari, transporti ne një qytet tjetër do te rriste tarifën e pastrimit për qytetaret e Durrësit ose për buxhetin e shtetit.
Nëse më pyet nëse më intereson që ata më rrezikojnë mua dhe pozicionin tim në LSDM, unë do t’u them atyre, në prill kemi zgjedhje për kryetar të LSDM, kemi demokratizim të zgjedhjeve, secili anëtar do të votojë.
“Të gjithë e dinë historinë e Osman Ejupit që arriti t’i punësojë katër fëmijët aty.
Ai shënoi në suksesin 2-0 kundër Sittard.
Me tre gola në katër paraqitjet e tij të fundit, do të ishte vendim fatal nëse Ferran Torres do të lihej në bankën rezervë ndaj Liverpoolit.
Si do të hapemi?
Edhe pse Zvicra nuk është anëtare e BE-së, ajo është pjesë e marrëveshjes së Shengenit.
Ovidi (Metamorfoza, IV, vargu 586): Kadmi i shndërruar në gjarpër deshi të fliste, por gjuha u copëtua në dy pjesë.
Me shume se askujt tjeter, janullatos i duhet greqise, per te kombinuar planet e saj ne interes te vet dhe jo ne interesin tone.
Opozita parlamentare është e bindur se hapja e listave dhe heqja e koalicioneve parazgjedhore janë të domosdoshme.
Sigurisht duke qenë prezentë në Itali, jemi marrë që nga trafiku i klandestinëve, prostitucionit, armatimit, dalëngadalë grupet tona krijuan njohje.
Si Netanjahu edhe rivali i tij Benny Gantz nga aleanca e qendrës blu-bardh deri tani kanë dështuar me krijimin e qeverisë.
“Më pak të prekur do të jenë profesionistët në shërbimin e shëndetësisë, shkencës, teknologjisë, inxhinierisë, arsimit, biznesit dhe profesionet juridike”, thuhet në raport.
Kompanisë i është hequr ky borxh tatimor në fillim të shkurtit 2020, ka mësuar Insajderi nga burime brenda ATK-së.
Për çdo gjë e pasiguri që do na ndodhte ne, R.Elezi ishte përkrah dhe në mbështetje.
Drejtoria e Gjendjes Civile i përgjigjet KQZ-së: Rreth një milion banorë nuk kanë…
Siç ka filluar të ndodhë me qeverinë Rama me vendosjen e 15 kushteve nga PE për hapjen e negociatave….
Për këtë drejtoresha, Fahrije Hoti thotë se u ndërtua me lot të të gjallëve dhe gjak të të masakruarve.
Më poshtë lajmi.net ua përcjell formacionet zyrtare të dy skuadrave për këtë ndeshje.
Sipas birimeve të KosovaPress-it, deri në këtë moment janë afër 8 mijë vetura që kanë hynë në Shqipëri, shumica e të cilëve janë fokusuar drejt bregdetit shqiptar në Durrës, Vlorë e Sarandë.
Cili mërgimtar, (qoftë edhe ai më përkrahësi i flaktë i qeverisë shqiptare) do të mund të numëronte qoftë ëdhe një gjë të vetme që u bë për diasporën që nga Samiti i kaluar, apo qoftë që nga samiti i Parë?
Në mesin e kësaj klime, në politikën gjermane nisi të bëhej jo pak tërheqës koncepti i Lebensraum (hapësirës jetike).
Gjithsesi, ky fakt nuk ndikon në vazhdimësinë e Bundesligës, për arsye se atje është marrë vendimi për izolim vetëm të personit të infektuar apo të rrezikuar dhe jo izolim i gjithë ekipit.
Me një vlerë tregu prej më shumë se 500 miliardë eurosh, Alibaba është një nga koncernet më të vlefshme në botë.
Gjatë sesionit u shfaq edhe një film i metrazhit të shkurtër lidhur me temën e sesionit i përgatitur nga ish- nxënësia e Qendrës së Kompetencës, Ulpiana Gashi.
Edhe pse 39-vjeçar, sulmuesi suedez po tregohet vendimtar te ekipi i Stefano Piolit dhe kjo po bënë që ai të tregohet edhe arrogant ndonjëherë.
Çmimi ‘Panchina d’Oro’ – ose ‘Pankina e Artë’ do të ndahet këtë pasdite, me tre favoritë tashmë për ta fituar atë.
Akti i Presidentit parandalon një goditje të rëndë kundër Kushtetutës, pasi neni 129 i Kushtetutës sanksionon në mënyrë të qartë dhe urdhëruese se “Gjyqtari i Gjykatës Kushtetuese fillon detyrën pasi bën betimin para Presidentit të Republikës.”
Numrat e lojtarëve u pikturuan me dorë në kurriz.
Atij iu gjetën dhe iu sekuestruan në cilësinë e provës materiale sende që i përdorte për të vjedhur (dy fletë sharrë hekuri, kaçavida dhe pinca), si dhe biçikleta më të cilën u largua ( e cila rezultoi e vjedhur).
Të kaluara e të mbyllura, që nga koha e Edita Tahirit, ju po kaloni nëpër të njëjtat tema, e po i shqyrtoni si të reja.
Dhe për të arritur këto zgjidhje ne luftojmë për të marrë pushtetin.
Ne të dyja nga do t’ia nisim?
Ky moment është shkëputur nga takimi i djeshëm ku më ndërmjetësimin e SHBA, Kosova dhe Serbia nënshkruan një marrëveshje ekonomike prej 16 pikash.
A nuk kemi humbur mjaftueshëm ne shqiptarët në 5-shtete të ndarë nga lojrat e perëndimit, e kush më shumë sesa ne në Ballkan ka humbur territore dhe njerëz dhe sot duhet të riulemi pa asnjë dëmshpërblim dhe ndëshkim ligjor ndërkombëtar?
Komisioni Shtetëror i Zgjedhjeve ka konfirmuar listën e kandidatëve për zgjedhjet që do të mbahen më 15 korrik, sipas të cilit Lëvizja Besa – Besa është pjesë e Koalicionit “Mundemi”.
“Paratë e pista kanë vënë në lëvizje vendimin për shembjen e Teatrit Kombëtar”, Vokshi: Bashkë me artistët do t’i bëjmë rezistencë kësaj hordhie që…
Ndërsa arsyeja përse dëshirojmë ushqime të kripura në mëngjes ka të bëjë me mungesën e sodiumit.
Nisma duket se lidhet me faktin që pavarësisht karantinimit, në mjedise të hapura apo parqe, qytetarët qarkullojnë lirisht apo qëndrojnë për orë të tëra.
Vetëm kur mendoni se telefonat inteligjentë janë të shtrenjtë, një aparat tjetër i pabesueshëm i përballueshëm dhe i mirë vjen për t’ju treguar se jeni gabim.
Bëhet fjalë për Uendi Vecajn, i cili u bashkua me ekipin në verën e vitit 2017, ndërsa këtë sezon ka zhvilluar 12 paraqitje me Teutën në Superiore, ku ka arritur të gjejë rrjetën vetëm një herë.
Përmirësim i nivelit të shërbimit ndaj anëtarësisë dhe rritje e efiçencës etj.
Gjithsesi i ftuar në “Sport News” që transmetohet në “News24”, Mema është shprehur se në kohën kur drejtonte ai nga stoli te bardheblutë, ishte një skuadër më agresive se tani, që mendojnë vetëm për rezultatin.
Centimetrat katror katror në qendër të Tiranës janë pushtet dhe pasuri reale, e cila i vendos në avantazh absolut poseduesit e tyre kundrejt gjithe shqiptarëve të tjerë për 100 vjeçarin tjetër.
Shtetet e Bashkuara shtuan 245,000 vende të reja pune në nëntor, shifra më e ulët që nga prilli dhe treguesi i fundit se punësimi është ngadalësuar ndjeshëm gjatë një shpërthimi të ri të koronavirusit në vend.
“Në Bujanovc kishte gjasa që shqiptarët të humbnin shumicën, por kanë arritur të që marrin shumicën”, u shpreh Cakaj.
Pika 2 e këtij neni, shpreh se ‘Mosplotësimi i detyrimit të këtij neni është shkak për ndërprerjen e trajtimit financiar sipas këtij ligji’?
Në Testin e Arsyetimit Logjik morën pjesë 424 kandidatë dhe u kualifikuan 403.
Më tej gjermanët kanë theksuar se heqja e taksës do të ishte një hap i rëndësishëm për të rifilluar dialogun mes Kosovës dhe Serbisë.
Këto pretendime janë mohuar vazhdimisht nga qeveria malazeze.
Zvicra aktualisht po përjeton një numër në rritje të infeksioneve.
Ne sot kemi kërkuar nga kryetarët e regjionit që ti referojnë pacientët të cilët kanë simptome në Covid-19 dhe trajtimi shëndetësor do të bëhet pastaj nga ekipet përgjegjëse në repartin e infektivës.
Nga këto që dëgjuat ne jemi të kënaqur, por puna duhet vazhduar dhe për këtë.
Kim Mehmeti: Parlamenti shqiptar të merret me të kaluarën e errët të miqve serbë të Piktorit!
Ja si iu del boja dita ditës mashtrimeve të Ramës!
Cilat janë pasojat e përdorimit të heroinës?
Ky është një mesazh i rëndësishëm për politikën.
Ajo që është sfidë e mëtutjeshme për institucionet e sigurisë, është përkujdesja për familjet e të rënëve në detyrë, disa nga të cilët jetojnë në kushte jo aq të mira financiare.
Në 24 orët e fundit janë regjistruar 82 raste të reja me koronavirus, ndërsa një tjetër person ka humbur jetën.
“Në këtë vend ka urrejtje ndaj muslimanëve nën petkun e laicizmit.
“Besoj se do të ketë një efekt të mirë në ekonominë e Beogradit dhe Prishtinës, do të ketë një efekt të mirë tek njerëzit.
Ministria e Arsimit ka njoftuar se sesioni i provimeve të vjeshtës do të nisë nga 24 gushti dhe do të përfundojë në 3 shtator 2020.
Balanca është program në çdo gjë.
Nga 127 rastet e djeshme me coronavirus, 51 prej tyre janë deklaruar se nuk kanë pasur kontakt me të infektuar, ndërsa 76 prej tyre njohin person të infektuar me të cilin kanë pasur kontakt.
A je bërë pishman që dogje mandatin?
“Për aplikimet që janë kryer prej datës 11 deri më 17 dhjetor, ekzekutimi i pagesës së 10%-shit nga Trusti, siç edhe është njoftuar gjatë aplikimit, pritet të bëhet më 23 dhjetor 2020”, ka bërë të ditur Trusti Pensional i Kosovës.
Pas kësaj ndeshje, kemi dy të tjera që do të luajmë në Shkodër, por na duhet të marrim pikë edhe jashtë.
Sot më 21 qershor 2020, janë shëruar 29 pacientë derisa numri i përgjithshëm i të shëruarve deri më sot është gjithsej 1047 raste.
Ai shpreson se programi artistik muzikor, me potpuritë tradicionale që I kultivon grupi do të pëlqehet nga adhuruesit e muzikës së mirëfilltë shqipe.
Dorëzohen kallëzime për pjesëmarrësit në liturgjinë në…
Ministria e Shëndetësisë e Shqipërisë ka publikuar bilancin ditor të viktimave dhe rasteve me koronavirus.
“Greqia pas pandemisë duhet të jetë Greqi e ripërtërirë.
Një rikonfirmim marrëveshjeje me PS-në, një palë zgjedhje sa për të thënë dhe fape e fap, LSI do ishte sërisht në pushtet, dhe me gjasë me shumë më shumë ndikim në qeverisje se sa bashkëqeverisja 2013-2017.
Por ky do të ishte një shpjegim tejet i thjeshtëzuar i asaj që ndodhi.
Gjëja më e rëndësishme për ne është që të kemi zgjedhje të ndershme dhe demokratike më 12 prill”, tha mes tjerash Mickoski.
Bateria mund të ngarkohet plotësisht për tri orë me një prizë elektrike të rregullt në shtëpi.
Pretendohet se krimet ndaj tyre janë kryer në dy zona, në Kukës dhe në ish-objektin e Ministrisë së Punëve të Brendshme në Prizren.
Jemi stërvitur me ngarkesë të lartë në këtë periudhë edhe pse të distancuar nga njëritjetri.
Qytetarët deklarojnë se shkaku i vetëm është bindja politike.
Blerja e shtëpisë nga ana e babait dhe menaxherit të yllit argjentinas, dëshira për të rivalizuar edhe njëherë të fundit me Kristiano Ronaldon, ishin dy arsye të mjaftueshme për të rilindur një shkëndijë të vjetër.
“Është koha e fundit që spektri politik në vend të jenë të bashkuar dhe të unifikuar të mbrojmë shtetin tonë nga çdo tendencë që mund të vijë për ta futur atë në negociata e kompromise të dhimbshme.
Futbollisti shqiptar ka gjetur rrjetën për herë të 10 në kampionat ditën e sotme.
Prandaj, seanca trajnuese u mbajt atje sot, në mënyrë që të merrni një pamje si do të tuket ndeshja pa tifozë.
“Pas qëndrimit 17 ditë në Klinikën Infektike në QKUK për tu trajtuar nga virusi, pas dy javësh ka dal me rezultat negative dhe sot ka përfunduar lindjen me operacion.
Ne kemi bërë ankesa dhe kështu kemi marrë edhe premtime nga ministria që do të shqyrtohet ky problem, por asnjëherë nuk jemi marrë seriozisht”, është shprehur ai.
Operacioni i parë filloi më 22 tetor 1943 dhe ishte koduar me emrin “Pirati”, i cili u pasua me operacione të tjera si në Lushnje etj.
Këto hapa të rëndësishëm do të ndihmojnë në rimëkëmbjen e ekonomisë pas pandemisë me mundësi më të mëdha për zhvillim ekonomik.
Pas një konflikti që aty patën drejtoresha e kësaj shkolle me një mësuese të ciklit të ulet kjo e fundit përfundoj ne spital.
Në një periudhë të shkurtë kohore, një rrjet bankash i quajtur ‘Al-Rajhi’ u përhap në të gjithë Arabinë Saudite.
Kjo u bë përmes një letre zyrtare që Kurti e ka nisur në selinë e LDK-së në Prishtinë, e me anë të së cilës e ka njoftuar atë se nuk do të pranojnë marrëveshjen e djeshme ku partia e Mustafës e kërkon kryeparlamentarin, si dhe premtimin për president.
Botuesi i gazetës, Alban Dabulla, nënvizoi domosdoshmërinë e kontributeve për të mbajtur në këmbë organizatat e dëshmorëve dhe vlerat e historisë së vendit.
Edhe pse mazhoranca i ka lënë në dispozicion një vend në komisionin parlamentar të Reformës Zgjedhore, pikëpyetja ngrihet nëse opozita jashtëparlamentar do e shfrytëzojë këtë mekanizëm apo do kërkojë mundësi tjetër.
Këta 9 shqiptarë (disa akoma janë gjallë) sot e kësaj dite, çuditërisht konsiderohen si personalitete që i kanë “dhënë” shumë arsimit dhe kulturës shqiptare.
Ndërkaq, në nivel vendi me CoVid-19 aktualisht ka të prekur 12 policë, të cilët u infektuan në vijën e parë të frontit me pandeminë.
Nuk ishte e lehtë që të jetoja në rrugë.
Mjekët janë në detyrë, kaq di të them unë.
Zoti ju ruajt dhe paci shendet ne familjet tuaja!
“Ai nuk po bën Trumpin”
Kjo do të thotë që udhëzuesin, jo vetëm duhet ta mbani mirë parasysh në çdo paragraf te tij, por ta mishëroni ju të parët.
Sidoqoftë, të dy ikonat tashmë kanë çimentuar trashëgiminë e tyre si ndër importet më të mira të huaja që e hijeshuar Ligën Premier.
Paratë do të përjashtoheshin nga taksat.
Cfare do nxjerresh nga nje 20 vjecar,nje axhami,nje adoleshent i paformuar.
Sa jokreativ paskan qenë këta që e udhëheqin sot Shkupin, teksa kanë menduar se veprimet e tyre të shëmtuara mund t’i ndërmarrin në kohën kur botën e ka kapluar një pandemi e neveritshme dhe kur në vijim e sipër është muaji i Ramazanit.
Duke ditur që vetëm një individ mund të grumbullojë një miliard grimca virale që janë në mutacion vazhdimisht, çdo person i infektuar i jep virusit një miliard shanse për t’u përshtatur më mirë te njerëzit.
Por, Bashkimi nuk kishte udhëtuar për tu dorëzuar dhe këndellet në periudhën e dytë, duke e fituar 21:31, për të shkuar në pushim me rezultat 46:43 për suharekasit.
Ky formular quhet formulari i vetëdeklarimit ku me përgjegjësi të plotë ligjore do të shkruani edhe një herë adresën tuaj të banimit dhe më pas do duhet ta firmosni.
Analize ne formene nje thashethemnaje, e cila terhoqi giithe paloqerine mediatike te beje ne unison komentet terkuze.
Me rezultatin 3-7, atje ku në mënryë të pazakontë edhe Çekiçi realizoi me kokë, por edhe duke fituar një penallti.
‘Shumë institucione në Kosovë dhe në vende tjera nuk i njohin këto objekte si trashëgimi sepse në fakt këto monumente së pari duhet të shpalosen para qeverisë, pastaj të ngritet vetëdijësimi tek popullata.
Ndiqemi hera-herës dhe me këshillime të mjekut të familjes por nëse mjeku këshillon për shtrim në spital, nuk duhet të hezitojmë.
Dritan Rexhepi njihet si kreu i një grupi të fuqishëm kriminal që trafikon kokainë nga vendet e Amerikës Latine në drejtim të Europës.
I hapën derën me nderim e temena dhe ngjiti shkallët serbes dhe po hiqte kapellen cilindër dhe dorashkat e bardha në para sallonin Mbretëror.
Ndërsa sot, të dy palët pritet t’i takojë edhe presidenti amerikan Donald Trump.
The Guardian ka botuar sot një shkrim lidhur me bisedimet serbo kosovare që do të mbahen në 27 qershor në.
Ajo qe ndodhi eshte se trami u bashkua me interesat e Rusise per te minuar NATON dhe BEne.
Në Tiranë operojnë mjaft biznese bullgare, ndërkohë që gjithnjë e më shumë po rritet numri i turistëve që vizitojnë qytetin.
Kim Kardashian i ka kaluar muajt e karantinës së bashku me fëmijët dhe bashkëshortin e saj Kanye West.
Po ashtu edhe zëdhënësja e Fondit Ndërkombëtar të OKB-së për Fëmijë (UNICEF), Marixie Mercado, tha se shumë fëmijë në Afganistan vuajnë nga kequshqyerja.
Na kanë izoluar këtu dhe përveç kësaj na sjellin edhe të infektuar."
J.Lo dekolte shpërthyese gjatë xhirimeve të “Hustlers”
Ministri në detyrë i Shëndetësisë, Arben Vitia ka thënë, se prej 15 prillit, në Kosovë, do të ketë masa rigoroze kundër koronavirusit.
Trotuaret në shumë zona të Lezhës kishin degraduar për shkak të mungeses së investimeve prej shumë vitesh, ndaj dhe ndërhyrja që ka nisur ishte mjaft e nevojshme.
“Vajta në fshat por nuk ishte ai.
Zyrtarja e OBSH-së në Kosovë: Mësimi për klasat e ulëta të fillojë,.
Shilegov kërkon që sivjet të punësojë 91…
Për shembull, në Iran ka rritje ditore të rasteve, pasi numri i tyre ka rënë.
Njera mase kufizimi eshte me e marr se tjetra.
Përhapja e pandemisë dhe pezullimi i punës në shumë institucione nuk do të vonojë publikimin e aktakuzave të para të ngritura nga Prokurori i Specializuar.
Krahasimi mes grupmoshave në studim tregoi se konsumi në rritje i kafesë turke ka një ndikim pozitiv në elasticitetin e arterieve.
Roma jo vetëm që nuk u tërhoq, por shënoi edhe dy gola të tjetrë në minutat e mbetura të këtij fraksioni me Veretout (35’) dhe Mkhitaryan (44’).
Bjellorusi-Shqipëri, rruga drejt ëndrrës së madhe nis nga…
“Komisioni Qendror i Zgjedhjeve tashmë është në pritje të vendimit që shpall datën e zgjedhjeve në mënyrë që të fillojë me përgatitjet intensive për organizimin e këtyre zgjedhjeve.
Të dyja këto ndeshje do të zhvillohen në muajin mars.
Shefja e Zyres së BE-së theks të veçantë i ka vënë përfshirjes së komuniteteve, të cilat janë “në disavantazh të qasjes së shërbimeve esenciale”.
Krerët e Barcelonës janë të interesuar që 17-vjeçari të luajë më tepër dhe nuk duan të dërgojnë atë huazim te ndonjë klub tjetër.
Ismaili përmes një postimi në Facebook, ka shkruar se këtë lojë të rrezikshme të cilën është duke e bërë kryeministrin në detyrë, do të përfundoj me humbje për vet atë por edhe për Kosovën.
“Serbët me qejf i presin dhuratat ruse dhe u janë falenderues për këtë, por prioriteti i vërtetë për Beogradin janë lidhjet më të afërta me BE-në, sepse atje janë paratë”, vlerësoi Galeotti.
Me qindra mijëra vjeçare shtëpitë e ndërtuara, prej dy muajsh shohim te magazinat që kanë bërë matje, nuk na kanë thënë se kush janë.
VMRO-DPMNE-ja me të madhe konteston masat Qeveritare për parandalimin dhe luftimin e Covid19.
“Recovery Fund nuk do t’i zgjidhë në fund të fundit problemet dramatike të Italisë dhe Greqisë.”
Tutje ai kishte deklaruar se gjatë kohës sa ishte rektor, ka marrë letra kërcënuese dhe është tentuar t’i bëhet shantazh nga Vehbi Miftari, mirëpo që këto letra do t’i bëjë publike.
Gazeta informon kryesisht mbi Kongresin amerikan, (Parlamentin), presidencën dhe fushatat elektorale.
Gjermanët e paguajtën atë me para të falsifikuara.
Një tjetër aspekt që do të theksoja është sistemi gjyqësor, ku vëmë re zgjatje të pafund të çështjeve gjyqësore, çka vështirëson edhe ecurinë e bizneseve.
Edhe kryeministri Edvin edhe ministri i sa po propozuar e kane futur organin mashkullor ne te njejten ‘VRIME’!
Fabrika ProDyn prej dy vitesh po rritet me ritme të shpejta në treg sesa kolegët, pasi destinacioni i saj është Gjermania.
Sipas statistikave të publikuara nga Zyra Evropiane e Azilantëve (EASO), në korrik, kërkesat për azil për herë të parë dhe riaplikime nga shqiptarët, ishin 505 në total.
Franca, Italia, Spanjë dhe disa vende të tjera kanë kërkuar që të merren parasysh edhe këto mundësi për kohën pas pandemisë.
Nuk isha në Teatër me urdhër partie, as për të marrë vëmendje, madje nuk isha aty as për aktorët, por sepse për mua e shkuara i jep vlerë të ardhmes.
Turistëve do t’u merren kampionë për testim në aeroporte dhe do t’iu nënshtrohet protokolleve të higjienës, të cilat nuk do të eklipsojnë diellin dhe bukurinë natyrore të Greqisë”, tha Mitsotakis.
Deputeti i AAK-së, Gazmend Syla, ka bërë thirrje që shteti t’u dalë në ndihmë luftëtarëve të UÇK-së që jetojnë në kushte të rënda dhe vetëm me pensionin prej 170 eurosh.
Me ato para Rama do paguaje kestin e radhes te borxheve gjigande qe na ka rrasur, tani na plas edhe infeksion total dhe prinderit tane i mori lumi, sado qe bejne cmos te ruhen te shkretet.
Çdokush në sektorin e kujdesit shëndetësor është i mirëpritur.
Në tabelat e raportit të siguruar nga gazeta Infokus ka edhe ndërmarrje të tjera që kanë performuar pozitivisht por që në raportet e auditorit kanë vërejtje të shumta të menagjimit.
“Le ta zgjidhim menjëherë këtë punë.
“Të dy viruset së bashku mund të jenë më të dëmshëm për mushkëritë dhe mund të shkaktojnë probleme të rënda në frymëmarrje,” tha ai.
Pandemia ka shkaktuar papunësi, pasi te pakten 50 mije vete kane humbur punën.
Në SHBA në total janë 1 milion e 484 mijë e 285 të infektuar dhe 88 mijë e 507 të vdekur nga Covid-19.
“Ne duhet të jemi të përgatitur për një numër të madh njerëzish që lëvizin kundër vullnetit të tyre”, tha ai.
“Frikë nuk duhet të kenë njerëzit pasi panë këtë ngjarje dhe tërmetin 2.8 magnitudë që kanë parë në vendin tonë.
Dhe nisur nga kjo sjellje me realitetet që krijoheshin për vendin, ai nuk nguroi asnjëherë për t’ju përgjigjur të gjitha thirrjeve, duke e konsideruar si një zgjedhje më të drejtë e më dinjitoze në shërbim të atdheut.
Kjo komplikohet edhe më tepër kur krijimi i institucioneve nënkupton edhe ndryshim të epokave.
Do të ishte me rëndësi një diskutim privat me personin me të cilin kemi hasur probleme apo vështirësi në komunikim.
Sipas tij fatura e borxhit do të paguhet nga shoqëria.
“Ka ndihma nga jashtë, ne kërkojmë pjesën tonë.
Duhet të jemi të vlerësuar nga BE’.
Ky vendim sot paraqet një humbje të madhe për letërsinë dhe historinë.
Në shumë vënde kishte edhe kundërprotesta.
Por kur efektivët futen në lokal, të mbuluar me copë në pjesën e banakut gjejnë një burrë, ndërsa një tjetër del nga tualeti…
“E di që jam i privilegjuar sepse kam patur çdo në jetë, por më besoni që ndonjëherë dua të jem i panjohur.
U paralizuam të gjithë”.
Për sa i përket OTP Albania, kështu operon.
Por Berisha thotë se ditët e vështira dhe të zeza për shqiptarët kanë përfunduar njëherë e mirë.
Matteo Salvini u largua nga koalicioni qeverisës në gusht të vitit 2019, por ai është duke përgatitur kthimin në qeverinë italiane, kësaj here si kryeministër.
Ndërmarrja e qarkullimit publik – Shkup, informoi se prej sot në ora 21, e deri të hënën në ora 5, transporti publik në qytet nuk do të funksionojë.
Në aspektin teknik, rrëzimi i tij erdhi si rezultat i një mosmarrëveshjeje rreth tarifave 100 për qind të Kosovës mbi mallrat serbe, por diplomatët e BE-së u neveritën rreth periudhës kohore kur ndodhi një gjë e tillë.
Që nga rrëzimi i sundimtarit afatgjatë Muammar al-Gaddafi në vitin 2011, Libia nuk gjen qetësi.
Rezultatet do të dërgohen në Uashington dhe do të paraqiten në një sesion të përbashkët të Kongresit më 6 janar, të cilin do ta kryesojë zëvendëspresidenti aktual, Mike Pence.
Kur të ftohen patatet shtoni kastravecët, rrikat dhe koprën, përzieni mirë dhe shtoni erëza sipas dëshirës.
Bubulina bashkëpunoi me anije të tjera tregtare, ndërtoi me shkathtësi, përfitoi nga luftërat Napoleonike.
Sa i përket filmit “Ultras”, bëhet fjalë për Sandron, aktorin kryesor në film që i përket grupit “Apache” të Napolit.
Sa e rëndësishme është për klubet që kampionati të mbyllet në fushë?
Diçka e tillë thjesht ndodh.
Po bëhen pesë vite që po mbahemi në paraburgimin e shutkës pothuajse të izoluar tërësisht.
Kjo do të thotë që edhe nëse kompania rihap zyrat e saj në vitin 2021, shumica e punonjësve do të punojnë në distancë mbi një bazë të përhershme.
Bardhi paralajmërim të frikshëm: Do të publikojmë fakte tronditëse për vjedhjen me…
Artikulli i meparshemXhemi Shehu tregon arsyen pse iku nga “Portokalli”
Ai tha se problemi qëndron tek palët e tjera, duke shtuar se, janë pikërisht ata që e kanë të nevojshme edhe dakordësinë përmes ambasadorëve.
Komisioni Shtetëror i Zgjedhjeve (KSHZ) e filloi seancën në të cilën i shqyrton dhe vendosë për 2.142 ankesat e shtruara për procedurën e votimit dhe për përmbledhjen dhe përcaktimin e rezultateve të votimit në zgjedhjet e parakohshme parlamentare.
Një prej ndjekësve e pyeti moderatoren se cili është kuptimi i emrit të djalit, ndërsa ajo e sqaroi për të gjithë.
Mësimi online ka filluar edhe në Universitetin Fehmi Agani në Gjakovë.
Alarmi vjen nga Alban Zusi, drejtor ekzekutiv i Shoqatës së Industrialistëve Ushqimorë.
Në një intervistë për medien serbe “Novosti.
Ka një vajzë dhe një djalë.
Mbretërit” arritën të marrin një fitore të rëndësishme dhe t’i japin fund rezultateve të këqija, por pas ndeshjes, më i përfoluri është gjyqtari kryesor Martinez Munuera.
Vetëm në muajin qershor kanë humbur jetën 29 persona, tre prej të cilëve në 24 orët e fundit.
I quajtur si babai i tij, Diego, thuhet se është në gjendje të rëndë shëndetësore, pas infektimit me pandeminë globale.
Marrëdhëniet e Trump me kancelaren Merkel dhe ish-kryeministren britanike Tereza Mej ishin dy nga më të vështirat që unë kam parë.
Një spital për të sëmurë nuk prodhon vota, prodhon shoqëri të shëndosha, e shoqëritë e shëndosha nuk votojnë të sëmurë.
Superiorja do të mbyllet në transfertën e parë ndaj Ballshit.
Por ne rastin konkret, nuk me duket se polici e ka shkrepur armen pa arsye…
Duhet theksuar se socialistja e zgjedhur me origjinë kosovare gjithashtu përfaqëson komunitetet e huaja, e cila veçohet si portret i një gruaje të guximshme, transmeton tutje albinfo.
Është “El Chiringuito TV” ai që njofton të gjithë për një kalim të mundshëm të Serxho Ramos në Serie A, aty ku do të mund të ribashkohet sërish me Kristiano Ronaldon, por këtë herë në radhët e Juventusit.
Për atë gur vritemi që të gjithë.
Pronarët e hoteleve në Kodrën e Diellit, thonë se, institucionet nuk rregulluan as infrastrukturën rrugore të brendshme, as kanalizimin, e as lagjen e vilave.
Duke mos funksionuar bizneset dhe me pezullimin e futbollit, nuk ka të ardhura nga biletat apo nga shitja e të drejtave televizive.
Dalin pamjet shokuese/ Detaje të reja dalin në dritë: Brenda…
Entuziazmi është i madh te bardheblutë pasi kanë peshkuar kampionët e Gjeorgjisë, duke parë që emrat e tjerë të kundështarëve të mundshëm, frikësonin edhe më shumë.
Nga nesër në orën 13.00, gjatë gjithë ditës së diel, deri të hënën në orën 05.00, do të jetë gjithçka e mbyllur, në të gjitha qendrat urbane të republikës së Shqipërisë.
Nuk e meriton gjendjen e vështirë dhe do të kthehet.
Jemi jashtëzakonisht të shqetësuar, me qasjen në raport me Serbinë.
Numri i rasteve aktive sot arriti në 20.691, njoftoi Mbrojtja Civile.
“Opozita erdhi sa për foto, u shitën”, banorët e Unazës e thonë troç: Legalizimet i mori kush dha bakshish, po nuk na sollën shkresa, do i presim me…
Si zakonisht këtyre proceseve të ndryshimeve po i prinë rinia.
Megjithatë, Selmanaj ka replikuar se “jemi lodhur me gjëra të tilla”.
Por si u njohën çifti presidencial?
Për takimet e zhvilluara me struktuat më të larta të Shtetit amerikan, presidentë, senatorë dhe kongresmenë, mbështetjen financiare e politike?
Nuk ka asgjë më të mirë se sa një filxhan kafe me krem, por nëse do shohësh kaloritë, të shmangësh kremin është mënyra më e mirë në këto raste.
Elita Rudi dhe Gjiko do të bëhen sërish prindër.
Nuk ka më dhënie dore, nuk ka më shko në plazh të gjithë rrëmujë atje, nuk ka më të turremi të gjithë në autobus apo në restorant.
Edhe pse Kosova i pranoi të gjitha ato kompomise, Serbia nuk e pranoi Planin, me çka u bllokua edhe anëtarësimi i Kosovës në OKB dhe në organizata të tjera.
Në muajt gusht – tetor, të gjitha llojet e kredive për individë në bankën tonë arritën pothuajse në të njëjtat vlera, krahasuar me të njëjtën periudhë me vitin e kaluar.
Ish-diplomati thotë se shpreson që Qeveria e re në Prishtinë të jetë në gjendje të rrëzojë sistemin politik të mbizotëruar nga figura të kohës së luftë dhe që kanë të kaluar të diskutueshme.
Nuk kemi të bëjmë me një akuzë, kemi të bëjmë me fakte dhe me prova.
Besoj dhe shpresoj shumë që fundi i muajit maj, ne të na krijojë mundësi që të fillojnë avionët e parë me turistë të huaj nga jashtë drejt Shqipërisëthotë Blendi Klosi, Minstër i Turizmit dhe Mjedisit.
Sallauka thotë se për shkak të ndalimit të punës së gastronomisë nga ora 21:00 janë detyruar t’i largojnë disa punëtorët nga puna dhe rrezikojnë që t’u ulen pagat punëtorëve që aktualisht janë në punë.
E kulloten si kulloten e shkon në fushë si shkon në fushë.
VIDEO/ Malazezët protestë kundër serbëve, aty shihet edhe…
Për shqiptarët po ashtë festë është edhe 22 nëntori (e hënë), Dita e Alfabetit Shqip ndërsa për komunitetin mysliman festë është edhe 20 korriku (e martë), Kurban Bajrami.
Nuk ka vende të urgjenca.
“Sot jam para jush me ndjenja të përziera si asnjëherë më parë ngase është hera e parë që po ju drejtohem pa xhemat.
Në Mal të Zi në 24 orët e fundit janë testuar 168 mostra.
Me vendim te prokurorit trupi i pa jete i viktimës dërgohet në Institutin e Mjekësisë Ligjore për obduksion”, thuhet në njoftim për këtë rast.
Ismail Qemali me 14 bashkëpunëtorë si dhe disa nënshtetas të huaj do të mbajë një kuvend mbi situatën politike në Shqipëri.
Kush e ka ngjitur në skenë Avdullah Hotin?
Ata janë të shantazhuar çdo ditë për të paguar media që përndryshe shpifin për ushqime e ilaçe që i vendosin në diskutim dhe i reklamojnë si helme potenciale.
“E vlerësoj kontributin e komunitetit boshnjak në shtetndërtimin e Kosovës, po ashtu e vlerësoj edhe traditën e jashtëzakonshme të bashkëjetesës dhe të harmonisë në diversitet etnik, religjioz e kulturor që ka vendi ynë”, tha kryeministri Hoti.
Profesori nga Sarajeva: Karagjorgjeviqët dhe Novak Gjokoviq janë shqiptarë!
Midis skuadrës së Tiranës dhe Shaqir Tafës janë arritur të gjitha dakordësimet dhe pritet që futbollisti t’i bashkohet ekipit të kryeqytetit për ndeshjen kundër Crvena Zvezdës.
Statutin e kishte hartuar shkrimtari i njohur Thanas Jorgji.
“Bazuar në këtë, vetëm në një rrethanë iniciativa për mocion mund të ndalet: nëse të gjithë deputetët nënshkrues i tërheqin nënshkrimet”, ka thënë ky burim.
Nuk kam pse ta fsheh dashurinë thashë me vete.
Besoj se as shkencërisht nuk është e mundur që nga relacione inçestesh të lindë gjithë bota dhe të jenë në rregull nga trutë.
Ky artikull u frymëzua nga një shkrim i Jonathan Kay në quillete.
Në reagimin e saj, Ruiz Calavera vë në dukje se "reforma në drejtësi u miratua nga Parlamenti shqiptar me një votë unanime të të gjitha forcave politike.
Mjafton të pyesësh gjimnazistët sesi ndihen në matematikë në fizikë, ata do thonë që për çdo orë mësimi që ne bëjmë, prindërit tanë janë të detyruar të paguajnë nga 10 mijë lekë të vjetra për orët e mësimit private dhe kurset private.
Ajo u zhduk pak momente pasi u largua nga një lokal në qendër të Glasgow.
Një sjellje e turpshme e cila, falë kësaj dispozite, do të sanksionohet ashpër”, tha ajo.
“Nëse mund të shkonim menjëherë në mënyrë elektronike, kjo do të ishte mirë.
Gjysmëfinalja e Ligës së Kombeve kundër Maqedonisë Veriore dhe një finale e mundshme me fituesin e Gjeorgji – Bjellorusi, mund t’i japin Kosovës biletën për Euro 2020.
Nga ajo kohë ne kemi një thënie këtu për Suarezin.
I favorizuar nga virulenca më e ulët e sëmundjes, Berlini ishte në gjendje, si pikë e pestë, të vendoste masa për ta frenuar atë, pa patur shqetësimin e një rritje marramendëse dhe shkatërrimtare të infeksioneve.
Sado qe mundohesh te fshehesh origjinen,debilitetin nuk e fsheh dot,por e promovon edhe ne pak fjale.
Presidenti i vendit, Hashim Thaçi, pati sot një takim informues me komandantin e Forcës së Sigurisë së Kosovës, gjenerallejtënant Rrahman Ramën.
Në janar të vitit 1991 u emërua Shef i Stacionit Sinoptik pranë Repartit të Helikopterëve Farkë, ku punoi deri në korrik të vitit 1992 dhe, për shkak të reformave që u kryen në atë kohë në ushtri, u nxorr në rezervë.
Po shfaqim brengën tonë nëpërmjet kësaj video të bashkangjitur rreth asaj se çka ndodhi pas ndeshjes Feronikeli – Llapi në hapësirat e brendshme të stadiumit.
Po ashtu ajo tha se kanë trajtuar amendamentet për buxhetet e katër komunave të cilat nuk e kanë pasur buxhetin në asambletë komunale.
Një punëkërkues mund të përfitojë vetëm një herë nga ky program.
Mjaftojmë të shohim edhe objektivat e merkatos së bardhebluve, ku kërkohet Gledi Mici dhe është përfolur edhe për Bruno Ditën.
Që nga fillimi i janarit, vazhdon qarkullimi i viruseve të tipit A dhe B të gripit.
E rëndësishme është që të ndërtohet një ekip I fortë dhe me objektiva të qarta për të synuar Kupat e Europës.
Fakti që ke grumbullime të identifikuara.
Nëse për një pyetje ka mbushur dy rrathë përgjigja për këtë pyetje do të jetë e pavlefshme dhe do vlerësohet me 0 pikë.
Ministri edhe njëherë apeloi për përgjegjësi dhe mobilizim nga qytetarët.
Për të limituar më tej ankthin këshillohet të kombinoni frymëmarrjen e thellë me kontraktimet muskulore.
Ky është një moment kyc për vendin e cilësuar si një nga më të rrezikuarit prej sëmundjes që ka përfshirë globin.
Ka qenë kjo e fundit që më pas e ka transportuar drejt Spitalit Rajonal të Durrësit.
Sipas parashikimeve yjore të Paolo Fox, kjo e martë do të jetë dita ideale për të vepruar, për të lëvizur në punë ose për të sqaruar çështjet që kanë mbetur pezull.
U detyrova të largohem me shpejtësi prandaj nuk ndalova”.
“Përgjegjësia sociale është një lloj imperativ biznesi për çdo institucion serioz, dhe Federata e Futbollit të Maqedonisë e konfirmon këtë jo vetëm tani, por edhe gjithë këto vite që kemi lënë mbrapa.
“Nata e parë ne Dibër dhe Qendër Zhupë ka kaluar qetë, pa incidente, pa lëvizje dhe kjo është mirë.
Po ashtu, kryeministri Hoti ritheksoi se, pavarësisht rrethanave dhe vështirësive që mund të dalin gjatë procesit, Qeveria e Republikës së Kosovës është e përkushtuar që ta zhvillojë agjendën e saj të integrimeve euroatlantike.
Ndërsa përgatitet projekti i tranformimit më të rëndësishëm në kryeqytet, Piramida e Tiranës, e cila do të jetë dhe shtëpia e përhershme e TUMO Tirana, përkohësisht TUMO Tirana do të operojë në Qendrën Arena.
Rama nuk i ofron shpresë asnjë shqiptari, ndaj LSI e ka derën e hapur për të gjithë.
Vendimet e tij do t`i dërgohen Komisionit Parlamentar të Reformës Zgjedhore, nëpërmjet të cilit ato do të paraqiten për t`u miratuar ne Kuvend.
Me shpërthimin e pandemisë, e pezulluam përkohësisht, por jemi gati ta lançojmë përsëri si projekt.
Ka një kohë për të dëgjuar, ka një kohë për të vendosur, ka një kohë për të votuar”.
Pra edhe sipas BE-së, negociator me Serbinë është Kryeministri, Qeveria qe raporton në Kuvend, dhe jo Presidenti.
Kurse në po të njëjtën periudhë kohore kanë qenë edhe 10 raste të vrasjes së rëndë në tentativë dhe 11 vrasje të rënda kanë ndodhur brenda tetë muajve.
Nëse shkencëtarët federalë konfirmojnë një infektivitet më të shkurtër, task forca duhet të shkojë përpara dhe të sigurojë që Zvicra t’i përshtat rregullat për këto gjetje të reja shkencore.
Kjo seancë e jashtëzakonshme është thirrur me iniciativë të LDK-së dhe është nënshkruar nga më shumë se 40 deputetë.
Redaksia e sportit në Telegrafi.com si gjithmonë ka zgjedhur formacionin më të mirë të xhiros në Superligë.
Vuçiq tha sot se ka folur me ministrin e Jashtëm rus Sergei Lavrov për të gjitha temat dhe sipas tij kjo periudhë është më e vështria për Serbinë që nga shpallja e pavarësisë së Kosovës.
E varrosën me veshjen peshkopale në një kishë të Prizrenit.
Ndëshkimi më i keq për ta kur ti mundim”, tha Zivadinovic.
Shkova në dhomën tjetër dhe pata Luckyn në kafazin e tij.
Të enjten pasdite Hëna do të kthehet e favorshme dhe morali juaj do të rritet.
Ishte një e shtënë", tha ai.
Ne do t’i përfundojmë këto në 1-2 javët e ardhshme.
Të shtunën dhe të dielën temperaturat maksimale do të rriten në 13 dhe 15 gradë, me çka në fillim të javës së ardhshme do të ngjiten në 19 gradë.
Ata kryesisht kanë dështuar të na çojnë përpara.
Tre ditë më vonë, pra sot Policia e Kosovës ka arritur që ta arrestojë të arratisurin, i cili në Dubravë ishte duke e vuajtur dënimin për veprën penale “sulm ndaj personit zyrtar”, shkruan lajmi.
Do me thënë ne kemi qenë në njëfarë mënyre natyralisht të izoluar me mbylljen e kufijve dhe nuk ka pasur kontakte.
Pjesa kontinentale e Kinës nuk ka regjistruar raste të reja prej 33 ditësh dhe me sa duket vendi komunist ka çrrënjosur krejtësisht epideminë.
“Unë i kam transportuar në Kladushën e Madhe, më pas në kufirin me Kroacinë.
Iniciativa rajonale e ashtuquajtura “Mini-Shengeni” ballkanik nuk po e merr mbështetjen e Bashkimit Evropian.
“Nuk mendoj se demokracia rrit pandeminë, mendoj që demokracia mund ta vendosë në kontroll.
Sot, qytetarëve po u cenohen të drejtat me lehtësi nga regjimi i Edi Ramës, sepse kryeministri anti-shtet po pengon ngritjen e Gjykatës Kushtetuese, me qëllim kontrollin politik të saj.”
Një prej të rinjve 16-vjeçari, L. Saliaj, ishte nipi i burrit të saj.
Në intervistë, ajo rrëfen se pavarësisht talentit, nuk është vlerësuar në Shqipëri dhe kjo për shkak të divorcit.
Në emisionin “Debat Plus”, Haradinaj tregoi se nuk “do të kishte logjikë” të takohej me të, në një kohë kur Rama e ka paditur në gjykatë.
Tirana u shpall kampione e Superiores për sezonin 2019-2020, duke e merituar suksesin pas ardhjes së Egbosë me fitoret rresht që bën jehonë të madhe.
Po ashtu, presidenti turk sulmoi edhe Francën duke u shprehur se fshihet pas sjelljes së Greqisë dhe qipriotëve grekë.
Grupi i xhirimit të emisionit “Stop” ka shkuar drejt anijes, që ka 2 muaj që qëndron e bllokuar bashkë me ekuipazhin e saj.
Kryetarja e LSI i uroi suksese Z. Hasani në misionin e tij në Tiranë dhe siguroi mbështetje të plotë për konsolidimin e rrugës së integrimit euro-atlantik të Kosovës.
Eshte veprimi i duhur i Rames ne keto momente epidemie.
Edhe pse kërkesat janë pothujase të njëjta, një pjesë e këtyre ushtarëve nuk duan që të bashkangjiten në parti politke.
Në 24 orët e fundit në këtë shtet janë konfirmuar 15,968 raste të reja me Covid-19, bilanci më i lartë që regjistrohen në vend brenda një ditë që nga fillimi i pandemisë.
Edhe pse Greqia dhe Italia mbeten dy vendet kryesore pritëse për migrantët shqiptarë, gjeografia e destinacionit u diversifikua, duke përfshirë vende të tjera europiane dhe të Amerikës së Veriut.
Albana Osmani heq dorë përfundimisht nga televizioni?
“Megjithatë, në pjesën më të madhe të historisë së vet të hershme – përmes mëkateve, siç janë mosveprimi apo moszbatimi – ajo dekurajonte, injoronte dhe përçmonte gjenerata të qytetarëve në Kanzasin e Zi.
“Marrëveshja që së shpejti do ta firmosim për të lehtësuar procedurat doganore mes dy shteteve na çon në destinacion: shëndrrimin e portit të Durrësit në një port defakto të Kosovës”, tha Rama në Pallatin e Kongresit në Tiranë.
Madje, këta fëmijë vazhdojnë të rriten duke mos menduar se çka i pret në të ardhmen.
Presidenti i Republikës, Ilir Meta, ka pritur në një takim Kryetarin e Fasonistëve të Bashkuar, z. Gjergji Gjika.
Rezulton se qindra të sëmurë trajtohen me oksigjen nëpërmjet bombolave të improvizuara.
Nga fillimi i vitit 2016, ka qenë kryetar i Bordit të Autoritetit Rregullativ të Komunikimeve Elektronike dhe Postare, gjatë së cilës kohë Kosova ka marrë kodin e telefonisë 383 nga Unioni Ndërkombëtar i Telekomunikimeve.
“Sa do të mund të ec kjo qasje e amerikanëve që lidhet me ekonominë nuk dihet”.
Familjet e tyre edhe mund të internoheshin.
Këngëtari nga Kanadaja, Justin Bieber po rezulton të jetë edhe më i suksesshëm se mbreti i muzikës rock.
Ai do të varroset në vendlindjen e tij në Kerman, aty ku afërsisht miliona njerëz kanë pushtuar rrugët për ta ndjekur funeralin.
Zëvendës kryeministri Abazi dhe ministri Sveçla janë duke e terrorizuar Policinë e Prokurorinë, duke iu bërë presion qe t’i mos i arrestojnë kriminelet që po e sulmojnë Insajderin”, ka shkruar Olluri në llogarinë e tij private, në Facebook.
Ministria e Punëve të Jashtme, në bazë të informacioneve që ka marrë nga Konsullata në Itali, ka informuar se deri në këtë moment, nuk ka asnjë informacion për shtetas të Maqedonisë së Veriut i prekur nga koronavirusi.
Ndërkaq, kujtimet e këqija të saj janë: “Babai im u nda nga jeta.
Bayern Munich është kthyer në rrugën e fitoreve në Bundesliga.
I treti në listë është Edinson Cavani i PSG-së me 223 gola.
Shumëkush në kryeqytet u ngjit në trena për t’iu drejtuar brigjeve të detit.
E qetë dhe paqësore, protesta për riun e vrarë nga efektivi i Shqiponjave ka sërish të njëjtat kërkesa.
Epoka e Rilindjes së Hershme.
Po si nuk u lodhët, bezdisët e nuk u mërzitët?
Poshtërimi i Tao-Ramës, nga deklaratat; do ta shkarkojmë Metën, tek votimi.
Ish zëvendësministrja e Arsimit, Nora Malaj shpjegoi për Report Tv simptomat e para që pati dhe si e përballoi betejën e saj me COVID-19, për të cilën u kurua në banesën e saj së bashku me të shoqin, i cili u prek gjithashtu.
Aeroplani i Pakistan International Airlines u rrëzua me 107 pasagjerë në bord.
Sa herë më duhet t’ju them se nuk kam kryer operacione të fytyrë.
Kaluam mesoren dhe hymë në studio.
Mjekët në terren raportojnë se rastet e rënda nuk zhvillojnë një “ngarkesë virale” të lartë (përqendrim të virusit) por një sindromë stuhie citokine.
H., 61 vjeç me detyrë përgjegjës i ndriçimit në zonat urbane, të dy banues në Berat.
Siç ishte dhe ku ishte/ Nis firmosja e peticionit për rindërtimin.
Turqia rikthen traditën blej një bukë paguaj dy, edhe për të.
Trump habitet: Gjermania trajtohet më mirë nga tregjet financiare?
Pra, ky objekt dhe kjo adminstratë në Mushnikovë-Zhupë është në kuadër të reformave të adminstratës komunale, e cila punon parreshtur për mbërrirë dhe tejkaluar objektivat e saj.
Do preferoja më shumë hapjen e shkollave sesa aktiviteteve sportive”.
Po ashtu edhe vendet e tjera të rajonit janë në krye të klasifikimit për gjatësinë e trupit.
Masat e bllokimit në qytetin australian të Melburnit do të zgjaten me dy javë, tha sot kryeministri i shtetit të Viktorias, Daniel Andrews, pavarësisht nga një rënie e ndjeshme e infeksioneve të reja të përditshme të koronavirusit në shtet.
Rekomandohet që ky qull të zihet së paku 2 deri në 3 herë në javë.
Sepse tani ai ka të bëjë me një marrëveshje për të prodhuar disqe, duke iu shitur „industrisë".
Dhe unë dua të falënderoj të gjithë fansat e mi për të gjithë atë dashuri dhe mbështetje për këngën time të re dhe jam shumë i lumtur dhe i vlerësuar që të gjithëve u pëlqen kjo këngë.
Volkswagen u ofrua sot t’u paguajë 830 milionë euro klientëve të tij gjermanë, si reagim ndaj padisë më të madhe gjermane në lidhje me skandalin e trukimit të motorëve me naftë, edhe pse negociatat me shoqatën e paditësve kanë dështuar, tani për tani.
Nëse te gjitha këto adresa ka mendim pozitiv pse jo edhe në të ardhmen të jem pjesë e politikës në Kosovë.
Urania Pirovska, kryetare e Komitetit të Helsinkit në Shkup, për Radion Evropa e Lirë thotë se gjatë periudhës në vazhdim, si rrjedhojë e karantinës pret që të rritet numri i parashtresave që kanë të bëjnë me dhunën në familje.
Kurrë nuk u step prej frikës, kurrë nuk u mposht prej dhimbjes, kurrë nuk u ligështua prej trysnisë.
Në kuadër të masave kundër koronavirusit të ri (COVID-19) vizitat në mauzoleum do të mund të zhvillohen deri në orën 16:00.
Por maska për popullsinë nuk ka.
Unë në përfundim të mandatit do kisha mundësi të dëgjoja që i mbaroi mandati ministrit të Brendshëm, jo ministrit të Policisë apo të rendit.
Ke harruar faktorin kryesor qe mungon ne vendin me kriminel dhe te korruptuar te planetit:Njeriun!
Gjatë raportimit në mbledhjen online të Komisionit të Sigurisë, në videon e publikuar nga Ardi Veliu, ky i fundit thotë se mamaja e adoleshentit shfaqet me pistoletë në dorë.
Prandaj, duke pare natyren e denoncimeve, është luks te presësh reflektim nga autoritetet.
Në vend ka sërish demonstrata, së shpejti do të udhëtohet.
Atëherë, ju e dini përqindjen e vdekshmërisë.
Sepse burokratet nuk mendojne por vetem zbatojne urdhera!
Një bashkëbisedim i sinqertë që nxorri në pah sfidat që përballen jo vetëm shumica e shqiptarëve, por edhe vetë ata brenda PS.
Kemi përfunduar pas VV-së, sepse fushata është zhvilluar duke e kopjuar VV-në.
Me mijëra njerëz nuk i morën fletët e votimit që kërkuan; fituesit në disa gara të Kongresit u njoftuan më shumë se një muaj më vonë.
Më kontrolluan zyrën dhe banesën.
“Los Blancos” e rikthyen avantazhin në minutën e 62’, kur kapiteni Sergio Ramos realizoi nga pika e bardhë dhe pastaj e thelluan atë në 1-3 përmes golit të Luka Modric në minutën e 90.
Këtë e ka bërë të ditur kryetari i Këshillit të Komunës së Tetovës, Bekim Memeti.
Sot është një nga mbrojtësit më të mirë të botës dhe shkoi pranë fitimit të Topit të Artë, por 8 vite më parë Virgil Van Dijk rrezikonte jetën e tij.
“Ku jeni ju trima”, ekzekutimi i vëllezërve Bardhi në Krujë, kushëriri i…
Si në rastin e Landshutit, ashtu edhe në rastin e Neu-Ulmit, në bankën e të akuzuarve ishin vetëm ndihmësit.
Personalitete të ndryshme, ish-futbollistë, sportistë, politikanë etj, janë tronditur nga humbja para kohe e argjentinasit.
Mihal Bardhi:Si quhej Ura-Vajgurore dikur dhe historia e Urës së.
Ekonomia e krizës nuk mundet në asnjë mënyrë të mbulojë krizën e ekonomisë, përkundrazi, ajo do ta zgjasë dhe thellojë atë.
Fati luan një rol kryesor në këtë fushë, megjithatë ka dhe prej atyre lojtarëve që ishin të detyruar të ecnin në këtë rrugë duke mos pasur asnjë alternativë tjetër.
Këto janë pesë vendet më të goditura nga Covid-19 në…
Nuk e dinë nëse do strehohen aty, apo nuk do strehohen.
Është me vlera atdhetare dhe morale, që të respektohet kontributi i atyre shqiptarëve të ndershëm, pjesëtarë të Shtabit të Përgjithshëm të Ushtrisë, ashtu dhe luftëtarëve të thjeshtë që sakrifikuan gjithçka për luftën.
Kartelat i japin nëntë banka, numri më i madh, përkatësisht 280 mijë i japin bankat më të mëdha NLB Banka, Komercijalna dhe Stopanska.
Në fokus të këtij takimi është tërmeti tragjik i 26 nëntorit, që la pasoja katastrofike në Shqipëri, duke marrë 51 jetë njerëzish dhe shkatërruar mijëra ndërtesa.
Humbja e njerëzve të dashur.
Europa nuk përjashtohet nga sanksionet, si disa vende të tjera.
Megjithatë, Wilson paralajmëroi se “te miqtë e Serbisë jashtë Serbisë nuk duhet të dërgohen sinjale të përziera”.
Gjatë 24 orëve të fundit.
Agjentët kriminalë pas pesë vjetësh në pushtet lëshojnë plumba ngado e kujtdo, duke na kujtuar zërin e martirëve që vjen nga varri i tyre dhe i jep shpresë e besim mijëra shqiptarëve.
Shqipëria e 21-vjeçarëve do të ketë ditën e sotme një tjetër përballje pas fitore historike në shifrat 1-5 në transfertën ndaj Austrisë.
Bie fjala, nëse bash kanë dashur që ta përjashtojnë këtë rebele, atëherë shumë më e logjikshme ka qënë që këtë ta bëjnë në vitin 2014, kur ajo ishte ende relativisht e parëndësishme dhe dëmi që ai do të mund ta bënte do të ishte i menaxhueshëm.
Nuk mund të rrisësh paga kur një kilomert rrugë, gjysmë të mbaruar, e tenderon 20 milon euro.
Ky në foto është Instituti i Artit Kontemporan në Boston, jo Projekti për Kamposin e ri Universitar!
Infermieri italian e thotë drejtpërdrejtë: Kurojmë vetëm ata që kanë shanse për të…
Arb Manaj ka shpërthyer në Turqi me skuadrën e Keciorengucu.
Në sallat e operacionit mjekët i ndërrojnë ato çdo dy orë.
Pra lidhja midis tyre është më e afërt nga sa është pranuar.
Qeveria këtu do të duhej të përfshihet më thellë, dhe përveç pakove financiare që ka lëshuar në treg, ajo duhet të bëjë më shumë për ekonominë e vendit, duke u orvatur të mos lejojë kolapsin ekonomik.
“Dekreti grek ka vlerë për hapësira mbi 24 milje hapësirë detare.
Simboli apo stema e familjes së Kastriotëve mbi shqiponjën dykrenare ka yllin me tetë cepa.
Të ftuar janë edhe presidenti i Algjerisë Abdelmadjid Tebboune dhe presidenti i Republikës së Kongos Denis Sassou Nguesso, i cili kryeson Komitetin e Nivelit të Lartë të Unionit Afrikan për Libinë.
Si ilustrim i këtij kulti, qyteti i Chemnitz u quajt gjatë kohës komuniste para viteve 90-të si Karl-Marx-Stadt.
“Dallimet e vogla do të shkrihen me kohë.
Por, modernizimi ishte shumë i shpejtë dhe u akuzua mbi të gjitha nga fetarët se Irani po bëhej perëndimor.
Fëmijët e Stefanias mendonin, se „Romek" ishte vëllai i tyre.
Ai thekson se së bashku me një italiane vullnetare, bazuar edhe në rregullin e studimit, nuk duhej ta dinin se çfarë vaksine realisht kanë injektuar në trupin e tyre; vaksinën e coronavirus apo atë të meningjitit.
Një video e fundit në “YouTube” e publikuar nga “RT” sugjeroi që fëmijët duke luajtur pranë kullave të 5G mund të vuanin nga kanceri, gjakderdhje hundësh dhe paaftësitë e të mësuarit.
Përdorimi i simboleve kombëtare nga shqiptarët në Serbi është e drejtë e tyre njerëzore, kombëtare dhe ekzistenciale.
Ky ishte mesazhi im që e përçova këtu dhe do jetë mesazhi i njëjtë që do e përçoj në Serbi”, tha Grenell.
E krejt tulatshëm rrjedh çdo lajm tjetër përveç të drejtës së diasporës për të votuar, me një prej sistemeve që mund të zgjedhin, qoftë edhe si Kosova, apo cilido vend i rajonit.
Por, siç e thashë më lart, luhej më shumë në tavolina sesa në fushë.
Ju, keni deklaruar që do ta ktheni votimin e Kodin nga Parlament.
Një lajm tepër interesant është duke qarkulluar në mediat kosovare, bëhet fjalë për futbollistin e Liverpulit, Xherdan Shaqiri.
Zaneti ka folur për mediat italiane sa i përket rastit të Koronavirusit që ka prekur gjithë Italinë dhe si ka ndikuar kjo pandemi te Interi.
“Virusi ka rrugë të gjatë nëse ne e lejojmë.
Padyshim që meritat për këtë sukses shkojë për Plorin, i cili pas këtyre arritjeve me skuadrën lezhjane shihet edhe si i nënvlerësuar në punën e tij.
Siç ka bërë dhe po paralajmëron se do të bëjë, Lëvizja Vetëvendosje dhe Albin Kurti”, thuhet në reagimin e LDK-së.
Shumica thonë se u janë reduktuar orët e punës, kurse 20% kanë pasur reduktim të pagës dhe po 20% thonë se kanë marrë pezullim të përkohshëm.
Në disa raste paraprakisht lideri i partisë, Menduh Thaçi tha se po bisedohet me RDK-në, por nga ajo parti para pak kohësh bënë të ditur se nuk do të marrin pjesë në zgjedhje.
Gjithashtu, më duket që elitat politike e kanë humbur lidhjen me popullin dhe nuk i kuptojnë brengat me të cilat ballafaqohen.
Ndërsa Kryesuesi i komisionit Arben Gashi ka thënë se komisioni mblidhet dy herë në vit.
Për drejtorin ekzekutiv të Shoqatës së Bashkive, qeveria duhet të rishikojë qasjen e saj ndaj pushtetit lokal dhe të ketë një rritje të buxheteve të tyre.
Një shqiptar ka traumatizuar qytetarët e Strasburgut pasi është spërkatur me benzinë dhe më pas i ka vënë flakën vetes para ndërtesës së Parlamentit Europian.
Ato janë manipulime të kryebashkiakut të Bulqizës, Lefter Allës dhe komisariatit.
Në varësi të mundësive dhe kushteve para dhe në vendvotim do të vendosen në vende qartë të dukshme materiali edukativ-informativ për respektim të masave mbrojtëse dhe rekomandimeve.
Dihet shumë mirë se sa e ndjeshme është të ndryshohen kufijtë”.
Punonjësit shëndetësorë, veçanërisht në këtë periudhë, janë nën presion të madh.
Prej tyre, mbi 3.4 milionë janë shëruar dhe mbi 413,000 kanë vdekur.
Dje, në këtë orë, Adela ime e dashur, këto ishin mendimet dhe dëshirat e shpirtit tim.
[truncated: 773,279 more chars]
