# Supplementary material for: Probing language identity encoded in pre-trained multilingual models: a typological view
Source: PeerJ Comput Sci. 2022 Mar 15;8:e899. doi: 10.7717/peerj-cs.899 (PMC9044357; doi:10.7717/peerj-cs.899)
Supplement: Supplemental Information 1 [file peerj-cs-08-899-s001.zip › Raw data or code files/multilingual sentences/Basque.txt]

Bost argazkilarik 2017an Indiara egindako bidaian jasotako 30 argazkik osatzen dute erakusketa.
Ostiralero hitzaldiak eta ikastaroak antolatu dituzte.
Baina La Salleko Derrigorrezko Bigarren Hezkuntzako bigarren mailako ikasleek lehen urratsak emanak dituzte.
Oihana Unanuek gidatuta eta seiko taldeetan banatuta, mapa eskuan hartua, zuhaitzak ezagutzeko zazpi geldialdi eta zazpi froga egin behar izan dituzte parte hartzaileek.
Gailu horiek jarri zituztenekin hitz egin genuen; batek urrutiratu zuen.
Paperean zegoen funts eta dokumentazio guztia eskaneatu dute, «toponimia-lana euskarri digitalean gorde eta erabili ahal izateko lehenengo urrats» bezala.
Gainera, herritar asko jaiaren zain egoten dira.
Abenduaren 14tik 20ra bitartean, Karreane kultur etxean eman beharko da gustuko diseinuaren aldeko botoa.
Kasu honetan, prostituziora behartuak izatea”.
Hau da gure industria turistikoaren balio erantsia», borobildu zuen Osinaldek.
«Disko berria maiatzean aurkeztu behar nuen Berlingo Filarmonikan»
Ordizian izan ziren dinamizatzaileen hitzetan, «orokorrean herritarrak ondo jaso dute kanpaina.
Abenduak 20. EnekoDorronsorok Fredi Pelaezekin batera sortutako diskoa aurkeztuko du, 13:00etan, pilotalekuan.
Bisita izatez ataundarrek Barandiarani bere abizena hartzen duen eta omenaldi moduan egin zioten museoan bertan egin ohi den arren, gaurkoan eguraldia lagun eta pilaketak ekiditeko asmoz, paseo gisa egin dute.
Hala ere, Beasaingo Udalak, adibidez, jendarte inklusiboa, zaintzailea eta proaktiboa aldarrikatu nahi du maiatzaren 17arekin bat eginez.
Presio egiteko astelehenetan, asteazkenetan eta larunbatetan, txanda bakoitzeko azken orduan, lanuzteak egingo dituzte.
Kanpoko talde esanguratsuak ere ekarriko ditu Lazkao Txiki Musika Eskolak.
Ikasleak ere gustura itzuli dira, hori bai, erdiak bakarrik, 7-8 lagun.
Barrena parkean jarritako eremuan, 900 PCR test egin dizkiete kutsatutakoen hurbilekoenei; aurreneko emaitzetan ez da positibo berririk agertu.
Kasu horietatik 87 Gipuzkoan izan dira, 52 Araban eta 167 Bizkaian.
Birkalkuluak eta doikuntzak egin beharko dira orain udal aurrekontuetan.
EAJk baino ia 500 boto gehiago lortu ditu EH Bilduk Ordizian, 2016an baino 200 bozka gehiago lortuta.
Aldundiak eta Kabiak erabakiak berandu eta gaizki hartu dituzte.
Hala onartu du elkarteak, joan den ostegunean Villabonan egindako batzar nagusian.
Bertan, korrikalariek eskuinetara hartuko dute, eta Lazkaibar kaletik Ordiziara helduko dira.
Eusko Legebiltzarrerako hauteskundeak uztailaren 12an egiteko erabakiak kezka eta kritika ugari eragin ditu alderdien artean.
Arreta eman didan gauza bat, besoak jaisteko gero eta joera zabalduagoa da».
Turista bakoitzak, bataz beste, hiruzpalau egun igaro ditu gurean.
Aforoa bete denez, sarrerarik ez dago.
Irauli egin da eta larrialdi zerbitzuak bertan ari dira lanean.
Eusko Jaurlaritzak eta Kataluniako Generalitateak salatu dute 155. artikulua ezartzen ari dela Espainia, saiheska.
Lanerako moduan gauden bitartean, ondo gaude.
Perlinesek bizitzako etapa berri bati ekin nahi diola azaldu du, eta etapa berri horri ekiteko beharrezkoa ikusi du zinegotzi karguari uko egitea.
Txertoaren iritsiera dela eta, zuhurtziaz hitz egin du Urkulluk, eta ohartarazi du, lehendabiziko egunetik ez dela denontzako txertorik izango.
Ordizia Orainek aurkeztu eta aho batez onartutako proposamenak COVID-19aren krisiak eragin dezakeen eragin fiskalari erantzun adostua eskatzen du.
Aurten gainera, bi Olentzero izango dira.
«Orain dela ez asko Aranzadi Zientzia Elkarteari entrega bat egin nion, mural bat prestatzen nabil…».
Arnas pixka bat eman digutela egia da, baina oraindik nolabait mugatuta gaude.
Etxeberri auzoko Oleta taberna inguruko ehiztarien topagune ere bada.
Oraingoz dei bakarren bat soilik jaso dute.
Jende asko ari da lan egiten bizitza ahal den normalen eramateko, garraioan, medikuak eta osasuneko langileak, gu…
Atzo egin zuten lehen txangoa, Antiotik Beasainmendira.
Arnasketa arazoak dituztenak.
Salomonek eta Zegama-Aizkorriko antolakuntzak 2020. edizioa bertan behera utzi baino, mendi maratoi birtuala egiteko apustua egin zuten.
Idiazabaldarrak hamabost erakustaldi inguru egiten ditu uda sasoian eta aurten bat ere ez duela egingo aurreikusten du.
Herritarrentzako harrera gunea bihar zabalduko dute.
Alvarezek salatu du Aldasororen agintaldiaren hastapenetan bere soldata 71.200 eurotaraino igotzea «neurrigabekoa» izan zela, eta gogoratu du oposizio osoa erabakiaren aurka azaldu zela.
Data berria laster jakinaraziko dute.
Ampo Ordizia denboraldi ona ari zen osatzen, titulurako kanporaketetan aldeko kantxa faktorea bermatzen dioten postuetan baitzegoen.
Aralarko balio naturalak erakusteko eta haien balioaz ohartarazteko helburua duen proiektuak falta zuen euskarria osatu du: liburua.
«Borroka feminista emakume langileok antolatzeko eta beste eredu sozial eta produktibo bat salatzeko eta aldarrikatzeko tresna bat gehiago da.
Ea datorren urtean nolakoa den egoera, bai osasun aldetik eta baita ere ekonomikoki: «Beasaingo Udaletik eta inguruko enpresetatik lortzen dugu dirua.
Bestelako gaietan, hasi berria zen sagardo denboraldia, eta Goierriko sagardotegien eskaintzaren berri eman zuen Hitzak, gaur hamabost urte.
Dendetan edo bestelako lokaletan sartzeko, gainera, sukarra hartzen dute: «Tenperatura neurtzen dizute derrigor, bestela ez dizute sartzen uzten».
Ongi egindako etxebizitzak izan arren, garaiko teknologiekin eginak dira: komunak, esaterako, gerora jarri behar izan zituzten eta askok, oraindik, ez dute igogailurik.
Zer egin duzue eguna betetzeko?
Lemniskatatik jakinarazi dutenez, «aurten lehenengoz, partaidetza izugarria eta nazioartekoa izan dugu».
Egun bat jartzen du Segurako Udalak jubilatu guztiontzako eta hemen erresidentzia ere badaukagunez horiek ere zaintzaileekin joaten dira.
Arratsaldeko ikastaroa berriz, astearte eta ostegunetan burutuko da, 18:15etik 19:15era Ugaro herri ikastetxeko soinketa gelan.
Musika, berriz, El Turonet estudioan grabatu genuen, Bartzelonan, eta ahotsak, Zestoako Gaztain estudioan.
«Erdigunean eta Urretxun ere Eitzako banderak ikus daitezke»
Aranzadi Zientzia Elkarteko Mikel Etxeberriak gidatuko du ibilaldia, eta herriko zein tokitan zer ekintza egingo den azalduko du: “Horrela, proiektua hasieratik bizi ahal izango dugu”, adierazi du Itsasoko Udal Batzordeak ohar baten bidez.
Estatuko Administrazio Orokorra, ordea, prozesu horren aurka agertu zen, eta “azkenean epaitegien bidez” lortu du Itsaso udalerri bihurtzeko prozesua geldiaraztea.
Iaz, Los Zopilotes Txirriaos taldearen napar-mex musikak dantzan jarri zituen, aramarrak bakarrik ez, inguruko herritatik gerturatu zen jende andana ere.
“Mantenu lanen garrantziaz jabetuta lorategiak, espaloiak, hiri-altzariak, argiteria, asfaltaketa kanpainak eta abar dira arlo honetako ekimenak.
Irabazleek esan dute «maila altua» izan dela.
Menuez eta kafeaz gain, denetariko produktuak saltzen ditu Arrutik Topan.
Biografia du oinarrian eleberriak, baina badu fikziotik ere.
Baina beste aurpegia ere badauka Olaberriak, Goierriko merkataritza-gune handiena bertan baitago, baita industrialde zabalenetakoak ere.
Azken hilabeteetako kuotak ere ez dituzte kobratu.
Alde horretatik oso oso emankorra izan da.
Hala, Jakintzaren kasuan, karpak 20×10 metroko dimentsioa du, 200 metro karratu babestuz euriaz, haizeaz, eta bestelakoez.
Emakumea Pilotari ekimenean, eskuz binakako pilota txapelketaren bigarren ekitaldia jokatu da aurten.
Minutu oso leherkorra izaten da, eta bi belaunen erresistentzia behar da».
Koronabirus kasu berrien hedapena ekiditeko hartu dituzten neurrien artean, musukoa edo maskarilaren erabilera derrigortu egin dute Ordizian.
Bigarrenik, zuhaitz berriak landatuko dituzte, bioerretentziorako txorkoekin.
Enekok, dagoeneko, bi irteera egin ditu taldekideekin, Sevillara (Espainia) eta Tarragonara (Herrialde Katalanak).
Irailean hasi zen lantzen Hirigintza Batzordea.
Asteazkenean Ordizian azoka eguna dela aprobetxatuz, Katxalin elkarteko (Bularreko eta Ginekologiako Minbiziagatik Eragindako Gipuzkoako Emakumeen Elkartea) kideek, informazioa banatzeko mahaiak ipiniko dituzte herriko puntu desberdinetan.
Sei sari egin ditu Iñakik, gizonezkoen eta emakumezkoen mailako lehen hiru lasterkarientzako bana.
Dirulaguntza hauek jasotzen dituen orok joko-arauak ezagutu eta onartu beharko lituzke, guztion mesederako.
Eskola publikoko arduradunentzat, berriz, zailtasun handiena marko pedagogikoa behar berrietara moldatzea izan da.
Nahi izan banu, haien eskutik, Madrilen puntaren puntan izango nintzen, baina uko egin nion.
Baina, aurten, egoerak horrela behartuta, lantoki bilakatu dute Nairobitarra elkarteko Josu Iztueta tolosarrak eta Iker Iriarte alegiarrak.
Lehen, Iparraldeagatik esaten zen, eta hona ez zela etorriko.
Museoko erakusleihoan jarriko du azken hori ere.
Besteak beste, langile guztiei norbera babesteko ekipamenduak ematea eta testak egitea eskatzen zuten.
Behar den jende kopuruarentzat janaria prestatu, eraman eta zerbitzatzerainoko lanak beraien esku hartzen dituzte.
Gabiria horren adibide bikaina da.
Telefonoz (943 02 81 05) edo posta elektronikotik () jarri behar da harremanetan, 09:00etatik 15:00etara bitartean.
Autobus bat heltzen den bakoitzean ere denda irekiko dute.
Pertsona “arduratsua” dela esan zion Nerea Manzisidor bozeramaileak Artolak karguari zin egin ostean emandako erantzunean, eta desadostasunak izango dituztela ukatu ez zuen arren elkar konpontzen jakingo dutela iragarri zion.
Beasain-Bergara errepidean bidesaria jartzeko asmoa azaldu du Foru Aldundiak, eta herritar batzuk, plataforma sortzekotan dira.
Bisitak onartzen dizkigute, baina bidaien gastuari aurre egiteko diru nahikorik ez dugu”.
Bai, baina ez gara ez hobeak ez okerragoak, desberdinak baizik.
Putzuetan, ordea, ilarak egon dira eguraldi ona egin duen asteburuetan.
«Zuregandik gertu, urrutirago iristen gara.
Irakasleentzat ikasleentzat baino gogorragoa izaten ari dela uste du.
Sari nagusia Jose Agustin Gurrutxagak irabazi du, Lineas lanarekin, eta bertako lanik onenaren saria Manu Barreirok.
«Dena ez baitago artxiboetan.
Bertan egoteko aukera ere badago hemendik aurrera.
Ohiko musika hezkuntzaz gain, instrumentuen aukera zabala, dantza modernoa eta euskal folklorea sustatzeko tailer korala ere eskaini ditu Doinuak.
Egoiliarren artean hiru pertsona kutsatu eta bi ospitaleratu daude.
Adierazpen batzuk idatzita daude dagoneko.
Aurten omenaldia jasoko du Jose Mari Intxausti Txapel Gorri elkarteko kidea izandakoak eta urtarrilean zendu zenak.
Duela 14-15 urte hasi ginen Garagardo Festa antolatzen.
Gazteek ez dute trikitilarien alaitasuna ulertzen, nahiago dute beste giro bat.
Larunbat gauean neska gazte batzuei "hitzezko abusu eta begirada lizunak" egin zizkietela azaldu du taldeak.
Bihar egingo dute urtero moduan Ama Birjinaren eguna ospatzeko egin ohi duten ezpata-dantza Zumarragan.
Eztabaidak sortu dituen erabakiren bat hartu al da?
Egoera honek lankideen arteko elkartasuna areagotu du.
Mutil-lagun eta lagun asko eduki ditut, ordea.
Osasun Larrialdi egoera dela eta hartu du erabakia udalak.
'Leopoldina Rosa: gaur egungo istorioa' erakusketa ikusteko azken eguna abenduaren 31 izango da.
Jose Mari Jauregi lazkaotarrak eta Elisabeth Gorrotxategi beasaindarrak La Leze izenpean ekoizten duten gazta izan da garaile.
Ttiklikera nortzuk joaten dira gehiago: amak ala aitak?
Oso modernoa zen.
Atabala jotzen zuen Xanti 1930eko hamarkadan etorri zen Legazpira, gero Joxe Mari dultzaineroa eta azkenik Joxe Manuel pandero jotzailea; Azkoitian geratu zen Joxe ere dultzaineroa zen.
Etxekoak kenduta, urte osorako langileak ere kontratatzen dituztela azaldu du Sanzek, eta udako zein Gabonetako kanpainetarako gazte asko ere bai.
Kontu korronteetako dirua hartu du eta lokalak kenduko dizkieten beldur dira Goierriko taberna eta elkarteak ere.
Irudiak biltzen duen ideiarekin koherentzian, Ordizian bertan sortuak izan dira bai irudia eta baita aurkezpen bideoa ere.
Cavari buruz izan genezakeen aurreiritzia bestelakoa da orain, jendearen interesa eta gustua aldatzen ari dela uste dut eta nik uste kultura pixka bat sortu dela.
Bigarren postuan Julen Markez eta Eneko Diaz de Garaio gelditu dira eta hirugarrenean Ioritz Aranguren eta Gotzon Aranguren.
Enpresa batek hartu zuen orduan eraikuntzaren eta garaje salmenten esleipena.
Markaren sorkuntzan eragin negatibo handiagoa izan baitu koronabirusak bideogintzan edo webguneen kudeaketan baino: «Ni orain ere ari naiz online denda batekin, baina egoeraren araberakoa da».
Goierri Koparako bigarren proba puntuagarria izango da Urretxu-Zumarragakoa.
Orain konturatzen naiz barrena husteko modu bat izan dela idaztea.
Guztira 12.000 euro bideratuko ditu udalak laguntza horietarako.
Covid-19ari eta esklerosi anizkoitzaren ikerketaren alde eman ditudan 100.000 euroei buruz hitz egiten ari naiz.
'CAF utzi apartheidaren trena' kanpaina eta manifestua aurkeztu dituzte Ordizian, agerraldi jendetsuan.
Hala, jendea normaltasunez irten da kalera.
Ikasten jarraitzea, nire tokia egitea eta ilusioaz jokatzea.
Musukorik gabe, gainera.
Horren ondorioz maiztasun gehiagorekin hasi nintzen idazten.
Gaiak, «kezka» sortu du eta «jakinmina dugu herritarrek».
Taximetrorik ere ez zegoen lehen; Arsuagaren garaian bidaien prezioak finkatuta zeuden, taxi geltokitik Laubide auzoraino hainbeste, Zumarragara beste hainbeste… Kilometroak zenbatuta ere kobratzen zen orduan.
Beasaingo Udaleko Bozeramale batzordea bildu da gaur 13:00etan, bart gaueko gertakariak aztertzeko.
Eguzkia irten denetik korrika ari da Aritz Egea mendi lasterkari urretxuarra, erronka polit bat betetzeko: haurren minbizien eta esklerosi anizkoitzaren ikerketaren aldeko diru bilketa egitea.
«Senarra behintzat asteartera arte etxean dago, eta alde horretatik hobeto».
Aurrenekoa ez beste karrera denak bukatu ditugu, eta hortxe ibili gara beti ohorezko postuengatik borrokatuz.
Hori da gaur goizean Osasun Saileko eta Herrizaingoko arduradunek Goierriko alkateekin egindako bileratik ateratako ondorio nagusia.
Landarlan ingurumen elkarteak Aralarko larre denboraldiaren hasieraz balorazioa egin du, eta «argi-ilunak» topatu ditu hainbat jardueratan.
Bikoteen arteko harremanetarako tokia ere bilakatu da mendia.
Luzapen gehiago izango direla aurreratu du.
Gorrotxategi hurrena, musukoa kendu eta hunkituta.
Euskalmetek abisu horia eman du astebururako.
Aktore moduan aldaketa handiena izan da, antzokian azkeneko ilaran eserita dagoen pertsonengana iristeko, egin behar dela guztia handia.
Lekualdatzeek ere badute laguntzak jasotzeko eskubidea.
« Zoritxarrez, herri guztietan gertatzen da», Eguzki taldearen esanetan.
Besteak beste, museoak, antzokiak eta aretoak zabaltzeko aukera ekarriko du.
Caritasko bost boluntariok kudeatzen dute Beasaingo arropa biltegia, eta euren esanetan, Beasaingo eta Goierriko herritarrei esker osatzen den zerbitzua da: «Beasain oso-oso herri eskuzabala da.
Urola ibaian, berriz, hondakinak sakabanatuago zeuden, eta zubietatik, pasealekuetatik eta errepidetik gertu dauden eremuetan zeuden pilatuta.
Adibidez, hizkuntza erabili dut amonak erabiltzen duen hizkuntza horretan oinarrituta.
Igerileku handiak jada ez du ura galtzen eta, gainera, sakonera txikiagoa du.
Geldialdia hausnarketarako ere baliatu nahi dute gabiriarrek.
Alegia formatua hautatu izana ez da kasualitatea.
Festak bertan behera utzi arren, ordezko ekitaldi batzuk garatzen ari dira; urrutitik eta jende pilaketarik gabe.
Bestalde, «Zapatari kaleko eta Barrendain plazako puntu beltzak arintzeko balioko du», Artolaren esanetan.
Horregatik, «babes gehiago» eskatu eta atzoko grebarekin bat egin zuten.
Josean Larrea legazpiarrak hitzordu garrantzitsua zuen maiatzaren 8an Latxartegi aretoan, Mirandaola 1580-1980.
Gazta txapelketarekin batera, Baserritarren Eguna ere egin izan dute; aurten, ordea, ez da Baserritarren Egunik izango baserritarrek hala erabaki dutelako pandemia egoera dela eta.
Bertan, herriko haurrak zain izaten dira eta opariak banatzen ditugu haien artean.
Izan ere, egoera hau oso gogorra da».
Futbol zelai hau 2016. urtean inauguratu zen eta Luis Urdangarin izena eman zioten.
Egoera normalean, «denbora nahikoa ez eta online denda egokitzen jardun dugu».
Nire lagun handienetarikoak gaur egun Zegama-Aizkorritik sortutakoak dira.
Atzo alarma guztiak piztu ziren Idiazabalen, udaleko irekietan begirale lanetan zebilen batek PCR proban positibo eman zuela jakinarazi baitzuen udalak.
Gertuko enpresetatik, aktibitate gehiago ekartzen joan ginen.
Beiraren kasuan jasotako kopuruak mantendu egin dira.
“Txakurrak oso azkar ohartzen dira jabeen egoeraz.
Uste dut garrantzitsua dela halako leiho baten atzean zein dagoen erakustea.
Zailena aste barrukoa da, enpresa asko ez direlako mugitzen ari.
Tomate eta piper garaian lan asko egiten zen.
Konfinamendua «ondo» daramala dio, «herrajerik gabe, baina preso».
Negozioak itxita, ez dute inolako diru sarrerarik, baina gastuak mantentzen dira.
Joan den igandean Gipuzkoako Eskolarteko Kros Txapelketa izan zen Hernanin.
Noiz etorri zinen Euskal Herrira?
Gau Ibilaldi Mitologikoa: jendetsua, mokadu batekin hasi eta luntx edo afariaz bukatzen dena.
«Giro ona egon zen.
Hasteko, igandean, urriaren 18an, mendi irteera egingo dute.
Igandeaz geroztik umeak kalera atera daitezke, egunean ordubetez, gurasoekin batera pasiatzera.
Hiru distantziatan parte hartu ahalko dute zaldizkoek: 40 kilometro (CEAP), 60 kilometro (CEAP) eta 80 kilometro (CEN 0).
Autonomia Erkidegoetako presidenteek, hala ere, ordutegi hori ordubetez aurreratu eta atzeratzeko aukera izango dute.
Baina sentsazio onekin aritu naiz, kantxan solte jokatzen.
Herri handien artean, Legazpik sei ditu, eta bina Lazkaok, Urretxuk eta Zumarragak.
Aste honetan jakin da Polizia Nazionalak zortzi lagun atxilotu dituela hamazazpi emakume prostituitzera behartzeagatik, Beasainen tartean.
EH Bilduk erasoa salatu du eta jarrera bera hartzeko eskatu dio udal gobernuari.
Honi erantzuteko kolektiboa, antolaketa eta elkar zaintza dira gure tresna garrantzitsuenak, baina orain neska* gazteoi espazioa lapurtu digute, parez pare elkartzeko aukera kendu digute eta ozen esan nahi dugu gure jarduna ere beharrezkoa dela.
Barrendain plazako eta inguruetako trafikoa moldatu egin dute gaurtik aurrera, proba moduan.
Orain arte denboraldi ona egiten ari ginen, bigarren gindoazen ligan Lion liderrarengandik hiru puntutara.
Goierri mailan, Ordizian egin zituen aurreneko pausoak, baina iaztik, Beasain eta Lazkaora ere zabaldu da.
Gipuzkoan, koronabirusa 2.667 laguni atzeman diote, atzo baino 38 gehiagori.
Gogoan du egoera honetan sartu aurretik «Lazkaoko Maizpide barnetegiko ikasleak» zeudela Aldarretan.
Argi dute, «bizimodu berriaren baitan, ezin dugunari begiratzea baino, egin dezakegun hori lantzea dela gakoa».
Orain “arduraz jokatzeko unea” dela uste dute, eta baita “elkarlanean aritzekoa” ere.
Beasain da, gaur ere, kasu berri gehien dituen herria, 12 positiborekin.
Herritarrei arduraz jokatu eta elkar babesteko deia egin die udalak: “Izan gaitezen arazoaren konponbide eta ez parte.
Auto istripuz hil ziren biak, 50 eta 51 urte zituztela.
Ordiziako San Josen, Zumarragako Argixaon eta Beasaingo Arangoitin ez dago kutsatutarik.
Koronabirusa dela eta, 2020ko Aberri Eguna berezia izango da, etxetik ospatzera derrigortu duelako hego zein ipar Euskal Herrian bizi den egoerak.
Adineko pertsonen egoitzetako eta eguneko zentroetako langileak greban daude, eta elkarretaratzeak egin dituzte Ordizian eta Zumarragan.
Kezka iturri bazen ere, sarreren gaia bideratuta dago.
Futbolean jokatzen eman zenituen urteak markatu zintuztela ezin duzu ukatu…
Urteurreneko programa atzo aurkeztu zuten Jon Luqui alkateak eta Maialen Fidalgo zinegotziak, toki berean.
«Autoa ohi baino askoz ere gutxiago erabili dugu eta etxeetan ere ez da ezbeharrik egon, zorionez».
Gainera, CAFen lursailetan eta jabetzetan aurreikusitako obren ondorioz suertatuko diren eraginak erregularizatzeko beharrezkoak diren hirigintza dokumentuak izapidetzeko eta onartzeko konpromisoa hartu du Aldasororen lantaldeak.
Elizak %50eko aforoarekin zabaldu ahal izango dituzte.
Edo denek batera jokatzen dugu, edo ez dago zereginik.
Informazio gehiago nahi dutenek, 943 72 33 10 edo 628 811 062 zenbakietara dei dezakete edo euskaltegira jo.
Aurtengoa antzezlan berezia izango da, hamargarren urteurrena baita.
Olaberriko ikerketa egiten dabilena Javier Buces Aranzadi Elkarteko kidea da.
Pandemia hasi zenetik ez dugu kulturan kutsatze nabarmenen berririk izan.
Sare sozialetan banatzen diren bideo eta audioek diotena ez da sinistu behar, eta web orri ofizialak erabili informatzeko.
Badira bi urte Itaia sortu zutela Euskal Herriko toki ezberdinetako emakumeek.
Proiekzioaz gain, Beñat Iturrioz zuzendariarekin solasaldia izango da.
Hurrengo urtean, 1963.
Zein egunetan bizi garen kokatzea zaila zaigu egoera sinestezin honetan.
Goierriko gidaz gain, Goierri eta Tolosaldeko turismo elkarteek elkarlanean egindako gida ere zabalduko dute udako kanpainan.
Goierriko zahar etxeetako 23 lagunek jaso dute alta: Beasainen sei dira osatutakoak, Zumarragan bost eta Ordizian hamabi.
Biek ere, asteburuan estreinatuko dute.
Beasaingo plazan zeudenekin bat egin eta bertatik Ordiziara joan dira.
Euskara biziberritzeko plan bat izango da».
Aurten izan dugun negu eta udaberri goxoa ikusita oraindik ez dela ikusi eta Joxe M. Uzini galdetu diogu: «Ez du bakarrik tenperaturak markatzen, argi orduak baizik.
Bestalde, Beasaingo Kirol Elkarteak ere futbol kanpusa antolatu du udarako.
Gu oso gustura eta eskertuta gaude, eta guk egindako lehen gaztak saltzen ari garela ikustea, eta jendeak errepikatu egiten duela ikustea poztekoa da.
Alarma egoeragatik etenda geratu zen proiektu bat berriz martxan jarri dutela ere jakinarazi du udalak.
Gogoratu baino gehiago gauzak faltan sumatzen dituzu azkenean: etxetik ateratzea, lagunekin afaltzera joatea.
«Urrutitik, behintzat, kasu egingo dizuegu eta maitasun guztia bidali», esan du Mari Domingik.
Mankomunitateko ordezkari politiko auziperatuak ez dira ikertuak izaten ari, beraiek dioten bezala “mendi bide bat egokitzeagatik”, oinezkoentzako bidexka batean (babesturiko eremuan) ibilgailuentzako ia 4 metro zabalerako pista bat egiteagatik baizik.
Sei hilekoa edo urtebetekoa dutenei, berriz, eman ez den zerbitzuaren epearen proportzioa.
Herri txikiagoen artean, 2 kasu berri ditu Ataunek, eta bana Idiazabalek, Ormaiztegik eta Zaldibiak.
Parte hartze handia duten ekitaldi asko daude: gastronomia lehiaketa, karrozen desfilea, kalejirak, igande goizeko festa… Nire ustez, orokortasunak egiten ditu handi Urretxuko jaiak.
Horietan sortu ziren, telefono bidez arreta emateko.
Tandemen bezala, Beasaingo Faktore enpresan ere etxetik egin dute lan.
Aitor Urteagak eta Xabi Rodriguezek gidatu zuten euskararen aldeko ekitaldia.
Antolatzaileek aste honetan bertan jakinarazi dute ez dutela egingo.
San Inazioko 5. ataritik 15.enerako tartean burutuko dituzte lanak, hau da, Olazabal institutuko bidegurutzetik aldaparainoko gunean, eta begiratokia ere hartuko dute.
Gipuzkoa osoarentzat onuragarria da halako egoitza bat martxan jartzea.
Gainera, ohorezko aurreskua dantzatzen zaie guztiei eta ondoren luntx bat ematen zaie.
Euskal erromanikoaren adibide argia da, eta gaur egun monumentu gutxi batzuk bakarrik mantentzen dira estilo hartakoak.
Lehen Hezkuntzako ikasleei zuzendutako lehiaketa da haurrena.
Era berean, herritarren artean musukoak banatu zituzten.
Bestalde, Maria Teresa Jauregik etortzeari utzi dio.
Elegante Eguna beti egin izan da herrian, baina zehazki XIX. mendeko jantziak janztearen kontua Zumalakarregi Museoa hasi zen antolatzen.
Hainbat mahai tokiz aldatu dituzte, eta neurri bereziak hartu beharko dira bozkatzerako garaian.
Ilarra ugaritzen ari da, hiru mota ezberdinetakoa aukeran, 9-12 euroan kiloa.
Badirudi, hemendik liga amaierara, lehen lau postuetan izango dela lehia handiena.
Langileek nabari dute denbora agortzen ari zaiela.
Egin diren deialdiekin, jende asko dago grebarako prest.
Goieki egiten ari den lana indarrean jarri nahiko nuke, koordinazio lan horretan Goierri Valley bezalako elkarteak sortuz eta sinergiak aprobetxatuz.
Zuzendaritzari ardura sozial handiagoarekin jokatzeko eskatu zioten, eta Nafarroako Gobernuari deslokalizazioaren xantaia ez onartzeko.
Ez, ez dugu ezer egingo.
Egoera honen hasieran EPI eta material faltarekin ikaratuta egon ginen, baina gure enpresak behintzat nahiko arin argitu du.
Bestalde, Zumarragako ospitalean 11 pertsona daude koronabirusarengatik ospitaleratuta, bezperan baino bat gehiago.
Zentzu horretan, gizartearen erantzun ona “erabakiorra” izan da, eta neurri horiek betetzen jarraitzeko deia egin du.
Bestalde, lehen aipatu gisara, Gaztetxea UZGAk soilik kudeatzetik eragile eta norbanakoen arteko elkarlanean kudeatzera igaro gara.
Iaz 91 hil ziren, horietatik 22 motozaleak.
Eguzkia hartzeko eremuan 250 lagunentzako aforoa izango da; igerileku barruan (uretan), berriz, 35 egon ahal izango dira gehienez.
Banatzaileei eta zeharkako langileei ere babesa adierazi diete, lan egitea galarazita ez duten arren, une zailak bizi dituztelako.
Igoera txiki bat egon da: Zumarragan hamasei kasu daude detektatuta (bezperan baino bat gehiago) eta Urretxun zortzi (bezperan bezala).
Beste behin, Ataun bihurtuko da pilotaren plaza.
«Praktikarekin oso melodia ona lortu dugu», hasi da Gimenez.
Pozik agertu ziren Oiartzualdekoak: «Dantzan gehien lagundu diguten bi laguni eskaini nahi diet txapela, Lurdesi eta duela urte batzuk joan zitzaigun Jesus Mariri», esan du Belintxonek.
Garai hartan denok pilotan jokatzen genuen.
Lehengoen ildotik, ala berritasunik edo aldaketarik nahi duzue?
Besteak beste, 1.080 euroko gutxieneko pentsioa eta osasungitza eta zerbitzu publikoak exijitzen dituzte erretiratuek.
Beasaingo Aurtzaka dantza taldeak distantzian egindako ekimen kolektiboekin bat egin nahi izan du “Ezpata CoviDantza” iniziatibarekin.
Larunbatean, berriz, soilik goizez eskuratu ahalko dira, 11:00etatik 13:30era.
Urrian egiten da, baina aurten ikusi egin behar.
Pitinka-pitinka egingo dituzte kultur ekintzak, egoerak ahalbidetzen duen bitartean.
Ekintzen egitarau oparoa antolatu dute hiru herrietan.
Garaiko bestelako produktuak erosteko aukera ere egongo da: eztia, barazkiak, loreak, txerrikia, haziak, ogia, gozoak eta gazta, besteak beste.
BP-ko biribilgunetik buelta eman beharko da.
Tabernak oraindik itxita daude.
Orain, jendea elkartu ezin dela eta, sarean hasi dira erromeria saioak eskaintzen.
Euskal Herri osoan 650 mendi izango dira guztira, tartean Goierriko hainbat tontor.
CAFeko langileek elkarretaratzea egin dute amiantoaren biktimen eskulturaren aurrean, amiantoak hil egiten du lelopean.
Gaur, dena den, ez zegoen ardirik Ordiziako kaleetan.
Elkarbizitzarako espazio komunetan araudia errespetatzea oso garrantzitsua dela argudiatuta, neurriak gogorarazteko asmoz panel berriak jarri dira Ordiziako txakur parkeetan eta baita skate parkean ere.
Halaber, Aittu euskara taldeak bere galdetegi propioa egingo du ondo egindako lana eta hobetu beharrekoa identifikatzeko.
Alokairuak, hipotekak edo zerbitzuengatiko udal zergak eta tasak ordaintzen laguntzeko, batetik.
GOIBERRI aldizkariaren "Eszena" atalean, literaturari eskaintzen zaion tartean argitaratua, 2020ko maiatzaren 22an.
Atzo, asteartea izanda, azoka eguna zen Beasainen eta jende asko zebilen kalean.
Goierriko hainbat enpresatan dagoeneko neurri zorrotzak hartu dituzte, eta oraindik itxierarik baieztatu ez bada ere, litekeena da datozen egunetan beste neurri batzuk hartu behar izatea.
Beasainen garbitasun neurriak ere zorroztu egin dituzte: «Ohiko egoeran eskola inguruak izaten dira gehien garbitu beharreko inguruetako bat.
Ezkioko kantu eskeko taldea iaz, Santa Ageda bezperan.
Epeak adierazitako egunean bukatuko dira, baina egun hori baliogabea bada hurrengo egun baliodunean bukatuko dira.
Jai girorik izango da, baina, gabiriarrentzat.
Duela bi urte feminismoaren aldarrikapenean mugarria ezarri zuen toki berean, Lazkaoko plazan, aurkeztu zuten ostiral iluntzean Goierriko Neska Gazteak taldea.
Orain arte «inoiz Caritasen laguntza eskatu ez duten pertsonak ere laguntza eskatzen ari» direla atzeman dute.
Goierritarren artean, Etxeberria eta Saizarren bigarren postu bikainaren ondotik, Xabat Goikoetxea eta Mikel Aranburu lehengusu gabiriarrak 9. sailkatu dira, Iker Arizti-Joseba Astondoa legazpiarrak 10. postuan.
Zerbitzu guztiei eutsi diete, baina segurtasun neurriekin: hitzordua eskatu behar da eta nahi den zerbitzua zehatz adierazi.
Aurtengoz zaila izango da berriro antolatzea, hala ere betiko moduan lanean aurrera egiteko gogoz gaude”.
Gaueko aisialdia, terrazetako topaketak eta zutik egiten den kontsumoa mugatzeko asmoa dutela aurreratu zuen Murgak, behin eta berriz maskara erabiltzearen garrantzia azpimarratu zuen bitartean.
Atzo goizean ez zen arimarik ikusten Zumarragako geltoki intermodalean.
Azkeneko bi heriotza horiek gehituta, Goierrin dagoeneko 15 adineko pertsona hil dira: Ordiziako San Jose egoitzan 7, Beasaingo Arangoitin 6, Zumarragako Argixaon 1 eta Legorretan beste bat.
Museoen Nazioarteko Egunarekin bat egin dute Ezkioko Igartubeiti eta Ormaiztegiko Zumalakarregi Museoek.
Leire Artola alkateordeak ere batzarkide lanak uztartuko ditu.
Ordu zehatz batzuen barruan irten dira 5.000 biztanle baino gehiagoko herrietan.
Lehen seihilekoan 1.117 milioi euro fakturatu ditu.
Muskulazio entrenamenduak ere guztiz aldatu dira.
Arriaga 1997an atxilotu zuten Frantzian, eta 2003an Espainiaren esku utzi zuten.
Mikel Cantero eta Kaleko Tabernarien Elkarteko eta Hegialdeko Tabernariak taldeko kideak.
Azken hamar bat urteak Zuerako espetxean egin ditu, denak ere, lehen graduan.
Herrigunetik abiatuta, baserriz baserri ibili dira.
Zenbait eskolatan, debekuaren bezperan ari ziren jada ikasgaiekin jarraitzeko tele-eskolak prestatzen.
Azpiegitura eta mantenu lanetatik harago, Hiri Antolamenduko Plangintza Orokorra berritzeari helduko dio Ataungo Udalak 2020an.
Beasainen erostea “herritarrengan inbertitzea” dela nabarmendu dute, “inbertitzen den diruak inguruan zirkulatzen jarraitzen duelako eta inguruetako oparotasun ekonomikoari laguntzen diolako”.
Langileak ABEEtik banaka edo gutxinaka atera ahal izatea eskatzen dute.
Helburua merkataritza egitasmo berriei ekiteko asmoa dutenei laguntzea da, ekimenak baldintza onetan martxan jarri ahal izateko lokalak eskainiz.
Eta arkumeak kentzen ere hasidira batzuk.
Igo egin da atzera ere koronabirus kasu berrien kopurua, 23 daude guztira, Osasun Sailaren arabera.
«Baikor» agertu da Aldasoro, eta emaitzak «positiboak» izan direla azpimarratu du.
Ezbeharra entseatzen ari zela gertatu zen, Salbatore auzoko Iturralde Txiki industrialdean.
Mendiko prebentzioari eta segurtasunari buruzko prestakuntza saioak.
Kontzertua Goierri Telebistak grabatua izango da eta kontzertuaren hurrengo astean Beasaingo Udalaren YouTube kanalean ikusgai izango da.
Hainbat urteko lanaren ondoren, esku artean dute Segurako Hitz edo Irri, Euskaraz Elkarri elkarteko kideek Miñaripe mahai-jolasa.
Gune bakoitzak tematizazio bat du: Antioko baseliza, industria, saskigintza, trena eta Legazpi dorretxea.
Eskaera egiteko asmoa dutenek, hainbat baldintza bete beharko dituzte, laguntza jaso nahi badute.
Izan ere, COVID-19 kasuak direla eta abstentzioa altuagoa izan zezakeela uste zuten.
Arraro sumatzen da giroa, urduritasuna irri txikiarekin ezkutatuz, dena lekuz kanpo balego bezala.
Hamaiketakoa egingo dute gero Antsoategin, baita taldeko argazkia ere.
Telelana mantenduko da eta ez da aurrez aurreko bilerarik egingo.
Elizkizunak eta hiletak bertan behera geratu ziren alarma egoera ezarri zenetik.
«Txikia da eremua, baina hiru haurrekin eta kanpora irteteko aukera izanda ondo dago», azaldu du Tapiak.
Potxin eta Patxin pailazoek umeentzako saioa egingo dute gaur.
Ez dakit orain duela hamar urte baino cava kultura handiagoa dugun, baina kontsumitu behintzat gehiago egiten da.
Maratoiaren bidea egin nahi izanez gero, Sancti Spirituko bidea aukeratu beharko da, San Adriango aterpetxean eskuinera hartuta.
Maila nagusiko gizonezkoen proban Marokoko atletak izan dira nagusi, nahiz eta, proba osoan zehar, gertutik jarraitu dituen Agirrezabalek.
Baina, beti ere, euskaraz.
Alarma egoera ezarri aurretik, eskolak eten egin zituzten hego Euskal Herrian eta Espainia osoan martxoaren 13tik aurrera.
Ikaragarrizko poza, baina, aldi berean, galduta sentitu nintzen.
Urtarrilaren 18an egin zuten azkeneko saioa; proiektuak eta ekintzak lehenetsi zituzten bertan, ekarpen guztiak kontuan izanda egin daitezkeen ekimenak zehazteko.
Era berean, beharrezko jo du legebiltzarra lehenbailehen martxan jartzea.
Aizpeako meategiak aukeratu ditu eskenatoki gisa, eta antolakuntzaren arabera, “set hipnotiko eta indartsua” eskainiko du.
Alarma egoera apirilaren 26a arte luzatzea onartu du Espainiako Kongresuak, eta Pedro Sanchezek aurreratu du luzapen gehiago egon daitezkeela.
Eskolan zeuden makinak aprobetxatuz, inguruko enpresetatik aktibitateren bat ekartzeko aukera baloratu zuten Goierri Eskolan.
Kontxisi XVII. mendeko emakumea da, eta besteetatik gehienak XX.
Faktore asko daude.
Goierrin 317 kasu baieztatu dira gaixotasuna hedatu denetik.
Egoera hau nola konpondu daitekeen ari ginen lehengoan, lagun artean.
EH Bilduk egindako eskariari erantzunez, Gasteizen bildu da gaur EAEko hauteskunde batzordea, Ordiziako kasua eta bertan segurtasun neurriak eta boto eskubidea nola bermatu daitezkeen aztertzeko.
Haien esanetan, udalarekin harremanetan jarri ziren okupatu aurretik, baina “adostasun batera iristen ez ginenez, gure aldetik etxe bat okupatzea” erabaki zuten.
«Bi sari banatzen ditugu: bata euskaltegiko ikasleentzat, eta bestea gainerako herritarrentzat».
Baloiaren jabetza ia osoa etxekoena izan zen, eta haiena izan zen jokoa.
Izaro taldeko bateriajolea da eta Laurobarekin ere ibilitakoa, Bartzelona inguruan, Miki Puigekin ere bai.
Artzaintxo egunek arrakasta handia dute, eta Gipuzkoa osotik eta inguruko lurraldeetatik etortzen dira bisitariak.
Produktu askoko garaia da eta galera handia sortzen du produktuei momentuko irtenbiderik ez emateak.
Idiazabal estreinatu da Euskal Herriko Mus Txapelketan, eta Axari elkartean jokatu da asteburuan Goierriko lehen kanporaketa.
Mendi eta Abentura Astea, hilaren 20ra arte.
Izan ere, ospitaleetako programaturiko ebakuntzak geldituta daude.
Izan ere, Imaz ordiziarra izan arren eta Txindoki Atletismo Taldearen egoitza Ordizian dagoen, klubak eskualdeko izaera du.
Bigarren erakustaldi luzean ere, araiarra eta zizurkildarra izan dira irabazle, 22 minutu eta 40 segundotan amaituz.
Mahai bat egon ohi da ekimen honen xehetasun guztiak emateko.
Ostalaritza eta elkarteak.
Hau kate bat da, eta, beraz, gu ere kolpatuko gaitu.
«Sortze gaitasuna garatua duen pertsona askeagoa da»
Maite Garmendia Altzagako alkateak altzagarrak etxealdia nola bizitzen ari diren kontatu du.
«Ez dugu ikusiko helmugara iristean autoak desbideratzen, baina beti izango dugu gogoan horiek antolatzen ditugunean.
Lehena eta garrantzitsuena gain informazioa saihestea da.
Urtarrileko datuekin alderatuta, berriz, are urrunagoak dira zenbakiak elkarrengandik: urteko lehen hilabetea 2.689 langabeturekin ixtetik, 3.385era jaso da langabeziaren langa, 696 lagun gehiagorekin.
Uste dut hasieratik asmatu genuela, bai lasterketarekin, bai korrikalariei ematen zaien tratuarekin.
Iraileko lehen igande honetan, Legazpiko plaza eta inguruak ez dira bihurtuko artzainen eta gaztagileen topaleku, koronabirusa dela-eta, aurtengo Gipuzkoako Artzain Eguna ez baita ospatuko.
Mutiloa da hurrengo geralekua, Mutiloa eta Ormaiztegi arteko Bide Berdean.
Datozen egunotan, haurren soka-dantza eta helduena ere egingo dute, Goizeresi elkarteko txistulariekin bat.
Ilusioz gainezka joaten dira Jose Estevez, Mari Luz Larraona, Sara Martinez, Jose Benigno Moure, Ramon Nogales, Martina Rivero, Maria Pilar Rodriguez eta Amparo Varga euskara ikastera.
Baina paperezko formatuaz gain, edizio elektronikoan erosteko aukera ere emango dute.
Izan ere, egoera normal batean ere, azken asteetan bizi izaten dugun egoerarekin urduri egoten gara beti, eta hori jakinda, egoera berri honetan, ez digute ezer ere kontatzen.
Legorretako Aulia izan ohi da, Goierriko sagardotegien artean, txotx denboraldia zabaltzen lehena.
Beasaingoek ez ezik, eskualdeko hainbat ikaslek hartu dute parte.
«106 Kit Car baten motorra sartu dio.
Azken hau, bestalde, Alberdaniaren enkargua izan da.
Nobedade gisa, ‘Zientzia Gizartean’ sorkuntza bekaren kategorian bi sari emango dira.
Irudiak berehala zabaldu ziren sare sozialetan eta hedabideetan, eta harrabots handia sortu zen.
Eserleku eta iturri faltarik ere ez da, ez bidean, ez bukaeran.
Gotzainaren ustez, botere eliztarrei ez zion mesede gehiegi egiten jendearen erromesaldiak.
Zehazki, herrian bertan jaiotakoek egin dituzte eskaeren %22.
Koronabirusaren ondorioz, azken urteetan iraileko lehen igandean Legazpin ospatu izan den Artzain Eguna ez egitea erabaki zuten udalak eta antolaketa lanetan laguntzen dioten gainerako erakundeek.
J. U.: Oso ondo moldatzen gara.
Gaitzak atea jotzen duenean, eguneroko mintxo guztiak desagertzen dira.
Batzuk, Ataungo sagardotegia kasu, sagardoa etxeraino banatzen ere hasi dira.
Koronabirusak zapuztu egin ditu saharar haurren udako osasun oporrak, eta Tindufeko kanpalekuetako egoera okertu; Ukrainan ere izan du eragina, baina opor programa ez dute eten momentuz.
Zumarraga kutsatu gehien dituzten Gipuzkoako herrien artean dago (61 ditu), baina azken bost egunetan ez da koronabirus kasu berririk antzeman.
Neuk etxean grabatzea eta ukelelea sartzea pentsatu nuen, eta Fredirengana gitarrak grabatzeko ideian joan nintzen.
COVID-19aren krisia hasi zenetik, Goierrin guztira 418 kasu atzeman dituzte.
EAE mailan berriz, 5.740 dira positibo kasuak guztira.
COVID-19ak eragin handia izan du haien egoera ekonomikoan», zehaztu dute gaztelania hutsean egindako ohar batean.
Mugimendu feministak protesta ekintza ugari antolatu ditu igandean, Emakumeen Nazioarteko Egunean.
Segurtasun neurriak hartzearen garrantzia azpimarratuta, garbiketarako eta jangelako langileen ratioak egokitzea eta metrajea zehaztea ere galdegin dute, baita jangela zerbitzua ikasle guztientzat bermatzeko eskatu ere.
Ohiko tokian egingo dute, Beti Alai pilotalekuan: «Frontoia bezalako eremu itxi batean egiteak, aukerak ematen ditu segurtasun baldintza guztiak betetzea».
Hau da, 15 minutuko txandak egin izan dituzte kanpoan zain zegoena sartzeko bizpahirutan.
Apirilaren 5earako deitu zituen lehendakariak, baina koronabirusak eragindako alarma egoera dela eta, atzerapenaren alde agertu dira guztiak, botoa emateko baldintzarik ez dagoela iritzita.
Leihoa marrazkiz bete du eta leihoan kabitzen ez direnak koaderno batean bildu ditu.
Aurten, berriz, 23:00etan ez zegoen katurik hemen, inor ez.
Baina datorren urteko ekitaldira itxaron beharko dugu.
«Berehala, langile asko etxera bidali eta zerbitzu minimoekin gelditu ginen.
Ardiki Kofradiatik urteak daramazue festa hori antolatzen, 1994an hasita.
Hiru euskaldunek osatu dute Espainiako Txapelketako Omniumean podiuma, tartean bi goierritar.
Beasaingo EH Bilduko Eraitz Saez de Egilazek azaldu du pandemiaren ondorioak anitzak izango direla, eta ekonomia bakarrik hartu dela kontuan: «Ekonomia erdigunean jarri dute, baina ondorio sozialak izugarriak dira».
Saiatu da «Interneteko webgunearen bidez informazio guztia biltzen», eta esan diote, «etxearen nagusiarekin negoziatu» behar duela hori.
Esfortzu horrek merezi du pixka bat itxoitea.
Halere, asteburuan hiru lagunek bizia galdu zuten.
Orain arte bereizten ez ziren urak bereiziko dituzte: euri urek eta ur zikinek hoditeria bana izango dute aurrerantzean.
«Frontenisean ongi ikusi naiz.
Demetrio Jauregialtzo Albisu 1870an jaio zen Idiazabalen.
Ordua hartzeko sistema jarriko dute jendea pilatzen bada.
Goierriko IAk dioenez, ikasleen jardunaren funtsa “ikastetxeetan generoari lotuta eman daitezkeen bazterketa egoerekin edota figura ezberdinek izan ditzaketen jarrera matxistekin amaitzea” izan behar luke.
Larunbatean berriz, 21:00etan ikus-entzunezkoan jarritako abestia kantatuko dute balkoietatik.
Gipuzkoan 138 positibo zenbatu ditu Osasun sailak atzotik gaurra, Araban 124 eta Bizkaian 431. Horrez gain, EAEtik kanpo bizi diren 31 pertsonak positibo eman dute azken orduetan.
Legazpin, gaztetxoen artean erreferente bihurtu zen Gazte-txokoa, sortu eta urtebetera.
Koronabirusak eragindako hiru hilabeteko geldialdiaren ondoren, hainbat kontzerturekin gozatzeko aukera izango da datozen asteetan.
Guztira 12 adineko hil dira Goierrin.
Juan Gamio zuhaitz landare saltzaileak garbi adierazi duena gertatzen ari baita: «Oso aurreratuak datoz arbolak, ez dute neguko hotzik sentitu, ez dira gelditu eta ondorioz ez datoz beharko luketen bezain indartsu».
Berehala konturatu ginen, bigarren eraikin bat behar genuela, Eibarkoa nahiko beteta dagoelako eta Ordiziakoa hutsik zegoenez, erabaki genuen, aproposena zela aldi baterako San Josen artatzea kasu positibo horiek.
“Arrantzale batzuk geldirik daude, eta horregatik genero gutxiago dago”
Bestalde, EH Bildu koaliziokoek komentua dagoen tokian etxebizitzak eraikitzeko baimena emanez, mojei espekulatzeko aukera ematen zaiela uste dute.
Eskutitz honen sinatzaileok ezin dugu halako agindu murriztailerik onartu hain argudio eskasekin.
«Aizkorrin 100 bat lagun inguru elkartu izan gara»
Itaia sareak elkarretaratzea egingo du Bideluze plazan, 18:30etan, sexu esplotazioarekin amaitzeko eskatzeko.
Lan horietan identifikatu zuten “Ordiziako inguruneko enpresa batek eskatzen zitzaion araudi atmosferiko guztia betetzen zuen arren, nikela isurtzen ari zela giro airera”.
Agurra familia girokoa izango da, egungo egoera dela eta.
Herenegun, Euskarak batzen gaitu ekitaldia egin zuten, Olaberriko elizan.
Ezaugarri desberdineko materialak dira, baina aplikazio bera dute.
Atal honek aldaketak izan ditzake, baina printzipioz indarrean daudenak lirateke.
Banaka irten direnak 5 pertsonako lerroetan kokatu dira dortsal zenbakiaren arabera lasterketa hasieran, pilaketak saihesteko asmoz.
Igartza Musika Zikloaren azken kontzertua izan da gaurkoa.
Bestalde Emakumeak mugimenduan eta Emakumeen aurkako indarkeria janariaren, formaren, moldeen eta pisuaren bitartez ikastarorako izena eman behar da maiatzaren 2rako.
Egoerarekin ez dut uste inor gustura izango denik baino udalari esker ona adierazi diote egindako ahaleginagatik.
Animaliak eta basapiztiak uxatzeko erabiltzen dituzte nekazaritzan eta basogintzan.
Lorpen horiek ehin batean Siosiuari esker eskuratu zirela azpimarratu du Altamirako taldeak.
Adinekoentzat (65 urtetik gora) eta haurdun dauden emakumeentzat ilara gehigarri bat jarriko dute, hautes mahaira zuzenean eta lehentasunez bideratzeko.
Lagun artean ez ezik, Miñaripe familia giroan ere «ondo pasatzeko tresna ezinhobea» dela nabarmendu dute euskara elkarteko hiru kideek.
Ene Kantak saioa egunero emititzen dute ETBko hirugarren katean, 20:00etan hasita.
Zumarragako ospitalean, 15 lagun daude ingresatuta Covid-19 gaitzagatik, eta bi alta eman dituzte atzotik.
Urretxun eta Legorretan pertsona banak eman dute positibo Covid-19 gaitza antzemateko eginiko diagnosian.
Opor garaia baliatuz, urtero-urtero etorri dira harrezkero euskara-ikasleak Maizpidera.
Proba atzo egin zuen eta negatibo eman zuen.
Oihana Benito establezimenduko arduradunak garbi utzi du: «Orain ireki, hiru egunetara itxi, ondoren berriro ireki, eta berriz itxi… horrela ezinda!»
Adinekoen zentroetara bisitan joaten hasi ahalko da.
Goierriko baliabide turistiko gehienek aste honetan ireki dituzte ateak eta alojamenduek ere udako kanpainan jarri dute begia.
Bonu bakoitza lau zatitan banatuko da, beraz, 20 euroak 5 euroko lau tandatan erabili ahalko dira.
Azken urteetan bezala, salbuespena zaborraren tasa izango da.
Baina ez zituen espero bezalako fruituak lortu.
Joan den astean Igartzako jauregian urteroko ikuskizuna egin genuen.
Guk gure aldetik erosi ditugu, baina Hezkuntzak ez dizkigu bidali.
Beasain Kirol Elkarteak antolatutako bostgarren futbol teknifikazio kanpusa ekainaren 22an hasiko da.
Hirurek uste dute ekipamenduak ez direla traba izango lanerako.
Guztira, 226 euskal preso daude sakabanatuta.
Eskubaloian jokatzen jarraitzeko asmoa dut, baina ez Frantzian edo Alemanian.
Genuine ligaren adarrak Legazpiraino iristen dira, hangoak baitira Eibarreko jokalarietako bi: Eneko Lopez 16 urtekoa eta Leire Gonzalez 20 urtekoa.
Uztailaren hasieran, Kirol Astea egiten dugu.
Aurtengo festa puntualak ordezkatzeko urtean zeharreko kultur ekitaldi kontrolatuen aldeko apustua egingo dute.
Aste honetan koronabirusak jota hil den beasaindar baten berri ere eman du Osasun Sailak.
Laureano Telleria: “Momentu honetan kalea dena beteta egongo zen.
Kirol astebururik gabe.
Udalak jakinarazi du, ekainaren 20a baino lehen lanek amaituta egoteko konpromisoa dutela, egun horretan jokatuko baita Jose Antonio Peñaren atletismo Sari Nagusia.
Zaldibiako udalerriak ondare natural «garrantzitsua» daukala, eta bertako habitatak babesteko eta hobetzeko ingurumen proiektua abiatu du udalak.
Transpirenaikak badu beste bide bat: GR10-a, Frantziako aldetik doana eta Hendaian amaitzen dena.
Baina asmatzen duzunean, biak dira ederrak.
Salmentek behera egin dute nabarmen, baina herritar batzuentzat ezinbestekoa da: «Askorentzat liburua beharrezkoa da, eta asko ari dira irakurtzen egunotan».
Oraindik ez dute xehetasunik jakinarazi, baina irteera «mugatua» izango da: «une batean» eta etxekoekin bakarrik ibili beharko dute.
Eusko Jaurlaritzak 25 milioiko programa bat bideratuko du enpresa txikien eta autonomoen likedezia bermatzeko, baina Pedro Azpiazu Ekonomia eta Ogasun sailburuak onartu du diru hori nola gizarteratuko duten oraindik ikusteko dagoela.
Kinka larrian izan zen iaz, eta taldea bere barruan duen Domarda elkarteak larrialdi deia zabaldu zuen: barruan inor ez, eta elkartez kanpoko norbaitek kudeaketari heltzen ez bazion, agur Amalurri.
Adineko askok ez dute barneratu, eta lantzen ari dira.
Antropologian doktorea eta EHUko irakaslea da Fernandez de Labastida.
Lehen saioa joan den igandean egin zuten Usurbilen, eta bigarrena eta azkena gaur ospatu dute Zaldibian.
Koronabirusaren eraginez, saioak eten egin dituzte, baina entrenatzaileek ariketa fisikoak eta bestelako jarraibideak bidaltzen dizkiete jokalariei, Internet bidez.
Arrastakak neguan egiten dituen irteeretan mendizale denen segurtasuna bermatzeko beharrezkoak diren ezagutza minimoak izatea da helburua, baina alpinismoan trebatu nahi duen orori dago zuzendua.
Osakidetza jarriko da pertsona horiekin harremanetan eta ez da anbulatoriora deitu behar.
Txikiak ere, klaserik izan ez arren, bere arreta eskatzen duela dio, eskulanak edo marrazkiak egiteko adibidez.
«Lokal hutsak apaintzeko lanei esker, itxita dauden lokal guztiak identifikatu ditzakegu», adierazi dute udaletik.
Murrizketak eta debekuak direla eta, urteroko ekimen gehienak ezin izan dituzte burutu: kultura-irteerak, erretiratuen eguna, kantu-taldearen entseguak, auzoetako familien bisitak, haurrekiko jarduerak…
Adierazi du frogak egitea ere badela bere lanaren zati garrantzitsu bat: «Egiten dugun guztiak itzulgarria behar du izan».
Koronabirusa dela eta, aurten jende askok ez du urrutira bidaiatuko.
Eguraldi onarekin batera ezkontzak, sagardotegiak, ikasturte amaierako bidaiak, kirol jarduerak…. hasten dira eta lanez gainezka ibiltzen dira.
Hala nola, tomateak, lekak, kuiatxoak, piperrak eta alberjiniak.
Nire ikuspuntutik konponbide erraza duen hankasartze bat da igandean Beasainen pairatu genuena.
Lanagatik aukera gutxi eduki dugu gauzak egiteko, eta, orain, dauzkagunei balioa eman eta gozatzea tokatzen da.
Ordutik, gaztetxeak txakalaldiak eta biziberritzeak izan ditu.
Etxebizitza bakoitzera 20 euroko balioa duen bonu bat bidaliko du (irailaren 30a bitartean gastatzeko).
Beuntza Labaiendik Ordiziara etortzen iaz hasi zen Juan Gamio Grazenea, Zubialde Patxakak sagarrondo mintegikoa.
Lehen olatuan ikusi genuen osogarrantzitsua zela batetik beha-rrezko EPI-en erabilpena bainabaita sektorizazioa ere.
Bion artean erosi genuen.
Botoa ematen, Eusko Legebiltzarrerako 2016ko hauteskundeetan.
Alkatearen soldataren arabera zehazten dira liberatuen soldatak.
Azken egunetan igoera handia izan eta gero, Osasun Sailak gaur emandako datuetan beste 3 positiboren berri eman du.
Prozesu guztia Legazpiko lantegian burutzen da.
Goierrin erantzuna ona izan da.
«Herrian hainbeste jende bertsoak idazteko gai izatea azpimarragarria da.
Beharrezko neurri guztiak hartuta izango direla jakinarazi du Segurako Udalak, eta egoeraren arabera aldaketak egon daitezkeela.
Aurten bizi dugun egoera berria dela eta, hainbat aldaketa egin beharra izan dituzte.
Bestalde, «udal langilea, aste honetan bueltatu da lanera eta derrigorrezko segurtasun neurriak hartuta ari da bere jardunean».
Martxoan eta apirilean zehar, 73 pertsona egon dira ingresatuta COVID-19aren ondorioz; apirileko lehen astea izan zen gogogorrena, 20 ingresorekin.
Dozena erdi bat auto aparkatuta, jendea etxean dagoen seinale.
Bat izan ezik, erabat botako dituzte.
«Aspalditik datorren ohitura bat da.
“Antzerkia indarrean jarriko da programa bereziei leku eginez nahiz eta egoeraren baitan kale antzerkia ezin izango den eskaini”.
Euskal Encounter topaketaren 28. edizioa egin dute asteburuan Urretxun.
Ordiziako hainbat herritar eta eragilerekin batera egindako ekimena da hau.
Emaitza ezezik, etzi hauteskundeak ere ikuskizun daude.
Espero dut hau bukatzean jendea kontzertuetara gehiago joatea edo filmak ikusteagatik ordaintzen hastea.
Urtebete beranduago, Jaume Font i Andreu Gipuzkoako gotzainak ikastetxe berria inauguratu zuen Garikano Goñi gobernadore zibila bertan zelarik.
Ansa ahizpek eta Maixux Zugarramurdi haien amak, 'Artantxuriketan' kantu eta kontakizun saioa eskainiko dute igandean, Zaldibiako herri antzokian.
Zuzendaritzakook ordu asko ematen dizkiogu Ilintxari, ezer kobratu gabe.
Alarma egoera larunbatetik ezarrita, etxean geratzeko agindua eman zaie herritarrei.
Historiaurreko gizakien bizimoduaren frogak izan dira mintzagai, besteak beste.
Badaezpada aurrekontuaren partida bat egunerokotasunean sortu daitezkeen arazoei aurre egiteko gorde da: «Herrian zerbait dagoenerako, mantenimendu kontuetarako», esan du alkateak.
Horri gehitu behar zaio, azken bi fitxaketak, Calylib Oosthuizen pilierra eta bigarren lerroan arituko den Keegan Munroren debuta ikusteko aukera izango dela.
Orduan Goierri kanpoko jende gutxi izan duzue aurten?
Azkenik, Zarauzko kanpin batean izandako agerraldiaren harira, kanpina dagoeneko zabalik dagoela azaldu du, desinfektatu eta gero.
Mutilen taldea ere Euskal Herriko txapelketan izango da.
Gelditu egin behar izan dugu baina dantzan jarraitu dugu, bakoitzak bere kabuz.
Nabarmendu du, urriko zubiaren buelta, «eroetxe bat» izan dela, «kasu positiboak eta konfinamenduak gora ari zirelako».
Euskal Herrian ezarri zutenaren antzerako konfinamendurik ez dute izan Thailandian.
Goierrin dagoeneko 204 enpresa batzorderen atxikimendua jaso dutela aditzera eman dute.
Aste honetan zehar, Ordizia Rugby Elkarteko hainbat jokalari ohiren bideoak jaso dituzte, eta baita herriko hainbat kirol talderenak ere.
Hiru zutabetan oinarrituko dute informazio bilaketa, baina garrantzia herritarren testigantzak jasotzeari eman dio Bucesek.
Saria irabazi duena gazta ketua zen, apirilaren 25ean egindakoa, «zaporetsua, ez oso fuertea, oso suabea ere ez, testura aldetik ez oso gantzatsua… erdibideko zerbait».
Neurri horiez guztiez gain, herritarrak egunean zehar banatu eta pilaketak ekiditeko ordu muga batzuk gomendatzea aztertzen ari da udala.
Pandemia egoera medio, ezohiko neurriak hartzeaz gain, azaroan zehar egin behar ziren bisitak bertan behera geratu dira.
Ia 50 urte pasa dira San Martin jaiak antolatzen hasi zirenetik.
Ohiko udalekuen ordez, Aisialdi Astea deitu dutena antolatu dute, LH1etik LH4ra arteko haur eta gazetxoentzat.
Ordezkariek adierazi dutenez, lanak egin dituzten tartean ere txukun jardun dute eta errepideak ez ditu deserosotasunak sortu.
Izena ematea derrigorrezkoa da eta plaza mugatuak izango dira.
Eguraldi aparta, azoka giroa poliki-poliki bere onera etortzen ari da eta jendearen poza eta baikortasuna bueltatzen ere bai.
Araudiak bi gailuri egingo die erreferentzia: txorimalo akustiko automatikoak, detonazio edo leherketa handi baten bidez animalia basatiak izutzekoak; eta uxatzaile digitala, hegazti harraparien kantua anplifikatzen dutenak.
Beasaingo Arri enpresa izan da neurriak hartzen aurrenekoetako bat, bertako langile batek koronabirusa duela baieztatu eta gero.
Iparra-Hegoa elkarteak aste honetan Seguran egitekoa zen 25. Iparra-Hegoa atzeratu du.
Irakasleen partetik ere, kezka eta zalantza ugarirekin hasi da ikasturtea.
Antzeko egoeran aurkitzen dira Jokin Suarez (Beasain, 1981) eta Sandra Paul (Donostia, 1984).
Lan gutxi izan du Egañak.
Beasaingo Udal Euskaltegian atzo zabaldu zuten izena emateko epea, eta ekainaren 18ra arte izango dute aukera interesdunek inskribitzeko.
Dena den, beldur handia ematen du.
Batzarraren lehen fasean herritarrek beraien kezkak plazaratu zituzten.
Ekainaren 13ko administrazio kontseiluan egin asmo du CAFek izendapena.
Klaseak aurrez aurrekoak, mistoak edo autoikastkuntza izan daiteke, astean bi, hiru edo lau egun.
Xabier Gorospe golf jokalariak, etxeko entrenamendu saioak nola egiten ari den azaldu du, Euskal Kirolari egitasmoak zabaldu duen bideo honetan.
Txorizoa nola prestatzen duten ere erakutsi dute elkarteko kideek.
Herrigintzan, Gure Esku Dago dinamikan buru-belarri 4 urtez ibili ondoren, orain urte bete nire lanbideari heltzeko aukera izan nuen.
Gainera bultzadatxoa ere izan zenuen, ala?
Guztira 4849 PCR proba egin zituzten atzo.
Oraindik ere, ahal dudan guztietan, zinera joaten naiz.
Donostiako Rec estudioan egin zuten dokumentalaren muntaia, ondoren.
Negozio ideia oso desberdinak abiarazi dituzten pertsonek parte hartzen dute Inplantariak programan, eta elkar ezagutzeko gune bat da, azken batean.
Seinaleak jarri, plaza txukundu edo desbrozatze lanak izango dira, besteak beste.
Emakumeek proba laburragoa dute zain: erlojuaren kontra 0,86 metroko diametroa duen enbor bat ebaki beharko dute aurrena, eta amaitzeko metro beteko bi enbor buruz buru.
Euskadiko txapeldun izan ziren eta Espainiako fasea jokatzeko txartela eskuratu zuten, baina lehiaketak amaitu egin direnez, ezin izango dute jokatu.
Gu ezin gara gure zilborrari begira egon, mundua horrela dagoenean».
Kopilotuen artean emakumezko gehiago daude, 11 guztira.
Hitzaro Euskara Elkarteak antolatuta, umeen integrazioaren aldeko ikuskizuna eskainiko dute, Ordiziako Herri Antzokian.
Anartz Zinkunegi Arrese tabernako arduradunaren esanetan, «ez da zilegi guk itxi behar izatea eta supermerkatuak zabalik jarraitzea, garraio publikoan neurri zorrotzik ez hartzea,… Ez da normala!»
Pandemiak min handia egin digu.
Guk azkenean eskaintzen duguna zerbitzu turistiko hori da, produktu turistikoa.
Aurreneko zerrenda horretan, hiru ordiziar daude.
Bihar amaituko da Frantziako Tourra, baina gaurkoa izan da lehiarako azken eguna.
Sekula baino ozenago entzun da durunda, baina inoiz baino isilago geratu da herria.
Era berean, herriko gune ezberdinetan eta auzoetan hobekuntzak egiten jarraituko dute, “herritarren beharrei egokitutako Beasain atseginago, erosoago, irisgarriago eta finean bizigarriagoa eraikitzen jarraitzeko”.
Bada, argia uhin bat delako, eta argi uhinaren luzera osooso txikia delako.
Goierri garaiko arduradun nagusiak Jero Casas eta Miren Maite Ruiz dira.
Hemen ez zen proba gogorrik antolatzen eta Goierri kirol elkarteko mendi bizikleta taldekook guk geuk antolatzea erabaki genuen.
Kanpoko bezeroei, berriz, garraiolari bidez bidaltzen genien.
Bueltarako baldintzak baina, ez dira ohikoak.
Astelehenean itzuliko dira ikastetxera DBHko laugarren mailako, Batxilergoko eta Lanbide Heziketako ikasle gehienak.
Lagunen falta ere asko somatzen duela esan du.
Bestalde, gogorarazi dute edukiontzi marroia itxita dagoela kalitatea bermatzeko eta metalezko giltza beharrezkoa dela hori erabiltzeko.
Beasaingo herriari egindako idatzia irakurriko dute, Euskaraldia hauspotzeko Spota aurkeztuko dute eta Beasaingo Euskaraldia babestu dutenen argazkiak plazaratuko dituzte.
Ostegun honetan, Maddi kantariaren saioa izango dute Oiangun.
Euskal Herriko finala, berriz, martxoaren 14an izango da, Arabako Zigoitia herrian.
Orain arte 14 sari jaso ditu guztira.
Denboraldiak amaituta beharko luke, baina aurtengoa zelebre joan da koronabirusak eraginda.
Aste honetan aberriari buruz idatzi du.
Baina letratakoak ondo aseguratu nahi izaten ditut.
Aforoa mugatua da, baina saltokietan ez dira ilara handiak ikusi.
Azken lauzpabost egunetan beheranzko joera nabarmena izan bada ere, gaurkoan koska bat gora egin dute datuek.
Ertzaintzak ikerketa abiatu du.
Hor erabaki oso potoloak hartu zituen klubaren kalitatezko masa sozial horrek.
«Batzuk janaria eman zidaten, beste batzuk diru apur bat… Gurutze Gorriaren eta Caritasen laguntza ere jaso nuen.
Gipuzkoako hainbat lekutako ekoizleen produktu ekologikoak erosteko aukera izango da.
Ez ohikoa bada ere, entsegurik gabeko partida izan zen, lortutako puntu guztiak ostikoz izan ziren.
Hezkuntza Sailaren informazioa CORONAVIRUS-i buruz.
Lagun arteko bazkariarekin borobildu zuten eguna.
Laster beharko luketen patata berria edota marrubien zain.
Loinazko ermitako muinoa gainditu, errepidea gurutzatu eta Arrieta baserrira igo eta jaitsi egin beharko dute.
San Migel elizaren sekretuak egiteko bisitak ere egingo dituzte uztailean eta abuztuan zehar.
Lanek bi asteko iraupena izango dute.
Frontenis partida Aramako frontoian hasiko da 09:00etan.
Hurrengo egunean okerrago sentitu nintzen, sukarra nuen (38º) eta medikuarekin egon nintzen.
Hemezortzi talde ditugu, alebinetatik hasi eta senior mailara arte.
Korrika, oinez, bizikletan, kalean edo etxean egin zitezkeen.
Aurrekoan Eneko Agirrezabalek irabazi zuen eta oraingoa nik.
Haren esanetan, oso pertsona jatorra zen Hernandez Gabiola, “bihotz zabalekoa, alaia eta umorerako dohain berezia” zuena.
Azkenean, %55,6koa izan da Ordizian.
Festa pribatua eta murritza denez ez dute inolako arazorik alamartxoa pizteko.
Gaur argazki gehiago aterako dira 1920. urte osoan baino.
The Northagirres Iñigo Agirrebalzategi (ahotsa eta gitarra), Aitor Godoy (gitarra), Ana Agirrebalzategi (pianoa, Hammond-a eta koruak), Julen Makazaga (bateria eta koruak) eta Borja Aranburuk (baxua eta koruak) osatzen dute.
Gainera, aurrez eskaera egiten dutenek, atarian egongo den etxetola batean eskariak jasotzeko aukera izango dute.
Hainbat lantegitan elkarretaratzeak, isiluneak edota eserialdiak egin dituzte, beti ere segurtasun neurriak beteta.
Goya Miguel Perezek «1918ko gripea ere bizi izan zuen, baita gerra ere, 101 urte bete zituen iragan urtarrilean, sentibera bai, baina emakume oso gogorra da», hala kontatu du haren seme Fede Toledok.
«Irekiera koordinatuagoa izan behar zen.
Arratsaldeko bileraren ostean, positiboak guztira 35 zirela jakinarazi zuen Murgak, eguerdian baino bost emaitza positibo gehiago atzeman zituztelako.
«Bai gure artean eta bai bezeroen artean, urduritasuna nabaria zen.
Herritar bakoitzak ez ezik, dantza taldeek edo bestelako elkarteek ere parte har dezakete.
Eskualdean orain arte agertutakoen kopuruak 308 kasutan jarraitzen du, horrenbestez.
Arlo horretan ez du aldaketarik egingo Jaurlaritzak —kontuan izanda, betiere, ezingo dela beste udalerri batera joan senideekin edo lagunekin egoteko—.
Natur inguruneko kirol ekintzak ere bi txandatan egingo dira: hilaren 6tik 17ra, 8-11 urtekoentzat; eta hilaren 20tik abuztuaren 3ra, 12-14 urtekoentzat.
Eva Alvarez zinegotziaren esanetan, legegintzaldiaren lehen unetik beasaindarrek EAJren gehiengo absolutua «pairatu» dute: «Nahieran egin eta desegin dute».
Zu idazlea izanda nola ikusten duzu liburuen mundu hori?
Afizioa betidanik izan dut.
Izena emateko bulegotik pasa behar da, gaur, 19:30- 20:00 bitartean edo 943 16 22 78 telefonora deitu ordutegi berean.
Hilabete on batean adina saldu dugu.
Larunbatean hasiko da, eta Auzoeta kiroldegiko pilotalekuan jokatuko dute aurreneko jaialdia.
Jarraian duzue egitarauen eta antzezlan guztien informazioa.
Kontatu du bezeroak fidelizatu ahal izateko beharrezkoa dela produktuak ezagutaraztea, eta horretarako, garrantzitsuak direla azokak.
Txirrinduan beste 1.000 kilometro egingo dituzu mendi maratoiak bukatzean.
Lehen edizioak, 1.700 euro utzi zituen denera.
Basque Team fundazioak, berdintasunaren alde egin duen apustua ere azpimarratu du (25 bekadunetatik 13 emakumezkoak dira).
Beasaingo Udalak helarazitako oharrean argitu dute, hildakoa 95 urteko urretxuarra dela eta positibo emandakoen artean aurkitzen zela.
Gainera, PCR probak indartuko dituzte eguneko zentroetan eta egoitzetan: egoiliar eta langile berri guztiei probak egingo dizkiete 72 ordu lehenago gehienez ere.
Garbi daukagu hori, eta ez dugu egingo.
Zegamako Udalak adierazi du oraindik ez dakitela noizko berrantolatuko den.
Probako errekorra hautsi zuen gainera, 1:13:52 denborarekin.
Premia edo larrialdi egoeretarako udal etxebizitza erabiltzeko araudian parte hartzeko prozesua bihar irekiko da.
Xabier Mendiguren Kontseiluko idazkari nagusiak eman zien ziurtagiria, sei egunkarietako zuzendariei, Donostiako Kursaalen egindako ekitaldian.
Bost asteko konfinamendua igarota, seigarrenari ekin dio egoera ez arruntak.
Koldobike Jauregi alkateak, Maite Lonbide hezkuntza zinegotziak eta Isa Sanz hezkuntzako eta gazteriako udal teknikariak jaso zuten oparia, eta landatu eta heriotzaren gaiaren inguruan herri mailako lanketa bat egingo dutela agindu zieten pailazoei.
Hori dela eta, jende pilaketak saihestea eta edozein egoeran pertsonen artean gutxienez bi metroko distantzia mantentzea eskatzen da.
Goizeko 11:00etatik 13:00ak bitarte gizonezkoen arropa jasotzen ibiliko dira.
Covid-19aren egoerak behartuta, ordea, udan ere on-line ikastaroa emango du Maizpidek, aurtengo berritasun gisa.
Aurreneko bi positibo kasuak dira hil direnak; gainontzeko seirak isolamendu egoeran daude, egoitzan bertan.
Hortaz, Ingurumen eta Jasangarritasun Departamentuak erabaki du sai zuriaren habitata eta proiektuaren ibilbidea “bateraezinak” direla.
Urte hauetan, ministeritzaren borondate eza eta udalaren ezintasuna medio, ez da pausorik eman proiektua berreskuratzeko.
«Gerra garaian zer gertatu zen ez dakit.
EITB eraginkortasunez kudeatu nahi dugu, euskal herritar guztien zerbitzura egon dadin eta ez bakarrik abertzaleak direnen zerbitzura.
Martxa erdira hasi ahalko direnak, museo, areto, zinema (%33ean) eta antzokiak dira.
Udalak atera zuen ohar bat bere garaian, horrelako ekitaldirik ez zela egingo esaten zuena.
Guztira, 256 goierritarrek daukate edo pasatu dute gaitza.
Informazio gehiago nahi duenarentzat, kontu bat sortu dute -en erronka zabaltzeko asmoz: 3000km x Nahia.
Hango bizimodua eta pertsonak gerrak baldintzatuta biziko dira.
Nazioarteko Txirrindularitza Elkargoak, presiopean, biak garaile izendatzea erabaki zuen: Mahe eta Coppi.
Lazkaoko 77. txirrindulari proba jokatu dute gaur.
Osasun sailak koronabirusaren atzoko (larunbateko) datuak argitaratu ditu.
Dagoeneko zazpi adineko hil dira Ordiziako egoitzan.
Goierrin ere badaude beste kontsumo talde batzuk: Beasainen, Ataunen, Legazpin, Ordizian… Biolur elkarteko eta Basherri Sareko kide dira guztiak: «Nahiko berdintsu funtzionatzen dugu».
Elizara sartzerakoan eta ateratzerakoan gel desinfektatzailea jarriko dute.
Liburua eta dokumentala aurkezteaz gain, oroigarri bana oparitu zieten gudan ibilitakoen ondorengoei.
Ordizian, Haur parkeak berriz ere zabalik daude.
Daniela Rubio, Claudia Riera, Paula del Rio, Gonzalo Diez, Carlos Alcaide, Sara Balerdi eta Francisca Aronsson dira aktore berriak.
Lapke taldekoak dira biak; Irribarriak kadeteen 1. mailan irabazi du, finalean Amiano tolosarra 18-7 mendean hartuta.
Aste Santuaren ondoren hasi ohi dira kanporaketak jokatzen.
CAFen fakturazioa %17 hazi da 2019ko hirugarren hiruhilekoarekin alderatuta.
Gutxienez zazpi positibo egon direla iragarri dute EiTBn.
Arkumeak hazten ditugu, etxerako, eta esnea ere aprobetxatzen dugu, baina ez lehen bezala.
Uztailan eta abuztuan ez da dantzari txikirik egoten, baina irailean berriz ere martxan hasten gara.
Askotariko ekimenak ikusi ditugu etxean hainbeste ordu pasatzen ari garen azken egunotan.
Izan ere, Frantzian jokatu beharreko partida bertan behera gelditu zen PAUC taldeko bost jokalarik positibo eman zutelako.
Jendea zain dagoela uste dut.
Hirugarren ostiralerako (otsailak 21), gero eta arrakasta handiagoa hartzen ari den bertso-bakarrizketa formatua eskainiko dute Arerian.
COVID-19a dela eta, hainbat neurri hartu behar izan dituzte, eta besteak beste, gela bakoitzeko edukiera murriztu egin dute eta garbiketa areagotu.
Lazkaoko Udalak erosi zituen lurrak, eta gaur egun ikastola eta Osakidetza daude bertan.
Izan ere, Urretxutik Bergarara joateko bidesaria ordaindu beharko zela gauza jakina zen, baina Beasainera joateko bidesaria ordaindu beharrak herritarrak ezustean harrapatu ditu.
Nik badut esperantza noizbait txakurren ardura izateko halako tituluak derrigorrezkoak izateko.
Alde batetik, bi zerrenda argitaratu dituzte: Kilometro Bertikalerako eta mendi maratoirako zozketan sartuko direnen izenak eta bakoitzak parte hartzeko duen aukera kopurua eman dute ezagutzera.
Bestalde, lan pixka bat egiteko gogoa eta saltsatan sartzeko gogoa, baita ere.
Lana banatu eta kalitatezko enplegua sortu, “lan egiteko bizi baino, bizitzeko lan egin” behar dela uste baitute.
Bezeroaren lehen hitzak ere garrantzi handia du erabiltzen den hizkuntzan.
Elkartasunezko lau kultur jaialdi eta pilota partida bat.
Denboraldirako ezarritako helburuetako bat zen Aranbururentzat, eta hain justu Italian lehiatu da gehien denboraldia berrabiatu zenetik.
Ikasturtea ez da amaitu baina gaztetxoak, udako oporraldira begira daude jada.
Baina ez dago festarako osagairik: plazan inor ez kalejiran dantzatzeko, enparantza eta kaleak huts-hutsik; pregoilaria ere falta, eta inoizko festa tristeenak ezin ospatuaren ezintasun sentsazioa.
Ondoren, musika mundua utzi zuen eta argazkigintzan murgildu zen.
Erdi prezioan ere eskainiko dituzte dendan topatu daitezkeen produktu berberak.
Eta pasa denostegunetik, Seguran ere itxitadaude tabernak eta jatetxeak.
CCOO sindikatuak dio, enpresaren zuzendaritzak kaleratzeak hiru hilabetez geldiarazteko konpromisoa agertu diola, kontratu berriak lortzeko aukera ikusita.
EH Bildu kexu da Beasaingo Udalaren gastu politikoa oso handia dela.
Ikasi ahal izateko guneak kendu izanaren kexu dira ikasle legazpiarrak.
Txuri urdinek berdindu egin zuten aurreko asteburuan eta bost punturekin, bosgarrenak dira.
Bi-Tartean merkatari elkarteak erosketa bonoak jarri ditu salgai gaur bertan.
Fenomeno optiko bat da; imajinatu dezagun zirrikitu bertikalak dituen sareta bat, eta argiak sareta hori zeharkatzen duela.
Palestina ez baitago bakarrik eta sionismoaren konplize ez den Euskal Herria nahi dugu”.
Aranzadiko irakasleak txantiloi bat zuen eta horrek erraztu egin zuen lana.
Gainera, ziklo indoor ere ematen ari da haren lankide bat.
Almitza sega elkarteak antolatutako Sega Liga igandean bukatu zen, Zaldibiako Irastortza baserriko belardian.
Euskara “balio erantsia” dela azpimarratu dute.
«Berriz elkartzea sekulakoa izan da beraientzat, kontakturik gabe izan arren»
Zein da sentsazioa festak bertan behera geratuta?
Izena emateko epea irekita dago ekainaren 23ra arte.
Horrek esan nahi du pobreak izango zirela, baina aurrerapenak egiteko gogoa ere bazutela”, azaldu du zinegotziak.
Hala, hainbat neurri eta erabaki hartu dituzte Itsasoko udal batzordekideek, eta horien berri helarazi die herritarrei.
Halere, ugaritu da leka eta borobila ere hasi da 6 euroan kiloa, Itsasondoko Iraola baserrikoak lehenak, Diana Matarranzek Aldaba Zaharreko produktuekin batera ekarriak.
Zilarrezko domina jantzi zuen, bere kategoriako 200 metro estiloan.
Sartu baino lehen baserriko atarian geldialdia egin dute eraikinaren kanpoko eta barruko materialak zein diren aipatzeko, izan ere, ia bere osotasunean egurrez egina dagoen baserria da hau.
Arestian esan dugun legez, paradigma, eredua, patroia da errotik eraldatu nahi duguna.
Ordurako prest izango dute lan honen guztiaren lagungarri izango den liburua, ikuskizunaren historia jasoko duena.
Haiekin hitz egitean, hango errealitatearen gogortasunaz konturatzen dela dio, eta horregatik gaixotasun honen inguruan gehiago kontzientziatu dela.
Osasun Sailak datuen azken eguneraketa egin zuenetik (uztailaren 13an), beste 32 kasu agertu dira.
Ala aspaldi jakin zenuten bertan behera utziko zenutela?
Urretxuko Udala lokalak berritu eta elkarteei uzten ari da, alde zaharra biziberritzeko planaren barne.
Baina gure lana artzaintza da, eta jendeari lan hori erakustea gustatzen zaigu, are gehiago baserri mundua urruti dutenei.
Proba luzeak 23 kilometro pasatxo ditu, eta 1.300 metroko desnibel positiboa.
Txusma Perez Azazeta legazpiarrak eta Iáki Alcalde Olivaresek 2000. urtean argitaratu zuten Gipuzkoako mendien gida.
Horien artean daude Zumarraga eta Urretxu.
Ondoren, susmopean zegoen pertsona atxilotuta eraman dute.
Landarlan elkarteak eta On Produkzioak ekoiztetxeak eginiko ‘Aralar, mundua leku den lurra’ dokumentala Natura 2000 sari banaketako hautagaietako bat da.
Gustatzen zaigunetik abiatuta, oso elkarrizketa naturalak sortzen dira.
Zoritxarrez, ekitaldia bertan behera utzi behar izan dugu.
«Orain burua ez daukagu bizikletan.
Kamioietan eramaten dute, baina gasolinarik ere ez dagoenez…».
«Koronabirusagatik itxialdian zer egin buruari bueltaka nengoen eta leihoan, zigarro bat erretzen, parean bizi den gizon batek animatuta, itxialdia luzarako joango denez, aurreragorako pentsatua nuena, gehiago itxaron gabe egin nuen».
Beasaingo Antzizar kiroldegian jendearen joan-etorria handia zen arratsaldean.
Auzipetuen arabera «Aralarko mendi bideak egokitzeagatik» auzipetu dituzte.
Zerainen tailerrak bukatzen dituztenean espazio bakoitza aireztatzen dute, eta ahal dena kanpoan egiten dute: «Udalarekin adostuta daukagu eskola orduetan eskolak izango duela lehentasuna».
Bileretan hitz egindakoaren emaitza izan da «erabaki zuhurrena jaiak ez ospatzea” dela: «Birusa ez da desagertu, eta oraindik ere jende pilaketak ekiditea behar beharrezkoa da koronabirusa ez dadin hedatu».
Adur Ezenarro Ordiziako alkateak Euskadi Irratiko saioan aitortu du Eusko Jaurlaritzak azokak arautu aurretik, Ordiziako Udalak hartu beharreko neurri guztiak hartu zituela eta zuzeneko salmenta ahalbidetzearen erabakia udalen menpe dagoela.
Eguzkia lagun izan dute inauteria ospatu duten idiazabaldarrek.
Asteburuan izango dira sansebastianak.
«Jende asko dabil orain, toki askotan.
Sistema immunitarioa zaintzeko elikadura egokia beharrezkoa denez, “gure baserritarren eta artzainen baino produktu hoberik ez duzue aurkituko horretarako”.
Gurutze Gorriak “benetan eskerrak eman nahi” dizkie Beasaingo egitasmoari eta, aldi berean, “eskerrik beroenak eman nahi dizkiegu dohaintzekin parte hartu zuten guztiei, gure Batzarrean behar handiena duten pertsonei laguntzeko lanean jarrai dezagun.
A taldekoek derrigorrez lanaren bertsio digitala (JPG formatuan) aurkeztu beharko dute, nahiz eta bertsio fisikoan aurkezteko aukera ere izan.
Udaletxe berriaren etxaurrean jarriko dute.
Espainiako selekzioko errugbi jokalariak dira biak.
Horien artean, Legazpiara heltzen diren kanpotarrei harrera egiteko espazioa eta protokoloa landu nahi dute, gertuko herrietan daudenen antzekoa.
“Nahasketa handia egon da”.
Propaganda banaketak eta jende arteko txangoak baztertu dituzte alderdiek, azoka-egunen eta festen jendetasuna bilatzeko erraztasuna zaildu zaienean.
Izan ere, dekretua aplikatuz gero, haragi eta esne ustiategi txiki askok itxi egin beharko luketela uste du.
Zailtasunak zailtasun, gauzak egiten saiatu behar dugula uste dut.
Gaur da horretarako azken eguna.
Borrokan jende gehiago hil zen, hori ziur.
Era berean,, gogorarazi nahi izan dute, “iragan martxoan, Europar Batzordeak baztertu dituela erraustegiak finantza-jarduera jasangarrietatik, haiek bateraezintzat jotzen dituelako ekonomia zirkular eta klima aldaketaren aurkako borrokarekin”
Ordiziako San Jose adinekoen egoitzeko sei egoiliarrek positibo eman dute koronabirus gaitzagatik.
Horrek ematen du segitzeko indarra.
Aurten, egun hartan baino lasaiago igaroko dute gaua.
Laugarren atalean, Ana Galarraga Aiestaran Elhuyarreko kideak koronabirusaren eta genero-bereizketen inguruko gogoeta egin du.
Segurako Laiotz Herri Eskolan ere arazorik gabe ekin diote ikasturteari.
Beasaingo Udalak bertako komertzioa sustatzeko lehen neurriak hartu dituela iragarri du.
Hala ere, Ordiziako Oiangurenen grebarik egin ez bazuten ere, atsedenaldietan mobilizazioak egin zituzten.
Ekitaldiak egungo egoerara egokitu genituen eta segurtasun neurri guztiak zintzo bete behar genituen, baina azkenean badaezpada ere bertan behera uztea erabaki dugu.
Tristea da erakundeei hau eskatzea, haien betebeharra denean.
Bizilagunen artean Arana kalea berpiztea da asmoa.
Sareko enpresek berriz, arlo horretan duten egoeraren erradiografia egin dute, eta beraien gogoetak partekatu dituzte.
Oraindik ez dakigu zer gertatuko den, baina aukera desberdinak badabilzkigu.
«Lan taldean ere oso gustura aritu gara.
Urolan hasi nintzen jokatzen, eta Ilintxara duela 20 urte iritsi nintzen; entrenatzailea izan naiz, ordezkaria, zuzendaritzakoa, eta duela hiru urte Pello Altzelaik lehendakari postua utzi behar zuela eta, neuk aurkeztu nuen neure burua.
Zehazki, Agenda 21 planean eta klima aldaketaren aurkako planean.
Pasa den astean inoiz baino positibo gehiago atzeman ziren Goierrin.
Narciso Mendiola irakasleak ere erantzun egin zion, Gaceta del Norte egunkarira bidalitako eskutitz batean: “Medikuak eta gaixoak, gaixoaren barruko gaitzen egoeraren berri izateko, elkar ulertu behar dute.
Sarrerak itzuli daitezke.
Akordio horren arabera, Beasaingo 4. sailean industria jardueraren hasiera mailakatua izango da.
Doktore tesia egiten ari naiz matematika aplikatuen euskal zentroan, zehazki Riemannen funtzio ez diferentziagarriaren inguruan.
«Komunitateetan egon da muga, nahiz eta etxea hutsik egon, han ezin baikenuen sartu.
Koronabirusari aurre egiteko hartutako neurriek kaleko saltzaileen bizitza are eta gogorragoa bihurtu dute.
Pilaketak ekiditeko bost banaketa puntu jarriko dituzte: Igartzan, Usurbe antzokian, liburutegian, larunbateko azoka berezian eta abenduaren 11n, 15ean eta 18an, Plaza azpian.
Bertakoaren aldeko sentsibilitatea areagotu egin dela eta hortaz, produktua erosteko prestutasun handiagoa dagoela sumatu dugu.
Udazkenean jakinaraziko da irabazlea nor den, eta urte eta erdi izango du ideia gorpuzteko.
Musika, bertsoa, kantu afaria, danborradak, txistu eta dultzaina… Hasi ba eta eman gogor festari… Gora Legazpi!” esanez amaitu den pregoiaren ondoren jaurti dute suziria, eta trikiti doinuek eman diote jarraipena festari.
Hurrengo entsegua apirilaren 28an izango da, 20:05ean.
Merkatariak eta zerbitzu enpresak laguntzeko bonuei esker 670.066 euroko erosketak egin dira.
«Ilusio handia egiten du.
Eta zein momentutan erabaki zenuten, aurten Axari Trail ez egitea?
Dagoeneko bost denboraldi daramatza lehen taldean, eta azken denboraldian 22 partida jokatu ditu Realarekin.
Dena den, momentuz burua hotz eta aldeko emaitzak lortzeko segiko dute lanean: «Hau fondoko karrera bat da, poliki-poliki gehitzen joatea da helburua,kale gutxien egiten duenak, liga amaieran izango du saria».
Kasu horietan, elikagaiak eskuratu eta hondakinak biltzeko protokoloak martxan jarriko ditu udalak, eta horrez gain, “herriko egoeraren argazki erreala” izango lukete.
Hotz Legazpi elkarteak deituta, Itsas Salbamendu Humanitariorako manta bilketa egin dute.
Hilero bisitak egongo dira, baina eskatuta ere egin ahal izango dira.
Duela 15 urte, txapelketa goraldi betean zegoen, eta Urretxu-Zumarragako bertso eskolan, txapelketa eta ariketak prestatzen ari ziren.
Hala ere, 296 pertsona kutsatu dira gaur arte.
Aurtengo irabaziek antzeko xedea izango dute.
Galdutzat ematen genuen eta horrek ilusioa eta esperantza ematen du.
Epaileak frogatuta ikusi zuen amiantoarekin zuzenean egiten zuela lan, eta horrek eragin ziola biriketako minbizia.
Disko hau Spotifyn entzun daiteke.
«Klub txikia gara eta ez dugu gastu handirik.
Txiki eta helduengan jakin-mina piztu eta belaunaldien arteko harremana sortuarazten saiatu gara», diote Lenbur fundaziotik.
Pandemiaren datuen bilakaera «ona» argudiatu du.
Istripua Beasaingo norabidean izan zen, Argisaoko tunelaren irteeran.
Beasaingo Udaleko Kultura sailaren bidez egin behar da matrikulazioa.
AEKk, tartean Goierriko Goiztiri euskaltegiak, Korrikako katiluak salgai jarri ditu, bost euroren truke.
Eusko Jaurlaritzaren aldetik 380 mila euroko diru-laguntza jaso dute, eta diru hori ez dute itzuli beharko.
«Erabakiak osasun arazoa konpontzeko hartu direla esan digute, baina erabaki asko politikoak izan dira.
Horrek, isurpenen zabalkundea geografikoki heda dezake, antzeko jarduera duten industria guztietara.
Korrika ariko da eguzkia irteten denetik ezkutatzen den arte.
Aforoa %60ra murriztuta, herrikideek babesa eskaini diote Ataungo bikoteari.
Lehenik eta behin denok ongizatea bermatu behar dugu, eta gero hasiko gara atletismo probekin», borobildu du.
Izan ere, 23 urtez azpikoek 33-29 irabazi zioten Santanderreko Independienteari.
Orain, tabernak ixteko agindua indarrean dago, eta ez da posible Gastrobar Ipop tabernaz bere osotasunean gozatzea, baina etxez etxeko zerbitzua ere ematen ari direnez, barrualdea kuxkuxeatzeko aukera bada eskariak jaso bitartean.
Tradizioaren eta berritasunaren artean oreka bilatzen saiatzen da antolakuntza.
Sagardo dastaketa eta herri afaria egiten dute, besteak beste, baina aurten ez da ospakizunik izango.
«Zama handia kendu dut ziurtagiria lortuta»
Komunikazio ez bortitzeko hezitzailea, psikopedagogoa, gizarte hezitzailea, haur masaje hezitzailea, ume eta guraso/hezitzaileen arteko harremanetan aditua da Mendizabal.
Bilera horiek, «multzoka egingo dira, antzeko gaiak edo arloak lantzen dituztenekin, eta arlo bakoitzean zein ekintza egiten den, zein zailtasun aurkitzen dituzten eta zertan hobetu identifikatuko da».
Sei etapa eta bost gau.
Ostalariak kezkatuta azaldu dira egoera berriarekin.
Ruiz de Larramendik 20 urte ditu.
Osasun Sailaren datuen arabera, Goierrin 1.218 koronabirus kasu atzeman dituzte, osasun krisia hasi zenetik.
“Pintzela hartu eta inprobisatzea asko gustatzen zait.
Ia zortzi minutu atera zizkion bigarren emakumezkoari eta hamar gizonezko bakarrik heldu ziren bere aurretik.
Ardo dastaketa, ipuin kontaketa eta liburu-jostailu azoka errepikatuko dira.
Garmendiak gehitu du herritarrak kontzientziatuta ikusi dituela, eta Lorena Soraluzek ere adierazi du egokitzapena positiboa izan dela: «Maskararena eta abar eman beharreko neurriak dira, orduan egoera honetan ez zaigu besterik gelditzen».
Ormaiztegin, ordea, aurrea hartu diete, eta balkoietan ospatu dute feria ezaguna.
Uda partean beste hainbat herritan gertatu den bezala, Zaldibian ere, herriko festak bertan behera uztea erabaki dute.
Chakib Lachgar eta Maite Arraiza korrikalariak izan ziren irabazleak 10 kilometro pasatxoko lasterketan.
Etxekoekin sarritan hitz egiten dut eta astean behin Urretxuko eta Zumarragako lagunekin pintxo-potea egiten dut.
Bi eguneko jaialdi bete-betea, ostiralean eta larunbatean ospatuko zatekeen, baina “une honetan Ordizian dagoen egoera kontutan hartuta, atzo arratsaldeko erabakia da data atzeratzea”.
Uztailaren 6- 24, hiru aste, 09:30-12:30era.
Eguberriak aurten bereziak izango dira, baina girorik ez da faltako.
Poliziek eskumena izango dute denda eta ostatuak ixteko, eta denden inguruan sor daitezkeen pilaketak sakabanatzeko.
Legazpiko Udaleko bozeramaleek, bestalde, adierazpen instituzional bat adostu dute, “pertsonen askatasun sexualaren aurkako edozein urraketa arbuiatzeko eta gaitzesteko”.
Gaurko jarduerak eten dituzte, eta udalekuen jarraipena ere kolokan dago.
Hala esan du Nekane Murga sailburuak, ia bi ordu iraun duen jarraipen batzordearen bilera bukatu berritan.
Buruz buruko txapelketan gertatu zitzaien bezalaxe, hasi orduko geratu dira jokoz kanpo Lau t’erdikoan ere Iraitz Zubizarreta eta Iker Irribarria.
Koronabirusak baldintzatutako festatxoak ari dira egiten, auzoetako balkoietan.
Ohorezko Mailari eta U23 mailari dagokion erabakia da.
«Beti izaten da arazoren bat.
«Erromesek Beasainen edo Zegaman lo egiten dute, baina aurten aterpeak itxita daude eta hoteletan-eta lo egin beharra dute.
Urretxuko Udalak urte batzuk daramatza dagoeneko huste horren aurka borrokan.
Pixka bat urduri nengoen, baina begira orain, batere gabe gelditu naiz.
«Gure herria behar dugu eta herriak ere behar gaitu», diote merkatariek, eta ildo horretatik, «produktuen salmenta aktiboa» aldarrikatzen dute.
Atsekabetuta eta haserre agertu da egilea.
Martxoan koronabirusaren osasun krisia hasi zenetik hona, 1.529 positibo kasu agertu dira guztira Goierrin.
Asteburuan, Goierrin lau herritan jokatu dira saioak.
Barrena pareko Nikolas Lekuona plazan pasta-saltzaile eta oliba saltzaileak kokatuko dira.
Ez da tontakeria, eta eskertza bidali nahi diegu hemendik, arauak betetzen ari direlako gehienak.
Azken bi egunetan ez da alta berririk izan.
Laugarren egunez jarraian, Goierrin ez da positibo kasu berririk agertu PCR probetan.
Mugikortasun hori ez da baimenduko bestelako topaketa edo jaietarako, ez kalean, ez lokal pribatuetan.
Latxartegi aretoan ezin duenez aurkeztu, internetez zahaldu du.
Alarma egoeraren eraginez, oraindik ez dago ziur atzeratu edo bertan behera geratuko den.
Alde horretatik lasaitasun handia dugu.
Ariguneei omenaldia eta bertso saioa: Amets Artzallus, Ane Zuazubiskar, Eneko Araiztegi, Maialen Akizu.
Titulu ofizial guztietarako ikastaroak dituzte.
Sagardotegiko autobusa ordaintzeko erabili behar zuten dirua Gurutze Gorriari ematea erabaki dute.
Elkarte bakoitzari Beasaingo Zeramika tailerreko kideek egindako oroigarri bana eman diete; Beasain 2020, Kirola bultzatzen leloarekin batera tren-makina baten irudia agertzen da oroigarrian.
«Ekainean ezin izan genuen Oletako Trinitate jaia antolatu, orain ezin ditugu San Martin jaiak antolatu… Jaien antolaketak lan handia ematen digu, baina pozik lan egiten dugu auzoaren alde.
Halere, 140 posta irudi baino gehiagoko bilduma da, eta eskualdeko 23 herrietako irudiak daude.
Ikasle batzuek PCR probak pasa behar izan dituzte, baina inork ez du positibo eman eta gela guztiak zabalik ditugu.
Ramon Elkorok merezi duen agurra izateko helburuarekin zabaldu dute mezua.
Horiez gain, Igor Eguren kudeatzailea ere gurekin egoten da, baina ez du bozkarik.
«Bai ingeleseko eta bai ingeniaritzako ikasleak, bideokonferentzia bidez ari dira, plataforma desberdinak erabilita, eta ikasturtea amaitu arte, hala jarraituko dute».
Aldatzen Laguntzen taldearekin, helduentzako antzezlana.22:00etan, Herri Antzokian.
Batetik, osasun krisiaren ondorioz langabetuen kopuruaren igoera murrizteko formakuntza saioak kontratazioa finantzatuko dira.
Mondeju kroketak ere atera dituzte.
Gema Bengolain lankidearekin batera irakurriko duela pregoia aurreratu du: «Erabiltzaile bat gurekin eramango dugu eta besteak ikustera joango dira».
Gustatzen bazaie, bizikleta hobeak erosiko dituzte, mantenua egin beharko dute… ».
Zerbitzu-kosteak igotzeak eta tasa 2009tik gutxi eguneratu izanak, udalari gastu-defizita handitzea eragin dio.
Jateko gaiei dagokionez eta garai honetan baratzean egin behar diren lanei lotuta eskaintza handitzen ari da.
Horregatik pentsatu nuen fabrikara joatea.
Espainiako txapeldun bikoitza da.
Batetik, herriko festak bertan behera uzteko erabakia hartu zuten, izan ere, “Covid-19aren zabalpena ekiditeko neurriak eta herriko festak ez dira bateragarriak”.
Urretxuko igerilekua asko gustatzen zaie.
Oinarrizko eskubide eta mugimendu batzuk murriztuta edo debekatuta, edonoren aldartea iluntzeko moduko egoera izan liteke.
Egoerak aurrera egin ahala jarriko dituzte abian batzorde horiek: «Ea datorren astea nola doan, eta horren arabera erabaki beharko dugu; azkenean, udal aretoan distantziak mantentzeko jende asko ezin gara bildu».
Goierrik 452,78 gaixo ditu 100.000 biztanleko eta Euskal Herriak 955,15.
Maskara eta jeletara ohitu beharko dira herritarrak normaltasun berria delakoan.
«Erdira jaitsi da dena; ez garabiena bakarrik, auto tailerreko lana ere bai», dio Salbatoreko Beti-Goizeko Joxe Manuel Garmendiak.
Horrezaz gain, langile bat kontratatuta dute ordu batzuetarako.
Ikusleari bere ondorioak ateratzeko tartea uzten diona.
Izan ere, Japoniako Olinpiar Jokoak uztailaren 24an hasten ziren, Frantziako Tourra uztailaren 19an amaituko zen eta, beraz, Donostiako Klasikoa uztailaren 25ean izango zen.
Zuentzako, nolako egunak izaten dira?
Gudugarretako hiribildua da aurten jorratu duten gaia.
Eredu horren eskutik etorri behar dute enplegu sustapenak, formakuntza planak… Lurralde mailan liderrak diren enpresak ditugu: CAF, Indar, Ehun, Guerra… Liderrak dira euren sektoreetan, eta ezinbestekoa da hauei laguntzak eskaintzea eta koordinatzea.
Leire Bañosen golari esker txuri-urdinak Euskal Herriko txapeldunak dira.
Hasi herrian antolatzen diren ekitaldien karteletatik, eta munduan zehar diziplina askotan dabiltzan ataundarren eta ondorengoen jakintza ekartzeraino.
Huntza musika taldearen 'Olatu bat' abestiaren bertsioa egin du Euskadiko Orkestrak.
Harriakek arte garaikidea herrietara zabaltzea du helburu eta, horretarako, bost herrietan bost erakusketa antolatzen ditu.
Erabateko geldialdian soilik utzi dituzte enpresa gehienek lanak, martxoaren 31tik apirilaren 9ra bitarteko konfinamendu gordinenean, esate baterako.
Taularatzeko gogoz daude, itxialdiak eragindako geldialdia eteteko.
Legazpiko udal gobernu taldeak gogor gaitzetsi du gertatutakoa, eta edukiontzi horiek herritar guztien artean ordaindu beharko dituztela gogorarazi dute.
«Ezustekoei erantzuteko gai izan gara eta egokitzen jakin dugu».
Udal langileek lehen ordutik nahikoa lan izan dute haizeak botatako arbolak eta adarrak jasotzen, besteak beste.
Idazten egin zituen hogeita hamar urteetan, literatur lan oparoa utzi zuen, 50 bat titulurekin.
Iparragirreren Ibilbidea elkarlanean egin da: Urretxun eta bi museoetan Iparragirrerekin eta XIX. mendearekin lotutako bisitak antolatu dituzte.
Proba amaitzea lehenengo, bukatze hutsa poza da.
Aurrerago, herriaren izena eta lau xaflak argiztatu egingo dira.
Lan merkatua ere apaldu zen iaz.
Itsaso herri galdeketa baten bidez bereizi zen Ezkiorengandik, 2016an, eta aldundiak foru dekretu baten bidez onartu zuen Ezkio eta Itsaso bi udalerri independente izatea, urte berean.
Udalak eta Zintzo-Mintzok hitzarmen bat sinatu dute.
Etxeetara bidaltzen hasi zirenez geroztik eskatu zituzten familia euskaldunak, eta hartzen hasi ginen.
N1 errepidean izan da istripua, tren geltokiaren pareko zuzengunean.
Bananduta badaude ere, familia hau pribilegiatua dela dio; etxean lorategi bat dute, eta oraindik bero handia egiten ez duenez, denbora asko igarotzen dute han.
Egutegiak bere mugak ditu», osatu du Aierbek.
Ondo bidean eta ikasgelako antolaketa eginda, herriko kaleak ere erabiltzen saiatuko dira Gabirian eta Ormaiztegin.
Ataunen, esaterako, 8 kasu berri atzeman dituzte azken egunetan, bosna Idiazabalen eta Seguran, hiru Zaldibian eta bi Ormaiztegin.
Gaurtik martxoaren 12ra bitartean eskuratu daitezke Nafarroa hegoaldeko oliba-olio birjina estra eta arroza, pasta eta kontserba sortak.
Bi kanpainak ekainean, uztailean eta abuztuan burutu dira, 100.000 euroko aurrekontuarekin merkatariei eta zerbitzu alorreko enpresei zuzendutako 3-K, eta 12.000 eurorekin ostalariei zuzendutako On Egin.
Zeure zer islatu nahi zenuen?
Hala ere, aurrerantzean higiene- eta/edo prebentzio-neurriak ezarri beharko dituzte langileentzat eta establezimenduentzat.
Baina zorte handia dugu telebistarekin hor egonda.
Bizitza osoa artzantzari eskaini eta gero, duela urte gutxi Euskal Herri osoan egin zen ezaguna Luis Katarain Idiazabalgo artzaina, dokumentalari esker.
Gaztetxoek, ordea, itxaron egin beharko dute.
Politikan, ezker abertzaleko herri plataformen ilegalazioen ondorenak ziren hizpide.
Astelehenetik aurrera, helduen larrialdiak bi kokapen ezberdinetan artatuko dituzte: ohiko Larrialdi Zerbitzua arnas-sintomak dituzten pertsonentzako bakarrik izango da, eta gainontzekoek, Kanpoko Kontsulten eremura jo beharko dute.
Osasun krisia hasi zenetik, 806 dira COVID-19a atzemateko PCR proban positibo eman duten goierritarrak.
LABeko ordezkariarentzat, “hau dena gelditzeko bide bakarra gure bizitza eta lan osasuna erdigunean jarriko dituen eredu baten eraikuntza” da.
Datozen egunetan ere hainbat ekintza aurreikusi dira.
Baina probak egin eta emaitzen zain, edo etxean autokonfinatuta dauden herritarren kasuan zer gertatuko den zen zalantza nagusia.
Aurten berritasun batzuk izango ditu ekitaldiak urteurrena dela eta.
Ikerketa bereko datuek diotenez, bestetik, enplegu nahikotasun negatiboa zeukan Goierrik, koronabirusaldiaren aurretik ere.
Hiru urteko semearekin aritzen naiz.
Nahiz eta ostalariek aurreko faseetan tabernako mahaiak eta aulkiak desinfektatzera behartu eta herritarrek hori eskatu, bankuen kasuan, ez dago horrelakorik.
Aurten, Ordiziakoa zetorren atzetik.
Dena den, eremuen hedapena eta tamaina ez da Ordiziakoa bezalakoa izan.
Urriaren leheneko udalbatzarrean bertan, beste hiru erabaki hartu zituen Udalbatzak, hirurak aho batez onartuak.
Gurasoei eskatzen diegu haurrik gabe etor daitezela, Olentzeroren eta Mari Domingiren edo Errege Magoen magia apurtu ez dadin», aipatu du arduradunak.
Hori oso txarra da.
Oraingoz, gainera, taberna ixteagatik laguntzarik ez dute finkatu erakundeek.
Emaitza oso onak lortzen genituen: ia guztiek gainditzen zuten azterketa.
Ertzaintzak GOIERRIKO HITZAri jakinarazi dionez, ostegunean 19:00ak aldean baserritar batek hots handia entzun zuen, 300 metro inguruko lur jausia izan da.
COVID-19ak irudimena lantzea ekarri du eta Arriarango Intxaurpe elkarteak proposamen berritzailea proposatu du larunbaterako: bertso erromeria, Igor Elortza eta Unai Iturriaga bertsolari bizkaitarrekin.
Bere etxe parean bizi den haurraren erretratua egin zuen eta leihoan jarri zuen, ondoren lagun batek bere erretratua egiteko eskatu zion… eta, azkenean, lagun eta senitarteko guztiak marraztu ditu.
Apirilaren atzetik hilabeterik txarrena izan da.
Gela kopuruari eta ikasle ratioari dagokionez, ez dute aldaketarik izan oraingoz.
Istorio hauen bidez, garai bateko pentsalmoldea nolakoa izan zitekeen azaldu dute, baita garai hartako gizarteak zituen ikuspuntu ezberdinak.
Azken egun hauetako giro freskoa ez dute lagun izan.
Udaltzain batek bota du suziria.
Hori izugarri eskertu dut, horrelako gai bat, alua, eta ze naturalidadearekin baina ze errespetuarekin hitz egiten den aldi berean.
Festa garaia izan ohi da San Joanen bueltakoa Olaberria.
Ana Usabiaga txirrindulari ordiziarra, Berlinen jokatzen ari den pistako Munduko Txapelketan zortzigarren izan da Scratch proban, Espainiako selekzioarekin.
Bukatzeko, jaialdia hasi aurretik, martxoaren 22an Lore eta landare azoka egingo dute Seguran ere.
Oposizioak udal gobernuari zehaztasun gehiago eskatu zion aurrekontuak aurkezterakoan.
Goierri libratu egin da momentuz asteburuko igoera horretatik, astebetean ez baita kasu berririk agertu eskualdean.
Gaiak irudi bat ematen du askotan, eta bertsolariak sortu behar izaten ditu gaia bera eta istorioa.
Filmaren aurretik aurkezpena egin zenuten Ordiziako Herri Antzokian eta hantxe izan zinen, Aitziber Garmendiarekin batera.
Gu laguntzeko egongo gara, behar dutenetarako».
Araban, Bizkaian eta Gipuzkoan, 427 positibo kasu gehiago atzeman dira azkeneko 24 orduetan.
Gogorarazi du, lanbideaz aparte, beste lan batzuk ere badaudela egiteko, «etxekoak» adibidez.
Hasieran langileok lanera etorri behar ginela esan ziguten eta ondoren telelana egitea aholkatu ziguten.
Lehenengo aldiz egin da aurten.
Gustura eta ilusioarekin nago; ea kantxan erakusten dugun maila onean gaudela.
Era horretan, “beste behin ere” salatu nahi izan du, “Eusko Jaurlaritza beste gai batzuetan oso kezkatuta dabilen bitartean, urtero bezala, hamarnaka eta hamarnaka langile direla beraien lanpostuetatik etxera bizirik iristen” ez direnak.
Euskal Herriko lau eta erdiko txapeldun izan da afizionatuetan Zubizarreta, 2017tik 2019ra, eta orain Baiko enpresarekin egin du debuta profesionaletan.
Balkoitik izaten den ikuspegia ederra da, emozio handiarekin bizi izan nuen iaz.
Proba bertan behera utzi behar izanak galera handia suposatu al du?
Ekhi Albizu eta Joseba Zabaleta segurarrek kilometro batzuk gehiago ere egingo dituzte.
Burututako lanek, ordea, poztasun berezia ematen diote.
Aurten ere, 2018ko esperientzia errepikatuz, Euskaraldian parte hartuko du Aiora Erauskin ataundarrak: «Euskara nire lehenengo hizkuntza da: etxekoa, lagunartekoa, lanekoa, ikasketetakoa… Nire egunerokotasuna ia bere osotasunean euskaraz egiten dut ».
Sagardotegira eramateko zaleak ez gara, nahiz eta aita zenak aldatutako lehenagoko hemengo motak (Errotaberri, mokotxoa…) mantentzen ditugun.
Egun, organoa jotzen duzu.
Buruan pilota ez beste gauza batzuk eduki ditugu.
Aurrekontuek «inor bazterrean ez uzteko» balio behar dutela esan zuen Aldasorok.
Eskolarteko lanak bihar bukatu beharko dituzte.
Baina asko ez dira lan egiteko asmoarekin etortzen eta laguntzak jasotzen dituzte.
Hori bai, ezin gara mugitu eta elkartu, eta gutxiago egingo dituzte.
Alde handiena ordu bete irteteko aukera dela uste dut.
EH Bilduren udal taldeak aurkeztu zuen eukaliptoen inguruko mozioa, udalerriko esparruan landaketak debekatzea eskatzen zuena.
Zozomikote bihurria, Hartza eta Lamia, festaren pertsonaiek, herritarrekin batera kaleak girotuko dituzte, beste behin ere.
Azken egun hauetan, osasun-alarma hasi zenetik jasotako daturik onenak bildu dituzte Arangoiti egoitzan.
“Guztiz erorita ez zeuden postuak tente jarri, eta diru gutxirekin ondo jarri genituen, baina, beste batzuk erorita zeudenez, desmuntatu egin behar izan genituen”.
Ez dakit guretzako irtenbiderik onena den, uste dugulako nesken maila lurraldeko lehen mailakoa delako eta ez dakigulako beste denboraldi batez EBA ligan jokatzeko gaitasun ekonomikoa izango dugun», azaldu du Sergio Gonzalez kirol arduradunak.
Bada bide bat gustuko dudana, eta txikitatik argi izan dudana, nahiz eta aukeratzea zaila egiten zitzaidan, azken unera arte duda egin bainuen.
Txangoak hiru bloketan banatu dituzte: emakumeen presentzia Igartzan, industriaren hastapenak Igartzan, eta bisita mitologikoa.
Azpimarratzekoa da, halaber, jatorri aniztasun handikoa dela auzo hau, eta horrelako ekimenek auzotarren arteko ezagutza eta elkartasuna areagotzen dute, aurreiritziak uxatu eta komunitate bateko parte izatearen sentimendua sustatzeaz gain.
Ixabel Agirresaroberen eskutik ipuin kontakizunak egongo dira.
Egunerokotasunean arazoak eragin zituen.
Kutsadura arriskua ere badaukagu, eta denak batera lanean aritzeak ez dauka zentzurik; gu eroriz gero, ez daukagu ordezkorik.
Ondoren, 2020. urtea bukatu aurretik gastatu edo erabili beharko dira.
Emakumeen artean, berriz, Lourdes Colomo izan da garaile, eta beraren atzetik Eguzkiñe Zabaleta eta Itsasne Galfarsoro.
Beasaingoa da guztien artean beteranoena.
Oroitzapenen galera beti handiagoa da hala, xehetasunak ahaztu egiten dira.
Radio Bilbaon nengoela, 23-24 urterekin, San Mamesera joaten nintzen, Carrusel Deportivorako Athletic-en partiden jarraipena egitera, zelaitik bertatik.
Udal liburutegiak goizeko eta arratsaldeko ordutegia berreskuratu du eta barruan egoteko aukera erabilgarri dago.
Etxeberriak bezeroak eskertu nahi ditu, «zuzeneko harremanei eta salmentei esker bizi bai gintezke gure gai hauetatik».
«Aurreikuspen falta ikaragarria dago», Etxezarretaren ustez.
Eta, gainera, beste herrialde batzuetan presoak aske uzten ari dira.
Dena den, behin betiko kostua eskaeren eta egurra ateratako kokapenaren arabera ezarriko dute.
Joxe Migel Barandiaran, Euskal Herriko pertsonaiarik garrantzitsuenetako baten muina ezagutzeaz gain, naturaz gozatzeko aukera paregabea baita Sara ibilbidea.
Aurtengoan ez da Dantza Topaketen Egunik izango.
Larraondo zerrategira joaten gara aurrena.
Horra hor bi kateak eta oraingoz azken katebegiak direnek, Edurne Plazaola eta Gorka Gabilondo, abestu dituzten bertsoak.
Gaur bertan argitaratutako Estatuko Aldizkari Ofizialak irteera horiek arautzen dituzten puntuak jasotzen ditu.
Araban, Bizkaian eta Gipuzkoan, denera 355 positibo kasu gehiago zenbatu ziren ostiralean, eta guztira 8.187 dira koronabirusa dutenak edo pasatu dutenak; Gipuzkoan, 1.424.
Bai, baina ikusiko duzu, bueltatzen azkenekoa izango da.
Maiatzaren 16an ere bazuten beste topaketa bat, Legazpin, hango Ilintxa futbol elkartearen 75. urteurreneko ospakizunetan.
Ibarrako zubia abenturazale ugariren bilgune izan zen duela hamarkada batzuk.
Itsaso 2030 parte hartze prozesuaren emaitzak aurkeztu ditu udalak.
Azaldu du kanpainetatik lortutako dirua Nafarroako euskalgintzarako dela, eta sei urtetan milioi bat euro inguru eskuratu dutela: «Han dagoen premia ikusita ekarpen garrantzitsua da».
Kasu gutxi dauden arren, ezjakintasun egoera nabari dela esan du Alustizak.
Sari banaketa liburu azokarekin batera egingo dute.
Eusko Ikaskuntzako hiru kidek eta, hauteskundeen ondoren, aldundietako, Nafarroako Gobernuko eta Ataungo Udaleko ordezkariek ere karguak hartu zituzten.
Ikasleentzako tresna egokia da”, azaldu du Hur Ezeiza irakasleak.
Bezeroen tipologiak laguntzen duela dio, gehienak euskaldunak direlako, baina euskaraz hitz egiten ez dakitenei ere lehenengo hitza beti euskaraz egiten dietela esan du, eta «askok eskertu egiten dute hori».
Goierriko herritar ezagunak erretratatu zituen Telleriak, hala nola Joseina Etxeberria, Elena Calvillo eta Mikel Aiestaran.
Idiazabalgo udal aurrekontua iazkoaren antzekoa izango da.
Kutsadura maila ez dela “larritzekoa” eta Eusko Jaurlaritzaren tekniko eskudunek hala “ziurtatzen” dutela esan dute.
Jende izugarria ezagutu dut arteari esker.
Auzoak badu bere xarma.
Aramako kaleetan jende gutxi ageri da.
Igartubeitin baserrietan nola bizi ziren erakusten dute eta Zumalakarregin XIX. mendea nolakoa izan zen.
Idiazabalen ziklo-kros garaiak ziren.
Eta ekuazioa erraza da: zenbat eta jende gehiago ibili, istripuak ugaritzeko probabilitatea are handiagoa da.
Espainiako Espetxeen Zuzendaritzak atzo jakinarazi zuen, zortzi euskal preso politiko gerturatuko dituztela, horietako bi, Euskal Herrira, eta gainontzeko seiak Euskal Herritik gertuago dauden espetxeetara.
Kontatu du horrelako proiektu batean parte hartzen duen “lehen aldia” dela.
Herritar gutxi ikusten ziren Elosegi kaleko etxeetan plaza aldera begira.
Burlaize horiek izango zuten zerikusia guraso euskaldunek eskola-eredu erdalduna aukeratzerakoan ere?
Iñaki Mariñelarena artista zumarragarrak erakusketa ireki du Urretxuko Buhame tabernan.
Arzuaga atsekabetuta eta haserretuta dago, bere esanetan jaiotzak inori ez diolako kalterik edo trabarik egiten, «nire asmoa Gabon izpiritua gidariekin partekatzea besterik ez da».
Herritarrek instalazio berriak ikusteko aukera izan zuten, bai ur putzuak (314 eta 60 metro koadrokoak), bai inguruko belardiak adinekoek ariketak egiteko gailuak ere han jarri ziren hasieran eta aldagelak behatzeko.
Beasainen, Ordizian, Lazkaon, Legorretan, Zegaman, Urretxu-Zumarragan eta Legazpin egin dituzte lasterketak.
Aurtengo Udaberriko Kulturaldia egoerak ahalbidetzen duenean egingo da.
Festa Batzordeak ez du inolako egitaraurik antolatu Santa Fe ingururako.
Esate baterako, apirilean ginen ateratzekoak, baina orain atera da.
Dantzariak dabiltza entseatzen, eta arratsaldean orekariaren txanda izango da.
«Egunak horren luzeak ez izateko etxean ere egiten nuen kirola, baina ezin daiteke konparatu.
Ondo bereizita, edukiontzietan sartu behar dira, «beste kutsatze toki bat ez sortzeko».
Bilboko manifestazioa egin berritan, Iñaki de Juana Chaos preso legazpiarraren egoera salatu zuten Goierri garaiko Etxerateko kideek.
Ordizia, lau mailako larritasun neurgailu batean, egoera larrienetik bigarren larrienera igaro da.
Berrogeialdi bete-betean, herriko plazak hutsik geratu dira.
Hala jakinarazi du gaur Iñigo Urkullu lehendakariak, Jaurlaritzak eguerdian egin duen ezohiko gobernu kontseiluaren ondoren.
«Gipuzkoako ostalaritzari dagokionez, ez du mugimendu askorik ikusten».
Azken egunetako tendetzia ona dela esan daiteke, kasu berriak asko ari baitira murrizten.
Murphyk egin zuen bigarren eta Anacona izan zen hirugarren.
Martxoaren 13an itxi zuten Maizpide eta nekazalturismoa ere hustu zen.
«Ekimena Bizkaian sortu zen.
Antolaketa lanak errazteko aurrez parte hartzea konfirmatzeko eskatu dute arduradunek.
Zumarragan eta Urretxun, berriz, udaleku irekiak baino zaintza zerbitzua da herritarrei eskaini dietena.
Bere helburua ehungintzan lan egiten duten langileen giza eskubideen urraketaren inguruan hausnarketa egitea eta sentsibilizazioa lortzea da.
Euskal Aktoreen Batasunak emandako saria jaso du zaldibiarrak, 'Erlauntza' antzezlanean egindako lanagatik.
Uste du, «historiaren errebisioa, egin beharko» litzatekeela, alde batetik, «datuak mahai gainean jarriz», eta bestetik, «ezin dugu ezta ere, garai hartako jokaera batzuk, gaur egungo gure testuinguru eta gizartean daukagun mailatik epaitu».
Kontzertua bertan behera zergatik utzi zen esplikazio luzea eman du musikariak.
Ordiziako udalbatza telematikoki batzartu zen atzo eta 2020ko aurrekontuak aho batez onartu zituzten.
Kanpokoa jendea badabil, baina batez ere bertakoak dabiltza hemen inguruan eta horrek asko pozten gaitu.
Aurrez, teilatuko material kutsakorrak eta lurzorua garbituta zeuzkaten.
Idurre Eskisabel, Lorea Agirre, Iban Toledo eta Aloña Jauregi, gaur, liburuaren aurkezpenean.
Beraz, gogorarazi du «Ordiziako zahar egoitzako langileen kasuan gatazka bikoitza» dela.
Ezin dute mahai berean bazkaldu, zortzi orduz fabrikan edo obretan batera aritu ostean.
J.U.: Hasieran dena gure poltsikotik jartzen genuen.
Alkoholik edo eskularrurik ez daukate batere, adibidez.
Ordutegiei dagokienez, berriz, adinekoentzat eta zaurgarrienentzat ezarritako lehentasunezko ordutegia ez dute kenduko.
Koronabirusa Ordiziako San Jose adinekoen egoitzara sartu da eta Ordiziako Udalak lasaitasun mezu bat helarazi du.
Bi urteko umeak dituzten familiei zuzenduta dago nagusiki.
Motoak haizea kentzen zien eta 60 kilometro orduko abiada hartzen zuten.
Azaroaren 20tik abenduaren 4ra izango da aurten Euskaraldia.
Neska jatorra, langilea eta polita zen nonbait.
Bien bitartean, erdi bideko aukera bat planteatu dute; izan ere, azokako produktuen eskariak egin eta jasotzeko aukerari eutsi egin diote.
Beasaindarrek 25 urte bete berri zituzten, eta zumarragarrek 75. Urte askotarako opa zieten garai hartan, eta egun jarraitzen dute hazten eta hezten.
Zubizarreta III.ak eta Albisuk, Bengoetxea VI.aren eta Arangurenen aurka jokatuko dute.
Adibidez, Amaiur batailoikoen argazkia, jada mitiko bihurtu dena”.
«Ez dugu hiri hori ezagutzen, eta etxetik hiru ordura edukita, kotxez erraz bidaiatzekoa da.
Langileei dagokionez, lau kasu atzeman zituzten.
Lanpetuta zabiltza azkenaldian, zerbitzu berriak eskaintzen.
Beraz, epe luzeagoan egin ohi duguna, epe askoz laburragoan egin beharko genuke.
Anbrosio Iñaki Apaolazak artean 20 urte zeramatzan Ormaiztegiko taldea entrenatzen –aurretik jokalari ere aritu zen–.
Bilboko Porrue jatetxeko sukaldari Unai Campok izango du aurten ardura hori.
Ipuin kontalariak, bertsoak, musika eta dantzak, mendi ibilaldiak eta yoga saioak dira besteak beste, proposatu dituzten ekintzetako batzuk.
Biztanleriak, oro har, bakartze arauei kasu egin diela eta eskerrak eman ditu Lazkaoko udaltzainburu Mikel Zabalak.
Espero dezagun denak sendatzea eta gero animoak ez hoztea.
Deialdiak, besteak beste, EH Bildu, EH Bai eta Euskal Herria Podemos alderdien atxikimendua jaso zuen; EAJk, berriz, ospakizuna bere aldetik egitea erabaki zuen.
Orain egiten den PCR kopurua hasierakoekin alderatuta nabarmen handiagoa den arren, birusa oraindik ere hedatzen ari dela erakusten dute jasotako emaitzek.
Euskalmet meteorologia agentziaren arabera, metro koadroko 46 litro pilatu ziren denbora gutxian Zaldibian, Ataunen 34 eta Ordizian 26.
«Honek guztiak desmotibazioa ekarri dit eta ez zait ateratzen.
Badira urte batzuk Gazte Asanbladak hartu zuela festak antolatzeko ardura.
Laguntzak herritarrak sailak kudeatuko ditu, nahiz eta eskakizunak hirigintza azpisailari egin behar zaizkion.
Gainera, pandemia hasi zenetik kultur ekitaldietan kutsatzeek gora egin ez dutela argudiatu dute, erabakia gaitzesten dutela berretsiz.
Hori horrela izanik, eta honek guztiak sortu duen oihartzuna eta kaltea kontuan izanda, kargua uztea erabaki dut.
Eskerrak ekitaldi honetara etorri zareten guztioi eta ataundar guztiei.
Eta atzo ere horren lekukotza jaso genuen 2 kilo ekarri eta hondarra gelditzen zen 10:00etarako.
Berez, bi hilabetetako itxaronaldia zena bihurtu da bi urtekoa.
Egun hauetan parte hartzaile batzuen kezkaz jabetu gara ea bidalitako informazioa (txosten medikua eta elektrokardiograma) ongi dagoen ala ez beraien dortsala emateko.
Baina martxoaren erdialdean, COVID-19a dela eta, Zumarragako EAG itxi egin zuten.
Orain arte ez direnek, eskaintza berezi bat ere izango dute urtebetez harpidetza egiteko.
Mugimendu handia egoten da, eta inguruko ostalarientzat ere urteko egunik garrantzitsuenetako bat izaten da jende aldetik.
Lasaitasun mezua helarazi dute eta bidaiatzea segurua dela azpimarratu.
Ekoitzitako biserak Osakidetzako eta DYA kudeatzaileen eskura jartzen dituzte.
Orduko gizartea nolakoa zen Goierrin?
Hori kontuan hartuta eta desberdintasun soziala eta pobrezia ikusita, gauzak gaizki egiten ari garela argi dago.
Baita azalera ekarri ere.
Irrati eta egunkarietan ere aritu dira bisitariak Goierrira erakartzeko.
«Zegamako batek, Lazkaoko batek eta Idiazabalgo Antton Irizarrek pentsatu zuten umeentzako dantza errezik ez zegoela, eta ipurdi dantza asmatu zuten», azaldu du Garmendiak.
Ea hasten den pixka bat aktibatzen.
Goierrin zirkuituko beste proba bat jokatuko da, Zegaman, urriaren 17an.
Sari banaketa hasteko, esker oneko hitzak eskaini dizkiote Jose Mari Ustarrozi, “artzai gaztarengatik egin duen, egiten duen eta egingo duen lanagatik”
Hamabost diseinu baino gehiago aurkeztu dira eta gazteek bozketa bidez aukeratu dute gustukoena.
Astean zehar enkarguak hartu eta poltsetan bezeroak eskatutakoa prest ekarri dute hainbat baserritarrek.
Egunerokotasunari aurre egiteko zerbait berezia egiten al duzu?
'Erlauntza' antzezlanak izandako harrera ona ikusita, zinemara eraman dute istorioa.
Horrela, aintzinako iturri eta dokumentazio hori bildu, azken 10-15 urteotan narkotrafikoaren inguruan gertatutakoak bildu, testigantza gehiago jaso eta izotzezko bola bat bezala, handitzen eta handitzen joan da.
Gainera, beste toki batzuetan ez bezala, udalaren erabateko babesa du.
Erabaki hori ofizial egin zenean, udalak azoka antolatzea erabaki zuen.
Espainiako Gobernuko presidenteak hartu du agintea, eta beste lau ministeriorekin gidatuko ditu alarma egoerari buruzkoak: Defentsa Ministerioa, Barne Ministerioa, Garraio Ministerioa eta Osasun Ministerioa.
Kutsatzeko arriskurik eza ezinezkoa izanik, aitor tu dute kezkak izan badituztela, baina seme alaben hezkuntza guztiaren gainetik jarri eta aurrera egitea erabaki dute.
Konfinamendua amaitu eta alarma egoera indargabe utzi zenetik, eskualde barruko jende mugimenduak asko ugaritu dira.
Autoan joango da, musika jarrita.
Argi daukat honek ez nauela beste pertsona bat egiten.
Askotariko herri eragileak elkartuko dira, merkataritza, kirol, kultur, hezkuntza eta udal erakundeetako ordezkariak egongo baitira.
Iñurritegi eta Ruiz nagusitu ziren.
Fruta asko jaten zen.
Interneteko plataformak erabilita ariketa saioak etxean egiteko bideoak jarri ditu sarean Ordiziako Majori kiroldegiak.
Beasaingo Kale Hezitzaileekin batera bultzatutako ekimena da.
Baita beste hainbat gauza gehiago ere.
Zuzendariek COVID-19ari bota diote uzkurtzearen errua.
Neurri batean, isilik pasatzen ari den gai bat da eta animoak bidali nahi nizkieke, eta ea egoera hau pasatzen den.
Beasaindarrak beste musikari batzuek egindakoa errepikatu nahi izan du, «inbidia sentitu» baitu sare sozialetan ikusitakoarekin: «Ideia oso ona iruditu zait».
Lehen ere badago bidea hor», azaldu du Jokin Garmendia alkateak.
Honela, “trukean oinarritutako esperientziaz baliatuz kontsumo arduratsua eta birziklapena bultzatu nahi dira”.
Horrekin batera, kaleen militarizazioa burutu da.
Saharako mozioa bi taldeek bateratua, azkenean onartu zen; udalentzako foru funtsarena eta zorpetzearena, ez.
Haurreskolak sareko gainerako guztiak bezala, Ataungoan ere matrikulatzeko epea atzo hasi zen.
Errazagoa izaten da idaztea aurrez aurre esatea baino?
Elkargune puntuak jarri ditugu, eta martxan jarri eta ikasleek ikasi arte denbora bat beharko da.
«3. mailatik 6. mailara, mahaiak banaka jarrita daude.
Izena emateko telefonoa hau da: 943 028 100 eta 688 74 03 85.
«Ama oso sukaldari ona zen eta tabernan lan asko egin zen», gogoratzen dute Edurne eta Maite Ormazabalek, Felipe eta Tomasaren alabek.
Horrek guztiak, ordea, ez du esan nahi koronabirusaren aurreko egoera bera izango denik; oraindik ere hainbat segurtasun neurri hartu beharko baitituzte herritarrek.
Azkenean ez dakit berriz halako aukerarik izango dudan.
Ez dut uste diru laguntza garrantzitsuak lortuko direnik.
Lanbideren maiatzeko azken datuen arabera 3.385 langabetu daude.
Ekintza gehienak Gaztetxean bertan egitea aurreikusten dute, «zorte handia dugu lokal honekin», kontzertuak egiteko toki aproposa da, eta barra ere badu.
Iganderako hilerri apainketen aitzakian jendez poliki izan zen atzoko Ordiziako feria.
Handien taldeko txapelketan parte hartuko duen Markel Garmendia ere aipatu behar da.
Uztailaren 25ean jokatuko da, jatorrizko egunean.
Aurtengoa Andaluziako Notarioen Elkargoan egin da, eta Longartek Granadan egin ditu azterketak.
Hori dela eta, «oso gustura» geratzen dira organoa jotzera etortzen diren musikariak.
Goierritarrek etxetresna saltzaileek emandako zerbitzua ez ahaztea espero du.
Joan den astean garbiketa, desinfekzio eta txukuntze lanak egin zituzten Murumendi ikastetxean, Alkartasuna Lizeoan eta Urbieta etxeko Txilibutxof elkartearen egoitzan dena prest egon zedin.
Gogora ekartzen dute, «Espainiako koroaren helburu nagusia ez zela ebanjelizatzea bakarrik, baita espoliazioa, lapurreta eta esklabotza ere».
Denera, 88 auto aterako dira, Azpeitian 11:00etan hasi eta gauean bukatuko den rally erregulatuan.
Herri txikietan, Zaldibian 2 kasu atzeman dituzte, eta bana Ataunen, Itsasondon, Ormaiztegin eta Seguran.
Hamar urtera arte, pentsa zenbat ikasi genuen.
Sendabelarren inguruko jakin-minetik abiatuta, Lasak berak hasieran imajina ezin zezakeen forma hartzen hasi zen proiektua; konturatzerako, material asko zeukan jasota.
Azkeneko bidean, herriko bi gazte, Ainhoa Montoya eta Ibai Urteaga, agertu ziren Euskaraldian parte hartzera animatuaz.
Zaldibiako bertso eskolan ondutakoak dira biak.
Urtero komunitate eta elkarte berriek parte hartzen dute.
Dagoeneko ez dugu txanda emanda bakarrik lan egiten, baina bi langile garenez, bi pertsona bakarrik sartu daitezke: bata tailerrera eta bestea dendara».
Garbitasun arauak betetzea ezinbestekoa izango da, eta maskararen erabilera ere bai neurri horiek modu egokian bete ezin badira.
Aurtengo gazta ekoizpena zer moduzkoa izan duzu?
Kulturgintzan jarduteko asmo betea dute etorkizunean ere.
Eusko Jaurlaritzako Segurtasun sailburuak eman du aldaketaren berri, koronabirusaren inguruko ohiko agerraldian.
Bertan 300 korrikalarik parte hartu zuten, COVID-19ak eragindako protokoloak betez: irteeratik 50 korrikalaritako taldetan banatuta, aurrez tenperatura partaide guztiei hartuta, segurtasun distantzia matenduz, eta abar.
Familiaren urteko errentak ez du gainditu beharko 1 Tartean 18.000,00 € gordinak, eta 2 Tartean 18.000,01 €tik 22.000,00 € bitarteko diru sarrera gordinak.
Bere atzetik heldu zen Buruntzazpi Tx.
Nire webgunean hala definitzen dut: autore sukaldaritza, gaurkotua, baina betiko zaporeak lantzen dituena.
Azpiegiturak hobetzeko hilabeteetan itxita egon eta gero, COVID-a duten adinekoak artatzeko zentroa da.
Baina horren harira, datorren astean ere bai, prentsaurrekoa emango du udalak.
Zorionez, udalak gastu batzuk bere gain hartu zituen.
Jubilatutakoan boluntario gisa lan egin nahi zuela eta, iazko otsailean jarri zen harremanetan Nagusilanekin.
Esa, Joseba Azpiazuren omenezko txapleketa ohi baino laburragoa izan dela, aurrekanporaketarik ez baita jokatu.
Aurten, ordea, gauzak nahiko desberdin izango dira, Covid-19ak eragindako egoera dela eta, bertan behera geratu baitira Gipuzkoako Foru Aldundiak beste bi aldundiekin batera antolatzen dituen Udalekuak eta Gazte Oporraldiak kanpainak.
Berez, urriaren 5ean hasiko ziratekeen jaiak, eta hurrengo asteburuan amaitu.
Trafikoa eta garajeetako sarrerak Zigor aldetik bideratu dituzte.
Eguraldi onarekin batera, ahateak ere konfinamendutik ateratzen hasi direla esan liteke.
ELA eta LAB sindikatuetako ordezkariek ohartarazi dute amiantoak emakume aurpegia ere baduela.
Eboluzio osoa barrutik bizi izan dut.
Berria egunkariko Mikel P. Ansak 27 galdera-erantzun prestatu ditu, zer egin litekeen eta zer ez argitzeko.
Besteak beste, zendu ostean, Gabillene etxea, Amuñain garako eta Urdarano baserriak, Apalategi aurreko baserria eta Lazkaoko lurrak utzi zituen bertako umeek irakaskuntza katolikoa izan zezaten.
Uda izan ohi da lan gehien izaten duten garaia: «Uda datorrela kontuan izanda, uste genuena baino lan gutxiago» dutela esan du Perezek.
Sistema politiko hori dela eta, beraz, koronabirusari aurre egiteko hartutako erabakiak desberdinak izan dira estatu desberdinetan: «Gobernu bakoitzak autonomia nahiko handia dauka», azaldu du Ormazabalek.
Auzoan bertan eta inguruko baserrietan dozena erdi lagun inguru bizi dira urte osoan zehar, baina joan-etorrian ibiltzen direnak gehiago dira.
Bi hilabete etxean egon ondoren perspektiba galtzen duzu eta hauteskundeak urruti ikusten ziren.
Gaur dute aurreneko bilera.
Garai hontan, «astebururo-astebururo, gogotik egin ohi dugu lan, baina aurtengoa guztiz desberdina izaten ari da».
Goierriko herri askotan sortu dira.
Eta errepikatu zuen, maskara erabiltzea «guztiz beharrezko» babes neurria dela.
Zuhurtziaz adierazi du, «agian kontrol falta» egon zela.
Erakusketen funtsa tokian tokiko egoera sozialaren, politikoaren eta ekonomikoaren garapena islatzea da.
Beasaindik Erabateko Arduraldiaren gehigarria kobratuz eta Udalari eskaini beharreko lan orduak beste norabait bideratuz”.
Heriotzak ate joka jarraitzen du Ordiziako San Jose egoitzan.
Euskara sustatzeko udalekuetan izena emateko epea astelehenean zabalduko da.
«Koronabirusaren inguruan ezer gutxi genekien oraindik.
Harekin batera, Berrobiko Ane Arrugaeta (bigarren postuan) eta Gasteizko Ester Poveda (hirugarrena) ere saritu dituzte.
Hori bai, eskularruak, maskarillak eta betaurrekoak errefusarentzako edukiontzian sartu behar dira.
Espainiako Gobernuak atea ireki du kultura ekitaldi txikiak egiteko, baina Tapiak adierazi du ez dela «inolako jarduerarik» izango.
Gainera, alarma egoeraren 3. fasetik aurrera, jardueraren barruan, museotik kanpoko hainbat jarduera egiteko asmoa dute, formatu murriztuan.
Helburu bakarra jende pilaketak saihestea izan da behin eta berriz eta hori bete ahal izateko herritarrek arduraz eta erantzukizunez jokatzeko deia zabaldu du.
Hala ere, prebentzio neurriak errespetatzea eskatzen dute, berriz ere egoerak okerrera egin ez dezan.
Egiteko horretan, emakumeen aurkako eraso guztiak irmotasunez gaitzetsi ditzaten Legazpiko herritarrei “adierazpide egokiak eskaintzea” ezinbestekoa dela diote.
Nik Elbarrenako zati bat ekarri dut liburura.
Ezjakintasuna da nagusi etorkizunera begira.
Etxebizitza eraberritzerakoan, energia eraginkortasuna kontuan hartzeak daukan garrantzia landuko dute aldi honetan.
Aipagarrienen artean mozorro eta kantu saioa daude, hirugarren astean egingo da, maiatzaren 4tik 10era: “batetik, taldeka edota banaka mozorrotzeko ariketa proposatuko da eta, bestetik, euskararekin lotutako kantak kantatzea.
Zailena gazteei eustea da, unibertsitatera joateko garaia heltzen zaienean herritik ateratzen baitira.
Lehendakariak azaldu du «herritarren lasaitzeari muga» jartzeko neurriak izango direla.
«Jendea jokoz kanpo harrapatu du kontu honek eta ustez normaltasun berrira ohitzen hasiak ginenean kolpe fuertea izan da».
Baietz diote Berasategik eta Ugartek, judoken arteko kontaktura iritsi aurretik «milaka ariketa» egin daitezkeelako.
Ormaiztegiarrek ezin izan dute kalera irten danborrada ospatzeko, urtero azaroaren 29an egin ohi duten bezala.
Salmentek sektore honetan ere behera egin dutela azaldu dute hainbat dendarik.
Eragile horien artean daude Sortu, Euskadiko eta Nafarroako Podemos, ELA, LAB, ESK, Steilas eta Euskadiko CCOO sindikatuak, besteak beste.
Irailaren 18, 20, 25 eta 27rako ere programa zabala antolatu dute.
Ezin garenez etxetik atera, oraingoz ezin dut euripean dantza egin…
Kartzelazainen mehatxuak salatzeko hasi zuen gose greba Patxi Ruizek.
«Bi aldiz ordaindu behar dugu lan egiteagatik, ikasteagatik edo gaixotzeagatik.
AEK-k antolatzen duen euskararen aldeko korrikaldi erraldoia urte betez atzeratu dute, COVID-19ak eragindako egoera dela eta.
Baserrian egonda, ez genuen besteek hainbeste ikasten, besteak baino atzerago joaten ginen.
Osinalde sariaren lehen aldia 1971n izan zen.
Bestalde, otsailaren 7an egingo dute elkartasun bertso saioa eta Ordiziako Tximista sagardotegian izango da, 20:30ean elkartuta.
«Egoerak uzten badu» behintzat, urte berriarekin batera Goieniz zine klubak berriz ekingo die Usurbe Antzokiko emanaldiei.
Nahiz eta jakina izan festarik ez zela egongo, erraza izan zen erabakia hartzea?
Igartza Oletako aparkalekuan auto elektrikoentzako kargagailuak jartzea eta kiroldegian, geltokian eta Ezkiaga frontoian bizikleta elektrikoak kargatzeko puntuak ipintzea eskatu dute.
Gida hori, “dokumentu bizia” izango dela diote, “Osasun Ministerioak eta gainerako agintari eskudunek” erabakitzen dituzten arau eta jarraibideetara egokitzeko.
Ez dakit zer gertatuko den.
Horrela, hasierako aurrekontu proposamena oinarritzat hartuta, baina koronabirusaren pandemiagatik sortu den egoera berrira egokituz, hainbat aldaketa eginda onartu dute aurrekontua.
Guztia batuta, lehen edizio oso on bat egitea lortu genuela esango nuke.
Donostian manifestazioa egingo dute 12:00etan eta Goierriko herrietatik abiatuta, kotxe karabana egingo dute.
Zaldibiak, berriz, 552ko intzidentzia tasa du.
Igogailu berria eraiki dute, aldagelak berritu, eta banakako gela gehiago sortu dituzte.
Lehen, inguruko mendietan dena larrea zen, ganaduak zer jan izan zezan.
Gainera Zerbitzu Publiko horren titularra Udala da.
Komunikazioa atalean parte hartu du Aralarko dokumentalak, Alemania, Frantzia, Irlanda eta Portugalgo beste lau ingurumen proiekturekin batera.
Eusko Jaurlaritzaren Osasun sailak gaur (asteartea) argitaratu duen txostenaren arabera, hirugarren egunez jarraian Zumarragan eta Urretxun ez dago kutsatu berririk.
Caballerok adierazi du, «oso garrantzitsua» dela «material egokia izatea korrikalariek ahalik eta lesio gutxien jasan ditzaten».
Bestalde negutegiak kostaldetik gertuago dituztenak hasi dira jadanik lehen ilar kiloak biltzen «geoni ere aritu gara ilarrak aletzen eta jan ditugu asteburuan, Hernaniko lagun batek ekarri dizkigu elkarrekin bazkaltzeko».
Arangoitin heriotz bat ere eragin du Covid-19 birusak Beasaingo Udalak jakinarazi duenez; 82 urteko Angela Garcia beasaindarra igandean zendu zen.
Ostiralerako lehenengo kontzertua antolatu dute; Lumi eta Pelax artistak ariko dira Botikaxar kulturgunean.
Errigoraren bi kanpaina nagusienetako bat da.
Taldean parte hartzeko, honako bidea jarri dute:WhatsAppez izena bidali 679 78 24 69 edo 610 33 87 58 zenbakietara.
Xabier Garmendia itsas kapitainak bere bizipenak oroituko ditu eta Joxe Mari Telleriaren argazkiak ikusgai egongo dira.
“Bagenekien euskaraz zetorrela geroa, euskaraz ere mintzo dela etorkizuna, eta aurten beste zerbait ikasi dugu: egoera zailetatik ateratzeko eginahalean lagungarri dugu euskara, bidelagun ezinbestekoa.
Eusko Jaurlaritzaren Osasun sailak martxoaren 15etik gaurdainoko datuak eman ditu.
Aitor Aldasoro alkate ohiaren esanetan, “oso langilea eta pertsona bezala izugarria” zen Imaz.
Bukatzeko, familia giroan egiteko irteerak eta erosketetarako atalak gehitu dira.
Lazkaotik atera eta auzo-bidean barneratutakoan, Ertzile baserriaren aurretxoan sartzen da Olaberriko lurretan.
Beasaingo Motor Asteburuaren laugarren edizioak itxaro egin beharko du, antolakuntzak bertan behera uztea erabaki baitu osasun larriarengatik: «Erabakia, esan dezakegu, erraza izan dela.
Tableta elektronikoak SIM bat eta aurrez instalatutako aplikazio bat izango du konexioak gauzatzeko.
Lasaitasuna ere bai.
Irailaren 24an egindako osoko bilkuran erabaki zuten izen hori ematea eremuari eta, aldi berean, entsegu lokal horien erabilerarako araudiaren proposamena onartu zuten.
Familia bakoitzari bina opari eskaintzea da helburua, horrenbesterako behintzat jasotzen badute.
Hain zuzen, kirola egiteko aukera izango dute 70 urtetik beherakoek 10:00etatik 12:00etara eta 19:00etatik 20:00etara izan ezik.
Denon iritziz, guztiz ezinezkoa litzateke arrisku egoerak ekiditea eta garbi dago koronabirusa ez dela broma, pertsona askoren bizitza lapurtu digula eta oraindik beste gaixo askok borrokan jarraitzen dutela».
LGTBIQ kolektiboaren eskubideen aldeko egunarekin bat eginez, emanaldi berezia antolatu dute Murkondo eta Biboletak elkarteek, bihar gauerako.
Talde egonkorrak mantendu behar dituztenez, gurasoek antolatzen duten zaintza zerbitzua bertan behera utzi dute: «Ezin dugu bermatu begirale kopurua», esan du Dorronsoro zuzendariak.
Urbs hitzak hiria esan nahi du, latinez.
Terraza handia izan arren, bezeroak behar dituzte irekitzeko: «Azken finean, ura, argindarra eta gasa ordaindu behar ditugu, eta zerekin ordaindu?»
Joan den ostegunetik 47 kasu positibo gehiago atzeman dituzte.
Orain ABEE (ERTE) batean nago, eta denbora libre hori euskara ikasteko aprobetxatzen dut.
“Lehiatzera joaten garenean, jokalariei merezi duten babes soziala eman nahi diegu”.
Gabiriako Altzibar Lorazaintza, adibidez, eskariak eta telefonoz jasotzen hasi da.
Irteera ere mailakatua izango da, pilaketak sortu ez daitezen.
Abenduaren 12,13,21,22 eta 23ko saioak egingo ote diren jakiterik ez dago oraindik, Olentzero bisitatu ahal izateko mugikortasun baimena izatea ezinbestekoa baita.
Eguerdian Gabirian egingo dute bazkaltzeko geldialdia.
Beste lurralde historiko batean egonez gero, bai, gainerako udalerrietan bete beharreko baldintza beretan.
Berdin Bonberiako eraikinarekin, trenaren proiektuarekin… handik eragiteko proiektu asko daude, eta dudarik ez dago, han ere aprobetxagarri izaten saiatuko naizela».
Tontorra inguratuta Matxinbentan hasi eta amaitzen den ibilbide zirkularra egin daiteke.
Datorren astean Baskoniaren aurka neurtuko dituzte indarrak etxetik kanpo.
Koronabirusarekin gauzak asko aldatu dira bertan, ordea.
Euskal Herria Baterak ikurrinen zein Nafarroako banderen argazkiak bildu eta mosaiko bat osatu du.
Honakoa ere, kulturgunean egingo dute, 19:00etatik aurrera.
Bost urte eman ditu bertan eta agur esateko orduan eskerrak eman dizkie klubari, zaleei eta entrenatzaileari.
Ostiralean hasi zen korrika, eta gaur iritsi da Beasaingo plazara goizeko 6:30ak aldera.
Bi herri horietan, guztira 40 COVID19 kasu daude.
Txoperenak onartu du gai zaila dela, baina ixilik egotea mingarriagoa dela dio.
Lan guztiak eginda genituen eta, azkenean, alferrik.
Asteburuetan bisita gidatuak egiten ditugu, baina bulegoa zabalik dagoen ordutegian herriko puntu desberdinak bisitatu daitezke.
Jendeari osasun eta segurtasun neurriak errespetatzeko eskatu nahi diot, ospitaletan eta adinekoen egoitzetan oso egoera gogorra bizi baitute».
Ordizia Orainek udalbatzan aurkeztutako eskaerak honela dio: «Gaur inoiz baino beharrezkoagoa da erakundeen arteko elkarrizketa, pandemia horri modu koordinatu eta eraginkorrean erantzuteko.
Azken bi asteetan, 100 herritar baino gehiago konfinaturik daude edo egon behar izan dute”.
Bihar, berriz, haurrei zuzendutako eskulan tailerra egongo da.
Igande honetan, hilak 22, Astronomia Gaua egingo dute Oiangun.
Dani, berriz, zelai erdiaren jaun eta jabe da.
Zumarragako Osasun Zentroaren aurrean elkartuko dira, 12:00etan.
Adin bereko seme-alabak dituzten familiak jarriko dira harremanetan jartzen dituztenak.
Txapelketako partidak, berriz, pilota biziagoekin jokatzen ziren.
Hitz edo Irri Euskara Elkarteak, Elorri Elkarteak, Guraso Elkarteak eta Gazte taldea dira antolatzaileak eta, aurten, beste talde bat ere batu da: Ganbaran norbait dabil elkartea.
Hasiera batean gaur Ordizian Txapel Gorri proba jokatzekoa bazen ere, azken unean hura bertan behera geratu da, eta Lazkao Kirol Elkarteak antolatu du ordezko Esparru proba.
Lehen urte hartan taldetxo bat osatu zuten, eta, pixkanaka, Zubietan entrenatzen hasi ziren, baita txapelketan parte hartzen ere.
Gorka Hermosa (Urretxu, 1976) akordeoilariak diskoa aurkeztu behar zuen maiatzaren 16an Berlingo Filarmonikan.
Lana ere gehiago zaindu beharrekoa da, lan gehiago ematen dizu alde batetik, baina beste batetik asetzea ere handiagoa da.
Erakusleiho onak dira sare sozialak, baina arropa dendan bertan erostearen «esperientziak» ez du parekorik Garciarentzat, eta denda fisikoen garrantzia azpimarratu du behin eta berriz.
Osasun Sailaren arabera, azken egunetan ez da positibo kasu berririk agertu Goierrin egindako koronabirusaren azterketetan.
Egoerak ordutik hona okerrera egin duela baieztatu dute, eta hainbat neurri gogortzea erabaki dute.
Guk ere funtzio garrantzitsua betetzen dugu.
Coppirekin lehia handia izan zuen eta biek errespetu handia zioten elkarri.
Uste dut jendeak ongi barneratu duela.
Errealitate oso desberdinak bizi dituzten pertsonak daude oinarrizko laguntzen eskaeren atzean.
Hortik aurrera, gastatu ez badira, nahi adina erosteko aukera irekiko da.
Australian bizi da Arrate Arbiza ordiziarra duela sei urtetik.
Eguzkik azaldu duenez, “Agenda 21en edo ingurumenari buruzko foro batean edo bestean, pedagogia egin beharraz” hitz egin izan da.
Baina gertatzen dena zera da: alkatea ikusten dela toki guztietan hala eskatzen delako, baina atzean talde oso bat dago.
Donostiara joaten ginen azterketak egitera.
Gorka ere “motibatuta” agertu da datorren urteari begira: “baditut helburu kolektibo eta pertsonal batzuk 2021erako, eta horiek bete ahal izatea espero dut”.
Aurrez aurreko ikastaroak, tramitazioak, informazio orokorra eta nabigazio librea eskainiko dituzte.
Partida eskuetatik ihes egiteko gutxira egon ziren: 80. minutua bete ondoren entsegu marratik oso gertu ibili zen Alcobendas.
Tartean antzerki taldeak Simplicissimus Kabaret lana antzeztuko du.
Larunbatean eguzti betean zeuden parajeek, oso bestelako itxura erakusten dute orain, Gotzon Aranburuk egindako bideoan ikus daitekeenez.
Zumarragako ospitalean, 14 lagun daude koronabirusagatik ingresatuta.
Hendaian bizi da eta Iparraldean konfinamendua Hegoaldean baino eramangarriagoa dela dio.
Gainera, Su Eskolan jaso dute formakuntza Gipuzkoako, Donostiako, Bizkaiko, Bilboko, Arabako, Gasteizko, Errioxako, Logroñoko, Nafarroako eta Andorrako suhiltzaileek.
Horretarako taldea osatzen ari dira, elkarrekin korrika egiteko.
Azken bi asteetan 291 gaixo atzeman dira.
Kontserbatorioko Esteban Elizondori zer jo nezakeen galdetu nion, eta nahi banuen eskolak emango zizkidala esan zidan.
Konbinazio desberdinak egin badaitezke ere, Zerainen hastea da proposamena, 11:30ean, Aizpeako Meatze Multzoko –Kultur ondare izendatua– bisita gidatua hasten baita.
Festei laguntzen zitzaien.
Telefonoz eskaera gutxi jaso zituzten atzo, % 10era ere ez da iristen.
Mendiko erreskatean trebatzeko formakuntza jasotzen ari dira Gipuzkoako berrehun suhiltzaile Ataunen, Jentilbaratzako harrobian.
Ekainaren 1etik %100ean ari dira lanean, eta «zalapartaka» hasi direla dio Toledok.
Goierrin, Ordiziako, Zumarragako, Lazkaoko eta Beasaingo erresidentzietako eta Legazpiko eguneko zentroko langileei eragiten die.
Kirol taldeei kanpaina babesteko eskatuko diete, partidetan MoHerri Movember Goierriko kartelekin atera daitezen.
Kontsumo taldea Aizkorpeko produktuak kontsumitzeko bailarako udalek egindako kanpainaren ekimenetik sortutakoa da.
Covid19a dela eta liburutegiaren erabilera presentziala bertan behera geratu zen eta orain martxan jarri dute berriz ere.
“Guretzako ohore bat da Federazioak Ordiziako Altamira pista aukeratu izana proba hauek egiteko; normalean Donostian egiten dira.
Norbaitek sukarra izango balu, etxera bidaliko lukete.
Probarik garrantzitsuena proba genetiko bat izan zen, sekula inongo herrialdetan egin ez zen froga bat, eta hor ikusten zen bakoitzak zeuzkan tarak-edo genetikoki oinarririk bazuten ala ez.
«Besteek nire kultura eta erlijioa errespetatzea gustatzen zaidan moduan, nik ere errespetatzen dut euskal kutura eta hizkuntza, euskara».
Beste goierritar batzuk ere lan ona egin dute proba nagusian; Goierri Garaia taldeko Xabat Manzisidorrek 15. tokian bukatu du, Anastasio Gomezek 21. postuan, Endika Donnayk 26. eta Beñat Katarainek 30. lekuan.
Barruak zer esaten du?
Gorputza badu, eta edan erraza da»
Koronabirusa, pandemia, alarma egoera, itxialdiak… Inoiz bizi izan ez dugun egoera baten aurrean gaude.
Otsailaren 8an eta 9an egingo dute irteera.
Lan bakarra aurkeztu dezakete.
Lanak 2009ko udaberrian hasi zituen udalak, 919.000 euroko aurrekontuarekin.
Segurakoa aspalditik antolatzen du herriko talde batek, eta Legazpin, berriz, 2018an berrekin zioten duela 42 urte galdu zen ohiturari.
Eta hala izan zen; poltsa berezi samar bat egin nuen, eta dendariak ez zeukanez antzeko produkturik, bere dendan jartzea erabaki zuen.
«kultura seguru egingo dugu», diote.
Idiazabalen, adibidez, liburutegian jaso daitezke astean zehar, zabalik dagoenean.
Brasilgo Osasun Ministeritza militarren esku utzi du Jair Bolsonaro presidenteak, bi ministrok kargua utzi ostean.
“Horregatik, greba orokorraren leloak dioen moduan, lan, bizi eta pentsio duinak exijitzen ditugu”.
Orokorrean emaitza oso positiboa izan da, eta guztiak sentsazio onarekin joan dira etxera.
Alarma egoerako lehenengo edo bigarren astean oraindik itxaropena banuen maiatzaren 9rako konponduko zela eta aukera egongo zela.
Berrikuntza horren emaitza bihartik aurrera ikusi ahal izango dute Hitzakideek eta GoiBerriko harpidedunek.
Lourdes Elorza margolari donostiarraren Kartoiak erakusketa Aterpe tabernan ikusgai dago, urriaren 30a arte.
Beste ligaren bat ezagutu nahi dut».
Antolaketa lana gogorra da, baina jendearen erantzuna ikusten dugunean, nekea ahazten dugu.
Izan ere, «oharkabean pasa zaizkigu emakume hauetariko asko eta asko, egunerokoan, lan isilez, Segura posible egin duten ezinbesteko emakumeak dira».
Gaintzako bidegurutzean jaurlaritzak daukan bigarren neurketa-unitatea.
Azokak debekatu baina saltoki handiak irekita jarraitzen dutela salatzen dute.
Bigarren sailkatua Unax Iztueta izan da.
Pisu gehiago du udaletxea uzteak beste honi heltzea baino, gaur gaurkoz.
Bai, Euskadiko Autonomia Erkidegoaren barruan, betiere zentroak berak baimendutako bisitak badira.
Gure helburua da jendeari erakustea zaldia ez dela tresna bat, animali bat dela eta sentimenduak dituen heinean errespetatu egin behar dela.
Hasi orduko eten behar izan du lehiaketako txirrindularitzak 2020ko denboraldia.
Datu hauek guztiak publikoak dira eta fega.
Edurne Jauregik ekarri du Irabiazpiko lehen kardu parea, berdea eta gorria.
«Ez zen erraza izan, baina harro gaude egin genuen lanaz».
Brinkola da abiapuntua eta amaiera.
Aralar, mundu leku den lurra dokumentalaren zuzendarietako bat da, eta harako sortutako eta kanpoan utzi behar izandako materiala erabili dute atari digitala sortzeko.
Fruitadendan, okindegian eta harategiaren inguruan ikus daiteke jendea, ilaran, haien txanda itxaroten, bata bestetik bi metrora.
Gainera, «hainbat herritarrek erosketak etxean jasotzeko eta hondakinak ateratzeko eskaria egin» diote udalari.
Lehen ere 12 urte kartzelan pasatakoa da.
Mujikak ere maila bikaina eman zuen egun bateko lasterketetan.
Kasurik gehienak Ordizian igo dira, 22. Zumarragan 6 gehiago, Beasainen 2, Legazpin 3, Urretxun 2, eta Zegaman, Lazkaon, Mutiloan eta Zaldibian bana.
Norbanakoez gain, aurten entitateei ere egin zaie ariketan parte hartzeko gonbidapena hizkuntza ohiturak aldatzeko.
Jendea errespetuz ari da jokatzen, eta egoera honen aurrean jarrera egokia hartu dute.
Balkoira jotzera berriro ateratzeko asmorik baduzu?
Aurreikus litezkeen eta bidean sortu diren arazo gehigarrien aurrean, «malgutasuna» izan da lehentasunezko printzipioa hezkuntza sisteman.
Psikologia eta Pedagogia Saileko zuzendariorde (1992-96); Giza eta Gizarte Zientzien Fakultateko dekano (2000-04) eta dekanorde (1996-2000 eta 2008-12) izan da ataundarra.
Azaroan estudioan sartu ahal izatea espero dute taldekideek.
Horiek ere ez ditugu zehatz-mehatz ezagutzen, neurri horien zehaztapenaren zain gaude, baina aisialdi eremuan hartuko dira.
Mantentze lanak, Roccellan eta Leonardon dituzten tailerretan egingo dituzte.
Halere, inguruaren arabera gehiago edo gutxiago egin zituen: «Lehenengo egunetan 70-80 kilometro egin nituen, baina Andorran dagoen desnibelarekin oso zaila da», azaldu du.
Dena den, Rubiok adierazi du haien kasuak ez duela orokorrean komunikazio grafikoaren egoera islatzen: «Koronabirusa dela eta asko erabiltzen ari diren erraminta da webgunea».
Goierrin lau dira 5.000 eta 10.000 biztanle bitarteko herriak: Lazkao, Urretxu, Legazpi eta Zumarraga.
ELA, LAB, Steilas, CCOO eta UGT sindikatuek Araba, Bizkaia eta Gipuzkoako irakaskuntzan greba deitu zuten joan den astean irailaren 15erako, ikasturte hasiera «segurua eta adostua» eskatzeko, ezarri duten protokoloa aldatuta.
Hiru saio egingo dituzte, ahal dela aurrez aurrekoak, Segurako Danon Gela aretoan.
Guztira 118 bikotek hartu zuten parte larunbateko Gipuzkoako finalean, horietako 35 goierritarrak izanik, eta 32 bikote sailkatu dira Zigoitian (Araban) jokatuko den Euskal Herri mailako finalerako.
Sortutako abestiak zuzenekoetara eramatea ere nahiko genuke eta lehen zuzenekoa etxean, Altzagaraten, egitea gustatuko litzaidake.
Ahal izan nuen guztia eman eta asko ikasi nuen.
GHKaren arabera lurralde osoan %6,7 hazi da hondakin kopurua itxialdia hasi zenetik eta apirilean 16.000 tona gainditzea espero dute.
Hori bai, beharbada, berria erosi beharrean, zaharra konponduko duzu».
Hala ere, festak bizirik mantentzeko asmoz egin duten egitasmoa kontatuko digu Zeraingo zinegotzia den Arantxa Ruiz de Larrinagak.
Materialaz arduratzen den taldea, ekonomikoa… Horrelako 12 talde dauzkagu.
Azken astean nabaritu da», dio Aranburuk.
Zelai Amenabarro Legorretako alkateak esan du, «egun oso intentsoak eta lan handikoak» izaten ari direla.
Kontu honekin, beste era batera lan egin beharko dugu.
Pertsona «arduratsua» dela esan zion Nerea Manzisidor bozeramaileak Artolak karguari zin egin ostean emandako erantzunean, eta desadostasunak izango dituztela ukatu ez zuen arren, elkarrekin konpontzen jakingo dutela iragarri zion.
Alzheimerra duten askok, «ariketak egiteko eta eguneroko errutina bati eusteko, ondoan norbait behar izaten dute askotan, beraien kabuz ariketak egiten hastea zaila baita».
Fruta senarrak ekartzen zuen kamioian.
Bestalde, Beasaingo Udalak herritarrak gonbidatu nahi ditu, gaur, 21:00etan, kandela pizte herrikoia egitera, COVID-19 gaitzaren ondorioz atzo hiltzen zen Angela Garcia beasaindarraren omenez.
Gonbidapena aurrez eskatu behar da.
Udal zinegotzia ere izan zen.
Argi-Berrikoa, 4 erregetara, 6 hamarrekora eta 3 ustelera jokatuko dute.
Horra hor bi kateak eta oraingoz azken katebegiak direnek, Agurtzane Zalduak eta Andoni Jakak, abestu dituzten bertsoak.
Bigarren honetan klubaren zuzendaritza berria aukeratuko dute.
Telleria ezagutzen dutenek gertukoak dituzte haren ekiteko grina eta ezinegona.
Langileen artean 1,5 metroko distantzia ez dagoenean, babes ekipoa erabili beharko dute.
Goierrin babes eremu bat existitzen da, elkar laguntzeko gaitasuna dugu.
Martxoaren 17an, esaterako, Beasaingo Indar enpresan zuten hitzordua.
Jon Ander Albisuk ez du binakako pilota txapelketako finala jokatuko.
«Geroz eta gehiago eskatzen dituzte bezeroek, baina kontutan izan behar dute, hiruen artean babes gutxien eskaintzen dutenak direla».
Gainera, haurren elikaduraren inguruko master bat egiten ari nintzen orduan, eta ikasitakoa zabal nezakeela pentsatu nuen; blogari izaera fisikoa ematea erabaki nuen azkenean, eta hortik sortu zen Ttiklik.
Ormaiztegiko San Andres eskolan ere Osasun Sailak esandakoa egingo dute kasurik baldin badago: « Haiek esaten badigute gela konfinatzeko, ba gela konfinatuko dugu, esaten badigute ez dela beharrezkoa ba hori egingo dugu», azaldu du Igoak.
Urdanetakoek atzo egin zuten.
Hasiera batean kutsu erlijioso gehiago edukiko zuela pentsatzen dut.
Covid-19a hedatu baino lehen, mapak paperean banatzen zituzten.
Iñaki Olano, gizonezko lehen sailkatua.
Beasaingo Udalbatzak hamasei milioi pasatxoko aurrekontua onartu zuen pasa den asteko plenoan.
Astelehenetik aurrera, hotelek irekitzeko baimena izango dute, baina oso gutxi jarriko dira martxan, bezerorik ezean.
Amorante ez dator guztiz bat, «definizio guztiak bezala motz gelditzen baita».
Guztira 16.000 eskaritik gora jaso dituzte, eta horri esker, 302.000 euro bideratu ahal izango dituzte euskalgintzako proiektuetarako.
«Egunean hamalau bat ordu lan egiten duen: Zumarraga eta Urretxuko ehun bat umeri eskolak ematen zikien»
Etxekoek ez dute sintomarik.
Hitzaldiak ostiraletan izango dira, 19:00etan, Igartza jauregian.
Ostegun honetan herriko ikastetxeetako ikasleek 100 zuhaitz landatuko dituzte institutu azpiko lursailean eta igerileku ondokoan.
Irakurle taldeak bi bertso eta bi idatzi prestatu dizkieta eraildakoei.
Ohi baino beranduago, baina egin dute.
Baina egiten duguna txukun prestatuta, eta ea ondo ateratzen den.
Ministroak adierazi duenez, kalean edatea ere debekaturik egongo da, eta arau hau hausten duenari isunak ezartzeko eskatu die udalei.
Musika bandak aurretik zabalduta zeukan deialdia, eta Santikutz abesbatza, Alaitasuna errondaila, Doinua musika eskola eta Goiz Deia txistulari taldea batu zaizkio.
Pista berriaz gain, estalki bat ere jarriko dute.
Asko, ez dakit zenbat izango diren.
Izena emateko eskaera inprimakiak bete eta horiek Udal informazio bulegoan, iGunean, edo erregistro elektroniko bitartez aurkeztu beharko dira.
Ea gainerako enpresa ahaltsuak erakartzea lortzen dugun.
Baina bueno, sentsazioa… Jendeari aurpegi erdia ikusteak ez du asko laguntzen.
Gobernuko alderdiek EAJren eta Ciudadanosen aldeko bozkari eta ERCren abstentzioari esker lortu zuten alarma egoera luzatzea.
Negua beroagoa da eurekin batera, eta Altzagarate ekaitzaren ondorengo lasaitasuna da».
Gaur filma ikusi ahalko da (21:00) eta bihar droneak erabiltzeko saioa egingo dute, 10:00etatik 13:00etara, 10-15 urte artekoek.
Eta zer sentitzen da?
Baina beste ekitaldi askorekin gertatu den bezala, antolakuntza taldeak eta Salomonek, proba bertan behera uztea erabaki dute.
Hala ere, Espainiako Gobernuak jarritako arauak zehaztu ahal izango ditu Eusko Jaurlaritzak.
Hori bai, Espainiako Gobernuak arratsalde honetan jakinarazi ditu betebeharreko baldintzak.
Udalaren babesa eta sei irakasle tituludun izatea eskatzen zuten.
Arantza Zurutuza, Agapito Garmendia, Montes, Judit Gartzia, Patxi Arizmendi, Juan Antonio Elosegi, Esther Illarramendi, Miren Jauregi, Beñat Telleria eta Iñaki Intxausti izan ziren postua jarri zutenak.
Azken orduetan Ordizian agertu diren Covid-19aren positibo kasuak direla eta, Ordiziako EH Bilduk kanpaina ekitaldiak bertan behera uztea erabaki du.
Amaia Junquera Zeraingo alkateak azaldu du egitasmoaren helburua gazteen emantzipazioa bultzatzea eta bakarrik bizi diren adinekoei ere herrian geratzeko aukera ematea dela.
Euskal Herriko Unibertsitatearen udako ikastaroa egin dute Zeraingo elizan.
Ostalaritza hasi da berriro lapikoak astintzen.
Edukiera mugatua denez, garaiz gerturatzeko eskatu dute.
Altamiran ezin entrenatu, eta telelana egiten ari dira, ahal duten neurrian, etxean ari baitira entrenatzen, taldeko jokalari guztiak.
Eusko Jaurlaritzak datozen asteei eta Eguberriei begirako neurri berriak iragarri ditu.
Biriketako minbiziak jota hil zen, eta 2012an CAFek amiantoaren eraginpean egondako langileen zerrendan sartu zuen, baina sendiari ez dizkio kalte ordainak eman nahi.
Martxoaren 23tik 29ra bitartean izango da aurten Iparra-Hegoa jaialdia.
Bost sail bereizi dituzte, adinaren arabera (2020-12-31n norberak izango dituen urteen arabera): 0-5 urte, 6-11 urte, 12-16 urte, 16-60 urte eta 60 urtetik gorakoak.
Zaldibiako Udalak, Ausa Gaztelu Guraso Elkarteak nahiz Zaldibiako beste hainbat eragilek egitarau zabala antolatu dute uda honetako, herriko txikienek aisialdi jarduerak izan dezaten.
Legazpik eta Zumarragak bana dituzte, eta Legazpin ez da positibo berririk agertu.
Osasun Sailak gaur argitaratutako txostenaren arabera, Zumarragan, Legazpin, Beasainen, Ordizian, Urretxun, Seguran, Zegaman eta Ataunen daude kasu berriak.
EAE mailan berriz, 7.827 dira positibo kasuak guztira.
Bai, edozein familiartekoren bila, bakarrik bizilekura bueltatzeko.
Hango erabiltzaileak, Beasain, Lazkao, Zumarraga eta Tolosako zentroetara bideratu zituzten.
Atzo garaiko lehenak ekarri zituen Lurdes Zurutuza ataundarrak eta euroan salgai jarri.
Haietako asko ezezagunak dira, gainera, jende askorentzat.
Ekainaren 27an gertatu zen, Ordiziako Etxezarreta kaleko taberna batean.
Agertoki horiei aurre egiteko prestatu gara.
Bai, baldin eta langile profesionalek egiten badituzte.
Euskal Herritik kanpo esperantistak ezagutzean lotura bat sortzen da zuzenean, badakizulako pertsona horiekin pentsamoldea eta hizkuntzen arteko maitasuna partekatzen dituzula.
Gure eskolan adibidez, beharrezko material desberdinen bilketa egin dugu.
Lazkaoko San Prudentzio festak bertan behera gelditu badira ere, udalak egitarau birtuala osatu du eta festak balkoietatik ospatzeko deia egin die lazkaotarrei.
Egunean lau txanda bereiziko dira horretarako: 11:00etan eta 12:30etan goizez eta 16:00etan eta 17:30etan larunbat arratsaldeetan.
Nabaritu duguna izan da barne turismoa areagotu dela.
Egonaldia Otxandion izango da, uztailaren 20tik 29ra.
Gipuzkoako Kirol Egokituen Federazioak eta Gipuzkoako Euskal Pilota Federazioak elkarlanean antolatu dute inklusioa ardatz duen txapelketa.
Eusko Jaurlaritzako Osasun sailak gaur (larunbata) argitaratu duen txostenaren arabera, Zumarragan eta Urretxun ez da koronabirus kasu berririk atzeman.
Loinatz Jaiak egon ez arren «beasaindar festazale izpirituari» eusteko eskulanak direla diote Txilibutxofekoek.
Albisteak “zaldibiar” aipatzen duen lekuan, gaztelerara “caballos” bezala itzuli du Facebook-ek.
«Gure lanetako bat etxeetara sartzea da.
Bestalde, desinfekzio lanek martxan jarraitzen dutela gogorarazi dute; goizean goiz 06:00-06:30ak aldera eta 11:30-12:00ak aldera desinfektatzen dira gune guzti hauek.
Ondoren, txokolatada izan dute, guraso elkartearen eskutik.
Gaur arratsaldean, Hegialdeko ereserkia entzungo da auzoko kale guztietan.
Egunero hitz egiten dugu, eta udaltzainburuak astero Tolosan biltzekotan geratu gara, astelehenero.
Udaletxe ondoan elkartu ziren Jesus Bujandaren senideak pasa den larunbatean 1936an fusilatu zutenari omenaldia egiteko asmoz.
Itsasondoko festak bertan behera geratu badira ere, Jai Batzordeko kideek festetako une politenak ekarri dituzte gogora.
Carlos Soriak itxiko du hamahirugarren edizioa, 65 urte mendiaz gozatzen hitzaldiarekin.
Ataungo Otso Irakurleak elkarteak bi solasaldi antolatu ditu udazkenenerako.
Zumarragan, Urretxun, Lazkaon, Legazpin, Ezkio-Itsason, Idiazabalen, Olaberrian, Seguran, Zaldibian eta Zegaman ere badira kasuak.
Hori dela eta, Mutiloako Udalak herritarrak deitu ditu hauteskundeen mahaikideak hautatzeko zozketara.
Iraila jarri zuten jomugan, baina egoerak hobera beharrean okerrera egin duela ikusita, azkenean bertan behera uztea erabaki dute.
Tarte horretan, “2.700 ikastaro inguru eskaini dituzte eta 37.000 pertsona baino gehiago pasa dira bertatik”.
Igandean, eguarteko eguraldi eguzkitsuak lagunduta, saldoan irten ziren kale eta plazetara.
Alderik beltzenean berriz, adineko egoitzetatik datozen albisteak; izan ere, Ordiziako San Jose adinekoen egoitzan izandako heriotza baten berri eman du Foru Aldundiak.
Denboraldia ez da ohi bezala amaitu aurten, martxoan baizik.
Aurreko astea goranzko joerarekin bukatu eta gero, gaur eguneratu ditu Osasun Sailak, asteburuko herriz herriko datuak.
Amona neskame bezala izan zen Altsasun 1936ko gerra garaian eta testuinguru interesgarria iruditu zitzaidan.
«Aimarrek egindako lana oso gustura hartu dugu.
COVID-19rik izan ez balitz, egun handia izango litzateke gaur Beasainen: odolki lehiaketa eta horren inguruan elkartzen den jendetza eta sortzen den giroa.
Nire asmoa ez zen aurretik nituen ideiekin abiatu eta horiekin berekin iristea helmugara; ea ibaiak eta ibai hondoko jendeek zer eragingo zuten nigan ikustea baizik.
Kaleko farola bat konpontzen ari da Mikel Garmendia elektrikaria, udalak kontratatutako Anbu Elektrizitatea etxekoa.
Baina Euskaraldiarekin bat egin du, eta bihar eguerdian etorriko da, “Euskaraldia beasaindar guztien artean zabaltzera”.
Elkarlan hitzarmen bat sinatu zuten lau eremuetako erakundeek, eta 3.399.274 euroko inbertsio bat egitea aurreikusi zuten.
Margari Arruti Topa tabernako arduradunak azaldu du lan gehiago izatea espero zuela aste honetan langile asko lanera itzuli direlako.
Joseba Aurkenerena aditua ere etorri zen, gaia ondo landuta.
“Udal gobernua azokaren kontra dagoenaren leloa eta azoka politikoki erabiltzea zilegi ez dela” salatu du Beasaingo Udalak zabaldutako oharrean.
Horrela dirudi behintzat.
Aizkorrira igo eta jaistean dastaketa saioa egiten duzue plazan.
Etxean frijitzeko ere eramaten dituzte.
Beste batzuei bost axola zitzaien euskara»
Foru aldundiak landa bideak egokitzeko diru laguntza programa eten egin duela ere jakinarazi du udalak, eta horrek 30.000-bat euroko galera ekarriko duela.
Ehiztari asko hemen gelditzen dira ehizara joateko.
«Guinness errekorra da, eta telebistak berak egingo ditu tramiteak Ingalaterrako marken erakundearekin.
Hala saiatzen gara urtero zerbait berria sartzen, eta ahal dela, lehengo bide zaharrak berreskuratuz.
Saskibaloian, EBA ligako partidak ateak itxita jokatuko dituzte.
Gaurko egunean egitea erabaki genuen, San Migel egunean, herriko zaindaria delako eta jaietako egun handia delako.
Paseatzeko ezin da etxebizitzatik kilometro bat baino gehiago urrundu: «Nahikoa dela uste dut.
Eta halere, elkar maite dute.
Kezkak galdera asko sortzen ditu, baina erantzun gutxi daude.
Horretarako, ipuin eta eleberrien gida osatu dute.
Instagramen kontua ireki nuen, eta etxean sukaldean egiten nuena erakusteko erabili nuen.
San Prudentziotan behar zena San Migel inguruan izango da azkenean.
Tristura handia sortzen dit.
Erronka zera da: 3.127.326 kilometro betetzea, euskal herritar bakoitzeko bat.
Euskal Selekzioko entrenatzaileak esan zidan, abiadura handiko jokalaria naizenez, ederki moldatuko nintzela hegalean.
Lizarrustiko parketxeak eta Barandiaran museoak antolatuta, ibilbide bana egingo dituzte asteburuan.
Honela, banan-banan, Leire Artola alkatea eta Elena Ruiz kirol zinegotzia kirol elkarte guztiekin 31 elkarte bildu dira udalaren babesa adierazteko eta kirol jarduera etenda egon den urte honetan euren lana aitortzeko.
Eskaerak egiteko, norbera erroldatuta dagoen udaletxean eman behar da izena, urtarrilaren 22a baino lehen.
Ikuskizun handiak zein talde txikiak uztartu dituzte antolatzaileek bostgarren musika programa osatzeko.
Ezin dugu paseatzera atera.
Alex Areizaga zuzendari zumarragarrak Tolosako Udalaren mendiko gaien film labur lehiaketa irabazi du, lanarekin.
Era berean, Almitza sega elkarteko kideak irailean Alemania hegoaldera joatekoak dira, bertako erakustaldi batean parte hartzera.
Gustura eta ilusioz gainezka dago Hodei Munduate, aukerarekin.
Seriotasuna eta gobernatzeko gaitasunak ez doaz gorbatarekin lotuta, ez du zertan gizon heldua izan behar.
Neurri hori asteko egun guztietan aplikatuko da, jaiegunetan barne.
Israelgo kolonietarako edozein azpiegitura, tranbia barne, nazioarteko zuzenbidearen urraketa nabarmena da, gerra krimen baten baliokidea.
Ordura arte itxaron beharko dute korrikalariek mendi probarako.
Unai Zurutuza kirol zuzendariak denboraldi polita izango dela iragarri du.
Ordiziako Lasa harategiko arduraduna da gaur egun Caligaris, eta datorren Euskaraldian belarriprest izatea erabaki du.
Afari herrikoia izaten da, jendeak etxetik eramaten du janaria eta familiaka elkartzen gara plazan.
Argazkiak ateratzeko aukera egongo da.
Amiantoaren erruz gaixotu diren guztien aitortza exijitu nahi dugu”.
Partida hura berak irabazi zuen.
Fisikoki ez da txantxa, eta entrenatu egiten da.
Gehienek hemen senitartekoak dituzte eta beraiekin egun batzuk pasatzera etortzen dira.
Enpresa bat kontratatu du udalak parte hartze prozesua antolatzeko: «Irailean hasiko dira herrian zehar herritarrei inkestak egiten».
Nafarroa iparraldeko eta Lapurdiko euskalkiak uztartuko ditu, istorioa ipar Euskal Herrian kokatu baitu, Donapaleun eta Baionan.
Florencio Pedromingo, aldiz, bakarrik bizi da.
Egun horretan, 2018an hil zen Manex Pagola ardatz hartuta,.
Eguerdian herri kirol jaialdia izango da Mikel Larrañaga eta Iker Vicente aizkolariekin eta Guzta eta Goenatxo III.a harri jasotzaileekin.
Asteburuan baino PCR proba gutxiago egin zituzten atzo, hala ere.
Hurrena, herrialdekako finalen artean, goierritarrentzat Gipuzkoako txapelketa eta kanporaketa izango da hitzordua.
Hala ere, «merkatua etengabe zaintzen egon beharko dugu».
Aizaleku mendiaren gailurra, Legazpiren eta Gabiriaren mugan, norbaitek nahita zikinduta agertu zen.
Zirkulazioa erabat eten dute bi norabideetan, nahiz eta 11:30ak alderako, Bergarako norantzan zabaldu duten.
Itxialdia bukatu zenean, Oinezkoen Eguna ekimena jarri zuen abian Idiazabalgo Udalak.
“Energia eraginkortasunari dagokionez, argiteriaren berrikuntzan martxan jarri genuen eredua ere bertan behera geratu da eta puntu adimendunak jarri ordez soilik argiteria aldatu da”.
Finala Olaberriako pilotalekuan jokatuko dute, larunbatean, 17:00etan, Sopelako Kureneren kontra.
Antton Irizarrek asmatutako eta Nazario Telleriak konposatutako ipurdi dantza erraldoia egingo dute bihar pregoiaren ostean.
«Behar larriak sorrarazi zigun musika eskolak.
Abenduaren 6a ospatzeko arrazoirik ez dagoela eta konstituzioa 1978. urtean Euskal Herriko gizartearen ia babesik gabe onartu zela salatu dute.
Ari gara gauza txikiekin, baina egoerak uzten badigu ofizialki irailetik aurrera jarriko gara martxan.
Euskal Telebistako Ur Handitan saioak ‘Aralarreko azken ausartak’ erreportajea eskaini zuen 2019an, artzaintzaren aldeko apustua egin duten hiru gazte goierritar abiapuntu hartuta.
Nazabal anaiek ere “uste baino hobeto” osatu zuten iazko denboraldia: “Gure helburua ez zen ezer irabaztea, baizik eta ondo pasatzea, eta irabazita oraindik eta gusturago”, adierazi du Mikel anaia zaharrenak.
Abenduaren 14an, berriz, erronka horiek hartu eta proposamen zehatzak bota zituzten mutiloarrek.
«Seguran ez dago ezer.
Patxi Arizmendi aramarrak irabazi du errezil sagar lehiaketa eta Josetxo Mendia zegamarrak fruitu eta barazkiena.
Saltzaileek eskularruak erabili beharko dituzte, eta erosketa bakoitzetik bestera, eskuak desinfektatu beharko dituzte.
Dena den, irailaren hasieran prentsaurrekoa egingo da gazta txapelketaren nondik norakoak azaltzeko.
Ekainaren 11n amaituko da izena emateko epea.
Baina erantzuna, «guk proposatutako leku asko ezin direla ikasgela bezala erabili» izan zen.
EH Bilduk salatu du langileen artean pasatako galdetegiaren emaitzak ez dituztela garaiz jaso.
Maite Valle zen Katxalinek Legazpira bidalitako ordezkaritzaren buru; elkarteko idazkaria da eta Debagoienako arduraduna.
Iazko txapelketa Aztiri-Lakiola (Aritz Agirre-Luis Ibarguren) bikoteak irabazi zuen, Ibar-Potolo (Iker Ibarguren-Aitor Gordo) bikoa 23-13ko emaitzarekin gailenduta ondoren.
“Epeek presionatu egin naute, baina lagundu ere bai.
Edukiera herenera mugatua dago eta ezin dira elkar ukitu.
Hau da, Rajoyren lan erreformaren gainetik, baldintzak ezin dira aldatu.
Inbertsio publikoaren norabidea aldatu egin behar dela defendatzen dute abertzaleek.
Euskal Herriko finala, aldiz, martxoaren 14an egingo dute, Zigoitia udalerriko Gopegi herrian, Araban.
Pasa den denboraldian baino fitxa eta talde gutxiago izan arren, arduradunak gustura daude.
Birusaren hedapena mugatzeko “bermedun neurriak” hartu nahi izan dituztela azaldu du lehendakariak.
Bestela, ogia egin eta saltzen ez badut, zer egin ogi horrekin?”
COVID-19aren egoerak eginarazitako obren eta azpiegituretako inbertsioen gastuak arintzeko, aldundiaren diru laguntza programa batekin bat egin du Ataungo Udalak.
Joan den ostiralean, ordea, ohiko kokapenera itzuli ziren, plazara, baina segurtasun neurriak eta distantziak tarteko, beste antolaketa batekin.
Berez opari bat izan da.
“Kontzentrazioa deitu dugu UZGAtik, Patxi Ruizek abiatutako borroka babesteko eta berari elkartasuna adierazteko.
Horietako azkenak, dantzan jarri ditu adin guztietako herritarrak.
Eleberrigintza izan da genero oparoena, sail horretan sartzen baitira 15 liburu (%37,5).
Gabon eta urtezahar gauetan 00:30era aurreratu dute etxeratze ordua, eta ostalaritzak eta komertzioek 18:00etarako itxi beharko dute.
Karanbola handia behar badu ere Tokiorako, munduan ziur usteko gauza asko alda daiteke denbora gutxian,ikusi denez.
J. Aranburu elkartea (Ondramuino baserria).
Hiru saski desberdin daude: betikoa 55 euro balio du eta korrikako katilua opari, ekologikoa 65 euro eta Seaskako egutegia opari eta berezia 75 euro eta D ereduaren haziak opari.
Otsailean asteburu bateko txangoa egingo dute.
Bartzelona futbol taldearen jarraitzaileek osasun materiala oparitu diote Argixao adinekoen egoitzari.
Uda partean igandeetan itxita izango dute.
Partida gogorrak eduki ditut, hasiera honetan: Urruti, Aimar, Elezkano, Oinatz bi aldiz… Sentsazio ona daukat.
Hala ere, garbi utzi nahi izan dute erabaki horrek ez duela jaialdiaren etorkizuna ezbaian jartzen.
Hotelak irekita daude, baina mugimendua mugatuta dagoenez ez dago ia bezerorik.
Artola gogotsu agertu da, eta legegintzaldi programarekin aurrera jarraituko duela iragarri du.
Gabonetatik martxora gehiago kosta zitzaigun eta bigarren postura erori ginen.
Otsailaren 15ean, Arrano kultur elkartean izango da bertso afaria.
Betiko sukaldaritza, gure betiko sukaldeetan sortutako platerak eta euskal sukaldaritzako betiko sukaldariak indartzeko eta sustatzeko.
Koronabirusak animalietan zein gizakietan aurkitzen diren birus familia zabal bat dira.
Bakarka, edo etxe berean bizi direnak bi lagun gehienez.
“Dantzan gehien lagundu diguten bi laguni eskaini nahi diet txapela, Lurdesi eta duela urte batzuk joan zitzaigun Jesus Mariri”, azaldu du Belintxonek.
Halere, jostailuz bete da kalea.
Seiko taldeetan egingo dute ibilaldia eta balizen bilketa;taldeak ezingo dira nahastu.
Goierriko bi herritan jaso daitezke saskiak: Segurako Kale Nagusiko 13 zenbakian eta Lazkaoko Gerriko liburu dendan.
Bartzelonan bi urtez bizi eta gero, bizitokiz aldatzeko gogoz, duela lau urte etorri nintzen nire bikotearekin.
Urkulluk, Akitania Berria-Euskadi-Nafarroa euroeskualdeko txandakako presidente gisa, bi herrialdeetako gobernuei karta bana bidali die mugako neurriak malgutzeko eskatuz.
Oraingoz ez dute sintoma larririk.
Egoera sozioekonomikoa ere desberdina da Brasilgo leku desberdinetan: «Ez da berdina Sao Paulo bat eta Amazonia bat».
Eta erdiak udalari itzuli behar izaten zizkien alokairuagatik, udalaren jabetzako etxe batean bizitzen baitziren.
Ondoren, antzerki emanaldia.
Zer proba mota ziren?
Ordiziako koronabirus kasuen berragerpenak kezka eragin du, ez osasun arloan bakarrik, baita igandeko hauteskundeetan izan lezakeen eraginaren inguruan ere.
Aldaketak burututa, Beasaindik Korta aldera joateko Geronimoenea biribilgunean buelta eman beharko da.
Udal langileen laguntza dute eta lagundu nahi duten herritarrek ere laguntzeko aukera dute».
Gogorra izan al da festak bertan behera utzi behar izatea?
Lehenengo biak bihar eta hilaren 16an izango dira.
Pagadi eder batetik gora eginez iristen da Kizkitzako gainera (664 m.), eta han baseliza eta itsasargia ikus daitezke.
Aurkari zaila da, bigarren baitoaz, baina txuri-urdinek irabazi beharra dute lehen postuetatik ez aldentzeko.
Prestatuta al zaudete kirolik gabeko beste tarte baterako?
Koronabirusaren eraginez lau hilabetez geldi egon ondoren, uztailaren 13az geroztik gizarte zentroak berreskuratu du bere ohiko jardueraren zati bat.
Zurrumurruak baziren, eta baieztatu egin ditu Iñigo Urkullu lehendakariak, gaur arratsaldean Gasteizen egindako agerraldian.
Zilar ezteiak ospatzeko bidai handiago bat egiteko asmoa bazuten, eta asmo horrekin jarraitzen dute, «baina hau zen berezia guretako, gazte denborako gauzak gogoratzeko planeatu genuelako».
Artzainek beraien lanbidea “ohorez eta duintasunez” bizi dutela azaldu zuten egileek, eta lanbidea ez ezik, “bizi filosofia bat” dela haiena.
Aldasorok ilusioa oso garrantzitsua dela erantzun dio, bestela «akabatuta zaude.
Beasainen (8), Ordizian (8) eta Zumarragan (7) daude kasurik gehienak.
Haiekin batera, beste narratzaile batzuk ere izango dira.
Frontoia jendez lepo egon ohi da igande horretan.
Osakidetzak dirua inbertitu beharra du, asko baitago jokoan.
Zaldibian, adibidez, Igiruan ibili ahal izateko, udalak herriko ganaduzale eta erabiltzaile guztiei bidalitako gutunean herri mendiari dagozkion beharrezko datuak eman dizkie, eta tramitaziorako zalantzak argitzeko laguntza eskaini ere bai.
Urretxun Goiko Kalek bakarrik jarriko du eta Zumarragan, berriz, Monterrey, Izaskun eta Kakueta tabernek bakarrik jarriko dituzte terrazak.
Hirurak ere nazioarteko lehiaketa ugaritan ibiliak dira dagoeneko, eta hauek berrekin bezain pronto, lehiarako prest egotea espero dute.
Garingo lasterketak ireki zuen kopa urtarrilean, eta etziko UZ Trailaren ondotik, Arriarangoa etorriko da martxoan.
Terrazak ireki ahal izango dituzte eta taberna barruko aforoa %50rera mugatuko da.
«Lurraldea Sailak aparejadorearen ardurak baina gehiago barneratzen ditu.
Martxoan hasiko diren Artzaintxo Egunak prestatzen ari dira Legazpiko Erraizabal baserrian.
Platoan, hainbat gonbidatu berezi izan zituzten; tartean, Korosti eta Sustraiak dantza talde legazpiarretako kideak.
Arrazoi desberdinengatik, 2020 urterako antolatuta zituzten ekitaldi asko bertan behera utzi behar izan ditu Ordiziarrock taldeak.
Legazpin, udal liburutegiak jarri du martxan egitasmoa, eta bertan egiten dira saioak.
Beste 44 kasu atzeman dituzte azken 24 orduetan, Osasun Sailaren gaurko txostenaren arabera.
Atentatua Batallon Vasco Español delakoak aldarrikatu zuen.
IgG hauek gorputzean denbora gehiago irauten dute.
Jaengo (Andaluzia, Espainia) Sierra Magina Parke Naturalean jokatu dute asteburuan, Kilometro Bertikalen Espainiako Txapelketa.
“Goizean aurrena lanak egin, eta gero kalera enkargutara eramaten zuten astoa.
Hiletak, ezkontzak eta halakoak ere mugatuta daude, jende multzo txikiekin egiteko.
Ikasi genuen euskarak, besteak beste, elkarrengana gerturatzeko balio digula: elkar ulertzeko eta elkar hobeto ezagutzeko.
Alarma egoera berriz ezartzea da bilkuraren asmoa, eta bide batez, autonomia erkidegoek babes juridikoa izatea neurri murriztaileak indarrean jartzeko.
Joxe Mari Alkorta Goierri Eskolako Komunikazio arduradunak, Xabier Arratibel UGLE fundazioko zuzendariak eta Xabier Txurruka UGLE eskolako zuzendariak hasi berria den ikasturteari buruz hitz egin dute.
SOS Deiak-ek jakinarazi dutenez, Aralarren “zorigaiztoko albistea” izan da gaur, artzain bat hilda aurkitu dute Enirio inguruan.
Espainiako federazioak egutegia egokitu du eta irailean hasteko itxaropena dute, baina Euskadiko eta Gipuzkoako federazioak oraindik ez dituzte beraien egutegiak argitu.
Tobera musika eskolako piano ikasleek 15. Andoaingo piano jaialdian hartu dute parte.
Hau guztia aurrera eramateko, «herriko familien elkarlana beharrezkotzat jo» dute.
Irailaren 30a arte izango dira erabilgarri.
Guk berriz, asterokoa bere txikian handi kontatzeko irailean hemen izatea dugu asmo, gogo eta helburu.
Ezintasun hori, ordea, tokiaren arabera malguagoa edo zorrotzagoa izan dela gehitu du.
Mirandaola ere bisitatzen dute.
Bezeroen jarrera txalotu zuen.
Euskalduna naiz, baina eskola gazteleraz eman nuen, eta xamurrago idazten dut hala.
Legazpin eta Urretxu-Zumarragan ere manifestazioak egin dituzte iluntzean.
Ikusi egin beharko da eragina zenbatekoa izango den.
Martxoko erabateko itxialdian, balkoiak bilakatu ziren etxeko leku preziatuenak eta orain ez bezala, bankuetan eserita egotea galarizita zegoen.
Baratza berri hauetan interesatua dagoenak eskaera aurkeztu beharko du ekainaren 24rako.
Joan-etorriak eta bidaiak murriztea, ezinbestekoa ez den guztian.
Birziklapen tasak mantendu egiten dira zabor gehiago pilatu arren.
Eta urtebete eman zuten Sevillan, 1929ko erakusketa unibertsalean aldundien pabiloia zaintzen”.
Idiazabal Gaztaren Intepretazio Zentroak bisitak eskaintzen ari da abenduaren 26tik urtarrilaren 10era.
Bizileku dugun udalerriaren ondoko udalerria da; udalerri mugakidera joateko zuzeneko bidea dugu, mugakide ez diren beste udalerri batzuetatik igaro beharrik izan gabe.
Eskaerak Igunean egin behar dira.
Bata besteangandik gertu egoten gara eta kontaktua zuzena da eta, baliteke, jendeari ausartzea kostatzea», gaineratu du.
Hirugarren fasean herritarrek izoztutako eskubide batzuk berreskuratuko dituzte eta neurriak arinagoak izango dira.
Kooperante lanak egiten zituen lehen aldia zen Urdangarinentzat.
Eta maiatzaren azkenera arteko programazioa daukate.
Talde txuri-urdinak hamalaugarren amaitu du denboraldia 33 punturekin.
Eta etxeko eguneroko janarietan, bertako produktuekin.
Pandemia amaitutakoan Saturnino Telleriako ikasgela urte osoan zehar irekitzeko asmoa duela aurreratu du udalak.
Kontakizuna pertsonaia baten bidez egiten duzu.
Bertan irizpidea da soilik sintomak dituenari edo baja hartu duenari egitea testa.
Emakumeen artean, Itsasne Galfarsoro legazpiarra izan da azkarrena, hirugarren sailkapen orokorrean.
Ordiziako Udalak atzo onartu zuen aurtengo aurrekontua.
Joan zen astean hasi eta atzo ere etenik gabe aritu ziren saltzen eta enkarguak hartzen.
Iñigo semeak heldu dio gurasoek hasitako bideari.
Lan horien guztizko zenbatekoa 45 milioi euro ingurukoa izango da.
Gainerako zinegotziek etxean eta bakarka dantzatu dute, bideoan grabatuz.
Ezin gurasoengandik banandu, panorama gogor xamarra izan daiteke.
Abestiak ez nituen CD baterako egin»
Eskualdeko gainontzeko egoitzetan, ez dute beste positiborik jakinarazi.
«Jendeak badaki hitzordua eskatu behar dela.
Parte hartzaileek lana bukatzean mokadutxoa egingo dute Itsasoko Ostatuan.
Ostiraleroko Tipi-Tapa ibilalditxoa ahaztu gabe.
Senideek egoteko aukerarik izango al dut?
Antolatzaileek diotenez, COVID-19a dela eta, zalantza ugari izan dute aurtengo edizioa martxan jartzeko garaian, baina aurrera egitea erabaki zuten, “euskarak, gure kulturak, Segurak, Goierrik eta Euskal Herriak behar eta merezi duelakoan”.
Han teileria sortu zuen lehenbizi Segurak, gero orrazi fabrika, kanuto fabrika, kartutxo fabrika…
Formato horrek «edozein irakurlek, irakurtzeko zailtasunak eduki arren, liburua irakurri ahal izatea eta ulertzea» baliatzen duela azaldu zuen, «irakurtzeko eskubidea denok izatea bermatzen du».
Baina partikularrekin ere lan egiten du, jende adinduarekin, gaixoekin… eta asko gustatzen zaiola aitortzen du.
Hezkuntza komunitateak grebara jo du eta jarraipen “zabala” izan du.
Data berria iragarriko duela jakinarazi du Zaldibiako Udalak.
Beste etapa bat izango da, eta ekiteko gogotsu nago», esan du Mujikak.
San Andres Herri Eskolan Urbeltz frontoia erabiliko dute atsedenaldietan euria ari badu, gelan ez egoteko: «Udalak baimena eman digu eta egun horietan lehentasuna izango dugu tokia erabiltzeko», azaldu du Izaskun Igoa zuzendariak.
Asteburu honetan ospatuko zen III.
Gipuzkoan agertu diren beste 3 kasuek, momentuz behintzat, ez dute Ordiziako fokuarekin loturarik, nahiz eta horiek ere aztertzen ari diren.
Moriarti Films ekoiztetxearen 'La trinchera infinita' lan berriak pelikularik onenaren Forqué Saria jaso du.
San Jorge eguna apirilaren 23a da berez hortxe bete-betean honen garaia.
Hala ere, normaltasun berrirako garaiz bukatu dituzte, eta herriko gainerako haur parkeekin batera ireki dute Laubideko hau ere.
Baina azkenean, La trinchera infinitarentzat izan zen film onenaren saria.
Gaurtik hilaren 24ra bitarte mendi maratoiaren 42 kilometroak osatzeko aukera izango da.
Horrelako hitzorduetan ezagunak dira jada, eta esan dute, «bezero fidelak» dituztela, «azoketara urtero-urtero joatearekin lortu dugu hori».
Gazta ez bada saltzen ez da kamara husten, eta ez badago lekurik gazta berria sartzeko ezin da gazta gehiago egin.
Lehen lana herritarren iritziak biltzea izango da.
Osasun sailak ez du zehaztu azken 24 orduetan egindako test kopurua lurraldeka; EAE mailan, 115.593 PCR eta 61.416 test azkar egin dituzte orain arte.
Itxi, berriz, 19:30ean, lehen baino ordu erdi bat lehenago.
Orain arte janaria etxera eramateko zerbitzua eskaini dute taberna batzuetan.
Ospitalean sendagiri bat eman dute; 4 lagun daude zaintzan.
Autobus gidari lana izan da zure ogibidea.
Xaflak 1,22 metroko zabalerakoak eta 3 metroko luzerakoak dira, eta lodiera milimetro baten azpitik hasi eta 8 milimetroraino iritsi daiteke.
Zeintzuk dira zuen programaren ardatzak?
Atzo gertatutakoa ikusirik, udalak herritarrei dei egiten die “erantzukizunez, zentzuz eta arduraz” joka dezaten osasun agintariek adierazitako arauak betetzerako orduan.
Telematikaren garaiotan, obra-oineraino joan eta bertatik bertara ezagutu dituzte EHUren Donostiako Ingeniaritza Zibileko Fakultateko 4. mailako ikasleek teoriak.
Lehenengo bi asteetan bezero batzuek itxaroteko eta hitzordua atzeratzeko erabakia hartu zuten, baina Iribarrek azaldu du «gutxi batzuk» izan zirela eta orain lanez «lepo» dabiltzala.
Bere denbora berak nahi duenenari eta gustatzen zaionari eskaintzen dio.
Ulergarritasun mailaren arabera, toponimoa iluntzat hartu dute Zalduak eta Salaberrik.
Giza baliabideak eta baliabide materialak behar direla eta egoera hau abian jarritako murrizketa politiken ondorioa dela uste dute.
Artoa, esaterako, Legazpiko festak eta San Isidro artean ereiten dugu, batzuetan beranduago ere bai, eguraldiaren arabera.
Mugimendua murriztuta, lan gutxi dute, baina aparteko garbiketa neurriak ere hartu behar dituzte koronabirusagatik.
Zumarragako Ospitalean 13 lagun daude ingresatuta Covid-19 birusagatik.
Taldea 2018an osatu zen eta geroztik sendabelarren bilketa tailerra eta bestelakoak antolatu dituzte.
Herriko lau puntutan panelak jarri dituzte emakumeek euren lehen eraso sexista konta dezaten.
Pasta barneratu dute aurten lehenengo aldiz: «Ekoiztetxea ez da oso handia eta, beraz, internet bidez egingo da eskaera», eman du aditzera Sueskunek.
Laguntzak jaso ahal izateko Udal Ogasunarekin, Foru Ogasunarekin eta Gizarte Segurantzarekin ezingo da zorrik eduki.
Kanpaina martxan dago, eta koronabirusa dela eta, berezia da.
Gotzon Aranburuk irudi ikusgarriak hartu ditu Urbiara egindako ibilaldian.
Zentroak 120 plaza ditu eta foru sareko osasun-dotazio handiena duen egoitza da.
Azken bidai hori gogoan du, berezia izan zelako: emakume edadetu batzuk eraman zituen hileta batera, eta hiriburuan leku batetik bestera eraman zituen.
Guztira, 8.848 metroko desnibel positiboa igo du itsasoarrak.
Dendari batzuk bai hasi dira, beren kasa, neurri horiek hartzen.
Hala erabaki zuten Agenda 21eko foroan bere garaian, eta bertan aukeratu zuten Etxaideren proiektua hainbat proposamenen artetik.
Mutiloan ez ezik, inguruko herrietan ere kontrako jarrera zabaltzen hasi zen, eta Goierri Birzirik plataforma sortu zuten.
Alarma Egoeraren aurreko errealitatean, hoteleko bezeroek bazkari eta afari zerbitzua izateko aukera zuten, baina Alarma Egoeran hoteletako amankomuneko eremuak ezin dira erabili.
Pott Keramikakoak gertuko artisau azoketan mugitzen dira, «Zumarragan, Oñatin, Ordizian…».
Iaz, ekitaldi guztietan egotea tokatu zitzaidan eta oso gustura ibili nintzen, asko disfrutatu nuen.
Urretxun eta Zumarragan oso errotuta dagoen ekimena da, urtetik urtera bere lekua egin du.
«Nahiko frustragarria izan da dena», aitortu du.
Garmendiaren esanetan, gazte ugari izan dira apustuak egiten ibili direnak: «10euro, kaña bat… kantitate txikiak dira, baina giroa jartzea lortu dugu behintzat».
Kanpoko pilotaleku txikian, berriz, 14:00ak bitartean, Ordiziako txapelketako azken hamar urteetako irabazleek postuak jarri dituzte.
Haien produktuekin etxean gozatu eta bide batez bultzada bat emateko aukera ona dela azaldu dute.
Igartubeiti Baserri Museoko hurrengo ekintza urriaren 24an izango da, Ondarearen Europa Jardunaldien harira.
Herritarrek aldaketarik nabarituko dute Leire Artolaren eta zure artean?
Izan ere, lokal hutsik gehienak kale horretan pilatzen dira.
Aurten materialgintzan lan egin behar izan dute batez ere, goizetik gauera ikastetxeak eskolak ematera pasa baitziren eta horrela lan egiteko materiala behar baitzuten.
Nesken kirola pilota munduan sustatzeko beste ahalegin bat egin dute gaur Zaldibian.
Zumarragako ospitalean, positibo eman duten 8 lagun daude ingresatuta.
Zeintzuk dira zuen proposamenak krisiari aurre egiteko?
Beasaingo EAJren hautetsiek alarma egoeran jasotako soldataren laurdena eman diote Caritas erakundeari, dohaintzan.
Hainbat eskaera zehatz egin dituzte sindikatuek.
Guztiek, hezkuntza izango dute ardatz aurtengoan.
Neurri horrek eragin berezia du garraio publikoan.
Jesus Bujanda 1936ko irailaren 8an fusilatu zuten Lizarrustin.
Partida bakoitzaren ondoren jokalari hoberena aukeratuko dute.
Eguraldiak, bestelako ekitaldietan ere izan zuen eragina, eta Idiazabalgo auto-krosa edota asteburuko futbol partidak bertan behera gelditu ziren, besteak beste.
Hau dena pasatzen denean hasiko gara mugitzen.
Gurasoei buruz idazten dut askotan, eta kosta egiten zait.
Denboraldi bat kanpoan emateari ez diot uko egiten, baina ez da nire ametsa.
Ataun eta Lazkao lotzen dituen oinezko bidea, Amebi parean.
Eusko Jaurlaritzako Osasun Sailak gaur bertan emandako azken datuen arabera, 24 dira Goierrin koronabirusaren azterketetan positibo eman dutenak.
Gainean Mugata-Espainolamendi dela, baso baten barrenean doa bidea, itzalpean.
Pasa den asteartean bildu ziren Pontevedran ospatzen den Romaría Vikinga argazki lehiaketako epaimahaikideak saridunak aukeratzeko.
Goazen gabiriar danok liburua eta ikus-entzunezkoa aurkeztu dituzte gaur Gabirian.
Klasikoa "txirrindularitzaren festa bezala" ulertzen dute antolatzaileek, eta COVID-19ak eragindako egoera dela eta, proba ez antolatzea erabaki dute.
Bertsolari Txapelketa Nagusiko 4. finalaurreko saioa.
Hemen ongarri ona dago, hau da, langile onak daude.
Mundu mailako sagardorik berezienak saritzen dituzte gala horretan.
‘Pandemia eta zaintza’ mahai ingurua.
Urteko lehendabiziko irteera egin dute Segurako mendizaleek asteburuan.
Jendeak errespetatzen ditu norberari dagozkion orduak eta ez dut pilaketarik sumatu», dio.
Parte hartu nahi duen orok udalaren webgunean eskuragai jarri den bete beharko du izena emateko.
Badakite jada azaroko hirugarren igandean izaten dela, bai Goierrin, bai Tolosaldean.
Ataungo Herri Antzokian aurkeztu du Monika Arratibel irakasleak, Xabier Etxaniz ilustratzailearen laguntzarekin ‘Laino txiki, egizu negar poliki’ liburua.
Etxekoentzako bakarrik izan behar zuen, baina dokumentazio lana egin nuen eta horrekin asko disfrutatu nuen, Legazpiko kontu asko ezagutu nituelako.
Kaleko 4. zenbakian eraikuntzarako erabili duten garabia kenduko dute.
Lehen fasean sartuta, terrazak irekitzeko aukera izan dute hainbat tabernarik, neurriak ezarrita.
Eusko Jaurlaritzako Osasun Sailak koronabirusaren bigarren olatuari aurre egiteko neurri berriak hartu ditu.
Pertsona gutxik konta dezakete bizitzan bi osasun krisi gainditu dituztela.
Arratsaldeko 16:30ean ireki zuten.
Eta afal aurreko bertso saio motz bat egiten dute bertsolariek.
Hala ere, ez zaudete geldirik.
Emaitzei dagokienez, «sentsazio gazi-gozoa» aipatu du.
Baina koronabirusak eragindako egoera poliki-poliki normaltzen badoala eta, «ikasleei aukera eman nahi diegu ikasturteari bukaera eman eta azken balorazioa jasotzeko».
Ni plaza laranjan (Domingo Mendiaraz plaza) bizi naiz.
Animorik ez dute galdu eta 2022. edizioari begira jarri dira.
Bikuña kiroldegiak, esaterako, tenis eta padel ikastaroak eta natur inguruneko kirol ekintzak antolatu ditu 8 eta 17 urte bitarteko legazpiarrentzat.
Urtero aurkezten du Urrupek antzezlanen bat Santa Ana jaien aurretik.
Ordizian zazpi covid-19 kasu positibo atzeman dituzte, eta Etxezarreta kaleko lau taberna itxi dituzte ondorioz, fokua horietako batean egon daitekeelakoan.
Tentaziorik ez duzue izan azkenean lasterketa egiteko?
Erasoen aurrean, “autodefentsa feminista” aldarrikatu dute.
Orain nik utzita daukat lan hori, baina bi horiek urte askoan etortzen dira, eta esan nien Maizpiden segitzen zuten bitartean, etortzeko.
Eta uztailaren 20tik 24ra, LH3 eta LH4ko beste lau talde izango dira, 42 haur eta zortzi begirale.
Aurretik eskolan hasi ziren saio hauek, eskolako haurren artean harreman onak eta liskarren kudeaketa sustatzeko, eta jaso dugun diru-laguntzaren bidez eskatu duguna izan da dinamika hori herrira zabaltzea.
Eskualdeko herririk garaienetan, bista ederrez gain, bertako gastronomia probatzeko lekurik onenak topatu daitezke.
Gaurko bilerara Ordiziako alkatearekin batera, Idiazabal, Itsasondo, Legorreta eta Tolosako udal ordezkariak ere joan dira.
Hartu ez duena, kaleratua.
Lanek 4.765.204,73 euroko aurrekontua dute (BEZa barne), eta bidaiarientzako eraikuntza berria egiteaz gain, igogailuekin eta eskailerekin lotuko den lurrazpiko bidea, markesina berriak eta nasak altxatzea ere hartzen dute.
Urola aldera gehiago mantentzen dela esango nuke, baina Beasain aldera asko galdu da.
Kanpalekuetan laguntza humanitarioa murrizten doa urtetik urtera eta oinarrizko giza eskubideak bermatzeko modurik ez dago han.
Hala, ezinezko ikusten dute “inskripzio bat ireki, ilusio bat elikatu eta proiektu baten antolaketa-makineria guztia martxan” jartzea, azken unera arte egin ahal izango den jakin gabe.
Alor askotatik igaro ostean, 2006. urtean antolakuntza zuzendari izatera heldu zen.
Urtea nola hasi zen ikusita uste dut salbatzea lortu dela.
Lau urtean behin liburu bat argitaratzen duzu, gutxi gorabehera.
Aurrez ordua hartu behar da; horretarako, whatsapp zenbaki bat jarri dute: 659 587 529 (Miel Anjel).
Azaroaren 20tik abenduaren 4ra egingo da aurten Euskaraldia “Gehiago, gehiagorekin, gehiagotan” lelopean.
Joseba Izagirre Zegamako alkateak azaldutakoaren arabera, zegamarrak «aspaldi faltan» zuten zatia konpondu du Aldundiak: «Oso eskertuta gaude aurten bukatu dutelako eta herritarren sentsazioa oso ona izan da nola geratu den ikusita».
Langile bat jarriko dute berdegunean arauak betearazi eta edukiera kontrolatzeko.
Lan hitzarmenaren negoziazioa "desblokeatzea" eskatu dute adineko pertsonen egoitzetako langileek Ordizian eta Zumarragan egin dituzten elkarretaratzeetan.
Gogorarazten da mugikortasuna udalerriaren eta mugakideen artean baino ez dagoela baimenduta.
Zentzu horretan gustura gaude, eutsi ahal izan diogulako.
«Perspektiba hori eta talde izaera hori ez galtzeko eskatuko nizueke».
Abenduaren 22an egin zuten janari eta arropa bilketan jasotakoak dira.
Badakit egun txarrak izango ditudala, fisikoki eta mentalki.
Batxilergoko ikasleak kontuan hartuta, Lehen Hezkuntzatik iritsitako emakumezkoen %9k baino ez dute aukeratzen zientzia, teknologia, ingeniaritza edo matematika arloa.
Herriko dendetan erostea garrantzitsua izango da.
Espainiako Errepideko ibilketa Txapelketa jokatu zen igandean Torreviejan (Alacant) eta Hodei Caballero ordiziar gazteak Gipuzkoako errekor berria ezarri zuen, 18 urtez azpiko kategorian.
Garrantzia kendu nahi izan dio: «Komisarioak dena baino hitz potoloagoa dirudi.
Gainera, elkarren arteko giroa oso ona da, eta lagun artean barrenak askatzeko ere aprobetxatzen dugu.
Zumalakarregi Museoan dagoen Leopoldina Rosa: gaur egungo istorio bat erakusketa dela eta erabaki dute Ormaiztegin ospatzea eguna.
Hiru ibilbide daude aukeran Arantzazura joateko.
Ia herriraino iritsi ziren berriz, miliziano errepublikazaleen eta Eibartik bidalitako zutabeen laguntzarekin.
Igartzako jauregiko burdinolan egongo da ikusgai.
Araban, Bizkaian eta Gipuzkoan alarma egoera ostiralean indargabetzeko asmoa dauka Eusko Jaurlaritzak.
Egitasmoaren azken egunotan, maiatzaren 10era arte, taldeka edo banaka mozorrotzeko deia egin dute Aittuko kideek.
Pentsa 16 urte dituen batek ikasketak uzteko erabakia hartu eta Frantziara edo Ingalaterrara joan nahi duela zaldiekin lan egitera; titulazio horri esker han jakin dezakete zein den zure maila eta bertan lan egiteko aukera ematen dizu.
Ez dakit nola izan daitekeen, ordu bat ezarrita edo agian.
Atzo izan zen lehenengoa: Maddi Ane Txoperenak liburuaren aurkezpena eta tertulia eskaini zuen.
Sare sozialetan ‘PNVstyle’ bezela ezagutzen den eredua.
Kezkatuta bagaude, baina oraingoa baino gehiago da urte bukaera nolakoa etorriko ote den.
Aldaketa klimatikoa da horietako bat; klima aldaketaren aurkako ekintza plana osatzeko partida bat onartzea proposatu dute jeltzaleek.
Langileen artean gutxieneko lan baldintzak ezinbestekoak izango dira, eta gizonen eta emakumeen arteko berdintasuna ere kontuan izango da.
Joseba Argiñanoren 'Sukalerrian' telebista saioan izan da Markinez.
Alexander Oiarbide ordiziarra izan zen denen artean azkarrena.
Patxi Garmendia arituko da berarekin batera Ordizia Rugbyko nesken taldea entrenatzen; bere bigarren urtea izango da aurtengoa nesken entrenatzaile modura.
Ataungo mendien ikuspegi orokorra, Aralar parke natural alderantz.
«Eusko Jaurlaritzak Euskal Autonomi Erkidegoko osasun sisteman egindako gastu publikoaren bilakaera beheranzkoa izan da, eta hori giza baliabideen eta baliabide materialen murrizketan islatu da.
Eguraldiaren iragarpena dela eta, Sarek atzeratu egin du mendi tontorretara igotzeko deialdia.
Bada azken orduko bat ordea Eusko Jaurlaritzak mugatu egin baitu udalerri batetik besterako mugikortasuna.
Halere, osasunez eta animoz ongi gaude».
Horrelako ekitaldiak antolatzeak zein sentsazio sortzen dizu?
Helmuga, beti bezala, Kale Nagusian egongo da.
Gurutze Gorria janaria banatzen ari da etxez etxe.
Zelaeta kaleko Agirre Kirolak denda daude.
Era berean, udalbatzak aho batez onartu zuen COVID-19aren krisiak eztanda egin aurretik alokairuaren eta lokalen salerosketen kostuaren zati bat bere gain hartzea.
Erositako paketeak itzultzeak onartzen ez baditu, ordaindutako guztia galduko lukete bezeroek erabakia orain hartuta: «Nik nire bezeroei itxaroteko eta pazientzia izateko gomendatzen diet».
Ikastaroaren helburuak ondorengoak dira: Reflex kamera, bere atal guztiak, erabiltzen ikastea eta kalitatezko argazkiak egin ahal izatea, eta mugikorreko argazki kamera erabiltzen ikastea.
Transakzio ekonomikoak egiteko bakarrik egongo dira zabalik.
Astean 550 dei egin dituzte adinekoen eta egoera zaurgarrian dauden herritarren egoera zein den jakiteko.
Asteburu honetarako antolatutako ekimenaz gain, urriaren 24rako manifestazioa deitua dute.
Etxean konfinatzeko agindu diete herritarrei, eta mugimenduak murriztu dituzte.
Jakina da asteartetako azoka eta hileko lehen larunbateko azoka berezia bertan behera geratu zirela ezarritako osasun alerta eta alarma egoeragatik.
Orioko Ibai Esoain eta Jon Ubegun muslari bikotearen aurka galdu dute finala.
Iaz jarri genuen abiapuntua, eta artzaintza eredu jasangarriaren alde lan egiten jarraituko dugu.
Koronabirus kasuak pixkanak gora egiten ari dira eta okerrena datozen egunetan helduko dela uste da.
Cristina Uriarte Hezkuntza sailburuak ez du baztertzen oraingoz "etapa kritikoetan" dauden ikasleak aurrez aurreko eskoletara itzultzea.
Baina egoera aldrebesten zihoala ikusita, joan den astean «umeak eskolatik etxera bidali ondoren, ostiral goizean erabaki genuen ez joatea».
Kristina Uriarte Eusko Jaurlaritzako Hezkuntza Sailburuak “irizpideak eta orientazioak” ontzat jo zituen.
Estalkia dendaren barruan agertu bada ere, lapurrak ez du barrura sartzerik lortu.
Azken egunetan, udaletik ekimen ugari bideratu dituzte Koronabirusak eragindako krisiari aurre egiteko.
Baina aiseago eragotzi daitezkeen arazo gehiago ere badira: hondakinena, adibidez.
Txikitako sei lagun elkartzen dira landetxe batean, batek ezkondu behar duelako, eta despedida egiteko.
Zumarragako Etengabeko Arreta Gunea 24 orduz irekitzeko eskaria egin dute.
Une honetan, ikastaro horiez gain, bi lehiaketa ere baditu esku artean Arkatzak.
Ordiziako Idiazabal Gaztaren kofradiak eta Udalak antolatzen dute, Idiazabal Jatorri Izendapenaren laguntzaz.
Pilotari profesionala izateak frontoian eta pilota munduan destakatzen du, baina hortik kanpora ez zait ezer aldatuko: lagunekin lehen bezala ibiliko naiz, jendearekin eta ezagunekin lehengo tratua izango dut.
Dena den pena eman zigun.
Udalekuak martxan jartzeko foru aldundiak protokolo zorrotz bat betearazteko eskatu zuen, aisialdi taldeak kontigentzia plana diseinatu zuen, eta gurasook arauak betearazten zirenaren konpromisoa hartu behar genuen.
Ez dugu alferrikako lan askorik egin.
Aldosorok haren emaztearekin batera lan egiten du tabernan, Hortaz, etxean sartzen den soldata, tabernatik jasotzen dutena da.
Komun bakarra zabalduko dute, eta banaka joan beharko da.
«Zati bat metro erdi inguru hondoratu da, magal guztia mugitu da Iturtxora bidean.
Goierrin hamabi positibo gehiago atzeman dituzte eta denera 248 dira.
Aurten, ordea, EH Bildu izan da, ia 500 botoko aldearekin, garaile.
Gaur jakinaraziko dituzte gainontzekoak.
Lehen festa ere astegunez egiten zen, eta oso diferentea zen.
Saskibaloi federazioak ligak bere horretan utzi ditu eta ez da igoerarik ez jaitsierarik izango.
Artzaintza eta gaztagintza ezagutzeko bisita didaktikoak eta tailerrak eskainiko dituzte Arantza Segurolak eta Juanjoxe Arangurenek.
Horregatik, «baldintza hauetan», langileen osasunarekin «bateragarriak» diren jarduera ekonomikoetan jarraitu beharra dagoela uste du, «oso nekeza» litzatekeelako lantegiak «hutsetik» zabaltzea.
Ordiziako Udalak “alarma egoera hasi zenetik asterik gogorrena” izan dela azaldu du, eta herritarrei dei egin die gaur, 21:00etan, balkoietan kandelak jarri ditzaten.
Hala azaldu du Iñaki Alberdi alkateak.
Bertakoa dugun euskara, altxorra duguna, jasotzen gabiltza, eta horrekin ondo pasatzeko lehiaketa moduko bat sortzea genuen helburu.
Landaretan tipulina: gorria eta zuria, «ondo saltzen da, ilbeheran izanik hobeto gainera».
Bi egunetan banatuta, eta COVID-19ak eskatzen dituen neurrietara egokituta egingo dituzte emanaldiak.
Euskarari eta parekidetasunari dagokionean, “sail guztietan zehar lerro gisa hedatzen diren arloak dira gobernu taldearentzat hizkuntza politika eta berdintasuna.
Hitzaldi irekia dela nabarmendu du Calvok, eta gaurko osasun egoeraz kezkatuta dagoen edonori zuzenduta dagoela.
Odolkiak Ordainetan eta Unidad Alavesa taldeak apirilaren 3an jotzekoak ziren Legorretan, baina emanaldia atzeratu egin behar izan dute.
Segurako Udalak sormena partekatzeko deia egin die herritarrei, konfinatuta eman behar dituzten egunak eramangarriagoak egiteko.
Jolasteko erabiltzen dituzten trasteak ere azaldu daitezke argazkietan.
Baina ez dira jatorrizko bertsioak edo itzulpenak, egokitutakoak baizik.
Ekaitzaren erdiko aterpetxo edo basamortu erdiko iturria, koronabirusaren krisiak gizarte ondo ohitua astindu du.
Modu horretan, orain arteko aldarriekin batera, elkartasuna adierazi nahi izan diete, koronabirusagatik hil diren pertsonen senideei.
Igandean jokatzekoa zen Zegama-Aizkorri mendi maratoia.
Proba nagusia 10:30ean hasiko da, eta junior mailako, 23 urtez azpiko eta eliteko emakumeek parte hartuko dute.
Dibulgazioari nire inguruan dauden zientzialariek eta matematikariek garrantzi handia ematen diote, guretzako oso garrantzitsua baita.
Ukenduak, infusioak, olioak, kremak… sendabelarrek garrantzia handia izan dute gure osasuna zaintzerako garaian, eta belaunaldiz belaunaldi transmititu da horien balioa, nahiz eta azken urteetan, haien erabilpena eta jakintza asko murriztu diren.
Denda txikietan, ilaretako itxaronaldiak segurtasun distantziak mantenduz egiten dira.
«Proiektu honi esker, gure lana askoz ere ezagunagoa egingo da.
Erregistratu ondoren, herritarrek Interneteko sarbidea doan edukiko dute.
Uztailaren lehen erdialdean Santiagoko katedralak 2.835 konpostela edo bidea amaitu izanaren agiri banatu ditu bakarrik, iaz epe berean baino %81 gutxiago.
Asteartean, Osasun ministro Salvador Illak «autonomia erkidegoen artean ibiltzeko» aukera «normaltasun berriarekin» batera baino ez dela iritsiko esan zuen.
Orokorrean, tristura pixkat ematen du ia lanik ez egiteak.
Lazkao, berez, jaietan izan behar zen egun hauetan.
Bageneukan sorpresa bat, baina ez da komeni oraindik esatea, ordea.
Lur eta Amets bikiak amonaren ganbaran elkartuko dira gauero, ondoren eskainiko dituzten marrazki bizidunak aurkezteko.
Zer egiten duzue eguraldi txarra egiten duenean?
Hamar urte asko dira, eta urte hauetan nire izateari pieza gehiago gehitu dizkiot: bat gehitzekotan, nire bizitzan eragin handia izan duelako eta oso esperientzia ederra izaten ari delako, ama gehituko nuke.
Herenegun aurkeztu zuten, Igartza Jauregian.
Bizkaiak du positibo berrien kopururik handiena (134), Gipuzkoan 117 izan dira, eta Araban 31. Hiru lurraldeen artean 269 lagun daude ospitaleratuta, horietatik 63 ZIUn.
Sarrera-irteerak mailakatuak izateaz gain, familia unitateak errespetatu dira.
Alarma egoeraz ere hitz egin du.
“alderdikeriak bultzatuta horrelako jokabideek erakundeen sinesgarritasuna jartzen dute ataka larrian, mezu okerrak zabalduz eta herritarrak alferrik kezkaraziz”.
Bertako hiru etxe Soraiz baserriko hiru anaienak ziren: Eusebio, Juanito eta Karlos Zalduarenak.
Urteko bonoa dutenek, urtea bukatu arte, abenduaren 31ra arte erabili ahal izango dute.
Ondorioz, eraikuntzaren alorraren inguruko enpresa gehienek eten edo moteldu egin behar izan zuten jarduna, horien artean arotzek.
“Nork esango zigun suziria botatzean bakarrik egongo ginela plazan?”
Hala, bi karrerak egin nituen: Diseinua eta Mekanika.
Azkenik, Suediako Storstockholms Lokaltrafik enpresarekin, Stockholm hiriko tranbiak honitzeko proiektuaren beste zabalkuntza bat sinatu du.
Euskal Herriko bertsolari txapelduna, Maialen Lujanbio eta Bizkaiko txapelduna, Onintza Enbeita gonbidatu dituzte aurten.
Prebentzio Legeak esaten du enpresaburuek prestakuntza eman behar dietela langileei hainbat arlotan, eta, tartean, lehen sorospenak agertzen dira, eta horren barruan, suen itzalketa.
Etena, etxeratzea, hanka lurreratu beharra.
Osasun Sailaren arabera Goierrin beste 63 positibo kasu zenbatu dituzte.
On Egin bonuak ere aterako ditu, herriko jatetxe eta tabernetan gastatzeko.
«Aurreko astean, ezustean, bideo dei bat izan genuen Idoiarekin.
Elgetan bost goi tentsioko linea izango dira, eta horietako bi 400.000 voltekoak izango dira.
Zaharrenek diote Goierrin geroz eta elur gutxiago egiten duela aldaketa klimatikoagatik.
Gizartean askotan zuekin ahazten gara helduok.
Irailaren 17an hasiko da Ordizian Euskal Herriko musikariak bilduko dituen musika ziklo berria.
Beasainen dute bulegoa eta Goierri behea eta goia da haien lan eremua.
Gertatzen dena da beti dauzkazula arazoak, han ez bada hemen: kulturalak, gramatikalak, estiloari buruzkoak edo bestelakoak.
Oraindik ez dugu zehaztu, baina nik uste azkenean herrian egingo dugula.
Orain atzera egin du, egoera hobetu dela argudiatuta.
Saez de Egilazek azaldu bezala, ohikoenak ez diren kirol modalitateek izango dute lehentasuna: «Futbola lantzea, adibidez, ez da gure helburua, baizik eta sona gutxien dutenak sustatzea».
Ertzaintzako Erne eta Esan sindikatuek, Eusko Jaurlaritzak eta Beasaingo Udalak ekintza gaitzetsi zuten eta mehatxatuari babesa adierazi zioten biharamunean.
Nazioarteko zuzenbidea bete eta Jerusalemngo tranbiaren proiektutik atera dadila eskatu diote tren konpainiari, "Palestinaren okupazioaren konplize" izateari utzita.
Bexamela egin, eta horri mondeju gaia eransten diot.
Lehenengo itxaron zerrenda amaitzen denean, bigarren itxaron zerrendara joko dute, eta haien artean zozkatuko dituzte libre geratu diren gainerako partzelak.
Azurmendi berriz, Valentziako Picassent espetxean dago, etxetik ia 600 kilometrora.
Duela hamar bat urte eraiki zuten Mutiloa eta Ormaiztegi lotzen dituen bide berdea.
Lehen urtean, esan bezala, familientzat etxeak egiten laguntzeko bideratu zen dirua.
Oraingoan urrunago iritsi nahi dute, eta ariguneak edo, Beasainen, Aittuguneak, sortu dituzte: “euskaraz eroso eta sano aritzeko guneak edo taldeak dira”, laburbildu dute.
Lan guztia amaituta, ostatukoek prestatutako pintxoak jan zituzten plazan larunbatean.
Nostalgiarik ez dut, espero nuena baino gehiago egin dudalako.
Bareak elkarteak Beasaingo Udalaren laguntzarekin antolatzen duen Eguberrietako erakusleihoen lehiaketako sariak banatu dira gaur udaletxeko batzar aretoan.
Musika eskolako irakasleen ekarpena nabarmena izango da, beste behin.
Maite Lardizabal Ataungo Aldarreta nekazalturismoaren arduraduna da eta Koronabirusaren krisiak haren jardueran izandako eraginaren inguruan mintzatu da.
Bihar arratsaldean argitaratuko ditu Legorretako Udalak irabazleen izenak.
Protagonistak aita izan behar du lehen aldiz eta jaio berriaren izenagatik, egundoko kalapita sortuko du, gaia umoretik landuz.
Inzidentzia tasari dagokionean, Beasainen eta Ordizian ari da pixkanaka jaisten, baina 500eko mugaren gainetik jarraitzen dute oraindik.
Miriam Gorostidi ingeniari biomediku zumarragarra Ugandara joan zen martxoaren 6an, umezurtz-etxe baten lan egitera.
Salmentak ugaritzen hasten diren udaberri partean harrapatu ditu geldialdiak, eta «hasieran sustoa handia» izan zuela aitortu du Judit Garciak.
Horregatik ontzat ematen dugu bere dimisioa.
Jatekoa ere aldatuko zen.
Lehenengo zatia da zailena, mendi maratoiena.
Ormaiztegiko Zumalakarregi Museoak urte bukaerara arte zabalik mantenduko du 'Leopoldina Rosa, gaur egungo istorio bat' erakusketa.
Landaredia edo flora ere oso garrantzitsua dela azaldu du Mendiolak,”ibaia ez baita ura bakarrik, ekosistema oso bat da”.
Azaldu zuenez, hiru lehentasun ezarri dituzte: «Osasun sistemaren gaitasuna bermatzea, beharrizanik handienak dituzten kolektiboak babestea eta ehun ekonomiko eta produktiboari laguntzea».
Haurdun dauden emakumezkoek inoiz baino kezka handiagoz bizi dute haurdunaldiaren azken txanpa eta erditzea.
«Arnasketaren, luzaketen eta erlaxazioaren bidez lasaitu eta zaindu egiten gara», baieztatu du Arresek.
Baliogabetzat eman zuten.
Lurraldebuseko autobus bat eta bi taxi besterik ez zeuden.
“Agintaldi honetan gurekin izan duzun jarrera egokia izan da, desadostasunak izan baditugu ere”, esan du Nerea Manzisidor bozeramaileak.
Udalarekin harremanetan jarri ginen eta argi esan ziguten erromeriarik ezin dela egin.
Bertan behera geratuko dena adinekoen ibilaldien Pausoka irteera da, asteartero egin ohi dutena.
Apirilaren 6an Iparragirreren heriotza eguna gogoratuko dute.
Apirilaren 30era arteko epea dago galdetegia erantzuteko, webgunetik sartuta.
Mugimendu «intergenerazionala» izango da, eta «borroka eremu ezberdinen arteko batasuna» bultzatuko du.
Itzulera horretarako dei berezia egin dute herriko kolektibo eta elkarteei, “film eta dokumentalen proposamenetan pentsatzera animatzen ditugu”.
Mugimendu gutxiago eta isiltasun gehiago nabari da Goierriko herri hazienetako kaleetan, Espainiako Gobernuak alarma egoera ezarri duenetik.
Ordiziako COVID-19 agerraldiarekin harremana izan zuten eta udalekuetan parte hartzen zuten begirale guztiek PCR froga egin zuten astelehenean eta emaitzak negatiboak izan ziren kasu guztietan.
Horrez gain, eliza horietan ehorzketak egin zirenez, posible da hilobiak ere ateratzea.
Ondoren patatak ere puska ederretan zatitu eta eltzera gehitu.
Errektore izatea "plazera, eta batez ere, ohorea" izan dela dio, eta orain arte egindakoaren balorazio ona egin du.
Duela gutxi Donibane Lohizunera joan nintzen korrika, pentsa.
EH Bildu alderdiak berak, asteazkenean galdetu zion Hauteskunde Batzordeari, eta atzo hiru herrialdeetako batzordeei eskatu zien eskatu zien positibo eman dutenen eta berrogeialdian daudenen boto eskubidea ziurtatzeko bitartekoak jarraraz zitzala.
Hiru txanda, ekainaren22tik uztailak 31ra.
Urriaren 10ean, 11n eta 12an, eguerdiko 12:00etan jarriko dute martxan baserriko dolare zaharra.
Hiru kontratuen balio metatua 100 milioi euro ingurukoa izango da.
Partidarik gabe hasiko dira orain.
Xabier Makazagak 18 urte daramatza kartzelan.
Baita doan denean ere.
Astelehen, asteazken eta ostiraletan izango dituzte saioak, Ihurreko lokalean.
Aurrelari ona zen.
Laguntza talde herrikoiak antolatu, boluntarioz hornitu eta prest jarri dira.
Aurrez aurreko arretari dagokionez, denboraldi batean zirkuitu desberdinak mantenduko dira gerta litezkeen cobid-19 kasuak artatzen jarraitzeko.
“Elkartu eta borrokatu.
EAJk eta PSE-EEk Herrilab proiektu pilotuaren jarduera plana ezartzeko eta ebaluatzeko proposamenaren alde bozkatu zuten, eta EH Bildu aurka agertu zen.
“Presoak ezin ditugu bakarrik utzi.
Lau hamarkada pasa dira dagoeneko Zumarragako Eusebio taberna itxi zenetik, baina taberna hau herritar askoren gogoan eta bihotzean dago oraindik.
Segurako 2020 Kultur astearen barneko ekintza da.
Ohi bezala, hiru proba ezberdin izango dira: Kilometro Bertikala, Trail Juniorra eta mendi maratoia.
«Gure herriko biztanle bakoitza ibiltaria izatea nahi dugu, bidea izatea».
Gipuzkoar erako aurresku txapelketa abiatu da asteburuan Legazpin, Sustraiak dantza taldeak antolatutako kanporaketarekin; 8 eta 13 urte bitarteko 59 partaide gazteen artean, zortzi legazpiarrak dira.
Enirio-Aralar Mankomunitatearen atzoko batzarra, Ordizian, ateak itxita egin zuten —kazetariei utzi zieten sartzen—, baina zazpi puntuko gai ordena bakarrera murriztuta.
Okindegietan eramateko kafea eskatu eta bankuetan eseri direnak ere egon dira.
Gainera, garagardo ekozleei babesa adierazteko baliatu dute sareetan zabaldutako oharra; garagardo zaleei euskal garagardoa kontsumitzen jarraitzeko animatuz, online erosiz bada ere.
Bidalketak Euskadiko identifikazio elektronikoaren, hau da, ren bidez egin behar dira.
Lurra taldeko haurren gurasoak ere etortzen dira, noski.
Et Incarnatus orkesktrako musikariek eta hainbat gonbidatu berezik osatuko dituzte emanaldiak.
PCR proba egin eta oraindik, baten batek ez du etxeko biderik hartu.
“Ataungo etxe eta baserrietan ustezko balio handirik gabe paper, eskela, doktrina, liburu, argazki, kartel, egutegi, gutun … bada oraindik, alferrik betiko gal daitezkeenak.
Ez da asteburu honetan Altamirako zelaian jokatuko den partida bakarra, Moyua Goierrik 23 urtez azpikoek bere ligako txapelketari hasiera emango baidiote larunbatean, 16:00etan, Santanderreko Independientearen aurka.
Moriarti ekoiztetxekoak, filmarekin izandako arrakasta eta harrera bikaina errepikatzeko bidean dira La trinchera infinita lanarekin.
Berrerabiltzeko direnak, «garbigailuan sar daitezke, eta 40-60 gradutan, ondo garbitzen dira».
Dantza taldeekin egitea oso ondo dago baina musika soilarekin emanaldiak emateko aspalditik ez da erabiltzen musika tradizionala”.
Era berean, segurtasun neurriak bermatzeko, aldez aurretik erreserba egitea gomendatzen dute arduradunek.
Ekonomia lizentziaduna da EHUn; London School of Economicsen eta Bartzelonako Unibertsitate Autonomoan, berriz, doktorea.
Honek ekainera bitarte iraun dezake.
Hastear dagoen denboraldia urte garrantzitsua izango dela adierazi du, eta taldeak lehiaketa guztietan “anbizio handia” izan behar duela irizten dio, “errutina baten hasiera izan dadin”.
Gauzak horrela, koronabirusa Australiara iritsi eta hasieran, bost haur baino ez nituen gelan.
Eguna eta tokia ez dituzte ausaz aukeratu: “Beasaingo Udalak herriko zaindariaren jaioteguna eta jaio zen lekua aukeratu ditu esanahi sinboliko bat emanez ekitaldiari, tradizioa eta modernitatea lotu nahian.
Hau dena hasi zenean, hiru hilabete pasatutakoan normaltasun puntu batera iritsiko zela egoera uste genuen, baina denbora igaro ahala, eta ez zihoan oso ondo kontua.
Bertso saioari eutsi izana albiste pozgarria da, baina asko da galdu dena: bezperako ardo azoka eta parranda, ganadu feria, barazki eta fruta feria, taloak, herri kirol jaialdia, eguerdiko poteoa… Urretxuarrak eta zumarragarrak burumakur samar daude.
Sexu izaerako delituen ziurtagiria ere eskatzen dute.
Batetik, oraingoz, batera, bi lagun bakarrik joateko aukera dago.
Aldundiak berretsi duenez, ekainaren 8tik aurrera adinekoen zentroetarako bisitak ahalbidetzeko asmoa dauka.
Lehen kolpe hartan «jendea oso izututa» zegoela esan du Saezek; orain ordea, «badirudi erosotu edo ohitu» egin dela.
Udaberriko Lore eta Landare azoka bertan behera utzi dute.
Fitxa gehiago egiteko aukera dute, taldea 6 lagunek utzi dutelako.
Ondoren, Arrano Elkarteak bazkaria prestatu du nahi zuenarentzat.
Aurreratu dutenez, sei saio teoriko praktiko egingo dira, eta horietarako izena eman beharko da, koopfabrika.
Asteburu honetako proposamena joaldunen kaperak eta joareak egitea da.
Loinatz Jaiak ofizialki hasierarik ere ez zutenez eduki, ezin dute amaierarik izan.
Inplantazioa, ordea, bailarako udalerri guztietara iritsi da aurten.
Idiazabalgo Udalak, guraso talde batekin elkarlanean, txoko bat ireki du ume txikiak dituzten familiek erabil dezaten: «Kabia izena jarri diogu goxotasun hori bilatze aldera», azaldu du Eunate Eliok, ekimena martxan jarri duen gurasoetako batek.
Hala, edozein ekitaldik 21:00etarako bukatu behar dute.
Ordutegia egokitu beharko dugu, lehenago ilunduko duelako udazkenean, eta ilunbistan hasten delako ibilaldia.
Momenturen batean izan duzue ospatu ahal izango zenaren esperantza?
Bigarren zatian, goierritarrena izan zen protagonismo osoa.
Batetik, astean bi egun, hiru edo lau eguneko ikastaroak eskaintzen dituzte, eta bestetik, A1, A2 eta B1 tituluak euskaltegian bertan lortzeko aukera dago.
Ardura handiagoa da, baina horretan ari gara.
«Bere ahots fina asko gustatzen zitzaidan».
Hori dela eta, askok nahiago dute autoa erabili eta guraso askok autoa erabiltzen dute seme-alabak geltokira eramateko eta geltokitik etxera itzultzeko.
Pandemia egoeran Gipuzkoako Foru Aldundiak eta enpresek «erantzun egokirik» eman ez dutela salatu dute, eta herritarrei urriaren 6ko greban parte hartzeko deia luzatu diete.
“CAFeko porteriako eraikina eraistean ere espazio berri bat zabalduko da, eta berarekin aukera berriak etorriko dira”, gaineratu du.
Urrestarazu eta musika, bat dira.
Festak hasten diren eguna da, hilabetetan antolakuntzan lanean aritu eta gero, gogo biziz egoten naiz lehen egun hori iritsi eta festa lehertzeko.
Sarrera erosita zutenei, barkamena eskatu diete, «denbora luzez itxaroten» egon behar izan dutelako, baina «krisi honek gainditu» egin dituela aitortu dute antolakuntzako kideek.
Ez dakit zer esan.
Lau hautesleku prestatu dituzte, mahai bakoitzeko ilara bana izango da, eta adinekoentzat eta haurdun dauden emakumeentzat ilara berezi bat jarriko dute.
Eskatutakoaren bikoitza jaso dute, Legazpiko eta inguruko herrietako jendearen laguntzari esker.
Gipuzkoako Bertsozale Elkarteak zuzendaritza berria onartuko du, eta "ezinbesteko" jo dute lehendakaritza taldean hartzea.
Badakigu garai gogorrak etorriko direla eta gugan gorpuztuko direla ondorioak, eta horregatik jendeari dei egiten diogu hautetsontziak EH Bilduren bozkekin bete ditzan.
«Gure historia berreskuratzeko bidean egiten ditut maketak.
Guztira 1.980.000 eurokoa izango da aurrekontua.
Gipuzkoan 381 positibo zenbatu ditu Osasun sailak ostiraletik gaurdaino, Araban 291 izan dira, eta Bizkaian 965. Euskal Autonomia Erkidego mailan gaurko emaitzen arabera 27 eri daude ZIUn ospitaleratuak, eta 26 dira atzo ospitalera eramandakoak.
Dezimoak osorik salduko dira.
Izen ematea Aurtzakaren lokalean, Garmendia Otaola 7n, egin behar da, 16:00etatik 17:00etara.
Gipuzkoako gazta txapelketarekin aurrera egitea erabaki zuten ordea, segurtasun neurri zorrotzak ezarrita.
Eraskusleihoetan kanpainaren ikurra duten establezimenduetan bakarrik erabili ahalko dira.
Adibidez, ikasleek, zalantzak galdetzeko idazten didate, eta hori edozein momentutan izan daiteke.
Dendetako kanpainak ere bai.
Ordiziako tren geltokian 07:30ean gelditu dira.
Azken etxe horretan izan da txotx irekiera, eta Andoni Aizpuru ETBko aurkezlea gonbidatu dute.
Ikastetxe hauetan ibiltzen diren langileek behin baino gehiagotan esan didate Interneten niri buruzko informazioa bilatzean, esperantoz hitz egiten dakidala ikusi dutela, eta horren inguruan argibideak emateko eskatzen didate.
Bihartik aurrera jokatuko den 23 urtez azpiko Giro de Italian arituko da txirrindulari legazpiarra irailaren 5era arte.
Enirio-Aralarko Mankomunitateak jakinarazi duenez, maiatzaren 1eko Larreen Irekiera festa ez da ospatuko aurten, baina artzain eta ganaduzaleek animaliak larreetara igotzen hasi ahal izango dute.
Ibilbidea oso gogorra da.
Gaur goizeko 09:00etan hasi da aurtengo Goilurrak Rallyari amaiera emango dion erlojupekoa.
Horiek ere egoera berdinean ez dira egongo, eta ea zer irteten den», dio Gereñuk.
Legazpiko Lourdes Lopezek, sahararren aldeko Hare Haizea elkarteko kidea izateaz gain, udan haur bat hartzen du bere etxean, «baina aurten ez da haur sahararrik etorriko Euskal Herrira».
Bestalde, haur guztien eskubideak kontutan hartuta, kontatu du, «lanketa zabala egin» dela, «egoera berezietan egon litezkeen haurrak babeste aldera».
Errondailak, saskibaloi taldeak, Jai Alai pilota taldeak eta mendizaleek jasoko dute Urrezko Zozomikotea.
Eguraldiak ez du lagunduko: iragarpenen arabera, Urte Berri egunean elurra egingo du Irimon.
Faioesek segurtasun neurriak hartu ditu.
Baselizaren barnealdean egindako ikerketari esker, 1100-1200 inguruan ehortzitako giza-aztarnak topatu zituzten urte hartan, eta atzo beste aurkikuntza bat egin zuten.
Antzuolako irteeran (Deskarga) beste kanon bat aplikatuko dute, Urretxutik.
Nire erreferenteak, Lain, Enkore, Lauroba edo Berri Txarrak dira.
Mendiak jendez bete dira.
Haustura horren ondorioak gaurdaino iritsi dira.
Asteazken gauean egin ohi den kartoi-bilketa ez da gauzatuko, baina ostegun gauean bai; ostegun gaueko organiko bilketa normaltasunez egingo da Beasainen, Lazkaon, Zumarragan, Urretxun, Legazpin, Araman, Ezkion eta Gabirian.
Orain arte entzun ez diren abestiek osatzen dute diskoa.
Sara Bidarte: Egoerak eragindako erabaki bat da.
Momentuz, apirilaren 26 arte itxita izango dugu nekazalturismoa, hortik aurrera, ikusiko dugu noiz arte.
Hala, soldata baxuei eta egoera prekarioei aurre egingo zaie.
Alboetan, gutxienez, lau metroko tartea utzi daiteke.
Froga bakoitzean 70 txartel eta 350 galdera guztira.
Beasaindik Donostiara eta Irunera joango dira.
Pandemia egoeran baldintzak okertu direla adierazi dute, eta horrega-ik egin dute elkarretaratzea adinekoen egunean Gipuzkoako Senideak eta Irauli Zaintza elkarteek, LAB eta ELA sindikatuek eta Duintasuna taldeak.
Urtebetez jokatu nuen maila horretan.
Nekazariek ezingo dute minda kanoien edo abanikoen bidez zabaldu, dekretu berri baten arabera.
Festa eta ekintza horiek bertan behera geratu dira osasun egoeragatik.
Uren eta zaborraren udal tasak ordaintzeko laguntza ekonomikoak martxoaren 31a baino lehen eskatu daitezke.
Gu ondo aritu gara, baina nabarmendu nahi nuke jendea ere gurekin oso ondo portatu dela.
Eliburutegia ere martxan dute, ebookarekin irakurri nahi duenarentzat.
Hasiera batean konponketek 100.000 euro inguruko kostua izango zutela kalkulatu zuten.
Zein da arrakasta gehien izaten duen ekitaldia?
Gipuzkoako eta Arabako partzuergoak uztailaren 1ean egin zuen junta festei buruz hitz egiteko, eta uztailaren 31ko San Inazio eguna bertan behera uztea erabaki dute.
Ezin diot neure buruari galdetzeari utzi nondik ateratzen diren munduko erakundeak —NDF, Espainiako Bankua, EB, eta abar— egiten ari diren aurreikuspen hain negatiboak.
El Conquistador del Caribe telebista saioan parte hartu nahi du Aitor Azkonobietak.
Kasu berri gehien pilatzen dituzten herriak Ordizia (15), Zumarraga (11) eta Lazkao (10) dira.
Horrenbestez, goizago argituko du egunak (07:36) baina ilundu ere garaizago ilunduko du (18:10).
Asmoa Beasaingo kale nagusian ilara luzea osatzea da, herritarren artean jakin-mina pizteko.
Umeentzako handiegia dela esan zidan eta bonbardinoa jotzea proposatu zidan.
Kirol arroparekin sartu nahi dugu, eta koronabirus maskarak josten aurki hasiko gara, homologatutako oihalak jasotakoan», dio Marisol Merino jostunak.
Bere kasuan, salmentak zerbait gutxitu direla adierazi du: «Nik uste mugimendu gutxiago dagoela, alokairuen kontsulta dezente dago, eta erosketetarako zerbait gutxiago».
Ekitaldiari amaiera emateko asmoz, hilerriraino hurbildu dira zenbait lagun, eta olerkariaren panteoian beste lore sorta bat uzteko.
Itxaron zerrendako posizioak zozketatu ziren eta publiko egin ziren (itxaron zerrenda 1).
Laneguna izaki, askok 20:00etatik aurrerako tartean irtetea erabaki dute, eta goizean ez da asteburuan bezain beste jende ibili.
Hitzordua oraindik eskatu daiteke.
Hilaren 25era arte txartelarekin ordainduz gero 5, 10 edo 15 euroko beherapenak izango dira.
Enkantean 9.200 euroan saldu dute gazta erdia.
Egia da Forque saria eraman dugula eta azkeneko zazpi urteetan, Forque -a irabazi duenak ondoren Goya irabazi duela.
Andoni Mutiloak 'Esnatu naiz' kabaret ikuskizuna egingo du larunbatean, Legorretako Herri Antzokian.
«Jendea oso ondo ari da portatzen.
Eusko Jaurlaritzaren Osasun sailak gaur (asteartea) argitaratu duen txostenaren arabera, ez dago kutsatu berririk Zumarragan eta Urretxun.
Aurten San Isidro jaiak ezingo dira kalean ospatu, baina ziur festa giroa pizten asmatuko dutela.
Horrela hartu behar da.
Argazkiak eta materiala erabiltzeko orria sinatu eta hauteskunde egunean entregatzeko eskatu du udalak.
Bono berezi batzuk ere atera dituzte emanaldietara joan ezin direnentzat baina proiektuarekin bat egin nahi dutenentzat.
Gainera, beraien ustez, bidesariak dendetako bezeroak murriztuko ditu, dendetara joateko bidesaria ordaindu beharra izango baitute.
Horietan azkena, 41 urteko beasaindarra da.
Trenbide berriak ez luke aldaketa handirik eragingo N1 errepidean, soilik egokitzapen lanak aurreikusten baititu udalak.
Zientzia esaten dudanean zentzu orokorrean ari naiz: medikuntza, astronomia…».
Izan ere, gaixotasun horren ondorioz, gizakion birikek ezin dute prozesatu gorputzak funtzionatzeko behar duen oxigeno kantitate nahikoa, eta oxigeno hori arnasgailuen bitartez artifizialki helaraztea da irtenbidea.
«Bai, kaxa egin dugu, baina gu jendeari zerbitzua emateko gaude hemen».
Garbi du «gu bezalako txikientzako ez da inongo laguntzarik izango eta gu geuk geure negozioari aterabideak bilatu beharrean gara».
«Gure sektorearn arazorik handiena da, galdutakoa ez dagoela berreskuratzerik».
Bart gauean Legorretan izandako eraso matxista salatzeko elkarretaratzea deitu du Legorretako talde feministak, 19:30ean, plazan.
Idiazabal Gaztaren izena eta izana bertatik bertara ezagutzeko ibilbidea da Gaztaren Ibilbidea, Goierriko bi parke naturaletan, Aralar eta Aratz-Aizkorrin, GR-283 bideari jarraituz osatzen dena.
Autobus berriak bezeroari eraman edo bidali diezaizkiegu.
Jarraikortasunez 60.000 partaidek jokatu dute.
Baina ibaian gora ibili eta jendearen lekukotasunak entzun ahala, horrek gauzen ikusmoldea aldatzen du, nahitaez.
«Bat egiten dugu festetarako izendatutako diru-saila, festak bertan behera uzteko erabakiak dakartzan kalteak arintzeko osatuko den programara bideratzearekin».
Urteotako borrokaren berri eman zuten pentsiodunek, Gernikako Arbola plazan: «Sindikatuekin elkartu gara eta gure aldarrikapenak kalera atera ditugu.
Aldaketa batzuk izan dira, adibidez, diseinu lehiaketa.
Ostalaritzaren egoera kaskarra den honetan, herritarren parte hartzea eskertzekoa dela adierazi du Izagirrek: «Bakoitza ahal duen moduan esku bat botatzen ari dela ikusi dugu».
Nire ikasle izandako batzuk eta ni tituludunak ginen, baina zeharkako flauta eta biolin irakasleak ere behar genituen.
Askatu aurretik, hegazti honen bizitzari buruzko eta Igeldoko Arrano Etxean egiten duten lanaren inguruko azalpenak eman dituzte Asier Galdos Gipuzkoako Foru Aldundiko basozainak eta Artitza Albisu Arrano Etxeko ordezkariak.
Arangoitiko egoitzaren kontsumo elektrikoaren %18a geotermia bidez lortzen da.
«Emakume itzultzaile gero eta ugariago eta hobeak zeudela esan genuen, eta euskal poesian emakumeak zer tokia eta ahotsa hartzen ari ziren atera genuen hizpidera.
Areizaga-Kalebarren plazatik atera ziren irakur zitekeen pankartaren atzean, «langileak gara, ez gaizkileak!» ozen oihukatuz.
Uztailaren 9an, berriz, 15-18 proiektuko gazteekin eta ikasturtearen amaierako ekintza gisa, surf egitera joan ziren Donostiara.
Pasilloetan jende gutxiago dabil eta oso seguru sentitu gara.
Sei urterekin Seguran hasi nintzen, nire betiko lagun onenarekin batera.
Aldundiaren planaren arabera, bisitak banaka eta aurrez programatuta egingo dira.
Soka-dantza birtuala egitea proposatu du Aurtzaka herriko dantza taldeak.
Goierrin koronabirusarekin 296 kutsatu dira, martxoaren erdi aldera gaitza azaldu zenetik.
Streaming bidezko lehen zuzenekoa ere egin du taldeak.
Egoerak hobera egin du azken egunetan Beasaingo, Ordiziako eta Zumarragako adinekoen egoitzetan.
Gaiak proposatzen genituen, batzuetan alaiak eta beste batzuetan kezkagarriagoak, jendeak deitu zezan.
Gauez, ordea, debekatua izan dute kalera ateratzea.
PSE-EE aldaketaren aurka agertu da, «agintaldi hasieran aurkeztu genuen planaren aurka» doalako.
«Zelai Ariztiko pilotalekuan ezin zen ezer egin, estaliz gero parkea itsustuko bailukete.
Izan ere, Amorante bere lehen diskoa prestatzen ibili da.
Etxean sartuta, ez zait iruditzen nire gorputza denik, beste gorputz bat ematen du.
Irailaren hasieran Lazkaomendiko auzo bideak asfaltatu zituen, Abalin baserritik Lartxaira, eta handik Albitsubehekora bitartean.
Igandean ministroekin elkartu zen eta alarma egoera ezartzea erabaki zuten.
Ikus-entzunezkoen kamioiak, baserri inguruan.
Tronpeta jotzaile izateko ikasi nuen, eta tronpetaria naiz», argitu du musikari elgoibartarrak.
Martxoan ospatu ohi den Iparra-Hegoa jaialdia bertan behera geratu da aurten.
Eskualdeko saskibaloi klubetan ezjakintasuna orokorra da, baina datorren denboraldirako prestatzen dabiltza.
Koronabirusak beste emanaldi batzuk ere kendu dizkizue.
Gurasoen ardura izango da haurrak udalekura ososauntsu bidaltzeko ardura.
Bilera hau deitu genuen esateko ez genituela baldintza egokiak ikusten festak aurrera eramateko.
“Pertsona taldeak biltzea ekiditea” da helburua.
Pajeak abenduaren 27an eta 28an plaza azpian arituko dira txandak banatzen, 17:00etatik 20:00etara.
Silverstorm El Salvador berriz, bigarren postuan jarraitzen du VRAC Quesos Entrepinares liderraren atzetik.
Igerilekuko langileak atzo, mantenu lanetan.
Zertan lan egin zuen aitak itzuli zenean?
Kosta zitzaidan, ez uste!
Errifa hori duenak Mari Carmen fruta dendatik pasa beharko du sariaren bila.
Batzuk etxean daude oraindik.
Goierrin, Ordizian egin zen lehenengoz, eta gaur-gaurkoz, Beasainera eta Lazkaora ere hedatu da, lan taldearen ekinari esker.
Iñor atzean, baztertuta edo laguntzarik gabe geratu ez dadin beharrezko baliabideak bideratuko dira”.
Muga horretatik gertu daude Urretxu (514,5) eta Beasain (529,7) ere.
Arrainaren prezioak ohiko egoera batean ere gorabeherak izaten ditu, Soraluzek azaldu bezala: «Egunero aldatzen da, ez da haragia bezala prezio nahiko finkoa duela, egunero egiten da enkantea».
Askoz ere pentsaera zabalagoko molde baten barruan dagoen proiektua da.
Beraz, estalpea dut.
Patxi Ruiz euskal preso politikoak “egoera honen aurrean gose eta egarri greba” hasi du, eta hainbat lagun batu zaizkio, kartzela barruan nahiz kanpoan.
Beasaingo Udalak herriguneko zirkulazioa arindu nahi du Igartza Oletan noranzko bikoitza jarrita.
Hiru kongregazio izendatu zituen zeregin horretarako: Jesusen Alabak, Mertzedariak eta Karmeldarrak.
Ez da ordubete edo biko kontua bakarrik, herriari bizi pixka bat ematea ere bada.
«Ikastetxe guztiak arau orokor batean sartzea ez da erraza.
Tenis ikastaroak bi txandatan emango dira, astelehenetik ostiralera: uztailaren 6tik 17ra, 8-11 urte bitartekoentzat (10:00-11:00); eta 20tik abuztuaren 3ra arte, 12 eta 17 urte bitartekoentzat (11:00-12:00).
Santo Tomaseko festarekin hasi eta Errege bezperako opari banaketara arte, Gabon giroa nagusituko da Legazpiko Santikutz Egoitzan.
Probalekuetan ere hainbat moldaketa egin dituzte: «Altzari asko kendu dugu, ukitzeko gauza gutxiago egon daitezen».
Zaldizurretan hainbat gaztek egindako Mariren Jaitsiera inprobisatuak kritika ugari jaso ditu.
Leongo txokoak eta ohiturak hurrengo batean ezagutu beharko dituzte ordea.
Herri hezitzailearen filosofia martxan jartzea eskatu dute.
Haurren erritmoan, eta geldialdiak eginez, hiru orduren azpitik egiteko moduko ibilbide samurra da.
Zorra egiten zen.
Bestalde, Hernanik agur esan zion atzo Ohorezko Mailari, zortzi urtez punta-puntako jokalarien aurka lehiatu ondoren.
Bi saio dira hor ere, ikasleena eta irekia.
Plataforma digitaletan ere egongo da.
Antion eta Euskadi Plazan dantzatuko dute Irrintzi dantza taldekoek, tartean, Sara Bidartek (Zumarraga, 1999) eta Miren Hernandezek (Zumarraga, 2003).
Haurrak, gazteak, eta helduak, emakume zein gizon, guztiak animatu dira, hotzari eta euriari aurre eginez herriko bolatolkian, txapelketa jokatzera.
Inurrieta bodegako arduradunek ardoaren inguruko aholkuak emango dituzte.
Arazoa sakona da, handia.
Saskibaloia ez dut faltan sumatzen.
Iluntzeko 20:00etako deialdiarekin bat eginez, ehun pertsona inguru bildu ziren atzo Ordiziako plazan hainbat presoei elkartasuna adierazteko helburuz.
Ezarritako arau sanitarioei jarraituz hartuko dira bezeroak.
Asteburu honetan zen ospatzekoa Ehunmilak lasterketaren 11. edizioa.
Goierrin dagoeneko astebete bada positibo kasurik agertu ez dela.
Axari dantza taldea plazara irten zela 40 urte beteko dira, eta ospatzeko Nazario Telleriak konposatu eta Antton Irizarrek asmatutako egingo dute herritarrek.
Diploma eta txamarra bana jaso dute irabazleek.
Udalei herritarrengana euskara hutsean zuzentzea baimentzen dien araua bertan behera utziko dugu.
Ibilgailu arinen erabiltzaileek deskontuak izango dituzte.
Ormazabalen emaria ez da hor gelditzen, ordea.
Bost ekintzaile atxilotu zituzten, baina ordu batzuren buruan aske utzi dituzte berriz.
Ezjakintasun eta kontraesan horiek dira ezegonkortasuna eragiten dutenak.
Nola berritu pentsatzen ari dira, 2021erako.
Baina ez da egingo.
Hotelekin zer gertatuko da?
Zure lehen eleberria den arren, aurretik ere lanik egin duzu.
Batzuk herri erdian daude kokatuta, beste batzuk errepide bazterrean, eta gehieneak, landa inguruan.
Azken 15 urteetan, ordea, aurrerapauso ugari eman dira.
Langileen ibilbidearen barruan 1950. hamarkadan kokatutako eskola ikusgai dago urte osoan, eta hori baliatuta, jardunaldietan parte hartuko dute.
Arantxak «euroan eskukada», salneurria finkatzeko modu berezia du.
Ez da alperrik aza bera aukeratua izan Ordiziako azokako marka berritzat, Manex Aranburuk (Goimen) aipatu bezala.
Behar larrienaren aurrean, deialdi bat egin eta apirilean bidali ziren 6.000 euro jana banatzeko erabili zituzten.
Larrialdien alorrean eskumena duten zerbitzuen arteko lankidetza bultzatzea du xede egitasmoak, eta haren parte dira Pirinio Atlantikoetako (Ipar Euskal Herria eta Okzitania), Nafarroako, Aragoiko (Espainia) eta Gipuzkoako suhiltzaile zerbitzuak.
Zein erantzun jaso duzu bideoa zabaldu eta gero?
«Aurten osasun larrialdia medio, gainerako herrietan bezala gurean ere mota honetako ekitaldi jendetsuak ekidin beharrean aurkitzen gara».
Beasaingo Udala herriko merkatari zein tabernariei administrazio publikoen laguntzen berri emateaz eta tramitazioetan laguntza eskaintzeaz arduratu da.
Kontratuaren iraupena bost urtetakoa da, lehen sei hilabeteak probaldian.
Legazpiko ekitaldiari dagokionean, arratsalde osorako egitaraua antolatu dute, otsailaren 9rako.
Bisutex ferian orain arte egindako lana aurkeztuko du; lau poltsa eta gerriko poltsa bat diseinatu ditu.
Feria ospatu egin ahal izan zen, baina dagoeneko nahiko argi zegoen egun gogorrak zetozela.
Baina hori ere ikasi dugu», dio Aramendik.
Azken bi hilabeteetan ohi bezainbeste saldu dutela dio.
Etxean kozinatu egin behar dugu.
Eztula edo doministiku egin eta sukarra duten pertsonetatik metro batera egon gutxienez.
“Horregatik herritarren, tokiko eragileen eta mugikortasunaren inguruan zeresana duen edonoren iritzia eta laguntza ongi etorria izango da Beasaingo Udalaren webean mugikortasun mahaiaren atalean jarritako galdetegia betez, 5 minutuko lana besterik ez da.
Oso gustura gainera, hau ez da hiri bat bezalakoa, askoz errazagoa da hemen egotea.
Laster Azkoitiko J.M. Uzinek ere tomatea saltzeari utzi ia garaia joan delako negutegiak propio prestatuta izanda ere eta lurra prestatu eta berriak landatzen hasiko da.
Sarrerak salgai daude gaurtik, herriko tabernetan.
Lehendakariordea da estatutuetan, gaztea da, jokalari izandakoa, eta lan ezberdinak egiten ditu.
Sanitasekin eta ikastolarekin, bingo musikala errepikatuko dute Arerian, egoiliarrek eta edozein herritar edadetuk parte hartzeko.
Horietatik, 7.854 korrikalarik osatu dituzte maratoiko 42 kilometroak.
Fundazioak esker ona agertu dio Moneori, urte horietan guztietan egindako lanagatik.
Gaur eguerdian Zumarragako anbulatorioko Etengabeko Arreta Gunearen aldeko kontzentrazioa egin dute.
Irailean izan zen.
«Ez dute lan erraza izan».
Igartza Musika Zikloko antolatzaileek barkamena eskatu dute sor ditzakeen arazoengatik.
Kasu positibo batzuk agertu ziren.
Beasaingo Udalak eta herriko ostalariek tabernetako edukiera erdira mugatzea, nahitaez eserita kontsumitu behar dela eta asteburuetan gehienez ordu biak arte zabalduko dutela erabaki dute.
Ni ere, ahal dudan neurrian laguntzen ari naiz: protestetan parte hartzen, dirulaguntzak ematen eta eskolan kontzientzia sortzen.
Jokine Lizarraldek gehiago erabiltzen du autoa.
Horrela, legegintzaldi hasieratik martxan jarritako egitasmoak mantentzen dira, batez ere langabezian dauden pertsonen ezaugarriei erreparatuz, eskualdeko enpresen lan eskaintzari lotzen zaien formazio saioak antolatuz”.
Izena emateko, n dagoen eskuorria bete behar da.
Gurutze Mujika margolariak elizan jarri ditu bere lanak erakusgai.
Kontua da, horrelako lanak egiteko, «etxeak hutsik egon behar» duela, eta gainera «komunitatearen baimena eskatu behar» dela.
Bateragarriak dira normaltasun berriak ekarritako segurtasun arauak eta festak?
Agertoki berezi bat egokituko dute Antzizar kiroldegian egunerako.
Logotipotik hasi eta bertatik zuzendutako irudi guztiak kudeatzen dituzte: «Guk zerbitzu osoa ematen dugu, eta gero beste aditu batzuekin ere kolaboratzen dugu».
Beasaindarren nortasuna azaleratzeko herriko armarria daramaten banderolak salduko dituzte bihar udaletxeko arkupeetan, 13:00etatik 14:30era eta 17:00etatik 19:00etara.
Herritarren diru sarreren aldeko laguntza politikak azkartasunez hartu izan balira —adibidez, soldaten gehiengoa jasotzea—, ez dut uste hain krisi handia gertatuko zenik.
Taldeak 10 minutuko aldearekin irtengo dira.
Jubilatu Egunean ez dute ekitaldirik egin Seguran osasun egoera dela eta.
Gaur beste 17 kasuren berri eman du Osasun Sailaren txostenak.
Beste herrietako jendearekin ekintzarik egiten duzue?
Eusko Jarlaritzaren laguntzak ez direla iristen eta udalekoak txikiegiak direla salatu dute, nahiz eta udalarentzat esker oneko hitzak izan dituzten.
Ulma, Michelin, Petronor, Gureak eta AVEQ enpresetako langileak adibidez.
CAFeko logistika saileko langilea da Zaldua, eta 12 urte pasa zituen preso.
Goizean egin duen aurkezpenean, Fredi Pelaezen teklatua, Geltzane Berastegiren ukeleleagatik aldatu du.
Dena den, lan handiko uneak ziren nagusi, eta mekanizazioa ezarri aurretik eskuz egiten zuten guztia: «Akats bat egiteak ondorio katastrofikoak izan zitzakeela pentsatzeak… Tentsio handia izaten genuen».
Talde onenari dagokion saria Ampo-Ikolan Sports taldeak lortu du.
Kupel artean hasitakoarekin, Errumaniaraino bidaiatu du oraingoan.
Eta solaskideari euskaraz aritzeko gonbita edo eskaera egiterakoan desoroso samar sentitu zen parte hartzaile asko, bereziki, belarriprest zereginean ibilitakoak.
Eder Arretak SL enpresak garatutako proiektua da eta kudeaketa soziosanitario prebentiboko eredu bat diseinatzean datza.
Eusko Jaurlaritza kultura sailburuorde Joxean Muñoz ere ildo bereko neurri bat iragarri zuen Gipuzkoako hedabide bati egindako adierazpenetan.
Ostiralean 20:00ak arteko zenbaketaren arabera, kutsatutako lagun gehien dituzten herrietan (Beasain, Ordizia eta Zumarraga), eutsi egin zaio kopuruari, oro har.
Gaizka Sanchez naturopatak hitzaldia eskainiko du datorren astean, azaroaren 26an, gizarte etxeko areto nagusian.
Beuntza Labaiendik Juan Gamio etortzen hasi da Ordiziako Azokara berriro ere, sagar zuhaitz desberdinekin, gero eta gabon seinale gehiago ageri direneko feriara.
Atzo bederatzi kasu atzeman ziren: Beasainen, hiru; Ordizian eta Zumarragan, bina; eta Lazkaon eta Urretxun, bana.
Euskaraz egiteko taldeko eremuak bermatu nahi dituzte hala.
Ohiko bazkaria egin ordez, 65 urtetik gorakoen artean goxo batzuk banatuko dituzte.
Ezkion ez genuen txanda eman beharrik, pabiloi handi bat baita.
EAE mailan 574 kasu berri zenbatu dituzte -atzo 635-, 8.917 PCR proba eginda.
Horrez gain, neska bati ukituak egin zizkiotela ere gaineratu du talde feministak.
Emakumezkoetan berriz, Irene Ruiz de Gauna gasteiztarra izan da azkarrena (14:56); eta Lexuri Lopez Sasia bilbotarrak (15.24) eta Nerea Amilibia Arruti zarauztarrak (15.34) bete dituzte bigarren eta hirugarren postuak.
Euskal Herriko turismo guneak ezagutzeko aukera ematen du app-ak, eta Android eta iOS gailuentzat dago eskuragarri.
Martxan jarri ahalko dira, hala eta guztiz.
Mila esker ordiziar guztiei haurrekiko izan duzuen gertutasunagatik eta zuen besoak gure haurtxoentzat beti irekiak izateagatik.
Ordurako zain dago jendea, taldean eta bakarka inguratutakoak.
Hori bakarrik ez, «haurrak utzi eta jasotzeko gune gehiago daude».
Halere, gustura ibiltzen naiz antolaketan, eta ez naiz damutzen.
Ez dugu birusa erabat oztopatzea lortu, baina egiten ari den lana izugarria da», borobildu du bozeramaileak.
Lehengoaren berri ez duen herriak ezer gutxi egin dezake.
Bukatzeko, partida hasi baino lehen, minutu bateko isilunea egin dute direktibako bi senideen omenez.
Minimo horiek eman diren ziurtatu behar da.
Baina Zezilionean zerbait deigarria gertatzen bada, eskaintzen duten ardo aukera zabala da.
Canterok ere aipatu du Urolan jokalarien gehiengoak jarraitu egingo duela, tartean nesken lehen taldeak: «Berri ona da.
Aste honetan bertan bidea zabaltzeko moduan egongo garela uste dut», adierazi du Eztitxu Mujija Zaldibiako alkateak.
Araban, Bizkaian eta Gipuzkoan, 211 positibo kasu gehiago atzeman dituzte azkeneko 24 orduetan.
Nik adierazi nahi diedana da, aldaketa posible dela, baina horretarako, guztion parte hartzea behar da.
Lurreko marken tokian itxaron, txanda iritsi arte.
ELAko langileek gogoratu dute, ekainaren19an Ordiziako adinekoen egoitza itxi zutela, eraikinean hobekuntza lanak egiteko.
Lapke taldekoak dira biak; Ekhi Irribarriak kadeteen 1. mailan irabazi du, finalean Amiano tolosarra 18-7 mendean hartuta.
Bihar Jakintza Ikastolako, Oianguren Insitutuko eta Goierri Eskolako ikasleek egingo dituzte testak.
«Ingurukoek benetan sinetsi izan dutenean, ez naiz kikildu izan»
Erraztiolatza museoa ere historian barneratzeko topalekua da.
Elkartearen “lehentasunezko egitekoa” lehendakaritza taldea osatzea izango da orain.
Gaurko txanda ere beteta dagoela jakinarazi du Riverak.
Erkidego barruan mugitzea libre da, eta abenduaren 23tik 26ra eta abenduaren 30etik urtarrilaren 1era erkidegotik irtetea ere bai, baina bakarrik senideekin elkartzeko.
Jendea ikaratuta dago, hori bai», dio botikariak.
Egungo egoera dela eta, eguneratzen ari gara.
Aitor bera, garantia bat da, beti egiten du bertsotan oso ondo!
Ordizian behintzat ereserki bat bilakatu da Ordiziarrak Gera.
Seigarren ekitaldia du, eta ikastetxearen jakintza-eremuak aise gaindituko ditu berriz.
Aitor Aldasoro eta Niko Osinalde atzo, Beasaingo Igartzako jauregian egindako agerraldian.
Etxeratze agindua jarriko da indarrean 23:00etatik 06:00ak arte.
Egun, 1.047 gaixo daude 100.000 biztanleko, pasa den astean baino ia 200 gutxiago.
Ostiralean (apirilak 10) iluntzeko 20:00ak arte, Eusko Jaurlaritzak Goierrin Covid-19an positibo eman duten 172 pertsona antzeman ditu, atzo baino 2 gehiago.
Irakaslea naiz eta etxetik ari naiz lanean.
Bakarrik doa Equo oraingoan.
“Madrilen eta Bartzelonan erakustaldiak eta desfileak egin zituzten; izan ere, uniforme ikusgarria zeukaten.
Koronabirusaren inguruko albisteak gertutik jarraitzen ditu Alustizak, munduan gertatzen ari dena «izugarria» dela dio, eta birusa desagertzeko eskatuz asko errezatzen duela.
Energia, petrolioa, gasa eta «zerbitzu kritikoak» bermatzeko neurriak hartuko dituela iragarri du, batetik.
Adur Ezenarrok berak eskertu egin du herritarrek emandako babesa, sare sozialetan zabaldutako mezuen bidez.
SOS deia egin dute eta administrazio publikoari “berehalako” laguntzak eskatu dizkiete, egoera luzatuz gero askoren azkena izango delako.
Eta goizaldean egin berria ekartzen du, «asteazken eta ostegunetan 01.00ean jaikitzen naiz eta gainerako egunetan 02:00etan.
Gauean suaren ondoan ere jotzen duzue.
Gainera, Iparragirre abuztuaren 12an jaio zen.
Ibiltzen hasitako leku berean egin diote lehenengo aitortza, 30 urte pasako lana eskertuz.
Jantziak ere uzten dizkiete sarri.
Neurri hauek jende pilaketak sor daitezkeen guneei eragingo diete batik bat, osasun krisiaren eraginak gutxitzeko asmoz.
Batzuk ezagutzeko errazak dira eta beste batzuk beraien natura iradoki besterik ez dute egiten, ikusleari utziz osatze lana.
Mexikon, Polonian edota Katmandun ere bai, mendiko filmen jaialdietan».
Axari dantza taldeak 125 ikasle ditu, eta bi irakasle.
Herritarren eta udalaren artean herriko kontsumoa bultzatzea eta herriko ekoizleei laguntzea du helburu ekimenak.
Hala, alarma egoera apirilaren 11ra arte legoke indarrean.
Egunkari saltzaileek ez dute etenik izan.
Eguneroko bizitzan egingo ez genituzkeen ekimen polit asko sortzera bultzatzen gaitu itxialdiak.
Asteburu honetan derbia izango dute, ordiziarren aurka neurtuko dituztelako indarrak.
Ordiziako plaza nagusia hutsik, gaur goizean.
Une hartan udal gobernuarekin harremana ez zen ona.
Almitza sega elkarteak antolatzen duen nazioarteko erako Sega Ligak bi jardunaldi izango ditu aurten, koronabirusaren egoerak hirutik murritzarazita.
Azken hiru hamarkadetan aldaketa handia bizi izan du, ordea.
«Liburuen bitartez irakaspen bat helaraztea funtsezkoa iruditzen zait»
Kontratatuta dituen langileen egoerarekin kezkatuta, aldi baterako erregulazioa ezarri du.
Bestalde, nerabeekin ere biltzeko asmoa du udalak, udarako haiei begirako eskaintza antolatzeko.
Sortu zutenean, faltan zeuden elikagaiak saltzen zituzten: ardoa, olioa, cognaca, anisa, besteak beste.
Horretarako, “gaitasun ezberdinak garatu, hitzaldi eta tailerren bidez formakuntza jaso eta komunitatea indartzeko aisi ekintza zabal bat” prestatuko dute.
Gertaera bakoitza hil ala bizikoa balitz bezala bizi dugu eta ez da samurra gurpil zoro horretatik zorabiatu gabe irten eta eguneroko bizimoduari.
Igeldoko Arrano Etxean sendatutako bi hegaztiak Zegamako Anduetza parketxean askatuko dituzte gaur goizean.
Elkarretaratzea 12:30ean izango da, udaletxe aurrean.
Telleriaren arabera, Bi-hiru edo bost urte aurreratu, baina gurpil horretan sartuta gaude eta ez da geratuko, eta igo egingo da.
Azkena martxoaren 12an izan zen.
Badirudi 2008ko krisialdia baina laburragoa izango dela, errekuperazio datuek forma eduki beharrean forma izango dutelako», aipatu du Telleriak.
Joni dagokionez, nire postu berean jokatzen du.
Irabazleek txapela, garaikurra eta profesional mailako partidarako bi sarrera jaso dituzte; bigarrenek, garaikurra eta partidarako beste bi sarrera; hirugarrenek garaikurra; eta laugarrenek oroigarria.
Balmasedako Ferminek ere urtero deitzen digu; lehenbizikoa izan zen, eta ‘bigarren ama’ deitzen dit.
«18 urte genituen, eta umorea soberan.
Obretan ari dira Itsasoko argindar zentralean.
Datorren urteko ekainera itxaron gabe, beste data batean ospatzea posible da?
Gehienez sei lagun elkartu ahalko dira, jaurlaritzaren dekretu berria indarrean sartzen denean.
Ez galdu umorea eta segi herria alaitzen!
Abesbatzen artean eta eskolen artean ere harremana dago eta estuagoa da 2006tik.
Bigarren saria, 350 eurokoa, Eibarko Esteban Orozen lanak jaso du, eta herriko saria, 300 eurokoa, Mariaje Ugalderen lanak.
Inguruko enpresetako jarduera etenda, inprentek lan gutxi dute.
Aitor Aldasoro Beasaingo EAJko buruak aipatu zuen laguntza behar duten herritarrak egon badaudela eta dirua Caritasen esku utzita laguntza jasoko dutenaren bermea dutela.
Hauteskundeen azken txanpara indartsu iritsiko zarete?
CAF, Indar, Irizar, Ampo edota Orkli bezalako lantegi handietan greba egitearen alde agertu dira langileak, eta hala egin dute gehienek.
Aurreneko saioa Beasaingo Igartzako jauregian izango da, hilaren 19an, 22:00etan hasita.
Argi genuen neurri batzuk hartu beharko zirela, besteak beste distantzia gordetzea eta jende multzoak ekiditea.
Ordainagiria ere eraman behar da.
Izan ere, ondare inmateriala eta transmisioa jarri dituzte erdigunean, ‘Ez zela kajoi batean gordetzekoa’ lana egiterakoan.
Gipuzkoan 72 positibo zenbatu ditu Osasun sailak; Araban 75 izan dira, eta Bizkaian 402. Euskal Autonomia Erkidego mailan 9 eri daude ZIUn ospitaleratuak, eta 26 dira atzo ospitalera eramandakoak.
Dantzak herrian duen harrerarekin pozik agertu diren arren, mutilen parte hartzea txikiagoa dela nabari dute: «Talde herrikoia izatea gustatuko litzaiguke, denen parte hartzearekin».
Kasu positiborik ez dute atzeman.
Bulegokoetako batzuk etxetik ari dira lanean, baina gehienak udaletxean daude.
Pandemiak zuzenean kaltetutako sektore horiei gastuen %60 finantzatuko zaiela esan du alkateak, materiala emanez, aplikazioak eskainiz (Internet bidezko salmenta indartuko da) edo formakuntzarako.
Kopenhage hiri polita da eta egunero kultur ekitaldi asko daude.
Ez du seguru, baina garai hartan Gipuzkoako taxisten artean emakume bakarra zela uste du; gerora Aian eta Eibarren bazirela jakin zuen.
Erabilpen horren baldintzak hitzordu bidez aurreikusten dira, baina oraindik ere zehazteko dago, bitarte horretan araudiak eskatutakoak baldintzatu dezakeelako.
Baditut pare bat gauza eginda, eta zain nago ea zer erantzun jasotzen dudan.
Postuen kokapena egonkortze bidean da eta udaberriko produktuen aukera handitzen astetik astera.
Lehen etxeetan, eltze bat babarrunekin, beste bat gixatuarekin, beste bat saldarekin, beste bat azarekin…. ekonomika gainean egoten ziren.
G2H probako dortsalak Amaia Barandiaranek eta Iker Zalduak irabazi zituzten, eta Marimurumendikoak Naroa Sagarnak eta Ruben Canterok.
Goi mailako sukaldaritza gustuko dutenek, etxean bertan goza dezakete plazer horretaz Legazpiko Baladi Goiburu sukaldari gazteak eskaintzen duen My Own Way zerbitzuari esker.
Informazio guztia, whatsappez +34 943 187 506 telefonora Kaixo eta izena idatzita jaso daiteke.
Alarma egoera eman eta konfinamendua ezarri zutenean jabetu ziren «zer nolako arazoak ekar zitzakeen honek».
Egia esanda, zorte handia daukagu, eta denok daukagu etxean musika grabatzeko teknologia.
Euskal Autonomia Erkidegoan 160 lagun inguru izango dira bihar botoa eman ezingo dutenak.
Gure kuadrillan elkarri adarra jotzeko memeak sortzen dituzten artista batzu-batzuk badaude».
Bertako 35 langilek erantzun gutun bat idatzi dute.
Goierri Garaia mendi lasterketa taldeko kideek Urretxu-Zumarragako zale guztiei dei egiten diete UZ Trail lasterketan parte hartuko duten mendi lasterkari guztiak animatzeko, Beloki, Izazpi, Irimo eta gainerako igarobide estrategiko guztiak beteaz.
Goierrin iaz baino turista gutxiago izan diren arren, konforme agertu dira Goitur eta Urola Garaia turismo agentziak.
Kontu korrontea domiziliatuta dutenei egunean bertan kobratuko zaie dagoekiena.
«Aspaldi samar erabaki genuen San Agustin jaiak bertan behera uztea»
Martxoan osasun krisialdia hasi zenetik, 838 dira orain arte positibo eman duten goierritarrak.
Maximo Aierbe zuzendariak moldatu ditu ahotsak.
Dantzak ikasteko bideo tutorialak egingo dira eta dantzari bakoitzak norbere grabazioak etxean egin beharko ditu.
Artzainek, «jarduera ekonomiko bat garatzeaz gain, beren artaldeekin gure mendietako eta mendilerroetako paisaiak modelatzen dituzte eta pasaia horiek atsegin ditugu guztiok eta harro sentitzen gara gure herrialdeetan daudelako».
Guraso taldearen antzerkia egongo da, etzi.
Lurraldebuseko emakume gidariak saritu dira laugarren edizioan, eta Alonso Lurraldebusen lan egin zuen lehen emakumea izan zenez, berak gorpuztu ditu aitortutako emakume guztiak.
Betiko goitibeheren eboluzio bat dira.
Bizpahiru ideia zebilzkien buruan eta, ibili-ibilian, gustukoena hautatu du.
Ikusle/entzuleak zutik jarri eta txalo zaparradaz eman zioten akabera ekitaldiari, besaulkietan egonak eta jendaurrera agertutako guztiek elkarri eskerrak emanez.
Parte hartzeko eguneroko entrenamenduak erregistratu behar dira webgunean, eta kilometroak osatu eran ibilbidean zehar dauden ikonoak desblokeatuko dira helmugara iritsi arte.
Aukera hori bakarrik daukagu.
Horra hor bi kateak eta oraingoz azken katebegiak direnek, Mattin Aranburuk eta Unai Perezek, abestu dituzten bertsoak.
Izan ere, ordurako Eusebiok Maria begiz jota zuen.
Kirolean zunba, pilatesa eta GAP eskaini ditu, eta 30erako eman behar da izena.
Seguran, Zerainen eta Mutiloan ere banatzen ditu produktuak: «Idiazabalen baneuzkan pare bat interesatu eta baita taldearen parte zirenak ere, eta orain informazioa zabaldu da eta dexente gehiago interesatu dira».
«Nire burua ez nuen zuzendari lanetan ikusten, baina esperientzia aberasgarria izan da»
Astelehenetik aurrera eguneko bost autobus ekoitziko dituzte.
Herrilabek herritarrak, familiak, hezkuntza eragileak, enpresak eta saltokiak batzen ditu, eta erantzukizun sozial eta parekidea bermatzea dute xede.
Bigarren deialdirako joatea aholkatu dute elkartetik.
Industria gune batean egin ohi dute, eta eremu zabala hartzen du feriak.
Bere familia oso pilotazalea da: aita eta osaba bat pilotariak izan ziren eta izeba batek eta lehengusu batek Emakume Master Cup txapelketan parte hartzen dute.
Urretxun du egoitza Zerki enpresak eta arduradunetako bat da Asier Auzmendi.
Hori beste aukera bat da, bai.
David Cid lazkaotarrak, berriz, Ehunmilak Ultra Trail proba osatzen dituen 168 kilometroak egin ditu asteburu honetan.
Egitasmoaren berri udal informazio kanaletatik eta urtarrileko herri batzarrean aurreratu zen arren, aurkezpen hitzaldi bat ere egingo dutela agindu du udalak, egoerak uzten duenean.
Jendeari oinarrizko neurriak hartzeko eskatzen ari gara.
«Lau izen handi hauek elkarrekin Beasainen izatea luxu bat da», Sarasolaren hitzetan.
Dozena bat emakumek osatzen dute Irule, gehienak eskulan elkartearen hasiera-hasieratik, ia 35 urte.
Jada normalitatera itzultzen ari gara.
Azkenean tabernariarekin hitz egitea besterik ez zen eta prestutasun handia agertu zuen.
Goienizek ostegunean egingo du hurrengo saioa, 21:00etan, Herri Antzokian.
Lehenengo txertoen eraginkortasuna egiaztatzean lasaituko da benetan jendea».
Bigarren urtez irabazi dute Ordiziako 7. Hegats Igeriketa Saria Irati Lakunza (Igarondo Urpekoak -Tolosa) eta Oier Irisarri (AD San Juan – Iruñea) igerilariek.
Osasun Sailak zuzendutako negoziazio kolektiboari buruzko politika “negargarritzat” jo dute langileek.
Halere, olio-pintura ere gustuko du: «Olioa izanik, koloreak nahastea ahalbidetzen du».
Taldea ere osatu dute, eta igande honetan dultzainak hartu eta kalera aterako dira.
Kuotaren itzulerari uko egin eta klubak jasoko duen dirua egoera ekonomiko larria arintzeko erabiliko da.
Urretxu-Zumarraga ikastolako Oier Aseginolazak eta Aimar Aramendik eta Gainzuri ikastetxeko Maialen Urmenetak eta Ekaitz Guridik energia aurrezteko egindako lana ezagutzera eman zuten.
Partaideak irteera puntutik 30eko taldeetan abiatu dira, bi minutuko tartea mantenduz taldeen artean.
Izan ere bi hilabete igaro dira langileok batzarrean ELA eta UGT sindikatuek gutxiengoan sinatutako aurreakordioa atzera bota genuenetik”.
Zumarragan 5, Legazpin 3 eta Urretxun 1 daude.
Ikastetxe guztietan intzidentziak izango ditugu», esan du Daniel Azurmendi zuzendariak.
Udan zehar komunikabide batzuetan espresioa erabili dute, nire ustez ezin da ezer egin: ez festak eta ezta ez festa direlakoak ere.
Horretan harreman sozialek duten garrantzia ere nabarmendu dute, izan ere, «adinak dakarren narriadurarekin, pertsonek harremanak izateko gaitasuna galtzen dute askotan».
Millanek, gainera, harridura agertu du EAEko gobernuak komunikatzeko erabili duen moduagatik: «Prentsaren bidez jakin dugu Eusko Jaurlaritzaren erabakia.
Guillermo Murciego argazkilari urretxuarrak Santa Lutzi eguneko argazki rallya irabazi du bigarrengoz.
Udalak ohar batean azaldu du kalearen itxiera “aldi baterako hartutako neurria” dela, eta irailean Oinezkoen Egunak ekimenaren baloraziorako partaidetza prozesua jarriko dutela martxan.
Dagoeneko abian da Goierri Pilota Eskolako 2020-2021 denboraldirako izen-emate deialdia.
Legazpin arratsaldean irteten dira kantuan.
Bazkaritan berriz, 130 lagun inguru elkartu ziren, frontoian.
Beti gorde beharko dute bi metroko distantzia kalean topatutako edozein pertsonakin.
Gaur arratsaldean izango da hitzordua eta Jon Zulueta izango da gonbidatu berezia.
Eleonora, la hija del bosque liburua auto edizioa da, hasieratik bukaerara arte.
Beasaingo herritarrak zintzo ari dira berrogehialdia betetzen.
Irizarrekoek ez dakite agintariek autobusak erabiltzea baimentzen dutenean neurri hauek guztiak hartzera behartuko duten, baina Irizarren betebeharra autobusean bidaiatzea erabat segurua izatea da.
Horregatik, «langileek nolabaiteko diru sarrera izatea ziurtatu» nahi izan du.
Lekarozko Julen Arburuaren infernuko gasna izan zen txapeldunen artean txapelduna, iazko ekitaldian.
Udaletxe azpian ohiko tokian Arizmendi gazten postuan Itziar Etxeberria atzo hasi zen mendiko ardi gazta berria saltzen.
Zuzeneko tailer dinamikoak antolatuko dira, eta ultrasoinuen makina bezalako tresnak izango dituzte bertan zaharberritze prozesua nola garatzen den erakusteko.
Lanean gelditu gabe ari dira, inoiz baino bezero gehiago dituzte eta asko saltzen ari dira, «kapritxo gehiago», azpimarratu du.
Antolakuntzak 150 dortsal gorde zituen lasterketako konpromisoei aurre egiteko, eta beste 125, aldiz, aurreko urteetan lehiatu eta berriz ere parte hartu nahi duten korrikalarien parte hartzea ahalbidetzeko.
Ondorioz, gutxieneko notak hazi egingo dira», aurreikusi du Mujikak.
Protokoloa dela eta gidabaimena ateratzeko prozesua motelagoa izango da, azterketa bakoitzeko bi edo hiru ikasleko txandak egingo dituztelako.
Ez baduzu galdetzen, ez dute ezer kontatzen.
Zumarragan 61 pertsona daude kutsatuta eta Urretxun 15.
Lehenengo egunetik sekulako babesa jaso zuen ekimenak, eta hainbat eta hainbat izan dira Carlosi ibilbide honetan lagundu diotenak.
Eta nora begira daude lege-hausteak kontrolatu beharko lituzketen basozainak?
Aurreko asteburuan BKLko bost taldek euren ligak hasi zituzten, tartean Arri BKL emakumezkoen lehen taldeak.
Baina langileen eskaria alboratu eta kontratua lortzeko bidean jarri zen enpresa.
Zorioneko gaitz hau sartu da, eta hor geratu da.
Legazpiko Juan Pedro Agirrek, Jon Orikainek, Mikel Azarolak, German Gereñuk, Juan Mari Iñurritegik, Jose Luis Agirrek eta Jose Antonio Calvok –ordezkoa da azken hau– osatutako Danantzako taldeak irabazi du Gipuzkoako Taldekako Bola Txapelketa.
Goierri garaiko Mizelio taldea 10 bat lagunek osatzen dute.
Saharara bidaltzeko material bilketa egingo dute.
Helduek 8 euro ordaindu behar dute eta haurrek (3-12 urte) 5 euro.
Ormaiztegiarrek eta ingurukoek, beste pertsonaia batzuen erreferentziak garbi ezagutuko dituzte, izengotititik hasita.
Gertukoen itxialdi orduak xamurrago egiteko ideia polita izan du, eta ez hori bakarrik, uste baino gertuago dauden artisten lana ezagutzeko aukera bat ere bada.
Bereziki, azken hauei.
Hau da, txapelketaren nondik norakoa aldatu egingo da COVID-19aren ondorioz”.
Eibarko Astelena pilotalekuan izango da aurreneko partida, Ezkurdia-Aranguren eta Altuna III-Imaz bikoteen artean.
Mercadona supermerkatu kateak saltokia kokatzeko proiektua aurkeztuta dauka, orube horretan eraikitzeko asmoan.
Berriro itxi behar izateko?
Egoera horietan zirkulatu daiteke.
Zeharrargia ere bada, eta, tratamenduei esker, mikrobioak eta bakterioak ez dira bertan hazten.
Gainontzean, betiko ibilbidea itxiko du Ormaiztegiko Txirrinduaren Lagunak talde antolatzaileak.
Probaren 40 itzulietan, eraso gutxi izan zen eta sprintean erabaki zen lasterketa.
«Bestela, alkohola eta jela saltzen da gehien.
Eta hortik aurrera ongi joan da.
Ataungo Motasorotik gora dauden Iturtxo, Itzate eta Sotxeta baserrietara doan bidean, eta Lauztierrekatik gora dauden Sorozabal, Bordazulo eta Urrutxu baserrira doanean sortu zituen kalteak ostiraleko euri-jasak.
Baina oheratuta zeuden ordurako bentakoak, etxea itxita.
Ostiralerako ez dago ekintzarik antolatuta, baina ez dute asko itxaron beharko idiazaldarrek, larunbatean bueltan izango delako festa giroa.
Itzultzen dieten dirua itzuliko dute oraingoz.
Tabernak itxi dituztenez, azokara atera dituzte itsulapikoak eta kamisetak.
Ezenarrok aipamen berezia egin dio Kutxa Fundazioari eta eskerrak eman zizkion, «aurtengoa bezalako urte aldrebes eta berezi honetan ere, Kutxa Fundazioak mantendu egin duelako laguntza».
Halere, botako direnak ordezkatzeko, zubi berri bat eta ibaiaren beste aldean bulego eraikin berri bat eraikiko dira.
Goierriko Urrup antzerki konpainiak Tennessee Williamsen Un tranvia llamado Deseo lana taularatuko du Lazkaon.
“Pena handiz, baino igandean jokatzekoa zen I. Sega Sail Lehiaketa, egoerak horrela behartuta, bertan behera geratu da.
Emakumezkoa gizonezkoa bezain ahaltsua da, ordea.
Hitzordua 22:30ean da, sarrerak leihatilan bertan erosi behar dira, 21:30etik aurrera; 10 eurokoa da helduena, 7 eurokoa gazteena.
Bezeroen aldetik «kezka eta urduritasuna» nabaritu dituela dio.
Arrastaka Mendi Taldeak ez du Ehunmilak proba antolatuko 2021. urtean.
S. B.: Normalean hilabete lehenago inguru erabakitzen dugu nortzuk izango diren kapitainak.
Aste hau eta hurrengoa gogorrak izango dira».
Lazkaoko plazan elkartuko dira, abenduaren 14an, 11:00etan.
Zumarragak 6 ditu, Ordiziak 5 eta Urretxuk 4. Zegaman ere tantaka baina igotzen jarraitzen dute kasuek, eta gaur beste 3 agertu dira.
Zaldibian Joxepanen eta Seguran Elorri elkartean gaur, 22:00etan hasita bietan, eta Beasaingo Arrano elkartean bihar, 16:30ean.
Zumarragako Argixao adinekoen egoitzako hiru egoiliar koronabirusak jota hil dira azken orduetan.
Ezustekorik ezean, bileran hartutako erabakia biharko Euskal Herriko Agintaritza Aldizkarian argitaratuko da eta ikusgai jartzen den unean bertan indargabetuko da hirugarren fasea, eta berarekin alarma egoera.
Horretarako, lehenik ikastolaren ordenagailuak utzi behar izan dizkiete etxean ez zutenei, eta Interneteko konexioa bermatu guztiei.
Orain, «oso pozik dago eta babestuta sentitzen da parte hartu ahal izateagatik».
Lazkaomendin, Albitsu baserritik Abalinera bitarteko kamioan aritu ziren batzuk.
Orain arteko logotipoaren aldean “elementu gutxiago ditu eta zabaldu nahi den mezuarekin koherentzian daudenak mantendu dira”.
«Neurriak har ditzakegu, baina ezin bagara elkar ukitu ez da eskubaloia izango», gaineratu du.
Aman Cyboulle artistak margotutako pieza da eta Borboiko Eulaliarena izan zen.
Ahal bada, kanpoan uztea komeni da, eta beti garbitu egin beharko dira, uretan disolbatutako lixibarekin edo 70 graduko alkoholarekin.
Eskertzen da ingurukoek halako jarrera izatea, beraien laguntzarik gabe guzti hau ez baita egingarria.
Herritarrek presidentea boto zuzenez aukeratzen dute.
Gainontzeko ikastetxe guztietan bezala, ate guztiak erabiltzen ari dira.
“Jendea arduraz ari da, binaka sartzen dira, eta arinago egiten dute erosketa”
Goi mailako kirol zentroak.
Abenduaren 6an izaten da San Nikolas Eguna.
Horrela, Zaldibiako enpresa batean identifikatu zuten itxuraz nikela isurtzen zuen beste industria iturri bat.
Hortaz, datorren urteko maiatzean izango dela aurrikusten dugu.
Lehen piperrak, azenarioak edota kuiatxoak laster izango direnaren esperantzan.
Halaber, gaineratu zuten goi tentsioko linea ezartzeko helburua ez dela “herrialdeko edo tokiko elektrizitate beharrizanak betetzea edo hornidura hobetzea, Iparraldeko Elektron Autobidea delakoaren zati bat osatzea baizik”.
‘Euskara eta feminismoa bidelagun’ mahai-ingurua, Lorea Agirre eta Idurre Eskisabel.
Kasu honetan, Acaciorena: bera ere CAFeko langilea izan zen eta biriketako minbiziak jota hil zen.
Administrazioaren lanari dagokionez, Txurrukak «ahal izan dutena» egin dutela dio.
Langileek denbora daramate gutxiegi direla eta lan karga handiegia dutela salatzen.
Izena udaletxean eman behar da.
«26an gaztetxea erakutsiko dugu eta musika emanaldi labur bat egingo dugu.
Azaldu dute hasieratik izan dutela irekita bulegoa, baina itxialdian langile bakarra egon da bertan.
Partaide kopurua mugatua izango denez, aldez aurretik izena ematea guztiz derrigorrezkoa da.
Baserriaren bilakaeraren historia bailitzan, horman zutika lotuta daude Pasquali traktore bat gurdi eta guzti, Ford traktore handi bat, eta 1963ko Land Rover estaligabe bat ere.
Ondoren, hilabete asko eman nituen idatzi gabe, berriro ekin nion, gauza asko aldatu nituen… Iazko udan hasitakoa bukatzea erabaki nuen eta lortu egin nuen.
Urretxun alokairuan geunden, baina Zumarragako Amalur elkartearen lokala gurea da.
Txilerako Teknikariak lankidetza hitzarmenaren barruan dagoen formakuntza da.
Langile guztiak ez dira txandatuko kutsatutako pertsonak hartatzeko, eta osasun-agintariek kasu hauetarako protokoloak ezarritako isolamendu-neurriak mantentzen dira”.
Niri gustatzen zaizkidan pelikulek ez dute erritmo bizirik.
Lasak azaldu duenez, mendi bideak egiteak helburu garbiak ditu: “batetik, Aralarren 125 artzain eta ganaduzainen lanerako bideak egokitzea, gaur egun irismen arazao handiak dituztelako.
Gaia librea da, eta lanak 130 x 97 cm-koak izango dira.
Mitologia eta sorginak, medikuntza akademikoaren eta herri jakintzaren arteko talka, edo ahoz ahoko transmisioa, besteak beste.
Hainbat herrialdetan mugak ixteak eta hegaldiak bertan behera uzteak arazoak eragin dizkie askori etxera itzultzeko.
Jendeak nahiko ondo errespetatu ditu aginduak.
Herriko harakinek odolkiak egiteari utzi ziotenetik, Debari erosten diogu».
Autobusa antolatu dute, Jose Lasa Kaleko bidegurutzetik.
Beste herri batzuetan urrian ere egiten dute.
Beraz, ez ateratzeko deia egin dute.
Udaleko ordezkariek hitzaldia emango dute ondoren.
Horiek guztiak neumatikodun goitibeherekin aritu dira.
Albiste txar batekin esnatu dira Beasaingo Kirol Elkarteko jarraitzaileak atzo zendu baizen Roberto Turrientes, Beasaingo Kirol Elkarteko futbol jokalaria eta kapitaina izandakoa.
Maketak egiten ditu gero, besteak beste.
Auditoriak egin eta neurriak hartu dira.
Udalak megafonia bidez jarri du danborradako musika, herriko auzo guztietara hel dadin, eta Tirapu aritu da animatzaile lanetan.
Ez dakigu udazkenean zer gertatuko den, eta orain aprobetxatzen ez badugu, zer egin behar dugu?
Osasun krisia hasi zenetik 3.387 COVID-19 kasu positibo izan dira Goierrin.
Maskara kirurgikoak aholkatu dituzte biztanleria orokorrak erabiltzeko.
Lurra taldearen inauteria, 09:00 (ikus albistea behean).
Mitologiaren munduarekin zerikusia duen hizlari bat pentsatuta genuen, baina egitaraua oraindik lotu gabe daukagu.
Elhuyarren Bizilabe egitasmoaren eskutik, egunero.
Iparragirre Plazan hasi dute urretxuarrari eskainitako ekitaldia Maialen Fidalgo eta Gorka Hermosaren parte-hartzearekin.
Gaur gaurkoz, eta Covid-19aren krisia hasi zenetik, 581 izan dira Goierrin positibo eman dutenak.
Enpresak nikelaren bi emisio iturri nagusietan neurri zuzentzaileak eta arazketa neurriak barnean hartzen zituen ekintza plana aurkeztu zuen.
Gaur, euskal espedizio hura gogoratzean, bidean utzi gaituzten espediziokideak ere gogoratu nahi ditugu.
Ostegunean hasi eta larunbat iluntzera bitarte.
Frutei dagokionez muxikak ekarri zituen M. Jesus Oriak 3 euroan kiloa.
Orokorrean esaten dena da errutina mantentzea inportantea dela.
Ez da aste honetako berrikuntza bakarra izango.
Aurten, ordea, ezer ez zen birus bat iritsi, eta ‘festak eta ezer ez’ egoeran jarri gaitu».
Hori horrela, bizilagunak are eta lagunago bihurtu dira azken 8 egunetan eta nahitanahiez horrela jarraitu beharko dugu apirilaren 12ra arte.
Beste sektore batzuk gehiago sufrituko dute».
Haurrak etxeko jolasak atera ahal izango dituzte, baloia eta patinak esaterako, baina ezingo dira parkera joan.
Hutsik egon diren herriko txokoak berriz ere bisitatuak izaten ari dira.
Plataformak bere gain hartzen ditu: egutegiak, sorospen kutxa, soldata igoera eta enplegua.
Zehazki 496.819 euro izango dira: aldundiko Ingurumeneko eta Obra Hidraulikoetako Departamentuak eta Gipuzkoako Ur Kontsorzioak finantzatuko dute erdi bana.
Donostiako Hiru Mendiak lasterketan parte hartu zuen beste behin ere, eta beteranoen artean lehen emakumea izan zen Pikuk Kirol Klubeko kidea.
Gabonetan, oparitzeko adibidez, poltsei barrutik jabearen izena jartzen diogu bordatuta.
Ez dira egingo, ez bata eta ez bestea.
Bisitari multzoak eragiten duen beste eragozpen bat, ibilgailu pilaketarena da.
Porlana atzean utzi eta mendiaren faltan, arnasleku paregabea da gertukoentzat.
Izan ere, «orain arte behintzat eskolak kutsatzeko guneak ez direla ikusi da, arriskua oso baxua dela».
Errigora kanpainak izan duen harrera onaren adibide da Goierriko datua.
«Artezkaritza Kontseiluan hartu zen erabakia, horrela ziurtatzen delako ikasle guztiek bere maskara garbia eta berria edukiko dutela egunero; eta gerta litezkeen desberdintasunak ekiditeko ere bai.
Beasaingo Irakurle Taldeak gogoan izan ditu 1936ko uzatilaren 27an eraildako 35 herritarrak.
«Gertakari hauek garaiz kanpokoak, lekuz kanpokoak eta ulertezinak dira.
Urtarrilaren 2an iritsiko da filma Zaldibiako Herri Antzokira.
Sartutako datuak ez dira zuzenak.
Izena ostiral eguerdirako eman behar da (; 639 864 354).
Giro polita sortzen da plaza inguruan, eta eguraldi ona badago gainera jendeari gustagarri egiten zaiola uste dut.
«Erregistroz aldatzeko gogoa dut.
Beraien bizitza kontatzen dizute.
Amets bat da maila honetan lan egitea, izugarria da.
Hegoaldetik eta iparraldetik etorritako bertsolariak izan dira bertan: Amets Arzallus, Irati Alcantarilla, Eneko Araiztegi eta Iker Zubeldia.
Beasainen eta Goierrin badago ziklo-krosa egiteko ohiturarik?
Lehengo eta egungo artzaintzaren nondik norakoak aztertu zituzten, zuzeneko testigantzak jasota.
Irinetatik pasa eta oliotan frijitu.
«Errealitate berrira egokitzeko doiketa garrantzitsua» egin du aldundiak bere aurrekontuan.
Datorren hilabetean, arratsaldez hasten direnean, antolaketa berria egingo dute: «Urritik aurrera bi txandatan banatuko ditugu bazkariak pilaketak saihesteko», azaldu du.
Plazak mugatuak dira eta izena ematea beharrezkoa da.
Goierri eskualdeaz harago, Euskal Herri osoan ere ezaguna da txapelketa.
Tabernako arduradunek, udalarekin elkarlanean, prebentzio modura establezimendua ixtea eta langileak isolamenduan jartzea erabaki dute.
CAFi dagokionez, bere jabetzako lursailak eta Porteriako eraikina Uraren Euskal Agentziaren esku jarriko ditu eta ibaiaren bestaldean egin beharreko bulego berriko obrak bere gain hartuko ditu.
Ane, AHTren obretako segurtasun zaintzaileetako baten alaba da; desagertu egin da, eta gurasoak, bananduta eta komunikazio arazoekin, urduri eta kezkatuta hasiko dira haren bila.
Hamar pertsona arteko bilkurak baimenduko dira, etxean nahiz kalean, bi metroko tartea gordeta.
Herritarren botoen arabera 50 puntu banatuko dira proportzionalki, eta epaimahaikide bakoitzak 12,5 puntu izango ditu banatzeko.
Aisialdian nahi beste korrika egin daiteke, gehienez ere seiko taldeetan, baina ezin da lehiaketarik egin.
Hori bai, hilabeteko epean saritua agertzen ez bada, saskia loterian irtengo den bigarren sariari 06.095 emango zaio.
Ordizia herrigunetik, oinez, erraza da bertara iristea.
Hilabete barru izango da hurrengo bilera.
Ez, egia esan ez dira bidaia arruntak.
Beasaingo irabazleak Goierri mailako kanporaketetara joango dira.
Larunbat honetarako, manifestazioa deitu dute Beasainen, Burgesiaren zuzeneko diktadura gelditu lemapean.
Horren adibide da gaur arratsaldean, Majori Plazan antolatu den zuzeneko aurrez aurreko kontzertua.
Nolakoak dira lan baldintzak?
EH Bilduk legez besteko proposamena aurkeztu du Eusko Legebiltzarrean Zumarragako anbulatorioko etenik gabeko arreta gunea premiaz irekitzea eskatzeko.
Igerilekuak egunean hiru aldiz garbitzen dira.
Sarrerak 2 euro balio du eta aurrez erosi behar da https://labur.
“Egunak eman ditugu instalakuntza hauek irekitzeko beharrezkoak diren protokoloak eskatzen.
Aurkezpenean azaldu dutenez, COVID-19ak eragindako osasun larrialdiaren testuinguruan azaleratu dira aurretik ere bazeuden hainbat krisi.
Luma 23:00etan jaio zenez, igandeko 23:00etan atera beharrean, asteleheneko eguerdira arte itxoin genuen».
Beste batzuek, ordea, teorikoa eginda izanik praktikoa atera nahi dute ahalik eta azkarren: «Konfinamenduan parte teorikoa prestatu duenak orain jarraian azterketa egin eta praktikak egin nahi ditu».
Horren bidez ostalariei terrazak jartzeko aukera eman zitzaien.
«Ezin zirenez dendara etorri, whatsappez etxetresnen argazkiak eta ezaugarriak bidaltzen nizkien.
«Goilurrak Rallya ekainean egingarria ez zela argi ikusi genuen»
Bi alkateak harremanetan daude, eta bihar bertan Imanol Lasa diputatuarekin bilera telematiko bat egitekoak dira, larrialdi laguntzarik izango ote duten jakiteko.
Donostiako Sukaldaritza Eskolan ikasi eta hainbat jatetxetan lan egin ondoren, duela 22 urte hartu zuen etxeko jatetxea.
Mikeleteak, Telletxea kapitaina buru dutela, Donostiako Gipuzkoa plazan.
Goizeresi Txistulari Taldeak antolatzen duen alardea gaur egingo dute.
Antzezlanarekin hasi aurretik, zein pertsonaia egin behar nuen jakin gabe oraindik, gidoia irakurrita neukan.
Aurtengo Porru Kaleko festetarako kamisetak egiteko asmoa dute Beasaingo gazteek; kamisetaren diseinua lehiaketa bidez aukeratzeko asmoa dute.
Azken orduetan, Ordiziak ere bat egin du deialdiarekin eta larunbatean egingo dute, 10:30etik 13:30era udaletxeko arkupeetan eta 10:30etatik 13:30etara eta 16:00etatik 19:00etara Eroskin.
Horrekin batera, Euskadiko ikusleen inguruan egin duten ikerketaren berri ere emango dute.
Argi dudana da autonomoa naizela, eta autonomia hori aldarrikatzen dut.
Finak eta oso zapore oneko gazta pare bat bagenuen eta Arabako txapelketara bat eraman genuen.
Etorkizuna, ordea, ez dago argi.
Goierri Matxinbentan hasten edo amaitzen da.
Sentsibilizazio kanpainaren bitartez, “hiru lurraldeetako ostalaritza elkarteek bere hondar alea jarri nahi dute pandemia indargabetzeko, eta bide batez, ostalaritza eremu segurua dela aldarrikatzeko.
Barandiarani otu zitzaion abesti bat egiteko ideia, doinua sortu, Markelek letra idatzi eta denen ekarpenak batuz sortu dute konfinamenduaren inguruan hitz egiten duen abestia.
Ostiralean, hilak 16, izango da hori, Ordiziako Barrena Kultur Etxean, 19:00etan hasita.
Segurako Baratze pilotalekuan jokatu dute Euskal Herriko Mus Txapelketako Gipuzkoako finala.
«Gustatzen zaidan neurria da, baina galbahe lana egin behar izan dut».
Bigarren erdian dituzte eguneko bi mendateak: Atagoiti lehenik.
Jakina denez, fruta saltzaileek ez dute Ordiziako feriara joateko aukerarik izan azken zortzi asteotan.
Esku-hartze urbanistikoei dagokionez, “COVID- 19aren eraginez 2020ko aurrekontuak berregokitu ondoren, aurreikusitako erreforma-proiektu batzuk 2021ean gauzatuko dira”.
Bestalde, Izal Baik jakinarazi duenez, “Ekonomia garapen batzordetik, aurtengo komertzioen diru laguntzak egoera honek sortu duen kalte ekonomikoa nolabait baretzera bideratzeko lanean ari da”.
Espainiako gobernuak bigarren fasean etxeetan elkartzeko baimena ematea espero duela ere esan zuen Tapiak.
Behi asko zituzten eta esnea saltzen zuten Ordizian.
Txahal haragirekin egiten den bezala, arkumea ere paketeak eginda, erdikak, laurdenak agian… pentsatu behar dugu hori ondo oraindik.
Ez nago ezkontzearen kontra.
Aurrekontua 586.166 eurokoa da eta datorren urteko ekainerako prest egotea espero dute.
Protokoloak ezartzen dituen neurriak beteta, ahalik eta modu «naturalenean» lan egiten saiatzen dira: «Egunerokoan ahalik eta eragin gutxien izan dezan nahi dugu».
Lasterketa nagusiaz gain, lasterketa motza ere egongo da, distantzia eta gorabehera aldetik zailtasun eta gogortasun erdia izango duena, eta Zumarragatik bakarrik igaroko da, Beloki eta Izazpitik, hain juxtu.
Lehen lana eta entrenamenduak uztartu behar nituen, eta orain egun osoa eskaintzen diot futbolari.
Beasaingoak (Aizkorpe eta Eztanda bailarak hartzen ditu) 578,78koa du, eta eremu gorrian dago, Ordiziakoarekin batera.
Zaldibarkoa, desastre humano, ekologiko eta politiko bat da.
E. A.: Beasaingo mendigoizaleek egun horretan egiten dute lehen irteera: Zumarragako Antiotik Beasainera etortzen dira Kizkitzatik barrena, eta ongi etorria ematen diegu mokadu batekin.
Ikuskizuna dohainik izango da, baina edukiera mugatua izango da.
Ordutik, erakunde honek mundu osoko gatazka eta guda guztietan bere laguntza eskaini du.
“Osoa Sukaldaritza & Ikaskuntza proiektua sortuta, kontsulta bat egitera joan nintzen Goiekira, eta horren harira jakin izan nuen Inplantalariak programaren berri”.
Armen Alarderik gabeko San Joan bezpera, 2012an utzi zen bertan behera, «aurreko urtean Hondarribiako alardean gertatutako heriotza zela eta, suzko armak erabiltzen diren edozein ekitaldi aurrera eraman ahal izateko baldintzak zorroztu zituztelako».
Araudia gaur argitaratu du Espainiako Gobernuak, baina bihar sartuko da indarrean.
Larunbatean aurkeztu zen lana 2014an hasi zuten.
Jangelako zerbitzuan, adibidez, bazkaltzeko lau txanda bereizi behar izan dituzte, lehengo bien aldean.
«Egia da zailtasun gehiago aurkitu ditugula.
Izena eman nahi duenak oraindik badu aukera egiteko.
Aeroportu guztietan dagoeneko jende guztia maskarekin ikusten zen, nik ere eraman nuen.
Seguran bi kasu berri agertu dira, eta bana Ataunen, Legorretan, Ormaiztegin eta Zaldibian.
Hala ere, idiazabaldarrek hiru gazta laurden etxean dastatzeko aukera izan dute.
Lehenengo zatian kanpokoak izan dira nagusi baina bigarrenean ordea, ordiziarrek 30. minutuan markagailua 21era berdintzea lortu dute.
Aurten ez da sari banaketarik izango, baina irabazleei saria helaraziko zaie.
Beasainen zenbatu dituzte gaur kasu berririk gehienak, 15 guztira.
Nahikoa izango da bi metroko distantzia mantentzea.
Ostatua itxita, are eta lasaiago daude Mutiloako kaleak.
Kultur arloan, maiatzean, ekainean eta uztailean Zumarragako Trikitixaren mendeurrena ospatuko da.
Segurako Udalaren eta Iparra- Hegoa elkartearen babesa izan dute proiektua martxan jartzeko: «Udalari eta Iparra Hegoa elkarteari eskerrak eman nahi dizkiegu, diruz lagundu digutelako ekimen berria aurrera eraman dezagun».
Aurtengo topaketara 25 kofradia etorri dira, sekula baino gehiago: Euskal Herriaren Ipar zein Hegoaldetik etorri dira elkarteak, bai eta Kordobatik, Errioxatik, Galiziatik…
«Beasainen soilik lau kalek dute emakume izena.
Eskualde osoan 67 egoiliar daude zaintzapean, 32 Donostiako Gurutze Gorriaren zentro soziosanitarioan eta 35 ospitalean.
Hirugarren Mailako Beasain futbol taldeak bihar, Loinatz futbol zelaian jokatuko du 17:00etatik aurrera, Portugalete taldearen aurka.
Atari-ko Munduate bera ataundarra delako, Ataunek natura-aberastasun handia duelako, eta hango arkitektura «naturaren elementuetatik babesteko egindakoa» delako aukeratu dute Ataun, egitasmorako.
Halere, ospitaleak ez daudela kolapsatzeko arriskuan esan zuen.
Haren arabera, bada herrian nabarmena den ezaugarri bat alarma egoeran: naturaren hotsak.
Krisi guztiek aukerak ere sortzen dituzte.
Irakurri beharreko liburuak nola aukeratzen dituzue?
“Gure ilobari, hiru urte eta erdiko Eleder txikiari, musika entzutea eta kantatzea ikaragarri gustatzen zaio, baita kantuen letra berera egokitzea ere.
Beheko harategian abasto eman ezinik ari dira, mondeju egiten.
Talde eragilea duela bi urtetik ari da elkartzen, baina orain irismena handitu egin nahi dute.
«Jendea barruan denbora gehiegi egon da, orain taberna barrura sartu nahi izateko.
Oso bertsolari ona da Aitor, elitekoa.
Goierri eta Oargi elkarteetako mendizaleak Adarra mendira joaten ziren eta Irimora joatea erabaki zuten.
Eskola Kirolak ofizialki 16 urte arterainoko gaztetxoen jarduera hartzen du bere gain, baina ikastetxeetako antolamendua 12 urte artekoetara arte heltzen da, Lehen Hezkuntza bukatu arte.
Euskarri berriak bultzatzeko, doako bi bidaia eskuratuko ditu pertsonalizatutako txartela eskuratzen duten erabiltzaileek.
Aurten dena aldrebesagoa izan da.
Oso ondo pasatzen dut».
Azken lan honekin iazko irailean hasi nintzen eta bederatzi hilabete eman nituen, maiatzera arte.
Lurralde palestinarrean finkatuta dauden kolono israeldarren kokaguneak “legez kanpokoak” direla ohartarazi dute, Ginebrako IV.
“Erabakia badirudi Iraetaren pertsonarekin oso lotuta dagoela”, azpimarratu du Iñaki Arriaran Idiazabalgo zinegotziak.
Eta gaztari dagokionez, galerarik izan duzu?
Lurraldeka aplikatuko da, eta lurralde unitatea probintzia izango da.
Ondoren, bertako higiezinen agentzia batek beretzako etxebizitza bat bilatuko du, doan.
Egokitzapen horretara lagundu behar dira enpresak, batez ere txikiak.
Osasun Sailaren gaurko txostenak 32 kasu jaso ditu Goierrin.
Beasaingo OgiBerri okindegi-kafetegia; asteburuan zabaldu eta atzera itxi dute.
Herririk hazienetan daude gehienak: Ordizia (7), Beasain (6), Zumarraga (5) eta Lazkao (4) dira positibo gehien pilatu dituztenak.
Bezeroak ere kaltetuak izan dira?
Ekainetik hematen ditu Osasun Sailak herrikako datuak, eta ordurako 48 goierritarrek galdua zuten bizia.
Kirola bakarka bakarrik egin ahal da, parkeak itxita egon behar dira 21:00etatik 08:00etara eta dendek eta tabernek 21:00etan itxi behar dute.
Dantzari bakoitzak nahi duen bikotea aukeratu ahal izango du generoa alde batera utzita.
Halere, mendietan argazkiak atera beharrean, herriko plazetan elkartu ziren parte hartzaileak.
Segurtasun eta urruntze neurri bereziak hartu dituzte.
Aurten, Andaluziara joango gara, besteak beste.
«Poliuretanozko panelak erabili ditut, adibidez.
Tente egon da gizona ekitaldi osoan, erdi-erdian.
Ia egunero argazkiren bat bidaltzen du eta Irimo mendia Euskal Herria osoan ezagun egin du.
EAJk jakinarazi du, Eritz Perlines zinegotzi jeltzaleak karguari uko egin diola.
Elkarte gastronomikoek, txokoek eta aisialdiko lonjek itxita jarraituko dute.
Baina izan zen bestelako albisterik ere.
Gizarte etxeko uztaileko ordutegia zabaldu du Ormaiztegiko Udalak.
Azkena atzo bertan jokatu zuten Tolosan, Olaizola II.aren eta Urrutikoetxearen aurka, eta 9-22 galdu zuten.
Ez dut sekula txistua jotzera bultzatu ninduen sentsazioa eduki.
Fincias Oleta tabernako nagusia eta Jai batzordeko kidea da.
Bestalde, udalaren arreta zerbitzua aldatu egin dute.
Ane Jaunarena eta Enara Artola izan dira garaileak II.
Larunbatero joaten naiz Tolosara, eta han ere asko ziren galdezka.
Ez dago besterik.
Irakasle berria heldu zen Idiazabalera 1884. urteko maiatzaren 13an: Prudencio Iraeta Sudupe.
Zezilioneako tabernan eguneko menua jateko aukera dago.
Ikasturtean zehar egiten dituzten ikuskizun guztietan oparituko dute intxaurrondo bat.
Hala ere, balizko zailtasun erantsiei aurre hartu nahian, atzo Ordizian Gema Lopezek sarreran bezero guztiei hauxe galdetzen zien: «Azoka egingo ez balitz, prest egongo zinateke eskaera telefonoz edo telematikoki egiteko?»
Eskerrak ematea eta maitasuna niretzat ardatzak dira.
Izan ere, jendea erakartzen baduzu, ardura zurea da.
Hemen ibiliko dira gora eta behera, baina ez dago beste ezer antolatuta.
Saioetarako sarrerak gaurtik aurrera eskuratu daitezke liburutegian.
Aire zabalean direnean, gehienezko edukieraren %60ra mugatuko da parte hartzaile kopurua, eta gehienez 200 parte hartzaile izango dira, hezitzaileak ere kontuan hartuta.
Bost taldek entrenatzen dute Gernika pasealekuko pilotalekuan eta talde bakoitzeko partidu bana izango da.
Gimnasioa ere hartu beharra dago.
Zer irtenbide izan dezake horrek?
Ampo Ordizia hasia da 2020/21 denboraldia prestatzen.
CCOO sindikatuak kaleratutako ohar batean jakinarazi duenez, datozen orduetan salaketa bat jarriko du Legazpiko Udalaren aurka, Meazti Babespeko Apartamentuetako langileen “oinarrizko eskubideak ez direlako bermatzen”.
Aukeratuak izango diren marrazkiak Beasaingo Udaleko web orrian eta herriko paneletan ikusgai egongo dira.
Gueñes-Itsaso Autopista Elektrikoaren Kontrako Koordinakundea sortu zuten proiektuaren helburuak salatu eta aldarrikapenak egiteko.
Euskal Herria Bateraren deialdiarekin bat eginez herritar askok eseki dituzte ikurrinak etxeko balkoietan.
Euskal inauterietako ohiko mozorroak jantzi dituzte haurrek, eta desfileak eta dantzaldiak egin dituzte.
Herrigunean bizi diren herritarren ongizateaz gain, herrigunetik kanpo bizi direnekin ere ardura erakutsi du udalak: «Aguazila inguruko baserrietara gerturatu da zer moduz dauden eta zerbait behar ote duten galdetzera».
Olaberriko Arcelor Mittal enpresako lan hitzarmen berriaren aurreakordioa sinatu dute, zuzendaritzaren eta ELA eta UGT sindikatuen artean.
Haurrentzat liburuetara eguna ere izan zen atzo.
Bertso jaialdia, Zapiak Bat elkarteak antolatuta, Restin, 19:00.
Goiko larretara artaldeak eramateko ohitura dutenak ia hartu dute suenak behintzat, Aralarren edo Azkorpen ardiak ikus daitezke ia.
Erabilera «apur bat» areagotu dela diote.
Izagirrek 22. postua lortu zuen.
Neurri horietako batzuen berri eman du Tapiak.
Otsaileko aurkezpenaren ondoren bigarren topaketa bat aurreikusita zegoen elkarrekin herriko mugikortasun arazoei buruz hausnartzeko.
Ez da aldaketarik egon dena espazio batean gertatzen delako.
COVID-19ak asko eragin al dizue?
Ikastolen Elkarteak ahozkotasuna lantzeko proiektua jarri zuen martxan, eta Goierrin duela 15 urte hasi ziren aurreneko saioak egiten.
Gauza batzuk barrutik irteten dira, baina mila zalantza izaten ditugu guk ere.
Poesiak ahalbideratzen dit hitz gutxitan barruko sentimenduak azaleratzea.
Abuztuan itxita egongo da gizarte zentroa, urtero bezala.
Besteak beste, negozio ideiaren bideragarritasun plana eta proiektua martxan jartzea landuko dute, Uggasaren aholkularitzarekin.
Helmuga ere tokiz aldatu dute, beraz: Lazkaomendin egongo da pankarta.
«ICO edo Elkargiren abalez aparte, Banco Sabadellek beste neurri batzuk martxan jarri ditu bezeroen egoera zaila arindu asmotan.
Izan ere, komunikabideak berebiziko garrantzia hartzen ari dira itxialdi eta alarma garai honetan.
Euskal Herriko Mus Txapelketako Gipuzkoako finala iaz, Zaldibian.
Hori dela eta, ur kontsumoa asko jaitsi da eta ura lehen baino epelagoa dago.
Urriaren 17an egingo dute Segurako Baratze pilotalekuan, 18:00etan hasita.
Lopez de Uraldetarren Larreako Gaztak Ordizian irabazten duen bigarren aldia da.
Urola Kirol Elkarteko gizonezkoen eta emakumezkoen talde nagusietako kideek eta zuzendaritzak ohiko eskaintza egin zioten larunbatean Antioko ama birjinari, denboraldi berriari begira.
Koronabirusari eta itxialdiari aurre egiteko modu berrien bila ari dira ekoizleak, eta Idiazabalgo gaztagileek ere, bilatu dute beraien produktua bezeroei helarazteko modua.
Tratua ezberdina da, irakasleekin zein ikaskideekin.
Egoera dela eta, Etxeberriak azaldu du abuztuan ere azterketak egingo dituztela itxita egondako denbora konpentsatzeko: «Ez dira geldituko printzipioz, baina oporrak hartuko dituzte aztertzaileek ere, orduan aztertzaile gutxirekin ariko dira».
Espainiako Presidenteak atzo jakinarazi zuen, bestalde, erkidego bakoitzeko presidenteak izango duela, konfinamendua arintzeko 3. fasetik aurrera, alarma egoera kudeatzeko ardura.
Pausoak emateko daude, noski, baina bide onean goaz eta herri txukun bat dugu.
Ordiziako eta Beasaingo egitarauetan agertzen diren antzezlan guztietara sartzeko aukera izango dute abonatuek.
Joan den ekainean jokatu berri den Kutxabank gaztedi xake txapelketan Xake Zaldibiko 4 kide izan ditugu partaide.
Ulermena errazteko egokituta dauden liburuak irakurtzen dituzte.
Bai, hurbilen dagoen gunera, eta kalean ahalik eta denbora gutxien egon behar da, ezinbestekoa dena baino ez.
Adibidez, distantzia uzteko marrak eta bidea markatzeko koloretako geziak lurrean.
Aldapa, Goiko Kale, Ezkurra eta Navarro tabernek XIX. mendeko itxura hartuko dute.
Bihartik astelehenera bitartean, goizeko 01:00ean itxiko dituzte tabernak.
«Talde lanean egin dugu.
Hemen ez da murrizketarik egon, inbertsioa eta gastu arduratsua egon da.
Konpainiak 2011n aurkeztu zuen Urbino autobus elektrikoa, eta bederatzi urteotan hemezortzi herrialdeetako ia ehun bezerok aukeratu dute.
Bizpahiru langileko lan-taldeak izaten dira txanda bakoitzean.
Aurreko urteetako eskemari jarraituz, sei kontzertu, hiru Ordizian eta hiru Araman.
Alderdiak bere dinamikak ditu eta, betiere guri kontsultatuz, pausoz pauso joan gara», laburtu du Artolak.
Hortik jakin mina sartu zitzaidan eta gogoa sartu zitzaidan gure arbasoek bizi izan zuten hori kontatzeko.
Beasaingo EAJko juntako lehendakaria ere izan zen eta Gipuzkoako EAJren herri batzarretako Beasaingo ordezkari ere bai.
Jon Sagala du gidoilari, eta Itziar Ituño, Josean Bengoetxea, Lier Quesada, Zorion Egileor eta Elena Uriz dira aktore nagusiak; baita 12 urteko Haizea Carneros ere.
Gaineratu du «adineko pertsonak zaintzen jarduten dutenen lan guztia balioan jartzeko unea» dela.
Osakidetzako sindikatuek deituta, kalitatezko zerbitzua aldarrikatzeko bilkurak egin dituzte langileek gaur ospitaleetan, tartean Zumarragakoan.
Orain, astebururo nola egoten den zerbait, festetarako gosea apaldu egin ote den nago.
Basozainak hartzen dute hegaztiak Arrano Etxera eramateko ardura.
Hari bat sortuko balitz bezala izan zen.
Pentsa, neguko geldialdia luze egiten bazaigu besteetan, aurtengoan….
Hala ere, musikak ez du etenik izango datozen egunetan, eta hilaren 21ean Goiz Deia txistulari bandak eta Kittu taldeak kontzertua emango dute, eta hurrengo egunean, hilaren 22an, txistulariek kalejira egingo dute.
Dukearen jauregia erostea proposatu du.
Eta 14:30ean herri bazkaria.
Goierri Telebistak ere emango ditu Mendizabalen saioak bizikleta gainean.
Klasikoa “lehen ediziotik, txirrindularitzaren festa bezala” sortu zela azaldu dute antolatzaileek; “profesional ohiak, zikloturistak eta, oro har, kirol honen zaleak” elkartzen dituen festa.
Izan dira horrelako kasu batzuk azken egunetan.
Valladolideko El Salvador, Altamiran izango baita igandean.
Hala erabaki dute Jose Luis Vallejo, Katerin Artola eta Nahikari Vizuete epaileek, Latxartegi aretoan Goiz Deia txistulari bandako kideen doinuez lagunduta Ehun dukat, Aurkez aurke eta Agurra dantzatzen Gipuzkoako 14 gazte ikusi eta gero.
Segurtasun neurri bereziak hartu behar dira kultur ekitaldiak egiteko.
Gaur izango da emanaldia, 20:00etan.
Urretxuko Udalak ekitaldi sorta antolatu du ospatzeko.
Horrelako jarrera eta ekintzen egileak lotsarazi eta bizikidetzan herri bezala egin dugun aurrerapausoan pentsarazi behar liekete, irabazitakoa gal ez dezagun atzera egin gabe», dio udalaren oharrak.
Horregatik, sistemak behar bezala funtzionatzeko, ibaietako flora ere babestu egin behar dela azpimarratu du.
Goierrin atzeman den lehen kasuaren aurrean «lasaitasun mezua» zabaldu nahi izan du Floresek.
Iazkoan bertsolari berdinak aritu ziren, baina aurten Aitor Mendiluze ere batu zaie.
Foroa Ordiziako Udalaren proiektu artistikoaren baitan egingo da.
«Dakienak euskaraz segitzen dizu eta ez dakienak ez», diote Zumarragako Urbe arropa-dendan.
Ordiziak eta Beasainek eremu gorrian jarraituko dute, horrenbestez, 742,23 eta 651,44-ko tasekin, hurrenez hurren.
Bilduma osatzean, “guk ere hori sentitu dugu, nola sortu hain gauza handia, lau ipuinetan, eta hala ere, esango nuke, neurri batean lortu dugula”.
Jauregik berak, zerbitzu hori kontratatzeko gomendioa eman du, eta egiterakoan «ondo kontsultatzeko baldintzak zeintzuk diren, ondoren sorpresarik ez izateko».
Nik beti esaten dut argiak eta egiak kontatu behar direla, baina emozioarekin ezin da istorio guztia bete.
Euskaraz jaio eta hezi diren gazteak daude bertan, herriko ikastetxeetan ikasi dutenak eta oro har, egunerokotasunean euskaraz mintzo direnak.
Azkenean bizitzeko modu bat ere bada.
Hildakoak 1.221 izan dira, eta 4.467 pertsona sendatu dira guztira.
Toolboxek sakontzeko balio du, ikasteko”, dio Cristina Murillo GAIA Klusterraren zerbitzuen zuzendariak.
Iaz onartu zen dokumentuarekiko aldaketa nabarmen bat dago: Gainzuri-komentua azpieremuan 65 etxebizitza egitea onartu da.
Ez du uste aurten igerilekuan inoiz baino jende gehiago elkartuko denik.
Azkenik, plazako fruta saltzaile guztiak, Manoli Bolaños kontserba, olio eta bestelakoekin eta Mañueco txerrikiekin, Zuhaiztian jarriko dira.
Bizkaiko Batzar Nagusiek Joxe Mari Iparragirreren gitarra berritu dute.
Ikusgarria Jonmaren gola, azken minutuan, faltaz zuzenean.
Bigarrenak ere, haien neurrira eginiko ezkontza ari ziren prestatzen: «Begetarianoak gara eta janari zerbitzua lotuta genuen».
Hilabeteetako etenaldiaren ondoren, Zumarragako Zelai Arizti aretoan 'Felicidad' antzezlana ikusi ahal izango da.
Mugertza II. eta Julen Alberdi Txikia, Rekondo eta Larrañaga eta Iker Vicente eta Mujika arituko dira aurrez aurre martxoaren 7an ospatuko den finalean.
Ondoan konfiantzazkoa zen, eta gustura.
Ondorioz, arrainak pasatzeko arrapalak eta eskalak eraikitzeko proiektuak jarri ditu martxan diputazioak, eta horietako bat Idiazabalen egingo dute.
Haurren bizikleta asko ere ekarri dizkidate».
Emakumeen Euskadiko Txapelketa Seguran abuztuaren 2an lehiatuko dute.
Hor 900 bat argazki daude.
Bi motatako txartela erosi ahalko da: pertsonalizatua eta pertsonalizatu gabea.
Ikasten ari direnei denbora aprobetxatzeko aholkatu die.
Aldaketekin eta segurtasun neurri ugari hartuta, hainbat herritan udaleku irekiak egingo dituzte datorren astetik aurrera.
Neurri horien artean TAO sistema bertan behera uztea edo zabor edukiontziak zabalik uztea daude.
Telleriaren beraren argazkiekin eta Beasaingo Murumendi ikastetxeko haurren marrazkiekin eta testuekin osatu zuten erakusketa.
Egia azaldu behar da, amorrua sartu gabe eta beldurra zabaldu gabe.
Zer moduz doa uda oraingoz?
Osasun Sailak koronabirusaren atzoko (osteguneko) datuak argitaratu ditu.
Amezua eta Ciak egin zuen birmoldaketan, transmisio mekanikoaren ordez neumatikoa jarri zioten, erregistro berriak gehitu zizkioten eta kontsola, kaxa eta aurrealde berria egin zioten, koru berriko arkuari egokitzeko.
Amenabarrek azaldutakoaren arabera, menpeko bihurtzeko aukera gehiago dituzte zaurtasunean bizi diren adinekoek: «Haien egoera hobetzea da helburua».
Arratsaldean, Lander Garrok ‘2 urte, 4 hilabete eta egun bat’ filma aurkeztuko du.
Herri mailan bertsolaritzaren inguruan antolatu den ekimenik interesgarri eta emankorrenetako bat izan da Martxoan Bertsoa, azken urteotan.
«Aitak 32 urte zituen ezkondu zenean eta amak 18», gogoratzen du Gurutze Zalduak, Eusebioren eta Mariaren alabak.
Izan ere, hego-ekialdeko haizea lagun, barnealdean maximoak 30-35º artean ibiltzea espero dute.
Gainontzeko zortzi herrietan, ez da kasu bakar bat ere agertu azken hiru egunetan.
«Pertsonaia eta bere garaia ezagutzera eman nahi ditugu eta lan honek guztiak hurrengo urteetan ere etekina ematea espero dugu».
Kanpaina horretan parte hartzen duten establezimenduetan egindako 50 euroko erosketa bakoitzagatik, udalak 10 euro jarriko ditu; erosketa bakoitzeko, gehienez 10 bonu erabili ahal izango dira.
Zu hasi zinen garaiak ez ziren onenak Ordizia Rugby Elkartearentzat.
Hala, “herritar ororen osasuna eta segurtasuna bermatzea eta birusaren hedapena mugatzea” jarri dute beste ezeren gainetik.
Lagun izateak txakurrekin denda barrura sar daitekela esan nahi du, eta gometxa berdearekin identifikatuko dira.
Halere, ostalaritzak 18:00etan itxi beharko du, beste egunetan baino bi ordu lehenago; sei laguneko baino gehiagoko taldeak ezingo dira osatu.
Artistek adibidez kontzertuak egin nahiko dituzte, haien diru iturria baita.
Armuño asteartetik dago irekita astelehenean, lokala desinfektatzeko itxita egon zen, eta «bazkideek oso jarrera onarekin» hartu dituzte neurri guztiak.
Bezeroek beraz, dendara deitu, txanda hartu eta erakusketa bisitatzera gerturatzen direnean «saltzaile batekin egongo dira denbora guztian».
Aspanogi elkartearentzat dirua biltzeko helburu solidarioa ere bazuen.
Hasiberria naiz, eta niretzat garrantzitsuena kalitatezko gauzak egitea da, mimo eta ilusioarekin.
Antigeno testak egiten hasiko dira gaurtik aurrera larrialdi zerbitzuetan, eta eguneroko txostenetan PCR proben kopuruarekin batera emango dituzte horiek.
Aginte makila eskuz aldatu arren proiektuak bera izaten jarraitzen duela azpimarratu zuen: «Ez da aldaketa, jarraipena baizik», esan zuen karguari zin egin ostean emandako hitzaldian.
Naturak zer garrantzi du zuretzat?
«Beste behar batzuk bete eta indartzea lehenetsi dugu»
Enirio Aralar Mankomunitateak bultzatuta eta Gipuzkoako Aldundiaren baimenarekin, 2016an Natura Parkearen erdiguneraino iritsi daitekeen pistaren erdia eraiki zuten Mendi Babesle izendaturiko eremuan.
Dena den, gogoratu dute bidea ez dela hemen amaitzen, eta preso, iheslari eta deportatuen etxeratzea lortu arte lanean jarraitu behar dela.
Azkenik, jardunaren berri izateko sare sozialak martxan dituzte eta egoerak ahalbidetzen duen heinean, deialdi publiko ezberdinetan parte hartzeko gobita luzatu dute.
Dena den, niretzat onena izango dena aukeratuko dut.
Baina euskarazko ikastola atera zen, eta komeni zen hura.
Ondoren Gizarte Zerbitzuetako teknikariek baloratuko dute kasu bakoitza.
Hasiera batean pistaren gainazala eraberritzea aurreikusi zuten, oinarriaren egoera ona zela ondorioztatu zelako.
Lau puntu lortuta, sailkapeneko laugarren postuan jarraitzen dute ordiziarrek, 54 punturekin.
Hiru militarren bidaia kontatzen du antzezlanak, eta ikusleak haiekin batera egingo dute bidaia hori.
Entregatutako lan guztiak Igartzako jauregian ikusgai jarriko dituzte, datozen bi asteetan.
Besteak beste, Beasaingo Udalak Igartza jauregia kolorez argiztatuko du gaur gauean.
Hau da, egun baino ehun kilometro gutxiago.
«Lana galdu duen jendea dago eta aurrera egitea kosta egingo zaie.
Dataz zertxobait atzeratuta, baina kartel oparoa osatuta dator aurten Ormaiztegiko XVIII.
Une honetan bertan behera utzi ditugu.
Pasa den ostegunean Ama- alu-lur (sorgin baten ametsak) liburua aurkeztu zuten Donostiako Liburutegi Nagusiko Ekitaldi Aretoan, Denonartean argitaletxearen eskutik.
Aurrerago beste jaiotza bat jarriko duela esan du.
Neguan «etenaldia egiten dugu, urtarrilean eta otsailean, eta ondoren, Aste Santura begira hasten gara».
Bai, baina ezarritako higiene- eta osasun-neurriak bete behar dira.
Zentro mistoa da, CSIC Ikerketa Zientifikoen Kontseilu Gorenaren eta EHUren artekoa.
Eta curriculuma egokitzea eta murriztea eskatzeaz gain, zaurgarrienak diren eta osasun arazoak dituzten langileak babesteko neurriak ezartzea eta langileen plantila handitzea eskatu dute.
Adin guztietako herritarrentzako txangoa da, eta pertsonako 5 euro ordaindu behar dute interesdunek.
Herritar bakoitzari musuko bana emango diete.
Azken egunetan egiten ari den eguraldiarekin, arratsaldeetan terraza betea izango zuen, seguru.
Azken urteetan hilabete horretan aisia eta kultura uztartuz herrian garatzen den Uztakale programarik aurten izango ez bada ere, argazkilariek beren ohiko hitzorduekin aurrera egitea erabaki dute, eta lau saio eskainiko dituzte, guztiak Azokan, 22:30ean.
Elikagai postuen azoka egingo da Loinazko San Martin plazan bihartik aurrera.
Gaur, beste 71 kasu berri jaso ditu Osasun Sailaren txostenak.
Izan ere, Goierri beste eskualde batzuk baino egoera hobean dagoela uste du.
Erosleen artean bi saski zozkatu dituzte.
Gutxira, uren bilketara eta urbanizazioetara zabaldu zuen negozioa, eta 1974an Construccio- nes Sukia Eraikuntzak sortu zuen, familiaren etxean.
«Lehiaketa horretan diseinatzaile askok parte hartzen dute eta ez nuen irabaztea espero.
Bi bilketa guneak itxiko dituzte, udaletxea eta Garagunea, «beste abisu bat eman arte».
Kanpoan, azken 10 urteetako irabazleen gaztak daude salgai.
Itaia Emakumen Antolakude Sozialistak Ordizian, Legazpin eta Beasainen egingo ditu aurkezpenak.
Sarek deituta, Izan Bidea egitasmoa egitekoak ziren gaur; Euskal Herriko 600dik gora tontorretara igotzeko deia egina zuten, baina asteburuko eguraldiaren iragarpena txarra dela ikusita, ekimena atzeratzea erabaki dute.
Sukaldean eta gure zerbitzuan ere aldaketa izan da.
Irungo norantzan doazenak Ihurre aldera atera eta norabide aldaketa egin beharko dute, N-1era ateratzeko.
Ohituta gaude gurea dena denon artean zaintzera, baina ulertzen dugu egoera honek bestelako neurri batzuk eskatzen dituela, eta horiekin ezinezkoa iruditzen zaigu elkarteak berezkoa duen funtzioa betetzea”, arrazoitu dute.
“Ehiztari batzuk eremua ikustera joan ziren, eta konturatu ziren Apota ehiza lerroko zazpi postu erorita edo erdi erorita zeudela”.
Arrastaka Mendi Taldeak aurreko astean iragarri zuen Ehunmilak, G2H eta Marimurumendi probak ez direla egingo 2021. urtean.
Zerrenda bat badugu, eta taldean zehazten dugu.
Beste neurri batzuk ere iragarri zituen hurrengo asterako.
Zain gaude ea aukerarik egongo den», aitortu du Garciak.
Horrekin batera, “Beasaingo Udal Liburutegi Zerbitzutik aurrera begirako segurtasun neurriak, lanerako protokoloak lantzeko lantalde bat osatu dute eta horretarako prestutasuna agertu ondoren, hortan ari dira lanean.
“Sekulako amorrua ematen dit kalean gorotzak edo behar ez denean aske doazen txakurrak ikusten ditudanean.
Mesederik ez dio egingo, ziur.
Otordu eta parranda alaien lekua ere izan zen erreka sakon hau.
Lehen urte hartan, zortzi paso atera zituzten kalera 48 pertsonen artean.
Udalerri berriak gutxienez 5.000 biztanle izan behar dituela gogoratu du.
«Uste dut beranduegi zabaldu dituztela.
Dolarea parkea gurutzatu eta GI-2632 errepidetik Gudugarreta auzoraino joango dira.
Bestalde, udalak aurrez aurreko salerosketa ez egitearen arrazoiak berretsi ditu.
Iparragirrek seme-alaba asko izan zituen, baina ez dira horiek bere oinordeko bakarrak.
Ostiralean, 12:00etan, kanpaiak joko dira.
Herri askotan sortu dira dagoeneko, baita Goierri garaian ere.
Bi taldeek Araba, Bizkaia eta Gipuzkoako taldeen aurka jokatzen dute eta kutsatzeak lurralde osora zabaldu daitezkeela uste du.
“Ez genuen helburua lortu, baina beste hainbat balore erakutsi dizkigu guzti honek.
Markak hausten ari da Master Cup lehiaketa, gainera.
Haur eta gazteei bideratutako aire libreko jarduerak egin daitezke, betiere, pilaketak ekidinda.
Festetako bi partida horiek erdira jaitsiko dituzte: «Gerora zerbait egin ahal bada hor edukitzeko, baina egoera ez da iazkoa izango».
Aurten egingo ditu 10 urte Ezkioko kaskoan dagoen Argindegi ostatuaren arduradun bezala Josu Landa 39 urteko zumarragarrak.
Beasaingo eta Goierriko industriaren lehen aztarnak ere bertan daude.
Lurgintzak eta Abelurrek kudeatuko dute artile bilketa, Gipuzkoako Landa Garapen Elkarteen Federazioaren laguntzarekin.
Aldundiarentzat, «funtsezkoa da Gipuzkoa osoan ematen duen zerbitzua, egunero daude beharrak eta oso garrantzitsua da lurralde osoa, baita Euskal Herri osoa ere, sute bat gertatzen denean prest egoteko».
Beldurrak eta debeku-aireak beldur eta debeku, jendea kulturaren egarri da.
Maiatz aldean erabaki erabaki genuen ez zirela ospatuko.
Igoera hori, hein handi batean, etxetik jaso ez dutenek ere eskolan ikasi dutelako izan da.
Eta, euskara, noski; lehenengo alkateorde ere izan nintzen eta hor hasi nintzen udalean ordu piloa sartzen, buru belarri.
Judoka helduak, berriz, nahiz eta aurredenboraldia Haztegin egingo duten, kiroldegian hasiko dira gero.
Urte amaierako jaiak antolatzeko saiakerak antzeman dira, bungalowak eta kanpinekin lotutako beste zerbitzu batzuk alokatuz.
Eskaintzen den zerbitzuaren eta prezioaren arteko oreka “apurtu” egin dela diote: “Nola ulertu daiteke egoera honetan kanpoko igerilekuko eta kiroldegiko tarifak lehengo berdinak izatea?
Aratz-Aizkorri Parke Naturaleko sarbide nagusienetako bat da.
Eskatutako liburuak desinfektatu eta sobre batean jarriko dira eskaera egin duten irakurleei banatzeko.
Hurrengo egunean ohera eraman zuten, gure etxean».
Gero eta gauza gehiago jartzen ari gara», dio Martinezek.
Bi lasterketa korritzeko aukera izan dute Ormaiztegira gerturatu diren guztiek: 10 edo 5,4 kilometrokoa.
«Orain arteko epaiketa guztiak galdu egin ditugu amiantoaren erruz hil zela frogatzea oso zaila delako, baina orain biktima gehiagorengana helduko gara.
Jean Louis Irazoki liburuaz ariko da, Iñaki Muruak gabiriarrak herri txikiei buruzko hausnarketa egingo du, eta Gabino Muruak euskara txukun erabiltzeko gomendioak emango ditu.
Are gehiago, Imazen oroimenezko proba izango da asfalto gaineko lasterketa amateurren artean Gipuzkoan, Bizkaian eta Araban egiten den lehen proba.
Beasaingo udaletxeko azpikontratatutako hamahiru langilek bi orduko lanuztea egin zuten herenegun, 18:00etatik 20:00etara.
Euskaraldiari babesa eta bultzada emateko mozioa ere aho batez onartu zuen udalbatzak.
Datorren urteko edizioa iritsi bitartean, orain artekoak gogoratzea gelditzen da orain.
Berritze lana Laura Vicario luthier bilbotarrak egin du.
Hirurogei eragilek baino gehiagok egin dute bat dagoeneko azokak berriz irekitzeko eskatzen duen ‘Merkatu eta azokak irekita nahi ditugu’ agiriarekin.
Gasteizko Peña Vitoriana Klubean jokatu dituzte partidak; berez igandean jokatzekoak ziren, baina eguratsa zela eta, astelehenera atzeratu zituzten finalak.
Aurten Joxe Mari Iparragirreren jaiotzaren 200. urteurrena beteko da eta Urretxuko Udalak, bertako eta kanpoko eragileen parte hartzearekin, urte osoko egitaraua antolatu du.
Azaroan zehar, hainbat ekintza egingo dituzte Goierriko hiru herri horietan.
Are gehiago, zuzendaritza berriak edozertarako laguntza behar badu, hor egongo naiz.
Hala ere, gizartearekiko erakutsi duen konpromisoarengatik nabarmendu da azken hamarkadetan Calvillo, lan sozialean.
Etzi, berriz, botean, tokan eta igelaren jolasean ibiliko dira 11:00etan, eta tutean 15:45ean.
Goierrin 24 lagunek eman dute positibo koronabirusaren azterketetan.
Lan asko izango da, baita orain ere, boluntario izanda.
Lan asko egin behar zen, baina bagenuen zer jan.
Ekitaldi honekin, 16 urtetik gorako idiazabaldarrei izena emateko gonbita luzatu nahi diete, eta aurtengo berrikuntzak azaldu.
Kamiseta diseinu lehiaketa martxan!
Ahal dugun moduan egiten dugu aurrera.
Lote bakoitza 15 tona ingurukoa da (egur berdea) eta etxebizitza bakoitzak kamioikada bat erosi ahal izango du, gehienez.
Oso partzialki ikasten da, jarraikortasun askorik gabe.
Asteburuan beste zazpi kasu agertu dira Beasaingo Arangoiti egoitzan, eta dagoeneko, 23 dira guztira.
Politagoa zatekeen kantxan igotzea denen aurka jokatuta eta denok elkarrekin ospatzea», arrazoitu du.
Ormaiztegin, Zumalakarregi museoan zein jubilatuen bulegoan jaso daitezke; eta Olaberrian, bihar jarriko dute mahai bat herri gunean horretarako, 18:30etik 20:00etara.
«Hau da berrogeialdiaren ondoren jokatu dudan txapelketa bakarra eta finalera heltzea lortu dut.
Jendea Eroskira joaten da eta, bide batez,arropa, zapata eta osagarri postuetara gerturatzen da.
Haurrei ikastetxeko kamiseta janzteko eta balkoiak apaintzeko eskatu diete.
«Guk ez diogu San Joan sua deitzen.
Bestalde, aurretik odola eman dutenek dute lehentasuna lana errazte aldera, emailearen datuak eguneratuagoak egongo direlako: «Lehenengo aldiz odola eman nahi dutenek oraindik eman ez dezaten saiatzen ari gara».
Koronabirusagatik atzeratutako udaberriko saioa egin dute Zaldibiako Irakurle Taldekoek.
Bertsolariak ere izaten dira.
Hori dauka Goierriko landa inguruko herri txikienetako bat izateak.
Baina lasaitasunarekin har-tu behar da.
OPSA, Obras y Pavimentos Especiales, S.A, izan da lanak egiteaz arduratu den enpresa.
Beñat Telleriaren ustez, «produktu freskoak ditugunok, hemen ez bada, non saldurik ez dugu.
Ardura hori inoiz bihurtu al zaizu karga?
Duela hilabete edo hasi ginen kea etxean nabaritzen.
Hori da egunerokoa, baina egun larriagoak ere izan dira.
Ikastetxeen “ulermena eta lankidetza” eskertu du Uriartek, “konpromiso kolektiboa” eskatzen duen egoera honen aurrean.
Itzulera bide beretik edo Sancti Spirituko ermitatik egin daiteke.
Horien artean daude Zumarraga, Urretxu, Beasain, Ordizia, Lazkao eta Legazpi.
Olaberriako Arcelor Mittal enpresako langileek grebara joko dute bihartik aurrera.
Kanpoko geroz eta jende gehiago etortzen da eta, nahiz eta ez den lasterketa bat, maila oneko jendea ere etortzen da.
Osasun krisia hasi zenetik, 856 dira COVID-19a atzemateko PCR proban positibo eman duten goierritarrak.
Barakaldon, berriz, berrikuntza egin zuten.
Parte hartzeko ekintza horretarako sortutako webgunean eman behar da izena, eta egunero egiten diren kilometroak igo.
Bukaeran luzatu nahi genuen ibilbidea, eta Zaldibitik Gaintzara igo nahi genuen, aldapa gogorretik.
Osasun Sailak gaur kaleratu dituen datuen arabera, Goierrin beste bi koronabirus kasu atzeman dituzte, biak Zumarragan.
Lan hau egitean, harritu al zaituen zerbait topatu al duzu?
Hartara, sei beka banatuko dira aurten, lau multzo ezberdinetan.
Ordiziako egoitzaren irekiera atzeratu ostean, ostegunarekin batera irekiko dutela jakinarazi du ELAk.
Amak inbidia handia pasatzen zuen, baina bere amak esaten zion hori ez zegokiela beren mailakoei.
Ikasitakoa ez baliatzeak pena ematen zidan.
Beasaingo Udalak jakinarazi duenez, “atzoko egunean Beasaingo Arangoiti adinekoen egoitzan koronabirusa kutsatzeagatik izandako seigarren positibo kasua erregistratu zuten.
Momentu honetan, ordu asko pasatzen ditugu eserita eta etzanda.
«Beherakada nabarituko dugu, noski, baina aseguruak beharrezkoak dira: bizitza asegurua, etxekoa, autoarena… Bezeroei eustea zailagoa izango da, eskaintza onak egin beharko ditugu, lehiakortasuna hazi egingo da… baina ez nago bereziki kezkatuta.
Arduraz jokatzeko dei egin die herritarrei.
Lege hauste «nabariak» ikusi ditu.
Eskutitza bidali diegu hori azalduz; egoera ulertzeko, eta agian ezingo dugula naturaltasunez jokatu aurreratzeko.
Beharra duten bizilagunei edota adinekoei laguntza emateko,13 boluntario talde bat atzo sortu zuten, eta gaur hasiko da martxan.
Lasterketa amaitzean, soka dantza dantzatu zuten udal agintariek, eta paella bazkaria egin zuten eguerdian plazako karpan, Pancho Balbuena abeslari mariatxiak girotuta.
Horietako bi Pagoeta auzoan daude, beste bat Santa Barbaran eta azkena Joxe Mari Iparragirre institutuaren azpian.
Peronistek kontrolatzen ez dituzten tokietan, jendea hobeto bizi da.
Izan ere, 2015ean filmarekin egindako lorpena errepikatuko lukete.
Lo egiten dugunean amets egiten dugu baina esnatzerakoan errealitatea beste bat da.
Halere, arte urbanoaren etiketarekin ez da eroso sentitzen: «Termino oso zabala da, eta askotan jendea erakartzeko erabiltzen da».
Covid-19a dela eta, orain arte ezin izan dituzte datak zehaztu, baina azken egunetan jasotako informazioaren arabera “baikorrak” izateko motiboak daudela uste dute.
Gainera, ikasleek eskuak garbitzen dituzte sartu aurretik.
«Herrira jaisteko ohitura ere badugunez azken urteetan alamartxoa piztu izan dugu.
Nire gelan 11 gara, baina barnetegi osoan agian 50 ikasle egongo gara gutxi gora-behera.
Guri ez zaigu burutik pasatzen diru eske inora joatea.
Dekretuen bidez agindu zehatzagoak ematen joango dira datozen egunetan.
Ordizian eta Ormaiztegin hiruna kasu berri agertu dira, eta Beasainen nahiz Zumarragan, bana.
Bai, bazegoen nobedade polit bat, baina hurrengo urterako utziko dugu.
Ormaiztegikoa bezala, Olaberrikoa ere ekainaren 26an ireki zuten, eta irailera arte luzatuko da denboraldia.
Tere Irastortza zuzendariak lasaitasun mezua zabaldu nahi du.
Beste pertsona bat naiz orain; birsortu egin naiz, eta beste sentsibilitate bat dut, badakidalako edozein unetan dena gal daitekeela.
Ordutegien araua maiatzaren 2tik dago indarrean.
Helmuga itxiera 15:30etan egingo dute.
Euskal Herriko 75 elkartek bat egin dute "CAF jaitsi apartheidaren trenetik" manifestuarekin.
Ostiraleko azoka egitea galarazi egin du Legazpiko Udalak, baina bertako baserritarrei euren produktuak saltzeko irtenbidea eman die; telefonoz egindako enkarguak bezeroen etxeetara eramango dituzte udal langileek.
Gauzak horrela, uste du bonu kanpainak bakarrik ez, laguntza gehiago ere beharko duela merkataritzak.
Informazio gehiago Goiztiri euskaltegian, epostara idatzita eta 943 88 91 74 telefono zenbakira deituta.
Mailo Pinillos da jabeetako bat, eta honek ere jarrera positiboa izan behar dela defendatzen du.
Seguran kokatzen den Ondarre baserriko arduraduna da Eneko Goiburua.
Ni kirofanoko erizaina banaiz, arnasketa eremuko erizainak erakutsi egiten dit edo tailer bat ematen dit gaixo horiei buruz.
Sarrera bakoitzak 6 euro balio du.
Era berean, udalak 2.000 euro bideratuko ditu datozen hilabeteetan elikagaiak erosi eta Gurutze Gorriaren, Caritasen eta Nagusilanen bidez behar gehiena dutenen artean banatzeko.
Gure esku dagoena instalazioen garbitasuna eta higienea da; dena antolatuta daukagu», dio Alkortak.
Solfeoa, txistua eta instrumentazioa ikasteko eskola zen, eta harentzat dirua lortzeko hasi ginen talo egiten», azaldu du Valentin Roperok.
Denera, 500 metro pankarta jarri dituzte.
Abenduaren 31n utziko diote bi udalerri izateari, eta Ezkio-Itsaso udalerri bakarra izango da berriro.
Ekainean %12koa zen zuloa, eta martxoan %18koa.
Asko gustatzen zait nobela beltza eta aire hori eman nahi nion.
Parte hartze handia izan da.
Eliok azaldu du urteak daramatzatela horrelako lekuren bat prestatzeko asmoz: «Bere momentuan aurreko udal taldea zegoen eta haiekin adostu genuen udaletxe zaharra izango zela Kabia jartzeko tokia».
Euskal Herri osoko 225.154 herritarrek parte hartu zuten 2018ko azaroaren 23tik abenduaren 3ra bitartean egin zen Euskaraldian.
Eskualdeko zahar etxeetan ez dago kasu aktiborik Gipuzkoako Foru Aldundiaren arabera.
%80ra arte beherapenak egongo dira.
Ordiziako San Jose egoitzaren irekieran irregulartasunak salatu ditu ELA sindikatuak.
Haatik, saiatzen dira jende pilaketak ekiditen.
Beste 5 korrikalarik 5 lasterketetan parte hartu zuten; beste seik lautan; 16k hirutan; 47k bitan eta 184k behin.
Eta zuhaitzak landatzeko garaia badatorrenez, saltzaileak prest.
Murgak jakinarazi duenez, 24 ordutan muntatu zuten osasun protokoloa, eta astelehen goizerako PCR probak egiteko hamar karpa jarri zituzten Ordizian bertan.
Ezkontza batzuk ere galdu ditu data aldaketa dela eta: «Hurrengo urtean nahi zuten data hartuta neukan».
Bertatik atera eta bertara iritsi.
Azurmendi baserrian txahalak eta arkumeak dituzte tratanteei saltzeko, eta esnea ere saltzen dute.
Bidasoan oroitzapen ona utzi nahi du.
Sara Cozar aktore ordiziarrak Garaziren papera egiten du bertan.
Iaz baino 100.000 euro gehiago izango dituzte.
Oinez egin nuen Bidasoa ibaiaren bokaletik, Txinguditik, Xorroxingo iturbururainoko bidea.
Beraz, arropa birziklatzeko edukiontziak zigilatu egin behar ditu eta edukiontzietan kartelak jarriko ditu herritarrei egoera honen berri emateko.
Baserritar eta elikagai saltzaile guztiek izango dute joateko aukera; 12 ekoizle dira guztira, baina oraindik ez dute ostiralean egongo direnen zerrenda zehaztu.
Gaurko airearen kalitatea “ona” da webgunearen arabera.
“Positibo eman duten pertsonen laginak aztertzen lan egingo dut.
Sarrerak herriko kioskoan jarri dituzte salgai, 6 euroan, aurrez erosi nahi dituenarentzat.
Zumarragan 61 kutsatu daude eta Urretxun 16. Azken sei egunetan ez da kutsaturik antzeman Zumarragan.
Beste behin ere gertu da ipuinen ahozko narrazio jaialdia.
Gu ibiltzen garen ohikoetan Ordiziakoa bakarrik egiten da, eta nola ez den jateko produktua gurea, ez gara joan», azaldu du Iñaki Azantzak.
Baina baita garaipen landua izan delako ere, “intentsitate handikoa”, bai defentsan eta baita erasoan ere.
Lan egoeraren araberakoa den arren, asko goizez ateratzen dira erosketak egitera.
Tanttaka Tetroaren eskutik, Fernando Bernuesek zuzentzen du.
Irakasle askok gramatikako edo beste edozein ikasgaietako azalpenak eman ostean, euskaraz errepikatzen ditugu, jakitun garelako ez dutela ulertu”.
Erabateko normaltasunera iristeko oraindik pauso asko falta badira ere, kultur eskaintza hasi da pixkanaka berpizten.
Baina tira egitea tokatzen zaizunean guzti hau mugitzea esan nahi du eta horrek denbora behar du.
Beste zortzi lasterketa lehiatuko dira urrira bitarte.
Askotan ikastaroa aitzakia bat bilakatzen da?
«Udalekuetako begirale zen aukeretako bat, baina nahiago nuen igerilekuko lana.
Bertara joateko sarrera Bibliotekan eskuratu ahal izango da otsailaren 10etik aurrera.
Ibilaldiaren hasiera berezia izaten zen lehen.
Gipuzkoako Foru Aldundiak jakitera eman duenez, 11 lagun zendu dira gaur Diputazioak kudeatzen dituen Gipuzkoako adinekoen egoitzetan, tartean Ordiziakoan, baina ez du kopuruaren datu zehatzik eman.
Horregatik Beasain gure herritarren aukera izatea espero dugu”, azpimarratu du Luisi Izquierdok Bareakeko merkatarien izenean.
Gerora ikasi du gitarra edo harmoniuma jotzen, besteak beste.
Burdinolaren inguruan zirkuitu bat antolatuko dute eta albo batetik sartu eta beste aldetik irten beharko da.
Bost lagun atxilotu dituzte, baina ordu batzuren buruan aske gelditu dira.
Bi finalaurrekoak martxoaren 10ean jokatuko dituzte (19:30), eta finala martxoaren 15ean, eguerdian.
Karguan izan den urte honetan ikasitakoengatik eskertua azaldu da Perlines, eta zinegotzi bezala izandako esperientzia berarentzat etengabeko prozesu bat izan dela adierazi du, eta herriarekin konprometituta jarraituko duela nabarmendu du.
Kutsatzea oso erraza da.
Bata, Goierri behean, hiru bloketan banatuko dena eta amaiera Ordiziako Plaza Nagusian izango duena.
Urteroko moduan, Beasain, Lazkao eta Ordiziako udalek errenta aitorpena euskaraz egiteko kanpaina jarri dute abian.
Diazek nabarmendu du «hori guztia faltan bota» duela.
Haien ideia eta asmo ezberdinek eta iraganeko zauriek eragindako talkari aurre egin beharko diote.
Txistu soinua izan da nagusi Legazpin goizeko 10:00etatik hasita.
Gu 250 biztanle gara, baina egun horretan kanpoan bizi diren senideak baserrietara etortzen dira.
Beldurrik edo lotsarik izan zenuen idazterako garaian?
Txanda hartzea edo izena ematea beharrezkoa da kasu guztietan, edukiera kontrolatze aldera.
Asteburua bete-betea zetorren baita Gztetxean ere, baina hor ere bertan behera utzi dituzte gaur gauerako iragarritako Refugiados a ninguna parte dokumentalaren proiekzioa eta biharko prestatutako mendi irteera.
Diputazioak egindako ikerketa baten arabera, presa txikiek arrain espezie batzuen migrazio prozesuak oztopatzen ditu.
Txirrindulari karreretako argazkiak ere asko dauzkat; Ricardo Monterorenak, jendea zuhaitzetan igota karrera ikusten… Oso politak.
Adituek erabiltzaileen jarraipen zehatza egingo dute ea aurrerapausorik egingo duten.
Urruti ikusten ziren oraindik bai gaixotasuna bai haren ondoriozkoak.
Aitaren ogibide bera izan zuen.
Lezioak eman dizkigu herria bera nola ulertu, egunerokoan nola lan egin, haren sistematikak, ordenak…”.
Beasaingo Udal Euskaltegiak antolatzen duen M-galdera lehiaketa datorren asteartean hasiko da.
Ezkioko Igartubeiti baserri museoa, XVI. mendeko euskal baserrien eta bertako bizimoduaren erakusle onenetariko bat da.
LGTBIQ Pertsonen Eskubideen Aldeko Nazioarteko Egunarekin bat eginez, Ataunen zine emanaldi berezia antolatu du bihar (asteartea) gauerako.
Lan egin ahal izateko protokolo guztiak bete arren eskaririk ez badugu, ezin dugu lanik egin».
Garraio publikoa har dezaket?
Pertsonen arteko segurtasun distantziak gordeko dira bai harmailan eta bai pistan.
Trafikoa sakabanatuta, puntu hauetako ibilgua txikitzea espero dute.
Lanak bidaltzeko epea zabalik dago oraindik eta interesa dutenek abenduaren 23ra arte izango dute aurkezteko aukera.
Gaur ezin izan dutenentzat, abuztuaren 16 eta 30ean beste bi bisita antolatuko dira San Migelgo eliza ezagutu ahal izateko.
Ikerketaren helburu nagusia, Aranzadiko Javier Buces historialariak ostiraleko aurkezpenean aurreratu zuenez, Olaberrian gerra eta errepresio frankista jasan zutenak ezagutzea izango da, «izen-abizenekin».
Ezkio-Itsaso “XV-XVI. mendeetan bailara honetako herririk garrantzitsuenetako bat” izan zela azaldu zuten aurkezpenean.
Euskarazko publikoa egon badago eta eskaintza falta dago, ala eskaririk ez dagoelako ez dago eskaintzarik.
“Proiektu ekintzaile bat abiarazteko asmotan nenbilen.
Uztaileko eta abuztuko larunbatetan, Gaztainaditxulo gaztandegian artzain batek lagunduta, artaldea larreetara eraman dezake bisitariak.
«Alderdiarentzat ez da erabaki erraza izan.
Heldu arduraduna haurraren gurasoa, tutorea edo legezko edo izatezko zaintzailea, harrerako gurasoa edo kuradorea ez bada, heldu horrek horien aldez aurreko baimena izan beharko du.
Filma 1985eko Euskal Herrian kokatzen da; eskola amaitzear da eta 12 urteko Marcos, Jose Antonio, Paquito eta Toni uda iristeko irrikitan daude.
Ostiralean eta larunbatean San Isidro jaiak ospatuko dituzte Zumarragako Eitza auzoan.
Gure asmoa gelatik mailarako jauzia egitea da, baina pandemiaren garapenak aginduko du».
Langile batek gaixotasun baten sintomarik txikiena badu, etxera bidaltzen dugu», aipatu du Kristina Uribeetxeberria Legazpiko Santa Kruz egoitzako koordinatzaileak.
Intxaurrak hausten, egia esan, tradizio bat sortu du Sotok.
Alkateekin elkarrizketa sorta egiten hasi zen, eta herrirako zituzten asmoen berri eman zuten hauek, egunez egun.
Horretaz gain, Berdintasun teknikariek emakumeen etxean lan egiten dute eta zerbitzu juridikoa eta psikologikoa eskaintzen da.
Aurten ezin izan dute ohiko Gaztaren Azoka antolatu Idiazabalen.
Idiazabaldarrak San Blas jaiak ospatzen ari dira, eguraldi bikaina lagun.
Denboraldi betean itxi behar izan zituzten ateak, eta udan hasi ziren berriz ere martxan.
Ezohiko egoera honekin beste urte batzuetan baino turista gutxiago gerturatu direla ere antzeman dute, baina hala ere gutxi batzuk joan dira baserritarren produktuak erostera, Bartzelonatik, Iruñatik, Salamancatik edota Bizkaitik adibidez.
Bidesaria kobratzeko hiru arku jartzea aurreikusten dute, Beasainen, Ezkion eta Deskargan.
Ez dira elkar ezagutzen, baina espazio horretan daude, arrazoiren batengatik.
Nik azalduko nieke egia kontatuz: gaixotasun bat dela eta zaindu behar dugula.
Intxaurpe elkartekoek ez dute data berria finkatu; urtea amaitu aurreko larunbat batean egitea dute asmoa.
Non galdu dira ametsak?
Urtarrilaren 20tik otsailaren 2ra, Lazkaoko kultur etxean.
Iñaki Murua bertsolariak hilabetean behin kolaboratuko du saioan eta gaur bertan izango da.
Orain, 10-15 menu emateko, ez du merezi horrela jarraitzea.
Irailaren 13an, Euskal Jaiekin batera egin zitekeela pentsatu genuen eta Espainiako Txirrindularitza Kontseiluaren bidez, UCIri eskaera egin genion.
Ostiralean jakinarazi zuen Goierriko ESIk aldaketaren berri, eta atzo sartu ziren neurri gehienak indarrean.
Salmentak bikoiztu edo hirukoiztu egin direla esango nuke.
Bilduma onenari saria Jose Luis Ruiz urretxuarrak irabazi du, bigarren saria Octavio Cirez zumarragarrak eta hirugarrena Javier Alonso zumarragarrak.
Berez «Europa erdialdeko hazitik dator baina oso ondo egokitu da gure lurrera», aza gehienak bezala.
Lazkaoko Udalak pintaketak gaitzetsi ditu, eta sozialistei elkartasuna adierazi.
Goierri behean, Ordiziako Plaza Nagusia izango da elkargunea.
Talde handian joaten dira, inolako segurtasun neurrik gabe eta lapurretan egiteko asmoarekin.
Aurtengoa ezin ospatu eta penaz?
EAE mailan 387 kasu berri zenbatu dituzte azken 24 orduetan, 7.316 PCR proba egin eta gero -aurreko egunetan baino gutxiago-.
Luze joko luke martxoaren 14tik gaur artekoak biltzea, beraz, Jaurlaritzak azaroaren 7an indarrean jarritako murrizketen ondorioei buruzko da erreportaje hau.
Urretxuar eta zumarragarrak zorionekoak dira, Urretxun igerileku bikaina baitute.
Industrialdea eraikitzeko lanak otsailean hasi zituzten.
Egun batetik bestera, beraz, utzi dituzte udalekuak bertan behera.
Guzti honekin, konpainiaren asmoa ezpata-dantzak elizan dantzatzen duten bizpahiru dantzariak baino gehiago direla erakustea da.
Kostaldetik barnealdera aldetxoa izaten da, han lehenago datoz barazkiak, fruituak edota loreak normalean.
Horrela, Ubitarte etxetik okindegi parera doan kaleko bi errailak ixtea erabaki zuen, ostiraletan 17:00etatik hasi eta igandeetako 23:00ak arte, pertsonen arteko distantzia bermatu eta tabernei terrazak jartzeko aukera emate aldera.
Ohorezko mailan lortutako garaipenaz gain, albiste onak etorri ziren bigarren taldetik ere.
Lehenbizi, kadete mailako neskak irtengo dira errepidera, 09:00etan.
Xabier Sukiak eta Maddalen Arzallusek aurkezten duten Biba zuek! telebista saioan goierritarrek leku berezia izango dute gaur.
Aurten Iparragirreren jaiotzaren 200. urteurrena da eta Leteren heriotzaren hamargarrena.
Hauek dira, era laburtuan, maiatzaren 11n indarrean sartuko diren arintze neurrian.
Kasu honetan, Sanchezek, kalera irteteko debekua ezarri du salbu «elikagaiak eta botikak erosteko, osasun zentroetara joateko, lantokira joateko eta etxera itzultzeko, zaintza lanak egiteko eta banketxera joateko».
Beasainen hiru hautesleku egongo dira: Murumendi eskola, Loinazpe ikastetxea eta udaletxea.
Emakumezkoen artean, 1981. urteko irabazlea, Maria Jesus Araiztegi bertaratu da, eta Maite Arraizari txapela jartzeaz gain, beste behin Herri Krosean parte hartu du.
«Umorea egitea zaila den arren, trama arindu egiten du», argudiatu du.
Enpresa berrien inkubategia ere oso osasuntsu eta beteta dago, bai Ordiziakoa, bai Beasaingoa.
Goierritik kanpo, zein da egoera?
Ibilaldia 09:30an hasiko da, Lierniako aparkalekutik, eta 5 kilometroko bide zatia egingo dute, Barnaola eta Troiko bidera joan eta etorri.
Ordiziako errugbi taldeak jakinarazi duenez, Fernando Lopez argentinarrak ez du hurrengo denboraldian Ordiziarekin jokatuko, COVID-19 pandemiak sortutako zailtasunengatik.
Perfila pertsona heldua da, 30 urtetatik gorakoa, jubilatzeko ordura edo, tarte horretan gaude gehienok.
Ordizia Txapeldun gazta lehiaketa jokatu dute gaur Ordizian.
Espainiako Aldizkari Ofizialak gaur goizean jakinarazi ditu neurri horien nondik norakoak.
Maiatzaren 22tik 31ra mezua eraman behar du kartelak derrigorrean.
Euskadikoan, oso indartsu zebilen taldekide batentzako lan egitea tokatu zait, irabazteko aukerak zituelako, baina azkenean erori egin zen eta ez zuen lortu.
«Txikitan esaldi batzuk soilik ikasi nituen zoritxarrez»
Aurretik, Gainzuri ikastetxeak Iparragirreri buruzko egutegia kaleratu zuen.
Maskarak egunean zehar erabiltzeko.
Pertsona jatorra, apala, alaia, laguntzeko prest agertzen zen beti, ideia propioak zituen eta jendearekin ondo moldatzen zen.
Erabakiaren aldaketaren atzean asmo elektoralistak daudela ziur daude.
Beasaingo Udalak aipatu du COVID-19ak eragindako krisia dela eta “inoiz baino gehiago” ari dela lanean langabeziaren aurka.
Neurriak, baina, Espainiako mugez gaindikoak dira.
Bilketa egokirako hainbat gomendio eman ditu: Arropa plastikozko poltsa itxietan sartu beharko da eta ahal den neurrian arropa garbituta; oinetakoak eta arropa bereiztuta atera behar dira, beti ere poltsa itxietan.
Eta lankideok urte asko daramatzagu elkarrekin.
Hainbat sortzaileren arteko elkarlanaren emaitza da Ama-Alu-Lur proiektua.
Sagardotegi denboraldiak ere beste urtaroen ildotik izan behar dutela garbi dute Olagin.
Herrialdeko ekonomiarentzako linea garrantzitsua da, arlo komertzialeko hiririk garrantzitsuenak eta hiriburua, Naypyidaw, lotzen dituelako.
Eta bihartik aurrera, 'Volando juntos' haurrentzako filma eta helduentzako 'Jojo Rabbit'.
Gainera, erabilera didaktikoa izango du.
Lanbiden eman behar dute izena interesa dutenek, urriaren 27a baino lehen.
Igartza Oleta kalean elkar jo zuten gidatzen ari zen motorrak eta beste auto batek.
Datak gerturatu ahala jarriko dituzte emanaldi hauetarako sarrerak eskuragai.
Osasun Sailak neurri zehatzak har ditzake, ez ordea debeku orokor bat.
Jendeari gustatzen zaio, gainera, begiratzea.
Herriko ikasle talde batek elkarretaratzea deitu du «ikasgela duin baten alde»
Aurretik, 16:30etatik aurrera, Euskal Herriko mus txapelketako kanporaketa antolatu dute.
Orain sailkapenak eta dokumentuak ikusten ditugunean altxorra dirudite».
Kotxeez aparte, gainera, 1910eko organo antzerako bat eta kontrabaxua ateratzen nituen orduan.
Udaberriko lore eta landare berri gehiago ekarri dituzte, eta zizak eta onddoak ere bai.
Lanik gehienak borondatez egiten ditugu», dio Garciak.
Diru sarreren atala ere garrantzitsua da, eta horiek bermatzeko, bi neurri proposatzen ditugu.
Legorretan (3), Beasainen (2), Ordizian (2) eta Zumarragan (2) agertu dira azkenak.
Elkarren ondoan hasieran eta orain ere postu berean dira Beñat mutiloarra eta Zeraingo Mendarteko Iñaki Intxausti.
Neurrien ondorioetako bat materialak ezin partekatzea izan da: «Ezin dugu kaxa bat eduki denek bertatik har dezaten, eta orduan bakoitzak bere pinturak izan behar ditu».
Dantzak Beasainen: Aurtzaka 25 urte liburuan aipatzen den moduan, etenaldi luzea izan zuen soka horrek.
«Jende gutxiago gaude lanean, batetik, bajak daudelako, baina bestetik, lanean egun batean bai eta hurrengoan ez ari garelako, horregatik lanak pilatzen ari dira.
Ibilbide motza oso gogorra da.
Marokoar baseetara doazen ur bideak, trintxerak, irrati eta radar postuak ere erasotzen dituzte.
Beti bezala lan egin dugu.
Familia giroan ospatu du urtebetetzea: Vicente senarrak ere aurten beteko ditu ehun urte, eta bosgarren birbiloba duela hilabete eta erdi jaio zen.
Altamirako pistaren kokapena eta forma ikusita, estaliko duten gunea harmailen azpian kokatu dute.
Non erosi ahal izango da?
Lehen igandero izaten zen meza, gero hilean behin, eta orain San Saturnino egunean.
Segurtasun tarteak mantendu ezin direnean musukoa derrigor erabili behar da eta eskuak sarri garbitu behar dira.
On-Bide elkarteko ate-pertsianan, itxieraren agindua orri handi batean ondo bistan dago itsatsita; «momentuz martxoaren 29ra arte».
Soilik botikak eta elikagaiak erosteko, osasun zentroetara, banketxeetara eta lantokietara joateko eta zaintza lanak egiteko irten ahalko da kalera.
Erabat eta bat-batean galdu genuen erreferentzia hori.
Aitxuri Herri Eskolako ikasleek ere hartuko dute parte Erlezain Egunean; erlea gaitzat hartuta egindako marrazkiak erakusgai jarriko dituzte, eta 13:00ean marrazki gustukoen sari banaketa egingo da.
Deitu didatenez, aukera interesgarriak direnez, eta esperientzia berriak bizi ditzakedanez, baietz esan izan dut.
Kale-artzainen auzo bezala, berezia zen, eta mendira joateko bidea ere handixe zen.
Ezer gabe iritsi zen eta gasolindegi batean hasi zen lanean.
Baina ibilbidea berdina izango zen, alde horretatik ez dago nobedaderik.
Era berean, erakusleihoetarako binilo batzuk egin dira.
Arriarango lasterketak 23 kilometroko eta 11 kilometroko bi ibilbide izango ditu, eta Goierri Trail Koparako puntuagarriak izango dira.
Bestalde, eserleku ilaren artean ere manparak jarri ditugu.
Adur Ezenarro alkateak esan du, «inoiz baino gehiago, komunitate bateko kide garela sentitzeko» beharra dagoela une honetan.
Zuzendaritzak egindako lan hitzarmenaren proposamenari ezezkioa eman zioten langileek, eta geroztik, “negoziatzeko borondaterik ez” dutela erakutsi salatu dute sindikatuek.
Egunez taberna barruan nahiz terrazan egon ahal izango da, gauerditik aurrera, ordea, terrazan bakarrik.
Gure asmoa, aurreko hauteskundeetan bezala, Podemosekin batera joatea zen, hemen Euskadin gure arteko elkarlana ona delako.
«Lehendakariak erabaki du, orain berari dagokio neurriak martxan jartzea»
“Titulu hau hasiera da.
Eta jakiten da, birusik dagoen edo negatiboa den.
Eta guztia lehertu egin da.
Urduritasuna, ordea, barruan gordetzen zuten: irakasleek argi zituzten jarraibideak eta ikasleek zintzo bete zituzten esanak.
Txotx irekiera egin dute Goierriko sagardotegiek.
Osinberdeko erreka, ezkutuko paradisu txikia txangoan, Arkakako eta Aralarko urak eta kultura-paisaiak ezagutu ahalko dira.
Dena den, «gurera datozen pertsonen osasuna aurretik jarri eta gure esku dagoen guztia egingo dugu» bukatu du esaten.
Josu Idigoras, EAJ alderdiko zinegotzia, kezkatuta azaldu zen gastu korronteak %9,23 igo direlako eta dagoeneko aurrekontuaren %46 hartzen dutelako.
Eta heriotzaren errealitate gordin hori umeei azaltzeko, Katxiporretak Hil Argi Elkartearen eta Hik Hasi pedagogia taldearen laguntza izan du.
Momentuz, irailaren 14a izendatu dute aurtengo herriko jai egun nagusi, Santikutz eguna hori ere.
Ormaiztegi eta Urola eskubaloi taldeetako arduradunekin hitz egin zuen Goierriko Hitzak, 2005. urtearen hasiera hartan.
Beasaingo Odolkiaren Kofradiako Martin Urkiolaren esanetan, “lehen edizioa izanda, eta espazioa mugatua denez, 50 lagunentzako” prestatu dute ekitaldia.
Lanak hastearekin batera eta sistema martxan jarri baino lehen informazio saioak eskainiko ditu Ormaiztegiko Udalak herritarrentzat, sistemaren funtzionamenduari eta argiztapen berriari buruzko informazioa zabaltzeko.
«Prest egon behar gara denboraldiari ekiteko.
Goierriko udalak ez dira salbuespena, eta lanean jarraitzen dute eguneroko martxa egoera berezi honetara moldatuta.
Kanposantu askotako sarrera-irteeretan udaltzaingoak egon dira edukiera neurtzen.
Segitzeko asmoarekin gaude, noski, probak urte asko daramalako.
Bertsolariek eta trikitilariek girotuko dute lehen gaua.
Euskarazko bertsioa irakurriko dute zati batzuk gazteleraz irakurketa errazaren formatoan.
Jarduerak hastearekin batera, «motxila bana banatu zaie haurrei, kantiplora banarekin eta musuko berrerabilgarri batekin».
San Prudentzio jaien bide beretik, San Migel jairik ere ez dute ospatuko aurten Lazkaon.
Aurten, COVID-19ak eten bat suposatuko du ekimen honen historian, baina antolakuntza taldean dabiltzan guztiek espero dute, datorren urtean indar gehiagorekin bueltatzeko baldintzak ematea.
Bertako merkataritzaren alde, herritarren 20 euroko gastuari 10 erantsiko dizkio udalak.
Era berean, hainbat proba diagnostiko egiten hasi dira eta kontsultetan telefono bidezko edo aurrez aurreko arreta baloratzen ari dira.
Egindakoa gelditzea eta lasterketarik ez zela egongo esatea une zaila izan zen.
Madrilen giroa erabat normala zen.
Ostiralean, 19:00etan Herri Antzokian, Barbacana, la huella del lobo filma emango dute, otsoari buruzkoa.
Bestetik, establezimenduetan banatuko dituzten bonuak daude.
Urriaren 3an ireki zuen berriro, baina larunbat, igande eta jai egunetan bakarrik irekitzen da orain, 09:00etatik 21:00etara.
Orain bi urteko Euskaraldian izan zuen esperientziaz honako hausnarketa egiten du: «Nire ingurua euskalduna denez, ez nuen espero nire baitan aldaketa bat emango zenik, baina oker nenbilen.
Etengabea zen Ordizia aldetik emana.
Zentzu horretan, «bozketak egin ahal izateko segurtasun eta demokrazia bermerik ez» dutela ikusten azpimarratu zuen, izan ere, «gero eta bizilagun gehiagok etxean geratu behar du eta ez dute botoa emateko eskubidea bermatuta».
Ostalaritza egoeraren errudun ez dela uste du Aingeruk, tabernariek neurriak ondo bete dituztelako eta bezeroak ere ondo aritzen direla.
Aitzol Odriozola senior taldeko jokalaria izango da aurrerantzean Ordizia Rugby Elkarteko komunikazio arduraduna.
Orduan, data atzeratzeak, emango digu aukera, gai horri ere heltzeko.
Beasaingo Usurbek, Ordiziako Herri Antzokiak eta Zumarragako Zelai Ariztik aste honetan ekingo diete zine emanaldiei, segurtasun neurriak gordeta.
«Bereziki gogorra izan da 2020a».
Bai hori da gure ekintzetatik gehien gustatzen zaiena.
Urretxuko jaietan jende asko elkartzen da, ekintzak oso parte hartzaileak dira… eta egungo egoeran ezin da halako festarik ospatu.
Baheketa masiboak egiterako garaian, «kasu guztiak» ikertzen dituztela azaldu du.
Horretarako sei puntuko arautegia prestatu dute, kontingentzia planak zehazten dituen betebehar guztiak bermatzeko.
Bertan, Udalaren konpromiso eta eskaintzak zehazteaz gainera, giza-baliabideak indartu eta egoera suertatuz gero arrakala digitalari erantzuteko neurriak hartzea eskatu dio Cristina Uriarte Toledo, jarduneko Hezkuntza sailburuari eta Hezkuntza Sailari.
Hogei partaideren artean, segurarrarena izan zen irabazlea.
Donostiako San Martin azokan du denda.
Astelehenean emakumeak eta kirola mahai ingurua izango da.
Ospitale horren zerbitzuburua izan zen Ramiro Carasa doktorea ETAk hil zuen; beste zerbitzuburu bat ere mehatxatu zuten Milikiek «iraultza zerga» deiturikoarekin.
Jan edo edan daiteke garraio publikoan?
«Pello Zubiriaren Koronabirusak mundua lurralde ezezagun batera eraman du artikulua aintzakotzat hartzekoa da eta orain ahots batzuk entzuten hasi dira duela egun batzuk ez bezala».
Telematikoki izan dira ikastaroak ekainera arte.
Enpresa beraren barruan ere, bulegoan lan egiten duen bati eta ekoizpenean edo biltegian lan egiten duen bati prestakuntza ezberdina ematen diogu.
Hemen etorkizuna dago' kanpaina jarri dute martxan.
Cascante, Nafarroa Garaia.
«Goierrin antolatuko ditugun jarduerak etorkinen beharrak asetzeko, Oiangu parkearen balioa ezagutzera eman eta parkea erabiltzeko… baliatu nahi ditugu», amaitu du Blazquezek.
Hasi ginenean ere filosofia horixe zen: eskolaumeekin, musika aldetik lanean ari direnekin, bertsolaritza, garai bateko kirolak… Beharbada, intentsoegia da egun erdi baterako.
Egunkaria eta herriko gaiak uztartuz, parodia moduko bat egin zuten Urkipe eskolako haurrek.
Aulkitxoan eta harmailetan derrigorrezkoa da; kiroldegia hiru eremutan banatu dute erabiltzaileak, jokalariak eta ikusleak nahastu ez daitezen eta erabilitako guztia desinfektatu egiten dute partidatik partidara.
Apaingarri hauek ere leloa dute.
«Zumarragako etenik gabeko arreta gunea eta herritarron osasuna babesteko elkarlanean ari gara Eusko Legebiltzarreko EH Bildu, Urretxuko EH Bildu eta Zumarragako EH Bildu.
Jende asko zegoen aurretik erreserba eginda eta baja asko egon dira, baina jende mordoa etorri da azkenean.
Arratsalderako asko urritu zen jendearen emaria, eta etxean geratzea erabaki zuten askok eguneko ordubeteko baimena agortuta ere bai eta.
Aspaldian jasotako daturik itxaropentsuena da ziur asko.
Mus txapelketa antolatu dute gaur iluntzean festak hasteko.
Euskal Herria Batera!
Bezeroek, beste alde batetik, berehala ikasi dituzte arau berriak, eta ondo errespetatu ditu», azaldu du Arangizek.
Antzezlana klima-krisiaren testuinguru global batean kokatzen da.
Alaba izan du irakasle sare sozialetan, eta baita laguntzaile ere, hark grabatzen baitizkio bideoak.
Aitor Urdangarin ordiziarra, udan izan zen Lesboseko errefuxiatuei laguntzen, Zaporeak erakundearekin.
Bazkaria, karropoteoa eta kontzertuak egingo dituzte.
Oraindik ere iazko udazken negukoak salgai ditu Gabiriako Oñatibi txikiko Elosegik eta ia aurtengo lehenengoak hor dira.
Oscar sarietan Espainia ordezkatzeko La trinchera infinita filma aukeratu du Espainiako Zinema Akamediak.
«Jendeak beldur handia du, baina berehala ikasi du eta hartu beharreko neurriak errespetatzen ditu, distantziak mantentzea edo txartelarekin ordaintzea adibidez; oso arduratsuak dira denak».
Hamaika konpromisoek egoerari aurre egiteko balioko digute, osasun publikoa, etxebizitza eta lan politikak… nabarmenduz.
Bi urteko iraupena du kontratu horrek ere, beste bi luzagarri.
Ordu horretatik aurrera, lokala itxita egon beharko da, jenderik gabe, eta ezingo da berriz ireki 06: 00ak baino lehen.
Alex Aranburuk ere taldean jarraituko du datorren denboraldian.
Trenbidea bertatik pasatzeko ere hainbat lursail eskaini zituen eta geltokiari bere sorterriaren izena jartzeko eskaera egin zuen.
Lehen bi egunetan, urtarrilaren 15ean eta 16an, alor teorikoa landuko dute.
Baina partikularrei zerbitzua emateko bidea ere aurkitu dute, margoak etxez etxe banatuta batez ere, nahiz eta biltegira joaten direnei ere arreta egiten dieten.
Gaur hiritar gisa idazten dut, mediku erretiratua, nire ospitale zaharretik datozen albisteek asaldatzen dutena.
Etorkizunean ere erreferente izaten jarraitzea gustatuko litzaiguke.
Hori dela eta, egitasmoarekin aurrera jarraitzea erabaki dute.
Jarraian herriko plazara joan dira eta bertan Amaia Junquera alkateak eta Arantxa Ruiz de Larrinaga zinegotziak Antxaputzuko jabetza publikoko etxebizitza berrien nondik norakoak kontatu dituzte.
Eta, nire ustez, horrek ez du kontrakorik.
! leloa daraman ibilgailua kaleetan ikus daiteke jada: eremu publikoetako lurzorua sakon garbitzen du dekapatu zerbitzuarekin.
Hiru erregeei gutuna idaztea izan da etxeko txikienek izan duten etxekolana.
Goierriko herrien artean, izenen aipamen zaharrena Lazkaorena da, 1013an Elorrion Eneco Lupiç Laçkanu izenekoaren aldaeran.
Harrituta gelditu nintzen, baina, ingurukoek benetan sinetsi izan dutenean zerbait egin nezakeela, ez naiz kikildu izan, eta probatu egin izan dut beti.
Herririk gehienek alerta egoera gainditu dute dagoeneko, baina gutxika bada ere, kasu berriak agertzen ari dira egunez egun.
Horiek dastatzeko aukera izan da gaur, baita txorizoa, hirugiharra eta haragia ere, guztia ardo beltzez edo zuriz lagunduta.
Segura Irratiko Itaka saioa gidatzen duzu, eta Euskalerria Irratiko kolaboratzailea ere bazara.
«Hemen inguruko udalerrietan nik uste dut asko eskertzen dutela euskaraz jakitea, gai konplexuak izaten dira eta azkenean lasaiago hitz egiten duzu ama hizkuntzan», agertu du Longartek.
Irene Kortabarria Txilibutxofeko begirale eta Haur Hezkuntzako koordinatzaileak azaldu du hasieran urduritasuna izan zela nagusi: «Ez genekien oso ondo nola izango zen, baina lehenengo eguna pasata hobeto gabiltza».
«Bi herriotako gazte guztiak, eta herritarrak orokorrean, grebarekin bat egitera animatu nahi ditugu.
Ekain kulturala egitekoa ziren hil honetan Ormaiztegin, baina bertan behera gelditu da.
Kultu-lekuen edukiera %35era dago mugatua.
Gehitu du bi edo hiru orduko lana izaten dela desinfekzioa: «Pertsona bat hartu dugu desinfekziorako bakarrik».
Filmaren aurrerapenak indar handia du.
Edukiera %60ra mugatu dute, baina aldagelak eta dutxak erabili ahalko dira.
Urretxu eta Zumarragako bertso eskolak bertso katea antolatu du konfinamendu egun hauetarako.
Noski, beti hobetu liteke, baina taldetik transmititu didatena ere positiboa da; gustura daude, eta horrela pozik.
Azken asteotan, COVID-19a dela eta sortutako unite bereziaren arduraduna izan da.
Pena litzateke, etxealdia amaitzean, musikarien lanak egunotan emandako onura guztia ahaztea.
Odria taxista zen garai hartan, asteburuetan bakarrik, astean zehar fabrikan egiten baitzuen lan.
Orain martxan hasita daude berriz, lan dezenterekin gainera, baina fakturatu ez duten epe horren ondorioez eta etorkizunak ekarriko dietenaz kezkatuta daude.
Zoritxarrez, gaur egun bizi dugun egoerak eta etorkizunean aurreikusten dugunak zaila egiten dute bi printzipio horiek betetzea”.
Koronabirusaren pandemia eta ezarri berri duten alarma egoera dela eta, Beasaingo Antzizar kiroldegiak oharra argitaratu du, datozen hamabost egunetarako hartuko dituzten neurriak iragartzeko.
Adunarra txapeldun alebinetan, eta Zaldibiakoak txapeldunorde.
Kritiko agertu dira, baina, Abaltzisketa, Altzaga, Arama, Beasain eta Lazkaoko udal ordezkariekin.
Trikitiaren mundua oso txikia eta kritikoa da, eta bakoitza adar batean sartu eta hor etikatzen dute.
Ez da erraza izan, parke hori eguraldiaren oso menpe baitago eta, gainera, garajeen sabaia baita.
Iturriozek brontzezko domina lortu du, eta gainontzekoek, marka pertsonalak ondu dituzte.
Adineko jendea deitu dute parte hartzera, burua lantzen jarraitu dezaten.
Legazpik, Legorretak eta Zaldibiak bina kasu dituzte eta beste bat Zegamak.
Tarte horretan, formakuntza jasotzeko «2.700 ikastaro inguru eskaini dituzte eta 37.000 pertsona baino gehiago pasa dira bertatik».
Haur Hezkuntzan eta LH 1 eta 2.-n gela bakoitzak bere sarrera izango du, adibidez.
Udalaren zenbakia kontaktuetan gorde beharko da.
Hotz Legazpik jakinarazi duenez, Legazpi bertatik ez ezik, Urretxutik, Zumarragatik, Elgoibartik, Gabiriatik, Beasaindik, Ordiziatik, Tolosatik, Arabar Errioxatik eta Santandertik ere iritsi zaizkie mantak.
«Txotxean lasaiago lan egin, jendea gusturago bidali, eta botila posizionatu».
Jauregik iaz eskatu zuen erreleboa, eta aurten, zuzendaritza berria osatuko dutenen izenak onartu dituzte.
Irakurtzeko gogoa duenak liburu fisikoa estimatzen duela uste dut.
Birus honek kolpe latza emango die, hori garbi dago.
Epaile batek lehendabizikoz ebatzi du CAFeko langile baten emaztea amiantoaren erruz hil zela aste honetan.
«Gehiegi da jokoan duguna interes pribatuen esku uzteko.
Ekainean, jolasei ekin diete, eta, udatik bueltan, aurrez aurreko formakuntza saioekin hasiko dira, koronabirusak uzten badu.
Arrastaka Mendi Elkartea eta Aizkorri Mendizale Taldea dira zikloaren antolatzaileak.
Urteurrena ospatzeko, Itxaropenera doazen eskaileretan ekitalditxo bat egin dute klubeko kideek.
Baina argi ugari piztu dira, krisiaren erdian ere.
Ateak berriro irekitzeko protokoloa eta Euskal Sagardoak eskaini litzakeen aukerak landu zituzten bertan.
Dagoeneko 900 proba egin dituzte.
Gizarteari jakinarazteko zein den herri sahararraren gogoa, eta zeintzuk diren gure eskakizunak.
Gabonetako Loteriak ez du dirurik utzi Goierrin.
Antolakuntzarekin bertatik egin daiteke bat eta, baita ere, festen inguruko informazioa jaso.
«Aurten jende asko ez da oporretara joango, baina asko ez dira igerilekura etorriko, etorri aurretik ez dagoelako jakiterik tokia egongo den edo ez», aipatu zuten.
Fernando ere ordiziarra da, eta Moderno tabernara joan da kafe bat hartzera.
«Orain denbora gehiago dudala, ea zerbait ikasten dugun», desiratu du.
Ordizian elkarteko 14 saltokik kale azoka egingo dute gaur eta bihar.
Beasaingo Udalak, bestalde, kostuen beste %50a hartuko du bere gain.
Momentuz saririk jaso ezin izan badute ere, lehiaketa jarraitu duten askok zoriondu dute bikote irabazlea.
Lehen, betirako ezkontzen ziren, eta hanka sartzen bazuten, akabo.
Baina beti esaten dudana: jendeari gustatu behar zaio».
Zaldibiara ere iritsi da inauteria, eta eguraldi ona lagun duela iritsi ere.
Igerileku handia txikitu egin zuten eta haurrena tokiz aldatu zuten: handiaren ondoan jarri zuten.
Ordiziako familia horrek kontatutakoa da kalean orokortzen dena.
Adur Ezenarro alkatea, Ordiziako inzidentzia tasarekin kezkatuta agertu da.
Horra hor bere azalpena.
Girinoa edo 23 urtez azpikoentzako Giroa ez da karrera normal bat, munduko txirrindulari onenak daude, eta sailkapeneko lehenengo hamarrak talde profesional onenetan daude.
Denera, hogei talde baino gehiago irtengo dira.
Gaindegiaren arabera, 18 urtetik gorako goierritarren %36ak hilean 2.100 euro baino gehiagoko diru sarrerak zeuzkaten.
Txapeldunordeak, Jose Miguel Guillorme Gomez eta Inazio Torres Garcia ere, Segurako Gipuzkoako finalean ariko dira.
Denboraldia hastear dago oraindik goitibeheretan.
Urretxun hainbat QR kode jarri dituzte.
Euskal Herrian gure mendiek kanpo espezieen baso landaketak eta epe motzerako kudeaketa plan desegokiak pairatzen dituzte, besteak beste.
Bukatzeko, familia argazkia atera zuten.
Errentaren kuota 400 eurotakoa da, eta aurretik 3.000 euroko bermea aurreratu behar da.
Ordiziako Udaleko Osoko Bilkuran hartuko du kargua zinegotzia jeltzale berriak.
Aste Santuak pasata, apirilaren 14an hasi ziren berriz ere banaketarekin: «Ordutik kaos bat da, normalean egun batetik bestera iristen zena orain hiru egunetan iritsiko den ere ezin dugu ziurtatu».
COVID-19ak eragindako Osasun Larrialdi egoerak behartu ditu erabaki hori hartzera; derrigorrezko “hirigiene eta distantzia neurri zorrotzak” ez baitira bateragarriak festetako ekitaldiekin.
Lan bolumen garrantzitsua da gremioientzat etxe partikularretako mantenu, matxura eta instalazio berritzeena, eta kalte mingarria eragin die geldi egon beharrak.
Eta, orain, internetek aukera berri asko zabaldu ditu».
Hau gutxi ez eta Gipuzkoako Aldundiak Zaldibarko hondakinak (amiantoa eta agian lindanoa) bere gain hartzeko eskaintza luzatu du.
Gauden egoeran, edozein jende pilaketa ekidin behar da.
Zaldibiako Udalak ‘Udazken bizia’ izeneko kultur egitaraua antolatu du azarora bitarte.
Beste urteetan normalean alderantziz izaten da: hemengo jendeak alde egiten du eta kanpokoak etortzen dira hona, baina egoerak honi ere eragin diola nabarmena da.
Material ezberdinak erabili ditu.
Gure prestakuntzaren helburua da ahalik eta praktikoena izatea, eta, hasierako sarrera teorikoa eman ostean, su erakustokietara pasatzen gara.
Zuzenbidean eta Enpresen Administrazio eta Zuzendaritzan lizentziatua, euskaraz eta gazteleraz ez ezik ingelesez eta frantsesez ere badaki.
Urte hasierarekin bat, urtarrilaren 3an, Legorretan izango da.
Gaurko mozorrotzeko arropa eramateko eskatu dute, baina erositakoek ez dute balio.
Ormaiztegi eta ziklo-krosa aspalditik lotzen dituen zilborresteak igandean luzatuko du historia.
Lehentasuna beasaindarrek izango dute eta edukiera mugatua izango da.
Gainera, «80 urtetik gorako herritar guztiei deituko» die udalaren ekimenez, «zer moduz dauden eta laguntzerik behar duten galdetzeko».
Lehen Hezkuntzako irakaslea naiz momentu honetan.
Lau lagun daude zaurituta.
Gurutze Gorriko egoitzetan eta ospitaleetan banatu genituen.
Pentsio duinak eskatzeko elkarretaratzeak egin zituzten astelehenero moduan, Ordiziako Plaza Nagusian, eta Urretxuko eta Zumarragako Areizaga-Kalebarrenen, Goierriko Pentsiodunek deituta.
Bestalde, Junquerak azaldu du hondakinen sistema aldaketarekin «gastua murriztea» lortu dela.
Apirilaren 19an bi urte beteko dituen Maren alaba du etxean gainera, eta «zaila» du atsedena hartzea.
Hori galtzeak pena handia ematen zigun.
Duela bi urteko ekitalditik, ia bi mila lagun jaitsi da partaidetza.
Herriok ere ezer askorik ezin dugu egin halako katastrofe bat gertatzen denean baina egoera ez da erreza.
Bertaratu zirenek, segurtasun neurri guztiak mantendu zituzten.
Uztaileko egoerarekin alderatuta, “egoera ezberdina” dela azaldu du, hura brote edo agerraldi baten hasiera izan baitzen, eta “Ordizian lehenak izan ginen mota honetako dispositibo bat antolatzen”.
Festak aldatu al dira Ataunen?
Azken 24 orduetan 974 test egin dituzte lurraldean, eta 33k eman dute positibo.
Hau da, lana dutenak 28.000 bizilagun badira, eskualdean bertako enplegu bolumena 25.000koa zen (%80koa).
Edurne ondo konpontzen zen bezeroekin.
Ez da erraza izango», dio Olazabal zuzendariak.
Parke botanikoak eskaintzen duen “espazio zabala eta paraje ederra” baliatu nahi dituzte horretarako.
Infantil-alebinen banakako erlojupekoa ere eskualdean da, Ezkion uztailaren 11n.
Sartu aurretik eskuak garbitu beharko dira eta maskara une oro erabili behar da.
Uztailaren 14an hasi eta abuztuaren 1a bitartean, “bidaia barneratzailea” egin nahi dute; bidean zehar, hamar emanaldi eskainiko dituzte, paraje naturaletan.
Eguraldiak ez, aurten, koronabirusak zapuztu ditu ezkontzeko zeudenen planak.
Hala izanda, beste datarik baloratu duzue?
Aurtengoan 29 taldek parte hartuko dute.
Une horretan, “partida haustea lortu” eta horrekin hasi dira “gozatzen”.
Goierriko Hitza egunkariko lan taldeak bat egin du Eskubide Sozialen Kartak egindako greba orokorrerako deialdiarekin.
Herrigunean harrera, eta Ihurren harrera eta opari banaketa.
Agintariek erlijio guneetako edukiera herenera murriztu dute eta fededunen arteko harremanak debekatu dituzte.
Atzo sartu zen indarrean mugak ixteko agindua, eta lehen ordutik, Poliziek banan-banan eskatu zieten dokumentazioa Iparraldetik Hegoaldera zetozen gidariei.
Helburua, kontziliazio erantzunkidearekin lotutako gaiak herritarrekin lantzea eta horiekiko sentsibilizatzea da.
Ostalaritza establezimenduak bakarrik ez, gazte lokalak ere mugatu dituzte: asteburuetan itxita egon beharko dute eta aste barruan 23:00ak arte, betiere, hamar laguneko edukierarekin.
Zumarragako Nekotz albaitaritza klinikan, animaliei koronabirus probarik egin ez dietela adierazi du Alustizak, baina «Bartzelonako laborategi batekin lan egiten» du eta haiek «bai, ahalmena dute proba egiteko».
«Ostiralean ikusiko dugu zer gertatzen den.
Jende berriak eman behar dio haizea honi.
Garai gogorrak bizitzen ari gara herri eta gizarte bezala.
Bitxia da ohartzea batzuek badakitela zer gertatu zen 100 metro gorago, eta ez dakitela zer gertatu zen 100 metro beherago.
Hainbat estilo uztartzen ditu.
Nahasten aritu bexamela egin arte.
Binakako Txapelketak zor bat ez al dauka zurekin?
Sari banaketa martxoaren 5ean izango da.
«Pena da, partida bakarra galdu dugu eta ezin izan gara igo.
Ekainaren 30a izango da eskariak aurkezteko azken eguna.
San Joan festak ziren Seguran ere, eta igandean, ekainak 26, herrian hitzordu garrantzitsua zuten.
Nekazaritza munduak izan dituen aldaketak, generoen araberako lan banaketa, kontsumo ohituak, ekoizpen ereduak edota nekazal munduko transmisioaren etena ditu hizpide, besteak beste.
Hori dela eta, Olaberriko Udalak ezeztatu egin ditu Ihurre auzoko festak –maiatzaren 1aren bueltan egin ohi dira–eta Santikutz eguneko jaia –maiatzaren 3an–.
ZGA eta GKSk antolatuta.
Erosleengan beldurra nabari dute dendariek eta zerbitzu onena ematen jarraitzeko lanean dihardute.
Nolakoa izan da COVID-19aren txirrindularitza denboraldia?
Ospitalean arratsaldez lan egin behar badut, 06:00etan altxatu eta 06:30etarako HITZA banatzen hasten naiz».
Esnea ateratzen ari gara oraindik, eta gazta egiten.
Bigarren itzulian galdu dute Ane Mintegik eta Victoria Jimenez Kasintsevak Julie Belgraver eta Celia Belle Mohr-en aurka, 6-3 eta 6-1.
Zorion-txartel izateko helburuz sortutako irudi haren egilea, 65 urte geroago Igartzako Monumentu Multzoa bisitatzera gonbidatu dute.
Leire Madina Peñagarikano (Lekanazpi elkartearen zuzendaritzaren izenean).
Pirritx, Porrotx eta Marimotots pailazoek deituta, abestia kantatzera balkoietan.
Zeraingo etxebizitza sozialen inaugurazio instituzionala egin zuten ostiralean.
Azkenik, hori guztia gorpuzteko, oroimenaren bulegoa zabalduko dute, martxoan, Olaberriko udaletxean.
Maitteko sukaldea zabalik dago astelehenetik larunbatera, 07:30etik 20:30era, etenik gabe.
Aipatzekoa da Lakuntzak Espainiako errekorra ondu duela 100 eskafandra proban, eta Ane Gonzalez (OKEU) izan dela taldeko lehen emakumea podiumera igotzen, hirugarren postuan.
Euskal presoak Euskal Herrira ekartzeko aldarriarekin elkartu ziren Areizaga-Kalebarren plazan.
Txipiroia zati ederretan ebaki, eta gorritzen hasi den tipula eta piperrari gehitu.
Eskuratutako dirua gai sozialetara bideratzen dute herri eskolako ikasleek.
Etxerateko Belen Aurrekoetxea eta Iker Ulibarri euskal mahastizainen ordezkaria agertzen dira bertan.
Zinea etxean ikusten da pantaila niminoetan, zinea egiteko modua aldatu da, gazteak aretoetan ikustea oso zaila da… Gazteak ekoizpen jakin batzuetan bakarrik ikusten dituzu.
Horrez gain, Udaletik zabaldu duten oharraren arabera, Ahobizi eta Belarriprest txapak eskuragarri egongo dira datozen egunetan.
EH Bilduk Urretxu eta Zumarragako udaletan Hezkuntza Mahaia eratzeko eskaera erregistratu du.
Formatu txikia nahi nuen, batez ere kanpoko eskariari begira egingarria —ezin duzu AEBetara sei lagunekin joan, diru gehiegi da—.
Bi txanda izango dira, 10:30ean eta 14:30ean.
Ordiziarrock-ek antolatuta, Matilda taldeak zuzeneko kontzertua egin du Ordizian.
Karbonoaren probak datazioa eman zigun, eta XI. edo XII. mendekoak zirela baieztatu zuen.
Saridunek errifetan dagoen zenbakira deitu behar dute.
Helmuga ez dute plazan kokatuko, Madalenatik gora, beheko arrabalaren parean baizik, Mutiloa aldeko errotondatik herri sarrerara doan aldaparen erdi aldean.
Herri eta hautestoki guztietan hartu dituzte segurtasun neurri bereziak.
“Santikutz birus jaiak” izenpean egitarau luzea antolatu dute legazpinsortzecovidea.eus atariko kideek.
Ez dago arriskurik.
Aurten iruditu zitzaigun diru hori erabiltzeko bazeudela beste behar batzuk.
Aranzadi Zientzia Elkarteko Mikel Etxeberriak gidatuko du, eta herriko gune bakoitzean proiektuko zein ekintza egingo den azalduko du.
Aresoko jolas parkeko oinezko zubitik 40 metro ibaian gora dago hirugarrena, eta handiena.
Lan guztiak Joxe Mari Telleria argazkilariaren Nafarroa 23 estudioan (Fotoetxeren lokal zaharra) jarriko dituzte ikusgai.
Igande honetan, hilak 30, 10:30etan hasita, Gipuzkoa Klasikoaren 26. edizioa jokatuko da Beasainen.
Madrilen izan da sari banaketa.
Barrualdea berritu dugu: orain, bai bezeroentzat eta bai guretzat erosoagoa da.
Beasainen, taberna, elkartea eta bi lokal.
Eremu laranjan dago, 415 gaixorekin.
Urte askotan izan da profesional, entrenatzaile asko izan ditu eta asko daki futbolaz.
Izan ere, maite eta estimatzen dugun jende asko hiltzen dela ikusteaz gain, gure eta gure senideen osasuna arrisku larrian jartzen ari garenaren oso jakitun gara», aipatu zuten Sudupe eta Lopezek.
Bisitaren ondoren, Olanok nabarmendu du “Gipuzkoa lurralde berritzailea” dela.
Bidaiarien garraiobide publikoetan erabiltzaile guztientzat izango da nahitaezkoa aurpegiko maskarak erabiltzea, eta Osasun Agintaritzak ezarritako neurriak errespetatuko dituzte.
Zein plan duzu hau guztia amaitzean?
Segurako 'Hitz edo Irri, euskaraz elkarri´ euskara elkarteko kidea da Axier Alustiza.
Baina aurten ez dira antolatuko, ez kirol asteburuko probak, ezta festak eurak ere.
Kultur etxean izango da, 16:30ean hasita.
Argazkiak etxetik atera beharko dira.
Besarkadarik gabeko ekitaldia izan da halabeharrez, eta bero egin arren, hotza sumatzen zen giroa gaur eguerdian Oianguko parajean.
Urretxuko San Joan jaietako ekitaldi gehienak atzeratu egin dira.
Kaleetan ia ez dago bizi arrastorik, dena lau paretetara mugatu baita.
Liburua euskaraz, gaztelaniaz eta ingelesez kaleratuko da datorren astetik aurrera.
Gaur egun, Nagusilan-Legazpin 44 emakumezkok eta 14 gizonezkok dihardute lanean, euren egitekoa «bakarrik dauden pertsonei laguntzea da».
Kasu, Ordiziako Oianguren institutuan irakasleek elkarretaratzeak egin dituzte atsedenaldietan.
Beasaingo Udal Euskaltegian izena emateko epea zabalik dago.
Koronabirusagatiko itxialdian, bi hilabetean Aralarrera jenderik ez igotzeak, «hainbat bide berdetzea eta lasaitasuna» eraman duela esan du Landarlanek.
Bixenta Burgete 40 urtez ibili zen bere senarraren CAFeko laneko arropak garbitzen.
Proba asteburuan jokatu da Boi Taull-eko eski estazioan (Lleida, Herrialde Katalanak).
Aurtengo zikloko Ordiziako lehen emanaldia ostiralean egingo dute 22:15ean, Herri Antzokian.
Masajea “haurrarekin komunikatzeko beste modu bat bezala erabiltzea” zen proiektu haren helburua, Mendizabalen arabera.
Zegaman bost positibo atzeman dituzte, eta egoeraren larritasunaz ohartu dira zegamarrak: «Orain etxera ailegatu zaigu gaitza, eta nik uste jendea oso kontzientziatuta dagoela, gai serioak dira hauek», adierazi du Izagirrek.
Hala nola, distantzia eta eskuak sarreran garbitzea.
Ordizian (2) eta Beasainen (1) agertu dira kasurik berrienak.
Pistan eskuinetara jarraitu beharko da Pikoetako bidegurutzera arte.
Egileak Iñaki Zelaia, Mikel Untzilla eta Josean Larrea bera izan ziren.
Laborategi senso-kognitibo bat prestatu dute kiroldegian: gela txiki bat da, epela.
Hamar urte Gipuzkoako Bertsozale Elkarteko lehendakaritzan egin eta gero, Saroi Jauregi zaldibiarrak kargua utziko du.
Kontzertuetarako, momentuz ez dugu ezer itxita.
Gazta zaharra erabiliko dute platerak eta mokaduak prestatzeko, eta bertan prestatuko dituzte zenbait jaki.
Konfinamendua ez hausteko deiadarka ari da udala autotik megafoniaz.
Aralar aipatu dugunez gero, Txindoki menduaren magalean dagoen Gaintzak ere, eskaintza bikaina du, bere bi jatetxeetan.
Koronabirusaren proba egin zioten ostegunean, eta positibo eman du.
Biak bertan behera gelditu ziren eta Munichera joateko asmoa zuten bildumazale asko Urretxura etortzekoak ziren.
Aizkorrira arteko bidea da gogorrena eta aldapatsuena.
M. Dolores Mendizabal eta bezeroak lore artean.
Gainera, elizaurrean beste zuhaitz bat ere jarriko dute: lizar bat.
Hauteskunde Batzordeak, bere aldetik, segurtasuna bermatuta dagoela gaineratu du bozak egiteko.
«Ez dakigu zer datorkigun eta beti esan izan diet nik ilobei patata ereiten behintzat ikasteko, orain inoiz baino indar handiagoarekin», dio Arantxa Zurutuza aramarrak.
Lazkao Txiki Musika Eskolaren kultur astea (martxoaren 23tik 29ra) eta klase guztiak.
Hiru eraikin hauetan pegatinak jarriko dituzte, langileen eta erabiltzaileen artean praktika onak sustatzeko.
Turistak seguru sentitu dira eta egonaldia atsegina egin zaie.
Aste honetan, ekimenaren balorazioa egin du udalak, eta ostalari eta merkatarien aldetik harrera ona izan duela azaldu du.
Eusko Legebiltzarra beste mundu bat da.
Ordiziako plaza hutsik asteazken goiz batean.
Lehen kolpean Ordiziarekin, eta astelehenean Beasainekin eta Zaldibiarekin egin bezala, Eusko Jaurlaritzak Segurako tabernak ere ixtea erabaki du.
Parte hartzeko deia egin die udalak herritarrei.
Zumarragako Ospitalean koronabirusak jotako gaixorik ez dago.
Honen harira, frankismo garaian oinarritutako hitzaldia izango da datorren astean Zegaman bertan ere.
Batzuk autobusean joango dira etxera, eta beste batzuk jangelan bazkalduko dute.
Egoera aldrebesari, buelta eman dio Iparra-Hegoa elkarteak, eta egitarau berezia prestatu dute astebururako, Interneten eta sare sozialen laguntzarekin.
Ibilgailuak pistetatik kanpo ibiltzen direla salatu du ingurumen elkarteak, eta eremuan kontrolak ezartzeko eskatu dio mankomunitateari.
Bestalde, txapa identifikagarriei esker jende askok (ahobiziek bereziki) bultzada handia sentitu zuen euskaraz ulertzen duten guztiekin euskaraz egiteko, eta zehazki, beste txapadunekin jarduteko garaian.
Baina ezin izan da, eta Brinkolako aurtengo festak San Agustin egunean eman zuten mezara eta igande goizean Legazpiko Goiz Deia txistulari bandak, euriari eta eguraldi txarrari aurre eginez, auzoan zehar egin zuen kalejirara mugatu dira.
Neurriekin ere ongi moldatu dira, baina lana bikoiztu da egoera honetan: «Lan gehiago dugu, zerbitzatzen duzun aldiro garbitu behar duzulako».
Erregulazio espediente arrunta, aldiz, enpresaren langil kopuruaren arabera zehazten da.
Emaneurre taldearekin Euskal Herriko 5. Artisau Garagardo Azoka egitekoak ginen, maiatzaren 9an, larunbatean.
Euskal Herriko 75 alderdi, sindikatu eta elkartek babestu duten CAF utzi apartheidaren trena izeneko manifestua aurkeztu dute asteburuan Ordizian.
Lokal horietako bat saskibaloi sailak erabiliko du eta bestea txirrindularitza sailak.
Hirugarren urtez jarraian, proba antolatu zuten urtarrilaren 22an.
Otsailaren 12an, 18:00etan, udaletxeko kultura sailean jarri dute hitzordua.
Ze bilakaera izan du jaiak?
Egunero egiten diet buelta bat, bi igual.
Osasun zentroa edo onkologikoa jarriko da beraiekin harremanetan, zein neurri hartu zehazteko.
Nahiz eta eguraldi txarra izan, askotan guk uste baino jende gehiago etortzen da.
Hemendik aurrera, hilean behin herriko leku interesgarriak bisitatuko dituzte; atzo Agirre-Etxeberrira joan ziren, musika eskolaren egoitza ezagutzera.
Zorionez, lan asko lehiaketa bidez lortu genituen eta horiek behintzat bermatuta ditugu.
Baina lotsarik gabe esan behar da: hein handi batean eskertzekoa da beraien jarrera gauzak ondo egin nahi horretan”.
Hala ere, musikari lotuta, lanean jarraitzen du Matilda Band taldeak, teknologia berriei esker.
Gainera, ederki moldatu gara telematikoki.
Gaztaro gogorra izan zuen, baina egoera irauli du: Ordiziako Jakintza ikastolako IKT arloko dinamizatzailea —Informazioaren eta komunikazioaren teknologiak— eta Ttiklik elkarteko kudeatzailea da egun.
Osasun krisiak eragin zuzena izan du establezimenduen salmentetan; ohikoaren ia erdia saldu dute.
Aurreko edizioarekin alderatuta kopuruak behera egin du baina antolatzaileak baikorrak dira.
Majori kiroldegiko aplikazioaren bitartez hartu behar dute txanda igerilekuko erabiltzaileek.
Izan ere, emakumeen lan baldintzak gizonezkoenak baino okerragoak dira eta grebaren helburuetako bat desoreka horrekin amaitzea da.
Horregatik, gutunean eskatu dute, «estatua kentzea»,kalean jarraitzea, «benetako probokazioa» delako.
Kontuan izan behar da 1.817 milioi horiek fakturatutakoa dela, ez irabazitakoa.
Lazkaoko Gazte Asanbladak erreka garbitzeko eguna izendatu du, gaurkoa.
Agur eta ohore XXI. mendeko euskal mendizaleon izenean”.
Talde bakoitzak ordu erdiko saioa egingo du.
Antolatzaileak albo batean zeuden sari banaketan, baina beraiek ere txirrindulariek adina txalo merezi dute.
Hori bai, autorea ni naiz.
Ikusteko dago datorren astean zer gertatuko den.
«Segan ez da jende askorik ibiltzen eta belaunaldi oso bat galtzen badugu, azkena izan liteke», ohartarazi du.
Txandakako kargu hartzean, Beasaingo alkate Aitor Aldasorok hartu du presidentetza.
Sukaldatzea gustuko badu eta menuan dagoen plateren bat nirekin egin nahi badu, sukaldatze prozesuan parte hartzeko aukera ere ematen diot, noski.
Ondo, ondo… Egunak etxean pasatzen, telefono mugikorrarekin eta tablet-arekin.
Ez da erraza izan, eta oraindik ere hor gaude.
Eusko Jaurlaritzak eskaini zuen lehenengo berea, eta, duela hamar-bat egun, Espainiako Gobernuak.
Ondorioz, Zumarragan auto ilarak sortu ziren.
Ezkiotik aterako da 08:02ean Izazpi mendira joateko, eta joan-etorrian ibiliko da 17:47ak arte.
Ze azokara joatea supermerkatura joatea baino arriskutsuagoa bada… esango didazu.
Hori bai, ospitaletik alta lehenago hartuta, «orpoko proba egitera ospitalera joan behar izan dugu, 48 ordura egin behar izaten den proba delako».
Ingeniaritzaren kasua horren da adibide bat, eta bereziki, mekanika arloan.
Zumarragako ospitalean 11 lagun daude ingresatuta eta bi sendagiri berri eman dituzte.
Urtarrilaren 27an bete ziren hamar urte Ordiziako Sueskola Fundazioak lehen ikastaro ofiziala eman zuenetik.
Ondoren, Iparra-Hegoak deituta, Anje Duhalderen abestia kantatzera.
Kutsatzea ekiditeko asmoz, familia burbuila berekoak direnak soilik sartu ahal izan dira multzoka Olentzerorengan.
Horrez gain, Urretxun, Errenterian, Donostian… zabaltzen gabiltz pixkanaka.
Taldean parte hartzeko, izen-abizenekin mezu bat bidali behar da hurrengo zenbakira: 679 78 24 69 edo 610 33 87 58.
Garai batean Mentekoste ondorengo asteburuan egiten zen, ordea.
Geroz eta gutxiago ordezkatzen gaituzten jauntxo hipokrita batzuen interesak babesteko kudeaketa ereduaren emaitza da.
Beti musukoarekin eta segurtasun tarteak mantenduta.
Oiarbidek esandakoaren arabera, Beasaindik Ormaiztegira joateko auto gidariak 0,38 euro ordaindu beharko ditu; Ormaiztegitik Zumarragara joateko, beste 0,74 euro; Zumarragatik Antzuolara, beste 0,48; eta Zumarragatik Bergarara, 1,41 euro.
Itaia Emakumeon Antolakunde Sozialistaren Goierriko lehen aurkezpena egingo dute gaur Legazpiko Gaztetxean, 19:00etan.
Lehenengo bi txandak beteta dauden arren, hirugarrenean izena eman nahi duenak aukera badu plazak bete arte.
Aurrekoarekiko 1,5 metroko tarte utzi.
Berez zirkuitu azkarra da Ormaiztegikoa, eta azken egunetako eguraldi lehorrak zoru gogor mantenduko du, nahiz izotza izan litekeen lehen probetan arrisku iturri.
Establezimenduek eta lokalek herritarrek ikusteko moduan jarriko dute lokalaren gehiengo aforoa zein den, bai eta barruan pertsonen artean bi metroko segurtasun-tartea utzi beharko dela ere.
Ordu eta erditik gora iraun duen saioa bukatu berritan, Iñigo Urkullu lehendakariak agerraldia egin du, neurri horiek azaltzeko.
Urtez urte igotzen, azken hiru urteetan bereziki.
Horrekin hasi nintzen eta horrekin jarraitzen dut.
Harrotasunez oroituko dut beti.
Entsegu pare bat egiten dugu parte hartu nahi duten herritarrekin.
San Silvestreko proba nagusien aurretik haurrentzako lasterketak izan ohi dira baina hauek ere bertan behera gelditu dira.
«Lana izan da, baina jolaslekua ere bai.
Soziolinguistika Klusterrak egin zuen kale erabileraren neurketak baieztatu du, euskararen erabilerak gora egin duela Ordizian.
«Ez dakit erraza edo zaila egin zaidan.
Horregatik, proposamena dugu zuentzako: hasiko gara hizkuntza ohiturak etxetik aldatzen?
«Musika-adar askorekin gozatzen ari naiz, ez dut etiketatzerik nahi»
Aitor Aldasoro alkateak gogorarazi zuen «aurrekaririk gabeko ekonomiko baten testuinguruan aurkeztutako aurrekontuak» direla, eta «COVID-19ak eragindako osasun krisiak egoera ekonomikoa erabat aldatu» duela.
«Batzuk autoak geldirik eduki dituztelako arazoak izan dituzte, baina bulegoa ireki ondorengo lehen asteak, orokorrean, lasai samarrak izan dira.
Pia Lovric eta Amarissa Kiara bikotearen aurka irabazi dute, 6-4 eta 6-4.
Ea datorren urteari begira berreskuratzerik dugun.
Herri nagusietan ere, kale-birak antolatu dituzte, eta herriguneetan ibili dira.
Ondo daude, baina egoera honetatik irteteko «ekaina iritsiko da», dio Martinezek amaitzeko.
Behar batetik etorri zen Ttiklik.
Aurrealdean pinuak landatu zirenetik, gurutzea ez da herritik ikusten.
Zumarraga eta Urretxuko mendi eta txokorik ederrenak zeharkatuko ditu, Antigua eta Santa Barbara tartean, eta Areizaga-Kalebarren plazan izango du hasiera eta bukaera, baita tarteko helmuga ere.
Oihana izango da protagonista.
Ordiziako Zuhaizti zentroan senitarteko eta gaixoentzat zerbitzua ematen dute baina etenda egon da.
PCR testa egin dutenek ere etxean geratu behar dute emaitza jakin arte behintzat.
EAE mailan berriz, 1.190 lirateke; guztira, 4.000 azterketa egin dituzte Jaurlaritzaren eskuduntzako hiru lurraldeetan –horietatik 981 Gipuzkoan–.
Beasaingo Loinatz Musika Eskolak musika festa egingo du.
Autobusaren aurretik, kamioia gidatzen ikasi behar izaten da.
Hala, Eusko Jaurlaritzak aurreikusitako protokoloari, udalak aplikatuko dituen neurriak gehituko zaizkio.
Haur eta gazteentzako aisialdi jarduerak ere berrekin daitezke, betiere, hamabost laguneko taldeetan asko jota.
Fitur azoka, informazioa emateko ez ezik, garrantzi handiko hainbat bilera egiteko ere baliatuko du Goiturrek.
Inbertsioen zati bat azpiegitura eta udal eraikinak eraberritzeko bideratuko dute: kaleak eta espaloiak eraberritzeko; Majoriren eraberritzerarekin jarraitzeko; urbanizazio proiektuetarako; eta irisgarritasuna hobetzeko, besteak beste.
Lanera joateko garraio publikoa erabiltzen ari direnen artean maskarak banatzen ari dira gaur.
Antzizar kiroldegiko rokodromoan egitekoak ziren baina egoerak ezinezkoa egin du.
Ozen esango dugu jendarte eredu hau jasangaitza dela pertsona gehienontzat.
Goierriko 500 bat ikasleri kale edo bale egiteko garaia iritsi zaie.
Isunak, larritasunaren arabera, 1.000 euro artekoak izan daitezke”.
Zegamatik eta Arantzazutik abiatu eta Aizkorriko gailurrerainoko (1.523 metro) bidea egin zuten 2017 hasieran Gailurra telebista saioko kideek.
Nahi izanez gero, biharko konponduta egongo litzateke kontua.
«Askok bizikleta zaharrak ganbaratik atera dituzte eta konpontzea behar dute.
Sei hizkuntza desberdinetan dago, ahal den irisgarritasun handiena izan dezan.
«Aukera hau emateagatik jaialdiari eskerrak» emanez hasi zuen aurkezpena Ezenarrok.
Izan ere, udalaren esanetan, “1. fasean sartzeak konfinamendua leuntzea ekarri du, eta beasaindarrek orain arte modu eredugarrian jokatu dute.
Jaietan lan asko egiten dugu, baina gaua aprobetxatzen eta goizetan ahalik eta lo gehien egiten saiatzen gara.
Hasiera eromena izan zen, denak urduri eta ilara luzeak osatuz», azaldu du Erosleko Ana Barcinak.
Oso zaila izango da partida irabaztea.
Langile horrek hamabost egun igaro beharko ditu etxean, segurtasunagatik.
Eta, hala ere, musu emango dizut kokotean.
Ligak 22 eta 0 galdutzat eman zien.
Zenbat istorio ez ote dira gertatu han?
Ez da nahitaezkoa; baina komeni da lanerako joan-etorrietan eramatea.
Guztiak «txikiak» direla zehaztu du aldundiak baimen eskaeran.
Arkumeak ez dira oraindik jaio Telleriarte auzoko Erraizabal baserrian, baina Artzaintxo egunak hasteko prestaketa lanetan ari dira dagoeneko Arantza Segurola eta Juanjoxe Aranguren.
Beraz, iragarritako ordaindutako lizentziaren baldintza zehatzak ezagutzen direnean baloratuko dira.
Gauzak horrela, ondorengo mezua bidali du Ezenarrok: «Ordiziarrak orain arte bezain arduratsuak izango direla espero dugu; guztiok garelako kontziente gure esku dagoela egoera honi aurre egitea».
Hala ere, badirudi astebururako eguzkiak eta hego haizeak giroa berotuko duela; iragarpenaren arabera, bihar 14 gradura eta igandean 18 gradura iritsiko dira termometroak.
Hasieran Xanti, Joxe Mari eta Joxe ibiltzen ziren erromeria eta festatan.
«Zarata ateratzea ongi dago, filmak interesa sortzen jarraitzeko»
Alkateak, oparitxo bat ere eraman zion Expositori, lora sorta eta Ordiziako irudia.
“Zuhurtziaz eta zentzuz jokatzeak kutsatze-zantzu oro saihestera eta ondorioz Beasaingo azoka ez egitera eraman du udala”.
Eskerrak eman nahi dizkiet Emaneurrekoei, orain bakarrik ez, duela bost urte ere, beste bakarrizketa batekin Ordizian izateko aukera eman zidatelako.
Astelehenean egindako batzarrean bi proiektu onartu zituen aho batez Ormaiztegiko Udalak.
Udazken erditik udaberria nahikoa aurreratua den artean Valentziako Costa etxeko laranja saltzaileak jarri ohi du bere postua atzeraxeago.
Bestetik, eskola modernizatzeko asmoa azaldu du alkateak: «Uda aldera izango da», adierazi du.
Aurrekontua urriaren 29ko osoko bilkuran onartuko dela aurreikusten da, EAJren gehiengo osoarekin.
Zazpi bikote lehiatuko dira Tolosako zezen plazan.
Nola bururatu zitzaizun denda hau irekitzeko ideia?
Nobedade ugari aurkitu ahal izan dituzte gaur postuetan, hurrak esaterako, 5€-an kiloa.
Euskara atzeraka ari zen ordurako?
Zer suposatzen du Segurarentzat, festa, bertan egiteak?
«Beharbada zure bizitza pertsonalerako ez dituzu nahi, baina lanean erabat txertatuak daude.
Gizarte ongizatean hainbat zerbitzuetan gastua igoko da Malu Vallesek nabarmendu duenez.
Aldez aurretik ulermena eskertuz, «epe laburrean Klasikoa baldintza normaletan jokatzea espero» duela nabarmendu du.
Inguruko dendarien eta bizilagunen erantzuna ere ona izan da”, borobildu du.
Bestetik, gure eta gure seme-alaben etorkizuna duina izatea nahi dudalako.
Bileretan hitz egindakoaren emaitza izan da «erabaki zuhurrena jaiak ez ospatzea» dela: «Birusa ez da desagertu, eta oraindik ere jende pilaketak ekiditea behar-beharrezkoa da koronabirusa ez dadin hedatu».
Oin Arin taldekoek ere lagunduko diete, ikuskizunean parte hartuz.
Larunbatean haur, gazte eta helduek kalejira jendetsua egin zuten, eta ondoren, dantza eta kantu ikuskizuna.
Frijitu eta gorde.
Zumarragako erdigunean eta Urretxun ere Eitzako jaietako banderak ikus daitezke.
Oraindik gustura gidatzen dut, baina gauez gidatzea ez zait gustatzen.
Bigarren urtea osatzera doa Gabirian adinekoentzat udalak antolatu zuen dinamizazio taldea.
«Ez dago mozorrotu beharrik», dio Lurrak.
Jai honen helburu nagusia, Mendebaldeko Saharan kokatzen diren eta garatze bidean dauden herritarrei laguntzea da.
Goiturreko bi teknikariok, bai Jonek eta bai nik, egiten dugun bakarra da ibilgailua bidetik irten gabe mugitu”.
Legoreggae jaialdia ez da galduko hala ere, eta «dagoeneko datorren urteko edizioari begira» jarrita daudela azaldu dute antolatzaileek.
Eta gusturago dagoenik ere bada, Kale Nagusiaren sarrerako oilasko erre saltzailea «hemen bistago gelditzen naiz, eta pasaeran nagoenez oso ondo saltzen da azken aste hauetan».
Goierri eskualdetik ere joango dira lasterkariak aurten.
Seguran, urteroko Iparra-Hegoa kultura-astea martxoaren 23tik 29ra garatuko dute.
Irakurle taldeak Euskal Liburuak Kalera egitasmoa prestatu du maiatzerako gustuko liburuak elkarbanatzeko.
Orain, bildutako guztiari irtenbidea emateko lanetan ari dira.
Beti helburu solidarioa izan dute buruan, beraien musika eskola ahaztu gabe, noski.
Aizkorri Mendizale Elkartean hartu behar dira, 19:00etatik 20:00etara, Arana kaleko bigarren zenbakian.
Gaur egungo eta lehenagoko musikariak elkartuta, Burrunbazale Eguna ospatuko du izen bereko txarangak Ordizian, bihar.
Herritar guztiak deituta daude mobilizazioetan parte hartzera.
Larunbat arratsaldeko eta gaueko giroa berezia dela esango nuke.
Beste bide bat ireki dut orain, pistatxoekin.
«Magikoa izan zen Flores ezagutzea, motibazio txorrotada bat eta segurtasun pertsonalaren sendotze bat».
Legazpiko alkateak bideo bidez erantzun die herriko ikasleek udalari egindako eskariei eta proposamenei.
«Datorren urteko festak orain artekoak baino hobeak izango dira»
Kutsatzeko arriskurik egon ez dadin, edukiera mugatuko ekintzak izango dira.
Teknologia berriak menderatzea ia derrigorrezkoa den garaian sortu da Inplantalariak proiektua.
Udaltzaingoaren presentzia egongo dela aurreratu dute.
Eusko Jaurlaritza aste honetan elkartuko da hezkuntza eragileekin ikasturte amaiera «kontrastatzeko».
Bukatzeko, familia argazkia atera dute.
Goierriko zentro guztietan izan ziren protestak, Beasainen, Lazkaon, Legazpin, Ordizian eta Zumarragan.
Hori dela eta, sarrera eta irteerak mailakatuak izaten ari dira.
Izan ere, Gipuzkoako Foru Aldundiko Ingurumeneko eta Obra Hidraulikoetako Departamentuak hainbat ibaitan egindako ikerketaren arabera, presa txikiek arrain espezie batzuen migrazioan arazoak sortzen dituzte.
Urretxu eta Zumarraga eremu horian daude, bi herrien intzidentzia tasa 200 gaixoen inguruan dagoelako.
Beasaingo Paperei dagokionez, Dorronsororen lehen argitalpena da, baina Alonso eta Garcia arituak dira aurretik: lehenak lana aurkeztu zuen 2010.
Olentzerori gutuna eman eta bide batez Aizpeako meatze gunea familian ezagutzeko aukera izango da.
Gaur arratsaldean lasaitasuna nagusi zen Zumarragako kaleetan eta ospitalean.
Lazkaon eta Seguran azoka fisikoki antolatuko dute eta Ataunen, aldiz, izango da, liburuen aurkezpenak izan ezik.
Larsabin dauden artzainek nahikoa baldintza onetan saltzea lortu dutela baieztatu digute, hilabete batean hitzartua baino gutxiago ordaindu izan bazaie ere, gerora berreskuratu zuten denboraldi hasieran adostu zen prezioa.
Larunbatean, 11:30ean, Loinazko San Martin plaza azpian Gorka Pragak sukaldaritza makrobiotikoaren inguruko tailer didaktiko bat eskainiko du.
Legazpiko eta alboko herrietako haurrek, gaurtik hasita abenduaren 23ra arte dute Mirandaolako Burdinolara joateko aukera.
Protokolo orokor hark, ordea, zehaztapenak izan ditu gerora, eta horietako batzuk berandu iritsi direla kexu da zuzendaria, «zaintza zerbitzukoa, edo jangelakoa», azken hau herenegun iritsi zela dio, zerbitzua dagoeneko martxan zegoenean.
Tabernei dagokionez, atzo arratsaldean bildu ziren udala eta ostalaritza establezimenduetako arduradunak.
Bilketaren ondoren, aste honetan bertan «300 manta Lampedusara (Italia) eramango dituzte, eta Itsas Salbamendu Humanitarioko kideek Aita Mari itsasontzian erabiliko dituzte hurrengo misioan erresketaturiko pertsona errefuxiatuei berotasuna emateko».
Nire irakasle izandako batek, proiektua garatzen laguntzeko prest egongo ote nintzen galdetu zidan.
Lanari dagokionez, ez dago hainbesteko eskaerarik eta leku batetik bestera joateko beharrik ez dudanez, asko aurrezten ari naiz.
Bandako zuzendariak diru asko irabazten ez zuenez, Madaya enpresan ere lan egin zuen eta musika eskolak ematen zituen.
Otadizalein, mediku etxe atzean, Saletxeberri eta Agerreko gurutzeetan, Intxaustin, Arratiñen eta Lauztierrekan utzi behar da.
Aurpegi politarekin hasi baldin bazen ere ekinean, hoztu eta zuritu egin zen berehala.
Goierritar askok egin zuen bat deialdiarekin.
«Itsasora erori ekaitzaren erdian, eta bere menpe bageunde bezala da», alderatu du Azantzak.
Gerora, egoera txarrenari irudimen eta kemen askorekin erantzun diote askok, etxera eramateko ekimenekin, asteazkenetako pintxo-potea ere etxean egiteko aukerarekin, etabarrekin”.
Klikatu eta ordenadorean Youtube zuzenean jarri nuen finala ikusteko.
Kontatuko dizut nola hasi zen.
Gabiria 2030 prozesua abiarazi dute, etorkizun hurbileko herriaren lan ildoak eta erronkak finkatzeko.
Irakurtzea ez da ariketa erraza jende askorentzako, are gutxiago liburu oso bat irakurtzea.
Euskal dantza desberdinak ikusteko aukera, taldeko musikarien laguntzaz.
Emilio Rosales eta bere familia Bartzelonatik etorri dira, eta Beasaingo Dolarea Hotela aurkitu dute oporrak bertan pasatzeko.
Fotoetxe argazki denda Nafarroa etorbideko 25. lokalean dago, baina luzapen bat du 23.goan, lehenengo dendan.
Abenduaren bukaeran hasi zen, eta itxialdiak martxa egokiari eragin badio ere, herriko gazteekin elkar eraginean eta plana lantzen ari da.
Herria biltzen duen marka izango da, Ordiziatik ordiziarrentzat sortua.
EH Bilduk agintaldiaren lehen urteurreneko balantzea egin du.
Eguraldia lagun izanik, 134 lagunek amaitu dute lasterketa luzea, eta 80k txikia.
Aurtengo uztailean, ordea, Espainiako Auzitegi Gorenak foru dekretua baliogabetu egin zuen, Estatuko Administrazio Orokorraren helegitea aintzat hartuta.
Gauza edo pasarte batzuk bai, nire bizitzatik edo nire lagunen bizitzetatik atera ditut.
Urteari errepaso bat eginda, gustura amaitu duzue?
Bekadunek, laguntza ekonomikoaz gain, laguntza teknikoa, osasun arlokoa, coaching-a edota komunikazio eta irudi arlokoa ere jasoko dute.
“Erantzukizunaren, ausardiaren eta argi luzeen garaia da.
Urruti gelditu dira azaroko lehen bi asteetan izandako 500 kasu aktiboak.
Egoera berri honetan, sarrera guztiak zenbakituak izango dira.
Hotz Legazpik bat egin du Zaporeak erakundeak Moriako (Lesbos, Grezia) errefuxiatuei laguntzeko helburuarekin antolatutako janari bilketarekin.
Lankide askori kuota kobratu diete, baina azken hilabetean ez dute batere lanik izan.
Hamar kanta dira.
Horren harira, Adur Ezenarro Ordiziako alkateak, bideo bat eginez, herritarrei baieztatu nahi izan die Kantoi tabernako langile batek positibo eman duela eta hedapena geldiarazteko behar diren neurri guztiak hartzen ari direla.
Biok postu berean jokatzen dugu, gainera.
Gorputza Hernaniko tanatorian egongo da gaur egun osoan, eta etzi goizean, larunbatarekin, egingo diote azken agurra eta omenaldia Polloeko hilerrian.
Oso oso ezberdina da baina oso pozik nago.
Aste honetan, enpresa bat ekarri dute, lokala desinfektatzera.
Diruen zati garrantzitsu bat, 50.000 euro, udal gobernuko EH Bilduk eta oposizioko EAJk abenduan sinatutako lankidetza-hitzarmeneko proiektu adostuak martxan jartzeko izango dira.
Jende asko etorri ohi da mus txapelketara, arrakasta handia izan ohi du, 40 bikoteetaraino iritsi gara azkenaldian.
«Igogailu bat jartzen badugu, mantenua ordaindu beharra dago».
Txirrindularien egoitza berria 1978an eraiki zen eta azken urte hauetan ez da erabili.
Sareren helburua 3.127.326 kilometro betetzea da, euskal herritar bakoitzeko bat, eta dinamikaren bidez euskal preso eta iheslarien egoera eta urrunketa politikak salatu nahi ditu.
Aurtengo deialdiaren leloa, mendietako biodibertsitatea babestea da eta zoritxarrez aurten ere ez dago ospatzeko handirik.
Finala bi saiotan jokatuko da, apirilaren 3an eta 4an, Madrilgo El Sol aretoan, eta bi onenek irabaziko dute ekainaren 19an eta 20an Gasteizen ospatuko den Azkena Rock Jaialdian jotzeko txartela.
Bideoa ere etxean prestatu dute, lagunen eta senitartekoen irudiekin.
Mendeurrena zoriontzeko, Ordiziako Udalak lore sorta eman dio Sindikatuari.
Atzoko ekitaldian, udal ordezkariez, dantzariez eta txistulariez gain, 100 herritar sartu ziren Antioko elizan.
Topa ostatuari dagokionez «denda txiki bat dugu eta lanean ari gara, behar-beharrezko produktuak saltzeko».
“ saioa bizi dugun garai honetan entzuteko eta adierazteko espazio bat da: koronabirusaren pandemia toki eta kolektibo ezberdinei nola eragiten ari zaien erakutsiko digun espazioa” azaldu du Leivak.
«Pare bat edo hiru-bat kontsulta egin dizkiogu, zalantza kasuetan.
Edukiontzi batzuk erre dira, baina inguruan ez du bestelako kalterik eragin.
Bestetik, Goazen gabiriar danok liburua eta ikus-entzunezkoa aurkeztu dituzte.
Bonuak 40 euroan erosi eta 50 euroko erosketak egiteko aukera izango da, ekainaren 20 baino lehen.
«Unean uneko egoerak eta erabakiak aginduko du uztailean udalekuak izango diren ala ez».
Hamasei baratza hutsik daude, hiru urteko lagapena iraungi egin baitzaie, eta udalak eskariak egiteko epea zabaldu du.
Irakasleak indartsu ikusten ditu, baina beldur pixka bat ere badute.
Orain ez daukat bisitarik egiterik eta etxean nago, ABEEan".
Lazkaon bi pertsona gehiago gaixotu dira.
Reagan eta Thatcher-en garaia izan zen.
Bertso eskolak grebarekin bat egin dute eta, beraz, Etxetikan Korroska ekimenak geldialdia egingo du.
Horretaz gain hidrogel desinfektatzaileaz garbituko dituzte eskuak.
Hasieran soldataren %1,5 ematen zioten Geroari eta egun %2,6 inguru.
Goierri Rallyesprintaren berri emateko prentsaurrekoa atzo iluntzean normaltasun osoan egin bazuten ere, gaur eguerdian Lazkaoko Udalak jakinarazi du ez dela jokatuko.
Saltzaileentzat ez ezik, erosleentzat ere azokak seguruak direla nabarmendu du.
Bihar sartuko da indarrean neurri hori, eta jakinarazi dutenez, ahoa eta sudurra estaltzen duen edozein maskara baimenduko dute –aukeran higienikoak eta kirurjikoak erabiltzeko gomendatu dute–.
Nekane Murga Osasun kontseilaria ere bertan izan zen.
Adibidez, Iztueta dantza taldeak dantza tailerra eskainiko du.
Ogia eta egunkaria erosteko ohiko ilarekin bat egin zuen eszenak.
Elizako organoa eta musika mota hori ezagutarazteko helburuarekin sortu zuen zikloa orduan Legazpiko parrokoa zen Iñigo Mitxelenak.
Horrez gain, Eukaliptoak Australiara!
Erabateko etxealdia ezinezkoa litzateke Brasilen Ormazabalen arabera.
Bi San Gregorion, eta hirugarrena ere Ataunen, Herri Antzokian igandean 18:30ean.
Legeak, «jokaera edo portaera nahasteak edo menpekotasuna dutenak kalera ateratzen utzi ditu, baina alzheimerra duten pertsonak, non gelditzen dira?»
Guztira 41 lagunek hartu dute parte herria eta inguruak txukuntzeko lanetan.
Lehenengo irteerak 9:00etan izango dira eta azkenak 14:00etan.
Hasiera eta amaiera idatzi nituen lehenik, banekien istorioak nolakoa izan behar zuen, eta tartekoa osatzen joan naiz, batzuetan gogo gehiagorekin, beste batzuetan gutxiagorekin…
Musika, etxealdia goxatzeko erreminta izateaz gain, bizilagunei gerturatzeko instrumentu ere bihurtu da.
“Beti esan dut ez neukala asmorik karguan luze egoteko, agintaldi bat ondo ikusten nuela.
Zuhurtzia inoiz baino garrantzitsuagoa dela azpimarratu du ministroak behin eta berriz.
Magnek Frantziako Tourra irabazi zuen 1931n eta 1934an eta Munduko Txapelketa 1936an.
Ziribulio Sound System kolektiboko bi kidek emanaldi berezia egin dute etxeko balkoitik, itxialdiko egunak eta auzotarrak animatzeko.
Egoera berrira egokitu behar dugu eta kito.
Gizonezkoei eragiten dieten gaixotasunen inguruan kontzientziazioa eta ikerketarako diru bilketa dituzte ardatz.
Ordainketa epea hasi baino hamabost egun lehenago alegazioak eta erreklamazioak jartzeko epea zabalduko da.
Nola mugimendu asko dugun guk, gauza batzuk falta izan ziren, ezin hornitu… Gero moteldu egin zen.
Ezin dugu gehiago.
Edukiontziak irekita egongo dira eta txartelik gabe erabil daitezke.
Antolakuntza zorrotza izan ohi du lehiaketak, eta aurten ere ez da gutxiagorako.
Berehalako elkarrizketa eskatu dute, "proposamen eta irtenbide adostu eta duin bat" onartzeko.
Gaur hasiko zenituzkete herriko festak Zerainen.
AEBetako XX. mendearen lehen erdiko giroa islatzen du, hegoaldeko landaketen gainbehera garaia.
Orain parte hartze prozesua jarriko du martxan Idiazabalgo udalak egitasmoaren inguruko iritzia jasotzeko.
Urretxun eta Zumarragan 19:00etan abiatuko da Goiargi abesbatza; Legazpin ere ordu berean irtengo da Santikutz abesbatza.
Garai bateko kontuak gogoratu dituzte bertan lan egindako lau emakumeek.
Sagardo dastaketa, adibidez, 28 urtez jarraian egin dugu eta patata tortilla lehiaketa 23 urtez.
Alegia, Iñigo Urkullu lehendakariak eskumena izango du herritarren joan-etorriak murrizteko eta jendea bakartzeko.
Farmazietan xaboi desinfektatzailea agortu egin zen eta janari-dendetan ohi baino erosketa gehiago egin ziren.
Helburua, halere, ez da ahalik eta lasterren bukatzea, hurrengo etapetara ongi iristea baino, eta egunekoa amaitzean Txanton tabernan utziko du dortsala herritarrek erronkaren zein puntutan dagoen jakin dezaten.
Gidatze eta atseden hartzeko denborak legez araututa daude.
Atzoko txosten epidemiologikoak hamaika kasu berri jasotzen ditu.
Astero, kontzertu, hitzaldi edo bestelako emankizunen bat egongo da herriaren bizia sustatzeko.
Eguzki eta Landarlan bezalako ingurumen elkarteen eginkizuna ingurumenaren defentsarako ahotsa izatea da, eta hura kaltetzen duten ekintzen aurrean modu aktibo batean parte hartzea.
Jerusalem eta Palestinako kolonia ilegalak batuko dituen tranbiaren lanak hasi dira.
Kirolari profesionalen entrenamenduak hasi eta errendimendu altuko zentroak zabalduko dituzte.
Herrietako kanporaketa ugari jokatu dira asteburuan eskualdean, eta Gipuzkoako finalerako sailkatu dira jada bikoteak.
Inkesta hori online egin da, ordea, eta egileen ustez horrek mugatu egin du arrakala teknologikoaren eragina emaitzetan.
Egunero egiten genuen txikiteoa, kuadrilla, eta hori bai, hori faltan ematen dut.
Arropa eta janari bilketa bat ere aurreikusten dute, urtean behin egitea beharrezkoa iruditzen zaielako.
Ez dute lagunekin txokolate-jana egiterik, baina bestelakoan egingo ez lituzketen gauzak egiten ari dira.
Izugarri gustatzen zitzaien hona etortzea.
Jokalari beteranoen arteko partida bat, Realeko jokalarien entrenamendu bat, Genuine ligako Realaren eta Eibarren arteko partida, bazkari bat, hitzaldiak… Egitarauarekin maiatzean hasteko asmoa genuen, ligak amaitutakoan.
Martxoan koronabirusaren osasun krisia hasi zenetik hona, 3.608 positibo kasu agertu dira guztira Goierrin.
Kontzentrazioa anbulatorioaren aurrean izango da, 12:00etan.
Uztailaren 12ko Eusko Legebiltzarrerako hauteskundeei begira, posta bidezko botoa sustatu nahi du jaurlaritzak eta horretarako leihatila bereziak prestatu dituzte.
Ordizian, astelehenean, otsailak 3, bilera egingo dute, Barrena Kultur Etxean, 18:00etan.
Boluntarioen eskutik egin dute banaketa: “Deialdia egin genuen, eta adin guztietako herritarrak animatu dira, baina batez ere, gazteak, eta eskertzekoa da”.
Eta iturrira joan zen suila hartuta.
Imanolen abestiak barruraino sartzen diren horietakoak dira.
Aurten, indarra hartu duen ohitura eta eguraldi ona lagun, korrikalari askok parte hartu dute Goierriko lasterketetan.
Gonbidapenik gabe geratu direnei, gogorarazi Goierri Telebistak kontzertua grabatuko duela eta kontzertuaren hurrengo astean Beasaingo udalaren -ko kanalean ikusgai egongo dela.
Orobione aurrean, berriz, dantzaldia egingo dute.
Bestetik, euskararekiko giroari eusteko, bi komiki pertsonai sortu dituzte eta tira batzuk zabalduko dituzte sare sozialetan, Euskaraldiarekin zerikusia duten egoerak adierazteko.
Europako Batzordeak antolatutako Natura 2000 sarietan finalista izan da Landarlanek ekoitzitako 'Aralar, mundua leku den lurra'.
Hala, hondakin mota hori ateratzerako garaian, egutegia errespetatzea garrantzitsua dela gogorarazi du Sasietak, baina oinarrizko arauak ere.
Lesbosen dauden errefuxiatuen eta Zaporeakeko boluntarioen egunerokoa ezagutzera eman nahi dugu erakusketaren bidez.
Ohiturari jarraituz, suziria, atzo bota zenuten, ezta?
Osasun sailak ez du zehaztu azken 24 orduetan egindako test kopurua lurraldeka; EAE mailan, 140.665 PCR eta 83.415 test azkar egin dituzte orain arte.
Baina azken asteetako agerraldiek eta horien inguruko albiste kezkagarriek atzera bota ditu bezero batzuk eta hartuta zituzten 5-6 eguneko egonaldiak bertan behera utzi dituzte.
Angel Perez Txindoki Atletismo Taldeko kirol zuzendariak aitortu du pozez zoratzen daudela.
Ikustea asko gustatzen zait, telebistan edo zuzenean: txirrindularitza, tenisa… Denbora librean, lagunekin nonbaitera joan, zerbait hartu, haiekin denbora pasa…
Dagoeneko, sei hilabete igaro dira COVID-19aren eraginez alarma egoera indarrean sartu zenetik.
Altzagako Olagik, Ataungo Urbitartek, Legorretako Auliak, Olaberriako Etxe Zurik, Ordiziako Tximistak eta Zeraingo Oihartek hartu dute parte ekitaldian.
Nik bat egiten dut erabat grebarekin, soldata duinak, pentsioak… denok ukitzen gaituzten gaiak eta aldarrikapenak direlako.
Alarma Egoera maiatzaren 24ra arte luzatzea onartu du Espainiako Kongresuak, Sanchezek zuzentzen duen gobernuaren proposamenak, EAJ eta Ciudadanosen babesa jaso eta gero.
Horren ordez, herrietako plazetan elkartu eta argazki jendetsuak atera dituzte.
Beasainko konpainiak iragarri du lanen guztizko zenbatekoa 45 milioi eurokoa izango dela.
Ordenantzako neurriak natur baliabideen (larrea, ura) eta azpiegituren erabilera iraunkorra bermatzeko egiten dira, beste hitz batzutan esanda, ingurumenarentzako, abeltzainentzako eta bisitarientzako mesedetan egiten dira.
Baina luzerako zihoala ikusi zen, eta oraindik ere luzerako dela dirudi.
Duela hamar urte baino kopuru handiagoa da, baina proportzioan %1 txikiagoa da.
Elkargoak, Gipuzkoako erizain askoren artean kezka eta haserrea sumatu duela dio, azken asteetan ikusitako jarrera eta irudiak direla medio.
Gainontzeko Goierriko herrietan bezala, Seguran pixkanaka ari dira egokitzen alarma egoerak eragindako neurrietara.
Gogorra izan al da bertan behera utzi behar izatea?
Iragarri dute ikastetxeetako zuzendaritzei eskolak eteteko eskatuko dietela, ekintzak burutu ahal izateko.
Dantza egin arren uztailaren 2a oso mugatua geldituko da.
MARTXOAK 29. Goierriko lehen heriotza: Beasaingo 83 urteko emakumezkoa.
«Pozik nago denbora gutxian proposamen asko jaso ditudalako»
Joxek hitza hartu eta gaur egun Ataunen herritarrek parte hartzen duten auzolanen berealdiko zerrenda irakurri zuen.
Gure partetik, besteenganako errespetu falta bat iruditzen zitzaigun aldatzea.
Nik ez hartzeko esaten nien, eta hartu ahal izateko urdaiazpiko ogitarteko bat ekarri beharko zidatela.
Galde diezaietela konfinamendu betean hozkailurik edo bitrozeramikarik gabe gelditu direnei… Zorionez, etxetresna elektriko dendek ez diote lan egiteari utzi.
Orfeo ikertzaileak iraganetik etorkizunera bidaiatuko du eta laborategiko gizakiei benetako askatasuna zer den irakatsiko die.
Hasteko, gel hidroalkoholikoa eta eskularruak jarriko ditu udalak herritarren eskura bi mahaitan, hilobiak eta panteoiak garbitzeko.
Pasa den astean hasi ziren saioak, eta asteburuan, Gala Nagusia egin dute Herri Antzokian.
Finala maiatzaren 1ean jokatuko da, Santikutz jaien barruan.
Gu ez gaude hilda, nolabait esatearren, ralenti moduan gaude.
Emanaldia 19:00etan izango da, herri antzokian.
Murphyk eta Anaconak osatu dute podiuma.
Lehen fasean Beasaingo mugikrtasuna nola hobetu planteatu zuten, bigarrengoan gaika landu, hirugarrean ondorioak aplikatu eta laugarrenean ebaluazioa egin.
Seguran adibidez, igandean, 11:00etan izango da meza, Komentuan; larunbatean ez da mezarik izango.
Mutiloako Ostatuak jatetxea zabalik mantentzea erabaki du, nahiz eta egunotan oso jende gutxi dabilen.
Zaparrada handiak iragarri ditu, eta zenbait lekutan handiak izan daitezkeela esan du, batez ere Araban.
Orain arte eremu batzuk itxita egon dira, baina bezeroen jarrera ona eta pandemiaren bilakaera ikusirik, espazio guztiak zabaltzea erabaki dute.
Kale Gorrian kolektiboa, Txakur Gorriako Mariñe Arbeo, Ordiziarrockeko Urko Ruiz de Apodaka eta San Agustin kulturguneko Xabier Aranbarri izango dira bertan, Dar dar produkzioak-ek dinamizatuta.
Halaber, igande honetan Udalaitzera joango dira.
Hala ere, baztertu egin zuten bigarren konfinamendu orokor bat ezartzeko aukera.
Artimaña estudio donostiarra bi eguneko tailer bat programatua du, arkitektura efimeroaren mugimenduan, borda moderno bat auzolanean altxatu, eta bi hilabeterako leku batean uzteko.
Musikaren atalaz, berriz, Gari Otamendi eta bere biolina eta Araitz Bizkar eta bere gitarra arduratuko dira.
Baina bisita didaktiko honek baditu osagai gehiago.
«Egunean egunekoarekin bizi diren herritar gehiengoarentzat etxean gelditu beharra ekarri zuen horrek, etxean zer janik gabe, eta janaria nahiz lana lortzeko aukerarik gabe geratu ziren.
Asmube elkartearen eskutik margo erakusketa, Igartzan.
Merkataritza-establezimenduek, elikadura-establezimenduek, farmaziek eta erregaien zerbitzuguneek izan ezik, 21: 00etan itxi beharko dute.
Hector Olabegogeaskoetxea Irizar e-mobility-ren zuzendari nagusiak, autobusa “proba pilotua hasteko prest” dagoela azaldu du, “bide publiko batean eta funtzionatzeko baldintza errealetan”.
Maskararekin, hidrogela emanda eta tenperatura neurtuta hasiko dute eguna.
Ikasleek 260 matrikula inguru egin dituzte datorren ikasturterako, eta hori, “Aizkorpe bailarako herritarrek herrigintzarekiko eta musikarekiko duten konpromiso tinkoaren adierazgarri” dela uste du musika eskolak.
Zirkulazioari dagokionez, erkidegotik igaro daiteke, baldin eta beste leku batera joateko bidaia baldin bada.
Sarbidea kontrolatzeko kamera adimentsu bat garatu dute.
“Hezkuntza arloan bereziki.
«Borrokan» ari dira Ezkioko Berroeta gaztandegikoak.
Gazteen eta helduen mailetan, gaia, neurria eta doinua libreak dira.
«Helburua ahalik eta partida gehien irabaztea zen.
Zorrak handitzen ari zaizkigu egunetik egunera», azaldu zuten.
Azkeneko urteetan sari mordoa jaso duzue.
Hilabete batzuk beranduago, formatoa erabat aldatuta eta COVID-19ak markatzen duen erritmora egokituta, Euskal Herriaren iparraldearen eta hegoaldearen arteko harremana bultzatzeko helburua duen jaialdia bueltan da.
Nik ere biloba bat dut, zortzi urtekoa, eta euskaraz erantzun nahiko nioke.
Ez da kalera ateratzen gu ikusteko.
Beasaingo boto-harrobiari aise eutsi dio EAJk, baina 200 papertxo galduta.
Pantailetatik kanpo ere izango dituzte ekintzak.
Alfer-alferrik ari garela dirudi.
Egoera berezi honetan, «ezingo dira gauza asko egin, baina daude beste baliabide batzuk».
Musika ikasgaia zegoen, Falangearen delakoaren esku.
Hauteskunde mahaiko kide izateko izendatuta zeuden hainbat herritarrek ere, beraien kezka adierazi diote udalari, horietako batzuk bakartuta baitaude, eta beste batzuk mahaian egoteko beldur direla helarazi diote udalari.
«Desinformazioa» egitea eta «adarjotzea» dela salatu du.
Uztailaren 12ko hauteskundeetarako posta bidezko botoa errazte aldera, bulego batzuk arratsaldez ere zabalduko dituzte.
Ogi tostak, bakailaoa, arrautzak, untxia, hirugiharra, azpizuna… izan dira pintxoen protagonistak.
Hainbat aldaketa garrantzitsu, osasun arreta guztia elkartzeko eta hainbat zirkuitutan antolatu ahal izateko.
Asteazken goiza izanda, hutsik baitago, feriako posturik eta jenderik gabe.
Hartutako neurri horiez aparte, igandean desinfektazio lanak egin zituzten aipatutako tabernak dauden tokian, Etxezarreta kalean, eta baita inguruko kaleetan ere prebentzio neurri gisa.
«Aitak animatu nahi ditut, bereziki.
“Begi bistakoa da, Legebiltzarkide lanak egiten hasiko den honetan, Beasaingo Udalari ezingo diola erabateko arduraldia eskaini.
COVID-19 koronabirusaren izurrite arriskuak, ordea, neurri murriztaileak harrarazi ditu han ere.
Egutegian ez zetorren aldapa gogor batekin topo egin dute txirrindulari profesionalek.
“Zenbat eta txakur gehiago, arazoak sortzeko aukera gehiago”, hasi da Xabier Arrese, Kangune txakurrak hezteko eta bizitzeko guneko arduraduna: “Horri bueltak ematen genbiltzala, txakurrak gizarteratzeko beharra ikusi genuen.
Hedoi Etxarte eta Nerea Fillat gonbidatuko dituzte, abenduan atzeratutako hitzaldira.
Gauzak horrela, kirol jarduerak irailaren 28an hasiko direla aurreratu du Rivelak: «Data hori da kirol ekintzen hasiera emateko aukeratutako data eta aurretik izena eman beharko da, MajoriApp-ren bidez, eroso eta azkar».
Orduan hasiera itzela izaten zen, eta gero ahal zen bezala eusten genion.
Udaleko kirol zinegotziak esan duenez, «udazkenera atzeratzea baloratzen» ari dira, «nahiz eta oraindik goiz den ezer baieztatzeko».
Oso harreman ona genuen elkartearekin, eta txapelketa batera antolatzen genuen.
“Zorionez, herriko kultur eragile askorekin lan egiteko aukera izan dut nire lanbideari esker.
Orain arte beraz, musika izan da lehenik eta ondoren letrak.
Klase eta azterketak bertan behera geratu ziren osasun larrialdian.
Bestalde, «argazkilaria ere lotuta» zuten.
Covid-19 birusak eragindako osasun krisiak eragin du atzerapena.
Dekretua irakurrita, ulertzen da alarma egoerak iraun bitartean ez dutela kalean protestak egiteko baimenik emango.
Errepideko txirrindulari denboraldia hastear dela, eta sorterriko proba jokatu aurretxoan, Euskadiko ziklo-kros txapeldun titulua lortu du Gorka Izagirre profesionalak (Ormaiztegi, 1987).
Barandiaranek ia bizitza erdia darama softballean jokatzen.
Urte osoan zehar dozena erdi bat lagun ibiltzen dira antolaketa lanetan eta asteburuan 80 laguntzaile inguru elkartzen dira.
Iñigo Urkullu lehendakariak uztailaren 12rako deitu ditu Eusko Legebiltzarra osatzeko hauteskundeak.
Horietan, eta eguerdian Hego Euskal Herriko lau hiriburuetan (145.000 manifestari, denera) pentsiodunak izan dira martxen buru.
«Lehenengo fase honetako baldintzetan, seguru aski, dirua galduko nuke.
«Bigarren alderdia izatea lortu dugu eta egoera zaila izan arren jendeak konpromiso handia erakutsi du gurekin».
Bere etxeko pasilloko 10 metroak, 16.800 aldiz igaro zituen: «kilometro bat egiteko, ehun buelta, beraz 168 kilometro osatzeko, 16.800 buelta».
Azkenean, zure lanaren fruituak ikusten hasten zaren eguna da nolabait.
Ahal den neurrian,zeren urduritasuna ere naturala eta gizakiarena da.
Ale guztiak PDF-ra pasa dira eta bihartik aurrera webgunean kontsultatu eta irakurri ahal izango dira.
Eta badu harro egoteko beste arrazoirik, herriko plazan hasi eta bukatzen baita Gipuzkoan homologatutako lehen PR (ibilbide laburra) bidea: Arama-Altzagarate-Arama zirkularra.
Apirilero bezala, gaur egitekoa zen Artzain Eguna, baina bertan behera utzi zuten koronabirusagatik alarma egoera ezarri zenean.
Orain Aste Santuko oporrak dituzte hezkuntza sisteman.
Emanaldi horietako baten entseguan ezagutu nuen eta lehen momentutik oso ongi konpondu ginen.
Eta Sorgintzulo 1 eta 2ko balkoietan kamisetak jarri dituzte.
Beasaingo Udalak inguru hau biziberritu egin nahi du eta erabilera handiagoa eman.
Intxaustik berak jarri zuen martxan Aizkorpe Kontsumo taldea duela bi urte.
Jende asko inguratu izan da pasa den urteetan?
Helduek 4 euro eta haurrek 2 ordaindu behar dute, eta izena aurrez eman (943 18 03 35).
Fabriketako lan baldintzak hobetu zirenean dena aldatu zen.
Goierriko ferien panorama horrela zegoela, apirilaren 8an Eusko Jaurilaritzako Osasun Sailaren agindua iritsi zen, asteroko azokak debekatzen zituena.
Pentsatu genuen egoerak uzten zuen bezain pronto egingo genuela eta dagoeneko iritsi da egun hori.
Momentuz ez da eskualdean beste koronabirus kasurik atzeman, baina erakundeen gomendioak jarraituz, segurtasun neurriak eta protokoloak jarri dituzte martxan beste hainbat lantegitan.
Aste honetan edo datorren astean hasiko dira diagnostikoarekin Amenabarrek esandakoaren arabera.
Rapa, artea eta irratia uztartu nahi izan ditu.
Emaitzek lagundu ez badute ere, ezustean iritsi da enpresaren erabakia.
Langile berriak kontratatu dituzte hutsune horri aurre egiteko.
Orain arte egin bezala, bonuak merkatari, tabernari eta zerbitzu establezimenduetan jasoko dira.
Lehenengo partidak bihar jokatuko dituzte, 21:00etatik aurrera, mus txapelketetan tradizio handia duen Karibe Zaharrean.
EAJko Joseba Agirretxea eta Iñigo Barandiaran diputatuek eta Aitziber Meabe eta Izaskun Zubeldia zinegotziek prentsaurrekoa eman dute gaur Legorretako geltokian.
Orain abian den Baratze Parke Sareko Udako Baratze Ederrenak lehiaketan ere parte hartzeko aukera izango dute baratzekideek.
Lazkao Kirol Elkartea izan da antolatzailea eta Euskaldun txapelketarako balio du probak.
Horrela, oposizioan egon ziren alderdiak, Santamariak mankomunitatean pisten alde emandako bozkaren erantzule egin zituen.
Pixka batean, azkeneko tragoa eta otordua hartu zuten askok.
Maiatzaren 15era bidali behar dira gutunak eta marrazkiak posta elektronikoz.
Gizon eta emakumeen berdintasun eza dago halako erasoen oinarri-oinarrian, emakumeak kontrolpean izan nahi dituzten jarrera eta ideia matxistak.
Antolatzaileen esanetan, agintarien gomendio guztiak jasoz hartuko da erabaki hau.
Bueltan, ordainketa egiteko jarraibideak esango zaizkie, eta behin ordainketa eginda, onartuak izango dira.
Asmoa da gure ingurumenari laguntzeko paper gutxiago erabiltzea eta herriko aguazilei lana erraztea, eta beraz ardurarekin jokatu».
Bai, dudarik ez dago.
Trans-formatzen jardunaldia martxoaren 28an izango da, eta bertan parte hartzeko igandea baino lehen eman beharko da izena.
Natura zein kulturaren ikuspegitik zaindu beharreko altxorra.
Hiru talde egongo dira: negozioak itxita eduki dituztenak edo fakturazioan %75etik gorako jaitsiera izan dutenak, negozioa irekita eduki arren fakturazioan aurreko sei hilekoarekiko %50 eta %75 bitarteko jaitsiera izan dutenak eta azokan postua dutenak.
«Bertso katearen helburu nagusietako bat saltsa sortzea zen eta oraingoan bertsoari eman nahi izan diogu protagonismoa».
Datozen egunetan zehar 12 eta 17 urte bitarteko gazteek Olaberrian oinarrituta dagoen mahai-joko bat jasoko dute.
Dena prestatu ahal izateko izena eman behar dute interesdunek udaletxean.
Bai, kontratazioak beste modu batean egin genitzakeelako garai batean, txirrindulari solteak ekar zitezkeen, eta horregatik lortu genuen, Giurundi eta Gianni Mota ekartzea.
Bolumen handiko etxeko traste zaharren bilketa zerbitzuak jasotzen ditu edo garbigunera eraman daitezke.
Azaldu behar luketen zerbait da, baina ez dute egin.
Hala, 32,24 euro ordainduko dira gehienez.
Aurre matrikula egiten duenak %5eko deskontua lortuko du.
Sarrera bakarra eta irteera bakarra izango dute igerilekuek.
Orain arte beti maiatzean egin dugu.
Etxeko langileen kasuan, Gizarte Segurantzak eta lan-agintaritzak egoeraren jarraipena egin behar dute, eta norbera babesteko ekipamendu egokiak jarri behar dituzte.
Deseskalada fasean, astelehenetik aurrera, taberna eta jatetxeei terrazak jartzeko baimena eman zaie, “beti ere oinezkoentzako pasabideak bermatuz”.
Hildakoen “senideei eta laguneei, eta haiek zaintzen egon diren langile guztiei, elkartasuna” adierazi diete.
Renfe bere aldiriko trenak berritzeko lehiaketa bat egiten ari da: 2.726 milioi euroko eskaera erraldoia.
Adin tarte horretan aldaketa handiak ematen dira, baina oraindik osasuntsu daude mentalki», zehaztu du Garruesek.
Lehenik eta behin, Euskaraldiko web orrialdean dagoen erakundeen erregistroan, familiaren izen-ematea egitea proposatuko da.
Aitziber Garmendia aktore zaldibiarrak zuzeneko saioa egingo du gaur.
Parte hartu nahi dutenek, dantza egin eta hura horizontalez grabatu dezakete eta Aurtzakako arduradunei bidali.
Oier Alkorta azpeitiar gaztearentzat ere izan zituen hitz batzuk Luzuriagak, elkarrekin hasi baizuten txapelketa: «Alkortarekin jokatzen nuen lehenengo aldia zen eta oso gustura aritu naiz txapelketa osoan zehar.
Kostaldea ere ez dago horren urrun.
Zortzi udalerri daude ordezkatuta, beraz, kontseiluan.
Gorka Nuñez beasaindar eta Vitale enpresako bazkide fundatzailearen bitartez ahal duten neurrian laguntza emateko, herritarren eskura jarri dute doan berriki sortu duten entrenatzeko App-a.
Pertsonalki eta animikoki nola daramazue alarma egoera?
Inor gutxi harrapatu du jokoz kanpo futbol liga ez profesional guztiak amaitutzat hartzeko erabakiak.
Politika orokorretara itzuliz, zeintzuk dira bi erronka horiek betetzeko proposatzen dituzuen lan ildo zehatzak?
Baina urritik etxean itxi gaituzten arte, batere kirolik egin gabe nenbilen.
Guztira 675 ikaslek hartu dute parte jaialdian.
Asteburuan jokatu dute Espainiako Eski Kopa Boi Taull-en.
Antolaketa lanak ez dira errazak izan.
Xabier Mendiaraz goierritarra, berriz, izan da Master 50ean garaile.
Izagirre anaiek biek batera osatu zuten azken txanpa.
Hiri Ordenamendurako Plan Orokorrak lehendik onartzen zuen lokaletan etxebizitzak jartzea, eta aukera hori arautuko eta xehetuko du ordenantzak.
Esaterako, natura margotzea ere gustatzen zait, bizia ematen digulako eta bere alde borroka egiteak merezi duelako.
Aste honetan egitekoa zen Seguran 25. Iparra-Hegoa jardunaldia.
Gizarte Zerbitzuek esaten digute janaria nori eman.
Ospitalean zazpi lagunek jarraitzen dute zaintzapean.
Tartean dira, hiru goierritar: Joseba Insausti ordiziarra, Francisco Javier Muñoa zeraindarra eta Ander Barandiaran idiazabaldarra.
Azaroan aurkako botorik jaso gabe aurrekontuak ateratzeak ematen dizun pozaren ondoren orain dator naturaltasun osoz uztea.
Saroi Jauregik lehendakari kargua uztea erabaki du, nahiz eta bertsolaritzari lotuta jarraituko duela ziurtatu duen.
Udaltzainek eta ertzainek geltokitik gaztetxera joan dela uste dute eta handik Urtatzara.
Gurea orain oso sukaldaritza dinamikoa eta aktiboa da.
Neguan, asko, eta udaberrian ere bai.
Iragarri bai (igandean), baina BOE aldizkari ofizialean argitaratu ez direnez (atzo arte), indarrean ez dira sartu.
«Sagasti berriak sartzen ari gara»
Protokolo batzuk daude.
Hori bakarrik ez, mendira oinez joan direnen istripuek ere gora egin dutela dio.
Aranealde elkarteko lerro dantza taldearen emanaldia.
Eta pentsatu genuen, zergatik ez?
Haragi loteak eta hanburgesak dituzte aukeran.
Guztira 24 ekoizlek jarriko dituzte postuak.
“Patricio Etxeberriaren industriaz gain, Legazpin beste industrialde handi bat ere izan zela ikasteko balio izan digu”.
Alarma egoeraren bilakaerak eta ondorengo asteek baldintzatuko dute Goierriko uda.
Gizarte Politikako foru diputatuak, Maite Peñak, eta Ordiziako alkateak, Adur Ezenarrok bilera egin dute gaur goizean, Ordiziako San Jose adinekoen egoitzako inbertsio proiektuak partekatu eta alderatzeko.
“Guri proposatu ziguten musika tradizionalaren inguruko emanaldi bat emateko.
Zumarragan 8 sendagiri eman dituzte eta Ordizian beste zazpi.
Gonzalezek jakinarazi du arazoren bat izan zutela higiene produktuekin hasieran: «Eusko Jaurlaritzak deitu zigun hartu beharreko neurriei buruzko jarraibideetarako, eta momentu horretan lortzeko zaila zen, baina bigarren astean arazorik gabe ekin genion».
Neguaren hurbiltasuna gogora ekarri nahian edo, abenduko lehen ferian giro hezea, hotza (6 gradu inguru).
Geroz eta gehiago.
Bihartik aurrera, berriz, Urretxuko eta Zumarragako bertsolarien bertsoak entzuteko eta irakurtzeko aukera egongo da.
Udalak, halere, telematikoki egiteko gomendatu du segurtasuna bermatze aldera.
Aire zabalean egotea asko baloratzen dugu.
Gizonezkoen lehen taldea sailkapenaren erdi aldean ibili da denboraldi osoan eta gaztetxoen artean ere izan dira garaipen gogoangarriak.
Bestela, deiak ez ditu hartzen gauez, ez duelako arriskatu nahi, bezeroa zein baldintzatan datorren beldur da.
Osasun Sailak herenegun baieztatu zuen kasua eta jada 317 positibo atzeman dira eskualde osoan.
Koronabirusaren krisia amaitu arte, Espainiako Gobernuak, herenegun azaldu zuenez, muga igarotzeko debekua dute Espainiako nazionalitatea ez dutenek edo egoiliarrak ez di- renek, ez bada pisuzko arrazoi batengatik bederen —lanera joatea, adibidez—.
Gehienez 6 pertsona elkartzeko neurria mantentzen da.
Joseba Izagirrek azaldutakoaren arabera, itxita jarraituko dute egoera baretzen ez bada: «Gaur erabakiko dugu zer egin».
Diru horren parterik handiena COVID-19 programara joango da: enpresa txikiei eta ertainei eta autonomoei laguntzera.
Senitartekoek eta lagunek txantxetan esaten didate behin kapitaina izango eta ezin nautela ikusi.
Espainiako Gobernuko eta Autonomia Erkidegoetako ordezkariak bat datoz; babes-maskaren erabilera orokortu egin behar da leku publikoetan.
Argiztapen, musika eta bestelako atrezoo guztia, herritarrek musu-truk atondua zen, nola ez.
Lehenak atzo ekarri zituzten, Morentini motakoak 3,5 euroan kiloa.
Eusko Jaurlaritzaren Osasun sailak gaur (osteguna) argitaratu duen txostenaren arabera, Zumarragan bi kutsatu berri daude.
Bidegorriak gure tabernari ere mesede egiten dio, noski.
Emakume bat gaizki tratatzen denean biziari kalte egiten zaio.
Horien artean, esne-hautsa, pixoihalak, xaboia, toailatxoak eta poteko janaria dago.
Kontziliazio erantzunkidean sakontzeko konpromisoa hartua duten 35 enpresak osatzen dute sari hori.
Bi aste pasa, lanean ari da, «aldez aurretik txanda hartzen duten bezeroei arreta ematen hasi» zen.
Udaletxeko balkoia ikurrina luzearekin eta herriko bandera horiarekin apainduta, bozgorailuak jartzeko soilik izan da gaur.
Bestalde, urriaren 3an, manifestazioa egingo dute Bilbon.
Mikologiari dagokionez, Basoakoek kanpoko onddoetan 80kg ekarri dituzte, 12-25€/kg balio zuen.
Nahiz eta maiatzaren 26tik aurrera zentroa ireki ahal izango duten, zalantzak ditu.
Gaztaren ekoizpen prozesu osoa eta artzainen bizimodua bertatik bertara ezagutzeko aukera paregabea da GR-283 edo Gaztaren Ibilbidea, Aralar eta Aratz-Aizkorri parke naturalak zeharkatuz eta Goierriko herrietako ondarea ezagutuz.
Zinegoak jaialdiko Julen Nafarrete eta Adur Ezenarro alkatea, Ordiziako Herri Antzokian.
Dendan bi bezero bakarrik sartu daitezke eta, muga horrekin ahalik eta zerbitzu onena ematen saiatzen ari gara».
Hortaz, jada ez dago eremu gorrian.
Enpresa horrek piezak mekanizatzen ditu eta hidroelektriko eta aeronautika alorretarako piezak egiten ditu.
Aurten zein asmo duzu?
Oraintxe, gastu horiek nola kendu «borrokan» dabil, «zer egin daitekeen diru sarrerarik izan gabe, gastu hoiei aurre egiteko», hori da oraintxe duen kezka handiena.
Eusko Jaurlaritzaren diru laguntza jaso du Itsasoko Udalak natur ondarea babesteko.
Goierriko adinekoen egoitzetan ez da gaixo gehiago atzeman asteburuan.
Hautesmahaiak ikastolako eraikuntzatik kanpo jarriko dituzte, aurreko eta atzeko pilotalekuetan eta patioan.
Tantaka bada ere, oraindik koronabirusarekin kutsatutako kasu positibo gehiago ateratzen ari dira Goierrin.
Datozen lau urteetan eutsiko diote karguari.
Karta edo txupetea eman nahi dietenek otarra batean utzi beharko dizkiete.
Harreman zuzena dugu minbiziaren gaixoen elkarteekin, eta asko eskertzen dute.
Azoka neurri guztiak hartuta egingo dute.
Azken asteetan sare sozialetan eta herrian hedatu da erasoaren berri eta atzo, Ordiziako Koordinadora Feministak ohar bidez baieztatu zuen, «hain justu guk salatutako puntu kritikoaren inguruan gertatutakoa».
Datorren ikasturtean Arazo egoera hauek eskolara eramatea lan interesgarria izan daiteke».
Kultura-sektorea “oso kaltetuta” aterako dela eta, leuntzeko “osagarriak” antolatuko dira Lazkaon.
Halere, gogorarazi du koronabirusak erasateko arriskua oraindik badagoela eta segurtasun neurriak errespetatu behar direla.
Lazkaoko Gurutze auzuneko 3. eta 4. dorreen eta Hirigoien 20-26 etxe-blokearen arteko plazaren azpian lurpeko aparkalekuak egiteko egitasmoa aurkeztu du Lazkaoko Udalak.
Emazteari eskerrak emateko ere baliotu dute zabaldutako oharra: “Agur esaten diogu Mary emazteari ere, aurten emakume-taldean jokatu baitu gurekin”.
Salbuespen gisa, turismo-ostatuak, ezinbesteko zerbitzu deklaratutakoak, zenbait kasutan irekitzea baimentzen da.
Aurrerago, Ederrena zaharreko tabernara eta Gernikako Arbola plazara pasa ginen.
Dena den, jendeak bideoa egin izana eskertu du.
Izan ere, aste hau oso garrantzitsua izango da», gogoratu du Urretxuko alkateak.
Oker ez banago, urtarrilaren 23 inguruan atzeman zuten lehen kasua, hain juxtu, urte berri txinatarra ospatzen denean.
«Abuzturik onena izan gabe, Goierrin gutxienez gau bat igaro duten 16.320 turistek 752.000 euroko diru sarrera eragin dute».
Baina filosofiarekin eta pazientziarekin hartu, eta gauza ezberdinak egiten aritu naiz, etxean forma mantentzen saiatuz.
Bai, San Bartolometan urtero egin ohi da: Iñaki Murua, Anjel Mari Peñagarikano, Andoni Egaña eta batzuetan Aitor Mendiluze ere etorri izan da.
«Buruak, bihotzak eta gorputzak bat egiten dute yogarekin», borobildu du.
Antzizarren partida bakarra izango da asteburu honetan, BKL Murumendirena.
Gainera, hotza iritsi denean, maskarak inoiz baino traba gutxiago egiten duela esan daiteke, hotzetik babesteko baliagarria baita.
Manzisidor bozeramaileak emakume bat alkate izatearen garrantzia azpimarratu du: "ahalduntze pauso bat da, aurrera pauso bat"
Aurrez zeuden baratzeei beste 24 lursail gehitu zaizkie, eta gaur, 59 daude guztira.
Zuhaiztian ere beste karpa bat propio jarri zuten aurrez enkargatutako eskariak banatzeko.
Oporraldiko atsedenaren ondoren bertako produktuen azoka berezia egin dute gaur Beasaingo Loinazko San Martin plazan.
Lazkaoko antolatzaileak adierazi du irakurzaletasuna «landu eta ikasi» egin behar dela, eta liburu azokek hori bultzatu eta sustatzeko aukera ematen dute.
Soldadutzan, berriz, euskaldunez osatutako abesbatza batean abestu zuen.
Postaz bidalitako argazkientzako, zigilu markaren data hartuko dute aurkezpen data bezala.
Kultur sektoreak golpe gogorra jasoko duela ere aurreikusten da.
Abereak eta natura maite ditu, eta bere ametsa albaitari izatea da.
Adineko auzotarrei zer esan behar genien, ez etortzeko?
Dena dela, Igartzako eremu zabalak eskaintzen duen aukera aprobetxatuz, Kofradiako dantzariek egin ohi dituzten dantzetako batzuk eskainiko dituzte Igartzan, ziurtasun neurri guztiak zorrotz betez», adierazi dute Aurtzaka dantza taldetik.
Konstelazioa eta koadernoa gaur aurkeztu dituzte Amenabarrok berak eta Maialen Fidalgo zinegotziak.
Gainera, katedralak eta beste monumentu multzoek, eta alde zaharreko giroak fama badute, eta udaberri hasierarako toki ona iruditu zitzaigun», dio familiako aitak.
Intxaurrak eta hurrak lagun, urteko oinarrizko fruituak etxean bertan.
Izurrite urteak ez dio batere onik egin diskografiari.
Araudi berrian jasotzen diren neurrien artean, maskara erabiltzeko derrigortasuna da nabarmenena, eta herritarren egunerokoa gehien baldintzatuko duena.
Osasun Sailak gaur eguneratu ditu ostiraletik igandera arteko herrikako datuak, eta berriz ere, gora egin du koronabirus kasuen kopuruak.
Altzariak, koltxoiak, etxetresna elektrikoak (garbigailuak, hozkailuak, ordenagailuak, telebistak…) eta tamaina handiko bestelako traste erabilezinak jasotzen dira soilik.
Gu bueltatuko gara eta, seguruenik, inoiz baino indar gehiagorekin eta proba hobeagoarekin itzuliko gara.
Goierriko dendariek diote azken egunetan bezero gehiago zuzendu zaizkiela euskaraz.
Eusko Legebiltzarrerako hauteskundeetarako Elkarrekin Podemosen hautesle zerrendan dago Mila Sukia ordiziarra.
“Zorionez, konfinamenduaren hasieratik izan dugu horretarako aukera, eta pozik nago, nire lanetik bizi naizelako.
Horrelakorik ez dago edozein tokitan».
Zaldibiaren izena beste ranking batean azalduta, jende gehiagorengana iristen da.
Hori bai, hautatuak aurretiaz oposizioak gaindituak izan beharko ditu.
Horretarako, «iraganeko zauriak konpontzeko urratsak ere emango ditugu».
Azkenean Aldasoro bere aurkaria aurreratzea lortu eta gero, ziztu bizian jaitsi da kiroldegi aldera Otaño baserritik behera eginaz eta 1h 22 minutuko denborarekin apustua irabaztea lortu du.
Estilo literarioz, poetikoki irudikatu dute gizakiarengan naturaren eta kulturaren korapiloak sortzen duen “tentsioa”.
Laubiden egin dute hitzordua 11:00etan; handik desfilean Bikuña-eneara joango dira, gero Azokara, Plazaola kalera, eta Kale Nagusitik gora plazan amaituko dute goizeko saioa.
Galopeak titulazioak dira, hizkuntza eta musikako azterketetan bezala.
Eremu horretan merkataritza jarduera bat ezartzeko proiektua ere aurkeztu zuen Mercadonak udalean, baina eskaera horrek ez du, oraingoz, udalaren oniritzirik», azaldu du Kepa Zubiarrain alkateak.
Guillermo Quindos Mikrobiologian Katedraduna da eta Lemniskatak antolatutako online hitzaldietan ariko da bihar.
Adur Ezenarro Ordiziako alkateak azaldu du herritarren erantzuna positiboa izaten ari dela: «Pertzeptzioa da herritarrak ondo erantzuten ari direla egoeraren aurrean».
COVID-19ak gaixoei eragindako arnas behar bereziak ospitalean bertan asetu ahal zizateko, leku bat finkatu behar izan dugu, kirofanoetatik gertu dagoen UCSI delakoan.
«Erosketak herriko denda txikietan egitea nahiko genuke, baina saltoki handiek pilaketak kudeatzeko baliabide gehiago dituztenez, bertan egin beste erremediorik ez dugu izan.
Sei egunean itzulia eginda, Ordiziako turismo bulegoko D’elikatuz gunean amaitzen dute.
Gastronomiari keinua ere egingo dio bisitak, tabernetan dastatzeko pintxo eta edaria ere eskainiko dituelako; pintxoa, azokan saltzen diren produktuekin egindakoa izango da.
Gerora, Europa guztian zehar ibili naiz, jaialdiz jaialdi formatzen.
Azpimarratu nahiko nuke orain azokara etortzen dena ez dela ikusmiran etortzen, erostera etortzen da.
Hilabeteak pasa dira Altamiran azken partida jokatu zutenetik.
Behin, baserriko neskatxak apustua egin zuen ura ekarriko zuela Joxintxiota iturritik.
Telelana bultzatzea: horren ondorioz, bulegoetako ehunka langilek ez dute beren jarduera eten.
Orain da unea COVID-19ak mundu mailako turismoak ekarriko dituen joera berriak antzemateko eta, horien arabera, gure burua egokitzeko».
Ez Aiako gazteek bakarrik, Ataun guztikoek, mordoxka bat.
Egun, lehen baino gazte gehiago etortzen dira.
[truncated: 581,127 more chars]
