# Supplementary material for: Probing language identity encoded in pre-trained multilingual models: a typological view
Source: PeerJ Comput Sci. 2022 Mar 15;8:e899. doi: 10.7717/peerj-cs.899 (PMC9044357; doi:10.7717/peerj-cs.899)
Supplement: Supplemental Information 1 [file peerj-cs-08-899-s001.zip › Raw data or code files/multilingual sentences/Bulgarian.txt]

А сега пък тези лоши американци взеха,че станаха първи в света по заразени и за два дни изпревариха Китай с над 20хил души.
Стойте си на открито и спазвайте някаква дистанция.
И все другите са ни виновни.
ГП КОЙ го активира, щото за Роско се знае?
Програмата на квалификациите за Катар 2022 отреди България да приеме Швейцария и Италия на 25 и 28 март в първите си две срещи.
Тези хора ще могат спокойно да си вършат работата по време на епидемията ако не са болни, а ако се окажат заразни (имат симптоми и се доказва с ПСР тест) ще бъдат изолирани за да не разпространяват инфекцията.
Орбан и полският му колега Матеуш Моравецки, които отправяха един към друг похвали след приключването на 90-часовия Съвет, сега опитват да се представят като основни играчи на терена.
Ама като гледам не оръжието е проблема, хора няма, няма въстаници дори знамето да носят, проснали го на паважа!
На Унгария, Словакия или Чехия не можем и праха да им дишаме, че са вече с 2 до 3 пъти по-висок показател.
Ако стане на тяхното САЩ няма да е това което е. Ще прилича на някоя Латиноамериканска държава.
Българските турци работят яко бе, човек.
"И подаръците не са това, което бяха.
Заради високата степен на опасност и дълго пребиваване в среда с вируса в реанимационната на отделението те са били само двамата.
В навечерието на 142-ата годишнина от Освобождението и Националния празник на България – 3-ти март, образователната програма "Музей в куфар" на Регионалния исторически музей в Пловдив гостува на ученици от СУ "Свети Седмочисленици".
И въпреки широкото разпространение на холерата в Индия, намирането на огнища не беше лесно.
Преполагам, че лоялното кредитиране ще мине изцяло на ипотечни заеми.
Има и случаи на "пенсиониране" на име от специалната комисия на WMO, когато ураганът е особено разрушителен и смъртоносен.
От една страна - притеснително.
"Хората бяха на крака и по шума, който вдигаха, можете да видите, почувствате и помиришете, че са чакали толкова дълго за това", каза Клоп.
Bitcoin поскъпна с над 25% през този месец и се изкачи до 13858 щ. долара на 28 октомври - най-високото ниво от януари 2018-а.
От сливането с мига.
Чисто емоционално за повечето от нас бе тъжна раздялата с историческата сграда на парламента.
Със, ъъъъъ, с този Стати на УНСС беше по.
Д(ругари) В(еликомъченици) от ДВ, системата на Путин, точно защото е система, ще се разпадне друг път.
Вчера Божков пусна анкета, в която да се избира новият собственик на Левски, но така направи анкетата, че легендарният клуб и феновете му да станат обект на сериозни подигравки.
Те привържениците на Маркон се топят като ланския сняг (на изборите ония ден банкстерчето отнесе една звучна 0) тя тепърва щялада ги привличала към гретенизма.
Затова той накарал седемте си дъщери да изтъкат плат и да направят дрехи за небето.
Ами то не останаха хора".
И това 10 год. след Сноудън и Асанж.
И що прибраа циганина а тиквата не?
Жалко за Човека Милен Цветков, мир на душата му!
Опасенията ми винаги са били, че заради заводите на големите западни концерни в Турция ЕС няма да приеме каквито и да е санкции срещу Турция, защото ще бъдат накърнени и интересите на концерните.
Стадионите са ни футболни морги на доизживяване.
Стига се до куриозното положение гръцки историци да доказват българския характер на териториите и населението на Македония в исторически контекст, за да отбиват претенциите на македонските си колеги и на официалната пропаганда на Скопие.
Международният колоездачен съюз (UCI) вече обяви, че ще удължи професионалния сезон до 1 ноември.
До началото на следващия футболен сезот фалитът трябва да се обяви.
Трима водачи, употребили алкохол, установиха служители на РУ – Г. Оряховица, Свищов и Павликени, на 8 март.
Чехия регистрира през последното денонощие рекорд от 9544 нови заразени с коронавирус - максимален дневен ръст досега, съобщи днес здравното министерство.
"Това означава съответно производство да бъде открито и проведено по реда, установен в закона.
Колко теста направили в САЩ и Русия?
Витоша е пълна с хора."
За втори път ти обяснявам, че Русия ми е напълно безразлична и безинтересна страна.
Ердоган говори пред парламентарната група на Партията на справедливостта и развитието.
Софийския университет сами решават как ще започнат годината.
Първанов е специализирана в инвестиционен и търговски арбитраж и представлява корпоративни клиенти в арбитражни производства в цял свят.
Остана да спечели световното другата седмица и може да спира с колоезденето.
Така в периода юни – юли всеки читател има възможност да подберете за себе си най-интересните нови заглавия.
Автентичността на разменените съобщения не е доказана, но до момента Горанов не ги е опровергал.
Този орган е съставен от представители на държавите-членки, подпомагани при необходимост от експерти, и се занимава с всички административни въпроси, произтичащи от тълкуването на регламента.
Четиридесет и пет годишен италианец уби двете си деца, а после се самоуби, предаде АНСА.
Никой не е гонил руснаците от Молдова.
И ние ти пожелаваме здраве и късмет с ваксината.
Направените по делото разноски в размер на 182,38 лева също следва да бъдат заплатени от Панко Панков в полза на Държавния бюджет по сметка на ОД на МВР – Варна.
Експертите напомнят, че посудата запазва енергията на къщата и ако я дадете на някого, може да си навлечете големи проблеми на главата, започвайки от здравето, завършвайки с кавгите, които несъмнено ще сложат край на връзката с партньора ви.
Поредният словесен бурамач на Кръстев.
По отношение на съдебната система докладът отбелязва незавършилата реформа на прокуратурата, която прави невъзможна отчетността на главния прокурор пред обществото и наказателното му преследване в случай на нарушение на закона.
Това предвиждат проектите за пространствено развитие на районите от ниво 2, които Министерството на регионалното развитие и благоустройството, публикува за обществено обсъждане.
Политиката не е мръсна дума, не се сещам кой го е казал.
Мислех си например за банкови сметки на него или роднини.
Защото не знам Хизбула да се е явила, като ответник.
Даже аудиторията му расте.
Не ги оправдавам, но освен ако сами не са се предали и направили самопризнания - от къде се знаят толкова подробности около случката?
Постепенно се разпродадоха всички апартаменти, повечето изкупени от българи, по време на кредитния "бум".
При нас натискът намаля на една трета, отвориха се още отделения в София и това позволи да се преразпредели потокът от пациенти, обясни проф. Балтов.
Питам,защо полицията пази тая утайка на обществото?
Въпросът е как да стане.
Вярно- алегория е, ма ще помогне за по- плавен преход към осмислянето на сарказма.
Управляващите решиха да отделят болници за лечение само на коронавирус, става ясно от публикуваното от премиера видео от заседанието на кабинета.
Как да се върнем към по-нормален начин на живот, докато чакаме ваксина?
"Броят на хоспитализираните в София се увеличава.
Екстерминация трябва, дератизация, депоркизация, фумигация и накрая дезинфекция на сградата.
На Меркел и беше обяснено че това е шанса на Германия да докаже че образа на немците като жестоки и сурови хора с нацистко минало трябва да бъде променен към гостоприемни добродушни чичковци.
Президентът също имал готов вариант за конституция, стана ясно от думите му.
Първата работа на Гешев беше да го разследва този, а не да прекопават Рила!
Целта беше струпване на хора.
"Милиони хора искат да се отправят в Розуел и да погледнат какво става там.
Едно от големите предизвикателства обаче е обогатяването на книжния фонд.
Две личности са изключени от длъжността "премиер" по простата причина, че няма да получат достатъчна подкрепа - те са, мутрата-комунист Борисов и шефът на позитанските комунета Нинова!
Скандал по сицилиански: Пенсионер стреля по съседи с…
Едни ще предлагат уж отровения Навални за нобелова награда за мир, сега други предлагат това не съвсем нормално същество за същата награда!
Следващото подкрепление на шампионите се очаква да бъде нападателят на Улвърхемптън Диого Жота, който в четвъртък изненадващо не излезе срещу Стоук за купата на лигата.
Тази нощ всеки, който има желание, може да наблюдава с невъоръжено око максимума на метеорния поток Боотиди (27 юни).
В същото време обаче, големите реформи, които обществото очаква, не могат да се случат с обикновено Народно събрание”, категорична бе Захариева.
В петък ще поправим тази несправедливост, която противоречи на нашата демокрация”, заяви Пелоси пред канал „Фокс нюз“.
Едната дори е кръстена на река със същото име.
Това ще бъдат част от приоритетите на бъдещия управител на Националната здравноосигурителна каса (НЗОК) проф. Петко Салчев, който беше изслушан в сряда в парламентарната здравна комисия.
Нали сме вече 30 години демокрация!
Бизнесът трудно усвоява парите по вече влезлите в сила мерки, тъй като парите са от европейски програми и изискват бюрократични процедури, обясни Борисов.
Денят ви носи хармония в служебните отношения, която ви радва и ви помага да сте дейни.
"Според мен нещо в ценностната система на държавата ни куца.
Депутатите от сегашния парламент пишат въображаемо писмо до Радев-
Откъде накъде ще налагат квота на частно радио или телевизия!
С космическа програма едва на 14 години влиятелната монархия от Персийския залив със спорна репутация в световната политика и регионалните конфликти за пръв път създаде апарат, замислен да може да пътува в открития космос.
Могат да бъдат разсрочвани задължения за срок до 6 месеца.
В центъра по заразни и паразитни болести има 1000 и във ВМА - 1000", даде информация ген. Мутафчийски.
Жална ни майка с тези банки и тези "банкери" ако това стане.
Точната причина все не е известна, но се предполага, че е заради стара вражда.
Това може да е краят на евтините полети, съобщава "Бизнес инсайдър".
"За пореден път сме принудени да опровергаваме фалшиви новини, разпространявани от партия с близо 1 млн. гласоподаватели и над 100-годишна история.
Нито "Ритер", нито работниците са виновни - фирмата се възползва от ниша на пазара на труда, хората търсят препитание.
Колкото и да е странно, спират го Симеонов и Каракачанов!"
Правени са само т. нар. аварийни разкопки - набързо и каквото са намерили - в музея.
Еднъж да влезем в еврозоната, след туй неведнъж ше отделяме милиони да спасяваме италиански банки.
Новаторството никога няма да ги доведе до прогрес!
Управляващото дружество на инвестиционния фонд, както и управителят на портфейл ще бъдат избрани от управителен комитет, в който ще вземат участие всички заинтересовани страни.
‛Кризата е – make love not buisnes‛ – както се пее в песен, вървяща из Мрежата.
На Самуил столицата му е била Охрид, хора.
Според адвоката на Томов, се оспорва документ от 12 декември 2019г., в който се твърди, че Румен Томов не е подал в срок писмено уведомление за направени стъпки по заличаването му като търговец от Търговския регистър.
Милионите по поръчката са най-малкият проблем в случая.
Аман от лъжите ти!
Тече ремонт на същите съоръжения и на язовира в село Конска.
Че то само общи приказки.
Лидерът на ДПС каза, че "от години с фондацията се осъществява политическа обучителна дейност на младежите на ДПС.
Ама, всяко зло за добро!
Но освен тях двамата, има много други хора, които са ми помогнали – и ръководители, и треньори, не мога да изброя всички, но всеки ми е дал по нещо.
Стария мониторинг върху България отпда.
И какво стана, много ли се разтрИпериха тогава?
Как убедихте основателя на ХМИ да ви приеме за партньор и да се раздели с пълния контрол при тези условия?
Той каза, че не коментира проектозакони преди да са пристигнали при него, но отбеляза, че „не е добре да се бърка НСО с частна охранителна фирма".
Общината, раздайте си награди.
Самонаетите са без доходи и без възможност да ползват обезщетения.
Ще бъде поискано постоянното задържане на 17-годишното момче, което помете 40-годишна жена в асеновградския квартал „Долни воден”, както и на човека, който му е дал мотора.
Окончателно решение Борисов ще вземе след завръщането си от Евросъвета в Брюксел, където е най-важно да защити увеличените пари за България и след това де се произнесе.
В момента в страната имаме изследвания с ПСР, които са над 60 000.
Прекрасно училище, пожелавам само успехи на учениците!
Осъществяването на каузата определена като дигитална реформа на икономическата наука би дала шанс не само на моите деца, но и на всички останали.
Нито Георги Гергов, нито Михаил Миков, нито друг от опозиционерите не разсъждават кой управлява България, какво се случва с паралелната държава.
"Имаме ясни указания от негово превъзходителство президента, че отлагането на откриването не означава забавяне на проекта", каза Хатаб.
Нефелните лидери на ЕССР обсъждат кризата вече втора седмица.
Няма как да се разграничи, защото поне половината от протестиращите са скрити или явни поддръжници на това трибуквие.
С други думи никога е нямало подобна доминация на един отбор!
Малко след неговата първа глътка живот, екипът на д-р Милко Папазов извърши празничния ритуал по измиване на ръцете по случай Бабинден заедно с работещите в отделението по неонатология.
Консерваторите са тези, които смятат че САЩ са най-великата държава на света, която трябва да води човечеството.
Това е една прекрасна и силно въздействаща книга.
"Никога не сме имали подобна ситуация", призна заместник-кметът по сигурността на Страсбург Робърт Ерман.
Виж сега, аз дали съм надрусан, няма нищо общо с избиването на човеците.
Китай твърди, че рибните залежи в региона са толкова големи и непокътнати, че риболовът там не представлявал никакъв проблем.
Нали Борисов се разграничи от ПИК след голите снимки?
Имаме рекордно недоверие в правителството.
В Китай всички носят маски.
Защо БПЦ трябва да има позиция за проблеми от медицински характер?
Днес темите на “Гражданската панорама” са скандалите със строежа на “Турски поток” и приетата от Европейския парламент вчера резолюция за върховенството на закона в България, протестите на автоинструкторите и гласът на младите.
А ти на кой се кланяш?
Това, че ти е болно за любимият ти футболен клуб не е болно за мен.
Тръмп обаче беше критикуван за отказа си да носи предпазна маска на обществени места въпреки препоръките на собствените му здравни експерти.
Сега дори се отива в обратна посока - расизъм срещу белеите.
За юли най ниската цена е 797, а най-високата над 2700 евро.
"Обединените патриоти" са внесли подобна поправка, но те искат ваучерите да са до 100 лв. и да се увеличи и годишната квота в бюджета за тях.
М? Къде са тези славни люде, защо ни оставят на произвола на съдбата?
Хората по веригата на световните доставки предупреждаваха, че ще се стигне до разрив в техния бизнес, а здравните експерти говореха за сериозно разпространение.
Защото е диктатура!
Днес просто им викат сезонни работници."
"Не е нужно да бързаш.
Едно е ясно, обаче: след края на извънредното положение брифингите трябва рязко да намалеят.
В противен случай лекарят оказвал медицинска помощ сам, но бил длъжен да ориентира пациента към най-близката болница за продължаване на лечението.
Това ли е драмата днес на един мъж - как освен жената да прецакаме и децата?
И започват едни снимки.
Тука някои индивиди май забравят, че строителство на частни обекти с обществени средства е противозаконно.
По случая е образувано досъдебно производство, материалите са докладвани в Окръжна прокуратура – Варна.
Но се говори, че Любо бил на ръба на търпението си, готов да приключи всякакви отношения с телевизията, която непрекъснато си прави експерименти с предаванията му, подмятайки ги във всевъзможни дни и часови пояси.
И така с много неща, това само като пример.
Човек не се самоубива, защото на 3-тата седмица от някаква криза.
Немците стигат Москва чак през октомври.
Отдаваме го не само на извънредното положение, но и на мерките, които се вземат.
То щото тука няма наркомани.
Най-глоемият разединител в България е премиерът-тиква, неговите калинки и гешефти.
Турция откри голямо находище на природен газ в Черно море, обяви президентът на страната, цитиран от агенция РИА Новости.
Било неприемливо при положение, че препоръчва на другите да се изолират.
По време на епидемия да забраниш събирането на данни за заразените!
Комунизмът е най-голямата напаст за човечеството!
Една от колосалните неумности на оранжадата беше, че отстъпи доброволно стратегическата инициатива на тази територия/която впрочем отдавна не е държава/ степното джудже от североизток и на псевдо султана.
Артистичните интервенции и независимите проекти имат голямо значение.
Но не забравяй че.
Веднъж една компания взехме колела под наем от Слънчака за да стигнем с тях до Влас.
Настояват и за намаляване на административния произвол над малкия и средния бизнес.
Не мога да кажа, че има кой знае какво повишаване на духа в отбора след треньорската смяна, тъй като в последните три мача имаме само една победа.
МФК "Спартак" (Варна) с квота за основния кръг в Шампионската лига.
Повечето нови положителни проби са на хора, които са били контактни на хора, при които вече е установен Covid-19.
Издаването на ПИК е безплатно и може да бъде поискано от всеки офис на НАП в страната, независимо дали е този по постоянен адрес на съответния гражданин, припомня пресслужбата.
Радвам се, че сътрудничеството, макар и скрито продължава.
Идеята на мероприятието очевидно беше да представи българската прокуратура като жертва на политически натиск, какъвто се наблюдава със съдиите в Полша и Унгария.
В последните две е особено видимо, че преките чуждестранни инвестиции са предимно в туризма и недвижимите имоти", отбелязва в изследването си Петър Ганев.
Съдът отказа да измени паричните гаранции на Арабаджиев-син и други подсъдими по делото.
Проблемът е обаче, че редица лидери на местни структури смятат Добрев за "троянски кон" на ГЕРБ и Пеевски.
Ще се обърнеш към други хора да ти помогнат, към феновете, защото ще го направят, но не както те искат.
"Хубаво е, че успяхме да организираме и тази година фестивала, въпреки сложната ситуация.
Въпреки че браншът е сред най-силно засегнатите от ограничителните мерки, той предприе редица благотворителни каузи, дали реален положителен и навременен резултат.
Не са избягали.
Байлис и екип от учени са създали система, която събира данни за всички познати животински болести.
Общувайте, забавлявайте се и запечатайте всеки един момент на щастие с TrueDepth камерата, която има забележителни функционалности.
Един от тях е настанен в пловдивска болница с леки симптоми.
Той припомни и за записите с участието на президента и каза, че в тях той прикрива проверка - "А неговите записи – където той хъка, мъка, са със законни технически средства?"
Подобно нещо му се свлече на главата и на Цветан Василев—по руска заповед организираните от Кремъл нашенски мюсюлмани му събориха банката, правена с руски пари (и малко о Оман, ама, и те руски).
Стимули за всички медици и лечебни заведения.
Само с 10% по-малко да се краде, ще сме царе!
Плащат я държавите от бюджета.
Много добре знае и точно това е очаквал.
Има го, но услугата, която се предлага е далеч от качествената.
Истинската референтна стойност е медианата, там едва го докарват до 1300 евро/човек.
Дори и преди 1990 г. имаше неравенство.
Главният прокурор Иван Гешев е разпоредил на ДАНС да се извърши проверка за нивата на язовирите в цялата страна, а също така и да установи дали в стари мини не се съхраняват отпадъци.
Един нов президент често се сблъсква с проблеми поне с няколко номинации в правителството или администрацията си.
Хаджигенов много добре го е посъветвал.
Както Художникът с мустачките правеше преди 80 години.
Вижте какво е направил нарушилият карантината в Пловдив!
"Дори консервативният български съд е приел в три свои решения, че хвърлянето на домати и яйца е допустима проява на изразяване на политическо мнение "
Двайсет и четири годишната Виктория Холмгрен определя подхода на шведското правителство към кризата като "много добър".
Трансаляска си е вътрешноамерикански газопровод, рашка.
Така разбрах и от Националното радио.
Имаме кадри, една част от които в момента специализират в института Макс Планк в Германия, а друга са вече тук на работа към Центъра.
Днес стават ясни подробностите за изграждането на новото рибарско пристанище "Карантината"
Защо съм антикомунист и обичам да оборвам антикомунистическата пропаганда.
Освен това водим онлайн видеонаблюдение", съобщи Рачев.
ОЗХО е готова да предостави помощ, ако която и да е от 193 страни членки (сред тях и България) поиска помощ.
Британското правителство обяви днес също план на стойност 1 милиард лири (1,1 млрд. евро), за подпомагане на учениците, лишени от обучение заради карантината, да наваксат пропуснатото, предаде Франс прес.
Само българският вариант на соцмутанта може да се възмущава, че от бюджета и от бъдещето на децата му крадат хората, за които той ентусиазирано е гласувал.
Със златни медали се завърна отборът на ХК „Етър – 64“ от град Кубрат, който бе домакин на национален турнир по хандбал за момчета и момичета до 12-годишна възраст.
Пред Софийския университет вече трето денонощие стои и бусът на майките на деца с увреждания от Системата ни убива.
Дори този вариант обаче, изглежда, се възприема като прекалено опасен от Виктор Орбан, който отказва каквото и да е споменаване на такива трудни и неясни концепции като върховенството на правото и независимостта на съда.
Тази Вероника, защо е нямаше на видеото.
Това реши окончателно Народното събрание, което прие промени в Закона за опазване на околната среда."
Фелдшери настояват ДАНС и прокуратурата да влязат в БАПЗГ.
Мъжът е задържан за срок до 24 часа в ареста на районното управление за престъпление по чл 343 Б ал 1 от НК.
"В трудни времена като тези консолидацията придобива смисъл", казва Хосровшахи, който вече се справи с подобна задача по време на предишната си работа като изпълнителен директор на уебсайта за пътувания Expedia.
Единствената й опора са най-добрите й приятели Маргарет и Глен, които винаги се опитват да й помогнат и да я защитят.
Стартира приемът за изпълнение на малки пилотни проекти по подмярка 19.1 „Помощ за подготвителни дейности“ от Програма за развитие на селските райони (ПРСР 2014-2020 г.).
Направи ми деня с лозунгите си!
Не случайно, програмата беше преработена за тези предприятия.
Развитието на ситуацията в България повтаря почти на 100 % това в доста европейски страни", коментира от своя страна държавният здравен инспектор доц. Ангел Кунчев.
Защо от обещаните 210 млн. лв. за микрокредитиране на малките фирми, само 30 млн. лв. стигнаха до малките фирми - и тук процентът е под 5 %?
Във втория лот МО търси две безпилотни летателни системи клас I "Малки" за общо 14 млн. лева с ДДС.
Извършват се проверки с цел противодействие на престъпления, свързани с държане и разпространение на наркотични вещества.
И аз се радвам за човека!
Така с допълнително начислените лихви към края на април компанията дължи 9.5 млн. евро и ББР пристъпва към принудително изпълнение.
Тиквата на какво основание поставя условия, трольо?
Най-убедителното доказателство е признанието, другото са само догадки.
Голяма част от тези деца живеят в бедни региони, често са от ромски произход.
От болницата обясниха, че работят със Здравната каса, но поради липсата на конкретна пътека за рехабилитация след коронавирус, приемът засега е единствено свободен.
Последната стъпка е онлайн интервюта на най-добре представилите се.
Така че късата клечка е относителна, зависи не само от съперника но и от себе си.
Тия въпроси ги отправяй към ГрантЦа, Кмета и другите лиляво-червени, те са на всяко гърне мерудия.
Представяш ли си тази персона в тъмното обградена от униформени, яки младежи!
"Ще има хора, които ще кажат "Защо президентът е във фокуса на вашата дейност?"
Доколкото си спомням той беше задържан в началото на септември 2019 г. Доказателствата, че е руски шпионин били неопровержими.
Не остана човек да не говори за корупцията и липсата на правни мерки срещу нея, а сега всички протестират, когато ЕС искат да спрат парите за страни, където липсва правосъдие.
Започнах битката и това беше основен мотив за свалянето на правителството ми.
Решават за нови мерки в Пловдив!
"Всеки човек, когато иска да се превърне в диктатор, пише нова Конституция.
Пита се защо, след като става ясно, че за банките и съдебните изпълнители може, за колекторите не може“, обобщават от АЗП.
Детето избягало и се върнало при майка си.
"На таксиметровите шофьори как ще върнете?
Ограничено количество билети все още има.
От компанията отчитат факта, че всеки клиент има любими марки и продукти, но понякога избира техни заместители заради краткотрайни промоции.
Според мен, Коронавирусът възникна в хипоталамуса на д-р Тедрос и си проправи път по информационните канали.
Гешев трябва на много хора да предаде "Много здраве от Пеевски".
Управляващите не се вслушаха в нито един призив и сега резултатите са повече от видими."
Мисля, че Пеевски е демонизиран.
Тогава не само градовете ни ще изглеждат по европейски, тогава ще бъдем истински европейци"
Член е на Експертния съвет по здравеопазване на немското правителство.
Обаче показва себе си в нова светлина.
За последното денонощие в Пловдив е починал 75- годишен мъж, като той е преместен от областната болница в Пазарджик.
Именно в тия фундаменти на разбирането за ОБЩЕСТВО се корени ПРЕВЪЗХОДСТВОТО на Запада над ВСИЧКИ останали общества на тая земя, които са обречени да са ВТОРО КАЧЕСТВО като общества, като държавно-правни формирования завинаги.
Тя постъпва във фирмата през 2006 г. като инженер с няколко години стаж в проектирането.
Приходите на творческата агенция за последната обявена досега официално година - 2018 г., са 961 хил. лв.
"Полезните идиоти" имат предимството поне да са безплатни.
В България е 17 на милион.
От МЗ съобщиха, че в преобладаващия брой държавни болници възнагражденията вече са с 15-20% по-високи.
Другото предложение e нa Бoян Hoвaнcĸи oцeнĸaтa дa бъде свалена на "дoбpa" oт 89 тoчĸи.
Значи президентът няма право да иска оставка на прокурора.
Цветомир Найденов е един от свидетелите срещу Божков по редица от обвиненията към бизнесмена.
Живея в САЩ и никога не ми е бил нужен електронен подпис.
Така и сега Нинова прави усилия да отърве партията от Станишевистите.
Основният проблем е че в ресторантите, фитнесите и моловете хората най-много се заразяват, защото техните собственици не спазват мерките, а гледат печалбите.
Към тези двама опозорени политици се прибавя още един.
През 2008 г. Милър обяви, че Газпром ще стане най-голямата компания в света за повече от 1 трилион долара.
Новият проект на "Борисовската конституция" предвижда при евентуалното му приемане, следващите изцяло нови конституции да се приемат не от Велико народно събрание, а от референдум.
Както Холандия (и някои други) наложиха неявно вето върху ненужния за България Шенгенски коридор.
Освен това е възможно вирусът да мутира."
Еротичните изживявиния в битието с подобна заплата в Германия са безкрайни.
Иначе те не искат да крадат, но комунистите ги принуждават.
Никой бизнесмен не може да накара насила да спонсорира Левски, но държавна фирма може!
Само, че в настоящият момент в цивилизованият християнски свят няма изявен Лидер, който да му се противопостави.
Програмата е разделена на блокови предавания с определено времетраене.
Тази алчност да се строи.
Явно си истински фен на "Лудогорец", за който нищо по-малко от спечелване на Лига Европа е успех.
Признавам, че децата надминаха очакванията ми.
За да се осигури пътната безопасност в момента, е изградена преграда от чували с пясък, поставени са бализи и предпазна лента, монтирана е съответната сигнализация.
От центъра на града върви организиран транспорт към най-горещите туристически дестинации в окръга.
Младоците Ерол Дост и Стилиян Добрев комбинираха в пеналта, но последният пас не бе достатъчно прецизен и резервният вратар Генадий Ганев успя да се намеси.
Това ще бъде постигнато чрез разширяване на използването на кредитни вземания като обезпечение и чрез разширяване на рамките на допълнителните кредитни вземания.
Отделно, че няколко месеца след началото на ваксинацията ще се окаже, че това упражнение трябва да се повтаря всяка година.
И чакат някой вместо тях да каже "Хау!"
За малкия и средния бизнес, където работят повече от 3/4 от българските граждани, наети на работа - бюджетите се връзват месец за месец.
До входа й води пътека, в чието начало се продават билети и информационни брошури.
Политиците да престанат да развъждат маргиналите с данъците на (почтените хора от) средната класа.
Германия се сблъсква с втора вълна на коронавируса и поради неспазване на правилата за социална дистанция рискува да загуби предишните си успехи в овладяването на разпространението на заразата.
Харизматичен, привлекателен, забавен, определено знаещ как само с няколко думи да плени, пише az-jenata.bg. Човекът-парти, който не може да не се чекне в социалните мрежи от поредното социално събитие.
Нещо да ти хлопа дъската?
Ако сега се нацупите, как ще се отрази на близките ви?
Само съм чувала за този музей.
Колко пъти ще напишете невярната цифра 80000?
До коментар от "tacheaux":Все повече ще купува.
Така живущите пенсии саботираха ремонта на ул. Иван Вазов - щяло да стане прекалено хубаво и да им идват да им шумят непознати.
"Ние не го прави с цел някой да го спрем да не отиде в Гърция на почивка.
Дори и количеството вода което консумираме.
Нито дума за Витоша.
Например вие знаете ли че в ЕмАйТи от 3500 академични служители 1700 са чужденци.
Нима другите отбори нямат контузени играчи?
Това предупреждава доклад на мозъчния тръст "Онуърд", публикуван в четвъртък и цитиран от ДПА и БТА.
Стягат примката на Волен.
Ако всичко е наред, той ще подпише с гранда от Милано през лятото.
Пред Министерски съвет бе критичната ситуация.
Ти си част от познатите на Борисов?
Не може да се подписва един нормативен акт, който влиза в сила от 1 ноември – на 25 ноември.
Обичам да пия кафе, да пуша и да си подреждам задачите за деня в главата", признава професорът във военна униформа, който почти денонощно е на линия, пренебрегвайки здравето си заради мисията на щаба.
По делото има експертиза, че Кристиан е бил вменяем по време на катастрофата, разбирал е постъпките си, а употребата на наркотици е станала до 24 ч преди удара на пътя.
И тъй като тези пари идват от частния сектор, единстния начин да се съберат парите е, да се увеличат данъците.
Това е всичко необходимо.
Съд до дупка за всяка лъжа.
Няма смисъл от тях.
Прилича на едно време, когато направиха от ТКЗС, ОбединеноТКЗС, а после и АПК.
Като излезат данните от Центр.
От собствен опит ли пишеш бе Дерибеев, защото аз нямам познати и техни познати също, които ходят за прах и маслини в Турция!
Размерите на конкретната финансова подкрепа за независими артисти или организации ще е на база данните за платени данъци, за обороти, които са били подадени в данъчните декларации, обясниха за "Дневник" участници в срещата.
Хитовете "Инкогнито“, "Латино сеньорита“, "Родена с късмет“ и "Опасно близки“ прозвучаха в красиви лайв версии, но това беше само първата приятна емоция за публиката.
Липсата на конкуренция предопределя шампиона,а това,че нямат загубен мач не е никаква изненада!
Ама и Дневник как се набута между Банов и веждито.
Проектът ще бъде последния игрален филм на Тарантино, освен ако той не промени мнението си отново.
Телевизионният канал Al Jazeera, собственост на съюзния на Турция Катар, заключава, че президентът Ердоган е готов за "пълномащабна военна конфронтация".
След това стана финансов министър.
Те ще функционират като част от градския транспорт.
Как иначе можем да си обясним изявлението на мисията в понеделник, в което дипломатично, но недвусмислено бе изразена подкрепа за протестите, обхванали страната?
Личните мнения не могат да съдържат в себе си аргументи, това ли твърдите?
Новите метровлакове са автоматизирани, но не съвсем, уточнява за "Дневник" инж. Стоян Братоев, изпълнителен директор на "Метрополитен" ЕАД.
Производителите на потребителски стоки задълбочават своите изследвания върху домакинствата, като вече не задоволяват нуждите само на един семеен тип.
От ВМРО поискаха депутатските заплати да бъдат орязани с 50% до края на извънредното положение, а занапред да се индексират само по веднъж в годината, както се прави при пенсиите.
Но и без презареждания ставаха и стават гафове.
Теб какво те притеснява?
Пропускаш още една победа на САЩ.
Някак си до момента не се е ратревожила и притеснила защо в най-бедната страна от ЕС лекарствата са едни от най-скъпите?
Може вече компанията да не същестува", обяснява той.
Травматизирао, претенциозно, добре платено, източно-европейско, консервативено изгнание, в омразния Им Брюксел.
Това е селска постьпка.
Да си я чул да каже нещо против Полша и Унгария?
“Все още е твърде рано да се преценят потенциалните дългосрочни ефекти от тежкото му отравяне.”
Който не знае ще клъвне от немотия.
За него убийствени са единствено UV радиацията и сухият въздух.
Освен механизма Covid-19, страната ни предлага да се разработи и спешна мярка за справяне с кризисната ситуация, чрез предоставяне на целева финансова помощ от бюджета на Общата организация на пазарите.
Пий си хапчетата, чисто изтрещехте.
Мдам,и Болсонаро не е доволен от китайския чиновник-етиопското комунде!
В Поликраище има 10 първокласници, но там проблемът е вторичната сегрегация - родителите изтеглят децата си, когато се увеличат учениците от ромски произход, и ги изпращат в училище в Горна Оряховица.
Шефът на столичната спешна помощ обясни, че и той, и всичките му колеги били възмутени от твърденията, че медиците са закъснели или не са си свършили работата.
Системата и сега не позволява никаква глупост на кой да е прокурор.
После, след като се гътне др. Си след 20 г ще има реовлюция и Китай ще се разпадне на съставните си чести както СССР навремето.
И тези са за разследване.
Питам, как с министерската заплата Р.Овч. е успял да задели милиони за щерка си и внука си?
Направо да се зачуди човек дали Господ има странно чувство за хумор или Амур е на тежки наркотици.
За проблемите в Либия.
Тогава той твърдеше, че коронавирусът може да бъде победен като се избягват разпространяването на клюки и неточното предаване на информация и като се поставят нуждите на другите над собствените.
Вярно бе, наш Спас беше получил книга с посвещение от ТИМ!
Просто имам специфични вкусове.
За разлика от заплатите!
Прилича на ремонта на "Графа".
Според учебните центрове държавата се опитва да им наложи нов корупционен модел на обучение, който няма да подобри подготовката на бъдещите шофьори.
Цецка Карачева и всички ПКП.
По първоначална информация няма данни за престъпление.
Тази година още една купа за Пловдивския Любимец.
Как се е случило това е пълна мистерия, защото река Дунав минава на 2 км. от тук.
Първоначално беше съобщено, че броят на хората в катастрофиралия самолет е 180, но по-късно тази информация беше коригирана от иранските власти, които обясниха, че на борда са били 176 души – 167 пътници и 9-членен екипаж.
Какво да кажа, гледам един мой ревностен почитател е недоволен от съвета ми да се погледне възрастта на Майкъл Блумберг, че и той е от страната на кандидатите в напреднала възраст.
Ясно е, че новият пакет стимули няма да помогне на всички засегнати, а срокът на подкрепата може да не е достатъчен за пълното възстановяване на икономиката.
Реално те отразяват текущата политика и апетит за риск: условия, на които трябва да отговаря кредитополучателят; типа кредити и обезпечения, които банките считат за приемливи; приоритети по сектори и др.
На младини още си "слагал короната".
Първият си отрицателен тест отпразнувах сам и скромно в болницата.
Продължителността на деня е различна дори и за нашите сравнително тесни граници.
Кинематографичната техника на Луис Бунюел е тясно свързана с мизансцена, озвучаването и използването на музиката.
През 2004 г. бейзболната бухалка, с която легендарният Бейб Рут прави първия си хоумрън на „Янки Стейдиън“, беше продадена за 1,3 милиона долара.
В период на пандемия от нов вирус неправилен е начин на планиране според прагове на заболеваемост.
ЕС има полза да получава газ на конкурентни цени.
Почерпеният дал картата си и веднага след това казал: "К`ви сте вие, за к`во ме спирате?“
И трудностите започнаха- кой ще ти донесе лекарства като си "прокажен", кой ще ти пазарува, кой ще извежда кучето…
Този ден така и не идва.
Закара я линейка без никакви връзки и засега е стабилизирана.
Вие готови ли сте да доставяте до по-бедните, по-слабо развитите, по-малко влиятелните?
И кой бе Ангелов е виновен да сме на това дередже, 11 години се прави електронна здравна карта, фиктивни профилактични прегледи, пътеки след които има лекувани, но недолекувани, фиктивно лекувани.
Генетично произхождат от комунистите интернационалисти подлайвали около руските танкове през 1944.
Голям скален къс се откъсна от склон в Дупница и проби три от 16-те гаража край река Джерман.
Те никога не са имали избори и парламант преди 1997.
Делегация от Пакистан с интерес към Индустриална зона „Загоре”
Онези на ринга пресмятат в руднове и пари.
Смисълът е изцяло икономически от това, друг е въпросът колко ефективен механизъм е. За фалирали държави има съвсем друг механизъм.
Безмилостната смесица от автокрация, технология и динамика може да доведе до растеж с години.
Към днешна дата в язовира има близо 21 млн. куб.
"Оздравели за денонощието са 316 души, от които 10 лекари, 2 медицински сестри и 2-ма друг персонал.
Ваксината на Астра Зенека е по-евтина и по-малко ефикасна, та тя ще отиде към бедните страни.
Индексът на цените на производител на вътрешния пазар през януари 2020 г. нараства с 4.7% в сравнение със същия месец на 2019 година.
Че то кое ми е правото?
SeaBoyzFC и Бандата на града направиха 2:2.
Тя отива в хърватския град Риека и ирландския Голуей.
Понеделник са двойно.
Българска агенция по безопасност на храните (БАБХ) установи 23 положителни за Африканска чума по свинете (АЧС) проби при диви свине от началото на сезона за групов лов на дива свиня през 2020 година (от 03.10.2020 до 01.11.2020 година).
Кампанията ще продължи до 19 декември.
Приемете, че животът се променя и тече напред.
Между другото червените платиха ли си надвзетата субсидия?
Съюзът на съдиите в България (ССБ) призова съдийската колегия на Висшия съдебен съвет (ВСС) да излезе с решение, с което да укаже на председателите на съдилища да позволят на магистратите да ползват платения си годишен отпуск през август.
И който и да се хване с тях само и само да е във властта ще слушка и изпълнява.
От ноември 2018 г. Горанов е проверяван заради луксозния апартамент на бизнесмена Иван Сариев, в който от години живее, без да плаща наем.
Днес бонзовата фигура от паметника може да се види в експозицията на музей „Възраждане и Учредително събрание“.
По-лесен въпрос: Въпросната Таня Димитрова ли е или Тодорова, че и авторът на видеото май не знае?
Дните са прекрасни за всякаква умствена дейност, защото мислите бързо и вземате правилни решения.
Като цяло в руския спорт треньорите са особено жестоки към младите гимнастички и фигуристи.
И говори по ингилийски.
Истинските мащаби ще станат ясни, като се тегли чертата в Европа и Щатите, китайските власти лъжат, като комунист на разпит.
Осъзнаваме ли самите ние къде сме по отношение на тази фантазия?
В сградата влизат по-малко хора с предпазни средства.
Но в университета може да отидат да да слушат в непроветрена зала лекция в продължение на час-два.
Е тая ентелигенция откъде пък е дошла?
Общият брой на заразените е 1911.
Не е много сложно за схващане, стига човек повечко да чете, вместо да бълва клишета по форумите.
Абе ти тъп ли или да?
По информация на NOVA, Живков е прекарал нощта в Столичното трето районно управление.
"Само младите лекари бяха пратени в интензивното отделение"
Толкова може момичето.
Отчет, нещо за "матриала" а?
Нещо с което ти изобщо не си наясно.
П.П. Не съм го измислил аз.
Ако се окаже и психически устойчива, заедно с Кенин и Осака може да са следващата вълна.
Много неща се променят и чисто физически", каза още Кръстев.
Юристи, близки до ГЕРБ, също коментираха пред "Дневник", че след като не е прието физически, дарението не се е осъществило.
Озбърн допълни, че взима лекарства за Паркинсон и за болки в нервната система.
В Италия в някои региони се планират подобни "лицензи" за имунитет.
В ценностна система с общочовешка насоченост всички локални трагедии получават универсално измерение.
Много вероятно е детето да е било оставено на задната седалка без колан и столче.
Отвлякоха 16-годишен в Пловдив!
"Не бих го определил така.
Заради побесня и дойде в Пловдив.
В същото време старите жилища отбелязват повишение на цените на годишна база с 6,3%, като то се ускорява спрямо края на миналата година, когато е било 4,9%.
В "Люлин", например, строящата се - според кмета - детска градина е №31.
Каква демокрация е “цъфтяла” в древните градове държави, не е за разправяне.
Когато почнаха гражданските войни, почнаха да питат като тъпи русофилиии “Ама в Америка що биете негрите?”
Пиесата се вглежда в илюзиите, които поддържа консуматорското общество, а основна тема са границите на женската идентичност в тази реалност.
Слава Богу, децата ни са пощадени", каза още той и посочи, че българите са особено чувствителни, когато става дума за деца, но не по-малко чувствителни и когато става дума за възрастните хора.
През 2010 ремонтите на 4 детски градини и 3 детски ясли и газифицирането на Математическата гимназия са само малка част от направеното за последните две години от твоя мандат с прословутите две стотинки, за коитотой говори.
Данните, които изнасяш, не са верни.
Я за първи път лява медия да се престраши да напише, че парите на саудитците са причината за радикализацията.
Какво каза още за грипа в Бургас д-р Светлозар Георгиев вижте в нашето видео!
"Най-добрият начин те да бъдат поставени под карантина, е да им бъде оказана социалната и икономическата подкрепа, от която имат нужда."
Причината - днес се очаква да бъде най-горещият ден това лято с температури малко под 40 градуса, съобщиха от Националния институт по метеорология и хидрология (НИМХ).
Коментари предизвиква и друго важно предложение на ГЕРБ – право на законодателна инициатива да имат съветите на прокурорите и съдиите.
Освен това министерството има грях, че през целия програмен период не отвори прием за подпомагане за поливни инвестиции.
След като стана ясно, че държавата играе за интересите на офшорна фирма, свързана с депутата от ДПС Делян Пеевски, премиерът Борисов обеща, че "Дунарит" няма да отиде при Пеевски.
В изображенията, публикувани от НАСА, можете да видите обект на повърхността на Марс, който не отговаря на определението за природен обект, очертанията му са твърде геометрично правилни и приличат на руините на огромна сграда.
"Разчитам срещата ни да допринесе за диалог и широк обществен дебат за обединяването на усилията между българската общественост и ресорните министерства, така че да намерим заедно най-доброто решение", каза още президентът.
Бившият зам.-министър по околната среда и водите Красимир Живков остава в ареста.
Аз щом съм тук съм си намерил своето - за едни хора е едно, за други друго.
Тя обясни, че бул. „Андрей Сахаров“, който свършва при метростанция „Младост 3“, трябва да бъде удължен, за да се свърже с бул. „Копенхаген“ в кв. Дружба и да се облекчи трафикът по бул. „Александър Малинов“.
Естествено, Наполеонови изяви без ясен смисъл водят до това.
Проучването установява, че между 29 и 44 милиона души в африканския регион на СЗО биха могли да се заразят през първата година от пандемията.
Към 18.30 ч. е катастрофирал лек автомобил с румънска регистрация, в който е пътувало семейство, съобщава БГНЕС.
Кажи колко са учениците 2003-2007, да видим колко майки прогонихте, драгалевските крадци!
Китайската традиционна медицина е основна причина за изчезването на десетки животински видове.
Батальон от гвардията по време на мир ще се разположи тук „за да ни пази от Русия“.
Преди година наркоманът е заснет със същия джип, за който простотутката, която го е родила твърди, че не го е ползвал, да преминава по същия начин на кръстовището на Бул.
Но на всички ни се налага да си преосмисляме плановете в извънредни състояния и не би трябвало да виждаме в това драма.
Няма да нося маска на открито, най-много да си сложа една кърпа и да я нося на врата.
Преведено на разбираем език, до касата на EasyPay щандът с билетчета на Националната лотария ще се замени със щанд с билетчета на Български спортен тотализатор.
Задавай повече такива въпроси, има и други просветени хора из форума, ако се навият да ти отговорят, та може да вдигнеш малко нивото на познание.
Ми, тогава, да затворим всички институции, че да не им плащаме заплати, а да оставим само журналистите?
За какво ти е главата на раменете, не е ясно.
Предвид епидемиологичната обстановка с Covid-19 от Управлението апелират потребителите при купуване на е-винетка да използват сайта www.bgtoll.bg или мобилното приложение БГТОЛ.
Под балансирано управление да се разбира, раздаване на парчета от баницата и на бизнес, който не попада в кръговата икономика, за да има мир.
А през седмицата ще блокират където им падне жителите на Факултето!
В рамките на извънредното положение екипът на Фондация „П.
"Милиардите в бюджета не отиват за това.
Кого са задължавали навремето да гледа точно Тарковски?
Количеството на нитритите, открити в канала, са били 350 пъти над нормата.
Само 6000 души обаче се явили на видеоинтервюто.
Галин Иванов беше изблъскан в наказателното поле на ЦСКА, но съдията прецени, че нарушение няма.
Вестникът уточнява, че архиепископът не е контактувал с премиера в лечебното заведение.
Дали има държава в ЕС с толкова много охранявани правоимащи?
Особено за неработещи и неработили никога индивиди!
Възмущава се, че герболяка навсякъде сте корумпирани като африкански племенни вождове.
В книгата следваме героя на Дефо, Х. Ф., по улиците на преобразения град - пътищата са призрачно празни, по вратите на заразените къщи са изрисувани червени кръстове, колите на мъртвите са се запътили към изкопаните в гробищата ями.
Това предотвратява възможността да се преместят от гражданите или, както често се случва, да се ползват за запазване на места за паркиране.
Често с включен телевизор на някой спортен канал, който предава късен футболен мач, но с изключен звук.
Засегнати са общо 5,5 милиона хектара, което е по-голяма площ от Дания или Холандия.
Тази година пак ще платя абонамента, но не съм доволна от отношението.
По информация на полицията в Бургас пострадали няма, като са причинени само материални щети.
Сега в една болница се лекуват и леки, и тежки случаи на инфекции с коронавируса, а трябва пациентите с по-леко протичащо заболяване да се лекуват в по-малки болници, където не се изисква такава мощна реанимация.
"Ние се върнахме доста назад.
Само че откакто един път си окепазиш името, след това и 100 верни неща да кажеш, все ще си останеш в историята, като най-големият манипулатор на изборни резултати в най-новата ни история.
Последиците за сърцето след заразяване с COVID-19 са все още непредсказуеми.
Принципите са един от предполагаемите фактори.
Симптомите бяха кашлица, температура, безсилие, мускулни болки, дискомфорт в коремната област.
Или за политически некоректни неща да не си говорим?
Още толкова общината е инвестирала в отчуждаване на имоти, коментира Фандъкова.
Това са Видин, Лом, Черквица, Свищов, Русе и Силистра.
Иначе разбирам в какво неудобно положение са ГЕРБ-ерите.
"Алекс, моля те.
Струпването на строителни отпадъци край контейнерите също е забранено.
Според съда може да се направи обосновано подозрение за съпричастност и на тримата обвиняеми към престъплението, за което им е повдигнато обвинение.
Ще станат лидери и това ще им хареса.
Това, което ги обединява е убеждението, че този режим е компрометиран, че трябва да си върнем закона и справедливостта", заяви тази вече в предаването "Панорама" по БНТ президентът Румен Радев.
Великобритания НЕ притежава ракетите Трайдент които са носители на техните боини глави.
Не обичам бомбастични изказвания.
Това е 47-годишният Владислав Мухин, който е член на т.нар. банда на Федя с лидер Фердинант Юсупов.
Втора арабска пролет ще има в Сирия и Иран.
Скоро ще има още ваксини, заяви днес Фон дер Лайен в Туитър.
Без връзката ключове, които ми подаде Шкловски, за мен "Иван Глупака" щеше да си остане книжка за деца.
Ами може би защото / колкото и да не ти се вярава / не иска промяната, която му се предлага?
Днес ще се чувствате спокойни и уверени, но няма да ви се иска да ви закачат много-много.
Нещо почна да се върти като вентилатор.
През септември ще има допълнителен прием.
Ердоганьо не взе принудителни мерки навреме и сега ох та леле, но да не стане така, че хем мъртви хора, хем мъртва икономика.
Сега има всякакви, включително политици - от Румен Гечев и Румен Петков до Мая Манолова и Костя Копейкин.
Остава пожароопасната обстановка в страната, включително и във Варна.
Направо ще тръгна към властта и ще се срещнем по средата на пътя."
Епидемиологичните проучвания продължават, както и набирането на проби за PCR тестове на контактни лица.
"Той е смел и силен боец.
Това тирето са най-пискливите жендари откакто съществуват.
Браншът изтъкна, че не е против самата тол система.
На практика НЗОК ни прецакаха и сега има свалени протоколни рецепти, които персонала на аптеката ще трябва да плати.
Централната банка не очаква разпространяващия се по света коронавирус да окаже значително негативно влияние върху стопанството на Сърбия, въпреки че Китай е един от основните търговски партньори на страната.
Не искам да спекулирам за нещо, за което нямам потвърждение.
С какво глупости се занимават, а държавата се разпада!
Тези 29 милиона евро дето макетата са отделили за това жп трасе (и за които Икономедия ги възхвалява) най-много да стигнат за проектиране на трасето.
Нужен е тотален рестарт на държавата - и въпросните хора на ключови позиции са само върхът на айсберга.
Просто Тити ще е каналът за съпорт от задкулисните чорбаджии.
В Пиринско възрастните хора казват, че на празника на свети Антойний всички болести се събират, а на следващия ден, когато се чества Свети Атанас – тръгват по хората.
У нас тази работа се върши от "Рекламния бос" Красен КралевГяурбаджийски, червени и "патриотични" евнуси на Сараите, развейте бялото знаме!
Ще трябва да потърпиш, Макаров.
Освен това липсата на водач изнервя още повече мутренската власт.
Сега всеки "блогър", или даже списвач в социалните мрежи, със смартфон, може, и даже вече се счита за журналист.
Иначе Манолова е „за“ нова конституция.
Имуществото му е запорирано, а срещу него текат и неспирни данъчни проверки.
Същото е еднакво мярно и за руската, междувпрочем.
До края мачът се доиграваше.
Лозан Панов обясни, че нахлуването на Бюрото за защита в президентството е взривило обществото, защото е приличало на "държавен преврат".
На този ден не бива да се работи, нито да се влиза във вода.
Вирусът съществува, но според мен не е толкова опасен.
И залогът вече са професорски авторитети и глави.
Оттам насетне си правете изводите сами.
На летището в София ги очакваха линейки.
Предимството на френския експеримент е, че за пръв път се изследват толкова много доброволци в условия на изолация, симулираща мисия до Марс.
След удара "Опел"-ът се е врязъл в друга българска кола "BMW", в която е пътувал 47-годишен българин.
Екшънът се е разиграл днес, малко след 11.40 часа, на метри от местното училище.
Външно, не отстъпвайте или ще останете в българската история като предатели наравно с Георги Димитров и останалата комунистическа тиня.
В Европа антисемитизмът се е засилил още през 20-те години на миналия век. Под негов натиск евреите започнали масово да се изнасят от Европа в земите на после създадената еврейска държава.
"Веолия" във Варна иска парното да струва 87.79 лв./МВтч без ДДС при настояща цена от 80.12 лв. За тока желанието е за тарифа от 169.06 лв/МВтч без ДДС при сегашна 141.95 лв.
Ако не се лъжа от броени дни тегленето на всички игри на спортния тотализатор вече е само по БНТ.
Значи, да вземе сопата с любов и за любов!
Опитите му за налагане на по-строги мерки в края на октомври не са били одобрени от мнозинството.
Вярно е, че основният закон изисква НС да взима решения с мнозинство от присъстващите, но за да се присъства на дадено гласуване, не е необходимо то да се случва в тази или онази зала или всички да са в едно затворено помещение.
Пристигналият на място екип е установил, че на пътя Пловдив - Садово 27-годишен водач на "Фолксваген Голф" от Златоград при изпреварване е ударил странично "Фолксваген Пасат", шофиран от 19-годишен младеж от Хасково.
Заев знае, че като дясна партия, ориентирана към национализъм, българската ВМРО на Каракачанов има своите приоритети.
Мнозинството от протестиращите си тръгна.
Двамата актьори ще играят в „Убийците на цветната луна“, един от най-очакваните филми догодина, чийто режисьор е Мартин Скорсезе.
От днес със заповед на директора на пловдивската полиция Йордан Рогачев в служебните помещения на всички структурни звена на ОДМВР Пловдив ще бъдат допускани единствено служители и граждани, които имат лични предпазни средства.
Награда "Бисерче вълшебно“ 2020 се организира от фондация "Детски книги“ с подкрепата на Министерство на образованието и науката и под патронажа на министър Красимир Вълчев.
Можете да подкрепите Иво и като изпратите СМС с текст DMS IVCHO на номер 17 777 на цената на 1 лв.
Айде ДАИ да провери колко от тези са законни.
Инцидентът се случи в парк „Никола Петров“ в понеделник.
Вероятно става въпрос за провокация.
Консумацията в неговата столова се увеличила с 500% – и то още преди няколко месеца.
Въздухът в Перник е отровен със серен диоксид, а от РИОСВ препоръчват на местните да не излизат от домовете си или от работните помещения, пише Дарик.
Ма па ако не беше толкова прост, щеше ли да е бокулизач?
Борисов си дава ясна сметка за едно – перспективата редовни избори е много лоша перспектива за него по социално-икономически причини.
Успоредно с пилотното въвеждане на безкондукторното таксуване ще продължи и техническата работа по електронните табла на спирките, за да се гарантира точното време на пристигане на автобусите.
Такива хора трябва да коригират количеството кофеин, консумиран на ден, като отчитат вида на метаболизма“, обясни Валери Илински, генетик и генерален директор на Медицинския и генетичен център Genotek.
А според мен в полицейските, гарнизонните и следствените арести има общо около 1500 места, и те са напълно достатъчни за неутрализирането на тая малоумна паплач?
Не отразяват и намеренията на правителството за частично освобождаване на цените на тока от 1 юли за ония битови клиенти, които са присъединени на над 50 МВ.
Няма яснота как и защо се е стигнало до смъртта на акулата.
А на онези, умните, писали минуси на Nil satis nisi optimum, който споделя личен спомен, да ги вали дъжд под опашката на коня.
Щом пищят за помощ от САЩ нещо не е съвсем наред.
А има и други много развити сетива.
Като правосъдието ни.
На мен пък ми липсват спортните сбирки с приятели неделя сутрин.
Ще трябва оа жертват и ядрената програма и Хизбула.
На 18 февруари 2020 г. ще бъде поставено началото на поредица от годишни срещи на Националната рибарска мрежа.
Около 1/4 от замесените свещеници бяха уволнени, но като цяло църквата прибегна до по-леки наказания, като например забраната тези свещеници да работят с деца.
Радев поне пет пъти каза, че нещата трябва да се случват съгласно закона, но беше люто заплют.
Маестро Страцимир Павлов ще поведе родители и деца на музикално пътешествие с „Приказките на Госпожа Виола“
Това е високата цена за това, което сме свикнали да виждаме на трапезата си всеки ден.
И борба, тенис, а най-вече щанги и бокс играйте заедно с мъжете, а не в отделни състезания.
Определението на Окръжен съд – Варна може да бъде обжалвано пред Апелативен съд – Варна, като в този случай делото ще бъде гледано на 2 юни 2020 година.
Доброто взаимодействие между България и Румъния по направлението "Обществен ред и сигурност" за поредна година гарантира спокойствие на румънските туристи и дава възможност за развитие на още повече добри практики в сътрудничеството между двете страни.
И много тактично не се споменава ролята на Радев в ;ялата тази постановка.
Със сигурност пази арсенал за малко преди изборите!
Сега вече нещата не зависят само от тима на Петко Петков, а ще се чака селекцията на Любо Пенев да сбърка в оставащите две срещи от групата.
• Вземете си почивка от гледане, четене или слушане на новини, включително тези в социалните медии.
Петък, 4 септември - успешен старт за борбените и напористите!
Северозападна България е рисков регион за трафик с цел трудова експлоатация.
Ето това е реалното лице на тези партии, се казва още в декларацията на ОП, продължи той.
С търговийка, здравеопазване няма!
И тук "идва тънкият момент" с отговора на въпроса – "Защо кметът арх. Стефанов не подписа и върна за преразглеждане на комисията тази така значима за много жители на "Младост" обществена поръчка?"
Той уточни, че в момента машини започват да работят и по- малките, вътрешни улици.
Дан Смайл, от Морската биологична асоциация във Великобритания, който не е част от екипа, заяви, че използваните методи са най-съвременни и данните са най-добрите.
Това продължи до към началото на юни.
Неомарксистките формирования пък, в лицето на левичарите на Христо Иванов-Бойкикиев, Зелените и Затоплистите, както и остатъчните отломки от ДСБ, всичките наречени нагло и лицемерно „градска десница“ (?
Мажоритарен собственик на капитала е фирма "Хедус", която през 2014 г. купи бизнеса на Baumax от австрийския собственик.
"Като дойдете на власт - директно ще можете да разстрелвате несъгласните."
Третата група е купеният етнически вот, където МВР има ключова роля.
Даже Ефбет, както и Кадиев спомена е регистрирана в Малта, за да плаща по-малки данъци.
Има заложени още 711 милиона, които са за безработица.
Всеки е живял според убежденията си.
Данните на ЕВН показват, че през септември на територията на ЕВН (Югоизточна България) са подадени близо 7000 заявления за смяна на доставчик на ток, докато през юли те са били 5780.
Много са редки случаите, в които президентско вето е било одобрявано и това важи не само за сегашния държавен глава, отчита още юристът.
Затова апелативният съд намери определението на първата инстанция за правилно и законосъобразно, а наложената мярка „задържане под стража“ спрямо дядото, обвинен в блудство с малолетните си внуци, за адекватна.
Тук обаче всеки се мисли за съдия.
Неврофизиолозите установили, че всеки малък предмет, поставен пред една от тези цифри, става невидим за мъжа.
Европейският съвет ще заседава днес с извънредна видеоконференция, за да обсъди обстановката в Беларус след президентските избори миналата седмица.
"Чудим се дали тя е била асимптоматична“, каза д-р Коен и призова да се проучи тази възможна връзка.
Звезден състав от изтъкнати журналисти, писатели, редактори и преподаватели приеха поканата на организаторите - Фондация "Шанс за децата и природата на България" да отличат най-добрите млади литературни таланти за 2021.
Кризата, поне първоначално, ще предизвика страх от "откритите пространства", от непроследимия поток на "хора, стоки и капитали".
По неговите данни, броят на заразените в момента е 3 502 126 души, 247 107 са починалите.
Тогава бяха подадени 595 проекта, в които кандидатстваха за обща субсидия в размер на близо 820 млн. лв.
Нямаме индикации за такова нещо и не смятаме, че ще се стигне до връщане на такива мерки", смята здравният министър.
"Заради законодателна недомислица в момента 5000 души са оставени без пенсия.
Отбиват номера от немай къде.
Уточнява се, че това са заплатите за сезон 2020-2021, като посочените суми са преди данъците.
С тия цени на нефта,последното нещо,за което ще мислят е кацане на Луната.
Те му викат: приватизиране на печалбите и социализиране на загубите.
Да се проверят свързани лица по ДОПК, да се започнат порверки за имущественото състояние на всяко от свързаните лица.
Да не би Буш -джуниър да беше по-стока от Доналд?
Непосредствено след 10.11.89 г. комунистите обясняваха, че влизали в Партията, за да я променят от вътре.
Радикалното умнокрасиво крило е пуснато в урбулешка фронтална атака с напълно отвъртяни съчинения и нескопосани внушения на които учителят им гьобелс би писал двойка.
Ще се направи и на подобни действия срещу гражданското общество в държавите членки.
Кончаловси пише, че лъжата е стил в живота на руснака.
Всъщност Средната земя в сюжета на книгите за властелина е измислена за езика куеня, а не обратно.
В Америка са Тръмпанарите, в България са мутро циганизираните елементи.
В заниманието се включиха всички налични футболисти, включително и новото попълнение в отбора – халфът Емануил Манев.
Промяната важи и за педагозите в яслените групи в детските градини, съобщиха от пресцентъра на КНСБ.
Дори и човек от властта обаче вероятно трудно ще управлява сложната конструкция, която е направена не върху принципи и правила, а така че да е удобна лично на Борисов.
Измолих те от Богородица.
Гърция обяви нощен полицейски час за ресторанти и барове в някои от топ туристическите си дестинации, заради нарастващия брой случаи на коронавирус, предаде БГНЕС.
Тя седеше до него в самолета на 20 август, когато започнаха симптомите на отравянето му.
И той като виден представител на ДБ може само това.
"Трябва да оставим настрана политическите дебати", призова Орбан на фона на критиките срещу него, че използва епидемията, за да затегне своята хватка върху властта.
Според Василева по-големите предизвикателства при въвеждането на акушерския модел в България ще дойдат от преодоляването на сегашната рутина.
Цитирам "тактиката на ФБР преди разпита на Флин.
Това вече не е партията, с която бях свързан”.
Като не искат да пият белина.
По нареждане на руското правителство Лукойл се задължава във всички свои рафинерии зад граница да използва руски нефт.
В София не помня Земетресение, но е интересно, че последното е на 17 окт 1917.
Правата за разпространение на филми за Чебурашка в Япония до 2023 г. държи компанията Ес Пи Интернешънъл.
Смятате ли за редно, г-жо кмет, протестите да се охраняват от лица, носещи върху униформеното си облекло надписи като "Един изстрел, едно убийство, аз решавам, без съжаление"?
Ако хвърленият във водата кръст замръзне, предвещава здраве и голям берекет.
Миналата седмица Павлов каза, че дружеството ще внесе заедно с априлската цена за одобрение тарифа за всеки месец от август досега, но шефът на енергийния регулатор Иван Иванов заяви, че няма законови права да определи цени със задна дата.
Тук важно е какво са казали от "Боец".
Войната между хазартните босове ще пресуши не един и два язовира на благодат за редица политически и икономически кръгове у нас.
Изселен е почти целият.
Само лидерите на нашите продажни профсъюзи се съюзиха с ББ и не искат да пуснат кокъла.
Явно носът и на този човек не е особено къс ;)Истинско удоволствие за полуграмотни хора, като мен, е да общуват с големите демократично-джазови интелектуалци от форума на Дневник!
Според Медицинския експертен съвет приложените досега мерки на физическа и социална изолация са наложителни.
Служители на БНД предавали на ЦРУ техния дял от печалбите на тайни срещи в един подземен гараж.
Джо Байдън, който ще влезе в Белия дом в края на януари" би трябвало да е по-малко предизвикателен.
Те ще се планират и по начин, който да отчита сутрешните образователни процеси, предвид все още протичащото онлайн обучение вкъщи.
Д-р Димитрова, лекарката, която работи в COVID-отделението, уточни, че има денонощен кабинет, който се обслужва от нея и неин колега.
Причината за изработването на настоящото предложение на ПУП за парка е да направи невъзможно строителството в парковата зона.
Призрачно сивите сенки на лицевите мускули от двете страни на посребрените ѝ устни ги изкривиха в гримаса.
Има ли нещо в междуушието?
Лъжата е причината за най-страшните нещастия на този свят.
Мерете два пъти, преди да режете.
Корейската централна новинарска агенция съобщава, че Пхенян предприема този ход, тъй като властите в Южна Корея извършват „враждебни действия“ срещу Северна Корея.
Няма никаква връзка с мнението на туристите.
Аз бих наблегнал на тях, за да следя ситуацията.
Орсън Уелс, Бениньо Акино, Хенри Кисинджър, Едуард Шрайер и Джон Фицджералд са само някои от отличените в конкурса през годините.
Тогава студентите пишеха по стените на кампусите: "МММ".
А Петър Богдан пише "История на България" един век преди Паисий.
Капиталовите разходи на съдебната власт са средствата от общия ѝ бюджет, които на практика обезпечават създаването и поддържането на условията за нейното функциониране.
Веднага след това, под аплодисментите на присъстващите и възгласи "Браво", кметът Георгиев направи първата копка на новия водопровод и мощно разби бутилка шампанско в кофата на очакващия да започне работа багер.
Защото какво всички знаем, на висококвлифицираните кадри, синдикат не им трябва.
Феро: Върнах се, защото ситуацията е много тежка!
Първо: сделките през нотариус не са позволени към този момент.
Прессекретарят му Кира Ярмиш настоява, че той вероятно е бил отровен.
Не знаят, че хаджигенов иска промяна на конституцията за да може да стане възможно приемането на И.Конвенция в България.
Общият мотив за трите оставки бе посочен в официално прессъобщение на партия ГЕРБ - Бойко Борисов е взел това решение след среща с областните координатори на партията.
Не мога да приема, че се разрешава аматьорски футбол, който е без никакъв надзор за спазване на мерки, а децата да не могат да тренират.
Това ще се договоря в анекс към договорите.
"Много ни става тъжно, като гледаме как умират.
Паркингът от северната страна на стадиона ще бъде затворен още от сутрешните часове и апелът към гражданите е да не паркират автомобилите си пред „Ивайло“ днес.
Откакто беше открито преди по-малко от година в Брюксел, това място работи с пълен капацитет.
Ние пресичаме граници, без да го забелязваме.
Момчето от коя махала е?
Парковите пространства и алеите в тези райони вече са добре осветени и перничани могат спокойно да минават от там.
За години и половина като министър на правосъдието той защитаваше по всевъзможни начини запазването на безотчетната власт на главния прокурор.
Българските граждани, българското общество и България не заслужават да бъдат превърнати в кофа за боклук или тоалетна чиния, заяви главният прокурор Иван Гешев на брифинг във Враца, където е заради разследването на тежкото убийство в село Галиче.
Да са живи и здрави и повече такива семейства ☺☺☺.
Току-виж от второкласен футболист стане първокласен ибрикчия!
Агенция "Митници" избра кои фирми да ремонтират гранични пунктове за 35 млн. лв.
Ние казваме икономическа криза, но ще дойде и социална криза.
Паргов поиска да обяснят, че не трябва да се тревожим, защото страхът у хората е голям.
От 2011 г. тенденцията е към ежегодно намаляване на броя на кредитите, а от 2015 г. и значителен спад по отношение на изпълнението на лимитите по гаранционните споразумения.
ДА на думите и на сантимента, НЕ на присламчването на изричащият ги към справедливия народен гняв.
А споразумение за границата има ли?
Малко ли е профа.
Направената справка за пътуване на лице от граничния контрол показала, че Атанас е напуснал България на 12 март през Дунав мост.
В хижата от три дни са двама възрастни и дете.
Информацията е към 17.42часа.
Под първата публикации на Гешев се вижда, че част от коментарите са скрити от "автора на туита".
По време на състезанието в Монако бяха записани общо 9 национални рекорда, 3 континентални, 2 рекорда на Диамантената лига и един световен рекорд, съобщава Bgonair.
Затова турските граждани ще посрещнат Нова година в изолация в домовете си, предаде БНР.
Много добър и точен анализ!
При нас в зала Армеец се приемат протоколи, не бюлетини.
След новината акциите на UniCredit спаднаха с 2,9% в Милано.
Депутатите от "Воля" се въздържаха (9 от общо 12 представители от групата гласуваха "въздържал се" - бел.
От двете пирамиди, банка и пенсионен фонд, банката е за предпочитане - рискът се оценява в реалния живот на човека, а не в “светлото бъдеще”, когато е умрял.
Ако смятате, че няма да се справите с тази роля и навикът му да флиртува ви вбесява, по-добре си намерете партньор от някоя друга зодия.
Стига се обръща назад, гледай напред.
Линията е напълно автоматизирана и може да работи на 24-часов режим.
Всички те могат автоматично да бъдат препращани към съответния случай.
Вчера финансовият и икономически министър Брюно Льо Мер заяви, че правителството работи по "силни мерки" за подпомагане на автомобилната индустрия на Франция.
Да се хвалят, като произведат нормален свръхпроводници кабел, а не няколко мола вещество, натискани между диаманти.
Това стана ясно в неделя от пост на кмета на града Здравко Димитров във фейсбук.
Въпреки привидно положителния ефект на абсолютната давност, следва да бъде отчетен и фактът, че институтът е неизвестен за действащото българско частно право, което не е случайно.
Но те само и единствено лъжеха, крадоха и мамиха.
Пореден инцидент в автобус на "Бургасбус"
Не съм сигурна дали точно това твърди Мортен Палме.
"Приемаме пациенти в изключително тежко състояние с реална опасност за живота, ние сме лекари, не богове, каза д-р Митев, коментирайки смъртните случаи.
Той призна, че на територията на предприятието има тръби на ВиК – Перник, които са стари и не подлежат на подмяна.
Freeletics, фитнес стартъп, който изгражда персонализирани модели за тренировка и хранене чрез изкуствен интелект, а не чрез човешки треньори, получи 25 млн. долара финансиране през тази седмица.
Според неговите думи или първото изречение е вярно или третото.
Това каза и племенникът ми, отишъл семейно с две малки деца - свобода и чисти плажове, без навалици и шум.
То това се заформя по зле дори от времето на социализма бре.
Все още имаме свободни медии, които имат възможност да атакуват и критикуват правителството.
Тя ще продължи лечението си от вкъщи.
Той си плаща така или иначе кредита.
На сцената всеки път се вихри експлозия от таланти, дори под маската да няма някой много талантлив "певец".
За случая подробности днес даде управителят на касата Дечо Дечев, който обясни, че според него разликата в цените е възможна, след като през 2016 г. парламентът освобождава частните болници от задължението да обявяват обществени поръчки.
През юли 13 821 британци са били в България.
Дали след напускането на паркинга на хижа "Пионерска" и при ползване на трасета през гората се ползва "официален път" зависи от документацията на горската администрация.
Нещо повече, китайските потребители охотно "прегръщат" новите финансови технологии.
Престижни вина, като например Недербург, се бутилират в лозето в Паарл, точно извън Кейптаун, и се доставят на местно ниво и по целия свят.
Намаленията на цените с 45-50 процента на хотелите с 5 звезди показва силното желание на българите да приемат туристи в този период, а да се радваш на ваканция за цялото семейство само за 500 евро е истински изгодна оферта, коментира изданието.
Дано Гомес е разбрал за кой точно отбор играе.
Там има огнище на COVID-19, регистрирана в кланица.
Българи от западната част на България.
Продавачката понякога ѝ казваше нещо мило, но замълча.
Болни трябва да бъдат изолирани.
И затова по-добре вместо да развиваме конспиративни теории - кой го е създал, по-добре да избегнеш една неприятна ситуация, каквато е да се разболееш от COVID-19", каза Каракачанов.
Там, където хората идват да служат в полицията от други села, по-малки.
Колекторите ще влизат в домовете ни законно.
С едно движение премиерът Борисов буквално запали фитила под краката на изживяващите се като недосегаеми директори на банката.
Гади ми се от вас.
Те позволяват безвизово влизане в над 100 страни, включително и във Великобритания.
Били сме на повече финали от вас и сме печелили и губели повече финали от вас.
Със свое определение (от 16.07.2020 г.) апелативните съдии са изменили акта на първата съдебна инстанция и са постановили Динко В. да бъде задържан под стража.
Може би на Иван Вазов се лее шампанско и "бунтовниците се прегръщат", както пише Захарий Стоянов по друг повод, но колкото и много силно да е желаното, то още не е станало реалност, та да се пише: "Джо Байдън е новият президент на САЩ".
Даже започнахме да се саможигосваме - хайде няма нужда!
Това са съвършено нови селища, нямащи нищо общо с ония древни градове.
Същевременно, нямаме някакви данни като социологически проучвания и т.н., които да показват категорично, че Тръмп ще бъде преизбран.
" Това не е вярно.
При извършена проверка на ул. „Бузлуджа“ от него е иззета опаковка с хероин.
Тоя е стар мюсля, че мюсленето ме мюсли.
Вярвай си, че някой живее със 600 лева на месец.
По думите й, работата на лабораториите е организирана така, че да не се пречи на взимането и обработването на проби на другите пациенти.
Постоянна гледка в хипермаркетите за бяла и черна техника са брандираните момичета, които още на входа ви предлагат заем на място, за минути, от 150 до 50 000 лв. и срок от три месеца до шест години.
Не ви ли светна лампичка докъде се докарахте с клишета и омраза?
“По същото това време руснаците са били роби на помешчика, таковата крепостни селяни де.”
За Коледа - толкова.
"имиджът на България е "едва ли не на мутренска държава"
Всичко това означава развитие на Варна!
Бойко Борисов и Иван Гешев са поканени утре в Европейския парламент на нов дебат за върховенството на закона в България.
Тогава моята заплата се увеличи с 10 лева, а секретарката ми се оплака, че нейната намаляла с 10 лева, досрамя ме вземат от нея за да дадат на мен.
Благодарни пациенти също уважиха тържеството и споделиха, че на тези лекари и сестри дължат здравето и живота си.
Несвързани приказки на неадекватен човек.
Четирите оставки са първата победа на протеста.
За пример даде предложението за пешеходна зона по пл. "Св.
Така че, интернетът към момента си е най-вече средство за масова дезинформация, преди всичко друго.
Слогана на рекламата ще е "Елате да умрете от коронавирус в България"!
CAS вчера взе решение да отстрани руските спортисти от участия в международни състезания под държавния флаг до 16 декември 2022 г. Руснаци, които вече са изтърпели дисквалификация за допинг, ще могат да участват в Олимпийски игри без никакви ограничения.
Така в условията на криза бе постигната основната цел за финансовото изпълнение на Програмата и пълното усвояване на предвидения за 2020 г. бюджет.
К-9 привлича вниманието на децата и родителите им, които с учудване или боязън посрещат услугите му.
Да видим първо как ще се справят срещу "БАТЕ".
Аргументи някакви ще има ли, или ще изтърсим нещо ей така, да не е без хич?
Истината е, че е много вероятно, той да е импотентен само с вас.
"Очевидно сме ядосали някого, защото получих няколко обаждания какви са тези писма и ако не престанем да ревем за проверките, ще видим какво ще се случи и ще бъдат приложени силови методи.
Май не сте гледали предаването.
Али Алкасимер, прокурор в Техеран, каза, че Тръмп и още над 30 души, които според Иран стоят зад въздушния удар на 3 януари, при който на багдадското летище загина генерал Касем Солеймани, са обвинени в"убийство и тероризъм".
Той каза, че след земетресението е имало 46 вторични труса.
След като е спасен, малчуганът бил малко уплашен, но с татко му пили по един чай и продължили да карат.
После препоръча на партийците да си мислят, да разговарят с хората, тъй като се били откъснали, и да не влизат в провокации.
Значи някакво прокуроско постановление, което дори не е подписано ( всеки може да си разпечата такова), раьпечатка на интенет страници от новини (абсолютно заканно) и както прочетох на друго място подхвърлени наркотици.
Правото на митинги е конституционно право на всеки един гражданин, обясни още той.
С настъпване на есенно-зимния сезон числото (и %) на "заразените" ще се качва (повече хора със симтоми се тестват), грипавите ще бъдат повече и съответно починалите.
Мислим за работодателя, но най-вече за работника".
Улицата е затворена, на място има полиция.
"Зелените“ имат и много силно подкрепление от чужбина, след като с "Балкан“ ще играе и националът от гръцкия "Олимпиакос“ Александър Везенков.
Просто исках да подчертая че "леко боледуване" е субективен критерий.
Магуайър стана и.д. директор в деня, когато влезе в сила оставката на бившия директор на националното разузнаване Дан Коутс.
Този вариант се обсъждал в последните дни, за да може Народното събрание да може да приеме всички важни закони.
А от няколко дни и на Уиз ер и се почна прибирането на берачи от Нидерландия, друг е въпросът защо не се спазва закона и не се търси отговорност от хора които знаят че са болни и пътуват за България.
А какъв е смисълът за Мерцедес в това да сключат само за едн година?
Освен това Кьолн проявява интерес и към защитника на Айнтрахт Симон Фалете, твърди още "Експрес".
Изпълнителният директор на "Топлофикация София" Александър Александров вече е провел разговори с банка, според информация на "Столица.
Ти явно си по-умен от целия свят.
Америка си е много добре и без предсказанията ви.
Трябва политиката да се ориентира към децата, в училищата, да обхване максимално широк кръг от тях.
Съседите обаче имат някаква налудничава представа за произхода си - едновременно преки наследници на Александър Македонски (грък), Древен Египет (копти) и по някакъв начин също славяни.
Важното е коя азбука се е наложила през вековете.
Полицията и охранителите предупредиха, че от утре нарушителите ще бъдат санкционирани.
Чичак, теб пък какви язовири и какъв президент те гонят?
Ами всъщност е заради печалбата / и не само/, която носят, както е отбелязал PisnaMi.
Затова прокуратурата ще разчита на Интерпол и ще се надява тримата издирвани да напуснат Русия, за да могат да бъдат арестувани и след това – екстрадирани.
От друга страна Страната на баските, Галисия, Ла Риоха, Балеарските и Канарските острови, както и африканските анклави Сеута и Мелия, не са съобщавали за нито един починал през последните 24 часа.
Най-важното което трябва да кажем от числата за днес е че имаме 875 излекувани.
Тъжната истина е, че българското общество е твърде незряло и неспособно да защити такива абстрактни неща, като "справедливост" и "природа".
Не че някой ще го прочерте, но може да се издигнеш в собствените си очи.
Ама така ще знаем всички.
Очевидно е че само в България още живеят с илюзията че Ердоган и неговите нео османски планове са само приказки.
Това, че Крис Уолъс е изпуснал юздите на първия дебат и показа пълна некадърност не означава, че правилата трябва да се променят.
Няма да допуснем клубът и неговите привърженици да бъдат използвани за корпоративен лобизъм или за защита на лични търговски интереси", пише в позицията на сайта на тръста.
Икономическите шокове променят много - от Голямата депресия и хиперинфлацията във Ваймарската република до финансовата криза в Азия през 90-те години и световната финансова преди 12 години.
Какво напрежение да има между мен и него?
Те лекарите и сестрите не работят.
Време е Борисов да си ходи, за да не "счупи" демокрацията.
Инспекторите уточняват, че нямат правомощия да се произнасят по правилността на съдебни актове.
Тримата мъже са били задържани за срок от 24 часа.
"От нашите отпадъци само София произвежда RDF, който се гори в Златна Панега и Сливен.
Кой отпреди 10 години ти е виновен, че министърът на финансите е подписал писмо за внасяне на 735 хиляди тона боклук от трети страни, от Африка?
Брифингите ще бъдат в четвъртък от 10 или 10.30 часа, като в залата ще се допускат журналисти.
Съвсем нормално е директорът да освободи служител от който не е довлен, независимо по какви причини.
Тя ще продължи да подпомага и създаването на научноизследователски инфраструктури на световно ниво.
Това е един от проблемите не само за РЗИ-София, но и за другите болници и наши структури в страната.
Областният управител на Пловдив поздрави жителите на града за Великден.
Откакто човек съществува той мечтае да лети в небето!".
Моите уважения към играча Красимир Балъков, но като треньор отдавна се дискредитира.
Общината ако може да се самосезира и да замени изгнилите дъски на въжения мост над Река Дерменка(зад Гребния канал,на завоя в ляво преди хотел Острова).
Поне така смятам.
Това става в момент, когато учени предвиждат десетки милиони жители на Земята да напуснат местата, където живеят или работят, заради глобалното затопляне.
А ако паднат Боко и Кралев, които сега ви подпират, тогаава отново ще се изправите лице в лице с хора като Божков и братята Цекови, които наистина имат пари и най-важното - ум в главите.
Как се справяте с дългата зима и късия ден започващ от есента?
"А пускането на Еврото като валута съвсем съсипа останалите икономики и ги доведе до ниво "васал" на Германия.
А и самият той твърди, че в живота му вече има същество от женски пол, което даже живее с него.
В преписа, датиран около 1806 г., градовете в България са дадени в четири области (Мизия, Тракия, Македония и Дардания).
Ще го търсим Славчо, ама нейсе.
В чл. 53 е написано, че не могат да се обсъждат въпроси, които не са включени в дневния ред", каза още Симов.
Решението влиза в сила веднага след като бъде публикувано в Държавен вестник, съобщават РТС и БГНЕС.
В Ломбардия са 7.5%, докато в Сицилия и Сардиния 0.3%.
Любимите песни на певеца ще прозвучат по уникален начин на живо.
Според него може да отпадне веднага забраната за контакти с хора извън семейството.
"РС- Петрич е направил изводи единствено и само против обвиняемия.
У нас мерките не били крути, но навременни.
Той коментира, че докато се увеличава броят на заразените, са се събрали хиляди един до друг без маски и настоя протестиращите да бъдат глобени, както самият той е бил глобен при посещението си в Рилския манастир.
Доброволно - шофьрът излиза и се предава на полицията.
Като например водещият офицер Бойко Борисов, който би път до Вашингтон да убеждава Тръмп какъв хубав проект е "Белене"?
И как волно или неволно Борисов нареди България в отбора на лошите момчета от източноевропейския ъгъл на Европа наред с Полша и Унгария.
Според аналитичното звено към президента се налагат и промени, свързани с механизмите на представителната демокрация, изборите, политическото представителство.
Той категорично заяви, че е щастлив с жената до него и всичко това е лъжа, която по никакъв начин не може да ги бутне.
В близко бъдеще патологът ще извърши аутопсия.
За да се пълнят язовирите е най-добре да вали сняг.
Искам да се обърна към всички възрастни и хронично болни хора - тези които ще бъдат най-засегнати.
Единствената държавна структура с някакъв пожелателен опит за план.
Няколко жени редактори са зявили, че работата им е била оспорена от мъже редактори или че са получили отрицателни отзиви от мъже редактори.
Не знам Нормана изчезнал ли е, но знам че реалист изчезна сигурно за половин година поне, а той беше най-силно крещящия какви тъпаци сме изобщо да предполагаме, че Тръмп имал шансове хахахаха.
В "Към езерото" разнищвам истории за патриархалността, емиграцията, конфликта, отношенията между жени и мъже, жени и жени в семейството - това са интимни събития с колективно измерение.
Докато всички спортни събития по света бяха прекратени или отложени, третият кръг за сезона във WRC рали "Мексико" успя да се проведе.
Гърците де факто затварят Промахон до 15-ти, а след това 4-членно семейство ще трябва да плати близо 500 лева за тестове, още преди да е влязло в Гърция.
Тракторист загина в пътен инцидент.
Според Каролев от всички държавни структури НАП е най-ефективно работещата.
Бакшиш не се очаква, но сервитьорите и таксиметровите шофьори ще ви благодарят, ако го получат.
Този вариант бе отхвърлен от беларуския президент Александър Лукашенко.
Продуктът променя положително качеството на живот на млади пациенти с хемофилия А чрез значително намаляване на честотата на инжектиране, предлагайки им високо качество на живот и сигурна защита.
Да се пържат в собствения си злобарски сос.
Да се спре с краденето на обществен ресурс първо, а после нека се увеличат данъците!
Ако времето навън е горещо, вероятността да преболедуваме без усложнения е по- голяма.
Това е важно за спортове като вдигането на тежести, където се получават големи емисии в момента на вдигането (изтласкването, изхвърлянето).
""Левски" - ЦСКА е дербито, кой каквото и да говори."
Политологът проф. Евгений Дайнов коментира пред политическата ситуация у нас.
Едва ли не, че медиите дори командват европейските институции и най-важното е да си приятен и удобен за медиите.
Жалко, че не може да стане ясно, в кои гимназии учат децата на политиците и бизнесмените!
Днес художникът се опитва да преживява сам в безкрайна мизерия,нищета и бедност, в стара, оставена от дядо му порутена къща почти без покрив, без ток в монтанското село Гаврил Геново.
В Планинското преживяване местата,гледките са само допълнение,малка награда.
Всеки го знае с едно от тях.
Според здравните власти в страната през последните две седмици се потвърждават около 150 инфекции на 100 000 жители, отбелязва ДПА.
Това писах преди 2 дни в първата тема по казуса.
Проходът към този час е затворен, а трафикът се пренасочва през с. Вресово за Ришкия проход.
За мнозинството българи Русия е техния освободител и бащица.
Така например ако човек през "активната" седмица се зарази, то той след това ще бъд естествено изолиран вкъщи за цели 7 дни, а ако междувременно развие симпотми, може да мине в самоизолация или да се върне на работа в седмица 3, ако е здрав.
Да, но аз пиша по темата, а Вие протестирате.
Оранжевият ак се вкара в някакви сценарии - измисля си човека история, лъже, вярва си, като го питат - лъже още повече.
Поради това нейният сезон е пролетта.
Действията могат да бъдат и почти брутални, но отново законни.
Водят се в баланса на надути цени, а не струват и 1 ст!
Целта е да не се допускат нови кризи като тази в Перник.
Починалите са общо 54-ма, от тях двама през последните 24 часа с множество заболявания.
"Благодаря на МВР за незабавната реакция по случая, за който писах преди дни.
Тогава трябваше и Левски - показа го справка, в която имаха близо 4 милиона неплатени към НАП, които разсрочиха въпреки закон, забраняващ такова мафиотско разсрочване.
"Руснаците сами са си виновни, защото признават чужда юрисдикция.
Тоест - няма мерки - увеличават се.
Вместо това производителите Sony и Microsoft не успяха да се справят с търсенето по света и към момента няма достатъчна наличност почти никъде по света.
Според РЗИ все още се очакват допълнителните проби на починалия тази сутрин мъж от Банско, ще ви съобщим резултатите.
Ето какво заяви Велков за Struma.
Дали самият вирус става по-малко агресивен и затова по-малко са на интензивни грижи?
Ами когато подкараха Божков и му лъснаха записите.
Задържан е за 24 часа с полицейска мярка и срещу него е започнато досъдебно производство по чл. 324 от Наказателния кодекс.
Така кандидат-президентът, подкрепян от противниците на Лукашенко, Святлана Цихановска, коментира днешната тайна церемония по встъпване в длъжност на заемалия поста 26 години държавен глава.
Е то целият град е пламнал благодарение на тия тримата некадърници на снимката, ама прокуратурата къде спи или е силна само на бизнеса дали спазва правилата?
Бившият втори в ГЕРБ дори се обърна към Борисов с въпроса дали "това ще е начинът, по който ще се работи за изборите".
Което с активното съучастие с Барни си е направо Северна комбинация.
С бяла рокля е била вечерта.
На всички е ясно, че Божков, без чадър отгоре, нямаше да е това, което стана.
"Добра работа, британци, най-сетне - вън", гласи заглавието на коментарна статия.
Валтери Ботас ще потегли пръв в Гран при на Сахир, 16-и предпоследен кръг за сезона във Формула 1. Пилотът на "Мерцедес" завъртя обиколка на пистата в Бахрейн за 53.377 секунди.
"Лесно е да се каже, че трябва да постигнем амбициозни климатични цели до 2050 и 2030 г.", посочва Триангъл.
В челната петица на министри с най-висока положителна оценка за работата си са: Томислав Дончев с 30 на сто одобрение, следван от Красен Кралев с 27 на сто, Екатерина Захариева 26 на сто и Младен Маринов и Емил Димитров, които са с 25 на сто одобрение.
Нека обобщим дискусията накратко: ЕНП отсвири Борисов.
Дори и насилствено налагане, вече става толкова неприемливо като начин на живот и толкова е голямо желанието да не пречим на икономическия живот, че ние търсим баланса между двете неща и ще продължим да го търсим, което никак не е лесно.
Айде и доктора издал болничния със забрана да влиза в САЩ.
За отрицателно време и няколко стотици милиона инвестиции от дебютант компанията успя да се превърне в най-силния играч на пазара.
"Изборите не бяха нито честни, нито свободни и поради това резултатът от тези избори не може да бъде признат", каза Меркел на пресконференция след извънредна виртуална среща на върха на ЕС по въпроса.
Сега има крехко подобрение на показателите с коронавируса, което не ни дава обаче основание за връщането на големите ученици в клас.
Той пита кое кара един ден да се правят 1000 теста, а на следващия 3000.
Петролната асоциация призова властта да се откаже от новите изисквания към "Лукойл"
Изнудваха работниците да си купуват акции за по 1000 лв, при положение, че заплатата беше 280. После: басейни, къщи, Мерцедеси, дебели задници.
Прокуратурата и полицията трябва да разследват и да разрешат проблема (повече от 2 гоини - нищо).
Хронологически двете са на една и съща възраст.
Може да е свален от иранците погрешно, или нарочно (ракета, бомба на борда).
След девет месечна терапия и наблюдение, учените регистрирали, че наличието на червеите в червата на пациентите значително намалява общия брой на увредените миелинови обвивки на невроните.
В категорията на възпитаничката на треньора Николай Викторов се пуснаха 10 момичета.
Това съобщи в Туитър словенският евродепутат Ирена Йовева.
Най малкото че не гледат тюба в тия райони толкова, ма си гледат местните неща къде са дадени да ги доят на разни московски чиновници и олигарси.
Просто липсва мъдрост и като цяло не им пука за простолюдието :)) Ние сме статистика за тях :)) Просто световете ни са прекалено отдалечени и двете страни не могат да видят човешкото у всяка.
Заради честото бягане от дома й лелята Г. И. връзвала 14-годишната си племенница с метална верига с катинар за легло.
Много жени бъркат секса с любовта и истинската връзка, пише trafficnews.bg. Любовта без секс е трудно осъществима.
Ще затворят човека, който има нужда от слънце, ще го обездвижат, ще го стресират допълнително и така имунната му система, която и без това се скапва от тези малоумни мерки, ще изпуши окончателно.
Разумно е поне два пъти в месеца – а най-добре всяка седмица – да проверявате гумите и да ги донапомпвате, ако трябва.
Но на срещите в Брюксел родният премиер се кълне в Меркел, фон дер Лайен и коалицията на праведните.
Направи го с неистово усилие, постоянство и интелект.
На дискусията са представени първите проекти на мерки за новата Обща селскостопанска политика, която ще се прилага във времето от 2021-2027 г.
Според Габриел време е да се действа, да се ускорят нещата, също е време за сътрудничество.
Крайният срок за подаване на кандидатури е 29 октомври 2020 г. Проектите могат да бъдат подавани чрез портала на ЕС за финансиране и възлагане на обществени поръчки, на който са публикувани повече подробности относно процедурата като цяло.
Никой от тях още не се е ваксинирал!
А там - в Сърия - също се вълнуват как ще я почнем ние, щото се бъзикат с единственото първенство в света, в което ще играят два отбора с едно и също име.
Есен Велкова май доста се престарава в антиобществената си дейност.
Когато ни пращаха до магазина, ни казваха: иди до Страхил, за да купиш салам, или при Дочка - за мляко.
Три дни по-късно се връща в офиса си в Нагазаки, където се случва и втората експлозия.
Ще му усетиш скоро миризмата на черния питон!
На кого ще ги платиш?
Имам две близки медицински сестри, хем че сме в провинцията, но те са доволни от заплащането.
Резултатите от състезанията се признават за равностойни на кандидатстудентски изпит по съответните матуритетни предмети и оценките от тях участват с по-висок коефициент на тежест при балообразуването в сравнение с оценките на матурите.
Партията на мутрите ще стане като самотна бутикова карикатура на политическия пейзаж!
В Лига 4 Автомагистрали разгроми Метро Варна с 18:1.
Само че правоверните тръмпанзета го бранят без отдих и ни веселят, докато на него му мирише на затвор.
Нищо, че това е най-леката предпазна мярка.
Айфеловата кула е приемана по абсолютно същия начин от съвременниците си.
Тактиката в целия ден беше насочена изцяло към щадене на живота и здравето на протестиращи”, заяви зам.-директорът на СДВР Антон Златанов и допълни: "Рискуваме цял ден живота на полицаите, за да спасим живота на протестиращите"
Много възрастни хора предпочитат електрическите велосипеди, въпреки че за час цената е 2 лева.
Гърците какво направиха.
Носи много здраве на "руския влогър"!
Отваряйте си очите и ушите с какво ще ни забаламосват!
Това е работа на посланик със сърце, желаещ да сближи народите.
Колкото до милиардите, за периода от 2013 до 2018 г., когато Георгиев е шеф на КПКОНПИ, влезлите в сила съдебни решения за отнемане на незаконно имущество са за мизерните 80 млн. лв. Няколкото езика се свеждат до испански, руски и английски.
Съдия Янева от Двете Каки я уволниха като председател на СГС заради даденото разрешение за източването на информацията от масивите на МВР, като не е оповестено в полза на КОЙ и можем само да предполагаме.
В акта, издаден на Каканашева и фирмата й „Мегз 9”, е вписано, че първата пратка е направена на 19 юли 2018 година, като същата е приета от Спиди.
В "Кючук Париж“ имаше два последователни такива случаи в рамките на две години.
Борисов изтъкна днешната новина от Европейската комисия, че страната е изведена в макроикономическата рамка сред най-добрите в Европа.
А за еднодневните посещения как стоят нещата.
Да, добре Рассия фалира.
Изградени са КПП-та, има мобилни екипи, които следят за спазването на мерките, предава Нова тв.
Разликата обаче с Лудогорец е че тези пари бяха само подпомагане а основата бе на Собственика.
"Ето така осъмна тази сутрин ДОМЪТ ни - надраскан от неизвестни ентусиасти.
Още едно доказателство, какви малоумници ни уптравляват.
Без значение дали "търси конфликт", каквото и да означава това.
Изглежда само Вие не сте разбрали, че апаратурата не е за подслушване, а против подслушване.
Като махнем 10 човека от тоя форум, дето сън не ги лови да ги набодат, за други не се сещам.
И не може да ме убеди никой, че Слънчев бряг е едно красиво и спокойно място.
Общата стойност на откраднатото възлиза на 1139 лева.
Така, между първо и второ четене забраниха къмпингуването на 2 км от морето, а беше предвидено да се забрани само върху защитените дюни /което е разумно и нормално/.
Примерно Пеевски не си върне кредита - голям праз.
Това трябва да стане ясно по време на фаза 3 от клиничните проучвания, при която хиляди доброволци ще бъдат имунизирани в район, където пандемията от новия коронавирус е особено активна.
Да разбирам ли, че ти няма да имаш претенции ако аз най-културно и мирно ти метна едно павенце?
Чалгизацията не е причина за разпадане на обществото, а следствие., страничен ефект.
Спад има и при спешните интервенции, които се осъществяват в някои от случаите на исхемичен инсулт – тромболизите.
Международен панаир Пловдив възобновява своята изложбена и конгресна дейност след кратко прекъсване заради въведените мерки срещу епидемията от Ковид-19.
Теоретично промените дават право на Еврогрупата (членовете на Еврозоната плюс Дания) и на Европейската централна банка да поискат промяна на фиксирания курс при влизането ни в механизма ERM II и по време на престоя ни в т.нар. чакалня на еврозоната.
Ние сме вика 18 човека, няма да се съберем там.
Ако е кандидат-студент, все пак, простено му е?
Но има и една група от 20.1% от анкетираните, които посочват, че няма да могат да се справят сами.
Е как няма да стане привлекателен Пловдив - данъци се вдигат, проекти се замразяват, презастрояване тече с пълна сила!
Негативния резултат го отдавам на липсата на опит.
Звучи расистки но е истина.
Билети можете да закупите в мрежата на Eventim.
То не бяха закани, то не беше чудо.
На тях им трябват болни хора.
Залитанията на Путев по Сталин само доказват болното мислене и крайната комплексарщина на чекиста.
" Докато не ме убиете, други избори няма да има"
По-традиция играем много трудно с този коварен отбор.
Във ВМА са приети шестима пациенти, трима са вече готови за освобождаване, разбира се, когато стане готова пробата.
Треньорът направи тактическата смяна, с която блокира съперника.
Обаче защо само за него се говори?
Може би свободата на Фулър да се изразява свободно и да пише статии и художествени произведения - нещо присъщо за мъжете по това време, я прави да изглежда като феминистка, но това е било тогавашното мислене на едно консервативно общество.
Троловоте очаквано изпълзяхте с анонимните си имена от дупките си.
Хората с пари и образование не пасат трева.
Но все пак какво ни предлагат управляващите?
Той е страстен любител на снимките, като дори си направи фотосесия с гарга, за да популяризира прякора си.
Всичките другари са "от сой"- все доказани кадри!
Траква с токове, за да поздрави офицера.
Стратегията е началото на интензивен диалог по общите ни приоритети, който ще приключи на срещата на върха между Европейския съюз и Африканския съюз през октомври.
Русофилите чужди агенти ли са у нас?
Тези са ги спряли, най-вероятно поради сигнал поради междуфирмена битка.
Отечеството никога не е преживявало позора да има пРезидент, който преди да влезе в Българското президентство и преди да каже :"България" е плакал с кървави сълзи за сваляне на санкциите срещу същата сатрапия.
Д-р Сергей Сергей Иванов от "Активни потребители" заяви, че в момента няма жалби и сигнали, но това отдава на отпускарския сезон.
Двама футболисти на Пирин са дали пол.
Съществата, които ни "управляват" са болни мародери, морални инвалиди и престъпници, на които не им пука за вас.
От партията обявиха, че ще внесат в полицията две жалби заради агресия на партийната конференция в сряда.
Нашите машини са най-евтини в линията на процеса и струват $3.5М.
С аналогови клещи и отверки, толкова!
Има проблеми с болничните легла, с тестването, което е малко учудващо за мен.
Причината е, че полезният обем на язовир "Камчия", който захранва Варна и Бургас, е едва 20% запълнен.
И си отговаря: Абе важното е да сме живи и здрави.
Не става дума за конкретни лица, а за доверието в институциите.
От държавния тотализатор, обаче отказаха тази информация третото лице – „bTV медиа груп” изрично изразява несъгласие за предоставянето й.
Те се появяват по-късно от симптомите и могат да дадат фалшиво отрицателни резултати.
Видял да се възнасят към небето душата на основателя на Нитрийската подвижническа колония авва Аммун (+ около 356 г.).
Но е боклук като човек, провалил се в личния си живот.
Изданието цитира разработка на екипа на проф. Майкъл Страно от американския Масачузетски технологичен институт.
Само чух, че имаме достатъчно тестове не бързи.
След като завършва журналистика, изкара стаж за модели зад Океана.
Не е актуално да се мисли, че вирусът няма да стигне до ВАС и Ваши близки, няма конспирации, животът и здравето ни са силно застрашени.
При изготвянето му открихме малък проблем - трасето във втората си част е леко изкривено.
Момент, тук има някакво злорадство, че Нидерландия ще отреже средствата за по-бедните в ЕС?
Точно Сарелска да говори е малко нелепо.
Тестът установил, че това е марихуана.
Браншът подкрепя политиката на Министерството на туризма за безопасност, тя е наша обща, посочиха още от сектора.
Майтапа настрана, прав си, но да.
Росица Димитрова обсъди с кметове на села.
От 1931 г. в България не бяха провеждани свободни избори.
Под заплаха от протести БЕХ дава заем от 55 млн. лв. на "Мини Марица-изток"
Дойче още ли не е разбрал, че тревожността се поражда от несъответствието между мерак и възможности.
Засега не се обсъжда блокада на София.
Не си прав, аз не вярвах, че този вирус съществува.
Още три реактора се очаква да бъдат пуснати към средата на 2020 год. Собствениците на поне 10 блока обаче закъсняват с изпълнението на регулативните изисквания за намаляване рисковете от терористични атаки.
Клубовете от Висшата лига остават твърдо решени да доиграят оставащите мачове от сезона.
Защитата на четирите чужденки оспори извършването на контрабандата, с мотива, че товарът не е преминал през митническата граница на страната ни.
На литургията прозвучаха Евангелието и тропарът за Възкресение, и възгласите: "Христос воскресе - Воистину воскресе!", съпроводени от тържествения звън на камбаните на катедралата "Св.
Ако докторът по философия белчев положи интелектуалното свръх усилие да разтвори Тълковен речник на българският език и успее да намери думата късмет може би ще успее да разбере какъв точно нонсенс е произвел!
А други пък - си се заразяват 8 часа дето са на работа!
В момента са настанени 80 заразени, за които в една 12- часова смяна, се грижат само един доктор, две медицински сестри и една санитарка.
Смъртност на 1 млн - България 15, Германия 95.
Доматите от домашната градина винаги звучат апетитно, но за инвеститорите, изглежда, по-апетитната част са тези, отгледани в града.
Той ще започне в 10:30 часа на 5 септември от двора на къща-музей "Петя Дубарова".
Разсмя ми вечерта.
Сред загиналите има четирима британци, но повечето са граждани на Иран.
Борис Бонев да заяви точно, ясно и категорично: Би ли участвал в коалиция с БСП.
Не е така приятелю.
Обонянието и вкусът минават за някак си по-второстепенни сетива (в сравнение със зрението и слуха, да речем), но не е съвсем така.
"В най-предпочитаните за курорт страни цените на свободните места са относително високи.
Един по-голям натиск и тя е на път да колабира.
След 10ноември не спря да хвали колко много бил направил Тошо Правешкия галош за държавата и медицината.
Прибързано е да се правят изводи.
Читателка: Така ли се спазва дистанцията?
По думите му целта на този вот на недоверие е всеки български гражданин да живее в по-здравословна и по-безопасна околна среда.
Лукашенко трябва много да се страхува от тая жена.
От днес отпадна и задължителната карантина за български граждани при влизане в Гърция.
Наредбите и инструкциите нструкциите по тази тема ще трябва да са бая обширни, мдам.
Няма да се скъса.
"Епъл" неотдавна публикува отлични резултати за тримесечието април-юни с увеличаване на продажбите от 11 процента.
Като демагогия могат да бъдат оценени действията, политиките и обещанията за стабилизиране на държавните дружества НЕК, "Мини Марица-изток" и ТЕЦ "Марица изток-2", в които отдавна се отлагат належащи радикални пазарни реформи и те продължават да затъват.
Здравейте на всички от нас,тук,на терасата,които с радост ви поздравяваме - въпреки всичко,вирусът още не е пипнал!
Мобилният оператор VIVACOM става част от водещия телекомуникационен и медия конгломерат в Югоизточна Европа – UNITED GROUP.
И ни покажете един НОРМАЛЕН град, в който в някакъв кабинет нямало обхват на интернет, че изнасят „ваксинацията“ в коридора, за да могат слугинските дръжки на микрофони да снимат „героите“, дето водели „война“.
Те живеят в изключително тесни пространства, пълни с други животники.
Предлагането се проведе на два транша, един юни 2020 г. и един септември 2020 г., съответно на цени 7.60 лв. и 11.10 лв. акция, съгласно предварително одобрената и оповестена от продаващите акционери процедура за продажба.
През първата те получават брутна заплата от 1010 евро месечно, през втората - 1072 евро, а през третата - 1173 евро.
Единственият източник на свеж финансов ресурс теоретично бяха МВФ и Световната банка, но те имаха множество условия.
Малко по-късно заместник-министърът на регионалното развитие и благоустройството Николай Нанков обяви, че не се планира ново отлагане на тол системата и тя със сигурност ще тръгне на 1 март.
Накратко: Загряването на празен ход не удължава живота на двигателя.
Необходимо е да се носят сутиени, без опори, които да притискат гърдите.
Затова Борисов да говори за "гузната физиономия" на Христо Иванов в контекста на Маджо е като крадецът да вика "дръжте крадеца".
Което пък позволява на бизнеса да гради стратегия с десетилетия напред, а не да мисли само за "ден година храни".
Ако това е правено, нямаше да изпаднем в тази ситуация", уточни Владимиров.
И дори мога да кажа, че така трябва да постъпва всеки футболист, който гори в играта!
ГЕРБ няма да подадат оставка.
Там за три месеца не могат да съберат толкова заразени, колкото имаме за ден тука.
Защото го чака служебен кабинет, който е не по-малко опасен от ежедневната деградация на управлението му.
Като гледам тази база и нашата, направо ми се плаче.
Необходимо е управителите на търговските обекти и персонала да бъдат по-активни в приканването на гражданите да спазват определения ред.
Не го препоръчвам за продължително носене, но за времето, през което пазарувам в магазина е предостатъчно.
Как няма случаи,ако няма трябва да се измислят,за да спори стъкмистиката.
Мисля, че една от съпругите му спира да го тормози, за да изпълни желанието ѝ - портрет.
Пруфесуре, тук не си прав.
Много бързо след това е арестуван на територията на Турция.
Президентът Илир Мета подаде жалба през Конституциония съд срещу разрушаването, което нарича "законово, морално и конституционно престъпление".
Аз познавам такива дечурлига.
Трудов спор за обезщетение е приключил успешно с извънсъдебна спогодба, чрез процедура по медиация в центъра за медиация във Враца.
Малко са тези дето прескачат от тях към други видове.
И казваш, че сред тях ги няма решетников, боШков, собственилка.
Европейският съюз трябва да наложи "смислени" санкции на Турция, ако Анкара не изтегли военните си "активи" от спорните райони в източно Средиземно море, пише гръцкият премиер Кириакос Мицотакис в статия, публикувана днес и цитирана от Ройтерс.
Само форумната вата ще излезе на барикадата с повишено артериално налягане.
Южна Корея съобщи за първи път от началото на епидемията от коронавируса в страната за повече оздравели, отколкото нови случаи на зараза, предаде Ройтерс.
Сблъсъкът с писателството обаче сполетява Деян Енев след богат житейски път.
Но практически, никой не мисли толкова формално.
На практика там се разглежда единствено връзка между корупцията по високите етажи на властта и злоупотребите със служебно положение като индикатор за ситуации, в които политическата власт се опитва да погази върховенството на закона“, отбеляза Радев.
Автор на статията е Венета Нейнска, музикант и артистичен директор на "Модо България" - организацията, която стои зад проектите за популяризиране на класическата музика "Концерти на възглавници"
Колко души си правят ваксина за грип?
Това иска Родината, това е дълг на всеки патриот.
Този паразит на снимката колко процента би взел на избори?
Не спират хвалебствените статии за Китай в момента,в който Китай е най-осран.
Това изглежда основна версия!
Интересното в този случай е, че общо взето съдържанието на изпратените текстове е до демократи с "Гласувай за Тръмп или ние ще знаем и ще те намерим!"
Нямат ножици, химикали - елементарни неща липсват.
Но от никоя мента не бива да изисквате такъв ангажимент."
Клиентите са основно работещи фирми, с по-голям автопарк.
В Grand Est, най-сериозно засегнатият регион, пекари и ресторантьори доставят на болниците храна и кафета безплатно.
И само заради калпавия закон с възможност за тълкуване на облагането и реално пропуснатите приходи вече Мента и Горанов трябваше отдавна да са подали оставки.
Наградата бе връчена на официална церемония от вицепремиера и министър на туризма – Мариана Николова, която поздрави кмета за положените усилия в посока успешното развитие на община Сандански.
Затова, отчитайки и затрудненията, които браншът изпитва, до края на извънредното положение - 13 април, се удължава времето за оборудване на тежкотоварните превозни средства, се казва в съобщението на АПИ.
Изпълнявай или плащай глоби!
Ако не вярваш питай в ЕНП да ти обяснят че ГЕРБ са демократи, ако и на тях не вярваш можеш и папата да питаш.
В Италия през 2017 са похарчили 101 млрд евро по официални данни, близо 10 млрд от които за търкане на билетчета.
Късно вечерта жената отишла в солариума.
В началото на деня направих някои грешки, но след това наваксахме.
"Бъзикам го за това, че се мисли за инвеститор.
А има банички и от 1,20лв.
Да се смесава вина и болест е една традиционна, домодерна стигма към болестта, особено заразната, с която непросветеното общество решава по дивашки медицински проблеми.
И аз взех да си мисля дали не трябва точно това да се направи.
Тя не е избягала, просто се опасява за живота си.
Значи преди 30 години си бил революционер от лилавата организация "11 ноември"!
Стопаните ще получат по 64,40 лв. на животно за над 200-то допустимо за подпомагане животно.
“В момента се изкупуват безумни количества от лекарства, които абсолютно не са необходими.
Нейното задължение е да осигурява движението, не да му пречи както искате вие.
През последните няколко десетилетия също беше обичайна практика семействата на висши ръководители от комунистическата партия да летят до САЩ, за раждането на децата си, които получават американски паспорти.
Той признал обвиненията на прокуратурата с изключение на това за изнасилването на момичето.
Ожениха я за един дядо.
Според статистиката на правосъдното министерство, за 2017 г. общо 49 души са осъдени на ефективен затвор за шофиране в нетрезво или дрогирано състояние с причиняване на смърт или тежка телесна повреда на пътя.
Наблюдава се и негодувание, че големи вериги за дрехи ще спрат работа, докато такива за техника извън моловете - не.
Според него ситуацията в английския футбол в момента е екстремна.
Колко повече ще затягат.
Необходимо е продадените/заклани животни да бъдат на възраст от 12 месеца включително до навършване на 24 месеца.
То ПСР а няма пълни 99% - дават им 96% активна (99 e селективната - да сбърка намереното с друго).
В сряда здравният министър издаде нова заповед, с която въведе по-строги противоепидемични мерки.
От седмица насам се съобщава за над 600 нови случая дневно в цяла Белгия.
Тя забрани сядането и храненето на Испанските стълби, разхождането на голи до кръста хора из града и влаченето на куфари по исторически стълбища, въведе и глоби за къпане в градските фонтани.
Човекът обяснява съвсем лаконично, че кадрите говорят сами за себе си и обстоен коментар едва ли е необходим.
Иво, Евърглейдс е най-големият резерват във Флорида, а също така основен източник на питейна вода.
Доматите на „Геосемселект“ комбинират абсолютно всички хубави качества на един сорт – вкус, едрина, добив, устойчивост.
Хората да започнат да се радват на обикновените неща,стига с тоя ламтеж за притежание!
А месоядния човек го набавя от междинния посредник - животното, което изяжда.
Всяко решение на дадена държава, свързано с пътуванията, особено спрямо сегашната ситуация, е собствено решение на самата държава.
Аз съм научил от тях повече неща, отколкото те от мен.
Щаб-квартирата на американската армия в Европа също се намира в Германия - във Висбаден.
Вещите лица са изразили становище за необходимост от провеждане на психолого-психиатрично изследване на обвиняемата в психиатрично заведение.
"Нова перспектива на процесите до момента искат да дадат организаторите"
Но витамин Д няма да излекува никаква болест.
"Валутните резерви паднаха до "тревожно и опасно ниво"", каза Хасан Диаб.
Ако не бъде сключено споразумение, Великобритания ще има с ЕС търговски отношения, подобни на тези на Австралия, което би било "добър резултат", смята британският премиер.
Съкращения обаче има.
После му заявих, че ще го нокаутирам, и малко се посдърпахме.
"Тръмп трябва да бъде поздравен за това, че действа бързо, смело и решително срещу иранския генерал Касем Солеймани.
Тръмп е 45-ти президент.
Затова това е много важна нова мярка, която ще приложим.
Най-голямата търсачка в света Google, тяхната електронна поща Gmail и сайтът за видео споделяне YouTube, който също е собственост на Google, са недостъпни за милиони потребители по цял свят.
Деца който с години отглеждат тежко болни лежащти родители съсипвайки психиката си.
Поводът - получен сигнал от шестима членове на Висшия съдебен съвет, в който се твърдяло, че дори човек със слаби компютърни умения може да разпределя съдии по дела.
В повечето случаи тези проблеми са обществена тайна, рядко се говори открито за тях и дори екозащитните организации не смеят да застанат на пътя пред дървосекачите.
Тя вярвала и защитавала позицията, че стерилизацията трябва да е доброволен избор, а не наложена мярка заради раса и пол.
Това е мислене и на европейските колеги.
Това стана ясно от думите на министъра на образованието Красимир Вълчев по време на дискусия с родители, инициирана от омбудсмана Диана Ковачева.
Ние имаме общо, не споделено минало.
Кога е станало това остава въпрос без отговор.
Те, те ще направят България по-добра за живеене, страна с перспектива.
Ежегодно ХЕС попада сред 100 български фирми с най-големи продажби според класацията на Българската търговска промишлена палата.
"Нито един от нас не е избиран за нищо, така че да има самочувствие, че за него са гласували в легитимния смисъл на думата.
Пандемията от Ковид-19 досега е отнела живота на над 65 000 души по света.
Като спонсорите си сте, гробадбийско мислене!
Първият етап е за осигуряване на топъл обяд до края на август.
Защото за Доган сарай и за ТЕЦа май "чуването" стана след акциите на Христо Иванов.
А ББР знаеш ли още колко даде на фирмите на шиши?
Той превзе и половин Германия, я колко привърженици има там,Миналото се наследява, бъдещето се изгражда.
Там също се вижда много ясно структуриран комуникационен план.
Трашляците, които гласуват за Тръмп нямат и най малка идея къде е близкия изток и кой за какво се бори там.
Днес влизането в завода е станало безпроблемно.
Главният архитект на София прогнозира, че този градоустройствен проблем в новите южни квартали, изникнали върху реституирани земеделски земи, ще стои за решаване пред общината "за десетилетия напред".
"Както по отношение на фигурата на главния прокурор, така и по отношение на министъра на правосъдието трябва да се подберат професионалисти с утвърден авторитет в средите на правната система.
Качването на туристи с джипове бе забранено със заповед на екоминистъра Емил Димитров.
Гледайте в прикаченото видео цялото му изказване, както и това на тримата юноши Димитър Тонев, Станислав Работов и Атанас Стоименов!
На кратко, Китай вече гледа в 6G,първият спътник вече е изстрелян.
Просто ги подигра елегантно прекрасно знаейки, че те искат да управляват но не искат да са отговорни.
Народният съд се отлага за следващия девети (ако доживеят).
Когато Княжество България осъществява съединението си с Източна Румелия с активното участие на С. Стамболов и З. Стоянов, Русия се обявява срещу съединението.
Териториалното отделение в Провадия към Районната прокуратура във Варна внесе в съда два обвинителни акта срещу нарушители на карантинните мерки, наложени за ограничаване на COVID-19, съобщиха от пресслужбата на Апелативна прокуратура във Варна.
Тебе като те слуша човек, да се чуди как такива ментално семпли не са поискали изгарянето му на клада.
За да изглеждат по-учени ли?
Да се проведат разговори с Правителството за приоритетно предоставяне на държавната субсидия за "Здравеопазване", както и за увеличаване на същата, доколкото в правителствените мерки за сектора не са включени общинските лечебни заведения.
Други независими експерти обаче одобряват правителствения подход.
Нещо за газови турбини да си чувал?
Е, Левски ще се е набълбукал с още 5-10-20 милиона докато излезе решението но те играят ден за ден.
Въпреки скандалите с Божията ръка, наркотиците и скандалното поведение, той беше звяр на терена.
Че направи от една бедна селска страна индустриална, военна и всякаква сила, с безплатно за хората образпвание и здтаееопазване?
Може, ама ще трябва да връщате едни пари.
ГЕРБераст да си - модното течение на строители на "модерна" - разбирай разсипана България.
Той обжалвал, но на първа инстанция съдът отхвърли жалбата му, като решението не е окончателно.
Бъркате ги нещата, незапознат сте.
Направете си труда да прочетете статии на палестинския журналист Амад Мелхем в Ал-Монитор - вижте https://www.
То те на това му се вика ЯК фистинг.
И това го казва ханъмата на Пашата!
Да им врътне бушона, дето се вика :)waterloo ;) https://www.
Те младите хора накараха ББ да бъде под карантина ей.
Групата има също рециклиращи мощности в България, Сърбия, Румъния и Италия, както и компания за литиево-йонни батерии в Германия.
" "В продължение на седмици хиляди хора в България протестират с искания за демокрация, върховенство на закона, независима съдебна система и срещу корупцията.
Отрицателен БВП в първите три години в еврозоната, фалити на малки производители, ръст на миграция и безработица, в резултат на което в еврозоната и пенсиите се облагат с данъци.
Това им е играта.
Хората, които ме познават, знаят, че трудно нещо може да ме промени.
В Китай една фабрика поема всичко като управление на проекта", разказва Радина.
Нужна е по-добра координация конкретно за борба с епидемиите, за да не бъдем толкова неподготвени при следващи заплахи.
Търговските вериги предложиха да обособят фермерски пазари с български производители на паркингите си.
Това е голям майтап.
Поредната съшита с бели конци партенка.
Ястия на ресторант Дай да видим жена ти как готви или не готви щото ти готвиш вкъщи.
Проверката е направена на булевард в Пловдив.
Моята работа е чиста.
Притежаването на портфейл с книжа от компании, които редовно разпределят печалбата си, е добър начин за допълване на финансовите резерви.
Няма хора, няма карбон футпринт, няма проблем.
Всичко там е чудовищен гнилоч.
Ние имаме някакъв комплекс да накараме македонците да ни харесват и да ги накараме отново да се чувстват българи.
Според медийни информации обаче Израел плаща с 40 процента повече от Съединените щати за ваксината на Пфайзер-Бионтех и почти двойно повече от Европейския съюз.
Искате ли да почивате на място, където сте сами?
От четирите предстоящи мача най-лесна е задачата на "Манчестър юнайтед", който излиза за протоколен реванш срещу "ЛАСК" (Линц) на "Олд трафорд" след 5:0 в Австрия.
Денят ви позволява възстановяване на хармонията в семейството.
Да можеш да следиш интернета на света е върха на връхчето.
"Тия арабели са станали толкова нагли, че си позволява тоя да мине границата с газ сякаш е бариера в пустинята."
Иначе Германия капитулира, но чак след любимата ти Русия и то чак когато има срещу себе си 4 от останалите велики сили и почти без никаква помощ от своите съюзници.
Моля който знае отговорите, да си мълчи!
Любимото им място за разходка е емблематичният квартал "Капана" в града под тепетата.
Предполагам, че ще кандидатства архитектура.
За целта те добавили в устройството мини-озонатор, като използвали и някакъв минерал, чието название те пазят в тайна.
Опаа, и другата частна голяма телевизия става китайска.
Междувременно по телевизия MSNBC, превърнала се от три години в контрапункт на "Фокс нюз", тонът е по-трезв, но гостите в студиото придават съвсем нова окраска на току-що отминалия исторически ден.
Много са кресливи, та за това човек може, да се обърка в количеството им."
Много си се объркал, заплата държавният служител получава за това, за което е нает - примерно директор на дирекция примерно "военни заводи".
От 1995 до 2007 на Червения площад ежегодно се провеждат военни паради, без техника.
Предполагам,че чете коментарите във форума или поне П.Карабоев ще го сведоми.
В следващите 2 години ще бъдат модернизирани още 10 от старите влакове по първа и втора линия.
Интересно ако им гръме енякоя централа на близо или се качи яко нивото на океана дали тези ораджавите няма д почнат да крякат всички да ги спасяват.
Какви конкретно дела са включени в материалната компетентност на специализирания наказателен съд, е въпрос на държавна политика и законодателна целесъобразност, и ред "субективни фактори" да го кажа по меко.
Констатираните нарушения по ЗДвП са 115.
Сега нахвърли на моя коментар минуси (-) а на себе си (+), нали така водете платената дезинформация?
Мащабна акция на Специализираната прокуратура се провежда на територията на цялата страна.
Служителите на МВР имат много специфичен психопрофил.
Много съм щастлив, че стигнахме до финализиране на втория албум“, ", споделя от своя страна Радослав Славчев.
Според източника Израел дълго е преследвал този ирански учен.
Те щяха да бъдат насочени към всички, които използват твърдо битово гориво.
"Той няма право да се меси работата на другите институции, затова сме тук.
Лабораторно потвърдените случаи за денонощието у нас са 77, чрез направени 1798 PCR теста.
Ние насърчаваме инвестиции с висока добавена стойност и смятам, че това има голямо значение за развитието на регионите в България", отбелязва Антоанета Барес, изпълнителен директор на НКИЗ.
Разделят България на 7 региона!
Болницата в града няма нужда от нищо.
Подобни статии могат само да налеят вода в мелницата на патриотарите.
Или верва само в пачката, която вероятно са му платили на ръка да го снимат как се боцка пред камерите на талавизиите.
Обичам България и вие знаете това, затова ви моля, за моя рожден ден, Българската агенция по безопасност на храните, да промени решението си, моля ви, приятели, ще бъда безкрайно благодарен", казва Жан-Клод Ван Дам във видеото в профила си във Фейсбук.
Третата форма на насилие е отнемането на свободата да се срещаме с други хора.
Да не могат да се опомнят хората Защото не е Ясно Какво точно Могат да Обяснят Правителствата им особено на Онези Световни Сили с Великите им Разузнавания Кака така Повярваха на Това Вирусче и какво има зад този Заговор.
Те някой друг ли чакат да свърши тази работа вместо тях?
В музей "Възраждане и Учредително събрание" във Велико Търново се пазят ценни реликви от Априлското въстание.
Какво им пречи да признаят исторически че има Български корени?
И оттам започва проблемът.
Куражът да го направя дойде от това, че си познавах работата, но получавах заплата, която не отговаряше на моя принос.
Три години по-късно, когато руските войски завзеха украинска територия, Байдън стана водещ човек на Обама за Украйна.
Завръща ли се COVID-19 в Европа?
В същото време в региона попада и част от Розовата долина с нейните идеални условия за развитие на ароматните бели сортове като мискет, мускат отонел, гевюрцтраминер, но също и шардоне, совиньон блан, пино гри, вийоние.
Всеки с малко мозък може да сети какво е посланието зад това съотношение.
Особено към страна обзета от огромна епидемия.
Една вечеринка хора от ВСС го измислиха, направиха го и сега Ох похарчихме парите и трябва да връщаме.
Логично е, тъй като те най-добре познават навиците на птицата - къде обитава, зимува, по какви трасета лети за да се върне у нас, по кое време става това и т. н. Второ имат сериозен мотив - нови грантове по същия или подобен проект.
Ами марш в Магаданск на Хуйни.
Народът е казал "кажи ми с кого дружиш, за да ти кажа какъв си".
Причината е, че изхвърлените в общите контейнери стари дрехи, често се използват за отопление, въпреки че горенето на боклуци е забранено, тъй като води до замърсяване на въздуха.
Ако изобщо трябва да взимам пример от някого (защото идеята да взимам пример от някогог за да взема решение за себе си е малоумен), за да се ваксинирам, бих взел от тази жена.
Кадри от дрон показват редове с живи коледни елхи в Австралия, готови да внесат празнично настроение в последните дни на иначе доста мрачната 2020 година.
На днешния ден народът почита големия християнски светец Николай Чудотворец.
Което е далеч под обещаните от Атанас Русев.
При ангажирането на заемни средства плановете на общината могат по-бързо да се изпълнят - все пак ЕИБ ще контролира процесите по усвояването на средствата и спазването на сроковете.
Социалистите изтъкват също, че така нареченият рестарт на политическия модел преследва трайно узаконяване на злоупотребите и несправедливостта, на официалната и паралелната власт, които задушават индивидуалното развитие и просперитета на нацията.
Сигнал на тел. 112 подал и самият подсъдим, като обяснил, че бил нападнат с нож от един наркоман, и посочил улицата, на която станало това.
Това са отчаяни маневри на човек, който за едно денонощие си сменя три пъти мнението, според това кой от началниците му е звънял последно по телефона.
Посетителите на Емпайър стейт билдинг веднага се сблъскват с новата реалност.
Целият свят ще ни се смее.
Дори по най-консервативни оценки смъртността е 10 пъти по-висока, т.е. при равно разпространение с това на грипа смъртността ще е многократно по-висока."
Инак уж в системата влизат едни милиони и милиарди, а резултата го видяхме всички.
Броят на починалите от КОВИД-19 във за едно денонощие (до снощи) се увеличи със 112, достигайки 674, съобщи главният санитарен инспектор на страната Жером Саломон.
Работата по газопровода беше спряна през декември 2019 година и беше подновена едва преди няколко дни.
Десетки болници бяха бомбардирани там от силите на Асад и Русия от миналата пролет насам, в момента няма и места за карантина.
"Може да се каже, че всички ключови проекти, реализиращи се в Европа, на "Газпром" и неговите дъщерни компании могат в крайна сметка да послужат за ефективно погасяване на дълговете пред Полша", заявява Ковалский.
Ще "забраниш" милиони човеци?
Столичният кмет Йорданка Фандъкова ще иска гаранция за водоподаването на София, ако бъде взето решение да се доставя вода от язовир "Бели Искър" за Перник.
Георги Парцалев умира на 64 години, месец преди да падне комунистическият режим в България.
А днес се оплакват само ГЕРБ-троловете, ней голяма разлика :)Ние сме малък, но изключително прост народ.
“Али Баба отишъл, като взел със себе си и приятел.”
Сторете го в късния следобед, ако сте завършили другите си задачи на работното си място.
Дневник, до него ли опряхте накрая, дайте няква статия за вашия канд.
Китай не ме интересува.
На 6 май премиерът Бойко Борисов каза, че при над 100 нови случая на коронавирус за ден ще бъдат върнати рестриктивните мерки, но сега Кунчев разясни, че щабът е обсъждал да се гледа има ли тенденция.
Още преди да е изтекла и една минута Греъм Кери застраши вратаря на "Берое" Душан Перниш, но топката мина встрани.
На международните пазари продуктите й се продава в Германия, САЩ, Великобритания, Кипър, Австралия.
След като парламентът гласува решението за даряване на заплатите, в сметките обаче не бяха включени допълните средства, които им се отпускат от бюджета на Народното събрание.
"Ако функционирането им е заплашено поради дефицит на върховенството на закона, ЕС ще има правомощията да замрази, намали или ограничи европейските фондове пропорционално.
Почти всяка вечер недоволството си от властта изразява и добилият слава преди десетина години бизнесмен – Пламен Стоянов - Дамбовеца.
Вдигането на кметската заплата е тема номер едно в политическия живот на Пловдив.
А стига бе, Огнян Минчев и Даниел Смилов били от листата на ДПС?
То е квалифицирано по чл.354а, ал.1, изр.1, предл.1 от НК.
Представянето на песни и танци от различните райони на страната е една от запазените марки на състава още от първите му изяви в комбинация с богаството на костюмите, характерни за всеки район.
За съжаление, преобладаващата част от лидерите на протеста нямаха капацитета - интелектуален, организационен и стратегически - да превърнат този протестен импулс на младите поколения в добре насочена вълна на промяна.
Тези 3 месеца бяха за здравната система да се подготви.
Установени са 21 нови случая на коронавирус в страната за последното денонощие, от които 15 са в болница.
Досега България е комуникирала, че е транспонирала документа с изменения в общо шест закона.
С решение на Комисията за енергийно и водно регулиране са коригирани цените на ВиК услугите на операторите в 24 области на страната.
Почина единият от ранените при пожара двама работници от цеха за леене на алуминий в пазарджишкото село Драгор, съобщи БНТ.
Лили Иванова отлага цялото си турне за 2021 г.
Фалирала страна в еврозоната (като Италия) може да си го позволи - хем вече са в реален фалит, хем ще плачат ЕЦБ да намаля лихвите, хем немците ще ги спасят.
Украинският премиер Олексий Хончарук съобщи, че е подал оставка, след като медии разпространиха приписвани на министър-председателя изявления с критики срещу президента Володимир Зеленски, съобщи Франс прес.
Те ще стават все по-важни за резултатите на компанията.
Идеално дрОгарю ши послушаме съвета ти.
НСО е крайно време да бъде закрито.
Оказа се, че от 15-те тона карго 12 били фурми, излапани от Главното мюфтийство, а останалите - негодни за нищо дезинфектанти, които сега сме били “дарили” на Ливан, да си дезинфекцират дупката от взрива на руската селитра.
Може би ще ни трябват 1.5 млрд лева, ако трябва да направим отводнителните системи да бъдат с диаметър метър и половина, вместо 0.8 м. Всичко обаче опира до възможности и начин по който това нещо би могло да се направи.
Папата ти остана да та погали по глъвътъ.
Хаха в соца имаше нещо подобно в София.
Е, оставиха го с десетина души в парламента за цвят и "пръски" от казана.
Това е доста по-различно от официалните 2 %.
"Искаме да направим нещата без да създаваме излишно напрежение, но сами виждате, че това е невъзможно.
Собственикът на "Олива" отчита бурен ръст на приходите и печалбата си.
Щото с г-жа Манолова се видя, че нищо не са научили."
"Коронавирусът не ме спря, не бях в изолация.
Например направил пътнотранспортно произшествие с пет загинали лица или изнасилил в кварталната градинка 15 годишна ученичка все престъпления които няма как да е извършил в качеството си на президент.
Предполага се, че кучетата ще помогнат за намирането на повече трупове на диви свине, за да се предотврати разпространението на вируса.
Още след първия съдийски сигнал съперниците се вкопчиха в здрава битка за всяка педя терен и за всеки гол.
Всичко останало са само общи приказки от либерасткия дневен ред.
Колега, ти нанаписа, че "едиколкоси" процента от територият на Турция не били в Европа.
Той ни изпрати снимки на потъналите в прах и мръсотия улици "Богомил" и "Славянска".
Който иска да живее барикадиран вкъщи още месеци наред, никой не му пречи да го прави.
Отсъствието на необходимата оценка за опазване средата, създава възможности за грешни изводи и представянето на проекта в по-благоприятни обстоятелства, отколкото би трябвало.
Ятака е пуснал Подсъдим за Шпионаж в полза на Русия, да посети Русия и да бъде награден от работодателя му за заслуги!
Освен това Лукашенко възложи на правителството да подготви предложение за преориентиране на всички търговски потоци от литовските пристанища към други.
ZaPernik.com ще следи темата.
По-рано днес недоволните започнаха да се събират след 17.00 ч. пред сградата на Президентството.
Визията му наподобявала гротескна картина, коментират свидетели и се чудят дали наистина Дони не вижда на какво прилича отражението му в огледалото.
България завежда дело в Съда на ЕС срещу пакета "Мобилност"
СЛЕД като гроб и Фандъкова им позволиха да застроят огромни търговски площи доста нагъсто и те станаха монополисти, сега трябва да ги молим.
По неговите думи, изпратените в НРБ съветски съветници във всеки отдел на ДС са били инициатори на най-жестоките инквизиции върху представители на стария български елит.
Абе ще проумеете вие, че този човек не става за нищо и само е минал покрай европейското, но колко време се загуби.
"Камала не е избрана заради цвета и"
До нея пътувала бременната й приятелка.
Да измъкнеш този тръбен сноп, да го прокараш през светлика, надвиснал над валопровода, и то с кран, за който знаеш, че е на предела на техническите си възможности!
То се организира от Аджилити клуб България със съдействието на Община Пловдив.
Запознанство в романтична обстановка не е причина да градите веднага планове за съвместно бъдеще, защото не сте срещнали подходящия партньор.
Но според данните на природозащитниците централите на въглища стават малко по малко икономически нерентабилни, а собствениците им получават силна държавна подкрепа да продължат да работят и да замърсяват.
В Германия строгите карантинни мерки влязоха в сила през пролетта.
Виж това е вярно.
Не е било и само една институция да ги прикрива, а няколко!
От мен има едно огромно БЛАГОДАРЯ.
Инспектори от ХЕИ и НАП ще правят инкогнито проверки дегизирани като клиенти.
В определени случаи може да се носи и наказателна отговорност.
Само че кмета си е свършил мандата и пешкира опира следващият, който има най-малката вина.
Баща и син от П. Тръмбеш са обвинени в бракониерство и възпрепятстване на служебно лице да извърши задълженията си по служба.
Просто няма такова влияние, арменското лоби в Русия и САЩ е много силно.
Виждаме промяна в манталитета на определени администрации - има хора, които станаха по-кооперативни, има чуваемост и искрена заинтересованост от това сложните проблеми да се решат.
Е, като си загубим държавата ще бъде къдно или както казват в една съседна нам държава, геч.
В настоящото издание на "Гепард" се опитахме да надникнем малко отвъд кризата.
Депутатът от БСП и член на Изпълнителното бюро Филип Попов заявява пред БНР, че не вижда проблеми и аргументира кредита с оперативната работа на партията.
Така организаторите на най-новата надпревара Extreme E Series представиха проекта си, който трябва да започне от 2021 г. Става въпрос за екстремно рали с електрически бъгита, който да се провежда в пет кръга в няколко точки от света.
Коронавируса ви изненада по махалите и се разнася от екскурзиантите,а не от БПЦ!
Причината е, че училище „Иван Батаклиев“ е едно от най-елитните учебни заведения в града и децата и внуците на пазарджишките прокурори и съдии учат именно там.
От свои източници БЛИЦ научи, че свидетели са давали втрещяващи показания за тормоза, който Любомир е оказвал от доста време над Красимира.
"Извънредното положение в демократична държава не означава произвол, хаос и безконтролност.
Когато държавата се управлява от компетентни и почтени хора, нещата са под контрол, когато управляват бабаити, пехливани и мошеници - това е разруха.
Това е някаква шега!
Никога преди не сме подозирали, че загубата на памет може да е смъртоносна.
Пет месеца имаме стабилен спад на безработицата, 222 518 души е общият брой на безработните в България.
От акта се разбира, че държавата претендира за близо 330 милиона лева от хазартния оператор, а делата срещу актовете на комисията по хазарта и запорите на НАП продължават.
Мачът обаче бе преместен за 21 февруари (петък) от 19,00 часа в зала СИЛА в Пловдив.
За да кандидатства страната за т. нар. чакалня на еврозоната още една банка трябва да изпълни дадените от Европейската централна банка (ЕЦБ) препоръки.
Властите първо ще предлагат безплатни маски на хората, които не носят такива; ако човекът откаже, ще подлежи на глоба.
Аз като шофьор трябваше да закарам една лека кола от Германия в България, беше през 2004 г,.
За 7-те месеца на тази година, по инициатива на сдружението, свой дом са намерили 151 бездомни кучета и 50 котки.
Сега може да се получи малко по-справедливо но отново няма да е справедливо.
Така президентът на ПЕС коментира пред Дарик радио предложението на ЕК за 1.8 трилиона евро за страните-членки за борба с последиците от пандемията и бюджет в предстоящия програмен период.
При топло навън време, температурата у дома може да се регулира.
На 24 септември тази година подсъдимият е хванат да управлява лек автомобил "Шкода“ след употреба на алкохол.
Бургас е много привлекателен и вълнуващ, както за хората, които създават и представят култура, така и за тези, които я съхраняват и опазват за поколенията след нас."
За това за колективен имунитет не са необходими 100% от общността.
"Една от мерките би могла да бъде подкрепа за непокрити фиксирани разходи на дружествата", пише камарата.
В района на с. Драгичево ще бъдат осигурени по две ленти за движение в посока Перник на 04 след обяд и 05 до обяд и посока София на 07 след обяд.
Гл.прокурор не публикува подслушани разговори, но ги поръчва и се правят такива.
Държавата им се нуждае от много тежки реформи, а никой от тях не може да ги направи.
През уикенда Дженифър Лопес и Алекс Родригес бяха забелязани да карат колело.
Преди няколко дни от Китай тръгна голяма пратка Тесла за Европа, защото американските не са в състояние да задоволят търсенето.
Доц. д-р Величка Тодорова показа на полето образците пипер – общо 180. Те са с различен балкански произход, преобладаващи – 64%, са български.
В Плевен в средата на деня ще бъдат потвърдени дали са положителни, или се отхвърлят като положителни.
Президентът Румен Радев пък напусна преждевременно Естония, където трябаше да участва в инициативата "Три морета" и да има среща с естонския президент Керсти Калюлайд.
Никой няма да следи разговорите, а само къде се намира", аргументира се Каракачанов.
И композицията не е необходимо да бъде сложна и пълна с украшения, за да въздейства, даже напротив.
Иран изживява втора вълна на епидемията, а икономиката е пред тотален срив.
Цените на европейския пазар започват от 300 евро, но няма точна информация колко ще струват на българския пазар.
Тези две неща се допълват и ще продължим да работим по този път, заяви вицепремиерът в интервюто за Ен 1 във връзка с блокадата на България на началото на преговорния процес на страната му с ЕС.
За провеждането му отново ще помогнат бизнесмените Галин и Кристиян Анастасови, които ще поемат разходите на всички 60 състезателки.
“Това как ти звучи?”
С неоценимата "помощ", разбира се, на философа създал "морфичния резонанс", другаря Ахмед!
Простите хора са най-безполезни, а както виждам от теб при тях няма пенсионна и предпенсионна възраст.
Министърът на младежта и спорта проследи на живо двубоите от полуфиналната фаза на турнира по тенис Sofia Open 2020.
Особено за усилено работещите това е време да проявят нежност, която натовареното всекидневие ги е принудило да жертват.
Martin Vladimirov вице шампион по мма категория до 84кгЙоан Симеонов вице шампион по кик бокс до 77кг.
Ново затягане на мерките ще донесе много рискове за икономическия ни живот.
Ако съдът не утвърди първоначалната съдебна практика, това ще означава, че той е поставен или се е поставил в зависимост от противниците на отварянето на досиетата.
Не плашойся, сенчестият кмет ще ги засенчи сите.
Оказа се, че част от снимките, които в Пловдив бяхме разглеждали, не са на хотел "Корона“.
Веднага след като стъпи в длъжност им резнА куп грантаджийски програми за милиони.
Вижте колко вз.
Пречат тия ми ти християни на Смелия Нов Свят.
На по- късен етап ще почне да я продава.
Има ффоста българи, които го изкачиха последните години.
Преведено: " Г-н Путин, не се бъркайте там, само ние ще го правим!"
Там, където е възможно, учениците ще се пропускат през различните входове, за да се намали смесването на отделните групи деца."
Честито и на форумните """"специалисти"""" и """"анализатори"""", които за пореден път не познаха какво се случва отвъд границите на външния им клозет.
То затова и още от днес си подготви абдикацията: Ек.
Молитвата на папа Франциск бе за болните, техните семейства, здравните работници и силите на реда.
В същия блок, където живее Иван Витанов живее и бившия кмет на Перник Вяра Церовска.
По предварителни данни на служители по сигурността, трагедията е станала при заваръчни работи за запечатване на дупките, през които нарушителите биха могли да извършат кражба.
Тогава започна и дарителска кампания от феновете, която само в първия си месец донесе близо половин милион лева.
Но ако можем да намерим държава от ЕС, която е по принцип близка до България като икономическо развитие и потенциал, можем да използваме нейната траектория на развитие като контролна за нашия анализ.
В закона е посочено, че когато длъжностните лица от ИАЛВ установят наличието на лозя, които са засадени без разрешение, със заповед на директора на агенцията ще се определя срок от 4 месеца, в които производителят да извърши изкореняването.
Доган иска 500 хиляди гласа на предстоящите избори!
Нека тия да платят тока на хората, които в момента не работят, за ги видя тогава какви ли не други идеи ще им дойдат.
Че то в Турция освен теманета пред султана, каквато е неизменната поза на оня от Банкя пред Кремъл и Анкара, аз не виждам друго какво ще се върши, така че и тука ще падне същия айляк като в Париж.
Той посочи, че училището му е подготвило още три малки помещения, които се намират близо до изход, за да може родителят "много бързо да прибере детето си".
Тези буквално вонят на фалш.
Моля, преди да правиш каквито и да е коментари сепинформирай преди това!
Общинските лечебни заведения възобновиха детските консултации, основните задължителни имунизации, женските консултации и плановият прием при засилен противоепидемичен контрол.
Посланик Херо Мустафа пък бе категорична - този стратегически диалог не е само бюрократичен жест.
Германия натресе 14 дни карантина за връщащите се от нашето море.
Караш разумно, спазваш правилата и нямаш проблем.
По време на войната от 2011 в Либия обаче Турция подкрепяше групировки, близки до Мюсюлманското братство.
"Когато в Киев е имало православие, на мястото на масква е имало блато"
Има манипулации на данните за файловете и не е възможно да се установи действителната дата на заснемането.
Не, че им е добре, те така си искат.
Тези много ограничени експерименти показаха, че след такава бърза реинфекция приматите не показват симптоми на заболяването.
"Той дълги години не допуска нормална конкуренция, той е корумпирал всичко по пътя си, каза Найденов пред БиТиВи.
Освен каквто се е случило - питат очевиден въпрос (що - ми неразбирателство).
Владо Пенев лепна COVID-19 и провали снимките на „Откраднат живот“
Андреа, която от близо два месеца официална е разделена с Кубрат Пулев, се обърна към светицата, за да се отърве от всичко негативно живота си.
Другата е "Слънце Стара Загора Табак" АД.
Но след 1880 постепенно настъпва разрив между нас и Русия, така че натискът за изпълнение тази клауза на Берлинския договор намалява.
Дотогава и сметките на Тиквата ще са ок.
В Пловдив Вазов пише "Епопея на забравените", "Немили-недраги", "Чичовци", стихотворенията "Българският език", "Новото гробище на Сливница", разказът "Иде ли?"
"Турция рискува да затъне още по-дълбоко в либийския конфликт"
И. Пирогов“ почина 48-годишна жена.
А не беше ли подигравка и направо гавра с хората чийто бизнес разбихте в герберските общини за да разположите Пеевските лафки?
Както сам обичаш да казваш, хайде по-умно, четене с разбиране му е майката, но на теб май ти е малко трудничко.
Шведският град Лунд опитва да овладее потока гости, които всяка година се събират за фестивал в централния му парк, по необичаен начин - с тон птичи тор, пишат "Гардиън" и Би Би Си.
Или понеже цените едва ли ще паднат, това ще им е печалба.
За първото тримесечие българската икономика беше една от едва четирите с ръст в ЕС.
Попитайте майка си за правилния отговор!
Първоначално процесът ще е ограничен и съобразен с предпазливия подход на банката.
Каза, че ме е намерила от интернет, с цел да си закупи коса от мен, понеже е разбрала, че продавам хубави екстеншъни.
"Цар Шишман" е затворена от днес в пасажа от ул. "Гурко" до площад "Народно събрание".
Как в Швейцария, където държавата насила те кара да държиш автоматично огнестрелно в дома си и ти плаща за да се поддържаш във форма, не изкрейзват до там?
Кадафи си остана полковник до "демократичната" му терминация!
Една от причините е, че наемателите са обвързани с дългосрочни договори и не могат да правят резки движения.
Те работят още от въвеждането на епидемичните мерки на 27 ноември, но ресторантите в тях доскоро бяха затворени.
Когато говориш с мен, ще мълчиш!
Вече докъде ще се стигне, един господ знае.
Отговорът (поне, до който аз стигнах) е ЛИЧЕН ПРИМЕР!
От няколко дни те са настанени в зоопарка на Варна.
Ако живееш на острова значи нищо не си разбрал, ама нищиччко!
Иранците, гладни и плоскомозъчни заради религията си.
Настинка и грип не е едно и също.
Или ако имат- това е БСП, евентуално- с някоя патерица.
Не познават думата хуманизъм.
Философстването върху историята не винаги ни дава верните поуки.
Remote сесия на десктопа да му гледаш екрана плюс камера ли се ползва?
А много желаещи британци да работят в ЕС нито е имало, нито се очертава да има.
Има 10-15 000 случая, които не са потвърдени“, заключи началникът на ВМА и обясни, че нито може да потвърди случай при мъж приет в габровска болница, нито да отрече, защото резултатите все още не са готови.
Ше гледаме една предълга война в Близкия Изток,където ше потънат поне десет лунни мисии.
Наистина понякога историята здраво наказва лакомията за чужди земи.
До момента задържаният отказвал да говори, не признавал и вина.
Екскурзоводите досега не можеха да се възползват по нито една от антикризисните мерки на правителството.
Та днес Дневник писа, че се канели да връщат 3 българи точно от епицентъра на заразата.
Не че Кантарджиев е виновен.
Ето това: „Канна Рачева с гаф в ефир: Аз за протест в чужбина не знам.
Както казва журналистът от "Свободна Европа" Полина Паунова, ".
Този модел на прокуратурата съществува единствено в България, Русия и Сърбия.
Една от приятелките ми се изкашля по време на разговора, другите на шега й казаха да затвори.
Всички ТЕ направиха "системата".
Няколко месеца по-късно тя вече не прави това, но винаги носи маска и ръкавици с нови клиенти.
Не мися, че германците са ги оставили на мира.
Ръководители на болници и лекари от девет европейски страни заявиха в отворено писмо в сряда, че има запаси от някои лекарства само за две седмици, и призоваха за по-голямо европейско сътрудничество.
АСЖ май не са наясно какво точно се случи снощи?
Има върхови постижения, истински шедьоври, достойни да бъдат патентовани.
Бизнесът не си позволява нарушения – един да допусне нарушение, това означава, че ще е петно за целия бранш", подчерта вицепремиерът.
Е, за маските и тук ми казаха-има маски за еднократно ползване до час'два-струват към левче два парчето.
Ако работното ви ежедневие налага това, старайте се да си открадвате всеки свободен миг, за да правите нещо различно.
Затова, повечето т.нар. нарушения на въздушно пространство от страна на Турция, де-факто не са нарушения.
Причина за замърсяването е скъсан тръбопровод, транспортиращ фекалните води на два квартала с население над 27 хил. души.
Нали уж бяха опозиция, извън властта?
Интензивните отделения в цяла Западна Европа са наводнени от мулти-кути пациенти.
Амбициите на Костадинов са ясни, но ще си остане само с тях.
В началото на пандемията дни след първото съобщение, че СЗО не се предава от човек на човек, дойде и потвърждението от същата организация, че това не е вярно.
"Държавата ни почива на делата на антифашизма"
На строителната фирма е възложено да работи четири нощи - петък и събота, понеделник и вторник, за да има минимален дискомфорт за градското движение.
В четвъртък ще преобладава време с незначителна до променлива облачност.
Защото правата им да изповядват това най-радикално течение са гарантирани.
В коя класификация пиявиците са хора?
Сред най-популярните мерки на правителството е 60/40, от която са се възползвали 29% от анкетираните (66% не са), безвъзмездната помощ за микро-предприятия и МСП (27%) и кредитния мораториум (18%).
Протестът се отправи на шествие към паметника на Васил Левски.
Слушайте Мангъров ако щете - каза ви да не се завирате в затворени пространства с много хора на едно място.
По думите на Фон дер Лайен ще последват още оторизации.
Но в Китай в момента виждаме, че затихва епидемичната вълна след пика.
При толкова малко тествани няма как да се знае дали броят на заразените не расте експоненциално!
На 27.08.2020 г. около 18:10 ч. е съобщено за пожар в електрическо табло на ул. „Димитър Благоев“ в с. Добринище.
Ужас, някой може да не успее да си спаси айфона.
Духовият оркестър на Перник взе участие в най-новата песен на Нелина и Илиян Михов-Баровеца, видя zapernik.com.
Хората работещи в завода са същите, които нямат вода вкъщи!
Само Тити може дас си кръсти фирмата Миш-Маш.
Той купува компанията за захарни изделия See's Candies през 1972 г. с дългогодишния си бизнес партньор Чарли Мънгър и влага над 1 млрд. долара в акции на Coca-Cola през 1988 г. И двете компании му се отплатиха добре и той държи дялове в тях и до днес.
Фейсбук групата в която се разрази бурята в чаша вода е вредна за развитието на Велико Търново!
"Ще продължим да носим маски още известно време", предрече д-р Рошел Уаленски, шеф на инфекциозното отделение на болница "Дженерал хоспитал" в Масачузетс в "Джърнъл ъв ди Америкън Медикъл Асошиейшън".
Ботев договори трансфер на Крис Добрев в Порто!
"Отдавна е време за промени в конституцията, но не по инициатива на премиера Бойко Борисов, заяви в предаването "120 минути" на Би Ти Ви адв.
"Български пощи" приемат домашни храни да се изпращат в рамките на страната, но при другите куриери отново е под въпрос какво точно изпращате.
Те не са твърд електорат, а клонят ту към демократите, ту към републиканците.
Второ разполага със 2,6 милиарда лева грантове от ЕС по кризата.
Според данните на Националната информационна система у нас, 1004 е общият брой на медицинските служители, заразени с коронавирус.
В последно време здравните власти наблягат на предимствата от използването на антигенни тестове, които се правят в пунктове пред големи болници в диагностично-консултативни центрове (бившите поликлиники - бел.
В някои бизнеси така се постига баланс.
Като стойност обаче приходите от продажби намаляват и при двете основни групи продукти в резултат на поевтиняването на алуминия.
Е, то вече е ясно, следващият балансьор-спасител отново ще е ДПС ( или новото тяхно творение Възраждане плюс Слави).
Модерните държави не битуват в царството на приказките и легендите.
Правело впечатление обаче, че там, където не се провеждат обществени поръчки - в частните болници, се заплащали най-високи цени, а където имало търгове - в общинските и държавните, цените били по-ниски.
На десния бек бе Виктор Попов, а отляво Фахд Актау.
Когато приключи най-лошото от кризата, все още ще предстои продължително възстановяване на трудовия пазар, се казва още в прогнозата.
Той е безспорната звезда на представлението.
Не е вярно че си мълчеше.
Какво значи ратай?
Благодарение на Индия светът ще разбере как се държи вируса в не контролирана и ниско хигиенна среда от предимно млади хора.
Десните смятат, че всеки здрав и прав човек трябва да получава това, което е изработил с труд и ум, левите мислят, че трябва да се краде от "богатите" за да се раздава на "бедните".
На турския гражданин е наложена и "глоба“ в размер на 70 000 лева.
Всички корона мерки, в т.ч. социалните, са разписани като единични - ще тежат на бюджета през 2021 г., но след това ще изчезнат.
Понеже сегашната разкапана здравна система дава големи гаранции за здравето на възрастните хора с пенсии по 100-150 евро, с липсата на лекари, болни(ен персонал и мизерни болнични условия.
Актуална информация ще се получава в областта на мониторинга на трафика и изсветляване на сивия сектор в транспортната дейност.
В понеделник в Кауфланд пускат тоалетна хартия на промоция - 20 стотинки ролката.
То жепето в България фалира, тия сега ще ни пускат влак.
"Под правна сделка разбираме правомерни правни действия, централен елемент на които е волеизявлението на едно или няколко лица, насочено към пораждане на определени правни действия.
Даже и записа се оказа, че са "ремонтирани" изказвания на Борисов.
Според представителите на бранша, тези мерки са скромни, но от сърце.
Което ще рече, че един президентски съветник без никаква реална власт, е по-опасен с евентуалния си лобизъм за държавата от договаряни евентуални подкупи с властните премиер и финмин.
Никаква сделка няма да направят, защото ЕС няма за цел сделка, а провалянето на Брекзит.
Има ли възможност да повдигнете тази тема на вниманието на Общината?
Това че си платил на друга страна пари за стоки или услуги не означава, че си "изгубил" тези пари.
Над 50 сигнала само за час след пороя, наводнил града!
Повечето тук разлюбиха набързо Плевнелиев, спомням си преди как силно го обичаха.
По тази, а вероятно и ред други задкадрови причини, близкият кадър в случая е по-вероятно да ви остави с погрешно business-as-usual впечатление.
Прав е човека - "повече вреди за здравето, ако стоим в къщи, отколкото ако излезнем "
Сред арестуваните се оказа братовчед на полицай от управлението на МВР в Сандански, който често пребивавал в района.
Такъв рязък скок не се забелязва при доматите.
От информацията която споделя във видеа в блога си, в момента Николаос Цитиридис живее в столичния квартал "Дружба" в апартамента на баба си.
Основен индикатор затова са отговорите на въпроса "Колко книги имате в дома си?", като тук не се включват списания, вестници или учебници.
Не е вярно, че са изненадани.
Само едно предложение - на доста места, в София, се изградиха фитнес съоръжения на открито (предимно в посещаваните крартални паркове).
С предложените промени по приходите и разходите се променя и салдото по държавния бюджет, като се предлага то да бъде дефицит в размер на 3,45 млрд. лв. (2,9% от прогнозния БВП).
"Той също има нужда да се грижи за себе си и да се подготвя за мачовете си.
Щом толкова ти харесват арестите, като форма на възмездие, защото някой е недоволен и го изразява по обществено приемлив начин.
Народната певица предпочела да инвестира в мегалайнера, отколкото при всяко участие из страната или в чужбина екипът й да търси хотел за нощувка.
Мойше, блек кофи в САЩ (както и всяко друго кафе) е безподобна помия в масовия си вид.
Също както комуняките навремето пишеха "Партията" с главна буква, ама това белким е съществително.
Лошата новина е, че се иска копие от разследването.
За скептиците да кажеш, че Aramco е по-устойчива от конкурентите й, е като да се хвалиш, че млякото е кисело, но не е пресечено - нито една перспектива не е апетитна.
Това не са политиките, от които те имат нужда.
Той определи гражданския арест на главния прокурор като "добра закачка".
Отпада припокриването на част от дейностите на сегашните предприятия, дава възможност за намаляване броя на администрацията и финансовите разходи.
" гарантиране на повече безплатни формати в обществените медии, както и за осигуряване на такива в частните медии"
Защото още не ги е ударило.
Отборът на Астън Вила се бори за оставане във и последните кръгове на шампионата са истинска война за тях, във всеки един двубой те трябва да се раздават максимално, да показват кураж и мотивация.
Рано сутринта служителите на заведенията почистиха старателно и извършиха дезинфекция на площите, преди първите клиенти да прекрачат прага им.
В аптека, намираща се в Созопол, е констатираната липса на обозначени цени на дезинфектантите, което е отразено в протокол на КЗП.
Билети в Билетен център "Часовника"
"Закупих от тях един имот, а те ме измамиха.
Никакво объркване не е това, а много точно сравнение.
Доста точно казано!
Вестникът пише, че "новият съюз" (между Гърция и Египет) "изтласква" Турция, а Гърция отново поема контрола върху ходовете в региона.
Хаменей заяви това на днешната петъчна проповед в Техеран.
БЕз да гледаме сегашна висока безработица поради епидемията, гледаме само средната от 1948г до 2020.
Той бе с маска в кола, в която се намираха най-малко още двама души също с маски.
Голям проблем е осигуряването на настаняване, което да позволява социална дистанция.
На първо място е семейството ми, предполагам, че сте го разбрали", се казва в изявление на Гриво.
Например виж русото момиче на масата в ъгъла.
Даже на Христо Иванов не му я исках, беше ми заместник толкова години.
Най-вероятно няма да има допълнителни резервации, така че върви към затваряне курорта.
Да де ама не пада.
Изведнъж дадоха сигнала руснаците и бълтарските им подлоги се хванаха.
Поне да си беше направил труда да прочете това, което са му написали, щеше може би да разбере глупостта, личното падение и най-вече патологичната омраза към собственият си български род, която лъха от всеки негов ред.
Тази държава с нейните органи, правила и закони явно е само една формална фасада, за тези които реално ни управляват.
Не е изключено да стигнете до уговаряне на добра сделка.
Стори ми се, че го е писал специално за хората като нас.
В сайта обаче се забелязва някакво увеличаване на червените тролове (или на тролските никове).
Не е прост недвижим имот, държавна собственост."
Взел ли е пачка и той, кюлче нещо.
Голямата стъпка, наричан още Саскуоч, е фигура от северноамериканската митология, за която се твърди, че обитава усамотените гори в северозападната територия на САЩ и канадската провинция Британска Колумбия.
А стане ли така,ще има и много жертви.
През 2018 г. те са 458 милиона лева, а през 2020 г. държавата е дала 921 милиона лева“, подчерта министър Сачева.
Това дядо му ли го е измислил?
Тя е изследвана завчера и днес пробата и стана известна.
А общините да решат до 1 юни дали ще отварят детските градини.
Сингапур потвърди още 1426 случая на зараза с новия коронавирус, което е рекорден скок за 24 часа.
Южнокорейският вон, малайзийският рингит и индонезийската рупия поевтиняха с около 0.8% в сутрешната търговия на 9 март.
За втора вълна не бива да се говори обаче.
Таше, много го надценяваш Путя!
Сегашните лекари са обучавани всички след 89-та.
Фискалният съвет описва заделените средства за България като 10-11 млрд. евро (40% заеми), но споменава, че от тях се оползотворяват по 45%.
Или по-скоро се чуват по-добре.
Говорите ли все още за нея с другите?
Началото следва да бъде предхождано от създаване на организация по конкретни препоръки на санитарно-епидемиологични специалисти за всяка детска градина.“
Министерство на здравеопазването осигурява безплатна антиретровирусна терапия на всички нуждаещи се лица независимо от техния здравноосигурителен статус.
Обръщам се към къщата на хълма и забелязвам различно движение - издължени сенки порят сковано полята.
Първо място и най-много точки от състезанието събра Кристиян Лозанов.
Казват, че в Испания пациенти над 75 години изобщо не ги приемат в интензивните отделения.
Ако 2019 г. е приключила с растеж 3.4% от БВП, то през 2020 г. това ще бъде заличено и резултатът ще е -5% от БВП.
Дариткова държи на своето, че медицинската сестра имала.
Палестинците са сътворили там кочина.
Второ винаги казвам, че няма да имаме същото положение както преди кризата.
Откритието на британските учени означава, че CRF-1 може да бъде поставен под контрол чрез медикаменти.
Или се предполага, че разполага.
От друга, ще започне да предлага новата технология за автоматизация на франчайз принцип.
Майките също нямат сметка да си седят вкъщи 5-7 години след раждане.
В болниците се загубиха месеци, можеше да има реорганизация на системата и да се направи самият протокол за лечение."
Докато не се случи на теб или твой близък.
Когато казвам, че снемам доверие от правителството, на другата сутрин с писмо на министър председателя ми пращат министъра на икономиката за конференция с японския бизнес.
Ми да, битка за душата е, то накрая дяволът излиза на сцената и си признава в прав текст за какво е дошъл.
Добре и умно е сега да се договорят условията и цените“, казал военният министър Красимир Каракачанов, цитиран от ведомствения пресцентър.
В началото на пандемията (от средата на март до началото на юни) изследвания показаха, че един от най-големите проблеми за психиката на населението се оказа именно липсата на спортни събития.
Екипът й управлява индивидуални портфейли, три договорни фонда с фокус върху световните пазари и семейство от борсово търгувани фондове върху индекси на акции от Централна и Източна Европа.
Че НС контролира изпълнителната власт, а не обратното.
Очевидно има такива, които, за да пораснат в кариерата, извървяват тежкия път на закона, а на други просто им върви в живота.
И е толкова елегантно.
Ако не си парите ги дължиш, както се дължат кредити.
Новият Magnum има модерен и още по-внушителeн вид.
Но щетите бяха значителни.
Кое да ми се връща?
Няма смисъл да го търсим в църквите.
Ако другите хора се натъкват в интернет само на неудачници и измамници, вие ще попаднете на най-доброто.
Проектите за нова Конституция и провеждане на избори за Велико народно събрание бяха внесени на 2 септември от мнозинството.
Само една седмица.
"Над 60% от медийното отразяване в България е критично към правителството.
Всички тези "сътресения" са само, за да се отклони вниманието от ситуацията в ГЕРБ.
Много хора го правят без да го осъзнават.
Да, това е типичното умнокрасиво нищоправене.
Той си един и същ, но постоянно влиза с различни профили.
Според традицията всяка жена си избира един от деветте дни, за да гадае какъв ще бъде късметът й през годината.
Участъкът, който ще бъде рехабилитиран, e от кръстовището с улица "Лев Толстой" и стига до това с бул. "Източен".
Вие сте просто комунисти.
Въобще тероризъм в този уродлив вид правят само мюслитата.
Установените случаи на заразени с коронавирус са 10 в двата ромски квартала, казаха от Столичната регионална здравна инспекция.
Кой друг дава личен пример, Педро Санчес ли, Макрон ли, или Орбан, хеле пък нашата Тиква.
ЧЕРБ: Чугуни за евроазиатско развитие на България, начело с Жаблянов естествено.
"Проектирането на бутиците се задава от международните екипи архитекти и дизайнери, като търпи минимални отклонения и адаптации спрямо българската среда.
Затова жените „шефове“ обикновено се възприемат като нещо негативно.
Иван Лесков каза още, че не е необходимо да се страхувате, че ще оглушеете от голямо количество ушна кал.
Има три читави зали, все пак.
Спомням си и това как хората гледаха накриво Мутафчийски, който ги педупреждаваше какво ще стане, а Мангъров им беше по-симпатичен.
Когато това стане, няма да има пречка подсъдимият да подаде нова молба.
Съсценаристи, продуценти и режисьори на филмите са Владимир Люцканов и Антоанета Бачурова.
Благодарение на тези протести Европа и светът чуха, че в България хората са недоволни.
Денем се правят на спортисти, нощем бият и убиват.
Резултатът от профилактичния PCR тест е излязъл тази сутрин.
Харис осъди реакцията на правителството към коронавируса, ръководена от Пенс.
Тази година през септември се очаква средните месечни температури да бъдат над нормата, която за равнините е между 18° и 21°, за високите полета – между 15° и 17°, а за планините – между 3° и 8°.
Трудно е да установим съзнание при животните.
През изминалата нощ Баку обвини Ереван за нанесени ракетни удари срещу градовете Гянджа и Мингечевир, в резултат на които са загинали повече от 10 души, а повече от 40 са ранени.
В Лондон беше отменено бягане с участието на 25 хиляди души, затворени са кралските паркове.
Ако си част от Мафията и си убивал или прикривал убийства е редно да си в очакване на отмъщението.
Това е от изключително значение за комплексната здравна грижа и профилактиката.
А не че няма поводи - в Сирия, в Либия.
"Необходимо е обновление на банката за развитие.
Разберете го бе гербери безумни!
Или интелигентните и строги сини очи.
По този показател, през 2019 г. България е била на 60-то място (от 126 страни) с ГДП от 9873 щ.д. на глава от населението.
Към листа на недолюбващите мажоритарните избори пропуснах да добавя още две категории.
Тя ще се засили допълнително при членство на Великобритания и особено при завръщане на САЩ в него.
Ние ще затягаме още."
Този човек е БЕДСТВИЕ!
ДПС никога няма да се откаже.
Доста големи спортни събития вече се проведоха успешно.
Като цяло идеята ни е да пазим възрастните, защото така или иначе е ясно, че те са най-застрашените.
Екоминистър е Ревизоро, който обаче не иска да последва своя предшественик Нено Димов и да прекара три месеца в ареста, поради което вдига шум.
Бил е поискан подкуп от 4000 лева, за да се заметат следите на неистински фактури, които са щели да уличат фирмата в далавери.
Тези т.н. демократи с тъпото си поведение спечелиха втория мандат за бай Тръмп.
През вековете Китай е имал възможността да заеме и засели Сибир, не го е сторил заради неблагоприятните климатични условия.
От известно време се носят слухове, че Никол Шерцингер има нов мъж в живота си.
През юни италианското правителство прие разпореждане, с което се позволява около 70 милиона бутилки вино, които са излишък, да бъдат превърнати в дезинфектанти, за да се намали недостигът.
Давайте, продължавайте към Гърция, продължаваяте да се тъпчите като сардели в малка кутийка!
Партийният конгрес трябваше да се проведе в щата през август, но губернаторът демократ Рой Купър отхвърли искането на републиканците за пълномащабен конгрес.
Предлагам главната каскетура и безпогрешният и неподкупен премиер, веднага да се емнат и да спретнат едно претърсване на кабинета на Президента и овремѐ да му конфискуват дроновете.
Спечели ме това, че отборът има перспектива, има добри идеи, аз имам нужда от ново предизвикателство.
Според една от сплетните Надя и третият й съпруг Сид Фарбър скрояват план как да изкарат пари.
В автобиографията си Дъглас пише: "Винаги съм работил с теорията, че когато играеш слаб персонаж, трябва да намериш момент, когато той е силен.
Съгласно чл. 105 от КРБ колегиалният орган Министерски съвет, а не едноличният орган министър-председател ръководи и осъществява вътрешната и външната политика.
Медикамент който намалява смъртността (в някакви проценти) не е лекарство.
На друго място,не пред президентството и не заедно с напълно компрометирани личности от БСП?
Тази поръчка, това, което се случва, може да бъде спряно във всеки един момент.
Ще останете извънсистемни,защото никой не гласува за вас!
Няма да правя коментари.
Тръмпя крадял пощенските кутии в САЩ, че да не могат да гласуват малцинствата.
Кметът Йорданка Фандъкова и съветниците от ГЕРБ определиха като манипулации твърденията, че на районите и особено на тези, чиито кметове не са от управляващата партия, почти не се дават средства.
Разбирам внука на Кристи, той се грижи за наследството си и не иска да си навлича омразата на "правоверните", а тя е свирепа.
В неделя, когато посетих Селяхатин в затвора, той беше сигурен, че няма никаква вероятност да бъде депортиран.
Малко преди 20,00 часа на 15 юли в Четвърто РУ е получено съобщение за възникнал пътен инцидент на улица "Чорлу" в Пловдив.
Хора, които съм виждал някога, не имагинерни примери.
По негово мнение дистанцията и маските са задължителни.
Друг акцент в програмата е Coalescence на 24.10 от 20:30 – първият съвместен албум на джаз пианиста Димитър Бодуров и електронния продуцент Иван Шопов.
"Наясно съм със състава.
Мисля и се моля пред всичко за тези, които пострадаха от коронавируса - за болните, починалите и техните роднини, оплакващи близките си, с които понякога дори не са успели да се сбогуват, каза Франциск.
В ролята на учителя по литература, влюбен до крайност в професията си, ще видим актьора Стоян Пепеланов.
Някой в момента има ли проблем да намери български храни в магазина?
Няма карантинирани техни служители, а магазините не са затворени“, заяви той.
И като си такъв християнин, защо не споделиш какви са задълженията на мъжа.
А какви бяха първите думи на Ванеса Брайънт след ужасната загуба вижте в този материал.
От три позиции досега те са запълнили две - с експерти, все пак предложени от БАН и СУ "Св.
Това е този който ще обезсмисли роскосмос.
Но като излезеш от шахтата, може да хвърлиш едно око на бранша транспорт и спедиция (за който бранш и един друг съфорумец пита).
Умрял някой да те праща точно тебе някъде.
Тя бе категорична, че е нужно реално остойностяване на труда, обвързано с резултати, качество, квалификация и опит.
Ето заради такива като Ристо-никога няма да се оправи нито държавата, нито светът.
Каракачанов, адмирал Ефтимов и посланик Херо Мустафа ще се качат на „Дръзки”
Никакво уважение към противниците.
Една репетиция е всичко, което му трябва на Конъри.
Още на първата церемония награди за цялостен при.
Дадената от нас законодателна възможност да се сключи анекс към рамковия договор между НЗОК и съсловните организации гарантира финансовото обезпечаване на дейността на всички лечебни заведения.
Постигнато е съгласие за определяне на материала, включен в изпитите.
“Най-голям брой жертви има от хронично болните и възрастните хора.
Копченцето с "Блокирай" и си гледай живота.
"Да си лидер значи да даваш пример.
Умотаха ни с някакви архаични списъци, за да забравим за "инструкциите" на Финансовия Министър.
Джошуа ще те млати в задния двор на мениджъра както каза.
Накратко текстовете предвиждат от 1 октомври всички небитови потребители да бъдат задължени да купуват ток от борсата и да нямат право да се връщат към регулирания пазар, както досега.
Това е просто вашата свобода, която изчезва ден след ден и дори не я забелязвате.”
Според нея това крие риск за България.
Гешев и друг път е поздравявал българите за национални празници с родолюбиви песни - за Трети март например пусна две песни, едната от които за поп Партений от Годлевския род, от който и главният прокурор произхождал.
Това е част от културата им и няма да спре.
Добра идея е да включите и детето си в селекцията, стига то да е на възраст, в която може свободно да изрази вижданията и предпочитанията си.
Днес в някои класове в училищата е имало само по 2-3 деца, тъй като останалите са болни.
Това обяви литовският президент Гитанас Науседа пред репортери, предаде Ройтерс.
В раздела, посветен на сигурността, указът обявява, че Русия "е създала оперативни сили" в Арктика и "активна система за крайбрежен контрол" под командването на Федералната служба за сигурност (ФСС), която в Русия отговаря за контрола на границите.
По време на преглед, 31-годишен мъж от Русе, известен на МВР, и във видимо неадекватно състояние, извършва действия, грубо нарушаващи обществения ред, изразяващи се в отправяне на обиди и псувни към дежурния лекар.
Радев съсипа военната авиация на България.
Като във всяко семейство и при нас имаше скандали.
По последни данни освен двете жертви има и петима ранени, двама от които изписани, а двама в интензивно отделение.
Той бил преди всичко владетел на езическа империя.
Въпреки добрите си данни, Нова Зеландия продължава да спазва санитарните мерки, за да избегне по-голямо огнище на коронавирус и връщане към блокиране.
От Форум романум имам за спомен книжка - (трудно за описване) на страницата беше показан сегашния вид на останките, а на нея се наслагва друга прозрачна страница, на която е "дорисуван" оригиналния вид на съответния обект.
Камерите ги има по рамките, май засичането на скоростта е въпрос на функционалност.
Гастарбайтерът няма никакви симптоми на зараза с коронавирус, но предвид това, че се е завърнал от страна, поразена от вируса, отново е взета проба и се чакат резултати.
Възможно е броят на ранените да нарасне", съобщи валията на Анкара Васип Шахин в Twitter.
Униформени нахлуха в офисите на кабелния телевизионен и интернет доставчик ДИ ДЖИ КОМ, предаде БГНЕС.
"България има политика и интереси на 1300 години - от време когато нито Брюксел е съществувал, нито ЕС"
Чакайте на съвестта ми, да ви решу проблемите.
Слободни гъзя, що за проблем, моля Ви се.
Тази година е рекордна за дуалното обучение в Пловдив.
Грипния сезон може и да трае целия 20-24 седмици ама си има съвсем ясно очертан пик на заболеваемост и съответно смъртност, който е точно както казах около 8-10 седмици.
Няма си там царски работи, влак ще ми кара!
Дай линк къде Дневник е публикувал снимките от спалнята на Б.Б. Сто пъти го повтори, но така и не показа такова нещо.
И без това не давам пари за спорт.
И кой точно ги дава тези 1800лв, искам и на мен да ми дадат.
От там бизнес начинанията с потенциал за растеж могат да получат финансиране между 750 хил. и 3,5 млн. евро.
През последните години Путенланд провежда политика на глобализъм.
Но … в ареста е хвърлена Севделина Ковачева.
И то като влезе във фондацийката и там директори, експерти.
Второ - като такава е получила жилище.
Там обаче не издържал - искал да работи като актьор, а английският му бил доста слаб, и пред перспективата да е келнер или шофьор на тир, се върнал в родината.
С това ни запознава порталът Локално.
Загиналите при стрелбата в Ханау са на възраст между 21 и 44 години, като сред тях има 5-има турци, един българин, босненец и румънец, както и полякиня – келнерка, като трима от тях имат немско гражданство.
Тази страст се запазва във Вашингтон, където китаристът свири в група, която изпълнява кавъри на известни песни на "Бийтълс", а по-наскоро използва свободното си време през пандемията, за да композира свои парчета, с твърде относителен успех.
Питър Куин умира през 2019 г. и не успява да стане свидетел на шампионския марш на водения от Юрген Клоп "Ливърпул".
Към момента са образувани десетки наказателни производства за нарушаване за наложена от здравните власти карантина, което представлява престъпление по чл. 355 от НК.
Сега на рейд стоят върволица супертанкери с петрол, който никой не купува.
До тогава да му мислят болните и тези със затворените средства за препитание.
През октомври нараства производството на дизел с 4,8 на сто до 196 хил. тона спрямо септември, докато на годишна база то се свива с 35,7 на сто.
Засега отпада опцията за заем от МВФ.
Председателят на Комисията за енергийно и водно регулиране Иван Иванов е издал заповед за извънредна проверка на "Топлофикация София".
Колко свободни и горди българи познаваш, започвайки от себе си?
Ден след негови 40 дни, откакто не е на този свят, Милена се обърна към него с доста прочувствени думи, които провокираха сълзи дори в тези, които не са ги познавали.
"Беше тежък момент, няма да го отричам.
Дания и като цяло имат голям проблем с изнасилванията откакто се напълниха с инженери и доктори така, че оправдано затягат мерките.
Всяка атака към вратата на радомирци бе стопирана или чрез сигнал за засада или чрез нарушения на домакините, които съдията не забелязваше, и логично резултатът остана непроменен.
Прилагането и спазването на правото на ЕС и практиката на Съда на ЕС и Европейския съд по правата на човека са от първостепенно значение.
Такива бандитчета които бият само за кеф ще ги хванат само случайно.
Ако и аритметиката и икономическата й подготовка са и като английския, ясно е защо Николова плещи каквото и падне.
Всички те са показали значителни подобрения в състоянието си след терапията със стволови клетки.
Накарахме съперника само да центрира в наказателното поле, където обаче този път имахме доста ръстови играчи, за разлика от миналия сезон.
Някои от тях наемат коли, за да могат да се измъкнат от карантината.
Уралвагонзавод не е ли под карантина?
То в никакъв случай не е перфектно (подобно на всяка друга страна) и би трябвало да се оценява безпристрастно, на база на доказателства, а не емоционално и въз основа на дискредитиращи определения".
Отборите на "Йъмбо Висма" и "Мичелтън скот" напуснаха Обиколката на Италия след случаи на коронавирус.
Зловещи и 800 за 40 дни :) айде стига вече прекалява се с всичко.
Та те системно пишат такива ОЧЕВАДНИ лъжи и демагогии!
За жалост обаче и това няма да е достатъчно.
По информация на говорителя на 82-а въздушно-десантна дивизия подполковник Майк Бърнс, около 700 военнослужещи вече са заминали тази седмица за Кувейт.
Опашки от хора, желаещи да напазаруват преди Нова година, се извиха пред Кауфланд в Благоевград.
Извън COVID неволите секторът остава под натиск и по други линии, които действат отдавна.
Казвах го вече неведнъж- Топлофикация иска да ни продаде по цени преди априлското намаление енергията, която ще изразходваме ТЕПЪРВА.
Щабовете на двамата преговарят за организирането на срещата.
Ако поддържаме дивия капитализъм развиван у нас богатите хора в развитите страни отдавна са прозрели, че ако не искат революции трябва да предоставят поне част от богатството си на бедните.
Хубавата новина е, че със съдействието на Община Перник успяхме да намалим задълженията на Кметство Изток.
Освен че са на загуба, те губят и от нетната стойност ан активите си.
"Президентът Румен Радев обяви, че не познава бизнесмена и депутат от ДПС Делян Пеевски.
Антон Новак създава общо 37 парка в морската столица.
Около 11:45 часа на бул. "Христо Смирненски" 58-годишен водач на л.а. "Опел" при движение назад, блъска пешеходка, която пресича пътното платно.
Комбинацията от антиген, който е белтък, заедно с адювант, е добре установен, ефективен и безопасен начин да се създаде силен имунен отговор срещу вируса SARS-CoV-2.
Само на него здравните служби му дадоха няколко часа карантина.
Не казвам да ги съдят или вкарват в затвора, нито да ги уволняват.
От какъв зор ще си купувам нов автомобил, да пълня джобовете на акционерите на vw group и свързаните напр. застрахователи и др. тем подобни, при намаляващи разходи за производдство, увеличаващи се разходи за крайния потребител за поддръжка?
Националната кауза пропада…
Цветомир Първанов е роден на 11 януари 1962 г. в Трявна.
Навсякъде има тикви и калинки, що ли?"
Те изпълнявали служебните си задължения във връзка с провеждането на Специализирана полицейска операция на ОД на МВР – Пловдив по линия на безопасността на движението.
Горенето и огънят по принцип си е окисление.
Премиерът коментира, че държави, които още в средата на октомври са затворили всичко, към днешна дата са с по-лоша епидемична ситуация от България.
Цветана Пиронкова отпадна от "Ролан Гарос" след загуба в третия кръг от чехкинята Барбора Крейчикова 7:5, 4:6, 3:6.
"По данни на СЗО всяка година над 70 милиона души се заразяват с хепатит С, а смъртните случаи са около 400 000 годишно.
Браво на братска Русия!
Аз предлагам,да закрием МВР и да започнем да изграждаме ново такова с нови хора,а не с безполезни тюфлеци и толупи!
R2 използва радари, термовизионни изображения и 360-градусови камери за насочване на движението си.
Една година са го мислили и премисляли и пак се появили гафове.
Много развити, а не диви като нашата!
Оставят се за 4 часа.
Не ми се иска софиянци от егоизъм или мнителност да оставим Перник без вода.
Проф. Кантарджиев не приема и коментарите, че се внася хаос.
Да ама тоя, който го е произвел изрично е поставил условие да не му се търси отговорност при странични ефекти, защо ли?
Малко си падам по тая работа.
Сега предстои да се уточни кой комисар ще присъства.
Русия отрече тези обвинения, заявявайки, че мъжете просто са минавали транзитно през Беларус на път за трета страна.
Ако ги нямаше алчните бизнесмени в България тогава нашата страна България щеше да се оправи като държава.
Винаги дават думата на позицията.
Хонконг, Белгия и Нидерландия съобщават и за единични засега случаи на повторно заразяване с вируса.
Еднократна допълнителна сума от 50 лева към пенсиите за август 2020 г. ще получат около 2 121 000 пенсионери.
Това се разбра от пост във фейсбук на премиера Орбан.
Не случайно северните страни са отказали на южняците да се издават европейски облигации - не и преди да се видят какви са реални цифри на загинали и да се направи трезв анализ на ситуацията.
Божков не е глупак - много е умен, даже.
Но нашите панслависти не го превеждат като роб, роби а го превеждат като "славяни".
" Повтаряй след мен Повтаряй след мен.
Ама от хазната липсват 700 милиона.
Или на трансджендърите, които агитират сред децата и започват да им сменят пола още от детската градина?
Европа, която поставя над всичко съпричастието и съчувствието.
Европа от края на XV в. е все още малка, все още само малък ъгъл от света, зает от шепа кралства, раздирани от вътрешни съперничества и притиснати от огромния ислямски свят на изток и на юг.
Тези които не биха отишли до секциите.
"Целта е да постигнем по-голяма прозрачност в управлението на "Левски".
Всички ние обаче ще трябва да дадем своя принос за това.
Той уточни, че най-скоро се очакват ваксините, основани на т.нар. информационна РНК - неизползвана досега технология, която прилагат "Пфайзер" и американската компания "Модерна".
ТVP беше многократно и широко критикувана, че е пропагандно оръдие на управляващата консервативна партия "Право и справедливост" (ПиС), от идването ѝ на власт в края на 2015 г.
А и самото етническо образувание е тотално антиконституционно.
Европа на вълни е заливана от бежанци през Средиземно море.
Браво, г-н Михайлов!
Южнокорейското разузнаване заяви, че Ким Чен Ун е делегирал част от пълномощията си на своята сестра Ким Йо Чен поради "стрес".
Положително то е че няма епидемия, а промит мозък в световен мащаб.
Преговорите за бъдещия седемгодишен бюджет на ЕС все още продължават (той трябва да влезе в сила на 1 януари 2021 г.), но основните европейски институции вече са съгласни принципно, че този аспект трябва да присъства в разпределянето на парите.
Цветарски посочи, че преброителите ще бъдат по-малко, защото ще бъде по-ефективно.
Евросъюзът е съгласувал санкции срещу шестима души и една организация от Русия заради отравянето на опозиционера Алексей Навални, съобщават дипломатически източници на ДПА и "Франс прес".
Пак от ефира на телевизията Сидеров заяви, че прокурорите, повдигали му обвинения назад в годините, са починали.
Ние си имаме традиционни български къщи, много по стилни.
Колкото повече компании по време на криза могат да ползват жизненоважните професионални и бизнес услуги за своята дейност, толкова по-бързо ще се възстановят от кризата и след това ще ползват повече и по-скъпи услуги.
Опитният вратар Иван Георгиев остава в тима.
Да си почисти очилата и да погледне отново.
Обаче тук идва интересното.
Корабът се намира на 400 км югозападно от град Будьо.
Затова съм убедена, че ЕС трябва да вземе мерки за регулиране на трансфера на медицински специалисти от Източна към Западна Европа, за да не се допусне някои региони да останат без адекватен достъп до здравни услуги“.
Защото чат пат в Дневник трябва да пуснат и чуждо мнение различно от това на умните и красивите хей така за да докажат, че има свобода на словото в един тоталитарен сайт.
В отговор Заев твърди, че ситуацията скоро ще бъде под контрол и икономиката няма да бъде в такава степен засегната от вируса със свиване на БВП от 4%.
Ако случайно Валтери реши нещо от бокса бързо вземат мерки да не стане беля.
Ха така, Релсата е източвал държавата използвайки служебното си положение.
Къде е мнението на другата страна?
През последните дни обявихте изненадващата новина, че напускате клуба, заедно с техническия директор Греъм Уорън.
Правилата за отпускане на пенсия са доста комплексни, но на практика 25 години стаж за достатъчни за пенсия.
Трябва да сме силни и обединени, за да изградим общ имунитет.
Имам и друга добра новина за дамите.
Домакините влязоха в срещата с променена схема на игра заради отсъствието на основни футболисти, но въпреки това бързо създадоха голови възможности, които бяха пропуснати от Антонов и Данчев.
Всъщност жена му беше постнала съвсем различни неща, но не е политкоректно явно да се отбележи от какво се възмущаваше.
С всяка следваща фаза се разширява възрастовата група включително в фаза 3 деца и старци.
И сега пак е дефицит.
Работил съм известно време в чужбина и едно най-големите имена в световната детска неврорентгенология, проф. Баркович, казваше на невролозите така: "Кажете на колегите какво търсите и те ще го намерят."
В част от преовлажнените пшенични посеви е започнало почерняване на класовете, което крие риск за влошаване качеството на зърното.
Другата е Ingka Group, която управлява 374 от магазините на IKEA в 52 държави и държи 90% от магазините на франчайз.
Точно там японците вършат едно от най-големите си военнопрестъпления по време на ВСВ.
Къде го е казала това,че нещо не го намирам?
И в този дух на невежество, технологично и политическо безсилие в ГЕРБ не само отказаха дарението, но и възмутени излизат с публикация по темата”, изтъкна той.
Вили, къщи за гости с какви мислите се водоснабдяват, то да бяха 1-2 а то всеки ден никнат като гъби.
Какво иска този момък някой разбира ли?
С XIX-тата регата Русалка се рестартира държавния спортен календар във ветроходството у нас.
"Познавам братя Бобокови и Красимир Живков", заяви след края на разпита Златев.
Скоро ще покажа свидетел, когото не могат да накарат да замълчи.
В нея се намесва собственикът на "Нова телевизия" Кирил Домусчиев, като в нея е записано, че се дават гаранции за десетгодишен договор за реклама от страна на Божков на стойност 20 млн. лева.
През юни продажбите в търговията нарастват с едва 0.9% спрямо предходния месец и остават с 18% под обема през юни 2019 г.
Излекуваните лица са 2508.
Качвам се на мостика и какво да видя?
Мерките са безпрецедентни за страни в мирно време", каза Рюте в обръщение към нацията, излъчвано по телевизията.
За чудене ли е после, че сме здраво семейство?
Като аргумент той подчерта, че само така може всички курсисти да се обучават при еднакви условия, а преподавателите да се отнасят отговорно към работата си, а да не я приемат за хоби или източник на допълнителни доходи.
Той обаче има желание да напусне, това загуба ли ще е?
Но Полина Мисиркова да говори за свобода на медиите е меко казано некоректно.
Затова ни трябват устойчиви икономики”.
Тази фондация изглежда по стойностна от българското правителство.
Аз мисля, че те сега ще включат в предизборен режим и ще форсират максимално всички опции.
Питай вносителите на закони Цонев и Пеевски.
Даже самата тя не е признала Карабахската република.
Културни организации и артисти на свободна практика развиващи културна дейност в Бургас могат да подават своите проектни предложения, като финансови средства ще се предоставят след провеждане на конкурс, проведен по реда и при условията на Правилника.
Предстои Апелативният специализиран наказателен съд да се произнесе в законово установения срок.
Часове след затварянето на изборните секции, избирателната комисия не е публикувала никакви официални резултати.
През вчерашния ден има починали двама души – жена на 61 години от община Кюстендил и 80-годишен мъж от община Бобов дол, който е имал придружаващи заболявания.
Идването на пандемията през пролетта доведе до спиране на сезона.
Ако насилвате нещата, няма да спечелите нищо.
Останалите 10 хил. лева са заделени за погребения на бездомни и социално слаби хора.
Контролните органи не извършват ефективен превантивен и последващ контрол на пръсканията и оценката на претърпяните вреди от пчеларския сектор от всичко гореизложено се изразяват в загубата на над 100 000 семейства.
Опитът на руските и други манипулатори да плашат хората с влизането в "акалнята" са оборени!
Българското настъпление към вътрешноста на Косово поле продължава около месец.
Ами Турция може да поиска и спешно приемане в ЕС?
Натоварен си е плътно и още с пускането му.
Екипът идентифицира фосфина с помощта на два инструмента, които наблюдават радиовълните.
Затова повечето хора си работят и си кротуват, а гласуват когато има избори.
Ако прокоратурата наитина искаше да раздава справедливост и той трябваше да търка нара с Димов.
Дотук през сезона Меси има два гола, като и двата са от дузпи.
Сега отново има заявки да се работи по проекта, но в близост до друго софийско село - Кътина.
Та - не ми се сърди, Многострадален Геновеве на форума, но явно нещо ти тормози и размътва яко съзнанието, щом нищо не виждаш и нищо не разбираш.
Ах, какъв дълбокомъдрен анализ!
Ако това не бъде направено, се отнема книжката и се спира колата от движение, ако е собственост на провинилия се шофьор.
Е какво е - бившата Ташкюпрю джамия.
За коя година говориш?
Затова важно задължение на обществените организации – Отечествения фронт, Профсъюзите, Димитровския съюз на Народната младеж и други е решително да подобрят своята идеологическа работа.
"Въпреки че не сме съгласни с обвиненията на американската администрация, от близо година опитваме да започнем дискусии, за да намерим решение", уточнява компанията, като подчертава, че се е сблъскала с "липса на спазване на правните процедури".
Иска да даде шанс на всички налични, да се запознае добре с отбора и да не избързва с панически решения.
За мен няма никакво значение.
На Централния градски площад те можеха да разгледат полицейски и пожарни автомобили, линейка и мобилен зъболекарски кабинет.
Е, не е ли велика!
Да се води полемика по тази тема е като да се води спор с предизвестен край.
С това обаче "кръстоносният поход" на митниците срещу рафинерията не спря, както се изразиха тогава от "Лукойл".
Министърът добави, че без тази отстъпка Австрия ще стане вторият по големина нетен платец.
Властта ФИНАНСИРА въпросните жълто-кафяви медии, за да я хвалят и да калят опонентите й.
А за процента грешни резултати да си чувал?
Той изтъкна, че Япония ще продължи да очаква съответните действия от Южна Корея, но не уточни какво има предвид.
И още не вЕрват с дебилския си инат!
Трябва да сме честни - масовите събития като футболните мачове и музикалните фестивали, които ще бъдат възобновени", посочи вирусологът.
Изложба-живопис на Стойко Даскалов ще бъде представена на 27 януари от 17.30-19.30ч.
Забележително е как новите софиянци се отнасят като башибозук не само към столицата, но и към родните си места.
Входната такса е 8 лева, а за наем за кънките ще се заплащат допълнително 2 лева.
Защо не видим и дълговото бреме, ипотечното бреме, бремето на студентските кредити.
Въпреки че открихме вируса след 28 дни, това не означава, че той е способен да причини зараза.
Майка ми беше с такова зсболяване.
Главният прокурор благодари на дирекция "Вътрешна сигурност" и на вътрешния министър, без чието лично участие, по думите на Гешев, случаят нямаше да бъде разнищен.
В тия наргилета вашите к'во пафкате?
Не дразнете скунксовете и тяхната корупционна жлеза или как?
При инцидента няма жертви и пострадали, но се наложило за около час пътят да бъде затворен заради пожара и разчистването на пътното платно.
Нормалните, почтени хора просто не желаем да живеем повече в подобен блудкав водевил.
Екипът се фокусира върху анализ на трафика около 9-те централни столични училища.
Точно щот си нямат Бойко, ще се справят по-бързо.
От прокуратурата съобщиха още, че се очаква в сряда 28 от общо 127 контейнера с пластмаса, каучук, стъкло и текстил, задържани на пристанище Варна, да бъдат натоварени на кораб и върнати обратно на изпращача - "Дентиче пантелоне" от град Салерно.
ШИШИ отговарял за организирането на отдалечената манипулация така, че службите да не я "забелязват".
Още през 1708 г. Петър I въвежда в употреба нов шрифт на кирилицата, по-близък до латиницата, поради което по-късно е обявяван за създател на руската писменост.
И изменят демографията на европейските държави и САЩ.
Не случайно президент Тръмп отдавна го съзря това,но ЕС твърде късно загрява.
Българските ягоди се продават за 12 лв., а джинджифилът за 25 лв. за килограм.
Дипломатическото преминаване на Тихоокеанската държава от Тайван към Китай беше отхвърляне на Вашингтон и Канбера.
Което и се случи - ББ се върна заедно с Пеевски с/у когото протестираха.
Конкуренцията както в нашия бизнес, така и при много от производителите е жестока, затова ние изискваме от нашите партньори на първо място да имат продукт, който освен с безкомпромисно качество да се отличава от аналозите си.
Жената, с която е живеел издирвания във връзка с взрива Веселин Димитров, е упражнявал близо 20 години психически, а вероятно и физически тормоз върху жената.
Блокадата заради коронавируса обърка доста неща и особено работата на туристическия сектор.
Същевременно Пхенян сложи край на карантината, наложена на над 3600 души в две провинции заради съмнения за зараза с новия коронавирус, предаде Франс прес.
“Пиарите на Борисов са на акъла на троловете му, затова не се получава.”
Резултатите ще бъдат зашеметяващи, без да са намесени учителите този рџ?
Ти телевизия не гледаш ли бе, човек!
Но нещо не виждам такива призиви.
Представителят на МВР отрече протестиращи да са имали проблем да стигнат до мястото на недоволството, каквито оплаквания имаше.
Ще се разрешават пътувания само по уважителни причини и ще може да се сяда на по-малко от половината места в превозните средства.
Пожелавам ви да сте здрави и успешни!
Геро Рютер разказва в статия за "
Има нещо сбъркано с тая работа.
Собственикът на декарите отпътува и след няколко дни праща от Китай пълномощно на режисьорката, за да го представлява пред институции.
Разбира се, можете да го поделите с някой човек, изпаднал в нужда, но трябва да го направите правилно!
Регистрацията на партия "Няма такава държава" стана след втори опит, след като първия път Софийският градски съд я отхвърли, защото е използван трикольорът в логото на партията, което е забранено от конституцията.
Ти виждал ли си как работят, те са в студена капкова мъгла през цялото време и работят един до друг?
Заедно тези групи формират около 7% от потребителската кошница, но хранителните продукти са с по-голям дял - около една трета, съответно са с по-голямо тегло при определянето на общата инфлация.
Ползата от подобни блюда е силно преувеличена, а за тяхното положително влияние липсват научни доказателства.
Пазарите не са за всеки, това не ти е супермаркет, там се иска друг подход - да познаваш производителите, те да те познават, да им имаш доверие, което се гради с години и т.н. То не е отиваш и купуваш.
Хиляди хора протестират по улиците на всички големи градове на България и Европа.
Получавам подкрепа и любов от тях.
Изпращането на домашно вино, ракия без платен акциз и отпадъци от тютюн с пощенски пратки е забранено.
След някой и друг месец когато хората умират от глад по домовете си в България.
Планираме да започнем с вътрешен офис в Бизнес парка в София, като се надяваме в близко време да може да се преместят в по-голяма и атрактивна сграда в същия район, казва той.
Нинова посочи, че едва след избора на нов Национален съвет може да предложи ново Изпълнително бюро и призова да се изчака още две седмици.
Щатът Оклахома регистрира в сряда рекорд за най-много нови заразени за едно денонощие - 450, отбелязва ДПА.
В една стабилна пазарна икономика високата заплата стимулира работещите да се трудят качествено, да се образоват и така да взимат по-добри заплати в условията на конкурентен пазар на труда.
И тази епидемия плъзва първоначално само на отделни места, после, през летните месеци, отслабва, включително и поради въведените карантинни мерки, но продължава да тлее под повърхността.
Протестирайте спокойно, изразявайте своето менени и не се поддавайте на провокации.
Естествено, имам и двата.
Автомобилът е разположен във платното за насрещно движение, обърнат по таван, а една от гумите му се намира на метри от него.
Глупавия си ти!
Все още го има духът, енергията и вярата в това, което правим.
Той е бил с цироза и мозъчно-съдова болест.
И нещо съществено: немски лекари и учени са установили, преди два дни, че лекарство което се предписва при панкреатит, е ефикасно за предотвратяване развитието на пневмония при заболелите от коронавируса.
Иска ми се повече мостове в България да се строят, възстановяват и поддържат.
Двубоят се превърна в рецитал на Надал, който триумфира в Париж за четвърта поредна година.
Това са най-платежоспособнтие туристи, които правят разликата.
По-добре е днес да не се подавате на емоцията.
ВСС също си писа задачите, както и няколко министерства и СЕМ.
"Очевидно е, че конфликтът приключи на мястото, където се разигра показаната от вас сценка и след това няма подадени сигнали към МВР", заяви инсп.
Те не искат Руските доставки за Европа да се разширяват или да заобикалят Украйна.
Очаква се на много места да има дълги колони от автомобили.
КЗК се произнесе и нарече решението на кмета за отказ, категорично незаконно и го застави да подпише договора със законно избрания оператор.
ДПС определи доклада по отношение на върховенството на закона в страните членки на ЕС като обективен и полезен.
Всички 41 новопотвърдени случая са хора, пристигнали от чужбина, съобщи днес Националната здравна комисия.
Без значение на колко години съм.
Германската предхристиянска традиция на Лихтенбаум е свързана с ритуалите на мълния.
Броят на смъртните случаи от COVID-19 остава стабилен средно по 5000 дневно.
Това според Аморети е рядка находка, защото обикновено останките от древни времена са на по-едри животни.
Те имат имат възможност да кандидатстват по няколко мерки от Програмата за развитие на селските райони до края на годината, а отделно засегнатите от кризата стопани и предприятия ще получат помощи.
Умреш ли извън болницата не те броят като жертва на КОВИД19.
В чекмеджето на Бойко ли?
"Те крият тази храна от началото на карантината (края на март).
Хавел (1936-2011) е президент на Чехословакия от 1989 г. до 1992 г. и на Чехия до 2003 г. Той активно лобира за приемането на България в Европейския съюз.
ПОЛСКИ ТРЪМБЕШ: Бюджет от 10,9 млн. лв. ще харчи общината, инвестиционната програма е за 1,5 млн. лв.
Създаденият в ПейПал акаунт за групово даряване събра 22 000 паунда (25 500 долара) само за четири дни.
Това е част от играта: нетните плащачи да натискат за по-малко пари, а нетните получатели като нас в източна Европа и някои от южна Европа да реват за повече пари.
Но да се предполага, че изборът на когото и да било ще превърне Европа отново в най-важния стратегически регион за САЩ, според мен е илюзия.
"Студентски град" е един от най-рисковите райони в столицата по отношение на дрогирани водачи, тъй като там концентрацията на нощни заведения на едно място е изключително голяма.
По този начин законът прехвърля преценката изцяло върху министъра на вътрешните работи, недоволства президентът.
С идването на коронавируса въведе извънредно положение, с което на практика отстрани парламента от участие.
За последните два месеца това е втората авторитетна международна агенция, която повишава кредитния рейтинг на България.
Ако не си го преболедувал тежко, най/вероятно нямае достатъчен имунитет за да не може отново да се заразиш.
Крайно време е да се прекратява тотално тоя цирк.
Събудете се, моля.
Подозрението, до което водят данните, е, че поръчката е била отправена от Б. В.- мъж с богато криминално и съдебно минало, който е живял на семейни начала с жертвата.
Веднага след това обаче в ефира се появиха двама "видни" защитници на човешките права - нашият любим председател на българския Хелзинкски комитет Красимир Кънев и някакъв северномакедонски адвокат, Тони Менкоски.
Испанският премиер каза днес, че страната му се нуждае от още 15 дни карантина, до 21 юни, за "да приключи веднъж завинаги с пандемията", предаде Ройтерс.
След обяд ще бъде облачно и вечерта и през нощта срещу сряда на места ще превали дъжд.
Оставете тези работи.
Всичко там е под контрола на ККП и какво се случва там, знаят само от ККП.
Не знаех, че в Германия цените са в долари!
Всеки участник има право да реши теста само веднъж, така че участниците трябва да се подготвят добре, да си припомнят правилата и да се концентрират.
България е готова с 60 проекта за 20 млрд. лв. при ресурс от 12 млрд. лв.
Така смятат повечето специалисти в тази област, ние не сме най-добрите в това, няма да открием топлата вода, нека да се консултираме с хора, които се занимават изцяло с това право.
Тези хора наричаш братя?
Подаването на възражения срещу дадено инвестиционно намерение не води до спирането му, нито пречи да бъде реализирано.
Дори името на партията беше измислено от съветниците на фондацията.
Русоробите не вмъкнете ли в Дискусията някакви свои любими места от Матушката ви - все едно не живеете!
В България функционира все още старият съветски модел на прокуратурата.
Случайно попаднах на това.
Ами, като например, защото са задължени да учат онлайн.
Заради кризата е нараснал и броят на германците, които разчитат на социални помощи: 4.08 милиона през юни, или със 152 хиляди повече, отколкото през юни 2019.
Последния грозен пример е със Системата ни убива.
Тревогата за доходите също остава на нивата, регистрирани в последните седмици.
"Мариус е един дълбоко объркан и неприемащ себе си човек, набеден от обществото, че е гениален.
Що ли толкоз си приличаме и привличаме сите бугаре.
Може да се мери с янките само във военно отношение, но към 1945 и там е изостанал.
Бившият председател на Държавната агенция за българите в чужбина Петър Харалампиев беше арестуван през 2018 г.
Да не забравяме, че България е най-активният радетел за присъединяването на Западните Балкани към ЕС и това ярко пролича по време на председателството през 2018.
Но доказателства за това, че днешният /19-товечният/ е именно най-добрият от всички възможни климати, а не, да речем, климатът от т.нар. температурен оптимум или от междуледниковите периоди те не дават.
Въпреки, че в предишни анализи на „Зелени закони“ вече са били посочвани и коментирани конкретни примери за това, сега те посочват нови и то от последните седмици.
Това е най-голямото увеличение в рамките на един ден от откриването на патогена в края на декември.
Така например, ако те се "класират" за изискванията на ЕК, при преминаването на въпросните граници изведнъж върху тях ще се стовари сериозна регулаторна тежест, която няма да съществува, ако си останат сравнително по-малки.
"Британското правителство обаче отказва сътрудничество във външната политика, отбраната и развитието."
България е сред държавите, в които ЕК открива проблеми със защитата на журналисти от заплахи и нападения (физически и кампанийни).
Има логика и още как.
Като че ли праи,фин.
"Президентът на САЩ Доналд Тръмп многократно е заявявал без доказателства, че гласуването по пощата, за което се очаква рязко да се увеличи заради епидемията от коронавируса, е податливо на масови измами, отбелязва "Ройтерс".
Не знам дали някой ме е послушал, ама аз купих няколко стотин акции, когато бяха към 14 долара.
Не трябва да се създава паника около маските на децата в училище.
Въпрос на възпитание /родителите на момчето са етнически германци, избягали от Румъния на Чаушеско/, среда и много други неща.
Честит имен ден, на красивите имена!
Ердоган сега се репчи на Вашингтон и затова от там няма да има проблеми.
Има ли служби, институции които работят?
"Щом Господ Бог го е назначил, значи е Божи избраник!"
Ама вие защо се заяждате на дребно!
Или па от БОЕЦ с 20-30 човека да не би да имат легитимност да ходят да блокират разни сгради и да хвърлят яйца.
Една от причините е, че сред победителите във Втората световна война се оказа и съветският/руският сталинизъм /комунизъм/ социализъм, който не се различава от хитлеристкия националсоциализъм.
И тук става въпрос за официални данни.
Филиалът на Националната художествена академия в град Бургас търси мъже и жени над 18 годишна възраст за позиране по време на учебния процес в различни дисциплини - рисуване, живопис, графика, скулптура и др.
Знам, че трябва да съм в контакт единствено с хората, с които живея", извини се Моуриньо.
И какво предлагаш - да се оставим да се изпозаразят 1-2 милиона от народонаселението, за 20 % тежки случаи (400 000) ти ли ще им търсиш легла, апарати и мед сестри?
Как се стигна до тук Пред БНР Андон Балтаков заяви, че предложените от Министерството на културата промени в Закона за радиото и телевизията, които бяха публикувани на 19 октомври за обществено обсъждане (което ще продължи до 18 ноември - бел.
Към акад. проф. дмн Юлиан Ревалски, председател на БАН и чл. кор.
Кои позиции в компанията са отговорни за вътрешната комуникация?
Всичко точно, само дето данните показват друго.
А още по-лошото е, че територията е населена с едно заспало робско стадо и ще става още по-зле.
Най-важното е всички да сме здрави!", така отговаря Иван Александров на въпроса вижда ли в тази ситуация възможност за разрастването на бизнеса с доставки на продукти до дома.
Свети Вова с Апостоли Кужугет и Рамадан?
Това са обучени пожарникари, които могат да окажат първа долекарска помощ.
По какво се отличава една обективна статия за протестите от една манипулативна статия с фалшиви новини от ГЕРБ?
Дори и да се измислят правила и ред, в крайна сметка ще се окаже, че тарикатите са намазали, а тези с реалните нужди са "пропуснати" - донякъде логичен резултат, все пак по-будните и динамични печелят във всички сфери.
Той също коментира, че все още има причина хората да са обнадеждени за бързо възстановяване, особено ако Белият Дом се споразумее с конгреса за още един пакет икономически стимули.
А и нерви и афект като неговите се лекуват.
Следователно налице е типичното за френския процес поделяне на отговорността за досъдебната фаза между съда и прокуратурата.
Делоар заяви, че полицейското насилие е неприемливо.
Светото предание съобщава поучителни подробности за нейния живот като самоотвержена благовестница за Христа.
В рамките на конгреса ще бъдат обсъждани добри практики за развитие на туризма и популяризиране на местните условия за подобряване на здравния статут на населението!
Ами освен половин милиардна Европа, която все повече се вторачва в пъпа си и чертае планове за след 50-100г колко ще бъде светоната температура не им ли идва на акъла, че след 10г така както са тръгнали ще бъде едно от най-тъжните места на Света.
Не се заблуждавайте - гробарите харесват Фатмака, защото ги кара да изглеждат прозападни в сравнение.
А Тръмп отново публикува кратко видео вTwitter, в което благодари на лекарите.
Към този момент се пази в тайна кой е човекът, нанесъл почти смъртоносни удари по един от известните лидери в ъндърграунда.
Номера не мина в Сирия,сега се пробват в Либия!
Ако утре направим референдум в София, какво предпочитат хората, 25 милиона които искате де прелапате от тотото да отидат за Левски или примерно за детска болница, детски градини, какъв ще е според теб резултата?
Пред Общински съвет само казах какво правят Вашите колеги в София.
"Коментарите на Алиев, че Турция трябва да е активен участник в договарянето на примирие и позицията на Анкара, прекратяването на огъня може да стане само след прекратяване на "арменската окупация" на Нагорни Карабах, бяха осъдени от Русия.
Но там не можеше да се манипулират записи, а само да се източат, и то не от най съществените данни.
Главната магистрала в Сирия, между столицата Дамаск и най-многолюдния град в страната, Алепо на север, отново е отворена за движение от днес, обяви министерството на транспорта, цитирано от Ройтерс.
Европейската агенция за отбраната беше създадена през 2004 г., за да помогне на страните членки да адаптират военния си потенциал към новите заплахи, отбелязва Франс прес.
Що нямало мерки, хората умирали?
Има паника от вируса, има паника от паниката“, поясни той.
Това ние не го знаем.
В такъв случай следва да приемем, че бракът следва да бъде разтрогнат ако двойката не може да има деца по здравословни или други причини.
Както казват сега медиците: получили са наранявания несъвместми с живота.
Само дето са много миниатюрни и разходите по добива биха били огромни за минимални количества вода.
Риват за чалмата а уж били Православни.
Русия не е съгласна с позицията на Турция, че конфликтът в Нагорни Карабах може да се реши с военни средства, заяви днес руският министър на външните работи Сергей Лавров, цитиран от ТАСС.
В Ямбол има Театрални празници и Драматичен театър "Невена Коканова".
"Климатична истерия" стана антидума в Германия за 2019 г.
Азис изрежда в ефир всичките си операции, скандализира млад водещ.
Златев с вами, и научете Бате тиква да игра сантасе!
Првилно е написано-"отчетени са".
Той е бил командировка до Хирошима, когато бомбата пада – намирал се е само на 3 км от експлозията.
Естествено, че сега всички ще извиват ръце на Бойко и той ще кляка.
Е, как да липсват?
Не знам Костов как ги търпи тези да му се пишат наследници.
Има ли такава между Русия и Сирия?
Не мога да разбера защо в ЕС си мислят, че има някакъв българо-македонски проблем.
Аз съм толкова балансиран и мога да отида да кажа на някого, че съм сгрешил и да му се извиня.
Консулствата на държавите в ЕС следва да останат отворени и да осигуряват минимална обработка на заявления от пътници, освободени от временните ограничения заради епидемията.
Не позволявайте да ви вземат нивите за жълти стотинки!
А за руснаците, те наистина много трябва да учат да уважават ближният, но това, което мен най- много ме дразни е примитивизма им!
Възможно ли е ЕС да рухне без Бойко?
А с такъв народ и такова общество - такъв ще е начело на държавата :(
И да сложи навсякъде по няколко милицонера да глобяват.
Случай, за който ми разказа колежка, чийто син живее в Ню Йорк.
"Направихме Разпети петък неработен, за да можеме да скърбим", напомни той решението на предишен негов кабинет, с което денят бе обявен за неработен.
Какви точно са тези доставки и защо са нарушени?
Той просто се опитва да стимулира американския бизнес,а дали това е безплатно или фармацевтичните компании ще налеят пари в неговата предизборна кампания,това е друг въпрос.
Главсекът на МВР за протеста : Безпрецедентнат.
Главният прокурор Иван Гешев награди прокурора от Районна прокуратура – Варна, Нора Славова и следователя от Следствения отдел на Окръжна прокуратура – Варна, Евгения Дъбнишка-Вълчева.
Несъобразената скорост и секунда невнимание и днес станаха причина за поредното ПТП.
От друга страна тези малцинствени групи имат по-различен начин на живот - при тях социалното и физическото дистанциране е много трудно приложимо.
Правихме живи вериги, превързвахме хора, гонихме провокатори, пазихме и деца, и старци, и полицаи.
Думата взе доц. Младен Михов от ВМРО и поиска наказание за Шопов.
От своя страна брюкселският сайт "Euractiv" потърси за коментар редакциите на "Дойче Веле", "Шпигел", "БиБиСи", "Гардиън", "Евронюз", "Политико" и "ИЮОбзървър".
В медийния образ обаче смъртта добива други измерения: бедствието е сполетяло човечеството като цяло - сражава се небесното войнство на науката срещу непобедимите сили на природата, която ражда и нас, но и вирусите.
Ще има от какво да варят водка.
Защото му се клатят краката.
"МВР: Ситуацията в Турция е тревожна, но засега не се налага армия на границата".
Потребителите на сайта за хазартни игри се радват на нови слотове през месец май.
Да си очаквала нещо друго?
Има обаче и полезни мазнини – ненаситените.
Последният за 2020 г. турнир от Големия шлем в тениса "Ролан гарос" ще се проведе с присъствието на фенове въпреки увеличението в броя на заразените с коронавирус във Франция.
Искат пари уж, за да помогнат на близки на хората, на които се обаждат.
Във Флорида са затворили плажовете.
С. Раковски" в Перник продължава.
Според него при доиграване на сезона пред празни трибуни загубите ще бъдат лимитирани до едва 170 милиона паунда.
А вие /тулупи такива/ вместо да станете рано и безмислено да преминете преди 7.30ч.
Хората просто ще си умират тихо по домовете от пневмония.
Също като тук - Дневник финансиран от Америка за България бълва всеки ден по 10 анти американски статии само защото там не е правилния за демократите президент.
Това отговори ген. Венцислав Мутафчийски във вторник (14 април) на въпрос колко далеч сме от пика, може ли да се забави и колко биха били заразените в пика.
Това трябваше да стане преди години още, сега вече е късно.
През юли започват 6-месечни тестове добави кметът.
Колкото и на тях да им изглеждат колоритни.
През 1990 имаше СПолука за България.
По нареждане на кмета на Община Разлог – инж. Красимир Герчев, от 18.03.2020 г., се извършва дезинфекция на публичните площи на територията на общината.
Как отново да обикнем работното си място.
В условията на извънредно положение всички сътрудници на компанията са концентрирани в изпълнението на своите задължения за сигурното функциониране на мрежата.
Едва ли има по-жалък народ от българския, който да се опитва да изнудва друг народ да се признае за част от него.
Единствената агенция която показва спад за Ердоган и подкрепа за опозицията е АКАМ, но ако погледнете проучванията на същата от предишните избори, и реалните резултати, може да си направите изводи колко може да и се вярва.
Някой трябва това да го обясни на Германия и ще спрат да се притесняват там.
Дори е завършил маратона в Хавай.
Друг въпрос е: ако не беше д-р Тедрос шеф на СЗО, дали този вирус щеше да се разпростре по целия свят, без Северна Корея.
И от явното толериране по всякакъв начин на определени личности.
Горд съм с теб, мамо, и много те обичам!"
Спасителите вече тичаха, а мъжете, захвърлили телефоните върху седалките на микробуса, се задъхваха на няколко крачки след тях.
Нали разбираш, че законът в бизнеса е следният - плащаш си скъпо за всяка самозаблуда (самозаблуда - очаквания, които не отговарят на реалната среда)!
Или мерките,са неадекватни,или вируса,не е толкова жесток,а че съществува е факт!
"Отскоро в наемните договори се включват клаузи, които дават по-голяма гъвкавост на наемателите за прекратяване на договорите при евентуална втора вълна.
Истината е че Борисов е пудел.
Неслучайно малко по-късно венецианците забраняват достъпа до своето пристанище на подозрителни кораби, които могат да разпространят чумата.
Данните показват, че сред възпитаваните в германските детски градини 3.2 млн. деца в семействата на около 675 хил. от тях почти не се говори немски.
Аня Пенчева му занесе сцена от пиеса и тя му хареса.
Едните спестяват от наеми или покупка на сгради, разходи по поддържането им, или контрола върху самите служители.
Така че к'во мрънкат хората?
Неведнъж сциентолози са били осъждани за изнудване на хора.
Трябва да си наистина в голяма сянка, за да не виждаш, че светът вече изпада в рецесия.
От друга страна правителството е действало последователно - доброволци и държавни служители били мобилизирани, за да контролират домакинствата по телефона или да проверяват дали се спазва забраната за излизане.
Тръгне ли да се усложнява местят вече към истинската болница със съответните специалисти апаратура.
В Националната референтна лаборатория се изпращат взети проби, придружени с подпис на лекар, и това изследване е безплатно за гражданите и болниците.
Явно и годинките са ти малко и не знаеш от къде тръгна България след 89г.
Ми то от известно време мисля, че натам върви работата.
Правителството на Ангела Меркел започна да прилага от март стимулиращи мерки, финансирани със заем от 217.8 млрд. евро, за да помогне на компаниите и потребителите да излязат от кризата.
Мутафчийски: Хиляди сезонни ръботници не се готвят да пътуват никъде.
Той поиска връщане на прогресивните ставки за доходите и данъка върху печалбата, каквато е била ситуацията по време на неговото управление.
Мястото носи характерната атмосфера на спокойствие и безметежност, а архитектурата му е ненатрапчив елемент от цялото пространство.
"Разузнавателните сурови сведения", получени от Данченко, според собствените му думи пред FBI, били "bar talk over beers”
Според нас не е токсично”, коментира Станислав Данчев, началник отдел на РИОСВ-Велико Търново.
И нека позная, досега не ти се е занимавало да си губиш времето да ходиш да гласуваш, нали?
За Русия -- няма какво да се коментира.
Пеевски направи и поредно дарение за Военномедицинска академия, този път предостави на лечебното заведение 700 теста за коронавирус.
След половин век ще го видят внуците ти.
И не сравнвайте Виена, те си нямат гета, където се гори безконтролно.
Няма дори и пръст във фалита на КТБ!
"Последно го чух преди седмица по телефона, беше абсолютно спокоен, дори го събудих.
Стамболийски“, "Христо Ботев“, Съдебна палата.
Депутат на Държавната Дума се заразил с коронавирус след ваксинация.
Вечерта певица имаше участие в града, но преди това се отби при свои приятели да похапне, а те я изненадаха с оригинално облекло.
Службата в КНДР за мъже е 10 години, мога само да си представя,какво колко офицери и старшини ще останат без препитание и без професия.
От статията: "Продължават да се провеждат учебни занятия само в областите Монтана, Русе и Шумен."
Изтичвам и заставам зад тълпата на рампата, за да гледам брат си на ринга срещу един английски боксьор в тежка категория - Дан Макалиндън.
Именно те произвеждат пресните плодове и зеленчуци за трапезата на страната.
Хм, това е нещо ново - прибалтийските страни не били в сферата на влияние на САЩ (НАТО) и на Германия (ЕС).
"Към 18.30 часа бях там, но слязох до щаба на флота във Варна.
На спектаклите на Античния театър щабът броеше ли дали са заети само 30 процента от местата?
Неделев контузи коляното си в началото на контролата с руския ФК Чайка, която тимът му спечели с 3:0.
Случката се разиграва на ул. „Отец Паисий“, при нон стопа на кръговото на Изчислителния център.
Точно в този момент Слънцето влиза в знака Везни и започва есента.
Просто защото историята показва, че късите доларови позиции са твърде рискови по време на пандемия.
Honor ще търси повече инвестиционни партньори в бъдеще, с възможност за евентуално излизане на борсата, казва източникът на "Ройтерс".
В бившата съветска република шампионат по футбол е спрян за неопределено време.
В УМБАЛ "Света Анна" са транспортирани пет жени и един мъж на възраст от 29 до 71 години.
Вече е изписана, но има сила само да иде до тоалетната.
За броя и вида им няма да правим коментар.
"Тези" в ЦО са там, за да Ви мислят промоции и да ви е по-лесно продаването.
Житейски факт, който не се влияе от това как се чувства средностатистическия умнокрасавец.
Заради интензитета на футбола и заради начина, по който хората живеят с футбола", каза Клоп на 8 октомври 2015 г. и постепенно се вписа по отличен начин в живота на червените, за да ги поведе към успехите.
Въобще не искам да споря в отделните конфликти кой бил прав и кой не, това е доста субективен въпрос, само казвам, че това, което прави т. нар. Запад, няма нищо общо нито с демокрацията, нито със законността.
Не е сега времето за подобни спортни или други събития.
Когато носиш нещо на някой, то трябва да е за дълго време.
Това е абсолютен цинизъм!
Световната здравна организация (СЗО) съобщи, че през последните 24 часа са регистрирани 307 930 нови случая на коронавирус по света, което е рекордно увеличение на случаите за едно денонощие, предаде "Ройтерс", цитирана от БТА.
Освен Миталов Помпео оповестява имената на неговата съпруга - Корнелия Стойкова-Миталова и на неговата дъщеря Гергана Миталова.
За това чекмедже и съдържанието му писаха вече десетки авторитетни световни издания, но щом Алармщюфето или WWW са казали, че няма такова нещо, значи трябва да вярваме на тях.
Общо 14 от всички 21 етапа в Тура бяха спечелени от колоездачи, които са под 27-годишна възраст.
Те още повече обдиняват народа около националните ни интереси, а не около тези, които ни готвят нов Парижки договор.
Халфът, който в момента живее в Германия, избра личния си профил във Фейсбук, за да коментира изказването на Херо, че чужденците в Берое са по-евтини от българските футболисти.
Припомняме, че изпълнителката Лиляна Деянова, известна като ЛиЛана, остава за постоянно в ареста, с решение на специализирания съд.
Примката около врата на отровителите се затяга.
Социалният министър Деница Сачева призова държавният глава да разкрие смс-ите и разпечатките от мобилния си телефон, съобщава БНТ.
С появата на християнството ранните църковни отци забранили тържествата за рождените дни и вместо това налагали друга традиция – да се празнува деня на смъртта.
А ако основеш и партия направо удряш джак-пота!
Предвижда се закупуване на книги, литературна и културна периодика и други информационни източници.
Сорос е виновен за фейсбук революциите в Близкия изток, те излъгаха хората и подготвиха почвата за навлизането на джихадетата.
Просто приеми неизбежното, светът няма да свърши като ГЕРБ ги няма, даже ще стане по-хубав!
Целта им е да „измолят“ от първия в държавата съдействие за изграждане на болница в Павликени.
Това предвиждат промени в Закона за здравето, внесени от председателя на ПГ на ГЕРБ и на здравната комисия Даниела Дариткова.
В крайна сметка има един факт: Или природата или някоя лаборатория намери начин да се "отърве" от старите и болните.
А Радев за съжаление не е алтернатива, а част от нея.
Продължителност на деня 13:13 часа.
Работи се и вечер, за да не се създава неудобство на местните хора, казва Караниколов.
Турция сигурно много се уплаши.
Върнаха си тяхна територия, неправомерно отнета от Хрушчов по съветско време.
Той си има ново семейство, а при мен останаха децата", коментира Борисов пред медиите в Ловеч."
Според повечето мнения, на първо място няма нужна от нов основен закон, а второ – предложените текстове са калпави.
От три дни от централен Китай започна епидемия с нов короновирус, ака САРС, ама не се знае с каква смъртност все още.
Ние всички се срещаме с министри.
Туризмът е една от най-големите индустрии в Непал.
Като изключим лицето, другото си е добре.
Миналата година той е ял същия бургер с два лева по-евтино, разказа мъжът.
Това съобщи на редовната си пресконференция председателят на Националния оперативен щаб за борба с коронавируса ген.-майор Венцислав Мутафчийски.
Тъй като абитуриентските балове наближават реших да предоставя безвъзмездно няколко неща на човек в нужда!
Аз ще направя промените, които съм казал.
"БСП тази година реши заради коронавируса да премести годишните чествания в София.
В интерес на истината той е срещу това изхвърляне с ДДС.
Билети: 15 лв. отделен концерт и 20 лв. за фестивален ден.
Не можем да преживеем земата с тези закони.
Ти наистина ли вярваш, че Радев и обкръжението му са хора, които биха застанали срещу интересите на Русия?
Най-манго търговци - 26,4%, са поискали да ползват мярката.
Популярният слоган на Шумен е "Оттук започва България".
Те излязоха с официално съобщение на своята страница във Фейсбук "ФЕН КЛУБ Дунав Завинаги".
Не коментирам нарушенията на пътя - те са факт.
Тя насърчава безплатен достъп до Wi-Fi в обществени пространства, включително паркове, площади, обществени сгради, библиотеки, здравни центрове и музеи.
"Има интерес към закупуване на парцели, още повече че и местни фирми инвестират в нови логистични бази и разширения на индустриалните си площи", обяснява кметът на Сливен Стефан Радев.
Тази година Черният петък ще бъде много специфичен от досегашните, защото очакваме да има един много актуален компонент, свързан с епидемията.
Те казват че майсторите са били пленници от България след падането и под византийска власт.
Друг разпространен модел, особено при курорти с повече и разнородни хотелиери, е плажът да се отдава на части.
Така че не е ненормално онзи, който скоро ще заеме най-властния пост в света, да бъде обявен за личност на годината - не виждам какво се тръшкат автентичните консерватори от Ломските села.
Всеки с грам мозък отдавна е разбрал, защо данните в понеделник са силно занижени.
От "Оберхавел Клиникен" отбелязват, че в болници на компанията от заболяването, причинено от новия коронавируса, са се излекували и други възрастни пациенти.
Преди година и половина, Валери Симеонов отново искаше законови промени за лотариите, но тогава настояваше за забрана на рекламата им, а не за държавен монопол.
Това е като мантрата, Бойко е по - малкото зло.
Мисля, че с действията си българските полицаи доказаха, че ние сме на страната на реда", заяви Георги Хаджиев и призова хората да не се поддават на провокации.
Социалните мрежи забушуваха от полярни мнения и читателските форуми преляха от гневни обвинения във всички грехове срещу учените, които не разбирали смисъла на промяната.
Честита нова придобивка с парите на ЕС за софиянци!
В големите енергийни сайтова България и Дания са посочени редом като най-активните саботьори на газпромовските проекти.
Колега, кандидатствай за журналист - хем нищо не отбираш, хем си неграмотен.
Общо взето всички изброени коли са боклук на космическа цена.
Путин влиза в блатото на антисемитизма.
Тогава даже по се надявах да победи, отколкото сега.
Паралелно с нарастването на минималния размер на обезщетението за безработица, от 1 октомври срокът за получаването му ще се удължи от 4 на 7 месеца.
А може би и въобще лотариите, нямам закона под ръка.
Традиционно кабинетът разписва най-големите си харчове именно през декември, така че дефицитът неминуемо ще набъбне.
При юношите старша възраст Самуил Николов спечели сребърни медали на 50 и 100 м гръб и бронзов на 200 м гръб.
Това става на 18 април, 9 и 10 май, 17 май, 14 юни, 16 август, 6 септември, като всички тези дати са били през уикенда.
А, и албанците искат премиер албанец.
Докато се говори, че виновна била "държавата", нищо няма да се оправи.
Това заяви министър-председателят по време на среща с представители на протестиращи срещу строежа на Националната многопрофилна детска болница, ползвайки започнатия строеж в карето на Александровска болница.
Гоце Делчев е допуснал ПТП с материални щети, като се е блъснал в декоративни заграждения.
Че много ясно, че ще тръгне.
Парламентът настоява, че климатичната политика трябва да бъде в основата на възстановяването.
А зареждането на магазин "Фантастико е ужас.
Вълкадинова ще е следващата Ченалова!
В столицата Рейкявик, по Коледа например, слънцето изгрява около 11. 30 и залязва към 15. 30 часа.
Турция няма 180% вънешен дълг като мързеливите гърци.
Много бързо обърна палачинката!
Сякаш като играше Марадона футбола станаваше триизмерен.
Мутафчийски ли и беше виновен за инфантилното държание в Катуница.
ПРавителствата на ГЕРБ винаги така действат - реактивно и никога, никога проактивно.
Дали ще има реакция от ведомството в което работи или той е от "ценните"кадри за които няма наказания.
№ 9 Да изпратиш имейл на грешния човек… или на целия офис.
Последиците ще бъдат критични в случай, че външни лица могат да се намесят в мрежата или да откраднат данни от нея.
Пфайзер, Бионтех или общо дружество?
Само с един гениален ход Христо Иванов ще успее да постигне немислимото.
Радвам се че си Ок,нали си от Габрово!
Кристално чистият путин скоро ще залезе да освободи от оковите си горките русиани.
“Ако си мислиш че няма да влезне в Парламента като 3та или 4та партия, много се лъжеш.”
Сега вече това ще бъде истинското дерби, поне докато ЛС1914, не се изправи срещу ЛС2020?
Трето, говорът на омразата, докъдето може кабинетът да го контролира, а това са обществените медии, трябва да го демонстрира на дело.
И това което сам си го направиш,други и да искат не могат да ти го направят,щом ти сам си съгласен да е така.
Нацъкаха ми минусите, като обяснявах, че не корупцията сама по себе си е проблема, а хората (от народа), които получават рушветите и че докато не се промени т'ва мислене на всеки отделен индивид, България просто няма да се оправи.
И определено след 1839-40 г. самата болест в нашите днешни земи напълно изчезва.
Директорите се радват на всеки новопостъпил ученик независимо че е изключен от друго училище за какво ли не.
МФК Пекарни Чочо пък надигра с 3:0 MFC TNT.
Ма да дзяпа за цензура в Русия е малко тъпо.
То отново поставя ударение върху въздействието на продължаващата пандемия на COVID-19, която вече има отражение както върху европейските, така и върху американските икономики.
Не не се потвраждат.
Но пък защо да не ги обединят и да играят и мъже и жени заедно, не на смесени двойки.
Отделно проблеми с приложения които ползват файловата система което и преди го правеха ужким по-ограничено но бачкаше добре а сега е бъгаво.
Те влязоха в сила от полунощ и ще бъдат валидни до 19 януари 2021 г.
"Пилотът е загубил контрол над самолета по време на завой при ръчно управление.
На място шофьор на линейка се оплака, че от центъра за Спешна медицина в Смолян не им давали парите за работа на първа линия.
Защото не отиде в дясното, в задното, в предното?
Те се заразяват много по-често и стигат до симптоми и боледуване", каза Красимир Вълчев.
Държавата с най-големи залежи на петрол ще умори собствения си народ и ще остане само мафията.
Според други икономиката бързо ще се възстанови през втората половина на годината.
"Възобновяемите енергийни източници ще станат най-голямата област на разходите в енергийната индустрия през 2021 г., според нашите оценки, надминавайки за първи път в историята петрола и газа", казва инвестиционната банка в бележката си.
Основен критерий за избора на изпълнител е цената - с тежест 60%.
Споделете мнение в коментарите.
Той я създаде тая партия, негово право си я да си я закопае!
Оставени частично разкрити, ценните стенописи – произведения на българското средновековно монументално изкуство, са се рушили в продължение на години.
По него най-голям бюджет - в размер до 440 хил. лв., е заделен за популяризиране на български пчелни продукти чрез организиране на базари.
Моето предложение към областния щаб, който ще заседава утре, ще е да не бъде блокирано цялото село, а само трите улици с поставените под карантина”, заяви Нехрибан Ахмедова, кмет в община Венец.
Как съпругата ми да започне работа, след като няма кой да се грижи за детето ни, тъй като не е прието в детска градина?
Създадено е обществено възприятие, че всяко заболяване трябва да се третира в болница, което е във вреда на идеята за профилактика и превенция.
Затваряйте наред, децата трябва да растат неуки и необразовани.
Локомотив (Горна Оряховица) – Литекс (Ловеч) –
А освен това атмосферата в едно претъпкано жилище често се нажежава, стига се до конфликти или в най-добрия случай - до нарушаване на ограниченията за излизане.
Истинските чекисти щяха да отровят врага,после да го излекуват(кой,ако те не заят необходимия антидот)и да реват по всички канали тудей,че щом меркел и целия ЕС се застъпват за него,то той е истински чуждестранен агент и предател.
Целта е да не загубат гласове на цветни американци, които по принцип гласуват за демократите.
При новата организация в Белгия всеки ден се правят по около 63 000 проби за COVID-19 като на 3 ноември 29.2% от тях са позитивни.
Създали са колектив в името на България.
Това тяхно единство е трудно да бъде поддържано, разногласията вече се виждат.
Моделът Джиджи Хадид се наслаждава на едни от най-красивите дни от живота си - тези на бременна жена в очакване на първото си детенце.
Не взимали пари ОСОБЕНО за статии, свързани с България.
Само че нямаме официален анализ и статистика за това.
Един от управниците в Етър - Александър Нанков, напусна клуба.
Въпреки че впоследствие се отметна от думите си, президентът на организационния комитет на Игрите Тоширо Муто изрази "сериозно безпокойство", че вирусът може да наруши програмата на Олимпийските и Параолимпийските игри.
Дневник бързо се превърна от медия в пропагандна опорка на ДабеДа България.
Ангелов написа една цинично-гнусна статия подкрепяща плоският данък,което значи че той подпира Мафията,защото този данък и позволява да ограбва милиони честни и работливи българи.
Умният човек никога не скучае когато е сам.
Ще бъде правна норма, нещо, което изключва възможност за внушение, а изисква подчинение.
"Не бива да приемаме порядъкът на мир", установен след 1945 г., "да изчезва като дим пред очите ни.
Да има с какво да се храни, да има къде да живее, да бъде спокоен.
Не си блъскай и без това нерентабилната глава!
Иначе, няма да си разплета чорапите ако Ферари напуснат Формула 1, не са незаменими.
Яж те му уйо скъсани тарлаци.
Той припомни, че преди 4 години от БСП са внесли закон за публичните предприятия, в който са настоявали бордовете на директорите да се назначават на конкурсен принцип, с ясно разчертани правила, за да се избегне назначаването на партийни калинки.
В 2017 градът ни бе заринат и не се стопи 50 дни, а сме в равнината.
В посочения по-горе 20-дневен срок за заплащане на фактура за консумирана електроенергия от битови потребители не се дължи и не се плаща лихва от клиентите.
Но действително бяха проектирани и експлоатирани дълго време на лигнитни въглища.
Говорителят на Кремъл не изключи възможността при необходимост Путин да разговаря по телефона с президентите на Азербайджан и Турция, Илхам Алиев и Реджеп Тайип Ердоган, за обсъждане на ситуацията в Нагорни Карабах.
Ами хубаво че пазя документи и като го занесох в офиса гледаше като задник.
Носим си последствията (не само в България) от това кои са политиците и какви са /НЕ СА/им умствените възможно.
Той тоя дето ще те търси ще те намери от разстояние.
Ходиш да слухтиш около протестиращите ли, бе, мишок комуноиден?
Според информацията вниманието на Макларън попаднало върху един щангист - състезаващият се за Азербайджан Валентин Христов.
А за тези с дейност след 1 юни 2019 г. се доказват приходите за предходния месец спрямо януари и февруари 2020.
"А ако не е знаел, значи не може да лидира един митинг от 4-5 хиляди, какво остава за 7 млн", каза депутатът от ГЕРБ.
Колкото и пари да сме заделили сега, те ще стигнат донякъде.
Попитан кога Ердоган ще дойде у нас, и дали и Путин ще дойде, Борисов каза: "Ще дойде, ако го поканя.
Темата е дълга, а сега отивам да пия.
Хоспитализирани в лечебни заведения за болнична помощ са 100 пациенти, с леки симптоми или без симптоми на домашно лечение са 1595 лица, излекувани са 1471 лица.
Проектът е за 1.7 млн. лв., като половината от средствата са безвъзмездни по оперативна програма "Иновации и конкурентоспособност"
Най-забавното е, че всеки един от тях смята всички останали за некадърни глупаци, далеч-далеч под собственото му олимпийско ниво.
Графиците, които Нено Димов е подписвал, са подготвяни от ВИК-Перник.
До януари тази година никой не обръщаше внимание на кашлящ китаец.
През септември ще бъде наличен целият курс по световна история, каза пред "Дневник" Розалина Лъскова, изпълнителен директор на сдружението "Образование без раници", което се грижи за превода, популяризирането и прилагането на платформата в България.
Зимният дворец да не падне през юли?
От 1993 г. до 2011 г. заема различни ръководни постове в Министерството на отбраната, Министерството на вътрешните работи, Министерството на транспорта, информационните технологии и съобщенията.
Правните норми на ЕС са достатъчни за борбата с такива престъпления и за гарантиране на адекватна защита на гражданите, допълва генералният адвокат.
И аз понякога пиша дълги коментари, ама гледам да не прекалявам защото никога не съм си правил илюзията, че ще се намери чак такъв тъпанар, който да седне да изчете това, дето сте го изписали.
От 2 сек, когато самолета спира горящ, до 50-та сек.
Депото съхранява повече от 50 години милиони тонове отпадък от дейността на топлоцентралата.
В тази връзка бяха изготвени сигнални писма до кметовете в региона.
Максималната температура на 1200 метра ще е около 5, на 2000 метра - около минус 1 градуса.
Този път реанимация е невъзможна.
Радостта от измислици е белег на човешкото общество, но досега никои учени не са изследвали неговата еволюционна база.
Срещу Нетаняху се води съдебен процес, в който той е обвинен в злоупотреба, безотговорно управление и корупция.
"Резолюцията на ЕП е цялостен документ, цялостната философия на този документ е левичарска във всичките му части", каза Петър Москов, лидер на партия КОД, пред БНТ.
Турция,Гърция и Румъния трябва да се изключат като членове на НАТО, остават Рассия и Сърбия?
И да си го кажем честно - не е очаквала такова достойно представяне от отбора, нито пък такъв отзвук и бум от турнира.
Първата световна война не сме между победителите, както се надявам да ви е известно, и България губи и Струмица.
Все чаках до края на статията ролята на не маловажния трети актьор, но не, нищо!
Ромският фонд да им дава по 1000 евро ако иска!
Димитров признава, че не е готов за US Open и не е сигурен дали ще участва.
А многохилядната интелигенция е годна само да пише глупости и небивалици по "Дневник", "Дойче веле", "Св.
С детските си простотии той повече вреди.
Това едно на ръка и другото е, че не ни трябват чеченци и руски екстремисти, които не са проверени.
Тези хора са готови да стигнат до всякаква крайност в опит да задържат властта.
Летяли са по 25 часа на ден.
Някой да се осмелява да твърди нещо друго?
И вместо да и помогнем да изплува от калта, ние сякаш все по надълбоко я бутаме.
Ти кажи кои са родителите ви.
"Атаката печели мачове, а защитата - титли".
Най-добре да нямаш нужда от здравна помощ.
През второто полувреме малко се изморихме и се прибрахме назад.
Т.е. това, което се случва от коронавирус за един месец се случва повече само за един ден от онкологични заболявания.
Поне аз знам за толкова, защото преди толкова години приблизително, група цигани се опитаха да преметнат баща ми.
За тази промяна в Кодекса на труда отдавна настоява бизнесът.
Всеки спрямо компетентността си.
Нищо не плаща в Нагорни Карабах Турция щото нищо не получава.
Това е една от причините общуването с тях да е толкова разочароващо и объркващо.
Още ли са на служба в НСО?
Според него спецпрокуратурата не е удобна на хора с много пари и те искат да компрометират тази институция.
Кириакидис призова държавите да осигурят предвидимост на ограниченията срещу разпространението на заразата.
Поради опасност от срутване на сграда, по улица „Христаки Павлович“ в Свищов временно е създадена организация на пътя, която изисква повишено внимание на водачите на МПС и се забранява преминаването на превозни средства над 3.5 тона.
"Забранява се и събиране на повече от 50 души на едно място при организиране на обществени събития", заяви зам.-министърът по гражданска защита Никос Хардаляс.
Не е имало никакви апели да се променя начина на преподаване на Причастието!
Това при едно здраво неапатично общество би трябвало да мобилизира енергия на много остро отрицание и на голяма съпротива", анализира той.
Аналогично при подобно влияние може би и Вие не би трябвало да управлявате МПС.
Носете лични предпазни средства в закрити обществени места, по възможност ограничавайте социалните контакти, спазвайте дистанция на обществени места, строго спазвайте лична хигиена!
Горе в дясно плаж "Евксиноград - 1"
Готова съм да приема, че животът може да свърши.
Турция трабва да бъде поставена в състояние да не може да води война в Сирия и Либия и тогава ще видите как султанчето ще омекне и как ще ходи на килимчето в Москва!
Не се плашете от щама на провокацията!
Основната цел е да се подобри капацитетът на системата на здравеопазването в условията на глобалната пандемична криза чрез инвестиции в продукти и услуги.
Ерго - мерките действат!
Но вече прощавай, Ниагара!
Въпросът е, че този вирус мутира много бавно, и предимно в несъществените места, които не променят структурата на белтъците му, а оттам и заразителната му сила.
Видите ли това е тяхно фундаментално право, насъщна нужда, само в църква се брои еди-кой си ритуал и т.н., и т.н.
За много неща, които сегашното време ни дава възможност да правим, трябва да сме благодарни и да се възползваме.
Сега ще изфабрикуват Холокост документи "открити" в архивите.
Но в замяна гръмогласно се говори, че федерализацията е много опасно за държавността.
Когато обаче тя му разказва за един от нейните "проекти на живота", той веднага е силно впечатлен.
Най-добре е да се отваря всичко, всички да си работя и да си ходят на разходки, защото хорицата не могат да се затворят в домовете си за 1месец,а пък който оцелее оцелее.
Това е Андрей Матюхов, който сменят на поста Булат Субаев.
Той настоя споровете да се решават на основата на върховенството на закона и правата на човека, особено когато възникват в държави с демокрация и уважение към свободите.
Tesla e лидер в продажбите на електрически коли в САЩ и света, но има около 1% пазарен дял на целия автопазар в Америка.
Спечелване на възможно най-много точки в началото на сезона и след това влизане в групите на Лига Европа - това е целта, която си постави треньорът на "Лудогорец" Павел Върба.
"Съвременните будители са навсякъде около нас.
Износът на "Гарсия Карион" е за Португалия, Франция и Германия, след което идват страните от Източна Европа.
Ето така по-уузвимите са оставени на самотек, който имало да жиее, живее, Божа работа.
"В този бизнес може да се заети 70 хиляди души - сервитьори, готвачи и т.н., но те не са собственици на бизнес и мярката не помага на тях.
Ако разчитаме на държавата - умрели сме!
Докога ще стои - докато има смисъл, докато има полза, докато може да свърши нещо полезно, докато не се е скъсала връзката с гражданите.
Те отново отправиха призив за стриктно ограничаване на контактите на закрито, където вирусът се разпространява по-лесно, предаде Франс прес.
От контекста може да се предположи, че записът е от края на 2018-а или началото на 2019 г., защото се споменава, че предстоят евроизборите (26 май 2019) и има протести за цените на горивата в страната (от есента на 2018).
Ракетнияг удар на летището в Багдад и убийството на Солеймани вероятно още повече ще засили напрежението в отношенията между САЩ и иракското правителство, в което има хора, поддържащи тесни връзки с Техеран.
ДУХНАХ на връщане от Полша: Линка в коментар 21 в темата https://www.
След това са туристите от Република Северна Македония - 71 800, от Румъния - 71 300, и от Сърбия - 42 000 посещения.
От убав живот и убаво управление за 30 години и особено последните 10 са тия неща.
Ако има доказан COVID преди приема в болницата, първата му диагноза е COVID.
Тези руски буклуци единствено могат да убият българския пилот, като га изстрелва.
Но това се случва, когато вече генерирате собствени приходи, имате достатъчно добър продукт или услуга, които можете да продадете на публичния сектор.
Затова и френският президент Еманюел Макрон, и други европейски лидери обявиха война на тероризма и “политическия ислям” и мястото на България е редом с тях.
Ердоган вече им отряза по две глоби, защото не са си отворили офиси в Турция, с които той да може да “комуникира”.
"Аз не съм с него, аз съм с детето на съвсем друго място.
Вие ниновците и по темата енергетика ли сте компетентни.
Чрез новите услугиработодателите виждат на екран справките с подадените данни, като могат да ги изтеглят под формата на таблица.
Част от тях са закупени със средства на Пристанище Бургас, което дари на болницата 20 000 лв.
Няма избити 3 милиона евреи ( преди всичко на полска територия ).
"Заявки за пътувания има, като повечето резервации са индивидуални", информира министър Николова.
При връчването на наказателните постановления глобата с тях не става автоматично изискуема, а се взимат предвид процесуалните срокове по вл4изане в сила, и сроковете за доброволно заплащане.
На футбол 11 „виолетовите“ са на върха в класирането, плевенчани са втори.
Нямам друго обяснение“, казва местен жител.
По време на гласуването днес Европейският парламент одобри резолюцията с 358 гласа "за", 277 "против" и 56 въздържали се.
То и на война на никой не му се умира но отива на фронта иначе умира още по-бързо.
Въобще взимат ли се някакви мерки?
После за тях ще има места в болниците, защото ще хванат връзки, а хората ще умират по стълбите на болниците!
Той добавя, че няколко членки на ЕС като Франция, Гърция, Италия и Холандия са против приемане на заключения и/или преговорна рамка само за Албания.
Според прогнозата на Американската агенция за изследвания на атмосферата и океаните до януари 2021 г. сушата ще мъчи България, каза той пред бТВ тази сутрин.
Вотът на недоверие, озаглавен "Правителството на Орбан и НЛП - приватизация на румънската демокрация", беше внесен, след като кабинетът пое отговорност пред парламента за преминаване към избор на кметове в два кръга миналата седмица.
Той бе избран на проведеното вчера, 7 юли, заседание.
Колко сложно си го обяснил.
Достатъчно е да се погледнат агентурните имена на тези които бяха начело на Левски.
Само че тази конвенция е именно "рамкова" – в нея отсъства дори дефиниция за национално малцинство.
Днес Борисов препрати към установеното от прокуратурата чрез проследяване на телефонната комуникация на бизнесмена Пламен Бобоков с президентският секретар Пламен Узунов, че Узунов е разполагал със съдебно решение преди то да е било официално публикувано.
Най-малкото във финансово отношение България не може да си позволи да ядосва Брюксел.
В този момент световния политически елит няма много акъл да оправи нещата.
Плеймейтка: Мегз лъже за сексскандала с Карбовски!
Това е съдбата на Твореца!
Според WWW, техните данни са фалшиви, затова му пускам официалния сайт на Батюшката.
Твърди се че така се спестявали 100-200милиона.
Николай” и църквата в манастира „Света Троица” край Велико Търново.
Жената е на 70 години от Раданово, приета заради страдания в областта на кръста.
Илиев на вратата спеше на моменти.
Малко по-късно, около 19:40 часа, е получен сигнал за пожар в стая от къща, намираща се на ул. «Хан Кардам».
Ние се занимамаве с вероятната наказателна отговорност за това, което се е случило.
В Плейоф В се стигна до очаквания сблъсък между Йордан Минчев от "Левски Лукойл“ и Александър Матушев от "Ямбол“.
Орешарски със спрени еврофондове - след турското кафе на Борисов с Местан.
Не сме деветосептемврийци от хаджигеновата бригада.
Голяма част от строителството обаче датира от времето на комунизма, когато властите са отговаряли на неотложните жилищни нужди, издигайки огромни панелни жилищни комплекси.
Феновете на Локомотив ще трябва да спазват дистанция от 1,5 метра на стадиона, се казва в официално съобщение от Лаута.
Братчед, ти кога стана такъв мазен троль?
Плановете на българските работодатели за наемане на нови служители през третото тримесечие на 2020 г. са най-песимистични от 9 години насам.
Много сте запознати с БДЖ-то :))) Това ако не сте жепейци,ще сте локомотивци.
Ми защото са талантливи и работливи.
Особено в социално "специфичните" райони.
Ми тук ако ни удари, както в Италия, ние изчезваме, бе!
Не е случайност а си е съвсем нарочно.
Даже внуците в детската градина не се ловят на такива номера.
След справка в базата данни униформените установили, че мъжът, който е турски гражданин, но живее в Пловдив, е системен нарушител и има над 50 невръчени електронни фиша, възлизащи на 9 700 лв.
Всяко бунгало разполага с напълно оборудвана кухня и собствено барбекю.
Никой процес не може да е експоненциален без пречки.
Същевременно той отхвърли призивите за дефинансиране или разформироване на управленията.
И никой не може да ви пипне защото болните найстина са болни от Ковид и найстина нямате нито едно свободно легло."
Шансовете на Дунав бяха през първото полувреме.
Провал на общото събрание - няма кандидат за акциите!
"България и София бяха избрани като локация след задълбочен анализ поради благоприятната локация и икономическата среда, но и поради основния ѝ капитал - хората", заяви директорът на BiC България.
Покрай бума на Фейсбук последни 5-10 години набраха някаква популярност, иначе преди и господ не беше чувал за тях.
Ако начело излезат тези, които вие плюете всеячески и те не се справят добре и трошат парите на данъкоплатците - с удоволствие ще протестирам и срещу тях.
Роботите са и много по-ефективни - което означава, че очакванията за производителност за човешките работници също са се увеличили.
През 2004 г. той бе лишен от титлата „принц“ и всички права на трона.
Не може да бъде сравнен с височинни алпинисти като Боян Петров, Николай Пеков, Дойчин Боянов и т.н., но въпреки това и неговата не е никак лесна.
Как "Вълшебника от Оз" въздейства на Иван Костов който уж му е непримирим противник?
Аз като гражданин на Европа по силата на Лисабонския договор мога да разчитам на испанската полиция да се захване с нещо, за което тука ги е страх наште.
На пешеходните пътеки масово карат велосипедите вместо да ги бутат.
Учителката от Бърно вижда с изненада как младата библиотекарка застава пред нея запъхтяна.
М? Ето така обществото няма да се развращава, като се приучва да очаква репресия към обвиняемия!
В случай, че бременната има оплакване или въпроси, свързани с бременността, извън задължителните изследвания, трябва да потърсят по телефона наблюдаващия акушер-гинеколог или да се свържат със специализирано АГ звено.
В историята има няколко случая на тотална забрана за каквити и да било оръжия, всеки от които е завършил фатално за обществото.
Близо 25% е спадът на произшествията.
И това е под условие, в зависимост от ръста в броя на заболелите.
Джинджифилът спомага изключително много за разреждането на кръвта, но и нaмaлявa нивaтa нa кръвната зaxap и пoдoбpявa xpaнocмилaнeтo.
Да се замрази повишението на минималната работна заплата за догодина.
А дотогава е била прогресивна базирана на свободни хора.
Ръководството на Спартак им благодари за приноса и пожелава успех в бъдещите начинания, се казва в официалното съобщение на клуба.
Но в други страни мерките са доста по-затегнати.
Засаждането на дървета е отлична алтернатива, но при тази инициатива не се постигат целите на левундерите, да хванат големите пари те да ги разпределят и да установят пълен контрол върху хората.
Ще направим един доста качествен европейски път.
Всички моряци са мъртви.
Още по-неудобно се чувстват майките и татковците, когато потомците им не спират да плачат в скута на Дядо Коледа.
След този отговор тя отказала тест за алкохол, а книжката й била отнета за 90 дни, докато кучето останало безнаказано.
Философът заедно със своите ученици не преставаше да въздава хвала на Бога за всичко това.
Нали все някой друг трябва да е виновен за проваления им животец!
Гърция удължава срока на ограниченията при влизане в страната до 8 ноември.
Едно време Стоичков им казваше ТЮФЛЕЦИ.
Окрилява го и да преодолява, и да постига, и да пребъдва", написа още той в социалната мрежа.
Това са хора, които сме назначили да управляват града.
Жителите на кв. Горубляне затвориха движението по бул. "Цариградско шосе" на кръстовището на ул. "Павел Красов" при разклона за ж.к. "Дружба".
През ноември 2022 г., няколко месеца по-късно, заемът за „Авенида де лас Америкас“, 1290 трябва да изтече.
А заместник-председателят на БСП по коалиционната политика Атанас Зафиров отказа коментар.
Съгласен съм с теб!
А това неминуемо ще увеличи и без това огромната всекидневната опасност за жителите.
"Дневник" му изпрати въпроси за това какво ще е отражението на извънредното положение върху престъпността.
Затова и срезовото проучване в Пловдив според главния здравен инспектор ще бъде най-показателно.
След това продължи кариерата си в Септември (София), а тази година отново бе привлечен в благоевградския тим и стана част от звездната селекция на отбора.
"50 видни европейски политици: "Европа трябва да отхвърли мирния план на Тръмп за Близкия изток" "
В условията на пандемия най-голямата "печалба" е да останем здрави, та и живи.
Асеновата крепост се радваше на висока посещаемост от страна на местни жители и гости на Асеновград, които се възползваха от безплатния вход за туристическия обект.
Пък ако е минималната глоба, 300 лв., ехаааа.
Посочва се още, че "Дексиа България" ООД е коректен, надежден и добросъвестен партньор на "Петрокелтик Сарл".
В 51.5-километровата отсечка ще има 17 виадукта, пет моста, пет пътни възела, зевет надлези и подлези и един тунел.
Весела Коледа и щастливо посрещане на Нова година!
Авиокомпании, струващи милиарди можеше да си ги събираш като круши обрулени, ако се спазваха пазараните механизми.
Лъже и за бъдещето, и настоящето, и за миналото, особено за своето.
Стилистката Кремена Халваджиян, съпруга на тв продуцента Магърдич Халваджиян, очаква второто си дете на 51-годишна възраст.
Вносителят на предложението за ремонта Йоана Христова не можа да каже.
КПБП: Честит рожден ден, Мой Ботев!
До обяд тяло не бе открито.
Заявление за учредяване на нова група "Свободни демократи" внесе вчера нейният председател Калоян Ханджийски.
Времето през почивните дни ще поеме курс към повече слънце.
Ножарят Росен е арестуван.
И магазините "за левче" минаха онлайн!
Ще се затягат и още как!
Ръст на жилищните сделки и на цените в София през 2019 г. спрямо година по-рано, отчете агенцията за недвижими имоти "Адрес".
Там те отново се разпределят на база качество, тип и цвят.
После уж разбра, че се е излъгал.
Ако получаваш 2000 паунда в Англия и НЕ мислиш къде ще изхарчиш 15 паунда си в беда.
За днешния ден, служители на ОД на МВР – Варна са извършили 180 проверки по адреси на лица, поставени под задължителна домашна карантина, тъй като са били в контакт със заразени с коронавирус граждани или са пристигнали от рискови дестинации.
Ползващите сезонни тераси, както и предприемачите в Центъра за базарна търговия, са освободени изцяло от такси в извънредното положение.
Според информацията на FAZ, оповестената от "Ролс-Ройс" през миналата седмица бройка представлява долният край на планираните съкращения на работни места.
Държавата трябва да ги задължи, след като работят по клинични пътеки с НЗОК и взимат пари от тях, да нямат никакво право за отказ на пациент!
В идейния проект направихме промени – била е еднофамилна къща, ние запазваме фасадите, а вътрешното пространство преобразяваме така, че подпокривната част да бъде използваема за съвременните обитатели“ - казва проектантът.
В нашия квартал имаше асфалтиран преди 10-ти паркинг.
Междувременно не спират критичните коментари за подписаната на 4 септември сделка с участието на Вучич и косовския премиер Авдуллах Хоти в Белия дом и същността на американския ангажимент към конфликта.
Вземи го обори тогава - атакувай тезата вместо човека.
Говоря ви като човек, който е бил гладен и който е трябвало да се реди на опашка в 4 часа сутринта за парче хляб.
Прибързана ли ще се окаже радостта на Маринела Арабаджиева?
Има стотици проверяващи и комисии които следят за тази работа.
За да не стане от „играчка – плачка”, експертите съветват, когато гърмим, да е на открито, широко и да няма хора наоколо.
Баскетболният клуб ЦСКА след фалит си построи нова зала и започна от най-ниското ниво в баскетбола ни.
НЕВЪЗМОЖНО ъживяването на религиозността в ОВПУТЕНА русия.
През миналата година той е разрешавал по 280 000 кубика на метър на "Стомана".
Благодаря за подкрепата, моля ви, пазете се и бъдете здрави", заяви Димитров в неделя.
Тя обхваща три подзони: Подзона 8 - включва и се ограничава от бул. "Сливница", бул. "Осми приморски полк", бул. "Цар Освободител" и ул. "Пирин"; Подзона 9 - бул. "Цар Освободител", бул. "Осми Приморски полк", бул."
Нашата позиция трябва да е ясна.
Всеки може да си кръсти партията както иска.
Ако не ползваме помоща,трбва да теглим заеми,а те струват пари,които и без това са кът!
Но това не е нещо ново за нас.
От създаването на кампанията през 2017 г. досега са рециклирани над 260 000 кг пластмасови капачки.
Пресслужбата припомня, че в дома на задържания бил намерен компютър със зловреден софтуер - приложение за отдалечен достъп до други компютърни системи в скрит режим.
Тогава вадеше от джоба си блокчето и молива и започваше да рисува, като че ли по този начин щеше да доизкаже онова, което не успяваше да изрази с думи.
Русия отдавна е престанала да разчита на амортизираните сталинисти от БСП, за да й вършат черната работа в България.
ДПС е учредено месец януари 1990 г., министър-председател е все още Георги Атанасов, наследен февруари 1990 от Андрей Луканов.
Другите ги искам за себе си, понеже са мои.
Човек да се запита защо пари, дарени за болни деца ще се отклоняват за спонсорства след като дарителите са ги дарили изрично за лечение на деца, а не за други дейности?
Влезте в руски и украински форуми.
Гешев, "Главболгарстрой" и Остап Бендер – има ли общо?
Пакистан иска само за 5 години.
Това с вторичните трусове е добре, защото се освобождава напрежението под земната повърхност“, каза той.
Съответно евро депутатите почват да се изживяват като последна инстанция, още повече че те не дават парите от джоба си, но за харченето и разпределението са царе.
Аз мисля, че Фандъкова нарочно държи толкова рехав градския транспорт, за да пътуват всички с коли.
Обяснява, че аргументът на досегашните ръководства - или оставаме на власт, или идват военните или ислямистите - изглежда като фалшив избор за демонстрантите.
Логично продължение беше и "новата конституция" на ГЕРБ, която дава законодателна инициатива за прокурорския съвет.
Оказва се, обаче, че много граждани не спазват карантината и ходят на лекар, като едва след настояване от страна на медиците, признават, че скоро са пристигнали от чужбина, контактни са или имат симптоми.
И неизбежно възниква въпросът какво ще се случи, ако в крайна сметка ваксина бъде създадена, но не бъде приета от обществото?
Левскарите казват, че са милиони.
Среща с президента потуши напрежението в "Барселона"
Кирил Тасев дари 2000 броя защитни маски, 120 защитни облекла и 150 броя очила.
Защото ЕС си има изключително много проблеми, той е на един водораздел ще продължи ли да съществува по този начин, или ще се реформира.
Нормалните хора търпят и ГЕРБ, продължават да търпят и БСП, а сигурно ще търпят и Слави Трифонов.
Препълнените зали, при над 100 представления на родна сцена, бурните аплодисменти и широкия медиен отзвук ги мотивираха да поставят и естественото драматургично продължение на пиесата "Всяка година по същото време".
"Това е нареждане на временно управляващия България!
На 28 декември от гражданското сдружение разпространиха позиция с 10 въпроса към премиера Бойко Борисов във връзка с кризата във водния сектор.
Между другото, както ДПС днес се появява за кворума, накрая ще се появи и за 160 гласа за конституцията.
Айде стига лицемерие и политически кретенизъм.
Това е много специфично движение на хора и за това според мен, картата на заразените е такава.
Не бива да се поддаваме на такива евтини манипулации.
От време на време, между лавината от лъжи, казват и по някоя истина.
А това државно дружество прави ли обществена поръчка когато наема подизпълнители?
И това е демокрация.
Не мислете, че колкото по-дълго бягате, толкова по-добър ще бъде резултатът.
Резултатите трябва да са готови в понеделник.
По този повод, същия ден, около 14,30 часа, в с. Маноле, обл. Пловдив, двама полицейски служители спрели за проверка мотоциклет, марка "Сузуки", управляван от обвиняемия Г.Ч. Служителите на реда поискали документите му за проверка.
Всичко което застрашава имунитета му/оставката на правителство и парламент/е пагубно за него.
Столичната библиотека, например, започна с литературно предизвикателство, обръщайки се към млади български поети, които да споделят своето любимо стихотворение от Валери Петров.
Още повече, че през миналата те ни отстраниха на същата фаза на турнира.
Според Джули Ъптън, специалист по хранене и диетика, минералите в бадемите като цинк и селен, са от особено значение за репродуктивните функции на мъжете и жените.
Разказвал ми го е грузинец, и той се чудеше.
Така че, говори за себе си - има си хора като теб, дето са дезинформирани, така или иначе.
СЗО-Европа събира всичките си страни членки на заседание днес и утре, за да обсъдят отговора на пандемията и своята стратегия през следващите пет години, отбелязва Франс прес.
Тия дни четох какво се случва със здравето на сърцатия и раздаващ се на терена Габриел Батистута.
Намаленото замърсяване на въздуха е заради спада с 8 процента на емисиите от въглища, с 4.5 процента – от петрол, и 2.3 на сто – при природния газ.
Но Америка има по- голям проблем.
След падането на комунизма не си хвърлиха билетите и останаха в БКП/БСП само за да запазят честта си.
Учител по математика и информационни технологии, 4 часа висше образование-математика и информационнни технологии 8/28/2020 за с. Рударци – 545лв.
Ако Германия натиска за миграция, то не е за каквато и да било миграция, а за квалифицирани и съвестни работници, готови да работят за ниски заплати.
Стои един въпрос, и никой не отговаря, много хора от рисковите групи, които се ваксинираха срещу H1N1 само до преди месец, ще могат ли да си поставят и ваксина за ковид-19?
Обаче, каза той, тях никой не ги споменава.
Е мога да си направя труда да ти потърся "неопровержимите аргументи" във форума, дето скромно наричаш "без прецедент като краткост и неопровержимост, да не говорим за научно значение", за да се посмеем, но не си заслужава.
Просто човек чувства, че VMware е признавана за добра компания, а това е хубаво чувство.
Има болни мозъци в ръководството на ФК"Левски".
Някой да резюмира, че мноо дълго!
Елена Динева излезе на свобода срещу милион и половина лева.
В дневния ред на февруарската сесия на местния парламент бяха включен 21 точки, като най-важна беше проектът за бюджета на общината за 2020г.
Цветни топки и весели хвърчила "оцветиха" ул. "Богориди" за празника на детето - 1 юни.
В тях китайски екшън герой успява да надхитри специални агенти на САЩ."
Вратарят на Лудогорец и националния отбор по футбол е сред най-колоритните образи в българския спорт, а освен неподправените му реакции по време на играта, Стоянов разказва и някои от най-любопитните истории във футболната си кариера.
Посрещат го с любов добрите хора, а ненавижда, мрази го врагът.
През 2002 г. за нуждите за управление на водите на ниво водосборен басейн се създават 4-те басейнови дирекции за 4-те водосборни басейна (Дунавски, Черноморски, Източнобеломорски и Западнобеломорски район) в България.
Финансовият министър посочи, че въвеждането на концепцията ще наложи създаването на сложна система за определяне на брутна печалба, както и контрол от приходната агенция.
Конституцията срещу конспираторите, успех на борците на вятърни мелници!
Силите им обаче са крайно недостатъчни.
На пресконференция с британския посланик по повод сътрудничеството между Лондон и София в борбата за по-чист въздух Фандъкова каза, че станциите на линия 3 в кварталите "Овча купел" и "Горна баня" ще заработят напролет.
"Като цяло ситуацията е под контрол.
"Изглежда, че нещата вървяха много лошо, знаете какво имам предвид, нали?
От "ЩАБ" плашило до "ЩАБ" пародия, грубо оплескване с комуникацията м/у щаба и народа.
Тук обаче възниква един въпрос-защо ние съвсем спокойно приемаме фактите-българин,борил се за Автономна Македония,а сърбоманите титовисти подскачат до небесата,само като се спомене,че е българин?
Капацитетът на гербавите калинки ще стигне за един молебен за дъжд+ритуала "Пеперуда" и поръсване на пробитите водопроводи със захар.
При съответния стимул тази ос включва тялото в режим на "Бий се, замръзни или бягай", който се усеща като физично и психично напрежение или стрес.
Иначе отдавна затвориха всичко и учат онлайн.
"Новият началник на НСО е роден през 1970 г. в Хасково."
Конкретно за хигиената и най-вече начина и мястото на облекчаване на естествените нужди.
Случаят е предаден на Районна прокуратура – Бургас", съобщи Сотиров.
В периода 2012 - 2014 г. на "Тракия" е имало 44 подобни обекта в участъка от Стара Загора до Бургас, като временна мярка до изграждането на бензиностанции и крайпътни търговски обекти.
Според нея представители на общината са ги обвинили, че нямат право на жалба, тъй като имотът е частна държавна собственост, а не публична.
Замърсяването на въздуха на местно ниво поражда и редица други проблеми.
На хората им омръзна да носят фаянсови плочки за телефони!
Ами не, няма да ви гледам тъпото видео.
Начело на всички социалисти предложили първо да се прави стената на язовира, а след това водопровода за Перник ще носи вода от Белмекен с кофи до язовир Студена.
Не беше забавно, но може да се каже, че отново имам късмет да съм на корта.
За щастие водачът се е отървал леко с охлузни рани по тялото и комоцио.
Б. Б.: Добре, обади се.
Относно въпроса ти.
Друга негова книга, издадена на български език, е "Птичият събор".
Представеният документ има характер на пътна карта от инициативи и дебати, които предстои да започнат.
Естествено Москва не може да им остави лъвски пай, за това не им разрешиха и да са първи, и да са масови, става дума за много пари, огромни пари.
Оказа се, че голяма част от изпратените "техници" били агенти на ГРУ, ама това са подробности.
Като цяло случващото се в България е възможно най-вече заради правната и икономическа неграмотност на голяма част от гражданите й.
Явно Ковачки излиза да защитава тези с поисканите оставки.
В момента сте събрани доста талантливи момчета в първия тим.
Не знам как сега демократите могат да имат "по-голям шанс".
"Нима това е човек" излиза два пъти, с трийсетина страници в повече във второто издание.
Мангасарина по-горе тръгнал да говори, че Българите били под турско робство.
КПП 1 ще бъде на Централна поща, КПП 2 – на хотел „Янтра“, КПП 3 – музей „Възраждане и Учредително събрание“, КПП 4 – хотел „Царевец“, КПП 5 – моста на ул. „Сливница“, КПП 6 – църквата „Св.
Той си е направил тест по време на почивката си у нас.
Тя намира списъка с бенефициенти по програма „Иновации и конкурентоспособност“ и цитира с изумление проектите, по които Лилана и сие са прибрали тлъсти пачки.
Експозицията включва произведения на художници и занаятчии не само от Сливен, но и от цялата страна.
По Домуз ТВ канят само адвокати на властта.
В годините УС на РК на БЛС – Пловдив е подкрепял справедливите искания на законно представените членове на БАПЗГ, което е видно от кореспонденция от 2019 година.
Едно от полските предложения предполага, че Европейската комисия ще изисква единодушие, ако иска да блокира плащанията към държава членка.
Бенгюзов е роден в Сандански и три пъти е обличал екипа на Пирин, в различни периоди от кариерата си.
Няма как да ни излъжат.
Източната провинция Джъдзян е втората с най-много случаи на заболели, което наложи блокирането на не един град в нейните рамки.
"Планът Мишел" има поразително сходство с плана, представен от финландското председателство на Съвета на ЕС през декември.
Нима сега половината българи бяха против това правителство?
Вече работим интензивно по този въпрос.
Като гледам заболеваемостта от СПИН и прираста на населението и етническата му картина - добре си върши работата жената.
Открай време е ахилесовата пета на отбора.
Ако изписваха разни лекарства за малария, подагра, артрит, възпаление на каквото се сетите, това не бе защото "лекуват", а срещу имунния отговор и подтискането му.
Според него само по този начин ще има повече средства за подкрепа за този застрашен контингент от хора, а "по-малко рисковите групи да се върнат към нормалното си трудово битие".
Не искат да си дават втори шанс с бившето гадже и го премахват от живота си.
В неделя и понеделник вятърът ще бъде от изток, през втория ден за кратко - от североизток, в Дунавската равнина и източните райони ще бъде предимно умерен.
Дано ни подмине, и децата ни по странство също.
Президентът Румен Радев призова премиерът и министрите да разкрият кореспонденцията си хората от едрия бизнес, включително с Васил Божков.
Той се състоя на входа на зала Колодрума.
Вечно се позовават на някакви ценности - ту евроатлантически, ту на ЕНП, само че никой не ги изброява и едва ли някой ги знае.
Бившият футболист на Локомотив Пловдив направи интересна съпоставка между двете най-големи футболни дербита в България.
Нахалството на политическия зоопарк в България дости.
Политологът уточни, че подкрепата за мерките остава непроменена - над 70% от хората продължават да оценяват действията на правителството като добри.
Така, от тази сутрин, Божидар вече има подслон, прехрана и така жадуваната работа.
Пълен лицинз на АР-1000 китайците получиха безплатно и доста нечестно, предадоха документацията на руският реактор на бързи неутрони БН-800 в замяна, която руснаците им бяха дали да строят такъв в Китай.
Украинските органи визират фермата на Анна Петрова от Болярово, заради която България все още "свети в червено" в системата на Световната организация по здравеопазване на животните (OIE).
"Конкурсът принадлежи на цялото ни общество.
Това гласува днес парламентът на първо четене, като прие допълнение към Закона за съдебната власт.
Базата ще се строи отделно с други пари от Крушарски.
В тази връзка собственикът на сините призова играчите да дават всичко от себе си на терена, за да покажат признателността си към феновете.
Ще го слушаме, я! Защото е разумен, а не политагитатор или фанатик.
Иска от работодателите помощ.
На следващите избори, пак от същото.
До вчера, когато организирахме с ръководството обезпечаването на болницата и помагах на отделенията за окомплектоване на предпазните и защитните средства, всеотдайно съм помогнала на всеки, който е поискал помощ от мен, без да зная, че съм вирусоносител.
"От 2012 г. по това отклонение не се подава вода за промишлени нужди.
Той смята, че системата ни още не е готова, но се надявам по време на епидемията да се направи всичко възможно.
По-надолу ще откриете класация на най-надеждните марки коли според carVertical, която да ви помогне да вземете информирано решение.
"За нас е изключително труден момент да съобщим новината, че една от нашите медицински сестри загуби борбата с COVID-19.
Като се има предвид, че удобството да работят от вкъщи имат предимно хора с по-високи доходи и по-сигурна работа, това значи тежък удар за офис пазара и за много бизнеси, които зависят от тези хора в центровете на градовете.
Мошкин и съпругата му имат и друг бизнес в коренно различна сфера.
Министър Ангелкова демонстрира пълно непознаване на механизмите за функциониране на туристическия бизнес и методите на създаване на стойност, същността на понятията “туроператор" и “туристически агент".
Заради предприетите противоепидемични мерки тази година поклонението пред светата Плащеница ще става без тя да се целува и докосва.
Намаляват данъците и таксите върху хазарта, а същевременно ние сме държава с един от най-високите ДДС върху храните.
Да ходят на полето да работят.
Ти сам го каза цитирам: ".
Той обяви това в Брюксел, на конференция, посветена на борбата с рака.
Към тях с крякане се присъединяват още и още, докато се събере ято.
Затова носете маска, дезинфекцирайте ръцете си и се опитвайте да не пипате лицето си.
Може ли да споделите с нас линк към научното изследване където сте прочели тази информация?
Членовете на комисията дадоха положително становище и препратиха исканията към ПК "Финанси и бюджет“.
От общия брой на участниците в извадката 24,7 процента декларират, че смятат за вероятно да реализират международно ваканционно пътуване в течение на следващото тримесечие (юли - септември), а други 32,9 процента - от октомври до края на годината.
Пациентът е постъпил в "Пирогов" преди 40 дни в изключително тежко състояние, с множество придружаващи заболявания и коронавирусна инфекция.
Пожелавам същия успех на тези студенти, които ще пътуват по нашата програма и пожелавам наистина да се промени животът им“, заяви посланикът и след това връчи визите на трима млади българи, съобщи БГНЕС.
Баварците надвиха с 3:2 жълто-черните в зрелищен мач, предложил много вълнуващи моменти.
Абсолютно всички клетки на всички живи същества произвеждат протеини.
Гневните тълпи трябва да са се събрали вече и да са тръгнали на "бой последен"Броени часове ни делят от жадуваната свобода!
С времето британците ще стават все по-убедени в грешността на своето решение.
В наредбата се изменят и някои други текстове извън новата мярка „Кризисно съхранение на вино“.
Мисля, най-важното е, че абсолютно нямат и идея колко трудно, опасно и изискващо изключително много качества е едно такова изкачване.
Хора които са избутали едно образование и взели един Китап.
Ако имаш платен отпуск взимаш от него.
Лъжа е, че ние преопределяме каква ще е Конституцията, ние само я стартираме", коментира премиерът.
Ако обаче обществото загуби способността да прави разлика между жена и мъж, борбата срещу насилието над жените остава само формален, но неизпълним ангажимент".
Полицията го задържала на няколко километра от бара.
Но друга страна според мен шведите са малоумни щом продължават опитите да направя хора от мигрантите.
Първоначално кварталните клюкари си помислили, че Радков и Станислава просто разчистват апартамента от ненужните си вещи, но багажът бил прилежно опакован и никак не изглеждал като за кофата за боклук.
И това е долната граница.
Ще ни върнат ли ваучери вместо вложените пари, подобно на туристическите фирми?
Казват, че в последните минути, пилотът бил неспособен да комуникира с Кулата.
Защото 1% от 1 милион са 10 хиляди души, това са 10 хиляди души, които ще умрат".
За щастие в бокса тежка категория стават все пак изненади.
В рамките на един мандат това са 40-50 милиона, които ще бъдат достатъчни, за извършване на така нужната капиталова програма, без това да налага да се теглят заеми" - пресмята той.
А какво стана с онова момченце, което работеше в Белгия и се жалваше от "незаконен" арест.
Става въпрос за разговор от преди две години", каза Дончев.
Това е нещо, което ще се обяви от правителството, не от нас", разясни шефът на ВМА.
Мъжът приел и поел ангажимент да ги върне.
Ако можем ПАК да ги излъжем!
Според други хора от Радомир пък жената в черно е психично болна.
Сега да ни би да се сърди че някой го е обадил на другарката?
Вето докато влязат в пътя.
Общинските съветници от ПП ГЕРБ – Варна Марица Гърдева, арх.Йордан Павлов, Людмила Колева и Милева Димова ще се срещнат с граждани от 6 до 9 октомври 2020 г. Приемната на общинските съветници ще бъде от 14 ч. до 16 ч. в офиса на партията на ул."
И много ме радва, че си мислите че постигате нещо с него :)The best way to predict the future is to invent it.
Екипи на Столичната здравна инспекция започват тестове на целия персонал на градината.
Обаче, ти си просто поредния форумен хуморист!
А Доган и депутатът от партията му Делян Пеевски обявиха, че се отказват от държавната охрана, с която се ползват от години.
Падне ли правителството, пада и кметът на София.
Пристигнали са и информационни материали, насочени към лекарите и пациентите за добиване на достатъчно информация.
Ние тук чакаме да пуснат фери до Крим.
Преди и аз мислех така - да не пипаме колите докато не се оправи всичко останало.
Никой от присъстващите на протеста не е против изсветляването на сектора, но то да е на поносима социална цена.
Промените в Закона за лечебните заведения, внесени от Министерския съвет, бяха приети окончателно днес от мнозинството въпреки критиките на БСП.
Промяната бе оповестена в понеделник от премиера Бойко Борисов докато представяше пакет социални и икономически мерки срещу кризата, предизвикана от коронавируса.
Благодаря за подкрепата.
После, когато има грипни ваканции наистина много деца са болни с температура и т.н. И какво ще правят, ще учат ли?
За мен специално разлика няма да има.
"От февруари започнахме ограничения за ВиК операторите на Варна и Бургас, но при сегашното състояние, ако няма достатъчно валежи, до месец май язовирът ще стигне мъртвия си обем", посочи министърът.
Всичко това не може да се замете под мръсния килим на контролираните медии, или поне не за дълго време.
В ранните часове на деня те участваха, със съдействието на органите на МВР, в проверките на контролно-пропускателните пунктове, като събраха данни от декларациите на 350 лица.
Поне това показва опитат на Отечеството от последните 140 години!
Трътлестият моряк огледа себе си, после внимателно прецени и жилестото тяло на своя приятел и твърдо реши, че именно той, Ома Наста, всъщност заслужава повече да живее, отколкото Еди.
Стоев е застрелян през април 2008 г.
Държавна агенция "Безопасност на движението" е отправила и искане до няколко международни организации за проучване на добрите европейски практики свързани с обучението, които могат да бъдат приложени у нас.
Топлофикациите са оправдани, когато гориш въглища или мазут, и когато отоплителния сезон е над 8-9 месеца.
Трябва да очакваме още циркове и панаири.
Епидемията от Covid-19 се развива така, както ни се искаше в началото и ние наистина я контролираме на определени нива.
Ако не знаеш Бойко е потомствен комунист.
Американката триумфира в супергигантския слалом на пистата "Марк Жирардели", след като спечели първото спускане в петък и беше четвърта в събота.
Това не е солова акция на ВМРО - уви, ГЕРБ и Борисов подкрепят цялостната промяна в позицията ни.”
Изглежда, че в момента това е фокусът.
В познанието е силата!
Но семейство Ормънд в същия ден имало още един абсолвент от университета в Тенеси в Чатануга (UTC) : Мелъди, 22-годишната внучка на Пат.
Простащината в България е непобедима.
Но пък ще има нови открития, щом клиентите едва не счупили вратите.
Червена вода потече в "Сапунджи дере".
Това е цената, която плащат.
"За тези 29 нарушители ли променяте Наказателния кодекс?", попита той и обвини в ГЕРБ, че са поели "ангажименти към някого".
Да не е откраднал плановете за ракетата, която Мъск построи.
Слушам руското радио "Свобода" ("Свободна Европа"), те предават май от Чехия.
Учителите и програмистите ще са най-търсените висшисти през 2020 г.
В този хор на оплаквачките на липсата на европейска солидарност обаче неочаквано се включи и премиерът на България Бойко Борисов.
Нищо не разбрах от статията, но хубаво човекът си е направил труда да пише.
Ако споразумението по подобни спорни въпроси бъде заложено като критерий за членство в ЕС, политиката за разширяване на Евросъюза на Балканите ще се провали.
Оттам нататък ще работим по селекцията.
Други двама кандидати за лидер не са допуснати до участие в изборите, защото не отговарят на условията - социалистите от Перник Галина Василева и Ирена Михайлова.
БГНЕС припомня, че Н. Пр.
Дали някой от тия стотици и хиляди съучастници в убийството осъзнава че е съучастник в убийство?
Май кирпичите са повече от пясъчниците, иначе това нямаше да се случи.
Всъщност демонстрациите започнаха да стават рутина и на младите явно им доскуча.
Миналата година Valve, която издава Counter-Strike, забрани продажбата на виртуални предмети, защото се използваха за пране на пари.
Според репортажа който видях, това е една самоделка - кош заварен върху стълб от мантинела и отгоре заварена лампа.
Типично за всички представители на този знак е, че те обожават да ходят на различни интересни места и да донасят оттам какви ли не сувенири, които никога не почистват.
Не са пренебрегнати и ротативките с бонус завъртания.
Основен фокус на beamUp lab е поредица от четири стратегически срещи, на които компаниите ще се запознават с всички възможности за финансиране, така че да могат да инвестират гъвкаво и успешно в бизнес идеите си.
Той е на всички варненци и всеки според възможностите си трябва да помогне.
На 12 януари православната църква почита паметта на Света великомъченица Татяна.
Гешев не те чува, защото е зает да прекършва гръбнака на битовата престъпност в село Безгащево, където един дядо пиел на вересия в кръчмата от десети ноември и погасявал дълга си с яйца, които крадял от селските курници.
Нещо си наше момиче май.
Изборите някакъв вид бактерия ли са?
Джамбазки много съм му си смял, когато той говореше за казарма, а не е ходил.
Починалите лица с доказана коронавирусна инфекция са общо 2 880. 60 от случаите са от последните 24 часа.
Краткият отговор - е всичко, което Конституцията и международното право допускат.
Демократите са жива скръб, но всеки е за предпочитане пред оранжадата!
"Има огромна разлика между това да произнесеш новогодишно обръщение и това да обявиш какво е било решено на пленарно заседание" на управляващата партия, каза той.
И колко е трудоемко нещо да бъде доказано в съда.
Сега Борисов ще види кон боб яде ли.
По инициатива на кмета на "Източен“ започна дезинфекция на труднодостъпни зони с голям трафик на хора в района.
За туристите горе-долу нищо не се променя и от едната и от другата страна.
Принципно би трябвало да означава "Глобалната война срещу тероризма".
По-късно от СЗО изпрати и списък с 11 държави, от които са бивши съветски републики: Украйна, Молдова, Армения, Азербайджан, Казахстан и Киргизстан.
Толкова лъжи в един кратък коментар.
В двата дискусионни панела с модератори Евелина Михалева и Ася Пеева се включиха експерти от МОН и РУО-Бургас, представители на различни организации и учебни заведения.
На границата те ще попълват и декларация, че нямат симптоми на коронавирус.
Приемът на първолаци във Варна започва на 2 юни, удостоверенията за предучилищно образование-по електронен път!
Значи само за заплати 1,8 милиарда лева.
"Президентската институция не е разследващ орган".
Един евродепутат имаме, който да го е грижа за българския народ!
То не остана за рушене след "управлението" на Борисов.
Доколкото си спомням този глупак още юни месец трябваше да си скъса дипломата.
При раждането на децата той изхвърлял личната си карта в контейнерите за смет, а без документа не можело поредното бебе да се впише в регистрите като негово, пише още "
Точно обратното - за списание е нужно да се научите да съкращавате текста без да се губи важното от него.
В петгодишния период на изпълнение на посочените проекти, те могат да бъдат подменяни, посочи Барбалов.
Според поверието, ако пипнеш коминочистач е на късмет.
Единственият шанс за политическа кариера на алчния, герберски отпадък Цвъки е ДПС.
Кое е толкова опасно.
Ами,то е лесно да не се съгласявате, особено като не Ви канят.
Ако се отървем само с един или два месеца неплатен отпуск ще бъде добре.
В информациите си за ареста на дон Феличе ла Роза сайтовете и вестниците в южната италианска област посочват, че той е бил пипнат "на калъп" с българчето.
Абсолютният простак в политически "културната" вселена на ГЕРБ.
Една маска струва някакви жълти стотинки.
Или на е-mail: ambass.
В този смисъл ми се струва рано да говорим за каквито и да е ефекти - както позитивни, така и негативни.
Според нея стрелецът продължавал да вилнее, а тя се заключила в офиса заедно с няколко свои колеги.
Глобалният либерален елит се стяга за битка.
И допълва: „Пеликанът е птица, която е на върха на екологичната пирамида.
Изключвам разбира се тези икономики, които произвеждат оборудавнето и се опитват агресивно да го налагат?
На подполковник Митко Борисов са дадени 72 часа да напусне страната.
А такива в Европа ще са милиони до лятото.
Само в България е абсолютна свободия.
Планирате ли и други инвестиции в България, в кои сектори виждате възможности?
Тази карта ще им даде сигнал да не го правят.
Заплащането на такса за замърсяване за заустване на отпадъчни води в повърхностни води се извършва съгласно действащата нормативна уредба в Република България.
Най-силен скок за последните 10 години се наблюдава в Естония - от 17 процента през 2009 година на 68 процента през 2009 година.
Как не ги е срам да поругават паметта на загиналите наши сънародници!
Това, което знаем със сигурност, е, че правителството на ГЕРБ е вредно за тази държава, вредно е за хората и за тяхното развитие.
Така свидетелствата на двамата пък разобличават самата телевизия, която преди две седмици напълно отрече да има основания, за да бъде наричана "Божков тв".
А ти гледай да се не хванеш за палците.
Ако във Франция всички започнат да скачат от покривите и ти ли ще скочиш?
Според тях през миналата година са били родени само 420 000 деца, или с 19 000 по-малко от 2018 г, което означава спад от 4,5% в раждаемостта, завършва "
Циганите продължават да обикалят селата и да събират желязо от къща на къща.
Сайтът ѝ приема записвания за полети от 8 май, но изпълнителният директор Майкъл О'Лиъри категорично отказва да приеме препоръки на ЕС и IATA за демонтиране на средния ред седалки, за да се поддържа дистанция между пътниците.
Нови 152 случая са регистрирани през изминалото денонощие, като 50 от тях са установени при лекари, 53 - при медицински сестри, 18 - при санитари, 4 - при фелдшери и 27 - при друг медицински персонал.
Напомняме на прокуратурата и членовете на прокурорската колегия (ПК) на ВСС, че адвокатурата е призвана да защитава правата и законните интереси на гражданите.
Той се предвижва също с подскочи но има повече уреди включително магнитометър и микроскоп за разглеждане на повърхността.
Вето Грипенов е нашето надземно богатство!
Сега вече няма парно.
Припомняме, че нападателят изкара два периода на "Герена" - през 2014-а и 2019 година, в които отбеляза 11 гола в 30 мача.
Но, уж всичко затворено, а случаите в България растат, защо така?
"team.blue разширява своя европейски отпечатък в региона на ЦИЕ с придобиването на SuperHosting, пазарен лидер в България.
Представям си, какъв рев ще се надигне срещу ваксинирането.
Да не говорим,че НПО-тата и фондации като Конрад Аденауер първи ще се отрекат от Баце!
Пострадалите райони получават спешна помощ от държавата или международната общност.
Разбрал го е още когато се появиха първите снимки и записи.
Май не разбра, че не ни искат дори в чакалнята.
Експертите са уверени, че това ще доведе до ръст на продажбите на сертификати на черно.
Всички медии в Путенланд са задръстени с реклама.
Но пък и ние не сме осъдени да бъдем безмълвни пешки на европейската шахматна дъска, някъде между Москва и Брюксел.
Абе десет минути не можах да схвана какво значи заглавието.
Няма как да атакуваш милиарди и интереси на Империя и да няма ексцесии.
"Супер, ще може ли списък с другите добри НПО-та?
Ако всички имаха отговорно съзнание като Божидар Будин всичко щеше да приключи преди Великденските празници!
Ден 87-ми на протест: Скандиране на площада, молитва пред "Св.
Но то е по-лесно да се бърбори с тъпи обобщения, отколкото да се чете.
Извън и над закона.
Лекарите правят всичко възможно първо да смогват с дежурствата, а след това и да се пазят от заразата.
Той вирусът се страхува от Путин.
Подобни подвеждащи информации се появиха в интернет пространството, а редица медии ги препечатаха с неверни заглавия.
" "Който краде, за здраве ще плаче.
"Проблемът, облакът се сгъсти от около 2 седмици, когато влезе този препарат да се ползва и при по-усложнените случаи на COVID-19.
Името му говори много за цяла България.
Временно са спрени всички групови дейности на училищата, а тези 5 дни, които те имат за екскурзии и зелени училища, били вариант за удължаване на учебните часове.
Предвид абсолютно адекватните мерки на правителството се малага "извод Ъ"
Досега на 1 февруари най-топло в града е било също през 1948 г., когато са измерени 16.5 градуса.
За един приятел питам?
Споделяйте!", тя беше приложила и снимка на джипа.
Възможно е да почувствате главоболие, а хората с хронична мигрена д обострят заболяването.
Аз вярвам в българското правосъдие.
Виктор Ангелов стреля, топката се отклони от гърба на защитник и излъга вратаря за 0:1.
Ще търся правата си.
Пък в Швеция направо забраниха да лекуват заразени пенсионери в болниците.
Запътили ли сме се към нова конференция в Ялта?
Само че и г-н Прокопиев трябва да понесе санкция че колити му е обикаляло свободно в парка.
Мустафа е признал вината си и за това, че държал платежни инструменти – подправени (неистински) държавни ценни нижа в големи количества – 76 броя неистински акцизни бандероли.
Пожарникарите са се борили цяла нощ, за да овладеят пламъците и по думите на Венцислав на следващата сутрин са заспивали прави.
Я виж само как знаеш.
Смятам модерирането във форума за изключително добро: умерено, без залитания и прекомерно дълги банове.
Трето, възможно е държавата въобще да се откаже от данъци върху печалбата и дивидента.
Нито българи (туристи) да отидат в Русия.
"Не, наистина не.
Транспортната услуга бързо преминала в частни ръце, но след петдесет години трасето се нуждаело от пълна реставрация.
ЕС изразява притеснение за преследването на корупцията България и още 5 държави от съюза, съобщи "Ройтерс".
В пленарната зала ще има президиум, на който ще бъде настанен председателят на парламента със своите заместници.
Гледам, тази сутрин дори няма протести срещу изедниците, наложили крути мерки за да подчинят масите.
И тя касае една една друга огромна, тромава и слабопроменяща се индустрия, енергийните ютилита.
В случая ние нямаме интерес.
Нали да богати.
Най-голям принос в произведения обем продукция и брой работни места е сектор промишленост, следван от търговия и транспорт.
Работата на комисията се очертава като най-ясния лакмус за волята в Северна Македония да бъдат решени спорните исторически въпроси.
Хората дет насът ксостюми са намалели с 50% - измрели, понижили стандарта, купуват си дънки, щот като са изпаднали - вема къде да си показват номите дрехи.
На 11 март, когато бе обявена пандемията, той вече обикаляше из пет континента, но все още две трети от потвърдените случаи на зараза бяха в Азия.
Изглежда че ликвидацита на ЦСКА ще е по-лицеприятна от тази на Левски.
Мейзер изчезна от родината малко след като напусна затвора, където изтърпя наказание от две години заради причиняване на смърт по непредпазливост на 39-годишния си съпруг.
Дани Георгиев центрира отдясноо, а Иван Михайлов с глава вкара за 1:1.
След създаването на фонда за злато, българските индивидуални инвеститори вече ще имат лесен достъп до финансови инструменти, следващи движението на цената на благородния метал.
Йоан Кръстител покръстил лично хан Кубрат.
Циркулацията на кръвта в тялото се подобрява значително при прием на топла вода.
Защитени зони по НАТУРА в България заемат 34.8% от територията ѝ. Страната е на трето място в ЕС по дял на защитените територии след Словения и Хърватия.
Сред новооткритите е учителка в детска градина в община Баните.
И освен това аз считам това за част от занаята", коментира журналистът.
ТВ Черно море - прогноза за времето за 14.04.2020 г.
"Препоръчвам на всички фантастиката "Гущерът от ледовете", автор Петър Бобев"
Цецо- ако още беше "вторият" в ГЕРБ- щеше ли да искаш комисии и момисии разни?
Единствената цел на всичко, което правите е да насаждате в обществото, че стоенето на пътища е непрозрачно, краде се от там и винаги има нещо гнило.
Тази година за голямата награда в конкурсната програма на фестивала ще участват два български филма - "18% сиво" на Виктор Чучков-син и "Сестра" на Светла Цоцоркова.
Престъплението е регистрирано в следобедните часове на 31 май на улица "Снежанка" в село Червен.
Евалата и на него и на сина му, направиха много за този обичан в България спорт.
Според Жотева никъде в текста не е видяла обвинение, че в България липсва словото.
Във ВНС е бил депутат от СДС, след това преминава в ляволибералния спектър.
Директорите имат задача да организират ежедневна дезинфекция на детските площадки и 4 пъти дневно - на помещенията.
Защо да не този славен италиански отбор Ювентус да не спечели този прехвален турнир.
На този етап не се мисли изцяло преминаването на онлайн обучение на учениците.
Мислят, че оредяващата публика на Капитал не прави разлика.
Хора които преди година са се сдобили с електричество, преди месец с тоалетна, преди седмица с мобилен телефон и преди два дни са научили за криптовалути.
Гешев бе на място.
Ако още остане, ще искам и да се разследва за стотици безобразни харчове.
Каква помощ са получили от държавата, т.е. от нашите пари?
Всичко това на фона на нулевото медиино отразяване по националните телевизии и 3-4 години брутално плюене в кафявите медии, чак и книги издаваха за него.
За целта е необходимо държавата да изгради 800 м. мрежа и канал.
Цала България го видя.
Решението е по жалба на "WWF България" и не подлежи на обжалване.
И като познавате толкова лекари, питайте ги кога в България е имало 270 души на респиратор в интензивните отделения в един и същи момент?
Флорида: Супер път досами окена А1А, паралелен скоростен /1/ и интерстейт I-95 -БЕЗ ПАРИ, Който иска по-бърз Florida TURNPIKE -ПЛАТЕН.
"Ледът изчезва и ако след няколко десетилетия имаме Арктика без лед - това ще окаже голямо влияние върху климата по света."
Зад хоризонта - може и да има.
Следователно, голяма част от функциите на парламента последния месец и половина управляващите от ГЕРБ зачеркнаха.
Редица хронични заболявания като сърдечно-съдовите, диабетът, проблемите с черния дроб са само част от заболяванията, за които затлъстяването може да бъде причина.
Това е нашият паметен знак, посветен на Георги Живков“, каза Венелин Иванов, който е член на комитета.
Това се разбра от негово изказване пред журналисти.
Ако чумата ходеше само по вас, то светът отдавна щеше да е едно много добро място за живеене.
Чипиране и контрол.
Ако го прескочиш осъзнаваш че е голяма грешка да живееш в България, да оставиш децата си в България, внуците си.
Целият юни се очертава тежък за певеца, но той е доволен от себе си.
Твърди се, че в центъра на столицата са се събрали хиляди, като към Площада на републиката са се насочили колони с автомобили, които сигнализират с клаксоните си.
Въпреки, че едната се е заклела в американската конституция, а другата следва българската, функцията и на двете е да преследват най-доброто за своя народ.
Сюжетът, който не е оригинален, се базира върху "Дездемона и мавърът“ от сборника с новели "Хекатомити“ (1565) на италианеца Джовани Чинтио.
Най-ниските минимални температури ще бъдат между 10° и 15°, а най-високите максимални – между 34° и 39°.
MIT е много добър в това да позволява на докторантите и преподавателите да развиват проектите си като продукти.
Ако изборите бяха днес ГЕРБ с 35 %, ДПС и НФСБ с по 11, а Слави Трифонов и ДБ извън…
Парковете и градинките продължават да са затворени.
Освен, ако раждането предварително не е планирано и ще бъде секцио.
Първата активност на новия здравен министър проф. д-р Костадин Ангелов е да мотивира всички работещи в здравния сектор, като увеличи заплатите им от 1 август.
Защото въпреки милионите месечно за заплати, въпреки големите трансфери - идва лятото и започват великите географски открития.
Предложенията са за ясни, честни и по-бързи гранични процедури, така че хората няма да чакат в чистилище.
Малкото индийско селце Телвар набира популярност като туристическа дестинация, след като стана известно с необичайната си рогата обитателка.
Погледнала се в огледалото, поела дълбоко дъх и решила да поддържа любезно разговора, за да узнае кой е мародерът.
Съвършено не си в час.
Според анализаторите увеличената преднина на ГЕРБ също може да допринесе за решение за предсрочни избори - за да превърне подкрепата в места в парламента преди да се е обърнала вълната.
За мен повечето на площада са провокатори.
Някои помагат на свой възрастен съсед в пазаруването или гледат децата на друг, който ходи на работа.
Европарите са за проекти, като метрото например."
А от вчера държавата даде летящ старт и на бизнеса с лекарства през вендинг машини.
България първа взе мерки да ограничи разпространението на коронавируса.
Италия ще бъде поставена под национална карантина през голяма част от коледния и новогодишния празничен период, каза министър-председателят Джузепе Конте, цитиран от Ройтерс.
Причините да не подкрепим този доклад са съвсем обективни, а не политически", подчерта Таков.
Запазена жена, но знам, че е много зла.
Чуваха се отделни гласове против, ама всички мълчаха и си гледаха бизнеса.
Лора Маринова има реализирани над 60 сценографски проекта, като за балетния спектакъл “Анна Каренина" получава награда “Варна" като част от наградения колектив.
За случая са уведомени Гранична полиция и Регионалната здравна инспекция във Варна.
Ма разбира се, че където хората си искат правата, има външна (вражеска) намеса.
И даде своя голям принос в разрушаването на "империята на злото" - СССР.
А ще може ли да се проверява, кой плаж е свободен от чадъри и шезлонги?
Оборотът за сектор „Създаване и разпространение на информация и творчески продукти; Далекосъобщения“ намалява с 4.4% спрямо първото тримесечие на годината.
Цирковете с диви животни са забранени в ЕС.
То е видимо с просто око.
Според граничните полицаи ситуацията е спокойна.
От СРЗИ препратиха въпроса към училищната управя, а от РЗИ-Варна и РЗИ-Ловеч казаха пред "Дневник", че педагогическият съвет може по своя преценка да вземе решение да се затвори училището за дезинфекция.
Каква точно армия се създава при това положение.
И с хиляди тонове провизии за фашистите от България?
Депутатите ще гласуват на първо четене и Законопроект за изменение и допълнение на Закона за българските лични документи, отново с вносител Министерския съвет.
"Здравейте, от няколко дни на строежа до Юбилейния блок в Пловдив отново се копае останалата пръст.
Всеки е допринесъл за това, което съм аз към момента", допълва тя.
Няма друга логика човек да толерира собствената си дискриминация, освен да бъде принуден от заобикалящата го среда и нрави.
Държавната петролна компания.
Тези на жената са готови и сочат, че не е болна.
В НГДЕК се учеше, та пушек се вдига, децата на бг-червения елит бягаха от такива места.
Днес това, утре онова.
Чувайки, че жената подава сигнал на телефон за спешни повиквания 112, нападателят избягал.
С тези два бракувани Ф16 ще литнем срещу камуняките от Китай.
За всяко КПП, през което ще се мине, е нужна отделна декларация (можете да я намерите като прикачен файл), в която се посочва причина за пътуването, като тя трябва да е основателна.
Странно е, че не го осъзнавате!"
Оня ден Игнатов черта едни кръгчета, които са напълно неверни и смешкни.
Ако Тур дьо Франс не се проведе това ще бъде истинска катастрофа.
Да си спомним потомствения комунист Боско и чекмеджето!
Както казах, не ме е страх, че "ще лепна" нещо като се разминавам с тях по улицата, но не приемам за нормално мъж на 30+ да кани 16 годишен младеж и внимателно да опитва да го развращава.
Там отоплението струва копейки.
Или да риеш вар и кравешки изпражнения се плаща повече отколкото да седиш у офиса.
Усети се, че ни куца и опита, и мъдростта и знанието, но колегите се научиха в парламента.
Съществува версия, че записът е направен в ловното стопанство на Валентин Златев, където днешният рожденик често обичал да ходи - на лов и разпивки.
Но играенето на хазарт от бедни хора води до техния крах.
То живее на отдалечените Андамански острови в Бенгалския залив, съобщи ББС, цитирана от clinica.
"Собствените марки на веригите представляват около 20% от общия пазар в този канал и растат значително всяка година, но все пак спрямо други държави в Централна и Западна Европа това е относително нисък дял", коментира Ивелина Василева от "Нестле Пурина".
По въпроса има теория и практика, която би следвало да е задължителна, т.к. е устойчива и непротиворечива.
"Целите, свързани с опазването на околната среда, ще бъдат на първо място в германския дневен ред заедно с дигитализацията и подновените усилия що се отнася до европейските единни външнополитически цели.
Мда,на един супата му е рядка а на друг диамантите дребни!
Островитяните се опитват да се адаптират към изменението на климата, казват изследователите.
"Нашите спасители ще започнат работа, когато официално стартира сезонът.
"Не призовавам за локдаун, а да се спазват сегашните мерки срещу коронавируса, да не се разчита на съвестта на хората, а да се прави възможно най-строг контрол и да има наказания за тези, които не спазват мерките", каза той.
Не могат да изкарат достатъчно да сложат на масата.
Размерът на наложеното спрямо подсъдимия наказание е определен, след като е редуциран с една трета, съгласно чл. 58а от НК.
Искам да го видя същото от "Левски" и от Тирето.
Адвокат Даниела Доковска в Mediapool.
ЕК искаше от нас реформа на водния сектор, а ние й дадохме реформа на ВиК сектора”, каза още той.
Да не намекваш за следното?
Тия там САЩ, Еврозоната нека правят дълг, ние си имаме 80 милиарда на природонаселението в банките.
Станислав Генчев, Александър Барт, Урош Голубович, Георги Дерменджиев, Ивайло Петев – всички те са правили кариера в Литекс, преди да дойдат в Лудогорец.
В Аделаида, Австралия, полицията разпространи видеозапис на кенгуру, което се шляе из почти опразнения център.
За втора поредна година церемонията за наградите "Оскар" ще премине без водещ, пише още "Дарик".
Ами за чехите май остава варианта Страсбург.
"Според проф. д-р Снежанка Мончева, директор на Института по океанология към БАН, оцветяването на водата се дължи на преждевременния и бурен цъфтеж на фитопланктона Prorocentrum cordatum."
Следим обстановката, ще ви информираме за всичко по темата с коронавируса навреме, а вие останете вкъщи и ограничавайте социалните си контакти.
Апаратът ще изследва атмосферата на планетата, а една от целите е да се изгради най-ясната до момента представа за климата на Марс.
Някои от тези журналисти са добри и наистина съжалявам, че в момента не са на екран.
Тоя май страда от амнезия!
Кризата е шанс да променим нещо.
Ти, драги, си типичен пример.
А не да разказва на разследващите своето житие-битие.
Каммбитов уволни без да се церемони ЕЛИ ЛАЗАРОВА - отдел общинска собственост.
До смяна пък се стигна след като премиерът Бойко Борисов се разгневи заради готвените нови цени на парното.
Лошото е, че ще имат жестоката конкуренция на монополите.
А октайчето (агент нещо си) какъв го играе?
Джек и Хариет МорисънАмериканците Джек и Хариет Морисън, женени от 65 години, са починали в един и същи ден в дом за стари хора в Сейнт Луис, щата Мисури, съобщава St. Louis Post-Dispatch, цитиран от БНР.
Шегувам се - не ми отговаряй, тъпотии не ми се четат.
Това наложи през последните месеци като важен за пазара дебата относно качеството и възможностите на рейтинговата система в България.
Европейският парламент гласува на 26 март.
Загряват за 3:3, що ли?
Тя и екипът й се опитват от години да замаскират добре преценените снимки и текстове в страницата й като пример за прозрачно управление, но това е чиста проба ПР, от който не произлиза никаква съществена информация за гражданите.
След като се твърди, че всички действия са в пълно съответствие със закона, какъв е проблемът да бъде изслушана?
В един момент за управляващите беше много скъпо политически да поддържа тази схема", коментира общинският съветник от ДБ и съпредседател на "Зелено движение" Владислав Панев.
Всички живи бивши американски президенти излязоха с изявления, осъждащи расизма в САЩ, след убийството на Джордж Флойд, невъоръжен чернокож мъж, от бял полицай, предаде ДПА.
Значи – наистина е трол.
Но с младия гей Пит Тръмп не се е захванал.
Целта е по-доброто предотвратяване, готовност и реагиране при бедствия.
По късно е повишен посмъртно в майор.
Тези промени в потребителското поведение ясно се очертаха и ние трябваше да им отговорим много бързо.
Ердоган мислеше, че освен държавата ще ръководи и централната банка.
Това го няма в никоя демократична държава.
В България има парализа на цели системи и институции, констатира още президентът.
Кой обаче ще следи за изпълнението по всяка къща и паланка - не се знае.
За него ли питаш?
Очаква се решението на Агенция „Пътна инфраструктура“ и МРРБ.
Ограниченията у нас са значително по-меки, отколкото в съседните Гърция (78,70), Румъния (64,81) и Турция (60,65).
Тази нощ приключи преасфалтирането на два възлови булеварда в Пловдив-
Важи и за лекарите и за сестрите.
Важна подробност е, че този план все още не е одобрен и средствата от нещо ще могат да се ползват едва във времето от 2021 до 2026 година.
Твърди се, че полицията проучва данъчните декларации на премиера Борисов, както и „сантименталната" му връзка с Борислава Йовчева.
Правителството на Великобритания е направило обществена поръчка за 50 милиона иновативни теста за провеждане на анализи за наличие на антитела срещу новия копронавирус, съобщи в „Дейли мейл“.
Астролози смятат, че явлението трябва да се свърже с нещо добро, което предстои в нашия живот, и ни носи надежда за края на пандемията от COVID-19.
Какви евро, какви атлантици?
Български източници ми казват, че Борисов е разглеждан като канал за връзка с Турция: "В Брюксел е известно, че ако Меркел иска да стигне до Ердоган, тя може да стори това през Борисов.
Учителите ще получават по 15 лв. за проведен час за допълнително обучение и компенсиране на липсата на взаимодействие с ученици, които учат несинхронно от разстояние в електронна среда.
Вкиснаха Моу за доста дълго!"
Ще ядат кютек с дронове.
В световен мащаб има около 200 000 заразени, като от тях близо 8000 души са починали.
Защото Путин така иска.
Надеждите ви са може би наистина близки до национално предателство, колкото и тоя термин да се размахва напразно напоследък.
Често, когато сме ядосани или стресирани, се нахвърляме върху шоколада и сладките изкушения.
Както беше писал класика :"Едно е да искаш, друго е да можеш, а трето и четвърто да го направиш"!
Ако продължаваме да дезинфекцираме, да се мием, да не се навираме един в друг без нужда ще добутаме до ваксина.
Месец на имплантологичните изследвания в Дентален център „Матееви Дент“
Ние, разумните и работещите хора.
Това става практика на президента, но тя не работи в негова полза.
Тия хора не спазват елементарни хигиенни правила и мерки във връзка с пандемията.
Ако обаче Лукашенко не участва в "този процес", в бъдеще "може да бъде включен в санкционния списък," каза Макрон.
В края на живота си светецът се отдава на уединение в молитви Богу.
През 2017 година "Шел" придоби и компанията "Ню Моушън" (New Motion), специализирана в изграждането на зарядни станции за употреба в домашни условия и офис сгради.
При РБ Лайпциг резултата си беше рагромен за Шампионска лига.
"Ние ще продължим да правим това всеки уикенд", добави той.
Той се е тествал могократно.
Ама глупост до глупост.
Докторите се надяват, че чрез тази процедура ще могат да облекчат болките.
Спипаха 52-годишна да шофира дрогирана в к.к. "Златни пясъци"
Масите и столовете трябва да се дезинфекцират след всеки клиент, а персоналът е задължен да носи предпазни маски или защитни шлемове, дори и на открито.
И плюс това,е невъзможно да се е"прехвърлил" от животно на човек,а така както е невъзможно от човек да се "прехвърли" на животно.
Делът на разсрочените кредити е най-нисък в Германия, Люксембург и Латвия.
"Екипът ми лесно ще събере подписи чрез интергрупата", каза Кънев.
Гърците си осраха здраво туризма в Северна Гърция.
Излизаме по малко по празните улици - нищо необичайно, винаги сме търсили такова време, че да не се блъскаме в тълпите.
Според закона ЕЦБ трябва да приоритизира поддържането на стабилна инфлация, за разлика от американския си еквивалент, при който няма подобен еднозначен приоритет.
А предстоят и други пародии като него, например т.нар. зелена сделка.
Най-хубавото във влюбването от този характер е съзнанието, че си обречен.
Годишнина от края на войната в Европа и фалшифицирането на историята от страна на Русия.
Валери Симеонов е пример за това как не трябва да се допускат в парламента случайни хора.
Това стана днес по време на повторна проверка за последващ контрол, извършена съвместно от служители на РИОСВ – Варна, Басейнова дирекция „Черноморски район“ (БДЧР) – Варна, Полицейски участък в Дългопол и общината.
След 1991 г. е художник и дермопластик на свободна практика.
Ако властите преценят, ще ни информират и ще се съобразим."
До тогава ли ще бъдем с глава в задника?
Кметът съобщава, че на фирмата „ДЛВ“ ще бъде наложена 100% санкция от абонаментната такса за района, както и неустойка за всички причинени вреди, които ще бъдат изчислени.
На митинга тя изказа възмущението си от това, властимащите не желаят да чуят протестиращите вече 100 дни, докато навсякъде извън страната те се чуват.
Фитнес залите бяха затворени с въвеждането на извънредното положение в страната през месец март и отворени в средата на май по лично разпореждане на премиера Бойко Борисов.
Висока, но оказва се платима цена.
Става въпрос да се изтеглят от Ирак!
От септември ДДС за учебниците ще е също по-малък.
Е, трябва да има и такива бизнеси, то - гледам всякакви неща вече има - даже салони за фризура на кучета и това е нормално, на кой както му харесва, въпросът е, че осигуряват работни места, а сега няма препитание за хората.
Така че е възможно забавеното одобрение да помага на инвеститора в тази посока.
Ами това безспорно са "Обединени патриоти", на които в момента твоят любим премиер е просто една наложница.
Що бе, Ристя да не превзе министерски съвет, след като превзе Росенец?
Само те са по-зле дори от нас в това отношение, по-голямо доказателство, че една страна е провалена, здраве му кажи.
"Разбира се, съгласихме се, защото финансовото положение е ужасно в нашия район."
Основен принос в нейното изследване е публикуването на дневниците на Бургаския укрепен пункт от Христо Попов, които са напълно нов и неизвестен до този момент исторически извор за Бургас.
"Става дума за умишлено нарушаване на служебни задължения, които изискват при постановяване на актовете си съдията да се основава на закона и събраните по делото доказателства, както и да изпълнява функциите си съобразно закона"
Хората от 70 държави бяха приютени там, но повечето бяха от Афганистан.
Късмет е, че живеем във времена на отслабване на националните държави.
Журналисти със сериозни заплати бяха уволнени, вероятно в това число влиза и Ива Софиянска-Божкова.
Но това не означава много.
Не е нужно да сте особено умен за да го знаете.
Следващата голяма партия ще си остане ДПС, но при скандалите в БСП може и да я изпревари.
Опасявам се, че ако продължава кръстоносния поход срещу европейското животновъдство скоро фермерите с тракторите ще блокират цяла Европа щом им посягат на поминъка.
Главният прокурор никакво нарушение не е извършил, изпълнява своите функции, коментира проф. Киров.
Приписваната на Русия хакерска атака от 2017 г., известна като "NotPetya", навреди на пристанища и парализира спедиторския гигант "A.
Тялото е било в стадий на разложение, което затруднило изясняване на причините за смъртта.
Още един специалист буквално се изплю в устата на мангър (мангър - озн.
Следим хода на конкурсите.
Нашия кмет тотално се изложи, не знам ако има някой, който му се радва още.
Романът "Мълчанието на агнетата" се продава в повече от 12 млн. екземпляра, и това става без нито една публична изява на автора Томас Харис.
За който е оцелял от първата вълна.
Има още много факти, но ще стане много дълго.
Има едно изречение, което казва всичко.
Съосновател на звукозаписно студио "Пекарната", в което са записвали Котарашки, Лиса Джерард и Шинейд О'Конър.
Тук няма нищо незаконно, но заради липсата на публичност има съмнения за предварително съгласуване.
Родителите, чиито деца не посещават ясла или детска градина по време на извънредната епидемична обстановка, ще бъдат освободени от плащане на такса.
Конструктивните решения при крилата на тези самолети позволяват поместването на повече гориво и удължаване на полета.
В ранната фаза на болестта нямах никакви сили, беше толкова мъчително да ходя дотам, макар да е само на 2 км от дома ми.
Е,вярно че сега ще роди друго корумпирано чудовище с бюджет от 1млрд.
В леката атлетика също може повече бели, особено в спринтовете.
Смъртността в България е 2,3 пъти по-висока от Гърция и 3 пъти по-висока от Сърбия.
Това няма как да стане единствено с усилията на общината, нужна е намесата на държавата.“
Ние тука сме затапени в Истанбул.
В статията сте пропуснали частта, където говорителят на въпросния Гренел казва, че не е имало никакви разговори за размяна на територии с негово участие.
С всяка крачка напред към преразпределение и към общоевропейски гаранции за задълженията общата валута, а във все по-голяма степен и целият европейски интеграционен проект, губят своята притегателна сила за икономически здравите страни-членки“.
" Определен е редът на ваксиниране за да нама струпвания.
След придобиването на SMSBump българският екип продължи да работи от София и да се развива като R&D център.
За много години и жив и здрав!
А за говоренето на глупости не ми отваряй устата.
В повечето случай, освен ако климатът не ни изненада, август е горещ, сух и много светъл месец, подходящ за почивки, пътешествия, забавления, пише az-jenata.
Трите документа обаче, вместо да следват един от друг, се разминават, тъй като заложените в договора брой легла, занимални, места за родители, самостоятелни санитарни възли, изчезват в техническата структура.
Разказа за последния път, когато е снимал Стефан Данаилов – във филма "Завръщане".
Цените на имотите са достатъчно високи.
След тази кървава случка Катрин и приятелят й заминават за Берлин, където стават куриери.
"Уикенд“ припомня фотоси на плеймейтката преди да стане известна и да се подложи на многобройните си корекции.
Слушам ги последните дни разни хора казват, че това били обикновени хора - полицаи поизнервени.
"Супер кървава луна" ще изгрее довечера за последен път до 2033 г.
Само да припомня, че Румен Гечев беше една от основните действащи фигури по времето на колапса на икономиката при Жан Виденов през 1996-97 г. Освен всичко, тогава стана и известен с прозвището "Гумен Речев".
Всички къщи са минимум двуетажни, с минимум две коли отпред.
Счупено бедро, счупена ръка и счупена челюст.
Премиерът коментира вчерашното изказване на президента Румен Радев, а за финал обърна внимание и на хората, пазарували вчера в моловете, преди въвеждането на новите противоепидемични мерки.
Не разбирате ли че тези мутри крадат и унизяват И ВАС, нищо че ги защитавате?
Само те си мислят, че са прави.
А главният прокурор спи!
Тя паркира пред дома си без капка страх.
Или пък на някой нападател да му скъсат фланелката от дърпане, но съдията за гъби ходил, нищо не видял.
Че това, при него е било изкуствено създадено.
Пробойните, та кажи за бробойните и на него в един момент му писна да й обяснава, като на дете със специални потребности, че пробойни няма и прекъсна интервюто.
Това правителство превърна държавата в кочина, просто онагледяване в какво живеем.
Истериите за "втора вълна" не се реализират в момента - вече от седмици всичко си работи и не се спазват адекватно мерки, но видим бум няма.
" Браво, сега само в неделя да не се изсипят всички там."
Няма никаква стария от днес.
Това не би била точно моята най-гол.
Ако погледнем статистиките на цената на актива, то цените на земята имат ниска или обратна корелация и ниска волатилност в сравнение с другите основни видове активи.
Ето какво каза Димитър Недков пред "Труд".
На фона на "ПРОЦЪФТЯВАНЕТО" на РУСИЯ, Венецуела, Сирия, Китай.
Той обясни, че идеята е да спаси природата и "да не гази кой където намери".
Жените могат да воюват,но предимно в тила.
Промените в Наказателния кодекс относно нерегламентирания превоз на пътници противоречат на свободната стопанска инициатива, смятат от Националното сдружение "Случаен превоз" (НССП) и Бургаска регионална туристическа камара (БРТК).
Днес усещаме колко тясно са свързани двете практически във всяко международно събитие.
Състезатели Георги Недялков и Теодор Маслянков са били на крачка от това да вземат бронз.
Кои искат да инвестират?
Руска връзка определено.
Сега тя ще се регламентира чрез промени в закона, според които ще може да се използва и по време на извънредната обстановка, както и два месеца след отмяната й.
"Дневник" също изпрати въпроси до фондацията, но оттам заявиха, че ще отговорят следващата седмица (след 16 ноември - бел.
Трима души са задържани за шофиране след употреба на алкохол на територията на Разград.
Никой нищо не БУТАЛ.
Разликата е, че в страните на "другарите либерали" можеш спокойно да им кажеш, че са тъпи копелета, които се опитват да пренапишат историята.
Освен в редица градове в САЩ демонстрации имаше в страни в Европа, включително и България.
Около средата на часа направих забележка на няколко от учениците, че нарушават дисциплината в час.
Германия като най-силна икономика получава отстъпки от руския газ.
Сенатът на САЩ ограничи правото на Тръмп да из.
Трамваите, идващи от "Княжево", се движат до колелото на "Бъкстон".
Саблеклюните гнездят по дигите, като снасят яйчицата си директно върху земята.
Отново кръстовището беше блокирано, разпънати бяха и две палатки.
Трябва да спрете да приемате всичките му проблеми като ваши, да смятате, че е ваша отговорност да го спасите от самия него.
Защо никой не пише къде е коренът на проблемите?
Политическите сили са за това - да предлагат инициативи и решения.
Заетите в този бранш имат семейства, трябва да имат прехрана.
"Това е мащабна операция, мисля да я организираме от Белия дом, защото няма да има придвижване на хора, ще бъде лесно за изпълнение.
Това доведе до разпространяване на мнението, че вирус няма или е едно нищо; че не се мре от него и.т.н. В последствие бизнесът упражни натиск върху Борисов, който и без друго е неориентиран, и той самолично взе да разпорежда отмяната на мерките.
А сега ми кажи за кой език знаеш точната дата?
Тея дето правят хуманитарни бомбардировки и търсят химически оръжия?
Но искам да подчертая, че най-важни са политиките и регулациите.
Министърът на външните работи на Сърбия Ивица Дачич заяви днес, че Сърбия няма да позволи да бъде паркинг зона за голям брой мигранти, предаде Танюг.
Сертифицирането на резултатите в (преднината на Байдън е над 33 000 гласа) трябва да стане на 24 ноември.
Нека лекарите оказват помощ за болести, които се лекуват, короната не се лекува, но един инсулт например, ако се реагира навреме, ефектът е огромен, ако не се приложи тромболиза навреме, успех с рехабилитацията после.
Първо, проблемът с работата на черно е главно вина на работодателя, а не на работника, който обикновено действа спрямо желанията на работодателя.
Бил е прострелян в крака.
Значи да разбирам,че дори Вас Ви е срам да излъжете,напишете,че цялата грантаджийска компания са решили сами и са отишли на своя сметка?
Припомняме, че в момента масовият градски транспорт в града ни се движи с празнично разписание, след като преди дни от Общината взеха това безумно решение!
От удобно за нас място, банковите експерти ще ни ориентират за целия процес по кандидатстване и усвояване на кредита.
Там възникна напрежение след появилите се сигнали за бити и тормозени хора.
Това накара здравният министър Мат Ханкок да заяви пред BBC: "Стадният имунитет не е наша политика.
Турнето се реализира с финансовата помощ на Министерство на културата.
Той успява да убеди Горбачов, че не държавите-победителки, а самите германците трябва да определят бъдещето си.
Ей те това е учене доживот.
Полицаи са блокирали мястото.
Не смяташ ли обаче, че не си прав?
Препоръчително е човек да не забравя да ги преглежда от време на време, за да си припомня добрите практики и да „сверява часовника“ си с новите насоки.
Известно е, че заразения човек е заразоносител още далеч преди да са се проявили болестни симптоми.
Въпреки вече приетия бюджет за догодина предвиждащ 15% покачване на възнагражденията, синдикалната организация на служителите в МВР отново събра протестиращи пред сградата на Министерския съвет.
"Още днес с Менда Стоянова и Дариткова ще направим график за срещи, за да търсим политическа подкрепа за промените в Конституцията, за да можем да отговорим на обществените очаквания.
Европейският парламент призовава Европейската комисия да представи задължителни правила за общо зарядно устройство най-късно до юли.
Плюс онези ”маминки” дето водят протестите против маските за техните ”свидни” жетварчета в училище.
Образци на заявленията на тези формуляри са качени на официалния сайт на НЗОК в раздела "Международни въпроси“.
И също, съседа ми, който е пътен полицай преди година, при буря, с доста сняг оранжево предупреждение, сутринта като излизах ми каза да бъда внимателен като пътувам, защото само за 1 час е имало около 2000 инцидента на пътя заради хлъзгавите пътища.
Несъстоятелността е по искане на НАП, която претендира неплатен ДДС, започнал да се трупа още от края на 2009 г. и надхвърлящ 1 млн. лв. с лихвите.
Знам, знам - така ще загубите основната члеенска маса, ама аз моля за една статия на ден само.
ГЕРБ и управляващата коалиция не могат да си позволят този лукс, камо ли риск.
Както и нападенията срещу несъгласни с въстаниците.
Много турски цимент е вложен в сгради в Бълагрия.
Същото е като да опънеш сергия на общинска собственост, да направиш павилион или да имаш таксиметрова компания.
Поздравления на американците.
Правителството му пречи да дерибейства безконтролно.
След това Las Bellas би с 16:6 втория в таблицата и намиращ се в много силна форма Спартан.
А вие подлогите на Курнелия сте а*ално разглезени.
В статия за „Сайколоджикал бюлетин“ Маклафлин и колегите й описват как са анализирали 54 изследвания за въздействието на две форми на страдания в началото на пубертета и за маркери на стареенето в клетките.
Хубавият звук от винила откровено ме връща в младоста.
Отплеснали сте се по маловажни въпроси и все още не сте се произнесли по офертата за бижутата.
Няма изчезнал автомобил.
Идеята отборите да изиграят по три срещи помежду си през сезона не бе приета.
Аз ползвам такси само и единствено в краен случай.
Колко струва топката?
Вместо плюеш вожда трябва да се радваш, че положението в София не е като в Москва, Истанбул и Белград.
Нужно е обединение и единомислие в посока развитието на България като успешна аграрна страна“, завършва позицията на НАЗ.
Повечето хора изпитват притеснения да говорят открито за своите преживявания и страхове.
На двамата трафиканти ще бъде искана постоянна мярка задържане под стража.
В своето приветствено слово ректорът на Музикалната академия проф. д-р Тони Шекерджиева - Новак благодари на студентите за отличната работа по време на извънредното положение в онлайн обучението, поклони се за положения труд и им пожела успех!
Утре започват 4-дневните тържества за празника на остров Света Ан.
Жената заминала веднага за съседния град и попаднала точно по време на брачната церемония.
А расизмът (чернокожият винаги е виновен), предразсъдъците, лесните обвинения в изнасилване, липсата на мисъл за бъдещето на света и унищожаването на околната среда продължават да определят поведението на възрастните и да обричат младите.
Там е качеството, но там пък няма пари, малко са купувачите.
При нас идват основно изселници, които нямат проблем със свинското.
Трябва там,където се пее българския химн да не стъпва крак на футболен почитател-дали със или без заповед.
По случая е образувано досъдебно производство, изясняват се причините за инцидента.
При това голяма част към центровете за задържане на спец.
Оказа се, че няма основание да се смята, че крадецът е бил изобщо в двора на къщата.
Източник на въпросните тези бяха, каква ирония, същите тези люде, които сега открито симпатизират на опитите на Божков да уязви прокуратурата, изпълнителната и законодателната власт.
През 2015 г. за "Канал 3" в антимонополната комисия беше подадено искане за концентрация от "Нова българска медийна група" (тогава собственост поравно на Делян Пеевски и майка му Ирена Кръстева).
Обвиняемият е осъждан пет пъти за различни престъпления.
Инвестиционните предложения са подадени от общини, държавни предприятия и юридически лица.
Кивинен се е завърнал във Финландия след кариера в международното образование, за да ръководи френско-финландското училище в Хелзинки.
Имаме технически проблем с автопилота, затова трябваше да спрем да гребем през нощта и сега работим по решаването му.
През годините, когато бях кмет на Община Пещера редовно са извършвани проверки за излъчени вредни емисии от производството на Биовет.
Накрая протестният ден завърши с факелно шествие, като протестиращите изписаха с факлите си думата "Оставка".
"Мисля, че в това няма съмнение", каза той.
Каза ми да си хапвам, да тренирам по-спокойно.
Ирландски депутат в Европейския парламент от групата на Европейска обединена левица/Северна зелена левица.
Това за ф-16 ли?
Сканинавците са народ за дъбоко уважение.
В социалната мрежа всеки е изложен на "news feed" – на български преведено като "секция с новини“, но в буквален превод означава "хранене с новости“.
Ами обстановката наистина е извънредна, защото не отговаря на никакви критерии за епидемия.
Макетата ще помислят няколко месеца и ще предприемат необходимите стъпки.
Това съобщиха от НПСС.
Освен това, каза нещо много важно.
За европейските фондове в това правителство отговаря вицепремиерът Томислав Дончев.
Вместо да се вслушваме в съветите на специалистите, не пропускаме да се изходил по всеки въпрос, колкото и да е далеч от нашата компетентност.
През уикенда в Стара Загора се проведе традиционният Открит международен турнир по шахмат „Купа Траяна“ за състезатели с рейтинг до 2200.
Сега тука били нарушавали правата.
Всички някой ден може и да доживеят и да станат пенсионери, има и такива, които стават инвалиди и изобщо някои хора все едно майка бутаща количка не ги е раждала.
Според последните актуализирани данни за 24 часа в Сърбия има 279 новозаразени (при 6915 теста) и 12 починали.
Междувременно Фонд „Социална закрила“ ще открие дарителска сметка, парите от която също ще отидат за закупуване и предоставяне на храни.
Иначе аз и ти сме следващите.
Бил Гейтс издава патент с номер 060606 за устройство за дистанционно превеждане на пари базирано на дейност на потребителя.
Министърът на публичната инфраструктура Мишел Наджар, от "Ал Джазира", заяви, че "нито един министър не знае какво има в хангарите или контейнерите".
Защо така герберите бягате от прозрачност?
Това поражение бе последвано от друго - той загуби ролята си във „Фантастични животни“.
По-малко от 200 дни до края на стабилния гений.
Този спорт се играе повече от жените.
"След като дори такива богати фирми като "Луфтханза" искат държавни помощи, тогава положението явно е лошо", твърди пред ДВ експертът Роб Морис.
Като ресорен зам.-кмет той проучил, че до 2018 г. броят на необхванатите в ясли и градини деца намалявал.
МЕРКИ - Съвкупност от противоконституционни действия на правителствата с цел ограничаване на човешките права.
Дано успеят, защото съюзът между Русия и Беларус е от полза и на двете страни.
"САЩ даряват на България два самолета F-16 за обучение"
Депутатите гласуваха новите членове на енергийния регулатор в последния си работен ден преди да излязат в лятна ваканция.
Те просто са необходими и оправдани икономически.
Финалът противопостави младите „железничари” на връстниците им от „Миньор” (Перник).
В сряда и четвъртък валежите постепенно ще спират, но температурите ще останат без промяна.
Една много компетентно написана статия!
Аз съм сигурен, че тая кака ги спазва и без да има нужда от държавата да и казва.
Проектът е на стойност 25 милиона лева.
"Въз основа на данните за населението на България и други параметри тенденцията на COVID 19 до 19 март, показват, че България се справя добре.
Започнато е досъдебно производство и действията по разследването продължават под наблюдението на Районна прокуратура – Перник.
До момента в България са направени над 18 500 теста, каза още Мутафчийски.
Търси си нова работа и посещава курсове по немски език.
Включването в този черен списък на президента Александър Лукашенко обаче предизвиква разногласия сред 27-те страни членки, предаде Франс прес.
Да си оставят манивелите за Тях, тук ГЕРБ е създал определени свински ритуали!
Оказва се, че въпреки, че мъжът и жената имат дете, пързалят кучето си на игрушката.
Подчерта, че лично той се занимава единствено и само с "Лукойл", а останалият бизнес се ръководи с баща му, "който е на 83 г. и има силата и здравето да го прави".
Както и вас заедно с него.
"- директни дествия на американски компании с бизнес в България."
След това Варненският и Великопреславски митрополит Йоан извърши ритуал за водосвет и благославяне на частите и техните бойни знамена.
"Убедена съм в правилността на т.нар. "споделено управление“ – вместо да се спускат заповеди за изпълнение, всеки служител да предлага решения, да участва в прилагането им и да е част от общия успех“, смята г-жа Аракелян.
Джакпотът, ударен от турския кораб "Фатих" на практика в последния парцел, в който извърши сондажи, е добър коз за Ердоган.
На светлият християнски празник Андреевден, проплака бебе 1934.
Той силно препоръча още при първите симптоми, хората, които имат съмнение, че са болни, да потърсят, може и по телефона, личните си лекари и да се консултират с тях.
А американската компания производител на „Ремдесивир“ определи цената му – 390 долара за флакон.
Терапията с антитела би била подходяща з ахора, които се разболяват, получават такова лечение с антитела и това ги предпазва от усложнения, ускорява възстановяването им или предотвратява смъртен изход.
Лошото е, че който е образован отива на запад, защото тук няма поле за изява, тъй като нашата икономика е нискотехнологично ориентирана.
РИОСВ Перник не успя да наложи принудителна административна мярка на собственика на „Феникс-Ресурс“
Стремежът на Китай към световно господство е ясен.
"Българите сме всички с минимум едно заболяване.
Не се отказва СПЕШНО лечение, и така е по закон.
"Когато имаш симпатии към един човек, в тази затворена среда нещата се случват по съвсем различен начин.
На Парижката конференция България дори не призната за съвоюваща страна.
Ти пак не си разбрал, Сантос!
Ти си капитан и твоя работа е да надъхаш момчетата.
Миналата година Рут Колева пя и на специална гала посветена на кампанията на бившия вицепрезидент на САЩ Ал Гор за климатичните промени.
Според него, ако е имало някакво закононарушение от негова страна, то е щяло да излезе наяве за 21 години.
Демонстрацията беше организирана след акцията на прокуратурата, при която бяха претърсени два кабинета в сградата.
Съгласно новия график от средата на януари всеки постоянен тричленен състав на ВАС ще заседава веднъж на две седмици с двоен доклад, което ще позволи оптималното използване на съдебните зали в заседателните дни.
Жители на Кърналово също пристигнаха на протеста.
И Томислав Дончев започна да се държи грубо, високомерно и язвително с журналистите - като Горанов.
Ако някога сте имали афера с жена, родена през май, можете да сте сигурни: ще я помните цял живот.
Яж, пий и си носи новите дрехи.
Военните винаги могат да направят много по-бърз сателит който да може да маневрира на много по-големи разстояния.
Всичко зависи от това какви са настроенията в страната, има определено неодобрение на политиката, която се води днес от всички парламентарни групи".
Ами, това е другаре, революцията се спихна.
Децата получавата знания със зашеметяваща скорост, тъй като всеки нов опит, който преживяват, създава устойчиви връзки между мозъчните неврони.
Навсякъде работехме само с временни отстъпки от твърдия наем", добавя Иван Граматиков.
Според английската преса е казала, че ако хоратаса толкова вбесени от присъствието на стауята, тя ще бъде в безопасност в музей.
А моля, моля - да си имаме уважението.
В изказването си Обама не спомена Тръмп, макар през последните седмици да критикува по-често действията на настоящия президент.
"Ще бъде проверено дали (Димов) е упражнил правомощията си по закон (за концесията), в пълнота или не", каза Ангел Кънев.
Момичето било настанено в дом за социални услуги и междувременно родило преждевременно.
Като пътувах тази година януари за Мадрид, имахме на борда много китайски туристи и 99% от тях носеха маски на лицето си.
Все пак, "повече" ще е изкарала от Рим, първи сме а?
И азербайджанското външно министерство заяви, че страната ще продължи военните си операции до изтеглянето на арменските сили от Нагорни Карабах, предаде Франс прес.
Нещо си пропуснал новитите приз последните години.
"На една маса не може да стоят повече от 4 човека и то с маски."
За да занесем роклята до машината за шиене /само машина с двоен транспорт/ бяха необходими трима.
На въпрос какво можем да очакваме от година, чиито числа според нумерологията са 4 и 22, той отговори, че те вещаят както скръб, така и навлизане в тайните на живота.
Това се осъществява чрез платформата Festival Scope, лидер в предоставянето на онлайн фестивални услуги в света, в партньорство с Shift 72.
Пари хвърлени на вятъра, т. е. подхвърлени на нашите хора.
След което беше съставено правителството, което управлява и досега.
Ще го направя след малко.
Този път трябва да бъдат спазени две правила: всеки континент доколко може да е самостоятелен и да се инвестира по малко в много страни, отколкото по много в малко страни.
Индексът S&P 500 e близо до историческия си връх, технологичният Nasdaq вече го достигна на 4 август.
Представителите на властовите органи докладваха на Путин, че притокът на пациенти, в частност на такива в тежко състояние, е намалял.
И не само в Русия!
Ако това се беше случило преди няколко години, нямаше да има никакъв проблем.
Но отдавна си ги избих.
Затова с настоящата жалба / копие от което има в редакцията ни / ще се постарая да докажа фактите и професионалните ми компетенции.
От възникването на пандемията и от преди това започващата рецесия в някои браншове установихме, че не се подобрява наличието на свободни ресурси на хора, които са готови веднага да влязат в завода.
Аз в новините видях: у тях там вече-вече почти победа и пряк път в светлото бъдеще, а някой нещо дудне за «развал на държавата» — тоя е ватник и агент на Кремъл, на него във Фейсбук му изтриват страницата.
Тиквата да го вземе в джипката и газ до БарЦелоната.
Ще сложиш още удивителни?
Ръководството на ПФК Ботев даде последни данни за това как върви кампанията "Да живее Ботев Пловдив“, която цели да бъде спасен клубът от фалит.
На цените на Мъск нищо чудно и да имат,безработен.
Просто трябва да се открие нова процедура.
В нея се добавя, че "строителството на комплекса се извършва при стриктно спазване на одобрените проекти и въз основа на валидно, влязло в сила разрешение за строеж.
Автоголаджия един вид.
Собствениците на ферми за гъски: Вие кво, да не сте обезумели?
В цитирания материал на 168 часа пише, че има борба кой да е по-близо до Кремъл - Радев, Нинова или хората на Първанов.
През 2018 година Европейската комисия представи предложение за цялостна реформа на Общата селскостопанска политика за периода от 2021 година до 2027 година.
После всяка от 27-те страни има развити ключови индустрии.
Пийпъл" миналата година, че баща й не търси контакти с нея и че тя е много разстроена от действията му.
Имаме настанени малчугани в занималнята, функционалния кабинет, приемната и една стая от очно отделение“, информира д-р Валентин Точков, началник на педиатрията в старата столица.
При 9% безработица ще трябват поне 1 млн. нови кафенета.
Филип Димитров като цяло е свестен човек и убеден демократ.
Обхватът на договора включва пълна текуща поддръжка, както и основен ремонт на 22 дизелови и 24 електрически мотриси.
Един много съвременен пример —на български май се казва флайер, брошурка или нещо подобно на лисчета с реклами дето ги раздават по молове и улици.
А възмущението срещу ислямските мигранти в България показва, че се доближаваме до европейските разбирания.
Ако би беше путенландски/лукашесковски "совок", Тръмп просто би отнел гражданството и паспорта на Байдън, и би го изкара на покрива и след това би го хванал в кафене с помощта на неговите титуши и би го отвел насила в Мексика.
"Още сме в много ранен етап от епидемията."
Текущата прогноза за измерената чрез хармонизирания индекс на потребителските цени инфлация в еврозоната е за 0,3 % през 2020 г. и 1,1 % през 2021 г. Предвижда се инфлацията в ЕС да бъде 0,6 % през 2020 г. и 1,3 % през 2021 г.
Богатството му се изчислява на 72 млрд. долара.
Музикалните и танцовите фестивални прояви, събиращи голяма публика, също страдат от пандемията.
Значи щабът субект свършил работата.
Така че го взимай, щом те кефи :)Гласуваш за прасе - получаваш кочина.
Дивокъмпингуващите по морето не заплащаха и стотинка на бюджета, общините или собствениците на имоти, подчертават от асоциацията.
Дечурлига с тъпите си смартфони, за няколко месеца станаха цели хунвейбини-по точно huaweiбини.
"Българският народ обаче има притеснения.
В културата нантия две нации влиза разбирането, че тези, които не принадлежат към съответния народ са чисто и просто нисши раси.
Най-вероятно той е решил, че му е рано да се жени.
За сравнение при S&P 500 коефициентът достига 158% към края на 2019 г. като към 2017 г. е бил малко над 85% - тоест нарастване с около 80% за две години.
"Какво си мислиш, че показват тези твои "факти"?"
Чиновниците сме от БСП и ДПС.
Според Марешки много от мерките на правителството срещу разпространението на коронавируса и неговите последствия върху обществото са добри, но други не е трябвало да бъдат приемани.
На всичко отгоре им говоря за здравето на някакви деца и то пък от град явно набелязан за унищожение от управляващите.
Има някои неща, за които като че ли наистина се сещаме само веднъж в годината.
Безспорно акцията на ДБ има голям и позитивен обществен отзвук, който ще им даде възможност по-успешно да заявят своя политически дневен ред.
И аз казвам, че за 30 години трябваше да сме постигнали много повече, но къде е тази партия с масова подкрепа, която да направи необходимите реформи?
Общо взето, по статистика 80% от заразените прекарват безсимптомна форма.
Може би бих работила за постигането на балансирана комбинация между онлайн дейност, спорт и малки групи за (между)личностна подкрепа.
И телевизия направете глупаци иначе пак 3%."
Не е задължително вашите действия да са злонамерени или криминални, но така или иначе това ще създаде напрежение и недоверие в семейството ви.
Друго заключение от документите на CNN е, че през февруари и март са съобщавани публично доста по-различни данни от известното на властите.
От ерата на Елезов и Попов няма нито един изходящ трансфер за прилична сума.
Овладяваме ги, без да затваряме градовете, без да създаваме паника и страх и да затваряме производствата.
Просто Той е на ход!
Сега държавната компания TPAO, която ще разработи находището, ще използва чужди компании за построяването на нужните съоръжения за добив, но ще бъде водещият партньор и ще продава вероятно на турски компании.
Макар че колкото и зле да стане, има много да ни гонят нас, балканците по любов към ближния и особено съседа.
Това е пълно безумие!"
Там ФПС "Зелени Балкани""Фонд за дивата флора и фауна", дирекцията на природен парк "Врачански Балкан" и Дружеството за защита на хищните птици работят за реинтродукция на белоглави лешояди.
Нали ще съдим и затваряме Боко и хунтата?
Всичко е по старому.
Имаше руски пишещи машини в които го нямаше, използваха ( ") - слагам го в скоби.
Сакеларопулу, на 64 години, беше председател на Държавния съвет - така се нарича върховният административен съд на страната.
Полският евродепутат Магдалена Адамович от ЕНП, докладчик по темата, също е коментирала ситуацията в България, но при предишното изслушване по темата в комисията.
Към днешна дата отчитаният дневен брой на новите случаи на COVID-19 в Русия плавно намалява през последната седмица, но остава над 7000 дневно.
Лично мнение: успехът е въпреки, а не благодарение на 'майчинството'.
Малко прилича на умряло куче нож извадил българския съд.
През втората част Джокович започна да печели повече бързи точки.
Всеки ден излизат по няколко анализа и във всички тях, услужливо се подминава цвъки?
В цената от 80 евро обаче не са включени плътските удоволствия.
Тестът трябва да е безплатен за човек, който има симптоми, но проверка на "Дневник" преди седмица показа, че в някои ДКЦ това не беше така.
Мавродиев си е купил цяло НПО, да му протестира за него.
Ах, колко жалко е да си фаше!
Министерството на европейските и международните въпроси на Австрия уведоми с нота, че страната въвежда мерки за пристигащите от 16 области на България, а не както досега – за влизащите от цялата ни страна.
Искам да ми покажеш наистина.
Така предизвиквайки женски дуел сега, Данчо си запазва Стоян, когото смята за преодолим опонент в една от финалните мъжки битки.
Умрял ли е вече или още се пишет статии, основани само върху слухове?
В речта си турският президент почти не се спря на проблемите във вътрешната политика, но отбеляза, че промяната на статута на "Света София" от музей в джамия е вляла нов прилив на самочувствие и енергия в турската нация.
Затова тази година, повече от всякога, хиляди хора изпълниха със смисъл празника на будителите.
Все още не се знае за какво престъпление е бил арестуван 33-годишният мъж.
Предположих, че ПП визира Слави, от когото ДСБ следва да са разтревожени, защото шоуменът ще привлече значителен брой умнокрасавци.
А няколко дена преди това при подобен удар само че на янките, но пак в Идлиб бяха ликвидирани 20 подобни.
Тесла и инвеститорите й пак печелят.
Отвратително е във времена на тежка криза тези тарикати да лапат бонуси!
Ето защо като елемент от състава предлагаме да се добави специалната цел и съответно умисъл за "всяване на паника“ или "нарушаване на законодателството за извънредното положение“.
Танцьори се обличат приказни герои, като пожарникари, полицаи, медицински сестри, но никъде по света подобно нещо не се квалифицира като гавра с хората, които носят специално облекло.
Отговарям, че е защото имам положителен антигенен.
Ние предлагаме да се намали програмата за саниране.
Победителите в пет категории плюс наградата за цялостен принос ще станат ясни на 6 ноември с онлайн церемония.
За мен източниците му са два.
Всъщност е 0,00044 %, ама да не ти пука, 100 пъти повече или по-малко няма значение, важното да се дрънка.
Та тези що не кажат що скачат?
В САЩ най-смъртоносният ден от началото на пандемията до сега е 9-ти декември.
Олигарх по корем не пада.
За съжаление, оттук нататък се отваря вратата за всевъзможни манипулации по време на изборите и за тяхното оспорване, което не е добре.
Не гледайте назад, а само напред.
Протестиращите няма да се хванат на тази залъгалка.
В частния кабинет, където работи, всеки ден той взема проби за изследване на COVID-19 от 30-40 пациенти, които са със съмнения за инфекцията в частния кабинет.
В част от тези райони, вследствие оскъдните юлските валежи – на места под 2-3 l/m²(Русе, Шабла, Ст.Загора, Сливен, Карнобат, Бургас, Хасково, Кърджали), почвените влагозапаси в 50 и 100cmслой са напълно изчерпани (агростанция Сливен).
Мани са едно от последните ловуващи и събиращи растения племена на света.
Мандатът на френския президент Еманюел Макрон е белязан от постоянни сблъсъци с влиятелните профсъюзи в страната.
Това е по-младият ни бизнес.
Само че на нас ни писна!
От 1 септември чешките туристи ще пътуват до България без PCR тест и карантина.
Ами нека мейнстрийм журналистиката направи тестова за интелигентност и общи познания на Слави и Баце с 10 свободно избрани техни набори!
Кирил Домусчиев, например, твърди, че вече има имунитет и, същевременно, че тестът преди изписване е отрицателен.
Реагира сега за да засвидетелства вярност на Тръмп за изборите.
Това, което те създават, може да бъде закачливо и ексцентрично, сериозно или поетично.
Таз годин обаче кат падне бевепето покрай короната може даже 3% да станат.
Най-бързо – за 35 секунди, се е разпродала серия от лаптопи, а за 48 секунди – конкретна марка телевизори.
Даже повече от българите са информирани.
По-голямата част от тях или 322 млрд. долара ще се използват за увеличаване на бюджета на самата програма за защита на доходите.
За съжаление, положението с ковид заразата беше изтървани напълно още през лятото, но това не значи, че не трябва да се вземат поне някакви мерки, защото здравната ни система вече е на пълен капацитет, а новозаразените нарастват.
Работата беше в това, че тайната граница на закритата зона не се огласяваше.
Не вярвам,че ДБ и лидерите и не са се включили в това народно дело.
Меркел със сигурност трябваше да се откаже преди изборите 2017 г. Рейтингът и беше доста нисък преди корона-кризата, но това, което вие сте изплющял е пародия на политически анализ.
Че кой нормален човек ще гласува за хаскьовлийското селяндурче,женен за *палавата деси*,проЗт и глупав!
Бухахахахахахахахахахаха… „образец при постъпване на работа в Монбат“!
"Не" казват 43%, а че не използват такива услуги отговарят 21% (най-високият процент в ЕС, дали този отговор, заедно с Гърция).
И наум не би ми дошло да съдя политик за това, че е гей.
Но както отбелязва Дейвид Костин от Goldman Sachs, летвата беше поставена твърде ниско.
Урко май не е бил полковник, а подполковник, но шеф на школата.
Днес и той призна Байдън за President Elect.
Дейностите в областта на здравето ще бъдат допълвани и от новата здравна програма EU4Health (9.4 млрд.евро).
Всяка вечер над 25 - 30 000 протестират, а когато протеста е национален стигат до към 80 000.
Твърде е късно.
Зареждаш и караш 2-3 часа след това до следващото място.
Вторият е че израелците се опитват да обтегнат отношенията между Иран и Америка за да затруднят максимално рестартиране на отношенията.
Девойката се опитва да живее пълноценен живот и води блога си за макиаж в YouTube, като има над 700 хиляди абонати.
Този град има нужда от паркове,от градини,от зелена среда.
Защо могъщият президент на Русия избра този път?
И без коронавирус бременността за много жени е време на страхове и съмнения.
Либерал до костите, както сам се определя.
Как да разберем че една дъвка е оваляна в косми?
Болен човек си.
Даже няма кандидати за даскалици.
Това каза днес в парламента министърът на отбраната Красимир Каракачанов.
"Те бяха за контакти с ГЕРБ, кръгла маса, преговори, докато тя, със своята непримирима позиция, се оказа най-последователната противничка на властта“, пояснява мнението си един от доайените на родната журналистика.
Дефлацията е застигнала 12 от общо 19-е страни членки на еврозоната, включително Германия, Италия, Испания, Португалия и Гърция.
След като ги ваксинират, безкрайните ваканции приключват.
Ако няма достатъчно интелигентни, съзидателни, предприемачи, изобретателни хора, ще се случи дълбока криза на ценностите в обществото.
И изглежда, че мишките го изоставят, дори да позират за снимка, те мислено са надалеч.
Или пък обратното - политици като Тръмп, разчитащи на поляризацията като компенсираща стратегия за липсата на идеология и управленски опит и умения, създадоха търсене за един дълбок и провинциален по своя характер социален консерватизъм.
Всъщност познавам един, който си е читав човек, но един път му отказаха.
"На състезание мога да кажа, че спирам, но тук такъв вариант не стоеше на дневен ред и дори не съм си го помислял.
Точно на "Pfizer" ваксината да си хакнеш, която е хипер-експериментална и включва редакция на генома си е егати мазохизма на безплатно опитно зайче.
Стопанските животни и пчелите усещат, че зеленото скоро ще стане с цвят на злато, а после ще изсъхне, попарено от есенните слани.
Клиенти в магазина я разпознали и подали сигнал в РУ на МВР в Дългопол, че 51-годишната жена наскоро се е завърнала от чужбина.
"Президентът Румен Радев за нас е провален политик, понеже той нищо не е направил за четири години, онзи ден обяви, че е направил някакъв перфектен проект за конституция, да го покаже", каза Марешки.
Празникът започна още сутринта с обиколка на имениците в селото, които не са никак малко.
По-добре така отколкото хората да се мъчат.
Най срамния акт в историята на турската държава.
В България отдавна има камери в курортите и на възлови кръстовища в големите градове.
Има и жалба за агитационни материали на масата до урната в една от секциите.
Когато си се парил много пъти е някак нормално да не повтаряш грешките си.
На предходното дело бяха приети други две експертизи, които още повече "затегнаха въжето около врата на подсъдимия“.
Ето, казват ти го в прав текст, че още като президент си е бил същия боклук.
Но пък може да приберат част от харизаните активи -вярно е, че на държавните бензиностанции ще им трябва нещо като рафинерия, или поне цистерни.
Тоя сипаничев индивид беще спрял, ако си спомняте, изобщо да връща ДДС на български фирми.
Аз при набързо прочитане на казуса видях поне няколко п рестъпления, и не знам защо Гешефтурата още спи.
На годишна основа БВП е намалял с 14,1 на сто в ЕС и 15 на сто в еврозоната.
Освен това заради кризата с коронавируса и въведените ограничения за бизнеса в България и по света има забавяне при внасянето на основни данъци и осигуровки.
Междувременно 101-годишният господин успява да се влюби в собственичка на погребално бюро.
Свидетелства за злоупотреби, по думите на Румен Радев, са милиардите, похарчени за магистрали с изключително съмнително качество и без обществени поръчки, и средствата, безотчетно отпуснати за язовири.
Днес министърът на здравеопазването обяви нов праг и обща някакви мерки.
Заради такива като тебе абитурентите станаха чалгарите, които трябва да търпим.
"Съединението прави силата" – да бъде прочетено от всички честолюбиви и претенциозни заявители на победата.
Статутът на шампион, който Шарапова все още има, й дава възможността да приеме неограничен брой шансове чрез "уайлд кард“.
Но това упражнение трудно може да се нарече ефективно.
Къде е "инвестицията" на хотелиера?
Сега като ги наближава "жегата" почнаха та намират правилните решения, рядко, но взе да се случва в последните седмици.
Не става дума за нещо, което е срещу децата", заяви бившият образователен министър проф. Тодор Танев, пише news.
Първо целуват кръста после демокрацията.
Няма такъв,ще е този които ни наложат.
Освен това споделяме с Испания желанието за по-силна интеграция в еврозоната", заяви финансовият министър Брюно льо Мер.
Да се надяваме, че г-н Макрон няма да ги спре обслужвайки чужди интереси.
Трябва да отворим очите си за тях".
Към този момент Народното събрание не е изпълнило конституционното си задължение и дори не е открита процедурата по отправяне на предложения за кандидати за главен инспектор и за инспектори (чл. 44, ал.
Последният (засега) мониторингов доклад на ЕК от октомври м. г. обяви, че макар пред страната ни да има още предизвикателства, препоръчително е наблюдението да падне, като се подмени с вътрешен мониторинг.
Санкции за забавяне на строителството на този етап не са налагани.
Рекламната агенция си пробутва стоката на всеки кръгъл час, като даже спря да отделя рекламно време на другите от шарената коалиция.
Съдът обаче отказа да я регистрира с мотива, че тя използва незаконно българското знаме в логото си.
Не съм тук да се правя на Майкъл Джордан.
"Смятам, че по един служебен и административен път се опитаха да отнемат на страните от Източна Европа конкурентните предимства", каза той.
Това положение в момента ще го влачим докато се открие ваксина или вируса изчезне сам.
Ще си ходи, ама с избори.
За пленарното заседание днес в залата се регистрираха само депутатите от ГЕРБ, „Обединени патриоти“ и „Воля“.
На клипа се вижда как учителка налага и дърпа за опашката ученичка, крещейки в лицето и неразбираеми думи.
В петък вятърът ще се ориентира от север и ще бъде слаб до умерен.
Ааааа- недей така- не са баш 1:1.
За седмица броят на заразените в страната е скочил с около 100 000, което съвпадна с отварянето на моловете, храмовете и ресторантите след наложената в края на март от правителството на премиера Нарендра Моди национална карантина.
Така детето ви ще има ясна представа за разликата между онова, което ни се иска, и онова, което реално е нужно да направим.
Това казваха различни вирусолози в много европейски страни, но никой не ги чуваше.
Ама ЕС това онова, че той ЕС откога им казва, че сме една корумпирана държава, да се трогнаха?
Рекорд в продажбите отбелязоха някои аграрни сектори.
Изгладняващият рублетариат е на амбразурата да спасява една от малкото останали му надежди - АЕЦ Беляне.
И се обърна с апел към политическите лидери да не се занимават с медицинската страна на кризата.
Непосредственият риск от недостиг от лекарствени продукти в резултат на COVID-19 в краткосрочен план е минимален, категорични са фармацевтите.
Малко след 7 сутринта на 13 август Мавродиев праща съобщение до медиите от поща в gmail.
Казвам го всъщност не на теб,а на нормалните българи.
Преди няколко седмици отмениха Юве-Наполи заради заразени в Наполи.
Аз им обяснявам, че ЕС стои плътно зад Борисов и Пеевски а те неееееее, не било възможно.
Строителството започна в събота, макар премиерът да бе обявил за начало на строителството 21 януари, а после и следващи дати.
Източници на Reuters казват, че се обмисля изместване още по-рано на началото на вечерния час, който сега е между 21 и 6 сутринта.
В момента проектираме и нова детска градина в с. Бенковски, като за строежа на двете детски заведения много разчитам на помощта на държавата.
Само ще добавя, че не е съвсем сигурно, ако има референдум какъв ще е резултата!
Тя намира време да се прибира в България, а дори и далеч от родния дом пак спазва всички традиции, когато става дума за празници.
Другото е, че ако руснаците имат интереси тук най-вероятно са си изпрали парите и те са проформа български.
Боровинките съдържат и високи нива на витамин С, който има редица ползи, включително поддържане на имунната ви система здрава.
ESPN дори посочва, че клубът подготвя дългосрочно предложение, според което нападателят да играе първо за "Сити", а след това да премине в "Ню Йорк сити", който има същите собственици.
Аз не мога да разбера защо панелкаджиите си мислят,че в българските села живеят аборигени.
" държавността е оттекла неудържимо чрез сливане на всички власти в една и България е вече само територия, в която някаква видима власт се е поставила в услуга на волята на невидим кукловод.
"Със собствени средства през годините са направени козметични ремонти, които не отговарят на нормите за безопасност.
Отборът на Фортуна - Бургас вдигна титлата от турнира по футбол на малки вратички за ветерани, провел се в Стара Загора.
С 20 млн. паунда ще се насърчава "зелената" енергия в авиационния и морския сектор.
Психоложката Августина Косачов и сърдечният хирург Леополдо Луке са разследвани, тъй като именно те се грижеха за последно за Марадона.
Чувам, че цената на газа ще е по-висока за симпатизантите на ГЕРБ.
Е, кмето изгоре - как така ще има земетресение без разрешение?
Неофициално се спрягат имената на Искрен Веселинов, който е съпредседател на парламентарната група на Обединените патриоти и на депутата Емил Димитров, известен като Ревизоро.
"Община Пловдив ще осигури топъл обяд за 2700 социално слаби пловдивчани.
Значи ония двамата дебили на плажа са разигравали пиеска, поставена предварително от Радев и Христо Иванов?
Гръцкото министерство на транспорта представи нова стратегия за ограничаване на жертвите на пътя.
Подходяща професия: Застраховател – за да плащате колкото се може по-малко и колкото се може по-късно.
Последният му трудов ангажимент бил като кондуктор в автобус, но работодателят му получил сигнал, че мъжът продава билети на пътниците с еднакви серийни номера и незабавно го освободил.
В следващите месеци предстои съвместно с БЧК да бъдат раздадени 6900 тона хранителни продукти на стойност 17 млн. лв., с които ще бъдат подпомогнати около 500 000 души.
Мхм, дори и лебедарите от метежа се усетиха за какво ги ползват.
Вкарай го в затвора, сложи го в единична килия и му дай чаршафи.
Дневник няма нищо общо с американските интереси.
Инспекторатът по образование направи проверка, изясниха случая с ученичката и учителката и заключиха, че вината на преподавателката не е чак толкова голяма и директорът на училището ще я санкционира с най-малкото наказание.
Освен това голяма част от потребителите не пътуваха в чужбина и така се задържа засиленият интерес към радиорекламата", обяснява още Тихомира Трайкова от Argent.
Когато даден търговец, особено в малко населено място, няма как да има голям оборот, нормално е неговата надценка да бъде по-висока”, посочи пред Нова телевизия председателят на Асоциация „Активни потребители” Богомил Николов.
По традиция, кандидатките се включват в турне из цяла България, като за горещите си представяния избират само топ клубовете в страната.
Затова приемаме по-рестриктивни правила за културните събития, спорта, младежите, увеселителните паркове и училищата”, заяви белгийският министър-председател Александър де Кроо.
"Борбата е безмилостна, жестока" Голям апартамент купи, голяма сума не плащай!
Вероятно чрез репресии и въдворяване в Колима ли?
Който няма/свършила му се картата-някой друг плаща за него и му взима парите.
Познаваме тук една холандка, първото дете момче, умира при раждането, след това жената осем момичета.
От Районното мюфтийство изказват огромни благодарности на Община Варна за съдействието.
Който и да разследва, вече има давност.
Свиване на грантовете във възстановителния фонд би било лоша новина за България, след като премиерът Бойко Борисов замина за Брюксел, застъпвайки максимално лесен достъп до парите от този пакет.
Естествено, че чрез асимилация.
Колата е собственост на сина на депутата Даниела Савеклиева - Калоян.
"За нас това би било огромна стъпка, която изисква много сериозно планиране и съответната подготовка.
Много добра статия, браво.
Нали ти си колега с Бастун?
И то не че нещата от СССР са били кой знае какви.
Едни и същи листовки им раздават на Копринка.
“ Много ти лабава защитата”
В близките дни се очаква пиринци да приключат сделка с играч и треньор от острова, които ще се присъединят веднага към отбора.
Церемонията ще е, когато страстите около коронавируса се успокоят.
Живеел с баща си.
Това се посочва в писма до премиера Бойко Борисов и финансовия, социалния, икономическия, здравния министри и този на културата.
Не навсякъде мерят, очаквах поне днес да е така, но уви.
Вучич вече обяви,че няма да иска нов мандат.
На сесия на ОБС: Спас Митев поиска връщане на точката с предложението за застрояване!
Пиян като кирка за малко не направи голяма беля в Царево!
Интересно е да се отбележи, че през този сезон Кабаков е ръководил 4 срещи на "армейците" и те не са спечелили нито една - загубиха с 1:3 от Черно море у дома, след което наредиха ремита с Левски - 2:2, 0:0 и 3:3, припомня "Тема: Спорт".
Това е решение, което по своята същност е от поколенчески характер, което значи, че ще е нужна надпартийна подкрепа.
Големият прираст на новозаразени в Германия, Швеция, Сингапур и Саудитска Арабия е сред мигранти и гастарбайтери.
Чавдар Войвода“, през февруари.
OTE влезе на румънския пазар през 2014 г., като впоследствие ребрандира двата си бизнеса - дружеството за фиксирани услуги се прекръсти от RomTelecom на Telekom Romania, а мобилният оператор Cosmote - на Telekom Romania Mobile.
"На свой ред ще запитам защо НАСА в продължение на 50 години не е считала луната за предизвикателство?
Председателят на комисията Антонио Таяни заяви, че днес е исторически, но мрачен ден.
Какви велики анализи с ЕВРОПЕЙСКИ ПАРИ, тоест и нашите.
Провал след провал, а някакви Кметчета им се възхищават на провалите.
Едит Квойцала от Халберщат (Саксония-Анхалт) стана първата жителка на Германия, ваксинирана срещу коронавируса, съобщи вестник „Билд”.
През 2013 г. тя се дипломира като треньор в НСА, където специализира кинезитерапия и спортна медицина, след което започна работа в престижен йога център в столицата.
На церемонията по откриването бяха звезди на киното като австралийската актриса Кейт Бланшет, която е председател на журито, американският актьор Мат Дилън и френската комедийна актриса Людивин Сание.
Оновното разбира се трябва да идва от системата, а не да разчитаме на дарения и помощи.
В законопроекта са посочени ясно правните субекти, които имат право да извършват стопански риболов във водите на Черно море и река Дунав, като е направено разграничаване на юридическите лица, които имат право да се регистрират в ИАРА.
Обаче ако гласувате за мутрата-пенсионерите по 50 лв - продължава.
Колко скандали имаше през годините, за търгове?
Със сигурност засегнатите ще продължат да протестират.
Кузманов, който впечатли още в първия си мач преди няколко дни игра уверено и срещу 818-ия в света Козбинов.
На практика в момента нямат конкуренция.
Преди срещата делегатът Камена Георгиева връчи на капитана на Марица - Лимона купата за третото място, на което отбора завърши през миналия сезон.
А идиотизма се оказа по-заразен от коронавируса.
Когато "десните" влязоха в кабинета на Борисов, той беше истински Светец.
Верно си заслужавате 111 място!
Взета им е парична гаранция от по 1500 лева, обяви на брифинг директорът на СДВР старши комисар Георги Хаджиев.
Много долни коментари от хора/профили/, които уважавах.
И въобще всичко е преиначено, защото Туск е просто един партиен чиновник в Брюселя града.
Всеки ще си прецени и без, твоите агитации.
Разбирам, че такива станаха мнозинството от медиите по света заради навлизането на интернет.
От 1 до 15 юни мерките за задължителна самоизолация при пътуване няма да се прилагат по отношение на бизнесмени и служители в компании, базирани в България и Гърция.
Управленоието в момента се стреми чрез евтини селски номера да не си наруши имАнето.
Онова нещо, известно като премиер, наричано от някои Баце, от други тиква, от трети мутра, в никакъв случай няма да подаде оставка.
Само пази в тайна пристигането си да не се уплашат и да избягат.
Такава е политиката на почти всички балкански държави.
Заради някоя крава.
За ремонт на сградата са нужни поне 2 милиона лева и дори повече.
Сън дълбок бе нарушен,от кого ли и срещу колко?
Ъъъ, извинявам се, ама 800 000 милиона са точно 800 милиарда.
Не е ли забранено повече от двама възрастни да се събират на открито/закрито?
През 2015 г. полярна мечка измъкна чешки турист от палатката му в къмпинг северно от Лонгирбюен, забила нокти в гърба му, преди да бъде пропъдена от стрелбата на останалите туристи.
Част от болните са били заедно на почивка", каза още той.
Това значи, че Столична община ще плаща за поддръжка на пътищата по тези отсечки.
Щото ги бива в планирането.
Последният разговор най-вероятно е проведен с бащата на Боян и Цветомир - Стефан Найденов, който обяснява на Божков, че синовете му отказват да се видят с него.
Искаме само държавата да помогне на служителите ни.
От 4 януари "Канал 3" става "Нова нюз"
Едно от малкото разумни решения на този парламент!
Щото 15-20% пак е нещо.
За да развием този аргумент, в началото се позоваваме на двама от най-ярките критици на либерализма в Централна Европа.
Другите могат да се разхождат и по променадата, но море няма да видят.
Това не само не пречи на властта, а напротив - случва се с нейна подкрепа и често изпълнява именно нейните поръчки.
И в момента плащам по 180 кинта на месец за гараж в "елитния" столичен квартал Лозенец.
После само ни кажете за колко месеца сте си избили инвестицията от спестените сметки.
Във всеки съд у нас ще има дежурен състав, но свободното движение на адвокати, вещи лица, граждани и подсъдими ще е забранено.
Трябва да има административни санкции, но, от друга страна, трябва да се съблюдава и решението на съда и да се прецени тежестта на тези административнонаказателни разпоредби, посочи тя.
Какви елитни говеда имахме.
Има биологичен часовник, който не се връзва с измишльотините на болни мозъци."
Специализира в Римската академия за изкуство и култура при Борис Христов.
Той има антистресов ефект и успокоява тялото не по-лошо от ментов чай!
Така, че се изтърка тази опорка както и че цветът на нацията бил напуснал.
Изобщо- гледат себе си.
Доста уж ботевисти се пребоядисаха и ви станаха дори тартори и незнайно защо започнаха да наслагват омраза към нас.
Активните операции, както е известно, са кредитите, а пасивните – депозитите!
Това са "МАК" АД, "Аполо" и "Аглика", съобщиха от правителствената пресслужба.
С решение на кмета остава да функционира и Дневният център за деца с увреждания, който се намира в ДГ “Калина”.
Тази руска кукувица още ли се подвизава в медиите.
Но след това и до този момент, изглежда, се наблюдава по-скоро значим спад на общия брой престъпления, поне според предварителните данни от полицията.
Защото в нея няма никакво светотатство, тя просто разширява библейската мисъл.
Два часа по-късно Божков започна среща с феновете с кратко изявление точно по тази тема.
Възстановяването на разделението на властите, връщане на доверието в парламента като основна институция в парламентарната република.
ЕС не е загубил доверието на страните членки независимо какво се насажда от анализатори като господина.
"Деконструктивната политика на БСП, подкрепяна от ДПС, да доказва, че парламентът не може да работи днес, доведе до жертва на парламентарния контрол.
И нищо общо нямаш с медицината!
Костов не се заблуждава.
Европа откри (две) Америки.
Браво на жената трябва да се помага, но ако бабата нямаше пари и отидеше при тях за помощ щяха ли да и помогнат?
"В подземията на тази сграда /б.
Комисия очаква забавяне на инфлацията в България от 2,5% през 2019 г. до 1,1% през тази и през следващата година.
Щото иначе без манипулация като спечелеше феминистката комунистка, нещата щяха да цъфнат и да вържат.
А падането на цените на въглеводородите е наградата за Русия.
Има и много страни, за които колетите са напълно спрени.
Лежащо болни в болницата в Гоце Делчев са 43, като разполага с 8 свободни легла.
Ето ти един модел с данни.
Алекперов да не се окаже взривен катализатор на едни процеси, които всички чакаме от 30 години, свити в мазето: мутрите да се самоизбият отново.
След бронзовия медал през миналата година в младшата възраст сега Теодора завоюва златото с убедителна преднина.
Нека да видим какво ще направят с увеличението следващата година - дали ще увеличат пожизнените възнаграждения на академиците или минималните възнаграждения на младите учени", коментира Вълчев.
Рано или късно пръчката ще се обърне срещу теб и ще те боли.
Това е вицът на годината!
И всичките тези из.
Страх ме хваща в какво общество живеем.
Защо така с лошо, бе Румба?
С какво ще го запомните?
Забранено е със заповеди на министръра на образованието, министъра на младежта и спорта и министъра на културата.
ЕГН-та, задължени лица, различни сметки за фиш и акт, кому са нужни тия глупости?
Според германската Служба за защита от радиация, пътуването със самолет обаче е напълно безвредно дори и за бременни жени и малки деца, тъй като дозата на облъчване е съвсем минимална.
Героите на "Македония" са българи и са се борили македонските земи да бъдат присъединени към България.
Кофти компания сте подбрали!
Та по негови думи, лечението в Австрия му беше излязло по-евтино от парите които му искали в България, да не говорим за отношение, условия и грижи на медицинския персонал.
Не гони инзекта, той е на работа тук!
Той не беше сред първите световни лидери, които поздравиха новоизбрания президент Джо Байдън.
Рано си е заминала."
Студентският дом е на площад "Народно събрание".
Опресни си познанията относно официалното становище за опасността на този вирус и после лъжи из форумите.
Младен Маринов припомни, че вече има задържани четирима души за нарушаване на карантината.
Проблемът е че докато разни държави си играят на империи като Русия, САЩ, Турция или СА, мир по света никога няма да има.
Подминаването са се превърнали в норма.
Изследването препоръчва като помощно средство при лечение на депресия.
След като Брекзит се осъществи ще могат да предоговорят условия и тарифи.
Желязното длето не дава възможност за такава филигранна изработка, необходими са инструменти от закалена стомана.
Иначе като производство май са на четвърто място в света.
"Първо не се знае ще прави ли партия, не се знае каква ще бъде тя, не е редно на база на лични отношения да се изграждат политически", отсече той във връзка с това, че не крие близки отношения с бившия заместник на Борисов.
Има ли човек със симптоми, веднага се тества и се проследяват контактите му.
И тогава е имало бежанци.
За себе си направих извода, че дарения трябва да се правят само на конкретни личности/каузи.
От инвеститора обясняват, че основно купуват българи от София и Пловдив за лично ползване - за home office близо до пистите, като засега не става дума за целогодишно живеене.
Това съобщи доц. Михаил Околийски, неин представител в България.
Продават ги на километри за разпъване с трактор, но няма на дребно от тях.
Данните показват още, че ценовият индекс на месото се е понижил с 2,7%, а експертите отбелязват, че частичното възстановяване на търсенето на внос от Китай не е успяло да балансира спада във вноса на други места.
В окупираните територии си извършват етнически чистки и тотална турцизация така че можеш да си сигурен чи там никой няма да каже и копче против Турция!
Искате да поднесете нови идеи в професионално отношение, чрез които ще откриете ново поприще за изява.
Сикаджията Божидар Стоицев, “баджанак” на Бай Миле и болничният бос Иван Стаменов, построил МБАЛ “Надежда” с пари от офшорки.
Бургазлията е задържан за срок от 24 часа.
Новият път е чрез рецептор на сиаловата киселина, присъстващ в тъканите на горните дихателни пътища и използван със същата цел и от вируса на Близкоизточния респираторен синдром.
Значи можело точно за един ден да се реши този проблем!
То не бяха статии за умрели бебета, хора на по 20-30 години: един безумен копи-пейст на или непотвърдена или недостатъчна информация.
Да си копаме дупки и да се заравяме сами ли?
Питай корейците от юга, дали са съгласни да живеят на север?
Вчера Софийски градски съд променя мярката за неотклонение на Стелингверф и го пуска под домашен арест.
Всичко може да сме, само Македонци не, така ли.
Добре е да не се смесва съзидателният интелект и разрушителният.
Отделете време за интелектуалните си необходимости.
На тях им плащат за писане, не за четене.
Едно дете в държавно/общинска градина/ясла получава между 500 и 1000 лева субсидия от държавата.
Но това не е толкова съществено в случая.
Явно бананите в магазина не разрешиха тия "проблеми"!"
Проектите са по-малки като бюджети, но са повече като количество.
Важно е да поддържам това ниво, нищо друго", коментира българският тенисист след мача пред БНТ.
Проблеми на клиенти с борса "Никеа"
Обществените нагласи в Германия към придошлите от централна Африка са по-позитивни, отколкото като чуят за българин и румънец.
"Говорихме и как да облекчим движението между двете държави в условията на коронавируса.
Русия, Русия е виновна!
Веднага след обявяването на резултатите от изборите избирателите посетиха гроба на Йон Алиман, за да поздравят кмета за преизбирането му и да почетат паметта му.
Това като поредната "пАбеда" ли да го броим?
Пред колегата Борис Георгиевски македонският премиер апелира за приятелство, обич и разбирателство между двата съседни народа.
Тя беше провокирана от въпрос на водещия на предаването "120 минути" по Би Ти Ви Мария Цънцарова, която замества заразения с коронавирус Светослав Иванов.
С колко е нараснала общата смъртност у нас в сравнение със сащия период на миналата година?
Как успяват ли - ами помислете и вие.
Всичко друго е фалшиво или тенденциозно.
Предвид горните обстоятелства, Генералното консулство на Република България в Чикаго (отговарящо за Средния Запад на САЩ) беше принудено временно да преустанови приема на граждани в консулската служба.
Иначе никой няма да се навие да попълва фишове/купува лотарийни билети/търка талончета.
Забрави за конкурси с поне 3-ма участници, който даде най-ниска цена.
Ами пратете данъчните и го запечатайте.
Дрегерът отчел 1,85 промила алкохол, а Драгиева отказала да даде кръвна проба.
Официална политика по македонския въпрос не се забелязва.
Хубаво е, че освен нашия ментор, и останалите съдии от Апелативния съд винаги откликват, когато имаме въпроси“.
И този път те обсъждат идеята си първо с властта.
Разпространението на вируса натежа на икономиките в Европа, като данните от четвъртък показаха, че германската икономика, най-голямата на континента, се свива с 10,1% през второто тримесечие спрямо предходните три месеца.
На въпрос дали е говорил с хора, които да помагат на "Левски", ако се смени собствеността, отвърна: "Да, но не искам да оповестявам нищо предварително.
Поради предателство турски заптиета се опитват да арестуват председателя на комитета в Копривщица Тодор Каблешков и на 20 април той обявява въстанието, за което уведомява околните села с прочутото "Кърваво писмо".
Еврокомисията ще представи детайли на 14 януари, но вече обяви, че възнамерява да мобилизира до 100 милиарда евро и че подкрепата от фонда следва да бъде предоставяна чрез програми на кохезионните фондове.
И се плаща за самолета.
И се къпете секи месец.
" също така опитват да прекратят тази обвързаност и да преминат към доставки на втечнен газ от Норвегия, САЩ, Каспийския регион, Катар или Източното Средиземноморие.
Напротив, вие си наглеете от 68ма година, пред къщата не е ваше място!
На 15 април 2020 г. Управляващият орган на ОП „Иновации и конкурентоспособност“ обяви за обществено обсъждане схема за безвъзмездна помощ „Подкрепа на микро и малки предприятия за преодоляване на икономическите последствия от пандемията COVID-19".
Тази база се нарича официално 4-ти авиоотряд на 40-и авиополк на Червената армия.
В момента подобни съоръжения свързват двете страни в Русе и Видин.
За скутери обаче може?
Той припомни протестите при лятната резиденция на почетния председател на движението Ахмед Доган край Росенец.
В болница съм, лекувам се, имам всички симптоми, включително и кашлица.
Русия постави рекорд в добива.
В много от случаите съответните предприятия притежават дялове в акционерния капитал на обслужващите ги банки.
А рейтинга на Тръмп някога надминавал ли се 50% освен във фантазиите на Размусен?
Това са действия на техен риск, каза още Захариева.
Това мисля че е част от целия план.
"Това представяне на отговаря на стандартите на "Ферари" и името на този отбор.
Я, понеже заговори за математика, подреди страните по БВП на глава от населението и сравни списъка с този от статията за нивата на корупция да видим дали ще откриеш някаква корелация?
Сиреч груповият имунитет, който се изгражда.
Три мача са, но колко общо са минутите в игра?
Засега пострадали при боравене с пиратки няма.
"По данни към тази сутрин са регистрирани 687 236 случая (на заразяване).
Нали и ресторантът им на Позитано е бил отворен (а може и още да си работи, знаем ли).
При представянето на картите изпълнителният директор на сините Павел Колев обясни, че основната задача в кампанията е засилването на връзката с привържениците.
Братле, може ли да преброиш колко думи си изцвъкал докато “не се занимаваш с мен”?
Българина плаща за настинка, парите се печатат от държавата и така роба плаща един път от джоба си с данъци и един път от създадената инфлация заради увеличения обем парична маса.
Не става само със земеделие, не е Средновековието.
Щото при всяко разногласие с наемателя, първото което той прави е да те топне в НАП, даже може да заяви, че и по-голям от декларирания наем плаща.
Според тяхната информация U-23 се намира на дълбочина над 50 метра, на пет километра от турския град Агве, а U-19 се намира на дълбочина около 500 метра, на пет километра от град Зонгулдак.
Въпреки това нивото на поръчките за автомобилни производители остана 12.2% по-ниско от това преди пандемията.
Тези, копираха опита на англичаните от лагерите по времето на англо - бурската война.
Едва 10% от запитаните твърдят, че условията, в които се отглеждат кокошките не са важни за тях.
Брей какви ангели невинни и небесни са попаднали несправедливо под удара на обществото.
"Ще се радвам да ме информира.
А къде ги четеш тези статии?
Създадоха раздори и разцепление в общинския съвет така както от години партията в Благоевград се разкъсва от крамоли, интриги, скандали и дори физически сблъсъци между отделни лидери.
Италианката Морена Коломби, на 59 г., например дава отрицателна проба на 16 март.
Те са форма за упражняване на натиск върху избирателите и възможност за опорочаване на изборите.
Те заблуждават: остави питомното и ще дивейш райски.
Всеки уважаващ себе си и аудиторията „философ“ ще види този факт, дори и ако не успее да го преработи като хората!
Изказването му идва на фона на нови призиви от феновете за смяна на ръководството.
Ама важното е да се правим на компетентни.
Забавянето на предоставянето на целия разговор е по технически причини, за което екипът на ТВ1 се извинява на публиката", посочват от телевизията.
Истината обаче е, че в очите на София той вече е "свързан с тероризъм".
Знаеш ли кои са днес на позициите на либералите от времето на Джон Кенеди, например?
Не,не, това е един колективен мосък, с няколко суича към централната им нервна система.
Тя все още не е изчерпала капацитета си, но тя е под огромен натиск", заяви Дончев.
Почти от всички оперативни програми обаче бяха пренасочени европари за субсидии във връзка с Covid-19.
Но трябва и народеца да се вразуми немножко.
Травел агентката ни щеше да полудее.
Полицията в отговор използва сълзотворен газ, опитвайки се да възстанови реда в града.
Добре че е Петя!
Картините на непоправимия оптимист и лечител на душите Росен Рашев – Рошпака ще ни усмихнат със "Слънчевото семейство на шивача“, със "Закрилникът на крачещата риба“ и портрета на "Две докосващи се душици“.
Не ставаше въпрос за африканци, а за ескимоси.
Същевременно, износът на домати, зеле, краставици, тикви, пиперки, моркови и сладка царевица се увеличава в границите от 4% при доматите до над тринадесет пъти при сладката царевица.
Вярваш ли, че подобни хора ще спазят доброволната, препоръчителна 14 дневна карантина, ако се върнат от гореща точка?
По този начин компанията им гарантира спокойна работа и сигурност, а производителите имат възможността да се съсредоточат върху качеството на продукцията си, вместо в постоянното търсене на пазар.
Междувременно агенцията предаде, че при друг инцидент в Австралия рибар е станал жертва на риба.
За разлика от пенсиите тези обезщетения и сега можеха да бъдат спрени за извършване на проверка.
Сега вече и ЕК започва да помага.
В нея участват шефът на НСО, главният секретар на МВР и председателят на ДАНС.
Е, ти си пък дежурен рублофил, ако това те прави горд.
Патронажна служба към Община Поморие приема, обработва и изпълнява заявки за покупки на хранителни продукти и стоки от първа необходимост, включително лекарства.
В България единствено лекарствените продукти без лекарско предписание могат да бъдат разпространявани по интернет съгласно Закона за лекарствените продукти в хуманната медицина.
Ползата от носенето на маски е същата, както и от карането на фарове на слънце - никаква.
Не е ли противозаконно да оправдаваш действията си, като се позоваваш на отдавна приключени случаи?
Пътните настилки в цялата област са мокри.
Да не са много скъпи.
Не знам какви колеги сме, но знам със сигурност, че мутрата Борисов нарече Председателят на Българския парламент, ".
Тази омраза сплотява тези партии, които в НС се подкрепят като сестри.
За децата бяха приготвени занимателни игри на открито за летящите бозайници и арт ателиета.
Това ще се случи с промени в Закона за предучилищно и училищно образование, които ще заместят сега действащите наредби.
Тя била отглеждана от живеещите в къщата.
Ломбардия е гъсто населена област със застаряващо население.
Общо за област Бургас случаите с регистрирани положителни проби за COVID-19 към момента са 1708.
Индийските власти преследват, след поредно смъртоносно нападение, тигър, който уби осем души за две години, предаде Франс прес.
Има свобода на движение, провокират се полицаите с цел.
Както искат, така да се наричат.
Още от самото начално от ведомството ясно дадоха да се разберат, че търг няма да се организира и че имат предвид точно определен производител на оборудване.
Красота и външен вид: Денят е благоприятен за всякакви водни процедури, за посещение на сауна или парна баня.
Всичкото това са полуцинични, но горчиви разсъждения на професионален туроператор, по професия археолог.
Първото предложение е осигуряване на справедлив преход за работниците, но и за самоосигуряващите се лица.
Направо слагай Доган за шеф на този специфичен холдинг!
А пуяк съм виждал!
А именно самоизолиране, за да не се заразял някой или за да изчака да види дали е заразен.
Земетресение с магнитуд 5,2 по скалата на Рихтер е регистрирано в Хърватия.
Аз бях в подобна на твоята ситуация; имах само 2G сигнал!
Нинова бе категорична, че в областта на социалната сфера мерките, които управляващите предлагат са временни и предизборни.
Да оставим настрана лиричните заигравки с шофьор на линейка.
"Вашите картини създават хармония, красота и настроение.
Стратегическият съвет към президента Румен Радев разкритикува модела на управление и призова за "дълбока реформа" в държавата.
Предните бяха овладени навреме, защото имаше адекватни действия, не уволнени пандемични щабове, защото "не ми е ясно какво правят и само пречат".
Нали се сещаш,че диктаторите на специалното положение първи ще го отнесат по време на специалното положение или веднага след него?
Разчита на социалисти и либерали.
"великият ви Костов навремето не направи и един ред тухли строителство,защото беше ангажиран с приватизацията"
За испанската администрация не знам, но вие изнемогвате при обработването на едно изречение.
Сигурно той ходи без маска и чака да се зарази, за да стане безсмъртен.
За мен подобна идея е немислима.
"спад - при производството и разпределението на електрическа и топлоенергия и газ - с 9.6%.
Когато някой казва шега, очаква останалите да я оценят.
Светланка малко тича пред вятъра!
Годеницата на убития саудитски журналист окачестви като фарс обявените присъди, предаде Франс прес.
Според анонимните твърдения в интернет от 2 години Динко захванал друг нелегален бизнес.
Къде се намираш и какво ти пише на пашапорта?
Вчера отлетя чартър /частен полет/ за Австрия с български и румънски гледачки на възрастни хора.
Щото Байдън не ми се вижда човек,който ще се противопоставя на исканията на съпартийците си.
Любомиров депозирал печелившия фиш и собствената си банкова сметка в тотото с цел да получи печалбата.
Не мога да кажа откъде, но имам достоверна информация за това”.
Съобщава се, че демонстранти са атакували централата на телевизия CNN в Атланта.
Той стана депутат през 2007 г. от Хърватския демократичен съюз - партията на Грабар-Китарович - но на изборите се кандидатира като независим.
Просто ще ми е радостно да гледам сълзи и сополи.
Мили, кой е казал, че е глагол?
Заради проблемите на Западните?
Той заяви, че от цялата ни възрожденска история и Съединението сме научили, че лъжите, хитруването, репресиите и политиканските интриги не могат да спрат събуден народ, който е поел към осъзнатото си бъдеще.
В ОПОС 2014-2020 няма поставени количествени цели за намаляване на загубите по водопроводната мрежа, допълват те.
В своите пътувания той се движи от място на място без предварителна подготовка.
Божков: Викам, чай да ти звънна, да, да ти звънна.
Перничанин на съд за незаконен добив на дървесина, управление на автомобил с чужди номера и без книжка.
Пет са новите случаи на COVID-19 по данни на Националния оперативен щаб.
Отговора е " Ами не може.
Именно това се случи след дългия разговор между номер 1 в света и отговорните лица, което прати Кареньо Буста на четвъртфинал в турнира.
Тиквата си е най обикновена мутра, за която разделение леви, десни няма особено голямо значение.
А той е именно България да е силна, икономически и военно стабилна.
Ако някой не си е платил таксите, ще му се вземе лиценза, фирмата си е негова", коментира още премиерът.
"Може да разкажете на жителите на гостите на Варна и целия регион, че всичко това отиваше в морето.
На финала Роглич пристиигна с 15 секунди зад Лопес, а Погачар на 30 секунди.
Разбира се всичко с съгласието и съдействието на националните предатели у нас.
Толкова са ни свързани икономиките, че дори и държавите, които не затвориха дейности са пострадали икономически, коментира още Захариева.
За разлика от нас, те имат огромна територия.
Проф. Радулов подчерта, че нищо няма да се промени от организационна гледна точка като използване на жандармерията и на специализирания отряд.
Имам спомени, но само толкова, че преди петнайсетина години водолази поставиха полимерна мембрана на стената на язовира.
Не се познаваме, защото вие ни мразите.
Палмата на първенството като най-добър ски курорт в България се присъжда на Банско за осми пореден път, и то от най-високата инстанция на туристическата индустрия – Световните ски награди.
По-рано днес, в коментари в Туитър, Тръмп нарече протестиращите в Минеаполис "бандити" и заплаши да постави града "под контрол".
Вчера бяха минати всички граници.
Някога са били няколко хиляди, но от едрата шарка, туберкулозата, сифилиса и разни други европейски подаръци, а най-вече от водката, са измирали и измират с цели поселища".
В англоезичната литература респиратор е просто маска за обдишване.
Но ако имаш накой линк побликувай, че да се посмеем в форума още!
За 2019 г. жертвите са 623.
Борисов: Няма да подадем оставка и ще.
Динозаврите са били грешка на природата - прекалено големи, и много трудно изхранване.
"Наистина е като на война": Доброволци носят топъл обяд на лекарите в "Св.
Това са средства, с които можеше да се построи цял един нов лъч от метрото!
Всички останали биха били драстични - затваряне на търговски обекти или пълна карантина на цялото населено място.
"Каквото падне зимата като дъжд, ще го дадем на земеделците", обеща Димитров.
Борисов (и другите преди него) не казва исттината какво къде е обещавал.
Е няма, ще започнат да ги хвърлят по стените на някоя сграда, язък за бонбоните.
И трите са правилни.
Тоест 42% годишна смъртност е нещо нормално.
Да посочим само няколко.
"Прекалено рано е да кажем дали "Лудогорец" напипва своя ритъм.
Отвеждане от делото си направи и прокурор Калоян Ангелов, тъй като адвокатите Лулчева и Доковска, които защитават подсъдимия Милен Б., са били и негови защитници, с които той е поддържал също и лични отношения.
Наистина изглежда странно, че след 45 години членство те могат да предложат на Канада условия, каквито не биха предложили на нас"
Кога ще се потърси лична отговорност на разните му оторизирани от герберята наглеци и престъпници?
Медиатори се опитват да ги приберат по домовете им.
Кметът на Варна Иван Портних инспектира работата по инфраструктурните обекти в кв. „Аспарухово“.
В Москва има 11 ТЕЦа на газ.
Спипаха софиянец с марихуана на к-г "Градина"
Това е първият слуàй в историята на ЕС ( а тя не е малка) в която някакъв прокурор се оплаква от президента на дадена страна.
Втора остана Марта Басино (Ит), а трета Федерика Бриньоне (Ит), която в края на сезона триумфира за първи път с голямата световна купа.
Герб пак ще са първи на изборите, а вие сините комсомолци пак ще гоните 3%.
Изяснена била самоличността на неправоспособния водач- 16-годишен с постоянен адрес в София.
Филмът е част от селекцията на IDFA - Амстердам, ДокЛайпциг, Седмицата на критиката в Кан, филмовия фестивал в Локарно.
През миналата година у нас са гостували 77 098 човека от тази страна.
"Светската власт бе завзета от Великия господар (султана), от когото съобразно турския обичай днес са назначавани всички чиновници, въпреки че свободно се позволява всеки да живее според своя закон."
Който и да е, БТВ отново обърнаха резбата и вече са от "правилния" отбор.
Впоследствие, когато човекът отива да върне конкретната сума и лихвите, му обясняват, че това няма как да стане.
В столичния квартал "Манастирски ливади" започна строителството на първата детска градина.
Номера обаче не мина.
В такива моменти си казвам, че не е чак толкова вредна тази машинка.
Предстоят още бъдещи срещи, които ще се провеждат не само в Общината, но и на място, с колективите на всяко едно здравно заведение с цел подобряване работния процес и условията на труд.
Това също създава трудности.
През последните 30 години от историята ни са извършвани множество безобразия със законодателството най-вече относно съдебната власт и то в частност работата на съда.
Сиреч, прокуратурата ще свали обвиненията!
Трябва да се молим на заведенията.
Новото попълнение на втородивизионния ЦСКА 1948 прояви сериозен оптимизъм за предстоящите мачове на тима през пролетния дял във Втора лига и най-вече за Купата на България.
Същите тези компании в рамките на тази година торпелираха 3 законопроекта застрашаващи техните интереси.
Икономистът Ерика Грошън, оглавявала статистическата служба на правителството на САЩ, а сега преподавател в университета "Корнъл" в щата Ню Йорк, казва, че икономиката на практика е поставена в "изкуствена кома, за да се излекува от пандемията."
За момента, в южния град ситуацията е овладяна и спокойна.
Аз и сега съм гневен!
ЕърбиЕндБи ти връщат само половината пари, самолетните билети изгарят почти нацяло ако са от най-евтините.
Калинките са толкова некомпетентни, че дори почва да не е забавно.
Да като сте селянка имате, но гражданите сме без къщи по селата, но сме израснали в парковете и пясъчниците и не сме умряли.
И ЧМР съм писал - ако напускам испания.
А във Великобритания заместник-министърът на здравеопазването и депутат - Надин Дорис се оказа заразена с новия вирус от Китай.
В конкретният случай обаче имаме пълно порно.
Говори се за създаването на втори градски център в района на Гладно поле.
"Първо, смъртните случаи и хоспитализациите намаляват;" Те намаляват по цял Свят, не само в Швеция.
Дотогава Кънев, всъщност, също е бил член на това ръководство в качеството си на заместник-председател на ДСБ заедно с Петър Москов.
До тази развръзка се стигна благодарение на съдебно решение на апелативния съд в Брюксел.
Аман от калинки, ще се счупи клона!
Сдружението беше обявило за свои приоритети да работи за евроинтеграцията на България, за развитието на гражданското общество и за свободната конкуранция, а всъщност ологархичният модел, който те реализираха работеше точно в обратната посока.
Вирусологът Питър Дашаг отбелязва, че всяка година между 1 и 7 млн. души в Югоизточна Азия, които живеят или работят в райони с много прилепи, се заразяват с коронавирус.
Благодарение на това успяхме да задържим оборот и да не уволняваме служители.
Продължаващото напрежение между губернаторите и президента Жаир Болсонару допълнително усложнява ситуацията.
Проверката е извършена в района на балнеолечебницата в Кюстендил.
Или да са си в парковете където им е мястото, не на средата на булеварда( градинките).
Той показа очила, с които се възпроизвежда зрението на човек, намиращ се под въздействието на опиати.
Милиони години еволюционна конкуренция са накарали микроорганизмите да произвеждат антибиотични съединения за борба със своите съседи.
Сега можем да очакваме да се напишат я нов Наказателен кодекс, я кодекс за административните нарушения и наказания.
Ананиев лечение COVID-19 две лекарства!
Това автоматично води до отказ от бъдеще като народ.
Сега тя е готова да навлезе в нови градове, обясни пред Bloomberg TV Bulgaria, оперативният мениджър на Lime за България и Гърция Петко Анчев.
Антипатичен ми е. Другаря Анещи бе комсомолски кадър от Пишещи машини.
Какво се случи когато създадоха Държавна агенция по безопасност на движението?
Тази гъвкавост има за цел да ограничи наличното предлагане във всеки сектор, което да доведе до балансиране на пазарите.
И ето го резултатът - мутри и комунисти се упражняват на гърба му, лъжат го и го закопават.
Министърът на образованието е категоричен, че нулева година няма да има.
Явно мазохизмът е част от манталитета ни.
Според омбудсмана има проблем с необходимостта от това минималната пенсия да бъде изравнена поне с прага на бедност.
За пръв път от десетилетия имаме адекватна и достойна позиция, дано не се огънем под този и подобен натиск!
Без цигански катун в близките 20 км."
Вярваш ли му, че е фейк нюз?
Какво армейци бе човек?
И защо няма черни в посолството?
Доган мисли, за разлика от бибитко.
Съжалявам ако причинявам кофти енергия с този пост, но въобще не знам откъде и откога съм лепнал това.
"Какви линкове те вълнуват?
На български под "редовни" избори се прави разлика с "предсрочни".
В Испания ситуацията с коронавируса е особено критична.
Напоследък прокуратурата постановява огромни парични гаранции за обвиняемите си, но в този случай обвинението си е направо скалъпено.
"Европа и светът са в криза, а българското производство расте.
Ще сменим хората - проблемите ще останат.
Фотография от Казахстан ми припомни за пътя на прадядото, дядото и бащата на Аспарух, които са ни извели на запад от Черно море, съвсем в Европа.
Само парите в чекмеджето, които видяхме от снимките, са достатъчни да покрият въпросните 50 лева на 40 000 възрастни българи.
Към момента на сайта на Регионалното управление по образованието липсва информация за удължаване на ваканцията.
Преди дни в Дания се прие закон за принудителна ваксинация - очаква се ваксината!
Повод за проверката е жалба, подадена от директора на градината в края на миналата седмица.
Според работещите по рекламните и маркетинг агенции Телевизията няма никаква рекламна политика и не предлага такъв продукт.
Промените ще дойдат след вторник.
В два случая бизнесмени твърдят, че съдебните власти са заплашили да оставят техни близки без медицинско лечение, ако не подпишат, че предават активите си.
И когато те са 20 или 30, можете да представите това на обществото като доказателство, че нещата са под контрол.
Къде са ти се оформили светогледа и разбиранията за света?
Компютъра сам по себе си е нищо.
Само 1 процент.
Пари срещу реформи, но къде?
Затова когато и да започне лустрацията, няма да е късно!
"Благоприятни тенденции са налице и при повъзрастовите показатели за детска смъртност - неонатална и постнеонатална, които също намаляват", се отбелязва в доклада.
По думите му електронното направление технологично е готово, но проблемът е, че НЗОК тупа топката и бави нещата.
Подвеждам те към това, като коментираш (и като мислиш по всекидневието) да си обръщаш мисълта и гледаш какво се получава.
Нещо което не трябва да става.
Извънбрачният син на Арнолд Шварценегер публикува снимка, на която копира позата на баща си, станала емблематична за културистите по целия свят.
Разбираемо е същите тези хора да са много разочаровани от преизбирането ми за кмет и от това, че жителите на община Тетевен гласуваха на мен и екипът ми безпрецедентно довери да продължим започнатото.
Има много да се разказва по тая тема," подхвърли Борисов.
Няма път назад.
Сред облагодетелствалите се от парите на Сорос е самият Виктор Орбан и неговата партия "Фидес".
Просто като боб“, казва Камен Донев.
Но така всъщност се заразяват хиляди други напълно безпомощни хора в институции, където управителите нямат с какво да помогнат и се оплакват, че дори не разполагат с маски за лице.
Нямаме обективни данни за сроковете, в които се разглеждат заявленията за финансово подпомагане, но аз съм се сблъсквала с фрапиращи забавяния.
Айде да го дадем (Борисов) под наем на Лукашенко (в полза на държавния бюджет на РБ).
Заплатата на висш служител в ГДБОП вероятно е над 3000 лева.
От 1817 година Барб вече имаше зет - Луи дьо Шевине, когото ценеше като син, но така и не забеляза у него желание да ѝ помага, камо ли да я замени.
Кръстоносния поход поведоха два фейсбук-профила (на неизвестните за мен г-н Шкварек и г-жа Зикидис), масово препращани, лайквани и коментирани.
Тя им гарантира, че българските агнета ще бъдат изкупени за Великденските празници.
Най-голям брой на заразени с коронавирус през последното денонощие е регистриран в София - 40 души, следвана от Благоевград - 29, Пловдив - 20, Стара Загора - 16, и Варна - 14.
Но все по-голям брой държави премахват ограниченията и съществува ясна заплаха от повторни огнища на инфекция с COVID-19.
За щастие ние не сме дорасли до това.
Ползата винаги създава отношението, което се формира под неин диктат.
От наша гледна точка ние винаги сме гледали на технологиите като на нещо, което трябва да се използва за добро.
Аман от ненормалници със зомбирани от Ердоган кратуни бе.
Не мога да си представя, че това са хора на реда.
Във връзка с организацията и провеждането на изпитите от Националното външно оценяване за 7-ми клас и държавните зрелостни изпити за 12-ти клас са издадени 50 броя предписания.
Добре започна, но - пак заби нос в канавката.
А вандалите съвсем не са само чернокожи.
Прокуратурата започва проверка на "Хелпкарма"
Днес направи смешни всичките си опоненти, от обяд само квичите.
Можеш да продължиш да ни описваш и смъртите, предизвикани от бронхопневмония.
Определено си беше дълго, но за съжаление, вече изцяло го забравих.
Съгласен съм с Луджев.
Какъв комунизъм, освен че не са енергийно бедни?
Погрижете се, за хигиената си, МОЛЯ!
Лек и безавариен път, момчета!", написа във фейкбук Наталия-Димитрова Лазарова.
Тoй пиca във Фeйcбук и нaмeкнa, чe пoceщeниeтo нa бaрoвe e лeкoмиcлeнo в ceгaшнитe уcлoвия нa кoрoнaвируca.
Това са плановете на турският елит след като България се отвори за Света.
Обикновено, консервираните храни остават години, най-дълго, 6 месеца след изтичане "Най добро до", каза още тя.
Изходът е един и същ.
Ето това става бавно бавно бавно, но методично.
Има си начини да превъзпиташ хората да не крадат.
"Пирогов" получи от БЧК две специализирани палатки.
Кметът обяви какво ще се случи в Бургас през 2020-а!
Билетчето варира от 1 лв. до 2,50 лв. в зависимост от разстоянието и защото се оказа мисия невъзможна да има безплатен превоз, поради законови бариери.
Сега масивен радиотелескоп в САЩ в току-що отворената обсерватория „Jodrell Bank“в Чешир разкри точно какво се случва с FRB 121102, като откри още 32 излъчвания за пет години, които, по същество, изглежда се повтарят по образец.
Най-често обаче те са били принасяни в жертва, след което останките са били балсамирани от свещениците.
И като икономист ще ти кажа, че икономическото развитие не е самоцел и не трябва да е самоцел за никого.
Подадох им малко факти с 200. Те така са свикнали и обичат.
В крайна сметка, той поне няма скрит дневен ред и господари.
Среща-разговор за ситуацията в Перник организира тази сутрин премиерът Бойко Борисов.
Той изтъкна, че за пръв път от 1973 г. Великобритания ще е "независима крайбрежна държава с пълен контрол върху водите си".
А, да не забравя, и да запушим устите на простаците ни далавераджии-политици (очакваше милиони помощи заради заразените от Ковид-19), и може би част от договорените туристи ще дойдат!
Трябва да идеш в някоя болница да ги открехнеш лекарите, така ти казвам.
А щяха ли да я накажат, ако беше разговаряла на английски?
А на снимката на преден план - отново ЗАРАЗНАТА ЛЪЖИЦА!
В лошо финансово състояние - с отрицателно бюджетно салдо към края на второто тримесечие на годината се оказват 68 общини.
Ползва се до към 10 часа.
Освен това е на нормална за кандидат-президент възраст.
Твърди, че в Дубай Васил няма охрана, защото нямало от кого да се пази.
За умерена доза алкохол в изследването се приема употребата на 175 грама вино или 375 грама бира за жените и 350 грама вино или 750 грама бира за мъжете.
"ГЕРБ промени несъществуващ закон"
Откакто жените работят, семействата изчезват.
А вчера ми се стори, че чух как Лудогорец подписали с неандерталски футболист.
В интерес на истината градината с фонтаните в Петерхоф е по-голяма от Версай, и дотам.
Просто никой не знае за тях.
Вече показах данни за Атланта и Джорджия.
"Предприемането на действия за промяна в ЗОП означава признание, че преди това парламентът е приел лобистки текстове, което не е отговаря на истината.
Абсолютно вярно, ще се уредят една шепа фирми “от нашите”, всички останали ще бъдат погълнати от джунглата на бумащина и сложни административни процедури.
Вкарат ли ни тези чипове, едни момчета пред едни компютри, натискат едни бутони и всички започваме да изпитваме страх и паника.
България показва, че това е възможно - като просто прехвърля собствените си националистически възгледи за историята и културата върху друга държава и нейния народ.
Да се коригират сметките за въоръжаване и субсидиите на партиите до края на годината да останат нула лева, предложи още лидерът на "Воля".
Тогава отнасям по две-три каруци благопожелания, свързани с ходене бавно след мен, с венци и цветя или с роднини от женски пол, до девето коляно!
Като поразгледаш малко, тогава пиши коменатари.
Скоро за левчеЖивотът е прекрасен!
Унизително е заради цялостната политика за потискане на християнството в Османската империя.
WTI падна под 25 долара за първи път от ноември 2002 г.
В българския често превръщаме имената в нарицателни.
Здраве, обич и радост на баба Елена и на всички нейни близки, пожела заместник-кмета.
Тия по стълбите и те ли са фалшиви умрели?
Без да прекъсне ваканцията си.
През настоящия сезон 19-годишният страж играеше в Локомотив (Горна Оряховица).
Дебил, тотално си сбъркан и лекарства няма да ти помогнат!
Щом не заплашва глобализма и световний либерлизъм - халал да ѝ е.
Кои търгаши са гласували подобни закони, че най-висшите държавни институции да могат да продават терени публична собственост и да я превръщат в частна?
Предлага се въвеждането на алтернативни източници на отопление, съчетаващи енергийна ефективност с използване на енергия от възобновяеми източници.
В норматива се посочва, че официалните ветеринарни проверки за съответствие с изискванията на тази наредба, свързани с продуктите от животински произход за консумация от хора, се извършват без предварително уведомяване.
"Температурата ми лично беше мерена от доктор, докаран от Терминал 2 в присъствието на главния епидемиолог д-р Ангел Кунчев", разказа още журналистката.
Поне маски да носеха.
За незнаещите български език авторки на тази статия ше им кажа че думата "сепариране" на български е РАЗДЕЛЯНЕ.
Тоя беше представител на СИК в Шумен, така че не е забравил старите навици за силово застраховане!
Докоснали сте същината на проблема.
Да отпадне задължителното болнично лечение на пациенти със заразни болести.
Гимнастичките не са толкова опасни.
Аз мисля, че нещата може да са малко по сложни, и че това, което политиците ни сервират не винаги непременно отговаря на истината.
Яката дупара е тя.
Съветниците в Разлог трябва да се произнесат и по предложение за поемане на общински дълг за изграждане на Сепарираща инсталация на обект “Регионално депо за неопасни отпадъци”.
Какво да очакваш от столичани в повече - единствено нескопосани кавър версии на шедьовъра!
Интерактивен и site specific спектакъл, в който самата публика става главен герой, активен участник и сътворец.
Майката на Кристиян Николов, който се заби в колата на Милен Цветков зад волана на мощен джип, е участвала в схема за злоупотреби за еврофондове заедно с Миню Стайков.
Те знаят какво може да им се случи и за какво ще тракат белезници по върховете на властта, а както се вижда Румен Радев е решен да стигне до края при чистката на мафиотските формирования във властта като започне така желаната акция „чисти ръце „.
Това отблъсква инвеститори и публика, няма да говоря как се обезверяват футболистите.
Сред водещите икономики няма аналог - германският антикризисен пакет възлиза на 5% от БВП на страната, американският - на 11%.
Не са го уведомили в неделя.
Но поредният опит за лансиране на такъв законопроект приключи донякъде конфузно във вторник.
От днес пенсионерите в Сърбия могат да излизат не само за да пазаруват (както можеха само рано сутрин през почивните дни), а след дни ще отворят ресторанти и кафенета.
А какво предлага Да България?
Ерсой подчерта, че в момента хората са склонни да предпочитат собствените си страни за ваканции поради пандемията.
Един от показателите на кръвната картина е 21 147 при референтна стойност 500. Лекарите в ИСУЛ казват, че има съмнение за тромб”, обясни Галя Симеонова.
Парите му са, като всичко останало - некомпетентни подлизурки.
Светата обител наскоро прекрачва и възрастна жена, за да благодари на Бог, свети Мина и духовниците, защото се е сбъднала нейната мечта - да си има внуче.
Лъчо защо не е включен в анкетната комисия?
Ние, Холандското правителство и администрация, правим всичко по силите си за вашето добруване.
Ба си и неграмотните.
Никой не е длъжен и да се съобразява с извратениите ви.
Само колкото да и работи основната електроника, примерно 150-200 вата.
[truncated: 560,201 more chars]
