# Supplementary material for: Probing language identity encoded in pre-trained multilingual models: a typological view
Source: PeerJ Comput Sci. 2022 Mar 15;8:e899. doi: 10.7717/peerj-cs.899 (PMC9044357; doi:10.7717/peerj-cs.899)
Supplement: Supplemental Information 1 [file peerj-cs-08-899-s001.zip › Raw data or code files/multilingual sentences/Catalan.txt]

Setién, però, pot prorrogar el contracte un any més, cosa que haurà de negociar amb el nou mandatari.
Per nacionalitats, un 71% de la clientela ha estat espanyola, un 20% francesa i un 9% provinent d'altres indrets.
Sanitat ha notificat 4.581 nous casos de coronavirus des de divendres, dels quals 685 corresponen a les últimes 24 hores.
Volem fer un altre bon partit contra un equip gran per demostrar que anem millorant", ha afegit Luigi Datome.
Els futbolistes blanc i blaus han acudit a les instal·lacions de Sant Adrià del Besòs per torns, per respectar la distància de seguretat.
Abouyaaqoub va traspassar el control i va fugir a tota velocitat.
Així, a les Illes només es mantindran –com ja estava previst– les mesures restrictives a Eivissa.
Més tard, el 27 d’abril de 2018, l’Ajuntament de Barcelona va ratificar, definitivament, que la ciutat quedés lliure de cetacis en captivitat.
Diumenge a la tarda em truca l’Eduard Pujol i em diu que els focs són bestials.
És un repte molt emocionant perquè és nou per a tots”.
“L’os pedrer!”, exclamà l’Òscar, amb una expressió que sempre li havia sentit a la mare però que no arribava a saber d’on procedia.
Des del 15 de març, 1.178 persones que vivien en residències de gent gran han mort a causa del coronavirus, segons les últimes dades d'aquest dimecres del Departament de Salut.
La imatge de l'actor pujant les escales d'una terrassa idíl·lica a l'illa de Capri per consumar el trencament del matrimoni és d'aquelles que no haurien de faltar en un resum iconogràfic de la història del cinema.
Les proves ja tenen calendari i, de fet, com van anunciar els ministres de Salut i Educació, les famílies rebran una comunicació on se’ls indicarà l’hora i el dia en què els alumnes de més de sis anys hauran d’anar a fer la prova.
La tanofòbia és una malaltia més nova que l’anterior i la pateixen les persones que estan obsessionades amb la fotoprotecció.
I aquests últims anys hi ha hagut una gestió irresponsable que ha donat als jugadors tot el que demanaven i, tot i això, no estaven contents.
D'altra banda, per què es va canviar la idea inicial de només donar el resultat del segon test?
Els models també prediuen que, en cas de no prendre cap acció decisiva, les hospitalitzacions arribarien al màxim a mitjans de desembre, i les morts augmentarien fins almenys a finals del mateix mes, abans de començar a caure a principis de gener.
Poc després es va publicar un nou contracte, de 240.000 euros, en què l'adjudicatària era la Coordinadora del Tercer Sector, que s'està ocupant de gent gran que amb motiu de la pandèmia han estat traslladades a un hotel de Room Mate.
El dia 2 de juliol a les 03:21 hores a Encamp, la Policia va detenir 4 homes (20, dos de 21 i 23 anys respectivament) i 1 dona (20 anys), com a presumptes autors d’un delicte contra la intimitat i la inviolabilitat de domicili.
Si convingués excepcionalment l’atenció presencial per a aquelles persones que no puguin fer la presentació telemàtica, caldrà demanar a l’Institut al telèfon (+34) 973 35 04 03, en l’horari d’atenció al públic, des del mateix dia 27 de maig.
Per entendre millor la dinàmica del sector d’activitat econòmica més important de l’economia andorrana, és convenient fer una desagregació sectorial d’activitat més detallada.
"Aquesta diversitat ens fa millors", ha assenyalat Colau, que també considera que els moviments feminista i contra l'emergència climàtica "es donen la mà".
Aquest dissabte es farà el lliurament del segon val de 1000€ al senyor Josep M Sanjosé, que tindrà tot el dia per consumir-lo en botigues d’Igualada Comerç.
El CB Valls segueix en una ratxa positiva de resultats.
Es tracta de la major pujada en qualsevol mes de tota la sèrie històrica al conjunt de l'estat espanyol.
El pressupost d'aquesta edició serà de 2,16 milions d'euros, un 30% menys que l'any passat.
"Els homes de l'esquerra independentista i de la CUP, en aquests moments, encara no tenim una consciència prou assumida de la nostra responsabilitat en aquesta realitat"
L'exvicepresident també ha carregat contra el suport d'EH Bildu als pressupostos generals de l'Estat i la coalició dels socialistes amb Unides Podem.
Segurament haurà de passar temps per poder escriure una cançó sobre aquesta situació.
És realment fer extensiva al màxim nombre de veus aquesta mirada alhora generosa i crítica que sempre ha tingut la fundació.
“Jo ho vaig viure amb serenitat, perquè nosaltres no sabíem què hi havia als paquets, tot i que jo ho hauria repartit encantada”, explica una altra extreballadora, Anna Gómez.
Encara que no han transcendit els detalls, s'interpreta que els responsables del comitè han detectat que, per les restriccions, tenen dubtes que puguin arribar en les millors condicions físiques a Tòquio.
"Es tracta de formar una triple xarxa de seguretat per a empreses, per a les persones i per als estats", ha insistit la dirigent del govern espanyol.
En aquest sentit, ha admès que cal fer més feina amb accions comunitàries perquè la població prengui consciència de la importància de complir les mesures sanitàries per contenir el coronavirus.
Amb un pressupost comunitari que amb prou feines frega l'1% del PIB, de quina manera es pagaria?
Les administracions que tenen competències no s’impliquen i deixen sols els consistoris en la gestió d’aquest tema, que és molt complexe.
Aquest mateix divendres els ministeris encapçalats per Joan Martínez Benazet i Ester Vilarrubla han contactat amb les famílies per indicar-los que poden fer-se la prova preferiblement aquest cap de setmana o, en cas d’impossibilitat, el mateix dilluns.
Les temperatures mínimes seran de 6ºC a Andorra la Vella, 2ºC a 1.500 metres i 1ºC al Pas de la Casa.
En tots els casos, les mascotes vivien amb una persona afectada per la Covid-19.
Els alts càrrecs procedents de la Península deixaran de cobrar aquesta quantitat, un any després de la polèmica que es va generar perquè el rebessin càrrecs amb la residència fora de les Illes.
No és vinculant, però sí que pot condicionar la decisió que ha de prendre el govern espanyol.
A hores d’ara és evident que el clima està canviant.
Quina relació té amb ell?
Es busca la millor cançó sobre el tema del confinament, amb música original”.
L'atacant també ha ferit dues persones més –una de les quals es troba en estat greu– de manera aparentment aleatòria.
L’heroi o heroïna sempre s’ha d’aturar, només així pot trobar el camí.
Linde va manifestar davant el jutge de l’Audiència Nacional que el problema de l’entitat no van ser les seves provisions, sinó la falta de liquiditat.
Les empreses confien en una evolució més favorable de la marxa dels negocis i en un augment dels nivells d’obra executada.
Això és 25 nous casos en les últimes 24 hores.
També explica que encara no hi veu però, que tant ella com la seva parell, es van emocionar quan va aconseguir obrir-los.
Aquest txakra regeix el sistema digestiu (amb el fetge i el pàncrees inclosos) i els músculs.
Durant l'hora i mitja llarga que dura l'espectacle i guiant-se per les paraules de Passolini, JUANA DOLORES, massa diva per a un moviment assembleari busca escandalitzar, provocar i sacsejar el públic.
Hem ampliat fronteres, que també és un dels objectius de la jornada.
Esperem gruixos de fins a 3 cm a 2.500 metres.
Entorn de SCC s'assenyala amb alleugeriment el fracàs d'España Ciudadana, la plataforma auspiciada per Rivera que en algun moment es va veure com un possible competidor dels de Societat Civil.
"No s'ha sigut prou transparent", ha continuat Coronas que ha insistit que el govern de Colau "està sent molt irresponsable acceptant aquestes condicions a canvi de fer el titular".
Per això mateix no s'hauria de banalitzar, la pandèmia, fent-la servir com a excusa per evitar altres qüestions que requereixen l'atenció del govern, o per mirar de treure'ls importància.
Prèviament, se’ls hi haurà administrat fàrmacs potencialment efectius contra el virus i es farà un seguiment per tal de valorar si aquests fàrmacs han pogut evitar la replicació del virus.
L’obra, Galivances, és una peça escrita per a piano a quatre mans i piano sol i està formada per vuit peces que es vertebren a partir d’un fil argumental.
Haurem d'esperar que acabin els estudis, d'aquí uns mesos.
Costa Cruceros ha assegurat que no li consta que cap passatger estigui contagiat pel covid-19 i ha explicat que s'han fet revisions en cas de possibles símptomes.
Els responsables dels establiments lamenten que un mes després, "encara no disposem del producte i els proveïdors no ens saben donar una resposta concreta".
D’aquesta manera, la modificació de la llei preveu una reducció de fins al 40% de l’import de la sanció si es fa efectiu el pagament immediat de la multa imposada.
Després de l'explosió a la població de l'Ebre es precipiten els esdeveniments.
El consum global de les era, a 24 de novembre, del 6,7%, amb 217 autoritzacions acordades.
El seu director va convèncer les autoritats perquè li permetessin mantenir un quadre exposat i obert al públic (l’obra es canviava periòdicament per donar motius per tornar als visitants).
Freemuse precisa que arreu del món són molts els estats democràtics que utilitzen l’argument de la lluita contra terrorisme i la defensa de la seguretat nacional per limitar la llibertat d’expressió.
El conjunt blau visitarà en la cinquena jornada de lliga a la UE Castelldefels, un altre dels equips capdavanters del grup, que també es caracteritza per una gran fortalesa defensiva.
I després, el Brexit pot ser el primer pas perquè surtin altres països.
Si funda el nou partit, aconsegueix el que fa temps que volia: una formació política a la seva mida i sobretot en sintonia amb la seva posició, que és bàsicament tàctica i no estratègica.
“Perquè deixi de referir-se als seus pits com els seus tumors”
Segons una enquesta feta als col·legiats, només l'1,5% del total de participants se l'havien fet.
Els operaris municipals segueixen treballant per arreglar els desperfectes que encara són ben visibles al municipi.
Els esportistes sí que podran accedir a espais naturals com el mar, rius o embassaments, i podran usar els instruments esportius i l’equipament necessaris.
Perquè es suspengui un desnonament la petició l'ha de fer el llogater.
Al darrere s'hi trobaven diverses dirigents de Cs, entre elles Villacís, la consellera Marta Rivera i la líder de Ciutadans a Catalunya, Lorena Roldán, entre d'altres.
El PDECat, aguantant, guanya això.
Segons l'últim balanç del departament de Salut, dijous s'han notificat 2.146 casos nous de covid-19 a Catalunya confirmats amb una PCR o un test d’antígens (96 més que ahir), que sumen un total de 333.139 contagis des de l’inici de la pandèmia.
Això sí, la voluntat de fer el que calgui és intocable.
Els nivells de CO, en canvi, no van experimentar cap canvi remarcable.
Aquesta decisió, tot i que esperada pràcticament per a tothom, ha aixecat una nova onada d’indignació entre els partits i entitats independentistes de Catalunya.
El sistema de reserva prèvia també afectarà la resta de mostres del Palau Robert: La Transició vista per Carlos Bosch Incasòl.
Avui serà el dia més tranquil de la setmana, tot i que a estones el cel quedarà enterbolit o mig ennuvolat en moltes comarques de Girona i al Pirineu.
"Hi ha pisos de 60 metres quadrats on hi viuen 11 persones.
Així és com Puigdemont i persones de trajectòries i ideologies diferents vam crear Junts per Catalunya.
Sobretot, si es comparen amb les preses per la Xina.
Riva ha demanat “un respecte a l’especificitat que l’artista potser no factura o no treballa el mateix horari que un altre professional però sí que té la vocació de dedicar-se professionalment a aquest àmbit”.
Drago va cobrir un acte de la jutge Barrett aquell dia i una roda de premsa l’endemà a prop de funcionaris que no portaven mascareta i que després van donar positiu.
La resposta de Huawei no s'ha fet esperar.
Els ciutadans d’Israel confien en nosaltres perquè saben que els hem donat la millor dècada de la història d’Israel”.
Té l'esperança de poder emportar-se la casa i "que no agafi aquesta merdeta de Covid que se m'ha emportat el pare", afegeix.
Aquesta proposta plantejarà estendre els ERTO a la cadena de valor dels negocis afectats.
El Rondó para un mayorazgo, de la navarresa Teresa Catalán, originàriament escrita per a un quintet de cordes i flauta solista i adaptada a l’orquestra és "una obra contemporània i tècnicament complexa".
I el sentit comú és el que marca la frase feta que diu "esmorzeu com un rei, dineu com un príncep i sopeu com un pobre".
L’edat no és l’únic factor per calcular les taxes d’èxit.
Bassa també recorda a Sánchez que té el poder de "canviar les lleis".
Tal com ha informat l'OMS en la seva pàgina web, si no es presenten símptomes respiratoris característics de la Covid-19 (sobretot, tos) o no es té cura d'una persona que pugui haver contret aquesta malaltia, no cal usar una màscara clínica.
En temps de coronavirus, es tracta d’imprimir optimisme i renovar il·lusions al món escolar, de posar bona cara al mal temps i de donar veu als autèntics protagonistes de l’educació.
El president justifica aquestes noves limitacions en què la incidència de la Covid ha crescut un 27% en l'última setmana i que s'acumulen quatre dies consecutius amb més de 2.000 casos.
El nostre forma part dels que no hi han lluitat.
En l’últim dia, hi ha hagut 123 noves hospitalitzacions a tot l'Estat, 17 menys que ahir, i 20 ingressos en UCI, els mateixos que aquest dijous.
El conseller ha explicat que se seguiran en tot cas les indicacions que diguin les autoritats sanitàries i de protecció civil i ha posat en valor que fins i tot en algun moment Educació ha estat més estricte.
A partir d'ara, les opcions d’Enric són molt poques.
N'hi ha prou amb comparar els nivells de desigualtat estructural d'un país i el seu nombre d'interns per entendre que són un indicador permanent del nostre fracàs col·lectiu.
Avui Marcé ha defensat la necessitat de treballar per a la seguretat dels visitants des del punt de vista epidemiològic.
Pel que fa a la residències, la gestió és del Govern i l'àmbit educatiu, també.
Són col·leccions que es recorden amb amor i malenconia.
Després de passar pel quiròfan per operar-se de la fractura a l'húmer del braç dret, el pilot de Cervera ja ha rebut l'alta hospitalària i s'està recuperant al seu domicili.
La consellera de Presidència, Meritxell Budó; la portaveu de Junts i presidenta del grup municipal a Barcelona, Elsa Artadi; la coordinadora de Junts a Barcelona, Pilar Calvo; o l'alcaldessa de Vic, Anna Erra, són algunes de les candidates.
Molt poques van acabar tornant al seu poble.
Atenció Primària fa el seguiment de 475 persones en aquesta illa i de 3 a Formentera.
Concretament, es persegueix que els treballadors que hi porten més de tres anys passin a ser "treballadors amb igualtat de dret que els funcionaris de carrera estables".
El 40% dels aliments que es produeixen a Catalunya acaben a les escombraries.
"Espanya seguirà el criteri de l'OMS i dels experts.
La major part d'aquests diners, 65 milions, haurien anat a parar a Corinna.
Un indicador preocupant és la taxa de confirmats per PCR o test d'antigen (TA), que se situa en 1.130 a la Cerdanya i en 591 al Ripollès, segons les últimes dades de Salut.
També s'ha impulsat un pla d'ajudes per millorar finestres al Gòtic i al Raval Sud, que, dotat amb 200.000 euros, ha atès 61 sol·licituds i que, segons el govern municipal, és l'exemple de l'esperit del pla de barris, de fer microcirurgies.
La millora d’Ogura en el segon grup de la carrera va posar-lo contra les cordes.
A Espanya el 2019 es van licitar obres per valor de 18.545 milions d'euros l'any passat, un 11,8% més que l'any anterior, segons les dades de la patronal de la construcció, Seopan.
A la foscor no hi ha monstres i al quiròfan tampoc.
“Normalment, quan cuides tots els detalls, els partits cauen al teu favor.
Per això ha exigit a l'Estat que "no segueixi mirant a una altra banda" situant-se al costat de "les tesis de Vox, Pérez de los Cobos i la Guàrdia Civil", i que deixi d'avalar l'"extrema dreta".
El Govern defineix llar compartida com l'allotjament turístic que és l’habitatge principal del seu titular i que aquest comparteix com a servei d’allotjament amb terceres persones.
Amb aquesta incertesa, doncs, de cara a l'eventual sisena pròrroga, Sánchez prefereix anunciar-la assegurant-se aquesta vegada primer els suports.
El partit ha començat embogit.
I es manifestava perquè es revaloritzi el seu salari i es reconegui la seva feina.
Cinc anys després vaig tornar a Catalunya, primer a Santa Coloma, després a Barcelona i finalment el 1983 a la Pobla on he estat fins que m’he jubilat.
A més, s'investiga la seva possible relació amb altres fets.
Vull aclarir que NO em presento com a candidata a cap llista electoral.
Sorprenentment, durant l'any 2018 l'àmbit de la salut va ser el que va mostrar una proporció més favorable a les dones, amb més del 60% del temps, però amb l'esclat de la crisi sanitària la seva presència es va ensorrar fins al 35,5%.
Cal recordar que la primera onada s'estendrà al llarg de deu dies i es trobarà en funcionament de les 8 a les 20 hores.
I només cal voluntat per prioritzar l'adjudicació de recursos.
Fins ara només tenia un a Mèxic.
Entrevista a Josep Maria Monferrer, escolapi i líder veïnal de la Mina: «O fem una revolució, o sempre estarem dominats»; per Andreu Merino.
Els fets van tenir lloc el 29 de febrer.
Finalment, el dijous 13 de les 18.00 a les 20.00 hores, a les zones de terrasses de la parròquia hi haurà Números de màgia de proximitat amb quatre mags que no deixaran de sorprendre.
En canvi, un tema que considero que agafarà embranzida serà la consciència social davant del que representa el canvi climàtic, una batalla en què el paper de les ciutats serà determinant.
Els peixos també tenen una temporada marcada, malgrat que molta gent no ho sap.
El fins ara president dels populars bascos ha estat dels barons territorials més esquerps amb el nou cap del partit, qüestionant l'aproximació a Ciutadans, que al PP basc genera anticossos.
Comes ha explicat que va mantenir una reunió amb Cèsar Puig i Lluís Salvadó sobre delictes econòmics.
A l'espera que es defineixi el nou dispositiu per frenar la circulació de vehicles, els controls podrien augmentar fins als 290.
Això s'ha de traduir en menys interacció social i en el compliment dels aïllaments.
“A la meva versió del pastís Pàvlova li dono forma de niu i la melmelada de mores és líquida perquè m’agrada que la cullera reculli bé tots els ingredients quan es parteix el pastís, i que les mores hi donin untuositat”, explica la cuinera.
L'exconseller d'Interior Miquel Buch, cessat la setmana passada juntament amb les conselleres d'Empresa i Cultura, ha admès que s'hauria entès millor amb Artur Mas a la presidència que no pas amb Quim Torra.
El portaveu espanyolista ha retret la mala gestió del Govern en relació a l'economia i ha alertat de la 'greu situació social'.
Les mobilitzacions van ser prohibides pel govern espanyol, però el tribunal diu això vulnera el dret de reunió.
"L'aplicació ja s'ha provat en condicions de laboratori en una base aèria de la Royal Air Force", ha informat aquesta tarda el ministre de Sanitat, Matt Hancock, en l'habitual conferència de premsa diària des de Downing Street.
¿I llavors per què tanta publicitat i filtracions sobre el termini de trenta dies?
A més de la realitat als CAP, l'alta ocupació de les UCI preocupa i els hospitals estan a una setmana d'haver de desprogramar de nou operacions.
Totes han anat a càrrec del grup socialdemòcrata.
No és estrany, recorden veus del sector, que la cúpula de Telefónica hagi anat fent un gir progressiu cap a perfils més financers i entestats en posar fi a aquestes debilitats en els seus comptes.
O bé que s'allarguin les negociacions tota la nit intentant acostar posicions o que donin per fracassada la cimera i busquin una nova data.
S'ha de ser ingenu per creure en una promesa del psoe-155.
D'altra banda, en una segona ordre, l'Estat espanyol prorroga els controls fronterers interiors amb Portugal.
Una font diplomàtica holandesa ha reblat que veuen "difícil" que aquesta proposta sigui el resultat final de les negociacions entre els governs que ara han de començar.
El club ha difós aquest dimarts al matí una carta de comiat signada pel tècnic.
Hi va haver una onada, que segurament era necessària, però també hi havia d’haver contrapesos.
Confrontar-se al teatre amb l'assetjament homofòbic del passat La Sala Versus Glòries, amb l'aforament al 50%, ha descartat l'ús del paper per a les entrades i programacions.
La isoterma de 0° se situarà entre 3.800 i 3.900m, durant la nit baixarà per a situar-se entre 3.600 i 3.700 m.
L'àrbitre va arribar a aturar el partit –que va acabar sense gols– per intentar calmar els ànims i Gaspart va haver de lidiar amb la Federació Espanyola –de la qual aleshores era vicepresident– per evitar que es clausurés el Camp Nou.
Precisament les fotografies japoneses que hi ha a la sala inicial condensen els interessos de Laguillo quan fotografia una ciutat: “El contrast entre una ciutat gran i una altra petita –com diu ell mateix–.
Tot l'aillament que et doni la gana, però el resultat final és que la situació és la que ells volen: en Junqueras, empresonat, i la UE no té forma d'obligar a Espanya a alliberar-lo.
Finalment, la ministra no ha descartat intervenir el preu de les mascaretes, igual que es va fer amb el sector funerari, per evitar especulació per l'augment sobtat de la demanda.
El Comú encampadà ha col·locat diferents cartells informatius per recordar les mesures de seguretat, dispensadors de gel hidroalcohòlic a dins el recinte i ha reforçat les tasques de neteja i desinfecció.
Així ho ha assegurat aquest dimarts la presidenta de l'Acadèmia del Cinema Català, que espera que el govern espanyol declari el sector audiovisual "molt afectat" perquè pugui tenir accés a les ajudes que es posin sobre la taula.
La mesura, impulsada pel Sindicat de Llogaters, ha tirat endavant després d'un acord "in extremis" que ha servit per convèncer el grup postconvergent.
'Probablement tots volem que la decisió de Puigdemont sigui treballar per a encapçalar la candidatura', ha expressat en una entrevista a Ràdio Euskadi.
El registra de la proposició de Barcelona pel Canvi també ha deixat una anècdota.
Andorra té una taxa legal màxima permesa d’alcohol a la sang de 0,5 g/l, o de 0,25 mg/l en el seu equivalent aspirat, que és la mateixa que hi ha a Espanya i França.
També es pot trobar als taulells d’informació ciutadana i cultural com l’Oficina d’Atenció al Ciutadà, l’Oficina de Turisme, la Biblioteca Carles Cardó, el Teatre Principal, el Centre Cultural i Vallsgenera.
Però per motius familiars necessito anar també a Londres, i aquí la cosa ja canvia.
En les properes 12 setmanes, es tindran 748.000 dosis de Pfizer, que serviran per cobrir totes les residències de Catalunya i els professionals sanitaris, ha assegurat Argimon.
Aquest dimecres 29 de gener i segons.
Pel que fa a tot l’Alt Urgell, el risc de rebrot és ara a 841(+14) i la Rho7 es manté a 1,40.
Han abandonat la grua allà mateix, que poc abans havien robat en un taller mecànic proper, i han marxat.
En aquest sentit, el temps que es tardarà per aconseguir la immunitat col·lectiva a través de la vacunació, i la quantitat de vacunes necessàries, als diferents països, l'estudi augura un progrés lent i gradual.
A més, hi ha un altre fet, que és que si la restauració no fidelitza els treballadors, aquests no veuran futur en l’ofici.
A banda d'aquest cas, l'OND ha registrat set casos més de bacns que s'han negat a obrir comptes a persones per raó del seu origen.
Un establiment de venda de productes de tabac.
Es tracta de llocs estratègics i normalment concorreguts, i si veiem que funciona, pot ser una mesura per aplicar i fer perdurar a la ciutat, també en consonància de la revolució verda impulsada abans de la crisi.
Per fi se’ls concedeix el tercer grau.
No serà necessari l’ús de mascareta en el cas dels passatgers de vaixells i embarcacions quan es trobin dins de la seva cabina, i quan es pugui mantenir la distància d’1,5 metres a les cobertes o espais exteriors.
Revertir la judicialització de la política (desjudicialització ja és una paraula massa lletja), com va dir Pedro Sánchez que faria, no és cap procés innocu.
La pandèmia, segons ell, no ha canviat res, però ha accelerat la decisió de Nissan.
Cada any necessiten entre 5 i 8 tones de fruita ecològica local de temporada.
Les vacances de l'Any Nou Xinès, que comencen la setmana vinent, es poden convertir en un autèntic risc d'expansió de la malaltia.
Les noves estimacions de la Generalitat, doncs, van en la línia del que augura la Comissió Europea, que situa l'ensorrada del PIB espanyol en el 10,9% (la segona davallada més forta dels Vint-i-set, només superada per Itàlia) aquest any.
Als arxius nacionals francesos hi ha tota una secció dedicada als documents presidencials.
Així, a falta de més d'un mes per a la festivitat, s'ha optat per canviar-la pel Covid-19, ja que la festa crea grans acumulacions de persones pels carrers de tot Catalunya.
La interrupció del subministrament començarà a les 11 de la nit del divendres 18 de setembre i acabarà a les 6 del matí del dissabte dia 19.
Crítiques que fa des de el programa imposat a TV3 per l'unionisme "Planta baixa", creat per ningunear i desacreditar tot allò que olori a independentisme (el van convidar perquè ataquès la gestió del Govern, res més).
D'altra banda, la ministra ha aprofitat l'ocasió per informar que l'escola andorrana de segona ensenyança de la Vall d'Orient, a Encamp, també ha pogut començar les classes sense incidències.
El govern espanyol, després d'aprovar les primeres mesures de desconfinament dels nens, va rectificar dimarts a la nit i va autoritzar que els infants poguessin sortir a passejar.
"S'acostuma a veure molt clars els perills de sortir al carrer –el risc de ser víctima d'un robatori, per exemple– i, en canvi, els pares consideren segur que els fills es quedin a casa amb la tauleta, però això també pot ser perillós.
Dibuixa una família de treballadors humils, amb un pare que només riu les gràcies del fill i una mare que no es queixa per res.
Veuen 'inviable' tornar a obrir el local i la terrassa amb les restriccions d'aforament i distàncies.
Segons explica un amic de la parella a Twitter, els dos nois agredits van poder agafar l'avió i volar fins a Granada, on van passar un reconeixement mèdic.
La pandèmia també ha afectat els terminis de construcció.
Però en aquella Catalunya on l’Opus Dei feia les primeres passes, un grup d’oficials falangistes de les anomenades Flechas Azules va conspirar per enderrocar Franco i substituir-lo per un règim clarament proalemany, amic de Berlín.
"Abans era tot d'aquí, de prop de casa, i ara tot ve de fora.
Del total de joves atesos, 43.923 ho van ser per qüestions relacionades amb la salut sexual i reproductiva.
Això faria que les conclusions vinculades poguessin no ser del tot precises.
Després d'un debat amb la fiscalia i l'advocat de l'acusació particular, el jutge ha permès que la testimoni mostrés als membres del jurat els gestos que va veure fer a la nena quan relatava l'escena.
La companyia vol reforçar la creació de software per al sector financer i busca perfils professionals especialitzats, com ara enginyers, analistes de negoci i experts en control de qualitat (QA) i experiència d'usuari (UX).
Llegiu Teresa Pascual, llegiu els nostres poetes valencians: recomanar-vos-ho és una manera de començar l'any amb bons auguris.
Estèticament el nou Corolla Touring Sports resulta atractiu gràcies a una línia molt estilitzada i una cintura elevada que desemboca en un pilar C –o muntant posterior– molt potent que aporta un aire cupè a la part posterior del cotxe.
Sebastian Vettel no ha començat amb bon peu, desè a la taula, i intentarà acostar-se a les posicions capdavanteres.
A partir de l'1 de juliol, es permetrà l'accés a Espanya als ciutadans de la resta de tots els països.
Els nou precandidats que hi ha necessiten 2.257 firmes de socis per poder formar part d'una campanya marcada per la delicada situació econòmica i institucional que viu el club.
La parròquia d’Escaldes-Engordany, amb un 54,45%, és la que va registrar una millor ocupació, seguida d’Andorra la Vella amb un 48,23%.
La predisposició principalment és per motius geològics, tot i que hi influeixen altres factors com els meteorològics que, al seu torn, també provoquen despreniments freqüents a altres punts on el COEX sovint ha d’actuar.
S'ha constituït aquest dissabte, però Sierra ha assegurat en roda de premsa que ja compten amb el seu assessorament des del principi.
L'expresident de les Corts Valencianes, Juan Cotino, ha mort per coronavirus a l'edat de 70 anys.
Diu la tradició oral que l’exèrcit francès saquejava tots els pobles per on passaven i els seus soldats causaven incendis, violacions i robatori, per totes les cases i esglésies, i mataven a qualsevol vilatà que s’oposés als seus saquejos i comeses.
Entre aquests turistes destaca l'augment d'arribades de turistes de mercats com el francès (+15,2%) o l'alemany (11,6%), que compensen la caiguda de l,5% dels britànics.
La cota de neu pujarà a 2.000 metres.
Diego Armando Maradona passarà pel quiròfan aquesta nit.
Ho sento bastant així, sí.
Fa només uns mesos que els socialistes han guanyat les eleccions a Espanya després dels atemptats de l'11-M.
Segons la Conselleria, les Illes Balears registraven, fins aquest diumenge, una taxa de 15,55 casos per cada 10.000 persones empadronades.
L'agent assenyalat, un dels 40 investigats, va assegurar davant del jutge que no havia vist ferits, va assumir que va disparar bales de goma però va negar haver-ho fet contra Español.
Prèviament ja s’havien proposat inhibidors epigenètics per a tractar el sarcoma d’Ewing i altres tipus de càncers pediàtrics com el neuroblastoma, el rabdomiosarcoma o el sarcoma sinovial.
La mitjana d'edat dels casos positius és de 38,35 anys.
Segons ha destacat la cadena en un comunicat, la dada suposa "una pujada del 17% respecte a l'agost".
En el text afegeix que aquesta circumstància "no és cap novetat", i afirma que la també és coneixedora de la problemàtica.
I Prat, per la seva part, considera que la xarxa ferroviària actual del país està "obsoleta" i la Generalitat no hi pot fer res.
En l’altre creuer, el World Dream –immobilitzat a Hong Kong amb unes 2.000 persones a bord– s’han confirmat tres casos del virus.
"El salt internacional encara queda lluny, primer ens centrem en "conquerir" la península"
També ha reivindicat que cal recuperar 'la política en majúscula' i el 'sentit institucional'.
En aquests dos dies no s'ha notificat cap defunció i, per tant, el total de víctimes mortals en aquests centres és de 213.
S'ha convertit en una de les líders en atac de l'equip.
El marit de l'Amàlia Lucas, el Cayetano, va contagiar-se de coronavirus i va ingressar a l'hospital.
De cop, aquell ésser que es movia fent unes contorsions incomprensibles i, per això, irritants esdevenia una ment dotada d’una intel·ligència prodigiosa.
Entrada dels alumnes de l'escola andorrana de Sant Julià el primer dia de curs.
I com que el material provenia de coses que ja coneixia, em sentia molt còmode.
No pots fer segons quines coses i has de conviure amb la incertesa.
Així ho ha assegurat, tot insistint en què el Consell General del Poder Judicial ha avalat el nomenament de Delgado.
Atropellament mortal a l'R3Retards significatius a la R3 de Rodalies per un atropellament mortal aquest dilluns a la tarda entre Torelló i Sant Quirze de Besora (Osona).
És just a l'inrevés però els és igual.
Després de l'estrena al novembre de Farem que surti el sol, cançó dedicada a la tasca de l'ONG Open Arms, aquest dimecres a mitjanit Sopa de Cabra avança tres noves cançons del seu desè àlbum, que s'esperava per abans de la primavera.
La vida continua amb una certa normalitat al Regne Unit malgrat la pandèmia / LEON NEAL / GETTYDiversos passatgers en una estació de metro de Londres.
Ni Espanya ni la Unió Europea han firmat encara un acord oficial amb el Marroc que reguli la deportació de persones interceptades al continent sense tenir els papers en regla.
Segons ell, durant la preparació del referèndum de l'1-O el seu govern va invertir molts esforços "a difondre" la situació de Catalunya, però reconeix que no tenien "lligat" cap reconeixement.
El procediment per participar en el cribratge és el següent: les dones són contactades per carta oferint-los la possibilitat de fer-se la mamografia.
Dijous es farà la crema de fotos i diverses concentracions davant dels ajuntaments, que seran el preludi de la mobilització que es farà divendres a Barcelona.
"L'engranatge policial no s'atura", ha assenyalat el conseller d'Interior, Miquel Buch, que ha demanat la "col·laboració ciutadana" en el marc de la nova estratègia dels Mossos per frenar els casos mentre duri la crisi sanitària del coronavirus.
I, hores abans de reunir-se amb els caps d’estat i de govern, a la cimera que té lloc aquest dijous a Brussel·les, Von der Leyen s’ha avançat a les seves peticions.
En el reconeixement mèdic preceptiu, d'acord amb el que estableix el Protocol d'Istanbul per a la prevenció de la tortura, el facultatiu va diagnosticar diverses fractures costals i traumatismes al tronc.
Casa Tarradellas ha començat a fabricar mascaretes protectores per ajudar al personal sanitari.
Perquè aixecar-se forma part del seu ADN.
EN DIRECTE Aquest és l'aspecte de la plaça de la Font de Tarragona abans que comenci la manifestació convocada per Cel Net ().
El testimoni ha explicat que els Mossos van preparar una sala per treballar conjuntament amb la resta de cossos el dia de la votació, però finalment no es va optar per aquesta via.
Carrizosa ha insistit que "com a opció de centre" Cs tenia el deure de parlar "tant amb els que són més a la dreta com amb els que són més a l'esquerra".
De fet abans del començament de la jornada laboral s’han fet xerrades explicatives al personal.
Pfizer i Biontech esperen demostrar la seguretat de la vacuna durant la tercera setmana de novembre.
Hem de donar seguretat a la població.
Sense ells, no les hauríem tingut.
Sí, poden seguir donant els seus serveis i, per tant, no se'ls aplica el decret.
I això té una altra lectura interessant: com aquesta discriminació pot afectar cadascú individualment.
Per tant, els dos tipus d’exercicis són bons per a fomentar la crema de calories però el millor és alternar-les, perquè el cos no s’acabi acostumant i obtinguem un millor resultat.
El departament de Salut basc estudia si una dona ingressada a l'hospital de Cruces ha estat contagiada pel coronavirus.
"No hi pot haver ningú tòxic prop del vestidor.
La idea, segons fonts del consistori, "és que puguin anar als serveis més adequats" per a cada cas.
La situació ha provocat el posicionament dels quadres i càrrecs del partit.
“No sé si la resta d’Espanya ho ha fet, però nosaltres hem fet els deures”, explica el líder de la Cambra, per al qual alguns dels projectes que inclou el pla català “són molt importants”.
En canvi, els lletrats del Congrés, en un informe al qual ha tingut accés l'ARA, defensen que les "prerrogatives d'inviolabilitat", tot i tractar-se de fets posteriors a l'abdicació, no vencen.
Tot i això, si una cosa preocupa a nivell econòmic és que el fet que hagi estat un dels països més colpejats per l'epidèmia freni la recuperació del sector turístic.
Els meus fills no aniran als centres docents fins setembre.
Els Mossos d'Esquadra van detenir dijous passat a Barcelona un home de 44 anys i nacionalitat espanyola, com a presumpte autor d'un delicte de robatori amb violència.
També va desenvolupar una tasca pedagògica com a professor d’interpretació.
Malgrat tot, les reticències a demanar a la ciutadania que no es reuneixi per Nadal continuen per la impopularitat que consideren que suposaria i per l'impacte econòmic que se'n podria derivar.
Una de les meves obsessions ha sigut pensar en Espanya i l'Amèrica Llatina alhora.
El Covid-19 també ha arribat a les presons franceses.
El dia 15 va assistir a la Moncloa a la reunió del consell de ministres en la qual es va abordar l'estat d'alarma.
"Les juntes han degut ponderar que el que cal és preservar allò que van resoldre", ha dit a Catalunya Ràdio.
L'exgerent de CDC va insistir en la seva innocència, però aquest divendres anirà a declarar davant l'Audiència Nacional com a imputat en la causa.
La unitat d'estudi són les llars -36.000- i es farà a través de les comunitats autònomes.
A Catalunya s'han notificat 110 el dia previ.
Tots dos han triat -sorpresa- l'opció B. "Era molt més fàcil", asseguren, mentre comenten pronoms possessius i oracions subordinades.
Ha dit que els centres de menors, per a ells, "han estat una salvació".
Joan Verdú ha tornat a la competició i ho ha fet amb un gran estat de forma que confirma els resultats inicials de temporada.
Fidel al PDECat després de la ruptura amb Junts, fa temps que es mostra crític amb el funcionament del Govern de la Generalitat i aquest pròxim 14 de febrer serà el número 1 de la llista per Tarragona.
Generalment són empleats de la indústria càrnia o agroalimentària.
També ha criticat la judicialització de la política i les "quotes de partit" a l'hora de designar determinats càrrecs judicials.
I concloïa: "Si com afirma l'editorial a gent del carrer no té ni idea de si Mitjà té raó o no té raó, de si el Govern ho fa millor o ho podria haver fet pitjor, nosaltres som corresponsables d'aquesta suposada ignorància".
El Canet Rock ha anunciat, a través de les xarxes socials, que cancel·la l'edició del 2020 degut a l'evolució de la pandèmia de la Covid-19 i ha donat a conèixer el cartell de l'any vinent que tindrà lloc el 3 de juliol del 2021.
La Guàrdia Civil va ordenar perseguir fake news que creessin desafecció «contra institucions del govern»
La solució passa, a l’entendre dels socialdemòcrates, “per fer una reflexió, escoltar les veus discordants i plantejar una reforma de la Constitució que ens permeti despolititzar i professionalitzar l’òrgan gestor de la justícia”.
Hem d'estar preparats per afrontar-les donant la màxima seguretat amb l'aplicació dels circuits i la resolució dels casos", ha apuntat el conseller.
L'alegria és màxima: tothom sembla estar bé i ja s'estan posant les armilles.
A Barcelona, un tros de barana d'un edifici de l'Eixample s'ha després i ha caigut davant les motocicletes aparcades al davant.
El Barça va creure, en aquell moment, que la imatge del Camp Nou buit es propagaria pel món, reflectint el que passava a Barcelona.
Imatge del Ple Extraordinari del Consell de Mallorca.
I conclou: "Davant d'aquesta situació, no podíem quedar-nos amb els braços creuats".
Abans de la pandèmia, Blackstone ja controlava com a mínim 16 hotels repartits entre Mallorca, Menorca i Eivissa, a través de companyies com Hispania i HI Partners.
FEDA té com a objectiu impulsar la reducció de les emissions de CO2 i alhora ha de continuar augmentant la producció d’energia elèctrica al Principat per reduir la dependència de l’exterio.
Són homes que venien d’una tradició patriarcal en què mostrar sentiments era una debilitat.
Nou cop de gràcia, un més, al ja prou malmès turisme espanyol.
Calzada, que va demanar assessorament a Durán durant el procés d’adquisició del Sabadell, no dubta en qualificar de “grandíssim fitxatge” la seva tornada a l’Espanyol, “un club d’on no se n'hauria d’haver anat perquè és un periquito des que va néixer”.
El Ter també ha provocat una inundació a Bescanó a causa d'un canal de reg que s'ha trencat.
El juny del 2019 va contractar l'empresa Desokupa per fer-les fora i, finalment, va tancar un acord amb dues d'elles perquè marxessin a canvi de diners.
Segons asseguren, “l’executiu s’ha de fer càrrec del 15,5% de la CASS de Patronal en la part proporcional de corresponsabilitat, però en vàries consultes fetes a la CASS, la resposta és que per tenir-hi dret cal tenir l’empresa amb tancament total”.
Si ara entre tots ho podem demostrar, doncs millor.
Els crèdits, en concret, han crescut prop d’un 7%, gairebé el triple del que van créixer en el primer semestre de l’any passat.
Era un dispositiu conjunt coordinat per Pérez de los Cobos", ha dit Estela.
En opinió de Galmés, "dilluns, la presidenta del Consell de Mallorca tindrà l'oportunitat de rectificar i pactar amb tots els grups polítics el coordinador i els integrants del comitè".
"Algunes vegades m'he sentit molt sol, ens hem sentit molt sols", confessa.
El nombre d'actius en aquests moments se situa en 702, 185 més que en la darrera actualització, ja que hi ha hagut 75 nous recuperats, elevant el nombre de persones que han superat la malaltia a 1.615.
“Últimament, molta gent s’ha adonat que no necessita tant.
Els aspirants, finalment, han de passar un escrutini del Comitè de Cultura i Mèdia del Parlament, bàsicament una formalitat, perquè no tenen poder de veto sobre el candidat designat pel govern.
"És un moment molt delicat, perquè serveix per adonar-se d'allò que no funciona.
Molt pinxos per criticar i no som capaços de seguir unes normes bàsiques sanitàries.
"Comprometen el dia, però després ho anul·len", denuncia.
Llançat a mitja tarda amb potència a les xarxes socials i protagonisme de membres del Govern, s'entén com una revolta contra Bonvehí i la decisió de la direcció.
Ara bé, "la nota positiva", ha dit Herrero, "pot ser el Pla de Recuperació Europeu, que si es firma amb un disseny raonable pot tenir un impacte positiu els pròxims anys".
També ha testificat el propietari d'un restaurant on va treballar Youssef Aalla a qui va trucar el 16 d'agost al migdia demanant que li llogués un 4x4.
L'empresa, al seu torn, controla el 80% dels drets de vot a ViacomCBS, l'empresa resultant de la fusió que el 2019 va liderar aquesta executiva.
Canadell ho fa a partir d'una gràfica compartida per un expert a la mateixa xarxa social en què es comparava l'evolució de la corba de la pandèmia a Espanya i Grècia, força més plana.
En definitiva, un sector que no ha parat de treballar però que també ha patit les conseqüències directes generades per la declaració de l'estat d'alarma i que no s'ha vist valorat.
"Per mi, el ministeri va per un costat i la realitat va per una altra", sintetitza Margarita Rico, treballadora del SEPE i delegada de CCOO.
Tributs i Fronteres farà un estudi sobre la bretxa fiscal per "orientar les polítiques fiscals"
Això no obstant, el concert s’ha pogut veure en directe a YouTube.
L’etapa de la primera infància és la sensoriomotriu, neurobiològicament necessiten crear sinapsis, i amb el moviment es fabrica mielina perquè aquestes sinapsis es quedin ben fixades”.
Un dels problemes pel que fa a la pandèmia a l'Estat també és que cada cop s'estén a més zones, està menys concentrada.
També ho són els trastorns mentals com l’esquizofrènia.
Contra el Getafe, un equip "que compromet el rival, que costa de superar, que està en un moment dolç i que se l'ha de tenir en compte a la Lliga", el Barça seguirà amb només dos davanters del primer equip (Messi i Griezmann).
A la pregunta de si el príncep Enric hauria de replantejar-se la seva decisió, Trump va respondre: "No vull ficar-me en el tema, però tinc molt de respecte per la reina, crec que això no li hauria d'estar passant a ella".
Un posicionament que també han verbalitzat els comuns a través de Jessica Albicach.
"L'acord no garanteix que s'eviti la presó.
El bàsquet és la seva passió i troba a faltar cada minut que ha passat amb elles.
L'«alt-right», el moviment conspiranoic i polaritzador que va enlluernar Trump; per Jordi Velert Irles.
Segons l’enquesta, pràcticament un 80% de les empreses enquestades no ha tingut accés als equips de protecció individuals (EPIs) necessaris per portar a terme l’activitat recordant que aquesta activitat ha estat qualificada com a servei essencial.
A partir del dia 4, a banda, també s'autoritzen els entrenaments per als esportistes professionals, que seran individuals i sense límit de temps dins de la província.
"Al final has de fer soroll perquè vegin que existeixes.
Et pots imaginar en altres situacions i ho veus molt a prop.
No pot ser que el personal que està tenint cura dels col·lectius més vulnerables sigui un dels pitjor pagats, amb sous que no arriben als 1.000 euros.
Aquesta és la data on ell i la seva dona, Melinda Gates, situen el límit "de la pitjor situació possible".
Però per a l'actor, el monòleg que va marcar-lo més va ser un que no va protagonitzar ell.
A preguntes dels periodistes, la doctora María José Sierra ha dit que en el moment que es dona l'alta, el pacient forma part d'un protocol.
Manuel Valls ha marcat un "m'agrada" a través de Twitter, unint els tres polítics a través d'una sèrie.
"És imprescindible fer que l’educació 0-3 sigui etapa educativa, les professionals d’aquesta etapa obtinguin l’equiparació salarial, que quedi clar de qui és cada competència i assegurar el finançament", han explicat en el decàleg.
El crim va tenir lloc ahir nit cap a les nou del vespre.
Els republicans ho han negat.
Una altra de les conclusions de l'informe de JxCat és que la decisió d'aplicar el 155 ja estava "presa".
L'intèrpret ha lamentat la suspensió del festival, "perquè hi ha una gran feina al darrere, d'un equip humà increïble durant molts mesos treballant en cadascuna de les candidatures", però admet que la decisió és lògica.
La causa, que s'instrueix al jutjat 7 de Barcelona, vol esclarir si l'actuació policial va vulnerar protocols i determinar qui va ordenar les càrregues de l'1-O a la capital catalana.
També s'encarrega al Procicat que estudiï un pla per a la celebració de les eleccions tenint present la situació de pandèmia.
El mateix passarà amb la patata i la ceba.
En relació als passos validats avui en matèria climàtica, Ribera ha explicat que l'Estat els emprèn per tres raons, "justícia, futur i responsabilitat".
Sí que intueixo que hi ha interessos electorals, però també veig coses de fons a partir de vivències diferents del que va ser l'octubre.
Era un dels membres de la penya gran de l'Ateneu i entre les seves obres més conegudes hi haEl Cafè de la Marina.
I una segona, per a mi molt important, tot allò que es faci per poder continuar fent la nostra activitat.
Anem als elements amenaçadors.
No es mouran d’aquesta per rebre les classes, on se seguiran protocols com mantenir una distància de 2 metres.
Barcelona en Comú s'absté mentre el PSC vota a favor i qualifica les desavinences entre JxCat i ERC de "despropòsit"
De vegades la mentida és el mal menor que ha de triar.
El govern municipal, però, encara analitzava la situació i la Guàrdia Urbana va demanar als artistes que no es col·loquessin al seu lloc.
Aquest és el poema.
Van ser moments molt diferents.
Segons ha anunciat la ministra per a la Transició Ecològica, Teresa Ribera, l'impost tindrà caràcter indirecte i gravarà amb 0,45 euros per quilogram la seva fabricació, importació i adquisició, una mesura que preveu recaptar 724 milions d'euros.
Fins a Galícia estan en alerta per les nostres futures visites a la seva comunitat.
Així, avui ja han arribat a l'Estat les més de 350.000 dosis que s'esperaven ahir als aeroports de Madrid, Barcelona, Vitòria, València i Sevilla.
En molts indrets s'ha acumulat més de la meitat de la precipitació mitjana anual en aquests quatre mesos.
El president de la Cambra de Comerç de Barcelona, Joan Canadell, preveu una caiguda del 10% del Producte Interior Brut (PIB) de Catalunya a conseqüència de la crisi del coronavirus.
"Els sons i els moviments es van creuant fins que encaixen", explica Klein.
Competint així, el Girona, si certifica la seva classificació per a les eliminatòries finals, no ha de tenir por de ningú.
Soc conscient de la pressió que tinc, però aquest és el meu moment”, va dir ambiciós el jugador de Wiener Neustadt.
“Però amb molta vigilància perquè aquests fàrmacs, com tots, no són innocus, i actuen sobre la conducció cardíaca”.
Pel que fa als morts, el rànquing mundial també el lideren els Estats Units i el Brasil.
En el consolat no agafaven el telèfon i estava tancat.
Catàstrofes com incendis, desglaç, tempestes i sequera alhora, són els pronòstics.
I que el sector implicat, els pagesos, “hi estan interessats”.
Fora d'Europa el 17% afirmen que l'han vist algun cop.
No està permès demanar material a un company", especifiquen.
El jutge, però, creu que la denunciant inicial, Dina Bousselhan, actua a ordres del partit per perjudicar el mitjà de comunicació.
Aquesta actuació serveix per recordar que els anomenats grups de tribut també han sigut uns dels damnificats per la caiguda de les contractacions.
Res fa pensar que avui s'hagin de repetir els forts aiguats que ahir van provocar problemes importants entre el Vallès i el Maresme, sobretot a la Garriga.
Les 245 denegades presentaven problemes com no disposar de prou espai o tenir problemes d'accessibilitat.
Una part del Grec, ha explicat, té a veure amb Amèrica Llatina.
Va ser acusat d'haver impulsat un pogrom contra els jueus i altres minories d'Istanbul, processat i penjat a la forca el 1961.
L'agent ha identificat el pal quan se li ha ensenyat.
De tota manera, la reprogramació de les sales d'operacions no afecta les intervencions oncològiques ni les urgències.
Els municipis, continua, podran establir límits en els temps de permanència, així com en l'accés als aparcaments per facilitar el control de l'aforament.
L'escrit d'acusació del fiscal és contundent i assegura que l'acusat va actuar "amb la buscada i afegida satisfacció" de causar a la nena "el màxim patiment possible" a més de "vexar-la" per la manera com la va acabar matant.
Xavier García també ha parlat de les seqüeles que encara té arran del covid-19.
“Per un sol positiu, es confinen 40 persones i hi ha centres que fa cinc mesos que tenen gent confinada, amb el que això suposa per als usuaris”.
El diputat valencià Joan Baldoví ja ha advertit que, ara per ara, el govern espanyol "no compta" amb el seu vot el pròxim dimecres.
El Talonari Cultural és una eina per donar a conèixer el ric patrimoni de les comarques de l’Alt Camp, la Conca de Barberà i l’Urgell més enllà dels monestirs cistercencs, i posicionar La Ruta del Cister com a destinació cultural de referència.
Enguany les mesquites estaran buides.
Quan el 2009 esclata el cas i se sap que hi ha convenis entre la fundació del partit i el Palau -venien dels anys noranta-, l'expresident decideix per "coherència" cancel·lar-los.
El president català s'ha compromès amb els representants digitals a fer "tot el possible perquè el sector funcioni i ho faci com a tractor de l'economia catalana".
De fet, la llei de règim especial de la Val així ho estableix i serà rellevat per l'actual vicesíndica primera i responsable de Salut, Maria Vergés.
Es va fer un TAC del crani per poder-lo reconstruir virtualment i estudiar-lo sense malmetre el fòssil.
"De moment els cinemes no són rendibles, com la majoria de negocis en temps de pandèmia, però podem aguantar; hem de continuar i intentar aguantar tot el que puguem, perquè donem un servei únic i essencial per l'entreteniment de les persones", ha afirmat.
Fins ara hi ha hagut 4.128 persones ingressades greus, una de nova en les últimes 24 hores, i actualment en són 60, una menys que en el balanç de dilluns.
Preguntat pel confinament que des de fa dies demana el Govern, Illa ha dit que estudien totes les propostes que els arriben però ha tornat a ressaltar les mesures que ha pres el govern espanyol.
La manca de testimonis al carrer, l'ampliació de criteris i la manca "habitual" de mecanismes de control intern de la tasca policial són alguns dels elements que provoquen aquest escenari, segons l'entitat.
Els nostres hàbits han canviat d’una manera extraordinària.
Espera que aquesta resposta es doni "al més aviat possible" i ha afegit que el mateix passa del costat espanyol.
Precisament, creu que és “un plus” el fet que l’any passat es tanqués amb beneficis, ja que “econòmicament” se surt “d’una bona postura”.
En els darrers dos anys, es comptabilitza que hi ha 1.500 metges, metgesses i personal d'infermeria de menys de 70 anys que s'han jubilat a Catalunya.
Heu d'aconseguir una textura com de romesco.
Un home que havia estrebat la bossa de mà a una dona embarassada va ser aturat aquest divendres a Terrassa pels treballadors d'una obra.
A les dones se les castigava amb l'amputació del nas.
Te previst mostrar-la de manera estable a Montblanc en un centre d'art de nova creació.
Tot i això, Gotanegra creu que no serà suficient per suplir el turisme estranger si no es reobren les fronteres.
Una setmana després de fer efectiu el traspàs, el juny del 1993, el Jamboree tornava a obrir com a sala de concerts i discoteca.
La companyia La Perla 29 estrenarà al febrer l'adaptació teatral de la novel·la Canto jo i la muntanya balla, d'Irene Solà.
I la meva mongeta feia dues hores que estava collida!
No era un interlocutor fàcil.
El líder de la Lliga, Francesc Cambó, també l’havia decebut.
L'absència del Govern se suma a la de l'alcaldessa de Barcelona, Ada Colau, que aquest dilluns ja va avançar que no pensava assistir-hi.
Però per tornar aquests diners i els seus interessos només hi ha tres opcions: o més contribucions dels estats ( cosa que els països rics no estan disposats a fer), o retallar els futurs pressupostos, o bé buscar nous recursos.
A Oslo actuaran a l'Església de la Trinitat el dissabte 25 de gener.
Vidu”, afegeix, cada vegada més exasperat.
"Érem homes i dones orquestra", recorda Casellas.
És la xifra més baixa des de fa més d'un mes, concretament des del 21 de març.
Ara que ha acabat el programa, cap a on anirà la seva carrera després de l'estrena del seu primer single?
Per a aquesta última, el que és rendible és que hi hagi més malalts i, per això, les malalties minoritàries parteixen amb desavantatge respecte, per exemple, de l’asma o l’artritis reumatoide, que estan més esteses”, diu el pneumòleg.
Somriu el conjunt granota, que ja es veu virtualment salvat, després d’haver doblegat un Espanyol que torna a veure fantasmes.
És una ciutat sense gratacels però amb prestatges.
D'altra banda, l'enquesta assenyala que el policonsum (consum de 3 o més substàncies psicoactives) es concentra en homes de 15 a 24 anys i inclou olt freqüentment (en el 90% dels casos) el consum d'alcohol, tabac i cànnabis.
Violència masclista: vuit dones i una nena de tres anys, assassinades aquest 2020El conseller d'Interior, Miquel Sàmper, ha desgranat aquest dimarts les dades sobre la violència masclista de l'any 2020.
El regust que deixa el relat audiovisual d’ESPN és tan amarg com dolorós.
En tot cas, els Mossos d’Esquadra recorden que les gestions per renovar la targeta del túnel del Cadí no requereixen de confirmació telefònica.
L’acord mutu entre les dues federacions s’ha pres seguint les recomanacions sanitàries de les autoritats pertinents.
A la zona de la Dreta de l'Eixample només hi ha l'institut Jaume Balmes i el Fort Pius.
Les activitats requereixen inscripció prèvia i, en el marc de les mesures per evitar la propagació de la COVID-19, estaran limitades a grups de màxim 12 persones.
Amb dades de la setmana passada, la taxa d’infecció a les Terres de l’Ebre per cada 100.000 persones en població de 0 a 17 anys és de 13. “Això vol dir que esperem que la setmana que ve de 14.000 nens escolaritzats, trobarem un sol cas”.
En el seu cas, com que viu a Sitges l'estudi de contactes s'ha derivat a la Regió Sanitària Costa de Ponent.
Immediatament, l'afectat ha reaccionat al cop judicial assegurant que es tracta d'un "enjudiciament polític" que ha emmarcat en una "cacera de bruixes" per acabar amb la seva presidència.
"La gent té pànic i no es vol apropar als africans, però això no redueix el risc.
"Podem és avui més imprescindible que mai i és la millor garantia perquè no es repeteixi aquest mal govern", va dir en referència al Govern presidit per Quim Torra.
"Vull saber per què la gent ha fet plorar la meva mare, això no ho perdono"
En una piulada, Ayuso va assegurar que es “desplomen” els ingressos hospitalaris, però la realitat és que el que s’ha reduït és l’increment d’hospitalitzacions.
El mateix Trump va anunciar a Twitter que Giuliani, a qui va definir com "el millor alcalde de la història de Nova York de lluny", havia donat positiu pel "virus xinès", com li agrada anomenar el covid-19 per a indignació de Pequín.
La comissió d'investigació sobre les residències no és l'única qüestió en què JxCat i ERC poden aparèixer dividits.
A partir d'ara serà el Departament de Salut, encapçalat per Alba Vergés, qui lideri la crisi oberta a les residències, que s'està convertint en un dels focus més delicats de la pandèmia.
Si obren per quinze dies, també.
Per la seva banda, l'advocada de James Spears, Vivian Thoreen, va argumentar que sota la tutela del seu client el patrimoni net de l'artista ha sortit del deute per arribar als 60 milions de dòlars.
La seva situació, als ulls de l'Ajuntament, no és tan crítica: l'Antonio té un sou i encara que això no sigui garantia per trobar un lloguer en condicions ja és més del que tenen altres persones que es troben en una situació encara més precària.
Aquesta temporada encara no se sap quin podria ser el balanç final, però la directiva explicarà les xifres els pròxims dies, després de tancar un pressupost excepcional per culpa del coronavirus.
Un cop en marxa les instal·lacions, calia gestionar-les i facilitar la pràctica generalitzada dels esports.
Estem molt a prop geogràficament i és cert que la societat catalana és més receptiva a la realitat del Pròxim Orient, perquè som conscients que ens hi connecten moltes coses.
La investigació va començar fa tres mesos i va permetre identificar un grup criminal format liderat per una parella que utilitzava el domicili investigat per vendre drogues, principalment heroïna tot i que també traficaven amb cocaïna.
L’aerolínia, propietat de la família Hidalgo, tindrà sis anys per tornar el préstec.
Durant la cinquena compareixença en la comissió de sanitat del Congrés des que va començar la crisi del coronavirus, Illa ha explicat també que treballen per arribar als 70.000 i 80.000 tests diaris de PCR, les proves que considera "més fiables".
“1, 2, 3. ”, van deixar anar tots.
Però potser no sigui una qüestió de preferència sinó una qüestió d’enfocament.
La vicepresidenta del govern espanyol, Carmen Calvo, ha respost a la portaveu del PP, Cayetana Álvarez de Toledo, que sí que se celebrarà la taula de diàleg que van iniciar la Generalitat i la Moncloa abans de la crisi del coronavirus.
Les metàfores de guerra durant la Covid-19: un recurs enverinat; per Mario Bisiada, lingüista.
Trump és el seu protector, el pinxo que és al seu costat, el que els va oferir seguretat enmig de la por.
Nosaltres veiem el Renaixement com el retorn de la Grècia clàssica i els valors de l'Antiguitat, però estaven convivint amb el moment més intens de la Inquisició.
Aquesta lluita hauria de ser una lluita de tota la població.
Un altre indicador que fa preveure, si continua la tendència a la baixa, en l'entrada a la nova fase, és la pressió hospitalària.
Vilaseca, per força, ignorava que aquest segon “aprenentatge” li portaria el reconeixement a què aspirava (els seus diaris en van plens, de comentaris sobre l’ofici i les inseguretats d’escriure).
En un discurs en què ha barrejat el català, el castellà i l'anglès, la cantant ha agraït el guardó i ha mostrat admiració per tots els nominats.
En ser preguntada sobre si les empreses o entitats organitzadores hauran d'augmentar el personal, ha assegurat que del document marc no se'n desprèn que s'hagin de doblar els monitors ja que "es manté la mateixa ràtio que ja existia".
Fins i tot l'alcaldessa de la capital catalana, Ada Colau, va demanar col·laboració ciutadana per trobar-la.
Precisament aquest diumenge ha estat el dia en què menys mortalitat diària s'ha registrat del darrer mes.
Pel que fa a actes públics amb gran assistència de públic com les manifestacions previstes per a aquest diumenge pel 8-M, Sanitat no creu ni que s'hagin de suspendre ni que s'hagin de prendre mesures especials.
Les farmacèutiques van rebutjar treballar en la preparació contra epidèmies el 2017.
Un augment dels positius de covid-19 a Ponent, la majoria lleus i asimptomàtics, ha aturat l'avenç de la desescalada de la regió.
Creu que seria per a ells un alleujament sentir-se "vius i útils una altra vegada i tornar a programar i posar la cultura en valor".
Fonts en nom de la companyia expliquen que això serà així "per les complexitats tècniques que suposa un llançament d'aquesta magnitud".
Parlant del seu llibre Quan els obrers van ser els amos sobre la vaga del 76 a Sabadell, Vinader recordava tots els homes i les dones a les quals la història havia passat per sobre.
Per exemple, 150 peces d’un model”, especifica, i recorda que ella és “artesana, no una fàbrica, tot està fet a mà”, de manera que fer-ne 150 d’iguals demana temps i esforç.
En l'àmbit de les persones, en l'objectiu cinquè, que és sobre la igualtat de gènere, en el que té a veure amb la incorporació de dones en càrrecs directius o en la disparitat de salaris, encara hi ha camí per recórrer.
En la compareixença diària, Fernando Simón, director del Centre de Coordinació d'Alertes i Emergències Sanitàries, ha detallat les últimes dades sobre la pandèmia i ha xifrat en 13.716 casos el nombre total d'afectats per la malaltia.
Els representants del govern rus tampoc podran assistir oficialment al Mundial de cap esport o als Jocs Olímpics, tot i que aquesta prohibició inclou àmplies excepcions.
Va començar al 2017 a la Garrotxa, entre el 2018 i el 2019 va arribar a Osona i ara ja està afectant greument les comarques del Ripollès, el Lluçanès i es troba ja a les portes del Berguedà.
Això sí, a aquests últims se'ls avisa que si comencen a trobar-se pitjor o els puja la febre han de tornar ràpidament a l'hospital per ser ingressats.
En total, s'han deixat de gastar uns 65 milions d'euros.
El testimoni de López en el judici va ser determinant perquè va refermar la línia del major a l'hora de desvincular l'actuació política del Govern de la tasca policial dels Mossos.
Ara, tot seran elogis, però la teva memòria inspirarà -com va inspirar la teva vida- els que lluiten per la llibertat sense restriccions.
En total, l'home havia acumulat restes de 8.244 peces per un valor total de més de 140.000 euros.
Els investigadors destaquen la necessitat de fer aquest tipus de recerca d'una manera urgent.
Tal com es va anunciar fa uns dies, a final de setembre es farà una valoració per fixar les mesures que facin disminuir i alentir la circulació rodada en una zona molt transitada a peu pels escolars del col·legi Sant Ermengol.
El nou executiu de Sánchez, amb 11 dones i 12 homes -incloent-hi el president espanyol-, compta amb dos catalans en les seves files, els titulars de Sanitat, Salvador Illa (PSC), i Universitats, Manuel Castells (comuns).
Però cada cop passava més temps a Espanya, especialment al sud, on arribaria a invertir diners en el Cadis, ciutat que estimava després de descobrir-la com a jugador.
Crònica de l'obertura de terrasses a Tarragona, el primer dia d'entrar a la fase 1 del desconfinament: a mig gas, desigual, amb incertesa i una satisfacció continguda; per Alba Domingo.
És una decisió necessària i garantista, perquè el PDECat té un interès legítim en JxCat.
PORTADES «Els votants del PSOE preferien pactar amb el PP que amb ERC», a «El Mundo»
L'adeu de Leo Messi tanca l'etapa més gloriosa de la història del Barça.
Però almenys les jugadores poden interactuar entre elles i estan amb l’equip.
L'estratègia de comunicació de la firma es va orientar a vincular el producte amb les cares conegudes del moment.
El jutge de José de la Mata, que investiga la fortuna de la família de l'expresident, l'ha citat a declarar per una presumpta comissió que hauria cobrat l'any 1991 de l'operació Grand Tibidabo.
A mitjans dels noranta va marxar a Mèxic, on es va retirar el 1997.
L'INE ha triat els participants a l'atzar però amb condicionants: la mostra s'ha fet perquè sigui representativa segons el pes demogràfic de cada població, edat i sexe.
L'estudi setmanal de Salut recull també els casos detectats des de l'11 de maig que tenen origen fora de les Balears, sigui de la resta d'Espanya o de l'estranger.
El doctor relata que en aquests moments el nombre de casos segueix una progressió "molt difícil de controlar".
Els treballs comportaran la renovació de la via en diferents trams, amb una longitud total d’uns 1.200 metres; el reforç del sistema de drenatge en diversos trams, i l’aplicació de tractament antifiltracions en un tram de 700 metres de túnel.
"Retirar diners destinats a recerca per atendre despesa sanitària quan portem una dècada de retallades és no entendre el que significa la crisi del covid-19", afegeix.
I pel tema central de la novel·la, consubstancial al gènere: el procés de construcció d’una nova identitat que el protagonista duu a terme a partir del contacte brutal amb una realitat desconeguda tan majestuosa com abominable.
I va ser precisament Messi qui es va posar en contacte amb el Manchester City per saber si el club anglès estaria disposat a fitxar-lo si ell donava per acabada la seva etapa al Barça.
En aquest article trobareu un recull de les 10 millors cales del Camp de Tarragona on passar un gran dia de sol i aigua.
El Santander va guanyar 6.515 milions d'euros l'any passat, una xifra un 17% inferior a la que registrava al tancar el 2018.
És una de les imatges xocants de l’exposició, una família en un pis convencional occidental amb la cuina de fons, però ells estan menjant la balena a terra sobre uns cartrons.
"El personatge de Florentino Fernández perpetua la idea que està bé burlar-se d’un home gai amb ploma, i que la feminitat en un home és inferior i és còmica.
Frenar Ciak, autora de 6 dels primers 8 punts de l’Asvel, era la tasca marcada en vermell per les gironines, que sense Coulibaly –amb una ferida a l’ull– van haver d’explotar la definició d’equip al seu màxim.
I ha recordat que l'any passat Emaya feia net el carrer del 'Jamón' cada nit.
Aquesta expectativa, de fet, ha provocat que el BCE millori lleugerament les seves previsions per al PIB de l'eurozona per a aquest 2020, des de la caiguda del -8,7% que preveia inicialment fins al -8% que ha anunciat avui.
Nosaltres no", ha remarcat el portaveu del partit, que ha considerat un "error" fer canvis a l'executiu en un moment de gestió de la pandèmia.
Els grups seran informats tant abans com després de les reunions que es mantinguin amb la UE.
En moments excepcionals com els actuals crèiem que valia la pena fer una aposta així, encara que fos arriscada.
El govern espanyol ha anunciat que l'atenció primària serà "clau" per detectar els possibles nous casos de manera precoç, per garantir l'aïllament i la localització.
I fins i tot ha arribat a ser multat amb 350 euros de sanció per un jutge federal per la seva contínua oposició a dur mascareta.
Afirma que d'acord amb les indicacions donades des del Departament de Salut, "el risc de contagi amb el públic que va assistir al concert és inexistent, ja que es va celebrar a un espai exterior".
Canosa, a més, també va acusar Adif de no informar-los i va criticar que sempre fos el consistori qui hagués d'anar darrere seu i de Renfe per demanar-los quan es restabliria el servei.
Que l’absència de noves pel·lícules de Marvel s’ha vist sobradament compensada amb la proliferació de nins i nines superherois.
Hauríem d'establir aquest marc financer."
L'hora d'arribada de les vacunes contra la covid-19 –Salut calcula que de 12.30 a 15.30 hores- i la complexitat logística faran impossible que demà dimarts es pugui reprendre la campanya de vacunació.
Per això les principals cadenes de supermercats han retirat de la venda aquest producte.
Afegeix la nota un agraïment a tot el personal de la residència per la seva professionalitat.
El portaveu d'Unides Podem, Pablo Echenique, ha afirmat que sent "orgull" de poder afirmar "que en uns mesos l'eutanàsia serà reconeguda com un dret".
El nombre total de casos certificats amb proves PCR des de l'inici de la crisi sanitària al País Valencià és de 21.599.
Una quantitat de gent que ha propiciat accions prohibides com banys als estanys alpins, ja que les cremes solars i els repel·lents de mosquits són tòxics pels amfibis que hi habiten.
Aquest mes de gener l'Hospital General de Granollers ha començat a utilitzar amb els pacients amb càncer avançat del Vallès Oriental una biòpsia líquida, l'anomenat Guardant-360.
I allà segueixen, uns i altres.
D’aquesta manera, segons els organitzadors, es vol afavorir el diàleg entre els diferents pols del sector del videojoc.
En aquesta direcció, tot i que defensa que "en termes sanitaris" les dues illes són diferents en relació amb Mallorca, indica que "faria falta una ordre Ministerial que no s'ha produït".
Per al lliurament de la compra es podrà escollir entre la recollida a la botiga o el lliurament a domicili (de franc per als olotins i garrotxins i amb un petit sobrecost per als foranis).
Aquesta anomalia denunciada per l'equip jurídic d'Òmnium es concreta en la vulneració del jutge predeterminat per llei –consideren que el judici s'hauria d'haver celebrat a Catalunya i per un jutge imparcial i independent–.
No necessàriament.
Però actuació a la costa, allí on puguem arribar amb aquests recursos, ho farem", ha tancat el subdelegat.
Perquè recordem, es tracta de parlar d'autodeterminació o de quina proposta fa l’Estat en comptes d’aquesta demanda àmpliament recolzada a Catalunya.
Línies de crèdit per valor de 230 milions.
Paral·lelament, també s’han iniciat els actes organitzats per la Plataforma 8-M de Valls, integrada per col·lectius com La Marruixa, la CGT, l’ANC i les colles dels Xiquets de Valls.
En l’edició de 2020, el concurs serà en versió online, tot i que mantindrà l’essència de sempre.
Finalment, en Valentí fa una crida a les administracions.
La Marta i el Sergi treballen des de casa des de fa un mes i conviuen amb quatre fills, dos en comú i dos d’ell.
No són els que demanaven al març Espanya i Itàlia però tampoc els deixa a mercè dels mercats de deute, com preferien els nòrdics, i és gràcies en bona mesura al moviment franco-alemany de proposar un fons de mig bilió en subsidis i acceptar deute europeu.
Tots els horaris dels concerts del Cuarentena Fest, el festival de música en 'streaming'
El jutjat penal 2 de Tarragona ha condemnat l'exalcalde de Torredembarra Daniel Masagué a dos anys de presó i disset anys d'inhabilitació per adjudicar "a dit" les guinguetes de la platja a Gerard Montserrat, militant del seu mateix partit (CDC).
Bé està que, si més no, es reconegui una realitat que es considerava gairebé una traïció quan era denunciada des de l’ecologisme mentre la gallina dels ous d’or funcionava.
El ministeri d’Exteriors assegura que aixecarà el veto a l’Estat quan Espanya permeti l’entrada de turistes internacionals per “reciprocitat”.
Passat el 14-F, això sí.
Avui predominarà el sol, però al migdia el cel pot quedar enterbolit o mig ennuvolat en comarques centrals i de la meitat sud, no és descartable fins i tot que algun xàfec o tempesta de poca estona arribi a les Terres de l'Ebre.
En aquesta ocasió, la plataforma de sèries i pel·lícules ha introduït l'opció de treure fàcilment el contingut que queda a la fila de "seguir veient".
Aprendre a parlar amb les plantes abordava la reinvenció d'una dona que acabava de perdre la parella.
Ara, vuit anys després, ja pot dir, amb la boca ben grossa, que tot el que havia predit s'ha complert.
La segona part del projecte, es centrarà en suport per als infants de risc; per un espai de dues hores un equip de l’entitat es desplaçarà pel barri per donar als nens del carrer una primera atenció sanitària i un mínim suport nutricional.
Amb quina quantitat ho faran?
“Ens ha donat aventures inoblidables, però s’ha convertit en una rutina i en el mitjà per guanyar diners”, explica el Pablo.
L’interessat dona el seu consentiment per realitzar-l’hi l’anàlisi de tòxics en orina, i dona positiu al producte que diu haver consumit.
"La independència del país no es pot fer amb el 51% i sense reconeixement internacional.
El festival haurà de desinfectar diàriament els espais, proporcionar gel hidroalcohòlic i garantir que es mantinguin les distàncies de seguretat.
Arranz creu que encara falten "unes quantes setmanes" per arribar a la incidència de 60 casos per cada 100.000 habitants que marca la Unió Europea.
Pel que fa a les residències, a hores d'ara hi ha un total de 120 usuaris actius, 100 dels quals estan hospitalitzats.
He intentat explicar microhistòries dins la meva novel·la que fan d’aquest material la seva pròpia supervivència.
També s'ha suspès el partit que s'havia de jugar a Itàlia del campionat de rugbi de les Sis Nacions.
La seva inclusió en les dues llistes evidencia la crueltat del règim iranià, que s'embolcalla d'una aparença de legalitat.
El nou calendari, doncs, permet treballar amb la possibilitat que s’acabin les lligues actuals.
Això us assegurarà que cap de les vostres plantes creixi massa i us faci malbé el jardí.
Un dels conductors del comboi era un avi de l'exconseller de Cultura Ferran Mascarell.
Les dues parts han arribat a un acord de bases que haurà de regir la negociació en el període de consultes de l'ERO que afecta els treballadors de l'Arboç.
Però el fons de garantia de dipòsits, una històrica petició d'Espanya, no arrenca.
A part de les faltes d'ortografia, tampoc tenien el símbol d'un rellotge de sorra just abans de la data de caducitat.
Així mateix, i per completar l’experiència d’evasió, el visitant podrà contemplar unes extraordinàries vistes a les muntanyes que rodegen aquest spa urbà.
Ponsatí també hi està a favor, però alerta que són "problemàtiques" quan hi ha pocs llocs a repartir entre els partits, com passa a Catalunya.
La tecnologia, diguen el que diguen els amants de la "nova normalitat", no ho millora.
Les màquines treballant en una obra.
La sèrie de Rachel Bloom i Aline Brosh McKenna potser no és per a tots els públics però és una delícia per als amants dels musicals i de les comèdies romàntiques, perquè juga a dinamitar-ne tots els tòpics.
"¿No se li faran llargs aquests quatre anys?", li ha preguntat, i li ha demanat que s'avingui a renovar els òrgans constitucionals, com el CGPJ i el TC, entre d'altres.
Per bé que en els últims mesos les autoritats han denunciat un augment de l'arribada de persones sense documentació que travessen el canal de la Mànega amb pasteres, la realitat és que aquest grup és una fracció relativament petita.
És a dir, l'existència d'una policia que es dedica a perseguir idees polítiques contràries als interessos de l'estat espanyol, i aquells o aquelles que militen en aquestes idees, o les representen, o les defensen.
I per tant, conclou Marchena, qui es presenta a unes eleccions amb un judici en marxa, si acaba sent elegit no tindrà immunitat, perquè no es pot condicionar l'elecció al desenllaç del procediment judicial ni "encara menys" al dictat de la sentència.
F.M", qui, entre 2016 i 2018, va percebre a l'entorn de 17.500 euros anuals per moderar un fòrum impulsat per l'organisme fiscalitzat.
La vicepresidenta primera del govern espanyol, Carmen Calvo, va agafar la batuta negociant directament amb la cúpula d'ERC i dels nacionalistes bascos.
Actitud que l’ha dut a liderar una campanya per alliberar-lo des que va ser detingut.
Malauradament es confirmen els dubtes de lliurar xecs en blanc a https://t.
I, també, les que menys les resisteixen i moren.
Comptava amb un sou de 82.000 euros, superior al del president del govern.
Al principi va aconseguir alleugerir el neguit, però els indicadors positius tampoc el van acompanyar a ell a llarg termini.
Enguany la fira està perimetrada i delimitada amb dos controls d’accés, on es prenen les dades de contacte dels visitants i se subministra gel hidroalcohòlic.
Una família passejant per Son Gotleu.
En teoria el BCE hauria de repartir les compres de deute en funció del que cada país aporta al capital de l'entitat.
El Govern de la Generalitat, escapçat.
Isús ha explicat que la caiguda de la torre es va produir en una zona de molt difícil accés i serà necessari un helicòpter per accedir-hi i reparar-la.
En pocs dies el Madrid ha passat de ser un club optimista a patir.
I no només això, tenim una prova documental que és un vídeo obtingut per les càmeres que porten les furgonetes de la Brimo en què es veuen clarament els fets.
Opinió: «Siguem feministes, obrim vies segures»; per Iolanda Fresnillo.
Com podem triar el regal idoni?
Les ratxes han arribat fins als 82 km/h a Alguaire, 80 a Font-rubí, 73 a Tortosa i 66 a Lleida.
En ell es fa la comparació d’experiències similars en països de l’entorn, es contextualitza el cas d’Andorra i s’estructura el valor de l’artista en diversos camps i manifestacions.
Una dona i un home amb mascaretes quirúrgiques pel carrer.
Ara el magistrat té en compte "els nombrosos episodis de violència" protagonitzats per la dona de Mainat últimament per dictar l'ordre d'allunyament.
"Ens va deixar massa aviat, deixa un buit enorme", va lamentar el tinent d’alcaldia de Cultura, Educació, Ciència i Comunitat, Joan Subirats, que va donar la benvinguda als assistents.
Així que aquesta gent per RES representa a tot el poble CATALÀ.
Castelló d'Empúries es consolida com a escenari de la Schubertíada amb dos concerts (Keybart Ensemble i l'organista Joan Seguí) i també es manté la Schubertíada al País Basc, amb quatre concerts.
El líder de Més País i exdirigent de Podem, Íñigo Errejón, no tira la tovallola després de no aconseguir representació per Catalunya.
Per això seran clau les mesures de seguretat i prevenció, tot i que "el més important" és que els alumnes "tornin a tenir garantit el dret a l'educació".
El valor de la família va més enllà de les trobades habituals innecessàries, els moments d’alegria i la solució als problemes que quotidianament s’enfronten.
Avui no serà un dia gris, sinó que a partir del migdia les clarianes predominaran arreu.
Per primer cop en la història dels Estats Units, un boxejador negre es coronava campió dels pesos pesants derrotant un púgil blanc.
Val més ser pioner en el cinema que negar-se a passar una obra que tracta els afroamericans com a infrahumans?
Fins i tot aleshores, l'advertiment que hem de fer avui, coneixent com va tot plegat, és que l'Estat tampoc ho reconeixerà, ja ho sabem.
Tal com explica l'informe, s'han observat infeccions en vies respiratòries de gats i fures, però també "amb molta menor intensitat" en gossos.
Marta Pascal, en un acte recent.
Audrie Pott, la segona noia que protagonitza la producció, es va suïcidar deu dies després de la violació pel mateix que Coleman: les dues estaven acusades de mentir.
Amb els favorits, com Bernal i Pogacar, de moment conservadors, França s’il·lusiona amb el caràcter d’Alaphilippe.
Pedro Sánchez va lluir ahir una mascareta patriòtica.
Quan falten tres mesos per a les eleccions catalanes del 14 de febrer, els partits estan en plena ebullició de confecció de les llistes.
Enguany aquests danys han disminuït pel que fa al Pirineu català.
D’altra banda, Phelan adverteix que és probable que hi hagi un bon nombre d’empreses que fabriquin vacunes durant la fase d’assajos i al llarg de tot el procés.
Koeman, en un exercici de sinceritat, ha admès que el Barça no "és el màxim favorit a guanyar la Champions" arran del que "ha passat els últims anys", i que ho hauran de "demostrar" si volen ser etiquetats com a màxims candidats.
Pel que fa al monument, està ben conservat i no hi ha perill, assegura Puig.
Segons fonts jurídiques consultades, encara que tant l’Ajuntament de Barcelona com la Generalitat fossin expulsades de les causes, podrien tornar a sol·licitar personar-se com a acusació popular mentre les causes es trobessin en fase d’instrucció.
S’imaginen que haguéssim arribat a la situació de crisi amb un deute respecte al PIB del 60% o del 70%?
Un cop verificada la mercaderia per part dels agents, aquests van procedir a aixecar acta per una infracció de la llei espanyola de contraban.
A Israel una persona que afirma que és ateu o que és homosexual, no només no ho ha d’amagar, sinó que pot tenir un càrrec públic.
Els participants de la prova el reben en dues dosis.
Perquè abans d’entrar cal espraiar les mans de tothom.
Segons l'APDA, es tracta d'una mesura il·lícita que no s'empara en cap norma legal i suposa un tractament de dades desproporcionat.
De Juan ha afirmat que la intenció és que "entre cada 30 i 40 dies es pugui cribrar periòdicament cada centre per poder-nos avançar a qualsevol possibilitat de brot".
Un any que hem pogut tancar amb superàvit i que el necessitem urgent convindria que l'Estat donés llibertat per fer-ne ús al 100%.
Quasi 1,2 milions de catalanes podrien fer treball a distància.
Tampoc se'n preveuen aquesta primera setmana de setembre, tal com exposen a des de l'entorn del vicepresident del Govern.
Una persona desconeguda ha enviat una sol·licitud a través de les xarxes socials als teus fills adolescents?
De moment, hi ha una segona reunió entre l'administració i el comitè de vaga prevista per a aquest dimarts.
Els comicis gallecs seran a la mateixa data.
En canvi, Bankia, Siemens Gamesa i Aena presenten els millors resultats.
És la nostra feina.
"Dins del context general i del que es podia fer, no es pot criticar la resposta dels governs"
No obstant, hem d'establir expectatives adequades.
La reforma laboral és un dels punts més calents dins el govern de coalició.
Encara més clarament ho ha dit la presidenta de la Comissió Europea, Ursula von der Leyen: "Avui soc positiva, encara no està fet, però les coses es mouen en la bona direcció".
Així ho ha anunciat aquest diumenge el ministre de Sanitat espanyol, Salvador Illa, qui ha recordat que aleshores també podran obrir els llocs de culte amb un terç de l'aforament.
"Estem a favor d'una derogació de la reforma laboral vingui d'on vingui, però ens agradaria que ens diguessin com ho volen fer", ha indicat aquest dimarts.
Els meus jefes son autónoms d'una empresa molt petita.
La ministra portaveu del govern espanyol ha ajornat fins a la recuperació d'una "nova normalitat" un cop "vençuda" la crisi sanitària la celebració de la pròxima reunió de la taula de diàleg.
La polèmica pel contracte de Ferrovial va generar l'enèsima divisió al govern de la Generalitat, perquè més enllà de les crítiques del sector sanitari per l’externalització també JxCat va denunciar la mesura.
No obstant això, el Consorci va seguir adjudicant la vigilància a clans gitanos però la Conselleria d'Interior va advertir, el gener del 2016, d'una possible sanció per irregularitat greu en la contractació.
L'argument que sostenen les contràries al dret a l'autodeterminació és que reconèixer-lo a nivell legal i jurídic implica "negar" la categoria de sexe com un fet "objectiu" que "no es pot elegir", ja que "s'hi neix".
De fet, el mateix tabloide recorda que el secretari de Transport, Grant Shapps, en aquest moment és a Espanya i, quan torni al Regne Unit haurà de passar la quarantena, si es mantenen les normes actuals.
Fins ara, si un estudiant es considerava un "cas de contacte" només podia tornar a l'escola amb una prova negativa feta set dies després de l'últim contacte amb el company confirmat amb el coronavirus.
Actitud davant el procés: la figura de Josep Suñol i Garriga, republicà i catalanista, ha impregnat la història de la família.
Amb la cooperació de Head, Hitchcock va aconseguir també un brillant palmarès en la història de la moda.
Per entrenar-se i jugar es necessita aquest contacte.
L’any 1979 s’afilia al sindicat CCOO i forma part de les candidatures a les eleccions de l’empresa Pepa Martí.
El jutge que va arxivar la causa del rei va ometre el 2018 que Joan Carles no va.
Tot i això, el Govern lamenta que l'executiu de Sánchez no prevegi què poden fer els menors entre 14 i 18 anys, tot i que la Moncloa ha anunciat que podran sortir sols a fer les activitats essencials si un adult ho avala.
El temps que ha “estalviat” diu que l’ha dedicat a cures personals “més invisibles”, com ara les de la pell.
Aquí podeu consultar el document.
La pandèmia ha tingut uns efectes sense precedents sobre la comunitat educativa després de mesos de tancament de les escoles i ha fet visible algunes esquerdes entre famílies i els centres.
No em poseu alguna cosa molt complexa que m’explota el cap.
Aquest dilluns tinc un examen i vaig preparada zero: m’estaré fins l’hora que estigui cansada repassant apunts, i fins a on arribi.
L’epidèmia s’acarnissarà amb la gent de més edat però la clau és donar el millor tractament als joves que necessitin UCI i ventilació mecànica.
Lluís Bassat, empresari d'èxit, home amb sentit de la responsabilitat social, ha triomfat a la seva terra.
Era reconfortant la il·lusió de sentir-se comunitat i d’oferir cultura segura”.
Fins ara calia una majoria reforçada de dos terços per renovar el CGPJ, fet que ha permès que es mantingui una majoria conservadora a l'òrgan malgrat el canvi de majories parlamentàries.
Els darrers deu anys, Balears ha estat la comunitat amb un nombre major de víctimes i de denúncies, seguida a no gaire distància per les Canàries.
El Gremi de Restauració s'ha reunit aquest dimarts amb una setantena de líders gastronòmics i empresaris de referència del sector per reclamar l'obertura "immediata" dels bars i restaurants.
A Catalunya han mort més de setze mil persones: a quantes portades hi ha hagut morts?
"Es pot dir, de manera freudiana, que Felip ha 'matat' el pare.
Però el jove Jordi no disposava d’un enorme patrimoni.
En aquests moments, és un dels fundadors d'Units per Avançar, que es va presentar en coalició amb el PSC a les eleccions del 2017, i membre del seu comitè directiu.
Quan va donar positiu per coronavirus, es va haver de retirar de les rodes de premsa i ja no hi ha tornat.
Malgrat que aquí es barregen des d'entrades d'espectacles fins a llibres físics, cap altre camp presenta un abandonament més elevat de la botiga física.
Es calcula que es podran recuperar unes 18.000 víctimes.
De fet, ciutats amb taxes semblants com Sant Just Desvern també tindran contenidors intel·ligents aquest any.
Els partits independentistes preserven l'amnistia de la seva batalla de les eleccions; per Sara González.
En teníem moltes ganes, no volíem que Igualada es quedés sense Pastorets però havíem de pensar-ho molt bé.
Les sales alerten que aplicar mesures restrictives de públic als espais escènics "els estigmatitzarà" i, per això, demanen a la Generalitat i al govern espanyol que quan es pugui reprendre l'activitat escènica es faci sense limitar-ne les localitats.
A Alemanya s'han vist unes xifres semblants: el Dax ha iniciat la sessió a la borsa de Frankfurt amb un descens del 7,19%, mentre que a França l'índex CAC 40 perdia un 6,28%.
Per obtenir els fons, els governs estatals hauran de presentar plans de reformes nacionals que hauran d'anar alineats amb les recomanacions de la Comissió Europea i l'agenda verda i digital.
Les temperatures mínimes seran de 5ºC a Andorra la Vella, -1ºC a 1.500 metres i 0ºC al Pas de la Casa.
És per això que el sindicat ha sol·licitat a Institucions Penitenciàries "que s'extremin les mesures per frenar tant com sigui possible l'entrada del coronavirus a la presó".
El que s'havia anunciat com un concert en línia de diverses bandes ha esdevingut una actuació sense notes, que ha submergit les sales en el silenci.
"És una ràtio elevada, però ajustada a les necessitats del pacient", assegura Iglesias.
Casado: "A què juga vostè, Sánchez?
I això lliga amb la gran polèmica internauta de la setmana: la confessió de Paula Gonu sobre el fet que el desembre passat va guanyar 15.000 dòlars gràcies als seus vídeos a YouTube.
“Tot això del virus és per tenir-nos controlats: ara la gent gran no gosa venir a comprar aquí i així el govern grec i la UE aconsegueixen escanyar el petit comerç i afavorir les grans superfícies”.
Sents que no estàs sola, perquè si necessites qualsevol cosa tens els veïns.
Sense saber com seran els seus grups, si es podrà jugar el i amb el dubte de si amb el descens d'ingressos provocats per la pèrdua de patrocinadors i espectadors alguns clubs poden arribar a desaparèixer.
¿És per això que el govern espanyol no ha concedit a la Generalitat el confinament de Catalunya que el Govern ha demanat amb insistència?
No obstant això, en un partit travat i d'alt contacte físic, els locals han sigut capaços de treure més profit de les seves situacions ofensives i l'han trencat ja al descans (54-32) amb un omnipresent Mike Daum dominant el joc interior.
Això provoca que, malgrat l'increment tan notable de casos -s'ha passat de 873 contagis setmanals detectats a 5.177, en un sol mes-, no hi hagi per ara un col·lapse hospitalari agut ni una quantitat elevada de casos crítics.
La Guàrdia Civil intercepta una furgoneta de transport de missatgeria amb 29 quilograms de marihuana al seu interior.
Cal recordar que actualment els nacionals francesos sí que poden accedir a Andorra per la frontera del Pas de la Casa, però no a l’inrevés.
Els càlculs passen perquè, si el Suprem inhabilita el president a l'octubre, les eleccions arribarien al febrer.
Després, a principis de març, començaria una nova fase de negociació amb una dotzena de taules de negociació temàtiques independents amb l'objectiu d'arribar a la ratificació dels textos a finals de novembre.
El Govern entrarà al Consell General una llei que gravi les emissions de CO2.
Durant aquests dos mesos i mig han mantingut les classes virtuals amb l’ordinador, podien sortir al pati a fer esport i han fet tallers de costura o de manualitats.
"Treballarem perquè les platges puguin obrir, però no sabem quanta sorra hi haurà.
L'entitat de la família Botín desitjava créixer i aconseguir socis catalans, però davant la rigidesa normativa del moment, va optar per adquirir una entitat catalana.
Per la seva part amb 1.55.45, a 5.21, ha acabat Cornella.
“És important crear un suport emocional a casa, que l’ajudi a expressar emocions com tristor o ràbia i també sentiments com culpa –detalla Miñarro–.
Des del primer minut de la competició s’ha cridat que érem els principals candidats, però això s’ha de demostrar.
En total, a Catalunya s'han fet fins al moment 434.017 proves PCR, 75.000 de les quals en centres residencials i geriàtrics, entre usuaris i treballadors.
Brussel·les activa el satèl·lit Copernicus per ajudar a avaluar "l'abast dels danys" causats pel temporal Gloria.
L'aigua entra al pavelló de Fontajau de Girona, rebentant les portes.
En aquesta línia, i centrant-se en el paper dels usuaris a les xarxes socials, ha alertat del "sectarisme" i ha recomanat "vigilar que la impotència no s'acabi traduint en odi o ràbia".
Per aquest reputat equip, se sol parlar d'Indian Creek com "el búnquer dels milionaris", ja que la seguretat és un dels principals elements a valorar per les 29 famílies que fins ara poblaven l'illa.
El que pocs saben del mossèn del Lledoners Joan Prat és que fa dos anys va tenir l'honor de ser nomenat pel bisbe de Vic, Romà Casanova, exorcista oficial de la diòcesi.
És igual l’època de l’any que sigui, us mostrarem les millors idees de centres de taula que serviran per a qualsevol ocasió.
"Si arribem a la conclusió que les ganes de gaudir de la platja són més fortes que la restricció, haurem de fer un pas enrere", ha advertit Badia.
Nick Calathes: "Sé que encaixaré molt bé al Barça"
Cal recordar que durant l'estiu un 20% dels hotels ja han estat tancats i, de moment, durant la tardor tampoc obriran i de cara a l'hivern ara mateix és una incògnita.
En el comunicat han assegurat que "ha estat una decisió molt difícil de prendre, ja que molta gent demanava que continuassim amb la fira" i remarquen que "la salut i la seguretat dels nostres assistents és de màxima importància".
Arran del rebombori generat per l'escrit publicat per la protectora d'animals l'Aixopluc, de Manresa, des de volem saber quina és l'opinió de la ciutadania respecte a l'ús de petards en zones urbanes.
El periodista, que analitza a "La nació en portada" el paper de la premsa en la relació Catalunya-Espanya, sosté que als mitjans espanyols "s'ha tancat files quan la pàtria ha estat en perill"
La ministra de Transició Ecològica i vicepresidenta del govern espanyol, Teresa Ribera, ha negat qualsevol influència o pressió de la Moncloa en la sortida de Jordi Sevilla com a president de Red Eléctrica.
D’aquestes recomanacions, ha afirmat que ja s’han implementat més del 80%.
"Anonymous no té Tik Tok; és una aplicació creada com a programa espia pel govern xinès.
El programa està dotat amb un import 8.666,64 euros del pressupost del Ministeri d’Educació i Ensenyament Superior.
No es tracta de protegir més les residències sinó de crear un model d'atenció als pacients crònics.
El Virus Drac, però, es toparà amb Sant Jordi.
El festival s'acaba després d'haver fet més de 200 espectacles i de "marcar el camí per mantenir amb vida el sector", tal com ha assegurat el festival en un comunicat.
Rebutjarem debats estèrils i titulars d'un dia.
El president, en una visita a Lleida, vincula els comicis a la sortida de la crisi sanitària i lamenta que les divergències en l'independentisme s'hagin "aguditzat"
En aquests casos, s'haurà d'assegurar una desinfecció acurada.
A més de la ventilació, els centres comercials hauran d’establir sistemes de control d’aforament i fluxos als establiments, i també als accessos, inclosos els aparcaments.
Yo siempre sueño que sí va néixer a partir del canvi que Roig necessitava fer: "Venia d'un lloc fosc, de poca esperança en general –diu–.
Hi ha uns jutges, tan fastigosament masclistes "que el masclisme també formava part del cor ideològic del franquisme", que simplement consideren que aquells violadors són "dels seus".
Tenint en compte que l’OMS ha declarat el brot del nou coronavirus com a emergència de salut pública d’importància internacional (ESPII), és aconsellable evitar viatges innecessaris a les zones afectades.
És una gran idea, treballar tots 4 dies a la setmana.
Això no es fa en dos dies", apuntava Rousaud en l'acte de presentació fet a la Pedrera.
Si la qüestió és alliberar el personal d'infermeria per a l'atenció directa als pacients, han reivindicat, els tècnics de laboratori són "els professionals qualificats per a la realització d'aquests tests".
“He sigut feliç perquè en el meu cor he perdonat el meu abusador”
El primer trimestre d'any el PIB ha caigut un 5,2%, dada coneguda ahir, superior encara al que preveia el Banc d'Espanya, que calculava que seria per sota del 5%.
Des del Col·legi de Psicologia de Catalunya, la psicòloga esportiva Sandra Nogués afegeix que "l'esport és fonamental per a l'estabilitat psicològica", ja que fa que el cervell funcioni òptimament i ajuda a la concentració o la tolerància a l'estrès.
Però bona part del problema ve perquè és la primera gran crisi de salut global en l'era dels telèfons anomenats intel·ligents.
El cap del Servei de Microbiologia de l'Hospital Universitari Vall d'Hebon, Tomàs Pumarola, ha ressaltat aquest fet.
Jo li diria que ara corren més temps d’Astèrix.
Quan mirem cap enrere en aquests temps sense precedents, espero que tots sentim que actuem amb un esperit d'humanitat compartida per protegir als necessitats", ha postil·lat.
Tots aquests canvis permetran també alliberar del trànsit el carrer Jonqueres, ja que els autobusos i taxis que circulin de pujada seguiran per la Via Laietana, fins a arribar a la plaça Urquinaona.
En un comunicat publicat dimarts i acordat amb els Vint-i-set, Borrell assegurava que les eleccions bielorusses no havien estat “ni justes ni lliures”.
A la piscina del mateix establiment hoteler, l'Amparo Aguilar, de València i la seva parella de Lleida, l'Antonio Ordóñez, han afirmat que tenien unes "ganes boges" de trepitjar Cambrils.
Pel que fa a les rutes del transport escolar suspeses a causa del vent i de la neu, la mesura ha afectat uns 2.300 alumnes, la majoria a les comarques gironines, amb 2.061 alumnes en total.
Bé, sí que s’entén: volien AVE per continuar fent l’Espanya radial.
El diputat de PSC al Congrés José Zaragoza ha assegurat que "amb els vots del PSC no hi haurà un president independentista a la Generalitat".
Així, en aquests moments hi ha personal del ministeri de Salut del mateix servei d'epidemiologia i d'altres àrees del ministeri, "ja que cada àrea va entrenar a algunes persones".
L'informe d'epidemiologia també ha actualitzat les dades acumulades de casos per municipi durant tota la pandèmia, sense gaires diferències entre homes i dones.
Jo puc atribuir les meves tribulacions bàsicament a tres raons: als meus errors, als errors –involuntaris o premeditats– dels altres, o bé a la fatalitat, a l'atzar.
Carmen Calvo: "Alemanya ens va advertir que alguns tipus penals sonaven estranys".
Conchita Peña ha desenvolupat la major part de la seva carrera professional a l'Hospital Vall d'Hebron, on ha estat responsable del servei d'Atenció a la Ciutadania i Treball Social, així com membre del seu comitè de Bioètica.
El confinament de Carrasco, però, continua per ordre de l'Audiència Nacional encara que ja no és la instància competent per investigar el cas.
«La crítica als ajuntaments per la gestió dels temporers és injusta.
A més, es refereixen a l'adaptació telemàtica de l'atenció a causa del confinament però avisen que no es pot substituir l'atenció presencial, que creuen que caldrà recuperar tan aviat com es pugui.
Trobo just i necessari que el secessionisme català la desgasti, mostrant-la tal com és: una desertora de la causa catalana.
En aquest sentit, creu que “des del punt de vista sanitari no hauria de ser un risc tenir la frontera oberta, tal com està la pandèmia als dos costats”.
Tot just avui s’ha pintat les ungles dels peus perquè li venia de gust.
L'editorial Anagrama ha anunciat que publicarà en català i en castellà l'assaig del filòsof eslovè Slavoj Zizek Pandèmia.
En aquest cas, la víctima va ser una dona que s'hauria tret la vida justament després d'anys d'haver patit assetjament.
Aquests dies s’ha muntat la pontona al port de la Ràpita amb què es duran a terme els treballs.
Una sèrie de culte per molts de nosaltres.
A la ciutat egarenca se n'han fet 1.173 entre dissabte i diumenge i n'han resultat 11 positius, un 0,93%.
No és el mateix.
La Biblioteca Sant Agustí acull l’exposició ‘Paisatges geològics de Catalunya’
"Sabien que Bèlgica no hauria acceptat extradir l'Adri per un delicte de terrorisme", sosté l'advocada.
La majoria de les tramitacions provenen d'Espanya amb un 68% i França amb un 17%.
A més, des de dijous els cantants de l'Escolania estan confinats, i el cant del Virolai es posa gravat al final de la missa.
"El president de la república ha estat diagnosticat com a positiu per Covid-19 avui", ha explicat Presidència.
Oliu creu que, després d’anys de crisi, aquest sector per fi està en “equilibri”.
I això va obligar que se’n nomenés un.
El fet de compartir experiències amb sis socis europeus ha permès visualitzar mesures per promocionar modes de transport més respectuosos amb el medi ambient, una gestió més intel·ligent de la mobilitat i una mobilitat activa saludable.
Molt aviat fundaria amb un grup de farmacèutics més Laboratorios Prodes SA, on va ser nomenat president del consell d'administració.
Totes les assignatures són oficials i, per tant, assignen crèdits universitaris.
En un primer moment de la pandèmia, els casos setmanals van créixer de cop fins que, a principis d'abril, van retrocedir també molt ràpidament.
Han coincidit en "una mirada social i avançant en una societat unida cap a un món més just i solidari".
L’havia escrit Jordi Pujol.
Cal que d’imatge, però el processament de les imatges capturades pot ser remot.
Si guanyen els italians, el Madrid es quedarà amb només un punt de nou possibles i es complicarà la vida per classificar-se per a vuitens.
I ho veig més ara que soc aquí i veig com es respecta tot.
Aquesta és la 14a edició, i els cantaires del Grup de Folklore ‘Casa de Portugal’ visitaran, residències de la gent gran, cases particulars, i esglésies del Principat.
Núria Cuenca, secretaria general d'Educació, ha explicat que tots els centres de Catalunya estan oberts després d'una setmana i tres dies des de l'inici de curs.
Al mes d’octubre de 2018 el Parc Nacional d’Aigüestortes i Estany de Sant Maurici va obtenir aquesta certificació.
Jover ha recordat que en primer lloc va donar positiu un monitor i que llavors es va fer la feina de control a la xarxa de contactes per comprovar si hi havia més positius, sent el resultat l'abans esmentat de set casos.
El Festival Grec va ser un dels pocs festivals que van tenir certa activitat a l'estiu i Francesc Casadesús ja té tancat el de l'any que ve amb aforaments al 50%.
"Això anirà d'ERC o PSC en les pròximes eleccions", ha vaticinat Aragonès.
També hi ha espai per a l'escatologia i per a la relació conflictiva (o no) entre carnalitat i espiritualitat.
Després de la darrera vaga, els facultatius tenen 12 minuts atendre un pacient presencialment, sis si ho fan per telèfon i entre 45 minuts i una hora si es desplacen al seu domicili.
La pacificació de vies de l'Eixample i projectes com el gran parc de l'avinguda de Roma van ser algunes de les iniciatives urbanístiques que va posar en valor Colau durant la campanya electoral.
Diu que li aporta moltes coses positives: “No es tracta només de dibuixar, també d’entendre que no existeix l’error, que un error és una nova oportunitat i que puc aprendre'n.
I què hi ha en aquest suposat manuscrit?
Així, tot apunta que el referèndum tindrà punts de votació repartits a diferents seus en més d’un dia, itineraris marcats d’entrada i sortida, ús personal de bolígrafs i impressió domèstica de butlletes, entre altres peculiaritats.
La policia va ser requerida després d'haver estat avisada per un en un establiment comercial.
La majoria de mans es van aixecar, però no la de president.
"Vull pensar que estem en un horitzó de solució, la vacuna que serà part de la solució al que està passant", ha afegit.
Ja saben que espanya mai acceptarà aixó, és una reclamació sense sentit, és com "Amnistia Internacional exigeix l'alliberament immediat dels presos polítics", ja ho saben que espanya no els deixarà anar de cap manera.
Perquè són activitats molt físiques.
Creu que els autors dels actes vandàlics a la muntanya haurien de rebre càstigs.
Maria Teixidor ha anunciat per sorpresa que plegava just abans d’un cap de setmana en què Montmeló acull el gran premi de MotoGP.
Una xifra amb la qual ja comptaven, de fet ja tenien més voluntaris per poder substituir-los.
"Gestionada l'emergència cadascú, des del nostre àmbit, hem de veure com som capaços de fer front a les conseqüències.
Qui vota avui pensant que guanyarà, serà derrotat per la història", ha afegit.
"Va dient a tothom: espereu, perquè serà destituït ()", li diu algú a Trump de Iovanovitx durant el dinar.
En aquests moments, des del ministeri es té 51 esportistes becats però en un futur es vol intentar obrir aquest ventall perquè esportistes més joves que puguin tenir un futur en el seu esport, també "puguin utilitzar la instal·lació".
La ministra ha recordat que les vacunes seran gratuïtes i administrades pel sistema sanitari segons l'esquema que segueix el ministeri, que prioritza els grups de població més vulnerables.
Es va aprovar el maig del 1981 durant el govern de Leopoldo Calvo-Sotelo.
Els agents van efectuar vuit escorcolls a Paterna, Estivella, Beniparrell, Moncada, Godella, Castelló i Ulldecona.
Potser una cosa que comença amb una línia i que té una melodia l’acabem tirant cap a un lloc que evidentment no respecta cap pal concret.
L'escriptura és una activitat solitària.
Sigui com sigui, el "no" porta tres baròmetres per davant del "sí", malgrat que, des de l'1-O fins aquests darreres sondejos, els partidaris s'havien anat imposant a cada enquesta.
Caldrà conviure amb el risc, està dient Hitchcock a l'espectador, tot i que aquest sap, alleugerit, que quan s'encenguin els llums i abandoni la sala el món amb què es trobarà a fora no serà el que acaba de deixar a dins amb l'últim fotograma.
'S'ha aconseguir controlar la transmissió en alguns espais, ara com ara la transmissió és produeix en ambients concrets i limitar la mobilitat nocturna ens podria afavorir molt', ha apuntat.
Fins ara, segons les últimes dades facilitades pel Govern, almenys 150 avis han mort amb Covid-19 i 310 més hagin donat positiu a les proves.
No havia de pagar sous ni lloguers, ells s’encarregaven de tot”, explica el restaurador, que prefereix quedar en l’anonimat.
Les dades s'inclouen en l'últim informe de balanç elaborat per l', en el marc del projecte de conservació d'aquesta espècie que promou el Departament de Territori i Sostenibilitat.
El català, en situació d'«emergència lingüística»
La ciutat estava planificada des d'aquesta lògica i per satisfer totes aquestes necessitats.
A la tercera començarem a organitzar activitats amb aforament limitat".
A Menorca s'han detectat dos casos nous de coronavirus i només hi ha dues persones ingressades.
L'advocat Francesc Jufresa, que ha presentat la sol·licitud, parla d'un retard "maliciós"
Només cal fixar-se que els últims anys hi ha hagut majoria independentista al Parlament i pràcticament no s'ha parlat d'independència.
Els anys 80 del segle passat van ser una dècada prodigiosa per a la indústria de l’automòbil i els seus aficionats.
Pel que fa a la distribució, el partit estableix aquesta divisió territorial per vegueries: federació de Barcelona ciutat, comarques de Barcelona, Catalunya Central, Girona, Lleida, Alt Pirineu i l'Aran, Camp de Tarragona, Terres de l'Ebre i el Penedès.
Tot i així, les acciones de la companyia després que es conegués la informació.
Cada pla seu sol ser un bodegó perfectament compost.
Has planificat un escenari i ara només cal veure si has encertat”.
Aviat coneixerem les dades del 2019, però el 2018 vam atendre prop de 500 persones, concretament, 482.
Hi ha 130 pacients en seguiment per les unitats volants d’atenció al coronavirus (UVAC).
La Trobada estava prevista pels pròxims 11 i 12 de juny, i l’ajornament l’ha forçat la situació derivada del Covid-19 i el fet d’obeir els criteris de prudència que sempre han caracteritzat les actuacions d’aquest equip directiu.
Tot i això, ha argumentat que l'escenari és "canviant" i això obliga a un reajust constant de les accions del govern.
Per tant, la sortida que es realitzi del domicili s’ha de planificar correctament i és obligatori l’ús de mascaretes, que poden ser casolanes, higièniques o quirúrgiques.
L'Escola Tècnica Superior d'Arquitectura La Salle també vol que la ciutadania reflexioni sobre el sentit dels llocs amb un projecte participatiu al qual el públic pot enviar textos i imatges.
Per això, tot i començar a tornar a treballar amb més normalitat no es desmunten del tot els espais que es van haver d'habilitar per tractar pacients amb coronavirus.
El protocol indica quan cal sospitar d'un cas de coronavirus, com cal actuar davant d'una sospita, quins consells bàsics d'higiene cal transmetre i com s'han de prendre les constants a pacients que puguin haver-se infectat.
Casado acusa Sánchez de posar Espanya en mans de «terroristes i colpistes»
I per a fer-ho apunten a la "nefasta" lluita en molts aspectes.
El sindicat CCOO assegura que la seguretat d'alumnat i treballadors no està garantida en la tornada a l'escola, abans que el curs es reprengui el 14 de setembre.
Tota aquesta documentació, tard o d’hora, segons fonts de l’ANC, serà consultable, perquè les restriccions són temporals.
Els fets haurien ocorregut fa aproximadament un any, durant el transcurs d'uns sis mesos, en el domicili del sospitós, on la víctima anava alguns diumenges a dinar, segons ha informat la policia en un comunicat.
Per tant, la protecció que oferim a la ciutadania és aparentment més alta.
Com s’interpreta aquest doble discurs?
A partir d’aquest dimecres, a la Sala Palau i Fabre de l' Escenari Joan Brossa de Barcelona, l’actor Joan Valentí dona veu a víctimes i executors en una obra dirigida per David Pintó.
La fotografia, però, ha coincidit amb un revés: el veto anunciat per Hongria i Polònia al fons de recuperació.
"T-Usual amb bonificació", es podia llegir en un cartell a la porta de l'oficina juntament amb els horaris de venda: de dilluns a divendres, de vuit del matí a vuit del vespre.
La segona causa contra Torra neix d'una denúncia de la plataforma Impulso Ciudadano -vinculada a Ciutadans- perquè la pancarta estava penjada quan el president del govern espanyol, Pedro Sánchez, havia convocat les eleccions del 10-N.
Segons l'entitat perica, aquesta sol·licitud s'acabat fent de manera unilateral per motius d'"urgència i responsabilitat" envers l'entitat i tots els seus integrants.
L’última vegada que va topar amb aquest mur, el 2017, va aconseguir refinançar els 38 milions d'euros que la lligaven a la banca.
Aquests més de 200 llits se sumen a les 172 habitacions del Gran Hotel Verdi que el passat dimarts van passar a ser una extensió de l'hospital sabadellenc.
Aquest procés, acompanyat de l'augment de la immunitat de la població exposada al virus, probablement reduirà l'impacte futur de virus.
Tot i el malestar dins les files postconvergents, la demanda civil no ha generat unanimitat a la cúpula, i no ha passat per cap reunió de la direcció.
La programació de l'Aquitània també segueix en peu.
No podia quedar-me aturat amb la meva situació.
Novetats entorn a la represa de la mítica sèrie "Los Hombres de Paco": Lucas i Sara, els protagonistes de la gran història d'amor de la saga policial, també estaran a la nova temporada que es prepara.
Apunta a les amenaces que impacten sobre la fauna i hàbitats marins, com la sobrepesca, la massificació del litoral (pressió demogràfica) i la crisi climàtica, que incideixen en la biodiversitat de manera clara.
Sigui qui sigui qui acompanyi Bob Dylan en els seus directes, The Band sempre serà la seva banda, els socis de Zimmerman en el seu procés d'acceptació de la guitarra elèctrica.
"Abans, quan una dona no tenia orgasmes i anava a un sexòleg, els hi recomanaven vibradors convencionals de forma fàl·lica i aquelles dones seguien sense tenir plaer i es frustraven.
La trencadissa no ha estat total perquè totes dues parts han volgut evitar ser els causants de decisions irreversibles.
El ministre de l'Interior, Fernando Grande-Marlaska, ha animat el partit basc a votar a favor de la reforma de la llei de memòria històrica per retirar les condecoracions a torturadors franquistes com Billy el Niño.
A l’últim, el Síndic també ha demanat polítiques per “fer front a les deficiències en les llibertats civils” i amb relació a “l’erosió del medi ambient i la sostenibilitat”.
I Marc Cucurella, que tornava de l’Eibar, ha marxat cedit al Getafe amb una opció de compra per als madrilenys de sis milions.
També he de dir que les idees han anat funcionant perquè hi han jugat de cara totes les circumstàncies: bons professionals, bona gent disposada a treballar en grup i amb ganes de fer-ho molt bé.
Ara estan atenent 9 pacients contagiats, d’un total de 16 ingressats per diferents motius, després que han donat quatre noves altes amb relació a la COVID-19.
L'Oficina Antidesnonament (OAD) de l'Ajuntament de Palma ha experimentat un increment del 133% en el nombre de sol·licituds d'ajut al lloguer rebudes durant el primer semestre de 2020, en comparació amb el mateix període de 2019.
Anglada es refereix a Vistalegre, Gràcia i la Salut perquè "no hi ha edifici vertical i les cases tenen poques plantes".
En la reunió d'avui, la mesa també ha acordat convocar la comissió d’investigació de l’accident de la petroquímica de Tarragona.
Jéssica Albiach, cap de files de Catalunya en Comú Podem, ha assegurat que l'únic acord és que hi haurà una nova reunió, i ha certificat que no hi ha un pla de treball definit.
Però també hi ha previsions de pluja els propers dies.
A causa en bona part del buit legal existent en noves modalitats d'acció que no estaven previstes ni regulades.
Quan les podiem comprar no eren necessaries i ara que no n'hi han i no en podem comprar, les tenim de portar.
Sapiguem perdonar-nos i seguir.
"Malauradament, això no ha sigut possible", ha dit.
Els hi fa por la política.
On més anys es va estar va ser al de l'ONCE.
Té per objectiu treballar de forma mancomunada, tot cooperant i promovent polítiques museístiques coordinades entre els onze museus a través de la conservació, investigació, interpretació, exhibició i comunicació del seu patrimoni.
Budó ha assegurat aquest dilluns que l'executiu català "valorarà en el seu moment" quines mesures adoptarà en l'assumpte.
Precisament la peça que obre aquests diàlegs és una escultura d'Aguilar que evoca un altar, dins un absis de Santa Maria d'Àneu.
Com valora que Pappas hagi desaparegut?
En bici, patinet, a peu o amb una pilota, els infants s’han pogut esbargir una hora acompanyats d’un adult.
Tot i que “a Barcelona hi ha feina”, explica que a Madrid “hi ha millors condicions de treball i més seguretat laboral”.
Està clar que la via Paluzie s'allunya de l'estratègia d'ERC dels últims mesos, partidària de pactar amb el govern del PSOE i Podem i eixamplar la base per fer "inevitable" el referèndum.
El certamen presenta aquest 2020 una fórmula híbrida, una presentació que es mourà entre els actes i les projeccions presencials, i les estrenes a través d'una plataforma online.
La qüestió era sobre el nou hospital de Valdebebas: "Quants sanitaris s'han contractat?", va preguntar-li Silvia Intxaurrondo, presentadora al canal públic madrileny.
A través de reunions que tenim amb l'equip ja anem parlant de les activitats que es poden desenvolupar també durant l'hivern, dels canvis que es poden implementar i de com dinamitzar el servei que tenim.
En el cas de Turquia no es mobilitza una companyia privada sinó aliats estrangers, cosa que encara abarateix més el cost per a Erdogan.
Per aquest dijous està previst l'arribada d'un avió a Torrejón amb material sanitari i s'enviaran dos avions a Alemanya per buscar respiradors.
T’avancem que els boy-cuts o pixie són atrevits però molt afavoridors looks per a cares rodones.
«Asseguda al llit de l'hospital, veient com se li trencava el cor al meu marit mentre intentava sostenir els trossos trencats del meu, em vaig adonar que l'única manera de començar la curació era preguntar primer: "Estàs bé?"
Segons han informat des del cos d’ordre, s’ha anul·lat la campanya de controls d’ITV,tarja groga o cinturó de seguretat que havia de començar aquest dimarts per destinar tots els recursos al seguiment de la prevenció.
El context en què tenen lloc les eleccions no pot ser més tràgic.
Comptar amb un univers tan popular i exitós com el que va crear George Lucas és massa atractiu per no treure'n tot el suc possible.
Hi eren presents ministres del PSOE, un membre del PCE (Vicente Uribe), un de la CNT (Segundo Blanco), tres d'Izquierda Republicana, el partit d'Azaña, en aquell moment president de la República, i un del petit partit centrista Unió Republicana.
És el que hauria de fer.
"Al Mediterrani seguim una manera romana de viure, i els romans podien ser uns assassins però també els agradava viure bé i la bona teca", somriu.
El Sabadell, que volia entrenar ja aquest últim dimarts després de fer els tests del covid-19 als jugadors, ha decidit esperar fins dilluns que ve.
Colau aconsegueix millorar la nota del desembre, un 4,7, i se situa ara, amb un 4,9, a les portes de l'aprovat i amb la mateixa nota que el seu primer tinent d'alcalde, el socialista Jaume Collboni.
»Com saps, últimament els bancs estaven amb moltes ganes de prestar, precisament perquè estaven sobrats de liquiditat i els seus comptes anaven justos de resultats.
L'ambient fresc ha tornat a marcar les primeres hores d'aquest diumenge.
La velocitat de reproducció del virus torna a baixar i se situa, aquest dilluns en 0,86, després que s'hagin registrat 25 casos positius per Covid-19 en les darreres 24 hores.
El cartell del Cruïlla XXS, la versió del Festival Cruïlla adaptada a les mesures sanitàries pel coronavirus, segueix engreixant-se.
La majoria dels casos oberts estan en fase d’instrucció i alguns fins i tot s’han arxivat.
La consellera de Salut, Alba Vergés, ha anunciat que el seu departament ja ha adquirit 10 milions de xeringues per als centres de salut de cara a l'inici de la vacunació del covid-19.
Malgrat tot, la Policia Nacional ha indicat que ha detectat “certa relaxació” en el compliment de les normes de confinament i reclama “tolerància zero” davant les actituds que se’l saltin.
Asseguren que 'la seva solució és policia al carrer per vigilar els horaris, en comptes d'enfortir la sanitat i l'educació pública, o suspendre els lloguers'.
Josep Maria Bartomeu s'aferra al càrrec de president del Barça i no hi haurà eleccions a l'entitat blaugrana fins el març del 2021.
Hi haurà persones que hagin donat positiu en la prova de la Covid-19.
Ha estat la secretària d’Estat de Salut, Helena Mas, l’encarregada d’actualitzar les dades.
Els dos partits que formen part del Govern han denunciat l'"infrafinançament" que pateixen per part de l'Estat en l'àmbit de la dependència.
JxCat i ERC s'encaminen cap a unes eleccions en les quals es dirimirà l'hegemonia independentista després d'un trencament en deu actes.
Necessita molt poca aigua, però no aquests estressos hídrics que pateix actualment.
El rànquing atribuïa a la família uns 400 milions en accions cotitzades, repartides entre Colonial, Fluidra, Adolfo Dominguez i dues socimi: Maridia i Elix.
L’actuació coral de tot l’equip no mereixia un premi menor, però ni així ha pogut donar-ho per fet abans d’hora.
«La voluntat és tornar de l'estiu sense enviar a fer punyetes el projecte educatiu»
Llunyanes, però té cognom italià.
Conscients de les discrepàncies irresolubles de partida, l'objectiu primordial del govern espanyol és reprendre el fil de diàleg i intentar blindar-lo del clima electoral a Catalunya.
Una sensació similar a la que ha expressat la Conchi, que feia la mateixa cua i ha dit que sent "por" quan va a lloc públics.
La majoria, però, les han fet restauradors a títol particular.
Alfred Bosch s'ha mostrat confiat en l'aprovació dels comptes públics aquest març.
Per acabar, l'entitat ja ha tingut constància de nous casos, com una dona que busca una llar perquè pateix violència a casa amb un maltractador o una dona que es queda sense habitació perquè fa dos mesos que no pot pagar.
"Hem teixit entre tots una temporada en la qual hem intentat no deixar ningú de banda", explica César Martínez.
Durant la primera onada de la pandèmia el partit que presideix Pablo Casado va negar el suport a les darreres pròrrogues de l'estat d'alarma.
“És una mica surrealista entrenar-se d’aquesta manera.
Un altre cop tensió entre socis al Palau de la Generalitat.
Així es prohibeix el trànsit per la RN 22 als vehicles superiors a 19 tones i per ala resta de vehicles calen equipaments especials.
Aquest dimecres, 29 de gener, s’ha celebrat un dels actes previs a la festivitat de la Mare de Déu de la Candela.
Un indult que no saben quan arribarà?
En el 80% d'aquests centres s'han fet proves PCR, però no s'han iniciat encara les automostres que havien de fer-se els treballadors d'aquests centres, segons ha precisat Mendioroz.
El Kike és un pobre noi en el fons, un desgraciat que al final fa molta pena.
Aquest cop ja no es dissimulava.
Enguany, l'ONG conclou que un gran nombre de països pateixen corrupció per aquesta via, cosa que en llasta les democràcies.
Simón ha aplaudit que l'executiu hagi decidit començar la desescalada a finals de la setmana vinent, però ha advertit que la transició cap a la "nova normalitat" també comportarà sacrificis.
El conductor del tren, per no atropellar l'animal, va utilitzar en diverses ocasions el fre d'emergència.
No dimitirem de la gestió del dia a dia, de liderar el mentrestant i, al mateix temps, lluitarem per assolir la independència i aconseguir una República.
Ens estan demanant això.
Les rutes a la natura permeten gaudir de la muntanya a un altre ritme en companyia de guies que xafen el territori cada dia i en tenen un profund coneixement.
La iniciativa ha triomfat i més de 12.000 persones ja han comprat la seva figura.
La direcció del centre ha suprimit les entrades i sortides, i ha decretat el tancament del centre de dia durant els pròxims 15 dies.
La confiança dels lectors, oients i espectadors respecte al mitjà de comunicació hi fa la resta.
La segona gran línia d’estudi actualment en marxa en diversos centres de tot el món és intentar alguna estratègia de teràpia gènica amb l’objectiu d’induir el bloqueig del gen CCR5 o, el que seria el mateix, mirar de tancar la porta a la infecció.
L’argentí és ara mateix la cola que manté unit el club.
Quan puja en Pujals, es proposa enfortir un ajuntament únic de Vila-seca i Salou, a base de construir un ajuntament nou on és actualment l'avinguda Pere Molas.
"No puc entendre aquestes acusacions.
Per dècades, als anys noranta es produeix un canvi.
Oriol Mitjà ha compartit el seu: la "implicació desinteressada de tantes persones" per plantar cara a la pandèmia del coronavirus.
En el cas dels productes petroliers, decreixen més respecte al mes anterior, al passar del -15,5% al -15,8%.
Forma part de l'equip d'Antoni Trilla, una de les veus a qui la Generalitat ha recorregut amb freqüència per informar sobre l'afectació del coronavirus a Catalunya.
També s’ha parlat de les dificultats actuals de petits municipis com el Pont de Bar, amb poc més de 150 habitants fixos i 7 nuclis de població.
Així, ha defensat que cal "tenir la parròquia preparada" perquè aquest esdeveniment es pugui fer.
Prop de la meitat dels enquestats afirma que les desigualtats entre homes i dones són bastant grans, però un 23,6% de les dones creu que són molt grans, per tan sols un 16,3% d'homes que ho pensen.
Dimecres EH Bildu va tornar a registrar la proposta perquè Unides Podem voti a favor de desclassificar la informació, però igualment no sumarà prou suports per tirar endavant si el PSOE no canvia de parer.
També per assistir com a públic a qualsevol de les diferents propostes cal reservar des de: http://agenda.
Així que vam decidir fer una pel·lícula sobre el segle XX, però un segle XX somiat, no rigorós”.
No ha estat una excursió fàcil pel plantígrad, doncs abans de desaparèixer per la muntanya Barnès ha pogut veure encara, i amb el vehicle ja aturat, com s'enredava amb un filat.
La tecnologia ha canviat molts hàbits i ha modificat la manera de consumir.
Courtois a la porteria; defensa de quatre per Carvajal, Ramos, Varane i Marcelo; un mig del camp amb Casemiro, Kroos i Valverde o bé Modric, i en atac, Vinícius, Benzema i Rodrygo.
Tot i que Trump s’ha plantejat des de l’inici del seu mandat el desmantellament de l’operatiu, finalment també va preferir esperar “el moment adequat” per donar més temps a les autoritats iraquianes a enfortir i estabilitzar les institucions.
És una festa molt arrelada al Pont de Suert.
Per aquest primer tram es tallarà el trànsit del sentit muntanya, i s'ocuparà el carril ràpid del sentit mar, quedant oberts dos carrils.
Donald Trump la va situar a l'ull de l'huracà aquest dijous al acusar-la en un tuit d'haver "esborrat 2,7 milions de vots" favorables a ell i d'haver canviat el sentit de centenars de milers de paperetes.
Des de la iniciativa Next Generation UE, que consisteix en donar ajuts els països de la Unió Europea per intentar amortitzar la caiguda a causa d’aquesta crisi econòmica i social que és la COVID-19.
Nova Zelanda ha sigut un dels països amb menys incidència del món, amb 25 morts i només 1.883 casos.
Però això -com l’elecció de les rodes- mereix un capítol a part.
Amb tot, la quantitat de la mostra es considerava molt baixa com per treure'n grans conclusions.
Ramon Brugada, cap del servei de cardiologia de l’Hospital Universitari de Girona Dr.
A nivell més general, els Agents Rurals de Catalunya han comunicat que les darreres dues setmanes ja han interposat prop de 150 denúncies per incomplinents de l’ordre de no fer activitats al medi natural.
A més, la taxa de reproducció del virus s'ha disparat a 2'88.
Pel que fa a la “Gasolina sense plom de 95 octans”, la tendència és a la baixa durant el darrer mes i se situa en un -0,9%.
Estem demanant que se’ns respectin les institucions, hem de començar fent això.
Pel que fa als anticapitalistes, tercera pota de l'independentisme a la cambra, n'obtindrien 8, el doble que els actuals.
La dreta espanyola mostra un grau d’enverinament que els ha allunyat d’un centre que podien haver intentat conquerir.
El conseller, per cert, s'ha explicat en comptagotes, per bé que avui parlarà a Catalunya Ràdio.
¿Els músics joves que estan barrejant o hip-hop amb flamenc representen per al present alguna cosa similar a allò que músics com tu vau fer als 70 i als 80 amb el blues, el rock i el flamenc?
Fins ara ja hi ha programats dos actes rellevants: l'assistència dels presos polítics a la comissió del 155 –dimarts– i el registre i la presentació dels pressupostos de la Generalitat per al 2020 –dimecres.
Tots ells han estat cridats a files en un moment en què el sistema sanitari està altament tensionat.
En la mateixa línia, la diputada de Ciutadans, Lorena Roldán, ha titllat aquest impost de "discriminatori, desigual i injust" i ha considerat que colla les classes mitjanes.
I n'hi ha d'altres que tenen més problemes per fer front a la situació", ha exposat el president espanyol, un missatge desencriptat com una crítica severa al PP, que ja planteja un endarreriment parcial del curs escolar.
"Qui té carn a la graella és el govern espanyol", ha assegurat el conseller.
A Itàlia, el ministre d'esports Vincenzo Spadafora, ha autoritzat als clubs de futbol perquè comencin les sessions en grup a partir del pròxim dilluns 18 de maig.
No es recomana les del tipus FFP2 per a la població general a no ser que es tracti de col·lectius vulnerables.
Com ha passat amb moltes altres coses, la pandèmia ha accelerat un canvi de dinàmica que els artistes creuen que, si es manté, serà bona.
Va ser la cobla oficial de la Generalitat.
L'Exposició de París -aquí en podeu recuperar unes imatges -va coincidir amb el centenari de la presa de la Bastilla, un dels moments àlgids de la Revolució Francesa.
Les persones aïllades han de restar durant 14 dies al seu domicili, on se'ls fa un seguiment per si presenten símptomes de la malaltia.
“És una final”, va reconèixer Duran.
A la Vall d’Hebron hi havia unes 50 places de l’UCI i fa uns dies es va arribar a 200. La previsió és que, si fos necessari, es poguessin encara augmentar fins a les 350.
En les últimes hores han ingressat 15 persones, quan al llarg de la pandèmia s'han arribat a produir fins a 368 ingressos en un sol dia, segons les mateixes fonts.
Els vehicles policials arriben amb les sirenes i, quan els nens són als balcons, fan sonar per megafonia cançons com l'
Que ho facin, però, és una altra història.
Nissan té previst treballar aquest mes de maig per entregar una comanda de Mercedes del seu model pick-up.
Malgrat que en els últims dies s'està notant una certa tendència estabilitzadora en les dades de contagis i també de defuncions, Simón ha demanat prudència a la població de cara a la desescalada per evitar rebrots.
L'últim exemple d'això és l'anunci que aquest setembre Amazon inclourà en el seu catàleg Buffy, la cazavampiros, que si bé no es pot considerar un clàssic, sí que és un dels últims èxits de crítica que no es podia veure a cap plataforma.
Els efectius van localitzar a prop del lloc dels fets, al carrer Germans Izquierdo, una rasqueta metàl·lica, la qual podria correspondre a l'estri utilitzat per l'individu, el qual està acusat d'un delicte de violència de gènere.
L'augment dels núvols farà que la temperatura i la sensació tèrmica baixin una mica els dies vinents, però no hi haurà canvis de masses d'aire.
Al final de l’actuació, els patges reials recolliran les cartes dels més menuts.
També la Cala Fonda, popularment coneguda amb el nom de ‘Waikiki’, en honor a les millors platges de Hawaii.
La Samantha Gilabert, concursant d' 2020, defensa estoicament el català, la seva llengua, la qual considera que viu "en una situació molt complicada".
El de Barcelona n'és un, però també el de Sabadell.
El salari és el mateix per a tothom: al principi guanyaven poc menys de 15.000 -el carter ras a Unipost encara cobrava menys, segons Ruiz-, però ara s’han apujat el sou.
Vaig amb una altra companya i el contacte o l’enllaç és una exalumna del màster que ha continuat treballant i ja porta tres o quatre anys fent investigació.
Ministeri d’Afers ExteriorsOrganització per a la Seguretat i la Cooperació a Europa (OSCE) ha obert 22 places pel programa per a joves professionals que permetrà cobrir vàries vacants per a joves diplomats de menys de 30 anys.
Des del la Regió Sanitària Terres de l'Ebre insisteixen en la necessitat de fer compliment de les recomanacions bàsiques per tal d'evitar la transmissió de la Covid-19.
També va participar en tretze Copes del Món entre els anys 1973 i 1991.
La seva última proposta és el menú d'escudella, que serviran al llarg de tot el mes de febrer els divendres i els dissabtes en horari de migdia.
Pel què fa a la distribució d’aquesta primera remesa entre la ciutadania, “la decisió ja està presa i protegirem les persones més grans, les més vulnerables i les que treballen en l’àmbit sociosanitari, que són els que més s’han d’exposar.
La despesa prevista supera els 1.000 milions d'euros, amb una base de 965 milions i 40 milions més del romanent de tresoreria, i el 80% anirà destinat directament als ciutadans i ajuntaments a través de suport econòmic o tècnic.
Com es diu aquesta planta?
El Suprem amenaça el president de la Generalitat i alts càrrecs (també algun dels presents ahir a la Moncloa) estan a l'espera de judici.
Després de les últimes competicions en què ha estat lluitant en la Copa d’Europa per anar sumant punts, avui Aguareles Loan ha tornat a la màxima categoria, la Copa del Món.
També dijous, però a les 20.00h, l’ acollirà la presentació a la Seu d’Urgell del llibre Els néts d’en Damià i els patriotes oblidats.
Començava una nova etapa en què l'històric dirigent nacionalista va convertir-se en el primer president de la Generalitat contemporània.
Les crítiques a l'anunci de Torra també van arribar des del grup d'ERC a l'Ajuntament, acusant-lo d'actuar amb "irresponsabilitat", per no haver consultar els nous usos amb els veïns.
A principis de mes, Eva Air repetia l’experiment amb un aire encara més festiu.
La gran pantalla, per altra banda, tampoc ha deixat de produir.
Es reconeix el seu sistema de gestió de purins, que redueix l’impacte mediambiental i el cost del tractament i venda posterior a plantes de compostatge.
La nit del 5 al 6 de gener està considerada com la nit més màgica de l'any.
L'alcaldessa ha defensat que el debat hauria de ser del conjunt dels grups i que caldria fixar criteris com retirar-la a totes les persones que hagin estat condemnades.
Davant la sospita de ser investigats, canviaven els rols dins de l'organització i fins i tot els punts de venda.
És el cas de Xavier Trias.
El projecte es considera aprovat si obté la majoria absoluta dels vots emesos.
De l’esmentada Taula de Coordinació també en forma part l’alcaldessa de Valls, Dolors Farré, i el regidor de Cultura de l’Ajuntament de la capital de l’Alt Camp, Marc Ayala.
Hi ha entusiasme, hi ha talent i hi ha ganes que tot acabi bé, perquè tot anirà bé.
"Ens volíem allunyar del que potser s'espera d'aquests actors, a qui a vegades ni truquen per fer teatre", diu Cambray.
La vacunació d'aquest any s'ha avançat precisament per la Covid-19 i la comparativa es fa entre els primers 22 dies hàbils des que comencen les campanyes.
Ha sigut llavors quan s’han produït moments de tensió entre els manifestants i la policia.
I si poguessin aplicar una "solució final" no dubteu que ens l'aplicarien.
El vicepresident del Govern, Pere Aragonès, reconeix que l'aturada de l'activitat ha generat un 'xoc sense precedents'.
"Potser si ho hagués fet jo també, ara no estaríem així".
L’alcaldessa Noemí Trucharte ha explicat avui que “l’espai de Can Titó no serà industrial, i hem demanat a la Generalitat que limiti els usos a oci i lleure, agricultura i turisme rural.
Caldrà veure com avança el recompte dels estats encara en disputa i esperar potser fins divendres, com a mínim, per saber si finalment la moderació de Biden aconsegueix imposar-se.
En els casos més greus, "ens ha arribat tal quantitat de brutícia i nusos en el pèl de l'animal que ens hem vist amb l'obligació de rapar completament el gos, trobant-nos fins i tot gran quantitat de puces, paparres i altres insectes".
'Qui hi guanyaria si no s'aprovessin els pressupostos?
Hi ha hagut 63 accidents mortals a les carreteres catalanes, un 45% menys.
La taxa de positivitat, les proves que donen positiu, és del 4,87%, per sota del 5% recomanat per l'Organització Mundial de la Salut.
Avui fa 30 anys que TV3 va estrenar Bola de Drac i vam començar l'aventura amb en Goku i la Bulma, vam saber què eren les càpsules Hoi-poi, ens vam enfilar al núvol Kinton i vam provar de fer un Kamehameha al pati de l'escola.
JxCat, ERC, el PSC i els comuns han sigut els impulsors de la proposició de llei per crear l'Agència, que ha rebut també el suport de la CUP.
Per tant, els altres que tampoc ho facin”, va sentenciar.
Ell no va tenir en compte l'impacte sobre el benestar familiar quan va agredir la treballadora", concloïa.
Està creixent, amb un rendiment alt”.
"Les nostres troballes són importants perquè indiquen que les persones poden fer servir mascaretes durant l'exercici intens sense efectes perjudicials en el rendiment i amb un impacte mínim en l'oxigenació", expliquen els investigadors.
El projecte, que durarà tres anys, tindrà un pressupost de 16 milions d'euros, 12 dels quals provindran de subvencions de la Comissió, mentre que la resta els aportaran les empreses i organismes participants.
L'Agència Catalana de Consum preveu reclamacions en els pròxims dies per la crisi del coronavirus arran del nou decret italià que obliga al confinament de 16 milions de persones al nord del país.
Un miler de metges militars aniran a Wuhan per fer costat al personal sanitari civil, i s'estan construint dos nous hospitals a la ciutat en un temps rècord amb l'objectiu d'ampliar el nombre de llits.
Malgrat l'estat d’alarma i les restriccions de mobilitat anunciades aquest dissabte pel govern espanyol, aquest diumenge moltes persones han fet cas omís i han sortit de les seves llars sense necessitat.
Això a mi em trencava.
L'objectiu de les restriccions, segons va explicar divendres el vicepresident en funcions de president, Pere Aragonès, és "aplanar la corba" de contagis en un moment en què el risc de rebrot s'enfila ja fins als 713 punts.
Butler és fill de l’època victoriana, com Dickens o Bulwer-Lytton, compatriotes seus.
No sé com ajudar i tinc moltes ganes de poder-ho fer”.
En aquest sentit, sembla que estarem dies i dies amb una anomalia negativa de temperatura respecte a la mitjana climàtica.
Tampoc tenen constància que l'explosió hagi causat ferits, més enllà de l'ensurt.
“Es poden considerar totes les mesures”, va assegurar.
Des de fa molts anys ajuda empreses, universitats i administracions a desplegar models d’innovació orientats a la generació de resultats.
Moltes gràcies”, firmada de tots dos.
Tota llei és una restricció de les llibertats, només tenint consciència d'aquest fet podem acceptar les lleis.
El president de l'Eurocambra també ha confirmat que han rebut el suplicatori del Tribunal Suprem per retirar la immunitat de Carles Puigdemont i Oriol Junqueras, però ha dit que ara s'ha d'analitzar.
El comú d'Encamp ha aprovat aquest dijous el lloguer de la parcel·la del per un import de 6.000 euros mensuals durant els primers tres anys i de 7.000 euros a partir del venciment d'aquest termini.
Començar les classes amb recordatoris i formacions sobre les normes i mesures establertes adaptades a cada edat o curs.
També ha aprofitat per demanar que ERC també aposti per la unitat d'acció en altres qüestions que es debatin al Congrés.
Durant el judici, l'acusat va explicar que va entrar al parc des del passeig Lluís Companys quan la porta ja estava oberta.
En el camp de la parella hi poden haver situacions complexes que, si no controleu bé, us poden fer anar malament.
També incrementen els professionals sanitaris infectats i en vigilància: dels 94 contagiats de divendres s'ha passat a 129; i de 217 aïllats a 335.
Només a Barcelona, l'Ajuntament ha atès gairebé 6.000 nous usuaris als serveis socials i ha multiplicat les ajudes atorgades per alimentació, habitatges i altres necessitats bàsiques.
Disposar d'aquestes dades, ha dit, ha estat complicat i ha requerit de la col·laboració de tots els professionals sanitaris i socio-sanitaris per recollir-les.
Cal recordar que un cop aquestes constatacions esdevinguin sancions fermes, els infractors hauran de satisfer una multa de 100 euros.
Per a la segona quinzena de juliol.
¿Els nens reben atenció individual?
Si hi ha hagut una actuació "desproporcionada", ha destacat Capella, hauran de ser els tècnics del Departament d'Interior els encarregats de determinar-ho analitzant les imatges.
Durant el ple extraordinari, Botín ha aprofitat la seva intervenció per tornar a fer del totxo una sortida a la crisi.
Les que més han crescut han estat Indra, amb un increment del 15,1%; Bankinter, amb un 12,45%, i Amadeus, amb un 9,9%.
Tot i això, alguns teatres són partidaris d'establir des d'un inici les butaques no disponibles.
Dins l'executiu, a banda, ha crescut el malestar -especialment a les conselleries de JxCat, segons relaten diverses fonts- amb la gestió que està fent Salut, amb Alba Vergés -ERC- al capdavant.
L’escola té una funció fonamental que és educativa.
El llarg procés per a traspassar la gestió de l’Hospital Sant Bernabé de Berga ha arribat a la seva fi aquest estiu, tres anys després de negociacions.
Les formacions que formen la majoria de govern del Consell –PSIB, MÉS per Mallorca i Unides Podem– diuen que crearan una comissió d’experts en comptes d’una comissió d’investigació política.
'Treballem plegats', els ha demanat, després del convuls mandat de Donald Trump, durant el qual les relacions amb França i, en especial, amb la Unió Europea, s'han deteriorat.
Mural a favor de la independència.
Quique Bassat: "L'Índia és el gran contribuïdor a l'increment de casos diaris de covid-19"
Doncs sí, és veritat.
La Generalitat Valenciana també ha notificat 39 noves víctimes mortals per coronavirus, 15 de les quals en residències.
Com va passar aleshores, els de Nuno tornen a tenir penjada l’etiqueta de favorits.
Havia de ser un estiu sense música en directe, i al final està sent, de moment, un estiu amb molts concerts de petit i mitjà format.
Tots els partits amb representació a la mesa, a excepció de JxCat, s'han posicionat en contra dels tres escrits que havia registrat la formació que lidera Carles Puigdemont.
Diumenge que ve havia de començar el Mundial de MotoGP, però la primera prova (a Qatar) s’ha cancel·lat i, la segona, (a Tailàndia), ajornat.
Alguns propietaris es queixaven que havien trigat molt a informar-los sobre com havia de ser la reobertura en la fase 1 i encara ultimaven detalls aquest matí.
En aquesta línia, ha comentat que durant les properes setmanes començaran una prova pilot per donar un servei wifi integral dins les cases i, per tant, instal·laran punts d’accés sense fils dins les llars.
Un tràiler que transportava porcs ha bolcat aquest dilluns a la matinada al km 39 de la C-17, a Tagamanent.
La veritat és que hi ha un risc important.
Jo tenia i tenc ben per segur que l’observació la tenies més que feta abans de començar a expressar-la.
Tot i això, mai van passar per l'altar potser perquè tots dos ja ho havien fet abans amb altres parelles.
Van notar una urticària a la pell i, de la mateixa manera que avui, els serveis mèdics es van desplaçar a l’escola amb tècnics del ministeri per esbrinar-ne les causes.
El Butlletí Oficial del Principat d’Andorra (BOPA) publica aquest dimecres un decret d’actualització i pròrroga de les mesures excepcionals per la situació d’emergència sanitària causada pel nou coronavirus SARS-*CoV-2.
Per això podem dir que estem preparats per afrontar aquesta nova situació", conclouen.
Els docents han estat seguint les mesures preventives establertes en els protocols, fent ús de la mascareta i de material de protecció en tot moment.
La lletra deia el següent: "El torer no mata el toro ni el toro mata al torer.
Ho ha estat perquè ha demanat trencar l'ordre d'intervenció perquè havia d'anar a una missa per les víctimes del coronavirus a la catedral de l'Almudena.
El 2018 es van publicar unes 5.600 ofertes de feina per a electricistes, per exemple, amb pocs candidats per oferta i retribuïdes amb entre 20.000 i 30.000 euros anuals de mitjana en funció de la formació i l'experiència.
Al País Valencià i les Balears la caiguda encara ha sigut més forta, perquè les xifres de matriculacions han caigut un 10,2% i un 13,4%, respectivament.
La resta de compres per internet i la majoria de les d'alimentació, però, es fan en supermercats o hipermercats.
Dilluns al matí va sortir al carrer, per primer cop després de catorze dies, per sotmetre's de nou a la prova de la Covid-19 amb l'esperança d'haver superat la malaltia.
Fins ara, s'han registrat 28 morts a l'estat per coronavirus i tres a Catalunya.
El paper del BCE en una fusió depèn de la normativa de país o països en què tinguin la seva seu les entitats que es fusionen, ja que aquest tipus d'operacions no es regulen en el Dret europeu, sinó en el dret nacional.
"Ens han dit que ens preparem per a un possible rebrot d'aquí a dues setmanes i les UCI no poden assumir una altra onada d’ingressos.
La vicepresidenta tercera i ministra d'Economia, Nadia Calviño, diu que el paquet de mesures aprovat "no exclou" altres actuacions en matèria econòmica i que estan "oberts a escoltar" els agents socials, en relació a la moratòria de lloguers.
El Jaume serà tan exigent amb l’ordre com ho és al seu restaurant?
“Sempre estic jugant i treballant amb ells, així que hi estan acostumats; per a ella va ser una cosa natural.
"Soc Rubén Guijarro, tinc 38 anys i soc veí de Llefià.
Demà, dijous, al matí entre les 9 i les 13 h es tallarà el pas dels usuaris del rec de l’Obac.
L'home hauria relatat a la policia que havia matat la dona després de veure que la seva exparella havia recuperat la relació amb ella, perquè volia evitar que la nena, que està tutelada per la Generalitat, pogués tornar a estar en contacte amb la víctima.
Per a les empreses amb més de 50 empleats, l'exoneració de quotes serà del 50% al juliol, del 40% a l'agost i del 25% al setembre.
Conclouen que les mesures d’austeritat poden provocar conseqüències imprevisibles.
Macarena Olona ha acusat Iglesias de ser un "fanàtic" i de "prostituir" la televisió pública espanyola i de "censurar els dissidents".
Penso que estar amb persones que et coneguin de debò és molt necessari.
Ha demostrat competència en gestió universitària, que és del que es tracta aquí.
Només han pujat la mare i les dues filles petites, perquè “el marit teletreballa des de Barcelona, ja que aquí no tenim internet”.
Durant el passat mandat, el creixement d'aquestes places va ser de més de 300.
A més, dins del cicle ‘La cultura no s’atura’, el dijous 7 de gener, a la biblioteca d’Ordino, es farà una lectura dramatitzada d’un fragment de la novel·la original a càrrec de l’actor i director Alfons Casal.
També signen el document els sindicats CCOO i UGT i l'associació Barcelona Comerç.
L'Ajuntament de Barcelona impulsa diversos projectes d'investigació europeus per analitzar l'impacte del coronavirus en el cicle de l'aigua i establir sistemes d'alerta i detecció del virus en les aigües residuals.
Jordi Cabré: “Sempre he pensat que la literatura no serveix de res”
La llei actuarà en l’elaboració i comercialització de vi de les vinyes catalanes, la inspecció i el règim sancionador en la matèria.
Acabats els aplaudiments, el personal sanitari de França que ha estat batallant contra el coronavirus ha sortit al carrer per exigir el compliment de les promeses de millora de les seves condicions laborals.
“Al Lliure persistim en la defensa de la cultura no com un motor econòmic, sinó com a motor social, educatiu, identitari, de cohesió de la comunitat i com un motor sanitari”, deia el director.
Aquesta situació fa que entre els agents més nous no es generi cap tipus d'arrelament i que cada any aquests agents marxin més per "necessitat" que per "opció".
La síndica ha assegurat que Ribas era "un humanista, un gran estadista, un home d'Estat i una persona summament generosa en compartir les seves idees i no voler mai alliçonar".
Un cop allà, s'enviaven a la comissaria general, que feia el tràmit amb la Fiscalia", ha detallat.
Però si el producte encara no està registrat, cal fer tots els assajos preclínics i clínics des de zero.
Creu que són conscients de la realitat de l’ofici?
La portaveu també ha recordat que la lluita per l’amnistia és per "retornar a la política un conflicte polític" i per "acabar amb la causa general contra l’independentisme".
Aconseguir sobreviure amb el turisme local, però, no serà fàcil.
“Li vaig dedicar el gol a Pinto, que abans de sortir al camp em va dir que marcaria.
Hi ha usuaris, però, que busquen pagar encara menys.
El pilot andorrà va dominar les mànegues en les que hi havia punts en joc i va aconseguir un triomf ajustat sobre el català, que el va situar com a líder en la provisional de la categoria de 2RM.
En concret, la Fiscalia vol que s'investigui un viatge a Nova Caledònia que, segons l'oficina, és 'justificat i oficial' en motiu de la celebració del referèndum d'autodeterminació del 4 de novembre del 2018.
La temporada següent, entre partits oficials i amistosos, va anar més enllà, amb setze futbolistes debutant, tot i que la major part no ho van fer a la Lliga.
Tal com comenta la fundació, hi són convidats tots els que hi vulguin participar, tenint en compte que la formació ha de ser d'un màxim de tres components, tot i que es prioritzaran els solos i els duos.
Pel que fa al conductor de l'altre vehicle, ha resultat ferit lleu i l'han traslladat a l'Hospital de Puigcerdà.
Pujol m’ensenya una foto d’ella amb Núria Cadenes al local de Gran Via.
La tesi forta que defensa Judith Butler a partir d’aquesta concepció de la vulnerabilitat com a condició de vida és que som abans relacions que individus.
Això sí, la història no té res a veure amb l'univers de Howgarts, tal com explica Rowling en un fil de Twitter.
"Entenc la petició i sé el que significaria una disculpa oficial.
La llevantada Gloria ha causat un gran impacte a diverses zones del país, amb grans desperfectes a les costes gironines, les Terres de l'Ebre o les platges metropolitanes; a més dels efectes no relacionats amb les infraestructures.
Li sembla envoltant, com mai abans.
Pel que fa a la planta COVID-19 habilitada al Cedre segueix sense haver-hi cap resident ingressat.
El digital espanyol assenyala que aquest mateix programa espia dissenyat per l'empresa israeliana NSO Group el va fer servir el comissari Villarejo gravar converses privades que es van utilitzar en l'Operació Catalunya.
Abreu ha explicat que el suport i la dedicació de tot el personal del centre en la recuperació de l'Àngel l'han convertit en un símbol, "com si la lluita contra el covid quedés representada per una sola persona".
La pròpia decisió entesa com un llibre obert.
Hem après molt de la primera onada i mai en la història de la humanitat hem sabut tant en tan poc temps.
"Esperem que no l'haguem d'activar perquè la intenció de l'hospital és donar servei a tota la societat en tots els aspectes que calgui", ha recalcat.
“La majoria dels autors i productors han entès la situació i han mantingut el compromís", explica Carlos R. Ríos, director del festival, per a qui l'objectiu principal era “salvar tota la feina feta” per l'equip del D'A.
La presidenta de les Illes, Francina Armengol, demanarà aquest dilluns que Mallorca, Menorca i Eivissa entrin en la fase 2 el 25 de maig.
Per les xarxes han circulat atacs contra la candidatura de Guàrdia i sectors espanyolistes s'han mobilitzat contra la seva candidatura.
Un any i sis mesos.
També es veta l'ús de qualsevol dispositiu d'inhalació de tabac com ara les pipes d'aigua i les catximbes.
Illa ha admès que existeix "preocupació" per com es gestiona la mobilitat per Sant Joan, un dels factors que també influeixen a l'hora de prendre la decisió de canvi de fase.
Així doncs, mentre s’estava recuperant a Loiola, on va ser enviat, va decidir canviar de vida i iniciar un pelegrinatge cap a Jerusalem.
En aquell moment, molts a Génova estaven convençuts que la successora natural era Soraya Sáenz de Santamaría.
No entrarà una massa d'aire gaire fred, però els migdies una mica càlids, com els que hem anat tenint els últims dies, no tornaran fins més enllà de Sant Jordi.
El 2 de novembre, dia dels difunts, es feia el toc solemne de difunts a la tarda”, recorda el document.
"Això fa que infermeria hagi d'assumir més responsabilitats i, al final, acabem tots sobrecarregats", lamenta.
El foc s'ha iniciat sobre les dues de la tarda al carrer Obispo Miró, segons el Centre d'Informació i Coordinació d'Urgències del País Valencià.
No obstant això, continua l'article, els advocats de l'activista “encara no han rebut cap notificació formal d'aquesta investigació”.
De tota manera, ha indicat que la majoria de casos provenen d'un centre de Llorà (Gironès) que acumula una "incidència alta", però que no s'ha estès a la ciutat.
Convocats per la CUP, Alerta Solidària, Arran, Cos, Endavant i el SEPC lamenten que es pretengui "normalitzar" la retallada de drets i llibertats "sense fer ni un pas per revertir les polítiques de privatització"
La imatge de la capella era coneguda com a "Sant Cristòfol dels negres".
Un infant que se sent escoltat i valorat s'ajustarà millor a la nova situació.
Aquests quasi onze mil alemanys podran fer les seves vacances sense guardar quarantena, i se'ls deixarà entrar a Mallorca molt abans que als mallorquins que viuen o es troben a la Península, encara que aquí hi tenguin les seves famílies.
Miquel Puig és un dels membres del comitè que promou i identifica projectes d’inversió de les empreses catalanes.
Durant l’any 1983, l’Ajuntament d’Igualada, amb l’alcalde Manuel Miserachs al capdavant, va comprar l’antiga fàbrica de Cal Boyer i l’adoberia de Cal Granotes, ambdues al barri del Rec.
És la companyia propietària d'un camp de golf situat a uns 25 quilòmetres al nord de Sevilla.
Entre avui i demà el vent de gregal bufarà amb cops de fins a 60 o 70 km/h en algunes comarques de Girona, cosa que provocarà un nou temporal marítim que afectarà especialment la Costa Brava, però també sectors de la costa central.
Els xinesos (sumant-hi els ciutadans de Hong Kong i Taiwan) van liderar el rànquing amb el 51% de quota de les vendes al passeig de Gràcia.
Sap que una persona feliç necessita estimar”, escriu l’escriptora i filòsofa.
"Les conselleries de Salut no es poden limitar a ser simples transmissores de dades perquè són les que han de tenir la competència", ha insistit aquest dijous Rufián tot insistint en els conceptes d'"horitzontalitat i corresponsabilitat".
"No podem fer un altre Sant Joan", ha assegurat.
I què passaria amb les entrades ja venudes per aquests dos actes.
Amb el gol, el Cadis ha fet un pas enrere, tot i que ha seguit portant la iniciativa.
La conclusió és clara: “Hem de mirar el que el nord d’Europa fa 50 anys que practica, perquè del canvi de model productiu d’Espanya fa 40 anys que se’n parla i no s’ha fet”.
No és la primera vegada que Selena Gomez parla obertament de la seva salut, tant física com mental.
Van rebre el vot de la CUP.
Per ara, no descarten cap escenari i, per tant, s'obre la taula hi ha la possibilitat d'abandonar.
El Joan, el Roger, la Juliana, el Long i tota la tropa us esperen!
Del total de companyies, 11 pertanyen a sectors industrials i la resta als sectors de la biotecnologia, alimentació, agricultura i pesca, energia i tecnologies de la informació.
Agents de la policia catalana van desplaçar-s'hi, van aixecar una acta i no es descarta obrir una investigació.
Pel que fa a la situació de l'expresident Puigdemont, Campo ha apuntat que ara per ara no l'afectaria en la mesura que no està condemnat.
Tot i això, el paquet d'ajudes econòmiques del passat mes de maig i el d'ara podria no ser suficient per als negocis que han vist caure la seva facturació entre el 80% i el 100%.
En total hi ha nou usuaris positius, que han estat ingressats a diferents hospitals de l'illa i un treballador, que compleix quarantena a ca seva.
Simpson s’hi va passar 7 anys empresonat.
Barcelona destina 640.000 euros en ajudes internacionalsL'Ajuntament de Barcelona destinarà 640.000 euros a vuit projectes internacionals d'ajuda humanitària per combatre els efectes que la covid-19 està tenint en diversos països.
També va ser directora general de Turisme de la Generalitat del 2011 al 2016.
Ryanair reduirà l'oferta de vols en un 20% al setembre i octubre per l'impacte dels rebrots i les noves restriccions de mobilitat.
Una traïció familiar que l'èxit de la primera part de regnat va fer, si no oblidar, difuminar.
Marion Maréchal Le Pen en un acte polític a França.
Els futurs metges hauran de superar una prova d'aptitud personal per entrar a la.
Goirigolzarri nega qualsevol pla de fusió de Bankia amb el Banc Sabadell: "No preveiem noves actuacions"
He començat amb intensitats bastant més altes.
Els retrats de família dels Jordis des de la presó Cuixart i Sánchez inauguren a Vic una mostra fotogràfica feta per interns de Lledoners que s'exposa al Museu de l'Art de la Pell fins al 13 d'octubre.
La presidenta de la Comissió Europea, Ursula von der Leyen.
El papa Francesc ha demanat disculpes per després que aquesta li estirés del braç amb brusquedat quan estava saludant els fidels reunits a la plaça de Sant Pere del Vaticà, després de l'última missa de l'any.
Ha estat Premi al Disseny Emergent 080 en tres ocasions.
En canvi, van baixar el vestit i el calçat en un 2,2%; l'habitatge, l'aigua, l'electricitat, el gas i els altres combustibles en un 1,1% i el transport en un 0,8%.
La fiscal Audrey Strauss ha explicat en un comunicat que "els acusats van defraudar centenars de milers de donants" després d’apropiar-se dels fons recaptats "sota el fals pretext que tots aquests diners serien invertits en la construcció del mur".
“Chopinés un dels grans símbols del país -diu-.
La seva etapa als clubs també va ser exitosa, però sobretot al Nàpols.
Les últimes 24 hores han mort quatre persones.
Jaime Alfonsín: "El discurs serà dur"
Per a les comunitats de la zona, la població indígena nasa, aquests “pessebres” es confonen amb les estrelles.
De fet, al document ja hi han fet constar algunes demandes concretes, com ara la necessitat d'actualitzar les tarifes dels serveis d’atenció i suport a les persones que permetin millors condicions laborals i millor atenció a les persones.
Així mateix, el director general de Damm afirma que “la companyia està realitzant els màxims esforços per transmetre a les institucions que l’hostaleria és un sector clau per a una reactivació sòlida de l’economia d’aquest país.
Pep María, pare d'una nina de tres anys, ha explicat que la seva filla va començar el procés d'adaptació dimarts i que aquest dijous quedarà per primera vegada tota sola amb els mestres.
"No tornaré a la política", assenyala Recoder, al dia de totes les reunions que El País de Demà fa amb associacions, sindicats i patronals del país.
Rallo ha assegurat que Renfe "treballa per evitar-ho" en els "pròxims dies".
Un perfil de gestió", asseguren fonts del partit.
Aquest és el primer executiu de coalició d'esquerres de la democràcia nascuda el 1977.
La pandèmia també ha remogut la cartellera de la tardor, perquè molts teatres han optat per recol·locar-hi els muntatges que van haver de suspendre a partir del març.
Que a la taula ERC i JxCat hi arribaran mirant-se de reüll es dona per descomptat.
Durant els quatre primers mesos de l’any 2020, el total d’importacions és de 322,64 milions d’euros, amb una variació percentual del -28,4% respecte al mateix període de l’any anterior.
Jo vaig patir aquella sentència.
Ho van fer emparant-se en la llei electoral espanyola, que no exigeix una sentència ferma com a requisit per inhabilitar un condemnat per un delicte contra l'administració pública.
Contràriament al que es diu, com més bosc tenim representa disposar de molta menys aigua.
“A Catalunya tots ens sentirem barcelonins”
Així ho ha traslladat en una trobada amb el president, Quim Torra, aquest dilluns.
I també, diu, sense respectar els poders de guerra que li atorga la Constitució.
A pregunta de la diputada del PSC Assumpta Escarp, el conseller d'Interior Miquel Buch assegura que els Mossos d'Esquadra van controlar la mobilitat de vehicles en localitats que no disposen de policia pròpia mitjançant l'operatiu ORIS.
De fet, nosaltres érem els únics que no donàvem suport i ens vam quedar a votar perquè considerem que s'ha de poder votar tot.
Un dels autors que més la van impressionar va ser Czesław Miłosz.
“Al pare l’hi dec tot, tot”, diu Santi Mallafré, recordant aquell emprenedor que va arrendar a principis de la dècada dels 30 la llibreria Cervantes del carrer dels Tallers al llibreter navarrès Ciganda.
I una extradició davant del Tribunal Suprem del Regne Unit pot trigar anys a veure’s.
A l’horitzó immediat hi ha l’aprovació dels pressupostos de l’Estat i la confecció d’un pla per a la utilització dels fons europeus de Recuperació i Resiliència.
El nombre de persones aïllades als respectius domicilis s’ha reduït fins a 20; és a dir, 5 menys que el dia anterior i 11 menys que la setmana passada.
Els responsables del Govern han dirigit avui especialment l'agraïment al personal sanitari, que s'ha bolcat per garantir tota l'administració de la vacuna.
De la praxis de pagar els dinars amb diner públic també se'n va beneficiar la firma Botargues S.L, propietària de l'establiment La Huerta, que va guanyar 7.258 euros per part de l'ajuntament de la capital del Segrià.
Matías Vargas no ha pogut completar la cursa.
Què passa amb el manga o amb Go Nagai?
Les dues últimes continuen actives, mentre que la causa a l'Audiència Nacional es va arxivar al·legant que no hi havia "indicis racionals de delictes" i que, encara que es provessin els fets, s'haurien produït quan el rei era "inviolable".
Tenim davant una pandèmia amb virus terriblement fort i fins que no tinguem vacuna no podrem enderrocar-lo'.
Els fets es van produir la nit de dissabte hora local a la població de Portapique, a uns 1.250 quilòmetres al nord-est de Toronto.
La posada en marxa del llac, de fet, va ser un dels elements estrella del pla contra les onades de calor que el govern municipal va presentar ahir: tornava un dels elements més estimats pels veïns de la zona.
Tots els diputats dels diferents grups polítics han demanat pel tema del contagi dels sanitaris.
Els treballadors amb baixos ingressos d'Irlanda són els segons que més risc tenien de perdre la feina en el segon trimestre de l'any, seguits dels italians.
Els plaers gormands de Simenon i les receptes de Madame Maigret és el primer volum de la col·lecció i de la sèrie Comissaris i Detectius Gormands de Vibop.
La Trini es troba dins el cotxe, acompanyada del seu marit.
Dimecres 17 de juny, a les 20 hores.
Els autors imaginaven un planeta ple de cotxes voladors, de cases intel·ligents que calculaven les calories que ingerien els seus hostes o de persones infinitament interconnectades a través d’un immens cervell mundial que relacionava tothom a tota hora.
Sobretot ara que n'és temporada, cal aprofitar per fer-lo a casa.
"Per descomptat que no, no es va fer perquè no era la voluntat de la policia", ha assegurat.
En aquest cas hi ha l’opció de quedar-se a dinar, amb un suplement de 28 euros.
Treballar de ben petit no em va ajudar gaire, en el sentit que era un nen tímid.
El que sí que va prosperar, en canvi, va ser l’acord amb Hard Rock, que fins que la pandèmia ho va aturar tot avançava a temps per estar enllestit el 2022.
En aquest sentit, ha expressat la seva voluntat que "no costin diners" i que creu que amb l'aportació del Comitè Olímpic Espanyol (COE) i el que es recapti "s'hauria d'autofinançar".
Si algú pretén equilibrar l'augment de despesa amb un augment d’impostos cap a l’infinit, s’equivocaria", ha etzibat.
D’altra banda, el cineasta francès Arnaud Desplechin, després de films com ‘Un cuento de Navidad’ (2007), ‘Jimmy P. (Psychotherapy of a Plains Indian)’ o ‘Los fantamas de Ismael’ (2017), ens deixa un punyent thriller ‘Roubaix, une lumière‘.
Fins ara el que he vist és molta gent dedicada, que ho viu amb il·lusió.
El 2014 l'Ajuntament va decidir remunicipalitzar aquest servei per "deficiències" en la distribució.
També es farà formació específica per als professionals de l'empresa per detectar i prevenir l'assetjament sexual, amb protocols d'actuació, i auditories de gènere.
Tot plegat ho estudiaran els líders dijous, en una cimera per videoconferència en què hi haurà diverses propostes damunt la taula i es tornarà a posar a prova la divisió nord-sud.
La part catalana planteja, des que prepara el primer esborrany del comunicat, que la referència als acords que es vagin assolint s'aixoplugui en el terme "seguretat jurídica".
Les diferències s'eixamplen encara més si es posa el focus en les àrees bàsiques de salut.
Els estudiants van prendre com a ostatges 66 diplomàtics i ciutadans nord-americans, i els van treure de l'edifici a empentes, emmanillats i amb els ulls embenats.
Com destaca el fotoperiodista Jordi Borràs en un tuit, el novembre passat encara sortia al carrer per protestar contra la presència del rei a Barcelona.
Si se sumen totes les dades del Vallès Occidental, el total de positius va ser de l'1,58%.
La Clínica Sant Josep de Manresa deixa d'atendre pacients amb coronavirus gràcies a la baixada de nous ingressos.
De fet, l'anunci de l'esquerra basca ha agafat a contrapeu els socialistes, que veuen com s'enterboleix l'entesa amb Arrimadas, i amb un somriure murri a Iglesias.
Per altra banda, la mobilitat per la frontera francesa és fluida.
A més, un altre particular va presentar una denúncia el 15 d'abril als jutjats de Cerdanyola, que es van inhibir a favor dels jutjats de Sabadell perquè la denúncia correspon a una residència d'aquest partit judicial.
D'altra banda, la majoria de defuncions es van produir als centres hospitalaris (un 76,4% del total), i més de la meitat de les morts sospitoses van tenir a lloc en residències (el 55, 6% del total).
Farreny ha alertat de la necessitat de detectar aquests casos i assegurar que facin la quarantena ja que "ens hi juguem la represa de l'activitat laboral i la tornada a l'escola".
El darrer eix, de treball amb els diferents actors, inclou projectes concrets i transversals que es treballen, per exemple, amb d’altres ministeris.
"Hi ha famílies que responen els correus electrònics i entren als canals de difusió.
És on va néixer el tropicalisme, amb Gilberto Gil, Caetano Veloso, Maria Bethânia i Gal Costa.
I per això van passar el detector de metalls per la zona.
Un curs perdut?
En comptes de ser una megaconstrucció gegantina com sol passar, es tracta d’un conjunt de xalets que comparteixen una seu comuna.
La performança d’en Sánchez i na Díaz Ayuso anunciant futurs acords i bon enteniment entre els dos governs per lluitar contra el covid-19 va escandalitzar fins i tot una part de la soca-rel més espanyolista.
L'entitat és conscient dels milers de llocs de feina que generen les petroquímiques, però asseguren que es tracta de modificar el model existent i exigir que es facin estudis reals sobre els seus efectes.
Des de 2013 que és accionista de Softonic.
Exacte: mai va amagar com es feien els documentals.
Easyjet i Volotea han confirmat la seva aposta per gaudir de l'estiu a Menorca.
Per acabar-ho d’arrodonir, l’altra meitat de l’Orfeó Català que divendres no va participar en la versió de Dudamel i la Simfònica de Galícia va oferir una versió de traca.
Això, al seu torn, requerirà un equilibri clar entre els interessos públics mundials i els nacionals.
A quines hores es pot sortir a passejar o fer esport?
Sense arribar a verbalitzar-ho, cosa que sí ha fet el president en diverses ocasions, la defensa de Trump suggereix que s'està duent a terme un cop d'estat.
De Catalunya participen a Ficcions un total de 2.419 joves.
Encara set dies després de la Diada, el governador civil de Barcelona va dir que no s'havien adoptat mesures especials.
El president de la Generalitat, Quim Torra, ha mantingut el seu to reivindicatiu en la reunió de la conferència de presidents autonòmics.
La Generalitat ha fet una comanda de 14 milions de mascaretes per repartir a la població i la primera serà gratuïta.
El confinament ha convertit el comerç electrònic en una de les claus per mantenir el consum i això ha beneficiat l’imperi de Jeff Bezos, que ha vist créixer el seu valor en 400.000 milions de dòlars (354.000 milions d’euros).
“No és fàcil, ens obliga a buscar altres mecanismes per la direcció de les obres, siguin on siguin”, explica Aranda.
Al març, Turquia va obrir les portes de la frontera amb Grècia a milers de persones refugiades provinents de Síria que Erdogan reté a canvi de fons europeus.
Quan els propietaris de l'habitació on vivia els caps de setmana se'n van assabentar li van dir que havia de marxar, donant per fet que no la podria pagar.
Els abonaments es perllongaran el temps equivalent des de la suspensió del servei a la finalització de l'estat d'alarma.
Per contra, subratlla, n’hi ha que mantenen una transmissió més lenta, com les Seychelles, que fa setmanes que no declara cap cas.
El segon programa de ja suma peticions de finançament per valor de 686.848 euros, després que s'hagin rebut quinze sol·licituds.
El que hauria de ser el seu millor amic acaba sent el pitjor dels companys quan contrau una estranya malaltia.
“Que continués la temporada vinent seria una bona noticia, voldria dir que les coses han anat bé”, va dir a la prèvia Sergio Busquets, que va parlar tot i ser un dels dos jugadors que serà baixa per sanció, juntament amb Arturo Vidal.
A Menorca, hi ha 12 persones hospitalitzades (5 a l’UCI).
A més, el mes d’agost, s’han comptabilitzat 137 persones beneficiàries de les prestacions econòmiques ocasionals per desocupació involuntària arran de la COVID-19, un -38,5% menys que el mes de juliol.
Lluís Pérez-Sala i Valls-Taberner (1959) va començar a competir l’any 1978 a la Fórmula 1430 al volant d’un Selex.
Barcelona passa en una setmana de 164 a 458 contagisL'alcaldessa de Barcelona, Ada Colau, ha explicat l'augment de casos a la ciutat en roda de premsa.
El de la precarització del treball, no només en el turisme, n’és un dels principals en un nivell creixent de fa anys.
El regidor de Cultura Festiva, Carlos Galiana, ha destacat la "il·lusió" que tenia Pirotècnia Tamarit per poder disparar per primera vegada a la plaça de l'Ajuntament.
La ministra no renunciarà a la derogació de la reforma laboral del 2012 i ha recordat que aquest procés "seguirà el seu curs".
Parlem Telecom és una operadora de telecomunicacions catalana nascuda el juliol del 2014 que aposta per un tracte de proximitat amb el client amb una identitat pròpia.
L'operació, valorada en 102,4 milions d'euros, s'ha tancat aquest dijous i, simultàniament, Exor ha explicat que ha acordat la compra d’altres paquets a accionistes minoritaris.
L'autoconcert de dissabte, a les sis de la tarda, serà, també, un doble concert en aquest cas per al públic familiar, amb l’espectacle Pop per Xics de la banda Superherois i El Pot Petit.
"Jo sempre he fet un teatre compromès i polític, sigui amb una comèdia o amb un text més dramàtic.
Els dos acusats estan en llibertat.
Aquest candidat hauria de rebre, això sí, el vot favorable o l'abstenció de la CUP o els comuns.
Banderas ha donat les gràcies al director teatral per la seva "sincera amistat" i l'ha emplaçat a tornar al febrer, quan es representarà al Teatro del Soho dirigit per Pasqual.
"És cosa de tots i no de només una part", ha advertit.
Hi ha un fet objectiu que és l'ombra que resta sobre molts aspectes de la vida de Colom.
Cada actuació hauria de ser individualitzada i, si és possible, consensuada amb l’entorn.
La Coordinadora de Colles Castelleres de Catalunya recomana, a través d’un comunicat, suspendre l’activitat castellera pel coronavirus.
La formació taronja ha exigit la dimissió de la consellera Fina Santiago i de la directora de la Fundació s'Estel, Fina Tur, per vetar la seva compareixença al Parlament.
Caldrà veure si després els més de 700.000 afectats per ERTOs seran treballadors en actiu o EROs", alerta.
La pregunta és: ¿aquesta premsa que ara demana que actuï la justícia i s'arribi fins al fons de la qüestió va fer el mateix quan es va destapar l'existència d'una "policia patriòtica" que actuava contra l'independentisme o contra Podem?
La dona de l'expresident de la Generalitat Jordi Pujol, Marta Ferrusola, ha millorat però segueix ingressada a l'Hospital Vall d'Hebron.
Sí, esclar, la lògica dels polítics no és la lògica dels experts.
Dilluns serà un dia assolellat i tranquil, tot i que encara hi haurà restes de núvols a la Vall d'Aran que deixaran algun ruixat de neu per sobre dels 1.300 metres durant el matí.
De fet, "durant la Primavera Àrab vàrem tenir 50 entrades en un mateix dia perquè els vaixells evitaven els ports d'Àfrica", han indicat.
I és que aquest nou Caddy és una mica més gran i ample que el seu predecessor, i també millora la distància entre eixos per oferir més capacitat i habitabilitat al conjunt.
O sigui, fins al 5 d’agost.
"Discutirem la màxima participació europea en aquest esforç, la solidaritat europea no es pot limitar a gestionar la crisi", va dir Mitsotakis divendres després de reunir-se amb el vicepresident de la Comissió, el grec Margaritis Schinas.
Com fer una papillota de molls de roca amb verdures?
Tot i així, segueixo donant matèria.
L'anunci arriba després de la polèmica suscitada per la signatura de Podem d'una esmena pactada amb ERC i Bildu als pressupostos per impedir que es continuïn produint desnonaments malgrat la situació de crisi.
Junts per Catalunya (JxCat) ha enviat un missatge nítid aquest dissabte al Parlament i als seus màxims responsables: s'ha de "plantar" davant la inhabilitació exprés de la Junta Electoral Central (JEC) contra el president de la Generalitat, Quim Torra.
Potser l’excepció sigui Tres estels i un ròssec (1927), on Carner va recollir una sèrie de textos satírics sobre la dictadura de Primo de Rivera.
El guardó està dotat amb 60.000 euros i dos anys d’acompanyament empresarial de Netmentora Catalunya per valor de 10.000 euros.
El tècnic càntabre valora el moment del Barça en una entrevista en què un dels dos entrevistadors passarà a ser l’entrenadora de la Reial Societat d'aquí pocs dies.
El laborisme va arribar al govern de Wellington el 2017 –a Nova Zelanda les eleccions són cada tres anys– prometent acabar amb la pobresa infantil i l'endèmica falta d'habitatge social.
La comunicació és un altre dels objectius que el govern espanyol es planteja per aconseguir que tothom confiï en les vacunes contra el covid-19.
Fa unes dies, el 22 d’abril, els Mossos d’Esquadra detenien, en aquest cas a la Seu d’Urgell, un veí d’Encamp amb més de 2.000 pastilles d’èxtasi valorades en 23.000 euros.
Veïns de Castellbell assistint al funeral al camp de futbol.
No obstant això, no sempre ho aconseguim.
Tot i el vessament de substàncies químiques, Protecció Civil i els Bombers de Barcelona van assegurar dimarts que la situació no suposa un risc per als veïns.
Així poden seguir insta.llats en la queixa infantil i matussera que es el que mes els hi agrada.
També ha afirmat que, quan dirigia un centre de menors (2005-2006) havien d'anar sovint a la Policia a denunciar les escapades reiterades de dos dels tutelats i que els agents es reien de la situació.
Potser és el dia en què perdem la infantesa.
El Suprem el va condemnar a un any i vuit mesos d'inhabilitació pel primer delicte.
Això segons el clima.
Corben va morir després de no superar una intervenció cardíaca.
Ho plantejaven els membres de la companyia La Calòrica en ple confinament, quan el Govern va decretar que els llocs de culte podien obrir amb el 50% de l'aforament però els equipaments culturals només ho podien fer amb un 30%.
S'eliminaran productes d'autoservei com torcaboques, setrills i altres utensilis similars, per la qual cosa es prioritzaran les monodosis d'un sol ús.
Un estudi de l'Institut Reuters per l'Estudi del Periodisme de la Universitat d'Oxford publicat al juny mostrava la progressiva desconfiança en els mitjans que s'ha instal·lat entre els ciutadans conservadors dels Estats Units.
"Com poden dir que uns terroristes del mateix grup dels altres que han mort no sabien què passaria ni en tenen responsabilitat?", afegeix.
Alberto Limiñana i Pau Lobo, dos dels integrants de La Sra.
Ara l'acusació pot recórrer la decisió del jutge, però Comas insisteix a aquest mitjà que considera que la sentència "és molt favorable" a la seva posició.
Eric Garcia és una de les opcions que considera la directiva.
El text conjunt aprovat per les forces independentistes de la cambra -els comuns no s'hi han sumat- arrenglera JxCat, ERC i la CUP al costat de Quim Torra, per bé que el rebuig a la inhabilitació del president no té concrecions.
Celebrar mil deu números, com fa avui l'ARA Balears, és millor que celebrar-ne mil, per dos motius.
El conseller de Mobilitat balear, Marc Pons, reconeix que els preus dels bitllets "no corresponen a la lògica d'un mercat que funciona"
Mitja Marató Granollers-les Franqueses-la Garriga sempre deixa imatges espectaculars.
A les Terres de l'Ebre hi ha 30 expedients oberts que afecten 155 persones.
El ministre de Salut ha informat que han ingressat per precaució, ja que no revesteixen cap gravetat.
"No hi hauria res millor per a tothom que saber quina serà la reobertura oficial, però no hi ha cap manera de saber-ho.
Poc abans de la declaració de l’estat d’alarma i convidat per l’ICIP va presentar a institucions catalanes el treball de l’entitat, que pretén escoltar el relat de víctimes.
Segons els republicans anoiencs, “ERC és l’organització política amb més presència de gent de la comarca a les institucions, ja que també comptem amb la Diputada igualadina Carolina Telechea al Congrés dels diputats”.
"Rodenkov, Kravtsov i Kolesnikova, que anaven amb el seu BMW, van passar el control de duanes a la frontera i es van dirigir cap a Ucraïna.
Quan se supera el límit entre una conducta normal i una de patològica?
En alguns moments pràcticament fa d’etnòleg.
S'ha investigat molt, se'ls ha fet homenatges, però moltes famílies continuen buscant el destí d'avis i àvies, oncles i besoncles.
I al barri on vivia hi havia gent de tota mena.
A més, s’aconsella limitar la mobilitat per la Seu sinó és estrictament necessari.
L'expresident Joan Laporta ha explicat que treballa per tenir llesta una candidatura, però que decidirà abans de Nadal si finalment fa el pas o no.
Per acabar, les grans marques han d’acabar fent quadrar els seus models nous amb les plataformes i mecàniques al seu abast, i fer complir un criteri molt clar d’estalvi d’inversions.
La Delegació del govern espanyol a les Balears ha prohibit una manifestació i una concentració de negacionistes de la pandèmia i antimascaretes que havien estat convocades per a aquest dissabte a Palma.
"Creiem que aquest augment puntual no té importància", ha insistit.
Es tracta de Maverick Viñales, Fabio Quartararo, Iker Lecuona, Joan Mir, Aleix i Pol Espargaró, Àlex Rins, Tito Rabat i Jack Miller, als quals se sumen altres pilots com Jorge Martín de Moto2 i diversos més del campionat de Superbikes.
El futbolista va ser titular en el següent partit després de la derrota al Ciutat de València: va disputar 65 minuts contra l’Slavia.
De fet, segons explica NacióDigital, els nivells de la mobilitat entre setmana també han augmentat i ja se situen en nivells previs de les restriccions.
En paral·lel, s'han declarat 3.892 nous casos confirmats per PCR o test d'antígens (TA), cosa que eleva la xifra total a 397.936.
''Les mesures policials per si soles no són suficients'', diu Cordero, que afegeix que calen més mesures socials i l'exigència que les entitats propietàries es facin càrrec dels pisos i els posin al servei de l'emergència social.
Li puc arribar a demanar consell i tot.
Ens hem d'ajudar entre nosaltres i fer país junts", ha assenyalat.
A més constaten que molts dels treballadors, majors de 50 anys, tindran problemes per incorporar-se al mercat laboral i que famílies senceres es quedaran sense treball.
Les eines són molt estàndard, com tècniques de relaxació, meditació, de respiració o pautes cognitives.
Per això ha demanat una llista d'espais públics i privats abans del 10 d'abril per saber amb quines infraestructures compten les comunitats autònomes per allotjar aquestes persones.
Una jugada que pretenia forçar una negociació amb el govern espanyol que no va sortir bé i que va exposar el Govern a la decisió d’avançar per la via unilateral, que no es va explorar perquè tinc la sensació que no s'havia preparat.
Ho va decidir ell.
Els museus no s'han tancat per la pandèmia.
Si supera els alemanys passarà ronda, però només ho farà com a primer de grup, cosa que el portaria a evitar els grans d'Europa als vuitens de final, si el Xakhtar no guanya l'Inter al Meazza.
En el camp dels esports, la Lliga de Futbol encara no ha fet oficial el protocol de com treballarà la premsa.
Després d'aquesta decisió del tribunal belga, el focus se situa ara en el possible suplicatori del Tribunal Suprem al Parlament Europeu, pas imprescindible per poder reactivar les ordres de detenció.
Tot plegat és bo d’entendre, però aquesta espècie de fira amb capgrossos que és l’Estat s’entesta a mantenir la ficció d’un estat rigorós i respectable.
Una altra de les novetats és que també es penalitza l'assetjament ocasional al carrer amb càstigs com multes, la localització permanent o els treballs comunitaris.
És una paràbola sobre la masculinitat que critica la ideologia segons la qual l’obra d’un home està per damunt de tot, també de qui estima.
L'Alba Careta Group va debutar fa dos anys amb l'àlbum (Blue Asteroid Records) i ara amb culmina una temporada de formació als Països Baixos.
Sempre que han governat les esquerres, l'únic que han portat es mes miseria.
Si ets un jove de 25 anys que no té condicions subjacents, és molt diferent.
Dues setmanes més tard es va fer el trasplantament.
Pel camí, la companyia amb seu a Sant Esteve Sesrovires també ha anat reduint personal: el nombre de treballadors ha passat dels 650 del 2006 als 365 que tenien al tancament del 2019.
La investigació va començar el 5 de maig, quan el Servei Català de Trànsit va detectar l'excés de velocitat d'un Mercedes Benz a la C-17 a Parets.
Tres anys enrere, Raquel Klein buscava idees que l'ajudessin a definir un llenguatge propi i, alhora, a elaborar el seu projecte de final de carrera de l'Institut del Teatre.
La Cambra fa aquestes consideracions arran d’un estudi encarregat amb la col·laboració d’Actua, ActuaTech i la duana a l’Institut Català d’Investigació Logística.
Pel que fa al número de morts per coronavirus, en la darrere setmana se n’han registrat dos a l’hospital igualadí i la xifra ja arriba a les 138 defuncions des de l’inici de la pandèmia a mitjans de març.
Segons explica el cap de la companyia Rodolfo Gómez en declaracions a la cadena NBC, la idea va sorgir després de veure els darrers esdeveniments que havien succeït a Ecuador.
El partit explica que Carreño va ser "abordat per camionetes negres sense identificació" i avisa que "fa responsable el dictador Maduro de qualsevol agressió" que pugui patir durant la seva "desaparició".
Encara que en països com Itàlia, França, el Regne Unit i Espanya, els més afectats del continent, les xifres d'afectats comencen una lenta davallada, Kluge assegura que a l'est, Rússia, Ucraïna, Bielorússia i el Kazakhstan, creixen dia a dia.
Amb aquest xoc de versions, la polèmica ha acabat exportant-se al Parlament.
La prestació es podrà sol·licitar a partir del 15 de juny.
És el mateix text que ha utilitzat Kournikova, que ha publicat dues fotos: una d'ella, just després de parir, amb la nena, i una altra en què també apareix la seva parella.
L'actitud oberta de Qatar cap a les primaveres àrabs i al moviment dels Germans Musulmans també ha generat tensió, així com les vies de finançament de grups salafistes provinents de capital qatarí.
El PIB de la que és la quarta economia europea va caure un 0,3% l'últim trimestre de l'any passat en comparació amb els tres mesos anteriors.
En moltes comarques centrals i del sud el vent evitarà grans glaçades, però la sensació tèrmica serà clarament hivernal.
A diferència de l'any passat, quan Hoffman va assegurar que la situació política a Catalunya hauria pogut provocar el trasllat de l'edició del 2018, enguany el director general de Mobile World Capital no ha fet referències explícites al context polític.
Amb tota l'educació i diplomàcia del món, li direm que s'ha de posar la mascareta o que li retirarem l'acreditació.
“No sé què dir-te, Araceli.
Tothom a Teheran coincideix que les sancions els estan matant.
L'altra se l'ha endut Íntimes, un programa de dones capdavanteres, de Ràdio l'Om de Picassent i la Xarxa d'Emissores Municipals Valencianes, per "presentar desacomplexadament i de manera directa els temes de l'actualitat des de la perspectiva de gènere".
És a dir, un de cada 4 euros de l’economia es va destinar als tributs.
Cande Moreno ha tornat avui a la competició i ho ha fet amb triomf al supergegant FIS disputat a Tignes-Val Caret (França).
El Síndic Jordi Farràs Forné el dia de la votació amb el cònsol d’Andorra la Vella, Lluís Viu Torres, presidint la mesa electoral.
Una, la d’un davanter versàtil com Memphis Depay.
"En cap moment es valora que es pogués aturar el pla", ha recalcat.
Quins països estan fent bé les coses?
Als anys trenta i quaranta es van trobar més elements, com dues torres pentagonals bessones que flanquejaven la porta principal del poblat i un conjunt d'edificis a tocar de la torre sud.
Per això, conscient dels errors comesos, reivindica una oportunitat: “Soc vàlid, vull sortir d’aquí, vull tenir una casa, una porta”.
“Així el nostre model econòmic no depèn d’una catàstrofe natural”, explica.
No és el mateix la pandèmia a Barcelona que a les Terres de l’Ebre, poso per cas.
Després de ser alliberat, no va saber res més del seu cas fins tres anys més tard.
Tot i el marcador molt ampli, la realitat és que els igualadins van jugar molt millor que el rival els primers 20 minuts de partit.
Tant directius com treballadors.
La situació de l'Ajuntament és bona, tenim el superàvit que si l'Estat ens el deixa fer servir, que hauria de ser el normal, tenim capacitat de deute.
Hem aconseguit portar-li i probablement anirà a algun altre lloc més endavant.
El màxim executiu de Naturgy, empresa que té com a principals accionistes CriteriaCaixa i els fons Rioja Bidco i GIP, ha assenyalat que la venda demostra la capacitat de la companyia per tancar operacions que donin el màxim valor als seus accionistes.
"Ens arriba moltíssima informació i sempre dubtes si és fiable, però sabent que ve d’ACRA i de Metges Sense Fronteres hi podem confiar"
El creixement accelerat no serà fàcil.
Per tant, la conclusió seria que ha consolidat molt bé un nivell superior al de la temporada anterior.
La forma més senzilla per donar-se d’alta com a voluntari tornarà a ser el webEls ciutadans que vulguin fer-se voluntaris o coordinadors a un punt de recollida podran registrar-se a través d’un senzill formulari.
Els representants dels governs dels estats membres es comprometen a liderar la reforma de l'organització per abordar els desafiaments sanitaris i globals com la pandèmia del coronavirus.
A l'actualització de mitjanit el model Hirlam situa el Medicane lluny de Barcelona, fregant la Costa Brava i la Catalunya Nord.
Castellà s'ha mostrat convençut que, si la decisió és trencar, podran formar un subgrup parlamentari a la cambra catalana, com el grup de què ja disposen la CUP i el PP –quatre diputats cada un–.
Malgrat això, el president no renunciarà a participar en les reunions i exposar el que creu "que s’hauria de fer".
He sigut un servidor de la història.
La meva resposta és no.
Després de recórrer els desèrtics carrers d'una ciutat que ha quedat aturada, el binomi rep un avís d'un grup de tres persones que estarien a la plaça Agustí Bartra.
Junqueras està condemnat a tretze anys de presó per un delicte de sedició i malversació.
Estrepinx de Minairó (Ingredients: vedella de l’Alt Urgell, sal, pebre negre i roig, formatge Urgèlia del Cadí) i (Ingredients: salsitxa de porc, sal, pebre negre i roig, formatge Urgèlia del Cadí).
Joaquín Sabina ha patit una dura caiguda en ple concert aquest dimecres 12 de febrer, dia en què complia 71 anys.
Birtles ha assegurat a la cadena ABC que, per la manera com el van interrogar, li va fer la sensació que ell era "una persona d'interès i no el principal sospitós d'un cas existent".
Olga Tubau, advocada del major dels Mossos, Josep Lluís Trapero, i la intendent Teresa Laplana, ha celebrat que l'Audiència Nacional hagi absolt els seus clients dels delictes de sedició i desobediència.
El període comprès entre mitjan juliol i la segona setmana de setembre ha estat especialment bo, tot i que matisen que l’ocupació al Pirineu i el Prepirineu ha estat superior a la de la plana de Lleida.
A més, afegeix que caldrà dissenyar estratègies per garantir el manteniment, conservació i reparació de serveis imprescindibles, com els de salut i els de sanejament.
Però de les 360 activitats que s'han programat, tres no s'han fet perquè algun dels artistes havia estat en contacte amb un positiu de covid-19.
"La indústria de la moda tal com la coneixem, no la tornarem a veure", afirma, per la seva banda, Marta Castells.
Aquests darrers dies s’han produït alguns fets que permeten una certa visió optimista: el BCE està fent ja una actuació similar a la que va fer en la darrera crisi.
Plataforma per la Llengua ha posat en marxa la campanya "Aturem la castellanització de TV3" per demanar que la cadena pública catalana "recuperi la seva missió de difusió i promoció de la llengua catalana".
La contractació temporal a Espanya no és ni de bon tros un problema només del sector privat.
L'11 de juny el magistrat va decidir derivar tot el cas a un jutjat especialitzat en violència masclista, donada la relació entre tots ells.
Segons Albiach, l'únic que pretén Vox és fer un "espectacle i politiqueria" i ha argumentat la participació en el debat per demostrat que "hi ha una alternativa" a l'Espanya que dibuixa l'extrema dreta.
Per últim, el pla aprovat pel Procicat preveu que les persones vulnerables a la covid-19 puguin tornar a la feina "sempre que al seva condició clínica estigui controlada i ho permeti" i mantenint les mesures de protecció "de manera rigorosa".
La quarta i penúltima jornada del campionat tindrà lloc el diumenge 16 de febrer.
"El van deixar literalment sense res i per això ara duia moltes bosses", afegeix el comerciant.
A l'estiu va establir la base al Port Fòrum de Sant Adrià de Besòs.
Es tracta d’un pacient que ingressà al centre hospitalari el passat 23 de març amb patologies prèvies.
Montse Ayats: "Espero i desitjo que el Sant Jordi alternatiu sigui una bona manera de sortir d'aquest malson"
En la seva compareixença, Sánchez ha anunciat noves mesures que ha comunicat als líders autonòmics.
El resultat són també roses diferents de les de l'abril, que a la primavera estan en el seu moment més òptim.
Mentrestant, l'increment de contagis diagnosticats disminueix lleugerament, com ja va passar ahir.
Com s'expliquen, doncs, els nous brots lleidatans?
Arriba un nou treball de Clint Eastwood i el terror d'origen japonès de 'La maldición'
La gota que ha fet vessar el got i ha desencadenat l’actual conflicte és un atac contra dues bases militars a la regió de Tigre i la mort d'alguns soldats.
D’aquesta manera, ha obert la porta al fet que la trobada es faci la primera o la segona setmana de març.
Evidentment, hi deu haver coses que no ens han volgut mostrar.
El país s'ha aturat per evitar que el virus es propagui encara més ràpid i, en conseqüència, moltes empreses han de suspendre la seva activitat.
Finalment, l’OMS va admetre a mitjans de juliol que el covid-19 es podia encomanar mitjançant aerosols.
L'acusat de la mort del seu company de cel·la al Centre penitenciari de Ponent –el 31 de juliol de 2018– va acceptar nou anys de presó per un delicte de amb l'agreujant de i un delicte d'homicidi per imprudència greu.
Així, en el redactat inicial del decret s’indicava que el festiu es desplaçaria obligatòriament al dilluns 16 de març, que els comerços haurien de romandre tancats.
Amb tot, l'alcalde igualadí s'ha compromès a fer un "homenatge digne" quan tot acabi a les persones que han perdut la vida i als familiars que no s'han pogut acomiadar dels seus éssers estimats.
En representació del Departament d'Interior ha signat el secretari general, Brauli Duart, el director general de la policia, Pere Ferrer, i la subdirectora de Recursos Humans, Esperança Cartiel.
Aquestes aniran dirigides als responsables de "la violència, la repressió i la falsificació de resultats electorals", ha puntualitzat la presidenta de la Comissió Europea, Ursula von der Leyen, en la roda de premsa posterior a la cimera.
Quan posen aquestes demandes sobre la taula ho fan reclamant també que se'ls tingui en compte a l'hora de dissenyar un nou model de serveis socials.
Conec fills de bones famílies que diuen mentides sobre els seus orígens.
Europa ha entrat oficialment en la segona onada del coronavirus.
Més enllà de la reobertura de les botigues, encara per determinar a l'Estat, el sector de la moda s'ha reinventat per pal·liar l'impacte del coronavirus i algunes empreses han començat a produir material sanitari.
En aquest sentit, Govern recomana descartar qualsevol informació que no provingui de fonts oficials.
Sánchez inaugura la «normalitat» amb Cs de socis i el suport del PP; per Sara González i Oriol March.
Entenc que aquesta necessitat és compartida per moltes famílies que necessiten anar a treballar.
La resolució que prohibeix el ball a les discoteques i als locals d'oci nocturn obre la porta a permetre'l en unes condicions molt restrictives en "tot tipus d'establiments".
Una prova de foc per a un Espanyol que aspira a passar el Nadal quatre punts per sobre dels andalusos.
L’entitat va sorgir… una mica com allò de les casualitats buscades.
Falta material "ha millorat respecte de la setmana passada però encara és just".
De la seva música, des de la tarantel·la tradicional, a l’eterna veu del gran cantant d’òpera Enrico Caruso, al modern hip-hop en dialecte napolità de grups com 99 Posse.
Negueruela ha subratllat que la prioritat és tramitar com abans millor els expedients.
És un senyal que les coses funcionen i es valoren.
La protesta ha esclatat el 2019 en un any molt sensible i simbòlic a la Xina: el 30 aniversari de Tiananmen i el 70 aniversari de la fundació de la república xinesa.
Segons ha informat la Plataforma, el moviment, nascut el 2016, ha agafat 'una gran embranzida' en les darreres dues setmanes amb la creació de grups de famílies arreu del territori.
En els primers llocs de la candidatura també hi haurà el diputat Josep Maria Jové (número 5); el cap de files d'ERC a Barcelona, Ernest Margall (7); i la consellera de Justícia, Ester Capella (8).
Una manera d'excloure el Congrés d'aquesta decisió i deixar-la en mans de les comunitats.
L'escriptor va desenvolupar una prolífica carrera i va escriure també llibres de relats i novel·la juvenil.
Així, la directiva ha decidit permetre el pagament en efectiu a finals de setembre de la part proporcional de la quota anual de l’abonament, que podria arribar al 25% en cas que no es pugui gaudir de cap partit.
Malgrat això, Rubén Carbó ha explicat que la seva relació matrimonial va ser "normal" fins que va trencar-se a finals de l'any 2016 per les infidelitats de Peral.
El vicepresident del Govern, Pere Aragonès, ja havia apuntat aquest diumenge que s'haurien de revisar els criteris quan es tracta d'esglésies grans que congreguen centenars de persones.
Poc després de conèixer el veredicte del TJUE, David Sassoli, president del Parlament Europeu, va exigir a la justícia espanyola que apliqués la doctrina Junqueras i alliberés al líder d'ERC "com més aviat millor".
Tot i això, la companyia haurà de presentar uns informes finals sobre el medicament abans de finals d'any.
Vaig parlar castellà tal com construeix l’euskera.
I la tercera va arribar en el partit contra el Borussia Dortmund del novembre al Camp Nou.
Una crisi que té molt de daltabaix social quan els republicans continuen volent enterrar la reforma sanitària de l'Administració Obama, una mesura que suposaria, segons la campanya de Biden, que 22 milions de persones quedessin sense cobertura mèdica.
Ha fet una radiografia de la situació, pas a pas, que trenca amb el discurs que ha intentat estirar en les últimes setmanes per defensar la viabilitat d'un estiu 2020 amb competició olímpica.
Estem disposats a parlar de tot", ha ressaltat Artadi en el transcurs de la roda de premsa telemàtica.
"El pla pilot va ser molt eficaç per testar els protocols i trasllador al món un missatge de seguretat, el qual va arribar a més de 58 milions de persones", ha afegit.
Tot i això, l'independentisme ha aprovat que, "per tal de dotar de garanties aquest diàleg entre iguals i donar visibilitat i efectivitat a les negociacions, així com vetllar pel compliment dels acords, es requereix d'una mediació internacional".
A Insúa li sembla poc probable que el cas prosperi.
La negativa de l’Ajuntament de Barcelona al projecte actual de l’Hermitage de Barcelona ha provocat una allau de reaccions a l’oposició municipal.
Els participants en l’Escanyabocs de Ferro hauran de participar i completar les proves de trail running, raid d’aventura, orientació i pedalada BTT.
"L'objectiu comú és molt més important que els interessos particulars legítims.
En l'acte també hi ha sigut l'exconsellera i eurodiputada de JxCat Clara Ponsatí.
Totes amb un denominador comú: les ganes de gaudir de la festa.
"És una qüestió que nosaltres havíem plantejat", ha dit.
Continua el degoteig d'ERTO amb un increment de 88 empreses i 656 persones en les últimes hores.
"La informació apareguda als mitjans espanyols sobre l'arribada de 10.000 soldats russos a Catalunya és incompleta.
Ha argumentat que en aquests moments la "competència és feroç" amb territoris que, com l'Aragó, País Valencià, les Illes o França ofereixen millors condicions laborals per als sanitaris.
En el cas de Vallmoll, per exemple, els Reis arribaran a la plaça Major i els nens i nenes s’hi podran fer fotos a la tarima que hi haurà preparada.
Que els contagiats han estat millor atesos a l'Estat que a Itàlia o, per contra, que hi ha més casos greus pendents d'evolucionar i, eventualment, una part d'ells morir?
Pel que fa a l'incompliment dels aforaments permesos en establiments –no es pot garantir la distància de seguretat– es considerarà una infracció greu, en funció del cas, i serà sancionable amb multes de 3.001 a 60.000 euros.
Canudas parteix del treball manual, per després masteritzar i digitalitzar les seves pròpies tècniques.
D'altra banda, l'OMS ha paralitzat definitivament els assajos clínics que estava fent per comprovar l'eficàcia de la hidroxicloroquina per tractar el coronavirus.
'En altres països, s'aparten i es destrueixen', ha insistit Vilalta.
L'objectiu és poder-los tenir enllestits abans que comenci la temporada turística.
L’escocès va continuar lligat a la F1 al convertir-se en comentarista televisiu i assessor de Ford, i fins i tot va capitanejar un equip propi de anomenat Stewart Grand Prix gràcies als seus bons contactes amb Ford entre els anys 1997 i 1999.
Així, el global acumulat pateix un increment de 2.853 nous positius, elevant el total des de l'inici de la pandèmia a 194.298.
Això és una clara representació que a l’equip no només hi ha una golejadora.
Un fet que, per cert, facilita la gestió i la justificació de despeses tant en l'àmbit privat com laboral.
Respecte la millora del sistema educatiu amb l'excusa de la covid.
Si no tens això, necessites una majoria molt clara i molt reforçada per fer pressió.
Difusió dels serveis de transport actuals i nous entre la població local i els turistes.
La Llar de Jubilats també restarà tancada fins a nou avís, però el Comú garantirà el servei de menjador amb un sistema de recollida d’àpats per a la gent gran i de lliurament a domicili en els casos en que se sol·liciti.
Twitter ja permet publicar continguts efímers.
Descansa i posat, bona.
L'expresident ha insistit, en aquest sentit, que només hi ha dues vies possibles: convocar eleccions o bé investir un nou president que s'encarregui d'esgotar la legislatura.
Després, passaria per la taula del consell de ministres fins a ser publicada al BOPA.
Això, que ho veiem molt clar en aquest nivell comercial, genera a nivell social comunitats i bombolles autoreferencials.
Aquesta limitació afectava tant l'empresa matriu com qualsevol de les seves filials, en qualsevol lloc del món.
El català a les plataformes: què el frena?
El primer gol, de fet, no ha trigat ni 3 minuts a arribar.
“Els mobles són un problema quan t'has de mudar i no te'ls pots endur”, lamenta la Violeta.
Ha assegurat que això "ompliria" encara més els centres d'assistència primària, que "ja estan molt tensionats".
Amb tot, però, contra el Mallorca va arribar als 300 partits com a blaugrana, fita que el situa entre els 40 jugadors que més vegades s’han posat la samarreta del Barça.
Tot i que s'està preparant la infraestructura necessària per si hi ha un nou confinament, el departament d'Educació treballa amb la idea d'obrir les escoles el 14 de setembre.
La mesura permetrà que veïns que visquin a una distància inferior a un kilòmetre de les platges de la ciutat hi puguin anar a passejar als horaris establerts.
Un centenar de nens participen en aquestes estades al llarg d’aquest estiu mentre que al 4×15, amb les activitats de dia del departament de Joventut i Esports, hi prenen part 500 nens.
Fa un excepció, però: "Martin Amis és un carallot.
Una nova dorsal anticiclònica tornarà a fer girar el vent a sud-oest i afavorirà un nou augment de temperatures amb el domini del sol.
Sap molt greu la mort d'un nen, però.
Els núvols i el vent d'aquesta matinada han fet que la temperatura no hagi pogut baixar tant com ahir, tret de punts de les comarques de Girona.
De les formacions independentistes, l'única que ha definit el vot ha estat JxCat, que s'hi posicionarà en contra.
Menys alumnes, menys hores i ara quin personatge més repelent, escolta noi que tothom qui pot treballa.
El jutge considerava que hi havia risc de fuga.
Llort critica que externalitzar serveis devalua les condicions de treball i salari de les plantilles i dificulta la prevenció i la seguretat.
Una cotxe patrulla de la Policia Nacional.
Tot i que el Barça ha enviat una proposta al Govern que "ens hem de mirar", a Vergés li sembla que "serà impossible permetre l'entrada de públic al Camp Nou per al partit del 20 d'octubre", dia d'estrena de l'equip a la competició contra el Ferencvaros.
Són dades de l'última edició de l'informe de tendències de ciberseguretat de l'agència.
Els vigilants seguretat privada podran controlar la temperatura dels ciutadans.
Després de fer-se’n 100 edicions, el Valls per la Llibertat ha adoptat un caràcter mensual, el primer dissabte de cada mes, i ha passat a centrar-se a presentar projectes que ajuden a avançar cap a la República Catalana.
S'haurien de crear equips multidisciplinars integrats per professionals del món de l'apicultura, el control de plagues, administracions, tècnics de medi ambient, i que coordinés les intervencions a tot Catalunya, i de manera consensuada.
És tan sols una projecció però, com a tal i amb totes les cauteles necessàries, augura un cop amarg per als Estats Units.
De moment ja ha obtingut la promesa que la prova genètica per detectar la possibilitat que els fills heretin les mateixes discapacitats que els pares sigui gratuïta.
Una vegada un estudiant va preguntar a l'antropòloga nord-americana Margaret Mead quin va ser el primer signe de civilització.
Aquesta és la principal conclusió d'un nou estudi elaborat pel Programa de Desenvolupament de l'ONU (UNDP) en el seu Índex sobre els Costums Socials de Gènere publicat aquest dijous.
El president de la Pimec ha afirmat que encara es deconeix com s'implementaran els fons de la Unió Europea.
Algunes ciutats han tirat endavant la prohibició permanent de caçar i vendre caça salvatge, incloent-hi Pequín la setmana passada.
En una entrevista amb l'ACN, explica que estan en converses amb el consistori per intentar revertir la decisió.
No puc participar en reunions telemàtiques ni visualitzar un vídeo", explica.
Justament, com diu un proverbi xinés : Mai menyspreis una sep per no tenir potes.
És la música el que fa que Indiana Jones prengui vida.
Part del cartell de la Setmana de cinema espiritual.
Mentre Mireia Vehí puja a la tribuna, els parlamentaris de Vox tornen a l'hemicicle.
La llibertat no és el tercer grau, és l'amnistia."
"Aquesta situació no es donarà", respon Garcia.
Patia patologies prèvies i es trobava ingressada a l'Hospital Universitari Arnau de Vilanova de Lleida.
El percentatge que està estabilitzat, i que té una tendència a la baixa molt minsa és la capacitat de contagi per persona (R0), si dilluns estava a 0,91 i aquest dimecres ha baixat a 0,90.
Així ho ha demanat durant la intervenció parlamentària i, de fet, és una de les propostes que va fer el dirigent republicà a Sánchez quan va comunicat que ERC participaria a la comissió de reconstrucció al Congrés.
Amb el 6-0 contra el Sevilla, l'equip de Lluís Cortés tanca un any on tots els partits disputats a l'estadi de Sant Joan Despí han acabat amb triomf, i la majoria d'ells de forma molt contundent.
Arranz ha transmès els tres punts que més preocupen el Govern davant l'augment de la transmissió: les terrasses, les reunions socials i les "activitats de risc" dels joves.
De moment, però, i malgrat la rúbrica d'aquest dilluns de l'acord entre el Govern i els comuns, els pressupostos encara han de començar tota la tramitació parlamentària.
L'epidemiòleg Antoni Trilla diu que s'està "molt lluny" de la immunitat de grup i que "la majoria" de ciutadans són susceptibles al coronavirus.
¿Com fas que els nens de 3 a 6 anys mantinguin dos metres de distància entre ells?
La sessió la tanca el síndic de greuges, Rafael Ribó.
"No està a les nostres mans que això es faci ràpid", ha advertit, tot assenyalant, a més, que cap altra mesura té tant de "rigor democràtic" com el vot dels diputats al Congrés.
Això fa que cada vegada s'avanci en un tipus d'" edificis més sostenibles" i eficients.
Bé, és l’etern debat entre que determina més si la salut o l’economia.
La FEHT explica que pocs dies després que Espanya hagi implementat aquesta obligació, ja noten les conseqüències.
“A Buenos Aires jo era un nen alegre i innocent.
L'ajuda serà puntual i no periòdica i, per tant, no es podrà cobrar més d'una vegada.
Segons ell, les "escasses millores que s'obtinguin mai seran a compte del debilitament del poder de l'Estat".
Així doncs, un cop arribin al país i al llarg del cap de setmana, els tècnics encarregats de fer les proves s'asseguraran de la seva i faran l'estudi científic corresponent.
Malgrat els temps que corren, enguany a Igualada es podrà viure un any més la màgia dels Pastorets al Teatre Municipal l’Ateneu.
Monarca absolutista, va aprofitar la impopularitat del seu pare, el feble Carles IV, per conspirar i preparar un cop d'estat, l'anomenat motí d'Aranjuez, en vigílies de la invasió napoleònica del 1808.
En segon lloc, se surt de la norma en els vehicles híbrids i no equipa el tradicional sistema de canvi de tipus CVT, sinó que la marca coreana ha decidit instal·lar un canvi de doble embragatge amb sis velocitats i lleves al volant.
En la mateixa línia, el líder del PSC, Miquel Iceta, ha defensat que "no es pot abandonar la perspectiva del diàleg", però ha afegit que posar-hi data correspon a Sánchez i al president de la Generalitat, Quim Torra.
Les temperatures màximes seran de 17 graus a Andorra la Vella, 16° a les Salines, 11° a Soldeu i 6° al Pas de la Casa.
En una intervenció del setembre del 2019, l'ex primer ministre successor de Thatcher va dir: "Ofereixo al primer ministre alguns consells amistosos: desfeu-vos d'aquests assessors abans que enverinin l'atmosfera política més enllà de qualsevol solució.
Si es compleix amb el que es va pactar al febrer, la reunió hauria de ser a Barcelona.
Quines habilitats o competències li farien més productiu en un lloc superior en la jerarquia?
Les temperatures mínimes seran de 5ºC a Andorra la Vella, 1ºC a 1.500 metres i al Pas de la Casa.
Sens dubte és greu i més en una societat com la nostra, on hi ha el que jo anomeno capitalisme cognitiu, on el coneixement és una font de riquesa.
També ha reiterat que considera que la prova va funcionar correctament.
Hi ha un altre aspecte, que és l’ingrés mínim vital, que pot ser una bombona d’oxigen.
En la mateixa línia, l'enregistrament de la presència es pot interpretar com un mètode menys estricte que un de les hores treballades.
A més, hi ha 24 residents al centre sociosanitari infectats, 7 dels quals provenen de la residència Salita.
El secretari general de Salut, Marc Ramentol, afirma que de moment el toc de queda "no es troba sobre la taula"
El portaveu parlamentari i president del PP balear, Biel Company.
El més important és informar les famílies de les conseqüències de la mutilació genital femenina perquè no tinguin cap intenció de sotmetre-hi les filles.
Devia ser amb la que feia els traguinyols.
De nou, ha emplaçat Sánchez a triar entre ells o els independentistes tot avisant que el temps s'esgota: "Serà impossible una foto final en la qual hi sigui Ciutadans i ERC".
Després de la seva aplicació, la mirada adquireix un aspecte lluminós i revitalitzat.
Diferents diaris d’El Vallenc d’aquest divendres passat.
Des que ha començat la temporada de bolets el Berguedà s'ha convertit en una de les principals destinacions turístiques del país.
Guanyar un judici a una gran multinacional és un repte costerut que gairebé mereix l’adjectiu d’herculi si qui ho aconsegueix és una petita empresa dedicada a la venda d’estris per elaborar begudes vegetals a partir de fruits secs, llegums i tubercles.
I si, a més, va acompanyat d'un fet que ens acosta a la socialització com és parlar, encara millor.
Problemes respiratoris i vòmits.
C.Tangana critica sense pietat la música de Rosalía i la xarxa s'uneix contra ell: «Masculinitat fràgil»
Ernest Riera Arbussà, un dels traductors amb qui van treballar des de l'inici, serà l'encarregat de fer parlar en català els personatges de Terry Pratchett.
L'eurodiputada, que celebrava així el 140è aniversari de la plaça del Puerto de Santa María, a Cadis, s'ha convertit en diana de crítiques en les últimes hores.
Un treball del periodista Quique Badia Masoni que analitza com la crisi del coronavirus ha "agreujat" la concentració mediàtica a l'Estat, en detriment de la pluralitat informativa i "posant en perill" la supervivència de molts mitjans.
En una entrevista amb l'ACN, Sánchez Llibre insta l'Estat a oblidar "l'estigma del dèficit públic" i assumir que caldrà destinar "el màxim de recursos" per salvar empreses i llocs de feina.
"Igual d'ineficient que el govern de Sánchez, Iglesias i Rufián.
A la nit serà sector Nord amb ràfegues de 20 a 50 km/h.
Sí, va ser doblement gratificant.
De culpables n'hi ha molts.
En el cas de Catalunya, l'índex general de xifra de negocos va baixar un 5,5%, sent la mitjana de l'Estat un -3,3%.
L’últim terratrèmol percebut al Pallars però amb epicentre fora de les nostres comarques va ser el passat octubre amb un sisme de 4,3 a Navarra.
La millor arma per trencar amb totes aquestes assumpcions és, segons les artistes, confrontar-se un mateix amb les imatges que exposen.
La policia espanyola va detenir ahir 69 persones que se saltaven l'estat d'alarma.
És el cas de Daniel Tammet, autor de Nascut en un dia blau, perquè per ell “els dimecres són blaus, com el número 9”.
En el missatge en clau catalana, Sánchez també ha fet referència a l'absència del president Quim Torra a la conferència de presidents autonòmics celebrada el juliol a la Rioja.
També recull que les torres actuals són “clarament ineficients” perquè les instal·lacions no compleixen amb els requisits de prevenció de riscos laborals.
El Butlletí Oficial de l'Estat ha publicat aquest dijous l'ordre del Ministeri de Sanitat que obliga a confinar Madrid i nou municipis més.
El Passeig de Gràcia ha decidit ajornar un dia l'encesa de llums de Nadal com a protesta pel fet que l'Ajuntament de Barcelona no permet que s'hi instal·li una pista de patinatge gratuïta als Jardins de Salvador Espriu.
Es va poder constatar amb les polítiques dutes a terme després de la crisi econòmica del 2008.
La PAIC havia convocat una concentració davant de la central de Cercs el proper 13 de setembre, però a hores d'ara no saben si podran dur-la a terme.
El cert és que, amb la decisió de la JEC a la mà -que es pot recórrer-, el marge és escàs, perquè Torra no pot ser president si és desposseït de l'acta de diputat, tal com ha ordenat la JEC.
L'Òpera de Los Angeles ha anunciat que la investigació interna sobre Plácido Domingo conclou que les acusacions d'assetjament sexual són "creïbles".
Concretament, entre avui i demà, es faran les proves al personal del sistema educatiu andorrà, del sistema educatiu espanyol i al de la FPNSM.
Alhora aquestes millores serviran per poder introduir diversos canvis que facilitaran la connexió a la nova xarxa de calor que està impulsat FEDA-ECOTERM i que s’instaurarà durant el primer semestre del 2021.
La quantitat d’argila variarà segons la textura que vulguem aconseguir.
“El nostre dia a dia s’ha vist reduït a una rutina monòtona entre quatre parets".
El número dos del règim, Diosdado Cabello, va ordenar els seus seguidors ocupar el centre de Caracas.
Gairebé al mateix temps que Briatore es queixava de les mesures, es va saber que en aquest club de Porto Cervo un empleat havia donat positiu.
La consellera de Presidència, Meritxell Budó, va anunciar el fitxatge de Mitjà aquest dimarts, l'endemà de comunicar-ho al Departament de Salut, que ja compota amb un grup d'experts propis per decidir com s'ha de fer el retorn a l'activitat.
Conscients de la competència entre Junts per Catalunya i ERC per la presidència de la Generalitat i de les turbulències que pot comportar per a la mesa de negociació, consideren que la millor manera de preservar-la és ajornar-la.
Zapatero ha negat que el govern espanyol sembli el camarot dels germans Marx, com va dir González, i ha defensat l’executiu de coalició.
També s’han de fer transferències extraordinàries per alleujar el dèficit autonòmic i el de la Seguretat Social.
Els valencians amb familiars o persones properes fora del territori han de tenir en compte que només es podrà sortir de l'autonomia els dies 23, 24, 25 i 31 de desembre.
L'única proposta del PNB era el polític i gestor empresarial Jon Azúa, que també compareixerà, entre d'altres.
“Jo ho volia explicar com un conte perquè volia reivindicar un tipus de cinema com el de Fellini o Lynch, que expliquen una realitat a través de l'artifici –diu Danés–.
Hi ha autònoms que podrien tornar a obrir en algunes de les fases del confinament però que no ho fan perquè no els és viable complir amb les mesures higienicosanitàries i les restriccions d'aforament.
Amb la posada en marxa del desconfinament, doncs, els delictes s'han més que duplicat perquè han passat dels 353 diaris de fa un mes als 821 actuals, gairebé un 133% més.
Al Barça es treballa pensant que els espectadors no tornaran fins a la pròxima temporada, però les bones notícies relatives a la evolució del covid-19 obren la porta a poder tenir alguns aficionats al Camp Nou en els últims partits de Lliga.
Albert Espinosa: “A partir d’ara la gent tindrà més empatia davant problemes que.
La pionera va ser Espanya amb el Marroc als 90 o la Itàlia de Silvio Berlusconi, però és a partir de l'anomenada crisi migratòria del 2015 quan la recepta es generalitza: el famós acord amb Turquia, el de deportacions amb l'Afganistan, o aquest amb Líbia.
Altrament, es continuaran mantenint els privilegis i discriminacions actuals.
També dins d'aquest recorregut es passa pel turó de la Magarola, que acull la campanya anual d'observació i seguiment d'ocells rapinyaires.
De l’amistat amb Canalias en destaca també la sinceritat i l’honestedat que comparteixen.
Fonts de la Moncloa no tanquen la porta a aquesta mesura que proposa la Generalitat i consideren que no és incompatible amb el decret d'estat d'alarma però apunten que caldria un aval judicial.
“He aconseguit un somni que fa pocs anys creia que era gairebé impossible”
Es culpa els partits per anar dividits.
"Quan tornen a fallar als catalans, ho hem d'explicar", ha manifestat.
Les dades ja recullen part de les conseqüències de la pandèmia del coronavirus i el decret de l'estat d'alarma, però no comptabilitzen els ERTO.
Al final del 2018 i al principi del 2019 vaig saber que començaven les W Series.
McAfee va quedar a disposició del Jutjat Central número 5 de l'Audiència Nacional després de la seva detenció per una alerta activada per la Interpol, segons afegeixen les fonts citades.
"Ens ha obligat a actuar molt ràpidament i haver d'adaptar les estructures en temps rècord".
El nom de qualsevol nord-americà que aparegui en comunicacions interceptades per la intel·ligència queda ocult.
Arriben als cinemes 'Salir del ropero' i 'No creas que voy a gritar' i Netflix estrena 'Guapis'
La distància entre aquell simbòlic adéu i l’ara queda mesurada en un sentir de la Gemma Nierga d’avui: “Em quedo amb la meravella que són les segones oportunitats”.
Hi hauria d'haver algú a les universitats que ho analitzés, que té tota una tesi el tema.
El capità blaugrana ho va dir per la Lliga de Campions, però davant bons rivals com la Reial Societat, la debilitada plantilla blaugrana s’ha de conformar amb competir, més que amb imposar-se, també a la Lliga.
Les xarxes socials han experimentat un salt de qualitat i s'han convertit en una poderosa eina per organitzar grups, coordinar campanyes i denunciar la picaresca d'alguns comerços i la insolidaritat d'algunes persones.
Armengol assegura que els hospitals balears tenen "moltíssims llits lliures" i "capacitat per ampliar les UCI"
Aquest posicionament va en línia d'altres actuacions en les últimes setmanes.
“Jo aniria amb cura amb aquest tipus de declaracions”, ha afirmat el president de la Cambra de Comerç.
Això és exactament el que ara, en defensa del polític del PSOE, recrimina l’advocada de l’Estat a la titular del jutjat 51 de Madrid, Carmen Rodríguez-Medel, motiu pel qual demana la nul·litat de la causa.
Es pretén que tothom tingui l’oportunitat de gaudir-ne, és per això que es faran accions puntuals per a la gent més gran i pels joves.
"La crisi la superarem amb les escoles obertes", ha remarcat la secretària general d'Educació.
És la dada de defuncions més elevada en 24 hores des del 3 d’abril, quan se’n van comptabilitzar divuit.
La intenció ferma és que els i les corredores arribin el més preparats possibles a les edats júniors, amb la qual cosa el programa EEBE es basa en vetllar per la pràctica esportiva la consolidació al Batxiller.
Tot i això, 135 persones també han estat donades d'alta.
Europastry seguirà abastint els seus clients sense problemes, ja que bona part de l’activitat es manté.
Abascal ha fet aquesta acusació en el Ple de Congrés i el mateix Sánchez és qui l'ha atribuït a un "lapsus", encara que ha ironitzat amb l'enyorança del líder de Vox a règims "feliçment ja superats".
"Nosaltres les hem de tenir totes", ha reafirmat.
Hi vaig arribar a través de l'òpera de Txaikovski, que té una música molt accessible i que no segueix la mateixa estructura de la novel·la.
Cort ha assenyalat que la mesura afecta més de 27.000 residents.
Arranz ha remarcat que des de l'inici de la pandèmia han arribat a les Illes 70 tones de material de protecció.
"És clau que les taxes d'infecció siguin baixes.
Javier de Juan assegura que "no ha fallat" i celebra "les excel·lents relacions" de l’IMAS amb la Policia Nacional i la Guàrdia Civil i diu que si el 2019 tot sol es varen detectar nou casos és perquè han augmentat les mesures per detectar-los.
Des d'aquest moment, estava clar que i tots els mitjans del grup no donarien suport al procés sobiranista.
També es pretén que es reforci l’atenció a la salut mental i que es finalitzi el pla integral de la salut mental i que s’incrementi el percentatge que l’Estat diposita cada any per a causes excepcionals ja que “cal més múscul” en aquest sentit.
Santi Moix i la seva companya entre Josep Ribas i Roser Tiana a l’església de Sant Víctor de Saurí que l’artista va pintar fa uns anys.
En aquest sentit, ha dit que per a Espanya hi ha dues sortides: l'abdicació de Felip VI o la convocatòria d'un referèndum sobre la monarquia.
El fiscal ha recordat que conflicte de custòdia que tenia Rosa Peral amb el seu exmarit.
Està alerta Dolors Bassa, que ha dedicat el seu temps a humanitzar la sala del Parlament i ha marcat una pauta que fora bo de seguir.
El període d’inscripció està obert fins al 20 de juny.
El basc Carlos Martín Beristain és comissionat de la Comissió de la Veritat, una de les tres potes que suporten els Acords de Pau entre el govern de Bogotà i les FARC.
La policia va acreditar en un informe que es van espiar prop de 14.000 correus.
Cal una reflexió profunda per adaptar-nos-hi, tot i que aquesta situació també és una responsabilitat: després de governar una ciutat tant de temps amb tant d'èxit, hem de ser una oposició constructiva i rigorosa, fiscalitzant al govern.
Com un gran mercat amb diverses botigues oferint productes o, en altres paraules, "com un centre comercial en línia".
El brot a Andalusia, on fins ara s'havien detectat infeccions puntuals en humans d'un virus que circula sobretot entre els animals, està localitzat als municipis Puebla del Río i Coria del Río, a prop dels aiguamolls del riu Guadalquivir.
En algun moment m'he angoixat de no poder participar-hi i m'he distanciat de tot", ha reconegut Clapés.
Aquest home, que porta per cognom el de un poble de Còrdova, segurament que va venir a Catalunya amb els seus pares, amb una maleta de cartrò i molta gana (com jo, que vaig venir als 7 anys precisament de Lucdena).
S'elaborarà un "calendari detallat" que es materialitzarà durant els primers vuit mesos de legislatura.
Espanya és un dels països on més caurà el percentatge d’hores laborals respecte a abans de la crisi durant aquest segon trimestre de l’any.
La selecció espanyola s’ha doctorat aquest diumenge al Tele2 Arena d’Estocolm amb la conquesta del seu segon Europeu d’handbol, reeditant la condició de campió en superar Croàcia i assegurant-se la presència als Jocs de Tòquio 2020 (22-20).
De moment, a Catalunya s'han donat dos casos més; un a l'Hospitalet de Llobregat i l'altre a Pineda de Mar.
A més, creu que el govern municipal "no ha treballat per buscar consensos" i "s'ha arribat a una situació insostenible quant a la governabilitat".
El moment és greu i requereix, més que mai, capacitat d’acord i que les formacions polítiques donem exemple de que és possible l’acord si hi ha un benefici per la ciutadania.
Els participants que consumien més begudes ensucrades –més d'un got al dia- van mostrar un 58% més de risc de patir-lo.
Vergés ha posat l'accent en la pressió assistencial als hospitals, on el 83% dels llits d'UCI de Catalunya estan ocupats i, d'aquests, un 57% ho estan per pacients de Covid-19.
Podrà seguir mantenint l'acta de diputat al Parlament si així ho desitja, ja que no és incompatible amb ser conseller.
El procés segueix i el tribunal entrarà en el fons de l'assumpte, però per ara desestima les mesures cautelars i Puigdemont i els seus afins podran seguir usant les sigles que, inicialment, va registrar el PDECat com a marca electoral pel 21-D.
Segons aquesta mateixa font, l'agressor s'ha dirigit cap a ell i li ha tallat la jugular amb un ganivet.
Una de les absències del partit ha estat la de Riqui Puig, un dels jugadors amb més futur del planter.
Els grups s’oposen a la creació d’unes 400 hectàrees de nous polígons industrials, repartides en els municipis d’Òdena, Igualada, Jorba, Vilanova del Camí i Santa Margarida de Montbui.
Aragonès: "No podem garantir la liquiditat perquè no som un estat".
ERC es referma en l'aposta per reactivar la taula de diàleg entre la Generalitat i l'Estat que va quedar paralitzada el 26 de febrer.
'L'evolució de la pandèmia i de la situació sanitària farà que en cada moment es vagi ajustant i matisant les mesures.
Què ha fet ERC?
Tal com ha donat a conèixer l'ajuntament de la Seu d'Urgell, aquest canvi permetrà tenir el resultat de la prova el mateix dia si la recollida es realitza al matí o l'endemà a primera hora si es fa a la tarda.
Una xifra que, sens dubte, és massa elevada per a un vehicle d’aquestes característiques, més enllà del seu nivell de luxe o refinament.
L'activista va ser jutjada acusada de facilitar una arma a un pres que intentava fugir de la presó de Sant Quentin però finalment va ser absolta dels càrrecs.
El virus ens ha replegat cap endins, ens està fent viure sols en societat.
Per "no triar entre anticorrupció i antirepressió", han argumentat fonts d'Esquerra.
Pedro Sánchez no ha comparegut davant la premsa després de la primera reunió de la taula de diàleg.
A hores d'ara, puntualitza, "el Ministeri està esperant opinions d'experts i un hipotètic canvi –que pot produir-se aquest dilluns– de l'OMS" respecte de l'ús generalitzat de mascaretes.
Aquest look el veiem en l’actriu Scarlett Johansson que suavitza la rodonesa de la cara col·locant el serrell de manera lateral.
"Vaig fumar d'una pipa de vidre sense saber què passaria, amb totes les ganes que podia", comença.
Ni tan sols els partits de la dreta van apostar per l'austeritat ahir al Parlament.
“La identitat digital que va plantejar la Generalitat era una palanca de futur -exemplifica Roca-, però Espanya la va bloquejar per raons polítiques”.
La Unitat Militar d'Emergències (UME) ja ha arribat a Rubí.
Contesta per a Guaita que fan ara!
Després de l’entrenament, el tècnic Quique Setién compareixerà telemàticament en roda de premsa des de la sala de premsa de la Ciutat Esportiva Joan Gamper.
Després de batre l’Alcorcón a les semifinals (1-1 i 3-1), no va poder tocar la glòria a la final: Felipe Sanchón va fallar un penal a l’anada (0-1) i l’Almeria va ser infinitament superior a la tornada (3-0).
De fet, obrim la restauració aquest cap de setmana a la cota 2.000.
El moviment social Resistim al Gòtic fa dies que denuncia que alguns fons d’inversió aprofiten el fet que les plataformes veïnals no poden sortir al carrer -a donar suport als veïns, per l’estat d’alarma- per endurir l’assetjament immobiliari.
Amb la que està caient, em sembla a mi que, no sé, no sé, tinc els meus dubtes.
“Tots som conscients que aquesta situació suposa un pas enrere en aquest procés.
La petició d’extradició està en mans de l’Audiència Nacional i el jutge té un termini de 45 dies per pronunciar-se.
"Tinc por que es pensés que l’havia abandonat", diu.
Llavors no sabia cuinar però un cuiner li va explicar com es feia la truita de patates i ja no ha parat de crear-ne de noves, ara amb el seu fill Marc.
Ara ve la segona part, que serà veure què es pot fer amb els fons, que estaran condicionats.
És en la línia de reduir la interacció social que Salut plantejarà aquesta setmana al Procicat que les reunions que fins ara es limitaven a deu persones es restringeixen encara més, a només sis.
Bargalló ha explicat que després de Setmana Santa hi havia qui exigia acabar el curs i qui demanava recuperar la normalitat i que no s'havia de fer "ni una cosa ni l'altra".
Revés a Educació: la justícia obliga preventivament a renovar sis anys els.
Tres anys després, els veïns d'Alcanar Platja intenten "passar pàgina" al fet d'haver conviscut sense saber-ho amb la cèl·lula terrorista que va perpetrar els atemptats de Barcelona i Cambrils.
Si Emmanuel Macron buscava un impuls al nomenar un nou govern, no l'ha acabat d'encertar.
A partir del 4 de desembre als cinemes.
No en el termini estricte en què ho havia de fer.
Després de quinze anys al Mundial, de cara a aquesta temporada l'Eva va haver de reforçar l'equip, i la Lucía i la Giorgia van ser les escollides.
Dins els actes religiosos s'inclouen casaments, serveis religiosos i celebracions o cerimònies fúnebres.
El son és de suma rellevància per al correcte desenvolupament físic i mental dels nens.
Va ser el boc expiatori de la Setmana Tràgica, una revolta que es va saldar amb desenes de morts, vagues i crema d'esglésies i convents arran de les protestes contra la guerra colonial al Marroc.
Ulls blaus, pell blanca i pigues.
El govern espanyol avala la capacitat assistencial de Madrid, però aposta per esperar que millori la capacitat de detecció precoç dels nous casos de coronavirus.
Les discrepàncies entre Espanya i Itàlia amb els socis del nord han estat notables.
L’Associació ha estat pionera en la neteja del riu Noguera Pallaresa i des de l’any 2005 hi dur a terme accions de neteja any rere any.
La col·laboració de Pyréness amb el gegant francès ha estat clau en un desembarcament que es traduirà en botigues que van des de la frontera espanyola fins a la francesa.
"És evident que no hi ha una separació de poders a l'estat espanyol", remarca.
"La meva única disputa és amb l'estat espanyol", ha afirmat el president en la segona intervenció al faristol.
Cal combinar propostes d'acompanyament educatiu, emocional i de lleure"
"Cal deixar clar que aquesta sèrie no pretén donar un missatge ni alliçonar ningú.
Per això ahir en van parlar des dels governs català i espanyol.
Però en canvi les vendes de la seva unitat de moda i marroquineria van caure un 37%, ja que el turisme internacional es va aturar.
Uns 300 vehicles han participat aquest dilluns a Barcelona en una marxa lenta per reclamar mesures "concretes i valentes" per a la indústria de l'espectacle davant la crisi de la covid-19.
Elsa Artadi, vicepresidenta i portaveu de la formació, sosté que no s'ha incomplert cap pacte per escrit signat amb el PDECat sobre l'ús del partit que opera sota les sigles JxCat.
Per la seva banda, l'advocada d'un dels afectats també va recórrer la decisió denunciant que les autoritats no el podien tancar en un CIE sent un demandant d'asil d'acord amb la legislació europea.
L’empresa adjudicatària és PricewaterhouseCoopers Asesores de Negocios que, per un import de 146.075 euros, haurà de fer els treballs d’assessorament estratègic esmentats, una feina que haurà de tenir enllestida en dos mesos.
El sol tornarà a ser el protagonista del dia a tot el país amb el retorn de les altes pressions.
Diverses entitats van pagar-ne la recuperació a la postguerra, i el Barça, que va ser un dels espònsors, va posar-hi, esclar, el seu escut.
"Aquest no és un tractament per al coronvirus", ha declarat el professor Martin Landray a la BBC.
En el ple de condicions acordat pel govern de Colau, que preveia una inversió de més de cinc milions d'euros per a les ampliacions, es calculava que hi podria haver un màxim de 3.800 interessats en acollir-se a la mesura.
Com més pobre ha estat l'entorn d'una escola, menys continguts s'han donat.
Té cura de la higiene dels avis, va a la farmàcia a compra-los els medicaments i els fa la compra.
D’acord amb la llei coreana, el cas s'ha tancat automàticament amb la seva mort.
No ens deixen que parlem amb les subcontractades, per exemple: jo no puc ajudar les noves com en el seu dia em van ajudar a mi quan començava.
A partir de diumenge la incertesa augmentarà.
Per exemple, quan Manuel Burque havia d’engreixar-se per a Requisitos para ser una persona normal, primer li vam fer una analítica i vam veure que els seus valors no estaven per engreixar-se.
De fet, a finals d'agost havien de participar per primer cop a la mítica cursa de 100 milles de l'Ultra Trail del Mont Blanc (UTMB), però com moltes altres carreres ha estat cancel·lada fins a l'any vinent.
Les persones en situació d’atur es podran apuntar en llista d’espera i cobriran les places disponibles.
Una vegada definides les graelles de sortida, amb el crono de la millor volta de la qualificativa, s’iniciaran les finals.
També llavors, després de la signatura de l'acord nuclear, es van reduir les execucions públiques, que normalment es fan en parcs on es col·loca una grua des de la qual els acusats són penjats.
Hervé Le Corre : "Ara l'estat ja no dispara amb metralleta, però converteix polítics en presoners"
Avui encara es pot veure el solar on hi havia l’edifici on, gairebé 35 anys després, no s’hi ha construït res.
Coneixement expert per atendre problemes complexos.
Atrapats estem en aquest dilema, cruelment demagògic però també tan descriptiu de la situació que vivim.
L'ha qualificat de desconnectat de la societat i d'incomprensible per la seva duresa quan els populars es van acabar abstenint.
Torra ha fet una crida a "plantar cara" a l'estat espanyol i fer valdre la força dels vots a partits independentistes al Parlament, al Congrés i al Parlament Europeu.
El canvi ens ha vengut imposat, a cop de pandèmia.
Poden quedar molt tocats.
En total, el ministeri preveu fer tests a unes 36.000 famílies, que el ministeri calcula que es traduiria en unes 60.000 persones.
Pensant que algun visitant, turista o creurista portés el virus, perquè l'encomani cal estar-hi a poca distància, a menys d'un metre o un metre i mig, i tenir-hi un contacte prolongat.
Al novembre, es van enfrontar el demòcrata Hubert Humphrey, vicepresident de Johnson, amb el republicà Richard Nixon.
Els ha passat a milers de persones.
En el bany, cal tenir present sempre les nostres condicions i limitacions físiques i evitar un sobreesforç que ens dificulti la sortida de l’aigua i ens posi en risc.
Igualment, la ciutat reobrirà l’Institut Pere Calafell la setmana vinent, després de fer les obres de millora i adequació per a 58 persones i que gestionarà Creu Roja.
Aquests dies de confinament s’estan multiplicant les iniciatives per recaptar fons.
Tots els mètodes són adequats si s’aconsegueix l’objectiu, o almenys una part de l’objectiu.
Les entrades a la residència sociosanitària del Seminari estan prohibides.
Per tant, nosaltres intentem sempre ser empàtics quan rebem queixes de soroll perquè entenem que la persona està patint.
El president de la Crida és "optimista", i ha apuntat que la via és "sumar el millor de cada formació".
Per moure's pel país ja no es necessita un certificat que indiqui les raons de moviment.
Més localitzat en el temps va ser l'impacte per a la de la Vanessa Higueras.
De fet, la pedrera de la Calma, que està pendent de restauració, es dedicava a l'explotació de roca calcària.
A més, el temporal pot provocar que es vegi neu per sota dels 200 metres.
Pel que fa al risc de rebrot, es manté estable, tot i que encara és elevat.
Un altre tret diferenciador és la informació que proporciona sobre el comerç respecte al procés de comanda: si es realitza per telèfon, Whatsapp, mail, comerç electrònic o plataformes de distribució compartides.
A més, ha ocupat diferents càrrecs com adjunta a la direcció de l'àrea d'internacional.
A la diòcesi hi ha algunes escoles catòliques, hospitals i d’altres obres apostòliques.
I ja no robaran carteres només als turistes del centre de Barcelona, sinó a tu.
Bargalló ha demanat als centres que "no deixin de fer colònies ni cap sortida per culpa del coronavirus".
Les primeres dades que va donar l'Ajuntament la setmana passada, en ple període de festes, calculaven que l'ús del vehicle privat havia caigut un 11% a l'interior de la ciutat, un 15% als accessos i un 12% a les rondes respecte als dies previs a Nadal.
Fonts de Presidència, en tot cas, assenyalen que veuen "difícil" que la mesa de negociació es reuneixi en els propers quinze dies, termini estipulat en l'entesa de socialistes i republicans.
Aquest mecanisme permetria, de manera totalment anònima i voluntària, que una persona que hagi estat diagnosticada amb pugui alertar els seus contactes, per tal que aquests s'adrecin a les autoritats sanitàries.
El van detenir el 7 de març en una protesta que va ser reprimida per la policia, el dia 25 el van posar en presó preventiva i ha estat condemnat per "incitació al tumult no armat" i per "amenaça a la integritat del territori nacional".
No entenc com pot haver arribat a fer aquestes coses ell i la família.
Una potestat que li va atorgar la reforma legal pactada entre PSOE i el PP l'any 2011.
Un 56,1% dels morts es produeix en cap de setmana o festiu.
La CUP manté el seu 'no'
Hem d'insistir i seguir denunciant.
Amb tot Vinyes, és conscient que en el moment en què comencin a competir es veurà la situació real del Swift: “No hi ha dubte, que en el moment que tinguem rivals al davant amb mecàniques semblants a la nostra, sabrem on estem realment.
En els propers dies, la prefectura, l'organització i el consistori organitzaran el dispositiu de seguretat i mobilitat.
"Ara no és el moment de la retirada de les administracions", ha anunciat, conscient que el forat que ha obert la pandèmia a les finances de la Generalitat ve de la despesa extraordinària en salut, residències i protecció social.
Una desena eren també nous casos.
Cínic al fer les declaracions contra Trapero.
El seu nom se suma al de Roger Heredia i Eduard Cabús, dos candidats que finalment no es podran presentar per decisió de la junta electoral.
"La pandèmia no m'ha canviat gens com a artista.
En la pesca es pot aplicar per infraccions lleus i menys greus i en la caça per infraccions lleus i greus.
No sap com ha estat que la seva aventura sigui avui una pel·lícula de les llums i les ombres del desenvolupament capitalista portat a l'extrem.
Madrid nega que estigui a les portes d'una tercera onada i que assegura que es viu una "fase d'altiplà" lluny del "pic màxim de 813 casos d'incidència" de fa dos mesos.
Els alumnes es dividiran en dos grup, “en allò que nosaltres anomenem grups de convivència” per poder relaxar una mica les mesures sanitàries.
Ella confiava en el seny del seu pare i se sentia segura entre els seus col·laboradors.
El Govern està avaluant aquesta possibilitat, malgrat la dificultat que suposa "fer una previsió a tants mesos vista".
Pel que fa a la Pobla de Segur, una dona ha hagut de ser atesa després que una pedra impactés contra el casc i causés ferides a la cara a la via Sang de Crack, al Circ del Pessó, a la zona de Collegats-Queralt.
El cap de files d'ERC al Congrés, Gabriel Rufián, s'ha defensant lamentant els "atacs" que des de certs sectors de l'independentisme està rebent el seu partit per haver decidit no participar en la votació.
La presidenta de la Comunitat de Madrid (CAM), Isabel Díaz Ayuso, nega cap trencament amb Sanitat i diu que segueix defensant "un acord entre administracions contra la covid-19".
"Estem començant a fer un dibuix sobre aquesta possibilitat i si cal fer les modificacions legislatives pertinents", ha afegit el ministre.
Una a una s’asseuen en una cafeteria del centre de Lleida per explicar el que van viure quan eren adolescents a l’Aula de Teatre, a pocs metres d’on ara rememoren el que Antonio Gómez, director i professor de l’escola, els va fer durant anys.
Marlaska va prohibir les manifestacions per considerar que resulten “incompatibles” amb les “restriccions imposades” per l'estat d'alarma.
Argumentava que els membres del tribunal popular no van raonar bé la seva posició, sobretot pel que fa a la intencionalitat de l'acusat a l'hora d'agredir la víctima.
"Tenim la gran il·lusió i emoció de tenir ja la vacuna aquí, però falten uns mesos.
El portaveu de la Conselleria de Salut, Javier Arranz, ha dit que la incidència continua sent alta, però que ha millorat de manera continuada les darreres setmanes.
L’obra no tan sols relata els fets, sinó que també convida a reflexionar sobre com la democràcia ha mirat cap al passat.
Tants els sindicats majoritaris, CCOO i UGT, com les patronals Foment del Treball, Pimec i CEOE van qualificar de preocupants les dades.
La convocatòria arriba després de les mobilitzacions contra la inhabilitació del ja expresident, Quim Torra, que va acabar amb l'entrada dels manifestants al Parc de la Ciutadella.
La majoria dels gimnasos estan reobrint amb limitacions d’aforament però tot i això molts corredors han deixat de banda les cintes i opten per córrer a l’aire lliure.
El treball, doncs, mostra Jornet en un entorn completament allunyat de la muntanya i en un context poc habitual, la qual cosa permet retratar el seu costat més íntim.
Per aquesta ocasió, s’ha escollit la jove Laura Nadal i Abellà, exalumna de l’escola i que recentment ha acabat els estudis superiors de composició.
Exigim al Govern una rectificació per evitar una tercera onada”.
“Darrere els salaris estan els lloguers, les despeses diàries i el funcionament de tots els sectors de l’economia productiva.
El partit sosté que la millor fórmula, per ara, és la coalició amb la Crida Nacional per la República i insisteix que no es dissoldrà.
El va veure amb una destral i amb sang, va netejar "l'aigua del terra", però no va preguntar per la seva parella.
Aquesta condescendència no m'agrada.
Però Casaldàliga no es mou d'allà, decidit a no abandonar la seva gent i continuar els projectes fins a l'últim dia.
"Estic decebut amb mi mateix.
És, diuen, "un referent inqüestionable i transversal del moviment polític i social català de reivindicació de drets i llibertats nacionals".
Hi havia llibres la pertinença dels quals al concepte de cultura era innegable; en d’altres, ja era més dubtosa; i n’hi havia molts que ni s’hi acostaven.
L’objectiu és detectar i predir el comportament de la covid-19 i de possibles epidèmies futures.
La resposta dels diferents governs a la crisi econòmica provocada per la pandèmia del coronavirus segueix diferents models.
El 2016 el servei es va municipalitzar i el 2017 es va signar un acord de condicions laborals.
En conjunt, un 9,11% dels usuaris i treballadors dels centres de gent gran ha donat positiu per covid-19.
“Quan en una malaltia no hi ha un tractament, a vegades proves tractaments en què sigui raonable la relació entre el risc i el possible benefici.
"Els empresaris estem a favor d'arromangar-nos a favor de crear un nou projecte col·lectiu que el govern espanyol ha de liderar.
"Els petits detalls marquen la diferència.
Degut a les preocupacions continuades sobre el nou coronavirus, McAfee ha decidit cancel·lar la seva exhibició i participació al Mobile World Congress 2020", ha informat l'empresa.
"No hi ha cues, es pot aparcar sense problemes i es pot arribar bé a tot arreu, és un goig", comenta Maria Figueres, una tarragonina de vacances a Roses.
Les circumstàncies de la mort de l'alcalde han tingut especial ressò a Corea, un país no precisament líder en la igualtat de drets entre homes i dones però on el mateix Park Won-soon s'havia destacat en la defensa dels moviments feministes.
Un esforç de sis mesos de recerca a escala internacional ha aconseguit ara reduir aquesta ignorància.
El Departament d'Educació manté la preinscripció escolar entre el 23 de març i l'1 d'abril.
Em va aclaparar tanta bellesa com vaig veure, una mica Stendhal, i vaig mirar cap endins però massa: vaig arribar a barris perillosos del meu propi cor.
Fent referència al CDC, afirma hi ha més perill d'infectar-se amb el Covid-19 en un creuer i que a causa d'això molts ports han vetat aquests vaixells o impedeixen que els seus passatgers desembarquin.
El sospitós de l'assassinat és un vell conegut de la policia, que ja hauria estat detingut una desena de vegades en el passat.
El socialista ha explicat que, de cara al futur escenari postelectoral a Catalunya, si el PSC està a l'oposició serà per col·laborar i buscar solucions.
Les noruegues solen ser importacions -fetes al nord de França o Anglaterra- i conserven la policromia original.
Comas declara que va rebre l'avís de l'arribada de quatre Mossos a l'habitatge, i s'hi va desplaçar, càmera i acreditació en mà.
Tenim opcions de classificar-nos per als quarts de final, no podem pensar en més endavant.
De fet, aquest dilluns es farà el ple municipal telemàticament.
Però em sembla que això no ho ha dit ningú, a Europa.
La ministra de Treball ha proclamat aquesta encomiable decisió com el principi del desmantellament de la reforma Rajoy.
Ha caigut la neu quan més la necessitàvem”.
Previsiblement pel vent, segons els mateixos bombers.
El nostre objectiu és fomentar la sardana i donar-la a conèixer i és per això que organitzem cursets i assaigs durant tot l'any.
Precisament en relació als blancs, Setién ha tornat a fer una reflexió sobre la utilització del VAR, que segons ell i Bartomeu ha afavorit el líder de la Lliga després del confinament.
La delegada del govern espanyol a Catalunya ha remarcat que l'exministre d'Assumptes Exteriors era una persona "amb una intel·ligència molt gran"
L'empresa que dirigeix l'Andreu Bernadàs va aguantar sense recórrer a la mesura fins a l'octubre, però l'impacte de la segona onada els va obligar.
I és que la cavitat havia estat un punt molt transitat per rutes d'aventura abans de museïtzar-la i molts visitants, desconeixedors de la seva existència, tocaven les parets i, fins i tot, les van omplir de grafits.
El Władysław, polonès no jueu, tenia llavors un any i set mesos.
Simón ha insistit que cal mantenir les distàncies perquè les persones joves probablement no tindran conseqüències greus, però els col·lectius de risc sí.
Tot i que s'han conegut ara, els fets van tenir dilluns, quan els agents van desplaçar-se fins al municipi alertats per una baralla multitudinària.
Segurament ni se'ls hauran llegit.
La Generalitat ja ha mobilitzat metges jubilats i estudiants d'últim any per reforçar el sistema.
La segueixen el País Basc (472), l'Aragó (466), Andalusia (466) i Catalunya (244).
A10 Bcn, fins mai mes.
En aquest cas, l'Onna es va quedar amb la família asiàtica que els va llogar la casa a través d’Airbnb, per la bona sintonia que van tenir.
Ocasionalment podíem anar a sopar, fer coses com si fossin una parella però sense ser-ho", ha reblat.
Kennedy, no hi ha proves que demostrin que un tipus concret de vacuna sigui més propens a desenvolupar una resistència: “Hem vist evolucionar una resistència contra alguns tipus de vacunes, però també hi ha un munt d’exemples en què no ha aparegut mai”.
Organisme militar que es dedicava als sabotatges i que no tenia seu a Barcelona, però sí que en tenia a Madrid.
Tot i això, no hi ha hagut cap mort en els darrers set dies ni a la regió de Lleida ni a la de l'Alt Pirineu-Aran.
Quirante assenyala que tot i la incertesa actual, el consistori treballa amb la previsió d'obrir les platges el mes de juny i que es puguin utilitzar "en condicions de seguretat i distanciament".
L'ANC ha convocat aquestes protestes simultànies com a prèvia a la mobilització de demà a la capital, quan ha cridat a fer una cadena humana des del monument de Colom fins a l'Estació de França a les deu del matí.
La primera meitat va estar condicionada per la poca punteria exterior de l’equip lituà, que va fallar els set triples que va intentar durant els primers 20 minuts.
L'intent de l'estrella del pop Britney Spears de retirar al seu pare, James Spears, la tutela del seu patrimoni ha patit un revés temporal després que un tribunal de Los Angeles hagi rebutjat la sol·licitud.
Ara bé, algunes qüestions més conjunturals es poden veure modificades, esclar.
Pel que fa al nombre de persones amb una prestació involuntària, a finals del mes passat hi havia 236, el que representa un 27,1% menys respecte al juliol.
Aquest suport, però, ha anat acompanyat d'unes crítiques que s'han anat incrementant a mesura que el govern ha seguit amb el seu de no compartir el diagnosi de la situació i les mesures a prendre.
La gran sorpresa del dia ha estat el segon lloc de l’espanyola Núria Castán (79 punts).
"Estem orgullosos que després de sis anys de desenvolupament els professionals sanitaris i pacients puguin beneficiar-se de la nostra tecnologia", ha afirmat Mariona Serra, CEO de GoodGut.
Si la resposta és sí, feis-vos revisar els vostres canals de percepció.
El Tribunal Superior de Justícia de Catalunya (TSJC) va Torra el 19 de desembre i, des d'aleshores, les especulacions han omplert els passadissos de totes les conselleries.
En aquesta ocasió, l'engany consisteix en el missatge SMS d'un suposat número de Bankia que assegura que "el seu compte bancari ha estat bloquejat temporalment".
En aquest sentit, Armengol ha demanat que, a més, les persones que visquin en municipis de més de 10.000 habitants es puguin moure arreu de l'illa per fer esport, encara que sigui amb franges horàries.
Ens caldrà una governança mundial per al procés de vacunació i seria bo que l’assumís l’OMS, però una altra OMS, més tècnica, despolitizada i que pugui justificar per què és millor començar per l’Àfrica o per l’Amèrica Llatina.
Els ingressats pel coronavirus a l'Hospital de Granollers passen de 19 a 11 en una setmana.
Obrir la porta i seure és gairebé més fàcil que seure al sofà de casa, i això s’agraeix molt en un cotxe d’aquest tipus.
I ella, era arribar a casa des de l'hospital, i treure's tota la roba per rentar-la a 60 graus i circular el just i necessari per casa per evitar trobar-se.
Si s’analitza com es va iniciar el 2019 per al CB Valls i com s’ha acabat, es veu una projecció notable del primer equip, que milita a la lliga EBA.
L'article 100.2 es va començar a aplicar a altres presos abans de celebrar la reunió negociadora.
"Mai m'havia passat sentir la tristor de tenir l'escola tancada", s'hi llegeix.
Ell ho sap de primera mà.
Entre el setembre i el novembre, el nombre de cadàvers a dins dels camions només ha baixat de 698 a 650, segons el rotatiu nord-americà.
La pista coberta d'atletisme de Sabadell va transformant-se en l'Hospital Temporal Vallès Salut que ha d'acollir pacients de l'Hospital Parc Taulí.
Mauri ha assegurat que la institució no és representativa de la societat, és "opaca", és "antidemocràtica" i "hereva de la dictadura de Franco".
És necessari difondre el missatge de la reconversió i el canvi de cicle, però també ser disruptius en el curt termini.
Comín fins i tot s'ha referit als vestigis del franquisme presents en el espanyol.
Estàs immers en el que està passant en un escenari.
Tot i això, la portaveu al Parlament, Eva Granados, ha recordat que el codi ètic del partit planteja que els càrrecs investigats siguin apartats en cas que s'obri judici oral.
I també la societat cada cop ens requereix més pel tema de la fauna i de recuperació d’espècies i nosaltres hem de respondre a les seves demandes.
Puigdemont és el meu president legítim injustament destituït, i hi tinc un vincle, però això no vol dir que no pensi que les polítiques que calen ara al nostre país siguin unes altres.
Per la seva banda, la societat patrimonial de Liliana -administrada pel seu marit, Manuel Torreblanca Ramírez- és BCN Godia.
El govern de la primera ministra Sophie Wilmès va rebre poders especials el 27 d'abril per combatre el covid-19.
La cantant nord-americana va estar-se en la instal·lació mèdica fins a finals d'abril del 2019.
La investigació posa de manifest també per què actuem d'aquesta manera: mentre el 26,4% apunta a la falta de temps, un 19% argumenta que li resulta massa car.
O, dit amb altres paraules: passar en algunes zones de la gespa perfectament tallada als herbassars, les basses naturalitzades i els arbustos que es deixin florir.
La por és l'arma més destructiva que usa l'ésser humà en contra de si mateix, controla la seva ment, on s'ha instal·lat una alarma que l'avisa contínuament que res és segur en aquest món.
Però no només han passat disset anys des que va deixar la presidència, sinó que n'han transcorregut sis des que va confessar l'existència de diners sense declarar a l'estranger.
"S'ha de veure si hi ha vot de càstig i com s'expressa", adverteix Martínez.
Compareixença de Jordi Pujol Ferrusola al Parlament.
“Ja sé que no col·locaré les 70.000 palmes que tenim, però si aconseguís vendre’n el 20% ja estaria content, perquè podria salvar l’empresa”, diu.
La iniciativa que sortia de xarxes socials ha resultat un èxit i per molts carrers de la.
Dins del Principat, el pla preveu que es pugui identificar en quina part de Catalunya s'ha produït l'escumós.
Segons el professor de neurociències de la Universitat Oberta de Catalunya (UOC) Diego Redolar, tothom entén què vol dir quedar-se a casa, però hi ha la incertesa sobre la durada total del confinament, cosa que genera la sensació de falta de control.
Aquest dijous s'ha constituït a la sala de plens del comú d'Escaldes-Engordany el Consell d'infants del curs escolar 2019-2020.
El 2017, durant el procés al Senat per ocupar una plaça al circuit federal, Amy Coney Barrett va haver de respondre a diverses preguntes sobre el pes que la seva fe religiosa té a l'hora de prendre decisions en l'àmbit legal.
La crisi del coronavirus s'estén cada cop més a Catalunya -i a molts altres països del món-, però no ho fa de forma homogènia.
Barregeu els ingredients i bateu-los fins que ens quedi una pasta homogènia.
Un riu que ja no és un riu.
Es tracta de fer una política que no beneficiï l'1 o el 2% de la població mundial.
Aquest eslògan ha servit per justificar mesures homogènies a tots els territoris de l'Estat, tant aquells més afectats com Madrid o Catalunya, com altres on la crisi no ha tingut un impacte tan profund.
La seva atenció per la política internacional i per la literatura converteix el setmanari en un èxit editorial.
Els errors de connexió s’han iniciat uns minuts abans de les 2 de la tarda.
Com quan es va inventar aquell estimulant, emotiu i també dolorós (1996) sobre textos de l'escriptor, traductor i crític de jazz David H. Rosenthal i amb música de Clifford Brown, Miles Davis, Nat Adderley i Joe Zawinul.
L'única vegada que el nacionalisme espanyol va fer un intent que podia semblar seriós (però que no ho era) d'obtenir el poder a Euskadi va ser el 2009.
Durant el 2018, Mans Unides va recaptar 47 milions d’euros i es van realitzar 564 projectes de desenvolupament a 54 països diferents.
El pati de l’Escola Eugeni d’Ors, s’ha omplert d’alumnes, familiars i professorat que han gaudit del berenar solidari.
Al Brasil va complir el seu somni de ser missioner i treballar braç a braç amb els més desfavorits.
Soc defensora que això s'ha de regular.
Arran de l'atemptat de Hanau, diversos polítics han parlat obertament de posar el partit d'extrema dreta sota vigilància de l'organisme que vetlla per la Constitució.
Ara s'han de posar tots els pegats necessaris, però una sortida més ben construïda ja és a mitjà termini i requereix una aposta forta per l'educació.
Feia més de 10 anys que estava allà.
El centre Pere Calafell continua operatiu amb una trentena de persones, i les fonts municipals expliquen que, seguint els protocols, es procedirà a l'"aïllament" i la "desinfecció" de l'espai.
Es calcula que un 13% de la població és propera a aquest moviment, especialment votants del partit d'ultradreta Alternativa per a Alemanya (AfD).
"Va ser una col·lecció molt ben pensada, des del disseny de Jordi Fornas fins a la tria de títols, alguns dels quals encara no s'han arribat a traduir al castellà", recorden els comissaris.
El Suprem, però, ha tornat a enredar la troca.
Com ha apuntat Albert Ventosa, cap operatiu dels Bombers a Tarragona, aquesta tasca es pot allargar hores tot i ser prioritària perquè s'ha de garantir la seguretat de tots els intervinents en l'operació.
Acostumats a fer i desfer als tribunals com els venia de gust, el fet que ara els tribunals europeus els esmenin la plana els causa una irritació superlativa que tindrà, com no pot ser altrament, la seva expressió política.
L'increment d'aturats en aquest àmbit és de 206.016 persones, un 8,97%.
Paral·lelament, el nombre de persones aïllades a domicili és ara de 50 (2 menys que a l’anterior recompte), mentre que el Sant Hospital segueix tenint ingressats dos pacients per complicacions derivades de la COVID-19.
Els sindicats Comissions Obreres (CCOO) i Unió Sindical Obrera de Catalunya (USOC) han convocat una vaga a l'empresa d'ambulàncies Transport Sanitari de Catalunya (TSC) del 13 al 17 de gener.
La seva defensa ha celebrat la decisió, que suposa una nova victòria per als membres del govern a l'exili i un nou cop a la justícia espanyola.
"Era una bala sencera, amb el projectil i el casquet", ha detallat.
També els que van liderar el control de ciutats com Marsella i Toló.
Robots per ajudar a erradicar l'alga invasora que a la Mediterrània només.
Ara és més normal veure una sèrie espanyola fora, perquè l'agafa Netflix i ho peta, però en aquella època era més complicat.
L'escena inicial de la sèrie m'agrada molt.
"Si tanquen les llibreries, les distribuïdores perdran els clients i patiran.
Amb l'amnistia no i per a nosaltres és la via antirepressiva que s'hauria de seguir.
Així com amb el PSC i ERC estem d'acord amb un impost a les grans fortunes, Cs hi està en contra.
Aquests últims resultats porten el govern de Colau a considerar que estem davant d'un "punt d'inflexió" i que les expectatives tornen a créixer.
El març de 2007 va entrar en ple funcionament el nou hospital amb el trasllat de pacients i personal.
La veritat és que no”
"El que ha de fer és abandonar el seu escó i la presidència", ha exigit, alhora que ha advertit que si Sánchez no fa efectiva la resolució de tribunal, estarà actuant contra llei.
“Era un inconformista”, afegeix Vélez, que havia parlat amb ell no fa ni tres setmanes i amb qui havien treballat molt braç a braç quan Puig era president de l’Associació Catalana de Crítics d’Art (ACCA), entre el 1992 i el 2001.
I això ho sap Felip VI, ho sap -no en dubto- Letizia Ortiz Rocasolano, ho sap Pedro Sánchez, ho sap Pablo Iglesias, ho sap Ada Colau, ho sap Iñigo Urkullu, ho saben els seus fills i les seves parelles.
En concret, Joan Carles I podria ser a la Romana, a la República Dominicana.
Aquell era el quart dia de protestes per la sentència del judici de l'1-O i els Mossos d'Esquadra no van impedir que els manifestants d'ultradreta de la plaça Artós anessin de "cacera" -tal com ells mateixos deien- al centre de Barcelona.
Arribat aquí, va estudiar a l'American High School.
Fins ara, encara hi havia personal que era càrrec de confiança de l'anterior consolat "i no era de rebut".
"És necessari obrir les escoles ara per deu dies després de dos mesos i mig?", es pregunta Gutiérrez, que considera que la decisió es pren per criteris polítics i per facilitar la conciliació.
De cara a aquest dilluns s'acabaran de delimitar els protocols de coordinació amb les Comunitats Autònomes per tenir una informació "actualitzada i en temps real" de com funciona la demanda.
L'aljama, que és la mesquita principal, es converteix en catedral i els musulmans no obtenen el seu fur.
La situació d'eurodiputats sense grup condiciona la projecció de Puigdemont, Comín i Ponsatí; per Joan Serra Carné.
Venim de fer tot un seguit d'esmenes al pressupost 2020 per dotar de més diners al departament d'Estadística i se'ns han tombat totes.
La catedral de Nantes va quedar molt malmesa durant l’incendi del 1972 i va ser restaurada durant tretze anys.
La terminal satèl·lit es planteja com una opció per acollir més vols internacionals, mentre que la ciutat aeroportuària és un projecte urbanístic de 49 hectàrees davant la terminal 2 amb hotels, restaurants i oficines, així com hangars i magatzems.
Respecte al mes d’agost de l’any passat, el nombre de visitants ha disminuït un -11,8%.
I fins i tot et diria que més d’una agència va fer gestions perquè tornessin estudiants d'altres famílies, que no eren clients.
Amb la teva abaixada de cap sistemàtic a canvi de res i el respecte sense cap mena de contrapartides als espanyols demostra en quin costat et situes sempre.
Tenir suficients respiradors serà una de les claus per salvar vides dels pacients greus de coronavirus.
UN establiment on es ven tabac.
No tindria cap sentit que la Generalitat digués de no fer un referèndum democràtic.
Un país pot viure sense haver de ser hostalers de tot el món, sinó sent hostalers de nosaltres mateixos.
Amb tot, el govern turc, que ha comprat tot el material a empreses privades xineses i no a través del govern, segons el, diu que altres remeses de la Xina sí que compleixen els estàndards.
No obstant això, com apuntava Rincón, els mateixos serveis s’han adaptat a la nova realitat de la pandèmia, i tant YouTube com Netflix (aquesta última plataforma no ho ha fet a Espanya) ja rebaixen la qualitat automàticament.
Però la realitat és aquesta: Joan Carles I serà investigat.
L'última vegada que ho vam fer va ser quan les mítiques Torres Bessones de Nova York van quedar reduïdes a un garbuix de ferros.
"La situació a Catalunya mostra indicadors sanitaris degradats.
A més, es vol valorar com ha evolucionat la immunitat en aquelles persones que havien estat positives.
La Benemèrita va atribuir a l'empresa un paper "capital" en l'operativa independentista.
Hi haurà també “una mirada a la Barcelona salvatge” a través del recital de Jordi Valls, Daniel Busquets, Chantal Poch, Cèlia Sànchez-Mústich, Bel Granya i Maria Antònia Massanet (15 d’octubre, 21 h, Museu Frederic Marès).
Va ser l'època de projectes com el Palma Arena i Can Domenge, que han acabat convertits en casos judicials per corrupció i pels quals van condemnar també Matas.
Els equips més grans també viuen aquesta situació, tot i que la poden afrontar de maneres diferents.
Quants hauríeum encertat de situar a un costat de la truita els ingredients que són essencials separant-los dels que no ho són?
És un debat pervertit?
Jover ha explicat que en paral·lel a la llei òmnibus de mesures urgents el Govern està ultimant la Llei qualificada dels estats d’alarma i d’emergències.
Entrí a la caiguda del dia, i, no obstant de ser feiner, un gairebé innumerable estol de fidels estava davant l’altar major, a on lluïa, entre ciris encesos, una bonica imatge de la Verge Maria.
A causa d’obligacions professionals em vaig desplaçar el dijous i amb el dia abans de la prova vaig fer el que vaig poder”.
Però depèn de la naturalesa dels fets, si són realment molt greus, podríem arribar a una expulsió.
A més, els professionals els tindran disponibles durant 10 dies i els artistes se'l podran quedar per fer-ne promoció.
Torrent ha posat de manifest, segons fonts parlamentàries, la "necessitat" que el Parlament pugui funcionar per mitjans telemàtics en "casos excepcionals", com és el cas del coronavirus.
Si cerques col·laboradors, amb Venus transitant per Casa VII, pot ser el moment.
No tenim ni a sobre ni a dins del calaix cap operació", ha assegurat Goirigolzarri durant la presentació dels resultats anuals de l'entitat.
El País Basc declararà l'estat d'emergència sanitària el pròxim dilluns.
En aquest cas, per a obtenir un millor resultat pots optar per utilitzar ungles postisses transparents i fer el disseny damunt.
"En aquests complicats moments pels quals passa el país, la ciutadania pot tenir la certesa de comptar en la figura de Felip VI amb un Rei exemplar, honest i responsable", deien en un text que podeu llegir aquí.
Fa unes setmanes Marta L. va tenir un pressentiment.
Aquesta entrega a Barcelona s'ha celebrat al Palauet Albéniz, la residència oficial de Felip a la capital catalana.
Altra cosa és que vulgui córrer aquest risc i esbrinar si l'estat espanyol reconeix la seva immunitat.
Accepta un únic error 'tècnic'
Inicialment s'havia assenyalat l'11 de novembre, però de seguida es va aportar una causa per modificar la data.
"No n'hem après gran cosa i desgraciadament la història es repeteix", ha dit Aurel sobre aquells anys, i ha lamentat que "res" ha avançat en vuitanta anys.
Això ha permès també descongestionar el sistema i que els hospitals se centressin en els pacients greus.
I tot i així, la taquilla, lleugerament superior als 40 milions d'euros, és la més baixa des que va començar el segle XXI, segons dades provisionals del ministeri de Cultura i Esport recollides per Europa Press.
Després de ser consultat per Europa Press, el SOC ha retirat l'oferta.
Els germans Coen són clarament cinema d'autor, com ho és Paul Thomas Anderson, per exemple.
Madrid ha detallat que, en tractar-se d’un import menor a 15.000 euros, no s’havia de fer cap licitació i es referma en què en tot moment han actuat de forma correcta.
Tanmateix, Valls va qüestionar que Aliments per la Solidaritat estigui complint amb les necessitats de totes les famílies i que els menús infantils que s’ofereixen siguin suficients i equilibrats.
Per aquest motiu, tindrà el seu lloc físic de treball en un despatx habilitat a l'espai municipal d'entitats, situat a l'edifici de Casa Pastors.
A Catalunya se'n van produir 10. En l'última setmana hi ha hagut 1.467 hospitalitzacions i 93 ingressos en UCI.
El president ha hagut de sortir al pas de les suspicàcies dels comuns de Jéssica Albiach –"President, vostè creu en la taula?", li ha preguntat directament–, però, sobretot, dels seus socis al Govern.
Una mesura que implica la reducció, en conseqüència, del sou dels pares.
No hi ha tampoc un perfil definit de les víctimes de la captació.
Els sindicats, amb CCOO al davant, van convocar una vaga indefinida per denunciar la situació, una aturada que va començar el 4 de maig i que ha aconseguit congelar l'activitat de la planta.
La segona imatge de LeBron és del 2014, quan l'NBA ja va impulsar una protesta conjunta i global sota el lema "I CAN'T BREATHE" (No puc respirar) després de la mort d'Eric Garner en les mateixes circumstàncies que George Floyd.
"Només pensava en arribar com fos a Europa".
El problema, però, no és de forma.
Són sistemes complementaris perquè en cas d'emergència no es pot pecar de poc avís.
A l’inici del programa, els alumnes es van posar bastant d’acord amb aquestes dues afirmacions i van puntuar-les amb una nota mitjana d’un 3,56 en una escala de cinc.
El president del Col·legi Oficial de Metges de Barcelona fa una crida a la responsabilitat de la ciutadania i adverteix de la gravetat de la segona onada: "El sistema sanitari està al màxim, sobretot als hospitals petits"
A Catalunya, els treballadors que a l'agost estaven coberts per un expedient d'aquest estil són 170.200, unes 8.900 persones menys (-4,8%) que al juliol.
Nosaltres vam aplicar els protocols i fèiem la PCR a tothom que s'incorporava al rodatge.
Pugen els positius però “es donen més altes i els ingressos es redueixen cada dia”, afegeix aquesta especialista.
EN DIRECTE El matí de Carles Puigdemont ( al Parlament Europeu, en imatges https://t.
Recordem que mentre ha estat vigent l’estat d’alarma per la crisi sanitària de la Covid-19 tots els plens s’ha realitzat de manera telemàtica.
L'any passat es van exhaurir a finals de febrer.
No és necessari fer cap canvi.
En els infants de fins a 14 anys amb factors de risc, la cobertura se situa en el 26%, mentre que el 14% dels joves i adults d'entre 15 a 59 anys amb factors de risc s'ha vacunat.
Però aquí és impossible.
Malgrat que Masferrer va negar inicialment un viatge de Grau i Abidal a Qatar per negociar amb Xavi, al final el Barça no va poder amagar que havia fet fora Valverde sense tenir un recanvi.
Ha mort als 96 anys aquest dilluns l'arquitecte barceloní Federico Correa, segons ha pogut confirmar l'ACN.
La candidata del PDeCAT a les eleccions al Parlament, la igualadina Àngels Chacón, vol que l'expresident Artur Mas s'impliqui en la campanya del seu.
Segons les dades registrades pels ecocomptadors, el Camí de Sant Miquel ha rebut un 28% menys de visites, el Pla de les Taràntules un 35% menys i l'afluència al Camí de Sant Jeroni ha caigut un 18%.
De les set exposicions que tenia programades a partir de juny, fins a l'octubre, tant a escala local i estatal com a escala internacional, totes s'han cancel·lat i estan pendents de veure com evoluciona la situació.
El principi actiu, que es prolonga tres setmanes com a màxim, inhibeix el desenvolupament del rovell de l'ou i fa que, progressivament, el nombre de coloms es redueixi de manera natural.
A més, tota la instal·lació estava connectada fraudulentament a la xarxa elèctrica.
La Penya ha de ser molt competitiva i intentar lluitar per tots els partits.
Perquè qui hi havia darrere dels EPI no eren herois: érem persones, que s'allunyaven de les seves famílies per protegir-les d'un possible contagi.
El primer ministre japonès, Yoshihide Suga, va assegurar el mes passat que el govern volia "prendre una decisió com més aviat millor" sobre com tractar l'aigua durant una visita a la planta de Fukushima.
Una de les xifres que revelen l’èxit d’aquesta FirAnoia és la venda de cotxes d’ocasió a la fira Automercat, on s’han venut al llarg del cap de setmana gairebé 90 cotxes, més del 50% dels vehicles exposats.
Les farmacèutiques prenen posicions en la cursa per la 'conquesta de la Lluna'
Finalment, els libis ens van donar permís per embarcar a la gent.
"Quan el govern central va parlar de la compra de material sanitari estava clar que era complementari a la compra dels territoris.
En aquest assumpte han pogut contraposar opinions, clarament diferenciades, segons fonts de Vicepresidència.
Els presos polítics participaran en l’acte a través de vídeos, així com els exiliats Marta Rovira, Lluís Puig i Josep Valtònyc, ja que no poden desplaçar-se a Perpinyà.
El ferit ha estat traslladat a un Centre d'Atenció Primària, on se li han fet punts de sutura, sense que la lesió presenti més gravetat.
Segons l'acord al qual van arribar els republicans amb la Moncloa, havia de ser la Generalitat qui determinés la fi de la desescalada i les mesures en el tram final d'aquest procés.
Es gestiona molt millor des de la proximitat, des del coneixement immediat de la realitat", ha afegit.
Global Blue, primer operador internacional de (sistema amb el qual els turistes poden recuperar l’IVA de les seves compres), ha compartit aquest gener que els turistes xinesos suposen un 51% de la quota de vendes al passeig de Gràcia de Barcelona.
Segons Barceló, el noi s'hauria infectat prèviament perquè tenia un company d'institut positiu.
Quins són els nous rostres del PP després de la caiguda d'Álvarez de Toledo?
Per contra, es mantindran oberts supermercats i farmàcies.
“Hi ha una ràbia global, més enllà dels Estats Units que s’ha vist a Europa i fins i tot a llocs com Síria, on també hi ha hagut protestes contra el racisme policial.
Això de dormir amb "" és una traducció directa del català "tenir la llum oberta".
L’avís s’haurà de realitzat com a mínim un dia abans de que es vulguin treure els objectes al carrer.
La voluntat d’aquesta primera fase d’obra és rectificar el revolt situat a l’alçada del punt quilomètric 0+260, que ha de guanyar espai cap el talús del riu.
Ho farà amb un equip renovat, jove i dinàmic, capitanejat per una dona.
En una piulada ha qualificat les imatges de "sorprenents" i ha demanat un informe dels fets als responsables de l'operatiu.
La primera versió es va emetre del 1957 fins al 1966, amb 9 temporades i 271 episodis.
"No hem vist cap canvi en la repressió amb el suposat govern més progressista de la història", ha criticat.
El departament hauria d'invertir per donar més recursos als centres, i alhora més autonomia, que no vol dir un campi qui pugui.
En concret, la xifra oficial és 42.039 decessos des de l'inici de la pandèmia.
Ni dissabte ni diumenge hi haurà tempestes a les tardes, tampoc al Pirineu.
Així, ja s'havien contactat els veïns i s'havia encarregat el projecte arquitectònic.
Joan Puig i Ferrater, que fou delegat de la Generalitat a França, va mantenir la seva visió negativa sobre la figura de Companys.
Això embruta la nostra imatge", comenten des de la zona noble.
El preu de l'habitatge nou a tot l'Estat augmenta un 4,5% el 2019, amb una mitjana de 2.453 euros per metre quadrat, i preveu que per al 2020 s'encareixi al voltant d'un 3%.
És el resum que fa una voluntària de la Creu Roja arran de l'entrada massiva de nous membres a l'organització d'ençà que va esclatar la pandèmia.
“Em vaig quedar bloquejada, robòtica”, explica Guillán a l'ARA.
Ara bé, una de les variants, que de moment s’ha detectat en 12 persones, ha respost pitjor als anticossos en les proves de laboratori.
S'ha de donar oportunitat perquè més gent entri en la prosperitat i la millor manera és més capitalisme per més gent, amb menys corrupció.
A Olot (la Garrotxa) s’han impulsat diverses iniciatives des de l’Ajuntament per captar solidaris.
Per últim, també atura les relatives a la parcel·lació de terrenys i noves urbanitzacions, afectant sectorialment a les dues unitats d’actuació de la Vall d’Incles.
El 100% del preu de venda en el cas dels estotjos i el 35% del preu de venda de les bosses serà a benefici d’Unicef Andorra que la destinarà a les campanyes que l’ONG promou a favor dels infants més vulnerables.
Per sobre de tot, la Xina té ara quatre vegades més de passatgers ferroviaris i aeris que el 2003.
Més enllà dels espais i els horaris, l’Abril Llamas adverteix d’un repte clau per al curs 2020-2021: “Haurem de fer moltes tutories perquè hi ha companys que no estan bé i és molt important parlar sobre com ens sentim”.
Ara bé, descarta que hi pugui haver canvis a "curt termini" en el "sistema polític".
La Policia Nacional va detenir un dels seus agents, José Manuel Segovia, com a presumpte autor del crim.
Els forts aplaudiments de la sala han acompanyat les paraules dels ponents en més d'una ocasió, així com els somriures i alguna llàgrima.
"Durant el confinament –explica– agafava un altre to, més global i també, insisteixo, més optimista que altres artistes.
En aquest bar que serveix menjars casolans han hagut de posar pràcticament tota la plantilla en ERTO i s’han arremangat per oferir menjar per emportar.
"Quan arribi el partit, segur que apareixeran moltes emocions, però així és la vida i has de saber conviure-hi", ha reconegut Sasikevicius.
Tenim la puntuació que tenim i esperem guanyar un partit molt complicat.
A La Sagrera, el Willy assegura que hi ha passat més gent al matí que la resta de la setmana però que "pràcticament no hi ha moviment comparat amb la gent que entra quotidianament" a l'estació.
Francesc trenca el tabú eclesiàstic i afirma que els gais tenen "dret a estar en una família"
La rematada final de Lídia Heredia a Teresa Cunillera sobre el desgavell de les cites per tràmits d’estrangeria, un altre entrevista per ensenyar a les universitats.
En aquest cas, podria ser a la seu central dels caputxins a Arenys de Mar, però aquests podrien optar per traslladar la cerimònia a altres punts significatius del martiri, que en aquest cas, implicaria Manresa.
Fes clic en cada postal per obtenir la resposta.
En la dècada dels 50, quan la Unió Soviètica dominava sense problemes la cursa espacial, una gossa es va convertir en la primera estrella pop de la Guerra Freda.
Fainé, màxim responsable de la Fundació La Caixa, ha intervingut abans que el president de CaixaBank.
Però la manera com la premsa de dretes, i fins i tot la BBC, han tractat la nova paternitat del enmig de la pitjor crisi que viu el país des de la Segona Guerra Mundial ha fet esclatar alguns comentaristes molt coneguts de la vida política britànica.
La col·laboració amb Ecoalf presenta teixits i fils innovadors procedents d'ampolles de plàstic, retalls i residus industrials reutilitzats per crear una moda "socialment més responsable", tal com expliquen des de Camper.
Cs i el PP han mantingut ja els primers contactes per presentar un recurs contra els pressupostos de la Generalitat del 2020 davant del Consell de Garanties Estatutàries, segons ha avançat el programa i han confirmat a l'ARA fonts coneixedores.
Jo soc una de les faltes d'ortografia i imbècil de mi se m'acudeix corregir-li.
Aragonès ha defensat que s'han de mantenir les eleccions del 14 de febrer malgrat que en aquests moments la previsió és que es produeixi una tercera onada en poques setmanes.
A més, també és un ingredient per cuinar.
Donats els seus 74 anys, potser els especialistes mèdics van pensar que més que no pas un test d'intel·ligència calia fer un test per descartar un deteriorament cognitiu.
En una fotografia apareixen dues models al costat d'un soldat negre assegut darrere del vidre d'una barberia.
La unitat de mitjans aeris del cos va sobrevolar aquest diumenge la ciutat en el marc del dispositiu Oris, que va començar amb el confinament de la conca d'Òdena i ha continuat amb l'estat d'alarma pel covid-19.
Com afrontes la temporada, en aquest context?
Amb la llum verda dels republicans i l'acceptació del DUP –els dos partits majoritaris de la cambra– se supera el darrer escull per tornar a posar en marxa les institucions autònomes després de tres anys de paràlisi, quan va caure l'executiu compartit.
El regidor d'Infància David Escudé, ha defensat prendre "mesures excepcionals" en el context actual i ha insistit que l'Ajuntament treballa per ampliar les activitats d'estiu a l'agost i la primera quinzena de setembre.
Himmler no va fer cas de cap d'aquestes opcions.
Estaran 14 dies en quarantena a les instal·lacions municipals habilitades expressament.
Sánchez li ha replicat que "la pandèmia no es podrà vèncer si no hi ha unitat entorn al govern" espanyol.
La meva resposta és que sí.
CaixaBank és una entitat amb una vocació profundament social.
La cantant ha penjat aquesta nit l’espot al seu Instagram.
"La situació és greu i dramàtica cada vegada per a més gent" i "segueix bloquejada per manca de voluntat política", ha denunciat Joan Mestres, de la Coordinadora d'assemblees d'aturats de Catalunya.
Un grup de manifestants ha col·locat una guillotina a la plaça Urquinaona de Barcelona.
Un altre dels focus és el cultural: viatjar pot ser una manera de conèixer el ric patrimoni del país i la seva varietat museística.
Més tard hi han acudit nou dotacions més, que han aconseguit dominar el foc i protegir les cambres frigorífiques i uns dipòsits amb productes químics propers a la zona cremada, a més d'evitar que es propagués a les naus veïnes.
El ple del Parlament Europeu comença a les 17h.
De moment, la pilota sobreviu a la segona onada del virus, però no així el futbol com a espectacle, que, en aquest marc de mínims esportius i socials, pot arribar a ser dolorós.
Fins aquest diumenge, l'anomenada zona vermella del coronavirus afectava deu localitats a la Llombardia i una al Vèneto.
És molt difícil identificar les víctimes una per una, fer la comparació d’ADN, perquè es necessiten molts elements i recursos que sovint no es tenen.
Pel que fa als preus, a tot l'Arxipèlag, els ingressos per habitació en els establiments turístics han caigut un 56% en termes interanuals.
S'extrema l'autoritarisme, la pèrdua d'espais de participació, augmenta el control social i engreixen els neofeixismes alimentats per la individualitat i les diferències i els privilegis que el sistema necessita mantenir.
"Un home que va dedicar tota una vida a defensar la democràcia i la llibertat", ha afegit.
Els matisos són diferents, però no n'hi ha cap que confiï en l'eficiència de la mesura.
"Cada vegada que es netegen superfícies també es canvia l'aire que es respira.
De mica en mica, la pressió internacional modifica el punt de vista del Comitè Olímpic Internacional (COI) respecte als futurs Jocs Olímpics de Tòquio.
Simón ha dit que no hi ha evidència que el virus sigui menys virulent, però sí que ha canviat el percentatge de casos greus i lleus.
En aquesta crisi, la triple dreta mediàtica ha preferit narrar-ho com un Barcelona-Madrid, on només els ha faltat celebrar els morts en camp contrari.
El comissari ha assegurat que està disposat a "retirar" els aranzels "en qualsevol moment, quan els Estats Units suspenguin els seus".
El suplicatori, en essència, està destinat a desposseir de la immunitat un membre concret de la cambra, i es pot allargar durant mig any.
Cartell en el que es llegeix “Per Tots Sants vine a l’Espai Lleure”.
A més, també s’ha aprovat una tarifa de forfait per estada diària de cada animal que cursi ingrés a la gossera oficial d’un import de 3,50 euros.
Agraeix a tots els entrevistats que hagin compartit la seva experiència, així com també a l'exministre Jorge Fernández Díaz, el qual, 'malgrat que no comparteixi la tesi del llibre, no va defugir respondre les preguntes'.
Quan creuen que pot estar disponible per als malalts?
Al Regne Unit més de mig milió de persones van experimentar talls de llum.
Un cop detectades, a través d'un sistema d'algoritmes, es genera una imatge que pot interpretar un metge.
Però penso que també hi ha gent que necessitarà aquest moment de ficció.
Sóc una ferma defensora de moure'm per la ciutat amb bicicleta o transport públic.
García Castellón, per contra, va proposar jutjar pel delicte d'encobriment els dos mossos d'esquadra que acompanyaven l'expresident.
En aquest sentit, l’any passat ja es va renovar el paviment al tram comprès entre els municipis de Prullans i Montellà i Martinet, on en anteriors ocasions s’hi havia denunciat el deteriorament i l’aparició de sots.
Un agraïment als treballadors a primera línia, un record per a tots els que pateixen i per als polítics mancats de llibertat.
I afegeix: "mentre no es demostri el contrari, mentre l'exercici de la unitat no es demostri que és un error, jo tinc el deure de defensar-lo".
El PP ha reclamat al govern espanyol que trenqui la taula de diàleg amb Catalunya per "patriotisme constitucional".
De fet, l'Hospital del Mar està habilitant la planta superior del centre, que estava prevista per a l'ampliació pendent, amb una setantena de llits més, 26 dels quals previstos per a crítics.
Però, com que abans de reprendre la Champions cal que s’acabin les lligues, la data del 2 d’agost ja no serveix.
Per tant, podran travessar la frontera els treballadors transfronterers, els professionals sanitaris i les persones que acreditin que ho han de fer per motius de força major.
El govern català ha anunciat aquest divendresl'enduriment de les restriccions fins a l'11 de gener,però manté les excepcions per als dies festius de Nadal, que són el 24, 25 i 31 de desembre, i també l'1 i el 6 de gener.
Tres mesos i una pandèmia després, les seves rodes de premsa pràcticament diàries l'han convertit en un personatge públic.
“Ja no és època: la calor i la poda no és la mateixa que en el seu moment òptim”, explica el portaveu del Mercat, Ignasi Ruiz.
"No té sentit rebaixar les nostres demandes perquè vol dir obrir les escoles i al cap de poc haver-les de tancar empastifant a la resta de la societat perquè són camins d'anada i tornada", ha apuntat.
Ho ha dit en una compareixença amb el president del PP català, Alejandro Fernández, i María de los Llanos de Luna sobre els pressupostos de l'Estat.
Una altra cosa seria si el tribunal d'Estrasburg hagués detectat vulneracions en altres drets, com ara el dret de reunió o de manifestació.
"Estem molt dolguts pel resultat, no esperàvem això.
Aquí la rotació de pacients canviava cada tres dies", explica Sist.
Bars i restaurants de la zona fan una crida a captar un públic local poc familiaritzat a consumir i menjar en aquest punt de la ciutat.
El tret, el segon de les festes d'enguany, estava a càrrec de la Pirotècnia Tamarit i anava a tenir lloc, com marca la tradició fallera, a les 14.00 hores.
El perquè de l’evolució de la cansaladeria, la Montserrat l’entén així: “Tothom treballa molt, i noto que la gent no sap cuinar com abans”, opina, malgrat que matisa que també n’hi ha que es preparen els seus plats.
I la mateixa pàgina específica per fer tràmits urgents sense certificat digital.
"No veurem centre engabiats ni encerclats, ni centres que no siguin un espai de convivència i de vida", ha insistit.
Pots reivindicar el que eres, però no ho pots fer del tot perquè has fet una cosa nova, i et sents desamparat, desarrelat.
L’anunci provoca a l’espectador uns breus instants de certa hipnosi televisiva, fascinat pels moviments salvatges dels ballarins emulant aus i mamífers que es defensen dels desastres provocats per l’home.
Fins i tot l'ambient força assolellat i el vent de mestral ressec i escalfat va fer enfilar la temperatura fins a 28 ºC en llocs de l'interior de les Terres de l'Ebre.
Però la gent potser no entén que tot canvi costa i que al principi fins i tot pot semblar un moviment negatiu.
I si us posen una multa us la pagará ell?
"Necessitem gent amb experiència en el camp de l'hoteleria per poder posar-ho tot en marxa tan aviat com sigui possible", explica a l'ARA Iñaki San Esteban, administrador d'EHD, que és l'empresa que està seleccionant personal.
Aquests gestors, de perfil administratiu i d'atenció ciutadana, estaran presents als mateixos CAP i s'entrevistaran amb els casos sospitosos just després que aquests s'hagin visitat amb el metge de capçalera.
A l'altre costat hi ha Armènia, però encara queden hores.
Sánchez ha exigit que el partit de Pablo Casado 'torni a la senda del sentit d'estat'.
Espanya fa anys que és el segon soci de la UE amb la taxa d'atur més elevada –actualment un 14,1%–, només superada per Grècia.
Els CDR del Barcelonès han convocat una mobilització a Barcelona el proper divendres contra la visita de Felip VI, que presidirà l'acte d'entrega de premis de la nova edició de la Barcelona New Economic Week.
Però sembla que, senzillament, el que ha passat ha sigut un simple canvi de nom.
Des del 2013, Disney ha estrenat 21 pel·lícules doblades al català amb el suport de la Generalitat.
En el debat d'investidura, Pedro Sánchez va retreure a Casado aquesta maniobra, que va qualificar d'"ardit" jurídic.
L’any 2014, l’empresa Devir va fer-ne una edició a Catalunya després d’una conversa amb Maggi i Nepitello.
La cultura nord-americana és neodarwinista i liberal, a favor de la intervenció mínima de l’Estat.
La nova feina de la Sonia està estretament lligada a la seva història personal, ja que va patir la desaparició del seu marit.
Però ho és, encara?
El mandatari ha convocat la seva junta per a una reunió extraordinària que se celebrarà al Camp Nou aquest dilluns per parlar d'aquest tema i també del relleu de Quique Setién a la banqueta del primer equip.
Aquesta és una possibilitat a la que habilita el reial decret d'estat d'alarma i que la consellera de Salut, Alba Vergés, ja havia plantejat fa dies.
Mauri agraeix la complicitat de Bon Preu perquè, normalment, per fer un producte com aquest i arribar a vendre'l al lineal del supermercat, "poden passar entre mig any i un any en condicions normals".
A Espanya només el 62,4% de la població d'entre 15 i 64 anys té feina (dades del 2018), per sota del 75,9% d’Alemanya i del 67,4% de la zona euro.
L’hispanista Josef Cermák, amic de Catalunya, va publicar un llibre, Franz Kafka.
La sorpresa va ser més gran el 3 d'abril del 2019, quan vam veure els dos interlocutors que hi havia dins la sala: Jaume Masferrer i el màxim executiu de l'entitat.
"En algun moment tot això s'acabarà, afortunadament, i també en el món de l'art ens deixaran d'arribar obres que s'inspirin en la covid-19, perquè hi haurà altres temes", reflexiona Calvo.
La radiografia també revela que el 21,8% dels equips fundadors d'empreses emergents a Catalunya compten amb dones directives.
Marina Pollán, directora del Centre Nacional d'Epidemiologia, ha remarcat que aquest percentatge és exactament el mateix que fa un mes, el 4 de juny, quan es va presentar la tercera onada.
Illa ha explicat que després de sis setmanes de confinament "els sis grans objectius s'han complert" mentre la vicepresidenta Teresa Ribera ha indicat que ara començarà una fase de "reactivació de l'economia".
A Espanya, en els últims tres mesos de l'any el mercat laboral va guanyar 92.600 persones; 402.300 més, si es tenen en compte les xifres de tot el 2019.
Quan es faci presencialment, s'establirà un aforament màxim d'usuaris al jutjat, es faran torns per als funcionaris, s'instal·laran mampares als taulells d'atenció al públic i s'atendrà només amb cita prèvia.
A la preocupació dels restauradors sobre els ERTO s’hi afegeix que molts establiments han de pagar el lloguer dels seus locals tot i portar mesos tancats.
"Segueixo sent un puto sensesostre per més ben vestit que vagi"
En el segon dels casos, la multa establerta és de 360 euros.
Els curats es mantenen en 803 i les defuncions amb el coronavirus acumulades són 52.
El format és el mateix: un compte fals crea un grup, afegeix nois i alguna noia i assetja.
En canvi, Víctor Sánchez va arribar a un acord per resoldre l'any de contracte que els unia fins al 30 de juny del 2021.
En aquest sentit ha tornat a exigir l'alliberament dels presos i el retorn dels exiliats, recordant que afronten les negociacions amb el govern espanyol "amb les mans lligades a l'esquena perquè els lideratges estan a l'exili o la presó".
Pot fer-ho, perquè la Constitució el blinda generosament (títol segon i articles 167 i 168) per fer-ho.
No és senzill, perquè necessiten els diners que els proporcionaria el seu sou de boter (que era el seu destí laboral).
"M'agradaria que si algú trobés un llapis meu, fes tot el possible per tornar-me'l.
Sí, les arts escèniques han tingut poc públic, però és que ha costat vendre-ho tot.
¿Que la morositat faci aquest salt el preocupa?
Per les seves botes també hi ha passat el segon gol, una gran jugada coral a pocs minuts per al descans que ha acabat amb una precisa centrada d’Óscar Gil perfectament rematada de cap per Darder.
Ha reiterat que és "imprescindible" que després dels pròxims comicis els independentistes estiguin al Govern i que JxCat en sigui la "peça central", perquè si no, "poden passar altres coses".
“Si tinguéssim quioscos oberts com fa cinc o deu anys, es notaria un creixement de vendes segur.
També s’estan fent assajos clínics als Estats Units, el Japó, Rússia, Sud-àfrica, Kènia i diferents països de l'Amèrica Llatina.
Si finalment el tribunal donés la raó a Osàcar, aleshores seria excarcerat.
Bona part d'ells havien estat a l'acte del Consell per la República d'aquest dissabte a Perpinyà.
El més complicat és que, per culpa del ressorgiment del virus, no tenim clar si podrem accedir als recursos i personal que necessitem per seguir els protocols per mantenir un rodatge segur.
L’objectiu de l’equip de Parlem Empreses és oferir atenció i assessorament personalitzat a les companyies, de manera que puguin disposar de les solucions tecnològiques més adequades al seu sector i les seves necessitats.
Quan es va poder fer esport, tothom va sortir a córrer.
I d’eines n’hi ha de tres tipus: les preventives com les vacunes, els tractaments antivirals i les mesures de contenció.
"Eren adolescents quan van entrar a Auschwitz i molt poques van sobreviure"
No tendim a defugir de donar a les persones recomanacions realistes.
La ciutat sencera s'hi va bolcar.
Fins a aquest instant la prova dels Alps francesos segueix en el calendari però sense data assignada.
Fa just una setmana, a més, el PSOE va sumar els seus vots als dels populars, Vox i UPN per vetar la creació d'una comissió al Congrés.
Sánchez promet al PSOE que el diàleg amb Catalunya no anirà en detriment d'altres.
Roger Torrent apunta l'Estat en el seu espionatge: "El que ens diuen els impulsors d'aquesta investigació és que totes les dades i els indicis porten a concloure que l'Estat espanyol estava darrere d'aquest espionatge polític.
Audi mai va tenir la intenció de ferir els sentiments de ningú", es justifica la marca.
Més enllà, però, de les quantitats compromeses, les autonomies i també el Govern de la Generalitat estan a l'expectativa de quin repartiment se'n fa.
En canvi, la diferència entre el llevat sec i el llevat fresc és la quantitat d’aigua.
El tècnic del conjunt català era Eduardo Portela.
Al País Basc el segueixen Cantàbria, amb 42 euros, i la Comunitat de Madrid, amb 41,72 euros.
Ho torna a repetir diverses vegades durant la roda de premsa presencial que s'ha celebrat aquest dimecres a la platea de la sala de concerts: "Volem obrir quan ens deixin, amb limitacions, però obrir.
Colau ha insistit que ofereix recursos municipals al Govern i ha retret a la Generalitat que la situació a les residències no s'està "diagnosticant" correctament, entre altres coses per la falta de test de coronavirus.
Per Josep Maria Solé i Sabaté, no hi ha dubte de quin seria el posicionament del president afusellat.
Així està el món, així estem, quan arriba la Festa Nacional.
La gran massa dels que van marxar va ser per por.
La Guàrdia Urbana de Barcelona i els Mossos d'Esquadra investiguen la mort d'un home al barri de Vallbona, al districte de Nou Barris.
A continuació (23.50 h), serà el torn del programa cultural Quan arribin els marcians, que en aquesta nova etapa es trasllada als dilluns (amb reemissió al 33 els dijous a les 22.10 h).
Tenia una gran habilitat per convertir les dificultats en avantatges i era molt conscient de la seva condició de dona.
Segons un estudi de l'Organització de Consumidors i Usuaris (OCU) publicat aquest dilluns i elaborat en 65 ciutats de l'Estat, els aliments frescos han estat, entre els béns bàsics de consum, els que més han augmentat els preus.
Les gironines se n'han aprofitat amb una acció meravellosa de Laia Palau, que ha deixat bocabadat el pavelló (41-29).
“Han de ser una oportunitat de requalificació del treballador i no només de manteniment o hivernació de l’economia”, va subratllar la ministra.
Un grup de científics de l'Institut d'Investigació Sanitària de les Illes Balears (Idisba) ha elaborat un nou test mèdic que permet preveure en només deu minuts, en bona part, com afectarà el coronavirus el pacient contagiat.
Barcelona eleva les penes i demana 8 anys per Iazza, 44 per Oukabir i 95 per Houli.
Destaca que és "evident" que cap quantitat podrà reparar el fet d'estar "assenyalat amb el dit com a delinqüent i ser privat de llibertat" i per això insisteix que l'objectiu és el "reconeixement".
La crisi de la Covid-19 ha augmentat les necessitats socials bàsiques i ha obligat a reforçar els equips professionals de serveis socials per atendre situacions urgents o de necessitats socials greus.
Ordino s'ha situat en segon lloc amb una ocupació del 92% i Encamp n'ha assolit el 91,7%; la Massana ha tingut una ocupació que ha arribat a un 90%; Escaldes-Engordany, un 89,3% i Canillo un 88%.
A tots aquests se’ls ha reduït els paràmetres d’intubació amb reducció d’oxígen “el que és un indici de bona resposta al tractament i dona un “.
Agents dels Mossos d'Esquadra i vigilants municipals de Móra la Nova van detenir el passat dimecres un home de 27 anys, veí de Móra la Nova (Ribera d'Ebre) com a presumpte autor d'un delicte de tràfic de drogues.
El mateix país, paradoxalment, era decisiu i generós i estimulant en la carrera d’artistes i escriptors d’altres cultures.
És el que pertoca en un govern de coalició.
Perseguirem la corrupció i recuperarem fins a l’últim euro públic corromput.
Marsol també ha parlat de la feina que es fa en l’àmbit comunal amb un increment dels recursos del departament de social per donar suport a la gent gran que viu sola.
El Govern ha modificat les seves resolucions perquè bars i restaurants dels municipis amb restriccions de l'àrea metropolitana de Barcelona i de set municipis del Segrià puguin obrir fins més enllà de la mitjanit, malgrat que prèviament ho havia prohibit.
En el cas dels cotxes dièsel, al novembre se n'han matriculat 2.009 –menys que d'elèctrics, d'híbrids i de gas–, amb una caiguda d'un 22,4%.
En el balanç d'avui, la conselleria també suma set víctimes mortals més, que eleven el còmput global a 12.822.
Canadell (Barcelona, 1967), petit empresari soci de Petrolis Independents, feia temps que havia esdevingut un dels rostres de l'activisme sobiranista en el teixit associatiu.
La transformació, que durarà uns sis anys, es vol fer mantenint en tot moment al màxim d'activitat possible, tant del port esportiu mateix com dels locals.
Adhanom va argumentar que amb les dades disponibles sobre el moment el virus era una emergència només a la Xina.
El quadre el completa un acord fet públic a última hora amb Ciutadans, el primer de la legislatura i la primera gran maniobra d'Inés Arrimadas des que va agafar el timó del partit.
Els que no hi són, diu Barcons, ho faran a l'edició de l'any vinent.
La participació per ara està sent molt positiva i la sorpresa és que s’hi estan apropant molts nous donants.
Es va utilitzar una mostra d'uns 15.928 pacients que haguessin passat un test de PCR que detecta diversos bacteris i virus, inclosos els quatre coronavirus del refredat comú.
Elisenda Paluzie, presidenta de l'entitat, diu que el model híbrid vol aconseguir que tothom pugui participar de la mobilització malgrat el context sanitari.
"Això ha de tenir responsabilitats", sosté aquests dies Aragonès, que també ha plantejat que la Generalitat entri al capital d'aquestes empreses en lloc d'ajudar-les amb subvencions.
Quan dimiteixi com a diputada al Congrés, el cas passaria de forma automàtica a un tribunal ordinari, en aquest cas un jutjat de primera instància.
"Són proves que només donen fiabilitat si s'utilitzen en població en la qual la probabilitat de trobar virus és molt alta", ha indicat, fent referència a personal sanitari i població gran.
Un dels seus cavalls de batalla actuals és precisament aconseguir que es diferenciï l'oci nocturn –aquest sí, focus reconegut de contagis– dels espais habilitats per fer concerts.
Segons ARC, el resultat és "més catastròfic del previst".
La fusió té lloc després de cinc mesos de negociacions entre la companyia espanyola i el grup nord-americà, controlat pel multimilionari John Malone, conegut com el Cowboy del Cable.
Aquest home no està capacitat ni per donar cap opinió vers Catalunya, ni per moltes altres coses.
A més, s'ha tancat la terrassa i s'ha restringit l'accés a la cafeteria, que només romandrà oberta per als professionals.
Els diaris esportius són molt poc curosos en aquest terreny.
Un dels debats en què s'ha vist immersa la saga des dels seus inicis és si glorifica la figura dels traficants de drogues, una qüestió que es va plantejar arran de la fascinació dels espectadors per Pablo Escobar.
La portaveu de l'Aliança contra la Pobresa Energètica (APE), Maria Campuzano, ha dit a les companyies que, "si no signen els convenis, el deute continuarà creixent i també el patiment de milers de famílies".
A la defensa del paper de Quim Torra com a president malgrat les pressions de la Junta Electoral Central i l'aval a les crítiques del vicepresident Pablo Iglesias a la justícia espanyola, s'hi han sumat aquesta setmana dos nous gestos.
Els temps ja han canviat, les crisis són sistèmiques, i el que és temerari és negar-se a canvis sistèmics, entre ells la RB.
Confio plenament que ens sortirem.
A la colla d’amics els diuen els Zipi i Zape perquè sovint vesteixen igual.
També s'hi inclou informació per a treballadors afectats per ERTO i altres situacions laborals motivades per la crisi, i per a autònoms o empresaris.
Esclar que aquest lloc de postal no l’hem descobert ara.
Escola Albert Vives de la Seu d’Urgell.
L’estiu és un bon moment per endinsar-nos en el món de la botànica, ja que normalment tenim més temps per fer sortides.
Ja hi ha 14.709 persones que han estat donades d’altes.
El primer model és el popular Escarabat, del que fa poc s'ha celebrat el 80 aniversari.
Els amos de l’Íbex 35 han fet feina de valent durant aquestes festes.
"Vaig decidir deixar la política, però abans vaig anar a l'Oficina Antifrau i vaig denunciar el pagament de 700 euros per assistència perquè era un sobresou important", explica.
El baròmetre Auto Mobility Trends dona una idea de l'impacte de la pandèmia en la indústria de l'automoció.
Tot i això, Piñol remarca que "entre tots acabarem agafant experiència global i acabarem sortint amb bona nota aquesta crisi".
El portaveu del comitè d'alerta del coronavirus també ha comunicat que aquest dijous s'han fet 1.275 PCR per detectar el coronavirus i que es preveu arribar a les 1.400.
No obstant, l’agència opina que Andorra té la capacitat d’absorbir sense efectes negatius en la seva macroeconomia a llarg termini aquesta crisi que afecta a la gran majoria de països.
Un cas controvertit va ser el de Raül Romeva, que la Fiscalia va argumentar que les seves sortides de la presó tenien "certa similitud" amb la feina que feia com a conseller d'Exterior.
En aquell moment tot just havia començat el judici al Tribunal Suprem contra els líders independentistes, que allunyaria totes les parts implicades.
Les unitats Kid Covid del Palau de Congressos i Son Dureta, destinades a atendre menors de Palma en edat escolar –és a dir, de 3 a 14 anys– afectats per coronavirus, ja estan operatives a partir d'aquesta setmana.
Les previsions del BBVA pel PIB per aquest any i el vinent El BBVA creu que el PIB espanyol caurà al voltant d'un 8% el 2020, una xifra que contrasta amb les últimes previsions.
La pandèmia ha delimitat de manera clara els dos protagonistes principals de la gran partida que es juga per a l'hegemonia mundial i on el pols pel domini tecnològic és un dels plats forts, però on la propaganda i el relat és essencial.
La masculina, esclar, sí que la tenia.
L'unic que puc dir sobre la noticia es que d'aquests individus m'ho espero tot i que l'unic que desitjo es marxà quan mes aviat posible d'aquesta claveguera d'Espanya plena de porqueria que cada vegada fa mes pudor.
Sánchez ha defensat davant la cambra que tenen "l'evidència" que l'estat d'alarma "està funcionant", perquè si bé quan es va començar a aplicar els contagis eren del 22% de mitjana, avui són d'un 4%.
"Havíem tingut un període molt convuls de manifestacions entre 2010 i 2012", recordava.
No són casos aïllats.
Això ens dona una evolució molt favorable, però encara tenim cadenes de transmissió i hem tingut alguns brots que en principi s'estan controlant", ha explicat el doctor Fernando Simón, que ha reclamat mantenir les mesures de prevenció i ser responsables.
¿Però què hi ha de masculí en fer servir la meva mà per masturbar-me?
Just al mig del carrer es posa a dormir?
Cartell de la Companhia União Fabril de la dècada dels 50 on es presenta el seu grup empresarial com el més important de la Península.
Però ara hi ha xifres concretes d'àmbit estatal: el 87,57% dels morts per Covid-19 tenen més de 70 anys, segons dades desagregades per trams d'edat que ha exposat per primer cop el Ministeri de Sanitat.
Dues més reben atenció per part de les unitats d'atenció al coronavirus (UVAC) i 88 són seguides al domicili per part del servei d'Atenció Primària.
Què faria vostè, si fos president?
“Hauria estat un desastre per al desenvolupament de l’Obra”, apunta Saranyana.
L'estada l'assumeix el futbolista de l'AS Mònaco Keita Baldé, que al maig es va comprometre a fer-se càrrec del cost de l'allotjament dels temporers que dormen al carrer.
A més, una de les principals reivindicacions de molts alcaldes ha estat inversió per a les escoles bressol i ara es veuran beneficiats per passar de zero a 70 milions.
És la mirada de la cineasta Tània Balló sobre un dels episodis criminals que més ha commocionat la societat espanyola les darreres dècades.
A David Bonvehí li ha sonat el telèfon a mitja roda de premsa.
Ho atribueixen, però, a irregularitats menors i actituds poc ètiques molt esteses en organismes similars, però "no es tracta de cap gran trama de corrupció".
"El seu consum sembla estar molt estès, sobretot a Madrid, Barcelona, València o Eivissa", ha defensat el lletrat, que ha admès que "és un al·lucinogen potent" i que segurament es va recórrer a internet per comprar-lo.
"Són allà i mai t'atures a mirar-les, però la seva tasca és essencial", ha afirmat.
Confessa sentir-se "cansada" i que si ha escrit això és "per si acaba passant alguna cosa".
Els guàrdies municipals de Calaf (Anoia) també han volgut tenir un gest d'agraïment i ànims amb la població confinada a casa.
L'espectacle estarà interpretat per Laia Alberch, Georgina Latre, Júlia Molins, Sandra Pujol, Clara de Ramón i Carla Tovias, que donaran vida a un grup de dones embarassades un estiu que comença a nevar.
Ja fa uns anys que les arts marcials estan de moda.
Forma part de l'anomenada de Torra i té intenció de jugar un paper en els propers comicis.
Anam un poc estrets perquè intentam mantenir tota l'activitat", ha assegurat.
Els jutjats de Sabadell i Mollet del Vallès acolliran aquest dimarts, a partir de les 10 del matí, la declaració de quatre nous investigats en el marc de l'operació Judes, de presumpte terrorisme.
Això sí, sense perdre mai la millor interlocució amb el PP.
Hi havia una vegada en un país molt i molt proper, un virus que era conegut amb el nom de Coronavirus.
Durant el cap de setmana s’ha il·luminat amb llum multicolor la façana de l’Ajuntament i s'ha penjat la bandera LGTBI+ a la plaça de la Vilamalgrat que el Tribunal Suprem ho hagi prohibit.
¿Com serà l’obra que permetrà entrar en una sala i dir: “Ah, mira, l’època del coronavirus”?
Aquesta es la consequencia de les deckaracions d'alguns.
L’aeroport d’Andorra-la Seu podrà operar amb el sistema GPS el 23 d’abril.
De cop va afegir més de 14.000 contagis a l’estadística, però el criteri només va durar cinc dies.
N'envio una que està composta per tres parts, i que envio per separat.
Espanya s'ha convertit aquest dimecres en el primer país d'Europa en superar el milió de contagis per coronavirus.
La majoria són dones que viuen amb la parella i els fills, seguides de dones amb fills que no conviuen amb la parella, famílies monoparentals i dones que conviuen amb la parella sense fills.
A més, ha informat que ja han passat els tràmits duaners i que només falta que iniciïn el viatge des de la Xina.
Un cop feta, apagueu el foc.
S'accelerava així l'operació d'Estat per deslligar Felip de la corrupció de Joan Carles, una corrupció que cada vegada acorrala més el monarca emèrit espanyol i que l'ha obligat a fugar-se al Carib.
Dels disset actuals es podria passar a una vintena.
Com el conjunt del sector cultural, les sales de cinema estan tancades des de fa dies per la crisi del coronavirus.
“Ho continuarem exigint”, va advertir dimecres el regidor de Pressupost, Jordi Martí.
Un indultat no deixa de ser considerat culpable i manté els antecedents penals però evita complir la totalitat de la condemna.
Però la mobilitat total a Catalunya podria arribar abans.
Joan Mena critica l'ANC per voler vetar-los i Ada Colau remarca que "diàleg és contrari al sectarisme"
Començar P‑3 en plena pandèmia: entre la incertesa i el convenciment que cal tornar a l'escola; per Bernat Surroca.
La situació geogràfica del país ha afavorit la conservació de més de 40 esglésies i monuments d’estil romànic, repartits en tot el territori.
També es marca la preferència d’espais lliures a l’hora de fer activitats, la ventilació correcta d’espais tancats i la neteja i desinfecció de superfícies.
L'Audiència Nacional té oberta una investigació per la presumpta vinculació del president de Triacom i exgerent de TV3, Oriol Carbó, en el finançament irregular de CDC.
Intentar recalcular la ruta i recuperar el vehicle.
Al final del segle XX els investigadors van descobrir que, en el passat, els mitocondris eren bacteris de vida lliure que, d’una manera o una altra, van ser absorbits dins una altra cèl·lula i van subministrar així nou combustible al seu amfitrió.
Una petita dorsal anticiclònica ens deixarà un dia majoritàriament assolellat i notablement més fresc.
Aquest mateix divendres, el club ha inaugurat una placa amb el nom de Puigdemont en un mur del seu estadi, l'Aimé Giral, al costat de diverses llegendes de la història de l'equip.
Al final ens vam quedar en una cosa tan senzilla com la supervivència, una història de supervivència dels temporers i la pagesia”.
En aquests últims dos o tres anys, les vivències personals ens han dut a incorporar una altra pota al tamboret de Txarango.
Tant Sánchez com Conte han fet referència al bloqueig de Polònia i Hongria per al repartiment dels fons europeus, perqupe està vinculat a l'obligació de respectar els principis fonamentals de l'estat de dret.
Organització hospitalària pel coronavirus a l'hospital Germans Trias i Pujol.
La despesa incloïa tant la producció de la cartelleria per als punts de venda com la tasca de creativitat.
I han al·legat que "no poden fer els ulls grossos si durant una inspecció troben un veí que té la llum punxada".
L’hospital també aclareix que encara no ha pogut identificar “la substància exacta” que ha intoxicat Navalni, però ha pogut comprovar els efectes d’un verí al seu organisme a través de proves fetes a diversos laboratoris independents.
Fins al moment de la incidència s'havien dispensat unes 100.000 unitats.
Les temperatures nocturnes i de primera hora variaran poc, s'eixamplarà una mica la diferència de temperatura entre el matí i el migdia.
Ara la Talon viatja a una fortalesa sense llei a la recerca dels assassins de la seva família.
El que no canvia és la capacitat de la sèrie per excel·lir en la direcció artística, una virtut que fa que The marvelous Mrs.
Això no va impedir, però, que el país ibèric seguís de prop els passos per acabar-se convertint a l'euro.
Dia ben assolellat arreu, tot i que la tarda es desenvoluparan alguns petits cúmuls inofensius.
Ara bé, en el discurs d’investidura ja es va posar l’objectiu d’acabar amb els monopolis i perseguir la corrupció.
Les riades del Vallès del setembre del 1962 van ser molt més tràgiques.
Baixauli t’endinsa en un univers creatiu, desolador, angoixant moltes vegades, en el que no saps si és la teva ment o la seva pròpia història el que et juga una mala passada".
Per això, tot seguit Sánchez ha trucat al líder de l'oposició, Pablo Casado, per anunciar l'allargament de l'estat d'alarma.
Ara, l'Ajuntament i l'Àrea Metropolitana de Barcelona (AMB) hauran de comprovar quins d'aquests poden seguir fent-ho per gaudir d'alguna excepció de la normativa i quins seran sancionats.
A Layret el van traslladar al dispensari del carrer Sepúlveda, on només va poder dir que els agressors estaven esperant-lo al portal de casa seva.
I Borràs tem que el suplicatori que el Congrés pot concedir en qüestió de setmanes sigui la seva condemna i una condemna llarga.
Comptava amb dos socis més, els Vilalta i Ramon Oller, que era propietari de l'Hotel Europa, de Tarragona.
El problema és què feim amb els éssers humans traficats per màfies i que corren el risc de morir", ha afegit.
El Ministeri de Sanitat ha registrat 8.115 nous casos positius i fins a 58 morts més en tot l'Estat les darreres hores.
Per la seva banda, Jordi Salvador, secretari general, va posar en relleu que ERC, al Camp de Tarragona, és ja referent de l’esquerra nacional.
Oferta disponible fins al 29 de novembre.
Les mobilitzacions s’han convocat coincidint amb les que es fan a Euskal Herria per la repetició del judici a Arnaldo Otegi i la resta de condemnats pel cas Bateragune.
Sempre per raons de necessitat i urgència i perquè des de feia anys ja assumia aquelles responsabilitats sense cap regularització.
Espanya és la quarta economia europea i una de les que ha vist trontollar més violentament la seva estabilitat financera per la crisi derivada de la pandèmia de covid-19.
Has de començar de zero en algunes coses i tenen un grau d’exigència i competitivitat tan alt que, al final, acaben per no importar les persones.
"La majoria creu que el govern actua amb criteris polítics".
Amic personal del rei emèrit Joan Carles I -el va nomenar marquès-, va ser vicepresident econòmic i ministre d’Hisenda en el primer govern després de la mort de Franco, durant la presidència de Carlos Arias Navarro.
Els seus pares i avis van lluitar a la guerra i ells han nascut refugiats.
Diuen que cada crisi porta una nova oportunitat.
Al final va guanyar l'opció més prudent: donar llum verda als pressupostos però avisar Esquerra que la legislatura ha arribat al seu punt i final i que convocarà eleccions.
Al llarg de les tres jornades que va durar el cribratge massiu es van fer 3.093 proves i 1.698 (el 55%) corresponen a persones d'entre 16 i 49 anys, que era el públic que es dirigia el cribratge.
Feia quatre anys que havia estrenat Family plot, la trama(1976), i en els últims mesos tot just podia somiar a fer un altre film, que no va arribar a materialitzar.
Una placa al carrer de Santa Tecla, a pocs metres d'una escola i de l'epicentre del poble, recorda que en aquell punt va ser "assassinat" Sabaté.
Els grans artistes han hagut d’esforçar molt per aconseguir ser grans, així el camí els hagi donat qualitats addicionals a la resta dels humans.
Així mateix, ja hi ha 279 persones que reben atenció hospitalària a l'Arxipèlag, 37 de les quals són a l'UCI.
Segur que aquest és un consell que més d’una persona adorarà i més a les quals no els agrada anar al gimnàs, fer aeròbic o aixecar pesos, però no deixa de ser cert.
A les xarxes fa dies que augmenta la pressió perquè s’aixequi la restricció perquè nens i nenes puguin sortir unes hores al carrer, com es fa en altres països.
Espanya arribava als 11.178 casos diagnosticats aquest dimarts i mentre treballa a mitjà termini perquè el nombre de curats superi el de malalts, paral·lelament s'intenta que tots aquells ciutadans que tinguin el virus ho sàpiguen.
Aquells que tinguin ganes de descobrir com són les vistes per sobre dels 2.000 podran fer-ho amb una que parteix de l'Hotel Port Ainé 2.000.
Per continuar, "cal apostar pels hidrats de carboni d'absorció lenta (com els cereals integrals) i reduir els d'absorció ràpida (com els dolços o aliments fets amb sucres afegits)".
“És increïble que faltin tres setmanes per la tornada a l’escola i no estigui regulat.
La petició del Parlament, d'altra banda, ha tornat a exhibir entre JxCat i ERC al Parlament.
Altra cosa és què passarà a partir de divendres, després de la vista al Tribunal Suprem.
Entre les marques participants hi ha un denominador comú: el potencial de creixement i l’escalabilitat dels projectes i l’alt component digital.
Les famílies, però, desconfien de l'administració i la llista de greuges que expliquen és llarga.
El Departament de Salut ha comunicat aquest dilluns que a la comarca confinada hi ha un total de 14 brots detectats.
Tenim el que ens mereixem.
Serà, evidentment, de nit, quan s'esperen entre 100 i 110 estels fugaços per hora.
A més, ha destacat que la Generalitat està "totalment alineada" amb la reivindicació del Síndic de garantir el dret al vot de tots, tenint en compte que pot haver-hi persones que pel seu estat de salut no puguin anar als col·legis electorals.
Hi ha sis malalts en estat greu.
Ha estat impactant arribar a algunes residències que fan feredat i de cop t’adones que allà dins hi ha tota la nostra saviesa.
"En el Mundial sí que pots trobar moltes noies en àmbits com màrqueting i publicitat.
Szeder seguiria jugant com a mínim fins al 1942, però poc se sap de què va fer després.
Després enceneu el foc, i coueu-ho durant quaranta-cinc o cinquanta minuts.
Si no se les rescatés, ha dit, els centres públics no podrien assumir la demanda.
Malgrat que l'elevada afectació a l'Amèrica del Sud posa en qüestió fins a quin punt la temperatura és tan decisòria, hi ha cert consens conforme es tracta d'un virus més fort quan fa fred.
"M'he llevat a les sis del matí i no em podia tornar a adormir"
En un missatge a Albert, Rosa va referir-se a Pedro com "aquest" i esperava que marxes "ràpid" de casa.
He acabat tercera al supergegant i després a la mànega d’eslàlom, he fet una mànega correcta, ja que és una disciplina que no faig mai, ni l’entreno ni res.
Què és l'estat d'alarma?
És veritat que força gent ho fa, sigui en amanides, farcint-los de formatge blau o, precisament, fent un carpaccio amb aquest bolet.
Ens roben La Caixa i tots callem?
No obstant això, prefereixo els confinaments de curta durada i molt restrictius, així que els de cap de setmana no em semblen una mesura exagerada.
No diu quin preu està disposat a pagar en forma d'infectats / víctimes mortals per evitar (¿?) perjudicar la economia pàtria.
"Feta una revisió dels factors, és evident que Madoff no presenta un perill per a cap persona o per a la comunitat", assenyala la sol·licitud lliurada aquest dimecres davant un jutge federal de Nova York.
Pel que fa a biblioteques, arxius, museus i monuments, continuen oberts i s'hi apliquen els plans sectorials, cosa que es fa en les diverses activitats incloses en les excepcions de la prohibició.
L'Ajuntament de Barcelona va fer el mateix pas la setmana passada.
Segons han informat fonts jurídiques a l’agència Europa Press, la resolució no compta encara amb la signatura del Tribunal i està a l'espera que es redactin tres vots particulars contraris al reconeixement d’aquestes beques.
El segon, per identificar-hi les àrees cerebrals implicades.
Tots els poders de l'Estat s'han reunit aquest dilluns per primer cop des del començament de la pandèmia per celebrar els 40 anys de la posada en marxa del Tribunal Constitucional (TC).
La recepta, per Fernández, és "no donar-los espai polític ni categoria d'interlocutor".
Segons diversos mitjans, Abouk, de 33 anys, va donar a llum dimarts a la tarda a l'Hospital Ruber Internacional de Madrid, i tant ella com el nadó estan perfectament.
La portada d'aquest diumenge d'va pel camí de convertir-se en viral.
En aquest cas, al Festival de Recanati, el proper estiu.
En el cas dels llogaters, a més, veuen com se'ls acaben les opcions per demanar ajudes per pagar les quotes.
I el retret: Pérez de los Cobos no va informar els seus superiors que la investigació no s'havia suspès o que s'havia reprès.
La isoterma 0ºC se situarà a 3400 metres.
És d'aquells personatges que ni a l'infern el voldran!
Cambra de Comerç, Indústria i Serveis durant el mes de juliol va endegar una iniciativa per valorar l’impacte econòmic que està patint el teixit empresarial del país arrel de la crisi econòmica derivada per la pandèmia de la Covid-19.
Uns 800 de veïns de Barcelona, Badalona, l'Hospitalet, Terrassa i Granollers s'han manifestat aquest diumenge a Badalona per "denunciar les pràctiques especulatives del fons voltor Azora" i exigir al govern "una regulació en els preus del lloguer".
Els ingressos de Sánchez són de 800 euros mensuals i des que va ser desnonat ha dormit a un hotel del districte de Gràcia.
El PP no disposava de la majoria absoluta i va requerir el suport de CiU.
Finalment, ens fixem en la capacitat del maleter, que ha crescut fins als 500 litres i disposa d’una boca de càrrega força gran.
Va coincidir amb l'avís del tinent d'alcalde de Seguretat de Barcelona, Albert Batlle, que va dir que la concentració a la Meridiana havia "d'acabar" després d'haver desallotjat la plaça Universitat.
El també empresari de la nit Pere Joan Navarro creu que les mesures del Govern "vulneren el dret al treball" i "obliguen milers d'empreses a morir".
Segons deia l'empresa aleshores, el nou projecte, que suposava 50 nous llocs de treball, significava un "impuls considerable pel creixement de l'empresa" i apropava la companyia a ser "líder europeu de derivats d'òxid d'etilè".
I ens posem d'acord per decidir a quina hora entrenem.
Es tracta d'una teràpia que ja s'aplicava en fases més avançades de la rehabilitació d'aquests pacients.
El BOE també estableix que l'òrgan contractant podrà acordar una indemnització amb els artistes que no sigui menor al 3% del cost de l'espectacle ni superi el 6% del preu.
En alguns països, com Rússia, Hongria o Eslovènia, les enquestes han demostrat que gran part de la població desconfia de rebre la vacuna contra la malaltia, que ja ha deixat més de 67,4 milions de contagiats i més d'1,5 milions de morts a tot el món.
Ara bé, el vicepresident ha dit que una cosa és una església de barri i una altra cosa que es congreguin centenars de persones.
També va ser difícil tornar a assajar tots junts, però finalment vam poder treballar”, recorda com si tot plegat hagués passat fa mil anys i amb el somriure que encomana a les seves cançons.
"Ara mateix acaba de berenar esplèndidament.
"Però si altres s'havien animat a retirar ja l'ERTO, amb generositat i perquè els treballadors tornessin a la normalitat ràpid, ara els hauran posat en un compromís", destaca.
Els Mossos d’Esquadra han intervingut 8.244 fòssils espoliats en diversos jaciments paleontològics de Catalunya en els darrers anys.
"Vaig comentar les instruccions amb Trapero i vam intentar complir-les i van donar les ordres pertinents en aquest sentit", ha dit.
"Les ordres que enviàvem eren pel contrari.
Entre les qüestions que hi ha sobre la taula, i que Colau ja ha assenyalat, hi ha la reindustrialització, la cohesió social i la mobilitat sostenible, incloent la desinversió en els trens de Rodalies.
Si t'hi capfiques, malament.
Segons la psicopedagoga també és recomanable que els infants i joves disposin d’un diari on poder anotar-hi els sentiments i l’estat anímic.
Ara bé, potser s’han posat moltes expectatives sobre el fet que només recordant es garanteix la no repetició.
Diverses entitats organitzen també activitats per commemorar aquesta data.
Demà farà més calor, però dimecres i dijous tornaran a ser dies més frescos i en general tota aquesta setmana no serà tan d'estiu com l'anterior.
“Jo vaig parlar amb Aragonès abans que ERC votés no, però estan bolcats en la seva competició electoral”.
Franco va inaugurar l’any 1966 el colossal monument: una piràmide de ferro forjat de 45 metres, amb orificis de metralla que es van transformant progressivament en ciris i creus.
S'espera que més alts càrrecs siguin substituïts en les pròximes hores.
I divendres hem convocat una gran manifestació a Varsòvia.
El ministre espanyol de Salut, Salvador Illa, ha assegurat en una entrevista a que “es donen les condicions” perquè Barcelona i Lleida passin a la fase 3 en les pròximes hores.
Aquest increment és conseqüència de l'augment del nombre d'assalariats.
L'única reacció inicial del president Donald Trump va ser la publicació a Twitter d'una imatge de la bandera dels Estats Units minuts abans de la confirmació de l'atac des del Pentàgon.
També a Catalunya.
El que m’agradava de la Sidney, i que era molt important per a mi, és que la deixéssim estar enfadada.
Declaració institucional de Torra El president de la Generalitat, Quim Torra, farà una declaració institucional al Palau de la Generalitat a les 20:30h del vespre.
Obviar petons, abraçades i contacte personal directe.
Tot i la preocupació per aquesta dada, de moment tant l’Alt Urgell com el conjunt de les comarques pirinenques mantenen una situació estable de control del coronavirus.
Per això tots dos van tenir molt bona sintonia.
I després de Berlín me’n vaig anar a viure a Brussel·les.
De fet, podrien ser moneda de canvi per abaratir el cost de Milla, la clàusula del qual puja als 5 milions d'euros.
Dones exmilitants d'Endavant han denunciat ara violència masclista exercida per un company del districte de Sant Andreu de Barcelona entre el 2005-2008.
La ciutadania ens ha reclamat aquesta necessitat de pressupostos i, alhora, crec que tothom sap que el Govern de JxCat i ERC és una fórmula esgotada que té els dies comptats.
El mecanisme encara s'està treballant i el Govern té intenció de portar-ho en el pròxim consell executiu, dimarts vinent, i activar-ho en els propers dies.
Tot això és la columna vertebral del relat del podcast.
Els animals de companyia necessiten temps per a ells.
Cap a dos quarts de dotze de la nit l'agressor, que també regenta un local a la zona, va entrar al bar, va propinar diverses ganivetades a la víctima i posteriorment va fugir.
"Ara que hem trobat el que sembla una major eficàcia tenim que validar-ho, així que necessitarem fer un estudi addicional.
De fet, sota la presidència de l'expresident de Seat, que va assumir el càrrec el setembre del 2015, l'empresa automobilística ha anunciat el llançament de sis nous models de vehicles elèctrics i híbrids endollables fins al 2021.
Segons Pujol, “aquests dos estudis conclouen que l’interferó de tipus 1 és una peça clau en la resposta contra el virus”.
Si a la mort li treiem el component de por, ens pot ajudar a viure molt més el present.
Oficialment les vacances de l'Any Nou lunar acaben aquest dijous, però el govern xinès les ha ampliat fins a diumenge.
La ministra ha manifestat que ara com ara el treball que s’està duent a terme és tècnic i que abans de finals d’any la voluntat és que hi pugui haver un estudi que determini si el projecte és viable.
L'autora francesa ha arrasat amb aquesta trilogia al voltant del protagonista amb nom impossible que li dona títol, responsable durant anys de Revolver, una botiga fictícia de discos a París que acaba tancant amb els nous temps.
El president del grup parlamentari dels republicans, Sergi Sabrià, ha subratllat la necessitat d'acordar una fórmula que permeti defensar tant la figura del president Torra com la pròpia institució del Parlament.
Mentrestant, a Palau reclamen a l'Estat que injecti liquiditat a Catalunya i no es detallen nous canvis en la política fiscal.
Però el Govern ha d'afrontar una situació incòmoda pel fet que exerceix l'acusació particular en una quarantena de casos de manifestants independentistes.
A diferència de les xifres que ha facilitat el departament de Salut, el ministeri de Sanitat només compatibilitza com a víctimes de coronavirus els casos que van passar una prova PCR i no els sospitosos.
La xifra de grups confinats als centres educatius de la comarca s'ha disparat en els darrers dies i aquesta setmana comença amb 37 grups.
El compromís amb l'anomenada Gavi, l'Aliança per a la Vacunació, ha tingut un format virtual i ha comptat amb la participació de caps de govern i de filantrops com Bill Gates.
Tenia una prosa cristal·lina i creava uns mons tan realistes que gairebé senties que existien.
L'actuació contra els indignats de la plaça de Catalunya el 27 de maig del 2011, però, és només un dels capítols que marca la trajectòria policial d'Arasa.
Temperatures mínimes de 3ºC a Andorra la Vella, 0 graus a 1.500 metres i -1ºC al Pas de la Casa.
Aquesta era la segona condemna per enaltiment del terrorisme ja que al 2014 l'Audiència Nacional el va condemnar a dos anys de presó per la lletra d'algunes de les seves cançons.
Fins aquell moment existiran converses amb David Bonvehí, president de la formació hereva de CDC, principalment amb dos interlocutors: Puigdemont i Sànchez.
Viure "un estiu perpetu"
Sobretot perquè, durant el transcurs de les sessions, la mateixa Penelope Fillon va ser incapaç d'aportar proves concretes de la seva fein i va al·legar que feia tasques diverses, com ocupar-se del correu del seu marit o organitzar-li l'agenda.
Castells ja s'ha posat en contacte amb Vergés, també igualadina, per informar-la de la situació.
El 1996, Pardeep Saini, de 23 anys, va sobreviure les 10 hores des de Delhi a Londres, però el seu germà Vijay va morir al caure de l'avió quan arribaven a Heathrow.
És veritat que el cos ho nota.
Hi ha molta impotència, ràbia i desesperació”, avisa el portaveu d’Élite Taxi.
El caràcter interior, allunyat del mar, ha fet que durant segles l'àrea estigués allunyada de les vies de comercialització, resultant uns vins amb trets propis i característics.
Entre altres, amb l'actual consellera de Justícia, Ester Capella, aleshores diputada a les Corts espanyoles.
Les sardanes també hi tindran un espai, de la mà de Catalunya sardanista, un espai de Josep Ribera, referent en aquest camp gràcies a la seva feina a la ràdio de Palafolls.
Al Rubén, un treballador d'una empresa familiar de jardineria del Barcelonès, li van comunicar que el feien fora de la feina just després que s'ordenés el confinament de la població.
Quan va arribar una patrulla, la dona va explicar als agents que el seu marit havia iniciat una discussió i que cada cop es trobava més agressiu, i que ella, per por que l'agredís, es va espantar i va saltar al carrer des del balcó del primer pis.
"Han sigut la nostra finestra mentre estàvem tancats a casa", ha explicat l'editora de Rosa dels Vents, Laura Álvarez.
I és que cadascuna de les postals té una destinació diferent: una per a cada pres polític.
"De moment, així està previst", deien durant la tarda alguns dels dirigents del partit d'Oriol Junqueras, conscients que l'ona expansiva de la trencadissa que es va visualitzar dilluns al Parlament podia alterar les previsions.
Però no l'han de fer encara: l'hauran de fer entre l'abril i el juny de l'any que ve, que és quan es farà la declaració del 2020.
Des de llavors, l’espai museístic, ubicat al carrer Rosari, organitza rutes guiades gratuïtes els diumenges amb l’objectiu de difondre la cultura associada a aquest producte típic de la cultura valenciana, sempre respectant les mesures sanitàries vigents.
“El sistema ha fallat, un cop més”, remata indignat.
I és que, per a Budó, s'ha de diferenciar l'autonomia local i els pactes que es van produir després de les eleccions municipals dels acords per formar el Govern de Catalunya.
En aquest context de crisi, l'Agència Catalana de Turisme i l'Ajuntament de Vila-seca s'han incorporat per primera vegada en l'òrgan de coordinació.
Haig de proporcionar els elements que permetin als futbolistes rendir al seu màxim.
Amb aquesta decisió, diuen els organitzadors, "el 080 Barcelona Fashion vol posicionar-se en el nou escenari amb una edició en format digital, com ja han anunciat altres setmanes de la moda internacionals".
Al llarg de les dues temporades, s'estructura com un relat èpic en què l'heroi ha de superar una sèrie de proves (la majoria d'episodis se centren en reptes autoconclusius) per complir la seva missió: entregar sa i estalvi el menut a la seva gent.
A banda, fonts de JxCat assenyalen que a Buch "no li ha faltat el suport" -ni ara ni en els pitjors moments de la crisi de l'octubre- els suports de Carles Puigdemont i Artur Mas, els dos últims presidents de la Generalitat.
També es reclama fomentar la contractació de majors de 45 o 50 anys amb bonificacions fiscals per a les empreses.
Mentre que per dissabte hi ha programats 491 vols –entre entrades i sortides–, diumenge s'espera que n'hi hagi 493, d'acord amb les dades d'Aena.
Els republicans també han reclamat que l'exlíder del PSC doni explicacions a la comissió d'Afers Institucionals després de la polèmica que ha envoltat la contractació.
No dic que el Ferran Casas no tingui raó.
Ja no s’hi valen catastrofismes.
"Fins a aquest moment, he liderat els esforços del govern per invertir en la millor ciència disponible per combatre la pandèmia del covid-19.
En aquest àmbit, Catalunya tampoc suma nous ingressos segons les dades facilitades per la Moncloa.
El govern ha aprofitat la festa per suplir el buit decretant un dia de dol nacional en honor de les víctimes del coronavirus.
Entre tots som millors.
Donem entre tots, respecte, tolerància, coneixement, dignitat, drets, i igualtat.
Si el resultat és negatiu no hauran de fer quarantena.
El cementiri vell d’Andorra la Vella estava ubicat a la part posterior de l’església de Sant Esteve abans de la seva remodelació i, aproximadament, abraçaria part de l’actual nau central prop de l’altar.
La iniciativa l'ha pres l'Administració Federal d'Aviació dels Estats Units (FAA), que hores després de l'atac iranià contra les bases militars iraquianes ha prohibit que les línies aèries dels EUA sobrevolin els dos països de l'Orient Mitjà.
Amb la sentència clara per part dels Oscar de no nominar-lo, Robert De Niro ha estat ignorat en els grans certamens de premis i guardons del cinema arreu del planeta.
Al mateix temps, dels vuit morts en vehicles de quatre rodes o més, tres no portaven el cinturó posat.
Han arribat aquest diumenge a la tarda amb un equip de cuidadors de Barcelona, que garantirà la seva correcta adaptació a les noves instal·lacions i al nou grup d'animals.
Finalment se l'han tret de sobre per 22 milions de dòlars, un preu molt inferior als 100 milions que en demanaven el 2017.
Això representa un increment d'un 6,8% i un 9,3% respectivament, de manera que continua la tendència a la baixa.
És, com deia, un avís per a navegants.
De la lluita per la vida, de la possibilitat d’un home de convertir-se gairebé en un animal amb la sola esperança de la permanència.
S'havia dit que l'absència de 'marco constitucional' en el document del pacte significava molt, que obria un camí.
Davant d'aquest context, les dades del desembre arriben com una petita bona notícia: les 105.955 matriculacions registrades suposen 100 vehicles més dels que es van matricular el mateix mes del 2019.
Si no te diners el Gerent, que agafi un prèstec ICO del govern amb interés 0% i fiqui 60 llits articulats per cada resident.
En concret, el van atendre a l’hospital de Palamós per una ferida de set centímetres al genoll dret amb afectació al tendó i li van haver de posar setze grapes per suturar-la.
Al final d’aquesta llarga etapa inicial, Vinyes feia el següent comentari: “Ha estat un dia molt complicat, a la duresa del recorregut cal afegir la pluja que apareixia de manera intermitent, quan menys t’ho esperaves.
En l'homenatge, també hi ha hagut un agraïment públic per al personal sanitari i tota la resta de professionals que han atès -i atenen- la ciutadania durant la pandèmia.
Abidal havia demanat reunir-se amb Bartomeu poc abans del partit de diumenge contra el Llevant, per saber si tindria el poder a l’àrea esportiva en el futur.
Sigui com sigui, la pressió internacional i la creixent incomoditat al país als anys 90 acaba forçant Moi a readmetre els altres partits polítics, cosa que permet recuperar una certa normalitat democràtica.
Suposo que he tingut dies millors i dies pitjors”, reconeix.
'És impressionant l'autodisciplina de la gent del nostre país', diu el vicepresident, que remarca que cal que els ciutadans estiguin 'convençuts' que les mesures funcionen, més enllà del que digui el BOE.
La consellera d'Afers Socials i Esports, Fina Santiago, ha qüestionat en el programa la vigilància policial que hi ha en els llocs on es té coneixement que s'exploten menors sexualment.
Això vol dir que, si es compleixen els plans de l'executiu, l'administració catalana ja podria regular aspectes com la mobilitat i les mesures d'higiene.
En els últims quatre anys les inversions s'han triplicat i han generat un augment del consum del joc entre joves de 18 a 25 anys.
A Falset, el xef Josep Maria Pallejà, del restaurant Brichs, explica que aquest estiu està cuinant arròs dels tres bolets estrella -ceps, rossinyols i trompetes- i un caneló fred, amb embolcall de carbassó, farcit en aquest cas de rossinyols i ceps.
Un 80% del polígon petroquímic sud és al seu terme i això reporta uns 8 milions d’euros per a les arques municipals tot i que, fins a l’any 2025, encara s’haurà de repartir els impostos amb Tarragona.
A curt termini, però, el govern de Colau es proposa que una part s'executi ja en aquest mandat.
Un avís que va suposar que al cap de poc un agent belga enviés un correu electrònic el gener del 2016 a un mosso d'esquadra –una informació que va transcendir després dels atemptats– en què li demanava si podia fer una recerca sobre Es-Satty.
Ens hi vam trobar, és clar, el grandíssim Josep Cots, la seva ànima de sempre.
Intentar fer un Acústica com el d'anys anteriors, amb actuacions multitudinàries, era "temerari", tal com admet Pascual.
És per això, ha justificat la companyia en el comunicat en qüestió, que "fins i tot si el risc és baix, l'empresa no pot garantir la salut i la seguretat dels empleats i visitants".
Des de l'inici de l'epidèmia de coronavirus, s’han comptabilitzat fins avui un total de 150 altes hospitalàries de persones diagnosticades amb COVID19 a Catalunya.
Entre les més destacades hi ha la possibilitat que membres de dues unitats familiars (llars) diferents es puguin reunir.
El president va assegurar, també després d'una reunió extraordinària del Govern, que seguiria exercint les seves funcions, i aquest dimecres va presentar el recurs que el Suprem ha tombat.
Un dia més no hi ha hagut cap defunció a les comarques pirinenques i el nombre total de morts es manté els darrers dies en 30, de les quals 22 s’han produït en algun dels quatre hospitals del territori.
"Tenen un espai del qual no havien disposat mai i això s'hauria de mantenir en el temps", reclamen les fonts consultades.
En aquesta experiència han compartit les mateixes lectures i han après, amb els seus tutors, a trobar arguments per valorar les diferents obres des d’un punt de vista objectiu i amb criteris literaris.
Per entitats, el Santander seria la més afectada per una sentència negativa per als interessos de la banca, ja que concentra el 20,8% del total de les demandes per IRPH, en part fruit de l’absorció del Banco Popular el 2017.
I quins fruits pot donar?
Des de llavors, la plataforma Can Trinxet Viu s’ha mobilitzat per ajudar-lo i donar-li suport.
Des de Fecasarm, a més, denuncien que l'ordre de tancament va "en contra de les recomanacions de l'OMS", que aposten per tancar locals on hi hagi brots de manera selectiva, "no de manera indiscriminada".
Es recomana com a remei casolà en cas que el gos consumeixi excrements.
Els dos candidats havien intentat fins a l’últim instant mobilitzar l’electorat.
És compatible, segons ells.
El 1965, als 22 anys d'edat, es va casar amb l'actor nord-americà Lex Barker, vint-i-quatre anys més gran que ella, i que s'havia fet molt famós per ser un dels que van interpretar el personatge de Tarzan.
PORTADES «Els barons es rendeixen i només Page adverteix sobre el diàleg amb ERC i Torra», a «El Mundo»
Per tant, apunta Michel, esperen una "investigació transparent".
En la nota matinal, el govern espanyol reiterava que en tot moment ha seguit les recomanacions de l'OMS i que ha adoptat les mesures més dràstiques d'Europa i de les més dures del món.
A la mateixa reunió, els representants dels treballadors també van fer arribar a la direcció el seu malestar per un episodi que es va produir al Preguntes freqüents del 4 de gener.
Els altres dos candidats s'han compromès a donar solucions als estudiants.
En nombroses entrevistes ha explicat els problemes d’ansietat i depressió que ha experimentat al llarg de la seva vida, molts dels quals provocats per la fama.
Calviño ha assenyalat que la reactivació econòmica implica canviar un "mecanisme de protecció de la desocupació" per un de "suport a l'ocupació" a través d'un "sistema de caràcter parcial".
Per tant, de la majoria de les qüestions me n’assabento quan la decisió està presa i comunicada.
Els Bombers també han apagat aquest matí l'incendi d'una pila de 10 vehicles en un solar particular del polígon industrial Camí de l'Angle, a Navarcles (Bages).
El Club Super3 fa 29 anys: quins eren els teus dibuixos preferits?
Fòrum Demòcrata és un espai de centre on poder defensar un millor progrés econòmic i social pel país i, alhora, treballar per l'alliberament nacional de Catalunya des de la centralitat política.
És imprescindible que estigui legitimat.
Mai abans havíem tingut tants nens al centre", explica la seva directora, Clara Pautas.
Això, en tot cas, amb les dades del Centre Nacional d'Epidemiologia, ja que el ministeri de Sanitat i la Comunitat de Madrid mantenen una polèmica per aquest seguiment.
Hem de deixar de parlar tant i escoltar més.
Segons han explicat aquestes fonts, ja s’han produït reunions entre Ana Botín (presidenta de l’entitat d’origen càntabre) i el mateix Oliu.
Els resultats, coneguts l’un ahir al vespre i l’altre aquest matí, són també positius.
L'ampliació de la causa posa sota el focus quatre independentistes més, acusats dels mateixos delictes que els nou detinguts el 23 de setembre del 2019.
"En principi, no és cap problema", ha recalcat el portaveu de la formació.
I raona per què.
Els promotors de l'aplicació dels hàbits europeus creuen que el coronavirus és "una oportunitat per avançar en la distribució dels usos del temps"
A grans trets, aquesta iniciativa fruit de la recerca té, com a objectiu principal, reduir el contagi i aturar la propagació del virus.
Fos com fos, el cert és que durant dècades va estar reunint un fons espectacular.
Veient la igualtat de l'edició d'aquest any, seria injust decidir un guanyador.
Smith, per la seva banda, assegura que no en tenia consciència i que mai va entendre la marxa sobtada de l'actriu de la sèrie ni els estirabots que durant anys li ha dedicat en diverses entrevistes.
Ahir va començar el judici contra l'inspector de Mossos Jordi Arasa per les agressions comeses a 5 manifestants en el desallotjament del 15M de Pl Catalunya.
Tot plegat, un dard adreçat a Ciutadans que se suma al fet que ERC s'hagi atribuït també l'ampliació de la moratòria de les cotitzacions a la seguretat social dels autònoms fins al març del 2021, reclamació que també feia el partit taronja.
En els dos casos, a més, confirmats per PCR i amb dues PCR negatives entremig per tancar el primer episodi.
En aquest espai es permet que persones amb alguna discapacitat puguin gaudir de la neu per practicar algun esport d’hivern o bé o per fer turisme adaptat.
El capità, Àlex Granell, ho expressa així: “Personalment, m’agrada molt l’actitud que hem pres, em sento molt ben representat per l’entitat.
Al centre hi treballen unes 400 persones i en aquests moments l'activitat està parada.
La votació d'aquest dimecres amenaça de consolidar la trencadissa de la majoria de la investidura.
Beauvoir va veure com la seva mare era víctima del tedi i la insatisfacció d’una vida com a mestressa de casa i va decidir que ella no seguiria aquest camí.
Un dels ferits és un menor que ha patit un col·lapse a Vinaròs.
A través de Twitter, Trump també ha argumentat que la Cambra de Representants "mai va cridar" el seu ex-assessor perquè prestés declaració durant la fase d'investigació, i ha assegurat que no és competència del Senat fer-ho.
Els manifestants criden consignes de "fora especuladors dels nostres barris"; informa https://t.
Però el 2011, gràcies als avenços en les tècniques d'investigació forense, es van tornar a introduir al sistema les empremtes recollides i sí que es va poder aleshores posar nom als responsables de l'atracament.
Paack és una solució per gestionar entregues de comerç electrònic en el mateix dia o l'endemà.
“Era un tipus sensacional, un supercrac, una mena de Magic Johnson.
El director de la Creu Roja Andorrana, Jordi Fernández, ha destacat que aquesta iniciativa “per apropar-nos a la ciutadania ha estat molt bona” i també ha subratllat la “bona acceptació” que va tenir, especialment a l’inici.
Un 58% dels veïns de Barcelona aproven la gestió que l'Ajuntament ha fet de la crisi sanitària de la Covid-19, mentre que el 15% la suspèn.
Els llits estan equipats amb oxigen i polsadors d’alarma centralitzats.
Es tracta de distribuir idees que poden ser útils per construir", argumenta amb convicció.
La parròquia d’Andorra la Vella guanya un espai de passeig ampli, un parc infantil i una zona de repòs, que properament incorporarà un circuit per fer exercicis al carrer.
El Quixot té més partida històrica, però Tintín ja ha creat un corpus d’uns 400 o 500 llibres”.
Cuixart, el primer dels presos polítics que gaudeix d'un d'aquests permisos, va sortir de Lledoners dijous al vespre i ha passat aquests dos dies en la intimitat amb la seva família.
En la seva decisió, el tribunal reconeix que els arguments del patrimoni de Jackson poden ser "frívols" però considera que avaluar el contracte i cadascuna de les parts correspon a l'arbitratge.
L'individu aprofitava que la mare de la nena sortia a treballar per dur-la a una habitació i sotmetre-la, gairebé a diari, a diferents pràctiques sexuals.
Més que emocionar-los amb amor o compartir paisatges, el que uneix més la gent és riure junts.
Aquesta variació s’explica per factors locals com ara una major disponibilitat d’aliment complementari (per exemple, conreus) o un menor rigor de la sequera, entre altres.
Parés ha apostat per impulsar un pla de xoc 2020-2021 per detectar les desigualtats generades durant la pandèmia i revertir-les.
Abans del Jordi Balsells i la Neus del Río hi ha hagut molta altra gent que ha passat davant del Club Bàsquet Igualada.
Gran part de les empreses de Balears s'han vist obligades a tancar les seves portes.
En un acte celebrat aquest divendres, la patronal ha presentat un dictamen sobre les possibilitats que tenen les empreses de reclamar responsabilitats patrimonials davant l'administració i ha assegurat que la paciència dels negocis està "prop del límit".
La sentència marca normalment el final d'un cas.
Segons les xifres de l'Institut Nacional d'Estadística (INE) i el ISCIII, Espanya ha registrat un excés de mortalitat d'uns 45.000 morts durant 2020, coincidint amb els pics de la pandèmia.
La política de les emocions(Arpa), explica que vivim en un "present continu" d'atencions fragmentades en què costa retenir l'atenció en alguna cosa.
Ara bé, segons explica el mitjà, ni Felip VI, ni la reina Letizia, ni les dues filles, Leonor i Sofia, apareixen entre els beneficiaris d'aquestes targetes.
El col·lectiu Universitaris per la Convivència ha expressat que la sentència és "una condemna severa" després que el jutjat hagi descartat els arguments que la UB va al·legar en la seva defensa.
“Les sortides seran una realitat.
Tot i així, la investigació policial continua oberta i el cas segueix judicialitzat.
A la restauració de casa nostra aquesta protagonista va apareixent de manera cada cop més recurrent a les cartes, especialment als restaurants de menjar internacional que als seus països d'origen la tracten de manera intensa.
Ara fa uns mesos que Audi va presentar la nova generació de l’A3, el seu compacte estrella que capitalitza una part important de les vendes de la marca dels anells a Europa.
L'home fort del Kremlin només es deixa veure a través de pantalles: fins i tot les reunions que té amb el seu propi govern, el consell de seguretat o altres alts funcionaris són virtuals.
Hauríem de tenir una major solidaritat global entre tota la gent que treballa pels valors democràtics de manera segmentada, fragmentada.
Primer dia de platges obertes a Barcelona per practicar‑hi esport.
En aquesta direcció, el màxim dirigent egarenc va afirmar que el CNT "s'ha de fer valdre" i va avisar "que cadascú prengui nota pel futur", per seguir posant en valor el subcampionat aconseguit pels dos equips.
La Fundació Nacional d'Investigació Educativa al Regne Unit preveu que un 46% dels pares mantingui els seus fills a casa i que entorn del 25% dels professors no puguin anar a classe.
També va rodar diversos curts i el llargmetratge Un perro llamado Dolor, que el 2002 va ser nominat als premis Goya i es va poder veure als festivals de Sant Sebastià i l'Havana.
A més, cal dir que, segons l'estudi epidemiològic, un 75% dels infectats presenta símptomes, la qual cosa augmenta la possibilitat d'ingrés hospitalari.
Entre les nou i les dotze del matí, els Bombers de la Generalitat han atès una seixantena d'incidències.
Quina entrevista més avorrida, realment té après això de no mullar-se el nou conseller.
Tot i que la conversa és telefònica, quan un sent la veu de Lluïsa Castell de seguida recorda la seva capacitat tant per fer riure com per emocionar al teatre, la televisió i el cinema.
Serra explica que qui "lidera" l'abordatge de la situació són els Mossos d'Esquadra.
Marià Miró sí que surt de casa per anar a l'ajuntament, però no cada dia.
I aquell primer dia de nervis i timidesa els joves jugadors van descobrir què s’amagava darrere aquell rostre còmplice de llargues patilles, i pírcings i arracades a banda i banda.
La directiva de Bartomeu se sent una mica més forta amb el pas dels dies i no deixa de recordar a tothom que denunciarà tant el jugador com el club que el vulgui fitxar si finalment Messi marxa.
Barcelona desconeix l'activitat darrere la persiana de més de 16.000 locals.
En aquest sentit, la propietària de l'animal posa en dubte que totes elles fossin produïdes per l'animal i no pas per la caiguda que va patir la nena.
Parlàvem de l’habitatge a la ciutat de Barcelona.
Jo tenia un contracte professional amb el meu club d'aleshores, el Real Canoe de Madrid, i sabia que no tindria repercussions negatives.
“Em va fer tanta por que, durant uns dies, si em posaven una manta a les cames me la treia pensant que eren formigues.
A més a més, el seu carregador de 7,4 kW pot carregar el cotxe en només una hora i mitja en un punt de càrrega domèstic o públic.
En aquest sentit, els resultats detallats del Pas de la Casa indiquen una disminució de la facturació per establiment del 17,4% de mitjana, una taxa de caiguda molt superior a la del conjunt del país.
Fernando Simón, el director del Centre de Coordinació d'Alertes i Emergències Sanitàries, s'ha referit a l'estudi de la Charité de Berlín en la conferència de premsa que ha ofert aquest dijous a la tarda.
El musical se situa en dues èpoques diferents amb la protagonista, la Nelita, de jove i de més gran.
Que la Generalitat aixequi fosses és una lliçó que es dona a la resta del país.
Les autoritats sanitàries van decidir fer proves a tots els veïns del complex i van enviar-hi un centre mòbil de proves de covid-19, que hi va fer fins a 700 tests de coronavirus.
La leucèmia es va endur Ihlen el juliol del 2016.
Les escoles bressol prioritzaran l'atenció a infants els pares dels quals hagin d'anar a treballar.
És una frustració que arrossega des de mitjans de desembre, quan es va trencar el somni de Stéphane Peterhansel: competir al Dakar amb la seva dona, Andrea Peterhansel.
Fins ara, públicament els dos partits s'han compromès a no presentar un candidat alternatiu a la investidura.
La proximitat i identificació amb Rússia ha generat també una crisi d'identitat nacional.
També ho ha fet l'Assemblea en Defensa de les Institucions Catalanes (ADIC).
Què es pot fer i què no a partir d'aquest dilluns a Catalunya?
Esperem gruixos acumulats de fins a 10 cm de neu nova als cims de l’extrem nord i de 2 cm per sobre 1.500 metres.
Grau ha estat un gran pintor d'emocions, atmosferes i tensió".
Segons Dalmau, la inversió de l'Ajuntament permetrà que els fons inverteixin en start-ups per valor de 30 milions d'euros.
També el 2012 va ser la primera vegada que va tuitejar el que l'any 2016 seria el seu eslògan de campanya: Make America great again.
El sistema informàtic ja funciona "perfectament", amb fins a 9.000 i 10.000 operacions al minut "sense incidència", segons ha assegurat Meritxell Budó.
L'excap del Govern va reblar, en una piulada, que els que afirmaven el contrari "menteixen".
L'atacant francès, que ha estat intervingut aquest dimarts a Finlàndia de la seva lesió al bíceps femoral, estarà sis mesos de baixa, tal com ha comunicat el Barça a través d'un comunicat.
Barcelona és una ciutat per on passen molts artistes de tots els països, però falta una aposta per la màgia, que es deixi de produir només des de Madrid.
"Hi ha molt de recorregut per part del PSOE a Europa i seria, simplement, estar al costat de la legalitat europea"
Si és així com diu, l’Espanya actual seria el resultat òptim d’aquesta saviesa i de les habilitats que es requereixen per maridar desig amb realitat.
Tots dos han estat traslladats a l'Hospital de Bellvitge.
Twitter li ha censurat aquest tuit per considerar que podria oferir informació enganyosa.
"El 40% dels residents pateixen un deteriorament cognitiu i no rebre visites de la família no els fa bé", ha explicat Argimon.
En ser detingut la seva parella s’ha interposat a la detenció, proferint injúries envers els agents interventors”.
"El problema és la mentida i la provocació i no el feminisme.
A mesura que la crisi sanitària, tot i la duresa de les xifres i la incertesa sobre el futur, ha anat baixant d'intensitat i s'ha encetat la fase 1 del desconfinament, més presència comença a tenir -en públic i en privat- el debat electoral a Catalunya.
Per què ells sí i el que se suposava que era el Pancho Villa de Puigdemont –imatge que intentava transmetre el magistrat Pablo Llarena– no?
Després d'analitzar el terreny, les companyies treballen ara a contrarellotge per presentar els pressupostos al consistori.
Per altra banda, a través del Programa Enfeina’t, que compta amb un pressupost de 256.430€, s’han pogut realitzar 10 contractes més.
El dia del seu debut la telenovel·la va liderar la seva franja amb una quota de pantalla del 12,7% i 1.366.000 d'espectadors, una dada discreta però que li va permetre superar en dos punts el seu principal rival, Got talent: lo mejor del mundo.
En tot el sistema de salut, hi ha 67 professionals contagiats (dos més que ahir) i 194 persones en vigilància per contacte amb persones positives.
Mesures excepcionals per abordar una crisi sanitària extraordinària per, un cop superada, tornar a una pretesa normalitat.
A més, s'obre la porta a que les instal·lacions inscrites al registre d'instal·lacions destinades a activitats amb infants i joves habilitin espais complementaris temporals per a la pernoctació.
El que Vall d'Hebron farà els propers mesos és comparar l'informe del radiòleg amb l'anàlisi del programari per avaluar el grau de concordança.
L’inconvenient, que pot afectar especialment les micro, petites i mitjanes empreses, indica Vives, és que quan s’acabi l’emergència l’empresa ja no existeixi.
De l'escrit del jutge se'n desprèn que l'Institut Armat creu que el Kremlin estava darrere del procés en el marc d'una estratègia per desestabilitzar l'estat espanyol.
L'entitat ha celebrat avui la jornada sobre "Reflexions polítiques, econòmiques i sanitàries entorn d'una pandèmia", en què també ha participat Valdis Drombrovskis, vicepresident de la Comissió Europea.
De los Cobos no coneixia la documentació que estava en mans de la justícia, i així ho hauria traslladat als seus superiors.
A l’Escola Marià Fortuny de Reus no esperen ni un alumne avui.
La variació anual de l’Índex de Preus de Consum (IPC) en base 2017 corresponent a l’agost del 2020 és del +0,4% (agost 2019: +0,7%).
A causa de la convocatòria anticipada d'eleccions, la iniciativa no va poder tirar endavant, encara que tots els grups coincidien en derogar-lo.
El fenomen no és aïllat als dos barris i de fet s'emmarca en un creixement sostingut dels lloguers al districte.
Unes substàncies que sumen un valor de més de mig milió d'euros.
Han de ser condemnats des de l'origen, per assecar l'aigua on viu el peix del terrorisme”, diu l'autor.
En total, cadascun va acumular 42 emissions.
En clau catalana, la moció brinda protagonisme mediàtic al candidat a les eleccions al Parlament del 14-F, Ignacio Garriga.
Diu que ho fa per defensar una figura històrica "segrestada pel nacionalisme".
La direcció sempre ha negat que sigui una escola "exclusiva per a nens amb dificultats".
Aquell film estava ambientat a Cuba i tenia com a protagonistes Diego Luna i Romola Garai, que interpretaven un cambrer d'un hotel i una estudiant nord-americana que es coneixen, s'enamoren i ballen junts ritmes llatins.
El biòleg i sociòleg Ramon Folch reflexiona: "Tenim dret a preguntar-nos confinats: què fem la majoria, si el món funciona sense nosaltres?"
El 2019 el ral·li se l’ha emportat l’osonenc Pep Bassas.
En aquestes plantes s'utilitzen aquests materials per generar energia en substitució dels combustibles fòssils.
S'espera que sigui el pròxim cap de setmana quan les botigues i la frontera tinguin un aspecte més semblant al de sempre.
Justament, el divorci s'havia produït el 2007, i el període objecte de persecució per Hisenda era del 2006 al 2008.
El errors en genètica es diuen mutacions.
A la roda de premsa de Perpinyà no hi ha participat, per exemple, la representació d'ERC.
La dependència de les noves tecnologies emboira qualsevol compromís amb els drets humans més bàsics.
Si era madrileny segur que havia votat Isabel Díaz-Ayuso, perquè comparteixen la mateixa filosofia.
"Les fotografies es van mediatitzant i amb el pas dels anys es van ressignificant.
Més efectes secundaris reals!
El Bisbat de Solsona celebrarà una Eucaristia de pregària per les víctimes de la pandèmia.
Aquests marcadors seran homogenis en tot el territori espanyol i caldrà complir-los per poder anar aixecant les mesures, sigui per municipis o demarcacions.
"Les vacunes contra la Covid-19 només es poden aprovar i utilitzar si compleixen tots els requisits de qualitat, seguretat i eficàcia marcats a la legislació farmacèutica europea", avisa l'EMA.
No podrien jugar al terrat de l'edifici o algun lloc controla i relativament net amb els veïns?
El BizBarcelona i el Saló de l'Ocupació han donat el tret de sortida a la represa dels congressos dins les limitacions de la nova normalitat.
El 8,74% de les proves de la darrera setmana han donat positiu.
Els ajuts que es puguin fer des del ministeri de Cultura, la Generalitat i els ajuntaments seran "crucials" per salvar o sentenciar la situació, ha afegit.
Els futbolistes i una mala planificació també tenen la seva quota de culpabilitat.
Pocs dies després que un dels prestigiosos europeus, la Fundació Adenauer, enviés un avís a Pedro Sánchez per la seva gestió del coronavirus, al president del govern espanyol li arriba un altre advertiment crític.
El que fan és exercir una pressió molt bèstia en el medi, perquè són espècies molt fortes.
Les bones notícies sobre els assajos clínics amb diverses de les possibles vacunes i l'esgotament després de mesos de pandèmia han pogut contribuir a un relaxament de part de la població.
La justícia posa entrebancs altre cop a la política.
"Sempre tendim a pensar que tot és molt fàcil però només cal recordar que el Leganés ha complicat la vida al Barça els últims anys", apuntava Setién, afegint que el rival té "poc a perdre" en aquest partit.
A més, les empreses estaran obligades a elaborar una auditoria retributiva, és a dir, un diagnòstic de la situació salarial dels treballadors i, després, hauran d’engegar un pla d’acció per corregir les diferències que hi hagi.
La sala ha acceptat incloure com a prova el programa electoral i ha descartat dues sentències que aportaven les defenses.
L’Erin, l’Orla, la Michelle, la Clare i el James, cinc estudiants d’una escola catòlica, intenten viure una adolescència normal, amb les preocupacions habituals d’aquesta edat, malgrat la situació de tensió que hi ha al seu voltant.
Els organoids permeten reemplaçar els models animals que s’haurien utilitzat per desenvolupar els estudis.
Una furgoneta de repartiment va sortir de la via i va atropellar la vianant.
Pel que fa a les Urgències, també van caure en picat, però, per contra, el percentatge d'ingressos ha sigut molt elevat.
És una manera intensa d’explicar-ho, però és que justament el teló de fons del llibre és la lluita entre la contenció cristiana i la passió desenfrenada de la Grècia antiga.
Les explosions d'Alcanar van ser l'avantsala dels atacs terroristes a Barcelona i Cambrils, el 17 i 18 d'agost del 2017.
El tècnic de medi aquàtic del departament de Medi Ambient, Alain Grioche, ha destacat la importància d'aquest projecte, ja que "permet la col·laboració d'Andorra amb científics experts que d'una altra manera no podrien venir al país".
D'aquesta manera l'Estat inaugura una nova dècada amb una coalició d'esquerres que comptarà amb una vintena de ministeris, un moviment que ha permès a Sánchez minvar el pes d'Unides Podem.
Jordi Gual, president de CaixaBank; Isidre Fainé, president de la Fundació Bancària la Caixa; i Josep Oliu, president de Banc Sabadell, protagonitzaran la sessió.
Resulta impossible vaticinar quins altres actes es faran de manera alternativa fins diumenge al vespre.
Però no és l’única via per reduir la segregació escolar: des del Consorci d’Educació de Barcelona es considera vital complementar aquestes mesures amb elements de millora que dignifiquin aquells centres educatius que havien quedat estigmatitzats.
En competició hi ha Matías Vargas i Kevin Courrieu, que han finalitzat 53è i 56è, respectivament.
Això sí, només quan són capaces de veure que hi ha un límit temporal a partir del qual podran recuperar part de la seva quotidianitat.
Les fàbriques s’han de posar a funcionar per cobrir les necessitats d’equipaments sanitaris, de neteja i d'atenció de les persones.
Pel que fa als professionals sanitaris també hi ha hagut, amb el que queden 6 persones infectades d’aquest col·lectiu.
L'alcaldessa, Marta Farrés, tot i el vot contrari, ha dit que es tractarà aquest tema per buscar una altra manera per afrontar-ho amb més temps.
Segons informa el Diari de Sabadell, un vianant ha estat qui ha donat l'avís als serveis d'emergència en sentir crits.
El nucli central de les discrepàncies, lideratges i llistes electorals a banda, el forma el debat estratègic.
Tenim molt bona relació, hem compartit molts moments i li desitjo el millor.
A la Cerdanya s'ha passat d'1,39 a 1,23, i al Ripollès, d'1,40 a 1,38.
El nou pla del govern detectarà "ingerències externes" que perjudiquin "la seguretat nacional"
"Ens ha tocat viure una situació complexa que no s'havia produït fins al moment i li estem fent front, amb l'esperit que porta implícita la mateixa Tomatina, batallant de manera pacífica per vèncer el virus", ha afegit Vallès.
Altres manifestacions es van produir per la ciutat i arreu del país, totes contràries a les mesures aplicades per la Generalitat per fer front a la crisi del coronavirus.
"No entenem que això pugui ser així", ha dit la consellera.
Al llarg d’aquesta visita us vaig anunciar la reobertura dels serveis consulars pels francesos que resideixen al Principat, és cosa feta des del 1er de febrer.
No sabem la resposta amb certesa.
En cas que s’obrin les pistes, els usuaris hauran d’haver comprat el forfet on line, per evitar les aglomeracions a les pistes.
I després un altre a Navarcles, que s'ha produït en una pila de 10 vehicles abandonats en un solar del polígon industrial Camí de l'Angle.
Treballarem molt especialment per tenir aquestes propostes.
Ja teníem moltíssim contingut totalment gratuït.
Justament, el tret principal de l’escudella massanenca és la seva qualitat, ja que la filosofia del Comú de la Massana i de la Confraria és convertir la festa en una jornada gastronòmica.
Òmnium Cultural ha anunciat les 12 obres candidates a guanyar el Premi Òmnium a la Millor Novel·la de l’Any.
Agradi o no, la realitat és que està compost majoritàriament per milers de petits propietaris que han comès el pecat de comprar o heretar una segona residència.
A més, les comunitats també podran modificar les inversions dels fons encara que ja hagin estat assignades: sempre que no s'hagin gastat, es podran dedicar també a l'emergència sanitària.
Jo encara estava acabant amb La Raíz i li vaig dir: “En el pròxim m’agradaria fer una cosa personal amb tu”.
L'estudi es farà de la mà de les comunitats, que seran les que proporcionaran el personal sanitari necessari i adequaran la logística segons considerin.
Molta gent té por que li ocupin el pis, i ells estan disposats a entrar i després marxar.
Ara bé, ha sigut força dura amb una de les comunitats que s'ha despenjat del pacte, Madrid, a la qual ha recordat que s'haurà de complir amb la distància de seguretat d'1,5 metres en tots els centres i, de no poder ser, oferir una alternativa.
Per exemple, un major esforç en recerca o el blindatge de serveis públics com la sanitat.
"Tenim informació d'intel·ligència procedent de múltiples fonts, inclosos els nostres aliats i els nostres propis serveis secrets.
Tal dia com avui de fa nou anys ETA anunciava que aturava definitivament l'activitat armada.
Allegranzi ha volgut subratllar que aquest és un camp de recerca que “està creixent” i que ha posat de manifest "evidències emergents" al voltant de la transmissió de la covid-19 per l'aire, per bé que "no són definitives".
Potser no tenim tanta qualitat al mig del camp, però a la davantera hi ha més extrems i gent ràpida de banda.
Així, la sentència insisteix que l'actitud dels CDR va ser en tot moment pacífica, ja que l'únic que van fer per evitar que els Mossos els retiressin del lloc va ser una "oposició passiva, sense cops, empentes ni amenaces".
Del total de positius en centres, 23.992 s'han detectat a alumnes i, del total de persones confinades, 35.474 són alumnes (un 2,46% del total d'1,4 milions d'alumnes del país), menys de la meitat dels 74.825 que hi havia tancats el 2 de novembre.
Els locals comercials i magatzems incrementen en valor absolut en quatre béns respecte al segon trimestre de l’any anterior.
Segons les últimes xifres del govern espanyol, l'Estat ja supera els 17.000 contagiats (tot i la manca de proves) i els morts ja són 767. En la majoria de casos, la gent que perd la vida pel Covid-19 forma part dels col·lectius de risc.
Nomenar un coordinador que garanteixi que les mesures de prevenció s'apliquin.
Al principi, el virus no n'entenia de territoris i les mesures havien de ser harmòniques a tot l'Estat.
"Debatre, parlar i discutir lliurement qualsevol tema en seu parlamentària no és un delicte, és un dret", ha assegurat en un missatge a Twitter.
En la divisió que Isaiah Berlin feia entre eriçons i guineus per enquadrar els pensadors Urkullu és un híbrid.
A partir d’aquí, s’ha anat esmicolant tot, amb la imminent desaparició d’ICV i el repunt de partits com Podem i la CUP, amb moltes influències al seu voltant i relacions de tota mena, algunes de molt enverinades.
El sector avisa que la situació actual pot comportar la "suspensió massiva" de festivals i espectacles l'estiu del 2020 i creu que "es posa en risc" la resta de l'any davant la "impossibilitat" de reprogramar els esdeveniments.
"Volem tenir les mateixes oportunitats que la resta", avisa l'Òscar.
"No vam entendre que aquelles activitats tinguessin res a veure amb el referèdum.
A més, a la nit es van desencadenar els xocs més violents entre manifestants i policia: va ser la batalla d’Urquinaona, que va deixar destruïda aquella zona del centre de Barcelona.
La protectora Spama Safor ha fet una crida a traves de les xarxes socials després que aquesta setmana un fons d'inversió hagi canviat el pany del pis on vivia l'home amb tots els felins, després d'haver-li enviat avisos que havia d'abandonar l'immoble.
"Les mesures actuals funcionen i no les tocarem fins que tinguem el ritme que clarament volem", ha dit Vergés.
"Aquestes polítiques no donen resposta a les reivindicacions que la Cultura de Base planteja des del 2019", afirma la plataforma.
Es mantenen obertes les pistes d'esquí.
Enguany, coincidint amb aquesta promoció d’en faran quatres-centes unitats.
Però quan ja li agafes el rotllo, va bé.
En aquell moment el debat girava al voltant de les mesures econòmiques i socials anunciades pel govern i, amb relació al confinament, pivotava sobre l'aïllament d'algunes comunitats.
Molt estimat per jugadors i aficionats, el Pachorra va ser qui va dirigir l'Estudiantes de La Plata en el Mundial de Clubs d'Abu Dhabi el 2009, quan va estar a punt de frustrar el sextet del Barça de Guardiola.
Cuerva es va afanyar a dir que seria un “error” i que “pot suposar un problema per al creixement econòmic”, mentre que Garamendi defensava que “no és el moment d’aquests temes”, una frase que també va deixar anar amb l’avantprojecte del teletreball.
En aquest sentit, Molas remarca que "ara insistim molt en els asimptomàtics, ja que poden contagiar tota la família".
"Això no vol dir que no estiguem d'acord amb una modificació de la norma laboral", ha dit el president de la Cambra, que ha indicat que això "requereix un debat".
A aquests cal afegir-hi els tres que s’han conegut aquest dimecres de l’Alabès (que també té set membres de l’equip tècnic contagiats) i els del València, amb més d’un terç del primer equip infectat.
Guía il·lustrada, que acaba de publicar Lunwerg, i que confirma la conversió de King en un emblema, no només literari, de la cultura pop.
Així, recull que 3 de cada 4 empreses emergents catalanes aconsegueixen finançament i que el 20% de les empreses emergents han aconseguit rondes d'inversió superiors al milió d'euros.
Aquest divendres a la tarda s’ha celebrat la cerimònia d’inauguració al telecabina d’Arinsal, que amb xocolata calenta i coca per tothom, ha servit per impregnar el poble d’Arinsal de l’ambient de la Copa del Món.
D’entrada, perquè demà comencen les multes als vehicles que entrin a la ciutat sense l’etiqueta ambiental.
Es tracta de restes de vaixells enfonsats a la Primera Guerra Mundial a les profunditats del golf de Sant Jordi.
La connexió entre excel·lents hospitals i universitats portava a un alt nivell d’investigació, que beneficiava la qualitat de l’ensenyament i també el tractament dels pacients.
És blanc, igual que el 90% dels ciutadans d’aquest estat de l’Oest Mitjà dels EUA.
La gran diferència entre el que suposa el salt digital en relació a les anteriors transformacions tecnològiques és la seva velocitat.
Durant la passada legislatura, la Cambra Alta ja va rebutjar amb els únics vots del PP la seva creació.
"Aquestes anàlisis tan completes ens estan fent veure que moltes alteracions biològiques són comunes a molts tipus de càncer", explica.
Era una figura independent, que no integra l'arquitectura de Junts i que havia encadenat polèmiques per la llengua, cap de tan sonora com la de l'ús del castellà a TV3.
"Es confirma l'afectació per la finestra i els forjats, i s'han precintat els tres pisos mentre duri la investigació de Mossos per esclarir què ha pogut succeir", ha afirmat Jordi Castellví, cap de guàrdia dels bombers.
Està asseguda en un tron, amb l'Infant a la falda, i sota els peus hi ha representats dos monstres.
Serà el primer cas amb jurat popular que es fa a l'Audiència posterior a l'estat d'alarma i amb les mesures sanitàries per prevenir contagis de covid-19.
I fonts del PDECat defensen que Mas veu bé el nom de l'extitular d'Empresa, expulsada del Govern per Quim Torra dijous passat.
Mas i Rossell també han manifestat que veurien de bon ull la possibilitat que el túnel d'Envalira fos gratuït per facilitar que els turistes puguin arribar a altres punts del país.
Acosta era un dels dos parlamentaris que aquelles eleccions va aconseguir el Partit Socialista d'Andalusia (PSA).
Però era un home de salut fràgil i l'estada a la presó, de condicions insalubres, li va deixar seqüeles i va haver de romandre en un sanatori a l'Auvèrnia durant un any.
L’acord inclou un pacte perquè les tres institucions creïn els instruments necessaris per assolir l'objectiu.
El programa de la Trobada ha inclòs una taula d’economistes en la qual hi prenen part el doctor en Economia i Gestor d’Inversions, Daniel Lacalle, i el catedràtic emèrit d’Economia Aplicada a la Universitat Autònoma de Barcelona (UAB).
Soldevila, Escudero i Rodríguez han estat premiats en la categoria de Mitjans d’àmbit nacional per la investigació publicada el 17 de febrer d’aquest any a la secció/podcast del programa "Què T’hi Jugues" de SER Catalunya.
Però a la segona es va relaxar i Bigas va retallar diferències per als bascos.
En el balanç d'aquest dimecres, Salut informa de 111 greus, tres més que fa 24 hores.
"És un despropòsit" conclou.
A diferència d'aquesta petició legal, de fa un mes però feta pública aquest dilluns, fins ara la demanda perquè Andreu col·laborés amb l'FBI l'havien exigit només les defenses de les víctimes d'Epstein.
Vull aprofitar per dir-vos que he començat a escriure un llibre i ho estic fent cada dia en obert.
I el passat ha de servir per treure'n aprenentatges en el present, no per tirar-nos els plats pel cap.
Ha explicat que el projecte ve de lluny i clau, perquè el litoral de Sant Adrià tindrà "la universitat, les dades i, si tot surt bé, també tindrà investigació en transició energètica".
Membre o no del nou espai de diàleg, no hi ha cap dubte de les posicions d'Illa respecte del Procés.
"Hem demostrat que la massa social el Barça està viva.
Aquest dissabte és el principal candidat per jugar de davanter centre contra el Cadis (21 h, Movistar LaLiga).
Un 41& em mercats emergents.
També ha manifestat que en un principi es faran servir tests d’antigen ràpids que funcionen amb una mostra nasofarínega i que la voluntat és acabar passant als tests ràpids en saliva.
Però, malgrat tot, fins i tot aquí, a l’infern de l’inhumà, la humanitat ha pogut triomfar aquí i allà.
Segons ha pogut saber ningú ha donat cap avís de l'accident ni a Mossos d'Esquadra ni als Vigilants Municipals de Vallgorguina.
Brutal agressió a una dona al metro de Barcelona en un intent de robar-li la bossa.
De fet, una última prova, una trucada entre els dos acusats el dia de l'assassinat, ha aparegut aquesta mateixa setmana.
Un altre enfocament de l'exposició és mostrar com Tàpies va portar les tècniques i les dimensions dels gravats al límit.
El moment de l'agressió va ser recollit per les càmeres de seguretat de l'edifici i poc després ja circulaven per les xarxes socials a la recerca de l'agressor.
Per acabar, els cotxes híbrids o elèctrics més fiables segons aquest estudi han sigut el Kia Niro i el Lexus IS.
Arran de tot això, el Síndic investigarà els fets i la intervenció dels poders públics afectats.
Així doncs, el dissabte 26, Grauwi + Marta Cascales, Renaldo & Clara i Melenas pujaran a l’escenari de l’antic recinte industrial del carrer Rosselló, i l’endemà diumenge 27, ho faran Jorra i Gomorra, Lu Rois i Da Souza.
¿Té conseqüències aquesta exposició?
El president de la Generalitat, Quim Torra, compareixerà aquest dijous a les 13.40 del migdia per valorar la vista al Tribunal Suprem sobre la seva inhabilitació.
Em vaig interessar pel projecte precisament pel fet de partir de zero, des del desconeixement del lloc i de la cultura d’aquest país.
Deia el següent: "Encara no hem immunitzat ningú.
Sant Jordi té dues ànimes?
Per tirar endavant l'espectacle, la dramaturga rebrà 7.000 euros.
I Manolo li va respondre lúcidament: «Però Xavier, si tu no n'has sortit mai, de la clandestinitat».
Tenint en compte d’on venim, serà una explosió d’alegria poder-nos visitar, obrir de nou les nostres cases.
Tot i això, Simón ha assegurat que en termes de vigilància epidemiològica el més important ara no són les morts sinó la quantitat de nous sospitosos, la capacitat de fer proves i el temps que es triga en diagnosticar i aïllar.
L'aplicació de la Plataforma per la Llengua per trobar parella lingüística, Apparella’t, ha experimentat un notable creixement des del confinament de la població.
"No sabem si era una por fonamentada, però estem quasi segurs que existia el temor que s'apliqués la llei de seguretat nacional", sostenen.
L'estat d'alarma i el tancament de fronteres han limitat els viatges en avió als que es fan per raons de força major, com les repatriacions de ciutadans espanyols.
El cap de Govern, Xavier Espot; la cònsol major d'Encamp, Laura Mas, i el cònsol menor, Joan Miquel Rascagnères.
Des de l'inici de la campanya s'han superat els 6.300 llibres venuts.
El doctor Antoni Trilla, membre del comitè científic que assessora el govern espanyol, ha advertit aquest matí que les dades actuals s'han d'agafar amb pinces i cal ser prudent perquè les xifres són interpretables.
Això és una disminució de sis dècimes respecte a la variació registrada al mes de juliol, en cas de confirmar-se.
Una xifra que es preveu ampliar als 2.000 en els pròxims mesos, alhora que es poden sumar voluntaris d'altres entitats.
El 15 d’octubre des del grup parlamentari socialdemòcrata es va fer una demanda d’empara a la Sindicatura per obtenir aquesta informació que va obtenir la mateixa resposta, el “caràcter secret i reservat” d’aquesta informació.
Aquest tipus d’organismes ja existeixen en el pla internacional.
SOS de Sánchez a la UE: demana un «pla Marshall»
La consellera de Presidència ha posat l’exemple dels espais ‘moodle’ -programa de codi lliure que ja utilitzen diversos centres educatius, sobretot universitats-, o altre material online per garantir que totes les famílies hi tinguin accés.
La família ha estat víctima d'una estafa, ja que després de pagar 1.200 euros l'interlocutor va desaparèixer.
L'Ajuntament explica que es realitzaran activitats a tots els districtes, com ara la senyalització de caràcter turístic a certes zones de la ciutat, la rehabilitació d'espais patrimonials i la gestió de les places del barri de Gràcia.
Però els tribunals no estan per això.
El que tinc clar és que al darrere hi ha algú que no m’estima.
Tots els recursos de Facebook, però cap dels inconvenients.
Una de les accions documentades a Vincennes, del desembre del 1944, descriu un atac amb 11 paracaigudistes al departament francès de la Corresa, amb el suport d'un avió alemany en vol nocturn que s’havia enlairat en territori alemany.
Del total d’afectats 5 estan hospitalitzats, cap d’ells a la UCI.
La seva vida ha canviat de cap a peus.
Tanmateix, els candidats seran responsables de la cobertura de les despeses d’allotjament durant el programa.
Opinió: «Sense responsabilitats penals a la taula de diàleg»; per Mercè Barceló.
La reflexió de Vidal parteix de dues bases.
El resultat seran tres vídeos diferents, un article a la revista National Geographic i una fotogràfica itinerant de cara a finals d'any, que anirà lligat a un de fotografia ofert per Rojo i dirigit a fotògrafs aficionats.
"El nou sistema de treballar de la policia ens obliga a reflexionar", apunten des de la Xarxa d'Habitatge d'Horta-Guinardó.
Un de cada quatre punts del document recull qüestions que la Moncloa vol que vagin directes a la Comissió Bilateral Generalitat-Estat, que tracta els temes sectorials.
És una frase visceral i primitiva que apel·la a les passions universals i parla de nosaltres.
Des del departament de Social es posen a disposició 2 propostes per a infants de 3 a 8 anys i les inscripcions s’obren també a partir d’avui, 10 de febrer.
A les residències per a la gent gran, a hores d'ara, hi ha 256 usuaris i 93 professionals amb contagi actiu de coronavirus i 127 residents hospitalitzats per la malaltia.
John Hoffman se'n va anar de la ciutat el 13 de febrer passat, poc després de la roda de premsa en què, capcot, va anunciar la cancel·lació de l'esdeveniment.
Pel que fa al joc amb diners, el 68,3% ha jugat de manera presencial l'últim any.
El simple fet de baixar-lo al dispositiu de sobretaula o al mòbil pot activar l’agent maliciós.
Atribueix el descens a la "paranoia" i confia que en el termini d'un o dos mesos el volum de negoci es recuperi.
Hi ha dues modalitats per calcular el pagament fraccionat: la primera de caràcter general i la segona, en funció de la base imposable de l'exercici (obligatori per a les empreses amb facturació superior a 6 milions d'euros).
Els alumnes i professors s'allotjaran fins divendres en un hotel i després, un autocar els portarà des Salern fins a les seves cases a Pallejà.
És a dir, "els vots realment han anat a Barcelona, Espanya".
L’escriptora reconeix que després del confinament la seva reivindicació té més seguidors que mai, ja que els mesos que molts vam passar tancats a casa ens van fer adonar de la importància de caminar.
Podríem dir que hi haurà un 40% de muntanya i 60% de desert.
La raó d'aquest interès de Casado per pactar amb Ciutadans és assimilar aquest espai i deixar encara més sol Pedro Sánchez, que quedi clar que depèn dels independentistes catalans.
Martí ha defensat que la reedició del Pla de Barris té "tot el sentit" en el context actual provocat per la pandèmia.
El que hauria tingut realment valor és que eixe reconeixement hagués arribat acompanyat d'un perdó i al cap de pocs dies de l'accident".
Ara a passar 15 dies així.
"A Alemanya s'estan donant passos enrere només perquè s'ha reactivat una mica l'índex de transmissió", ha posat d'exemple la consellera de Salut.
El poder que generen els nostres pensaments és infinit.
En tot cas, per a mi és un orgull, perquè si jo no hagués alçat la veu ningú sabria què passa amb el riu.
Així, l’ordinació marca que hi haurà dues bonificacions d’impostos i preus públics i subvencions.
Sembla que la majoria del nous casos han estat detectats a Mallorca, segons s'afirma des de la Conselleria.
Per aquest motiu, l’última edició d’Els Baldiri va voler reconèixer el mèrit al projecte “Slamers, joves amb paraula”.
La identitat de la marca “Catalunya, on el menjar és cultura” sintetitza la potència del sector agroalimentari català.
Tot i que en aquesta segona onada, de tardor, la pressió hospitalària es manté molt més baixa que durant la primera patida a la primavera, la d'aquest dimarts esdevé la defunció número 31 d'aquests darrers mesos.
Espero que condueixi el partit cap a la centralitat i cap a l'amplitud i no es deixi portar per estridències i emocions.
José Manuel Lara va morir el 31 de gener de 2015 i el testimoni d’Isidre Fainé després d’acudir al Tanatori de Sant Gervasi ho diu pràcticament tot sobre la seva relació: “Era una gran persona en el sentit més ampli de la paraula.”
Ho ha fet, però, utilitzant la paraula "unitat", que avui ja ha perdut el sentit original, desgastada com està després de repetir-la entre tantes batalles.
En els serveis públics clau i en totes les professions on no és possible treballar a casa s'ha de continuar assistint als llocs de treball.
Un jove, Germán Rodríguez, va ser assassinat d'un tret al cap.
Per què tenen tanta pressa per convocar eleccions si els resultats els decideix una mafia judicial?
Els amos tenen gent contractada a baix preu (moltes sudamericanes) amb poca formació i moltes hores de treball.
Un PAM quadriennal, dotat amb 85 M€, una inversió 5 M€ superior a la del quadrienni anterior.
JxCat, Cs, el PP i Barcelona pel Canvi han votat a favor de l'expedient inicial i només ERC s'ha abstingut.
Per a desgràcia dels molts cantants i músics que aquests dies voldrien continuar assajant des de casa amb els companys de conjunt, cap dels serveis té una latència prou baixa que ho permeti.
En relació a la composició de l'executiu, la bona impressió a Catalunya assoleix el 46,4% de les respostes, molt per damunt del 31,2% de mitjana i de qualsevol altre territori.
Perquè les persones que formen part d'aquesta casa han treballat amb un esperit de grup, molt meritori", ha dit, per estendre els elogis a la resta de la població, perquè "Andorra ha sabut guardar la contenció.
Iñigo Urkullu aquest dissabte amb la seva dona a Vitòria durant la jornada de reflexió.
Ha detallat que l'aparell va ser identificat erròniament com un míssil de creuer i va ser abatut: "L'operador tenia només 10 segons per prendre una decisió.
La conca d'Òdena ha triplicat les dades de mortalitat aquest mes.
El futbol no professional s'aturarà dues setmanes pel coronavirus.
Masferrer forma part de la generació a la qual els Jocs Olímpics del 1992 van canviar la vida.
Bàsicament perquè el lector vol seguir la trama de la presó i resoldre perquès.
Però els estàndards europeus són més laxos, de manera que, seguint la normativa europea (en lloc de la de l'OMS), només un 15% de la població urbana europea viu en zones que superen els límits de PM10, i només un 4% per a les PM2,5.
A més, va ser degà del Col·legi de Periodistes i en el tram final de la seva vida, després d'haver escrit nombrosos llibres, articulista de l'.
L’escrit del Fiscal desgrana totes les despeses que, de manera injustificada, Teo Romero va carregar al Fons Català de Cooperació per visitar indrets turístics amb motiu de 36 viatges de cooperació que va fer entre el 2007 i el 2010.
Això no és una cosa que es pot deixar de banda.
Des que el govern espanyol la va posar en marxa el 24 d'agost, només 151 persones positives en coronavirus l'han feta servir, quan els han detectat covid-19, per introduir-hi que genera Salut i alertar els seus contactes estrets.
Es poden obtenir els correus de les diferents àrees a www.cass.ad/contacte.
Pel que fa a les reunions, es manté la prohibició de trobades de més de sis persones.
El propietari del pis ha sigut traslladat a l’hospital afectat pel fum, però no reverteix de gravetat.
Assegura que els espectadors més adults es van apropar a l'edició del 2017 per una qüestió de nostàlgia, un interès que va decaient a mesura que es van sumant noves edicions.
L'alcaldessa, Ada Colau, deia ahir: “Passem a una fase 0 ampliada o avançada, no som a la fase 1 però fem un pas endavant perquè les dades són positives.
La líder madrilenya s'ha queixat que el president espanyol, Pedro Sánchez, no ha respost a la seva proposta de mantenir una trobada i que tampoc contesta explícitament a les propostes que ella fa en les conferències de presidents.
Les autoritats sanitàries daneses han detectat que una mutació del covid-19 ha passat dels animals als humans i que debilita la capacitat del cos humà de produir anticossos, cosa que podria reduir l'eficàcia de les futures vacunes.
Els treballs s’executen amb mitjans flotants, una pontona, per retirar tots els elements que composen la instal·lació.
També cridaran a concentrar-se a les portes dels jutjats els dies del judici.
Petit però esperat canvi de temps el que es va deixar notar ahir diumenge i que encara es mantindrà al llarg d'avui dilluns.
Mobilització davant la conselleria d'Economia el 20 de setembre del 2017.
"D'aquesta pandèmia, les autoritats sanitàries i els gestors sanitaris n'han d'aprendre que s'ha de planificar per al futur"
El Nuik, el Tumay i el Blau són els 3 últims dofins que han viscut a Barcelona.
“El silenci gairebé ha desaparegut”
"Han posat en el focus la situació d’emergència que tindrem davant una crisi climàtica, que sabem que és una realitat", alerta la directora general de Polítiques per a la sobirania alimentària, Paula Valero.
El Govern insta els consistoris a ampliar els horaris de vigilància i socorrisme per permetre una major franja horària d’ús de les platges que ajudi a mantenir nivells baixos d’ocupació i aforament.
La Comissió ha enviat així un missatge als caps d'estat i de govern que dijous es reuneixen per videoconferència justament per abordar la falta de coordinació.
El director de HRC, Tetsuhiro Kuwata, ha sigut el primer que ha pres la paraula per recordar que l'any passat van aconseguir el seu objectiu, que era "la triple corona".
Tot un seguit de perjudicis que els ajuntaments no saben com afrontaran: la majoria no tenen grans pressupostos i ja tenien les partides d'aquest exercici adjudicades.
Testimonis asseguren que Younes 'reia' quan es va saltar el control policial a la Diagonal després de l'atemptatEls agents que del dispositiu de la Zona Universitària el dia de l'atemptat han declarat aquest matí al judici del 17-A.
Ara torna a ser atrevit i anuncia que el capitalisme travessa la seva fase final.
L'ascens l'havia començat a primera hora del capvespre.
L'antiga farinera la Favorita és propietat d'un advocat de Barcelona.
Des dels despatxos nobles expliquen que el president desconfia que el successor no sigui de la seva corda i que, per tant, pugui remar en contra dels seus interessos en el litigi.
Un fet que encara augmenta més el malestar pel racisme que es viu contra la població afroamericana als Estats Units, i especialment per part dels cossos policials.
La neu i el turisme d’esquí n’és un, però hem d’anar més enllà i fer créixer models empresarials.
Borràs sempre ha vinculat la causa judicial amb el seu rol com a dirigent independentista, i tant en públic com en compareixences privades al Congrés ha defensat la seva innocència.
Tant és així que ja s'han sotmès a la prova un total de de les més de 66.000 sol·licituds rebudes per demanar cita prèvia.
Com que tinc el club tancat.
Abans d'acabar amb la seva intervenció, Suñé ha advocat perquè la ciutadania segueixi les consignes oficials que arriben pels canals informatius per tal que "no arribem a uns nivells de transmissió comunitària alts".
Dominarà l'ambient assolellat i la temperatura tendirà a pujar.
La segona reunió amb els membres del CAP ha permès aprovar la inclusió de l’Arxiu de les Set Claus a l’Inventari General del Patrimoni Cultural d’Andorra com a Bé d’Interès Cultural (BIC).
Ara, dels 5.000 milions, la meitat han de ser per posar les retribucions al nivell que mereixen.
"Els mercats emissors tindran dificultats per sortir-ne i els primers sectors que reobriran seran els darrers que varen tancar.
Per parròquies, la que tindrà una ocupació més alta serà la Massana, amb un 72,7%, mentre que la més baixa serà Canillo amb un 35,3%.
És important remarcar que aquest és el primer cribratge amb tests d'antígens que es fa a les Balears.
No és una ajuda per als equips espanyols.
Recordem que el glaucoma és la principal causa de ceguesa que tenim al món occidental.
El Terrat pensa sempre a rendibilitzar els espectacles a escala estatal, de manera que el muntatge hauria d'arribar al teatre La Latina de Madrid i fer gira.
Es tracta, tal com explica aquest dimecres la Cambra legislativa a través d'un comunicat, del compliment dels articles 140 i 142 del Reglament del Consell General, pel qual es procedeix a la publicació d’informació actualitzada relativa al règim econòmic.
Hi havia confirmats més de 230 equips, més de 3.000 persones directes.
El professor d'economia i finances de l'escola de negocis Eada, Joan Tarradellas, afirma que, més enllà del coronavirus, la geopolítica té molt a veure en aquest enfonsament del preu del petroli.
Caldria fixar-se en aquestes coses.
L’EMT ha pres aquesta decisió després que un conductor d’autobús hagi notificat a l’empresa haver donat positiu per coronavirus.
Tardà ha afirmat que Torra decidirà la data de les eleccions al Parlament quan cregui que "demoscòpicament està més ben situat".
Vent de nord-oest, fluix als fons de valls i moderat als cims, entre 20 i 30 km/h.
Novak Djokovic és el primer finalista de l'Open d'Austràlia.
Pel que fa a la telefonia mòbil, se situen en 86.977 abonats, reflectint una variació percentual positiva del +4,0%, i per Internet de banda ampla se situen en 36.576 abonats, mostrant una variació percentual, també positiva, del +3,3%.
La més jove és Anna Martínez, nascuda a Barcelona el 1998: inspirada per una idea de Ray Bradbury, es va fixar en un món en què "es controla la gestació d'una nova vida però una parella decideix optar per la llibertat".
Aquesta és la recepta de l'investigador de l'hospital Germans Trias i Pujol Oriol Mitjà, que acusa el govern català d'estar "atemorit" a l'hora de provar noves estratègies de control de l'epidèmia com els tests.
Aquesta és la nova premissa que marcarà el present i el futur de l’Espanyol.
Es vol una festa major tranquil·la, evitant les atraccions més concorregudes però preservant aquelles per als més petits.
Va impulsar el projecte Silk de connectivitat per a educació i recerca a l’Àsia central i va tenir el seu moment de popularitat l’any 1976, quan va crear la primera bústia de correu electrònic de la reina Elisabet II.
Per molt que de portes enfora argumentin que el pla de xoc que cal activar de forma urgent no té res a veure amb els comptes que s'han de votar al desembre al Congrés, de portes endins reconeixen que tot acaba estant vinculat.
Aquest dijous estrenem secció a veuanoia.
No només n’era conscient, sinó que ho notava, ho palpava, ho sentia en el meu contacte amb la gent.
Potència electoral assegurada, superació definitiva de l'espai convergent i postconvergent, objectiu de governar explícit, estratègia per a la independència encara per concretar.
La conseqüència, un aire més net i saludable per a tothom.
L’Ajuntament presentarà aviat un primer paquet de mesures econòmiques per combatre la crisi del coronavirus.
Torra està erràtic: de vegades sembla que diu una cosa i d'altres una altra", assenyalen fonts de l'executiu espanyol.
Té algunes coses en comú amb la francesa Charlotte Delbo, que va ser deportada a Auschwitz en un comboi de 230 dones -en van sobreviure 49- i va sortir de Ravensbrück el 23 d’abril del 1945.
Tant Perendreu com Fernández han notat en els últims cinc anys un increment dels pares i mares que demanen informació sobre les noves addiccions online.
Els acudits i els mems van omplir les xarxes de seguida i, sigui per això o pel motiu que sigui, l'endemà el govern espanyol va ordenar que les perruqueries també havien de tancar fins a nova ordre.
Segons Xavier Freixas, catedràtic d'economia financera a la UPF, té sentit "repensar" l'estratègia del banc.
La setmana que ve, a més, es faran les controls al centre penitenciari.
Durant la llevantada ja havien arribat a la costa ebrenca alguns exemplars arrossegats per la virulència del temporal Gloria.
"Hem de poder controlar l'epidèmia i mirar l'estat de salut de totes les persones més vulnerables", ha destacat Vergés, que també ha demanat tenir en compte el criteri territorial i escoltar l'opinió dels ajuntaments per la fase de desescalada.
El primer, en un partit còmode on ha pogut demostrar certs detalls ofensius i l'holandès, amb un control absolut del centre del camp, ha marcat el temps i la distribució al costat de Messi i Busquets.
Ferrer, que també participarà a la prova dels 1.500 metres, va guanyar la medalla de plata.
De fet, aquest tipus de manifestacions, dins del sistema francès es deixen organitzar, però fins a l’últim moment poden ser suspeses per qualsevol causa major de seguretat.
Quan viatgem amb Metges Sense Fronteres ho hem de tenir molt present, perquè el significat de morir dignament pot ser diferent a l’est de la República Democràtica del Congo que a Espanya.
La ciutat de Barcelona i les regions sanitàries Metropolitana Sud i Metropolitana Nord hauran d’esperar per entrar en la fase 1 de desconfinament.
Cada cap de setmana, a tres pobles de l'Empordà (Rupià, Corçà i Torroella de Montgrí) teniu l'oportunitat de comprar directament als productors tot tipus productes de proximitat, ecològics i de qualitat.
Pla general d’un local en venda al carrer de la Cort de Valls, en ple centre històric.
En aquest sentit, ha tornat a apel·lar a les bones dades sanitàries i al fet que la gran majoria de la ciutadania estigui complint les recomanacions donades des de l’executiu.
L'esdeveniment es transmetrà a través de YouTube i Twitch, començarà a les 22.00 hores i durarà uns 40 minuts.
Sumant les etapes com a jugador i com a entrenador, després del Vilassar de Mar és el club on he estat més anys.
També algun vell enemic li ha trucat, com Joan Laporta, que li va voler oferir la solidaritat quan va sortir de la presó.
"La resistència que trobem per part dels ajuntaments a complir el mandat d'empadronament no és només una il·legalitat sinó que ens allunya de la realitat.
I per això, podem parlar de veïns i veïnes, amics i amigues, fugint de l’etiqueta de menors estrangers no acompanyats", diuen els autors en la presentació epistolar del llibre.
El president de la Generalitat, Quim Torra, lidera la delegació catalana que s'ha desplaçat aquest dilluns a Estrasburg per fer costat a Puigdemont i Comín al primer ple.
El ministeri de Treball insta a permetre als treballadors que abandonin el centre de treball si hi ha un risc "greu i immediat"
Una quinzena d'agents escorcollen el domicili familiar, mentre que uns altres estan fent el mateix a l'empresa de comunicació de Llansana, Lidera, que està just al costat.
La col·lecció de volees va ser excessiva.
Per això l'Ajuntament de Tortosa demana evitar circular per les lleres i no estacionar a la vora de cap barranc, especialment de Jesús, Reguers i Vinallop.
La resta de la història és coneguda: Baxi Manresa, casa seva, i San Pablo Burgos.
L'han prorrogada i la podeu visitar tot l'estiu, fins al 15 de setembre la capital d'Osona.
Hem de dir, en tot cas, que hi ha molts homes que volen desmuntar aquesta estructura patriarcal.
El ciclisme i els esports de risc no estan permesos pel risc de caiguda que comporten.
La setmana començarà amb precipitacions disperses.
Un diari on hi va escrivint no sols l'agenda que porta aquests dies com a president, sinó també les reflexions més personals i ínitmes.
El fanatisme i frikisme de JXC desborda qualsevol previsió.
Inclús em vaig arribar a escanejar jo mateix per poder tenir la proporció del meu cos.
Aquestes aplicacions ens poden ajudar a agafar consciència de fins a quin punt vivim enganxats al mòbil, i fer-nos plantejar si realment el temps que hi dediquem ens aporta cap benefici.
Quina enveja tenen aquestes imatges, a molts els hi agafara un mal de panxa, no podran contrataca a les xarxes, que soc més bo que el veí.
En el cas que fos així, l’arrendador es veuria beneficiat alhora per la suspensió del pagament del seu propi lloguer o hipoteca.
Es rentin sovint les mans, respectin les distàncies, usin la mascareta i, en particular, vigilin quan fan botellón!
Si ella pot emanar seguretat és perquè hi ha una organització, un sistema -especialment, el sanitari, però no només- i una població que, majoritàriament, ha respost com calia fer-ho.
La Policia Nacional espanyola ha detingut un home de 38 anys a València per envestir la seva parella amb el cotxe mentre fugia amb el fill dels dos sota els efectes de l'alcohol.
D’altra banda, Coca explica que la sostenibilitat, que va ser la gran bandera de l’última edició del 080, segueix sent una aposta: volen seguir creixent i millorant en aquest sentit.
Als 72 anys, la sud-africana Mamphela Ramphele continua repensant el món des de la presidència del Club de Roma, liderat per primer cop per dues dones.
"Tenim l'Ajuntament intervingut per Hisenda per culpa de l'anterior equip de govern.
L'alcaldessa de Barcelona, Ada Colau, reclama a propietaris d'habitatges i comerços de Barcelona que apliquin suspensions, condonacions, rebaixes o carències als seus llogaters.
Dues de les víctimes de l'atac, segons la querella, van ser Torrent i Maragall, al costat d'activistes pels drets civils, periodistes, advocats, diplomàtics i polítics d'arreu del món.
De l’altra, el banc entra a formar part d’Assegur Vida amb la compra del 50 per cent de les accions.
Fins hara s'han declarat 774 casos i nou morts.
La resposta de l’Estat, però, va arribar en format de comunicat de premsa.
A vegades ens passa amb primeres lectures d'obres, però també amb les ruptures que fem.
“El fet que dilluns no avancin no vol dir que s’hagin d’esperar quinze dies més”, ha dit, però sí que han de tenir un ritme de desescalada més lent.
El dron detecta la presència humana al carrer i emet les recomanacions pel confinament.
Un reconeixement per a tots els professionals que treballen a primera línia, un record per als que pateixen, per als presos polítics i exiliats, i que tinguem un bon dia.
He arribat a llegir a Twitter que és el fitxatge més rendible.
Però Trump no és un president qualsevol.
El govern espanyol ha admès aquest migdia que els tests afectats no són 8.000, com va dir ahir, sinó molts més.
Amb tot, aquesta setmana també s'ha vist un principi de canvi de criteri en Concepción Espejel.
El resultat de la negociació, ha recordat, haurà de ser sotmès a votació dels ciutadans de Catalunya.
Recorda, encara corpresa, com alguns dels nens del centre li preguntaven durant les seves primeres visites: "És veritat que tindrà una habitació per a ella sola?"
I és que en el període que estem vivint, la bicicleta es troba com un mitjà de transport segur i que permet fer esport sol o acompanyat a l'aire lliure sense contacte i mantenint distàncies de seguretat.
Sap que el seu hipotètic creixement ho seria a costa del PP.
Del 28 de febrer a l’1 de març i del 6 al 8 de març, torna la Ruta de Tapes Gaudí, que enguany arriba a la novena edició, amb la participació d’onze bars i restaurants de Riudoms.
A Vic, han donat un cop de mà Josep Maria Serra i Anna Dinarès, de la botiga de roba laboral Confeccions Rovira.
Unes restriccions que van provocar que la línia telefònica de suport incrementés l'activitat, a banda del servei de suport per WhatsApp que es va habilitar des del mes de març.
Com també els del príncep Carles, que malgrat ser l'hereu, amb 71 anys, també es població de risc.
La cosa ha funcionat i han tret nou espectacle.
El responsable tècnic contra la pandèmia ha volgut deixar clar que la hospitalització de menors és molt baixa i que, des que va arrencar la crisi sanitària, han mort deu persones d'aquesta franja d'edat.
Així, el projecte comprèn també la millora dels hàbitats d'aquests.
L'entrenador ha hagut de fer la roda de premsa després de l'entrenament, i no abans, com estava previst.
“Disposem de dades molt sòlides d’assajos clínics amb humans, no amb ratolins, que indiquen que la vacuna protegeix de les infeccions víriques i parasitàries -diu la Dra.
Demà el temps no canviarà, amb predomini del sol i tempestes de tarda al Pirineu.
A partir del 15 i fins el 22 de novembre es durà a terme al Centre d’alt rendiment de la Colonial Sport de València.
Quin balanç en fa del que ha pogut fer la plataforma fins ara i de la resposta de la gent?
Nosaltres no votem i això fa que no estiguem tan immersos emocionalment en totes les baralles electorals.
Trilla també considera bàsica la conscienciació de la població, és a dir, l'efecte que poden tenir les accions individuals sobre la resta.
És part de la meva vida.
"A veure qui se la juga a quedar-se sense llicència per haver obert abans d'hora", explica un treballador d'un club que prefereix mantenir l'anonimat.
Demà al matí tampoc farà gaire fred, però a la tarda ja hi haurà entre 3 i 7 graus menys que avui en molts indrets.
Un cop la Taula hagi acabat la reunió, es farà una reunió de Junta de Portaveus, aproximadament a les 12.45 hores.
Les xifres, de fet, queden molt lluny dels objectius de la Generalitat per al 2030: 4.000 i 6.000 MW, respectivament.
Actualment, 150 treballadors es dediquen a la producció i acoblament de les diverses peces que calen per fabricar els respiradors.
Hi ha la necessitat de tecnologies eficients capaces d’eliminar tots aquests contaminants en les condicions ambientals dels avions, complint al mateix temps amb les limitacions imposades per la grandària, el pes i el consum d’energia.
Respectant les mesures en tot moment la normativa que se'ns requereixen, podem fer-lo.
I tal dia farà un any.
El director del concert i de l’Orquestra Simfònica del Gran Teatre del Liceu de Barcelona, Josep Pons, posa de manifest que "la figura de Beethoven continua sacsejant, emocionant i sent de rabiosa actualitat".
"Què estem reclamant si tots els partits independentistes es tiren els plats pel cap?", es pregunta Masip, que admet que defensa la causa més per sentiment que per la convicció que la República catalana s'advindrà properament.
Tal dia com avui de l'any 2008, el govern de José Luis Rodríguez Zapatero va publicar les balances fiscals entre les comunitats autònomes i l'administració estatal.
L'epidemiòleg Oriol Mitjà ha entregat aquest dimarts al matí l'informe encarregat pel Govern per teixir un pla de desconfinament a Catalunya.
La previsió més destacada és que aquesta fuetada de precipitacions intenses escombri tota Catalunya, passant en horitzontal i amb lentitud, deixant molts litres d'aigua arreu per on passi el temporal.
Frederick Wiseman: “No sé si Trump és prou intel·ligent perquè se’l consideri un feixista”
[truncated: 903,970 more chars]
