# Supplementary material for: Probing language identity encoded in pre-trained multilingual models: a typological view
Source: PeerJ Comput Sci. 2022 Mar 15;8:e899. doi: 10.7717/peerj-cs.899 (PMC9044357; doi:10.7717/peerj-cs.899)
Supplement: Supplemental Information 1 [file peerj-cs-08-899-s001.zip › Raw data or code files/multilingual sentences/Chinese.txt]

博客、影集、空间能看见的功能大家都会想到。
在法国南部城市Marseille城中心，铁路工人堵塞道路。
夏普个人解决方案事业本部市场中心副所长中川润子近日接受本报记者采访时透露，目前，中国是夏普手机唯一的海外销售市场。
黄金做为最后支付和对抗通货膨胀的手段被民间大量购买。
真实的事项是，没有任何成功可以从天而降?即使是中了一亿多元的那位兄弟，他也要买对那命运的密码；同样的，也没有任何祸患，可以没有原由。
因为私募基金非公开的性质，基金经理们不会透露10月8日他们是否去追捧金融地产股。
张桐坡给出了一些具体实例，“苏永舜当年是带国家队的，那时队员们都很听话，苏指导只需要在技战术上操心，但是到辽宁队就不一样了。
这一次重组不是单纯的几个运营商之间的拆分合并。
民警发现更换下的窨井盖与新装的窨井盖材质不同，他们判断这伙人有重大嫌疑，便以对方施工手续不全和核实车辆信息为由，将5名男子带回派出所。
财和女人，是事业的两根柱子。
他的老家是义乌，他是中国农民籍的长城协会的会员，也是老高中生，68届的，他今年56、57，原来是自愿的、义务的来保护长城，我们国家去年、前年建立长城法以后，对长城的重视更加纳入法制轨道，张贺山和另外一位是很有代表性的农民籍的管理人员，而且都是常年义务的奉献，围绕着他的祖先留下的东西，孜孜不倦的阻止着一些破坏性的行为，和宣传长城保护的一些条例和文化，而且他还收集了一些散落在山底旁边的，长城毕竟是古老的建筑，随着时间有的掉了、有的坍塌了，把那些器具要拣回来，都放在自己家里，有时间甚至给北京我们的长城协会打电话来收走这些文物。
当时，《泰晤士报》体育版头条以“英格兰可能在浪费时间”为题，宣判了后者死刑。
他们的孩子在美国留学刷卡支付生活费，父母在国内按月用人民币还款，一年下来少则省几千元，多则省上万元。
这种频繁的固定的升级使得bug修复更快，让开发者更容易调整他们的网站，而不用在beta版本中等待数月时间。
除罗姆尼外，约翰?麦凯恩、迈克?赫卡比，鲁道夫?朱利亚尼等主要总统竞选人都有机会赢得最后提名。
关心国家大事，偶尔指点江山，做三流经济学家。
其实，工作之余谢亚龙有时午休还找郎效农下围棋，即使搬到新办公楼后，中午两人有时也会杀上几把。
今年2月，福特宝再次接手中国之队。
同日，班禅大师及班禅堪布会议厅全体人员发表声明，拥护和平解放西藏办法的协议。
对肺阴不足的燥咳，干咳，虚劳久咳，热病后的津伤口渴，肠燥便秘，虚烦不眠等症，有较好的疗效。
2．午后室外的空气是一天中相对比较好的时候，即使是2，3个月大的孩子，父母也可以抱出去接触自然，对身心健康发展有很大帮助。
褐皮书承认，大多数地区联储指出美国政府的“现金换旧车”计划帮助车企增加了销量，但也有个别地区出现了旧车销售受到负面影响的例子。
尽管捷克队在本届欧洲杯上的小组出线前景叵测，但在热身赛中，捷克队的战绩却是最好的，也是七支传统强队中仅有的一支两战全胜的球队。
尤文和国米一个赛季里能交手4场不太容易，这次我要和伊布好好较量一下，意大利冠军在我们本赛季的计划之内。”
“既没有偷，也没有抢，工资卡里突然多出这么多钱，当然开心了。”
营养亮点：想要既减肥，又维持皮肤的弹性和水分那么，多吃些番茄吧。
杨医生检查完伤势，迅速爬出洞外，和队友们商定了动作要快、失血要少、力求保全生命的手术方案，接着第二次爬到小虞身边。
两位“新”球员的精彩配合将第一颗“子弹”射进了韩国对手的心脏。
国家助学金面向所有的家庭经济困难学生；国家励志奖学金具有奖励资助的含义，面向高校在校生中品学兼优的家庭经济困难的学生；国家奖学金不论贫富、不论困难与否，奖励那些品学特别优秀的学生。
此番，她能否插上美丽的翅膀，再舞奇迹？
他想办理贷款1万元，买些桂花树苗进行种植，了解了他的情况后，信贷员拿出一个贷款证，让他填好相关的内容，很快就为他办理了贷款。
资产注入后，两类汽车公司将成为受益者：其一为资产注入后、业绩快速提升者，如上海汽车由昔日的零部件企业变为中国第一大整车类上市公司；目前等待整体上市的汽车公司不在少数。
浮动的贷款利率每年都可能有变化，如果利率再提高的话，固定利率产品就更凸现其优势。
中国公民、侨民在国外遭杀害、迫害，中国外交部好像也没有如此连续三天三次反弹过，看来这回ＣＮＮ的言论真是让政府那个了，如果CNN指的是中国政府，我还是那句话：清者自清、浊者自浊，太阳不会因为污蔑而灰暗，鬼魅也不会因为赞歌而美丽。
该实录与《旧满文老档》还记载了努尔哈赤先祖起源的神话：天命三仙女沐浴于布儿湖里泊，最小的仙女吞食神鹊衔来的红果生始祖布库里雍顺。
道易简：股市走势要走一步看一步；大盘目前还处于顶部构造的中期，下周行情非常敏感；从目前的形态看，顶部的迹象有可能在6月上旬出现，如果调整，大盘短期底部可能在3500点至3700点。
至周五上证指数以3518.27点报收，较上周上涨5.86%，成交7717亿元，较上周的5614亿元放大明显。
《食品卫生法》明确规定，食品生产经营者提供的餐具、饮具和盛放直接入口食品的容器，使用前必须洗净和消毒。
这与其不断调整厂区布局有关，而调整的目的，用杜双华自己的话说，是“考虑到不要和国家的布局冲突”，但“没想到避开了国家的规划，却避不了省里的规划”。
他在1978年的波恩听证会上说:“如果要在波恩这里建立一个新的收藏馆，一个代表国家的收藏馆，那么就要考虑到联邦州会提出反对意见。
您本人并不是专业出身，您是怎么走上拍电影之路的?
大批教室的倒塌，原因是多重的：农村和偏远城镇的贫困，使能够用于学校建筑的拨款太有限；小地方的技术水平较低，建造抗震房屋的力量可能不足；国家明文颁布的建筑条例，到了基层往往就成了一纸空文，工程验收徒有虚名；那一点有限的学校基建资金，经过一些腐败的负责人和偷工减料的承包商的克扣，又大大缩了水，等等。
不久，搜狐公司的负责人约他到公司面谈。
这里我们不抢心理医生&精神科医生的活，只谈正常人。
今年2月27日?江苏省仪征市法院撤销了扬州市广陵区法院对王国强宣告缓刑的判决，以受贿罪和单位行贿罪判处王国强有期徒刑五年零六个月??这些都是后话。
客户的下一代就是东亚银行的未来客户。
我们认为公司调查原因不应成为焦点，应该看到事件发生的根源在于历史问题，问题的爆发成为必然。
“我们内部也在讨论这个对我们的影响有多大，在美国肯定有影响。
严厉打击不执行国家价格政策，以及造谣惑众、囤积居奇等扰乱市场价格秩序的行为，切实维护市场稳定。
15、酸辣黄瓜拌凉粉（黄瓜＋辣椒）：黄瓜含维生素C分解酶，会使辣椒中的维生素C遭到破坏，降低其营养价值。
小沈坦言，大学时自由散漫惯了，刚开始做“基础工作”，确实有点不适应。
也是实话，像吉梅内斯这种一年半前还在乙级混的人，在拉齐奥的地位肯定会比在国米高，可他宁愿减薪冒风险，足见国米这颗大树的魅力。
炼狱转生将助你“神挡杀神，魔阻弑魔”。
而林在内地的走红则得益于湖南的一档高收视率娱乐脱口秀节目《越策越开心》。
从7月份的消费物价结构看，食品价格上涨了15.4％，而非食品价格仅上涨了0.9％，按照一般的通胀理论标准来衡量，非食品价格实际是处在通缩状态。
复活是由于钢铁需求的剧增。
然而，它作为一门长线学科、一门不能直接创造经济效益的学科，在当前中国社会主义市场经济大潮中被严重地边缘化了，致使成为一门名副其实的“冷门”专业。
增值税应该首先立法？
之后，他并没有停留在理论上的推演，而是毫不犹豫地躬身力行。
在中美建交后的今天，如果美国同台湾恢复所谓‘官方关系’，实际上就是使早已破产的制造‘两个中国’的图谋复活，这就根本破坏了中美关系正常化的原则基础，必然要影响到中美两国关系的正常化，这是显而易见的”。
据了解，“脚环鸡”经广州市动物防疫部门免疫，在鸡脚处扣上一个标有“穗禽免”字样和养殖企业代码的黄白蓝红四色，代表广州四区养殖场的塑质脚环。
由于匿名，就容易出现特权者插队的情况，这就导致患者即便挂到了号，也仍需等待很长的时间才能获得相应的专家门诊服务。
刚刚从歌迷要求合影的闪光灯下闪出身来的刘虎惊讶地说。
而与内线实力相比，男篮的外线实力却相对薄弱，与世界强队存在着较大的差距。
中俄结盟，即使再拉上几个中小国家，与以美国为首的北约相比较，只能组成一个弱极。
汤文辉还认为，《＜论语＞讲义》是一个纯然儒者以全部身心性命浸透在儒学之中所生发出来的解读作品，有着独特的价值。
颁奖仪式结束后，即将上任的国际排联主席魏纪中上台宣布比赛落幕，他在跨上台的时候，特意向离他五六米外的解说席挥手，当然是向宋世雄致意，宋世雄也报以微笑。
?信托、打新股、挂钩境外理财品该选哪种？
而这个认识上的问题，在证监会有关董、监事和高管持股变动的管理规则出台后，就可迎刃而解。
按照“政府主导，市场运作，典型带动，规模应用”的机制和模式，邢台市计划到“十一五”末，太阳能建筑一体化应用面积占新建筑面积的比例达到60%以上，建成100个太阳能小区和一批太阳能村庄，年节约标煤6万多吨，减少二氧化硫、灰尘等排放物3.9万多吨。
一般来说，欧美国家都是贷款购车，而且各汽车公司都有自己的金融公司。
凭心而论，我一见到他，他具有海南人独特的外貌，很典型的南方人。
而中国未来研究会首席科学家哈佛大学博士后秦麟征则说，“《第二次宣言》充满了前瞻性、先锋性、开创性和挑战性的新思想、新观点和新理论，是一部真正的未来学巨著。”
何应钦没有应允，酒井隆竟大发脾气，骂骂咧咧地出了门，没走几步，即解开裤带，不避周围众人，当院小便起来，弄得何应钦哭笑不得。
第3局，小德的主动失误送出破发点，小德依靠追打重复落点和aces球艰难保发。
陈三不听劝告，很固执地对阿红说：发廊我是开定了，反正赚钱亏本都是我的事情，你就别管那么多。
黄震院长告诉《第一财经日报》。
另有投资者表示：“就是因为觉得它抗跌，我才买了它，没想到在这次大跌中它同样不抗跌，跌幅跟指数差不多。”
在保持了原有红旗设计风格和造型的同时，又融入了一些现代、时尚的造型设计理念，完美呈现了中国古典与前卫相融合的浓浓东方文化气息。
“如今，像赵丽这样的都市女白领很多，久坐、坐姿不正，再加上长期穿高跟鞋，使得坐骨神经痛已经成了‘办公室病’。”
她的副官郭女士有一项任务，就是帮宋美龄拔白头发。
徐珍玉在回忆当年的触网经历时说，当时公司刚刚设立电子商务部，因为加入阿里巴巴“中国供应商”和“诚信通”会员都需要先付费，而这些费用都要摊到部门销售人员的销售费用当中的，每个人等于增加了两三万元的销售成本。
2月1日、2日，一支队出动150名官兵、18辆运输车，连续奋战8小时，装载转运87吨救灾物资，圆满完成任务。
按这位基民朋友的情况，从QDII基金发行起始持有到现在，平均亏损达到26%。
乘坐定线线路之外的公交线路，则按原票价8折优惠。
“到时候海淀公安局会派人来，我们学校保卫处会全力协助他们维持好现场秩序的。”
在我看来，政府的计划根本说不上是什么活跃思维的产物，而只是一般常识的体现而已。
静，太安静了，可怕的安静！
同时给老师说明情况，请老师给予孩子新的课程设计与教学方式，可以让孩子产生继续学习的动力。
但在上市之前解决这个问题太麻烦。”
如果不能带领国米在欧战中证明自己，那么一代名帅很可能就此归于平淡，靠英俊的外表和桃色新闻只能暂时吸引媒体关注。
监管部门文件显示，巴茨在过去9个月中两次出售雅虎股票，包括3月份出售83万美元股票，及6月份出售114万美元股票。
这款发型最出色的地方，要数额前的立体髻，这样的造型不仅能够拉长脸型，发型本身就已很有韵味，令造型看上去精致迷人。
随着双方技术的不断增强，HDMI和DisplayPort之间的界限也逐渐模糊，双方融合之势也逐渐显现。
翻出这一页是不容易的。
由于这一带经常堵车，许多小贩在这里兜售商品。
欣逢盛世，产业报国。
董事会同意选举于敏先生为公司董事长。
我们的感觉是，从一两周看，还是小心一点为好。
现在二老身体都很健康，住得也近，我们时常去看看也就算尽了孝道了。
7月初，二、四方面军共同北上，8月到达甘肃南部。
2、关注遗漏9期的小大小。
其实早在2004年，降低工业电价就成为众多专家的共识。
虽然沉溺于后悔之中，痛定思痛，但好了伤疤忘了痛，记不住教训，不去认真总结失误的原因。
建筑立面布置不规则，竖向刚度突变。
而那时候在映秀，一口干净的饮水已十分珍贵，更别说是一壶开水了。
最后中国女排用49分钟拿下了第二局。
我不会因为方案没有被采纳，甚至受到讽刺而影响到自己的积极性。
主持人宋娜：谢谢孟晓苏先生。
玄天姬的故事告诉我们，想要希望有结果，只有坚持。
但当英国媒体披露了他吸食大麻的消息后，似乎一切都变了。
尤文主帅拉涅利一番“与中国国奥热身无意义”、“入10球也不算赢”的蔑视性表态，也能起到刺激国奥队的作用。
我们要牢固树立群众观念，努力增强新闻报道的亲和力、吸引力、感染力。
而债券市场的繁荣更让巴克莱获得了不少收入，从去年10月开始，各国政府纷纷推出了银行纾困计划，其中包括为银行债务提供担保、以帮助其在资本市场融资的条款。
2分钟后卡里克为鲁尼创造了一个比自己破门更好的单刀机会，可惜后者的射门被肯尼扑出。
如果期望将美好音质独享，更可选择S5随机附送的高保真EP-150耳机，这款在低音塑造上颇有心得的精良装备将促成S5卓越音质的进一步释放。
在博客中，你可以随意发表你的观点、意见，甚至将对手痛骂一顿。
试想如果斯托亚科维奇、韦斯特和保罗这些人能保证健康，那球队也不至于沦落到现在的田地。
市心中广场下那条东西走向的下穿隧道是穿越城区的最佳捷径，成串的车辆如同蚂蚁搬家一样挨个儿钻进那条幽深的地洞。
而与他发现同样问题的车主不在少数，因此车主们联合起来与长安福特马自达公司交涉，并坚持让长安福特马自达公司必须召回所有出现半轴异响的马3。
但是，当大是大非的问题摆在全国人面前时，我看到80后们一往无前的战斗着，从网络到现实。
已经35岁的内德维德必须好好利用假期调整身体状态储备能量，放弃欧锦赛就成了艰难但必然的选择。
罗奇还特别强调了正在上升的来自外部的另一种风险，比如美国针对中国的贸易保护主义倾向。
这些年来，劳动保障和人事管理也经历了先合后拆的过程。
比如北京的手机到了上海之后，北京的朋友或者同事并不知道我到了外地，继续给我打电话，这个时候我如果接了这个电话，就确实发生了长途电话的业务，也会有相应的长途通话费。
随着圈梁构造柱的增多完善，百分之百的砖结构已经逐步不存在，和框架结构的界限越来越模糊。
在弘基看电影，有证就能买50元看9场的阳光卡，节假日男生买全额票还可以免费带一个女的去，否则只能买40元一张的票。
2006年，部分香港高校与内地大学“抢生源”的消息曾一度沸沸扬扬，今年起，考生“脚踩两只船”的现象将不会再出现。
上海七斗星不痛不庠地迎来了三连胜，但曹限东心里清楚，自己的球队，离走上正轨还有一段路要走。
“最近，在柳午亭创办的长沙县一中挖出了两块有数百年历史的碑，上面记载有一些古文字，应该对于族谱的完善有所帮助。”
9月15日，年内第五次加息，一年期存贷款基准利率分别达到3.87%和7.29%。
刚登报纸那会儿，也有人来看。
主持人：金河田代表的话让我感觉他对它们的产品非常的有信心，这对用户来说是非常负责任的，其他的厂家呢?
阿布的发言人JohnMann表示，他们已经在双方自愿的基础上协议离婚，并在对孩子抚养和财产分配上达成并签署了相关协议，但他没有提及任何细节。
特别是中国奥运概念的存在,对BDI指数也形成一定刺激。
电信业资深观察家项立刚昨日告诉时报记者，相信TD网络在试商用的初期，手机终端供应的数量及型号仍不会太多，离大规模放号还远。
研究结果显示，每天睡觉不足5小时的人，患糖尿病的概率是标准人群的2.5倍；每天睡眠时间超过9小时的人则是标准人群的1.7倍左右。
?令陈文礼感到惊讶的是，从发热到脑膜炎，前后没超过20小时。
照此计算，去年抵沪的邮轮给上海和周边城市带来超过1.8亿美元的消费。
再有，我发现中国考生听力练习不够。
要定时间、定地点连年举办赛事，并且，要联合举办豫菜品牌技术大赛，宣传推介品牌豫菜，提高豫菜的知名度和美誉度。
如果说台资企业是因为“抠门”而受影响最甚，其他在越南投资设厂的企业却也难逃此劫。
思思也很乖巧懂事，邻居们都说她是个人见人爱的女孩。
思科公司客户价值链管理高级副总裁AngelL.
办法规定，车船税的纳税义务发生时间为车船管理部门核发的车船登记证书或者行驶证书所记载日期的当月。
说到安全感我想提醒大家注意一点的是安全包含两个层面，一个是大家通常说的安全性。
到目前为止，Facebook高管还未透露将从哪家厂商购买服务器。
繁琐的花束包装可以免了，因为心愿是朴素的，礼物也不需要太花哨。
顾明远教授在会上表示，将在近期专门向教育部建议，在全国范围内取消奥数培训班。
她扔下手中的包，不顾一切地奔了上去，跪在了董莹面前紧紧地搂着她说：“姥姥，你外孙女来看你了，好想你啊，姥姥，外孙女再也不离开你了，姥姥。”
她好像很了解我，让我别给自己太大的学习压力，其实，她根本不了解我。”
如果确定要一个孩子，建议你们夫妻俩一起去医院做孕前检查的咨询。
罗湖商业城是深圳假货集散地，龙蛇混杂，紧靠深圳火车站和香港的罗湖口岸，人流量非常大。
许多家长说，哪怕砸锅卖铁，也要让子女成材。
"港台的报纸想象力太过丰富了！
本次股权转让完成后，福裕公司不再持有恒益发电股权。
也许只有在当繁华过后，生命的脉络便展露的更加清晰。
美元在外汇储备中的比重在1990年降至从未有过的50.1%。
不做业务以后，我跟邵洪过起了看上去很正常的生活，我把儿子从寄宿学校接回来，每天接送他上下学，还亲自辅导他做功课。
刘铁军介绍，钢材等行业需求的扩大是显然的；附近地区的水泥企业和钢铁企业的销售量因此而提高；机械方面的需求也是基于同样的原因，固定投资建设以及救灾等均需要众多工程机械，这会提高相关机械生产企业的经营业绩。
我吃遍了广州所有高档酒楼，可以很负责任地说，白天鹅算错过我两次（可能疏忽）、中国大酒店算错过我三次，算错两三百元是常有的事。
问他在外国生活的感受，他说很不错，唯一不足是想念我们。
5月12日，对于刘大爷来说是个很普通的日子，吃完午饭，刘大爷来到邻居家打麻将。
先是普通筛选，主要根据性别、专业、年龄淘汰；接着细选，主要是看工作经历、技术水平。
女性软弱时，男性对你的鼓舞可以使你坚强；男性暴躁时，女性对你的规劝可以使你温柔；女性忧伤时，男性对你的开导可以使你乐观；男性粗疏时，女性的提醒可以使你细致。
所以双星名人公司自2002年成立后，一直没有实际运作，直到去年补完亏损后，双星名人公司的运转问题才提到议事日程上来。
并否认郭炳湘是由于健康原因休假。
这位负责人说，大豆虽然统计在粮食里，但实际用途与油菜等油料作物一致，是我国重要的油料作物。
但她认为最重要的还是通过读MBA来到了北京。
从策略上，投资者近期或降低仓位或加大防御品种的配置无疑是最佳的选择。
当前我国主要面临着两个主要问题，一是农业向工业化过度期的城乡二元化的历史遗留问题，二是庞大的社会利益再次分配。
要知道德比历来是他的福地，斑马王子在德比中共攻中6球，是现役球员中最多的，而他在2002年接内德维德(内德维德新闻,内德维德说吧)开出的任意球脚后跟破门的一球至今仍被人津津乐道，被视为皮耶罗结束噩梦重获新生的标志式入球。
在这次会议上，英国外交部气候变化特命大使约翰?阿什顿表示，中欧共同面临全球气候变暖的严峻挑战，“欧洲经济的发展越来越依赖中国经济，进入21世纪，中国稍有趔趄，欧洲的退休基金会便要绞尽脑汁才能勉强赚到支付退休金所需的钱。
“儿子，我们接下去该怎么办呢？”
中国队很快调整了状态，18平后谢拉的发球失误以及杨昊的发球直接得分让中国队再次以20-18反超。
随着金融危机的不断深化，国际贸易保护主义抬头。
大家对SNS的理解在一定基础上有相似点的，但是你把这种理解升华到具体去做，具体实现的时候，角度不一样。
记者：怎样才能让农民真正走进书屋？
太古仓的红线范围（包括水域）总面积是7.12公顷，其中码头区陆地面积5.25公顷，规划范围内包括码头区沿江3个丁字码头栈桥和8个仓库、堆场、保税仓、广州港集团办公区办公楼若干、广州海关办公楼等建筑和场地设施。
引起这场纠纷的是美国钢铁工人联合会，它在今年4月提起一份申请，指责近年来中国轮胎对美出口激增，扰乱了美国国内产业市场，造成工人失业增加。
针对美国这些做法，俄罗斯也采取重大战略举措，俄罗斯决定暂停执行《欧洲常规武装力量条约》以及与其相关的国际协议。
伊朗同时也非常清楚，英国是最不情愿伙同美国对伊朗动武的国家，这与2003年3月之前已经迥然不同。
人和人之间很复杂，也可以配合我自己的唱片，我觉得我自己专辑里面的歌曲也是蛮复杂的，类型太多，我自己看着都有些头痛，因为我要排，这首跟这首顺不顺，很难排，每首歌都不同，没有联系的感觉，但是我就觉得很复杂的感觉就用很复杂的内容歌曲，用这个名字做我唱片的名字，叫《她，他》。
记者：我想很多车友也很关注的问题是，对于一款新生的发动机来说，要在国内市场站稳脚跟，这一目标实现起来不能说轻而易举；ACTECO1.5L发动机与合资品牌发动机对比来看，有着什么优势呢？
住宅房屋的最高补偿额为6500元/平方米，另外根据签订协议时间，给予最高1000元/平方米的奖励。
父亲背着万静，张双在前，张强在后，刚走出四五米，突然听到发动机的响声，张双回头时看到，张强已被路虎撞倒在地上。
中央纪委随即组织力量进行了初核。
这个团是我市距震中最近，逃难公里数最长，拖累最大的团队。
60分钟，加弗雷费莱克斯门前8码处的头球攻门偏出。
本届世界杯，她们只是第四轮与塞尔维亚的较量中丢掉了两局，其他比赛全部是以3：0过关，发挥相当稳定。
毛姆可以说是英语最受欢迎的作家之一.
吴建荣说要努力冲破外来动漫的城堡，他在香港看到了希望。
长期保持一个姿势，对骨骼肌肉造成损伤。
目前，除了仍由国家控制的一些命脉产业，众多的领域均已对非公经济开放，比如，电力、煤气、交通运输、仓储业、金融、保险、通讯、教育、汽车等。
去年10月，诺基亚发布了其第一个可在手机终端上实现的Web2.0服务――维信(Widset)，通过“维信”，用户可以在手机上实现互联网内容的“自主定制，自动推送”。
由于杜伊和国奥队员缺阵以及孙继海停赛等因素，国足此次只有17人出征客场。
同样的，新加坡女性嫁给外国人的也不少。
是明年即将到来的珠峰火炬传递，还是更具有挑战性的高山探险计划？
关键是发行机制和利益倾斜有问题。
等他恢复过来后，吩咐我抓紧与小泉联系，把这几天耽误的时间补回来。
可能是非商业机构在继续增加多头头寸，但需等到CFTC下一次发布持仓报告时才能确认。
孙先生安慰老伴说，还有好心人周末休息日会赶来献血，“再不济就把家里的房子卖了。”
你是否还记得曾经风靡一时的街机？
如今落后阿森纳12分，利物浦真把自己给“烧”坏了。
这在隋、宋两代的统一中表现得尤其明显。
以上的罪事，一条一条地查明清楚，在此热恼大地狱中提出治罪，而发交相关的小地狱去受苦。
听完冗长的问题，卡西愣了片刻，忽然面露茫然的说：“可以再说一遍么？
他会全神贯注，从不中途离场。
“开啥个玩笑，浓当是石头呀？
在这个基地，一提起陈礼国，100%的是称赞。
当时多特蒙德两名中后卫在小禁区前沿将劳尔拉倒，倒地的劳尔顺势一脚扫射，当时这个地滚球力量不大、角度不刁，但已经做好护住下三路准备的莱曼，还是让这个球从手指尖溜过，缓缓地穿过“小门”滚进大门。
每隔一个季度看看有没业绩大幅下降。
为了防止上当受骗，我们必须增加自己的知识。
曲晓东认为，联想当初并购IBMPC业务后，保留了原有的框架及管理人员，也就是说除了大中华区之外，联想海外其他区域的负责人都是由美国人担任。
他是因为参与了几次CS实战才想起做这样的生意的。
于是，有电信专家大发雷霆，公开狂骂ITIF不了解中国国情，乱排行，事实又是如何呢？
积极开展国内和国际交流：充分发挥国家环境与健康论坛机制作用，确定我国环境与健康工作重点领域，研究需要采取的行动和措施，提出解决问题的途径和办法，促进多部门协作，推进国家环境与健康事业科学发展。
本周一，康佳推出CRT电视的高端子品牌“i-slim”(“我苗条”)，涵盖了超薄的、宽屏的(16：9)、高清的、数字化的新一代CRT产品，还配以时尚的外观，远看差点儿以为是液晶(LCD)电视。
这个话题显然让赵薇非常生气，“他们说我是花钱买来的小燕子角色，这太离谱了！”
日本有关人士担心，如果发掘方法不当，就可能导致可燃冰大量气化，扩散至大气中，加速地球的气候变暖。
中国动画电影始于20世纪20年代初，“万氏兄弟”(万籁鸣、万古蟾、万超尘、万涤寰)是中国动画电影的创始人。
这种财产分配不平等会不会导致巨大的社会心理落差，从而影响我们社会的公平与稳定？
经过6个月的激烈角逐，美国伊利诺伊州国会参议员奥巴马6月3日晚最终力获民主党总统候选人提名。
最适合年轻人的股市投资目标应该是中长线的投资类型，而投资比重不需要太大。
8月4日上午，广汽总经理曾庆洪在手机短信中接受了记者采访。
比如5月份四川省工业增加值增速比4月份下降21个百分点，影响全国规模以上工业增加值下降0.6个百分点。
服务员小蔡说，大厅的顾客基本能做到不吸烟，比较难的是包间里面的客人，有些人来这里是请客、办事情的，如果请来的主客不能吸烟的话，做东的客人会感到没面子。
是的，不许后撤半步，必须把敌人挡在家门之外，以进攻摧毁敌人的斗志。
付逸需要我，我实在太想念他了。
“过去，卫生部门只是对医疗广告进行技术内容方面的证明，广告在审批的内容上进行创意，这就给违法广告很大的空间。
这个规定很原则，特别是后面的“经市政府批准的其他人员”的模糊说法（比如将浦东划归这个范围）。
2009年美国肯沃斯卡车公司将在华盛顿的兰顿厂区，开始生产肯沃斯T800液化天然气(LNG)卡车，以通过此环保型汽车拓宽市场占有量，再次掀起液化天然气汽车的生产热潮！
今天的大力和小美还抱起了大大的网球拍，硕大的拍面足有餐桌大小，一出现便吸引了全场的目光，小朋友争先恐后地追着大力和小美合影，不少时尚的女孩也纷纷掏出相机甚至手机拍照。
北京现代第二工厂的建成对北京现代具有重要的战略意义。
此前，部分媒体对华为参与中国移动百亿TD-SCDMA测试设备招标的情况进行了种种猜测，针对这些问题，华为首席营销官徐直军表示，华为2004年与西门子共同投资1亿美元组建了合资公司―鼎桥通信，双方约定全力投入和支持鼎桥把TD-SCDMA无线接入系统做成业界最佳；同时，按照华为与西门子双方就组建合资公司鼎桥所达成的协议，华为和西门子作为母公司，不再从事TD-SCDMA无线接入系统的研究、开发，而是全力投入和支持鼎桥做TD-SCDMA无线接入系统。
据记者了解，1999年民生银行成立资产管理部时就明确：资产管理部不能照搬国有大部分商业银行的体系，必须采取总行垂直管理各分行资产管理部，分行不能干预分行清收处置不良资产的人员独立处置不良资产，这些人员的待遇由总行决定，由总行考核业绩。
“现时的公交地铁票价优惠方案并非全社会的福利方案”，刘兵表示，方案是为解决市民出行难问题，它只是政府惠民的手段之一。
１９９０年代中期，中国开始与俄罗斯进行关于采购Ａ－５０空中预警指挥机的谈判。
慢半拍的动作使得德国队总是被吹犯规，全场比赛，巴拉克几乎都是噘着嘴度过的，他似乎对裁判的每一个判罚都不满意。
幼儿园同小学一样，每年分成四个学段，每一个学段共10周。
一旦你把什么都看得清清楚楚，你就不会害怕了。”
国都证券研究员陈薇认为。
在生肖外传想做达人，生活技能一定要学会！
“根据规定，基金、券商QDII业务要由国内托管行托管，但目前国内银行尚未建立起全球托管体系，这限制了基金、券商大规模开展QDII业务。”
而与此同时，奇瑞A3，比亚迪F1和F6，以及华晨骏捷FRV和中华coupe等新车却步步逼近，对吉利汽车大有围剿之势。
“爷爷带你去玩玩啊，还早呢，你妈妈也还没到家呢。”
这真可谓能说是“点数成金”了。
“都怪自己一时心急上当受骗，还将父母辛辛苦苦积攒下来的5000元钱打了水漂。”
费雷德让老布什第一次领悟到，这个新职务将会遇到些文化冲击。
李小萌：成就感从这个网站一创办成就已经产生了吗？
但是，正如人民币升值最终会促使中国出口产品的升级换代一样，更高的环保标准也是中国企业技术创新的动力。
主持人：就是提供公共服务的质量相对差一些。
实际上下半夜都在打瞌睡。
中国商品的生产者们要认识到，正因为他们拥有着引以为豪的市场占有率，而让消费者不得不依赖自己，他们也肩负着更大的责任。
我对自己的小说改编为影视剧，从来不作任何要求。”
沪上一中资财险高管近日对记者感慨。
金德队本赛季其实水平在下降，上轮主场拿下浙江有侥幸因素。
“如果把一类疫苗范围由5种扩大为12种，由此带来的需要基层政府配套的工作经费会大幅度增加，将对条例的执行带来更大的挑战！”
贯彻落实科学发展观，加强市场体制和机制建设、促进市场协调发展，仍然是今后一段时期推进资本市场改革和发展的重心所在。
于克书和赵济被免除团市委副书记的职务；副书记王竹被撤销党内外一切职务，下到重庆市水上运输公司去当了个副经理。
7秒后吉诺比利跳投夺回领先，关键时刻贝尔出现失误，帕克两罚一中马刺最终取胜。
他们是否会冲击你们正常的中考备考？
终于，五六名在附近上班的女商户合力将虚弱的女子拉出厕所，送至附近一间库房休息，此时坑中的婴儿已经在里面待了半个多小时。
不仅是中国人对日本，日本人对中国也一样。
这就是对死者最大的慰藉。
23日夜，王海鸣接受了本报记者专访，谈他的人生、命运，以及他对女足事业的追求……
宽易通只有U盘大小，携带便捷，即插即用，内置不限速宽带帐号，用户在支持宽带接入的场所插入USBKey即可接入互联网，浏览网页，收发邮件，进行网上消费，费用计入宽带帐号。
“与美国队第二场交锋时，我会派他首发。
会有多少鸟儿无法出世呀！
到现场为男足加油的天津女足姑娘们拉起了一个横幅，上面写着“加油！
医疗体系改革是奥巴马在竞选时作出的重要承诺之一。
去年，中阿双边贸易额达到142亿美元，阿联酋已经成为中国在阿拉伯世界的第二大贸易伙伴和最大的商品出口国，而广东更在其中扮演了重要的角色，许多阿联酋企业把广东作为打开中国市场的第一选择，目前，已经有13家阿联酋企业选择在广东经商。
顾昕：出现了以药养医这个机制，大家觉得这是一个问题，要取消它，但是医药分开的前提是什么呢？
虎林市农委副主任张显钢通过统计发现，今年当地农民实际卖出的价格远远低于最低市场收购价的价格。
但是，这种显失公平的单边约束契约，使娃哈哈陷入极大被动。
更可气的是，深更半夜回来后不是耍酒疯，就是变着法子折腾妻子。
显然，内需不足无法单用储蓄率来解释。
这些长期的新措施主要是以中低收入阶层为援助对象，尤其是配合政府延长退休年龄的政策，让年长工人在达到退休年龄后，仍能透过雇主的灵活安排重新受雇。
李书福：遵纪守法，千万别犯法，这就是一个大原则。
163801中银中国走势良好，短期量能配合下有望冲击新高。
目前有关部门正重新对可疑点进行探摸、定位，研究下一步的打捞方案。
二、为自己营造一个“练耳朵”的语言环境。
中国足协的突然变脸和国足强烈的抵触情绪有着直接关系。
赛迪顾问研究认为，随着行业的成熟和服务外延的扩展，第三方服务机构的崛起将是中国手机售后服务产业发展的关键。
语言这个东西，速成很难，除非你用这种语言来思考。
张春桥说资产阶级法权“核心是等级制度”，也是片面的浅薄的议论。
“这都是因为你们这些愚蠢的人，他们的服务水平才这么差！
1．南北坚守和积极实践《6?15共同宣言》。
“我的情绪非常低落，需要一剂‘兴奋剂’。
如何加大其他业务拓展力度，摆脱单靠经纪业务增长的现实，成为中金首要攻克的难题。
车展上成交的购车者，还将有机会获得价值5000元的奥运游。
王圣：这次我去了海南才知道，武汉队是一个国营企业的球队，和民营企业不一样，他们有很多办事原则限制了他们的很多做法。
两个男人从我身边流过，我成了过来的女人。
但这次峰会提供选修的权力，让学生可以接触自己感兴趣，但过去没机会上的课。
从长远看，无线宽带业务还是具有巨大发展潜力的。
很多银行家说，总的来看，美国在线目前的价值可能只有2005年的一半。
第三，只要是涉及金融放大功能的，一定要坚持一定的监管限制政策。
“我们在这次制度设计中没有形成穷人为富人买单。
海航集团宣传处一位姓孙的副主任对《财经时报》说。
应该说，知识是职业的一个本质特征。
近日，一则大众集团欲推动国内南北大众汽车品牌并网销售的消息传得沸沸扬扬。
俗话说，眼睛是心灵的窗户，因为这是来自内心的共鸣。
我的PK技术很差,我没有强大的帮会支持,我也没有超常的游戏时间,我只是普普通通的我,但是我是幸运的！
丽水、衢州与宁波、绍兴等地建立了山海协作劳务培训基地，互通劳动力信息，开展订单式培训，本地劳动力有序输出，也缓解了沿海地区“民工荒”难题。
一位上海同行告诉晶报记者：“巴尔克斯身体比较单薄，也比较爱粘球。
“我真的不知道这是怎么了，”骑士当家球星詹姆斯说：“我们这一个赛季都不能很好地把握第三节。
白云区人民医院一位参与救治伤者的护士也向记者证实，“他们喝醉了酒，连话都不会说了，问他什么都不知道”。
而在第二轮，瑞士天王经过四盘激战力擒西班牙选手蒙塔内斯。
霍尔金娜虽是美女，但最为世人所知的却是她的体操。
目前已经夺得了三枚金牌，在26日的500米比赛中，王?能够夺得第四枚金牌吗？
即便在上海，企业办公选址的考虑也在悄然变化。
我知道他为我着想，但我内心里对此并不感兴趣。
客观的看，双方实力比较接近，欧洲赔率的判断属于正常。
的确，奇瑞瑞虎刚上市时售价12.98万至13.98万元，而最新上市的瑞虎3最低售价88888元。
毕竟，我们都是中国人，我当然想看到他在NBA获得成功，我也希望能有更多的同胞在NBA打球。”
尽管没有在主场获得一场胜利，但能保住大门，我对自己的表现比较满意。
而外语的热度会一直持续，韩语等小语种将成为热中之热。
江苏是一个经济大省，各项指标在全国都名列前茅。
完全的产权和财产租赁权相比至少有一个差别：是否有土地财产抵押和出售权。
所以，该项目对手枪选手全面的能力要求相当高。
在摄影爱好者中有很高的威望。
政府应该着力解决的是中低收入人群的住房难问题，但如果新增的大量土地供应到了开发商手里都变成了高档商品房，那也还是无法解决高房价的问题。
她说，男人们随即在网上给她发信息，询问她的年龄和住处。
要知道，我们检查了每一艘俄国轮船，上面根本没有部队。”
我特地将自己不同时代所撰写的日记“遗忘”在桌子上，让女儿看到我对少女时代荒唐恋爱纪录的悔恨。
赛前被认定的争冠第二集团军中也没有太大冷门。
从接报案情况看，财险、农业险报案21.27万件，占85％多，企财险报案2535件，占1％，货物运输保险接报案仅14件。
一位从事地产统计的工作人员对本刊说。
这就是我在另一篇文章中说过的：宽松处，娓娓道来如淙淙溪流，婉约清丽；激越时，则如水银泻地，光华熠射；更多的时候是不急不徐如行云流水，一泻千里令人心旷神怡。
那么这个所谓的最佳时机到底又是什么呢？
做法：将黄耆、沙参、麦门冬放进棉布袋，再加入1000ml的水煮滚，用小火焖煮10分钟后饮用。
这或许对A股投资者来说是个好消息。
其有效射程为200米，全枪质量(不含弹匣)为4.027kg，发射速率理论值为500发/分钟，但实际速率相对较低。
我们一直非常支持北京奥运会，我们相信北京，相信2008。
丈母娘这个人也没什么不好的，就是脾气太暴了。
国务院发展研究中心副主任刘世锦在《汽车蓝皮书――中国汽车产业发展报告2009》的序言中写道：“中国汽车产业进入大众消费阶段不过五六年时间，今后还会有一二十年的快速增长。”
如果是这样的话，一些减持压力又算得了什么呢？
诺基亚负责广告业务的副总裁迈克?
“大概2000年左右，我们销售点中出1个500万哦，"6+1"玩法中出来的。
就说明为什么黛玉那么可爱，就是她真。
可口可乐，一直被认为是广告界翻译得最好的品牌名。
如上周中金上海淮海中路证券营业部选择大举抛售中国平安、招商银行，分别净卖出6578.77万元和5291.98万元。
帕尔马目前积39分，再得1分即可确保上岸。
公司昨日公告称，四川省汶川地区发生的强烈地震未造成公司员工伤亡，也未对公司资产和在建项目造成不良影响，目前公司生产经营正常。
民主党总统候选人、国会参议员希拉里也表示，布什是在否决人民要求从伊拉克撤军的意愿。
以一位中央某工业部部长及其家庭在生活上所享受的特殊待遇为例。
7月14日,美联储宣布将针对金融机构注入流动性的定期拍卖工具（TAF）由两周一次的拍卖1500亿美元的规模削减至1250亿美元。
王俊洲：国美将本着有利于市场的原则，采取不同的整合策略。
她告诉我们，随“鸡头”来的第二天，正当她在包间“坐台”时，便被派出所的民警带走了，这一走就被关了14天，为了证明她说的真话，还掏出一张火车票给我们看日期。
又是为什么不叫我们的名字？
问：每次重拍名著都是吃力不讨好，为什么还要拍《西游记》？
而每天只有早上有班车开往仙林基地，如果孙?早晨有课的话，那她下午去仙林上班只有自己打车去了。
“现在大家都认为，投资银行家很受人尊敬的、外表很光鲜，但是，当你知道一个投资银行家也做过农民的时候，你才能更加体会到什么是生活。”
特雷维主场对阵摩德纳。
A：我在笑自己是千年老二；B：领导说虽然输了，但我们该有东道主的肚量，有大家风范，所以必须笑，必须的；C：我是卖奶茶的！
复查工作结束后，各校应将复查和处理结果书面报告省教育招生考试院普招处。
据全景网初略统计，刘芳和叶晶还同时联袂在其他的上市公司，比如桐君阁(000591)、汕电力A(000534)等。
米兰现在和国米差10分了。
谢天良等附近村民很赞同探洞专家的分析，他们说，因深埋病死家畜比较麻烦，当地一些村民就将病死猪狗丢进该洞，时间一长该洞就成了一个“白骨洞”。
日科夫走了，鲁能却复活了！
大幕即将拉开，故事正在上演。
著名学者梁实秋曾说过一句名言：桌上永远只放一本书。
美的电器表示，至28日公告日起，未来12个月内，对于小天鹅的主营业务没有调整计划；不会对小天鹅的组织架构和人员进行调整；也不会对公司的高级管理人员进行调整(但不限于财务人员、经理等职位)。
杨永晴：2006年陈冠希与英皇老板杨受成的侄女杨永晴相恋，首度公开承认恋情。
而刚刚又再一次获得IDG大笔融资的39健康网，无疑已占有了先机。
记：这就是所谓"汝果欲学诗，功夫在诗外"吧。
每每得暇前去学校探视容儿，我都想起自己幼时的不知事，没有好好对待小妹。
（我一般洗衣服或者睡觉，他干吗我不知道，据小道消息，他通常跑去网吧打CS）。
正如雅戈尔高管所言，由于文化差异，雅戈尔品牌要真正实现国际化，必须引入的，首先是国际化的思维。
这些蓝筹股整体的走强，似乎在向我们昭示着大盘向上的做多动能还没到衰竭的时候，由此周线9连阳有望实现，而且还不排除改写历史的可能，10连阳、11连阳也不是没有可能，反正届时让大家大跌眼镜就是。
但我现在住得挺好，除了周边的环境差一点，屋里装修得还挺不错，价钱算起来与租房基本差不多，每个月800多元就行了，但房子就是自己的。
不过与罗马相比，国际米兰的胜利更让追赶者们感到绝望，蓝黑军团稳定得让人窒息，《米兰体育报》甚至叹息说：“没人知道怎么阻挡国际米兰！”
主要增长领域为移动网络、下一代网络NGN、光网络、数据通信、软件及应用以及IP等业务领域，综合优势逐渐显现。
著名的莫尔定律说明，科技正在越来越深入地满足我们的需求，改变我们的生活。
相较老3系悬挂的柔中带刚，新3系悬挂的特点则是刚中带柔。
目前F30即将退出市场，不大2000元的售价非常的超值，值得大家出手。
记者陪同高明来到他的新寝室。
比如乐群社工服务社是中国第一个民间社工组织，罗山市民会馆是中国第一个市民会馆。
问：一汽丰田没有计划做更有价格竞争力的小车吗？
好一个易建联，打进还造成对方犯规，只可惜罚球不进。
例如，十月份以后指数的震荡，结束了为期二个多月的资源股行情（以煤炭、有色为代表）。
“金融危机的影响已经基本过去，模具行业正在恢复中。”
高尔捷耶夫〉、〈三人〉，剧本〈小市民〉、〈低层〉〈仇敌〉，中篇小说〈奥古洛夫镇等作品。
吕达说：“经常吃了上顿没下顿，没有住所，晚上我和妈妈就睡在屋檐下，夏天被蚊虫叮咬，冬天被寒风鞭打。”
著名的爵士女歌手约瑟芬・贝克在二战时曾为法国效命；名厨朱莉亚・柴尔德在烹调山珍海味之余，还在为中情局前身“战略情报局”处理机密文件。
她说，中国完全有理由要求美国承担对等的汇率责任。
但是由于中国市场的新股动辄以几十倍市盈率发行，加之印花税、交易佣金等高交易成本，导致A股市场自身处于尴尬境地。
从国内的情况来看，现在的宏观经济状况与2003、2004年类似，比如说，信贷投放增长很快、物价短期内没有上涨的压力、因为贸易顺差的存在有一定程度的人民币升值预期等。
费了好大劲将这位好心人打发走，已是下午了，而且天阴沉沉的快下雨了，这就意味着我这一天的收入总共还不到10元。
国民党反动派要钳制舆论，原是为了坚持独裁进行内战的方便。
热钱流入流出趋势的变化在一定程度上也吻合了A股市场走势变化。
德国之声：贺教授，您刚才在演讲的一开始开玩笑地抱怨组织者几个月前在邀请您来德国时没有告诉您，在德国主要谈的将是西藏问题。
台球新星内特-罗伯逊部分同意亨德利的说法，他认为中国赛确实很吵，不过这些噪音却很棒。
（台北5日综合电）台北市一个母亲李语婕婚后7年才生下爱子“宝宝”，“宝宝”3年前到知名的泌尿科诊所进行简单的包皮环切手术，却疑因麻醉不当死亡。
如工行新一期“稳得利”产品，期限一年，三个主要投资方向为中长期金融债、一年期央行票据和短期融资券等，收益率在2.15%左右；而建行新一期“利得盈”人民币理财产品则将人民币理财产品的收益，与汇率、债券、股票、贵金属（含黄金）、商品（含原油）等几乎所有国际金融市场挂钩，预计最高年收益率可达3.6％。
确实有很多家长和同学反复追问，哲学系"出来以后干什么"，"毕业以后干什么"。
刚刚向领导详细解释了节目的定位，即作为“沟通同性恋者与非同性恋者的桥梁”，尽量安排相对宽松的话题来讨论，让同性恋者和非同性恋者在平等氛围下沟通，对同性恋文化则不做刻意的强调和渲染，更不鼓励去尝试同性性行为，特别是交友环节，坚决杜绝一夜情、MB（MoneyBoy，男妓）等出现。
笔者试图前去安慰，他却先开口了：“为什么会是我？
由于他和师生的共同努力，九中这所示范高中校在京西的优势地位无可撼动。
心里有了工人、农民，就有了基本国情。
她说：“小时候我没有得到的，现在我都要得到。”
可能我的举动多少有点扫兴吧，他隔了些距离坐下。
为了不被人认出，5人准备了只露出眼睛鼻子的毛线帽；并带上长刀甩棍，同时还揣着鞋带、彩色包装带和毛巾，好捆绑受害人，方便自己逃走……
各种限制中，最明显的规定是对于收息的禁止，即任何投资都不能收取利息(Riba)。
你已侵入我国领海，望标明身份，立刻撤出。
他在中场的控球、转移与传球真的不是中国球员可以比的，可以看出他的功力。
上赛季的主赞助商香雪制药到目前仍不急于表态，赞助的前提是必须有实质投资，不能让赞助商的赞助款变成球队的主投入。
乡（镇）人民政府和县级人民政府民政部门要核查申请人的家庭收入，了解其家庭财产、劳动力状况和实际生活水平，并结合村民民主评议，提出审核、审批意见。
举一个例子来说，中国制造一定要打出中国的乃至达到世界领先水平的产品，才能称得上是中国制造。
作为一名传播学在读硕士，蔡印同认为，我们正处在“大历史的重要关头”。
游戏中的攻击和防御的时间都巧妙的设计成和音乐的节奏一致，这样你不会因为手忙脚乱而扰乱了音乐演奏。
我对弗莱彻说，‘我方不能再进球，否则我就有麻烦了。
昨日，2008年“惠州华轩杯”全国象棋甲级联赛4轮在惠州战罢，东道主广东华轩队除许银川弈和外，其他三盘比赛竟全部输掉，最后以1∶9的罕见比分负于厦门队。
而一旦到达目的地之后它们将原地待命，直到接到新命令之后才再次离去。
秀发飘逸的女孩，一脸灿烂幸福的笑容，在我眼里闪烁着快乐的光芒。
有些时候，管理层做得也确实不够到位。
深圳的45%是全国城市里面最高的，每个人都拿了一张卡。
另外，现在也不兴骑白马了吧，那么多的骑宠呢......
“在中国我们有很强的技术能力，在上海有我们研发中心，在苏州有我们的工厂，在台湾也有技术支持的团队。
霍利太太立即给另一城市的女儿打电话询问。
昨天收盘后，A股周线已是四连阴，8月以来跌幅超过了16%，股指再度退守至半年线附近寻求支撑，两市成交额较此前大幅萎缩。
上尉还找司务长单独谈话，转达许多战俘伙伴的共同心情，对连续发生的不幸事件，都愿意进行深深的反省……
孩子到了2岁以后，您就可以开始培养他的自理能力，从一开始的自己睡觉，到自己上厕所，自己刷牙洗脸，自己穿衣服，自己吃饭，自己收拾玩具等。
希望打入欧洲市场的电子产品供应商还需要考虑更为苛刻的挪威RoHS，它限制使用的有害物质是18种，而不是欧盟RoHS的6种。
随后，《关于熊胜克非法买卖、开采矿产资源构成犯罪的控告书》被省市领导批转到了汝阳县。
不知道是不是上苍也被感动了，龙金玉刚刚赶到映秀宾馆废墟前时，便听说正在抢救的幸存者中有一位叫蒋雨航，"是我的儿子！
进入2008年，在豪华车的竞争格局更显多样化的形势下，SLS赛威正以它独树一帜的刚劲、大气、豪华风格，成为70万级别高端豪华商务车型中最令人瞩目的生力军。
“医疗先遣队及时汇报现场救治情况和需求,对卫生部门制定整体应急措施是一种有助的做法。”
文字和语言方面有比较显著的进步，希望下次来稿使可以更上一层楼。
2000年，工厂将这些股权买回来后，不仅删改了原来“集体股不具备管理权和表决权，职工只享有集体股的分红权”的原则，而且被企业赎回的348万股大部分早已化为私有。
主要有：融资难；企业创新能力不强；产业集群层次不高；人力资源特别是高层次人才缺乏；企业制度不健全等。
多方则认为不怕，大小非不会减的很多。
展望2008年，连续多年宏观经济景气较旺，新增就业人数增加较多，居民收入增长较快，消费结构升级对消费仍然会保持较强的促进作用，这些基本因素决定了2008年我国消费品市场销售增长率仍将保持高位。
55%的购车者在线研究后更换了想购买的品牌，35%的人在晚上七时至早上七时之间上网查资料，因为这个时间车商已经关门了。
朱广沪近来一直在训练中强调的中场队员突然前插远射已经为4-2-3-1埋下了伏笔，郑智位置的后移更是让邵佳一发挥了更广阔的射门空间，韩鹏在训练中的良好状态也让再一次将董方卓挤到了边路。
农业部“全国农产品批发市场信息网”9月11日发布的监测显示，和6、7月连续增长15%的速度相比，8月猪肉批发均价涨幅有所回落，但依旧处于高位，猪肉批发均价为每公斤20.15元，环比上涨6.8%，同比上涨86.5%。
“以后买不到方馒头了？”
其实，诗歌是语言与文化的密码，其功能多半是隐性的而非显性的。
一进大门，一种暖暖的气息扑面而来，这种气息让我回味，也让我惆怅。
领导干部要正确对待手中权力，为人民服务。
换言之，国际油价再次破百，传递的是一种并不遥远的“民生警示”。
与风险投资机构熟悉的那些美国创业公司相比，中国初创公司实际上更需要投资者提供的帮助。
患有乳糖不耐症的人，喝牛奶会有腹泻情况发生，可以试喝发酵乳来替代。
对不能生育的男人来说，他们的精子中有少病态或残缺的精子，这大大降低了精子在女人生殖器的恶劣环境中生存下来给卵受精的概率。
不过，面对火爆的市场需求，旅行社已通过各种方式，试图掘金奥运游市场。
昨天上午起床后，吴嘉俊的父母、姐姐一直呆坐在板凳上，没心思外出。
一些人士预计08年剩余时间里，住宅房地产市场情况不会有所好转，这种说法相当让人惊讶，凸显了房地产市场面临的一系列挑战：信贷紧缩、待售房屋库存高企、房价下跌、房屋止赎率等等问题。
柏林赫塔继续向保级深渊滑落，他们已经是联赛八轮不胜。
现在国际原油的价格一路飙升，其他原材料的价格也持续上涨，推动了农业生产资料的价格上涨，上涨幅度也都比较大，加上劳动力成本也在上升，因此使得农业生产的成本也在上升。
世界上很多人把国际油价上涨，归罪于中国需求的增加。
森雅能否重圆百年大发的中国梦想，还有相当艰难的路要走。
在她六岁要进幼儿园的时候，她的妈妈决定接受幼儿园的建议剪掉她的长头发（说是长发扎多了对头皮损伤极大），她死活不肯。
如果是经期间的疼痛，建议可吃些甜食，如：巧克力、可可、黑糖等，因为甜食可促进血清素的合成，亦具有稳定情绪的作用。
李克农对此两种方法，运用得出神入化。
他现在唯一感兴趣的便是一星级能量卡。
鲁尼和欧文显然打不出欧-赫组合的套路，而不多见的一次粗线条进攻配合，就取得进球，这绝非巧合。
换言之，有一件事是投资者依然需要担心的，那就是乔布斯之后的苹果会是什么样子。
日本内阁官房总务科官员山田哲范接过请愿书后表示，他将把请愿书转交给安倍首相。
但一个突出的问题是，除了成都能保持着超过50%的房屋外销率以外，大多数二三线城市商品房主要靠本地购买，而连续拉高的房价已使这些城市出现了购买力短期被透支的迹象。
煤炭目前是中国火力发电的主要原料，在全国能源结构中所占的比重接近70%。
在海基导弹拦截试验中，“金刚”号宙斯盾驱逐舰成功的击落了来袭的模拟导弹。
在包头空难中，发生事故的飞机发动机是由美国通用电气公司（GE）生产的，空难事故不能完全排除发动机故障的可能性。
AT&T无线业务分公司的首席执行官RalphdeladelaVega表示：“iPhone将给RIM、微软和其他竞争对手带来较大的竞争压力。
在新的进攻体系中，中锋永远只是一个中转站，而不是进攻的终结者，因此我们也看到了姚明在赛季初往往在低位有单打机会时不敢打，又将球传到队友手中的场景……
一支球队不能没有主心骨，无论从技术还是精神，都需要有一位统领球队的核心存在。
结果她当然又醉了，又乱说话了。
就这样，我在认识梁子越的那个夏天，变成了一个名副其实的公主――我可以哭，可以笑，可以任性，他总是宠着我。
如果仅仅告诉老总我在某个媒体实习了几个月，那是非常抽象的，没有说服力。
基金管理人提醒投资人基金投资要承担相应风险，包括因整体政治、经济、社会等环境因素对证券价格产生影响而形成的系统性风险，个别证券特有的非系统性风险，由于基金投资人连续大量赎回基金产生的流动性风险，基金管理人在基金管理实施过程中产生的基金管理风险，本基金的特定风险等。
目前，我国手机游戏市场存在产品同质性化严重、资费过高、人才匮乏、缺乏品牌度和美誉度等缺陷，这些因素都制约着这个行业的发展。
在这次交涉中，鸠山和夫成了鸠山家族中第一位与中国打交道的人物。
“北京一民办教育公司现在正以每年50%的速度赶上来，而我们只以30%的速度前进。”
看过电影《加菲猫》的朋友，相信都还对那只肥墩墩，成天好吃懒做、脾气还不小的加菲猫记忆犹新。
张爱萍司令员在这里开始办公，并兼任部长，张元培为副部长。
现在，我认为中国的货物在全世界都可以买到，在美国、加拿大还有远东地区的超市，很难买不到中国货！
林艳云：早盘沪指是低开26点，大盘出现了一波比较快速的下探，随后大盘展开了比较震荡上攻，沪指最高触及到2995点，尾盘稍有回落。
这一轮的物价上涨既有总量原因，也有结构性的原因；既有国内的因素，也有国际性的因素和影响；既有需求拉动的因素，也有成本推动的影响，还加上市场的预期、财富效应等等，是一种综合影响推动的结果。
而早在2006年7月,上述美方四大协会就发布了名为《中国综合征：补贴与政府介入如何打造了世界最大的钢铁工业》的报告。
一份真正的情缘是一块美丽的水晶石，晶莹剔透，光泽可人，只用一束淡淡的光就可以折射出多姿多彩的画面，年轻的心有去爱的胆识，也有敢放弃的魄力。
说起中国船舶这个公司，可能很多人并不熟悉，但是在股市，中国船舶这支股票可是大名鼎鼎，它是A股中第一支突破200元的股票。
当我躺在地上养精蓄锐时，我还想象自己取得胜利，继续保持不败。”
“我们都很感动，我要用手机照下他们。”
“都说大城市房价高，现在连小县城买房也很难了。”
等到加索尔复出后，灰熊也未能卷土重来。
当记者问其，为什么会同时和两名女友打房产官司，而且起诉的目的和证据还如此相近？
我则感受着涉过岁月风浪的姐姐的平和心境和丰富达观的人生心态。
星期天早晨的公寓里本应该非常宁静，现在立即作为杀人事件的血腥现场，处在警察的严格管理之下。
虽然后三天出现了回升，但由于连续暴跌已经使整个市场的心态发生了扭转，所以短线的回升显得非常的谨慎，使反弹并没有扭转空头局势，周K线上仍然是一根带长下引的破位中阴线，预计市场短期仍需调整，目前上证指数向上争夺5日均线，深圳成指已经完全回补了周二的跳空缺口，此时市场易出现较大分歧，沪综指的跳空缺口处是上方较强的压力区，只有反弹回补才能使市场重拾信心。
SOA的价值也是一目了然的:第一，SOA是一个帮助企业做整合的工具，使得企业能够把不同的系统、不同的数据整合在一起。
发生在公共汽车、火车和飞机这类狭小公共场所中的亲昵爱抚正在与日俱增。
吴子牛告诉记者，该剧目前拍摄十分顺利，拍摄进程近半。
我们家庭条件都很差，记得有一次，薛宏的爸爸跟我父母说：“薛宏和小雪这两个孩子成绩都不错，谁先考上大学，咱两家便一起供，只是，考不上的就没复读的机会了，我们都没钱。”
像这样大规模的关内关外、大江南北的旅游，对孩子的成长意义重大。
他表示，虽然家长的心情可以理解，但此举可能会给孩子造成心理阴影。
为此她取消了自己的所有工作。
记者发现，在一家银行设在路边的信用卡营销点，推销员正滔滔不绝地介绍，“填写一张信用卡申请单，可以收到几张信用卡，不开通就不会收费。”
在该书中对现代物理学探索的上述这种新选择，作者也称是现代物理学的IV选择。
后者在苦战三局后险胜同胞李传成，获得第二轮的“入场券”。
实际上，这里涉及到究竟是用环比还是用同比变化率来反映价格变化的问题。
说真也可以，说假也可以。
我问郑菘，是不是喜欢上了别人，是不是不爱我了。
事发后白云区交警、公安迅速赶到现场处理，消防官兵也陆续赶到现场。
媒体一出，谁与争锋，第三方稿件的出现，马上提升了此次事件传播的权威性与公众性，越来越多的网站、媒体、网友转载了帖子与报导稿，很多人气网站的帖子开始燃烧了（我们技术性的再转载了500个网站）：猫扑的、天涯的、新浪的、凯迪的、网易等等，潜匿于各大论坛的草根设计师们也闻风而动，开始出产一张张带有“贾君鹏你妈妈喊你回家吃饭”文字的配图，然后网站编辑们迅速推荐，网友们迅速转载、截图。
在新的历史起点上，使农民培训适应新阶段农业农村经济社会发展的需要，适应发展中国特色现代农业的要求，已刻不容缓。
主持人赵宁：原来是这样。
第42分钟，耶利奇带球利用速度突入禁区，蔡曦连拉带拽没有拦住，张辛昕铲球将球破坏，武汉队逃过一劫。
打开一看，药名却是“壮腰补肾丸”，虽然多了两个字，徐金泉也没多想。
我今年29岁，从没有谈过恋爱。
香港的创作歌手也有，但是不多。
可能是因为日剧已经深植心里，可能由于日剧部分剧情是根据这本书改编，所以看着木藤女士描述亚也生病的情形，脑海即刻浮现画面，眼泪就不由自主地掉下来。
这让南方人始料不及，受了苦，也让北方人揪心。
而一些著名高校经常一天之内就有七八场宣讲会。
有一天下午，我给总领事须磨弥吉郎端去一碗“索蜜汤”。
山东圣奥化工股份有限公司原股东回忆说，2004年10月6日，刘婧与泰圣公司签订股权转让协议，协议约定股份转让价款为人民币350万元，因刘婧没有资金支付泰圣公司，于是在股权转让协议的第二条约定：“双方同意，转让价款在协议签订后的四个月内支付给转让方”。
九、向上空间小于30％不下单。
第四节前半段，湖人已经被对手追上，禅师还是稳坐钓鱼台。
近来的汽车产量预期不断表明，09年剩下时间和进入2010年后汽车产量将有所增长。”
下半场开场仅24秒，前切尔西前锋卡尔顿-科尔直传，鲍耶禁区右肋14码处凌空扫入近角。
一说是明太祖讨定陈友谅后，陈氏部卒不肯投降，又不便杀掉，故把他们贬为堕民。
教育部财政司副司长田祖荫解释了这410个县之所以成为“最短的木板”的原因。
现在的鲁能，缺少的无疑就是这样一种誓死向前的决绝。
Terrain:GMC增加了2010年款前驱紧凑型CUV。
5月14日早上7点，雨势渐小，医疗队到达安县。
她坐在一顶系在象背上的舆轿中，大象驮着她蹒跚地向北而行。
国内的项目业主委托联合国指定的经营实体(DOE)负责CDM项目的核实、洽谈方法学的运用，然后在国际上注册。
02：20播出《肥姐，我们永远怀念您》。
据国家防总办公室副主任程殿龙介绍，北方和西南的部分地区受持续高温少雨和大风天气的影响，耕地缺墒加剧，旱情迅速发展，部分地区春播和在田作物生长受到很大影响，农村人畜饮水发生严重困难。
不过那边的习惯，一次买很多的菜，大概一个小箱子，这样开始几天还是吃的新鲜的，到后来就只能吃存货了。”
“这几年，政府的支持力度越来越大，但来自变电站选址附近居民的阻力却一年比一年大。”
王斌：我说，北京，我们受灾了，需要救援。
真佩服朱骏，不但能把申花弄的面目全非，也能把知性美女弄得如此泼辣。
奖罚分明，质量无小事，职责无戏言。
对此，郑于强称“不清楚有没有员工被税务部门稽查”，如果真有此事，“员工的个人行为跟公司的行为无必然联系。”
虽然实力较弱，马来西亚对于此次亚洲杯却并非没有想法。
小编心目中最完美的龙龟已配给巨蟹了，那只能请神兽登场咯！
但委员会的公告同时强调：与通常的做法不同，选择埃特尔并不是因为他研制出某种特定的工具、技术或某个发现，而是因为他在表面化学领域长期执着的努力和贡献，在这一学科中逐步建立了科学研究的方法学，为固体表面化学研究奠定了科学基础。
此番再度交手，是中俄两强在伦敦奥运周期的首次较量，意义可谓重大。
在过去的一段时间内，各方均在为这项运动的金融框架构建出谋划，FIA方面在共同的利益驱使下，车队和F1官方很快就会达成一致，但是仅仅在如何分配高额利润方面上还是有小的分歧。
送的车膜和地胶肯定要不得,两样一共加了600块,装了稍微说的过去的了。
“我是想帮助你，所以才不能随便讲呀！”
搜狐体育讯北京时间6月16日，湖人在总决赛的第5场生死战中险胜凯尔特人，保留了争夺总冠军的一线希望。
2006年公司利润占经济总产出的比重达到了40年来最高比例，这意味着支出过度以及资产价格飙升导致贷款利润率创纪录。
距离我们相约的地方较远，也许是她赶得太急，原本漂亮的面庞，两颊像飞上了彩霞，愈加显得妩媚，她笑吟吟地看着我，眼睛里透着几分羞涩。
组委会最新的消息是，由于航班问题，博茨瓦纳将在今天上午抵达沈阳，不过谁也无法保证这支神秘的非洲之师能如期抵达。
驻伊美军对声明反应谨慎。
内、外导体之间有绝缘材料,其阻抗为50Ω。
有16个轿车企业的33款产品“上榜”，其中自主品牌的新车在新车榜上占据了主要地位，多达19款，超过半数。
到今年1至2月份我国城镇固定资产投资同比增长23.4%，延续了2006年下半年整体回落的走势。
“如今，基金又不够卖的了。
现在多数球迷去竞猜英超、意甲等欧洲联赛，使中国足球市场不断缩小，想搞足球的人不断萎缩。
如果你以为是《CS》出了新版本的话，那实在是个美丽的误会。
4月15日,此次疫情向社会公开。
公司早就为有需求的研发人员设定了一些特定的系统，研发人员可以登录H3C统一预置的一些与工作相关的网页。
我们分析处理器测试的小项发现，由于主频不高的原因，TK-53在压缩、解压、解密、加密等方面表现一般，但与通频率的其他的处理器相比还是有比较明显的优势。
赫德给出的下一个任务额，是软件部门收入至少翻一番。
F：那他们把您手机号登出来以前，您知不知道？
贾正远说，没想到奇迹真的发生了，神智不清的妹妹居然慢慢清醒了过来。
二是周边股市是否企稳，因为在“地球村”趋势日益明显的背景下，周边股市的震荡将产生较大的影响力，近期A股市场的急挫行情往往与周边股票的低迷有着惊人的一致之处就说明了这一点。
导语：从网游新手到行业大亨，《征途》只用了短短七个月的时间，时至今日，《征途》可以说取得了战略性胜利，并且胜利的战果还在继续扩大。
基本上，他们的目的已经达到了。
在朋友的建议下，他决定出国做生意。
超伟是我在一次同乡聚会中相识的五华老乡，外表清秀、性格平和，我们一见如故，有说不完的共同话题。
冯小刚：我一直也没说不拍喜剧啊！
600805悦达投资董监事会通过公司《会计核算办法》。
京都人住房紧张，猫常在外嬉游，小偷抓起来就往怀里一揣。
分析人士认为，尽管有数以百万计的用户很愤怒，这次瘫痪事件不大可能使客户放弃Skype。
当我觉得我够年长了，因为搜狐的朋友还是比较年轻的。
你的政治英语是不是很扎实，好到不需要老师指点的地步？
在经历了保研、辞职考研后,我由一名法律专业本科生毅然走上了攻读文学硕士的道路,这是我人生轨迹的第二次转变，也是我选择属于自己的人生路的开始。
不过，杨一民认为:“既然事情已经这样，现在的关键就是看我们如何调整好心态，全力以赴打好比赛。
现场的一位看房者半开玩笑地向记者表示，对这件事“已经麻木了”。
昨天下午给他打了一个电话，我的委屈和愤怒再也忍不住了。
当上证指数切入3000点一线后，组合式利好集中爆发：证监会发布《上市公司解除限售存量股份转让指导意见》，这有助于减轻二级市场压力;证券交易印花税税率调整为千分之一，对提振市场信心起到了非常积极的影响;本周据媒体披露，中国证监会负责人表示，证监会将按照市场实际需求情况，适时、有步骤地安排和推进证券公司开展融资融券业务。
核弹头在AC米兰时的高产是吉拉所向往的，也是所有AC米兰人所期待的。
[D]是不以人的意志为转移的，具有客观性D错在哪？
在以后的日子里，象这样精彩动人的演唱会、这么出色的歌手、这么动情的观众，不能说从此再没有见过，至少，我再也没有被感动过！
“我国的资源品价格长期与市场水平脱节,这种现状对于满足广大民众的消费来说虽然比较有利,但这不是可持续发展和消费之路。”
比如有房地产投资、金融投资、贸易投资、矿业投资等，之间的价值链条能不能串联，资源能不能统一支配，集中成最符合国家产业政策，利润率最高。
由于对市场发展前景估计过高以及对新产品和新技术推出得环境过于乐观，全球汽车业长期处于产能过剩的状态。
国家信息中心的报告也认为，物价周期性震荡上行在未来相当长时期将成为一种常态，成本推动型通胀压力较大。
如伊朗后裔德贾加目前已经代表德国U21比赛，但伊朗足协还在继续争取他为伊朗国家队比赛；年仅17岁的门将博扎尼斯父母是希腊人，但是他从小就随父母在澳大利亚生活。
晚上不要熬夜，不要早睡也不要晚睡。
一次偶然的机会，使施晓菊走上了横漂的道路。
在与四川队比赛前的一堂训练课里，曹限东耐心地雕琢着每一个细节??在两人一组的传球训练中，曹限东一边给队员们做着示范，一边嘱咐：“传得要准，别让同伴就顾着捡球了……
斯隆说，“如果我们输掉了56场比赛，我还是会继续率领同样的这批球员去比赛。
许昌古人类头盖骨化石出土层位的时代为距今8万-10万年左右，可望为东亚和我国现代人类起源提供直接证据。
欧洲其他主要股市均高收，因近来的金融市场危机而重跌的银行股今天温和反弹。
这对奥迪尊贵形象的提升有很大的帮助，因为豪华车的用户群体喜欢这些。
如果把历史拉到一年前，关心浙江社会经济发展的人们，或许对当年6月二十多位各省市浙江商会会长齐聚杭州“坐而论道”的事情记忆犹新；如果把历史再拉长一点，二十年前，这二十多位浙江籍会长也许已经赚取了第一桶金，也许还在为各自的生计而四处奔波，但他们中的绝大多数可能就没想过有朝一日自己能当上受人尊敬的商会会长。
尽管消防员用尽办法施救，但由于井内严重缺氧，沼气太多，堂兄弟俩最终还是不幸遇难。
迷恋网络的青少年同样是祖国的花朵，同样可以开得热烈奔放，他们只是暂时受到了病害，不应该被抛弃。
所以，当列名于会议纪要的筹备组成员一一重新签字时，我们就碰到了作为业主之一的开发商的“钉子”。
没有办法，被逼上梁山了，金山推出了终身免服务费用，一次3970日元，但是在优惠期间只要交1980日元就可以终身免服务费。
这个被西方媒体戏称为“中东疯子”的伊拉克前总统在与美国这样的“空中霸主”的战争中，对其空军的保护是屡有“高招”。
事实上，中国人均二氧化碳排放量只有3，2吨，低于世界平均值3，7吨，与美国每人每年20吨的排放量更是不可同日而语。
找到“题眼”只是解决了作文构思的大致方向，准备从哪个角度、用什么材料来表达，就是“破题”了。
1919年，五四运动爆发；新文化运动，即被更为波澜壮阔的运动淹没了。
普雷斯表示，“克莱斯勒的生产阵容将往"体积更小，车型更集中"的方向发展。”
坐落在亚洲大陆最南端的该特区将推行多项大型计划，包括高科技工业园、教育城、国际度假村、医疗中心、物流中心、生物燃料中心等，发展期限长达20年（2006－2025年），面积约为新加坡2．5倍（约2200平方公里），准备在未来20年吸引1050亿美元投资资金。
2007年6月，美国国会出现反对论调，刘明康公开呼吁美国有关部门对招行纽约分行申请工作给予应有重视，对美方施加了有力影响。
今年2007年上半年，面对过热的股市，5月29日夜间忽然传出一条消息，有关部门决定将股票交易印花税从1%上调到3%。
海外来钱买“汤臣一品”，怎么办？
结算会员可用专用资金账户开出的支票、本票和贷记凭证入金。
川化摆摆手，示意我不要再说，他也不想再听下去。
以三国时代为背景的《傲世OL》将为大家带来新装备、新战场和新任务，让大家感受一个全新的《傲世OL》。
上周的大面积降价，与前一季度与二季度的降价潮相比，有一个显著特点，本轮降价并不是以厂家为主导，而是厂家通过对经销商的遥控，通过经销商出面达到降价目的。
比赛还剩1分46秒，火箭仅仅以95：96落后一分，爵士队奥库三分不中，但是火箭却被布泽尔抢到了前场篮板，奥库再次尝试三分命中。
熊、茅两人开庭时辩解说，橡果国际在报道见报后，主动通过朋友关系找到茅以宁，请他约见熊川，不要再继续报道。
答：各级政府要加大投入，加强灾区儿童福利机构建设，提高孤儿生活保障水平，切实保障地震孤儿的生活、教育、医疗、康复、就业等各项权益。
“但由于在法甲联赛中表现不佳，最近他刚刚回到卡塔尔萨德队，也是有伤在身，前不久刚刚接受了手术治疗，至少需要休息四周。
人家是帮你们“打击侵略者”呢。
在1961年的新款车上，这种设计被更加先进的碟式刹车系统所取代。
在这个月早些时候，切尔西这个“卢布大鳄”开口进补，一个阿内尔卡便花费了蓝军1500万英镑，法国前锋很有可能成为今年冬季转会期的标王，比他身价更高的贝尔巴托夫转会可能已经越来越小。
这一天，是我上班以来最失落的一天。
沈先生是因为儿子痴迷《角斗士》等网络游戏来电向本报求助的。
恐怖片我以前是很喜欢的，现在有点怕。
并且还可以告知用户在多少倍抗锯齿下，显卡性能表现会低于无抗锯齿情况下的10%，并提供截图比较。
美元贬值仅仅是应对危机的短期行为，美元的长期地位并未改变。
目前，政府的财政收入已经超过5万亿，有能力对弱势群体给予必要的支持，提供最低生活保障。
而花卉市场买气不如预期，花农纷纷告急。
后来，我上课再也不讲话了。”
对于我而言，这个被朋友们戏称为“missionimpossible”（不可能完成的任务）终于被完成了。
比起现在利润微薄的彩电行业，冰箱行业更有力可图。
年纪尚轻的泰勒・斯维弗特不仅是本届乡村音乐学院奖的提名选手，同时也是颁奖晚会的表演嘉宾，更是乡村乐的忠实歌迷。
男人越这样，她内心越惶惶不安，越要想方设法地用各种爱的方式圈住他，希望他回心转意。
通钢公司注册资本38.83亿元，其中，吉林省国资委持有46.64%的股权，建龙钢铁持有36.19%的股权，华融资产管理公司持有14.6%的股权，通钢集团的管理层持有2.57%的股权。
应该有大量的小说来代表，不能要求一部小说承载这样的问题。
80亿股权融资中，有40亿原计划通过发行A股募集，但等来的却是再次H股增发。
首期招标的4万部终端中包括3万部TD手机和1万部TD数据卡用于业务应用测试。
亨利，是穿梭在时间中的人，每一次突然来临的时空转移会把他带到过去、或是将来，短暂停留之后，迅速回到生命的主线。
用的是读者的语言，表达的是读者的看法，拥有和读者一样的幽默感。
问题在于，大学扩招一方面满足了越来越多的人上大学的梦想，另一方面对教育的质量以及社会整体需求的结构却缺乏足够的考虑或规划。
相反，如果他正在恋爱中，会表现热情，却没有耐性，有时甚至不懂得如何取悦异性。
张灵甫平素对父亲颇为孝顺，投身军旅后偶尔回家探亲，也曾与老父抵足而眠以示亲情，当时年少的他没有要公然违逆父亲的意思，不过他在外求学，对父亲自作主张为他说亲似乎并不心甘情愿。
□6月1日开始采购使用：阳江市、惠州市、云浮市。
思迈汽车咨询公司总监张豫向本报记者表示：“塔塔在中国的零部件工厂是生产塑料件的，这种厂家在江浙已经有很多，如果它只是做这一块的话，竞争力很难打开。”
据吴伟林兄弟的亲属麦女士说，出事之后，他们就很着急，吴氏兄弟的亲友有的租船到江中找，有的沿江开车搜寻。
在上海，没有了灵魂人物周恩来的中共中央，也实在难有作为。
他们说，真的很累，但也乐在其中。
我到我们学校开了一个没孩子的证明。
只可惜病魔夺走了亨特的生命，要不或许他的B计划还能帮助他再夺大师赛冠军。
对比参照的“温州模式”而言，合肥个人集资建房联盟在发起人威信、同合作者沟通和制度构建的细节上明显存在不足，一位合作者告诉记者：“想加入心不安，不加入怕后悔。”
国际服务外包需要大量软件工程师和英语等外语人才，我国这方面禀赋条件与某些发展中国家比较相对不足。
张伟的话代表了很大一群人的心态。
记：在本报征集的1024条意见和建议里，有接近一半是关注看病问题的。
去年国内几家P2P网络公司因严重的信息安全监管能力的缺乏而被管理者叫停。
记者：喜欢小孩子吗？
虽然出口会由于面临出口退税调整、反倾销反补贴的投诉等多重压力而逐渐减少，但国外市场需求的刚性及产能释放的滞后性，会使出口仍然可以消化国内多余的产能，特别是随着落后产能淘汰力度的不断加大，我们预计2008年供需改善将支撑行业的景气。
你计划什么时候退役？
中信集团子公司中信国金（0183.
球员是格里格拉，然后是马尔基西奥，后者会是新赛季的最大发现。”
同时，收购上述资产还有利于增加公司产品品种，发挥协同效应，建设国际先进、品牌知名、以精品板材为特色的综合钢铁基地，并有利于大幅减少关联交易。
记者：以后还打算研究做更高级的病毒吗？
介绍人说他人挺好的，长得也不错，就是工作不太好。
2002年佛罗伦萨因为破产降入丙2，但当时佛罗伦萨很快找到了实力雄厚的后盾，紫百合的告别只是暂时的，但现在帕尔马的降级，却让人看到了一个时代终结的影子。
“当时我们感到对民营企业发展的动态情况还是不够了解，”欧阳晓明回忆说，“工商联要为企业提供服务，需要对民营企业的实际情况有清楚的认识，于是我们启动了这项调研。”
在都江堰的大批军车、救护车、民用车辆、机械设备等救灾物资，开始沿着这条生命通道源源不断地运向灾区。
心理学专家表示，如果想避免“空巢危机”的发生，女性必须改变一些观念，不只是仅把自己定位为一个母亲，同时还是妻子、女儿、别人的朋友、职业女性等等，拥有多重的社会角色。
当月28日，她住进了临近的镇卫生院待产。
休斯在2004-05赛季曾经是联盟的抢断王，他也正是凭借当年的出色表现赢得了这份合约。
，“那天你们的愤怒是应该的，只有那些还在骂申花的人才是真正爱申花的球迷，你们以后可以继续骂。”
本周是6124点跌下来第20周，考虑到其中有春节前的短周，所以也可理解成第19周，这样时间窗将落在3月10日起的一周。
这究竟是一个什么洞穴？
他说：“可以说那一代的经理们从思想上根本没有改变，他们继续以前的老做法。”
这下终于可以踏实了。
一般每个法院都会与几个房产评估机构保持这种业务联系，让当事人在这几家评估机构中选择，这个费用收取也是要看房价的，但至少都会在2000元以上，房价越高，评估费用越贵。
当时，他从前线召回志愿军副司令邓华、参谋长解方及4个主力军的首长，有38军政委刘西元，39军军长吴信泉、40军军长温玉成、42军军长吴瑞林。
如今不少家庭都向外面的公司订购饮用水或牛奶等日常饮品，定时由工人送货上门。
他们对只收了每个入学孩子50％捐资助学费――1．75万元的巴蜀小学表示理解：“如果鲁能巴蜀小学是公办的，那巴蜀小学是傻子呀？
600418江淮汽车董事会同意聘任严刚先生、佘才荣先生为公司副总经理。
“这是中国商业上迄今为止最为张扬和极端的公司内部争斗。”
四处探询了老记忆，但绝大多数人的回应，几乎都只是一径地摇头摆手，然后推说年代久远，都已经不复记得这些的了：“你怎么还来问这些的呢？
但到目前为止，还没有明确提出没有保护效应。
在20兵团的作战中，67军防守方向是美军攻击重点，战斗很艰苦，敌我双方伤亡都很大，杨成武将军曾在回忆录中写到，他曾经对其他指挥员发问：“敌人伤亡这么大，怎么攻势还这么猛？”
哈尔滨天马投资公司业务经理王才：喂，您好。
多姆德的上述言论似乎正是听证议题的有力佐证。
雅米奥库斯基说：“我们所有的期望都已实现。
“你应该早点结婚要个孩子，日子会过得很快，男人嘛，结了婚有了孩子就不一样，知道吗？
B：腾讯一直在推出新的服务，比如电子商务、搜索等，这么多服务的推出，会不会影响它的精髓？
其中，反伊战联盟的主体也是中俄，印日欧起辅助作用，甚至只要不支持美国，就是一种反伊战的战略表现。
因为攻击者掌握很多的资源，也没有规则的约束，想怎么做就怎么做，咱们在解决网络安全事件的时候和另外一个部门协调的时候需要红头文件，需要和他协作，你作为防御者和攻击者对等，在时间上就没有它快，因为响应最关键的点是在黄金时间，如果错过这个时间的话，很多补救措施的点就稍纵即逝，很多部门做自己应急预案的时候，会做结合其他部门的协调预案，协调预案主要是分清各部门的职责，各部门在应急响应的时候采取什么样的措施，尽量把我们的管理边界划清楚，把管理速度提高到合理化的程度，大家在网络安全事件响应的过程中，要和更多的相关部门建立更多的合作机制，把边界划清楚，对快速响应是非常有帮助的。
高永军：简单点说，膜结构就如同一张大伞，为鸟巢遮风挡雨，同时膜结构还将过滤掉紫外线，弱化钢结构阴影，甚至具备吸声作用。
一贯以其稳健的投资回报率吸引着各类机构投资者，而个人投资者进入债券市场最常见的形式为购买国债。
因为他热爱自由解放，喜赶热闹，无论有集会，都愿意参加，并且爱听青年们热心的辩论，虽然他是听不懂。”
摩根大通警告称,未来恐怕还将有更多负面消息传出,不仅是金融公司蒙受损失,银行、券商、抵押贷款机构和保险商都将直接遭遇风暴的冲击。
而中上层社会家庭的小女孩则花更多的时间看书。
一些杂志编辑则抱怨说，他们所能做的只是发布规定而已。
因为销售环境和主体的差异，A.
在面临着PPG广告攻势时，有传统服装行业背景的BONO、雅戈尔并没有与PPG在广告投放上进行PK。
地方各级人民政府及有关部门需要村级组织协助开展工作的，要提供必要的工作经费，严禁将部门或单位经费的缺口转嫁给村级组织。
阿森纳第65分钟换人，迪亚比换下了伤愈后表现不错的埃布。
除此之外，中美战略经济对话机制本身的功能定位及其发展，更值得重视。
房贷险的保险责任包含还贷保险责任和财产损失保险责任，而矛盾的焦点集中于财产损失这块。
江田说,除了传统的MMORPG(大型多人在线角色扮演游戏),音乐网游、体育竞技网游、虚拟社区等都在快速发展,而且在游戏内容中将知名小说、影视元素的加入,在运营模式上收费与免费模式的多元化,都使得新公司在操作上有了更多的选择。
有了它的保障，旅游者一旦发生意外事故或者由于不谙当地习俗法规引起了法律纠纷，只要拨打电话，就会获得无偿的救助。
俄罗斯错失了利用高油价实现国家政治经济现代化的黄金机会。
百特全球的销售额在第二季度小幅回落2%，为31亿美元，去除汇率影响，全球销售额实际增长8%。
尽管本泽马是皇马此战的制胜功臣，但目前足坛史上身价最昂贵的C罗仍然是全场的焦点。
如果是，就要马上离场。
我男朋友的前两任女友都在分手很久后还会偶尔找他。
回答问题时，家长要分辨孩子提问的动机，理解他提问的意义，再有针对作答。
⑦《宋会要》食货70之40。
瑞金医院心脏科专家、门诊办公室主任吕安康博士提醒，春运期间，人多喧嚣，患有高血压、心脏病等心脑血管疾病的患者，出行尤其要留心。
考虑到物品较重，他们在当地雇用了8匹毛驴驮运。
现在贪官中流行着一种自我辩护，说钱是人家赠送的，并不要求回报，司法机关也没查出存在对应的权钱交易，于是法庭就顺水推舟不将其认定为行贿、受贿。
负责制定家用基站标准的3GPPFemtoForum，在采用大量不同于传统宏基站的创新技术后，使得标准化工作有了重要发展。
相反，更多的绿地投资正在随着整体战略布局的展开而深入。
因为，废弃高考、实行推荐上大学，原先都是毛主席决定的，而当时“两个凡是”的旗帜还在高高飘扬，说这种话无疑是“冒天下之大不韪”。
7月，单位进行人事改革，按年龄进行一刀切。
中国男队的首场比赛将于2月17日15:30在重庆奥体中心体育场打响，对手是韩国；女队的首场比赛时间是2月18日19:30，地点是永川体育中心体育场，对手也是韩国。
18）如果你的车行使在野外没油了怎么办？
更甚者，也许在某种感情上婆婆已把我当“敌人”？
考察小组考察发现，最近2～3年以来，进入广州的外来物种明显增多，例如“断节莎草”，原来只见于中国台湾地区和世界热带地区的，此次在广州也有发现。
所以他提供的更重要的是安全的归属感，使我们大社区环境给人一种家的定义。
在中国平安绕道入股慈铭体检前，慈铭体检曾和中国人寿有过相当长时间的谈判，双方虽朗有情妾有意，但无奈止步于相关机构的审批程序。
由于继海和李玮峰不能上，杜伊排出了张耀坤、徐云龙的全新中卫组合，这是张徐二人的第一次配合，恐怕也是最后一次。
三星蓝调i8在继承了蓝调i系列强大多媒体功能的同时，更配备了2.7英寸LCD，最大化了照片浏览和视频播放的效果，令用户获得更加畅快的娱乐体验。
这一点投资者也要有所防范。
目的在于不仅对跨部门互动进行优化，而且还要加强与那些对我们的成功运作感兴趣的公司之间的联系。
轻快、优美的动作使人们惊呆，眼睛一眨之后，仿佛从难以置信的梦境中醒来，才爆发出一阵雷鸣般的掌声、欢呼声。
但现实生活中，一些父母在“金钱”方面的教育，往往容易走入两个误区：其一是对孩子在用钱方面过分放松、纵容，导致孩子大手大脚，花钱无节制；其二是过分地强调节约，让孩子变得不舍得花钱，不会花钱，甚至害怕花钱。
男生在对话结尾处提到：So,basically,it’sachoice.
邢道钦说服自己的理由，是出于企业当前面临的挑战??行业市场正在萎缩，技术更新越来越快，彩虹集团这家国内最大的显像管制造企业，该如何持续做强，并且完成自身的转型？
德仪另一个重要客户：爱立信(ERIC)也开始奉行多供应商策略。
出版社编辑石映照常常感觉到幸福。
曾某为贾先生出具承诺书是曾某的真实意思表示，且不违反法律、法规的强制性规定，应认定有效，由此发生的权利义务应受法律保护。
平日，熊某和妻子杨某成天忙于生意，涛涛总是睡醒后自己起床，他怎么玩跟谁玩，他们根本顾不上。
百晓生：这两个卫士的获得，有什么经验可以传授给我们普通玩家吗？
那么，我们人民币升值有没有好处呢？
当的赛进行到第51分钟时，丹尼尔森在禁区前和队友进行了一次配合，姜坤将球断下后和队友配合失误，队友没有将球解围，丹尼尔森快速插上捡漏起脚推射破门，场上比分变为1比1。
考试是抽查所学知识、检查自学者知识掌握程度的一种重要手段，是对自学者所具备知识能力的一种证明方式，应以积极、主动的态度来看待和迎接考试。
围棋需要打“天下”，其意义正在于此。
Weisshappel)的女副手斯泰格(SuzetteSteiger)：“我需要数字手机，今年就要。”
而事实上现在已经发生了中西方的交流断层，彼此指责对方是错误的，我们不是在经历一场危机吗？
现在的她在别人眼里是过得很幸福的那一种，(包括在我没有了解她的情况之前，也是这样的认识)家里有4室2厅的大房子。
一是社会日益多样化的保险需求和保险业有效服务能力不足之间的矛盾。
TIG:记得《苍天》最初亮相时，重点放在动作性上。
市场寻找细分市场，力夺隐形冠军。
50％、100％的利润，那就什么坏事都出来了。
按照沪上大多数银行房贷规则，老房贷客户(2007年3月18日以前按揭购房的市民)都从明年1月1日开始按照新的利率缴纳房款。
实际上，对于利率变化的周期性仅仅是异步于经济活动的周期性而言，现在显然是处在加息过程中，或者说是在利率上升的周期中。
是什么让一支球队，展现出了与国家整体足球环境和水平不相称的成熟与自信？
“地市级没有管理职能，只有销售职能，以此精简人员，压缩成本，给机构更多的费用。”
昨天下午，步出泰国驻槟领事馆后，李文意妈妈和颜秀全红颜知己刘美宣这一对坚毅的槟岛苦情花紧握双手相约好，要到泰国曼谷监狱走一趟，从当事人身上了解入狱真相。
袁中道发现朋友圈中，很有品位的人“韵士”，多是不很有钱的贫士，富有的朋友常常不是有品位的人。
可怜的藏原羚羊，在冰天雪地里奄奄一息……
在一个攻防来回之后，才有人发现倒在地上的李玮峰其实一直没有起来。
仇彦英：从宏观面上来说，下一段时间内，投资增长过快会成为调控重点，但会以结构性的调控措施为主，如资源税、进出口税的调整；因为CPI的加速上涨，使得加息等紧缩性货币政策成为调控流动性的手段。
产品也从最初单一的中高级车型“索纳塔”，延伸到主流中级车“伊兰特”、小型车“雅绅特”、SUV“途胜”，形成一个较完整的产品系列。
在“节流”的同时，罗马尼亚还努力在“开源”上下功夫。
“哗哗哗”的响起了一片掌声。
马方连续的晕招让刀客们毫无还手之力，只能任由宰割。
浙大网新的软件外包业务逐步发展壮大的同时也同样面临着快速增长的业务需求和规模瓶颈的矛盾。
环境变化了，你的人能不能跟着学习和改变，如果不能改变，你就不行了。
灾难发生，悲痛在所难免。
“第一个因涉嫌侵犯知识产权而可能被美国引渡的中国人”。
据公开数据显示：今年上半年，我国累计新增信贷已达7.37万亿，远超年初政府设定的全年新增贷款下限目标5万亿元。
王老师觉得，这些题目似乎想让学生在玩游戏中复习和巩固所学知识，出发点是好的,但实际效果不敢恭维。
假如一旦他具备了这技术，会不会直接拦截打击位于中国上空的美国军事侦测卫星？
2、1升以下车型与1.5升左右车型的政策优势丢失，细分市场趋于统一化，日系车可以以大排量压制微型车，微型车大型化后把市场也送到日系小型车面前，日系车小型车优势增强。
转基因作物未来的发展一方面要受到安全性的拷问，一方面还要接受苛刻的消费者的选择。
H&M的这一营销战略获得了成功：那便是为顾客提供廉价生产的时髦服装。
“究其原因，我觉得他们是太贪心，牛市当中看哪只股票都很好，频繁地换股，这样不仅没赚到多少钱，还把仅有的收益都交了税。”
她唱歌时，台下坐着众多好莱坞明星，像乔治・克鲁尼、布拉德・皮特、安吉丽娜・朱莉和马特・达蒙等。
百思买(BBY)下跌了3.8%，德意志银行将该股评级从“买进”调降至“持有”，理由是来自沃尔玛(WMT)的竞争加剧。
搜狐体育讯北京时间10月3日凌晨，欧冠小组赛第二轮比赛中，阿森纳客场挑战老牌劲旅布加勒斯特星，凭借下半场范佩西的进球，阿森纳客场1-0小胜对手，取得各条战线九场连胜。
所以，他们注定这样孤独而劳碌的用一个人的身体承受着两个人的快乐与伤悲，还有永远的孤独。
特别是外资保险公司带来的国际先进经验，将有助于整个保险业水平得到提升，最终将给消费者带来实惠。
正是在外管局的管制约束下，对于新兴市场中不可忽视的中国进行投资的要求，使得近日诸多国际股权基金大鳄百仕通、里昂证券、第一东方等纷纷在上海成立股权投资机构，欲吸收人民币资金进行投资，以摆脱此前外汇管制的束缚。
当比赛进入下半场，多纳多尼作派上卡萨诺以图改变中路进攻不利的局面之后，齐沃在与前罗马队队友的直接对话中仍旧坚挺，巴里男孩的6次传球失误中，齐沃截得3次。
这个不是控制与反控制，或是谁摆脱谁的控制，而是我们需要和父母这一辈的人共同完成【彻底断奶】这个步骤。
奥运后，林妙可平均两三个月就接一个片约。
当地的朋友劝大伯父留下，因为起义一旦爆发，哪儿都需要用人。
Sun同样也会深受其害。
可以说，这六句话组成了一个三角形，客户导向、鼓励冒险和结果导向是三个支点，而纪律严明、品质保证以及创造良好的工作环境则是三角形的三条边。
采访中，武维华却说自己不忙，面对记者有些诧异的眼神，他笑着说：“说自己忙会被认为是不会安排时间，所以再忙我也会咬紧牙关对别人说不忙。”
我现在已经适应了球队，适应了NBA的规则，我要开始帮助球队获胜了。”
“2007年美国互联网公司的平均营业利润率为12%，中国互联网公司则达到了35%。”
同时，中华见义勇为基金会和各地基金会成立十多年来，全国仍无一部统一的见义勇为法律、法规或条例，因此，各地只好根据自己的实际状况，出台有关奖励和保护见义勇为人员的地方性法规。
郝海东、范志毅、彭伟国、高峰、魏群、徐弘等人为代表的球员一同打造出了甲A黄金年代，夸张一点儿说，徐根宝的国奥帮撑起了中国足球职业联赛的半边天。
可在郑亮的童年记忆中，最有痕迹的竟然不是哥哥郑武替他出头打架的事。
“虽然还没有拿到剧本，但有这样的机会去深入了解和揣摩历史人物，在思想上是一场丰收。”
一汽海马汽车有限公司有关负责人表示，会开一般机床的技工很多，但他们更需要会开数控机床的技工，这样的人才海南很少。
艾伦沉吟了一会儿，空气里一阵沉默。
入围者的交通费用及住宿费用由组委会承担。
对于前者，最重大的机会主要还是创新类券商，尤其是可能IPO或借壳上市，并且折合后参股公司含创新类券商股份数为每股含0.15股以上。
另外处于对出租车这个车型的特殊考虑，车厢内部的人性化座舱设计也很实用，只是车价方面值得商讨，已和主流B级车持平。
有球的时候我们不能浪费时间，必须要快，这其实是我一贯的风格，也就是国奥队的那种踢法。”
夏季，天气炎热，宝宝肢体裸露，出汗又多，而汗呈酸性，含有多种代谢废物，不仅对皮肤有化学刺激，而且诱引蚊虫、蝇类及其它虫类的侵害；汗液，还有利于多种病原微生物的生长繁殖，如链球菌、葡萄球菌、霉菌的生长，产生相应的疾病。
操作上，前期已提示小心大盘补缺的风险，短期内大盘有望试探3000点整数关口的支撑。
江冶内部人士对此有些无奈，“不过，即便宝钢控股了新钢，江冶也不会完全退出的，只会从第一大股东的位子上退下来，成为第二大股东。”
这位世界上身价最高的守门员曾是百事可乐的代言人之一。
我们当时没钱，校方不仅提供全额奖学金,还配发一台专用的钢琴，而且师从著名钢琴大师、院长格拉夫曼。
实质上房价在出现回落以后就已经“死”了，现在房价的上升可以用‘诈尸’来形容，房地产这个‘僵尸’迟早要变得粉碎的。”
就三个要求，身体好，性格好，作风好。
你最伤痛的事是什么？
去他爷爷的破评教！！！！
从此QQ里有了对方的名字，聊天纪录的页数也在飞快的增长。
晚上8时40分许，陈坚被成功救出，可过了半小时，陈坚在被送下山的路上，任凭记者和救援人员呼喊他，“陈坚，陈坚，醒醒”可陈坚再也没有了反应，旁边的救援的一个上尉二话没说伏下身就人工呼吸、胸外心脏按压，可一切都无济于事。
所以，郭士强要反思，但不应该只有他一个人反思，其他人好像没事人似的。
3月13日，大盘跌破4000点。
这是潘老师经常对司玉洁说的一句话。
沪深300指数下跌28.99%，深证成指下跌24.84%。
当然，漫漫旅途，如果带着既可以娱乐，又可以随时处理公务的笔记本电脑，那就更是锦上添花的事情了。
张德培、阿加西等网坛名将均得益于此。
在游戏中，玩家可以通过世界频道，附近频道，家族频道，密聊频道，师傅频道，城市频道进行交流。
那些进行对外战争的总统，毫无例外都身体安康得很。
本泽马：6分打出了几次不错的球。
首局，双方多次展开对攻战，古健杰/陈文宏借助着年轻的冲劲频频利用后场扣杀得分，而埃里克森/伦加德汉森则凭借着丰富的大赛经验多次使比赛陷入僵局。
在飞翔着的易建联眼里，世界就在脚下。
第四节比赛的时候，阿联在篮底频频给对手内线造成威胁，他不再选择中远距离出手，而是强打篮底，数次造成对手的犯规。
所以他表示一定要闹个明白。
在得知详情后，巡警在搀扶受伤男子的那名男子的带领下，赶赴男子在前关社区西侧的出租房内，但此时，男子所称的“对象”已不在现场。
在新闻发布会上，弗亚切奇却显得极为低调，对待十几个问题，几乎翻来覆去都是同一个论调：这是球队的胜利。
最终他们只排在自由滑第四，总分(163.43分)也掉到了第四位。
在与印度官员的会面中，保尔森对这一协议大加赞赏，并极力劝说印方克服国内阻力，继续推动相关进程。
通用汽车、耐克、索爱等。
这样一来，完全给年轻的枪手们留足了空间，因此说桑德兰失败则是不可避免的了。
河南财经学院彩票研究所所长冯百鸣持支持态度。
我和前任女友是在大学里认识的。
天门市第一人民医院医生介绍，魏文华送至医院时，瞳孔放大，呼吸已经停止。
2005年年中出现的挂京J牌照车中，奥迪A6L、帕萨特、君威、蒙迪欧等中高档车比例明显上升，而以小排量为主的低档车的比例明显下降。
弄不好我就跟海子一样有境界了。
因为2008年有着不同一般的意义，所以赵本山格外重视今年春晚的小品。
在这些奖赏之下，果然有不少造假者被捉拿，有效地起到打假的作用。
从理论上讲，消费者信心指数是反映消费者信心强弱的指标，是综合反映并量化消费者对当前经济形势评价和经济前景、收入水平、收入预期以及消费心理状态的主观感受，预测经济走势和消费趋向的一个先行指标。
“起初也满足于打联赛，后来觉得拿到国籍可以出场两次，而真正拿到了，还可以打国际比赛。”
我想，到时候中国一定能拿很多金牌。”
从大学教授一面来说，要敢说话，但更要说负责任的话。
这是国内运营商针对通信业务中各种老大难问题率先提出的一揽子解决方案。
数学仅用了十个阿拉伯数字和若干符号就造出了一个无限的、真的世界；音乐是用五条线和一些蝌蚪状音符就造出了一个无限的、美的世界。
马洪的职务要比朱?基高许多，在工作上，马洪是他的上级，马洪对他十分赏识。
11月16日，厦门市社会保障性住房建设与管理办公室(简称厦门市保障住房办)成立。
北京师范大学法律系录取。
后来毛泽东又几次来找她，贺子珍才知道他对自己有心了。
各级司法机关和行政执法部门抓住重点问题，扭住关键环节，拓宽投诉举报渠道，强化办案手段，突破了一批性质恶劣、情节严重、涉案范围广、影响面大的案件，严惩了一批腐败分子。
第三十条任何单位和个人不得瞒报、谎报、迟报、漏报动物疫情，不得授意他人瞒报、谎报、迟报动物疫情，不得阻碍他人报告动物疫情。
连日来，为了接电话，水厂24小时派员值班。”
一个月后，依旧没有丝毫的迹象表明孟帆的出轨。
在25个被调查的孩子中，有2人每天都背着所有书上学。
艳照门的起因，众说纷纭。
除非现在科比和nike的关系很差，然后李宁又通过NBA找到Kobe，开出超有诱惑力的大广告单子，而且是李宁所负担得起的，同时还要考虑到李宁和奥尼尔同时有合作关系的问题，李宁还得摆平这种事情大洋彼案的人际关系，简直是难上加难。
关键时刻，罗马后卫梅克斯在3分钟内连续吃到两张黄牌，尤其第二张因为背后踢倒克雷斯波得到的黄牌，显得有些过于严厉。
琼瑶评价：如果没有秦岚，这部戏一定会大大失色。
从小草棚一直扩大到大型牧场，这就是牧场主的奋斗目标！
刘长进说，今天他们两百壮士还将面临更严峻考验：要运输9米杆经过一道长达两公里的陡峭山坡（本报记者将全程跟随他们完成这一任务）。
事后打听，女孩名叫玲，也和表妹是同一村子里的。
在任何一户村民家的院子里都能看到这样的景象：屋顶上的瓦片被风揭走，掉在地上摔得粉碎，屋顶上到处是大小不等的破洞。
陈郁和刘磊的相识纯属偶然。
相传天上的织女与人间的牛郎互相爱慕，结为夫妻，后来却被王母娘娘拆散，二人化成牛郎星、织女星，分隔在天河两岸，每年农历七月初七才能在天河上的鹊桥相会一次。
WM股价下跌了9.7%。
预计本周B股虽会维持震荡盘整，但跌幅不大。
一方面要借鉴境外市场经验教训，吸引成长型创业企业充分利用创业板市场；又要考虑国内诚信法制建设环境、市场约束机制的现状，设计合适的发行监管制度。
当时，柜台角落有一根台球杆，蒋万春情急之下，伸手去拿那根台球杆。
DFIL执行董事表示，已经获得广泛认同的COSUN品牌和侨兴通讯广泛的分销网络是这一收购交易中最吸引该公司的因素。
按照豪贝尔的说法，这是一种高技术医学。
杨紫琼与梁洛施拍西片后成好友，前晚问熙蕾知道梁洛施会做她师妹吗？
俞灏明：我这个角色没有太多很华丽的台词或者会令人深刻的台词，但是我觉得这个角色对台词的风格有点不温不火，说出来会让女生很感动的一些话，是那种很发自内心说出来的话。
例如，中国队一旦抽到相对较弱的球队，考虑到如果需要召回海外球员，可以利用今年10月份国际足联的两个比赛日??10月13日和17日??进行比赛，只要对方不反对即可。
如果病人情况良好，进行骨髓移植，可至少也需要50万元。
就算我不干了，也肯定不会参加这次竞选，觉得参不参加竞选已经没有什么意义了。”
③近代中国的基本特点和基本国情，是经济、政治和社会发展的极端不平衡。
从小指开始，用四个手指尖依次按摩。
核心提示：月工作量提高员工完不成任务倒扣工资，深圳百余名按摩小妹集体停工。
据今年上半年一份《中国乘用车自主品牌生存现状报告及规划建议》，我国自主品牌企业还很脆弱。
和目前发行量较高的《男人志WO》和《爱美丽ME》一样，它们都不同于很多传统翻版于平面媒体的电子杂志，而是充分调动网络的技术手段。
在奥成文的眼里，一家基金公司的核心竞争力主要包括：稳健的投资风格和良好的投资结果；给客户提供长期的、持久的回报。
有些品种如果你吃得准，对这个公司了解比较透彻，可以长期持有，作为长期投资者，把大盘阶段性的波动忽略掉，这一点是可以的。
集现代防空反导、对海对岸和对水下攻击等多种作战能力于一身的新一代舰炮武器系统，仍是现代海战场的“宠儿”。
在今年愚人节前，美国著名的“骗局博物馆”网站就评选出了世界媒体在愚人节制造的十大骗局。
房地产专家韩世同表示，广州上班一族到花都买房常住并不现实，成本高、交通时间长，所以这批小户型单位的推出并不能满足广州大部分自住购房者的居住需求。
这和去年初，QFII持续增持以中信证券为代表的券商股，以大秦铁路为代表的交通运输股票，以及厦门钨业为代表的有色金属股票的作为形成较大反差。
随即各大网站预测比赛结果时更加看好曼联，《天空体育》称曼联本赛季联赛输了3场，都是因为鲁尼都没有参与。
在同学的眼中，你是活力四射的“名主播”，还是深藏不露的高手，又或者，你扎进人堆里就不会被人认出？
两年前，莱登以不大的资金量买入了巴克莱发行的一只交易所交易基金(ETF)iSharesAustria(EWO)。
那是针对国与国之间有关民航空域使用的规定，上海到香港之间开设经由台海上空的航线根本就是中国领空之内的事情，台湾当局要到国际民航组织去闹，本身就是分裂阴谋的一部分，想把“台独”势力心理中的“国界线”变成一条真实存在的线，再以此为根据到国际上去闹事，硬说大陆要改变台海现状，既为民进党选举在岛内制造悲情，又在国际上混淆视听。
卓冰迟到了，她脸蛋漂亮，只是身材微微走形，告诉了我一个关于她和林辰的故事，当时的故事里还有另外一个女孩子，而卓冰，当年处的位置竟是我现在的位置。
对付成人痘，内在调养必不可少，并且是重点，但是相应的日常皮肤护理也不能忽视。
招牌式的过人，招牌式的长途奔袭，在欧洲杯上请尽情欣赏亨利的绝唱吧！
我前面坐着一个要考北大的女生，她一天一天的坐着不动，真是这个自习室最用功的人了。
如何既反通胀又能促进经济稳定增长，将是印度政府近期所面临的重要课题。
比如迈巴赫50年前不属于这个范畴里面，但是现在已经融入到这个范畴里了，还有布加迪，奥迪品牌，近几年是有意识做很多努力，希望进入这个顶级豪华车市场。
而且除了大家在这里看到的一些奖项之外。
付强：我们现在已经有超过60个网点在销售，签约的数字已经接近一百家了，我们年底签约经销商要达到110家，进入到销售运营阶段的经销商，我们要争取达到80家这样一个水平。
认沽在“十一”前大幅震荡后，现十字星休整，虽为下跌十字星，但均未创新低。
在接受独家采访时，莎伦不仅曝光了“私生子”杰克不肯披露的大量秘闻，并表示对前男友的“肯尼迪血统”深信不疑，力挺他接受DNA检测。
从1919年到1920年，全国有1600-2000多人赴法勤工俭学。
此外，提供的服务还包括税务规划、房地产等一系列。
剧中，优势敌军和穷凶极恶的特务张开大网，守株待兔。
而在官方的统计中，去年利润增长超过50%的工业行业只有4家，医药跻身其中。
对，这才叫在材料主旨的统帅下的自选角度，这和脱离材料主旨而写“珍惜”是完全不同的。
罪行五：既希望你像父兄一样宠爱我包容我，又希望你像弟弟或者孩子一样听我的话，可没想到你不是超人。
换言之，这个征信系统只从银行、电信部门等单位采集资料，而不会去核实这个人为何不按时缴费，银行等部门什么时候把客户记录在案了，也不会提醒一下。
曼联以11次夺得足总杯冠军为首，阿仙纳为10次，托登汉热刺8度折桂。
举例而言，大家觉得股市有泡沫很奇怪吗？
第一，国家成立了以吴仪副总理为组长的全国产品质量和食品安全工作领导小组，在整顿中领导各部门开展活动，在整顿后成为负责协调全国抓产品质量和食品安全的领导机关。
昨天在赛后的采访中，姚明自己也谈到突然的转型对自己很困难，并需要更多的时间来适应。
我觉得作为球员无论是球场上、还是球场下这种交流是非常重要的。
总而言之，百度Hi可以增加其各大产品之间的协同效应，即使只有百度内部的用户使用，也足够产生巨大的用户价值，它也是弥补百度的短板的一个措施，百度本身是搜索服务，搜索是一个工具性的服务，无法沉淀用户，用IM这种即时沟通的工具加强社区产品体系，是其战略的必然选择。
由于有很多中东和北非国家装备了大量米格系列的战机。
两国商贸合作将对航线开发有重要的影响。”
不断缩小的捐赠要跟上大学臃肿而僵化的开销是不可能的，这位经理总结道“他们彻底完了。”
2007年1月9日，从广州回来，工作人员到机场去接他。
印象最深刻的是中科院遗传所吴乃虎教授的话：“我已经60多岁了，但只要研究生院需要，我愿意死在这讲台上。”
研究人员在最新一期《动物认知》杂志发表报告称：“研究结果表明，虽然生物之间差异很大，如4500万年前就已经分化的灵长类和鱼类，它们在区分较小的数量时仍然拥有同样的能力。”
温柔的女人也不会拿自己的老公和别人的老公比较，灭老公的锐气。
相比欧美院校高昂的留学费用，亚洲院校相对较低的留学价格吸引了不少留学生，4年生活费、学费本科生约在18万元人民币以内，亚洲院校较为宽松的入学条件也是吸引生源的一大优势。
所以，同时学习两种语言到底会不会互相干扰？
济南时报：随着郑智的租借，中国球迷开始关注查尔顿竞技俱乐部，关注山谷球场。
李世明认为读书很有用，但是自己读不下去。
一年有8700个小时，如果每天比别人少睡三小时，吃喝少用一个半小时，一年就节约出来一千多小时。
5月20日下午，中共中央政治局常委、国务院总理、国务院抗震救灾总指挥部总指挥温家宝主持召开总指挥部第11次会议，研究受灾群众生活安排、防范次生灾害等工作。
城市家庭中，除孩子外其他家庭成员一般都有固定收入，抵抗风险能力比较强。
他强调：“我们这些人尽管收入都不高，经济上都不很宽裕，但我们都有爱心，都想做些慈善事，做些对困难群体有帮助的事，是爱心将我们集合到了这个无名精英QQ群下。”
试想上帝的爱若带有一丁点条件，那么不合条件的生命将被从宇宙中排除。
问：您对参加2008年高考的考生和家长有什么建议？
在ST长运完成定向增发后，原ST长运的股东持有新ST长运股权比例为3.55%，原西南证券股东持有新ST长运的股权比例为96.45%。
贺强表示，目前，我国上百亿资金追逐一只股票发行的现状非常不正常，也浪费了资金。
在那个倒三角形的底部，开始形成了一个巨大的超低价手机市场。
小姐说，你不给就算了，这事情我们经理也难得解决，我们打110报警，叫警察来解决问题。
常规赛和季后赛是属于两种档次的比赛，这个有很多历史可以见证，不是说常规赛得第一，季后赛就可以稳拿冠军，小牛的提早出局就是个写照。
该负责人表示，公司对九江大桥的所有权是通过收购所得，至于这个项目为何得以收费这么长时间，他们也不清楚。
20年前，亚洲四小龙的说法提出时，很多西方人知道这是一组亚洲国家，正在处于经济腾飞的阶段，但不知到底是指哪些国家。
另外一种是近义辨析，比如：fare,fee,tuition,expense。
在高度发达的网络社会，技术的高度发达使地球村的概念梦想成真。
欢迎大家到东北五校来。
搜狐体育讯大卫-贝克汉姆(贝克汉姆新闻,贝克汉姆说吧)毫无疑问是当今足坛最具吸引力的名字之一，他在球场内外的亮相都是全世界球迷关注的焦点，5月2日是贝克汉姆的生日，而当我们回望31岁的贝克汉姆与32岁的贝克汉姆有何不同之际，赫然发现这位足球场上的‘万人迷’在这一年间经历了太多的事情，下面就请您跟随我们的步伐来回忆“贝克汉姆的这一年”。
“微软不再感兴趣于收购雅虎，我们正在商讨其他选择，”他说，“我们绝对需要了解他们的提议，他们也的确对雅虎感兴趣，但我们需要了解更多。”
以门第论人，愈演愈烈，于高门大户中又分出旧族门户与新出门户。
对于陈水扁的这一要求，台北地方法院已经驳回。
业余时间，同学们一起出去的时候也会叫上施晨光。
“今年政府设定的4．8％通货膨胀目标比较难以实现，如果能够控制在6％以内就算比较成功。”
“我们当年在创办《今天》的时候就有一篇文章叫做《醒来吧刘心武》，对当时的所谓伤痕文学已经非常不满。
把通信企业进一步做好做大做强，为促进我国经济社会的和谐发展，作出新的更大的贡献。
本报讯（记者杨?）27投17中，三分球5投2中，罚球14罚11中，一个人砍下47分并有4个篮板及4次助攻，失误只有1次，这就是麦迪昨天交出的骄人数据。
统计口径上是否有偏差？
第91分钟，迪亚纳突破造成皮尔洛犯规，巴勒莫获得禁区右侧任意球机会，米科利大力抽射近角，卡拉奇判断稍慢扑到了球仍难以阻止皮球入网，2-1，巴勒莫成功逆转，教练席上的安切洛蒂看得目瞪口呆，但败局已无可挽回。
以及经济景气背景下的能源资源类企业，主要是煤炭、电力、有色等行业。
美国媒体甚至猜测，中国鸡肉如果未被处理可能成为禽流感的源头，美国公共健康机构担心可能会引发流行病的爆发。
从二季度的经营数据看，以中航、中船、中核为代表的军工集团在民品效益都明显好转。
“陈先生自得知我的病情起，就一直没有中断对我的资助。
除了这些"内部争端"，国际社会同德黑兰的权力拥有者之间也存在着诸多问题：伊朗将继续推动争议不断的核计划，伊朗会继续支持哈马斯和真主党，伊朗也会继续插手伊拉克和阿富汗。
行内普遍认为，一旦进入“白名单”，获得互联网视频牌照只是时间问题。
38、慢性肠炎：鸡蛋清1只，白酒半两，混合，每晚睡前服。
通过建立覆盖全民的医保体系,可以有效减少群众看病负担,同时医保也可以更好地监督医院的医疗行为。
但是，直到今天国安队结束了在香河的5天封闭训练之后，这位马其顿外援仍然不见踪影。
在3时30分时刻，落水的68岁老人刘小冲被人救起，并及时送往医院抢救。
录取时间为7月8日―7月9日上午。
总的来讲，中国在改革跟发展过程当中的问题，必须用以市场为导向，完善市场的方式以及参与国际化的方式来解决，这是改革开放的内涵。
打斗中，两人更加愤怒，索性将电视机、家具、门窗玻璃砸碎，刘刚父母、亲属赶到后劝开两人。
他说：“我姐姐已经决定在4月5日返回沙巴，并决定在那期间慢慢安排两个女儿回沙巴，并在一切安排妥当后，再在沙巴开设一件电话店，同时她也决定回到沙巴后才跟同居男友提出分手。”
1301年，随同海都与元朝军队大战于帖坚古山（阿尔泰山与扎卜哈河之间），笃哇中矢受伤，海都亦受伤致死，他的势力从而大大削弱。
没承想，瓢泼大雨转眼又淋了下来，为了不让下一个活动地点的球迷久等，他只好依依不舍地离开了。
而据记者调查，在二手房市场上，买到合适的房子，一般要花两三个月时间。
显然，徐工已经不能接受凯雷当年入股的价格。
十几轮过后，李佳的两个朋友和三名女服务员分别输得只剩下内衣和内裤。
二十年前的朱健华屡破跳高世界纪录，但奥运会却只获得铜牌。
ㄑ???木褪茄诟钦嬲?募苹??
这真是辆城管执法车吗？
不论星级高低，房价基本将是平时房价的十倍。
“话不多，人挺好。”
然而，由于6000多万印度人仍然生活在贫穷之中，孟买的贫民区在全国更是屈指可数，穆凯什花巨资打造价值5亿英镑的奢侈“摩天宫”，显然在印度社会中引起了剧烈的争议。
现在还不知道最后要去哪里打联赛，但大家都在积极训练准备着。
根据业内人士提供的信息，经核对工信部网站备案系统，记者发现“创新工场”已启用的域名有chuangxin.
同时在安全性方面，该机也有不错表现。
本次苏迪曼杯，中国羽毛球队可谓精英尽出，很多项目占据着世界排名前三位。
八月二十一日至三十一日团中央召开全国农村青年工作会议。
但前几集我怎么也转不过这个弯，都想打退堂鼓了。”
如果朱广沪不来到武汉指教，或许这场比赛的看点不会如此之多。
苏芒惊讶的睁大双眼，“这下更紧张了，谢谢你的夸奖。
“老队员的‘传帮带’对于年轻队员的成长能够起到比较明显的作用，尤其是在心理层面上。”
可以配合点心、菜肴做成各种美食，还可以炒熟后碾碎放盐，放在早餐的粥里也很好吃。
刘光东：上海曾在新江湾城土地的出让方式上尝试过“暗标”，其产生的背景或者说直接成因是应对上海土地一级市场屡屡出现“高地价”的非理性状况。
9月3日上午，当医护人员们告诉他，他的父亲已经醒了。
孙悦先是助攻李晓旭得分，接着连罚带扣连得4分，帮助中国队将比分扳成12平。
“现在这些球员都比以往有了很大提高，无论是身体对抗还是技战术水平，或者是对比赛的理解上，尤其是陈楠、苗立杰、卞兰、宋晓云进步最快。”
大众汽车公司甚至展示全套环保系列车型，成为汽车行业中生态保护的先行者。
他加入玛莎拉蒂，不仅仅是得到一份工作，也是有很多个人的感情在里面。
有些高校领导，还没有把教学工作真正重视起来，他们更关注学校上规模、上层次、上学位点和重点学科等。
这位负责人告诉记者，目前坐落在一些新兴中高档楼盘里的名校分校都是这几年才建立起来的，建校初期的两三个班和近几年的极度扩张期的二十三四个班之间存在着巨大的招生人数差异，致使今年开始普遍面临上述学校的招生缩水问题。
（当然你中国要统一，美国也不会随便同意，这是一个道理，更深的问题在此不做讨论。
“5?30”后的股市暴跌，正在于信心的突然变化。
基本工资是由学历、职称、工龄、岗位决定的。
而他那句“我从没想过去洛杉矶。”
“子弹就在‘总统’身上”，枪击案当天新闻发布会现场，时任陈吕竞选总部执行总干事邱义仁的那一抹神秘微笑，不仅使“两颗子弹”成为2004年度舆论之谜，也使年度舆论推手??自创“割喉战”的邱义仁浮出水面，而所有的人从此领教了地下电台这种舆论形式的厉害。
可以说，市场经济自身有其不可避免的局限性，单纯的市场调节并不能实现资源的合理配置，面对中国转型时期的不规范的市场，行政手段是解决市场问题不可或缺的手段。
于是，这位消费者把所有不满发泄到小型车的倡导者??日本丰田汽车身上。
据此，有人认为应该维持现有的外汇体制；有人认为鱼和熊掌不可兼得，为了治理通胀，可以选择升值。
我不知是模仿起了作用，还是榜样的力量驱使，我的成绩在他的影响下有了一定的提高。
该校的录取分547分，而他的高考成绩555分，被顺利录取。
而如今，美洲杯赛场成为两人的第三回合较量。
滨湖新区是孙金龙上任后力推的一项城市建设，意图把它打造成安徽的浦东。
在知根知底的情况下，防守就显得尤其重要。
数据：场均21.9分，5.2篮板，5.8助攻，1.1抢断，0.5盖帽，命中率42.5%，罚球命中率68.7%。
但是，需要强调的是，基金是一个适合中长期投资的工具，对于承担社保基金、企业年金的管理，倒是一个十分恰当的角色。
很多人赛后都像逃一样快速离开了昆明，但是郑智留了下来，赛后他和自己的父母一起吃饭，杜震宇和自己的家长也在，回忆起赛前最后一天的训练(对别人是这样，但对郑智，是在昆明的第一次训练)，郑智当时就很清楚自己的身体状态有多糟糕。
遗憾的是试图用控制的方法让对手不战而降，这不是林丹的特点，何况对手是斗志高昂、决不放弃的朴成焕。
闵鼎重出使清朝之时，朝鲜国内“尊明攘夷”的华夷观正盛，君臣上下都对清人有?强烈的敌视心理，因此在使臣的眼中清朝帝王是昏聩的残暴的，清代社会是混乱的腐败的，清朝随时都会走向灭亡。
那么，这幅珍贵的油画是怎么诞生的？
在MSN上，你实际上是在建构一个有价值的“人脉圈”。
不久，“文化大革命”开始。
在学术成就上也是硕果累累，名扬海外。
黄蜂(39-43)以二连胜结束整个赛季。
浙江物产国际贸易有限公司作为物产集团对科弘系公司实际享有债权金额最大的公司，将代表物产集团所有债权人与中国五矿参与重整。
在冬季，准妈咪一定要注意室内空气质量，特别是孕早期。
我一看是她告阴状，火一下子就上来了，对着老阿姨大声说：“上午10点到12点我人在外面，前台还有我填的外出留言单，怎么可能分身在公司玩呢？”
“7月30日，一封来自西南科技大学的录取通知书寄到了我的办公室。”
全国人大代表王菊梅说：“河南是人口大省。
柏林“亚太周”组委会主席、前宝马公司驻日本总裁罗尔夫.
6月6日，纽约商品交易所7月份交货的轻质原油期货价格每桶上涨10.75美元，收于每桶138.54美元，在盘后电子交易中，油价更一度达到139.12美元，创下了基准原油期货最高收盘价和最高单日涨幅两项历史纪录。
据了解，像B2B等企业之间的电子商务目前已实现双方实名制，而C2C、B2C这种个人交易为主的电子商务模式，网络购物平台均针对卖家要求实名，而买家却未强制要求。
其实故事本该就是这样，从下笔的那一刻，便注定了结局，像是从含苞欲放那刻，便注定了凋零的寂寞。
今年，河北全省每平方米土地购置价格平均达924元，比上年同期上涨30．0％，直接导致商品房成本提高。
十几年了，一直是这样，但是这次公布等级分的时候发现有了新面孔，科内鲁已经达到我和大波尔加的分数了，这让我触动很大。
过去亚洲“四小龙”曾经创造了经济高速增长的奇迹，现在广东可以创造比亚洲“四小龙”经济起飞时期发展速度更快、时间更长的经济奇迹。
而希拉里的《亲历历史》一书在２００４年拿到２３０万美元版税。
我是崇拜精英的、崇拜教授的，因为我的知识来自于他们的教育。
王大富：实际上，我们目前秉承的所谓多元化，并不是通常人们所说的产业发展多元化。
其理由是，高毒农药的停产不会影响国内高毒农药的使用状况，只会减少企业的出口创汇，造成巨额经济损失。
丹麦屋顶收集的最大年降水量为2290万立方米，相当于目前饮用水生产总量的24%。
难道是因为中国大陆开启黑暗之门太晚，导致竞技场水平过低？
我在做的时候，我是找我们会长“天使如何堕落”来帮忙的，她使用的人物职业是死灵。
力诺正是借合资机会，从技术上高位切入太阳能产业，实现了成长的神话，6年多的时间就做到了行业第二。
答：今年选词填空从含量到具体题目选项设置都有变化。
报道中提及了一个耐人寻味的细节――相关负责人表示，如果今后京沪高铁一旦上市，将成为一只稳赚钱的股票。
财富证券总裁周晖就认为，券业顶尖人才的高薪是市场化定价。
问：作为首席文化官，你的职责是什么？
中国社会科学院文学研究所研究员白烨表示。
5号线立水桥与13号线立水桥车站间，由13号线换乘5号线的乘客，由站台下楼梯后，经换乘通道换乘。
当时我和家华正好都在外地出差，不知道有合并一事。
此前，分析师预期花旗在第四季度的亏损额可能仅为40亿美元左右。
但是下一场比赛我们希望巴西在打丹麦的时候能够打的更加具有职业精神一些，要认真和丹麦打这场比赛，如果丹麦输给巴西的话，那么我们出线的形势还是比较好的，而且我们也要争取更多的净胜球。
但是，员工受了工伤，是完全能享受到工伤待遇的。
按照他的说法，渍墨入画，往往墨泽浓黑而四边淡化开，得自然的圆晕，而笔迹墨痕，又跃然纸上，所以古代画家画大浑点、圆笔点、侧笔点、胡椒点，多用渍墨法点之，墨是以浓淡墨层层皴染，正如他在《秋山图》中所题云：唐宋人画，积累千百遍而成，层层深染，有条不紊。
德国电信特别是其国内业务正面临着价格高、花销大、服务差和对竞争应对速度慢的困境，但是，激烈的竞争和行业的快速发展并不会给电信公司以原地休整的机会，单纯等待机会已经不能挽救德国电信的发展颓势，只有主动出击才能使问题得以解决。
2007年她去看汪世瑜厅堂版《牡丹亭》，汪老师跟她说，“你现在跟过去不一样了，以你的影响力，你什么时候讲讲昆曲？”
但印度人却在英国殖民者的统治下被彻底奴化了，再加上印度特有的印度教传统，因此印度人并不把被英国人统治看作是耻辱，只看成是命运的安排、神的意志。
后来在成都的庆功宴上，邓艾挠了挠花白的脑袋醉醺醺的说：“姜伯约也不愧是当代的一个英雄了，可惜他遇到了这样的主子，当然也加上遇到了我，才走投无路了啊。”
从小到大，我没穿过父母买的一件新衣服。
当地居民以蚕蛾为鲜料打卤吃面，一年当中虽只吃得一两回，却是常常念叨不忘的享受。
你喜欢有挑战性的异性，那些比你更摸不着边、更有魄力的人才能吸引你的目光。
“请大家赶快出去！”
如果没有2008年5月12日那场大地震，这一切似乎会更加顺理成章――整个社会在期待和焦虑中迎接一年一度的“考试季”。
何天牛说，这次新公路将摒弃之前的木结构防护，尽量使用混凝土或其他特殊材料防护坡，避免车行道路边缘“悬空”的风险。
1、主城――每个种族的聚集地和出发地，主城中有本方强大的NPC守卫使得其他种族无法入侵，主城中相对安全，玩家可在主城中进行各种准备活动。
你可能需要重复几次，尽可能将奶水挤出。
在此情况下,关铝股份20%股权再被冻结,意味着关铝集团第一大股东的地位已基本丧失。
那年的年三十晚，她还在设计室忘我地创作，工厂的大门都锁上了，她在里面却全然不知。
除了油价，交通拥堵也令汽车消费者十分头痛。
相比进攻，华南虎的防守能力更为出色。
作为克罗地亚国家队的主帅，39岁的比利奇和传统格格不入，他左耳戴着一个耳环，没事时总是蹬着一辆哈雷摩托。
危机则在于，S*ST生化预计将在4月11日披露2006年报，如果业绩亏损公司将被暂停上市。
几天过去了，闫瑞利的工作态度得到单位同事的一致认可。
对公诉人提出的“有没有考虑过该行为带来的严重危害”，黄某则一直强调“自己的驾驶技术应该不会出问题，而且有这方面的自信”。
在我看来防爆灯，其实这也是一个契机，通过剥离附加在节假日身上的经济因素，使国庆节、劳动节还有被裹胁的青年节，真正的还原为它们的本色。
答：在这里我想重申，中国对南沙群岛及其附近海域拥有无可争辩的主权，我们有信心、也有能力维护国家的主权和领土完整，我们也将继续致力于南海地区的和平与稳定。
有时我在楼上的窗户往下张望，看见白天的行人来来往往，此时心里不能动念，如果一想，我还能下楼吗？
本周四以来，先后有国泰金马（9月13日）、鹏华价值优势（9月14日），泰达荷银市值、汇添富均衡增长（9月17日），东方龙等基金先后开放申购或大比例分红进入营销期。
现在中国消费者也理性了，想通过虚订高价然后打折的方法是骗不了顾客的。
08年央行可能将加快利率市场化改革，逐步缩小存贷款利差，抑制商业银行过强的贷款扩张冲动，有效降低过热的固定资产投资。
各单位、各部门也应完善领导体制，建立责任追究制，对职工赌博，领导要承担相应的领导责任。
但他已经决定，认真地追求她。
这种打法，部队自然要多走一点路，疲劳一点，但可以蒙蔽敌人，让敌人对我军捉摸不透，使我军由被动变为主动。
??皇帝石虎，一次征集美女3万人，仅公元345年一年中，因征集美女而不情愿者被杀高达3千余人。
生意刚开始起步时就碰到许多难题，但因我们有爱情，有共创一番事业的决心，再大的难关我们也都克服了。
于是他便在厕所旁等失主。
这种分配结构，必然导致贫富差距扩大。
主要受到该行业尤其是粘胶氨纶等子行业强劲的周期性恢复的影响。
“水围城”顾名思义，宽汤，像大水围城。
从盘面观察，昨天午后，创投、奥运、股指期货、券商等概念股轮番启动，成为拉动股指上扬的主要动力。
突然，虫子向上一跃，对着陈天明的下面就是狠狠地一口。
而自费飞行学员10年的贷款本息大约是90万元左右，只要正常参加飞行，除了可以轻松还款外，其收入同样是十分丰厚的。
新华社记者通过深入调查采访获悉，目前飞跃集团面临困难：一是受国内外宏观环境影响，企业产销规模出现一定程度下降。
哪个男人没嫖过小姐？
我们再来看看这个家庭的年度收支情况。
1980年起，以“包产到户”为主要内容的农业生产责任制全面推开。
因为守护星为支配第六感、同情心的海王星，所以鱼儿的宗教倾向也较其他星座强烈，具有高度直觉，喜欢接近灵异神秘之学，有时进而发展成和灵界沟通的能力，不过本身最好能排除过分迷信的倾向。
而在第二天训练课上，德国人的膝盖肿得很厉害，连训练都坚持不下去，于是老尼尔森决定不让他打第四场比赛，甚至觉得他不必随队在两天之后去客场。
国金证券分析报告称，基于谨慎原则调低了新光硅业的产量，并根据这一预测，调低公司2008年EPS至1.277元；2009年EPS为1.84元，但仍维持“买入”评级。
第29分钟，中村俊辅在边路得球后，面对对方防守球员的先是右脚踩球，随后左脚拉球快速转身，甩开了对方的防守，这一连串的过人动作博得了现场球迷的阵阵喝彩，看来这位凯尔特人球星在越南的人气不错。
长征途中，他带领部队打了不少恶仗，历尽艰险，终于到达陕北。
在清除噪音方面，国家体育馆采用国内比较罕见的9层多功能金属复合材料的夹层设计，厚25厘米，由水泥板、玻璃棉、防水层、吸隔声材料组成，并在最外层喷涂吸音材料，最大限度地减少屋外噪音的影响，解决了目前大多数体育建筑普遍存在的屋面雨点噪声问题，减少对比赛的干扰。
周有光先生的回忆就有不准确之处，1942-1943年间河南、广东大旱，有过人吃人的惨剧；“没有粮荒”云云，显然不符合实际。
济南军区铁军大部队集结奔赴灾区参加抗震救灾。
eMachines的CEOWayneInouye取代温特成为Gateway的新领袖，同时沿用了eMachines的行销策略，通过如BestBuyInc、CircuitCityStores和Wal-MartStores等大品牌零售商代为销售。
厨房作业时，经常有一些物品随时取用。
曾经跟章太炎被并称为“南章北景”的景梅九，是一个复杂人物。
“以前听人说大盘股的中签率很高，现在发生在我身上了。”
据Google称，OpenSocial的所有用户加在一起将超过1亿。
虽然有关其他三家运营商的重组方案细节还未完全公布，但业内普遍认为，从中移动集团合并铁通以及各公司高层人事安排来看，电信重组方案未超出“五合三”的预期。
教孩子学会用双手握住攀爬架上的横杆，按顺序逐级攀爬。
公司是国内大型纺织机械制造企业之一，具有较高的综合竞争力。
须知，电信出售的是服务，服务质量关系电信存亡。
第十五条招生计划类型分为普通类和保送生、艺术类、体育类、艺术特长生、自主招生、部分外国语专业提前单独招生等。
都为FPS游戏树立了一个又一个里程碑。
被依法采取责令停业整顿、指定其他机构托管、接管等风险处置措施的期货公司，定为E类公司。
麦克米兰也是这样想的：“他们很像。
另一方面，招拍挂制度大幅压缩了房地产开发企业的利润空间，但是开发商不会一下子接受利润大幅下降的局面，从而要抬高房价将成本“转嫁”到广大的购房者身上，同时将这种涨价的责任完全推到政府身上。
下半年货币政策对量的紧缩将不再是调控的核心所在，调控的重点是调控“短板”即薄弱环节，而不是全面地调控。
但是，现实毕竟是残酷的，不可能会让你扔下一切去休闲的过着那惬意的田园生活。
从今年起，全省高校所有招生计划和招生录取期间追加的非特殊招生形式的计划，一律在录取控制分数线上按考生志愿从高分到低分投档录取，任何单位和个人不得指名录取任何考生；除特殊形式的招生外，各类计划必须在同批次录取结束前完成；所有中央部委院校和外省高校追加的招生计划，均须由省教育厅计划处备案并执行。
（有没有坐过公共汽车？
5、准备去郊外度周末吗？
分析人士推测，证监会如果有特殊措施，灾区国资背景的上市公司最有可能率先受益。
作为著名编剧，同时也是优秀电影制作人的克塔萨尔（OctavioCortázar），1968年在莱比锡捧走了电影节颁发的第一个奖杯“金鸽奖”--获奖影片“第一次”。
事情要从去年说起，丈夫与他的合伙人因生意关系决定把公司设置在北京，这样他工作重心就在北京了，一年要有大半年时间在那边。
致力于“反垃圾”的邮件服务企业也必须每天查阅、获取大量的垃圾邮件，总结其特征和短期爆发形式，进行相应的技术更新和升级，才能阻止垃圾邮件的侵扰。
这一消息在游戏中引起了轩然大波，而不少新玩家则在四处询问如何升级高级成长武器，以及升级一把神兵出现究竟能够获益几何，而如何升级成长武器以及如何最有效率地升级成长武器成为目前游戏中的焦点问题。
而伦农此次没有入选，这意味着贝克汉姆很可能赢得第113顶鸭舌帽。
“没有垄断、就没有盗版，而且随着未来软件网络化和服务化趋势的不断深化，盗版的问题也就不复存在了。”
其实，你可以让简历变得更吸引人和人性化，千万要杜绝那些死板的、正儿八经又杂乱无章的官方语言。
陈淑宁：刚才我在上半场的时候，我选了鸡，很辛苦，辛苦就是因为没钱。
《武林外传》跨服争霸大赛明日打响，《武林》群雄走向王者宝座的战斗正式开始。
可是心情那么沮丧，哪有兴致加入人群玩两手？
他们不仅为水居一洗清了冤屈，还挫败了靖王企图篡夺皇位的重大阴谋。
本来要和她过一个快快乐乐的生日，想不到她却向我提出分手。
怎么面对自己的丈夫？
两年前她被老板拖欠工资，一直与老板打官司，连打官司的钱都没有，曾经申请免费法律援助。
除建行外，其他三大行严重低于全国水平。
UT斯达康的发展路线也如乘滑梯般迅速下滑。
国家财政收入60年间增长1000多倍，北京地方财政收入60年间增长了近1万倍，老百姓个人收入增长100多倍，三者比较，不难看出人民的贡献是何等巨大啊。
主持人：周五的上涨确实令很多股民感到自己上当了，被洗盘给“洗”了出来。
平均经济增长5%，有些国家甚至达到8%。
曼德尔森也指出，食品安全问题依然是包括中国、欧盟在内的全世界所共同面对的问题和挑战。
其实联想到陈的天秤座前辈李亚鹏，答案便昭昭了。
河南普新生物工程有限公司就是其中之一，据该公司质检部负责人介绍，疫苗的生产周期较长，需要6个月的时间，该厂因为今年初生产原料供应不足，产量比去年减少了三分之一左右。
所以，康晓光提出“仁政”：如果能够让民众相信统治者的“仁”，或许民主不民主就无关紧要了；做不到这一点，拒绝民选就比劝戒毒瘾还难。
片刻之后，她重拾回凶悍与戒备。
在杭州市法制办主任吴声华看来，车改触及所有被改者利益，有人不希望车改，这很正常。
成就了个人职业生涯奥运会、世锦赛和世界杯摘金的大满贯。
这样的情况在欧洲联赛见怪不怪，比分落后的球队换人时经常没时间去传递袖标，邵佳一自己也认为戴上袖标“不能说明什么，毕竟只是一次临时的客串而已”，但在中国国内，媒体却直接做成了他成为科特布斯队长的大消息。
但奥地利人念着30年前的“科尔多瓦”奇迹??1978年阿根廷世界杯上，奥地利在科尔多瓦曾4:2第一次击败前联邦德国。
即使这样，IPTV还是有很广阔的市场前景，目前我国的宽带上网带宽尚不能很好的满足网络电视发展的需要，我国目前的ADSL等宽带接入方式带宽过窄，不能满足我国IPTV的发展。
不过我们也很清楚，球队要用更好的心态去面对更多的挑战，还有准备去迎接中超的挑战。”
后面我们会根据猫扑的人肉搜索引擎给出一个更加具体的描述。
早在2002年中国球员姚明加盟火箭队以后，与弗朗西斯组成“弗朗西斯-姚明”组合，是当时NBA的最佳组合之一，而弗朗西斯也一度被中国球迷亲切地称作“弗老大”。
在第四场的时候，出乎所有球迷的预料，有着“不死鸟”之称的张娜复出，首战即以百分百的一传成功率显示着自己的实力。
或许迈克尔这次也可以抛下那些麻烦人物，独自享受越狱的乐趣。
至于雇员们的薪水格劳斯用了“很好”来形容。
“产权结构不明晰导致中国文化产业的价值链被人为分割，投资者利益的顺利实现难以保证，更加使得风险资本裹足不前。”
在谈到东海局势说：在东部海域，北京目前实际部署了一支混合舰队。
失望的李章洙唯有在发布会上用辞职来宣泄心中的不满，可对于旨在夺冠的国安来说，换帅显然并不现实。
娇娇说，干爹，我现在在东部的一座小城里，我不想再过那种偷偷摸摸的日子了，现在想起来心还有余悸呢，我年轻轻的，我要发展，谢谢干爹资助我这么一大笔款子。......。
所以对于类似的多国贸易纠纷的解决需要有关部门高瞻远瞩，协调和平衡中外各方利益，而非顾此失彼。
廊坊、天津等周边地区也有考生在大兴区报考，区自考办为方便这些考生，就提前邮寄考试通知单、成绩单。
“中国的典籍没有记载过有关情人节的内容，说七夕是情人节，纯粹是商家和媒体炒作的结果，官方从来没有正式认可过，老百姓也未必认同。”
但是这一回，事情变得有点“邪门儿”。
４级强烈地震后，制定和实施了高考应急预案。
大四是“转眼就各奔东西”的一年，有不少情侣就因为毕业后分隔两地，而最终不得不劳燕分飞，“但能因为这样的理由就否定黄昏恋吗？”
这番话应该不止代表了股市管理层的意见。
主教练高明荣不止一次地表示，“我们还没去想冠军的事情，首先要从小组赛中出线再说。”
他们根据各种主合同及副合同的具体内容，对资产评估报告中登记造册的所有资产进行了一次倒梳理。
陈向东说，个案很难说明所有人的成功。
如何布局即将到来的八月行情？
3）我和一群中国人蜂拥上手扶电梯，一下子把电梯堵住。
165303建信优选最新净值1.1104元，泸州老窖为第一重仓股。
但人间到底有无这种珍宝呢？
像素是构成影像的最小单位，电视画面上的连续色调就是由许多色彩相近的小方块――像素所组成的。
目前的中国女足正被内耗拖累，不管是精神状态还是身体状态都处于低潮。
大家都会意识到，我们理解的事物、有兴趣的事物，当我们去探究它、观察它时，就比较容易集中注意力。
“我刚看完电视转播，顺位跟我们之前想的差不多，在前十名(阿联的实际顺位是第六名)，作为他的教练我觉得很开心，这是个好的开始，希望他能适应那边的生活，打出自己的水平。”
目前有两种看法：证券界往往倾向于认为，如果没有融资融券，往往可能就没有人敢做空，还是不能形成有效的交易；而期货界则往往倾向于认为，即使没有融资融券机制，因为有套利存在，实际上不会影响到股指期货功能的发挥。
据透露，目前，广东高中择校费暂时还不会取消。
第二年冬，我便生下个女孩，从家乡分娩回厂后，真是小别胜新婚，每逢节假日我们都爱到深圳各景点去游览；有了孩子，我们家庭责任感也重了，商量着趁这几年放环节育期间，要多挣点加班费，再生个胖小子，建起房子来，以后便可以专心抚养、培育孩子成才了。
随后麦孔禁区右侧的低传也无人包抄。
而出事之后，所有的外来桶装矿泉水品牌都不再允许进入校园，学校免费供应开水。
用温水把脸洗净后，先抹上一层不含香料的爽肤水，等皮肤完全吸收后，把不含糖的纯酸奶薄薄地涂抹在脸上，等待10分钟，用清水冲洗干净。
油耗测试：我们的测试方法是目前最常使用同时也比较准确的方法――那就是一次加满油至瓶口，车辆单程里程清零后开始进行正常的驾驶，之后我们再次把油加满至瓶口（同样位置），这样就能准确的得出这段距离内的综合油耗。
郑很想救他，可是他所能够到的，只有那个同学的小腿以下部分。
・760亿捐赠80%流入政府账户，民众爱心如此践踏？
记者点评：吉利今年处于调整期，人事有变动，华普的销量在萎缩，而新车远景的销量也未达目标，仅有自由舰表现出色。
小松把目光投向窗外，不理Pacino。
同时，唐图科技仍然保存了操作简便自然的设计理念，在功能上无一不考虑到玩家的习惯和方便。
晨报：您的开拓性工作为我国带来哪些进展？
几年前的宁夏乡村卫生则完全是另一番情景。
这是引人注目的三种不同力量??
一般模拟题的质量都难敌高考题，它是精品，加强对历年高考试题的研究，物超所值。
事实上，我国消费需求不足的主要原因是居民收入水平持续偏低，而居民收入偏低的直接原因当推收入分配严重不均，收入差距不断扩大。
英锦赛和上月的大师赛，奥沙利文和塞尔比分别以10-2和10-3击败对手大比分夺冠，最近的势头都非常不错。
不过，剧集已播到三分之一，百度贴吧上的叫好声远远超过了质疑声。
与此同时，渠道商们的日子也并不好过，据不少管理软件渠道商表示，现在中小企业管理软件不好做，要么没有利润，要么卖不动产品，管理软件渐成“鸡肋”。
过了20多分钟后，他的一个亲人才剩余的三四个伤者里，擦去脸上的血渍后，才辨认出自己的弟媳妇，已经，身上多处受伤，已经昏迷，遂打电话告诉另一个弟弟。
“下手太狠了，整整捅了13刀！”
他说，B股市场的改革命运，将仍然和A股市场的发展前景紧密相连。
董鄂氏死于顺治十七年（1660）八月十九日。
他的3个孩子在西藏有了各自的事业，他的孙子也有了学成回西藏工作的决心。
其实我都不年轻了，奔40的人了，结婚13年，孩子也都12岁了。
在温州、台州、嘉兴、宁波、余姚等多个地区形成了各具特点的产业集群，这使得浙江成为了一个生产、市场大省，且外贸出口需求很高，这一切都为电子商务的发展提供了温床。
接下来的生死战对于中国队而言就如同三线作战，她们要想出线就必须面对国际足联一手布置的三个雷区，稍有不慎就会梦碎天津。
中煤能源A股发行较H股发行仅仅只是晚了一年零一个月的时间，二者发行价格差距如此之大，这对于A股市场的投资者来说显然是不公平的。
央行宣布加息，下周大盘很可能会小幅低开或直接高开并高走，并有望向新高挑战。
皇马在38轮联赛中共输掉了8场比赛，这也是过往四个赛季中西甲冠军输球场次最多的一次。
高价股还是让机构玩吧。”
比如，2008年1-4月份的累计零售总额增长高达21%，其中4月份增长22%，呈现高速增长态势；而这期间的固定资产投资的增长幅度，均在25%以上；1-4月份商业银行人民币贷款达到17965亿，加上外币贷款达到20000亿元以上；受投资和消费需求较快的增长影响，今年1-4月份的居民消费物价指数累计涨幅达到8.2%，4月份达到8.5%。
作为行业内的优势企业，房地产上市公司在经历行业寒冬后，业绩已出现较为明确的复苏。
不过，一些较为严重的溶血病可能会导致流产或者死胎，如果有些年轻夫妇遇到莫名其妙的反复流产或死胎时，就需要考虑是否有溶血的原因在里头。
导购的话对我很有启发，她说：我们就是让孩子接触最真实的世界，这样他们就会学到勇敢。
多年之后，当他成为教授，学生们又如同年轻时的他一般，讲起他的传奇，谈起他的风骨。
这可能是天性，也可能是随着年岁增长的缘故。
我现在有一辆小轿车，我再买辆SUV，如果没有金融危机，我还想再买一辆房车，这是一种奢侈的排放。
主持人：您是不是提出关于“三包”提案的时候，也是有您在企业长期工作得出来的这些经验？
此次“网货交易会”正逢阿里巴巴集团成立十周年，亦是中国电子商务发展的十年。
昨天，王伟从急救中心住院部搬回家里继续接受治疗。
9号，我们将与当地一支乙级队进行一场比赛。
第二，则是外界对郭晶晶的巨大期望值。
HiTiK65数码相框的包装非常巨大，内部的框架设计合理，能够很好的保护相框不受压坏。
俱乐部高层曾透露说：“邦弗雷雷不急？
本报A38版列表展示了股票型、混合型和债券型基金自10月17日以来的回报表现以及过往回报统计。
据英国《金融时报》１６日报道，法国总统尼古拉・萨科齐不仅提议由布莱尔出任这一要职，而且正在欧洲国家中大力游说。
08年对于他来讲，站在奥运会的最高领奖台上是他最大的目标！
刘灏发现后，不顾个人安危挺身救人。
科学家们通常认为，有机碳和能量来源(如阳光)也是生命存在的两个必要因素。
都不知道，休闲西装可以这样穿的，可以穿出这个韵味的，都不知道，眼镜可以这样戴的，可以戴出这副气质。
私募基金的灵活性，更多体现在股票投资时的自由和灵活。
这套系统虽然平时成本高，基本没有经济效益，但是关键时刻能够发挥巨大的作用，体现巨大社会效益。
昨日的拆迁现场管理非常严格，由于老人在猎德拍了好几个月的照片，工作人员都跟他熟络非常，礼遇有加，也破例让他进来拍照。
2401弄小区一年估计得补贴近5万元。”
此外，新兴国家也是我们营收成长的重点。”
曹先生文章的长处，还在社会观察。
这种毛病，只要你一认真，抓谁不是一抓一大把。
“英超和电视也只是天盛战略的第一步。”
来人把刘玉书老人的病床抬到医院的门厅里，并要求陈莉站到一旁，指着她继续向来往的病人和路人宣讲：“大家都来看，她就是害我妈的凶手，她治一个害一个。”
但航天科工深圳公司总经理谢伟良表示，公司收购的资产将不会注入母公司中国航天科工集团公司(简称航天科工)下属6家上市公司，而是力争在3年时间内以深圳泰瑞捷为平台打造一家全新国有控股公司，在国内主板上市。
不知道大家是否愿意也尝试下他们提供的赚钱渠道呢？
吴国平，深圳国平投资工作室的总指挥、金科源投资有限公司的创始人，告诉《财经时报》记者，近期以来，主动找上门的客户一批接一批，其中有不少客户就对股指期货非常关心，准备投入部分资金试水。
从美国第七舰队进入台湾海峡开始，台湾即成为美国遏制中国的一个“棋子”。
签证审理比较透明，便于申请人及时了解签证情况。
中国经济实力日益增强的同时，数以百计的城市却正在变得越来越脆弱。
的确，不论是八国集团，还是发展中国家，环保协议的通过，重要的先决条件是计划中的运作能够达到一种平衡，环境与经济同时能得到照顾。
至今，冯仑的钱夹里还保留着马鸿模的照片，可见两人感情之深。
000923S宣工公司实施股权分置改革方案：公积金转增股份到账日期5月5日；转增股份上市交易日5月5日；公司股票将于5月5日恢复交易，股票简称变更为“河北宣工”。
放水还是救人，荷兰人作出了最简单的选择：见谁灭谁。
网友：在贵校的官方网站上，是否有不同类别考生录取的相关的录取原则吗？
在上次，世界杯和奥运会上我们看到其实，这些机会不仅仅是会带来经济增长营收的增长，而且很多人愿意做新的尝试，一次一次的尝试，这样一来收入就进一步的增长了，只要你有很大的影响力，那你就能够接触到这些目标受众，而且他们尝试了就会回来，多次的做投入。
然而，一直以来，奔驰给国内消费者的印象都是高高在上的，S级顶级豪华的概念，让之前国产的E级车在国内消费者面前处在了一个尴尬的位置上，奔驰正在试图改变消费者心目中“大奔”的消费理念，如何接受“小奔”C级，显然需要花费巨大的时间铺垫。
据中证期货研究部总经理王晓黎介绍，两个月以来，特别是春节过后，白糖的涨幅达到33%，而去年全年白糖的涨幅只有8%，小麦两个月来的最高涨幅也高达24%。
现在农村的情况和前几年已经不一样了。
昨日，国美电器新闻发言人何阳青告诉记者，按照协议，国美将接管大中在全国所有的门店，同时将派整合团队进驻大中。
此外，摩托罗拉V9MLE豪华版还内置33万字的电子辞典，支持电子图书功能，并可在手机上浏览word/excel/PPT等格式微软Office文件。
王虎：我们的硬件条件应该说首先是一个老校区，一个大学树立起来之后，不仅仅是占地多少亩，更重要的是我们的学习和学术氛围，可能是经过多少年积累下来的。
但新钢厂却由于征地与连续阴雨天气迟迟难以启动。
集结成较大村落及社区的，主要在东拉普兰的萨利色尔卡(Saariselka)一带。
佳一也是认为德国联赛和中国的联赛几乎没有共同之处，德国的足球水平已经到了一个很高的阶段，而中国则是刚刚起步，很多东西还不万山，比如在中国进攻球员参与的防守很少，在德国即便是前锋都有参与防守的任务。
任贾文介绍，目前青藏高原的冰川基本都已经探明，林芝地区的冰川也不是刚刚才发现的。
据GFK调研数具显示，在全球最大的手机消费市场中国，2009年2月的市场份额与2008年2月就发生了利于三星的显著变化。
作案后，郜伟奇跑到走廊上喊正在楼下打乒乓球的刘成浩上楼，并打电话喊来室友朱小斌，要求两个同学一起“把她给埋了”。
笑到最后的是阿尔维斯，巴西人不但帮助塞维利亚战胜皇马，他的场上表现也压过了拉莫斯。
中信证券策略分析师程伟庆指出，经过深跌后，A股市场整体的估值水平回落到26倍市盈率左右，这一水平已经在相对合理的区间了。
相比之下，《吉宽的马车》情节更复杂，用笔也很狠，把城里人、乡下人，每个人物的伤口都撕开了。
卡尔扎伊在会谈中说，绑架外国人质，特别是妇女，是违背伊斯兰教和阿富汗文化的，是阿富汗的耻辱。
北京市海淀区检察院副检察长王长林在其调查报告中指出。
比如定线月票，不论该线是否分段，票价多少，都可以无限次地乘坐，更容易造成部分市民有事无事都坐车，增加公交车的营运压力，这样会影响真正有出行需求的市民。
因此，我们看好血液制品行业龙头企业如华兰生物、天坛生物等在行业规范后的长期发展趋势。
13年来，人们通过GIMPS项目找到了13个梅森素数，其发现者来自美国、英国、法国、德国、加拿大和挪威。
感谢成教学习教会我坚强，让我拥有一颗更加沉静而执著的学习之心。
“养老养老，老人才是最核心的，最重要的是先把60岁的老人养老问题解决了，其他的配套可以慢慢来。”
两国政府目前正准备搞一个高层经济论坛，就两国经济问题和双边合作问题进行高层次的磋商。
每款字库的价格(使用费)不是几元，可能是几十元或100元，因为以单款字库销售的方式去经营商务网站和其它销售渠道，成本比销售字库光盘高很多。
中巴之战当天（18日）得到试训通知，19日上午还在国足训练呢。
段宗明、魏锦红所在的阜阳师范学院，正在准备接受教育部本科教学评估，据说如果能顺利通过评估，学校就可以从“二本”升为“一本”。
已经彻底沦为助手的福拉多所幸直言：“接下来的问题，我想杜伊会想办法解决的。”
安全生产如何变被动为主动？
今年计划在湖北招文科21人，理科206人。
另外，这种互联互通在某些省市还涉及了互联网。
首先，美国经济的状况不容乐观。
这次报告会在运动员、教练员中引起了很大反响，大家都备受鼓舞，表示一定要排除干扰，再创新高，代表中国赛出风范、赛出水平。
比如政府主导的拆迁，成本越来越高，逼着要考虑其他的招数。
现在看来，突破100美元大关只是个时间问题。
在2007年2月栾川政府“关于天罡矿业与富川矿业公司问题”的文件中,也有“应以富川公司为主体,在保证安全的前提下,暂分两个矿区进行采矿”的字样。
“体验”区分四大部分，全新E级轿车在安全性、舒适性、操控性与外观设计方面的八大技术亮点被置于醒目的位置。
带着国仇家恨，1942年，17岁的宋岭春参加了八路军，成为八路军胶东军区的一名战士。
辽宁省总工会连续两年将推动企业建立工资集体协商制度列入与省政府联席会议的主要议题，引起省委、省政府的重视，促成了省委在《关于进一步加强和改进党对工会工作领导的意见》中对各级党委、政府推进工资集体协商提出明确要求；新乡市总工会联合劳动保障部门、企业主管部门专门针对企业的经营者和劳资主管人员举办多期学习班，使他们认识到工资集体协商对于建立公平、合理的企业内部分配制度的重要性、必要性；南昌市总工会利用动员会、座谈会、研讨会、培训班等形式，从企业运行层面给工会干部、职工代表宣讲工资维权理论；唐山市连续5年在全市开展“宣传月”活动，在当地电台、电视台和主要报纸开设专栏，宣传推进工资集体协商的目的、意义，并集中播发工资集体协商的政策释疑，促进形成社会共识，营造良好舆论氛围……
他也因为在生物合成抗疟疾药物研究方面的突出成就，被美国《发现》杂志评选为2006年度最有影响的科学家之一。
目前，这场比赛已经进入实质操作阶段。
按照胡师傅产品包装上的生产地址，记者在浙江省缙云县找到了浙江金威实业有限公司。
始建于清代乾隆年间，以后曾有两次增修，一次扩建，经过几代人的不断努力，于民国初年建成一座宏伟的建筑群体，并集中体现了我国清代北方民居的独特风格。
马萨现在第七，落后库比卡42.2秒！
女人没得到回音就会误认为对方已经接受了，可是......
至今，刘晓琼仍自责不已。
一切好结果的实现都要靠实干。
一下子，杨显惠牢牢记住了“夹边沟。
多纳多尼时代意大利国家队在欧锦赛小组赛首场比赛就以大比分告负，毁掉了意大利三十年对荷兰不败的纪录，在赛后，当场国家队队长布冯在接受采访时表示“这是自己参加国家队12年以来最糟糕的比赛之一”，并“希望请求得到球迷原谅”。
此举十分奏效，鲍春来在掀起一波得分狂潮后，以17比11确立领先地位。
报道称，在审判实务界中，周盈文过去一直被归类是改革派的法官。
而最重要的是，在崇尚价值投资理念的今天，季报预增至少意味着该股投资价值的短期提升。
建议对四大国有商行感兴趣的朋友把专业方向集中在商业银行经营管理、国际金融、货币政策等方向上。
在1850年已经有15万的马在伦敦的街头拉车。
在灯管车间排气班组的张光明告诉记者：“我的工作会接触到汞，汞会带来头晕、疲惫，也会影响生殖能力，这些基本常识我们都知道，一般出了车间就用硫磺皂洗手，平常则多喝牛奶、多吃水果。”
响虎队中的联赛得分王袁彪再次打出19分的单局最高得分，并以16分的优势提前获胜。
这一路岩石，湘西人叫作“跳岩”。
不过，中国的人均GDP仍排名靠后。
清华大学的欧阳教授做过一个预测，中国汽车最终保有量的极限是1.5亿量，目前我们的汽车保有量，按照统计局的统计，去年年底是1.6亿量机动车，其中1亿多量是摩托车，汽车的保有量到去年年底是5600多万辆，离1.5亿辆的汽车保有量还有将近一个亿的空间，也包括商用车、乘用车，但是现在增长最快的就是私人轿车这一块。
婚外情人，为争夺房屋产权竟然赤膊上阵，演绎了一场贪财薄情的闹剧。
1930年中原大战后，这里成了洞林学校校址。
小诺是否真如中介公司所说，读完高丽大学韩语课程就可以继续就读自己心仪的中央大学呢？
属于基金托管人实际有效控制下的实物证券在基金托管人保管期间的损坏、灭失，由此产生的责任应由基金托管人承担。
于是，领导干部应不断强化网络舆论引导能力就显得迫在眉睫。
毛戈平说：“我很感谢刘晓庆的敬业精神，如果得不到她的配合，我当时也做不出那些成绩。”
双外援的低迷进一步影响到了辽宁队本土球员的心态，只能眼睁睁地看着广东队只用了一节的时间便确立了不可动摇的优势。
自从和高凌拆对后，张军虽然改与赵婷婷配对女双，但参加了几站比赛，成绩乏善可陈，第三次征战奥运会的希望越来越渺茫，他的情绪也随之愈发低落。
如果要求消费金融公司的经营无担保、无抵押，从金融风险控制的技术上，就要求有足够完善的个人用户的信用体系。
360003光大保德每万份收益0.5023元，最新7日年化收益率2.541％。
反潜武器塔尔瓦尔挺复杂，前部垂发中可装91RE反潜导弹，不过目前好象没采购。
而在天河城的惠葆防辐射孕妇装专营柜台的销售人员则表示，一分价钱一分货，“当然是贵的效果好啊！”
这时候他会忘记有错在先的是自己，转而开始指责你行为过分。
从日K线组合来看，该股在高位稍做休息，构筑了一个短期平台，今日放量涨停，彻底打破均线压制，后市上升空间广阔。
从与魔术第五战结束，到东部决赛第一战开打，活塞队上下有近一周的休息时间。
3G泡泡网CEO李晋吉向记者表示，支付渠道、产业政策、用户消费习惯、技术平台、带宽终端在中国都需要建立起来。
两队在意甲联赛历史上交战20场，国米14胜3平3负占据绝对优势，进48球失18球。
昨天晚上有一个作者让我特感动，他写的是一本德语四级考试的书，他自己在那回答读者的问题，读者问他这是什么书，你一千个词汇怎么选的。
接来家之后，我与先生彻夜长谈。
管理、技术和资本是推动红孩子迅速长大的三大杠杆。
怎样才能申请到那张免费领取食物的红色卡片呢？
伊丽莎白：她们目前体重减少是很正常的事情，因为我们主要进行的都是耐力和肌肉的训练，最终的目的就是让她们有更快的速度和很好的爆发力。
3、缔约国应采取的一般措施为：为保护和可持续利亚土壤资源制定国家政策、计划或规划，或者为了该目的调整现有的政策、计划或规划，除特殊情况外它们应该反映该议定书对有关缔约国设定的措施；并且尽可能且适当地将保护和可持续利用生物多样性整合入相关部门或跨部门的计划、规划和政策中；各缔约国应确保国家用于保护和管理土地的立法包含建立适当的人事和制度支持系统。
可是，在我将要起身离开时，却在枕边发现一只女人的发夹，我差点儿没有惊昏过去。
“老实说，我不怎么看基本面了。
由巴菲特管理的投资旗舰伯克希尔控股公司拥有68项业务，主要于全美各州从事保险买卖，也在世界各地从事再保险业务等，其他业务包括电力和天然气供应等公用事业，金融服务，制造及零售业。
受伤之前，小斯就像一头怪兽，肆虐着对方的内线，球风只能用"蛮横无理"来形容。
眼看开学日期临近，在周令飞再三催问下，上面总算想出了个“公派自费”的办法，这样既不违反有关规定，又为国家争了面子――但这决定来得有点迟，等周令飞赶到日本，学习已经开学整整一个月了。
母亲远走他乡，几年后，继母来到了我们家。
上场球员多，每个人在场上的时间也就因此非常有限，而且球队集训刚刚开始，大家都归队不久，体能等各方面都还在恢复当中，现在就要给每位球员打分并不容易，也不客观。
特罗姆瑟18分领先斯桌加斯特1分，最近状态比客队略好，不过由于球队参加欧洲联赛，其他挪超球队歇着，它却忙着。
从今年年初起，根据国家统计局的数据，肉禽及其制品价格每月呈上涨趋势，今年2月、3月、4月分别上涨15.4%、16.5%和17.6%。
但是个人投资者参与量还是比较少，虽然这部分的资金对股市资金的分流有一些，但是影响有限，而散户参与黄金期货交易的还达不到一定的规模，所以对股市资金分流的作用不大。
相比第一轮的军粤大战，第二轮李楠的1000个三分球和刘玉栋的爆发，第三轮的比赛依然有着精彩的看点。
在闹得沸沸扬扬的“手提箱门”事件中，人们的目光并没有仅仅集中在安东尼尼－威尔逊以及美、阿、委3国的激烈口角上，原本默默无闻的女警察泰尔普克因此“一夜成名”，被媒体称为“手提箱女孩”。
布什也坦承美国经济存在种种问题：去年第四季度经济增长率落至0.6％，“显然缓慢”，全国裁员两个月达到8万人，能源与食品价格上涨，房价下跌，这些都使美国人感到忧虑。
你看吧，各大钢厂就开足了马力，谁会管接下来是否会发生暴跌行情，把能赚到的钱趁早赚到手，更何况业界普遍预测四季度行情会走稳，起码不会暴跌。
我们愿意同美方进一步加强磋商与合作，推动战略经济对话和其他机制发挥更多的积极作用，使两国的经贸合作关系为两国人民带来更多的实惠。
一位“碗友”这么说。
句子译文但是在国界变得更加安全、以及现有的合法移民问题充分解决之前?这得花掉差不多8年时间，非法移民的问题是不会被考虑的。
如果劣迹斑斑，只会糟蹋好茶，浪费好水。
泰勒・摩森最近庆祝了自己的16岁生日，她在接受少女时尚杂志TeenVogue专访时说；“我不会和16岁的男生约会。
二是向物流、配送等上游发展，整合销售供应链，如家家悦可能会将其农副产品的采购、加工链条再强化，甚至为其他企业服务；三是发展与主业相配套的其他业态，如在超市的基础上发展购物中心等。”
而当有记者向其询问在他看来这场比赛的失利究竟会有多糟的影响时候，多纳多尼则回答说：“这场失利不会动摇我对球队的信心，当然我肯定要就此考虑一些事情，不过我们必须要从这场失利中重新振作起来，再次开始。”
对于切尔西而言，这绝对是继两连冠后最重大的胜利。
罗森贝尔格话说得很响亮，可是在场上的表现却让人非常失望，除了一张黄牌，就不再见人影。
天气不好，早上出门的时候雨很大很大，于是穿光脚凉鞋上班，撑开伞的时候第一滴雨落下来滴在脚指上，在擦了粉色指甲油的甲面上化开来渗落到脚底，有点凉。
在本周四，国际米兰即将再次面对罗马，莫拉蒂说：“周四的比赛将如同从最困难的一面山坡攀爬险峰一般的困难，而在一点点艰难缩小和顶峰差距的同时还要抵抗暴风雪的吹袭阻挡。
目前马尼托瓦克的任务将是先帮助东岳重工达到国际的技术水平，并开发大吨位的汽车起重机。
第1页:南非拒签世界足球先生？
付亮认为，这样的投资策略，将降低短期盈利水平，加剧行业激烈竞争，对各运营商的股票持有者来说，都不是好事。
值得注意的是，在南美，西班牙殖民者使用残酷的屠杀手段也未能灭亡印地安人，而美国人对待印地安人确实非常规矩的，他们不干涉印地安人的生活方式，允许印地安人保持野蛮状态，并以独立的民族方式对待他们；美国人严守购买土地的程序，在条约生效之前，决不允许任何人占有印地安人的土地；有时候，印地安人因为不幸，美国人甚至会伸出援助之手。
创业和投融资，永远运气的成份是相当重要的，这是可以肯定的。
场地里，我发现了很多石子，还有杂物，这让队员踢起球来很不方便，也不安全。”
攀钢集团目前已具备年产20万吨钛精矿和6万吨钛白粉的生产能力，成为我国最大钛原料和钛白粉生产基地。
首先不是简单的“罢飞”，“罢飞”是罢工的一种手段，基本特点是不上飞机或不开飞机。
2008年4月26日，《征途》突破210万，再次成为中国第一网游。
无名小山一大半在学院内，小半在校外，交界处有一座围墙。
向来勇悍的张学斌也起了杀心，两人在黑棋左上挑起劫争。
女双方面是一场中国内战，高凌/赵婷婷新搭档击败今年崛起的中国新人组合田卿/潘攀挺进决赛。
据传，确实有人为此提醒过她，可她的回答很耐人寻味，她以飞蛾扑火为譬，指出，尽管有飞蛾因扑火而死，并不能阻挡其它蛾子继续向火扑来，因为只要是蛾类，就非如此不可。
但是结果我发现他们实际上是中等收入的人，像律师、大夫、教授这种收入的人，已经在海边拥有比较好的房子了。
有玩家甚至发起“魔兽世界内测开服时间预测活动”，博得33多页的回帖，未开服就先自行娱乐一番。
荆楚网消息(体育周报)又一次，弗格森爵士带着他的孩子们投入到无以伦比的疯狂庆祝中。
那跑堂的少年手执一把铁锨，正自奋力向面前的大坑里填着土。
已经再也没有杜鲁门时代的那种力量，否则又何需与那么多累赘国一同分享第一次海湾战争的荣耀？
她的生活终于可以回到当年预想的轨道上，尽管这其中经历了太多波折。
根据美国的法律，这种通过获取不当信息进行的违法交易不仅面临着巨额罚款，还可能被判最高可达10年的有期徒刑。
蒋瑛琨计算，其杠杆相对其它权重股更高：当前约1.8%，3个月以后约为2.5%。
另外，在演习中经常进行快速机动演练，一个机动雷达站在运输机配合下转场到1200千米外开机值班只需2天时间。
随着肥胖全球蔓延的趋势,腹型肥胖者也随之增加。
我们相信，在即将到来的北京奥运会上，肯定会有更多的世界一流选手同场竞技。”
罗斯戴尔：其实每次看到用户通过“第二人生”发财，我们自己都会觉得很不可思议，但他们的所得都是合法的，他们确实有才华。
问：为了帮助残疾人实现就业，财政有什么扶持措施？
图片为一对夫妇重逢后喜极而泣，他的妻子刚从汶川县走出来。
唐家山方向是大峡谷，肯定在滑坡；东北边有湔江河，可能形成堰塞湖阻断撤离通道，更危险的是，如果前后都同时被阻断，那就是死路一条；东南绵阳方向任家坪，肯定也在塌方和滑坡，但地势较高，没有大的河流，容易获得外面的救援。
记者随成都军区某部乘坐冲锋舟1小时30分钟，又经过1个多小时的徒步穿行，终于抵达了这次地震的震中――汶川县映秀镇。
更奇怪的是，当记者拿着列昂尼德的照片向这里的居民询问，是否有这样一位俄罗斯邻居时，大家异口同声地表示，从没有见过这个人。
这一业绩同比有所下滑，2006年第一季度，时代华纳的净利润为14.6亿美元，每股收益32美分。
之前，花旗宣布宣布通过私募及公开发行优先股和降低股息的方式筹集到了125亿美元的新资本。
你想想看，这么一批各国领导人说新出现在世界舞台上的中国国家主席是‘rightman’，会有多大的份量。”
很多考生由于最后时间紧迫就会忘写题目。
该书深入浅出地阐释了身体基因和食物的关系，并提出应当科学地“混搭”各种有色蔬果。
由HP公司屡获殊荣的设计团队完成的‘Verve’及‘Influx’HPImprint设计反映了HP公司对亚洲消费者的个人风格和设计偏好的日益关注。
也许它们根本不能称之为故事，因为这只是几个有关鬼出没的片段，远没有编出来的情节那么曲折恐怖。
根据香港交易所官方网站公布的数据，2007年港交所主板权证交易总额约为4.7万亿港元，其中衍生权证交易额为4.6万亿港元，香港交易所衍生权证交易在全球交易所当中排名首位。
陈染已经不再陌生，那缕仙气仍然在若有若无地飘荡。
开始不熟悉不要紧，一般10级以后就差不多明白了，地图使用比较多，圆形小地图周围都有按钮，用的最多的是M按钮，点击看世界地图，在世界地图上有个闪光的三角箭头，那就是你的位置，在击一下就是地图局部放大图，按鼠标左键拖动，局部地图会移动。
问：从测试中可以看出，MP4-23赛车非常强大，你又可以以良好的开端开始新的赛车。
来自大股东的压力将迫使雅虎与微软或Google（谷歌）达成交易。
在北美职业体育史上从来没有另一个运动员能像他一样，对一座城市产生如此大的影响。
德隆-威廉姆斯赛后说。
老一代裁判正在远去，接班人也如雨后春笋一般涌现。
参加发布会的乌队中场核心杰帕洛夫也信心十足，“当然，明天肯定会是非常艰苦的一天，将决定谁走得更远谁回家，我们已经作好准备。”
广州要在五年的时间里，实现全市网游动漫产业年均45%左右的增长，2010年产值达到约70亿元。
关于自己英语水平的定位的问题。
因为两岁之后的孩子自我意识逐渐明确，“我”的概念逐渐清晰，如果成人的语言或行为妨碍了孩子独立的发展需要，孩子就会哭闹、焦虑、反抗，这一时期称为“第一执拗期”。
论个人能力，我们的球员一点不差，但组合整体往往失去战斗力。
我无法割舍，我无法放弃，我坚信你依然爱着我，所以我选择依然和你联系，依然关心着你，依然让你关心着我。
半场战罢，乌兹别克斯坦与科威特战成31平。
第6分钟，AC米兰右路发动进攻，卡福传中，因扎吉中路的鱼跃冲顶被奥兰多尼托出了底线。
“政府全额资助不现实，也没那财力，于是探索了"公助私建"模式，凡建房户，视贫困程度给予每户少则6000元，多则1万多元不等的补助。”
北豆腐和血豆腐一起做成红白豆腐，也是暖身的好菜式。
按照光大证券分析师王海生的测算，在8%收益率要求下，敦煌项目的合理上网电价应该是1.36元/度，如果考虑到各种不同的光照条件，则最高的上网电价应当达到2.72元/度。
我好奇的问，脸上挂着笑容。
一位培训师上课时在黑板上画了一双球鞋，看上去平淡无奇，但当他在球鞋上写上“NIKE”的英文字样时，球鞋一下子充满了诱人的魅力，一个英文单词之差就产生了上百元的销售差额。
也就是说，目前大盘的震荡盘落其实也在为未来的上升行情打出新的空间，夯实上升基础。
2002年美国人均GDP是中国的25倍。
决胜局开始，刘诗雯左右开弓，一度以7∶4领先。
从这个角度来看，规范股市的根本目的其实也并非是资本市场的长治久安，而是更为功利性的目标即为国资证券化提供最大的资源和空间。
我们发现其实所谓的“黑马”、“奇迹”都只是插曲。
1939年2月16日，柏林车展上还展出了由费迪南"波尔舍重新设计，由希特勒命名的“KdF-Wagen”。
“参谋长，我受不了，请求调离一中队。”
然而今年一场大范围的强降雪让不少在京的外地人无法回家过年――这场大雪阻隔了交通，冰冻了思念，但是并没有融化掉他们的年味。
记者采访了一家大型保险公司的相关负责人，该负责人表示，保险公司的定损员几乎每周都会进行培训，而且还定期接受保监会的检查，所以，定损员的专业素质毋庸置疑。
5月12日14时28分，我国四川省汶川县（北纬31.0度，东经103.4度）发生7.8级强烈地震。
欧洲的制造商非常关注减少废弃物，包括一次性包装，以及产品毒性的减少。
这其中最关键的技术难点是，印度的核技术不过关，无法建造适用于核潜艇的小型化核反应堆。
如此先进的技术是如何实现的呢？
气胸大都是因为肺部发育不良或者肺气肿造成的。
因为他们考虑得不够多，不够深入。
你摸摸质量，抽抽烟，看看质量一样不一样，你看看包装。”
一旦掌握作弊行为的确凿证据，就可以快、严、准地依法打击，对潜在的作弊者形成法律威慑。
1、请问个别媒体，我的家有多大？
以前我们已说过，郑智赴英后，陶伟是中超“本土最佳前腰”的有利竞争者，他正在证明着这一点。
原来村里没有金融机构，村民缺钱就找乡农信社，但是因为没东西抵押也贷不到款，只能大家东拼西凑。
其实，我们换个角度就会发现，结论并非如此。
我搪塞道：“你妈出差了，可能要去挺长时间。”
考场的每个面试教师独立给出成绩，经考场秘书汇总后当场得出面试成绩。
我的感情生活是传媒最关注的话题，也造成了感情上的障碍。”
一般来说，每学期选四门课是比较普遍的，也可以选五门，虽然累一点，但可以更饱满地利用时间。
1986年10月7日在北京逝世。
我常常会不自觉的吃东西，有时候虽然暂时忍住了，到了临睡前还是忍不住吃了。
一、大力弘扬达济天下的新粤商精神，争当抗震救灾的排头兵。
结束那种牛马不如的生活，站起来行使当家做主的权利，是百万农奴期盼已久的梦想！
陈法拉近日负面新闻不少，还被封为新一代“发电王”和“媚精”，黄宗泽初出道时负面新闻也很多，作为过来人，他就劝陈法拉好好适应。
通过谈判，于2002年4月1日签订了以东方公司福州办事处为甲方、曾文镇为乙方、莆田外贸公司为丙方的《债权买断协议》。
这是她在先前1个半月的地面训练中，反复演练过的。
金钼股份新股发行价格区间对应的市盈率区间为15.79倍-17.44倍。
庞大的艺考队伍给学校组织考试带来了压力。
吴蓓：家庭环境的内容有很多，包括家庭布置、家庭色彩、家庭声音等等。
“我们发现他与多起戳伤事件的凶手有极其相似之处，所以立即将其带回去审查。”
虽然林妹妹的敏感多疑让一般男人无法消受，而她的美貌气质即使放到现代也是一般男人所难以抵挡的……
如果外资把我们各行各业都垄断了，它抬高价格，那你要买这个东西，就付出更高的价钱。
张刚指出，现在大盘的一个问题是“二八”现象，另一个问题是成交量没有有效放大。
后来通过侧击旁敲，陈生终于从CP公司人士嘴里获知了“模拟拨打电话”的秘密：大多数运营商的SP平台都可能存在漏洞。
因为首先对这些钱到许霆帐号，许霆本人没实施过任何行为，当然也就没有任何过错；而对自己帐号中的钱，是继续放在帐号上还是取出来，是分几次取出来，这是户主的权利，不触犯任何法律，至少不触犯刑律，实际上此时多入帐的款已脱离银行的掌控，且名义上所有权也转归许霆了，银行欲让此款回归必须履行一定法律手续而不能直接通过技术操作手段划转，而这个脱离掌控是银行造成的，许霆的行为不可能再构成盗窃，对此许霆也没有刑法意义上的对银行告知义务，许霆与银行因此形成的关系由民事法律规范调整。
这样大量的财富聚集，将会使得深圳成为中国财富管理的中心之一。
这些招生章程的关键内容考生都需要关注。
国际上也有对机动车的限行措施。
半晌，士告之曰：“吾，歧西神月族也，闻中原侠者甚多，天下乡秦，乃过而求之。”
他们已经被告知，必须在48小时内离开阿富汗。
这是因为该企业自身的魅力所在。
其实，对于首次战略与经济对话，中国也保持着冷静的思考。
《陷阱》一个溜狗的老人突然停下来进入了摄影家设计的“圈套”，其实，类似的题材还有很多。
因此，必须深谋远虑，确保IT人员可以随时找到动态和静止的加密数据，并能对之进行管理，企业策略集团(EnterpriseStrategyGroup)安全分析师埃里克・奥格仁(EricOgren)指出。
专营店只有保持一定的规模，才能提供更多、更好的服务（这里的规模，既指向单店的规模，又指向连锁规模）。
600826兰生股份预计公司2006年度实现净利润比2005年度增长700%以上。
美国：录取要求水涨船高。
如亚硝酸盐中毒给予美蓝,有机磷中毒采用阿托品和氯磷定、解磷定,砷中毒采用二巯基丙醇,条件允许时应送医院抢救。
不久前，我和一位朋友在酒吧里闲聊，我那朋友身穿黑色的牛仔裤和一双牛仔靴，加上一嘴中国人少见的浓密的大胡子，一米九的个头，脸上粗犷的线条，满嘴“淡淡的烟草的味道”，不仅很是赢来了几十道如水般秋波荡漾的目光，而且还令一个美眉情不自禁走上前来：“大哥我喜欢你的牛仔裤……”
放在10%这一块是，会对填报志愿的时候产生一些影响，产生什么影响呢？
一位业内人士分析，东方精选可能是想赌中国石化能有“私有化”上海石化方案，但后来没有达成东方精选的意愿。
这都是没影儿的事，都是记者在揣测，没有根据的，我都不知道怎么就出来这么一个东西，我也很纳闷。”
“长春铁通公司分通信公司和通信段，通信公司是走向市场化的那块，与铁路无关，但通信段则主要为铁路服务。”
盾安环境正在讨论重大事项。
金元证券股指期货金融创新先行军周一大盘继续强势上扬，不仅顺利重返3600点之上同时也顺势对3700点形成了突破，逼空行情继续展开。
我有过好机会，但没有把握住。
哈飞这种军工背景的国有企业，则存在着另外一种通病，它的存在好像一直在证明它的存在，好像以前的一汽和二汽，活着，卖车，卖发动机，希望政府和众民对其宠爱，然而在争宠中一再失利，可是宠爱总归是有限，宠每一个企业，那就不是宠爱，民众的是用钞票投票，但民众的钞票是用血汗换来的，比之政府之宠还要金贵难得。
紫茗红菱还在成长，她们还有更多的生活。
我们疲惫的身躯得到放松了吗？
而中共中央、国务院日前在京召开省区市和中央部门主要负责同志会议时也强调，要促进资本市场健康发展。
而“走出去”，提升国际竞争力一直是中国移动的重要战略布局。
据了解，施工隧道为平行的Ⅰ号线、Ⅱ号线隧道，距地面垂深约200米，Ⅱ号线隧道标高平均高出Ⅰ号线隧道4米。
其实也不光是想着要证明自己赌一口气，为了中国足球，为了四川球迷，这世界杯的比赛也绝对不能掉以轻心。”
不过这一回，也许反对是有道理的，因为科比球迷进入他的个人网站竟然要花25美元，这毫无理由。
增长俱乐部是一个相信自由经济能带来财富和机会的组织，通过促进立法、研究、培训、教育等多种形式促进经济增长。
时报记者：在行业中要立足于不败之地，离不开有效的营销。
但陈对大哥的预言沉默，是因为除了制革他没有其他的路可以走。
实施核准制的积极意义受到相关企业的肯定。
所幸切尼本人没受到任何伤害。
社会主义是中国革命的最佳方向，他不愿放弃这一理想。
●处罚力度是否太轻？
坦白说，我并不看好谢晖在德乙的运动前景。
赵旭日被杜伊认为是国奥队中身体条件最为出色的球员，力量十足、作风硬朗，在与欧洲球队对阵时，他的存在可以增加中国队中场的防守强度。
四是深化改革开放，不断提高保险业竞争力。
荷兰队的这个球是否越位？
小编：好奇地问一句，练这个死亡角色大概用了就多久的时间呢？
春年前答应朋友参观我的新居，并且帮助他看看周边的地产项目，因年前一直在为装修的事忙碌，虽然自己也是搞装饰这个行业的，但装修毕竟是“劳命伤财”的事，因而一直没有兑现自己的承诺，心里总觉的过意不去，忙过春节后的一段时间，我便约朋友一起去看房。
5、直到患者死亡为什么医生不出具病危通知单给家属签字？
在日常调查工作中制定了较为详细的基层基础工作流程，建立了严格的数据质量控制和检查制度，主要有《城镇住户调查基础工作规则》、《城镇住户数据质量检查办法》、《城镇住户调查专业考评办法》等。
臧铁军表示，新高考方案的基本思路已经定下，初步的方案也正在做，但离公布还有一段时间，因为在向全社会公布并征求方案之前，需要先就一些重要条款征求各方面的意见，包括学生的意愿和学校、家长的想法。
浦发银行杭州分行财富管理中心主任郭剑也有同样的感触。
大桥投资额中的35%为注册资本金，由股东按持股比例分担，其余通过贷款等方式获得。
三星的考试难度有所增加。
在半年多的时间里，韩大才已经花去了四五万元的治疗费用，这些费用全靠亲戚朋友和左邻右舍的资助。
中国在汽车行业的政策必须更加强硬才能适应国际变化。
提到尉文渊，除了上交所的首任总经理外，有一件事情绕不过去，那就是“3?27”国债事件。
兰多夫还是喋喋不休，结果领到了技术犯规。
不过，许多年来，现代的人们对这一文明知之甚少，对其如何兴起、兴盛，乃至突然消失的历史更无从知晓。
“地震灾害等突发事件不仅考验社会的应变能力，也考验了基金公司、股票投资和市场等方面的应变能力，基金公司内部需要对突发事件建立完善的应急处理机制。”
第52分钟，斯科特沿右路强行突破武汉队防线后传出一记很贼的低平球，只可惜中路包抄的里卡德慢了一拍；第79分钟，斯科特中场断球后带球奔袭，在前场形成以多打少，冷静的送出一记斜传，但由于与里卡德传跑时机差之毫厘，被武汉队门将邓小飞出击化解；第83分钟，杀红眼的斯科特在右路底线附近利用速度强行抹过防守后，小角度劲射打中边网……
其实对于绿城而言，目前积分上的优势让他们的保级压力有所减少，这有利于年轻球员的正常发挥，如果让这样一只有朝气的球队积累起足够多的经验，中超必将多一个难啃的骨头。
2001年下半年，投连险开始降温，有关投连险的投诉开始增长，并出现零星退保现象。
詹姆斯在今天与奇才队的比赛中拿到本赛季的第2000分，他和阿里纳斯是目前联盟仅有的两位延续着连续三个赛季单季拿到2000分的球员。
“参加世界杯是每一个职业球员都梦寐以求的事情。
曾有政府部门高层在一次大型会议上作如此表示。
其面临的最大的问题是，如何将iPhone，转化为现实的WCDMA用户。
复兴区常务副区长刘运岭分析说：“假如只推荐一个人，某个符合推荐条件的干部向10个人拉票成功，那么其他没有拉票的实绩突出者就要比他少10票；而如果推荐12个人，即使该人得到这10票，其他人也不一定少这10票。
同时，之于税收优惠政策，新企业所得税法实行以产业优惠为主、区域优惠为辅的政策，并主要使用间接优惠方式，尽量少使用直接的减税和免税方式，这些都将对融安公司目前享受的“‘老、少、边、穷’地区新办企业所得税优惠政策，免交3年企业所得税”产生不利影响。
紧接着，这场泡沫又激化了美国的经济危机，引发了华尔街股市的崩溃，最终导致了20世纪30年代的世界经济大危机。
经过一年多的酝酿与准备，2008年11月，人力资源和社会保障部将《我国农民养老保险试点方案指导意见》上报国务院审批，指导意见体现了“会安排部分中央财政，用于农民养老保险”的主导思想。
谢霆锋与张柏芝的爱情结晶Lucas于9月2日刚满月，夫妇俩便急不可耐恩爱出巡，先后到中环和铜锣湾喝早茶及置新装，十分温馨。
我和克鲁斯的关系很好，不论在场上还是场下，但对于所有其他人都是一样的。
在岳父与床做伴的18年里，他每天坚持给岳父翻身、擦爽身粉，每天背老人到室外晒一次太阳，往老人住的小屋里洒一次花露水，每天用热水给老人烫脚、按摩。
中山大学附属第六医院围产医学中心主任、新生儿科肖昕教授表示。
据调查，火灾发生时，现场一楼商铺有同为22岁的吴川女子黄小燕和黄波兰在服装辅料商铺值班。
记者就此与三位权威专家进行了对话。
这是陆小凤大人的命令！”
但大家对这个敏感的问题，都不愿作出答复。
宽幅震荡的格局中，投资者心态也应当进行适时调整。
应该说杜伊这次针对国奥队的警钟敲得正是时候，毕竟因态度问题而造成国奥队在黄金备战期出现滑坡，从而导致功亏一篑。
大地作证：在空前的考验面前，在以人为本的旗帜下，8800万四川人挺起不屈的脊梁。
赵经理给的答复是，元旦之前肯定到位。
著有专著16部，各类科研成果60余项。
此外，我们再以联想最近已发布的新品“乐”系列为例，14款新品“乐”手机涵盖了影像、音乐、GPS、数字电视四大品类。
有一个镜头需要周董连着投进6个球。
英超夺冠，由此分岭。
被抓捕后，吴三在一次审讯中对沙河源派出所的探长冯海东说：“我觉得你很面熟，你以前是不是经常骑电瓶车从陆家村街上过？”
刚刚学会翻身的宝宝，喜欢尝试新事物带来的快乐，所以喜欢翻来翻去。
上海市消费者权益保护委员会推荐的消费者代表、上海市联合律师事务所的江宪律师看过两种方案后认为，如果手机漫游费只是虚拟服务，那么漫游费就应该取消；如果确实是投入成本的服务，那么就应该看成本和价格之间的关系，看价格是不是合理，讨论如何合理收费，让消费者得到更多的实惠。
我没有回答他，心底有个声音在告诉我，你们早已不是“对手”，分手是早晚的事。
但是，涂瑞林却认为：“价格松动是事实，一手房的价格也确实有所回调；但量的下跌是因为年后市场刚刚开始，现在还不能说明市场出现了问题。”
但他认为目前看来整个经济运行还是比较健康，即使有宏观调控，对实体经济的损伤也不会太大。
我这次来就是专门参加电视节的这个活动的。”
也许这就是性格互补吧，他们走在校园里仍然是一对让人羡慕的可人儿。
基层中小学出现了大量没有签任何劳动合同、又事实上在实施教学的“代课教师”。
将近四分之三的受调查者同巴菲特的观点一样，认为我们已经处于衰退之中，尽管官方数据可能要几个月后才会确认这一点。
自2006年3月宝钢与八钢签署战略合作协议，将近一年后，这一举世瞩目的“恋爱”由务虚的战略合作，终于走向了实质性的“婚姻殿堂”。
而金山的预留选址则位于浙江省与上海的交界处。
2006年轻微剐蹭事故(49.6万起)是2003年的2.2倍，是1997年的7倍。
昨日沪深两市经历了今年以来最大单日跌幅，其中沪指暴跌257点，3000点政策底已岌岌可危。
如果他能在高空球中显示出一定的优势，如果能够给队员做出更多的好球，那么李金羽将成为球队不可缺少的前锋之一。”
在公告中，苏宁电器还宣称自己的经营策略是“一贯强调稳健，以自主发展直营店面作为公司连锁发展的主要方式。
等到坎比亚索复出后，穆里尼奥在中场战术布置上将可以拥有更多的选择。
考试有效成绩满分为100分，考试有效成绩＝笔试成绩×50%+面试成绩×50%。
在曝光之前，获得不合格检测报告的万家乐就很快全部召回了问题热水器，把责任揽到自己身上。
比较清醒地判断当前的问题，可能是银行理财产品设计的一个基本点。
文物专家说，虽然国际社会高度重视“归还、偿还历史性民族文物”，联合国教科文组织等先后制订了一系列国际公约，但流失文物的追索工作依然困难重重。
扎伊采夫表示，使用“天顶号”运载火箭发射截击机时，可以搭载1.5吨重的核爆炸装置，威力达到150万吨TNT炸药当量，足以让直径几百米的小行星粉身碎骨。
最近30年的中国社会进步历程，大致分为四个阶段，80年代是劳动力时代，90年代是装备现代化时代，最近十年是信息化时代，下一个十年，就是自主研发阶段。
说得再清楚不过，副主席想知道球队如何面对接下来的两个赛场任务，如何确保前四和冠军杯冠军至少一个不落空。
赛后，海哥按捺不住心中的兴奋，“看看阿联的表现，多好！”
联合证券研究员毛祖宏也表示,出口退税政策的调整,负面效应将会通过市场其它利好对冲消化。
前述司法解释，就是将有关标准细化和具体化，以便于司法机关在侦查和审判时更好把握与操作。
民国12年（1923年）4月，粤军总司令陈?明叛变革命，吴佩孚令樊援陈。
国家计划扶持建立5至10个面向国内国外市场，年销售额达50亿元的特大型医药流通企业，建立40个左右年销售额达20亿元的大型企业。
现在监管层不希望资金膨胀太快，是通过一系列措施调整市场的资金面，消化股市过剩的流动性。
花有各种各样──美丽的花，讨厌的花，甚至有毒的花。
传统出版业对这项业务的态度各不相同，有坚定的支持者，也有反对者，而更多的人持观望态度。
让历史重新开始，我们需要一个不同的世界！
这位年轻的副主任医生每年都要接诊五六十名白血病患儿，贫困白血病患者的故事对于他来说再寻常不过。
“家有一老，如有一宝”，老将的作用，任何时候都不能小视。
后来经过一段时间的复习，12月份我有做了一下计划：英语60，政治60，专业基础120，专业100。
这是国王平时的沐浴，不是特殊场合的沐浴。
第二名遭绑架的德国人质目前依旧掌控在绑匪手中，至今生死不明。
去年8月，上对马警备所的一等海曹未经允许多次偷赴海外见情人，并把潜艇照片等内部情报带回家中。
从1978年至1984年，我国对这种"大一统"银行体制进行改革，恢复或成立工、农、中、建四家专业银行，并形成了专业化银行体系。
如果将这种旅游作为赚钱的手段也不可取。
有效的能源价格机制并不排斥考虑居民的负担，政府可以对需要补贴的群体进行直接补贴。
易纲认为，价格调整和币值升值都是调整的重要变量，价格调整是慢变量且具有粘性；而币值升值方面，中国会坚持保持汇率的基本稳定。
巴博萨拿下25分，纳什15分10次助攻，斯塔德迈尔13分。
要避免这种现象就要熟读党和政府的文件，特别是十七大报告和政府工作报告，熟悉其精神内涵和话语表达系统，只有这样，考生在作答的时候才能游刃有余。
不是的，也不是这个原因。
●在怀孕期间体重：设法使体重不要超重过10千克，超过此数，产后再想恢复苗条身材就困难了。
因为高档写字楼租客都是大公司，签了长期合约，非常稳定，像花旗银行等合约一签就是20年。
众网友忙一起劝阻，王某却向嘴里塞了一把药片，然后咽了下去。
谁能保证消毒碗筷的确消过毒呢？”
哈尔滨市一位学生家长也说，“孩子一闲，我们心里就不踏实，就得送他们去上培训班。”
如此计算，一般一年期信托贷款理财产品，除了佣金2%外，一般给投资者的收益为5.5%?
Sport1最看好能摆脱降级区的球队是纽伦堡。
1季度估计威孚本部的欧Ⅱ业务产生约2500万元~3000万元亏损，公司将努力对老化和低效的销售队伍进行全方位改造。
此次呼吁，不仅让人们再次想起了这位很有个性的老科学家，也让公众把目光聚焦在他正为之奔走的中国文档标准UOF上。
后来它发现技术越来越复杂之后，用户在如何使用这些技术方面比对购买技术的需求还要多，这与现在通信行业的发展趋势也很相像。
我在儿子身上运用的技巧越多，他的进步也越大，就像换了个人似的。
即便你只是在这里闲暇逗留，也会为这里的华美而感动。
这也不禁让我们联想到一旦集团的优质资产注入上市公司，必将使岳阳纸业的业绩突飞猛进，迅速上提升公司在行业的竞争优势。
很多事情都是自己去解决。
姚明和海耶斯分工明确，一攻一守，而爵士的两个大个子都偏向于进攻，无法担当把守内线的重任。
现在你已经知道谁是更衣室里最能说的人了吗？
而眼下，我们的工资又有几许呢？！
当这些动作在赛车场上表演的时候，那种激情澎湃在一辆辆荣威750的发动机咆哮和刹车发出的巨大响声中回荡。
西汉姆对赖特-菲利普斯来说很有吸引力，他们是为数不多的能满足他工资要求的球队，而且恰好同样位于伦敦。
华友世纪和光线传媒合并之后，将成为中国最大的娱乐内容公司。
这是韩国著名棋手李昌镐的一句经验之谈。
在与比利时的热身赛中，他排出433阵型，阿奎拉尼担任左前卫；三前锋是迪纳塔莱、卡莫拉内西和托尼。
指望跨国公司为我们汽车出口做贡献的想法，还是赶快收起来为好。
这个班本着松进严出的宗旨，毕业时还要通过外语考试，这对宋老将是一个考验。”
沈阳网友：简直就是粗制滥造，画面粗糙，人物不新，科幻片不能这么拍。
“这个在训练里面是很正常的，只要他是大腿蹭栏，而不是脚尖踢栏，对速度就没有什么影响。
徐旭东曾任纽约花旗银行经济分析师。
经此，张荣坤摇身一变成为上海“公路大王”。
根据现有的操作规程，物价部门将对一个地区的主要商品房的成本进行调查之后，获得一个平均成本。
同时，为防止挂名参保等问题，我市将严格执行《深圳市关于加强和完善人口管理工作的若干意见及五个配套文件的通知》，规定我市中小学和托幼机构在册的非本市户籍的少年儿童，其父母任一方参加本市社会保险一年以上的才可参保，预计全市参保人数约70万人。
展会期间，中国移动将“微型营业厅”搬到了现场，为“全球通”用户送出“大礼包”，包括“手机证券业务2008年免费，GPRS上网每月送10M流量，以及奥运福娃礼品任选”等诸多优惠。
在昨天的展会现场，记者坐上了带有这种困倦监控系统的仿真汽车，只要记者一眨眼，警铃就会响起，如果闭眼超过4秒，就有一股冷气从脑后吹来。
红网9月27日讯(潇湘晨报记者柳宝来)9月25日是中秋佳节，也是永州彩民刘先生的幸运日――这一天，他购买体彩排列3和排列5中出608万巨奖，而这位有两年多购买体彩经历的彩民累计中奖金额已超过2000万，成为我省体彩的“彩王”。
其实，是不是什么惊天动地的大问题，你可以看看详细的规格说明就知道了，在办公时，它们的分辨率与一的大尺寸机器是相同的，如果是宽屏，分辨率还会高一些。
墓主给盗墓者“留言”的说法，并非空穴来风，但在中国的古代陵墓中，目前尚没有这方面的考古发现，多是如乾隆建佛香阁的一类的传说。
要巩固传统服务市场，充分发挥传统服务的功能。
一位卸任的最高检核心官员表示，在反贪总局创立初期，几家反贪机构之间，由纪检机关负责牵头，但在具体办案中，不存在谁主导的问题。
记者在家里随便翻了一下，竟然找到十多张不同医院的就诊卡。
“与昨天是完全不同的挥杆。”
冒着纷飞的战火，上海各方人士同心协力，一刻不停地进行着拆迁，并将一批批拆卸下来的器件经水道运出。
华西证券2007年未经审计的净利润为10.56亿元。
但当一些企业准备把现货铜申请进入交易所的库存时，才发现由智利进口入中国的铜不能被制成仓单，也不能在期货市场交割，因为智利免税铜没有海关的相关完税证明。
来自欧洲某国的运动员表示，他所习练的武术与他想象中的武术相去甚远。
据此估算，娄静称，可以计算出分红给封闭式基金带来的最低潜在涨幅。
“每天醒来的时候，他就用力搓眼睛，像是想把眼皮撑开，把皮肤都搓红了，孩子有时会着急得张着嘴巴啊啊地叫，很烦躁的样子。
据项目开发团队北京富景文化旅游开发有限责任公司的负责人介绍，在能源方案优化设计过程中，几易方案，设计人员参照国外多家技术单位的研究成果，并保持密切的交流合作，最终将这一技术成果成功的运用于“融泽府”项目上。
由于这个改头换面的公司仍不具备对外劳务资质，因此他还是没有给人办理成出国劳务，也没有返还当事人的保证金，他将这笔保证金全部占为己有，给当事人造成了巨大的经济损失。
1919年夏，哈佛大学商科硕士杨杏佛回国担任南高师教授、商科主任。
一些沿海经济发达地区的污染企业也开始了向经济不发达地区的转移过程。
6月份中国GDP增长率达到11.5%，引起广泛不安，普遍认为经济发展从偏快趋向过热。
他们都有一个共同的饮食习惯，喜欢吃鸡，尤其是炸鸡。
最早听的自然是《牡丹亭》。
尽管中国2007年单月CPI达到了6.9%这样比较吓人的水平，但主要是因为食物价格飙升的推动。
“我帮他们，他们很高兴。”
了解美国的能源侦测吗？
短短几天，这个帖子获得超过1000次的点击量，跟帖400多个，引发的转载更是不计其数。
我偷看过别的女人，她们的小阴唇都没有裸露在外。
与第三代燃料电池轿车“超越三号”相比，“上海”牌燃料电池轿车的整车动力性能更加强劲、高效。
目前,政府的房地产宏观调控是要稳定房价,那么,实际上这是对国内房地产市场价格作了一个隐性担保,即如房地产开发商所说的,国内房价只能上涨而不能下跌。
对于这次合作，双方高层都充满了期待。
F-16战斗机研制时间较早，而且实际上比这几种飞机都要大一号，就不列入比较了，F-20战斗机年代也比较早，而且改进的比较不彻底，没有彻底脱去F-5E的遗传，比较有意思的是F-20原本也打算在04架原型机上作一些改进，可惜这架飞机最终未能完成制造。
在这份25人的名单中，最引人注目的，无疑是阿德里亚诺的回归，以及小罗的落选。
那些曾经投资过雅虎和Google的风投们，如红杉资本等都腰缠数十亿美元，用他们犀利的目光打量着整个中国互联网业界。”
不仅如此，在食不果腹的年代，除了供书偷之外，她还把圣诞节留下的糕点精心准备好，放在偷书贼能看到的地方供其享用，给偷书贼难得的尊重和温暖。
百度曾经独霸的中国搜索市场最近发生了一些新变化：李开复通过“四处摆放搜索框”的策略对中国谷歌搜索展开了一轮市场营销攻势，产品开发上则有一款“说得过去”的Linux桌面搜索出炉，中文搜索质量也出现了“肉眼可以识别”的提升。
八中给台峰提供了成为名校长的良好平台。
远东运动会原名“远东奥林匹克运动会”，在组织上完全模仿奥林匹克运动会，1920年被国际奥委会承认，是世界上第一个被国际奥委会承认的区域性国际体育组织。
深桑达Ａ(000032)年报显示，公司生产经营稳中有升，运行总体良好。
一般的投资者可以通过低买高卖或高卖低买的方式获取赢利。
远在选举委员会代表投票前，人们就知道选举结果了：曾荫权再度当选香港特区特首。
然而，在普拉托占据20%人口的华人，从高中学校走出来的学生却寥寥无几。
住宅价格崩盘，违约率不断上升，丧失抵押品赎回权的情况日益增多，将影响到成百上千万的选民。
，第九城市卓越之剑运营团队全体成员抓紧分秒，尽心尽责完成了“卓越之剑―梦幻岛”的汉化工作。
铃木、大发甚至一些传统大排量跨国巨头都在大举进军中国小排量车市，而中国车企迫于利润不愿增加投入，而转向竞争更激烈的中高端，其本末倒置行为必将自食其果。
半决赛中，今年全英公开赛冠军古健杰/陈文宏与钟腾福/李万华分别击败各自对手，将在决赛中相遇。
这是早在近代英国革命前就已经达成的一个政治理论共识，一个都铎王朝时代的陈旧经验。
在胡适看来：“‘正义的火气’就是自己认定我自己的主张是绝对的是，而一切与我不同的见解都是错的。
在姚明和麦迪的双核领导下，更多更快地进攻，增加无球跑动，利用空档投篮。
“我们当时就提出了怀疑，交警说照片是该男子以前拍的，目前是长着长头发。”
大使馆工作人员告诉记者，这批物资是中国政府向缅甸政府再次提供的价值3000万元人民币紧急援助中的一部分。
所以，我们将系统程序的端口开放，等待运营商来决定哪些开发哪些关闭。
因为西医只不过是最近几百年来的资本主义工业发展进程中，“个人利益最大化”和“机会主义”这一资本主义社会大流人文作用于医疗的化学应用系统，个人主义功利于实验台的必然局限性则决定了其断然不可能形成完整的理论体系（其终极景致无非是一道道断裂的医疗应用火花），相比历经成千上万年传承、检验和扩充而无比系统完善的中医科学充其量只能算是“大海里的一朵浪花”，这个话题可谓十分无聊。
不过，通向城市和梦想的道路并不总是一片坦途。
来自中国移动的最新数据显示，今年第三季度百宝箱收入总计9580万元。
小说里的大学毕业生素，仅仅因为家庭贫困、自己又不愿意离开京城且一时找不到工作，于是便在好友芸的教唆下，将自己的身体以不菲的价钱卖了出去。
高油价使市场狂躁，通货膨胀压力也进一步加大。
从这一趋势看，优势不改的新中国移动不太可能迅速降低服务资费。
国家电网公司要在2月21日前恢复京广线剩余3个牵引站供电；3月10日前完成对主网重要受损设备的修复、重建，恢复主网运行方式；3月底前完成各受灾地区电网设备的修复和重建并恢复电网正常运行。
近日，力诺太阳(600885.
两人的战斗从赵守洵颇有新意但是也有些俗的打粘开始。
5名国展“展霸”想尽办法，8个月内敲诈勒索展户们37万余元。
当然，舒斯特尔也提到了皇马的后防问题，萨诺戈的进球就与梅策尔德的站位失误有着直接的关系。
比如山东鲁能，由于上个赛季没有对后防老化的防线进行调整，导致这个赛季失去了卫冕的机会。
有没有一个千疮百孔的人生？
5月18日，池先生买了次日前往成都的火车票。
据廖先生回忆，酒店服务员告诉他们：酒店规定，包厢每人最低消费400元。
其中包括盛大、九城、久游、完美时空，以及刚刚在中国香港联交所主板上市的金山。
就在转会大门关闭前几小时，查尔顿中场核心大将、爱尔兰国脚安迪-里德以400万英镑的价格转会到同胞基恩执教的桑德兰队。
近期有报道指出，在争夺4G广域无线统治权的竞赛中，WiMax已不再被厂商们作为当务之急了。
通过展品的内容、陈列样式与展馆大小等细节，我们可以了解蒙古人对自己的历史究竟是持怎样一种态度。
在出境游日渐普及的今天，中国游客需要对旅游内涵的深入认识和旅游理念的提升。
在前场也凶狠的铲球，这可不太象你啊。
阿森纳第90分钟完成惊天逆转，赫莱布突入禁区左侧传中连续打中2人后偏转，皮球最后打中门前的萨穆埃尔后入网(点击观看视频)。
CN的普及通道，为中文.
国家环保总局2006年8月出台的《废弃家用电器与电子产品污染防治技术政策》规定“污染者负责制”，污染者就涵盖了生产者和使用者。
信息产业部清算司副司长祝军在会上表示，2007年将重点推进移动电话资费方式的改革，将会同国家有关部门进一步采取措施，“在全国加快推进移动电话‘双改单’进程，引导企业单向收费。”
在这间办公室内，平时里只有国家队训练和比赛期间出现的战术演示板已经摆放在内，23日下午朱广沪不停地在这块战术板画着场上的每个位置，由于必须尽快从38人的大名单内落实23名赴美国拉练的球员，所以教练组只能将多出来的15个人一个个从名单之中剔除掉。
但另一方面，由于土地属集体所有，一些地方干部在未经农民允许的情况下随意转让土地的情况屡屡发生，一些开发商任意圈地。
因为判断推理题平均的解答时间是53秒钟一道，对于这样大强度的考试，任何繁复、效率不高的解题技巧都是无法应对的。
据了解，到2010年，吉利将实现产销100万辆目标，其中国内市场份额达到8％，吉利汽车将成为国内经济型轿车的首选品牌；到2015年，将实现产销200万辆，其中三分之二出口，在国际市场份额将达到2.5％。
不会------虽然以前的弗朗西斯在队中是绝对的老大，但是时过境迁，火箭现在的打法是围绕姚麦组合而进行布置的。
尽管他让你感到你已经得到他，但是他是臭名昭著的寻求新异的花蝴蝶，常常是由于思想上的隐患而导致爱情的衰亡。
投资者对煤价变动不甚了解，问题出在煤炭类上市公司没有主动、及时披露价格调整情况。
万能寿险除了同传统寿险一样给予保户生命保障外，还可以让客户直接参与由保险公司为投保人建立的投资帐户内资金的投资活动，将保单的价值与保险公司独立运作的投保人投资帐户资金的业绩联系起来。
直到今年6月4日，新华社才发布了来自农业部的消息――根据统计，1至5月份全国发病猪总数为4.5万头，死亡总数为1.8万头。
另外，随机抽取的666名学生心理健康测试表明，57％的留守中学生存在轻微或轻微以上的心理健康问题。
拉齐奥主场2比0胜利沃诺。
防止挤捏，适当治疗。
说到底，任何大盘的，个股的行情，都是由资金推动的。
如果要是高数二，知识面考得少一些，集中一些，但是题的分量就重一些，比如说每年有二元的微积分，多元函数的微积分，这里面可能会出现比较难、刁钻一些的题。
从那后彼此再没有联系过。
成立于1994年，是直属国务院领导的、政府全资拥有的国家政策性银行，目前在国内设有7家营业性分支机构和6个代表处，在境外设有东南非代表处和巴黎代表处；与140家银行建立了代理行关系。
在卓越、当当等购书网站，关于这些书的读者评价特别多，有的甚至超过了30页。
民航陕西机场公安局政治处副主任齐新战表示，作为民警，应当对举报人的信息进行保密，不能把举报人的电话号码公布，不能打击报复。
这种混沌给刘西尧出了一道难题。
com上提供下载)，可以让用户输入城市名称，然后搜索专门的类别，象餐馆，酒店，交通与夜生活信息等等。
然而更为重要的是，VT686B支持ATA100，这也是当时最先进的磁盘外部接口，彻底解决了接口瓶颈。
第59分钟，林肯开出角球，博尔登头球攻门再告偏出。
美联储在经济和通胀之间不得不优先顾及经济。
远离大麻的尝试并不容易，NFL的禁药测试员一周三次到威廉姆斯家中监督他的禁毒进程，到最后他的孩子跟那个测试员成了朋友，恨不得每天都在一起玩。
国家统计局昨天公布的数据显示，受国际市场初级产品、特别是粮食价格持续大幅度上涨导致的国内食品价格居高不下影响，4月份CPI指数同比上涨8.5%。
今天，距２００８年北京奥运会开幕还有５００天。
社会保险模式下企业肯定是创新的，要想尽一切办法，既要提高效率还要提高服务态度，鼓励每个人都去想创新模式是什么。
他身边里三成外三层的记者全都乐得直晃悠，姚明也美滋滋地晃着脑袋。
在王守业看来，青岛队踢了一场很干净的比赛，王守业称球队也不会对此事继续展开调查，“我们没做错什么，干嘛还要调查，现在最重要的就是备战下轮比赛。”
国华电力在声明中表示“公司坚决反对任何形式的商业贿赂行为”，却并没有否认公司与CCI存在业务往来，也没有出示没有受贿的进一步证据。
黑无常奇道：“他是谁呀？”
烟花妹妹：四川多美女啊。
求学心切的她，自己跑到小作坊、副食店打零工，去归元寺门口擦皮鞋，以补贴家用、攒学费。
如该书第六章第十二节所述，实验已证实了粒子内部都有硬核的事实。
到抗战末期，吴石升任重庆军政部部长办公室中将主任，曾帮助地下党人吴仲禧谋求国民党内职位。
我们只是根据新闻媒体的议题设置理论，一边追溯往届四中全会的历史，一边探询体制内的红色理论家，看看我们是否能从一鳞半爪的讯号，乃至“不成文的议程”和“不成文的惯例”中，发现四中全会的端倪。
另一类是“附属型”。
甚至于还出现了一个灰色地带：2008年05月26日《东方早报》在《大小非减持惊现职业操盘手》一文中如是揭露：“某业内人士解释：《指导意见》中对大小非减持的种种约束，使得业内诞生了一批专司大宗交易的职业大小非代理人。
我知道他对日本人没有好感，而且不甘心为帝国政府效劳。”
很多时候，演员表演的缺陷，来自影片对白文字的弱点。
这是经党中央国务院批准，由中国科学院创办的中国第一所研究生院，即中国科学院研究生院的前身。
他的员工培训都是我们的钢管。
学生家长潘女士告诉记者，育才中学今年有60多名奥数特长孩子报名，录取率只有二十分之一，如果为了这个特长生才学奥数，那风险也太大了。
虽然2007年底财政部以彩电、手机、冰箱为试点产品推出了“家电下乡”政策，但是空调企业心中大多都十分清楚，空调作为“奢侈品”，在农村市场的普及不是两三年内所能完成的。
这不，在10月20日到21日在张家港举办的广场募捐期间，志愿者们来到募捐广场附近的商场里面，说好说歹，说服了商场的管理人员，来到商场里面发起了溪桥工程的宣传资料。
后因北京经济技术投资开发总公司的出资未到位，加上内蒙古鄂尔多斯羊绒集团有限责任公司将其持有的中科中远股权转让给了深圳市中科招商创业投资有限公司，中科中远实收资本5亿元人民币，剩余三家股东，中远集团总公司与深圳市中科招商创业投资有限公司并列第一大股东，拥有中科中远40%的股权，乐凯集团拥有20%股权。
大成优选的开盘基准价为1.189元，昨日开盘就跳空高开，达到了1.25元，虽然盘中一度震荡，但最大涨幅超过了9％，最高上摸1.30元，之后虽有所回落，但最终仍大涨6.9％。
林丹在之前的主要对手，要算第四轮的印度选手斯里达哈。
在他留学期间，我中专毕业考上了大专，那时我们只能靠电话联系。
新款Nano标志着一种不可避免但依旧具有重要意义的转变：iPod已死！
三年前还是中国银行业中最接近破产的城市商业银行，如今发生了根本性的变化，随着南京银行、宁波银行的上市，以及杭州、上海和北京等城商行的即将上市，昔日的“麻雀”已经变成了“凤凰”。
这个平时极少出远门的农村孩子一下愣了??回家的路，突然就断了。
封闭的主要内容是演练首发阵容，在很多队内人士看来这是对上一场的“拨乱反正”运动。
马云的出现再次改变了李治国和口碑网，马云希望他和口碑网回到阿里巴巴中。
上世纪八十年代，南斯拉夫与中国进行体育交流，对方提出希望中国队派两名乒乓球教练帮助他们，同时他们愿意邀请两名中国球员去该国最好的俱乐部踢球。
对于要复产的企业，必须把住关口，不具备安全条件的一律不能放行、一律不能复产。
用黑糖三十克，高度白酒五十克，放碗内用火点著，边烧边搅，一直把碗中的糖溶化为止，稍凉喝下去，对治疗拉肚子、肠炎一次见效，重者两次。
搜狐体育讯北京时间8月16日上午11时，贝克汉姆效力的洛杉矶银河队在2009年美国职业大联盟中主场0-2不敌西雅图海湾者队，一个半月来首尝败绩。
比赛中，安布罗斯表现积极，开场不到一分钟就贡献一脚远射，比赛中，安布罗斯在右路给伯恩利制造了不少麻烦，而他也错过了门前的一些好机会。
伊政府发言人阿里?达巴格23日说，伊总统和总理已经与土政府官员通话，就土方越境军事行动进行磋商。
出现腹痛、阴道流血等先兆早产的表现，孕妈咪应马上急诊，用药物保胎，尽量维持到孕34周或估计两胎儿体重都在2000克以上，这样孩子出生后存活的机会较大。
最近接到谁的信，他说现在好怀念你那张卡通的脸，曾经装满无赖笑容的眼睛，很想你带来得哭笑不得玩笑，这个世界每天都会不同，可是你千万不要有任何改变．不知道你说得什么星座是怎样得逻辑，但是过去现在将来的你星座天秤的女子，因为真实，我和大家才喜欢。
互联网分析师秦川获悉此事后对记者表示：“人才储备并非意味着具体投资和经营。
各参建单位和全体建设者要坚持百年大计、质量第一，立足自主创新，抓好生态环境保护，重视节约土地资源，加强施工安全管理，提高投资综合效益，把京沪高速铁路建成技术创新工程、资源节约工程、环境友好工程、社会和谐工程。
陶璐娜：大，当然大了！
河道两岸的栏杆上，围满了观众，在这两棒传递期间，两侧观众长时间为火炬手们欢呼鼓掌。
盘中热点有所转移，参股金融概念股暂告段落。
天已经完全黑了，我绝望的坐在地上默默的陪伴着眼前这具女尸。
说到高尚社区的发展和城市的发展，这是一个互动的关系，事实上就像李总所说社区的发展是多元化，高档社区的发展绝对不是单一的，是随着城市化，现在处于城市化加速发展的时期。
点评：上赛季他们以45胜37负的表现进入季后赛，已经出乎不少人意料。
此番日元上涨，的确让出口商们颇为头痛。
百米已突破10秒大关，心理极限难道就能突破吗？
老头需要理清一些思路，关于国家队的，也有关于国奥队的。
至少通过该交易，雅虎可以在增加搜索广告营收情况下节省数亿美元的技术开发成本，因为雅虎不仅可以销售其网站上的搜索广告，还可以销售Bing站点上的搜索广告。
昨日记者联系农业部新闻办公室询问具体项目名称等，对方并未直接回复。
小K教练说，“我觉得他也许有潜力成为一个坐在替补席上，然后上场便能得分的球员。
败选的梁家杰坦然接受这一结果：“这一次我参选主要不是希望自己当选，而是希望能改变现在的选举制度，使得下一次2012年香港人每人手中都有一票，可以根据自己的意愿来选举我们的行政长官。”
足见爵爷运筹帷幄的功力。
说起来难以相信，很多人会在百度的搜索框里输入“百度”和“Google”。
阿尔塞纳?温格已经铸造了一只能和欧洲任何球队抗衡的阿森纳――后防有索尔?坎贝尔和科洛?图雷压阵，帕特里克?维埃拉和皮雷控制中场，亨利和博格坎普在前面负责攻城拔寨。
董事长考虑到员工的情况，还常常会额外多发补助。
赛前麦克拉伦还能这样堆笑，现在呢？
考得好不说明以后有作为，考得不好不说明以后没有前途，还是多关心没有钱上学的，还有就是实实在在有贡献的人”。
目前，随着金价逼近850美元水平，市场预期已估高至1000美元大关。
大多数的高档化妆品牌都有不同的产品线，用以适应不同年龄的消费人群。
又想起一件孩子的事情，让我对中国人为什么缺乏团队精神有了新认识！
D组方面，劲旅白俄罗斯没有抵挡住希腊队的狂攻，首盘比赛在世界排名第一的白俄罗斯主将萨姆索诺夫与希腊选手帕帕吉奥格斯之间进行，结果前者以3-0开门红。
3月29日晚8时至9时，包括旧金山、渥太华、曼谷在内的全球约380个城镇相约熄灯1小时。
我估计震中震级是五六级左右，对震中地区的人来说依然需要担心，但震级从震中到成都一般要衰减两级，也就三四级吧，有什么问题呢？
她说，在德国，她和家人每周都会去至少三场戏剧，学生只需要两三欧元，而自从来英国上学，因为票太贵，她每周只能去一场。
第4分钟，客场作战的天津泰达首先获得破门机会，路易斯由右路突破防守下底之后横传中路，吴伟安在前点脚后跟射门，结果皮球堪堪从远端门柱出了底线。
如果只是单纯强调依法规范，就案办案，不重视矛盾化解，往往导致案件处理形式上合法，实际问题却不能有效解决，久而久之必然引发当事人对政法机关、党、政府、国家的积怨，进而加剧上访、闹访现象，甚至酿成极端事件；只有在依法规范办案的同时，努力有效化解矛盾，才能充分发挥审判工作保障社会和谐稳定、人民安居乐业、国家长治久安的职能作用，才是真正落实党和人民交付给我们的神圣使命。
网络游戏来打发自己的业余时间，而众多的游戏中，我选择了《激战》，以往的游戏习惯，我喜欢放着自己喜欢的音乐玩游戏，也正是这个原因。
今天国安队将照常训练，球队部分主力将于明天前往重庆。
今后上市公司盈利能否持续增长，股指期货创业板、融资融券等系列政策将会给证券市场带来什么样的影响，市场经过前期大幅度调整后将何去何从？
今年上半年，香港人在深圳置业已经占到深圳商品房销售比例的30%以上。
徐小平现在给新东方的学生传播这样一种思想：“中国经济有70%涉外，可是中国的人才有70%涉外吗？
专属驾驶员是第一适合者绫波丽，在故事第23话中她为了保护EVA初号机中的真治，启动了自爆程序，零号机与第十六使徒一起消失。
这部有着半自传性质的经典喜剧，张柏芝扮演了一个小野鸡。
由于它是中国政府第一次大规模地派出的政府高官赴美学习班，学员身份都比较特殊，授课老师都是哈佛七大学院与MIT等名校的著名教授，于是这个“含官量”很高的班越是低调就越吸引了外界的好奇眼光。
孟先生家的冰箱刚从维修部取回3天，又出现严重的质量问题。
驰为S60没有省略常用的FM收音功能，支持全频段收音，可以调节收音区域和搜索精度。
“旁边这么多人，万一猫跑出来扑着人怎么办？”
一、减少税费征收项目。
同行的话说明了一点，丁磊的形象已开始在大家眼中渐渐地清晰起来。
当然，也正是它加速了资本集中，基本控制了国民经济命脉，特别是现代工业、交通运输业和金融业等，客观上如同任何国家垄断资本一样，也为建立社会主义经济准备了物质条件。
文县二中和碧口小学更是热闹非凡，整个校园花团锦簇、人潮涌动，这一天不仅是新学年的开始，更是地震后新学校正式交付使用的一天，同学们手捧鲜花、蹦跳狂欢，庆祝新学校的使用。
说明这个复杂性，所以我建议我们的新华出版社和方略图书有限公司有这么一个常设的机构，这样子来支持。
1982年黑龙江省委经复查，宣布当年的处分“是一起历史冤案”并予撤销，在烈士牺牲40年后又重新恢复了他的党籍。
赤社南邦兮，历世荣昌。
金融界2007年净营收为2590万美元，比2006年的713万美元增长263%。
据了解，在去年11月的广州车展上，伊兰特已经正式亮相，这是北京现代第二工厂的第一款车型，HDC是HDChina的缩写。
人在短时间内吸收高浓度的苯，会出现中枢神经系统麻醉的症状，重者会出现昏迷以至呼吸循环衰竭而死亡。
找一个平衡点，考虑考虑你老公的感受，家务事多和他商量着做，有什么想法不要以“吵”的形式告诉他。
年三十那天我自己去医院做的第二次检查，过年那几天也去他家过年串亲戚，大家都很喜欢我。
刘锡三说，“国际油价、国内成品油价格是燃油税推出的考虑因素，但最关键因素还是国内物价上涨指数。
商品进口价飙升在汇率未能灵活调节前提下，一定程度转化为物价上涨压力即所谓“输入性通胀”。
“在混合型社区的销售中，公寓与别墅的销售是相互促进的，开发商通常能够以小户型公寓来带热区域市场，使得楼盘关注度得以提高；反过来，别墅的热销也能带动公寓房的销售。”
克里斯卖给我的那本一九六八年初版《TheImageMan》，学院里的学长说值得读，我读了，依稀记得是写现代人注重外表形象忽视内在性情的警世小说，说两个倒霉的学者赢得一位富孀资助在大学里开形象课程，大受欢迎，干脆兼做政客的形象顾问，连首相候选人都成了他们的主顾，大大发财，合伙又开了一家人文学院，回过头来重新宣扬传统德育精神，力挽狂澜，求璞求真。
虽然TD开始试商用，但无论是相关政府，还是中国移动，到目前为止都没有明确其长期发展战略。
股民为什么会得到他人的同情，为什么专家、学者、媒体看到股民被套会大声疾呼？
去年新浪这项业务每个季度营收呈现两位数字幅度下降，这会成为底线，或者还会在这个水平运行吗？
而为了激励球队取得好成绩，最终顺利留在中超，他还把未来四场比赛的赢球奖金都翻了一番，每场比赛的赢球奖金高达120万元。
一些恶意软件干脆窃取并分析用户隐私数据，记录用户电脑使用习惯、网络浏览习惯等个人行为，危及用户隐私，进行网络诈骗。
雪花说：危险是橘黄太阳升起的一刻，他的火热让我身心融化，从此，我便不再是我了。
面对实力占优的八一女排，四川队苦战五局以3-2力挫强敌，两连胜的佳绩让她们保组前景一片光明。
他会充分考虑发挥大家的作用，动员社会的力量一起努力。
周建安：从实力上讲，我们不具备摘金夺银的实力，但排球毕竟是三大球之一，是老百姓十分喜欢的运动项目，我们又是东道主，因此体育总局领导对我们下达了一个要求，就是要打出令人振奋的精神状态，要打几场老百姓高兴、满意的球。
另外他很幽默，让我想起了韩寒，但他和韩寒又不一样，韩寒是一种犀利的幽默，他的更多是自嘲、无奈，同时和古典文学结合得很好。”
书面考试和报告只能是成绩的一部分，而不能是MBA成绩的全部。
“在休赛的日子，我喜欢在家和家人朋友待在一起。
业内人士认为，凌讯和新岸线的标准由于仍未成为国标，所以不能正式进行商用试验和推广，目前在产业化方面落后已经全力推进的CMMB较多。
网箱养殖区应尽量将网箱下沉，对已达商品规格的水产品应及时起捕上市等。
孙强由此说，在新经济的公司中，创业投资人的使命不仅仅是给公司注入资金。
关于改革没有下岗，哪有效益？
我们认为达能是经营不好娃哈哈的，我们也绝不会跟着达能走。
备受关注的粮食价格走势如何？
那里施“降龙十八掌”，这里接“乾坤大挪移”，拳碰拳，脚蹬脚，外功相拼，内力相抗，端的一番好景致。
那时，她刚读完大专的课程，被学校分配到我们医院实习。
岛国大律师卡林古已公开向总理迈克?索马雷举报川岛志明和郑而琴。
有人说，这次动漫业盛会“擦亮了安徽，领跑了行业”；也有人说，近两年安徽文化创意产业实现了华丽转身与快速起跳。
时隔四年，李幼斌《在那遥远的地方》中再次饰演军人。
我们的目标把全国有才能的，年轻的，有思想的，有作品的年轻设计师推到台上来，我们希望每年看到新人，而不是这些老人，应该换人了。
剧组的拍摄始终处于高速运转当中，1月16日虽然是陈导的生日，但他自己依然排出了影片中一出非常重要的戏的拍摄计划，日程安排得满满的，准备将生日庆祝忽略不计了。
中国证券登记结算有限公司公布的3月份数据也显示，QFII不断向其托管账户追加资金。
相反，如果孩子还没有具备这些基本的能力而且体质较弱，从孩子自身发展来说，不宜早入幼儿园。
与其煞费苦心地进行什么婚前公证，婚后财产分割啦，不如根本就别要婚姻这个东西，爱就一起过，不爱就散伙。
又近中秋佳节，一些埋金藏银、价格离谱的天价月饼纷纷出现，并呈愈演愈烈之势，让许多人感到疑惑：这样的月饼是否已经变“味”？
去年，董丽丽在网上开了一家虚拟咖啡店，创业设计和营销手段很有新意，经常半夜里还在网上经营，短短几个月的“收入”就上万元了。
昨天，信义房产的工作人员向记者透露，加息后，客户都相当平静。
在品牌3.0时代，企业一定要改变自己的促销方式，过去简单的促销手段，比如打折、有奖销售、买赠等，已经不符合新的促销理念了。
E6项目组每个月至少开两次会讨论各项进展。
“绝对是得了‘雪盲症’而死亡的。”
前经张献忠之乱未遭蹂躏。
建立了高考网络有害信息监察制度，在整个录取期间实施24小时不间断监控，重点对作虚假宣传、承诺录取、有诈骗行为的有害信息进行监察，截获处理有害信息68件，维护了我省高招录取的严肃性。
身为雪邦国际赛车场大使的札法尔很高兴能再次获胜，他认为路面经过重铺后更有趣味。
没想到在网上看到很多人出售各种各样的迷幻药，让他感觉很新奇，“今年2月份，我花1000元在网上购买了1克迷幻药”。
对于广州本田而言，销售网络与快速的物流，可以保证这款新产品在生产后迅速进入全国各个区域，如此，广州本田便可底气十足地叫板凯美瑞。
其中，油品含酸价中，麦当劳土城中央店最高，达23.88mgKOH/g，麦当劳土城金城店、中央店除面包被检出丙酸(防腐剂)，还分别验出含砷0.923PPM、1.038PPM；连锁比萨的达美乐永和中正店也验出砷1.105PPM，远超过0.1ppm以下的台湾标准值9倍以上。
依照该法之规定，10岁以上孩子的书信、日记及电子邮件等，父母不得“越位”查看，一经发现将要受到批评教育。
随后，杨要为记者介绍一个绝对可靠的终生伴侣，并多次重申：该女士30岁，温柔、靓丽、帮助父母经营药材多年，正想寻找一个能在事业上帮助自己的有缘男人。
同一时期，一个并不强大的声音，美国总统威尔逊提出了国联设想（即联合国的前身）。
驻阿美军曾希望在阿富汗赫尔曼德省的鸦片种植区喷洒除草剂，以遏制该地区鸦片种植日益泛滥的情况，同时决定继续使用武力对阿富汗村庄进行炸弹袭击。
有数据显示，受高昂的进口成本影响，广东码头今年进口量出现大幅度的萎缩，今年进口总量预计将比去年减少90万吨~100万吨，降幅为26％左右。
其实我们看电视采访的时候，也是我们作为人专业人士也是觉得他不适合上镜或者他表达能力不够强，但是孩子们会说这是我的梦想，他会跟记者说一年不行我明年再考，考三年，我们说有梦想是好的，但是是不是你的能力所在，这是第二点。
第三球，德科将球分给左路，席尔维尼奥助攻，埃托奥后点包抄将球打入。
“张干事”用极快的语速向记者简单介绍了一下招生的“前提条件”：成功“被聘”后可安排进部队工作，并拥有军籍。
“可能出来的生物是不孕的、畸形的，当然也可能培养出特别大的狗，不过我们还是可以将其消灭。”
5、2006年度报告全文及年度报告摘要。
英国政府教育部门不久前对招收海外留学生的大学院校进行检查，发现有半数被检查的学校是冒牌的。
他的这个悬赏也确实刺激了一大批老外学习中国象棋。
均衡招生计划的最低控制分数线以低于统招分数线50分来划定。
更多的下层汉奸是社会上的无业游民，如流氓、无赖、兵痞、土匪、失意军人等。
没多久，周华通过专门的注册公司，成立了“无锡市锡发柴油机配件有限公司”（以下简称“锡发公司”）。
在尝试了诸多型号的DC之后，我选择了柯达M420这台看似普通却大有作为的数码相机。
即将于8月份公映的国产影片《非常完美》是一部都市爱情喜剧片，作为年轻女导演金依萌的第二部长片，虽然本片在个别环节上还略显稚嫩，但它在整体质量上已经达到了一个令人赞叹的水准，在被好莱坞电影包围的国内暑期档中，相信它会成为8月份国内电影市场上的关注热点。
赵继明说，“即使中国航油资金实力再怎么雄厚，在重整程序开始前三大股东也是无法表态的。
母亲在家终年不能下地干活，家庭的重担只有年迈的父亲艺人承担。
14日，瑞银又以每股30.3港元买入904.6万股蒙牛乳业(2319.
银河证券分析师胡立峰说：“不要过分捧高基金经理的价值，不要过分强调或迷信明星基金经理。
如此众多的历史人文古迹在融泽府皆步行可至。
也就是说，意大利超级杯相当于刘天王辛辛苦苦唱四五场。
该专线穿行于湖北、湖南、广东三省，在湖北省境内为173公里，湖南省境内为518公里，广东省境内为304公里。
五、到复习的最后阶段，各科应该穿插复习，有意识把不同科目的考卷连着做。
对的，这既是花店也是服装店，甚至是一个看书的好地方。
小时图显示，英镑/美元跌破了延自1.9387形成的上升趋势线，短线反弹走势告一段落。
但是谨慎的证券投资收益也颇为丰富。
宁夏，文化积淀深厚，历史源远流长，具有鲜明的地域特点和民族特点。
楼市在种种力量的炒作下，呈现出超乎寻常的爆发力，房价一路高歌。
去年12月，另一位50岁的科技博客写手马克死于冠状动脉硬化。
《八路军军政杂志》、《解放》等刊物中，辟有“文艺创作”专栏；《共产党人》刊登党的文艺政策和决定；《中国青年》、《中国妇女》、《中国工人》等，都具有文艺创作之页。
“新住宅运动”的理念与张瑞敏所提出的一系列民生哲学理念不谋而合。
因为机场噪音与国家环保总局打官司，这在国内尚属首例。
细数时下的选秀节目，大都是西方选秀节目与中国本土文化的商业化媾合，只不过，在中国真人秀这种娱乐情境下，越来越多的选秀节目改头换面，比拼人力、物力和台上台下的创意性竞技。
我们认为，一个弱势状态的摆脱与扭转并不是瞬息的事情。
北京是此次调查的重点区域，因为北京市场去年一度占据了206全国销量的15%，而C2在每家店的销量徘徊于10至20辆之间，最低的纪录只区区两辆。
“你这是泼妇唱法。”
上周日彩唯一错误场次就是误信了都灵的低平赔，遗憾错过一等。
数据显示，节油减排效果明显的小排量汽车，市场占有率却呈逐年萎缩的态势。
基金托管人发现基金管理人的投资指令违反关法律法规规定或者违反《基金合同》约定的，应当拒绝执行，立即通知基金管理人，并向中国证监会报告。
假日办召集农家餐馆经营户召开了“迎接黄金周”座谈会,要求各农家乐接待点务必提供最全面、最优质的服务。
特里盛赞费迪南德世界级切尔西无敌金刚蜕变玻璃人？
这是VISA提供的一个快捷助签的功能，就是协助持卡人最多可以在两个工作日内，办理比如说澳大利亚、新西兰、新加坡这些国家的出国签证，这样就免除了以前烦琐的流程，旅行更加顺畅。
此外，东盟、拉美和中东欧等发展中经济体也实施了形式多样的经济刺激计划。
1994年，第18期棋圣战中，以4比2战胜小林光一九段，八年后夺回棋圣头衔。
美国东部时间5月12日之前，投资者还可以收听电话会议录音。
据“华尔街日报”报导，狄勒指责约翰-马隆(LibertyMedia)的自由媒体做出的这一决定非常“荒唐”。
然而，怀海德生物医学研究所研究人员佩奇（DavidPage）等人在比较了人和大猩猩的Y染色体上所独有的基因后发现，黑猩猩的染色体中有5个基因已经退化，而人类染色体中没有这种现象。
新加坡从1981年开始对外汇储备实行积极管理。
赛后，我也试图去找李矛，但没有找到他。
600753东方银星目前，嘉兴市中院向中国证券登记结算有限责任公司上海分公司申请冻结了银星集团持有的公司29,457,066股限售流通股。
1969年4月，斯宾塞夫妇正式离婚，弗朗西丝随即与同样离婚的苏格兰富商彼得?基德再婚。
他们寄希望于医改理顺上、下游之间的产业对接,你对此怎么看?
在强大的舆论压力和人大代表的监督下，安徽省高院于2002年5月“决定立案……
虽然LAVIDA是一个西班牙语辞汇，但是LAVIDA车身的整体造型设计则沿袭了概念车哪吒的风格。
??非美国通用会计准则的净利润为420万美元，美国存托股票每股稀释收益为0.12美元。
“这样的情景,我希望能够重现。
不适应新形势、新任务的“大锅饭”体制，必须坚决打破；同国际接轨、有利于集成和激发各方面自主创新活力的新体制、新机制，一定要建立起来。
其中股票型基金华安宏利(净值持仓)、混合型基金海富通精选和债券型基金银河收益的净值表现均好于同业平均水平。
香精是以“点”，香水是以“线”，淡香水是以“面”的方式使用的。
该项目将于2009年建成，若项目顺利注入，公司的尿素生产规模将和云天化、泸天化等行业龙头媲美，巩固其区域龙头地位。
排在第三位的是单双号限行能够“提高人们的环保意识和公共文明程度”(84.1%)。
我们有无数美妙的故事和悠久的历史，结果就有那么多人认定别处的月亮格外圆，究竟是可笑还是可叹？
普华永道的员工抱怨说，他们长年累月地加班，经常通宵达旦，却得不到相应的补偿。
中国社科院俄罗斯东欧中亚研究所研究员常玢在接受本台采访时解释说：“蒙古和中国有4000多公里的共同边界，也是中国向北推进的天然屏障。
上周写评论就有人指出我偷懒-有几句话没修改，这是事实，但也是我认为自己上周的结论仍是正确的，因此没必要修改。
[反思纠偏]传统的“应试”考核强调程序,导调强调计划，这样考的只是简单条件下的专业技术指标，对战斗力建设促进不大。
有一个穿着便衣的治安人员从警察的身后跑出来对着我的肚子就是一脚，我想吐；却怎么也吐不出来，想吐的感觉盖过了痛的感觉。
在两个月之前，我们做过这样的一个新闻发布会，我们强调过亚太有几个优势，其实那时候我们就点出了我们这档产品的名字可能会是什么。
如《英国国家审计法》规定，主计审计长应在每个财政年度准备一份有关国家审计署费用的估计报告。
空客方面表示，计划在未来一年中交货13架A380飞机，并在2010年前将月产量提高到4架。
这意味着导师每带一位硕士生三年需上交校方14400元，带一位博士生得交21600元。
读这本书，读者不仅能看到一个更全面的姚林辉，同时也能更好地去理解她的歌。
目前卫星和微波系统已经建立了很好的兼容与共存性，如果将这两个频段作为公众移动通信的使用频段，移动终端和地球站之间很难做到兼容共存，就会形成干扰。
德国总统克勒访问克罗地亚和马其顿时，不仅会见了政治和经济界代表,而且还同青年人会面。
他还时常在“小众菜园”上其他网友的帖子后面跟帖，言辞依旧敏锐犀利，更多了不少轻松调侃。
2月4日，皇马输给了莱万特。
本领在这里主要是指能力。
因为听说这是一款跟魔兽一样的游戏，所以就抱着试试看的心态来玩。
一直被人说成很纯，很天真的，不结识BF的他，也许我还是傻傻的有着天真的想法。
冯亦代老人对《读书》的这种贡献，后来更惠及三联书店。
可是，就要开始麻醉时，铭铭突然说“嗓子痒”。
记者：但是你们网戒中心在向任何一级政府部门汇报的时候不也使用了这些数据吗？
华为海外市场创始人之一张贯京：当今社会，发展速度很快，但是竞争也异常激烈，社会正处于转型期，因此，越来越容易诱发社会心理疾病。
贝洛破釜沉舟抵押了自己的房子，获得100万美元的贷款，于1997年推出南滩时髦系列，生产加入银杏和营养成分的健康饮料。
对我个人来说，26岁不应该成为一名贫困应届本科毕业生就业的障碍，“大龄”的我同样能为单位作出贡献。
而在国际米兰方面，首发的主力球员仅有马特拉齐、萨穆埃尔、A-塞萨尔和克雷斯波四人，而且四人中只有萨穆埃尔近期是球队的绝对主力，马特拉齐担任队长。
9月，李天佑副总参谋长病故。
但是，人格精神并非简单的个人爱好、个人理想，更非简单的企业家品德。
11月3日，警方先后把李中雨、蒋春霖、朱迁3人抓获。
3月2日，为期4天的该届展会在深圳国际会展中心落下了帷幕。
那天，我是一心想做个好儿媳妇的，做中午饭时我主动提出帮厨，就尾随着婆婆进了厨房。
20日，两队将转战厦门进行第二场热身赛。
一个女大学生与鸡头的故事。
学步车价位大都在一两百元之间。
他们一般晚上将车停在旅馆门口或停车场，“安全就好，尽量不要打搅别人”。
因此，我们提升的空间很大。
没人敢回头，没人敢再言语，就这样寂静，我们知道，是温爷爷来了。
雅安质检所实验室突发大火，副所长魏晓惠临危不乱，组织检验人员切断检验楼电源，避免火灾引起电路故障导致更大的事故，后在消防官兵的大力支援下，扑灭了大火。
接下来便发生了本文开头的一幕。
“现在你们看到还是枯水期，到了雨季，江水比现在还要深10多米。”
这特殊待遇让我和弟弟羡慕不已。
“取胜这场比赛是全队的责任，但我很高兴承担这一切。”
看到我的出现，明显发胖的罗尧立即绕过桌子过来和我热情拥抱。
就是第一眼看到很喜欢，第二眼的时候你觉得越用越好，第三眼你会发现不断的细节。
小结：S5IS拥有800万有效像素的传感器，12倍的光学变焦防抖镜头，配备可翻转LCD也是一大亮点，还有时尚的脸部对焦功能，可谓功能齐全。
范佩西喜欢射门是有名的，一场比赛六七次打门都不算多，而阿德巴约则更有团队意识，有此这对哼哈二将配合默契，相得益彰。
官子阶段,古力显示出了细腻的官子功夫,终于令胜负天平向自己倾斜。
和在巴萨一样，小罗在巴西队也回到了自己最擅长的中场位置，在巴萨，他踢的是“虚拟9号”，在巴西队，他的位置还要更后撤，有时候甚至跑到后腰的位置去组织进攻和输送传球。
如果是在北京或中国其他地方发生的事情，可以邀请和安排海外媒体前往采访。
但在更大程度上，俄美之争涉及两国的安全和经济利益，美国担心俄罗斯国力上升，迅速崛起，挑战美国和单极世界。
这下何冲才反应过来，“哎呀，你们别录音啊！”
通货膨胀目标制国家一般重点是追求某一特定时间内的价格稳定目标，而且一般较少监测资产价格或其他可能反映金融失衡状况的指标（如货币和信贷变量）。
锂离子电池的正极一般是无机化合物，负极是锂金属或锂碳层间化合物，这三个主要部分中，至少有一项或一项以上是使用高分子材料做成的。
正如大家所熟知的那样，世界经济都把目光投向经济还在快速发展的中国，希望快速发展的中国经济能引领世界经济尽早走出萧条的阴影。
但拥有主场之利的钟腾福/李万华显然更具优势一些。
如果参保者对某家医疗机构总不满意，那么医保机构将不再和他签约，以此鼓励竞争。
显然，俄罗斯不能对这种炫耀力量的做法漠不关心。
其行为当场被民警说服教育。
1999年4月份，朱?
自信是很重要的因素，如果做到这点就没有理由惧怕任何对手。”
部分销售转付证券所得资金将用于购买五架全新波音737-900ERs飞机，这批飞机将在2009年底交付。
晋冀鲁豫军区太岳部队发起的同蒲战役，计歼敌8000余人，阻止了国民党军第一战区司令长官胡宗南部沿同蒲路继续北上的企图。
所以，在手机成为生活工具的今天，人们对其消费的心理是“常用常新”。
国际唱片工业协会的统计数据显示,2006年全球CD销售量相比前年下降15%,而进入2007年1月,CD的销量同期下降了20%。
这样一次完整的抚触就完成了，整个过程大概需要15-20分钟。
或许你还可以加上，她们都是本届女足世界杯冠军的最有力争夺者。
其他没有特殊专业要求的考生，不要求进行体检。
今后新建大型钢铁企业要向沿海转移，充分利用地域优势、利用国内国外两种资源，开拓两个市场，提高竞争力。
公司组织去龙泉看桃花,我和她漫步在花间,各自都说着自己的故事,我向她表白了真心。
第51分钟，索斯恩的传球，麦卡希尔禁区内右脚扫射又打高了。
ChinaVenture分析认为，B2C仍然是最为活跃的电子商务投资领域。
科比在最后一节拿下16分，全场贡献37分7次助攻，安德鲁-拜纳姆得了25分17个篮板，乔丹-法马尔13分。
"苏静将军（电影《大决战》总顾问）90年代曾这样说林彪："这个人打仗一个是巧，一个是细，而且很有创意。
就在去年11月之后的两个月中，法国电信就曾在非洲拓展方面连出重拳。
大多数婚姻最初都会激情四射，让人艳羡不已，但慢慢的，夫妻间的激情淡了，性生活也从浓茶变成了白开水。
结合这一背景，许多业内人士开始相信，神舟此次推出争议广告的目的，可能还有“醉翁之意不在酒”的意味。
“而对于激进一些的投资者来说，今年特别是全球较高的通货膨胀刺激下，黄金的金融属性会更加强烈，季节性周期会有一定的弱化，投资者可以在850美元或900美元控制仓位的买入。
当然，当好时机配上一点的技巧，自然更容易使蛋站立起来。
李毅一上场就被广州球迷狂喊“护球大帝”，可他的确用自己的身体条件在前场十分成功地多次护球，给广药后防带来很大压力。
com/batteryreplacement，或者联系当地诺基亚客户服务热线，进行识别码查询并获得更多信息。
事实上，在入主昆明制药之前，华立便已通过华立控股(如今的华立药业)，构建了完整的青蒿素产业链，而华立收购昆明制药之时也曾向云南当地政府承诺，以昆明制药为主力发展青蒿素业务。
两点40分，地震发生后12分钟，什邡市教育局办公室杜甫华，从教育局出发，驱车前往20公里外的红白镇，他的任务，是迅速赶到那里了解学校的伤亡情况。
不穿球鞋的扣篮，无论从创意还是难度来讲都是非比寻常，只可惜“超人”霍华德聚敛了太多的人气，格林光脚也追不上穿鞋的超人，只能将冠军头衔拱手让出。
的确，他在对未来的打算方面出现了混乱，先是谈到了总理职位，后来又收回了这番话。
第二，这个片子一开始的风格就确定了是一年一集，用的编年体的方式来讲述婚姻的一段历史。
但你如果指望这点钱养家糊口，那我劝你还是洗洗睡吧，这点钱连一个足疗按摩都做不起。
二是坚持与投资者共赢的理念，以投资者喜好为原则，为投资者提供丰厚的价值回报，按照国际先进标准建立的投资者先进管理和经济体制已成为公司建立资本市场的标准。
这种“次土地使用权”也可以用一个更通俗的词语来表达，就是“借用”。
谁知，随后而来的一辆从富民过来的红色桑塔纳轿车冲过了红灯，并撞到了他的腿部。
赫塔菲第71分钟打入关键的第3球，孔特拉左路任意球传中，多拉多8码处头球冲顶破门。
二是中国石油在昨日继续盘落，向着市场预期的30元心理支撑位一路疾驰而去，而且该股在昨日盘中是低开低走，几乎无明显的买盘出现。
而使用了漫画插图，即使语言不通，也可以大致了解药物的使用方法，减少用药错误。
其中涉及最多的是教育各类收费、教育公平、教师队伍和教学、中小学课业负担、素质教育、教育行业风气。
1941年1月25日，侵华日军在冀东丰润县潘家峪村制造大屠杀惨案。
他们穿衬衫，带白手套，干净、整洁、有礼貌。
报告显示，经过两年宏观调控，上海房价上涨幅度逐步回落，2006年下跌幅度0.5%。
2003年伊拉克战争爆发后，黑水公司与美国国务院签有保安合同，他们为雇主提供安全保卫、军事训练、修建军营和运送装备等各种服务，从事那些政府军或公司不方便从事的行动。
或者她喜欢这个家，她不愿嫁。
她近年来比较得意的项目之一则是金山软件(HK3888)。
何永康批阅江苏高考语文卷已整整30年，今年是第31个年头。
2004年，美国最早的宇航员之一戈登?库珀去世了。
留京客:张军，甘肃庆阳人，23岁，理发师。
历经法院9次判决，至今仍未从法律意义上成为昆明南洋学校的新东家。
经过检查，医生告诉她，高考期间不可能来，而且会延迟较长一段时间，原因就是因为考试焦虑导致神经内分泌紊乱，从而使卵巢功能受到抑制。
如数学的排列组合，做多了，我们可以发现任何题几乎都是按照三个思想步骤去完成：1、是否可拆分（先取再排）；2、先算固定的（或是字母少的），再算变化的；3、按照前面的区分标准合并（加减或乘除）。
十几年前，IBM便为当时的603所提供产品和技术支持，到目前为止，中航一院的计算机硬件设备基本都来自IBM，其中包括两台服务器和275台NT图形工作站。
还有三件事情大家一定要考虑，一个是风险管理和投保安排，购物中心一定要买第三者保险，那个人在你这儿摔倒了、摔伤了出问题都是你的责任，将来再处理这种事情损失很大。
浦东一名有着多年一年级新生带班经验的张老师告诉记者，准备期的不足或过头会给孩子的学习生活埋下很多隐患。
普拉尼奇：为什么不呢？
不过，最引人注目的还要算摆放在球衣的旁边的姚明纸版模型。
淮安以此充分挖掘城市的地理、历史、文化资源，引起了社会各界对地理科学的广泛关注，不见得是件坏事;南北地理分界带是一个比较广的地带，并不是哪个省哪个市所能垄断的，也没有哪个城市能够绝对代表，只要处在南北地理分界带上的城市，都有权利塑造有自己特色的城市地理文化。
斯坦福桥的看台上，先前将掌声献给大屏幕上的罗布森的切尔西球迷，现在，为亨特准备了嘘声。
作为新生代的强势团体，他们代表了全国CF竞技的最高水平，也象征着穿越火线的不屈意志。
租约将于2008年2月到期，目前租金价格2838元/月，无欠费。
我现在感觉非常不错。
后来张志儒写信给深圳市市长，市长批示给民政局，张志儒拿着市长的批示去找民政局，满以为这下肯定能批下来，却没想到民政局的工作人员说，“这事绝对不能批给你们，谁批给你们谁就要下台的。”
我当时就想，他们已经答应了我不继续拍，不采访的。
随后，周新报了110，几分钟后，锦江110巡警赶到，初步了解情况后，将周新和乌丽带到成龙路派出所进行调查。
建立稳定的情感依附关系：此时，婴儿需要有稳定的情感依附，才能建立其对人的信任与安全感，未来与同侪相处时才容易放心与人互动，不会因不安全感而担心害怕，裹足不前。
证券市场面临的最大风险将来自于本土之外。
"的呼声铺天盖地，太NB了！
王宏斌对《中国新闻周刊》记者说。
丽家浪【LiGaLang】情人。
最初统计的数值是4亿元，每天都在增加，“最终损失的数值肯定会增加。”
刚刚恢复训练的国手刘国正，上午陪着家乡来的朋友去了长城。
但是，很多用户似乎更重视体积和重量的比例，而不是越薄或越轻越好。
九省通衢，以武汉为首的“1＋8”城市群无处不透露着大气；辽宁沈阳打的是振兴东北老工业基地的旗号；海南更强调自身的区位优势和独特的地理位置；广东的优势不言自明；广西把“东盟”概念放在了自己的筹码盒里……
小韩已经拓展了这项业务，而且业务发展的很快，大有娱乐化产业化端上夜市之势。”
2．运行各种社会网络的高知名度网站、银行/金融机构、网络游戏、搜索引擎、旅游、商务订票、本地政府部门、新闻、就业、博客和拍卖及购物类电子商务网站将继续成为最受犯罪分子追捧的攻击载体，以保存和网络钓鱼有关的链接以及身份窃取代码。
王德堂说，当时他也不相信，但还没有等到女儿王金凤回来核实，妻子就将女儿受害的情况跟他们说了。
步随身转，如鹞子翻身。
好喜欢ｃｉｔｙ里的吵闹繁华，也好喜欢家里这边的家的感觉。
所以律师们对这一条现在突然有了无数的解读。
这显然是大学公共性和维护社会公共利益中最根本的内容和要求。
2005年11月21日，北京市刑侦总队有组织犯罪侦查大队接到李兆亘报案称：李兆亘和范平平、王乾鹏在某大酒店就餐时，被周北方等人带领30多名穿着黑衣的人手持刀、枪等凶器绑架，以暴力、威胁手段划走账面资金1053万元。
学校会对将要报到的考生提出几点要求，如不能按时报到要及时和学校联系；报到当天不要带大量现金；不要带与上学无关的危险物品；衣服、头发要符合学生规范等。
“就是21%的贷款利率都拿不到，因为银行还要收手续费。
如果一切顺利的话，用两年的时间他就可以拿到飞机驾驶执照，但却没有相关学历。
这是大唐在TD-SCDMA方面做的一些工作。
奇袭选在周一下午开始，对方毫不知觉，闪电战，过瘾，一下子就把对方打懵了。
我为此非常地感动。”
根据《郑州市闲置土地处置办法》（以下简称《办法》）规定，郑州将土地闲置超过两年该依法收回的，坚决无偿收回，恢复耕种或纳入政府土地储备；土地闲置满一年不满两年的，要征收土地闲置费，原则上按出让或划拨土地价款的20%征收。
李东生：主要有以下几个方面：1、在市场渠道方面，具备构建和管理高效的营销渠道系统的成功经验。
辽沈晚报：如何看待股指期货，对A股会有多大影响？
后来小霞解释说：“其实我知道农村那些事情，现在的年轻人都是借了七大姑八大姨的钱盖一套房子，一结婚分家后，这些钱还是要我们还。
讲解员的讲解把记者一行的思绪带回到几十年前：三月的大庆，北风呼啸，滴水成冰。
团中央将在认真总结过去经验的基础上，制定八五期间青年岗位成才规划和青年科技开发工程规划，协助国家科委、农业部门力争每年为农村培养二万名"青年星火带头人"，通过他们的带头作用，逐步使全国一亿二千万回乡知识青年普遍掌握一到二门实用技术。
2005年中国铁通首批为河南522个未通电话的行政村开通了电话服务，随后中国铁通还在吉林、福建、山西、四川、新疆、甘肃、贵州等地积极推动农村通信的发展，为当地经济发展，提高农村信息化水平作了积极贡献。
002136安纳达公司股票连续3个交易日内日收盘价格涨幅偏离值累计达到20%，经查询，公司及控股股东、实际控制人不存在应披露而未披露的重大事项，也不存在处于筹划阶段的重大事项。
2004年至2006年三年间，碧桂园交付房地产总建筑面积分别为42.7万平方米、73.1万平方米和132万平方米；公司主营业务收入分别为32.4亿元、51.9亿元和79.4亿元人民币；净利润分别为2.37亿元、5.9亿元和16.7亿元人民币。
柠檬丽都小区建于2004年，现有1500余户居民。
27日到28日，广州市轻雾和灰霾现象明显，大部分时间的能见度在2～5公里之间。
第53分钟，托蒂右肋直塞禁区，马克斯韦尔在皮萨罗紧逼下回传失误，佩罗塔在门前10米处右脚推射打进左下角(点击观看进球视频)，罗马扳为1比1平！
桂龙先生有才，是大家公认的。
然而，恰恰是这种挣扎成就了奥运会，让各国政府与民众趋之若鹜，成为奥运的魅力所在。
过去数月以来，他已经进行了马拉松长跑等大量体能训练，以应付水下高压力环境的生活。
新能源设备科研、生产型企业处在倒闭的边缘垂死挣扎，企业在面临市场推广时总是要和政府挂钩，不仅仅是一个产品的推广者，更是一种新能源意识、绿色环保意识、节能减排意识的教育者。
从手术和康复的情况看，效果应该是比较理想的。
“迪拜是我最喜欢的城市，去年7月29日，我就在那里庆祝了自己的生日。
这次罗马世锦赛男子400米游泳比赛，是世锦赛历史上整体水平要高的一次；较之上届墨尔本世锦赛和北京奥运会，均高出许多：墨尔本世锦赛朴泰桓夺冠的成绩，只相当于本届第五；奥运会其夺冠的水平，放在这次只能排名第四。
郑州大学汉语言文字规范化专业的硕士生导师缑瑞隆认为，我国有《国家通用语言文字法》规定，教育用语、公务用语都必须使用规范汉字。
还有的是保险公司设置险种时测算不够准确，对保险公司今后的财务稳定会产生负面效应，政府也要采取监管措施。
对尚未整改的重大隐患，已落实整改资金114．8亿元，制定应急预案1．7万个。
萨维奥与莱万特解约，斯托拉里、奇里洛和里加诺则全都回到了意甲，三人分别加盟了卡利亚里、雷吉纳和锡耶纳。
肥胖最严重的威胁其实在心理上，幼时如果因为肥胖遭遇问题和讪笑，往往会影响自尊与自信，等到进入青春期之后对身材问题往往转而抱持过度的防卫与攻击，影响未来人际关系发展的方向。
的确是这样，试训是一个新的开始，当我来到这里的时候，我就必须面对一切的结果，无论成功与失败，一切都是一种全新的尝试，都必须坚强去面对。
但不可否认，辽宁盼盼的三分球依旧犀利。
林怀部是在张啸林的司机阿四的介绍下进的张宅，起初只当了个门卫。
但这是一个无底洞，你的朋友永远无法给你充分的支持，使你能够突破个人的角色，并享受生命所带来令人兴奋的机会。
匈奴人虽凶残，但是心肠直，敬重英雄，于是他心生敬意，便招降耿恭，并答应封他为王。
热门球队排行榜是依据前一天的累积关注度进行排名的。
有此两大喜事，黄蜂今天确实应该开香槟大肆庆祝一下了。
职位分类法的基础是职位设置，分析人员应当按以下几个原则考查组织现有职位的合理性：系统原则、整体优化原则、最低职位数量原则、能级原则。
节食是一种为满足各种要求甚高的角色的应对机制。”
记者在亚运村、北方等一些汽车交易市场采访时看见，降价促销的宣传标语随处可见，降价的车型涉及到微型轿车、家用轿车、越野车和高档商务车，而降价的幅度则在几千到数万元。
澳彩初开：2.02半球1.84，与上季联赛交手受平半（比分3:1）及最近杯赛受让半球（比分0:1）有着本质的区别。
唢呐高奏，大门洞开，花轿进来，舅爷“开轿”，新娘出轿，走上地毯，小新郎牵着大新娘，跨过火盆，走向中堂；那婚礼司仪，放喉高呼：“一拜天地！
4：有一点可以肯定，如果台海爆发战争台湾全境都是战场，而大陆能有多大面积称为战场呢?
“六价铬”事件报道后引起了很多消费者的关注和困惑，针对诺亚舟方面“如不误食，不会对人体造成直接危害”的解释，北京工业大学金属材料及表面工程学科部主任王从曾教授对此表示认同，“六价铬对人体的毒害主要是通过饮食摄入及呼吸进入人体。
记者从有关方面获得消息，国家层面进行公立医院改革试点的城市初定为12个，镇江是其中一个。
其次，虽然粤B72420已经被打捞起来，但车头仍然没有找到，两名失踪者也还没有找到。
两个曾被舆论最大限度妖魔化的球员，拿“球霸”开起玩笑，这究竟意味着他们挣脱了内心的阴影，还是换一种方式表达积郁的苦闷？
华丽的竞技场内，保留着勇者们的决心。
我敬佩斯蒂芬?金，相信你们也是。
对于美国政府近期仍在强调的支持“强势美元”言论，花旗集团全球货币主管费兹帕特里克表示不难理解，因为美国需要外来资本来填补逆差，所以当局必须强调强势美元符合美国利益，“如果说相反的话，那还有谁会来投资呢？”
我个人认为杨致远必须接受这个收购，如果他知道接受了，和微软一起创造一个商业奇迹，能不能够再超越Google，我认为还是有可能的。
三河市财政局副局长王伟光介绍说，哈根达斯来了，后面还会有很多相关配套企业跟过来。
杰克森称：“有一件事十分明显，那就是股东不会再相信，目前的董事会成员将保护他们的利益。
现在才明白，AnnDemeulemeester的衣服是存在歧视的，她歧视一切竹竿型的男人。
海信的产能规划是根据国家部委推进TD的力度、运营商的内部规划、国外运营商在启动3G初期的市场经验综合分析得出来的。
据悉，目前Alexa流量排名中，雅虎依然稳居全球第一。
据悉，里德是一个职业水手和探险家，他从少年时代就开始航海了，在过去40年中，里德曾经航海抵达过地球上的每块大陆，包括南极洲。
于是罢工闹的最凶的六家工厂，上了甩卖名单，这六家工厂就是MarieCaujolle和林左鸣在前文中所言及的目标工厂。
主持人：两位也开车吧？
在长达半年的预热后姗姗上市的iPhone引发整个消费电子产业、IT产业、通讯产业的广泛关注。
我们的社会里，有太多莲花这样的女人，她们努力让自己的男人获得成功，但是最终男人却离她而去；也有太多天河这样的男人，他们从苦日子里出来了，无法再回头，只会为了财富而往前走。”
妻子还在休产假，经常回老家去住。
突出的轮眉、宽阔的轮基、高高的离地间隙都彰显着难以抵挡的越野魅力。
这是陈涛第三次来土伦，这也是陈涛第三次面对半决赛的考验，这一次陈涛说：“我要抓住机会，向决赛进军。”
1985年美国国立医学图书馆把《针刺研究》发表的文章正式纳入他们编辑出版的《医学索引(IndexMedicus)》，使我国针刺麻醉和针灸学的研究成果更广泛地传播到世界各国。
本赛季，梅西在与凯尔特人的比赛中重伤之后，巴萨队医在为其疗伤的同时，也不忘对其进行心理辅导。
“就哪些因素会增加你患乳腺癌的风险而言，这种传言根本就是不合逻辑的，”美国内分泌及生殖流行病学会全国癌症研究所的负责人LouiseBrinton说。
从统计数据来看，在22个行业中，人均年薪高于平均水平的有7个，其中金融、保险公司最高，达到75.76万元；其次为电子行业，平均27.16万元。
从中国PC产业发展趋势看，整合供应链优势、不断降低成本以保证较高的价格竞争力，已经成为最有效的竞争利器。
Trip-hop是英国乐评人发明的一个词，这里的Trip有迷幻的意思，其音乐框架往往基于嘻哈音乐，属于慢板，兼具迷幻色彩。
他们的依据之一是：2003年，浦东区政府曾经对磁悬浮距离建筑的距离作了如下规定：轨道两侧一级防护带为50米，二级防护带为100米。
第一句中没有明确指出顾问们认为不可能建立这样一个网络的原因，但是第二、第三句提到，官员们说，能否实现建立这个专门网络的计划取决于一个可靠的网络基础设施能否以合理的(affordable原义为“能承担得起的”)价格建立起来。
他说，他对自己还能活多久根本不关心，只担心母亲会无人照顾，“哪怕比母亲晚离开人世间一分钟，也是最大的快乐。”
江南春告诉记者,分众与玺诚两三年前便有接触,当时也谈到收购问题,但因价格问题始终没有谈妥。
沁阳市公安局当天决定，按刑事案件调查。
打新产品无法规避"破发"(跌破发行价)的可能，因此投资最低收益无法确定，一旦"破发"，投资者即将面临本金损失。
因为中国的富人并不是资产阶级，而是暴发户。
来自在京各游戏开发、运营企业的代表以及来自汉王科技、丽台科技、特新科技、汉威信恒展览有限公司等游戏圈合作伙伴的代表共50多人出席了本次活动。
这次伊丽莎白的到来，基本上可以算的上是指腹为婚。
《中国美术全集》获首届国家图书奖。
婚后3年，她怀孕了。
黑巷，在心里想：男人，都贪得无厌。
SSP开赔接近均赔，同赔下意甲主队2胜1平1负。
衰老无可抗拒，却可延缓，疾病重在预防。
“房地产公司一要就是成百上千套门，有时零售一天也能卖好几套。”
更有业内人士向记者爆料称，油漆质量太差是引起掉漆的主要原因。
首先出场的搭档是苏醒(blog)和阿朵(听歌,blog)，他们带来的曲目是爵士风格的《我要你的爱》，这首歌曲苏醒和阿朵仅仅只排练了一个下午，但是他们还是凭借自己的悟性掌握了曲风的节奏，阿朵的舞蹈和苏醒的演唱融合得恰如其分。
MDI高增长速度的主要原因是高效保温产品需求持续增长，聚氨酯在屋顶、住宅房屋及地板保温等领域的应用推广，带动MDI需求不断增长。
柏杨是一个斗士，甚至到８８岁的高龄，他还因听了陈水扁的戒严说而生气得绝食数日。
到1949年，在中国共产党的领导下，历经15年沧桑的造纸厂经过重修和改造，正式更名为“国营太原造纸厂”，属轻工部直属企业。
大地震后幸存下来的古羌释比文化传承人、六十九岁的释比王明杰说。
嬉皮士并不一定长发，匪徒并不一定没有温情。
今天的巴西队究竟有多糟糕？
从2002年到现在，我在这里度过了最重要也最开心的几年，这里的每个人都给了我太多帮助，这些都让我感动。
我绝望地放声大哭起来。
那种只有学历而没有任何工作经验或是实践经验的学生的就业之路肯定会布满荆棘。
“每天都很辛苦，特别是在练习站姿的时候，要在场馆里从下午1：30站到5：30，最长的持续时间是2个多小时，不到双脚酸痛不罢休。”
这是一个轻松，愉快，思想不断碰撞的夜晚。
我们讨论的是贯穿供求链领域的投资模式的重大变化，以及在新资本领域，尤其在发电站和节省能源的设备和设施上，进行更多的投资。
“请给我们嗜好喝酒的朋友少一份责备，多一份理解！”
当市场气氛再度转坏时，被套者中部分人斩仓出局，造成周一尾盘恐慌性下跌。
半/一盘受注稍低，威廉同赔率下22胜9平6负，最好双选31。
信息产业部电信研究院高级研究员张晶认为，重组不仅是形成有效竞争的重要手段，而且是最为快捷的手段。
如果考生的一模、二模成绩接近600分，报考华工希望很大。
第一层次是大力发展富奥、东光等企业集团，使其具有产品开发、系统配套、模块供货和参与国际分工的能力，目标是建设成产值超百亿的巨型零部件企业集团；第二层次是着力发展小型巨人企业，使其能按系统开发产品，按规模经济组织生产；第三层次是积极发展专业化协作企业，使之尽快形成规模效益。
11月23日，谢亚龙在足协召开了主席办公会，事先已经通过气的足协几大副主席心照不宣地通过了几名干部的任免，令人震惊地是，女足领队李飞宇和新闻官孟洪涛一起下课。
搜狐体育讯谢晖在本赛季德乙冬歇期可能加盟韦恩-威斯巴登俱乐部的消息传来后，这家位于德国中西部的俱乐部立即第一次引起了中国球迷的注意。
因为随着股指的持续走高，业绩优良的低价底部股正成为机构与游资共同青睐的品种。
在竞争主体无法或者不能引入的情况下，最好的办法是政府出面干预。
因此想减肥的人，不妨在饭前1～2个小时吃点水果。
而到了2020年，将进一步增加至9.5%，或3百20万人。
对于在过去20年中经历了艰难的多元化与国际化挑战的中国汽车业来说，重组这个选择并不轻松。
其实,她同时说的另外一句话同样掷地有声，“不能为富不仁”。
全国工商联的调研结果显示，目前民企面临的毁灭性打击有两个，一是企业家自身出问题，如被司法调查或被刑拘等；二是资金链断裂―――“所看到和听到的企业命运发生逆转的事件，几乎都因此而致。”
但劳拉从不在媒体面前露面，她将会让英国狗仔队感到无料可挖。
公司将在6月20日前披露股权分置改革相关文件。
想改变现状不仅需要发明创造以及环保产品，而且需要全社会排除目光短浅的自私心理，制定明确的规则。
要加快廉租房的建设，必须尽最大可能调动社会力量，而财税金融政策的引导与激励，则是有效引导市场各方资源主动积极进入住房保障领域的关键。
而到2010年,在线视频广告会带来29亿美元的收入,将占据整个互联网广告市场11.5%的市场份额。
这位革命领袖从长安退出来以后，“使其骁将孟楷将万人为前驱，击蔡州。
阴茎勃起时向上弯曲是否正常？
按计划索尼α900将在今年的八、九月间发布，随着时间的日益临近，这款全画幅数码单反关注度直线上升，很多全幅单反迷们已经有些迫不及待了。
等到她下班时，办公室只剩下我们两个人了。
只不知当他实现这个梦想时，身披的还是巴萨的红蓝战袍吗？
于是，人们看到了，南报大人们一边高调漂亮地启迪民智上下忽悠，一边揉按结合地调教政府恩威并施。
上述官员担心企业欺瞒政府的事情再次在霍邱上演。
到2020年成为一个国际金融中心，这个最后期限现在看来也许还很遥远，但考虑到伦敦和纽约从雏形到真正成为世界金融的中心，都经历了200年左右的时间。
当时我就翻脸了，和他大吵一架后回了自己家。
大家知道，诺蒂卡最近表现的很顽强，尽管积分垫底，但是上周他们3-3战平了利斯菲，而且是在全世界都不看好他们的情况下拿到1分的。
邹胜龙：互联网上的同一个资源可能存在于多个服务器上，迅雷依靠其技术和算法可以自动搜索到离客户最近和最快的多个资源，同时下载。
通过电视、网络、报纸我会听到某位成绩卓著的专家或勤奋敬业的学者在紧张劳顿的工作中猝然去世，也就是人们常说的“过劳死”。
佐拉透露：“每次和阿布谈话，他都表示不仅想赢，还希望看到漂亮足球。
该学生已经上五年级了，自行走回家照说不成问题。
所以，在拍电影的时候不同。
而那一年市场泡沫破灭，牛市转为熊市，更让吴欣荣感受到了市场的力量，学会了对市场的敬畏。
分获第6、7名的28岁老将李梅菊和18岁新秀巩立姣也投出18米50以上的成绩，已经很接近于自己的今年最好成绩。
但抗抑郁药生产商表示他们已经将包括负面结果在内的所有研究结果都公之于众了。
马辛翔：下一个出场来自瑞士的选手马丁。
楚怀王因控制不了局面，只得任命项羽为楚上将军。
去年5月，黄露的父亲被诊断为癌症晚期。
玛塔很快将参加她在瑞典第五个赛季的比赛。
而此前，中国石油公司在中东上游领域的进展寥寥。
粤电力A方面称，公司目前上网定价在0.45元左右，公司成本上涨较大，但总体来说，企业希望电价能随着成本上调。
而且可以作到和同类现役装备最大限度的通用化，如此可以大幅减轻后勤部门的压力。
可见，参与上市首日买入的主要是中小投资者，该类投资者的亏损金额最多，亏损账户比例很高。
但海南省质监站的质量鉴定报告尚未出台，海南中院已于1999年10月9日下达了《民事判决书》，判凯立公司支付路桥公司工程款上千万元。
公司主营业务突出，2007年上半年主营业务收入占营业总收入的比重达到98.25%。
因此对于无线增值产品的各个角色来说，都应该考虑是做内容、做产品还是做销售渠道？
57.3%的人愿意购买高价“学区房”，认为买“学区房”不值的占42.7%。
信奉非暴力不合作运动需要的是勇气，需要的是群体的力量，需要的是万众一心的决心和信仰，他的个人至少证明了一点，我能一次次被打到，但我也能一次次站起来，面对你，看着你，感染你，透视你，接触你，质问你，而行为的这种结果恰恰能引起世界和人民的关注，英国人报道他，美国报道他，连梵蒂冈的教皇都要和他握手，甘地把个人行为上升到了一个完美的高度，而这正是印度所需要的，这样的高度能引起人民和世界的注意，一个矮小的印度人在在遭受英国士兵的殴打和压迫，这就像印度正在遭受英国殖民统治的残忍对待和压迫一样，如此下去，连世界人民也会愤怒的。
商务楼食堂可以解决本楼白领的吃饭问题，对此，林卫慈建议在一个商圈内也可以依托各方资源，组建一个大的白领食堂。
“还行吧，当时被撞的时候很痛，后来下场接受治疗就好些了。”
她告诉记者，她是永泰人，当时越野车上共有7人，分别是她的同事或亲戚。
据记者了解到，至今江淮轿车全国范围内的标准销售店都还在建设当中，预计最快要到年底才能完成。
李丽说刚开始的时候自己感觉压力特别大，总怕出错误。
研究表明人们通常高估了自己的真正运动量。
此刻，她正描绘茶花，先画枝桠根茎，定下格局后，再抹上花朵、叶片，然后花蕊、叶脉，点染勾勒，挥洒天成，然后落款“淑芝义肢写茶花”。
这让中国与全球的原料药生产国处于更接近的生产条件之下，但这恰恰成为加速中国原料药行业战略升级的一个刺激。
从整体上来看，美国的企业运作良好，但是，部分“肥尾”型企业盈利能力比较差，资产负债率比较高。
在个股上，职业机构比较看好的品种是太钢不锈000825。
书生不解，追上前问其原因。
不育是指曾有妊娠，但均以流产、死胎、早产等为终，无存活婴儿者。
这下轮到苏女士在电脑这边瞪眼了。
听到怪声后，老曹决定找个同事一起查找这个声音的来源。
“高盛有823.3亿美元在险Level3资产（等于Level3总资产减去无追索权的债务），这超过了高盛净资产的两倍。”
（沉默片刻）“杨老板，你还是卖水货吧，水货和山寨机毛利高很多。”
据悉，已有国内外3家财团对此有收购意向。
特别是，像越南队、巴林队等都是国家队、国奥队主帅“合二为一”，这些主帅分身无术。
由中央电视台引进，台湾电视豆动画公司斥巨资打造的26集大型系列电视动画片《金牌熊猫》，将于2008年1月28日在“CCTV少儿频道”黄金时段16：30进行首播。
那么,未来几年上市公司业绩增长速度达到25%~30%并无太大悬念。
徐根宝认为“就当前情况看，模式比运动水平更重要”，因为目前中国足球最大的问题，就是投入和回报相背离，价值和价格有差距的问题。
不过，该部门产品经理杨某在法庭上说，上传的内容都需要经过罗某的认可，产品编辑如果没有得到允许，应该不会上传。
刚到前线的第四师团猝不及防，接连吃了几个窝囊的败仗，甚至牵连了友军，以至于友邻部队向十一军司令部抱怨：“有第四师团参战，本来能打赢的仗，因为敌军士气大振，也会打输……”
因此虽行为分析的主体理念本身处于一个相对稳定的内核位置上，但具体行为分析方式方法，以及其艺术性思考的过程，则应是逐步更新以更适应市场现状。
美军目前共拥有现役军事测量船20余艘，它们几乎都在中国海域“工作”过。
住在水库对面的村民到孙家马场这边来，以前只要10多分钟就到了，现在桥断了，就不得不坐车绕40多分钟的路程。
我知道她从心里喜欢中国小女孩的纯真、善良和美丽。
和电影中的女主角一样，女友面对爱情与金钱，选择了后者。
采访时记者还了解到，去年由于粮食市场价格波动较大，为了有一个稳定的收入，农民按照最低收购价基本上将小麦全部卖给了中储粮库和地方粮库，形成了一枝独秀的市场。
后来我考上了重点高中。
中国移动推出TD试商用以后，市场反映并不是很好；TD重要的芯片厂商凯明由于资金链断裂，无奈退出市场，而其它不少厂商也陷入困境；TD的主要倡导者大唐的突然换帅让TD产业的前景蒙上了阴影；甚至，TD“安乐死”论调也曾在业界盛传。
因伤告别本赛季的队长亨利就第一个站出来评价了这场球的积极意义。
他还针对每个球员的位置，告诉他应该做好什么，千万不能忘记什么。
球员本人对此也是津津乐道，“一旦把球传给他，他就知道你会如何跑位。
油价走高导致经济、政治等方面诸多问题，使得各国加倍重视自身的能源安全。
包括Sibil、Grum和Expiro在内的其它系列也在活动。
在这个时候，企业也更倾向于先为新兴市场创造入门级的商品，然后迅速以低廉的成本对其重新包装，再投向消费者对价格愈发敏感的发达国家市场，这种新举措被称为“逆向创新”。
演习第一阶段是战略磋商，在俄罗斯哈巴罗夫斯克举行，时间1天，主要是中俄两军总参谋长就重大国际安全问题进行磋商，举行演习开始仪式，下达战役训令。
专利优势：公司在01年被国家知识产权局、国家经贸委列为全国40家知识产权专利工作试点单位，为浙江省唯一一家；04年通过浙江省绿色企业审核和ISO14000认证。
“老爹，六一儿童要到了，你给我买什么礼物？”
丛中说，“这样，同志父母与同志子女就建立了一种新的亲子关系，更深刻，更平等，也更真实，因为彼此都是真我。
这种沟通方式很好，不影响学生的学习，又不带给学生压力，有的学生也会回信或短信给赖老师，说出自己的感觉和体会。
虽然蔡林只是该局生活区刚招聘来的一名保安，大多数人并不认识他，但都被他舍己救人的精神所感动，纷纷踊跃捐款。
双核处理器对于Vista来说是很有必要的，其华丽的界面就会耗去一颗处理核心的不少能量，如果有双核，那么主频无需太高，例如在一台酷睿21.66GHz的笔记本电脑上就可以获得很流畅的感觉(前提是内存足够大)。
周二股指暴跌后，保险股“三驾马车”昨日似有止跌迹象。
教育经费和师资力量排第三位。
对于一个中国人来说，我们没有能力改变这种现实。
所以，市场观察人士指出，御轩实际上是中国版的Serena，走的是“东风品牌，日产技术”的套路。
我不能给你未来,但此刻我是真心的。
我知道他心理一定是难受极了，把他从班级里叫出来时，见他神情疲惫的样子，“你看，少嫣，我是这样的一个差生，你是全校有名的大才女，我配不上你！”
不过，在“林李大战”上演前后，林丹和李宗伟所要经历的也并非一片坦途。
目前开发商的滞销现象比较严重，很多开发商不敢开发项目，甚至不敢项目立项。
和假设中央电视上市的市值差不多。
比赛越往后，李昌镐的分量越重，可以肯定这届即使石佛不做主将，至少也会坐镇在副将的位置上。
前不久，国资委副主任邵宁表示，国资委初步确定第二任期内（2007～2009年）中央企业负责人年均薪酬增幅控制在7%左右同时，国资委将在少数央企中，探索非上市公司高管人员中长期激励办法。
而在一些重要比赛之前，曼奇尼又过于主观的认定球队必将获胜，本场比赛之前，曼奇尼就已表示“一场胜利将会让自己无限激动”。
根据我自己使用中正式得经验，如果击中敌人胸腹等主要躯干，敌人基本立即跌倒后死亡。
直播员:主持人：我看到在这种论坛里面有很多妈妈从怀孕的时候写宝宝日记，包括生完了以后也会讲孩子现在怎么样。
一个月后，他就当上了车间主任兼机修工，此时，王根杰的妻子张巧莲也进入了该车间工作。
记者:昨天的暴跌直指4500点心理底线，今天开盘即全线飘红，是否可能出现报复性反弹？
宁波队拦网和反击得分，18比14。
那么明星云集，大腕压轴的08春晚其中究竟有哪些看点呢？
成年曾说：“一篇杂文为什么这样写，不那样写，作者是有所思考、有所追求的。”
皇马的对手最强，但他们也仅仅碰到了意甲最弱的罗马，而巴萨继小组赛碰到流浪者之后，在淘汰赛再次碰到苏格兰的球队凯尔特人，塞维利亚的对手则是欧冠另一支新贵费内巴切，西甲3支球队携手杀入8强应在清理之中。
蒙古能源表示，根据前苏联地质学家资料的推算，上述蒙古两个专营区的煤炭资源介于34亿吨和44亿吨之间，此外还有其他黑色和有色金属资源。
目前，进口铜版纸仅占美国国内纸业市场的5%。
舒斯克维亚克――对，就是刚下课的小K教练――防守动作太大，和奥尼尔对骂了起来，斯凯尔斯不仅没有劝架，反而说，“别跟俩娘们似的动嘴皮子，是爷们就干一架。”
司棋百般央求迎春援救，而迎春却无动于衷，不加过问，听任司棋受辱被撵，最后愤而撞墙自尽。
听起来胜利是那么的轻而易举，因为纽伦堡只是升班马，而波鸿也是出了名的升降机――也许本赛季恰好轮到“降”的一面。
（五）基金托管人根据有关法律法规的规定及基金合同的约定，对基金资产净值计算、基金份额净值计算、应收资金到账、基金费用开支及收入确定、基金收益分配、相关信息披露、基金宣传推介材料中登载基金业绩表现数据等进行监督和核查。
7月初“外交部长”黄志芳出访非洲时，还信誓旦旦地要把非洲53国代表都邀请与会，后来说法改成“半数国家将与会”。
在如此高压的情况下作战，经验就代表了稳定。
在监控探头下，助力车竟然被偷走了！”
仅过了2分钟,山东队的高翔突入禁区,重庆队两名后卫采取关门战术,高翔应声倒地。
公元684年二月，武则天大赦天下，改元文明，中宗虽然在位，皇太后临朝称制。
避孕药肯定不吃，我本来体质就不好，怕吃了有什么副作用。
德国之声：您在90年代初的时候，就提出过要用联邦制的方法来解决中国的民族问题。
“今年下半年,几乎是天天在考验自己的承受能力。
今后应将我国的就业问题纳入整个世界经济的大环境中来考虑，全面认识加入ＷＴＯ后我国就业面临的机遇和挑战，在对外开放的经济环境中考虑就业问题。
故在实际操作中，笔者建议投资者可以考虑适量关注前期跌幅较为惨烈的品种，包括地产股和昨日尾盘异动的钢铁股，其中四季度产品涨幅最为迅猛的建筑用钢材比重较大的钢铁股更可关注，三钢闽光、柳钢股份、韶钢松山等品种可跟踪。
之后几天，老师和学生们一直没有放弃寻找，不断地在废墟外呼喊，并在48小时后成功救出一名被埋在公寓楼里却安然无恙的女老师。
每天训练时，夏煊泽就在场内不停地来回走动，他要与两名副教练一起兼顾所有队员的训练。
想保障信息系统安全可靠运行，必须从技术、管理等诸多方面采取措施。
限售股的股东不仅具有明显的成本优势,同时还具备明显的信息优势。
该《办法》以公务员法为依据，同时吸收了近年来被实践证明行之有效的公务员考核政策措施，对公务员考核的基本原则、内容和标准、程序、结果的使用以及相关事宜作了全面的规定。
经过实证研究表明，当Q（Q是指市场价值MV与重置成本RC的比率：Q=MV/RC，Q比率决定了厂商的投资水平）值较大时，企业会选择将金融资本转换为实物资本进行投资，即减持、发行更多的股票或者重组上市，投资也会因此加速；而当Q值小于1时，企业会将实物资本转换成金融资本，即继续持有股票或对其他企业进行股权兼并。
紧接着转战到东乌旗，这里有三千米的场地耐力赛，又赶上他们的骑马一日活动，他们所有的旗长，包括书记和牧民，只要有条件的都要骑马，这天是7月21日，旗长、书记都上了马背，旗里的人也都上了马背。
我的罪至少也要判几年，老公那时都三十多岁了，他愿意等，他爸妈肯定不肯等，只是希望，等我出来后，我们还是朋友。”
于：那么我得请你猜猜，你的中文官网有多少华人球迷浏览？
张诗军说，秋风一起便和肺气相通，肺是主“闭藏”的，这时候你要让气血能跟着季节往里走，要用一点秋梨膏。
通过我的观察的确如此，几乎没有一个车子是不找串串能过的。
我们要和客户充分沟通和合作。
张帆,占座网(www.
把这句话套用在512地震，以及那些娱乐明星上面，抗震救灾是高压线，谁碰谁死。
从收益风险综合特性来看，基金适合于稳健偏保守的投资者投资。
一年之前，市场上最大的两家优先股发行者不是别人，正是房利美和房地美，而之后，不必说，这些企业的表现是很让优先股的持有者揪心的。
一份是对政府的考核指标体系，主要考察经济社会发展；另一份则是党政领导的考核指标体系，主要考察领导自身。
它摧毁了这个星球上人类的生存环境。”
“博斯克和他很像，也是一个害羞、沉默寡言的人。
邓贵明明知张秀华是文盲，为何还让其签订这协议？
由于以美国为首的发达经济体房市泡沫破灭是导致本轮危机的直接原因，因此，美国房价企稳对于金融危机结束也具有决定意义。
今年3月，许琴的情人换成了一个算卦的男人刘帆。
队中的发动机熄火，查尔顿这辆战车自然难以前进，这是郑智本赛季的唯一，也是最大的遗憾。
“古人云：道德文章。
加息在一定程度上抑制了泡沫的深化，使市场运行更加健康持久”。
这以后，孔老二又去了陈国、蔡国、楚国……
我请丈夫的德国籍秘书玛蒂娜帮忙将信译成了德文。
当然，我们对罗森博格、阿尔梅达、洪特这三个人很感兴趣。”
还有一个原因值得一提。
例如，OSI拒绝了教友派信徒和其他和平主义者试图阻止地雷等武器的使用的软件。
红军夺得联赛3连胜。
昨天赛后，沈琼表达了对汤淼的祝福：“希望这场胜利也可以祝福汤淼，对于他的意外，大家都非常难过，但现在我们也只能以这样的方式来祝福他。”
而总局则认为是下面各级网络公司维护自身利益，诸侯割据，各自为战，不愿整合甚至阻碍融合。
其他相关资料显示，限制卡路里摄入者的胰岛素水平比常人得到明显改善，DNA被破坏的迹象也减少了。
他们通过教会活动认识.
半年过去了，薪水依旧。
而在冥冥众生之中，星座左右着我们的性格特点。
此前，联想集团主管大中华区PC销售的副总裁蓝烨调往联想移动，全盘负责联想手机的销售，此前主管该部分的联想移动市场部总经理倪国涛则转为负责管理市场和产品。
下午五时左右，桃园火车站人潮较平常激增三成以上、桃园客运站和体育场周遭咖啡厅，几乎全都爆满，大赚一笔“雨”财。
统计结果发现基金管理人因素与基金治理结构因素能够显著影响封闭式基金折价率，基金管理人因素的显著性说明投资者对于封闭式基金管理人有相当的认知能力，对品牌有偏好。
我：要不你换一款吧，有一款能真人发声，扭动。
明天，本赛季温网将在久负盛名的全英俱乐部开赛。
四月二日和十三日，校方曾两次接到假的炸弹警报。
有28只基金被自己的管理人申购，其中大部分为偏股型基金。
目前，物流业增加值约占全市GDP的6％，占服务业增加值的8.5％，北京已成为全国最重要的物资和商品集散地之一。
朝鲜方面同时表示,除六方会谈外，核问题上可以有其他谈判方式。
在比赛最后的1分16秒时间内，火箭本来仅落后3分。
即使在发射后，也可随时改变攻击目标。
这是俞敏洪的名言，“从绝望中寻找希望，人生终将辉煌”，也是新东方精神的一种写照。
“我的天哪，我们吃官司了！”
道恒无为，而无不为。
杨柳:亿城股份，这只股票也是一个房地产股票，它的利润在今年也是出现了一个大幅度的增长，中期增长幅度相当大，从它的走势来看这位投资者说没有涨起来，可能是因为他买的太高，实际上在这波行情当中它的涨幅也是相当不错的，而近一阶段房地产行业的股票确实是已经进入到一个盘整当中，包括刚才我们讲的万科，它近期也是一直处于一个整理的状态，加上今天这样一个加息的消息，对房地产是一个偏空的消息，我认为它可能还会有一个继续整理的过程，但是从中期的角度来讲，我认为房地产这个板块应该说还有一定的上涨空间，我建议这位投资者可以继续持有。
新浪体育讯北京时间4月26日消息，在经历了客场连输两场的尴尬之后，爵士队终于回到了他们引以为傲的盐湖城主场。
靳宇慢慢向彩虹桥走去，杨威与女友小宋并排走在他身后，依然在谈论着什么。
他命运和国足是捆绑在一起的。
从中也可看出北京现代的倾向：显然，自动豪华型的NF御翔更大程度上承载了厂家的期望。
主持人：有媒体称，聂老对萧山方面在用人上很生气，有报道说萧山只准备用年轻有潜力的檀啸，王煜辉、赵哲伦将被弃用。
20年来，中国移动通信产业在世界移动通信的大潮中，经历了起出、接近、并行三个阶段。
加权贴水率的扩大主要由于其市值下跌，净值上涨造成。
在漫长的行军战斗过程中，8月25日，第2连的克拉夫特中尉在科特里南方的战斗中以突出的表现于9月29日获颁骑士十字章。
一九七二年三月十七日。
这也是很多读者欣赏你，持续不断追着你的作品看的一个因素。
网络电视已经远远不再只是收看节目那么简单，技术的进步早已使它的内容和模式向多样化发展。
不明白为什么不能让老师统一订购，要家长那么辛苦。”
换言之,中国风电制造水平还比较薄弱,其后果就是风力发电成本相对偏高,而这又是阻碍风电市场发展的一大瓶颈。
对于这场统一之战，我想大家自然会担心美日军事干涉，而我恰恰相反，担心的却是美国猪和倭狗，尤其是倭狗不来凑这个热闹呢，我还怕倭狗躲在幕后喝茶看戏呢。
至于奇怪的代称“罗曼”，维耶里玩笑般解释道：“你们没发现他和罗曼・阿布拉莫维奇长得巨像吗？
"秦叔谨回忆，各部队都在进行土工作业，想方设法把堑壕挖到敌阵地前沿。
当前阶段，板块、主题轮动还是比较明显，特别是在政策与经济数据进入一个真空期后，市场资金开始重新关注大盘价值与成长类资产。
目前看来，董其奇设计的“拿来”策略效果初现，在过去的2006年，神码融信为神州数码贡献了大约2亿元人民币的销售额。
但一位半导体产业人士表示，即使如此，本土企业暂时也很难进入英特尔该工厂最核心的供应体系，尤其是设备与材料企业。
而资金大举流入的最根本因素是，虽然有紧缩政策，虽然国际市场动荡不安，但Ａ股相对封闭，国内流动性过剩而投资渠道有限，导致资金成本偏低，Ａ股估值水平存在长期持续的系统性偏高，但仍有进一步扩张的可能性。
等到田新年等业主醒悟过来时，贵盛公司已经卖出了大批的房子。
而从证监会查处的案件和接到投诉举报的情况看，“原始股”骗局往往具有如下一些特点：一是称公司将要在境内外证券市场上市，诱使投资者购买其股票。
而且湖人阵容整齐，加上下赛季拜纳姆的归队，相信未来对科比来说，还是相当光明的。
这天能见度不高，对方飞机没法发挥作用。
截至2006年年底，广州电信的宽带用户已经达到100万，今年猛增了20%左右。
虽然米兰和拉齐奥两家俱乐部都没有确认，但《Qsvs》认为双方已经没有分歧，两天之内就能完全敲定这笔转会。
“除了零售终端外，在内存其他流通环节的每级利润不过在3～4元左右，任何品牌如果加了17%的关税，肯定没的做。”
我估计如果俄罗斯持续稳定，用不了几年就会重新崛起。
妇产科医生也经常遇到这样的情况，不少产妇在拍X光检查或B超检查时，被告知是双胞胎，但分娩时却只有一个胎儿。
行业景气的时候，大上项目，扩大产量；行业萧条的时候，设备利用不足，无法达到盈利预期。
他指出，“广药队迈出这一步很不容易，但距离"五个一流"要求差距还很大，需要扎扎实实地工作，没有任何值得骄傲的地方。
足协首先要做的，恐怕不是要让国家队去拿世界冠军、奥运冠军了，而是要把中国女足的大环境搞好，要把更多女孩子吸引到足球场上来，这样，才能找到更多的孙雯、刘爱玲。
佛国寺是韩国最大的和最精美的佛寺之一，坐落在一度曾是古代新罗王国（公元前57～公元935）的首都庆州。
美国不存在工党或真正的劳工政治。
丰元信集团：丰元信于1998年在美国达拉斯成立，是美国成长最为迅速的投资传播集团之一。
而冬季是水电的一个枯水期，相对水电的出力是相对比较低的。
很多坊间人士说，既然各有优势劣势而且正好互补，为什么不合作呢？
中国13亿人口正处在城镇化、工业化的发展阶段，有巨大的潜在市场，尤其沿海地区有发达的基础设施，这也是中国的吸引力所在。”
近几年来，这项政策得到了较好的贯彻执行，择校乱收费明显减少，学校收费行为逐步规范。
在这一点上，我怕她垮掉，也怕艾青、泰兆阳、康濯之流垮掉，因为他们的垮台，就预示着我的可能垮台；他们的存在和发展，就预示着我的存在和发展。”
中国医药报：农村单体药店“路在何方”？
正是这种特别能吃苦、特别能战斗、特别能奉献的精神，使维和官兵们完成了一个又一个“不可能完成的任务”。
可惜，这位小董昔日在安特卫普的搭档同样没有把握住机会，只得和小董一样继续坐冷板凳。
眼看着凯尔特人在家门口夺冠庆祝，紫金军团的将士们心里肯定不是滋味。
90年代中前期，由于欧洲武器禁运正在火头上，希拉克也不敢公开对华出售武器。
如果说表演既能够讨好，又能够赢球，那岂不是两全其美？
他说：“在这个时候，干部就该站出来，救人、转移、安置、安葬，都要冲在一线，干在一线。”
分析人士建议，此时投资者还是应该多看少动。
万丰集团已经成为通用车轮的全球供应商。
是让德隆-威廉姆斯、克里斯-保罗这样的新人入选还是让比卢普斯这样经验丰富的老将担纲呢？
鲁迅，就是一个亲日分子。
可以预期的是，一旦市场出现大的调整，QFII将有更多资金抄底。
近日，记者在哈尔滨市法院以及各区法院采访中了解到，探望孩子竟成为许多离异父母心中的难言之痛。
○量扎四至讫，用水冲去蛆虫秽污，皮肉干净方可验。
“她爸(杨勤冀)走了是解脱了。”
我记得以前常规赛有时候都要打到3月份。”
我们今天邀请到的分析师是来自日信证券分析师杨震宇老师，杨老师您好，欢迎您来到新浪。
潘经理：那么，发车阶段的第二步曲也需在启动发动机前完成。
这个过程很爽，但也很痛苦，听起来好像有点被虐狂的意思。
在台湾，我们有个“琼瑶网站”，欢迎大家去留言给我。
大节不死，母子两代英雄！”
义乌小商品市场一角。
根据这1千亿定价，其实就赚了100亿，但是对10万亿的人讲涨10%什么概念？
首先，我们必须承认每个人不同。
制定了基金管理公司特定客户资产管理业务规则，为具备较大实力的投资者提供一对一的资产管理服务，并逐步开放一对多的业务模式，提高了投资人需求与资产管理人投资服务之间的契合度，让投资人获得更具个性化的金融服务。
要拨开*ST金泰的迷雾，我们就必须从今年3月开始说起???这正是该股走上42个涨停板之路的发端时间。
陈嘉量说，“但我一向反对在价格上炒作。
对外国选手，还有排名比自己低的选手时，发挥的稳定性有所提高了，不管是从技术还是心态上都逐渐有所成熟，今年对主力队员和世界的顶尖选手也开始有冲击力了，偶尔也能赢赢他们。”
金属风暴是一家澳大利亚公司，专门开发的“堆积射弹”（stackedprojectile）武器。
一时间，中国女排的训练场上也被沉重的气氛笼罩着。
他恢复了惨无人道的活人陪葬制就是第一大倒退。
这其实也就解释了去年亚洲杯赛上的中国队在采用4231的情况下，为什么要把郑智放在“2”的位置上与周海滨一起搭档，而把邵佳一放在韩鹏身后，因为郑智在这个位置上实质扮演的就是“攻防的连接(linkbetweendefenceandattack)”的角色。
即便如此，16名新天籁车主仍然坚持跑完全程，并且取得了优异成绩。
首先要对个人的财务状况进行一次梳理，再次对自己的抗风险能力要有清醒的认识，最后，就重要的是要加强学习，个人很反感别人说基金是懒人投资行为。
最差的更难选，因为几乎所有比赛结束后，我离场时都不太满意。
社保基金因此持有中国建筑4%的股份。
怎么判断佩戴项环后是不是见效？
卧床对面是一个小小的休闲空间，白色古典雕花框架里的墙面漆成了浅浅的灰绿色，优雅而柔和，带来一种宁静致远的平和心境。
由于第三节时，就已经有一记压哨球因沈部的要求没有计算分数，这次的“故伎重演”引得球迷十分不满，与沈部队员发生冲突，随即升级为互扔矿泉水瓶的闹剧。
于是，对原本是造福一方的高压线，不少村民由于担心其会产生电磁辐射而影响身体健康，便拼命阻扰建设施工。
而将自己却放在了最后。
赛后这小子乐得不轻，说：“这是一场NBA式的比赛，刺激，真刺激。”
其实即使从技术面来分析，美元也处在“生死存亡”的关口，美元指数正处于历史的低点附近，如果在这个位置得不到有效的支撑，那么以技术分析而言，下跌将会处在无限的空间。
老婆不耐烦了：“众口铄金你知道么？
他带孩子，她也带孩子。
杭州湾跨海大桥的建成通车，对整个长江三角洲地区将产生深远的影响。
托马斯这张照片令人过目难忘??凸起的肚子配上一张男人脸。
有趣的是，近六轮比赛两队都是0胜2平4负，利沃诺的主场成绩最差；卡塔尼亚则是客场成绩排在意甲最末。
朗盛大中华区总裁王永利向本报证实，公司曾经考虑过在中国设厂，而且国家发改委也已把丁基橡胶项目列入鼓励外商投资产业目录。
可始终没有消息，每次过去都有理由，但每次都拿不到钱。”
其实相比买入新球员，留住已经证明自己的老球员也许是更好的解决方法。
”美国国立精神卫生协会的首席儿童专家菲利普?肖博士说，“与智力相关的是这些变化的速度、大脑皮层厚度达到顶峰的年龄。
虽然他一生致力不断研究，并取得约1000项专利发明，但他一生的研究不是为著一己之利。
9家货运市场兴旺普遍带旺了附近一带的房屋租赁、超市以及各种配套市场。
在PTA期货上市之后，无疑将有望提高公司产品价格。
静得知杰妈妈的所为，从泉州杀回厦门，与其大吵一架，发誓从此不进杰家门。
曾在车间担任技术员,负责处理生产现场的技术问题,同时负责编制新产品生产工艺。
1964年，生于陕西省西安市。
我们在中国发现了28位新增的亿万富翁，如果加在一起，中国大陆和香港共有68位亿万富翁，总资产为2200亿美元。
女人给自己的心灵“减负”是必须的，而适当地忽略别人对自己的态度，走出他人的阴影、走出在精神上包装自我的误区，是心灵“减负”的重要一环。
“当时就想着能早一分钟到就能多救一条命。”
截至2007年9月，我国.
另外，实验室器材种类少、规格少，也不能满足当今高考的要求。
“换洗的衣服不能一直堆着，宿舍的内务时不时就要整理。”
伴随产品的大规模推广，零度可口可乐不久之后将在全国各大城市发动广告攻势。
甚至可以说，蒿俊闵的国足之路在本场比赛之后显得更加坎坷。
同样，由于加工制造业是中国的最具竞争力的产业，相应的一些能源、原材料恐怕也会水涨船高，像有色煤炭等等，这部分行业是中国能够在未来保持持续增长的行业，至于其他的一些行业，恐怕潜力相对来讲逊色一点了，像医药行业还有高新技术领域，还有食品等等。
而借此机会，菲亚特轻易拥有了克莱斯勒在北美所拥有的14家组装厂、26条轿车和卡车生产线以及数千个经销商网络，让菲亚特产品打入美国市场变得轻而易举。
她否认了日前被拍到与她出双入对的王岳伦是自己的新男友，并首次披露了她与前夫李厚霖之间并不存在财产分割问题，唯一一套两人共同购买的别墅已按“一人一半”和平分割。
而中国政法大学教授刘纪鹏认为，这是继国有股减持实施信息公开后的进一步深化。
离开火箭后，弗朗西斯仍然还跟这群老友保持着联系，而在与火箭签约前，他也跟姚明与火箭的双核之一麦迪反反复复讨论了很多次。
总而言之，性高潮是一个全身的反映。
专业评审团也会看好。
战勇条件不错，身边的红颜知己也不少，可他就是不婚，还自我标榜不愿被婚姻束缚。
如果不允许失败，研究人员就不敢提出大胆的创意。
教练归震祺和樊天健都对姚彦很严格，姚彦渐渐形成了两面反胶快攻结合弧圈的世界主流先进打法，打法和王励勤类似。
现在的孙?有双重身份，既是南大新闻系的学生，同时也是江苏女排的助理教练。
在参赛男选手中，20岁的海军运动员曲敬宇最被寄予厚望。
而最重要的一点是，这家企业的行为是否有责任感，是否着眼于未来？
德国是本次8国峰会的东道国。
少了阿尔维斯的助攻，塞维利亚的右路几乎瘫痪。
“我们也希望增加在其他国家的旅游电话占有率。
记者调查后得知，当时事故现场民警为鸡西市公安局鸡冠分局南山派出所张立文。
记者：“温馨的时候有过吗？”
经过几道转手，蛇的身价也从几千元暴涨到百万元。
值得提醒的是，自带的“爱心便当”要选择不易腐败的食物，避免孩子吃了变质食物吃坏肚子。
因为各种原因而离开《奇迹》的玩家们，每当回忆起有关于火龙王的图像时，心中自然充满了无限自豪，却难免生出些许怀念的惆怅。
第49分钟，里德开出角球，郑智头球击中门楣上沿弹出！
但如果写出来“卡了一跤”让其他省份的人念，那就会五花八门了，因为“卡”字的读音可不简单，且不说各地方言，就是普通话里面也有两个读音：kǎ（咖的三声）和qiǎ（掐的三声）。
儿子幼儿园放假后天天在家，他经常在厅里玩着玩具好好的突然飞快的跑过去，“膨”的一声把厅里的门关上，再回到原来的位置继续玩，这种情况发生N次，白天晚上都有，厅里有时我老公外公我们都在。
而它普遍被看作是联通“改弦更张”的转型开端。
只见她两腿斜并，手放在膝上，脸上荡漾着笑意。
自然铺开的翠竹和热烈的向日葵，平坦干净的石头道路，以及道理两边的喷泉，都很吸引人。
与此同时，新获批的QDII基金更是打出了“中国概念”牌。
戴涛继续解释说，所以近来形成了一个反常的现象：当其他市场下跌的时候，它也跟着下跌；而其他市场上涨，人们判断它也会跟着上涨，但实际上却是不涨反跌。
但在成本无法大幅下降前，混合动力对于消费者更多只是一个概念，外型和品牌的影响力非常重要，同时，油耗指标也将成为消费者选择混合动力的重要标准，而在混合动力车市场化的初期，环保概念也是消费者选择的重要理由。
王先生向记者介绍，这被市场解读为支持房地产市场长期发展的政策利好。
原因是巴菲特提供的再保险对象仅限于各大保险商违约风险最小、最优质的资产??
5月，留下4个黑色幽默。
记者１９日从国家食品药品监管局了解到，各地食品药品监管部门正协调有关部门对相关产品开展监督检查。
只要玩得好，想当大富翁就绝对不是梦想啦！
从今年起，美国政府和WiMAX阵营的各家厂商展开了强大的公关游说工作，希望将WiMAX“降格”加入3G标准，在现有的市场上分一杯羹。
比空调行业更早复苏的是冰箱和洗衣机，冰箱整体销量自今年2月至5月实现连续正增长，内销连续四个月高于20%。
相关的措施可考虑建立基本药物使用的奖励制度，即对使用率高的机构和处方医生进行奖励，并加强对诊疗规范的指导和监督，严格限定基层医疗卫生机构的服务功能及使用的技术、设备、建设规模等；二是要使患者主动愿意接受基本药物，这一方面要提高基本药物的报销比例，提高其用药的积极性，另一方面也要加强宣传，让老百姓认识到基本药物是政府以国家名义推荐的安全、经济和有效的药物；三是要调动各级地方政府推进实施基本药物制度的积极性。
武器达到升级条件后，就会自动升级，和主角升级一样。
也就是说，当博士读完书和当年的同班同学一起应聘的时候，他已经亏了超过28万元！
至少最晚在2009年9月将举行新的大选。
但是很幸运的，这次投机至少在奥斯卡揭晓之前，让他获得了成功。
形势与政策在这个时候要开始了，选择一本书在睡觉之前看上十分钟，效果不错。
要把促进教育公平作为国家基本教育政策，统筹城乡、区域教育，统筹各级各类教育，统筹教育发展的规模、结构、质量，认真研究解决教育改革发展中的重大问题，不断满足人民日益增长的教育需求。
新课程就像自助餐，各取所需。”
2008年1月26日，来自湖南邵东山区的杨丽和男友付绍移，在湖北监利三洲镇东北村付绍移的家中，举行了隆重的婚礼。
如果说男星斗酷，那么女星就是斗媚了。
境内上市的人民币普通股87,308,155.00--87,308,155.002.
昨日上午，广受关注的南方医科大学著名教授、博士生导师卿三华被杀案在广州市中级人民法院一审宣判，5名凶手一人被判死刑缓期、两人获无期徒刑，其余两人分获14和15年有期徒刑，并赔偿死者家属34万多元经济损失。
10月22日，王近山带领部队从长子县横水村出发，穿过同蒲路和汾河两道敌人的封锁线，到达了洪洞县古罗乡的韩略村西南地区。
与此同时，一些外资银行人士谨慎地表示，设立数据中心至少需要两个月时间。
3、假设考生A今年的考分为490分，第一批次填报的志愿依次为同济大学、上海外贸学院、华东理工、东华大学，投档的顺序是怎样的？
此刻，反思的应该是那个作报告的“冒号”。
9:30：开始一天中最困难的工作。
大型矿业股中，英美资源的股票上涨1.4%，必和必拓(BHP)的股价攀升2.4%。
这样的待遇分明就是球队的核心。
不是“更快、更高、更强”的奥运精神，不是千百年历史的沉淀，而是国家间权利斗争的需求。
最让焦雄屏担忧的是，台湾电影正在越来越边缘化，尤其是台湾的本土商业片已经成了“扶不起的阿斗”，这与台湾的文化也密切相关：“台湾人已经不看华语电影了，只看进口大片，除非《赤壁》这种大片。”
“我们需要讨论的是如何有效使用的问题，而不是简单把它解剖掉，这是不负责任。”
福拉多的这段话，和李玮锋埋藏在自己内心深处的想法不谋而合。
在4月第一个10天的激烈交锋之后，达能与娃哈哈双双挂起了“媒体免战牌”。
打斗过程中，于X海持霰弹猎枪开枪打伤谭X明后逃跑。
对他们该帮助的要帮助，该批评的同样要批评，要引导他们看到自身的问题，并努力改进。
走在这一潮流前面的是Snocap。
与3M、霍尼韦尔、西北航空等多家同样出身于美国明尼苏达州的大哥们相比，邦纳（BANNER）的名字听上去不那样如雷贯耳，而在实力上也只能算个小朋友。
他抱着我说：“我是无辜的。
这份名单的确够豪华，但许多人并不看好，“让这些人来演三国，太不靠谱了！”
事实上，由于力拓间谍门事件，导致了力拓与中国钢企的“密切关系”迅速降温。
因为现在有几个地方解决不了，退出锁定期比较长，而且税率和国外也是不一样的，美国1982年有一个法律，把长期投资的税率降低到了20%，前不久又降到15%.
同时应注意，在当前震荡筑底阶段，受制业绩和加息担忧，市场系统性风险释放过程中，业绩以及不确定性影响因素往往成为个股风险最强杀手，对这类个股应坚决回避。
调整后，春兰集团变成二级管理，由放权变为收权，集团下设物流、销售、利润等控制中心，交叉管理旗下的数个产业。
孩子都需要爱，他们对爱的需要远远胜于对玩具的需求。
高鸿股份曾于2006年5月11日《关于股权分置改革方案沟通协商情况暨调整股权分置改革方案的公告》中披露：公司控股股东电信科学技术研究院承诺：“如高鸿股份本次股权分置改革方案获得相关股东会议通过，电信院承诺在高鸿股份实施股权分置改革方案后12个月内豁免电信院对高鸿股份控股子公司北京大唐高鸿数据网络技术有限公司的36,159,759.76元(含税)债权”。
包头稀土研究院在稀土选矿、稀土冶金、环境保护、稀土功能材料、稀土应用等领域，取得一大批前沿成果，至今仍在生产中应用。
如果说2007年的家用游戏主机市场属于任天堂的Wii的话，那么，2008年里，PS3将会是市场上令人瞩目的主角。
“虽然只有一字之差，却明确地表达出新社区将惠及更多的老百姓。”
第二集中你就会看到“我”在第一集里面怎么杀了那些人了，目前你只看到了它的威力以及造成的结果。
比如，央行不得不加大央票的回购以保证热钱的冲击不会影响到人民币汇率的大幅增值，从而不至于影响到正在靠政府的出口退税政策、关税政策等优惠政策的扶持渐渐缓慢复苏的出口行业。
如今，当游客从青藏铁路列车的车厢走出来，或是从拉萨贡嘎机场驶往市区，都会惊叹于西藏所发生的变化：一条条现代化的公路把游客们送到了他们梦想中的人间仙境。
在一次喝醉酒的情况下我们发生了关系，并被妻子知道了。
下半场库伊特被范佩西换下，情况变得对我们非常有利。
在专业方面，该人士表示，不同的岗位要求各有差异，因此对学生的要求很难一概而论。
中国电力企业联合会调研部主任沙亦强说，煤价上涨加重了发电企业的负担。
幸福感不是过于重视过去的不幸和创伤，也不是整日沉溺于对未来的渴望与幻想。
听到消息我立即去他们的网站下载，现在玩起来的确是一款非常不错的游戏。
两位球员都没有在前三场比赛中上场，埃文斯因为参加太祖母的葬礼而缺席了第四场比赛。
30、女人都喜欢购物，尤其是特别开心或者特别伤心的时候。
小长秋告诉记者，能治好腿当然更好，但他不想让妈妈垮下去。
美国1996年通过的《经济间谍法》规定，一家公司通过行窃或欺骗的手段刺探另一家公司的商业秘密构成犯罪，这意味着采取“有效措施”保护的任何公司经济情报都受美国法律保护，但从竞争对手垃圾箱里翻取情报却是一个充满可能性与争议性的灰色地带：买通对方内部人员提供含有情报的垃圾应属犯法，但从公共地带捡回对方遗弃的垃圾却算不上。
六场比赛中，赵蕊蕊5次首发，冯坤以主力身份打了4场，张娜也成功复出，这几人的表现均可圈可点。
同时环境温度温差大，也会造成小孩抵抗力下降。
季先生在他的散文随笔集《二月兰》（作家出版社）收入了一篇“站在胡适之先生墓前”的回忆文章。
细节决定成败，细节的考量必定会让高品质的产品脱颖而出，正如我也常常用我的一丝不苟的文字去打动出版商，HPL2245w的细节设计也让我倍感兴奋。
光从型号上可以看出，W995属于索尼爱立信Walkman手机中的旗舰级别机型。
两个月后，传闻得到证实。
2000年，我们店里的货都是许琴从浙江进的，她为了进货，还在浙江租了房子。
这无形中提升了建筑及相关领域的发展，也刺激整个产业的发展。
该剧编剧邱怀阳称，春妮是个不讨好的角色，戏没有海霞多，性格又平淡，秦海璐的高明之处就是分寸把握得好，以不变应万变。
事实上，保荐代表人压根儿就不稀缺，且“充沛”得超乎你我想象。
华友世纪CEO王秦岱如是表示。
其实我们做的核心的应用是解决了企业80%左右共性的需求，不管是做服装还是五金的，他的财务、人才、客户管理都是很多共性化的东西。
试想，如果国足不能得到足协以及高层政策的倾斜，没能得到国奥主帅杜伊以及国奥队员的援助，而最后导致无法在明年6月份的亚洲区20强赛小组出线的话，那么即使国奥队员很争气，真的能在随后举行的北京奥运会上，借助于天时地利人和杀入了四强，甚至拿牌而归。
内幕人士称其关键在于经济调控的背景下，该集团的资金链出现较严重的问题所致。
３３白居易《长恨歌》在天愿作比翼鸟，在地愿为连理枝。
但如今，这一段“缘”却令我完全无所适从。
目前足协已经确定，在接下来的7轮中甲联赛中，四川、重庆两队的主场与客场对调。
《天下潮商》：概括起来，您怎么描述腾讯的未来发展？
每次发完就关机，并把手机用塑料袋包好藏在村外。
这是自主品牌汽车20年来首度登上月销量冠军的宝座。
目前，除农业银行预计地震可能会给该行造成60亿元新增不良贷款外，其他商业银行尚没有发布相关数字。
对一瞬间产生的70多万受灾群众，达到这样的救援效果，是难能可贵的。
其次，全国性或区域性的大中型开发商已积累了一定的实力，具备了驾驭资金项目运作的能力，对预售商品房制度的依赖性已减弱。
在上海繁华的大街小巷，他和她的合照。
“绅士很有风度地摇摇头.
想当年俺为了逗亲爱的褒姒笑一笑，连江山都不要了，连自己的小命都不要了，何况是老妈？
遗憾得是，刘翔当时去了赛地，却只能成为一名旁观者，因为他的脚上还未全部恢复。
其次，集中风险分类审核，由总行和一级分行按照统一标准，对全行贷款质量集中进行审核和认定，确保贷款分类的准确性和真实性。
当初，正是在联盟杯上，马里卡所在的迪纳摩淘汰了顿涅茨克矿工，矿工马上相中了这位年轻的得分手。
和她一起离世的，还有她的另外3个同学兼形影不离的玩伴，巧的是，4个孩子都是学校教师子弟。
第一个方面，这个要回到八年以前，1999年，国务院决定建设中关村高科技园区，当时北京市提出了中关村科技园区建设要一年一变样，三大变样，要把中关村建设成中国的硅谷。
有部分专家，相信每天吃5到6顿，一顿吃一点点，那么你的血糖将保持稳定。
以后每逢出差或笔会，凡遇上奇花异草，都挺执著地弄点回来栽进盆里。
在上半赛季的比赛中，保级之战就十分惨烈，17轮战罢，最后六名的球队之间的积分差距只有6分。
尽管中粮很快就对他“停职学习”的谣言进行了澄清，但在整个事件幕后，浮现出中资资本与外国资本在中国乳业的角逐。
很细的颗粒，机动车的排放占的比例非常大，达到百分之二十三左右。
以上的问题，都“说得清，道得明”。
这帮刀口上吃肉的厮杀汉子可不是良善百姓，惹火了他们扯旗放炮再出个洪天王，大清帝国可就吃不了兜着走了。
那些日子，我赚了不少稿费。
一个国家走向世界，不是飞机导弹，也不是价美物廉的商品，而是富有生命力的产品品牌。
第三，一些价格管理措施在稳定物价中起到了重要作用，当前需加强防通胀工作以便为未来放开价格赢得空间。
1970年就完成学业的皮娅在开始她的足球生涯前，还做过洗车工人。
可以说，在汶川地震的灾难面前，真正体现出了生命至上的内在意蕴。
直至1987年，一件事彻底改变了李圣豪的退休生活。
连连失手的表现让人不禁要问，曾经辉煌的中国跳水队是否真的在这两个项目上大势已去？
但是，长虹渴望的远不止这些，事实上，只要留意今年的新闻，你就会发现，长虹在今年的家电领域，绝对算得上是一个活跃分子：先有国虹通信、微软入股、进军等离子屏制造领域等等，加之长虹更早进入的数码、空调、小家电等领域。
中拍联集团董事局主席陈少湘说，进入去年下半年以来，全国一、二线城市甚至二线半、三线城市的土地拍卖已被上市大开发商所垄断。
主要防范一下风险：第一，协议介入的合同风险。
昨天，上海东方男排主场战胜辽宁队，勇夺联赛四连冠。
“你是第一个来找我探讨英超联赛的记者。”
幸好，还有一部分优秀的企业家，他们很清楚用什么武器克敌制胜。
半小时后，有人喊“成县的警察来了！”
不过，市场对收储30万吨国储糖的实际效用也存有疑虑。
域”使得液晶产品可以更加贴近生活，保护用户的健康，有效杜绝镉、六价铬、铅、汞、多溴联苯、多溴二苯醚对人体的侵害！
此外，还可以通过反复实践，提高手术水平。
中信建投证券分析师李晨燕说，印花税回调后，大小非解禁、再融资仍然是市场最担心的问题。
大概所有NBA球员都没见过今年如此大乱的西部竞争。
我们必须考量有关计划，会否对其他方面造成影响。”
从个人所得税起征点的提高、到取消利息税的讨论，从开征遗产税、到物业税是否会在房价高居不下时开征的争议等等，近两年来，公众对于税收立法的关注程度日益提高，几乎每一次重大税收立法的过程中，都伴随着广泛的公众讨论。
就是两腿夹着，想飞哪就飞哪、连交警都管不着的那种。
6月13日,国家统计局发布数据称,今年5月份的CPI同比上涨7.7%。
选择进军内地发展后，光哥立刻相中了范冰冰，并帮助其脱离了华谊兄弟公司，而自己创建了范冰冰工作室。
但列支敦士登也指控德国，是以非法取得的秘密账户资料作为依据来查帐的。
世界上一些主要大国家，包括美国、法国、德国，这些大的国家农村金融搞的都不是很好。
・在新作的战斗中，玩家可以利用环境作战。
我从窗户往外看，他一直蹲在我家楼下。
十来岁的时候他就喜欢收集全集，像阿加莎?克里斯蒂的全部作品。
大家也看到了以往的一些动态的方式，我们有一些银行和游戏网站也在大量的使用，美国有一个调查公司有一个调查报告，关于一些生物方面的识别技术也有，包括视网膜的等等都有研究，但是目前使用的很好。
截止到目前，工艺品城队积16分排名第八，距离第一集团最后一位的上海申花仅差2分，而且工艺品城队还比申花少赛一轮，接下来，工艺品城队在客场挑战武汉之后，将连续遭遇厦门和深圳两支保级球队，按照目前的势头，工艺品城队赶超冲入第一集团指日可待。
因为像中国石油这样的股票在香港市场更便宜，资金为什么去内地买呢？
中国人民大学教授毛寿龙说，“这是一个开放性的标志。”
可是除了进球之外，还有很多围绕着“兔子”的话题。
对联想Think来说，服务的目的在于让用户满意。
报告也指出，博客目前面临的最大问题是广告等“垃圾博客”的影响，但随着博客网站供应商从今年1月起开始采取抵制行动，“垃圾博客”数量开始减少。
“美丽的少女清纯可人，她们面若桃花，修长丰满的身材充满了青春的活力，飘逸的长发令人怦然心动。
唱民歌和创作歌曲，允许有时与他人合作时不合拍，不入调。
一方面，在日前接待了来访的土耳其总理埃尔多安后，美国总统布什表示，美、土、伊三国政府将密切合作，利用现代技术及时相互通报有关库尔德工人党武装活动情况，实现“情报共享”，并且考虑切断该党武装的资金来源。
“没有让比赛提前结束是个错误，上半时我们很专注，取得了很多机会。”
严格规范的质量控制、强大的研发实力、完善的营销管理体系和覆盖全国的营销网络平台确保了公司的高成长。
“只要还有一线希望，我们就要争取！”
我们在后面的区域准备了一些月饼为大家品尝。
我在手术台上迷迷糊糊的，一会睡一会醒，恍惚中只听到血压……
斯内德安慰国米球迷，“选择另一个国家另一个城市不是小事，要衡量好多因素，但我从未忽视国米的威望和吸引力，我来这很荣耀。
中华民族是崇尚知识的民族，自古就有治书、读书、藏书的传统，读万卷书，行万里路是先贤们的追求。
父亲这时觉得儿子总算有了点饿不着肚子的硬本事，才允许他开始学艺术。
“开着高衩的水红衫子是诱人的，而况高衩中间还露着纤腰。
我国商标法第九条规定，申请注册的商标，“应当有显著特征，便于识别，并不得与他人在先取得的合法权利相冲突”，第十一条第(三)项规定，“缺乏显著特征”的标志不得作为商标注册。
但是，投资组合的总体风险水平却不能这样简单地累加。
莫斯科地铁吸引着国内外千百万游客，这是该市重要的旅游景点之一。
国足在一度将比分逆转的情况下，最终以2比3，输掉了30年里的第27场中韩之战，一同输掉的，还有蔚少辉本人“战胜韩国、破除恐韩症”的一番慷慨陈词。
刘敏说，刚来高雄大酒店工作时，月薪仅760元。
到1977年11月《宋史》出版(实际出书时间为1978年)，这一集中了全国史学界精英参与的伟大古籍整理工程，历经二十年终于圆满完成。
1999年22户、2000年1000户、2002年10000户、2003年10万户、2005年50万户……
实际上已经变相部分市场化了。
不少企业只能用高薪相互挖角，到港澳地区寻求外援的办法解决人才紧缺问题，而资深珠宝鉴定员的年薪甚至可达50万元以上。
昨日，任泉接受了信息时报记者的独家采访，大谈偶像周润发的敬业、谦逊、与人为善，并感叹“在自己眼中，周润发就是孔子。”
令人意外的是，最后的黑色球亨德利进攻机会并不是很好，但是丁俊晖在没有打进黑色球后直接在袋中将红色球拿出来，这局认输，小晖的心态出现了问题。
室友们忙着毕业的事，没人管我的事，也不想管我。
当然要卖钱，而且要卖大价钱，要成为信息消费的奢侈品。
2006年中小企业板整体业绩增长好于市场预期，净利润平均增长达到25.16%。
调研组建议说，应尽快在危险品生产、运输、储存企业，以及易发生污染事故的石油化工等行业开展试点，试点地区重在太湖、淮河、黄河、松花江、长江下游等流域。
火箭升空，我们不是专家，不懂其中的奥妙，但远远的看见，还是知道一般的火箭升空，底下需要两个冲劲十足的喷射口，令庞然大物一飞冲天的。
没有人知道当麦蒂回归之后斯科拉和布鲁克斯还能不能有现在这样的贡献。
同时邓超表示，合作中他们彼此之间的相互支持和帮助，也是其他演员无法比拟的。
用人单位也好，医院也好，无权强迫检测人上缴隐私权。
“不是药的问题，我痛经。
他说：“虽然我现在过得不富裕，但比起那些牺牲的战友，能活着就很幸福了！”
你没有办法理解我，这一点我是可以肯定的。
解决了农民贷款的问题。
渣打的浦西支行也是同样情景。
北京的李静同样遭遇了房东收房，并同样发现房租涨得离谱：“原来我租的两居室1700元一个月，再要想租同等的，得花2500元。”
6月19日，王爽的队友于虹等人冒着37℃的高温，打着“拯救未来之星”的条幅，在哈尔滨的繁华地带秋林商厦附近进行募捐。
但斯大林没有举杯，继续坐着朝女演员的方向看。
如何最大限度的增加资源？
此外,自7月1日起,将全国销售电价平均每千瓦时提高2.5分钱。
当面对那些因为自己“见死不救”而永远离自己而去的亲人时，当耳边响着幸存的亲友“你为什么不救自己的亲人！”
出生在我们这样的家庭，我对中国的军事家很感兴趣，当然平民百姓的子弟，像我这样热衷于讨论中国军事家的也不少，很多年轻人谈起中国的名将都如数家珍。
我们将以最快的时间完成更新，玩家朋友们可以在随后的更新版本中再次予以指正。
阿德尔曼14次率领球队打进季后赛，包括在上世纪九十年代两次率开拓者队打进NBA(NBA新闻,NBA说吧)总决赛。
目前，止赎现象正在升级。
新低见了，人心散了，机构傻了，领导慌了，股民哭了，外资乐了。
“美国调整其非洲战略，是因为面临多重威胁，比如，来自亚洲的猛烈的经济竞争，俄罗斯和拉美等资源富地，民族主义情绪日益强烈，以及中东局势仍然不稳定。”
健康是养生的核心内容！
没有父爱、受宠娇惯的桑普森可能根本不知道如何去呵护他人，而在NBA度过前几个赛季后突然沉沦，也肯定影响到了他的收入以及心态。
但如何将圈回来的地变为良田，全不加考虑。
“单就我所熟悉的一个台商炒家团，仅在随后两年的普洱概念包装期的推广投入就超过了2亿(人民币)。”
21日凌晨2时30分许，马伟利利用海南某大学网站的漏洞，在海南某大学网站服务器中注入木马程序，并将杨柳通过王树哲提供的87名学生的信息添加在海南某大学的招生信息网上。
因此，积极预防和治疗感染对预防肾脏病的发生及促进肾脏病的康复具有十分重要的意义，决不能等闲视之。
显然4S店已经对我的到来和理论有些不耐烦了，当时为我销售的那个人话语中也并未见到好语气，虽然我知道他也已经尽力了，但是虽鞭长也莫及，更何况显然是MS市车辆管理所在故意找我的麻烦，就是因为我不识时务，不懂上户潜规则。
据他讲，这所正规的本科院校，一旦学生报名后，3月底学校就发专业合格证，到6月底就发录取通知书。
这个提议提出的时候包括投资方，包括演员们以及编剧全部都觉得很惊诧。
记者与他的谈话，主要话题依然是曾轶可。
救援队伍显然对这里的工作已经娴熟，只是似乎都还未能接受如此惨烈的情景。
“牌照发放后，将促使电子支付企业加大研发力度，深入行业，提供更完善的解决方案，这无论是对于行业的发展、商户还是用户都是共赢的局面。”
今天论坛的每位主讲人都会就中日手机行业的现状以及发展进行阐述，发表意见，我希望每个分论坛都能够给在座的各位带来新的想法，给各位的成功带来帮助。
实际上是给了这些国有控股上市公司一定的定价权。
而更人惊奇的是，桑托斯的体能比以擅跑的佐拉还要好，当佐拉被换下去后，他还在场上像一头跑不死的羚羊。
此外，该大桥建设采用了缆索吊装系统施工工艺，在国内桥梁建设史上开创了三个第一：塔吊最高（202米）、跨度最大（420米）、起吊最重（420吨）。
主持人问谢东如今在生活中主要的经济来源，谢东答是一个等待状态，“至尽没人邀请我演出，毕竟和以前有了很大差别，吸毒的人是很少能建立起自己的那种信誉，所以我需要时间来重新建立信誉。
它们都意识到，要改变过去的“大牌”形象，必须重视公益事业。
童爸爸说，他们家平时就只有小菜，没给什么佐料，一家人吃得很简单。
这个庞大的网络支撑着Venetian的所有生意――夜总会、会议中心、零售商店、多个餐馆、VoIP、客房服务业务（包括登记入住和结算离开）、有线电视，以及有线和无线Internet接入。
2006年以一等荣誉(第一名)的成绩于港大毕业。
安全一直是华晨公司的经营宗旨。
这时，坐在一旁的胡蔚插话道：“我求他，叫他不要打我，还说，我养了你8个月，你不能这样对我。
另外，金字塔顶上的这批人，也千万不要跟你的老板来那一套，没必要，完全看他。
美国的中小企业才是美国经济的主导者，它们非常需要一个能提供“全球项目外包”的在线工作平台，从而实现资源的最优化。
此外，国企虽然开发项目时也顾及成本，但相对民企来说，在这方面的顾虑要小得多，因而对高地价更有承受力。”
孙海平认为罗伯斯需要吸取教训。
婆婆身体不好，常担心自己活不了多久，希望能在生前抱上孙子。
内地巨大的市场需求，让国内外面板生产企业早已酝酿在国内建高世代生产线。
据了解，WiMAX是一项无线城域网(WMAN)技术，是针对微波和毫米波频段提出的一种新的空中接口标准。
官方也不止一次地表示，如果中国人均石油消费达到美国的水平，全世界的石油都难以满足中国的需求。
不过，我们没想到能赢得如此轻松。
目前，IBM、微软、SAP、甲骨文以及BEA系统等知名软件厂商都已开始在自己的产品中集成Web2.0技术，而整合产品更方便企业使用。
福美来手动超值版搭载全新HA-1.6自主发动机，是海马“蓝色引擎”自主动力总成战略下的全新力作，无论是最大功率116.7ps/6000rpm，还是最大扭矩154N・m/4500rpm，均位于1.6L同级别车型前列。
男子花剑同样竞争激烈。
曾子航：我觉得谭飞说得很对，80后出生的这批宝黛钗选手，因为他们是生活在一个电的时代，比如看电视长大的，平时玩电脑，玩电子游戏，而红楼梦是古典时代，他们跟这个时代是有这个距离的，所以怎么尽可能融进这个古典时代是他们要克服的一个难题。
一旦中电信取得移动网络，股价一定暴升。
宝宝熟练地解开自己身上的红棉袄，将里面的衣服翻到胸口，露出裹着尿布的肚皮。
若不得不分离，也要好好地说声再见，也要在心里存着感谢，感谢他给了你一份记忆。
现将本次重大资产重组工作的进展情况公告：置入资产的过户验资手续和非公开发行股份的手续已经办理完毕。
图：上海大众帕萨特GP。
一方面，他们需要不断地发布大量的新闻，有些甚至每周7天，每天24小时不间断地发布。
同时，SUV格局出现转变，以东风本田CR－V和北京现代途胜为主的城市型SUV逐渐被消费者所接受，成为今年SUV市场的最大亮点。
进球之后深圳上清饮队越战越勇，随后3分钟里外援约翰森连续两次攻门，一次头球冲顶和一次反插后抽射都险些扩大比分。
可能是情人眼里出西施吧。
主持人：所占的比例？
职责：监考，保证监考工作万无一失的执行者。
检察官们通过调查分析认为，缺乏有效的监督是一大根源。
该设想于去年11月提出，半年来日本国内舆论对此褒贬不一，有人认为这是“拯救弃婴性命的最终手段”，也有人担心这会“使弃婴现象愈演愈烈”。
对于一些重要的核心工作人员，还可以考虑配备具有指纹识别功能的安全PC。
今晚，虽然比分定格在5比0上，但是我始终无法忽视上半时弗莱彻在同一位置错失的第二次推射空门的机会，还有斯科尔斯在那么好的位置上将球射高偏出。
“教室里已经来了好多同学，一个暑假没见，见面就讲各自的暑假生活。
而公司于2003年推出的B2C(企业对个人)网站淘宝网，则暂时不列入上市计划。
同样是5353B，何冲仅获得76.65分；德斯帕迪却收获了95.55的高分。
赛后贝尼特斯称赞杰拉德“用一个伟大的任意球为球队带来3分。”
随着抗震救灾不断深入，媒体连篇累牍的报道掀起了国人巨大的热情，每天从不同渠道涌入灾区的物资正在以迅速的速度膨胀。
记者现场踩点发现，广州体育东路新开的这家康是美药妆店大约有100平方米左右，其整体形象与深圳地区的门店相比已有明显的变化：原本橘黄的门面颜色转变成更加引人注目的橘红色，Logo的设计也有了新的变化；店内采用明亮的白色系，给人比较宽敞的感觉。
③、57%拥有大专学历以上，证明越是受教育程度越高的人群，对于车的需求越积极！
1：单司机操纵在很多时候无法做到不间断了望。
老人现在只能维持现状，我们也很无奈。”
回归田园后，吃得天然健康，呼吸清新的空气，使部分老年人的身体状况得到了明显的改善。
随后，日本男排连续出现非强迫性失误，中国男排将比分反超到13-11。
陆风风尚很好地融合了两者之长，1.6和2.0的排量、十万元以下的价格，恰到好处地切入了家用车市场的需求和空白，从而掀起一场家用MPV的市场热潮。
放松心情，愉快地接受一个聪明活泼的小天使降临吧！
2007年第四季度，新浪非美国通用会计准则的运营开支共计为2580万美元，比2006年第四季度增长15%，比上一季度增长12%，这一增长主要系因公司品牌扩建和移动增值服务业务相关的营销开支费用增长所致。
他们开始划分地盘、明确分工、壮大队伍，并且开始渗透并逐步转向商业化。
现如何选购一款健康类耳机产品呢？
所以，大家在下决心的时候要把决心变成具体的学习计划。
但是，这个组织又被国家体育总局管辖和领导，因此在我看来，足协更像一个蝙蝠，你说它是飞禽它可以爬行，你说它是走兽，它却可以飞。
但周边正在销售的地产项目无疑成为坐享其成的受益者。
戴松军表示，2006年河南新核准设立境外企业37家，中方协议投资4793.1万美元。
记者发现，发改委目录上除了马自达2、马自达3外，还增加了S-MAX。
比如国外的卡夫公司在中国生产的“乐之”三明治饼干中就发现了转基因成分“大豆磷脂”，并销售多年，只在被媒体曝光后才承诺，从今年起，实行和欧洲一样的标准。
贝恩资本中国区董事总经理黄晶生昨天在接受《第一财经日报》采访时表示，在外国媒体的报道中，美国政府对该收购的态度已经非常明显，“贝恩会积极探索其他途径”。
随着王仕鹏投中压哨三分，上半场比赛结束，中国队以32：11大比分领先。
她说，开复读班已成为公办学校创收的重要渠道。
没有武艺傍身，就不要行走江湖。
而关于这款神秘的CROSSPOLO到底特别在哪里，以及这款车的合理成交价位，则成了拍卖前人们最关心的两大问题。
这也是一个财源滚滚的时机。
在全部行权的情况下，发行认股权证带给深发展的，将是约40亿元的资本金补充，此举可使深发展资本充足率达到5.5%。
首先看一下它的集中度，就计算前五只沪深300的集中度，累积的权重能达到14.28%，这样的集中度在全世界来说都是相当高的集中度。
com，传真：020-87305633。
李章洙从未感觉如此丢人!
这让马丁到现在仍对阿德尔曼感激不已：“这是我职业生涯中第一次和我曾经的教练组对阵，但我就感觉好像是我被交易了。”
据了解，目前业内所说的世界稀土资源国主要是指储量位居前四位的中国、俄罗斯、美国和澳大利亚。
成都市彭州通济中学张炼同学说：“刹那间，我们失去了一切，但是我们充满希望的心还在，我们重建家园的心还在，我们的梦想还在。”
的确，如果大家都这么干的话，谁不好彩才处理谁，不仅很不公平，而且于事无补。
我在这里先问一下你们，你们当地的平均工资是多少。
这里面还不包括许多收费项目。
记者：这张“健康证”对你意义大吗？
篮网小前锋理查德・杰弗森。
城市一片惊慌，于是乡村遍地替罪羊。
过去围垦的土地有不少都被展茅镇政府收走出租或卖掉了。
现在中小企业市场这个概念非常火，但是目前做成功的案例不是特别多。
AmericanTechnologyResearch公司分析师ShawWu反驳了这种说法，称戴尔的对手，象惠普，苹果最近都从部件成本下降获得不少好处。
他说：“国安俱乐部高层从没有过李章洙不赢球就会下课的言论。
实际上，今年1月初退出资金监管的前述三家公司并非个案，自去年9月以来，至少有7家中介公司或相关的担保公司，从已经实施的资金监管系统中撤离出来。
对于这次自己饰演的赵家乐，李光洁言语中充满了喜爱：“当初我刚看到剧本的时候，就喜欢上了这个角色，我觉得这是个很有挑战的角色，性格跟我自己差异很大，赵家乐原本是一个特别开朗、幽默的人，但父亲的去世，朋友的背叛，又让他有了彻底的改变……
潘老太说，她当年自己在酒楼打临工赚不到什么钱，但是每次回家乡，一定要带上几件香港制造的“的确良”，或是牛仔裤，每次几乎都被亲戚朋友疯抢一空。
有利于密切干群关系，树立党和政府的威信。
利润最丰厚的地方必然引发最激烈的竞争。
不过，球队赢球，这才是最主要的。”
目前，4000的整数关口也遭遇击穿，市场恐慌氛围继续蔓延。
要知道，如果阿隆索最终选择了离开，那么孱弱的雷诺赛车则是唯一的理由。
营养师指出，食品公司的目的是增加市场份额――他们通常利用免费赠品、折扣券及电视广告推销高热量、高脂肪的食品。
有着集团优势的一汽、上汽、东风们在资本市场上的战役，将化作规模、质量、势力范围的全面较量。
从各门户网站反馈的情况来看，民航行李“一件令”遭到一边倒的批评。
这是由日本国际交流基金会及日本国际教育协会于1984年建立的一套较为完整的考试评价体系，并于同年开始在有关国家和地区实施，是专为母语为非日语的学习者举办的水平考试。
2007年是申花足球不平凡的变革年份。
因为科索沃的独立要取决于双方达成一个最终的谈判结果，并须得到联合国的认可。
该公司高管对高高在上的股价大惑不解。
记者了解到，近些年来，广州市第八人民医院艾滋病区收治的重症患者人数逐年增多，10年前大约每年只有一二十例，但去年已经达到280例。
当她赶到银行办理挂失并希望取出存折内的5万元存款时，被拒绝了。
以传记、随笔写作为主。
因为从已签署的相关入世条款来看，60%这个政策规定限制，明显是不适用世贸组织相关规定的。
与此同时，韩国有的企业开始了大型游戏“道具收费”的尝试。
6月22下午，记者辗转找到一位当时在英国罗孚设备拆迁现场的第三方人士，他在电话中告诉记者：“2005年8月10日到9月17日，资产托管方普华永道确实组织一些罗孚工人在KV6发动机装配线上装配了许多发动机，当时机加工线已经全部停了，用的都是加工好的零件在装配。”
此外，它的仪表盘的灯光也很特别，凛冽的蓝光不刺眼，又一目了然，很有太空舱的感觉。
但是，西班牙有边锋却没有边路进攻，创造不出纵深，即使有传中大多也是被身高马大的冰岛人得到。
当他确认货真价实时，才付钱买了下来，并告诉美琳达：“看来这里的确如同人们所说的那样，我今天很高兴自己没有被多掏腰包。”
第二个问题是库哈斯回答要设计一个好大楼好建筑，即便没有设计师自我暴光的央视大楼性器官这本书，今天树立在首都北京的央视大楼那怪异造型，无论从什么角度观察分析都不可能是好建筑好大楼，相反，是完全彻底的丑陋建筑！
在产品设计和材料的选用上，上海大众同步采用德国大众环保技术标准，充分考虑到了环保性能和今后的回收利用，并在非金属零件表面标有材料代码，便于识别和以后的回收利用。
将客户端变得尽可能的小，将巨大的病毒库样本放在服务器端，通过服务器强大的样本库对客户端病毒及可疑程序进行查杀及判断，金山毒霸2008宣告了杀毒软件互联网化的时代正在来临。
最大尺寸73.2x60.4mm(最大径x全长)，重量是340g。
患有痢疾、伤寒、甲型病毒性肝炎等消化道传染病的人员，以及患有活动性肺结核、化脓性或者渗出性皮肤病等有碍食品安全的疾病的人员，不得从事接触直接入口食品的工作。”
另外，高学历者发现自身有感染艾滋病可能，会通过科学渠道来确诊，这更容易让社会掌握数据和上报数据。
该公司宣布，第四季度市场占有率由第三季度的39%上升至40%，也高于去年同期的36%。
我们认为他在这个联盟中会有很高的价值，他一定可以成长为一名NBA的巨星。”
美术设计专业要求考生热爱游戏，无色盲、无严重色弱、裸视力4.0以上，无残疾。
哪怕一辈子清贫，我都愿意”。
来比赛肯定还想要金牌，但对我来说更重要的是，更好地完成动作，更好地表现自己。”
2003年9月5日，因装在裤袋里的手机电池突然爆炸，家住深圳的傅小姐的大腿被烧成了十级伤残。
这和此前业界普遍预测的微软将提高收购价大相径庭。
14位村民自发组织起来，用木棒扎成担架，轮流抬送。
一天晚上，岳母给我打电话我没听到，等走到家才看到未接来电，回过去时，岳母说：“你快来吧，‘110’正在这儿呢。”
其余5次交手中，中国队3胜2负，两次输球分别是1957年和1963年，比分都是1比2。
吴尊对阿Sa也是赞不绝口：“她入行比我久，她有很多经验都乐意和我分享，不只是拍戏，还让我了解到怎么做艺人，跟着她学到了很多东西。”
据悉，2009年7月14日，吉林市人民检察院以涉嫌诈骗罪批准逮捕乐友金。
兰州军区某师解放战争中，该师在孟良崮战役中参加围歼张灵甫，在渡江战役中直捣南京。
他听的表情非常专注，也非常认真，好像我说得非常动听非常吸引人一样，而我看到他那专注的神情，更是洋洋自得，于是更努力地卖弄口舌。
美国前财长萨默斯也呼吁出台共耗资500亿～750亿美元、刺激经济的一揽子政策。
搜狐汽车：在中国，铃木的奥拓非常的成功，由于排放的问题导致奥拓推出了市场，铃木还会有新的替代车型吗？
【都香手机文化大学】王昭君，姓王名嫱，史称“明妃”，中国古代四大美人之一，有“落雁”之强力。
一个孩子是一个家庭的希望，千万个孩子是一个民族的希望，未成年人教育的成败，决定着国家和民族的未来和兴衰。
然后它让这些人的真实关系。
我结婚后生了一个女儿，情感也不很好就离婚了。
其中光欧洲的五大市场就卖出了4.76亿欧元。
而且一次比一次看清了张天翔。
碧桂园在这座新城里协议用地8000亩，其中一期工程用地近2600亩，工程静态投资预计200亿元，需拆迁农户460户左右。
从搭载ACTECO/1.8L的瑞虎3/1.8L车型的实测数据来看，其60公里/小时的等速油耗为5.5升、90公里/小时的等速油耗为6.3升。
每个女人失身时的痛苦是相似的，但是每个女人失身的理由却又有着各自的不同。
一个人冲到中间把我们拉开！
大部分人一听说有人讲姚明特别，就会立刻联想到他的国籍，但实际上，他之所以特别，是因为在所谓的“特大号”球员，也就是联盟里身高2.24米以上的那批球员中，姚明已经渐渐成为第一个真正具有统治力的代表人物。
王裕如也举了一个情感方面的案例，34岁的私企老板，在妻子和情人之间难以取舍，痛苦不堪，甚至觉得生不如死。
即使没有平安的融资计划，随着香港股市的金融类股票受花旗美林的不利消息而被抛售，同时拥有AH股票的金融板块必然要受到影响而进行调整。
凭借出色的计算性能、高效率、低功耗特点，P200让用户自由地在商海中畅游。
所谓"点睛"，就是点明我们的市场经济的性质。”
这几门门课中，马克思主义原理主要考理解能力的课程，尤其是哲学。
2007年，16岁的焦刘洋在主打项目200米蝶泳上获得世锦赛第四，与奖牌无限接近。
而一旦姑娘们能顺利打进四强甚至取得更好的成绩，谢亚龙就又可以光鲜一段日子了。
他认为，在宝宝树网上社区的基础上衍生线下的生意前景非常好。
实际上，银行给开发商发放开发贷款与个人房贷进行‘捆绑’。”
多年以后，当弗格森回忆起这惊心动魄的时刻，这种如释重负的感觉肯定是最值得回味和珍藏的。
那么，我们还能保留住爱情么？
第三个方面，中国制造应该向何处去？
数量之多超过历届北京车展。
华泰圣达菲在快速成长的汽车市场，以优异的产品品质和世界领先的柴油技术，解决了SUV产品发展的后顾之忧，为中国汽车市场的发展注入了新鲜血液。
准妈妈应该严肃对待这一点，因为小宝宝此时还非常无助，需要妈妈注意他、关心他。
其中最重要的是交流调速，从小功率的微电机到几万千瓦的大电机，都有可能用到交流传动。
这样，一些小的过错无需经过费事的法院审理，而放开由警方处理。
两位女生一到医院，就得到了迅速、有效和周到的治疗。”
(要预先要好姐妹王菲(听歌)迁就档期来当婚礼姐妹？
比多拉斯腹部调节训练法正是你的秘密武器。
但是最近我们达成的战略合作协议他们已经开始大举地进入中国的包括住宅在内，甚至包括土地一级开发在内的所有房地产领域深层次的合作。
与此同时，研究人员记下他们做出反应的时间。
美国人要在中国做的事情也很简单，那就是尽最大的努力去营造一种分裂的气氛，而妨碍这一气氛形成的最大的因素，无疑是中国的执政党，因为这个执政党的力量，足以统一这片国土。
“一般大型的龟鳖不能放一块，它们地域性很强，极富攻击性，只能在发情期把它们放到一块。
郑州市劳动和社会保障局法制处一刘姓工作人员说，他曾在网上看过华为的“辞职门”事件，但这种大规模解散员工再重新录用的行为，郑州目前还不是很多，几乎没有。
王认为,在国外,主要股东出售原有的公司之后,会有一些限制性条款,就是该股东在若干年之内不得再涉足这一行业。
从短期来看，去年10月16日的A股最高点，到今年的4月1日，上证综指跌去了45.4%；有100只A股跌去50%，44只基金跌幅超过30%。
侦查人员找到广州火车站的右翼边缘的花店。
虽然说湖人一直在追赶比分，但是太阳队没有让湖人如愿。
同时，考虑到市场竞争的因素，1.5升雨燕的售价估计会比1.6升两厢天语SX4低两三千元，整个价格体系可能会出现在8.5万元--11.5万元左右。
看着这封信，我心里满胀着难言的苦涩和遗憾。
海宁说，温网之后这段时间的休假帮助她恢复了精神状态。
做好纠风工作要认真贯彻党的十七大精神，坚持以邓小平理论和“三个代表”重要思想为指导，深入贯彻落实科学发展观，按照全面建设小康社会的要求统筹谋划，使纠风工作与党的建设和反腐倡廉各项工作同步推进，与经济社会发展和改革的要求相适应，为推动科学发展、促进社会和谐提供坚实保障。
国安郭辉将点球轻松罚进。
2006年9月《福布斯》公布的“最富400人榜”里，火箭的老板亚历山大名列其中，他的净资产狂飙至12亿，是他得到姚明前的15倍。
直到她与律师约见之后才了解，原来高学历H1B签证也有配额限制，只不过有额外增加的申请名额而已。
⑥糖尿病包括妊娠期糖尿病患者妊娠和分娩时。
到去年年底之前，我们的销量突破了1500台，这个数字对于我们来说，还是一个不错的成绩。
诚实信用原则确定了民事主体的一般行为标准。
但是，随着奇瑞这两年新车型的日益增多，分网销售也开始显示出其弊端：首先，每个不同销售渠道的4S店在名称、外观上没有明显区别，消费者根本不知道哪个店卖QQ、哪个店卖旗云，会因此而抱怨，减少购买兴趣；其次，车型越来越多，车型之间的差异也越来越小，比如QQ和A1定位差不多，此次北京国际车展上推出的“五娃”系列五款小车外形差不多，这无疑增加了消费者选择的难度；再次，车型太多，风格迥异，价格战线拉得太长，奇瑞品牌也因此变得十分模糊；最后，新车型太多，经销商要维持正常的库存，资金压力也很大。
崔总经理介绍说，今年4月以前，公司的销售状况跟年初制定的事业计划还是基本相符合的。
不过再过几年，横店就有了跟真的一样的圆明园了。”
按照目前广电总局的相关政策，中外合拍片仍旧受到鼓励，但在院线领域仍严格限制外资进入；影院方面，外资目前最多只能入股49%。
信息是流动的，它处在不断地被使用、编辑、转换、分享并被再次储存的过程中，大量信息流动到组织外部，例如员工的手提电脑、个人邮箱、合作伙伴网络等，管理者甚至都不清楚自己公司的信息存在什么地方。
说法不一，一说是楚金玲、一说是李娟，也不能排除赵燕妮、惠若琪的可能。
要列举起来，真是没完没了：最早版本的C语言和UNIX操作系统就是在DEC的PDP小型机上诞生的；第一个纯64位的微处理器架构AlphaAXP，第一个成功商业化的工作站VT-78，当然还有一些最终商业上没有成功的早期个人电脑系统。
１月２８日，正当兴业银行为凯维埃尔事件闹得焦头烂额的时候，又一桩内幕交易曝光。
“我们开发的两个项目，一个正在建设并已开始销售，一个在进行前期筹备，销售正常。”
最终全场比赛结束，尤文图斯主场5-2大胜拉齐奥。
产品已经上市一周多的时间，市场表现力十分出色，吸引了不少消费者的关注。
呵护小商贩，善待农民工，充分体现社会的温暖，是创建和谐社会的必然要求。
但是，法律给了美国社会长治久安的充分保证。
但是，父亲相信你没死，你的魂灵还在寻找我们的家，寻找生你养你疼你爱你的家。
今年，A股市场率先复苏，隆平高科高调宣布继续在股票市场“战斗”；西南证券宣布投入不超过7亿参与A股市场的认购；大众公用也投入不超过1亿元参与一级市场投资……
基于这样的思考，我在《走向新军事》中，着力从生产力角度观察时代的变迁，探索我军的跨越式发展。
据此可知，截至2007年12月31日，淮南市国资委在2002年出文件划拨的资产，尚未过户给淮南城投。
实际上，这款车如今已可以完全单独靠氢驱动，只是设计了必要时可用汽油驱动，当氢气在最佳情况下燃烧时，几乎所有的生成物都是纯水汽……”
而小甜甜(听歌)布兰妮(听歌)16岁的妹妹杰米-琳-斯皮尔斯怀孕之后也出现在了《OK!
每天1小时的睡眠时间让他根本没有时间卸妆，有时候头套接连几个月都不会摘下来。
俞敏洪告诉记者，不到迫不得已，他不穿西装。
据了解，专科类设有计算机软件工程专业。
时值大闸蟹上市之际，新一轮的捕鱼季正在进行中，眼看着捕鱼的船满载归来，你是不是也想动手做点什么？
新浪体育讯北京时间9月12日消息，欧锦赛第五天，F组天王山战土耳其63-60战胜西班牙，这是一场决定出线形势的比赛。
离职原因：借助米高梅品牌优势，成功进入酒店、娱乐场和航空领域，随后科克?科尔克里安将米高梅卖给特德?特纳(TedTurner)。
上一轮中超联赛，舜天主场迎战申花，奥体中心居然一下涌进了3万多球迷。
相较于Gravity公司的盛誉，自己又值几钱呢？
98岁的老导演汤晓丹流着泪说：“道临，你是不会走的啊！”
虽然营养不良的孕妇减少了，但广义的营养不良却有所增加，就是膳食结构不合理，造成营养成分不均，缺乏微量元素和宏量元素或维生素，糖耐量低减甚至出现妊娠期糖尿病，还有缺铁性贫血的发生率仍然不低。
我们也到说再见的时候了，即然今天说主板，那么我就再说一个关于主板的消息吧，我们技服中心近日接受了一批维修的板子，我们的工程师维修起来特别困难，后来经知情人士指点，才发现这批主板的PCB板边缘都有一个针眼大小的缺口。
而售价方面，根据旧款运动版的价格，新款应该在8~12万元左右。
作为商务机，TPM安全芯片、指纹识别、3D硬盘保护技术等一个都不少，目前价格约合人民币24763元。
李竹说，其实他小时候非常淘气，虽然成绩总是第一名，但上课经常不认真听讲，爱搞小动作，坐不住。
成都商报：你是经过漫长的等待和努力，最后终于登上奥运最高奖台，奥运对你意味着什么？
为此，广发证券罕见地推出了6只A股作为三月投资组合的品种，它们分别是武钢股份(硅钢扩产、产品提价;目标价23元)、华鲁恒升(现有设备技改、醋酸项目投产;目标价36元)、广电运通(002152)(屡获大单、对工行的销售可能突破;目标价125元)、兴业银行(601166)(今明两年有望实现38%以上复合增长;目标价50元)、宁波海运(600798)(运价今年提升62%超预期;目标价19元)、三友化工(600409)(今年纯碱产量大增25%;目标价28元)。
当许多人仍在担忧较大的闲置产能时，中国的铝表观消费增速已经达到了40%。
基金三季报显示，多数公司和基金维持对金融行业的持续看好态度。
华奥星空讯北京时间5月2日，国际羽联奥运积分赛首站新加坡超级赛正赛首轮冷门迭出，女单世界排名分列第三、第四的中国小花朱琳、卢兰惨遭淘汰，以个人身份参赛的陈宏(陈宏新闻,陈宏说吧)也以1-2意外负于印尼的索尼，无缘第二轮。
开拓者(14-15)避免连败。
总体来说，以４０英寸为分界点，在４０英寸以下小尺寸范围内，液晶有较强优势；而在４０英寸以上，等离子的优势不可比拟，并逐渐被市场和生产厂商所认可。
政府可能会设立一个信息办，这样就满足了法律的规定。
该技能可附加暴击伤害。
最后一场枪战，更是发生在一间充斥了破碎镜子的房间里，每个人除了个体，身边的“鬼”，还有镜子里的影像。
一轮较量结束后，地上会刷出各类卷轴、占卜术的咒符、药水、磨刀石和天堂币(越是往后天堂币的数额越是巨大)，这其中，新增的变身咒符更是玩家打宝、练功必备的消耗品！
高中学生很看重咨询会交流的机会，而已经考上大学的学生对高招咨询是怎么看的呢？
语文中心阅卷组组长周宏回答说：“确实有不少考生写地震题材，有写得好的，也有写得不如意的。
宁夏远富商贸有限责任公司是健力宝在宁夏最大的经销商，其销售总监马小平说，2008年他代理的健力宝的销量达到500万元，比2007年增加了150%。
“青少年儿童正畸治疗我们会力求‘完美’，成人正畸则根据患者主诉目的，医生尽量满足其要求。”
在个性、省籍上都有互补功能的王、马二人，因为两年前一场党主席之争，就此结下梁子。
《21世纪》：大家对整个东北的国企改革都比较关注。
至于牌照在哪儿，他解释：“在后备厢放着，为什么没有挂，因为这辆车是新车，刚拍了牌照，还没有来得及去修理厂装。”
要把维护稳定摆在当前独立学院工作的突出位置，针对《办法》施行过程中可能出现的各种情况，制定切实可行的应急处置预案，切实维护独立学院的安全稳定局面。
此前曾有传言在汇金注资后，小股东的股份将进行缩股。
现在，他却被白血病击倒在床。
看着小巧玲珑的她，我竟有种保护她的冲动。
在美国排名第二、第三的石油公司雪佛龙和康菲，利润下滑更加严重。
条款包括对举报者的国家保护以及依法举报的奖励――在一个越来越喜欢打官司的社会中，如中国，这是一个强烈的激励。
跟许三多有什么不同？
这并不是我们第一次来中国，我希望我们可以尽快调节到好的状态。”
在一汽、上汽、东风等老牌“三大”里，前者是唯一没有整体上市、实现市场化运作的国有汽车企业集团。
法拉利车队芬兰车手莱科宁屈居第4，巴西车手马萨未能通过第二节仅名列第14位。
今年28岁的Kitty是佛山某房地产集团员工，她是报名参加佛山团委和本报主办的城市精英情缘派对的第一人，在接受记者采访时，她大胆说出了自己对爱的渴望，她表示自己不愿加入剩女行列，但她愿意为了真爱而等待。
马利基为何此时访问伊朗？
单卫国退役离开球队时还被拖欠着工资。
小记者招募活动帮您找到更多朋友一起游戏。
“那时候赢他们，轻松得就像散步。”
在此次上海书展期间，复旦大学出版社依托其深厚的学术背景将向读者奉上诸多渗透历史人文底蕴的著作。
研究承接国际服务外包业务流程涉及的新的知识产权关系，总结我国业内实践经验并借鉴相关国际经验，改进和完善知识产权立法，降低承接国际服务外包交易成本。
各部队坚持把学习实践活动贯穿部队建设全过程，把推动整改落实与做好当前工作一体筹划、结合起来抓，在深化整改落实中提升部队建设层次，在完成重大任务中检验整改落实成效。
我故意装作懵懂的样子。
SK与韩国政府及中国共青团合作实施此项计划，旨在预防该区出现沙漠化，并减少发生沙尘暴的机会。
所以针对这个问题，我谈一些自己的看法。
化解这一困境无疑需要理论层面的努力，与之相比，更加重要的是决策者的高瞻远瞩和当机立断的智慧和勇气。
汶川大地震以毫无争议的事实证明：“80后”没有垮下，他们站得很牢！
所以建议不要存在侥幸心理，知识来不得半点虚假，一切都比不上提前扎扎实实地学。
因此，银行方面提醒所有市民，凡是接到类似这样的账号和信息，一定要再次和对方直接通话核实，以免上当受骗。
看到同事喝茶的杯子都是保温杯，说是不然一会儿茶就凉了。
现行市场格局下，世界黄金市场价格是以美元标价的，所以美元本身的强弱对黄金价格将会产生重大的影响。
而《红楼梦》则在当时引起了轰动，影片中的越剧经典选段传唱至今。
澳大利亚目前的义务教育仅仅普及到初中为止。
为了保住来之不易的大好前途，姜威无论如何不能离婚。
现在一切对桑雪来说都是新的开始，“我会把自己的工作做得更好，给自己一个交代。”
7月12日，对潘容杰的采访还没结束，他的商人本色就开始显露，“能不能帮我找几个老广，煤矿成交了，提成很高的。”
昨日，周明在观音桥接受记者采访时说，他也想早日摆脱心理包袱，与未婚妻手牵手踏上幸福的红地毯。
任何一款商务笔记本，必然要具备商务特点。
据介绍，该市今年从市县等党政机关中选派1000多名干部到农村担任村官，团组织就马上跟进，选拔大学生村官担任村里的团支部书记。
反而会使学生以理想的身体状态，赢在起跑线上。”
2、据透露，7月四大国有商业银行新增人民币贷款约为1700亿元。
其实，叶校长“最牛”也最平凡，奇迹只在于他经年累月守住了底线。
理科男举着老婆递来的纸片扫了两眼，不就是“大号老虎吃食吗，肯定是贪吃贪心不足呗！”
上市档期：9-10月期待指数：5关注焦点：最终价格、车内配置、排队等车时间。
在当今这个“信息过量”的社会，各种信息充斥人们的视听，除了逼不得已，否则人们不可能为了一条信息花费自己大量的时间。
作为一航和二航上市的16家上市公司公告刊，东安动力最为不同。
总是和我说些成人话题，不管我怎么样都制止不了，我也只好听他们念了。
此时警方已将现场封锁，封锁线内警灯闪烁，十多辆警车停于路边。
其次是威严不?：这个威严并不是要整天板着脸，一丝不笑。
而昨天在记者会承诺会陪张娜拉跑4场签唱会的何润东也履行出现！
也可以让宝宝右侧卧，并将上半身稍微垫高一些，如1厘米左右。
而因为唐门暗器、毒剂的品质优良，可能与一些门派还存在地下的经济关系。
教师很黄很暴力学生很傻很天真内地贵阳一位四十五岁女师，与两名不到十八岁的男学生发生畸形师生恋。
该剧由以“反特题材”见长的导演毛卫宁指导，江珊、任泉、牛萌萌等众多实力兼偶像担当主演，亦是央视今年的大戏之一，将于9月15日在央视一套黄金时段隆重推出。
房间里摆着一张小桌子，上面有娃娃家的一些家具，搭建的样式也全由宝宝一手完成，他说这里有他娃娃家的三室一厅呢！
与韩国央行类似，为了对冲外汇流入，中国央行自2003年开始发行的央行票据，也在日益累积起巨大的利息支出，另外存款准备金率的提高也在大幅增大准备金的利息支出。
富集的辐射：通过把煤烧成粉尘，发电厂集中了黑色岩石里面大量的放射性元素。
不仅如此，此时此刻，企业对员工的意义远远超越了一个谋生之所―――这里，有熟悉的同事和朋友，有说笑间情感的交流与慰藉，有经验见识的积累与增长，这里集结着自己太多的快乐与忧伤。
但是我们和国外的技术差距在缩小，到2010年我们在卡车技术上跟国外将会没有差距，可以自信地说。
SOA不仅仅是技术导向的，而且是未来企业用来提高敏捷度、灵活性的关键。
格瓦拉父亲埃内斯托?格瓦拉?林奇的家族已在阿根廷生活了12代，是一个声誉卓著的家族。
在相当长的一段时间里，加拿大成为绝大部分留学生前往美国学习、生活、工作的重要“跳板”之一。
苏联在古巴部署导弹，引发了‘加勒比危机’。
除了行政监管的完善，这更需要整个司法体系的改革，在美国一年证券诉讼官司有几百个，没有诉讼就没有美国股市的发展，而在我国，证券官司不被重视、难打的局面，短时间仍难以改变。
与此同时，在全球高食品价格的背景下，出于国家粮食安全的考虑，当局有可能再思考城镇化的步伐是否需要缓一缓，而这又可能引发其他连锁效应。
民族身份的缺失，对国家感情的缺失，对中国文化的陌生，对节日和传说的淡忘，在成人社会很常见。
在这一周的时间内，我要好好总结2008年上半年，我想在今年的这个封闭训练中，我还是应该把重点放在解决自己的心态上。”
在他看来，就算明白知识产权重要性的公司，很多也并不了解游戏规则。
在昨晨结束的西甲第35轮一场焦点战中，做客奔牛城潘普罗那的领头羊皇马，在下半场开赛1分钟中卫卡纳瓦罗就被红牌罚下、第83分钟主队队长普尼亚尔罚中点球的逆境中，最终凭借罗本与替补出场的前锋伊瓜因在第87、90分钟的破门，以2：1险胜保级球队奥萨苏纳。
记者询问是否会出现“开发商暗箱操作”这一问题，朱旭东认为“可能性不大”。
提高研究生培养质量，高校不要眼睛总盯着学生，也得痛下决心清除自身的病灶。
这样的成绩，却让原本都是二大排行榜冠军的周杰伦，第一次在“g-music”榜输给蔡依林，他为此相当不高兴。
这件6号球衣上有联赛冠军的小盾牌图案，但上轮对巴勒莫失败后，联赛冠军成为一个忌讳的字眼，皮耶罗说：“联赛冠军今年免谈，这个赛季的目标是冠军杯资格。
贺强也认为，要加快制度建设。
其中，医药和生物医药方面，美国大概是中国市场的1516倍；在医疗器械方面，美国市场是中国的40倍；在医疗相关的销售及零售领域，差距为90倍；而在相关的医疗服务这一块，美国市场是中国的100倍。”
虽然我们的外汇超过万亿美元，多数买了美国国债，短期外债过2000亿。
"上投摩根基金管理公司总经理王鸿嫔分析称。
大约在1992年，联想一直从香港的中国银行贷款买元器件。
欧洲央行此举是希望在关键的年终期间安抚市场。
一些水果啊什么的不要多吃，比如黄瓜桃子什么的容易拉肚子。
不论是孕妇本人，还是其丈夫、祖父母、家族亲戚甚至邻居都会做胎梦，梦到蛇呀乌龟呀就生男，梦到水果呀花呀就要生女孩。
历任深圳市计划局综合处主任科员、易方达基金管理有限公司投资管理部经理、深圳市机场股份有限公司投资发展部经理、深圳市机场（集团）有限公司投资经营部经理。
每年这个时候，不少国内申请出国留学等待offer。
在得得网的网络同居，带来网恋的成功率可以达80%，而真正要走在一起的，20%不到！
大家都非常关注“九球天后”和“台球神童”的一举一动，对于他们之间的关系，潘晓婷倒是非常坦然。
同时，市场可以轻易计算出调整的幅度和方向，导致市场力量提前做出反应，在很大程度上干扰了中石油、中石化的终端销售。
本赛季陕西中新投入4000万元，尽管在中超各俱乐部中不能算多，但是这笔钱很大程度上由成耀东支配，他可以买来自己心仪的球员，充实队伍。
当夜，白鹭洲公园内，一场盛大的水上历史题材歌舞表演正在上演，营造出一派复古效果。
开赛一分钟，中场的一次拼抢，兰帕德与马尔尼身体还未分开，亨特就赶了上来，一脚踹到了兰帕德的膝盖。
既然这么巧，我想请你吃顿饭。”
最后,是S双汇、S深发展等S股复牌对封闭式基金净值的推动。
民航总局空管局雷雨季节空管保障工作领导小组制定了《民航空管系统雷雨季节保障工作实施方案》，明确了雷雨天气下管制指挥、天气预报、设备管理等各项工作的要求。
我问他，为什么要卖？
流失：莱昂-鲍威，史蒂芬-马布里，米奇-摩尔。
直到有一天，我们两个在一起差点发生关系。
至此，首次预约在2008年1月19日披露年报的亚宝药业成为最有可能正式拉开年报披露大幕的公司，深市领衔的公司则可能是1月22日披露年报的S*ST集琦。
比如，楼市回暖，不少城市楼价暴涨，再比如不少城市天然气、自来水提价。
这种划分法既比两分法更细致、更全面，同时也弥补了四分法对现役军人遗漏的不足。
互联网上信息如海，他暴露的仅仅是一个求职简历而已，有多少人会感兴趣?
另一方面，我很赞成有一种提法叫综合治理。
等孩子大些，父母可以鼓励他们自己去查询某些问题的答案，比如去图书馆或借助网络。
有个朋友听从一位大师的建议，更改名字，据说可以带来好运气，这时他已经三十多岁。
隋末四海鼎沸，大乱之中，程咬金聚数百徒众，捍卫乡里。
长江证券、国元证券、东北证券、国金证券等中小券商累积跌幅都超过50%，而中信证券、海通证券等全国性大型券商的跌幅也在40%左右，券商板块一度从沸点跌落至冰点。
钟贵森认为，自己今天的一切，都因房子质量引起，广厦房产公司应该为此承担完全责任。
同时，各地方政府对于资源产业越来越倾向于区域内部连横。
他说，我们一点都不担心iPodTouch，苹果是一家很好的合作伙伴。
海迅AB1.8L继承发扬了在05年国内汽车拉力赛中三连胜、极具传奇色彩的海迅205的时尚运动造型，动感的赛车外形、顶翼、尾翼、前后包围和运动风格的仪表板、座椅都体现了其拉力风格。
麻将，但家里这种情况，使我情绪极度低落，干什么也没心思，逐渐迷上了麻将，我想用麻将来麻醉自己，免得老想那些乱七八糟的事。
“一些露胸露背的裙装我绝对不会推荐给春春，她现在还不适合。
这种专门性造就了法律活动的特殊规律，造就了司法者的职业化。
巴克莱资本分析师凯文?诺里斯（KevinNorrish）在一份报告中指出：“过去三周中，美国原油库存相对5年平均水平减少了450万桶，而欧洲地区库存水平也出现下降。”
2007年手机网游市场运营收入将超过1亿元人民币。
受到上述利好消息激励，21日道琼斯工业平均指数上涨205.01点，报13,450.65点，涨幅1.55%。
"那么漂亮的小姑娘，我就知道你下不去手的。
现在社会建设很重要的方面是通过制度创新来建立一套能够规范、容纳各种社会矛盾，便于社会利益表达，社会参与的制度框架。
说起心爱的游泳事业，吴鹏总会提到“菲尔普斯”这个名字。
这是人能看的东西，而这个东西是由雅虎寻找的。
在过去的30多年里，韩国在经济上近乎于奇迹般的发展，引起了世人的广泛关注。
南华期货研究员段世华则认为，黄金期货模拟交易首日主力合约一度上涨10%，之后价格剧烈波动且持仓量快速上升，在显示投资者对黄金期货热情的同时，也表明金价再度逼近历史高价之际，市场分歧正明显加大。
20世纪初期，人类最主要的死亡原因是传染病。
走进翟山坑道，阵阵凉风迎面吹来，给人一种走进溶洞的感觉。
而且，此重大专项中所涉及的大型油气田开发和煤层气开发在当前的形势下都面临同样的技术困局??中国工程院完成的《中国可持续发展油气资源战略》对中国油气供需态势作出的基本估计是，我国石油、天然气供求矛盾将长期存在，仅靠常规油气供应将很难满足国民经济发展的需要。
万科拿地的时候它们都在观望，北京的地又不多。
若戚夫人只是和吕后争宠，那么吕后可能不会那么痛恨她，毕竟自己年老色衰，也是很正常的事。
知堂老人说：“喝茶当于瓦屋纸窗下，清泉绿茶，用素雅的陶瓷茶具，同二三人共饮，得半日之闲可抵十年尘梦。”
甚至有积极的观点称，宝钛股份等航天军工业务的再融资其实已隐含着航天军工优质资产注入已渐趋成熟。
他敲门，出来一个管家问他有什么事，他说讨点饭吃。
北京奥运场馆建设，海尔中央空调成为最大赢家，连续中标奥帆基地、垒球中心、工人体育场、奥运接待机场等。
开封当地的一位知情人士说。
在许多地方，户口已经是一个盲肠。
事故发生后，两辆汽车受损严重，李祖华经医院抢救无效后死亡。
玩家将控制这个叫翼峰的主角与山贼战斗。
陈水扁：台湾政府早就有了政策上的决定。
这个暑假，小覃与女友约会表现得“潇洒”了许多，看电影、吃饭、买衣服他都轻松“一刷”，看到账单后才傻了眼，短短一个多月花了近2000元。
目前没有人提出复议，因而没有组织认证。
尤其对失眠患者疗效显著。
和李枫林在一起的这半年，可以说是醉生梦死。
据999急救中心副院长郭肃清介绍，侯耀文为突发心源性猝死。
《局中局》讲述了两个失散多年的双胞胎兄弟周英文和赵天宇的命运，哥哥半生潦倒，离婚失业在家。
陈皓拿起惊堂木将案桌一拍，厉声说：“190亩田，没有上两百亩，是小地主嘛。
今年以来，沪深两市的交易量不断下滑。
徐根宝为申花拿过第一个顶级联赛冠军，后转投甲B，在中远重新出山。
不过，人是死的，战术却是活的。
2008年，“原创之春”又推出了一大批优秀原创文学作品：有主打书《红袖》《药道》《巅峰对决》三本小说；有人气最旺的婚外情感话题小说《醉爱》，爱上网看书的朋友一定知道，新浪搜狐点击率高居榜首；有茅盾文学奖入围作家孙惠芬的《歌者》，她对女人与母亲、女人与性的诗意关系表现得很动人；有目前最火的电影《集结号》的小说原著《官司》。
“20多年前，一个朋友讲起他们班上有一对男孩，是双胞胎，后来人们发现他们的母亲是个日本人，这个日本女人和中国的一个男人在一起悄悄地生活了许多年，等等。
从2002年谈到2004年，新华集团最终作出了股权转让的决定。
妈妈辈和我们在体形上有很大的不同，她们年轻时大多是下半身胖与上身胖，而我们呢，赘肉全围着腰、腹打圈圈。
目前，本田汽车已开始在做这项工作，本田社长福井威夫在东京车展接受媒体采访时表示，本田将利用稻秆等生产乙醇，只是目前该技术还处于实验室阶段。
长城基金：2日，上证指数跌势仍在，支撑位在3320-3350点区域附近，下周仍以控制仓位为主，注意个股风险。
都是任何外籍巨星都无法撼动的绝对核心，他们才是球队的真正旗帜。
要感谢这场大雨，因为它对于西班牙场上的球员来说是一种历练。
从如此近的距离望去，“明斯克”号航空母舰上高耸的舰首如同巨斧般劈开万倾波涛，庞大的舰体如同移动的山墙横亘在K-429侦察船眼前，镶嵌在舰首的红星及俄文舰名显得异常醒目，中国官兵对此都进行了细致而全面的观察记录。
目前，重组工作已取得重大进展。
我是否和替补席上透露过自己坚持不下去？
由于创业板推出，已经进入倒计时阶段，而“新三板”上的24家公司中，符合条件的将可能直接转创业板，因此近期三板上市公司受到了大量投资者的青睐。
科学发展原则，就是在灾后重建中，要贯彻科学发展观的要求，在科学测度和规划的基础上实施重建，乡村灾后重建与新农村建设相结合，产业发展需符合新型工业化的要求；和谐原则就是在重建中要遵循人与自然的和谐，人与人的和谐、社会与政府的和谐；要充分考虑本地自然环境的承载能力和变化趋势，宜荒则荒，宜居则居，宜业则业。
此外，08年联想服务器将着力打造高端服务能力，提升整体服务交付能力和大客户服务支持能力。
但尤其欢迎教育界人士，因为教育的成功是中华民族伟大复兴的基石。
但是，消息人士透露，IFC欲借由其控股的DAC基金公司参股城商行。
1974年，陕西省科学院西北植物园在洛南县研究丹参、桔梗“野生变家种”并获成功，随后柴胡、白术、桔梗、山茱萸的人工种植在全市大面积推广。
上半年小排量车市场未如此前想像中突飞猛进，反而同比下降三成，引起各界高度关注。
初步估算四川全省修复管网需要2.5亿元，修复居民饮水口需要0.8亿元，修复水厂净化水设备需要0.7亿元，实现这些修复后，当地供水才能达到应急供水保障水平。
因此，投资者在进行基金产品投资时，应适当配置一定比例相对稳定的基金产品，如债券型基金或者货币市场基金，避免市场不确定性带来的风险。
截至9月末，广州市全社会从业人员为624.36万人，比上年末增加15.34万人，增长2.5%。
把正在高歌太平盛世的中国人一下子打入万恶黑暗的奴隶社会去了。
比赛前15分钟，纽伦堡还能在场面上和拜仁平起平坐，此后局势完全被拜仁控制。
这款游戏作为一款育碧在声音与影象的绝佳作品，这款Farcry的硬件要求自然也不会低，Farcry由于采用了大量精细帖图，并且在细节上表现的非常好，所以顺利成章的成为了测试独显笔记本的游戏之一。
进入3G时代之后，该市场的规模将进一步扩大。
年前，在广东省卫生厅举行的医护人员精神压力座谈会上，广东省省情调查研究中心发布的《广东省医护人员精神状况调查报告》显示医护人员的总体精神压力较大，39%的医护人员压力达到重度程度。
卡托研究所的多恩认为，货币政策也会是本次对话的重要话题。
任何破坏《京都议定书》程序或试图停止《京都议定书》的建议都无助于我们现在采取行动和应对气候变化。
撇去此前的各类传闻和心态的高低起伏，我们只需要关注上述4104亿的新增信贷数据，这一数据反映出市场流动性的积极变化，加上近期央行不断减少的货币政策微调、以及管理层不断发行新的基金，这将有助于进一步抵消扩容带来的资金面压力，重新树立市场对于流动性的信心。
拿球，摆脱，遭断球，反抢，再拿球，这几乎成为了一个恶性循环。
他们鼓吹人类社会永远是肮脏恶臭的，比厕所还臭！
又如“涕”在古汉语中是“眼泪”的意思，在现代汉语中是“鼻涕”的意思。
尤其值得一提的是，垄断性国企上交给国家的利润是封了顶的，即10%。
虽然我们住在市郊，但是这里一桌酒席都要500块钱，还吃不饱。
夜里你已经得到了你想要的，你还要做早餐？
长安铃木市场推进课负责人刘漫介绍说：“我们计划在年底将4S店总数增加到150家，目前进展非常顺利。”
兴业银行于2004年8月推出了“银联通”基金超市业务，目前，“基金超市”可交易基金产品已发展到52家基金公司旗下的290多只基金。
日元：美元/日元纽约时段开于117.68附近，随后汇价上扬向117.80过程中遭到卖盘打压，温和回落。
袁隆平说，粮食作物的单产水平提高后，可以保证国家所需的粮食总产量，同时，农民可以以更少的投入获得更多的粮食，并能够把多余的土地另辟他用，比如种植经济效益更高的作物、发展水产养殖业等，最后使农民实现富裕。
上大学后才开始学中文，他希望能藉参加活动，更进一步了解中国。
讲完狡猾的英国，现在不得不说说这头大笨象了。
例如以次充好，或者拖延发货时间，再或者就是钻你的技术漏洞等等，无论如何，能让你掉一层皮。
可面对现实，老百姓怎么过啊！
不过，华为和中兴更多的是在发展中国家和地区攻城略地，在国际电信设备巨头的传统优势领域里并没有取得革命性的进展。”
国家希望的是房地产企业的良性健康发展，而不是低劣企业的恶性竞争，每一次的大政策，其结果基本都是市场重新洗牌，强者更强，弱者出门。
胡锦涛、李长春会见全国道德模范。
家长给他请家教也是可以的。
2007年，布莱恩・库兹(BrianKurtz)在马里兰州的教会山创建了SolidagoLandscapes公司，初期投入约1万美元，主要用于购置拖车和各种器械。
二者归结到一点，就是跨国公司在并购中国市场化的过程当中，和我们本土企业双方激烈在市场上争夺市场的一个矛盾冲突。
这种状况使步兵学校的两位教员深感吃惊，他们此后为炮兵官兵讲授了射击课程，教他们如何提高火力攻击的精确性。
出场后的波多尔斯基非常活跃，他不拘泥于在禁区内拿球射门，而是回撤在左边路策动进攻。
从今年3月份开始，布兰妮的精神状态终于有了好转的迹象：首先是她的父亲全面接管和控制了布兰妮的工作、生活和财产，还清除了昔日在她身边缠绕不清的狐朋狗友，让她远离夜店，改变了过去太过奢华的生活。
跟着，另外两个女同学也围了上来，一人刮了小晴几巴掌，还骂她：“狐狸精！
我说：“我不会，因为这下面写这是尼泊尔呢，这根本不是中国。”
这其中最低的上投摩根双核心混合型基金更是将其股票投资上限设定在70%。
广州市第四十七中学团委书记杨国华称，很多中小学里面专门的京剧老师几乎没有，中小学艺术科的老师大多是舞蹈、钢琴等专业毕业的，很少是戏剧或者是京剧专业毕业的。
另外，业界预计，2007年全球观看视频的总量是350亿段，预计2012年这个数字会增长10倍。
其次，像其他品牌那样频繁进行价格调整，不利于一汽-大众的品牌建设，会使用户丧失对一汽-大众品牌价值的信心；基于一汽-大众市场上的领导地位和强大实力，此次价格定位将成为未来相当一段时期内国内中级轿车价格定位的基准。
柳传志在中国企业界是一位教父级的人物。
2009年第二季度，新浪毛利率为56%，去年同期为62%，上一季度为52%。
而看似纯真甜美的爱情故事，原来真相残酷得不忍看。
曾经老师眼中的宠儿在这里成了很普通的一员。
第?轮就定在了7月7日“卢沟桥事件”纪念日的前几天；第二轮选择了8月15日“日本投降日”前后；第三轮从9月3日开始，一直覆盖到“九?一八事件”之后：最后一轮放在贺岁档中的12月13日“南京沦陷日”前后。
“今天，我把它给弄丢了。
如果你想在中国投资，那就请保持耐心。”
会议期间，摩托罗拉对2006年表现出色的渠道商和分销商进行了奖励，并推出更多针对优秀渠道商和一线销售人员的激励措施，并尝试推出一套管理渠道的新方法。
荒唐的根源不在别处，就在帝国制度本身。
而最近一场奢侈品牌联合秀就将于11月24日在上海通用汽车公司展厅进行。
所以，在美国“炒股”没有什么小道消息，如果有小道消息了，那就存在内线交易行为了，就会成为股市监管机构和司法部门严厉打击的对象了。
我在心里说了声“打扰了”，赶紧上了车，然后玩命似地狂奔而去。
第28分钟，于海在左路成功突破后直塞给禁区内的姜宁，姜宁争顶胸部停球后转身抽射，里昂门将一个侧身飞扑将球化解，这是国奥队开场首次打在门框范围内的射门。
另外，推动油价上涨的投机资金主要源于美国??
魔兽甚至透露，他当时准备罢赛，好在冬季转会走人。
儿子20岁生日那天，老周送给儿子一双名牌运动鞋，子轩穿上之后走出了家门，从此父子俩便很少见面。
陆兵认为，湖南在工业、高新技术、旅游、农业等方面具有明显的优势，广西拥有地处沿海地区、地处中国与东盟合作前沿、是连接中国与东盟的国际大通道、交通大桥梁、合作大平台等方面的优势，双方加强经贸合作是大势所趋。
其中，方兴分别获得1项特等奖、1项一等奖，邱军、白雪菲各获1项二等奖。
为什么采取普遍补贴制，而不是仅仅对特殊困难人群进行补贴？
由于无法从绝望中振作,丈夫无心工作,一直独自生活,决定把自己放逐,流浪到各地方。
从中国历史上看，有记载的最早的信佛帝王是东汉第二位皇帝、汉明帝刘庄。
一个女人也许最最重要的不是她拥有漂亮的脸蛋，拥有魔鬼般身材，拥有优雅的气质，拥有满腹的学问，拥有深厚的修养，而是一个身体健康对生活充满激情的女人。
这个节目给了他极大的震撼，他觉得中国也要有人靠着简陋的装备完成长江漂流。
“阿颖吓得全身发抖，不敢作声，”另一名同学阿晓（化名）说，殷某把阿颖从座位上拉下来，叫她做俯卧撑；阿颖说肚子疼，不做，对方又逼她原地学青蛙跳；一直跳到殷某喊停为止。
“腰缠十万贯，骑鹤上扬州”。
1月22日，道奇锋哲在全国五个城市同步上市之时，克莱斯勒(中国)销售有限公司总裁兼首席执行官艾思孟没有出现在任何一个上市现场，此时他正在英国。
所以，你宁可让詹姆斯在外线用投篮击败你，也不能让其他人发挥。
定义：什么是教育2.0？
家长可通过“账户信息即时通”功能从手机短信上了解到孩子的详细收支情况。
在婚姻登记处，当那个大红印压在结婚证上的一刹那，刘薇的心里居然有一丝颤抖，是紧张？
比赛中他在取得6次射门的同时，甚至还完成了4次抢断。
上海市第三女子中学的前身是1881年创办的圣玛丽亚女中和1892年创办的中西女中。
网友“PP的小牛”说，“愿她一路安息。
顶可气是吹嘘自己那话有多大，我有个朋友就整天说自己那儿一尺两尺的，有一天一起洗桑拿，他躲墙角不动，按摩也要裹个单子，后来淋浴没法躲，才发现带着条豆虫，这样随时可戳穿的谎话，他也敢吹！
难道北师大发生这样的事，还有脸叫我们闭嘴？！”
而记者获悉，在深圳近期初步调查中，因“疑有问题”而进入政府“加锁限制设定处理”的“黑名单”的58企业，其中不乏一些知名开发商。
“国资委不可能对三大航都注入巨资，需要引入国外的资金，像东航与新航这样的合作模式，不仅可以解决资金的问题，同样可以引入先进的管理模式，是一举两得的事。”
郭田勇指出，市场化手段最主要的就是指通过公开市场业务操作，调控流动性。
申银万国在研报中表示，看好种植业中的新农开发、新赛股份和间接受益涨价的北大荒、中牧股份。
我们在此前的评论中曾提及，外汇投资公司可运用“淡马锡+GIC”以及“母子公司”的模式，随后在筹备几方都出现了外汇投资公司分设子公司的声音。
今年日内瓦车展，新一代梅赛德斯-奔驰E级不仅是奔驰展台的明星，也是全场的焦点。
话说回来，不管怎么说，买债券、打新股，都是安全边际较高的投资，相应的收益也较有限，最大的机会还是在股票二级市场上。
如果进到店里去看，过两三个星期服装的式样又发生了变化，他们有很快速的机制了解客户的需求，重新进行调整，再设计进行本地化的生产，供给到所有的系统，是一个集成化的模式，把整个价值链管理起来。
苏州有一个贼王大家知道，今年62岁，在监狱里服刑32年，他到北京去，很多电视台都给他做节目，然后我也跟他做过几次节目，我和他交过朋友，那个节目叫《教授PK贼王》。
塔塔集团是印度最大的汽车集团，还开发诸如战斗机这样的军事项目，也做钢铁生意，但主要依靠的是卡车。
后来才得知佛像是唐代死人头盖骨骨灰做成，代表着不祥，他也因此病了2年。
顺利排除地雷，周刚直起身来擦把额头的汗水，信心十足地对记者说：“‘敌人’越来越狡猾，我们也会越来越聪明！”
但是笔者等级低、技术臭、装备烂、人缘差，很难完成任务，不过所有的不利条件都拼不过笔者唯一的护身王牌――人品，有歌唱的好：人品的光辉照万代啊照万代。
股改的胜利完成直接催生了中国证券市场2006年以来的一波大牛市，中登公司的数据显示，目前中国的股民人数已经超过6000万人，他们从这波牛市中获益匪浅。
小岗村党委副书记史学亮(注：小岗村去年建立了党委会)说，从绝对价格看，粮价是没有降多少，但从与其它农副产品的比价看，粮价已跌至历史上的谷底。
我不懂，他怎么不想想我啊？
虽然格兰特暂时从媒体的批评中解脱出来，赛季的压力也不似过去两周那样让他缓不过劲，但他的前途还是一团迷雾。
"我假装仔细打量了她一番，然后摇摇头："你不算！
今年录取工作将在8月7日之前结束，所有录取工作人员都将在8月7日前离开录取现场。
“那段时间我完全生活在可怕的恐惧之中。
据一些京城媒体近日披露，北京契税大幅下降。
李娜因为伤病缺席了前不久的法国网球公开赛。
智慧女作家黄梅子的新书《爱人容易嫁人难》全书四十篇感性随笔，延续了黄梅子《网络姻缘》睿智幽默的风格，继续用诙谐酣畅的文笔直面了现代都市单身女性在事业、生活和爱情中这三者定位中的困惑和迷茫，寻找婚姻过程中的种种无奈和感伤。
30年前的大地震，让许多唐山人失去了亲人和家园。
我们认为，公司在保持水泥主业快速增长的同时，其房地产和金融投资业务的拓展也取得了显著的成效，公司的核心价值在于其水泥产业的优势地位，而一次性转让股权获得的巨额投资收益及金融资产概念是股价的阶段性驱动因素。
新赛季第一次真正的主场作战，雄鹿有两位耀眼的明星，一位自然是首次先发出场的易建联，第二位则是得到全队最高22分的主力控卫莫・威廉姆斯。
在曼城3-1战胜主队的比赛后，围守在新闻采访区域的众多记者们等待了约半个小时后，才等来了姗姗来迟的瑞典人，虽然孙继海目前正在马来西亚代表中国国家队征战亚洲杯，但由于中国太阳新赛季的命运完全维系在埃里克松的手中，搜狐体育当然不会放过面对面“拷问”的机会。
此间分析人士因此认为，对阿巴斯主席来说，巴以和谈时间拖得越久，就越难取得成果，他的政治地位就更加糟糕。
以及应采取的积极和稳妥的对策。
MilindYedkar：首先戴尔的服务体现在能够为客户提供“量体裁衣”的虚拟化解决方案。
答：我通常和一位专业机师一起飞，而且我有商业飞行执照。
各位领导、各位来宾、各位媒体朋友，大家早上好！
气象台预计，今明两天申城将是多云间晴的晴好天气，市民可以放心出行。
因为临床经验等原因，这种病很容易被误诊，延误治疗将会导致患儿脑积水、脑瘫，后果不堪设想。
据从天池、金花、清平三个乡镇自己走下来的村民说，3个乡镇房屋倒塌面积超过95%，分别有上千人被困。
其实呀，无论是大小非、还是再融资或是已经解决了的印花税，其实都不是市场走坏的根本原因，只不过是某些想做空的资金的做空理由罢了。
日前，受辱乘客投诉市长公开信箱后，受到有关部门的高度重视，目前，该驾驶员已书面检讨并受到停业三天的处分。
“他们是最近才退出我们的合作名单的。”
cn）“焕然一新”亮相，市民给新车上牌照前，可以先上网查询车管所当天发放的号牌号段。
可过了10多分钟，都看不到校车到，却看到随车的老师坐着摩托车来了。
所谓美国的法学教学方法，苏格拉底式提问，在一个既定的学习环境里，人为地制造相异的观点对撞，然后引导式教育。
4月2日，证监会对杭萧钢构股票异常波动进行立案调查，并在近日对杭萧钢构和5名相关人员分别给予警告和共计110万元的罚款，有关人员涉嫌犯罪的线索已经移交司法机关追究刑事责任。
那时，中国的电子商务网站刚刚建立，“马云正四处奔走推销他的电子商务理念”。
本报讯（记者何雪华、黄茜、徐静、雷燕）高考大幕今日正式拉开！
原因在于雅虎在阿里巴巴董事会的投票权只有35%，因此未来微软在中国战略格局中将不具备主导权。
如果在跌破20天均线后仍持续下跌，则需要警惕中期调整风险。
欧盟为此提供了大量的技术及资金援助。
第29分钟，卡瓦略直传，德罗巴右路长驱直入，在和阿格尔的对抗中，用一个脚后跟磕球的动作变向突破，横传助乔-科尔铲射得手。
例如金融界论坛中的“憨陀”，以绘制大盘走势图作为预测的手段，美其名曰“推背图”，几乎每天都能登上论坛首页。
不同类型年金在实际养老年金保险的运作中可以互相组合，从而形成不同类型的年金领取方式。
黄海咆哮吧，龙的传人，你愤怒吧，中华民族到了危急时刻。
对于水平在世界上并不算高的中国篮球来说，规则改变所产生的影响无疑不小，而如何应对将是中国篮球决策者们所要面对的大事之一。
据郭老汉回忆，12月2日晚9时45分，他一个人静静地躺在小房子的床上照看隔壁的几只小猪，而他的老伴则在自家的堂屋休息。
认识她不久我就有了想与她一起过一辈子的念头，这种感觉是我以前跟别的女孩子相处时从来没有过的。
有购买新两限房标书的房地产企业人士告诉记者，包括自己在内的很多开发商，看重的就是这种示范效应。
在完善的社会主义市场经济体制中，中央企业在完善体制做到哪几点，算是体现社会主义市场经济体制是完善的。
在担任大连实德主教练期间，他一直对非洲来试训的外援情有独钟。
因为中国早将维护领土完整，视作义无反顾的头等大事，不会理会任何人的阻挠，更不怕任何人的武力恫吓。
但小罗却聪明地想出了破解之道。
学校一味追求升学率、就业率，对职业教育很少，使学生缺乏基本的职业精神。
发动机被称为“战斗机的心脏”，直接关系到战机的整体性能，AL-31F涡扇发动机不止是苏-27SK和早期型歼-11A的动力装置，而且是国产新型歼-10战斗机的动力装置，中国空军在如此关键的核心技术上长期依赖俄国是非常危险的。
邓肯篮下强攻，但是跳投遭到了大z的干扰。
该人士解释,表面上看,股市的钱多了,但私底下,这些钱只是通过不同渠道进行了一次循环,然后迅速撤出,结果就是散户损失惨重。
草率行事的结果不仅伤害妻子，也伤害自己，更会伤害双方的父母。
要不，在自动柜员机上没法还款，必须到柜台进行办理，如果客户没有中国银行的借记卡，还款不是很方便。
某品牌同样是500毫升装的白酒，标称“五年”的售价35.8元/瓶，而标称“六年”的就卖到68元了，价格翻了近一倍。
可以肯定的是，微软要想瞬间获得彻底的成功绝不是易事。
值得注意的是，在《担保法》里面，条文较多的“抵押权”部分被分成五节，眉目清楚，而在《物权法》中，“抵押权”部分只有两节，“一般抵押权”部分的内容就显得杂乱，不过整体的结构倒是更平衡了。
谷歌本地化策略在2007年逐渐得到市场的认可，其市场份额上升到21%，跃居第二位。
建行深圳市天健世纪支行的一个工作人员介绍，投资外汇理财业务的，都是以前已经持有外币的。
下一步，姚明走上罚球线，开始10个球的罚球练习。
在日本，最高功率(马力)限制的建立，是鉴于高性能发动机引发的汽车交通事故频繁发生，1988年(平成2年)，作为业界规则被制定在280匹马力以内，当然台面下的动机也是为了防止无止境功率竞争肆意蔓延，这是当时汽车业界在一定共识下共同发起的自主规制。
迟夙生认为，既然审判独立和检察独立并行，都置于人民代表大会的监督之下，在这种权力结构下，专司审判权的法院，无权对专司检察权的检察院的职权范围予以限制。
“觉得时机未到，收购风险较大，放弃了。”
显然，非流通股东最终支付的对价,基本上是流通股东非公平博弈下无奈妥协的结果。
其实大郅还有半句话没有说出来，在他的心里他何尝不想为当年的莽撞赎罪。
晚上10时15分，随着一声响亮的啼哭声，一名女婴顺利降生，晚10时20分，另一名女婴也平安出生。
不过，在位置方面，他希望自己能朝3、4号位方面发展。
2、后天掩盖的先天功能：指生物进化到人类后已经具备的功能和能力，但在身体发育和适应后天环境过程中，这些功能或能力便因系统平衡协调的需要而被抑制。
奥巴马坚称，“美国需要聪明的能源政策来减少全球变暖，降低汽油价格，并使美国更少地依赖外国石油”。
心理学硕士研究生学制3年，毕业后取得心理学硕士学位。
英国食品标准局研究发现，89%的人不会正确地储存肉类。
不少城市选择了腾挪，开设新的港区，将临港工业区迁徙到城市边缘地区，为城市发展预留发展空间，同时也拓广了临港工业区的空间；还有一些城市，限于土地资源，不得不选择向海上发展；而部分定位于中枢港城市，利用有利的区位优势，专心致志地发展综合物流平台、金融和信息服务，逐步向服务型港口转变等。
还有科学家对如此重大的突破性研究为何发表于《干细胞研究及进展》杂志，而非像《自然》或《科学》这样的权威科学期刊表示质疑。
但是，由于朱老板看到了这个事情对于警示其他队员，不可以质疑主教练排兵布阵等工作的严重性，因此，虽是自己的爱将，但朱老板也还是不得以挥泪处罚这名申花老臣子。
作为全球首款支持跨服PK网游，PK显然是《纷争OL》的游戏精髓，而为了使玩家在PK中能有更多乐趣，游戏特别加入了跳、闪、腾、挪等格斗游戏才会出现的真实化战斗效果，带给玩家更激情刺激的PK体验。
目前，广西部分城市的旅行社门市部实际成了承包、挂靠单位，严重违反了必须统一财务管理、统一人事、统一组团活动和导游安排、统一旅游线路和产品的“四统一”规定。
被“关起来”的感觉曾经真的很美。
最新的研究指出，失眠者的压力激素含量比一般人高，因此身体处在高度活跃状态，不容易轻松入睡。
德国约里希研究中心的物理学家格林贝格周二获得2007年诺贝尔物理奖之后，周三，柏林马普协会的研究员埃尔特因成功揭示化学的各种综合反应而获得本年度诺贝尔化学奖。
不正确的姿势或佩戴承托力不足的乳罩引起的管道堵塞。
加强政府采购对产业的支持作用，财政资金建设的信息化工程，用于购买软件产品和服务的资金原则上不得低于总投资的30%。
鉴于个别部门的不规范用工，央视才痛下决心清理临时人员。
里皮：尤文、意大利国家队是我的“最爱”，米兰是一支伟大的俱乐部，但我不想“背叛”尤文，所以即便重新执教，也不会考虑米兰。
他告诉记者，毕竟是这么大的一场灾难，又来得如此突然，全国各地乃至海外捐助者的捐助热情之高也是空前未有。
蒸馏油库存下降了270万桶，至1.29亿桶，汽油库存下降了240万桶，至2.06亿桶。
虽然钱伯斯预计思科的长期增长速度将会反弹，但此后思科股价在纳斯达克开始下跌。
统计显示，10月份，市场静态市盈率一度超过50倍，前所未有的估值压力和不断积累的风险，使个人和机构投资者纷纷套现获利了结，成为驱动市场下行的主要力量。
至于售楼处提出的会尽量与我沟通的事情，我表示欢迎，但是我希望贵处能有一个实际行动而不是一句承诺，因为我看到四天已经过去了，但是我并没有接到贵处一个电话。
虽身负创伤三处，仍冒着敌人的密集炮火前进。
登陆自考管理系统→点击“考生登陆”→到“考生登陆区”登陆(如忘记登陆密码，可点击“修改考生密码”，获得新密码)→查看“考籍和转免考”的“基本信息维护”，对错误信息进行更正→登陆“毕业管理”申请毕业。
2003年，在同意帮助警察寻找遇害者尸体后，里奇威被判处终生监禁，且不许假释。
冬天可实在不能令人满意，有相当的冷，也有不小的风。
在上世纪90年代中期，国际米兰开始跌入低谷，长期徘徊于联赛的中游，甚至还有惊险保级的赛季。
随后还用铁丝将他的手脚捆住。
或许正是因为这样，高峰也成为唯一一名代表两支球队各出战半场的球员。
此外,中国建材将与江西水泥(000789.
他的这种拼劲，往往能把对方球员弄得手足无措，最终仓促出球。
这也是长期以来信托产品不断被仿制、信托公司的市场不断被“侵占”的原因之一。
尽管承载能力强大,但ASON网络作为承载网，最适合承载哪些业务一直是ASON应用过程中争论的问题。
如果你们不能理解术中可能出现的风险，我们的压力就太大。
本轮比赛结束后，2010年南非世界杯亚洲区预选赛小组赛的比赛已经过半。
但是，尼各政党若能继续合作、相互谅解和团结一致，相信尼泊尔的明天会更美好。
这时，门将牟鹏飞也“善解人意”地站在了大禁区线……
《职场》杂志日前发布的“中国2009应届MBA就业调查”报告显示，超过七成的应届MBA毕业生认为“工作难找”。
日前，周迅受邀《LOHAS》杂志，重返故里拍摄了一组充满着独特味道的时尚大片。
而也就在其掉转运行方向的时候，国内央行宣布提高金融机构的存款准备金率，发改委宣布启动临时价格干预措施。
但专家指出，像“范婉”（饭碗）、“侯岩”（喉炎），“胡丽晶”（狐狸精）之类谐音不美，以及容易造成歧义的名字，起名时应该避免。
那么，什么又是“经济杀手”？
综观这三个对手，中国队首战马来西亚，必须取得3分，不然小组出线将会很困难。
同时，曾也把自己的手伸向了工程。
青岛金诺鸿艺广告公司的刘先生说，他们公司位于四方北岭，虽然同属于市内四区，但在人才市场上的热门程度却远远比不上市南的同行。
地方性法规??四级人大及其常委会，包括31个省（含自治区、直辖市）??27个省会市??18个经国务院批准较大的市：齐齐哈尔、吉林、抚顺、鞍山、大连、本溪、唐山、邯郸、大同、包头、青岛、淄博、洛阳、淮南、无锡、宁波、徐州、苏州??4四个经济特区市：深圳、厦门、汕头、珠海，共160个主体，后三种需经省人大常委会四个月内批准。
“你刚才也说了，这是质量问题，我们要求退货！”
就连在这次事件中，与徐敏超发生争执的昆明导游彭丽萍也认为“他是个负责任的人，平时有些争执也是因为工作方面的问题”。
国外有很多经典的案例，我们通过分析客户的CDR，就是通过分析失败的情况，而不是通过简单地公式计算或者是人的经验，可以打大地节省网络部署的效率还有投入的效率。
从《家有九凤》到《错爱》，再到刚刚完美落幕的电视剧《大工匠》，著名编剧高满堂完成了一个个备受关注和好评的作品。
于是，袁隆平更加坚定了走下去的信心，他坚信，水稻有杂种优势。
第一次出轨是在6年前。
那一刹那，我在极度开心之余又觉得奇怪，他怎么会知道那么多事？
事实上，就连美国专家也承认，次级债不改变美国人对中国产品的依赖状况，中国的廉价商品所具有的竞争力目前还没有谁能够替代。
在海岩经典之作《永不瞑目》中，也正是这种清新的形象和俊朗的外表，让我们认识了陆毅，而那种出生牛犊的青涩和纯真把剧中人物"肖童"的"痴"与"真"表演地淋漓尽致，让观众过目不忘，更是让一个普通男孩在一夜之间一跃成为耀眼的新星。
美军敢于毫不顾忌地攻击俄外交车队，反映出的就是这样一种心态。
不过，廖新波也表示，如果盲目地向“星级”发展，不考虑地区的差别，不考虑人们的消费能力是错误的。
现代官场新式两面派人物，具有很强的隐蔽性、欺骗性。
读到这里，请你停下来想想你的初恋吧。
不过显然，游说者们有另一套说法。
不过，休息了一会后，王大雷随即继续正常地参加了比赛。
这种状况通常不会持续太久，因为，说实话，孩子也经常在为了和父亲较劲跟自己较劲。
他问我对他是一时冲动还是经过深思熟虑了，如果是一时冲动现在结束还来得及，他说他已经受过一次伤了不想再受伤，我坚定的说我是经过认真考虑的不会后悔。
我想一定要凭自己找到一个能解决户口的工作。”
本土化政策从上赛季开始推行，却已经模糊了所谓的“身份认同”。
第四前锋本特纳向温格和俱乐部下达了最后通牒：让我上场，否则我就走。
“就是告诉她我在灾区，很平安，让她放心，但是千万别跟父母说。
可是党委一班人坐不住了，他们深知看问题不能看眼前，不能只看既得利益，更不能自我“囚禁”发展的“翅膀”，他们的“野心”不是让解放军总医院做一只有吃有喝的“家鸡”，而是要成为一只翱翔于天际的“雄鹰”。
3月份在昆明与国家队一起集中。
这种广告是不是有违和谐之道不好说，是不是折射强烈的贫富反差也不太好说。
而且硬盘性能也是直接关系到系统响应速度的主要因素之一。
就鞋而言，Zappos显然是许多顾客心目中的品牌。”
同时，俏江南在今年也刚启动加盟计划，“加盟是连锁企业经营的难点，俏江南在这方面一直都很谨慎”。
英国广播公司报道，迈克尔・米西克时任特克斯和凯科斯群岛总理，他被控自2003年上任以来积累了数以百万计美元财富。
1998年出现预付费业务后，预付费用户国内漫游状态下不区分当地和长途统一收取通话费每分钟1.6元-1.9元不等，双向计费。
他说自己的特点是身体强壮、防守动作到位，绝对有信心应付中超联赛。
我心慌地打电话找你，“你所拨打的号码不在服务区内”；你公司里的小姐告诉我，你出差了。
自成立以来，基金会已经筹得善款逾300万美元，帮助了超过3万人。
曼奇尼排出的二线国米都可以打联赛了，而且很难被击败，或许只能被国米的一线队击败。
如江湖中的西域的阴冷、孤怪的男人。
而就在他们热恋期间，欧阳奋强偶然一个机会被《红楼梦》导演相中，去北京拍戏一去就是3年。
因此即使近期油价上调，具体幅度仍难以准确判断。
能言善辩的小池善于审时度势，政党频换却总能赢得器重，有日本政坛“候鸟”之称。
主持人乔旎：刚才老师也介绍了一个追高和追涨的小窍门，算一下价格，最起码心里有数，一定不要追高，而且3300是比较高的位置。
直到今年3月，他才发现，很多优质中学都有自己的“培训班”，如果不提前一两年参加这些“预备班”，孩子就没有提前进入这些学校的机会。
三晋都市报：你的网络创作心得是什么？
苏格兰人明显沮丧，以后的时间，意大利轻松地控球，躲过对方无望的逼抢后自如地打起反击，卡莫拉内西的高炮、帕努奇的头球以及迪纳塔莱被吹掉的补射，都几乎早早地将对手彻底置于死地。
为此，必须在考试前做好应试的心理准备，根据自己的实际能力来确定目标。
东莞马可波罗队中的王勇和宋康明就曾经在多场比赛中发挥作用，在外援安东尼得分受到限制的时候，二人轮流冲击篮下，为东莞队的进攻打出节奏，而福建队的龚松林也在扮演着第六人的角色。
上海国际问题研究所美洲室副主任吴莼思也认为，如果史无前例地将“黑人总统+女性副总统”印在民主党选票上，“产生的效果未必是‘1＋1’大于2。”
李刚告诉记者，我们总强调彩票发行未饱和，实际上只是强化发行规模，而忽视了彩民的心理问题。
第二节最后5分47秒超音速只投中一球，黄蜂打出一波20-6后，一举以52-32取得20分的优势。
据中国证券业协会2007年四季度的调查统计，在当前一亿左右的基金个人户中，月均固定收入在2千元以下投资者所占比例为25.4％，月均固定收入在2千至5千元之间的投资者所占比例50.6％，可见这是一个中低收入者的群体，他们抵抗市场风险的能力普遍较低，这部分持有人未来如何行为将成为决定全局状况的关键。
自己早已没有了节假日的概念。”
而期货（这里指的是股指期货）不但没有克服远期合约的缺陷，而且还会在操作上显得十分困难，因为需要准确计算出对冲头寸的比例，即单一证券与股指之间的相关系数。
每张神威符召唤出的神威可以持续两个小时。
当我们看到十亿光年以外的星星时，映入我们眼帘的那束星光已经在茫茫宇宙间飞奔了十亿年。
随后陈临新又牵扯进浙江与江苏对阵时的“让棋事件”，与江苏队教练丁波一起被处以禁赛一年的处罚，这位当年名将就此淡出人们视野。
等我疯了似地一路狂奔和医生到了五楼，推开门，我的母亲，像午睡一样，躺在进门她常躺的藤沙发上。
对此，著名财经专家谢国忠日前表示，越来越多种类的金融资本涌入这个市场，将导致商品泡沫可能规模空前，并持续至未来两年。
记者在一汽了解到，加上目前令一汽人骄傲的、一个月前下线的重型卡车解放J6，一汽目前已经形成商用车全系列自主开发和制造能力。
此次事件，系因疑犯指认错误，导致警方误抓，但对郑、周二人的审讯是依法进行，不存在刑讯逼供。
但有些地方并没有严格执行相关规定，使很多低素质人员混入执法的队伍。
自我满足是不是病态？
业内人士表示，高送转个股在送转方案实施后，能否出现持久、强劲的填权行情，需要上市公司的业绩持续成长予以配合，否则股价走势就有昙花一现的可能。
在中国的经历不但成就了滕祖龙的外交官生涯，同样也成就了他的幸福家庭，滕祖龙在香港任副领事时与太太滕姜蕾娜相识，不久两人在台湾结为伉俪。
今年一季度中国经济增长高达11.1%，呈现出多年所没有的快速增长。
大部分公司并没有更多地给予主队支持，如此客队将立于不败之地。
]老板终于说这回有了。
这让人们开始有意无意地把马化腾的7年创业生涯总结成一个童话：用前3个月发明一台“永动机”（或许你应该叫它“永动企鹅”），然后坐地生金。
第二，海关的低效率延缓了进口铜的报关速度。
除非你有勇气面对僵尸般的婚姻。
新浪体育讯右路属于大连，右前卫朱挺、右边后卫孙继海、右中卫张耀坤；左路属于上海，左前卫毛剑卿、左边后卫孙祥、左中卫李玮峰；中路属于海外国脚，李铁、郑智、邵佳一，顶在最前面的韩鹏和守在最后面的李雷雷来自鲁能。
我最尊敬的程世春先生的发言，真让我感触。
访问期间，胡锦涛主席强调，北京奥运会属于中国人民，属于亚洲人民，属于世界人民。
令人意外的是在这里面还有一辆中国移动的信号接收车。
二十年后，她去到另外一座山城，一座让无数艺术家、电影导演倾倒的山城。
原来它的大嘴里可以喷射出一股有麻醉作用的唾液，猫咪一沾上便会昏倒，自然任其宰割了。
其中，以绿景地产、大龙地产、华业地产、中江地产等个股最为典型。
警察在这里发现了18具血肉模糊的尸体，有些甚至遭到了肢解。
我想问问：新闻网，你站在哪个政治立场上置顶帖子！！！
这过去的十年，上海已经变得更加现代化，更加摩登，更加美妙。
北京理工附近有个自行车专卖店，想要挑选一个合心意的“坐骑”，也可以在那里逛一逛。
阚凯力：不是互联网结算问题。
均为除三余0的数字。
此人受贿＂抓大放小＂，我受贿还布施于人，是做善事，比哪些纯粹中饱私囊的贪官要干净．我一心为民，你们不表彰我就算了，怎么还法办我？
渐渐地，农村生活习惯了，农活也大多会做了。
我也想劝劝那些女导游们，为了自己，为了家人，为了将来，不要再这样了，不要贪图这一时的金钱，否则会毁了自己一辈子。
比赛中双方都错失了很多机会。”
地震发生了，我能为灾区做什么？
“产生这个差异的原因非常简单，因为去年欧佩克削减了他们的原油产量。
这支球队在中超联赛应该算是中游水平，打好了是中上游，打不好是中下游，应该不会保级。
巴拉圭“狂人门将”奇拉维特也披露，马拉多纳现在正被一群小人包围着――事实上马拉多纳身边总会有很多的“吸血虫”。
但只要增加半个市场的流通值，股市所需的资金都将超过目前基金的市值。
余飞：对于不规则型浸润，就像日常碰到的点阵打字，什么字都可以打出来，一个点像一个焦点，通过焦点叠加可以排布成预期的形状，这个方式使伽玛刀能够实现对不规则肿瘤的完整治疗。
答：确保"制度落实年"活动取得实效，需要中国人民银行各单位站在全局的高度，统一思想，提高认识，增强责任感和紧迫感，结合实际，认真组织开展"制度落实年"活动，促进各项制度得到有效落实，提高经营管理水平，增强防范风险能力，扎扎实实地开展好"制度落实年"活动。
黛玉做《十独吟》，整日忧郁感叹。
一些西方媒体进而提出了同一个疑问：这艘“幽灵船”上到底装载了什么样的“敏感东西”？
新浪体育讯新中国成立60年来，中国体育事业蒸蒸日上，从被人耻笑的“东亚病夫”变成北京奥运会金牌榜第一的体育强国。
程正：不能说花钱买就是自主了。
但目前省内供港生猪价格只涨了１０％左右，企业努力消化了部分成本。”
“七月”是QQ群“红色玉花生”的一员，这个群的上百名成员分布在全国各地，因为都是陈楚生的“粉丝”而走在了一起。
能源储备包括能源产品储备和能源资源储备。
2007年底，北京奥运村附近的一个高档项目，传出了每平方米仅售17000元的消息。
库班将出站新一期的《与星共舞》。
那位GG，请把陷阱收起来……
“该破产的破产，该退出市场的退出，首先要把这个任务完成了。
郭靖的真名其实是邵晓峰，淘宝网副总裁。
罗马的第一个机会正是佩罗塔创造的，第11分钟他禁区外右脚低射，稍高。
时间流逝，也改变不了我们心里深藏的童真！
这是明显的漏洞，应该规定：倘若在未来三个月或半年内累积减持达到或超过1%必须进行大宗交易。
美兆的受检者事先空腹八小时、采集粪便、并填写计算机问卷调查卡，以节省时间，计算机系统精确地排定了每一项的检查流程，所有检查数据都是透过计算机网络传输，且计算机系统会自动调节数十个检查项目的等待人数，如此一来大幅缩短等待时间。
随着城市的发展和城市承载的经济社会活动量越来越大，对城市管理工作的要求也越来越高，原来的管理方式、方法和手段难以适应城市发展的需要，城市管理必须坚持科学发展、全面发展、协调发展、可持续发展，运用现代信息技术，提升城市现代化管理水平。
那一刻，我爱上了这个高高大大的帅哥。
要是搁在平时上课，我会大胆地举起手来，但是，今天……
而作为远离灾区的我们玩家们除了默默为他们祈祷和祝福外，还能做些什么呢？
同时参加发布会的人社部就业促进司副司长王亚栋则谈到了就业问题。
一汽夏利2007年年报中说，经济型轿车市场竞争更加激烈，价格仍然是各厂家竞争的主要手段之一。
电信企业为了自身的生存和发展，要顺应信息技术、业务、网络融合发展的大趋势，更应对外部技术和市场环境变化主动适应。
这还不包括预算外行政事业费支出。
如中集集团每股派5元，其昨日收盘14.8元，红利收益率达到3.38％；而其B股（昨日收盘10.85港元）的红利收益率更是达到5.07％。
王诤同志离开我们已经28年了，但是他的音容笑貌、他的品质、风范一直在激励着我、教育着我，使我象他那样为人民服务。”
从统计的数据看，与预期一样，首日并没有出现扎堆报名的现象，岗位也没有出现明显的苏南、苏北差异。
对于“内定国安夺冠”的惊人消息，刘玉明更是不屑一顾，“随便说吧，我是不相信，联赛到最后要公平竞争。
专家认为，以市价为基准确定股权转让价格，充分利用了股市的价值发现功能，较之前以净资产定价来得更为合理。
我说：“在西方，大家都是直接把卫生纸扔进马桶的呀，除非你告诉他们别那样做。”
就算忘记老公（老婆）的生日，也不能忘了今天是周几！
从几个彩电大企业近年表现来看，０８年彩电业仍然处于调整期，前景较为不明朗。
“小范那球也甩头甩的漂亮，要不是符宾肯定进了。”
赛后安切洛蒂还算诚恳：“主场我们做得太少了，4场3分，太消极了。
四川省地震局成都基准台江道崇曾详细研究了龙门山地震带地震活动特征，他指出，1960年以来大于等于4.5级的地震有明显“成组”发生特征，可以把此间(1960～1994)14次地震划分成7组，除了第6组为次地震外，其余各组均成对出现。
1992年房改政策出台，房屋产权划归个人所有，小区某临街居民楼地下设备层的使用和收益问题被摆上了桌面。
与此同时，美国主流媒体在报道这条新闻的时候，专挑报告对中餐不利的结论，使用耸人听闻的标题和导语。
公司的石油技术服务业务在新疆地区占据了较大的市场份额，受益于新疆地区油气资源开发的稳定持续增长，在油气技术服务具有较为稳定的业务增量。
美国车市的低迷映射着经济的不振。
这项法令规定：每耕作一公倾稻田，需缴交75只活的或死的老鼠才能开耕；凡向银行贷款或办理旅行手续的，也要缴交75只老鼠才能获得批准。
首先，有的团购砍价猛，让商家利润大幅缩水，甚至无利可图。
所有这些对抗举动都是基于对北京动机的深深误解。
不过O比3输给了丁宁，曹臻显然没有放开。
北京电视台的《世纪之约》也对严仁英进行过采访，也提到老协和女大夫的独身，比如她的导师林巧稚。
专家指出，不能准时入睡的孩子和准时入睡的孩子相比，不仅成长发育迟缓，集中力、记忆力低下，而且免疫机能也受影响，更容易患感冒或其他疾病。
“无儿无女不知父母恩啊！”
据悉，全国可能有几十万个软件作者，插件中介商就负责把200多家公司的插件分配给这几十万个软件作者。
部队经过艰难跋涉，虽然官兵已经疲惫不堪，但谁也顾不上喘口气，都想多救几个生命。
也就是说，除去华泰保险这部分业务，上海半年房贷险保费收入仍为-5000多万元，降幅接近300%。
美国各类大学和学院超过4000所，《福布斯》杂志评选出前600所学校的排名，只占美国大学和学院总数的15%。
而敬老院唯一的工作人员宋院长，今年已经76岁高龄，为敬老院服务了20多年了。
三月之前的某一天，中国足协通知我和杜伊老兄，4月中下旬，国家队和国奥队将分别前往美国和塞尔维亚进行比赛。
现年68岁的刘易斯是著名黑人民权运动领袖，上世纪60年代参加民权运动游行时遭警察当众殴打，头上伤疤至今清晰可辨。
食管裂孔疝可以采取内科保守的方法治疗，改善饮食结构，避免暴饮暴食，且餐后不能立即平躺。
总有官员有意无意地利用民间“仇富”情绪，把向富人收钱办事认为是“不拿白不拿”，殊不知敲诈富人，不仅同时断送富人穷人对社会公平的信心，还拦截了穷人变成富人那条原本就艰难的通道。
记者探秘被购卡流向何方？
而且按揭的话，只按房价的5成按揭，车库必须全价付款。
被统一用于集团旗下所有开发或管理的房地产项目。
大恒创新的主要业务方向不是做大分销（海量分销），而是增值产品分销，讲究差异化。
王倩老师说，独生子女最容易犯的毛病就是以自我为中心，所以新生要学会宽容。
记者：新赛季里，要超越自己，很大一部分支持要来自新的教练组。
因此，巴基斯坦的内部局势也是施泰因迈尔此次同巴基斯坦外长卡苏里会谈的内容之一。
男人就该为事业奋斗，我全力支持唐磊，距离没有拉远我们的心。
这款车将国人的需求满足到了极致：又够“长”，又够“大”，身材突出。
自6月4日外高桥（600648）公告拟定向增发向母公司外高桥集团等收购其旗下资产从而实现外高桥集团整体上市后，该股的封涨停带动了重组概念股、定向增发概念股以及上海本地股的活跃。
而本次展览，就吸引了来自41个国家及地区的2180家参展商参加，参展人数为历年之冠。
我又说：“我如果只喝不买，你还给不给我们喝呢？”
乐乐的妈妈给与了肯定，并提出了进一步完善的建议，她还非常民主地说，三位小精灵都应该参与设计，都参加进来画。
提供后端收费模式的基金，申购和赎回费随持有时间增加逐渐降低，若持有3-5年后赎回，一般免收申购及赎回费用。
伤了元气但没有失去信心和斗志。
不出意外的话，今明两天内将会有明确的结果。
清华大学汽车发展研究中心主任李显君教授告诉记者，“大部门体制”的提法源于党的十七大报告。
要抢修受损的农田基础设施、农机具和农机提灌站等，尽快恢复灾区农业生产能力；修复受损的畜禽圈舍和良种繁育设施，恢复养殖业生产。
有前款所列行为之一，给投资者造成损失的，依法承担赔偿责任。
北京科兴生物制品新闻处刘沛诚表示。
其他如招商银行、兴业银行、中信银行等，虽然净利差水平不及建行，但相比2006年末均有大幅提升。
因此每家境外机构的个体投资量比较小，“之前一些规模不是太大的境外机构无法在3个月内把全部投资金汇入，因此在制度上也限制了境外机构投资国内资本市场的热情。”
从1903年到2003年，美国的二氧化碳排放量占世界的比重达到了28.3%，中国同期只占了7.6%。
截至今日，他为美国大陆航空编写的系统，每年仍节约着6000万美元费用。
但她很快就从‘兰色星空’连续写了2封信给我邮箱，继续指责我。
“我们打了两局21分，具体分数多少忘了。
加快发展服务业，是推进经济结构调整、加快转变经济发展方式的必由之路，是有效缓解能源资源短缺的瓶颈制约、提高资源利用效率的迫切需要。
正所谓“天使的一半是魔鬼”。
这还不够，有条件尽量能实地考察，看学校的规模和教学设备，并了解学校的课程是否获得了认证。”
朱强还表示，“大家看得见的是，现在市场不只是普通股民信心不足，金钼股份的低发行市盈率传达一个信号，就是投资者、产品的制定者普遍对大势的评估都在走向保守。”
该菜品指适于食用的小鸡，而其英文竟被译作“没有性生活的小鸡”。
因为有潘长江的护佑，潘阳一出道就已经超越了普通新人，起点很高。
这个说法没有让治保队员信服。
"这是今年股市下跌以来，监管层首次公开向社会征集意见”。
美国犹他州女大学生乔丹?皮尔斯25日在1小时内挨个拥抱了765人。
大家对今明两年美国GDP增长率的预测值分别为1.16%和2.11%。
于是乎颇有种神圣的感觉，那心情，和《笑傲江湖》里丁春秋的徒子徒孙们高唱“千秋万载，一统江湖；春秋老仙ＸＸＸＸ”差不多。
虽然指数收红，但个股走势并不令人满意。
每年的10月底是各高校确定保研资格的时间，现在大部分学校的名单已公布。
阿泰加盟湖人前后，已经多次表示对洛杉矶和湖人的喜爱，称湖人是他最向往的球队，而洛杉矶则是NBA版图中最好的城市。
以“解放区”命名卫生间是餐厅的一个得意之作，很多客人纷纷称奇，但也有人表示，这样使用一个很严肃的名词过于戏谑了。
SZ）、攀渝钛业（000515.
因此，从某种角度来说，透过舆论监督这面镜子，不仅仅只看到政府工作的好坏，而且，还让我们看到了官员对舆论监督认识态度的差距，看清了一个官员的品质和本质。
她说，声音是轻柔的，表情是真诚的。
青周：你说过，绝不原谅一手炮制“光碟事件”的“朋友”郭玉铃和媒体，现在呢？
1月31日，中央文明办、国家旅游局发布“提升中国公民旅游文明素质行动计划”主题标识，要求在春节前后兴起“提升中国公民旅游文明素质行动”的新热潮。
高强表示，卫生部决定对四川受灾严重县的防疫工作实施分省包干办法，一个省包一个县，全力负责当地的卫生防疫工作。
国家法官由全国人大任命，并在全国按年限巡回，保证法令统一。
然而，计世资讯总经理曲晓东认为，张亚勤是科学家一类的人物，独立负责地区的可能性不大。
而这一切的根源，无不与公益性沦丧和权力被滥用有关。
无论是禁区内的抢点，还是与其他队员之间的配合，里卡德都要比他的前任科雷亚更对得起履历表上的种种欧战经历。
整个酒店很有特色，但是留给我最深印象的还是酒店门口的接待服务生。
二是过窄的“门路”。
他说，人大代表的作用就是替老百姓说话，将老百姓的想法带上去。
这样有预谋的行为，已经是对中国裁判这个行业的整体侮辱。
我们也很难想感受，当大量的病菌渗透到灾民的伤口，我们也更无法体会当悲痛欲绝的灾民面对这一幕时的心情。
5月28日，央行又发出紧急通知，要求银行根据当地政府有关部门提供的已确认死亡和失踪者名单，将死亡和失踪者的个人银行账户单独存储或标记，该类账户只收不付。
只要姚明、麦迪能够保持健康，火箭将成为西部冠军的大热门。
如果多年以后有人说“慕尼黑的BMWWelt是一个真正的经典之作，绝对值得去看看”，我会非常开心。
9月，我接受了延缓一年的条件，继续留在德国学习、搞科研。
在那半个小时里，我们有说不完的悄悄话，我躺在他的怀里，任他温柔地抚摸着我的长发，听他千遍万遍地说“我爱你”，这时我会动情地闭上眼睛，满脸绯红地示意他吻我。
网友:600380已经略有盈利，但是这两天它的走势很弱，应该如何操作？
另据记者了解，不少投资移民申请者在国内已小有成就，加之国内经济形势好，生意放不下，所以为数不少的人办理移民后仍旧在国内打理生意。
而克鲁伊夫已经以间接方式向巴萨领导层表明他不在意以前的过节，也不会反对巴萨请来穆里尼奥。
有关人士认为，谁能在越来越多的车型竞争中处于优势，谁就能再次赢得市场，特别是在目前的市场环境下，价格竞争已经成为调整市场竞争力的重要手段。
但这种装傻是要分对象的，如果对方是一个珍惜你、也有道德底线的人，那么你可以装傻或以旁敲侧击的方式提醒对方。
关于阿薇的谈论并没有结束。
深夜里，国道上上演着这样一幕追逐战。
在技术创新、产品创新上的斩获与发力，无疑是吉利下一步进军中高端市场，实现持续发展的重要前提。
第五条：“中华人民共和国实行依法治国，建设社会主义法治国家。”
从2002年以来,包括JP摩根、美林、摩根斯坦利在内的知名投行,都与华为接触过,在他们看来,华为上市还有很大的难度。
他们不算小人物，能在湖人队占着一席之地，多少是个角色。
大概２０分钟后，何炜颖的妈妈招呼儿子，发现儿子不在家，防盗门开着，何妈妈没有在意，以为儿子出去玩了，回头继续做饭。
房间内共两男一女3名工作人员，其中一男一女正在饶有兴致地玩着网络游戏，见有人进来，一名自称姓任的小姐迎了上来，当她得知暗访小组是前来询问购买毕业证书事宜时，任小姐热情地搬来椅子让暗访小组落座。
如此大幅度的调整，使不少企业受到了冲击，并且随着中国人力成本的不断提高，很多国际采购商已开始缩减在中国的采购，而转向印度、越南、泰国、尼泊尔等成本更低廉的市场。
监狱博物馆由已离职的监狱工作人员运营，馆中的一系列明星展品包括退役电椅“OldSparky”、走私货展览、及德州Rodeo监狱用品，还有鸳鸯大盗邦妮(Bonnie)与克莱德(Clyde)被打死时所驾驶的那辆汽车。
??一开始说狠话的蝎女睡过一觉气便消了。
大庆市直属机关车队，服务的是市副秘书长以上官员。
这是其他北冰洋周边国家万万不能接受的。
故DAB的应用并不仅限于音频信号的传输服务，更重要的是数据信息的影音服务。
露出腋毛就是不雅吗？
如果按照5%的发债利率成本计算，折合每年5%的汇率贬值成本，外汇投资公司至少要达到10%以上的收益率才可以保本。
下个月，他们将在预选赛中分别迎战保加利亚和阿尔巴尼亚。
另外，保险公司还要为父亲们体检，这方面儿女一定要如实告知，否则隐瞒有不赔付的危险。
“保障占人口绝大多数的中低收入者的住房权利，体现社会公平，不断促进社会和谐，这不光考验着各级政府领导的执政能力，更是涉及执政基础的大事。”
胞层反而受到了更大的破坏。
住房是基本的权利，不应该成为强势既得利益集团狼狈为奸，鱼肉民众的工具。
在这种情况下，只要能源和其他资源的价格没有出现见顶回落的迹象，该基金在能源、替代能源、医药这些板块上的超配策略不会变，这些板块在反弹后的估值尚能接受，盈利能力也是最为确定的。
正是这种角色转变，使外部环境变化和内部政策调整越来越紧密相关，日益呈现出传统安全与非传统安全相互交织，国内安全与国际安全相互交织，国家安全与人的安全相互交织的复杂趋势。
4、世界都知道中国在大力防止藏独分子！
追平自己17连胜的最高纪录，并将这个纪录刷新为22。
“目前律师之间还没有就案情沟通过，如果到时有合作辩护的需要，我们也会考虑。”
07年敬一丹、崔永元都请我做过访谈，从普通民众到国家的新闻机构，我认为那时候真正是全民关注的问题。
“半年前，最低月息是2.5%。
申花队缓解了绿城的接连角球轰击。
但是韩国企业目前不敢跟中国企业在这一领域竞争。
总不能再找一个更年轻的，因为今年的最主要任务不是培养，而是比赛。”
0262座椅的包裹性很好，有点运动型座椅的意思，不过由于比较硬，所以舒适性一般。
在此次推行的征地补偿综合区片价中，表明3～5年调整一次。
铁凝：从骨子里我还是一个相对传统的人，所以可能对婚姻的期待比较高，也才总觉得自己没有准备好。
据芦杰介绍，目前各家企业所配置的进口履带式行走底盘，使得整机价格居高不下。
台企在大陆大概有7万多家，但要在大陆生根，由于两岸的特殊关系，台企缺乏必要的一些配套支持。
汽车类新闻大致可分为行业新闻和品牌新闻（也会有些社会类新闻，如出“欺实马”）。
货币政策要从之前的极度宽松的货币政策向适度宽松的货币政策回归。
与破坏和头破血流无关，它不是为了让人们喝得醉醺醺的然后脱光膀子抡起椅子拼个你死我活。
记得有人讲过，一个人退休后的幸福指数，很大程度上要取决于年轻时是否拥有同事以外的朋友。
我说，你怎么跟一拳击运动员一样，打不过人就把人抱住。
目前在众多流言中，媒体引用最多的价钱是，亨利1500万英镑，埃托奥3000万英镑，这是考虑到亨利已经29岁了，并且已经在阿森纳呆满了3年，满足了国际足联关于买断合同的条款，而1500万英镑正是他买断合同所需要的价钱。
同时，学习预科课程不仅可以弥补学生在语言及专业课程方面的不足，还可以给学生一个过渡期来适应西方不同的授课方式，使得学生能够逐渐接受澳洲的实用性教学方式。
李：现在我们还只考虑了圆明新园的上市计划。
9、录取时，任何单位和个人不得随意增减招生计划，调整计划主要用于解决生源不平衡问题。
目前，网络游戏防沉迷系统的总体运行情况不错，但也存在不容忽视的问题。
“铁，金属元素，银白色，质硬，延展性强，用途很广。”
那就去化生寺向“空度禅师”讨教讨教吧！
与CDMA业务直接相关的专业人员划分至电信H股公司，其他为CDMA业务发展提供支撑服务的综合管理、业务支撑等员工按一定比例划分至电信H股公司，具体方案将在考虑相关企业目前业务在南北地域上的差异等因素后由双方协商确定并另行签署协议。
而MATRIX这个机器上帝，在饶有兴趣地看着他的得意之作。
这样的事什么时候是个头？”
问：养老保险单位缴费降了，个人缴费比例会不会提高？
这次地震，受灾群众数量巨大，无家可归的人员多，伤病员多，“三孤”（孤儿、孤老、孤残）人员多，受灾群众吃饭、饮水、看病、上学等方面都有许多亟待解决的问题。
当前机构主力与管理层似在博弈，机构用打压股指的方式逼管理层出政策利好，包括市场一直预期的降低证券交易印花税。
他说：“有人说我是民谣王，但是我觉得我不是，因为我姓胡。
这次我们也特别邀请到dialogic中国香港地区总经理林竞宇先生担任我们的翻译。
重庆资本界人士都睁大眼睛盯着双甘膦项目的一举一动。
调查结果显示，尽管苏格兰政府鼓励全体市民积极参与运动，格拉斯哥市仍有75％的市民运动不足，每周运动少于3次。
吴春燕说，“她脚上全是泡，已经站不起来了。”
“所以决策类腐败有时是经济类腐败的源头，但我们往往更注重‘下游’的个案性的贪污受贿，对源头上的决策类腐败惩治不够。”
封闭性的创新是这样的：靠自己的力量去发现，然后把它转变成开发、生产、分销、服务和支持，完全依赖自己公司内部的资源做所有的事。
23岁的杰弗里?鲁西在伊拉克呆了5个月后就回国了，但内心的恐惧和焦虑却始终困扰着他。
黄海珈:我记得97年第一次上网的时候BBS、搜索引擎和电子邮件，经过11年仍然是我们最主要的应用，当然中间多乐IM。
就在上个星期，苏丹总统巴希尔在对达尔富尔地区进行3天访问时还称危机地区的大屠杀是西方媒体进行的宣传。
问：经过这件事情之后，你们有没有什么反思？
（亚罗士打黄必明5日讯）董教总促请亚罗士打区国会议员曹智雄和各界应该作出各种努力，促使吉打州政府在每年财政预算案中，长期提供足够拨款给州内三所华文独立中学。
)被派到伊拉克打仗等。
工商银行加快国际化发展是适应外向型经济日益深化的必然结果。
菜谱的丢失让不少餐饮企业非常心疼。
“我以为是孙子又跑到床铺上来了，喊了几声没人答应，翻身一看却吓了一跳，发现一个老太躺在床上。”
百团大战，是抗日战争期间我八路军在华北敌后发动的一次规模最大的战役。
工人们听说4月份南京美强集团就要接收了，担心工资拿不到，就聚集讨要。
值得一提的是，当时投币式公用电话按通话次数收费，每次只需要5分钱，所以很多人打起电话来没完没了。
据了解，樟木头等镇也不同程度地存在新莞人承租公共的士的现象。
而这些中子包与质子包，也是这种情况，如中子‘包团’内部还有一些基本的粒子，靠引力吸到一起，而外面也有一层斥力皮。
缴纳5%个人所得税后，城镇居民整存整取一年期存款实际收益率为3.6765%。
（据台北资深记者谢家孝先生所述）于是，决定举家远迁南美！
银行工作人员上门时碰到讨薪的装修工人，曝出亏损内幕。
我们05年7月起进行了四轮芯片级或系统级互通测试。
而这时，其中一个人会对自己说“他们究竟在说什么呢？
文文在妈咪肚肚里的时候也很乖，可是到产前才发现脐带绕颈2周，文文妈咪只好请医生帮忙，把小文文请出来了。
吴克群：没有，这个是在5月底的时候，就是这个月的月底。
农家书屋要为农民提供健康实用的阅读产品，高度关注农民需求，十分注意为农民提供看得懂、用得上、留得住的出版物，使农民喜欢读、喜欢看、喜欢借，并能够在读书中受益。
没想到今年的博时总量已经是2500多亿元了。
这部日前由中国国务院总理温家宝签署的《行政机关公务员处分条例》共有55条，其中第十九条着重针对生活作风问题，比如如果公务员拒绝承担赡养抚养扶养义务，虐待遗弃家庭成员，以及包养情人，那么将被给予轻则警告记过，重则降级撤职等处分。
最后说说价钱，千万别不好意思讲价！
众所周知，达尔文在《物种起源》一书里郑重声明他不讨论生命起源和智力起源问题，他给出的生物进化方式是：随机变异＋自然选择＝生物进化。
歌舞继续，音乐如常。
企业债的流动性较强，高于银行定期储蓄存款和凭证式国债。
人民银行行长周小川率中国代表团以观察员身份，出席了19日至20日在危地马拉首都危地马拉城举行的美洲开发银行年会，并于3月18日代表中国政府与美洲开发银行行长莫雷诺签署了谅解备忘录。
每天放学，我都能看见他骑着一辆破自行车回家，他总是独来独往，费力蹬车的背影显得很孤独。
HPCompaq6520s笔记本电脑提供独一无二的全新“视”界，让身为新锐势力的你独“显”身手，尽情享受更广视线带来的生活新疆界。
那么，为抢占市场份额，轿车的大幅降价也就不足为奇了。
黎桂炳具体分析称，养猪成本上涨导致养殖户减少，高致性蓝耳病疫情的存在造成全国性猪源紧缺；近期天气晴热，气温飙升，生猪在运输途中死亡率提高，导致成本增加；加之广州对外来食用农产品准入门槛相对较高，一些猪场为降低损耗而减少输穗猪只。
面对功耗问题，首先我们会从芯片设计和制造工艺上来保证；其次，我们的芯片都有省电模式，用户可以根据需要选择合适的省电模式；第三，快速的首次定位能力大大降低GPS全速工作的时间，也可以降低功耗；第四，采用A-GPS可以带来功耗的降低。
有市场意见认为，券商借壳等于“后门上市”，监管当局不宜鼓励。
无奈之下，她在年后提高了收费，一些要求较高的剪发从以前的10块涨到15块。
武警水电一总队三支队副参谋长任大军打着手电筒，翻出照相机里他在夜间拍到的一条毒蛇给记者看：不大，也不很长，但正朝着战士们宿营的方向游走。
与搜狐的相伴，让我的生活充实而精彩！
本周末的英冠联赛中，不幸的查尔顿再次遇到了这一魔咒，让郑智的进球价值大打折扣。
司机一肚子苦水：交警一拦住你，开口要罚500元、300元的。
《淮南山南新区首期投资开发区域投融资规划》的前瞻性、科学性、创新性、可操作性得到专家的一致肯定。
这时老师鼓励他们：要勇敢去竞争，得不了奖也可收获经验，是个难得的交流机会。
现在亚洲前八进了，但希望却没了，中国足协的外交成果，很是让人失望。
它首开深度体验的先河，在吸引了众多消费者支持的同时，也充分体现出长安铃木对于消费者感受的重视以及对于自身产品品质的自信。
报告指出，应该从根本上解决中小企业融资困境，进一步缓解企业的运行压力。
记者昨日从窖口客运站了解到，出事的大巴车属于从化市安顺客货运输有限公司。
丰田的高端品牌雷克萨斯的销量却节节攀升?
002164东力传动股东大会通过关于2007年度利润分配和资本公积金转增的预案；关于公司申请综合授信额度的议案；关于全资子公司申请贷款计划和公司为其提供融资担保的议案。
FOF大幅度降低了单只基金波动的风险，但基金组合净值也会随市场变化而波动。
其西侧临街为近1万平米的开放式商业广场，北部为9层~18层的板式公寓住宅，南部为18~25层的塔式公寓住宅。
或许对于偏见，翔师傅孙海平早就有了预感。
真正需要涨价的是违法的代价，这与生命的尊严有关，与渲染仇富、加剧撕裂无涉。
从2002年进一队开始，易建联的篮球之路一直走得比较顺，从联赛新人到球队主力，从球队主力到入选国家队，现在又被NBA密尔沃基雄鹿队选中，阿联一直在提高。
拉尔夫-舒曼是男子25米手枪速射当之无愧的王者，1962年出生的他直到1992年才拿到自己的第一枚奥运金牌，不过从那以后，男子25米手枪速射几乎成了他独霸的项目，1996年和2004年奥运会上拉尔夫-舒曼先后再获两枚金牌，出色的表现为他赢得了“射击机器”的美誉。
也就是说，新劳动合同法征求意见时，还有75%的劳动者供职企业的利益没有得到表达。
话刚出口，两人都一愣，顾佳暗骂自己蠢，这不是堵了大家的后路吗？
B：你有没有考虑通过你的口，把腾讯的一些理念和精神更好地传播出来，而不是以前只靠沉默的用户体验和反馈？
第一波中国汽车企业上市潮起于2002年，兴于2003年到2004年间。
据介绍，由于市内各快速路的建设单位和建设时间不一致，出现内环路和环城高速的“路”以英文“ROAD”翻译居多，而广园快速的“路”以拼音“LU”标注居多。
我方坚持基本原则问题是"名正言顺、理直气壮"的，是取得对方士兵及和平人民普遍同情与拥护；是可以打击美、英军战斗意志；是可以教育人民，孤立美帝和逐渐分化其所谓"联合国军"阵营的；也就是政治斗争与军事斗争双管齐下。
信息化带动工业化，以工业化促进信息化，认真落实国家信息化发展战略，加快互联网发展步伐。
第二，担心新学期的课业学习。
而我，鬼使神差，居然“爱上”了暴力。
广电网络有关人士告诉记者，由于此次收购涉及资产数量大、地域分布广,资产的自然变化复杂、中介机构工作量大，而且政府部门的审批和备案手续较为复杂,致使收购进度没有预想的快。
所以就算弹射器研制遇到难题。
在我们说话的时候，他的思维可以自由出入，在这方面他达到的境界是很高的，他可以离得很近看着你的脸，而完全听不见你说话；也可以一边听你说话，脑子里一大半想着别的；当然他有时候也会对你的话有很好的反应；但很多时候你不能确定他是否真听见了，他是那么自由，这是我们还算健康、还不老的人所做不到的。
特别是1999年，我们赢得了联赛和足总杯的双冠王。
分析人士认为，虽然美国经济是否会因次贷危机而衰退尚需进一步观察，但2008年美国经济增长放缓几成定局，这将对中国经济增长产生重大影响。
本来以爱为主题的慈善活动，却为什么让我爱不起来呢？
跑了很远的路，只为看风景，现实中，我最讨厌的就是逛街，不过游戏里一口气足足逛了三小时。
二、车的养路费我从来不交，遇到查车的就狠劲地蹿，也奇了怪了，几年来我遇到很多次交警查车，愣没遇见公路站的。
二赖子吓得几乎不会动了，眼睁睁地看着山虎趴在桌上，晃动着脑袋，伸头去咬淑芳的绣盘，还伸出长长的舌头去舔淑芳，逗得淑芳咯咯直笑。
故此唐代的政治家也多是书法家和文学家，只因这样的取仕标准，没两把刷子，是拿不下来的。
此外，中国移动还将于6月底向4家手机厂商敞开其终端销售渠道，增加除集采之外的终端销售。
个中玄机明眼人都是一目了然的。
近年来，随着高端商业的日渐繁荣，LouisVuitton、Gucci、Dior、Chanel……
食物封口袋一时难以打开，衣服线头外露没有工具剪断，身边没有剪刀不打紧，买不起样样俱全的瑞士军刀也没关系，只要有指甲钳，一切皆可迎刃而解。
不过，只需要考虑爱情的生活已和大多数熟男熟女告别了，爱情必须与金钱和工作并存，浪漫，也必须与现实和压力并存。
因为乳房内主要有一层很厚的脂肪层，使乳房变得充实而有弹性，但它没有大束的肌肉，只有极少的分散细小的平滑肌细胞。
降低印花税的时候我注意到，包括我们学校贺强教授也谈到一个观点，2007年中国股市大家分到的红，没有银行收走的印花税多。
这个待遇与队长萨内蒂等同，在国际米兰都已经算得上是顶级水平，仅仅低于伊布、维埃拉等少数几名“特别巨星”，要知道，5年之后巴洛特利也不过才只有23岁。
其二，房地产投资的区域选择相当重要，尤其是对于地震带区域房地产投资选择将会减弱，这也将会影响到人口流动变化及其城市规划布局的变化。
在她心里，她弟弟的家才是她的家，她弟弟好就是她的好。
等波兰人醒悟过来为时已晚，波兰政府在两线夹击中已风雨飘摇，不得宣布投降。
全世界都被互联网紧紧地连在了一起，以至于去年美国《时代》周刊评选出的年度人物是“you”??每一个使用互联网的网民。
刘云飞说,必要的时候,他会选择现身给说法。
而特里，显然不像大家想象的那样头脑简单。
在马蹄声声、尘土飞扬的西部，常规赛的狂野势必将进行到底。
下跌之初尚能忍住不卖，但大跌乃至暴跌之后往往忍不住而卖出，卖到最低价者大多是这类投资者。
来中国参赛就是希望碰到更强的对手。”
今天，中国正在讨论一个“新的经济模式”。
瑶瑶没有太多推辞，如约前往。
因此，TD海外拓展的成功关键是首先要在国内成功商用，不然，这一饱含着国人希望的TD标准最终难以获得别人的认可。
全新一代国产C级轿车自3月上市以来一直供不应求，保持热销势头。
“哪有去哈尔滨度蜜月的？
比如有专攻交通运输的，有专攻市政管网建设的，什么都做，可能什么都做不好。
Kato预计日本央行最早会在11月份升息50个基点。
粮食生产出现重大转机。
在首局后半段，中国女排逐渐找到了进攻的方向，她们加强了4号位的进攻，最后中国女排以25∶20先下一城。
我一下子明白了他话里的含义，也回敬了他一句：“你真是莫名其妙！”
因此，我们不建议基金投资者针对短期市场的波动做过多的择时操作。
五大道一对下岗夫妻背着一包祖上传下来的东西展转找到郝笛，孩子要上大学了，学费得10万元，接连找了几个买家，最高的给5万，少的5000元。
媒体转换就是以前拍的东西想刻成碟或者是刻成另外模式的东西，我们在维修站可以提供不同介质的转换服务。
从美国的华盛顿、纽约、旧金山到加拿大的安大略、英国的伦敦、荷兰的阿姆斯特丹、德国的汉堡，再到新加坡、澳大利亚的珀斯、新西兰的惠灵顿，越来越多的城市都将无线城市作为城市的基础设施，并试图通过无线宽带网络来寻求新的经济活力。
专家认为，安全套的选择大有学问。
换句话说，早知今日，何必当初。
中德新推出的三个长期重疾保险计划，规定保险期间内，若客户非因重疾身故，均可收回所交保费。
昨天，广东移动的10086客服人员表示，之所以很多看似接通的手机没有被收费，是因为有人将垃圾语音录制成了“个性化彩铃”，导致这类手机被呼叫时，本该是“嘟嘟”的等待接听信号，被故意播放成了事先录制的语音信号，这类“小技巧”通常会被散播虚假信息、诈骗信息的不法人员所使用，拨打这类电话并不会对主叫方造成实际的话费损失，但是会在造成骚扰的同时传播诈骗信息。
一天中，她们要沿着铁路线来回巡逻20多公里，全是步行，却经常要和火车拼速度，在出事之前，她们要将涉险过铁路的人劝下来，有时一天可以救下几十条人命……
崔永元：虽然只有3块钱听上去是不多，但是你说房子塌的机率才有多少。
被录取的新生不报到，是对教育资源的浪费。
但是我选择继续留下来，因为这是正确的选择。
一行6人全是北方人，“南方的小黑蚊子，穿透力太强了！”
他不顾朝廷和谈的意向，私自发兵挥征讨，挥斩北匈奴首领郅支单于，竟言：“明犯强汉者，虽远必诛！”
她的那些政治才干不是一般人所能认知的。
在姚明之前的是今年的新秀哈希姆-塔比特和森林狼的艾尔-杰弗森。
一位业内人士说，国泰金龙行业精选基金也于今年2月25日对基金合同作了差不多类似的修改。
2003年，印度总理瓦杰帕伊也宣布印度将进行载人航天飞行和探月。
如果没有，可选择咨询培训、文化教育类的公司，从基层做起，积累经验。
王某辗转一夜难以入睡。
增持企业债可能跟银行间和交易所债券利率前阵快速上扬有关，而央票品种的增持则应该跟1年央票加大发行量和央票利率企稳有关。
网友们纷纷指责县长“官威”太盛??同是履行公务，校长怎么就妨碍了公务呢？
你们想想，这里的“摔跤”会是哪一种意思？
乔尔吉斯解释说：“在与利物浦的比赛之后，的确气氛有些紧张，可能曼奇尼不该那么草率，但莫拉蒂主席了解他，而且他也道歉了，他这样做，就是意识到自己做错了。
昨天，市民戴先生赶到建设银行，想提出10万元提前归还住房贷款，没想到工作人员递给他一张“预约登记表”。
由于小型车数量居多，其车型与车型之间的价格区隔不大，而由于QQ、Polo、马2和宝马1系所代表的不同阵营，价格也层层走高，各阵营车型之间的价格区隔越来越大。
状态起伏不稳定，这是最令人担忧的一点。
＜叮咛＞金牛、处女、摩羯老公：别为了区区几块钱电话费唠叨不已。
与此同时，货币供应量的增加速度也显著降低，3月末广义货币M2的同比增速降至16.29%。
几经考虑，他决定外出打工挣钱来弥补自己的不足。
股票每股稀释亏损为0.02美元，而2005年第四季度则是美国存托股票每股稀释收益为0.09美元。
最严厉的地方在于，内容中数条都提及如果造成国资损失，要“追究相关人员的刑事责任”，以及“移交司法机关”等。
据悉，此次救灾行动中，中国通用航空系统共派出了20余架直升机，其中中信海直的飞机超过了一半???
我生活的地方是个以旅游业小有名气的城市。
?本?：我们将根据客户的需求来进行产品的研发，非常抱歉今天无法透露更多相关的信息。
600668尖峰集团董事会同意与巨化集团公司、航天通信控股集团股份有限公司进行互相担保，其中与巨化集团公司互保额度为10000万元、航天通信控股集团股份有限公司互保额度为5000万元。
所以根据各种材料分析，这是一个雷达成像卫星，两吨多左右，现在网上登的很多照片不是很准确，而且登的最多的两个照片是美国军用卫星，一个是先进极高频的通用卫星，那是现在美国最先进的，还没发射呢，而且太阳帆板都打开了。
下半时开场仅3分钟，萨阿波便梅开二度。
新浪体育讯北京时间4月8日消息：休斯顿火箭明天将远征萨克拉门托，挑战已经失去晋级季后赛可能的国王队。
“这是学术讨论文章。
危险无处不在，考验的是机组人员的胆略。
另外，在市场相对高位，出于防御考虑，看好2007年涨幅明显落后的下游消费品行业。
笔者认为，中国即时通信市场的战争已经结束，百度或有一战，战场是新闻转载，对手就是四家门户(新浪、搜狐、网易、腾讯)。
他透露，比亚迪已就今年底要推出的纯电动汽车E6向工信部提出申请目录公告，目前正在审批当中。
尤其是我听说他和妻子正在闹离婚，我觉得我的出现，或许是个机会，一个让我步入豪门的机会。
对于久违了的主场球迷，辽大男篮的队员们对于之前两届的大超联赛表现耿耿于怀，他们势必要再次点燃球迷压抑已久的激情。
如何才算“碳尽其用”？
青春期过后，看见男人的身体，有时莫名会有一种悸动，简单地说起来就是一种潮热，没去过夏威夷，估计跟在那边晒太阳的感觉差不多－－这也是上火，不单单是生理，心理上也有温度。
经济手段，从来就不会给中国一个公平的环境（今日有报道美国开始征收中国产钢管700%关税），中国人都知道，我们的经济发展，一直都是在夹缝中冲杀出来的。
三是一定要使用有丰富经验的顾问，而不光依靠那些掌握人脉资源（有关系）的人。
其次，从时间间隔分析，年内第六次加息日趋临近。
从消息一出来起，我就每天紧盯着《钱江晚报》等杭州各报纸体育版的报道，不敢遗漏一丝一毫。”
例4、阅读下面一则寓言，写出寓意。
这一切王伟忠都看在眼里，并为她们祝福。
据统计，目前中国孩子大多喜欢日本、欧美等国的动画片，喜欢本土动画片的只占19%，大量外国动画片充斥孩子们的视野，侵蚀着孩子们的思想，也对国内相关产业形成了巨大的冲击。
如此内容的起诉状，是丈夫王凤森代妻子执笔；整个案卷只有主审法官王世成与王凤森两人的笔迹；涉及时间与数字的地方多次涂改；丈夫还替村委会写了说明他们感情不和的证明书；卷中民事调解书中留下名字的两名书记员，均没有参与到此案的审理中，甚至有一人根本没有在该法庭工作过，签名都是伪造。
1982年，两队联合踢了最后两场比赛：由于世界杯上秘鲁和波兰与意大利同组，两队都找米兰联队热身。
那晚，我没有睡着，我感到了寂寞和孤单，我觉得睡在我身边的不是我的丈夫，我的渴望在那一晚化作了泡影。
他强调，有关男老师不但没有阻止殴打事件，反而利用手中的木材敲打赵同学和另一名敲中头部的林同学。
我大致清理了一下我所熟悉的投资门路，有股票、开放基金、封闭基金、债券货币基金、存银行、房产等。
如果有一个垂直性的网站将汽车分类做精做细,满足这个分类中多元化的需求,很有可能成为一个百亿级别企业。
又有什么“界限不清”的？
都采用了大量高品质的固态电容与名厂优件，为显卡在极限状态下运行的稳定性奠定了良好基础。
本来爱情、家庭关系讲求的是一种奉献的公有关系，但是市场经济条件下的现代化过程中，包括婚姻在内的人际关系凸显的是一种市场条件下的交换关系，所以市场交易法则自然破坏了家庭关系的公有基础。
产业和区域经济转型机制等外部环境也将改善，煤炭工业的社会包袱将大大减轻。
我提出能不能停止销售这种T恤衫，得到店员的回答是，要停止销售应该首先得到上级部门的通知。”
他们拿出了亮丽的财务报表，却无情地丢弃了社会责任（详见《雪灾面前，券商何以冷血》）。
哲学家：张开眼睛接吻，就好象闭上眼睛看电影一样不可思议。
相比这些运动员的牢骚满腹，该项赛事的裁判长，澳大利亚人斯科特比赛结束后递交给国际网联的评估报告更是让所有人汗颜，在这份报告里，斯科特明确提出了不少细节问题，其中最重要的是赛场不达标，最简单的，连底线和边线留出的运动距离都不够。
这是不正常的现象，有关职能部门出来干涉过吗？
丁香巷是苏州的一条小巷，这样的情调、这样的意境、这样美丽的诗句，只能诞生在苏州的小巷。
厦门网讯（记者佘峥）大雨在该停的时候停了――昨天中午的那场雨，在英语听力考试开始前戛然而止，简直是去年的翻版。
李亮爽快地表示：“明年？
我教书，是因为教学是建立在变化基础上的职业。
8月30日晚，日本第45届众议院选举揭晓。
辽沈晚报：还有人觉得你在前几集里面形象太“邻家”了，不如当年的萧蔷(萧蔷新闻,萧蔷音乐,萧蔷说吧)那么锋芒毕露，在塑造角色的时候，是否会刻意进行区别？
每年的下半年，车市总是要经历一个先淡后热的过程，从7、8月的预热，到所谓的“金九银十”，再到来年元旦、春节以前汽车的持续热销。
当消防官兵把他妈妈抬出来的时候，他大哭着想冲过去，但被抢救人员拦住了。
相反，盘中的震荡幅度在不断的加大。
心里微微有些愧疚，最近在规划一个大合作，为了避免不必要的滋扰，我将“CommonCard”关闭了。
A股市场的不成熟使得股民的投资思维发生偏差，而H股市场的成熟要更多转换投资思维。
特别是金融危机影响下，各主要留学生接收国更是纷纷出台诸多有利于吸引留学生的利好政策来吸引中国学生的眼球。
可能那是最显著的生命迹象。
这意味着中国进一步封闭了国内粮食大量出口。
王一江教授提出：“政府需要的是财政收入和社会稳定，这些都得通过经济发展来实现。
孙吉(孙吉新闻,孙吉说吧)一开始就认准了市中心，现在的投资收益率明显高于他。
突然地，我问双子：“你爱我吗？
认为真题只要看过了，大致了解了命题方向即可。
讲起农村的社火，他“眉飞色舞”：好几个村子办社火，社火到哪跟到哪。
这张王牌的力量，已不在鲁迅先生自己了，而在于树他为旗手的人。
在围绕中国外汇储备积极管理的争论之中，我们不难看出各个部门的利益取向和博弈。
因此，秦始皇把“尚黑”作为一项法令颁布。
搜狐体育讯接连参加了对中国国奥和南蒂罗尔的两场热身赛，状态不错的阿德里亚诺的发挥可圈可点。
在1760年前后，荷兰东印度公司对当时的北京、广州老百姓的收入和消费做过细致调查，据其历史档案，那时一个普通北京人的年收入大约为24两银子(每月2两左右)。
浅野忠信说自己一年只看3-5部电影。
因此对于手中的基金还是不要轻易“放手”，熬过这个低点，新基金就可能会走出新行情。
林浩就读的渔子溪小学只有31个学生，在地震中有十几人逃生，这当中就包括林浩背出来的两个同学。
围甲7轮过后，4胜3负，胜率超过了他为自己设定的50%及格线。
[王女士]:但是，我在进入陕西省时，拿着它的高招政策，我问他这个政策会不会改变？
咖啡厅里里皮也能悠然地独享咖啡，记者甚至可以和他合影问候。
不然，长期聚居，很容易出现一些疾病和交叉感染。”
预产期超过三天以上，医生就会建议你做B超，如发现胎盘确实已成熟并趋向老化，医生就会建议你打催产针。
提及作家营造出的文字美感与作家真实面容的现实差距，叶倾城表示她很介意，“喜欢我的读者看到我后失望，这让我时常不安，甚至觉得自己不够敬业。
所以它潜在的市场需求也是我下面要和大家分解的。
昨日晚间，中关村（000931）发布了重大诉讼公告。
我们为什么研究塑料光纤呢，前面已经有四种传输。
课堂上讲的内容，有很多时候又是环环相扣的，前面的没有完全理解，就有可能导致下面的更加难以理解，最终导致听课失败，如果课后又没有进行及时的补救(如：马上追着问老师)，逐渐就会沦为“差生”的行列。
一个小小的塑料袋固然很不起眼，但由于免费，由于唾手可得，更由于不需要理会后果，势必导致或已经导致使用数量的巨大。
招生简章上还写明：“北京玉佛山教学区具有现代化的教学设备、语音中心、计算机中心、教室、形体房、警体房、飞行器训练场；有一流的体育活动场所；有功能齐全的服务保障部门。”
市场人士认为，这与国家加大减排力度有密切关系。
投资者园地要重点突出证券法规宣传、证券知识普及和风险揭示等内容，要设立信息公示专栏，公告本公司基本信息和获取公司财务报告的详细途径。
警方也不应该不经任何司法程序就逮捕瘾君子，然后强迫期戒毒。
据了解,在即将全面开展人民币业务之际,招揽更多有着丰富客户资源、熟悉中国市场的中资银行业务人员近期成为各外资银行抢占人才高地的重要举措。
IBM开发的个人电脑产品，占据如今个人电脑市场的主流。
世界从来都是复杂与丰富多彩的。
从去年开始，广电总局出台一系列文件，要求视频网站必须获得《信息网络传播视听节目许可证》才可以从事视频服务。
昨天，开拓者对姚明的防守非常严密。
在充分的术前准备之后，由我国著名器官移植专家、武警总医院移植研究所沈中阳所长及藏运金副所长共同为晶晶和她父亲进行活体肝移植术。
而绿色网络文化产品评委们的构成和正在搭建的平台，很有可能为绿色网络文化产品的供应商们提供一个全新的发展舞台，也很有可能构建起第一个被全国中小学认可和接受的分类门户网站??“青少专网”，并在为几亿中小学生服务中共同成长壮大。
记者发现，第二套、第三套奥运贵金属纪念币至今在当时的指定商场里还有现货，邮币卡市场里的出价已经低于发售价。
张小姐认为，垃圾短信背后已经形成一条产业链和利益链，光靠电信部门的技术手段治理是难以见效的，希望政府部门和技术单位能形成有力的组合拳，从立法、技术多个方面规范短信群发行为，还手机用户一个“清静”。
2010年世界杯预选赛小组赛将于08年2月起点燃战火，中国队共有三场主场比赛，目前共有14个城市正全力申办，其中广州、长沙和武汉成为呼声、热情最高的三个城市。
非但家长如此，一些专家和科研人员也非常警惕孩子“学坏”，有的从生理和心理上解释了孩子为什么会学坏，有的分析了孩子学坏的社会原因和家庭因素，还有的给出了一些具体的意见或建议。
这令人想起了近来另一位处于下课边缘的焦点教练、中国国家足球队主帅朱广沪。
赵帅3年的考研花销，头两年都是家里负担的，每年基本都在1万元以上，直到第三年实在不好意思了，才抽时间带家教，勉强自立。
但我们的交往仅限于在网络上。
从导致市场连续大幅跳水的因素来看，美国次按危机引发的经济衰退风险和国内持续的通货膨胀等负面因素都导致市场预期发生明显改变，但根本上的原因还在于，大小非解禁和巨额融资等实质性资金压力之下，市场供求关系已经严重失衡，在这种背景下，深沪市场必然会重新寻求新的价值中枢。
一些人大代表和政协委员曾经深有感触地对我说，法官判案要实现法律效果与社会效果的统一，实现案结事了、当事人息诉服判，真的很不容易。
商瑞华：亚洲杯对我们来说，主要还是对于战术设计、训练上的一次检验，看看我们的进攻、控球、防守逼压是否都过关了。
夏普将战火引向46和52英寸市场，将彻底挤榨国产彩电利润空间。”
要知道，伯明翰新帅、刚从苏格兰国家队卸任的麦克利什，是曼联主帅弗格森当年执教苏超阿伯丁队一手培养的，昨天在新年的首场联赛中弗格森也率队击败了他徒弟执教的球队。
有一年夏天，石洪英刚爬上山坡后中了暑，幸被路人救起。
莫斯科克里姆林宫建于1156年，当年，莫斯科的奠基者尤里?多尔戈鲁基相中了莫斯科河左岸的博罗茨基山冈，这座山冈位于莫斯科河和它一条支流的交汇处，是莫斯科的制高点之一。
产品入瓶的步骤则在洁净度更高的“无菌间”内完成。
“鲁尔王”的称谓一夜之间传遍德国，此外诺伊吕勒还赢得了另一个绰号：“伟大的皮特”。
但当冯小刚兴致勃勃地捏起导筒，却发现自己根本不知怎么去把握战争片。
前不久，谷歌公司提出了将数百万图书进行电子化的方案，方案一经提出就受到了欧盟中一些国家以及欧洲图书销售联盟等一些团体的共同反对。
开发商指数的3个子指数全部跌入历史新低。
南昌市质量技术监督局电器室工作人员告诉记者，相关部门没有说允许，也没有说不允许。
据其公布的2006年年报显示，在股东方的支持下，于2006年度内顺利完成了重大资产重组和股权分置改革。
从早上9点一直响到11点45分。
现代人的生活变得越来越乏味，尤其是白领一族，上班和睡觉仿佛变成了生命的全部，每天都在家与办公室两点间往返，与生活中的美好变成了两条永不相交的平行线。
在西部决赛对位马刺的“石佛”邓肯时，加索尔5场比赛没有一场得分超过20分，场均只贡献了13.2分9.6个篮板。
有消息传出，工人尸体被挖出，警方扩大封锁范围。
"上述大行信贷人士直言。
当今，心脑血管病被称为“人类的第一杀手”，患病要原因之一是摄入的胆固醇过多。
新华网北京2月4日电（记者刘琳任芳）鼠年临近，国际经济形势不容乐观，A股市场跌宕起伏，房地产市场调控深入……
哥伦比亚大学法学院教授、网络中立性法律的支持者TimWu表示，宽带市场目前正处于一个拐点。
因为无论是在400米自由泳中夺铜,还是杀入了800米自由泳决赛,包括张琳在内的所有人,还是把这些看作是为1500米决赛的热身。
如何衡量“经济温度”？
因为在辽阔的自然水域，不管你遇到什么样的问题，都需要你一个人独立去面对和解决。
在张俊雄随后公布的“内阁”名单中，“陈水扁大管家”邱义仁被安排出任副院长，“外交部长”黄志芳和“陆委会主委”陈明通这两位陈水扁的爱将在“内阁”依旧不动如山，“新闻局长”则由挺扁的“驻德代表”谢志伟接任。
公民可享受更高质量的健康保健服务、财务健康和保障（不至于生病破产），获得更好的健康保障，而花费不会上涨。”
“如果全部退还了，我会到佛山来，根据程序发放员工工资。”
费雷尔也打的积极主动，不过这位大赛2号种子却出现了过多的非受迫性失误。
其中包括汇丰入股上海银行、法国巴黎银行持有南京商行、加拿大丰业银行持有西安商业银行等多笔投资。
其实我觉得RANDOMVARIABLE形容她十分贴切――就像随即变量一样充满不确定性。
方威活泼好动、好开玩笑，可在满洁面前却特别老实，言谈举止循规蹈矩。
谢谢大家对我们的信任，也要谢谢另外两位演员。”
谢先生和张兰昨天才知道，他们当时正置身于极度危险的生死对峙时刻，而使他们放慢脚步、脱离困境的，正是“八大战术”中“S”形行进与箭形穿插应用之强大威力。
今天的火箭队多次打出经典进攻配合，连穆托姆博都能够单手补扣篮得分。
根据DisplaySearch数据，2009年第一季度，LED背光源面板在出货量达1060万片，较上一季度成长63%，并较2008年同期大幅成长780%，显示LED背光源面板在大尺寸(10英寸以上)液晶面板中俨然形成一股新的风潮。
当风遇到云，一定是风带走云，正如我们俩的相识一样，阿贡拽着我向一个未知的地方赶去。
★淀粉积存在肌肉中，运动时转换为葡萄糖以供给能量。
自从跟他合作后，我们开始陆续接了一些房地产生意，并成功竞标了一家宾馆的建筑权。
但这一天的太阳又是如此特殊，这将是本世纪持续时间最长的日全食，对于中国人来说，更是五百年一遇的奇观。
如果环境真的是很好的话，那么大家都会努力维持的。
比如，当笔记本突然跌落或强烈震动时，3维防震感应器可以灵敏地自动感知3维方向的震动强度。
专家表示这跟女性离婚观念的转变及经济地位社会地位的提高有关。
不能将环保局并入建设部，如果两者合并，环保职能将会消失，因为，合并后，建设规划与环保成了一个人，就没有人来监督建设规划中的环保问题，将会助长一些地方官员“唯上”的政绩观大搞亮点工程歪风，“运动员与裁判员一人充当”，致使环保失控，给环保事业的发展带来巨大损失。
北京某广告公司喻先生对记者坦言，北京从事中国驰名商标代理的公司有几百家之多，这个行业肯定良莠不齐。
早期的中国证券市场，为了平均不同的区域，采用额度制的方式发行股票，即每个省有规定的名额要求上市。
观近一两年的越野车或SUV市场，受各种因素的影响，最先萎缩的是10万元以下的越野车或SUV市场，个别想“捞一票”就走的厂家不得不无奈地选择退出，如著名的家电企业奥克斯。
刚开始，郑存芬许诺给黄某每万元日息30元，后来日息甚至高达70元。
24日上午9时，许霆就随身携带17万多元匆忙赶到长途汽车站，下午3时，搭乘大巴回老家陕西。
MohebNasr表示，FDA鼓励企业实施QbD，希望与工业界一起探讨实施这个理念和相应监管模式的改变。
同样数据显示，沪指破位3000点之后反弹以来，涨幅较大的品种多分布在证券、煤炭、钢铁、有色等板块中，说明随着政策暖风频吹，机构主力改变了看空的态度，在前期调整行情中遭受重创的平安、万科、华能国际、江西铜业、人寿、、中石化、宝钢等蓝筹品种上升动力强劲，主流机构积极回补蓝筹品种。
若有所教，仆固愿闻也。”
基本上，桦薪就是靠各种各样的女网友养着。
很多人因赌博而债台高筑，从而走向犯罪道路。
“毋庸置疑，上网本已经成为中国PC市场的重要推动力，2009年将继续高速增长，IDC预计今年上网本在中国市场的销售量就将达到190万台。”
对手是KetteringAlter，只要战胜他们，这个赛季我们就能排名全国第一――成为全国冠军。
她专门托北京那边的朋友按照房海所说的工作和个人情况进行打听，确定了房海确实是在那家网络公司做维护工程师，也确实是未婚身份。
鲍比-杰克逊断球从队友变成对手不久的保罗，未来战士气急败坏吃到犯规，杰克逊投篮得分。
当年，“311”模式首批新生人数超过2000人。
突然一声巨响，她只觉得一阵眩晕，马路两边的高楼呈水平方向晃动，几乎是下意识地，她觉得这肯定是地震！
这么精细的女人心理，男人是很难写出来的。
中国的市场经济、文化差异就这几十年，这种消费行为、消费观点，尤其后来出现80后、90后因素很复杂，变数非常大，很难描述得非常清楚。
冲突双方是亲苏丹政府的民兵组织和当地反叛武装，苏丹危机省份达尔富尔发生的这场内战何时结束目前尚难以预料。
白天他飞机来骚扰、轰炸，阿拉就抓紧时间困觉；夜间飞机不来了，大家就加快进度抢修。
“投保人是否退保，要综合考虑自身身体情况。”
第六，潜在的竞争者(首先是欧盟)已开始同强劲发展中的国家和其他国家建立关系。
老有看不完的书，做不完的题，我反倒被高考资料牵着鼻子走。
要不然，我为何如此心酸？
本报记者从上海书展开幕前一天开始就到达现场，经过深入采访，收集到以下几个方面的问题：上海书展的主体是偏向于上海本地两大出版集团，还是面向全国各地出版社？
《标准》给“特殊用途饮料”下的定义是：通过调整饮料中天然营养素的成分和含量比例，以适应某些特殊人群营养需要的饮品，包括运动饮料、营养素饮料和其他特殊用途饮料三类。
“鲁豫有约”是一档有着极高收视率的对话栏目，那个在温和与轻松的气氛中，娓娓对各位名人进行亲切访谈的女子，便是备受众人喜爱的名主持陈鲁豫。
7月初，杜亮带着小伟来到沈阳养正堂中医诊所求诊。
可为了给自称工作太忙的向东减压，她精心编辑了一组轻松搞笑的短信发了过去。
省社科院科研处研究员田伯平昨晚在接受记者采访时直陈，股市和楼市一直以来就是一副“跷跷板”：股市在冷的时候，房地产就会稍稍抬头；同样，股市在火爆的时候，房地产就会低迷一阵子。
黄爱华律师建议，获赔人在签订协议之前，要仔细阅读协议条款。
谭千秋的同学，远在法国巴黎的王践还专程写来一首四言诗《千颂秋》：吾友千秋，少壮老成……
而蒲江县职业中学校长张廷选告诉记者，无独有偶，著名作家毕淑敏就曾在其《孝心无价》一文中提到过类似问题。
女子3米板的“千年老二”吴敏霞战胜郭晶晶,“难度王”何冲在男子3米板拿到自己第一个世界冠军。
“哈哈，”阿骨打仰面大笑，“你这是怎么了，快平身，平身。
这是上周日，自宣布实行紧急状态之后，穆沙拉夫总统首次举行新闻发布会时宣布的消息。
“都结婚20多年了……”
像张女士这样工作忙碌的白领，交给专家理财是最好的选择。
厌胜事件在永徽六年六月，距离废王皇后的九月只有三个月的时间，而废后宣布之时距离小公主的死亡已经一年有余。
在国家倡导民主法制的情况下，当地司法机关应该积极创造条件满足他们的结婚要求。
他们在当了3个赛季的季后赛看客后，爵士队终于再次打进了季后赛，这次，他们有了新的三人核心组合：奥库、布泽尔和德隆?威廉姆斯，首轮击败了强大的火箭，半决赛也已经胜利在望，打进西部决赛只是时间问题。
从港台文化的拥护者和着迷者自诉的身体症状看，他们也是被娱乐了一把，十分痛快，高兴，轻松，有人还有精神腾飞心灵被洗涤的幻觉。”
伴随着投资者的质疑和法律上的争议，中大股份的重组终于成为既成事实。
总参通信部所属各单位发挥自身技术、人才优势，使网络文化在思想政治工作中发挥出独特的作用。
我后来偶尔听说了一些晶的消息，知道她在深圳成为了一名摄影师。
第4分钟，比利亚的第一次射门也来到了，但他的射门偏出了球门。
那么我那颗炙热的心又丢失在了哪里？
我想，我们三个人的水平旗鼓相当。
虽然小日本现在把稀土藏在海底，那也最多能藏个十年二十年的，咱们不给你了，看你小日本怎么办？
主办方介绍，该活动会一直持续到5月7日，将覆盖全省主要城市。
语言并不是学会单词、语法和句子就可以达到沟通无障碍，如果不知晓语言所承载的文化和习俗，那么说出来的句子就好像没有灵魂的标本。
员工处事工作至上，维持高生产力，不会容忍低效率；面对突如其来的事情能够快速应变，而交际式因素较低，则表示员工的沟通着重于商务上的往来，例如透过电邮、报告，私下甚少谈及工作以外的事或建立个人化的关系。
比如，我们的语言套路、政治术语很难翻译。
而这种情况也曾在皮雷(皮雷新闻,皮雷说吧)、基翁等人身上有过发生。
其次，加息往往滞后于CPI，关键的是真实利率，而不是名义利率，因此对市场影响不大。
此外，山西国投集团与汇丰银行、北京国投与英国安石投资管理公司、中信信托与三菱信托银行、苏州信托与美国摩根士丹利公司均有合作意向。
他已经完全不能胜任。
每当别人介绍他是经理的丈夫时，他就觉得特别尴尬，而在情人面前，他才感觉自己是一个真正的大男人。
第6局萨芬先下两分，费德勒一个出界球被算做aces球，由于球速太快萨芬没有挑战也没有获得破发点的机会，费德勒连续下分顺利保发。
科技与社会经济发展领域的知名学者CarlotaPerez教授认为，每次技术变革通常都包含两个发展阶段，即导入期(installationperiod)和拓展期(deploymentperiod)。
有人胆小，但这并不妨碍他像勇士一样战斗。
在地震灾害后一周时间内基金在内的投资者保持股市稳定，是特殊时期的应急机制，应急机制不能成为常态。
而这四样，恰恰正是中国大学所普遍缺乏的。
请问电脑辐射对怀孕的影响究竟有多大？
当时的八国峰会指出了一条非常重要的划时代的道路。
近代历史中每一个前进脚步，难道就不能发光，成为照亮我们自身前进的路灯？
中华网游戏国际已经与几家网络游戏发行商签署了五款游戏的代理协议，这些合作伙伴均是东南亚和台湾地区领先的游戏发行商。
记者同时证实，权桂贤此次来广州，除了重点推介三星奥运营销计划外，还承担一个重要使命，即与广州2010年亚运会组委会协商亚运TOP赞助事宜。
与此同时，经过二十多年的积累与沉淀，上海大众的技术实力与研发能力正逐步显现。
读过“这四条”的检察官都说，这更像是杜欣在某次会议上的讲话。
伽伽满脸沮丧地告诉我说：“我失恋了。”
中水是生活污水和工业废水经处理后,达到了一定的水质标准,可以有效利用。
11月4日至5日，王某某亲属分两次向指定的工商银行卡内存入赎金人民币1.5万元，当晚由丁宇用该卡从天津市杨村开发区一中国建设银行ATM机取出人民币4000元，蓝猛、丁宇各分得人民币2000元。
尽管美国经济日趋好转，金融市场风险偏好日益升温，但美元并未出现单边下滑趋势，反而在年内低点处得到支撑。
第二，我们也提出了一个操作的方向，三个板块：金融股、有色金属和制造业的龙头老大。
“券商、基金开展QDII业务，肯对会对国内市场产生影响，但这种影响是间接的。”
北京IDF给记者留下的最大感受是，英特尔的平台化战略已经延伸得各个领域，从原来已经平台化的台式机、笔记本、服务器，再到移动计算、嵌入式等，英特尔的平台化战略已经无处不在。
周三交易中，该股得到了《金融时报》一篇报道的推动，报道称私购股权集团JCFlowers已获得了可能用于收购诺森罗克的约150亿英镑融资。
密歇根州大学研究显示，在患乳腺癌的概率上，一周吃三份以上生的或者稍微烹调一下的卷心菜的人，比那些一周只吃1.5份甚至更少的人患癌症的危险低了72%。
《竞周刊》：如果再给一段时间，磨合得更充分些，你觉得海昌队还有多大上升空间？
离开时不被允许带走任何东西，连与铁托一起照的照片、信件、书籍不许带出来。
一方面，美国通过不断开动印钞机，向全世界输出流动性，换取全世界的廉价商品和服务；另一方面，通过美元贬值，美国实际上是在变相地“赖”掉巨额的对外债务。
中国酱油市场现已形成四分天下的格局。
如今看来，它已经在向这个方向努力了。
■过去，每一个来访的外国审计长都问：你们中国的审计制度是不是独立的?
“当时我和他母亲向亲戚朋友东凑西借凑够了20万，打到卡上，就指望着能替他还上”，但许彩亮托人找到银行，银行说“此事已不在银行处理范围了，银行已经报案，应该由派出所处理”。
等我们双双醒来的时候已到了下午上班的时间，只好起身简单洗洗，她穿衣时我一直在摸她的乳房，她也让我摸着一直到出门前才扣上扣子。
但是在其资金投向上，由于其投资于股票基金和债券基金（分别投资于信安亚太高息股票基金和信安国际债券基金），由于股票市场长期向好，因此投资者也无需过度紧张，长线持有才有可能获得较高收益。
这样通过对盲点的反复强化，就可以避免重蹈覆辙，盲点就能很快地转化为自己所熟悉的知识点。
不过，教练们对这种明显变化都很开心，“这样练，队员们的兴趣也起来了。
如此近距离地闻到他身上的气息，我禁不住有片刻的晕眩。
11月20日，巨人网络发布了其截至9月30日的Q3财报。
又见QFII，多年的经验告诉我们。
聊天期间，刘建宏和楼为华谈到了这次意大利超级杯在中国举办的意义，并从这项体现中意文化交流的赛事中，期待着中国足球的发展。
“本土做强”是红塔集团目前阶段对其国际化目标优先考虑的基本策略。
因此，如果要支付如此高成本的管理费用，券商的定向资产管理将无利润可言。
告诉彼此：“这一路就像一场噩梦不过总算结束了。
有网友说，个人隐私的确需要保护，但究竟哪些属于个人隐私？
有关人士认为，一方面与市民的自觉意识和基本素质有关；另一方面也与部分市民实际居住情况有关。
相比花旗的“隐蔽”收益率，汇丰银行则显得“大大方方”。
据广铁集团介绍，京广铁路线继衡郴区间供电中断后，京广线岳阳段供电再次中断，加上近期湖南等地天气可能进一步恶化，广铁集团基本可以确定在未来的三到五天内，京广铁路正常的运行秩序将难以恢复。
与政府官员换帖子，做亲家；与商业大亨做朋友，搞联姻；与绿林好汉做生意，走人情。
在3日的新闻发布会上，瓜迪奥拉说：“伊布不可能在美国行中参赛，我们初步决定安排他于8月19日在甘伯杯中登场，对手是曼城。
就在日前石油垄断巨头抛出所胃的油价定制“模糊化”的不几日，8月2日突然又有N多媒体惊暴出中国两大石油巨头中石油、中石化在2006、2007、2008三年，向国家财政上交了大量的特别收益金??西方叫“暴利税”。
我先得个胖小子再说，我们家先断不了根了！”
当沙奎尔-奥尼尔的贡献越来越少，威廉姆斯状态下滑，前锋里奇-戴维斯仍在找寻状态时，莱利所能仰仗的球员只剩下韦德，他在击败篮网队的比赛中也用表现证明了他的价值。
诸如此类的预置音效还有很多，笔者就不一一赘述了，说到底，预置EQ音效只是为了方便用户而设，我们也可以通过自定义EQ来达到同样的效果。
主持人：您留意到微软中国官方对这个事情的一个态度了吗？
她确实惊呆了，但还是没有接受。
对于兵变一事，倪华的家人并不知情。
因为爸爸妈妈都在工厂里上班，干的又是累活，从9岁开始，她就学着做起了家务。
在听课的同时要随时提出问题，与老师和同学形成交流、探讨，形成课堂良好的学习氛围，互相启发，共同提高。
主持人：难怪大家都怕长鱼尾纹，首先是光亮度的问题，光亮饱满是好事，再一个纹路的问题，纹路少是好的，如果杂纹丛生的话情况就不太好。
毛泽东指出：“我们现在已经进到了建军的高级阶段，也就是进到掌握现代技术的阶段。”
“我一看那些数据报告就生气，还跟那位教授吵了一架。
会考的改革，将是本市高考招生制度改革的重要基础。
爆炸式增长的光纤接入市场，是否必然会带来烽火通信收入或利润的大幅增长？
1958年，我和一些右派被下放到北大荒去劳动。
麦蒂说，“其实，前两天我就感觉膝盖的伤势有些恶化。
“与此同时，我们也正在计划增资扩股，打算至今年年底将注册资本从5亿增加至15亿。”
不过专家提醒，冬季进补要顺应自然并注意自身体质特点，最好经过专业人士指导，同时避免大剂量盲目进补，否则会“过犹不及”。
“由于这些突击栽的树在路沟内，又有杂草掩护，很像长了两年的树苗。
在1867年3月，伊基克的太平军发动起义，打死矿监西哥斯，并夺取了硝石矿公司的武器，并与前来镇压的秘鲁军队展开激战，打死两位秘鲁少校，并俘获了两百印第安雇佣兵。
调查中，这一举措也赢得了85.8%的人赞同，但也有人担忧，社区医院等要真正起到缓解“看病难”的作用，仍有诸多瓶颈，比如人才问题，需要医改方案进一步出台包括社区医师培养机制在内的一系列配套措施。
“文革”开始后，忻元华出于对国家和人民的高度责任心，痛感于个人崇拜、个人迷信造成毛泽东的专断集权，以及毛泽东亲手发动的文化大革命，造成祸国殃民的天下大乱。
金牌定价的偏离在因财政投入产生扭曲的同时也因舆论导向及全民族的金牌热情而产生了更大的偏离，于是就出现了我们看到的金牌众而银牌、铜牌寡的现象，众多选手奥运赛场上“意外失足”的现象，夺得起金牌却养不起冠军的现象，奥运赛场上别国的教练中出现我们熟悉的华人面孔的现象，“xx领域常青树”曾与我国数代运动员交锋的现象，运动员夺金后即走向幕后从事教练工作的现象。
例如，在大学生创业初期给予资金等多方面的支持，一旦其真正走上轨道，将让其独立成长。
这时，一个年轻人慌忙跑来在老吉的耳边嘀咕了几句，子久看见老吉的脸色一下变得很难看，老吉又来到族长身边同样耳语了几句，族长皱了一下眉头说了一句“到第二道了？”
一时间，网易也被热捧成“网络的良心”。
因此，两者对美国股市的影响也相差较大。
从目前双方的实力对比来看，作为2号种子的新加坡队似乎取胜的希望较大。
这是一个可喜的事实：国产化汽车已经在市场上占有相当的比重。
出版单位作为项目的管理者，负责组织编写队伍，安排编写进度，审读加工书稿，做好出版发行及条件保障等工作。
全球变暖，你不管谁管？
首先要尽量避免消费纠纷，这就要求企业要提高产品和服务的质量，加强售后服务，质量是根本，售后服务可以化被动为主动，将消费纠纷解决于萌芽的状态，315投诉网上客服做的非常好，为消费者和企业搭建了一座沟通的桥梁，为企业及时化解消费纠纷起到了非常大的作用。
在这个所谓的出单圣经上，记者看到，如果股民提出你们的软件能不能保证我100%赚到钱？
如果非要说体制的问题，那就是在一些事情上，足协的高层没有必要凡事都要去上级汇报，因为特别具体的事情，上级应该是没有精力去管的，只要足协自己管好就行了。”
在专机上，温总理告诉全国人民，灾情发生后，党中央、国务院高度重视，胡锦涛总书记作了重要指示，国务院成立了以我为总指挥的抗震救灾指挥部，并设立有关部门、军队、武警部队和地方党委、政府主要负责人参加的救援组、预报监测组、医疗卫生组、生活安置组、基础设施组、生产恢复组、治安组、宣传组等８个抗震救灾工作组。
刘嘉玲：如果大家不希望故事演完，那我们就继续演下去吧。
诊病毕竟不是“1+1=2”这样简单的问题，该用什么药，不该用什么药，哪个药疗效好，不同的医生都有自己的观点。
记者：你的博客点击率现在已经突破千万了，是什么动力支撑您一直在写博客？
现在地震以后结束了，为了这些离开你的同学们，你想对他们说点什么？
>>>15分钟0-3，是否让你想起曼联对罗马的7-2？
之后很长一段时间，开心人的表现突然低调起来，再无大的扩张行动。
“宋经理，你怎么去了济南了呢？？
从福禧事件中抽身而出，谁来接盘曾为市场所关注。
田亮身边的人表示，因为忙于拍戏，田亮无暇筹办婚礼，而是花钱把婚礼的筹办权交给了西安当地的一家婚庆公司。
“东航每年需要多花10亿，国航每年多花12亿，而南航每年需要多花14亿在航油上面。”
宋明介绍说，当地的解放军、民兵应急分队、武警支队、武警总队近4000人正在北川县展开施救，北川中学的施救工作由武警总队负责。
矗立在金鸡湖畔的“圆融”雕塑，就成为三者统一的完美体现。
全英赛是“韩国二李”时隔1年多后又一次向中国选手发难，虽然时间相隔有些长，但了解了这段历史后，不会再有人将“韩国二李”的全英赛成绩与运气挂钩。
记者宋黎明报道本周四下午，许多罗马球迷前往特里戈里亚基地，为正在训练的球队加油。
远远地看着他，你就会发现原来他也只不过是个普通人，恋爱时的那些光芒已经褪去。
明年可能成为行业利润增速的高点，而09年后预计业绩增速将大幅降低。
皮耶罗是本场多纳多尼战术变化的重要一点，出任前腰，阵型与其说433，倒更像4231，罗基和迪亚纳分列左右。
泰国的影视专业公司近年来发展迅速。
同时也有迁居的、迁徙的因素在里边。
“理论上来看，‘人肉搜索’不应当包含道德审判在内，因为那已经不是‘搜索’，而是‘鉴定’了。”
几年来的传言、揣测直至最后落空，似乎并没有让公众“疲劳”：在新浪网关于这一提案的新闻报道后面，就有1万多名网友留言。
综上所述，从近期行情来看，小市值公司在成长性、投资理念、市场表现方面都明显超越大盘，有可能成为2008年行情中的黑马。
搜狐体育讯本轮乒超男队的情况有些鲜明，在前半程表现不错的四川全兴以及鲁能中超电缆因为后劲不足，本轮双双遭遇失利。
述评认为，推动多层次资本市场建设是当前我国资本市场的重要任务。
由此，宏观经济将决定市场走向。
数据显示，6月末，我国外汇储备达21316亿美元，其中二季度外汇储备增加额度为1779亿美元。
我对今晚的比赛、特别是一周来小伙子们的训练非常满意。
在阿拉伯骑兵的轮番冲击和分割包围打击下，欧多的军队几乎全军覆没，连他自己也受了伤。
所以，为了减轻被抽样单位的负担，让这些药品生产企业、经营企业、医疗机构等涉药单位更快更好地发展，对检验合格的抽检药品，有关机关是否应该给予适当的补偿呢？
??上，在西方??及一些政客心目中，???拉已?成???集?的代名?。
对于玛丽亚・苏亚雷斯来说，美国绝非一个机会之国。
2004年，质检总局所属北京出入境检验检疫局挤占检验检疫设施运行维护费等财政专项资金177.44万元，用于购置办公家具和物业费等开支；所属国家认证认可监督管理委员会挪用进出口食品卫生登记等财政专项资金211.3万元，用于信息化建设。
出席是项聚餐者包括大马驻北京大使拿督赛卡玛鲁汀、20余位的留学生等，场面热闹。
政服务公司三替集团却发现，下岗职工的学习能力非常强；而且，由于曾经失去过工作，他们很珍惜眼前的工作，于是集团开始将这些职工纳入视野。
一40岁男子则狡辩：狗半夜叫得人睡不好觉，一把火烧死拉倒。
我们能告诉妈妈什么呢？
即按照仁与礼的要求，做应该做的事就是义。
他的发言引来强烈共鸣，众多代表认为，基层团建必须得到充分重视，首先是基层团组织架构要充实，同时，必须让共青团工作具体起来，不能过于空泛。
28年的教育生涯中，给我留下了连他自己也不清楚多少的已经在工作岗位工作的学生、给我们留下了在生命的最后时刻所挽回的学生的生命和我们人民教师的舍身为人的良好形象和学习的榜样。
山东威达在《招股说明书》中“建设高精度动力卡盘”一项列出需要进口的关键日本设备有：专用磨削加工中心、钻铣加工中心、专用数控磨床和三座标测量仪，其中钻铣加工中心设备的单价标注的是460万元人民币，数量为2台。
除了对美国经济衰退的担忧之外，印度储备银行的负责人瑞迪预计原油价格和食品价格将上涨的消息也是导致印度股市暴跌的原因之一。
欧阳然然说，“那时候我非常害怕这些药水，真不知道何时是个尽头。”
调查人员问她：“这是何苦呢？”
原来，JOY是在利用自己的博客赚钱呢！
多哥前锋结束季初伤病后，一直没有退下枪手火线，本场已是他2008年以来16场比赛中第14次首发，大部分时候还踢的是单前锋。
我们接下来面对的是下一个对手。
自从升上六年级，我的脸上就开始时痒时痛，青春痘一个接一个找上脸来了。
但是，“完全无法理解”，这个行动没有发生。
新浪体育讯上周末，意大利青年队(U21)主帅卡西拉吉公布了新一期球员名单，国际米兰中场洛伦索-克里泽蒂奇名列其中，这位年仅16岁的少年，即将创造意大利足球的一个新纪录。
这个是我要跟大家讨论的问题，第一个就是捕捞，像那位先生说鱼虾之类，另外污染，不但有污水的污染，还有塑料的污染，刚才我提到的粮食，他们大量的使用除草剂，另外烧荒，大家看这个图片，这个是烧过荒的，我想烧完荒之后基本上是这个情况，如果让灰鹤在短时间内由吃玉米改吃爆米花，恐怕不可能，这个问题现在特别的突出，因为前些年，咱们的库区，土地所属是国家的，没有人管，谁种就是谁的，延庆来年春天才翻地，但是密云基本上秋天就翻，春天翻还好一点，秋天翻势必要把玉米的秸秆先除掉，就烧了，烧完之后，可能有爆米花，但是他还不甘心，还要翻地，这样就没有食物了，这是一个大问题，我们曾经尝试解决这个问题，但是解决不了，现在的粮食贵了，以前大家随便占的地方，密云新的情况就是地方割据了，谁在村里是老大，谁就圈地，不光是把地翻过来，在我翻过的地里面，周边用挖掘机全部挖成壕沟，是这个局面。
足坛名宿们当然各持己见，不过其中多数都是在为自己的球员拉票。
这样难得的场面我们怎能错过，于是立刻决定，先暂时把沙宝亮生孩子的新闻放一放，而尾随牛莉和那个男子一起来到医院三楼的妇产科，一窥究竟。
但在此传闻不久以后，鹏润地产高层给予了否认。
商瑞华：我来国家女足工作首先是对原来国家队进行重组，整个教练组的工作团队，后来也招进了一些运动员。
凭借西安的金牌球市以及?灞良好的发展前景，陕西职业化足球将会走在中国足球的前列。
由于国庆节和中秋节合并放假，今年的“十一”黄金周被延长为“史上最长的黄金周”，时间长达8天。
第二点，你去读MBA，考过GMAT吗？
六个进球均来自不同的球员，其中吉格斯、鲁尼、C?罗均有收获。
齐鲁证券的边绪宝对全年的通胀压力比较乐观，他在受访时比较分析说，依据去年下半年和今年前5个月的统计数据，通过计算可知，下半年的CPI各月同比基本上在6.6%-3.2%的同比上涨区间，下半年的CPI约为4.7%-5.1%，全年约为6.3%-7%。
在国外购买保险的最主要渠道就是通过保险经纪公司。
丽泽中学的臧校长说，“新的课本、新的教材只是个把手，如何运用好这套教材，老师成了改革成败的关键。”
杨昊在中荷之战的出色表现为中国女排的队员树立了一个好的榜样。
――为了支持卫生事业改革和发展，中央财政将安排８３２亿元，比上年增加１６７亿元。
在用户存储容量方面，三星i718的机身提供了128MB的FlashRom和64M的程序运行内存，为系统提供高效的执行效率。
短线预计大盘继续震荡上扬。
澳大利亚、加拿大、新西兰等15个国家的元首。
《证券投资基金法》第二十条明确规定:基金管理人不得向基金份额持有人违规承诺收益或者承担损失。
保利西子湾相关负责人表示，个人年收入在10万元以内的市民，正好是他们的购房对象。
他是怀疑封轻扬想要带着凌蔚去那地图上所写的地方。
不过，黄金走势并非一路向上，在2007年11月7日达到每盎司845.5美元的高点后，出现了一次急剧俯冲，随后一直围绕800美元大关震荡。
马克-加索尔远远没有他哥哥那么厉害，哈希姆-塔比特还需要很长时间学习――起码三年。
据悉，艾蒙公司所提请无效的专利为朗科公司闪存盘及相关领域的基础性发明专利：“用于数据处理系统的快闪电子式外存储方法及其装置”（专利号９９１１７２２５．６，下称闪存盘发明专利），此项专利的申请日是１９９９年１１月１４日，经过法定公开程序及实质审查程序，于２００２年７月２４日被国家知识产权局授予发明专利权。
反对派的旗帜已经树立起来了，但四派的狂吵、争斗，告密与自我破坏，似乎又成了不能自我免疫的病毒。
或许，亚利山大现在也无暇考虑自己的钱包，火箭的现状已经够他焦头烂额的了。
公司控股股东江苏索普(集团)有限公司因工程建设有偿占用公司资金累计1.33亿元人民币，形成对公司的债务。
到了上周母亲病危，最终在上周二（4月10日）过世。
人们可能倾向于认为一些人格类型要比另外一些人格类型更理想，但是这些新观点却清楚地表明并不存在“最好的”人格。
“中国电信的固网价值为每股6.77港元，加上CDMA收购溢价，预计中国电信6个月目标价格为每股7.40港元”。
不遵守规定的将给予重罚……”
要知道，碧昂斯和JAY-Z是睡一张床的两口子，JAY-Z和勒布朗又是穿一条裤子的好兄弟，史蒂文森失恋的糗事就传到勒布朗的耳朵眼儿里去了。
就是让广大干部群众都知道巡视组来到了这个地方，以后巡视组活动一律不报。
"一位基金业人士表示道。
导游刘晓容和余九冬声嘶力竭地喊着。
企业发展到今年，的确有很多困惑需要解决，以前做一个房地产项目时，眉毛胡子可以一把抓，但是做多个项目以后，财务和人力资源管理都变得复杂，再靠拍脑袋做决策肯定行不通了，这时企业就需要明确的发展战略和执行体系。
改革开放前，由于传统的计划体制和严格的户籍制度的藩篱，城乡之间生产要素不能自由流动，工农业产品不能平等交易，城乡之间处于严格的分割状况。
但他们认为，尽管短期内主要受制于环球投资者降低风险，以及挥之不去的政策隐忧，中国市场预计将持续波动。
由此看来，本案中的情况也不符合法律规定的诈骗罪的特征。
厦大林伯强教授认为，政府拒绝让市场为油定价，每个时期有不同的原因。
在面试中也是如此，某人口语“惊艳”，或“帅到让人窒息”，欣赏者难免“爱屋及乌”，对此人其它方面的素质产生过高预期。
在前5次的季后赛之旅全部止步第一轮后，麦蒂的第6次看来很有希望闯入第二轮。
TOPVIEW数据显示，截至5月6日，通信服务业的券基5日资金流入流出比率为6.55％，信息传播服务业也达到6.48％，比例相当之高。
最新数据显示，二者在第二季度的全球销量分别为237万辆和241万辆。
妻子把好苗子输送给丈夫，丈夫则要精雕细琢之后，把最优秀的队员送进上海队。
“军事测绘，差错率９９％都不行！”
经济实惠是因为养Q宠的前期投入比较少，可以领养一只Q宠，靠打工来赚取元宝，让Q宠自食其力，保证温饱生活是不成问题的，如果想让Q宠受到良好的教育过上幸福的小康生活，就需要花费玩家的一点Q币，不过还是很值的。
金基不动产目前拥有的是未完工的蓝堡湾10栋33层住宅、思达数码国际公寓5栋住宅以及尚未开发的280亩土地。
中国的法律法规约定，只有获得本地ICP牌照，受本地政策管理，谷歌才能在这里经营；美国总部的高层则认为，谷歌在全球都是一家特立独行的公司，不应屈就；李的一些中国同事以及谷歌全球的拥护者们急切期待这家“衔着金匙出生”的公司迅速在中国市场做出一些令人耳目一新的产品；而谷歌的对手则如临大敌，不惜代价提高竞争门槛??被卷在漩涡中间的李开复手上的牌并不多，时间更紧。
一位消费者协会的评论家甚至说，这个将被用作演唱会场地的体育场是公共设施，不能随便利用它做不道德的商业活动。
之后，梁先生协助前来参与抢救伤者的工作人员一起将多名重伤者抬上救护车，一直坚持到将最后一名伤者送上救护车，然后他也随车被送至长安医院救治。
不过对于火箭队这么一支充满新人的球队来说，他们要做的首要任务就是花时间，在球场上了解彼此的比赛风格。
万厚良上场不久就利用反击机会，带球突破到禁区内射门，虽然李帅奋力将球挡出，可惜球打在周麟身上弹入球门。
从固定电话月租到银行卡年费，从大学高收费到饭馆谢绝自带酒水，那汽油价更是一步没落地跟国际接轨。
网上车市对市场的价格监测也显示，目前，进口车市场保持下降走势，但是在4月份，个别进口高档越野车却有小幅上涨的情况。
5%，那是不是预示着它还将会转让天方药业（600253）的股权给其它公司呢？
昨日上午,深圳市交警局召开新闻发布会,通报了该起交通事故的调查结果:6月8日22时30分许,司机郭仲平驾驶深圳市环境监察支队B/QE397号轻型普通货车,在福田区梅林一村八区通道由东往西方向行驶至52栋路段时,车右侧位置与停在路边粤B/X0895号(司机林日壮)小型客车左侧位置相碰撞,该车同时又与在该路段行走的行人刘萍身体发生碰撞,造成两车部分损坏,刘萍受伤送北京大学深圳医院检查治疗的交通事故。
目前尼克斯的先发控卫是马布里，他的合同即将在2008-09赛季结束后到期。
我国体操队今日共收获两金三铜，即程菲(程菲新闻,程菲说吧)李娅(李娅新闻,李娅说吧)夺金，韩冰、张宏涛和严明勇摘得铜牌。
姑姑家也很困难，但为了这个处境很可怜的侄子，咬咬牙还是让他读书。
“昌福变得好洋气哟。”
石蟆镇居民听说了唐婆婆的故事，现场不少人当即给唐婆婆捐款，不一会儿就募集捐款几百元。
“正因为你为你的玫瑰花费了时间……”
皮肤接触了致病的光感物质，或通过其它途径使光感物质到达皮肤。
王怀南甚至认为，互联网的草根性才初露头角，他希望这一年互联网的Web2.0不但要继续的拥抱，撤出还为时过早。
这是Web2.0非常大的一个优势。
7月31日,上海,第二军医大学附属长征医院,病床上的汤淼(汤淼新闻,汤淼说吧)露出了笑容。
奥运是重中之重，奥运的成功将使中国的发展进入一个新的阶段，08年一切的不利因素都将因奥运的成功举办而淡化。
每次训练，他不是第一个来，范甘迪比他早到，他走的时候，范甘迪还坐在丰田中心的办公室里研究着下一场比赛的战术。
电视剧的投入不是不大，少则30、40万一集，但是从收视情况来看，在走下坡路，甚至比不过一集只有3、4万的栏目剧，我们现在正规的电视剧就是节奏太慢，而且本来20集的剧本，可以拉长到25到30集，有的甚至拉长到38、40集，所以我们只能买来以后重新剪辑，所以这个对我们来讲是非常困惑的。
莘县县长王勇曾作为唯一一名县级代表在全省职教大会上介绍过经验。
南非与以色列从80年代和90年代开始联合生产这种导弹。
“每一个人都有自己的哲学，他有他的，我们都明白这点。
刘毅要求王芬证明是爱他的,为了证明这份感情是真实的,刘毅叫王芬汇款414元到自己的工商银行卡上,对方照办。
中山大学营养学教授、中国营养学会荣誉理事何志谦帮我们解开了谜团。
第八、中小板块、创业板。
上一轮被浙江队打得很艰难，但最近好运当头的国安还是凭借堤亚哥的终场绝杀搞掂了对手，本轮面对七年前的狙击对手，国安是不会脚下留情的，因为争冠的欲望使得国安将士自信心爆棚。
在寺庙林立的中原，龙门石窟风景区内的香山寺并没有特别之处，所以也就没驻足太久。
中华英才网的员工流失率控制在20％，远低于电话营销行业70％的平均流失率。
可能因为刚才吃得太多，现在他的肚子疼得要命。
下跌的过程也是机会酝酿的过程，况且，上市公司良好的业绩增长和近期持续调整后逐渐合理的估值水平将在很大程度上封杀大盘继续调整的空间。
如“喜用之神”出现在岁运中，就表示行好运。
当记者拿着停车证往外走时，看到一名美国警察正在抄车牌，“先生，对不起，这里不准停车。”
如果股市被高估，届时股市很可能下跌，虽然这本身并不能归因于股指期货。
不过，北京同仁医院消化内科副主任医师钱冬梅提醒大家，即使在冬季，也应注意饮食有度。
接着，每个认识这孩子的人都听到他用古怪的腔调宣布：“我要成为NBA球星。”
这次会面，是我第一次在工作场合之外见他。
尽管他的操作依然精彩，他的意识与团队配合依然非常强悍，但想再现野外战斗时1VS2甚至1VS3的景况，那是绝对不可能的。
杜兰特尝到了NBA的滋味，他的第一次出手就遭到迪奥普无情的封盖。
外环外商业地价指数1095点，涨幅6.1%，平均楼板价2264元/平方米。
一次性费用预计为40亿瑞典克朗，具体数字将在每一项活动实施时确定。
由于观看的视频往往不是画质令人不忍卒睹就是被切割得零零碎碎，不少网民对此已有烦言。
配备有双前置安全气囊，另外还配备了SideGuard?
姑妈、妈妈都不相信她的遭遇，小兰求助的希望终于破灭了。
苏诺说：“是时候到别处看看了，看有没有自己想追求的机会。”
二零零八，千钧一发，齐心合力，共渡难关！
是专家不甘寂寞，拿放大镜看事物，以“爆炸性发现”哗众取宠？
上涨家数337家，平盘家数219家，下跌家数283家。
2003年初，毕业不久的小方只身来到安徽滁州做起网络公司，开始了他的首度创业。
该楼盘是一个已经入住近4000户的大型小区，业主外地人居多，部分是在白云区开工厂的小老板。
水泥消费量已经连续21年是世界第一了，而且现在每年都以百分之十几的增长，这个在前几年作为我们行业支持，现在不是了，因为大家都把水泥看成一个高污染、高能源行业。
据第三方数据显示，2007年第四季度的中国搜索市场，百度份额从上年同期的58％增长至60％，阿里巴巴旗下的雅虎则从13％跌至9.6％，腾讯SOSO名列第五。
说到这三个都深爱着她的男人，霍思燕笑着说，无论戏里戏外都最爱陈键锋，“他高大威猛又帅，他是给我很有安全感的对手，我给他的爱都很真实，是真情流露。
由于在曼哈顿夜总会中动手打人，阿尔斯通已经在一个月之内第二此被捕了。
他的确有理由这么沮丧，因为和太阳这样一支几乎会"飞"的球队交手，他实在无法全心投入到进攻中去。
对待错误一定要“善待”、“严逮”。
切赫：“都是因为球门后面那个女记者，靠。”
所以，与其说是传统篮球压过“小球风潮”，还不如说是整体全面的篮球最为无敌。
这是中国女足一直以来的老问题，至今新任主教练伊丽莎白也仍未找到有效的解决办法。
第二，对国际收支不均衡问题的处理方法，如果选择不当，不仅不会改善国际收支问题，而且只会降低本国抵御外部投机冲击的能力。
为帮助考生了解最新资讯，新浪高考频道特别邀请中国地质大学(北京)招生办负责人于2008年5月16日(周五)下午15：00-16：00做客新浪，在线解读08年报考中国地质大学(北京)各类政策并解答考生疑问，以下为聊天实录。
华大基因研究院的募资方案中明确写道：“绘制个人基因图捐赠费为999.9万元人民币，其中试剂成本占35%，计算成本占15%，人工成本占10%，捐助中国基因健康事业占40%。”
记者：在人工草皮场地上训练还适应吧？
至于中长期发展，我觉得关键就要看政府如何去改革了。
此外，泰达荷银市值优?
而就在两个星期前，记者从该处了解到，该楼盘的三期刚刚开盘不久，到年底将有四栋楼开盘。
随着人们生活水平的不断提高和汽车消费环境的改善，越来越多的人有了购买汽车的愿望，汽车已经逐渐成为了家庭生活的一部分，汽车的消费群体也在向着年轻化发展着，对于轿车审美方面也逐渐与国际接轨。
美国投资顾问公司Fool的分析师罗杰・弗里德曼认为，东芝公司放弃HDDVD，有助于消费者消除面对高清视频产品的模糊认识，促进采购高清影碟和播放机，这将会大大刺激高清影视市场。
中国联通董事长常小兵表示，根据协议，将有29.3%的联通员工去中国电信。
德意志银行大中华区研究主管马骏认为，通胀的上升及随之推出的宏调措施，对银行、地产及部分原材料生产商和出口商是不利的，而大型石油公司和石油服务提供商以及能源公司、黄金生产商和农业企业却能从中受益。
据了解，长丰集团目前已拥有非常发达的销售服务网络，全国范围的经销商网络数量已达300多家。
特别是导致了去年6月至年底中高级车市的萎靡。
不过我没有发火，去踢炸开得不完全，只在一头开了，另一头还没开花的爆竹尸体，新娘毕竟在我怀里。
拉科的胖主席伦多罗这天晚上在主席台上格外激动(右上角小图)，原因主要有两个：第一，他的球队沾上了皇马的光，因为抽到了与皇马首回合对决，而受到了广泛的关注；第二，他终于因为皇马而和自己的偶像博尔特有了见面的机会，中场休息时，主席竟然像追星族一样追着与博尔特合影。
另外就是有非常明显的乳腺癌家族史，或者家里有比较多的卵巢癌病史，这样的一些人可以看作乳腺癌的高危人群，除外之外和年龄等等因素没有必然关系。
后来妻子又为他生了几个孩子。
马龙在男单中的表现也得到了国家队教练的认可。
而当被问到中文水平时，美国大个子只好羞涩地笑着用中文回答：“马马虎虎。”
据悉，招商地产董事总经理在年初制定的销售目标为100亿，但上半年，公司销售已经突破80亿，也已完成80%。
所以大家说从900多点走到5千多点，到底走到多少？
五是自律和规范企业行为，对一些行业内的不合规行为进行力所能及的约束和规范。
她提前20天买好了到襄樊的火车票。
［2］新产品或消费者平常不熟悉的物品。
总体上看，这次大提速无论是原来的特快、快速列车，还是普通旅客列车，提速后并没有减少，而是增多了。
但现在情况不同，这是因为基金重仓股久未表现，基金手中的钱越来越多，知耻而后勇，目前正在补仓。
而对于这点，小托德也毫不避讳，他说：“如果条件允许，这不是不可能的。”
上星期，我太太的学生浩浩荡荡前往新加坡深造，他们都是优质学生，个个都获得奖学金，人人都选择念理工，除了有一位，他选择他感兴趣的中文系。
静乐县是11个贫困县里经济较差的一个县。
他们估计，疯狂的锅炉是落地后弹到房内的。
据财政部科教文司副司长孙光奇在新闻发布会上介绍，目前我国普通高中在校生2500多万人，其中中西部地区1686万人。
其中广角镜头必不可少，此外还可以选择一个中焦镜头，至于像小白、XZP小竹炮这样的中长焦镜头，虽然在画质和色彩上具有绝对优势，但在旅游中用的机会太少，尤其是跟团旅游。
与去年相比，今年两次网上填报志愿时间都延长了6个小时。
国投瑞银基金管理公司成立于2002年6月，注册资本为1亿元人民币。
万科要成就百年基业，不能指望王石和万科不犯错误。
可惜的是卡西亚诺表现一般，下半场刚开始时就被沈祥福换下。
马辛翔：我们看这个运动员选手，挂锁很难掌握，在寻找其他方式。
林毅夫说，他与妻子每天都会互相称赞对方漂亮、年轻。
(32)折：驳斥，指责使对方屈服。
2008年中国公开赛，在家门口作战的丁俊晖也没有给中国球迷带来惊喜，第二轮4-5再次遗憾地输给了墨菲。
规划说明：经过子女教育规划的测算（按每人每年2万元的现值、学费成长率5%计算），由于高等教育费用较高，且缺乏时间弹性和费用弹性，通过投资来积累的稳定性较差，需要提前准备、宽裕准备，因此建议子女教育的学费从家庭的存款中一次性提拨130000元。
亨利明确表示过，他知道巴萨不会因为他的到来而放弃传统的短传风格。
一曲琵琶尽，寂寞霓裳舞。
两相比较，可见管理费用对于基金净值巨大的侵蚀，也可见指数基金在这方面的优势。
还有一次，我梦到去世很久的父亲，他告诉我：“小女，你要好好生活哦！”
江月一轮祖龙吼，哮风起，送我孤帆去。
上轮一起落魄后，两队本赛季的命运都基本确定，虽然拜仁还能盯着积分榜产生一丝幻想。
那么道理其实非常简单，因为有时候这些创意并没有一个马上的这种货币上、钱财上的回报。
于是，她就大搞阳谋。
●8、吉祥的世界欢聚一家，吉祥的鼠年喜上添花。
深成指相应呈现探底回稳的走势。
南拳北腿常练不懈，刀枪剑棍多有涉猎。
随着广播节目的日渐多样化，广播媒体还表现出了又一大优势，就是广播媒体软广告的出现。
如今中国经济的崛起深深吸引着这个未来学家，无论是中国的GDP、中国在全球化中的地位，还是在金融危机中的作用，约翰?奈斯比特正关注着中国的发展描绘着中国的未来，他坚定地相信“中国模式”将以难以令人置信的力量影响整个世界。
在职业生涯中总是充满了荆棘……
对我们来说，最受刺激的还是抽烟问题。
6月6日，达能发表声明接受其辞职。
在汤淼的炎症及并发症得到基本控制后，8月3日，汤淼又从长征医院转入上海瑞金医院。
第四，确定规划方案以后，在进行详细的规划，基础设施和单体设计；分期分批地建设；先建道路基础设施，然后建居住民宅，再建配套公建和环境建设的做法。
加上国内金融市场不断对外开放,银行业市场的竞争可以说是非常激烈了。
这样的新节俭主义，让你返璞归真。
钟建:首先这位投资者目前可能被套牢了，而且这只股票目前走势而言应该明显弱于大盘。
从消费需求来看，目前手机无线网络用户的需求更多体现在娱乐功能上，这对内容资讯的依赖非常大，因此门类庞杂的资讯平台是关键。
柏林方面说，默克尔将与去年五月访华时一样，与中国领导人“友好坦率地”交谈人权问题，尤其要把重点放在言论和新闻自由上。
好心人和媒体帮她联系上奶奶，她从电话里听到奶奶的声音，只说：“你说的话，我听不懂！”
标致雪铁龙集团新任首席执行官菲利普・瓦兰日前表示，将进一步加大对华投资，计划在中国成立第二家整车合资企业。
天津泰达队在最近两轮才逐渐在冲冠马拉松中掉队已经大大给人带来了惊喜，这支向来行事低调内敛的球队一直不被人看好，“伪强队”的帽子也习惯性地扣在了这支球队头上。
别人回来的时候我又出去通宵。
吴澧先生在文章中搬出了孔子的学说，告诉教授、警官和总统，做事要克己复礼，要建立和谐社会。
同时，为了协调各执行小组的工作，指挥部每天以会议结合半日报的方式汇总和通报各小组的工作进展和存在问题，并制定策略，强调各阶段关键环节的进展和执行。
各个品牌的负责人都说，他们发现了权力下放的好处。
祁玉民说，华晨中华品牌的每一款车外形都非常华丽，在做工方面过去虽有不尽人意的地方，但现在每一款车都已经有了很大改进，“我希望通过5年、10年或更长时间，使中华品牌在消费者心目中就是中高档车精品代名词”。
广东泽正律师事务所汤律师表示，超市促销发生拥挤导致消费者受伤，不论根据民法或者消费者权益保护法，超市都应当承担赔偿责任。
开发商一步步打‘擦边球’，从商贸逐步把用地性质改变为综合，最后过渡为住宅楼。
但今年4月，情形大变。
得分：上场时间被压缩，得分自然也会相应减少。
另外，AMD也已推出了适用于超便携电脑的低功耗处理器。
三、拥有国内网游界紧缺的“多方互动系统”，角色互动淋漓尽致。
000913钱江摩托临时股东大会通过增选金学良先生为第三届董事会独立董事。
002102冠福家用公司将于2007年4月6日举行2006年年度报告网上说明会。
在接到国足的调令后，于海一度陷入了两难。
20、宽容润滑了彼此的关系，消除了彼此的隔阂，扫清了彼此的顾忌，增进了彼此的了解。
去年有参展韩泰轮胎今年不见踪影。
目前，中国证监会已对40余个账户提前介入稽查，并锁定部分涉嫌违规账户；二是不断强化证券商对客户交易行为的管理职责；三是对重大异常交易账户实施限制交易措施。
市场调研机构DisplaySearch最新报告显示，2009年第一季度，中国大陆仍然是全球电视出货量最大的区域市场，占全球出货量的比例从2008年第四季的19.1%上升到21.3%。
你放心，我保证再不玩了，说到做到。”
李亮亮的姨夫当即就报了警。
“我们在临床上经常面临尴尬??
想你的时候，我很幸福也很快乐；想你的日子，我的心空总是阳光明媚。
对于中国企业而言，这是一个机遇。
就像我偶尔投稿给早报副刊也一样没有这样的担忧。
但双向带号转网可能导致中国移动抢夺小型运营商的客户，故政府可能因此出台单向带号转网的政策。
编者按：血友病是一种因凝血因子缺乏导致的疾病。
此外，曾有消息表明吉利汽车在金刚三厢的基础上发展两厢车型，该车最早将在今年底下线。
截至昨天，721名网友中，69％选择“反对，不符合伦理道德的规范”；22％的人表示“支持，胚胎还不是一个生命，这项研究可以救助神经类疾病的患者”；另有8％的人“中立，看热闹”。
共同参与活动，共同游行、示威，提出共同的维权诉求以满足消费者的合法权益，并非过分维权的行为。
美国对华关系基本也强调对话，虽然两国关系很复杂。
当裁判举手示意12码时，杰拉德抱头长叹。
分众传媒的公司将漂亮的液晶显示屏安装在办公大楼等各个地方。
另外从车价方面看，自主品牌的车型依旧维持较高的性价比，而且优惠幅度一般不会很大，价格相对实在一些；而降价幅度高的车型一般来自合资品牌，厂家为了维护品牌形象，一般宣布降价的不多，主要是以商家优惠为主，消费者购车的时候需要多费一些心思讨讨价。
对于不少麦蒂的球迷来说，落选全明星首发的消息实在是让人扼腕叹息。
得知三位西安驴友志愿者有丰富的探险经验，指挥部特别在他们的通行证上写到:“建议随军深入白妮乡一带或治城区禹里乡，组织灾区人民自救，渡过难关。”
猪肉价格已经连续10周回升，鸡蛋价格也连续5周上涨，累计涨幅6.2%。
张召忠：我个人经历了这次军事变革的完整过程。
学生只要通过保证班的考试，并缴纳高达万元的学费，学校保证学生来年能考上华附、广雅、省实等名校，如果届时学生成绩未能如愿，校方会按合同退回学费。
到今天为止，这一文件已生效了33天，各方也已开始为落实行动做准备。
肯塔基州的一位议员强调了非法定居者在土地上的开发行为的建设性意义，认为正是他们的努力工作才使得国家得到发展，使人们的生活水平不断提高。
据此，笔者试图运用波浪理论这个颇具前瞻性的技术分析工具，来研判中国股市未来的可能路径，以求共同探讨。
最终，在民和那个男人之间，我选择了民。
第38分钟，里格斯特突破成功，但卡里曼出击及时将球没收，1分钟后，塞尔维亚人在荷兰禁区内摔倒，但主裁并未予以点球判罚。
昨天，张池躺在病床的被窝里一直流着泪，后来眼泪哭干了，只剩下抽噎的声音。
很多人都认为，怀孕是“性生活的坟墓”。
比如，若果大宗交易的双方是利益关联方，可以将其认定为交易无效，或者对大宗交易的购买、出售也给出一些限制等。
续集将会保留人物关系，但在故事情节上会有大的改动。
都江堰市政府相关负责人告诉记者，都江堰的夜啤酒长廊、天和盛世两个旅游商业街区，以及景区沿线部分农家乐都将逐步恢复营业。
调查结果显示，商业界对环境、教育、公司治理、透明度、科技水平和高管能力方面深表关切。
“我挺同情她的，一个母亲为了孩子做出这样的事情，相信她也是没办法。”
面对西方媒体的歪曲报道，我们有权表达愤怒和抗议。
此前皮克在萨拉戈萨锻炼一年，与米利托搭档效果不错，高大的西班牙人转身速度却是个隐忧。
5月14日，银川市巡警支队就接到一个报警称，有6名男子在西夏区为灾区募捐，并质疑他们募捐行为的合法性。
石康此言一出，想必那些忠实观众的确是未必看得见，但是作为《金婚》的奠基石，著名编剧王宛平又会作何感想呢？
资料图片中国台湾网图为李敖接受主持人曾子墨的采访。
闲散了几个月后，一个偶然的机会，冯仑进入了当时闻名全国的民营企业家牟其中创办的南德集团，担任政务秘书，月薪250元。
查尔顿前锋达伦-本特的转会费达到了1,650万英镑，创下俱乐部历史纪录。
而仅仅过了3天，央行对外宣称，再度加息，上调存款利率。
据他估计，英格兰不参加本届欧洲杯，将使英国损失20亿英镑！
“英格兰冲击决赛圈失败是我本赛季的败笔之一。”
此外，对于胃肠功能差的人和体质强壮的年轻人来说，最好不要服用膏方。
他说，他坐到车里的感觉就像在法国乘出租车一样，没什么区别。
“关于恢复适当谈判的时间和地点的问题，将由有关国家另行商定。”
事实上，在平安整个PE计划中，平安信托并非“单打独斗”。
有些孩子长到三四岁了，走路跑步时，还是晃晃悠悠，这是不是说明他们的平衡性有问题？
大学里学习自主，行动自由，每个人都在忙自己的事儿。
很多人只知道辛辛苦苦的赚钱，一旦钱到手了就不再珍惜，这是人的天性使然，是跟钱过不去的常见表现。
一些有资历的老球迷至今还记得那场盛大的庆功酒会：“那是在中州皇冠假日酒店，河南最高档的五星级酒店，记得当时老胡摆了几十桌，有球迷、媒体，甚至一些不相干的人也混进来白吃白喝，每一桌子上摆的都是五粮液，一桌至少五六瓶。
春节期间，中央电视台、东方卫视、湖南卫视等轮番播出了恒源祥集团的贺岁形象广告。
从经验教育角度来说这样1产品服务，这样的互动的平台，这样未来的从经营性来改变网络，单项的产品服务角度说得到了实践的成功经验。
局数1-2落后的情况下，中国队正是提高拦网的基础上稳住阵脚，实现翻盘。
所以靠普通的黄金投资方式去普及黄金是不太现实的，就算是普及了，大概也是黄金四、五千甚至一、两万的时候，散户的命运从来是接最后一棒，咱们中国人把纸币赔够了，又来套黄金，哪怎么能行？
水利部水电局建设管理处处长樊新中此前在接受媒体采访时曾表示，“灾区水电重建对恢复正常供电非常重要”，汶川、理县和茂县等重灾区在大电网裂解的特殊情况下，正是依靠水电的应急供电才为应急救灾工作的全面展开提供了重要保障。
至此，笼罩在《赤壁》身上的种种风波一一平息。
“他在骑车过马路时被土方车轧死了。”
我们的社会充满阳光，洋溢着爱心一片。
安德森承认，一年多前，和巴萨交锋是他难以想像的。
这个移动生态圈是一个完整的闭环，它可以实现不同应用环境的互联，以及不同行业、特别是特殊行业对移动和互联的需求。
这当然是大男子主义。
这对于女排运动员来说，如此密集的比赛强度，能够保持良好的竞技状态确实不易。
短短十余天时间，5月17日，“抵上海者已有一千四百余人”，他们筹集经费、建立机关，决心以“学生救国团”的名义长期活动；截至当年八月，“回国者共达两千余人，约占当时中国留日学生的三分之二”……
他们的“线上战略”胜算几何？
马刺的75分确实对不起观众，但是骑士们的表现更令人惨不忍睹。
香港树仁大学：截止报名日期6月5日，面试、笔试日期及地点容后通知。
该书从2006年3月开始在起点中文网上发布后，很快便有出版社将其印刷成册。
虽然说督促孩子学习，指导孩子学习，是非常麻烦的事(有那个时间自己早做了几十遍了，但孩子毕竟是孩子，这也是我们不可能每个人都成为教育家的原因)，但如果把我们该做的多做一些，督促孩子把该做的多做一些，孩子肯定是会有进步的。
本届参评作品中，宋代题材就有8部（20本）之多，尚不含未参评作品。
表现最差的当属丰田公司的Prius。
最终的总成绩公共科目笔试、面试成绩各占一半。
当年，金太阳擅自决定进攻南韩，导致我们的台湾问题至今悬而未决，如今，虽然金家王朝改朝换代换上了金二世，致国内连吃饭都困难于不顾，又是核试验又是发射导弹，但是谁能看不出来，这金二世比金一世惹是生非的能力还要强啊！！
这类产品，既能保障日常任何意外状况下的伤害，又能在公交事故中给付更多倍数的赔偿。
她多次写信向有关单位反映她举报之后的遭遇。
难道是韩国新上任的总统的缘故？
近几年比亚迪的渠道开拓速度十分迅速，从无到有，从有到多，从量到质。
如果一旦房价急剧下跌，引发中国经济的大衰退，首先受到冲击的是那些收入较低的百姓，他们中的很多人可能会进入失业的大军中。
进行了一项网上调查，共有1150位个人会员参与，其中有568人选择“没有达到目标，整体不满意”。
在美国生活期间，她一边工作，一边参加乒乓球比赛。
香蕉全国均价为2.33元／斤，持平。
食盐专营体制保障了我国食盐加碘工作的顺利推进，消除碘缺乏病工作取得了举世瞩目的成就，未来仍要坚持这一体制。
我父母要她带我去见她父母，说不然我们不如早点分手。
金育松认为，从此次加息的幅度来看，是一种温和的上调，既表明政府不希望用“太猛的药”来给经济运行(包括房地产运行)产生过大的冲击，同时又表达出了明确的政府调控意图。
吕玉来参演的电影几乎每一部都入选国际电影节，并且均获得令人欣喜的成绩。
星系不断地飘移远去,宇宙终将变得寒冷、黑暗、没有尽头,宇宙可能还有一种更悲惨的下场。
其任务是向天资聪慧的年轻记者提供机会，让他们派驻国外一段时间，进行采访实践，目的是让这些活跃的记者跳出自己的国界，以加深对政治、经济、文化的理解。
目前，成都城市公园全部免费开放，民间资本功不可没。
李先生孩子选择的出访地点是英国，需要支付22000多元。
你认为谁能撼动张怡宁的后座？
酷讯的分站发展的很快，258商业搜索的渠道一直是他们的优势，拥有国内第一的渠道体系规模。
此次冠捷科技股份出售之后，京东方还将持有其1.25%的股份。
黄健翔：可不敢这样，还得靠台长给我解决个人的一些问题呢。
我想反正不耽误我考研，就答应了。”
在我的记忆里，"山上"是一个浪漫的地方，我们曾在炎热的夏日里去享受森林吊床，也曾与家住山里的同学讨论他从森林里带来的蘑菇能不能吃，听他讲小狐狸夜里去偷他家香肠的故事。
你的利益，你的情感，你的需求，你的幸福，并不在他的考量范围之内，而本身一段幸福的婚姻是必须建立在双方能从这重结合中都能有所得益的基础之上的。
那鬼孩子仰起头咯咯地笑，他再次发出了另外一种有些苍老的声音，他说，“老于啊，不要装了，难道非要让我拿绳子往你脖子上勒你才肯变会来吗？”
在八一队实力提升的同时，广东队却失去了易建联，而内线正是八一队的优势所在，这是广东队无法解决的难题。
临近寒假，对于应届初、高三毕业生，如何在这个时间点检验自己的复习效果，以此在接下来的复习时间中有更大的突破呢？
前几日，他又受八爷、吴乞买和宗翰等人之托，巧妙进谏，终于使阿骨打下定了建国称帝的决心。
昨天，陈树坚告诉记者，这270箱货物中，幸好有63件“蝴蝶牌”电子产品被领回，这还是自己花了4万元托关系的结果。
“天后就是天后，不管唱什么歌那么好听，她唱的时候，我们就只有洗耳恭听了。”
到后来，连我自己都不知道是不是了。”
如果不是因为房顶上有高压线，而且没钱，身体又不好，鲁强肯定也跟着盖楼了。
种种迹象表明的阿德尔曼略显松散的执教风格，已经给球队带来的危害，尤其表现在除去姚明以外的其他球员的命中率和不成形的防守上面。
5月12日，地震那天，作为绵竹市汉旺镇上的警官，他们俩正在龙门山深山里的一座磷矿上检查防爆物品，突然，地动山摇。
随后霍华德又贡献了一记常规赛中投王标准式的投篮。
2007年8月29日，昆明市房产管理局对该公司进行查封并责令其停业整顿，全面清理虚假不实房源信息，辞退违规操作的工作人员，同时处以1万元罚款。
一位名人说过：“所有的价值最终都只剩下时间。
TITAN：你打算在哪些特殊的方面帮助易建联呢？
此次LG杯预选赛他淘汰了朴文尧等强手闯进本赛，本赛首轮又击败中国实力派高手邱峻，来势凶猛。
万万没想到10天后疼痛明显轻了。
范博梅尔的处罚会在未来几天作出，德国媒体估计将是两到四场的禁赛。
一旦两支队伍在前四局解决不了问题，本局比赛将为观众奉献精彩的进攻表演。
姚明的发挥中规中矩，略显低迷。
以此为核心，我们有银河系，有太阳系还有其他的星系。
在这款与奥运滑雪金牌和8次世界极限运动会金牌获得者肖恩怀特合作开发的游戏中，玩家将进入一个空前自由的游戏空间，选择您的目的地，与您的伙伴共同踏上雪中旅程。
许多人甚至把进"学生监狱"视作一次难得的人生履历，争着进"学生监狱"体验生活，于是某年某月谁到此一游的字迹随处可见。
各方听证代表随后就此阐述了自己的观点。
然而，在经济利润的巨大诱惑下，还有很多企业的技术创新违反了伦理的准则。
房地产市场由于其收益与风险的不对称性导致房地产市场的剧烈波动，在上一轮泡沫尚未化解，新一轮上涨周期再次到来的时候，需要严密监管房地产市场，避免类似“次贷”风险的产生。
这个小孩活泼又可爱。
像科比・布莱恩特、德怀恩・韦德和勒布朗・詹姆斯这样的超级球星在北京奥运会上的表现如今已经成为了一个强力磁场，把那些在篮球场上有着超高天赋的全美年轻人吸引到了美国男篮中来。
俄罗斯、日本、土耳其、白俄罗斯四队则身处B组。
党的十一届三中全会以后，他衷心拥护和坚决贯彻执行党的路线方针政策，在思想上政治上与党中央保持高度一致。
谈起那次MV的拍摄经历，弦子显得一脸羞涩。
其中，城市SUV途胜、本田新CR-V，以及在上海车展全新上市的华泰圣达菲2.0CRDiVGT，不论是在单品牌销量，还是对兼顾动力、节能环保柴油发动机技术的应用等方面，都带动了国内SUV市场的快速增长。
据悉，从1、2月份开始，高档房源租赁放盘开始增多。
笔者通过查阅大量资料，对那段历史的来龙去脉有了比较清晰的了解。
三周之前，微软CEO史蒂夫?鲍尔默(SteveBallmer)向雅虎董事会发出最后通牒，声称如果无法在4月26日(本周六)之前达成交易，就将以更低的价格发动恶意收购。
黑猩猩在生理上、高级神经活动上、亲缘关系上与人类最为接近，因此，是医学和心理学研究以及人类的宇宙飞行最理想的试验动物。
它触动了人的哪根神经？
同样的还有无锡市之于宜兴市、江阴市。
业内人士表示，这表明融资融券业务推出的制度环境已趋成熟，这个和所有投资者息息相关的新业务已如箭在弦，即将推出。
王克家老师：我有几点建议，第一点是自我定位，搞清楚了，假如说我中考考五门，强项和弱项要搞清楚，强项得更强，弱项赶快补救，强弱要搞清楚，有人说我都不错，拿物理为例，假如光电不错，力和热怎么样呢，电学不错，是不是每一项都不错呢，那可不一定，假如说电工的难题做不下来，那问题就找到了，首先要自我定位，搞清楚我的强项是什么，弱项是什么，弱项当中哪一部分掌握不好，做到心中有数，这样有了明确的问题，那你就好复习了，所以制定计划也好办了，针对我的弱项弱科制定计划。
福成五丰三河福成投资有限公司拟受让河北三河福成养牛集团总公司所持公司7728.7521万股后，将持有公司27.66%股权，成为第一大股东。
特别是冬天，屋里的墙角挂满了冰霜，她仍搓着手孜孜不倦地挥笔。
在冠军杯对阵利物浦和联赛最后一轮大战博尔顿时，非洲水牛都是以首发身份出现在这个位置上。
大郅把自己体检的身体位置、过程都向对方讲了一遍，边说边用手比划着。
本报讯(记者陈俊杰)在庭审中，控辩双方的辩论主要集中在訾北佳的行为究竟构不构成犯罪，其损害行为是直接故意还是间接故意。
学生们可以自测一下，看看自己能回答到什么程度。
"今年俱乐部的目标比较高，所以我们在外援的选择上也格外谨慎。
另外，与会者也呼吁所有大华高原房屋搁置计划的受影响者，积极参与在的本月29日（周日），上午11时，于大华高原工地所举行的和平请愿。
对于这种方式的人事过渡，谢春涛说，这样的情况这次可能多一点，以前也不是没有。
我们知道，最终决定股市方向的是宏观经济和上市公司的盈利能力，降低印花税率只能在短期内激发投资者的投资热情，降低交易成本，提高市场效率。
这类用户只需登录AT&T的某家互联网数据中心即可使用SAP的某些软件工具，省去了复杂的部署过程。
没有人喜欢输球的感觉。
但是金融股对于加息预期的敏感反映以及中国铁建上市后并未受到足够的市场关注导致了上周的大幅下挫。
去年和今年4月份，商报曾两次报道了保罗国际理发店的宰客现象，引来读者对保罗国际的一片骂声，网上的跟帖暴涨。
一路上，尖刀抵在脖子上，杜江丝毫不敢动弹。
想想他要敢偷看我的情书，我一定打他用鸡毛掸，姑且忍一口气，静观其变。
此外，居民也投诉，许多车辆停泊在路旁，阻碍了驾车人士的视线，而且这些停泊的车辆也引起交通阻塞。
对于其他开发商是否会效仿万科，易居房地产研究院研究中心经理汪波表示，上海的开发商更大程度上采取了静观其变的做法，可能等到3月后楼市逐渐步入旺季才会有明确举动。
自3月份以来，险资纷纷现身于估值普遍偏低的金融股如工商银行、招商银行、民生银行和中国人寿等。
所以跟以前很多队碰到巴萨提前缴械时不同，现在大多数的球队都敢和这支梦二队掰一掰手腕，尤其是在自己的主场。
[背刀客]替狎客、荡妇牵合的人。
东风本田在现有产能12万辆的情况下，通过挖掘内部潜力、减少不必要损耗、生产车间适度加班等柔性措施，将日生产能力从500辆提高到620辆，从而成为国内汽车行业中第一家实现产能超百分百利用的企业。
按照今年4月全国社保五项基金审计工作会议的安排，始自今年的全国社保大审计将连续进行三年。
与非RMB玩家相比，部分RMB玩家还是愿意花钱买乐子的，在这种情况下，不同玩家各取所需，达到历练成仙的境界。
闻臣之得幸于王也，必搴裳趋王。
一般人以为，一旦有了赌场，赌博问题将会更加严重，这是可以预见的，澳门的情况正是这样。
我认为新医改在追求人人享有医疗保障的同时，也要关心怎么支持本土企业的发展。
考试期间，无线电管理部门将会对重点防范区域进行严密监听、监测和巡查，对作弊的无线电信号迅速予以监听、识别、测向和准确定位，并及时通知教育、公安部门，采取联合行动对涉案人员及工具依法予以处理。
而假鸡血石的红色一般都呈现在一个表面，缺乏层次感，渐变过程也比较散乱，造假迹象明显。
现在的命中率30%是我职业生涯的新低。
由于镇上市场小，资源有限，我没有这个配件，于是委托朋友四处寻找，三天后终于在县城找到配件并通知她来取。
对于广大民众而言,值得拷问的问题是:此番油电涨价将对经济和生活产生什么影响?
卡塔尔杯赛冠军哈拉法的实力比赛一般，倒是伊拉克的新科冠军阿比尔有可能搅乱局势，冲击棉农的可能性最大。
在空中加紧搜索的同时，地面也在不断加大搜救力量。
左卡尼汀这个药物从动物实验上来看有很好的效果，刚才说安全性比较好，所以对那些没有用力如太的药物，没有经济条件用的患者，可以用左卡尼汀这种药。
例如，通过保持一定空间使其容易凹陷来吸收撞击力的保险杠、发动机罩、翼子板；采取断裂式设计的雨刮器支座；当撞击力增加时，通过发生扭曲来吸收撞击力的发动机罩铰链。
外界将我们与其他公司相比较，尤其是微软，然而我们的行为、守则和行动都与其他公司有很大不同。
在完全轻松的心态下，罗微进入决赛。
2004年09月17日，海南航空股份有限公司在大阪举行“海口＝大阪”国际定期航线首航庆典仪式。
破损的电池极易发生爆炸，即便是不爆炸，也会损坏手机，造成手机内部器件短路。
全队总共有6人得分上双，福斯特抓下了16个篮板。
两人坠入一见钟情的浪漫爱情故事里，这也是俞老师至今惟一一次爱情经验，甚至在以后的日子里决定了俞敏洪和新东方的命运。
也许是冥冥中自有天意，本场比赛的结果也是一个意味深长的1-1。
首次引进中国的限量版dv2807在外观设计上可谓独辟蹊径，这款采用了英特尔?迅驰?双处理器技术的14英寸笔记本电脑，其表面花纹源自一位葡萄牙年轻人Joao的独特设计，诠释时下最具年轻人热衷的涂鸦风。
“现在我认为这个签仍然很有价值，人们知道13号肯定会选到好球员。”
我玩泡泡堂很有瘾，我的他破天荒的做了一回好人，非要我做他师傅，也好，给我个机会好好教训你，我开始给他起了个超级难听的名字“拉泡泡拉”，没想到人家竟然说我是个天才。
所以，国奥板块无疑将成为继朝青、望京、百子湾板块之后09年最热的一个板块。
应该鼓励小型车的发展，在油价上涨和燃油税一旦实施的条件下，小型车能节约更多的费用。
又过了十几分钟，又过来一位女售货员，边走边叫，盒饭哎、每份10元，我们一听就傻了，不是15元吗，就问那个女的，盒饭的菜都是一样的吗，女售货员爱理不理的说：“当然一样喔。”
大难当道，共产党员和人民心心相印；灾害临头，共产党员与群众鱼水情深。
特别是面对2007年高考落榜生及其家长，希望通过宣传、咨询活动，让他们进一步了解和认识，参加高等教育自学考试，是接受国家高等教育的重要途径，同样可以获得国家承认的学历，并享受与普通高校毕业生同等的待遇。
她们是如此感谢上天赠送给双子座的魔力字眼：活泼，风趣，聪明，性格多变。
广大网民在搜狐等国内知名网站高频率、高密度发帖、跟帖、评论,数量多达30余万条,拥护打黑除恶举措,赞扬打黑除恶工作取得的重大成绩,并期望党委、政府再出重拳、狠狠打击,坚决铲除黑恶势力。
随着女性工作压力变大,许多女性选择在30岁后怀孕生子。
而对于五四运动精神的含义，五四运动对于中国的影响，了解得就更少了。
我们需要更多的规则。
此外，CME并没有提出充足的理由解释这一豁免，包括“为何CFETS要成为清算会员，以及为何CFETS及其会员不能在其他已注册的经纪商参与CME的交易”。
而在不久的将来，将以中国移动子公司的身份踏上新征途的铁通又将面临怎样的命运?
能在别处呆下去，也许就不回来了。”
苹果需要的是那些更精致、更低能耗的芯片??显然，重新回归到“摩尔定律”轨道上的英特尔，对这件事有点着迷。
原因非常简单，由于受国内相关外资法规的限制，西方跨国企业在我国并购的主要支付手段是现金，但我们的上市公司普通缺乏现金实力，而证券则可以成为上市公司进行大规模产业并购、与外资在并购市场上同台竞技的有力武器。
1月23日，中国人保财险第一时间紧急启动大灾应急处理预案，印发《关于认真做好大面积冰雪灾害事故保险理赔工作的紧急通知》，成立了受灾各省分公司大灾理赔工作领导小组；所有查勘定损员取消假日，24小时随时待命，确保查勘定损工作顺利开展；1月27日，中国人保财险董事长吴焰致信受灾地区人保分支机构干部员工，要求广大员工以强烈的政治责任感和对人民群众生产生活高度负责的精神，更加主动地投身到救灾理赔工作中去；1月29日印发《关于进一步做好雪灾、冻灾相关工作的紧急通知》；1月30日中国人保财险总裁王毅紧急召开受灾分公司总经理会议，安排部署大灾理赔工作；2月1日，中国人保集团公司副总裁丁运洲、周树瑞，中国人保财险副总裁郭生臣，分别带队赶赴受灾严重的安徽、广西、湖北三地，指导大灾理赔工作，看望慰问基层一线员工。
雍正承上启下，实为盛世之创造者，可惜在以后却被人们误解了。
在全球制造业向中国转移过程中，汽车、工程机械、集装箱、港口机械等行业的获得了高速发展。
因为我知道自己的能耐。
虽然是一款时尚的音乐手机，但是丽音BW2388的通讯与商务功能却非常的强大，该款采用2.4英寸触控屏幕，支持手写操作与键盘文字双输入，既方便快捷手写短信，又兼顾单手发短信和拨号。
基金公司大规模申购旗下基金的状况也说明了这点。
五、当约翰最初提议你与90名男子发生300次性行为时，你最关心的是什么？
一是工业企业绩效水平增速从高位回落。
我知道球迷的心情，但我相信他们虽失望，但仍会支持我们。”
卡尔德隆最为人所不耻的行为是，在球员和教练的背后捅刀子。
而且把很多的材料都申请了专利。
而这一情况，从2006年起，逐渐发生了转变。
李玟(听歌)则与男友Bruce到场，她透露两人还未计划结婚，她说：“我们很稳定，他是我的Mr.
刘翔的成功与他有一位高水平的教练孙海平(孙海平新闻,孙海平说吧)密不可分。
戴明是金宝生意上的朋友，因为我一直协助金宝做生意，所以，我和戴明渐渐熟悉了。
近期有关贝尔斯登旗下基金的问题令人关注，但这其实只是给了投机客一个卖空美元的借口而已。
没有报酬的工作约束也小，学业、工作的变动都会导致成员的退出。
按照银行监管部门的要求，除了银行储蓄以外，其它多数理财产品均要用“预期收益”来表示。
在强硬派业主看来，鲁能巴蜀小学是一个教商联姻的“半公半私”的怪胎，必须彻底清除。
个人贷款余额760.89亿元,比上年增长57.29%,占全部贷款币种13.23%。
郭：确实，从我进国家队当运动员到现在做教练，已经十多年了，以我这么长时间的国家队经历，还是第一次遇到这种队伍大面积发挥失常的情况。
总书记认真地听和记，细致入微的插话询问，这些感人细节，无不诠释了总书记和代表委员们心连着心。
随着对市场争夺的加剧，不少手机厂商对中国、印度、印度尼西亚等新兴市场日益重视起来。
根据经济特点，确定分支行贷后管理侧重点。
要判断净值增长率在多长时间内能到达百分之多少，在多长时间内能够追上两者之间分红后除权折价率的差距。
在WCDMA领域，公司与该技术标准的主要制定者爱立信公司已经有多年的深度合作历史，合作范围覆盖从2G、2.5G到3G的各个领域。
“这是国家对交通运输业的宏观调控，表现为不同运输方式将实现统一规划，交通运输产业也将趋于协调发展，但对市场影响不大。”
本市中考的命题，是以《上海市全日制九年义务教育课程标准(修订本)》等为依据，在考试试卷的命题过程中，已经考虑到现行初中教材的不同版本，试卷中物理和化学学科的部分内容，以及语文学科的文言文部分实行一卷分叉的办法，分叉题的分值、难度相等，考试时由考生自主选择。
受到公布CPI数据以及美股上周五下跌的影响，昨日A股市场一度低开。
1745年9月12日，瑞典商船“哥德堡”号满载来自中国的瓷器、茶叶、丝绸、香料等货物，在驶近自己的家乡哥德堡时，不幸在港口附近触礁沉没了。
而华尔街投行高盛则在上周的一份报告中指出，最近几个月，无论是发展中还是发达国家的农产品价格都急剧攀升，比如，小麦价格在美欧市场已翻番，达到纪录新高。
对非正式在岗人员的着装进行严格限制，从某种程度上来说正是剥夺了他们“非法执法”的可能。
“我们将在原定8月6日(周四)内测截止日期过后，视情况逐日延长内测时间，以便游戏内容的最终修改和审查。”
《快意恩仇online》是一款角色扮演类游戏，在那个混乱动荡的年代，一位绝世高手统一江湖，为恢复江湖平静而与各个势力签下盟约，然而即使是世间高手也敌不过人间岁月沧桑。
阿Sa在这部电影里的打戏不少，她表示自己也一直在学习功夫。
因此，当06年世界杯德国在揭幕战上4比2大胜哥斯达黎加时，有不少媒体都称赞这场比赛堪称世界杯史上最酣畅淋漓的开幕赛之一。
太平洋保险集团董事长高国富、总经理霍联宏，寿险公司董事长金文洪，产险公司总经理吴宗敏以及分支机构的各级领导纷纷深入抗灾第一线，对员工进行探望与慰问。
要不，他怎么可能……
物业税是以抑制需求为主线的调控政策，而房价的上升是在房地产行业垄断竞争的背景下，由高涨的开发成本、长期的供应短缺和强劲的房地产需求共同引起的。
审计组审前准备工作较为充分，用AO审计软件收集了城管办及其下属单位慈溪市环境卫生管理处的财务会计电子数据，进行了预审。
中国强大了，自然记得你们，自然宽容你们，不要让中国，连个“手机”连个“汽车”都搞不出来，那样你们另人民太失望。
不过现在看来，这个理想他也就只能在戏里过过瘾了。
晚上6时，就在两人以为合同再也找不回来时，酒店总台的电话响了起来，称有人给他们送来一行李箱。
但7场比赛一球未进，让雷恩对他失去了信心。
他资助了这里（斯托克）的一个学术团体。
且不说床头那本《颜氏家训》几乎泣血诉说凡世上后娶“伤心断肠者，何可胜数”，并捶胸顿足地告诫大家要“慎之哉！
上了火车后，7点我就被国歌吵醒了。
眼下正值“全国肿瘤防治宣传周”，由广州医学院附属肿瘤医院主持的“广州居民健康状况调查”正式启动，拟对40岁以上曾经患肝炎或有肝病家族史的广州常住居民进行肝脏健康状况问卷调查，拟调查样本1万个，问卷可在网上填写(www.
比赛的结果是当然是荷兰人赢了，不过，是希丁克。
在人心不齐的情况下，南京“抱抱团”还能走多远？
根本没有更衣柜，墙上都是钉子，衣服就挂在钉子上。
当中国平安从149元跌到65元多时，市场其实已经给出了答案。
为了满足妻子日益膨胀的虚荣心，吴振汉偏离了原来的人生轨道，在贪污受贿的无底黑洞里下坠得越来越深。
我们在网络性能分析和服务保障方面，给用户提供一个非常全面的测试的分析的解决方案。
如果李东生早先知道如果暴富，必会受到刘律师们的质疑，早先定的规则是闹着玩的，他们还会大干快上吗？
在此基础上拟一个活动方案，方案内容包括宣传对象、宣传内容、宣传方式，并造一个经费预算。
该级别冠军争夺战是在格鲁吉亚悍将贝迪纳德泽与日本名将?本睦之间展开，后者曾是多哈亚运会该级别金牌得主，实力不俗。
中国农业科学院柑橘研究所的一位专家表示，因为杨梅养分高而且没有果皮保护，成熟过程中流出的带甜味的汁液在自然情况下会吸引果蝇在果实上产卵。
在一个由公民组成的社会，由少数人决定公众命运，而又不向公众公开信息，已经越来越缺乏正当性了。
“有时候难免溜号，这边进行身体训练，但眼睛带着心思已经飞到大部队那边去了。”
记者了解到，工人在20米高的脚手架上工作时，并未采取戴安全带等安全保护措施。
“出名要趁早”，著名作家张爱玲半个世纪前的一句话，在现今的中国，正被越来越多的国人所信奉，演绎。
与美国亨氏公司全面合作，引进优良品种以及全套美国种植和采摘技术。
2007年初，美国搜索巨头谷歌曾对外宣布，已向总部位于深圳的迅雷注资。
花生油正从榨油机中流出，经过乌黑的“过滤布”过滤，最后从类似水龙头的装置里流到铁桶中，榨油机上多处沉积了长久以来的灰尘和秽物，已经看不出金属的本来颜色了。
昨天某门户网站撰文介绍辽宁队对这场主场比赛做了“周密部署”，而且暗示已经找到制伏“娃娃军”的绝招。
目前，公司已启动该项目的前期筹划工作，投资地点初步定于安徽省合肥市，但公司尚未完成该项目涉及的投资合作方的谈判以及项目可行性分析和论证工作，所以无法评估该项目对公司的具体影响。
行定勋：上海国际电影节是一个非常好的电影节，遂让我在此前对它没有什么了解。
由于图拔已经通过传真等方式将训练计划传了过来，所以对球队的备战影响不大。
Google手机产品将不是高端产品，而是一款大众化产品，使没有PC的用户能够使用Google的服务。
再看场上的队员，个个连大气都不敢出。
但是道德信徒就更强一些。
江赛春：一般来说，同一基金公司旗下的基金会有大体相似的投资特点。
舒培哲说，从大一开始，他就把精力用到了编程学习上，这样做，首先是自己的兴趣就是编程，其次是为了在四年大学里钻透一门学科。
“现在的学生仔都这样了吗？
2月1日收市，上证指数已经跌至4320.77点，如果从6124.04点的最高点开始计算，指数的跌幅已经达到30%，市场亟待“补血”。
虽然欧莱雅对于收购价格始终没有宣布，但有知情者对记者表示：“绝对没有超过20个亿。”
而6月、7月发电量持续保持正增长等微观层面的指标显示，未来特别是三季度、四季度经济会有明显复苏，明年或许会更好。
需要特别说明的是，东芝M100的键盘还具有防水功能，十分出色。
"这是债委会统一的决定,投出反对票肯定是因为觉得自己的利益受损了。
如果下半年继续较为频繁地推出提高准备金政策或进行结构性升息的话，净息差将难以继续显著扩大。
说话就说话吧，对于老顾客，我们一般都很热情，这也给人宾至如归的感觉。
对此，记者向宝龙地产有关负责人求证，她表示，按照香港联交所规定，当前属于静默期，因此不便提供相关情况。
收复4700今日股市为何大涨?
这看起来是一个笑话，中国农民生产大蒜的成本确实极具全球竞争力，而穷人的成本优势却被西方大国堂而皇之地“扁平化”为“倾销”，这是哪门子的WTO规则！
关于农产品国内支持，美国在波茨坦会议上提出将国内农业支持削减至170亿美元水平，低于之前坚持的220亿美元。
“请问杜伊先生，这支国奥队已经两次输给日本国奥队了，对于后天与日本队的比赛，你有没有什么特别的想法？”
2007年第一季度，联想笔记本以30多个百分点高居行业第一的时候，戴尔、惠普和索尼还在10个百分点的第二阵营，时尚条纹设计让惠普脱颖而出，一下子从13.4％跃升到19.9％。
写出你最爱的人的名字父母。
很多事其实一开始是好的，只是因为我们要求的太多了，所以，最后我们得到的也越来越少了。
不仅仅是本场比赛，算上联赛中的比赛，切尔西已经多次在前腰这个位置显示出了对兰帕德的依赖性。
我知道你的车很名贵，有好车了不起吗？。。。。”
“太不容易了，9年前我还是辽宁队的队员，如今我是主教练。”
很有意思的是，台北在第一时间回应的人，竟然是总统府发言人而不是马英九。
韦铁把女儿送给战友，18年后女儿回到身边，爱人为救女儿牺牲，女儿最后也牺牲了，这些事情给人撕心裂肺的感觉，导致这个人物内心戏更复杂。
他与持有“用谋略活动来逼迫国家”信念的参谋们造成既成事实,并得到军部少壮派军官的配合,从而发动了对中国东北的侵略行动。
1911年12月7日，在各地起义、独立声浪中风雨飘摇的清廷下旨，允许自由剪辫。
奖学金是我可以缓解经济困难的一种方式，并且只要我付出一定的努力就有十足的把握去拿到奖学金。
2003年8月，红豆集团公司工会将所持股份全部转让给周耀庭、郭小兴等50位自然人，无锡港下资产管理有限公司将所持股份全部转让给周耀庭。
九月又迎来了一个留学高峰期。
沧州化学工业股份有限公司股票于2008年4月28日-30日连续三个交易日收盘价格触及跌幅限制，属于股票交易异常波动。
从狭义上讲，公司治理问题主要探讨董事会的结构和权利，或者股东在董事会决策中的权利与天赋特权等问题。
我开始想方设法看老公的手机，翻他的包，总是忍不住去看，有时候他洗澡，我万分紧张地翻看着他的手机，还得盯着卫生间的门，唯恐被他看到而尴尬。
一边是生死垂危的张无忌，一边是咄咄逼人的父兄；一边是生死相许的挚爱，一边是血浓于水的亲情。
全国最近一期的沙化普查监测结果(1998~2003年)显示，五年间，民勤县荒漠化程度正在向重度和极重度逐步加剧发展。
书信一般先写一个称呼，称呼有两种情况，一种是写给机构，是尊敬的先生或者女士。
赛后舒斯特尔也提到了这个问题，“海因策的下场让我们陷入了不利的局面，打乱了我们后防的节奏，前面5-10分钟我们比较稳定，但海因策受伤后，我们的防守还是乱了。”
北纬38°43′-40°10′、东经120°58′-123°31′。
吉隆坡、曼谷、香港、北京，英超已把最具有潜力的远东市场摸得非常清楚。
吴先生会心地笑笑，“你可知道，你买的是什么？”
通过资产置换退出利润微薄的冰箱压缩机业务后，广州冷机将充分受益于高通胀下的基本消费旺盛。
从政府创新和体制变革高度来推进电子政务，正当其时。
恐怕没人能给出量化的指标。
林峰怕我一个人呆在家里寂寞，买了台电脑申请了宽带，让我上上网。
我是那种内心丰富却不善于表达的女孩儿，我觉得有点尴尬，两个人很快出现了冷场。
孟芊：各个省份的情况有所不同，可以向各位报告的是去年我们在全国31个省份招到29个省的理科状元，我们去年在16个省份招文科生，其中有5个文科状元报了清华大学，总体来说我们生源质量是比较好的，理科分数线多数省份都是全国最高的。
而国内模仿Twitter的社交网站,这一两年来也涌出了一大堆,例如饭否、叽歪、嘀咕、做啥、贫嘴、滔滔等。
“爱情，讲修得同船渡，其实能修得同饮一碗汤，更牢固更长久。
我要以我幼小的爱心之举来唤醒那些对于无偿献血公益事业认识不足的大人们。
您要是自己无法计算，这个指标在晨星排行榜里就可以找到。
自学考试以它独特的魅力，吸引着众多人们的目光。
特技人员先为他扣上钢丝，随后化妆化得血流满面，然后由多名特技人协助爬到天台边。
此时，船体已经严重倾斜，船长和3名船员最终选择弃船。
业主的居住面积扩大了，但楼上邻居却对楼房的安全性忧心忡忡。
《反对党八股》中的犀利语言一直都可以发挥出耀眼光芒，要知道现在学术界论文的有气无力难道还不够严重吗？
而且，随着人民币利率的提高以及美元利率的下调，中美之间的利差逐步减小，甚至趋于消失。
600345长江通信公司本次有限售条件的流通股上市数量为90,064,200股；上市流通日为8月10日。
在效果图中，入户大门是左右对称的一个砖混建筑，时尚感和品质感都比较强，但在楼盘实地，入户大门只是一个简易门岗，由玻璃和钢筋构成，并且不是独立设计，更像是一个购买的成品。
在2003-2004赛季，麦蒂获得了联盟的得分王头衔，但是魔术队仅仅21胜61负，麦蒂被交易到了休斯顿。
全能傻B，唱出来没人听。
梅西说，他去年随巴塞罗那俱乐部访问中国时，中国美丽的风光和热情的球迷给他留下了深刻印象。
分析人士指出，美国的对外军售与其对外政策密不可分。
地方能够制定出来这些实实在在的关爱女性的规定，这件事情创新意义大于分数本身。
7月份以来，深交所已先后向中国证监会上报了多起投资者利用资金优势巨额申报、连续申报、拉抬股价、虚假申报和涉嫌操纵开盘价的案件，共涉及异常交易账户40余个。
促使药店管理改变以往围绕门店内部运营而两耳不闻窗外事的弊端，转移到真正建立强势终端的销售平台。
他们会思量，自己今天的行为会被后代怎样评价，怎样还原与定位。
北大西洋上空繁星闪烁，气温则低达零下一度。
我都会忍受......
石油不仅是当今世界最重要的能源之一，也是一种重要的工业基础原料，因此，油价放开会对国内很多行业产生巨大影响，甚至影响到每一个人。
在老挝工作，难免要吃老挝餐。
一次次的压哨球证明着阿联关键时刻的能力，而80%以上罚球命中率同样证明了易建联稳定的心理素质。
刘白玲深深感激父母的开明，在教育自己子女的过程中，她潜移默化地受着父母的影响。
如果认为该股中期业绩不佳是“预谋”仅仅是猜测，那么这种不连续的低位大手笔买盘反映给我们的信息就不是猜测，它只能是庄家利用利空在吸纳。
可这几天我想了很久，只有真感情和真感情的交换才会是公平的。
在中央部门预算执行审计中，共发现经济犯罪案件线索17起，涉案人员28人，已移送有关部门查处。
王昕：此前我们估计2009年全年同比广告支出增长在5%至8%之间。
七只神奇的葫芦，七个本领超群的兄弟，为救亲人前赴后继，妖精们法力无边，葫芦娃大显奇能，一场场较量扣人心弦，一次次失败牵动人心，七兄弟齐心协力终于消灭了蝎子精和蛇精。
正当我们转头回来时，他又大叫：“A君！”
每年保持对城市基础设施超过200亿元的高强度投入，大规模建设了一大批对广州长远发展具有战略意义的重大基础设施，有效提升了广州区域性中心城市的地位。
就在方格恍惚不定，心惊胆战的时候，就听身后一个黄莺入谷般的声音清脆地说：“我妈去那里干嘛？”
在敌人的疯狂围剿下，他拒绝了“猫”进长白山或退入苏联国境的建议。
为让接下来烫出的卷发蓬松亮丽，就要先将发根处头发以吹风机吹干才行！
同时，公司还在深圳、南京、重庆等城市拥有土地储备，目前都已大幅升值。
第二天我约见了这位“生活顾问”。
手术后6个月，费弗尔的体重降到了约95公斤，当时，她已感到身体不适，但医生给她做的血液检查未能显示出病因。
你不必每次进攻都要等到对手落位后才发动，也不需要刻意去打满24秒。
经大体估算后得知，越境人员为中国人民解放军一个步兵团，并有大炮、迫击炮和两辆坦克提供火力支持。
产品检验的范围重点以肉制品、豆制品等产品为主，产品检验的项目以确保食品质量安全为主。
张芝荪胸有成竹，“只要我们处置得当，不犯错误，估计事态不会继续扩大。
你让我心里有个数我也好回去交差。
而原来，“水”一直是困扰当地居民的大问题，“听水响，看水流，吃水贵如油，家家为水愁”是这里的真实写照。
言承旭：其实这五年陆陆续续都在收歌、录音，总是希望自己可以做的更好，就在选歌方面挺用心的，花费的时间就比较久。
与许多美国军官一样，虽然基廷掌握着这个世界上最强大的武装力量，但却都认为，冲突并非不可避免，战争也不是实现权力的最好办法。
"我和中国球员王治郅一起打过球，并成了好朋友。
我们工作讲工作，朋友归朋友。
我当时愣住了，我一向尊重的老师竟然喜欢上了我，我没有立刻给出答案，因为那时候他是不清醒的。
从持有人信息中可见，5月13日中信证券出现在持有南航认沽证比例超过5%的名单中，而这一名单从2007年10月18日起就一直空白。
□电视剧：内地有没有您比较看好和喜欢的演员？
答案似乎可以回到我对登山的基本观点：“作为一名成年人，要有对自身行为负责任的思想准备和能力。”
第一，大陆是否调整军事部署，要根据自身的安全需求，独立自主地决定，而不能由他人施加压力。
如果历史可以改变，郭晶晶最想改变2000年悉尼奥运会比赛那一幕。
是京正明中心的无形资产和真实能力才干做成功的。
张军勇必须把握住摔法上的优势得分，否则，想赢alidehghan的机会非常低。
随后，我仔细的检查了机器，在确定它不是样机以后，就交钱、拿货、走人了。
商务部副部长高虎城在“2008国际贸易形势分析会”上表示，今年我面对的贸易摩擦形势依然非常严峻，经济运行面临一定风险。
“即便顺利通过了稽查和审批这两道关口，中国平安对再融资计划的具体实施也会顾虑到企业的社会责任问题。”
简答题“简要回答何其芳《画梦录》的主要内容和表现手法”，99年也出过类似的题“简析何其芳《画梦录》的思想情绪和艺术特色。”
过去我国主要是世界的加工厂、世界的组装车间，将来应该是世界的现代化“大工业制造基地”，应该是世界“办公室”和世界的“创造基地”，成为资本密集、技术密集和人才密集的区域。
“可是我可没听说她早恋，我们住一幢楼，我也没瞧见有男孩子接送她。”
说起今后5年的履职打算，张志亚给记者展示了一份他设计的调查问卷“有话讲给自己人”，名字也颇花心思。
中国坚定走和平发展道路，奉行防御性的国防政策。
2004年3月，国土资源部、监察部联合下发71号令，从2004年8月31日起，所有经营性项目用地一律公开竞价出让，叫停了协议出让，土地交易市场化。
他在7年前的欧洲冠军联赛中场均能砍下17.1分7.8个篮板，属于欧洲顶级大前锋。
即使他们的个人数据被完全移除，但是空帐号仍会继续保留，所幸的是用户的个人信息不会有丝毫泄露。
中国制造产业特别是制造业这一块要进入品牌的意识，我认为才刚刚开始。
在餐饮、旅馆等服务行业，记者调查发现，春节加班的员工能足额拿到加班费的人很少。
“她还不时叫我‘妈妈’！”
对此，一位靠近重庆银行决策层的人士认为，重庆银行对上市是有信心的，不管是经营业绩，还是公司治理机构。
欣是个很温柔的女人。
朱悦涛综合部是负责秘书行政、市场开发、法律保护、财务以及后勤服务等工作的综合部门。
警方发言人马特・多林说：“他……
他认为，提高玉米单产是保证我国粮食安全一个基本的出路。
现在一般的电池含有锂，铅等有毒物质。
我们面对的情况如此复杂，以致无人始终都不出错。
2009年全省各级机关公务员考录不实施调剂政策。
对此，国家林业局新闻发言人曹清尧表示“没听说。”
第35分钟，林肯放倒右路突破的鲍姆加特，被黄牌警告。
李山泉：这是美国市场的一种理论，西方尤其是美国相信自己的这套制度，相信市场的魅力。
有了这样异想天开的铺陈，还有多少人关心本应成为故事重心的法庭和辩论呢？
在连战连捷的同时，阿森纳与拜仁也时常能为球迷们送上艺术般的表演，开放进取的踢法使得两队的优异战绩显得更为光辉夺目。
尽管在第五届“上海衍生品市场论坛”上，众多投行表示“商品市场牛市基础依然存在”，但期货市场的走势却令众多行家大跌眼镜。
每个摄影师都有自己的风格，我们作为媒体常常要求一个摄影师具备多种风格，在什么场合都可以拍。
这意味着移动正式无缘苹果。
据记者了解，多数营业部都第一时间紧急启动了应急预案，进行了紧急疏散，少数营业部因为余震原因撤离了工作人员，所以没有接到人员伤亡的报告。
他们不是不知道，也不是没有尝试改变，但就是变不了。
“但训练不能落下，球队31日回广州，下午还要进行半天的训练。
从行业上看，昨日大跌之下仅采掘指数一只报收红盘，食品饮料、餐饮旅游等受益于内需行业跌幅较小；交通运输、信息设备和房地产跌幅相对较大。
一位保荐代表人说，“今年来，证监会抽查了我们公司的保荐项目，主要是看看工作底稿是不是做了尽职调查。
莫拉蒂说：“对我们而言，这是联赛中一场传统的关键比赛，尤其是对于夺冠而言，每场比赛的价值都是3分，我们不会特别偏爱哪一场。”
600074中达股份董事会同意为吉林华微电子股份有限公司在大连进出口银行申请7000万元流动资金贷款提供担保，期限为1年。
映后与观众对话，是柏林电影节青年电影论坛的一大特色。
(1)真理的客观性有两层含义，一是真理的内容是客观的，即真理不以人的意志为转移。
其实，类似的规定在发达国家所谓的成熟市场上早已有之，只是我们这些年来只是效仿那些对大机构有利的国际规范，而对中小股民有利的国际惯例往往以中国特色为由而不急于接轨。
第二，企业的盈利能力。
队友们都会把球喂给汪嵩，就像当年的辽宁队成就射手王孙伟一样，如果机会稍好，让大巴罗德里格斯也不错，因为这家伙同样为成都谢菲联做出了突出贡献，只是争夺金靴，大巴还需打进5球以上，这种难度看上去几乎没有。
那段时间，我们已在谈论婚事了，他却身体不适，由我陪着去了医院。
在办公室聊起这件事，同事大发感慨：早就听说她找的老公挺有钱，人有了钱，怎么就变成这样了？
里昂目前的小组出线形势不佳，因此自法里纳吹响开场哨后，全场便响起了如潮的嘘声，58秒后，转播镜头第一次切给了坐在板凳上的罗纳尔迪尼奥，巴西人因技术原因未能进入首发名单。
我打断了你的话：不要和我说什么比你好的话，我不想听。
乌兹别克斯坦联赛将于6月27日才结束。
昨日天气晴朗，站在海拔1500米左右的山顶，可以将湔江河以及因为山体滑坡挤压所形成的堰塞湖全貌，尽收眼底。
雅尔塔位于克里米亚半岛南岸，三面环海，自古以来就是历代国家元首和文人雅客的疗养胜地。
本周你队对手，已无降级之虞，多此3分不多，少此3分不少，何不贡献出来，化险为夷。
新日电动车股份有限公司总经理赵学中如是说。
赛后，福拉多也明确指出了这一点。
朋友，当你看到这里的时候，你是否想起了心里的那个人，是否告诉了对方此刻你正在挂念着……
代价就是在CPI回归正常水平之后，经济增长却委靡了好几年。
一旦成功，等于北约向俄罗斯的西部缓冲地带打入了锲子，使这个二战时期抵御德国进攻的战略西线袒露在北约眼前，这将给俄罗斯本土安全带来直接威胁。
国安利用这个机会发动快速反击，堤亚戈带球杀入禁区，倒地射门，皮球打横梁下沿弹入网窝。
国务院发展研究中心金融研究所所长夏斌在接受《华夏时报》的一次采访时表示：中国懂金融的市长不超过10位。
再一次侦察得到情报，有个铁杆汉奸霸占别人老婆。
这种孩提时代经常玩到的“红灯……
尽管如今大多自主品牌已经意识到这一点，自主品牌企业也纷纷宣布生产全系列车型。
在不久前七夕佳节之际，《剑侠贰外传》官方论坛一个帖子引起了玩家们的关注。
因此，下赛季巴洛特利和阿夸弗雷斯卡很可能将在国际米兰成为队友，这一次两大新星的直接对话自然引起媒体的极大兴趣。
韩国的首尔为了实现“没有行政宣传广告牌的清洁的首尔”的目标，近年来共提出7个具体方案。
5000万件年金(养老金)一事来得特别突然。
比如德国技术合作公司GTZ就宣布说，在过去一段时间里，它就从外交部接受了更多的非洲项目。
我再次感到了在灾区采访的"残酷"，甚至讨厌自己去提问题。
文人很臭,一开口就知道啦。
这些善款又是如何管理和运作的呢？
一群家长和学区打官司获胜诉，法官判决“含智力的设计”乃宗教立场，学区所为属违宪。
结论是，地价在涨，税费在涨，如此下去，房价如何会降？
除了固定网点之外,利用已开通基金定投业务的银行的网络银行和电话银行同样可以办理此项业务。
然而，阳光控股和昌金投资的联合重组并没有让金基不动产起死回生。
孤竹子发表在荷韵轻香|散文华声论坛http://bbs.
您就没有考虑到自己的今后生存问题吗？
宏源证券则表示，2007年度业绩有较大增长，但是受市场影响较大，因此无法对公司年度业绩进行准确估计。
中国队与美国队之间有一定差距，所以我们必须把重点兵力放在防守上。
为了新的战斗，勇士们奋斗吧！
挂着“平价药店”牌子的好一生大药房似乎离平价概念越来越远。
所以，王凤雨经常鼓励学生在讨论班上挑错，大胆提出新想法，敢于挑战学术权威，“如果我哪里说错了，你们一定要随时打断我，不要担心我丢面子或下不了台”。
在找重组方时，同样的方法被引入：由各家证券公司各推荐一家重组企业。
江西省美术家协会会员刘兆东老师在前两场活动仅仅是指导孩子们绘画，7月31日的墙体创作中，他也露了一手。
无奈这三名球星都在2005年不约而同地选择提前与自己的球队续约，使湖人空等一场，最终引发与科比的冲突。
中国男篮丢掉了比赛，郭士强则丢掉了保住饭碗的最后机会。
以央企为投资对象，好处多多。
此案被媒体称为“户口迁移第一案”。
排位赛之前车的助力就有问题，所以在昨天的比赛中，方向盘的助力就没有了。
可是，后来老师不让往学校带球了，一旦被发现就会将球没收。
成功也许没有既定的方程式，失败的因子却显而易见，建立减低失败的架构，是步向成功的快捷方式。
今年3月，赵玉芬院士等105位全国政协委员联名的“迁建议案”，揭开厦门PX(一种化工产品，别名对二甲苯)项目的盖子，使其成为国内瞩目的焦点。
在家电企业的各种指责中，最具“杀伤力”的是这些标准缺乏权威性，难以服众。
这是在被埋时一个同学告诉刘怡雪的。
谁让GR-D定位的是高端摄影发烧友呢！
不过一切还太早，我相信不用我多说，队员和教练依然会兢兢业业地对待下面的比赛。”
由于历史的原因，我国在发展资本市场的进程中首先选择并大力发展的是股票市场。
第一次注意到张澜澜是《贞观长歌》的安康公主，很美，很公主；第一次注意到王宝强是《天下无贼》的傻根，很朴实，很傻。
牛剑锋的日程被排得满满当当，她不仅要打河北金能的主场，还要在比赛的前一天参加一个乒超公益活动。
在IT科技不断发展的过程中，大量的新生词汇出现在人们的生活中，这其中有音译外来词汇，比如“英特尔”、“戴尔”，也有从技术产品衍生出来的新生词汇，比如“处理器”、“超频”。
7月中旬，陈某紧急通知李先生说，魏某的“姑父”正在北京开会。
“5月20日，国务院五部门下发了通知之后，整个救灾款物的管理可以说出现了一个分水岭。”
13日上午，当记者再度进入庆功厅时，大厅正中的桌子上已经摆好了《海峡两岸包机会谈纪要》与《海峡两岸关于大陆居民赴台湾旅游协议》的文本。
自主品牌在2007年所遭遇的问题,正是处于这一时期的表现。
为此，记者前几天进行了调查。
在三星M618跑跑卡丁车大赛中，拥有三星M618Pro意味着“特权”。
过度的折腾会加速女人衰老。
在一个“以商为贱”的传统和历史文化背景下，当代中国的商人们，总感觉自己的骨子里缺少些什么，所以在赚到钱后，拼着命地往“文化”上靠拢。
今天有几只个股有比较大的利空。
昨日下午，一位被公布个人信息的当事人约见本报记者后表示，在网上看过这一贴子的同学朋友都开始用异样的眼光来看她了，她的名誉已经因为网上的这个贴子受到了严重的损伤，她已经与多名同自己一样的受害人进行了联系，不日将就此事采取法律手段追究发贴者侵权行为。
我生气地扒拉些菜入碗，起身坐到了床上去吃。
最高人民法院副院长曹建明对会议作总结讲话。
大军走的时候，中介公司告诉至少要带3000美金，可是他只带了2000美金。
《剑网2》免费区公测了，大伙都来了，都觉得游戏很不错，新功能很好。
达赖的目标是奴隶主义还是资本主义？
这位五十出头来石狮创业、如今已年近七旬的台湾老人，仍在石狮继续打拼，他说是为了给两个儿子在大陆谋一份事业。
记者：你有没有发现，你的很多队友的投篮都很糟糕，你不认为这场比赛属于你和科比的胜利？
当时，一篇由记者马世新写的《段永基梦断中关村》一文，更是直接质疑段永基借中关村科技为自己疯狂敛财。
小克的状态犹如过山车一般，次盘比利时姑娘突然迷失方向；反倒是大威的状态急速回升。
因此从上世纪90年代以来，中国军队重新确定了自己的战略目标，并在总体国家经济力量上升的过程中获得了逐步增加的军事建设转型必需的物质和技术力量支持，但在这个过程中，中国人民解放军的政治方向和基本精神均无重大改变，而这一点曾引起中国社会内部不同的声音。
这种情况并不在少数，可这样的房子还是有人挤破头去买，那些“慷慨解囊”者，不是“傻瓜”又是什么呢？
代表作品：《流星花园》、《公主小妹》、《爱情魔发师》、《来我家吧》等。
据王丹介绍，品质优良的纯正精油，因其耗费的原材料较多，价格十分昂贵。
截至目前，战略合作以及引资问题仍无确切消息。
37岁的她本周做客美国某电视节目时坦言，希望在拥有一个稳固的家庭后再生儿育女。
物是人非,“新三样”曾经是中国进入21世纪后最为火爆的3款车型,然而三者辉煌的历史已经成为过去。
记者：巴萨现在进球很少，随着你们更加注重防守当然你们的进攻效率也会降低。
德国目前在阿驻军人数约为3150人，由北约统辖。
我们现在很多拿到绿卡的人回国找工作，北京户口怎么办？
我把门打开，还没问来人是谁，就被一个陌生女人打了一巴掌。
邓永发坦言，他舍不得多花一分钱。
积66分排第四名，领先同城死敌埃弗顿5分，几乎锁定下季最后一张欧冠门票。
历经长期实践，荒漠化已越来越清楚地暴露在人们面前。
阿联从进入广东宏远时，就注定了他在俱乐部的不可替代性，13岁进入广东队，4年后确立主力位置。
郑智被停赛的消息其实在亚足联官网已有报道，而且亚足联的工作人员以新闻公报的方式通过e-mail传到了各国和地区记者的私人邮箱中，但最终率先又是被我发现的，并成为国内“独家新闻”。
纳伊米表示，沙特正在对30～60个石油进口国的请求作出回应。
这一计划引起了代表、委员们的热切关注和热烈讨论。
一个自认为“过分”的人会感到自己占据了过多的空间，随之也觉得自己的身体过重，别扭的印象使我们看到镜子中的自己总是又胖又丑。
此前不久，奔驰在全球范围内召回了130万辆汽车。
地研所迁到桂林后，李四光与同仁们商量，决定今后应以湖北西部、湖南西部和广西为勘探范围，这一带矿产丰富，而详情尚未查清。
光华鼎力在北京已具有品牌影响力，在天津培训界举足轻重，在河北无出其右者。
在周二国际米兰和罗马提前一轮出线后，拉齐奥也做起同样的美梦：主场打败奥林匹亚科斯，同时皇马客场不败，这样拉齐奥也可步意大利其它球队的后尘。
其中公交普通月通票为88元(限乘90次)，地铁普通月通票有210元不限次及105元、140元、175元限次共四种。
当然，其他很多软件也都有类似的设置，大家可以自行摸索。
住8楼的龚先生称，他已考虑3个月后搬家。
不过，当NewLine公司未能和导演尼克-卡萨维茨合作推出钢铁侠的电影后，钢铁侠的版权被Marvel公司收回。
我家五口人就两斤半油，这两斤半油用一个月确实有点问题。
案发现场斜对面停车场的当更老伯说，一名畔山业主在早上6时许看见三名“混混”守在小区南门附近，“害怕得没敢回家”。
《当代金融家》：自2001年10月正式推出个人网银至今年7月1日新版网上支付平台上线，贵行发展网上银行的宗旨是什么？
“EeePC第一代成功的关键是我们选对了非常合适的尺寸――7英寸。
“国际经验表明，股票价格一旦出现大幅波动，势必对经济运行和居民财产产生不利影响。
但是，由于竞争日益激烈，导游人数又比1998年时候翻了一番，导游“这碗饭”越来越难抢到手了。
除了中美之间多有波折，中日之间存在诸多问题之外，似乎能够判定中国外交的环境基本是良性的。
加大科学探究方法的学习和实验技能的提高。
目前，奇瑞各款车的价格基本保持稳定，海外项目进展顺利，并为奇瑞带来了可观的利润。”
在2006年底，由中国平安牵头，集合中国人寿、中国人保与泰康人寿三家保险，出资120亿元参与投资了山西高速项目。
这部2003年的日本集资电影，找来两岸三地的清新面孔，也打开了徐静蕾在日本的知名度。
该球员按规定时间去特里房间做按摩，在门前她听到里面有人说话，但敲门却始终不开。
据记者统计，目前东方证券、光大证券等已基本完成QDII产品的设计。
纵观全文，很显然作者要介绍说明的就是中国瓷器所具有的独特价值，而这一价值正是其外在的形体特征与其集高超技艺、精美图案设计与深厚文化积淀于一体的艺术美感结合的结晶。
购买一副能够过滤所有UV射线和可视蓝光的优质太阳眼镜是非常值得的。
这样，她们才会快快成才，继续保持女单的领先优势，在北京奥运会上力保女单金牌不失。
所以我们能做的就是要赢得比赛的胜利。
半个小时过去了，密电破译依然毫无头绪。
但揭阳市政府本身对这一调查结论似乎并不完全认同，本报记者获得的一份揭阳市政府4月9日向广东省卫生厅派驻的调查组提交的通报中认为：“尚未发现事件与‘黑恶’势力有关，存在涉嫌‘血头’非法组织献血者献血行为，但未发现存在‘血霸’圈养‘血奴’供血现象。”
我冷冷地看着眼前这个男人说道，心里充满了无比的厌恶。
说是别人任职时间不到，任职时间不到，又非要选出来，可以先主持啊，也可以破格啊，也可以从外面调优秀的啊，难道只要是主持工作，会用公款吃喝送礼拉关系就必须要提拔吗？
吕玉来更是积极参加与奔走在各个慈善酒会和活动中，向世界呼吁对中国地震灾难中受灾的人民和地区给予关爱和援助。
12岁的儿子上网成瘾，父亲实在拿他没法，将其打得浑身是伤，还为其戴上了脚镣。
而产品品种也由1952年的32类378种增加到98类710种，为国家建设提供了大量急需的钢材品种。
目前，几个高档车品牌中，日系三大品牌讴歌、雷克萨斯、英菲尼迪在中国暂时没有40万元以下的车型，奔驰A级车虽然没有引进，但从奔驰产品系列在国际市场的定价判断，即使未来奔驰A级车引进中国市场，其价格也将高于宝马、奥迪等品牌的A级车，其定价很可能会在30～35万的价格区间内。
问：问一个私人问题，公会里面MM多吗？
Ray用地道的英语跟我讲述他的童年，他的外婆，他的学习和他的生活，还写给我曼德拉给绯闻中的克林顿的一段非常深刻的话。
最好是捉奸在床的那种！
国际米兰(4-3-1-2)：1-托尔多(46'12-塞萨尔)/2-M.
手术62天后，右腿被拉长约5厘米。
解放后的一批相声演员，对于这门艺术作了很好的继承和发扬。
第二个标准，就是它的国债余额占GDP的比重不能超过60%。
周一，当建筑工人们正准备拆除脚手架时，长328米的大桥突然坍塌。
让开拓者的状元秀奥登新秀赛季完全报废的就是膝伤；湖人的年轻中锋拜纳姆8周无法上场的也是膝伤；而就在中国球员姚明回国治伤之时，密尔沃基又来了一个不幸的消息，中国球员易建联因为左膝受伤，新秀赛剩下的比赛全部报销。
于是许多人就想到了为孩子配个手机，有时间了就打个电话问问，“喂，你在哪儿？”
现在，整个西班牙都对这套阵容赞叹不已，一旦更改，而西班牙又恰好输球，那么主教练的能力将直接受到整个国家的怀疑。
为了“封住”朱桂珍的嘴，于海泉许诺获得利息与她“平分”。
因为谷歌是MySpace和美国在线的主要广告供应商，同时拥有美国在线5%的股份。
虽然谢的处境相当可怜，免不了同情他。
6月3日，广东省民政厅副厅长骆招群在接受本报记者专访时坦言。
某个基金在大型国有商业银行渠道，一天就卖了9万元。
1987年3月和10月，中国银行分别加入世界两大信用卡组织-万事达国际组织和维萨国际组织，并于1987年11月发行人民币长城万事达卡，1989年8月发行长城维萨卡。
各位网友，如果大家认为我说的有道理，请广为转贴，谢谢！！！
认为这样可以防止发生“罗圈腿”。
中泰化学（002092）业绩快报显示，公司2007年净利润为227,560,445.61元，增长78.22%，每股收益为0.96元，增长77.78%，净资产收益率为9.63%。
白沙翠竹江村路，相送柴门月色新。”
面对这一质疑，恒源祥则回应称：“那些认为这则广告有损企业美誉度的说法，仅仅是理论。”
她说话的语速很快，但语气却显得无精打采，哀怨抑郁。
SummerParty等你来参与。
复习参考书推荐国内操作系统最经典的教材，西电汤子瀛版的《操作系统》。
另一方面，国家发改委要求，有关石油、电力、煤炭企业要严格执行国家价格政策，加强生产和调运，确保市场供应，并加强成品油、煤炭、电力价格执行情况和市场价格的监督检查，防止搭车涨价；严厉打击不执行国家价格政策，以及造谣惑众、囤积居奇等扰乱市场价格秩序的行为，维护市场稳定。
由于正值晚高峰时间，沿线的各单位和学校陆续下班、放学，记者所乘公交车上很快就挤了近40名乘客。
晨风”2.0自动挡选用三菱4G63S4M2.0L发动机，整体动力总成采用三菱自动变速控制系统，性能更加成熟；先进的单向离合器和阻尼式离合器增加了变速器的耐久性和舒适性，使换挡平顺性更趋完美。
开局孟泰龄在二间高夹定式中似乎吃了一点亏，随后谢赫挂角的时候他又大飞，有些过于靠近黑棋了。
小类：是一个命题作文。
而成都谢联打进8球，目前暂时居第二名。
在中关村“跳动中国芯”的展牌下，北大众志、神州龙芯、方舟展示了中国有完全自主知识产权的CPU芯片。
中场休息时，申花队中传出消息，上半时临近结束时被对方队员无意之中打中后脑勺的孙吉被初步诊断为脑震荡。
活塞向上止点运动,遇到这堵蒸汽墙,也只能夺路而逃把缸体顶个窟窿出来透透气咯。
这2个学分将被记录在学生的个人档案里，作为今后毕业的成绩。
而EBD系统在弯道之中进行刹车的操作亦具有维持车辆稳定的功能，增加弯道行驶的安全。
那个时代的娱乐业不发达，居委的一台黑白电视机是大家最好的娱乐工具。
今年Ⅱ卷每道小题分值比以往低，题数增多了。
中国中铁的另一战略部署是在矿产资源领域的大举进军。
很多专家估测，由于玉米乙醇的生产将占用更多耕地，并与粮食需求相竞争，其发展势必受到限制。
因为大量的中小企业都是在乡镇企业的基础上改制过来的。
在抢购热潮中，也不乏惊天之举。
还有就是建筑文化在产品当中的体现，也是随着经济的发展大家对文化的认知提到了一定的高度，原来觉得房子质量还不错，就可以了，对于风格的关心不是那么强烈，开发商也是一样，房子卖了钱挣了得了，现在不一样，要有一个好的产品，要有文化，要有品位，让客户包括产品在社会上得到认可。
“你们才是幸运儿！”
这些零钞共计50余万张，合计人民币10.5万元，重达300余公斤。
二是第十届全国人大代表王全杰做过一项调查，97%的官员对“官员财产申报”持反对意见。
不太了解，关注不多。
比赛开始后，德国队利用主场优势率先发难。
近日，深圳退房风波接二连三，缘由是开发商的降价行动让一批前期买房的准业主“抓狂”。
"台海之战，小心我军成狮子，台军必然是兔子。
我便于2005年7月26日向桂阳县法院起诉，要求乡政府还我女儿。
可没想到，一年之后，国民党军队又打进来。
理论的建立需要深入生活，因为我们生活在具体之中。
哪怕你眼里只有怪和队友。
她以为可能外面没人听到救命声。
功效：温补肾阳，强腰壮骨。
第七局，卡特又是凭借经准的远台进攻在奥沙利文开球后取得一分，连续拿下21分后，奥沙利文开始反击，27-21，奥沙利文进攻蓝色球失误，但是小分领先6分。
但他还是决定把握住这个难得商业良机。
一位任职于地方财政局的公务员向记者戏谑：“今年政府和财政部门内部全民皆兵，大家的首要任务就是找钱和省钱。
社科院经过调研认为，这与整个经济进入快速增长期，以及市场严重供不应求等因素有关。
一进房门，就可看到预祝姚明9月12日生日快乐的卡片，房内还有PS3、PSP等全套电动游戏机以及有姚明灌篮镜头的NBA游戏软件，专供电玩高手姚明闲暇时消磨时间。
妈妈常常叹气：这一朵温室小花，将来还能够移栽到野地里去吗？
世界上最远的距离是什么？
不过，也有投资者担心，因为元旦有４天的休息，担心节后行情出现波动。
但我忍着没说出口，因为怕换来他更自以为是的回答。
该舞蹈不仅汲取了《飞天》的艺术精华，在动势表现上也独具创新，从两位演员相扶相携的姿态里，我们彷佛看到携手前行的宋家姐弟，应对战火纷飞和家园失落。
刘青建：目前申请加入APEC的有印度、巴基斯坦、哥伦比亚等8个国家。
昨天，本市婚登的新人数量再创单日新高，是平日登记量的二三十倍，甚至比2008年8月8日奥运会开幕式当天15646对婚登新人还多出3333对。
他的目光很犀利的在我的身上滑过。
但由于所提条件欠缺现实考量，往往殃及池鱼。
虽然刚开始移动通信并不被人看好，但随着经济发展，客户对移动电话的需求逐渐火爆，到后来，号码和手机资源的供应远不能满足客户需求，甚至有些要走“后门”才能拿到。
但真正踏上他最熟悉的东莞这块土地，踏进他掀开职业生涯序幕的这片球场，易建联的手心里就像攥着汗，心里多少有点紧张。
四、2007年虹口供应量有限。
当然，这事我也有错，我不该在网上找人聊天搞暧昧。
在很多家长眼里，网瘾之害如洪水猛兽。
ThinkPadR617755-17C笔记本采用14.1英寸宽屏机身设计，机身尺寸为333*238*30-34mm，机身重量约为2.45Kg。
温达志：2000年，我开始从事生态系统酸沉降、酸雨、土壤酸化领域的研究。
用市场理念解释就是，参与者很少，又没有替代者。
该楼盘的住宅已经销罄，但尚有54套商铺和车库没有售出，而这批在售楼盘目前已经被标上了“暂停销售”的记号。
因此，《风火之旅》对待外挂将决不手下留情，将全面推出各种举措革外挂者的命！
可惜没有哪个美女主动跳出来，写一本《我把温柔献给你》的书来做回应。
由于其在二级市场的操作以中长线为主，单品种投入规模往往过亿元，并且具有明确的估值判断，买卖均相当坚决，往往最后能够在市场追捧中全身而退，是值得中长期投资者效仿的对象。
随着比赛的深入，徐晨/赵婷婷也逐渐适应了场上气氛，他们很快将比分扳成5平。
茶的最高境界是自然，自然的最大特点是变化。
其实，做父母的应把维护孩子的心理健康放在第一位，切莫舍本逐末，眼睛只盯着分数，不断为孩子寻找攀比对象，伤害孩子的自尊心。
网友：福建的自考生在社会上有一部分的企业对他们不是很认可，请问省考办有没有具体的举措，比如加大宣传力度，宣传自考或者是举办自考毕业生专场招聘会。
因此，业内人士认为，短期银行股虽然存在着一定的估值束缚，但一旦未来银行股的业绩增长出乎市场预期，那么，也会产生较大的上升行情，这其实也是近期银行股虽然估值压力较大，但仍不时在盘面中出现井喷行情的原因。
眼看第二局就要迅速葬送，郭振东/谢中博打出一波小高潮，他们连追7分将比分追成18-18。
北京大学应用文理学院大三女生王昭君，今年已经过了22岁，由于担心自己的年龄偏大，特意找到了征兵工作人员咨询，得知大学生入伍年龄可以适度放宽，自己符合条件后，长长地松了一口气。
适合人群：低风险投资者，如退休人员。
在采访过程中，不少市民向记者反映现在的牛奶价格都偏贵，但记者发现大家购买热情却未见减退，不时有市民拿几盒放进自己的购物篮里，有些市民则整箱购买。
党和人民的主要任务是集中力量发展社会生产力，实现国家工业化，逐步满足人民日益增长的物质和文化需要。”
由于资本市场像是中枢神经几乎与各行业直接相连，参与者比较广泛，因而又具有公众性文化特点。
观众欣赏的角度也不一样。
这张要着重提一下，这个女孩儿是北川中学高三一班的班长，叫李婷，整个高三浓缩为十个班，一会儿会介绍这些可爱的孩子，这个孩子成了我们节目组一个特殊的人物，就是导演，她整个在帮我们组织当地所有的活动，非常可爱的一群孩子。
内心足够强大，便足以令淡淡的诱惑化为虚无，如果不够强大，就请装傻，假若仍然无法抗拒，那就少见面吧，伤口还要有时间让它结痂，更何况人心呢？
采用现场报名方式的，报考者按照公告公布的招考条件、要求，2007年应届毕业生持内地居民身份证、学生证、普通高校毕业生就业推荐表，其他人员持内地居民身份证、户口本、学历证书、学位证书和其他有关证明材料(所有证件均要求原件及复印件)，以及本人近期正面免冠同版小一寸照片2张，填写报名登记表，在公告规定的时间内按要求进行报名。
她在哺乳期间因与丈夫经常吵架，担心乳汁里有不良情绪造成的“毒素”，于是在3个月后就给孩子断了奶。
即使这个矿的建成，中国还要大量从国外进口钾肥。
资料显示，目前中国有13家左右的企业通过ICANN国际域名服务商的授权，其中有中国万网、三五互联、北京新网互联、商务中国、中国频道、时代互联及厦门中资源等。
9月末，在临近共和国华诞之际，太平洋保险（以下简称太保集团）集团上市似乎好事在来。
最后，吕良伟自信地强调，《尘埃落定》绝对是部特别棒的电影，谁演谁就一定会红。
1961年起，韩国政府颁布了一系列五年发展规划，制定了经济和货币政策，有效降低行业领军企业进入资本密集型产业的商业风险。
四、抓紧缓解流动性过剩矛盾。
长沙市5区昨日同时展开行动，共对22家职介机构进行了检查，取缔黑职介3家，3家存在问题的职介机构被责令整改。
队员在等待中跨过了2007年。
将于本月晚些时候接任英国首相的现任财政大臣戈登・布朗１１日突访伊拉克，首次承认英国政府在处理有关伊拉克的情报上“有错”，并承诺会“接受教训”。
“现在的投资客已经理性了很多，除非万不得已，一般都不会轻易抛售手中物业。”
（不知是不是应了这句话，后来这笔投资没有获利）交涉最后的结果是大家吃了一顿饭，吃饭的过程中偶还划破了手指，虽然是小口，但似乎种种都预示了后来的不顺利。
第三，股票混合类产品投资价值高于其他类产品，其他类产品的收益比较低，尤其是人民币利率产品、外币利率和汇率产品收益比较低，所谓的低收益，零收益甚至负收益的产品主要集中在后几类产品中。
但是之前已经承诺“MY_ID_”这位网友写关于小姐与性病。
在拜访这位Craigslist首席执行官之前，我发现了这些。
此次专利周活动由全国20多个省区结合本地情况同时在各地分别开展，如北京推出由科研院所进行项目推介并直接产业转化的“一所(校)一项目”，上海推出专利技术产业化的难点与对策高层研讨会，天津举行新农村专利技术展示推介会等等。
但我依然在佛前，虔诚的祈祷。
“从基本面看，现在价格是非常便宜了，PE不到15倍。”
但是中午吃饭的时间刚到，雨又如期而至“这令人讨厌的天气”，俱乐部保安嘴巴里咕噜着对这种天气的不满。
比如说福星集团，它逐渐发展成为一个拥有中国品牌，并且是优秀的上市公司，年销售收入共50个亿，纳税超过3个亿的企业。
尽管大盘蓝筹股表现一般，但其他个股依然活跃，板块热点也较为鲜明。
格鲁吉亚东部的卡赫第更是世界“葡萄酒的摇篮”之称。
这部分人群大多是整天为事业拼命，在积累了一定的物质基础后，开始向往更舒适优质的生活方式。
不过，白宫发言人当天否认了这一说法，称美国对朝鲜的政策“没有改变”。
不过来钱相对轻松也快得多。
这位奥主力后腰首先用两次漂亮的抢断让人眼前一亮，第57分钟，他在第一次断球后将球传给张帅，后者传中后刘健头球稍稍顶高。
同时让人感觉到它的激情和个性。
同时，我也欣喜地看到，在AC米兰，罗纳尔多正找回往日的状态。
可就是这一念之差，事情就朝着相反方向发展。
知识的初步积累和相互联系就形成体系，这就是(自然)科学。
走访超市就会看到，510ml昆仑山矿泉水定价为5元，5100矿泉水500ml小包装价格为每瓶8.9元，比法国矿泉水“依云”售价还高。
“到一个好学校里，这里那里的第一还不多的是。”
从过去小网通和北方电信合并可以看出来，耗费太多精力就会影响业务的发展和企业的效益。
只是这一次，当郎平再次以中国女排精神“符号”的姿态出现在国人面前时，在她“符号”的前面要加上“商业”二字。
此外,填提前批应十分注意专业。
OPPOV5音乐界面可以显示歌曲的速率，APE音频格式一般为采样率是44.1KHz，44.1KHz也是CD音质界限，44.1KHz采样率的声音就是要花费44000个数据来描述1秒钟的声音波形，采样率越高就意味着声音的质量越好。
这一变化折射出我国经济社会发展阶段的变迁。
投资者正密切关注Burberry的开支状况。
周二，胡锦涛在佩斯签署了一项为期20年的中澳能源合作协议，未来中国将向澳大利亚购买价值数十亿美元的天然气。
上半场本泽马过于拘泥于冲锋第一线上，这样身强力壮的维迪奇防守起来比较轻松，因此本泽马除了上述两次闪光外，并没有太好的机会。
一些问题其实从各个角度缩小了写作范围，选材范围更明确集中，极利于我们的写作从小处着眼，快速拟出题目，从而顺利展开思路。
这几年，他想将这份保险退掉，也被乡里以种种借口拒绝。
前任法国总统希拉克说得好：“正是因为这个世界依然徘徊于稳定和混乱之间，正因为我们依然记得孔夫子的哲言‘二人同心，其利断金’，所以法国和中国在近几年间不懈努力，构建一个全面的政治组织架构，以规避危险，并在强有力的、合法的、为众人接受的国际组织框架下共同承担责任；在和谐、正义、团结的前提之下，使全球化得到良好控制并造福于人类。”
30至40岁之间的投资者，有一定的财富积累，经历过熊市，投资履历较为丰富。
实际上，当福拉多在考虑球员的去留时，他的帅位也不牢固。
不过上海市第二人民法院在2007年的1月17日曾下达过一则民事判决，内容关于上海佩吉电子商务有限公司与一家广告代理公司的“PPG广告”款纠纷，涉及金额近百万元。
认识沈希的时候，我刚和原来的女朋友分手，谈不上有多难过，但多多少少让人感到有些失落。
那么今年出国留学，最具投资潜力的专业方向有哪些？
记者再看看周围的人，他们买的东西几乎都直接拿在手中，有的人还用旧塑料袋来装物品。
这个民间组织，在全国都还没有。
考试中心在组织高考试卷出题过程中演绎使用原告作品的行为，无论从考试中心高考出题的行为性质来讲，还是从高考出题使用作品的目的以及范围考虑，都应属于为执行公务在合理范围内使用已发表作品的范畴，应适用我国著作权法第二十二条第（七）项有关的规定，可以不经许可，不支付报酬。
现在，我们能够明白，成耀东为什么会在赢球后突然主动辞职？
机械的运动美是人体运动美的强化与升华，它们赋予我们感受超越人体运动极限的机会与快感。
此次淘宝帮助客户品牌推广，市场研究，消费者研究，社区活动等，淘宝开始了盈利的探索。
据了解，在手机的11位号码中，除了开头3位是130、139等固定号码，中间4位是地区分配码不能改变外，最后4位则是任意组合，这4位组合号就成了不少商家的赚钱良方。
钱我们可以不要了，手机也送你了，就是那个戒指，那是胡克一个赛季辛辛苦苦换来的，是我们八一集体荣誉的象征。
因此我们有理由相信，垂直搜索将贯穿2007年互联网业。
此外，23家机构还包括华能集团、宝钢集团、东风汽车和首都机场等“兼职”炒股的企业。
此次MG名爵的参展车型包括MG7系的三款车型、MG5及闻名世界的经典跑车MGTF，同时现场还展出了英国汽车史上两款著名老爷车MGSA和MGA，这也是MG品牌落户中国后，首次作为中国人主导的国际品牌在国际车展上集体亮相。
谁让嫩的飞机场哈不如个鸡蛋黄大嗫？
日本棋手的成绩也相当不错。
单手持枪射击的男人。
安东尼说：很抱歉除了工作人员外，没有请柬的人不能进去。
在我看来，阳朔就是西街，一天中我们一家起码有半天时间留在这里。
下面，就让我们来分门别类的看看这些乔丹接班人，究竟在他们身上，我们能够感受到乔丹的几分精髓？
值得关注的是，被基金重仓持有的宏达股份、驰宏锌锗由于长时间停牌双双巨量跌停，并直接诱发了高价股筹码的松动。
首先是黑龙江省体工二队的短道速滑选手王爽。
而且，案件频发的诱因，正是金融机构疏于防范。
资料显示，去年四季度，债券型基金成为市场的大赢家，总管理份额从91亿份上升到141亿份，增长幅度达到56.61%，其中泰信债券和诺安债券同期管理规模均增长5倍以上。
最糟糕的状况似乎还没到来，目前的罢工大有同骚乱合流之势。
最后一点火箭队必须考虑的是他们这些球员的天赋问题。
不过，这个看上去有着既往不咎意味，且带给既有视频网站们、风投商们一丝生机的新消息，并未得到相关部门的证实，而视频网站们对此也仍表现平静。
在山里一个星期手机没有信号。
实施退耕还林还草、荒漠化治理和城乡绿化美化等工程，推进生态省建设。”
而对于多数重度和老年呼吸暂停患者，这是最好的治疗方法。
有学生要求退学退款，还不时有人上门威胁逼债。
顺手拿起书桌上的纸，慢慢地读下去。
好不容易争得了利润，要保住更是难上加难。
分镜故事板：分镜故事板要交待画面、解释镜头运动。
而且对于多数地区来讲，外地同类高校的数量要远远多余本地院校，范围和特点选择上也更为丰富，更容易选择到适合自己的学校。
解读张若生：（广州市人大代表、广州钢铁企业集团有限公司副董事长）：数据表明了广州市政府2007年“科学发展、环境优先”的发展思路成效显著。
2.5两祖荫少，出身贫苦，六亲无情冷漠，难以依靠，一生辛劳自食其力，尚且能得两餐温饱。
不仅育儿支援存在这一疑问，事实上，此次选战当中，自民党、选民以及媒体不约而同地再三质疑民主党财源所在。
卢先君告诉记者，他是在前天晚上8时应江油市纪委要求去说明相关情况的。
10时50分许，马双红走出1998年组考场，看上去依然有些激动。
现在的问题是，政策主管部门在防范风险的同时，也应该兼顾到企业的需求，用更丰富的市场手段，更灵活的监管手段，保护好经济的活力。
这样，施奈德较为顺利的以6-3拿下首盘。
简单像春天，根本就没有我家大山的那种寒冷了。
但是，你又没有办法把你看到的景象用任何方式记录下来，给别人做个证明，因为那只存在于你的脑子里。
我们认为在目前阶段，监管者有义务也有责任在市场连续大跌之后采取应急措施稳定中小投资者预期，防止非理性风险的进一步放大。
法国国脚在下半场替补喀麦隆前锋萨穆埃尔-埃托奥登场，并在补时阶段利用点球破门。
起初已经发现小女孩的眼睛有些斜视，他们觉得可以慢慢的纠正。
古老而美丽的精灵大陆上，流传着八种神兵利器。
“陈履生观点”开设前，《美术报》在新闻评论上已经探索过一年，但效果不够理想，但我们也因此发现了问题所在，并对如何进一步提高报纸的新闻评论有了一定的思路。
2008年，为法国海军建造的首艘FREMM型护卫舰将在DCN公司的造船厂接受舰载系统的初步测试。
即将登陆中国市场的高尔夫是其第四代车型,也是该款轿车到目前为止正在生产的最新车型,是德国大众在5年前推出的。
而在与大唐移动的合作队伍中，从事TD-SCDMA工程服务的技术支持人员已经达到1800人。
老定日即岗嘎镇，岗嘎镇曾是定日县城所在地，故名老定日。
冯建荣介绍，一是《推进经济又好又快发展的若干政策意见》；二是《关于“131”行业龙头企业创建规划的意见》，即在各大优势行业中重点培育扶持3家左右经济实力雄厚、产业关联度大、自主创新能力强的龙头企业，使之尽早成为绍兴市、浙江省乃至全国同行业位居前列的科技型、品牌型大企业大集团；三是《推进科学发展示范企业考评办法》，从集约发展、创新发展与和谐发展等三方面对企业进行考核；四是《关于加快发展现代家庭工业的意见》。
因此，英国一直重视大力发展独立的天基通信系统，特别是军事卫星通信系统，并成为世界上少数拥有独立专用军事卫星通信网的国家之一。
凡此种种，构成20世纪乃至进入21世纪的《神曲》插图的最大特点。
【赛迪网-IT技术报道】防范DDOS攻击并不一定非要用防火墙。
直到下半时罗比尼奥出场一次才变了模样。
在圣安德鲁斯，随处可见这样打扮的人。
但那时的我，总认为自己的爱情注定会遭到重重磨难。
虽然美媒体认为，波什明年在自由市场的前景铁定不如小斯，但大可不必担心缺乏渴望得到他的买家。
秦刚明确表示，在与投资方IDG及管理层沟通后确认，39健康网近期没有整体或部分股份出售计划。
我国固网运营商在移动运营商的业务冲击下所面临着巨大的经营困境，获取移动牌照，进行全业务经营才是其走出困境的出路。
但该机构同时预测，随着经济逐步出现复苏迹象，预计2010年日需求量将增加130万桶，增幅1.5%以上。
可是明天一定要说了吧。
据说这位男子还承诺和她结婚，但婚期一拖再拖。
当时双方都在试探，双方各以一个11-7取得均势。
同时，还应发给辞退职工不低于6个月工资标准的医疗补助费用；患重病的应增加医疗补助费用的50%，患绝症的应增加医疗补助费用的100%。
比如知道一个鸡蛋里含多少蛋白，这样就比较好操作。
黄蜂实在是一支令人难以置信的球队，无论从任何一个能想到的角度来看，他们都非常的强悍。
现在，人才流动的主要动机不再是追求高薪收入，而是寻找自身价值发挥的最佳环境。
菜鸟愿意了、老鸟愿意么。
因此，当难以突破陌生电话、陌生拜访这些圈层营销屏障时，找到战略合作伙伴，比如说银行等机构，由各战略单位围绕共同的主题而自行连结客户，才是达到营销成效的正道。
根据经纪人提供的资料显示，古斯塔伯从1998年出道至今，几乎每年更换一支球队。
事实上，Nurien进军中国、美国市场的计划，也是说服启明出资的重要原因。
开局阶段短暂的相持之后泰国队的失误明显增加，中国队则凭借郭鹏的快攻和于大伟的拦网在第一次技术暂停时以8-5领先。
毫无疑问，最有资格把世间一切纳入其中的艺术类型就是小说。”
消息说，警方过后确定肉票被禁锢在柔佛古来玻璃城附近一处废置养猪场。
他幽默地说：“高一高二不理这回事，到高三听说真要考，那我们就真治（方言：认真对待的意思）吧。”
随后的情报显示：该犯毒团伙将于近期再走私一批毒品出境。
潘岳：排污权交易、绿色贸易和绿色保险制度也都应该包括在内。
拉波尔塔说，选中瓜迪奥拉的原因是希望保持巴萨风格，保证巴萨足球理念的延续性。
那么由以前分拆上市到现在整体上市的这一思路转变的主要背景和目的是什么？
“杨致远是件知名商品，他们此举是为了稳定市场，”Sterling说。
其实，这样的女人大多没什么好结局的。
采用VisualStudioToolsforOffice增强了开发人员的信心：应用程序可以完成本该与生俱来的功能，而不用麻烦程序员。
职业是"农业工人"，而身份却很复杂，头上戴着好几顶"帽子"。
而金宇上报的2007年1.3亿毫升的销售给起公司带来新的增长点。
他说，当他去到外国宣传我国的一流建筑物时，对方竟然拿出建筑物漏水、天花板倒塌的照片给他，还讽刺的说：“这就是你们一流的建筑物。”
虽然国内期市近年迅猛发展，但杨迈军对当前国内期货市场的发展现状仍然保持清醒的态度。
南京中医药大学财务处处长说：“还利息我们已经觉得压力很大了，将近2个亿的本金我们肯定还不了。”
面对高额租金和日益攀高的房价，与其租房还不如用这笔钱来付月供。
正视这一切的政府，也在摸索一些可行的方法，以更有效地发挥“人民的力量”。
我补充一点，这这么做的目的决让IPR知识产权在国际标准中有一个均衡分布，有利于整个产业健康发展。
自驾游成功与否的最根本保障是车。
孔东梅说，她陪着母亲在这所历史悠久的学校周围走了走，重温当年的记忆，而她自己的感受也非常深。
奎因得到14分，琼斯13分，莱斯利12分9个篮板，火花结束两连败，现在她们落后银星排名西部第四。
不知道为什么总有人说我们暧昧，我们帮同性了，只一比带过，对异性好了，就说我们搞暧昧。
随后，他肾脏硬化接受了换肾手术，自此得了一个“换肾人”的绰号。
1989年亚洲杯快棋赛创办。
今年年初，２００名法国特种部队官兵刚刚在这片山区歼灭了１５０名塔利班武装。
何勇健告诉记者，目前专家还在继续对稿子进行调整和修改，而集悬念和玄机于一身的《能源法》征求意见稿，将于2007年12月1日开始，通过新闻媒体和互联网等渠道公布并向社会各界广泛征集修改、完善的意见和建议。
一汽丰田目前在全国拥有庞大的销售网络。
和大部分人的反对不同，法拉利一直坚定地站在莫斯利这一边，他们和伯尼一起，给了莫斯利最大的支持。
从经济角度分析，电信是欧洲最重要的、年收入2900亿欧元、占4％就业率的行业。
无论对于本土企业还是在华跨国公司来说，这些挑战都是共同的，这也使其很难再发现这样的特例：凭借政府支持和垄断优势，一些公司曾经对外部商业环境还可以保持无动于衷。
一个地方搞拍牌，其直接后果不是道路畅通，而是挂外地牌照的私车越来越多，而那些花了大价钱才拍到上海牌照的车主们对此则愈加地心理不平衡，如此恶性循环，把同一条道路上的驾车人变成了相互对立的两派，形成了中国汽车消费中一道独特的、人为的、不和谐景象。
梁小无拆：其实我在很早的时候说过，这是半自传体，所谓的半自传体，我解释一下，就是说这里面的人，每个人一定有一个具体人物对照的原型，并不是说故事原型，而是性格原型，我是按照那个人的性格来写的，故事则是把很多故事编在里面的，包括我的主角梁拆、莫成都、月儿、采韵，这些人都有原型，但是就是性格原型，不是故事的原型。
近日，关于“南方电网整体改制，拟用A+H方式实现境内外上市”的传闻再度在坊间传开。
实际驾驶，这款变速器能够保证动力顺滑的输出，降低换挡的顿挫感，不过，在高速上，会显得有点无趣，不能让驾驶者积极的投入。
与其合作的包括sasa网、卓悦网、JSHOPPERS、Wegoole国际等一系列我国港澳台地区，以及美、日、韩、澳大利亚、加拿大等国家的知名购物网站。
近年来巴西足协加大了对女足的扶持力度，这使得原本基础就非常好的巴西女足，进步非常迅猛。
西三旗限价房因39户出租而曝出“出租门”后，上周末，因多位业主的投诉，北京第一个入住的限价房项目――清河小营美和园也曝出了个别业主将房子“群租”出去的消息。
要在全军进一步兴起大抓军事训练的热潮，积极推进机械化条件下军事训练向信息化条件下军事训练转变。
有知情者回忆说：“中石化的支持模式就是，给这两家提供长期运输订单，促动其大力发展远洋运输，而其他运营者则只能依靠自身力量滚动发展。”
而对于这条镇政府称之为“老五金商店道路的周边环境路”的可行性，村民也提出了质疑。
记者再次跟他解释，他竟非常生气，一边喋喋不休用方言轻声骂着，一边收拾东西，起身冲着记者低声吼道：“我这是在做善良的事。”
昨晚，八一双鹿以84：75战胜浙江广厦，赢下首场浙江德比战，五连胜笑傲积分榜首位。
你若真能按照自己的真实意愿去做任何事，这便是禅了。
上汽和南汽这两位青梅竹马的金童玉女终于牵手了，从此再也不用为了罗孚品牌争个你死我活，荣威、名爵终于可以握手言和，而上汽得到了依维柯作为重彩礼，如虎添翼，双方事业都将再登高峰。
大部分企业都可以保证在出厂时检验时的国3产品能够达到排放标准，但是由于国内燃油品质良莠不齐，品质差的燃油很可能使达标发动机的排放结果大打折扣。
(CCL)的股票增长1.3%。
祝福所有遭到不幸的人重新生活，希望所有的人都珍惜生活，珍惜现在的一切。
所以我们也很幸运，按照这样的理念指导，因为华旗所有的角色都是围绕着60理念在发展的，所谓的60理念，最重要的两个目标，一个是消费者的利益，一个是社会的利益，所以环保一直都纳入到公司的战略思考中的一部分，所以我们在两年前研发妙笔的时候，当时也非常关注到，这个研发一旦成功的话，将会对环保作出贡献。
7月6日，广州市新版的《商品房买卖合同（示范文本）》将随着新版的房屋管理系统（阳光家缘）正式启用，并将区分为“预售合同”和“一手现房”两个范本。
西方主流社会一方面表示尊重中国主权，另一方面也不掩饰其观望态度，甚至在内心不以为然，极不看好中国在香港实践“一国两制”的现实效果。
我们做了一个模型，我们的模型其实居于很重要的两个因素，一个是人民币的实际有效汇率，第二个是全球的商品的价格指数。
“哎呀”，也是一种乐趣。
在他们看来，创业板是自己打破发展瓶颈的关键所在。
就在5月15日，尹劲松和齐海东忙于转运物资的这一天，除绵阳的好又多和沃尔玛和损毁严重的都江堰好又多外，四川地区受地震影响自5月13日起关闭的的12家沃尔玛和好又多都已重新开张。
最开始的时候还没有自信，日语虽然学的满长时间的，但是一些专业术语不是很自信，不过那天解决了问题之后觉得还满有成就感的。
对于自己付出如此之多，妈妈们想过回报吗？
主帅范甘迪(范甘迪新闻,范甘迪说吧)在用人上是出名的固执，当两名“御用替补”海德与霍华德的得分统统为零时，把板凳坐穿的希腊人斯潘诺里斯(斯潘诺里斯新闻,斯潘诺里斯说吧)忍不住也要冷笑了。
在庭审中，公诉人表达对陶的惋惜。
其次，让用户简单、明了地了解业务。
而且刚去国外，很多学生因为对当地生活常识和法律认识不足，而违背当地的习俗，这些都是出国应该注意的。
大家都是70后，我就拿来用。
目前，他仍是犯罪嫌疑人的身份。
至今，尚未有中国汽车整车，以自主品牌或者代工方式进入美国市场。
另外，德意志银行和华夏银行今年6月推出的信用卡反映很好，我们之间的合作会继续深化。
此外，西方工业文明环境下消费为生产而存在、消费缺乏节制，消费者福利被牺牲，自然环境被污染，以及人的异化等诸多弊端，也再一次地被学者所关注和思考。
这种局面造成的直接结果是，会有更多的农民不愿再交钱继续参加新农合项目。
议会主席阿吉雷也赞成说：“这只皇马第31座联赛奖杯，已经让所有市民看见，皇马是世界上最优秀的球会。
此消息一出立刻引起了网友的讨论。
鲫鱼尚有较高的药用价值。
红冰从此代替了李全生的父母、代替了李全生的姐姐和妹妹，开始了对李全生全心全意的全职照料，而这种无微不至的照料持续了二十多年，直到她倒下时才停止，而这个女人竟然始终毫无怨言。
据英伦媒体报道，他的助手已经给巴西人开出高达320万镑年薪的丰厚合同。
婚礼的那天，他果真叫人把车开来，还好我先前有跟我丈夫打过招呼，否则，我丈夫真的会有想法的。
盒盖，喝了口可乐对我说：“早该找机会告诉你，我。。。。。。
本局李世石在没有退路的情况下，终于把他的强大战斗力发挥了出来，韩尚勋倒显然差了一个档次了。
为什么会这样，我思前想后，大概是我对他太信任了，他也伪装得太出色了。
震感明显的重庆、西安机场在短暂关闭后，已于15点30左右恢复正常，但限制航班的数量。
崇尚自由的布莱德难以忍受默多克将其带入新闻集团。”
比如你可以问他：“你自己想一想，如果听到很大的雷声，你会怎么做来使自己不那么害怕？”
的确也需要给他们时间，我估计半个月内会有答案。”
“有时候看着身边的同龄球员都当教练了，感觉自己老了，怀疑自己还能不能打CBA。
刘吉：不是我在扣帽子，而是确实有些人别有用心。
同时，史玉柱还要求各地的经理对他们承担的责任要“互保”。
“我们同矿商的谈判仍在按照正常的商业程序和规定进行，对于价格会上扬的臆测，我只是想说我们还没到价格谈判那个阶段，双方仍需要互换意见。”
这位身材条件堪称超一流的飞人出道于1981年，那年他在亚洲田径锦标赛上以2米30的成绩打破了前辈倪志钦保持了11年之久的亚洲纪录，由此跨入世界级选手行列。
2002年的夏天，霏霏回老家住了一段时间。
然而，等到期限一到，山东海化却宣布备忘录失效。
其中，大连林达经由中谷粮油集团，采购原料大豆10万吨。
名列积分榜第5的维多利亚距离巴甲领头羊米涅罗竞技只有4分，足以证明球队的出色表现，相比之下联赛中下游的科里蒂巴无论实力还是状态都不如他们。
然而麦克法伦认为这件事不能怪他，那是女友自己的选择。
值得一提的是，两人此前在美网有过两次交手，获胜者均夺得那一届大满贯冠军。
也许对于一个百无聊赖的网友而言，一个“偷”字更有刺激性或新鲜感？
据不完全统计，中印尼作协属下的作家近日发起爱心捐款活动，将筹集的3000万印尼盾（3000多美元）于25日交给中国驻印尼大使馆。
据统计，2007年全国造船完工量为1893万载重吨，同比增长30%；新承接船舶订单9845万载重吨，增长132%；手持船舶订单1.5889亿载重吨，增长131%。
他以自己坚定不移的作为，诠释着一个极其朴素的真理：定力，有时比金钱还要有价值，还要珍贵。
她坐在父亲身边，一脸的忧郁。
电信专家、北京邮电大学信息产业政策与发展研究所所长阚凯力认为，此次重组中最应当做的事情是解决中国移动一家独大的问题，即分拆中国移动。
可是晓嫣和长辈之间深深的代沟让她的感情问题迷失了方向。
19世纪，拿破仑对埃及的征战掀起一阵考古热潮，欧洲探险家们前仆后继来到埃及，在帝王谷中留下重重足迹。
动态估值水平具有优势的公司值得继续关注，而大盘蓝筹股有望成为持续热点。
我才24岁，在性爱中怎么就达不到高潮呢？
后来我换了一家公司工作，一个人在广州，寄居在堂哥家，心里常常觉得非常孤独非常无助。
?实施A、B股合并的前提只能是资本项目下的自由兑换，目前距离这一目标尚有较大距离。
就像我在文章最后写的，敢梦才感想，梦想能够改变一个城市，也能改变我们的生活。
考生只要着重去研究和掌握考研中出现的语法点，通过对历年真题中英译汉的研究，对长难句、复杂句的语法分析，就能够对考研英语语法的规律有所了解。
第二个部分就是要能够学习不同的互联网，尤其是社区的互联网发展里面优秀的一些品质，我想举一个特别的例子，就是Facebook，在全世界的社区网络里发展最快的一家，其中有一个很重要的它的特征，比如它的新闻快报促使很多的用户了解或者关心其他用户的特征行为。
根据处罚规定，那些未完成任务的单位和单位主要负责人及其相关负责人，会被取消当年各项评先资格，部分单位主要负责人及相关责任人还被扣发当年一个月的奖励工资，且“招商引资考核评分作为政府绩效考评依据之一”。
政府宏观调控政策的一个重要特点是相机决策，政策的制定和出台需要视经济运行情况灵活掌握。
》，并表示将会作为电影《电锯惊魂4》的主题曲发布。
“一期工程有四五千平方米，最终目标是要达到1.2万平方米。”
其庞大的身躯亦成为共和国建设成就的一个新地标。
灰熊已经无缘季后赛，超音速也只存在理论上的希望。
是行程类博客的常用句式，行程类博客主要记录选手训练、比赛的时间地点和简单过程，偶尔还会有对于比赛的感想，日常生活的情况。
2007年一季度证券市场在经历了大幅冲高后开始步入阶段性调整，我们预计，随着4月底上市公司年报和一季报披露的逐渐完成，二季度市场在企业盈利继续超出预期增长的基础上，配合股指期货推出预期的驱动，市场将进一步向上拓展空间。
另外，韩联社还引述一位不愿具名的韩国情报官员的话说，韩国和美国一个月前就盯着宁边核反应堆，和一两周前相比，该地区最近的活动确实多了起来。
金秋北京，秋高气爽。
产妇放弃或者捐献胎盘的，可以由医疗机构进行处置”。
若113.39/23日元失守，则恐将面临进一步下跌的风险。
科比全场26投9中，获评“最差先生”。
目标是良好支撑，电信需求的系统。
像这场比赛中，他的一些进攻就打得比较急。”
当然得摸一本黑白口袋书《嚎叫》回家做纪念。
据其中一名高三同学介绍，这本书里面的东西在网上都能看得到，且质量并不是太好，还有好多低级错误，说着他将该书翻到第153页，称2007年山西省文科状元为“赵永胜”，而书上却写成“高永胜”；第178页的海南理科状元于尧高考成绩错写成：语文741分，数学759分，英语738分，理科综合895分，总分895分。
此前，媒体报道，人保集团曾在去年10月召开的一次内部会议上表示要在2008年奥运会开幕之前完成整体回归A股计划。
同一天，中共湘鄂赣省委发表了《为和平合作宣言》，提出了和平合作，一致抗日的政纲，表示凡同意抗日救国者，都愿与之合作，共赴国难。
有人可以讲一个秘密隐藏几十年，然后在公众面前一脸“我绝对单身”的扮相。
董保华：由于抑制企业，整体经济活力将受到损伤。
其他球队恐怕还要做些战术组合、人员磨合方面的工作，而中国队应该是依靠比赛来调整状态了。
在这里，美军更多的时候要与当地人保持距离，缺少必要的沟通和交流。
QDII研究组观点及建议:"股神"巴菲特表示，美国经济实际上已进入衰退，并决定放弃拯救涉及8000亿美元的资产。
这两所大学由于成立的时间不长，生源基础较差，输送的毕业生水平与内地师范大学相比有一定的差距。
嘉宾：他们都非常聪明，我看到他们非常激动，尤其是看到女士多了起来，有丰富的奖学金，国际职业，只是很多人并不了解inSead，我们希望招收越来越多的中国学生。
要发挥商会、协会的作用，促进行业信用建设和行业守信自律。
还有问题就是卡萨诺打什么位置，和皮耶罗特点类似，卡萨诺是否愿意接受边锋还不好说，把卡萨诺提出来，更是媒体们报道新闻的需要，去欧洲杯可能性实在不大。
“我是拿了冠军，但这车确实是老百姓的贴心车，掌握好一些小的细节，其实，谁来参加比赛都一样。”
直到12月18日，全聚德涨幅176.60%，成交量1181万股，成交金额41749万元。
以下为新奥集团董事、董事局秘书长翟晓勤女士做主题演讲。
DR瑞贝卡(600439)转股上市日,每10股转增10股。
怎么让后卫和中场适应他们？
为博红颜一笑，何闽旭不仅出手就是几十万、上百万，还利用职权帮助另一名情人搞项目、跑地皮，慷国家之慨以足一己之私。
新浪体育：那么保利洛先生，很高兴您在这个非常紧张的时候，拿出时间接待我们。
但是,后来的效果却是他完全没有想到的是,那些孩子在发表感言时,讲出这样的话:我们要是生活在你们那个时代,该多好啊!
殊不知，这些有棱有角的玩具，一旦出现紧急制动或碰撞等情况，可能成为伤害孩子的罪魁祸首。
与此同时，全国各地的发卡行也纷纷把银行卡部门搬到上海。
6月6日，东凌实业对外宣称，公司拟用其持有广州植之元油脂实业有限公司（简称“植之元公司”）100%股权与上市公司现有资产进行整体置换，之后广州冷机的主营业务将发生改变，由原来的制冷设备的生产与销售转为大豆油脂和豆粕的加工及销售。
范果逃走，云无纤介。”
一个夏天的喧嚣，最终的结果对切尔西是“双输”，鲁本去了马德里，阿尔维斯没有来。
作为变频空调产销量连续１１年的全国冠军，海信一家独占变频空调市场６０％以上份额，完全具备大量普及变频空调的技术实力和产销能力。
蒋敏在医院一醒过来，马上要求再次回到安置点：“我还行，我不能占医院床位，让给受灾群众吧。”
尽管比赛过程很艰苦，但事实证明柏林奥林匹克球场是不来梅的福地，球队过去6次在这里的比赛，竟取得5胜1平。
同样认为政府应担起责任的网友“有风轻轻吹”说：“公交公司不要变成出租车公司，市财政要加大补贴力度，不要拿着老百姓的血汗钱浪费。”
当阿德路过曼奇尼身边时，国米主帅如常地打算与球员握手以示鼓励，没想到因为被换下场而极度不满的阿德完全没有理会主教练，低着头径直走向替补席。
结果显示，“不列颠”号的设计已经改变。
当然，话虽这么说，眼看着其他队都要换，我们心里又七上八下的。”
不过仔细想想，这也算是一件很正常的事情。
2002年世界杯后，整个中国足球紧随这个时代的主流氛围，从抒情时代进入恶搞时代。
他被任命为新中国海关总署的统计处副处长。
他说，为了演好赵子龙这个角色而苦练了几个月的骑马、耍枪，“最痛苦的事是压腿。
记者：季先生怎么会有这么多宝贝，怎么淘来的？
33岁的他，身高1米82，参加过四届全省民族运动会，两夺银牌，是校篮球队、田径队的教练。
因此，买瓜时可以按“看???闻???尝???存”四步法来判定西瓜是否是催熟。
据朱广平律师透露，之前原告方坚持要求导演王晶道歉的说法，被告方现在不予以回应，他们给出的理由是：“王晶目前居无定所，找不到人。”
国家民委党组书记、副主任杨传堂，国家民委副主任丹珠昂奔，国家体育总局副局长冯建中，广东省副省长雷于蓝，铁道部政治部副主任佟立军，广电总局副局长胡占凡，解放军总政治部宣传部副部长张西南，广州市副市长陈国出席了昨天的组委会成立大会暨新闻发布会。
2005-2006赛季，就是尤文电话丑闻发生前的一个赛季，他们获得了冠军。
他们分别着力于唤起国人对绅士文化关注的《像绅士一样生活》的作者是爱德华?伯曼，他的作品《像绅士一样生活》已经成为荣威车主们必读的经典著作；而以独具慧眼闻名于世的胡润百富榜创始人??胡润先生也将现身车展，不久前，胡润成为荣威750的车主之一，了却了一桩心愿，而此次莅临荣威展台，胡润将与观众们分享作为首位荣威750外籍车主的切身感受和驾驭体验。
“对于自主品牌汽车工业而言，部分合资品牌逐渐开始瞄准经济型车市，不能不被视作一种潜伏的危机”，在采访过程中，部分专业人士不约而同地表达了这样的观点。
这是运营商竞拍的一个前提条件。
搜狐体育讯在中美之战两队的首发阵容中，有两名先后在曼联效力的球员，一位就是曾经效力于曼联的美国队的主力门将霍华德，另一位则是大家十分熟悉的中国球员董方卓。
美国人对死刑的态度是十分矛盾的：他们既赞同又反对。
从这几个方面来看，我们从人员的准备、理念上的确立、资金上的保证来看，都使得我们认为现在这个时机是推出QDII的正确时机。
在印度周围的水域，中国已经取得一些重大进展。
因为我们多数为独生子女，于是我们便成了人们眼中的小皇帝、小公主，仿佛是娇弱依赖而正在堕落的一代人。
于1919年底走上了赴法勤工俭学之路。
拉斯卡塞弯，莱科宁的法拉利F2007赛车停在了去年舒马赫停下的位置。
中国政法大学体育法研究中心的张笑世说，“这不能算"霸王条款"，但也不能说明俱乐部的法律意识有多强，合同就应该这么规定，达到预期目标怎么样，没达到又怎么样，这很正常，每个俱乐部和球员签订的合同都该有这项条款。
在另外一些地方，鬼子将我同胞三五十人为一串，用纤索捆绑拴至汽艇后面，然后开足马力，拖在河里活活淹死。
国内最大的医药商业集团??中国医药集团总公司（下简称“国药集团”）董事长郑鸿因年龄原因卸任，接替她的新董事长正是刘存周。
后半句，不是说让女人“到了”她就会爱你，而是说，只因爱你，她才会湿润、才能“到达”……
不知道是不是巧合，在上赛季的英超联赛里，郑智租借到查尔顿后，帕杜安排给他9号球衣。
他认为，经过20多年的发展，加工贸易企业在中国已经发展到一个关口，相关企业现在的利润状况非常不好，运营成本却持续攀升。
地处大别山深处的安徽省岳西县马畈村的村民没想到，祖祖辈辈守着荒山薄田度日的困境，如今被村民兵营长吴烈勇、基干民兵刘三一等带头引进的一项茭白种植产业所改变，全村670户家家种植茭白，仅此一项人均年纯收入达1500元。
“我刚刚从瑞典、德国访问回来。
及时准确公开透明的信息传播，安定了人心，稳定了局面，凝聚了力量。
如果这样还无法满足?指尖玩色的欲望时，可以再加上EP102具有亮片质感的色泽，让?的指尖除了饱满多彩的颜色之外外，还增添了些许璀璨华丽的复古情怀，既时髦又亮丽。
卡西利亚斯(卡西利亚斯新闻,卡西利亚斯说吧)作出了精彩的扑救，萨拉戈萨今天踢得也非常好。”
试问在待遇相近（或者略高）的前提下，哪个用人单位会变态的说它只用本科生而不用研究生呢？
总部位于阿拉伯联合酋长国迪拜的海湾研究中心军事分析家穆斯塔法・阿拉尼说：“（伊朗）有多种方法和方式避免这种（金融）约束。”
21日凌晨2点，长沙市岳麓区银双路湘卫花苑小区的数百户居民几乎在同时被一阵急促的敲门声惊醒。
参与活动的玩家，制作出一套指定套装后会在官方活动专区的套装制作版块依照格式提交证明截图和个人资料，官方依照截图提交时间来核实玩家装备，核实后将发放奖励。
记者：有真心关心北京国安的球迷非常想问，李章洙现在在这个位置上，你认为他能不能帮助北京国安队捧回一个冠军？
施阿姨快60岁了，来自安徽农村，在南京当保姆。
重庆城投因此能够获得约10.9亿元的现金收入，不过按照7月29日的渝开发股价，以其前20日18.15元/股的均价来算，这部分股权的市值目前已经达到20.68亿元，过户完成之后，受让者暴利可期。
>>您认为王励勤奥运会夺冠的可能性有多大？
面试时间大体安排为：杭州、宁波、嘉兴、湖州、绍兴市的考生为7月1日，其他市考生为7月2日，地点在杭州市杨公堤27号陆军杭州疗养院。
我想问的是：1）如果小孩便秘的话，何时合适给她吃七珍丹、保赤丸等泻药呢？
搜狐体育讯07-08赛季英超(英超新闻,英超说吧)联赛首轮是坐镇斯坦福桥的切尔西无论如何都想全取三分的比赛。
在这篇文章中，对内德维德的青年足球生涯进行了如下描述：“在11年前，他的职业生涯还未开始，就几乎结束。
南沙区农业局的蔡主任告诉记者，该区在继续保持农产品种植和水产品养殖面积和优势的同时，近年来积极引进、培育有市场竞争力的农产品，改善农产品结构，从目前的情况来看，这是条真正的农民增收之道。
借前四批机构稳健快速发展之势，2007年，太平人寿成功开设了广西、湖南、云南、陕西、吉林、山西、重庆等七家省级分公司。
将于10月1日起正式施行的《北京市公路条例》，一经出台便被抬到了“公路收费期限终结者”的高度。
20年来，飞思卡尔面向数字音频应用的Symphony系列24位DSP一直是业界领先的产品，在汽车、消费类和专业数字音频处理市场中占据了很大的市场份额。
作为一个顶尖体育媒体，《米兰体育报》的阵容立即在意大利足坛引发反响。
这句话成为巴顿一辈子坚持的基本作战理念。
如果真的是世界明星联队和中国队比赛，对于朱家军的亚洲杯备战也不无裨益。
有人说是十字军东征时，从阿拉伯后宫带回仿制，有人说是威尼斯、加尔加摩商人因为长期在外，为了防止妻女不贞而发明的。
电信运营商对3G网络的要求是不仅能提供通话服务，还要能传输数据。
刘荣的一个同学办理信用卡后，提取几千元现金，利用自己的专业优势，加入了火爆的股市。
卡斯特罗说：“这完全是借口，目的是躲避我习惯性的‘质问’。
2004年，境内开办信用卡分期付款业务，首先是招商银行推出邮购分期付款，随后中国银行、广东发展银行、浦东发展银行、光大银行、中信银行、交通银行、建设银行等相继推出此项业务。
想在美国发展，必须符合所有的STM标准。
法布雷加斯进入一队时年龄很小，尽管与同龄人对比，他的经验已经相当丰富，但是别忘了他只有20岁，成为英超最具统治力的球星还是未来时。
第70分钟，安徽队赵清左路控球，晃过一名防守队员后将球趟到底线起脚传中，孙建宏抢点射门直接打到广西门将怀中。
那时候，左邻右舍都是竖起大拇指夸赞我们日子过得好。
学生的申请寄达大学的研究生院后，经审查符合基本申请条件，将发送至有关院系由三四名教授组成评阅小组传审，这些教授的录取意见是决定性的，研究生院将根据这些教授的意见决定录取与否。
主要因为马克思和恩格斯毕竟生活在一百多年以前，而现在的世界和中国发生了翻天覆地的变化，所以对于马克思主义原有的理论绝不能简单固守，必须不断发展它。
在这样一个背景下，万明坚主政长虹手机从一开始就注定将与艰难、质疑和挑战为伴。
因此主场难胜的怪圈，一直是康德俱乐部最头疼的问题。
我们都很累，但又不能放弃，而惟有这雨，可以让我们暂时放下心灵的担子，而轻松的接一捧雨来玩耍。
新浪体育：刚刚我们注意到马晓旭左脚的大拇指旧伤复发，明天您对于她的使用会有什么变化吗？
⑵考核时间定于2008年1月13日，笔试和面试在同一天进行。
即便如此，第二天的《马卡》上还是出现了这样的文字：“我们这次对亨利的采访受到了种种限制，对这样的采访，我们一点兴趣都没有。”
“能在英超和冠军联赛夺冠并不是容易做到的，冠军只有一个，神灵并没有保佑说冠军一定是阿森纳的。”
但事实上，切尔西本场比赛已经迎回了切赫、费雷拉两员大将的回归。
记者告诉沃利茨，中国队主教练高洪波几个星期前原来打算征调邵佳一回国比赛，没等记者说完话，原来满面笑容的沃利茨马上拉下了脸，非常严肃地打断了记者的话问道：“什么？
一尾从始自终都未看透的鱼儿。
现在，到了意法必须决战还得看另一场比赛结果的时刻，多梅内克转移了注意力，这位酷爱挑衅的主帅再次放言，“罗马尼亚已经晋级1/4决赛。”
毕竟目前的股指达到了5400点，股市的市盈率突破了60倍。
1528种不重样的宠物打造史上最庞大的宠物体系；以宠物为主角的战斗模式超越经典；极具个性化的web3.0庄园经营带来无穷乐趣；中国顶尖电影级3D画面；万人互动的竞技舞台；时尚潮流的游戏理念紧跟用户需求，只要你想得到，《宠物森林》一定会为你实现！
电网恢复重建的具体进程是，首先要摸清损坏情况，然后清理现场，清理后对铁塔基础做一个评估，如果基础是好的，就在这个基础上重新建塔，如果基础坏了，就需重新换塔位。
记：提到流氓兔，它不仅特别有名，而且还获得了两届韩国国家创意大奖，韩国政府对它也是有扶持政策的，你觉得“兔斯基”有这样的机会吗？
这是团结、民主、务实、鼓劲的大会。
与其费心掩饰自己的失常，不如老老实实地招供。
我相信学前教育事业将会走上持续、有效、健康的发展之路，为孩子成长之初营造起良好的环境。
在采访中记者发现，几乎所有的司机都表示了这种担心，但是当记者问到他们如果碰到交通事故，会不会因为怕负责任而不认账？
而有的学生在实践中体验到了暴力解决问题的效果，以后就更容易采取这种方式来解决问题。
再比如物价，贞观四年，一斗米卖四钱，但到了唐高宗时代米价还要便宜，但大家只注意了贞观，却忽略了唐高宗。
而且路线有所变化，跟南美球员讨论后，我们决定，不直接飞到日本，而先取道洛杉矶再到东京，这样往西走便于球员恢复，直接往东走对球员是种损伤。”
奥运后北京空气质量继续改善有客观方面的原因，如气象条件总体有利，春季沙尘由去年１１次减少至今年的６次，直接对空气质量级别的影响由去年的５次减至今年的２次。
说起杨威这个名字，杨妈妈当时是想到很多书上描写英勇的人物都用“耀武扬威”来形容，便决定给孩子取“杨威”这个名字。
从此，我们一发不可收，爱得死去活来。
这促使美国空军训练了大量黑猩猩，用来试验发射和太空飞行对身体造成的影响。
因为他们不能反驳我的观点，说不过我。
月氏也未能幸免，逃到东汉领土的月氏人惊魂未定，他们恐惧地告诉汉朝的居民，他们自己的部落被匈奴人击败，人民遭到了屠杀，他们的部落首领被匈奴人砍下了头颅，还用头骨制成了酒壶。
当务之急就是破坏滋生它的土壤，使地下钱庄失去生存环境，使它没有立锥之地。
Wanli的儿子万晓武与妻子周晓芳(前北京军区司令周衣冰之女)，居住在新泽西州。
因为石佛在这两届三番棋决赛中,接连“成双成对”地负于罗洗河和常昊,不得不黯然走下神坛。
数据310均出现过，历史战绩主队占优，联赛码型2连0，彩路码型对角线2连0，主队保级压力取分强烈，首3次1，搏3！
采取预报名、网上报名与现场确认相结合的方式。
据了解，白家粉丝联手支付宝，不管对食品行业的电子商务发展，还是对电子商务拓展传统产业都具有重要的里程碑式的开拓意义。
燕达夫说，管理式医疗保险一旦真正做到有效控制医疗费用时，就会马上反映到医疗险的保费上。
但钱相信，他们身上的社会责任感没有消退，只是隐伏下来。
2007年，政府用于粮食直补和农资综合直补资金增至427亿元，平均下来主产省每亩地补贴30元，非主产省每亩补贴为20元。
【主持人】：尊敬的各位贵宾，当你来到我们的现场的时候，我们温馨地提示您把您的请柬放在我们的抽奖箱，我们不仅给您带来好的心情还要设有一个抽奖的环节，如果有喜欢吸烟的朋友，因为今天朋友比较多不适宜吸烟，请您到场外吸烟。
平庸讲述还是个性主持？
“谁都想在友谊赛中赢球，从而为新联赛作准备。
吉炭人说：“作为央企，中钢经济实力雄厚；它与国内外大中型钢铁企业联系密切，有利于充分利用吉林炭素这一平台整合中国炭素行业；可利用中钢覆盖全球的营销网络降低采购成本；可发挥中钢下属各大院所的研发优势；可利用其客户关系网络，拓展新客户资源。”
帮汤唯找老师的朋友说。
1854年萨摩藩大跃进，基本靠自力建造了4艘洋式帆船和1艘蒸汽船。
其实，5年前的嘉达，也曾只盯住几十万米、几百万米的大额订单。
截至去年12月31日，我国网民总数已增加到2.1亿，仅次于美国。
第23分钟，麦孔右路传中，罗比尼奥在门前11米处漂亮的倒挂金钩高出横梁。
1991年，联合国专门发表了《关于获得适当住房权的第四号一般性意见》，《意见》的第一条规定，“适当的住房之人权由来于相当的生活水准之权利，对享有所有经济、社会和文化权利是至关重要的。”
2003年，他亲自推荐冯为县公安局“警风监督员”。
吉姆?普瑞斯在近期表示，从2007年至2012年的5年间，克莱斯勒的全球年销量将增长一倍，达到40万辆。
他觉得过去已投资了足够多的楼宇、公交汽车载体的传媒公司，而过去一段时间，接触的10个新媒体项目，有7个就是关于户外广告的，所以，他们对此类新媒体的投资开始变得谨慎，除非是已经垄断了资源的公司，否则不会考虑投资。
通过给予保险业一定的税收支持，经过保险市场化的制度安排，可以对财政支出产生放大效应，更大程度地促进经济发展，改善社会福利。
“通过多元化经营，降低信贷业务集中度，在宏观调控力度加大的时候，能有更多的应对措施和渠道，也把集中度过高的风险加以分散。
卡莉从加州大学法学院退学之前，一直试图满足父母的各种期望，有时她甚至找不到自我。
大家可以理解你在年少无知的时候所做过的那些爱情美梦，可是在现实中磨砺了这么久，你依然不肯脚踏实地的生活，一方面约会不断却总是不肯真情投入，另一方面又眼巴巴地盼望着极度浪漫的事情发生在自己身上。
而由于澳大利亚和新西兰不大可能避开美国经济增长放缓带来的负面影响，著名投行雷曼兄弟(LehmanBrothers)建议卖出澳元和纽元。
不过这不妨碍宏基Aspire4710G(系列图赏评论)-4A0508依然是一款相当漂亮且吸引人的本子。
资金面将从紧缩的货币政策、股改全流通上市、新股IPO后解禁盘上市以及增发配售上市等几方面出现全面告急。
迫于队长的“淫威”，周扬只得忍气吞声：“借，借！”
据了解，从去年7月1日起，交强险开始在全国施行。
目前该股已经创出新高，一旦后市大盘企稳，其有望强势上涨，可密切关注。
在我来说，他的入选难以说得通。
回到公司，他依然是温文尔雅的总经理，我依然是默默无闻的小秘书，我们是两条不可能有交点的平行线。
6月份，价格比上月上涨的有：食品价格上涨11.3%，涨幅比上月高3个百分点；居住价格上涨4.4%，比上月高0.4个百分点；医疗保健价格上涨1.9%，比上月高0.3个百分点。
今年前三个月受美元加速贬值影响，对美元升值了4%。
一些求职的考研族因考研失利，求职遇挫而失去自信，无奈成为“啃老族”。
没有永远可以延续的连胜，因为总有一天你会再输球。
“大学的恋爱是最纯洁的，真的很想风风火火地爱一场。”
他念大学的时候，还入了共产党。
而更早以前，她就知道，自己和其他女孩不一样。
他将手一甩，顺势又点燃了一根烟，“如果真的是这样，她就应该为了我们的将来而改变自己，你要知道没有一个家长会喜欢这样的儿媳妇。”
到上个世纪80年代建立保护区的时候，不少天然林已被砍伐殆尽，所幸在偏远山区尚有所保留。
我刚刚也提到，个人可能在规划上的能力比较有限，我觉得如果大家能够对农业银行信任的话，其实农业银行还是能够给大家提供很好的理财服务，这样包括以后如何预防这些灾害，自身能够如何去避灾，这种角度来讲，农业银行应该作为专业理财能够给大家提供很好的服务。
记者：你会去，不是吗？
针对这一市场，沪上不少保险公司都在酝酿推出新的少儿险。
在应对全球竞争时，这种国际化能力无疑会成为企业最为厚重的推动力量。
佛山市检察院将案件第二次退回公安机关补充侦查。
4：2007年至今费德勒只输给过四个人：纳达尔和卡纳斯各两次，德约科维奇和沃兰德里各一次。
“过去重庆引入产业集团较多，代表性的如福特公司。
资产泡沫和通货膨胀形势较为严峻，是目前宏观经济的两个突出现象。
但这些学生往往付出了努力，却得不到相应的回报。
在接受警方审讯时，罗某说他曾告诉下属在点击量和浏览量比较低、政策也比较宽松时，可以上传一些比较色的信息提高点击率。
同日，招商证券策略小组认为如果没有此次金融危机，A股市场应有望在1800点附近结束其泡沫破裂后的估值调整阶段，但金融危机对中国的影响客观存在，从而加深了估值调整的幅度。
大概有些女性天生就是男人眼里的硬柿子吧？
《QQ炫舞》创新模式“动感模式”，让我们听着音乐感受时尚的气息。
强地震大部分都是构造地震。
办案过程中，全省检察机关逐渐总结出“抓系统，系统抓”的办案方法，抓住人民群众反映强烈，贪污贿赂犯罪易发多发的重点行业、部门和领域，研究这些系统犯罪的特点、规律和主要环节，加大对这些系统犯罪的打击力度，把案件查深查透。
000557ST银广夏董事会同意金爱军先生辞去总裁职务。
指挥官约翰?怀特向总督报告了整个村庄的居民消失不见的事,总督不相信,还命令派人再去搜寻。
“这是我们的党费。”
这个问题是两方面的：一是立足于当时现实，一是相对于当代文明进步。
全国人民心系着灾区民众，不知有多少人彻夜难眠，害怕一早醒来看到的伤亡数据，揪着心点击着媒体报出的最新死亡人数。
《巨人》踩着第三季度的尾巴内测，作为巨人网络上市前后重点推广的主力产品，《巨人》的表现将对公司未来的经营状况产生极大影响。
剖宫产可令子宫收缩乏力发生率增加，从而造成术后出血增多。
他们配发的白手套多。”
与厂商相反的是，以渠道见长的3C卖场却能以每年两位数甚至是三位数的速度发展。
截至记者发稿时分，抢修工作仍紧张进行，预计今日早晨抢修工程完毕，恢复正常供水。
不过，欧洲、北美和全球股票基金所遭遇的损失不及亚太股票基金严重。
他的搭档阿隆索侧重防守和策动，关键传球2次。
不能用西方的经济模型度量中国的经济，这不是好事，现在已经到了反思唯西方经济学及其代表者是从的时代了。
之间有相隔三年、五年，是完全没有写作的。
此外，交行、中行、光大、华夏等银行也都向监管机构申请成立合资保险公司，因此保监会对于银行系保险公司的态度就变得越来越关键。
银河证券分析师张曦认为，目前大盘银行股的估值由于前期调整已经合理，而中小股份制银行的估值水平也可以接受。
纵观世界各地，赛车运动真正能够带动一个国家汽车产业的发展，有了竞争才会有不断的提高。
Twitter的关键词是“Whatareyoudoing？”
中央政府在这方面把步子迈得更大一些，不是拿着我们的外汇储备投资一些比如石油资产、矿石资产或者是一些金融资本，那些东西也该做，但是有一部分外汇储备完全可以考虑把它证券化。
首先，认清自己在宴会上的角色。
之后，谢女士再婚、怀孕、生女。
在已经进行的十轮比赛中，王仕鹏场均得分25.9，力压王治郅和唐正东两位“MVP”级人物，位居国内球员场均得分榜首。
2004年，《中国乐器》杂志发表了杨成安的论文《无噪声高纯音质提琴》，引起了世界乐器制作界的广泛关注。
“对于我们基层检察长来说，这是一场‘及时雨’！”
目前考古工作还在进行中，有关专家表示，这个发现在海河边，又距天津老城与玉皇阁不远，地理位置很重要，也很特殊，随着发掘的深入，新的考古发现将给人们解释一个个谜团。
这回让我觉得愤怒，因为他让我把清理过的小桶都再洗一遍，然后到里屋把架子上放塑料袋和橡胶手套的大托盘都放到清洗机里洗一遍。
于是我咬着她的乳房，狠狠地进入了她。
面对家轿市场的进一步增长，“路在何方”的讨论已然成为各家厂商市场策略中讨论的焦点。
我们可以联系到AMD的690芯片组以及即将推出的R600系列GPU，它们都可以直接通过HDMI接口传送音频信号以及视频画面。
据地产中国网调查，北京高档住宅每平方米的单价已经进入3万元时代，北京城区五环内已经非常难觅单价万元以下的房子。
事前，没有一点儿预兆；说变，就变了。
所以我觉得我们现在看上去差一些。
柳斯科夫不是战俘，也不是日本人的间谍，而是“变节者”，叛徒。
当通知16日上班时，1000多员工都提前赶到，没有一名员工迟到或缺席。
内地居民买卖港股尚未放行，但一些国内投资机构已提前有所动作，竞相通过网络营销或者举办各种类型的“港股投资策略报告会”招揽客户。
虽然成绩没有达到预想效果，但我相信我会带领这支球队在新赛季中收复失地。
为了保证通讯信号的快速开通，启动了卫星通讯应急通信系统，紧急部署先行小分队携海事卫星电话等小型设备先期赶赴事发现场。
我父亲是学药剂的，在我二伯开的药厂里工作了几年，也当过“陕西戒烟所”所长。
当然这个市场非常大,尽管目前占银行盈利的绝对量不大,但这对银行而言意味着盈利模式的战略转型。
后赴法留学，主修法律与经济。
因此巴基斯坦停止了自从20世纪80年代以来对各圣战游击队的援助，而把枪支和钱财全都给了塔利班。
如果一切就此打住，那么也许这场欺骗中，我们的伤害要小得多。
事实上，与投资客的萌动相比，地产商也开始频频向基金靠拢。
保监会高层不久前曾表示，对于是否上调2.5%的预定利率，保监会将根据市场情况进行研究。
毋庸置疑，央行宏观调控的继续加力势在必行。
昨日的庭审现场，杨女士找来一名证人，证明她曾在2005年五六月份时，向张女士主张过权利。
李明：没错，我们在一起踢过球，是国家队队友。
在做别的题之后，很有可能思路打开活跃起来再反过来做它就做出来了。
现在发现无法掌控韩国政府，韩国向中国靠拢时，则唆使这些韩奸以手中的政治和经济资源，不断恶化中国周边环境。
我回去主要的事情，一个是把人员精简，怎么样把丧失的东西找回来，扎扎实实的做好。
而今年在真假双核之后，AMD继续把真假四核这样一个难题抛给英特尔，对英特尔来说是进入了一个怪圈，估计这也是为什么英特尔方面目前坚决不接招的原因之一。
《大秦帝国》是由孙皓辉创作的长篇历史小说，分为六部：《黑色裂变》《国命纵横》《金戈铁马》《阳谋春秋》《铁血文明》《帝国烽烟》。
多吃高梁和燕麦，里面富含铁、B族维生素、纤维素。
cn）全文公布《广州市安全生产条例（二次审议稿）》（以下简称《二次审议稿》），公开征求社会各界人士的意见。
世界杯决赛阶段的分组抽签仪式在09年12月份顺利进行。
如中国四大商业银行，加上开发银行，就是这样的机构。
根据表现，这笔转会费还可能提升到900万英镑。
驰名商标是指在市场上享有较高声誉并为相关公众所熟知的商标。
具体间距依加油站的规模大小及油品种类而定。
甲：话就说到这里止！
又有什么独门秘笈能够让自己有信心吸引消费者，转换他们的传统DIY观念？
有金山等大型软件技术企业的关注和参与，开源软件的进度和规模势必会越来越快。
至于预备队的比赛，平时一队的队员只有那些伤好了主教练希望用他们打比赛的队员才会去打一两场。
国家机关审计风暴刮了好几年，但是从未看到地方政府跟风。
美联储在一份声明中说，本次降息决定是在美国经济前景愈发不佳及下行风险逐渐增加的基础上作出的。
美国财长保尔森和美联储主席伯南克还会就美国经济及金融市场问题出席参议院银行委员会,发表证词陈述。
无论是进攻还是防守，对于中国队来说，有没有他差别很大。”
此后的焦点就在康塔德和拉斯姆森的较量上，和昨天一样，两人又在最后阶段较上了劲，虽然又是康塔德险胜一点，但赛段成绩均为5小时39分59秒。
实验的设备是一个坐凳，利用过往行人坐在上面屁股压下去的力量来发电。
“要做大，我们必须对自己的产品负责。”
此前，上海市人大常委会预算工作委员会（下称预算工委）在实践中还形成了预算监督的“三板斧”：结合事权监督财权，组织代表参与预算审查监督，预决算草案预审关口前移。
通用、丰田等国际汽车巨头，早在数十年前就曾涉及纯电动汽车的研发。
如何评价“强政府”的作用？
在这部围绕鲍鱼业世家唐家争产风波展开的家族大戏里，“大契”李司棋、“细契”关菊英(听歌)、“莉姨”米雪3位老戏骨表现尤为出色，将彼此之间的角色牵缠争斗表演得丝丝入扣，可谓“三个女人撑起一台戏”。
1986年哈飞开始自主创新，推出双排座小货车。
每次说到自己的担忧的时候，都无不感慨，他说，你后悔了？
小宁突然对我说：“我妈让转告你，不行就先承认了，外面已经死人了。”
阿富汗战争，美军最先派去的是“三角洲”和“绿色贝雷帽”的特种小分队。
为什么说要顺其自然呢？
CCTV奥运频道将直播本场比赛。
完全没有经历的我在老师的指导下，选择了生物、体育、经济基础和英语基础强化四门课程，作为上半学期的课程。
以“IT创新推动业务变革”主题的“2008中国企业IT基础架构峰会”将于2008年7月18号在北京世纪金源大饭店召开。
可现实却不然，办公白领的感情有很多禁区，一旦踏上就像黄沙满天的春日，一点好心情都没有了……
但愿我的判断是错的。
1948年冬，随着国民党政权的垮台，张国焘已无利用的价值，被国民党当局踢出局，他只好携带家眷逃到台湾。
好电影就是卖座的电影。
但是我会声明，那些是我听来的，那些是经历的，这中间没有很多小说中人工添加的东西，让大家看看吧，一个朋友曾经告诫过我不让我多说，呵，他说怕我说多了有东西来找我……
我一直都以为，我和丈夫的婚姻也许不是最完美的，但一定是幸福的。
阿都拉呼吁到海外留学的大马学生返回我国服务，用他们所学到的知识为国家作出贡献。
淘汰线位145杆，高于标准杆1杆，总共78人获得晋级。
此外，广交会设立的进口展会发生什么样的变化，也是很多国外企业关注的焦点问题。
以玩具业为例，一个芭比娃娃我们的出厂价1美元，在美国的沃尔玛零售价格是9.99美元，那1美元，原料占了0.65%，生产占0.35%，你晓不晓得我们能赚多少钱，几美分了不起了吧？
过去时和完成时都不重要，我更关心的应该是进行时和将来时；罪恶和道德在这里不会成为概念，更甚至不算是个语词，激情与快感才是萦绕在周围的永恒主题。
宏观调控，接下来大的风险看不到，市场还会延续升势；最后，从本轮行情的运行来看，多头是出乎意料之外的强势，一股神秘的资金似乎在推动着市场向上，这股力量之强大难以想象。
是有点忙，可是多开心啊，自信心也找回来了。
此时，忙碌的华尔街大佬和交易员们都停下手头的工作，紧盯着电视，随后一片欢呼。
据临床数据显示，感染慢性乙肝15-50年，最终有可能发展为肝硬化或肝癌，几乎80%的原发性肝癌是由慢性乙肝演变而来的。
这么大的青岛市和山东省难道就真的那么英模，需要用莫立斌来充数么？
大魔术师兰迪，就是CSICOP组织中最活跃的一员，他借助自己对魔术行业的深刻了解，周游世界，往返各国拆穿那些“大师们”的魔术伎俩，迄今为止，尚未有一人能逃过兰迪的火眼金睛。
他先是用乔?科尔换下迪亚拉，随后又将埃辛调整到右后卫位置上。
热门院校江苏经贸职业技术学院去年投档线高达321分，接近了本二线，今年却只有301分，比这两年后起之秀南京铁道职业技术学院还要低两分。
抗震救灾期间，他先后向灾区捐款1万多元，还捐了两台重型机械。
材料：鲜凉粉草100克，粉葛200克，白糖适量。
打她的手机，发现已经关机了。
但就公开的杭萧钢构的调查情况而言，某些涉嫌内幕交易的操作手法似乎并不缜密，可以说，有点张狂。”
各区政府扶持中小企业改制上市的配套政策也相继落实。
“用电交钱，理所应当！”
进入5月，东南汽车公司将富利卡生活家用型、标准型两大系列6款车型中的两款低价位车型的价格下调9200-10000元，将得利卡普及型3款车型的价格分别下调了8000元。
包括咱们中国，传说有湖怪、水怪的地方就很不少。
3、社会青年：这部影片说明了嫖妓的重要性，你有经验，就能够得到清纯美女。
（《北大教授与〈新青年〉》第162页，以下引用该书只注页码）这一段精彩的话，可以一针见血地点破当代的民主恐惧症的本质，那就是“专制”、“一尊”。
记者注意到，已经提交的建议中，既有灭除蓝藻的直接措施，也有关闭所有沿湖化工厂、重新审视无锡太湖新城规划，剑指污染源头的根本性解决方案。
只是在过去几年里中国的贸易顺差才爆炸性增长，使其拥有了超过1.5万亿美元的外汇储备，一度陷入困境的金融机构的实力也大为增强。
文经风笑着说：“哪里还会有在普通商场买东西的那种‘上帝’感觉，倒像是一个想吃糖又怕大人看见的孩子”。
黄秋生是典型的大器晚成，“以前算命的也说过，我越老越好。”
场景又开始崩塌，一块大石头砸在明明的头上。
毕振学告诉刘霞，分数不够是要交“建校费”的，东北财经大学约20万元，大连海事大学16万元，长春理工大学、长春税务学院6万元。
当天上午11时许，两位领导人在机场紧紧握手（下图，新华社记者鞠鹏摄）。
下半场一开始深圳队25号张野就获得了一次禁区外打门的机会，但是球帖着左侧门柱出界。
投连险一般分为趸交和期交两种方式，趸缴首次购买和追加购买起点金额相对较高,适合手头闲散资金较多，具有较大风险承受能力的“投民”；期缴产品能起到分散风险的作用，比较适合收入稳定的年轻中产。
所以我的想法是，先抓住能抓住的，抓不住的就放手。
??英国内政部已经证实，他们将从所有相关渠道收集信息，然后再决定是否就此同欧洲足联进行接触。
因此，市场人士认为中国因素将对国际锌价产生较强的影响。
每到三月，欧洲各大联赛进行得如火如荼时，欧冠淘汰赛对于各路豪门的影响总会尤为明显。
四天后，12月20日，中信证券出具的研究报告显示，近1个月来，贵州茅台的绝对涨幅达到了30.50%，而最近6个月的绝对涨幅为74.35%，今年以来总的绝对涨幅达到了335.01%。
除在本国大力发展生物乙醇工业之外，巴西还积极开展国际“乙醇外交”。
为了让她们满意，我终于妥协了。
这也许只是教育改革的一次尝试，能否取得进展有待于实践检验。”
亚历山大说，“近十年的季后赛比赛，没有任何球员的发挥能像麦蒂2005年打小牛时那样好。
有数据显示，美国农业部3．33亿美元的营养教育预算，与食物与饮料公司的“营养教育”相比，少得可怜，仅是百事可乐(12亿美元)的27．8％，食品集团(66亿美元)的5％。
我国的汽车保有量只占全世界的不到2%，只占美国的不到九分之一，日本的六分之一，而全球15%的交通事故发生在中国。
据介绍，黑色号牌无须特意更换，11月1日之后仍然可以使用，当办理车辆过户、补领、换领等业务时，车管部门会为车主随时更换。
前三季度，娱乐教育文化用品及服务类、交通和通信类、衣着类价格分别下降１．１％、０．７％和０．３％，家庭设备用品及维修服务类、烟酒及用品类、医疗保健及个人用品类分别上涨２％、１．７％和１．８％。
中国中高级轿车市场历史中，首次出现新旧车型交替期的完全平顺过渡。
张永军进而分析指出,油价、电价上涨对于今后物价的间接影响,还取决于其扩散反应。
在现今经济不景及政局不稳定的时刻，华基政党更应该团结，为华社谋取福利，协助华裔渡过难关。
因此得到两个结果，改变之后大股东仍然在股东大会得到50％的表决权，因此这样的一个50％表决权非常关键。
第四，“监督缺位”是这些曾经取得辉煌成绩的交易员变成“魔鬼”的最重要外部原因。
那么联通为何抛弃CD－MA高端策略专攻低端市场呢？
1954年10月，叶剑英回到北京。
TelmexChile准备在不到一年的时间内用WiMAX覆盖智利人口的80%，向50万家中小企业提供高速宽带连接。
他“素质全面”，具有“异常才智”且“野心勃勃”，善于利用政治时机并有能力把自己推上最高权力的宝座；他吸取了中日战争和义和团式反西方的教训，主张尽量寻求西方国家对中国的支持和谅解，以便推动改革。
会议决定，该条例草案经进一步修改后，由国务院公布施行。
不来梅进攻成果不大，法兰克福则利用稳守反击，奥克斯在本方半场的一个直长传，中卫帕萨宁防守失误，阿玛纳提蒂斯利用单刀机会毫不客气地洞穿了维泽的十指关。
此时的特苏里行事更加大胆，不再像以前那样想尽办法隐藏自己的IP地址。
在当年的奥运赛场留下无穷遗憾的朱建华,预祝刘翔卫冕,并且创造好成绩。
分析人士指出，这份法案的通过预计将给保尔森的中国之行带来双方面的影响。
张伟告诉记者，这样的数据发布时间确实有些滞后，就深圳而言，近阶段房价涨幅比较大，一些数据比较敏感，影响力也明显。
皮海洲说：“以中国石油为代表的大盘蓝筹股票，不涨则已，若大涨，则又会刺激新的政策调控的出台。
当然在这一次的续约谈判的过程中，我确实感受到了朱老板对申花未来能创造好成绩的渴望心情，其实过去的一些摩擦也都是因为大家都希望申花好，所以，表现出来可能比较急，总之都过去了，我希望自己在上海好好踢下去，朱老板的诚意也让我觉得留在申花是我最好的选择。”
纽伦堡VS汉堡，两队实力差距不用多说。
“没有麦蒂与姚明的比赛，确实是没有什么意义。”
后来，偶在这两张存单到期后，把他们分别存成了三个月，六个月的定期，再后来，随着偶的存款逐渐增加，到上中学时，偶终于有了十二张存单，每月一张，每张一千多块（数额不等）。
而在五一期间，每天最少炒１００个菜，工作强度十分大。
譬如书中作者一句：“当一只苍蝇在这座古老的城市飞动，我听到过导游小姐给那些外地游客讲这是从唐代飞来的苍蝇。”
潘静则稳扎稳打用单鞭拿下第2分。
上次在报纸上看到自考也可以申请毕业报到证，我是02年从中专毕业的，请问如何申请自考大专的毕业报到证？
而北京奥运会的举办，恰好为车商们推广使用低排放汽车和清洁燃料汽车提供了最佳平台，有利于培育国民崇尚购买、使用节能环保电动车的文化氛围和消费观念。
北京万学海文考研?教育研究中心总监梁伟伟表示，我国1998年开始的高考扩招，直接反映在了就业压力上，就会导致一部分学生希望通过选择读研究生的渠道来缓解面临的就业压力。
对唐死亡的结论为“因公殉职”。
NetSuite(N)初始股股价飙升36.54%。
不过，哈继铭也表示，越南经济还未到全面崩溃的地步。
刘启峰希望能把父亲送进重症监护室观察，沈永生再次说“没事。”
2006年，孙志峰和潘蕾参加了都灵冬奥会，尽管成绩都在20名之后，却是中国单板滑雪选手首次跻身冬奥会殿堂。
一般地，把获取红利作为投资，把赚取差价视为投机。
二类试卷(89～80分)。
吹牛老爹(Diddy)与凯西亚・科尔(KeyshiaCole)合作的单曲《LastNight》从上周第11位挤进本周前十，搭上了前十名的末班车。
杜伊双手抱肩站在教练席前面，这个上一场他的沉默形成了鲜明的对比，他不停的踱来踱去，颇为紧张的注视着场上局势，偶尔他会挥动手臂表达他的思想。
其实全世界所有的民族，对于月亮都有着相似的感情。
无独有偶，小盛沉迷网络游戏，母亲担忧劝导反遭他打，觉得在虚拟世界里才感快乐，被母亲“逼”回现实即回复痛苦的深渊。
就是承认台湾独立除去。
新闻出版总署成立了评估领导小组及其办公室；及时选定中国编辑学会、中国版协科技出版工作委员会和中央教育科学研究所三家中介机构全权负责评估工作的组织实施工作；建立专家数据库，严格选聘评审专家，采取中介机构差额提名，上下共同协商确定人选的办法，组成了由78名专家参加的结构合理、知名度较高、权威性较强的专家评估队伍；依托各省区新闻出版行政部门及中央在京单位主管部门组织所辖出版单位填写《评估登记表》，填报评估数据，并予以审核，对部分项目进行初评，为中介机构实施评估提供了重要参考。
由愤世嫉俗变成玩世不恭。
我国劳动力资源虽丰富，但生产一线的技术工人整体素质并不高。
后来，他们走到了一起。
记得去年有人问博友超妈007，为什么在同样的分数下，超妈的女儿可以得到香港?会大学的半额奖学金，而别人则不能？
同时，物业派人看守小区大门，禁止任何外人进入小区。
特别是还有１４０００余人被掩埋在废墟里，还有很多人失踪！
牛顿根据开普勒的天体三大定律，总结出万有引力定律，所以他说：我之所以看得远，是因为站在巨人肩膀上的缘故。
至于刘表、刘璋的弱，就完全是刘备的运气了。
有人总别拿死来吓唬人，其实是吓唬自己而已，还昭示了骨子里的懦弱。
至于谁是在更衣室里最懒惰的球员呢？
与此同时，油气行业已经成为澳大利亚重要的出口行业之一。
“岭南盆景看广州，广州盆景看流花西苑”。
有一年暑假，他甚至翻出爸爸的大学一年级英语课本并自学完成。
今年全国人大初步安排审议20件法律草案，包括制定《国有资产法》、《社会保险法》、《食品安全法》、《循环经济法》、《农村土地承包纠纷仲裁法》等。
现在还不清楚Google不同寻常的管理是否能够应对更艰难的挑战。
斯科拉里希望这支以G14为主要班底的球队，能把球踢得更开阔，而不是局限于一条犹豫不前的中路。
5位国务委员，刘延东是中共中央政治局委员，曾任十届全国政协副主席;梁光烈,兼任国防部长，是中央军事委员会委员，上将军衔;马凯，兼任国务院秘书长，之前任国家发展和改革委员会主任。
文字如此，摄影也是如此。
这是一支感情很复杂的球队，一支感情很复杂的球队如果只爱他一个人的话，就会变得感情有缺陷，一支感情有缺陷的球队，你就算永远地拥有他，也是没用的。
有些调皮的男同学甚至还嘲笑我有娘生，没爹教。
排个名次吧：呵呵，太完美的眼霜我估计不可能有啦，但是有效果的眼霜就一定要让大家都知道。
因此，我们认为2007年，中兴在自身成本控制能力增强、上游采购成本降较低、部分竞争对手退出和整体市场容量提升的情况下，业绩将会有大幅度的提升，当然这种提升也跟公司2006年的业绩基数较低有关。
我省中小学音乐教材多选择人民音乐出版社的版本。
限制视图的使用，防止它们查询其他视图。
我也知道你要回韩国，你心有所属，但是无所谓。
此前，阿布扎比投资局曾注资美国私人资本运营巨头凯雷投资集团；斥资6亿多美元收购美国电脑芯片制造商AMD公司股份。
古典经济学之父亚当?密斯早在18世纪即提出：“所有人都以利己之心为动机，从事经济行为，在公正法律的支配下，由看不见的手（市场）引导，走向私利和公利的和谐统一。”
记者：新浪网友，大家好，非常荣幸来参加留美挑战赛访谈的节目，据说这次大赛当中有很多种子选手，首先我想，采访的对象第一位应该是17岁的足球队的队长薛健。
我们验证了邓小平理论、“三个代表”重要思想和科学发展观等重大战略思想，建立了中国特色社会主义理论体系。
莱万特四连败，拉科六轮首胜。
王海波指出，从中国114建材网和各个地方114建材网的整体流量和实力来说，它已经成为建材行业影响力最大的行业网站，当之无愧地成为业界的NO.
处方：你只需记得自己辞职的理由。
汉高祖诏曰，凡五十岁以上的子民，若人品好，又能带领大家向善的，便可担任“三老”职务，由乡而县，与县令丞尉“以事相教”。
在目前的体制下，股票面值存在的意义主要体现在工商登记和相关的会计处理上，即：其一，股份有限公司的注册资本为公司股票面值与股份总数的乘积；其二，超过面值溢价发行的溢价款不作为资本登记，而是列入公司的资本公积金。
由于越南市场经济转型还处在初期，经济体整体的弹性较差，当局的财经政策制定水平也还需要进一步提高。
28日下午，中日双方干脆安排两国水兵坐在一起，面对面地座谈。
就外交学而言，热点即考点。
她将“鼓起余勇”，于瞑目之前挣脱套在脖子上的政治枷锁。
在人均GDP1000美元左右时进入老龄化社会意味着中国未富先老。
专门的PVR通道支持一键录制，支持多分区，自定义存储区域的简单文件管理功能。
监管层加速放行基金“一对多”业务、放宽单只QFII申请限额、九月份指数基金的发行和建仓则将为市场提供直接的资金供给。
据信息产业部公布的数据，今年前三季度我国电子信息产业共实现销售收入34571.8亿元，同比增长20.1%。
不过，在发展方向上，同方似乎与韩国三星南辕北辙。
这是2007平安夜前几天发生的事，到了平安夜，我正在和大家吃饭，他的电话来了，此前，他已经给我打过好几次我都忙而没有聊，这次，尽管这是宝贵的节日时间，我还是细心地和他聊了很长时间。
与此同时，它还要在全球范围内与亚洲制造商展开竞争，而这些亚洲国家货币的汇率都与美元紧密挂钩。
此外，从以往的实践来看，周期理论在A股市场上每每都能得到验证，尤其是重要转折点。
一位80多岁的老大爷激动地说：“我就知道共产党一定能来救我们。”
针对当前宏观经济中出现的困境,吴敬琏强调,必须通过进一步推进经济体制改革,尽快实现经济增长由主要依靠投资和出口驱动向主要依靠技术进步和效率提高的模式转型,提升产品附加价值,摆脱“卖硬苦力”的困境。
位于第三层鱼、禽、肉、蛋等动物性食物。
中国工程院院士朱高峰认为，我国工程教育存在的主要问题，一是工程教育定位不明确，学科专业划分过细，学生知识面太窄，科学基础不坚实并缺乏工程实践的基础训练；二是培养层次、结构体系和人才类型与企业需求存在一定程度的脱节，缺乏综合运用知识解决工程问题能力的培养；三是对继续教育重要性的认识不足，继续教育与产业和企业结合不够紧密，培训需求与供给的矛盾比较突出。
事情过了一年，有一天刘大叔接到文物站工作人员电话说“有好事”，让他到文物站去一趟。
切尔西作为种子队被分在了Ｄ组，他们将在小组赛中对阵波尔图、马德里竞技和尼科西亚阿波罗队。
那个时候，消费者当然也就应该重新出牌。
车身尺寸方面可以看出，三款车都表现的中规中矩没有特别突出。
电信重组方案对相关公司有何影响？
中国是全球最大的鞋类制品生产国和出口国，按照联合国工业发展组织的统计，我们一个国家的鞋产量占到了全球的63%，然而从去年开始，中国鞋在海外市场却遭遇了前所未有的寒流，到底是什么样的门槛，让中国鞋绊住了脚？
批判是对事，不是对人，问题是很多人，甚至我们国家的领导者常常分不清楚，以为批判是对人，因此常常落入情绪之争，像只刺猬般鼓起长长的刺武装自己，刺猬是有意义的自保，他们是无意义的。
目前，加拿大全国提供“合作教育课程”的大学已超过100所，每年参加的学生约7万人。
例如当时中长铁路管理局就由苏联人员担任主要管理干部，并按苏联国营企业的方式编制生产财务计划、制订各种专员管理规则等。
如果进行捐赠，一般会向当地的社区进行捐赠，而不是通过专业的慈善组织。
专业课的复习又是一个从整体到局部，然后由点到面的过程。
2004年雅典奥运会上，刘翔一飞冲天以12秒91平世界纪录的成绩加冕，同时也宣布一个时代的来临，但是刘翔在接下来的世锦赛中却丢掉了原本到手的金牌，这也说明了约翰逊之后男子110米栏群雄争霸局面的激烈。
说透了，这类报道有损教育部门的“政绩”。
这些缺乏质量监控、随时可能给人带来不测的电池究竟是如何流入市场的？
而在7月，美国驻伊拉克军队开始撤离伊拉克城镇，预计撤出的军队中，一大部分将转移到阿富汗战场。
假冒伪劣为了降低成本也一般采用二次塑料做的产品。
除了大量的公司登陆中小板外，更多的企业还将目光瞄准了即将破茧而出的创业板。
他将迎来个人生涯的第二次奥运会。
它们中的哪些会被淘汰，哪些最终会脱颖而出，是难以预料的，有时甚至主要取决于一时的运气！
第九军1949年9月25日，国民党新疆警备副总司令、南疆警备司令兼整编第四十二师师长赵锡光随陶峙岳率部起义。
去年12月2日，佛罗伦萨0比2不敌国米，赛后佛罗伦萨球迷们扔下满天花束，以安慰刚刚失去爱妻的主帅普兰德利。
在介绍完他杰出的苏格兰同乡之后，克拉克话锋一转：“若想了解事情的实际面，我们得走苏格兰；而如果想走道德面，我们就得回到法国。”
我们的《消费合同中的不公平条款法》又在哪里？
在1997年推翻约瑟夫?蒙博托的极权政府之后，新政府便陷入现金短缺困境，直到他们设计并发行新货币。
虽然实验有5年，但我们终究要离开，我们也只有离开才能验证实验是否成功。
各考区都选择了条件较好，交通方便的学校作为考点，各考点均安排宽敞明亮，通风干净的教室用作考场，给考生创造一个舒适、安静的考试环境。
据说，南方汽车整体上市计划就与国防科工委鼓励非限制军工企业整体上市计划紧密相连。
百年前该学院创办人WalterWilliams确立的《报人信条》镶嵌在大楼的墙面上，“Ibelievethatajournalistshouldwriteonlywhatheholdsinhishearttobetrue”（我坚信记者应该只写他自己内心认为真实的东西）这条具有普世价值的从业准则深深打动了我，我渴望有朝一日能够到这个“记者的殿堂”接受一番思想的洗礼。
这个过程涉及破坏经济过程的所有隐藏经济法则的力量，并以绝大多数无法诊断的方式进行。
枕骨在脑后正中偏下的部位，由于睡觉时，它首先接触枕头，所以叫枕骨。
如果中美双方此次贸易摩擦进一步升级的话，双方可能出台更多的报复性政策。
拨出１１２后，马上会进入语音说明如下∶这里是行动电话１１２紧急救难专线，如果您要报案，请拨0，我们将会为您转接警察局；如果您需要救助，请拨９，我们将会为您转接消防局。
“今年在居委会和村委会选举中，直选的比例将达到70%，比上一届提高20个百分点，同时在党内推进差额选举。”
测试结果是否受到外力影响？
将少许清酒放入温水中，在卸妆后轻泼洗脸；或者，以清酒代替水，混入面膜粉中敷脸。
为了消磨时光，他想写一本回忆录，将他四十多年的经历与主张，如水利、合作、广播、电影、金融、礼俗、医药、卫生等分门别类写出来。
我真的很好奇，一般人看到虫子都觉得恶心的，这家人怎么敢吃啊，而且还吃得津津有味！”
市教委直属中学将安排270个高中统招计划，按一定比例投放三峡库区的19个区县。
我准备把毛毛当年爱看的书和她现在自己翻译的书收藏在一起，留着给毛毛的孩子，还要把毛毛当年看书的故事告诉她的孩子。
“大阪我很熟悉了，这个体育场已经来过五次，每次都拿冠军，感觉很好，场地好、观众热情，也是我的福地。”
那阵子，她天天跑到人家学校上自习，从头开始，弄懂了每一个概念，掌握了各种解题思路，又认认真真地把书后的每一道练习题都搞明白了。
姚明的手指还没有完全康复，拿球时仍然有些不舒服。
申万预计年内准备金率将上调2.5个百分点，利率上调0.81个百分点，升值8%-10%。
广东队的几个球员也都会在8号到三亚报到。
另一方面，朱琳越战越勇，凭借来回调动对手控制住场上的节奏，以20比18获得局点。
从这两个角度来说，万科在北京市场前景并不光明。
在会议进行过程中，《北京日报》、新华社、《人民日报》发表文章和通稿，为天安门事件平了反。
其后，中国铝业随即在4月13日晚发布澄清公告表示“有关报道所反应的问题与事实严重不符”。
9月14日上午，欧彩霞早早地起床，打点一下准备乔迁的行装，在窗边的墙角下，整齐地摆着十几个封装好的纸皮箱。
蔡宪政回忆说，这其中包括蔡宪政。
明年的奥运会上，中国女队的目标就是尽量发挥到最好，把失误尽可能的减少，这样才有机会重现奥胡斯似的辉煌。
未来一段时间，经济将在波动中复苏，相应的，政策波动中呈现拉锯式的调整。
今天，高考基本能力阅卷进入第三天，本报记者联系在济南参加阅卷的多位老师，了解到基本能力得分普遍不高，阅卷三天来平均分仅为70分，只有个别试卷出现90分以上高分。
夸大绝对运动和否认相对静止是对运动的两种极端的理解。
“看他父亲那个又瘦又黑又矮的样子，我们也知道他们家情况不大好，说话口音挺重的，我听不懂，但最后他父亲临走时对我们说，让我们照顾好这个小弟弟。”
茅于轼先生不仅否定马克思主义理论，而且还要否定党的领导，他的所谓由“精英掌舵”的险恶用心就是要最终取消共产党的领导。
没有时代标记，没有事件，没有戏剧性，没有显赫人物，一些容颜，一些身影，一些弃景，纷纷一掠而过，它们无人知晓地沉睡在陆元敏的浩瀚底片当中(至今，陆元敏拍摄的底片还有一半以上没有冲印出来)，它们生于其中，还将死于其中，它们曾来自浮世，此刻已脱逸浮世，它们最终将进入虚无，此刻已进入虚无。
例如，招商银行近期推出的新股申购人民币资金信托理财计划，其特点是：不仅可以参与传统的新股申购，还可以参与可转换债券的网上、网下申购，同时还可用于银行存款和国债逆回购。
村里的计生干部雷双兰站在光坟山上，这里有她家的4亩旱田。
此时的国美正在酝酿更大的资本计划。
虽然当前股市处在一个很低的点位，但很多不同角度的数据显示，在短期内，美股还是有再往下调的可能。
其实，不少乘客购买单程票就是为了收藏。
姚明拯救收购前景几何？
我阅读开头部分时便设想，这个故事的走向可以有两种方式：一是幻想。
李克没放心上，因为他知道，有时候，别人只是说说而已，像他那样，休息天跑到外场去打球，或者自己拿个球绕着球场练胯下运球，“他们多半做不来。”
王元表示，“缴费标准从几百元到几千元不等，这些都是需要与卖场慢慢谈。”
报考者本人填写《2007年在职人员攻读硕士学位报考资格审查表》(附件五，可在招生院校获取或在学位中心主页下载，网址为：http：//www.
当时的情形华野大军在里面围歼74师，外围国军各位部包围着华野大军。
保持20年的和平为经济发展争取时间，是我国现任狰腐的主要任务。
由于印度劳动力成本很低，而且没有专利束缚，原料进口成本也很低，同时公司引进的意大利设备在印度当时属于先进水平，因此Calmpose极具价格竞争力：罗氏苯甲二氮当时的出口价格是12000美元一公斤，但是兰博西Clampose在包含了120%的关税后的价格仅为3000美元一公斤。
如果说，从总体形状上看，克拉玛依市域就像一个9500平方公里的巨大惊叹号，那惊叹号神奇的一点，就是这位于天山北麓的独山子。
业内人士分析，西安楼市价格在一季度很难有大的反弹，楼市的“春意盎然”也是需要耐心等候一段时间的。
从都江堰被安排到成都后，林浩和其他同学一起，被安置在四川儿童活动中心。
该知情人士透露，2005年7月22日，南汽以5300万英镑在收购MG罗孚的全套研发、制造、检测设备和MG等品牌的同时，也获取了MG品牌下4个系列车型产品技术完整的知识产权。
由轨道交通建设而带来的行业投资机会，将会使北京附近，甚至环渤海湾内的钢铁、机械、照明、塑料、玻璃等行业受益匪浅，这些行业将因为北京的基础设施投资而仍然站在景气周期之内。
那么大盘杀跌的动能就不是很强了。
酒鬼一听，一句话不说，一口气灌完那杯龙舌兰。
其一，钱钟书很少谈他自己，像福克纳一样对自己的私人生活守口如瓶。
很多4S店的领导们早就认识到“消费者是我们的衣食父母”这个道理，也是这样教育员工的。
虽然股市和股票型基金在假期内没有收益，但投资于短期债券的货币基金，只要在假期之前得到确认，在假期内是有收益的。
比如复习题，智慧的老师会从1000道复习题中遴选出20道最有代表意义的习题，这样，他的学生在复习时就会集中优势兵力攻克这些难题。
专业一点，包括将隐私藏好，动不动就被公之于众的隐私就会失去隐的重量，也没有私的价值了。
“在莫斯科，人们认为，这是向美国发出了明确信息，批评了华盛顿的单边主义。
我们今天要传达给中国消费者的核心信息或者说是信号是这样的，我们希望能够把创新的产品带到中国市场上，带给中国的消费者，我们希望能够了解到中国的消费者有一个什么样的想法和目标，并且我们会尽最大的可能，把他们想要的这些东西传递给他们。
然而，有的经理人一定会担心：这样的沟通平台，会不会导致老同事给新同事传播企业的负面消息？
我们认为，美联储未来季度内降息空间非常有限，甚至目前的通胀情况已经无法允许该国进一步采取降息政策，另一方面，欧元区似乎也正在希望美元停止贬值，以期缓解欧元快速升值所带来的经济压力。
目前事故原因正在调查中。
广东队乘坐的航班定在下午，所以在出发之前全队还认真地观看了前一晚比赛的录像。
56万平方公里，人口1810万，人口密度为274人每平方公里，2004年人均GDP为930美圆，世界排名115。
高俅的祖先是大唐高丽属将高仙芝，是高仙芝与高丽妓女的私生子的后代，随高仙芝来到中原，但因出生不好，并且一直被骂为“高丽奴”，因此家境一直落魄，到高俅这一代，已经是三代流氓混混了，后来当了苏轼的小史，但一直惹事生非，苏轼颇为头痛，元佑八年（1093年）苏轼从翰林侍读学士外调到中山府，将高俅送给曾布，虽然苏与曾布分属新旧两派，二人在元佑年间是有所交往的，而且还有着一定的交情。
他说：“这样的共同利益形成了两国进行健全的长期合作的唯一依据。
但现在优势已经逐步被营口取代。
建立公务卡制度，不仅不能给预算单位财务部门增加过多的工作量，而且还要通过银行卡这一现代支付结算工具，尽量减少传统现金管理方式下存在的繁琐的环节，进一步提高预算单位财务管理工作效率，推动单位财务管理水平迈上新的台阶。
而正确执行的加密功能则可以提供很大程度上的保护。
机库结构前方有两组四联装“鹰击”62超音速反舰导弹发射器。
这说明我们的科研实力相对于世界科研强国来说仍有较大差距，不仅与中国高等教育办学规模不相符，也与中国的政治、经济地位明显不符。
在晋级16强的同时，亨得利并不认为自己会是夺冠大热门，他甚至表示自己夺冠的可能性不是很大。
但在包月制下，由所有用户平均分担服务成本，忽视了用户对网络使用量的差异，也不利于实施差异化营销。
法国兴业银行1月29日承认，在2007年末收到Eurex质疑杰洛米・科维尔(JeromeKeviel)所用策略的数封信件。
当时我正在洗衣服，可是他一句话也没跟我说，提上包真的走了。
双方整体实力的悬殊差距令广药队在这场比赛中赢得相当轻松。
陆俊评哨：改判本可避免，遵循简单程序即可避免尴尬――足球场上所有的进球，当主裁判宣布进球有效之前一定要先看一下助理裁判员的反应。
“相比于全国平均零售基准价，此次汽油、柴油分别上调16.7%和18.1%，全国平均销售电价则上调了4.7%。”
网上自行发表假日照片，或者放大的特写照。
明年的十一运会，王峰将参加一米板和三米板的比赛，他的愿望是再给山东拿一块全运会金牌。
“这个大品牌就像一个‘瘾君子’，别看其车主日常保养的价格很低，却是一个便宜了消费者，却挣足了保险公司的品牌。”
由此带来的后果是，孩子对于网球的厌烦以及成年以后再无潜力可挖。
在败走罗马当晚，主教练和中场大将古蒂就重现了往年“银河舰队”高高在上的傲慢，没有风度的批评“罗马队踢的是反足球，比赛的结果更是毫无公平可言。”
曾剑秋：是合理，但并非绝对。
起初，他以为是电视里传来的声音，等多听了会儿，便排除了这个猜想，断定这是现实中的婴儿哭声。
“我在尼日利亚可是很受欢迎的。
那天下午，电视里在放《流星花园》。
这让一部分中小股东以及关注白猫股份日化资产的人士难以接受。
投资授权健民投资从事金融证券投资、股权投资及实业投资等业务，主要包括：证券一级市场申购；在1亿元人民币范围内进行金融产品投资，包括国债、公司债及信托产品、委托理财产品等其他低风险金融产品投资；在1亿元人民币范围内进行拟上市公司IPO上市之前的股权投资及创业版上市前的风险投资，上市公司非公开发行股票的投资认购；在5000万元人民币范围内根据公司的发展需要，选定具备投资价值的项目以参股或控股的方式进行投资。
“改革开放是发展中国特色社会主义的强大动力”。
桑普多利亚排名中上，攻防表现不错。
4月19日，朱氏兄弟抵济。
柳鸣告诉记者，新蓝电脑大部分产品都有一定的备货，但4核CPU的台式电脑的供货一直很紧张，雪灾的那段时间更是全部断货。
除了在进攻上效率提升之外，柏宁队昨晚对江苏队的防守也相当不错，在雪狼的严防下，擅长外线得分的江苏队仅命中了3记3分球。
“现在我们的货源已经非常紧张了，涨价也是出于无奈。”
浙江沿海地区经济发达，工业用地非常紧张，土地供需矛盾非常突出。
早在几年前，梁家辉已经当了一回新四军，刘德华更想在《集结号》当一名解放军。
至于明年，我们暂时看不出市场经济环境有改善的迹象，尽管网民数量不断增加，但现在预测还为时过早。
车里是干净了，但马路呢？
??不少消费者认为在营业厅可选的号码要比通讯市场里少，也愿意多掏一些钱买个听起来吉利或好记的号码。
皮肤的变化愈发明显。
如“尼米兹”号航母主要武器装备为3座“海麻雀”防空导弹系统、3座“密集阵”近战武器系统、3座324毫米3联装鱼雷发射系统。
这个阶段在中国已经基本完成。
当人们购买房产，并期待能够从抵押贷款再融资中获利，泡沫便由此产生。
在太阳马戏团，身为CEO的拉利伯特更象一个指导员，这是演员们对他的评价，因为他对每一个创意，每一个细节都会投入极大的关注，但是他并不掌控全过程，而是根据自己敏锐的直觉和多年的丰富经验找出能吸引观众的地方，对一些表演提出建设性的意见。
然而他的足迹闪耀在古巴，他的生命终止在玻利维亚，他的母国阿根廷只分享到了他那最初的豪气万丈。
轮流利用两边的乳房喂哺宝宝，这样能够预防乳房出现胀痛。
光大证券对QDII业务开办流程、开展模式、人才储备等作了长期的探讨，并在对国内的QDII产品现状分析的基础上，对目标客户群体作了详实的市场调查，为产品设计做了充分的开发工作。
119年来，英超顶级职业联赛，还没哪支球队的主场全赛季进球数只有区区10个，而曼城就创了这项历史纪录！
克拉克说：“实在有太多不同的因素，可以将人置于死地。”
产后卫生工作非常重要，只要求在“坐月子”期间洗澡以淋浴为主、洗头后尽快在房间内擦干，防止感冒即可。
因此，我国经济不仅面临了考验，而且还面临了要防止金融危机产生的诸多挑战。
两年前，北京大学精神卫生研究所公共卫生事业部主任、中国疾控中心精神卫生常务副主任马弘就曾旗帜鲜明地这样表态。
昨日上午8时30分，他睁开眼睛第一件事就是打开他6月26日新买的二手手机，谁知道刚开机，就发生了令人意想不到的事情。
伊布的经纪人是周三来到巴塞罗那的，此前他就已经与巴萨在伊布的年薪以及合同年限等重要问题上达成了一致。
在弯道中并非只要将方向盘拐动至一定的角度就可以，期间还是得不断微微修正方向与角度。
具备上述情形生产出来的药品被界定为假药。
也是好几年前，我评说过一部描写“文革”时代的小说。
而且下面就是20多天的国际比赛日，我们球队可以抓紧时间进行磨合，应该会有起色的。”
鄙视卖国贼和政治骗子！
不仅各县市跑到焦作市要电，焦作市的领导们向省电力公司、省发改委跑。
这个产品确实也会存在一些风险，比如新股的发行节奏放缓，或者个别新股发完之后在二级市场上市之后跌破发行价，确实存在这样的风险。
而更多的投资人，则把目光放在SP发展方向以及盈利问题上。
轻工技术与工程博士后流动站接收了一名贵州茅台酒厂集团的高级技术人员，进行载人航天飞船搭载茅台酒曲太空诱变育种研究。
17岁时艾萨克来到约翰内斯堡继续学业，顺利读完高中和大专，找到了目前的工作。
除了精心策划核心内容外，我们还会组织短期展览，专门介绍欧洲历史的某个方面，比如说以欧盟扩大为主题的特展。”
很多网站也希望有很好的人气和用户黏性，必须要发展很好的社区。
而未来几年，波音公司计划卖给印度的军火价值高达200亿美元。
命令一到，背起就走。
为此，从2009年至2011年，山西将投资310亿元人民币进行电网建设。
想行走的时候带上它远足，想休憩的时候带上它静养，如果身旁又一次投来了迷醉的目光，那只是因为，没有人会拒绝掉进摩卡的“陷阱”。
隔天我们拜访了恶魔花园（DevilsGarden）。
中国电子视像行业协会愿与各界携手，共同把握机遇，创造新的辉煌。
据介绍，对流式是相对辐射散热、板式辐射、风扇式而言的一种加热方式，工作原理是直接加热空气，罩壳上方有出气口，下方有进气口，通电后加热元件周围的空气被加热上升，从出气口流出，而周围的冷空气从进气口进入补充，如此反复循环，使室内温度得以提高。
尤文图斯一直在寻找中场屏障，如果西索科能卖出800万英镑，是笔贝尼特斯可以考虑的买卖。
如果纳税并不是以数量多少为表彰的唯一标准，那么对捐赠是否也不应以数额的多少为标准呢？
就连在大型网络游戏领域沉寂许久的腾讯，上周也突然心血来潮地代理了目前韩国最热门的MMORPG《地下城与勇士》，据称所花费的资金是腾讯网游历史的最大手笔。
听到初一学生口中的无忌“童言”，感到很痛心！
但时间将提前到下午3点半，这样训练结束后球队马上前往巴塞尔，而斯科拉里还是会和两名球员参加晚9点在圣雅格布公园球场的新闻发布会。
《水浒传》是集大成者，其中很多黑社会人物可以于对应到当今社会，如张青、施恩、穆弘……
所以就有了《闯关东》电视剧所说的山东帮、河北帮，要在东北生存下去，就得抱帮或者结社，而且去的人逼得你必须要有冒险精神，否则活不下去，所以东北人形成了粗狂、豪放的性格，民国时期地方胡子多和张作霖能以土匪出身在东北执政与东北的这段历史有很大关系。
然而，他摆在桌上的手机此起彼伏的短信声、铃音声，触动了一个新闻记者的职业敏感??
我看到一位老太太急着往城里赶，她说5月12日她到安县走亲戚，走到超市门口就地震了，幸运逃过一劫，可她的家人还在北川不知生死，她一定要赶回去找他们。
身体首先就是孱弱的，其次，精神也是孱弱的，最终，即使是在路上了，在别人是一次精神升华的旅行，而在他，则是一次旅行者惯常的旅游罢了。”
时至今日，我们已很难说清楚究竟是消费者的目光和品味越来越挑剔，还是汽车厂商为吸引消费者、扩大销量而做出的努力越来越多，但至少有一点是可以肯定的，那就是，在面对越来越琳琅满目的汽车产品时，消费者的选择是越来越丰富了。
"我没等她说完，马上打断她的话问她，"你是不是想说像张国荣？
小天后孙燕姿出道以来一直很瘦，瘦得仿佛一阵风都能把她吹倒。
对于当前的次级住房抵押贷款市场危机，美联储声明的措辞比以往更为谨慎。
核电项目签下来，我们全县人民都很高兴。”
本赛季于大宝租借德阿维斯的时候并不如意，光是往返搬家就让自己折腾了几次，接下来连续受伤这半个赛季几乎报销，但是其他留洋球员也不顺利，比如于海因伤休战半赛季，石俊因伤发挥不佳最终回国，董方卓受伤曼联前途成疑等，都让他格外遗憾。
因为大家都说我的广告方式会把50%浪费掉，精准营销的意义是让广告主更省钱带来更多的信息量，这是我们精准营销的意义。
随着国2和国1柴油车进入淘汰期，国3柴油车比重的增加，污染物的排放总量将大幅下降。
还没准备好的麦迪已被媒体团团围住。
难度赛当中我们可以欣赏到运动员的伸展、技巧、手法、脚法等等，但是速度赛当中，很难欣赏到运动员的手法、脚法。
我们又想到了离婚，还草拟了协议，但看在孩子面上又不了了之。
在饭店提供的“高考推荐菜”菜单上，记者看到，以海参、鱼肚等为主打的菜肴占主导。
意大利有擅打生死战的传统，布冯包裹的围巾和绒帽让人联想起1997年客场雪战俄罗斯。
2000年9月底，瓦杰帕伊政府宣布“阿琼”MK1正式投产。
目前案情正在调查中。
20强赛前五轮，郑智场场首发，地位无人能撼。
“真水无香”是书名，也是书中写舒婷母亲的篇名，其中是否有着特殊的含义呢？
他巴结权贵,因而自己的势力越来越大。
原则二：水果中的香蕉、橘子和柳橙等，都是一般熟知含钾较多的食物，但这些水果绝不是不能吃，只是量要减少。
春节期间，因“松本电气公司”未派发红利一事，李某还与李波短信联系过，对方回复说要与“松本电气公司”联系。
下面就让我们一同前往《幻想i时代》新端新貌连连看吧！
eNet硅谷动力消息昨日，笔者浏览新闻看到这样一则消息《校内网创始人王兴第三次创业创办SNS社交网站海内网hainei.
李贵方称：“一点消息都没有，一切都在等。”
卡勒德・胡塞尼的《追风筝的人》，是今年被“捆绑”多次的书。
目前南坝镇共有受灾群众29000多人，已经建了四个集中的安置点，还有一些零星的安置点，从我们了解的情况看，受灾群众基本上得到了妥善的安置，现在关键是一些边远的地方，山很大，公路又完全的不通，这些地方还有少量的群众，他们的生活保障就成了很大的问题。
希拉里希望借助刘易斯的威望拉拢非洲裔选民，刘易斯先前也表示支持希拉里。
在过去这些年间，我发现了种种被压抑了之「应知而未知的资料」背后，却蕴藏着「想象不到的祝福」。
对于这样一个有强大政府背景，油田资源丰富的大型炼油企业，本身应该给予更高PE。
近年来，老爷车市场正在逐步回温并持续走强。
据统计，自1989年希望工程开展以来，共募集资金逾35亿元人民币，其中资助贫困学生290多万名，援建希望小学1．3万多所，捐赠希望书库、希望图书室1．3万多套，培训乡村教师逾3．5万名。
根据中医典籍记载，红花石蒜鳞茎性温，味辛、苦，有毒，入药有催吐、祛痰、消肿、止痛、解毒之效。
中国选手林跃完成了难度系数为3.6的拿手动作6245D，这个动作让林跃拿到了97.20分的本轮高分，他的总分达到258.60分，也超越了加尔佩林跃居榜首。
与此同时，今天对于尤德里来说也是难忘的一天。
这是个很重要的工作，领导把这一工作交给我去做是对我的信任，我一定会不遗余力地去把工作做好。
最近一段时间，一些手机厂商推出了三层滑盖技术的手机。
问：什么时候能和国家队汇合？
所以，豆油、豆粕以及饲料价格、生猪等肉禽价格的上涨，自然也就随之而来了。
辅助型宠物可以给主人带来稳定的长期状态，一些如闪避、增强定力的技能相当不错。
乃木少将便命松本鼎炮兵少佐在山上山下安置12门大炮，向东七里沟射击。
不过，校本课程和公开考试之间可能有矛盾。
据悉，联合国世界粮食计划署和美国的大型粮食供应商都表示，他们只有高价聘请当地官员负责处理港口事务才能及时将食品运至海地国内。
为了避免给救灾工作带来干扰，它们不会鼓励游客到四川旅游。
因为喜欢往女人堆里扎，在外人眼里，他是个花心的男人。
5月4日微软宣布放弃收购雅虎，比尔・盖茨放出话来，微软打算独自盘整互联网的未来布局。
第一是注重核心需求，比如说奔驰汽车，这是一种非常尊重的需求，买宝马可能就是满足一种成功的需求，沃尔沃，满足一种安全的需求。
经历了人民币持续升值和我国多次加息，外汇贷款的成本优势更为明显，需求保持旺盛。
此后，两家公司将进行合作的消息层出不穷。
救援人员马上答应：“好的，拿冰冻的。”
妈妈的初乳会加速胎便的排出。
从一个人的运动中可以看出他的性格来。
你可以基于以上两点进行判断。
总体而言，信用卡是一种安全高效的支付工具，持卡人的谨慎可以杜绝大部分潜在的不安全因素。
2010年主要淘汰公称容量20吨以下电炉、转炉，100立方米以上(不含100立方米)300立方米以下高炉；关停广钢芳村钢厂；关停和淘汰落后炼铁能力115万吨，落后炼钢能力734万吨。
这就是全球瞩目的美国次级债危机。
一般的明星身旁都会有的吧。
招生数量也是在全国重点院校最多的。
主持人：您这个项目有一点类似于《奋斗》里面主人公的年龄？
后来爸妈觉得我这样下去就和假小子没什么区别了，所以特意在“张宁”的名字中加了一个“怡”字，就是希望我能安安静静的，有个女孩子样。
申博成功金币7500元附近早盘有少量成交，银币市场价格维持在800元附近少量成交。
1959年9月29日，第一批20辆红旗轿车运抵北京，给首长换车。
这样见完了三个，我没有回到他身边，他却从外地跑过来，把我打了一顿，嘴都打肿了还充血，然后抱着我哭了很久。
另外，由于创业板的推出，给券商增加了新的业务渠道，无疑部分上市公司的券商股也成为了创投概念的受益者。
2008年的中国出口行业前景不容乐观，一是人民币对美元汇率的升值幅度将进一步加大，二是中国政府一直在积极调整外贸政策，包括降低出口退税率等，三是美国经济衰退可能造成外部需求锐减。
丁健：从整个产业链来讲，更加往价值链的上游来走，从资本的运作会更加宏观一些，看产业更大的方向，而不是每一个细节的执行。
为了小小的几支铅笔，有劳晚报的老前辈。
产品链向中间体上游扩张就是企业对内资源整合的办法之一。
同时，车站另有一些工人困惑了：同是工人，为何我们却同命不同价？
中国，由于拥有巨额外汇储备金，自然成了佐利克先生的工作对象。
毫无疑问，戴安娜的努力改变了许多安哥拉人地雷受害者的命运，可是，地雷为害依然每周都有发生。
中国的猪肉价格大致以三到四年为一个涨落周期，规模较大的养殖场在安然度过市场盛衰周期方面通常处于有利地位。
事实上，对直接受各自省公司管理、而省公司又直接受集团总部垂直管理的深圳运营商来说，重组风波还远远没有波及到地方。
如今，你要与谁《共同度过》《似水流年》？
该人士进一步指出，在为私募基金提供项目资源的同时，天津市开始谋划解决基金自身资本流动的需要，可以说是抓住了私募基金业发展的头尾两端。
谈到“宜疏不宜堵”，必然会想到大禹治水的故事。
”一位目前收入也有5千左右的白领这样感慨自己的生活质量。
同时与孩子一起解决了一些卷面遗留问题。
600643爱建股份董事会同意公司将所持爱建德固赛(上海)引发剂有限公司23%的股权转让给InitialorsChinaHoldingGmbH，转让价格为22,233,341元。
贫血或失血的小孩可见面色苍白并有口唇、牙床苍白。
2007ChinaJoy“金翎奖”，正是印证了这一历史的瞬间。
可是成品油涨价所带来的一系列社会问题又是为有关部门所最为之敏感的，于是这油价涨也不是，不涨也不是，而这成品油亦是增加供给也不是，不增加供给也不是。
“我们想要踢出3场精彩的比赛。
1994年秋天，“尤里西斯”号到达太阳南极上空，开始围绕这颗恒星运行，并于次年到达太阳北极。
权将“好”字自停那。
作为全球顶级科技品牌之一，联想确实需要这样的影响力为其增添荣誉。
当时伊拉克为肆无忌惮的宗派暴力仇杀所充斥，一度濒临全面内战的边缘。
――1990年代，AOL-TV宣告诞生。
但基金的孤军奋战显然无法推动行情的继续上行，因此，他们频频向市场“示好”。
在于明德看来，当前部分原料药全球生产过剩，再扩大加工能力，不论是对中国还是全球都没有好处。
环境音乐：（ambientmusic）环境音乐，又称“背景音乐”，是一种为办公室、休息室、超级市场、咖啡厅、饭店、甚至家庭生活等不同环境而使用的为改善心理生理环境或者增加工作效率创造某种收益性效果的辅助性音乐。
关于父亲的更多故事，深陷悲痛中的母亲从未对太北讲过，后来照顾过她的彭德怀伯伯也很少提及，因为“经历过战争的人都不愿回顾战争”。
刚开始创业很艰难，但是松和他的朋友都有耐心，他们做事情一定要成功，在这样的信念和努力下，他们在三年的时间里有了很大的收益。
但是，我知道怎样将这些禁赛从这些人的天赋中分离开来。
而在2005年中期,这一指标还是以7.27亿元的净损失,体现在中国财险的财务报表中。
与张铭性格迥异，王兵的性格豪爽。
短短的时间里，我经历了其他人要很长时间才能经历的结婚、生子、失去亲人、离婚这些过程。
《东京梦华录》卷七，记北宋皇帝于临水殿看金明池内龙舟竞渡之俗。
锁定的运价及业务长单为内贸煤运业务提供了良好的经营稳定性，08年公司电煤包运运价还将有10％以上的升幅，业务量也将保持稳步上升，煤炭业务将保持良好发展态势。
很多时候，我们会把艾玛放在游戏毯上让她练脚功、练翻身、练爬行；或者放在她的床上，让她在床上蹬钢琴(那也是她的玩具)。
谈到当时遭遇的寒流，中国人保财险客户服务管理部、电子商务部的相关负责人认为这其实是一种历史的必然。
“本身一个产品设计不是为了给人看的，是为了推向市场，它就需要从设计的角度考虑它的性能，制造的环节要注意质量，在销售的时候要搞好服务，是最后这个车报废之后有多大比例可以回收。”
一位白酒业专家向《每日经济新闻》表示，基酒按等级从高到低一般划分为特曲、头曲、二曲、三曲，黄金酒的基酒应该是三曲。
近些年来，美国多次邀请印度参加联合军事演习，表明了美印军事关系的发展已经达到一个新的层次。
若只买四五两药材，我们就提供密封袋。”
54)原子价：亦称化合价。
不过,今天早晨起床时,我腹部伤势更加恶化了,疼痛得非常厉害。
事实上，早在1970年全球经济就已经遭遇过“石油危机”，由于阿拉伯等OPEC成员国采取石油减产、禁行等措施，国际原油价格迅速上升，引发西方国家物价水平的大幅上升，使得西方国家的经济陷入了战后最严重的滞涨之中。
以为自己作案神不知鬼不觉，晚上若无其事地回家睡起了大觉。
来自合肥经济技术开发区的报道?
明确告知投资者，真正的广发证券网站名称为“广发网”，网址为http://www.
夫物芸芸，各复归其根。
“虽然市场传说长江证券背后的实力不弱，但如果说不清楚这个问题，进展还是有麻烦。”
法制环境差，企业反而兴旺发达，十有八九是官企勾结。
当考生难，当考生的家长更难，“助考”还是“陪考”，这是个问题，这是个大问题！
谢文把SP盛行的2003年看做是一个分水岭，“2003年之后受到SP影响，创业者开始追逐赚快钱，不好好做平台。”
午11点钟，他们赶到了映秀镇。
一是案犯林奎第一次作案时才刚过17岁，而他在短短两个月内，从一名普通的辍学少年变成了一个凶恶的强奸抢劫犯；其次，林奎作案并没有选择隐蔽的场所、黑夜的时间，他竟然在大白天，而且在交通大道附近实施作案。
AMD不得不降价，另外也应该根据市场情况作出适当调整。
看着王宽樵不堪重负，他原来的学生帮他出了个主意――让他们夫妻俩离婚。
在今天这样一个非常吵闹的社会，他经常会觉得那种强烈的、非常想要讲的故事，至少他导演的三部影片，能这样忠于自己，非常不容易，也只有这样，才能拍出特别棒的电影。
在初一这个过渡的时期，总是有同学面对新问题准备的不好，掉下队来，同时，也有些同学方法得当，后来居上。
据说他的女友家里很有钱，父母给买了车(那时严鹏的事业刚起步，自己都没有买车)，还有现成的房子好几套。
本排名由美国期货交易委员会（CFTC）公布，并发布于《期货杂志》，采录数据时间为2001年6月30日及2006年9月30日。
从颜色上来看，在原有天骄系列银白色的简约、高贵设计风格基础上，设计师们以极为前沿的理念和巧妙的手法，在奥运火炬限量版天骄的主机前面板采用了大胆的火炬主色调――中国漆红，体现了几千年中国文化历史沉淀的漆红色彩饱和而富有力度，热烈而稳重，既具有历史的传承又彰显着时代感，迸发着奋发向上的精神内涵。
梅兰德：工作人员会通知车手，他们挥动黄色的旗帜，同时举出上面写着‘SC（安全车）’字样的公告板。
开一辆MPV最多在上下班的时候代步出行，更多的，是往返在生活的休闲之路上。
来自澳门濠江中学的六年级学生李俊杰说：“看到奥运圣火入场，大家一起欢呼，我激动得心都要跳出来了。
中国加入世贸组织之后，外资改变了在华投资新设企业的单一投资方式，转而将跨国并购、收购中国企业作为进入中国市场的主要途径。
这已经不是基层员工拒绝工作，而是那些态度强硬的反对派在作祟，他们从一开始就不支持谈判。”
始料不及的是，汽车市场需求并不按照规划走，1983年即突破了24万辆，接着1984年、1985年又继续高歌猛进，增幅分别为31.8％和40.1％，“六五”末以44.34万辆报收，超过规划目标1.2倍。
第三节火箭就派上了大部分替补球员，姚明和麦蒂都没上场，黄蜂仍然全副主力阵容，逐渐将差距缩小。
7月1日，SMG正式进驻新兴社交网站开心网，将SMG旗下东方卫视、第一财经、新闻综合等9个电视频道，及3个广播频率的网络视频资源集成在开心网上。
6月21日，中国乒乓球男、女队将分赴厦门、正定开始奥运会前的最后集训。
她以为，他和她从此就像童话故事里所写的那样，王子和公主从此便过上了幸福的生活。
省外援建活动板房已运抵我省93774套，建成26292套。
过去信息战，针对的是伊拉克人、阿富汗人和南斯拉夫人，现在中国人也尝到了信息战的滋味。
上述中国电信内部人士向本报记者表示，中国电信也会对C网价值有自己的评估。
随着中国人力成本的升高，以及中国－东盟自贸区的即将建成（根据双方签署的《投资协议》。
许多媒体在感叹“中国连续五年保持GDP两位数增长”的同时，也纷纷发表了“中国将受到美国经济衰退的影响，08年经济将有放缓趋势”的展望。
“目前仍有19名员工失踪，其中没有公司高管。”
在绵竹中学破裂的教学大楼上，一条白底黑字沉痛的条幅竖垂。
路劲基建是一个标准的家族企业。
十八湾苗寨村民曾以愚公移山精神修通了通村公路，使苗寨发生了巨大变化。
当日6时许，暴雨暂停。
当毛泽东得知高岗自杀的消息后问：“人死了吗？”
有的蕉农把成熟的香蕉当成猪料喂猪。
1990年10月3日美国东方航空公司一架DC-9飞机在佛罗里达州失事。
众所周知，网络游戏最大的乐趣就在于玩家与玩家之间的互动！
柏冬友的《晚枫文集》新近出版，这应是他从事编辑工作以来各种文体的选辑。
今天早晨，西昌上空突然云开雨停，下午的气温也有所回升，当地气象部门对未来几天的天气表示“看好”，这将有利于火箭发射。
像陈李济、同仁堂这样的百年老店的处方算不算？
但可惜上帝不管人间世，尤其是对不信西方宗教的中国人来说，上帝更是虚无飘渺。
而有更多的证据表明，英国的监管模式，确实很受金融机构的欢迎。
评估共分两阶段进行，第一阶段于今年年初进行，全部工作在第一批外资银行转为法人机构、全面办理人民币零售业务之前完成；第二阶段在六月下旬进行，已于目前完成。
有关专家指出,为了应对气候变化对国际经济造成的严重影响,各国应该积极采取各项措施共同担负起碳减排的责任,采取措施的时间越晚,实现碳减排的风险越大,实现低碳经济的成本越高。
通过帮助客户品牌成功，企业的品牌可以树立在人们的心中。
但为了避免与北京产生不必要的冲突，教皇取消了本次计划中的会面。
昨日，医院答复称，院方只担责30%，愿赔2万元。
昨日，知名演员冯远征出现在SMG电视新闻中心的情感类新闻栏目《真情实录》的嘉宾席上，和主持人启明、心理学家李国瑞就一起发生在沪上的家庭暴力案进行解读。
舞会是女生能邀请男生的最好借口。
>>现在你已经在雄鹿站稳了脚跟，确保了主力，你觉得自己能做到这一步，最关键的原因是什么？
昨日午市后，一系列经济运行数据公布，其中，3月份CPI物价指数达到8.3%，3月份70个大中城市房屋销售价格同比上涨10.7%。
缺点是对人生抱著太严肃的态度，对自已太严苛，不放松。
Chambers说道，“作为世界公民，帮助解决气候变化问题是我们的责任。
房贷险强制购买停止后，房屋贷款如何得到保障？
但认了并不等于同意，金额小并不等于事情小。
“湖南现在人气很旺，已经形成全球影响。”
主张向南京政府示好、以和平解决西安事变的王以哲在1937年2月2日晨被东北军激进的少壮派孙铭九杀害。
回过头来我想讲这个话题，就是说中华文化走向世界面临着什么样的问题，尽管我们在越南取得了如此骄人的成绩，但是我们必须清醒认识到它是一个偶然，并且是一个特例，不具备广泛的推广性，包括我们后续的一些公司去中国的公司，甚至韩国的公司，再去越南，还有我们进入其他的国家，比如菲律宾、泰国，我们就遇到了文化的差异。
他手中正“压”着几台破旧不堪的面包车，当时以3000到5000元不等的价格收回来，突然所在城市实行排放不达标车型限行政策，而杜飞这几台车恰好是濒临报废的化油器车型。
因此，在全球金融市场熊气弥漫之际，有关方面应当采取有力措施，悉心呵护市场，确保市场平稳运行。
第二，我们要定的市场是什么呢？
高额奖学金的出现，其实是为考生提供了更多自由选择的空间。
对上述问题，审计署已按照国家法律、法规的规定，及时出具了审计报告，下达了审计决定书。
“我是不求好看，但求实用，而且要有收入。”
而次日的长阳却让人摸不着头脑，光头光脚的阳线难道意味着底部的反转形态确立了吗？
我下面所说的事，都是自己的亲身经历。
随着对手4号位的强扣，对手把比分扳成了6平，中国之后出现了连击失误，7-6，对手反超了比分！
1997年，经合组织在巴黎通过《禁止在国际商业交易中贿赂外国公职人员公约》。
目前已有流行病学资料表明，过敏性鼻炎的患者中哮喘的发生率（20%-38%），明显高于普通人群（2%-5%）。
为什么在选择队员时引起了那么大争议……
坐等也解决不了问题。
但是他们又是买房困难的一群人。
与市民最近距离的是防爆罐，它一般就安放在人流最密集处的墙边。
单单只因为日本是个地震多发的国家吗？
从这个角度来看，不妨推测，德马吉的深层意图是要推动中国市场的竞争从期望产品层次进入附加产品层次。
她苦练的结果，是使自己的味蕾完全丧失了对羊肉的抵抗。
袁奇峰认为,中国目前正处于城市化快速推进期,城市化水平从1978年的17.9%提高到2005年42.99%。
尤其是随着三峡工程的建成投运，江湖关系将长期处于比较敏感的调整阶段，情况更加复杂，影响更加深远。
虽然布雷克在宣传自己畅销新书《反破发》时花了不少的气力，而且在法网和温网也是被早早淘汰出局，但之后他还是打进了ATP洛杉矶站和辛辛那提大师赛的决赛，而且他还连续两年都打进了美网公开赛的八强。
第64分钟，费德里科右侧主罚任意球击中边网。
在北川县漩坪乡，1800多名群众被困“孤岛”。
原来对中超的残酷性还是准备得不够，从现实的角度来看，球队现在还是要把更多的精力投放到整体的防守上，然后再考虑怎么样去进攻。”
但即便挂牌人数创下了历史最低纪录，这批上榜的绝大部分队员还是很有可能落到找不到下家的窘境。
今年78月份间，死者之母朱树南分别向人民法院提出两起诉讼，一起是索要“安家费”，一起则是要求工伤赔偿。
认识之后，他们才发现，两个人竟然同在一座大楼里上班。
当天深夜他们在成都广电部门的协助下，克服重重困难，进入灾情十分严重的都江堰市，连夜做好了数字电视播出技术方案。
那就赶紧加入《风云》新场景“死狱・血牢炼狱”吧！
当然，《通知》主要提供的是财务方面的制度保障，企业独立工矿区和林区职工住房困难问题的最终解决，还有赖于国民经济和企业的持续健康发展，有赖于地方各级政府、企业和职工的共同努力。
只是宽慰的话语，让我对她放心，继续上当。
同时，杨某、曾某纠集大量社会人员冲进工艺厂内员工宿舍闹事。
任贤齐9个月大女儿Rati出生的户籍里，只有未婚妻Tina的名字？
代斯断然说道，‘嘿，我们总是在说我们OK，我们关键在于落实，我们不能纸上谈兵，我们要脚踏实地！
好几次，父子俩吵得不可开交后，小平诺克干脆离家出走，他的哥哥布特希不得不充当和事佬，将弟弟从同学家里拉回来。
李殿富：人血纤维蛋白原是一种生物制剂，是利用人血生产的，生产要经过严格的审批程序，生物制剂的生产要有许可。
2007年国内空调产量突破8000万台。
据了解，南京高考均分、录取总人数、总录取率、本科录取率、提前录取人数、保送国外名校人数等多项指标逐年“步步高”。
鲜花插在牛粪上，往往是女人们津津乐道的选择，但这些女人的智商接近白痴状态，因为无根之花插在丑陋又臭气熏天的牛粪上只会迅速枯萎，因为鲜花的繁茂需要魅力之根！
而荷兰人则被法国队无情淘汰出局。
目前警方已经对此事展开调查。
新赛季首次登场刚好在主场揭幕战，汉密尔顿开场后拼劲十足，首节7投6中，就拿下了12分，活塞首节以24-19领先。
“李海”、“王丽萍”……
用穿衣镜教宝宝认识自己。
这款A0级三厢车自上市以来，凭借着漂亮的外观设计、加长轴距带来的内部空间和相对较低的售价，在今年上半年取得了49547辆的销售业绩，是POLO劲取销量的2.8倍。
人们在认识了陈楚生等男歌手的同时,也记住了仁和闪亮。
罗兹里表示，警方目前尚未找到凶手，而且女童尸体呈现高度腐烂，导致警方调查工作受阻。
但是这却让人不禁联想到去年这两个奖项的得主：小威和毛瑞斯莫。
“大家这么积极地发现问题提交问题，企业还有什么可怕呢？”
对于被大雪压塌的加油站等交通设施，有关部门也在进行紧张的修复和重建工作。
黄松飞：各位网友大家好！
（吉隆坡24日讯）“绝对SUPERSTAR”主持人叶俊岑成功夺下3项奖项，成为《飞越青春最Yeah榜》颁奖典礼最热门的夺奖人！
来自中国汽车工业协会的一组数据为我们解答了这一疑问，轿车4月销售完成22.01万辆，比3月份下降2.72%；5月份轿车销售量进一步下滑，只有17.63万辆，比4月份下降约20%，仅比销量最低的1月份要好一些。
王莽自然便成了这个不幸家庭中的顶梁柱。
后又挑衅团支书，被狂揍。
――学习系统：女性用户独有的系统，通过学习可以增加学识、自信、演技、口才、歌艺、仪态等属性，为参与竞赛打好基础，当然学习要支付一定的金币，同时也会减少一定的体力，增加少许疲劳度。
虹口、奉贤区将警示教育与用身边的事教育身边的人结合起来，充分利用内部资料片在局、处级领导干部中开展教育。
2006年7月，房地产投资信托基金Vornado的董事长兼CEO斯蒂芬・罗斯暗地里向泽尔提出了将Vornado与EOP合并的建议，EOP虽是美国最大的写字楼物业业主，却因经营不善而沦为泽尔的包袱。
值得一提的是，这次宝洁抗震希望学校的筹建并不是单纯的物质捐赠，除了宝洁提供的80万抗震教育基金用于校舍的重建以外，宝洁也联合社会各界一起汇聚爱心、贡献力量。
当时我们的小型机市场占有率达到51%以上，这51%的市场也是中国计算机产业的骄傲，这是太极发展的第一阶段。
第二十条发行人向国务院证券监督管理机构或者国务院授权的部门报送的证券发行申请文件，必须真实、准确、完整。
夏德明在校期间，曾经获得“清华之友??伍威权助学金”等多项助学金，这些资助帮助他克服了经济上的困难。
直到最近3、4年，我才开始学会用葡萄来取代橄榄。
谁说不能出租，我自己买的房子，我想干嘛干嘛，你管得着吗？
据调查，中国西北部，还真有一些人姓“死”，河南省有人姓“难”的呢。
从成交量方面来看，今日沪深两市成交量为近一月来最低，目前仍有多数主力资金持离场观望态度，等待重大利好的出现。
"敬请投资者关注。”
随着昆山等地订单的增加，作为制造业大省的江苏就业形势从今年3月开始回暖。
比特网：是否与其他虚拟平台对接的计划?
新中国成立后，为实现中华民族的伟大复兴，毛泽东、周恩来号召旅居海外的科学家和留学生回国参加建设。
包括股票、恒指期货、期权、认股权、对冲基金等。
陈玉莲：我的普通话也不是很标准，我的心里也是噗通噗通的。
“什么是老坑玉啊？”
上周六下午五点，央行发布公告称，从昨天起上调金融机构人民币存贷款基准利率。
美国康狄克大学为此放弃在小岛建立分校的计划。
发布日期是4月22日。
我后面是毛阿敏，她根本上不了台了，观众根本不让她上来，也不让我下去，就乱套了。
记者在顺电、国美等商场的冰箱专卖区看到，含氟冰箱已无踪影，取而代之的是无氟环保型冰箱。
郭田勇告诉记者，监管部门给了银行一定的收费自主权，其宗旨是为了促进银行间的竞争，以使费率的制定更趋合理化，为市场受众所接受，但据记者了解，央行开通小额支付系统已经将近两年，针对通存通兑业务，央行当时规定是仅向商业银行收取每笔基准价格0.5元，即便两年过去了，央行基准价格会有微调，但目前从各行实际制定的费率水平和结构看，目前的定价无疑偏高，而且针对于同一项业务，大银行比小银行的定价高出十几倍甚至几十倍，那么，不同银行的手续费为什么会如此悬殊呢？
这对Rain来说是一个喜讯，Rain听到自己可以做好莱坞动作影片的主角，兴奋不已，迫不及待地想要把这个消息告诉自己的歌迷和关心自己的媒体。
按照政府收支分类改革的要求，进一步细化部门预算，提高年初预算资金分配到位率，增强部门预算的刚性和透明度，充分发挥财政资金效益。
当供大于求时，物价必定要跌。
比赛中，状态奇佳的米洛舍维奇在第30分钟打进他在这届欧锦赛的第4个进球，不过西班牙前锋阿方索在8分钟后将比分改写为1∶1。
加大内部整合力度，对分支机构实行组织架构改革和业务流程改造，工作重点不断向下推进。
字样，外框上则引用了英国诗人威廉・华兹华斯(WilliamWordsworth)的短诗，“牛顿，一个永远孤独地航行在陌生思想海洋中灵魂。”
而且一切都得从头开始。
在近日的文章中笔者坚持认为，从市场的运行格局来看，深沪大盘经过前一阶段的大幅调整之后，目前总体上处于震荡筑底的阶段，尽管短期内市场难以组织强劲的反弹行情，但在新一轮上升行情启动之前，底部阶段的充分蓄势整理显然是十分必要的。
价格pk：贺卡1-5元一张，短信1毛钱一条，彩信1元一条。
天业股份从6月5日到6月11日四个交易日以来一直保持上攻势头。
姚明和易建联是昨晚中国队得分最多的，但两人在场上给人的感觉是对不上点儿，在世锦赛的上默契似乎消失了。
22分钟赞布罗塔(赞布罗塔新闻,赞布罗塔说吧)右路低传，梅西禁区前沿的劲射被伊莱佐兹奋力化解。
而事实上，经过几场比赛之后，我认为自己已经找到了合适的主力阵容。
可惜，后者因伤退赛，让李宗伟轻易地尝到了胜利的滋味。
自从1996年以来，F1每年都在此举行赛事。
新浪体育讯在苦苦等待了1个多月的时间之后，4月3日下午14时50分，姚力君终于拿到了前往美国的签证。
“这个忌讳、那个不吉利”，还不是为了你们小两口更好地过日子吗？
<线微整?抗皱纹>胶原蛋白的胺基酸组成主要为甘氨酸，脯氨酸，羟基脯氨酸三种，与一般蛋白质不同，特殊的螺旋立体结构，让组织具有良好的张力、拉力及粘弹力。
这是自然界物竞天择、优胜劣汰的体制。
他说，“这次大幅上调两类物价，在短期内必然会刺激CPI反弹，但这是我们必须付出的代价，因此‘长痛不如短痛’。”
她赶去一看，外婆全身是灰，脸黑得只剩下两只眼睛在转，全身冷得直哆嗦。
据了解，国家图书馆此次推出的优惠措施包括七大方面，不仅取消了读者卡工本费、读者卡年度验证费、读者存包费、自习室使用费、讲座门票费等，读者还可凭第二代身份证直接入馆阅览。
文明多样性是人类社会的客观现实，是当今世界的基本特征，也是人类进步的重要动力。
当然，我们也做了受众分析，认为喜欢这部剧的观众与平常的收视群并不完全一致。
信息网络已经成为支撑经济社会发展的重要基础设施。
因此笔者相信，日本企业在上述领域的投资活动会得到中日两国政府的支持和鼓励。
不过在当时，徐根宝的身边并没有太多的追随者，也没有人已肯定的口吻认为“徐根宝一定会取得成功”。
但是不来梅打进了76个球，拜仁则只有55个，所以拜仁早早的就被撵出了夺冠的阵营。
曾经，他是“跳水王子”，是十米跳台上最闪亮的明星，但是，在北京奥运来临的时刻，他无奈的选择了退役。
韩鹏是这次亚洲杯唯一一位在比赛中负伤下场的队员，荒唐的是，韩鹏不是和对手相撞受伤的，而是在一次对方门前争顶中和杜威撞在了一起，这只是中乌之战诸多让人不可思议的倒霉中的一桩。
所以要珍惜这次机会，不能草草了事(河南07年只有高速招警考试，08年没招，两年你想能有多少人，而且这次定向招警，07、08的毕业生都可以报名，就从这一点上，可以想到竞争有多么激烈)。
贯彻“十五大”的精神，要坚持“民进国退”。
那床和床上用品都是新的，光鲜鲜的，与破旧的墙壁格格不入。
据悉，洲际交易所伦敦分部今后将每天发布大型交易商的头寸情况，同时披露市场参与者的更多细节，并在交易商仓位超限时知会CFTC。
赛后，记者让李婷评价自己的表现，她腼腆地笑，拉着周弈妙的胳膊，"你让她评价。
吴卫对本报记者解释说，C-NCAP的出发点不是为了对市场上的车型进行比较，而是想要告诉消费者汽车企业出售产品的客观技术情况，“保证不受任何企业干扰是C-NCAP的前提，当然有了参数消费者难免会进行比较，但我认为比较是有前提的，碰撞的车具体是什么配置，结果只对这种配置的车负责。”
那么，世界一流大学的绣球为什么不抛给我们？
我们希望葡萄牙在今年下半年就任欧盟轮值主席期间能为促进中欧关系发展作出积极贡献。
“凤凰”号采用的着陆方式借鉴“火星极地着陆者”探测器，后者是美国宇航局1999年1月发射的火星探测器，但在预定着陆时间过后下落不明。
他引以自豪的灵活，并没有充分表现出来。
相比康明斯，卡特彼勒在车用发动机领域的合资经历堪称失败，自从上海的发动机合资公司成立３年宣告破产后，卡特彼勒在中国的发动机业务也迟迟未能出现新的进展。
党的十七大报告关于当前我国发展的阶段性特征是社会主义初级阶段基本国情在新世纪新阶段的具体表现的重要论断，深刻揭示了当前我国发展的阶段性特征与社会主义初级阶段基本国情之间的内在联系，进一步深化了我们对社会主义建设规律的认识，丰富和发展了社会主义初级阶段理论，既为我们在新的历史起点上更好地坚持党的基本理论、基本路线、基本纲领、基本经验提供了理论和实践基础，也为深入贯彻落实科学发展观提供了理论和实践基础，体现了高举旗帜同与时俱进的统一、解放思想同实事求是的统一、立足当前同着眼长远的统一。
甭管有事儿没事儿，来人就塞给人瞧，谁敢不昧良心说好啊？
同时，照顾陈思敏孩子的保姆也在同一天，受到其丈夫恐吓。
我选出了许多天才性的中场球员，但米歇尔绝对是与众不同的一位。
而三水市政府之所以看中张海，也正是看中其背后“方正集团”和“中国航天进出口公司”(张海过去资本运作中的另一合作者)的背景。
看来，一季度业绩增长的静态数据的确难敌未来业绩增长放缓的预期。
这一切实在是太糟糕了，以至于许多经验丰富的业界人士都开始怀疑，这些糟糕的决定在多大程度上是微软的顾问公司的错误使然。
就此，国际泳联跳水大奖赛加拿大站的比赛已经全部结束。
“是非不分”、“以和为贵”成为流传民间对任侯二人的善意调侃的经典。
第四步：估计他看够了想看的东西后来了情绪，你可将剧情推向高潮：趁其不备，将毛毛虫用树枝挑起来扔向他，转身就跑。
准爸爸参与胎教能让准妈妈感觉受到重视与疼爱，胎儿也能感受到愉快的心情。
但一番谈判之后，球员无法确认可在弗拉顿公园打上主力，只能灰溜溜原路返回。
根据银行规定，信用卡消费退款，如果是记账日之前退回的，到本期还款日可直接用这笔钱还款，如果是记账日之后退回的，这笔退款就只能到下一个还款日用于还款。
而在墨尔本市，我们出台了一些项目，其中之一就是确保建筑物的节能标准必须要大幅度的提高。
大门院墙不高，他从门柱翻进墙，然后用刀划破纱窗，钻进屋。
男单2/4区，大赛4号种子、近期陷入赌博丑闻中的俄罗斯劳模达维登科首轮将出战美国选手列维尼，如果达维登科晋级第二轮，他很有可能将出战德国金童基弗。
2008年是奥运年，现在也是新一年的开始，所以我希望自己也能有一个新的开始。”
红色：最吉利的颜色，表示温暖、愉快、吉祥、力量。
为了更加规范市场及用户行为，2007年年初，中国制造网与全球检验、鉴定、测试和认证领域的领导者瑞士通用公证行(简称SGS)达成合作关系。
很快，有网友发帖声援他，看帖子的时候，吴幼明又泪流满面。
但是到今年，MOTOGP就在中国办不下去了，赛车场方面亏损不小，上海方面宁愿少要一些退回的钱，也不愿意象这两年那样赔钱了。
１９９４年南非废除种族隔离制度，华人们一度看到了平等的曙光，但很快就失望了。
根据海淀区的地域特点和产业布局，有针对性地建立不同性质的金融服务功能区。
第四代未来旗舰店模式也将开始酝酿和设计。
李强对中国青年报记者说。
600177雅戈尔实施公司2007年度利润分配：每10股派发现金红利5元（含税）。
而另一方面，汽车的不断降价让很多从银行办理贷款购车的人借种种理由推迟了还款。
目前，小萍离子紊乱基本恢复正常。
对此，巴特尔解释说，《舞台姐妹》最主要的还是台下戏，“唱越剧的戏份很少，主要是拍台下的戏，讲人物命运。
在立法的过程中，公民可以表达自己的意见，媒体也会大量报道，机构和个人都会得到大量的相关信息，而不仅仅是少数人的特权。
汤唯这次是受到了一边倒的夸，也许她正好适合演这样的乱世佳人的角色。
学生拥有选课权，每个学生将根据选课的不同，拥有个性化的课程表；评价不光看分数，有特长的学生将在综合评价中“给予突出”……
泰国总理沙马日前明确表态,泰国绝不缺米。
我们组的电脑设计图合成完毕以后，在老师和专家指点下，不知改动了多少次，真正体会到根据理论设计的东西跟工程实际离得很远。”
俄军战士端着上了刺刀的步枪，高喊着“乌拉”冲向德军阵地。
这就是我们可爱的同胞，在大灾大难面前，我们体会到了“万众一心”的真谛。
一旦结婚，就想用自己编织的网，来罩住男人，因此产生了又想依赖、又想控制的心理。
这种“适度感”让我有理由忽视或不再追究漫长的生活时日的丰富可感性、复杂的人生阅历的富沉思性与作者中文表达能力之力有不逮之间的矛盾。
美国太平洋时间2月24日晚，已经被谈论多时的第80届奥斯卡颁奖礼在洛杉矶柯达剧院举办，在这次险些被编剧罢工“终结”的颁奖礼上，《老无所依》以4个大奖成为最大赢家，该片导演科恩兄弟一共拿到了6个小金人，创造了奥斯卡的历史纪录。
科学技术发展到今天，地球人都知道月球里面没有嫦娥，也没有玉兔和广寒宫。
这种墨原料取自松烟，最初是用手捏合而成，后来用模制，墨质坚实。
记者：从相关报道上看你是4月19日直接飞到大连机场的，高琪是你的经纪人，后来由别的经纪人把你从大连抢走的，事实是这样吗？
火箭十多个赛季了，算得上弗朗西斯的旧人。
魏晨天生就有做艺人的感觉，天娱打算培养他当偶像型艺人；张杰今后将走多元化路线，涉足影视表演；王铮亮在音乐上潜力大，公司决定培养他走一条“纯粹”的音乐之路。
在公安机关的帮助下，两个骗子很快落入了法网。
时隔多年之后，当这位摄影师重新找出这张老照片时，才意识到这名球童正是如今已经是意大利国脚的卡萨诺。
吃完饭我执意要马上回家，扬扬有点无奈，只好送我下楼。
纵观贞观之治的那段历史，唐太宗与魏征的思想交锋可说是比比皆是。
姐姐初中终于毕业考上了琼海师范学院，但为了减轻家里的经济负担，只能辍学打工补贴家用。
家电卖场不仅介入电脑经营，而且逐渐将触角向相关的维修服务领域延伸，这对专业电脑卖场而言或许是一个危险信号。
目前，中国最核心的宏观经济问题根源是国内储蓄大于投资引起的内外经济失衡，相对于货币政策治“标”，财政政策却可以在“本”上大做文章。
思想的碰撞所带来的阵痛是在所难免的，在功利许久了的中超赛场，注重进攻的打法注定不讨好，也自然使得北京队员自己也感到疑惑。
此后，完全把握住比赛节奏的中国组合继续领跑，比分优势也保持在2分左右。
随即，“不抛弃不放弃”很快成为救援工作的流行语。
2、小型加工型企业及劳动密集型企业，有必要取消无固定期限劳动合同。
从国外发展情况来看，临时业务也是一个很有潜力的市场。
有趣的是，与他们竞争情侣奖的对手、《金钱之战》中的朴信阳和朴真熙同样相差10岁。
我们知道我们的这组报道很难全面、深入地剖析到问题的方方面面。
减肥”，不但控制饮食，训练还要加量。
随着游戏产业的发展，外包开发成为一种常见的合作形式，中国的外包企业吸引了大量的海外订单的同时，国内企业的外包业务需求也在不断增长，向国内及海外发包已经成为中国游戏企业的常规合作方式之一。
另外，当迪迪第二次杀死尹卡多纳并听到海丝特尖叫时，耳边依稀还传来“醒一醒！”
致使这对绯闻男女，关系一直扑朔迷离。
2005年6月酷热的夏天，他与薄熙来在上海的谈判桌边一坐就是10多个小时。
投资者投资这个行业也可以有一个获利的可能性。
随便说几个文化不相同的地方，首先说MySpace强调的是个人、自我。
在这些市场化的调控措施中，H股市场将是直接受益者。
民进党高层自陈水扁以下，所以能登上高位，少有不是藉由民粹，或恃为护身符的。
从7月1日起，工人不间断地向老板讨要这两个月的工资，老板一再推脱。
震动强度一般，和其他三星手机一样。
对于中国乃至北京的金融业，这也许并不会带来什么了不起的变化，但对于信托行业，其中所蕴涵的意味却值得仔细揣摩。
这次换下克洛泽的不再是波多尔斯基，而是施魏因施泰格。
一位加拿大的网友写道，以前和父亲有点小矛盾，一气之下出了国，给家中打电话也赌气只和母亲讲话。
唉，大家都欢欢喜喜地要过团圆节了，我这里却孤孤单单一个人准备煮元宵，实在有点不是滋味。
此役，里奥-费迪南德第150次为曼联首发，卡里克也迎来了个人职业生涯第200场英超比赛。
而作为ING中国区合资公司的太平洋安泰人寿和首创安泰人寿也于第一时间启动大灾理赔应急预案，按集团要求每半天上报一次灾损情况，并开通快速理赔绿色通道，积极开展查勘理赔等工作，尽全力为灾区政府和人民提供优质的保险服务。
对红霞来说，自她降生于这个偏远的江边村落起，她的命运就已基本注定。
我说：“你不是说手对清洁剂过敏吗？
此外，如果现任总统卢武铉26日批准已由国会通过的《BBK特别检查法》，李明博在就职前仍将持续面对关于他是否牵连这起欺诈案的调查。
霍英东基金会也从1984年开始，给每位中国队的金牌得主颁发一公斤黄金，以及8万美元。
这一新法律的主要目的是保护13岁以下网民的隐私，要求网站在向13岁以下儿童询问个人信息时，必须先得到其家长的同意。
办案人员再次对张家骥进行讯问和调查后，张家骥终于承认拿过３２万元中的一半。
新浪：应该更暖和吧？
无奈，高波等人找了两把铁锹后第二次将伤者刘明明抬上面包车往盘锦城区行进。
先由转接器配合区域固话或移动电话进行默认，然后用未接来电群呼器对外呼号，群呼器进入不同区域后根据需要发出呼叫。
而这种整合目前来看在中国出版产业还没有真正发生。
张颐武认为，20岁左右的这一代青少年的写作，一开始就发生在物质较丰裕的社会，在他们的笔下体现为“不及物”的居多，和现实的关切度不是很大，但对于内心的焦虑不安却尤为敏感。
至今，台州已获得了中国化学原料药生产基地、中国塑料日用品之都、中国水泵之乡、中国阀门之都、中国工艺品之都等10个国家级之都称号，还有我国首批汽车及零部件出口基地的称号。
朱克义抹抹眼睛，长长叹了口气。
事例论证是写好议论文的重要方法之一，要用好既典型又生动的事例论据，除了要做到叙例高度概括、叙述为议论服务等之外，在事例叙述完后，用简洁的语言提炼出所选取的观点，对所叙述的事例进行分析也是十分重要的。
随着新主体的不断增加，中西部的竞争也将迅速加剧。
明年的WCG，对我们所有的枪手职业，将是一个全新的挑战。
为了对比各国的GDP，他们通常把每个国家的产物转化为美元。
这对喜欢李宇春的玉米来说，是足以令他们骄傲的的喜讯，而对不喜欢甚至讨厌李宇春的人，则再一次成了向李宇春开炮的契机。
“如果非要说第四外援属于哪种类型，我觉得和梅西很相似。
该VC于去年年底在一家名为Powerset的公司身上投资了1250万美元。
陈好迄今为止最成功的角色是《粉红女郎》中的“万人迷”，她的美丽在于天使面庞和S型曲线，让她去扮杨贵妃，根本就是削足适履，两头难受。
以叶酸含量最高的叶子蔬菜为例，它们的叶酸含量虽然能高达160微克／100克，但是在考虑到食物叶酸的不稳定性和可吸收性后，每天要吃1千克叶子蔬菜才能满足孕妇对叶酸的要求，这显然是难以做到的。
还是会把力量集中在股份制商业银行或者是城市商业银行？
本网讯(记者周伟华)万州网友刘晓华(网名“发条”)起诉深圳市腾讯计算机系统有限公司及曾智峰、杨医男财产、人身损害赔偿纠纷一案，经万州区法院受理后，依法组成合议庭公开开庭进行了审理。
中国汽车进军海外市场，提升整体形象比提高销售数量重要得多。
由此以来，《卓越之剑》既传承了其制作人前作《仙境传说RO》的大部分经典设计，并且在其经典设计的完善和保留过程中，还添加了诸多的优秀、新颖的创新模式。
原南京菲亚特一位负责人表示，南京菲亚特经销商网络已初步决定将归菲亚特（中国）所有，而南京菲亚特工厂将以销定产，坚持一段时间的车型供应。
在其他场次中，丹麦名将皮特・盖德以2比1逆转印尼选手西蒙・桑托索，其同胞乔纳森以2比0横扫波兰选手瓦查。
另外基于SAAS是有了一种体验在前，一旦体验非常好了就可以再去付费。
吴坪枫：他在四分钟内贡献了一粒进球一次助攻，从而奠定了比赛的走势。
记者：“那今年重组和调整后会不会出现那些人担心的问题，这个太岁头上的土动不得？”
不吃早饭的人，容易发胖。
手足口病是一种常见的传染病，主要由肠道病毒引起，以发热和手、足、口腔等部位的皮疹或疱疹为主要特征，患者以学龄前儿童为主，尤以5岁以下儿童多发，我省目前5岁以下年龄发病的占86.80%，2岁及2岁以下占54.28%。
“他患了一种因基因变异引起的、罕见的先天性疾病。”
俨然球队的一切事务都在他的掌控之中。
但是为什么很多个股我们都卖早了呢？
很多时候，不少教练能通过换人将首发的错误安排逐一纠正。
1、在塞利安特活动地图中，打败一定数量“邪恶的雪人”即可获得“礼物箱子”。
“我们投资组合中有相当一部分是权益类投资，如股票型基金和股票投资，这部分收益除了取决于管理能力以外，还取决于市场表现。
你是否羡慕过那些靠网络游戏赚钱的职业玩家？
9月初，银监会数据显示，工、中、建三大行房地产贷款中的个人住房贷款由2005年末的10127.23亿上升至2006年底的11760.66亿。
宴席上大家常以酒助兴，亲朋互敬几杯也是常情。
我忙乱地结束手头的工作，邀她到一楼大堂去聊――那里相对安静些。
据陈树民介绍，这笔欠款拖了8年，让他付出了近10万元的开销。
记者采访了解到，作为出口贸易主管部门,商务部目前正在酝酿着一次新的出口秩序规划和调整。
像往常一样，肯德基店准时开门，准备营业。
而建设社会主义新农村、改善农村金融环境，离不开资金的大力支持，促进资金回流成为邮储银行服务“三农”的首要任务。
世界大学生运动会是代表世界最高水平的大学生体育盛会。
该文指出：据美国疾病预防与控制中心对230万名美国成人调查显示，超重者（体重指数BMI，即体重（千克）/身高（米）的平方，在25?30）死于心脏病及癌症的风险并没有比体重正常者增加，死于肺气肿、肺炎、各种感染的风险反而降低了。
2007年5月7日，在芝加哥举行的摩托罗拉股东大会上，他对500多名股东发表演讲。
如果您真的计划要奢侈一把，RichardBakerFurniture不仅为名厨高登.
她还不断给我唱歌”，映秀湾水电总厂工程师牟玉雷在被掩埋超过80小时后获救，他不顾身体虚弱，激动地表示，妻子的歌声给了他生存的勇气和力量。
延长义务教育的年限无疑是中国教育发展的方向。
据了解，利用基因分型技术鉴定亲子关系在目前较为普遍。
听着后堂的驴惨叫，前厅若无其事的正在食用那只驴身上的某个部分，真正是色香味声俱全。
这不仅是民主党有史以来，甚至是日本战后迄今在野党最为有利的大选形势。
能力却是抽象的，虽然目前能力测评的客观性已经得到较大的提高，但仍无法从本质上消除主观性的影响。
只是这种行情，除了平衡蓝筹强势调整带来的下调压力之外，对投资者而言其可操作性并不强。
我虽然有点胖，但是比较匀称，娃娃脸，看起来也就25左右。
记者了解到，目前在广州市中小学一般由学校校医、心理教师或者语文、体育老师来兼任青春健康课程的老师。
宁夏气象局虽然预计夏天可能降雨，但对于播种已经为期太晚。
都说因扎吉只是禁区杀手，吉拉迪诺才是真正的中锋，安切洛蒂也一直在各种场合强调吉拉迪诺在前场的背身拿球以及与队友配合的意识对米兰战术上的支持更加重要，但因扎吉却用实际行动证明自己也有中锋的活儿。
珍惜茶，更应珍惜水。
对此，开发商当庭表示上诉，声称不应该由他们单独承受如此重的处罚。
“这本来是租去盖厂房的，现在上级要检查，不能盖了。”
根据天气预报，昨天比赛期间将会降雨。
最后吵到了刘怀斌这里。
汇率政策是调节国际收支的重要手段，在从紧的货币政策框架下，汇率政策应该发挥更大的作用。
报考点现场确认时间为2007年11月10日至11月14日。
带队的苏州市消防支队副队长郁云兴很快发现，求救声音是从一块水泥板下面发出的，而水泥板又位于凹陷的废墟上，从现场推测灾难发生时，财政局宿舍一楼陷进了地底，而二楼的水泥墙埋压了这名求救的被困者，可能因为对面大楼倒下的水泥块在那一刹那恰巧在被困者旁边支撑出了一个小空间，这名被两幢楼压顶的青年竟然生存了下来。
因为普京认为，这个稿子对他本人及整个俄罗斯都具有特别意义。
如何妥善解决群众最关心、最直接、最现实的利益问题，临时的价格控制是一个方面。
蛋白质(鸡蛋、瘦肉含有的高质量蛋白质)和夏季新鲜蔬果的搭配，简单又实用，能完全保证身体的需求。
突然，一个叫白磊(化名)的男孩的交友信息吸引了我的注意。
难怪会让当天的比赛座无虚席。
这不仅是由于两国在社会制度和意识形态上的差异，而且是历史，特别是战后60余年的历史投影、遗留的结果。
一早起来，发现眼圈黯沉发黑？
目前萨博品牌在国内的销量尽管有限，但几年来萨博品牌在国内知名度和认可度的运作确实可圈可点，在这样的背景下，如果萨博品牌易主Koenigsegg后，上汽集团将相当被动，因为Koenigsegg完全可以独立进入中国市场并坐享上汽通用几年来萨博品牌运作的成果，就像现在国内尴尬的欧宝经销商一样。
但首个主场就被泼了一盆冷水，接着在客场被对手闷和；球队需要一场胜利来止住颓势。
25、我们缺少的不是机会，而是在机会面前将自己重新归零的勇气。
一直被机构认为是抗跌性较强的医药板块，22日也在持续大跌面前基本丧失抵抗。
而这位博士宣称“三岁以上，应放弃牛奶的摄取”，既不了解我国居民膳食的实际情况，也不符合营养学和医学的基本常识。
“因为这个时候，倡笙公司的法人还是我们自己，所以并不担心香港达兴集团的资金到位期限。”
英超方面最为重量的一场对碰当属热刺在白鹿径迎战卫冕冠军曼联，热刺开局渐入佳境，有望主场力挫红魔。
毫无疑问，他很有头脑，但我不认为有谁真的相信他是唯一一位知道真相的人。
正因为我们专注所以我们在策略上讲，我们会跟行业的很多做IT用户合作。
过去很多小企业，在处理的时候会采取一些污染环境的做法，比如焚烧电线。
医院周一停止了对天娜的治疗四川地震给医疗机构带来了繁重的救治任务。
Acrobat9遂应运而生，它将从根本上改变人们使用电子文档交流与协作的方式。”
由此，申花医务组人数达到了4人。
整套试题在考查基础知识和能力的同时，注重考查学生对本学科所学内容融会贯通的能力以及在特定语境中运用语言完成任务的能力。
日前，记者曾在《浦发银行再融资探疑》中质疑浦发银行是否存在泄露增发消息的嫌疑，在市场上引强烈反响。
她说，和她交往了快两年的马来西亚男朋友最近终于答应要和她结婚了，但到了这个时刻，她反倒有些犹豫了。
他说：“伊朗希望这一地区在没有外来干涉的情况下实现和平与安全。
范先生应该比谁都清楚，我国基金从发行、拆分到购股比例，都处于监管部门严格的审核之下。
《出水芙蓉》是一部以游泳比赛作为题材的励志爱情电影，影片中当然不可缺少一群充满阳光活力的年青演员。
记者：从当前现状来看，我国电信业是否已经能非常好地支撑信息化建设？
不过也不排除这是尤纳斯为转移球迷视线放出的“烟雾弹”的可能性。
自2004年起，北京商品房预售明显呈现出成交面积逐年减少、成交金额稳步上涨、预售均价节节升高的趋势。
这与费带队的方式、为人处事的方式无关，不能要求所有教练都像史蒂文斯或者希斯菲尔德。
财华社主席余刚表示，“其实我们一直试图在中国内地市场拓展新的业务，经过非常审慎的调查，我们最终选择网络游戏和天畅，我相信这会成为财华社未来几年内盈利增长的爆发点。”
马朝金告诉记者，2006年春节前，夏耀周把通南铺村的群众召集到矿部开会，豪迈地向众人说出了自己的理想：让通南铺达到华西村的标准，成为宣威的首富村！
本届博览会展示面积达到2.4万平方米，来自美国、法国、德国、韩国、日本等10多个国家的120多家海内外画廊和机构在艺博会上集中展示了各类题材的国画、油画、雕塑、摄影、装置艺术等作品。
一个游戏玩家每小时的娱乐成本大约在3元到5元，相比其他昂贵的娱乐方式自然更容易被低收入人群接受。
香港大学法律学系副教授安纳德介绍，如果李国宝涉及内幕交易案件，美国证监会一般会通过民事诉讼处理。
与此前传得沸沸扬扬的"信息产业部与国家广电总局合并"方案大相径庭的是,国防科工委可能成为调整主角之一。
春天是播种的季节，也许就是那天弟弟播下他爱的种子，播下他的希望。
记忆是美好的，然而当我在刚刚过完的春节假期里与这两条河流零距离接触时，却再也找不回它们曾经的模样。
可问题是，如此预期的财富管理市场真的能够“叫好又叫座”？
熊阿姨说，她一直想做一件事，就是对美术系学生的原创画作进行推广。
我曾在中国国家主席胡锦涛出访中东时与他会面，也见过其它中国领导人，这次我到北京主要是找寻投资机会，并非正式访问。
在吸收合并*ST上航的同时，ST东航还将通过非公开发行A股和H股，在国内国际资本市场募集约70.2亿元的资金。
一是加大资源环境承载压力，扰乱经济秩序，影响经济结构调整和增长方式转变，影响经济平稳较快发展和“十一五”规划目标的顺利实现。
你会主动去认识这些陌生人吗？
至少2枚路边炸弹被引爆。
这就是狙公之所以能长久地充当保护人的原因。
文章说，网上的信息越来越丰富，上网速度却会变慢；手机上网带来新的接入方式；开放式系统成为主流……
一是两家自主品牌企业奇瑞、华晨金杯第一次进入政府采购金榜，说明政府对自主品牌进一步加大了扶持力度，也对自主品牌产品给予了更多肯定。
好不容易稳定住这六名在押人员，可里面更多的在押人员躁动起来，把监舍的门拍得山响，大喊着要出去。
费诺尔称赞道，现在，有近1200个中小企业的排头兵都已成为世界市场上的顶尖品牌。
“可我妈妈所做的一些事似乎不但不能减轻我的压力，反而给我制造更大的痛苦，我真伤心”。
她少有的几张照片只存在赵四川的手机里。
“说实在的，以前打约旦队、黎巴嫩队，赢对手二三十分很容易……”
“TD-SCDMA的三个核心企业各司其职，才能合作共赢”。
(1)党在社会主义初级阶段的基本路线的简明概括是“一个中心，两个基本点”。
这个阵容极有可能就是今天的“刷卡”强阵。
作为三大日系豪华品牌之一的讴歌?
认为：包头光彩产业园是一个很好的模式，可以整合优势资源，发展规模经济，提升产业聚集度和辐射带动效应，增强核心竞争力；参与投资的企业可有效控制投资成本，扎扎实实进行园区建设；政府可以减轻负担，集中精力研究制定政策、协调各方关系，最终实现政府、企业、地方百姓多赢局面，值得学习推广。
拍摄团队马上拿出所有申报手续以示得到拍摄许可，但仍然受到警方的拦阻，由于言语上的不通，胡静经纪公司的工作人员情急下一度跟警察发生冲突。
日本企业选择软件外包的原因，主要是为了降低成本，但降低成本不表示降低质量，日本企业对此的要求也很苛刻，中方企业大多很难全部满足要求，因此在接单的时候受到了很多限制。
个人消费者未来也存在这个问题，围绕我们在各个电子商务形成的信用积累，这就意味着我们到银行贷款、借钱和消费的时候会更加容易。
牛市配股基，熊市配债基？
刘积仁表示,东软集团之所以要将教育资产纳入上市业务,主要是为了便于公司各种业务之间的协调,特别是为软件外包提供人才储备。
搜狐体育讯现在巴萨媒体上已经找不到关于穆里尼奥或者其他什么人准备在赛季结束后接手巴塞罗那的消息了。
“有那么一个阶段，我对他们的要求很严格，因为我是一个完美主义者，我希望他们能够做得很好……”
16日上午，我一直在搬运物资，都是从全国各地运来的救助品。
1992年，他在磐石路租下了两间平房开起了饭馆。
张国强在《士兵突击》里的口头语是“熊玩意儿”，他非常要强，别说是各项考核，就是全军篮球赛，他也要争个第一。
林先生说：“下班后我通常会去打篮球，打完篮球再带小孩过去游泳，陪同孩子进去后，我就顺便去泳池淋浴。”
无疑,广丰神话的主角是凯美瑞。
此前，该部更是屡施对倒拉升手法，在浪潮软件（600756.
从另一方面来看，这些题材大同小异，形式没有突破的网游产品对于成年人的危害性也是显而易见的――不少沉迷其中的成年用户甚至放弃了工作，抛弃了家庭，一幕幕人生悲剧正在上演！
不过，2007年以来，德国人欣喜地发现，他们的“沉默先生”逐渐从幕后走向前台。
是的，温和而深情的飞扬用短短几天的时间就吸引了我。
可以说，经过冬训，王励勤已经从“低迷”中走了出来。
昨日，解放碑世贸大厦大堂已恢复平静。
在家里人的支持下，芝姐暂时没有想过退居幕后做家庭主妇，这点令她感到特别幸福。
对她跟工人丈夫生的妹妹，我也是百般看不顺眼。
譬如被NBA球队广泛利用的“动态DNA索引系统”，这是一家位于菲尼克斯的高科技公司（小牛老板马克・库班是其中最出名的投资人）研发的产品，如今已被大多数NBA球队使用。
李静和张军的故事，成为我国大学生婚育政策发展史上的一个典型案例。
“马丁(怀特马什)和我面面相觑后，马丁对阿隆索说:‘费尔南多(阿隆索)应该通知国际汽联’。
据卢杜埃纳的父亲回忆，很多看过他踢球的球迷都是这么说的。
2006-07季，职业生涯最低的助攻、最少的失误、最少的出手数，几乎清心寡欲。
同时，省教育考试院和省教育纪工委组派了21个巡视组分赴全省21个地级市，督查高考工作。
我们篮板其本身就是弱。
一般有蓝、白两色，经洗涤后会褪色及缩水。
这些票是不是有假的，等下估计换不到了，回去算了。
并非人人都适合读MBA，正如不是每个人都适宜投资股票。
金融危机爆发后，国外汽车资产价值大幅缩水，我国汽车企业普遍有“出海”的冲动。
事实上,保荐代表人压根儿就不稀缺,且"充沛"得超乎你我想象。
所以，我认为累计净值应该抛弃。
关于雷的离职，业界还是众说纷纭。
将来的事情留给将来再去想吧！”
浦玮：这个到时候再说吧……
派出所所长郭文钊说，他们对刘某的行为也没有任何办法。
但是，有民意调查显示，多数消费者表示他们将把这些钱用于偿还债务或增加业已很低的个人储蓄。
官方论坛放号活动信息链接：bbs.
美国经济不乐观已成定局，油价也由此而前景未卜。
受到春季眼妆的影响，眼妆也有所改变！
此外，美国运营商VerizonWireless已经官方宣布LTE为其下一代技术的选择。
这一变化让德国人很不习惯，但也坦然接受，她们甚至愿意把自己放在弱者的地位。
那天，他又一次提起了我的婚事。
梅斯是上赛季的法乙冠军，在上赛季中，球队失球数最少，客场成绩最佳。
2001年5月，原省外经贸厅召开了厅直外贸工作改革会议，厅党组号召厅直企业加快改革步伐，明确提出“对于历史包袱沉重、经营困难的企业，实施分块搞活、分设分立的股份制改造，鼓励有能力的业务骨干领头组建民营性质的公司，同时注意处理好新老公司的关系。”
从5月13日起，省纪委监察厅分批对省民政厅（含省慈善总会）、省红十字会、团省委、省卫生厅、省总工会、省妇联、省财政厅、省扶贫办、省教育厅、省侨办、省招商局等11个接受和分发救灾款物的省级部门和成都、绵阳、德阳、广元、雅安和阿坝6个重灾区派出工作组，省纪委常委或副厅级专员带队，参加所监督单位的管理工作。
总以为自己智商高，磕子硬，没啥事兜里揣把小刀就吵吵吧火的要去蹦个迪，磕个药儿，砍个人儿！
面对这九道题，多数家长只是叹气，少数家长也只会做二三题(各位读者若有兴趣切磋一下，可登录奥一网http：／／baoliao.
当然，我这么说，并不是说我们不要读书，我是说要读就要读好书，随着印刷数和造纸术的发展书籍早已经堆积如山，而我们走进现代化的图书馆和迷宫般的书城，看到读书既有对知识的广博和不安而恐惧。
在连续拿下亚运会、总决赛和世界杯的男单冠军后，王皓似乎已经成为中国男乒的二号人物。
在刚刚过去的新春佳节，疯狂游戏的同时公会的兄弟姐妹们也没有忘记大秀一把，参与《完美世界国际版》的“公会新春全家福”活动，将自己的快乐与其他玩家一同分享，让公会的英姿尽情绽放！
随后坏小子在一次右路奔袭与蒙哥马利险些产生冲突。
尤其是一个左手一个右手的配合很重要。
八国集团在6月14日的一份声明中表示，走高的商品价格，尤其是油价和食品价格，给全球经济带来一个非常严峻的挑战。
相比花费百万英镑购入的寄诚庸以及在英伦证明过自己且深受主帅莫布雷器重的郑智，水野无论是在身价、比赛经验以及此前俱乐部和国家队的表现上都有着不小的差距。
银行有非常大的处理能力，但不能够把这服务最有效地推到终端，如果没有类似快钱的增值服务，这些处理能力会有部分的闲置。”
当北京理工大学足球队的王强开始为寻找一份工作而忙碌时，他已经不得不为开启人生的新篇章而努力。
这里面的难和苦估计只有刘崧自己知道。
作者是70后，但是70后的标签合适不合适也有可讨论的地方，也是概括了这一代作品的基本特点。
迪庆地处青藏高原东南边缘、横断山脉南段北端，“三江并流”之腹地，这里生活着藏、傈僳、汉、纳西、彝、白、回等13个民族，他们保留了各自丰富多彩的习俗和传统。
但是，如果我们是接受礼物的人，至少要对别人热情地说一句“谢谢”，这是最基本的礼貌。
至于最终能涨到哪里，则取决于股指期货和其它消息，消息面有一定偶然和不可预测性。
欧盟将提供2500万欧元，帮助中国实现水资源的可持续管理和使用，湖南就是项目开展的区域之一。
3月30日，中国石油化工股份有限公司与埃克森美孚中国石油化工有限公司、沙特阿美中国有限公司在福建“牵手”设立合资的公司??中石化森美(福建)石油公司，成为中国第一个炼油、化工生产与销售、成品油营销全面一体化合资项目。
2007，民族网游终创奇迹，“天龙时代”已经来临！
有导游编造传说指称一千三百多年前负责建造奉先寺的唐朝石雕匠师，在构思如何雕凿卢舍那佛容颜时，曾经大伤脑筋，后来灵光一闪，偷偷地以武则天做为模特儿，所以现在大家所看到卢舍那佛含蓄优雅的笑容，正是武则天的微笑。
记：那你可是要跑远了。
内需方面，居民收入的快速增长、各项社会保障制度的不断完善及其他促进消费的政策措施收到成效，消费对经济增长的贡献率达到39.7%，同比上升0.5个百分点；投资的贡献率则有所下降，为38.8%，同比下降2.5个百分点。
惟一的小缺点是热量有点高，40颗葡萄相当于2个苹果的热量。
比如每天公布净值、信息更加透明、现金分红管理策略等，都将直接影响瑞福进取的市场交易价格。
那么选择了优势专业，起点就高了，成才就会更容易一些，在就业时的竞争力就会更强一些。
没有充分的蓄势是很难突破的。
与尤文图斯一战，是我们集训后遇到的首场硬仗。
抄袭行为被揭发后，这些年轻写手的态度如出一辙：不慌不忙，若无其事，辩解抵赖，“拒不道歉”。
新生儿溶血病是由于夫妻血型不合造成的，夫妻血型不合现象很普遍，所以新生儿溶血病也很常见，浙江省儿童医院新生儿科每月基本上都会收治20-30名溶血宝宝。
他们的真正目的是外滩1号至外滩33号的24幢万国建筑。
或许，人们还对几年前“三外”(外行、外来人、外来资金)争相进入房地产业的景象记忆犹新。
大哥只是很惜肥姐和欣宜,希望得到秋官肯定的答?而矣。
水温如观火，一瞬即逝。
吻得越多，我就越觉得勉为其难。
更要命的是，鲁能队马上就要迎来一轮关键的亚冠联赛，国奥队也将在主场迎战乌拉圭国奥队，王永珀缺阵已经不可避免。
最初几个月，卡卡独自呆在公寓里，只有父母和弟弟迪甘偶尔来陪他。
“巴塞罗那联系了我的经纪人，询问转会事宜。
如何征求全体业主同意？
导致自己十分被动，比如在联赛后期，他手中的锋线队员只剩下朱挺、邹捷、王鹏和德利尼奇，由于他过分厚爱德利尼奇，导致其他队员甚至整个球队的不满，而他在弃用邹捷的情况下，几乎没有什么选择。
吉姆・海因斯(JimHaynes)为洛杉矶自由社报道戛纳电影节盛况的时间长达25年，他想起了一个阳光明媚的下午在如安贝蒂斯街放电影时的情景。
其中，股票型基金实现的净收益为609.59亿元，环比增幅为182.98%。
甚至是其管理层一直取笑iPhone手机没有物理键盘的RIM，据传也在开发触摸屏黑莓产品。
古蒂因肌肉小伤没有首发登场，卡西利亚斯则伤愈复出。
随着李平搓球过高，雷振华强攻得手，11-9。
16日上午，中国银行召开传达贯彻中共中央、国务院13日省区市和中央部门主要负责同志会议精神大会。
同时我们也可以看到油价变化对于进口国和出口国的影响也是不一样的。
镜头回放到2004年雅典奥运会女子75公斤以上级的决赛中，中国选手唐功红力拔千钧，将这枚金牌收入囊中。
从目前看，阅读收费可能只是几家门户网站的有益尝试，短期内并不能改变目前网上阅读吃“免费午餐”的习惯。
同时无论是新屋销售还是成屋销售目前还是处在下跌的态势。
听到喊声的王鲁东赶紧朝出事地方跑过去，一边跑一边脱掉身上的棉衣棉裤，跳进冰冷的水中，先救上来两个孩子，等救第三个孩子时，感到力不从心。
所以不少人说过后部还不如前。”
至于说到两人的恋情萌芽，早在5、6年前就已经是两小无猜的亲密恋人，卡罗琳在第一次见到卡卡的时候才刚刚15岁，那时的卡卡也只是个刚刚成年的19岁青年。
现在上级却在到处找谁反映问题的，说没有组织纪律性。
要继续控制投资需求过快增长，继续完善并严格执行资源、环境、安全、技术方面的市场准入标准，加强对地方政府贷款项目的审查。
第81分钟，卡卢禁区接队友的传中包抄未形成射门。
为避免危机全面恶化，美联储已于今年9月降息0.5个百分点，这也是美联储4年来首次降息。
四川联通杨惠恒总经理、陆斌副总经理、冯杰副总经理等领导亲临成都分公司视察受灾情况，分赴灾区指挥通信救灾。
而且第一次，我们都应该有50%的机会从前四起步。”
因此,投资者对热钱流向保持高度警惕,防止2007年的局面再次出现。
本报曾于3月13日刊出了采访澳方首席谈判代表、澳大利亚驻华大使及相关经济学家的文章。
但起码，米兰还在，还走在正确的大道上。
我们将与曼奇尼一起决定。
股民其实就是这样一群人。
由“宇达国际汽车汇展中心”突然变脸为“艺美花卉市场”，而这一变化却颇富有戏剧性。
但是，这名女生比较内向和单纯，交际并不广泛，和她认识的一些人中，都没有作案的嫌疑。
下半时，大家有些急躁，随着时间的减少，大家的心态发生了变化，即使这样，我们还是创造出来了机会。
当爱情远去的时候，我们学会了珍惜。
研究建立了一个模型，将拍卖品按新旧程度分为“全新”、“几乎全新”、“较新”、“较旧”和“很旧”，分别转换为对应的虚拟变量输入模型，同时，将卖者性别、信誉分数、卖者所设定的拍卖时间、起拍价和保留价以及与之相对应的买者信息都作为因变量放入模型。
一片汪汪的水田，学农民如何播种插秧苗；将鹅黄的土地蜕变成满垅的新绿，葱油油的像是铺了一床厚绒毯。
在意大利国家电视3台，卡萨诺和多纳多尼还一起做了一个节目，可以用“蜜月期”来形容这对将帅现在的关系。
若非比利亚梅开二度，且俄罗斯人已无心恋战，小法能否登场不得而知，但既成的事实谁也无法回避。
其后提出的延长逗留期限申请，则会根据其他非本地毕业生申请在港受聘一样处理”。
经济学家普遍认为，在油价破100美元大关的微妙形势下，库存变化将对近期油价产生重大影响。
能与鲍威尔一争高低的是25岁的美国选手盖伊。
加之AW5ATTip-Tronic手自一体变速箱，集自动变速器和手动变速器的优点合二为一。
在2007年里，美国空军曾考虑在阿富汗使用最先进的隐形重型战斗机F一22进行对地作战，以检验和展示其强大的对地攻击能力。
此姿势不仅不会压迫腹部，而且不影响男方对女方的爱抚。
旅馆监督，严格审查。
他表示，Sun现在还不能推出像Photoshop那样的设计工具。
我问他在哪里工作，他说你不要问那么多好不好？
因为我可以根据教练的要求位置发生变化，我也能踢前锋靠后一点的位置，就是所谓的"影子前锋"，这样可以发挥我冲击力方面的优势。
本报讯中国证监会有关部门负责人昨日通报了4起证券市场违法违规案件，分别包括山东德棉案、吕道斌等人内幕交易案、沈昌宇违规买卖股票案和乐友金诈骗投资者案。
开展残疾孤儿医疗康复。
这14人中，包括前“上海第一秘”秦裕、上海电气（集团）总公司原董事长王成明等重量级人物；而社保案关键人物张荣坤，亦是交由吉林方面侦办。
换句话说，油价对于大排量车用户并无切肤之痛，相反，中小排量车的车主更加在意油价。
电信重组给iPhone登陆中国市场带来了新的悬念。
这是2008年惟一一家未通过的上市房企。
据路透社德新社综合消息，至本周日（16日），西藏地区爆发的抗议汉人统治的抗议示威继续扩大。
据说，曾有一个美国波士顿商人和伍秉鉴合作经营一项生意，由于经营不善，欠了伍秉鉴7.2万美元的债务，但他一直没有能力偿还这笔欠款，所以也无法回到美国。
槟州马华议员表现勤劳，大致上都让黄家定满意。
陈洪开始懊悔自己填写的35000“实在是太高了”，他决定修改。
报告列举了之前在该地区发生的数起原油泄漏事故，其中包括一起发生于1994年的俄罗斯管道破裂事件，但报告称，“截至目前北极圈海洋环境尚未出现由石油和天然气开发活动引发的大型石油泄漏事件。
第一次从西汉姆转会时，热刺有基恩和贝尔巴托夫，他还不是主力，为此他和时任主帅约尔闹僵。
(后来弟弟成了一名手术刀爱好者，很庆幸地说，幸亏提前没有录取。
“我们手里有铁铲等工具，但是不敢怎么用，怕碰伤下面的人。
7月7日这天，中央电视台原副台长陈汉元从书柜里翻出一张尘封了30年的录影带，“你很幸运，除了我和老伴，你是30年后第一个看到它的人。”
自此，中国不情愿地开始加入世界。
早在1981年，美国洛克希德公司首度为日本海上自卫队航空集团提供3架P-3C海上反潜巡逻机。
这个将是网络招聘一个质的飞跃。
今天是2008合作的沟通的开始，这个开始我们愿意以2008的招标为起点，以崭新的预售的思路为新的合作模式，来重新开始，谢谢大家！
“随着广东经济产业结构和布局的不断优化升级，广东迫切需要发展金融业以满足社会与日俱增的需求，推动经济进一步发展。”
他苦苦思索着：如果父母得知我的处境，肯定伤心不已，要是一下回到他们身边，那多么好啊。
据测算，印花税上调后，按照现在的交易量计算，仅自6月初到年底，股市印花税支出就将达2520亿元，较调整前多流出1680亿元。
我回去尽量适应教练和队友。
因此A项并未准确揭示了作者的意图，应该排除。
马里科是一个34岁的老将，他知道自己应该做什么，我觉得不应该怪他。
旧时，戏院允许大人带着小孩子入场，但不定义“多小”为小孩子。
作为一名民族企业家，宗庆后追求捐助效益最大化，体现的是其理智和强烈的社会责任感。
《梦幻诛仙》全新打造的12主角性格各异，极具特色。
陆刃波认为，在产品更新换代越来越快的情况下，企业的反应必须要快。
600428中远航运实施公司2007年年度分红派息：每10股派发现金红利7元(含税)。
两年前的贝鲁斯科尼杯肯定让米兰人后悔不已。
要知道在法定的半小时内，能提多少问题啊！
他们最希望能够快速给我服务，现在大的城市我们所有的维修中心推出的是一小时服务，一小时之内给客户解决问题，目前的达成率在80%几。
老百姓的日子需要大家来照顾。
这样从上到下地贯彻，是否是可能的？
上个月，李光耀资政与人民行动党青年团团员对话，其中一段新闻报道最叫我感动：资政呼吁有能力踏出国门的新加坡人，不要忘了广大国人对国家建设所作出的贡献，要是没有这些人的贡献，新加坡也没有今天，那些优秀年轻人也没机会接受教育，登上世界舞台去竞争。
“为了肚中孩子的健康，防辐射的孕妇装是您必备的。”
比如，让消费者眼前一亮的长城嘉誉，感觉就是与众不同，是介于轿车和面包车之间的一款真正的MPV；更有一汽马自达将Mazda5整车进口到中国市场。
法院作出判决，酒店补偿原告各项损失44169元，被告唐某夫妇连带补偿原告14389元。
不过，现在的网络这么发达，一些网友可以在网上与那些观测到月食的网友一起分享这个美妙的过程。
在经过了长达7年之长的高速增长之后，全国研究生的报考规模也终于在接近130万的高位出现转折。
采用合同无效诉讼的，诉讼时效不受限制。
想高于生活，尽管高去，但别拿群众不当群众。
飞机头部翻了两个跟头，摔在草坪上，燃起冲天的熊熊烈火。
据谭智透露，目前框架传媒已经占据96%市场份额。
“五?一”前的一个星期由于要放假而调整了上课时间，要连续上八天课，杨静因此心情也格外好。
我26岁，经历过一段10个月的婚姻。
1999年，蔚蓝海岸一期推出，引发“蓝色冲击波”。
到了清朝末年，中国封建社会已十分腐朽，走到了尽头，而全国许多地区娼妓之盛正是社会腐朽的表现之一。
会员积分可当现金使用，实惠又方便。
而对成鸟而言，它们也需要通过听觉反馈来维持歌声。
不过，由于通话断断续续，卫红无法了解家人目前缺少什么物资，这更加强她回乡的欲望。
同样作为3D游戏，应该说《疯狂出租车》整体的画面还是不错的。
在当地政府和公安部门的倡议与支持下，恒力集团先后投入1.8亿元，建立了17幢宿舍楼，供全部外来农民工居住。
你对自己在中储粮近一年的工作怎么评价？
安徽商报：安徽是农业大省，此次华东水稻研究分中心落户合肥，您认为安徽发展农业有何优势？
东晶电子的产品结构在内资企业处于先进水平，募投项目将帮助公司提升竞争力，保持稳定的增长。
就像阿拉贡内斯要求的那样，本场比赛一是要进行体能测验，二是用胜利增强球队和球迷的信心。
电话那头一片喧闹声，老莫在电话那头语无伦次地大声叫嚷：“老拆，快过来，快快过来啊，我们在，在喝酒，什么，在哪啊，在，在国会啊，快点过来，再不过来，这里好多的靓女会，会，把你的小弟弟给切，切了。”
为公众服务，这其实就是政府最基本的职能所在。
那天嘉丽来公司找我，同事们都看见了；这次我又用了休假，敏感的可颖只要打一个电话……
而碰到最坏的，也是最有可能的结果是――你进了A学校的投挡线，分数却没到你一心想要读的这个专业，因为你的专业不服从，最终退档。
一是要抓紧完善住房保障体系，包括建立健全廉租住房制度，加强经济适用住房的建设和管理等，各地要保证资金投入和土地供应，要加快廉租住房建设。
她总是说，有机会把我的故事也写给大家看看吧，也许这个故事并不精彩，但是它能告诉你，幸福就是这个样子的。
是的，这已经不是个案问题，这是整个社会管理机制的体制弊积??在这样的托词之下，暴力执法者似乎都俨然成了无辜的受害者，更不用说在个案初发的阶段那几句据说“很负责任”但到最后终究不用负什么责任的表态。
当然本土PE基金中也确实有水平很高的，他们对本地市场特别是A股IPO规则的熟悉比外资还更有优势。
“这显示了DCM致力于国际化的信心。”
该公司并未否认，此举是因为趋势科技单机版杀毒软件在中国市场份额过少的无奈之举。
惟一的对手奥尼尔江河日下，姚明成了NBA的“少数派”。
这就是为什么美国两大汽车制造业巨头――通用以及福特，积极游说总统奥巴马否决该项提议的原因。
价钱谈妥后，二话不说骑上旅舍安排的“摩的”（当地流行的摩多车的士），感觉有点奇妙，又觉得有几分冒险成分。
虽然我们没有看到发动机国产的迹象，但是随着其他竞争对手国产步伐的加快，宝马也不会坐视核心零部件国产带来的成本优势被别人夺走。
再说，医药代表照样可以让医生多开他的药，开的某种药多返还款也多。
就这样，一场中美之间的军事冲突开始了。
野村证券称，港元不仅在汇率上处于弱势，而且港元贷款的利率要低于伦敦银行同业拆息，这使得港元成了全球货币交易员最理想的一种举借货币。
而马3就是一个前车之鉴。”
本报告期，中国建设银行股份有限公司在银华保本增值基金的托管过程中，严格遵守了《证券投资基金法》、基金合同、托管协议和其他有关规定，依法安全保管了基金财产，按规定如实、独立地向中国证监会提交了本基金运作情况报告，不存在损害基金份额持有人利益的行为，完全尽职尽责地履行了基金托管人应尽的义务。
魏钦命说，如果此时刻意攻坚，一是在难题上花费的时间过多，事倍功半，二是在临考焦虑的状态下，“硬骨头”很有可能啃不下，导致产生挫败感，怀疑自己没准备好，甚至可能在考试中引发“溃堤”效应。
同时他表示：“一个新城区的建设，初期总会遇到招商难的问题，铁岭新城也不例外。
此外，三一口语的考试是一对一的形式，考官和考生任选话题，由考生进行发挥，三一口语的证书发放也更快一些。
投资公司远期在“生态城”的投资目标是50亿元左右。
马宁说，“火眼金睛”，就是发现和识别犯罪嫌疑人的能力；“七十二变”，则是化装成与工作区域相符合的身份，让自己更好地隐藏到人群甚至犯罪嫌疑人中去。
农产品市场短期利空压力还没有全部释放，技术上还有调整的空间，或许在春末夏初配合天气升水的炒作，以及需求转暖等利好因素的出现，技术上也会给出走强的信号，目前需要耐心等待机会出现。
通过壁虎耗时三年研发的独立式交互型广告系统，壁虎IGA能在不修改任何游戏程序，不挂接游戏程序封包的情况下，独立实现广告的植入和投放。
争取在流域水污染防治方面率先取得突破，让松花江休养生息，为其他流域污染治理带好头、积累好经验。
但伯奇坐牢后库伊特和雷纳继续被夜盗的事实，也说明了犯罪团伙并非一家，警方认定这批歹徒很可能就是打劫库伊特和雷纳家的同一批人。
我们还有一颗负责任的心。
“卫庐社”发挥了很大的作用，少儿组就曾侦破了一个汉奸案。
这里的面积不小，但只有下棋，没有什么其他的赌博之类的，是纯粹的围棋爱好者来下棋。
5月份的总产销量不仅没有下滑，而且比4月份还增长了16.1%，在特殊的市场背景下，这一成绩的取得显得尤为不易。
消息面看，明天将是“两会”审议提案的最后一天，也是众人瞩目的“两税合一”政策通过与否的决定时刻。
据了解，受害者被翻东西的声音惊醒，发现一名男子，戴着头套，从体态看也在40多岁。
北京商报：事实上，目前存量稀少的“无固定期限劳动合同”只在某些行业（如航空）限制专业人员流动，它只是不准跳槽的大棒子，而不是犒赏忠诚的胡萝卜。
遇到考试或某些重要情况容易产生心理障碍的学生。
据《日本经济新闻》报道，2007年，曾有过召开三边对话的提议，但由于当时的韩国总统卢武铉强烈反对，加上美国担心会对六方会谈造成负面影响未能实现。
“北，你再等等我，等处理好一切就去找你，然后永不分开。”
除了B股市场，挂钩股指也是在震荡市中不错的选择，股指的方向比个股方向更好掌握，使得产品收益率经得起考验。
宣扬资产阶级人道主义，鼓吹爱情至上。
看着记者指着尸骨胸部上的玉器，身旁的考古专家解释说，这有可能是一种武器，用于防身所用。
据多家主要广告代理称，他们正在向大客户推荐百度横幅广告。
第二，9月份以来，北京银行、建设银行、中海油服、中国神华等蓝筹股发行筹资近1500亿元，一度给国庆节前市场造成较大资金压力。
我们要牢固树立基本法意识，严格按照基本法办事，不断丰富基本法实践，更加坚定贯彻落实“一国两制”方针的决心和信心，更加珍惜香港来之不易的良好局面，更加维护基本法的权威，进一步增强实施基本法的自觉性，把“一国两制”伟大实践不断推向前进。
因为语言障碍，李肯特并没几个朋友，看得出来，我过来陪他，他很高兴。
这时候我对自己的体温已经不敏感，感觉自己的存在只剩下心脏和血液，心提到嗓子眼，最要命的是觉得血快流光了，他们现在已经顾不得我伤口的血，他们都在找针，找那第6根无影无踪的针。
一到下午，周文就拿着店上的钱出去打麻将了。
改革开放以来，我国制造业的发展取得了长足的进步。
林悦想要第一个孩子时，已经36岁了，为了不给未来的宝宝留下一点隐患，她和先生双双去医院做孕前检查。
面对严峻的环保压力和节能减排任务，此次改革拟组建环境保护部。
由于钢材价格走低时，经济状况往往不好，因此美国钢铁企业通常都可以证明他们受到了损害。
“实践证明，由行政主管部门通过建立健全缺陷产品召回管理制度，依法加强对缺陷产品的行政监管，是保护广大人民群众生命健康和财产安全、构建国内产品安全体系切实有效的重要举措。”
霍华德披上红色斗篷，像超人一样在罚球线内一步起跳，空中接到队友传球单手扣篮！
但也有丰田汽车的支持者质疑通用103万辆销量有水分，因为通用在中国有两个合资企业。
多花一倍的钱，买的同样是普通鸡蛋，品牌鸡蛋到底贵在哪里？
该公司的梅赛德斯-奔驰、迈巴赫、精灵(Smart)品牌车交货量在今年1-9月份间增至942,300辆，创纪录新高，06年同期为934,200辆。
这对赞助商来说，也并没有很大的损失。
4比0，在与癌症的前四次战斗中，博比・罗布森大获全胜。
齐鲁证券的分析师认为，“随着ＱＤＩＩ投资额度审批的进一步扩大，基金管理人面临越来越大的操作压力，尤其是近一段时期以来，境外市场波动幅度加大，投资操作难度也随之加大。
很多时候，大家都是在享受游戏，把游戏当做一种生活的开胃剂，在游戏中寻找自己的乐趣。
与汤、尤杯相同，苏迪曼杯在小组赛中也将打满五场比赛。
市场正在疑虑，未来几年“面包”的价格会如何。
工作间隙要多饮水，以避免血液黏稠，减小血栓形成的几率。
但难过之余，柳女士的儿子从英国打来电话，希望借本报提醒广大市民不要再上当了。
当然，我的意思是如果想住在三环路外的话。
考虑对手，不如考虑自己，打好自己的球让别人说去，与同年龄人相比，纳达尔有一种难得的大气和沉稳，没有烦躁与浮华，没有算计与尔虞我诈，专注打球、不轻言放弃，拼搏、耐心、坚持，这些返璞归真的品性与心境无疑是护佑他成功的钥匙。
在增发前三日，拥有股份1%的城镇股东具有优先认购权，股份越多，可以认购的就越多，但是不能太贪心，不能购买全部的哟！
新京报：目前网络游戏运营的商业模式大多是“免费游戏，收费道具”。
像所有的恋爱中人一样，他会做许多甜蜜蜜的事情：给我发短信、在楼下等我、做饭给我吃、带我去听音乐……
三井财团在全球范围内通过股份投资聚集大量连带企业，目前持股超过10%的连带企业已达到100多家，这种持股方式尽管不能完全控制对方，但也使得三井物产可以参与到更多企业的经营活动中去，从而利用自己在信息和网络上的优势来影响对方。
但有了上述这些收购的示范作用，惠普收购柯达的可能性无疑又大了一些。
尽管政府旨在推动绿色家电普及以及地面微波电视切换的环保点(积分)补贴制度带动平板电视出现同比增长复苏的态势，但是，汽车导航等车载机器以及语音机器等则较去年同期约减少了2―3成左右。
文学走向“黄金时代”，不仅需要在文本上的努力，更需要伦理上的共识。
利用银行数据库合作推广？
喝粥的时候，旁边站了很多群众，当时，我们以为是看热闹的，等我们喝完粥走的时候，他们围过来排队开始领粥，每人只领到了半碗，我们才意识到他们是等我们吃完才吃。
消息并指，除现金及透过他人户口收受利益外，刘士成还收受供货商“请饮请食”及娱乐等活动，估计涉及款项数十万元。
为冲击欧冠，保守的安切洛蒂终于也大胆了一回。
去年10月，这个名叫乔丹的孩子被火车轧伤，右腿包括胫腓骨六处开放性粉碎性骨折，送进医院的时候已是血肉模糊，命悬一线。
同时，也希望媒体在对英模人物的报道上要实事求是、客观公正，以还原历史的真实。
除了将卡“克隆”出和真卡一模一样的假卡外，购物卡诈骗还有哪些“花头经”？
整个夏天，球场上那个排骨飞人，也只是停留在了大家的回忆里。
董海洋说，“培训是一种福利，一种待遇，也是一种投资。
为了确保有限自然资源能够满足经济社会可持续发展的要求，仅仅依靠市场自发调节是不行的，要求政府积极作为，保障经济的可持续发展，因此，可以考虑进一步加强环境部门统筹协调环境保护工作的职责。
（PPT）不进行创新变革的企业多半会遭淘汰。
博格特连投带罚拿下了3分，但是阿祖布克立刻回敬了一球。
在林瑶珉看来，从分红险到投连险再到万能险的热销，市场经营主体一系列投资理财型产品的出台，事实上引导了消费者的投资偏好，这本无可厚非，但就保障型的健康险而言，这一现象误导了健康险的市场偏好，以至于目前消费者购买健康险，都首先要考虑有无返还功能。
炒作终究经不起时间的考验，如同乌托邦终究会幻灭一样。
在记者登录游戏后也发现了在《魔兽世界》新产生的一类玩家，大家亲切地称他们为“跑跑一族”。
女子说，她来自湖南娄底，在常平工作。
到了该谈婚论嫁的年纪，我们公开了与对方的恋情，没想到，竟然受到了我父母的坚决反对。
十年的磨砺，让吉利、长城这些昔日无人看好的小豆芽也长成了茁壮的大树。
(十二)赔偿情况一栏，对于当事人自愿放弃保险索赔的，可以根据事故双方的协议内容填写，并签名确认。
何华平说，他母亲看到地上的娃儿脚还在动，请求医生进行检查和抢救，结果医生以娃儿死了为由，既没检查，也没抢救，还让所有的人离开手术室。
2008年泰达股份开始开发托乐嘉北部区域。
像这样的人都对市场把握不准，我们更应该谨慎一些。”
维维安?福猝死于球场，在他的纪念义赛上，好友亨利进球后，神情肃穆，手指苍天。
不过，英国民众很可能对欧洲整合提出疑问，政府也难以承担相应改革带来的压力。
李劲松告诉记者，“收费公路是一种公益性、服务性的公共产品，从投资到监管都规定了由相关的权力部门来负责，但我觉得法律规定的这些监管部门并没有尽职尽责地履行好职责。”
“通过博客广告以及博客口碑营销，我们已经率先吹响了博客盈利的号角。”
值得称道的除了劳尔，还有佩佩和海因策这对中卫组合，尤其是前者，他的抢断，卡位，头球在本场都发挥出了高水准，赛后得分超过劳尔，当选全场最佳。
2;如果你要加盟的品牌在公司所在地（就是你去考察的地方）没有两家以上的实体店，那它就是骗子！
那一夜，我第一次靠一粒白色的药片入睡。
老费的做法并不可取，对方如果追究，甚至可以提出诉讼。
从长安铃木提供的数据上看，新雨燕1.5百公里综合油耗为5.1升，排放达到欧IV标准，无论是在动力的强劲性或燃油经济性上来看，M15A发动机都在同级车中属于领先水平。
并且银行贷款手续复杂，审批时间长，担保条件高，一般的民营企业或个人要借款是很困难的。
张德常原来就是专业舵手，如果没有这个选拔，参加奥运会的基本就是他了。
时间可以扫去女人的红颜，但它却扫不去女人经过岁月的积淀而焕发出来的美丽。
600870厦华电子目前，公司接股权分置改革保荐机构广发证券股份有限公司通知，公司股权分置改革保荐代表人姜秀华先生因个人原因已调离该公司，现广发证券股份有限公司安排保荐代表人郑伟先生接任公司股权分置改革完成后的持续督导工作。
以我和我妈的经验，一盒海娜粉，短发可以染3遍，中发两遍。
川渝股、煤炭和新能源等主流热点该如何操作呢？
妥善化解就业、就学、就医、住房、社会保障等涉诉纠纷，促进民生问题的解决。
由于公司正股价格低于行权价格，认股权证目前的内在价值仍为零。
一是认真执行适度宽松的货币政策，引导金融机构在控制风险的前提下，加大对经济发展的支持力度。
在诺基亚之前，似乎还没有哪家手机制造商花费如此大的气力，希望通过销售内容、而不仅仅是硬件来从移动通信中获取收益。
这让他觉得，管理员的收入一定更高。
科学数据显示是有优势的，但关键还是取决于教练如何利用高原这样的条件。
首局饶静文先发制人，以1比0领先。
“目前防辐射服装主要有两种。
2007年3月14日，清河县国家税务局对清河县翔威绒毛有限公司等5家企业作出了《行政处罚告知书》，分别以“收购发票填写项目不符合规定”、“未按规定提供所有相关纳税资料”、“不积极配合检查”、“虚开增值税发票”、“部分不计销售收入”等理由，告知相应的处罚决定。
世界真的很大，我们太常用偏见与刻板印象来看待自以为是的真相。
9、河南省妇幼保健院(试运行)。
在2007年国际原油价格频创历史新高的背景下，中石化克服了炼油业务亏损的不利局面，2007年前三季度实现每股收益0．56元，同比增长44％，保持了持续的增长。
为了能尽快康复上场，受伤还不到两个月的杜文辉昨天上午一归队就主动加练，骑动感单车来锻炼脚部的适应能力。
当办公室暧昧发展成恋情时，35.5%的职场人选择了分开，其中一方离开原单位或两人都分别重新就职。
有委员指出，一些地方制定的“土政策”，也在一定程度上遏制了适度消费，助长了过度消费。
这是一个最常引起争议的问题。
担任这次讲座的索尼讲师是来自索尼公司的钟建伟先生。
火箭的球迷们，不要放弃希望，我们会继续努力拼搏，我们一定会让你们感到自豪的。
所有人都在对荷兰的比赛中失败了。
儿童医院的医生因此提出手术无法进行。
这个结论要到赛季末才能得出。”
那些可以复制的艺术绝对不是真正的艺术。
感觉他已经不是那么理智了。
2007年1-11月份，中国净出口770万吨。
同时，在大连的这次投资对中国东北老工业基地的区域经济发展也具有积极意义。
这里仿佛已不是先前的家乡，是从前的梦乡。
可以说，关于甲型H1N1流感病毒的构造研究已经比较清晰，其病毒构成含有禽流感、猪流感和人流感的基因片段，甚至还有20世纪西班牙流感病毒的部分基因片段，是一种全新流感病毒，但是关于这些不同的流感病毒是如何拼接在一起形成甲型H1N1流感病毒的，科学家们还没有研究清楚。
虽然我没有偶像，但我能理解，我们都是平等的。”
风云→血狼：好的，那么突然。
从这点上说,此方法的主观性更强一些、灵活些。
身边的队友不停地和他切磋，即便下半场上场前，哈格里夫斯也在和他念念有词。
我把薯条，水果，鸡翅端到茶几上。
上轮累积黄牌停赛的中场大将埃姆雷本场比赛将复出，主教练特里姆手中又多了一张牌，巴斯图尔克虽然继续因伤缺阵，但对希腊的胜利已经证明了土耳其队在缺少这位中场核心的情况下也能打出精彩的攻势足球。
恼着一张脸问东问西，像审犯人一般，一旦听她说是因为有什么应酬的话，这些屎尿般的恶言恶语就会迎面而来，仿佛她真的是干了什么见不得人的事情。
那纤细的十指在我的身上游走，左手顺着那清晰的面部轮廓，滑过那双感觉要下雨的双眼和那高挺的鼻梁，停留那干涩地已渗出血的唇角，右手已放在我的腰间，不搂紧不放松。
步入草地展亭，印入眼帘的首先是摆放在各个角落的中国清代木椅，由艾未未搜集和修葺，总共1001张。
由于目前沪深300指数2008年的预测市盈率在25倍左右，位于其合理估值水平的中枢位置，大幅杀跌行为将会带来较好的战略建仓机会；而大盘股的持续下跌后，可能会出现技术性反弹行情。
他说：“有个家伙在我手下工作，但他在公司待得比我久。
看到这里想到一个问题，久游会把《劲舞团》的用户数据给九城吗？
但夫人是晋景公的姑母，住在公宫，且已身怀六甲。
IBM商业价值研究院与经济学人信息部合作调查了中国四个行业(电子、汽车、消费性包装商品和零售)、超过180家跨国企业高管。
交易会员不是期货公司的，应当在期货保证金存管银行开设期货结算账户，用于存放其保证金及相关款项。
“我只是一个办事的，我这个位置如果没有领导同意我绝不敢这样做的。”
据纽约邮报报道，托马斯的时代已经终结，现在纽约球迷们最关心的莫过于尼克斯队的选帅问题，此前的大热门斯凯尔斯已经投奔密尔沃基，现在围绕尼克斯的帅位有包括马克-杰克逊、里克-卡莱尔以及汤姆-锡伯杜等人。
这2条关键信息令民警眼前一亮，最终通过常住人口信息系统查询到了杨薇家里的电话。
野化虎性不是最急迫的，适宜的栖息地才是最重要的。
不过，我希望我的叙述，能够引起人们对那段历史、那些人物的兴趣，从而为认识历史提供不同的角度。
或许正是看到了它的发展前景，从2006年开始，优可视就连传捷音。
我家的两个学龄儿童，老大现在上初二，老二才上小学三年级。
在北京的众多知名家居卖场中，不是每家都设有品牌联盟，因此不能保证每一个家居卖场的市场动向都尽在家具企业掌握中。
新快报讯（记者陈志龙实习生孙颖）广东省统计局昨日公布了上半年的广东房地产业分析报告，数据显示，上半年全省商品房（包括住宅、写字楼、商铺等）销售均价为5887元/平方米，同比增长18.1%，其中广州市均价为7743元/平方米，增长25.8%，深圳市均价更高达13178元/平方米，涨了42.1%。
一位是2005年澳网冠军，还有一位是2006年澳网亚军，两人谁将笑到最后呢？
*白煮蛋的黄可以给他吃。
但由于收购平庄煤业历时较长，直到最近才完成交易，所以不知国电集团2008年规划中是否包括平庄煤业。
北京大学互联网经济研究所的刘先明认为，“在读者可以免费获取电子书的情况下，让大家自觉维护版权，交纳费用是困难的，而随着电子版权登记制度的完善，以及数字版权保护技术的应用，‘电子书’产业必然得到健康而快速的发展，读者也会为他们喜爱的电子读物慷慨解囊”。
《长江商报》：今天过来这边给学生现身说法，你如何看待自己的角色？
综合这些车行的意见和业内分析，豪华车在东莞仍有巨大的市场，油价上涨、CPI等增长对其销售影响都不大，而传言中的大排量车消费税将上调可能刺激了豪华车销售逆势上涨，一枝独秀。
事实上，年轻的一代人更愿意把时间花在PC和互联网而不是电视上，特别是年轻一代，他们在互联网上生活，在因特网上学习。
《高考试题探究》传授高考真正秘诀！
从今天的情况来看，是有这种可能性的。”
让大家开心生活、快乐工作一直是我们的心愿。
那次，一边太痛苦，另一边太欢快，我在更衣室里听到很多这辈子都不想再听到的话……”
还有一点需要说一说，物质条件对作战方式甚至相关军事建设，也有很大的影响。
专家表示，当地的伤员和有心理问题的人，对专家的心理访谈式干预十分欢迎，“很多人在谈完后感受心情舒畅了，信心增高了，情绪也慢慢地稳定下来”。
你说：我们什么也没有做啊。
在比赛中，迪福就像是一个警觉的猎犬，时刻寻找的破门的机会。
结果，6个月后瑞士微电子集团(SMH集团)的表芯部门开发出一款只有2毫米厚的表样原型，成为当时世界上最薄的石英表，最后生产出的表型更是减去了51个零件，表芯藏置于一个防水的胶壳内，而且防震、耐用、成本低。
陈文斌说：“小级别对夺取北京奥运会的两枚金牌至关重要，我们还要争取从中找出新的夺金点，争取夺得第三枚金牌。”
汇款单没有姓名、地址，只有附言栏里有一句“祝您健康，祝您快乐！”
从繁衍后代本能上讲，处在排卵期的女性当然对男性有更强的吸引力，所以当许多女性生理周期同步时，则每个人找到自己中意伴侣的可能性大大提高。
MSN中国目前处境不佳，并且微软在东方市场打击盗版的行动一定程度上也影响了其品牌形象，不过雅虎在国外的形象似乎要比在国内好，经营状况也保持良好，特别在东方市场，比如在中国与当地企业阿里巴巴的合作，还有雅虎日本以及Gmarket等。
这部法典是由拿破仑下令起草的。
因此，从宏观角度上看，大规模进口血液制品，会产生潜在的健康威胁。
有这样的表现，当然可以理解为什么上周末攻进点球的巴拉克默默地站在了禁区外，兰帕德的状态容不得他质疑，兰帕德的坚定更让他信任。
这不排除为白银继续走强打下基础。
8月20日下午，铁道部部长刘志军在铁道部会见了英国运输大臣阿尔尼斯一行。
鉴于“华夏祖龙”项目前期施工发生在森林公园建立之前，当时所占用土地在新郑市土地利用规划中属于村集体所有的未利用地，施工中未出现采伐林木问题，森林公园建立以后没有出现新的占地行为，新郑市林业局应积极配合市政府及有关部门，解决这一历史遗留问题，并切实加强监管，严格按照国家森林公园的建设要求进行开发建设。
2007年，上市公司累计分红总额占经营活动净现流的比例为14.08%，而2006年的这一比例仅为5.92%。
但同时，许多业内外人士也在担心：下半年中国车市是否能够延续如此迅猛的增长势头？
和“超女”合辑不同，这次合辑天娱方面制作了13个不同封底的版本，供不同“粉丝”群购买。
这个感慨来自于一张图表。
新浪财经讯7月29日晚间消息上海银监局周三公布的数字显示，上半年，上海市各商业银行向小企业新增贷款同比增长约20%，高于同期各项贷款增长水平。
yueying：我觉得这是印象派的说法。
问题的关键只在古力将朴永训稳稳地拿下，与小李约战华山之巅。
她为两个孩子建立了一个6位数的信托基金。
开放性的打法，让查尔顿总是想一口吃掉对手。
王琦（“雪豹突击队”侦察中队班长，中俄“合作―2007”联合反恐演习直升机机降组中方突击队员）：“勇士特战队”大部分队员都参加过反恐实战，在训练和演习中，实战氛围浓，恐怖分子逼真。
特尼说：“我被扔进一间小牢房，被命令脱光衣服。
穆天子西游会见西王母的故事，同样有示范效应。
虽然5－6月份随着半导体市场的逐渐复苏，公司市场份额的优势逐步显现，公司产能利用率明显提高，但仍无法弥补前期亏损。
纪事报的专栏记者费根指出火箭队管理层认为如果先选兰德利而不是布鲁克斯，后者将在第29顺位再次被太阳队截走。
王光林是今年刚刚履新的泽州县安监局局长，这位40多岁、从煤矿一线摸爬滚打上来的安监局长对于泽州安全生产的情形了如指掌。
中信证券：当前预期中的加息和利息税政策并不会对市场基本面产生过大影响。
俺没有觉得如雷轰顶，也没觉得天旋地转。
这其中，也包括WEB20的Youtube和Facebook。
对爱滋病一知半解的许丽娟，在最初的一个多星期，怎么也不敢给半岁多的女儿喂奶。
1996年，北京银行在90家城市信用社的基础上组建整合而成。
面试内容：综合素质考察。
可没想到有天半夜，小秋偷偷从房间溜出来钻到沙发上非要陪我睡。
2000年俄国科学院远东研究所编辑出版了《二十世纪俄中关系:文献与资料》的第4卷第2册，收集的是1945年的档案；2005年又出版了第5卷的两册，收集的是1946年至1950年初的档案。
至于点缀夜空的各色彩灯，则早已挂上了沿线树木的枝头。
而且，电信产业重组后，运营商数量减少后，可以减少重复建设，3G牌照的发放也会变得更加容易。
更重要的，对于大摩来说，希望的曙光是否随着中投的加入而出现？
1、淘汰法：对于单选题，利用淘汰法以节省时间。
如果你真的淡泊名声，你怎么还会当汉奸？
而让他感到更不可理解的是，后来她就以父亲给的生活费不够为由，不给他吃饭。
甚至，不管你们这些西方官兵乐意不乐意，还是把你们‘请’到了这里……”
“她像我们每个人一样，并不完美，但是我对这位伟大的女性充满了敬意。”
市场怎么走我们就应该怎么契合，把市场永远放在第一位，如果你这样想，就应该多少配置一些资金放在蓝筹股上，配置了之后就会发现市场的上涨就不像现在让人这样的难受了。
在设计理念上，除继承了斯柯达经典的家族特征之外，斯柯达明锐更融入了流畅的造型，配合锐利的车身线条与均衡的车身比例，给人一种简约精干、雅致尊贵的视觉享受。
一位30多岁的朋友对此很清楚，但是交谈中我发现，他从来没有想过用手指爱抚妻子的阴唇。
湘南山脉是湖南靠近广东、广西的一座群山，其地域有多辽阔我不知道（是否有人精确知道尚不清楚）。
当然，在实际操作过程中，还有许多具体问题，比如能否突破利率的限制，都是需要各方面共同研究的。
当然了，同色系的西装也是必不可少的，千万不要为独特而把衣服穿的花花绿绿，这样可是和职场很不搭调的哦。
雅虎是一家从理想和梦想起步的公司，现在我们的梦想仍然存在。
白酒上市公司2006年年报显示,白酒业结构调整效果明显,贵州茅台(600519)、五粮液(000858)等名优高端白酒品牌利润均实现较大幅度增长。
至于锋线上的人选，杨林和曲波进入中缅战首发几率甚大。
所以关于蜡烛包，我的建议是睡觉的时候打，白天清醒的时候不打，特别值得提醒就是，打归打，但是别热着了宝宝，热了宝宝，同样睡不安稳。
不过，在国米训练场边，国足主帅高洪波却悄然出现，观摩了整堂训练课，他此行是特意来向国米主帅穆里尼奥取经的。
现在SOA已经启动了一个组合型应用，现在我需要解释为什么要将应用组合起来应用，如果BEA做的是正确的并获得成功，那在5年后将没有人会问这个问题，而是每个人都会很自然地使用SOA和开发这种组合型的应用。
据了解,央企重组的具体路径分为四大类:1、央企之间的强强联合;2、一般央企并入优势大型企业;3、科研设计院所与相关中央企业重组;4、央企与地方企业重组等。
A级车市场现有的格局恐怕在LAVIDA上市的一刻，才真正会发生改变。
目前，淘宝方面对‘少林网店’成为热门话题还没有正式的看法，但可以肯定的是，淘宝网没有炒作这个事情。”
此外，由意大利宾利法尼纳公司的技术专家负责对猎豹CS6车型的内饰、车身的完善等。
许多假证贩子专门守候在交叉路口，利用车辆行人等候红灯的时间，将办证广告直接塞到人们手中。
业内人都知道，这个行业中从来都不需要用最尖端、最前沿的技术去生产芯片组，生产芯片组所用的制程技术往往会落后于最前沿技术一到两代，这主要出于成本上的考虑。
人们喜欢用搓澡巾和刷子搓皮肤，这可不是个好办法。
昨天，中央戏剧学院电影电视系郑同学对记者说。
加索尔：加索尔是联盟最聪明的大个球员之一。
另外深圳企业众多，很多家长都有自己的事业，希望孩子出国学习深造，学成归来从而子承父业。
因为她们的出现，国人可以期望新“金花”时代的到来。
其投资规模也大于非交易所买卖的A股基金,例如去年由摩根富林明资产管理旗下的JF资产管理公司推出的"JF中国先驱A股基金",其集资上限为1.8亿美元。
成耀东：在俱乐部还没有正式对外公布的时候，你还不能说“成耀东已经辞职了”。
等到记者们采访结束，姚明正准备继续看对手录像，一只干瘦的手突然搭在姚明的手臂上。
加拿大总理哈珀（StevenHarper）日前表示，他理解加国民众深受高昂油价困扰，但民众不应指望政府出台强有力举措来纾缓油价，因为政府所能做的极为有限，能够影响油价的能力非常微小，以至于不值得去做。
譬如公布名单的方式是网名还是真名、我题写赠言是真名还是网名等。
1分钟后，里德开出战术任意球，接到塞门多的回传后，查尔顿队长的远射打在了立柱上，很不走运。
赛后托雷斯得到了全场最高的9分，本赛季他已打入14球。
而据一位知情人士透露，标普不赞同采取全新评级体系这样较激进的措施。
不管是从声乐方面，从形体方面，给她们各种各样的训练，我只是最后在舞台呈现的部分着重。
他还认为，节约能源法将来能不能起作用，关键就是要看政府相关部门能不能把节约能源法中规定的相关税种、制度、限额等一一落实。
火箭现在20胜19负，名列西部第十，与第八的勇士差两场半，差距并不大，常规赛还有一半，还有足够的时间可以追赶。
无论是哪一种对应，都是反映客观事物模糊而容易产生歧义的语言模糊现象。
"霸王"在很大程度上是对公司用人制度的挑衅。
影响大半个中国的雪灾、令人发指的Z-D、西方主流媒体的谣言中伤、火炬传递遭破坏、股市低迷、物价上涨……
女孩说：“有肯为我一掷五千万的男人，他一定是爱我的，这样有钱又专一的男人，为什么不选择呢？”
我就把那些信件都烧掉了。
一切纪录都会化为乌有，只有真实的金钱会留下来。
除非你能保证对她好。
但这并不能让其成为真正的世界级企业――事实上，从很多角度分析，例如国际操作经验、整体并购的设计、管理团队的能力等，TCL尚不是一个世界级的企业。
“之前进行的TD-SCDMA扩大试验网设备招标只是为了验证设备的成熟度，我们的份额确实很小。”
栈桥是青岛的标志性建筑，好歹也要留照证明自己“到此一游”。
而此时的孩子，只要一个“不”就能让孩子接受，譬如妈妈带孩子去食品店买蛋糕，孩子吃完后就把包装纸扔在路边，妈妈只需对孩子说:“把纸捡起来，扔到垃圾箱里。”
她招牌式的正手是其得分利器，与她交过手的无不称赞她的正手过硬，她可以连续打出inside-out和斜线球。
它们之间的关系如同劳动密集型产业和技术密集型产业以及资金密集型产业的关系一样，也是皮之不存毛将焉附的关系。
该人士认为，要将付费电视与数字电视分开来看，数字电视送盒子更似政府行为，而付费电视则完全由市场决定，这也是推行数字付费电视困难重重的原因。
魏德金：在世界汽车制造业，我想，我确实是担任总裁时间最长的一位。
没有了婚姻的管束，金钱、名利、身材以及模样，各方面都是如此出众的亨利，也按奈不住内心原始的猎奇之心。
此提案还敦促执政党中右联盟成员检点私生活，谨慎交友。
问：从报道上看，独立学院有不少学校一志愿上线情况不错，是不是可大胆报考这些学校？
划分年代确实是挺无聊的事。
主力得分后卫综合对比：科比的个体优势毫无悬念，值得关注的是，三巨头中究竟谁能与他争锋？
第一步首先根据家庭收入情况、自我学习基础和学业完成后的发展去向来选择学校。
球衣，扔给波特兰的球迷。
现在的问题，已不再是出台与否这么简单、而是直接涉及到“三包”问题是否存在着无形拖产业后退的可能。
换句话说，一切都属于一个大的生命，是它的一部分出现在他的视觉范围内。
身后李剑英走了，留下双亲、病妻和幼子。
人物只有张涵予挑起故事的主线与大梁。
如果超出实际需求的再融资反而会降低公司的ROE；二是，投资者对再融资事件反应激烈，其实不是说目前已经公布的再融资压力难以承受，而是担心如果上市公司都采取类似的大规模融资计划，将会导致股市资金供求的严重失衡。
紧随ITU的公告，思科公司耗资3.3亿美元收购了提供802.16e设备的Navini网络公司，为WiMAX的前程加上了一颗重要砝码。
这是世界银行业迄今因员工违规操作而蒙受的单笔最大金额损失，这名30多岁的法国交易员也足以使10多年前一个人“搞垮”英国巴林银行的违规交易员尼克?
此次展出的长安CB08和CB10发动机为直列4缸新型汽油机，排量分别为0.8L和1.0L，采用DOHC双顶置凸轮轴16气门、高温铝合金材料的轻量化活塞和无分电器电子点火系统相结合的技术，不仅拥有大功率和低速端高扭矩，1.0排量升功率达到50kw/L以上，还具备非常突出的节油性能，搭载长安之星油耗可降低10%以上。
“从李先生的案例来看，不排除是开发商采用的销售策略，目的是为了利润最大化。”
【搜狐IT消息】2008年1月16日，以“瞰盛世、铸发展、舞新篇”为主题的“IBM论坛2008”，在北京嘉里中心举行。
下车后，杜琳提着行李正准备往厂里走的时候，突然一个熟悉的身影跃入眼帘，一个年轻女子正挽着丈夫的手臂往厂里的宿舍区走去。
讨论至此变成对精神信仰的寻求。
我们先去培育市场，寻找市场在哪里，所以跟他合作在杭州搞飞机的4S店，就是这么一种思路。
诸如此类的服务项目，哪些是必需的，应当明确下来，这样老人才愿意来，子女也放心。
我的理由是：你们公司不能无耻到让我亏钱还让我掏所谓会费！
答：也许他是正确的，但这是因为我们太强大了。
据介绍，这项安全评价需要交纳使用费，10、20万不等。
答：补充、增加生猪定点屠宰厂（场）及有关单位和个人的行为规范，是这次修订条例的重点内容之一。
周三盘前，该公司宣布预计全年净盈利11亿美元，符合市场预期。
这项决议案由民主党国会众议员迈克・本田于2007年初提出。
尤兰走进卧室时，男人已经睡下了，她想和男人亲近便爬上床，俯身去吻男人，可男人把脸扭到了一边，闭着眼说：“别动，我睡觉呢！”
独立院所在招收、培养研究生方面虽然与高校研究生院一样，都有“选拔考试、上课、科研、论文”等关键词，但基于其独立科研机构的性质，又有许多不同之处。
理由：C盘是系统盘，硬盘的读写比较多，产生错误和磁盘碎片的几率也较大，扫描磁盘和整理碎片是日常工作，而这两项工作的时间与磁盘的容量密切相关。
当地旅行社的那位老板安顿了一下大家后，还是建议他们到机场看看。
“暴力指数”不比当年差多少，但遭遇强敌已经缺少底气。
2003年人类基因组计划宣布，人类基因组序列图绘制成功。
县科委按照承德地区（青龙原属承德，后归秦皇岛）指示精神，积极开展群测群防工作。
但不信邪的袁隆平，从那时起，硬是凭着自己的智慧和毅力，带领自己的助手，历经10余年磨难，克服了一道又一道难关，终于在1974年，育成了世界上第一个真正具有杂交优势和推广价值的三系杂交稻“南优2号”，水稻产量最高达到五六百公斤。
在近日广东代表团全体会上，粤籍全国人大代表邓明义很不客气地指出：每年大会安排审议《预算报告》都形同虚设，且财政预算无论是数据还是用途都不具体，“代表看了等于白看”。
由于下雨的关系，通往各展馆的标志指示牌都不知到哪去“避雨”了，停车场也设计地非常“古怪”，到处都有车在停，好不容易找地方停好车，却发现从这个停车场走到主场馆足有2公里长的路程，进场的人们拎着大包小包在雨中“跋涉”，还要时时躲避到处乱窜、拉黑活的黑出租，别看路上铺了红地毯，但真不知这是在国际性车展的现场还是在赶乡村集市。
她在生活上像那个“天真妹”，真是迷糊到……
“在我们看来，山东鲁能是我们争夺冠军的最大对手，毫无疑问，冠军之争应该主要是在我们两家俱乐部之间。”
唐骏在短短一分钟内做出了加盟新华都的决定。
火箭对太阳的第二场比赛，奥唐纳开场不久就判了火箭队球星克莱德・德雷克斯勒一次犯规，接下来就连续两个“T”将其罚出场外。
这一年8月，四通旗下的四通电子(0409.
孙伟给记者算了一笔账：“假设每度电0.1元毛利的话，其中7分多支付给发电厂，电网公司只能得到2分左右。”
过去，“黄金十年”是基金经理们经常提到的字眼，现在则是“储蓄搬家”。
结果，由于女方家庭的反对，毛泽东和陶毅初萌的爱慕关系很快便戛然中止，没有持续下去。
“让我们现实一点，杜兰特已经在过去两年证明了他自己，他是一个标准的NBA球员。
长江证券有关人士向记者介绍，四川汶川地震发生后，公司立即启动信息系统应急计划，所有IT人员坚守岗位，紧急巡查中心机房内系统及设备运行状况，通过内部RTX通讯系统了解各营业部系统情况，目前各营业部交易正常，与交易所的通讯正常，客户均可以正常完成现场交易和非现场交易。
不过，对于高洪波来说，这似乎并不是主要问题，冯潇霆等人的晚归，万厚良的缺席才是他需要克服的最大困难。
在晓薇的眼里，这些球员都像是她的弟弟妹妹，球队每一次胜利，她都由衷地高兴；球队每一次失利，她也会难过好一阵子。
可见，房屋预售制度不仅妨碍国内房地产市场的健康发展，侵害了消费者利益，也给国内银行业发展带来了一系列的风险。
目前，此次被民警抓获的16名号贩子仍在派出所内接受审查。
本年度CEO峰会持续三天，有来自英特尔投资组合公司和全球2,000家公司的400多位管理人士参会，这也创下了历届峰会的参会人数之最。
从2005年5月至2007年12月，成都市人民陪审员共参与审结案件16443件，人均审案36.7件。
“这么一来，券商经纪业务的发展空间就大多了。”
在乡镇以下基层单位工作的专业技术人员。
他又开始寻找能够直观反映贫血、生血和反映治疗过程的动物模型。
随着全民医保提速、医改方案即将出台、各地医疗机构对社会资本均持开放态度，卫生部近日又对台资参建医院出台了不少相关优惠政策，无异于为台资进入医疗市场打开了一扇大门。
中国移动珠峰网络覆盖工程6500米卫星传输基站，处于高海拔、高缺氧和气候变幻莫测的极地环境。
另一分析人士认为基于证监会早就批准基金QDII投资海外各地市场，银监会其实早就想放开银行QDII的投资区域，趁这次中美战略经济对话，顺便给美国人一份圣诞礼物。
更多数的观点比李艳更加悲观。
父亲依然在北京，张曼洛只有回到北京才能见上一面。
专家呼吁丙肝的预防需要社会和个人共同来努力。
不仅是ACTECO发动机得到了海外市场的认可。
对此，张委员表示，要真正刹住“培训风”仅仅依靠“头痛医头、脚痛医脚”是不够的，需要标本兼治。
然而，这种新的赛制在让某些传统强队失去优势、让弱队多了爆冷机会的同时，却进一步强化了中国队的优势。
巨人网络第四季度毛利润为人民币3.728亿元(约合5110万美元)，比上一季度增长3.6%，比去年同期增长153.0%。
黄益平:不存在所谓的"美元危机",美元贬值的长期趋势是由美国经济的结构性矛盾所决定的,但当前的经济与市场状况并不具备美元崩溃的条件。
在西部地区中，四川GDP总量居第1位，占西部12个省市区的22%。
当日，记者从广西壮族自治区民政厅获悉，截至15日17时初步统计，此次降雨过程已造成广西87个县（市、区）受灾，受灾人口680．6万人，转移安置83．88万人，因灾造成直接经济损失37．01亿元。
"如果以涨工资的形式来应对物价上升，最后只能导致更高的通货膨胀率，由此陷入"螺旋上升"的恶性循环。
即使在微软提除出收购前，雅虎就上调了其未来预期。
根据邻居推测，他应该去了东北，但没有人可以肯定。
过节新鲜活鱼怎吃最佳。
德国联邦财政部长施坦布吕克表示：“这个项目一定会大大超出预算，不可能仅仅停留在18.5亿欧元。”
5月10日，缅甸人将为制定一部新宪法进行投票，该国军政府称，这部宪法将为迈向民主铺平道路。
我在开幕式新闻处没有看到一张亚洲的面孔。
事实上，很多胆结石患者都有不良的饮食习惯。
王万均说，刘廷义穿着很朴素，但给孩子们买的东西质量都很好。
在现行的工会制度下，企业工会的存在依赖于企业，以至于人们长期误认为成立工会是企业的责任。
但她马上又被通知当晚进行第二次换肾手术，这距离第一次手术还不到48小时。
事件中,晕倒的女士在接受治疗。
CNA的使用很简单，但是用好实在是很难。
下午4点以前，孩子还吃了绿豆粥。
一些业界人士认为，SOA和BPM（业务流程管理）的目标是相同。
这位在福布斯排行榜大陆富豪第70位的传奇人物显得有些激动：“我将成为房价‘雪崩’的导火索。”
有报道称，一位号称“炒新专业户”的私募基金经理告诉媒体，他在四川成渝一只股票上的浮盈将近１亿元。
全国人大代表、江苏省泰州市市长姚建华说，打造服务型政府，首先要实现政务公开、信息公开。
我笑着回答：“有啊，两个星期前检查过一次了，医生说胎儿发育良好，已经有小指头那么大了。”
虽然获得了冠军，但徐东香还是觉得心有余悸，“因为平时没有划过两千米，也是因为这次比赛才尝试的。
从这个回答中，我们可以理解巴菲特买入中石油和卖出中石油，一个很重要的原因是油价。
我们已经采取了四项措施来大力改善北京的空气污染问题。
2003年，小飞刀开始涉足基金。
第一句是，今年之内，我不会执教任何一支球队；第二句话是，如果未来我重掌教鞭，陕西?灞绝对是我的首选。
维修人员这时告诉记者，不用填了，因为记者申请维修时，公司的电脑就已经记录存档了。
老公说要了吧，只要能多捐一点，哪怕不需要也无妨。
上海市常务副市长冯国勤也强调指出。
第二排座椅的变化最大，与老款相比，在座椅两侧步入操纵杆，增加了辅助弹簧以减小操作力，并在后角窗上增加把手。
尽管阿联在第四节状态回升，但博格特依然不肯轻饶他，连阿联最后时刻无关结果的压哨球，也被博格特一掌扇飞！
此外，植物生长调节剂在蔬菜和水果等种植业中应用较多，一株果树从幼苗到成熟最多可以使用十几种激素。
危险的打石厂不能像田间可以看书，赵明就每天凌晨5点起床，看一个多小时书才上山，晚上回到家继续学习。
而新一代主控芯片和智能电源调控确保硬盘在高海拔环境下读取快速准确，工作稳定正常。
表面看来，这是在练习进攻，抓反击机会。
房地产业见证了深宝安的辉煌，并在未来的发展中承载着更为重要的使命??
“鲁迅是我国现代文学史上最早被经典化的作家，其作品早已完成了经典化，但巴金和茅盾的作品却尚未走完这一过程。”
终于，黑洞洞产生的巨大恐惧，让我失去了看一看车内的勇气。
要知道这笔交易如果实现，将打破国际足坛的转会费纪录，7350万欧元??齐达内2001年转会皇马时创造。
而且最新公布的美国原油库存跳升510万桶，原油库存出现反复。
作坊有成品区、加工区。
黄京坦言，当初报名参赛只想试试看，没想到却入围了，她高兴地表示，如果《转角遇到爱》能够获奖，对于内地自制的青春偶像剧来说将是一个里程碑式的飞跃。
但是根据经济学家作出的分析，我们的劳动生产率也在提高，而且提高的速度，比单位劳工成本还要快。
蒋尊簋：1914年6月授将军府宣威将军。
而此前媒体报道的于大宝进的参赛名单，只是本菲卡俱乐部在赛前拟定的一份参加欧冠资格赛的27人初步大名单，这份名单中有于大宝的名字，但这并非是最终欧足联规定的18人最终参赛名单。
该科目将会涉及到原有考试制度下《审计》和《财务成本管理》两个科目中的部分内容，从而达到更加准确地预估企业战略投资的风险大小，并加强对公司内部风险进行合理掌控。
《橘子红了》的美术风格很华丽，其实正常生活里，衣服是没必要像那样华丽的。
与奇瑞的代工合作正是在这样的背景下产生的。
反过来说，如果真是这样，微软犯得着苦苦地追求一年多吗？
“开发总体上是合理的，但也存在着无序发展的问题。
有人置疑张宝峰和常琳的中卫搭档，孙伟解释：“今天防守组织犯一些了区域性错误，希望球迷给予更多的宽容。”
目前，汽车及零部件是世界贸易第一大类商品，占世界货物贸易总额的10%。
这一切，郑世明也很配合，每次练习都很费力，直到大汗淋漓为止。
还有球员对比赛的控制，还有在比赛的过程中发生的一些变化，以及在逆境中如何去应对比赛。
据长期经营进口车的中汽南方公司有关负责人介绍，与前段时间的持币待购现象相比，目前公司旗下代理的捷豹(JAGUAR)、路虎(LANDROVER)、沃尔沃(VOLVO)品牌专卖展厅客流量明显上升，消费者发现价格已经探底并且有回升迹象时，现在已经开始出手购买。
所以，她打算找份可以练习日语口语的实习。
“从此前流行的‘点击付费’到现在的‘来电付费’，技术正在让对效果的考量更加精准，这一模式的普及势必引发整个广告业的地震。”
“蔚蓝船说”的主题是：梦想、传说、爱情、蔚蓝。
以往都是千方百计给客队制造麻烦，最惯用的招数就是在训练场地上添加这样那样的限制。
不过，陈柏生依然表示，金像奖是整个电影界的奖项，而金紫荆则是影评人评选的奖项，两者的定位并不一样，这个奖项的存在还是有意义的。
KPCB公司是其中的代表。
同时中国队的边路也打出了一些进攻。
今年8月22日，《创业板发行上市管理办法》（草案）获批。
玩家对我们快速的版本更新改进表示了充分的认同，随着《蜀山新传》版本的不断改进，玩家对我们的运营也越来越充满信心。
要通过开发商提出设计理念以后，建筑师把他整合，做成一个综合的团队，在设计的从始至终的过程当中，要坚持总体协调，总体完善的过程。
容错级来说，数据中心基础设施的性能和能力可以保证任何的计划性活动不会引起关键负载的中断。
捅破这层窗户纸也许是迟早的事情。
当时的日本大藏大臣宫泽喜一后来也承认，金融监管的政策失误是导致日本泡沫经济的重要原因之一。
经理层任免机制经历着由行政型任免到聘用制度化加深的过程，越来越多的上市公司通过规范的治理制度聘免高管人员。
他们每年可以享受13，7个月的工资，另外还有5200欧元奖金。
除小说之外，一些在网络上连载的社会、历史题材读物也广受欢迎。
皮尔斯曾经说过，“我要击败所有排在我前面的新秀。”
数据分析表明，我省工矿企业污染物排放量增加、城市内不断增多的机动车尾气、建筑施工扬尘等大气污染物排放量的显著增长与湖南霾日急剧增多有着密切的关系。
画面将变得更加亮丽，角色的装备也会大幅增加。
对此，主席波佐毫不掩饰：“谈到联赛冠军，等到2010年之后吧，届时，新的电视转播费体制会给我们中小球队带来利益，那才是我们大展宏图之时。”
只是，他做的那些事情，已经被捅破了窗户纸，他没有颜面再面对陈文娟和女儿。
虽然很多人都在谈论飞机，但专家告诉记者，我们要对飞机的复杂性、艰难性需要再认识。
然而，家长的保险意识却直接关系着孩子的一生。
香港大学去年录取分数线直逼北大、清华，跻身国内“门槛”最高学校之列，录取的都是各地尖子生。
马斯切拉诺和斯科特尔轮休，恢复训练的托雷斯并没有被冒险安排进入比赛阵容。
“大巴的门能将人夹死？
“除了继续复读，我别无选择。”
不久，美国人克伦克接手戴恩的股份，另一位大股东费什曼便迫不及待想撵走她。
在产品价格上涨的同时，国内外对化纤产品需求的迅猛增长进一步刺激着整个化纤行业利润的不断增加。
又要到高校毕业生离别校园的时刻，部分学生因挂科、学分未满暂时拿不到毕业证书。
据有关商务部官员介绍，“虽然从程序上说，美国方面不会主动改变所征收的税率，对于美国商务部错误的判断，中国商务部已经表示关注和研究。”
所以真正的好产品，真正的好厂家，真正的代言人，应该是将产品的配方、功效、适合的群体，诚实地告诉给大家。
首先，你家里可以负担你的留学费用吗？
那么对于地产股应该怎么操作呢？
因为如果你做得不好而又没人批评你，这意味着别人已经对你不抱希望。”
目前，招行关于美国次级房贷证券产品的持有余额为零，该事项也于几日前招行公布的2007年中期报告中进行了披露。
我哼着歌儿，迈着悠闲的步子走在文锦花园的林荫小道上。
美国之音报道，印度国防部海军计划部门负责人阿洛克・巴特纳格尔表示，印度的海军力量落后于中国。
这就导致公司的短期化行为比较多。
截至2007年12月末，我国已批准21家外国银行将其中国境内分行改制为外资法人银行，其中17家已完成改制并开业。
比如说2007年全世界有10个科研组在进行相同研究，另外9个科研组做到什么程度了，作者只字不提。
钱花完了，第二年再从头开始安排新计划。
读书的直接功利目的就是入仕。
郭炳湘随后又发表声明，表示未来两三个月，需要到内地和北美公干，处理私人事务，所以暂停覆行新地职务。
在2004年底的时候,我认为人民币不升值的影响的确太可怕了。
其实，采访正式会议，记者的着装也不能太随便。
但是，对于去年以来一度踏空的私募基金而言，结果却并不是那么糟糕，这40只信托产品的收益均超过同期上证指数的表现。
《劳动合同法》立法专家组组长常凯以及广东省劳动保障厅，都先后做出这样的澄清。
这里写的多是道听途说来的，信不信由你！
本轮美元贬值始于2002年，自2002年2月以来，美元对由26种货币组成的一篮子货币的汇价下跌了23%。
那时候，开始听说有“热血钱庄”游戏推广员系统，不过我并未留心，申请过推广标识码后，刚开始也不知道怎么推广。
彭老还连夜写了一份2万多字的回忆录，把从自己祖上开始闯关东、在沈谋生的全程都写了进去。
孙茜自知以自己的学识和形象，想要男友才貌兼得很渺茫，所以趁早钓住吴郝才是正途。
竞争力与比较优势，寻找合理的行业定位。
记者昨日走访市场看到，“胡师傅”无烟锅已在京全面下架。
这篇作文如果放在高考中，分数肯定是打不高的。
提升产业集中度已是业内多年共识。
武警医院外四科王建峰医生表示，银海在转院救护车上一直输着血，大半个枕头都浸满了他的血迹，枕头已经变成了暗红色。
民盟甘肃省委称买房至少需普通人15年全部收入2007年上半年兰州市城市居民人均可支配收入为4692元，同比增长了8.74%。
养育了20多年的儿子，这一去，就再也没有了消息。
受中山大道沿线公交线网优化调整的效果、个别节点近期改造条件等因素限制，BRT未来可能还会出现一些新问题，但市交通整治办将会同各有关部门，认真听取各方面意见，及时研究解决。
通过这些产品，人们可以实时掌握发生在世界各地的新发事件，或通过便携导航仪“身临其境”式的真实图像指引，到达自己想去的餐厅，并借助GIS的分析功能远程获取一切想要知晓的、关于该地点的信息。
2008年，在编制专项检查费等14个延续项目预算时，只安排使用了这些项目以前年度累计结余资金1.56亿元中的4100.90万元，其余结余资金1.15亿元未做安排。
大伙儿最关心的，还不是这点补贴，土地使用权出让给企业，总是有一定年限的，若干年之后，这些地是否还能回到我们手上？
而从“二炮”对他的重视来看，又能感觉到“二炮”的焦虑，士兵素质难以适应高科技作战需要，是这支部队的心结，其实他们的焦虑还不止于此。
北京奥运会总共发动了170万名志愿者，包括10万名赛会志愿者、40万名城市志愿者、100万名社会志愿者和20万名拉拉队志愿者。
巨星魅力果然震撼，顿时弥漫而带热了现场气氛，富有亲和力的阿泰斯特还不断地用英文及生硬的中文和球迷打招呼。
搜狐体育讯北京时间8月15日下午，世界羽毛球锦标赛进入半决赛，陈金与陶菲克的比赛被放在转播场地率先进行。
本赛季的常规赛，双方两度交手，互有胜负，正是辽宁队在常规赛的后半程一举终结了广东队的22连胜。
一：港大在香港、亚洲及世界的排名？
而现在，让我们的队员用欧洲打法去和欧洲队拼身体，这是拿我们的弱项和人家的强项对抗，而我们也丢掉了自己的强项。
因为就我们的人来讲，大量的人都是中老年人比较多，这部分人我相信让他转成基金投资者，我觉得比较困难。
好了，就写到这里祝愿各位学子考研顺利，马到成功！
我告诉她，有车有房的男人不愿过简单生活，无车无房的男人更不愿过简单生活。”
我市食品、饮料行业共有生产加工企业763家。
目前，深圳已建立起了包括中国现代化支付系统、深港支付结算系统、同城支付结算系统、同城票据交换系统、外币实时支付系统以及商业银行行内汇兑系统在内的完善的现代化支付清算体系。
附近居民，尤其养狗的居民都记住一条：遛狗的时候，不要去那俩猫的地盘。
在车队中，我还处于一个学习阶段，我也知道我也需要去改进一些东西，但是我相信我有一个坚实的基础，我已经准备好离开基地去参加新赛季的首场比赛了。
但她的丈夫听了非常生气：“我就一个父亲！”
最好是找比自己大5岁的、又有钱的男人结婚，可是这么年轻的男人又怎么可能有钱呢？
认识她是我一生最高兴的事。
他告诉记者，事发前5分钟，他还看到周晓学在店里睡觉。
高考，作为当前我国成熟和权威的人才选拔机制，它不仅仅是社会公平、公正原则的体现，也已成为社会均衡、阶层流动的重要途径。
是不是有些人所说的任前公示？
市场价格高企，是套现的充分条件之一，但不是必要条件。
另一方面，美国次级债问题引致的全球经济减速，使得国内经济增长的外部环境发生不利变化。
这就造成了内斗和冲突，两个4S店谁也不愿意经营市场，广告投放，担心这样就便宜了对方。
据了解，ＫＴＶ行业工作人员的收入都是岗位固定薪金，在黄金周坚持工作的员工，公司将按照国家相关规定给予加班费，在黄金周里，几乎所有的ＫＴＶ都采取了全员上阵的架势，长假过后，员工开始轮休。
中国队一行12日从北京出发后，在抵达奥地利的最初经历了小小的波折。
(5)本人及其法定监护人的户籍在2005年6月23日之前已经在我省，本人小学或者初中在我省学校毕业且毕业时户籍在我省，高中阶段在省外学校就读，2005年12月31日前经我省教育行政主管部门办理备案手续并取得我省高中阶段学籍。
目前为止，单位自建房的相关细则还没有公布，我推测应该类似于实物分房的形式，价格便宜，内部职工分享。
到现在，粗略估算中国所有的国有投资公司，资本超过了1万亿，利润接近1000亿。
不过，并不是所有人都和鲁克思站在一起。
矿业板块中的大赢家包括英美资源、必和必拓和力拓，三者的股票依次上涨3%、2.1%、1.8%。
但今年，谁都不能保证股指会像去年一样。”
随着高三生活的步步逼近，暑期高三补课也即将在各个中学展开。
《华盛顿邮报》、《路透社》、《科学新闻杂志》等国际媒体对他们的研究结果也进行了相应的正面报道。
运营商不惜余力地推动移动互联网业务发展，是因为增值业务能带来更多的业务应用与收益，而语音和短信业务目前还没有更多新的增值点，必须从3G入手，从移动广告、移动购物、移动社区博客、移动游戏、移动音乐等方面进行扩展，所以商机很多。
画社论漫画的时候，漫画家往往要表现出鲜明的观点，平衡原则并不被推崇。
而卢梭不仅一路尿频，吵起架来脸红得像鸡冠子，而且在穿着方面也品位低下，作者写道：“他的总体色彩并不协调，花里胡哨之间还有点悲伤的影子。”
所以，我个人认为，在这种宏观面还不是很明朗的情况下，未来并没有一个太多的做多因素来支撑股市反弹或者走出一波反弹的情况下，大盘可能明天还会有一个创新低的走势，短期来讲不是很乐观。
既然我的青春尚在，难得脱离现实，生活在自己构造的世界中又何妨？
小官子阶段李昌镐发挥出全胜时期“天下第一”的官子功夫，差距拉大。
广州新快报刘勇：感觉作者带着明显的主观性和厌恶感在写这篇文章，可能他的确看到了城市的深层次问题，但却忽略了重庆这座城市正在前进的步伐，以及这里的人民寻求进步的努力。
伴随领报修院倒下的，是白鹿、龙门山、小鱼洞、通济、新兴和磁峰这彭州6镇的所有房屋。
总体而言，此业务发展较为顺利。
相约中国节墨尔本春节文艺晚会由澳大利亚3CW中文广播电台和北京华明伟业国际文化交流中心及中演圣大文化传播有限公司主办，北京市文化局，澳大利亚中华年组委会协办。
播音员承载推广普通话的责任，但是我觉得影视剧是否也要承担这份责任需要探讨。
夺冠的莱科宁依旧很清醒，他说：“今天轮胎是个很大的变数，相对来说我是非常幸运的。”
，在高分贝的舞曲下万佳根本听不清楚。
用这种手法，贺某在一年多的时间中杀害了5名收购废旧物资者。
内饰方面新车采用了更耐用的材料以及对仪表和音响等进行了轻度改动。
国防动员和后备力量建设是国防建设的重要组成部分。
作为一个大学校长，现实中要坚守自己的理想确实很难。
受周末美股大幅下跌影响昨天两市双双低开，随后在蓝筹指标股的放量走强下，市场呈现逐波地放量上涨。
“你们当时有没有签字？”
最近她听说了一个社交网站“Facebook”，她在美国的同学告诉她，很多校友都在那儿注册。
他看着我，慢慢地说：“你就是我的梦想。”
Isabella经理人霍汶希（Mani）昨日在电话回应：“现在说什么都没用，暂时什么都不回应。”
“我的偶像就是巩指导，当年能被巩指导相中并进入一队我非常激动，这些年无论风风雨雨，我们同舟共济，没有一个人有放弃的念头，也没有一支球队敢轻视我们。”
这是天性，选择了爱情的摩羯就不是真正的摩羯，失去了摩羯的本性，失去自己，那还剩下些什么？
即使有如此多的工作要完善，但是教练认为火箭队已经在“正确的方向上了”。
午后开盘再现快速回落的行情，在探至3428点后震荡反弹。
多多非常爱惜自己的皮肤，经常只是从电视、报纸上学习一些适合自己皮肤的护理方法，多次试验得到如下秘籍。
公司董秘鹿超为此向记者解释，鲁阳作为一家产品已经远销全世界60多个国家的企业，经常会有外国友人上门参观、订货，尽管公司办公楼可以简陋，但为了公司的企业形象，让客户了解企业，公司董事长鹿成滨坚持设立这样一个“高规格”展览厅。
梅校长的风度和心理素质当然让人佩服，但说吴晗“学者风度尽失”，我觉得是言重了。
而且也不是所有的女人都需要爱情才能生存，我从毕业就开始不停地努力成为女强人，现在的状态并不比那些谈恋爱的女人差。
强援的来到也让范育红对保级的前景有了更多的底气。
“对这一刻我准备已久，但当它终于来临时，我还是有些惆怅。
为了逃避青霞，紫霞将紫青宝剑给至尊宝让他骗说自己已被杀死，孰料至尊宝将剑拔出，紫霞发现宝是自己的意中人。
现在，她虽然还是和深爱着的那个男人住在同一屋檐下，但是他已经不再是她的丈夫。
刘奇葆就做好省人大常委会工作和加强自身建设提出三点要求。
这支臭名昭著的部队集中了一大批日本医学界的教授、学者和研究人员。
切尔西在圣安德鲁斯球场与伯明翰展开争夺，切尔西客场1比0小胜伯明翰，皮萨罗打入唯一进球。
记者走访发现，广州宜家家居和华润万家超市等已先走一步，开始向消费者提供有偿环保购物袋。
55天之后，这个箱子在横跨全球6个大洲62个国家后，顺利回到了起点――斯德哥尔摩，全部行程约110664公里。
按捺着内心的欢喜，我尽量温和地和她说话。
激光高度计每10秒打一束激光到月球表面并接受反射光，使得月球上间隔十几公里就可以“有”一个点，而且分辨率精确到5米，通过计算激光返回时间和卫星离月球的距离，就可以算出激光点所处的月球表面高度。
监测数据显示，县级、乡镇电子医疗器械市场在整体市场中的份额不断扩大。
最新的例子便是近来一直沸沸扬扬的手机漫游费事件。
公司注重研发，建立了以国家级企业技术中心、院士工作站、博士后工作站和国家级实验室为依托的国内一流的研发平台，拥有国内顶尖的专业技术人才，科研设备性能先进、品种齐全，是国内改性塑料行业技术研发能力最强的企业。
新增流动性收紧与货币政策转向的担忧成为股市逆转的源头。
虽然看似不起眼的小细节，但对行车安全起到很大的辅助作用。
当地村民说，他们的庄稼都是卖到外地，但是由于周边地区都知道这里的庄稼有污染，现在他们都是拉到更远的地方去卖。
“冰河世纪I”直到王治郅在2001年到小牛队打球、姚明在2002年当上“状元”才结束。
塔塔的触手已经伸得足够长，其对中国市场也不乏觊觎之心：早在2006年，塔塔旗下的咨询服务有限公司（TCS）在中国成立了合资公司，并于当年赢得了一份金额达数百万美元的合同。
“幼师专业不是谁都能从事的。”
以前考试前老师总要带着复习，现在几乎完全靠自己复习，可能一时还没有摸到门吧，或者说他还不知道自己是否摸对门了。
虽然许多纯国产车未必这么干，但不等于这不需要。
30岁的薇洛妮亚在《大富翁世界之旅3》的人类游戏角色中，属于大姐级的角色，一副傻大姐的形象，做事往往少一根筋，但只要跟考古、历史有关系的事务她会马上变为天才。
１９４２年９月英国陆军对接收的５００支反坦克火箭筒进行了测试，但英国人的结论是这种武器不适合在沙漠作战中使用。
但在今年下半年，合资品牌占主导的中档SUV市场正在酝酿着变局。
赵汉乘的棋风比较具有柔劲，将杀手隐藏在温和之中。
其二是盈利非常丰厚的一线蓝筹股虽然大有调整蓄势的要求，但由于这些筹码多数在基金手中，而基金目前一方面“粮草”充裕，另一方面由于出货不易，只能边拉边出，从而使筹码的锁定性也极为稳定。
3月26日早间，沪深300仿真交易IF0704、IF0705、IF0706三只仿真交易合约分别开盘于2919、3209.1和3557.8，对照沪深300现货的2716.3开盘位，基差进一步拉大。
坚持党和人民的利益高于一切，个人利益服从党和人民的利益，吃苦在前，享受在后，克己奉公，多做贡献。
今日，本报特地推出落榜生成才计划专题――后高考时代，为落榜考生提供帮助和有益的建议。
一般认为，施万是目前最能对克勒连任构成挑战的重量级人选。
我来讲一些自己的想法。
至于汤志强“无意间”透露的迪信通仍将继续收购湖南的连锁手机卖场，下一个收购对象似乎已经不再重要了，因为，从目前来说，迪信通已经成为湖南手机市场中的垄断力量。
按照导游的说法，沿着地铁商街一直走，当你看到川流不息的人群时东大门就到了。
如果一张牌拍到10万元，上海就可以成为“适于居住”的城市啦。
于中国汽车企业来说，2009年9月6日是一个值得纪念的日子。
“公司管理层在两年内将颓势扭转了过来。
樊东升：2006年日本的研究组发现在运动神经元病的病人上面使用左卡尼汀使得动物的寿命得到延长，左卡尼汀是临床上治疗其它疾病的常见药物，这个药物在临床上没有其它的副作用，相对比较安全。
去年A股一共融资4000多亿元，它一只股票融资就占去年1/3，给虚弱的市场一个沉重打击。”
吴敦义表示，有关特别费案马英九一路走来非常清廉，民众都相信马英九的廉洁。
名人博客凭借“博主”的知名度而自然地聚拢人气，提高点击率，从而拥有强势话语权。
但亦有人猜测，济南商行实际上是三联集团所请的“援兵”，对此，三联集团予以了坚决否认。
当然，我自己也会留心的。
人生下来不是被打败的！
所以我觉得今年的汽车市场应该是非常好的一年，不次于去年。
考虑到前期新基金推出较多，这一阶段也会有一个相应的建仓。
在一月间，除了1月9日、1月17日和1月22日3天外，其余时间持有股票的账户数一直处于净增长状态。
因为，我一直的信念不是尽力而为，而是尽全力而为。
其主要瞄准的目标，是那些制造酱料、咸菜以及酿酒等食品加工工厂的废液。
WML主席梅仁杰(JimMehren)接受记者采访时表示，麻将是中国的国粹，也很受外国人喜欢。
夏天时有传闻称弗拉米尼可能转会，但温格说服他留下，如今法国人通过自己勤奋和实用的表现，取代了吉尔伯托，能够给法布雷加斯担当绿叶，衬托出队友的作用，这是弗拉米尼的可贵之处，他的优异表现，也是阿森纳这个赛季状态出色的原因之一。
我声明，明年的奥斯卡颁奖典礼的时间将大大缩水。”
刘建封(1865?1952年),号桐阶,山东诸城县芝畔村(今属安丘县人)。
国家统计局公布的金银珠宝类零售总额（限额以上）增速从2003年开始进入高速增长阶段，过去4年的增速分别为12.7％、31.7％、18.3％和27.2％，这4年的复合年均增长率为22％。
峰会期间的大部分活动都为最有特色的哈佛学术项目和学生活动，哈佛精神贯穿活动的每个环节。
由于事关三家保险上市公司的盈利，保险业究竟为这场大雪“埋单”多少，成为近期投资者关注的一大话题。
其次，融资融券制度的设计框架仅限于资本市场领域本身，并未打通货币市场和资本市场之间的联系通道。
从本质上讲，一个好的整合传播集团不只是了解消费者和产品，更要了解业态、产业链、渠道、经销商，通过在每个环节的优化创新去推动品牌，让营销成为核心变得比以往更加关键。
后来，在国务院会议上或在同国务院领导谈话中，总理又多次强调:要提醒刚解放出来的同志，一定要珍惜自己的身体，不能太累、太兴奋，相互串门聊天时间不要太长。
为了一件几百元的药品，需要耗费至少5~10元的配送费、5~10元的后台管理费（仓储、人工、检验等），小产品带来的规模效应不是业务量上的规模，而是后台运营费上的规模化，这种规模化会把商业企业带向死胡同。
郑老师提醒，答题顺序可以颠倒做，但是考生一定要注意的是，打乱顺序后一定不能漏答题目。
它研究人的认识的本质和认识的发生、发展的一般规律，强调认识是在实践基础上主体对客体的能动反映。
北京积水潭医院药房也表示，上次降价后不久，血液回输时使用的某盐水便告急。
显然，兰帕德正站在人生的十字路口，未来将会怎样，“神灯”能否继续照耀斯坦福桥，一切都还是未知。
随后便话锋一转，开始讲述阿布的新合同：阿布为安切洛蒂开出了一份为期四年、年薪为720万欧元的合同。
经过一个多小时的抢救，老人得救了。
该建筑集成应用了太阳能采暖、太阳能热水、太阳能除湿、太阳能光伏发电、风力发电、地源热泵供暖制冷、真空玻璃窗、智能化控制等22余项高新技术。
记者注意到，一些出版社把心思花在了小地方，像接力出版社新书被做成帽子戴上头，而在8号馆的地方展馆一片歌舞升平，丝竹阵阵，悦耳动听，舞姿翩翩，美不胜收。
孩子要是经常挨打，由于“久经沙场，千锤百炼”，就会变得“软硬不吃，刀枪不入”。
她是怎么样从唐太宗的才人变成唐高宗的皇后的?
公司未来三年兼具内生性和外延式的增长，强大的产品综合配套能力和较高的性价比优势将推动公司的市场份额逐步提升，有望在三年内由目前的10%提升到近20%。
但是，依然没有签约的消息。
郑林南：5000元吧。
虽说是高速公路，但同中国的比起来仍有不小的差距，和我们的省级公路差不多，没有隔离带，也没有英文路标，记者一路走下来，都不知道到了哪里。
如果跟着国际油价涨，国内通胀压力也很大，其他问题会同时暴露出来；如果不涨价，市场压力又很大。
在科贸手机卖场二层的一个角落，一位店主仔细盘问过记者身份确认“安全”后，终于神秘地表示库房里有两台iPhone“水货”样机。
国家对汽车出口不断提高门槛，提高出口资质管理，对汽车出口持慎重的态度，就是着眼中国汽车长远发展，早点督促汽车企业做好准备，提高技术水平，做好海外市场服务水平，提高海外市场零部件配套及供应商水平，这比出现更大问题回头再来纠正，要好得多，也会大大减小损失。
那时，蔷在省城学裁剪，因为心灵手巧，裁剪班的老板娘让她帮着做接站工作，以换取高级班的免费学习。
31日的早晨，我们参与活动的20名读者就来到了早报编辑部。
第二应该是为反盗猎志愿者的哭泣，那些反盗猎志愿者，他们远离亲人，原离爱情，付出生命也要阻止这和平年代最大的屠杀，他们是比士兵更可爱的人。
所以一个决议通过与否，往往取决于哼哼声的大小。
“我怎么安排我自己的孩子，就会怎么去安排这个孩子，我们是一家人！”
在爱迪尔、福莱尔相继宣布降价后，其他微车也未能顶住压力，纷纷开始降价。
"帮助中小企业持续发展"是一个非常远大的理想，还需要走很长很远的路，千里之行始于足下，林娟如首先要做的就是让更多的中小企业享受"一大把"的服务，将"一大把"网站的客户提升到百万级别。
菜籽油和棕榈油期货的先后上市，和豆油期货一起构成了三大植物油的完整期货体系，有助于更好的帮助投资者进行套期保值。
云南省人大代表毕丽英：建议门票价格调整为220元。
和他的相识源自于完美论坛，论坛论坛，不议论就不是论坛了，有些人的发言比较激烈，但是他的回复，总是很温婉。
父亲去年年初去世了，母亲在去年１１月份的一个晚上突发心脏病也去世了。
不过，北京奥运会只是彭帅职业生涯的一部分，“奥运会结束，我才22岁，以后的路可能更长呢！”
于是，我将网络更改为卫星网络后，电话呼叫成功。
从京开高速开往北京大兴区地震局的路上，本刊记者的吉普车错过了应该拐出的金华寺出口，只得一路向前，由于近距离不再能找到出口，在6月4日上午9点20分之后的40分钟，记者的车一直在道路上盘桓。
换言之，442阵容中，顶替齐达内的球星就是阿内尔卡。
还有个穿红衣服的男人摔出了一二十米，滚到沟坎下面，折腾半个多小时才被同伴拉上来。
一般来说，这种弱势格局将会维持一段时间，股市会呈现在相对低位的区间反复震荡与整理，成交减少，个股机会也大不如前。
尤文逃过这一劫之后，主帅拉涅利低头、口中念念有词地庆幸城门未失。
光大所属企业数量众多，子公司、孙公司错综复杂，从形成上讲，有直接投资的，又有兼并收购的；从市场区域讲，有境内的，又有境外的，还有境内、境外跨境开办的；从业务领域讲，有金融企业又有实业企业；从股权结构讲，有全资、控股的，又有合资、参股的；从管理上讲，有直接管理的，又有托管、代管、挂名的；从经营状态上讲，有正常经营、能够盈利的，有经营困难、效益不好的，还有停业及关闭清算的。
在阅读过程中，对自己难以理解的知识点，用红笔标出。
但愿随着这次地球灾难觉醒的，是对人类破坏行为的警惕，因为比这次地震灾难更难以克服的，是那些刺人眼鼻、成年累月腐蚀人们身心的污染和贪婪。
但，我想，即便他真地因此而在人们的口碑中有点儿“英名受损”，可今天他在这尘埃之下、“非常之妥”地这么“一跪”，也叫那些事儿在人们的记忆中顿时烟消云散，或曰，化为灰尘???还是那话：因为“人心都是肉长的”，而且，“我们的百姓乃是世界上最好的百姓”！
未来信息化战场上，体现战斗力的硬拳头往往靠深藏在背后的软件系统作保障。
财政部出台的印花税调整政策主要是针对股市的。
有的盘之前已经有了一定的成交记录，假如实质降价会对原先的买家形成一定的伤害，所以考虑到以前买家的利益，他们更多的选择就是价格暗降这种做法。
日本友人西园寺一晃在与胡锦涛会见后，向众人展示胡锦涛主席赠予的礼物??金属鸟巢模型。
佚名的原因，是因为当时拖雷已经在皇室争斗中被害，因此拖雷妃将第五子佚名，因为当时他们住在陇西，拖雷生前主要负责联合宋朝对付金国，家属与汉人接触较多，因此改名云海，不过这种说法暂时没有得到史学界认可。
病房门大开，静得出奇。
满足客户对资金安全性和流动性的需要是永远放在第一位的。”
不要轻易购买电脑城门口一些人手中貌似名牌的超低价电脑，否则很有可能遭遇翻新机，或者水货、假冒伪劣产品。
小陈和同学想从家里拿点钱帮陈宝晓和他弟弟，但又怕他们不肯接受，所以决定靠自己的力量挣钱来帮助他们。
中国纺织企业要真正从配额取消中获益，必须强调以质取胜，而不是以量取胜。
对于选校，FrankMok认为应把眼光放开，很多学生把目光集中在加州和纽约地区，其实美国每个州都有好学校。
为出这口气，他很快想到了出钱请人“教训”一下那些“不放他在眼里”的人。
在地方政府的支持下,甚至动用了军队协助抢险救灾。
《中国地产市场》：这几年，政府运用土地、信贷政策等对房地产市场进行了宏观调控，但许多人觉得调控效果似乎并不显著。
不过相比于上轮比赛之前的“危机”气氛，此番斑马军团坐镇主场，备战的环境却相当不错。
昨日，省消协向江口醇酒业成都的代理商进行调查，张先生也已正式向省消协提起投诉。
只能宽慰她：“小孩子嘛，自尊心强，你不要骂，多劝劝就行了！”
如果有耐心，总有五六个回应的。
大众即将投放的新车分别为：上海大众桑塔纳GP、新途安，上海大众斯柯达法比亚，一汽大众新捷达，奔驰新C级车。
无怪乎连美国著名经济学家约翰?拉特利奇都公开呼吁：“攻击中国的实质就是攻击自由贸易”。
辨析题要求先辨后析，分析时要做到有理有据，既要指出其中的理论依据，又要扣题分析。
毕竟，在很多人眼里，“性”是一个让人又羞涩又向往的话题。
《合同法》虽然也存在争议，但最后在重大问题上都能达成共识。
这个管理架构即之前成立不久的大众汽车(中国)投资有限公司的分公司，负责管理其在中国的合资公司，并在市场影响力方面进行协调。
俗话说：执子之手，与子偕老。
准妈咪已准备好，要到那洒满阳光的花园中散散步去。
对于发改委此次大幅上调油价的政策效果，国家信息中心首席宏观预测师祝宝良则是审慎观之。
即将变成现实的基本八折的优惠，相对高企的物价，我虽然觉得是杯水车薪，但总好过没有。
如果有人想借着郭德纲徒弟这个金字招牌迅速走红，那你的小算盘就打错了，没有两年的功力，你连上台实习的机会都没有。
最近，很多媒体对招生诈骗形式也进行了揭露，希望考生和家长密切关注。
原来志忱，竟是玉纹10年前的恋人。
在此美国设计师应该感谢日本人那些老旧的性能低劣的舰炮，并感谢日本人舍不得将大和级战列舰投入到初中时期的海上炮战中。
在投资收益的掩盖下，上市公司业绩不佳的问题被淡化了，但一旦投资收益不再，上市公司的问题还是会暴露出来。
对于球队的前景，日本媒体也是非常的嚣张撰文写到：随着J联盟俱乐部重视程度的提高，日本球队未来在亚冠联赛的表现将如国家队在亚洲杯上一样，具有无法比拟的统治力。
关于生态食品营销网络建设，省生态办主任贾广和向《中国经济周刊》记者介绍，“省政府高度重视市场营销体系的建设，以填补吉林省生态产品流通专营领域的空白。
公司预计，三个项目建成后将新增年税后利润10014万元。
搜狐体育讯“即使没有卡卡，我们也不应该踢得这么差。”
而AMD方面，也在陆续推出此类产品，就比如前一段时间上市的低功耗版本的Athlon64X2处理器。
政府的这一表态具有多少诚意还将拭目以待。
按照整个笔记本市场的发展趋势，笔记本的创新性研究在2005年致力于以组件优化，2006、2007年完成了平台集成，2008年则对平台级性能、功耗的平衡与优化提出了目标。
这点常常被人们忽略，但是看看眼下的中亚和伊朗形势，意义就非常明显了。
中国银行作为老牌的商业银行面对这么多的竞争，包括外资银行大批进入，他们有他们的优势。
浅蓝色的是乡镇领导。
从估值角度看，以2006年业绩计算上证50大蓝筹的静态市盈率为41.97倍，按照一季度业绩为基准的动态市盈率为28.81倍，可见随着中期业绩普遍预增，以上证50为代表的大蓝筹中期上升空间依然较为乐观。
就是说，这些唯利是图的金融工程师可以随心所欲地制造经济或者金融危机。
在孕晚期，散步还可以帮助胎儿下降入盆，松弛骨盆韧带，为分娩做好准备。
2007年9月在厦门发布的“区域掘金计划”就是其挖掘区域商用市场潜力的尝试。
中国证券登记结算公司的统计月报中主要结算参与人人民币结算净额排名前50名的数据显示，在指数从6124.04点的高点开始下跌的2007年10月，QFII就已经出现抄底。
第三十八条第一款主要规定了劳动者因用人单位过错“可以解除劳动合同”的几种情形。
记：丈夫执意离婚是不是你打孩子的主要原因？
皇帝蕉果实营养丰富，每100克可食部分含碳水化合物20克，蛋白质1.2克，脂肪0.6克，还含有灰分和多种维生素。
近年来，在这些研究的基础上，科学家进行了更多更细致的研究，希望发现母子心理健康状况间的微妙联系。
于是，为了老师，一定要考上大学，让他满意。
这时候厂家如果知错就改，及时更换动力系统，提升装备水平，也许今天菲亚特仍然活跃在国内市场上，而不至于一次次失去机会，一步步滑向“死亡”的边缘。
除了这两个豪门，其它桌面环境一种分得了20%，其中Xfce占有8%，摘得探花。
（九）客户频繁地以同一种期货合约为标的，在以一价位开仓的同时在相同或者大致相同价位、等量或者接近等量反向开仓后平仓出局，支取资金。
重温《钢铁是怎样炼成的》，重温书的作者奥斯特洛夫斯基，意味深长。
诺基亚称，关闭后的工厂业务将移至罗马尼亚，因为那里的条件相对优越，能够在工厂周围形成零部件供应工业中心。
她在巴黎还写了很多小而有趣的东西，细节之美被她玩味成一种境界，我总是惊叹那种敏锐和细致。
调查显示，在选择娱乐方式时，近三分之一的大学生钟情上网，其中又有32%的大学生上网是为了“娱乐游戏”。
而提起当时的情形，支行党组成员、副行长安绪蓉则有些不好意思。
另外，交强险的费率浮动办法向下浮动的比例较小，而向上浮动的比例相对大得多，浮动幅度明显不对等，有失公平。
比赛还没开始，队员的斗志已经让电视机前的球迷有了看球的热情。
根据日军纪录，土八路击落洋飞机，应该是板上钉钉的事实了。
每几个帐篷外都有守夜的，从他们的反应看??有人玩起扑克，有人谈笑风生（我真切听到爽朗的笑声），恐慌已经在慢慢散去。
金属锆主要用于核工业反应堆、航天航空工业和武器制造，全球90%的锆在中国加工；铟主要用在液晶屏等高端领域，全球80%的铟产自中国；中国拥有世界稀土资源的88%……
福特汽车董事长比尔?福特介绍说，这一全新技术，将广泛用于福特汽车全球从小型汽车到重型卡车在内的多种车型。
一般人想到要降级吃一般香米而非高级香米，荷包开心但味蕾悄悄抗议。
AC米兰主帅莱昂纳多则指出：“从逻辑上看，巴塞罗那、曼联无疑是最强的球队，但是我特别欣赏切尔西，当然这并不仅仅是因为卡洛（安切洛蒂）是我的朋友，而是因为这支球队的实力。”
“孙悦太不小心了，2米多的身高，不知道走到哪里都会被人轻易发现吗？”
现在好不容易有了个渠道，怎能去封堵？
更深一层的原因是，自美国打响独立战争始，并在其后向西部征服与扩张的过程中，就培育起了一种崇尚武力的文化。
??十年，广州由一个国内的省会城市，发展成国际大都市。
除公共基础课外，本专业开设的主要课程有：表演艺术、声乐艺术、形体艺术、语言表达艺术、中国古典诗词、中国现当代文学、外国文学、中外戏剧史、中外电影史、美术欣赏、影视作品分析、电视节目主持、视听语言等。
北京的投资者朱益文称。
于是，作为机长的夏永进开始自学外语，熟练掌握了钻机的操作工艺，不仅迅速形成了生产能力，还创造了单孔孔深912.4米新纪录。
再加上我当年不理智，为美琴家的事和别人打架，又花了一大笔钱。
央行今天下发通知，暂缓对四川重灾区执行提高存款准备金率。
李德生说：“知道了。”
很清楚，我们是不同的人，我们在许多方面对不同的局势、今天的和明天的俄罗斯可能会有不同的评价。
在政治层面上，搜狐新闻主张改良，通过更新观念，提供范本，推动社会进步；在经济层面上，推崇市场经济和公平交易，鼓励用正当的方式获得并支配财富；在社会层面上，扩大民众的知情权，启迪民智，传播民主法制的基本理念；在文化层面上，注重智力性，在积极意义上主张多元化。
“10月24日至31日这段时间，地磁活动较为活跃，可能会出现小磁暴，但这对卫星发射的影响很小。”
我知道观众为了看到更精彩的比赛，都在为他加油，他们希望比赛更长些，但我还是要感谢观众。”
开场后，科特布斯主动出击，拜仁在主队积极拼抢下有些被动。
而肥胖的人由于脂肪松弛积压，往往比瘦的人更容易出现颈纹。
遇雷暴天气出门，最好穿胶鞋。
鲜护士长主动留下来，整夜守护在小春梅身边，像母亲一样不停地跟孩子喂水、壮胆，怕孩子睡过去了，就给孩子讲故事、轻轻地哼儿歌。
中国女举7位战将中，最有名气的当属69公斤的刘春红，她是三年前的雅典奥运赛场上的英雄。
这是在17岁以下世青赛预选赛中，一名队友开始这样称呼我的。
但其实对李安来说，这次的挑战更大，因为这部电影把他带到了一个情感上达到极致的地方。
“但现在外管局表示将放宽时限，最晚到9月底完成任务。”
而钢铁、石化、电力等防守型蓝筹股品种下跌空间普遍不大，短暂调整之后，或将迎来新的突破机会。
在这一仅和青年队队员类似的薪资面前，孙继海拒绝了水晶宫的转会意向，和水晶宫队彻底缘尽。
无奈之下，我只好同意了。
父：翠花对你没有二心。
下半场，青岛队加强了进攻，屡屡威胁河南队的大门，河南队形势不妙。
南京菲亚特一位高层这样告诉记者。
在一传和防守上表现积极，打出了年轻队员应有的气势和冲劲，值得肯定。
限号令的一个最大好处的是极大的规避风险，让发行部门避免奖池把打爆甚至倒挂的情况，同时也可以让彩民回归理性，别跟某个号码叫劲，投注尽量均衡发展，避免一味地倍投让自己万劫不复。
在我们看来，Android会是一项伟大的成就。
当时我们已经知道南水北调的工程将如期完成，但是开始我们自己也做了很多准备，比如盖厂时修建了雨水回收池。
但是，就是这种双外包的现象，让不少保险经纪公司看到了其中的漏洞，消费者购买的保险质量往往参差不齐。
他发表的多篇学术论文，在当时的史学界产生了很大的震动。
小时候姐姐比较疼我。
此亦历史之长期合理性之一种罢。
美国能源部投入2.5亿美元成立了两个生物能源研究中心，负责研究纤维素乙醇。
广州市穗港澳青少年研究所副所长陈冀京认为，目前市场上的培训班，广告都会吹得天花乱坠，比如一些培训班冠以“头脑风暴”“几天改变一生”等诱人的说法，而家长望子成龙心切，很容易盲目地听信广告，甚至有些家长认为价格高的培训班效果应该更明显。
索券者争先恐后，惟以限于地址，致遗向隅之憾”。
“希望那些仇恨‘和谐城管’的少数人不要拿网络出气，那样做只会被更多人耻笑！”
皮肤长期吸收汞会导致神经系统失调，视力减退，肾脏损坏，听力下降，皮肤黏膜敏感及可由母体进入胚胎，影响胚胎发育。
由此可知，网游如网站一样同样遵循“内容为王”的原则，声色、画面只能吸引一时，内容才是长久吸引用户的根本解决之道。
在第一场客场对阵伊拉克队的比赛中，同样属于年轻球员的刘健犯下了一个低级的错误。
这种上进风灶台，在使用上相当安全，不会受柜门开拉的影响，火苗稳定，不会发生熄火，导致燃气泄露，并从根本上避免了因回火引起的面板损毁、内部元器件烧毁。
这大大超过了今年年初的预测。
以临汾地区为例，截至10月份，其主焦煤、肥精煤、1/3焦煤出厂含税价分别为730元/吨、710元/吨和650元/吨，较去年年底分别上涨了190元/吨、235元/吨和195元/吨。
5月10日下午,中国国民党中央委员会副秘书长兼组发会主委廖风德登山时身体不适昏迷，被送往万芳医院急救。
对于都市年轻人来说，户外音乐节有着越来越大的吸引力，对于地方政府和投资商来说，音乐节也意味着一个新的地域行销模式和宣传载体。
并且，我们面临着国际初级产品持续大幅上涨的外部环境，可以说，当前价格形势面临着上涨的较大压力。
上大学时，我已经出落成一个身材苗条、容貌出众的女孩子，虽然身高只有1.68米，却有幸做了一名兼职模特。
“我想每个人都知道，我们现在发生了变化，我们在走下坡路，”昌西-比卢普斯说道，他今天拿到了34分。
“不管是球手，还是工作人员都是不允许参加赌博活动的。
听说这家企业被列入发改委的淘汰名单，杨军海哭笑不得：该淘汰的多着哩，当地政府拿“死”的当“活”的凑数糊弄人呗！
现在看我们的居民储蓄，让我们打个比方先：以10万元/年为定期存款单位，年利率为3.06%，扣除20%的利息税，那么10万元所产生的实际利息为2448元；假设完全取消20%的利息税，而10万元储蓄的实际收益则为3060元，不要说将利息税调减至5%，即便是完全取消利息税，10万元的银行储蓄收益也只比原来增加了612元！！
胡年友小时候，家里穷，家里全部细粮给胡年友吃，大人只吃粗粮。
目前不少地方的房价持续飙升，已经超出了当地普通居民的支付能力。
国家信息中心经济预测部研究员张永军匡算,此次油、电价格调整将推动月度CPI环比上升0.4个百分点左右。
而随着食品和燃料价格不断上升，WFP面临的资金缺口将会越来越大。
三场比赛的失利，三场相同的1-2失利，三场从过程到结果都近乎一致的失败，巴萨就这样在一块石头上摔倒了3次。
在缤纷多彩的超级舞者世界中，别顾着自己娱乐却忽略了跟你永不分离的宠物噢！
因此，组织部门要围绕发展配班子、围绕发展用干部、围绕发展聚人才，注重选拔那些在学习领会科学发展观上有真才实学、在贯彻落实科学发展观上能真抓实干的干部。
王楠获得的第一个世界冠军，是1997年在上海举行的第二届女乒世界杯的比赛中，当时她战胜了杨影获得冠军，当时她才19岁。
卡利亚里目前正在为生存而挑战自己，能否坚持到最后，后面的比赛不仅要看对手是否强大，最主要的问题还是他们自身是否选择坚持。
去掉家庭债务后，美国家庭的净资产大约为58万亿美元，相当于全美家庭可支配收入的6.9倍。
2006年又一波大行情到来，数以千万计的人成为新股民，与几年前的新股民相比，他们的年龄段大大提前了。
尽管孙伟铭醉酒驾车，但不一定醉酒驾车就会危及不特定人的安全，因此不应该认定为以危险方法危害公共安全罪。
但我们还是不敢回去。”
发短信、听音乐、拍照、录像……
与戴尔和联想已经昭然于天下的出招相比，同方即将发力的“大动作”，目前还笼罩着一层神秘面纱。
Q：我想买明基s73-c40的本，有人说它的屏幕是一个大问题，然后就是它的售后服务做的很不周全，不知道是不是那样子。
2005年8月下旬，城启位于十三行路豪宅十三行广场除了4000平方米的回迁面积外，余下被全部查封，期限至今年8月23日。
这样可以避免自然灾害或意外事件给企业带来的损失，也增加了企业经营的保障系数。
如今，这场“暗战”硝烟散去整整一个月了，但其背后的诸多细节依然模糊，留给各自的震荡依然延续。
“这类诈骗中，骗子通常和受害人一直保持通话，不让受害人有冷静下来思考的空隙，并以政法机关正在调查案件为由，不允许其与家里人通话。”
一旦长期疼痛，恢复起来就不容易了。
我们估计目前可自由流通的20%股票是做空的。”
传统节日是传承中国民族文化的重要载体，但在现有的假日制度安排下，传统节日的文化底蕴日渐被淡忘。
具体什么事件导致双方关系发生恶化？
文化部开展"文化市场平安创建"活动，清理整顿各种违规经营的文化娱乐场所。
照捐资兴学褒奖条例规定:特授予一等奖状。
宏远也特意从美国找来了NBA前防守悍将穆雷。
据悉，此前两天市民政局已经分两批送出救援物资到广交会流花展馆，包括饼干、八宝粥、矿泉水以及军棉被和军棉衣等，总值16.2万多元；天河区民政部门也向火车东站的滞留旅客派发了5000多份盒饭、2500份饼干、2000多支矿泉水和7000多件棉被。
这一系列的问题摆到列车长面前，使23岁的张敏媛感到责任无比重大。
但传统CDN技术的高成本和单向性似乎难以满足Web2.0时代互联网的需求。
本报讯（记者柳志卿）昨天，记者从中国科技馆了解到，云南省向中国科技馆捐赠的三具国宝级恐龙化石明天将从昆明起运，当天抵达北京。
而2007年安排的资金是79亿元，与到2010年满足缺口还有很大距离。
她见我兴奋的样子，说：“怎么这么高兴，是不是你有同学住在这里？”
美国停止减息而面临加息对中国股市影响如何？
骷髅忽然悲鸣起来，凄厉的声音让李相文毛骨悚然。
他终于开始把每场常规赛都当成季后赛来打了，在攻防两端都是这样。
Twomey还表示，ICANN准备在2008年年中之前批准一些额外的英文域名后缀，如果这个事情能够满足明年年初之前最终批准程序的目标的话。
卢福禄在收到这些人送的钱后，也确实在这些人的职务调整上提供过帮助。
同时由于手机是和消费者个人“绑定”的，手机媒体具备很强的定向营销优势。
转变思想观念、强化转型意识要求中国电信必须加强对企业转型理论的学习和研究，充分认识转型的重要性和必要性，统一员工思想，增强大家转型的自觉性，激发创造性。
正确的做法应该是先用纸巾（条件允许的话，最好使用婴儿湿巾）把粪便擦干净，然后用温开水清洗屁股。
车上乘客看到月台上乘客的慌乱状，不明白究竟发生了什么事情，顿时也乱做一团。
所以你仔细看，还是会有些不够自然。”
迪达的两次致命失误有目共睹，诈伤未有定论但已成笑话，俱乐部发表信任言论自有道理，但实际情况却是，AC米兰高层正在为迪达的替代者展开磋商，两大人选已经浮出水面。
课堂上一般是讨论式的学习，四五个人一组，对老师提出的问题进行讨论并综合出答案。
并且必须医务处领导的签字才能给病人使用。
因为俄罗斯国防部长伊万诺夫曾多次对我说，俄罗斯与欧洲有共同的防护利益。
事实上，我们将拥有两套工程研发团队，他们都将集中精力研发同类课题，即与搜索技术相关的课题。
发现一：植物性食物组成的膳食对改善、预防一系列慢性病有好处。
手机厂商需要积极地配合运营商的业务创新，及时地提供对各项新技术、新业务相适应的手机终端。
“那时农村基本上天天晚上停电，大家只能用墨水瓶做的简易煤油灯上晚自习，经常熏得脸上黢黑。”
但愿我们的头脑可以由此更清醒些。
天相统计显示，在239只开放式偏股基金中，只有金鹰中小盘精选基金净值小幅增长0.1%，其他基金净值全部下跌，份额加权平均下跌了5.02%。
专业考试合格的考生在填报高考志愿时，所报专业代码以本省招生办公室公布的代码为准(填报高考志愿代码为各省自行编制)。
女孩被三人吓得停止哭泣。
大惊小怪，大可不必。
在2005-2006财年，电视机业务的亏损近9亿美元。
目前关于幸福指数的报告，大多都是由一些非政府组织、学术机构、研究团体或个人发布的。
“可以通过它和好友比较，看看自己处在什么位置。”
4月26日，日本首相安倍晋三终于踏上了赴美征途。
在7月18日与到访的曼联队进行的一场友谊赛中，仅以2比3一球小负。
虽然到现在，中国海军潜艇部队的职业化水平还不高，但已出现新的气象，如演习活动增多，更加注重培养军官的指挥水平和士官的作战技能。
更为危险的是，目前我国计算机操作系统基本依赖于国外的技术和产品，这种系统为他人所控并在此基础上建立的安全体系犹如“构建在沙滩上的城堡”。
尽管单打出局，但并未影响郑洁的心态。
郎平：没有任何意外，那天早上火炬代表团吃早饭，叶乔波跟我说，你要注意安全，要有所准备。
而在调整前的实际收益率约为2．45％（3．06％×80％），提高了0．71个百分点，更加接近一些理财产品的收益。
兰生鞋业公司开始走上出口的良性发展道路。
“地震发生的时候，我们是目睹了整个过程。
同样的情况也发生在浙江海宁鸿翔身上，去年他们引进的是王励勤，但今天王励勤以158万转会到家乡球队上海冠生园；而浙江海宁鸿翔花费40万引进侯英超，又花费420万引进李平。
希望通过这一例子提醒药店，不要自认为方便老百姓购药而省略了校验病历、填写记录等程序，否则让人钻了空子，损害的是参保人员的共同利益，也会威胁公共基金的安全。
此后，他继续发表《〈儒林外史〉研究的历史与现状》、《二百年来〈儒林外史〉研究之回顾》等数十篇系列论文，从各个方面对学术界包括自己本人从事《儒林外史》研究的过程与成果做了认真的回顾与总结，基本上形成了《儒林外史》研究的回顾体系，在学界引起了很大的反响。
它在春天播撒希望，唤起流落于荒郊巷尾的知识青年关于生活的信心与热忱；它打破“血统论”，使“成分”让位于“分数”，让低人一等的“黑五类”终于有机会抬头挺胸、“重新做人”；它穿透“城乡分治”的二元格局，让生长在田野里的农家子弟也可以在“学海无涯苦作舟”的指引下，寻找自己通向新世界的蜿蜒道路，编织起做未来城市主人翁的梦想；它打破了权钱构筑的区隔，无论是城市还是乡村，即使是赤贫之子也有机会通过知识改变命运。
对比真正的历史，看看《包公案》《三侠五义》里一系列对这位大英雄的歪曲描绘，直叫人由衷叹服一句：人民群众的创作力量是无穷的。
28日，市场传闻内地监管机构可能为是次交易定下2.85倍市净率(PB)的报价上限，导致永隆银行一度暴跌14.3港元，跌幅高达9.6%，最后收报于144.4港元，恰好略高于2.85倍的市净率水平，表明市场对最终的作价十分敏感。
易中天在香港书展上发言。
李娟反击命中、金敏贞扣球失误以及王一梅大力跳发连得三分让中国队以19-10保持领先。
但现在随着国家的进步和发展，我们承办的国内外赛事越来越多，出去比赛的机会也越来越多。
时间有限，谢谢大家！
此前还有消息称，这次中日首脑的“乒乓外交”将采用混合双打的编排，由胡锦涛与福原爱搭档，福田则与王楠配合。
从2001年，国家环保总局确立上市公司环保核查制度，到今天国家环保总局首次发布对37家上市公司的环保核查结果，中国证监会首次积极回应国家环保总局，这一步走了7年。
刚一上课，同学们就发现“老师”竟然是和自己差不多大的一名男孩子。
最后谢谢爸爸、妈妈、公公、婆婆和我亲爱的老公！
因而分析人士表示，如陈志鑫调任上海汽车执行副总经理，将是“带着功劳簿过去的”。
如今，巴萨锋线出现大的变动，埃托奥去了国际米兰，而伊布来到了诺坎普。
陈浩扬指出，顾德新在中国当代艺术圈中有着独立的身份，因为他的充满沉思和倾注了感情的装置作品而获得声誉。
出现这种现象的原因，一方面与地方的投资冲动有关，另一方面则是由于一些地方项目通过“化整为零”的方式，避开了国家发改委的项目核准，导致地方大肆上马。
外高桥这种运作实际上接近于土地一级开发。
目前除去正在借壳的广发证券外，上述47家券商中共有20家实现连续三年盈利。
从今天起，将跟彩民一起分享“感动你我回味经典”的十五个故事。
但从“暴风眼”中解脱出来的东航云南分公司并没有能松一口气。
CNET科技资讯网7月9日国际报道苹果数字音乐战车的威力如此之大，其主要支持者之一撤下一些音乐的可能性足以产生轰动效应，并引发数字音乐市场上的地震。
但是，陈峰告诉本报记者，无论是从飞机数量还是旅客运输量来看，中国民航市场都还只是开发了一小部分。
这里有个性展现，有动人传说，有服饰风尚，更能引领潮流。
经市委、市政府研究同意，这些企业的土地和设备，全部变现用于安置职工。
根据3日发布的最新一期指南，联想集团在两项标准上均取得明显进步，最终取代诺基亚跃居榜首。
在和尤文图斯打成1比1之后，基恩满怀信心的表示自己的队伍已经为新赛季做好了准备，但同时也不忘记强调自己还在寻找新枪，基恩清楚热身赛的实际意义，他这只知名度欠奉的队伍要想在英超生存，看来只能靠整体的力量。
答：中国人讲甲子，逢九必有大事，1919年五四运动、1949年中华人民共和国建国、1979年改革开放，至今又逢一甲子。
方便、实惠、经济；应该给他们一个生存空间，多扶持，少打击！
尹鸿：但是反过来讲，这个巨大的集市确实会对创意产业带来影响，因为所谓创意产业现在成本越来越高，对规模经济的依赖性越来越强，可是被你一稀释掉以后，所以现在全世界都面临一个很苦恼的问题，当然这也是中国最开放、最自由的，我去了欧洲国家，欧洲国家对你从软件开始就管制，有些软件就不能用，所以相对来讲会管制比较严，所以中国网民其实真的是很幸福。
如果没有一个革命性的改革，逃税问题是很难得到解决的。
而且网上购买也非常方便，除了没有发票的问题以外。
张先生说，他当时就很吃惊，汇款后，掏出钱包查看，发现还有28张假币。
在这套书中，翻译上还有一些缺点、漏失、甚至错误。
因此该公司积极筹建本身的4G网络。
因此对于许多板块而言，大资金中线介入的意愿不强，譬如银行为首的金融股，在3月底的反弹战役中一直充当先锋，但是随着降税高潮后，由于解禁压力陡增加上宏调预期，机构反而在一直抛售这个板块。
由浙江省教育国际交流协会主办、新通留学承办的2007年浙江国际教育展将于6月22日-26日在浙江杭州、宁波、温州、金华、嘉兴等地举行。
第二年9月，吐蕃吸取失败教训，大军“首尾四十里”，，步步为营攻打灵州，10月份不克而退，第二年春，吐蕃请求会盟，疲于战争的唐朝也随声附和。
离开施工现场前，梁光烈上将在工棚内亲切接见了部分江西工友，他主动找到施工单位的负责人熊友春，随后握住熊友春的手说，在危难的时期，江西省政府和工人们及时伸出援手，和灾区的群众共渡难关，重建家园，灾区群众会感激你们，祖国也不会忘记你们。
东道主在抽签时受到幸运女神的眷顾，似乎已经不是什么秘密了。
报名期间考生可以在家、学校、单位、招行各网点、网吧等，利用互联网报名，网上报名时间：2007年7月自学考试报名时间5月20日-5月31日，毕业申报时间5月25日-5月30日，2007年10月自学考试报名时间6月18日-7月31日，技能和毕业环节报名时间6月18-28日。
陈小平走来时，看他的样子最多也就30岁左右，但他说他已经很老了，老得看破了这世上的一切。
他们在公会战之余也开始体验激战(GW)个人英雄战的魅力，但是俗话说隔行如隔山，并不是激战(GW)公会战打得好就代表是激战(GW)个人英雄战的好手！
原来只是做爱这么简单的一件事，却被我们弄的异常的复杂。
他记得“偷偷拿压岁钱和同龄小孩玩牌”的那年他上小学四年级。
现年68岁的二阶历任运输大臣和日本经济产业大臣。
谁曾想，王秀杰被刑拘几天之后，警方向外透露，这位热心的大哥，为散户谋福利的“大恩人”，谋取了散户们1300万元人民币。
约了她2次，请求她给他机会2次都未遂。
“朱广沪作为国家队主教练的地位至高无上，他的核心地位是不容置疑的，足协领导也是这样强调的。”
其中一家科技公司声称，他们的短信群发器从单孔到8孔俱全，每小时可发送数千条短信，当然价格也从几百元到几千元不等。
经公司申请，公司股票自2007年12月12日起停牌。
7月29日，侨兴环球(Nasdaq:XING)副董事长吴志阳在电话中告诉本报记者，侨兴环球已着手转型。
导语：今日中午12点，全球首款动态武侠网游《武林群侠传OL》终极内测正式开启！
600767运盛实业接公司第一大股东上海九川投资有限公司通知，上海九川投资有限公司以其持有的本公司10,000,000股股权做质押，为上海朗宁贸易有限公司通过中国农业银行上海市金桥支行向上海九川投资有限公司发放委托贷款。
笔者听过张欣的一次演讲，她已经把中外的经验结合得非常好。
在获知悲剧之后，在点球大战中立下头功的门将诺尔深有感触。
昨天上市的御银股份就让参股它的上海永久在周三大涨7%以上。
“前段时间我也自己去找顾客，最后给一家网吧换了5万元的零钱。”
尽管这次有机会冲击一下冠军，不过我们取得世青赛亚军，还是不错的成绩。”
但是属鸡的朋友其他的月份还都挺好，忌讳的就是农历2月份，农历2月份，8月份，这两个月份是要注意一点的。
而在NBA，乔丹、米勒、罗德曼们可以拥有珠宝、豪宅和名车，却很难获得爱情。
这样的定价机制必定导致未来收益的折现率偏高从而可能导致环境与文化资源的不合理耗竭。
共接待自驾车游客4000余人，占主要旅游景区游客总人数的25.6%。
截至11月5日，我国基金市场中股票型基金和混合型基金共计271只，而上面所统计的12只面临换股调仓的指数型基金只占其中的4.4％，上述结论似乎并不可信，但刘旭强调，虽然众多股票型基金和混合型基金不面临被动购入中石油的压力，但从中石油在整体A股市场的地位、股指期货即将上市以及在沪深300指数中成份股权重集中度的逐渐加强的趋势，基金经理将其加入投资组合的深远战略意义不容忽视。
62分钟巴雷拉禁区前晃过马奎斯，普约尔补位断球化解险情。
我的母亲在嫁给我父亲之前，并不知道父亲曾经结过婚，还有个孩子，当初她结婚很仓促，为的就是能来到长春。
Richard和Kris虽然都很照顾我，但是他们对彼此的兴趣似乎更高。
前列腺素能够促使子宫收缩和恶露排出，帮助子宫尽快复原，同时还有软便作用，避免产妇发生便秘之苦。
10月份，长城计划推出小排量车精灵，作为长城的第一款上市轿车。”
一个声音走远了，它的回音仍在心谷中回荡。
刘悦伦说，意识到人的可塑性后，他便选择了丰富的人生。
电文说：中国人民志愿军深感与英雄的朝鲜人民在一起，抵抗朝中人民共同的敌人，捍卫亚洲及世界和平事业是无尚的光荣。
采访期间，宋祖德一直向记者强调周小姐是趁机炒作，并称周“这几年一直没有放弃想进娱乐圈的想法”。
前面说过，周鹤洋那场是拣了便宜，想不赢都难，且按下不表。
小杰在爸爸妈妈的安排下到了一所希望学校临时就读。
1990年，参加了电影《peeringfromthemoon》的拍摄，本片被美国圣丹斯电影节邀请参赛，他也因此而赴美学习电影，发展演艺事业。
在如今的足球世界里，成功必定需要金钱作保证。
播出时间:星期二的9PM；星期四的9PM；正常时间播出是在星期一的9PM。
因此，合同生变一定另有原因。
随着第二套人民币的１分、２分和５分面值的纸分币，从４月１日起正式退出流通领域，这“８分钱”也早已身价飙升。
他们的主要的目标是那些没有自己文字或者母语即将消失的少数民族，印尼苏拉威西省布顿岛上生活着的吉阿吉阿族人就是他们选定的目标之一。
这位负责人对他说：“我们是民营企业，是社会培育了我们，百姓给了我们市场。
近日，猫扑运营的《大话战国》代言人dodolook在“七国游”活动中也遭到了来自粉丝的疯狂追求。
第一名和第二名差别挺大，采掘指数重点讲一下和哪些重点板块有关。
我来中国的时候被海关扣留了很多，还好我的妻子又帮我带来了很多，哈哈。
中国经济时报：两年多来，您得到了客户的认同，那么环保部门是个什么样的说法？
我只是站在一个过来人的角度,讲述自己的考研故事，分享我在考研过程中总结的一些经验。
我们知道，在军事上，要集中自己的兵力而不被敌人觉察，要战胜各种空间、地理、时间的困难，要战胜军队的疲劳状态，要调动方方面面的因素，需要各种集中兵力的具体手段。
杨家诚：我目前还没有具体的人选，希望能引进一到两个人到英超去。
接下来，中小板又将迎来新的上市潮。
而此外我们还有一个优势，就是相对高的人力资本。
三、续聘广东正中会计师事务所为公司2007年度审计机构。
问题就在于如何纠正？
执行干警耐心向其宣传法律，指出拒不履行义务所应担负的法律责任后，杨决定上车，并迅速从身上抽出厚厚一撂现金扔给田华(期间约有2、3千元散落于地)。
虽然券商靠经纪业务养活的趋势并没有改变，但随着融资融券、直投等新业务的开放，其走向规模化经营，开展新业务带来的期望也将更为市场看好。
罗斯托克在赛季的最后阶段输掉了几场关键的和保级对手之间的比赛，这也直接导致了他们的降级。
包括山西南部的一些文化，这个区域是中华文明最具有创造力的区域。
将来你到底要选择什么样服务的类型，其实是要根据用户的选择，或者是用户使用的工具来选择。
2007年IBM在印度的销售收入达到10亿美元，截至2007年底，IBM在印度的员工已增至7．3万人，占全球员工总数的近1/5。
值得关注的是，工薪阶层多年以来在个人所得税缴纳中占着绝对的大比重，在今年申报中也是“主力军”，很多地方工薪阶层申报的比例在六七成以上。
无独有偶，莎拉波娃出生在寒冷的西伯利亚。
甚至，在红豆猥亵儿童事发后，少多朋友也纷纷予以避嫌，纷纷离之远去，甚至，红豆的父母对这个不争气的儿子的个人行为亦颇有微词。
在铁路，“抢运电煤”的繁忙景象再次出现，电煤的日均装车水平不断提高。
第8分钟，法布雷加斯拨出左路任意球，范佩西30码处远射偏出。
家住在三元里集体宿舍宋先生担心商品房开始降价，买有限产权的限价房会不会亏。
曼联有没有7号助阵，夺冠很有讲究。
10～12个月可吃软饭、馒头、饼干等。
7日津门决战卡塔尔的比赛，国家队正是需要用蒿俊闵进攻能力的时候，杜伊也表示他正在考虑如何使用蒿俊闵的问题，“不过在比赛开始之前，我还需要考虑很多问题，没法现在就做出一个明确的决定。”
河湾尽处的伶仃洋，因南宋名臣文天祥的一首七律《过伶仃洋》而闻名天下。
第三是强化源头监管。
第一关口是找到合适的学校，第二个关口是准备繁琐的签证申请材料。
而刚刚过去的夏天，博格特终于得到了安心养伤的机会。
现在出现了外部资金吸进、本地资金按不断出去的情况，我觉得这个问题提得非常好，非常现实，这是摆设再生我们金融专家面前、需要给予回答的一个问题。
我们在广泛的IT行业，我们在中国共同推动业务绩效的产生，今天是一个值得庆祝的日子，今天我们共同庆祝中国取得的成就，共同庆祝中国经济的发展，共同努力让中国成为世界的强国，今天我们有7000人汇聚一堂，今天在中国做的巨大的活动，我们共同庆祝新品的发布，我们共同庆祝你们所取得的成就，这三个产品今天上市，但是我们仍然没有满足，我们仍然努力的开发新品，去推动，去帮助你们的业务，在2008年第三个季度为你们推出新的WindowsServer2008新的功能，我们要帮助你们了解在行业，在业务方面所需要的电脑处理能力，WindowsServer2008将为大家提供高性能计算方面的成就。
你的“青蛙”也可能是会对你的生活产生最大积极影响的事情。
张锡瑗的朋友很多，当时也有其他的人追求她，可她和邓小平结了婚，后来我住在一个叫王少兴的人家里，邓小平在西北军里认识王，他和张锡瑗常到王少兴那里，因此我常见到他们。”
2007年年底，当德约科维奇在上海参加大师杯赛时，很多观众都在场外围着费德勒和纳达尔的兵马俑雕像照个不停。
斯科拉在罚球线上12罚6中，整整丢了6个，麦迪更糟糕，3次罚球机会全部被浪费，兰德里稍好，4次罚球命中了3次。
?防止受寒一定要注意经期勿冒雨涉水，无论何时都要避免使小腹受寒。
企业发展的原动力在于产权机制，要让管理者在短短几年的任期内盘算合资企业的百年自主大计有点勉为其难。
按照4月12日中国平安A股最高价58元计算，平安员工总共拥有超过410亿元的财富。
但是她善于与人打交道，时间也比较充沛，讨价还价也是一把好手，所以她根据自身的特点，把目标锁定在了二手房买卖上，这一投资方式很好地发挥了她的长处，让她在投资中做到了游刃有余。
李东风的遗像前，其妻张巧荣哭得昏天暗地，声音嘶哑。
走进潍坊富华会展中心，小胡驾轻就熟地开始拣选报名参考的学校，记者在会展中心报名大厅看到，40多所院校报名点前排起长龙，显示屏上不断跳动着这些院校的考试科目、时间和报名费。
如果穆迪公司的内部调查显示，确实有雇员违规的话，这将对目前的集体诉讼官司直接产生影响。
《中华人民共和国物权法》自今年10月1日起开始施行，尚不足一月，北京、湖南长沙、四川成都……
此外，公司利用自身较强的研发能力进行部分玻璃生产设备的研发制造，替代进口设备节省不少成本。
超额利润聚集了巨额申购资金，也导致了新股价格泡沫的急速膨胀，而高位接盘者除了机构之间的倒手，主要是中小投资者。
庭审过半，郑成思托人将自己所著《版权法释义》转交贾英华，鼓励他好好保护自己的著作权。
我移植的肝脏是一位死于车祸的20多岁人的肝脏，这位年轻人慷慨捐献了自己的器官。”
过去那种财政不足额拨款，但允许先设机构自筹经费的做法，既导致人员飞速膨胀，又把企业管死了。
我就把双子带到羊羊面前，她们聊了一会。
所以，我们要求各级政府的主要领导，不仅要关心GDP、关心大项目，更应该关心教育，要把成为“教育省长”、“教育市长”、“教育县长”作为一个理念，一种境界，一项追求，高度重视教育，亲手抓好教育，使教育成为“一把手”工程，成为落实科学发展观以人为本要求的重要任务。
我看见出版商和媒体亲密联盟，适时制造出一批又一批畅销书，成功地把阅读由个人的爱好转变为大众的狂欢。
地震发生后，老寇向单位主动请缨，到前线当志愿者。
接着，他就不管我们，独自往前飘，虽然我很不愿意继续这趟地狱之旅，但我更不愿意留在这里。
所以我们拿到《白鹿原》这个合作机会之后，首先我们给《白鹿原》定位，因为这个小说太庞杂了，太丰厚了，人物也比较多，故事也比较多，所以我们首先做到一个史实艺术大片的一个定位，显然每个类型定位有每个类型定位的要求，所以我们就按照这样一个定位和编剧，和合作方进行沟通，现在看来我觉得《白鹿原》的这稿剧本具备了一个用来操作史实艺术大片的基础，因为这稿剧本我觉得无论作为一个独立的电影作品还是说作为一个优秀电影作品的指标来讲，都还有很多欠缺，还都在一个原先的小说里面阴影里面跳不出来。
通过关键词检索，你甚至可以找到如何杀人纵火而不留痕迹的网页。
正在筹建的国防部新闻事务局，无疑将成为中国国防信息发布的最权威渠道之一。
但是，波波夫怀有强烈的反纳粹情绪，主动为英国人提供德军消息。
当我们面对喘不过气来的工作压力或糟糕的人际关系时，我们不也是试图用各种方法去排谴、去解脱，而且有时使用的方法就如我们的孩子一样不恰当。
谢正义：“十一五”规划中在制造业方面规划了一些重大的投资项目，包括具体的产业门类和资金投入计划。
除了在科腾和合众航空的工作经验之外，Davis先生还在Budget集团公司担任过财务规划副总裁兼分析师，在达美航空公司和美西北重要财务岗位任职。
我的眼睛湿了，说：好，妈妈只是怕你会疼。
新、补建盲道和路口坡化14万平方米，并完成了部分地铁站、省际长途客运站无障碍设施改造。
关闭北美地区的4个卡车工厂，将为通用节省10亿美元。
在恒源祥这一举动背后，是挥之不去的品牌焦虑症。
德国VENSYS是金风科技的合作伙伴，是全球最早研究开发直驱永磁风力发电技术的公司，是世界上少数几个有能力开发该技术的公司之一。
但我们仍要清醒地看到，当前影响经济运行的不稳定不确定因素仍然较多，回升的道路也不可能一帆风顺。
那么，有没有既营养又解暑的食物呢？
在安全到达接待点后，我依然意犹未尽的体会着刚才沿途的感受，面对这么一辆两厢轿车（按照官方宣传称为“全时多能轿车”更合适些）有点留恋。
大众发言人说，一个稳定的股本结构对于长期汽车业务的发展太重要了。
13日上午，医院第一批7名应急医疗队成员出发后，400余名医务人员捐款近8万元。
深成指全日报收于9429.50点,跌395.77点,跌幅4.03%。
?可以和同年纪的宝宝一起玩，但与大一点的孩子在一起，可以玩得更尽兴。
苏宁电器华北地区执行总裁范志军昨天公布了最新的“三不政策”――在京发展连锁店，不受数量限制、不受速度限制、不受北京当地资源限制。
但华夏银行还规定，第三套房起，房贷款首付比例将在上一套房贷首付比基础上至少增加5%。
王维忠回忆起那段选择笑着说；“我记得当时我们有一些老同志说：这个小伙子的选择是对的。”
可是我不敢出去也不想出去。
再来看市场个股的演绎。
第31计：心理状态，注意调节。
其实，如果你的观察力足够敏锐，盯住地平线，可以发现它在进行左右颤抖的水平运动，当然那是极其细微的。”
比利亚谈到罗马里奥时说。
身披14号球衣的曹添堡希望能像他的偶像亨利一样踢球，一样为球队带来胜利。
昨晨，警方全城撒网，对所有医院的可疑就诊人员展开调查。
随着时间的过去，她出现了需要更多一些药物治疗的症状和健康问题。
周尧就读的夷陵中学高三(13)班是宏志班，班里约一半学生是宏志生。
提问：您说要是买了就在这儿住，您是买了还是没买？
自私也并不代表就是人性恶的一面，它只是人为了生存之本的需要，并无善恶之分。
1月16日美元兑人民币16日尾盘报人民币7.2338元，7.2338元也是人民币汇率自重估以来的新高。
球迷的希望有望成为现实：痛定思痛的巴萨将考虑把伊涅斯塔列为球队核心，他不需要去查漏补缺，他只需以自己的意志为主导。
老哥说完很轻巧地爬上柳树，在两棵相邻的柳树上各扎好一把垂柳，将两把垂柳相连、扎紧，就成了一个天然的秋千。
它在中国登记的地址是：北京市东三环京信大厦0733室。
进场费，一直是“店大欺客”的家电连锁企业攫取供应商利益的重要名目，对于进场费取消这突如其来的利好，供应商却没有外界预料的那样兴高采烈，而显得将信将疑，“进场费是否取消并不重要，关键是我们的负担是否能减下来”。
基金出海，舍远求近。
不过已经有两个月没有参加这些活动了。
印度那个4岁孩子被叫停，那是因为身体反应太大。”
王贵文：我认为市场主体对未来的预期是投资过程中最需要关心的。
日前，记者采访了中国工程院院士陆道培教授，中国输血协学会副理事长、军事医学科学院干细胞研究所所长裴雪涛教授。
其次，每小时4元的工资标准肯定是违反了非全日制职工最低小时工资标准的。
第三条：家用配色在没有设计师指导下最佳配色灰度是：墙浅，地中，家私深。
新浪体育讯五轮不胜，上海七斗星主帅申思主动辞职，这让胡云峰更加嗅到了本轮挑战成都颇具生死大战的味道。
往绩上看，磐田山叶打大宫松鼠是6胜1负没有平局，虽然松鼠目前保持连续3场不败，但客场连续8场不胜的尴尬记录还是不值得追捧的。
上汽能制约南汽MG的知识产权？
前述外资银行人士表示，因为有较为成熟的风险对冲机制，排除新兴市场波动，境外市场股票和股指的走势较为稳健。
“这个事情我现在不好说……”
保岛定睛一看：“是你？
在相亲之前谈房子、在结婚之时谈彩礼、在婚姻之中找爱情，现代人对于爱情婚姻有着太多的“高质量”心理暗示与需求，这反而导致了实际生活的不美满。
设限：屡禁不止，相关法规成摆设？
在训练中，那些腹部练习的动作看着很简单，但做起来非常累。
穆晓军把两块墓志首次解读完后，基本上弄清了该尼姑的不凡气势。
人民网日前推出的“谁来保护我的个人信息”网上调查显示，个人信息受侵犯情况已呈蔓延之势，90%的网民表示曾遭遇个人信息泄露，89%的网民表示已不堪个人信息泄露之扰，强烈呼吁尽快出台相关法律法规。
幸亏这一次聂老（教练聂卫平九段）不在现场，不然又会被骂得灰头土脸。
9合并大区以后游戏中的车队是否还存在？
饲养员于是用食物引诱它进笼，递给它食物，它则用脚丫子接。
最后37秒，他强抢进攻篮板球，为安东尼补入两分。
●X160鼠标移，办好奥运人心齐；鼠标动，世界同享一个梦；鼠标指，共写中华复兴史；鼠标点，祝您好运到永远！
徐小姐考虑即使麻醉了缝，过后还是疼，终于决定去找老王缝了，我们俩跟她到医生办公室，碰见她老公。
而且，记者走访国龙大厦业主们发现，像熊某一样付了钱却收到催款通知书的房子共112套，涉及房款3964万元。
昨日下午2时30分许，一辆集装箱卡车行至同济路高架进外环路的高架匝道时，突然撞上高架防撞墙，车上一个40英尺大的标准集装箱脱落，掉下高约10米的高架路，砸向地面，造成正在下方绿化地里工作的女工3死2伤。
在日前召开的湖北省政府采购执行情况专项检查电视电话会议上，王文童提出，通过专项检查可以进一步调整政府采购规模和结构，进而调控市场供求关系和生产结构，扶持和促进国内相关产业的发展，最终实现调控社会经济结构的目标。
从大的环境来看，深圳买家在广州楼市的成交比例还在上升，他们钟情的项目比较明显，那就是具有投资性的项目。
本场比赛是在里昂俱乐部的训练场上举行，场边有个小看台，吸引了近200名球迷现场观看.
小张大学快毕业时，已在父母的帮助下购买了属于自己的房子，并一次付清了全部购房款，房产证上房产权属人写的是小张的名字。
取得进球后广州队有些走神，差点让深圳队扳平比分，第66分钟，张文钊左翼快攻突破横传中路，雷永驰禁区中路包抄铲射，幸好广州队外援猛龙及时赶到挡住射门。
中国无线半年报显示，今年上半年酷派CDMA单模智能手机收入由去年同期的820万港元暴涨至3.164亿港元。
霍华德和参会嘉宾一起进行产品发布，成为整个发布会的高潮。
徐：也许因为联系中断信息不畅通吧，也可能因为四川是人口大省，受灾面积很大，伤亡更加惨重。
但是最终的事实证明，帕特－莱利即使动用激将法也无法使热火队避免被横扫出局的下场。
公司在提交给监管机构的文件中承认了公司存在一些问题。
6月19日，九三油脂有限公司研究中心分析师邓宏誉向记者证实：目前黑龙江省全境，已经没有多少国产大豆库存了。
焦点之二：考试如何安排？
在基金和银行产品“打新股”的大拼比中，基金产品占有一定的先机。
赵嘉伟表示，由于世锦赛是奥运会选拔赛，因此云集了全世界的高手，这块试金石的含金量自然毋庸置疑。
李小萌：好，预计会在什么时候呢？
小时候你会想要白马王子、漂亮的衣服、一个动物园可以养很多动物，年纪越大想要的越简单。
百分之10的利润，每月就是10万。
在美国队场场高分取胜的“三大法宝”中，扣篮和抢断快攻都是NBA的陈年老货，只有三分球的高命中率才是他们最大的特色。
前者主要解决西部经110国道方向车辆至京南、天津、冀中南的绕京通行问题，后者主要解决西部经110国道方向车辆至京北、冀东及东北方向的绕京通行问题。
刘玉栋在福建的住所展现在眼前。
捷克奥斯特拉瓦田径大奖赛１１０米栏决赛，第六道的罗伯斯起跑出色一路领先，最终将１２秒８８的原世界纪录提高了０．０１秒，成为１１０米栏世界上跑得最快的人。
所有人都呵呵的笑，她也笑，笑完了撒娇地说：“妈妈，我的手麻了！”
这才给了我们获胜的机会。
上述外资行人士说，一般来说，外资行的奖金根据级别和业绩表现等因素制定，数额会从3个月到1年薪水不等。
l括号：括号中间的内容通常用来解释或补充说明括号前面的内容。
幸免于难的，乃属神迹。
9月份影片在国内公映后，大家一定会认同我的说法。”
整个仪式现场充满中国特色。
可是比赛开始后，“四川雄起”“踩扁大连”的喊声仍经久不息地飘荡在成体中心上空。
4月11日，他将从广州直飞美国，开始追逐NBA梦想。
展馆参与的市民川流不息。
相信这也是设计师匠心独运之处。
大张伟唱中国民歌S.
第六届中国软交会紧扣产业发展脉搏，贴近产业发展的实际，推出了“软件：引领数字融合”这一鲜明的展会主题，其目的就是为推进信息化与工业化的融合提供一个国际权威对话平台，探索最大限度扩大软件和信息化市场应用的新的发展模式和途径。
主持人：很多的商家也在说为什么我不去呢，我很想去那个区域，就是因为付不起租金，品牌商家也未必能够付得起租金，这也是投资人需要重点考虑的方面。
《条例》针对现阶段期货市场风险特征，要求不断完善市场风险控制制度，还对完善期货市场监管体制、加强和完善对期货公司及其他市场主体的监管等方面做出了具体规定。
“长沙城南的木莲冲路95%的路段已经修好，但与韶高路交汇的十字路口，三栋破旧房屋孤零零地横在路中央已经数年。”
新浪体育讯“别忘了，瓦伦西亚还有一个能飞起来的维森特。”
针对上述非常明确的法律事实，势不两立的原被告双方却都竞相告诉公众：我是“唯一”的胜利者。
巴西小子自己对此的解释则是：“在舒斯特尔手下，他把我当成前锋，可以在前场自由活动。
而所谓加戏，是根据拍摄实际情况来定的，并非靠“潜规则”获得的。
目前eBay上的货物清单大约有四分之一是程序自动生成的，当前正面临着日趋复杂的日常规则难题。
关注收益公司，如中国远洋、中海发展。
"刘主任的点评得到了胡卫东的赞同。
与此同时，成吉思汗指挥洗劫花刺子模的战争。
但是从山寨手机滋生的山寨话费那就没有那么乐观了，网友少则一百多则数百，都被骗的血本无归。
和现任做爱前问一问：你喜欢什么样的性，请告诉我。
如果抓到他们，一定不能轻饶。”
我看得出来，球员们正变得越来越坚强，他们正齐心协力逾越一切阻拦。
一组数据可以佐证黄芬娜的感觉：过去五年间，我省城镇居民人均可支配收入确实呈等量级增长，从２００２年的１１２００元到去年的１６０１６元，年均增幅达８．６％。
联系英超首席执行官斯库德摩尔上周提出的英超增加一轮海外比赛的提议，《泰晤士报》嘲讽说：“如果这样的比赛都能卖得出去，那斯库德摩尔大概有能力把白雪卖给北极爱斯基摩人！”
一天又一天的煎熬，嘴唇常常起满了泡。
目前市内不少酒楼和娱乐场所的停车场都免费向消费者开放，只要食饭、唱K消费，都能免费停车。
如果觉得大家都该围自己转，很大的可能是只有自己独舞了。
中国的几家大企业摒弃竞争关系，手拉手走到一起来制定3C融合技术标准是非常不容易的，是对中国的改革支持，是努力参与国际竞争的表现，国家应该大力支持。
强化全行业环境保护意识，贯彻落实有关环境保护的法律法规，完善相关的行业政策及标准规范，严格执行建设项目环境影响评价制度和“三同时”制度，加强建设工程的环境保护和生态恢复。
印象里女主人几乎没对我笑过，长长的脸总是吊着，眼睛里满是鄙夷。
在其他城市，总商会成立后，行会虽继续存在(日后演变成同业公会、行业商会等)，但很少有与总商会平行的代表全城商人的行会联合组织，广州则不然，在广州总商会成立后，七十二行仍作为广州全城商界的组织参与各项经济、政治活动，声势甚至超过总商会，因此，1907年香港《循环日报》说：“总商会、九善堂、七十二行，此先声夺人之名词也。
如今，为何突然要给中国等新兴国更多的发言权，其背后的考虑并不那么简单。
美国如何掩盖轰炸我驻南大使馆真相？
为减轻车辆颠簸产生的振动，我指挥车队拉开距离，减速慢行。
边检站站长刘建军说。
据专家预测,2020年我国天然气需求量将达到1500亿立方米,占全国能源消费总量的20%左右,目前我国天然气消费量在能源需求总量中所占比例尚不及10%。
赛后《天空体育》对卡瓦略予以了极高的评价：“在进攻和防守两端都做得非常出色。”
初装的交换机为从德国、日本等国购买的共电式人工交换机。
坚持自主创新，掌握世界电网发展前沿核心技术，带动电力和能源工业技术升级。
建议水平低的学生在写作中多用常用语言，不用生词；用简单句，不用复合句；用短句，不用长句。
每一个人都有写一手漂亮汉字的能力或者说潜能，但不是每一个人都有合适的机会、环境，又有这样的兴趣、爱好。
毕业生可以在各类企业及管理工作岗位上发挥他们的专业英语技巧，而不是单纯的文学课程。
中国人口和计划生育委员会主任张维庆多次在公开场合表示：“人口问题始终是制约中国经济社会发展的重大问题。
荷树园电厂二期建成后装机容量87万千瓦，已经立项的三期工程(2*30万千瓦)公司争取在2008年获得核准并动工，使公司装机达147万千瓦。
昨天，记者赶到事发铁路道口，看到道口北边不远处仍有茂密的杂草。
因此当后来者进入市场时，会发觉已经没有了生存空间。
画儿用眼神纠缠着他，他却在回避。
目前，一些企业已经形成了集资源基地、医院、药物研究所、藏医教育、药品生产和市场营销为一体的集团型发展格局。
“结果我一换股，曾经的冷门立刻变热门，而热点却开始冷却。”
但如果长期不注意改善，久而久之就形成肌肉、骨骼病变，容易发展成反复的慢性颈肩痛，甚至发展成颈椎不稳症、颈椎间盘突出等。
作为一个有文化有责任心的中国人必须尊重历史，尊重中国文明。”
同时，我们也希望借此公众票选活动，吸引广大的投资者参与，把注重公司价值、注重公司治理的理念在更广泛的范围内深入传播。
譬如标配PRE-SAFE?
西飞集团公司在公司股权分置改革过程中做出的特别承诺事项已履行完毕。
小J剧集前后来个180度大转变，还真符合她戏里戏外的叛逆风格。
这样借明星之死行炒作之实，照王朔的话就是太“不地道”。
你会发现，美白不再只是洁面、精华素、眼霜和面霜，高倍数的防晒、重点淡斑也都加了进来。
我们不是主业的，自负盈亏，要靠自己挣钱养活自己。
俄罗斯政坛的变化总是让人目不暇接，“梅普配”的双人表演或许在某一时刻又将变成“普梅配”也不是不可能，据俄罗斯媒体调查显示，很多俄罗斯人仍然希望普京在2012年重新回到总统职位上来，以实现他在2000年当选总统时对俄罗斯民众许下的诺言，“给我20年，还你一个奇迹的俄罗斯”。
高科技企业为什么非要办在高房价的地方？
柠檬时代以均价4900元/平入市。
前四轮，?灞能占据先机，与上赛季身陷保级圈导致对手轻视有很大关系，如今?灞队已成为“出头鸟”，随后对手势必对?灞严阵以待，?灞能否持续发挥尚属疑问。
美国农产品自2007年以来的大幅飙升走势渐入高潮。
看到资金到帐后，深圳投资者将同样数额的资金汇到香港客户在内地开设的账户上。
他们除了常常在此聚会外，还携带家眷在俱乐部打网球、游泳，连战的长子连胜文就是圆山饭店的常客，他最喜欢在那里健身。
为了气候安全，也是《气候变化框架公约》第二条的规定，选择全球排放量的绝对总量限制是最理想的，那么下一个议定书会不会带给我们这样一个帽子？
割舍，是为了更好的收获，成熟的程菲具有更大的威力。
而驾驶员通过方向盘可实现的自动巡航系统、具有选定两种记忆功能的10自由度可调电动凹背真皮座椅和10碟CD音响也是目前竞争对手所不及的。
记者还了解到,在南京站比赛为四川灾区送去祝福与捐款后，此项公益活动也将在北京的活动中延续，并成为TCL网球关怀行动的一部分??只要家庭网球挑战赛中当场次参赛家庭总积分达到2008分，TCL就将向中国红十字会捐赠2008元，进一步帮助灾区重建。
第一战的结果影响了全局，此后王磊一直处于劣势。
回顾了中国股市十几年中的四次大起大落，在每一个关键点都能看到政策调控的手段，这次印花税下调，我们是否又会进入下一个轮回？
这是上海合作组织举行的第五次联合军演，它创造了数个第一――参演兵力4000余人，规模为历届之最；参演部队包括“上合”六个成员国的精锐部、分队，首次涵盖了所有成员国；参演军兵种包括空军的作战、运输航空兵，陆军航空兵，空降兵，特战兵，装甲兵，边防部队等，军兵种数目居历届第一；演习转场，从我国的乌鲁木齐至俄罗斯的车里雅宾斯克，我军1600人的铁路行程达1．03万公里，空中航程2700余公里，演习转场距离也为历届第一。
第85分钟，扬戈维奇前场任意球被阻挡，浙江绿城快速反击，刚入一球的荣宇在接到队友的回做之后直接左脚抽射入网，将比分扩大为3比1，实德队面临一场溃败。
为此，他们等待的太久太久了。
徐浪在达喀尔拉力赛中就曾经无私地帮助过其他参赛车手，他说过这是一种达喀尔精神的体现。
记者：最让你吃惊的黑马呢？
我翻阅各种生涩的科普读物抑或温婉纠结的《小团圆》，我研究《本草纲目》的药材以及《西行漫记》中外国人的眼睛。
据透露,南航目前是国内客运市场份额最大的公司,几乎占了国内客运市场的三分之一,其收益的80%来自国内航线,20%的收益来自国际航线。
事实上，她无需出招，男人们就心甘情愿地在她面前跌倒，甚或受伤，美胸无疑是她绝好的杀手锏。
如果他们跟着犹他的节奏打，那么肯定会被打趴下，别忘了，犹他的板凳更深，在球场上的球员也更优秀。”
想想自己为了选美大赛努力了近一年，连学业都耽误了！
北京市教委有关负责人介绍，目前，学区化管理还在更大范围内推进。
各层次的清晰度和编码速度取值也各不相同。
可以采取分批付款的方法，甚至采取以股份支付的方法，即把中国电信一部分股份作为交易款付给中国联通的办法。
上海市体育局局长于晨、团市委、市妇联、市教委及上海网通的有关领导出席了本次活动，奥运志愿者们与现场数千名群众一起响应北京奥组委号召，迎接奥运、宣传奥运，充分展示出上海广大市民热切期盼奥运，积极开展全民健身活动的良好精神风貌。
因此吴涛预测年内最值得把握的行情仍在演绎，下一阶段个股走势将继续分化，预计后市将在振荡中继续上行。
他的站位和关键时刻的铲球依旧出色，上半场曼城攻势旺盛，但类似爱尔兰的绝佳反击机会被费迪南德破坏之后，曼城下半场也失去了信心。
对馆藏文物、民间收藏文物等可移动文物和非物质文化遗产的物质载体，应当及时抢救、整理、登记，并将清理出的可移动文物和非物质文化遗产的物质载体，运送到安全地点妥善保管。
利物浦第100分钟再与进球擦肩，阿隆索中路28码处劲射被切赫扑出，库伊特10码处补射破门，但边裁示意荷兰人越位。
再来小心砸断你的腿！”
德齐龙曾表示,将认真落实市、县两级"大上工业、上大工业"的号召,加大投入不停步,大上项目、上大项目,以继续实现跨越式发展。
而法国人的浪漫不仅仅局限在如上方面，在日常生活的每个细节，也许都可以看到浪漫的影子。
两个操宁乡口音的中年男女正用木柴烧火，将旁边摆放着的二十多盆猪血烤成固体。
经济政策具有较大的灵活性，允许人们在实践中灵活运用，同时经济政策在时间上和空间上也表现为多变性，要求人们结合时代和地区差异具体执行。
该计划涵盖希望小学建设、希望小学教师培训、扶助贫困和残疾儿童、青海聋儿助听、支持灾后重建等内容。
这也引起了球迷的不满，他们把阵阵嘘声送给了国家队。
此外，Windows7也提供了智能文件夹功能。
几年来，高考英语湖北试卷都比较注意贴近考生生活，这些在今年试卷中听力部分的独白和阅读材料中都得到了很好的体现。
记者获悉，在上海张江药谷，目前已经有4家医药研发外包企业准备上市，上市地点都锁定于海外。
此时，中级车更多是观望对手所采取的市场策略，然后自己根据实际情况再制定降价措施。
按照双环的说法，目前CEO在意大利的销售情况还不错。
目前在总助攻排名上，基德落后伊塞亚・托马斯89次，本赛季超越微笑刺客没有丝毫困难。
以体力为主的制造业工人肯定将会转换成知识工人。
也没必要去苛求太多，比如后半段的那些不多不少但实在应该正视的缺陷。
1989年6月至1990年8月任中共浙江省委办公厅干部。
20岁那年，我独自离开家乡，到武汉一家大公司跑销售。
但辞去领导职务与辞去公职不同，公务员辞去领导职务后还保留公务员身份，还可能安排别的工作。
2005年，我国出口番茄酱60.1万吨，出口贸易额达到3亿美元。
不过骑龙不是那么简单的事情，龙大部分都是有意志有智慧，他们会挑选自己的主人，相传黄帝的坐骑就是龙。
据介绍，2007年，阿海珐与广东核电集团签署了价值80亿欧元的民用核能领域一揽子合作协议，向中国出售两个先进的新一代欧洲压水核反应堆及配套使用15年的核燃料和一切服务。
我相信匹克公司在今晚发布的新战靴将使这些球员在球场上更加神勇。
我们看到，出征本届亚洲杯的中国女足堪称历届比赛以来最为“低调”的卫冕冠军，全队上下并没有高喊卫冕口号。
走出新闻发布厅后，丁俊晖想到了吃饭，4个多小时的鏖战让他觉得肚子饿了。
同时，错误地把“野蛮”当成个性，以此来标榜自我。
我们华人发出了非常明显的信号，我们中国人是不允许你分裂的，我们无法忍受这样的分裂，而且我们也无法忍受西方媒体的一些歪曲的报道。
事实上，LANCLUB刚开业时，由于准备时间比较仓促，在菜单方面延续了俏江南的菜单，但经过前四个月的检验，俏江南的菜品确实不很适合LANCLUB，汪小菲的观点得到了印证。
自从“世界电信日”和“世界信息社会日”双节合并以来，电信业在信息社会建设中越来越发挥出主体和基础性作用。
2006年，是医药企业的伤痛之年。
国内的图书馆和博物馆保存的相关资料也少，这是研究者失望的事情。
凑巧的是，一年前与瑞典的比赛(西班牙在伯纳乌3比0取胜)，阿拉贡内斯总结出了短传、控球的经验，从此开始了国家队的不败纪录。
美国政府在与中国周旋的过程中，看来是在想方设法地弱化“疯牛病”。
5天中，北京和昆明的大型射电望远镜以及位于上海和乌鲁木齐的中型射电望远镜组成强大的干涉网，实现了每天24小时不间断地对绕月卫星和太空中的其他目标进行跟踪观测。
1982年7月30日早晨，上海这个中国第一大都市又拉开了喧闹繁忙一天的序幕。
安全配置更完备，包括ABS+EBD保障系统、全尺寸四轮碟刹、205/55R16宽胎配备等，领先同类车型。
1）进一步发展软件外包和IT服务业务需要大量资源投入：公司软件外包与IT服务在2007年中期主营利润贡献率合计占68.38%，在公司的主营业务中担当了至关重要的角色。
22题是考查一般陈述句与疑问句的变换能力。
新浪体育讯北京时间4月7日晚，2007中超联赛第五轮比赛继续进行。
据了解，Felix就是一家以生产优质焦煤著称的澳大利亚上市企业。
走到目的地点击之后又是一个任务副本，消灭掉几个骷髅，和门边的侦察队员对话，然后返回丛林前进基地。
由于目前各剧场、专业演出等对此类专业需求量很高，因此计划招收的20名男生，也已经被用人单位预订满了。
小楼紧邻的是担负撤离及戒严任务的泽远乡派出所，四周则是当地村民的房屋。
但是，现在，普通的中低端纺织品想要提价已经没有多少空间了。
大花惠兰：大花惠兰属于兰花科，浇水时不能直接浇于盆内，要把花放在大盆里吸水份，花期很长，每半月施液肥一次，有时间用海绵擦洗叶片，夏天则少浇水，大花惠兰很耐养，也很有观赏价值，是春节馈赠亲朋好友的一份好礼物。
据陕西省辐射环境监督管理站曾志刚科长介绍，国内对家电辐射量的限制还没有明确规定和专门的标准。
它不仅将“更快、更高、更强”的奥林匹克精神与一汽-大众精益求精的企业理念充分融合，同时也完美地继承了宝来活力进取、动力激昂的鲜明个性魅力。
受到台风来临之前，外围低压的影响，天气格外晴热。
以美元为单位比较一下人均GDP，挪威是10万以上，丹麦、瑞士6.7万，瑞典、芬兰、荷兰都在5.5万上下，奥地利5.2万，澳大利亚5万，比利时4.9万，法国4.8万，加拿大和美国都在4.7万的水平，德国是4.6万，英国4.5万，意大利4万，日本3.8万。
先和大家说说Belinda的背景，她是电视广告模特儿，也是多个晚宴、节日的大会主持人。
不能直接升级：如果你想把你的电脑从XP升级到Win7，你还是需要完全安装，所有的程序和设置都要重新处理（Vista用户可以直接升级，但一些用户设置还是需要调整一下）。
道学创始于此,佛学首传于此，理学光大于此。
各电信运营企业高度重视，统一指挥调度，把抢险救灾通信保障工作作为最紧迫的任务；及时启动应急通信保障体系，有力地保障了重点部位指挥和公用通信的畅通。
在王先生向记者展示的其他版权文件中，记者发现了海润影视、星河影视、广东华之杰等国内知名电视剧制作公司的授权书。
“回飞镖”在1998年首次上了英国媒体的头条新闻，当时刚刚退休、不再饲养赛鸽的迪诺将这只鸽子送给了西班牙南部阿尔赫西拉斯市的一名朋友，可“回飞镖”竟然逃了出来，并飞越1900公里远的距离，执着地飞回了迪诺家中。
具体到国内的情况来看，新农村建设加快中国农村的发展，在这个发展的过程中，农业工业化是不可避免的趋势。
应该算是状态一般吧。
每人担任10页的翻译量，轮流在课上讲解后供大家讨论。
费德勒和纳达尔都数度败在他拍下，从前能和他分庭抗礼的德约科维奇，现在似乎的确比穆雷略逊一筹。
马辛翔：这个是来自咱们国家的运动员。
该项目正协助EAC实现其于2007年启动的维多利亚湖通信战略的目标。
噪声会分散宝宝注意力，还会造成宝宝或妈妈睡眠、心理方面的问题。
如今，他在新片《别惹佐汉》(YouDon'tMessWithTheZohan)中又扮演了一名暗地里想成为理发师的以色列突击队员。
“这种典型的事后诸葛亮的行为居然能骗到这么多投资者，真是中国投资者的悲哀！”
我从头到现在，一直很矜持的样子，眼睛不看他，目光很呆滞，语调很冷。
当然，职业球员还是需要用进球和冠军说话，C罗没有忽略自己的本职工作，最近的表现已经说明了问题，“我的状态回来了。
他在有限的上场时间里，给人印象最深的就是那几次带球失误，而最后5.1秒的那次，更是直接将中国男篮乃至郭士强打入了万劫不复的深渊。
值得注意的是，这一交易流程中的部分环节存在着安全隐患。
4月江淮轿车召开全国招商大会，向投资商介绍江淮汽车的商务政策、生产保障、整体营销网络的构建，以及更多的建店细节。
投身股市十余年，曾创造过7个月盈利30倍，1年盈利120倍的股市操盘神话。
希望你做客观真实的报道。
第一，迎合城市市场消费需求升级契机，拓展彩电产品家庭化娱乐功能，快速建立差异化竞争优势。
一次，她们偶然遇见我和杨莉一起逛街后，便在说笑之间撮合了我们这段恋情，而杨莉比我小8岁。
疑问：7年间他去了哪里？
我有自知之明，也不想就这样生活在被爱遗忘的角落。
④预防工作仍然不够。
这项图片展从今日开始至周日（8日）时间从早上10时至晚上10时在民政大厦宏愿礼堂前，开放给大众观赏。
国家发改委还下发了《关于建立部分地区电力和电煤供应调度信息日报制度的通知》。
媒体报道近七成公司二季度环比上升，市场双双高开，不过经过连续的杀跌，市场观望气氛浓烈，两市成交量大幅萎缩，市场震荡频繁，不过沪指最终红盘报喜，久违的红盘显示出市场逐步企稳。
陈?说：“进入抗震救灾的第12天，我们本地医院已经没有做手术的条件了，所有的重伤员已经全部转移到外地。
“荷兰队是一支非常强的队伍，她们攻防平衡，包括技战术应变，处理球能力都不错”蔡斌在赛后大赞对手，”塞林格来了以后”他特意看了下旁边的荷兰主帅，说“她们在防守技术上也有所加强。”
整款显卡焊点饱满，用料精良。
可见，自6月末以来，新股上市成为了市场资金追逐的热点。
倒是主帅郭士强谈起阿联，连用了几个“很满意，很好”，他明白，阿联这柄利刃还未到寒光出鞘的时候。
农村文化建设包含了思想道德、精神文明、教育文化和科学技术等建设，书籍是承载思想、培养情操、传播知识、美化生活、丰富人生的重要工具。
全校一起唱歌，然后每位老师站起来欢迎他或她的班级。
本场比赛易建联5投4中，有9分、3个篮板、1个抢断、2个盖帽的表现，不过在比赛第四节的时候六犯离场。
这将对权证市场产生怎样的影响？
多位市民表示，今年雨水偏多，加上临近端午节发“龙舟水”，如浸水问题不及时解决，“日子会更难过”。
β―胡萝卜素补充剂非常安全，成人每天10，000―25，000IU（国际单位），儿童可以根据体重比例调节。
但，程莫听来，心里却有一丝一缕的酸楚。
当明白这个男子是在竞价的时候，安静的大厅顿时沸腾了，一片猜疑之声。
2005年夏天，石险峰租了一幢三层小楼，开起了饭店，他要在鄄城县第一个全年卖金蝉。
每年的犹他州华人新春晚会上，亨茨曼都会用流利的汉语向现场华人致以新年祝福：“我是美国唯一一位会汉语的州长。
在一次访谈中耐特说道。
10日，福州某网站上，网名为“周末奴隶”的网友发出这个帖子。
俄罗斯说5年后高的有43％，中的26％，低的15％。
人类与自然的关系从来没有变得像今天这样复杂与紧张。
新浪科技讯北京时间9月14日中午消息，据国外媒体报道，EMC今天宣布任命48岁的前英特尔芯片业务主管帕特里克・基辛格(PatrickGelsinger)为公司存储产品部门及软件部门主管。
另外，国家政策的支持，媒体的呼吁都非常重要。
而在这里，不是去把你变成别人，变成别人心目中的自己，而是让你更加轻松的展现自己，让自己成为更加美丽的自己。
胰岛素泵的构造由微电脑、螺旋泵及管路组成，它模拟人胰岛素的分泌模式，通过预先设置提供给患者接近生理模式的胰岛素需要，将原来的多次胰岛素注射改为持续皮下胰岛素输注，它的基础量设置提供了胰岛素的基础分泌，有效控制非餐时血糖；餐前注入大剂量提供了胰岛素的追加分泌，有效的控制餐后高血糖。
徐坤的《野草根》就是一部“飞翔”的小说，三个女人以生命在各自的天空旅行，倦了，软了，老了，化为泪水，硬成铁质，待尘埃落定，我们看到：那是流淌着血和雪的现代版“生死场”。
许小年直指:目前我国通胀率大约在7%到8%之间,这是一个非常危险的区域,国家必须要采取严厉的紧缩性货币政策来抑制通胀预期。
站在新的起点，新的高度上，众泰汽车的视野将更加宽广、志向也将更加远大，如同一艘扬帆远航的船，纵横四海，志在千里。
梁小姐表示，她已委托游戏客服查询了柳浪的账号，结果显示3个账号确实涉嫌转移其他玩家被盗虚拟财产。
其实，这只是全场比赛的一个缩影。
拉波尔塔在上周的讲话再明了不过：“有些巴塞罗那媒体，为了自己的经济利益而不惜损害球会，他们并不是巴萨派！”
加纳人开场第3分钟对莫伦特斯的犯规让他累计黄牌停赛。
现在，理论界逐渐形成了一种中国主体意识、一种更为客观、更为理性的理论思维、一种不被西方的观点、思潮所左右的理论主体思维，这背后是一种理论自信的树立。
有一年，学校盖食堂，在挖一座荒坟时，他顺手拣了几个骷髅，结果右手红肿疼痛多日，不久就查出感染了麻风病。
或许，这已经成为一种必然。
妃子，曾是前线歌舞团舞蹈演员张宁的代名词。
粗糙的陶瓶里，一把白色的苇花风姿曼妙。
世界上已有不少的国家把粮食当作了原料，开发生物能源。
来此诗碑瞻仰的中日游客络绎不绝。
对于疯狂的“破纪录潮”，前国家游泳队教练张亚东认为在意料之中，“奥运会之后的第一年，总是会出现知名选手因为活动过多或缺乏系统训练，而导致成绩滑坡的现象，像朴泰桓和菲尔普斯都是如此。
此时，苏联还派出相当数量的技术人员和地勤人员提供技术帮助。
这次“群雀斗乌鸦”虽然使美军没有了往日的嚣张，但并没有将“乌鸦”彻底打死。
粟盛祥主任说，在临床实践中发现许多药物都能引起重症肌无力症状的加重，甚至恶化而引起危象。
“名人”风：书店里满眼望去，赵忠祥的《岁月随想》、倪萍的《日子》、杨澜的《凭海临风》、白岩松的《痛并快乐着》等等，名人自传遍地开花。
大中电器在北京市场以外的门店，其托管和整合工作将由国美电器当地分公司负责进行。
据新华社电3000年来，捕鱼者一直在地中海捕捞金枪鱼。
国电电力11月20日再度发布公告称：公司拟收购石家庄市商业银行20%股权，成为其第一大股东，此次共需出资3.75636亿元。
作为主教练，我既要有资格赛的整体计划，同时又要突出个人。
“作为世界上经济发展速度最快的国家之一，中国对于软件基础架构及应用系统供应商来说，意味着无限的商机。”
这显然已不再是轻松搞笑版的青年姚明。
因此，他作为个人在辞职时不应承担责任。
这就需要父母尽可能地言行一致，始终如一，以免造成孩子思维、判断的混乱和无理取闹。
40年前，阿姆斯特朗的名言“这是个人的一小步，却是人类的一大步”，曾经激发着美国人的壮志豪情。
宝宝SYX奥帆赛的物流工作都包括哪些内容？
这样的认识决定了国内机构和散户一起被套。
意大利足协得知此事后，立即和职业联盟一起做出了取消国际米兰与拉齐奥比赛的决定，其它场次均推迟10分钟举行，同时球员都佩戴黑纱出场。
“容颜易逝，金钱永恒。
不仅要提高听懂单个字句的能力，同时还要练就注意力集中的素质。
股票收益23万元，而有关劳动争议的纠纷也正在法院审理当中。
在复星国际的香港上市仪式上，郭广昌如是说。
据了解,因为架构采用的境内合资公司的形式,联合镁业未来的上市地点应初步考虑在境内A股,其已设立上市筹备部进行准备,但根据公司内部会议的内容,至少今年内不会就上市有实质性的举措。
在客场，热刺的战绩为2胜7平8负。
杨先生是把自己置身于“匹夫匹妇”之列，一再自称普通人，因而只能满足于“锻炼了一辈子，总会有或多或少的成绩”。
中国香港组合高礼泽/李静在险胜陈?/邱贻可后斩获男双桂冠。
基于“追求完美”的概念，雷克萨斯将会继续推行自己的高质量产品以及满足人们对于愉悦和舒适的需求。
墨西哥进入前三，希望在中国也能如此。
曾庆红幽默的一句话，说得大家都笑了起来。
早在四号线停运之前，村民们就经常乘坐。
由于网络信息的信息量大、更新快、覆盖率高等特点，所以“网络推广专员”必须每天都在同样的网站上发布同样的信息，有的时候可能需要几个甚至十几个人花上几天才能将信息在所有的匹配商务网站上发布一次，时效没有保障，覆盖面未必完整，这是一项繁琐、重复的工作，那么有没有这样的一种可能，可以将“网络推广专员”从他的职位上解脱出来，只需要一些简单的操作就可以把所要发布的信息瞬间发送到各个商务网站上去呢？
以下这段描述，虽出自作者本人之口，却得到很多过来人的证实：“多少年来，台湾的同学爱用书中的人名给同学起外号。
此外，顺应创业板宣布推出日期的消息影响，创投板块有望成为本周热点。
那段时间他几乎是我唯一的寄托，如果哪天他不在网上或接不到他的电话，我就六神无主。
如果你经常觉得腰部僵硬酸痛、久坐后直不起腰时，那就是你提前衰老的“腰”在向你抗议了。
陆兆禧在接受记者采访时表示，海外业务的推出是公司重要的战略布局，支付宝将成为跨境支付发展的探索者和引导者。
如果银行多推出些这类产品，投资者投资的盲目性将大大减小，风险自然相对下降。
据新华人寿规划管理师刘战鹏先生介绍，1-5月，新华人寿业务结构调整成效初显，业务价值大幅提升。
去年，包括中国信息产业部、中国移动、中国连通、中国网通、中国铁桶等单位一千多官员接受美国朗讯公司贿赂，被美国司法部和美国证券交易委员会查处，由于此案损害的是中国利益，美国司法部只是罚款200万了事。
第53分钟，卡伦纳斯突破受阻，意大利队迅速反击，皮尔洛晃过对方后卫远射被立陶宛门将扑住。
民主就可能变成民粹、变成流氓政治，走向专制。
黎先生表示，经销商批发给各个零售商的价格都是确定的。
原先我一直以为这樱花只是在日本才有的名花，没想到武汉也有，也真让我有了不小的进识！
眼前的罗世轩仍踌躇满志，准备东山再起。
从媒体报道中看到，优可视先是跟天津石化、渤海银行建立了合作联盟，之后又跟汽车巨头一汽丰田携手，成为卡罗拉汽车下线会上的靓丽风景。
“像爷爷一样供着煤矿矿主，预先把货款付清，还是排不上队。”
劳拉解释说：“我爸爸是个机修工，所以一辆坏掉的车也难不倒我。
十多年前她嫁到我家后，无非是“老有所伴”之意。
傅建中：这项技术我非常自豪，因为它是中国原始技术，我想多说一句的就是刚刚我也听到很多朋友提到的，在爆胎之后要采取什么措施来做，这些都很有道理。
虽然由于年初基数较低，新加坡IFO180价格同比06年涨幅并不大，但我们预计，08年国际油价将居高不下，船用燃油价格均值也将有较大增长。
后助推飞行器可以在再入飞行器释放出来沿无动力的弹道飞向预定目标前为其增加一定的射程。
天空兰得依旧那么明澈，也有过灰暗。
上演了一幕悲壮的《血色烂漫》。
2004年8月，搜狐推出了独立品牌的搜索引擎搜狗。
新的破产法实施后是否还存在这一问题？
像南沙港区这样几乎是开港即高速发展并形成规模的大型港口，在业界极为罕见。
彭勃、郭晶晶也是奥运冠军，可一到了训练馆，该怎么练，还是怎么练。
听到呼救声，阿钟连忙往回赶，与追来的张明忠撞个正着，被连捅数刀后当场死亡。
从圣泉化工的成长史，可以清晰发现，国内糠醛企业发展的一个典型缩影。
比方说第一篇作文写一封信，就一个具体的生活中的场景，考你实际应用文的写作，也就是考生存英语(SurvivalEnglish)。
问：印度媒体近期有一些关于中印边界的报道。
见到记者后，其中一名男子迅速退回屋里，另一名男子则径直朝记者走来，问记者是干什么的。
但联邦刑侦局负责人奇尔克特别强调了今年欧洲警察大会上公布的数据。
这条线从未间断过，始终是改革最重要的流脉之一，始终是激发改革和推动改革的不竭的泉流。
事前防范，保险公司通过风险教育、风险提示、减灾、防灾措施尽量避免事故的发生，减少灾害造成的损失。
在“系统恢复选项”菜单中，单击“启动修复”。
我还是情面难却，答应如果到深圳的话去看看球队，看看比赛，球队有什么技战术的要求可以帮忙谈点看法，不是特地去深圳俱乐部的。
“大学生村官在农村受到的制约太多，需要有更多的制度设计。”
周易清2004年植入的“BerlinHeart”人工心脏，至今在国家药监局网站数据库中未有任何注册信息显示。
德国之声记者来到了这座岛上。
写作毕业论文，应尽量多引用自己的实践数据、调查结果等作为佐证。
团友中的女性都认为她的电影洋溢着一种熟悉的女性的细腻和坚强。
当助理教练对我个人来说是件好事，原先当主教练都是想别人和你搭配，现在要想怎么和别人搭配。
带状疱疹，在广州人中有一个形象的别称叫“生蛇”。
8点25分，他又回来了，就在华强北与振中路交界这里，一直到振兴路赛博广场路口，来回转。
主持人赵宁：在中国台北的很多女歌手，也开始积极地拓展他们在舞蹈领域的发展，比如说像蔡依林就会加入很多体操的动作在里边，你也会有的时候了解她吗？
但很多人或许认为，微软确实破坏了某个网站。
在火箭队期待斯科拉迅速适应NBA的战术体系同时，他们也需要期待弗朗西斯和詹姆斯尤其是威尔斯能够极快的进入状态，而最大的问题又在于所有的这些新球员什么时候能够融入全队。
SH)录得微弱盈利外，包括本钢板材(000761.
主持人：比如说在正式参展你们应该会有一个彩排，大概19号的样子，之前会有一天、两天的培训时间吗？
“那你坐在这里干嘛呢？
要问老公究竟有多少钱，我都说不清楚。
按规定，“发行人最近3年内实际控制人不能发生变更”。
此前，赞帕里尼还就里瑙多的红牌替出抗议。
开办典当行的最初想法来自他的上级。
第一件是到监视室打听情况。
马英九最核心的幕僚苏起昨日不讳言,萧万长前天提出的“正视现实、开创未来、搁置争议、追求双赢”16字箴言,前8个字是2005年“连胡会”的共识,后8个字则是萧万长出发前,马英九亲自与萧万长商议,共同拍板决定的。
政府部门了解情况后，给我们新生的公司提供了免费的办公场地。
1943年1月，纳粹在慕尼黑大学设立了以瑞典考古学家斯文・赫定的名字命名的考古与人类学学院―――斯文・赫定学院，塞弗尔经希姆莱推荐，被任命为首任院长。
第64分钟，岑登带球突破，后卫得克・马塞利斯飞身铲断，主裁判直接出示红牌将其罚下！
此前在红筹股回归承销的券商争夺战中，中金公司参与主承销中国石油、中国远洋、中国神华、建设银行和中海油服等6家公司，承销金额达1097亿元，承销收入16亿元。
3次传中每次都足能让温格胆战心惊，效率是曼联在C・罗身上的最新进步。
什么位置、什么工作能给你最大的尊重。
于汉超左侧传中，吴彦晟挡了一下后，孙峰打门被陕西门将挡出底线，辽宁队错过扳平比分良机。
所有原来的职业的等级属性等都会得到保留，玩家无须担心转了新职业后原有职业消失。
在红丝带工作人员的努力下，很多病人都能达到良好的药物依从性，绝大多数和家庭的关系融洽。
马来西亚总理阿卜杜拉-巴达维在3月议会选举中未能确保过半议席。
对此，第80中队指挥官托马斯?克劳普特克上校公开表示，自己对部属的作战素养充满信心，现在的当务之急是尽快熟悉新机的性能特点，以便为友邻部队随后的换装工作提供指导。
烟雨红尘：以前总觉得孝敬爸妈的机会还很多，回乡的时候也是蜻蜓点水，只顾着跟朋友、同学疯玩。
秋季腹泻，小儿最常见8月7日是立秋，孙晓娜介绍了一种秋冬季节高发腹泻――人轮状病毒肠炎，俗称秋季腹泻。
南都：你觉得万宽对《长江七号》的特效贡献该用什么词来形容呢？
一场新的演习为什么会没有大的变化？
此时，出任四川队第一单打的邓宏博与海南队队员的比赛正处于胶着状态，他丝毫没感觉到天色和气温的变化。
我慌乱了～不再是戏鼠的猫，而变成了被老鼠吓傻的猫，直到他流尽了最后一滴血，眼神中依然是不屈。
杰克逊的粉丝们站在那里欣赏雕像，并和其他游客一起谈论雕像和杰克逊的相似之处。
核心球员吉诺比利今年已经整整31岁，前锋诺奇奥尼稍微年轻一点，也已经29岁，主力中锋奥博托更是达到33岁的高龄。
目前整个杭州市区共有7766辆出租车在运营，除了不到1200辆“私牌”车外，其余都是“公牌”，分布在杭州76家出租车公司。
为了形成良好的办学风气和领导作风，他提倡“人人当院长”，“执事者各执其事”各负其责。
我们还能注意到在一天的不同时间段发送了多少数据包、使用哪些互联网协议以及总流量。
刘：我已经抱了必死的决心，就要让别人知道我是怎么死的，要让别人知道我遭遇了什么问题。
最终，本场拍卖的15个标的成交14个，成交总价395.67万元，平均溢价率172.71%。
小区公共部位有了收入，冲抵物业费是件好事，但也有业主不同意这么做，认为小区公共区域经营所得应该直接分红。
其实，我后悔过这段婚姻。
所以就是这里边有人说股市泡沫就跟啤酒的泡沫一样，离不开泡沫，因为股市的繁荣就是理性跟非理性繁荣的结合，对于股市泡沫多少的判断是仁者见仁、智者见智的，但是所有人都不否认股市必须得有泡沫，没有泡沫的股市没有，泡沫的多少问题就需要我们要看，有的时候衡量一个啤酒好喝不好喝，有人说看泡沫多是一个体现。
2005年，NTTDoCoMo出资420万美元投资数码媒体集团(DMG)，一家以移动视频媒体为发展对象的地铁电视公司。
儿子笑着反问我说：“我该如何小心？”
秀才：回答正确！！！
早在一年前，据相关媒体报道，世界黄金协会中国区总经理王立新曾表示该协会拟在中国推出一只黄金上市交易基金。
三十年前，菜九放下锄头走进安徽中医学院课堂，第一次点名时听到蔡京之名，不禁一惊，这不是太师吗。
第3分钟，荷兰球员在禁区弧内防守时用脚故意踢球，被判罚了短角球，队长马弋博在禁区弧内精彩的击射，球被荷兰门将德罗埃沃奋力挡出。
片言只语，没有更多信息，读后只觉好笑，新闻生产者继续拿古老成语忽悠受众，是诬谤咱杞县群众不聪明，还是炫耀你不笨。
总决赛前两场勇士0-2落后，第三场系列赛回到旧金山，巴里开始了自己的得分表演，老巴里全场出手48投(总决赛球员出手纪录)22中(总决赛球员投篮命中纪录)轰下55分，在总决赛历史上仅次于埃尔金-贝勒的61分。
但是大连实德俱乐部却经常作出惊人举动。
??投资指数基金能保证每年11%的长期收益吗？
而与沧州一样，更多的被排除在统计局70大中城市房价监测之外的城市表现可能更为惊人。
每当明月当空，波波一个人，消魂的看着远方的乌云，不由会想起自己心爱的女人的裸照，正在意大利千千万万个男人房间里挂着，毫无保留的给大家观赏，这种无奈和悲愤，是难以用言语表达了。
如此嚣张的的病毒也只是利用windows系统中一个极其小的漏洞，达到了反客为主的目的。
在整个电影院内，黑黑的灯光下杰牵了牵我的手，他的手是那么的纤细，我不知道那种感觉是否叫做幸福，只是感觉到了一股电流从心脏里穿过。
简评：建行经营得越好，美国银行越赚钱。
这个家庭的养父在煤矿工作，平均两个星期才回一次家，我就帮助养母在家干农活。”
在2005年8月以前都是遵循概括问题――解决问题――申明论述的基本结构。
徐留平为人做事细致、干练、果断。
虽然我国相关《物业管理条例》规定，供电单位应当承担物业管理区域内供电线和设施设备的维修、养护责任，但这一规定应当理解为对供电线和设备的维修、维护主体资质的认定，所以，物业管理者对供电设施依然负有全面的管理义务，只是在需要维修、养护的情况下，其不能直接实施，而应当交由供电单位来进行。
按照目前的办公格局，随着百度员工的急速扩张，百度下面技术、市场拓展、产品、销售、商业运营等五大部门之间的沟通成本正在快速上升。
虚假用工电话怎么打到了李勇电话上？
而"白加黑"重大资产出售的用意正是出于东盛债务危机以及担保问题的化解。
在CPI领跑宏观经济指标的背景下,日前由香港电台普通话台主办的"资本浪潮中的中国"论坛上,国家统计局总经济师姚景源(姚景源新闻,姚景源说吧)成了焦点人物,话题始终离不开CPI。
我一直在问自己，可没等到答案，我们的感情已变得遥不可及。
晚上十点，我特意挺空了行囊准备去“洗劫”婚礼。
杭州笕桥的农民世世代代种麦冬，已种了好几百年的历史。
为了帮助A，B从自己承揽的一个建筑工地上带去了三位钢筋工。
遂宁市某妇幼保健院的康医生说，“此前，我市婚前检查率高达80%以上。
由于韩流的兴起，投身电视剧制作行业的公司逐年增多，但与此同时每年都会有一些电视剧制作公司面临破产，无奈下选择转行的电视剧制作公司也并非少数。
包括在一个国家是否应该可以利用核能这样的问题上，国际原子能机构也表现了较好的独立性。
服部悦雄：我们目前把混合动力作为一个核心的技术。
对此，海口假日海滩的一名保安员告诉记者，他经常看到一些学生模样的小孩子三五成群地骑单车来到海边戏水，有的还脱光衣服，在海中玩“仰翻跳水”等危险动作。
歹徒见势不妙，跟着跳下车疯狂逃窜。
朱会长流着泪说，戴俊的一系列善举无不体现了中华民族扶危济困的传统美德，用实际行动塑造了新时代‘江苏人’的光辉形象。”
同时体检中心还为体检者建立完全的健康档案资料，开通健康体检“绿色通道”，对受检者提供医治、预防、中西医保健建议、后续追踪健康咨询，另外还设计了大量中、西医结合的针对“疲劳”、“睡眠障碍”、“体重异常”等亚健康状态的干预方案等等。
霍华德10天前甚至忘记了一位自由党候选人的名字，这使一些人称，他年纪太大已不适合继续担任总理职务。
这次的衰退是金融危机而不是高利率造成的，这同典型的战后衰退不同。
我曾收到一份调查表格，要求填写参加视察活动的情况，提出建议、批评和意见的数量，参加市人代会和市人大常委会的次数，还包括曾接受代表履职培训的情况等。
现在市场整体偏弱，都很难做起来。
从下午1点到4点，4名成员从数码广场到磨子桥几个电脑城之间来回巡视，抓获3名小偷。
在第六局以一个T点ace保发得手之后，黑小酷的怒吼全场观众都听的见。
目前，搜狐新闻和内容频道已成为主流人群获取资讯的最大的平台；搜狐庞大的的社区体系，包括搜狐社区和ChinaRen社区，是年轻人休闲娱乐的主要平台；搜狗也已成为新近崛起的拥有最新技术的搜索引擎。
但尽管如此，如果用规范和透明来形容汽车贴膜行业，为时尚早。
是目前国内规模最大的供应商，大部分自主品牌车型已经采用该产品。
针对于下列名单，评委们可以在名单范围里，选择和推选今年的二十名经济年度候选人，和三名公益奖提名人。
对老公的健康造成极严重的危害。
业界普遍承认，当前TD最大的软肋，在于其名为国际标准，但至今仍是“中国标准”，参与企业、布网地区基本都在中国。
克拉克总理近日在记者吹风会上表示，将要签署的新中自贸协定是两国3年来谈判磋商的结果，也是新西兰于1983年与澳大利亚签署《进一步密切经济关系协定》以来最大的双边贸易协定。
在郊区一家公墓的门口，记者发现，竟然还有纸扎的“小姐”、“伟哥”和“安全套”等新玩意出售。
多名伊朗网民给国际在线波斯文网站打来电话或发来电子邮件，对西藏打砸抢烧暴力事件表示关注，对中国政府的有关处理措施表示支持。
1978年，美国心理学家伊丽莎白・罗夫塔茨等人进行了显示这种效应的实验。
前面两个影响都比较简单，现在要考虑的“火山的爆发对气候的影响”就不那么简单了。
我觉得主要有以下几大应对策略：一是了解当地游戏规则，熟悉当地证券市场产品市场的环境；二是重视当地法律，并按照当地法律严格要求自己，避免自身出现问题；三是要积极应对。
我们说生存是人的第一需要，所以吃应该是自然属性的第一位的内容。
深圳房地产信息网公布的《深圳三级市场第三季度报告》指出，9月份全市二手房挂牌均价开始下跌。
马来西亚，一支名不见经传的球队，在那一天让所有人见识了足球的不可预见性。
短期而言，市场有一定的反弹动能。
当时男排二队的主教练张勇一眼就看中边洪敏。
天相投资认为，这次加息是针对上半年经济增速、CPI增速、投资等增速加快的一个措施，而且调整幅度在市场预期之内。
而流运算技术则是利用成熟的大规模并行处理器，适用于各类科学、商业和消费计算应用，能够大大缩短处理海量信息的时间。
那个冬天的第一场雪一直下到圣诞节，我每天都会去收发室看信。
因搬运尸体下山太过危险，也几乎不可能，大多数死者的遗体都长眠于珠峰上。
如果运营商有一天这么想，会把整个产业链给害了。
对比起其他宗教来，世界三大宗教中，人数最少的佛教反而是历史最悠久的一个。
怀念从前，向往明天。
因为对于她来说这不仅仅是2007年的收官之战，更是一场与王楠之间争夺入场券的关键战役。
不过，孙波最后提醒有“网瘾”孩子的家长们，选择戒除“网瘾”的培训点要注意甄别，一定要选择正规的培训点训练孩子，以免造成终生遗憾。
人生就像一出戏，可惜没有彩排，也没有重播，演到了尽头的时候，更不能去回看。
申请人需要向利害关系人征询意见的，有关社区居委会应当提供协助，并报镇政府或街道办事处备案。
如果在中国的这些服务业也提倡自觉自愿付小费，那么，不仅经营者人力成本压力会大大减轻，而且能从根本上改变服务业从业人员收入过低的问题，使劳动和劳动者更受尊重，这也有利于社会和谐。
采用G84核心的8600GT256M神戈显卡特点仍然是神戈系列著名的DIY风格。
那时，小辉也已经结婚生子。
欧洲杯预选赛阶段，在西班牙队逐渐明晰的4141阵型中发光的也是伊涅斯塔和哈维这两位小法的前辈。
等与被等的，守与被守的，送与被送的，看与被看的，川流不息。
那它和刚才我们所说的这种技术移民他们之间有什么区别呢？
2005年夏天在伦敦地铁爆炸案中，遭袭者用手机录下现场，而后昏暗、颗粒状的照片在英国电视网上广泛流传，这是第一次用手机拍摄的照片在重大突发新闻中出现。
在潍柴动力香港上市前，中国重汽作为第一大控股股东，向香港联交所承诺将旗下另一发动机厂杭州发动机厂（简称杭发厂）托管给潍柴动力，并由后者收购，而从潍柴动力上市之日起，中国重汽不再直接或间接从事发动机业务。
篮网或许有希望幸运地在新赛季赢得30场胜利，不过这30场胜利也不是那么好拿的，它需要篮网的球员给出点意外的爆发――看得出，他们正在努力。
参观奥运珍品展的学生说，平时只能从媒体和书本中了解关于奥运的知识，对奥运一知半解。
但从真实的物价水平来看，对于通胀的担忧是不无道理的。
在19家企业中，除了三星和LG之外，又新增了摩托罗拉和飞利浦2家外资手机巨头，但诺基亚和索尼爱立信继续缺席。
类似李宇春、黄英等人的出现，便证明了在当代中国，这种希望并不是虚幻的。
也许，还有人不清楚究竟到底什么是新秀墙？
你不妨拿出本书中的“策略”小试一把，这对增加你们感情说不定大有帮助！
这两队虽然在世界杯预选赛中战绩不佳，但近来状态都有所上升。
前几天，记者搭好友便车出行，市区里不到30公里的时速，百公里油耗却达到10升，让好友头疼不已。
7月单月，广东外贸虽仍呈现两位数的降幅，但降幅明显收窄。
关昌余同志因工作劳累，长期患胃溃疡，多次胃大出血。
想不到，时隔一年后，他又给我打来电话。
同时，霸州还成立了治理经济发展软环境办公室、维护企业权益投诉中心、非法票据报销中心、统一支付中心、“一站式”服务中心等保护民营企业的机构。
杜伊一直期待于大宝的表现，这场比赛于大宝没有进球甚至没有射门。
尼古丁对皮肤血管有收缩作用，所以吸烟者皮肤出现皱纹要比不吸烟者提前10年到来，所以，如果你是一个抽烟者，看上去就会比同龄人衰老10岁。
就让我们来说说过年的习俗吧，让90后的小盆友们不会在玩乐中忘记了啥叫真正的中国年，而且春节没有你们想象的那么无聊哦~~过年，用现代的玩法来诠释习俗，其实也可以很有趣哦！！！！！！！
我是在水产批发市场做生意的，你拿点钱去买茶水喝吧……”
公司应当为董事会秘书履行职责提供便利条件，财务负责人应当配合董事会秘书在财务信息披露方面的相关工作。
巴斯基魁梧笔挺的改造躯体，傲立在司令室的巨型视野舷窗前，凝视著窗外不住接近和扩大的"荒星"？
007系列电影的第二十部《谁与争锋》于2002年11月22号正式上映，这也是第五任007的扮演者皮尔斯・布鲁斯南的最后一部007电影。
相信不是所谓“一夜白了头”，而是未能像从前那样精心打理。
什么样的人才更受青睐？
具体讲，考生需要根据自己的兴趣、爱好、性格和职业取向来选择学校和专业，力争使分数和志愿相匹配，达到比较理想的效果。
这位采购主管告诉记者，最近几年来，私人煤矿一直是一电厂的供煤主渠道，今年也是如此，不过，电煤紧张起来后，小煤矿的合同兑现率却非常低，与一电厂不同，在神头二电厂的采购计划中，国有煤矿和私人小矿两个渠道基本各占一半的比重，2008年，二电厂计划从平朔煤矿采购电煤200万吨，从私人小矿采购电煤180万吨，两个渠道的合同兑现率大不相同。
但他从招生简章中得知，北广播音系属艺术专业，既要考文化课又要考专业课。
实际上，在美国鹰派人物继续掌管军事力量的强势下，对华军事遏阻依然是未见改变的主调。
他和另外两位同事24小时轮班倒，已连续奋战6天，目前已精疲力竭。
《QQ华夏》VIP会员制，将现实中的“VIP”体系引入到了虚拟的网游世界中，可满足不同层次玩家的需求，真正实现“尊贵、个性、实用”的VIP服务。
直到2002年年底的一天，钦凤苗在街上突然遇见了郑建新的弟弟。
必将屹立在世界的东方！
”昨日，当记者以购房者的身份致电一位上海房地产中介时，他颇为无奈地向记者介绍，“近期尤其是长宁区房价根本没降，甚至还在往上涨，部分房主看到该情况就从我们这儿撤牌，开始捂着不放了。”
头发长得也很慢，这是怎么回事？
当地一家中介公司的房产顾问对记者表示，按该地块的楼面地价，以及广州房价上涨的势头来估算，“新地王”开盘后售价应该不会低于一万/平方米。
李荣融指出，目前国际金融危机对实体经济的影响仍在延续，地方政府要做的就是加强预测预警预案工作。
它支持MP3/AAC/AAC+/WMA/WMV等多种主流格式的媒体文件，用户可设置随即播放和自动循环播放。
因此，同样是遵从市场经济的原则，金融也应该将资源调动到那些因客观条件限制而发展滞后的地区和产业，使经济发展成果惠及所有群体，进而推动经济社会的整体和谐发展。
副校长陈飞舟介绍说，中考估分在350～360分以上，可一志愿报考；估分在380分以上，可二志愿报考。
就如同作者所说“这是一个没有越界阅读，就不成阅读的时代。”
协定没有规定雷达基地协定的有效期限，任何一方都随时可以通过外交途径用书面方式提出中止协定。
而无锡国联工作人员的回答则是：“目前有多家企业表示过收购意图，但现阶段还处于洽谈过程中。”
但直至记者发稿前，南汽并未撤诉。
美国分析师认为，这一趋势与2000年时的纳斯达克指数有相似之处。
补钙的途径有两种：食补与药补。
当时梁才乡的干部开饭店远近闻名，约有2/3的村干部在开饭店，来人就在家里吃，村级账目混乱，有个村一年招待费就有20万元。
襄阳轴承表示,五方面因素使得公司上半年业绩保持良好增长态势,一是公司坚持不断地开拓和整合市场,国内主机客户和社会经销商不断增加；二是以“TS16949”质量管理体系为纲,持续改进,产品质量进一步提高,综合废品率进一步下降；三是新产品开发和产品结构调整取得较大进展,高附加值产品有所增加；四是强化成本内控管理,提高资金使用效率,盈利能力进一步增强；五是轿车轴承生产取得较大进展,销售收入较上年同期增长近30%。
对于徒弟的诚心，师父十分满意。
从基金年报已披露的将关注的行业情况看，装备制造、电气设备、化工、水泥等是这些基金共同的关注主题。
并将本泽马排进主力。
最终本案没有当庭宣判。
英女王伊丽莎白二世的会计师里德已向英国政府提出申请，要求把给予王室的常年拨款增加100万英镑（约307万新元），用来修复王室成员居住的城堡。
而且，欧洲出口和经济已经明显地受到高币值的拖累。
截至2008年2月份的统计，在此次发达国家金融市场波动中，资产坏账总额达1624亿美元。
纵观2006，宽屏和对比度毫无疑问成为LCD市场最为关注的焦点；未来，LCD市场必将向更大的尺寸和更高的对比度快速发展。
这一网站集中发布关于“气管造口”的医疗信息、医学词汇和，还设有信息交流及互动版块。
十六大以来，中央把更多关注的目光投向社会建设这个薄弱环节。
对话语体：富于动作性，要求性格化和口语化的语体，多在戏剧文学创作中使用。
LG小1匹压缩机大部分是自供。
“政府工作报告特别提及农民工的社保扩面问题，这对农民工群体是个好消息，对地方政府和部门则是一个新要求。
直到东窗事发，父母从外地匆匆赶回，老师和家长才一起面对了这尴尬痛心的一幕……
有人认为，仅仅作这种分析是不够的，还要“研究历史的、现实(指当时的现实)的、国际的、国内的、个人的种种因素”，要“进入人物的心态”来进行研究。
宾利欧陆飞驰上的黑色宾利徽章，代表它那刚劲而不张扬的性能表现，又同时贯彻宾利豪华舒适的特点。
Spansion表示，其MirrorBit和Ornand闪存芯片的基础是电荷捕获技术，这一技术为闪存产业继续缩小芯片尺寸、提高闪存芯片性能提供了一条途径。
这样的调整究竟是为了什么呢？
专家称，车市将在冷清中步入9月，但这数月积蓄下来的能量，也将在9月后集体爆发。
充分运用和休斯敦火箭(火箭新闻,火箭说吧)队战略联盟的关系，安踏将输送最具潜力的优秀CBA年轻球员奔赴美国(美国资料)，参加休斯敦火箭队的“CBA安踏星锐训练营”。
作为家长，我们只能教他们怎么面对人生，我们希望她快乐，她们都有自己的人生，需要自己认定快乐的价值是什么。”
他们说的话几乎字字千金，听众个个全神贯注，惟恐因错过重要消息而丧失赚钱的机会。”
虽然不排除周四多头还将抵抗，但整体调整态势仍将延续。
全场比赛，克劳福德进帐25分，扎克-兰多夫也拿下25分，替补后卫弗雷德-琼斯在第四节拿下了全场比赛的全部10分，很好地接替了由于右肩痉挛下场的史蒂芬-马布里。
但是由于小组赛是短局制的比赛，并不能使得擅长打硬战的塞尔比发挥全部实力，决赛11局6胜制的比赛，更加有利于赛尔比发挥出水平，这也注定了这场决赛将是一场艰苦的战斗。
对于此次转让，投资者最为不满的是交易价格。
一方面，在国家鼓励汽车生产、促进汽车销售政策的拉动下，国内汽车市场呈现稳步上升的趋势，2009年6月，国内汽车产销分别完成115.3万辆和114.2万辆，已经连续四个月上百万辆水平；上半年产销已达600万辆，增速超过15%。
接下来，我又拨通了那个熟悉的电话。
他才说是为了安排大卡车运载救援物资到四川灾区去。
九、低度飞行侦察，报告精确，因能消灭或击溃敌逆者。
毛泽东曾不失时机抽空去旁听过胡适的课，这也是毛泽东一度称自己也是胡适学生的由来。
昨日，上海证券报独家获悉：大众汽车正在修改此前的排他性协议，未来上海大众、一汽大众均可再建发动机项目，即均可生产EA888发动机、EA111发动机。
这是让调查员们最费劲的一个难题。
在鲍威尔的职业生涯中，马修斯并不总是以队友身份出现，有时他们也会在场上成为对手。
背景：深圳海事局50来岁的党组书记(正局级)林嘉祥在一家酒楼用餐时，借着向一名11岁女生问路之机，将其强行拖进洗手间内猥亵。
以北京为例，在就业方面，政府机关、国企、事业单位大都需要北京户口。
由此可见，包括审计机关在内的所有政府部门，都应服从本级人民政府的领导，下级人民政府也都应服从上级人民政府的领导。
“"二八现象"又回来了，去年这时正是"二八现象"开始大行其道的时候。”
《报告》显示，截至2007年12月底，全国共有保险营销员201.49万人，比2006年增加45.68万人，增长29.32%。
一些基层教练只能将选材目光转向贫困的农村，但随着农村生活条件的改善，如果三大球项目不能为从事这项运动的孩子提供一个美好未来，农村的孩子对成为三大球运动员也会有失去兴趣的一天。
广州本田为什么要迈出这一步，为什么能够迈出这一步？
西尔维斯在《哈珀斯》杂志当主编时，刊登了Hardwick一篇影响深远的文章，畅论书评文化之没落。
恶不在水树而在平川，希望大家在看片的过程中要冷静，不要因为平川的声音而情难自控的对直树同学NICEBOAT，错不在他，冲动是魔鬼啊……
大部分菜鸟实施顾问都可以借助一定的方法充分利用起来，比如说，帮助他去了解业务或者协调所在咨询公司、供应商的资源。
目前我国银行保险所占保险市场整体份额仅为30%左右，而韩国和马来西亚等国已经达到50%，意大利、法国等国家该比例为70%。
微软是一家很伟大的公司，这样的伟大首先是因为它是一个很伟大的IT架构的公司，其次在于微软从操作系统以及操作系统相关逐渐扩展实现这个架构。
至此，中国队已经提前锁定了本次比赛的男单冠军。
逝者已去，愿亡灵安息，早登乐土。
在入住4天后，球队2月3日才能搬进赛事指定的喜来登酒店。
从军事上讲，德军应该放弃这个突出部，拉平战线较为有利。
全国高考“状元县”会宁3年前代课老师转正考试的“创举”被政府认为是“行政偏差”导致的误解；西部农村教育的特殊现状和清退代课老师的大趋势下，他们的命运何去何从?
来自韩国和朝鲜的列车分别从韩国汶山站和朝鲜金刚山站出发，进行56年来首次跨越韩朝军事分界线的列车通车试运行。
一幕幕活色生香的旖旎画面，有景像、有动作、有表情、更有声音，是汉成帝的经验里从来没有过的。
与震级不同，烈度反映地震引起的地面震动及其强弱程度。
随后刘巴干脆逃到交趾(越南)，改姓张，在交趾的太守士燮手下做事。
没想到陈东这小子还真挺义气，只打了几个电话就给我弄了份警察的职业。
不过，涉及到各条具体的线路，市民还是有很多不同的看法。
普通高中均衡招生计划原则上只用于录取本地初级中学的在籍直升生，符合均衡招生报考条件并且填报了均衡招生志愿的学生名单在校内公示1周。
与此同时，三人篮球赛作为街球的一种比赛形式以不同的方式和规模接连举办。
中国人反法西斯失去最多却没有任何收获。
夏德仁表示，达沃斯是通往世界的平台，对大连的影响是长远的。
郜林对记者说，“不过，我自己感觉踢得还可以。”
然而，不容回避的是，继去年上半年低价股与题材股的泡沫因印花税政策的调整破灭之后，曾经被价值投资理念光环笼罩的蓝筹股在大幅炒高之后也实现了价值回归。
全国人大代表、四川省乐山峨边彝族自治县教育文化局副局长杨秀英说：“前些年，山间只有羊肠小道，翻山越岭还要心痛鞋子，那时候，从电视上看到沿海大城市的水泥路、高楼和游乐场，许多人都叹气自己生错了地方。”
由中华民族文化促进会、中国传媒大学、韩国青少年文化研究所、日本京都映画俱乐部联合主办，君合映像传媒机构等协办的“未来影像?第四届亚洲国际青少年影像作品展映”活动于10月29日晚在中国传媒大学闭幕。
最好，你应该想想怎样让自己变得与众不同。
此外，按消防要求，窗户不能安装防盗网，而病人太多，床铺只能贴近窗户。
继2000年在大连市市内投资房地产业后，新希望又在金州区投资建设32万平方米的房地产项目。
现在，武强的尸体已被送往殡仪馆，他的亲属正在陆续赶来。
孩子的眉眼上和自己没有一点相似的地方，自己的血型是A型，孩子却是O型，“老二”会不会不是自己亲生的儿子？
照此推算，中信银行有望在4月底同时登陆A股和H股市场。
这就是网民的不同之处。
但问题是，政府要明确介入的目的和途径，并不是简单地使劳资双方坐到一起就算成功了。
这尊名叫“一个女人的石灰岩雕像”高25厘米，宽35厘米。
在与记者们见面后，普里查德拍拍奥登的手说：“你做得很好。”
在此之前，中行已经启动了一次规模空前的风险排查工作。
因此，相应的，2008年的汽车市场仍然将保持较高的增长，但增速将有所放缓。
2007年6月24日，江华瑶族自治县检察院反渎局对环保局有关责任人立案侦查。
在08年，我们希望大家一如既往地对我们的工作予以支持和关注，我们也会一如既往地满足媒体的要求，尽我们的力量，给大家提供最便利的采访和报道方式。
至于惠普如何完成这项艰难的工作，编辑将在后面的屏幕支架单元专门讲解。
两老将回归，四新人入列，周家军一下来了个“大变脸”。
此次却没有以前那样的幸运了。
同日，参赛的另一摄影师其中一组作品因文字表述存在失实，所有参赛作品被取消获奖资格的决定也发布在网上。
他的成功已经成为无数年轻人鼓励自己前行的范本。
生产总值在2005年跨越1万亿元大关之后，2007年又上了15000亿元的新台阶，居全国第五位。
但是要提防冰豆浆对胃肠黏膜的侵害。
不少次，生怕德拉古蒂诺维奇一人无法抵挡埃托奥的阿尔维斯回禁区补位。
“虽然近年来高层次的培训有了很大发展，但目前中国培训市场上，中、低层次的培训仍然是主流。”
如果不是反签证国家，可能还有补救，但如果是像韩国这样的反签证国家，从头到尾损害的还是消费者自己的利益。
每逢黄先生感到不适时,老婆就成了“护士”,按照他的指令输氧、打针、配药……
虽然在最初4年的“红旗”演习中，飞机的事故率比战术空军司令部日常飞行的事故率高出4倍，但美国空军指挥官们却非常有远见，他们仍然要求部队在尽可能真实的情况下进行训练。
本来中国女足人缘一直不错，日本、韩国、朝鲜、澳大利亚，包括美国等世界强队，都是每请必到。
Blur的重组就像是二者的再婚，握一双老手的温存可不可以抵消掉分离多年的寒冷，真是让人无法预测。
维尔第月刊说：“新发表的调查报告说：‘那些向‘阿尔迪’供货的中国厂家违犯劳动法基本规定的做法尤其不为人知。
世界杯亚洲20强赛时间在先，奥运会足球赛在后。
1998年4月，朴槿惠以“为完成父亲未完成的事业尽一点力”的口号，以压倒性优势当选为国会议员。
营业部里还有八、九个股民扎堆在那里围着电脑行情说一只股票呢。
话说我早上特地比往常早到了教室，我脱去外套，选择坐在最正面的位置。
没过多久，在维塔利?布别宁上尉的带领下，一支摩托化机动部队赶到事发地点，从背后对入境者进行包抄。
针对这两个特点，同学们在复习的时候就要在牢固掌握旧的、常考的知识点的基础上加大对新增知识点的复习和巩固，以保万无一失。
广东动漫游戏产业研究中心的调研资料显示，现在涉足动漫教材出版的有高等教育出版社、科学出版社、电子工业出版社、北京海洋出版社、上海人民美术出版社、湖北美术出版社、清华大学出版社、外语教学与研究出版社、北京广播学院出版社等30余家出版单位。
只要有一台联网计算机接入，这样一个世界就是可能的：一个学习者不再需要买很多的书，他可以在门户网站的读书频道读到绝大多数的畅销书，也可以到谷歌上去查阅资料；他不再需要跑到图书馆去查阅昂贵的百科全书，维基百科已经把最完整的答案分门别类安排妥当；他不需要老师告诉他要买什么书、看什么文章，他可以通过豆瓣读书网站从志同道合的朋友那里获得推荐；他不需要一个三流的教师为他来准备讲义，通过OOPS(“开放式课程计划”)，他可以直接和这个地球上最优秀的大脑“碰撞”；他不需要专门的英语口语教练，通过Skype与老外语聊天就行了；他不需要一群没有经历过职场的教师来讲授职业发展，Wealink、Donatehour和咖啡豆计划都可以帮助他直接从职场的风头浪尖获得信息；他不再需要学校来为他制造一个固定的社交圈，他可以通过博客来决定谁是他的同伴；他不需要进入极少数“一流大学”才能体会“百团大战”的精彩，各类论坛和帖吧提供了无数种社团和兴趣小组的可能性；他甚至不需要教室??较大的讲座完全可以在Youtube上完成，而小规模的开放式学习活动则可以分解到咖啡厅甚至学生宿舍里完成。
不用替身的电影不是好电影，不用替身的演员也不是好演员。
工作进展已超过计划安排。
另外，Vista与XP新老交替的转换中，价格成为制约Vista是否能够顺利过渡的关键因素。
这部分资金是支撑房价的一个重要力量。
开始也没觉得怎么样，放假时接芒芒回来，芒芒背唐诗，整理自己的衣物，表现得还是蛮大方、得体的，可随着时间的推移，芒芒的父母发现了一个问题：这孩子根本没有亲情的概念，对父母的态度非常生硬。
大多数住宅设计奇怪，如出一辙：窗框全部涂成淡紫色，山形屋顶上饰以银色尖顶，外形酷似迷你版的上海东方明珠塔。
据统计，2006年上海港完成集装箱吞吐量2171万标箱，增长20.1%，净增363万标箱，绝对增量为历史最高。
在市疾控中心门诊部，来打甲肝疫苗的络绎不绝。
2003年，郑洁由于世界排名的关系只能参加资格赛，结果她无缘女单正选赛。
乐排河在清远境内的主要功能是接纳生活污水，但从2003年起，乐排河两岸开始兴起电镀厂、漂染厂、皮革厂等大大小小几十家工厂，水质至此一直处于劣Ⅴ类。
继续加强与交大、同济和中科院的战略合作，进行本土化零部件专有技术的合作攻关，解决关键零部件技术来源。
所以专家建议：丈夫和妻子应该一起接受检查。
众所周知，摩根士丹利华鑫基金作为全球知名的金融服务机构，业务范围涵盖投资银行、证券、投资管理以及理财管理，历史悠久，整体资产管理实力在全球享有盛誉。
其实，印花税下降可能对市场利益相关方都是有利的，因为它有利于将证券市场的蛋糕做大，有利于我国资本市场的长久稳定和健康发展。
中国赛艇在1988年第一次赢得奥运奖牌的时候，他激动得流下热泪，2004年雅典奥运会的赛艇赛场，何老又流下了热泪，当时，中国赛艇队认为他们取得奥运会金牌零的突破的时候到了，但最终又一次美梦落空。
一位内部考生愤愤不平，“应该哪里出了问题就解决哪里的问题，不应该搞一刀切。”
15日，李振鸿在北京接受了媒体的采访。
阿德尔曼说，“我们有这样的机会，我期待着看我们大家融合在一起，会变得多么出色。
当时总部设在香港的跨国企业不在少数，巴可也是如此。
可是，我恍惚的记得我是在东吴军队的马厩里，还有那漫天的大雪。。。。。
全国工商联房地产商会首席战略发展顾问李泊溪谨慎表示，房地产业基础稳固，短期内迫于压力而大量抛售还不太可能，房价的下跌或许还需要更长时间的等待。
工作议程结束后，大家正要散场，朱?基突然叫住张燮林：“听说你们乒乓球队以前总是让来让去的，是不是有这回事啊？”
据保安介绍，这对年轻男女就是孩子的父母。
对于“校漂族”群体的逐年扩大，人们也有各种看法。
10日晚7时许，狂风暴雨携冰雹突袭石林县板桥镇、鹿阜镇，一场狂风冰雹过后，不但使22家村民失去家园，两镇玉米、烤烟、水稻等农作物也80%受损，七千人因此受灾，其中三人因灾伤病。
今晚，美国将公布非农就业报告，面对这个时常会扭转乾坤的重量级数据，非美货币选择强势相迎。
这个老师很让人抓狂，特别是他/她的笑――?。
政府发布的工资指导线越接近市场的实际，其参考价值就越大。
据犯罪嫌疑人翁某交代：他给受害少女饮料中加入的春药是在文昌市文城镇一家夫妻性用品店购买的。
从这个角度来讲，视频网站的内容在中国出现问题，国家肯定要责问广电总局的监管不力。
司法实践显示，我国垃圾专利比美国少。
不过可喜的是观众所有的反应几乎都很热烈，有些还稍嫌讽刺味不够，应该把更多的因素注入电影内。
昨日下午，受害女孩的二伯母刘女士接受记者电话采访时，声音沙哑。
在朝鲜，2005年初曾刊发居民教养材料《根除侵蚀社会主义的“酒风”》，批评人情往来以送酒为美的现象以及不分场合时间动辄大摆酒宴的现象。
专家老师们不停地耐心解释着，让我这个高三家长看着都觉得不好意思了。
为什么没有求胜欲望？
在未来央行货币政策操作回旋余地大幅缩小的时候，国家宏观调控政策的重心将转移到财政政策和行政措施上，这对市场的直接打击力度将较货币政策更加直接。
他们的分开只能怪有缘无份，言承旭演《流星花园》爆红，林志玲事业越来越旺。
王兆星称，银监会将研究在市场准入和机构布局上对小企业贷款工作的先进单位实行鼓励和优惠政策。
中国经济未来的增长模式究竟该走什么的路？
对此有同样担心的股民不在少数。
广州娃哈哈恒枫可能是宗庆后将集团资源和品牌等私有化的产物。
基础好的同学主干方面问题不大，集中最后的精力看剩下薄弱的问题，将主要的内容和遗漏的问题补充好。
首都经贸大学财政税务学院焦建国博士向《第一财经日报》表示。
“华天龙”号25层楼高的巨臂，吊引着100多米的钢缆，缓缓上移。
有一段评论是这样写的：应该承认，富二代没有原罪，三菱跑车也没有原罪，但富二代驾驶跑车，把马路当作当F1赛道，横冲直闯，置路人于死地，这便是一种不可原谅的罪愆了。
独进三球的前锋姜宁和在后防线上有出色发挥的戴琳，也进入了一些如法葡等欧陆二级联赛大球会的视野。
000698沈阳化工董事会通过2006年度利润分配预案；通过关于续聘会计师事务所的议案；通过关于调整公司2006年度向特定对象非公开发行股票方案之募集资金用途的议案；定于2007年4月20日召开2006年年度股东大会。
从技术角度看，昨天上证指数收盘日K线是一根带长下影的十字星，为单针探底形态。
实验证明，饮食中高蛋白、高热量、低纤维素能促使上尿路结石的形成，而现在的家长往往会给孩子食用大量的此类食物，如牛奶、巧克力等。
大势关注焦点：第一，关注两会热点议题对市场热点炒作产生的重要影响；第二，在两会题材全面炒作高潮的爆发过程中，可重点关注创新科技股，比如软件科技股蕴藏的大爆发战机；第三，股指向上遇年线，市场可能会产生一定温和震荡。
“ST公司共同的特征是，主营业务亏损，不再能支撑上市公司发展，债务黑洞巨大，法律诉讼不断。
这样即可减轻司机对空调费的承担压力，也可以给予市民优惠。
为了补充营养，陈泽骏每次回家妈妈都要冲两杯营养冲剂给他，由于口味有些苦，往常他都是想着法儿逃避，这次举动让父母感到，“骏骏懂事了”。
如果你坚持吃只含蔬菜和瘦肉的比萨，就能有效避免摄取过多的热量。
无论男女，八字里伤官旺的人，叛逆好色。
161004富国天瑞近期净值表现与大盘基本同步，继续持有。
而体验了《征战》之后，让小编的想法改变了，原来游戏画面也可以这样真实！
“不过，也有人收卡号称‘收藏’，比如有人说自己是受台湾银行卡收藏专家所托收卡，售卡人需要提供姓名和密码。”
同时根据市场需求，逐步提高产品价格，逐步使阿胶向高端市场靠拢。
从徐工集团的改革方案看，改制成本就需要20多亿元。
2003年的故事在进入瑞典女足教练组之前，多曼斯基曾经担任过一段“侦察员”???1991年首届女足世界杯，瑞典队在1/4决赛淘汰东道主中国队。
业内人士表示，自从实施定向增发方案以来，定向增发方案成为再融资的主要手段。
这两次堪称救命的扑救避免了曼联在半场结束进入休息室时比分落后。
盖茨的父亲老盖茨是现任国际篮联技术委员会的成员，父子两驰骋篮坛多年。
这个地区已经受够了一再被其他地区拖后腿的局面。”
其实并不止黄柏河、嘉陵江、香溪，三峡库区汇集的岷江、沱江、嘉陵江、乌江、金沙江、赤水河六大支流以及百千小支流，三峡蓄水后库区水位大幅度抬高，尾水深入各支流，下游河段成了水库的一部分。
白人里面也可以找到高学历，也有低学历的，白人里面也有天主教跟基督教的。
榜文写道：墨西哥有个人能一口气吃下数十个最辣的辣椒，并把辣椒汁浇在自己的眼睛上……
究竟是什么令她那么与众不同？
1987年根据吴贻芳博士的遗愿，为满足女子高等教育发展的需要，经江苏省人民政府批准，在南京师范大学随园校区内建立了金陵女子学院。
2005年，在江苏省委、省政府指导支持下，在四家资产管理公司的帮助下，徐工集团与四家资产管理公司签订了债转股回购协议。
下周三为宁波东力发行，发行3000万股，下周四则为三鑫股份，发行3400万股。
据香港“文汇报”报道，杨丽娟与母亲可能自知费用有限，前天办妥申办火葬准许证等手续后，一直在宾馆内深居简出，即使食用也尽量省钱，只吃面包及充饥。
当然，如果热火能够交易来小斯，对于明年夏天留下韦德的把握，又会高了不少。
销售收入同比增长89.5%，实现利润同比增长88.23%。
郭金龙用这些数字描绘出北京未来五年的美好蓝图。
韩寒：我不谈，韩寒已经死掉了。
券商集合理财设有业绩分成条款，可以形成对券商的有效激励，进而提高产品的收益率水平。
连日涨势逼人的有色金属板块昨日午后突然走软，中国铝业、西部矿业、中金黄金等一批有色金属股盘中出现"钓鱼线"，上演了一场惊险的尾盘跳水行情。
企业自我约束、强化社会责任本身是对消费者利益最真诚的爱护。
年纪不大的女性，如果无端端被人“升级”，心里自然蛮不是味道。
小说中出现的七个中学生都是十八、九岁的青年，高考的失利使他们承受着精神上的巨大压力，他们感到再依赖父母安闲地生活是一种羞耻，于是他们纷纷走出家庭、走向社会。
2008年第一季度，在基金投资比例较大的行业方面，基金对食品饮料、房地产、批发零售、采掘业和石油化工进行了较为明显的超额配置，而这几个行业也是基金在第一季度增持的对象。
主持人：这6500位空降兵如果天气允许，大概多长时间？
金地名津口岸区与福田保税区毗邻，还将成为保税区的配套服务区。
据睡眠研究室的研究结果表明，其实这一阶段睡眠不良与睡眠模式的改变有关：在快要生产之前，深度睡眠明显减少，孕妇很容易被惊醒。
联合国粮农组织总干事代表恩多指出，目前包括中国在内的世界上许多国家已经在改进其食品安全体系以及提高其在国际市场上的竞争力方面取得了很大的进步，但是在新形势下这些努力却需要加强和扩大。
中国企业赴美投资发展势头良好，希望美方在签证及对外国投资审查制度上有所改进。”
AMF对费加罗报说，此事已经通报了法国财政部。
比如，两位老总都对自己的网络很有信心，王晓初视察了中国最偏远的省份――西藏的电信网络，视察结果让他相信，“中电信的网络到下个月就可以跟竞争对手一样”。
在洗涤过程中“Luxurii”系列洗衣机通过光电检测技术，即时检测桶内水的脏污变化程度，自动判断洗涤时间。
第35分钟，赫斯特开向远门柱的角球被尤加头球解围。
黑胶框眼镜不仅可以是近视，也可以是平光，甚至没有镜片只戴框。
此外公司在IT业务方面,创建了我国最早的大型外向型中英文商业化网站--"中国指南".
如此强强联手，让更多的NBA球迷看到了一个双赢的精彩未来。
中芯目前的竞争策略，符合芯片价格“杀手”联发科的需求，两者或能一拍即合。
有必要将中国武术升格为韩国的跆拳道、日本的柔道、泰国的泰拳等国家的功夫地位。
于是，我把自己的心情一点一滴地写了下来，放到他的电子邮箱里，仿佛只有这样才能减轻心中的痛苦。
2006年，东北林业大学、大庆石油学院、沈阳农业大学、石家庄铁道学院等院校，皆出现了许多空额。
但坠崖男子因伤势过重，不幸身亡。
据介绍,胎儿出生体重在2.8到3.3公斤最为理想,一旦超过了3.5公斤,剖腹产的几率要比正常体重的婴儿大两倍以上。
近年来在文化部文物局的支持下，福建省泉州海外交通史博物馆进行沿海天妃史迹的调查，目前已有一部分学者在进行天妃史迹的研究，如厦门大学台湾研究所的朱天顺先生，莆田县的肖一平先生等。
于是又一次乘兴而入败兴而出。
其中，尤以北川死伤者为甚。
而学习丰田好榜样的奇瑞在这一点上和丰田相去甚远。
主持人:已经获利不少了。
而年产量则增加10亿件手套至280亿件。
“湖广熟，天下足”。
主教练彭伟国面对成都记者时也说：“明天谢菲联取得胜利的希望非常大，毕竟双方的实力有差距；但这并不意味着我们就会白送三分，这是起码的职业精神！”
上午10时28分，交警开始在任胡岭隧道口设卡拦截，后方车辆纷纷停了下来。
说不定就会提前或当天预约上了。
杨斌认为，Web2.0最能体现互联网特质，是新媒体的未来。
2009年，视频网站很难再从投资方的口袋里拿到钱，他们必须自己寻找出路――分化的迹象在这个时候显现出来。
很多功能性饮料都宣称具备独特功效，比如，“hello-C”在产品上标注“补C变得很容易”，而“水溶C100”则宣称“每瓶所含维生素C，相当于5个半新鲜柠檬”。
相对比同时期的竞争者切赫，西班牙人更加值得信任和期待。
利维拉尼和罗西的私人关系不错，如果错误不是主教练的，也不是球员的，其实他的意思也已经很明白了……
在昨日举行的“创新与和谐生态环境建设”论坛上，BP集团副总裁兼BP亚太区总裁德开瑞建言广东，从最初始的研发到技术转化、市场推广等各环节采取激励措施，利用广东自身的优势抢先发力再生能源技术。
偶尔我会翻出来刺激一下。
在另一病房内治疗的获救妇女黄芳原本一直在诚心祈祷，如今只能颓然地坐在病床上。
它身高体壮，有粗壮的腿，脚生四趾，头特别大，在其嘴部长出一对弯曲的大门牙。
目前在东亚尤其在中国最热门的网络应用之一，就是网络游戏。
韩剧讨厌之极，但这次却像淘到珍宝一样，热切地期盼订货快到。
可以推断，除了金顺法贡献的1.55亿成交量之外，该席位应该还埋伏着其他“勇士”。
“我们国家大多数运动员没有法律意识，不知道自己的哪些权益要受保护，这就造成了体育圈内法制观念长期淡薄的恶性循环。”
为保障与工业化相适应的城市居住用地供给，国家在全国用地综合平衡的基础上，适度调整城市用地供给，各城市年度出让土地中应相应增加居住用地。
全国各地都是路不拾遗，夜不闭户。
新浪体育讯北京时间5月27日02:00(西班牙当地时间26日20:00)，2006/07赛季西班牙足球甲级联赛第36轮一场焦点战在伯纳乌球场展开争夺，皇家马德里主场3比1力克拉科鲁尼亚。
长方形的，但也有正方形、菱形、圆形、椭圆形，甚至实物形（如屏风、胶卷、瓶子、牙膏、钥匙等）的，大小如扑克牌，最大的则有32开左右；制作材料通常为硬卡纸，也有软纸片、胶片、金（银）箔、铁皮等；图案一般是平面的，也有立体、变形、折叠的；形式通常是单页独幅，但也有双页、多页的。
“每天为獒园里60只藏獒准备食物就要花200多元，再加上给工人们的开支，伺候藏獒一天的生活费就得有300多元。”
这种情况可以占到汽车贷款业务的20％左右。
开场后红军利用主场之利发起猛攻，托雷斯一度获得单刀机会但未能把握住，曼联的攻势虽然不多但反击却十分犀利。
这款全新系列能即刻为“干渴”的肌肤补水，全新科技来自Dior迪奥花园的植物精粹三重奏。
即考生把自己放在考生的角度，通过大量的练习来使自己得到提高。
大学生溺水死亡事件之后，“绿驼铃”和大学生之间的合作逐渐减少。
而在考试前的这段时间里，两人一直惴惴不安，一是怕被父母发现，二是怕中考考不好。
已被雨水浸透的宋杨，悄悄从衣袋中拿出自热食品，递向嘴边，缓缓咀嚼着。
Google也没有在“原地踏步”。
赛后，李章洙对连续疲劳作战后的这个结果感到很满意。
一期认购可能只有630套，还有很多的网友没有订到，咱们北纬40°即将开出的新的一期，他们比较关心一期如果排号没有排到，二期能否提前选房，还是继续采取摇号的方式？
有时候实在累坏了，姚明会开玩笑说是不是也跑去哪儿休息几天，可是第二天，最早来到训练馆的还是姚明。
东航股份董事会秘书罗祝平告诉《环球企业家》，与新加坡航空合作是东航的自主选择。
卓越网的市场份额，与三年前相比，也大为逊色。
记者：谈谈世界足球先生吧？
“噢，我们知道TCL，你们是亚巡赛的赞助商，了不起。”
那男生脸通红的马上不抖了。
据苏越称，凡是上了MSN的歌手，除了有大的流量以外，最重要他还有可能“红”，因为热力和MSN会一起要推他，使有可能出来。
2006年4月，国内第三大的起重机企业四川长江起重机有限责任公司50%股权被世界起重机巨头之一的特雷克斯收购。
在制度层面就是，在20世纪中期，领薪水的经理所管理的多单元的、多功能的企业已经成为美国经济中最强大的力量。
无论是深潜还是长航试验，都不能代替战略导弹水下发射的实战演习，这是核潜艇终极军事价值之所在。
阿富汗情报局长萨赫利15日说，阿政府已逮捕了3名嫌疑人，并指责袭击事件的幕后主导者为毛拉・阿卜杜拉。
通用电气的这个业务单元发现了同步交流的价值，但由于他们在地理上的分布很广，经理人不能很频繁地参加面对面的会议。
随后，外头安静了大约5到10秒钟。
她说道：“想一想你会给自己的孩子什么样的竞争优势。
在火箭阵营中，他的这一特质无人可取代，除非你认为“67岁”的穆托姆博做好了打关键球的准备。
我知道“有志不在年高”，我同样也知道“人不可貌相，海水不可斗量”。
李雪家住绵竹市富兴镇，"5.12"大地震发生后，家里的房屋全部坍塌，76岁的爷爷和奶奶被掩埋在废墟下。
据国家发改委网站信息，医药制造业(含医疗器械)2007年的工业总产值近7000亿元、同比增长了25%。
这两个目前红极一时的脱口秀主持人都是从政界转入电视，其他的政治脱口秀主持人亦不乏类似「由政而媒」的人物。
丰田、索尼、松下等日本公司都是管理非常优秀的公司，但在这次金融危机中也受到了重创，一个重要原因就是组织构架层次太多，对市场信息反应太慢。
“2005年的时候出过一张专辑，现在计划12月份再出一张专辑。”
江泽民同志指出：“共产党人是无神论者，任何时候都要坚持无神论，宣传无神论。”
当时拉法问记者是不是中国人，在得到肯定的回答后，拉法一脸谦虚地向记者讨教他的名字及Paula中文怎么写？
这是在1956年9月党的八大通过的党章中首先规定的。
同时，考虑到存款利率立时调整而贷款利率调整滞后，持续宏观调控将抑制下半年贷款增速，我们认为此次调整对银行业的影响中性偏负。
这份工作非常适合现在的她，可以不用为出差发愁了，每天都能见到BABY的快乐让她在公司里总是神采飞扬的。
记：为什么把汽车扔了？
上述银监会有关负责人表示。
但从今年1月起，地方炼油企业在成品油业务上再次陷入窘境：原油价格未见大幅回落，采购成本依然极高，而下游成品油价格则没有提高，其对外供应仍属于“倒挂”局面。
前锋鲁尼在代表曼联首次参加欧冠联赛时曾对阵另一支土耳斯球队费内巴切。
在这样情况下，国民政府勉强接受了苏联总顾问崔可夫中将的建议:彻底改变原来的全面防务措施，特别是沿江一带从安庆上游直到鄂州城黄州这样千里防线的防务，在大江南北两岸修筑起几百座苏式钢骨水泥小炮台??托契卡。
三天两头看妇产科医师的经验并不好过，每当她抱怨先生的不是以及医师宣布她得的是某种性病时，她可以感受到旁边护士小姐投射过来的同情眼光。
很多年以前，我在一家儿童音乐杂志做文字编辑，负责给学琴的孩子们讲励志故事。
三是部分一线棋手似乎在股潮中搏杀、心有旁骛。
只要大家平时养成多多比较，善于比较，这样对概念和理论的理解就十分深刻。
史翠珊是最有天赋的声乐家之一，而麦当娜先天嗓音天赋却相对平庸。
薛庆坐在后排中间，左右各有一人看着他。
此外，德罗巴还在禁区内外各有两次很有威胁的射门，这个下午，斯坦福桥只有一个德罗巴，他让对手和队友黯然失色。
某券商的研究人员指出，从行业来看，并购、财务顾问、项目融资、资产证券化、风险投资等业务都是与投行息息相关的，价值链的挖掘可以大大提高券商的盈利能力和抵抗行业周期性风险的能力，转变券商的传统经营模式。
何屋无门：幻（欢）屋无门。
而且，美国不断膨胀的预算赤字及外国央行储备多元化是美元长期走势的最大考验。
曾经因为销售量的问题，只能出一首自己的单曲，或者只出现在某个合辑唱片中的参演名单中，他完全不介意，“如果没人喜欢，我就转型做网络歌手，或者做彩铃，给喜欢的朋友。”
年幼的孩子天生好奇，色彩斑斓的塑料制品、五颜六色的药片，以及新鲜的东西都会激起他们探索的兴趣。
另一条路是Google推出自有品牌的手机，“这样的话，Google就只需要与运营商合作就可以了，手机业务完全可以自己做主。”
“为什么矿主一个月只给几百元钱，没有任何安全培训和保护，那些农民工就下井挖煤了？
最近在达成冻结朝鲜核计划协议的过程中，中国证明不管是作为东道主还是谈判的推动者都是不可或缺的。
同往年一样，北大清华二校都表示，虽然高考还未开始，招生老师已到浙江相关高中踩点数次，高考成绩一出来，招生办的老师肯定就已在浙江各地，准备“抢优秀学生”。
文德明仍不服，此后多次向湘潭市公安局交警支队、市公安局、省公安厅交警总队、省公安厅及相关上级部门申诉。
后来，听朋友说，加拿大的电力资源过剩，再说夜晚明灯也是为了安全。
另外，这次集训前花了两天进行球员的身体机能测试，也让杜伊和殷铁生对球员完成这个魔鬼训练计划有很大的信心。
广州创卫工作虽然取得了阶段性明显成绩，但离全国先进水平和全市人民的要求还有差距，创卫工作容不得一丝一毫的松懈和停顿。
事实上，早在2005年8月，当英特尔全球渠道事业部落户上海时，该公司全球副总裁兼中国区总裁陈伟锭便对本报表示，英特尔进入中国经历了三个阶段，已经深深植根中国。
赤小豆、绿豆适量熬汤服用。
得知李爽雅思考了8分(满分9分)的成绩后，朋友们都觉得，她应该顺理成章地申请英联邦国家的学校。
再次，2007年来自于证券市场的逾10亿元的投资收益今年可能难以再现。
高红说，运动机会有一个重要的理念：当孩子们可以快乐的运动，全世界都会受益。
预计到2008年，市场规模将突破1万亿美元。
其次，网易在转档前的各种准备工作为老玩家大开红灯。
“这些政策，你们说好，我们就继续办；你们说还不行，我们就改进。”
小区里的叔叔阿姨对他们的孩子说：她有病，会传染的，不要跟她玩。
高其范见到郑介民头一句话：“哎呀！
我们认为在经过去年业绩的全面增长,以及一季度继续高歌猛进的好成绩的现实面前,市场估值已经全面提升,后市易涨难跌遍地黄金,投资者可以好好把握其中难得的暴利机会。
而本次车展推出的宾利飞驰Strut版为经典的宾利飞驰这款车型更换了Strut特别设计的格栅套件，展示了浓烈的贵族风格。
中国经济增长方式正在发生根本性转变，其基本标志是：以美元折算的GDP增长率超过了以人民币统计的GDP增长率。
根据《图片报》的预测，普拉斯尼卡将很有可能在本场比赛让科特布斯回到442的阵型，这正是桑德尔最后一场比赛所使用的战术。
新浪体育：跟马龙的那场半决赛，你觉得自己输在什么地方？
此外，皇马近期的状态也调整的非常好，他们正在大踏步的抢分。
南师大音乐楼前，等待入场的考生和送考家长、老师都站在警戒线外等候。
同时抄送社会保险经办机构等部门，不予办理有关停保手续。
争取彻底压制对方，抢乱对方阵脚，在乱中发挥优势寻机取胜。
77、家里备常用药，判断不了病情的时候，赶快去医院。
“没想到期中考试善龙的数学和语文成绩竟有80分和70多分，到期末考试，他已经在班里名列前茅。
国家说，渤海太脏，应该修一条人工河来连接黄海和渤海。
10月16日，我们去作家出版社，问浩然的长篇的意见，编辑说：我们还没有看哩。
超级数字线控器配套的遥控器能提供除去耳机输出外的所有控制功能，配合大屏幕显示屏，可以远远的遥控还能看清调节时的参数。
在该剧中，新生代青春偶像纷纷来了个不纯洁的大变身：柔弱俊美的锦户亮摇身一变成阴沉变态的施暴男、东宝甜心长泽正美变成了懦弱得让人牙痒痒的被虐女、可爱的上野树里则剪掉长发搞起了百合恋。
SH)则于8月20日和8月22日出现2个涨停。
在一家咖啡厅，两人从中午一直长谈到深夜。
花胶与燕窝、鱼翅齐名，是“八珍”之一。
先有"申"后有"论"，"申"不清则"论"不明，"申"不足则"论"无立。
这样的创新让宁波拿到了中国地方政府创新奖的优胜奖，在刚刚结束的第四届中国地方政府创新奖颁奖会上，评委评价说：“宁波海曙区的居家养老模式，用最少的钱起到了最好的效果。”
张茵：我觉得每一个都有它的操作性。
她再看看表，七点一刻，她再次倒回床上。
因?，她收到了他寄?她的喜帖。
这样，鲁能也取得了上海之行的三连胜。
未来的搜索霸主也许就会在这些领域的搜索引擎中产生。”
台湾艺人许玮伦车祸案于日前在台湾地区的苗栗开庭。
上市公司中，中铁二局、振华港机、路桥建设等上市公司或将受益。
主持人:现在A股市场用我的感觉是有点危机四伏，比如今天刚刚收到浦发银行和中国平安的再融资计划，实际上提前就已经被泄露出来，有媒体称一些机构实际上在还没有发布公告的时候就已经出现了减持，散户也是在不明白之中，也就是接到了这些被减持的筹码。
本报2月富力天朗明居和3月丽江花园睇楼团的读者调查问卷显示，读者对刚出台的营业税减免新政非常敏感，70%~80%的读者认为营业税减免措施是他们决定今年出手买房的主要原因。
可在我看来，留给伊丽莎白的，是失望而提前的倒计时。
遍观欧洲，哪家俱乐部锦标最多？
至于英特尔是否愿意，是否会继续向它提供总线授权，现在还不得而知。
王长田：还有陈好，都主持过我们节目，那时候流行带一点港台腔，主持人仪态，还有整个演播室设计，都是比较追求港台风格的，还得要求她们的语速比同类节目快一倍，这样可以给人很强的压迫感。
第三个原因是斯科拉的表现。
总之，我行的原则是：个贷业务的快速发展必须以保证质量为首要前提。
嘉里集团有关人士指出，花生油、玉米胚芽油、葵花籽油、红花籽油、橄榄油等比较高档的食用油早在几年前就已出现，但厂家的推广力度并不大，主要是居民消费水平有限，仍偏重于豆油及其他调和油等中低档食用油。
沙县是福建三明的一个著名的小县城，那儿以小吃文明，鱼丸更是一绝，全国各地的游客都因为沙县的小吃，慕名而至。
倒影两岸的松树、紫椴、水曲柳，默契地相守自然。
21日，他因有“乙肝大三阳”而未被允许办理。
监管层已经开始暗中缩紧地产行业IPO与再融资的行为。
“看到医生护士因为我们欠费发不了工资，我真的很愧疚！”
记者：您认为我们学生怎样做才能做到象您所说的那样真正地达到文理兼容呢？
生活在那个物质相对匮乏的年代，对大多数普通家庭来讲，崂山可乐还是比较奢侈的。
他也一样，一得球，也总找我。”
由此我们看到，在美国从东亚后撤的时候，日本乘机争取自己的控制空间，试图增强在国际事务中的影响，也是情理之中的事情。
在这个敏感时刻宣布复出，很显然，车王要在F1的低潮期当一次救世主，他的此举，不仅会挽救法拉利车队，同时也将挽救风波不断的F1运动。
学校处于开发区，学院面积比较大，1000亩地，学院是开放式的大学，我们在人力上也加强了投入。
选手场上非常兴奋，大喊大叫，这种表情与情绪以前是没有的。
原因之二则是上证指数在黑色星期一的走势中，击穿了前期低点的支撑，这将导致各路资金形成一个不佳的预期，因为上证指数日K线已形成了低点持续下移的K线组合，这一K线组合只有大级别调整行情中才会出现，同时也显示出主流资金陆续兑现离场的趋势。
此外她的三号位前交叉进攻节奏依然较慢，几次进攻都被对方防了起来。
而对于投资者来说，如果已经买入QDII产品那么目前最好的策略是观望，不建议马上申购补仓或低位赎回；如果有意购买的投资者，首先要降低对QDII产品的收益预期，将其作为资产配置和分散风险的品种，然后根据外围市场的形势采取逐步建仓的策略。
李志春对记者说，新地道距地面有12米深，地道洞高2米，建洞的时候也没有采取特别的保护加固措施，洞壁也只是普通的泥土。
离开时，记者遇上感人一幕：从石坎乡健康村走出来的杨志国和妻子刘佳云夫妻俩一见到消防队员就哭了：“地震后第一个到家里的就是消防员，你们真是比自己的儿女还亲！”
昨日，业界再度盛传唐骏将离职，并将离职时间具体到本月初。
我记得我年轻的时候，一遇到困难就害怕，但是我比较幸运，在20多年里执教了两个国家队球队和三个俱乐部球队，三个俱乐部球队都夺得过冠军。”
报告认为，“食品价格膨胀”比“油价高涨”具有更大的危险性，受影响最大的将是低收入家庭。
预计今后创新业务将会占到公司总收入的50%。
20世纪70年代和80年代的两次石油危机曾经导致全球经济危机，从历史的经验看，油价高企对世界经济增长的影响是不容置疑的。
从前面掉头回来的司机口中得知，就在10分钟前，山体大面积滑坡，掩埋了10余辆车，道路完全被毁。
基本动作：一系列花哨的姿势和腿部运动，包括半蹲，变位跳，大靠合等芭蕾标准动作。
一次战斗中，孙朝阳的部队被敌人围困在宾县东山，处境十分危险。
本次活动共吸引了66名球员，除去在NBA和欧洲联赛打球的球员，最优秀的球员都集中在此次的训练营中，其中还有一些在国内联赛效力过的外援，山东的图科、江苏的加内特、雷恩，以及广东的格林等等，其中曾征服过江苏球迷的雷恩在千呼万唤中现身，让球迷再次看到了他回归的希望。
尽管圈钱已经被人人喊打的唾沫淹没，但还是有新面孔浮出水面。
比如说我自己考的专业课是化工原理，西安交大的化工原理历年试题就很有规律，50分的填空，有重要知识点的，有小计算的，有重要定义，四道大计算题分别处于四大重点章节：管路，传热，吸收，精馏。
专家称道路质量没问题，怀疑因自来水冲刷。
反思单位以往工作中存在的不足，争取把工作做到尽善尽美，让人民群众满意，树立良好的形象，这才是消除假消息的根本。
由于这两家电视台连续剧数目众多，观众群体也相当稳定。
这是一个大家都想听免费音乐的年代，开店卖唱片赚钱已经越来越难。
而据理财周报记者了解，一家在上海的台湾私募基金规模可以达到10亿元甚至更高。
但是你说好是一回事，掏钱买是另外一回事，我认为一个是观念、再一个是市场，这两个挑战还是很严峻的。
这次里约热内卢世锦赛是奥运积分赛的第三站，也是非常重要的一站。
但是深圳队其他几人表现神勇，最终他们以积１１分冲甲成功。
张臻认为，昨天上涨个股基本上是化工、钢铁、纸业等为代表的周期性板块，这些个股大多是补涨的品种，依靠他们是无法带动大盘不断向上的。
在三名男子被拘捕之后，德国安全力量又在多个联邦州对多幢住宅进行了搜索。
前几天，顾大嫂去亲戚家赴喜宴，吃了不少虾。
第二个，如何不沉迷在游戏里面，因为生活永远是比游戏更重要。
考生弃考，就是不诚信吗？
主持人(男)：一次性喝四杯是没有问题的。
刘晓兰回应：宝龙一直积极准备上市，“但目前无法公布具体时间表”。
内容提要：从1949-1980年代前，中国大陆农村、农业和农民问题，并不是原有的经济体制造成的，而是在政治和组织管理上存在严重问题。
（二）本次征集活动有关的一切争议和解释均应适用中华人民共和国法律。
而广州市国土房管局、市房改办住建办则表示，政府将要摸底购买经济适用房的人群，五一期间举行了“政府住房保障政策和房地产政策”宣传活动，并现场派发购买经济适用房的预登记表。
电视剧是昙花一现的流俗之物，而电影有着精致永恒的艺术性。
这些问题的出现，正是“水上大联盟”成立的客观原因。
俄罗斯对输油管道的投资不仅能够加强保加利亚对俄罗斯能源供应的依赖，而且可以进一步对欧盟进行敲诈，尽管在索菲亚签署的协定也能够使其它欧盟国家如希腊，意大利，奥地利等国家获利。
吃进去的东西少了，自然营养就不全面，有些身体的代谢是必须要一定成分的参与，少吃一些自然会引起一定程度的便秘。
科索沃计划6月召开国际援助会议，以期缓解资金短缺的困境。
除此之外，可能是任意一个人，在某个特定的晚上，他会是斯科拉，他能够做到，也有可能是兰德里，打出很好的数据。
美国“网络医学博士”网站认为，不同年龄阶层的人对钙的需求量有所不同。
现在，电视、电脑的普及将人们的入睡时间推迟到了10点左右，甚至更晚。
而拉齐奥方面，他们遇到的考验无疑更大。
眼看录取时间越来越近了，我和她爸爸还没会过来，身边一些朋友倒是急了，提醒我们关心一下女儿的前程。
一代宠物可以双双配对培育出二代宠物，二代宠物将继承一代宠物的各种属性和天赋，从而使得宠物更加精良，这就实现了玩家与玩家，玩家与宠物以及宠物与宠物间完美的互动关系网，游戏玩法也因此更为多姿多彩。
第六大股东史玉燕还曾与黄木顺系的资金巧遇：在S南建材2006年的年报中，史玉燕和黄木顺系的资金账户张凤霞同列其前十大流通股东中。
其中值得一提的是，鼎和公司研制的可复用网络游戏开发平台《鹦鹉螺游戏引擎》和《激变》游戏软件，均获得国家版权局颁发的《计算机软件著作权等级证书》。
普罗文的同事、美国坦普尔大学的罗纳德?本宁格尔决定向这个问题发起挑战。
保监会是丝毫没有藏着掖着，一概正大光明地示人。
由于冰川和河流的消失，再加上日益严重的干旱困扰，世界上的许多水电站的发电量将会大幅下降。
来回筛选后，他相中了位于桥西区菜市街的一套二居室。
商务部副部长廖晓淇昨日表示，CEPA（《内地与香港关于建立更紧密经贸关系的安排》）从签署到现在进展顺利，促进了内地行业服务水平的提高和结构的升级，增强了香港市民投资消费信心，推动了香港经济增长，并给两地的老百姓带来实惠。
企业的管理者也应该关注这一时期女性的特点，允许她们适度调整自己的工作目标，帮助她们适应和胜任多重角色，以让她们能有更大的职业进取心，用好自己的经验和技能，也为年轻人提供好的示范。
数学是龙瑾的强项，历来考试成绩都在140分上下，“考前我定的目标是数学最起码考到145，结果没想到啊……”
事实上，自1998年与现任妻子、法国歌手兼模特凡妮莎・帕拉迪丝一见钟情，及一儿一女的陆续降临，“无法被改变”的德普渐渐改变了，向一种更健康、更温情的方向改变了。
鉴于不断扩大的贸易逆差，欧洲感到了货币压力，但是他们要求的40%是不可能一举而成的事。
当然，聚众也拆了不少分众的台。
不过这位一代名帅在起步阶段并不顺利，在执教富勒姆10个月后就因为降级而遭到解雇。
该软件不适合社区银行商业模式的一个例子是，客户投诉处理机制。
陪聊业涉及色情，是个案还是普遍现象？
这种人的做事方式，基本都是“只顾低头拉犁，不会抬头看路”，做事的时候就一门心思做事，不会走神。
1-2月，实现利润61.42亿元，同比增长28.1%，虽然增幅低于工业平均43.8%的水平，但已恢复至“十五”期间的较高水平；毛利水平达到30.9%，比去年全年略有回升。
他建议，下一步要重点建立国家粮食安全预警系统，加强市场监测预测。
23、绿茶粉，也是非常细腻，茶香扑鼻，做面膜很清凉，但是用过后，洗不干净的话，会显得脸青青的。
上周六，本报曾连续报道的青少年戒网特训营举行了一场家长沙龙，家长孙女士一见到青少年社工就开口求助。
那些纯朴的战士们就一言不发，从没有一个人刁难。
虽然目前外界还不清楚这次对话将涉及哪些主要议题，但从中美两国政府的重视程度看，这次对话应该非同寻常。
记者从门外望见，辩护人席上齐刷刷坐着三排律师。
因此，这样就出现了一个困境，一方面，是真正需要投资的企业无法得到有效的投资；另一方面，即将成熟的优质企业被国际资本低价买走。
所有这些事情并没有使数字媒体自由中心主任和华盛顿的进步与自由基金会的高级研究员AdamThierer感到意外。
2007年以来的券商直投试点，不过是将台下玩的游戏在桌面上公开，取名“规范”。
2007年1月至6月，巨人网络营收总额为6.87亿元人民币，同期净利润为5.12亿元人民币。
有人问穆大叔：你看到这样歪着的篮球架有何感想？
而且，普通人骨折之后一两个月能恢复，小应却需要差不多一年。
在第一轮行情后，即2008年1月25日的买入大单中才开始闪现国信证券深圳泰然九路的影子。
今年4月4日是作为法定节日后的第一个清明节，备受各方关注。
而中国人的处女也可能被诬为卖淫？
当然，相对于升值所带来的价格上涨，只是内在价值的某种平衡，如果换算成本币，应该说不会有什么明显的改变。
第2局中，2位选手之间展开了殊死搏斗，黄金战甲频频爆发，在蜀山大冒险地图的中央对决场上来回穿梭，黄金战甲闪耀的光芒让人眼花缭乱，真的是难分上下，2人几乎打成平手，“_.
3月29日晚9时许，这名高三女生在路过甘井子区山东路与富强路交叉路口时，在人行横道上被一辆急驰的黑色轿车撞倒，头部重伤。
然后就感觉整个房子一直在垮。
这里有两个原因，第一我们做国际比较，中国股市的估值还不能算便宜。
随着英语应用的愈加广泛，让孩子尽早开始接触英语也成了众多爸爸妈妈的共识。
l双手盖住两耳，手指放在脑后，左右两手的手指要尽量靠拢，接着用四指轻轻弹打后脑勺，心里默数49下。
赫莱布即将步其后尘？
一般来说，在一家银行里，80%的利润贡献都来自于20%的客户，因此，只要抓住这20%的核心客户，就能够巩固80%的利润贡献度。
亚洲各国计划成立AMF应对危机，那么，AMF是否有存在的必要？
毛泽东很想见见林遵。
1975年引进该发动机专利的谈判成功，翌年中国红旗机械厂负责开始试制。
作为曾是一个游牧部族的名称，清洁的空气对于这个Qashqai（发音为Kashkai的)系列车型的空气滤清系统和其主打尼桑品牌一样，同意都是至关重要的。
万般无奈，为了转移国内的注意力，小萨又用起了以前被中外政客们玩烂了的老套路：通过对外“战争”来解决国内矛盾。
因为有扩张力的报纸新闻和观点可以成为电视的核心部分，在商业电视新闻这一领域尤其如此，《华尔街日报》的新闻价值将得以进一步扩大。
-2007年4月4日，搜狐自主研发的多角色扮演在线游戏“天龙八部”进入终极内测阶段，并取得初步成功。
在中国，收入差距的拉大不仅伤害着底层的人民，也开始伤害中产阶级。
但问题在于，个人所得税的计征并不仅仅是一个“双薪”的问题，长期以来，围绕个税的应扣除标准（俗称“起征点”）一直争议不休。
本报讯中国将尼日利亚通信卫星送上太空，在尼各界引起热烈反响。
雅思考试近年呈持续火爆趋势。
“我记得，当时是我的新秀赛季，”拉塞尔也回忆起自己首度挑衅乔丹情景，“他当时跟卡尔(马龙)说，‘嗨卡尔，这是你的菜鸟吗？
笔记是个很好的方法，当我们对某一内容不能很好的记忆的时候，我们不妨停下来，不要刻意去记，拿出本子把这段定义或是内容抄写下来，边抄边默记，这样手、眼、心都用上了，对文字的理解会更深刻，在理解的基础上记忆肯定比死记效果好。
“我最喜欢的台词是《一米阳光》里那一句：‘只要不欺骗自己的心，没有任何人可以欺骗’。
“当城市日趋拥挤，生活在其中的人们对空间的合理布局和宽广程度的渴望就日趋强烈。”
负责组织专家对这起医疗事故作鉴定的银川市医学会工作人员徐波告诉记者：检查检验结果互认制度，主要是为了避免重复检查，减轻患者负担。
记住，那是精神性的，你要告诉他，你可以的，这没什么！
他们的涨停都有消息刺激，并不具有板块联动特征。
在政府背书之下，银行的资金不断地投向不应该投的生意。
据高胜长介绍，2008年，300所美国大学认可的ACES出国英语考试，今年将登陆上海。
最后，在法官的主持之下，双方达成和解协议，此案得以圆满解决。
同样在农村，由于索要彩礼以及盖房等压力，将导致其男性结婚的成本提高。
在相对低估中寻找高弹性标的和低洼中的低洼。
他总会来看我的训练和比赛，我却从不看他比赛，一是不喜欢足球，二是我得学习，除了篮球，学业我不可能荒废。
李玮锋对当年的那个进球记忆犹新：“最让我难忘和激动人心的进球，就是01年十强赛时客场对卡塔尔的进球。
杜伊：让他们踢什么位置呢？
由于没有窗户、通风设施也较差，室内空气明显质量不佳。
二和不想听这些东西。
她闭上了眼睛，仿佛到了天堂的门口，上帝正以慈悲的语气询问她，你来世想做什么。
如此快的适应能力几乎让他拿稳了一个主力名额，“牺牲者”就是伊瓜因。
统计表明，改革开放以来的29年间（到2006年），我国GDP总量扩张了58倍，跃居世界第四位，年均增速9.78%。
《星际争霸II》是一款以科幻为背景的PC游戏，原定于2009年秋天发布，以便为圣诞购物季做好准备。
整天在QQ上“吴总(他姓吴)、吴总”的叫个不停，后来干脆就叫“亲爱的”了。
因为我国城市居民在计划经济体制下住房极度紧张，在房改之后，压抑了数十年的住房需求迅速释放，这样的需求释放与房价上涨相互强化，使2001年之后我国房地产价格一直处在上涨趋势中。
“走正常路子，要投放大量的广告，还要给超市缴纳费用，这都是一笔不小的开支。
首先就是骇人听闻的“妖光阵”，很多时候，仅仅一个妖光阵就能放倒一整个队伍的人族，实在是闻者心寒，见者丧胆。
这是办公室里最容易听到的一句话。
凭借这一惊人增速，东风日产进一步稳固了其在第一军团的地位。
近年来我国的宽带业务持续高速发展，到2007年年底，家庭上网计算机达到7800万台。
与其去赞美小曼奇尼、夸雷斯马的配合意识，不如说阿诺托维奇为两人建立了“纽带”。
根据老师和同学爆料，上学的时候，全班同学在教室里说笑，刘竞永远是默默座在角落里一声不响的一个。
从2006年开始,以仪表起家的华立系就开始了主业转型,将主业从仪器仪表转向医药领域,并成立了华立医药投资公司统筹医药业务。
标准之争其实就是市场之争，谁掌握了标准就意味着先行拿到进入市场的入场券，进而从中获得巨大的经济利益，甚至成为行业的定义者。
我没有那么多时间去跟着他们转。
2、错误地利用了移动平均线的伪均线组合买卖信号。
平安证券对199家重点公司2007年加权每股收益增长率的预测为25.38%，2008年的增长率为18.36%。
他是和他一个大学同学一起来的。
可偏偏法师装备不按这一套路来设计，AOE多少会近身，以火法那身板，被靠近的下场不言而喻。
林先生原先办了一个小厂，生意不错，本想今年扩大规模，苦于一直贷不到款。
后又托我通过媒体刊登寻人启事。”
三是没有收费的标准纠纷可能增加，但在我看来，这也是好事。
只要选择了期限较短、收益较高的外汇理财产品，仍然有获利的机会。
记者调查发现，在南洲路沥?村以及广州大道北附近地区涌现出大量外地蓝色“黑散体物料车”。
比如网店装修师，他们中的很多人原是网络店主，在推广自己的店铺过程中发现商机，从而促成新行业的产生。
下半时一开始，苏亚索禁区边缘射门被弗兰切斯基尼阻挡。
据统计，参加今年秋季高考的考生共有110452人，计划招生为90577名，实际录取考生92925名，录取率达到84%，创下历史新高。
在汶川大地震中，她有7位亲人遇难。
根据国家相关规定，交强险保单如是伪造，商业险也将无法得到理赔。
北京美国英语语言学院2006级英语专业的罗希假期在北大租住了一段时间，并在附近报了个英语口语班。
记者也在一旁不停劝说3男子，对方只是不停地让记者和消防官兵回去，说他们只想见开发商，并且不断道歉，除此之外，如果不被问起，他们更多的时候都是保持沉默。
4月23日，该股票探底近1年以来的最低点4.8元，营业部借机买入95.3万元。
董事梁国坚先生，大学本科学历。
昨天她下午稍微清醒，大钧、戴佩妮、高慧君前往探视，张惠妹（阿妹）、前老板沈光远也致电安慰，阿妹透过电话为她打气10分钟，鼓励她要坚强面对。
麦克?詹姆斯、斯科拉、威尔斯都做得相当不错，这也再次证明了总经理莫雷夏天的工作卓有成效。
另外我们的年轻后卫斯蒂芬-泰勒也冒出来了。
如何让“地下钱庄”走出地面，也是政府对地下钱庄治理的重要方式。
第二节，阿联没有先发，替补他的维兰纽瓦拼着命地在关键时刻表现自己，这一节轰下8分，让雄鹿继续保持领先，也赢得了教练的信任。
公司经过一年时间的产业结构调整也已初见成效，多晶硅项目签订了出资合同，该项目预计年产4000吨建设规模，首期建设1000吨年产规模。
叶起立回答：“卑职在。”
老朱输了还能说一句"所有的责任由我负"，他杜伊怎么能到最后连基本的责任都不敢负呢？
去年11月，在杭州税务局进行调查之后，达能曾就这件事情的一些法律责任专门请教过上海市税务局个人所得税法政策咨询的专家和财大税法专家。
牙刷和指甲剪绝对不用别人的，自己的也不能借给他人。
其次，这段时期内对手实力相对偏弱，也能客观地帮助雄鹿创造良好开局。
下半场，意大利全面打开，奥多也频频助攻，托尼第二球正来自右路加图索和卡莫拉内西的配合。
主动申请暂时封停的号，请在解除封停后再进行转区操作。
2007年，我会将制订并发布《上市公司并购重组财务顾问管理办法》，积极推进财务顾问制度建设，对财务顾问实行资格管理，充分发挥财务顾问在市场化并购重组业务中的积极作用。
鲁能上半年在主场竟然以1比6惨败于国安脚下。
资源税改革已被赋予促进经济发展方式转变的重任。
歌迷的欢呼声掀起了现场第一轮“热浪”。
因为成千上万的文件上传，一一审核的成本可能就是天价。
我一个人单独在洗手间打电话给周，约她到宾馆庭院里坐坐，聊聊！
私募基金给汽车业带来最大的益处是行业观念变革，关注现金流和企业利润，不是单纯追求企业规模。
主持人：现在我们创业者管理层是不是占比较主导的地位？
13日下午，中国电信集团总经理王晓初陪同温家宝总理亲临绵阳，奔赴通信抢险最前线，表示最迟16日修通全部县级光纤。
因此即便面对近千元的门票，他们也不会有丝毫犹豫。
于是，你也将放松对自己进食量的关注。
今晚的京陕之战，老朱能否在临场调度、换人选择和换人时机上再出妙招值得关注。
人们观察周围的事物或是观赏艺术作品，都是使自身处于积极的思维活动中，有着特定的心理需求。
2001年，陈忠和率队夺得世界女排“大冠军杯”赛冠军，中国女排走上复兴之路。
此时渡边少佐所率的右翼队也攻下了陆上杨峰岭及百尺崖各炮台。
最后，专家提示，真菌性皮肤病患者除了需要积极接受治疗，还应养成良好的生活习惯。
FDA现任局长提醒大家不要只关注警告信数目的下降，而应看到FDA现在重在处理问题更大（严重）的违规事件，警告信所针对的事件规模和重要性明显升级，比以前更有针对性。
首场比赛，爵士主场获胜！
业内还将招标分为几种类型:明标,暗标,流标,陪标等。
而纵观中国近10多年的人民币汇率改革，人民币可自由兑换始终在稳步向前进。
健全市场机制，打破行政区划的局限，促进生产要素在区域间自由流动，引导产业转移。
这个生日派对上我们将会送上《超级舞者》神秘生日礼物，而这份礼物只有用大家充满的期待的留言才能将它打开哦！
这些步兵支援武器在射击精度和威力等方面较之以往的武器都有较大提高，但无论是和国外理想班组支援武器比较，还是从适应未来军事斗争的需要来看都还有一定的差距，表现在：火力打击距离近，远距离饱和压制能力不足；反装甲和攻坚作战能力较弱；实战条件下命中率低，缺乏远距离精确打击能力；全天候持续作战能力不足；机动能力、防护能力较差；武器系统整体作战效能不高等。
对CDMA运营商来说，WiMAX802.16e是自然的网络演进路径，而对GSM、WCDMA和TD-SCDMA运营商来说，WiMAX802.16e是补充技术。
这是世界上最小的熊类，又称太阳熊，主要生活在东南亚一带。
为了打消公众对于手机安全性的质疑，英国利兹大学、英国肿瘤研究所和诺丁汉皇家医学中心的科学家联合组成了专家小组，进行了广泛的调查研究。
收到李刚的短信，燕子稍微迟疑了一下就答应了，李刚是她的同事，比她小一个月，前后脚进到公司，虽然不同部门，却对她照顾有加，虽然长相一般，却也并不令人讨厌，在一家公司共事近两年，如今的职场，也实属不易。
中国性学会会员、北京闻心斋心理咨询所咨询师田国燕告诉《生命时报》记者，女性迫于无奈与对方发生性关系的情形，的确比较普遍，特别是在结婚之前，其原因主要是男女性心理不同。
在铁法市任职时，王立军在当地的人力三轮车夫当中拥有无上的威望。
上市公司应当在公司章程中规定董事会、股东大会对关联交易的审议权限。
我想这是孩子心思的最好写照。
这时的AMD是最让我感动的。
京鲁战前，外界对山东客场之行的预期普遍悲观，周海滨却信心十足，“我们的状态一直在回升，虽然没有达到最佳，但如果发挥好了，取胜应该没有问题。”
长盛中信全债、银河银联收益、嘉实债券、工银瑞信增强收益债券等业绩表现出色，在晨星评级中位次居前的债券型基金，其基金合同中对股票投资比例的限制都相对宽松，参与新股申购、二级市场买卖的程度相对较深。
最近，昆明市政府以公告形式规定：从10月27日开始，每月最后一周的周六都是昆明“城市无车日”。
走势上看，该股近期依托20日均线展开上攻走势，短线快速回试20日均线支撑再度上攻，周二振荡完成最后一次洗盘后，周三放量向上突破，上涨空间已被有效打开，后市将步入加速扬升行情，值得投资者重点把握。
PE投资人王文勇的时间,由一个接一个的旅程与会议组成。
整个黑市拳击界震惊了。
许智宏：在新的历史时期，北京大学的使命是：陶铸群材、发明新理、引领文化、服务社会。
目前一汽大众开迪处于停产状态，李峰认为这不会影响A18的上市销售。
（特别声明:文章只反映作者本人观点，中国经济网采用此文仅在于向读者提供更多信息，并不代表赞同其立场。
我是讲社会主义由不成熟到成熟、由不完善到完善、由不发达到比较发达，还需要一个很长的过程。
另一部分为新作品的创作。
其次，我们的眼睛是选择性的观察事物的??这是非常重要的一点，一排站在一起观察一个方向的人，像场里的客观世界是一模一样的，但是每个人的视觉记忆是不一样的，这就是我们的大脑在“作怪”，因为每一个人的视觉兴趣点不一样。
中国桥牌协会秘书长范广升表示“循环赛双双出线，我们第一阶段的目标已经完成。
在广州白云机场，被海关叫住，问我们是干啥的、啥时去的、又是为何被遣送回来的等问题。”
杰克还以三分后，姚明又连投带罚拿下3分，火箭继续保持20分以上的优势。
阿里纳斯或许到现在都没想明白：在NBA的每一出戏里，决定你角色的，不是预先设计的情节，不是个人的统计数据，而是比赛的结果。
另外造成后人错误认为毛氏起源于毛伯明的一个重要原因是：毛氏在西周时期有称“公”者，有称“伯”者，这是因为西周初年对于爵位的称呼没有一定，到了西周中叶才有区分。
股市虽经5・30调整，以及10月中旬后至今千点的回调，年末依然攀升至5200多点。
实际上，国家外汇管理局的新政仅仅只是一个开头，接下来内地投资者该如何应对港股的游戏规则？
在这场战斗中，参战官兵临危不惧，英勇顽强，表现出不怕流血牺牲，压倒一切敌人的英雄主义气概，用鲜血和生命忠实地实践了“三个代表”重要思想，践行了“立警为公，执法为民”的重要誓言，谱写了一曲新时期人民公安为人民的壮丽凯歌！
鲁梅尼格甚至说：“半个欧洲都想要加图索，我们当然不能落后。”
今年年初，美国八卦杂志《环球》披露，现年60岁的克林顿在妻子希拉里的强烈要求下，秘密接受“性治疗”，以防他“旧病重发”再爆出任何性丑闻，令希拉里2008年的“总统梦”毁于一旦。
如市民的婚姻情况属于个人隐私，民政部门不会公开；但是，如果申请公开的市民是利害关系人，如配偶，希望了解自己的丈夫或妻子有没有和别人重婚，那就可以公开。
湖人强在进攻，即使西部决赛遭遇号称“最注重防守质量”的马刺，他们季后赛的场均得分仍然保持在105.9分，比凯尔特人足足多出了14.3分。
新规划对长三角的界定仍然是16个城市，也就是说，“十一五”期间，至少在形式上，长三角很难再接纳新成员。
刁慧苦笑一下，继续寻找着属于自己的心。
金美林投资市场做多意愿相当强烈周三大盘震荡走高。
华友世纪第一季度音乐唱片业务毛利率为43.8%，上一季度为32.0%，去年同期为51.0%。
中国当前流动性过剩,为了抑制投资过热和通胀,央行利用不断提高准备金率或发行央票等紧缩货币供给,并以信贷额度限制抑制信贷扩张。
我刚来美国时正是冬天，于是跑到商场去买冬装，顺便买了双皮手套。
微软公司全球资深副总裁、微软(中国)有限公司董事长张亚勤表示：“微软公司和我们的员工都希望能为抗震救灾工作尽自己一份绵薄之力。
2008年下半年开始，受全球金融危机和经济下滑影响，国内企业投资萎缩，消费信心匮乏，房地产低迷，救市之声铺天盖地。
用后最好打腮红：妆容在脸上停留时间长了以后，反而觉得贴合度更好。
这是一首PopDance风格的歌曲，当然，也绝对少不了少女时代们的狂歌劲舞。
《自由世界》正式版即将重磅出击，我们将以崭新的面貌与大家共迎2008年的到来。
“北京的小产权房，50％都是被外来务工人员买走的。”
思铂睿的引入经过了很长时间的努力，因为本田方面开始不同意引入讴歌的原型车，担心将来形成讴歌和本田两个品牌管理的交叉问题。
为防止客车继续下滑，救援人员用几根粗大的安全绳，分别栓在车头、车底和车尾处加以固定。
同时升级到WCDMA可以解决现有2G网络频率紧张的情况。”
进攻中，雄鹿球员不光出手偏软，更是“懒得”出手，每节都差不多比对手少出手6次，投篮命中率也不如对手，因此才得了区区32分。
今天英股的大赢家还有：Whitbread的股票攀升3.9%。
在之前与白俄罗斯的比赛中，德国队的后防还有老莱曼拙劣的扑救招来狂风暴雨般的批评。
600581八一钢铁董事会同意聘任朱君先生为公司副总经理。
今天开始到女足世界杯开赛前，时报将为读者呈献中国玫瑰系列报道，和读者一起回忆那些点点滴滴的动人故事。
它对及时有效地实施领导、指导工作，处理问题起到重要的作用。
⑧脐带脱垂但胎心尚好，短时间不能阴道分娩。
记：您担心外界非议书记种田是在作秀吗？
据业内人士称，其中孕育着难以避免的获利回吐和风险释放的压力。
曾经扬名天下的IBM经典的设计元素正在被联想家族吸收消化。
报料人告诉记者，这类服装最便宜的两三元就可以买到一件，在广州的一些所谓的外贸服装店，那些比较时尚，又非常便宜，但标识不是很全的服装，很可能就是二手服装，但大多数都被内地批发商批发走了。
与此同时，耐克的竞争对手阿迪达斯为中国球迷建立了一个名为“篮球超级明星”的在线篮球社区。
他找到领导：“我做不出来，你们换人吧！”
这不仅使我们分布全国的场所能发挥更大的市场价值，使中高端广告主得到更好的营销效果。
奇瑞可以是一个标志。
据介绍，在度过了三个月的封闭期后，两只基金QDII将重新迎来申购期，开放日常申购赎回业务。
其背后原因，一是基本面不支撑股价再次走强；二是科技网络概念性炒作题材早已破灭。
一些出版界人士十分看好博客出版的前景。
市人大常委会法工委主任陈小清表示，二次供水过程中的费用是一个要害问题，去年听证阶梯水价的时候，供水公司承诺由其承担清洗的费用。
我们也想让低端的企业迁走，但又希望在新的产业没有补充进来时，企业外迁的规模不要太大，否则对村镇经济会有影响。”
在高希希看来，刘备不必哭哭啼蹄，曹操也未必不爱民，是时候动一动“尊刘贬曹”的传统了。
史炜：和电信可以走同一个路子，只不过3G牌照可能更侧重WCDMA。
108的原型机已接近完工，能比其他方案提前两年投入量产。
同时，公司继续提升即时通信平台的性能和基本功能，并与其他互联网服务如Qzone和QQ邮箱更好地整合。
也许是因为出身的关系，他从未被同伴接纳过。
有道名菜叫“一鱼两吃”，是指将鱼肉作菜，鱼头鱼尾做汤，一条鱼做出两道菜，经济实惠。
因为中国企业本身财务审计相对宽松,即便是内审严格的500强一类的大公司,也隐藏很深,难以发觉。
破产管理人始终坚称，东星航空已经严重资不抵债，是一个大窟窿，没有重整价值。
以传统为精髓，两种古老的戏曲艺术，以不同的表现形式在广州寻找到了属于自己的“知音”。
和宋英杰谈话是一种快乐，除了他的声音让人感觉舒服之外，他高超的语言表达能力也让人感觉如沐春风。
两分钟后，还是右路禁区外，西多夫吊射被门将没收。
新浪汽车讯今天，上海通用汽车宣布别克君威2.0豪华版上市。
他主持中央工作以后，新一届政治局第五次集体学习的主题，就是“世界新军事变革的发展态势”。
杨智磊说，李娟“今年１０月底之前，将她正常录取到普通高校本科书法艺术专业学习”的要求，不是协调能够解决的，学校即便再次补录，也得重新征集志愿，不是说要录谁就能录谁的。
朋友又说他自己认识某个著名作家，请他写个序，管保我的小说一炮走红。
主动清理和规范行政事业性收费，实际是在进行一场自我革命。
这些新项目注入之后吉电股份的总装机容量与权益容量将分别增至335万、326万kW，分别增长218%与265%。
片子拍完了，在如何发行和进入市场方面，他们又遇到了问题。
再就是，伊娃的表情很享受，这是一般小姑娘所无法表现出来的，非要像她这样有丰富生活经验的成熟女人，才能将这种风味演绎到极致。
5月28日，天方药业收报7.24元，跌0.14%。
我们研发这种机器人的目的，是希望它能成为人们的帮手，它就像来你家虚心求教的客人，会给你提供一些帮助。”
什么是点面集合呢，点就是考重点，90%的内容考重点。
解说：当时，赵寿山的38军防守茅津渡以东的沙涧，新组建不久的李兴中第96军驻守在平陆和芮城的结合部陌南镇，这里面山背水几万人在这狭长地带，地形十分不利，时赵、李两军共两万六千余人，防守长达六十华里的战线，日军却有三万余人，占有绝对优势。
在解放战争的五年征战中，林彪指挥大兵团作战，其战争规模最大时可集结数十万人。
推进大部制改革，其中的一个目标就是解决某些部门利益问题。
双流县交通运输管理所副所长蒲永前说。
国际粮价、石油价格上涨，生物能源的兴起，全球资源能源价格上涨以及房价和股市等资产价格上涨是２００７年以来我国物价走高的主要原因，也是２００７年经济运行的突出矛盾之一。
除了居民基本医保之外，昆山还允许参加农村居民基本医保的人群按照一定的折算比例自愿转化为保障水平更高的城镇职工医保，转化后原来的财政补贴部分继续享受。
“侯先生不仅说传统段子，他也深入基层说过很多新相声。”
HenryEdmunds,Jr教授在今年致吴清玉教授的信中说“编委会的每个人都热切期望您的加入，您的手术技巧、学识和领导才能在全世界得到尊重”（Everyoneisenthusiasticaboutyou'rejoiningtheeditorialboard.
上海市房地局一位工作人员向《新世纪》周刊透露，中央调查小组在他们局里设立了一间办公室，准备长期作战。
“一开始，她是见到老师就问，我儿子快高考了，我应该怎么做，该注意些什么？
本人喜欢去正规的健身房锻炼，像宝迪沃、青鸟健身等等，在健身房，我分为两类运动，一类就是有氧运动，也就是说人们在运动的过程当中身体会出现大口呼吸，身体处于一种不负重的持续性的一种运动状态，比如说各种操类，还有器械当中的跑步机、台阶器等等；还有一类就是无氧运动，也就是说人们在运动的过程当中身体是属于负重的状态，比如说有哑铃操、杠铃操等等，这些都是无氧运动的项目。
长期以来，德国老百姓的投资方式都相当保守，资金投向大都是风险较小收益平稳的人寿保险、传统储蓄或购买住房。
怀孕了，孕妈咪是否开始为三餐犯愁呢？
而港资银行相比其他银行对中国本土文化的适应程度更强，对于内地银行业而言，也是一个挑战。
两个旅游区，一个是东部现代旅游区，一个西部的生态休闲旅游区。
其实我从来都是看好中国股市的，但是我们看涨是从中长期的角度来说。
而瓦伦西亚老门将对此给出的回应，则是不冷不热的“更衣室内不是人人都朋友”。
因此作为父母的你不必担忧。
他说“互联网将由网民和网友时代进入”网商“时代。
虽然说本片一直希望在上映前保持神秘，不透露过多内容，但其实真没什么“不能说的秘密”。
化学原理部分：这是不少学生的弱项。
“你小心点儿，别把我掉下去了，要不叫你好看”天秤担心的发话了。
国军精锐部队很快在教官的“俄语”训练下“俄国化”，至此德式部队被写进历史。
这是米堡重生20周年中值得纪念的事。
目前，作为川内市场上的两大主要家电厂商，长虹和海尔都已做好在四川经销商选择。
而华为的电信味道还太浓，向IT融合方面渗透不够快。
一面补贴不止，一面却是油荒不断。
由于广告市场是实体经济的睛雨表，对市场信心的恢复，具有重要的指示作用。
见客人不多，女老板就和记者聊了起来。
没有了水泥墙的阻挡,几百人的读书声，在周围的几座山上都能听到。
上汽集团最新在上海车展亮相了其新能源车型：“荣威”中强混合动力车、“上海牌”燃料电池轿车，为其新能源汽车开发政策实施打响头炮。
这就是我们这些老百姓的可悲啊....
他也说，“距离太近，有时反而是一种障碍。”
因掳将帖木真兀格来时生，故就名帖木真。”
经常来校交流的国外学者深感变化之大、变化之快。
只是现在由于通胀的因素，政府没有太多的选择，一旦通胀缓解了，政府可以动用的一些工具和手段相对其他的经济体会有更多的可能。
最近记者跟东莞台协一位会务干部聊到东莞产业升级问题时，该人士如此表示。
这些都是孩子上学之后需要遵守的规则。
他还说，目前全省的最高上网电价是0.45元。
例如，Infosys每年仍在印度招聘数千名新员工，主要从事一些低技术含量的工作。
此外，在处理传销案件时，暴力抗法时有发生。
他们争抢着涌到媒体记者跟前，滔滔不绝地讲述自己对偶像的喜爱之情。
但如果你把电影当作一种鉴定智商和考验知识面的游戏，《太阳照常升起》无疑是这样的一部新电影。
然而摆在她面前的现实却让她不得不放弃了这个念头。
宋寒松说：现行“重大和特别重大的渎职犯罪”标准有的地方与现实脱节，已经不适应当前形势和司法实践的需要，特别是去年《最高人民检察院关于渎职侵权犯罪立案标准的规定》颁布实施后，重特大案件标准亟待修订。
据了解，本届车展的跑车平均价格远远高于家用轿车价格。
据悉，这几名外援的价钱确实不菲，不过宝荣高层表示，只要适合球队，能力出众，价钱贵点没有关系。
“比赛前我们进行了一段时间的调整训练，训练很扎实，看来很见成效。”
中国经济速度的下滑，是多年经济高速增长、经济结构不合理、需要自我调整的必然趋势，国际金融危机只不过是促使我国经济增速下滑得快一点而已。
没想到我的初吻，很早，很突然，当她亲我时都没有品尝出什么味道。
通过与厂商的沟通了解，我们知道，康佳D306之所以这样设计，是为了最大程度地增加其电池续航能力。
据悉，之前该公司于9月初投产的40万吨/年项目生产进展顺利，目前已基本达产。
买书时候的那种感觉，崔永元说就好比“现在开着奔驰去找潘石屹，跟他说，这栋楼你别卖了，我都要了！”
谈到自己将要从事的工作，她一脸坦然：“能来这里培训，就已经想通了。
’她的话我听得清清楚楚。
这一局面如果不能迅速扭转，北汽不仅将拉大与上汽、一汽和东风的差距，在与长安、广汽、奇瑞争夺第二集团军领先地位的较量中，也将处于下风。
但事实上，嘉德增加“当代艺术专场”是从2006年秋拍开始的，当时它将原先的油画雕塑专场分为“油画”和“当代艺术”两个部分。
他指出，早在去年，新山的犯罪率已下降了7.9%，民众会认为新山治安不好，这完全是因为华文报章会拿一些个案，例如强奸案等等，不断放大报导所致。
帮助申请人提升核心竞争力。
实际上，观察近期的盘面发现，北京板块、旅游、航空及相关的消费升级类品种都有良好表现。
接种疫苗已经成为预防甲型流感H1N1最后一道屏障。
而记者从东站获悉，昨日全天开往全国各地的列车未全部停运，但仅开出5趟。
而身后不断强大的祖国也让他们拥有无限扩大的自豪感，而我们把这种自豪感称为‘红色情结’。
陆川对此表示十分理解。
新学期开始，东区中学规定初三女生剪短发，不然要接受处分，并不允许回校上课。
鼓励企业选派技术人才到高等学校、科研院所接受继续教育、参加研究工作，或兼职教学。
姚麦吸引主要防守兵力后，火箭外线队员的机会是火箭投篮机会的29%，全联盟最高，但是37.2%的命中率只排到联盟第5，同时，火箭的龙套不具备自己制造进攻机会的能力。
白天是工作的，夜晚是爱情的。
三是继续教育工作得到加强。
在众多的减肥方法中，我们要避免不必要的减肥瘦身误区，才能真正达到健康减肥的目的。
四式中型坦克的战斗全重为30.8吨，和以前日本的只有10多吨的“中型坦克”相比，有了质的飞跃。
布里泽尔表示：“在2007年全年经历了下跌之后，动荡的房市在2008年初看起来没有起色。
对此，汪前进表示，纺织原料需求是越南成衣生产所必需的，估计影响力度较为有限。
希望有出轨想法的人都能看到你的这封信，看看出轨会对婚姻造成多大的阴影，看看背叛的人和遭到背叛的人心里同样承受着的巨大痛苦。
沿着长约150米的巷子向内走去，两边房子的外墙上，伤者留下的大大小小的血手印依然清晰可见。
因为我不想攻击任何人，但是我就是一点想不通一些人的观点。
与前三个领域相比，郭京毅、黄光裕案中涉及的金融腐败，以及随后在陈绍基、郑少东案件中体现出的司法腐败，更为各界人士所知晓和关注。
公众对于住房建设的种种意见和建议正在以人大代表和政协委员议案、提案的形式呈现在主政官员们面前。
强生婴儿，为妈妈的爱喝彩。”
不管前面检测考坏考好，要忘掉，重新开始最后的冲刺好了。”
性是爱情、婚姻幸福的催化剂，不可刻意的去回避。
“其实一文的学习成绩很好，要不是这场病，她今年也会照常参加高考的”，父亲何大兵说。
是因为你是不是能够进入到国际的流通市场里边去？
换言之，希拉里虽然不能战胜奥巴马，但却拥有使其在大选中败北的潜力。
五四作家们的人数就是那么多，而他们为这些社会底层的中国人所进行的书写，成为自己无法发声的大多数人的代表。
因此，需要用历史的眼光看待中国股市，我国资本市场现在正处于百年不遇的伟大时代。
就刘翔来说，他的前三栏确实不如国外运动员，不过我不会为了提高他前面的速度，而打乱了全程的节奏。
看到认识的人，先是微低一下头，捋一下头发，才款款走上来。
“村里关于开支的权限是有规定的，村主任有500元以下的开支权，500元到1000元要村支书同意，而超过1000元则要有村委会主要成员同意”，姚文孝为难地说，村干部多是一边务农一边工作，想要严格执行，还真有困难。
终场时刻曲波为国足赢得了一个点球，刚刚在百场比赛中罚失点球的李玮峰这次没有走上罚球线，顶替他的是邵佳一。
广州市民周先生向本报投诉称，一年前他曾参加某知名驾校的培训，对方承诺三个月可快速拿证。
随着中非合作论坛北京峰会的成功举办，非洲重建正得到越来越多的关注。
左手握住发射筒，根据目标距离转动手柄直至调节杆达到对应长度，射手通过瞄准线进行概略瞄准后，拉动击发机上的皮带将榴弹射出。
不过，目前依然有不少市场人士担心，春兰股份即使重组后，到底有没有质的变化，也很难判断。
如果政府能维持紧缩的货币政策，这个月的回落可能标志着通胀在2008年下半年走弱的开始。
考生网报成功后还要到清华大学现场确认。
在本次奥运大名单中也确有于大宝的名字，但对于最终能否入选奥运正选名单，大宝自己也没有十足把握。
36人，这是一个新纪录，而这正是查尔顿本赛季失败的最根本原因。
如今的孩子们，真是十分幸福!
并且，随着珠江新城CBD建设的逐步完善，区内住宅产品的价格即使是在楼市低迷的2008年，也一直居高不下，在今年更有进一步升值的趋势。
除ST股外的27家跌停个股全部来自沪市B股。
不过他的保密功夫非常高明，一直到婚礼结束后消息才曝光。
孙兰亭本人又是一位“公关”高手，对应名角自有一套办法，他有一套“四大名妻”攻略法，是与四位大角谈公事的真经。
这种极其机械的教学方法，不但让学生学不到真知识，反而损害了正常的思维能力。
他们的立场已经变态和扭曲，他们的思想已经沦落为洋奴，教育不管用，道理他们又听不懂。
在深圳，我们过了一年半的甜蜜生活。
非但如此，工业发展速度反而从1928－1929年度的23.7％，降低到1933年的5％。
范博梅尔对被教练的信任感到很赞同。
特糗~(笑)其实自己也挺想她的。
因为斯柯达方面希望通过昊锐的上市，重新拔高塑造新的斯柯达品牌形象，而斯柯达在整个中国市场的车型战略布局也已经初步形成，这些才是关键，比昊锐本身要卖多少销量，要定多少价更让大众以及上汽方面关注。
目前的防疫工作已覆盖所有村。
此外，他表示，马华及中华工商联合会也通过大马经济协商理事会讨论华商面对的困境，他们也会在下一次会议讨论各种策略及方法，以协助华商解决问题。
蚊子携带病毒叮咬人体，最易传播疟疾和流行性乙型脑炎。
他认为，巴西只有快速提高钢铁的产量，才能增强在国际市场上的竞争力。
凌晨1：10，飞机终于动了。
“别看涨价了，我们并没有得到实惠。
小优说自己像这个城市里的多数白领女子一样，平时穿着一丝不苟的套装出入高档写字楼，拿着不菲的薪水。
那一夜，这位快男的冠军抽不出能完整抽完一根烟的时间。
日军已经东、西、南三面包围了南京，天上有飞机支援，地上有大炮助攻，海上有军舰围堵，而北面的长江对岸，也正有一只日军溯江向浦口而来。
面对低价股的上涨，不仅有基金经理把低价股斥之为“绩差股”，甚至认为对绩差股的炒作将会使投资者“血本无归”。
如果今天跌下来，我打算买点回来。”
第二是重视查漏补缺。
因为形势很清楚：两个中超联赛的代表中，只有长春队才把握着自己的命运、掌握主动权，而北京队尽管理论上尚有出线机会，但实质已经提前两轮就被宣判了“死刑”。
30和6月份的大跌之后，散户观望心态浓厚。
世界上最好的中学在哪里？
从某种角度上看，上述争论多少有点“舍本求末”之嫌，倒是应该回归“劳模”的本义，例如：为什么要评劳模，用怎样的标准和思路对劳模进行价值考量，等等。
会议通报了陇南、天水、甘南等地的最新灾情，传达了国家食品药品监督管理局的紧急通知精神，决定立即成立抗震救灾应急领导小组，同时启动应急响应，实行24小时值班和领导带班制度。
她于是保持沉默，但这沉默又被当做了默认。
对外整合可以是并购、重组、外包之类，而对内整合，顾名思义就是企业内部挖潜、优化产品链等，也有不少花样。
面试人选，按招录机关计划录用职位数与笔试合格总成绩从高分到低分以1：3的比例确定。
加强军队各级党组织的能力建设和先进性建设，教育引导党员领导干部讲党性、重品行、作表率。
刘崧:也不是这样说，你比赛打得好了，关注度肯定高了，是这样的。
像这款红灰相间的布艺珠宝箱，造型活泼可爱，哪怕搬动时也不怕会砸伤或碰伤。
巴特尔：首先八一队本来就是一支强队，再加上大郅又是一名很有实力的球员，所以夺冠并不意外。
胡为真也回顾了新台双边关系30年来的发展，“两国关系从30年前就开始，即经国总统时代和李总理光耀先生主政的时代。
行业当前的困境，呼唤新的“3721”的出现，呼唤新的优势产品的出现！
左爆震性耳聋根据何国英2009年3月19日诱发电位报告：1.
通过秘密行动，他们能够获取对方的机密信息，破坏敌人的后方供应链，或是偷取食物和武器。
而另一家服装店的老板则说，城管队员主要是检查在便道上摆地摊的，如果商户把衣服挂在门外卖，他们看见了也没收。
大悲咒：大慈大悲，能治诸般伤病，起死回生。
但CES2007上这两款产品的出现，似乎在昭示AMD一夜间的崛起，事实真的如此吗？
从技术面分析，明天大盘是应该加速下跌的。
“昨天，我进行了注射，给伤消肿。
下面这个例子也许有助于理解。
半分钟后，主裁判吹响了全场比赛结束的哨声，上海浦东中邦队在主场3-1力克广东日之泉队。
“也不知道这病能不能好，中学的时候得过这种病，后来慢慢好了。
而运输设备中小盘股就占了绝大多数，因此一有利好就会较快启动，这也符合小盘股先动的市场惯例。
我们不得不警觉，不得不积极应对。
林丹很坦诚地说，“如果我能拥有像刘翔、姚明那样的地位和号召力，能够成为在全世界都比较有代表性的公众人物，我就有能力做更多的善事。”
他认为，机构有理由继续等待。
献血车前排着长长的队伍，多少热血的青年收拾行装前往灾区救援……
北京市近三年每年复读考生都在一万四至一万六千名左右，占到参考总人数的15%，引得众多媒体、专家的纷纷指责??这是对教育资源的浪费，对应届考生也是一种不公平，甚至有要求往届考生降分录取的呼声。
张燕生认为，要控制住，必须明确标准，这不应该是政府审批的结果，可考虑设立一系列标准来衡量企业，采取达到标准即可的自动许可制度。
因为她们是佛寺的布施者，到佛寺中住宿通常是免费的。
而4比1大破罗马之后，意大利媒体倾心炒作的夺冠热门罗马队走下神坛，国米的联赛局势也顺利的转危为安，媒体又改口了“国米将取得一个伟大而成功的赛季。”
最后交易日为合约到期月份的第三个周五，最后交易日即为交割日。
不仅如此，狂热的“粉丝”们还提前预定了170多万张光盘。
由于资金链极度紧张，银河科技原计划2006年10月底前归还9月份到期的5250万元贷款计划“向中国银行北海分行提出申请，延至11月底前归还”，结果到11月仍然无法归还，又展期至2007年6月7日。
目前，多数基金的定投渠道都在银行或者券商等代销机构，大多数基金公司的直销渠道不开放定投，只有少数几个公司，如广发基金和易方达基金的直销渠道接受通过广发理财卡办理定投，华安基金公司的直销渠道接受华安银基通办理定投。
那阵我最好的朋友(女)(还是巨蟹座)知道我有个很爱的人要看看他，我就让他给她传了照片，然后不知怎么回事被我发现他们在短信联系，还加了QQ。
所以买之前，一定先打听好抗震能力。”
自冰冻以来，物资供应明显偏紧，物价也迅速上涨。
从冰雪覆盖的松花江到浩渺的南海，从碧波荡漾的青海湖到飞流直下的长江……
这是我们的需要，最后拿到的额度是多少还不是很确定。
对于即将到来的大战。
在以3676.84点高开后，昨日上证综指在13时43分成功突破3700点大关，13时46分达到当日最高的3706.72点。
现实总让人感到忧虑。
盖茨利用此事上纲上线，觉得自己的经历证明了黑人所受到的压迫。
其实我一开始并不是个瘸子，是十年前的那场车祸让我变成了今天的样子。
但如果有一款网游游戏，能让盛大、Baidu、新浪等中国互联网的绝对巨人，言谈甚欢地走到一起，那这就值得让所有中国互联网的从业人员，冷静下来审视一番了。
在种种问题背后，核心则是物业税牵涉到的利益与公平问题。
谭元寿、马长礼、冯志孝等老一辈艺术家演唱的《空城计》选段，苍劲浑厚，意蕴深远。
Huangfay：我张三早该受天谴，早死早算了。
他进入机场大厅，穿过一些吃惊的商人，然后，站住了盯着停机场看，那儿停着一架外壁上刷有T1MAC标志的猎鹰2000。
按照宁顺轩的说法，银厂沟内，单个经营的农家乐将不会再有了，因为“不符合旅游发展的趋势。”
记者通过查询资料发现，1955年出生的王中云现住在肖家镇。
我就小心地从小路摸回家，村里人都说日军据点里已经没有人了。
为褒奖法国人过往11年对阿森纳的改造之功，董事会给予他周薪7.5万镑高薪。
可惜的是，由于重炮手王一梅的意外受伤，缺席了今年几乎所有的比赛，因此影响了中国队的强攻能力。
他还补充说，国外的大品牌并不一定等于诚信，也有不少企业涉嫌对中国采用“双重标准”，存在着对产品虚假宣传的现象。
ST的车身控制器在日本的重量级汽车配套厂商中提高市场份额，这充分证明了ST在智能功率开关产品组合中的竞争力。
?“目前，我们正在更多地设计各种类型的异形卡。”
张希钦：这个就是说我们责任政府、服务型政府必须要考虑的问题，我们刚刚召开的部级假日协调会，吴仪副总理要求我们总结经验，19个黄金周，今年是第20个黄金周，怎么样把成功的经验发扬下去，合理调配，发挥主动的协调的主导机制，把这个黄金周长假，把这个长假，人民的休假，让人们每个长假都是平安的、快乐的，这一点工作还是紧锣密鼓。
而且完全置我的感受于不顾。
人们每天都离不开电视与电脑，而电视电脑都需要眼睛高度集中，时间一长，不少人就出现了不同程度的眼疲劳症状，尤其是整天与电脑打交道的白领人群中，90%以上都有不同程度的眼疲劳症状。
前几日的一个周末，我上超市购物，路上听到一对老年夫妇的相互埋怨，老婆说老头动作慢，买的股票已经有赚头了还不赶紧抛。
多位银行人士建议，如果即将办理购房贷款的，贷款年限尽量短一点；已办了的，可分期提前还贷。
该事件之所以引人关注，不仅是因为房主抗争强大的开发商，唤醒了相对弱势的我们???每一个平民???内心的某种情感，更是因为这件事情发生的时间背景颇为重要???《物权法》审议之时。
现在，所有的问题已经由云南“省纪委、省监察厅联合调查组”回答了。
曾倩发誓要告庞家钰。
这样金人就表示不再把燕云诸州交给北宋了。
张永军进而分析指出,油价、电价上涨对于今后物价的间接影响,还取决于其扩散反应。
又是一阵漫长的等待，又是一阵集体的沉默，不知此时此刻在国足的休息室内是怎样一种状态？
由于家庭的收入状况，财务现状在不断地变化，我们要经常对理财效果进行评估，实现理财安全、增值、自由的效果。
但竞争对手的崛起使国际米兰未能保住领先地位，反而一度面临危机。
第四节开始不久，吉诺比利投中三分，同时他被贝尔推倒在地，虽然加罚不中，但马刺士气高涨，全场球迷欢声雷动，而邓肯也露出了笑容。
把你自己当成一个好榜样，作为礼物送给孩子。
上述烟台市国资委人士对记者承认。
为保证猪肉健康，生猪饲料来源于经过欧盟认证的有机农作物，小猪每天须室外“健身”两个小时。
抱起女儿，抬头看了看乐乐的小三轮车，还悠然的停在那里，车绊不绊倒我已经不重要了，重要的是让我看到女儿对我深切的关爱，看到不满三岁的女儿的无私孝心。
对于可怜的打工族，一方面，随时提心吊胆，另一方面，总是在工作上不知所措，弄的精神上精疲力竭，另外，还有可能被老板抓住了把柄，搞不好有可能下岗的危机。
许多防晒油中的遮光剂能导致皮肤癌，因为它们含有多种有毒物质。
这种电台除部队装备外，还推广应用到有关国民经济部门。
其实，公司会派车送我的。
专业科目评卷由负责组织专业科目考试的自治区主管部门按评卷有关规定组织进行。
物业公司要在前期介入，我们要派专业工程师现场了解整个投建的过程。
行业网站们开始自己选择发展道路，标志着其发展开始进入第二个阶段，以服务本行业又走出本行业为特征。
上半赛季，米科利曾在第95分钟绝杀过AC米兰，用的招数也是任意球。
拿不到银行贷款，受限自身发展模式，资金也不能迅速回流，最后踌躇满志的中誉不得不忍痛离开汽车制造业。
那么，路透创办人股份公司是个怎样的公司呢？
如：软银移动于11月23日推出了基于IMS的新业务，其端到端IMS系统由爱立信独家提供。
他不允许任何违反军纪的现象出现。
冯女士于是和保安吵了起来，争执中保安踹了冯女士几脚。
13%的退税率被取消后，亏损显而易见。
新浪体育讯中超联赛19轮战罢，争冠与保级军团正打得火热，与比赛场面的火爆相比，场外的纷争依然激烈。
而且这种先天畸形在新生儿出生后有时不能被立即发现，要到几周、几个月甚至孩子已三四岁时才逐渐显露。
他说，虽说母亲节每年只有一天，但相信对有孝心的儿女们来说，那只是一个象征性的日子，孝敬母亲是没有节日或时间性的，就如母亲无时无刻不在关爱子女们一样。
目前华谊也在与冯小刚导演筹备拍摄关于地震的电影，表现人民在严重灾害面前的坚强和团结。
王小帅１９６６年出生于上海，１５岁来到北京学习绘画，当他从中央美术学院附中毕业的时候，却放弃了绘画选择了电影，进入北京电影学院导演系深造。
我走神了，剑看着我：“没事吧？
与此同时,上油所的董事长和总经理也分别由久联集团董事长何国庆及时任久联集团副总经理的陈振平担任。
而今又是没有阳光的日子，你在哪？
第一个男人周比我大5岁，认识他时我才19岁，还是个刚考上大学的黄毛丫头，而他那时则是学校里的风云人物，不仅人长得帅，还写得一手好文章，而且他还是校学生会副主席，身边总围绕着一群唧唧喳喳的女生，我也是其中之一。
新郎新娘自驾一台红色宝马Z4，后面跟着几十辆白色加长林肯车，一台酒红色劳斯莱斯和十辆红色跑车紧随其后，左右有十几辆吉普车护航……
在河边，一丝丝凉风拂面而过。
在钢铁、电力、化工、煤炭等重点行业推广废水循环利用，努力实现废水少排放或零排放。
上海、南京等地率先规范权力，拿“趋利行政”开刀，给深化政府职能转变提供了借鉴，具有难得的样本价值。
2005年10月12日，娃哈哈集团与合资公司签署了《商标使用合同》的第一号修订协议。
在去年该县的一次“感恩教育”活动中，老师让学生给父母写一封信，表达感激之情，向阳却自发写了“给胡爷爷的一封信”，他在信末深情地写道：“胡爷爷，我真的好感激您，感谢共产党。……
跨国互联网公司高管们在夹缝中求生存，这似乎也从侧面反映了国外互联网公司在中国难以成功的原因。
垂涎于煤矿对遇难矿工高额的赔偿金，张家口市蔚县一煤矿两矿工密谋杀害工友以骗取赔偿：二人将工友从正在升井百余米之高的罐车上推下，之后，在得知工友受重伤未死时，又潜伏到医院对工友进行二次杀害。
多半是因为当时学生的思想还是比较保守的，男女间的交往基本上是能免则免。”
浙江万马单方面召开新闻发布会，表示蒋兴权违约，但篮协在其中和稀泥，最终不了了之。
郭侃峰在本次球队集中前接受媒体采访时说道。
父母亲要多抱一抱宝宝，让宝宝通过与母亲肌肤的接触知道自己是被疼爱的，这对婴儿来说非常重要。
他们绝不肯让自己受肉欲的驱使，认为这样做是可耻的。
没想到这句话还勾出雪生这次中奖的一个秘密。
我当时看了心里有点不是滋味，我跟蛇皮虽然也教训下面的小妹，但是也不至于这点事。
做好了上述准备，准妈妈们也不要太担心冬天生孩子的不利因素，一般医院都有暖气，能给产妇提供适宜温度的环境，妈妈和宝宝在医院都不需要过多的包裹。
别奇怪，我不是白垩纪的老古董，也不是视婚外情如洪水猛兽。
5月18日，努尔买买提・卡斯木夫妇来到新疆未成年劳动教养管理所。
他点点头，什么也没说走到我身边，牵着我的手，我没有拒绝他，我甚至希望他能一直牵着我的手。
目前有没有一些新的战略？
通过上述的介绍，我们对W53，W54系列显示器的应用，有了深入了解。
首批人员中，除参谋长是岸防兵出身外，大家对即将组建的新部队几乎一无所知。
“东方文化中占主流的认知方法一直是经验和直觉，从整体上来认识和处理包括疾病和生命等复杂事物和问题，而不先把它们分割成一个个单元来认识”；而西方则主要是沿着“实证加推理”发展其认知方法。
不要小看这个问题，国内的3G发展缺乏有市场号召力的“明星手机”，这就像一部电影新片宣传了半天，大家还是说不清主演是谁，票房就值得忧虑了。
学术界对宋子文的评价已经改变了。”
将修饰笔轻旋至液体渗出，从卧?正下方一直延伸至小细纹密集处，薄薄的涂上一层，然后再以指腹轻轻推匀。
KPT(韩国语考试)通过之后，一般就可以申请包括名牌大学在内的高等学府。
他回忆：镖师,好兄弟,从小一起长大,除了初中以外都是同班同学,有点生病都会过问；黄琴,好同桌,他眼睛红肿时,她帮他抄笔记；金铃,好妹妹,有零食必分着吃,他跑渴了曾发现桌上有瓶矿泉水,她放的……
在短短６年的时间里，法国中学生学习汉语的人数就已经超过了法国学校开设的其他４门外语课的学习人数。
人往高处走，既然有过跳槽经历，当然可能第二次、第三次跳槽。
御宅猴是王玺油画中一贯有的形象，不过这里艺术家将平面猴转换成了立体猴，御宅猴扛着的金箍棒变成了“吸管”，脚底云则是西方快餐文化的代表――麦当劳汉堡包和火炬冰淇淋。
双方已为争夺这批沉船宝藏对簿公堂，英国《星期日泰晤士报》24日报道说，此事已演化成一场国际争端。
由于豪宅利润可观，开发商眼下也是喜上眉梢。
他说，从麒麟网成立的那一天，畅游就“动用其所能动用的一切资源封杀麒麟网”，原因只在于“我们的产品比《天龙八部》更优秀”。
报告也说，为了塑造热爱文化及艺术的国民，教育部也在柔佛及砂拉越设立两所艺术学校，目前两所学校已招收了1年级新生，就读艺术学校的学生除了修读一般学校的课程外，还必须另外选修包括视觉艺术教育、音乐、歌剧艺术及舞蹈艺术等4项艺术课程。
美国人提到短信，美国人还都不会用，你提到手机的话，老美更加老土，所以就是说你没有得到众多用户的反馈，你是没办法做到最好的产品。
根据这一计划，汇金公司将对农行注资400亿美元，作为农行的资本金。
他说：“当然，俄白关系越来越尖锐，在某些争议方面发现有持续性和系统性(趋势)，这令白方不安，有时甚至是痛惜和失望。”
相比以往的重组经验，新一轮的电信重组目标能否实现？
因为，皮尔斯在这样紧张的时刻浪费一个暂停只是他自己需要休息。
作为一名体育赞助市场方面的专家，来自BrandRapport咨询公司的奈吉尔・科里先生表示，英格兰如果能晋级，预计仅仅在相关的商业赞助和广告收入方面就可以为全国经济创造至少2.5亿镑的额外支持。
不过，由于中国的光伏上网电价迄今还没出台，加上光伏发电的不稳定性，未来并网还需要克服一系列技术性难题，第一太阳能公司此时选择在中国出手，更是一场颇有信心的豪赌。
“是在上学，在我们昌都一中读书。”
在文章当中，其实也就回答了你的这个问题。
MVP：姚明形容你打球像野兽，你觉得是这样吗？
实事上，许多加拿大人坚信加拿大部队仅实施联合国维和行动，或在第三世界进行灾难救援。
“就是这样，对极了！”
《若干意见》为廉租住房制度设定了时间表。
很多人都留下了有关成功与失败的名言。
那就是在新的社会、在社会主义和共产主义中的美好生活。
当然，让一个人口老龄化和缩水的日本保持亚洲“领头羊”的地位，这是一个非常困难的任务。
拉米前不久还表示，虽然多哈回合贸易谈判进展缓慢，但他仍认为谈判可能会在２００８年年底前达成协议。
“在确定标底的过程中，就连到场的分管副市长的手机都得暂时上交，严防跑风漏气。”
25日中国建设银行在上海证券交易所挂牌。
但是你没说他先说了，日本的压缩机，铜管都在河南做。
000698沈阳化工中国证券监督管理委员会核准公司非公开发行新股不超过13,000万股。
5月20日下午5点半，四川省人民政府新闻办公室举行汶川特大地震灾害第八场新闻发布会，四川省副省长李成云介绍：截至20日16时，四川震区共发生余震6526次，今日凌晨发生在平武县的余震为5.0级，四川地震灾害造成死亡人数达到39577人，受伤236359人，从废墟中救出60026人。
这是一场世界足球史上罕见的比赛。
如果不是于丹，而是一个学者，就算是多著名的学者，要来讲《论语》，恐怕没有那样大的号召力；即使是同一个于丹，若在未上北京央视“百家论坛”之前来新谈她的《论语》心得，能否叫座是个疑问。
四．在这种情况下，中国经济发展取代美国经济对世界景气的"火车头作用"，这个取代速度也将加快。
郝博：很感谢你提了这个问题，这也是我非常乐意回答的一个问题。
从5月12日下午2时28分至今，安县小坝小学的双胞胎小林和小钢再也没看到过自己的父母。
主干课程：速写、构图、人物素描、表演、人体素描、漫画技法、漫画创作、静物色彩、剧作与分镜、角色运动规律、自然运动规律、动画造型基础、Photoshop、CorelDraw、Flash、场景设计、3DMAX、Maya、Animation等。
事实上，“慢”给双方带来的乐趣是同等的，为什么不理直气壮地慢下来。
这对于一向与印度总理和政府高层均过从甚密的安巴尼家族来说其所传递的信息是不言而喻的。
此外，英国电信还要在直面客户的人员方面进行相关投资。
考试分为笔试和面试，笔试已于12月9日结束，12月10日-25日考生进行面试。
麦克沃伊说：“我们发现许多小型企业对硬件应用的安全产品很感兴趣，因为基于硬件的安全产品不需要他们去理会复杂的用户界面或者软件。”
本以为靠另外一百多亩花菜能把损失挽回来，不料祸不单行，又遇暖冬天气，花菜开花。
一位不愿意透露姓名的球员对《慕尼黑日报》的记者说：“他（鲁梅尼格）这样的讲话寒了全队的心。”
在天津，通宵营业已成各网吧心照不宣的“秘密”。
无论太阳还是勇士，都是利用移动和传球来压制对手的球队，这对于易建联来说是即使当替补也能获得充分锻炼机会的好事，即使选秀会被当作筹码也不要有任何失落。
那不是一个容易做的决定。
她认为，GTS的区域拓展与行业深耕计划，应遵循以用户需求为核心的发展方向，首先，加强二/三级城市的市场覆盖及业务推广力度，将资源分配及投入从一线城市向二/三级城市转移；其次，建立整合的、端到端的、本地化的服务交付能力，为用户提供“一揽子”服务；最后，细分用户需求，从行业应用入手，提高服务产品的行业针对性及适用性，为用户创造价值并提高投资回报率。
按照每辆货车17万元的价格计算，2003年保兴汽车的销售额已经超过2亿元。
就开始大量搜寻购买中外有关建筑的书籍，同时没早没晚地开始阅读。
比方说，粮食价格上涨，不是好事，因为有人要挨饿了。
印度最大的进口商之一MMTCLtd计划于7月在该国领先的农产品交易所国家商品及衍生品交易所(NationalCommodityandDerivativeExchangeLtd.)引进金币现货交易。
自家约3亩的梨园成了遗址展示厅，“种惯了地”的李珠孩只能另找地方开垦荒地。
报告中提出了“正式启动探月工程筹备工作”。
我在飞机上正好十几个小时想了一下，到北京后便决定了。
去年6月1日，澳门立法会通过了一项新法规：允许赌场向赌客贷款，实行所谓的“拉斯韦加斯法则”。
双龙汽车最后卖给了韩国大宇，全春泽也辞职离开了双龙汽车。
至于国际期货市场近期才显颓势，则与人们对次贷危机的判断有关。
不过即便是在意乙，巴尔扎雷蒂也凸现出防守能力的不足，下赛季，巴尔扎雷蒂的定位应该是边后卫位置的主力替补。
出于对高考改革的疑虑，一些校长对素质教育改革还在观望犹豫之中。
不久前他以100km/h的时速行车在某高速公路上，结果忽然发现一块限速80km/h的路牌，急刹车已经来不及，结果很快便收到罚单。
按照计划，1/4决赛首回合将在北京时间4月2日和3日进行，4月9日和10日将决出四强。
但大多数中国人都愿意选择真正的iPhone。
印花税属于交易环节征税，其目的是减少交易量，既不是进行二次分配，也无法优化交易结构，对税收制度的改革也极为有害。
“列宁说，千百万人的习惯势力是最可怕的。
后来女孩说口渴了想喝水，男孩就叮嘱一般后离开买矿纯水去了。
尽管最终比赛结果对切尔西很有利，蓝军在战胜桑德兰全取三分之后，将自己与榜首曼联的积分差距缩小为3分，重新燃起夺冠希望。
她调动了所有人的激情,今天打出了最棒的网球。
随着战略线的延长，则陆权的疲软速度是几何级数状而非等差数列减少。
其一，政府认为出租车经营权是一种公共资源，为了公共利益，必须由政府限制出租车数量。
科比则一直坚持自己的清白立场："尽管我坚信整件事情的发生始终都是建立在双方自愿的基础上，但是我却发现她并不赞同我的观点。
３０８平方米的江景豪宅，百万元计的年薪，面对如此诱惑，很难无动于衷。
公司债的投资收益如何呢？
“对我来说，理财的目的是改善生活，更好地实现自己的目标。”
此次中石油回归A股募集资金中的175亿将用于新疆独山子石化加工进口有关含硫原油炼油及乙烯技术改造工程项目，同样地处新疆独子山也生产化工产品的天利高新面临重大机会。
而从去年11月到现在，历时半年的调查取得了哪些进展？
“李小鹏还算是我们的主力队员，他是体操队的财富。”
2007年1月份到10月份近一年的时间里，双方委托第三方机构对开心人成立5年来的账目进行审计。
的口号，要求英国政府向伊朗政府道歉。
（18）《刑诉规则》第27条当事人及其法定代理人对驳回申请回避的决定不服申请复议的，决定机关应当在三日内作出复议决定并书面通知申请人。
算账：人工流产到底要花费多少钱？
虽然目前已经部署的IPTV系统中，编码标准H.
今年年初，陈好与橙天娱乐解约单飞，与此同时，她与前男友――橙天娱乐的掌门人伍克波也缘尽分手，几个月来她除了出席几次商业活动外，很少出现在媒体的视线中。
这个是非常巨大的一股新的力量，它正在影响我们现在消费者行为，特别是在发达国家，同时它也在影响着我们的政府来改变这游戏规则，而且现在它们的技术已经越来越，或者说方法已经越来越先进，越来越有创意。
2002年，进口汽车由于受年初关税大幅下调、日元和欧元汇率先贬后升、许可证供应较紧、进口车订货周期较长等多个因素的影响，价格发生剧烈波动，波动幅度超过10%。
“浦发银行(600000.
我觉得心态还是关键，尽量让自己开心一点，尽量让自己高兴一些。
猎人是始终与召唤兽为伴职业。
这次撞车非常严重，它所产生的G力已经远远超出从军用飞机中弹射座椅时所产生的力量，一般人是无法承受的。”
行人也好，路边的商家也好，大家都以一种异样的眼光目送着浩浩荡荡的地车队从眼前驶过。
在那样的背景下，我们看到重估也可以带来盈利的增长。
以石油为例，我国目前对石油资源征收的税费除了其他行业也有的所得税、增值税、城市维护建设费、教育费附加、土地使用税等通用的税率以外，还征收了三种税费：第一种是矿区使用费。
但是本赛季后续的比赛，尤文就要认真考虑中后卫的替代人选了。
很多中型企业没有构建覆盖全局、全员、全过程的经营绩效考核体系，有的企业可能只有单向的指标或目标考核办法。
有明显的错判、漏判，不管动机如何，你都会丢掉饭碗，为了―场球的那点红包，职业裁判是不会、也不敢冒着葬送整个职业生涯的风险去铤而走险的。
不管魂有多依依不舍，不舍依依，总是无法想见原神俱灭的时候，再也悄声无息。
（槟岛西南区25日讯）槟城大桥有限公司（PBSB）正式推展网上交通信息管理系统（OTIM），让公众通过手机简讯，即时查询槟城大桥的交通状况，避免陷入车龙阵。
布什说，国会中那些反对战争但支持军队的议员应当抓住机会批准战争拨款法案。
用陆正耀的话说：“我们强调轻资产的运作，这样资金的使用效率会更高。
从宏观层面上讲，中国经济的持续快速稳定增长为上市公司提供了一个一展身手的大舞台；而且股改完成后，大股东与其他投资者的利益趋向一致，大量优质资产被注入上市公司，使得上市公司的业务层面获得升级；国家信息中心宏观经济季度分析课题组的报告认为，由于经济增长的支撑条件不断改善，我国潜在经济增长率已由过去的9%-10%提高至11%-12%。
近两年，在生产厂商品牌建设的推动下，零售市场上排名前10位的感冒用药市场集中度不断提高：2006年同比上一年增长了3.3%，市场集中度已达到了52.37%，而且品牌和非品牌感冒用药的总体零售份额同比上一年增长了约5%。
这并不是指乱发脾气，而是说你必须要有原则要有主见，同时你工作时要有力度，否则你的节目也会是软弱的。
由于当前内外部经济环境的不确定性可能加剧宏观调控的紧缩力度，市场对加息的预期也在增强。
人世变迁，只有人与人之间的深厚友情永远留存在我们的心中，那些美好的记忆，纯真的友情会陪伴着我们直到天荒地老，而深厚的友情更如同天上的星星，永远都闪亮在我们的天空里！
所以对于他们来说，“意外保护”应该是降低意外损失的重要途径。
但是，是抓住要点讲实实在在管用的短话，还是长篇大论，讲那些既没有错误，又没有用处的“空话”，这不仅反映了领导的思想水平，也体现了领导的作风。
由于多方面原因，不少农信社特别是经济欠发达地区的农信社仍然存在不少数量的存量包袱，其所承担的责任和惠农属性与自身现状极不相匹配。
２００３年至２００５年，全国人大常委会先后对固体废物污染环境防治法等四部环保法律进行了执法检查，并就加强环保、治理污染提出了一系列建议。
王先生给记者打来电话。
青周：你会在适当的时候让小霞出现吗？
主持人:音乐漂香中还有奶味漂香。
广场中心，万支蜡烛摆放成两个巨大的心型，象征着武汉市民与灾区同胞心连着心。
预计餐饮和汽车等所谓的非必需消费品类股收益将减少10%，上季度降幅为23%。
用小说的形式，还有陈村为了使《老子》更通俗的苦心。
没有王一梅，女排的网前攻击力即大打折扣，本来希望求活求变的中国女排的战术风格越发死板，蔡斌虽看得怒火中烧并当场训斥球员，但女排姑娘的表现依然沉闷，有些人在场上竟如同梦游。
然而，每当我舒展一下累坏了的身骨，对妻子表示亲热时，妻子总是无动于衷，并没有一点热烈的反映，躺在床上，夫妻间的“巫山云雨”，妻子也是勉强应付，我到了激情之处，就狂热地要与妻子亲吻，这时候，妻子总是把脸扭转，将嘴巴挪开：“嘴对嘴不卫生！”
外界普遍认为，科恩的这番讲话可能预示着美联储在12月的利率决策会议上，将继续采取降息举措以避免美国经济陷入衰退。
据称为避免对原有股东权益的摊薄，很多红筹公司倾向于直接发行存量股票。
不来梅周中冠军杯主场爆出了冷门，但从他们的习惯性看，冠军杯之后都能在联赛中捞回面子。
罗女士当着谭老母亲的面大骂谭某，场面极其尴尬。
目前的经济形势下，聪明人不会把钱放在银行里，因为那样将面临负利率的侵蚀。
1998年，他入主流浪者开创了一个黄金时代，如今流浪者会成为他开创另一个时代的铺路石吗？
主持人：再次感谢张勇先生，以电子商务为代表的网络今天已经成为新经济中代表性的经济形态，从这个数据分享可以看出，电子商务的发展与物流的发展有着千丝万缕的联系，彼此相互影响、依存、发展。
[truncated: 56,132 more chars]
