# Supplementary material for: Probing language identity encoded in pre-trained multilingual models: a typological view
Source: PeerJ Comput Sci. 2022 Mar 15;8:e899. doi: 10.7717/peerj-cs.899 (PMC9044357; doi:10.7717/peerj-cs.899)
Supplement: Supplemental Information 1 [file peerj-cs-08-899-s001.zip › Raw data or code files/multilingual sentences/Czech.txt]

Každý musel odevzdat seznam s pětadvaceti jmény, který čítal minimálně pět obránců a pět brankářů.
Od 60. let nastalo budování stále větších sídlišť.
Jinými slovy, plánem komunistů je podřídit vůli jednotlivce společnosti a vůli společnosti státu, který komunisté řídí.
Britská modelka Katie Price (42) si v tureckém zábavním parku po nevydařeném skoku ze zdi zlámala obě nohy.
V roce 1923 ji koupil podnikatel John D. Hertz, který původně pocházel ze slovenské vesnice Sklabiňa.
Kromě dívky se v obchodě nakazilo dalších 41 lidí. zdrojem nákazy byl někdo z personálu.
Většina lidí se bohužel mylně domnívá, že takové momentky je potřeba fotit s použitím blesku, opak je ale pravdou.
Důležité podle Masníka také je, aby si diváci mohli stále něco domýšlet.
Zemřela nejstarší Češka, zažila ještě císaře pána.
Náskok Norek se zvýšil na 45 vteřin.
První třetina přinesla vyrovnanou bitvu, ve které ale více gólových možností měli domácí.
Kdo vyhrál olympiádu?
Snad úplně nejkřiklavějším příkladem této změny je jmenování šéfky ECB Christine Lagardeové, jež je vzděláním právnička a která předtím působila v politice.
Rok jsem čekala, že si to uvědomí a pošlou mě domů.“
Mise tak bude moci prostřednictvím vojenského poradenství či výcviku poskytnout vojenskou pomoc i dalším zemím, především Nigeru a Burkině Faso.
Fičák po MasterChefovi: Ivka ztrácí fanoušky, chudák Pepa a Pavlína konečně ven!
Nyní portugalský prezident objíždí během dovolené místní letoviska, aby podpořil domácí cestovní ruch.
Macronová je o 25 let starší než její manžel, čehož si je sama vědoma, avšak se jí nelíbí, jak na to tisk či kdokoli jiný neustále upozorňujet.
Skóre pohledného utkání se mohlo poprvé měnit již po minutě hry, Plutnarovu střelu šikovně tečoval Lauko těsně vedle pardubické branky.
"Doufám, že to přinese takový pokles běžných respiračních nákaz, že potom se to podaří lépe ukorigovat, abychom ohlídali vstup koronaviru do rizikových částí populace.
Nedostali jsme zálohu, ale už jsme dostali faktury od subdodavatelů,“ řekl Sotona.
Dohadovali jsme se skoro hodinu, až nakonec rezignoval se slovy, že nás stejně z USA vrátí.
Získal 20 bodů se skóre 7:20, ale zabudoval do sestavy například právě Součka (a tím klubu vydělal 15 milionů od Sparty) či Štěpána Harazima, dalšího talentovaného odchovance.
Další relace byla domluvena na 20. hodinu, ale z Amatérské jeskyně se nikdo nepřihlásil.
Česky nedávno vydaná kniha s poměrně konejšivým názvem Život je jen náhoda dává vzpomenout na politicky nekorektní humor začátku 90. let minulého století.
Mravenců je teď víc, ale přemnožení nejsou.
Kdo by nechtěl vyhrát první ročník nové ligy, navíc s kvalitním prizepoolem,“ přitakává Oskar.
Hmotná škoda je asi 70 tisíc korun. Nikdo z øidièù nepil pøed jízdou alkohol, což potvrdila orientaèní dechová zkouška.
Na místě zasahuje i chemický kontejner ze stanice Domažlice.
V tu chvíli vyšle burze signál a ta ve chvíli, kdy signál dorazí, vypoèítá podle aktuální situace na trhu pøesnou cenu.
Brzy již bývalý ministr rovněž poděkoval svým kolegům, kteří mu v roli ministra pomáhali.
Navíc je ta kritika pokrytecká od někoho, kdo jí hromady masa.
V té chvíli také probíhají poslední pøípravy na pohøeb do zemì nebo na kremaci.
"Více lidí má více kontaktů se zvířaty, a tak se přenáší více nemocí.
Odboráři a zaměstnavatelé už dřív ohlásili, že s nastavením nesouhlasí a budou usilovat o to, aby se při projednávání ve Sněmovně upravilo.
Právì do této obce totiž neustále chodili Nìmci i pøes zákaz pøecházení hranice nakupovat.
Senátor Sanders už prakticky nemá šanci manko dohnat.
K tomu, aby jeho twitter lidé sledovali, Prymula vyzýval občany i ve svém projevu k národu.
Pokud nikoli, nastává problém, který může být pro mnohé cestující téměř neřešitelný."
"Zaměstnanci ministerstva zdravotnictví, kteří byli v epidemiologicky významném kontaktu s paní hlavní hygieničkou, včetně ministra zdravotnictví, podstoupí testy na covid-19 a následně jim budou nařízena karanténní opatření.
Shořelo zhruba pět milionů hektarů půdy, což je oblast větší než Slovensko.
Proč mu nevyšli Messi s Henrym?
Od 25. září, kdy kyanidy v řece Bečvě usmrtily desítky tun ryb, jde už o čtvrtou událost, kterou příslušné orgány na řece vyšetřují.
"Oživení příjmů z obchodování s akciemi překonalo očekávání," upozornili podle agentury Reuters analytici ze společnosti Jefferies.
Z počátku sledujeme bezútěšný život útlé dívenky, která si zvyká na život v sirotčinci v padesátých letech.
Zabití generála podle něj představitelům Íránu pomohlo, nikoli uškodilo.
Roman Berbr začal svou fotbalovou kariéru jako rozhodčí na Plzeňsku, odkud se na konci 80. let dostal na celostátní úroveň - 2. nejvyšší soutěže.
Omezení je zatím dočasné, platit by mělo do konce dubna.
Ve středu stoupl počet nakažených o rekordních 1283 osob.
Ministr zdravotnictví Adam Vojtěch (za ANO) nevidí jako problém, že jeho končící náměstek Roman Prymula má být novým vládním zmocněncem pro zdravotnictví.
Pro některé ženy je dle jejich slov opravdovou inspirací.
Finančně zatížil praktiky rovněž nezbytný nákup speciálních modulů k jejich zdravotnickému softwaru.
Hrabal mi umřel, Zdeněk Svěrák dal svého syna bohužel k filmu.
A Zuzka prý to má už taky.
Americká firma Recurrent chce vytvořit stejný systém - ovšem výhradně pro kondici baterií elektromobilů.
Měly by to být věci v pevném obalu.
Snímek už jste viděli několikrát, neomrzel vás trochu?
Že nejde o práci náročnou pouze fyzicky, ale také psychicky, dokazuje řada smutných momentů, se kterými se musela Vjačková v posledních měsících na pracovišti vyrovnat.
Chtěli jsme pomoci v současné těžké situaci,“ sdělil ředitel Lukáš Richter.
Přesto každý víkendový den vystoupí čtyři špičkové kapely, v neděli vpodvečer.
Arabský plynovod vede z Egypta do Jordánska a Sýrie.
Ministryně práce Jana Maláčová (ČSSD) před několika dny připustila, že její návrhy systémové nejsou.
Vir se nejspíš začal šířit z místního trhu se zvířaty.
V dalším kroku se řešily barvy, materiály, vybavení nábytkem, na kterém majitelům velice záleželo, i proto výběr provázely přínosné dialogy.
Vůči lidem vracejícím se z Itálie chce ale ministerstvo upravit strategii.
Počet těch, kterým vybavení zaměstnavatel neposkytl vůbec nebo jen částečně, výrazně vzrostl.
Listopadová generální stávka v roce 1989 proběhla s mottem "Konec vlády jedné strany".
Turecko je v obtížné situaci, čelí ohromnému migračnímu tlaku.
Policisté se zabývají incidentem na pražském Žižkově, při němž taxikář jezdící pro společnost Bolt podle Deníku N dnes dopoledne vytáhl z auta nevidomou ženu, protože nechtěl odvézt jejího vodicího psa.
Říkal jí „Pořád mě nesekýruj.
Ve filmu je tohle jeden z těch nejzásadnějších momentů.
Navalného onemocnění se děsivě podobá tomu, co se stalo novinářce a Putinově kritičce Anně Politkovské v roce 2004.
Po týdnu následovalo převezení do Ústecké kliniky, kde mi okamžitě operovali obě ruce.
Armáda jich rozvezla po českých a moravských krajích 51 tisíc, přitom 43 tisíc kusů pocházelo ze zásilky pomoci, kterou se nepodařilo poslat do Číny.
"Náš vztah byl někdy komplikovaný, ale málokdy nešťastný a nikdy nudný," shrnuje teď Bailey.
Kolony se před hraničním přechodem začaly tvořit v pondělí ráno, kdy Poláci na přechodu zahájili důkladné kontroly lidí vstupujících do země kvůli šíření Covid-19.
Prostory také musí být nejméně 10 metrů vysoké a počítá se s 12metrovými rozestupy mezi plátny.
V kvalitně zpracovaném interiéru najdete skvělá sportovní sedadla, příjemný posez za volantem z Alcantary a řadicí páku ve vyšší poloze s krátkými drahami a mechanickým chodem.
Což je problematické hned ze dvou hledisek.
Zatímco jedni tak NHL tleskají, že má starost o lidská práva, jiní jí vzkazují, ať do sportu neplete politiku.
Se svou sestrou-dvojčetem Olgou - tehdy měla na Národní třídě v Praze fotoateliér OKO.
Finsko v posledních letech zažilo několik útoků na školách.
Protagonista této komické talk show místy odpovídal zmateně a sám dokázal v jednom souvětí popřít své předešlé tvrzení.
Crashtesty chtìjí chránit malé.
Na desetitisíce počítají bezpečnostní experti útoky, které se uskutečnily z webů s tematikou koronaviru.
Konference a akce studentských spolků se konat mohou, nicméně organizátoři musí splnit dané podmínky," přiblížila mluvčí univerzity.
Populace mezitím rostla, po válkách jsme museli ubytovat mnoho přistěhovalců, opravit ulice a domy, museli jsme udělat mnoho věcí a na krajinu se zapomnělo.
Tomu, že se stal závislým na alkoholu a práších na spaní, doteď nerozumí Martinův otec, legendární herec Viktor Preiss (73).
Rohlik.cz zaznamenal podle své mluvčí Zdeňky Svobody Kuhnové vyšší zájem o deset až 15 procent.
Když začala být přetížená linka záchranářů, začali lidé volat o pomoc dobrovolníkům NSW SES.
A jak dokazuje například tvorba středověkého hudebního skladatele jménem Guillaume de Machaut, humor, radost a hudba šly ruku v ruce i za časů epidemií.
Má jich na kontě už 165, vybralo se už 32 miliónů korun a sám pobízí další.
Zaměstnanec přijde v konkrétní den a hodinu, pokud bude negativní, bude pokračovat v práci.
Vládní předloha mění zákon schválený už na jaře.
Novým lídrem letošních tabulek se stal Polák Konrad Bukowiecki, jehož vítězný vrh ze šesté série měřil 21,88 metru.
No, a při tom konečně přichází čas i na vlastní tvorbu, takže v tom ohromném množství témat, které mám pořád v hlavě, vždycky něco secvakne a já začnu chystat něco nového.
Obecně platí, že by měl být jeden člověk na 10 m2.
Podle svého manžela je na pokraji vyčerpání.
V hotelu je zhruba tisícovka hostů, mezi nimi také šest Čechů včetně jednoho dítěte.
Přišlo to až těsně před závody, kdy jsem se na ně naopak těšil.
Předpokládám, že pak by mohla projít změnami.
Děti ve školkách sice ochranné štíty ani roušky povinně mít nemusí, jejich rodiče ovšem mohou chtít, aby je používali.
Ester Ledecká na trati sobotního sjezdu.
Vostrá myslí, že by se na jednání mohl domluvit termín pro debaty o úpravách daňového systému.
Nyní jim tak za jejich mladickou nerozvážnost hrozí poměrně citelná pokuta.
Tradiční akce 5.ročník Běhu přes Červený vrch byla vzhledem ke koronapandemii v letošním roce zrušena.
Sampdoria nenavázala na výhru 5:1 nad Brescií z minulého kola a je šestnáctá.
Sbírání idolů u něj posilovalo lásku k hokeji.
V Soutěži komedií se objeví sedm titulů a jejím vyvrcholením bude slavnostní projekce filmu Cirkus, kterým festival vzdá hold Charliemu Chaplinovi.
Paradoxně oba posledně jmenovaní kdysi v senátních volbách dokázali zvítězit už v prvním kole…
Ona pak zařadila další rychlost a zahrála výborně, skvěle servírovala a nedala mi moc šanci s tím něco udělat.
"Vidím prostor pro navýšení podpory v nezaměstnanosti, pokud nezaměstnanost stoupne skokově," uvedla Maláčová.
O to víc začal brzy sázet na ne tolik známé tváře.
Nikdo včetně jejich tvůrců neví, jak přesně budou restrikce pokračovat.
Jiné části návrhu považujeme za krajně nevhodné.
Jaká je ve skutečnosti aktuální epidemiologická situace v Chorvatsku?
Bavíme se o pacientech s hmotností nad 150 kilogramů.
"Včera (v pondělí) v průběhu dne jsem se přestal cítit dobře, večer jsem si pak naměřil teplotu 37,8 stupně Celsia.
To už by nebylo obecné ohrožení, ale ohrožení nemocí," konstatoval Kolesár.
Rozdíly jsou hlavně mezi jednotlivými projekty.
A to přesto, že i oni se nyní potýkají s problémy.
Nová pravidla budou podle ní platit až od 24. srpna, aby se na ně mohli připravit hygienici a praktičtí lékaři, kteří karantény ukončují.
Jak uvedl server listu Frankfurter Allgemeine Zeitung (FAZ), zhruba 70 procent lidí, kteří budou mít na základní důchod nárok, tvoří ženy.
Existuje téměř 400 tisíc známých druhů a na celém světě je ročně pojmenováno zhruba 2000 nových druhů.
Excesy jedné strany - kdy se vždy najde blbý policajt, který někoho profackuje, nebo bdělý civilní pomocník, který si rád kvůli chybějící roušce zabonzuje - vyvolaly reakci na druhé straně.
Uzavřený cyklus nákup zařízení – pronájem – odprodej dává největší ekonomický smysl.
Místem setkání obou ruských lodí bylo portugalské Macao na pobřeží Číny, kam Naděžda s nákladem kožešin, které naložila mezitím v Petropavlovsku na Kamčatce, doplula 20. listopadu 1805.
PayPal má po světě 346 milionů aktivních účtů a ve druhém čtvrtletní zpracoval platby za 222 miliard dolarů, zhruba 5,1 bilionu korun.
Jako na začátku každého nového roku to vypadá na jistojisté zrušení superhrubé mzdy.
Vyplývá to z informací prodejce letenek Student Agency a Letiště Praha.
"Počty lidí na nemocenské po zrušení karenční doby stouply o desítky procent a roční účet pro české firmy bude zřejmě až pět miliard.
Nebyla jediná, v kom fotografie vyvolala silné znepokojení.
Podle Scheinherra projekt vyjde na 200 až 300 milionů korun a hotovo by mělo být nejpozději v roce 2024.
Provozovatel neodpovídá za škodu ani za jakoukoli jinou ztrátu způsobenou jednáním Uživatele nebo jakékoli jiné osoby na základě publikované informace.
Podvodníci na sobě podle policie měli falešné uniformy a obličejové roušky.
Čím jsou pro vás vaše plakáty?
Podle agentury APA by mohlo superobří slalom a sjezd převzít rakouské středisko Saalbach-Hinterglemm.
Typ vakcíny proti covidu-19 si podle ministra zdravotnictví Jana Blatného (za ANO) nebude možné vybírat.
Taky proto, že tuhle poklonu mu při podávání rukou vystřihl klukovský idol Carey Price z Canadiens.
Žádosti už ale můžete posílat teď, třeba e-mailem.
Tohoto muže policie hledá.
Ke kurióznímu zranění došlo před devátou hodinou ráno.
To se kromě části služeb, zejména té spjaté s turismem, projevilo i ve zpracovatelském průmyslu.
A s jeho územím se dalo kšeftovat.
Judista David Klammert sbírá důležité body do olympijské kvalifikace (archivní foto) • Profimedia.
Jedná se o obdobu trestního řízení, u nás jde o disciplinární řízení," vysvětlila mluvčí komory zubařů Henrieta Pálešová.
Iván Fischer představuje svou akustickou roušku.
Že Zeman nebude mít projev k výročí okupace, mi nevadí, ať řekne cokoliv, vypukne střelba.
Pro český biatlon může být finanční ztráta kritická.
Byl hodně zmatený a často brečel.
Tyto historikovy objevy podle AFP nezapadají do současných snah o rehalibilitaci Stalinova režimu.
Když to pak přijde, klepou se vám kolena.
Nejsledovanějšími koncerty na Silvestra a Nový rok jsou vystoupení berlínských a vídeňských filharmoniků, v Praze pak České filharmonie.
Společnost Dulux zase zvolila odstín Tranquil Down inspirovaný lehce narůžovělou ranní oblohou s něžnými červánky.
"Protiprávní jednání oznámíme k projednání obci s rozšířenou působností, stejně jako v jiných obdobných případech," doplnila.
Na počátku epidemie u nás byla hodnota R 2,64, jeho výše se nyní udává jako 1,1.
Pilot při nárazu utrpěl zranění.
Letos se nicméně složení světových miliardářů výrazně promění kvůli koronavirové pandemii.
Příspěvek by tak nebyl vyplácen pouze ze státního rozpočtu, ale také z daně ze závislé činnosti neboli z daně ze mzdy.
Náklady na zhotovení planetária byly vyčísleny na 600 milionů jüanů, což je přes dvě miliardy korun.
Během pondělka podle webu ministerstva zdravotnictví přibylo 126 případů.
Upozornilo také na to, že covid-19 si lidé také dovážejí z dovolené.
Podle ní mělo stále více Slováků od vraždy investigativního novináře Jána Kuciaka před dvěma lety pocit, že žijí v mafiánském státě, který ovládá klika zkorumpovaných politiků a zločinných oligarchů.
K tématu samoživitelek režisérku přivedla reportáž, kterou před lety pro pořad 168 hodin České televize natočila její kolegyně Nora Fridrichová.
Právě v ten moment prý zaznělo z lavičky domácích na jejich adresu: „Jdi už do prdele.“
Poslanci vznesli k předloze desítky pozměňovacích návrhů.
Ani jsem se tím nechtěl rozptylovat.
Rodina a nejbližší přátelé okamžitě poznají, že se ve vašem životě něco děje, a ne všechny věci jsou v pořádku.
O to větší byla následně úleva, když po 23. hodině ze dveří bytového domu vyšel policista zásahové jednotky s plačíčím kojencem v náručí,“ dodala policejní mluvčí.
Podle Bartoně může také dojít ke snížení nebo zpomalování růstu cen nemovitostí v Praze.
Koronavirus a dovolená: Čechům se otevřely hranice, ale.
Překvapil jsem trochu i sám sebe, už jsem to považoval za uzavřenou kapitolu.
Předcházely mu události ze středy 11. února 1828.
Babiš následně rekapituloval, jak se v minulosti vyvíjel rozpočet ministerstva obrany, a uvedl, že armádní rozpočet se krátit nebude.
Díky této technologii je možné procházet z pohodlí obývacího pokoje nejzajímavější památky světa, ale klidně se.
J.Jirásková, byla velká mrcha!
Po koronaviru se tu objevil případ dýmějového moru!
Laboratoře prostě tento údaj nesdělují.
Do naší středovky máme spoustu kvalitních kluků.
Koncem øíjna jste spolu s pøedsedou ODS Petrem Fialou a lídrem KDU-ÈSL Marianem Jureèkou oznámili, že vaše strany chtìjí jít pøíští rok do voleb v koalici.
Maláčová v pondělí o přípravě dlouhodobého kurzarbeitu jednala s odboráři.
Malý se mi hrozně smál.
"V první půli jsme měli dobré možnosti, které jsme nedotáhli a tam se lámal chleba.
Ti si teď nad orchestrálními verzemi známých písní mohou uvědomit, že folk tehdy v Česku nebyl jen "sociální případ", který dráždil režim, ale často hodně dobrá muzika, již B-Side Band náležitě zvýraznil.
Znalkyně Dominika Machačová ale oponuje, že pokud je dílo všeobecně známé, je znám autor, technika, rozměry, aktuální stav, historie a další aspekty, hrubý cenový odhad z fotografie provést lze.
Na závěr ještě dodatek.
První povídka nás zavede na konec 2. světové války.
Už zítra se v dokureality Malé lásky mohou diváci těšit na nejmladší maminku této série.
Není proto divu, že dopravci byli nuceni reagovat na výskyt koronaviru v České republice.
Europoslanec a zastupitel (TOP 09) řekl, že záměrem jsou omezována práva části Pražanů.
Zároveň se podle něj ve statistikách projevilo letošní zvýšení platů ve státní sféře, která není ekonomickým poklesem obvykle bezprostředně zasažena.
Měnil-li tedy hotovost občan – zaměstnanec – za stávajících 300 Kčs, dostal 60 Kčs nových.
Znělky nebudou jenom symfonické, budou mít i elektronický podkres, takže se jedná o fúzi dvou různých stylů.
Tak velký cenový rozdíl je samozřejmě dán tím, že jednotlivé modely se od sebe liší velikostí úložného prostoru.
"Uvnitř hospody policisté a strážníci našli jak nedopitá piva, nezaplacené účty na stolech, tak třeba i jednoho ze štamgastů, který stále seděl za barem a policisty familiérně zdravil," uvedl mluvčí pardubické městské policie Jiří Sejkora.
V úterý byl předprodej spuštěn na dalších devíti dálkových linkách, od středy bude i na zbývajících spojích.
Obecně vzato je však jedno, zda se budou konat volby nebo jiná hromadná akce.
Proto již výroční zprávy nevydáváme,“ sdělila Právu Ester Brožová, mluvčí jednoty bratrské.
Se silnými vůdci a válečnými konflikty sympatizoval už před Mnichovem, myslí si ředitel Ústavu českých dějin na Karlově univerzitě v Praze profesor Ivan Šedivý.
Ráno se probudit a vidět Bodhiho úsměv je skutečné požehnání, to mi pomáhá nastartovat den,“ svěřil se hrdý otec a podnikatel.
Ti jej v anketě agentury odhadovali na 16 procent.
Bude je možné překročit na více hraničních přechodech a kontrola bude pouze.
Letecká společnost Korean Air dokonce varovala, že potíže s koronavirem ohrožují její existenci.
A hvězdy vám přejí nespočet romantických chvil.
Díky tehdejším aktivním místním politikům k tomu nikdy nedošlo,“ váží si jich starosta Dubče Jaroslav Tošil (ODS).
Zimní stadion Hvězda v pražských Vokovicích i po 36 letech provozu nabízí své služby nejširší veřejnosti.
A to mnozí voliči jistě ocení ne jako zákeřný faul, ale jako parádní kličku.
Hory a vysočina jsou vyloučeny zcela.
V ruském impériu je skryta jakási podivuhodná moc, kdybych byl odtamtud, napsal bych, že je to duch matky Rusi.
Úkolu se však chopili odborníci z Českého vysokého učení technického z Prahy (ČVUT) a přišli s originálním nápadem.
Opatření platí do 8. března, a to pro všechny fakulty na zemědělské univerzitě a celý institut.
Zdálo se, že její nezdolnou energii nic nedokáže uhasit.
Dominanta za miliardy.
Èeši se zdráhají využít služeb sdíleného ubytování typu Airbnb, které se zamlouvají desetinì dotázaných, ještì ménì kladných odpovìdí v prùzkumu obdržely ubytovny èi hostely.
O novém majiteli rozhodne dražba.
Pomohla jí k vítězství plastika?
V inscenaci, která v době nouzového stavu vznikala prostřednictvím videokonferencí, účinkují Ondřej Novák a Vanda Klestilová.
Kvůli nové podobě výjezdů mohou Erasmus vyzkoušet také lidé, kteří by se k němu jinak nedostali.
Zatím není jasné, jak novou dávku nastaví a kdo všechno a za jakých podmínek na ni dosáhne.
Málokdo však ví, že také v Česku je možné najít velmi vzácné a chutné houby, za které gurmáni neváhají utratit i tisíce korun.
Následující kapitoly, které vznikaly ve spolupráci s Akademií věd ČR, mají za cíl představit to nejzásadnější, co po „soužití“ s koronavirem víme.
Epizoda, kterou pořad televize BBC připravoval, se týkala supersportů z osmdesátých let.
Čínská vláda v pondělí oznámila, že místní úřady v rámci nouzových opatření mohou zabírat hotely a další zařízení, pokud jsou zapotřebí pro ubytování lékařů a umístění nakažených lidí.
Takže se ráda vracím do míst, kde si lidi ještě pomáhat chtějí, jsou si blíž a víc se zajímají o svoje okolí.
Například firma Toto před nedávnem uvedla na trh vylepšenou verzi záchodů, která obsahuje různé mycí a sušící režimy, nebo také zahřívaná prkénka.
Minulý čas je na místě, v nočním utkání její sok ve finále Východní konference zabral a vydřel snížení v sérii na 1:2.
Vystrčil byl pokládán za favorita, podporu vyjádřili zástupci KDU-ČSL a ANO.
Chce to klid, to je strašně zásadní.
Sparta zdolala Vítkovice ve čtvrtém z posledních pěti duelů.
Tehdy také mnoho politiků nevidělo v referendu reálné ohrožení stávajícího stavu.
Broker Consulting Index hypotečních úvěrů sleduje vývoj hypotečních úvěrů od ledna 2015, kdy průměrná sazba byla na 2,45 procenta.
Hodlám se zúčastnit turnajů na antuce a zaměřit se pak na antukovou sezonu,“ vysvětlil.
Proto vznikl ve 4,5 kilometru vzdáleném Gusenu pobočný tábor v prostoru kastenhofenského kamenolomu.
Tým dnes dopoledne odletěl do Larnaky, kde ve středu odehraje přípravný zápas.
V pondělí zrušilo ministerstvo zdravotnictví po souhlasu vlády opatření, které zakazovalo vyvážet dezifenkci z České republiky.
O rozhodnutí v neděli informoval na sociální síti premiér Igor Matovič.
Kapela My Chemical Romance vznikla v roce 2001.
Na základě výsledků srovnání vyšlo podle dTestu, že nejkvalitnější kapesníky pocházejí z Rakouska, nejméně kvalitní jsou české produkty, zejména značky Billa a Clever.
Litvínov hledá ještě jednoho beka a výhledově elitního centra.
Ale mohou se na nás obrátit a pokusit se celý spor vyřešit mimosoudně," řekl Fröhlich na dotaz TN.cz.
Opatření jsou dostatečná i podle pirátky a členky zdravotnického výboru „Nelze to podcenit, ale fakt věřím našim hygienikům,“
Vozidla projížděla pouze v jednom pruhu.
Syn někdejšího maltského prezidenta George Abely bude podle předpokladů pokračovat v kurzu nastoupeném svým předchůdcem Muscatem.
A vrátil jste se domů do Čech, nebo jste musel zůstat na Kypru?
Ani na základě výzvy k předložení úplné technické dokumentace nebyla žadatelem doplněna spisová dokumentace tak, aby mohlo dojít k vydání kladného rozhodnutí,“ odůvodnila pro server Novinky.cz Gabriela Štěpanyová z ministerstva zdravotnictví.
Oblečená je jen v plavkách, ale v rukou odhodlaně svírá samopal.
Ani v obchodních centrech už povinnost zakrytých úst a nosu ode dneška neplatí, přesto ráno například v Centru Černý Most si několik lidí při vchodu do pasáže roušku nasadilo.
Soud mu současně uložil zaplatit manželce 312 tisíc korun na náhradě nemajetkové újmy.
Tvrdě tak konflikt za časů koronaviru dopadl především na už tak zkoušené obyvatele samozvané Luhanské a Doněcké lidové republiky.
Pravidla společnosti to ovšem zakazují kvůli Trumpově postavení.
Dlouho plánujeme dokonalé prázdniny na horách, vymyslíme pro děti pestrý program a těšíme se, jak ozdraví.
O souhlasu vlády s návrhem informovala na twitteru ministryně práce a sociálních věcí Jana Maláčová (ČSSD).
Na druhou stranu, v přítmí, v jakém se slavná diva se svým synkem fotila, by asi vynikly jakékoliv zuby.
Spadlo do jímky s vodou u rodinného domu a utopilo se.
Nejhorší je ta část, která legalizuje osady na západním břehu Jordánu a fakticky tak anektuje toto území,“ řekl ČTK.
Nadpoloviční většina zákonodárců se poté vyjádřila pro to, aby byl sestavením vlády pověřen právě Ganc.
Blesk se proto rozhodl vyrazit na místo a zkusit panu Opletalovi pomoci!
Obývací pokoj a hlavní ložnice mají každý svou vlastní vnitřní zahradu, která má podobu skleněného válce beze střechy.
O horšící se situaci, co se počtu nových případů týče, hovořil v Televizních novinách premiér Andrej Babiš.
I tak počítám s tím, že to bude ještě chvíli bolet.
My jsme se hygieny snažili maximálně posilovat o externisty a začali jsme řešit i externí call centrum, vyvinuli jsme webový formulář pro sepsání kontaktů ze strany nakaženého, spustili jsme novou verzi eRoušky.
Za velezradu pak dostal deset let vězení, ze kterých si odpykal šest let, z toho velkou část pracoval v uranových dolech u Jáchymova.
Každá země se epidemii snaží zvládnout po svém a mnohé přišly s razantními kroky.
Ten první turnaj pod panem Říhou jsem si vydupal ještě sám, kdyby bylo po jejich, tak mě nepustili ani tam.
Něco podobného jsme znali třeba z BMW řady 7 nebo Mercedesu třídy S. V osmiválcovém Touaregu tak nadále zůstává něco z Piëchova velikášství, snaha vyrovnat se s VW automobilové šlechtě, a dělá to z něj velice přitažlivou nabídku.
Nádoba psí masti se prodává od 800 až do 1330 korun. Mast se kromě Slovenska prodává také například ve Velké Británii.
Zejména tam, kde máme buď hejtmana, nebo jsme ve vedení kraje,“ řekl MF DNES Hamáček.
Devětatřicetiletý muž z Plzně nezvládl péči o dvojčata.
Díky němu má nyní více času na práci, libuje si.
Říkají, že za nich nic takového nebylo, že buď bylo dobře, nebo špatně vychované dítě."
Záznamy v lodním deníku Bounty spíše hovoří o opaku a dokládají, že Bligh se uchyloval k tělesným trestům jen sporadicky.
"Při prvním střídání jsem byl docela dost nervózní, protože se odehrálo v našem obranném pásmu a já si jen v duchu říkal, ať neudělám nějakou chybu.
Ale jejich zvyky zůstávají stejné.
Rákosníček, Křemílek a Vochomůrka na zámku aneb nejen večerníčky Zdeňka Smetany • Kdy: 8. 2. až 10. 5. 2020, denně 9:00 až 18:00 hodin.
Po první přestávce Zlín hru vyrovnal a ve 23. minutě byl blízko korekci skóre.
Slovák Tomáš Janiak (38), který plán, jak se obohatit, vymyslel, se v roce 2017 na erotické seznamce vydával za čtrnáctiletou Karolinku, Sárinku či Lucinku.
Plošně platí pro občany Ruské federace zákaz vycestování do zahraničí.
A to si teď určitě pořádně vyčítá!
A není to jen třeba Boeing, který poslední léta propálil desítky miliard na odkupy svých akcií a nyní stojí s nataženou rukou a žádá o záchranu od státu.
S tou podle něj nevychází ani ministři z její strany.
Dosavadní rekord přitom platil pouze dva dny.
Kvůli pandemii koronaviru a na doporučení epidemiologů prezident slavnostní večer zrušil.
Uvidíme, jak s tím budou žít," řekl při návštěvě jednoho potravinářského závodu.
Nejpostiženějšími regiony byly Středočeský a Olomoucký kraj.
Ve světle Babišových dosavadních snah „vytáhnout“ z EU každé euro bez ohledu na solidaritu s jinými zeměmi tak český premiér fakticky uznává, že na začátku příštího roku to s naším HDP bude tak, jak předpovídá OECD.
V ODS by to měl už vzít do ruky Novotný.
Hokejista si již v minulosti postěžoval, že je spojován s každou ženou, se kterou se objeví ve společnosti.
V případě schválení by lidé dostali příspěvek počátkem prosince.
Celý příběh firmy i kdo už pásky používá, si přečtěte na stránkách E15 »
Ne, že by se tu jindy ve stejný den a hodinu tísnila hlava na hlavě, ale takhle prázdné a bez lidí ho místní skutečně hodně dlouho nepamatují.
Má tak pocit, že zvláště děti musí mít stále hlad.
Utkání za stavu 2:1 skončilo a Chelsea si tak prozatím udržela čtvrté místo zajišťující vstupenku do Ligy mistrů a zvýšila svůj náskok na Tottenham na čtyři body.
Archetyp manažerského služebního vozu, který s velkými západními firmami nese břímě omezování CO2 v každodenním životě.
Pak tam jsou ještě lidé na týlové zabezpečení, kteří staví zázemí pro hasiče, připravují jim stravu a podobně.
Čtečka je umístěna příliš vysoko.
Nejlepší tyrkysový efekt je kolem poledne.
V USA přijde v souvislosti s pandemií nemoci Covid-19 o život výrazně méně než předpokládaných 100 tisíc lidí.
Lék, který vznikl proti ebole, je pro použití proti koronaviru ve fázi klinické studie.
Sověti kdysi zničili zdejší rybníky, ty jsou až na výjimky opět opravené.
Další zajímavá šance přišla až v závěru první půle, ale domácí gólman Fendrich si se střelou Zorvana poradil.
"V tuto chvíli se pokusíme sehnat náhradní motor a pak se uvidí.
Socha se skládá z 11 pohyblivých segmentů, pohybujících se pomocí hydrauliky.
Další odhad ekonomického vývoje má přijít místo listopadu až v lednu, což znamená, že v rozpočtu nejsou zohledněné dopady současných karanténních opatření.
Ministr školství Robert Plaga (za ANO) se v pátek dohodl se zástupci školských odborů a zaměstnavateli na růstu platů učitelů pro příští rok o devět procent.
A byla jsem ráda, že jsme se po delší době viděli,“ přiznala.
Dnes je naprosto běžné ve všech žánrech, ale původně se uplatňovalo především ve sci-fi – počátky elektronických nástrojů se datují již před rok 1920.
Obecně vžitý název G-bod vymyslel v roce 1981 sexuolog Addiego a rozšířil se v 80. letech díky americkým sexuologům.
Barvy jsou věrné, syté, u jednotlivých objektivů ale počítejte s odlišnou teplotou.
Zůstalo po něm 10leté dítě a zdrcená manželka, podle které nikdy nebýval nemocný.
Ale těžko odhadovat, jak budou pravidelně hrát.
Brit se zařadil na páté místo za Leclerca.
Nejbohatší Evropan Bernard Arnault zhruba za třicet let dokázal vytvořit největší luxusní společnost na světě LVMH.
Až v 50. letech došlo na první větší rekonstrukci.
Někde by tak mohly být dosaženy pěti- až dvacetileté povodně,“ nastínila v 7 hodin ráno mluvčí Povodí Odry Šárka Vlčková.
Proto se některé nemocnice, které vyčlenily velkou část kapacity na léčbu nemoci covid-19, vracejí k běžnému provozu.
Sexuální horoskop 2020: Co vás čeká v tomto…
Více než 100.000 demonstrantů se v centru hlavního města sešlo druhou neděli za sebou.
Požaduje proto, aby o stavbě metra D rozhodovali úřednici z jiného města, než je Praha.
Ransomware se často snaží proniknout do organizací pomocí phishingových zpráv nebo spamu, takže vzdělávání pomáhá předcházet řadě problémů,“ podotkl Kadrmas.
To, že si limit pro uplatnění zpětného snížení základu daně vynutila ČSSD, připustila ve Sněmovně ministryně financí za ANO Alena Schillerová.
Po celé délce se táhl vodorovný komín s kamny na každém konci, byl to jediný vytápěný blok.
Houbaření je jeho vášeň, loni našel posledního praváka přesně na Štědrý den!
Město Podbořany po roce snížilo cenu parcel pro výstavbu rodinných domů v lokalitě Liška ze 427 korun na 300 korun za.
Možnost zkrátit čekací dobu u lanovky nelze.
Zajistit metrové rozestupy ale nebude podle ředitelů škol v praxi možné.
Je ale důležité podtrhnout rozdíl mezi ruským a americkým zdrojem.
Jednou verzí je podle informací MF DNES třeba touha Milana Šlechty po vlastním průzkumu.
Zaèátkem února provedla národní protimafiánská centrála jednu z nejvìtších operací za poslední dobu s krycím názvem.
Do vagonu již nikdo nesměl vstoupit, dopravce jej po příjezdu do cílové stanice nechá vydezinfikovat.
Právě malý Christopher byl nejčastějším a nejdychtivějším posluchačem otcových improvizovaných historek.
Vyhoďte je proto do směsného odpadu nebo do nádoby na bioodpad.
Před pár dny proběhla médii zpráva, že v jednom z čínských měst v oblasti, která byla uzavřena do karantény, došlo ke skokovému nárůstu počtu dvojic žádajících o rozvod.
Jak dlouho, že jste po porodu?
Opravdový přítel však nikdy veřejně svého kamaráda nezesměšní,“ píše mimo jiné Hůlka.
Model i4, nutno podotknout v umírněnější sériové podobě, bychom mohli na silnicích spatřit už během příštího roku, kdy ho BMW hodlá sériově vyrábět a představit.
Vietnamská vláda od úterý dočasně pozastaví bezvízový přístup Italů do země.
Představte si: on nám do chleba zapekl uzené maso.
Vyloženě gely také existují, třeba klasicky znecitlivující, které prodlouží erekci, ale vám nejde o délku, ale spíše o kvalitu a to vám primárně nepomůže žádná pilule.
Přesto se někteří cítili docela dobře.
Ač byl podle označení lokality pořízen v Bruselu, premiér se nepochlubil, co všechno s evropskými státníky díky svým vyjednávacím schopnostem domluvil, a zveřejnil fotku zcela bez komentáře.
Toto je první vlaštovka vzkvétající spolupráce.
Po ošetření byly propuštěny do domácího léčení, řekla dnes ČTK mluvčí zařízení Andrea Vojkovská.
Vstup na akce je zdarma.
Lidovci připravili pozměňovací návrh, řekl na dnešní tiskové konferenci před schůzí sněmovny jejich předseda Marian Jurečka.
Thiakloprid je hned v závěsu.
Autoři argumentují, že řada studentů pracuje nebo se potýká s nepříznivými podmínkami ve svém trvalém bydlišti a nemají možnost koleje opustit.
Práci dělám jako neuvolněná, to znamená vedle jiné práce.
To není jednorázovou záležitostí takzvaně na knoflík.
První výhru ve funkci mohl oslavit staronový vítkovický trenér Miloš Holaň, který s týmem předešlá dvě utkání prohrál.
V minulém týdnu bylo dennì obìtí od 130 do 200, v pondìlí bylo mrtvých zatím nejménì od 19. øíjna.
Na ty pamatuje například českobudějovický kapitán Tomáš Sivok.
Momo to vzal dobře, jeho chování je v pořádku.
Region zasáhly prudké lijáky a silný vítr, který dosáhl rychlosti 132 kilometrů v hodině a strhával střechy.
Hygienici se k tomuto kroku rozhodli po zhodnocení situace po uplynulých 14 dnech.
Za poslední rok jich v našich domácnostech přibyly čtyři miliony.
Plzeň zvítězila v Ďolíčku v lize po třech zápasech a celkově neprohrála s "Klokany" v nejvyšší soutěži popáté za sebou.
Bylo to tak v loňském sjezdu v Lake Louise.
Plocek se narodil 8. března 1925 v Praze.
Nejvíce zásahů mají v okolí Šternberka na Olomoucku, čerpají tam vodu z několika domů.
Bruins vyhráli pátý zápas 2:1 a vyhlíží dalšího soka.
Princip nastavený ministerstvem financí podle něj zároveň chrání podnikatele před nezákonným jednáním finanční správy, pokud by měla pochybnost o tom, že ho podnikatelé čerpali neoprávněně.
Samozřejmě nás mrzí, že jsme prohráli zrovna s Bolkou, která nás tím předběhla, ale může se stát, že příště porazíme někoho jiného.
S odvoláním na statistiky portál napsal, že tři ze čtyř zahraničních studentů po celou dobu studia v Německu pracují.
Ale maká, dělá všechno, co má dělat.
V okolí sochy svatého Václava kladli květiny, zapalovali svíčky a vylepovali protisovětské plakáty.
Teď se o své know-how podělí se začínajícími investory.
Po verdiktu soudce republikánský senátor za Pensylvánii Pat Toomey øekl, že Trump v tomto státì již vyèerpal všechny právní možnosti, a vyzval ho k pøijetí výsledku.
Až teď se to povede Deivesonu Figueiredovi.
Při brífinku to řekl náměstek policejního prezidenta Martin Vondrášek.
Postižení mají svojí kategorii a když ne, tak jsou sloučené do jedné, kde se pak podle míry postižení připočítávají, nebo naopak odpočítávají koeficienty k podanému výkonu.
Podle plánu by zákon měl začít platit od pololetí příštího roku.
Prostředky z něj poskytované budou financovány emisí dluhopisů, což povede ke zvýšení jejich nabídky i poklesu jejich cen, a to zejména u delších splatností.
Před natáčením Postřižin pracoval jako hostující režisér v divadle tuším v Německu a přivezl si odtamtud světle zelený, manšestrový oblek.
Dnes ale najdete hotel Vilina Vlas i na známem cestovatelském webu Trip Advisor.
Vyplynulo to ze hry, nebylo to nic secvičeného.
To znamená, že bylo pro ty cestovní kanceláře jednodušší, než u každého hotelu z té své široké nabídky posílat klientům různé změny, zrušit zájezdy všechny a vybudovat nové, které si pak klienti mohou objednat za nabízené vouchery.
Byli jsme naprosto úžasní, mohli jsme dát pět šest branek,“ prohlásil bývalý hráč Swansea, West Hamu, Chelsea, Manchesteru City a New York City.
Je to rozhodně klíčový úspěch naší kariéry.
Velkou roli hrála v cestě za jeho úspěchem i manželka Joanne.
Český rozhlas bude letos také dál rozvíjet webový portál Můj rozhlas, který nabízí kompletní audiotéku rozhlasu.
Americké brusinky jsou větší a oproti lesním brusinkám chutnají méně výrazně.
Byla mi zaslána s přáním, abych ji režíroval.
Osmašedesátiletého Uroše Andeloviče soudkyně uznala vinným z obecného ohrožení z nedbalosti a poškození a ohrožení provozu obecně prospěšného zařízení a za to si má odsedět čtyři roky za mřížemi.
Pracovníci poradenské společnosti Grand Thorton zde zdarma radí podnikatelům mimo jiné, jak a kde mohou žádat o podporu.
V Česku vznikla zrcadla pro teleskop METIS, který je určen k pozorování a spektroskopii sluneční koróny.
Klobucharová je už třetí kandidátkou, která z nominačních soubojů odstoupila za poslední tři dny.
Rapidní nárůst nakažených si v pondělí vyžádal uzavření oblasti na Olomoucku.
Proč jste se nerozhodl jít třeba s Jiřím Zimolou, který se také rozhodl ČSSD opustit a právě v Jižních Čechách založil hnutí Změna 2020?
Výsledkem je moderně a dobře vyřešený prostor poskytující jak zázemí pro práci, tak soukromí pro majitele.
Spojené státy, které Huawei bojkotují již od května, obviňují firmu z krádeže technologií a špionáže pro Čínu.
Od výrobců má ČR přislíbeno jen asi 900 000 dávek, řekl v diskusním pořadu České televize Otázky Václava Moravce vládní zmocněnec pro výzkum ve zdravotnictví Roman Prymula.
Tam se podařilo dojít k dobré dohodě.
Zástupce ředitele školy, který celou záležitost s žáky v prvopočátku řešil, neměl dojem, že by tam došlo k nějakému násilí.
I díky ní si tolik oblíbila seniory.
Pes je zakopaný v tom, že zacházet s chladivem může dle platné legislativy jenom certifikovaný odborník.
"Nevadilo by nám, kdyby Robert v takové formě pokračoval.
Vyšetřovatelé se také obrátili na čínské úřady, aby zjistili, která firma Srebrene Malině ventilátory dodala.
Dokázal stmelit tým dohromady a skvěle ho namotivovat na vrchol sezony.
Tragédie se odehrála 17. listopadu 2018 kolem 17. hodiny na Bučovické ulici.
Meteorologové rozšířili v pondělí dopoledne výstrahu.
Pražský vrchní soud poslal na 22 let do vězení dvaadvacetiletého muže, který v Lounech utýral ani ne tříletého syna své.
Otázku, kdo zůstane s dětmi doma, si u nás velká část rodin ani nepokládá – teď stejně jako za běžného režimu.
Většinu z ukradených hodinek předali dalšímu muži, který s nimi v obchodě nebyl.
Kvůli nařízení vlády musejí kosmetičky dbát na zvýšenou dezinfekci a při práci mít roušku, štít a rukavice.
Tehdejší názor vědy byl takový, že za mor může „špatný vzduch“, neboli miasma.
Takoví majitelé místo soutěže proto dostávali sadda, odškodné, které bylo náhradou za neúčast v závodě.
Zdravotní sestry mu pomohly dostat se na pokoj k manželce, aby mohli být spolu.
Good Design patří mezi nejstarší a nejprestižnější světová ocenění za produktový design.
Ve všech případech jde o státy, které měly loni podle dat ECDC vysoký počet případů západonilské horečky.
Putin navrhl USA prodloužit poslední odzbrojovací dohodu o rok.
Dìlala jsem to sama,“ uvedla žena.
Na bráně bylo patrné, že tu a tam některému řidiči měří pracovníci ostrahy teplotu.
Na videu je možné vidět, že se do sebe oba dva aktéři pustili se vší vervou a pro ránu nešli daleko.
Hodně rodin má auto a jezdí dvakrát ročně na dovolenou.
Srovnávat ji s Dankem je prý nekorektní.
Řidiči mají povinnost před každou jízdou očistit vozidlo a policie s příchodem zimy začíná rozdávat tresty za nečitelné poznávací značky.
Šampionát se má odehrát ve dvanácti různých evropských městech, jedním z nich je i Řím v Itálii, která je novou nemocí nejvíce zasažena a celá je v karanténě.
Ale odložení nebo omezenou formu festivalu nevylučuji,“ řekl v rozhovoru pro Pressklub Frekvence 1 Zaorálek.
Minulý měsíc skupina 165 firem a sdružení vyzvala Evropskou komisi, aby proti Googlu zaujala tvrdší postoj.
Bude nám hluboce chybět.
Po rychlém přechodu na útočnou polovinu míč vybojoval Zelený, který jej posunul na Tomáše Ladru.
Takže se jednoho dne stalo, že se rozhodla hrát softbal a já jako mladší sourozenec jsem chtěla dělat to, co ona.“
Vzhledem k nízkému podílu volně obchodovaných akcií a malé likviditě akcie i přes zvýšenou rozkolísanost tolik nereaguje na dění na trzích.
Mělo to být společné album k chystaným podzimním halovým koncertům.
Nepozornost øidièe dodávky byla podle všeho pøíèinou nehody, která se stala ve støedu odpoledne v Bøeclavi.
A co všechno odhalily ostatní krásky?
Uřízl učiteli (†47) hlavu a psal o „popravě pekelného psa“.
Už teď je třeba se vzájemně podporovat a dodávat si optimismus.
Na předkrizovou úroveň, jaká byla třeba v roce 2019, se ovšem budeme nějakou dobu ještě dostávat,“ řekl ředitel sekce hospodářské politiky Svazu průmyslu a dopravy ČR Bohuslav Čížek.
Přišla řeč i na rušení některých stavebních úřadů a ochranu veřejného zájmu.
V Praze usazená rakouská zpěvačka a skladatelka Marley Wildthing představuje další video z připravovaného debutového alba.
Od Jihomoravského kraje a Brna, kde jsou tři až čtyři desítky nakažených na 100.000 obyvatel, přes Prahu (123) a Olomouc (161) po Litoměřice (400) a Uničov a Litovel (665).
Kousek po kousku je přilepený přímo na skleněnou tabuli, která tvoří záda obrazu a podtrhuje tak celkový moderní vzhled díla.
Z pohledu odborů a možná také některých našich zaměstnanců sice přesun Superbu z Kvasin do bratislavské továrny VW může působit jako zklamání stejně jako fakt, že jsme nepostavili novou továrnu, o níž se několik let diskutovalo.
Někteří z nich počítají s velkými ekonomickými ztrátami, na kompenzacích by se tak při dlouhotrvající krizi měly podílet i vlády.
Označení „kaskadér” je normální pro lidi, kteří se živí šílenými kousky.
Můžete vyrazit i do města?
Na druhou stranu, je to povinnost jednotlivých krajů.
Pak už fungoval princip konkurence.
Organizace zemí vyvážejících ropu (OPEC) a její spojenci podle IEA snížili dodávky o 9,4 milionu barelů denně.
"Stojím před vámi v situaci, která je pro nás pro všechny úplně nová.
Výborně vynikají na tradičních zelených stromcích, ale i na těch jemně zasněžených.
Jakmile si dcera Samantha uvědomí, jakou roli hraje v matčině poslání, začne ji nenávidět.
Při něm vzplály motory a shořela zadní část letadla.
Poslední obětí byl …
Ani fanoušci vlády, jako napøíklad prezidentský mluvèí Jiøí Ovèáèek, už nedokážou na její obhajobu øíci nic jiného než to, že v jiných zemích se také chybovalo.
Jsem pesvden,e nm to vem nyn prospje.
K prošívanému kabátu navíc bude vypadat skvěle.
Výpadek příjmů se nelíbí ani prezidentovi Miloši Zemanovi a právě díky jeho výhradám mají nové daně z příjmu po zrušení superhrubé mzdy platit jen dva roky.
Camilla čtyři roky pracovala na tom, aby mohla pomáhat ženám trpícím domácím násilím a také se podělit o své zkušenosti.
Incestní páreček dcery Amandy a jejího biologického otce Larryho z amerického státu Západní Virginie se dopustil šílené vraždy.
Jde o jednorázovou genovou terapii, která používá virus k dodání kopie lidského genu, jenž zabrání úmrtí motorických neuronů.
Velkou radost z otevření školy vyjádřila starostka Zličína Marta Koropecká (Pro Zličín a Sobín), která o stavu nové školy usilovala už řadu let.
Pokud by hranice byly zavřené půl roku, tak každopádně nepřežijeme, nebo nám z původní firmy zůstane zlomek, takže by do zajetých kolejí už naskočit pořádně nešlo.
Nechám prostě cestu přírodě.
Subjektivně si pan prezident stěžoval na nějakou bolest?
Na rozdíl od Milana Heči či Davida Lischky ovšem Dominik Plechatý důvěru od trenéra opět dostal.
Naposledy v roce 1997 se ve Velké pardubické běželo o míň peněz, tehdy bylo v banku 2,8 milionu korun. Pro srovnání: Gran Premio v Meranu, nejprestižnější italský překážkový dostih, se koncem září jel o 250 000 eur, přibližně 6,8 milionu korun.
Tak příště prosím nekňučte,“ bouřil Kalousek u řečnického pultíku.
I proto se na její náhražce ruští komentátoři společně s juniorem Voronkovem ve studiu KHL pomstili.
Podle informací Blesku měnil zemřelý řidič pneumatiku a druhý řidič ho srazil.
Vojtěch: "Dostal jsem tu informaci ze…" Babiš: "Od koho."
Na svém posledním jednání tamní.
Podle pondělních aktualizovaných údajů má devítimilionová země 2016 mrtvých a za minulých 24 hodin zaznamenala přes 3000 nových případů koronaviru.
Bachař podle Deníku zřejmě nejprve zastřelil svou manželku, pak tchýni a nakonec zbraň obrátil proti sobě.
Tu ale asi dobře dorovnají příjmy plynoucí z prodloužení časového testu.
Myslel tím prý práci policie, ani ho nenapadlo, že by chválil střelce.
Tak jako tak jde o moderní veledílo.
Kluby souhlasily, přestože často zaznívají hlasy, že hokej bez diváků nemá smysl?
Hejtman Jiří Štěpán řekl, že když už lidé někam vyrazí, ať to jsou méně vyhledávané cíle.
Odpověď na tyto otázky neznám.
A následně pro změnu uspěchaný úder z bekhendu a další bod pro Markétu.
Naopak nejméně nových uchazečů evidoval úřad v Pardubickém kraji, a to 1494 lidí.
Lékařské vyšetření spojené s odběrem biologického materiálu řidič odmítl.
Nicméně postupně bude přibývat nízká oblačnost, mlhy a mrholení, které se ojediněle udrží po celý den.
Každá země může přijmout opatření sobě na míru.
Na nic jiného se používat nedá, je to samá sinice,“ popisoval místní obyvatel Karel Jaroš (71).
Podle Vondráška přišly na Staroměstském náměstí asi dva tisíce lidí.
Vendula Pizingerová (48) je prý necelé dva roky před padesátkou těhotná!
Ta naštěstí zatopila jen podzemní patro.
Advokát občanského sdružení Ružomberský papier, vystupujícího za bývalé zaměstnance, v článku tvrdí, že slovenský Ústavní soud doporučil bývalým zaměstnancům podat nové žaloby.
Nemáme ambici, že se vrátí 100 procent dětí.
Místo nich budou fotbalistům „fandit“ jejich plastické portréty.
Po každém úmrtí zmizí jedna z deseti sošek malých černoušků.
Jde o chlapce a dívku ve věku 6 let.
Právě sociální sítě jsou nyní asi nejvěrnějším obrazem toho, co se v českých domácnostech děje.
Americký technologický gigant Apple podal stížnost na potravinářskou společnost Super Healthy Kids, protože logo její aplikace Prepear prý příliš připomíná ikonické nakousnuté jablko Applu.
A přišla jsem já.
Ta čísla budou ještě daleko větší.“
A kde v Chorvatsku si dát pozor?
Ale do každého zápasu jdeme s tím, že chceme týmovou výhru.
Její vlastností je, že umí zklidnit.
Pátrání v posledních letech komplikuje i rozvoj internetu.
Přání nám splnili,“ řekl náměstek hejtmana Michal Kortyš (ODS).
Zjistili jsme, že chodba funguje jako dokonalý zvukovod.
Osobní vozy jezdí do ČR jedním pruhem, náklady bez kontroly druhým, kde policisté nestojí.
Jako by nestačilo, že si myšlenky na rakovinu prsu nosí v hlavě.
Ministryně financí za ANO Alena Schillerová po jednání s šéfem ČSSD a ministrem vnitra Jan Hamáček řekla, že diskuse je o tom, jaká bude hranice příjmu, nad níž by byla sazba daně vyšší než 15 procent.
Někdy cítíme i ozon, který vzniká při bleskových výbojích.
V pátek došlo k zásadní změně v českém fotbale – profesionální kluby zrušily letošní baráž a FORTUNA:LIGU bude hrát v nadcházející sezoně hned osmnáct týmů.
Dostane ho do 14 dnů!
Itálie, která je v první desítce epidemií nejpostiženějších zemí na světě, své hranice cizincům z většiny evropských zemí otevřela na začátku června.
Obdivuji holky, jak to tady zvládají při dvanáctihodinových směnách,“ smekl před nimi fyzioterapeut Martin.
Obvykle sloni rozdávají chobotem dárky v podobě sladkostí a hraček.
Alkohol nula, protože já doma pít neumím, musím vždy mezi lidi.
Dokument nadále kritizuje, že Čína včas neoznámila, že je potřeba začít zavírat hranice a omezovat pohyb, přestože pekingské úřady zavřely Wu-Chan a jeho 11 milionů obyvatel do karantény.
Parmová a Janotka: Konec velké lásky!
Plnění této role vyžaduje v některých okamžicích plné nasazení, pevné zdraví či možnost dobrého pohybu při přijímání návštěv, domácích i zahraničních cestách a setkávání se se zástupci veřejnosti.
Učí šest psů ras labrador a kokršpaněl rozpoznávat na koronavirus pozitivní vzorky z použitých, ale sterilizovaných roušek, ponožek a punčoch zdravotníků z Londýna.
Čeští basketbalisté na svém tažení nezbohatnou.
Jak nahlížíte na plán ministerstva zdravotnictví omezit počet lidí v obchodech?
To jim v systému, kde rozhodují sekundy, poskytuje zásadní výhodu.
Do řeky tady sjelo osobní auto, uvnitř pak zůstal zaklíněný řidič.
I ta nejmírnější opatření počítají s omezením na maximálně 1000 lidí venku a 500 uvnitř.
Proto se snažím všechny členy týmu držet velmi vytížené, abychom nevypadli z rytmu.
Vláda podle něj ani neudělala nic pro to, aby se to změnilo.
Jaký je ten váš?
Kolegové z likvidace by v tomto případě videoprohlídku klientovi nenabídli," říká Marek.
Na ty se embargo nevzkazuje, protože nejde o vojenský materiál.
Objevují se zprávy, že všechny hlasy ve Wisconsinu byly spočítány.
Já jsem spokojený, neřeším, kolik jsem si mohl vydělat, nepotřebuju stamilióny.
Plánovali jsme do léta odehrát deset představení ve zkušebním provozu, při nichž by šlo o to, seznámit lidi se stavem divadla a přiblížit jim aktivity a představy o budoucí podobě.
Obzvlášť, když včera na zastupitelstvu o tom nepadla žádná zmínka.
A hlavně zjištění, že hodnoty, kterým věříme, jsou čistě subjektivní a se žádnou absolutní pravdou nemají nic společného.
Po letním přesunu z Washingtonu do Chicaga Satoranskému pomáhal, s čím se dalo.
Vyučování ale po chvíli nabralo nečekaný směr.
V nich by pak měli nikoli možnost, nýbrž povinnost pracovat, popřípadě i studovat v civilním sektoru.
Prozradil také, co je pro něj jeden z nejsložitějších triků během představení.
Aby česká vláda alespoň trochu ulevila restauratérům, měla by se podle Vojíře inspirovat v Německu či Rakousku.
Sabalenkové vycházelo všechno - třeba return, který olízl lajnu a znamenal mečbol.
Pro produkty nabízené na britském trhu bude muset mít zástupce sídlo ve Spojeném království,“ píše èeská diplomacie.
Pravidla pro příští školní rok jsou po celé Evropě stejná.
Pohání vás teď touha mladým hráčům něco předat, posunout je výš?
Ve stockholmském derby pomohl svému AIK k vítězství 3:0 na hřišti Djurgardenu, když vstřelil dvě branky.
Kýžený balík peněz má pramenit právě z drahokamu.
Veletrhy Brno letos vykážou ztrátu stovky milionů korun, na konci roku jim dojde hotovost.
Včera jednal s vládou o plánovaných krocích v boji s epidemií, o zavírání škol nebo restaurací tam podle něj nepadlo ani slovo.
Dvě nehody na jednom místě se staly ve středu po poledni na nechvalně proslulé pánovské křižovatce u Hodonína.
Opět se musíme spolehnout sami na sebe.
Slávu chicagského blues šířili další skvělí hráči, jako Howling Wolf, Luther Allison, Jimmy Rogers, Willie Dixon nebo Buddy Guy.
Přesto soudce Mann rozhodl, že soukromí obyvatel komplexu je plně v jejich rukou.
S konstatováním, že dnešní los kvalifikačních skupin na MS 2022 je u konce se s vámi loučím.
Nové fotografie Národního úřadu pro letectví a kosmonautiku (NASA) ukazují, že během tohoto období roztála téměř čtvrtina sněhu na jednom z tamních ostrovů.
S každým přibývajícím rokem jenom kvete.
Kyberzločinci se před Vánocemi činí.
A že toho vláda v Pekingu využije, si můžeme být jistí.
Šestnáct stovek z dotázaných se podělilo o nebezpečné zážitky v souvislosti s funkčností Autopilota.
Už dlouhou dobu stát slibuje, že ztíží život energetickým šmejdům, kteří zákazníky převádějí k jiným dodavatelům.
Zdravotní pojišťovny neustále platí, nemocnicím se sice snížila produkce, ale příjmy mají pořád stejné.
Návrat hranic přinese zdržení na přechodech, které prodlouží a prodraží přepravu,“ uvedl.
Veškerá magistrátem vyžádaná odborná stanoviska se přitom podle ní shodovala na tom, že ani z hlediska ochrany autorského díla nelze oslovit jiný subjekt než Haguess.
Přesto spolu fungují (a hlavně zpívají) dokonale.
Hrozí pády stromů a větví či elektrického vedení.
V tuhle chvíli není potřeba rozplývat se a přetvařovat se, jak skvělý pokrm připravil.
Postupně pak budou dostupné i pro veřejnost.
Možnost, že by se hrálo MS bez Švédů, nevyloučil.
Jestli v souboru nenajdete své literární favority, nezoufejte a vezměte zavděk tím, co je.
Komentáře na sociálních sítích jsou ale velmi kritické.
Musíte si promyslet cílovou částku, kolik byste chtěli vybrat.
To, co se v posledních měsících děje v německé ekonomice, problém je.
"Podíval jsem se na něj a viděl jsem, že je trošku vyjetý.
Maradona už je v rukou božích.“
Nedává nám pocit, že i když je situace špatná, stát se o nás postará.
Záchranný tým vyslal do řeky další dva slony, aby zraněné samici pomohli, zdálo se však, že už o to nestojí.
Prototyp, který se má ukázat v příštím roce, totiž bude využívat holý podvozek druhé generace SUV Mohave, které sice v Evropě známé není, prodává se ale třeba v Rusku nebo Jižní Koreji.
Vzhledem k současné nepříznivé situaci v Česku není vyloučeno, že mezi oblasti, jež Německo považuje za rizikové, přibudou další regiony.
A my na ně prostě musíme být připraveni.
"To je věc, která reaguje na situaci, která se udála před několika lety, a já to beru na vědomí.
Oni rychle nabídli svoji pomoc a až poté se resuscitoval vládní NERV (Národní ekonomická rada vlády, pozn. red.
Na první z budov hasiči rozebírají střechu, která se propadla.
Loni se v České republice stalo přes deset tisíc fyzických útoků a loupeží.
Sobota příliš nezaostávala, na testy přišlo necelých 60 tisíc lidí, přičemž infekčních bylo 1860 z nich.
"Již loni v srpnu jsme ministerstvo financí upozorňovali, že máme obavy, že by zavedení digitální daně bylo příspěvkem k eskalaci mezinárodního napětí, nazývaného obchodními válkami," uvedl mluvčí Hospodářské komory Miroslav Diro.
A to rovnou v přední části hlavního vchodu Poslanecké sněmovny.
Ředitel Institutu Roberta Kocha (RKI) Lothar Wieler na tiskové konferenci zdůraznil, že Německo je stále "na počátku epidemie".
S ohledem na normy, které u nás pro ono vaření platí to není možné.
I Babiš Wagenknechta dlouhodobě kritizuje, několikrát ho označil za udavače.
Jestli tak učiní, může mít ve Stromeovi rozdílového útočníka, který klubu pomůže v rozjezdu talentovaným mladíkům.
Kodaňský městský soud shledal Nielsenovou vinnou tím, že během více než pětadvacet let ukradla z fondů určených k vyplácení sociálních dávek 117 milionů dánských korun.
Dovolal jsem se na první pokus, ale od zdravotní sestry jsem se dozvěděl, že jsou vytíženi a že mi zavolají zpátky.
Máme tu výsadní postavení, na jaře situace vypadala beznadějně, Češi jsou ještě víc vítáni než v jiných letech, letos to vypadá na ideální dovolenu.
Podle meteorologů budou nicméně během týdne počasí ovlivňovat dvě zvlněné studené fronty, měli bychom se tak připravit na ochlazení a sněžení i ve středních polohách.
Manažer týmu realitních makléřůDalší nabídky práce »
Libanonský prezident Michel Aún na Twitteru napsal, že je "neakceptovatelné, že 2750 tun dusičnanu amonného bylo šest let ve skladu bez dodržení bezpečnostních zásad".
Přibylo případů prodeje dětí na těžkou práci i poptávka po dětské pornografii.
Kdo stojí v cestě k těmto cílům, má smůlu.
Celková nemocnost lidí s infekcemi dýchacích cest dosáhla 1444 onemocnění na 100 000 obyvatel.
Vít Rakušan je středoškolský učitel, podnikatel, zastupitel Středočeského kraje a radní města Kolín.
V sobotu ráno mluvčí Alzheimercentra údaj zveřejněný na webu ještě navýšila.
Ať tak či onak, je zapotřebí se nebrat vážně a poukazovat na realitu, jež bourá zažitá měřítka krásy, která tak rádi prezentují v dnešním moderním světě uživatelé sociálních sítí.
Nejblíže nám byla beta spuštěna v Německu či v Polsku.
V Antikvartetu si dělal hudbu po svém a nemusel se zabývat hranicemi mezi žánry, které vlastně nevnímal.
Pozitivní test měl v pondělí podle agentury AFP i ministr kultury a starosta města Coulommiers Franck Riester.
Podle dat za září se ve školství nakazilo přes 8 000 lidí, tedy téměř 18 procent.
Ještě v neděli to bylo 252 nakažených.
Nyní budou moci odletět speciální linkou, která bude vypravena ze severokorejské metropole Pchjongjangu do ruského Vladivostoku.
Naše hra, i proti soupeřům typu Brazílie či Anglie, už nebyla ustrašená.
Vraťme se ke dvěma obrazům Jasona Kilara.
Rozdíl je jen v látkách, které konzumují.
Ta společně s organizací Free Press a skupinami hájícími občanská práva Color of Change a Anti-Defamation League hnutí vede.
Finance se vybírají prostřednictvím portálu Darujme.cz. Za týden na kampaň přispělo 100 lidí.
Lidé ale začali chodit i do prodejen, které jsme s uveřejněním nové nabídky otevřeli,“ dodal obchodní ředitel Exim Tours Petr Kostka.
Ale to není tak, že by byla v Japonsku špatná situace, ale musíme si vyhodnotit nařízení vlády, abychom neudělali nějakou zbytečnou chybu.“
To se potom hraje dobře," pokračoval středopolař Letenských.
Tedy že nestačí domluva, obviněný naopak musí souhlasit s právní kvalifikací skutku, s uložením pokuty i její výší.
I když bylo dopravních nehod celkově více, ubylo těch, které skončily smrtí.
Všichni evakuovaní, z nichž nikdo nemá symptomy nákazy, nyní projdou zdravotní kontrolou, a poté stráví dva týdny na izolaci v kasárnách na letecké základně Germersheim ve spolkové zemi Porýní-Falc, asi 100 kilometrů jižně od Frankfurtu.
V Hongkongu za den přibylo 48 případů covidu-19.
Žáci si tak mohou ve třech hodinách vyzkoušet, co obnáší studium na střední zdravotnické škole, naučit se základy první pomoci a vyzkoušet si i některé odbornější úkony například z Ošetřovatelství nebo Somatologie.
Česko přitom podle něj nadále hodlá usilovat o větší důraz na ochranu vnějších hranic a bude se snažit, aby EU posuzovala uprchlíky již před jejich cestou do Evropy.
Jelikož si tělo samo neumí vitamin D vytvářet, je důležité každý den strávit nejméně 15 minut venku na denním světle, nebo se zaměřit na svůj jídelníček a případně déčko doplnit i pomocí doplňků stravy.
Wales se kvalifikoval na světový šampionát jedinkrát, v roce 1958.
Přestože smysl pro humor vlastníte, dnes s ním budete spíše šetřit a neubráníte se krčení obočí nad uvolněnou morálkou některých kolegů v práci, ale i uvolněnými mravy některých rodinných příslušníků.
Diplomat trval na tom, že z akce odešel hned, když začali demonstranti provolávat politická hesla.
Poprvé se před kamerou objevila už jako devítiletá a první velkou roli si střihla v Radfordově filmu Zaříkávač koní (1998).
Aktuální stav je možné sledovat na webu connect.
Mezi Štybarovy úkoly bude patřit i pomoc spurtérovi Samu Bennettovi, který se pokusí navázat na výkony z Tour de France, kde ovládl bodovací soutěž.
Hochficht je šumavská hora v Horních Rakousích - jedná se o největší rakouský skiareál mimo Alpy.
Na sobě měl šedé triko s dlouhým rukávem, černé kalhoty a na nohou černé boty s bílou podrážkou.
"Nechápu, proč jsou obchody narvané a nám zkracují provozní dobu," řekl ČTK.
Policie o útočníkovi přivítá jakoukoliv informaci.
Češi přitom podlehli nákupní horečce živené panikou z koronaviru plošně.
Není tak podle ní nutné, aby se zákonem opět zabývala Sněmovna.
Nespokojenost s členstvím v nyní vyjádřila čtvrtina lidí, neutrální postoj má třetina dotázaných.
Dcera herečky a zpěvačky (63) a saxofonisty (76) v těchto dnech podstupuje náročnou léčbu rakoviny, která ji postihla v takto nízkém věku.
Mnoho nových chudých vznikne podle Světové banky v zemích, ve kterých již vysoká míra extrémní chudoby existuje.
ANO uspělo v deseti krajích, složit koalice však bude pro něj velmi obtížné, protože výsledky byly mnohdy těsné a ostatní strany se snaží tvořit koalice bez ANO.
Zároveň sestavujeme pracovní skupinu, která zařízení pomůže nasadit v Itálii a ve Španělsku," dodali vynálezci.
Rovněž spolupracuje s řadou externích pořadatelů, jednotlivců i organizací ve městě, je iniciátorem projektů i výzev a také poskytuje poradenství a servis externím pořadatelům.
Na to, že jsou letní prázdniny, je v budově Středního odborného učiliště kadeřnického na Karlínském náměstí v Praze nebývale živo.
Když se kousnu, tak makám.
Policie u každého prověřovaného případu musí stanovit právní kvalifikaci, kterou následně potvrdí nebo vyvrátí.
V mezinárodních soutěžích spadajících do gesce UEFA, případně FIFA, by do děje nevstupoval.
Na odlet Vystrčila na Tchaj-wan zareagoval mluvčí čínského velvyslanectví v Česku.
V době nehody cestovalo v osobním vlaku zhruba 100 lidí.
Její bratr se s řidičem domluvil, aby přejel na zastávku U Včely a vrátil se k matce, která se starala o sraženou sestru.
V ČR je nyní omezen provoz restaurací na 6:00 až 22:00.
Zatím nejméně lidí jelo tento měsíc metrem v neděli 3. května.
Předseda Malík: Chováme se jako hasiči.
Pokud budete s cenou souhlasit, podepíšete smlouvu.
Objednal pro ni elektrokolo.
Několik lidí se tedy vydalo na dnešní Masarykovo náměstí, kde se nakonec sešel početný dav, ale setkání nemělo žádný řád ani program.
Koronavirová opatření se dalšímu nárůstu nákazy snaží zamezit i snížením vzájemných kontaktů lidí.
Předávání vyznamenání na Hradě v souvislosti s oslavami státního svátku 28. října se letos neuskuteční.
Předseda Svazu obchodu a cestovního ruchu Tomáš Prouza připomněl zamítnutý návrh snížit DPH na potraviny.
Turistickou kartu nabízí už roky řada významných evropských měst jako Berlín, Londýn, Amsterodam, Barcelona či Vídeň.
Na chvíle, kdy manželský pár na královském loži pracoval na potomcích, přitom zaměstnanci paláce vzpomínají i po letech.
Potápět se s ním tedy rozhodně nezkoušejte.
A přepsat si v sobě obraz o zlé maceše, změnit sám k sobě postoj, dát si šanci být "dobrá macecha".
Kdyby tam pustili mladé lidi, tak proč ne?
Tohle by dal málokdo.
Policie tehdy tohoto 34letého oftalmologa obvinila z šíření poplašných zpráv.
Rusko eviduje v souvislosti s nemocí způsobené koronavirem 7478 úmrtí.
Neměl jsem pocit, že by mi to šlo.
Viklefa se zastávají čeští mistři Jan Hus, Stanislav ze Znojma či Štěpán Páleč.
Od roku 2011, kdy se Súdán rozdělil na dva státy, nejsou vyřešeny některé hraniční spory a Abyei je jedním z nich.
Skóre indexu PES zůstalo na 64 bodech, tedy ve 4. stupni rizika.
Jste v zemi, kde je jiná kultura, jiní lidé.
Kvůli rostoucímu počtu případů vydalo Rakousko nejvyšší stupeň varování před cestami právě do Chorvatska.
Hříšníci, kteří odmítli nosit roušky, budou pouze pomáhat s kopáním hrobů a nebudou se nijak účastnit pohřbů nebo smutečních obřadů.
Za město požadujeme jasné podmínky, zákon nám ale nedává možnost je vymáhat.
Hacker ukradl z účtu 120 tisíc.
Tihle lidé mají svůj život, práci.
Sami si vytáhněte své karty!
Stále se vám honí hlavou myšlenky ohledně změny designu domácnosti.
Platí, že bych rád zůstal na Ostrovech.
Jde téměř o čtvrtinu z celkového počtu klientů zařízení.
V souvislosti s nemocí Covid-19 jich 297 zemřelo.
Internetový prodejce potravin Košík.cz začíná nabízet minerální vody v zálohovaných plastových lahvích.
Máte totiž zvýšené soustředění, a tak můžete vyřešit i problémy, se kterými jste si nevěděli rady.
Náladu jim nezkazil ani déšť, který Británii ve čtvrtek zasáhl.
"Jako malý jsem s hokejem ve Vsetíně začínal kolem roku 1965 a nikdy by mě nenapadlo, že o 30 let později budeme slavit titul.
Na pódiu je to velmi individuální.
Internetové televize i streamovací služby mají žně a chrlí na nás jednu seriálovou novinku za druhou.
I když jsme pro toto rozhodnutí stanovili termín 20. dubna 2020, stávající vývoj v nás nevzbuzuje naděje, že za měsíc budou podmínky pro realizaci festivalu příznivější," informoval dramaturg festivalu Vít Aschenbrenner.
Každého napadne spojení panningu a motorsportu; tam se s ním opravdu potkáte nejčastěji.
Jenže většina lesů je hospodářských.
Bez podpory specializovaného sociálního pracovníka si neví rady, jak se postarat o dítě, které je opožděné a je potřeba se mu denně věnovat,“ vypočítává Ženíšková.
"Mohou to být Romové, početnější rodiny či třeba matky s malými dětmi.
Nejvyšší denní teploty se budou v sobotu pohybovat mezi 7 až 11 °C, v noci pak spadnou na 12 až 8 °C.
Místo toho jsme jeli nejdál, co šlo, letěli jsme do Ruska, zahrát si proti dvoumetrovým borcům, kteří na první pohled připomínali basketbalový tým," přiznává Bičík, že nadšení z losu v kabině zrovna nepanovalo.
Začínejte pomalu, jinak na konci, kdy přijde na řadu zhruba dvacítka červených vín, nebudete vědět, co pijete, a to by byla škoda.
Chlazení v zařízení zajišťuje kombinace tepelné trubice a grafenu.
Lidé také èasto volají do pùjèovny kol a provozovny obèerstvení.
Spočítali jsme s paní ministryní financí Alenou Schillerovou, že zrušení daňových výjimek by představovalo 380 miliard korun,“ řekl Zeman.
Je to půl na půl.
Podporu mohou čerpat profesionální i poloprofesionální kluby.
Havárie auta zablokovala v neděli odpoledne Evropskou ulici u zastávky Vozovna Vokovice.
Událostí se zabývají i policisté.
Když se později američtí novináři podivovali nad tím, že premiér nezná oficiální název vlastního státu, odbyl je Babiš s tím, že si nemůže vše pamatovat.
Bez soli to zkrátka nejde aneb Odkud se bere nejzákladnější kuchyňská ingredience?
Jde podle něho o potravinářství, přepravu zboží, péči o seniory, komunikaci a technologie.
Na skříni má vystaveny keramické mísy, které mu vyrobila manželka, a zdi mu také krášlí dvě grafiky od jeho oblíbeného malíře Tomáše Bíma.
Ženě ukradli identitu i peníze.
Ale to je fotbal.
V Plzeňském kraji dosud hygienici zaznamenali 611 případů nákazy koronavirem.
Volby jsou podle nich nespravedlivé, což uvedl i Trump.
Pokud se tedy podíl počítá pouze ze zjištěných zdrojů nákazy, pak se v práci infikovalo až čtyřicet procent nakažených.
Kreativní pohled vám nelze upřít.
Bude to, skoro jako bych měl samostatnou show.
V průběhu dnešního jednání ústředního krizového štábu, který rozhoduje o zpřísnění karanténních opatření po skokovém přírůstku nakažených, to novinářům řekl ministr školství Branislav Gröhling.
Některé slovní přehmaty jsou ale zbytečné, tenisovým slangem se to dá označit za nevynucené chyby.
Konkrétně Jirka Sekáč si to hodně užívá.
"Možná, že si ve svých sedmadvaceti letech uvědomil, že mu dochází čas a ve správnou chvíli narazil na správného trenéra.
A teď je pro to ještě horší doba.
Na Tori totiž Cohen čekal v nafukovací bublině a společně se vydali na procházku New Yorkem.
SpaceX se snaží opětovným používáním některých částí raket snížit náklady letů do kosmu.
Podle popisu je zhruba 180 cm vysoký, je hubené postavy, má hnědočerné vlasy, hnědé oči a knír.
"Odložené platby - termín, který slýcháme v poslední době čím dál častěji.
Ano, to řekl předseda vlády, kterého jste si zvolili a kterého si zvolíte znovu a znovu.
A tak musejí naši dva hrdinové vynaložit všechen svůj důvtip a najít ji dříve, než ji dostihnou Římané.
A protože se neziskovka účastní veřejné debaty, v níž Babiše opakovaně kritizuje, sama musí snést ostré výpady druhých.
Stát mu případně proplatí 80 procent této náhrady do 39 000 korun superhrubé mzdy.
První kolo testů se uskutečnilo koncem února a odhalilo nákazu u 3 procent populace.
O jeho roli v oblasti partnerských vztahů mluví v rozhovoru pro Aktuálně.cz.
Stále čeká na posouzení Státním ústavem pro kontrolu léčiv (SÚKL).
Bylo mezi nimi 250 lipicánů z Vídeňské jezdecké školy a také hřebci jugoslávského krále Petara a nacistického ministra zahraničí Joachima von Ribbentropa.
Řád německých rytířů jej získal do vlastnictví v 17. století, ale hrad příliš nevyužíval a nechal ho chátrat až do roku 1894, kdy se velmistrem řádu stal člen habsburské dynastie arcivévoda Evžen Rakousko-Těšínský.
Jde totiž o posledního žijícího potomka původního zakladatele celého režimu v Severní Koreji Kim Ir-sena, který se podle informací v roce 2019 vratil zpět do země po čtyřiceti letech v zahraničí, kde sloužil jako diplomat.
Ty od státu dostanou 5,4 miliardy dolarů.
Tím však proti sobě nečekaně poštvala celou řadu fanoušků… O chorobě, která zabila jenom v Česku několik stovek lidí, hovoří jako o „blbé chřipce“.
Interrupce je v zemi ošemetné téma, první posuny nastaly v roce 2007.
Jaké nasazení očekáváte během jednotlivých zápasů?
Skupina nutrií, která postává u břehu a při pohledu na člověka nadšeně vytasí vousky.
Aplikaci Záchranka podporuje čtyři roky Nadace Vodafone, letos vývojářům poslala 290 tisíc korun. "Dnes kromě uší dostává záchranka i oči.
Spotřebovával jsem se v plném smyslu toho slova, bez osvěžení, bez zastávky, bez oddechu.
Od oblečení přes líčení až po vlasy.
Ten byl rovněž ve hře o titul až do poslední etapy, ale druhé místo se ztrátou necelých 14 sekund mu vzhledem k bodové ztrátě nestačilo.
Tento zážitek je stěžejní událostí, protože paní Uramová dodnes cítí nenávist k Němcům, má však nadhled a dokázala objektivně uznat i kladné vlastnosti německého obyvatelstva.
Všichni jsme museli něco obětovat,“ posmutněl Andrej Babiš na tiskové konferenci, přičemž dokonce zamáčkl slzu.
Dosud bylo v hlavním výrobním závodě Škody Auto v Mladé Boleslavi vyrobeno více než 7,1 milionu octavií.
V spodní části displeje přepínáte mezi fotorežimy, spouště jsou umístěny vpravo, rychlé volby fotoaparátu najdete u horní hrany displeje.
Equity Solutions Appraisals, jeden z předních českých znaleckých ústavů v oboru ekonomie, má nového managing partnera.
Uspoøádání distanèní výuky je výzvou hlavnì pro víceletá gymnázia, která musí rozvrh uzpùsobit pro dìti ve škole i doma.
V Česku rychle stoupá počet lidí nakažených lymskou boreliózou i encefalitidou a státy v okolí Mexického zálivu se připravují na úder hned dvou tropických bouří - Marco a Laura.
Pokud pro vás nejsou šaty tím pravým ořechovým, zkuste kombinaci sváteční halenky a vysokých kalhot do pasu.
Na svých cestách v tropickém pásmu se v blízkosti vodních ploch a řek s podobným představením setkávám poměrně často.
Jejich finální dokončení, včetně veškerého vybavení pro verzi MPA, proběhne v roce 2020,“ uvedla firma.
Řada domácích turistů kolem pobřeží stanuje, aby si zajistili ta nejlepší místa na pláži, další k moři dojíždí.
Předškoláci i pracovníci, kteří s ním přišli do kontaktu, musí na testy.
Nová silnice by podle dokumentu měla vést z Jarova na křižovatku ulic Malešická a Na Jarově a následně podél stávající železniční trati přes areál nákladového nádraží.
Právník ale tuto informaci pokládá vzhledem k podanému odporu za nepodstatnou.
Před šesti lety jsem začala připravovat projekt Klid, prosím!, což je soubor psychosomatických písní a grafických miniatur pro duši a tělo.
S tím stoupá i počet piv, která je podle propočtů této inicitivy možné „zachránit“ před vylitím do stoupy.
Postup vlády při její tvorbě by ale měl být transparentnější a podniky by měly mít možnost při její přípravě přispět svými zkušenostmi,“ uvedl Hanák.
Stejně jako velmi mírné nastavení rekuperace, kterou je možné zesílit pouze navolením kniplu do polohy B. Nejsou tu žádná pádla pod volantem, žádný jiný sofistikovanější mechanismus, který by pokročilí "baterkáři" uvítali a nováčky by otravoval.
McAvoy vyrobil hrubku za bránou Haláka a přišel o puk.
Jaké jim nabízíte další vyhlídky?
Po muži (na snímku), který v sobotu tasil kudlu proti cestujícímu (47) v tramvaji v pražské Libni, pátrají kriminalisté.
Většina cestujících byli Íránci, případně lidé s íránskými kořeny.
Česká měna je tak aktuálně slabší o více než 1,412 koruny, respektive o 5,7 procenta.
Tohle si myslí experti!
A nebyl to Jožko Ráž z Košic?
Ve videu je vidět, jak had začíná být agresivnější a agresivnější, až indonéského šamana uštkne, a to hned dvakrát - nejprve do ruky a posléze do tváře.
Naučí se opět základní techniky a zjistí, že jeho kresby nejsou vůbec špatné," vysvětluje Monika, jak takové tvoření funguje také trochu jako terapie.
Oba mají svou váhu, zvlášť pětibodový účet jako absolutní historické maximum nováčka v bitvách o svatý grál krásně zní.
V úterý už převažovali „orouškovaní“ a ve středu nařízení nerespektovalo jen několik jedinců.
Změní mu to život, stane se profesionálem, dodává.
Vědci testovali genovou terapii, aby se pokusili dosáhnout účinků příznivé genové mutace, aniž by musela proběhnout transplantace.
"Ševci" vedli díky pokutovému kopu Poznara, po změně stran vyrovnal Mitrea.
V okolí Barrandovského mostu je navíc obtížné dostat se vůbec na břeh Vltavy.
Pokles životních nákladů zaznamenalo 31 ze 37 zahrnutých evropských měst.
Uvažujete o tom, že má protějšek problémy a nechce se svěřit.
I když je nenavštěvuji, abych je případně nenakazila, jsme spolu neustále v kontaktu.
Více než tři pětiny lidí se vyléčily, konkrétně 5422 lidí.
V pátek hrajete proti Pardubicím, které vás bodově dohnaly.
Premiér kontroval výrokem: „Rozkrádal ministerstvo obrany a zabil lidi cez padáky,“ a Kalouska označil za „ožralu“ a „zloděje zlodějského“.
V případě Baláka a manažera stavební firmy Energie Libora Tkadlece byli detektivové úspěšnější.
Exotická destinace totiž po všech cestovatelích vyžaduje čtrnáctidenní karanténu.
Naopak předsedkyně TOP 09 Markéta Pekarová Adamová připomněla, že korespondenční hlasování v různých podobách existuje ve více než dvaceti zemích EU.
Jeho smrt porotkyni nové show ČT Peče celá země Mirku van Gils Slavíkovou (58) opravdu bolestivě zasáhla.
Respektive byl sever Itálie označován za evropské ohnisko nákazy.
Celý život se musely vypořádávat se dvěma hendikepy.
Na otázky ohledně parametrů transakce včetně ceny DRFG neodpověděla.
"V některých případech se neuzavírá přímo smlouvu o dodávkách energií, nýbrž oslovený souhlasí s přihláškou do aukce pořádané někým jiným, než je dodavatel energií.
Případem se zabývalo také Ministerstvo zahraničních věcí ČR.
Ministryně za zlatou střední cestu považuje 12 měsíců.
Jak rychlé ale bude?
Uvažujeme o dalším programu à la Covid," uvedl Babiš.
Topmodelka Daniela Peštová přiznala, že ji koronavirová karanténa přiměla sáhnout si na dno.
Naším cílem bylo zahrát si o Stanleyův pohár a teď jsme tady.
V lednu roku 2016 jsme v příloze Café deníku Právo již vznik názvů několika českých skupin prozradili.
Karusel poté může mít desítky až stovky účastníků.
Policii vypověděla, že Simonka uklouzla, spadla do řeky a ona ji nezachránila.
Je zajímavé pozorovat, jaké inovace by rádi využili a co je pro ně naopak věcí budoucnosti,“ uvedl k výsledkům Lukáš Vynikal ze společnosti IdeaSense.
Společně jsme se o tom bavily a podpořily mě, abych to zveřejnila,“ vysvětluje, proč oznámení situace trvalo tak dlouho.
Vojtěch upřesnil, kam všude se vrací roušky.
Výbor projednal petici obyvatel Libereckého kraje, podle níž těžba připravuje lidi z nedalekých obcí o pitnou vodu.
Dlužníci v insolvenci na tom budou letos "lépe"
Do kdy bude vypnuté EET?
Brazilský prezident zlehčuje nebezpečí nákazy.
Kubista propasíroval míč do vápna ještě jednou, k němu se dostal Doležal, jenže jeho rána zablokoval opět hostující Hejda.
Novým vtipným videem o ztraceném mopsovi v nadsázce ukazují brněnští strážníci, jak pátrání a následná péče o zvířata v nesnázích vypadá.
Kvůli vzácné poruše necítí bolest.
Na Vás, kteří nespíte úzkostí, zda budete mít na mzdy pro své zaměstnance.
V zemi je nyní více než 113 000 nakažených.
Kromě aktuálního vývoje epidemie koronaviru se vláda zabývala i dalšími záležitostmi.
Třeba to, že musíte zůstat doma.
Muži zůstali uvěznění v jeskyni dva týdny!
Proti úternímu večeru je to nárůst o tři případy.
Celkem to podle něj mělo vycházet na 2948 dní.
Vezl kamarády, přiznal osm piv.
Stale se problemy vraci a budou vracet -:).
"Podle dostupných analýz a průzkumů by se zásadně změnily stravovací návyky zaměstnanců, pouze 5,5 procenta deklaruje, že by pokračovali v pravidelném chození na oběd," cituje Pedret data z výroční konference neziskové platformy Spotřebitelské fórum 2020.
Řekla jsem mu tedy, ať mě raději odvolají, že do toho nejdu.
Článek se objevil na serveru Vlastenecké noviny den po požáru.
Kromě zdravotnického materiálu skupina podpořila částkou deset milionů korun výrobu ventilátorů CoroVent, vyráběných českou firmou MICo na základě vývoje z Českého vysokého učení technické v Praze ve spolupráci s platformou COVID19CZ.
Nejen mobily, ale i disky.
Kdy byl vyhlášen v Česku?
Jenže to se pletl.
Z Číny chce pryč pět Čechů.
Kališského biskupa v současné době vyšetřuje nejen policie, ale také Vatikán.
Pokud by to mělo odblokovat situaci, je čínský státní fond CITIC ochotný dát státu svých 49,9 % za korunu, dodává.
Čtyři slova, která táta říkal každý den.
Dívejte se a vše se dozvíte.
Rakouský fotograf Julian Rad se specializuje na myši, veverky, sysly, prostě hlodavce všeho druhu.
Jenže kila dolů nešla ani poté.
Zemřelo devět lidí a zraněných bylo 45. pic.
Opoziční strany mají o některých opatřeních pochybnosti.
Bude však trvat, než se takové přípravky objeví na trhu, a tak bude dost možná nezbytné dodržovat sociální distancování do roku 2022.
V posledních měsících zaznamenal Donald Trump na Blízkém východě dva úspěchy, když Spojené arabské emiráty a Bahrajn pod patronací Bílého domu podepsaly dohody o navázání diplomatických vztahů s Izraelem.
Pavel Zavadil prodloužil smlouvu s Opavou.
Podle odborníků jde ale jen o dočasný efekt, a jakmile se pandemie přežene, ekonomická aktivita jednotlivých zemí se znovu nastartuje a všechno se nejspíš vrátí do starých kolejí.
Podle jejích výsledků totiž mužům, kteří onemocní novým koronavirem, hrozí téměř dvaapůlkrát vyšší riziko úmrtí než nakaženým ženám.
Jiná situace může nastat u koprodukcí, kde zahraniční podílníci někdy podmiňují svůj vklad již datem startu natáčení, ale protože pandemii zažívá celý svět, lze předpokládat, že také v cizině vyjdou nedobrovolně odloženým projektům vstříc.
Letoun Boeing 737 MAX 8 společnosti SmartWings na Letišti Václava Havla v Praze.
Růst však bude částečně tlumen silnější korunou vůči dolaru," doplnil analytik Raiffeisenbank Luboš Růžička.
Můžou za to mobily, tablety i počítače.
Ani neutrální pozadí nic nenaznačuje, jen po zátylku se vine tenký pásek.
Ochrana dýchacích cest je podle MPSV povinná ve všech zařízeních, a to minimálně respirátor třídy FFP2 či KN95 bez výdechového ventilu.
Eva Burešová je zase sama: Prozradila důvod rozchodu!
O otevřenost se snaží apoštolská církev.
Zvládnou školy návrat dětí do lavic?
Jednoznačně role hlavního padoucha v Jamesi Bondovi!
Její příznivci měli při pohledu na její štíhlé nožky jasno: Boudová je prý „daleko hezčí než Pamela“!
Místo aby se cítil zrazen, pocítil velký soucit.
Lékaři také upozornili na to, že jde o uživatele pervitinu a marihuany.
Na tento pokyn musejí řidiči zastavit auto a až poté dostanou chodci signál, že mohou přejít.
Omluvu měl úřad podle pravomocného verdiktu do 18. srpna zaslat dopisem a také ji zveřejnit na svém webu.
Bilance mrtvých se zvýšila o 1367, uvedla s odvoláním na zdravotnické úřady agentura Reuters.
Ale shodou okolností se v tu dobu přihlásily městské Technické služby, že by o budovu stály jako o své skladiště.
Pokud nevlastní svůj klub jako Buddy Guy, uvítají je rádi na kterémkoli pódiu.
Ve Švédsku se mi hodně líbí, kdyby to šlo, díval bych se po angažmá tady.
V zatáèce nad vozem ztratil.
Nepůjdeme do voleb a podpoříme asi nějakou jinou stranu nebo jiné strany.
Ve středních Čechách za nouzového stavu ubylo dopravních nehod.
Asi až do roku 2018, kdy zřejmě výrazně klesla.
Obyvatelé ostrova se obávají nekontrolovaného šíření koronavirové nákazy, protože se po Lesbu potulují na tři desítky nakažených běženců.
Společným jmenovatelem takového jednání je minimální, či zcela nulové právní povědomí o následcích vlastního jednání a absence jakékoli finanční gramotnosti.
Poprvé se do něj nasoukal poslední srpnový den, když na Střeleckém ostrově podepisoval smlouvu, a dnes už ho může propotit v ligové partii.
"Jedná se o typický pubertální hloupý nápad, bez toho, aby ten autor domýšlel důsledky toho, co se stane,“ komentuje vtípek psycholog.
Nenecháte se strhnout davem kolegů, kteří si po příchodu do práce hodí nohy na stůl.
Že pádem komunismu dějiny neskončily.
O kandidatuře někteří jeho kolegové opakovaně mluvili, Kubera však o ní převážně žertoval.
V nabídce Applu nicméně v současnosti nalezneme pouze bezdrátové špunty, byť se již několik měsíců spekuluje o tom, že americký počítačový gigant chystá také velká náhlavní sluchátka s logem nakousnutého jablka.
Pokud by nouzový stav trval déle než půl roku, lhůta by se prodloužila na šest měsíců od jeho konce.
Jen (46) shrnula Petřin otužilecký výkon jedním slovem.
Je tam na něj prostor?
Avatar patří mezi nejdražší, ale také nejvýdělečnější filmy všech dob.
Rosalina a Julie se setkaly po 78 letech.
Francouzský útočník Realu Karim Benzema o přestávce utkání s Mönchengladbachem kritizoval svého spoluháče, brazilského útočníka Vinícia • Twitter, koláž iSport.
Jednu požádala o nákup, druhá jí vyzvedla dítě ze školky.
Ale pokud nemáte pro ty lidi práci, tak úkolem každého manažera je to vyhodnotit a vyřešit.
Výjimku si pro svou spolkovou zemi vymínil premiér Saska-Anhaltska Reiner Haseloff, který je stejně jako kancléřka Merkelová z Křesťanskodemokratické unie (CDU).
Sedli jste si dokonale, je to tak?
Spíše českou klasiku, něco s francouzských šarmem nebo italskou grácií?
Síť Vodafonu postihl několikahodinový výpadek služeb ve čtvrtek zhruba mezi druhou a šestou hodinou.
Schůze Sněmovny nerušeně pokračuje dál, jak Blesk Zprávy informoval ředitel tiskového odboru Roman Žamboch.
Na tento Babišův projekt se na krajské a komunální úrovni zákonitě nalepilo nemálo lidí, kteří pochopili, že mají šanci udělat bleskové politické kariéry a možná se i obohatit.
Po nekonečných třech kolech si vyslechla verdikt rozhodčího, s nímž byla dopředu smířená.
Do Pepsi nastoupil v roce 1947, kdy začal pracovat na výrobní lince v New Yorku.
O ty je letos kvůli pandemii koronaviru zvýšený zájem.
Před časem jste nafotila také atraktivní kolekci spodního prádla.
Nenasněžilo jen v Polabí a na jižní Moravě.
Ale zároveň jsem už nedokázala mlčet a potlačovat samu sebe.
Zákaz nočního vycházení a zavřené obchody v neděli.
Je to o 1402 méně než před týdnem, ale také nejvíce za posledních šest dnů.
Vedením resortu chce šéf vlády pověřit vicepremiéra, ministra průmyslu a obchodu Karla Havlíčka.
Určitá skupina lidí s vládními kroky souhlasí.
Doposud je to směr protibabišovský a to není dobrá cesta,“ uvedl pro Blesk Zprávy před sjezdem.
Jaká jména už s manželem Josefem (32) vybrali?
Sirény se mimořádně rozezněly.
Ty chudé, i ty bohaté, to nakonec mohou mít/ sice z jiných důvodů/ ale stejně dost těžké.
Přechodné gumy zjevně dobře fungují, takže nás čeká pěkně rušno v depu,.
Rodiče argumentovali tím, že u žáků 1. až 4. třídy na rozdíl od vyšších ročníků nebyla stanovena povinnost dodržovat 1,5metrový odstup, čímž se zvyšuje riziko nákazy.
Ostrov Kos byl jako většina turistických destinací v zemi do konce června uzavřen pro zahraniční turisty.
Zůstanu v karanténě tak dlouho, dokud to bude zapotřebí.
Takové obavy nepochybně existují vždycky, protože armádní rozpočet patří k těm, do kterých politici vždycky rádi sahají, když je potřeba škrtat.
Jak se žije za závorou zvířatům a lidem, kteří jsou zvyklí pořád …
Kritici poukazovali na to, že se kaje jen naoko, protože funkci druhého muže ANO se chystal opustit, Faltýnek ale v této věci v průběhu času otočil a zhruba v polovině října připustil, že pokud „bude většinový zájem členské základny”, nebude se bránit.
Další dvě byly pacientky Všeobecné fakultní nemocnici v Praze.
Mluvčí hlavní opoziční Dělnické strany nicméně pro agenturu AFP upřesnil, že mezi postiženými jsou i poslanci této strany.
Počet testů byl zhruba stejný jako minulé pondělí, 26 000, počet pozitivních výsledků byl ale o 2600 vyšší.
Premiér to odmítá, označuje za nesmysl a nelogickou věc - postupoval prý přesně podle zákona o střetu zájmů, přezdívaného lex Babiš.
Pro úspěšnou realizaci je nicméně nezbytně nutné vytvořit konsorcium ve spolupráci se zkušeným technologickým partnerem a zástupci automobilového průmyslu," doplnil mluvčí.
Teď však oba břehy žijí zásnubami mezi Čechem a Polkou!
Obžalovanému Ukrajinci hrozí až výjimečný trest.
V Příboře si otevřel textilní obchod a byl významným členem soukenického cechu.
Uspěli díky tomu po sérii tří porážek.
Především to, že právě v době psaní tohoto článku se zastavilo oslabování kurzu koruny a finanční trhy se po první panice uklidnily, vůbec neznamená, že to není důležité téma.
To jsou závěry analýzy Rekonstrukce státu, projektu odborníků, kteří dohlížejí na práci politiků.
"Svolal jsem mimořádné zasedání Bezpečnostní rady státu.
Tak kouřím dál,“ usmívá se.
Zatím platí pro březen, pak bude ale pokračovat, dodala ministryně.
Doktoři a zdravotnický personál ve španělské nemocnici v La Seu d'Urgeil na východě země tleskali 93letému seniorovi, který se uzdravil z nemoci Covid-19.
Pojednává o teroristickém útoku, který ovlivňuje osudy tří žen.
To je podle Wankeho vedle drilu jedna z klíčových věcí přípravy mladých nadějí.
Voráček asistencí pomohl k výhře, bodoval i Kempný.
Přijímáme brigádníky i zaměstnance do dělnických pozic – obsluha obráběcích linek, balení zrcadel a podobně.
Janek Ledecký má vládní opatření takzvaně na háku.
Moskva ale takový vývoj nepotvrdila.
Co jiného se nabízí?
Mimochodem také u nás patřil již od 20. let k nejúspěšnějším dováženým značkám a pražský Walter přistoupil ke kompletaci několika typů fiatek převážně z dovážených dílů.
Konat se nebude ani úterní charitativní akce Rafaela Nadala.
Někdy se mluví o tom, že koronavirus způsobuje zánět cév, to vede u nich ke smrti, minimálně profesionální sportovci by měli jít na EKG před návratem po covidu, říká imunoložka Daniela Čiháková, která působí na Johns Hopkins University v USA.
Tady není alternativa.
Nový je také zákaz wifi pro hosty.
Domácí nás pak sice dostali pod tlak, ale my jsme jej eliminovali jak v první, tak ve druhé třetině.
Wimbledon stále ještě neohlásil konec.
Jednou z nich byla perská princezna Zahra Chanún Tádž al-Sultana (1883 – 1936).
Vše zároveň zajistí dopravní obslužnost nové čtvrti Bubny-Zátory, kde se plánují nové byty a kanceláře až pro 25 tisíc lidí.
Součástí komplexu je kromě vlastní sklárny i muzeum s největší sbírkou skla na světě, firemní prodejna skla a porcelánu, malý hotel, restaurace, minipivovar a pivní lázně.
České ministerstvo zdravotnictví ve svých informacích pro občany jasně vysvětlilo, že test PCR „není test preventivní, nýbrž test, který jednoznačně prokazuje, zda je daný jedinec infikován“
Avalanche díky třetímu vítězství v řadě drží druhé místo v Západní konferenci za St. Louis.
Bezpečnostní omezení původně bránila Walterovi, aby se v těchto chvílích přestěhoval do zařízení.
Prosím, pošlete nějaké ochranné obleky do vesnice Jen-ťia v obci Chua-che,“ dodal.
Mezi těmi, kteří se starají o pacienty na infekčním oddělení, je také lékařka Daniela Vávrová, která pomáhala v první vlně a pomáhá i nyní.
Příští rok se můžou těšit na účast v Lize mistrů, kde budou moci poměřit síly s dalšími špičkovými kluby napříč celou Evropou.
Kdybych v bytě při nastěhování nesložila kauci, díky které mi teď majitelka odpustila jeden nájem, netuším co by s námi bylo,“ říká paní Martina.
Dědeček Berlusconi (76): O 49 let mladší žena!
Nakonec i samotná asociace přešla ze šesti placených zaměstnanců na tři, kteří navíc pracují bez nároku na honorář.
Projekce dokumentárního snímku Místo pro lásku toto pondělí v pražském kině Světozor připomene trojici běloruských filmařů, kteří zahynuli při automobilové nehodě.
Při troše fantazie (nebo spíš s notnou dávkou fantazie, optimismu a naivity) si lze představit, že studenti budou uvědomělí a vydají se chybějící gastarbeitery na pole a do stájí nahradit.
Ještě než si ozdobí stromeček, nechali se romanticky nafotit ve vánočních dekoracích v ateliéru.
V synagoze témìø ètvrtmilionového mìsta, které leží nedaleko Lipska, se v tu chvíli nacházelo kolem 50 lidí.
Loď Spectrum of the Seas je výletní lodí třídy Quantum, třetí největší třídy výletních lodí.
Ústavní soud funguje i jako administrativní kontrola.
Řidič auta se ukryl v kukuřičném poli.
Vše je pomíjivé, to si uvědomuju dobře.
Možnost bránit se téměř nemají.
Proč vysíláme do Iráku policisty, když u nás jsou v některých oblastech těžké podstavy?
Začínám mít pocit, že jde o cílenou psychickou likvidaci seniorů," posteskla si paní Pavla.
S odvoláním na kardinála Dominika Duku dále biskupská konference uvedla, že Herbst již komunikuje.
Lidé na plantáži nìkdy stráví i celé dopoledne, než narazí na ten nejhezèí kus.
Do souboje má zasáhnout ještě jedno výrazné jméno – ředitel Fakultní nemocnice Motol a bývalý ministr zdravotnictví Miloslav Ludvík, který má mít podporu ČSSD i hnutí ANO.
Člověk s průměrnou mzdou 35 400 korun tak díky tomu v únoru dostane o 2050 korun víc.
Na první pohled běžné ojeté auto značky Škoda Fabia, které má najeto více než 150 tisíc kilometrů a jeho stav není nijak extra zachovalý, cena je však až nesmyslně vysoká!
"Bohužel, žádná reakce na výzvu nebyla, přestože ji podepsali například různí odborníci, akademici, starostové či primátoři některých měst.
Pokud se Machovi podaří udržet duel v postoji, bude mít nejspíš nad soupeřem navrch.
Minulý měsíc Swiftová přiznala, že jde o pseudonym jejího britského přítele, herce Joea Alwyna.
Sabine sfoukla v Plzni bezdomovce do řeky!
Zahradníci zde nově vysadili 15 druhů orchidejí, 3 druhy plavuní, asi 6 druhů zázvorovitých rostlin, 10 druhů kapradin a mnoho dalších rostlin.
A ani v tomto týdnu vás neochudíme o rubriku Top pět momentů.
Nenávratnému poškození se nyní snaží zabránit inženýři, kteří se pokoušejí plošinu stabilizovat.
Andrt řekl, že vedení poslalo kraji svou verzi kandidátní listiny.
USA už v minulosti zakázalo vstup na své území těm, kteří v posledních dnech pobývali na území Čínské lidové republiky a Íránu.
"Z dosud neznámých příčin vjela řidička do protisměru, kde se její osobní automobil čelně střetl s projíždějícím autobusem.
Vyburcuje vás to totiž k síle, o které ani nevíte, že ji máte.
Dostala jméno Zora podle pokusné slepice Járy Cimrmana a je to první geneticky upravená slepice na světě.
Podle jeho slov má tu nejhorší diagnózu, která se nedá vyléčit.
Tam pořádá Správa železnic rodinný den, děti se mohou zúčastnit sportovních disciplín, soutěží a workshopů.
Hra měla premiéru pár dní před atentátem na Kennedyho a moc úspěšná nebyla; Douglas tak do filmového zpracování vkládal všechny své naděje.
Ministryně spravedlnosti Marie Benešová konkretizovala 9. září opatření platná pro samotné Ministerstvo, a rozeslala je jednotlivým krajským soudům jako doporučující.
Většinu výsledků uvolňujeme do 24 hodin.
Kniha »Tak vy malujete kvartýry« se stala bestsellerem.
Zda-li mu vlastní zkušenosti z mnohých dětských úrazů promlouvaly do výchovy vlastních dětí a vnoučat?
Premiér Andrej Babiš (ANO) předpokládá, že vláda v pondělí zpřísní některá opatření ohledně covidu-19.
Například cena brambor klesla o 28 procent na 16,04 koruny za kilogram, což bylo nejméně od listopadu 2018.
V tom jsem si uvědomila, že to je můj manžel, když mě chytil pod krkem a začala jsem s ním bojovat,“ zavzpomínala na hrůzný večer hraběnka pro britský deník Daily Mail s tím, že prosila svého manžela o život.
Krize bude trvat dlouho, vědí hoteliéři v kraji už dnes.
Nevylučujeme například jeden nebo dva koncerty na podzim či ke konci letošního roku,“ řekl Pavel Šporcl, který je uměleckým ředitelem festivalu Kocianovo Ústí.
Zkuste se držet novoroční tradice, a kromě čočky na talíři přidejte hrstku nevařené čočky i jako originální dekoraci.
Pokud to ale nestihnou naživo, mohou si je pustit i ze záznamu.
Státní kasu ruinuje neseriózní a nesmyslný návrh pirátů a těch, co hlasovali s nimi, ne můj.
Útok se podle listu stal už v listopadu, není tedy jisté, že za ním stojí mandarínská monstra.
Data o koronaviru: screenshot z webových stránek ministerstva zdravotnictví, které spravuje ÚZIS.
Jde podle něho o princip, žalobu vláda podala na doporučení právníků.
Policisté ho dopadli za dva dny.
Všichni navíc chytrý telefon mít ani nemusí.
Nejslavnější z nich, 104. ročník Indy 500, našel své místo v kalendáři místo tradiční poslední květnové neděle 23. srpna.
Dobrovolníci podle něj zároveň vypomáhají na infolinkách hygienických stanic, zdravotní záchranné služby i ministerstva zdravotnictví, šijí také roušky, kterých je stále nedostatek, hlídají děti zaměstnancům nemocnic nebo dělají rešerše vědeckých článků.
Tehdy nový a neznámý vir natolik vystrašil i tradičně méně disciplinované Čechy, že celou zemi záhy zachvátila rouškománie.
Každý den jsme trénovali i na umělce, ale žádné větší problémy nemám.
Pokud máte tedy citlivější pleť, volte raději kyselinu mléčnou.
"Lyžař nebo snowboardista přijíždějící zezadu musí zvolit svoji jízdní stoupu tak, aby neohrožoval jezdce před sebou," zní doporučení pro pohyb na sjezdovce.
Neměla charakter havárie a ze své podstaty nemohla být příčinou otravy ryb v Bečvě.
Nejsem člověk, co si honí triko.
Alena Šeredová (42) je nesmírně starostlivá matka a nedovolí, aby se její princezničce cokoliv stalo.
V jeho výřezu se skrývá selfie s vyšším rozlišením (25 MPx).
Tehdy také byla poprvé při testu odpálena z pod hladiny moře, z ponorky.
Zdrojem tehdejšího znečištění byl podle ministerstva životního prostředí i policie kanál z továrního areálu v Rožnově pod Radhoštěm, ani po měsících vyšetřování však není konkrétní viník znám.
Ten vyústil ve vaši nabídku zaplatit vybraným mediálním firmám miliardu dolarů a vytvořit z jejich obsahu produkt News Showcase.
Od dob zavedení platového stropu neměla vyřazovací fáze většího favorita.
Jenže jeho léta opakovaná metoda, že jakoukoli otázku stočí k tomu, co navrhuje jeho strana, je už strašně ojetá a omšelá.
Posměch i pohoršení vyvolala nová pamětní mince se slovenskou prezidentkou Zuzanou Čaputovou.
Krom ní tam postavili i mnoho dalších výstavních domů.
Od tajemných břehů Norska se vydáte do krásných, ale nepřátelských království Anglie.
Nově nabízíme i osmichodové obědy.
Všechna prostředí jsou vytvořena ve 3D programu a herci jsou pak do prostředí zasazeni, aby divák měl kompletní vjem 360 stupňů a mohl se rozhlédnout do všech stran.
Vidí je v sousedním výběhu, a tak zůstávají v kontaktu a klidní.
Victoria se po Davidově kritice zhroutila: Dva dny …
Celkově tam hygienici hlásí tři desítky nakažených.
Ale jsem negativní a podle doktorů nikomu tu nemoc předat nemůžu.
Odchod Velké Británie z Evropské unie rozhodně nehraje do karet vyhlášeným britským univerzitám.
Chová se jako robotický vysavač, který se prohání sám po podlaze a změní směr, když narazí na překážku.
Definitivní ránu viničnímu a zahradnímu rázu okolí zasadil podnikatel Vojtěch Švarc, který na přelomu 19. a 20. století koupil zdejší pozemky, nechal je rozparcelovat a zastavět obytnými domy.
Pro srovnání Německo testuje denně 12 000 lidí, tomu by v Česku na počet obyvatel odpovídalo 1 500 testů.
Proti styku s námi není, naopak navrhovala sama místo příští schůzky.“
Ale co považuji v té debatě a ve vyjádření paní ministryně k tomuto zákonu za velmi cenné, tak je to takové nepřímé přiznání, že EET je zátěží pro podnikání, a že vlastně ekonomiku dusí,“ uvedl poslanec za ODS Vojtěch Munzar.
"Je to hrozné," řekla žena ze sousedství, která je přesvědčená, že muž zemřel na koronavirus.
Skály a spraše jinde nemají, v tom jsme unikátní spolu se střídáním teplot.
Podívejte se v grafice.
Oznámil to podle agentury Reuters úřad prokuratury ve Frankfurtu nad Mohanem.
Podle údajů ministerstva zdravotnictví bylo dnes večer v metropoli 1127 případů koronaviru.
To už ale přece děláte, respektive říkáte, že to děláte.
Ztratili spoustu královských výsad a ani vytoužená Kanada je nevítá zrovna z otevřenou náručí.
Pád letadla v Pákistánu, při kterém zemřelo 97 lidí, způsobila lidská chyba.
Nicméně vypráví se, že se proti němu ostře postavil dvojnásobný olympijský vítěz Boris Majorov.
Hasiči museli jednoho řidiče vyprostit.
Kdopak by se trestu bál, když těch, kteří se přinejmenším vezli, bylo 1,8 milionu.
Už nebude takový rozruch, který byl občas na škodu.
Zatím nepublikované výsledky z další studie o symptomech covidu naznačují, že ohroženější jsou dlouhodobým covidem ženy a starší lidé.
Kanadský bombarďák Kladna už noci s Jágrem vynechával: Hrajeme i pro něj!
Krejčíková si pomohla prvním servisem a výměnu rychle dohrála úspěšným bekhendovým volejem na síti.
Cenné papíry nápojářské firmy Kofola zdražily o 1,79 procenta na 227 korun, výrobci netkaných textilií PFNonwovens stouply o 0,86 procenta na rovných 700 korun.
Ta se, možná i kvůli vypitému alkoholu, rychle vyhrotila.
Česko podle MMR trvá na tom, že unijní pravidla na ochranu spotřebitelů neporušilo; nynější stanovisko Evropské komise studuje.
Dřina to určitě bude, ale vypadáte naprosto fantasticky,“ shodují se její fanynky.
Je jeden z mála lidí, ochotných se v poslední době o politice bavit.
Studenti lékařských fakult se nyní nacházejí v nezáviděníhodné situaci: tisíce jich pomáhají v nemocnicích zvládat bezprecedentní nápor nemocných s covidovým zápalem plic a přitom musí současně studovat prakticky bez jakýchkoli úlev.
Další článek: Přepněte na černobílou.
Město pak musí zajistit izolaci nemocných a karanténní režim lidí s podezřením na nákazu.
A èeští lékaøi by byli rádi její souèástí.
Zubr ještě snížil v čase 56:40 díky trestnému střílení Lukáše Formana, ale Motor už další vyrovnání v utkání nepřipustil.
Od 19. října musí na minimálně čtyři týdny zavřít bary a restaurace.
Tedy jestliže je EU zavede, pak je zřejmě zavedou i státy mimo EU na zboží dovážené z EU.
Znalkyně dříve u soudu vyjádřila přesvědčení, že podpisy na směnkách jsou až z období po roce 2013.
"S panem ministrem jsem o tom nemluvil, takže nevím, co má na mysli.
A hlavně – 25 milionů Lego kostiček, se kterými si můžete libovolně hrát.
Některé dobře rozjeté domácí práce se kvůli nedostatku pracovního nadšení pozastaví.
Lze to tak shrnout?
Problém by nastal, teprve kdyby ten virus zmutoval opravdu hodně, doslova k nepoznání.
K vidění byla také show o tom, jak to vypadá, když se prase Pepinka nebo lama Sancho učí nové dovednosti.
Spojené státy, které mají asi 328 milionù obyvatel, jsou nejhùøe postiženou zemí v nynìjší pandemii.
A u ČT varuje před volbou radních případy Polska či Maďarska, kdy si „vládní strany veřejnoprávní média zcela podmanila“.
Čekaly na ně vyhřívané stany, steaky a speciální polárnický koktejl na přípitek – vodka, šampaňské a sníh.
Podlijeme vždy, když se tekutina téměř vyvaří, a pokračujeme asi 15– 20 minut.
Jde především o to, zda fráze znamená pouze to, že se člověk musel stát americkým občanem při narození (tím, že se narodil na půdě USA, nebo americkým rodičům), nebo zda se prezidentem mohou stát pouze ti občané, kteří se narodili na půdě Spojených států.
Zpřesněná hygienická pravidla se týkají také kadeřnictví.
U všech přece chcete přečíst na hřbetu název, není dobré je mít naskládané na sobě, a tudíž hůře dostupné.
Novináře Jána Kuciaka zasáhl vrah z bezprostřední blízkosti a svému vrahovi musel stát tváří v tvář.
Tragický víkend odstartoval přitom už v pátek, kdy se ve večerních hodinách na přejezdu ve Velkém Oseku na Kolínsku srazil motorář s vlakem a na místě zemřel.
Zejména s muži to neměla lehké.
Je to tak tři čtvrtě roku, co nám přestal chodit úplně.
Jsem přesvědčený, že to jednou bude ta nejlepší soutěž v klubovém fotbale,“ uvedl prezident FIFA Gianni Infantino.
Řidiči tuk-tuku se zamotal spadlý kabel do vozidla.
Kdo jsou transgender a nebinární lidé?
Doposud Tesco takto v regionu darovalo více než 100 milionů porcí jídel.
Předsedkyně EK a EU nebudou pomáhat přece Itálii, když jsou s nimi problémy.
I kdyby spolu napsali článek o boji s kůrovcem, bylo by to nepřijatelné.
V pondělí se má rozhodnout o zpřísnění opatření.
Kdo si přisvojí cizí věc, která mu byla svěřena.
Jak jiné je pro vás hraní v angličtině a ve švédštině?
V prvním dílu seriálu jsme představili nominace na ceny Sony World Photography Awards v kategoriích Krajina a Příroda.
Jenže zjistit, zda jsem dlužník, nebo ne, je u státních institucí - u finančního úřadu, na sociálce, na zdravotní pojišťovně, celním úřadu - náročný a mnohdy i stresující úkol.
Minulý rok zde na azyl èekalo 120 000 (žadatelù) a bìžnì trvá 18 mìsícù, než je váš pøípad posouzen,“ upozoròuje Nuria Díazová, mluvèí neziskové organizace pro uprchlíky CEAR.
To je jedna z těch veselejších příhod.
Vlastníci totiž mají možnost v zákonem stanovené lhůtě požádat o dodatečné povolení stavby.
Jak se k tomu postavilo samo divadlo?
Moderátorem a průvodcem pořadu, který se bude zabývat ekonomickými aspekty současné koronavirové krize, jejími dopady na lidi a podniky a také řešeními navrhovanými vládou či odborníky, je ekonom Dominik Stroukal.
"Česká televize by měla mít do jisté míry snížený práh bolestivosti vůči kritice," dodal.
Hovořil například o „vyšší a nižší rase“, zastával se „hledání“ toho, aby lidstvo mělo co nejlepší genový fond.
Je samozřejmé, že herec nesmí během natáčení měnit váhu.
Ale to, co se v autoprůmyslu děje teď, nemá v minulosti obdoby a jen těžko odhadujeme, co nás čeká v následujících dvaceti letech.
V noci na pátek se terčem kybernetického útoku stala Fakultní nemocnice Ostrava.
Pro ilustraci, jaký může mít podobná aplikace potenciál - americký rapper Travis Scott například v dubnu uspořádal virtuální koncert ve hře Fortnite, jehož se zúčastnilo 12 milionů lidí.
Obhajoba navrhuje výslech partnera obžalované ženy, který v přípravném řízení odmítl vypovídat.
Od roku 2014 je pravidelnou účastníci hlavní části tohoto podniku, nejlepším výsledkem je prohrané finále proti Simoně Halepové z roku 2015.
Loni se jich k takovému kroku za týden odhodlalo v průměru jen šest set.
Digitalizace těchto spisů začne po uvolnění regulací souvisejících s epidemií koronaviru.
S malebnou vilovou zástavbou v pražské Bubenèi kontrastuje budova bývalého Vojenského zemìpisného ústavu.
Zanechal po sobě 10 vnoučat a 19 pravnoučat.
Proč na seriálovou roli nakonec kývla, i když byla dlouhé roky proti?
"SZPI nechala před několika měsíci experimentálně odebrat několik vzorků nebaleného pečiva a vyhodnotit je na případnou přítomnost koronaviru.
Léta stál v čele nejmocnějšího drogového kartelu na světě Sinaloa, pojmenovaného podle hornatého mexického státu.
Zahrnuje 30 převážně malých obrazů, které ve třech sálech Rudolfina působí občas ztraceně.
Myslíte si, že tito zkušení fotbalisté by v organizaci hry pomohli Dočkalovi?
Nechybí ani hmyz – silnice jsou plné mrtvých motýlů se zřetelně ohořelými křídly.
Snažila jsem se to dělat, jak mě to učili, ale postupně jsem si našla svůj způsob a poznala svaly sportovců.
Možná nejlepší evropský brankář Ilja Sorokin míří z Kontinentální ligy do zámořské NHL.
Řidič jel ve vozidle sám.
Nevidíme je jako konkurenty klasických elektromobilů, jde spíš o další nabídku pro naše zákazníky,“ vysvětluje.
Její rodiče teď v intimních zpovědích vylíčili, jak přerval život i jim!
Jeho provoz bude slavnostně zahájen zkraje roku.
Byla také považována za brilantní řidičku a vyhlášenou ostrostřelkyni.
Okamžitě projevilo zájem několik z nich.
"Jsme připraveni jednat s našimi partnery v rámci OPEC+ a spolupracovat na této otázce se Spojenými státy," řekl v sobotu k možnému snížení ropné těžby ruský prezident Vladimir Putin.
Prostě jsem jim řekl: Pokud nemáte dost informací, proč bych se měl vystavovat riziku?“
Personál na dotazy pouze stroze odvětil, že o ničem neví.
I vůči Číně obvykle silně kritické indické připouštějí, že nic nenaznačuje na masivní pokusy ututlat informace o vzrůstajícím počtu nakažených.
Ve svém novém nahrávacím studiu je rovnou natáčím, takže mi pandemická krize přišla v tomto ohledu vlastně vhod.
"Život v izolaci kvůli koronaviru byl v mnoha směrech hodně náročný, ale z osobního hlediska to pro mě bylo jedno z nejúžasnějších a nejšťastnějších období v životě," napsala Stosurová.
Ranní teploty budou činit 4 až 0, odpolední opět 6 až 10.
Nevím co by třeba český řadový občan mohl zneužívat.
Den odjezdu na Áthos si musíte dohodnout předem, protože počet návštěvníků jiného vyznání než pravoslavného je v jednom dni limitován počtem deset.
Třeba víc mluvit a nabrat větší sebevědomí, to je asi to nejdůležitější.“
Podle Langera k popsané události došlo v bytě, který měl pronajatý a scházel se tam s kamarády.
A k té potřebuje aspoň 90 křesel v Národní radě.
Pokud chcete křeslo doladit k dokonalosti, nezapomeňte na praktickou podnožku.
Ve hře To mám ale kliku hrajete v Ungeltu totální smolařku.
Na jaře ještě nepadla, posbírala tři výhry a dvě remízy.
Na prvenství v Poháru UEFA v roce 2003 navázalo o rok později triumfem ještě o level výš – v Lize mistrů.
Vedoucí klokánku Haně Kupkové zazvonil v noci telefon, že čtyři děti utekly z domova a prosily o pomoc.
Vy byste snad zůstali chladní?
Důvodem je to, že kvůli koronavirové epidemii přijde jen v červenci až o 100 tisíc turistů, kteří by dorazili na hudební festivaly, jako je Colours of Ostrava či Beats for love.
Dotazy pro účastníky diskuze můžete v předstihu vkládat tady.
Nadřízený si totiž uvědomil, jaký poklad pro něj představujete.
Motáků v kraji přibývalo zhruba do roku 2010.
Česká republika je nyní v přepočtu celkového počtu nově nakažených covidem-19 na milion obyvatel a tempa růstu nákazy jednou z nejvíce „nemocných“ zemí světa.
O dva dny později se sám a bez donucení v táboře v Bertfeldu přiznal ke své pravé totožnosti.
Gabčíkovi selhal samopal, Kubišovi se však podařilo odpálit granát, který Heydricha zranil.
Hodně z nás se muselo naučit cosi nového.
Druhou sledovalo už jen 66,5 milionu a třetí 71,6 milionu.
Mluvil jsem s bývalým majitelem Alešem Řebíčkem.
Orgie se odehrávaly přímo na oltáři a celá situace byla navíc natáčena na kameru.
Dohromady to znamenalo propadák.
Nepovinné ale třeba v restauracích, u kadeřníků nebo v divadlech.
Ještě před pár lety existovalo Národní muzeum víceméně jen ve vzpomínkách těch návštěvníků, kteří do něj stihli zavítat před několikaletou rekonstrukcí.
Před ní jsou jen Spojené státy.
Charpentierová s Doudnaovou byly totiž oceněny za „vývoj metody pro úpravu genomu”, konkrétně za rozvinutí příslušné metody úpravy genetické informace.
K hezčím tělům by rád pomohl i svým fanouškům.
Nečekal jsem, jak psychicky náročný může seniorský hokej v tomto ohledu být.
Dělalo mi problémy mluvit spisovně, třeba každý Pražák řekne pěknej a ne pěkný.
Rohozná se stala nejpostiženějším místem v republice.
Rozrušená maminka proto volala tísňovou linku s tím, že dítě nedýchá a je v bězvědomí.
Zasmáli jsme se na sebe, zabouchla jsem a jeli jsme dál.
Na výsledky její píle a úctyhodnou fyzičku se podívejte ve videu.
Annie a John Glennovi se vzali v roce 1943, měli spolu dvě děti.
V pondělí zatím přibylo dalších deset případů na celkových 757 úmrtí.
Ne o sebe, ne o kolegu, bojíš se toho, co vše se může stát.
V tomto případě armáda nijak nezastírá, že manévry bude provázet pořádný rachot.
Tak snad teď doufejme, že už to bude všechno dodržovat.
Výsledkem bylo, že finální verze je oproti původní, o kterém zmíněná média informovala, méně kritická.
Hlavní město proto ve spolupráci s Prague City Tourism připravuje kampaň orientovanou právě na tuzemské návštěvníky.
Kindl proti pochodu protestoval èerným trièkem, kde bylo jméno a podobizna nacisty Rudolfa Hesse, druhého zástupce Adolfa Hitlera.
Proto truchlícím zakázali komunikovat s tiskem,“ sdělil kanadskému deníku íránský novinář Masíh Alínedžád pobývající v USA, který obdržel zprávu od matky jedné z obětí.
Mimo jiné by to znamenalo, že by se - ač v omezeném režimu - otevřely restaurace či obchody.
Zajímavé informace by mohly zaznít i od svědka, který už na státním zastupitelství popsal, jak probíhalo připravování rozpočtů na podezřelé zakázky.
Mezi hosty nechybí Honza Dvorský, Josef Průša, Tomáš Gogár.
Tolarovi hrozí za vydírání, loupež a neoprávněné užívání cizí věci až 10 let vězení.
Odborně se zaměřuje především na regulaci systému zdravotního pojištění, úhrad za zdravotní péči, organizací zdravotnických zařízení a práva pojištěnců.
Ale bylo to tak akorát.
Potřebuje, aby se rok 2020 stal právě v tomto smyslu rokem návratu politiky do Česka.
Na odložené platby by měla do 31. srpna 2021 platit tzv. ochranná doba.
V bezpečí před ní nejsou ryby, želvy, ptáci, ale ani třeba žraloci, kterými se také živí.
V tu chvíli vás spíše zraňují, protože vy potřebujete mít pocit, že tu vaši bolest ti druzí chápou.
Poté byl muž zadržen a předán pohraniční stráži.“
Onemocnění covid-19 způsobené novým koronavirem je desetkrát smrtelnější než takzvaná prasečí chřipka či chřipka A (H1N1), která se koncem března 2009 objevila.
Je zde i další aspekt, který mnoho lidí nevidí – mnozí výrobci, investoři i banky už mají ve svém portfoliu zelenou politiku silně zastoupenou.
Pokud se nezmění, bude extraliga předčasně ukončena.
Ztracené životy členů posádky a trosky letadla rozprášené po okolí by ale samy o sobě Washingtonu hrůzu nenaháněly.
AII je instituce založená jedním z nejbližších spojenců prezidenta Vladimira Putina a je považovaná za ústřední článek ruských dezinformačních operací.
Je to všechno obrovsky hravé.
Zemřel ve stojedna letech, oešel do hvězdného nebe.
Podle něj jich je nyní závazně objednáno 1,7 milionu, dorazit by měly v příštím týdnu.
Nešťastných střetnutí člověka se žralokem ovšem vloni začalo přibývat, zejména u Velkého bariérového útesu.
Předseda SPD Tomio Okamura se bojí, jaký dopad bude pomoc spojenců mít.
V Ga-Pa vyhrál s téměř pětibodovým náskokem před domácím Karlem Geigerem, třetí byl Polák Dawid Kubacki a čtvrtý Kobajaši.
Praha pak firmě smlouvu vypověděla.
Vláda by se otázkou měla zabývat v pondělí.
Hlavním důvodem zrušení smlouvy bylo její údajné porušování Ruskem, administrativa prezidenta Donalda Trumpa ale též odkazovala na Čínu, která jako nesignatář smlouvy může vyvíjet rakety v dosahu 500 až 5 500 kilometrů.
Nesmíte do děl starověkých umělců a řemeslníků vnášet jakékoliv své výtvarné ambice.
Snažíme se za rokem 2020 udělat tlustou čáru a věříme, že ten příští bude lepší.“
Výsledky našeho průzkumu nasvědčují tomu, že tento typ plateb má na starosti jeden z páru bez většího vědomí toho druhého.
Kvůli propracované a efektivní struktuře výroby a distribuce jsou na ně klasické policejní postupy krátké.
Muž podle závěrů odborníků nikdy předtím nevyjádřil touhu letět ve stíhacím letounu a neměl ani žádné předchozí vojenské či letecké zkušenosti.
Možná ale přijdou další omezení?
A koho napadla skvělá akce, aby se nepoužitý textilní merch věnoval jako materiál na šití roušek?
Komunitní šíření znamená, že nákaza se šíří z velké části nekontrolovaně.
Jen pátek, protože jsem tady byl poprvé a nevěděl jsem, jestli to dopadne.
Poté, co byl druhý den propuštěn z vazby, se veřejně omluvil a vysvětlil, jak k incidentu došlo: „Kamarád mě vzal svou helikoptérou na dostihy do Punchestownu.
Prolítne kroniku, že taky bylo dobře.
Gravel prosazuje nejenom celoamerické referendum, ale i lidovou iniciativu, jejímž prostřednictvím ve spojení s lidovým hlasováním by občané mohli prosazovat zákony.
Prezidentka Kapky naděje si hlavně užívá své třetí těhotenství a už se konečně chlubí rostoucím bříškem.
Ten má na svém kontě dosud pouhý jeden zápas za liverpoolské áčko.
Stěny hliněných domů tak díky jejich lásce ke kráse zdobí geometrické obrazce, namalované na hlíně směsí vápna a vody.
A to se tam vytvořilo třeba za dva dny," vzpomíná Chudina.
"My, níže podepsaní milionáři a miliardáři, žádáme své vlády, aby zvýšily zdanění lidí, jako jsme my.
Nejtragičtější jsou na tom zmrzliny s mléčnou složkou, které bývají mnohem více náchylné než třeba sorbety.
Vážně zraněna byla podle televize také pětapadesátiletá žena.
Ve večerkách nabízí kávu zdarma pro zdravotníky a ti, kteří jsou bez práce, šijí roušky.
Pro mnohé ženy je módní inspirací a ikonou stylu.
Jednou z vyšetřovacích verzí je, že se řidič dostatečně plně nevěnoval řízení motorového vozidla," řekl Vala.
Na jedné straně stojí environmentalisté a reforma zemědělství,.
Dlouho se zdráhala ukázat obličej, dokonce své followery vyzvala, ať ji o to nežádají, zvláště poté, co se záběr na její odkrytý obličej objevil na jejím YouTube kanálu.
Kdy ale stavební práce na posledním úseku vnitřního obchvatu začnou, to nikdo neví a zatím to ani nemá cenu odhadovat.
Poslala jsem jim odkaz na elaborát ministerstva zdravotnictví, aby si početli.
Ale raději se na něj dívám v televizi, než když hraje proti nám.
Máte z minulého týdne pocit beznaděje?
Rakovinu máme v rodině.
Jste jedni z nejvlídnějších lidí na pracovišti.
Experti čekají, že tempo růstu světové ekonomiky letos zvolní na 1,6 procenta.
Její akcie oslabily o více než osm procent na 85,50 koruny.
Zuzka (12) a Martin (15) Volfovi ze ZŠ Stříbrnická v Ústí nad Labem tak musí stejně jako tisíce jiných žáků svoje nečekané prázdniny už od středy věnovat učení.
V sobotu při porážce ve Vancouveru 2:3 se sice neprosadil, ale v domácí premiéře v poslední den roku 2019 bývalý hráč Caroliny a Detroitu opět ukázal své střelecké kvality.
Nyní oplýváte kreativními schopnostmi, a proto budete tahat nápady z rukávu.
Snahy přečkaly i politickou výměnu v roce 2018 poté, co skončila 28 let dlouhá éra Petra Řezníčka (SNK ED), jenž působil ve vedení města od roku 1990 nejprve jako místostarosta, od roku 2010 pak jako starosta města.
Nakonec jsem zaúkoloval Pepína.
S pomocí přichází kontrola.
"Nyní se spekuluje o možnosti trávit dovolenou v některých zemích, což je další, více než implicitní konstatování, že někdo bude administrativně direktivně rozhodovat o tom, kam mohou občané eventuálně vycestovat.
Úplnou jistotu divák dostane, až když se rozhlédne po dalších obrazech Ivany Lomové.
Srdceryvně plačící dítě v panice prchající z ordinace?
Ale slaná voda není úplně nejchutnější.
K fyzické šarvátce dvou mužů došlo poblíž vestibulu stanice metra Černý Most v neděli 14. června.
Ani on sám minimálně své snímky z devadesátých let neměl rád.
Na nový koronavirus v Číně zemřelo už 106 lidí a přes 4000 osob je jím tam nakaženo.
V obou zmíněných státech vlastní Trump prázdninové rezidence.
Na zdravotnictví mj. věnoval i 610 mld. Kč do Vietnamu.
Celý koridor by měl být hotov v roce 2025.
Do divadla přišla položit květinu také pamětnice Jana Rebková (75), která s Jaroslavem Kuberou pracovala na konci 60. let ve sklárně na Rudolfově huti v jedné kanceláři.
Kandidátka na toto místo Alexandra Udženija totiž nebyla zvolena.
Kdo by na to lezl?
Zaplatila jsem za něj v hotovosti.
Jenže se objevil zákeřný a neviditelný nepřítel, jenž se nevyhnul ani největší zemi světa, COVID-19, a Moskva proto přehlídku odložila na 24. červen.
Slavia posílá hned několik mladých fotbalistů na hostování, aby si vyzkoušeli dospělý fotbal.
Jak jsem byl v Mezinárodním olympijském výboru, tak se dokážu do toho vžít.
Dobře jsme začali a šli jsme do vedení, ale Pardubice byly fotbalovější.
Minulé pondělí hlásilo Německo 12 097 nově nakažených.
Sice na jiné úrovni, ale myslím, že i tahle úroveň je trochu jinde.
Z Finska nelétala do Česka tak často, třeba jen jednou za dva roky.
To se podle ní ukazuje v dnešní době.
Asi si je vezmu i do prvního tréninku, abych viděl, co to bude dělat.
Kvitová se jen výjimečně dostala ke svým vítězným úderům a skoro vůbec neměla šanci při podání soupeřky, v první sadě při něm získala pouze šest fiftýnů.
Podle státního zástupce Tomáše Meryho obžalovaná neučinila vše proto, aby zabránila napadení ženy, a nezajistila řádně oplocení.
V obchodě tady koupím naprosto všechno, a to v té nejlepší kvalitě.
Firmy v holdingu jsou jedny z největších výrobců potravin v Česku.
Nejde moc ani o daně, ale spíše o podporu, například při přístupu na další trhy.
"Studenti se budou učit o klíčových postavách a činech, které se objevily během snah o prevenci a kontrolu epidemie," cituje z prohlášení ministerstva školství britský deník.
Hvězdnatka je zajímavá i tím, že květ má na vrcholu tři prodloužené přívěsky okvětních lístků, které jsou vzpřímené vzhůru a často ještě navzájem překřížené.
Legenda slovenského jazzu Peter Lipa si pochvaluje Rotterovy postupy, které vnímá jako objevné setkání s jiným hudebním zaměřením.
Někteří vězni, kteří znají dozorce z venku, se před svými spoluodsouzenými snaží předvést, a tak kolikrát daného dozorce zesměšňují a urážejí v přesvědčení, že jim nic neudělá.
Zároveň vyčetl Bidenovi jeho údajně radikálně levicovou politiku, která zabrání hospodářskému zotavení po koronavirové krizi.
Obzvlášť ty, co míří do Chorvatska už sedmkrát týdně.
Prezident Miloš Zeman bude muset znovu rozhodnout ohledně návrhu na jmenování fyzika Ivana Ošťádala profesorem.
Ve štábu OLaNO v Trnavě s novináři hovořil Jaroslav Naď, výrazná tvář hnutí a expert na obranu.
"Pan premiér v Poslanecké sněmovně zapálil barák, ten barák hoří a pan premiér po nás chce, abychom ho uhasili.
Má jazyková pestrost vliv i na jedince?
Ten na rozdíl od své starší sestry miluje a nechce se ho vzdát, ať to stojí, co to stojí.
Praktičnost majitelky se projevuje i ve výběru jídelního stolu a židlí.
Až letos ho poprvé silně prověřuje nějaká krize.
Americký Microsoft loni na podzim odhalil svůj první novodobý mobil, který má být jeho vstupenkou zpět do světa chytrých telefonů.
Dozvěděli jsme se, že budíček nás čeká v 06:00, kdy zkontrolují naši totožnost Chorvati.
"V době, kdy je demokracie, občanská společnost a tisk ohrožován na svobodě, je obzvláště důležité si takové lidi připomínat (…).
Kdyby se takový výbuch stal v Česku, tak by to Babišovi ještě preference zvedlo.
Žaloba komise je součástí širšího řízení s Maďarskem kvůli obavám Bruselu, že dochází k porušování unijních hodnot.
Podle informací TV Nova měl mít muž doma přibližně patnáct koček.
A 2281 z nich spáchalo nějaký přestupek.
Máme zde i část kadeřníků, kteří takzvaně plavou v názvosloví.
Firmy zase řeší, jak v nových podmínkách fungovat.
Jak dlouho trvá vytvoření mapy?
Zároveň nechce upravovat 35hodinový pracovní týden, který však považuje za chybu.
Netroufnu si odpovědět na tak zásadní otázku, ale během pandemie jsme se o sobě hodně dozvěděli.
Uštknutí zmije obecné pro dospělého člověka málokdy znamená smrt, nebezpečné je pro alergiky, malé děti a staré či nemocné lidi.
Rusko však Trumpova slova zatím nepotvrdilo.
Osmnáct nemocných je v kategorii od 15 do 24 let, sedmatřicet v kategorii od 25 až 34 let, osmadvacet v kategorii od 35 do 44 let, sedmadvacet v kategorii od 45 do 54 let a jednatřicet v kategorii od 55 do 64 let.
Původně však byl stíhán jen za vraždu mladého páru z ranče Codova u Sacramenta z roku 1978, ale pak se ukázalo, že jich má na svědomí celkem 13.
Jde znovu o období od března do května.
Musa přetlačil Heindenreicha, řítil se z lehkého úhlu na bránu, jenže hostující obránce jej zatáhl k zemi.
Co se týče srážek, mělo by jich nejvíce spadnout příští týden a také v týdnu na přelomu června a července.
Letiště v Soluni, úterý odpoledne a moje aktuální zkušenost.
Vlastní děti Robert Trump neměl, adoptoval ale Blainina syna z prvního manželství.
Dalo by se takto pokračovat dále – bernardýn například nebýval mohutný a jeho srst nebyla tak hustá a jemná, jako je tomu často nyní.
"Írán nikdy nebude mít jadernou zbraň, to si poznamenejte," řekl Trump.
Velký comeback se blíží.
Sílu fondu ČEZ před třemi lety rozšířily peníze Evropské investiční banky (EIB), která do něj vložila 100 milionů eur (asi 2,5 miliardy korun).
Bìžnì mohou obsahovat až ètyøi tisíce bunìk, ovšem ve stromì v Blaine jich bylo 776.
Během několika hodin se na jeho adresu sesypalo neuvěřitelné množství rozhořčených komentářů.
Cítím bolest, ze které se už nikdy nevzpamatuji,“ dodává.
Podle mluvčího Šabábu, jehož oslovil deník La Repubblica, milice použijí část peněz z výkupného na nákup zbraní a část na jídlo a školy v oblastech, které ovládly.
Hrdinou duelu v Edmontonu se stal Anton Chudobin, který zneškodnil 25 střel a poprvé v kariéře vychytal v NHL nulu v play off.
Mnohá manželství vznikla na základě seznamky nebo inzerátu.
První tři dějství prezidentských primárek vynesly do čela levicového senátora Bernieho.
Provedli jsme vyproštění osob, poskytli první pomoc, než přijela zdravotnická záchranná služba,“ popsal mluvčí středočeských hasičů Petr Svoboda.
Jak tedy budou tyto zápasy v improvizované atmosféře zvláštní?
Další dorážku předvedl tři minuty před koncem a debakl hostů završil Brazilec Arthur.
Mezitím však na jaře zaznamenaly citelný propad až k hranici 1,25 dolaru za akcii.
Policie 193 z nich zadržela a proti demonstrantům použila také slzný plyn.
Kráska pravidelně zásobuje Instagram žhavými fotkami v plavkách nebo v šatech s hodně velkým výstřihem.
Koronavirus výrazně zamíchal kartami na německé politické scéně.
Také WHO uvádí, že přestože lékaři dodržují přísné postupy pro správné používání a sundávání rukavic, nejsou úplně chránění před kontaminací rukou.
Jedná se zejména o lidi z řad zaměstnanců a osob samostatně výdělečně činných.
Verešová ve Špindlu poprvé ostrouhala!
Neziskové organizace tvrdí, že je v Česku ročně znásilněna každá desátá žena.
Pokud se zaměstnanec vrátil z oblasti, která je zasažena koronavirem, podle zákoníku práce by měl o tom zaměstnavatele informovat.
Odvolací soud ale verdikt zrušil s tím, že žena jednala v nutné sebeobraně.
VIDEO: Samotářka večera Tereza Budková: Brankář Ondra Pavelec ji ani na ples nedoprovodil!
Jak bude vypadat situace v Česku v předvánočním a vánočním období, na to se vicepremiéra (za ANO) zeptala MF Dnes.
Vidí ji podle svých představ a definuje si ji svou optikou.
Od té doby ani jednou z bunkříku nevylezl.
V dřívějších rozhovorech jste několikrát zmínil pojem „trumpismus“.
Analytici se kromě ekonomických dopadů nekoordinovaných restrikcí obávají také o budoucnost schengenského prostoru, neboť evropské země si podle nich začínají zvykat na jednostranné zavádění omezení na hranicích.
Třída FFP1 chrání hlavně proti průniku prachu, viry zachytí až nejvyšší třída respirátorů FFP3.
Ministryně práce a sociálních věcí Jana Maláčová (ČSSD) prý bude tento návrh předkládat na pondělním jednání vlády.
Ovšem pozor, není Prim jako Prim.
"Jde o to, že se z veřejných peněz zatím na samotný med nevydalo nic, tím pádem skutečně není na místě medializovat paní včelařku," namítá.
Z celkem 771 vyrobených tramvají zamířilo 769 vozů z Prahy do měst v Československu a do tehdejšího Sovětského svazu, pouhé dva „kusy“ jezdily po metropoli (dopravu obstarávaly T1 a později T3).
Obecně však platí, že dvě třetiny zaměstnanců v ČR na průměrnou mzdu nedosáhnou.
Po revoluci v roce 1989 patřil Křen k zakladatelům Institutu mezinárodních studií nově založené Fakulty sociálních věd Univerzity Karlovy a byl jeho prvním ředitelem.
Počet aktuálně nemocných v sobotu překonal 6000 a je nejvyšší od začátku epidemie v Česku.
Úřady v pevninské Číně dnes zaznamenaly sedm případů koronavirové nákazy, což je o čtyři méně než v předchozím dni.
V případě Liverpoolu je podle britských médií každopádně o další silný důkaz toho, že dříve velmi úspěšný klub je po několika chudších letech zpět v plné síle.
Bude třeba, aby se koronavirem postupně nakazilo zhruba 40 procent lidí.
Premiér Andrej Babiš (ANO) dodal, že prioritou jsou pro něj nyní investice.
Do svatby se ale přesto Renáta Czadernová (35) s přítelem Michaelem dlouho nehrnuli.
Podle ředitelky Regionální agrární komory Vandy Rektorisové záplavami utrpěla zasetá pšenice.
Rozhodnutí odůvodňovala potřebou vládní stability i odbornými znalostmi ministra.
Zmlácený hudebník se měl provinit jen tím, že neměl roušku a chtěl se před hlídkou schovat do nahrávacího studia.
Nezmar Milan Peroutka po dvou operacích a 13 dnech ve špitálu: Další hazard se zdravím?
Ze tří původních verzí výpočtu reprodukčního čísla byla nakonec vybrána ta jeho.
Mně to občas jde a občas fakt nejde, občas neumím ani říkat vtipy.
Dosud totiž nasázel pět branek, tedy jen o jednu méně než jeho dnešní rival Yazici.
Týmem naplňujícím své fanoušky po delší době hrdostí.
Podle výzkumníka Aarona Tobiana z Univerzity Johnse Hopkinse se přínosy obřízky staly zřejmějšími v posledních deseti letech, kdy se uskutečnily výzkumy dopadů zákroku v Africe, kde je tento zvyk rovněž velmi rozšířený.
V kategorii "Snílci" se umístil i pražský primátor Zdeněk Hřib.
Jde o mou novou premiérovou zkušenost tohoto druhu a přiznávám bez mučení, že jisté obavy byly.
Lidé na sociálních sítích sdílejí i nabídky šití roušek, zejména pro onkologicky nemocné či pro zaměstnance ze zdravotnicého sektoru.
Zarážející na tom je, že vlastně nikdo neví, proč se tak stalo.
Slovenský premiér Igor Matovič ve středu spolu s českým premiérem Andrejem Babiše při návštěvě Česka oznámil, že od půlnoci bude možný zcela volný pohyb mezi Českem a Slovenskem, jako to bylo před pandemií koronaviru.
Páteční trénink byl zrušený.
Celkem v zemi evidují už 38 486 obětí.
Mùžete na zaèátek pøiblížit, co vlastnì stráž pøírody je a co dìlá?
A zmínil také, že se organizátoři akce – krom jeho manželky třeba i dcera Kateřina (26) – akcí zabývali „bez nároku na odměnu“.
Zavřete už to špionské hnízdo v Dejvicích a ty bytovky co k tomu patří.
Osmadvacetiletá kráska se kromě modelingu věnovala také herectví.
Kdo má možnost správně stromek skladovat, může pro něj vyrazit už nyní.
Ne ve všech, objevily se velké rozdíly.
Jen na Twitteru, jeho nejoblíbenější platformě, ho sleduje skoro 90 milionů lidí.
Soupeřem českého reprezentanta bude brazilský bojovník Bruno Silva.
Nováček sice předvedl sebevědomější výkon, ani zlepšená hra ale na zisk bodů nestačila.
Bez jejich práce by újma na zdraví cestujících mohla být daleko větší!“
Představu, že by tento nový systém byl spravedlivější než ten současný, nelze než označit za bizarní,“ prohlásil Suchánek.
Ministerstva vnitra a zdravotnictví vytvoří pracovní skupinu, která se bude zabývat možností volit lidem v karanténě.
Pittsburgh jej draftoval v roce 2015 v pátém kole ze 137. pozice a do Severní Ameriky se vydal Simon hned po draftu z extraligové Plzně.
Kde jsou dnes její úèastníci a kdo koho by mìl teï léèit tìmi správnými vitaminy, zamýšlí se pøedseda Spoleènosti Edvarda Beneše Pavel Carbol.
"Když už si lidé zboží vyzvedávají osobně, často nechají na výdejní místo i samotnou platbu.
Za jednou z nich stál i 36letý muž, za což mu hrozily až tři roky vězení.
"Upozorňuji Vás, že čím déle bude krizová situace trvat, tím budou její zdravotní následky závažnější.
Slabí muži je určitě rádi nemají.
Když se rozvolňovalo, tak byl zase problém.
Pokud máte rádi sterilní prostředí, prosím.
Vrátila se totiž z dovolené v Itálii, kde se pohybovala v rizikové oblasti.
Protiimigračně zaměřená SDS vyhrála před dvěma roky poslední volby, nenašla však koaliční partnery.
Návštěvnost Karlovarského kraje se během prvních tří měsíců roku propadla o 9,6 procenta.
Sucho, které trápí celou jihovýchodní Asii, má vliv na hladiny řek i přehrad.
Je to všechno „jenom“ literatura.
Vzniku a šíření respiračních nemocí nejlépe brání prevence.
Přesto si v prvních třech měsících letošního roku vedla nejznámější kyberměna na.
Návštěvníci musejí do vnitřních prostor nosit roušky.
Většinou mám k snídani i nějaké ovoce.
Zde zvítězí skladba, kterou uživatelé streamovací služby Youradio nejčastěji poslouchali v loňském roce.
Nevím, jak je to ve spisu, ale prostě… oni nechtěli udělat nic z toho, co já jsem navrhoval.
Tuzemské peněžní domy nadále těží z dobrého vývoje českého hospodářství.
Táhl Baník, nahrál na gól, fauloval, a byl i tvrdě sražen.
V mládí jsem například obdivoval Dominátora, a teď jsem ho měl ve své show.
Jedinou podmínkou je platná záruka.
Tunisko znovuotevřelo hranice pro turisty po více než třech měsících koncem června na základě systému semaforu, tedy podle epidemické situace v různých zemích.
Nyní se budou muset se vším rozloučit a změnit název.
V Jižní Koreji se nachází nejvíce nakažených hned po pevninské Číně.
"Znamenalo by to, že by s velkou pravděpodobností vyhrál ve druhém kole."
Jeho tým je přesvědčený, že za zmizení a smrt tehdy tříleté britské holčičky je zodpovědný odsouzený pedofil Christian B. Stále však neexistují jednoznačné důkazy, které by vedly k jeho obvinění.
Kde jsme byli, proč se tam nemáme vracet a kam se máme jako společnost dostat?
Brali se před 35 lety, mají nejen dva syny, ale také už dvě vnoučata.
Musí sledovat dráhu míče.
Mám za sebou tolik bolesti.
Skupina Home Credit, která je součástí skupiny PPF Petra Kellnera, vykázala v prvním pololetí ztrátu 619 milionů eur,.
Následovat by tak mohla například Pavla Teličku, Veroniku Žilkovou nebo Adrianu Krnáčovou.
Pokud je alkohol zakázán na veřejnosti, nezačnou lidé pít víc doma?
Co z nás dělá šťastné lidi?
V tomto týdnu to byla druhá srážka vlaků na české železnici.
Policie zasahuje v budově středočeské správy silnic.
Jen ta tvoje zavře, protože jsi hňup, kterej všechno rozházel.
Ten se vypravil do lesa, jenže když si rozdělal oheň, aby se v chladném počasí zahřál, vzplálo na něm oblečení.
Jste také v představenstvu Svazu průmyslu a dopravy.
POLITICKÝ DIÁØ: Robert Šlachta do politiky nejde.
Stává se z něj kat Sparty.
Jsou to již stovky, ale odhaduji, že většina z nich bude mít jepičí život.
Okolní země… Zloději zaútočili na další obec: V Choceradech vybílili dva domy!
Hádal se s Federerovou, proslavil trenýrky, teď baví karanténou.
Jednodušší variantou vnějšího stínění střešních oken a ochranou podkroví před teplem je markýza z průhledné síťoviny.
Ti však tvrdí, že vše je hlavně snaha odvést pozornost od jejího dlouhodobě nevhodného chování.
Nový produkt se podle něj od těch předchozích liší v tom, že zprávy budou vybírat i prezentovat smluvní partneři.
Nemáme zájem,“ byl si jistý Serge Savard, generální manažer Canadiens.
Abychom si postup zajistili, potřebujeme další opravdu dobrý výsledek.
V ní postavy z bankovek - tedy Ámos, Božena, Ema, František, Karel a Tomáš Garrigue - obývají společnou domácnost a potýkají se s finančními problémy.
Ukázalo se, že doba je vymknutá z kloubů, nejchudší obyvatelé vesnice si vybrali ty nejbohatší a vzali si jejich baráky, říká producent Martin Růžička.
Ekvádorku proto budou testovat znovu.
V aktuálním výběru kouče Šilhavého je jediným nováčkem.
Místní úřady musí mimo jiné co nejpřísněji zabránit tomu, aby lidé cestovali do provincie nebo z ní.
Velká oslava se neobešla bez pyrotechniky, která vybouchla a ve vedru a suchu způsobila požár.
Loď Batavia pluje asi šedesát kilometrů od západního pobřeží Austrálie.
"Pane ministře, gratuluji k úspěchu s vyjednáním výjimky pro NG a NM, ale požaduji stejný režim i pro Galerii hl. m. Prahy a Muzeum hl. m. Prahy," napsala radní.
Blízkou i vzdálenou minulost si často pamatujeme trochu jinak než ti, se kterými.
Policejní prezident Jan Švejdar, jeden z aktérů schůzky, pak potvrdil, že případ prošetřují hygienici.
Ale hledání identity, a to jakékoli, je univerzálním lidským tématem.
V růstu pokračoval i hlavní index hongkongské akciové burzy Hang Seng, který před koncem obchodování přidával 0,6 procenta a pohyboval se kolem 26.278 bodu.
Skvělá clona postavena i proti ráně Alexandra Holtze.
Modrá nebo především červená mikina a svetr ministra vnitra Jana Hamáčka se staly neodmyslitelným symbolem koronavirové.
Zakázka ještě není vysoutěžena, její hodnota se podle něj bude pohybovat do 10 milionů korun a práce budou trvat několik měsíců.
Normálně začínají před jednou a končí v osm.
Zároveň ale neskrývá, že z ní má i obavy.
Výjimka by se tak vztahovala především na potravinářské řetězce, které by za běžných okolností musely mít podle zákona o prodejní době zavřeno, uvedl mluvčí České obchodní inspekce Jiří Frölich.
To jí ale nebrání v tom, aby bojovala za práva českých homosexuálů.
Během pátku se pak podle něj prodaly další tisíce jízdenek.
Někdo si chce vydat vlastní desku, někomu se narodilo dítě a podobně.
Zdůrazňoval mi, že je zdravý a že nemá žádné jiné zdravotní obtíže a že lékaři mají plné ruce práce s lidmi, kteří skutečně pomoc potřebují,“
Jde o státy, do nichž nyní Češi nesmějí jezdit a naopak jejichž občané nesmí do Česka.
Jak již deník Aktuálně.cz informoval, obžalovaným je Balák, manažer kladenské firmy Energie - stavební a báňská Libor Tkadlec i tato společnost, která stavbu budovala.
Obdobné potíže zaznamenali na Trutnovsku, kde musel být evakuován letní tábor se zhruba šedesátkou dětí, které byly s pomocí hasičů převezeny do náhradního ubytování.
Řada z nich se proto ve snaze získat jakékoliv informace o zmizelých příbuzných ve středu shromáždila před minskou vazební věznicí.
"Emmama ta agrese hrozně štvala.
Na začátku srpna uběhlo devět let od násilné smrti brněnské rodačky Simony Monyové (†44).
Podle epidemiologů za to může neukázněnost občanů.
Dříve několikrát uvedla, že chce rodit doma, nakonec ale syna porodila ve zdravotním zařízení.
Některé antiviry například dovedou škodlivé kódy najít, ale na jejich smazání je nutné zakoupit již plnou verzi aplikace.
Pomáhá také zubní pasta nebo roztok vody a prášku do pečiva.
Geert Wilders odchází od soudu.
Podle agentury AFP je nepravděpodobné, že by po premiéře následoval tradiční opulentní večírek - alespoň ne v nejbližších měsících.
A Rosu odkryl i další detaily kariéry čtvrtého sudího, který se v úterý večer nechtěně stal hlavní postavou programu Ligy mistrů.
Princ William s manželkou Kate tvrdí, že pro děti chtějí normální dětství.
Naším jednoznačným záměrem je návrat k růstu našeho podnikání," uvedlo Tesco.
Žádný z nich zatím žádným obviněním nečelí, jeden z nich pouze přišel o práci.
Dbal na artikulaci, správnou intonaci a naprosto přesně věděl, jaký je smysl dialogu.
Vicepremiér Karel Havlíček pak zdůraznil, že se tyto peníze budou investovat podle plánu, který teď vláda s Národní ekonomickou radou vlády (NERV) vytváří.
U Jonese se začala projevovat už o rok dříve, kdy si během opětovného setkání slavných Pythonů, představení nazvaného Monty Python Live (Mostly), nebyl schopen zapamatovat repliky.
Pro rychlý konec uhlí se v minulých týdnech vyjádřila také tzv. stínová uhelná komise.
No a pochopitelně soutěžíme.
Určitý tlak to pro mě byl, to je jasné.
Prozáříte s nimi nejen podzimní šeď ulic, ale také své pracoviště nebo okouzlíte na rande.
Podzimními slunečními paprsky se nechala zlákat babička (85) z Lesné.
Další článek: Apple chystá větší iPhone SE Plus.
Šedý dým okamžitě zahalí okolí včetně vnitřku autobusu.
Nenecháte se zmást okolím, které vás bude od jistých kroků odrazovat.
Kromě toho se také obávala, že by její dítko mohlo být postižené Downovým syndromem, jelikož některé výsledky tomu prý odpovídaly.
Zažil to se svými rodiči.
"Chceme, aby kdokoliv kdo má zájem, měl přístup k ochranným prostředkům," dodal Prouza.
Jeho nedostatek se podle nich může podepsat na jejich fyzickém i psychickém zdraví, informoval deník Daily Mail.
Je proto víc o životě než o smrti, jde v něm víc o lásku než o přežití rakoviny, a to je důležité pro každého, ne jenom pro ty, kdo bojují s nemocí,“ řekla Sødahlová.
Od roku 2002 do roku 2018 byl hudebním ředitelem Berlínských filharmoniků, s nimiž uvedl 40 světových premiér.
Přijala jsem to, protože každý jsme něčím zvláštní.
V tomto videu vidíme pokus vyrobit velmi tichý výfukový systém, ovšem o odbornosti nemůže být řeč.
Obě země nabízejí za hodně peněz málo „muziky“.
Medializovaný případ jistého ostravského restauratéra, na kterého kvůli tomu „zaklekla“ finanční správa, by mohl být impulzem pro nápravu.
Václav Klaus mladší si na otevřel seznamku, kde prodává lidi, kteří jsou cool.
Kromě padesáti respirátorů určených pražské Záchranné službě jsme nedostali vůbec nic," uvedl Hřib.
Jeho otec přezdívaný "Čenda", který v 90. letech tvořil legendární formaci s Lubošem Robem a Romanem Horákem, bude synovu premiéru proti Finsku pozorně sledovat.
Kinosály budou moci být od 20. července obsazené jen ze 30 procent.
"Hokej mi to pomáhá nahradit.
Doporučila bych taky vyrazit na jih do hor a nechat se třeba i vyvézt lanovkou na některý vrcholek.
A jelikož ho nedokáže změnit, tak se z něj vykrucuje, jak jen může.
Poctivá jíška z másla se rozmíchá v mléce, přidá se mrkev, brambory, zelená cibulka, kousky tresky, případně i jikry a mlíčí, koření dle chuti a na závěr vysokoprocentní zakysaná smetana.
Ke žloutkové směsi přimíchejte kakao a poté ušlehaný sníh.
Takže jsme vyhlídkové plavby přerušili až 13. března a obnovili je nyní po více než třech měsících.
Jak oslavit kamarádovi narozeniny v době koronavirové?
Hrdina všech dětí, jež vyrostly v Sovětském svazu, se jmenuje Čeburaška a stejně jako náš Krteček nebo americký Mickey Mouse nestárne.
Jeho konání zarazilo hned několik lidí.
Koukal jsem, že lidi na sociálních sítích píšou, že nevyhraju, že na něj nemám.
Podle bezpečnostních expertů bylo jen otázkou času, kdy se něco podobného stane.
Nový gel obsahuje vysoký podíl biologického růstového faktoru a také antimikrobiálního proteinu.
Nedávno jste mi říkal, že máte také stále co dohánět v učení angličtiny.
Využívá kvasinky k přeměně potravinového odpadu a vedlejších průmyslových produktů na syntetický palmový olej, který podle ní může nahradit klasický rostlinný olej.
Zimní spánek je u konce: Na brněnskou přehradu o víkendu znovu vyjely parníky.
Život mě už naučil, že když je v čemkoliv člověk urputný, vše to spíš zablokuje.
Takový bude osobitný masopust v Máslovicích u Prahy.
Rostoucímu počtu zájemců o rekreační plavbu plánuje státní Ředitelství vodních cest (ŘVC) postavit na čtyři desítky přístavišť.
Co víc, patří k nejzdatnějším hráčům mužstva, bojujícího v druhé anglické lize.
Také na sebe mohou narazit naprosto odlišné vnitřní kultury pirátů jakožto relativně uzavřené, generačně definované komunity a starostů přesvědčených o své výjimečnosti v daném regionu.
Kanadský „hezounek“ premiér Justin Trudeau dnes varoval před přílišným spěchem během uvolňování bezpečnostních opatření.
Do brněnské nemocnice u sv. Anny, kterou stát během jara vyčlenil pro vážné případy nákazy koronavirem, v pondělí odpoledne přivezli dva pacienty s těžkým průběhem.
Zatímco TOP 09 a Prah Sobě odmítá výběr mýtného při vjezdu do města, Piráti chtějí počkat na analýzu, která se nyní zpracovává.
Přijde mi naprosto přirozené, že úplně stejně komunikuji s panem premiérem jako s politiky z opozičních stran.
Mám proto smíšené pocity.
Jak si může Helena Válková dovolit tvrdit, že o tomhle nevěděla?
To není a nemůže být zapomenuto.
Kdybych byl v Číně, tak už jsem byl v karanténě.
V roce 2018 se účastnila taneční soutěže StarDance, skončila před finále.
Praha nedostatkem parkovacích míst trpí dlouhodobě.
Poslanci v lednu v prvním čtení podpořili vládní návrh na zákonné zavedení sdílených pracovních míst.
Určitě je možné využít ke konání maturitní zkoušky poslední týden v srpnu nebo první týden v září,” uvedl ).
Má vůbec pro nás plošné testování cenu?
Tak druhý stupeň do školy nepůjde vůbec.
Ptali se, jestli je stále zavřený, a já řekla, že už zase,“ popsala průšvih, který se měl teprve rozeběhnout, matka tří dětí.
Tak se mrtví vyhodili a jelo se dál.
Protest byl součástí takzvané Velké rebelie za život, v rámci níž pražská odnož hnutí v dalších dnech hodlá uspořádat několik dalších podobných akcí.
Ve dvou případech voda zaplavila silniční komunikaci.
Kvůli pandemii koronaviru je vystoupení odložené na 12. července 2021.
Propad cen ropy se podepisuje na stavu veřejných financí Saúdské Arábie.
Pokud ale Brusel v dalším průběhu řízení nezmění názor, může firmě vyměřit pokutu až do výše deseti procent z jejích ročních tržeb.
To se týká všech věkových skupin, starší lidé však v tomto nesou nejtěžší břemeno.
Některé platily malé daně a poplatky za vedení účtů ještě v roce 2018.
Řekli jsme, že takhle neodletíme, protože se chceme aklimatizovat, a že si letenky klidně vezmeme sami, pokud s tím budou mít problém a letěli jsme čtrnáct dní dopředu, abychom se srovnali s posunem.“
Ze sbírky pro zavražděnou Ninu zmizelo 10 milionů.
Všechny luxusní byty zde mají klimatizaci, podlahové vytápění, exkluzivní koupelny a dřevěné podlahy s možností vlastního výběru designu a dekoru.
Nikdo nebude jako on, jsme poctěni, že jsme mohli být jeho přátelé,“ vzpomínají na Rooba jeho spolužáci a přátelé.
Jennifer Lopezová měla původně velké ambice a chtěla chystaný snímek i režírovat.
Naopak specializované prodejny s potravinami zaznamenaly podle statistiků pokles tržeb o 6,7 procenta.
Ta Muskovi sdělila, že oceňuje jeho práci a že ho společně se společností Space X zve do Egypta, aby si mohl přečíst, jak byly pyramidy postaveny, a aby navštívil také hrobky jejich stavitelů.
I kdybychom zastavili ligu na měsíc, i kdyby to trvalo šest týdnů… Bylo by zatím předčasné tvrdit, že už jsme sezonu ztratili," řekl šéf NBA Adam Silver.
Proto alternativy spojené s moderními technologiemi a vědou můžou nabídnout těmto lidem řešení jejich problému.
Přitom podle jejích slov nic nenasvědčovala tomu, že k takové situaci dojde.
Problém podle něj není v obsahu článku o ochranném dohledu, který komunistický režim zneužíval k šikaně disidentů, ale právě v jeho spoluautorovi.
Pošta se vrací k běžnému provozu, meruňky nebudou.
S výsledkem i průběhem akce byl spokojený i poražený finalista Jan Hladonik.
Objednali jsme si poměrně dost ochranných roušek.
Pod názvem Signature vyšla v roce 2015.
Za koupelí nachodí sloni denně i desítky kilometrů.
Rozhodnutí Nejvyššího soudu (NS) o nezákonnosti odposlechů Jany Nečasové, bývalé šéfky kabinetu tehdejšího premiéra Petra Nečase, se týká jenom jí samotné.
Herečku jsem neměl, to je pravda, ale mám spousty kamarádů mezi herci a zpěváky a sám jsem hrál ve filmu.
Jak jste při práci na filmu vyřešil problém, abyste ani Čechům, ani Němcům nenadržoval, abyste byl k oběma národům férový?
Letos se zahájení sezony odložilo.
Augsburg překvapivě porazil vicemistry z Dortmundu 2:0.
Žalobce ženě, která nyní pracuje jako zdravotní sestra v domově důchodců, nabídl podmínku, to se jí ale nezdálo s odkazem na to, že částky uvedené v obžalobě nesouhlasí.
Mluvčí veletrhů Jiří Smetana ČTK potvrdil, že Techagro, které se koná jednou za dva roky, se uskuteční v náhradním termínu.
Bagry, psovodi a Tempus: Takhle hledají 7 let pohřešovanou Janu Paurovou!
Je jasné, že to nebude nic jednoduchého, ale dle toho, co jsme viděli během rozborů od trenérů, je v našich silách postoupit.“
Prezident v minulých dnech poskytl dva rozhovory, kde se k situaci kolem koronaviru vyjádřil.
Pneumatiky začaly hořet 1. února večer přímo pod mostní konstrukcí na 66. kilometru dálnice D10 poblíž Březiny na Mladoboleslavsku.
Vražedkyně se tak stane první ženou, kterou americká vláda popraví od roku 1953, kdy v plynové komoře ukončila život Bonnie Headyové za únos a vraždu šestiletého chlapce.
Jáchym se zachoval jako rytíř," dodala k nedávnému dramatu nestárnoucí herečka.
Zároveň ale víte, že význam každého jednoho hlasu se u rodinné večeře obhajuje velmi těžko.
Prostředí těží z rychlých přístupů, jak jen to je možné.
Vsaďte na nedělní relaxaci s rodinkou, vyrazte na procházku, odpočívejte na zahradě u bazénu.
Nebožtík Mejla Hlavsů napsal manuál jak se dostat do hospody, když máš dlouhý vlasy a nebuduješ socialismus.
Podobný názor má i Daniel Kolář.
Z dotazovaných žen s dětmi do 18 let odpovědělo pouze 41 procent z nich, že jsou schopny věnovat stejné množství času své vyvíjející se kariéře a stejně tak vyšetřit dostatek času na to být doma a věnovat se dětem, uvedl server Independent.
Ve střednědobém horizontu se pak chceme zaměřit především na oblast našich stěžejních programů, zejména kardioprogramu.
Drážďany první výhrou po pauze vykřesaly naději na záchranu • Profimedia.
Policie muže z „bavoráku“ záhy dopadla – na lávce přes řeku, která se stadionem sousedí!
Policisté se podle něj začali o řidiče zajímat, když na 14. kilometru ve směru od Vyškova, v úseku s nejvyšší povolenou rychlostí jízdy 130 km/h, změřili před 16. hodinou projíždějícímu Volkswagenu rychlost 151 kilometrů v hodině.
Čas utíká jako voda, a tak to jsou už dva roky, co osud spojil životy Jasminy Alagičové (30) a Patrika Rytmuse Vrbovského (43).
Mapa je pilotní projekt, na kterém ministerstvo vnitra s policii pracovalo od minulého roku.
Na Aljašce, kde jsem chodil krmit tuleně, jsem překvapil ukrytého pytláka, který na mě zamířil pistolí.
Vybrané modely této řady začal na českém trhu prodávat loni, nyní je čas na jejich nástupce.
Ve zprávách jsme viděli, jak z náměstí odvážejí mrtvé demonstranty, situace se během rána vyhrotila do krvavého pouličního boje,“ popisuje zlomové okamžiky.
Tady naopak začaly vznikat největší hrobky a pohřební kaple,“ uvedl odborník.
Nikoliv jen kašel, ale i…
Spolu se zasedáním parlamentu proběhne i setkání Čínského lidového politického poradního shromáždění, takzvané Jednotné fronty, která do orgánu volí nepolitickou veřejnost složenou z umělců, podnikatelů nebo mnichů.
Ať už třetí sezona vyvrcholí pointou, která dosavadní konstrukci seriálového světa ještě povýší, anebo jen obyčejným zápasem v blátě.
Bohužel nedomislela, že jí tím jen přidala na popularitě u pokrokově smíšlející části lidstva.
V březnu na ventilátory vznikla sbírka zajištěná iniciativou COVID19, ve které se za 24 hodin vybrala celá částka potřebná na výrobu 100 prvních kusů ventilátorů.
Po Jiřím Zídkovi ml, Jiřím Welschovi, Janu Veselém a Tomáši Satoranském otestuje NBA dalšího českého basketbalistu!
Jak bojuje s covidem Holubová a Belohorcová?
Je však aktivní nanejvýš tři minuty.
Druhá jmenovaná má již dokonce poslední fázi za sebou, zatím však zveøejnila jen pøedbìžné výsledky.
Přesto by podle informací portálu iSport.cz mohl gólman po sezoně letenský klub opustit.
Pokud ale seberete veškerou odvahu, můžete z tohoto tématu vytěžit maximum.
Šíření viru se totiž přelilo ze sousedních okresů Pelhřimov a Žďár nad Sázavou a problémy jsou nyní podle Kose i na sousedním Pardubicku.
Policisty zajímaly i materiály týkající se exministra spravedlnosti a šéfa jihomoravské ODS Pavla Blažka.
Mladá žena přecházela mimo přechod pro chodce se sluchátky na uších.
Zvažuje to ministerstvo průmyslu a obchodu.
Od něj jsem se mnoho interpretačně naučila.
Právě cena vás dlouho nechá na vážkách.
Bývalý elitní žokej Tomáš Hurt tragicky zemřel v den svých osmatřicátých narozenin • koláž iSport.
Přes podporu, kterou vláda vyčlenila pro obory zasažené koronavirovou krizí se dá očekávat, že některé firmy současný stav nezvládnou.
Náctiletého střelce z Kenoshy někteří nacionalisté označují za národního hrdinu.
Paní Simona pracuje pro dva zaměstnavatele na dohodu o provedení práce s hrubou měsíční odměnou 10 000 korun. Když je hrubá měsíční odměna z dohody o provedení 10 000 korun a méně, tak se z odměny sociální pojištění neplatí.
Celé se to zase srovnalo.
Prodej, rodinný dům 4+kk, 82 m2, Kněžice, ul.
Zvláště stříbro ze světového šampionátu patří mezi nezapomenutelné úspěchy," řekla hned začátku rozhovoru pro deník Aktuálně.cz dlouholetá reprezentantka.
Podle státního zástupce tím Haguess neoprávněně zvýhodnili.
Některé knihovny řeší také personální problémy nebo dokončují revizi, termín znovuotevření proto o pár dní posouvají.
Samozřejmě větší počet telefonátů pravděpodobně zaznamenají lékaři v regionech, kde jarní prázdniny končí a kam se bude vracet více lidí, ale ani v těchto oblastech nepůjde o krizovou situaci a lékaři zvládnou telefonáty odbavit,“ řekl Blesk Zprávám MUDr.
HON svolal demonstraci, od násilností, které vypukly po jejím oficiálním konci, se ale hnutí distancovalo.
Elektrárny snížily počty směn ze šesti na čtyři.
Vyšetřování odhalilo, že se zřejmě stal obětí vraždy.
To se nám může ještě více vymstít v blízké budoucnosti, až virus porazíme.
K vyznání lásky se sice hodí každý den v roce, nicméně právě svátky jako tento ho mají v popisu práce,” láká ke stromu lásky místostarosta městského obvodu Ostrava-Jih Zdeněk Hübner.
Předseda TOP 09 Jiří Pospíšil podle primátora Zdeňka Hřiba (Piráti) situaci v pražské koalici zbytečně hrotí.
Ministerstvo zdravotnictví na tyto případy reagovalo metodickým doporučením.
Starosta Nebušic Viktor Komárek v této souvislosti ČTK řekl, že projekt zhorší životní podmínky v okolních obcích a bude mít i negativní ekologické důsledky.
Jako by jí nový styl dodal notné sebevědomí, rozjela to Bára jako nikdy předtím!
Brankář Bostonu Tuukka Rask se před třetím zápasem úvodního kola play off NHL s hokejisty Caroliny rozhodl opustit tým a ukončit sezonu.
Komedie používá černý humor a tvrdší výrazy, není proto vhodná pro dětského diváka, upozorňují autoři.
Letos v lednu mu záchranáři u Berouna zachránili život, jenže muž vůbec netušil, kdo je.
O tom všem a mnohém dalším diskutují redaktoři deníku Sport a iSport.cz Jakub Dvořák a Matěj Karmazín.
Podle internetového srovnávače Heureka si zákazníci v současnosti mohou vybrat téměř z 25 000 výdejních míst po celé republice.
Všechny byly dosud negativní.
Více solitérů, méně zprostředkovatelů.
Zároveň stanovuje lhůty pro úřady k vydání rozhodnutí.
Pomohlo by nám, kdyby tzv. velká vozidla, která jsou schválená pro výcvik v autoškole a současně nejsou provozována v daném období na dopravu, byla z povinnosti silniční daně vyňata automaticky," myslí si Horázný.
Je to více než dvojnásobek počtu, který se vybíjel při posledním výskytu ptačí chřipky na českém území před třemi lety.
"Je to pro nás všechny nepopsatelný šok, že nám odešel tak velký a skvělý člověk a obrovský srdcař," uvedl pro web iSport.cz syn Miloš Říha mladší, který s otcem poslední sezonu u reprezentace působil jako asistent.
Akorát v jiném divadle.
Zájem prostřednictvím sociálních sítí bere Finková s humorem, a pokud je člověk slušný, nemá problém odepsat.
Vláda Andreje Babiše plní další z bodů vládního prohlášení, tentokrát snižuje daně lidem práce.
Postavení žen je v zemích Evropské unie stále výrazně horší, než je tomu u mužů, tvrdí Evropská komise a chce to změnit.
Rozhodně mě budou zajímat podrobnosti této cesty," dodal Fischer.
Vicepremiér Vitalij Mutko později vysvětlil demisi vlády tím, že společnost si žádá změny, jak hovořil ve svém poselství i prezident Putin.
Podle ministra Tomáše Petříčka by Češi měli na území Francie dorazit odpoledne.
Tyto země dělají hlavně byznys: Kanada nedávno podepsala velkou obchodní dohodu s Evropskou unií a australská ekonomika je zase napojena především na Asii.
Další pak ukazuje, jak se zvíře začalo po operaci uzdravovat.
Myslím, že zlo plynoucí z restrikcí je už dnes větší než zlo plynoucí ze samotné nemoci.
Udržujte se v duševní a fyzické pohodě i na…
Cow trail bude ve finální fázi disponovat až čtyři kilometry dlouhým okruhem s převýšením 135 metrů a přístupný bude pro profesionální i amatérské cyklisty celý rok.
David Zima si zvyká na život v českém velkoklubu a nyní i na roli štítového záložníka.
Ještě tři roky zpátky si totiž chovatelé museli předělávat chovy na obohacené klece.
Trump v projevu také slíbil, že pokud bude zvolen, Spojené státy jako první země na světě vyšlou na Měsíc ženu.
Zloděj si vybral v noci na čtvrtek za svůj cíl terénní vůz v Pekárenské ulici, kde ho zaujala odložená taška.
Zřejmě to musel být ale silný „úder“ i pro ni, protože i nadále zůstává po rozchodu s hercem a moderátorem sama, přestože jsou to už dlouhé tři roky.
Ministr Plaga (za ANO) opakovaným výzvám vyhověl - od pondělí se zavřou také speciální školy.
Zásadně se proti ní staví Čína, která Tchaj-wan označuje za součást svého území.
Kvalitní a osvědčená moderátorka měla být zárukou vyšší sledovanosti.
Maďarská policie obvinila řidiče českého autobusu z útoku na veřejného činitele.
V prvním pololetí tohoto roku zachránila Komerční banka svým klientům před odcizením 33 milionů korun, což je téměř 90procentní nárůst oproti stejnému období roku 2019.
Požár se podle hasičů zatím obešel bez zranění.
Tesco a odborové organizace společnosti uzavřely kolektivní smlouvu na dva roky.
Já těch gólů moc nedal.
Času na zhodnocení už podle vás tedy příliš nezbývá?
VIDEO: Porotkyně Peče celá země plakala v Blesku kvůli : Miloval moje bonbóny.
Snažit se někomu argumentovat tím, že živnostníci nepožívají celou řadu zaměstnaneckých vymožeností „státu blahobytu“, a tudíž je spravedlivé, aby platili nižší daně a odvody, nemá valný smysl.
Neznámí pachatelé mu podle policie vyhrožovali, poté ho napadli.
Navzdory tomu, že v té době ještě formálně vůbec neexistoval - až o pár měsíců později ho do tuzemského obchodního rejstříku nechal Čcheng Jü-čchin zapsat.
Pracoval pak jako nezávislý zahraniční korespondent a po návratu do USA jako něco mezi vrátným a posluhovačem v termálních lázních v hipísáckém hnízdě Big Suru.
Uvedl, že v případě firmy Kros-stav šlo o selhání jednatele Lubomíra Smolky, nikoliv celé firmy.
Je možné, že pro zbytek světa bude start prodejů ještě o pár týdnů posunutý.
I přesto žádají o plnou částku kompenzačního bonusu.
Nemohli údajně nikoho jiného k nasvícení plochy sehnat.
Všechen lezoucí a létající hmyz i drobný pyl jsou nám nejen na obtíž, ale pro mnohé představují i nemalé zdravotní riziko.
Celkem 66 dětí a dospělých bylo v pondělí evakuováno ze školy v Písařově na Šumpersku poté, co zde vypukl požár v dokončované přístavbě k učebnám.
Po příjemném uvítání, které je pro Polsko příznačné, jsme uložili zavazadla a vyrazili do spletitých kamenných uliček.
Přes 220 autobusových zájezdových dopravců se v neděli sjede protestovat do Prahy.
Musíte pro to hodně udělat,“ přiznala Cameron.
Zahájili jsme úkony trestního řízení pro podezření ze spáchání zvlášť závažného zločinu vraždy,“ dodala Korandová.
V posledním čísle to napsal týdeník Der Spiegel.
O vyhrocený hlavní duel se postarají slavní Američané Colby Covington a Tyron Woodley, kteří se nemůžou vystát.
Již od minulého pátku je podle stupnice PES situace v zemi ještì horší a je v podmínkách nejvyššího stupnì ohrožení.
Ale toto se nestalo v Praze, ale v Holešově.
Nadýchal přes 1,5 promile,“ uvedli policejní mluvčí Pavel Truxa s tím, že okolnosti nehody stále prošetřují.
Teď za to získal influencer Petr Ludwig ocenění.
Týmem roku jsou jihoafričtí ragbyoví mistři světa, nejlepší v akčních sportech je americká snowboardistka Kim Chloeová.
To mě znepokojuje víc než šití roušek.
Ve zkratce: Nic takového, 500 miliard je moc, a to hlavně proto, že by se měly dotovat postižené země, a ne ty nepostižené jako Česko, které on ubránil před zhoubou.
Počet nových tváří v kádru – nula, přesto na prvním tréninku ve 27 lidech, na takové počty Bohemians nejsou zvyklí.
Portrét byl pořízený krátce před Vánoci, ale palác ho zveřejnil až teď.
Na co vlastně zemřeli?
Hasiči dostali oheň pod kontrolu za necelou půlhodinu, k jejich údivu v popelu ale leželo mrtvé mužské tělo.
Lužická jezerní krajina se postupně stává Mekkou pro fanoušky tohoto typu dovolené.
Největší nárůst byl za posledních sedm dní podle údajů ministerstva shodně v Praze i přilehlých okresech Praha-východ a Praha-západ.
"Kdyby se obnovily všechny mokřady v republice, tak je to několik Orlických přehrad vody, kterou to dokáže jednorázově zadržet," popisuje Václav Jansa důležitou funkci mokřadů a upozorňuje, že v minulosti byly běžnou součástí krajiny.
Zejména státy zařazené na začátku kalendáře si své postavení bedlivě střeží.
"Jsem rád, že ministerstvo životního prostředí drží linii, která je vyjednaná.
Kabinet v pondělí podle něj návrh odeslal do zkráceného meziresortního připomínkového řízení.
Je to ale také rekviem za umírající planetu, kterou lidstvo vysálo a zdevastovalo průmyslem - a nic z toho už nepůjde odčinit.
Vozidlo se v poli několikrát převrátilo a zůstalo na střeše.
Tohoto neschopného patvora snad budou muset vystřelit na Mars.
Urgoval jsem Francouze, abych mohl zavolat rodině.
Krátký hororový film Visitor (2020) diváky a porotce festivalu svým silným tématem a hrůznými momenty vyděsil a zaujal natolik, že si odnesl hned dvě hlavní ceny.
Je ale nasnadě úvaha, že už se stalo.
Přitom se tento učitel, spisovatel, bibliofil a vydavatel stal u nás průkopníkem sexuální revoluce a bořitelem společenských tabu, spjatých s erotikou.
Vysvětluje, že "jednotlivé části hydrologické sítě jsou vzájemně propojené a ve chvíli, kdy je z té krajiny odpojujeme, o něco zásadního přicházíme".
Byl senzační člověk, na kterého mám jen ty nejlepší vzpomínky,“ vykládá Mareš.
Vyplývá to podle nich z analýzy saského kriminálního úřadu a rozsáhlého vyhodnocení videomateriálu.
Hledaný muž podle policejní databáze nebyl nebezpečný.
A co takhle se zúčastnit a zorganizovat.
Před volantem je digitální panel přístrojů, u něhož se mění barvy podle vybraného jízdního režimu – v režimu Normal je to modrá, v režimu Eco zelená a pro Sport je vyhrazena oranžová.
Ministr zdravotnictví Adam Vojtěch (za ANO) řekl, že mezi 26.549 testovanými v Praze, Brně, Litoměřicích a na Olomoucku bylo 107 dosud neodhalených pozitivních testů.
Těším se na něj,“ pochvaluje si rivala Procházka.
Informaci České televize potvrdila ČTK mluvčí Ústavu zdravotnických informací a statistiky ČR Lenka Svobodová.
A v nové rubrice jsme objevili nejzajímavější, nejbystřejší a nejtalentovanější lidi českého internetu.
Pokud jde o potraty, trochu mě znepokojuje skutečnost, že si dnes ženy mohou objednat přes internet potratovou pilulku.
Komunistům však v některých průzkumech také začaly klesat preference, ocitli se dokonce až na hranici vstupu do Sněmovny.
Ta může jeho vyhlášení zrušit.
Americký ministr zahraničí Mike Pompeo v květnu prohlásil, že USA jsou schopny potrestat svoje občany samy a neměl by je proto stíhat zahraniční tribunál.
Proč se stále držíme v TOP 5 jako stát s největší spotřebou alkoholu?
Nové zákazníky však přitahují také dominantní dodavatelé – ČEZ a Innogy (dříve RWE).
Později ho nechala ještě překrýt daty a místy narození svých šesti dětí.
Na čemž zřejmě ztroskotá zájem skotského klubu Glasgow Rangers, který se podle belgických médií s modrobílými na transferu nedohodl.
Pětašedesátiletá politička ještě dnes vpodvečer na tiskové konferenci v Berlíně představila nová opatření v boji proti koronaviru, na nichž se domluvila s ministerskými předsedy spolkových zemí.
Pamatuji si naši šatnu po té prohře, řeknu vám, bylo tam prázdno,“ přiznal.
"K zotavení naší ekonomiky máme ještě daleko," dodal.
Nelze být vicepremiérem, ministrem průmyslu a obchodu a ministrem dopravy.
Ještě v březnu jeho tým předpokládal, že pokles bude činit pouze 2,8 procenta.
Modely sice spatří světlo světa nejdříve za půl roku, měly by však ve střední třídě zvýšit svou konkurenceschopnost.
Messenger a Instagram přicházejí v Evropě o funkce.
V tu chvíli hořela podkrovní část a střecha hotelu Britania, a vyhlásili třetí stupeň požárního poplachu, který je druhý nejvyšší.
V poslední době se sice ukazuje, že někdejší už v politice nejsou jen místem tiché apatie, ale čím dál více i hlasitého protestu v podobě silnější podpory extrémních stran, ale s polskou realitou je to stále nesrovnatelné.
Pandemie zasáhla také český realitní trh.
Neslyšící a lidé se sluchovým postižením v minulých dnech vyjádřili poděkování České televizi za zpřístupnění velkého rozsahu zpravodajských pořadů v českém znakovém jazyce v období nouzového stavu.
Americká televize HBO společně s italskou stanicí RAI v těchto dnech přicházejí s druhou řadou seriálu Geniální přítelkyně.
Dále pak bílkoviny, které jsou zapotřebí k budování svalové hmoty.
Všichni si ji pamatujeme jako talentovanou, energickou a vždy usměvavou „psí mámu“ a posilu našeho lektorského týmu.
A právě jejich pes ženu po několika hodinách objevil.
Když se po válce obnovoval náboženský život, původní pražští židé zažili tak trochu šok, když se v jejich synagogách začali přistěhovalci modlit podle ortodoxního ritu,“ líčí Kraus.
V listopadu bývá otevřeno do 17 hodin.
Deník The Times of Israel dnes připomněl, že soud nedávno rozhodoval o stížnosti, která namítala, že Netanjahu by jako obviněný neměl být pověřen sestavením vlády.
Celkový počet obětí se tak zvýšil na 462. Potvrzených případů nákazy Sars-CoV-2 je v zemi 3535.
Uhelné elektrárny v USA rychle končí.
Když přijeli, šlehaly z vozidla již velké plameny.
Možná někoho podobné zážitky z Čadu udiví, ale v zemi nepřevažují muslimové, jak si mnozí myslí.
Krátce pøed polednem v Karviné najelo do autobusu osobní auto, které øídil muž pod vlivem alkoholu.
Odhaduje se, že jednotky mají asi 15 tisíc vojáků a operativců.
Se mnou se o ni stará manžel, babička, teta - no prostě je v početné starostlivé péči (smích).
Máme jednu z největších prodejních ploch, a ta nevyžaduje, abychom v tuto chvíli regulovali počet zákazníků v prodejně.
Francie zažila v sobotu vražedný útok.
Vítězství tak znamenalo titul.
Stylus tedy šel použít třeba jako dálková spoušť při focení.
Pak se ale stalo něco, co ji vykolejilo.
Řekla mi, že jestli nepřestanu, jsem mrtvá žena.
Varuje, že i kdyby obecná míra úmrtnosti byla jen 1 %, počet mrtvých i tak bude masivní.
Odpůrci naopak zdůrazňují, že člověk je od přírody líný a využije každou příležitost k nicnedělání.
I odtud musel nejprve do zálohy, trápila ho navíc zranění.
Vzhledem k pořízeným fotografiím z místa zásahu ale dotyčná dostala příhodnou přezdívku alkošnek.
Dále lze prozkoumat například kuchyň s typickým nádobím a náčiním, ale k vidění jsou také nástroje na předení příze, punčochářství a soukenictví.
Nepustím tě, dokud mi nepožehnáš!
Odeslal jsem 10 tisíc korun jako dar FN Motol,“ uvedl Hamáček na twitteru.
Premiér a lídr hnutí ANO Andrej Babiš ve čtvrtečním rozhovoru pro Blesk řekl, že pokud prohraje příští volby, tak politiku opustí.
Stovky příznivců německého protiimigračního a protiislámského hnutí Vlastenečtí Evropané proti islamizaci Západu (Pegida) se v pondělí sešly na demonstraci v Drážďanech.
Australan Joe Donor (49) z amerického Vermontu má dětí jako smetí.
Na místě byly dvě desítky hasičů.
A trenéři z Česka to dobře vědí, Vítězslav Lavička ho například neváhal nominovat na Euro do 21 let v Polsku.
Je to výběr lidí, kteří to mají rádi, ale moc to neumějí.
Za šest sezon nic moc, viďte, po většinu času plnil roli druhého brankáře.
Má za sebou notně výživný týden – a vůbec se tím netají.
Více si připlatíme především za obiloviny a rostlinné oleje.
No a co přijde, přijde.
Z našeho světa odešel ve své vlastní posteli ve vilce v Točné u Prahy, obklopen svými nejbližšími.
Dnes hrajeme první zapas bez fanoušků.
Podle Barbary Perryové z univerzity ve Virginii se americké první i druhé dámy zaměřovaly většinou na podporu přehlížených témat a pomáhaly upevňovat moc svých manželů.
Kdybyste použili očka zjistili byste že v kařdé řadě je pro královskou rodinu přichystáno šest míst a nejčestnější jsou nejblíž k oltáři,takže v první řadě sedí královna,její manžel nebyl takže volno,Charles,Camilla,William a Kate.
Žena vezla na Kladensku děti na přední sedačce.
Ztrácíte výhodu domácího hřiště.“
Myslím si, že je to opravdu velmi dobrá kandidátka a já jí budu držet palce," řekl Aktuálně.cz Vávra.
Nedobrovolný výlet má za sebou pávice, kterou přivezla v neděli odpoledne na Hlavní nádraží v Plzni na podvozku lokomotiva.
Kde by si motoristé měli dávat »majzla«?
Počet zemřelých v souvislosti s covidem-19 vzrostl o 479 na 17 602. S odkazem na statistiku Institutu Roberta Kocha (RKI) o tom informovala agentura DPA.
Právě po tomto volebním výprasku dalo vedení strany své funkce k dispozici a Vojtěch Filip oznámil, že už nebude post předsedy obhajovat.
A jak k tomu podle vás došlo?
Rubikon si byl vědom, že lidé propuštění z výkonu trestu se v době pandemie dostávají do mnohem složitější situace než obvykle.
Odehrálo se to podle něj ale v soukromém prostoru až za restaurací.
Zvýšení lavinového stupně od dnešního dne avizovala horská služba již ve středu na základě vydatnému sněžení.
Roquebruneová je už několik let vyšetřovaná pro daňový únik při prodeji domu ve španělské Marbelle.
Kuberova rodina už má pitevní zprávu.
Podle zástupců PPF se také čeká na změnu územního plánu, o kterou zažádal investor loni.
Liverpool jsem pouze chválil, takže si nejsem jistý, jestli jste mě správně slyšel,“ konstatoval někdejší záložník.
Zatímco přijatá opatření by se do počtu nových případů mohla promítnout za týden, u počtu hospitalizací to potrvá ještě o mnoho déle.
Aktuálně.cz vedlo rozhovor se třemi bývalými klinikáři, Bárou Bažantovou, Arnoštem Novákem a Jakubem Ortem.
Pražští strážníci museli v pátek krátce po půlnoci zakročit u incidentu ve vestibulu stanice metra Pražského povstání.
Reforma také počítá se zkrácením doby, po kterou musí člověk pracovat a odvádět pojištění, aby měl nárok na důchod, a to z 35 let na 25 let.
Zasloužím si být šťastný s někým jiným, kdo mě skutečně miluje a váží si mě,“ dodal k její situaci.
"K nehodě jsme vyrazili ihned ve dvou s potřebnou technikou.
Místo Eura jde do práce.
Dohromady nás tam bylo sedm osm kluků z NHL, AHL nebo Evropy a postrkovali jsme se výš.
Ale kolik kritiky směřuje k systémovým opatřením státu z dřívější doby?
V příštích volbách svou stranu dovedla k vítězství, 4. května 1979 se tak poprvé stala předsedkyní vlády, navíc jako první žena v dějinách Spojeného království.
Vláda dále nařídila zrušení všech veřejných akcí, uzavření divadel a kin, a vyzvala obyvatele, aby na veřejnosti udržovali od druhých lidí minimální odstup jednoho metru.
Pak se ale hra vyrovnala.
Kumulativní počet nemocných s diagnózou COVID-19 se tak k nedělní 18. hodině zvýšil na 186. Beze změny zůstal počet vyléčených, kterých je v současné době v jižních Čechách 167.
Návrat do minulosti s dinosaury: VIDA centrum láká o prázdninách na ještěry i nové venkovní atrakce.
Taky varianta, jen by to byl šok.
Pod křídly jsou ložnice členů rodiny, nechybí bazén, mešita, ani dům pro hosty.
Lety do Kyjeva v Pardubicích od loňského podzimu zajišťuje několikrát týdně také ukrajinská společnost SkyUp.
Viděl jsem hrozné věci a nepřál bych to nikomu.
A i když jí nějaká ta vráska na obličeji přece jenom přibyla, stále vypadá naprosto báječně, co myslíte?
Za poslední den tam zdravotníci odhalili 9200 nových případů koronaviru.
Když někdo zemře, tak pozůstalí budou vymáhat po cestove peníze za cestu, kterou už mrtvý nenastoupí?
Proč ji přesto Češi podceňují?
Ilustrační foto - Znovuotevřené obchodní centrum v německých Drážďanech, 4. května 2020.
Po turnaji ale nemají stavby stálé využití.
Na Slovensku zaznamenali 11 nových případů covid-19.
Neakceptoval žádná zavedená společenská pravidla, měli jsme mnohem víc svobody než ostatní děti.
Čech se snaží pochopit polské náboženské nadšení.
Samozřejmě se děj odehrává v noci, na opuštěných místech a zhusta do toho prší.
Režisér filmu Nabarvené ptáče Václav Marhoul převzal ocenění za mimořádný počin v oblasti audiovize.
Mám pocit, že se v Neratovicích zbláznili, či se vymkl experiment s LSD na jednání kr.
Z respirátorů se stal po vypuknutí epidemie koronaviru dobrý byznys.
Oceláři podle Urbana společně žádají komisi a členské státy, aby návrh na revizi ochranných opatření vylepšily tak, aby účinně ochránil evropský ocelářský průmysl.
Dominantou byl pak klobouk s růží od toho nejlepšího a nejvýstřednějšího kloboučníka Philipa Treacyho.
Celebrity před a po: Čí přifouklé rty jsou už za hranicí …
Informační systém pro elektronické dálniční známky měla původně vytvořit společnost Asseco Central Europe v rámci zakázky za 400 milionů.
Ministerstvo kritizovalo vyloučení hlavních opozičních kandidátů z volby i průběh hlasování a sčítání hlasů.
Přestože však aplikace dokáže vyhledávat napříč všemi registry, podstatné je zaregistrovat zvíře alespoň do jednoho z nich.
Mimo jiné zde potkáte i kahaua nosatého, legračně vypadající opici s velkým nosem.
Představil se mi jako Menelaos Contós, hoteliér, který vlastní velký hotel, před nímž jsme právě rozmlouvali, i růžovou vilu, na niž jsem byl tak zvědavý.
A Jiřina je takový Menšík v sukni.
Premiér Giuseppe Conte vyzval svoje spoluobčany, aby navzdory nové fázi uvolňování stále dodržovali pravidlo o odstupech a bezpečnostní opatření.
V Edenu mají vědět o „sledovačkách“, které bundesligový nováček v nedávné době na nigerijského záložníka pořádal, jenže zatím to vypadá, že se fanoušci „sešívaných“ odchodu čtyřiadvacetiletého křídelníka tolik bát nemusí.
Všichni hráči dostali mimo jiné doporučení, aby se zdržovali převážně doma a venku se pohybovali jen v nejnutnějších případech.
Loni banky shromáždily pět tisíc tun potravin, což bylo o 800 tun více než předloni.
Získané peníze poslouží na rozvoj byznysu České zbrojovky ve Spojených státech.
V mnoha z nich také označili knihkupectví Kanzelsberger, ve kterém Tereza B. až do pondělí pracovala.
Jejich zbytky splaví např. déšť a fasáda zůstává čistá.
Letošní rok je pro bitcoin jako na houpačce, kurz poletuje o tisíce dolarů směrem nahoru i dolů.
Bertoni to těžce nesl, poslední kapkou se stalo Milánské trienále, kde "déesse", tedy v překladu nejen "déesko", ale i "bohyně", v roce 1957 získalo čestnou cenu za průmyslový design.
Vakcínu proti koronaviru SARS-CoV-2 testují v řadě zemí, v závěrečné, tedy třetí fázi testování, je nyní na světě asi tucet takových přípravků.
Důvod útoku nebyl schopen vysvětlit,“ sdělil policejní mluvčí Pavel Šváb.
Žadatelům, kteří nestrávili v Británii déle než pět let, úřady udělují předběžný status usedlíka, který se trvalým může stát po uplynutí pětiletého pobytu v zemi.
Dva teenageři ve věku 14 a 15 let chtěli nedávno v Saratově na jihu Ruska povraždit ze msty asi čtyři desítky lidí.
V režii nadace se tak rodí náměstí a park.
V Ho Či Minově městě automaty na rýží fungují 24 hodin denně, 7 dní v týdnu.
Opatření by bylo účinné od března a dotklo by se podle úřadu asi 600 tísíc lidí.
Lidi kolem sebe naplňuje a každému, kdo jejím životem prošel, se po ní strašně stýská.
Notre-Dame začal hořet loni 15. dubna večer.
Kuřáci si za svou neřest opět připlatí.
Jak Právo dále zjistilo, zákazníci Martina T. měli za to, že od něj kupují pravou ovocnou pálenku.
Po dobu války si Pečkárnu vybralo za své sídlo gestapo.
Firma Eroc měla smlouvu s někdejším nájemcem areálu, firmou Delta Centre.
Zástupci firmy již dříve avizovali, že pokud město smlouvu neprodlouží, začnou v polovině letošního roku mobiliář demontovat.
S dvanácti trefami je momentálně králem ligových střelců.
Všechna data totiž v reálu velitelé vidí v polní mobilní centrále na monitorech.
Na něco umřít musíte a je jedno jestli to bude na otravu jídlem v hotelu nebo na nemoc.
Řešila se hlavně jejich společná výprava na zámeček v jižní Francii.
Procházka ale žádné nemá a do budoucna ani žádné nechce.
Ukrajina podle seznamu vykazuje 33 nakažených na 100 000 obyvatel s tím, že jde o dvacetiprocentní přírůstek.
"Neexistují žádné důkazy o tom, že by virus ztrácel na síle.
Také se hodí zamknout expoziční parametry, aby po odchodu figuranta nezasáhla automatika.
Nakonec všichni bez rozdílu odloží roušky střídmé i ty náležející snad až do okruhu uměleckých řemesel.
V roce 2007 zjistila švýcarská studie, že při výstavbě reaktorů došlo k podcenění seismických rizik.
Čeká ho hodně práce a myslím, že reálná podpora mezi lidmi bude menší, než ukázal zmíněný průzkum.
Pokud to má být spravedlivé, stát by měl pronajímatelům výpadky plateb od nájemců ihned alespoň částečně kompenzovat a poté pohledávky po nájemcích vymáhat,“ řekl Tomáš Prouza, prezident Svazu obchodu a cestovního ruchu.
Kromě toho uvidíte interiéry soukromých místností a sbírky šlechtického rodu Buquoyů, Křižáckou galerii nebo zbrojnici.
Chci slyšet jeho názor na další setrvání na SFDI.
Úterní události podle agentury AP připomínají vzpouru z března 2012, která vypukla rovněž v Kati a která přerostla ve vojenský převrat, jenž svrhl vládu prezidenta Amadoua Toumaniho Tourého.
Pro automobilky nemusí koronavirová pandemie znamenat jen problémy, ale také příležitosti, alespoň dle agentury Reuters, která zprávu přinesla.
I přesto zde po skončení bojů zůstala zachována náboženská svoboda, díky níž zesílil vliv Jednoty bratrské.
I on souvisí s rozporem mezi Východem a Západem.
Francie proto takové řešení odmítla, zato Německo, stejně jako většina evropských zemí, podporuje spíš decentralizovaný přístup.
Člověk si pak uvědomí, jak je věc vážná, když se přistupuje k takovýmto rozhodnutím.“
Hlasy se stále sčítají.
Je to ohavnost a chudáci lidi co jdou okolo na to musí čučet.
Celý systém mají účastníci dokončit v neděli večer.
Závislý může být člověk i na jídle nebo pohybu, zničit ho to může stejně.
Vzpomeňme na úspěšný projekt Kancelář Blaník.
Pak půjdeme svou vlastní cestou bez dohody, protože jedno je jisté - integrita jednotného trhu musí být udržena.“
Podle mluvčí ještě donedávna do institutu aktivně docházel.
Měli by si také zkontrolovat, zda jim pojištění pokrývá případná zranění související s ohněm a podobně.
V lednu by tak vakcínou od firem Pfizer a BioNTech mělo být očkováno asi 139 000 Čechů a od firmy Moderna asi 40 000.
Problémů je totiž hned několik.
I teď by mohly hradit péči o pacienty stejným způsobem,“ dodala Vaňková.
V případě Zoo Brno bude předpokládaná celková ztráta asi 11,5 milionu korun. „Samozřejmě se snažíme šetřit, ale nemůžeme zastavit provoz.
Proto než vyjádříte svůj názor, pozorně zvažujte a přemýšlejte o důležitosti situace.
Tina randí s rapperem a hiphoperem, který si říká Puerto (28).
Na kůži se takový růst projevuje vytvořením hrbolku na tmavě hnědé až černé plošce.
Zatímco dnes cesta vlakem mezi Kodaní a Hamburkem trvá zhruba čtyři a půl hodiny, až bude tunel dokončen, vlaky by to měly stihnout za dvě a půl hodiny, uvedl Jens Ole Kaslund, technický ředitel dánské společnosti Fenerb A/S, která projekt realizuje.
Od neděle 9. srpna do soboty 15. putovali Českem, aby překonali sami sebe, poznali zákoutí své země a zlepšili okolí.
Buď jsou hrdinové pohlceni sama sebou, nebo něco takového spisovatelku Korneliussenovou v jejím debutu prostě nezajímalo.
Tehdy tu hladina vody vyšplhala až do výšky 4 metrů.
Sloužit má nesoběstačným lidem pomoci vyjádřit jejich základní potřeby a dát jim alespoň částečnou kontrolu nad domácností.
Podle rozsudku mu dlužil několik milionů korun. Peníze nezaplatil, a když k němu domů přišel kvůli pohledávce exekutor, začal shánět lidi, kteří by za peníze muže unesli.
Účast na demonstraci oznámilo asi 5000 lidí, stát ale zatím kvůli šíření koronaviru povoluje jen akce s počtem účastníků do 300 a od 8. června akce do 500 účastníků.
Rakouská vesnička Hallstatt leží přímo u Halštatského jezera a společně s pohořím Dachstein a Solnou komorou patří ke Světovému dědictví UNESCO.
Přemýšlím už dlouho nad svými kroky vůči přírodě, a proto třeba nenakupuji tak často či nakupuji v bazarech a second handech.
Na jak dlouho mohu s dítětem zůstat doma?
Tiskový mluvčí ČSOB a Poštovní spořitelny Patrik Madle ovšem ujišťuje, že se nejedná o nic výjimečného.
Meziroční pokles zaznamenala zhruba třetinový.
Je to vždy složitější, když do toho začne mluvit více lidí.
K růstu přispěly zejména nově zpoplatněné úseky dálnic a silnic první třídy, letošní únor navíc měl proti loňsku jeden den navíc.
Happy-endem skončilo po úterním schválení sněmovnou alespoň to rušení nesmyslné daně z nabytí nemovitosti, i když v době růstu by to státní finance bolelo méně.
Policejní představitelé na společném jednání s generálním tajemníkem Interpolu Jürgenem Stockem rovněž uvedli, že momentálně je na útěku 498 italských mafiánských bossů, z nichž 134 patří právě k ’Ndranghetě.
Poblíž autové čáry doslova přejel jednoho z domácích a po zásluze uviděl žlutou kartu.
Projděte si i další zajímavá čísla z důchodové ročenky, kterou každý rok zveřejňuje sociální správa.
Oborovým asociacím vadí rozdílný přístup k povolené ziskovosti jednotlivých obnovitelných zdrojů energie.
Majitelka, jejíž rodina vlastní památku už 12 let, ovšem připouští, že s neustále se měnícími opatřeními v zemi je těžké přilákat zahraniční turisty.
Obě strany logicky hájí své zájmy, takže problémy jsou asi nevyhnutelné.
Slíbil, že veškeré škody, které způsobil, zaplatí, a majitelům restaurace se omluvil.
Space se zabývá sjednocením cloudových nástrojů a jejich nastavením vzhledem k různým potřebám firem.
Se svými úlovky se rozhodl podělit s podobně založenými lidmi, a proto se pustil do tvorby fanouškovského muzea.
Starostka Lidic Veronika Kellerová by proto uvítala, aby byl Štěpánce Mikešové - jako oběti holokaustu - zřízen v obci či na území Památníku Lidice pietní pomníček připomínající její tragický osud.
Rodina podivínů žije v předzvěsti apokalypsy: Vaří na sporáku, který pohání hnůj, ale…
Stát tak získá 12,7 miliardy korun z dividend státního podílu a další stovky milionů korun ze srážkové daně z dividend ostatních akcionářů," doplnil.
Unliever také odstraní z propagačních materiálů fotografie srovnávající tón kůže před a po použití výrobků.
Šestapadesátiletý Rudolf Jindrák po studiích působil na konzulárním odboru československého ministerstva zahraničních věcí.
Učinit by tak podle vnitra měli do čtvrtečních 20 hodin.
Průzkumy většinu pro současnou opozici podle Mrklase predikují, je podle něj však otázkou, co bude za tři čtvrtě roku.
Novoroční přání zhubnout je nejčastější výzva Čechů do nového roku.
Tohle není ten ctný zbojník, jak ho vykresluje E. E. Kisch v jedné ze svých zuřivých reportáží.
Později se Jelena Rybakinová z Rusky stala Kazaškou.
Americký prezident Donald Trump v neděli odstartoval jeden z nejvýznamnějších amerických automobilových závodů NASCAR.
TV se chce podle Kuchynky dál věnovat hrané tvorbě, i když se nemusí vyplácet.
Pak se viditelně trápila, závěrečné hody absolvovala z hodně krátkého rozběhu.
V kavárně si koupí čaj – Evička mátový a Jan zázvorový – a na lavičce před kostelem Nejsvětějšího Srdce Páně si pak dopřejí příjemnou siestu.
Vláda opatření nebude schvalovat, ale má ho vzít na vědomí, doplnila mluvčí ministerstva školství Aneta Lednová.
A také přemýšlivý mladý muž, který se rozhodně nedá považovat za nekritického zastánce profesionálního sportu.
Vyšetřování policistů a odklízení následků podle ní dnes ztěžovala snížená viditelnost.
Anna Rodová zpochybňovala také posudek znalce Jiřího Pokorného.
Slovenská média citovala představitele některých firem, kteří tvrdili, že zmíněná zakázka zadaná městem je předražená.
Nejvýznamněji přispěly akcie českého vývojářského domu Avast, které se podílejí na PX indexu aktuálně 21,01 procenty, poklesem 3,04 procenta.
Americký obránce Mitchell Miller ve škole ošklivě šikanoval spolužáka.
Jedno však mají všichni černí hráči blues společné.
Miloslav Příhoda vybojoval loni start pod pěti kruhy a připravoval se na vysněnou soutěž.
Než plně přistoupíme k pacientovi, snažíme se ještě naposledy vyhodnotit situaci zpovzdálí, minimálně dva metry od něj, abychom omezili kontakt v těsné blízkosti.
Ten se nechal slyšet, že mezi zaměstnanci městské části je 157 nakažených, a označil to za manažerské selhání a nezodpovědnost.
Po půlhodině je to jen okolo pětatřiceti procent.
Sympaťák Vincze si přímo při představení vyvrkl a natáhl kolenní kloub.
Finská premiérka oznámila sňatek na Instagramu, její strana ji obratem pogratulovala prostřednictvím Twitteru.
Povede přes všechny národní parky v zemi, tedy z hor na severu až na jižní pobřeží, přičemž nebudou vynechány ani ostrovy Sicílie a Sardinie.
Postovat někam fotky.
Na místě může uložit pokutu až 10 000 korun, většinou se pohybují ve stovkách.
"A pak to pomalu stoupalo někam zhruba ke čtvrtině," odhaduje.
To ji viděla naposledy.
Zanedlouho přijela policie s tím, že je opilá s dítětem.
No já nevím, jestli můžu někomu radit… Snad jen doporučit.
Verner zůstal u krasobruslení a pomáhá novým nadějím.
Záchranáři vyslali na místo tři výjezdové skupiny a inspektora provozu.
Ale to je jen můj názor.
Sám Putin se prezentuje okázale, ostatně jeho snahu se zavděčit pocítili obyvatelé Krymu v roce 2014.
Tento týden jsou na programu Brno, Ostrava a Zlín.
Chaotické chování dvojice Babiš-Schillerová je však smutnou realitou.
KSČM si prosadila přesun 10 miliard z rozpočtu obrany do vládní rezervy, ale vy už stejně počítáte s tím, že k vojákům se tato suma záhy vrátí.
Následně si užijí spoustu krásných dnů a akcí.
Země začala rozvolňovat opatření.
Některé, jako třeba Cirk La Putyka, už přímo požádaly své diváky o finanční podporu.
Proti předchozím suchým rokům bylo letos nadprůměrně hodně hub zejména na přelomu června a července, v dalších týdnech už houby rostly méně.
Poslanci se pravděpodobně budou zabývat možným zákazem klecového chovu slepic.
Jeden člověk mi řekl, že to, co se stalo, byla vůle boží,” popisuje nevalný zážitek s call centrem.
Některé osobní a spěšné vlaky dopravce zcela zrušil.
Tuto povinnost zákonodárce zatím nestanovil.
Dalších pět lidí se zabilo, když z hořícího bytu v jedenáctém paře vyskočili.
Na poštu vešla bez roušky a poté, co jí zaměstnankyně odmítla obsloužit, pokud si nezakryje dýchací cesty, začala se svlékat!
Svět sleduje téměř výhradně souboj o Bílý dům, ale Američané dnes rozhodují také o více než třetině federálních senátorů a celém složení federální Sněmovny.
V březnu, než se kvůli viru přestalo hrát, Real Sociedad dotáhl zabezpečení před Messiho přímáky zase o kus dál.
Ale já se snažím poukázat na situace v celém provozu, protože to samé jako řidiči kamionů dělají i lidé v osobácích.
Ačkoliv oproti loňskému roku mírně přibylo tuzemských turistů, úbytek cizinců se tím zdaleka nekompenzoval.
Bývalý turecký fotbalista Hakan Sükür se v současnosti živí v USA taxikařinou a prodejem knih • Koláž iSport.
Část ulice byla kvůli vyšetřování uzavřena.
Když mu volala zpět, tak.
Její uniformou stala èervená èepice se sloganem „Make America Great Again“, jenž Trump používal v minulé i souèasné prezidentské kampani.
Sakkariová zahrála do růžku, šla k síti a zakončila z voleje.
Do Spojených států nemohou přicestovat cizinci, kteří byli v uplynulých dvou týdnech v Brazílii, rozhodl v neděli Bílý dům.
Praha skončila v celkovém hodnocení na čtvrtém místě, i když v některých oblastech ještě má co dohánět.
Podle ministra financí Olafa Scholze by firmy v západním Německu měly obdržet 2,6 miliardy eur a podniky ve východním Německu 1,75 miliardy eur.
Tvrzení jeho týmu o podvodech však odmítla řada soudů i státní a federální volební činitelé.
V jednom brexit Londýnu rozhodně nepomáhá.
Moc nehrál, přišel podobně založený Brenden Dillon, s nímž Capitals navíc prodloužili o čtyři roky.
"Měl jsem dost velkou zlost (doteď mám), když jsem se zprávu o negativním výsledku testů na Covid-19 svých dětí a neprůkaznosti testu u mě dozvěděl nejdříve od SuperStar ministra nakrucujícího se před kamerami ČT24 a až hodinu potom od lékařů.
Zeman v rozhovoru pro Mladou frontu Dnes dříve uvedl, že Mlsna je velice vhodným kandidátem.
Panika zachvátila také turistky z Británie.
Každý si musí rozmyslet, jak bude fungovat v době, kdy riziko nákazy stále hrozí.
Program Covid III by mohl být podle ředitele Českomoravské záruční a rozvojové banky Jiřího Jiráska vyhlášen v pondělí 18. května, kdy ho projedná vláda.
Mnohem zajímavější je ovšem sledovat, jak se čím dál více odvětví stává závislých na smartphonech.
Kasační stížnost naopak podala právní zástupkyně obcí Jana Zwyrtek Hamplová zejména kvůli tomu, že se soud nevyrovnal s námitkami obcí, z nichž dokonce některé ani nepřijal jako účastníky řízení.
A to minimálně na šest měsíců," vysvětlil prezident Svazu obchodu a cestovního ruchu Tomáš Prouza.
Vzorky kohoutkové vody byly odebrány na 44 místech.
Policie nejdříve informovala o dvou mrtvých, ale na místě zemřel i třetí cestující.
Chlapeček zemřel koncem ledna 2017 kvůli fatální chybě lékařského personálu ve Fakultní nemocnici v Nitře.
Kaloč často inscenoval ruské autory, třeba Čechova, Gogola a Dostojevského.
Spolu s plánovanou vyhláškou má zákon zajistit příjmy zdravotnických zařízení, která zasáhla opatření proti šíření koronaviru.
Následně znovu zasáhl protihráčův rozkrok, přičemž zatažením hole intenzitu zákroku zvýraznil,“ prohlásil Ujčík a přihlédl k tomu, že Köhler byl za poslední dva roky trestán.
Na výzvu policie se střelec strážcům zákona sám vzdal.
Ze zásobníků na dezinfekci, kterými pražský dopravní podnik vybavil pro bezpečnost cestujících vestibuly metra, si neznámý muž načepoval nemalé množství pro vlastní potřebu.
Tolik poslední nezodpovězená otázka, kterou ve svém dopise položil Ivo Krajc.
Nemuselo to dojít tak daleko, kdyby se ho už o pět let dříve podařilo zastavit pěti členům Západočeského fotbalového svazu.
PayPal byl zakládajícím členem projektu, po několika měsících ho však opustil.
Na venkovní duely se fanoušci až do odvolání nedostanou.
Už teď jsme v horizontu dodání 14 dnů a bude se to zhoršovat," upřesnil Horáček.
Eva Kristejn Puskarčíková dojíždí na skvělém čtvrtém místě.
Pak však zjistili, že v nedalekém hostouňském hřebčíně jsou i stovky vzácných koní.
To, že se v těchto dnech nejspíš příliš nemalujete, ještě neznamená, že pleť nemusíte čistit.
"Do června 2021 projedeme křížem krážem celou republiku.
V nejbližších dnech už Česko zřejmě takové kuriózní počasí nečeká.
Změnou prošly i prvky týkající se jízdních vlastností.
Podle meteorologů se však nemusí dostat do oblastí, kde požáry ničí vše, co jim přijde do cesty.
Už jste přestěhovaní?
To se nakonec v roce 1982 také stalo, protože kvůli aktivitě StB nakonec neměl v ČSR v podstatě šanci získat zaměstnání.
Podle agentury Reuters jsou do oblasti preventivně vysíláni vojáci z 82. výsadkové divize Fort Bragg v Severní Karolíně.
Proces obnovení důvěryhodnosti úřadu chci rozdělit do dvou částí, v krátkodobém a dlouhodobém horizontu.
U víceletých gymnázií se tedy nic nemění?
Jak nakládat s předměty denní potřeby?
Je to určitě lepší, než všechno uzemnit.
Od té doby už získala více než 450 objednávek.
O tom, že je skutečně pozitivní, se následně dozvěděl z esemesky ve znění: „Na zaklade vysledku testu na COVID-19 Vas zadame dodrzovat podminky izolace (neopoustet bydliste) a vyckat tel. hovor pracovnika hygienicke sluzby.“
Prototypy otestovala také gynekoložka Petra Vrzáčková, se kterou designérka konzultovala produktové detaily při vývoji Venušiných kuliček.
Podíváme-li se tedy, jak si před čtyřmi lety vedla česká jména, zjistíme, že některá z těch, která se stále pyšní svým místem v kalendáři, už mnoho nositelů nemá.
Odtud dodávky mířily do Port Hedland, jednoho z největších přístavů na světě určených pro nákladku železné rudy.
Lze znovu zajít do Technického muzea v Brně, Moravského zemského muzea, Letohrádku Mitrovských, Domu umění města Brna nebo do Galerie TIC.
V posledních týdnech případů znovu rychle přibývá.
Grabowski dlouhodobě působí na univerzitě v kanadské Ottawě.
Řidič kamionu vjel na Zlínsku na přejezd v době, kdy blikala výstražná světla a poté se sklopily závory.
Šel z ní takový chlad.
Můžete si také udělat průzkumný vrt.
Kartičky se podle něj sbírají i ve Švédsku, Finsku, Švýcarsku nebo Německu.
Podobné je to také u škol v městských částech.
A ten mladší Sebastian byl opruzený až hrůza, úplně dorůžova, hodně dlouho jsem to dávala dohromady,“ prozradila Extra.cz Jiřina údajné následky Kateřininy nedůsledné péče.
A dělal si legraci, že ženit se musel.
Zákony nyní dostane k projednání Senát.
Přece jenom rodiče mají dům, zahradu a bazén, a tak se hlavně Máťa víc vydovádí než v pražském bytě.
Kolář teď vyběhl pro míč téměř až k půlící čáře a ačkoliv to v plánu zřejmě neměl, míč dokonce dobře našel jednoho z jeho spoluhráčů.
ČTK to dnes sdělil tajemník Agrární komory ČR Jan Doležal.
Jižní polovinu Čech ve středu odpoledne ojediněle zasáhnou silné bouřky s přívalovými srážkami, při kterých může napršet kolem 30 milimetrů vody.
O tom, jestli půjde mladá vdova na smrt, hlasuje v přímém přenosu 14 miliónů lidí.
Já myslím a jsem pevně přesvědčen, že si s tím Afričtí vědci a doktoři s inženýrama poradí.
Proto si myslím, že zápas bude hodně zajímavý,“ odhaduje Vémola.
Podívejte se na následující polohy a nejspíš se dozvíte zajímavé věci…
Je potřeba zavést krizovou distribuci.
"Mohl by ale nastartovat proces transformace, který potrvá roky," dodává ředitel galerie pro agenturu AFP.
O tom se dohadujeme doteď, co vlastně bylo tím motivem, že jsme se dali dohromady.
Ale to je běžné,“ mávne rukou.
Český tým už jednou rozesmutnil.
Chybělo vám několik hráčů základní sestavy: někteří u vás hostují ze Slavie, další jsou zranění a třeba stoper Plechatý stál kvůli trestu.
Čtyřiapadesátiletý strojvedoucí z Plzeňska nyní za havárii čelí obvinění kvůli ohrožení z nedbalosti.
Neustále jsem někde klečel – ve člunu, na sněhu nebo na ledu.
SÁZKAŘSKÉ TIPY: Češi si s Izraelem poradí, zkuste góly.
V pondělí už na stadionu bude moct být pět set účastníků.
Už tam třeba vzniká prodleva na spoušti a to jsou maličké momenty, které pak rozhodují.“
Většina firem a podniků v uzavřené zóně stojí či snížila produkci na minimum, své brány zavřel i výrobní závod Miele technika.
Na území České republiky v loňském roce při leteckých nehodách zemřelo dvanáct lidí, nejvíce od roku 2016.
Dispozičně je řešen jako otevřený mezonet 2+kk s terasou.
Jak podpořit mužskou plodnost?
Informovala o tom její rodina.
Podmínka možná zůstane zachována, ale bude natolik změkčeno dalšími pravidly, že nebude příliš funkční.
Čekali jsme, až mu prostě vypoví srdce.
Největší zátěž pro provozovatele byly podle průzkumu fixní náklady, jako je nájemné.
Zkrontolovat by měla také funkčnost záloh v případě bezpečnostního incidentu.
Po počátečních peripetiích jsem se rozhodl na nabídku kývnout.
Z toho se 8 732 pacientům podařilo uzdravit, naopak 358 lidí nemoci Covid-19 podlehlo.
Nyní ve společnosti pracuje kolem 2500 lidí.
Svůj hlas už odevzdal předseda hnutí Obyčejní lidé a nezávislé osobnosti (OLaNO) Igor Matovič.
Tam se Středočeši utkají s Dunajskou Stredou a Baníkem Ostrava, nebo Zbrojovkou Brno, a pak také s domácím celkem Hibernians.
Evropské státy včetně Česka se potýkají s rekordními nárůsty počtu nakažených a jednotlivé země stejně jako na jaře začínají omezovat veřejný život.
Na jedné straně Karin Onderková, mladá Češka, která se rozhodla navrhovat kvalitní a sexy dámské střevíce nejen ve standardních velikostech, ale i pro transgender komunitu.
Babiš se nedistancuje od Vystrèilovy cesty.
Symbolicky v 10. minutě každého zápasu se na obrazovkách opět objevila Maradonova fotografie, k připomínce jeho typického čísla na dresu.
Přesto zraněný skončil v nemocnici, kde se musel podrobit operaci.
Z plánovaných snímků jich 16 poběží v českých kinech, uvedli dnes organizátoři v tiskové zprávě.
Rodinné vazby jsou nyní stejně na bodu mrazu.
Myslím, že ji mají lepší a víc přející,“ zamýšlí se.
Za omyl se později omluvil, přesto zůstalo jméno viroložky od té doby ve veřejném prostoru.
Hlavní ekonom společnosti Natland Petr Bartoň řekl, že velký růst cen v modelu vyplýval zejména z německých plánů na odstavení uhelných elektráren.
Nechyběl u toho záložník Bořek Dočkal, kterého čeká v součtu již sedmá sezona v rudém dresu.
Česká školní inspekce míří dobrým směrem, ke Strategii 2030+.
V té době jí měl být odstraněn nádor v oblasti hrudníku.
Ten jezdí za jeleny do Slavkovského lesa, na Kladskou.
Jiné moravské týmy do toho naopak chtějí razantněji šlápnout.
Jen si dejte pozor, milé Váhy, ať vám nestoupne sláva do hlavy.
Ministryně financí Alena Schillerová (za ANO) senátorský návrh podporuje a slíbila jej prosadit ve sněmovně.
Vyhlášená hollywoodská krasavice, která nechyběla v téměř žádném trháku devadesátých let, během nichž platila za sex symbol, se může pochlubit dalším talentem.
Hvězdy přejí ale také vztahům v rodině.
Podle něj nejde jen o sklizeň, která obtížná není, ale také třeba pravidelné okopávání zeleniny.
Našly se celkem čtyři uhynulé ryby, které hasiči odeslali na rozbor, stejně jako vzorky vody.
"Ačkoliv každým rokem stoupá počet lidí spořících si na penzi, v porovnání s vyspělým západem stále zaostáváme," řekl ČTK regionální ředitel společnosti 4Fin David Krůta.
Tělo Hrůzové našly děti 1. dubna, četníci se poté vydali rovnou za Hilsnerem.
Zemětřesení jsou tak běžná, že Bransfieldův průliv, který se dříve rozšiřoval o zhruba sedm až osm milimetrů za rok, se nyní rozpíná tempem 15 centimetrů ročně.
Hejma se s vedením Prahy domluvil, že budoucí podobu nábřeží bude Praha 1 koordinovat ve spolupracovat s Institutem plánování a rozvoje Prahy, který připraví průnik všech možných záměrů, které už padly.
Ano, bude s ním spojován, ale nemyslím si, že bude mít fatální dlouhodobé následky.
Díky neziskové organizaci Dalmatian Rescue z Floridy se na roztomilé zvíře osud nakonec usmál.
Odběrová místa v pražské Nemocnici Na Bulovce a Ústřední vojenská nemocnice v neděli navštívily dohromady více než dvě stovky lidí, kteří se chtěli nechat testovat kvůli koronaviru.
Automobilovému odvětví, v jehož případě výroba opět začíná nabírat na obrátkách, se nyní po oživení polovodičů nedostává.
Tým vědců z Biocev zavedl metody umožňující rozpoznání viru ve spolupráci s Katolickou univerzitou v belgické Lovani, Národní referenční laboratoří pro chřipku a Ústavem hematologie a krevní transfuze.
Tuhle logiku uvažování až dosud podporoval i premiér Pašinjan.
Kolem 6 ráno máme několikrát do týdne trénink, pak škola, pak opět trénink a pak už si jdu maximálně lehnout.
"Doporučujeme pozorovat oblohu zejména od jedné hodiny ranní až do rozbřesku.
Omezí také provoz nákupních center.
"Na konci vyšetřování generální ředitel připravil závěrečnou zprávu, která byla odeslána úřadům.
Navzdory platné karanténě, bez povolení hygieniků.
David Lynch pracuje na seriálu pro Netflix.
Představí se nejrůznější koštýři se svými kuriózními rekordy.
Cesta k volné funkci se mu otevřela poté, co ji po demisi Pavla Pašky odmítl Maďarič.
Firma Interparfum přijala 48letého Pařížana Frédérica Desnarda v roce 2015 na pozici manažera.
Se soudcem souhlasil i insolvenční správce Lukáš Zrůst.
Írán v noci na dnešek odpálil více než deset raket na nejméně dvě vojenské základny v Iráku.
Jako ministr mezi lety 1994 a 1996 stál u rozjezdu neúspěšné.
Zhruba 1500 ran a barevné nebe nad Prahou!
Jaroslav Bednář si se štědrovečerním pokrmem ví rady.
Dojemná proměna: Tatínek samoživitel a jeho těžce nemocný syn…
Nicméně pana ministra Prymulu budeme žádat o udělení výjimky, která se týká významných mezistátních sportovních akcí, o nichž už také ve svém projevu mluvil.“
Pojďme na začátek.
Emoce budí výhradně neúspěšnost maturantů z matematiky, nikoliv mnohem vyšší míra neúspěšnosti z německého jazyka.
Průměrná teplota mezi 20. červencem a 16. srpnem se v posledních třiceti letech pohybovala v rozmezí 18,1 až 19,1 stupně Celsia.
Pokud ano, tak se do toho nemá plést stát.
Nejenže však dnes ve velkých počtech místo toho pociťujeme deprese, ale propadají jim čím dál mladší lidé, rozmáhají se pocity samoty a izolace.
"Je symbolické, že nás opustil právě v době, kdy si připomínáme výročí moskevské olympiády," uvedli jeho zástupci na facebooku.
Trčku nakonec osvobodili z domácího arestu a plně rehabilitovali.
Ten zase vládní koalici vyčetl, že kompenzace pro hospodské v podobě snížení DPH na točené pivo přichází až léta po zavedení EET v jejich oboru.
Ptáci, želvy či sovy našli nové útočiště v dokonalé napodobenině vyschlého koryta madagaskarské řeky.
Česká republika momentálně eviduje 8 123 případů nakažení novým koronavirem (minulý týden 7 781).
Hned budete spokojenější a více naladěni.
K propuštění bankéře došlo jen pár dní předtím, než firma proplácela zaměstnancům roční bonusy.
Některé sofistikované dezinformační operace mají dokonce mezinárodní charakter, jsou uskutečňované naráz ve více zemích.
Já věřím, že při dobré konstelaci a pevném zdraví se mu to může podařit.
Důvodem bylo špatné nastavení komunikačních parametrů.
Vcelku rychle jsme vyrozuměli, že nepokoje vůbec nejsou směřované na cizince, ale čistě na jejich politickou reprezentaci.
Stavebník by měl být poučen, jak má být ostění, nadpraží a parapetní zdivo připraveno podle toho, do jakého typu obvodového zdiva se budou okna usazovat.
To Nizozemsko bude dotovat nákup nových i ojetých elektroaut.
Nevíme, jak celá událost dopadla, po 80ti minutách bez nějakého posunu mi došel vzduch a musel jsem ponechat příběh s otevřeným koncem…
Šíření v Praze je podle Jágrové dáno velikostí metropole, počtem obyvatel i dojíždějících za prací, městskou hromadnou dopravou a dalšími faktory, proto je nadále v oranžovém pásmu.
Ale opravdu došlo k pochybení, jeho jednání totiž mělo být jednoznačně posouzeno jako obecné ohrožení.
Za letošním růstem stojí koronavirová pandemie i napjaté vztahy mezi USA a Čínou, které covid-19 ještě vyostřil, řekl v květnu ČTK analytik společnosti Golden Gate CZ Marek Brávník.
Tohle je verze pro ty, kteří nespěchají.
Ženu (27) s lehkou újmou na zdraví převezli záchranáři do Vojenské nemocnice v Brně.
Britský web Daily Mail tak například cituje doktorku Jennu Kiddieovou, jež se v charitativní organizaci Dog Trus věnuje chování psů.
Vzhledem k tomu, že jsou všechny ty krátké stoly tak pospojované v sobě, jste všichni navíc namačkání z obou stran vedle sebe s jinými návštěvníky.
Ty následně působily, že se dívky castingu účastnily dobrovolně.
Tah ze Znojma do Jihlavy zastavily dvě nehody.
V této funkci se věnoval novým postupům při léčení lymfedémů, replantacím, rozštěpům u dětí a novým chirurgickým postupům při úrazech a chorobách z oboru plastické a rekonstrukční chirurgie.
Nejdřív jsem začal hrát v otcově orchestru, ale tam jsem se cítil osamoceně.
Ale lidé, kteří tomuhle byznysu rozumí, jsou v téhle otázce velmi optimističtí.
Lidé tak mohou nově buď splatit věřitelům za tři roky nejméně 60 procent dluhu, nebo by měli za pět let dorovnat aspoň 30 procent dlužné částky.
Mám to místo moc ráda.
Teď jsme zavedly čtení pohádek, kdy se máma střídá s tátou a kolem osmé večer čtou před spaním holkám, které leží už v posteli, já kolikrát s nimi… Je to pro ně zase něco jiného.
V dílnách tu právě zdokonalovali sekačku na trávu, v jedné z učeben zase přemýšleli a vypočítávali, jak zlepšit výkon elektrárny.
Odborníci pod záštitou University College London analyzovali vzorky více než 7,5 tisíce lidí po celém světě.
Její bahnité dno začíná v hloubce kolem dvaceti metrů.
Sparta se podle něj bez ghanského útočníka obejde.
Porod byl podle hrdého tatínka spontánní a bez komplikací.
Je to o tom přesvědčit lidi, že ODS nabízí správná řešení.
Ministr zahraničních věcí Tomáš Petříček (ČSSD) uvedl, že na sídlo ministerstva v pražském Černínském paláci nechal na památku Milady Horákové vyvěsit černou vlajku.
Dostane se s nimi opravdu do hloubky, dovede je k argumentaci, vlastně je to dramaturgický postup zpětně.
Zároveň ale zdůrazňuje, že žena, která chce dobře vypadat, se musí pravidelně stravovat, a ne hladovět!
Měsíc dokumentovali částečně zakrytý stromy, kopci či mraky.
Celých 34 % rodičů pak dětem nemůže dopřát výlet na hory nebo lyžařské vybavení.
Šlo o obří zakázky za miliony.
Na odbìr mohou lidé, kteøí nemají další onemocnìní, jsou ve vìku 18 až 60 let a váží více než 55 kilogramù.
Provdala se za Jana Kotíka, člena umělecké Skupiny 42 a pozdějšího akademického malíře.
Své příbuzné, kteří zemřeli, cítí kolem sebe.
Rodiče mají možnost vzít si ošetřovné, Andrej Babiš (ANO) však vyzývá lidi, aby především chodili do práce.
Jaká je norma respirátoru KN 95? Je to alespoň FFP2?
Zároveň oznámil, že se zdvojnásobí kapacita testů na 40 tisíc denně, vzorky budou nově sbírat i lékárny.
Třeba u běžných mikrotenových rukavic pro klienty se stará cena za 100 ks pohybovala na 7 korunách, pak skokem na 30 a před týdnem už to bylo téměř 70,“ řekl.
Uvnitř je Explorer obrovský, vměstná se sem až sedm pasažérů, přičemž ti v prvních dvou sedacích řadách mají k dispozici metr prostoru na hlavu i nohy.
Předseda poslanců TOP 09 míní, že zpráva obsahuje řadu zcestných závěrů a některé lidi účelově pranýřuje.
V Orlickoústecké nemocnici je jím senátor Petr Šilar, nábor dárců v Pardubické nemocnici podporují místopředsedkyně Senátu Miluše Horská a první náměstek hejtmana Roman Línek.
V zemi přitom lidé protestovali proti násilí na ženách už vloni v létě.
Vypadají totiž, jako by je někdo namočil do sudu s barvou - půlku těla mají černou a druhou bílou.
I metropole má přitom z poslední doby zkušenost s podobnou tragédií - loni v listopadu při požáru domu s pečovatelskou službou na Černém Mostě uhořela zhruba pětatřicetiletá žena.
Podle něj se příliš často mluví o toxické maskulinitě a zanedbává se péče o duševní zdraví dospívajících mužů.
V porodnici se o něj postarali, ale v sobotu se o něj přihlásila údajná matka.
Podle odborníků kyanid poškodil celý vodní biotop a podmínky pro všechny na vodu vázané organismy.
Když daný člověk přestane kouřit, tento zánět velmi rychle ustupuje.
Pravděpodobně od nich odkoupí část původní investice.
Tamní vláda přišla vůbec s lákavou nabídkou pro všechny, kteří jsou na home office a ví, že ještě nějakou dobu budou pracovat z domova.
Je jasné, že s křížem bylo cosi v nepořádku, jen nikdo nemohl přijít na to, co.
Výdělky pedagogů by se podle odborového předáka měly přiblížit na 80 procent průměrným příjmům lidí s vysokoškolským vzděláním, což by mělo pomoct zatraktivnění učitelské profese.
Co dělat v případě, že už máte koupený zájezd, jsme se zeptali právníka Petra Nováka ze společnosti Vaše nároky.cz i samotných cestovek.
Společně země V4 zdůrazňují zejména to, že rozpočet musí být nastavený pro všechny členské státy spravedlivě, tedy že chudší země nemůžou doplácet na ty bohatší, i když byly koronavirem postižené více.
Kladno by třeba nespadlo, skončilo by to jak ve fotbale.
Přičemž to má proběhnout za přítomnosti televizních kamer.
V životě byla třikrát vdaná, řídila autobus a práce se prý rozhodně nebojí.
Řekl bych, že předtím jsem s ním nepromluvil víc než pět slov.
Slovinsko vrátilo celou Českou republiku na seznam bezpečných zemí z hlediska rizika nákazy koronavirem.
Dá se říct, že to pro mě byl příjemný pracovní rozjezd.“
Má být hezký víkend, tak se těšíme na návštěvníky.
Jejím neznámìjším dílem je kniha Skalpel, prosím.
U soudu v pondělí vypovídal také svědek Marián Sehnal, který uvedl, že na žádost Szabóa a Marčeka vyrobil do jejich zbraně novou hlaveň a tlumič a že se zúčastnil zkušební střelby.
Sexy modelka překvapila velkou změnou!
Další desítky hovorů policisté odbavili včera.
Podle Papeže tak ministerstvo jen plní to, co bylo při vzniku fondu slíbeno.
Musí být shoda většiny.
Trošku se mi rozklepalo děsem z honu na čarodějnice," píše Pilař kolegovi Petrovi Skalovi z nemocnice, kam jej přivedla tvrdá práce za uznání elektronického obrazu jako svébytného uměleckého druhu.
Zpočátku dokonce usiloval o to, aby mu byl Artuš vrácen.
To má zaplatit otec-řidič matce zemřelého syna.
V polovičce listopadu uvidíme, do jaké míry zabrala první a samozřejmě i ta druhá restriktivní opatření,“ pokračoval Havlíček.
Čínské Loďstvo pokladů však také spojovalo diplomacii s obchodem.
Od základů jsme totiž změnili princip, na kterém to funguje.
Podle odborníků je odpověď velmi jednoduchá.
Vyrobte si originální dekoraci také z dýně.
Dopadla koronavirová krize na uživatele drog přímo, šíří se mezi nimi covid-19?
Své děti vedete k tomu,…
Schillerová to řekla dnes na briefingu po jednání prezidia České bankovní asociace.
Sedmdesátiletý podnikatel z Francie se přidal po bok asi deseti dalších zájemců, kterým skončil hotel v hledáčku, napsal britský deník The Daily Telegraph.
Překonala všechny potíže manžela, postarala se o jejich děti.
Dalších povedených koncertů u nás bylo mnoho, stejně tak festivalů.
Kromě hrátek v posteli si rádi posedí i na zahradě, kde si zařídili i honosný minibar.
Na tiskové konferenci po jednání vlády to v pondělí oznámil ministry průmyslu a obchodu Karel Havlíček.
Až se tedy bude chystat do dalšího závodu, může mezi jeho parťáky opět zaznít nabuzovací pecka: All my friends know the low rider…
Nových případů nemoci covid-19 přibývá stále v Indii, kde se za poslední den potvrdilo 22 252 případů nákazy.
Ve 14. etapě se dostal do úniku, který v závěru bojoval o vítězství.
V podstatě je to taková prekapávaná káva, ovšem připravená ručně.
Obrana Sparty si s problémy poradila se standartkou Olomouce a dál tak hrát můžou domácí.
Jako první do stanice dorazil parní vlak, průvodčí vyskočili z vagónů a čekali na signál k odjezdu.
Země s deseti miliony obyvatel zaznamenala v sobotu rekordní denní přírůstek počtu infikovaných – 1007, v pondělí pak 777.
O měsíc dříve v Sapě objevili celníci také tisíce padělků značkových hraček a loni v létě při kontrole kamionu nedaleko vjezdu do Sapy 11 000 padělků stavebnic Lego a postaviček podle seriálů Disney.
Na první desce se jí to podařilo skloubit skvěle, a tak není divu, že ji na světovém turné podpořili převážně její vrstevníci tak vehementně, že koncerty byly obvykle vyprodané.
Kladno: Urny a náhrobky šokovaly muže na procházce: Kde se tam vzaly?
Je to naše první zkušenost a chtěli bychom u supercrossu zůstat.
Snažíme se zlepšovat a naslouchat jim,“ odpověděl na otázku, zda při dálkovém vyučování nedochází k zbytečnému přetěžování rodičů.
Byla to zároveň jedna z nejrozšířenějších diagnóz v rámci duševních poruch v Americe přelomu 19. a 20. století.
Webu eXtra.cz prozradila, že se narodila do nepříliš pozitivního prostředí a situace se jenom zhoršovala.
Zbyněk Irgl, další z hvězdných navrátilců do mateřského klubu, zatím trénuje individuálně.
Opakuji, že Krejčího zkrat byl neomluvitelný a zákrok zákeřný.
Kdysi, když počet mrtvých byl na velmi nízké úrovni, jsme se mohli utěšovat tím, že covid se dá vyléčit, ale úmrtí se samozřejmě vyléčit nedá a je to nesmírná ztráta pro naši společnost, pro rodiny těch, kdo zemřeli, pro všechny z nás," řekl prezident.
Odhlédněme pro tentokrát od nynější podoby protestů.
Jeden z nich byl to, že boty budou oceněny na 22 tisíc liber.
Už jen proto, že muži a ženy se vlastně moc neshodnou, jestli jde obojí skloubit dohromady.
Realitní trh se zaměří na online služby.
Výsledkem vzorce je pevný vztah, který na sebe neklade velká očekávání a vnímá drobné problémy jako součást života.
A nepatřili zrovna k nejstarším, ale ke střední generaci.
Dřevěný kostel v Třinci zřejmě někdo zapálil.
Pozitivní zprávy z Prahy.
Nově se také otevře expozice, která je věnovaná Tasmánii a Austrálii.
Problém je, že například ta Američanka s přítelkyní z Ekvádoru, které jsou už 14 dní na Bulovce, jsou zdravotně v pořádku, ale stále vylučují ten vir, takže je nemůžeme pustit," uvedl premiér.
Museli nám poskytnout vzorek odpadní vody na přítoku do čistírny.
Dosud platí, že za nové technologie se obvykle připlácí, 5G není výjimkou.
Klub dostává dotace a ty přerozděluje jednotlivým oddílům.
V následujícím přehledu se můžete podívat na seznam největších přešlapů vlády a zmatků kolem opatření přijatých kvůli koronaviru.
Katku s miminkem mrzí… Po Výměně manželek přišel rozvod!
Vědci posbírali data z každoroční soutěže jedlíků Nathan's Famous Hot Dog Eating Contest.
Chyběly desítky sekund a mohli jsme mít nafouknutou seskokovou matraci a ty následky by nebyly tak tragické,"
Že nebude v nemocnicích místo, nebo se o pacienty nebude mít kdo postarat.
Je také ke zvážení, zda takto striktní opatření může přijímat vláda, které ještě nebyla vyslovena důvěra v parlamentu.
Gibbons odehrál v NHL celkem 204 utkání s bilancí 25 branek a 42 asistencí.
V první vlně plánuje Bratislava očkovat nejvíce rizikové skupiny, tedy například zdravotníky, zaměstnance domovů seniorů, policisty, vojáky, hasiče či pracovníky takzvané kritické infrastruktury.
První písničky psala už v době dospívání, ale koncertovat začala až jako vysokoškolačka.
Až se uvolní omezení kvůli koronaviru, může nám to pomoci,“ doufá Lagron.
Muž uvedl, že ho zradilo zdraví, a proto strhl.
Starší lidé využijí hlavně úspory z penzijního připojištění, případně stavebního spoření.
Není ani moc jedovatá a včely i motýle ji mají rádi, takže bude šmakovat i lidem.
Opatrně pivovarníci hodnotí výhled do budoucna.
Naopak se povolí menší akce do stovky účastníků.
Původně byl vyhlášen třetí stupeň poplachu.
Messi si pořídil luxusní apartmán v mrakodrapu na Floridě • Facebook.
V platnost opatření vstoupilo v sobotu.
Odpočívejte, smějte se a vyjeďte si na výlet.
Lidi můžou podobnou situaci podcenit.
Tradiční politická levice požadovala materiální rovnost výsledků, pravice rovný start, v obou případech nedosažitelné utopie.
Její technické vybavení se totiž nijak neliší od běžného modelu hráčské klávesnice XPG Summoner, jejíž cena se v českých obchodech pohybuje okolo tří tisíc korun. Očekávat tedy lze barevné podsvícení, USB port a tlačítka určená právě pro počítačové hráče.
S tvrzením, že kdybychom vždy hledali jen lidi bez škraloupu, nemohla by se už socha postavit prakticky nikomu, v zásadě souhlasí.
Vedení světového šampionátu superbiků zase ve středu odložilo podniky ve Francii a ve Španělsku a už dříve úplně zrušilo závody v Kataru.
Částečně uzavřené byly státní hranice.
Írán musí přestat s násilnostmi a eskalací napětí na Blízkém východě, jak prohlásil po mimořádném jednání velvyslanců členských zemí NATO.
Odvážná žena, která se stala první zástupkyní něžného pohlaví, jež získala Pritzkerovu cenu, po sobě ale zanechala řadu návrhů, které se začaly realizovat po její smrti.
Musela se podrobit operaci a následnému ozařování.
Petici týkající se zákazu všech klecových chovů hospodářských zvířat Evropská komise již obdržela.
Pořádně přísný bič si na sebe ušili frutariáni, kteří jedí ovoce, ořechy a semínka.
O celostátní Covid nesměli pražští podnikatelé žádat a Covid Praha byl vyčerpán za devět minut," přibližuje Miloslav Šeba z Kobry Praha.
MacBook Air (označovaný jako M1, 2020) má až 3,5× rychlejší CPU a až 5× rychlejší GPU.
V Česku je zatím sezóna slabá zdaleka nejen kvůli koronaviru.
Těšíte se nyní, že už si trochu po náročných týdnech odpočinete?
Tržby v segmentu služeb, jako iCloud a Apple Music, stouply o 14,8 procenta.
Chceme obohatit současnou britskou kulturní scénu o nejnovější ukázky české filmové tvorby, výtvarného umění či digitální hudby,“ říká ředitel Českého centra Londýn Přemysl Pela.
Seasons začíná v roce 1964 a vy se na tento rok snažíte rozpomenout.
Některé z nich jsou například součástí praktického setu s prkénkem, nebo obsahují menší prostor pro lopatky a nůžky na stříhání bylinek na malé části.
Hotel byl stavěn v 60. a 70. letech podle tehdy platných předpisů, přičemž se svou výškou 73 metrů byl ve své době jednou z vůbec nejvyšších budov v Československu.
Můžete se být jistí, že jste si vyšlapali cestičku k mnohem většímu úspěchu.
Slyšet tak jediného srozumitelného slova je téměř nadlidský úkon, a tak si raději většina odsouzených návštěvy skoro vůbec nepíše.
Trvalo to tak pár dnů, než vůdce střediska Dýmka Lukáš Cupal ve spolupráci s místostarostou Ing. Milanem Krčínem vše zorganizovali.
Vždy však záleží na individuálním posouzení nabytých zkušeností, které řidička během dosavadního kurzu absolvovala.
Současně ale dodává, že si zatím není jistý, kam se pod jeho vedením bude firma ubírat.
Absolon tu například objevil hromadné pohřebiště jeskynních medvědů a také Novou Kateřinskou jeskyni se stalagmitovým lesíkem, krápníkovým vodopádem a travertinovým jezírkem.
Ztrácejí teď jeden bod na vedoucí Atlético Madrid, které má ještě jeden zápas k dobru.
Hrozí, že pachatel svou agresi zopakuje v jiné situaci s jinou ženou.
Není to nezodpovědné?
Hasiči v dýchacích přístrojích požár během několika minut lokalizovali.
Na první dvě místa už nebude moct Doll pomýšlet, ale aspoň nějaké umístění na stupních vítězů to budou.
Do konce roku by pak projekt chtěl pacientům nabídnout tisíce lékařů.
Podle Teska je neférové kritizovat společnosti, které přitahují nedávnou pozornost ve vztahu k JBS, když s nimi prodejce potravin spolupracuje už 40 let.
Z rybníka dosud neznámý pachatel odcizil celkem 16 kaprů koi a jeden kus jesetera ruského.
"Záměrně to není od pondělí, chtěli jsme se vyvarovat ekonomických ztrát, kdy bary například mají nakoupené nějaké zboží.
Přestože podle něj bylo v roce 2019 použito k šíření hrozeb maskovaných jako porno méně tagů, počet uživatelů napadených mobilními pornografickými hrozbami se zdvojnásobil.
Jejich soudržnost bohužel nevylepšil ani zahraniční časopis Globe, který přišel s kontroverzní titulní zprávou o tom, zda je vůbec Charles biologickým otcem Harryho.
Dohoda předpokládá, že se bude v rámci Organizace pro hospodářskou spolupráci a rozvoj (OECD) jednat o zavedení této daně s celosvětovou působností.
Zbytek týmu bude testován a byl poslán do karantény.
Záchranáři ihned zahájili oživování a dívka byla letecky převezena do ostravské Fakultní nemocnice.
Příběhy plné naděje, které vám dodají optimismus!
Johannes Bö stáhl už zhruba čtyři vteřiny.
Tisíce jeho fanoušků se vydaly k tamní nemocnici, kam bylo v pondělí v noci převezeno jeho tělo, policie protestující rozháněla slzným plynem.
Možná kdyby jednání začal dřív, tak byl čas.
BUDETE POTŘEBOVAT: 100% přírodní jíl, minerální vodu, olej (může být arganový, olivový či kokosový), med.
Šarapatka ale odešel z úøadu vlády v dobì, kdy byl Zeman premiérem, po dohodì.
"Jsem v pohodě, zdravotně v pořádku a postupně zvyšuji fyzickou zátěž," říká bronzová maratonkyně z předloňského ME.
Videa ve 4K půjde natáčet s maximální snímkovací frekvencí 120 fps.
Novela odpadové legislativy přitom nepočítá se zavedením systému vratných plastových lahví, který by podle odborníků přispěl ke snížení ekologického dopadu vyhozených PET lahví.
Dvaačtyřicetiletá maminka, která kromě novorozené holčičky vychovává dva kluky, využila víkend strávený na venkově a vzala svou dcerku do přírody.
Lidé zaměstnaní v určitých sektorech mohou mít s tímto prokazováním problém.
On sám mi pak řekl: „Za padesát let, co píšu texty, jsem nikdy nikomu žádný takto nepředával.“
První závod s hromadným startem je za námi.
Dělá mi radost moje rodina, můj pracovní tým a všichni naši známí pacienti a podporovatelé, kteří nám drží palce a cítí s námi.
Jde o nádherná skla, často unikátní a jediné svého druhu.
Pokud se toto nesmyslné nařízení schválí doporučuji, aby senioři do prodejen nechodili vůbec a nechávali si nákup pouze dovážet a to kýmkoliv, nákup dezinfikovali.
Jenže oba se museli sklonit před soupeřovou hvězdou Lillardem.
Jak informovala mongolská zpravodajská agentura Motsame, tamní úřady po tuto dobu uzavřou veškeré školky, školy a univerzity.
Zkoušky ale odmítl.
Podle informací Blesku bylo na místě několik zraněných, osm lidí bohužel nepřežilo.
Chytač hadů Steven Brown obě krajty kobercové označil za mimořádně velké.
Ovšem některé firmy, které už delší dobu balancovaly nad propastí, dorazil koronavirus.
Naopak ji přiživuje.
Naštěstí ta zdravá,“ tajemství své proměny.
V dokumentární sérii Seasons, kterou na YouTube doprovodil vydání nové desky, se populární kanadský zpěvák Justin Bieber svěřuje, jaké problémy mu způsobily drogy či úzkost.
Oslava odpovídala karanténě, ale jeho blízcí dělali, co mohli.
Blesku Pavel Kopřiva prozradil, že SZPI podala podnět Živnostenskému úřadu na odebrání živnostenského oprávnění.
Prakticky ve vteřině se stal nejdiskutovanějším mužem českého fotbalu.
Nyní to zapotřebí nebylo, fanoušci nás naopak povzbuzují a přejí nám.
Postupovou remízu 2:2 dlouho skutečně drželi.
Fantastická interpretace písně Tančíš sama zpěváka Petra Muka (†45) vynesla finalistovi soutěže SuperStar Martinu Schreinerovi novou slavnou fanynku.
Na svoji vyhlédnutou oběť útočí téměř zásadně pouze v přesile.
Jakým způsobem vůbec píšete písničky?
Ve druhém poločase zápasu Plzně proti Spartě se gólově prosadili střídající Tomáš Chorý a Ondřej Mihálik.
Odpověď ale dostala negativní.
Můžete si tak konečně vydechnout, protože máte mnohem raději sluníčko.
Fatiho nahradí Griezmann, místo Pedriho přichází Dembélé a pozici Busquetse zaujme Trincão.
A Viktorek zase vyráběl ve školce skřítka z kaštanů, kterého jsme také vystavili,” pochlubila se Dominika.
Dále uvedli, že střela zasáhla jednoho člověka, kterého lehce zranila.
A je to venku: Kvůli čemu si Tereza Maxová nevzala Čecha?
Muzikanti se však často měnili, zůstával vždy jen Lemmy.
Tehdy rozhodli například o státním příspěvku pro OSVČ ve výši 25 tisíc korun nebo o tzv. kurzarbeitu.
Pořadatelem závodů je spolek města a kraje, přičemž letos končí smlouva na pořádání pěti ročníků akce na Masarykově okruhu.
Měli jste někdy krizi?
Rozvolňování bezpečnostních opatření vyhovuje téměř třem čtvrtinám Čechů, častěji lidem s vysokoškolským vzděláním a také lidem z měst s více než 100 tisíci obyvateli.
"Je rozhodně mnohem lepší, než jsem očekával," vyseknul mu německý trenér hlubokou poklonu.
Mossad se k akci oficiálně přiznal až v roce 2005.
O týden později se zdá, že se šíření koronaviru zpomalilo, z celkového počtu provedených testů bylo pozitivních bezmála devět procent, což je nejméně od poloviny září, i tak ale vláda prodloužila celoplošnou uzávěru nejméně do poloviny října.
Neobává se tolik Babišovy koncentrace politické, ekonomické a mediální moci a střetu zájmů.
Další článek: Apple má s AirPody velké plány.
Pak jim ale Meghan Markleová (39) zlomila srdce jedinou větičkou a obrátila životy všech kompletně naruby.
Možná jen to, ať nezapomene na to, kdo je, a obklopuje se lidmi, kteří ho mají rádi a budou ho podporovat jak v dobrém, tak ve zlém.“
Horko těžko jsem ho v zimě ukecal aspoň na čepici.
Z deseti operačních programů si podle ministryně pro místní rozvoj Kláry Dostálové (za ANO) nejlépe vedly Program rozvoje venkova a Zaměstnanost.
Je videt, ze je blba, proste ji nedoklaplo, ze ona kralovskou krev nema a nikdo se s ni dlouho srat nebude.
Hanousek si pomohl v souboji s Přichystalem nedovoleným způsobem a Brno rozehraje nebezpečnou standardní situaci z pravého křídla.
V této oblasti je ČR na rozdíl od ropy soběstačná.
Bylo hodně ke vzteku, když jste po třech střelách Liberce v první dvacce prohrávali 0:2?
Podle něj bylo cílem kandidátky vyhrát volby.
Loni tak obce neúspěšně žádaly o podporu celkem 1,808 miliardy korun. "Pro rok 2020 pak je v současné době převis poptávky ve výzvách uvedených programů ve výši 1,971 miliardy," uvedl úřad.
Máme zodpovědnost za lékaře, sestry, ošetřovatelky, pečovatelky, za všechny zaměstnance v sociálních službách.
Hlídka zastavila a začala zjišťovat, co se vlastně na místě stalo.
Pokud zůstaneme ve čtvrtém stupni bez rozvolnění, nic z toho se bohužel neuskuteční,” dodala Janulíková.
Dnes máte díky internetu ohromnou příležitost oslovit miliony lidí.
Už sedm let tvoří Ondřej Brzobohatý (37) a manželka Taťána Gregor Brzobohatá (32) velmi stabilní pár, kterým asi hned tak něco neotřese.
Společnost Vesa Equity Investment podnikatelů Daniela Křetínského a Patrika Tkáče zvýšila podíl ve francouzské maloobchodní skupině Casino nad pět procent.
Velká cena Portugalska startuje v neděli v 14:10.
Další demonstrace proti prezidentovi se konaly v Portlandu a Seattlu.
Poté, co se ujistil, že více peněz v kase nemá, odešel pryč,” sdělila ve středu mluvčí policie Eva Maturová.
Slovensko zmíròuje omezení, otevøe menší obchody.
Tedy ten tzv. zimní.
Aby to nebylo zneužíváno," řekla k tomu Rážová.
Často jsem ho doprovázel ze školy a on mě povzbuzoval.
Bylo poměrně náročné to celé zorganizovat, neboť povel od vlády přišel o víkendu a my jsme měli opravdu jen velmi málo času se podle toho zařídit.
Není hutný ani příliš tekutý, hezky se na tvář pomocí štětce roztírá, také dobře kryje a vydrží na obličeji poměrně dlouho.
Švédsko přijalo v posledních letech velmi mnoho uprchlíků, často ze zemí, kde stále přežívá z vašeho pohledu nejspíš už zastaralé vnímání ženských a mužských rolí.
Proti kvótám se vymezil rovněž slovenský premiér Igor Matovič.
Mimořádný stav je vyhlášen ve třech regionech.
"Je to žena, která navštívila Wu-chan v Číně a příznaky se u ní projevily poté, co se vrátila do Švédska," uvedla v prohlášení švédská agentura pro veřejné zdraví.
Pršelo vytrvale od rána, k večeru oblačnost ustoupila.
V dopravním podniku navíc každým dnem čekají rozhodnutí o dotaci, na vozovnu žádali 720 milionů korun.
Trendem roku 2020 proto je a bude flexibilní forma zaměstnávání uchazečů.
"Není cílem, aby vznikla nějaká pidistrana, která jinou pidistranu vytlačí.
To vytváří lepší podmínky pro podnikání a tvorbu zisku, uvádí spolek.
Můžeme díky němu tedy nasát atmosféru předválečné Paříže a projít si tehdejší umělecký chrám od střechy až po sklepení.
A pomohlo mi to i do toho druhého," uvedla Bartyová.
"Slib mu vydržel jen do inaugurace," popisuje německá stanice.
Roky hospodaří na svých zahrádkách, kterým věnují čas, peníze i energii.
Prezident Spojených států Donald Trump dnes hovořil se svým ruským protějškem Vladimirem Putinem.
»Dokonalí« Kate a William popudili Brity: Jak si to mohli dovolit?
Kultovní film Hříšný tanec by se mohl po 33 letech dočkat pokračování!
Od pondělí 25. května je znovu možné vyrazit do Drážďan a Berlína vlakem, spoj z Prahy do těchto dvou německých měst obnovily České dráhy (ČD).
Kanaďané, Korejci i Číňané už mohou cestovat do EU.
Nefunguje krizové spojení, nikdo neví, co má dělat.
Firma své rozhodnutí vysvětluje zvýšenou poptávkou po jejích produktech.
Na místo proto zamířily další dvě a začalo také rozřezávání kusů soupravy autogenem, řekl mluvčí středočeských hasičů Petr Svoboda.
"Její způsob vývoje a výroby byl jinak morálně nezávadný (BioNtech-Pfizer, Moderna, NovaVax).
Podle Bílého námitku Prahy 5 ministerstvo zamítlo již v lednu a radnice se následně proti rozhodnutí odvolala.
Druhý poločas jsme nezačali dobře a prvních dvacet minut jsme hráli spíše na naší polovině.
Senátoři považovali zákon o významné tržní síle za velmi nekvalitní, neurčitý a diskriminační.
Chceme lidi motivovat, aby jakmile to půjde, začali opět cestovat v rámci Česka, a podpořili tím domácí ekonomiku.
Mise za 86 milionů eur neboli 2,2 miliardy korun je plánována na rok 2025.
Vytvořit by je mohly na tři roky obce, sociální podniky, státní či prospěšné společnosti.
KSČM totiž nedokázala svému voličstvu zajistit to, co se podařilo jiným – v tomto případě ANO.
Nikdo si tuhle situaci nevybral, všichni jsme na jedné lodi,“ doplnila.
Záchranář a předseda České resuscitační rady Anatolij Truhlář upozornil, že by tento zdroj kyslíku vůbec neměl být součástí laické resuscitace.
Bývalý poslanec a šéf NBÚ Navrátil vedl úřad od jeho vzniku.
Republikáni uhradili „jen“ 39 procent z tohoto obnosu.
Eli mě představil Sulejmánovi a jeho bratru, kteří seděli na dřevěné lavici a hráli si s dětmi.
Tedy samozřejmě kromě toho, že oba umí proklatě dobře střílet góly.
Na novou chřipkovou sezonu (od listopadu do dubna) jsme připraveni.
A repka vodu opravdu nezadrzi.
Uběhlo šestadvacet let – a poprvé jsem s ním mluvil.
Mít doma takovou kočku, která je navíc úspěšná po celém světě, to se jen tak někomu nepoštěstí!
Výstava Alfonse Muchy a výtvarníka Pasta Onera se podle něj otevře v rámci dnů.
Aspoň jednou uvěřilo nějaké falešné zprávě 94 procent dotázaných Čechů a vícekrát jí uvěřilo 55 procent Čechů.
Na závěr nelze než ironicky poděkovat mnoha moudrým a zralým ženám, že tak usilovně pečují o celou tu českou tradičních hodnot.
Nově nakažených v Maďarsku během pondělí přibyly tři desítky a celkový počet infikovaných tak stoupl na 3 065.
Bylo nás na roznos sedm, takže to šlo celkem rychle.
Ale nic není ztraceno, zbývají ještě novoroční předsevzetí!
Na náměstí SNP v Banské Bystrici se sešlo asi 500 lidí.
O pohon by se měl stejně jako u výchozího hatchbacku postarat atmosféricky plněný tříválec o zdvihovém objemu 1,2 litrů a výkonu 114 koní.
Hotely čeká náročný podzim.
Z pravé strany jsem však ucítil divné teplo, přitom slunce bylo nalevo.
Právě v nich si vrací také všechno, co prožil.
Velká část těchto rezerv souvisí se slabším ekonomickým výhledem, samotný podíl problémových úvěrů ale zůstává nízký.
Podnítil přezkum 120 let staré Hilsnerovy kauzy.
Ale lék na cestě není, proto budeme populaci řízeně promořovat, říká epidemiolog.
Byl to jeden z nejlepších zápasů českého útočníka za Oilers.
Katalánský nejvyšší soud Torrovi už v polovině prosince nepravomocně zakázal na rok a půl vykonávat veřejně volené funkce.
Na místě byla také možnost napsat vzkazy do pamětní knihy.
Tedy v zemích, kde už dnes tvoří elektromobily tržní podíl mezi 15 a 20 procenty, ale zároveň jsou k dostání hlavně menší auta do města a větší výběr prostorných vozů chybí,“ všímá si Pavel Štefek, expert na automobilový průmysl a partner PwC ČR.
Klienti budou moct do tří hodin po výměně odstoupit od smlouvy.
Trump překonal očekávání a má teď už reálnou šanci na vítězství.
Strýcová musela daleko ven z kurtu, aby míček vrátila do hry, bojovnost se vyplatila, protože Tchajwanka poté využila nepříliš dobře načasovaného přeběhu soupeřky.
Je to virus, jemuž přesně nerozumíme, nechápeme jeho šíření, nevíme, jak se ho zbavit.
A trochu toho žvýkacího tabáku na zlepšení nálady.
Ať už stavební úřad Prahy 1 rozhodne jakkoliv, vzhledem k tomu, že jde o stavbu v památkové zóně, jedním z odvolacích úřadů bude i ministerstvo kultury.
Jsou také jemnější k našemu žaludku.
Zahrada je do značné míry živý organismus, trochu jiná v každém ročním období.
Nikdo nechce riskovat, že ta dřina přijde vniveč,“ dodal Rybář.
Tohle jako vážně?
Pojďme reformovat policii tak, aby se s každým zacházelo spravedlivě.
Na hřiště přijdou jiní hráči, tak snad ukážou, co umí.
Autosalony a další automobilové akce podobného typu se v roce 2020 v podstatě nekonají, až na pár lokálních příležitostí.
Ze zaplaveného domova pro seniory hasiči evakuovali 10 lidí.
To znamená, že se bude muset mimořádně sejít Poslanecká sněmovna, což by podle premiéra mohlo být příští úterý.
Pokud jej těsně obepíná, neměl by se vydechovaný vzduch dostávat horním okrajem roušky pod brýle.
"Najít něco mi trvalo dva měsíce, byla jsem na padesáti prohlídkách," vzpomíná v rozhovoru pro Aktuálně.
Za rozhodnutím plavebních společností stojí možná i případ norské výletní lodi, která na začátku srpna zakotvila se 123 cestujícími a 85 členy posádky v norském přístavu Bodø.
Hlubuček připojil, že se stále ještě řeší záležitost s návštěvou restaurace na Vyšehradě.
Neměli bychom zapomínat na morálku.“
Už ho nerozhodí, když jeho průchod bezpečnostním rámem rozezvučí letištní halu.
Zisky českých bank podpořilo zvýšení repo sazby ČNB.
Nevěřila jsem, že z toho něco bude.
Řada firem nechce propouštět, ale šetřit musí.
Znamená to snad, že na českých železnicích pracují čím dál méně spolehliví strojvedoucí?
Jenže místo sebereflexe převažuje ve veřejném prostoru snaha udělat z předsedy vlády (ano, leccos si zavinil svou arogancí sám) obří hromosvod našeho vlastního pomýlení.
Na okruhu neměl slabiny,“ řekl v rozhovoru.
Prakticky mi je přivezla už dřív, ale to ještě nebyl vůbec žádný koronavirus, jenom abychom je měli doma, kdybychom třeba byli nastydlí.
Český premiér v Bratislavě po schůzce se svým slovenským kolegou Peterem Pellegrinim novinářům také řekl, že ve zmíněné záležitosti postupoval v souladu se speciálně schváleným českým zákonem.
Play off však pro Tampu mělo hororový průběh.
Viděl jsem tam tři junkersy a přilétl ještě jeden.
Ministerstvo už březnu omezilo předepisování léku Plaquenil, který látku obsahuje.
Co by asi tak národu řekl?
Lidovci ji předali soudu 29. ledna a podepsalo ji na 50 senátorů.
Ministr zdravotnictví také upozornil na rychlé šíření COVID-19 a upozornil na možné zahlcení nemocnic.
Stavební spoření je podle tzv. Barometru obliby spoření nejvíce preferovaným způsobem ukládání peněz.
Byl to tmavý objekt, spíš hranatý než kulatý.
Když je vám třeba devět a chcete ve své partě zazářit, jsou podobné narážky jednoduchým způsobem, jak ostatní rozesmát.
Zátarasy mají fungovat jako ochrana před teroristickými útoky.
Ťi-lin leží u hranic se Severní Koreou a Ruskem a během posledních 24 hodin se zde potvrdilo 5 nových případů koronaviru.
Já mám Deleuze hodně ráda, byl to ale v tomto směru spíš intuitivní vizionář, který se nezabýval technickými ani jinými detaily.
Do poloviny 70. let minulého století u nás prakticky nehnízdil.
To najdete v dalším díle Sportovního Sociálu.
Na sedadlech byla rovněž využita kůže Alcantara a oranžové prošívání v barvě Sakhir.
Kromě člověka nemají lachtani mnoho dalších predátorů.
Prezident Miloš Zeman měl ve čtvrtek v Lánech návštěvní den.
Zveřejnění údajů z těchto záznamů přichází zhruba měsíc před prezidentskými volbami 3. listopadu a zároveň krátce před úterní televizní debatou, v níž se Trump poprvé střetne se svým demokratickým vyzyvatelem Joem Bidenem.
Podle něj se kauza týká pěti bývalých manažerů společnosti Škoda JS a.s. obviněných z krácení daně a zpronevěry.
Podívejte se na Slovensko, je ještě méně početné, ale novináři se tam rozumně semkli kolem několika málo titulů a uživí je.
Navíc v Kunlunu jsem byl v týmu se Šimonem Hrubcem a Ethanem Werekem, kteří mi Třinec vychvalovali.
Než budou zvony pověšeny na zvoničky, budou v příštích měsících vystaveny pro veřejnost.
Žena uvedla, že to byl nejkrásnější sen jejího života.
Vítěz tendru zatím není vybrán, v současnosti pokračuje posuzování splnění požadované kvalifikace, technických specifikací a dalších podmínek stanovených v zadávací dokumentaci zakázky.
Přesně o sto případů méně bylo v souvislosti s pitím alkoholu na veřejnosti - v těchto případech strážníci uložili 143 pokut celkem za 63 400 Kč.
V této sezoně si Zámorský připsal ve 22 zápasech devět bodů za tři branky a šest asistencí.
Pak nám ukazuje skoro cirkusové číslo - na staré cirkulárce „švihá“ jednu střenku z paroží za druhou.
Plakala jsem asi tři dny a ten obraz mám před očima i po třiceti letech.“
Ani náhodou!“ napsal Trump v jednom ze dvou tweetů, které jsou nyní Twitterem označené jako nepřesné.
Pro návrh se podařilo ve Skotsku přesvědčit všechny strany tamního parlamentu.
Nyní tak musí ŘSD rozhodnout, zda bude pokračovat ve výstavbě podle původních plánů, nebo najde jiné technické řešení, jak novostavbu zabezpečit.
Soupeř vás tady často fauluje, jen aby zastavil rozvíjející se situaci.
Zkusila bych s ní problém znovu otevřít.
Od 25. května by mohlo dojít na akce do maximálně 500 lidí, Zaorálek nyní sní o kvótě 1000 lidí na léto.
Vyučila se kuchařkou, později pracovala jako průvodčí v tramvaji.
Jak se zdá, telenovela za Lamanšským průlivem je čím dál divočejší!
K přepravě zdarma jim bude stačit pouze občanka.
Řadu amerických měst zachvátily protesty proti policejnímu násilí.
Průměrná úroková sazba hypoték klesá již devět měsíců v řadě.
Pořádný průšvih má na triku řidič, který se v pondělí večer řítil ulicemi pražských Holešovic.
Ludogorec musí v Miláně dohnat dvougólovou ztrátu, v odvetě proti italskému favoritovi je v těžké nevýhodě.
O dvou případech ze začátku října informovala ve čtvrtek mluvčí policie Violeta Siřišťová, podle ní pronásledovala dva různé cyklisty souhrou okolností stejná hlídka policistů.
Témìø ètyøi miliony Amerièanù využily možnosti odevzdat v pøedstihu svùj hlas v prezidentských volbách, jejichž oficiální datum pøipadá na 3. listopad.
Nicméně komunismus bránil v naší zemi nejen rozvoji módy, průmyslu i dalších oborů a odvětví, ale v jistém smyslu také rozvoji a rozletu v oblasti sexu.
Řekl Vám, čím jste ho tak oslovil?
Jenže už nemusí dostat šanci.
Dodal, že ministerstvo ještě čeká na potvrzení těchto výsledků.
Premiér pozval opozici ke společnému jednání.
Dnes podala stížnost k ústřední volební komisi a žádá přepočítání hlasů.
Jeho politika často na boji proti nerovnosti, kterou ale většinou zkouší řešit zvyšováním daní pro bohatší Newyorčany.
Pivo se tu tedy vaří už více než 500 let.
Nebyla odstraněna z politických důvodů, ale kvůli rozvoji televize,“ uvádí Bělová s tím, že na vršek rozhledny byl v roce 1953 usazen televizní vysílač, který pak následovaly ještě další vysílače a antény.
Problém probírali minulý týden i ministři zdravotnictví.
Bohužel to ale taky zafixovalo ve většině aktérů české politiky pocit, že český finanční sektor je nezranitelný a může se kdykoliv stát součástí řešení problémů, které nijak nezpůsobil – tedy i pandemie - aniž by se dostal do závažných potíží.
V říjnu roku 2016 totiž policista Marek zavraždil po hádce svou snoubenku Alexandru, se kterou byl téměř deset let.
Vůz se dochoval do dnešních dnů a vedl k další vývojové fázi modelu Fun.
Navzdory opakovanému prohlášení vlády, že bude kvůli pandemii koronaviru nakupovat ochranné pomůcky prioritně od tuzemských firem, bude tak podle zaměstnavatelů činit pouze v omezeném množství.
Bezprostředně po bouřce bylo bez proudu 19 000 domácností.
Vláda v rámci uvolnění opatření v boji proti koronaviru povolila od příštího pondělí návrat profisportovců k tréninku, ministerstvo zdravotnictví ale zároveň vydalo seznam nařízení, podle kterých se musí řídit.
Po návratu budou muset do čtrnáctidenní karantény.
Zrušeny byly víkendové noční příměstské vlaky, takzvané party vlaky, které vyjížděly v 02:30 z hlavního nádraží.
Policie v Bergamu podle agentury ANSA varuje před zloději, kteří se pod záminkou provedení testů na koronavirus dostávají do obydlí.
"Každému dítěti bude při příchodu změřena teplota," stojí v inzertní nabídce.
Nebo je jim to jedno.
Zevnitř i zvenku ji důkladně osolíme, posypeme kmínem a vetřeme sušené bylinky.
Lékařů a pracovníků ve zdravotnictví, všech, kteří i když mají málo, rozdělí se ve prospěch slabších.
Na jihu v nich zvítězil Li Syn-man a 15. srpna vyhlásil Korejskou republiku, kterou OSN uznala.
A všude má jinou fotku a jiné jméno.
Výsledky voleb do Senátu 2020: Kdo vyhrál už v prvním…
Hlavní epidemiolog Moskvy Nikolaj Malyšev v moskevském rozhlasu řekl, že za posledních 24 hodin se ve městě počet nakažených zvýšil trojnásobně.
Vedle tvorby pořadu se scházejí i jako kamarádky v soukromí a tentokrát všechny tři odjely na společnou dovolenou do Dubaje.
Plzeň rozebrala Spartu, tabulku už vede Slavia.
Ano čtete dobře 14 000 Kč každému a od této částky by se navyšovalo „zásluhově“.
Do přírody se přeci může.
Vyšinutého řidiče kamionu natočil i šofér nejohroženějšího auta.
Za poslední tři všední dny přibylo více než 1100 nakažených, což je vyšší tempo než v březnu nebo dubnu.
V dobách nejvyšší krize výrobce šil jednorázové zdravotnické kombinézy pro zdravotníky.
V krizi ale nechal zdravotníky bez pomoci.
Českou republiku již dalo na své seznamy rizikových zemí kvůli šíření koronaviru několik dalších států, například Slovensko či Velká Británie.
A dodává, že elektrická verze MX-30 na japonském trhu bude k mání koncem letošního roku.
Kanada po 17. titulu v roce 2018 v Buffalu prožila loni zklamání po čtvrtfinálové porážce s Finskem v prodloužení.
V Rakousku začalo plošné testování na koronavirus na úrovni spolkových zemí.
Doufal jsem, že bude stačit lidem doporučit, co dělat, že si budou léto užívat venku a třeba pojedou i do toho Chorvatska, popisuje Smejkal.
Sotva se ale za posledním zákazníkem zaklaply dveře, stala se z ní velkovýrobna drog.
Stalo se to jen několik dní poté, co byl v zemi prokázán první případ jiného rychle se šířícího kmene covid-19.
Ministr životního prostředí Richard Brabec (ANO) minulou středu řekl, že kvůli únikům do Bečvy ČIŽP kontroluje 15 firem včetně chemičky Deza.
Voláme si s rodinou nebo s kamarády, se kterými nebyl čas se sejít, ještě když se mohlo ven.
Jedním z bodů jednání vlády byli i tzv. pendleři.
"Podle mého nedávají takové 'zápasy duchů' žádný smysl," vysvětlil Fasel.
Teď jsme ale v kleci s tygrem, kdy jsme ho uspali a čekáme, co se stane až se probudí.
Změnit to může možnost trestný čin oznámit online přes Portál občana.
Najednou nechrápu a moje tělo je celkově odolnější.“
Odehrával se v americké polní nemocnici během korejské války a byl zvláštní kombinací realistických příběhů s poťouchlým humorem dvojice lékařů, kteří se bránili hrůzám války bláznivými výstřelky a zesměšňováním armády.
Vedle hybridní verze Škoda nabídne i RS Octavie s čistě benzinovým a dieselovým agregátem.
Zemřelo dalších 128 nakažených, obětí je už 10 105.
Společenství vlastníků jednotek Fabiánova 6/1275, Praha 5 - 28532490 Designové jarní doplňky: Stačí málo a nemusí vám to zruinovat… Lichořeřišnice je krásná i léčivá.
Příspěvek od státu podle něj pokrývá zhruba čtyřicet procent nákladů na pobyt v lázních.
Nizozemský motocyklista Edwin Straver se stal druhou obětí letošní Rallye Dakar.
Všechno za mě doma dělá.
Schickovou prioritou tak zůstává Lipsko, kde si vydobyl pozici a klub má velkou šanci na účast v Champions League.
Je to zároveň první průzkum, podle kterého by mimo parlament skončily zbylé dvě vládní strany Most-Híd a Slovenská národní strana (SNS).
Letos situaci negativně ovlivnil koronavirus, poptávka z ciziny klesla.
Opatření přijímaná vládami jednotlivých zemí s cílem ochránit obyvatelstvo vlastních států před COVID-19 budou mít ale drtivý dopad do hospodářství.
Musí sedět doma a doma už to není k vydržení.
Vrávorala a byl z ní cítit alkohol.
Vedení hlavního města tento týden zadalo Institutu plánování a rozvoje (IPR) vypracování urbanistické studie nové ulice s pracovním označením „Jarovská třída“.
Největší pražský nevěstinec v Holešovicích na prahu zániku: Co budoucnost uchystá stovkám prostitutek?
Celkem 70 procent oslovených podnikatelů tak s aktuální situací není spokojeno.
Nevysvětlených 10 miliard přes J&T.
Přestože se jednu dobu zdálo, že vážnou chorobu překonal, ona udeřila s mnohem větší silou.
Podle stanice CNN by mohlo být také přerušeno letecké i železniční spojení mezi některými velkými městy.
V Čechách bude později místy až polojasno.
V nemocnicích je momentálně 121 pacientů s koronavirem.
Myslel jsem, že to jsou členové nějaké tajné organizace,“ líčil své pocity soudu.
Režisér hororových snímků Eli Roth prodává svůj dům v Hollywood Hills.
Trochu patetické, ovšem v té nejlepší americké podobě, kdy patos je výrazem účasti, naděje a sebedůvěry.
Conde, Dramé i Jawo potřebují pevné vedení, aby naplnili svůj potenciál a stali se atraktivními pro větší kluby.
Groomovým nejslavnějším dílem je bezpochyby Forrest Gump o prostoduchém muži, který se připlete k významným událostem amerických dějin 20. století.
Ostře sledovaný proces, který vedl v červnu až k rozpadu hnutí ANO v Brně a odchodu exprimátora Petra Vokřála z Babišova hnutí, začne v polovině září.
Za devět měsíců jsme dostali z ministerstva vnitra přípis, že jsme zbaveni československého občanství, a my jsme se ocitli v exilu.
Nájmy bytů stouply oproti loňskému březnu o 4,2 procenta, vodné o 5,3 procenta, stočné o 4,5 procenta a zemní plyn o 0,4 procenta.
Daleko přesněji zřejmě dokážeme říct, jak rychle se zlepší zdravotní stav těch, kdo se kvůli němu dostanou do nemocnice.
Zajišťovat ho budou i České dráhy, uvedly agentury DPA a APA.
Jeho jazyk je dlouhý 60 cm.
Ve čtvrtek v Buenos Aires ale od 21. minuty ztrácela poté, co Ángel Romero proměnil penaltu.
Kryštof také nemá určené datum premiéry.
Podle nařízení vlády nemá mít nikdo v provozovně teplotu nad 37 stupňů.
Ale úplně pravda to není.
Pro Samu je sevřené, ucelené dílo, které ukazuje válku pohledem těch nezranitelnějších.
Tedy ještě uvidíme, jak se to vyvrbí s letošním podzimním speciálem, který pro vás máme hotový, ale vzhledem k aktuální situaci jsme jeho vydání z původně plánovaného 2. listopadu museli posunout na neurčito.
Pandemie donutila Čechy utrácet jinak.
Kolik ale konkrétně přibrala, to netuší.
Proslula ovšem také jako malířka, sochařka, grafička a typografka.
Neměl by tak ohrozit pobírání dávek na bydlení či jiných podpor.
Dojem z Endgame zásadně závisí na vztahu každého diváka k Avengers sáze a jejím jednotlivým hrdinům.
Jedno je ale nutno přiznat.
Hrdinky seriálu Slunečná myslí na druhé.
Jejich matka popsala bratrské propojení v srpnu 2019 v dopise, z něhož během vzpomínkové akce v Mokrouších na Plzeňsku četl vojenský kaplan Petr Haška: „Oba za mnou stáli jako jeden, jako děti, i jako dospělí chlapi.
Objel si amatérskou ligu, vyhrál mistrovství republiky, a furt to bylo takový nervní zatuhlý hříbě ve vývinu.
Očkování zdravotníků v jihlavské nemocnici tak začne nejdřív 2. ledna.
Dvaatřicet poslanců ANO, ODS, KSČM a SPD obdrželo v pondělí jednoduchou otázku: Jak přesně by stát měl či mohl kompenzovat v příštím a dalších letech ztráty státního rozpočtu způsobené operací zvanou "zrušení superhrubé mzdy"?
To se dělalo před dvaceti lety v krajském přeboru, kdy se sypal písek na střídačku.
Tělo muže se podařilo najít až po hodinovém pátrání.
Náraz byl velmi silný a Ind po něm skončil bez ruky, o kterou přišel kousek nad zápěstím.
Budu to ladit na léto příštího roku, je na to dost času a já se na tu dřinu těším.“
Odvádìjí naprosto profesionální práci.
Dělali jsme třeba výzkum na dostupnost dopravy pro lidi s postižením.
Trump řekl, že podle plánu nedělitelným hlavním městem Izraele zůstane Jeruzalém.
Z toho, co bude, má obavy i ředitelka odbytového družstva Jihomoravská zelenina Sylva Dušková.
V divadlech a kinech je sice možné ode dneška například koupit občerstvení, v hledišti při promítání se ale nebude dál smět konzumovat, což výraznou část diváků podle některých provozovatelů od návštěvy kina odradí.
Disney, který vlastní také značky Marvel, Star Wars či Pixar, může dávat novinky na internetovou službu Disney+, která vynáší velmi slušně.
Heerenveen (od našeho zpravodaje) – Další sezona, další zlato.
Tady máme možnost změnu předvést.
Tento produkt může směle konkurovat dražším značkám!
Řidič tedy přibrzdil a pes se vrátil zpátky na střechu.
Jestliže jde o lidi, kteří politické dění víc a odpovědněji sledují, je to vlastně lepší.
Patří k nim nošení roušek v některých veřejných prostorách.
Pevně věřím, že fakulty na to zareagují.
Stavba polní nemocnice v Brně vrcholí.
SuperStar Piešová odhodila mikinu a kalhoty: Poprvé se ukázala v plavkách!
Před deseti lety se jí ale vzdala a neposílá na ni ani výživné.
Jednou však bude skutečně nutné budoucí vztahy vyřešit.
Možnost návratu mezi tři tyče nechával dlouho otevřenou, spíš už se ale domníval, že na comeback nedojde.
Stále plánujeme ponechat naši distribuční síť, ale chceme jít co nejblíže k zákazníkovi a odehrávat by se to mělo převážně na internetu.
U jednoho z klientù domova se totiž potvrdila nákaza koronavirem.
Nasadili jsme výškovou technikou, zasahovali jsme i vnitřkem budovy.
Tam mezi jedenadvacítkou písní zahráli mimo jiné citace z písní Stay With Me od Sama Smithe nebo tracku Budapest od George Ezry.
Petr Čech se v Chelsea naplno vrhl do nové role na funkcionářském poli • Profimedia.
Zvýšený vchod byl přístupný jedině po žebříku, jenž se v případě nutnosti vtahoval dovnitř.
V tomto případě to pak probíhá rychle a skončí to u exekutora.
Vláda také odsouhlasila odpuštění minimálních záloh na sociální a zdravotní pojištění živnostníkům, a to na půl roku od března do srpna.
"Mělo by se jednat o muže cca 170 až 175 cm vysoké postavy.
Spěchali jsme, abychom stihli východ slunce.
Po restartu si Plzeňští spravili chuť, když porazili v šlágru Spartu.
Mám na mysli například zmíněné knižní festivaly, které by se mohly díky penězům z ministerstva rozšířit do více míst po republice, aby si na nemainstreamové knížky nesahali lidé jenom v Praze nebo v Táboře, ale také třeba v Brně, Hradci či Třinci.
Labe je perfektní od Hradce Králové, kde jedete pod památkou Kuks, která je zapsaná i na seznamu UNESCO,“ radí Ptáček s tím, že v tomto úseku si mohou navíc vodáci užít klid a soukromí, lidi tam totiž téměř nepotkají.
Záchranáři vyjížděli k pacientovi po těžkém úrazu hlavy a obličeje v úterý odpoledne.
VIDEO: Víme, jak dopadla žhavá letní láska zpěváka Majka Spirita!
Za ten den také USA oznámily úmrtí dalších 1707 lidí nakažených koronavirem, což je nejvyšší údaj od poloviny května.
Pokud by von der Leyenová chtěla přijet, bude si podle organizátorů tentokrát moct vybrat z dvou desítek míst, kde se srazy mají uskutečnit.
Hlavně svým chováním.
Sám Hamáček se ale nyní od řešení dalšího osudu nemocnice distancoval.
Studentky to chytlo a hledají o postavách zajímavé detaily a zvláštnosti.
Podle něj se jejich nebezpečnost pro epidemiologickou situaci neprokázala a co nejdřív by se mělo mluvit o jejich znovuotevření.
Když přidáte české koření, nudle, rýži, čočku, fazole, cibuli, olej a další, můžete vařit jako doma.
Ústavní soudci ale mají stížnost za předčasnou, protože řízení o možné obnově procesu nyní běží u Nejvyššího soudu.
Dalšími problémy je absence vhodného mobiliáře a nevhodný povrch ulice, který výrazně zvyšuje hlukovou zátěž celé lokality,“ vysvětluje místostarosta pro dopravu Ondřej Rut (Strana zelených).
Účelem kurzu bylo prohloubit a doplnit teoretické i praktické znalosti učitelů z oblasti tělovýchovy a sportu, aby je mohli co nejlépe uplatnit ve své praxi.
V poslední době jsem byla hodně pryč, teď budu zase víc doma.
Dramatická událost se odehrála v nočních hodinách v obci Prostřední Lánov.
Irák vyhání po smrti generála pryč cizí vojáky.
Nový týden, nové maximum.
Roku 2015 se přišel na dokončení stavebních prací podívat tehdejší premiér Bohuslav Sobotka, v rozhovoru s ním je Milan Gánik.
Františkovi M. chtěl dát šanci pokusit se alespoň část peněz splatit a nějak se domluvit, jednání však podle jeho slov trvalo jen pár minut a nikam nevedlo.
To jsem zvědavý, jestli i nadále bude Česká pošta tvrdit, že nikdo nebyl doma.
Kdyby mě někdo výměnou za ně zval na pokoj, rychle bych se s ním vypořádala.
Jednotlivé trasy jsou sice v terénu značené, českým turistům, zhýčkaným jasným a kvalitním turistickým značením u nás, se ale rakouské turistické značky mohou zdát zmatečné či nedostatečné.
Středoškoláci se také bojí, že mezi termíny přijímacích a maturitních zkoušek nebude dost času na odpočinek a řádnou přípravu.
Mohla by to být taková hezká tečka za jednou zcela zbytečnou kauzou.
Podle obžaloby servírku Petru Z. (†46) brutálně ubodal takřka 50 ranami!
Vjačeslav Volodin, předseda dolní komory ruského parlamentu, uvedl, že takto velké změny ruské ústavy dosud neřešil.
Jistotu, že odletíte, však nemáte ani v současné době, kdy mnozí přepravci již lety obnovili.
"Lesní správa Lány dodává dřevo na Labe Wood za standardních tržních podmínek a to od druhého čtvrtletí letošního roku.
Mezi jarní nezbytnosti by rozhodně měl patřit nadčasový v béžové barvě, který se hodí jak k džínům, tak šatům.
S nevelkou nadsázkou by se dalo říci, že karanténa v mnohých lidech probudila nejrůznější skryté talenty.
Do baterie se doslova „pumpuje“ obrovské množství energie ve 40ms timeslotech.
Myslel jsem, že je to jenom nějaký vtipný název, ale později jsem si to googlil a zjistil, že ne," upozorňuje Marek.
KOMENTÁŘ: Koronavirus mění svět.
Důvodem může být i trauma, které vzniklo z pocitu nedostatku vzduchu při daném onemocnění, a je to spíše zajišťující chování, aby nenastalo znovu to, co prožili," vysvětluje Dana Chmelařová, která vede v plzeňské nemocnici oddělení klinické psychologie.
Podnikatelé už dříve uvedli, že vládou navržené pouhé posunutí plateb na podzim, navíc nadále penalizované úrokem, je jen odkládáním problému.
Madeline Swegleová, která před třemi lety vystudovala námořní akademii, byla přidělena k výcvikové letce VT-21, známé jako Redhawks, v Kingsville v Texasu.
Divácké oblibě krimiseriálů vyjdou vstříc dvě hvězdně obsazené novinky z dovozu.
Ten sklepl míč pro Karlssona rukou, což rozhodčí Orel viděl a pískl.
Tak jsem tam jel a on zjistil, že mi odchází dásňová kost.
Zdejší hory a přírodní kulisy - zejména údolní jezera - mohou za to, že se z kdysi chudého horského kraje stala oblast vyhledávaná turisty.
Oba jsou legendami pardubického hokeje, vycházíme spolu velmi dobře.
To, že se jakožto modelka nebála ani drastických vlasových experimentů, ukázala nyní na instagramu.
To samozřejmě není u 27 členských států vůbec snadné, do jednání všichni vstupujeme se silnými mandáty a bojujeme za vlastní zájmy.
Francescova smrt je však podle zdravotníků pouze jedním z mnoha příkladů toho, v jakém stavu se systém zdravotní péče na jihu země momentálně nachází.
Očkování by tak mělo ve Spojených státech začít během několika dnů.
Pokud se tam obchodu nebude dařit, může ho přemístit.
Pět měsíců se prakticky nehrál, tenisový kolotoč se kvůli pandemii koronaviru zastavil, přesto má česko-tchajwanská dvojice neuvěřitelnou bilanci 21 výher a jen jediné porážky.
Řidič vezoucí stavební suť najel na krajnici, kabina se převrátila na střechu a přívěs skončil na boku.
Beru to jako znamení vyšší moci – že takhle ne,“ říká anesteziolog, jehož prací jsou i osmihodinové transplantace plic, a otec šesti dětí, které se začínají věnovat vodnímu slalomu, v němž on sám kdysi exceloval.
Motor táhne již pod 1500 otáčkami, kde slabší 140kW verze s jedním turbem jen zoufale lapá po dechu, pak nabídne mamutí zátah ve středním otáčkovém pásmu a nepolevuje ani u mety 4000 otáček.
Teprve ve valašskomeziříčském domě řídícího učitele Richarda Chumchala byl ale vývoj tohoto typu stavby dokončen, a to nejen po funkční stránce architektury, ale také z hlediska použité technologie.
Alza.cz se totiž skutečně dostala na některé seznamy škodlivých IP adres, uživatelům se pak při snaze o návštěvu stránek může web ukázat jako škodlivý.
To šli fanoušci úplně do kolen!
Lucie Lomová v doslovu také říká, že má Annu stále ráda.
Školní pomůcky pro začínající školáky vyjdou podle Českého statistického úřadu (ČSÚ) v průměru na 6240 korun, což může být výrazný zásah do rodinného rozpočtu.
Naopak v roce 2002 byl průměr plus 3,8 stupně, což je dosud nejvíce.
Ani letos nebudou chybět v nejoblíbenějších letoviscích konzulární jednatelství.
Dobrovolníci, kteří pracují s mládeží, získají týden hrazené dovolené navíc.
Zcela kritická je oblast podávání infuzí, kde rozestup mezi infuzními křesly činí přibližně 10 cm a běžně v jedné místnosti dostává infuze osm pacientů najednou, což je nyní velký problém,“ popisuje neuroložka.
Už 40minutový let je famózní zážitek.
Nominace v kategorii Sport: Richard Dömös / Sluneční hodiny.
Informuje o tom AFP s odvoláním na bezpečnostní zdroj.
Jaká odpověď by podle vás byla nejlepší?
Máte-li horší zrak, může se vám zdát, že jsou v tomto bytě stěny i strop obloženy bambusem.
Potřebujete něco univerzálního, co bude fungovat, když venku mrzne, i když je 30 stupňů nad nulou.
I tak se okamžitě registruji.
Matce hrozí až dvanáctileté vězení, soud byl odročen na neurčito.
Čelůstka podklouzl v rohu vápna v souboji s YOUBOU DRAMÉM, jenž si navedl míč na střed a krásnou ranou na zadní tyč překonal Heču.
Sex nebyl vždy 100%, manžel moc eroticky založený není.
Když mi bylo ještě osmnáct devatenáct, tak se pohled na mou občanku setkal maximálně s pozvednutým obočím, ale když teď zjistí, že mi bude dvacet čtyři, tak se skoro zděsí.
Není tajemstvím, že by se majitelé vozů Tesla obecně mohli zařadit hned vedle fanoušků Alfy Romeo nebo třeba Subaru.
Pokud výpadek potrvá déle, může to řadu vlastníků vést k tomu, že budou chtít své byty prodávat i za nižší cenu.
Přejeme jim hodně štěstí,” dodal mluvčí.
Ten vláda navrhla s odůvodněním, že bez schválení zmíněných změn by podle ní byla ohrožena základní lidská práva a svobody.
Ve střední a západní Evropě nastoupilo v únoru předčasně slunečné jarní počasí.
Servírku ubodal kvůli 40 tisícům: 16 let pro otce osmi dětí!
Paradoxně se proti politice zbavování občanství a vyhošťování (nejen) islámských teroristů z Austrálie postavili experti australských bezpečnostních sil, kteří již v roce 2019 upozornili na nezamýšlená rizika takové politiky.
První ze dvou částí Anatomie zrady uvedla Česká televize v neděli večer na ČT1.
Lukáš Hejlík, který před lety zářil v seriálu Ordinace v růžové zahradě, a poslední léta se zaměřuje na gastronomii a sociální sítě, vymyslel pro svoji ženu a modelku Veroniku Hejlíkovou pohádkový narozeninový den.
Zároveň prý šlo o bezpečnost ostatních pracovníků, protože clony mohou generovat statickou elektřinu a tím iniciovat výbuch.
Vinným uznal Tomáše Szabóa, který svému bratranci Marčekovi podle obžaloby pomáhal při vraždách novináře a jeho partnerky, jakož i Molnára.
Ministerstvo si podle Dostálové dělalo průzkum mezi 1300 respondenty, ze kterého vyplynulo, že jen zhruba 15 procent Čechů chce letos dovolenou strávit v zahraničí.
Podobné otázky si konspirační teoretici začali rychle pokládat.
Na nich stojí nad sebou muži, kteří jsou vybaveni ohromnými vědry.
Mezinárodní autobusové linky obnovíme, jakmile to bude z provozních a ekonomických důvodů možné.
Při této meditaci se pak lze naučit zklidnit svou mysl a ovládat své emoce v náročných momentech.
Výši trestu vnímám jako exemplární a ne zcela přiměřenou a spravedlivou," řekl Para.
Část pracovních míst dosud podpírají vládní záchranné programy, které však budou postupně končit, čímž se ve firmách zvýší tlak na propuštění nadbytečných lidí, míní analytik Raiffeisenbank Luboš Růžička.
Snad mu to vydrží.
Spediční firmy a přepravci jsou v podstatné míře podle něho smluvně vázáni ke splnění dodávek dílů ve stanoveném čase, což se jim v době turbulencí na světovém dopravním trhu nemusí vždy podařit dodržet.
Zatímco ladně klouzali, stříleli a přihrávali v plné jízdě, čeští hráči běhali na bruslích jak atleti a spoléhali na individuální výpady.
Školský zákon dává školám možnost vyhlašovat konkurzy na nové ředitele vždy po 6 letech, v praxi to ale není pravidlem.
Když si postaví balon v blízkosti pokutového území, brankářům unikne z hrdla sten děsu.
Jestli však šlo skutečně o ni, nedokázal říct.
Trefila první podání a ukončila výměnu vítězným úderem.
A může jim kus toho svého daru, nebo třeba celý, dát.
Rozhovory v Praze se spíše ponesou v duchu zpravodajské spolupráce a kybernetické bezpečnosti.
Šéf Airbusu Guillaume Faury ve středu na slyšení ve francouzském Senátu řekl, že epidemie onemocnění Covid-19 bude mít nepříznivý dopad na objednávky letadel pro dálkové tratě.
O incidentu, který se stal v polovině března, až nyní informovala policie.
Nejsušší duben v Praze za posledních šest let!
Je otázkou, kolik lidí se přihlásilo.
Boční strany má z režného zdiva, čelní část s výraznými bílými okny je pak obložena stejným materiálem jako věž mlýna.
Abych nevypadala jako vágus někde na soustředění.
Afghánská média uvedla, že se na univerzitě právě koná knižní výstava a na místě bylo v době palby mnoho lidí.
Obrana autentické kultury před rozpínající se modernizací vždy patřila k romantické vzpouře proti civilizačním okovům, jež paradoxně zahrnovala politický radikalismus i konzervatismus.
Zemřeli při ní dva muži.
Důležité ale je se z nich poučit a už je neopakovat,“ vysvětluje svůj přístup Kamila Vodochodská.
Počet uzdravených pacientů z nemoci Covid-19 stoupl o dalších 13, celkem se k dnešním 18:00 uzdravilo 61 lidí, uvedlo na webu ministerstvo.
V současnosti provozuje téměř osm milionů mobilních a pevných linek.
Jedním z takových mement je i bobová dráha na zalesněném svahu hory Trebevič, která se tyčí přímo nad hlavním městem.
Příprava Barbory Strýcové na novou sezonu bude opět drsná • Instagram.
Dodal, že nejde o zranění, které by prezidenta ohrožovalo na životě.
Všichni návštěvníci by měli k omezení rizika dodržovat bezpečnostní opatření, která vyhlásila vláda, samozřejmostí jsou roušky.
Jde o poruchu zažívacího traktu, která se projevuje bolestmi břicha, křečemi, nadýmáním ve spojitosti se zácpou, nebo naopak průjmem.
To jsme chtěli s Rudou oba, stoprocentně.
Chceme jet dvojskif, může nám to jenom pomoct, máme víc času se sjet, vyzkoušet to.
Laboratoře v ČR ve čtvrtek provedly 38 945 testů na koronavirus, zhruba stejně jako ve sváteční středu.
Podle právníka Whittena může být podobná žádost způsobem, jak k nějakému případu přitáhnout pozornost.
Hovorku chyba nesrazí, má důvěru.
Jak Marcela přiznává, třetí zazvonění telefonu bylo osudové.
Tak uzavřely americké akcie.
Na webu zveřejnil i další záběry ze zatčení Jozefa Ch. po vyvlečení z letadla.
Ložnice je soukromá, noční část bytu, která má být umístěna v klidové zóně.
Proč politici nechtějí důchodový systém reformovat?
Oni tak vlastně získají další možnost své prezentace, svých výrobků.
Hughes byl na místě mrtev.
Společnosti upřednostňují menší a ekonomičtější stroje se dvěma motory.
Ovšem kvůli své poctivé technice, pořádné světlé výšce a krabicovité karoserii má vysoké emise měřené v provozu, konkrétně 95 gramů CO2 na kilometr.
Natáčeli jsme v Paříži, protože tam prý zažívá největší inspiraci.
Zatímco britský ukazatel FTSE 100 zpevnil o 0,42 procenta, francouzská a německá burza uzavřely obchodování ve ztrátě.
Medicína není černobílá, každý pacient je jiný a vedeme o každém nenarozeném plodu intenzivní debaty.
Česko je nejlepší výrobnou v Evropě a čtvrtou na světě.
Vláda v pátek upřesnila, jaká pravidla budou platit pro další fázi uvolňování od 25. května.
Ve filmu se objevil pouze Bill Murray.
Zbytečný faul uprostřed hřiště stál Nedvěda žlutou stopku pro finále.
Osud nás nečekaně rozdělil a my jsme Vám nestačili říct, že život s Vámi byl krátký,“ píše se dojemně na parte.
"Pro mě to taková spokojenost není, protože jsem si spíš přál týmy, u kterých bych cítil velkou šanci, že se budeme rvát o postup.
Vztah, kterému jejich rodiny nepřály, trvá již 79 let a oba teď společně vstoupili do Guinessovy knihy rekordů jako nejstarší manželský pár.
Jičínský zemřel v noci na čtvrtek po krátké těžké nemoci.
Je však na škodu, že z některých otázek čiší přílišná angažovanost, a trochu to působí, že se snaží hudebnicím podsunout pocit diskriminace.
Když pak Maradona, božský Diego, válel sudy na trávníku, rozhodèí pískli Stanislavu Pelcovi.
Příčinou je mnohde špatný přístup k internetu, finanční nedostupnost techniky i nedostatek dovedností.
V tamní nemocnici jej nepřijali a sanitní vůz přesměrovali do dnešní Legerovy ulice (tehdy ulice Lidových milicí).
Nemìla by støedoevropská metropole mít vìtší ambice?
Wisconsinský ministr spravedlnosti Josh Kaul potvrdil, že střílel jediný policista.
Tam překvapil policisty, kteří nejprve nebyli schopni poznat, komu pes patří, protože neměl známku s adresou.
Prezident Miloš Zeman podepsal novelu, jíž se navyšuje schodek letošního státního rozpočtu na 500 miliard korun. Ve středu o tom.
Tohle je kategorie, kde hráči nesedí pevně přikovaní k tribuně.
Na Mysu Canaveral ale už jsou příbuzní obou astronautů.
Ve světě pánské módy.
V kádru, který letí na soustředění do Algarve, je překvapení víc.
Při druhé brance jsme nebyli dobře organizovnaní, když nás represovali a získali balon ve chvíli, kdy jsme hráli nahoře,“ poznamenal norský kouč.
Většina nemocnic proto omezuje svůj provoz a odkládá například neakutní plánované operace.
Od blízkých slyšel i na Ňoumu.
A teď už pojďte, dám vám ochutnat," uzavírá Kovařík.
Naopak čtvrtině dětí se po školním vyučování vůbec nestýská.
Pavel Francouz odchytal za Colorado 59 minut a 44 sekund, inkasoval pět gólů z 24 střel a úspěšnost zásahů měl 79,2 procenta.
Kvůli koronaviru během srazu vypadl také sparťan David Pavelka, který měl pozitivní odběr už minulé pondělí.
To vše zcela svobodně, bez kontroly či omezení.
Kamion odvezla odtahová služba,“ dodali hasiči v příspěvku na sociální síti.
Na dva týdny si je uloží ve své paměti.
Firmy podle osobností českého byznysu nesmí zapomínat na zaměstnance.
O práci řidiče, kterou mu zavražděný poskytl, se přitom připravil sám.
Také máme virální marketing.
Získala také deset vítězství v turnaji Coupe du France.
"A musíme myslet také na pracovníky úřadů práce a České správy sociálního zabezpečení.
Kraft si odseděl dva roky, stát rodině zaplatil téměř milionové odškodné.
"Jsem přesvědčen, že smysluplný plán ekonomických opatření můžeme dělat pouze tehdy, pokud budeme mít dostatek epidemiologických dat, analýz a na jejich základě plán do budoucna.
Nakonec ale blogerka zvolila jinou strategii.
Ti tak činí 12 procent všech nově nakažených po světě, poznamenal deník Hindustan Times.
Ale nepodepíše se negativně taková kritika na atmosféře ve slovenské společnosti?
Celý rozhovor najdete v tištěné verzi Nedělního Aha!
Téměř milion metrů krychlových zničeného dřeva po vichřici Sabine a 400.000 metrů krychlových zničeného dřeva po nedělním větru představuje přibližně deset procent loňské celkové těžby Lesů ČR.
Celkovou vizuální kontrolou i za využití termokamery hasiči pak dohledali hrozící menší ohniska, část dřevostavby domu rozebrali a dohasili skrytá ohniska požáru.
A jednou z nich je i vicemiss a manželka fotbalisty Radka Kováče (40)„Od 2003 ji miluji,“ okomentovala společný snímek Vlaďka.
Vedoucí pracovní skupiny pro uvolňování karanténních opatření epidemiolog Rastislav Maďar novinářům v pátek řekl, že je snaha, aby byly tábory co nejdříve.
V září v roce 2016 jsme dokonce zaznamenali rekordní počet tropických dnů – celkem 9. Z prvního září 2015 je zase zaznamenána doposud nejvyšší zářijová teplota vzduchu, tj. 37,4 °C na Javorníku.
Muž známý jako Arťom se vrátil do Ruska letadlem, kterým cestovala také osoba infikovaná koronavirem.
V loňském roce se na mýtu vybralo 10,94 miliardy korun, meziročně o 1,2 procenta více.
Pokud se nebudou ohlížet na státní opatření, ta nebudou účinná, varovala.
V pořadu Partie na TV Prima to řekl vicepremiér a ministr vnitra Jan Hamáček (ČSSD).
Vozily se jazykové mutace hlavně ze západního Německa, když tedy někdo měl tatínka, který mohl vycestovat.
V prodloužení rozhodli i předchozí úporný duel v Olomouci.
Modlila se, aby to nebylo maminčino červené auto.
Máte už vše nakoupené, připravené?
Věřím, že následující dny to potvrdí.
Ve Fakultní nemocnici Hradec Králové by se mělo začít očkovat proti koronaviru v pondělí 4. ledna.
Ekonomická situace není a nebude úplně dobrá.
Nejde tedy donekonečna čekat s rukama v klíně a doufat, že se stane zázrak.
Los může vážit až 450 kg a nehoda tedy může skončit smrtelně pro obě strany.
Pak si Rusové s Lukašenkem udělají, co chtějí.
Zda a do jaké míry turismus v červenci ožije, záleží v první řadě na koronaviru, v druhé řadě pak na Němcích, které nyní dychtivě vyhlíží celé Středomoří.
Než dosáhl funkce nejvyšší, dlouhá léta Jakeš šéfoval »kádrovací« komisi, která po roce 1968 měla vytipovávat a následně vylučovat nespolehlivé straníky.
Neuvěřitelný, jakýmu riziku jsou nektěří lidé schopní vystavit vlastní krev.
Právu se tento týden nepodařilo Regnerovou zastihnout na pracovišti, aby se mohla ke kárnému návrhu vyjádřit.
Když máme takové lidi, tak přece národ nemůže být tak špatný."
Ukazuje se také, že sociální sítě mnohým z nich kontakt naživo.
Djokovič neměl recept.
V minulých letech do země dodala například raketometné systémy RM-70 Vampire včetně speciálních podpůrných a velitelských vozidel.
Data přinesla společnost Shoptet, která poskytuje on-line obchodům technická řešení.
Jsou tu také dvě vybouraná patra.
Rozvedli se po dvou letech.
Kyjev a Západ obviňují Rusko z vojenské podpory povstalců, Moskva to popírá.
Od hádek budete velice daleko a dočkáte se výborných výsledků v práci i osobním životě.
"Objekt je velmi nestabilní.
Pohonné hmoty v Česku od předminulé do minulé středy zdražily.
Někteří prodejci tak mohou auta zaregistrovat na sebe, aby je po Novém roce mohli prodat alespoň jako předváděcí vůz.
Druhé dítě převezli do stejné nemocnice hasiči.
Za čin mu hrozí až 18 let vězení.
Pět titulů získal v dlouholeté kariéře v San Antoniu také třiačtyřicetiletý Duncan, stejně starý Garnett se stal šampionem NBA jednou.
Tato náhlá změna podpořila domněnku, že by Putin rád v roce 2024, kdy mu vyprší prezidentský mandát, opět usedl zpět do premiérského křesla.
"Jsou připravena volná lůžka, abychom mohli oddělit nemocné a zdravé rezidenty domovů seniorů a domovy se sociálními službami," sdělil ministr zdravotnictví Roman Prymula (za ANO).
Poukázal při tom na zprávu protikorupční skupiny Rady Evropy (GRECO), podle níž bylo Česko loni poslední ze 42 hodnocených zemí v plnění doporučení GRECO.
Podle něj je „naprosto opovrženíhodné, že prezident vyzývá k bojkotu americké společnosti.
Kontrolní výbor EP podnikl v únoru cestu do Česka, kde podle své šéfky Hohlmeierové jeho členové zjistili, že české úřady neumějí střety zájmů politiků efektivně kontrolovat.
On nenapíše texty, s kterými by nesouzněl.
Zatímco na severu Itálie přibývali pacienti na jednotkách intenzivní péče geometrickou řadou, turisté z celého světa dál navštěvovali italské památky a lyžovali na alpských svazích.
Bednárika by ve vedení podniku měl nahradit Tóth, kterého by si mělo následně představenstvo zvolit do svého čela.
Vše naložili do vozidla a odjeli.
Zatímco trojice jeho společnic čekala na taxíka přímo před kinem Lucerna, Martin s půvabnou tmavovláskou si auto zavolal na Václavské náměstí.
Test byl zdarma, o cenách zatím s firmou nejednal.
Každý, s kým se v současné době bavím o akciích, nevěřícně kroutí hlavou.
Již dříve spolupracovala s Nvidia.
Hlavním pilotem byl Břetislav Horáček, který později vše vypověděl vyšetřovatelům a státní televizi.
Dodáváme zákazníkům z řad prodejců ochranných pracovních pomůcek, do sítí lékáren, ale také pracovníkům letiště, bezpečnostním složkám nebo celníkům.
Kdyby nevyjely a já se na sebe ještě koukal, jak si nabízím půjčku, bylo by to horší.
Vyhraďte si pro spánek bezpečné prostředí.
Díky němu můžete uzavřít smlouvu, aniž byste museli absolvovat nějaký telefonický hovor, celý proces od nabídky do sjednání lze vyřešit jednoduše online, za několik minut v mobilu nebo z počítače.
Nákup nových obrněnců má být přitom dosud největší armádní zakázkou v moderní historii a její možné odsunutí kritizuje opozice, ale také experti.
Po ženě zůstaly dvě malé dcerky ve věku necelých pěti a jedenácti let.
Hráči Werderu ho chtěli ztrestat, nakonec to udělal rozhodčí.
Většinu Belkových textů jsem zhudebnil já, ovšem velmi přínosné bylo i autorství mých spoluhráčů Mikoláše Nopa a Honzy Šobra.
Od začátku epidemie se v hlavním městě nakazilo 7359 lidí.
Ministr Vojtěch odmítl kritiku opozice, která mu vyčítala zavádění opatření v situaci, kdy je většina území republiky na semaforu krajů bílá.
Vláda léta usiluje o nízkou nezaměstnanost.
Pětatřicetiletá Klára z Karlových Varů pracuje jako pokojská v jednom z hotelů v saském Oberwiesenthalu.
Tím směrem jde i Lukašenkův slib nových voleb, ale až po změně ústavy.
Majitel Škodovky zaparkované ve Volarech po svátečních oslavách hořce zaplakal.
Včera se všechno točilo kolem Zibanejada, který v posledních deseti zápasech vstřelil čtrnáct branek a šestý hráč draftu 2011 tak zažívá nejlepší ročník kariéry.
Na unikátní příležitost prozkoumat detaily povrchu Marsu tak lákají hvězdárny z celého Česka.
Muž doklopýtal až ke hranì nástupištì, pøepadl a srazila ho pøijíždìjící souprava.
Jste pro prodloužení nouzového stavu?
Na evropské úrovni se chystá schvalování cílů strategie Green Deal (Zelená dohoda pro Evropu).
Drtivá většina bungalovů zela až do července prázdnotou.
Běžte s tím do zádele.
V Argentině a Kolumbii nezabránily rapidnímu nárůstu případů ani extrémně dlouhé lockdowny.
V používání chráničů páteře jsou na tom dospělí a děti podobně, nasazují si ho dva z deseti dospělých a 27 procent dětí.
Svazování, bití, mučení, popsala neziskovka chování policie k migrantům.
Pokud uvidíte na YouTube nebo jiné sociální síti video, u kterého máte podezření, že je na něm zvířeti úmyslně ubližováno, kontaktujte síť přes formulář pro nahlášení závadného obsahu.
Explozi však nesledovali jen pozvaní vědci, ale také lidé, co na bombě pracovali a přijeli z vědeckého komplexu nelegálně.
To má čtyřletý Martínek mamce něco platit?
Děti ale musely předtím snídat.
Vysoce respektovaná stavba je v odborné obci považovaná za kultovní a pro širokou veřejnost se stala symbolem města.
Řada doktorů už takto se svými pacienty komunikuje," řekl.
Orkán Sabine vystřídala v úterý ráno v západních Čechách námraza.
Čeští zemědělci tento týden upozornili na to, že pokud poslanci příští týden odsouhlasí zákaz klecového chovu slepic,.
Portrét fotbalového brankáře Petra Čecha z výstavy fotografa Tomáše Třeštíka Bradu trošku níž.
Když začala karanténa, seděla jsem u něj s dcerami a svojí nejlepší kamarádkou a říkala si: Co budu dělat?
Ti pak často odnesou předměty, které mají nějakou cenu a dají se snadno prodat.
Když se dostal na trh první skládací hybrid od Samsungu, účtoval si za něj výrobce 53 990 Kč.
Máme posledních pár kusů, což jsou zásoby z minula, a zatím nám žádné nepřišly,“ potvrdila problém se zdravotnickým materiálem českobudějovická dětská lékařka.
I to má hrát v procesu důležitou roli.
Po celém světě zemřelo již více než 190 000 lidí, u kterých se prokázala nákaza koronavirem.
»Chodí tady šílenec s kladivem v ruce a rozbíjí autům čelní skla!«, tak asi znělo vyděšené volání na linku 156. Strážníci proto vyrazili v pondělí odpoledne do brněnských Husovic a zírali, oznámení totiž nebyl žert!
V pondělí jsme na vládě ale schválili dodatečné dotace pro obce 1200 korun na obyvatele, což znamená 12,8 miliardy, čímž to obcím bohatě vrátíme.
Český trh s auty je za tři čtvrtě roku mínus 22 procent.
V pondělí s Litoměřicemi i ve středu s Chomutovem prohrála shodně 3:4 a Havířovu podlehla 2:3.
V předchozích deseti utkáních nasbíral Vrána jen čtyři asistence.
Šokující zanedbání péèe o psa vyšetøují policisté na Novojièínsku.
Jestli se jedná o push-up oblečení či výplně, není známo.
Ředitelka krajské hygienické stanice Pavla Svrčinová zdůraznila, že žádný z potvrzených případů nebyl hospitalizován a hygienikům se daří trasovat jejich kontakty.
Proč si myslíš, že pořád dělá Kate naschvály?
Při natáčeních našich studentských filmů důsledně dbáme na dodržování bezpečnostních a hygienických nařízení a opatření, které studenti respektují, a chrání tak zdraví všech zúčastněných,“ stojí na sociálních sítích filmové akademie.
Je obdivuhodné, jak hraje, a jsem zvědavý, jestli mu to vydrží,“ uvádí Mueller.
Na utkání dorazilo asi 45 tisíc lidí z Bergama.
Podpořit ho tam samozřejmě půjde i jeho milá – (26, oba na snímku), s níž si už nějakou dobu rozumí po všech stránkách.
Spokojena se svým výkonem a třináctým místem nebyla nadšená ani kajakářka Veronika Vojtová, ale správně dodala, že je především krásné znovu závodit.
Bylo těžké najít nový způsob obživy, neuměli počítat ani obchodovat.
Provoz benešovské nemocnice je od pondělí po napadení počítačovým virem zcela obnoven, funkční jsou již i laboratoře a interna.
Proti Finům pak včera český výběr podal daleko lepší výkon a zvítězil 3:1!
Aničce přeji hlavně hodně zdraví, spíše uzdravení, to nyní potřebuje.
Mluvčí japonské vlády Kacunobu Kató v úterý na tiskové konferenci řekl, že je Japonsko v těsném kontaktu s USA i Británií a analyzuje získané informace.
Je však velkou otázkou, co se stane, až Alžběta II. nebude.
Třeba právě na Sanremo jsme měli danou sestavu, měl jsem jet, ale organizátoři snížili počet závodníků z jednotlivých týmů ze sedmi na šest.
Dalších sedm přechodů bude otevřeno právě pro malý přeshraniční styk - pendleři mohou hranice překročit do Rakouska přes Vratěnín, Valtice a Novou Bystřici, do Německa přes Všeruby, Jiříkov, Vojtanov a Cínovec.
Dostali jsme se do fáze, která podle mě musela přijít, abychom si ujasnili, jakou cestou se vydat dál.
Výraznou měrou k vysokému rozdílu přispěly i smolné odrazy u první a čtvrté branky.
Trojnásobný vicemistr světa nakonec skončil až čtvrtý a na novém angažmá se s nikým nedohodl.
Focení burlesky se věnuje několik let.
Během koronavirové krize ale rodina údajně přeletěla do Kalifornie.
V obci Lhota u Příbramě našla žena v místním rybníku utonulého manžela, syna i vnuka.
Proto Respect Road, i když je momentálně mířený na kamionovou dopravu.
Třeba minulý čtvrtek ředitel amerických tajných služeb John Ratcliffe oznámil, že se Rusko a Írán pokusily ovlivnit nadcházející volby rozesíláním podvodných e-mailů.
A jestli to vnímá jako oslabení své pozice?
Kometa vstoupila do zápasu mnohem koncentrovaněji.
Dozvíte se pár zajímavých věcí, jejichž aplikace vám může v tom dobrém slova smyslu převrátit život docela naruby.
Hned po činu útočníka zadrželi v areálu firmy zaměstnanci a další svědci a drželi ho do doby, než přijeli policisté.
Od spuštění projektu projevili zájem lidé z celého světa.
O čisté konto přišel 134 sekund před koncem, kdy jej překonal Brock Nelson.
Pokud do minuty po ošetření pleti tonikem použijte následnou péči, ať už sérum, či pečující krém, jejich účinky budou mít mnohem větší efekt, účinné látky z přípravků se mnohem lépe vstřebají.
Počet zákazníků má dnes převyšovat deset milionů.
Nejhodnější hráčky proti sobě.
V Karlovarském kraji se volební účast ve větších městech pohybovala okolo 11:00 mezi 25 a 30 procenty.
Anglicky a německy jsem se cíleně naučila i díky častým pobytům v těchto zemích s manželem matematikem.
Jeho příslušníci se vydávali za mladé ženy, posílali vojákům falešné fotografie dívek.
"Na životě je podle mě nejkrásnější to, že cokoliv si zamaneme, je možné uskutečnit, pokud máme dost síly jít si za tím.
Je české stavebnictví inovativní?
Případně si může v aplikaci Můj T-Mobile transakce přes m-platbu zablokovat,“ poradila Kemrová.
Už s příchodem první vlny pandemie se řada odvětví ocitla v krizi a začal boj o přežití.
V dubnu bylo maximem 4623 nemocných, nyní je počet aktivních případů 96 308. Po klesání, které nastalo v listopadu, počet aktivních případů začal opět růst.
Teď jsme kolem 26,60 Kč za euro.
Ve Vazební věznici v Brně je první člověk, který má onemocnění covid-19.
Ta v případě jednotlivce činí necelých 2200 korun, u manželů potom 3300 korun. Splátku lze hradit například prostřednictvím osoby dárce, který se zaváže, že po dobu oddlužení vám bude touto částkou přispívat.
Hlava státu zveřejnila seznam oceněných jen na webových stránkách Pražského hradu.
Velitel vojenské zpravodajské služby (Abwehru) admirál Canaris v nich naopak viděl slibný potenciál a potají nechal vytvořit dvě jednotky, Rolland a Nachtigall, maskované jako „pracovní divize“.
Každý soudce míval jednoho asistenta jako spolupracujícího odborníka.
Ten se při nehodě vážně zranil stejně jako třiapadesátiletý cestující.
Tomáš Řepka opustil brány věznice znatelně dříve před uplynutím trestu pod jedinou podmínkou – že se na čas vyhne psaní pamětí.
Tak turbulentní přestupová jednání tentokrát byla.
Velkou cenu Emilie-Romagny formule 1 vyhrál Lewis Hamilton před Valtterim Bottasem a jejich stáj Mercedes slaví rekordní sedmý triumf v Poháru konstruktérů za sebou.
Pražské letiště se nové ranveje jen tak nedočká.
Některé služby ve fyzické podobě mohou být zpoplatněny.
Není důvod k jakékoli panice, k jakékoli hysterii, k vykupování potravin.
USA s Ruskem podepsaly v roce 2010 na Pražském hradě smlouvu označovanou jako nový START nebo START 3, která omezuje počty strategických jaderných zbraní.
To je až o 50 procent více, než za kolik se prodával loni.
Sport v Česku by se brzy mohl odrazit do lepších časů • koláž iSport.
Putin ve středečním poselství o stavu země mluvil o změnách ústavy, které například oslabují roli hlavy státu a posilují pravomoci obou komor parlamentu nebo státní rady, která doposud funguje jen jako poradní orgán prezidenta.
V poslední době marodila se slinivkou a musela držet dietu.
Stejné hodnoty nabízí i ústrojí v útrobách Opelů Corsa-e a Mokka-e, respektive Peugeotů e-208 a e-2008.
Přístup ‚kdo nechce, ten nemusí‘ je politika ani ryba, ani rak,“ řekl.
Všechno vyhrál, naposledy drtivě 6:0 v Opavě, a vyniká při tom levonohý tichošlápek, původně záložník Oscar Dorley.
Pavlína Pořízková (55) moc chtěla podpořit gay komunitu.
Ministerstvo financí navrhlo zavést takzvaný DST model digitální daně navržený dříve Evropskou komisí, který se ale v Evropské unii nepodařilo prosadit.
Záchranáři ji museli resuscitovat, do nemocnice ji pak transportovali vrtulníkem.
Pozitivně testovaných lidí, vesměs s mírnými příznaky nemoci covid-19, máme okolo třiceti z 2,3 tisíce zaměstnanců, což na takto velkou firmu není mnoho.
Místo hamburgerů nebo trhaného masa se však rozhodl zaměřit na sladké tvarohové koblížky s rozličnými polevami.
Po tomhle skandálu mají členové dolní komory nově povinnost sepisovat podrobné zprávy o tom, co na cestách dělali.
Znamená to, že jej FBI považuje za nebezpečný ve stejné míře jako zahraniční teroristické organizace, tedy například Islámský stát (IS).
Tady přeci o racionalitu nejde…
Uděláme maximum, abychom se rozloučili se soutěží týmovým a kvalitním výkonem.
Ten, kdo si stravenku zakoupí, dostane jako poděkování certifikát.
Od jednotlivců, institucí, měst i firem.
Za bolidy se obvykle označující meteory jasnější než Venuše.
Podnikli jste vítěznou plavbu Varšavou, podle videí a fotek šlo o velkolepé oslavy.
Opozice ráda mluví o katastrofických scénářích.
Den poté v Portugalsku odhlásil jedno ze svých aut.
Místo papeže silvestrovskou bohoslužbu ve Svatopetrském chrámu odslouží kardinál Giovanni Battista Re, na novoroční bohoslužbě jej ve vatikánské bazilice zastoupí kardinál Pietro Parolin.
Panují obavy, jak by mohl internetový gigant využít data o zdraví uživatelů náramku pro reklamní účely.
Úpravce ho nazývá bohem všech trucků.
"Razantní pokles o 32 procentních bodů zaznamenal ale zejména podíl těch, kdo předpokládají ve vývoji ekonomiky udržení současného stavu.
I přes porážku je to pro ně dobrá zkušenost.
Objevuje se v ní více elektronických zvuků než ve vašich písničkách, které vznikly předtím.
Oba byli součástí skupiny více než dvou desítek obžalovaných ze zpronevěr stamiliónů dolarů ve státní ropné společnosti PetroVietnam.
Proč si tu tedy rovnou nezařídit koutek na čtení, psaní, malování či vyšívání?
Nová verze písně nahraná ve studiu je doprovázena záběry z koncertu z minulého roku.
Musíme teď naplno bojovat a překonat tu výsledkovou krizi.“
Chci se pořád zlepšovat.
Nyní v Česku platí nošení roušek v prostředcích hromadné dopravy či v obchodech.
Jak přerušit živnost v době koronaviru?
Dosud se nakazilo 12 566 lidí, vyléčilo se 7873 z nich a zemřelo 350. Vyplývá to z informací na ministerstva zdravotnictví.
Následně jeden z nich podle detektivů udeřil poškozeného silou do obličeje.
Francouzský výrobce vlaků Alstom uzavřel předběžnou dohodu o převzetí vlakové divize kanadské strojírenské společnosti Bombardier.
Jde o ryzí zlato.
Národní knihovna a zřejmě ani mnohé další knihovny v pondělí nestihnou otevřít pro veřejnost, což jim umožnilo nové rozhodnutí vlády.
Pacient s koronavirem nyní leží na infekční klinice.
Pracoval pro akademii věd, kde se specializoval na mimoevropské kultury.
Do 15. dubna bychom podle Duška mohli čekat přibližně 7 000 diagnostikovaných případů, do konce dubna 10 600 případů.
Tomáš Rousek z Kanceláře prezidenta republiky nicméně kontroval tím, že Zeman jednoznačně poukazoval na vady řízení.
Vyrábíme suroviny levněji než v západní Evropě, ale nemůžeme se dostat do obchodních řetězců.
V nedělní 18. hodině odhalily laboratoře v Česku 720 nových případů.
Dalším krokem pro začínající ambiciózní firmu by měla být ideálně spolupráce s některým výrobcem hokejek.
Většina objednaných pomůcek už je v ČR, poslední dodávku osmi milionů respirátorů a 60 milionů roušek přiveze vlak z Číny na začátku června.
Závěrečný bod byl hodně schovaný, musel jsem se pro něho vrátit.
Svůj um ale předvádějí dál.
Za obrovskou zábavu nejspíš pokládal muž (43) opakované zneužívání tísňové linky pražských strážníků.
Bude o to samozřejmě bojovat, ukáže se až daný den.“
Díky a na zdraví,“ ukončuje svůj projev Babiš.
Již dříve byli v karanténě ministr zahraničí Tomáš Petříček (ČSSD) i dnes již bývalý ministr zdravotnictví Adam Vojtěch (za ANO).
Podle odborníka na zabezpečení sítí Martina Hallera se firmy i školy během koronavirové krizi naučily používat nové internetové nástroje a služby, které jim pomohly zvyknout si na práci z domova.
Na ministerstvu vnitra podle deníku vznikl tým, který začal shánět zdravotní vybavení po celé Číně.
Museli přitom tahat tuk tuk i rozesmáté modelky, které se v něm vezly.
Záleží ale také na tom, jak se doba přízemí kryje s dobou úplňku.
Architekti přiznávají, že celý projekt vyžadoval z jejich strany především velkou disciplínu.
Tím by se snížila hladina v celém středomoří.
V tiskové zprávě v pátek uvedly, že již nyní by bylo možné odstavit další zastaralé a plýtvavé elektrárny.
Málo pravděpodobné situace nicméně berou thrilleru respekt.
Tento paragraf zahrnuje i možný teroristický motiv.
Muži píší zcela jinak, chytrolínku.
Mistrovství světa ve Švýcarsku máme za sebou a teď nás čeká několikahodinová cesta domu.
Snad jen, že zatím prý není důvod uzavírat společnost.
Na pìti milionech korun odškodného trvá dál.
"Vnímáme to tak asi všichni.
Nehrají ani Činoherní klub či Divadlo Na Zábradlí, kde nedotčené zůstávají jen přípravy inscenace režiséra Jana Prušinovského Zlatá pláž s premiérou 16. dubna.
Populární muzikál Rebelové, jenž zazářil jak na stříbrném plátně, tak na prknech, která znamenají svět, se vrací!
Nůž měla prý proto, aby se ochránila před přítelem.
Ale musejí se obejít bez prvního brankáře Denise Godly.
Hosté mohli vyrovnat, Pilař ale zblízka jen vyprášil Kořenářovu výstroj.
Pozitivní pro ně je především právě ta skutečnost, že nebudou muset hned na počátku vydat z vlastní kapsy i několikasettisícovou částku, případně si o ni navyšovat hypotéku.
Moment, na který spoléhal diktátor Kim Ir-sen, však nenastal.
Ceny za ubytování se pohybují od 7900 korun za osobu v dvoulůžkovém pokoji a 11 900 korun za jednolůžkový pokoj za měsíc.
Společnost to uvedla v tiskové zprávě.
Může to být trenčkot nebo kabátek v pánském střihu, důležité však je, aby byl v neutrálních barvách, jako jsou béžová, šedá, černá nebo khaki.
Pro nakažené koronavirem jsou připravena tři lůžková oddělení a jedno speciální, vyhrazené pro nakažené děti.
Jeden snímek byl pořízen s delším časem závěrky 1/5 až 1/2 s. Biker mezitím udělal trik s otočkami, který v tomto čase na výsledném obrázku vyšel jako rozmazaný a na několik metrů natažený pohyb.
Všechny tyto služby stisknutím jediného tlačítka.
Do amerických prezidentských voleb zbývá 15 dní.
Mně by zase určitě nešel fotbal.“
Společnost SpaceX se chystá provozovat těchto satelitů až 12 tisíc, což výrazně promění noční oblohu tak, jak ji známe.
Nejrušnějším měsícem loňského roku byl srpen s 1,99 milionu odbavenými cestujícími.
Účinnou rekuperací při zpomalování jsme zase dost energie získali, takže můžeme poslední část absolvovat opět v hybridním režimu.
Můžou vztahy v týmu kompletně rozložit, nebo naopak silně stmelit.
A přitom jeho pracovní náplní je „jen“ sedět u počítače a hrát hry.
Komentář Filipa RožánkaPokud chcete zjistit, jak jsou lidé náchylní k tomu, aby aktivně šířili pitomosti, podívejte se na.
Celkově se do průzkumu zapojilo 1097 lidí, z toho 585 mužů a 512 žen, ve věku od 18 do 65 let.
Řidiči tudy neprojedou v termínu od 15. do 20. října.
Ostrava chce v očekávání ekonomických dopadů daňových výpadků kvůli koronavirové epidemii ušetřit 300 milionů korun na.
Že se nehádáme a to je také vidět na té společné fotce, ze které září dobrá nálada.
Někteří rodiče neudrželi emoce na uzdě a tvrdě zaútočili na maminku čtyřletého chlapce, který soutěž vyhrál.
Kosmonauta Jakuba Procházku si navíc nezahraje nikdo jiný než Adam Sandler (54).
Festival potrvá do neděle a nabízí vše od opery přes rock až po taneční hudbu a alternativu.
Ze všech měn na světě posílil proti dolaru nejvíce haitský gourde, a to o 47 procent.
Nejvíce pozitivně testovaných lidí má Jihoafrická republika, kde bylo vyhlášeno omezení pohybu.
Na druhé straně Nikola Bilyk dvanáct.
Prohřešky výrobce smartphonů a další elektroniky se týkají přístupu firmy v její distribuční síti a zneužívání ekonomické závislosti prodejců.
My jsme se několik let snažili s mužem v ložnici sladit nebo spíše najít nějaký kompromis.
Chytá od něj míče a dává také pozor, aby soupeři nekradli mety.
Veselého internetová televize XTV také podle serveru uzavřela smlouvu se Správou Pražského hradu na výrobu propagačních materiálů, ale Veselý prohlásil, že v tom nevidí střet zájmů.
"Ale těžké bylo i čtvrtfinále s Italem Martinem Mulliganem, bylo strašné horko a ve třetím setu jsem dostával křeče do obou nohou.
Palestinské teroristické skupiny pak ohromily svět dalšími akcemi: únosem letadla Air France do ugandského Entebbe či masakry cestujících na letištích v Římě a Vídni v roce 1985.
Potřebné zázemí jim před pěti lety poskytoval rodinný vinný sklep.
Podle ní ústní vody mohou na několik minut eliminovat určité mikroby ve slinách a tím pádem by mohly i zabránit infekci SARS CoV-2.
Ony nuly a jedničky v biologickém viru coby základní biologické stavební kameny jsou skutečné, nikoliv digitální.
Jan Maršálek nastoupil do Wirecard jako projektový manažer v roce 2000 a vypracoval se až na pozici dvojky celé firmy.
Kachna s bramborovými plackami a zelím vyjde na 129 Kč, pikantní guláš za 109 Kč nebo vepřová krkovice na rozmarýnu za 129 Kč.
Sídliště bylo jako dělané pro rodiny s dětmi a to hlavně kvůli nedaleké přírodě, která vyzývala k procházkám a piknikům.
Stejným poměrem Lightning i vedou sérii.
Český šoubyznys je od víkendu bohatší o jeden instagramový profil, který spravuje nerozlučná dvojice a co nevidět rodiče Bohuš Matuš (47) a Lucinka (17).
Muž by měl být hospitalizován na infekčním oddělení třebíčské nemocnice.
Má ale i své odpůrce.
U mě je to úplně stejné, možná se bojím dokonce víc než manželka.
Na tréninku s mým druhým trenérem Jaroslavem Hovězákem jsme si však řekli, že do toho půjdeme.
Podle listu The New York Times někteří Indové proto raději nedávají své nakažené příbuzné do nemocnic a nechávají je doma.
Vylučuje ale, že by mu pohled na svět prezentovaný Národním odporem byl blízký.
Haščák byl obviněn z korupce a praní špinavých peněz.
Herec s talentem cirkusového akrobata však nikdy nedospěl natolik, aby s koníčkem přestal.
To mě na tom baví.“
Podle Pýchy není pravdou, že "by se zemědělci snažili zničit krajinu, ve které sami s rodinami bydlí a ze které vyrábějí potraviny, jež pak sami jedí."
Země se na pět dní ponoří do smutku, ve středu se uskuteční pohřeb.
Na pravidlech pro kurzarbeit, který měl podle původního plánu vlád od začátku listopadu nahradit programy Antivirus, se ministři před tím několikrát neshodli.
Už několik dní se po Praze potuluje manžel Dominiky Gottové (53) Timo Tolkki (53).
Zákon politici změnili především kvůli tomu, aby mohli přijít k volbám i lidé, kteří budou v době hlasování z rozhodnutí lékařů, nebo krajské hygieny kvůli covid-19 v karanténě.
Může to mít fatální dopad na účast.
Po měsíci je zjevné, že boj o žáka pokračuje, přibylo jen zmatků a nespravedlnosti.
Státní zdravotní ústav nedávno zveřejnil zprávu, ve které uvádí, že předměty a povrchy mohou hrát při přenosu nákazy covidu roli, není ale stále jasné, jak velkou.
To vše provází dobrodružství zvídavé myšky Pepky a jejího největšího kamaráda, plšíka lískového zvaného Oříšek.
Slovní přestřelka se nakonec zvrtla v bitku, kterou musela ukončit až ochranka letadla, která následně pasažéra, který si odmítal nasadit roušku, vykázala z letadla.
Najdete zde i ikonu minimalizace sekundárního okna, což jistě ocení mnozí „vlogeři“ a outdooroví sportovci.
Mužská sexuální odpověď často nastupuje rychleji a automatičtěji, žena se musí soustředit a být více v psychické pohodě.
Strašně se mi stýská po společných prožitcích s kapelou i po kontaktu s diváky.
Jde o sportovní a kulturní podniky, jako jsou koncerty či taneční párty.
Lákavé, avšak velmi nebezpečné.
Ale desinfekcí se teď musí umývat po infekčních pacientech všechno.
Nemovitost v Los Angeles se objevila v nabídce realitní kanceláře s cenovkou 950 tisíc amerických dolarů (21 milionů korun), což je podobná cenovka jako za pražskou vilu.
Když jsme se bavili s jinými restaurátory, tak říkali, že by se to muselo zavřít nejméně na deset let.
Mnozí z nich totiž trpí nedostatkem zdravotnických potřeb, především respirátorů, kvůli čemuž se možné nákaze vydávají doslova všanc.
Jen zvrátit všechny regulace, které Donald Trump zrušil, dá novému prezidentovi hodně práce.
Hospitalizováno je ale rekordních 581 lidí, z toho 115 ve vážném stavu, to je rovněž nejvíc od začátku epidemie.
Konkurzní správce zkrachovalé společnosti H-System Josef Monsport dělí podle bytového družstva Svatopluk, které sdružuje bývalé klienty H-Systemu, domy.
Dále byl mj. hlavním odborníkem Armády SR pro návykové nemoci, ředitelem nestátní záchranné služby Asociace samaritánů ČR Ostrava či praktickým lékařem v Rusku či v Kazachstánu.
Život bolí mnohem víc než smrt.
Člen Dvojky Jaroslava Foglara a chlapec, který své jméno propůjčil ublízanému potěšení, jak mu občas žertem říkal Rychlonožka.
Ačkoliv se český sportovec nedostal na přední příčky, podařilo se mu zaletět několik osobních rekordů a pokořit vzdálenosti, o kterých dříve snil.
Už tuto středu by poslanci mohli vybrat nového ombudsmana, který ve funkci nahradí Annu Šabatovou.
Manželku ani děti, z nichž nejmladšímu byl jeden rok a nejstaršímu 15let, se mu zachránit nepodařilo.
Tak nízká úspěšnost u ne příliš náročně nastavené zkoušky ukázala jasně jedno: matematika je slabá stránka českého školství, a to se musí změnit.
Kdybychom se chovali jako dnešní vláda, tak ta dluhová služba byla neúnosná.
Covid znatelně zdražil život v Evropě, v některých asijských metropolích naopak sledované zboží a služby zlevnily kvůli návratu zahraničních pracovníků z USA a Evropy domů.
Nepsaným Kuberovým dědicem by měl být Hynek Hanza (ODS), kterému předloni svěřil Kubera primátorský řetěz Teplic.
Nemalé výše dosáhly také ztráty výzbroje a bojové techniky.
Ve včerejší horské etapě dojeli hned za sebou, kolo na kolo.
Druhá by měla být senátorka Warrenová.
Tím nejviditelnějším, a já mu hrozně fandím, je Tomáš Macura.
Chlapské touze překonávat mety ale brzy jen mrazivá říční voda nestačila, i když v proudu s teplotou 3 °C vydržel plavat tři čtvrtě hodiny.
V posledních třech ročnících Vancouver držel, klub se protloukal rebuildem kvůli končícím bratrům Sedinovým a do play off se probil až během koronavirem ovlivněné sezony 2019/20.
Velkou osobní radost mám z úspěchu Mirky Němcové, Jana Grulicha, Jana Holáska, Tomáše Třetiny a Jozefa Bazaly.
Soud v USA je z vazby propustil na svobodu, aniž museli složit kauci.
Zájem médií je něco, co Neubauerové velmi vadí a radši by propagovala nějaké své mladší kolegy z hnutí Pátky pro budoucnost.
V posledních několika týdnech zaznamenala MPP zvýšený zájem o práci.
Prymula: První várku vakcín lze rozdělit bez systému.
To nahrálo pašerákům, kteří obchodují s lidmi.
Její tým se měl zaměřit především na organizace, které spolupracují s lidmi, kteří mají nedostatek potravin, žijí v místech, kde dochází k rasové diskriminaci či jsou pod hranicí chudoby.
Přesně s ním totiž komunikuje chytrý zámek Danalock V3, který se chlubí nejvyšším stupněm zabezpečení AES 256 a je kompatibilní s platformou Bluetooth Smart.
COVID19CZ již dříve uvedl, že nevznikne žádné centrální úložiště všech detailních dat, ať už jde o informace o pohybu nebo platbách.
Aerofilms, v kinech od 13. února.
Muž vinu před senátem Krajského soudu v Ústí nad Labem popřel, podle něj se nic takového nestalo.
Maláčová to podle svých slov ale prý zvládá.
Tak zrovna úchylka bych nenapsala, ale já bych ho třeba u porodu nechtěla.
Tři oběti si vyžádala železniční nehoda ve Skotsku.
I v poločase za vámi hned na trávník šel trenér a plácal vás po zádech.
Koronavirus je zcela výjimečná a bezprecedentní situace.
Restaurace nabízí pokrmy upravené ve wok pánvi, v páře, smažené nebo vařené v hliněném hrnci.
V knize se rovněž píše o nadřazenosti ras, se kterým souvisí i termín Lebensraum.
Byl aktivován Medium USAR tým pražských hasičů, který se připravuje na vyslání.
Jednou z nejohroženějších skupin jsou lidé s obezitou a poruchami imunity, která vytváří naši odolnost proti vnějším vlivům.
Spojené královstvé stojí po boku Francie v boji proti teroru a netoleranci,“ napsal Johnson na Twitteru.
Potom je jen na nás, jak se rozhodneme a jakým směrem bude pokračovat naše životní cesta,“ popisuje Lenny.
Musi se zdokonalit, jinak zustanou i nadale jen k smichu.
Možná by někomu mohlo přijít, že je problém díky dešťům vyřešen a můžeme jet dál.
Předminulý rok už jsem ale nabídku premiéra přijal a podnikání jsem na nějakou dobu odložil, chtěl jsem Tunisku pomoct, když jsem měl příležitost.
Z ostatních zemí jsou zastoupeny dukáty Albrechta Rakouského, dukát Ruprechta I. Falckého, dukát hanzovního města Lübeck, tři stříbrné groše Václava II. tři stříbrné groše Jana Lucemburského a 339 stříbrných grošů Karla IV.
Nynější poslanec za ODS, dřívější hejtman i ministr zemědělství dostal 14,10 procenta hlasů.
Muži prý nechtěl ublížit a celé záležitosti je mu líto.
Dalším, trojrozměrným prvkem expozice jsou samotné sochy.
Nehoda komplikovala dopravu na I. P. Pavlova i na magistrále, provoz řídili policisté.
Iveta Cernsteinová (56 let), podnikatelka, Ostrava-Hrabůvka: „Mám důchodové spoření, životní pojištění, dá se říct, že mám všechno.
Nemožné bránit takovou zeď!
Pelta o přímé pomoci klubům.
Podle něj by šlo o určité ekonomické grémium, ve kterém by odborníci navrhovali ekonomická řešení pro Českou republiku.
K poškození betléma nedošlo.
Všichni to navlékají do neuvěřitelných zástupných argumentů, proto je to pro běžného občana tak nesrozumitelné.
Fotografie by se pak uložily na omezený čas na server, kde by si je mohly stáhnout bezpečnostní složky.
Protože vím, že jsem udělal chybu, když jsem šel do baru,“
První přestupovou bombu odpálily Vítkovice krátce po poledni oznámením příchodu Lukáše Krenželoka, který se vrací po úspěšné dekádě strávené ve Slavii a Liberci.
Letos poprvé ale nebudou nejsilnější rasovou nebo etnickou minoritou, o prvenství je připravili Hispánci, kteří se na elektorátu podílejí z třinácti procent.
Jenže už před utkáním si brankářské duo Tottenhamu – Joe Hart a Hugo Lloris – všimlo, že tady něco nesedí.
Zdravotnictví povede lékař a bývalý primátor Hradce Králové Zdeněk Fink (HDK).
Sice už nenosí hůlku, ale pořád ji musí někdo podpírat nebo jí pomáhat do auta.
Espadrilky se na jaře vrátí opravdu ve velkém.
Letos v srpnu uvedl, že rozhodnutí by v každém případě nechal na ministerstvu spravedlnosti.
Gól ji ale nepoložil.
Před dvěma lety jsem vyrazil do útulku a vrátil se se dvěma parťáky.
Zmizí nevzhledné křoví, příští rok.
K takovým výrobkům patří např. sestava Velux Studio.
Nechci dělat prezidenta, nebavilo by mě to, obtěžuje mě už jen ta myšlenka, natož skutečnost.
Královédvorský safari park se řadí dlouhodobě mezi nejúspěšnější chovatele žiraf na světě.
V Česku je nyní obrovská averze k drobným podnikatelům a živnostníkům.
Ze čtvrtého místa na startovním roštu se brzy prodral na třetí příčku.
Jak správně čerpat ošetřovné?
Nejprve nářky, že 25 tisíc měsíčně je málo, ošetřovné je nízké, podpora je nízká,lidi bojují o přežití, nemají na jídlo.
Miminkem mlátil o futra a pak s ním třásl,až ho zabil.
Slovan má v Bukurešti hrát už příští čtvrtek.
Národní technické muzeum má ve své sbírce tři auta tohoto typu.
Úplná karanténa už pět dnů platí v celé Itálii.
OSVČ na nárok nemají, ani když si nemocenskou platí.
Oázu zde můžeme vnímat spíš jako ostrov v nehostinném prostoru, místo pro občerstvení "hořkým pitím", které čtenáře posilní na další cestu a dá mu i příležitost se na Jirousově příkladu lépe vyrovnat sám se sebou, s vlastním konáním.
Vitadio pacienta propojí s osobní nutriční terapeutkou, která je vždy připravena poskytnout povzbuzení či radu na online chatu nebo telefonu.
Díky originálním orchestrálním nahrávkám bude CNN Prima News znít dynamicky, plně a znělky skvěle podtrhují koncept zpravodajství.
Jeho snímky z přelomu 70. a 80. let uplynulého století jsou fascinujícím dokumentem doby.
Poslední dvě trefy černočervených sledoval Zlatan Ibrahimovic pouze z lavičky.
Kromě swingu zpíval jihočeské lidové písně s dechovou kapelou Veselka.
Agentura připomněla, že se tak stalo den poté, co byla oznámena dohoda o normalizaci vztahů mezi Marokem a Izraelem, kterou zprostředkovaly Spojené státy.
Tentokrát z dílny okamurovců.
Česká spořitelna přišla s mimořádným benefitem.
Vím, že se cítí dobře.
Řada desek kombinuje více funkcí dohromady.
Že stát v případě koronavirové pandemie selhal, je zjevné.
Asociace poskytovatelů sociálních služeb (APSS) zjistila, že téměř polovina zařízení už nemá pro své pracovníky roušky.
Za jednu korunu si mohou zájemci v září pořídit letošní novinkový model Samsung Galaxy A21s v paměťové specifikaci 3 + 32 GB.
Vstupenky se musejí prodávat jen online, návštěvníci dostanou ke vstupence respirátor, měří se jim teplota a musejí držet rozestupy.
Jedná se o 59letého muže, je ve velmi těžkém stavu, napojen na plicní ventilátor, je hospitalizován na anesteziologicko-resuscitační klinice.
A bylo úplně jedno, že se k tomu jasně vyjádřil premiér, ministr dopravy nebo komise pro kontrolu BIS.
Počátkem III. století utrpěla citelné ztráty armáda římského císaře Alexandra Severa uprostřed Caledonských močálů.
Nakonec jsem tedy souhlasila, ale je to jen přeliv, protože kvůli práci musím opět do blond.
Daleko víc než Rusáci.
Všech pět střídajících borců v duelu s Mladou Boleslaví navíc obdrželo v hodnocení Sportu vysoké známky sedm až devět.
Chvilku zvítězila moje lenost, tak jsem se radoval, že mám volno, to mě brzy přešlo.
Vyloučení napadl v lednu 2019 u soudu, ten v úterý rozhodl v Polanského neprospěch.
Turnaj proti sobě svedl tým FC Arbroath a Bon Accord FC.
Třeba síť ordinací praktických lékařů Moje ambulance proto zavedla v létě internetový formulář, kde si mohli lidé svou vakcínu rezervovat.
Chovatel pak pilota vyhledal, napadl a ovládání k dronu mu hodil do rybníka.
Ačkoliv herečky syn požádal svou partnerku o roku již před několika lety, svatba se uskuteční až letos.
K tomu se přidala ještě čtyři turbodmychadla, jednotka byla tedy schopná dosáhnout požadovaného výkonu.
Zejména ve chvílích, kdy jsou kolegové odborníky na oblast, kterou nestudoval.
Pamatuju si ji jako stavení tak trochu v pustině, okolo něhož je rybník a vypadá to tam fakt magicky.
Ministři se kromě toho dohodli na tom, že medikům skončí pracovní povinnost v nemocnicích a mohou tak zpět do škol.
Fakt, že spousta učitelů musela pracovat z domova se svou vlastní soukromou technikou, potvrzuje i šetření České školní inspekce.
Ovšem nápad trávit slunné teplé dny na zahradě je tím nejlepším řešením.
Mluvčí Vězeňské služby ČR Petra Kučerová potvrdila informaci, že se jedná o člena vězeňské služby.
Zda Miloše Vystrčila (ODS) vystřídá v čele Senátu někdo z klubu STAN, se rozhodne možná už v příštích dnech.
V jednom domově pro seniory podle ní onemocnělo 28 osob, část z toho jsou pracovníci, průběh nemoci u nakažených je prý mírný.
S maminkou Katkou (33) pak měly úplně jiné starosti.
Už třetí stupeň mírně zvýšenou pravděpodobnost, že bude mít plavec zdravotní problémy.
Dětství malých Kanaďanů žijících ve městě Oshawa (160 tisíc obyvatel) bylo zřejmě zcela ochuzené o lezení na stromy.
A jelikož twerk je styl, který se vyznačuje třesením a pohupováním hýždí do rytmu populární hudby, omezila se herečka na natáčení své spodní poloviny těla.
Jednu takovou zachytili na kameru španělští policisté.
Zavření provozovny je pro něj fatální, nemá žádné finanční rezervy, v nákupu materiálů nechal v březnu velkou sumu.
Ačkoli návrh státního rozpočtu na rok 2021 snižuje podle úřadu výdaje na asistenty jako součást inkluze o 800 milionů Kč, celkový rozpočet škol se má zvýšit o 17,3 miliardy.
Virtuální operátor T-Mobilu Kaktus slaví 7 let na českém trhu.
Po třech letech si tenistka Tereza Martincová zahraje čtvrtfinále na okruhu WTA.
Zatímco většina předvolaných svědků před soudem detailně popsala akty násilí, jichž se měl expolicista dopustit - ten zpravidla nařčení popírá a odmítá.
Jedním ze symbolů vzestupu realitní skupiny CPI je socha Franze Kafky od Davida Černého.
Novinka je nejspíš jeho poslední sólovkou, Ozzy skoro jako by se jejím prostřednictvím loučil nejen s hudební kariérou, ale i se světem vezdejším.
"Jsme nadšenci, po žácích se nám moc stýská."
O devět haléřů zlevnil i litr nafty na 27,46 koruny.
Migranti se hraniční plot či hraniční řeku pokoušeli překonat jen ojediněle.
"Naprosto klíčové je, aby se projednávala naše novela exekučního řádu s místní příslušností exekutorů, aby byly zavedeny chráněné účty a zatřetí, aby byly zastaveny marné exekuce," sdělila místopředsedkyně Pirátů Olga Richterová.
Předpokládat nicméně lze, že se všechny strany budou snažit najít rozumný kompromis a vyjít si vstříc.
Bývalý první hráč světa by dal novému vedení ATP, kterou od ledna vede někdejší hráč Andrea Gaudenzi, víc času na práci.
To vše může mít za následek desítky až miliony obětí, stejně jako nespočetné množství filmových námětů.
I když už jim docházely zásoby, oba zachovávali chladnou hlavu.
Ruiny se snaží zachránit spolek na záchranu hradu.
A řada z nich bude 20. listopadu sledovat na platformě LiveBid.cz internetovou aukci, kde se bude dražit jedna z našich nejvzácnějších státovek.
Do hlasování se zapojilo neuvěřitelných 23,2 milionů zákazníků, kteří rozhodli o podpoře jejich oblíbených projektů.
Mají jednu z nejlepších obran v Lize mistrů a hned jak soupeře odrazí, je to run and gun - úprk na jejich polovičku a poprava.
Krádež zachytily kamery a je na nich vidět ještě jeden muž, kterého v souvislosti s tímto případem hledají.
V Borussii Dortmund si vyhlédl 19letou senzaci současné sezony Erlinga Haalanda.
Kontrolní orgán i zastupitelé už kauzu řešili několikrát, předtím však neměli na stole pravomocný rozsudek.
Policie také na 200 protestujících zatkla.
V současných volbách je situace jiná.
Zda to bylo hřiště, nebo kabiny,“ odpovídá Pelta.
Česko má za poslední týden v přepočtu na sto tisíc obyvatel třikrát více nakažených než Německo.
V Archivu Kanceláře prezidenta republiky nemají o Miluši Kapsové žádné záznamy, což svědčí o tom, že nebyla najata oficiální cestou.
Tohle je váš den, Draci Pars Šumperk!
Ty se týkaly mimo jiné jeho vztahu k policistům, netušil přitom, že zanedlouho skončí v jejich rukou.
Netradiční předávání cen zažil reportér Kyle Hopkins, který dnes získal Pulitzerovu cenu.
Proč jste se do takové bláhovosti vůbec pustili?
U výtěrů z nosu a krku se často řeší jejich přesnost, kterou různí experti odhadují na zhruba 70 procent.
V listopadu roku 2007 přišel ekonomický deník E15 na tuzemský trh jako bezplatně distribuovaný titul.
Obě strany mají možnost se proti němu do osmi dnů odvolat.
Kromě banky ČSOB je součástí skupiny KBC v Česku republice také Hypoteční banka, Českomoravská stavební spořitelna, ČSOB Pojišťovna, ČSOB Penzijní společnost, ČSOB Leasing, ČSOB Factoring, ČSOB Asset Management a skupina Patria.
Studie tak může napomoct k důslednější prevenci těchto v průměru 76 tisíců zranění ročně, které britskou národní zdravotní službu podle deníku The Daily Mirror stojí okolo miliardy liber, v přepočtu přes 29 miliard korun.
O tom, zda šlo o muže či ženu a kolik bylo oné osobě let, tisková mluvčí nemluvila.
Ale někomu natočit desítku a vzadu ještě udržet nulu?
Vytipovával například kluky, kteří se po porážce povstání na Slovensku vraceli domů.
Použít ji bude prý snadné jako koupit si rohlík.
Secret Door pak využije zkušeností například Alana Dabiriho, technického ředitele hitů Warcraft 3 a StarCraft 2 či Erica Doddse, designéra World of Warcraft.
Jak se však podařilo zjistit zpravodajské stanici CNN, čísla byla notně upravovaná.
Vondráčková pod tlakem: Tohle nemyslí vážně?
Nový typ koronaviru stále zabíjí v Číně, odkud se od prosince šíří, ale přibývá nakažených lidí i úmrtí také jinde ve světě.
Při následném zásahu proti demonstrantům policie a speciální jednotky zatkly skoro sedm tisíc lidí.
Řecký premiér Kyriakos Mitsotakis koncem května oznámil, že Řecko zahájí letošní turistickou sezonu 15. června a od 1. července budou možné přímé mezinárodní lety do turistických destinací v zemi.
Tak to ne, nejsem jeho fanda, ale hodnotit budu až uslyším.
Písničku jsme zkusili na první dobrou a byla vlastně hned hotová,“ říká zpěvák a baskytarista Kuba Ryba.
Pokud ombudsman zjistí, že konkrétní orgán pochybil, je v jeho pravomoci vyzvat ho k nápravě.
Společnost si od efektivity těchto částí slibuje úsporu nákladů.
"Viděl jsem to jako penaltu už v momentě, kdy to sudí pískl," přiznal bez okolků příbramský trenér Pavel Horváth.
Samsung brzy představí další smartphone řady Galaxy M, tentokrát zatím nejvýkonnější Galaxy M51, který přinese spoustu novinek.
Tento trend se ale může najednou začít měnit," myslí si profesor Karel Maier, architekt zaměřený na územní plánování z Fakulty architektury ČVUT v Praze.
Lidé mohou být na veřejně dostupných místech maximálně po dvou a to až do 1. dubna.
Jihlava na hřišti Líšně přišla v nastavení o vítězství a po výsledku 1:1 je nadále vinou horšího skóre čtvrtá.
A pokud zákaznice dojde takzvaně naboso, pak je jí zdarma poskytnut pár zkoušecích ponožek,“ řekl jednatel jedné z obuvnických prodejen Jaromír Horčička.
Žalobce žádá 9 let vězení.
Polovina z nich také údajně zažila sexuální obtěžování v online prostoru.
Mladší pacienti prý nemají problémy, pokud nejsou obézní nebo nemají jiné rizikové faktory.
Opatření Číny, která od pondělí vydala kvůli šířící se nákaze koronaviru zákaz odjezdu skupinových zájezdů ze země, by pro podnikatele ve službách nemělo mít fatální důsledky.
Děti už jsou naštěstí v pořádku, rodiče ale zuří!
Navíc ušetříme za vytápění asi 20 % nákladů a na její pořízení můžeme čerpat dotaci.
Nová příručka Peníze ZDARMA v Blesku pomůže a poradí!
Zvířata prý měla jen virózu a lidé z obce se jí prý snaží šikanovat.
Profesní dráha vám dělá radost.
Když zjistili, že se mohou klidně pást, sklonily hlavu a malými krůčku se posunovaly dál ke šťavnaté trávě.
Pozdější Symbiany už za smartphony označit můžeme, začínaly si tykat s aplikacemi, multimédii i online službami, ale většinou neměly dotykový displej.
Vondroušová opět vytáhla svůj pověstný kraťas, tomu navíc pomohla přes síť páska.
Van Dijk by měl být mimo hru s poraněným předním zkříženým vazem sedm až osm měsíců.
Americký biolog a imunulog Bromage prošel případy nákazy z nejpostiženějších zemí Evropy, Číny a USA.
První by mohla znít následovně: Jak je možné, že čtenáři Juráčkových deníků podléhají autorově stylizaci do nedoceněného tvůrce odsouzeného živořit uprostřed podprůměrnosti a šedi normalizace?
Údaje jsou platné za středu 18. března, novější zatím nejsou k dispozici.
Stále hrozí možnost zvýšeného odtoku vody a zhoršení stability stromů v podmáčené půdě.
V soutěži se po zpřísnění pravidel ještě nestalo, že by brankář chytl penaltu, a ta se následně musela opakovat kvůli porušení pravidla o opuštění brankové čáry.
Karel Havlíček (za ANO), Tomáš Petříček a Jana Maláčová (oba ČSSD) dnes postupně oznámili, že mají negativní testy na nemoc covid-19.
Dokonce i protistrany spolu navzájem komunikují s respektem a neurážejí se, jak je to dobrým zvykem u nás.
Politička se nejdřív vylekala, pak ale začala žertovat.
Už dříve jste prohlásil, že předběžná dohoda kolegů o nové koalici v Jihomoravském kraji výrazně pomůže Babišovi a ANO vyhrát příští sněmovní volby.
Jednou z těch, kteří odletěli zpět, je turistka Paj Süe z města Šen-jang, která do města zajela na dovolenou a zůstala tam uvězněná.
V poslední době se rozmáhá používání malých soukromých tryskáčů.
Ale to se zdaleka netýká pouze nás!“
Vědci z Imperial College London zkoumali situaci v jedenácti evropských zemích – Belgii, Británii, Dánsku, Francii, Itálii, Německu, Norsku, Rakousku, Španělsku, Švédsku a Švýcarsku.
Díky cvičení a józe má neskutečnou postavu!
Jak svou stopu snížit?
Richard Konkolski a Rudolf Krautschneider: Nejslavnější čeští mořeplavci, kteří si…
Až se zruší GDPR a ti lidé zveřejní, co zažili, na jejich záznamu budou moci začít trénovat neuronové sítě.
Ceník pohonných hmot 14. května 2020 u čerpací stanice v Domažlické ulici v Plzni.
Dodala, že až sdružení dostane od kraje podmínky, za nichž by měli lékaři sloužit, nechá je posoudit právníkovi.
Ředitelka podle něj měla nějakým způsobem rostlinu zabezpečit do doby, než ji odborná firma zlikviduje.
Magická noc splněných přání: Co dnes dělat, abyste si…
A hlavně je obrovský problém ve vysokých nákladech spojených s vysokou mírou neúspěšnosti.
Volby ve všední den by upřednostnilo 43 procent lidí.
Ráj pro vodáky, rybáře i lovce.
Vzhledem k tomu, že touto pojišťovnou prochází ročně přes 200 miliard peněz na zdravotnictví, bylo by divné, kdyby se ji Babiš nepokusil obsadit nějakým poslušným psíkem.
Bylo to prý pro nic víc než jedno »ano« od manžela.
Kdyby totiž Tereza jela později a její máma už byla doma, nepřekvapil by tam samotnou dívku Daniel M. „Bodl ji velkou silou nožem čtyřikrát do hrudníku, tři bodnutí byla smrtící,“ řekl státní zástupce Jiří Richtr.
Tím však pomoc rodinám nekončí.
Celkový počet smrtelných případů v zemi s přibližně 17,5 milionu obyvatel tak vystoupil na 4 409. Ve své denní bilanci to v sobotu uvedl Nizozemský institut pro veřejné zdraví (RIVM).
"Kdyby se hranice měly zase někdy zavřít, mělo by být dopředu jasné, za jakých okolností, aby bylo možné předvídat," je přesvědčený Jan Kvapil.
Róba od slavné návrhářky zub času vůbec nepocítila.
Prostě jsem jí slíbila, že už nic podobného s přítelem nikdy provozovat nebudu.
Pokud by je ale kabinet do 48 hodin nepotvrdil, přestala by platit.
Nepřetahovali jsme se o provaz.
Podívejte se na gól Lukáše Paříka, kterým udivil celé zámoří.
V plánu je rovněž podpora efektů na bázi rozšířené reality, ale ta by měla přijít až příští rok.
Podle španělské televize stanice El Chiringuito se prezident klubu Florentino Pérez nechal slyšet, že nebude Ramosovi v odchodu bránit.
Prvních čtrnáct dnů se má produkce teprve rozbíhat ve zkušebním provozu.
"Už teď vím, že to bude bolet, ale každá medaile bolí.
“Žádná další Ripleyová prostě nebude,” vzkázala fanouškům.
Julie (7) se pořezala o sklo vstupních dveří.
Tito lidé by se navíc na žádné jiné nahrávce nepotkali.
Ještě k jeho transferu: nebyl jednoduchý, protože patřil Plzni.
Pojďme si proto tento moment užít.“
"Kritická epidemiologická zátěž nastala před 14 dny s návratem velkého množství spoluobčanů z jarních prázdnin z rizikové oblasti severní Itálie.
Pøed jeho hlavní prodejnou v Obchodním centru LBC v dolním centru se ráno fronty netvoøily.
Stovky lidí dorazily v sobotu k pražské oboře Hvězda, aby si zde připomněly bitvu na Bílé hoře z roku 1620.
Já jsem svobodný a ženit se ještě rozhodně nehodlám.
Tyto streamovací služby se jistě hodí i jako kulisa při vaření a to třeba za pomoci aplikace Tasty, která vám pomůže připravit štědrovečerní tabuli.
Všichni uváděli, že prvotní motivací trestné činnosti bylo získání vlastní kvalitní čisté drogy.
Nošení roušek bude kromě škol povinné i na vnitřních hromadných akcích, ty jsou podle Vojtěcha nejrizikovější.
Ubytováno je tam asi 340 klientů, o které pečuje 240 pracovníků.
Na svém Facebooku ale majitel Martin Žufánek informoval, že jim pokuta za přestupek bude patrně prominuta.
Pak je tu vlhkost, kvůli které mohou některé části korodovat a která může poškodit interiér.
To nás přivádí k dalšímu výkladu této legendy, který říká, že Čechie jsou vlastně tři – česká, moravská a slezská – pro každou z našich historických zemí jedna.
Nemohu uvěřit, že jsi pryč.
Jasně jsme řekli, že se bude rozhodovat podle kritérií bezpečnostních, ekonomických a technologických.
Kde ale bereme jistotu, že je interpretujeme správně a nejlépe, jak je to možné?
Zejména pravicoví ekonomové však upozorňují, že žádný oběd není zdarma: že všechno, co jeden dostane od státu, musí zaplatit ten druhý, daňový poplatník.
Lidé mají různé sny.
Kromě vlastních příjmů chce dopravce výdaj financovat kombinací peněz z již realizovaných úvěrů a dluhopisů.
Však si k té postavě sám vymyslel i tu věčnou žvýkačku a kovbojský klobouk,“ říká Zounar mladší.
Ministr zdravotnictví Roman Prymula ve čtvrtek na tiskové konferenci oznámil, že se připravuje změna v testování.
Na každé straně auta jsou dvě čtveřice LEDek, jedna na rohu, druhá poměrně daleko na pátých dveřích.
Tamní vláda mu ale toto podnikání znemožnila a jeho taxíky zakázala.
V případě třetí světové války tu měly útočiště najít stovky pacientů, k tomu ale naštěstí nikdy nedošlo.
Přes 6000 lidí nemohlo několik hodin opustit palubu kvůli dvojici manželů z Macaa, u nichž se objevilo podezření na koronavirus.
Nošení roušek by podle něj mělo být preventivní, ne k tomu přistupovat až po zhoršení situace.
V roce 2016 se vrhla na podnikání, kdy získala podíl ve webu i60.cz.
Jít do práce je trochu opruz, ale to asi pro každého, kdo si dal načas klid,“ prozradila Aha!
Poznal téměř celý svět známý tehdy Arabům, projel dvakrát větší vzdálenost.
Po polední přestávce pokračoval soud postupnými výslechy obžalovaných.
Fanouškům srbského tenisty jistě trhal srdce záběr na Novaka, jak se zoufale a marně snaží ihned po vystřelení míčku vrátit čas o těch pár osudných okamžiků zpět.
Další ukázky zoomu včetně noci najdete v galerii.
Nadal ale servis uhájil a sadu i zápas rozhodla zkrácená hra, v níž dominoval.
Nikdo se tam ani nedostane, karty naprosté většiny lidí jsou deaktivované.
Ani pompézní vítězství ovšem neznamená záruku zářné budoucnosti, alespoň v případě klubu z pověstného bratislavského sídliště tomu tak nebylo.
Po roce v první lize se vrátily rozhodně silnější, nemyslíte?
Kamarádi nebo Ríša Páník domů letěli.
Vidlicový šestiválec s válci umístěným do úhlu 90 stupňů má 2,6 litru, dvě turbodmychadla a sám nabízí 500 kilowattů, 680 koní.
Podoba ilegální migrace do Itálie přes Středozemní moře se v poslední době významně změnila a je možné pozorovat nový trend.
Tajemný syn Jakubiskových Jorik: Proč o něm rodiče nikdy …
V upřímnosti jsem pokračovala i poté, co jsem zjistila, jak hodně se oni učí o Evropě, mimo jiné o husitech.
Krampole, ty vyděláváš i na mrtvé?
Jenže já jsem na kole jezdit neuměla.
Nejvyšší kontrolní úřad (NKÚ) prověřil, kolika mezinárodních organizací (MEO) je Česko vlastně členem, kolik za to platí a hlavně jaký přínos členství pro ČR má.
V současnosti je to však nelegální a neevidovaný příjem, který nahrává nekalostem.
Samec nosí stavební materiál a samička sedící na hnízdě z něho staví.
Prakticky nestřídal, průměr odehraných minut měl ten ročník 48,5 na utkání, ačkoliv to se hraje jen 48 minut.
Tím, že si pomocí okem neviditelných paprsků zmapuje celý okolní prostor přidává ve srovnání s optickým řešením v iPhonech o něco vyšší přesnost.
V Sabdenu však není bezpečno.
Byli někteří klienti ve vážnějším stavu?
Technologický Nasdaq sílí o 0,5 procenta.
Hned naproti Pikartské věže se pak v suterénu kulturního domu nachází expozice Vodní svět Úštěk, představující v několika velkých akváriích českou sladkovodní faunu.
To pro nás vlastně znamená, že až třicet procent vysoce kvalifikovaného personálu zůstane doma se svými dětmi,“ řekl ČT šéf Kliniky anesteziologie, resuscitace a intenzivní medicíny VFN v Praze Martin Balík.
Každý klient s hypotékou se na konci fixace dostane do situace, kdy zvažuje, zda bude dál pokračovat s novou úrokovou sazbou u stávající banky, či zda se poohlédne u konkurence.
Tuny ochranných pomůcek proti šíření nákazy koronavirem, které Česko nakoupilo v Číně, se v těchto dnech dostávají k potřebným.
Mají dolary, eura nebo další měny, protože vědí, že si za tyto peníze mohou pořídit to, co potřebují.
Soutěž Ekonomický tým má mnohaletou tradici a je založena na skutečně odborných znalostech studentů, takže mohu směle říct, že příbramská obchodní akademie hostila nejlepší maturanty s ekonomickým zaměřením v naší zemi.
Informovala o tom dnes místní média.
"Aby lidé nemuseli zůstávat s dětmi dál doma, měli je komu svěřit a mohli se vrátit do práce," odůvodnila nový program.
K takové situaci naštěstí nedošlo.
Postavení v rámci polské ústavy umožňuje prezidentovi některé kroky parlamentu blokovat.
Zásadněji do toho ale nezasahoval,“ prozradil generální ředitel František Čupr.
K maskám jednotlivých božstev pokládají dary – především peníze, jídlo a hedvábné šátky khatag.
Na první pohled bylo zřejmé, že Marie Nesetová byla zavražděna.
Povolání si vybrala jen několik měsíců před vypuknutím pandemie nového.
Zatímco se světem rozmáhá trend domácích porodů a předporodních kurzů, herečka Veronika Arichteva (34) má jako nastávající rodička a máma vlastní názor.
Co pro vás znamená prohra svěřence?
Když ale přijde na Noida, toho má většina kromě hudby spojeného spíš s posilováním, cvičením a zálibou v tetování.
Phone Box a kapsy na telefony na zadní straně předních sedadel.
Známý hudebník přitom nemocnému Jirkovi platil domov pro seniory nedaleko svého domu na Propasti, navíc aktuálně plánovali i společné Vánoce.
Předseda vlády zákon naplňuje, nic se tedy nemění.
Uvádí to v nových doporučeních Světová zdravotnická organizace (WHO).
Sexbomba Barbora Mottlová (33) se může pochlubit nejen ženskými křivkami, ale také plochým bříškem.
Pravda je,že spousta lidí si myslí,že se to všechno přehánělo a přehání a že vlastně o nic nejde a že je to jen horší chřipka.
Během večera došlo i na koaliční hádku.
Prorokova zima je špionážní a detektivní příběh odehrávající se v několika zemích.
Sám si třeba pořídil GPS vestu, aby si pak doma mohl analyzovat trénink.
A který sám zprvu nechtěl věřit studiím, jež prokazovaly zdraví prospěšné dopady konzumace alkoholu na člověka, ale dnes už tvrdí: Pijte, je to zdravé!
A vychutnávali si to milenci z celého města.
Na triumfu floridského mužstva se asistencí podílel i útočník Ondřej Palát.
To potvrzuje i zájem developerů o rodinné domy v okolí větších českých měst.
Jak volit z karantény?
Prázdné jsou i obchody s oblečením a restaurace, které v centru Prahy až do jara prosperovaly, osamělé jsou i stánky či okénka rychlého občerstvení.
Borussia získala tři body po předchozích dvou porážkách a posunula se na příčku zajišťující účast v příštím ročníku Ligy mistrů.
I proto nebyl očekávaný střet dvou statisticky nejlepších a zároveň nejstarších quarterbacků historie žádnou skvělou ofenzivní podívanou.
Na místo nehody vyrazili záchranáři, kteří už však cyklistovi nemohli pomoci.
"STAN staví do čela jihomoravské kandidátky někdejšího lídra za Zemanovce.
Už jeho otec jezdil offroadové závody, jeho bratr Viktor už třikrát na slavné rallye startoval (letos bude navigovat Martina Prokopa) – a on – už podeváté to vše vyrazí zvěčnit na ikonických snímcích.
To se podařilo beze zbytku - jižní fasády jsou velkoryse prosklené, vnitřní prostory se rozšiřují o terasy, které umožňují panoramatické výhledy do protilehlého údolí.
Ten se mírně snížil, a sice o 0,23 procenta.
Ale teď už se na nás budou dívat jinak, budou mít určitá očekávání a vyšší nároky.
Pravidelným účastníkem náborů byl František Plánička.
Rozestupy mezi mnohými nebyly zdaleka dva metry.
Na omývání v kašně neviděl nic divného, přišlo mu spíš zvláštní, že k nim přijela hlídka strážníků.
Jinými slovy obecní idylka.
Přišla s tím zmocněnkyně pro lidská práva a nadchla tím premiéra - takže je asi vymalováno.
Všechny obchody musí zavřít v osm večer, výjimkou jsou například lékárny nebo výdejová okýnka restaurací.
Testován by tak měl být například ředitel Odboru komunikace Vladimír Vořechovský nebo právě tisková mluvčí Jana Adamcová.
To je pro nás velká posila.
Jak dlouho trvá imunita po covidu?
Postupně už ale na věžích přibývá i zahraničních turistů,“ doplnila Šámalová.
Bruins zapsali zasloužené vítězství, protože po většinu utkání svého soupeře přehrávali.
Jeho práci v Lipsku oceňuje i jeho slavný protějšek, kouč Atlétika Diego Simeone.
To základní se zatím nemění.
A to do té doby, než bude připravena vakcína proti koronaviru.
Film Jak Bůh hledal Karla uvádí jihlavský festival v sekcích Opus Bonum a Česká radost.
Výpadky, potíže se systémem nebo nemožnost se dovolat na operátora.
Kompletně ale o práci zřejmě nepřijdou.
Podle toho to taky v česku vypadá.
"Nemuselo jít vždy o brachiální násilí estébáků - primitivů, tolik typické pro padesátá léta minulého století, jako byly vraždy, únosy či mučení.
Podle něj nejvýrazněji koronavirová krize zasáhla ubytování, stravování a pohostinství a její dopady více než ostatní regiony zaznamenávali lidé v Praze a Středočeském kraji.
Meteorologové zároveň počítají, že toto období bude průměrné také co se týče srážek.
Podle dat ze zaèátku záøí bylo známo skoro 25 milionù pøípadù covidu-19 u lidí.
Bylo mi to povoleno.
Do praxe se to žádnému z výrobců skládacích zařízení zatím převést nepodařilo.
Velmi dobře si zrádnost "lehčího" losu uvědomuje i Tomáš Souček.
Švédská vláda radí svým občanům, aby kvůli koronavirové krizi až do 15. července necestovali do zahraničí, pokud to není nezbytně nutné.
Během hlavní letní sezony se z letiště loni létalo do 162 míst, přibylo tehdy 14 nových destinací.
Má na to zaměstnavatel právo nebo jak tuto situaci řešit?
Vládu naopak jako většina stranických lídrů pochválil za rychlou reakci na koronavir.
Ale můžeme si kontakty obvolat sami a stát z toho úplně vypustit.
Pražští kriminalisté vyšetřují konflikt dvou mužů, který se zvrtnul v útok nožem.
A pokud ano, dostanou kompenzaci ve výši tří tisíc dolarů, tedy skoro 70 tisíc korun. Má to ale háček, píše server Insider.
V myšlenkách tvůrců byl totiž druhý díl.
"Problémem pro firmy v poslední době ovšem není cena úvěru, ale spíše nemožnost úvěr samotný či úvěr v požadovaném objemu získat.
Když to řeknu blbě, ale otevřeně, nasypat hromadu peněz do klubu a vyhrát jeden titul není zas tak obtížné, ale zopakovat to párkrát po sobě,udržet se dvacet let nahoře ve špičce, to už je jiná.
Bergamo během nejkritičtějšího týdne vykazovalo téměř desetinásobný nárůst mortality, v Madridu vyskočila o 432 procent.
Vítězka Veronika Khek Kubařová (32) se do tancování zamilovala naplno a nyní na parket láká i svého muže, divadelního režiséra Pavla Kheka (41).
Takže kdyby Nymburk přišel v příštích týdnech s pozměněnou nabídkou…?
Problém je ale v tom, že se nedostalo ani na všechny zájemce z předobjednávek, pod stromečkem se tak z nové konzole budou radovat jen ti nejrychlejší.
Nasťa (její dcera) se dnes vzbudila s tím, kde je táta?
Hrát ligu v předpokládaném tempu dvou utkání týdně si dokáže představit.
Zápas Poháru UEFA v dubnu 2000 se hrál i přesto, že den předtím místní ubodali dva fanoušky Leedsu, anglický tým pak prohrál 0:2.
Kromě pózování fotoaparátům a předvádění prádla pro plnoštíhlé ženy se Ashley Grahamová věnuje i nahrávání a vysílání podcastu Pretty Big Deal.
Všude po městě zíral užasle na okupanty.
To ukáže teprve čas.
Podle něj mohou mladíkům pomoci i turnaje podobné tomu, který se odehrál na Spartě.
Všechno tohle začalo, když v poválečné době dělala značka Mattel výzkum, na jakou barvu ženy a dívky reagují lépe.
Tvrdí, že od té doby slaví narozeniny dvakrát, protože se vlastně podruhé narodil.
Hazard v centru města.
Podobně na koleji ČVUT setrvalo kolem 5 000 studentů, uvedla Jana Kosturská ze Správy účelových zařízení ČVUT v Praze.
Že stíhání připravuje, totiž v pátek potvrdila agentuře Interfax mluvčí kriminální ústředny Světlana Petrenková.
Divoký první gem je za námi.
Ferrari opět vsadilo na podivnou stragii.
Kvůli tomu nebezpečně rychle taje led v Arktidě a zvyšuje se hladina moří.
Podle Jemelky se zároveň zpracovává i studie proveditelnosti vysokorychlostní tratě Praha–Brno–Břeclav, která se nového železničního uzlu také týká.
Pro akční holku jako já byla fakt ubíjející.
Policisté tak museli sáhnout po své služební střelné zbrani.
Ten odstartoval kolotoč zábavných pořadů, ve kterých hrála tato dvojice hlavní role.
Zemědělci se však nezalekli a zájem byl poměrně velký.
Jeho kolega pro zdravotnictví Adam Vojtěch (za ANO) chce, aby testy při příjezdu ze zemí, kde je situace dobrá, byly nutné jen do 8. června.
Až na začátku června letošního roku německá policie rodičům potvrdila, že má muže vážně podezřelého z únosu jejich dcery a nachází se ve vězení.
Časová osa realizace vodíkového města by mohla vzniknout do tří let.
Tzv. „excess mortality“ udává, kolik lidí v daný časový úsek zemřelo navíc oproti dlouhodobému průměru pro srovnatelný časový úsek v dané lokalitě.
Noční teploty by se měly pohybovat kolem průměrných 3 °C, mohou ale klesnout až na -2°C.
Družinářka nakonec před pátou hodinou odpoledne přivolala strážníky.
Pastrňáka uvidíte jako zázračného teenagera, při jeho účastech na mistrovství světa i na unikátní fotografii, kde je po boku dvou dalších velikánů.
Hejtr je rafinovaný, ambiciózní, avšak ne dokonale fungující film.
Otevøou se tak obchody, služby, ale i fitness centra.
Dodávka podle policie zřejmě přejela do protisměru, kde se čelně střetla s kamionem.
Svaz sdružuje přes 2700 měst a obcí a zastupuje tak více než 8,4 milionu obyvatel Česka.
Jde tak o další výrazné omezení v českém pohostinství, řada podniků přitom stane před otázkou, zda se jim vyplatí vůbec otevřít.
Vyjednalo si ale nastavení hostování až do třiadvacátého srpna.
Přišla za mnou do šatny a řekla mi, že jsem nejlepší Klára, co kdy viděla.
Zvýšená konzumace vede k úzkosti a poruchám chování a spánku.
Je profesionální matkou.
Jasně, průzkumy tu byly vždycky.
Je to namáhavé i fyzicky, hodně mě bolí záda.
Objíždím po parkovišti, všude obsazeno a já si polohlasem přeju nějaké hezké volné místo.
Rozpočet to tak bude stát 15 miliard korun.
Od pondělka do soboty jsem vytočil necelých 200 litrů piva a prodal kolem stovky lahví.
Velkou pozornost nyní vyvolalo na sociálních sítích video, které v popisku uvádí, že takto Èeši na Staromìstském námìstí v Praze oslavili Mikuláše.
Posudek obsahuje jen základní informace vyplývající z legislativy.
Hoch se rozpačitě rozhlíží a ptá se, kde je jeho nová maminka.
Podle zákoníku za to hrozí nejméně půl roku až tři roky vězení.
A velmi často se obrací proti nim samým," varoval Marušiak s připomínkou, že první vláda polské strany Právo a spravedlnost (PiS) doplatila na podobnou aféru, kdy se při zatýkání zastřelila opoziční poslankyně obviněná z korupce.
Stále ale poskytuje polským partnerům prostor k tomu, aby se vrátili k tomu, že budeme o problémech, kterých se obáváme, mluvit," řekl ČTK v reakci na podnět Půta.
Nedostatky však bohatě vyváží menší namáhání očí a výborná čitelnost.
Tudíž na oranžové drti neodehrála žádný přípravný turnaj a pro boje o titul v Paříži s ní nikdo vážně nepočítal.
Tam nás víc vítali, tady jsem se s ničím podobným nesetkal.
Pokud vám však nevadí, že počítačová aplikace zrcadlí to, co je běžně vidět na smartphonu, můžete si funkci vypnout.
Tento program si klade za cíl finančně pomoci firmám, aby nemusely sáhnout po propouštění.
Šéf americké automobilky Tesla Elon Musk má důvod k radosti.
To způsobilo nejenom náskok Buttigiega, ale i zisk jednoho delegáta pro Klubucharovou, která na úrovni celé Iowy nedosáhla "kvalifikační hranice 15 %, ale povedlo se jí to v kongresovém obvodě, hraničícím s její domovskou Minnesotou.
Blatný podepsal dvě petice Milionu chvilek pro demokracii proti premiéru Babišovi.
Lidé na to reagují a ve zvýšené míře nakupují zlato.
Průtahy ve vyhlašování výsledků se letos čekaly kvůli nebývale velkému počtu korespondenčních hlasů, který byl důsledkem obav ze šíření koronaviru.
Mají se tím kompenzovat výpadky příjmů po zrušení superhrubé mzdy, čemž se koncem srpna dohodla vládní koalice ANO a ČSSD.
"Rozpočtové provizorium si nemůžeme dovolit," naléhala Schillerová.
Dvacet „ložených“ republikánských států totiž dohromady představuje jen 125 volitelů, protože jsou v průměru mnohem méně lidnaté než demokratické volební bašty.
Herečka Charlize Theronová (44) popisovala v rozhlasovém rozhovoru s Howardem Sternem, kterak při přípravě na akční role sleduje videa bojových sportů.
Staroměstská tržnice v samém centru Prahy čeká na rekonstrukci, která ale hned tak nezačne.
Byl zatížený nánosy omítek a jeho prvorepubliková jiskra byla dávno pryč," říkají architekti ze studia Mjölk, kteří vile letos vrátili původní kouzlo.
Nemocnice v kraji zatím kapacitně stačí, musejí už ale omezovat část plánovaných operací a vyčleňovat další lůžka.
Zisky klesly od uzavření podniků o desítky procent.
Radnice zde zavřela také denní stacionář Domovinka.
Potom hrozí větší citová angažovanost a větší problémy s komunikací.
Pochybnosti nad úspěchem akce, pokud ji nebude předcházet odborná debata, ale vyjádřil také šéf lékařské komory.
V roce 1678 vyhořel, byl částečně opraven, zmizelo opevnění.
Ceny ve zmíněném pořadí mířily za Helenou Rovnou, Janem Vlasákem, Ivo Strangmüllerem, Luďkem Hudcem a Pavlem Rejholcem.
Občas sice cítím takový ten přezíravý pohled: co se mě takhle vyptáváte, běžte domů k plotně, ale nijak to neřeším.
O tom, že rozdával státní vyznamenání svým oblíbencům, nemá ani smysl mluvit – dělali to zatím všichni tři polistopadoví prezidenti.
O rok později se počet vyvezených kusů zvýšil a podíl se zvedl dokonce na polovinu.
Díky tomu se ale také můžete těšit na spoustu úrovní v rozdílném prostředí.
A to jak při bezprostředním použití zbraně, tak i při odzbrojení pachatele a dostáním zbraně od něj.
Od pondělka se školy otevřely například pro studenty posledních ročníků středních škol, aby se mohli připravit na maturitní zkoušky.
Z masa mají Norové nejraději jehněčí, jež mají doma vždy v mrazáku do zásoby (prodává se i sušené).
Koala na tamním trhu byla k dostání za v přepočtu pouhých 230 Kč!
Lidi si začínají uvědomovat, že zalévat nebo splachovat pitnou vodou je barbarství.
Hledání, a hlavně nacházení viníků ovšem bezpochyby k dějinám tuzemského komunismu patří.
Společnost potřebuje diverzifikovat výnosy, protože růst v jejím hlavním oboru podnikání, tedy vyhledávání na internetu, se vyčerpává.
Premiér Andrej Babiš by měl odstoupit z funkce nebo přestat přes firmy spojené s holdingem Agrofert inkasovat peníze z evropského rozpočtu, pokud se prokáže jeho střet zájmů.
Světová zdravotnická organizace varovala před nárůstem případů nemoci Covid-19 v Africe, Latinské Americe a východní Evropě, přestože absolutní čísla jsou zatím nízká.
Veřejnou dopravu na Českolipsku dlouhodobě zajišťuje ČSAD Česká Lípa.
Letadlo letělo z německého Stuttgartu.
Do čtvrtfinále se probojovali všichni největší favorité, takže boje o medaile budou dramatické,“ věří Markéta Šterbová, generální sekretářka organizačního výboru.
Z 60 lůžek na 100 000 obyvatel by podle něho měla být zachovaná polovina.
Ta nikdy brýle nenosila, proto ji vůbec nenapadlo, že by její zhoršené vidění mohlo mít souvislost s masivně vypadávajícími vlasy.
Poslanecký volební výbor, který má v dolní komoře na starosti média, v pátek zúžil výběr těch, mezi nimiž budou poslanci vybírat.
Voucher pro pobyt v lázních předložila a prosadila ministryně pro místní rozvoj Klára Dostálová.
Netušíme, jestli a kdy se život vrátí do normálu, do svých běžných cyklů, kdy se budeme moct vrátit ke skromnému či velkohubějšímu konzumu, což je náš způsob života, naše náboženství.
A to jsou náklady, které nese praktik.
Kvůli opatřením proti šíření koronaviru byli na volebním odpoledni přítomni pouze zástupci veřejnoprávních médií.
Ekonomové oslovení ČTK odhadovali, že reálný růst mezd zpomalí na 1,1 až 2,5 procenta.
Jedna z informací uvedených v průvodci sdělovala žákům, že pouhá klimatizace ve školách přidává do atmosféry 20 000 tun skleníkových plynů ročně.
Lidé, kteří roušky venku nosí, čelili v předchozích dnech často nepochopení i výsměchu.
Od začátku pandemie se prokázala nákaza v kraji u 13 420 lidí, z toho téměř 40 procent zjištěných případů připadá na uplynulý týden.
Hospitalizováno bylo v květnu 124 lidí, vážných případů bylo 30.
Kompenzace by se podle ní měla týkat osob samostatně výdělečně činných – dvě třetiny peněz zaplacených na sociální pojištění by si mohly zahrnout do výdajů.
Po dlouhé pauze chce Praha opět stavět městské byty ve velkém.
Měřil přes metr devadesát a levou tvář mu půlila jizva ze šermířského duelu.
Ve voze zůstal zaklíněný, museli jej vyprostit hasiči.
Nakonec se ukázalo, že české bezpečnostní složky reagovaly na „cíleně smyšlenou informaci“ vypuštěnou jedním z pracovníků ruského velvyslanectví v Praze.
Měli být včas individuálně poučeni o prevenci nákazy, vybaveni ochrannými pomůckami, dezinfekcí a poučení o jejich bezpečném používání.
Proti stavbě nového jaderného zdroje v Česku se dlouhodobě staví ekologové.
Jako teroristický čin vyšetřuje francouzská policie také zářijový útok v ulici, na které kdysi sídlila redakce satirického časopisu Charlie Hebdo.
V mém věku už musíte myslet na všechno.
Jde o to, jakou váhu přisuzujeme vyloučení těch lidí z volebního procesu, nakolik se snažíme ten volební proces vymyslet tak, abychom je do voleb spíše vtáhli, nebo ne.
Eva se sama může rozhodnout, jak s touto informací naloží.
Podobný význam bude mít koncem tohoto týdne mužský závod Grand Prix v polské Wisle.
Co se mu na něm nelíbilo?
Zajímavé teď bude, kdo přijde po Vojtěchovi.
Gólman se zkušenostmi z KHL či EBEL hájil v minulé sezoně branku extraligové Sparty.
Agentura DPA však upozorňuje na to, že o víkendech hlášená čísla jsou obvykle nižší, protože tamní úřady neobdrží údaje od všech laboratoří.
Memorandum chtějí strany podepsat v pondělí, uvedl hejtman Martin Netolický (ČSSD).
Rizika jeho omezení jsou velká natolik, že jsme se rozhodli ten transfer neudělat," vysvětlil Rosický.
Zákazník má díky tomu u všech vozů s certifikací jistotu, že je automobil po technické stránce v perfektní kondici a má za sebou předepsaný servis.
Podle kupní smlouvy, kterou podepsala 11 dní před tím, než jí v Česku oficiálně potvrdil rozvod Nejvyšší soud, zaplatila 3 243 910 Kč.
Hygienici včera ve tři ráno uzavřeli Litovel, Uničov a dalších 19 obcí Olomouckého kraje.
Stěhujete se do Brna, co na nový tým říkáte?
Za malý okamžik se tak na centrální kurt dostanou Plíšková s Džabúrovou.
Základní rozpor mezi hongkongskými svobodami a obsesivní snahou o "udržování společenské stability" na straně Pekingu se přitom vždy latentně krčil v pozadí.
Jsou vynikajícím zdrojem důležitých živin.
To je pro nás jediné období, které pokryje ostatní slabé měsíce celého roku,“ shrnula prodavačka v Mladé Boleslavi.
Jen můj syn to měl letos dvakrát.
Slíbila jsem to našim dětem u hrobu," řekla novinářům matka zavražděné Kušnírové Zlatica.
V jejím feedu naleznete převážně děti, které má s knížetem Albertem II. Bývalá olympijská plavkyně se také věnuje humanitární činnosti.
Šíření koronaviru může být pohromou pro české pivovary.
Bílým Tygrům dodala vstřelená branka energii a rázem jich byl plný led.
Mohlo by být zajímavé provést další měření s použitím přesnějších přístrojů a nebylo by ani od věci zkusit, jak by se tady chovala proutkařova virgule.
Chtěli jsme vytvořit pocit, jako by návštěvník skutečně procházel výstavou.
V neděli 31. května má skončit omezení volného pohybu, což vzbuzuje obavu, že počet nakažených znovu naroste.
Joglová, která se měla papírově pohybovat na chvostu pole, rozeběhla závod poměrně odvážně a držela se zhruba v polovině.
Jde tu opravdu o stovky milionů korun. Pro všechny partnery fotbalu by byl od nás skvělý vzkaz, pokud bychom v této těžké době soutěž dohráli.
Skupina britských opozičních politiků, lékařů a aktivistů se obává, že tamnímu veřejnému zdravotnímu systému zvoní.
Bruselská policie divoký večírek rozehnala, protože jsou všechny společenské akce kvůli opatřením proti koronaviru zakázané.
Vrátili se minulý pátek a před sebou mají ještě poslední týden povinné karantény.
V tuto chvíli požadujeme, abychom bezodkladně nebyli nesmyslně a neoprávněně omezováni v našich právech na shromažďování!
Navíc se mi vlasy barvením strašně zničily, takže jsem se hned po natáčení nechala ostříhat a přešla zpátky na hnědou.
Nepřítelem se měl stát Ronaldo.
V Asii může podle zdrojů z odvětví rozhodnutí americké vlády dopadnout na výrobce čipů, jako jsou korejské firmy Samsung a SK Hynix či tchajwanský MediaTek.
Vyrazili jsme do Švýcarska a začali obcházet potenciální klienty.
Kvùli opatøením proti šíøení koronaviru zùstala vìtšina støedoškolákù doma a pøešla na distanèní výuku.
Čínské ministerstvo zahraničí uvedlo, že svět se kvůli pandemii nachází v kritickém okamžiku a že americké rozhodnutí může dopadnout na všechny země.
Výsledky jsou poměrně složité k odprezentování, takže přínos režimu Single Take si bude muset každý vyzkoušet.
Ten si pak přidávejte denně třeba do jogurtu, nebo ovocného koktejlu.
V Česku vypukl numismatický boom, říká expert.
Ono to tak většinou bývá, že mladší sourozenec následuje toho staršího a mezi námi není až takový věkový rozdíl.
Podle policie byl v době zločinu na drogách.
V Česku se tímto agresivním onemocněním ročně nakazí kolem stovky lidí, nemálo z nich ale nemoci podlehne.
Počítání takto odevzdaných volebních lístků se protáhne a může způsobit zmatky a velké změny v průběžných volebních výsledcích.
Kvůli neléčené deformaci nohou a nedostatku pohybu, kdy nebyla zřejmě vůbec venčena, nemohla chodit.
V Česku se podle něj hraje o změnu chování společnosti a posun do nesvobody, mluví o podobnostech s některými minulými režimy.
Ohromnou radost z narození synka na sociální síti sdílela i jeho maminka Ashley Henryová.
Incident se hodně rozebíral.
Modelka Amber Rose si nechala potetovat čelo!
Věděla jsem, do čeho jdu, ale bála jsem se.
Po jarní první vlně pandemie přišlo letní uklidnění a na podzim rapidní zhoršení situace.
Hrozba zrušení visí nad letošním jubilejním 25. ročníkem dnes už světově známého festivalu Blues Alive.
První manžel Milan Pilar, se kterým měla syna Milana, emigroval do Západního Německa.
Brexit a pokračující tažení premiéra Johnsona je poučením, že za každým mravním nárokem v politice se skrývají peníze a byznys.
"Trenér mě poslední dobou začal mnohem víc tlačit do koncovky.
Nový účes značí změnu!
Máme 40 tisíc hospod.
Nejzazší datum pro vyplácení podpory je ale 30. června,” sdělila ministryně práce a sociálních věcí Jana Maláčová (ČSSD).
Až teprve Novotný nechal v Třebíči na úřadě příkaz, že do roka a do dne musím bydlet.
Jeho rozhodnutí ale respektuje.
Komunisté odkazují na velmi hluboce zakořeněnou poslušnost a úctu Vietnamců k autoritám i vděčnost strýčkovi Ho za osvobození země a také za nezávislost, kterou jim tak získal.
Sice se chlubí faktem, že umí číst, ale to na jak je vidět, na jeho "úspěšnost" nemá vliv.
Hasiči přes CECIS žádají pro ČR o plicní ventilátory a přístroje pro podporu plicních funkcí, oznámili už dřív na Twitteru.
Kája upadl do devítiletého kómatu poté, co nešťastně vdechl kus syrového masa.
Informovala o tom ředitelka jihočeské krajské hygienické stanice Kvetoslava Kotrbová.
Oba dva jsou ztřeštění a divákům také velmi sympatičtí.
Dvě moje kolegyně mají ale chorobu vážnější,“ popsala.
I když jsou třeba na dost neobvyklých místech, tak se všechny snaží hlavně přežít, což je podobné mým předchozím rolím," říká Fimmel, který je nejznámější ze čtyř řad seriálu Vikingové, ale účinkoval třeba také ve fantasy snímku Warcraft: První střet.
Na pódiu se ale představí Lucie, Kabát, Daniel Landa, Wanastowi Vjecy, Chinaski, Anna K, Vojtěch Dyk a B-Side Band, Čechomor a koncertní verze divácky úspěšného muzikálu Děti ráje.
Lidé ve vesnici těžce zkoušenou matku tak odlišných synů litují.
I díky asistenci parťáka Robina Hanzla bývalý hráč San Jose zkompletoval hattrick do konce třetí dvacetiminutovky.
Nabídka radnice tak je podle něj řešením do doby, než by se našla finální varianta.
Hnutí už podpořilo přes 160 firem včetně americké telekomunikační společnosti Verizon Communications, nizozemského výrobce spotřebního zboží Unilever nebo největšího světového výrobce nealkoholických nápojů, americké společnosti Coca-Cola.
Důvodem byla naše obava z toho, že by ve své trestné činnosti na svobodě pokračoval,“ dodala Baláková s tím, že soudce a státní zástupce byli stejného názoru.
Lidé mohou ode dneška opět individuálně sportovat na venkovních sportovištích.
Každý člověk má jiné záliby.
Pouze 42 procent dotázaných uvedlo, že se chce očkovat, přičemž jen čtvrtina respondentů je o tomto rozhodnutí přesvědčená.
Benešová zprvu uvedla, že vrchní státní zástupkyně měla výhrady k délce trestního stíhání v kauze, ne však k samotné podstatě.
Andělský investor je podle definice někdo, kdo nashromáždil mnohaleté zkušenosti z byznysu, má kontakty a finanční prostředky.
Viktor je však posedlý nejen Simonou, ale i sexem, což zpočátku vypadá jako vysněný ráj… A také Natáliin život nabírá nový směr.
Podle obžaloby však Novák poškozeného do Ostravy neodvezl.
Ať už mají dostatek ochranných pomůcek, nebo ne, je jasné, že při pandemickém náporu čelí ohromnému přepracování, stresu či nespavosti, čímž trpí jejich imunita.
Místní ale z vánoční chlouby města tolik nadšení nejsou.
Ještě před vypuknutím pandemie koronaviru si zranila vazy v koleni.
Zaútočili minulý pátek uprostřed noci.
Zdá se tedy, že zvíře krmil, aby ho následovalo, což je velmi nebezpečné.
Jet ve starých kolejích je pro vás nudné a prahnete po změně.
Vyzvali jsme proto vládu, aby exekutivním rozhodnutím po dobu nouzového stavu maximálně zjednodušila proces přijímání brigádníků.
Tam měl auto nechat a vlakem měl odjet do Třeboně, aby se potkal s kamarádem.
Dodržovat to základní – sociální distanc, hygienu a povinné věci, kterých je ale v Chorvatsku málo – roušky ve veřejné dopravě, obchodech a dalších vnitřních prostorách,“ uvedl.
I Cassandra ze seriálu Letuška je nakonec do značné míry Penny.
Někteří žáci zůstali off-line a utekly jim tři měsíce výuky.
Moučkové víra na záchranu: Nikdy bych neměnila.
Českým běžkyním na lyžích vyšla volná desítka při návratu Světového poháru do Nového Města na Moravě.
Ačkoliv určující budou až volební výsledky, je nakonec možné, že o politické budoucnosti Jiřího Čunka ve Zlínském kraji rozhodne kromě STAN, uspěje-li, především hnutí ANO.
Do Rady ČT totiž nyní zasednou kandidáti, kteří byli zejména opozičními politiky kritizováni.
Honza Dědek namísto avizovaného páru Hana Zagorová a Štefan Margita vyzpovídá v úterý 1. září Ewu Farnou a rozhovor s Hanou Zagorovou a Štefanem Margitou uvede v některém z budoucích dílů své talkshow 7 pádů Honzy Dědka.
Pak hodinu brečím, nos mě bolí,“ líčila světová hráčka číslo 26. „Byla jsem testovaná snad už šestnáctkrát a ty zdejší testy se nedají s ostatními srovnat, jak jsou brutální.
A právě ti chtějí, aby rostla víc nadtarifní složka, aby mohli odměňovat snaživé a schopné.
Mně zase psali lidi, že mě podvádí na každém kroku.
V některých případech se tito lidé nakazili od infikovaných, kteří přijeli z Viktorie.
Jedná se například o pozice šéfky zákaznického servisu nebo obchodu.
Obchod zamořený výpary se musí dekontaminovat.
A od dubna 2019 si v nejvyšší české soutěži nezařval: „Góóól“.
Svátek a zámořská sportovní událost roku.
Točili jsme až na východě Slovenska, kde jsme objevili něco, co jsme potřebovali.
Ani jeden ze státníků uvnitř neměl roušku, Macronovi ale v ústenkách přiletěli, měli ji i při příjezdu do prezidentského paláce, to roušku nasadili i Litevci.
Řetězec Billa čítá přes 200 prodejen, ve kterých zaměstnává kolem 6000 lidí.
Stojí za to si připomenout případ z roku 2005, kdy úder blesku připravil o život golfistu, který se hře věnoval i během bouřky.
Podle hejtman kraj potřebuje rovněž testovací sady, které jsou žádaným zbožím.
Někdejší sídlo fakulty farmaceutické v Joštově ulici v Brně.
Letos v dubnu Vyšetřovací výbor Ruské federace zahájil trestní stíhání kvůli odstranění sochy sovětského maršála Ivana Koněva v Praze.
Babiš přitom ještě nedávno zlevněné jízdné pro invalidy třetího stupně bez karet ZTP podporoval.
Náročnější program během přestávky dvacetiletému tahounovi Sparty nevadí, naopak se těší.
Republikánský zastupitel státu Texas Kyle Biedermann oznámil, že navrhne referendum o texaské nezávislosti.
To u nás rozhodně potvrdit nemohu,“ řekl Vladimír Šlégr z hotelu Svatý Tomáš v klidném místě na pravém břehu lipenské nádrže.
Tlačí ji ale čas, a proto ještě ten samý den požádala u newyorského soudu o ochranu před věřiteli.
Podrobnosti o stanovisku vnitra ČTK zjišťuje.
Případem už se zabývá policie, je zjevné, že zvířeti někdo úmyslně ublížil.
A když jsem v práci, je posloupnost těch tří věcí opačná.“
Miniszterský předseda se sejde s hasiči a vstoupí i do katedrály.
Analytici naopak upozorňují, že dlouhodobý výhled cen elektřiny na trzích je vždy nejistý, což vývoj v minulosti několikrát ukázal.
Po Superstar jsem cítila, že musím něco dokazovat, teď jsem svobodná.
Ti hypoteticky mohou sledovat aktivitu uživatelů a pak ji využít pro své účely.
Pro zjednodušení tvrdím, že v každé školní třídě je dnes aspoň jedno.
No a co ty končící ročníky nebo právě noví uchazeči?
Tak to je význam jenom pro mě, a ty čárky, to je samozřejmě počet partnerů, který jsem za svůj život měla,“ vtipkovala dle Super.cz Prachařová.
Šlo by tak o další podstatný posun ve vzájemných vztazích.
Pořád se něčemu diví, ale v dobrém slova smyslu,“ culil se po Zimově debutu proti Opavě.
Novým trendem posledních měsíců se staly falešné soutěže slibující tučné výherní částky a Dara je poslední z řad slavných obětí.
Podle listu The Times ji kvùli tomu èeká vylouèení ze strany a zøejmì i pokuta v pøepoètu až 120 tisíc korun. Poslankynì se možná nevyhne ani trestnímu stíhání.
Oslovení ředitelé základních škol se speciálními potřebami se shodují, že většina rodičů uvítala, že jou školy otevřené.
Už do Třince jich cestuje odtud jen velmi malinké procento, natož až do Jablunkova, opačným směrem je to stejné.
Je to velmi dlouhá cesta, ale tohle nás rozhodně posouvá kupředu.
V mnoha ohledech tak školství funguje stejně jako v devadesátých letech, přičemž mnoho jiných věcí se od té doby změnilo.
Kde se to v křehké ženě bere?
Momentálně Alvesová obchází ordinace plastických chirurgů v celé Evropě a její prozatím poslední zastávkou je italský Milán.
Tragédie se stala nedaleko Kyjova.
Na křižovatce nedaleko středočeské Čáslavi se ve čtvrtek dopoledne srazilo osobní auto s nákladním.
Martina Pártlová je v karanténě za vodou: Na účtu má dost peněz!
Podle něj tyto kauzy hýbaly společností, popřel však, že by měli informace, které by mařili trestní řízení nebo pocházely z trestních spisů.
Při utkání s Korejcem Leem rozmlátil všechny tři rakety, které měl připravené a neměl už nástroj, se kterým by pokračoval.
Jaké jsou další důvody, proč se artikulace zhoršuje?
V dubnu kleslo o 5,1 procenta.
Kor když trpíte takto významnou vadou.
Opavští zopakovali, že se cítí nevinni.
Chvíli trvalo, než jsem měl pocit, že mě fanoušci klubové scény přijali.
Dlouho vypadal jako Evropské unii nakloněný politik.
Dále pak padaly cenné papíry společnosti ČEZ o 1,14 procenta na 435 korun. Zároveň během dne hodnotou 433,5 koruny překročily své sedmiměsíční minimum ze září 2020.
Od pondělí však trčí v Doveru.
Nad složením gólmanského tandemu v Calgary pro příští sezonu jsou cáry mlhy a dopisovatel Sportsnet Andrew Berkshire má za to, že dojde k nesmírně zajímavému trejdu.
Možná se to nakonec stane, a možná ne.
Tady se svátky neslaví, tady se žijí.
Únorové turné musela zrušit kvůli "těžkému období" zpěváka Víti Starého, který také odmítl účast na posledním vystoupení.
Realitním makléřem se až dosud mohl stát v podstatě kdokoliv, šlo totiž o volnou živnost.
Španělsko bude nejspíš čtvrtou zemí EU, která dovolí eutanazii.
Pořád mám dojem, jako bych zatáčel zadními koly, i když jedu relativně pomalu a na výjezdech ze zatáček přidávám opatrně, a ohromně mě to baví.
Ty jsou přitom mnohdy vzdálené jen pár set metrů od sjezdu z dálnice.
Je to 20 minut jízdy.
O taneční vystoupení se postarala streetová skupina BEAT Generation ze Sokolova.
Nevím o jaké podobě píšete.
Ve vodě se tvoří drobné černé chuchvalce.
Vězení tehdy sice ještě unikl, ale režim mu zakázal práci s mládeží.
Ta je jedním z míst, kde se volby letos rozhodnou.
Z oficiálních policejních statistik kriminality vyplývá, že dopadnout vykradače domů a bytů je pro policisty velice obtížné.
Můžete jim číst, společně třídit staré fotografie, dokumenty či knihy.
Jsme země, jejíž vláda venku pomáhá hlavně finančně a nijak moc.
Vedení státu se spíš snaží udržet ekonomiku, a jak říká australský premiér, jsou dva hlavní úkoly – zachránit životy a zachránit živobytí.
Spolek byl založen v roce 2010 ke dvacátému výročí německého sjednocení.
Když se penalty opakují, jenom se zápas natahuje, už takhle je toho dost.
Láska na plátně i ve skutečném životě!
Zhruba 70 tisíc rodin, které mají stejně staré potomky, ale příspěvek již vyčerpaly, má smůlu.
Online glosář Reflexu: Co po pádu Babišovy vlády?
Zákaz se týká i provozu restaurací, které se nacházejí v obchodních centrech s prodejní plochou nad pět tisíc metrů čtverečních.
S izraelským dodavatelem nakonec smlouvu uzavřelo ministerstvo za předchozí vlády, kdy resort spravedlnosti vedl Robert Pelikán.
A při tom chození mám představivost zapnutou na maximum.
Testovat se chce zároveň stále více lidí i bez nařízení.
Pellegrini prohlásil, že si štáb uvědomuje, že nařízením komplikuje život seniorům, klientům pečovatelských domů a jiným.
V září, kdy z původních čtyř uchazečů o dostavbu dálnice zůstali dva nejvážnější zájemci, hodnotil ministr dopravy Karel Havlíček postup v soutěži jako historický průlom ve financování dopravní výstavby v Česku.
Čeští fotbalisté vstoupí do příštího roku v březnu úvodními třemi zápasy kvalifikace o postup na mistrovství světa 2022, uvedl na webu FAČR manažer národního týmu Libor Sionko.
Součástí soutěže Nastartujte se, kterou pořádá Komerční banka, je také E15 Cena veřejnosti.
Od roku 2011 Alemaniová působí v neziskové organizaci Friends of the High Line, která přestavuje newyorskou nadzemní dráhu High Line na městský park.
Troufnu si tvrdit, že většině to bude stačit, obzvlášť ke špičkovým hodnotám rychlosti.
Ve Spojených státech stále nezpomaluje růst bilance obětí koronaviru poté, co místní úřady ve čtvrtek opět ohlásily přes 1000 nových úmrtí.
Za svým jednáním si Laštovka stojí.
Není divu, že dnes už členové kapely nechtějí přicházet s riffy, které by se zásadně odchýlily od vyzkoušeného a úspěšného vzorce.
Nejednalo se ale o jen tak nějaké peníze, se kterými jdete nakupovat na trh.
Jsou slušní a včas platí, díky tomu ušetří až 300 tisíc korun. Živnostníkům, kteří v Bohumíně podnikají v městských nebytových prostorech, nebude město letos zvyšovat nájem o inflaci.
Po nehodě v tréninku ochrnul Killian Auberson od hrudníku dolů.
Pro Grégra by to byl běžný mezistátní zápas, pokud by ovšem v modro-bílém dresu nevyběhl na stadion Ramat Gan Stadium také Diego Armando Maradona.
Herečka má trochu výčitky kvůli kolegům, kterým přidělala práci a starosti.
Ale znám pracoviště v zemědělství, kde je jeden člověk a denně!
Bylo to spíš o nahraných zápasech.
Na většině území ČR se už bílá zima pravděpodobně neukáže.
Kluby oznámily první várku posil, a tím mají z 90 procent hotové kádry.
V roce 2014 pak odjel do lyžařského střediska Hintertux v Zillertalských Alpách, kde chtěl strávit podzim do další zimní sezony.
Epidemie koronaviru už má první dopady na cestování a turismus.
V kauze na začátku letošního února nejprve rozhodoval Městský soud v Praze, který Čabráka už tehdy poslal na 15 let za mříže za vraždu.
Pražský redaktor Blesk.cz Jiří Marek od ledna vyměnil ruch novinařiny za zdánlivý klid domácnosti, aby se postaral o svého dnes už dvaadvacetiměsíčního syna Pepína.
Rozhodl jsem se, že zachráním obec spisovatelů a zhruba devět let jsem jejím předsedou.“
Termíny budou zveřejňovat nejméně s 15denním předstihem.
Nebo se o jeho úloze v pozadí prostě nemělo tolik vědět.
Jedna věc je kamarádství, což je úžasná věc, na druhou stranu patrně tuto zemi čeká zásadní debata, jak a kam dál uvnitř Evropské unie.
Jen si pamatuji, že jsem si chtěl připálit cigaretu od nějakého chlápka.
Velká Británie se kvůli uzavření dohody o volném obchodu nezaváže k tomu, že bude dodržovat pravidla Evropské unie, prohlásil premiér Boris Johnson během pondělního jednání s obchodníky.
Abychom jim přednesli, jaká je epidemiologická situace.
Břeclaví se navíc nechala inspirovat i jedna z valtických pizzerií.
Evropská mutace amerického listu USA Today se domnívá, že rekordnímu zájmu o sázky nahrává nejen délka prezidentské kampaně, ale i osobnost současného prezidenta Donalda Trumpa, jež dokáže připoutat pozornost.
S nápadem přišel David Miklas a Martin Hřeben s jejich týmem.
Desítky poslanců britské konzervativní strany včetně sedmi bývalých ministrů požadují po vládě, aby ustoupila od plánu zavést karanténu pro všechny zahraniční návštěvníky.
Propad prodeje automobilů se jich nemůže nedotknout.
Ač už jich v životě viděla tolik, chce vidět další a další.
Na pozvánce k této schůzi mají poslanci jen jeden jediný bod.
Používané vakuové záchody sice nic nevypouštějí na koleje, ale cestující je snadno ucpou tím, že do nich vyhodí nevhodné předměty jako kelímky a ubrousky.
Aby ale nikdo nezůstal na pochybách, na většině z nich se objevila i anglická věta: A to už samozřejmě počechrá ego.
"Zavedení povinného podílu domácích potravin v obchodech jednoznačně vytváří pro tyto výrobky přednostní postavení a diskriminuje podobné dovážené produkty.
Jeho tým se nevzdal a zásluhou Rodryga a Nacha ještě snížil na rozdíl jediné trefy, vyrovnat ovšem nedokázal.
Je potřeba, abychom začali chodit do prostorů, kde to bolí.
Podle krajského soudu porušila svou povinnost.
Navíc potřebují rekonstrukci.
Na doživotí byl odsouzen drogový dealer Petrit Lekaj (49), který zabil svou vlastní dceru Sabrinu.
O dvě procenta klesla cena ropy.
Druhá třetina právě začala.
Velké množství práce a stres.
Víkendová taneční technopárty v německém Frankfurtu se změnila v nepokoje.
Hledáme jen termín, protože nám dělá problém posunutí světového šampionátu v hokeji,“ vysvětlil Juck.
V Česku takto například Geis doručil 48 palet (sedm tisíc kusů) ochranných pomůcek včetně masek Covmask do nemocnice v Motole.
Vyplývá to z údajů na pražské hygienické stanice k dnešním 18:00.
Od roku 2013 až do října 2018 působil v představenstvu banky.
Babiš dopoledne znovu zdůraznil, že dobře funguje vládní rada pro zdravotní rizika, kde jsou zastoupeni i ministr vnitra, obrany a zdravotnictví.
České dráhy zařadily přesně před patnácti lety - 28. listopadu 2005 - do běžného provozu rychlovlaky Pendolino.
Socha dělnického československého prezidenta Klementa Gottwalda z bílého vápence nedaleko tehdejšího ústředního výboru Komunistické strany Československa na Těšnově byla až zářivě bílá.
Ta doba byla šílená.“
Odklad některých vakcín v těchto věkových kategoriích o týdny až měsíce představuje jen minimální riziko, ubezpečují zdravotníci.
McAfee patřil k prvním, kdo vydělali na internetu ohromné jmění.
Navíc u plynoměru musí být ještě provedena nová revizní zkouška.
Na jednom z mítinků na Václavském náměstí během listopadových událostí zakončil své legendární vystoupení biblickým citátem „Je-li s námi bůh, kdo proti nám!“
Karlovy holčičky jsou malé, je mi jich opravdu líto,“ dodala se slzami v očích Dana, která se společně s manželem zúčastní v sobotu zádušní mše v katedrále sv. Víta, Václava a Vojtěcha.
Kiska tvrdí, že za antikampaní stojí poslanec slovenského parlamentu za nejsilnější vládní stranu Směr-sociální demokracie, v jejímž čele stojí expremiér Robert Fico.
Před pár týdny se obě setkaly s tím, že je "náhodná skupinka kluků" nazvala koronavirem.
Krajně nepravděpodobně se v současné době jeví domluva s kanadským bombarďákem Wojtkem Wolským.
V současném kontextu česko-ruských vztahů je to z mého pohledu minimální krok, který česká strana musela učinit, aby dala najevo, že ruský tlak je nepřijatelný,“ řekl ČTK Kratochvíl.
Hamáček popsal i systém pro pendlery: "Do zahraničí může vyjet ten, kdo v zahraničí pracuje.
Pokud je ale do té doby nevyužijí, peníze jim cestovky poté vrátí.
V pohotovosti je také izraelská armáda a Izrael uzavřel některé turistické provozy na severu země.
O den dříve, kdy epidemie v Česku pokořila další smutný vrchol, to bylo 143 pacientů, což je nejvíce od vypuknutí nákazy na našem území.
Dřív se spekulovalo o zájmu Manchesteru United, kde už Ronaldo zářil, a Paris St. Germain.
Jmenuje se Ami, což ve francouzštině znamená kamarád či přítel.
ČLK návrh zopakovalo 6. listopadu, ale opět marně.
Vedle toho, že končí Germanwings, budou u jejich sesterských nízkorozpočtových aerolinek Eurowings radikálně sníženy dálkové lety.
Cyklista jel od Nové Bystřice směrem na obec Klášter, v pravotočivém oblouku v prudkém klesání se podle policie pravděpodobně plně nevěnoval řízení kola a nepřizpůsobil jízdu technickým vlastnostem stroje.
Dmitrij je hvězda tamní ligy, bylo třeba s Dynamem Moskva o jeho uvolnění jednat?
Takže mě velmi lákalo tohle klišé prolomit a přijít s příběhem mladších lidí.“
Kdyby splnil přání svých rodičů, svět české televizní zábavy by zůstal o mnoho ochuzen.
Ve stejné disciplíně mezi ženami obsadila druhé místo Tereza Polachová, výborné 6. místo stále ještě žačka Sophie Southová a 8. místo Tereza Čučková.
Nehoda se stala mezi Soustovem a Vráží.
Incident se odehrál několik hodin po sobotní půlnoci.
Počítá se ale, že se čtyřkolka vrátí se silnějšími dvoulitry.
K vysoké politice vedla i svou dceru Chandriku, která se roku 1995 dokonce stala prezidentkou Šrí Lanky.
Při každé partii si zvolíte scénář, vyberete hrdiny a jdete na to.
Na každé lokalitě bude nadále pracovat zhruba 200 zaměstnanců, kteří budou mít za ukol zabezpečení dolů.
Premiér podle svých slov chtěl říci, že média postupují „v sovětském, ale ve skutečnosti je to už v severokorejském“ stylu.
Stáváte se tak trochu rodinným lékařem.
Samotné natáčení je pak většinou bezproblémové, a pokud podáte dobrý výkon, tak to všichni ocení.
Jižní Mexiko zasáhlo v úterý zemětřesení, které mělo podle americké geologické služby USGS sílu 7,7 stupně.
Finové, kteří na úvod v pátek vyhráli nad Německem 5:3, vstoupili do utkání hůř.
Primátorův náměstek Petr Hlubuček (STAN) o opatření podle serveru Aktuálně.cz už jednal s prezidentem Svazu obchodu a cestovního ruchu Tomášem Prouzou.
Takže dva nejtěžší zápasy ve skupině odehrajeme v době, kdy máme zavřenou halu i na tréninky.“
Předprodej vstupenek (kus za 80 Kč) začne 21. října 2020 na rezervační platformě Go Out, nebudou se vydávat Festival Passy.
Není ovšem vyloučeno, že se v případě druhého z činů bude měnit právní kvalifikace,“ sdělil státní zástupce Jan Slaný.
Stejně dobře nám může posloužit další ze smyslů, a to hmat.
Nechci, aby z toho měli noční můry,“ říká Julia.
To znamená, "že zhruba za deset dní pravděpodobně už zřejmě nemůžete nakazit jiné lidi," vysvětluje Khan.
Celou pravdu o Márovi se dozvídá Monika i jeho matka Věrka.
Na vyřezávaném dřevěném stolečku bývá připravena porcelánová čajová souprava a také několik krabiček s čajem.
Byla prý evidentně opilá a nahlas křičela.
Ale pokud se podíváme na živnostníky nebo nádeníky, kteří žijí ze dne na den, tak tam je nálada ustaranější a ponurejší.
Ke jmenování Havlíčka má přitom dojít v pátek po návratu premiéra Babiše z cesty do Izraele, potvrdil ČTK tiskový odbor úřadu vlády.
Podle ní se to projeví i na vyšších příjmech z daní v rámci jejich rozpočtového určení.
Vyhraje Ivan Fíla boj o svou autorskou vizi?
Motor může za jízdy vydávat různé zvuky, málokdy se však stane, aby mňoukal.
Šicí dílna na chvíli odložila šití spodního prádla a pohodlných šatů a proměnila se ve výrobnu improvizovaných bavlněných roušek.
Další kolo debat o přídavku na dítě nás čeká ve čtvrtek na koaliční radě.
Výjimku ale měnit nechtěl, protože za touto hranicí se podle něj nacházejí větší aglomerace.
Vyžíval se v surovostech, pak bojoval za IS.
Několik týdnů je měla nechávat samotné doma, musely dokonce u sousedů žebrat o jídlo!
Lepší start do nové sezony si snad ani nemohli přát.
Ta nejzajímavější je ekologicky rozložitelná, lze ji s popelem zvířete zakopat na zahradě.
Největší jihoamerická země, která má zhruba 210 milionů obyvatel, podle vládních čísel od začátku pandemie zaznamenala více než 4,5 milionu případů nákazy koronavirem a přes 136 000 s ním spojených úmrtí.
Ochranných pomůcek proti koronaviru je podle vlády dostatek.
Ve městě je množství parků a sadů, takže nabídka v každém obvodu je celkem bohatá.
Na webu seznamsmejdu.cz jsou zveřejněny také fotografie údajných podvodníků a jejich aktuální působiště.
Jak se šíří Covid v Česku: Čerstvá data, mapy okresů a obcí.
Neměli byste tomu však podléhat.
Spory o vedení hranice utichly až s narovnáním Moravy v průběhu minulého století.
Vyjednávání o kandidátech do Senátu vedl Miloš Vystrčil.
Americký ministr zahraničí Mike Pompeo podle agentury Reuters varoval, že pokud Moskva a Peking odmítnou sankce proti Íránu respektovat, Washington přijme sankce i proti nim.
Možností, kam s penězi, je pochopitelně více: akcie, dluhopisy, zlato, stříbro.
Počkám si na správný okamžik.“
Mimochodem nad jeho dveře umístil nepochopitelný nápis Terribilis est locus iste neboli – Toto místo je hrozné.
Před koncem svého funkčního období schválila krajská koalice ANO, ČSSD a ODS půlmiliardový úvěr na pokrytí letošních výdajů.
Ti vyrovnali po brance střídajícího Fodena, asistující Cancelo se před ní hravě prohnal právě přes českého reprezentanta.
Podle předávací smlouvy by Hongkong měl až do roku 2047 užívat autonomie a jeho obyvatelé občanských svobod, které jsou v pevninské Číně jinak nemyslitelné.
Index Dow Jones za celý týden vyrostl o 6,87 procenta.
V podobně zoufalé situaci se ocitl i Ústav pro péči o matku a dítě v pražském Podolí, který na facebooku uveřejnil žádost o pomoc s tím, že nedostatek ochranných zdravotnických prostředků je kritický.
Peníze investorů tvoří jednu část (jsou nejdražší), dále máme vlastní ekvitu a pak také financující banky.
Žárovku vynalezl černoch, žádný Thomas Alva Edison, uvedl během proslovu na konci minulého týdne v kostele v americké Kenoshi demokratický kandidát na prezidenta USA Joe Biden.
Předtím, než vůbec mohla být zahájena výstavba, muselo dojít k odstranění původních objektů, jemuž předcházelo vydání demoličních výměrů.
Jakkoliv Jana Maláčová problém se „zakletým“ systémem na výplatu dávek zdědila, je ministryní už téměř rok a půl, takže řešení nastalé situace je její zodpovědností.
To jsou spotřebiče, bez kterých se v dnešní době neobejdeme.
Ředitelé škol mají za rok k dispozici celkem pět dní ředitelského volna, které mohou vyhlásit třeba z organizačních či technických důvodů.
"Bylo by moc hezký, kdyby každý dostával takovýto vzkaz," dodala.
Pro případ návštěvy v ordinaci lékař bude o vašich potížích předem informován, a návštěva tak proběhne efektivněji," shrnují organizátoři.
Závody formulí ztrácely poslední roky na divácké přitažlivosti.
Českým zájmům cesta podle Vondráčka „nic až tak extra nepřinese“ a vztahy Česka a Tchaj-wanu jsou prý dobré.
Nemohla jsem uvěřit, jak moc pes zranil mého syna.
Proto si myslím, že ČNB nebude chtít korunu nechat oslabovat neřízeně,“ soudí ekonom ING Jakub Seidler.
Počet nově potvrzených případů nemoci covid-19 byl v Česku druhý den po sobě rekordní.
Proto chytrý volič není rozhodně ten "jejich"
Výsledek připomínal normální směsku árií a ansámblů, doplněnou nepříliš nápaditým videem v pozadí - navíc provázeným poměrně otravnou nesouvisející hudbou.
Bude to náročný, ale jinou cestu nevidím.
Ta systém Xetra dodává vedle Prahy i do dalších burz v regionu střední, východní a jižní Evropy.
Přesto jste si nejprve přál stát se hercem, nikoliv muzikantem.
Do dějin země se zapsala jako první žena a zároveň jako první obyvatel někdejší NDR v této funkci.
Nákazu zřejmě prodělala během těhotenství i Symondsová.
Na místě zasahovali těžce ozbrojení policisté.
Kvůli megaňadrům mě šikanovali: Sexy modelka Nasťa s košíčky… Tomáš Dastlík z Ulice bude podruhé tátou: Další dítě plánoval už roky Klaus v němčině varoval před zneužitím pandemie.
Poté co se dívka ztratila, nechala si její rodina najmout soukromou společnost.
Zaměstnanci by podle tohoto návrhu dostávali místo stravenek hotovost.
Ten má značit, že jejich zdravotní stav v pořádku.
Svědci popsali, že někteří sloni před úmrtím chodily dokola, což by ukazovalo na nějakou neurologickou poruchu.
Jedná se o pracovníky působící ve stejných nebo sousedících kancelářích.
Nikdo se zatím k tomuto zjevně bombovému útoku nepřihlásil.
Proti Vítkovicím byli neudržitelní.
Uznává ale, že mnohdy může být problém s technikou.
Petr Ševčík, opora Slavie v záloze a nejlepší hráč FORTUNA:LIGY v poli podle prestižní ankety deníku Sport, dnes slaví své šestadvacáté narozeniny.
Po jedenácté hodině už byla cenná památka na letišti v městské části Neředín, kde na ni čekal policejní vrtulník.
Před námi se otevírá prales, prodyšný pouze v místech, kudy vede úzká cesta.
Podzemní hřiště pro děti?
Avast přišel o 2,44 procenta.
Množství okolností ho donutilo k tomu, že popadl kolo a rozhodl se na něm vyrazit ze Skotska, kde navštěvoval univerzitu, domů.
V Izraeli založili startup Next Future Transportation, který se snaží nacházet nové možnosti dopravních prostředků.
Josef se narodil 14. října 1905 ve Vlašimi do rodiny Karla Jelínka.
Vojenští zpravodajci mají sledovat kyberprostor.
Výstavba stála přes pět milionů korun, přičemž obec Olešnice v Orlických horách se na financování podílela asi 10 procenty a další náklady uhradil kraj, stát a evropské dotace.
Původně byl NERV představen vládou Mirka Topolánka (ODS) v lednu 2009 jako nezávislý poradní orgán vlády.
Představte si, že se nějakým záhadným způsobem ocitnete bez nádobí a kuchyňských potřeb.
Předtím ale prošel čekárnou, kde bylo deset pacientů, do kontaktu přišel také se sedmi zdravotníky.
Dešťové přeháňky a místy i bouřky budou pokračovat minimálně v průběhu příštího týdny.
Hon na masového vraha, kterému se přezdívá Povolžský maniak, skončil!
Zahraničí jej bude chápat jako území, které je pod kompletní kontrolou totalitní Číny, a to může naopak některé společnosti přimět k tomu, aby region opustily.
Taky jsem jednou panu režisérovi napsal, že se mu na to vyseru, ale napsal jsem to s měkkým i. Odepsal mi, že se to píše s ypsilonem.
Poklidná jízdy v anglickém Sheffiledu se během vteřiny změnila v šílenou nehodu!
Karlos vyhraje před limitem ve druhém nebo třetím kole.“
Na ministryni práce a sociálních věcí Janu Maláčovou (ČSSD) se obrátily pěstounské organizace, které novelu připomínkují, výhrady mají i opoziční Piráti.
Do povědomí široké veřejnosti se dostal díky svému legendárnímu projevu na Červeném hrádku 17. července 1989.
Na ledě strávil odchovanec Žďáru nad Sázavou a bývalý hráč extraligových Pardubic sedm minut a 47 sekund a připsal si dva hity.
David Stypka zazpíval nejen své dnes už hity (Kříž, Jericho, Láska není, Nebolelo, Loučit) ale také novější písničky.
Třiačtyřicetiletá žena, kterou minulou sobotu její o třináct let starší partner doma brutálně napadl, protože s ním nechtěla mít sex, podlehla v nemocnici svým zraněním.
Protesty proti chování policie se brzy změnily v požadování demokratických reforem a šířily se napříč státem.
Oba hráči zůstanou v domácí izolaci.
Důvodem je výrazně levnější ropa, jejíž cena prudce klesla kvůli paralýze cestovního ruchu ve světě.
Nevšimla jsem si, že by se to někde přímo vyučovalo,“ uvedla.
Škoda přerušila výrobu ve svých třech tuzemských závodech 18. března.
Stačí otevřít hubu a doktora se zeptat.
A pak rychle domů.“
Po dnešním jednání rady FIFA to oznámil předseda Gianni Infantino.
Bulvární list Kronen zveřejnil i jeho fotografii z internetu, kde je vyfocen se zbraněmi.
Nejvyšší trest dostal mladík, který akci vymyslel.
Zranily se také dvě ženy.
Chlapci se spinální svalovou atrofií potřebovali každý vybrat přes 60 milionů korun na zakoupení léku Zolgensma.
Spolu s ní bojoval v Holandsku, Francii i na východní frontě.
Žaloba je pokračováním sporu, který se táhne už téměř deset let.
Historici nyní zjišťují, zda jí bylo přiděleno už před zatčením, nebo až poté.
Výsledky jejich studie jsou překvapující.
V obci Krámy došlo patrně k násilnému trestnému činu.
Nemám o tom žádné informace, reagoval předseda Ústavního soudu Pavel Rychetský ve středu odpoledne na otázku Aktuálně.
Chlapec má mrtvou maminku, otce ve vězení a tráví čas v německém dětském domově, protože se o něj macecha v Německu nedokázala postarat.
Nově má tedy byt dispozici 3+kk a najdete v něm velký a velmi příjemně prosvětlený obytný prostor s rohovou kuchyní, jídelnou a obývákem, ložnici, pokojík pro hosty a koupelnu s toaletou.
Každý jeho zákrok vypadá brutálně, ale on ho vede čistě a ví, co dělá.
Potíž je ovšem v tom, že jídlo je nutné konzumovat patřičně rychle.
Proto si myslím, že těch roušek se budeme držet ještě delší dobu.
Takové nezvané návštěvníky bylo možné v počítači ještě před pár lety rozeznat, protože první škodlivé programy byly naprogramovány tak, aby mazaly data nebo dokonce zablokovaly celý operační systém.
Poznamenal, že zdravotnictví kvůli krizi veškeré vybavení, kterým disponuje, detailně zmapovalo.
Kapacity hygienických stanic jsme plošně rozšířili o sedm pracovníků a dva téměř nové počítače.
V Německu zaplatily domácnosti v přepočtu na jednoho obyvatele téměř třikrát více než v České republice,“ vedoucí oddělení statistiky vzdělávání, zdravotnictví, kultury a sociálního zabezpečení ČSÚ Helena Chodounská.
Lilleyovou a Sinclairovou postihl stejný trest o několik dní později, když si na pláži na protest sundaly horní díl svršků.
Téměř 90 procent rodičů nechtělo do školy dojíždět více než dvacet minut.
Jde o muže ve věku 34 a 26 let.
"Cestujícím doporučujeme, aby využívali k nákupu jízdenek předprodejní místa, prodejní automaty, SMS jízdenky a pro nákup časových jízdenek využili nákup přes e-shop.
Brock Carrow z Floridy se dlouhou dobu potýkal s morbidní obezitou.
Uvedli, že vyšetřují podezření ze znásilnění osmnáctileté dívky.
Sloupům, na kterých visí roušky k volnému odběru, se říká rouškovník.
Předobrazem jeho tvůrkyně, šéfky France Télévisions Delphine Ernotteové, ale byla spíš americká streamovací služba Hulu, za níž stojí velké americké televizní kanály, nebo její britská obdoba Britbox.
Jak vás celá akce s šitím roušek napadla?
Karlovarskému kraji věnovali stovky roušek a dezinfekčních gelů.
Manželka Petra (33) si několikrát stěžovala, že už má dávno po termínu.
Kolem půl páté odpoledne bylo vybráno již 1,78 milionu.
Takže mohl vysadit i druhý.
Číňané se navíc chystají na víkendové oslavy nového lunárního roku, při nichž se, podobně jako o Vánocích v Evropě a Americe, vydávají stovky milionů lidí na dovolené a návštěvy příbuzných.
Hygiena rukou je podle odborníků důležitější než samotná rouška.
Nejvíc mrtvých má Alžírsko - 450. V Ghaně se počet nakažených koronavirem za minulé dny zvýšil v důsledku uvolnění restrikcí o 24 procent a překročil 2000.
Čechům přinesl pravděpodobně nejhorší zprávu uplynulého týdne deník.
Cévní mozková příhoda je třetí nejčastější příčinou smrti na světě.
Zakopaný pes je v délce této „dočasnosti“.
Z exteriéru stále vyhlíží jako kostel, a co víc, jak uvádí britský web Daily Mail, jeho část stále ještě využívá londýnská diecéze.
Třeba se Tomáši Braunerovi podaří něco podobného.
V utkáních, ve kterých jsme měli navrch, a pak je nezvládli, určitě taková osobnost chyběla.
Přerušil ji 12. srpna, kdy se na Hradě setkal s americkým ministrem zahraničí Mikem Pompeem při jeho návštěvě Česka.
Kvůli současné epidemii ministerstvo školství také na začátku roku prodlouží období talentových zkoušek na střední školy.
Nastává nejisté období pro asi 3 miliony lidí.
Nejdříve se v památkově chráněném objektu uskuteční stavebně historický průzkum.
Záchranáři našli její tělo.
"Hrdinové Pražského povstání jsou přesto stále opomíjeni," říká Plachý.
Doprava bude zachována jednosměrně směrem do centra, z centra nyní povede objížďka ulicí Prokopova a poté Rokycanovou zpět na Koněvovu.
Úroková sazba nyní dosahuje hodnoty 2,19 procenta.
K vybraným produktům se slevou navíc získáte jako dárek zdarma další zařízení.
Když už ho najdou, postrádají totiž schopnost posunout se od letmé známosti k něčemu vážnějšímu a vytvořit pouta na hlubší úrovni.
Zároveň umožňuje na mobilních zařízeních instalovat aplikace a zástupce třetích stran.
Na dodržování sociálního odstupu prakticky nikdo nedbal, navzdory tomu, že se z ulic dočasně stala pěší zóna a lidé tak mohou chodit i po silnici, uvádí britský server Metro.
Může se jednat o procházku v parku, pozorování kvetoucí přírody, četbu knihy na zahradě či terase.
Teď v Paříži to bude vzrušující finále, Sofia hrála vážně skvěle, pro mě je jako nasazená čtyřka favoritkou.
Při tvé frekvenci mužů, se není čemu divit!
Když vyhraje, je v pohodě, uzná kvalitu soupeře a rozdává pozitivitu na všechny strany.
Podezření z kupování hlasů voličů, zejména početné romské menšiny, provázela již v minulosti různé volby na Slovensku.
Werner se nabízí Liverpoolu: Zapadnul bych!
Kolaudace se tunelový komplex dočkal loni v říjnu, a to bez splnění podmínky o dostavbě okruhu.
Nejblíže jsme se nakonec dostali s Kodiaqem 2.0 TDI (140 kW), automatem a pohonem všech kol, jenž ve výbavovém stupni Laurin & Klement přijde na 1 202 900 Kč.
Debata o ekonomických stimulech se všude bude točit okolo dvou hlavních otázek: co mohou pro oživení udělat centrální banky a jak by měla vypadat fiskální injekce vlád.
Láďu, stejně jako dceru (48), má Frej se čtvrtou manželkou (†69).
Jeho styl, tak milovaný mnohými z nás, je totiž třeba umět číst.
Po čtvrthodině se k ráně dostal Coutinho, jeho pokus však mířil přesně doprostřed branky, kde byl připravený Courtois.
Doposud jste se drželi v ústraní a neprahli po velké profesním úspěchu.
Pro občany Slovinska, Maďarska, Rakouska, Česka, Slovenska, Polska, Německa a tří pobaltských států udělí Chorvatsko výjimku z opatření, kterým vstup do země kvůli epidemii koronaviru dosud zakazovalo.
Když mu je žena nechtìla dát, strhl ji za vlasy na zem, zalehl, zbil klackem a okradl.
Věděli jsme, že Zlín má v nohách včerejší těžké utkání.
Google není takový chudák, aby si nárokoval ještě větší zisky," napsal rozhořčeně do recenze.
Klasickým příkladem úspěchu téhle vlny je právě společnost Fatra v Napajedlech na Zlínsku, vyrábějící mimo jiné nafukovací zvířátka, která byla populární v 70. a 80. letech minulého století.
Krásná modelka, která nebyla vychrtlá.
Přesto nezahálela a naplánovala několik výletů a my začali vyrážet z matičky stověžatý pryč.
Dohoda by měla od počátku příštího roku upravit podobu vzájemných vztahů mezi Evropskou unií a Velkou Británií.
Tehdy jsme ještě v poslední den napekli, otevřeli a lidé kvůli panice nepřišli.
Telefon je kvalitně zpracován, má povedený design, nechybí mu infraport, 3,5mm jack nebo slot na paměťovou kartu.
Ten vydržel 12 tun, tedy čtyřnásobek své normy, než se pod tlakem lisu poroučel.
Novináøùm pak po podpisu koalièní dohody vysvìtlil, že mezi opozicí, v níž skonèilo hnutí ANO a Piráti, rozlišuje.
Přesto se kniha nazvaná Mazl tov před třemi roky stala v bestsellerem a královna Mathilde ji označila za jednu z nejdůležitějších, které kdy četla.
Kuřáci jsou koronavirem ohroženější hned z 5 důvodů!
Zprávy Primy jsem měla ráda, ale co z toho udělali.
Poslední mohykán, poslední obránce tradičních hodnot Republikánské strany, jejíž elita postupně skláněla hlavu před Donaldem Trumpem.
Až do listopadu 2019 jsem mu byla věrná, dokud byli ve vedení Jan Krafka a Jaroslav Slánský.
Když jsme šli do parku, byly tam děti, které ukazovaly a křičely na něj 'monstrum', než utekly.
Některé díly později využijeme jinak, třeba na chodbě, v pracovně.
Zářící runu na ruce princezny nebo magii při střetu čarodějnice s alchymisty.
Předseda EPP Donald Tusk označil zneužití koronavirové krize k převzetí moci vládami za "politicky nebezpečné a morálně nepřípustné" a stranu vyzval, aby zvážila postoj k vyloučení přehodnotit.
Nové vlajkové lodi představili prakticky všichni přední výrobci.
Pokud nevybudují nezbytnou infrastrukturu, máme tu příští rok brzo třetí vlnu.“
Některým přijde šestnáct gólů do sítě zdevastovaného Německa jako zbytečné ponížení.
Případem se zabývají kriminalisté, nechtěli ale sdělit žádné podrobnosti!
V současné době pak veřejnost ani nemá tušení, co Zeman celé dny na Hradě nebo v Lánech vůbec dělá.
V otevřeném dopise spolku to píše ministryně pro místní rozvoj Klára Dostálová (za ANO).
Konzultoval při natáčení snímku Nákaza, jehož zápletka se točí okolo smrtícího viru, který se rozšířil z Hongkongu do USA.
Černý lak se zlatými doplňky připomíná Formuli 1 z roku 1972, kterou řídil Emerson Fittipaldi.
Masarykova univerzita dle ní do on-line prostředí nepřejde.
"Očekáváme, že klesající trend celkového počtu exekucí bude pokračovat," komentoval čísla prezident komory Vladimír Plášil.
Podle Čižmáře by takto mohl postupovat nyní i Jihomoravský kraj.
Nalítají se kolikrát víc než číšníci.
Švýcarská policie ve čtvrtek zadržela 55letého Čecha kvůli podezření z přepadení banky ve městě Chur.
Herečka posléze popsala vlastní odstrašující zkušenost se zevrubnou prohlídkou.
Jak říká, i tato nepatrná porce zahradničení ji uklidňuje.
Ale je to samozřejmě individuální.
A rodina má samozřejmě velkou radost,“
Americký výrobce letadel Boeing v úterý oznámil, že návrat čtvrté generace typu 737 označované jako MAX se dále odkládá.
Těch, kteří pronajímají nevyužitý pokoj nebo i celý byt před dlouhou dovolenou, je výrazně míň.
Společnost podle něj dostala doposud příliš málo informací.
Bohužel ne všechny nakažené čeká boj s nemocí bez větších komplikací.
Pod společnost spadá kromě Aurory také areál Bertiných lázní nedaleko historického centra města.
Deformovalo hrudní koš, oslabovalo zádové svaly, vytlačovalo obsah břišní dutiny k bránici.
Na rozdíl od muzeí většinou nemají kvalitní zabezpečení.
Kromě toho křičel Alláhu akbar.
Nikdy neříkáme věci, jaké byly v titulku vaší zprávy, že někdo půjde do pekla.
To se ale pak snažím být s těmi lidmi v kontaktu.
Tehdy nicméně bylo hlavní funkcionalitou tohoto nezvaného návštěvníka šíření reklamy a nevyžádané pošty na napadeném počítači.
Dodnes se nám podařilo vzdělat přes 6 tisíc pečujících ve 470 kurzech a uspořádat 500 podpůrných skupin,“ vypočítává Ivo Mareš z organizace Diakonie.
Strach o něj měla i jeho matka, která do nemocnice často volala a obávala se, že její syn nepřežije.
Zraněný Vladimír podstoupil řadu operací na neurochirurgii, po více než třech týdnech však zemřel kvůli zánětu plicní tkáně a srdečního svalu.
Opilý usedl za volant senior, který se rozhodl, že vyzvedne manželku na nádraží ve Dvorci u Nepomuku na Plzeňsku.
To má pak dopad i na zákazníky.
Firmy ale volají po větší pomoci.
Pod ČEZ mělo totiž spalování uhlí v Počeradech skončit dle původního plánu již ke konci roku 2023.
Boba opakovaně trýznil vysokoškolský student, který trávil léto u své kamarádky a zároveň majitelky psíka.
Pes poté ještě kousl do ruky druhou dívku, která ho chytla, aby zabránila dalšímu útoku,“ řekl Právu obeznámený zdroj.
Teprve další měsíce ukážou, jakou část v dubnu nerealizovaných nákupů budou spotřebitelé ochotni realizovat se zpožděním," doplnil k údajům ČSÚ hlavní ekonom UniCredit Bank Pavel Sobíšek.
Od úterý je začne rozesílat pošťákům, kteří je budou doručovat.
Ženy se emancipují, a muži tak v některých vztazích přestávají být tak dominantní…
Už víme, co olympionici milují!
Denní počty úmrtí i nových případů nákazy se však tento měsíc postupně snižovaly a Itálie uvolňovala restriktivní opatření, která zavedla ve snaze dostat šíření koronaviru pod kontrolu.
Třetím největším příjemcem se má stát Polsko s 63 miliardami.
V Allisonovi má Klopp strážce svatyně s parádní rozehrávkou a borce se zásadním podílem na výstavbě hry, což už je v dnešní kopané pro gólmany de facto nutné minimum.
Lék je podle Storové dodávaný zdarma.
Podle toho je také konstruován – všech šest ložnic a pět koupelen ve čtyřech podlažích má totiž obrovská panoramatická okna a několik rozsáhlých teras.
To se týká i pomela, granátového jablka a zázvoru.
Celková hodnota trhu už přesahuje 300 miliard dolarů.
Ředitel dubského ústavu Petr Boš v odborném žurnálu Československá psychiatrie napsal, že LSD pomohlo všem čtyřem dětem, jimž je podal.
Osmatřicetiletý obchodní zástupce Jaroslav se vrátil domů do pražských Dejvic na podzim roku 1918.
V Senátu den po úmrtí jeho předsedy Jaroslava Kubery skončilo zasedání organizačního výboru.
Mezi těmi, kteří se vyhánění přímo účastní, pak najdeme vyložené sadisty, zrůdy, které jen čekají na příležitost, aby se jejich zrůdnost mohla projevit, ale i lidi, od nichž bychom takové jednání vůbec nepředpokládali.
Podle YouTube ale zmíněná trojice uživatelů tyto údaje nevyplnila.
Křen je zázrak: Je skvělý proti chřipce i nachlazení, zkuste…
Chtěli si dokázat, že jsou pracovití a umí, že patří do kulturního světa.
Podle současných vědeckých předpokladů by tak alespoň po nějakou dobu skutečně neměl být infekční.
Zákonu, který má urychlit stavební řízení v Česku, vytkli legislativci odklon od věcného záměru, který počítal s vytvořením jednotné soustavy státních stavebních úřadů.
Podobně starostlivou a duchapřítomnou asistentku, kterou nic nerozhází, by prý sama brala: „Lepší už být nemůže, lepší je snad jen chůva Scarlett O'Harové z Jihu proti Severu!"
Onen podpis pod úvěrem patřil Petru Žižkovi, který s Měkotou podnikal a po jeho smrti se stal správcem dědického řízení.
Byla to přímá rána na solar plexus současné české politiky, která je hodnotově a mocensky rozpolcena.
Evropské akcie se vyšplhaly na osmiměsíční maximum.
Říkal jsem si: ty jo, co to asi bude, asi nějaká pochvala.
Jeden z obchodů vlastněný Asiaty vyvěsil ceduli, že ode dneška je 10:00 až 12:00 čas vyhrazený »pro naše milé spoluobčany starší 65 let«.
Zahradu nebo balkon můžete dekorovat lampiony a oslavit Velikonoce v trochu jiném stylu.
Vedle Davidové přináší Sport Magazín +PLUS i další interview.
La Mancha je největší pěstitelskou oblastí této rostliny na světě.
Podle Blatného sílí kvůli Vánocům tlak na rozvolňování.
Milion chvilek pro demokracii, jak jsem s nimi mluvil a jak to vyjádřili i na jedné demonstraci, spíš vyzývá lidi, aby podporovali současné demokratické strany a politicky se angažovali jejich prostřednictvím.
Jako naschvál právě příznaky nemám, nakonec ale na loketním kloubu objevuji nepatrný zarudlý flíček.
Důvodem vzniku záložní nemocnice je narůstající počet pacientů s covidem-19.
Osud to přitom naplánoval obráceně…
Cítil jsem pak tady v Pardubicích důvěru trenérů, celého vedení, Dušana Salfického.
Vzhledem ke svému věku by měl mít člověk v sobě určitou míru kritičnosti.
Ty jsou teď v životní fázi, že naopak v centru dění musejí být.
Jak jste se dostal k jazzu?
Sparťanský odchovanec se ve vápně z voleje opřel do centru Nadiema Amiriho a nedal Manuelu Neuerovi šanci.
Mekong pramení vysoko v tibetských horách a své vody žene čtyři a půl tisíce kilometrů dlouhou cestou přes celou Zadní Indii, aby se nakonec jako devítiocasý drak vlil do Jihočínského moře.
Zbylé vládní strany, Slovenská národní strana a maďarská Most–Híd se do parlamentu zřejmě vůbec nedostanou.
Sousední Slovensko tak od pondělí zmírní stávající opatření.
Loni se při sbírce vybralo 122,3 milionu korun, celkem to za dobu jejího fungování bylo přes 1,36 miliardy.
Na horizontu kopce u odboèky na obec Vysokov pøijel do kolony, která stála.
Ještě včera (ve čtvrtek) dopoledne jsem mu volal.
Odpolední program se nesl zejména ve znamení hudebních vystoupení.
Ty sice mohou nahradit klasické kraťasy, ale na vodní radovánky se vůbec nehodí.
Ve vnitřních prostorách se nesmí shromáždit více než 10 lidí, venku pak počet vzrůstá na 20. Uzavřeny budou školy, nákupní střediska, hotely a zrušeny budou volnočasové aktivity.
Od 2. dubna bude Česká pošta opět vyplácet důchody standardním způsobem, na který je důchodce zvyklý - tedy buď na adresu, anebo na pobočkách.
Moc se prý nevídali, osobně ho viděl naposledy několik let před vraždou.
Díky nim dokážou odhadnout, kolik nakažených bude v ČR do konce května.
Rozbitým čelním sklem skončila cesta 62letého řidiče na Sokolovsku.
O svoje obyvatele se stará například i obec Družec ve středních Čechách.
Což se znovu a znovu ukazuje, i teď uprostřed pandemie koronaviru.
V sobotu se pak podruhé utkají muži i ženy do 23 let v cross country, v neděli pak novoměstský program završí závody elitních kategorií.
Jde o to, aby se vyhubila celá populace,“ popsala Hülleová s tím, že je důležité přeléčit celou rodinu.
Protiepidemický systém (PES) kritizuje i šéf České lékařské komory (ČLK) Milan Kubek.
Proti záměru se například postavilo 56 měst a obcí z okolí plánované trasy.
U daně z příjmů pak záleží na tom, jaký je vztah mezi dárcem a obdarovaným.
Vysoké Tatry překonaly minulý týden čtyřicetiletý rekord návštěvnosti, když za jediný den tam při sčítání turistů napočítali 30 232 lidí.
Nejlépe placeným fotbalistou světa je podle ekonomického magazínu Forbes útočník Lionel Messi.
Princip ověření přiměřenosti podpory je založen na vyhodnocování výnosnosti u projektů POZE uvedených do provozu mezi roky 2006 až 2015, a to vždy po deseti letech provozu.
Washington ve zbytku utkání už jen vstřelil čestný úspěch: Gudas posunul puk Carlu Hagelinovi, jehož střelu tečoval Travis Boyd.
Trunečka je obžalovaný společně se Švachulou.
Loni také vsadila na Amazon.
Pandemie srazila bankovní zisky na jedenáctileté minimum.
Nepočítáme do toho zaměstnance prodejny,“ upřesil ministr zdravotnictví Jan Blatný (50, za ANO).
Federer šťastným závěrem odvrátil další překvapení, kterých se dnes na Australian Open zrodilo několik.
Zdá se, že jste našli partnera svých snů!
Naopak lidé ve věku 54 až 65 se cítili poměrně stabilně.
Prahl zkoumá i malířovo "barbizonské období", kdy český umělec objevoval přírodu už proslavenou desítkami výtvarníků, kteří přišli před ním.
Podle koreanisty dřív k podepsání míru s USA nedojde.
Video pochází ze stejnojmenného dokumentu.
Akvizice Mostek ENERGO pro nás byla svým způsobem diverzifikací.
Domácí mohli o chvilku později přidat druhou trefu.
Zítra: oblačno, místy s deštěm, noc 10 až 14 °C, den 22 až 26 °C.
Dnes tam lidé na odběry nečekali déle než půl hodiny.
Proto se na něj někdy spoluhráči zlobí za tvrdé zákroky či naopak za ochotné pády.
A to nemluvím o tom, že se zde skrýváte pod pseudonymem, nemáte žádná z vás odvahu se veřejně projevit ubožačky.
Připomenout si to můžete třeba v komentáři Jan „Vojtěch“ Blatný: Semaforu přidá barvu, zřídí pracovní skupinu č. 156. Kritizovali ho ale i renomovaní odborníci z řad epidemiologů.
Při nehodě se kromě řidiče zranil ještě jeden člověk.
Tragicky skončila sobotní nehoda, ke které došlo v Komořanském tunelu v Praze.
Po zavedení do provozu by lidem odpadlo čekání na výsledky, volání do ordinace.
A tady začíná nekonečné spektrum variací toho, co se vlastně teď může odehrávat u vás doma.
Vyvrcholilo to tím, že se mi někdo zavěsil na záda,“ popsala iDNES.cz třiadvacetiletá Natálie napadení, jehož se stala obětí.
Letos je ale kalí obavy ze záhadného viru, který u nemocných způsobuje.
Přítomen byl i Kopal.
Nedávno mi přišel chlapík k autu, bez roušky.
Odbory na návrh nepřistoupily, O'Leary proto v pátek potvrdil konec aerolinek k 29. květnu.
Tato není tak frekventovaná, přesto je pěkná a měří zhruba 14 km.
Jak by mělo podle vás vypadat letošní vysvědčení?
Přinesli si také vlajky či transparenty s nápisy „Nechte továrnu na pokoji, je naše.“
O Kovosvit měly údajně dříve zájem i podniky z Německa, Polska i Turecka.
Byla jsem obklopená mými milovanými.
Jenže celý ten týden měl primář dovolenou,“ vzpomíná na tragické okamžiky.
Pan Altrichter (údajný investor) se vkladem 4 miliony korun může dostat na hráčská práva třeba za cca 30 až 40 milionů.
Připomněl, že v jednací místnosti tehdy nebyl obžalovaný osobně přítomen, takže si neuvědomil, že je tou dobou ve výkonu trestu.
Lucie Bílá zase vydala záznam svého koncertu v pražském hudebním klubu Doupě.
Když jim vynadáte, tak se vám akorát vysmějí.
Zprvu sice kriminálka vyšetřuje případy jako trestný čin ublížení na zdraví z nedbalosti ze strany ozbrojených složek, během několika dní se ale vyšetřování stočí na smyšlenku o tom, že střílel někdo z davu.
Jaká vůně je cítit, když opustíte planetu Zemi?
"Právníci specializující se na insolvenční právo nám doporučili využít takzvané ‘covidové‘ moratorium před započetím insolvenčního řízení.
A i kdybychom se dostali domů včas, tak ten nápad na klip by se musel nějak pozměnit, kvůli tomu, že nelze vycestovat.
Závodění je pak krásné.
Odepsal jsem ho tenkrát jako cholerika, proti němuž je malý vzteklý Louis de Funès klášterní bratr.
Na vodítku je ovladatelný, netahat se naučil během pěti minut, umí už i sedni,“ řekla.
V případě zbytků z kuchyně, rýže, ale třeba i lojové kůže, ptákům poskytujeme pouze kvalitní, čerstvé potraviny, v žádném případě nesmí být zkažené, připálené, nebo i různě ochucené či solené.
Plíšková se přesunula k síti, ale nedokázala výměnu ukončit.
Anexi odmítají také některé členské státy Evropské unie, především Francie.
Za tímto úèelem si stáhnìte dokument pøipojený k tomuto dopisu, vyplòte ho a pošlete nám ho.
Policisté zjistili, že auto přijelo od obchodního centra Letňany a po srážce pokračovalo s uraženým zrcátkem ulicí Beranových.
Telemedicínská komunikace má podle lékařů představovat pouze přímou komunikaci lékaře s pacientem prostřednictvím videohovoru.
Osudy 22 vladařů napříč pěti staletími jsou návštěvníkům představeny formou informačních panelů, vyobrazení a exponátů co nejvěrněji ilustrujících období jejich vlády.
Další problém je vysoký věk učitelů.
Cena je zatím neznámá.
Policisté na místě účast odhadovat nechtěli, podle nich také nešlo o shromáždění.
Do vedení ODS už nekandiduje europoslanec Evžen Tošenovský, zkusí se do něj vrátit jeho kolega, bývalý vicepremiér Alexandr Vondra, který získal nominace na post místopředsedy.
Prezident øekl, že má pochopení pro výhrady Èíny k cestì.
BMW se rozhodlo v nové generaci povýšit řadu 6 kupé na osmičku.
"Letenku a hotel jsem si vždycky řešil sám.
V hrnci rozehřejte máslo se lžící oleje a nechte na něm pomalu zesklovatět cibuli.
"Tak jsem se včera (v pátek) oženil," napsal Hamáček na facebooku, kam přiložil i fotografii z venkovního obřadu.
To je velice těžká otázka.
Jeho název láme jazyk.
Cesta k této připomínce nebyla snadná, stojí za ní mimo jiné víc než osm měsíců pečlivé práce.
Je to definitivní rozchod, nebo jen pauza?
V kritickém stavu byl přepraven na urgentní příjem a na popáleninové centrum nemocnice.
Glosa Petra Peška: Divočina na horách Významnou chorvatskou průmyslovou skupinu chtějí ovládnout Češi.
Šéf italské protiimigrační Ligy Matteo Salvini, který tehdy zastával ministra zahraničí, hrozil, že na hranicích se Slovinskem nechá postavit zábrany proti migrantům.
USA vyzvaly evropské země, aby tuto pomoc odmítly, protože Kuba své zdravotníky vykořisťuje.
"Jsem prostě šťastný.
Tak to ostatně dělala ona.
Upřímně říkám, že jsem šťastný za to, že jsem mohl hrát.
Spisovatelka Petra Dvořáková má za sebou náročné dětství, pubertu v klášteře, nemoc svoji i syna.
Když byl v Česku zaveden nouzový stav a začali jsme střídat týmy, aby se nepotkávaly, také jsme museli odkládat plánované výkony a čekací doby se prodlužovaly – to jsou věci, ke kterým dojde velmi snadno.
"Pec na chleba je na své maximální kapacitě, ale budeme péct víc bábovek, loupáků a dalšího sladkého pečiva, které si lidé mohou koupit domů," dodává David Marek z Esky.
Přetížená žíněnka na žákyni spadla,“ řekl žalobce Okresního soudu v Ostravě Karel Javorský.
To se ale roku 2014 změnilo a pokračovala v modelingu jako transgender modelka.
Za stejný čas to bylo v prvním kole voleb dohromady 30 voličů,“ uvedl dnes mluvčí magistrátu Vít Hofman.
Jednou jsem tedy ustoupila já, podruhé on.
Rakousko patří z pohledu českých turistů tradičně mezi nejoblíbenější země a bude to tak i letos v létě.
Modelka Ibi Støvingová (45), která moderuje dánskou verzi americké show Naked Attraction, vyvolala pozdvižení.
Pro tuto výstavu zapůjčila Kancelář prezidenta republiky velmi vzácné exponáty,” uvedl mluvčí.
Dalších 800 milionů korun z rezervy by Kovářová přesunula na obnovu kulturních památek a opravy místních silnic.
Pro vdovu je případ stále živý.
Dlouhotrvající make-up, na který se můžete spolehnout?
Řešily jsme to s nimi od začátku.
Kromě kláštera a velkého parkoviště má na svém vrcholu i obří sochu Krista, jež žehná ještě větším vysílacím věžím.
Právě v čínském Wu-chanu totiž na konci ledna speciálně pro nakažené občany postavili obří nemocnici, a to během pouhých dvou týdnů.
Podle odborářů ale velkou část výdělku zdravotníků představují peníze za přesčasy a služby o víkendech.
O návrhu bude s radnicemi v dubnu ještě jednat.
V pondělí 4. května pak nabídne záznam generální zkoušky představení Michelangelo, jejíž premiéra se měla konat v dubnu, ale z důvodů koronavirové pandemie byla odložena.
Podle zprávy z loňského roku nyní přes 48 procent všech lidí světa žije v 76 zemích, které mají alespoň nějakou formu demokracie, ačkoliv někdy s velkými nedostatky.
Během odstávky, která na druhém bloku začne 12. června, budou mít energetici dva měsíce na výměnu obou separátorů.
Ledolamy Karlova mostu se vymění.
V Mirošovicích u Prahy øádili zlodìji, vloupali se do dvou rodinných domù.
A je to těžké rozhodnutí.
"Já už nevím, jak to máme vysvětlit, že je tady znovu riziko.
V neděli, či v pondělí by měl do Íránu dorazit tým Světové zdravotnické organizace.
Vláďova přítelkyně měla tehdy před porodem, tak jsme to radši neriskovali a dron nechali u kluků, u nichž jsme v Almaty bydleli.
Doplnil, že v Senátu chce navázat na svého předchůdce Jaroslava Kuberu (ODS).
Takže, takže jako ano, možná někdy mluvím nepatřičně, ale to není nic proti němu, jako.
Hrozně bych si přál, aby se lidé chovali zodpovědně, roušky si nechali, chránili svoji rodinu, svůj klub.
Aby zbytečně nekončily v insolvenci, prodloužila mimo jiné možnost tzv. mimořádného moratoria.
Trump z těchto 49 tisíc hlasů získal 59,3 procenta z nich.
Součástí budou analýzy genetické rozmanitosti a míry hybridizace s kočkou domácí, odhady početnosti a populační hustoty či zřízení rehabilitační stanice pro tyto kočky v bojnické zoo.
Jako jediný zástupce české extraligy pronikl do desítky šestý Milan Gulaš, jenž vládl statistikám domácí nejvyšší soutěže.
V tomto roce totiž vydal Národní ústav pro vzdělávání statistiku o shodě dosaženého vzdělání a vykonávaného zaměstnání.
Je však třeba hledat na portálech, které nejsou již na první pohled podezřelé a vzbuzují nejistotu.
Krajská samospráva upustila od plánu, že během opravy úplně uzavře most Ervína Špindlera přes řeku Labe v Roudnici.
Trvalo 11 let, než jsem se dozvěděla pravdu,“ svěřila se Jihoafričanka.
Ta o zřízení úsekového měření v obci usiluje už od loňského roku, kvůli zvýšené frekvenci tranzitní dopravy.
Šlo o linku společnosti Sichuan Airlines mezi Prahou a Čcheng-tu.
Hlavní prohlídkový okruh rosického zámku končí na arkádách, kde návštěvníci mohou obdivovat renesanční stavební prvky a sgrafita.
Vyplývá to podle listu Financial Times z prognóz reklamní agentury GroupM, která je součástí společnosti WPP.
Změnit by se to mělo v pátek, kdy chce před soudem rovněž poprvé promluvit.
Vzhledem k tomu, že na jednání rady bylo osm z devíti členů, návrh neprošel.
A že to nebude jen tak nějaká drobná výtržnost je hned jasné.
Pak vyrazte na severní Moravu na Technotrasu a jako jedni z prvních navštivte dvě zbrusu nová místa!
V těle měl 20 litrů…
Stejně tak pražské jaro a obrodný proces.
Podaří se jí to?
Používá je i řada špičkových aerobatických týmů.
"Dodávka 1,7 milionu kusů se čeká příští týden," řekl v sobotu Radiožurnálu.
Oznámilo to americké ministerstvo obchodu.
Další riziko, které přináší velmi brzké a následně dlouhodobé užívání antikoncepce, je falešný pocit pravidelnosti „menstruace“, která ale při hormonální regulaci cyklu není skutečná.
O tom, že peníze čekají na poště ale řada lidí neví.
Lodě nemohu vplout do přístavů, posádky jsou vyloučeny z letecké přepravy, která ještě funguje.
Inspirace přišla právě odtud, Novotný je totiž vášnivým hráčem pokeru.
Jágr přiznal velké selhání: Přijde o novou lásku …
Zútulní domov a vyléčí nemoci: Vybrali jsme ty nejhezčí aromalampy!
Kdy otevřou hospody, obchody a školy?
Je to oáza zeleně s hrobkami slavných osobností, jako byli německý filozof Karel Marx či zpěvák George Michael.
"Z analýzy pracovního zapojení v první pandemické vlně vyplynulo, ze ve srovnání s předpandemickým obdobím mají lidé na home officu tendenci k přesčasům, respektive k tomu, že si práci více rozloží v průběhu celého dne," uvádí Hrubý.
Povinná distanční výuka zdaleka nevyhovuje všem.
Film potěší hlavně část fanoušků, která nepřijala předchozí film Poslední z Jediů.
Současný důchodový systém je podle ekonomů neudržitelný.
Ministři se k zasedání vrátí v 20:00, informoval novináře tiskový odbor kabinetu.
Příznivci se také musejí dostavit do hlediště v určitých časech - někteří například už hodinu před výkopem, jiní naopak musejí dlouho čekat na místech po závěrečném hvizdu.
Za celé pondělí přitom přibylo celkem 8076 nakažených.
Chystá rovněž živé vysílání koncertu v Beskydech.
A teď má ještě na krku problémy s exmanželkou!
Suová si vydělala zhruba dvojnásobek toho, co druhá žena na seznamu.
Pokud ho nepředloží, zaplatí pokutu od 500 eur (13 350 Kč).
Její drancování nepřežilo devadesát obyvatel.
Černobílá pohádka Bořivoje Zemana z roku 1952 Pyšná princezna patří k nejoblíbenějším filmům a na českých obrazovkách se stále často objevuje.
Pošťák Eda unesl Andreje (9): Doma ho znásilňoval jako sexuálního otroka 10 let!
Poté na sociálních sítích zveřejnila fotografie z návštěvy.
Utkání začne na podání Swiateková.
Následky už ale bude mít napořád.
Jiří věděl, že je vážně nemocný.
Obdobně se to mělo stát již v pondělí, kdy byl původně naplánován Prymulův projev, jež se nakonec neodvysílal.
Poskytnutí neplaceného volna firmy řeší negativní dopady pandemie, kdy neměly nebo nemají pro zaměstnance dostatek práce v rozsahu jeho pracovní doby.
Nehledě na to, že v sále bez jakékoli elevace se sedící pěvec ztrácel pohledu velké části diváků.
Moravskoslezský kraj chce zavést povinné roušky pro všechny.
Přece jen se ale najde v ulicích něco, co ji zarazí.
Ani léto nebude moc dovolenkové.
Týmy sestávají vždy ze dvou příslušníků Hasičského záchranného sboru ČR, kdy alespoň jeden má zdravotnickou kvalifikaci," uvedla mluvčí Hasičského záchranného sboru Nicole Studená.
Boston College na tomto turnaji uspěla teprve po druhé v historii po dlouhých 52 letech.
Kamery podle jednoho z nich nemají za úkol vyfotografovat pouze registrační značku, ale v předepsané kvalitě pořídit snímky také kabiny vozu včetně všech lidí, kteří v autě cestují.
Stejný osud potkal i snahy z druhé poloviny 70. let o výraznou modernizaci malucha a jeho konverzi na auto s pohonem předních kol a motorem vpředu.
"Myslím, že budeme bojovat za návrat pěti střídání.
Nicméně architekti umějí věci vyřešit a vědí, jak dojít k tomu, co si klient představuje.
Pro šipkaře jde o takový FA Cup, srovnáme-li to s fotbalem, jehož vítěz získá 100 tisíc liber (cca 3 miliony korun).
Za to Petra Janáková (30) dostala včera další dva roky vězení.
Nakonec volá doktor s výsledky, které jsou negativní, Štěpán je zdravý.
Ten, který pasuje k Michalu Řepíkovi.
Beránek se loni u soudu bránil tím, že je z tréninku zvyklý cvičit sekvenci dvou úderů následovaných kopem.
Estonec pak neodolal vábení konkurenčního týmu Hyundai, takže jeho volnou sedačku obsadila francouzská hvězda.
Riverová se stala další hvězdou ze seriálu Glee, která zemřela předčasně.
Oheň také zasáhl nejméně půl miliardy zvířat.
I když teda zrovna nemáš extra velký biceps.“
A pokud jde o další opatření, ta jsou podle vás již bez problému?
"Nadšení autoprůmyslu ohledně autonomie na úrovni tři výrazně ochladlo," prohlásil Rothenpieler.
Tyto služby přes jistě vyšší náklady mají předplatitele z celého světa, jde o globální služby s víc jak sto milióny předplatitelů.
Nadáváme-li na vládu, že „škudlí“, vězme, že „škudlí“ naše peníze.
Také v příběhu Claire se jich mnoho pozná a každá si v něm najde těch pár vět právě pro sebe.
Už jen tím, že ho mám spojeného se svojí první filmovou rolí.
Pro polovinu spoleèností je to stejnì jako ve stejném období loòského roku, 37 procent firem uvedlo pokles.
Krajský úřad ale dospěl k závěru, že by to nebylo pro začínající lyžaře s ohledem na sklon nové tratě bezpečné a za dostatečný považuje příslib TMR Ještěd, že místo toho zalesní část trati Pod lany.
Policie po ženě pátrá.
V následujících dnech budeme restaurace kontaktovat a začneme sbírat žádosti," říká generální ředitel Sodexo Benefitů Daniel Čapek.
Na Národní třídu dorazil v úterý také třeba premiér Andrej Babiš (ANO), vicepremiér Jan Hamáček (ČSSD) nebo předseda Sněmovny Radek Vondráček (ANO).
Podle ní je nutné vytvořit více bariér, které by hrochy udržely jen na určitých místech a zabránily střetům s lidmi.
Ministerstvo zdravotnictví ovšem odmítlo věk potvrdit.
VIDEO: Evakuovaná pětice lidí z Číny si zabalila věci a odešla domů.
Podle dalších členů vlády to ale nebude nutné.
TriHyBus - vodíkový autobus, který jezdil v Neratovicích.
Potud vše vypadá výborně.
Další dvojice eskalátorů bude směřovat do Opletalovy ulice a do ulice Na Florenci.
Do devíti, do osmi, do sedmi?
Proto si nakonec s pacienty i povídá.
Hejtmanka si ještě přisadila.
Jaroslav Vostrý však vidí Jiřího Hrzána i jako jednu z obětí tehdejší normalizace: "Jedna věc je jedna nešťastná událost a druhá, řekněme, doba.
Meteorologové doporučují lidem, aby dobře zajistili okna a dveře a odstranili nebo upevnili předměty volně uložené venku.
Streamovací platforma Netflix připravuje remake dánského snímku Tísňové volání.
Jeho snímky však dokazují, že není nutné mít extrémně drahý fotoaparát.
Předchozí rekordní počet úmrtí za jediný den, a to 72, Ukrajina zaznamenala minulý týden.
Na druhé straně se k tomu celosvětově přistupuje takto, musí platit obě podmínky.
Veliká noha přišla a došlápla si na tebe," uvedl na twitteru herec a komik Stephen Fry s odkazem na animovanou scénu z úvodní znělky Monty Pythonova létajícího cirkusu.
Vysoké příjmy v sezóně zajišťují fungování subjektů po zbytek roku, kdy je snížená poptávka.
Investoři se nyní zaměří na schopnost Bidena rozšířit stimulační opatření a zbrzdit šíření nemoci covid-19.
Mikula se před brankou špatně zorientoval a hlavičkoval na vápno, odkud pálil Hromada, ale netrefil dobře míč.
Tohle je samozřejmě jiná liga, ale to nic nemění na tom, že jsem moc rád za to místo.
Dvanáctiletý Luke je jedné temné noci unesen do záhadného Ústavu, který připomíná spíš vězení se zvýšenou ostrahou.
Rozdíl je ale vtom, že můžeme materiál díky jeho vlastnostem čerpat a zároveň se neroztéká a drží tvar,“ líčí Zámečník, zatímco za jeho zády pokládá robot jednu vrstvu za druhou.
Mám hrozně ráda koně.
[truncated: 534,267 more chars]
