# Supplementary material for: Probing language identity encoded in pre-trained multilingual models: a typological view
Source: PeerJ Comput Sci. 2022 Mar 15;8:e899. doi: 10.7717/peerj-cs.899 (PMC9044357; doi:10.7717/peerj-cs.899)
Supplement: Supplemental Information 1 [file peerj-cs-08-899-s001.zip › Raw data or code files/multilingual sentences/Danish.txt]

Keld Streitlien blev nyvalgt i stedet for Tom, der havde valgt at træde ud af personlige årsager.
De blev dog alle bedt om at gå ombord igen og er nu sejlet med videre til Italien.
Tunøfærgen kan normalt medtage 196 passagerer, men grundet covid-19 må de kun medtage 103 passagerer.
Susanne Ebert og Allan Klem syntes nemlig, at der manglede et sted i byen, hvor man kunne få god, dansk husmandskost til rimelige priser.
Tre litauere skal i fængsel efter en tur i retten fredag.
Det har dog ikke ført til uheld med personskade.
Det har blandt andet handlet om at sikre den fornødne kommunikation fra myndighederne og overholdelse af anbefalingerne samt ikke mindst en højere hygiejnestandard.
Demonstranterne mener dog ikke, at den nye regering møder deres krav og vil være i stand til at redde Libanons skrantende økonomi.
Han tror ikke, at man skal forvente, at tallene i løbet af vinteren bliver så lave, som de var i sommer.
Tottenham-manager José Mourinho parkerede ellers bussen med en tung defensiv, der forhindrede en ydmygelse, men som ikke kunne forhindre et nederlag.
Udgiften til erstatninger vil være mindst 12 millioner kroner lavere i år, kan det anslås på baggrund af tidligere oplysninger fra Forsikring & Pension.
Det er dejligt at få sagen gjort færdig.
Men der bliver også tid til at deltage i Ungebyrådet, hvor hun ser muligheder for at have indflydelse og tale klimaets sag.
En 42-årig mand blev 23. juli dræbt af knivstik i Brabrand ved Aarhus.
Nej, det var ikke mig, de var ude efter, det var bare min syltetøjsmad, der forvirrede dem; det var årets sidste træk, mine efeu, der blomstrer så smukt og stort på staldens gavl og i elletræerne som aldrig før.
Kultur Huset i Esbjerg modtog onsdag morgen en bombetrussel via mail.
I dag har han fortsat ikke fået medicinen - og udsigten er dyster.
Til gengæld vil vi meget gerne have, at befolkningen gør os den tjeneste, at de bliver hjemme, så vi ikke får italienske tilstande, skriver Jakob Friis Schmidt, der til daglig er speciallæge i anæstesi, om billedet.
Vær opmærksom på, at lavtliggende områder som f.eks. kældre, vejbaner og viadukter kan oversvømmes.
Grønnegade Kaserne Kulturcenter har en række velbesøgte arrangementer op mod jul.
Venstre vil skrue op for klimaforskningen og samtidig tage nogle af de mest klimabelastende landbrugsjorde ud af produktionen.
Politikens forside 10. august 1982 - dagen efter attentatet mod Jo Goldenbergers kosher-restaurant i Paris.
Der er med andre ord stadig et stort potentiale i markedet.
Uanset hvor hun var, kunne hun ikke undslippe sin fars blik.
Men det gør vi ikke nødvendigvis på alle fronter.
Medarbejdere fra nærmest alle afdelinger i Toms har samarbejdet på fuld tryk for at få det hele klar til i dag, siger Martin Thorup Haagensen.
Og det den sætning, forfatterne bruger som oplæg.
Og høre det, de ikke siger.
Og man skal holde øje med sine børns websites og finde ud af, hvem de taler med.
Det var et sikkert sted.
Engang syntes jeg, at det var latterligt, men nu tror jeg, at vi mere end nogensinde har brug for søvnens aktivisme.
Vi havde ikke noget ekstraordinært, og vi havde et helt almindeligt hjem, sagde Nadia Samina Hayat i et interview på Kanal 5 14. november 2018.
Til efteråret skal partierne beslutte, om også de sidste to ugers feriepenge skal udbetales.
I en fælles pressemeddelelse skrev partierne, at det var karensperioden, som uenighed drejede sig om.
Det er det, vi kalder for en ladningsbeholder, der blev fundet, siger Jarl Mark.
Selv om de sommerlige temperaturer stadig betyder, at ni steder fortsat har hedebølge, er det ikke nok til at være en landsdækkende hedebølge.
Det er nemlig helt afgørende for udviklingen på øen, siger Poul Strandmark, der er formand i DI Fyn.
Ved Iseo-søen i Italien blev broerne pakket ind i 70.000 kvadratmeter gult stof i 2016.
Tilfældig forbipasserende får reddet ham op af det kolde vand.
Arbejdet i krydset ved Rismarksvej og Højstrupvej forventes afsluttet i midten af marts.
Konkret drejede sagen sig om Soma Mayel, der er er jurist og ansat i Udlændingestyrelsen.
For et sæde i den magtfulde amerikanske højesteret er på vej til at blive udfyldt efter dommer Ruth Bader Ginsburg død i september.
I junior -55 kg viste Hwarang Rødovre total dominans ved David Liu og Ricki Farnes.
På en ny restaurant drevet af færinger.
Det er nu ikke kun i de private haver, at der gøres en indsats for at fremme biodiversiteten.
Jeg tror ikke, det har den store effekt, siger Peter Kjærsgaard.
Der er nogle medarbejdere, der den sidste uges tid er blevet testet og ingen af dem har været positive.
Men selv om han sidder så sikkert som nogen i borgmesterstolen, har han nu valgt at stoppe.
Sundheds- og ældreminister Magnus Heunicke (S) under Folketingets hastebehandling af en lovpakke i dag.
Våbenhvilen falder sammen med afslutningen på den hellige muslimske måned, ramadanen, som markeres med eid-festen.
Træet er fuldstændig råddent, fortæller Michael Kornbech i Vordingborg Kommune.
”Kommissionen vurderer, at turismens økosystem kan tabe mindst 50 procent af sin omsætning i 2020.
Og giv kassemedarbejderen et ekstra smil med på vejen og husk at holde afstand, så medarbejderne føler sig trygge.
De ligger dog alle over bekymringsgrænsen, som er 20 smittede per 100.000 indbyggere.
Meldingen kom kort tid efter, at statsminister Mette Frederiksen på et pressemøde fortalte, at blandt andet storcentre skal lukke allerede fra i morgen torsdag for at mindske spredningen af corona-virus.
Vandstanden har været høj i Bygholm Sø, men vandet er tirsdag formiddag faldet tilstrækkeligt til, at kommunen tør åbne for trafik igen.
Vil du ikke flytte – og det kan der jo være meget gode grunde til – er du bundet til kommunen.
I fjerde sæt skiftede holdene til at tage føringen frem til 10-10.
Endelig bemærkede tilsynet, at den østfynske virksomhed havde glemt at anmelde en arbejdsulykke.
Tænk dig om, når du bevæger dig i det offentlige rum – hold afstand til andre, og lad være med at røre for meget ved håndtag, gelændere med mere.
Samtidig kunne andre badegæster fortælle, at håndklædet havde ligget der længe i løbet af dagen.
Det samme måtte EU's ligestillingskommissær, Helena Dalli, gøre med et lovforslag om pligt til åbenhed om løn.
Og nogle naboer har fundet stoffer i området.
En god måde at skaffe hurtige penge på, er ved at sælge det sølvtøj du har liggende, men som du alligevel ikke bruger.
Siden april sidste år, da hun var 11 år, har en pige på Amager måttet finde sig i flere overgreb fra sin nu 58-årige far.
Og det er faktisk rart i stedet for, at folk bare kigger, forklarer hun.
Det er en lille stigning fra tirsdag, hvor tallet lød på 83.
Sagen er, at kriminalitetsbilledet udvikler sig i en retning, hvor mere viden og specialkompetencer er nødvendige.
· Klokken 13 skal social- og indenrigsminister Astrid Krag (S) til åbent samråd om herbergs- og krisecenterområdet.
Det billede kan Thorkild Gruelund (SK), formand for Social- og seniorudvalget, ikke kan genkende.
Efter en meget lang pause på grund af coronavirus forsøger tennissporten at genstarte sæsonen med bl.a. den traditionsrige grand slam-begivenhed US Open.
Alligevel mener han, det kan være fornuftigt at søge råd hos en professionel – måske en psykolog – hvis man føler sig meget psykisk belastet af hændelsen.
Trine Petersen er i dag 44 år.
Hvad skal jeg gøre som nær kontakt?
Du får så klart et svar fra Vejdirektoratet.
Hun har fortalt, at hun forud for drabet flere gange underrettede Livgarden om, at hun var bekymret for den 44-årige.
Ingen er anholdt i drabssagen fra Viby.
Til gengæld blev det til medaljer for dem begge.
Simon Kollerup fortæller, at Erhvervsstyrelsen har bremset flere straksudbetalinger til virksomheder, fordi der var tegn på svindel.
Det bliver en ordentlig tur, den får, så det kan blive en moderne skole.
Men det havde man også, da hverdagen var normal.
Indtil da har vi ikke yderligere kommentarer.
Men i de seneste år har fiskerne fået færre kvoter til at fange torsk.
De skal sige: ’Det kan vi ikke’«, siger Else Smith.
Spørger du mig om fire uger sidder jeg ikke længere ned - så hopper jeg af raseri.
En lastbil og en varebil kørte tirsdag morgen sammen i et kryds ved Gislinge i Nordvestsjælland.
Men torsdag gik det helt galt.
Så finder vi en måde at få jer hjem på, når det her er overstået, siger Erik Brøgger Rasmussen tirsdag aften.
Verden har forandret sig de seneste 31 år.
Så sent som torsdag aften var Vestegnens Politi massivt til.
Samlet set er årets mindreforbrug på velfærd derfor 1,4 milliarder kroner i forhold til det niveau, der blev aftalt med den tidligere VLAK-regering i forsommeren 2018.
Som led i aftalen afsættes der blandt andet 150 millioner kroner til foreningspuljerne under DIF, DGI, Dansk Firmaidrætsforbund og Dansk Ungdoms Fællesråd i perioden fra 1. november 2020 til 31. januar 2021.
Vent til nedlukningen er slut, siger han.
Det gav meget mere aktivitet og meget mere arbejde for manden bag.
Thomas Gotthard er 44 år og beskrives som 202 cm høj, spinkel af bygning med mørkeblondt hår og blå/grå øjne.
Derfor går det jo ikke, at der er sådan en forsinkelse i informationen af folkestyret i forhold til, hvad et ministerium ved.
Men sagen handler internt i Radikale Venstre ikke om hånden på låret – men håndteringen af sagen.
I sidste weekend blev det første coronatilfælde konstateret på Læsø.
Hun er nemlig fast besluttet på at skulle repræsentere Danmark til para-OL i Tokyo til sommer.
Der er i alt syv drikkevandsboringer i skoven, og to mere er på vej.
Man kan derfor forvente ventetid de første dage, indtil kapaciteten er øget.
Vi tænker hver dag på, om hun har det godt, om hun overhovedet kommer ud af sengen, og om hun får tør ble på.
Jeg har fået nogle kommentarer omkring det fra folk, der synes, det er klamt at gå rundt med mælk i et smykke.
Fredag formiddag var en ældre mand ude og se til sine krebseruser i Rind Å, syd for Lind.
Luve Smykker og Ure har sammen med Nordahl Jewellery og Den gamle Sukkerfabrik arrangeret et spændende foredrag onsdag den 28. oktober fra klokken 19 til 21 med Anja Lovén, kendt som kvinden bag Land of Hope, et børnecenter i Nigeria.
Og alkohol må kun blive serveret sammen med et måltid.
Mens interviewet med varmestuens leder er i fuld gang, banker det på døren.
Morten Reimar: ‘Uffe mod Magten - En dagbog i hælene på revolutionen’
Indsatsen startede i 2012 af det daværende integrationsråd, og har siden været en del af de boligsociale projekter.
Nettips skynder sig at bringe de fem gode råd videre til det danske folk.
Alle sten er forskellige, dog har de fleste sten et noget neutralt udseende.
Istandsættelsen af udlændingecentret i Nordsjælland skal der rettes op på, men Det er forkert, at kvinderne kun kan trække frisk luft 30 minutter dagligt, siger institutionsleder Charlotte Aagaard.
Kun 8 af 20 spørgsmål om sportsåret 2020 blev besvaret af begivenhedernes forløb.
Vi er på stedet sammen med bilinspektøren.
Vi er forundrede, for det, vi ser i dagligdagen, er, at vi finder den samme procentdel smittede, som man finder i de hvide telte.
Det er fantastisk at være tilbage på arbejde.
Jeg er meget glad og tilfreds, ikke mindst med fortælleformen.
Det er ikke et politisk budskab.
Kilder: Rigshospitalet og Dansk Intensiv Database.
Kunne det ikke være fedt, hvis der i stedet var fokus på det?
Hun er barnebarn til Else Marie Larsen, som hele Danmark lærte at kende fra en TV2-dokumentar i sommers, der afslørede dårlige forhold på danske plejehjem.
Det er regler, det er kontrol, og det er bureaukrati.
Onsdag var antallet af smittede så steget til 14, og det fik i første omgang skolen til at sende i alt 126 elever hjem, indtil de var blevet testet og erklæret for smittefrie.
Forældre bør droppe søde sager som belønning og fanatisk fokus på sundhed for at give børn det naturlige forhold til mad, som de færreste voksne selv har, fordi vi er vokset op med straf, forbud og rigide regler.
De ville gerne have den ind til teknisk afdeling og undersøge den nærmere, siger faren.
Især passussen om begrænsningen af opholdstiden.
De navne, du laver musik for, de mangler i hvert fald ikke penge.
Derfor har Hillerød Events, siden lukningen af kræmmermarkedet, været en del af en lang række aktiviteter, som stadig har til formål at skaffe penge til arbejdet med børn og unge i foreningerne.
Tusindvis samlede sig tirsdag foran Serbiens parlament, hvor utilfredsheden med coronarestriktioner var stor.
Så kan jeg koble helt af.
Støjberg-sagen handler om en fri presses opgave.
I sidste uge begyndte Falck også at tilbyde mulighed for at besøge arbejdspladser med testremdierne.
Vi lægger os i selen og derfor er der også rigtig meget i gang, blandt andet på baggrund af den feedback, vi har fået fra kunderne og ud fra, at vores ejer rent faktisk vil investere i Ballerup Centret.
Det kom eftefølgende op på en vildplejestation i Nordsjælland efter at have boet hos os i over en måned, fortæller Stina Elmelund.
Jeg tror, at andre tænker mere over det end mig, fortæller Lene Toft Møller.
Hun var Hemin Salehs kontaktperson, og hun var på arbejde den dag, han flygtede.
På top 25-oversigten er der også inkluderet seks våbenproducenter fra Vesteuropa og to fra Rusland.
Vi kan derfor forbedre folkesundheden og forebygge sygdom gennem de aktiviteter, der foregår i vores idrætsforeninger.
Og vi har ingen stor tradition for i Danmark at afprøve, hvor grænserne går mellem EU-ret og nationale hensyn indenfor det velfærdspolitiske område," sagde Dorte Sindbjerg Martinsen i november i år.
For at være opmærksom på denne type tyveri, har Østjyllands Politi nogle gode råd.
I andet sæt opbyggede den førsteseedede dansker hurtigt et stort forspring og så sig aldrig tilbage, før han vandt kampen på sin anden matchbold.
Man oplever, at kvaliteten er faldende, og at personalet mangler tid til at udføre opgaverne.
Vi kan stadig mærke effekten.
IOC oplyser, at legene tidligst afholdes i 2021, men ikke senere end sommeren 2021.
Når containeren er fyldt, skal affaldet sorteres i klare plastiksække.
Der er indsat ekstra rengøring, og vi vil løbende holde øje med, om der er brug for justeringer.
For hvad er det værste, der kan ske?
Det er ikke noget, som myndighederne kan opstille regler for.
Af til må man flytte sig for en enkelt bil, der kører gennem gaderne, men ellers kan man tage kørebanen i brug, når man skal undgå de få andre af kvarterets gående denne onsdag.
De statslige arbejdspladser skulle smøres ud over landet for at kompensere provinsen for det, der var gået tabt.
Heldigvis var der ingen møder på programmet fredag.
Dertil en sigtelse for at nægte, at opgive navn.
Christian Gytkjær kom lørdag igen på tavlen for italienske AC Monza.
Ifølge Nicolai Sørensen har tanken fokus på at ekspederet kunderne hurtigt, så de ikke opholder sig i butikken længere tid end højst nødvendigt.
Det placerer desuden klubben som Danmarks tredjestørste tennisklub, kun overgået af KB og HIK.
Torsdag den 27. februar slog ejer Betina Schnipper dørene op, men i sidste uge måtte hun lukke ned igen efter knap tre uger som ny butiksejer.
Her er forløbet op til hun i dag trak sig som formand.
Hos Ørslev Busser i Vordingborg er tre fjerdedele af trafikken forsvundet.
Jeg tror ikke, at de bliver nær så store, som de første planer viser, siger han.
Målingen er lavet kort efter, at Radikale Venstre, SF og Socialdemokratiet valgte at gennemføre et salg af Fjernvarme Fyn til Energi Fyn.
Når ordningen ikke er blevet forlænget endnu, skyldes det ifølge Søren V. Kristensen politisk uenighed.
Børnene bliver ikke snydt for chancen for at møde julemanden, men han har skippet den traditionelle køretur med Ringsted Brand og Redning.
Det gælder madaffald, som kan blive til biogas, og hvor resten bruges som gødning på landbrugsjord.
Her mødte køberen - en 16-årig dreng - op. Men i stedet for en ny mobiltelefon fik han en sigtelse for bedrageri.
Og jeg er meget glad for det, og al den ros jeg får.
I marts måned startede en brandingkampagne for Læsø på TV2, som ifølge Gitte Melchiorsen har hjulpet en smule i forhold til at trække gæster til øen.
Der var 3,04 personskadeulykker pr. 10.000 indbyggere i politikredsen i 2019.
Ringvejen Schüttesvej i Horsens er stadig spærret for trafik.
USA's præsident Trump insisterede på at gå i kirke og trodse vrede demonstranter, inden han mandag truede med at sætte militæret ind for at genskabe 'lov og orden'.
De senere år har de danske landsholdsfløje ikke leveret mange mål, og kontraspillet har til tider været helt fraværende.
Det er verdens letteste dans, hvor man fokuserer på glæden ved at bevæge sig frem for, om man lige går til højre eller venstre.
På Restaurant Harmonien glæder man sig til at kunne byde gæster indenfor fra på torsdag.
Flere kommuner er kritiske over for reformen, hvor nogle kommuner skal betale, mens andre kommuner skal modtage penge.
Det er alt for ofte menneskelige fejl eller direkte forkert adfærd, som er grunden til, at ulykkerne sker, siger Jeppe Gudmandsen, pressekonsulent i Rådet for Sikker Trafik.
Nu skal han for retten, og anklagemyndigheden går efter at få ham udvist på grund af hans mange kriminelle forhold.
Nordsjællands Politi skal nu efterforske, om der er sammenhæng imellem de to indbrud, fremgår det af døgnrapporten.
BP: - Jeg er også ærgerlig over de uforudsigelige forhindringer, men der er altså ingen grund til at gå i panik.
Aktører bag den nye bydel Jernbanebyen i København ønsker at inddrage blandt andet borgere i udviklingen af bydelen.
Om fire til seks uger skal skruerne ud, og normalt lader man titaniummet blive, men måske skal det ud, så det ikke hæmmer mig, når jeg er i kamp.
Pizzabagerne tænder op i den nybyggede pizzaovn til høstfesten på Naturplanteskolen.
Spillerne er gået i selvisolation.
På søndag er det 50 år siden, at landsbyens vandhul slog dørene op.
Lærere, der er fyldt 60 år, kan bede om at få arbejdstiden nedsat med 175 timer årligt.
Han oplyser, at lige så mange andelsboliger som lejeboliger ville blive berørt af det forslag, der var på bordet i forhandlingerne.
Andre toppolitikere finder det ikke nødvendigt, at den danske regering går helt så offensivt til værks.
Problemet er i dag, at nogle varer bliver solgt for billigt, fordi de ikke inddrager den omkostning, som deres produktion har for klimaet.
Ønsket om at genetablere rytterisektionen blev i 2017 lanceret af Dansk Folkeparti med det argument, at hestene øger trygheden i bybilledet.
Selvom socialtilsynet er underrettet om episoden og kalder det en situation, hvor sprogbruget og lydniveauet ikke hænger sammen med pædagogisk arbejde, så kommer det ikke til at få konsekvenser for den ansatte.
Beredskab 4K blev skabt af de fire kommuner Greve, Høje-Taastrup, Ishøj og Vallensbæk, som forlod daværende Østsjællands Beredskab for at lave et beredskab med bedre service til borgerne og dermed mere tryghed i de fire kommuner.
EL og SF er positive, mens V, K og DF afviser ideen.
De seneste uger er regeringen løbende kommet med nye restriktioner i takt med, at smitten med covid-19 har spredt sig hastigt.
Men for en måned siden åbnede sofaområdet op, og hjemmesiden er blevet opdateret.
Omkring 50 lokale dukkede op.
Vinden vil ruske godt i Sjælland natten til onsdag og de første morgentimer.
Det er en pension til de få, men ikke til de nedslidte.
Vi har blandt andet holdt mange fødselsdage derude.
Else prøvede endda at fremprovokere vreden.
Der er lagt op til en lynbehandling, når plan- og teknikudvalget i dag skal behandle det lokalplantillæg, som skal gøre det lovligt at afvikle sommerhalvårets bil- og motorcykeltræf på Roskilde Havn som hidtil.
På Læsø er man ikke så hårdt ramt som de seks øvrige kommuner, fortæller borgmester i Læsø Kommune, Karsten Nielsen (DF).
Samtidig melder regioner nu om mangel på testkit til at teste sundhedspersonale.
Teaterstykket er et nemlig et såkaldt hørespil skrevet og produceret af Danmarks lydteater Akt1.
En glad Elham Khani mandag morgen venter på den første kunde.
Missionen var både en succes og en katastrofe.
Her forventes jævn til hård vind fra nordvest og temperaturer på mellem 15 og 19 grader.
Og endnu bedre på mange andre områder end de, EU har - uden at være tvunget af en traktat, siger Johnson.
I de nyrenoverede lokaler indenfor er der plads til i alt 150 gæster.
Det fik Ældre- og Sundhedsminister Magnus Heunicke (S) til at takke for den store opbakning på regeringens pressemøde om coronasituationen i Danmark tirsdag aften.
Vagtlæge anbefaler, at man læser Sundhedsstyrelsens anbefalinger og rejsevejledning på området.
”Jeg har haft svært ved at finde mig selv i den her rolle,” siger han så lidt overraskende.
De overfalder ikke sagesløse borgere!
Danmarks målscorere blev Pernille Harder, Janni Thomsen, Nanna Christiansen og Stine Ballisager.
Vagtchefen oplyser, at den 12-årige ikke kan straffes, da han er under den kriminelle lavalder.
Ifølge Asger Rønner er det ikke kun lærerne og undervisningsplanerne, der nyder godt af muligheden for at mødes virtuelt.
Nicoline Thomsen på 15 år havde i løbet af ugen fået lavet et ekstra hul i sin øreflip hos Swärds Guldsmedie, hvor hun også havde købt et lod, der skulle vise sig at være et af de gode.
Han fik første gang dræn, da han var 8 måneder, og har fået lagt dræn i begge ører ca. 5-8 gange.
Af hensyn til den internationale sportskalender har WOC2020 sammen med Dansk Orienterings-Forbund, Trekantområdet, Sport Event Denmark og Det Internationale Orienteringsforbund valgt at udskyde arrangementet hele to år.
Skal jeg sige det til min chef, hvis jeg får coronavirus?
”Vores powerplay var heller ikke godt, men vi manglede vel fem powerplayspillere og det kan jo ses på line-up og så må man ikke glemme, vi kun har trænet en gang,” slutter Olaf Eller, der allerede onsdag er med U18-landsholdet i Østrig.
»Kørerne Romain Grosjean og Kevin Magnussen skulle efter sigende have accepteret en lønreduktion«, lyder det således på Formula1.com.
Krarup mener dog ikke, at han springer ud på "decideret iskoldt vand" - men dog ud i "noget nyt", hvor han ikke helt ved, hvad fremtiden arbejdsmæssigt bringer.
For vi vil gerne have hele klasser ad gangen, og der er ikke så mange steder, hvor der er så meget plads.
Efter lukningen 18. marts er zoologiske haver flere steder i landet klar til at åbne for gæster igen 1. maj.
På pladsen skal der opstilles en bronze-skulptur, baseret på et gammelt pressefoto af fodboldspilleren.
Der er imidlertid også prostituerede, som holder lukket på grund af coronavirus.
Det politiske engagement i seniorbofællesskaber er gået i stå, mener to seniorer.
Han modtog i 2000 DR's Sprogpris.
Byen oplever lige nu et udbrud af coronavirus.
Arbejdet for en sikker og fredelig udvikling i Arktis skal styrkes.
Tirsdag eftermiddag er antallet af smittede med coronavirus steget fra 156 til 262 personer i Danmark.
Aalborg Forsyning vil fremover købe spildvarme fra Aseteks minidatacenter.
I lyskrydset med Askelundsvej/ Ådalsvej kommer der en ekstra fodgængerovergang og der anlægges fortov på begge sider af Askelundsvej.
Andreas Skov Olsen forsøgte sig med en halvflugter, og Emil Riis afsluttede fra en lidt svær position, men ingen af dem var for alvor tæt på at score inden pausen.
Han er blandt andet tiltalt for embedsmisbrug og pligtforsømmelse.
Vallø Stift ejer selv to af hønsegårdene.
At en kvinde bliver komplimenteret af en mand for at være smuk eller for at se godt ud i det tøj, hun måtte have valgt foran spejlet om morgenen, er i mine øjne ikke sexisme.
Generelt er jorden meget dårlig herude, men vinen drives fantastisk, siger Willy Sørensen.
Du kan læse meget mere om virussen på coronavirus.
Knap 100 år efter fødslen af cheeseburgeren står Frank Jensen i Skovgrillen i Hillerød og langer en lind strøm af dem over disken i det lille familieejede sted, han overtog efter sin far i 1996.
Knaphed på influenzavacciner får også Danske Lægers Vaccinations Service til at sætte 300 virksomhedskunder på standby, oplyser selskabet, der er landets største udbyder af vacciner.
Men det kunne vedkommende desværre ikke.
Og Henrik Poulsen kan meget vel komme til at få langt mere indflydelse og ansvar, end der normalt forbindes med en rolle som rådgiver.
Men ud fra et oliepolitisk og historisk perspektiv er det klart, at den danske stat, uanset om den er ledet af en rød eller blå regering, ser olieproduktionen som en central sikring af velfærdssamfundet og den frie arbejder.
Der er i dag aftalt møde mellem regeringen og lederne af Folketingets partier.
Den er god til leveren og galden – hvor artiskok faktisk er med til at fremme produktionen af galde.
På Stoppestedet der ved man, hvor brugerne er og her ved man, hvad man har med at gøre.
I midten af Genforeningspladsen finder man en sten, hvis motiv og tekst markerer Genforeningen.
Og han brugte sine digte som dåseåbner til folks sind.
Privat har Helle og jeg også et rigtig dejligt venskab med mange gode minder at tænke tilbage på.
Det nye tag hos Hørsholm Rungsted Tennisklub er efter planen færdig ved udgangen af året, og det vil betyde markant bedre indendørsfaciliteter i hallen til glæde for både elitespillere og tennismotionister.
Signe Jagd Moustgaard fra 9.G2 og Andrea Gudmundsrud Svendsen fra 9.S på Nordstjerneskolen har derfor fået Gribskov Kommunes demokratipris for folkeskoleelever for deres indsats i den forbindelse.
Der er ikke samme hårde ord fra støttepartierne Radikale og Enhedslisten, men de er enige i, at der ikke er tale om en ny strategi.
I en ny serie tager vi med jyske fiskere ud for at hjælpe forskellige køkkener med at få friske fisk på menuen.
Og vinder Manchester United stort over West Ham, skal Leicester måske tilmed besejre United stort i sidste spillerunde for at sikre sig CL-billetten.
Et ændret forbrugsmønster hos borgere kan nemlig lægge pres på både politikere og producenter.
Når det er sagt, så er danskerne nogle af de eneste, der har lidt betydelige velfærdstab pga. den idiotiske liberalisme, englænderne fik lokket EU med til.
Og det er ikke engang svært at aflaste og støtte de pårørende, for de ved selv nøje, hvad de har behov for, for at kunne blive ved med at yde deres helt nødvendige omsorg.
Onsdag aften opdagede en ejer af en bil i Rudkøbing, at nogle unge var trådt op på hans bil. Men da han påtalte det, reagerede de voldeligt, oplyser vagtchefen ved Fyns Politi.
Alle kåringer er automatisk nomineret til kåringen af Årets Amagerbutik.
Efter flere dage med rekordmange nye smittede i Danmark meldte regeringen fredag nye restriktioner ud.
Den 19. marts var der et skyderi på Eversvej på Frederiksberg, men der var ingen melding om tilskadekomne.
At piger og drenge skal opdeles.
Jeg indleder interviewet med at undskylde, at jeg ikke kunne komme samtidig med fotografen, og at Nanna Tüchsen har måttet vente på mig.
Man kommer ikke igennem sorg, men man kan lære at leve med den.
Så kan man se, hvad holdet er i stand til, siger han.
Vi har tre 3.g klasser fra Rysensteen og Sankt Annæ, klasser fra Ålholm, Frejaskolen og Vesterbro Ny Skole og så Isbjørnen med deres 45 børn.
Der skal være retningslinjer, som overordnet relaterer sig til trafiksikkerhed.
Gå dig til en gratis hjertestarter til dit lokalområde, når Hjerteforeningen afholder landsuddeling søndag den 3. maj.
Derudover indeholder masterplanen forslag om en håndtering af den kommende kapacitetsudfordring på køkkenområdet ved etablering af nyt køkken på Nærum Skole og et lån til renovering af Vedbæk Børnehus.
Theresa Scavenius stiller op som formand for Alternativet.
»Jeg ser to mænd komme gående meget hurtigt.
Her skal to mænd i retten i Næstved, tiltalt for at sælge 228 gram kokain i løbet af 2019.
Annika er dog ikke den eneste med den oplevelse.
Jeg er ny bilist, og jeg har ikke meget erfaring.
Hun går hen til køkkenbordet for at lægge to boller på brødristeren.
Fordi man dér har forsømt at gøre sig fleksible med det resultat, at dygtige unge mennesker indtil coronakrisen flygtede ud af deres forkalkede plejehjem af et fædreland, hvor de hverken kan få et arbejde eller et sted at bo.
Den faglige direktør har heller ikke tænkt sig at stoppe helt, fremgår det af pressemeddelelsen.
De fleste opkald kommer fra danskere der er bekymrede for sæler, når de ligger alene på stranden.
Det starter fra når man står op, hvor det gælder om at gøre det som skaber motivationen for resten af dagens små opgaver.
Igen: Vi svinger for meget, og vi arbejder på det med både de ældre og yngre spillere, siger Auri.
Heldigvis blev manden fundet i god behold, og havde ikke behov for indbringelse til hospital.
Det er ikke første gang, at Dansk Folkeparti kalder Mette Frederiksen i samråd i minksagen.
Vinduer i administrationsbygningen i Pandrup, i alt 1,20 mio. kr.
Norske Marius Lindvik var flyvende og bedst af alle i skihop nytårsdag i Tyskland.
Der skulle to tredjedele stemmer til at ændre vedtægterne, så en uden for folketingsgruppen kan stille op. 611 stemte for, mens 72 stemte imod, og 8 stemte blankt.
Det er jeg sikker på, og det bliver der ikke lavet om på, siger han.
Til det har de anskaffet sig en stor ’polytunnel’ som er et drivhus lavet af metalbøjler og plastdug.
Tidligt lørdag morgen dansk tid er næsten 1,3 millioner mennesker i USA bekræftet smittet med coronavirus, mens dødstallet relateret til virusset er på 77.179.
Det faldt dog til jorden tilbage i 2017 på grund af uenigheder om placeringen og finansieringen.
Retsmødet fandt sted tirsdag i sidste uge, men dommen blev først afsagt fredag formiddag.
De seneste måneder har USA flere steder haft store stigninger i smittetallene.
Beboere i et hus på Borrebyvej i det sydlige Odense fik sig noget af en overraskelse, da en ældre herre fredag formiddag tog turen ind over midten af en rundkørsel og endte i deres have.
Det har historien alt for mange eksempler på: Folkedrabene i Rwanda, under Balkan krigen og i Nazi-Tyskland var alle som en resultatet af en stærkt negativ og forløjet propaganda rettet mod minoriteter.
Men hvorfor er linjerne trukket så skarpt op i debatten, og er det et spørgsmål om generationer?
En coronaepedimi gør jer ude i foreningerne endnu mere vigtige end i nogensinde har været.
Rasmus Visby, der bor i Hillerød, stod bag opslaget, som viste, at forsyningsselskabets direktør Søren Støvring tjener 1,85 millioner kroner om året.
Mosede Klub regner med, at de vil kunne nå at afvikle i omegne af 20 kampe, og derfor foregår tilmeldingen efter førs til mølle-princippet.
Både vores egne og politikerne fra de øvrige partier.
Klubberne kan endvidere benytte sig af deres udenlandske spillere.
Det lykkedes offeret at løbe væk, men gruppen fulgte i hælene på ham.
’En helt almindelig familie’, ’Druk’ og ’Shorta’ er valgt til kapløbet om en dansk indstilling til en oscarnominering.
Derfor afspejler vores rapport ikke nødvendigvis, hvordan virkeligheden ser ud i dag«, siger han.
Både Holbæk og Nykøbing F. Sygehus får en ekstra, desuden skal der ansættes en socialsygeplejerske i Næstved og i Roskilde.
Det kan næppe overraske nogen, at det koster mange penge at have fire børn.
Der bliver således mulighed for et genhør med Spleen United, som efter seks års pause er tilbage i det originale line-up.
Hun mener, at skulptur-projektet vil blive en attraktion, der vil være med til at underbygge planerne om at gøre Nykøbing Sjælland og omegn til et kraftcenter for turisme.
Over 7,1 milliard kroner er udbetalt indtil videre.
For her har de lavet noget så simpel som en have-festival, der er en miniatureudgave af virkelige festivaler.
Alfreds Warrers søn, Jacob (far til Christian), overtager købmandsbutikken efter sin far og driver den videre til ca. 1980.
Niels Erik Jensen mødte op til demonstration for, som han selv siger, at være med til at stoppe det vanvid.
Problemet er ikke et spørgsmål om moral blandt mediestjerner, men om den måde, som underholdningsindustrien fungerer på i et kapitalistisk samfund, med de teknologiske muligheder og de medier, der er til rådighed i dag.
I Mærsk Tårnet i København er der tomme laboratorier for tiden.
En 34-årig mand er ved Retten i Esbjerg tiltalt for via sociale medier at have indsmigret sig hos 111 mindreårige drenge.
Samarbejdet er kommet op at stå siden coronapandemien fik sit greb om Danmark og resten af verden.
Det har været noget af en opgave.
Dermed videregiver hanmyggen et skadeligt protein til myggeafkom af hunkøn, som så skal dø, inden de bliver gamle nok til at stikke.
Samtidig vil Venstre give virksomhederne mulighed for at få dækket lønudgifter for op til 45.000 kroner om måneden per medarbejder.
En tennistræner, der er idømt otte måneders fængsel for overgreb på en pige under den seksuelle lavalder og for at have misbrugt sin tillidspost, begyndte i april 2019 at arbejde i Danmark.
Enhedslistens Mai Villadsen (EL) vil have svar på, hvor Dansk Folkeparti står i forhold til klimamålene.
Hvis partiet havde vidst, at det reelt går så langsomt i landbruget, ville landbrugsordfører Søren Egge Rasmussen have forhandlet hårdere.
At sæbebobler er runde, er ikke en naturlov.
Det er utroligt flot, og som du nok også kan høre på mig, er jeg også meget rørt over det, lød hans umiddelbare kommentar på valgaftenen.
De danske myndigheder fraråder ikke-nødvendige rejser, hvis der er over 30 nye smittetilfælde per 100.000 indbyggere om ugen i et land i EU og Schengen.
Og så skal man gerne have lavet lektier eller tømt opvaskeren først.
Simone Ahl fra Rudkøbing er én af dem, der har vovet sig ud i det gode vejr.
Hvis ikke de tre hovedkrav bliver mødt, får Venstre "meget svært" ved at stemme for en aftale, siger partiets formand, Jakob Ellemann-Jensen.
Antallet af dødstilfælde er steget med 28 i de seneste 24 timer, oplyser den italienske beredskabsstyrelse.
Siden Per Arnoldi hittede med badebolde i 70’erne, er der sket meget i kunstverdenen.
På hylderne er tøj foldet sammen på en bestemt måde.
Bilister til og fra Thy må derimod tage Rute 26 via Mors.
De er vant til hygiejnen fra børnehaven, men der har ikke været brobygning med besøgsdage på skolen, så det er ukendt farvand, de møder ind til, siger hun.
Men det er en veldrevet butik i en positiv udvikling, jeg kommer til.
Du kender ikke nogen, og lige pludselig eksploderer det bare.
Situationen er den, at vi, kort tid før vi skal forhandle budget, bliver præsenteret for problemstillingen, som der naturligvis skal tages hånd om.
Konsulenterne skal tage afsæt i den udarbejdede handlingsplan og supplere med anbefalinger til kommende indsatsområder.
Adam O. fortsætter trøstigt sin serie om en fremtid i rust og skrald.
Havecentret Hobbyland har fået stjålet 338 paller, som siden er blevet afleveret på en pallecentral.
Immunforsvarets vigtigste opgave er derimod at forhindre viruspartiklerne i at sprede sig til celler, der sidder dybere nede i lungerne, hvor de kan gøre alvorlig skade.
Og de har bestemt og regeret på en måde, vi ikke normalt forbinder med et demokrati.
For brugerne på linje C og H mellem Frederikssund og København lægger DSB op til, at flere passagerer vil opleve 10-minutters drift på togafgangene hele vejen til Frederikssund.
"På nuværende tidspunkt argumenterer ministeren med, at det vil øge smittetrykket.
Du tænker måske, du før har hørt historien her om skandalerenoveringen af et almenboligbyggeri på Frederiksberg - og det har du med stor sansynlighed også.
Tømmerup-foreningen har ikke færre end 10 afdelinger.
Det viste sig dog senere at være tale om koffein, der lignede amfetamin.
Her ses han ved Anholt Havmøllepark.
Det oplyser Det Syriske Observatorium for Menneskerettigheder (Sohr), der følger situationen i landet tæt.
Ifølge målingen vil fremgangen kunne omveksles til i alt 19 mandater.
Det er blot i tre procent af alle år siden 1874, vi har oplevet noget lignende, og det svarer til, der går hele 29 år mellem, vi har to sommerdage i træk så sent på året.
Hele juli måned får du 45% rabat på sommerkassen med ler og værktøj.
Sådan her så det søndag ud på Sørkelvej nordøst for Silkeborg.
Cirka 190 cm høj og almindelig af bygning.
Mogens Mortensen fra Fredensborg er kommet til Randers, efter 2. etape, der tog 11 timer.
"Et stærkt og ligeværdigt Rigsfællesskab er hjerteblod for mig".
Men så har den fornemmet, at noget sad fast i den anden ende og har kunnet kravle ud i bedet med bambus uden for anlægget, forklarer Nina Collatz Christensen.
I referatet fra økonomiudvalgsmødet i sidste uge har Socialdemokraterne og Enhedslisten påpeget, at ansvaret ligger hos økonomichefen samt hos fagdirektøren med ansvar for de fire udvalg med markant merforbrug.
Det har affødt den første plan for genåbningen af kommunens dagtilbud, som altså åbner for samtlige dagtilbud og kører som første fase frem mod 10. maj.
Hvis du bliver bedt om at være på din pind, så må du være på din pind, medmindre der er en konkret risiko for dig.
Det, mener de andre medlemmer ikke, afspejler den sammensætning, som sognet har.
»Vi vil nu se på hver enkelt sag, tage kontakt til eventuelle livsarvinger og sørge for, at pengene udbetales til de rette«, siger PFAs juridiske direktør, Dorthe Bundgaard, til Finans.
Cirka halvdelen har erfaring fra sundhedssektoren, mens den anden halvdel af de tilmeldte har erfaringer fra det sociale og pædagogiske område, oplyser Gentofte Kommune.
På grund af voldsomme stigninger i udgifterne til det såkaldt specialiserede velfærdsområde har kommunen brugt 100 millionere mere end budgetteret, hvilket kan resultere i samlede besparelser for op mod 65 millioner kroner.
Men samtidig var der også en undren over, hvorfor sejhvalen svømmede rundt i havnen.
DEBAT: Løkkegaard på slingrekurs, og det er der ikke brug for pt.
Det betyder dog ikke, at regeringen har "carte blanche til at gøre, hvad den vil", siger Pia Olsen Dyhr.
»Der burde være sendt beredskabsmeddelelse ud via sms, radioen, DR, TV 2 og på tekst-tv - der er mange, som fik besked sent eller slet ingen!
Dårlige mænd er ikke en forbandelse, en ond fe kastede på dig i vuggen, men tillad mig alligevel at være den gode fe og sige: Det er nu hermed et overstået kapitel i dit liv.
I alt blev det til 320 stykker affald med en samlet vægt på 4,5 kilo.
Samtidig er medarbejderne meget efterspurgte i andre funktioner, forklarer Kim Brixen i pressemeddelelsen.
En af de nye ledbusser på linje 2A knækkede fredag formiddag midt over i Torvegade.
Det vil sige 1.100 kubikmeter i døgnet, hvoraf 20 kubikmeter altså skal bruges til vanding.
I 6. klasse kommer SSP ud på skolerne, hvor eleverne svarer på et anonymt spørgeskema, om hvad de har prøvet i forhold til rygning, alkohol med mere, og hvad der er normalt for deres alder.
Sundheds- og omsorgsrådmand Jette Skive (DF), Aarhus Kommune, vil droppe kravet om fogedforbud mod skjulte optagelser på plejehjemmet Kongsgården.
Budgetforligspartierne har her til morgen afholdt møde om fællesledelse mellem store og små skoler i Aalborg Kommune.
»Der bliver kamp om det, og med den nye struktur, hvor top-6 inddeles efter 22 runder, så er det et krav, at vi er med dér, og så vil vi selvfølgelig gå efter at ende helt i toppen«, siger klubbens administrerende direktør, Kent Madsen, til Ritzau.
Problemet er dog, at import af affald ikke bare kan forbydes, fordi det er en vare, der kan handles frit på det indre marked i EU.
Den lille familie slog sig ned i en lejlighed i et af de gamle arbejderkvarterer, og faren åbnede sin egen kiosk.
Det er særligt i Sønderborg Kommune, at sommerhusene har været efterspurgte i 2020.
Det er gode mennesker, der aldrig har været problemer med, siger Michael Suhr.
De re-installerer og fikser dét, der ikke virker ved de brugte computere.
Alle fire medlemmer af The Squad er genvalgt til endnu en periode i Repræsentanternes Hus for demokraterne.
I Izmir-provinsen i Tyrkiet er der omkring 20 kollapsede bygninger.
Det gælder også fodboldkampe.
Læs mere om det på www.vejle.dk/legatfond. Der ligger også et ansøgningsskema.
Skæbnen er endnu ikke afgjort for Frederik IX's bro og ikke mindst sejlere på Guldborgsund.
Når man hører om de mange indberetninger efter jordskælvet, kan man måske godt undre sig over, hvorfor jordskælv overhovedet opstår til at begynde med.
Vejdirektoratet forventer, at broen er helt færdig og klar til tafik i midten af juni.
Europa er ikke en idé, men et levet erfaringsfællesskab, der binder de europæiske folk sammen.
Venstre, Konservative og Dansk Folkeparti afviser afgiftsforhøjelser.
Både blandt børn og personale er der store smil efter genforeningen, selvom klovnene er lidt fjollede og driller.
Lørdag var der 140 personer, der blev væk, efter at de via hjemmesiden coronaprover.dk havde bestilt tid til at få taget en prøve ved testcentret Vejlby-Risskov Hallen.
Familien blev af Røde Kors sejlet til Italien, hvor organisationen tog sig af dem, inden familien på egen hånd fortsatte deres rejse op gennem Europa for at ende i Danmark, hvor de søgte asyl.
Twitter indsatte under hans tweets et udråbstegnsikon efterfulgt af et link med teksten: »Få fakta om brevstemmer«.
I disse dage har han formentlig ikke meget tid til at overveje fremtiden.
Men ellers er Gunnar Jørgensen oftest alene hele dagen.
Et land er ikke kun bygget af sten.
Der er altså tale om, at flisen bliver fordelt ud på flere forskellige ruter - og det kan ændre sig fra år til år.
Det gælder blandt andet influenzavaccine, som kun gives gratis til særligt udsatte grupper, men koster penge for andre.
Navalnyj er i kritisk tilstand og bliver behandlet på et hospital i Sibirien.
Parret, der er i 30’erne, nægter sig skyldige, men i grundlovsforhøret besluttede dommeren, at de begge skulle varetægtsfængsles.
Det skyldes, at langt de fleste danskere i år hopper udlandsferien over.
Fra 2019 får kommunerne stadig pengene, men de bliver fordelt via bloktilskuddet.
Selvom der er meget negativt at sige om coronavirusset, mener hun også, at krisen har ført noget positivt med sig.
KOMMENTAR: Alle kriser rummer muligheder.
Udenrigsminister Jeppe Kofod (S) aflyser alle forestående tjenesterejser og isolerer sig selv.
Arbejdet i hundesalonen er fysisk hårdt, men de er begge enige om, at det er det værd.
Talen bliver holdt i Det Hvide Hus, hvilket er et omstridt udtryk for magt, hvilket tidligere præsidenter har afstået fra under valgkampe.
I dag bruger hun, hvert år, flere måneder i Burkina Faso.
Spies ser frem mod nu at aflyse omkring 1500 danske rejsende til Spanien de kommende to uger.
Derudover har vi ansat en sygeplejerske, der har fået ansvar for borgernes medicin og journalførelse, så vi kan sikre, at vi fremover overholder retningslinjerne for journaler, instrukser og medicinhåndtering, forklarer Alice Morsbøl.
Herefter blev han efterlyst internationalt.
Der er dog en kattelem i aftalen, hvis man som landmand man ekstra hårdt ramt.
Regeringen og Folketingets partier har vedtaget en udvidelse af fase 2. Her kan du danne dig et overblik over, hvad der må åbne fra i dag.
Statsminister Mette Frederiksen (S) har mandag morgen kommenteret sagen for første gang.
De tre Ringsted-iranere blev anholdt og sigtet for at spionere for Saudi-Arabien.
Københavns Politi har tirsdag morgen været forbi en række adresser i Hovedstadsområdet, i hvad der kaldes en koordineret aktion.
Så det kommer til at kunne mærkes på vores aktivitetsniveau, ikke bare nu men også fremover, siger Henrik Johansen.
Regeringen advarer også om, at han kan blive tiltalt for ulovlige forhold.
Men seksuelle krænkelser rammer først og fremmest de lønmodtagergrupper, der står længst væk fra mikrofonerne, dem med de laveste indkomster og korteste uddannelser.
Det er noget lettere i Tyskland, siger Henning Schou.
Jeg prøver at ramme ned i den der hverdag, som andre kan genkende, men som også afspejler det, jeg står i, siger han.
Kompensationsordningen til særligt nødlidende kulturinstitutioner mv.
Skal jeg male billeder?
Folketingets hjælpepakke er tænkt som et plaster på såret for de afsavn som plejehjemsbeboerne har haft.
»Nej, det er jeg helt sikker på, at jeg ikke er«.
Midttrafik har som det ser ud nu, ikke mulighed for at indsætte flere busser på pressede strækninger, da hele deres buspakke på i alt 700 busser allerede er i drift.
Og det bliver ikke mindre hårdt, bare fordi der partilederdebat i aften.
Der var en drenget jarong, siger Mads Paaskesen.
Flertallet i økonomiudvalget fulgte dermed den beslutning, som et flertal i Teknisk Udvalg traf for halvanden uge siden.
Samme procedure har Molslinjen, som står bag Bornholmslinjen, også tydet til.
Til gengæld vil han tydeligvis gerne have kontakt til Charlotte Dokkedal.
Det er en af de spekulationer, der rører sig i amerikanske medier i kølvandet på raceurolighederne.
De tre sange var også med på scenen foran Sct. Bendts Kirke, omend »Nessun Dorma« kom i en dansk undersættelse om mobiltelefonernes (u)lyksaligheder.
Og flertallet i Repræsentanternes Hus bliver formindsket.
Og det tog ikke fynboerne mere end et døgn, før over en million kroner var tikket ind på bisonavlerens konto.
Københavns Politi modtog anmeldelsen om knivstikkeriet klokken 02.20.
Den fremmede mand bliver af offeret beskrevet som: Dansk af udseende, Kropsbygning: Almindelig, Hårlængde: Langt, Yderligere kendetegn: usoigneret, langt hår, langt skæg, Iført: lang brunlig frakke.
Han mener, der kommunikeres for uskarpt og langsomt i håndteringen af COVID-19.
Men hvorfor folk på landet har en højere livskvalitet end i byerne her i Danmark, ved vi meget lidt om.
Det stod klart efter statsministerens udtalelser mandag aften, og nu har de mange arrangører også fået den tunge besked.
Selvom det lugter lidt af hverdag i storcentrene igen, så er der også meget, som har forandret sig.
Stemmeboksene er den seneste front i Donald Trumps krig mod brevstemmer forud for valget til Det Hvide Hus og Kongressen 3. november.
Og at elever ikke på samme måde taber skolemotivationen, når de bliver ældre, hvis de har udendørs undervisning, som de gør, når de sidder i et klasselokale, forklarer hun.
Det tillod politiet, da de samme fans havde siddet i bus sammen fra Aalborg, stået sammen og været på værtshus sammen.
Mange af butikkerne har måske én procent af deres årlige omsætning om dagen i de kommende dage frem mod jul.
Savner mine venner og bekendte.
Den blev i første omgang vedtaget for en periode på to måneder i slutningen af marts.
Samtidig er 78 mennesker ikke længere smittede med covid-19 siden i går, hvilket i myndighedernes termer betyder, at man ikke er indlagt eller død, 14 dage efter at man er testet positiv.
Derudover 35 millioner til en såkaldt demografipulje, som er penge, man bliver nødt til at afsætte på grund af et stigende antal børn og ældre i kommunen.
Det er netop nu yderst relevant at lave gratis psykologhjælp, da der er risiko for, at der vil komme betydeligt flere tilfælde af psykisk sygdom, og som det er nu, kan ingen garanteres gratis behandling.
Et relativt kraftigt skælv tidligt i morges ud for kysten ved Thyborøn kunne mærkes i Hurup.
For de løsslupne fester anses også for at udgøre en smitterisiko i coronasammenhæng.
Allerede før demonstrationen udtalte professor og virolog ved Københavns Universitet, Allan Randrup Thomsen, sig bekymrende om begivenheden.
Jeg har heldigvis rigtig god opbevaringsplads i en af bygningerne på Viby Gods.
En af dem sad længe med knæet på Georges hals, selv om den anholdte gentagne gange sagde, at han ikke kunne få vejret.
Men for langt de fleste må fyldte sække og trailere vente hjemme på matriklerne et stykke tid endnu, for kommunerne har lukket genbrugspladsen for private på grund af frygten for COVID-19 smitte.
Hvis alt går efter planen, skal Fyrtånet og Lighthouse-byggeriet stå færdigt i år 2022.
Netværksmøde for voksne børn af alkoholiseret eller anden dysfunktionel familie.
Og produktionen er det helt rigtige sted at starte, hvis Danmark skal nå sit mål om reducere CO2-udledningen med 70 procent i 2030, lyder det fra Coop.
”Vi har sørget for, at man kan booke vores services online og købe varer hos os online, som man stadig kan hente i sin lokale Magasin butik.
Det var Bidens første fysiske vælgermøde, hvor folket kunne stille ham spørgsmål.
Det er især små gaver til gæsterne, som der er brug for nu her.
Brett Crozier, der blev fyret i kølvandet på et kritisk brev om corona, er angiveligt selv testet positiv.
»Vi har sendt reagenserne til laboratorier over hele kloden, og disse tests burde blive implementeret bredt i løbet af de næste få dage.
Over sommeren har natur- og videnskabsfestivalen inviteret på en række aktiviteter som foredrag, litteraturoplæsninger og koncerter, der har skullet gøre det op for forårets aflyste udgave.
Lige siden 1967 har Israel gradvist indført lovgivning, som systematisk diskriminerer og undertrykker palæstinensere i de besatte områder.
For det er naturligvis Corona, der har vendt op og ned på alt over hele verden og i vores lille land, hvor Folketinget i en nær fortid vedtog at indføre maskeforbud og at man skulle give hånd for at blive dansker.
Udfordringen med plasmacytose er nok den mest sammenlignlige med den nuværende coronaudfordringen.
Jeg er bare præcis, sagde den amerikanske præsident, da han forleden blev spurgt om vendingen på en pressekonference.
Det kan være i situationen om aftenen, når beboeren skal i seng.
Og så skal man for at undgå smitte med coronavirus købe en tube og ikke en krukke, som alle i familien stikker fingrene ned i.
Hun havde skyndt sig at trække gardinerne for og vidste derfor ikke hvor manden efterfølgende var forsvundet hen.
Sidste år fik vi 54 millioner kroner til blandt andet en ny tv-serie om mordet på journalisten Kim Wall, der sendes på TV 2 senere på året.
Det viser et fortroligt aktstykke fra Sundhedsministeriet til Finansudvalget, som Ekstra Bladet er i besiddelse af.
Frederikshavn Kommune har hjemsendt 12 skoleklasser, efter en fodboldspillende dreng fik konstateret corona.
Ifølge flere medier er det den livstidsdømte Peter Madsen, der har forsøgt at flygte fra Herstedvester Fængsel.
Men nu ser det ud til, at coronaen har ændret på dette.
»De har åbenbart haft noget ekstra tøj med«, konstaterer Karsten Høi.
Her kan du bruge, hvad som helst - bare den har fire ben og kan vrinske, siger Jemaine Pedersen, der deltog som dommer i årets danmarksmesterskab.
Ifølge partiet står mange virksomheder med overskudsvarmeprojekter, som er gode for klimaet, men som ikke bliver til noget på grund af afgiften.
Nordsjællands Politi standsede mandag aften en 25-årig bilist fra Stenløse.
Jyske Banks resultat faldt drastisk i første halvår, på grund af at banken har måttet sætte markant flere penge til side til forventede tab end i 2019.
Gennem de seneste 60 år har kun december 1985 for alvor nærmet sig 2020, da solen kun skinnede 18 timer der.
Hold afstand og pas på hinanden.
Søndag eftermiddag har Erhvervsministeriet afholdt pressemøde om de nye retningslinjer, før genåbningsdagen.
"Går vi en tur en fredag aften, hvor vi egentlig starter i Helsinge, men finder ud af, at der ikke er så mange unge mennesker, så i stedet for at køre hjem, kan vi jo lige køre en tur til Gilleleje og se, om der sker noget deroppe".
Ombygningen af Ringsted Station er knap blevet færdig, før planerne om endnu en ombygning nu er på tegnebrættet.
Derfor må vi som hundeejere tage de hensyn, der gør at hunden kommer godt igennem nytårsaften, forklarer Jens Jokumsen.
Til gengæld er Rumænien kommet på den orange liste.
Privatskolen i Frederikshavn har torsdag dimission for sine afgangselever i 9. og 10. klasse.
Coronavirusset, der hærger hele verden, har nået verdens mest magtfulde embede.
På Rigshospitalet ligger Dansk Center for Søvnsygdomme, og her arbejder overlæge Poul Jennum, der også er professor i neurofysiologi ved Københavns Universitet.
Thomas Larsen, lægelig direktør, Sygehus Lillebælt.
”Det er vores opfattelse, at hun var årsag til, at den grove vold ikke udviklede sig yderligere og vi vil meget gerne i kontakt med kvinden,” udtaler politikommissær Ole Nielsen i en pressemeddelelse.
Vi træner med dem hver dag, og vi har ikke slået dem en eneste gang, lyder det fra Joel Eipe efter kampen.
Ansøgningen åbnede søndag den 1. november og lukker mandag den 30. november 2020.
Siden smittede han også sin søn.
TV 2 Lorry har lavet en rundringning, og ifølge kredsene, er der ikke tale om en stigning i antallet af overfald på stationer.
Det gjorde vi ikke sidste år, der kørte vi bare og dumpede ind.
Kirsten Langkilde nåede at være rektor for Det Kongelige Danske Kunstakademi i knap to år.
»Det ser vi frem til«, siger han.
Det oplyser USA's justitsministerium mandag ifølge NBC News.
Tre unge blev anholdt efter et håndgemæng i Tisvildeleje.
I alt er seks kvinder blevet svindlet i et "romance scam" foretaget af en 41-årig mand.
EU-Kommissionen siger samtidig, at landene i grænsesamarbejdet Schengen bør hæve restriktioner ved de indre grænser fra 15. juni.
Han var en eventyrer, en sømand og en motivator for utallige dykkere og skattejægere.
Sikkert også mere tid.
Som glad og flittig cykelbruger i Frederiksberg Kommune, bliver jeg altid glad og stolt, når Kommunen indfører tiltag, som fremmer cyklismen på den en eller anden måde.
Og det var ikke aftalen, siger han til nrk.
Og derfor omfatter den nye veteranindsats også en række tilbud om støtte og rådgivning til veteranens pårørende.
Allerede fra i dag kan kulturlivet atter byde gæster velkomne.
Kombinationen af smukke naturoplevelser og storbyferie er et hit blandt både danske og udenlandske turister.
Men sagen slutter ikke her.
Zinken er et meget vanskeligt instrument at spille på - men klinger så skønt.
På lørdag den 11. april gentager hele karavanen projektet live på nettet og du kan komme med og se, hvordan det ser ud, når de allerstørste stjerner har fået feber – ikke Coronafeber, men festfeber.
På Højdevangens Skole på Amager i København er en elev også blevet smittet, og derfor er en række elever, lærere og pædagoger blevet sendt hjem i en uge.
Det er et lille underfundigt stykke, som Teaterrødderne fra Holbæk har skabt og nu viser frem for publikum på et så usædvanligt sted som Østre Kapel på Østre Kirkegård i Holbæk.
Så jeg tror godt, vi kan finde ud af at klare os selv, siger Victoria Hansen.
Det er sket, efter at EU-aftaler med Tyrkiet, Libyen og Marokko har skærpet kontrollen med grænser og farvande ved disse lande.
Fredag og lørdag stod Aarhus for omkring halvdelen af alle nye registrerede smittede i Danmark.
Men vi gjorde det og kan derfor nå at få med, at sundhedsminister Magnus Heunicke forlænger de gældende restriktioner til 18. oktober og at erhvervsminister Simon Kollerup meddeler at Kompensationsordningerne til danske virksomheder også udvides.
Men det er sundhedsmyndighedernes vurdering, at det er for tidligt, at smittetallet er så højt, som det er.
De er naturligvis ikke enige om, hvad der er blevet gjort forkert, men det er ligegyldigt, Det kunne være det ene eller det andet.
Alskens våben og skatte, som vikingerne var i besiddelse af, byder udstillingen også på.
»Jeg troede ikke, det var muligt, men jeg elsker min præsident mere nu end nogensinde før,« siger den 36-årige mor til to, da hun et par dage senere reflekterer over den festlige weekend.
Dyssegård Bibliotek får besøg af Mads Fuglede, der udover at være medlem af Folketinget for Venstre og fast kommentator på TV2, laver podcasten 'Kampagnesporet' med David Trads.
Pengene til både udestue og parkeringspladser kommer fra de 41 millioner kroner, som politikerne i Køge har afsat til at vedligeholde kommunale bygninger.
Der er sket noget, og det er ikke længere bare lille Greta fra Sverige og de unge, der går op i det.
Det samme gælder for både udbuddet af rækkehuse og villaer samt ejerlejligheder, viser Boligsidens udbudstal.
Specialbrandbilen står således klar i garagen på stationen i Korsør, men Slagelse Brand og Redning har endnu ikke afsluttet uddannelsen af de brandfolk, som skal betjene den nye brandbil.
Kravet om at bruge mundbind gælder folk, der rejser i, til eller fra Aarhus.
Hun har erfaring med at undervise i rdining og har deltaget i DM for islandske heste.
Det er en del af projektet Global Youth Uganda.
Og det har kostet menneskeliv.
Samme billede oplever de hos Gladsaxe Bibliotekerne.
Han vil i en tidsbegrænset periode fortsætte som seniorrådgiver, hvor han skal understøtte og implementere større tværgående opgaver i kommunen.
Enhedslistens Søren Søndergaard er heller ikke umiddelbart så lun på idéen om at dele Kulturministeriet op. Han henviser dog til, at en sådan beslutning ligger hos statsminister Mette Frederiksen (S).
Klokken 21.15 breaker FC Midtjylland så nyheden om kontrakten med Ronnie Schwartz.
Italiens 60 millioner indbyggere har lov til at forlade deres hjem, når de skal arbejde eller købe ind eller har specifikke ærinder som lægebesøg.
Men ifølge udvalgsmedlemmerne har ingen været bekendt med, at vagtfirmaet havde fået til opgave at fotografere de unge.
Omsætningen er fordoblet de seneste fire år, og det har betydet, at der er kommet flere medarbejdere til.
Brugerne kan nemlig optjene point når de gennemfører træningsforløb, får certificeringer eller læser nyheder fra virksomheden.
Det var grænseoverskridende for ældre lærerinder at blive tvunget til at undervise i et emne, der i så høj grad var et tabu for dem.
Det kan godt være, du synes, din venindes selvværd er for højtsvævende, men hvad kan hun bruge din punktering til?
Geder plejer baneterrænnet i Rødbyhavn.
Kongehuset meddeler, at den svenske konge Carl Gustav, dronning Silvia, kronprinsesse Victoria og hendes mand, prins Daniel, skal testes for corona torsdag.
Tårnet, der er bygget i 1939 og 25 meter højt, skal nemlig fremover også anvendes til naturformidling, hvor de frivillige vil vise billeder på de gigantiske vægge via en projektor.
Københavns Vestegns Politi modtog en anmeldelse om et tyveri fra en hvid Mazda varebil sket mellem mandag den 10. februar klokken 16.30 og tirsdag den 11. februar klokken 05.30 på Gammelgårds Allé i Vallensbæk Strand.
I så fald vil hans EM-deltagelse også være i fare.
Viser det sig, at det her ikke er nok, så må vi tage fat med skrappere virkemidler.
Men ifølge borgmesteren kan tallet falde, hvis det viser sig, at de skal afgive færre penge til andre kommuner.
Bygeaktiviteten vil falde i eftermiddag, og til aften ventes kun få stedvise byger.
Normalt er man forpligtet til at vidne, men som mor har hun lov til at lade være.
Men i år var der kun en mindre gruppe journalister og fotografer til stede.
Vinduerne var pyntede med forårsvarer i glade pastelfarver og plakater, der ønskede kunderne velkommen tilbage.
Der er da heller ikke udsigt til nævneværdig regn i de kommende dage.
Det er faktisk så sent som i 90erne, at vi ophørte med at stille andre krav til virksomhederne og ganske kraftigt begrænse deres virke og deres indtægter.
”Venstre fokuserer på, at politiaftalen gør det dyrere at være dansker, fordi prisen på pas og køreprøver stiger, og der er lagt op til at få flere penge ind ved fartbøder.
Forhandlingerne mellem Khalifa Haftar og Libyens FN-støttede premierminister, Fayez al-Serraj, endte skuffende med en våbenhvileaftale uden underskrift.
Det er dog for tidligt at konkludere noget, understreger han.
"Den måde, et ministerie er bygget op på, er normalt med nogle meget lange kæder af beslutningsprocesser.
Så på den måde har det været en atypisk sag.
Han forklarede, at han kom fra et firma, som kvinden ikke husker navnet på, og at han skulle tjekke hendes radiator.
Menuen byder blandt andet på kylling i rød, grøn eller massamankarry og ris er nærmest uundgåeligt hos Thai-Kokken.
Han forklarer desuden, at mange store fangrupper har et officielt miljø og et uofficielt miljø.
Se listen: Sådan så sygefraværet ud i din kommune sidste år.
Andre steder i verden er coronavirussen lige nu lidt mere under kontrol.
Jagten på en hollandsk ubåd, O 13, lokker nemlig også.
Borgmester i Vejle, Jens Ejner Christensen, appellerer til kommunens borgere om at huske alle forholdsregler, så en nedlukning ikke rammer Vejle Kommune.
Beretninger fra byen, der er blevet helt stille: »Vi får både et babyboom og et skilsmisseboom at se«
Det er derimod ikke tilladt at leje et forsamlingshus eller lignende og samle 500 personer.
Der er stor risiko for, at en andenbølge af epidemien vil ramme Danmark på et senere tidspunkt.
Der er glæde blandt regeringens støttepartier, efter at klimaminister Dan Jørgensen (S) lørdag har indkaldt Folketingets partier til forhandlinger, der i sidste ende munder ud i en samlet klimahandlingsplan.
Borgmester Carsten Rasmussen (S) er stolt af Magnus Heunickes håndtering af corona-krisen.
Folk, der mikrodoserer, indtager typisk svampe eller LSD.
Danmarks ambassadør i Riga, Flemming Stender, blev mandag indkaldt til møde i Letlands udenrigsministerium, fordi danske myndigheder har besluttet at udlevere en lettisk kvinde til en straffesag i Sydafrika.
Tiltalen drejer sig blandt andet om, at Scharf i bogen fortalte, at bagage blev undersøgt i lufthavnen, og at en terrorist kunne elimineres ved at blive skudt i hovedet.
Vejledningen er for at undgå, at patienter med coronavirus smitter andre med allerede nedsat immunforsvar.
Et af julens højdepunkter er for mig at se glæden i øjnene hos dem, som får deres ønsker opfyldt, og som nyder nærværet med andre.
Og det kan jeg jo ikke bruge til noget nu, siger hun.
Han vil nu kigge på, hvordan man inden udgangen af året kan tage fat på de laveste frugter i problematikken.
Vi har haft held med det, og i dag kan vi sidde og se på en helt fyldt plads".
Han vil i samme ombæring gentage sin opfordring til den amerikanske regering om at regulere reglerne for internettet.
Det er ikke vejen frem at begynde at slække på det, siger han.
Den er gal med den danske konfrontationspolitik over for Kina og Rusland.
De to drenge har sammen med mere end 400 andre atleter kæmpet om metal ved stævnet i Skive i weekenden.
I modsætning til tidligere år, hvor det var luksuriøse campingvogne, der tiltrak sig opmærksomheden, er det nu de mindre campingvogne, der hitter.
Det skete ved, at forfatterne lavede et facebook-opslag, hvor man kunne komme med input.
De canadiske Cyclone-helikoptere har normalt fire besætningsmedlemmer om bord, men kan have ekstra personale eller passagerer med.
I mailen stod, at de skulle indbetale et beløb, og så ville bomben blive afmonteret.
Vi håber, at det bliver muligt senere på sommeren, lød det fra Morten Lorenzen.
»Man skal ikke miste livet ved at gå på arbejde.
Anlægget af den nye bane begynder mandag.
Skoleleder Andreas Høyrup Hundebøll fik besked om smitten lidt over middag onsdag, hvorefter eleverne blev isoleret i deres klasse, mens der blev ringet til forældrene, fortæller han til Furesø Avis.
Tino Stott, der ejer Kulhuse Kro, fortæller, at han glæder sig til at skabe liv og madglæde i sin hjemby.
»Musharraf ønskede at afgive forklaring i sagen og var klar til at rejse til Pakistan, men han ønskede et vist niveau af sikkerhed, som ikke blev opfyldt«, sagde Musharrafs advokat efter dommen.
Anklagefuldmægtig ved Fyns Politi Filip Dan Skovgaard tager ikke udgangspunkt i den konkrete sag, men oplyser til TV 2 Fyn, at en person, der opmuntrer andre til at begå en kriminel handling, selv kan ende med at blive straffet.
Der kunne høres adskillige eksplosioner i Riyadh, hvor der er indført udgangsforbud som følge af coronavirus, under angrebet sent lørdag aften.
Den 48-årige Lars Nørholt, direktør for Roskilde-firmaet Hesalight, som gik konkursfor tre et halvt år siden, skal syv år i fængsel.
Med de nuværende krav må der være 144 tilskuere på Krabasken, men lidt ommøblering for at skabe optimal tryghed betyder, at der kun bliver lukket 130 mennesker ind til hver forestilling.
Danske Skolelevers formand, Thea Enevoldsen, har tidligere i april sagt til Ritzau, at foreningen ser det som et problem, at der ikke kommer eksaminer.
Det kan betyde, at en kommende vaccine i værste fald vil være mindre effektiv.
Indsamlingen foregår i samarbejde med Dagli'Brugsen i Kundby.
I 2019 var det primært problemer med kærlighed, venskaber og forholdet mellem barn og forældre, børnene ringede til BørneTelefonen for at tale om.
Enten bliver omstillingen til elbiler alt for dyr, ellers også kommer den til at gå alt for langsomt.
Og Morten Østergaards aggressive udfald mod ledige og syge de seneste år nærmer sig utilgivelighed.
Samme kampbillede har Lyngby tidligere haft i sæsonen, og trods manglende resultater vil Lyngby-lejren fortsætte med at spille fremad, fortæller cheftræner Christian Nielsen.
Han fortæller, at der er tale om en lokal person.
Regeringen vil bringe et forslag fra Venstre om at udvide ordningen om lønkompensation videre og diskutere det med arbejdsgivere og fagbevægelsen på et i forvejen planlagt møde mandag.
Der er brug for en særlig indsats i Danmark,” siger Anders Barfod.
Reservehelikopter er fløjet ind.
Morrison siger dog, at han håber, at Australien kan begynde at vaccinere folk tidligt i det nye år.
Regeringen møder modstand fra egne rækker: – Et meget drastisk skridt 29. maj.
"Vi er meget overraskede over, hvor meget vi bliver booket lige for tiden.
Blandt andet at man skal holde afstand til dyrene og altid have hunden i kort snor.
Hun beder nu alle fuldtidsansatte spillere, trænere og hjælpere om at gå 50 procent ned i løn fra april.
Det har været en gennemsyret succeshistorie, som vi har været stole af, meget tilfredse med og som faktisk også økonomisk har hvilet i sig selv, siger Poul Sand.
Der var ikke mange muslimer i Strandvejskvarteret, så det lå mig meget på sinde, at de andre børn skulle forstå Natashas religion og lære, at der ingen forskel var på de højtider, hun fejrede, og dem, de fejrede«, siger Ulla Asly.
Siden byggede han Terminalen i Kastrup Lufthavn, den der i 1999 blev flyttet godt tre km, da den var blevet for lille, men man ville ikke rive den ned. Han byggede også Daells Varehus, Vega, Radiohuset og mange andre bygninger.
Udfordringen var at finde de steder, hvor risikoen for smittespredning var størst.
De kommende OL-deltageres reaktioner på udsættelsen af OL i Tokyo til 2021 kan i en meget karikeret udlægning læses i antallet af tidligere deltagelser.
Det er brutalt at slå nogen ihjel med det formål at stjæle deres penge, erkender Søren Harbo.
Det skulle også gerne betyde, at vi skulle få en anelse bedre struktur på vores kontraspil, hvis vi kan stå ordentligt defensivt, siger Kronborg.
Den autentiske historie om en redningsmand, der blev udpeget som bombemand, fordi han lignede en taber, bliver et bevægende drama i tålmodig film.
Vejret kan være dårligt, og desuden vil der være mange andre arrangementer i den måned, siger Vadmand.
Hørsholm Kommune byder på flere naturperler.
Først omkring søndag middag vil regnen have sluppet sit tag i hele landet.
Noget gerningstidspunkt havde politiet heller ikke.
En tredjedel af verdens olie, der transporteres ad søvejen, går gennem strædet.
Der er enighed om, at hun frifindes, og der er intet grundlag for, at hun har gjort sig skyldig i grovere forsømmelse eller skødeløshed.
Hübsch – Kollektioner med rød tråd Som en lidt sjov kontrast til AYTM finder du Hübsch, der i stedet for at gå op i det individuelle møbel, tænker i kollektioner med unik stil.
Sundhedscentret skal sikre borgernære og sammenhængende sundhedstilbud af høj kvalitet.
Men her viste testen sig at være negativ.
Men jeg vil være på den sikre side og ikke have bøder, siger hun.
Bag initiativet Ferie i Kalundborg står Kultur og Fritid og Kalundborg Biblioteker.
MHI Vestas er ramt af midlertidig stilstand efter flere års vækst inden for produktionen af styrehuse - de såkaldte naceller.
Men her er kun badning og svømning tilladt.
Velstandstabet bliver relativt størst blandt dem, der ikke har en personlig portefølje af C25-aktier.
Et eller to sekunders uopmærksomhed – eller hvad der føles som to blink.
Ligesom i Danmark har USA taget de samme tiltag for at mindske smitterisikoen af covid-19 ved at lukke skoler, børnehaver og andre institutioner.
Det skaber optimale rammer for både deres skolegang og talentudviklingen.
Det gjorde den ikke, og det må vi (anklagemyndigheden, red.) tage til efterretning«, siger hun.
Store dele af loftet på Vejleby Kirke midt på Lolland er nemlig faldet ned under arbejdet med at udskifte kirkens gamle tag.
Julie Bech i færd med at male et våbenskjold.
For Vejle betød det ene point, at afstanden til Lyngby i bunden af tabellen fastholdes.
Vi kan se, at forekomsten af kvinde- og mandedominerede job på arbejdspladserne også spiller en rolle, fortæller seniorforsker i VIVE, Mona Larsen.
Føreren af bilen, som politiet mener er den 21-årige Helmi Mossa Hameed, kom fra Sæbyholmsvej, der er en sidegade til Peter Bangs Vej.
På den anden side opfordrede den 26-årige DSU-formand Frederik Vad i et debatindlæg i Politiken til, at S-regeringen tager det endelige opgør med "Corydon og Thorning", fordi "vi har brug for en helt ny klimaøkonomisk politik".
Hjemmesiden hedder Favrskov Online, og man kan sælge næsten hvad som helst på den.
Næstved har lejet Can Özkan resten af sæsonen i Bielefeld.
Beboerforeningerne på kommunens tre plejehjem fik penge til de sociale aktiviteter for beboerne som for eksempel udflugter.
Hele det her projekt kommer jo til at stå for eftertiden som et monument for kommunens absolutte inkompetence, sagde han.
Det eneste krav er, at motivet skal være et genkendeligt motiv fra livet i Fredensborg Kommune, det vil sige alt fra en sejltur på Esrum Sø til en koncert på Nivaagaards Malerisamling.
"Da TV2 fyldte 30 år, lavede kanalen en jubilæumsudgave af Lykkehjulet med Mikkel Kryger som vært, og der var jeg så vild og blodig efter at få lov at lege med igen, at jeg sagde, det ville jeg gerne gøre pro bono.
Medbring sundhedskortet, og vær opmærksom på, at der kan være ventetid, hvis mange møder op samtidigt, lyder det fra kommunen.
Byrådsmedlem Anders Nielsen (S) fortager de ti af vielserne.
Han er kommet for at hente Block, men den fattede ridder overtaler ham til at spille skak om hans liv.
“Jeg vil sige til jer alle sammen.
Her har vi valgt at følge tidsangivelser fra de danske og tyske rapporter om forløbet af dagen.
Men det er vidt forskelligt, hvilken hjælp vi har brug for til vores grønne omstilling.
VIDEO: Vagn Jensen kan atter vende hjem efter en turbulent oplevelse.
Sidste års festival samlede 3000 fastboende og sommerhusejere.
I år bliver der to koncerter nemlig søndag 6. december kl. 14.00 og igen kl. 16.00.
Vi har stillet jeres spørgsmål til Adam Lebech, vicedirektør i Digitaliseringsstyrelsen, som står bag appen.
Da Sjællandske og TV 2 sidste år spurgte arrangørerne bag nytårsfesten i Kalvehave, om vi måtte kigge forbi, var svaret nej.
Jordskreddet fandt sted langs amtsvejen 520 og skete nær turistattraktionen Allmannajuvet, der er en kløft langs floden Storelva.
Vi har også afsat penge til det sociale område, hvor stadigt flere borgere har brug for hjælp.
"Efter to år som kommunalpolitiker er én af de ting, der gør størst indtryk, hvor meget man faktisk kan rykke på den grønne dagsorden, hvis man har ambitioner om det og tænker nyt og kreativt."
Så alle dem, vi tror er i risikogruppen, sender vi til test.
For et halvt år siden blev jeg forelsket i libaneserne, deres kultur og humør.
Så det er i virkeligheden, når alt kommer til alt, en smule heldigt, siger Gitte Transbøl.
Maguires advokat var ikke bekymret for situationen inden retsmødet.
Matchvinder blev højrebacken Mads Bobjerg Larsen, der i starten af anden halvleg tog både bold og initiativ til sig og scorede via den modsatte stolpe.
Han har tidligere sagt, at han gerne ville have været kulturminister.
Ved udvælgelsen af det vindende tilbud vil der blandt andet blive lagt vægt på, at værfterne kan tilbyde miljø- og klimaeffektive løsninger, ligesom det vindende værft naturligvis skal overholde grundlæggende arbejdstagerrettigheder.
Kevin Magnussen har endnu seks løb tilbage i formel 1 inden han søger nye græsgange.
Det vil foregå over det næste stykke tid, men nu starter vi, siger han.
Anderledes mener Venstres fødevareordfører Erling Bonnesen, at aflivningen af mink skal stoppe.
Den 77-årige Michael Bloomberg, som er tidligere borgmester i New York, og som er blandt verdens rigeste, vil først gå ind i valgkampen for alvor efter de første fire primærvalg.
Begge centre er en del af en strategi om at få testet så stor en del af befolkningen som muligt for at få et bedre overblik over smittens udbredelse.
Vi leverer lige til døren i Jylland og på Sjælland og Fyn, forklarer Eddie Szweda.
Jeg blev inviteret sammen med en kollega fra Bornholm.
Ingen håndtryk, sprit på alle borde og god afstand.
Så tilgængeligheden skal være bedre, sagde han.
På Albanis hjemmeside står der intet om Herold Nielsen og mødet med direktøren for Albani, hvor zoo inspektøren efter eget udsagn første gang planter idéen.
En tommelfingerregel er, at det kan være en god idé at købe fra anerkendte forhandlere, hvor man kan få god rådgivning og hjælp.
Som en kvindelig ven bemærkede: Hvis ikke Linde ønsker at opgive navnet på krænkeren, så mener hun nok ikke kritikken så dybt og hvorfor så sige den højt?
Vi holder øje med effekten af de nye hjælpepakker, og hvordan det går med sundhedsområdet, arbejdsmarkedet og den danske økonomi.
Randers Teater har modtaget en donation på 5,2 millioner kroner fra A. P. Møller Fonden.
Derfor har jeg ikke fået sat mig ordentligt ind i de ny regler, kun om de to timers parkering.
Selvom regeringen tirsdag præsenterede en hjælpepakke på 50 millioner kroner til foreningslivet i Danmark, så står idrætsforeningerne stadig overfor en usikker fremtid.
Der er så meget snak om værdierne i Grønlands undergrund, men der går jo masser af talent rundt på gaderne her, så hvorfor bore efter værdi? siger Per Bloch.
Det sker, efter at ældre beboere blev forladt af de ansatte på plejehjemmet efter udbruddet af coronavirus og fundet uger senere tilgriset og udsultet og flere af dem døde.
Af dem er 55 indlagt på intensivafdelinger, og 47 i respirator.
Også Kina og Rusland har tidligere nægtet at imødekomme USA's krav.
»Jeg havde en aftale med klubben, indtil jeg i medierne finder ud, at de har skrevet under med en anden spiller, og det er der, at det knækker for mig.
Sker det, og der ikke følger en økonomisk hjælpepakke med, er det i yderste tilfælde slut med festival i Nibe.
"Arbejdsnedlæggelsen forventes at vare indtil mandag d. 13. januar 2020 kl. 17.00.
Derudover vil politiet intensivere indsatsen med at håndhæve regler i forhold til forsamlingsforbuddet, åbningstider på restauranter, barer, caféer og andre serveringssteder, forbuddet mod salg af alkohol efter klokken 22 og krav til detailhandel.
Færre drak øl og satte sig bag rattet end normalt, da juleøllerne i sidste uge kom på gaden.
Man kan også bage en kage - så har vi madkundskab, siger moderen, som også har et puslespil med 3000 brikker i gang på et bord i hjemmet.
Dagtilbud åbner fra d. 16. april.
Desuden talte Sikandar Siddique om at lave en Klimalov 2.0 og kaldte regeringen og støttepartierne for en "historisk grøn skuffelse".
Politikens journalist spurgte Magnus Heunicke, om han ønsker, at danskere med milde symptomer skal testes for coronavirus.
De er mistænkt for at have "ledt efter steder til et muligt islamistisk angreb", oplyser politiet i Berlin i en udtalelse.
Sansehaven indeholder både en musikhave, en træningshave, en strandhave, en bålhave, en magnolielund, en urtehave, en gårdhave og endda en kyssebænk.
Det betyder bl.a. at udvidelsen kun gælder tirsdag til lørdag.
I den seneste runde scorede den 21-årige midtbanespiller hattrick for Silkeborg, og lørdag var han med to mål stærkt medvirkende til 4-1-sejren hjemme over Vendsyssel FF i en kamp, hvor Silkeborgs Emil Holten også scorede to gange.
At løse klimakrisen kræver en stædig, tålmodig og vedvarende indsats og en fælles erkendelse af, at jordens ressourcer er en gave, vi ikke kan blive ved med at misbruge.
Men for alle, der takker nej til vaccinationen, kan der være et psykologisk og socialt mareridt i vente, skriver Per Betzonich-Wilken.
Det skriver Bornholms Tidende.
Dengang var det børnenes MGP, hvilket desværre ikke lykkedes.
Fartøjet "Fortuna", der spiller en vigtig rolle i at bygge Nord Stream 2, på vej til Wismar i Tyskland i september.
Med den mail gav han grønt lys til at indkøbe en million antistof-kviktests i Kina til en pris på cirka 6,5 millioner dollars – knap 45 millioner skattekroner.
Ingen ved, hvad deres rolle er, og modstridende instrukser fra forskellige instanser bidrager til forvirringen.
Og bare forsvinde væk herfra«.
Jeg vil gerne på hele udvalgets vegne takke Bjarne for den store indsats.
Noget tilsvarende må ifølge ham ikke ske for denne epidemi.
Det er nogle af temaerne i en kommende bog fra USA’s tidligere præsident Barack Obama, der beskriver hans første år i Det Hvide Hus.
Så meget er Hillerød Forsyning netop blevet sparet for, og det skyldes hjælp fra en helt uventet kant.
Beboere og virksomheder i området omkring fabrikken har ikke grund til at føle sig utrygge.
Ifølge regeringens nye lovprogram er det forventningen, at lovforslaget vil blive fremsat i slutningen af februar næste år.
Det kan 680.000 lønmodtagere og selvstændige ifølge DI.
Der bor fugle med unger og pindsvin i hækkene, og ligusterhækkene begynder at blomstre lige om lidt til stor glæde for bier og sommerfugle.
Samtlige partier er med i budgetaftalen for 2021 i Region Sjælland.
Og man ved ikke, hvilket mønster, man har.
Og med et kort ophør i blæsevejret tirsdag morgen tiltager det igen om formiddagen, fortæller Martin Lindberg.
Regeringens andet støtteparti SF vil ligesom De Radikale bruge flere penge på udviklingsbistand og klimabistand.
Korsør har haft problemer med vanvidsbilisme.
Søndag skule indsamlerne have samlet ind til fordel for verdens fattigste, som er ramt af klimaforandringerne.
Er det ikke nok, kan man blive lagt i respirator, hvor en maskine trækker vejret for en.
Sidste år, hvor sommeren var køligere, registrerede man et lavere niveau af iltsvind i Mariager Fjord, hvorimod den rekordvarme sommer i 2018 også betød iltsvind i fjorden.
Det er min allermest positive analyse af den sag.
Har effekten af Mette Frederiksens håndtering af coronakrisen vist sig i det kvalitetsvejede snit af målingerne i marts?
Johnny Elkjær og Mette Weiss Andersen er klar til at tage ud og arbejde fra nye autocamper.
Fremover vil bus 196, 197 og 198 stå for betjeningen af passagererne i en stjernekørsel, hvor Birkerød Station er knudepunkt.
En 50-årig mand fra Nambsheim mistænkes for at være indblandet i den mishandling, der har ramt heste i Frankrig den seneste tid.
Velux vil nedlægge sin produktion i Skærbæk Bygningsindustri.
Nu viser det sig så, at hvis man bare havde ladet stå til, så havde man fået en væsentligt bedre ordning.
Han og den øvrige familie træner med kalvene lige fra fødselen.
Tidligt onsdag morgen udbrød der brand i en garage på Borresøvej i Sejs ved Silkeborg.
Jeg synes jo simpelthen, at det er forfærdeligt, at Tommy er væk lige pludselig.
Og det er en virkelig favorabel pris, påpeger medieanalytiker.
Barcelona fører ganske vist rækken med et point ned til Real Madrid, der er noteret for en kamp færre.
Stina Petersen har overfor TV2 ØST dokumenteret, at hun torsdag blev testet positiv for cornavirus i en af to test i forbindelse med en indlæggelse på Herlev Sygehus.
Skødstrup skole ligger på toppen af bakken, lige der hvor Skødstrup smelter sammen med Løgten, uden at man egentlig bemærker det.
Det pågældende EU-land skal også huse lageret.
Stefan Flydtkjær tror ikke, det er sidste gang, han har brugt videoopkald i forbindelse med en bilhandel.
På Venstres sommergruppemøde måtte Ellemann tage konsekvensen og droppe et forpligtende samarbejde med Radikale.
Billeder, som er taget uden børnene eller forældrenes tilsagn og måske i strid med lovgivningen.
At man ikke pludselig med nye ejere – eller hvad der kan ske i fremtiden – begynder at plastre naturen til med fliser og asfalt.
På samme måde kan man heller ikke sige, om det er læsningen som sådan, der nedsætter risikoen for demens.
Fredag skulle isbjørneungerne i Aalborg Zoo helt officielt have deres navne.
Det skal han til møde med en ejendomsmægler om.
Terkel Pedersen Rådgivende Ingeniører ApS, Holbæk, har undersøgt svømmehal og idrætshal og skal nu udforme en projektplan til byrådet og et udbudsmateriale for tag-reparationen.
En af de anholdte er dog fængslet i forbindelse med en anden sag, og de to øvrige får anholdelser opretholdt.
Det er et stort apparat, men der er en lovgivningsproces, som lige skal i gang og på plads først.
I den seneste vismandsrapport fra De Økonomiske Råd er der endnu bedre nyheder til boligejerne.
Kulturcenter Mariehøj lægger ramme til en minikonference onsdag 23. september.
Der er dog et lille midlertidigt “men”.
Det er også den grønneste og udgør et strukturelt skifte i tilgangen til renoveringer af almennyttige boliger.
Siden viser det sig, at dankortet er blevet misbrugt.
Vejdirektoratet har et par gode råd til de trafikanter, der i dag bevæger sig ud.
Hans to år ældre holdkammerat Giovanni Reyna har været længere tid omkring førsteholdet, og den unge amerikaner viste særligt efter pausen, at han er til at regne med i seniorfodbold.
SE OGSÅ - fotovogne på bestilling er en stor succes.
Det gør mig ked af det, og nogle gange har jeg bare lyst til at dræbe mig selv.
Alligevel blev det udlagt som det nye og unges sejr over det gamle og etablerede, da han vandt primærvalget om at blive partiets bud på en senator i et meget demokratisk indstillet distrikt.
Det er fortsat for nemt for mindreårige at spille i butikkerne, og derfor indfører vi nu Sikkert Spil, siger Niels Erik Folmann, der er direktør for Danske Licens Spil.
Derudover har kommunen også sat et nyt tiltag i luften, som blander idræt og skole, hvilket er oplagt for sporty børn, som går med professionelle drømme.
Som led i udskiftningen på premierministerposten trådte hele den franske regering tilbage.
Stanley R. Sloan er i dag ikke selv i tvivl om, hvorfor han var uønsket.
En 30-årig mand er blevet varetægtsfængslet, sigtet for voldtægt.
En af dem, der har meldt sig ind i gruppen og fundet en friluftsven, er Yvonne Petersen fra Vemb.
Udenrigsministeriet råder til at være forsigtig, men fraråder ikke rejser til de øvrige svenske regioner.
Natoambassadørerne mødes klokken 15 mandag i Det Nordatlantiske Råd (North Atlantic Council).
Hendes mor overlevede til gengæld.
En 58-årig mand blev kort efter også udsat for vejvrede.
Nu håber Udlændingestyrelsen, at den i stedet kan udnytte et par af de helligdage, der er i vente i maj og juni.
Man skal lønne sygeplejerskerne, som tager det her arbejde, det har de fortjent, siger han.
Det er ikke forsvarligt for de ældre at opholde sig på skolerne.
Karina Adsbøl fra Dansk Folkeparti mener, at alle ældre og andre udsatte som for eksempel førtidspensionister skal have gratis mundbind udleveret.
Og det har vi brugt megen tid på at arbejde med.
Fra højden kan jeg så se ned og ud og ikke mindst tilbage, der også fandt sted på gågaderne, på Aalborg Portland Park og i Jomfru Ane Gade.
Hvor udledningen af spildevandet sker fra, har i årevis været et mysterium.
Ifølge Jakob Christiansen sker det sjældent, at politiet får en anmeldelse om en stjålen hund.
Helle Jessen (S), formand for teknisk udvalg, synes, at loven skal holdes.
Australiens ambassadør i Danmark, MaryEllen Miller, siger til Beredskabsstyrelsen, at australierne er rørte og taknemmelige for tilbuddet om dansk hjælp.
Ofte var der ud over forældrene, 4-7 børn i alle aldre, der sov på gulve, i skuffer eller i delte senge.
Søhøjlandet Golf ligger ved Gjern nordøst for Silkeborg.
Kampen kunne være lukket efter det, da Jeppe Kjær blev nedlagt i Skives felt, men dommeren vinkede afværgende.
Når frakendelsestiden er udløbet, skal man først gennemgå et særligt kursus om alkohol og trafik.
Langt størstedelen af befolkningen bor i et område, hvor niveauet for smitteudviklingen er højt eller meget højt.
Hist og her kan man kigge ud mellem teglene.
I sagen er i alt seks tiltalte, men det er kun de tre, som har valgt at tilstå den rejste tiltale.
Fynboerne holder sig indendøre, og der er sparsomt med trafik på vejene.
På Herlev Hospitals fødeafdeling har de et smukt træ i filt med masser af grene.
Hun knuger det lille liv ind til sig med sine beskyttende hænder, mens hun stirrer tomt frem for sig.
Men pludelig vender det hele 180 grader, og så er det ikke muligt at hjælpe os længere, siger Chadia Afkir.
Hørsholm er jo ikke en industrikommune, og det er der heller ikke politisk fokus på.
Det handler om at kende til navigation, sørge for forsyninger, rigtig påklædning samt have styr på vind og vejr.
Cykelløb er ligesom alt andet sport sat på coronapause.
Det lange sygdomsforløb begyndte, efter Bente faldt på gården.
Sofie Kyed er igang med et ægte have-eksperiment.
Aarhus Kommunes rådmand for Sundhed og Omsorg, Jette Skive, fik tirsdag lov at prøve simulatoren.
De to grupper, der hidtil har været repræsenteret, fortsætter med samme antal medlemmer, mens de tre nye grupper får hvert et medlem i bestyrelsen og henholdsvis 3 og 4 medlemmer i repræsentantskabet.
Der er langt hjem, lyder det fra turismedirektøren.
Ifølge Anthony Fauci arbejder den amerikanske regering på højtryk for at finde ud af, om en vaccine er effektiv.
Især det sidstnævnte stof får ham til at undre sig.
Denne aften er baren åben.
Da fløjtet lyder, springer de alle sammen op og laver samme kropsform som en dinosaurus: Armene er korte, bøjet helt ind til kroppen og benene er solidt plantet på jorden.
Og så har vi fremstillet ham, vi tror der er gerningsmanden i retten i dag med krav om varetægtsfængsling.
Og så arrangerer de større og mindre løb rundt om i kommunen, med Gentofteløbet som det største og Gentofte Strandvejsløb - Danmarks Fladeste Femmer, som sidste nye tiltag i samarbejde med DGI.
Det omfatter en række faggrupper – blandt andre elektrikere, bygningsarbejdere og malere.
Rigtig, rigtig mange blev sygemeldt og kunne ikke vende tilbage, siger Kirsten Bytoft.
I samme stævne i Rom deltog også Sara Slott Petersen i 400 meter hæk.
Hen over det Syd- og Sønderjylland og Sydslesvig var det slemt lørdag.
Tilsvarende fandt den danske landstræner anledning til at anerkende Skotland som en fodboldnation i fremgang og på vej ud af den klassiske britiske spillestil.
Vi lægger ikke fingrene imellem, vi skriver deltagerne fra en ende af, afslutter vagtchefen.
Danskernes realløn er steget med 2,4 procent, og dermed er forbrugsmulighederne også steget.
Det skete på klubbens ordinære generalforsamling i slutningen af januar.
Se interview med Jane Heitmann nederst i artiklen.
Vi har naturligvis også smukke kvinder der udover at lave halsbrækkende stunts i luften også mestrer hula hoop kunsten til fulde, lyder det fra Cirkus Baldoni om forestillingen.
Født 1993, studerer teater og performancestudier ved Københavns Universitet.
Selv om hele situationen rammer os på pengepungen, så gør det endnu mere ondt, at vores mest trofaste fans ikke kan være på tribunerne i et sportsligt spændende forår.
Det er ikke kun danskerne, der i øjeblikket viser stor opbakning til landets politiske ledelse.
For at sikre, at piger og kvinder selv bestemmer over deres egen krop.
Ældrerådets formand Kaj Christensen er bekymret forud for de ældre forud for årets budgetforhandlinger i Faxe Kommune.
Tidligere torsdag oplyste den italienske mesterklub, at den 19-årige svenske landsholdsspiller var til lægetjek.
Der er i dag et nyt plejehjemsbyggeri i gang, men der vil i fremtiden ikke blive råd til at opføre flere plejehjem.
Koncerterne spilles i Royal Arena, og Nick Cave er igen støttet af sit band The Bad Seeds.
Else Marie Larsen håndterer alle coronarestriktionerne godt, selvom det betyder, at familien kun må besøge hende udenfor.
Det var mere end seks gange så mange stemmer som nummer to på listen, Venstres Peder Tind, der fik 1451 personlige stemmer.
I takt med, at protester og en folkelig bevægelse i USA har sat større fokus på potentielt stødende navne og statuer har debatten om 'Kæmpe Eskimo'-isen også rejst sig i Danmark.
Han havde indtryk af, at forfatteren og ham var på bølgelængde og som han gav udtryk for: Mogens, forfatteren, skriver jo i et let læseligt og forståeligt sprog.
Det oplyser direktør Hans-Joachim Watzke.
Se "Samfundssind & Håndsprit" lige her.
»Det bliver meget svært at have lageret af håndrens fyldt 100 procent op i et stykke tid.
»Jeg har aldrig set noget lignende i dansk politik.
En passager fra den bagerste bil var under kontrollen steget ud af bilen, og var aggressiv mod ordensmagten.
»Det eksempel har jeg taget med for at illustrere, hvor lynhurtigt det kan gå med smitten til private fester«, siger hun.
Passageren i den forankørende bil kom derefter ud, åbnede døren ind til den 22-årige og gav ham en lussing på venstre kind, hvorefter han gik tilbage til bilen, som kørte fra stedet.
Kunden, der var ved at pakke sine varer, handlede resolut.
Efter den seneste voldsepisode i Indre By råber beboerforeninger vagt i gevær.
Vi har et lillebitte dyk i forhold til kernetemperaturen, når vi normalt falder søvn.
Udover fundet af knappenåle og lakridskonfekt fandt Lone Plum også et kilo ukogte ris i hundens mave.
Det er nyt for alle, men alt taget i betragtning, så tænker jeg, vi har det godt.
Tv 2 Lorry lavede dette indslag fra Sandkaj torsdag eftermiddag - nu rammes stedet muligvis af opholdsforbud.
De betyder blandt andet, at folkeskolens yngste klasser, SFO'er og klubber lukker fra mandag den 21. december og frem til efter nytår.
"Vi lejer hos regionen, og en tredje part ejer bygningen.
Natten til lørdag har budt på udbredt frostvejr og med næsten -5 grader i det indre Jylland vinterens hidtil koldeste morgen.
Det samme gør sig gældende i Region Sjælland og Trekantsområdet, mens også Aalborg rammes.
I Nykøbing Falster lavede man sidste efterår en lignende klimasø for at undgå, at åen Tingsted Å løb over sin bredder.
Uanset om du leder efter en specialist inden for SEO eller Facebook-annoncering, har du adskillelige muligheder.
I Danmark findes der mange forskellige lånetyper, og det kan være svært at holde styr på forskellen mellem privatlån, og de andre typer lån, markedet har at tilbyde.
Det handler om, at de, der er smittet mest, også er dem, der må blive hjemme.
Dengang gav Socialdemokratiet, Socialistisk Folkeparti og Enhedslisten udtryk for, at de støttede udmeldingen.
Haveaffaldspladserne har dog hele tiden været åbent.
Hvis man bare overhovedet ikke er til det der med at lade græsset gro, og gerne vil holde et stramt udtryk i bedene, så kan man alligevel gøre meget.
Tirsdag fortalte Bravo Tours-direktør, Peder Hornhøj, til TV MIDTVEST, at de danske gæster tager det stille og roligt og afventer, hvad der skal ske.
Derfor glæder det ham, at ladeoperatøren Clever har meddelt, at virksomheden vil etablere over 10.000 offentlige ladepunkter i Danmark inden 2025, hvor flere end 600 skal placeres på Fyn.
Politikere, sportsstjerner og andre prominente personer har på de sociale medier taget afstand fra politiets opførsel.
Enhedslistens kommunalordfører, Jette Gottlieb, bakker ligeledes op om regeringens målsætninger, men understreger samtidig til avisen, at ”der ikke er nogen kommuner, der har et for højt serviceniveau”.
Kommunerne får også dækket de nuværende udgifter til håndtering af COVID-19 i år, som er brugt på blandt andet værnemidler og ekstra rengøring på skoler og i daginstitutioner.
Det skal være ting, som de bagefter kan bruge i fodbolden og håndbolden, siger Torben Østergaard.
Man kan læse de seks historier og få flere detaljer om besættelsestidens Vestegnen i Forstadsmuseets folder "Modstand og Medløbere".
Udover taekwondotræningen, så er hun også meget dedikeret i den fysiske træning, siger Lars Mogensen.
Detailhandel er en af elementerne, der skiller vandene i udvalget.
Fiskeriministeren siger, han vil kæmpe for, at det bliver forbudt i EU.
Helt konkret har han og ligesindede forsøgt at sørge for, at Danmark ville tage imod 50 uledsagede flygtningebørn.
Et af de steder er Plejecenter Tirsdalen i Randers, hvor der hver dag er afsat fast telefontid, hvor de ældre får hjælp til at facetime eller skype med familien.
Surdejsbagning trender i hele den vestlige verden netop nu.
Men når alle samtaler for tiden handler om coronavirus, vil mange samtaler i gruppen selvfølgelig også gøre det, siger Katrine Villarreal Villumsen, digital konsulent hos Holm Kommunikation og ekspert i sociale medier, til TV2 Nord.
Jo flere gange du er i supermarkedet, desto større chance er der for at man laver et impulskøb.
Det har Styrelsen for Patientsikkerhed i dag tirsdag anbefalet gymnasiet i Roskilde.
Rødovres borgmester påpeger endvidere, at Rødovre Kommune stiller isolationsboliger til rådighed til de borgere i Rødovre, der ikke har mulighed for at isolere sig, hvis man er smittet.
For hvis et boligområde har været på ghettolisten i fire eller nogle gange fem år i træk, så bliver det automatisk en 'hård' ghetto.
Det Internationale Fodboldforbund fastholder stor økonomisk støtte til at udvikle kvindefodbold globalt.
Han understreger, at en livstidsdom - modsat, hvad nogle tror - som udgangspunkt er en dom, der gælder, så længe den dømte er i live.
Vagtchef i Fyns Politi Thomas Bentsen oplyser torsdag morgen, at man efter al sandsynlighed udvider eftersøgningen efter onsdagens mulige stenkast på Fynske Motorvej.
Og det er de oplevelser, hun har haft som en del af DSU, der gør, at hun vil arbejde for, at andre politisk interesserede unge får muligheden.
Derfor vil Styrelsen for Patientsikkerhed ikke oplyse noget om identiten på de smittede, eller hvor i landet de befinder sig.
Der er kun to ting, der kan gøre, at vi ikke spiller her (i Farum, red.).
Den spreder sig via håndtryk, overflader eller små dråber fra hoste og nys.
Med COVID19-pandemien befinder Danmarks sig i - fremhæver i hvert fald nogle - den største krise siden netop Anden Verdenskrig.
Det er da forfærdeligt for vores kunder, og jeg synes også, det er rigtig trist for medarbejdere, at deres navne bliver misbrugt.
De tre mænd bliver anholdt, og det lykkedes politiet at finde frem til flere af de personer, der netop var blevet bestjålet i toget.
Mens de liberale erhverv åbner igen, må restaurationsbranchen, højskoler og efterskoler dog fortsat vente.
Hvis den glødende livsnerve i den ellers velfungerende landsby skulle bevares, hvad skulle der så til?
Regeringens beslutning om at lukke de danske grænser er ikke baseret på sundhedsfaglige anbefalinger.
»Om det tager 3, 6 eller 9 måneder, før den umiddelbare fare ved coronavirussen er ovre, er der vitterligt ingen, der kan spå om i øjeblikket.
En 35-årig bilist er fløjet på hospitalet.
De fleste droner flyver på el, og derfor kan droneområdet samtidigt være et testmiljø for at fremme af elektrificering af andre luftfartøjer, lyder det i en pressemeddelelse fra Transportministeriet.
En anden er Gitte Pedersen fra Aalestrup og hendes familie.
Oscar-akademiet elsker film baseret på rigtige historier, og de elsker skandaler.
Herolds Varehus blev etableret helt tilbage i 1896 på Vesterbro.
Seks modtagesenge i Akutafdelingen i Køge bruges til at overvåge patienter med mulige hjerteproblemer.
Men det er dog vigtigt, at hun trækker sig i god tid, mener Jesper Buch og henviser til en analyse, som Socialdemokratiet har lavet nogle år tilbage.
Jeg synes, at jeg skylder mig selv og partiet at repræsentere den linje, siger Martin Lidegaard.
Og ellers går Norwegian konkurs.
Så det største problem politisk er lige nu ikke, at det er svimlende beløb, men at parterne står stejlt overfor hinanden.
Og når man endelig kommer frem, kan man måske ikke finde parkeringsplads.
Siden har de to fået hjælp til at fylde sandsække, gøre klar til mere vand og en masse andet.
"Hvis tallene er lige så gode andre steder i Danmark som i København, synes jeg virkelig, at vi har ramt en social guldåre," siger hun til avisen.
Tirsdag behandlede Retten i Holbæk den anden trusselssag fra Jobcenter Kalundborg i denne uge.
Efter et par kilometer blev det temmelig meget regnvejr.
Det er måske i overkanten at sige, at Nesyamuns stemme er udødeliggjort.
Se bare på Isabelle Bustrups billede fra den 14. april, der viser, at gæssene og deres gæslinger omkring Gentofte Sø er gode til at holde afstandskravene, når de skal over vejen.
Det er kun hjemmeplejens personale du vil møde for på denne måde at minimere eventuel smitte med coronavirus.
Men Ulrik kom til at genåbne ambassaden i Rumænien, der var blevet lukket i Ceausescus seneste år.
I alt 500 medarbejdere har fået tilbuddet om at deltage i forsøget.
Testcenteret er oprettet på initiativ af afdelingsbestyrelsen i samarbejde med Region Hovedstaden.
Blandt andet derfor har hun skrevet en spændingsroman, der udkommer i dag.
Hos erhvervsorganisationen Horesta, der har natklubber og diskoteker som medlemmer, mener man, at løsningen på at undgå piratfester er at genåbne nattelivet.
Læs mere om arrangementerne herunder.
Af samme årsag beder formanden for Brøndbyernes IF, Christian Barrett om tålmodighed, indtil alt er på plads.
Under sagen har advokat Michael Juul Eriksen som forsvarer afvist, at LTF er en forening i Grundlovens forstand.
Umiddelbart er det den slags, der kan gøre livet for en minister - og forhandlinger - vanskeligere.
Det samlede antal dræbte og tilskadekomne danskere, der blev registreret af politiet, faldt ifølge Danmarks Statistik i 2019 til et historisk lavt niveau.
Kalundborg Ungdomsskole vil udover sit traditiionelle Sommersjov-program også stå for en sommerskole i år.
Med fuldt overlæg valgte Transportministeriet således verdens mest inhabile firma til at forestå kvalitetssikringen af trafikbehovet for Femernforbindelsen.
Anne Sander siger, at det kan have yderst alvorlige konsekvenser - i alleryderste konsekvens fatale - at blive smittet.
Som chauffør hos Dansk Auto Logik A/S, har Søren Siomka igennem 40 år på sikker vis transporteret op imod 200.000 biler.
Latteryoga har i sine 25 år spredt sig til 110 lande i hele verden.
Trommeslageren Claus Bøje, pianisten Jan Kaspersen og bassisten Peter Friis Nielsen udgør en erfaren og skrap trio, der udforsker rytmer og akkorder med både metodisk strenghed og et glimt i øjet.
De døde mink bliver lagt på frost for at redde skindene.
EU-Kommissionen er i gang med at udforme de første udkast til en stribe af ny lovgivning, inklusive den større pakke kendt som Digital Services Act, der dækker alt fra misinformation til app-stores.
Derfor vurderes det, at Thisted Kommune i løbet af de kommende år vil få kendskab til i alt cirka 4600 ulovlige byggerier.
Det betyder, at hele dagligvarehandlen - uanset omsætning - kan holde åbent skærtorsdag og 1. påskedag fra klokken 10-17.
»Kombineret med en markant opbakning til forbrugsafgifter sender det et stærkt signal til politikerne, der netop nu forhandler om ny finanslov og i efteråret skal tage stilling til klimaplan og andre initiativer på området,« siger han.
Ofte er det unge med en dom til anbringelse eller tilsyn efter forskellige strafbare forhold - eksempelvis vold, røveri, seksuelle overgreb, brandstiftelse eller andre personfarlige overgreb.
En malerforretning, en apoteker og flere store byggemarkeder er løbet tør for ansigtsmasker.
På hjemmebane pulveriserede fynboerne de polske modstandere fra MKS Lublin med hele 35-18 efter en overbevisende indsats i anden kamp i EHF Cuppens gruppespil.
Vær opmærksom på at der er betydelig kø der skal afvikles først før normal trafik er genetableret.
UCI påpeger, at 70-85 procent af kvalifikationsløbene var afviklet i de involverede cykeldiscipliner.
Når Folketinget åbner tirsdag, rykkes der rundt på stolene i Folketingssalen, så alle 179 medlemmer kan være til stede på samme tid.
Med tiden faldt medlemmerne dog fra; der var ikke tid til at passe markerne.
Dommer Morten Juul Nielsen fortæller, at fængslingen sker af hensyn til politiets videre efterforskning af sagen.
Det blev kaldt danmarkshistoriens største skattetyveri, da statskassen blev drænet for 12,7 milliarder kroner i skandalen om udbytteskat.
En del af minkavlerne hjælper dog til med arbejdet, og så får de udbetalt 20 kroner per dyr, der bliver aflivet inden 16. november.
Der er lagt op til, at eleverne kan deles op i flere, mindre grupper, der kommer til at være i lokaler ved siden af hinanden.
Australien har haft succes med at holde coronavirusset nede ved tidligt at lukke landets grænser og beordre folk at blive hjemme, medmindre de skulle foretage indkøb af mad og medicin eller besøge læge.
Ole Jespersen har nemlig en formodning om, at sagen godt kunne ende i højesteret, fordi den er principiel.
Man skulle måske tro, at årsagen til indbrudsfaldet skal findes i skyggen af corona med aflyste ferier og hjemmearbejdspladser.
EU-Kommissionen og den britiske regering offentliggør et fælles udkast til en skilsmisseaftale.
Ombord er Naja Morell Hjortshøj fra Viborg.
Det er virkelig alternativernes sommer, og nogle gange kan et alternativ faktisk være starten på noget helt nyt.
Vi har haft åbent siden 30. maj 2019, og hverdagen går rigtig godt.
Det var sket mellem 09.01 og 9.50.
På StrokeLinjen er sygeplejersker, socialrådgivere, neuropsykologer og jurister parate til at svare på sundhedsfaglige spørgsmål fra patienter, pårørende, fagpersoner og andre, som har bekymringer eller opklarende spørgsmål vedrørende stroke.
Det fremgår nu af retningslinjerne, at sundhedsmyndighederne vurderer, at det vil være uhensigtsmæssigt at åbne forlystelsesparker og zoologiske haver, som hidtil har været lukket.
Politiet ser fortsat gerne, at ejeren til slangen melder sig.
Grænse efter grænse efter grænse bliver overskredet af statsmagten i jagten på at forme det perfekte menneske, der lever præcis, som staten befaler.
Og det er slet ikke godt når man udebliver fra skolen.
Fælles gældshæftelse derimod er problematisk, mener hun: Det vil kræve en enighed om betingelser og finanspolitik.
Du kan høre om konfirmander gennem tiden, møde unge forfattere og være med til at debattere med unge om den globale genstart efter Covid19.
Forsømmelsen fandt ifølge anklageskriftet sted inden for et tre timer langt forløb, hvor lægen "undlod at iværksætte relevant og nødvendig akut behandling af patienten".
I mellemtiden er det københavnske seksdagesløb – om ikke afgået ved døden – så i hvert fald stedt til hvile på ubestemt tid.
Søndag aften klokken 20.23 blev en 37-årig mand fra København standset ved Hovvej i Espergærde.
Restaurant Oksen, der er placeret centralt i Horsens, sprang til.
RISBJERGSNITTET: For første gang siden 2005 står Kristendemokraterne til at komme over spærregrænsen i snittet af meningsmålinger.
Fem minutter senere gjorde Milot Rashica ham kunsten efter, inden Niclas Fullkrug to minutter efter indtil videre afsluttede målfesten med sin scoring til 3-0.
Onde tunger ville mene, at det, der skulle have været et supersygehus, måske ikke er så ’super’ længere.
Ser vi mod Tyskland, er udgangspunktet godt.
Dværgvækst skyldes en medfødt forstyrrelse i skelettets bruskdannelse, hvorved knoglerne vokser langsommere.
Det er ikke en bestemt type rejse, der trækker kundetallet op.
Myndighederne afholder deres daglige fælles pressemøde med en status på coronavirussens udbredelse i Danmark og eventuelle tiltag for at inddæmme den.
Jeg er DJ, spiller musik og fester med dem, men nu er vi nødt til at tænke os ekstra om.
Vi har ledt hele natten i Vordingborg efter den 73 årige Vibeke Høien.
Pga. de helt urimelige krav til bankerne stod kommunen uden mulighed for aftale med pengeinstitutterne.
Den store liga KHL med base i Rusland indstiller sæsonen uden at kåre en mester.
En ekspertgruppe skal vurdere fordele og ulemper ved store karakterspring samt minus- og topkarakterer.
Foruden udligning er det forhandlinger om politi, klima og pension.
Tilskuerne manglede, da Bundesligaen genoptog aktiviteterne, men Dortmund leverede varen.
Det segment, som Nye Borgerlige appellerer til, er mindre end det, som DF appellerer til,” siger han.
Det involverer bl.a. at sikre de nødvendige godkendelser, indgå lokale aftaler og søge finansielle midler, som skal realisere projektet.
Det var også Italien, hvor en dansk statsborger er blevet smittet med virusset.
I samlingen har Mette Marie Emery også smukke gamle smykker og damesko.
Ingen kan med videnskabelig sikkerhed sige, hvad der er det rigtige at gøre.”
Den lokale konkurrence har fundet sted i anledningen af fødevarekædens fem års jubilæum, oplyser købmand i Meny Peter Egebæk.
De tidligere Alternativetfolk Uffe Elbæk, Sikandar Siddique, Niko Grünfeld og Susanne Zimmer præsenterer i dag deres nye parti Frie Grønne, som vil være "Danmarks klimaansvarlige og antiracistiske parti" og bekæmpe alle former for ulighed.
Efter flere skudepisoder i hovedstadsområdet har politiet efterlyst vidner, men antallet af henvendelser er til at overskue.
Den tid vender ikke tilbage - men i det små er der alligevel på vej til at ske noget.
Det vil heller ikke være muligt at få sved på panden med badminton, og man kan heller ikke hoppe grillmaden væk på hoppepuden, som er lukket.
Men det er en god aftale, der fremadrettet er med til at gøre det attraktivt at melde sig til Covid-beredskabet, siger Helle Dirksen.
Pia spørger om coronavirus: - Hvorfor bærer vi ikke mundbind?
”Vi har brugt de sidste seks måneder på at total-
Også Kolding og Tønder har indført de nye restriktioner, som er pålagt af Styrelsen for Patientsikkerhed.
Attraktionen var lave priser og bøger leveret til døren.
Tit giver æbletræer dog alt for mange frugter, som derfor får lov til at ligge på græsplænerne og rådne vinteren over.
Den var et chok for en dreng som jeg fra et trygt øvre middelklassemiljø.
Respekt på tværs af social, kulturel og religiøs anskuelse og baggrund og bæredygtige værdier fylder meget i de to indehaveres bevidsthed.
For de modtager undervisning, selv om de er hjemme.
Kontrakten har en værdi på cirka 18 millioner euro.
Han har været en vigtig del af den smukke fodboldfilosofi, vi ser i dag, siger bestyrelsesformand Khaldoon Al Mubarak.
Ifølge lægeholdet omkring Knapinski ventes han at komme sig.
Nu stopper han for i stedet at blive strategikonsulent for kommunen, og i den forbindelse gør han nu status over de mange projekter, som har ændret Køge markant gennem hans tid i kommunen.
De arbejder seks uger ad adgangen på byggeprojekter i blandt andet Carlsbergbyen i København, hvorefter de holder to ugers fri hjemme i Polen.
Det er for at sikre, at der ikke er for store forskelle i den kommunale service i kommunerne.
Skulle vi i Næstved Kommune gradvist overveje at indføre gratis parkering i byzonerne?
Cyklisterne kørte i vestlig retning, da de blev overhalet af to scootere, og førerne på disse bar ingen styrthjelm, ligesom de beskrives som værende omkring 25 år.
Her i coronatiden har hun været i sommerhus.
Det kræver, at man er målrettet, siger rektor på Fyns HF Stig Holmelund Jarbøl.
Det er ikke altid nemt at flytte til et nyt boligområde, hvor man ikke kender stedet og de mennesker, der bor der.
Det vil sige, at det ikke er relevant at være konkret.
Der er ifølge inspektøren ingen myndighed, der kontrollerer søfolks arbejds- og opholdstilladelser.
Det er en helt urimelig måde at behandle mig på, siger Morten Ulrik Jørgensen.
Luca vil ikke have sit efternavn i avisen, muligvis på grund af sin trængte situation.
USA skal tilbage til udgangspunktet – de oprindelige og umistelige rettigheder.
Der er brug for de unges hjælp, hvis coronasmitten skal standses.
For døden kan ramme enhver i de her dage, og han har hele sit liv insisteret på, at han på den måde ikke var noget særligt, skriver musikredaktør Simon Lund i denne nekrolog.
Hvor mange, det drejer sig om, er endnu for tidligt at sige.
Og selvom det bliver et andet ophold, så er jeg sikker på, at det bliver godt.
Ung Egedals filmgalla for 8. klasser i kommunen med over 500 forventede deltagere onsdag aften er aflyst.
Svært ikke at forestille sig.
Spillerne selvtræner, indtil coronasituationen vender og det igen bliver tilladt at være forsamlet i større grupper.
Det vigtigste for mig er, at alle husker den sunde fornuft, og at vi for vores egen eller hinandens skyld ikke forsøger at omgå reglerne, udtaler transportminister Benny Engelbrecht (S) i en skriftlig kommentar.
Alligevel var udligning det, alle talte om, da økonomiansvarlige lokalpolitikere og embedsmænd sidste uge mødtes til KL’s kommunaløkonomiske forum i Aalborg.
Kan man se den dybt i øjnene, uden først at give den en saltvandsindsprøjtning?
Mange mærker kedsomheden i disse tider.
Den 35-årige slap uskadt fra uheldet, men blev dog sigtet for spirituskørsel og kortvarigt anholdt i forbindelse med udtagelse af en blodprøve til nærmere undersøgelse for alkohol.
Og lige nu er der i den grad brug for nye kræfter, fortæller lur-ansvarlig Jette Kondrup til TV 2 Lorry.
Senatoren mener, at et flertal støtter hans agenda.
Når cykelsæsonen og projektperioden er slut, er håbet hos Himmerland Boligforening, at der atter er aktiviteter i boligområderne som før coronanedlukningen, og at beboere med demens nu også er deltagere i disse aktiviteter.
Også selv om barnet ikke har nogen symptomer.
Odenses holdboldkvinder har fået en god start på denne sæsons Champions League-gruppespil.
Om vi må skode vores smøger på deres tunge og tæve dem hver aften med en våd Tora-rulle.
Mundbind bliver fremover et krav for både patient og behandlere i ambulancetjenesten Falck.
Vi skal igen, her efter en god varm sommer, ses i mindre grupper og gerne med de samme mennesker.
I alt er 35.701 personer blevet testet for covid-19 i løbet af det seneste døgn.
Det kan straffes med bøde, fængsel i seks måneder eller - i grove tilfælde - op til tre år, hvis man deler et billede af en person, som bader nøgen eller solbader topløs på stranden.
Siden marts er andelen af huse solgt til overpris steget hver eneste måned.
På det tidspunkt havde Vovan og Lexus fået det, de over for Fredrik Kulager betegner som »interessante svar om dyrebordeller og voldtægt af skildpadder«.
Du ved, okay koncert, du bliver ikke ligefrem yngre.
TORUP Et flot foto fra Torup var 5. maj det, som sprang først i øjnene på Realdanias nyhedsside.
»Karsten Lauritzen er god til at lytte til folk.
Jeg kan ikke på nuværende tidspunkt fortælle, om det er sikkerhedsbrud, eller noget nogle studerende har været indblandet i.
Meget tidligt næste morgen tog Mette og Jens ind på Sankt Joseph hospital, hvor de blev indlagt.
Den hjernebaserede fysioterapi, som under normale forhold også foregår på klinikken, er i nedlukningsperioden blevet tilbudt som onlinebehandling.
Hver gang man mødte et træ, skulle linerne klikkes af og skiftes over til næste strækning, dog hele tiden med én der var fastspændt, fortæller spejdertruppen.
Ifølge udviklingskonsulent i Salling Group, Carsten Hadsbjerg, var det dog simpelt hen en problemstilling, som man ikke har været opmærksom på.
”Det her er for sindssygt… En forstadsbonderøvsversion af Dan brown og James Bond i en ulækker cocktail?
Inden eleverne skulle ud med parabolerne, havde de været på opdagelse i områdets forskellige naturområder.
Der vil nemlig være nødhjælpsarbejde, som organisationen ikke kan gennemføre på nuværende tidspunkt.
Her ses de hvide længer, der frem til 1976 var en del af Helstedgård.
Mormor i bøn til regeringen: - Hvorfor skal min datter og hendes børn dø i Syrien?
Men den historie, de fortæller med de ellers fantastiske kunstværker, er bedaget og dybt forankret i en statisk udgave af kunsthistorien, man verden over er i gang med at gøre op med.
Ronald Koeman har det godt igen, efter at hollænderen var indlagt med hjerteproblemer.
Hun mener, at Danmark i forvejen er ramt på turismeindtægterne, så derfor skal man gøre alt, hvad man kan, for at få turister til landet på en sundhedsmæssig forsvarlig måde.
Hverdagen for de mange elever bliver også med coronaen tæt inde på kroppe hver dag.
Leif Pedersen (SF), formand for Miljø- og Byudvalget, lader forstå at han endnu ikke kender til nogle konkrete planer.
En ugle fra Kunstlegepladsen på Nikolaj Plads er blevet bortført.
Der får vi et flot kirkerum og mulighed for at transmittere ud til alle senge.
Her starter vi med at sende live, og du kan se oplæggene fra Flemming og Andreas.
Det har flere eksperter tidligere påpeget i andre danske medier.
”Stigningen i den globale udviklingsindsats er et vigtigt første skridt, især fordi vi nu har en ekstra forpligtelse til at øge støtten til de lande, der står over for de største konsekvenser af coronaviruskrisen,” siger han i en pressemeddelelse.
»Som en del af FællesGro er vi som grøntsagsavlere på forhånd sikret afsætning til medlemmerne.
Grøntsager der ofte ville ende som kompost, fordi landmændene ikke kan slippe af med dem.
De pårørende er underrettet om sagen.
Så kan jeg sidde her og drikke importeret vand på flaske, som er en ringere kvalitet.
Det er også ulovligt, selv om vedkommende på billedet selv har sendt det.
I TV SYDs område er dagen også blevet markeret i alle kommuner - med undtagelse af Vejle og Kolding Kommuner.
Det fortæller FCM-træner Brian Priske efter torsdagens lodtrækning i Geneve.
Lad mig som en begyndelse og en gang for alle slå fast, at ingen i Løkkekrogen er i mod byggeri af seniorboliger i Nord.
Det afhænger af, hvornår udlandet åbner deres grænser.
KLIMA: Flere byer står i øjeblikket i regnvand til halsen, og nu vil regeringen ændre reglerne for klimasikring.
De tæller med i statistikken, selvom det måske ikke var virussen, der gjorde udslaget.
En eventuel oprykningskamp vil blive spillet fredag.
Flere steder på Fyn kan man allerede tage ud på noget, der minder om de kommende digterruter.
Vi mener også, at det er yderst nødvendigt, at vi spiser mindre kød, hvis vi skal i mål med klimaambitionerne.
Alle fire mistænkte blev anholdt af politiet og afhørt til de forskellige sager.
Men det er trods gentagne forsøg ikke lykkedes at få den person til at stå frem.
Man kan dog fortsat rejse med tog.
I den forstand er der en del fugle på taget i hele diskussionen," skrev han.
De mister derfor oftest kontrollen over, hvor mange penge og hvor meget tid der bliver brugt på spillet.
Vi skal ikke alene bringe virksomhederne gennem krisen.
Socialdemokraten Maria Gudme proklamerer, at »Tiden for magtmisbrug og krænkelser i politik er forbi«.
Det er tanken bag et forslag om 15 naturnationalparker, som støttes af eksperter og politikere.
Spørg Bente Klarlund: Er man født med humoristisk sans?
Det var i nogle tilfælde blufærdighedskrænkelse og vold, da en forhenværende forstander på Blidstrup Efterskole på Mors talte deres ribben med sine knoer og spurgte ind til deres erfaringer med sex og onani.
Næstformand for Fødevareforbundet NNF, Jim Jensen, savner opbakning til Danish Crown-medarbejdere efter flere anmeldelser om brud på selvisolation.
Vi startede op på ny i 2017, og har i denne sæson kun et hold, som spiller i Dame-Ligaen.
Styrelsen forventer således, at man kun når 30 procent af målet i vandplanerne.
Jeg håber meget, at der går mindre end de fire uger, der er lagt op til i første omgang«, siger Niels Nygaard.
Mange forældre er bekymrede for at sende børnene afsted efter påske.
Det betyder, at alle specialbutikker i Aalborg Storcenter, ikke kan åbne fra torsdag.
Også her er den forlænget frem til fredag den 1. maj 2020 kl. 18.
Vi håber derfor, at vejene ind i systemet snart åbnes igen," siger hun.
Derfor er det på tide at se på, om omlægningen af rengøringen har været på sin plads, og hvad effektiviseringen har betydet for skolernes rengøring.«
I 2016 holdt Women Deliver sin årlige konference med fokus på piger og kvinders rettigheder i København, hvor kronprinsesse Mary var protektor og åbnede mødet.
Klæmint Olsen, NSÍ Runavík: »Set over de sidste mange år er det ligaens topscorer – ingen har lavet flere mål i den bedste række end ham.
TV 2 Lorry har bedt dem hver især komme med deres vigtigste mærkesag under budgetforhandlingerne.
Jimmi Sværkes lillebror blev lørdag skudt af politiet, efter at han havde dræbt en uskyldig.
Danmark fortsatte de fine takter og havde kurs mod et godt resultat, da al kørsel altså blev lukket ned.
Så det var dejligt at vise, at jeg også kunne noget kreativt, siger hun.
Siden har nye navne overtaget, men ikke alle ser tilbage på forløbet med udelt begejstring.
På ganske få år er salget af vegi-varer som plantefars desuden steget voldsomt, fortæller Coop.
Hvert år lægger de sæder til mellem 2,5 og 3 millioner besøgende.
Det går op i en højere enhed og både drenge og piger deltager.
Jeg tror også, vi kommer til at prøve at se på, hvordan man kan få folk til at opføre sig lidt bedre og få tingene til at gå lidt lettere hernede på Rungsted Havn, siger borgmester Morten Slotved (K).
I stueplan er byrådssalen og de borgerrettede funktioner så som Borgerbetjening og Jobcenter placeret.
Det er særligt de spontane besøg fra broderen og svigerinden, som Doris savner.
Og det er samme høje belægningsprocenter, politikerne på Læsø satser på næste år - og endda med flere færgeture.
Hvis Nyt Europa ikke lader sig bekymre over et forslag, der ikke løser problemerne, men derimod undergraver den danske model, så kan det være, at et brud med traktaten kan få dem op af stolen.
Det er spørgsmålet, hvorvidt den forhenværende minister Mogens Jensen overhovedet blev orienteret om beslutningen før den førtes ud i livet som død og djævel.
Det har jeg godt nok ikke vidst, siger Jytte Petersen.
Det vides på nuværende tidspunkt ikke med sikkerhed, hvad der er årsagen til regnskabsrodet.
‘Mere end bare en træningskamp’
Der er lige nu datosat fire åbningsdage på mødestedet: 6. februar, 5. marts, 2. april og 7. maj.
I slutningen af juni rykkede sommerlægen ind på øen - til stor glæde for øboerne.
Det er altså noget af det, som den nye granskningskommission nu skal søge svar på.
Ikke bare i Sydeuropa, men i Holbæk.
Klubben er relativt langt fremme i sammensætningen af holdet for den kommende sæson.
Da hun ankom, havde hun ikke et sted at bo, og hun kæmpede med at få hverdagen med psykisk sårbarhed til at hænge sammen.
Det vigtigste i den nye hjælpepakke er dog ifølge Henrik Jensen, at selskaberne nu ikke længere hæfter for hinandens gæld.
Det bekræfter Københavns Politi onsdag over for TV2 Lorry.
Begge er de blevet ekstremt populære i det sidste par uger, hvor coronavirussen har spredt sig til flere lande verden over.
På den anden side kan kommunen også risikere at få lavere bud for byggeretterne end forventet og i det tilfælde kan Kommunalbestyrelsen vælge at sige nej til projektet med en ny rådhusbygning.
Derfor vil EU-Kommissionen indføre en grænsetold for varer fra de lande, der gør det for billigt at klimaforurene.
Selve tur og beløb, der er afsat, er nøjagtig det samme som der var afsat til Folkemødet på Bornholm i 2019.
Jeg begynder at skyde rundt lige om lidt.
Hvordan ser Danmarks bedste dagtilbud ud?
Er politikernes batterier flade, når det gælder konkrete initiativer til at reducere C02-forbruget yderligere?
Generelt i Furesø Kommune er der især i første halvdel af 2019 sket et fald i sygefraværet, mens det sidste halvår ligger over gennemsnittet, skriver forvaltningen i en orientering til økonomiudvalget.
Det er alt for risikabelt«, siger Kristian G. Andersen."
Jeg kan ikke gøre det over telefonen, fortæller hun.
I dag er den omgivet af parcelhuse og hverdagsliv, men i 1888 var den omgivet af marker og den havde en flot udsigt over Roskilde Fjord.
Jeg tror vi får en rigtig god sommer," lyder det optimistisk fra havnefogeden.
Det kan være så lidt som at stå ude på gaden og vinke til hinanden fra altanen.
Alle de bøger, lånere har lånt fra Jammerbugt Bibliotekerne, skal først afleveres, når bibliotekerne igen åbner for offentligheden.
Antallet af smittede stiger fortsat i Struer Kommune.
Det vil blive godt modtaget på skolerne, fordi det fjerner et stort pres fra pædagogers, læreres og skolelederes skuldre.
Mentalerklæringen fra dommen tilbage i 2007 viste, at der var nærliggende risiko for gentagelse af den kriminelle handling.
Selvom Foreningen for Traditionelle Håndværk stadig er meget ny, så er man allerede kommet godt i gang med flere projekter såsom en kano og en jolle.
Det virker til at være planlagt i mindste detalje, især ud fra uffedrengens citat fra Uffe Mod Magten.
Mandag eftermiddag besøgte Astrid Krag (tv) Aabrinken i Køge Kommune, hvor hun blev klogere på opholdsstedets arbejde med at styrke de unges vaner, skolegang og selvværd i trygge og faste rammer.
Kvinden var ifølge ansat i Forsvarsministeriets Ejendomsstyrelse i cirka 30 år.
Vores kunder savner at rejse.
Nyheden om den nye anbefaling rammer, netop som jeg har lagt sidste hånd på en klumme om min manglende tillid til Sundhedsstyrelsens evne til at skønne rettidigt om, hvad der giver mening, når det kommer til covid-19-pandemien.
Faktisk har 21 procent flere søgt ind på sygeplejerskeuddannelsen i Horsens i år sammenlignet med sidste år.
Autisme er en af de diagnoser, som mange familier har fået tæt ind på livet – og mange forældre er usikre på, hvordan de bedst kan hjælpe deres børn.
Lone Foster, der er pædagog og arbejdsmiljørepræsentant i Holberghaven i Sorø Kommune er bekymret over, at børnehaven igen skal åbne op efter påske.
På Sjælland betyder det, at omkring en halv million mink mister livet.
Hun er selv lige så identitetspolitisk – bare med et religiøst og nationalistisk fortegn.
Marie Louise Hartvig Widding kan ikke lade være med at grine, for det er ikke helt let at svare på.
Johannes Larsen Museet i Kerteminde har fået tre malerier af den afdøde, amerikanske maler William H. Johnsson.
Når Ulla Vestergaard tænker tilbage på tiden efter den mislykkede studentereksamen, mindes hun, at det ikke var rart at stå uden beviset for de tre år på gymnasiet.
Grækenland har bedt resten af Europa om hjælp efter brand gjorde 12.000 migranter hjemløse.
Derfor skal han til tjek på sygehuset.
Dennis Christensen havde håbet på at være en fri mand fredag, skriver DR Nyheder.
I morgen torsdag den 10. december læser vi afsnittet af JULEMORDET ind på podcast.
At jeg hver gang jeg rejste ind i Singapore med 1 - 2 kg pibetobak, aldrig blev visiteret på grund af min hvidhed.
Det var meget vigtigt for mig at stemme«, siger Germaine Le Demezet, pensionist bosat i hovedstaden Noumea, ifølge nyhedsbureauet AFP.
De fleste er for nylig vendt hjem efter en rejse til et af de fem lande, hvor udbruddet af coronavirus har været værst - Kina, Italien, Iran, Japan og Sydkorea.
Udbruddet af fugleinfluenza betyder nu, at eksporten af æg, fjerkræ og fjerprodukter til visse markeder uden for EU vil stoppe i mindst tre måneder som følge af internationale aftaler.
Verdensetteren Novak Djokovic er færdig ved grand slam-turneringen US Open på opsigtsvækkende vis.
Og kan føre til skridt mod ansatte i Miljøstyrelsen samt en stor oprydning i styrelsen.
Statens Serum Institut vil gøre brug af lokationsdata fra danskernes mobiltelefoner for at holde øje med danskerne.
Vedtagelsen af en omfattende EU-lovpakke på transportområdet får stor betydning for chauffører på EU's veje, som sikres mod lønpres og får bedre hvileforhold.
De var fyldt med glade mennesker, både inden i og uden på, hvor folk hængte på siderne, ligesom mange unge havde fundet plads på taget.
Sagerne drejer sig om forhold, der angiveligt er fundet sted fra 1990’erne og frem til sidste år, da Frank Jensen angiveligt kyssede en kvinde på kinden ved et 1. maj-arrangement.
Et sporskifte i Københavns Kommune må også gælde demokratiet i kommunen, hvor Borgerrepræsentationen og en ny overborgmester må følge op på, at borgerne tager et ansvar for deres by og dens biodiversitet.
Mens der er fri adgang til at tømme indholdet i trailere, bagagerum og cykelanhængere, skal man stadig stå i kø for at komme ind i Plusbutikkerne i Næstved og Rønnede.
For Mikael Boutrup var det let at sige ja til forespørgslen.
Ukraine ønsker at etablere en international koalition, som skal undersøge flystyrtet i Iran onsdag, fortæller ministeren videre.
Varmestuen i Nykøbing Falster lukkede på grund af coronakrisen.
»Mine forældre er isoleret i et sommerhus«
Vi følger jo det slot med en høgs blik, og det undgik da heller ikke vores opmærksomhed i dag, at vores alle sammens dronning Margrethe II kom anstigende med hele sin familie, uden nogen af dem bar mundbind (!).
Tre medarbejdere tog opstilling i Fjerritslev midtby, da meldingerne fra borgerne gik på, at det var her, at knallerterne ofte kom larmende forbi.
I Danmark lød det torsdag eftermiddag, at der var 1151 bekræftede smittetilfælde.
Faktisk har hun sågar taget skridt videre.
Det føler vi selvfølgelig, vi er nødt til at reagere på.
Det er denne vejrtype, vi nu skal vende os til i de kommende dage.
I hele min barndom gjorde mine forældre meget ud af at være så meget hjemme hos mig og min søster, som de overhovedet kunne.
I røde og blå eller i rige og fattige kommuner.
Bedstemor og bedstefar, Sussi Olsen og Benny Rosenberg, sygeplejerske og læge med bopæl på Roskildevej i Frederikssund sætter sig sig i sadlen i Gedser torsdag for sammen med andre cyklister at cykle til Skagen.
Det viser tal fra Robert Koch Instituttet (RKI), der følger den tyske smitteudvikling.
Har de haft forbindelse til borgen, så er det samlede anlæg endnu større end først antaget.
VIDEO: Kom på tur med fastelavnssoldaterne fra I Laurbjerg, Kongstrup og Houlbjerg.
Men når han bliver 3-4 år gammel, skal han indgå i det internationale avlsprogram og sendes til en anden zoologisk have.
Lidt efter sætter vi os til rette om sofabordet.
Der er konstateret smitte på 41 farme, og yderligere 20 er under mistanke for smitte.
De 3,1 milliarder kroner årligt, Banedanmark de kommende år vil modtage årligt til reinvestering og vedligehold, er ifølge rapporten ikke nok.
I weekenden demonstrerede kvinder udenfor parlamentsbygningen i Dhaka.
Vi har dog ikke hele plan B klar endnu.
Indsatslederen kan ikke komme nærmere ind på brandårsagen, men har et muligt bud på braget.
Mette Frederiksen siger vi stadig er et landbrugsland, men der kommer et opgør med det snart, det må der gøre, det kan ikke lade sig gøre at fortsætte på den her måde«.
Et af argumenterne for skolelukningen er blandt andet et faldende elevtal.
Thomas Lesly Rasmussen ringer efterfølgende Pia Bargholz op, og de aftaler at mødes, så hun kan få sin pung tilbage.
Derfor går vi nu ud med en kampagne, der skal huske folk på at have gyldig billet, når de rejser med den kollektive transport, siger Movias kommunikationsdirektør Camilla Struckmann.
Dyret havde en tydelig skade ved venstre forben, og Peter Mejlvang Larsen troede, at det var blevet skudt.
Derefter skulle der læsses 100-200 kasser brislinger, som skulle være i Roskilde inden kl. 24.00.
Vælgerforeningen Venstre Roskilde Midt er i fuld gang med at rekruttere kandidater til det kommende kommunalvalg i november 2021.
Klokken 17.59 var vejen igen åben for trafik.
Hvis man kan lide vikinger og guder, og er vild med gode historier, så kan man komme med på en oplevelsesrig og sansefyldt tur i sagnkongernes Lejre hver onsdag i sommerferien.
Billedet kan ændre sig hele tiden, siger Hanne Dollerup og fortæller, at de enkelte skoler og dagtilbud løbende melder ind, hvordan behovet for nødpasning ser ud.
Hvis man ikke som privat forening kan rådgive ud fra et værdimæssigt standpunkt, frygter vi for, hvad det betyder for åndsfriheden i Danmark.
Men branden udvikler ikke længere giftig røg, og derfor må borgere i området igen gå udenfor.
Han var som sin partiformand og statsminister, Poul Schlüter, der også var sønderjyde og pragmatiker, mere optaget af at nå praktiske og synlige resultater.
Indtil lørdag først på eftermiddagen er den højeste temperatur målt i Tirstrup på Djursland, hvor termometeret har vist 10,1 grader, mens det i København har været 10,0 grader.
Det skete på børneværelset hos det ene af parrets to døtre.
Og selvom smitten stiger i stort set hele landet, går det særligt hurtigt i København, Aarhus, Odense og Silkeborg.
Til nu er der sat 62 sten op med påskriften »Vi har bestilt fibernet.
På den måde deler de festen op i to sæt gæster, så de kan holder sig under de tilladte 50 mennesker.
Teknisk udvalg får i 2021 13 millioner kroner til veje, klimatiltag, cykelstier og en biodiversitetspulje.
I år er der kommet en lille tyrekalv sammen med den ene ko.
Fodboldlandsholdet har fået en ny sherif, Kasper Hjulmand.
Alle medlemmer vil i god tid inden den 1. juni 2021 få at vide, hvad de skal gøre for fortsat at modtage tv og internet efter skiftet til den nye ejer.
Om man kan lide det eller ej!
Det skal vi se, om vi kan finde løsninger på ved at hjælpe dem, hvor der er brug for det, så de ikke driver formålsløst rundt og laver problemer, som får konsekvenser for alle andre, siger Helge Friis.
”Det er jo godt, at vi samtidig kan anvende området rekreativt.
Efter at både roadpricing og trængselsring blev droppet under den sidste S-ledede regering, er der ikke fremlagt væsentlige, nye politiske forslag til at reformere vores mobilitet.
Den anden beskrives som en mand med grøn jakke og sort kasket.
Programchefen på CPH:DOX, Niklas K. Engstrøm, er på vej ud i byen med sine to børn for at købe et jakkesæt, da Politiken fanger ham på telefonen.
Det kunne han ikke være i 1. halvleg mod HC Midtjylland, der havde frygteligt nemt ved at komme til scoringer.
Hvis der køres mindre end dette årligt, anbefales det i stedet, at man tager til serviceeftersyn én gang årligt.
REPLIK: Uanset hvordan det udregnes, overgår Nato’s udgifter til forsvar klart Ruslands ditto, og Danmark har ikke bundet sig til et krav om to procent til Forsvaret, skriver Martin Lidegaard (R) i en replik til militæranalytiker Anders Puck Nielsen.
Men Jacob Holbraad roser Kommissionen for at have fokus på at holde europæerne i beskæftigelse, da det ifølge ham er nøglen til at få økonomien hurtigt på fode igen efter krisen.
De fire fodboldglade venner kommer hjem fra Færøerne mandag aften.
Ved ulykken vælter sættevognen, og trækkeren med førerhuset bliver voldsomt beskadiget.
Tidligere år har man ved samme lejlighed kåret Årets Mestre, der har gjort sig bemærket indenfor sportsverdenen.
På Nonnebuen har der været indbrudforsøg i to villaer, men ingen af stederne er det lykkedes tyven at komme ind, og der er derfor heller ikke blevet stjålet noget.
En titel, som han er ganske ene om.
Det er en fortælling om tab, traumer og tilgivelse – og slutningen sidder stadig i halsen på mig.
Det skifter lidt fra område til område.
Hvornår skal jeg testes som nær kontakt?
Peder Hvelplund, sundhedsordfører fra Enhedslisten, er også allerede nu skeptisk ved at genåbne diskoteker og natklubber.
Jens Peter Svendsen var altid klar på at gøre en "god handel".
Berndt Mittelsdorf vurderer, at der i hvert fald er tale om en reduktion på ti til tyve procent.
Det er første gang siden corona-nedlukningen den 14. marts.
Ejer: "I bund og grund handler det om økonomi"
Det undrer mig, da alle selvfølgelig er velkomne.
Havde jeg ikke lige tørret de sidste flager af stivnet grød af Tripp Trapp’en?
Det bør ikke være muligt at holde en lav skatteprocent og så få udligning, mener Peter Ingemann Bentsen (K).
Når der til november næste år skal sættes kryds ud for en regionsrådspolitiker i Region Sjælland, bliver det ligesom ved det seneste regionsrådsvalg med Jacob Jensen øverst på Venstres liste.
Ifølge sn.dks journalist på stedet bliver der ledt flere steder i den store skov, samtidig med at droner overflyver området.
Brøndbys hovedaktionær, Jan Bech Andersen, er klar til at poste yderligere op til 53 millioner kroner i klubben og konverterer samtidig klubgæld til aktier ved den forestående aktieemission.
Ellers stopper togdriften, lyder det i mailen.
Regionen henstiller samtidig til at borgere, der skal bestille tid på coronapover.dk i videst muligt omfang bestiller tid om morgenen eller fra om eftermiddagen, da der her er færrest brugere inde på samme tid.
»Vores piloter og kabinepersonale er helt centrale i Norwegians virksomhed, og de har gjort et helt fantastisk stykke arbejde.
Et sidste kram fra mor, og så begynder skoledagen igen på Nørrebro Park Skole, der onsdag åbnede for de mindste elever.
Designeren Annie Atkins har fremstillet falske kærlighedsbreve, dødsdomme, telegrammer og andre rekvisitter til film som Wes Andersons ’The Grand Budapest Hotel’ og Todd Phillips ’Joker’.
I takt med at vi bliver klogere på sygdomme, så har vi set, at vi kunne sætte afstandskravet ned. Afstandskravet på to meter gælder dog fortsat i særlige situationer, blandt andet i forhold til ældre og sårbare«, siger Søren Brostrøm.
Fra 2005 og til nu er personalet steget fra 30 til 75 ansatte, så derfor er der behov for mere plads til frokostkantine, omklædning og personalerum.
Sådanne kritikere har fundet opbakning i citater af Reed selv, som har udtalt, at folk, der rent faktisk nåede til side 4 af dobbelt-LP’en, var snotdumme.
Det danske fodboldlandshold kan også komme forbi San Mames til sommer - vinder Danmark sin indledende gruppe, skal ottendedelsfinalen spilles i Bilbao.
Man skal her have læst hele samlingen for at fatte pointen med navnene, hvilket man efter en begyndelsesnovelles natur ikke har.
Mod de fleste svage smerter, inkl. symptomer ved virusinfektioner i luftvejene, anbefales det at bruge paracetamol frem for smertestillende medicin som NSAID (f.eks. Ibuprofen, som sælges under handelsnavne som Ipren og Ibuprofen).
Hørsholms konservative borgmester, Morten Slotved (tv) går skarpt i rette med kommunalbestyrelsesmedlem Glen Madsen (DF), der i Frederiksborg Amts Avis lørdag udtrykte mistillid til direktøren for By og Erhverv, Ole Stilling.
Men de eksistentielle overvejelser og en følelse af ufrihed hæmmer hende alligevel.
Og nu høster virksomheden så frugterne af det sammen med IT-virksomheden netIP, som begge i dag har modtaget Dansk Industri i Thy og Mors' pris for en unik lærlingeindsats.
Og så bruger jeg, hvad jeg har af opsparing.
Med sig har han sit musikerhold, hvis eminente alsidighed, kunnen og lysende spilleglæde tog publikum med storm på Ivan Pedersens lands-tourne´ i 2016, i anledning af hans 50 års jubilæum som professionel.
Som musiker kunne han ikke andet end at sætte sig ned og skrive musik.
Den skal foregå på banegårdspladsen i Odense den 10. juni fra klokken 17 til 19.
Hun mener, at Metroselskabet har haltet på en lang række områder, og der er stadig plads til forbedringer.
Regeringen har den seneste tid fået kritik af flere borgerlige partier for at være tilbageholdende med oplysninger i forhandlingerne.
Her hjalp de mange af fangerne fra bus til tog.
Forvaltningen havde tidligere foreslået en tre-årig tilbagebetaling, men åbnede i indstillingen til tirsdagens møde op for at trække tilbagebetalingen til mellem tre og fem år.
Men et sådan kæmpe projekt - at rive hele eller dele af buen ned - vil række mange år frem, og det kræver en særlig aftale med staten.
Man vil sandsynligvis blive afhentet af en sygetransport, hvor der er nogle beskyttende foranstaltninger, hvis man skal på hospitalet for at blive tjekket«.
Derfor skal de attraktive lektioner ikke bruges hos præsten, mener flere lærere.
KOMMENTAR: Vi skal genforene os med opfattelsen af Sønderjylland som en grænseoverskridende geografisk enhed, skriver Christian Egander Skov i anledning af 100-året for Danmarks genforening med Sønderjylland.
Hun fortæller et sted fra, hvor hun både er isoleret og alene og forbundet.
I det første københavnerderby efter coronapausen spillede FC København 1-1 ude mod ærkerivalen Brøndby søndag aften.
Det er tidligere kommet frem, at 21 ud af EU’s 27 lande har en vaccinestrategi på plads.
Der er godt nyt til elbilejere i København og på Frederiksberg, som i fremtiden får nemmere ved at oplade deres biler med el.
Statuen af Hans Egede har været genstand for debat den seneste tid, efter at den blev overhældt med maling og påskrevet teksten 'decolonize' (afkoloniser, red.).
Men forskerne fra Odense Universitetshospital har udviklet et DNA-lignende stof, som de har afprøvet på rotter.
"En gang forræder, altid forræder."
For selvom der så småt indfinder sig en hverdag i de fynske børnehaver, skoler og på arbejdspladserne, ligner hverdagen ikke helt den, mange af os kender fra før.
Midt under valgkampen i 2019 udgav han 'Befrielsens øjeblik', hvor han til sine partifællers store overraskelse erklærede, at Venstres mål var at danne regering med Socialdemokratiet.
Han er ansat i FLSmidth.
De reducerede sociale ydelser er den altoverskyggende årsag til, at antallet børn, som vokser op i økonomisk fattigdom, stiger markant i disse år.
Movia, der udbyder busdriften for kommuner og regioner i hele Østdanmark, har i alt 77 elbusser i drift i 2020 med de to nye elbusser på linje 32.
Senest den 3. december hvor Vordingborg Kommune udstedte et forbud til den italienske hovedentreprenør på opførelsen af den nye Storstrømsbro, Storstrøm Bridge Joint Venture, mod at lægge flyveaske på arealet på Masnedø.
Det bliver i uvante rammer både fysisk og strukturmæssigt, at den bedste amerikanske række genoptages efter coronapausen.
Det er nok ikke kvinden selv.
Men tilbage i tiden kunne perler også været aflange klumper af forskellige materialer med et hul placeret i enden.
New zealandæren Indiah Paige-Riley var hurtig på højre fløj.
I to årtier har amerikanske og danske politikere og militærfolk løjet og sagt, at det gik fremad i Afghanistan, selv det modsatte var tilfældet.
Ved hjælp af fiktive historier om syge børn og opdigtede samarbejdspartnere fik foreningen penge fra danske virksomheder.
Det kan godt være, du kan lægge en plan for, at en robot skal hjælpe med maden, men så bliver det alligevel ikke til noget, for det er ofte andre mennesker, der er bedst til at motivere.
Nu håber parterne bare, at byggeriet snart kan gå i gang.
Og nu har finansminister Nicolai Wammen (S) så meddelt, at regeringens længe ventede forhandlingsudspil om landbrugets klimaindsats først præsenteres næste år.
Det siger Niels Erik Folmann, der er administrerende direktør i Danske Licens Spil.
Derfor skulle vi selvfølgelig også dele briller ud i år, og vi håber, at alle får en rigtig god - og sikker - nytårsaften, siger Mark H. Nielsen.
På Mors er Hans Ejner Bertelsen enig i, at det kan være nødvendigt med en rigsretssag, hvis det bliver anbefalingen i en advokatundersøgelse.
For de fleste af de 8-12 år gamle svømmere var det første gang siden februar, de var til et stævne, hvor de med sommerfugle i maven kunne prøve sig af mod hinanden og mod egne bedste tider.
Borgere og pendlere i og omkring erhvervsområdet Lautrupgård i Ballerup er nu et skridt tættere på at kunne transportere sig til og fra arbejde og studie ved hjælp af det såkaldte BRT-koncept.
Ifølge sundhedseksperter kan den store stigning ses både som et resultat af hyppigere test og større spredning af virusset.
Jeg kan ikke lige overskue, hvis hele lockdown-situationen starter igen, så er det meget bedre at tage de forbehold, man kan for at passe på, så smitten ikke bliver værre, siger hun.
De 9,5 procent på landsplan er det højeste tal, boligsiden.dk har registreret, siden man begyndte at føre statistik i 2011.
Egentlig skulle projektet være begyndt i begyndelsen af sommeren, men det blev udskudt på grund af Corona.
Netop i den nordlige ende af Strandvejen er der, hvor man med fordel kan købe en villa på havsiden til den billigste pris.
I Moskva siger formanden for udenrigsudvalget i parlamentet, Leonid Slutskij, at de østrigske myndigheders beslutning kan "være en del af en generel kampagne, som skal stille Rusland i et dårligt lys".
Her er det vigtigt at have fokus på hjerne-muskel forbindelsen og sørge for at bevæge hele kroppen.
Såvel pensionistforeningerne som Fiskerpigerne lejer huset af Selskabet Højeruplund, som ejer og vedligeholder det gamle bindingsværkshus fra 1820.
Det første, da nogen sætter et banner op. Senere samme dag er der nogen fra lokalområdet, der sandsynligvis som en reaktion på det, kører rundt og dytter, fortæller Gert Bisgaard.
Kvickly i Herning har hver dag flere forskellige ja tak-tilbud.
De tyske fodboldklubber har indtil videre gennemført 1724 coronatest, og man vil fortsætte med at teste frem mod, at turneringen kan genoptages samt under resten af turneringen.
"Vi er meget glade for den dialog, der foregår lige nu med Naturstyrelsen og Freja, og det er tydeligt, at alle parter ønsker at komme til en enighed.
Ferrari-boss Mattia Binotto skal have fat i sine kørere efter en advarsel fra Formel 1-arrangørerne.
Varmen, den manglende kulde og den megen regn har en fælles meteorologisk forklaring.
Det gælder om at finde de helt rigtige produkter - og for Hans Vestergaard er det altafgørende, at fremtiden ligger i Struer.
Og barnevognspsecialisten har bestemt ikke tænkt sig at forlade arbejdsmarkedet foreløbigt.
Hvordan ville du have det, hvis du ikke forstod et pip af, hvad medierne skriver om coronavirus?
Ikke mindst den omfattende grønne investeringsplan, en forøgelse af mindstelønnen og en forbedring af sundhedsplejen.
Det var en ensom platan, der stod og ventede på studenterne i Klosterparken, da fredagens 11 dimissioner var afrundet på Kalundborg Gymnasium og HF.
Det er nogle af de gåder, som man kan finde i bogen ”Hvornår ved man, at der er en elefant i køleskabet?”, som vi skal læse højt på køreturen.
Knap 5000 personer i landet er døde som følge af virusset, og tallet stiger for tiden dag for dag.
Karen Pedersen, der i dag er personlig rådgiver for privatkunder i Danske Bank i Holbæk, kan den 1. september fejre sit 40-års jubilæum.
Flere gange har det været tæt på at synke til bunds.
Begrundelsen for at udskyde valget er corona, der stadig raser i denne del af Afrika.
Konflikten betød blandt andet, at Danmark ikke mødte op til en VM-kvalifikationskamp mod Sverige og blev taberdømt 0-3 ved skrivebordet.
Og nu viser det sig, at der måske er lys for enden af tunnellen.
Som vi skrev om i avisen i april og maj har børn uopdaget forladt institutionen ved egen kraft, enten fordi døre ikke lukkede ordentligt eller fordi de kunne kravle over hegnet ved at stable mælkekasser.
Dermed kommer Ishøj Fællesantenne til sommer på private hænder efter 45 år som kommunal fællesantenne.
Men den spreder sig hurtigt, og på nuværende tidspunkt ser det ud til, at to-tre procent af dem, der bliver smittet, dør af de lungebetændelseslignende symptomer, virussen forårsager.
Den stort anlagt musicalversion af det succesfulde tv-koncept Vild med dans tager ikke forlæggets form alvorligt.
Men det krævede også en vis portion graverarbejde og stædighed.
Det er en vigtig historie, som er godt og nænsomt fortalt.
De sidste par dage har hun søgt efter ambassadører i forskellige by grupper på Facebook, og det har indtil kastet én potentiel frivillig af sig.
Ifølge Leipziger Volkszeitung blev sten kastet gennem vinduerne i både selve kirken og det nærliggende Thomashaus.
Arrangørerne havde planlagt 20 forskellige ruter i og omkring landsbyen.
Den nye bestyrelse skal nu ud og finde cirka seks millioner kroner før starten af næste sæson, hvis KIF Kolding skal overleve.
Det er min opgave at gøre politikerne opmærksomme på det,” siger hun.
De gør København til en mangfoldig og kulturtel hovedstad, som trækker folk til fra hele verden.
Derfor har parret besluttet sig for kun at tage afsted, hvis de får grønt lys af en sundhedsfaglig ekspert.
Den svenske erhvervsmand Jacob Wallenberg bønfalder regeringer om at overveje konsekvenserne af at lukke økonomierne ned.
"Der er kommet en retorik om, at det her er Gilbjergskolens eget problem.
Der er både glæde og bekymring over at få lov til at åbne.
Det starter helt nede fra juniortiden, at man har et højt niveau i den retning.
Hans første reaktion var, at det måske blev lidt mærkeligt.
Og klimakrisen er ikke blevet mindre akut, selvom vi står midt i anden krise.
Han blev anholdt klokken 10.27 og sigtet for indbrud.
I Aktivitetscenteret er fryseren altid fyldt op med wienerbrød og rundstykker, så der er til formiddagskaffen.
Hver lørdag og hver anden torsdag står et mobilt corona-testhold klar i Frederikshavn til at teste borgerne.
Med det her er vi med til at sikre, at det, som vi elsker ved kommunen i dag, også er der om 100 år," siger kommunalbestyrelsesmedlem og formand for opgaveudvalget Jesper Marcus (K).
Med det ophævede pladskrav kommer kunderne igen til at skulle betale et sted mellem 10 og 30 kroner, hvis de ønsker en pladsbillet i togene.
De kan godt skelne mellem en berøring, der er velkommen, og én der foregår mellem mennesker, blandt hvem, der ikke er den type intimitet.
Det aktuelle udbrud af en ny coronavirus har kostet 81 dyrebare menneskeliv i Kina.
I første omgang vil vi stifte bekendtskab med lavtrykkets varmfront, som primært kun vil give skyer - med mulighed for lidt finregn.
Han fortæller dog, at han har stor forståelse for situationen.
Særligt børnebøger blev der udlånt flere af i 2019 end året før.
PSG-profilerne Kylian Mbappé og Neymar skal onsdag forsøge at bringe den franske storklub tættere på avancement i Champions League-gruppespillet.
Her og på Prinsesse Christines Vej 2, ligger i dag lave bygninger i ét plan, der blandt andet huser et vaskeri og en kinesisk restaurant.
Han bebuder desuden, at den socialdemokratiske partiforening vil lægge en video op på sin Facebook-side fredag morgen, hvor den nye gruppeformand og borgmesterkandidat Henning Urban Dam Nielsen holder en 1. maj-tale.
Få dage efter den store oversvømmelse af Storebæltstunnelen i oktober 1991 stod han foran tunnelarbejderne og brobisserne og proklamerede, at han var stolt af deres indsats.
Nu kæmper Ganløse Bylaug dog for, at de kan investere i en del af stedet og gøre hovedhuset til et foreningshus - eksempelvis til e-sport, fællesspisning og til lokale spejdere, der nu er rykket ud af byen.
De har valgt at stå for undervisningen i klubben, fordi de selv er vilde med videnskab.
Også når krisen er slut.
Biografejerne Annette Sønder Nielsen og Brian Sønder Andersen kan ikke garantere, at Kino Den Blå Engel er i drift til januar.
Og så var jeg heldig at få fire døtre, som hjælper mig med det, jeg ikke selv kan klare, siger hun.
Ifølge borgmesteren er byrådet klar til at gentoptage forhandlingerne, hvis Catherine Hutin-Blay skulle skifte mening om åbningsgarantien.
De spørgsmål bør borgerne i Odense være med til at afgøre, mener Dansk Folkeparti.
Hér slap Czajkowski fri på højrekanten, og efter et par træk sendte han bolden ind midt i feltet til Rajovic, som med et ægte boksspiller-mål fordoblede både sin egen og holdets måltotal.
Mange af disse mænd på Livø blev steriliseret eller kastreret, for at de kunne få mulighed for at forlade øen – hvis de sagde nej, måtte de blive.
Der er omkring en million indlæggelser i Danmark om året.
Tal fra Energistyrelsen viser, at bredbåndsdækningen i danske boliger og virksomheder med hastigheder på mindst 100/30 Mbit/s er steget fra 82 procent i 2015 til 93 procent i 2019.
Verdenssundhedsorganisationens (WHO) generalsekretær, Tedros Adhanom Ghebreyesus, betegnede tidligere denne uge pandemien som den mest alvorlige sundhedskrise, organisationen har stået over for.
Politiet afspærrede derefter området og gik op i lejligheden.
Klokken 22.37 fik Midt- og Vestsjællands Politi så en anmeldelse om et stenkast på Borrevangsvej i Asnæs.
Eftersom kontakttallet forbliver 1, hverken vokser eller skrumper coronaepidemien i Danmark.
Han fortæller, at de fra menighedsrådet kun kan appellere til folk om, at de skal opføre sig ordentligt.
Desuden er det personer med kroniske sygdomme som hjerte-kar-sygdomme, lungesygdomme, leversygdomme og blodsygdomme.
»Mest af alt, fordi fraværstal er et af de tal, der er bedst til at afspejle sociale problemer derhjemme.
Det gør skoleklassen heller ikke og heller ikke den professionelle fodbold, for der vil ikke være tilskuere til kampene, siger Mette Frederiksen ifølge Ritzau.
I Brøndby Kommune har vi været udfordret med mange smittede.
Sidste år var kartoflerne først klar i butikkerne i marts, men i år er det anderledes.
I dag kan intet længere overraske.
Røgen betød også, at Lollandsbanen en overgang var indstillet.
Kirkeby Gamle Mejeri ved Stenstrup kunne søndag åbne dørene til det første indendørs kræmmermarked siden coronakrisen ramte.
Og vi har færre biler på gaden end normalt.
Det er ikke første gang, at virksomheden løser opgaver i en større kommunal ejendomsportefølje.
Sverige har i modsætning til Danmark, Norge og Finland haft svært ved at få epidemien under kontrol.
I programmet har Søren Brostrøm også en opsang til de unge læger.
Det skriver Nets i en pressemeddelelse.
Regeringens initiativ er stort set en gengivelse af et tidligere lovforslag fra VLAK-regeringen.
Det er lykkedes.
Flere virksomheder - også mindre - vil nu få mulighed for at byde ind på den kommunale rengøring i Kalundborg.
I Oppe Sundby bliver der byfornyet omkring en gammel skole, og i det stationsnære område ser man Lærkevejskvarteret udvikle sig, siger Jørgen Bech.
Pigen er dømt skyldig i at have løjet om gruppevoldtægten ved en distriktsdomstol i Cypern.
Fra at have indtaget en relativt perifer rolle i forklaringen af den menneskelige psyke fik man – kort fortalt – øjnene op for »forestillingsevnen« som en afgørende faktor i menneskets sociale eksistens.
Den ene af de tre personer er eksiliraneren fra Ringsted, som selv menes at have været udset som mål for et attentat arrangeret af Iran.
En anden Bayern-stjerne, polske Robert Lewandowski, har ellers fået en stor del af rosen for sin indsats i dette års Champions League.
Jeg kan stadig ikke helt forstå det.
Hvis ikke situationen ændrer sig drastisk, så er en samlet spillertrup klar til at søge andre muligheder.
Ved et lille alter på Gråbrødre Kirkegård, kan du tænde lys, bede en bøn og sidde med dine tanker i stilhed.
De har dog registreringsnummeret på bilen, som han kørte i. Det oplyser politiet i døgnrapporten.
Det samme fortalte hun sin lærer Søren, som ofte besøgte hende.
Det betyder, lyder det, at der ikke tages hensyn til kommunens mange udgifter til dagtilbud og skoler.
Tirsdag er første nationale madspildsdag.
Flammerne var tæt på at antænde en stråtækt ejendom.
»De, der vil være de centrale personer i sådan en undersøgelse, er nogle af dem, der har knoklet i døgndrift siden 11. marts.
Der nedsættes blandt andet et ekspertudvalg, som skal regne ud, hvordan den lovede CO2-afgift konkret skal udmønte sig.
Stram Kurs sendte live fra demonstrationen og optagelserne, der fortsat ligger på Facebook, viser, at en betjent her sammenligner beboere fra Ringparken med rotter.
For hvis de mangler noget, så går de simpelthen ud og køber det selv.
En professor i statskundskab ved Københavns Universitet blev dømt for at have spioneret for Rusland.
Beboerne i det almene boligbyggeri Hede-Magleparken i Ballerup fik i 2017 noget at tænke over.
Bevæbnet med pipetter og petriskåle bliver børnene således sendt på opdagelse i lokalområdet.
Herefter kørte han tilbage til fotovognen, og i tidsrummet 17.51 til 17.57 nåede han forbi fartkontrollen tre gange med hastigheder på mellem 94 kilometer i timen og 119 kilometer i timen, skriver Horsens Folkeblad.
Mykines er ikke større, end at man sagtens kan gå rundt, men vær opmærksom på, at man skal have en guide med, hvis man vil se søpapegøjerne, og at der på visse tider af året er lukket i bestemte områder, så fuglene har ro til at yngle.
Men nu nedbryder naturen sig selv, siger han og henviser til de maddiker, der nu lever af hans døde mink.
Sådan ser det ud, når de online videokonsultationer er i gang.
De ældste skoleelever i Roskilde Kommune skal have mulighed for at få lappet nogle af de huller, der kan være opstået i pensum det seneste par måneder, hvor der har været fjernundervisning.
Sådan lyder det fra statsminister Mette Frederiksen (S) i hendes 1. maj-tale på Arbejdermuseet i København.
Magnus Bramming fik i januar slutrundedebut for Danmark ved EM.
Nu har vi trukket en lille smule fra, fortæller bagermester hos Vissenbjerg Bageri, Michael Jensen.
Tv-serien ’Line of Duty’ om spændingerne mellem frontlinjens folk og antikorruptionsenheden er bestemt værd at gå om bord i.
Han baserer det på svar fra omkring 500 personer, som i forbindelse med det såkaldte Hope-projekt på Aarhus Universitet hver dag siden den 13. maj er blevet spurgt til holdninger og handlinger under pandemien.
Placeringen tæt på rundkørslen medførte flere farlige situationer, når trafikken afvikledes på Brobæksgade samtidig med, at bilister manøvrerede ind og ud af parkeringslommen.
Den fynske direktør Torkil Poulsen er Trump-tilhænger og tror på, at USA vil buldre afsted, hvis præsidenten opnår genvalg.
I et interview med TV 2/Fyn sagde Jesper Rosener i september sidste år således, at de lokale mediers overlevelse afhænger af de annonceindtæger, som i stedet går til Google.
Om man så skal bruge x antal kroner på løn, det har jeg ingen holdning til.
Selvom porten til Køges skoler nu slås op, bliver det i første omgang ikke en tilbagevenden til den skole, man kender.
Normalt er Peter Tanev mest kendt for gøre danskerne klogere på.
Tottenham stillede en mur op og forsøgte sig på enkelte kontrastød, og Dele Alli var tæt på efter 12 minutter.
Hun ramte en ældre kvinde, der fik lårhalsbrud på venstre ben og måtte igennem en hospitalsindlæggelse og et længere sygdomsforløb.
Andre er »bare« en del af ruten, fortæller forfatteren.
Det er en faktor, som tæller på plussiden.
DMI opfordrer til at holde øje med prognoserne mandag, da der kan komme kraftige byger lokalt med torden.
Størstedelen af de udlændingestramninger, som regeringen gik til valg på, er endnu ikke blevet gennemført godt et år, efter at Socialdemokratiet indtog regeringskontorerne.
Politiet satte en eftersøgning i gang, og blandt andet helikopter, politihunde og heste har ledt efter Joan Hvid.
Radikale om statsministerens klimamilliarder: »Det er rart at se, at regeringen ikke er komplet tonedøv«
Dermed har det faglige grundlag næsten et årti på bagen.
Mandagens vejr er nemlig perfekt zoo-vejr.
De blev kaldt skiben og havne, og dannede i virkeligheden grundlag for datidens værnepligt.
Eller hvad prisen har været for, at vi gik længere end Sundhedsstyrelsens anbefalinger.
Begge ambulancer havde efter ankomsten travlt med behandlinger og håndtering af de indbragte patienter og var således allerede i gang med yde hjælp til alvorligt syge borgere.”
Den afdeling, han arbejdede på, har ifølge DR fået kritik fra Arbejdstilsynet for ikke at sikre tilstrækkelig beskyttelse af de ansatte mod risikoen for smitte.
Analysen fra begge organisationer er baseret på, at 60 procent af feriepengene vurderes at bruges på tøj, restauranter eller andre former for forbrug, skrev Berlingske.
Politiet oplyser, at Sofie kan være iklædt en grå jakke, som kan ses på billedet herunder.
Både København og Herning-Ikast tabte i EHF Cuppen, men hvor hovedstadsholdet dermed er færdige i turneringen, var de danske pokalvindere allerede inden nederlaget på 26-24 til norske Storhamar sikre på avancere til næste fase af turneringen.
Formålet er, at mennesker med demens og deres pårørende kan leve et trygt, meningsfuldt og værdigt liv med mulighed for at søge faglig rådgivning, indgå i fællesskaber samt deltage i aktiviteter, fortæller kommunerne.
Hun oplever en øget sårbarhed ved sygdom og fravær som resultat af nedskæringerne og håber, at der bliver lempet netop på sårbarheden - og at ledelsen får mere tid til at være tæt på undervisningen.
Fra to til én meter, og det gør det meget nemmere at være skole.
Vi håber, at vores kunder vil bakke os op i den del af konceptet, også efter at krisen er slut, siger Piet Klein.
Det er ikke kun passagerer, der har været mange af.
I januar var byens borgere indkaldt til et borgermøde, hvor flere hundreder mødte op for at diskutere sagen.
Det gjorde ham til den ottenderigeste dansker.
Birkerød Privatskole fylder 100 år, og det bliver fejret hele ugen med minisamfundet Birkeby.
Malou Reymanns mor og far blev skilt.
I Ballerup Bladet den 24. juni svarede driftsplanlægger Claus Winther fra kommunen, at man ville slå midterrabatterne på Vestbuen, når man havde fundet egnet materiel.
Søndag drog AGF’erne ind i Parken og sikrede den anden sejr på et par uger.
Men lige nu er udsigten til nye asiatiske kursister længere end den plejer.
Enten hører man til den boks, hvor man er helt normal, eller også ryger man i den boks, hvor man slet ikke er normal.
Hendes vilje, stålsathed og tunge netværk flytter alt for mig.
Jeg bruger tit følelsen, når jeg skal ind til en casting eller et møde.
Liverpool-profilen Virgil van Dijk kommer til at være væk fra fodboldbanen længe, lyder det mandag fra Liverpool-manager Jürgen Klopp.
Hvem skal vise vejen i en krisetid og kæmpe for området, hvis ikke en minister?
Nu skal foreningerne tænke nyt.
Sidste uge oprustede de med ’Hjem til forvandling’, hvor man følger to familier, der hver ombygger et rum, som nogle eksperter skal kommentere, og så farvel igen.
Søndag middag kunne politiet fortælle, at en 17-årig mand fra Holstebro under en afhøring i dag har tilstået at have forårsaget branden.
En hurtig indsats fra to surfere reddede tirsdag en mands liv ved Hørve Strand i Odsherred.
"Jeg bliver ramt på skinnebenet, og ryger hen over kølerhjelmen, og rammer højre sidespejl.
Der ligger allerede øjenlæger i bygningen, men hvis der skal andre sundhedstilbud ind i resten af bygningen, kræver det en ændret lokalplan.
Han tør ikke i Ballerup Bladet sige, hvilken dansk klub, han holder med, men han er københavner, så fodboldkyndige kan selv prøve at gætte…
Jeg synes, den var fantastisk, og den kan man ikke rose nok, siger han og roser i samme ombæring også brandvæsnet, der først kørte hjem tirsdag morgen efter cirka 12 timers slukningsarbejde.
Efterfølgende opstod der trafikale problemer på strækningen, og flere biler måtte vende om og finde en omvej.
Hver torsdag livestreamer de desuden en fortælling på BestTellers facebookside.
Igennem hele ugen venter der altså smagsoplevelser af høj kvalitet, og det bliver altså til samme lave pris i alle restauranter.
Forskellen til i dag er til at få øje på: Nu bevæger reformpolitikken sig igen fremad for nogle af dem, som bestemt fik gavn af Thorning-regeringens topskattelettelser, budgetloftet eller fyringerne i den offentlige sektor.
I vores land synes vi nemlig, det er dødsmart at være døddrukken, skriver Anders Jerichow i denne klumme.
Vi kan ikke komme udenom, at mange danskere er rigtig glade for sort. Sorte bukser, sort bluse og sorte sko.
Det er muligt at møde op uden tidsbestilling, men der må forventes ventetid.
Han har blandt andet udgivet bøgerne "Hvis der skulle komme et menneske" og "En dag vil vi grine af det" samt eBogs-singlen "Dengang jeg troede, jeg var assistent for Gustav".
Fredag er der blevet handlet 550 boliger.
Sagen om den 51-årige Lennart, der blev fundet død på en kold terrasse på et kommunalt plejecenter, er desværre langt fra en enlig svale.
Ikke siden 1927 er der målt så lav en temperatur så sent på foråret - og kun ved to tidligere lejligheder har det været koldere end nattens temperatur så sent i maj.
Se her, hvad der sker, når man får peberspray i øjnene.
Karakteren 7 gives for den gode præstation, »der demonstrerer opfyldelse af fagets mål, med en del mangler«
Dermed er i alt 273 personer nu døde herhjemme, mens de var smittet med coronavirus.
I alt er 37 danskere døde i kamphandlinger, og et trecifret antal soldater har fået fysiske eller psykiske mén.
Faktisk skulle de allerede have gået i skolen, men på grund af Corona er det blevet udskudt, men nu varer det ikke længe, hvilket mange af børnene fortalte Klovnen Tulle.
Det viser sig, at han er blevet overfaldet af seks-otte gerningsmænd.
Danmark var også klar til at støtte et mål på 65 procent, men det viste sig ikke muligt at danne en alliance om et mål på det niveau.
Det er ikke bare, hvad deres publikum efterhånden har vænnet sig til at få, når de møder op til en aften i SSS-selskab.
Men jeg tror, at det bliver godt, siger Hanne Jensen.
Så er der igen lagt op til en spændende dyst til Den Store Kagedag på Selsø Slot.
Men pillerne er jo hurtigtvirkende, så måske de har en helt anden effekt, siger Pia Lund.
Det er rigtig godt for atleterne, fordi der ikke er nogen, der presses til at skulle træne sindssygt hårdt i den her tid.
Herfra sejlede holdet sydpå til kanten af den antarktiske ismasse, hvor de foretog undersøgelser af de luftbårne partikler, der ofte kan flytte sig tusindvis af kilometer, skriver CNN.
Norge havde foretrukket at blive i Kolding, men fik nej af Det Europæiske Håndboldforbund (EHF).
Hvor chaufføren i det ene tilfælde ikke havde noget kørekort, var det i det andet tilfælde forsikringspapirerne, den var gal med, fortæller vicerektor Mads Seneberg Christensen.
Efter rygter bekræftes det, at de seks venner samles i et nyt afsnit af serien 'Venner' til maj.
Det har Højesteret afgjort, oplyser retten mandag på sin hjemmeside.
USA's kvindelandshold har vundet guld ved de seneste to VM-slutrunder.
Briançon ved Åboulevarden i Aarhus er en smule anderledes end andre bagerier.
Vi skal selvfølgelig se på den samlede kompetence, men jeg synes ikke, at der er noget problematisk i at udpege demokratisk valgte politikere til bestyrelser, siger hun.
For at være klar til at inddæmme coronavirusset har EU's sundhedsministre sagt god for anbefalinger om, hvordan de opsporer smitte og får det rette udstyr.
Med de nye retningslinjer lægger Gentofte sig på linje med 47 andre kommuner og de fem regioner, der enten har eller planlægger at indføre røgfri arbejdstid i løbet af året.
Oven på tirsdag aftens opgør i Venstre, hvor formand Jakob Ellemann-Jensen og partiets forretningsudvalg bad nu daværende næstformand Inger Støjberg (V) om at trække sig, støtter flere ledende medlemmer af partiet op om formanden.
Med et lignende valgresultat og opbakning fra SF, Radikale og – måske – lokallisten Ny Egedal kan Socialdemokratiet måske øjne muligheden for at skifte viceborgmesterposten ud med Karsten Søndergaards borgmesterkæder.
Tunfisken blev fanget i Oma, på den nordlige spids af Japans hovedø, Honshu, som er et af de bedste fiskesteder i landet.
Underskud i Danmark er ikke nyt for Aldi.
Motorcyklisten er i kritisk tilstand efter ulykken, og er blevet fløjet til Rigshospitalet.
Men vi tror på, at det her projekt er det helt rigtig for byen.
Det skriver Fuglsang i en besked til B.T. ifølge en artikel på mediets hjemmeside sent onsdag.
Retningslinjerne for, hvornår eleverne i folkeskolernes ældste klasser i Odsherred kan få bevilget et gratis buskort, er nøje fastsat, men ikke altid helt logiske.
Forsker har droppet korsangen: »Det er vigtigt, at folk forstår, at de væskepartikler, jeg kalder aerosoler, godt kan smitte på længere afstande end de 1-2 meter, vi hele tiden taler om«
Tilskuerne på vejen kan bestemt godt unde Kjeld, at han har fået selskab i reden.
Det har givet mulighed for en bred vifte af styrkende og udviklende tiltag som nu blot skal omdannes til handling.
Omgivelserne er en blanding af erhverv og boliger, men kun meget få åbner sig ud mod Prags Boulevard.
Jeg snakkede med en maler i går, og han sagde, at det burde tage maks. 25 timer, selvom der var røget.
Men i de seneste år har det ikke været så udbredt som tidligere, fortæller han.
I Sydjylland er det Horsens, Hedensted, Vejle, Fredericia, Kolding og Billund kommuner.
I de fleste lande i verden er den udøvende magt fordelt på to embeder - typisk en præsident eller monark som statsligt overhoved samt en regeringsleder i form af en stats- eller premierminister.
Det sker den 11. juni til en anderledes åbning, hvor sikkerheden er i højsædet.
Det er en sær artikel - åbenbart mange kilder, men virker noget sensations- EB-agtigt.
Alligevel udarbejdede Rigspolitiet det kontroversielle actioncard, et slags talepapir, som betjente skulle bruge til at ringe rundt til minkavlere uden for smittezonerne, og efterfølgende begyndte betjentene at ringe rundt.
For til gengæld er den normale produktion af beholdere til shampooer og cremer nærmest gået helt i stå i takt med, at folk handler mindre ind rundt omkring i verden.
På rådhuset i Vallensbæk har man også noteret sig muligheden for at fremrykke kommunale investeringer.
Og i (2011), som er inspireret af sars-udbruddet, bryder en mystisk sygdom ud efter at hovedperssonerne har været i Hong-Kong, og de skal nu i hæsblæsende tempo inddæmme den og finde en vaccine.
Er det nok at sige det på ét møde og i mails, eller skulle hun have gjort mere, da hun kunne konstatere, at advarslen blev ignoreret?
Karrébyen i Rødovre.
Tårnfalkekassen er placeret på en robinie stolpe seks meter over jorden.
Rigspolitiets kritiseres politisk for at have tilbageholdt oplysninger siden november.
De klippede hendes meget kønne, brune hår af, og det faldt så ned på fliserne, fortæller Ida Jermiin.
Også Malte Ebert, der i 2016 blev kendt under aliaset 'Gulddreng', besøger festivalen.
Kort før aftalen faldt på plads, forlod Dansk Folkeparti, Liberal Alliance og Nye Borgerlige forhandlingerne.
Når man nu ikke må rejse til de varme lande, er det dejligt, at der er mange muligheder i Danmark for at tage rygsækken og vandrestøvlerne på og nyde den danske natur.
I Frankrig har myndighederne lørdag registreret det højeste antal smittede på et døgn siden april med over 3.300 tilfælde.
De tilbageblevne løb stormløb på supermarkederne, hvor højst 100 kunder var tilladt ad gangen.
Det blev også den søgning, der voksede mest i popularitet i Danmark i 2010.
Det er ikke nogen nem løsning, da man ikke får lov til at lave sommerhuse så tæt på kysten længere.
Det betød, at det var svært at køre forbi.
I maj meldte Vendsyssel og Greve nemlig afbud til stævnet, da begge klubber mente, at det ikke ville være sikkerhedsmæssigt forsvarligt at deltage.
Ifølge ministeren har uklare forventninger og blandede varsler for dansk økonomi også gjort det svært at nå til enighed ved trepartsbordet.
Tænker lidt ud af boksen, det er blevet så populært, og det her er også en måde at gøre det på, siger hun med reference til initiativet i Sportmaster i Rødovre Centrum.
De lejer den af foreningen Andelsgårde, hvis over 1500 medlemmer hver måned betaler 150 kroner til en pulje, der bruges til at opkøbe gamle gårde og omlægge dem til bæredygtigt landbrug.
Foruden de mange overgreb på sine to børn var han tiltalt for at have misbrugt sin hund seksuelt og for besiddelse af 2369 videoer og billeder med børneporno.
Men efter forhandlinger med Kulturministeriet satser biblioteker, museer, kunsthaller, akvarier og zoologiske haver på, at de kan slå dørene op for publikum igen allerede i næste uge.
For det er ikke nødvendigvis de bedste danskfaglige elever, der har vundet, men det her kunne de, fortæller den stolte klasselærer.
"Jeg måtte varsle en sekretær så meget ned i tid, at vedkommende ikke så meningen i at fortsætte.
Til efteråret fremlægger regeringen sit klimaprogram.
Storcentret havde ellers set frem til et ganske indbringende forår.
Han er nu på orlov fra Folketinget, og Sofie Carsten Nielsen er partiets leder.
Iagttagere havde på forhånd ventet, at den 72-årige siddende præsident ville få stemmer fra mange af de vælgere, hvis foretrukne kandidat ikke gik videre.
Derfor er det fedt, at vi med denne pris kan symbolisere en ny udvikling, siger Michael Wittrock til TV2 ØST.
Det er på ingen måde i orden, og jeg må nok sige, at jeg er utrolig ked af det på Julies vegne, at hun har fået den elendige oplevelse, som ingen dommere overhovedet burde opleve.
Han oplever i øjeblikket en del usikkerhed og udfordringer hos en del virksomheder og deres medarbejdere: "Adgang til virksomhedens systemer og mulighed for kundemøder er noget af det, som driller rigtig mange i øjeblikket.
Ifølge afgørelsen skal dødeligt syge patienter have ret til en 'selvbestemt død'.
En del af Næstved Kommunes jobcenter har adresse i Birkebjergparken.
Der kommer flere skilte op og CPHs personale vil tage mere direkte kontakt til passagerer, der står for tæt.
Spaniens socialdemokratiske premierminister, Pedro Sanchez, understregede søndag, at landet stadig er "langt fra sejr".
"Vi har manglet vores aktiviteter.
Helt ulig Rusland og Folkerepublikken er Amerikas vision for det arktiske område baseret på gennemskuelighed, samarbejde og demokratiske værdier.
Det giver sammenhold og fællesskab, og så kan vi fra kommunens side yde assistance og selvfølgelig levere pengene, siger Odenses borgmester, Peter Rahbæk Juel (S) i en pressemeddelelse fra kommunen.
Ligesom deltagelse i lukrative Champions League er af største vigtighed for de engelske storklubber, er det at holde sig oppe i Premier League af største betydning for de mindre klubber.
Der er ikke meget at se udvendigt, men lugten af røg i luften er fortsat kraftig på Svanevej.
Et lokale under renovering på Ådalens Skole, hvor der blandt andet skal indrettes værksteder til faget håndværk og design.
Derudover er der ifølge WHO fem andre vaccinekandidater, der har gang i fase tre-forsøg.
Derfor er der siden den gradvise genåbning af samfundet før sommerferien blevet gjort ekstra grundigt rent i Gladsaxes børnehuse, skoler og institutioner.
Auktionen indbragte 2,2 milliarder kroner i statskassen, og samtidig forpligtede selskaberne sig altså til at forbedre signalet i mange af de områder af landet, hvor forbindelsen er dårlig i dag.
Den lille gestus er en god illustration af Barbara Bertelsens mantra: Ministrene træffer beslutningerne, og embedsværkets opgave er at føre beslutningerne ud i livet.
Stine begyndte at tage hormoner for at stimulere sin krop til graviditet.
For det andet at køberne er bevidste om energiforbrug og energieffektivitet.
Så kan de lynhurtigt indføre et forsamlingsforbud, hvis de vurderer, at der samles for mange mennesker her«.
Allerede under nationalmelodien sang han fortrinligt med, og kort inde i kampen sørgede han med en fin refleks for, at en slem fejl af Daniel Wass ikke kostede dyrt.
Forleden talte DAGBLADET og nærværende journalist med musikeren Michael Falch.
De pårørende er ikke underrettet, og politiet har ingen kommentarer til fundet.
Her ses han i aktion for det nigerianske landshold.
Årsagen til de opdaterede retningslinjer skyldes blandt andet, at styrelsen i forbindelse med genåbningen af samfundet forventer, at der er en øget smittespredning af coronavirus.
Varmen forsvinder nemlig bare ud.
Direktør for Fonden Morten Egeskov så både glad og en lille smule lettet ud, da dronningen var kørt.
Det betyder, at det mest effektive for at reducere belastningen af hospitaler vil være, at de, der var mest udsat, blev værnet og hjulpet i deres hjem.
De afløser gamle kajakker, der er blevet slidt op på kysten ved Stevns klint, lyder det i en pressmeddelelse fra Jens Viggo Moesmand på foreningens vegne.
Vinterbadeforeningen Solbaderne har fået tilladelse til at.
"Nej, på den korte bane er vi ikke ramt.
Men de er bare begyndelsen.
Nu er grillen jævnet med jorden og smidt i en container, og som Hundestedborger Svend Gade bemærker: "Det var Havnegrillens sidste farvel."
En af de større udfordringer på sundhedsområdet ligger i samspillet mellem region og kommune i en tid, hvor flere og flere sundhedsopgaver løses tættest muligt på borgeren.
Et ugentligt nyhedsbrev til dig, der er fascineret af ny viden, teknologi og alle de mange dilemmaer, morgendagens verden stiller os i. Udkommer hver mandag.
Den røde tråd er ifølge arrangøren Næstved Erhvervsforening, at her er tale om virksomheder, der hver især har og har haft stor betydning for Næstved igennem tiden.
Måske er du en af dem, der har et særligt musikstykke eller digt, der får tårerne frem hver gang?
Men efter valgresultaterne strømmede ind på valgaftenen i 2001, smuldrede drømmen om en firkløverregering med Venstre, Konservative, CD og Kristendemokraterne.
Hospitalerne var slet ikke forberedt på så mange syge, der var henvist til at ligge på gulvet eller på gaden udenfor.
Det var ekstremt, fortæller indehaver Claus Frimann.
Det BBC-ejede UKTV havde fjernet et afsnit fra Halløj på Badehotellet for racistisk tale.
Vinderen af DM i Skills kåres lørdag eftermiddag.
En tidligere ansat på Emmy-vindende dansk produktionsselskab gik til ledelsen med anklager om sexchikane mod filminstruktøren Feras Fayyad.
Gennem de sidste 42 år har Olsen målt og vejledt, og i de første mange år var det uden fridage.
Ornitologen glæder sig rigtig meget til at følge med i ørnenes nye liv som forældre.
Bundesligaen kan meget vel blive den første store fodboldliga i Europa, der genoptages efter at have været sat på pause på grund af udbruddet af coronavirus.
Men den rammer vel alle pensionister uanset, om de har vingård eller ej," siger Peter og smiler.
Lørdag aften leverede de numrene foran et publikum inde i kridthuset i Boesdal, hvor kunstnerne fra Åbne Atelierdøre ligedledes holdt deres fællesudstilling hen over weekenden.
Der skal en dispensation for Naturbeskyttelsesloven til for at kunne lave strandtæppet.
"Vi vil bestemt gøre brug af forsøgsordningen.
Igen har Ugeposten modtaget en stribe flotte læserfotos.
"Totalt er der tale om et mindre beløb, og da klubbens økonomi er god, er det ingen katastrofe.
Sagen tog sin start i november 2019, hvor en række skoler placeret forskellige steder i landet modtog bombetrusler, som blev indgivet via Aula.
Campen afholdes for krigsveteranfamilier.
Dertil kommer at man ikke ved hvad man skal gøre af affaldet - som kræver lagring et sikkert sted og i en form hvor kulstoffet ikke kan slippe ud i atmosfæren igen.
Fyns største svineproducent, der årligt producerer 120.000 slagtesvin, er torsdag sat til salg.
Ambitionen er at genskabe to stenrev i indre Roskilde Fjord og dermed at styrke artsrigdommen og livet i fjorden.
Forbuddet mod ophold i Nordhavn udløber som tidligere meddelt torsdag.
Fra dommerne er der kun rosende ord om Henrik Muusmanns billede.
Han havde i mellemtiden nået at blive folketingskandidat (hvad han fortsat også er).
Men han fortæller også, at den ikke er nok til at hjælpe Comwell og alle andre i branchen igennem krisen.
Ministeren svarede, at Israel "ikke nødvendigvis" står bag enhver mystisk hændelse i Iran.
Tirsdag klokken 05.50 anmeldte en 55-årig mand, at han netop havde tilbageholdt en indbrudstyv i sit hus på Tøxensvej i Køge, men at endnu en gerningsmand var løbet fra stedet.
Der har også været forespørgsler om aflastning, men det har vi ikke kunnet efterkomme af samme årsag.
Manden, der aldrig har haft en sygedag, kalder vi ikke længere guttermand.
Fire ud af Danmarks fem kohvede-arter vokser i Vordingborg Kommune.
Royal Unibrew oplyser derfor til fondsbørsen, at man har suspenderet selskabets forventninger til regnskabsåret på grund af usikkerheden omkring coronavirussens spredning og negative effekter.
Det sidder på medejeren Mehmet Ali Basoda, som har åbnet stedet sammen med makkeren Aydin Eken, der også er med i City Kebab lige ved siden af i bygningen på Vejlebrovej.
Det skal være sådan, at alle kan føle, at de hører til et sted.
I U-17 og U-23 handlede det om hurtigst muligt at rykke 2500 meter på romaskinerne.
Tentative undersøgelser viser, at kvinders publiceringsrate er faldet relativt i forhold til mænds under krisen.
På Hundested Havn kan du opleve alt fra fiskeri til glaspusteri.
Det eneste du kan gøre er at vente og se.
Og jeg tror ikke, der er store skader på den bærende konstruktion, så det skal nok gå.
Der er flere grunde til, at familien Duus renoverer nu.
Vi kender det bedst, når fodboldlandsholdet spiller en vigtig kamp mod Sverige.
På de fire uger, som kurset varer, når de kommende energiteknolog-studerende rundt om mange forskellige håndværk.
Men det er en stor opgave, som klimaminister Dan Jørgensen (S) forsøger at løse inde fra ministerkontoret.
Særligt én oplysning bed det nye hold mærke i: Alt tydede på, at drabet var planlagt.
"Det handlede om at vise, at man tog noget fra nogen, man ikke kunne lide, og gav det til nogen, man kunne lide.
Han beskrives som en nordisk udseende mand på 20-30 år.
Antallet af smittetilfælde med minkvarianter er faldende i Nordjylland, og derfor kan de fleste lokale restriktioner nu blive ophævet i syv nordjyske kommuner.
Med den lille erindring håber han at bringe lidt lys i en svær og ensom tid.
Dertil kommer gavekort til biograf- og spiseoplevelser til de syge børn og deres forældre.
Hidtil har det været planen, at forbindelsen skulle stå færdig i 2028.
»Antallet af indlæggelser vokser bare, og vi kommer til at løbe ind i problemer.
Det er ikke altid, at man er lige veloplagt, og når man er i en periode, hvor alting ikke går som planlagt, er det meget rart at have nogle ting, som kan gøre, at man får et bedre humør.
Læs ‘Her er noget at se op til: Altanyoga‘
Bliver man som gravid testet inden fødslen?
Sevillas Lucas Ocampos scorede på straffesparket til 1-0 i anden halvleg mod Real Betis i kampen torsdag aften.
Nålen, briksen og tapningen af blod er velkendt for 33-årige Thomas Røjkjær Vestergaard.
“Det er den fordi vi har arbejdet sammen i mange år.
”Ikke siden 1993 har Danmark huset så mange storke, som det er tilfældet i disse uger,” kan man læse på Dof.dk.
At lille os fra det midtjyske skal være i den bowle, det er jo ubeskriveligt stort.
Politikerne kan jo forbyde prostitution - og vores annoncer.
Han blev noget overrasket, da hotelchefen ringede til ham og fortalte om fundet af flasken - godt 53 år efter den var gemt.
Derfor er Holmbækvej mellem Ormslev Stationsby og Skibby ligeledes spærret.
Havregrød og lave fedtprocenter var to af svenskerens nøgler til succes.
Nu håber børnehaveklassen, at deres bidrag kan gøre en forskel for børn på flugt.
Filmen tog anmelderne med storm, da den havde premiere i slutningen af 2019 og udmærker sig med en nominering ved dette års Oscar i kategorien ‘Bedste Lyd’.
Samme følelse sidder hans kone med.
Et for hvert af de børn, der er kommet til verden på sygehuset i 2020.
Så længe det foregår udendørs, uden for meget kropskontakt og i grupper på færre end 10 personer.
Der skal svares inden for tre minutter efter, at Dorthe har stillet spørgsmålet i vores live-streaming.
Tiltagene ville ikke blot "komme os, men alle kommende Slægter til Gode", forklarede Kabell.
Der er afsat 150 millioner kroner til projektet.
Ny boligaftale indfører karensperiode på fem år, før man må sætte lejen op efter renovering af lejeboliger.
»Kaptajnen har bekræftet, at der blev foretaget en opbremsning på havet, men han fastholder, at der har været kontrol over situationen«, siger vagtchef Peter Johansen.
Og Venstre mener, at afgifterne ikke må gøre det dyrere at drive virksomhed i Danmark.
Og retten lægger vægt på, at der ikke er fremlagt oplysninger om, hvorvidt forbuddet var omtalt i medierne og på hvilke tidspunkter.
For det kan ikke vente,” siger Filippo Grandi.
For et stormagasin i forstaden var noget ganske nyt og et tegn på, at Lyngby var en by i udvikling.
Vi fortsætter med en øget patruljering i byen og har en stor indsats i gang for at komme til bunds i det her og retsforfølge de skyldige«, siger politidirektør Kim Christiansen i meddelelsen.
Er der ingen lægefaglig begrundelse for at holde barnet hjemme, vil eleven ikke modtage nødundervisning.
Vi har set det i de sidste seneste fire måneder, og vi har næsten dagligt kunnet følge med i, hvordan coronakrisen er blevet håndteret med tværgående indsatser.
Jo, det afhænger af, hvorvidt barnet før sin benamputation jævnligt var i svømmehallen.
Sag om departementschefs sommerhus efterlader et rodet billede, mener skatteminister Morten Bødskov.
TDC NET vil gerne rulle mere fiber ud.
Den aktuelle udstilling 'Dark Light' er skabt af den svenske billedkunstner Anna Bjerger netop til Gl. Holtegaard.
Kolding Kommune vil gøre undtagelsessituationen til en permanent ordning.
Vi anede ikke noget om vindforholdene i de højder.
Der var ingen, der havde fanget de gyldne vindertal, men den heldige Egedal-borger fik del i 2.præmien via sit Plus-abonnement, og kan derved kalde sig millionær.
Så det medfører at risikoen for problemer efterfølgende er betydeligt reduceret, siger Morten Steiness.
Der kom vi over 18 grader, men torsdag eftermiddag må vi nøjes med temperaturer omkring 10 grader, samtidig med at det er noget mere blæsende.
Lige her kan du dog læse lidt om 3 af de muligheder, du har.
I anledning af fødselsdagen inviterer Rødovre Bibliotek til stor fejring og, ligesom i de gode gamle eventyr, strækker fejringen sig over flere dage.
Det er 116 flere end et døgn tidligere.
Det skriver kommunens direktør med ansvar for Center for Arealer og Ejendomme, Pernille Holmgaard, til Det Grønne Område.
Dagpengene er gradvist blevet mindre værd de seneste mange år.
Vi har fået et land, hvor mange uddanner sig og tager lange uddannelser, og det betyder, at det her manuelle arbejde, for det meste bliver lavet af udlændinge.
Eleverne i 7. klasse på Al-Hikma Skolen kan nu se frem til at få grønne fingre.
Der er feriepengeregn over danskerne, når vi til efteråret skal vise samfundssind for vores egne opsparede feriepenge og sætte fart på samfundshjulene.
Vi syntes, at vi har fået nogle rigtig store oplevelser, når vi har satset og booket artister, vi ikke kendte.
Området grænser op til Dyrskuepladsen, der hvert år huser Roskilde Festival.
Jeg er åben over for forskellige muligheder.
Det er selskabet bag den faste Femern-forbindelse, Femern Belt Contractor, der har skubbet gang i skoleplanerne på Lolland.
Der har i løbet af i de seneste syv dage været 132 tilfælde med coronasmitte.
Vi får fredag, besøg af Joakim Tranberg, når vi holder ”Seebach Night” og lørdag slutter vi af med et brag af en fest, skriver Rosie McGee’s videre og garanterer en afslutningsfest ”på ægte Rosie-manér”.
Dommen faldt tirsdag, og den 39-årige blev dømt i overensstemmelse med anklageskriftet.
En medarbejder på afdelingen Svinget under Skørping Ældrecenter er testet positiv for covid-19.
Regeringen og Folketingets partier indgik torsdag en aftale om genåbningens fase 3. I aftalen står, at forsamlingsforbuddet kan blive hævet til mellem 30 og 50 personer.
Men hvad er det så for nogen forhandlinger, som skal genoprette arbejdsudbuddet samt æren for Radikale?
Jens Sejer Andersen, international direktør for organisationen Play the Game, der kæmper for gennemsigtighed i sport, er enig med DBU og ADD.
Vi er i hvert fald klar til at tage dialogen og invitere dem til Esbjerg, siger han.
Fra søndag til mandag er der i Region Syddanmark sket en stigning i antallet af patienter indlagt på intensivafdelinger fra 17 til 21, hvilket er en stigning på 24 %.
Men den forklaring købte Retten i Hjørring ikke, og foreningen blev idømt en bøde på 100.000 kroner.
Tonny Lerche Stenberg bor også på Nørreskov Bakke, og han var hurtig til at skrive under på, at der er behov for hjælp på vejen.
Deres tøj ligger efterladt på stranden.
Men vi har også rigtig mange nye, kendte ansigter på programmet, siger bibliotekar Marie Lind.
Det vigtigste er, at vi fortsat holder fast og forebygger smittespredningen, det er hele forudsætningen for, at der kan ske en kontrolleret åbning efter påske.
De seneste 30 år er omkring 40 procent af bestanden af giraffer forsvundet.
Du kan med fordel tage kontakt, hvis du er interesseret i at leje en trailer eller vil høre mere om dine mulighederne for at leje.
Politiet - heriblandt betjente fra Fyn - var massivt til stede det meste af natten.
Det er Movia, som udbyder busdriften for kommunerne, og som er med til at drive udviklingen hen mod flere nulemissionsbusser.
Tre andre personer, som også var i bilen, fik mindre skader i forbindelse med ulykken.
Skoleleder på multietnisk skole i Aarhus: »Det bliver ikke på min vagt, at jeg gør noget særligt i forhold til den somaliske gruppe«
Hun har fundet en opskrift, der virker for hende, når hun både skal undervise sine elever og sine egne børn fra hjemmet i Aarhus.
Og hvem ved - måske kan de gøre et fund, som er med til at fortælle Danmarkshistorie, siger museumsinspektør Isabella No'omi Fuglø fra Lejre Museum.
Først bliver der optaget en video af træner Peter Jensen, som laver den aktion eller øvelse, som drengene på holdet derefter får en uge til at gennemføre.
Onsdag den 19. oktober klokken 13.38 modtog Vestegnens Politi en anmeldelse om, at et supermarked på Taastrup Torv havde tilbageholdt en 44-årig kvinde, som var mistænkt for butikstyveri.
Føreren havde ikke noget kørekort ifølge Østjyllands Politi.
Ved Holmehave ligger en af Danmarks største kildepladser for grundvand, som er med til at forsyne Odense med drikkevand.
Regeringen skal blive bedre til at informere befolkningen om den stigende coronarisiko, mener flere partier.
Johnson forventes i en tale i parlamentet at præsentere en ekstra bevilling på 16,5 milliarder pund i løbet af de næste fire år.
På nuværende tidspunkt kan det kun lade sig gøre, hvis virksomheden er lukket.
Borgmester i Halsnæs Kommune bakker projektet op, og på Christiansborg har Dansk Folkepartis klimaordfører Morten Messerschmidt talt varmt for projektet.
Samtidig har jeg stor tillid til, at de holder sig i gang og udvikler sig – det er jo i deres egen interesse.
Nu er det en måned siden, beboerne klagede, og det lader til, at Lise-Lotte Kristensen og naboerne endelig kan se frem til at blive genhuset.
Henvis i stedet de pågældende til et pengeinstitut, hvis de ønsker at foretage en veksling, lyder politiets råd.
Haftar har under borgerkrigen længe forsøgt at vinde kontrol over den libyske hovedstad, som i dag kontrolleres af den internationalt anerkendte samlingsregering (GNA).
Ideen med karakterskalaen er blandt andet, at karakterer skal harmonere med de danske universiteter og med resten af verden.
I Enhedslisten havde vi håbet på, at de øvrige partier ville gå med til en justering af fleksibel udlejning i ’Ballerup Aftalen’.
Borgerne ved, at de kan fortælle ting åbent til mig, siger Tina Jönsson.
Vi lærer fx at tage ansvar, fordi vi skal styre nogle af aktiviteterne, og vi lærer at være kreative, når vi skal finde på, hvordan vi kan lave noget sjovt for børnene.
De håbede, at Yahya Hassan ville slå sig ned, få styr på tilværelsen og skrive sin toer i ro og mag.
Holbæk Sygehus skriver på deres hjemmeside, at al fødselsforberedelse indtil videre er aflyst på grund af situationen omkring coronavirus/COVID-19.
Det blev efterfølgende blevet vurderet, at der ikke var grundlag for at fremstille den 20-årige i grundlovsforhør.
The Old Irish Pub ligger tæt på Rådhuspladsen og lige over for Tivoli.
Der så viste sig at være positivt.
Hvordan er de interne instrukser og procedure for uddannelse og håndtering af sprængfarligt stof?
Det sker altid, når det blæser kraftigt, fordi vandet bliver presset op i Varde Å og ikke kan løbe væk, forklarer vagtchef Søren Strægaard.
Hvis kommunerne skal have del i de 500 millioner, skal de forpligte sig til at bruge dem på pædagogisk personale, men ikke nødvendigvis uddannede pædagoger.
Når vi i dag mere end nogen sinde har brug for den Europæiske Union, er det ikke på grund af loyalitet mod den europæiske ide, men af en simpel, pragmatisk grund.
Han blev ligeledes sigtet for at være i besiddelse af narko, som han også nægtede.
Lego har i 2019 solgt mere end nogensinde før.
"Der finder man mange af den her type steder, hvor folk kan mødes uformelt, og hvor man sagtens kan troppe op i klipklapper og badetøj."
Medarbejderens advarsler byggede på grundige undersøgelser, som medarbejderen havde udført og samlet i en rapport, skriver DR Nyheder.
Igen i år har borgcentret allieret sig med egnsteatret Cantabile 2, der formidler historier og perspektiver fra middelalderen i udstillingen, på ruinterrænet og i gågaden.
De seks mand var erstattet af Christian Overby, Stephan Petersen, Jean Claude Bozga, Magnus Haüser, Marius Elvius og Effiong Nsungusi.
Men blæsten er en kortvarig affære, da den allerede er aftaget en hel del torsdag.
Det er ens base, som er grundlaget for ens hverdag og derfor er det altid svært at forlade hjemmet.
Han tør dog ikke sige, om det åbne brev får en konkret effekt.
Kvindernes 6,5 måneder vil i så fald fordele sig på fire ugers graviditetsorlov inden fødslen, samt 14 ugers barselsorlov og ni ugers forældreorlov.
Følt nogle ubehagelige følelser.
Lyden får Peder Thomsen til at reagere.
Vaccinen er på vej, men mange af os har stadig et bjerg af møder på Zoom, Skype eller Teams foran os.
Regeringen har besluttet, at alle minkbesætninger med smitte, alle besætninger med mistanke og alle besætninger i nærheden skal slås ned.
Det synes jeg også, du skal gå ud fra er tilfældet med din veninde og hendes kæreste, hvis han viser sig at være en serieskiderik.
Men det kan også koste dig dyrt, hvis du ikke har styr på lygterne.
Det gik bare stærkt, fortæller Jesper Rossen.
De fortæller om steder i kommunen, hvor der køres alt for stærkt og hensynsløst.
Føreren af bilen har nu fået ubetinget frakendelse af kørekortet.
Det er med dyb bekymring, at vi nu fra sidelinjen er vidner til håndteringen af en konflikt på Børneafdelingen i Viborg.
Fordi der har været mangel på tider, hvor udsatte borgere kunne bestille tid til test, opfordres nu til, at alle andre borgere benytter de mange alternative testcentre.
Det er naturområder med særlig naturværdi og derfor omfattet af naturbeskyttelsesloven.
Hvis man gerne vil overnatte, kan man også vælge at benytte den opvarmede spa og saunaen med panoramaudsigt over det sydsjællandske landskab.
Efter flere års forhandlinger er der så sat punktum i sagen.
I Jægersborg Hegn bruger Naturstyrelsens folk lige nu dynamit til at skabe bedre vilkår for naturen.
Det er op til Venstres medlemmer at pege på Venstres borgmesterkandidat, og jeg håber på deres opbakning.
»Jeres stemme, jeres arbejde og jeres historier betyder noget.
Dog gik der lidt tid, før alle spor kunne benyttes.
I den kommende uge lover metrologerne fortsat varmt og solrigt vejr, og det kan trække mange både børn og voksne til stranden.
Hunde kan nemt være smittede i en periode uden at udvise symptomer og dermed viderebringe smitten via deres afføring.
Vidnet havde bemærket tre mistænkelige mænd, der med flere mellemrum luskede hen til en parkeret bil ved Næstved Megacenter for at tømme deres rygsække, hvorefter de gik videre til butikkerne i området.
I de seneste dage har Frankrig ellers meldt om en nedgang i antallet af dødsfald.
Sønderjysk Elitesport kom ud af 2019/20-sæsonen med et samlet underskud på næsten 11,5 millioner kroner.
Opfordring efter lynnedslag i renseanlæg: "Vent med at gå i bad"
Mikkel Mørk Hegnhøj håber, at politikeren vil lytte og ændre beslutningen om at lukke landsbyskoler.
Samtidig blev manden kørt til kontrol på sygehuset, da politiet vurderede, at han var påvirket af narkotika.
Københavns Byret afsiger dom i sagen enten 30. juni eller 1. juli.
Ballerup Rideklubs Camilla Mortensen og hendes pony Vigerous Reckless red sig helt til finalen ved DM i pony dressur og endte på en samlet 11. plads.
Hvis man ikke allerede er oprettet i systemet, kan man gøre det på hjemmesiden ved brug af nem-ID til oprettelsen.
Men nu siger han, at han er parat til at vidne.
Men uanset hvad, skal vi ikke droppe ændringer af ren angst for opsigelser.
Ifølge flere diplomater var Aleksandr Lukasjenko ikke på EU's kommende sanktionsliste forleden.
Lækre caféretter og indbydende buffet, ja det er blot noget af det, som Dalle Valle kan tilbyde.
Dels på grund af følgerne af corona, herunder alle de mennesker - op mod 50.000 - som har mistet deres arbejde.
Sherif Lewis har "noget information om mistænkte", oplyser han på pressemødet.
"Vi fik at vide, at Dagplejen var taget i ed, og var med på idéen.
Udover at være forfatter, driver hun virksomheden "Grønt fra Kolsbæk" sammen med sin mand.
Heraf er 37 indlagt på intensivafdelinger.
Sapran Hassna og Nanna Hansen har blandt andet fortalt om deres oplevelser som plejebørn i TV 2 dokumentaren Anbragt i Helvede.
Men uomtvisteligt er det, at verden er blevet mere lige, hvis man i stedet for at sammenligne de absolut rigeste og fattigste indbyggere for eksempel kigger på forholdet mellem verdens rige og fattige lande.
Politiets opgave med udstedelse og administration af kørekort er i dag placeret i politiets administrative center i Holstebro.
Udover politiet var brandvæsenet og gasselskabet, der ejer gasledningen, også i området for at kontrollere episoden.
Efter en kompliceret sejltur på tværs af flere verdenshave tager Egholm Museum onsdag imod anden verdenskrig-tanken M4 Sherman fra 1942.
Men særligt på skatteområdet og når det gælder om konkurrenceudsættelse af de kommunale opgaver, scorer vi lavt.
Prisen er 200 kroner for børn (op til 12 år) og 300 kroner for voksne.
Det viser, at det er vigtigt endnu engang at få afdækket ejerforholdene bag skibet«.
Plejeren skifter ikke bleen, men serverer i stedet for frokost for ham.
Otte af af glashusene står ved Café og Restaurant Ofelia i Skuespilhuset, og det andet sæt - fire styk - kommer til at stå ved Meyers Deli på Gammel Kongevej.
»Min films succes eller fald kan afgøre fremtiden for mange andre sorte kvinders muligheder«, siger hun.
Metropassagerer må undvære opkald og Facebook, når de rejser med de nye metrolinjer i København.
Her fandt brandmændene en livløs person, som var afgået ved døden.
Fornuften må da sejre.
Hvis der er tale om sårbare patienter, skal man allerede bære mundværn, når afstanden er under to meter.
Kasper Asgreen var varmt klædt på til opgaverne i træningssamlingen tidligere på måneden.
Senere blev en 17-årig anholdt i Hamborg ved et tilfælde.
Men lørdag kom den første sejr så til de grønblusede, da HIK hjemme i Ringsted blev nedlagt med 26-22.
Aalborg Kommune står for det største antal nysmittede.
Smittetallet fortsætter med at stige, og i et forsøg på at bremse den indfører myndighederne særlige restriktioner i 18 danske kommuner.
Året efter stoppede franskmanden i klubben.
Ifølge dem svarede det til at tage penge fra verdens fattigste.
Med den nuværende lovgivning kan amerikanerne ikke få den særlige corona-check efter dette års afslutning, medmindre en ny lov bliver vedtaget af Kongressen.
Forårssolen danser og det samme gør dyrene.
De to mænd beskrives som 17-23 år og med lys hud.
Men jeg har stadig mange gange det spørgsmål, ‘hvorfor’.
Sif Bendix Madsen har erkendt at have fået en infusion på 500 milliliter saltvandsopløsning, efter at Michael Krüger havde udleveret væske og udstyr til hende.
Jeffrey Smith ser det som endnu et eksempel på, hvordan præsident Paul Kagame sidestiller kritik af styret med terrorisme.
Ingen kom noget til ved skudepisoden og i forvejen er en person sigtet i sagen.
Hvad er et samlelån?
Her dykker vi ned i hemmeligheden bag en god nats søvn i soveposen under stjernerne.
VIDEO: Coronanedlukningen har indskrænket idrætsforeningernes mulighed for at bruge sommeren på at tjene penge ind til resten af sæsonen.
Nænner du at sælge sådan en hest?
Omkring klokken 23 mandag aften var politiet massivt til stede på Motalavej i Korsør.
De nåede at bo sammen i et år.
Mandag aften fortsatte politiets indsats mod utrygheden i Birkerød.
Tirsdag blev ghettolisten offentliggjort for 11. år i træk.
Specielt efter alt det, der er blevet sagt om holdet, siger Zidane til AFP.
Derfor har regeringen afsat ti millioner kroner ekstra til øget vejledningsindsats i år og næste år, blandt andet hos Studievalg Danmark.
Der kan man bare se, at med den elbilteknologi, der er på vej nu, er vi et sted, hvor langt de fleste danskere kan komme i mål med deres transportbehov,” siger Benny Engelbrecht.
Blandt andet glæder det os, at vi er steget i rangeringen på talentsiden, siger Alexander Quaye.
De fire fagforbund forlanger, at Christianborg sætter en stopper for den udhuling af dagpengesystemet, som ifølge fagbevægelsen og flere eksperter er godt i gang med at underminere flexicurity-systemet – og på sigt kan få den danske model til at knage.
Der bliver ikke lagt fingre imellem.
De pårørende må i den kommende tid ikke besøge deres kære på kommunens plejehjem.
Skolen iværksætter nødundervisning i denne uge, og vi forventer, at normalundervisningen er tilbage fra mandag 31. august, siger John Saxild-Hansen.
Lene Roed fra Vejle bliver ny formand for HK'ere ansat i kommunerne og regionerne.
Det er en lille stigning på 0,6 procentpoint i forhold til 2018 og en stigning på 3,5 procentpoint siden 2010.
Hun har skubbet mig ned ad trappen, så jeg måtte på sygehuset, lyder det fra den 26-årige hollænder.
I Halsnæs betyder det blandt andet, at vi ikke vil være med til at inddrage åbent land til byggeri, men hellere byfortætte der hvor der i forvejen er asfalt samt at vi forsøger at samle politisk flertal for flere naturprojekter.
Holbæk: 2020 kan godt gå hen og blive et spændende år for Kulturbiografen med udsigten til, at den planlagte udvidelse af biografen med to nye sale - om alt går vel - står færdig ved juletid.
Får projektet grønt lys i form af en byggetilladelse fra Københavns Kommune, kan byggeriet gå i gang i juni måned.
EU-Kommissionens formand satser stort med kæmpe budgetpakke.
Dels kan nogle fortryde på dagen, dels kan nogle blive så syge, at der er en risiko forbundet med at blive vaccineret.
Kalenderen var fyldt op med møder og aftaler, og omtalen af virksomheden var positiv.
Hvalsø IF - eSport bliver nemlig en realitet, hvor det bliver muligt for alle unge mellem 12-16 år at spille - i første omgang - Fifa 20 i en klub med trænere.
Har du arbejdet under coronakrisen, kan du få en oplevelse på.
Fem guld af fem mulige ved VM i 2010.
»De danske synspunkter er velkendte, og vi arbejder sammen med Østrig, Sverige og Nederlandene (Holland), for at vi får et budget, som ikke bliver for stort i EU.
En nært forestående retssag - rejst af Det Falsterske Digelag mod Miljø- og Fødevareklagenævnet samt Guldborgsund Kommune – er midlertidigt suspenderet.
Jeg er til gengæld alvorligt bekymret for klimaet og for, om han vil blive ved med at forsøge at underminere Rigsfællesskabet.
Partikollegaen Merete Amdisen (S), der er formand for Social- og Sundhedsudvalget, har efter dialog med Seniorrådet og Handicaprådet anbefalet at aflyse høstfesten eller i det mindste udsætte festen til senere på året.
I halvlegens sidste 13 minutter, lykkede det kun Anne Jagd, at scorer på straffekast til stillingen 10-7, fem minutter inden pausen.
"Lige nu har vi for eksempel diskussionen om biler, men der er jo ikke nogen reel diskussion.
Hun er det sikre valg, siger Kristian Madsen.
Dagen og dagen inden, den 5. juli, også kaldet 6. Juli-dagene, er festdage, hvor byen fejrer sejren over slesvig-holstenerne i 1849, og som normalt begynder klokken 06.30 med 27 skud fra Prins Georg Bastion.
De to hædrede byggerier er nærmest så forskellige i deres udtryk, som de kan være.
Og det gør en stor forskel, fastslår gymnasium.
DGU - det er en ommer«, skrev eksempelvis Peter Harbo i et af mange indlæg på golf.
Han stillede selv spørgsmålet, "om der er en måde, hvor vi kan udføre dette med indsprøjtninger i det indre, ja nærmest som en rensning"?
Faktisk kan den nuværende udbudspris omregnes til en kvadratmeterpris på 3.413 kroner, som er langt under gennemsnittet for de andre hushandler i området.
For eksempel anholdt betjente fra Københavns Vestegns Politi en dreng på 17 år, efter at brandfolk blev beskudt i et bagholdsangreb i Albertslund.
Dette studie viste, at beskæftigelseseffekten af den lave ydelse bliver mindre, jo længere tid der går.
Men det er svært at være kammerater med spillerne og samtidig være træner, for man kan kun vælge 11 spillere, siger Sepp Piontek.
Surrealismens kvinder – åndsfællerne over dem alle!
Hver gang over Storebæltsbroen, og det tager fire timer og 25 minutter ifølge Google Maps.
Europarådet får også besked om, at Styrelsen for Patientsikkerhed gennemfører tilsyn af forholdene i flere fængsler.
Den første pakke, der skal mobilisere op til 540 milliarder euro til at afbøde konsekvenser af coronapandemien, blev forhandlet og aftalt af medlemslandenes finansministre i påsken.
Det er kun sundt, for budgetslagsmålet er en god anledning til at drøfte, hvad det egentlig er, vi vil med EU.
Men hvis der kommer en regnbyge, er der mange, der gerne vil løbe indenfor i læ.
Han bor i dag i en mindre by på Sjælland sammen med sin kæreste, men har tilbragt 13 år af sit liv på lukkede psykiatriske afdelinger.
Men pløjefrit landbrug har også en skyggeside.
Det oplyser presserådgiver ved Nordsjællands Politi Henriette Døssing.
Man kan dog undtages, hvis butikken ligger i et særligt udpeget røveriudsat område.
På Ballerup Museum er de i øjeblikket i fuld gang med at indsamle erindringer fra biograferne i Ballerup.
Der var engang, vi ikke alle sammen gik rundt med lammelser i underansigtet efter at have været pakket ind i klamme omslag hele dagen.
Han kunne godt lide at ryge, siger dyrepasser Frank Thomsen.
Den store nedgang i antallet af passagerer i Billund Lufthavn får nu store konsekvenser for mange af de ansatte.
Betjente fra specialenheden Særlig Efterforskning Vest har sammen med svensk og amerikansk politi arbejdet med at opklare en sag om forsøg på at købe store partier skydevåben.
Rikke Kragh Iversen tør ikke gætte på, hvornår de nuværende restriktioner hæves, for det kræver landsdækkende initiativer.
En ældre kvinde på 79 år omkom fredag efter en brand en lejlighed i Vejle, oplyser Sydøstjyllands Politi.
"Og livet har altid en gnist, uanset hvor sort det ser ud.
En udsigt, som i følge Frank er svær at blive træt af.
En ”langfingret” mand bliver lige nu efterlyst med billede, fordi man formoder, at han står bag ikke bare ét men flere tyverier i Holstebro midtby.
Flere borgere hørte dog eksplosionen og alarmerede politiet.
Indgår de samme betragtninger mon i forhold til, hvad det koster at undgå coronadødsfald”?
DJ Martin Jensen kommer oprindeligt fra Sorring ved Silkeborg.
Og det er til al overflod Valdemarsdag.
Regeringen har lagt op til minimum to ugers hamsterhjul på hjemmefronten minus pædagoger og lærere – og det kan tage pippet fra enhver.
”Jeg har lavet en aftale med kommunen om, at jeg kommer ud på skolerne og holder nogle foredrag og fortæller lidt om tømrerfaget og det at være selvstændig håndværker.
Siden kom angst og lavere selvtillid.
Udviklingen har ikke gjort kommunikationen bedre mellem fagprofessionelle og borgerne eller de pårørende.
Midt- og Vestjyllands Politi fik onsdag ved 18-tiden en anmeldelse om en spøgelsesbilist ved Herning.
En af dem var en fyr, der efter en bytur tilbød, at jeg kunne sove hos ham, fordi jeg havde langt hjem og var meget fuld.
I stedet vandt københavnerne med 28-27, og dermed er der i sæt- og matchbold til TMS Ringsted.
Vi kigger på alle buslinjer, men på de to linjer er der alternativer for kunderne.
For når vi er alene, gør vi sandsynligvis, som det passer os, siger forsker Toke Fosgaard.
Børnehaveledere oplevede øget børnetrivsel i genåbning, viser rundspørge.
Noget tyder dog på, at hun roligt kan koncentrere sig om sine eksamener.
Men ifølge Venstre har regeringen under mandagens forhandlinger fortsat ikke formået at fremlægge en håndgribelig plan for genåbningen af sundhedsvæsenet.
Vedrørende Hærvejsmotorvejen, så er vi i Venstre klar til at tage den endelig beslutning, men jeg forstår på statsministeren og transportministeren, at det er regeringen ikke.
Panikken spredte sig hurtigt, og folk forsøgte at løbe i sikkerhed.
Jeg kan jo ikke engang give dem et svar.
De borgerlige partier har pludselig fået en fælles sag at kæmpe for: Redegørelserne fra Miljø- og Fødevareministeriet har givet partilederne i blå blok skyts til at gå direkte efter statsminister Mette Frederiksen (S).
For selvom kommunerne her i regionen samlet set får 818 millioner kroner mere om året, end de gjorde i den tidligere aftale, så er det for lidt.
I 1956 blev Gre-Ca mink i Kindertofte mellem Slagelse og Sorø etableret, og farmen var i en årrække landets største.
Det betyder for borgere bosiddende i Slesvig-Holsten, at man skal have et anerkendelsesværdigt formål med at rejse ind i Danmark, eksempelvis at man skal arbejde.
Det betyder, at de ikke føler sig så syge herinde, siger sygeplejerske Lise Dal.
Dem, der ikke har så god plads, kan sige: Vent ude i bilen, sig når I er kommet og holder derude med Fido.
Manden oplyste, at han lidt senere ville henvende sig hos den 80-årige for afhente dankortet.
Forlægget til kanonen, der blev prøveskudt i sidste uge, var en lille kanon fra omkring år 1470 på 120 kilo.
Der er faldet masser af regn i det fynske i løbet af de seneste dage, uger og måneder, og torsdag morgen advarer TV 2 Vejret mod, at de våde veje på Fyn kan fryse til is.
Han har boet i Radsted i mere end 60 år.
John Middelhede og hans kone, der gerne ville flytte hjem til Brøndby efter at have været rundt omkring i landet og i verden.
Randers' nye streetfood-marked, Mokajen, har stillet sine udefaciliteter til rådighed, men ikke alle kan finde ud at behandle tingene ordentligt.
Alt det nonverbale, alt det sjove der foregår, når unge mennesker er sammen, siger rektoren videre.
I dag har du muligheden for at høre ny musik ved seks live-koncerter, som du kan se og høre her på tvsyd.dk.
Jeanette Masasila vil gerne understrege, at man som sheltergæst på Svanholm ikke har adgang til selve kollektivet.
Dernæst havde de danske zoologiske haver det klare indtryk, at de ville blive en del af anden fase af genåbningen, men da planen blev præsenteret denne uge, var de forbigået.
Den har faktisk været i stykker siden mandag den 7. september, men det hindrede ikke Kai Brorson i at passe sin rolle i menighedsrådet tirsdag aften.
Også her skal alle lande bidrage.
Trump har flere gange hævdet, at mange brevstemmer fører til øget valgsvindel, hvilket der ikke er beviser for.
Ved ransagningen fandt politiet et aktivt skunklaboratorium med udsugning med videre samt cirka 200 hampplanter i omkring en meters højde.
Elementerne i værkerne spænder fra slaget på fælleden, indførelsen af parlamentarismen, Stauning, Lillebæltsbroen, parcelhuset, Anker Jørgensen og metro-byggeriet.
Så vi måtte komme med henstillinger til kunderne, siger vagtchef hos Østjyllands Politi, Flemming Lau, til TV2 ØSTJYLLAND.
Når vi får talt sammen, så forstår vi bedre hinandens udfordringer, hvilket også gør det nemmere for begge parter at imødekomme hinanden.
Det gælder dog kun hønsegårde over 40 kvadratmeter.
Smitten er især steget kraftigt i hovedstadsområdet, hvor syv kommuner den seneste uge har haft mere end 500 smittede per 100.000 indbyggere.
Uofficielt ser det helt anderledes ud.
"Sea Watch 4" har fået lov til at lægge til kaj den 11. dag efter den første redning, hedder det.
Danish Tech Challange er en startup konkurrence, der foregår i Futurebox på DTU og ender med et awardshow, hvor den bedste iværksætteridé præmieres med 500.000 kroner overrakt af Kronprins Frederik.
Han beskriver, at der er ups and downs, hvor han i perioder kan gå flere måneder, hvor han er stoffri - men historien fortæller også bare, at han falder i gang på gang.
Sne i Hørning nær Aarhus 11. februar 2020.
På den politiske dagsorden står der især klima og grøn omstilling.
Siden har nye investorer fundet vej til området.
Jeg har boet mange forskellige steder i mit liv og Glostrup er faktisk det sted, hvor jeg indtil nu har boet længst tid.
Tre af de store forureninger ligger i Region Syddanmark, og med lossepladsen syd for Grindsted kommer der muligvis en ny til.
Vi er derfor også klar til at droppe søgsmålet, siger Thomas Adelskov.
»Vi ved ikke, om den pågældende er smittet i forbindelse med sit arbejde på hospitalet, men den pågældende har arbejdet med patientkontakt i en afdeling med Covid-19 smittede patienter«.
Det kan være frustrerende, men der er også en vis logik i det.
Men et lavt smittetryk i Hong Kong og Singapore gør nu, at de to byer vil forsøge sig med en såkaldt ’rejseboble’, hvor man ville kunne flyve ind og ud mellem de to byer, uden at skulle gå i karantæne eller skulle fremvise en rejseplan.
Mistanken førte til anholdelse og senere varetægtsfængsling af seks personer - tre litauiske mænd og tre brødre fra Københavns Vestegn.
Der er flere drenge end piger, som spiller bordtennis i Danmark.
Der findes en konvention til at beskytte den fysiske verdensarv, og den immaterielle kulturarv er et beslægtet udtryk til den materielle kulturarv.
Der er andre, der argumenterer godt for, at det eneste fornuftige sted at flygte hen i 2020 var på internettet.
De kan nu ikke gå op igen.
For her havde en medarbejder fra jobcenteret der set Kim Nielsens Facebook-opslag og henviste en ledig til ham.
Han tilstod branden, der kostede 35 livet - men lå han i virkeligheden og sov?
I Odsherred, som er det største sommerhusområde i vores del af landet, lyder meldingen fra udlejningsbureauet Feriepartner, at 70 procent af deres sommerhuse er booket i efterårsferien, og det er aldrig sket før.
Ritzau har senere præciseret, at det indrapporterede tal indeholder et efterslæb og derfor ikke afspejler antal døde i det seneste døgn.
Også her har de afslørende optagelser fået konsekvenser.
Vejen er nu åben.
Derfor skal eleverne heller ikke indoktrineres i verdensmålene og forsøge at redde den tredje verden.
Det Sydamerikanske Fodboldforbund (Conmebol) har bedt Det Internationale Fodboldforbund (Fifa) om lov til at udsætte de kommende kampe i kvalifikationen frem mod VM i Qatar i 2022.
Testkapaciteten i landet er under et stort pres.
Oppositionspolitikeren kollapsede under en indenrigsflyvning i Rusland tidligere på året.
Østrig har søndag formiddag fremlagt nye drastiske tiltag i kampen mod coronavirusset.
Dette skyldes, at de offentlige investeringer i universiteter, forskere og forskning i Danmark er dikteret af BNP.
»Vi var tæt på at kunne indgå en aftale tirsdag, men der ville ministeren ikke forhandle videre«, siger René Christensen med henvisning til, at Kaare Dybvad tirsdag udråbte et sammenbrud i forhandlingerne.
Om det så har noget med forsikring eller overenskomster at gøre, ved jeg ikke, fortæller Rie Lykke.
Hånden på hjertet – hovedbudskabet i dette indlæg er ved første øjekast lige så forudsigeligt, som hvis tysklærere vil have mere tysk i folkeskolen.
Den kombination ser Martin Krogh dog ikke som en uheldig cocktail.
Men nu kommer der igen indhold i deres dagligdag, og det har været savnet," siger han.
Lyngby forsøgte sig med indskiftninger af André Riel og Magnus Westergaard i stedet for Pascal Gregor og Kasper Enghardt, men det ændrede ikke slagets gang.
Her gik den 20-årige mand igennem kasselinjen uden at betale for sine varer.
Derudover mener formanden, at der er 'et større værdifællesskab på den borgerlige side af hegnet' end med De Radikale.
Den ligger i Vedbæk i Nordsjælland og koster 75 millioner kroner.
Efter 11 år på posten stopper Jonas Christoffersen i slutningen af marts som direktør for Institut for Menneskerettigheder.
Hvis du ønsker mere kulør på væggene, så tilfør det i form af billeder, plakater og dekorationer, lyder rådet.
Han mener, at får folk bøder for at holde foran egen indkørsel, skal kommunen tage hånd om det.
Men vi vil tage forsikringspatienter og privatbetalende, der kontakter os, ind, siger Mette Nord.
Deriblandt altså Kamil Stoch, der sagde tak ved at snuppe andenpladsen.
Men går det så galt som i sundhedsmyndighedernes worst case scenario, får Region Hovedstaden brug for mere end en fordobling af antal senge.
Det synes jeg, er godt gået.
Det er her på kommunegrænsen, at letbanen gør holdt ved Rødovre.
Det har jeg ikke hjemme.
I næste uge spilles majorturneringen British Open.
Man skal nyse i ærmet, have god hygiejne og så tage sin medicin.
Isen ville ikke ødelægge alt, men den gjorde det et lille smule sværere for ham at nå hans mål.
Det er ikke nemt at se det, men i bygningen bag de mange tunge maskiner, bor flere familier.
Den anke blev tidligt lørdag morgen afvist ved en anden og højere domstol.
Det er fem nordjyder, der på meget forskellig vis gør noget for andre, men som har det til fælles, at det, de gør, sætter et aftryk i andres liv, der er så stort og varigt, at nogen har valgt at indstille dem til den fornemme titel som Årets Nordjyde.
Ifølge Marianne Galsgaard, der er Plan- og Miljøchef i Thisted Kommune, er der dog ikke grund til at være bekymret.
Det oplyser Nordsjællands Politi natten til mandag på Twitter.
Dermed avancerer Skanderborg til femtepladsen og ligger lunt til en plads blandt de otte i slutspillet.
Men hun bliver i provinsen.
Nogen gange er noget lidt anderledes end forrige gang, siger hun.
Rigtig mange ansatte og borgere i Ringsted Kommune skal testes for corona-virus i den kommende tid.
Bankoforeningen måtte stoppe i oktober sidste år, fordi Teaterbygningens tag skulle renoveres.
Endnu er der ikke gang i grillen hos Harry's Place på Smedegade, så Jesper Frederiksen kan kun fremvise menukortet, som udover "Den ægte Børge" også indholder frikadelle- og flæskestegssandwich m.m.
Brandfolkene på stedet fik hurtigt slukket ilden i rækkehuset.
Her gik brandalarmen i gang, og sprinkleranlægget blev udløst i maskinrummet.
Det giver dog øgede omkostninger til kurtage, men hvis gevinsterne er af en vis størrelse, så kan det være, at disse omkostninger ikke er alt for store forholdsmæssigt.
»Udviklingen går, som man havde forventet, men der er stadig et stort pres på hospitalerne.
Gør de ikke det, er det tomme ord, siger Lars Erslev Andersen.
Sådan bliver det ikke i år, selv om det i 2020 er 25 år siden, at domkirken blev udpeget af Unesco som verdensarv, og der var lagt op til den helt store jubilæumsfest.
Der er mange omkostninger forbundet med uforudsigeligheden, siger ejeren.
Pengene hentes i Landsbyggefonden, som lejerne selv betaler til via deres husleje.
Jeppe Tranholm-Mikkelsen er valgt til at fortsætte arbejdet som generalsekretær for Det Europæiske Råd i fem år endnu.
Man er nødt til at gøre noget.
Og mon ikke vi kan forvente, at den radikale leder også vil gentage mange af sine argumenter i åbningsdebatten torsdag?
Venstres næstformand, Inger Støjberg, mener, at det er en forkert beslutning.
OB-træner Jakob Michelsen koncentrerer sig om at undgå nedrykningsplayoff frem for at fokusere på Europa.
Folk spurgte hende også, hvad den første spillefilm ville blive.
I 2019 rejste 502 flygtninge fra Danmark som en del af ordningen.
Mikkel Andersen skal tage kampen op mod borgmester Anders Gerner Frost.
Statsminister Mette Frederiksen (S) udnyttede den mest mærkværdige 1. maj nogensinde til at lancere en styrket grøn dagsorden, som får flere af Socialdemokratiets mærkesager til at gå op i en højere enhed.
De kører ind i pigens forældres have og laver ”donuts” ved at køre scooterne rundt i den samme lille ring, mens de gasser op. Det larmer, og det sviner.
For Nanna Agger, der er fastligger, betyder det alverden, at hun nu kan studere buksebierne uden at være nervøs for, at deres kolonier går i stykker.
Det oplyser kommunikationsmedarbejder ved Midt- og Vestsjællands Politi, Charlotte Tornquist.
Manden, der døde onsdag, havde været syg siden 31. december.
Shakhtar Donetsk og Sevilla blev de to sidste semifinalister i Europa League.
Og så er det vigtigt, vi har samme niveau.
Den 24. november ringede den 25-årige til en kvinde.
Siden Tyskland og Frankrig for 70 år siden rakte en forsonende hånd til hinanden for at finde et alternativ til krig, er det lykkedes gennem et stærkt økonomisk og politisk samarbejde at binde først nogle få og siden de fleste europæiske lande sammen.
Der er tusind ansatte på byggepladsen, hvor Google bygger sit nye kæmpe datacenter.
Politiet rykkede ud til stedet og lukkede motorvejen for trafik.
For selvom det da er fint nok, at Gadehavegård ikke længere er at finde i det lidet eftertragtede selskab, så kan mange af områdets nuværende beboere ikke rigtig bruge nyheden til ret meget.
Desuden er han overbevist om, han kommer hjem fra OL i Tokyo med en medalje i judo, som er sportsgrenen han lever af.
Vestre Landsret har onsdag bestemt, at tre drenge alligevel skal fængsles efter et overfald på to nøgenbadere.
Arkæologer har fundet en fiskeruse, der er 6-7000 år gammel.
På et møde fredag blev aftaleparterne enige om indholdet af de detaljerede retningslinjer.
"Det var sådan, hvis jeg skal starte langt tilbage, at jeg blev ringet op af Lars von Trier og Thomas Vinterberg i midten af 1990'erne.
Men hun har ikke altid haft arbejdsro, for sønnerne Mads og Johan har også været hjemsendt fra skole ad flere omgange.
Kommunen modtager samtidig et stigende antal henvendelser fra borgere, der beklagede den manglende håndhævelse af parkeringskontrollen, og Gladsaxe Bladet modtager også løbende billeder og henvendelser om biler der parkerer ulovligt og uhensigtsmæssigt.
Det ødelægger lidt den tillid, man har til kommunen.
Sidste kamp for SIF: 24. november 2019 mod Esbjerg på JYSK park (1-2).
Fortrinsvis har det handlet om at tale med de mange skuffede gæster i kølvandet på aflysningen af forestillinger.
En række eksperter som Klimarådet og den grønne transportkommission har de seneste måneder foreslået direkte klimaafgifter, der afspejler CO-belastningen på områder som kød, mælk og bilkørsel.
Det kommer først til at virke fra i morgen.
Samtidig ser vi bladene falde ned fra træerne, og det bidrager til at gøre vejene endnu glattere.
Ligue 1 kan eksempelvis midlertidigt udvides til 22 hold, eller man kan nægte de to bedste hold i Ligue 2 at rykke op.
Udlændinge- og integrationsministeren påstår selv, at han er meget optaget af at bruge pengene klogt og hensigtsmæssigt.
Men det var god træning, og nu tager jeg til Italien for at køre Lombardiet, siger Astana-danskeren.
»Den første milliard til handling her og nu skal komme fra afgifter på flyrejser«, siger SF-formand Pia Olsen Dyhr i forbindelse med et udspil.
Lokale ildsjæle inviterer alle med på urtesafari og sankebingo i naturen omkring Søndersø på søndag.
Og vækker sidenhen minder.
Inden sommer indgik regeringen og Kommunernes Landsforening en økonomiaftale.
Arnes juleaften i fængslet, besøg af sømandspræsten Sophus Boas, hjemturen fra Neuengamme med de hvide busser.
Ti spillefilm, seks dokumentarfilm og en såkaldt talentfilm.
Den beslutning overlader regeringen til sundhedsmyndighederne.
Og hvis ikke der sker andet, så har langt, langt de fleste efterskoler skolestart igen søndag 3. januar, hvor eleverne skal tilbage, siger formanden for Efterskoleforeningen.
Der findes både legestue for de mindste, babysalmesang, englekor og ungdomskor.
Gadekæret i Niløse er byens naturlige samlingspunkt, og nu har borgerne også fået et stykke kunst at kigge på.
Mia Keldsen gik på skolen sidste år, og hun har set meget frem til at komme tilbage på efterskolen.
I psykiatrien i Region Midtjylland er det samlede tal 1 procent.
Det er nemlig vigtigt, at kommunens ældre borgere også kan se deres familier.
Selvom det kan være svært at se, består penisplanten faktisk af en masse små blomster.
”Det er dumt at bruge mere end 3,5 timer på et maratonløb,” som han siger om distancen, han har tilbagelagt 36 gange.
Næstved-borgmesteren mener, at Coronaen sat mere fokus på outdoor-turismen i hele SydkystDanmarks område.
Fordi solen står så sent op og ikke har meget kraft tilbage, skal vi formentlig op af eftermiddagen, før solen bryder igennem nogle steder.
Kinas befolkningstal kan falde fra dagens 1,4 milliarder til omkring 730 millioner på 80 år.
Hvilken type seng foretrækker du?
Allan Frank oplyser, at Datatilsynet har bedt Helsingør Kommune om en beskrivelse af databruddet og et svar på, hvorfor det ikke blev anmeldt.
En af dem, der gruer for pensionistkortets udfasning, er Erik Andersen.
Derfor fandt vores gartnere på tilbuddet "månedens buket".
De seneste dages gode vejr med både milde temperaturer og solskin har lokket særligt københavnerne ud af lejlighederne og til haver og parker i byen, men den kedelige sideeffekt har uden tvivl været, at forsamlingsforbuddet ikke har været overholdt.
Der er tale om en 64-årig mand fra Faxe, der nu er fragtet til Køge Sygehus.
Systemet skal erstatte den nuværende mediestøtte og licens, som udgør over fem milliarder.
Borgmesteren er selv blevet testet, og han har fået svar tilbage om, at han ikke er smittet med corona.
Det er positivt, men det er blevet meget pænt og poleret.
Netanyahu har taget æren for at få inddæmmet den første bølge af coronavirus i Israel.
Derfor forventer vi, at flere udenfor Nordsjælland vil hæve deres feriepenge, siger cheføkonom Jens Nyholm fra Spar Nord.
Er Nye Borgerlige for, at man overholder dansk lovgivning?
Der er endnu ikke nogen anholdte i sagen.
Det er en softwarefejl, der har gjort, at de mange numre er blevet sendt fra TastSelv Borger til Google og Adobe.
Elever fra fra Morten Brørup Skolen i Skanderborg havde før sommerferien undervisning i Bøgeskoven, hvor der plejer at være Smukfest - for at kunne holde afstand mellem eleverne.
WHO's generaldirektør, Tedros Adhanom Ghebreyesus, holder pressemøder om corona og WHO informerer på sociale medier.
En blodprøve blev efterfølgende udtaget med henblik på at fastslå de præcise omstændigheder omkring mandens eventuelle narkopåvirkning.
Og da slet ikke på den her barbariske måde.”
Den gælder alle, der rejser ind i Storbritannien fra Spanien.
Men samtidig giver kommunen udtryk for bekymring.
Eksempelvis har politiet lørdag aften sigtet ti personer for at have opholdt sig for tæt på hinanden i et strandområde på Amager.
Så hvad er det bedste vi kan gøre ud over at holde os i live?
Der er nu ryddet op efter færdselsuheldet ved Kruså Grænse.
Specielt området ved Sandkaj og Havnen generelt er godt besøgt.
Han ser nomineringen som et resultat af et stykke arbejde, der har været gjort i mange år.
Han blev syg tre dage efter hjemkomsten med blandt andet feber.
Holstebro Kommune har faktisk lagt en plan for, hvordan oversvømmelserne kan undgås.
Så de tilbageværende besætningsmedlemmer kan kun vente.
Men vi må bare op på hesten igen og klø på.
Udviklingsminister Rasmus Prehn faldt for en sofa, da han besøgte Røde Kors-butikkerne i Ishøj Bycenter.
Mindst 12 mennesker er natten til søndag lokal tid blevet ramt af skud i den amerikanske by Minneapolis.
Det udløste forfærdelse blandt flere beboere i Skagen, da de i slutningen af oktober kunne konstatere, at nogen havde skrællet toppen af et større område fredet klit ved Sønderstrand med en gummiged.
Hvis vi spiller hinanden gode«, siger Pia Olsen Dyhr til de omkring 500 deltagere, der har taget medbragt håndsprit og albuehilsner i brug for at holde coronavirus væk.
Vi er slet ikke færdige med efterforskningen og jeg forventer, at der vil ske flere anholdelser i sagerne, siger vicepolitiinspektør Knud Hvass, som er leder af afdelingen for organiseret kriminalitet ved Københavns politi.
Derfor er en god tommelfingerregel, at du kan spise en snacks to timer, inden du går i seng, men derefter skal du stoppe dit indtag af mad.
Andre oplever, at boardet kommer uden sikkerhedsline, og så kan det hurtigt drive væk fra en, hvis man falder i vandet," siger han.
Barcelona-træner Ronald Koeman var utilfreds med det straffespark, Ramos selv fremtvang og først blev tildelt efter et VAR-gennemsyn.
Derfor kan man ikke udelukke noget, siger han til TV2 News.
Det nye hus kommer til at ligge lige foran den nuværende vogn med udsigt ud over lystbådehavnen, hvor der også er etableret gangbroer og bassiner, hvor børn kan fange krabber og smådyr.
Rapporten blev af Atkinson fundet troværdig.
Nummer to på listen er Brasilien med næsten 2,1 million registrerede smittetilfælde.
Men hun er meget forsigtig og er kun ude i dagtimerne og på steder, hvor der er mange mennesker.
Min oplevelse har været, at Anika Madsen skaber et af den slags køkkener, hvor man får lyst til at blive ved med at spise.
Det oplyser myndigheder fra begge lande torsdag ifølge AFP.
Nu går Søren Søndergaard delvist fra borde og overlader rorpinden til et andet velbeskrevet blad i den politiske jungle, Jesper Beinov.
Forfatter Boris Hansen fra Aarhus har sammen med forfatteren Nanna Foss fra Odsherred på Sjælland kastet sig ud i et anderledes projekt.
Jørgen Hein roser samtidig medarbejderne for at udvise godt sammenhold i en svær tid.
Det bliver lidt en livsstil.
I hjemkommunen gjorde han det så godt, at han efterhånden fik flertal alene og blev Lejres ubestridte høvding.
Ufødte pigefostre bliver bortaborteret i Indien og Kina.
Hvidovre blev besejret 3-1, efter at Lyngby havde ført 3-0 på mål af Frederik Gytkjær, Patrick da Silva og André Riel på straffespark.
Den tidligere Brøndby-angriber Simon Makienok blev matchvinder, da hans tyske klub, Dynamo Dresden, lørdag hentede 3 vigtige point i bundopgøret i 2. Bundesliga mod Wehen.
Torsdag aften kunne man opleve et imponerende præcist svar.
Og netop det, at der ikke er mange øjne i nærheden, og at der er rig mulighed for at holde afstand, har været et af kriterierne for, at Laura Svangård kan komme ud og arbejde igen.
Sverige registrerer højeste antal coronadøde i tre uger.
Det gælder også på Esrum Kloster, hvor gæster kan have problemer med mobilnetværket.
Vi skal have en plan og en aftale i dette forår.
Men politiet spærrede skovstien og fik knallerterne med til et nærmere tjek på politistationen.
Selv om der er mange regler, så maler de, ud over statsministre og folketingsformænd, også enkeltværker ar blandt andet partistiftere og partiformænd.”
Ordren er den største i Gibotechs historie og slår de ordrer Odense-virksomheden har Herlev Hospital og Rigshospitalet.
Ét vinderhold fra hver kommune gik videre til dagens regionale runde, hvor det endte med et tæt opgør mellem 6. klasse fra Hedegård Friskole i Vejle, 6.a fra Sdr. Vang Skole i Kolding og 6.a fra Dybbøl-Skolen i Sønderborg.
Den første store solist, jeg spillede med, var Maria Montell.
Nederst på flaskerne står nogle af hans mest brugte citater som ”Tæl kun som jeg de lyse solskinstimer”
Julie Larsen spiseforstyrrelse er taget til i de sidste år, og nu synes vejen ud af spiseforstyrrelsen ualmindelig lang.
Derudover afholdes den traditionelle afstemningsfest, der allerede er udsolgt.
De to personer i bilen blev ikke ramt af skuddene.
Glædestårerne gemt bag håndfladerne.
Det er i minutterne lige efter vækkeuret ringer, at man skal vinde kampen mod den varme dyne og komme ud i den friske luft.
Meldingen kommer på bagkant af statsminister Mette Frederiksens nytårstale (S) onsdag, hvor hun havde meget fokus på udsatte børn og sagde, at hun gerne vil have flere og hurtigere anbringelser.
Vi har tidligere foreslået at, vi kunne benytte skolebiblioteket, men det blev ikke til noget.
Selvom hendes arbejdsplads, Sangens Hus i Herning, holder Corona-lukket, så har hun travlt med at stable en kæmpe sang-event på benene.
Til gengæld bliver det væsentligt lunere, siger han.
Et tilgodebevis gælder i tre år medmindre andet er anvist.
Det, de tager stilling til, er, om man skal have kroner eller ører i kompensation, siger Vagn Jelsøe.
Man kunne trods alt bare have opdateret nogle analyser, sådan at den usikkerhed ikke have været der«, siger han.
Dronning Margrethe er omdrejningspunktet i Lars Hovbakke Sørensens foredrag tirsdag 29. september i Sankt Katharina Kirke.
For at få behandlingen på sygehuset skal Magnus og hans mor rive en dag ud af kalenderen for at køre på sygehuset og få ham indlagt.
Så sent som i forrige weekend var der igen skyderier mellem de to bander, dog uden at nogle kom til skade.
Dansk Folkeparti: »Jeg elsker min kæreste, men hun er fuldstændig ligeglad med miljøet«
"Der er et stort pres på sundhedscentret.
Politiken har bedt hende fortælle om sine personlige oplevelser og refleksioner efter politidrabet på sorte George Floyd i Minneapolis i staten Minnesota.
Med tre forrygende scoringer på stribe løb Marcus Stroustrup elegant men kraftfuldt slalom gennem Sydhavsøernes forsvar og gjorde det til 6-1, inden Team Sydhavsøerne cheftræner Ian Marko Fog tog timeout, inden der var spillet otte minutter.
Sexisme og seksuelle krænkelser er ikke udtryk for undertrykt sårbarhed hos magtfulde mænd – det er magtmisbrug.
ÅBNING: Coronarestriktionerne i Folketinget betyder blandt andet en begrænset adgang til Folketinget, restriktioner for journalisters færden og at åbningsgudstjenesten er flyttet til en større kirke.
Efter få måneder med den nye reform skiftede regeringsmagten, og Astrid Krag (S) overtog det politiske ansvar for Familieretshuset.
Men DR oplyser, at der generelt kan reageres på et samlet sæt af henvendelser, hvis ét navn er fremme.
Først røg DHL-stafetten, og nu må Sparta Atletik endnu en gang se sig løbet over ende af corona-pandemien.
Så kan man nå at bruge det sidste af ens energi på noget, man bruger hjernen til, lige før man har en uge fri, siger han.
Men vi har fået udvidet vores horisont i forhold til at få en masse diversitet på forskellige områder - både på køn, alder, personligheder og uddanelsesmæssig baggrund, siger Mads Paaskesen.
John fortæller, at de delte huset ind i zoner, så John havde et soveværelse og et badeværelse for sig selv.
»Jeg synes ikke, at nogen virksomheder – heller ikke jeres – skal bidrage til hvidvask og udnyttelse af kvinder«
Jeg har ikke praktisk indsigt i, hvor stor vores produktion af sprinklervæske er, og hvordan man gør rent teknisk.
Vi håber, at det har været ventetiden værd.
Jeg er så taknemmelig for at være i denne situation, siger Edwards i en virtuel presseseance fra hjemmet i Georgia.
I hjørnet ved den store flugtvej er der bøger, blade og grammofonplader af vinyl og lak.
Brøndby satte sig på førstepladsen, da Thy-Thisted Q spillede uafgjort 1-1 mod AaB i kvindernes fodboldliga.
Viborg udbyggede fredag afstanden til de nærmeste forfølgere i toppen af 1. division.
Kasper Schmeichel og Leicester fik 2-2 mod Manchester United.
Desuden blev vinderen af specialprisen, der arbejder med social- eller specialpædagogik, honoreret med 50.000 kroner.
UCI slog samtidig fast onsdag, at planen er at afvikle cykelsportens fem monumenter.
Den finske regering har netop bestemt, at klimaindsatsen skal være hovedsøjle i Finlands nye Arktis-strategi, men ingen sådan klare meldinger foreligger fra rigsfællesskabet.
Nyt angreb på landsby i Burkina Faso koster 20 livet, kun få dage efter at 39 blev dræbt i en anden landsby.
Mandag vil brandefterforskere undersøge den udbrændte hal.
Der må maksimalt være 49 ad gangen, som kommer og hilser på John og vi beder faktisk om, at gæsterne gør besøget så kort som muligt, så der kan komme så mange som muligt.
Museer, teatre, biografer og fitnesscentre Det samme gælder barer og svømmehaller.
Der blev talt om produktion af mobiltelefoner, klima og bæredygtighed.
Diplomater siger ifølge Reuters, at USA kan gøre alvor af truslen allerede i næste uge, men at det bliver en hård kamp at få gennemført.
Den 40-årige overlevede, men han har mistet synet på det ene øje samt fået varige mén i det ene ben, oplyser politiet.
Selvfølgelig skal man ikke tage sorgerne på forskud.
Kirken er der håb for, mener hun.
Amager har fået sin egen af de berømte og kæmpestore trætrolde, som kunstneren Thomas Dambo står bag.
Når først de har været et sted, så kører gerningsmændene videre til et nyt og tager sådan en sending igen, siger Allan Lausten.
Det gik også den gang ud over Jysk og en anden butik, som havde til huse, der hvor Aqua Danmark bor i dag.
Højvandet har ikke givet problemer for trafikken ved Vestkysten - det ventes først at kunne blive tilfældet mandag morgen, vurderer vagtchefen på baggrund af DMIs seneste prognose, der lyder på, at vandstanden i Vadehavet når 2,5 til 3 meter.
’I fremtidige anlægsprojekter skal busser i så vidt muligt omfang ikke holde på vejen, hvis de dermed spærrer for trafikken’.
Det er jeg meget taknemmelig for, men jeg savner ikke, at mit eget liv er sådan.
Sundhedsstyrelsen har åbnet for, at flere kan blive testet for coronavirus ved milde symptomer.
Afklippet græs, gamle blade, visne toppe, små kviste og større grene er alt sammen brændstof i naturens kredsløb.
Her håber man dog også at se et større antal danske gæster, når museet igen kan åbne, netop ud fra en forventning om at flere vil holde ferie herhjemme.
Vi har også et virkelig engageret og kritisk publikum, og jeg tror, mange glæder sig til at komme i gang," siger han.
Der skal nemlig et flertal på 51 senatorer til at stemme for at indkalde vidner i rigsretssagen, og Republikanerne, Trumps parti, har i øjeblikket 53 af 100 sæder i Senatet.
Tænk at man vil være med til sådan noget.
I de skove, hvor fri teltning er tilladt, er det desuden kun tilladt at overnatte én nat samme sted.
Hun tøver lidt, men hun bliver enig med sig selv om, at det bør og skal hun bare gøre.
Embedsmænd forventer kaos med de mange pendlere til skole og job mandag morgen.
Læs om debatten i Frederiksborg Amts Avis lørdag den 3. oktober 2020.
»Vi ønsker dog ikke at bortgemme eller afskaffe historien, men vil i stedet gå forsoningens vej med og gennem historien«.
Vi skal fortsat være en handelsmæssig supermagt, der handler frit.
Til stor frustration for en gruppe af lokale, som derfor stiftede Næssundfærgens venner med det formål at få færgen i drift igen.
Kaare Dybvad mener, at det allerede fremgår af lovgivningen, men han skriver i sit svar, at han er åben for at udforme en præcisering af de gældende regler.
Michael Thomas (tv.) og holdkammeraten David Rocastle med mesterskabstrofæet i 1989.
Det skyldes især, at større institutioner generelt bedre kan oprette store hold og udnytte lærernes arbejdstid til undervisning.
Der blev både affyret fyrværkeri i Esbjerg ved en sportscafé og uden for stadion.
I den første tid af coronakrisen har særligt unge mennesker skullet høre på, at de ikke tog ansvar nok i forhold til at holde social distance.
Ifølge økonom er det smart at lægge en pensionsplan.
Fordi der ikke er konstateret smitte blandt mink indenfor en radius på otte kilometer fra Familien Holsts gård, der ligger i Glumsø, må de gerne sælge skindene fra deres i alt 12.800 mink, som uvidende står i deres bure.
Ole Brask medgiver, at der nok er sket en lille forbytning.
Heldigvis har vi flere aftaler med institutioner om besøg, som giver deres børn et naturafbræk i disse tider, siger Katrine D. Larsen.
Men lørdag oplyste Statens Serum Institut, at man fremover forventer, at dødsfaldet kommer til at tælle med i statistikken.
Fredag er Kåre Mølbak, faglig direktør hos Statens Serum Institut, ude med den samme opsang: hold afstand og undgå områder med mange mennesker.
Uheldet skyldes formentlig, at han var påvirket af alkohol.
Derfor har man pligt til at melde det til sin kommune, hvis man ser en rotte på sin vej.
Den professionelle indsigt, hun har oparbejdet gennem livet, har hun brugt i arbejdet med sin slægtshistorie for bedre at kunne forstå, hvorfor hendes forfædre handlede som de gjorde.
Om det er med eller uden corona, de spiller ikke den stor rolle.
»Jeg har arbejdet på Berlingske i efterhånden fem år.
Pornoskuespilleren Ron Jeremy har endnu ikke oplyst, hvordan han forholder sig til anklagerne om voldtægt.
Tilhængere af motorsportens kongeklasse, formel 1, kan muligvis se frem til et rekordhøjt antal løb næste år.
Der er brug for fleksibel støtte og vejledning, skriver fire kronisk syge unge.
'På turen vil vi koncentrere os om det naturrige sø- og skovområde i og omkring 'Romeleåsen', geologisk en 'horst', der rejser sig imponerende over det lavtliggende, is-elv afstrømingsområde, der i dag rummer søerne Krankesjön, Vombsjön og Søvdesjön.
Staten har desuden mange arbejdervælgere (et vigtigt vælgersegment) og var en af tre stater, som akkurat tippede til Trump og gav ham sejren i 2016.
Mogens Lange havde ellers været bekymret op til søndag morgen.
Lise Hedelund Jepsen får hjælp til at tage en dyb indånding af en iltmaskine, inden hun går ind til en konsultation, der kan blive afgørende for hendes livskvalitet fremover.
Ansvaret blev dengang tørret af på embedsmænd.
De to iværksættere Christoffer Knudsen og Oliver Persson henter brugte møbler hos fremmede, rengør dem og sælger dem videre til folk med en stram økonomi.
Men de to hillerød-iværksættere Anders Larson og Lars Henriksen tilbyder nu en enkel men effektiv måde, hvorpå bedsteforældre og børnebørn kan bevare deres tætte kontakt.
Jeppe Ward taler af erfaring.
Opgaven med at finde finansiering til sporrenoveringen er egentlig en opgave for Region Sjælland alene.
EU er på vej med sanktioner mod dem, der stod bag.
»Jeg blev beskyldt for at være racist, kvindefjendsk og hadsk«
Ministerens radiotavshed undrer ældreordfører Jane Heitmann (V), som bakker op om totaleftersynet.
I nogle af de andre sager, vi har set, er det ikke kun ministeren, der har været problemet - der har embedsværket nok også været lidt for villige til at spille med på en falsk melodi.
Vi må af rettighedshensyn ikke skrive titlerne her, men tilmeld dig Filmklubbens månedlige nyhedsbrev, så får du hele programmet.
Beslutningen strider dog mod dele af beslutningsgrundlaget i en faglig rapport.
FCK tabte kampen i Istanbul med 0-1, så der venter på et eller andet tidspunkt en svær returkamp i Parken i København.
Har du ikke lyst til at tage i kirke juleaften, kan du i stedet følge Jeanette Capions gudstjeneste fra Kongsted Kirke klokken 13.00 online.
Gjellerupskolen har stået tom siden januar og blev i april også ramt af en påsat brand.
Men når man stiller spørgsmålstegn ved, om man overhovedet kan arbejde, kun fordi man er muslim eller har et udseende, arbejdsgiveren ikke er vant til, så er det ligegyldigt, om man kalder det for racisme eller diskrimination.
Og så måtte Slagelse-spilleren på rov hos lillesøster Sofie Fibiger for at spille kampen færdig.
Alt det og meget mere er relevant at få svar på, når du bestiller menuerne.
Foreløbigt omsætter Per Gollers virksomhed ikke for så mange penge, at den ifølge Danmarks Statistik kan kaldes en ”reel ny virksomhed”.
På hans farm render hans kæledyr i form af en hund og katte rundt, men de skal ikke aflives, hvis de får corona.
Han var på gerningsstedet, da politiet kom, og blev kendt som et af øjenvidnerne til mordet på den svenske statsminister Olof Palme i 1986.
I dag arbejder Michael Schmidt så 12 timer i flexjob om ugen.
I Region Nordjylland foregår det i Nørresundby.
Onsdag kom der så to streger under facit, eftersom afgørelsen nu kommer til at stå ved magt.
De seneste fem år er eksporten mangedoblet og ifølge Økologisk Landsforening vil den eskalere de kommende år.
Og så er han en af de få, der ved, hvordan det føles at blive kåret som Årets Nordjyde – en titel, som han fik i 2019.
Efter et VAR-tjek fik dommer Morten Krogh besked om, at der alligevel ikke var offside i opspillet, og så kunne Allan Sousa for anden gang juble over at have udlignet til 1-1 for Vejle.
Den havde været benyttet af Gilleleje-kaperne i krigen mod englænderne.
Og samlet set ser firmaejerne således ud til at ville klare sig noget mere smertefrit gennem coronakrisen, hvilket de stigende aktiekurser jo vidner om.
Skolegang er med til at normalisere børns liv i en situation, som er præget af frygt og usikkerhed.
Gæsterne får lov til at komme ind i Naturkraft, der er bygget som en 628 meter lang ringvold, som danner ramme om oplevelsescenteret, klokken 14. Men før det kommer en helt bestemt gæst ind først.
Den virtuelle udgave af Koldings Grøn Koncert er så tæt på virkeligheden, som det næsten kan lade sig gøre.
Berit bad personalet se, om han reagerede på, at hun talte til ham.
Hun har spurgt kulturminister Joy Mogensen, hvorfor netop Gammel Estrup ikke får forlænget sin bevilling, som man har modtaget i de seneste ti år.
Det gør vi af den simple årsag, at fuglekasser er et alternativ til mange fugles naturlige bo.
Inter-træner Antonio Conte hev Christian Eriksen ud og erstattede ham med Alexis Sánchez.
Selvom dødstallet i Kina nu er oppe på og virussen for alvor er kommet til Europa og Mellemøsten, så fornemmer østjyden Mokhtar Ghambary, at kampen mod virussen er ved at blive hverdag i Kina.
Roskilde Bibliotek har gjort det muligt at hente reserverede materialer, selv om biblioteket er lukket.
Sådan lyder det fra anklagerfuldmægtig hos Midt- og Vestjyllands Politi, Alexander Stürup, efter den første af to retsdage i sagen om en pædagogisk medarbejder, der er tiltalt for at have begået seksuelle overgreb mod fem små piger.
Som et fyrtårn i Kai Normann Andersens produktion står dog visen »Man binder os på mund og hånd,« som han i 1940 sammen med Poul Henningsen skrev til Dyveke-revyen på Riddersalen på Allegade.
"Det er da bare smadder ærgerligt, når vi går og bruger så meget af vores fritid på at sætte bowlinghallen i stand.
Natten mellem mandag og tirsdag omkring klokken 01 skete der et røveri på åben gade på Frederiksberg ved Sorø.
Hjælpen kommer i form af 1:1 sparring fra erfarne forretningsudviklere og konsulenter, der kigger på den enkelte butik og de udfordringer, der lige præcis er der.
Måske kan man undgå flere ulykker ved at være bedre trænet og have mere viden, forklarer Jan Brochdorf.
Han savner at gå til gymnastik, og håber snart de kan komme i gang igen.
Sagen er bare den, at det kræver en hel del ressourcer at stifte et nyt parti.
Ifølge Miljøstyrelsen er der en risiko for, at klorprodukter løber ud i vandmiljøet, hvor dyr og planter kan lide skade.
Kommissionen har ikke kompetence til at blande sig i skatteforhold, som stadig i Europa er et nationalt anliggende.
Det kræver politiske beslutninger men vi kan alle gøre noget.
Det er valgfrit, om man vil sige ja til at få udbetalt feriepengene.
Følg rådene om håndvask og håndsprit, vis hensyn og begræns fysisk kontakt og sociale aktiviteter.
Andre tekniske beviser og vidneforklaringer pegede også på, at der var fundet et overgreb sted.
Det skyldes, at de mente, at de som sommerhusejere var berettiget til at sikre deres ejendomme mod at styrte i Vesterhavet.
Det kunne dog ikke lade sig gøre, siger hun.
Nordjyllands Politi har fra i dag skruet op for patruljeringen for at tjekke, at nordjyderne holder afstand.
Vi synes, alle skal have, siger Claus Bondo, som er en af hovedkræfterne bag arrangementet.
Fem blev anholdt og måtte tilbringe natten i detentionen på politigården i Helsingør, og endnu flere fik en sigtelse over overtrædelse af politiets ordensbekendtgørelse.
Vi har haft lukket siden den 15. marts, hævder ejeren.
Den nyeste variant er ifølge Matt Hancock ’endnu mere smitsom’ end den anden nye coronavariant, der har spredt sig i det sydlige England, og som også er blevet registreret i Danmark.
Udviklingen skal ske i to spor.
De sidste tre uger har de knoklet for at gøre banerne og isboden sommerklar.
Tegningen er hængt op på Caspians hoveddør til skræk og advarsel for virusmonsteret.
Her har Københavns Politi modtaget 187 anmeldelser, og det er en del flere i forhold til aftenen forinden, hvor der var 104 anmeldelser.
Eksempelvis kunne det bestå af både personer fra både Nye Borgerlige, Enhedslisten og Socialdemokratiet uden problemer.
Selvfølgelig gerne lavere.
Om få uger vil landet åbne sine grænser igen.
Hvordan du vælger at forkæle, er dog op til dig selv, så længe du sørger for at skabe plads til det i ny og næ.
For femte dag i træk er der opdaget under 400 nye smittetilfælde i Danmark.
Han har fået flere henvendelser på artiklen, både fra folk der ville berette om, hvor han også kunne finde mistelten, men også fra flere, der omtalte Knud og Ketty Larsen.
Og det er med til at gøre aftalen til et ”pletskud,” lyder det fra Dansk Industri.
En ny sæson er undervejs i Birkerød Sejlklub, og formand Jesper Gundborg glæder sig i solskinnet - også selvom sæsonopstarten og sæsonen i det hele taget har været præget af usikkerhed, uro og coronakrise.
NEC samlede alle de bedste fra styrken, og hun havde været den bedste hos NEC.
Nu har hun arrangeret en fastelavnsfest i forbindelse med sin fagprøve.
Ibyens Brevkasse plejer at løse problemer i avisen, men nu kan du lytte til rådene i stedet for.
Og Lazzaro er stadig lige så hjælpsom og godhjertet som før.
På andre steder, hvor der ofte kommer mange mennesker, bliver der sat skilte op, der opfordrer folk til at finde andre græsgange eller i det mindste at holde afstand.
Vi vil derfor blive ved med at presse på for at få svar, siger han.
Ikke på samme måde, for der var vi jo bare bedsteforældre.
Efter et møde i regionsrådets Forretningsudvalg mandag skal det nu undersøges, om sygehusvaskeriet, der blandt andet vasker sengetøjet fra sygehusene i Køge, Roskilde, Holbæk og Slagelse, skal genopføres i enten Svinninge, Jyderup eller Svebølle.
Herefter begyndte brandfolk efterslukningen.
Her har man aldrig oplevet noget lignende, fortæller afdelingsleder for trafikstatistik hos Vejdirektoratet Kasper Rosenstand.
Det sker ikke på daglig basis - det er kun, når der er en stor regnhændelse.
Vær optimistisk og tænk, at uanset hvor skidt det ser ud, er der altid håb.
Og det var ikke det eneste tegn på, at et kursskifte var værd at overveje.
Og for vores virksomheder, så det svækker økonomien og sender arbejdspladserne ud af Danmark.
Formodentlig købt og betalt af militærindustrien og de interesser der er forbundet hermed.
Det socialdemokratiske folketingsmedlem Bjørn Brandenborg er med i intern S-gruppe, som planlægger et "angreb" på Venstre under forhandlinger om udligning.
Efter 18 år ved roret i Danmarks Lærerforening viger Anders Bondo Christensen pladsen som formand.
Koncerten begynder klokken 20.00 og slutter omkring 22.30.
Holbæk Kommunes plejecentre har ikke undgået covid-19, en beboer på Plejecenter Samsøvej døde smittet med coronavirus, og fire har været smittet, men er alle meldt corona-fri.
Statsministeren forbereder danskerne på, at de ved en genåbning skal indstille sig på at arbejde og gå i skole på forskudte tidspunkter efter påske.
Der er givet foreløbig tilladelse til at bygge et såkaldt strandtæppe i Strandparken ved Køge Bugt.
Så man kan ikke sige, at størstedelen af magten er koncentreret omkring de 123 mennesker?
Den tager kunstneren alvorligt, men ikke alt for alvorligt.
Mit job har skiftet karakter så meget undervejs, så det er i virkeligheden som om, jeg har haft en hel masse forskellige jobs.
Jo mere konkret, jo bedre.
Men Per Nikolaj Bukh sætter spørgsmålstegn ved, hvorvidt man ved tiltaget reelt sikrer effektivitet og kapacitetsudnyttelse.
Uanset om det er med myndighedernes velsignelse eller ej.
Princippet betyder, at staten yder støtte til, at landets ø-færger kan sænke billetpriser og godstakster (sommerperioden undtaget).
Den hollandske sociologiprofessor Ruud Koopmans formår alligevel at løse opgaven i sin bog 'Islams forfaldne hus'.
Med partnerskabet er barren sat rigtig højt i Rødovre Kommune, og vi skal sikre, at alle børn og unge har mulighed for være en del af et stærkt og aktivt fællesskab.
TV 2 Lorry var med op til og under aktionen, og i vores YouTube-video ovenfor ser vi nærmere på civil ulydighed og undersøger, hvorfor aktivisterne mener, at der skal så drastiske metoder til.
I Nordjylland kan der falde over 50 millimeter.
Klokken 19.04 søndag blev det anmeldt, at en gruppe unge drenge igennem en halv times tid havde skabt uro på McDonald’s på Kongevejen og nægtede at forlade stedet, oplyser Nordsjællands Politi.
"Viser det sig, at der har været nogle udfordringer i efterretningstjenesten, så må vi have rettet op på dem.
Voksne og børn over 15 år med NemID kan selv bestille tid.
Det er slet ikke første gang, at ministeriet har skrevet til Aalborg Academy of Science, fordi reglerne ikke har været fulgt.
På mange af vores aktiviteter har der været så mange folk, at de måtte stå i kø, siger museumsformidler på Fængslet i Horsens, Matilde Jansen, til TV2 ØSTJYLLAND.
Flere butikker i SlotsArkaderne holder onsdag aften længere åbent.
Dog afhængigt af, hvornår på dagen du bestiller.
Ved kiosken foran ICA supermarkedet i Emporia indkøbscenteret står ekspedienten med et måbende ansigt, da Kaj Aaen fortæller hende, at cigaretter nu er over 30 procent dyrere i Danmark end i Sverige.
»Ulighed generelt inden for sundhed er et velkendt fænomen.
Desværre har nettet langt fra haft den kvalitet, som håbet - og funktionen er heller ikke i top, da rumdelingen ikke fungerer ordentligt, lyder det fra formanden i Plan, Miljø og Teknik i Stevns Kommune.
Det er en udfordring at få tingene ind, at rykke dem rundt, og at sørge for, at der ikke er for mange materialer herinde ad gangen.
Derfor sagde vi, at når vi først kunne få det mobile teststed fra den 17. december, så ville vi gøre alt, hvad der står i vores magt for at få endnu flere testet inden jul, siger Benedikte Kiær.
Ved midnatstid natten til torsdag var der politirazzia nær rundkørslen Fredensborgvej/Teglgårdsvej i Humlebæk, hvor ni bilister blev standset af politiet.
Uden for USA's ambassade i den spanske hovedstad Madrid samledes adskillige tusinde personer og råbte, "Jeg kan ikke trække vejret", som var Floyds sidste ord.
Men nu har vi valgt helt at lukke kiosken, fortæller direktøren.
Hun begyndte at dirigere som syttenårig, debuterede i 2012 og har uddannet sig på henholdsvis Syddansk Musikkonservatorium, Norges musikkhøgskole og studeret hos den finske dirigent Jorma Panula.
Også Daniel Bar-Shalom er skeptisk over for effekten af gummihandskerne.
De 9 gruppevindere i kvalifikationen og de 3 bedste toere tager billet til EM, mens de andre toere spiller playoff om 3 pladser, så der sammen med værtsnationen England i alt bliver 16 deltagere.
Over for Ritzau forklarer klubbens direktør, Torben Skovsgaard, at de smittede personer efter omstændighederne har det nogenlunde.
Den 22-årige medpassager havde 0,8 gram hash på sig, og det udløser bøder til dem begge, fremgår det af politiets døgnrapport.
Men når du betaler for ting i spillet, betaler du med tusindvis af V-bucks - og ikke kroner og øre.
To morgenfriske og opmærksomme vejmænd førte torsdag morgen til anholdelse af en 20-årig mand, der i knap halvanden måned har været efterlyst i en sag om biltyverier i Sorø tilbage i januar.
Og så var det, at vi så resterne af teleskopet i skovbunden.
»Det har været et kæmpe problem, og det har plaget godstransporten og bustransporten i rigtig mange år, at der kører især østeuropæiske chauffører rundt til polske, rumænske og bulgarske lønninger, siger han.
Og ganske som spået, så dukkede der en række mænd op i butikken, der lige skulle have den sidste ting med hjem.
Alle forsøg på at nå en grøn omstilling alene for at gennemføre den er derimod ren populisme.
Det kan ikke være meningen, at borgere i andre kommuner skal betale for overadministration i Albertslund.
Men når man ikke vil forholde sig til disse problemer med brevstemmer, så åbner man en dør for misbruge af situationen.
Det er ikke fordi, det er store mængder, men den kommer.
Det mener jeg ikke, skrev Mette Frederiksen torsdag på Facebook.
»Vi forventer at være nået i mål med at have tilbudt alle beboere på vores plejehjem fuld vaccination inden udgangen af januar«, siger Magnus Heunicke.
Tirsdag ved en 16-tiden gik en 15-årig ad Park Allé i Aarhus, da en ukendt mand kom gående imod ham.
Men alt, hvad de har fået ud af det, er mere af det samme.
Der hersker ingen tvivl om, at myndighedernes afgørelser og handlinger skal have hjemmel i lovgivningen.
Der resterer 11 spillerunder i Spanien, som suspenderede sæsonen 12. marts som følge af coronapandemien.
Om vinteren lægger manglen på dagslys en naturlig dæmper på træningsmængden, når skolen også skal passes, men lørdag og søndag står han på driving range og skyder til måls efter fremtidens ambitioner.
Buster Kristoffersen Ruth og hans far tog søndag til Nordsøen Oceanarium med søhesten.
Rådmand for Børn og Unge i Aarhus Kommune, Thomas Medom (SF), er fortrøstningsfuld i forhold til skolernes opstart mandag.
Du skal flytte og din bolig skal rives ned.
Det mål er for længst nået.
Jeg venter spændt på resultatet.
Hvor det er muligt at drive virksomhed – også når det handler om at skaffe finansiering.
I stedet ønsker man energieffektive varmepumper.
I år var der planlagt en fem-dages bustur til Sønderborg.
Men selvom de synes, det er sjovt, er de mere draget af en af ungdomsskolens andre nye aktiviteter: podcastholdet.
Præsten repræsenterer for nogle en slags guddommeligt nærvær, siger hun.
Vi vil selvsagt holde os inden for lovgivningen, landzonetilladelser m.m.
To af ildsjælene bag initiativet Vores Skatepark, formanden Anders Moe (til venstre) og Gordon Henriksen, der her ses på arealet ved Lejrehallen.
Men Albertslund Kommune har bevilliget ham et fleksjob, og i samråd med dem har han søgt stillingen i Kvickly Albertslund.
Mange benytter sig dagligt af Instagram og TikTok, det gælder særligt de unge.
Onsdag morgen har 'Bevar Bjedstrup Skole' indkaldt til demonstration i byen.
I uge 31 er fire gange så mange fundet smittet i Østjylland som i sommerferiens øvrige uger.
Børnehaven Hotherdalen på Stevns har oplevet en helt ny og bedre hverdag under coronaepidemien.
Hans advokat har meddelt, at han vil forklare sig med, at det var selvforsvar.
Det gav en form for korpsånd blandt butikansatte at opleve, hvordan mad og dagligvarer forsyning blev værdsat under nedlukningen, viser nyt studie.
Børne- og Undervisningsministeriet oplyser derudover, at eleverne også vil få tidligere besked om, hvilke af prøverne i deres eksamensplan der er aflyst.
Disse ord blot for at give Holger Hagelberg svar på sit spørgsmål, ikke for at sætte gang i nogen form for diskussion for eller imod mundbind.
Venstre-formand Jakob Ellemann-Jensen siger, at spørgsmålet om en hævelse af grænsen for forsamlinger er en af de ting, der er på blokken, når partilederne skal forhandle torsdag.
I flere tilfælde er disse donationer sket uden gængs demokratisk gennemsigtighed og kontrol.
Der er kommunalvalg til næste år, og det er der ikke nogen, der skal ødelægge med tossestreger, siger han.
Det kræver hverken en tidsbestilling eller henvisning fra lægen, men prisen er 299 kroner for en test.
I den anden ende af landet har den hæderkronede kvalitetsbiograf Gentofte Kino måttet se en usikker fremtid i møde siden coronakrisen brød ud.
Både fra politikere og eksperter.
Interessen for at sove i telt i det fri er steget voldsomt.
Og selv om nogle blomstertyve nu har seks eksemplarer af den sjældne plante, så skal de ikke forvente at kunne nyde den ret længe.
Det kommer i et år, hvor firmajulefrokoster på stribe er blevet aflyst, og kommunalforsker Roger Buch fra Danmarks Medie- og Journalisthøjskole mener derfor, at der kan være god logik i at investere i personaleplejen på en anden måde.
»Men nogle gange går det meget stærkt, fordi der lige nu er et stort politisk pres for handling.
Dagligvarebutikker og apoteker må holde åbent, men om Matas og Normal hører ind under de kategorier, har storcentrene endnu ikke fået besked om.
Også NATO-styrkerne – herunder de danske – skal reduceres.
Han har flere bud på, hvordan det kan gøres.
Emil Jakobsen scorede 14 gange, men det rakte ikke for GOG mod Rhein-Neckar Löwen i European League.
Og formålet har været at have en langt højere inddragelse af patienter og pårørende som overhovedet muligt.
Billeder fra torsdagens brand i det gamle Danmarks Akvarium, hvor politiet formoder, at der blev påsat en brand.
Trin 1: Fra 1. juli 2020: Busser og lastbiler skal være registreret den 1. oktober 2009 eller senere for at have adgang til miljøzonerne.
Men de findes bare ikke de områder.
Hun meldte sig derfor som frivillig og nu er rastløsheden afløst af butiks-travlhed, nye bekendtskaber og en god følelse af at gøre gavn for andre.
Det ser voldsomt ud, men der skal hverken bygges nye boliger eller et nyt butikscenter her ved Vordingborgvej - det er to private grundejere, som er ved at terræn-regulere deres marker.
Eleverne på gymnasiet skal give den odenseanske fodboldklub nye idéer til, hvordan klubben kan opfylde verdensmålene.
Her vandt Atalanta den første kamp i Italien med hele 4-1.
Mindst 31 civile er lørdag blevet dræbt i luftangreb udført af den saudiskledede koalition i Yemen.
Hverken fra Europa, USA eller Kina (med undtagelse af Hubei-provinsen, som menes at være arnestedet for smitten).
Da vi for nogle år siden byggede ud og moderniserede bygningerne, så lånte vi pengene til det af byens borgere.
Tabet af hertugdømmerne efter nederlaget ved Dybbøl gjorde Danmark til en lille homogen nationalstat.
Helge Adam Møller vil stoppe i byrådet i Næstved og i stedet stille op til regionsrådet i Region Sjælland.
Den første, der altså fandt sted for en uge siden, begyndte på Holbæk Kaserne, nummer to havde udgangspunkt på Holbæk Museum.
Radikale vil lige nu ikke lægge de afgørende mandater til en af regeringens største socialpolitiske mærkesager.
Det får nu borgmester Niels Hörup til at spørge borgerne, om de gør, hvad de kan, for at bringe smitten ned.
Ved planlægning af ruten bør man forsøge at reducere den tid, hvor der er kontakt mellem de kørende og øvrige personer, fx ved varigheden af det enkelte besøg og antallet af besøg.
Senest har regionen akut sat ekstra testberedskab ind i Brovst, da antallet af smittede med corona i løbet af de seneste ti dage er steget voldsomt.
Her kan du altså blandt andet se billedet af de konkurrerende ræve øverst i artiklen og de tre billeder herunder.
Bagermesteren forventer, at der vil være ekstra mange kunder i butikken onsdag efter kåringen som årets bager.
Det gav plads i forsvaret til Glostrup, der valgte mange dårlige løsninger.
En varebil, der var parkeret i Smørum, fik uønsket besøg.
Han bemærker, at politiet har været talstærkt til stede og haft situationen under kontrol.
Der bliver henvist til at byggeriet både overskrider den tilladte facadehøjde og generelt er for stort.
Når man over hals og hoved nedlægger et helt erhverv, burde der have været større opmærksomhed hos alle beslutningstagere."
Når Gjøl-troldene bliver dyppet i ponypastelfarvet klichémusik, resulterer det i en farvefrådsende, rundforvirrende karruseltur.
»Vi er enige om, at 1. majs budskab om fællesskab er i højsædet nu, hvor alle i Danmark løfter i flok, bliver hjemme, holder afstand, handler for hinanden og hjælper hinanden.
Jeg blev af en sammenhængende lap af taget kastet ind på loftet igen, og herfra så jeg den fraskilte del af huset tumle omkring i bølgerne med min kone begravet under taget”.
Han bliver også misbrugt af svindlere i Nigeria, som sågar bruger hans videoer til at lokke penge ud af kvinder.
Den fælleskommunale gave bestod i, at hver kommune bidrager med et maleri malet af elever fra en 3. klasse i kommunen.
»Jeg har talt med lokalhistorisk forening.
Til forskel fra breddefodbolden må eliten godt heade til boldene.
Tusindvis af mennesker er blevet såret, og snesevis er døde efter en voldsom eksplosion i Beirut, som forværrer den i forvejen dybe krise i Libanon.
De har alle det tilfælles, at de kæmper eller har kæmpet med overvægt.
Sidstnævnte besad Lasse Nørgaard altså til og med onsdag.
I området arbejder cirka 1.000 brandmænd, fire militære helikoptere og tropper på land, som søger efter de mindst otte savnede franskmænd.
Man skal også være opmærksom på, at Falcks antigentest ikke er godkendt som covid-19 pas i Danmark.
Marie Brixtofte starter ny brevkasse i Villabyerne: "Jeg er en af de psykologer, der ikke er bange for at give gode råd"
Ah, måske bare kramme.
Der er tale om seks skiltede trafiksikre cykelruter i Ringsted Kommune.
Situationen i Italien sætter fokus på, hvor langt man kan gå for at dæmme op for en dødelig epidemi i et vestligt demokratisk land, hvor regeringen normalt har relativt begrænsede beføjelser, og hvor frihedsrettighedernes fane holdes højt.
Her står en firmabil klar til ham, som han altså ikke kommer til at køre i det første stykke tid.
Udnævnelsen af en ny højesteretsdommer har ramt USA's valgkamp.
Men den forliste ubåd bragte ikke kun budskabet om omkomne soldater med sig.
Amerikaneren er nummer 206 på verdensranglisten, hvor Torpegaard er placeret som nummer 198.
Folk udefra vil bruge penge i byen, og derudover er der stor fokus på bæredygtighed i sejlsporten, så vi vil også rigtig gerne bruge SailGP til at vise Københavns grønne profil.
Og hvad har Trump egentlig gjort ved det Republikanske parti – har han slået det ihjel eller har han bare forandret det?
Det har været godt.
Det er ikke første gang, at institutionens legeplads er blevet fejet særdeles tidligt om morgenen, og jeg har da også tidligere henvendt mig til kommunen om sagen.
Ansøgerne har kunne søge op til otte uddannelser.
Politifolkene fandt en bøtte med cirka 86 gram amfetamin i. Den mængde blev vurderet til at være til salg.
Siden søndag er yderligere 30 døde med virusset.
Ekspert går i rette med rapport, der erklærer tosprogede elever for støjende: »Man skal være varsom med hurtige konklusioner«
Syd for Veddelev Havn i Roskilde Fjord er den kendte turbåd M/S Sagafjord lørdag stødt på grund og sidder fast.
Det skete på Bispebjerg Hospital under 2. Verdenskrig, hvor hun var med til at skjule frihedskæmpere som patienter.
En række nye landsdækkende restriktioner og anbefalinger i kraft er netop lørdag kl. 12 trådt i kraft.
Joe Biden er blevet udnævnt som vinder i den amerikanske svingstat Wisconsin.
Blandt andet har vi fået fat i en spinningcykel, nogle håndvægte, nogle elastikker og noget andet grej.
I Bergen er der sporet udbrud af coronavirus på otte plejehjem.
Politiet vil gerne høre fra folk, der kan have set de fire gerningsmænd eller deres køretøj i nat. Politiet kan kontaktes på telefonnummer 114.
Workshop Band er tilbage.
Vejer ingenting og er dejlig at spise med.
Det oplyser Sundheds- og Omsorgsforvaltningen i København til B.T. Der er i alt 3.350 beboere på de københavnske plejehjem.
Den greb hun også og med den ringede hun til politiet.
En bane som Harry og hans kone Sussi i øvrigt selv byggede.
Ønsket fra de to bag initiativet er, at folk vil sætte stearinlysene i vinduet i aften.
Hvis du står og mangler et job, søger museet Tate Modern i London lige nu en ’kaffechef’.
De faste daglige maddonationer fra F.L. Schmidts kantine i Valby måtte aflyses, så formanden for herbergets bestyrelse Thomas Bertelsen gik fluks på Facebook med et nødråb.
For de kunder, der har behov for at betale girokort, tilbyder Danske Bank også en kuvertløsning, hvor man får tilsendt kuverter af banken.
Solidaritet over grænserne og alle menneskers og klodens sundhed må komme først.
Italien har færre aktive coronatilfælde og færre på intensiv, men flere døde og nye smittede end døgnet inden.
Nina Launbøl Hansen har knapt fået sat de to markedsflag med Plan Bi's logo op, før en kunde fra købmanden inde ved siden af henvender sig.
"Vi vil gerne have, at det lyder mindst lige så godt, når vi skal optræde live, som når man lytter til en velproduceret studieindspilning," siger Mille.
Men spørger man borgmester Benedikte Kiær (K), så handler det ikke om etnicitet, men om at de opgange egner sig bedst til at blive renoveret, som lejlighederne skal som konsekvens af ghettopakken.
Andreas Pedersen er i øvrigt lokal, idet han privat er bosiddende i Kalundborg og også født og opvokset her.
Samtidig holder kommunen genbrugspladser åbne for erhvervslivet, så det kan fungere.
Så også her er seniorpensionen mere gunstig, idet ydelsen til en seniorpensionist udgør 19.092 kroner pr. måned.
Og hey, hvem er ikke vild med pizza, pasta, skinke og meget mere?
Politiken har genfundet billeder fra 13 vigtige begivenheder i digterens liv.
Prøv at se eksempelvis Præstø, hvilket miljø der er ved det gamle havneområde.
Så hvor der normalt i en almindelig bus kan være cirka 80 personer i en lokaltogene kan være 120 personer per togvogn, vil busser og lokaltog fortsat maksimalt køre med halvdelen.
»Jeg synes, det er positivt, at der er så få indlagte.
Normalt er der op mod 2500 tilskuere til konkurrencerne, men selvom det er anderledes i år, er det stadig vigtigt at få afholdt konkurrencen.
Vidste du eksempelvis, at der findes 2,6 millioner biler i Danmark og at 88% af befolkingen over 18 år har kørekort.
Adspurgt hvorfor branchen ikke har været bedre til at lægge penge til side, svarer Gitte Seeberg, at det ikke har været en mulighed for alle.
Den indhyrede keyboard-betvinger Peter Dencker ville heller ikke have givet en muselyd fra sig uden et strømudtag i Vegas smukke mahognivægge.
Der er særligt registreret en forbedring, når det gælder lungekræft.
Sundhedsstyrelsens anbefalinger på området er også meget klare.
Her holdte Melania Trump sin første store tale, efter hun i 2016 blev taget i at have plagieret dele af Michelle Obamas tidligere tal.
Hvis du, trods næsten et halvt år med afsavn og mere tid alene, end du var vant til, er til sådan en forestilling, så er dette en anbefaling.
For forstander Mariann Kordif var det derfor vigtigt, at de kunne få deres elever tilbage igen.
Genbrugspladser på Sjælland har måtte håndtere markant mere affald end normalt i april måned.
Det er kommunerne, der har ansvaret, og så har jeg tilliden til, at kommunerne tager det.
'March for Life'-demonstrationen afholdes hvert år i Washington.
De følger ifølge direktøren Sundhedsstyrelsens retningslinjer, og derudover har de selv iværksat forskellige tiltag for at øge trygheden, blandt andet er antallet af pladser i salen reduceret fra 700 til 350.
Vi ved, at hvis der kommer skybrud, så sker det," siger han.
Ens for os alle er, at vi har en bunden opgave, som vi selvfølgelig tager på os og gør alt, hvad vi kan for at løse, siger formand for KL og borgmester i Aarhus Kommune, Jacob Bundsgaard, i en pressemeddelelse.
Men samtidig ser vi, at der er en øget anvendelse af både akut beroligende medicin og fastholdelser.
Princippet omhandler, at ansatte, der klarer sig godt i deres arbejde, vil blive forfremmet.
Med inmu musikpude får man muligheden for at blive en del af et afslappende musikunivers, som man selv kan styre.
Ifølge TV 2 SPORTs oplysninger var den samlede gevintsudbetaling på en specifik hændelse i en kamp mellem AaB og OB på omkring 130.000 danske kroner.
Gruppen forklarede i en udtalelse, at det skete ved et uheld og undskyldte for det.
I 2016 havde det 34 procent elever med ikke-vestlig baggrund – to år senere var det tal steget til 43 procent.
I Pakistan overhører Samia landsbyens kvinder tale om et æresdrab med den implikation, at kvinden selv har gjort sig fortjent til aflivningen som følge af hendes adfærd.
I første omgang betyder det for Younes Bakiz, at han må sidde over i en uge, hvor han skal være hjemme.
Mads Møllevang Nielsen har været vant til at trække i den blå beredskabsuniform, men nu klæder han om til hvid kittel i stedet.
Har du bestilt takeaway for nylig?
"Det er klart, at efter tre år i byrådet har jeg lagt rigtigt, rigtig mange timers arbejde for partiet.
Der bliver nemlig udleveret lommelygter, når Lejre Museum inviterer til vandretur i mørket blandt skibssætninger, kongehaller og gravhøje, tirsdag den 13. og torsdag den 15. oktober.
Det er almindeligt kendt, at man kan træne fugle.
Men denne forestilling kan altså gennemføres – blandt andet fordi den bliver opført i et spejltelt, hvor det er muligt at skabe den fornødne plads mellem publikum.
Grupper på mere end fem personer er ikke tilladt udendørs, medmindre det er familie eller samme husstand.
"Nu får vi installeret et bakgear på rulletrappen.
Dannebrog er også det mest utvetydige symbol på fødselsdag.
»Vi må jo se, hvad der sker«
Målet modtog aftenens største bifald fra tilskuerne, og der blev spøgt med, at der var længe siden, der sidst havde været så mange til en kamp på Spraglehøj.
I Hjørring Kommune, hvor minksmitten havde sit udspring, blev flaget på rådhuset hejst den 11. november.
Borgmesteren oplyser til TV2 Nord, at de forventer, at sagen behandles i byrådet inden årets udgang, og at det - hvis det bliver endeligt vedtaget - træder i kraft i løbet af 2021.
Men jeg nåede et punkt, hvor jeg tænkte, at nu var det fandeme nok«, siger Thomas Gravesen i et stort interview med DR.
For at skabe plads til at etablere gang- og cykelstier vil den eksisterende kantsten på Strandvejen blive rykket ind mod midten af vejen.
Men det skal man tage med et gran salt, forklarer Torben Mogensen.
Her kommer myndighederne med enkelte indrømmelser.
I dag har det ændret sig i en sådan grad, at kvinder mellem 18 og 29 år generelt synes, at kosmetiske behandlinger er fuldt ud forståeligt og en individuel vurdering, om man ønsker dette eller ej.
Så længe vi har Paludan som sviner udlændinge til i ytringsfrihedens hellige navn i 2020.
Men føler Esper Silkjær så et pres, når han skriver en tale til en bisættelse?
Den hollandske forsvarsspiller blev skadet i Liverpool-derbyet lørdag mellem Everton og Liverpool.
Samtidig arbejder vi med en parallel omstilling, hvor vores specialskoler på sigt vil kunne hjælpe flere af de elever, der i dag visiteres til eksterne tilbud uden for Lyngby-Taarbæk Kommune.
I maj 2020 blev Else Marie Larsen flyttet på et nyt plejehjem i Aarhus.
FC Helsingør søger om lov til at sælge kæmpe reklamebanner på det nye stadion på Gl. Hellebækvej.
Men det har været vilkårene, og 1. marts kan de første unge flytte ind i de spritnye ungdomsboliger i Campus Køge.
I hans første roman, ’Ude af verden’, og i ’Min kamp’ har han den her ekspansive, realistiske måde at skrive på.
Manden har under hele sagen nægtet sig skyldig og valgte at tage mod betænkningstid i forhold til at anke dommen.
Hverken i politik eller i virksomheder.
Eleverne er vendt tilbage, og lige nu er der masser af aktivitet.
Den store globale interesse og klimaforandringernes store konsekvenser i Arktis medfører, at det er nødvendigt at ajourføre den færøske strategi i Arktis.
Bykvarteret står klart mellem 2024 og 2025.
Klippekortordningen målrettet ensomme og sårbare ældre vil blive genoptaget fra mandag den 4. maj.
Foodexpo arrangeres af MCH i samarbejde med de 13 førende brancheforeninger, der repræsenterer såvel udstillere som besøgende.
Else Haagen og hendes mand fik sig lidt af et bump, da de for sent opdagede et stort hul i vejen på Bøsbrovej i Randers.
Vi takker for Thomas for hans engagement og ønsker ham held og lykke i resten af hans karriere, skriver klubben kortfattet.
Jeanette Ottesen deltager lørdag og søndag ved Fina Champions Swim Series i Beijing, mens Anton Ørskov Ipsen, Viktor Bromer og Mie Ø. Nielsen er blandt de danskere, der deltager ved Flanders Swimming Cup i Antwerpen.
Jeg gav ham faktisk 25.000 kroner oveni for dem, forklarede vidnet, da han satte sig i vidneskranken og afgav forklaring.
Debat: Hvad reagerer fjorden på?
Ved nordkysten i Middelfart Kommune forventes vandstanden også at stige.
”Men man kan undre sig over, at Søren Pind ikke bad om et møde med Løkke, men bare nøjedes med at sende en sms om sagen.
Derfor vælger virksomheden nu at afvise økonomisk hjælp fra den britiske stat.
Tony Bispeskov, der er informationschef for DSB, siger til TV 2, at DSB i øjeblikket har halvt så mange passagerer som normalt.
Det var fjerde kvartal i træk, at driftsudgifterne faldt, siden banken implementerede ændringer i organisationen i fjerde kvartal 2019.
Danmarks p.t. dyreste håndværkertilbud er udbudt til salg for en kvadratmeterpris på knap 76.300 kroner.
"Køb et gavekort til en af byens butikker, og så lægger vi 50 % af værdien oveni," lød beskeden fra handelstandsforeningen.
Det oplyser Gladsaxe Kommune i en pressemeddelelse.
Hvis man læser nyheder, kan man godt få et indtryk af, at vi først og fremmest tænker på os selv.
Jeg synes, at vi er gode og måske på en lidt anden måde.
Og en markant stigning i forhold til EP-valget i 2014, hvor kun 46,8 procent af de 18-årige i Halsnæs satte deres kryds.
Hviderussiske myndigheder har ifølge kolleger til Maria Kolesnikova forsøgt at tvinge hende til Ukraine.
Men ifølge Berith Bro er der mange, som ikke ved, hvordan de finder den rigtige psykolog, som er vant til at arbejde med traumatiserede mennesker.
Vi samarbejder med alle, vi kan, for at hjælpe dem.
Fra i dag må endnu flere personer mødes i forsamlinger.
Hvis du spørger mig, synes jeg, at man har presset medarbejderne langt.
Hun ville ønske, at der havde været mere af den slags, da hun selv passede sin demente mand.
Desuden vil der være oplæg om, hvordan Stevns Kommune kan indgå i samarbejdet i DK2020, hvor kommuner samarbejder om, hvordan de i partnerskaber kan opstille mål for, hvordan de bliver mere klimarobuste og klimaneutrale i senest 2050.
Sundhedsstyrelsen vil op på 5000 coronatest om dagen.
I løbet af dagen kan du se seks gratis altan-koncerter på TV SYD's hjemmeside.
AB’erne startede med meget mere gejst og ’attitude’ efter pausen.
Efter samrådet bekræftede Jens Rohde, at Joy Mogensen ville få en næse.
Seks meter under asfalten på Strandboulevarden i København ligger byens vigtigste værn mod oversvømmelser.
Doris Ellegaard er en af de fire personer, som TV SYD følger på vejen tilbage til hverdagen oven på coronakrisen gennem en række indslag og artikler med temaet 'Vores genåbning'.
Den konservative bestyrelse har grund til at smile, for den oplever ikke andet end medvind for tiden.
De traditionsrige arrangementer med tænding af juletræerne på Farum Hovedgade og Værløse Bymidte er ganske vist aflyst med henvisning til forsamlingsforbudet, men træerne skulle jo tændes.
Der er ligeledes i 2022 vinter-OL i Beijing, men indtil 1992 var det normalen, at de to olympiske stævner blev afviklet samme år.
Dermed har kommunen i to omgange fået en »klar advarsel« om, at der kunne være problemer med regnskaberne, som man ikke havde opdaget, siger professor i økonomistyring Per Nikolaj Bukh fra Aalborg Universitet.
Jeg tror, alternativt, at Jens Gaardboe selv har haft dårlig samvittighed over noget, han har foretaget sig og derfor har trukket sig tilbage.
Husk den britiske jernbanesektor, som blev liberaliseret dyrere og mere ineffektiv end da den var på offentlige hænder.
Han henviser til, at møderne i Teknik- og Miljøudvalget kan være fortrolige, mens offentligheden kan følge med i møderne i Borgerrepræsentationen.
Tidligere fortalte du, at folk kunne være trygge ved, at deres oplysninger var i sikre hænder, men det er de jo så stadig ikke?
Fredag oplyste Seehofer, at ti europæiske lande til sammen ville tage imod 400 uledsagede mindreårige fra den nedbrændte Moria-lejr.
I en pressemeddelelse oplyser Steen Ørskov, at valget er truffet efter nogen tids intern uopverensstemmelse mellem de to medlemmer af byrådsgruppen og "enkelte" medlemmer af partiets bestyrelse.
Men utætte gasledninger og landbrug kan være mellem dem.
Vi kom aldrig i nærheden af den spidsbelastningssituation, som man dengang med rette måtte frygte.
Tilmeldte journalister med gyldigt pressekort har adgang kl. 14.30.
I mandags søsatte eleverne på ungdomsuddannelserne i Aarhus Kommune en aktion, hvor de hang banner op rundt omkring i Aarhus med budskabet om, at de vil tilbage i skole.
Tilbage i 2014 blev hendes søn Carl Plum og hans kammerat dømt for dyremishandling, efter de havde slagtet en hest på ulovlig vis.
Det har medført utallige og urimelige rejser til Hillerød, men faktisk også i perioder til Frederikssund.
I går var han blandt andre steder i aktion i en børnehave i Tvingstrup.
Det var oprindeligt en del af den måde, vi mennesker kommunikerer med hinanden på, så planen er, at det skal være et forenings- og frivillighedshus og samtidig skal huset administrativt være en del af Ballerup Bibliotek.
Men selv om opfattelse er, at der mangler p-pladser, fortæller de reelle tal en anden historie.
Scenen er i midten af kirken, og publikum sidder forholdsvist tæt på det hele.
Par-VM køres anderledes end de klassiske mesterskaber.
De fleste i døgnbehandlingen er – ud over at være sværvægtsmisbrugere – enten psykisk syge, hjemløse eller kriminelle.
Skulle vi ikke støtte mere op om det sidstnævnte?
Og indtil videre går det meget godt for Messerschmidt.
Måske ikke solidariske med Toksværds ungdomsoprør, men det er måske heller ikke det vigtigste lige nu, skriver studerende Peter Hagemann i dette indlæg.
Prins Joachim optræder fredag offentligt i forbindelse med sin jobstart som forsvarsattaché i Paris.
Ishockeyfansene har taget godt imod initiativet, lyder det fra klubberne.
I dag er familien udvidet til fire, da lillebror Alexander for to år siden kom til verden.
Anholdelsen af den 25-årige skete onsdag eftermiddag.
Dermed er det samlede antal døde med coronavirus siden virusset kom til Danmark i februar 633.
Krarup er uddannet butiksslagter, og i den første periode som politiker var han blandt andet direktør i ishockeyklubben Herning Blue Fox.
Det er jo nogle store beslutninger for os, og det er meget, meget vigtigt for fremtidens Region Sjælland, siger Heino Knudsen (S), regionsrådsformand.
Hylderne i supermarkedet er tomme, og sygehusene oplever endda svind i deres beholdning.
Så enten er borgmesteren blevet dårligt vejledt, eller også er han gået imod embedsmændenes anbefalinger i starten af sagen, siger Roger Buch.
Men det er jo aldrig sikkert, om man så stadig har behovet, når boligerne står klar.
Det haster med en afgørelse, siger Hirtshals-fiskeren.
Uden at skæve til størrelse og magt du er oppe mod, hat du taget kampe som de fleste ville betænke sig på.
Jeg har også selv holdt der nogle gange, og de holder et godt stykke ud i Kirstinehøj, når jeg kører forbi om morgenen ad Tømmerupvej.
Og den har føltes endnu længere.
Nu havde hun ikke været psykotisk i ugevis, og for første gang længe var hun håbefuld og ligefrem spændt på fremtiden.
Det er fis og ballade, samarbejde, lærerskab og godt samarbejde.
Kort efter fandt betjente begge biler efterladt i nærheden.
Det er stærkt problematisk, at plejerne taler om Else Marie Larsen på den måde.
Teenagere på bare 16 år skal kunne se frem til at få et valgkort i postkassen, når der næste gang afholdes kommunal-, regions- og europaparlamentsvalg.
Den er specialiseret i at håndtere ammunition og sprængstof og i at uskadeliggøre sprængfarlige genstande.
Der var både mødt børn og voksne op for at samle skrald fra stranden.
Den mest spektakulære del af anlægget er to gigantiske procestanke, hvori spildevandet bliver iltet og renset færdigt, inden det er klar til at blive ledt ud i Kattegat gennem den 415 meter lange havledning, som for nylig blev anlagt.
I Superligaen har der dog været flere nederlag end sejre i 2020, og så formåede københavnerne heller ikke at holde det europæiske momentum, da man for nylig missede en plads i Europa Leagues gruppespil.
Da Arsenals træner Mikel Arteta blev smittet med coronavirus, satte det gang i fodboldens parter, som blev enige om at suspendere de engelske rækker.
Det er en kæmpe succes.
Politiet fortæller, at gerningsmanden for nyligt er blevet løsladt, og det er derfor, man vil kræve varetægtsfængsling.
Brian var blevet kendt i Rødovre som Den Skaldede Journalist, fordi den anmassende chefredaktør havde vundet et væddemål om en Brøndby-FCK kamp og tvunget ham til at skrive det i en artikel.
Der verserer også en sag omkring niveauregulering ved halmladen, som skal en tur i retten til september.
Et eksempel er tidligere på året, hvor et medie faktatjekkede hans konventtale og fandt 20 overdrivelser, vildledninger eller løgne.
Der bliver solgt mere hakkekød og færre fine stege.
Og det var næsten mere end lakrids-direktøren Morten Kornbech kunne klare.
Faktisk blev netop Kasper Kildelund og Søren Haagen smittet med coronavirus i slutningen af november.
Flere patruljer blev sendt til området, hvor det kunne konstateres, at der var tale om noget helt lovligt.
Og han forsikrer om, at man skam også har gjort sig tanker om at klimasikre havnen.
Sådan endte det ganske vist ikke.
København har fået titlen som World Capital of Architecture i 2023.
Formålet med demonstrationen er ifølge en af arrangørerne, Marie Jensen, at gøre opmærksom på danskernes tab af rettigheder.
"Så det er et grundvilkår for det her arbejde, at usikkerheden er stor, både i vurderingen af den aktuelle situation og i forhold til at kunne analysere den."
Politikere kræver handling.
Amerikanske forskere i Seattle har mandag foretaget den første test af en potentiel coronavaccine på et menneske.
En anden ekspert, Niels Strandberg Pedersen, tidligere direktør for SSI, har over for TV 2 påpeget, at store forsamlinger giver risiko for smittespredning.
Modsat hvad man måske skulle tro, resulterede coronapandemien tilsyneladende ikke i, at salget flyttede online.
KRISE: Ngo'ernes genbrugsbutikker taber millioner på grund af coronakrisen.
Det sætter jeg kolossalt pris på, siger han.
Vikingespillet skulle være opført fra 19. juni til 12. juli, hvor stykket Skjoldunge skulle være opført af amatørskuespillere.
Mandag sendte jeg min læge en besked.
Hun roser besætningen efter at have besøgt det danske krigsskib, som også mærker covid 19-pandamien.
Jesper Jensen dirigerede Team Esbjerg til to point ude mod Vipers.
"Vi har et kønsopdelt arbejdsmarked, store lønforskelle mellem kvinder og mænd og så har vi lige haft en sexisme-debat, som endnu ikke er blevet til konkret lovgivning.
Politiet har ikke kunnet fastslå, hvor sprængstoffet kom fra.
Andelen af freelancere eller soloselvstændige faldt eksempelvis med knap 40 procent inden for den kreative industri i løbet af de to første kvartaler af 2020.
Og senere meddelte hviderussiske myndigheder, at Kolesnikova bliver tilbageholdt på den hviderussiske side af grænsen.
Der blev skrevet dansk retshistorie, da byretten i København fredag slog fast, at banden Loyal to Familia virker ved vold og derfor kan opløses.
Vi havde en familie i weekenden, hvor moderen, der ikke havde lang tid tilbage, bad om at give en besked til alle fem børn på én gang.
Vi har samtidig mange ældre indlagt, der tilhører den ældre generation, hvor mange af dem er royalister.
I disse tider er det vigtigt, vi støtter kulturen.
Men det går så stærkt, at inden for 10 minutter er der brand i alt – der er flammer over det hele, fortæller hun.
Magt er grundsubstansen i klasserelationerne – og overklassen sidder tungere på den.
”Reelt hænger aftalen på DF.
Der skal ikke så mange udbrud til, før tingene kan flytte sig, siger Wejse.
Det har været svært at give børnene håb og trøste dem, når man ikke har haft noget svar, siger han.
Når tørsten skal slukkes, drik vand.
Alene onsdag var der 1.269 nye virusdødsfald ifølge Brasiliens sundhedsministerium.
Jeg vil gerne pointere, at jeg intet personligt udestående har med den person, der hentydes til.
Det er en del af den sydvestjyske identitet, siger Erik Buhl.
Panikken begyndte at blusse op i Josefine.
En sølvgrå BMW bragede natten til lørdag igennem væggen på et hus på Søndergade i Glamsbjerg.
Politisk fokus på etnicitet medførte, at flere borgere oplevede at blive udskammet og afvist af sociale fællesskaber og institutioner.
På Vestegnen er der mulighed for at købe sig til en hurtig test på falckstationen i Hvidovre på Avedøre Havnevej 35.
Det har også været en del af den aftale, vi har lavet i vores skoleforlig.
Årets første lederpris gik til Marianne Düring Lausen fra Glostrup Musikor, som hun har været leder af i 15 år.
Men søndag aften fortæller politiet, at der ikke umiddelbart lader til at være noget mistænkeligt ved dødsfaldet i Bagsværd.
Sådan lyder det fra Rasmus Alex Petersen, administrerende direktør i engrosfirmaet MAP Fur i Glostrup, der har eksisteret siden 1903.
TV 2 Lorrys dækning har dog vist, at politiet heller ikke gør noget i sager, hvor cyklerne har en værdi på betydelige femcifrede beløb, og hvor der altså enten er spor i form af GPS-sporing eller videoovervågning.
Biskop i Roskilde stift, Peter Fischer-Møller, har valgt at sammenlægge de to mindre sogne Egebjerg- og Nr. Asmindrup, mens Vig Sogn, som tidligere var to-sognspastorat med Nr. Asmindrup, fremadrettet vil være selvstændigt sogn.
Patienterne med den nye minkvariant har ikke oplevet et værre sygdomsforløb end patienter, der er blevet smittet med den almindelige coronavirus.
New Zealands største oppositionsparti har de seneste dage kritiseret premierministeren for at genindføre så hårde restriktioner.
B.T. har forgæves forsøgt at få en kommentar fra flere af de utilfredse forskere, ligesom mediet heller ikke har kunnet få en kommentar fra flere direktører i SSI.
Hvordan sover man, efter at man har vundet sin første etapesejr i Tour de France?
Nu sender politikerne hjælp afsted.
Udsatte kyststrækninger i Jammerbugt Kommune kan meget muligt se frem til at blive beskyttet af nedgravede pilebundter.
Landbrugsjorden vest for Reersø skal dyrkes som landbrug - ganske som hidtil.
Alt sammen sideløbende med at hun gør sin kandidat på musikkonservatoriet færdig.
Over 50.000 personer blev bedt om at blive hjemme i de berørte områder.
Der er dog mange, der hurtigt finder ud af, at det ikke er billigt at komme godt fra start.
At man "Fra Kongerigets side støtter.
Samtidig skal virksomheden sikre grundig rengøring.
Thomas Adelskov fremhævede blandt andet det fine samarbejde mellem de forskellige ungdomsuddannelser i kommunen som en del af opskriften.
I Thisted Kommune har de fået 1,5 millioner kroner til sommeraktiviteter, og også her er de blevet brugt på mange forskellige ting.
Det er en vigtig prioritet for regeringen at skabe et sammenhængende Danmark, og her spiller LAG-midlerne en stor rolle, siger erhvervsminister Simon Kollerup.
Hvis de søde sager i stedet bliver delt ud over hele ugen, bliver slikket ifølge Anne Gaardmand i mindre grad noget, som børnene higer efter, fordi det også er tilgængeligt i hverdagen.
For at kunne få del i ordningen skal man mindst have indtægter på 10.000 kroner om måneden.
Boligminister Kaare Dybvad har tidligere over for afvist at suspendere kriterierne på baggrund af krisen.
»Mest af alt har de fleste nok indset, at vi ikke behøver at leve et overfladisk liv,« siger Erik Meier Andersen og siger afsluttende: »Som ræven siger i Den Lille Prins, så er det kun med hjertet, man kan se rigtigt.
Jonas Henriksen er ikke enig med formanden for Socialdemokratiet, Tina Beck-Nilssons kritik af den podcast, Henriksen laver sammen med gruppeformanden i S, Gunver Jensen.
Skrædderen kom til Danmark for seks år siden, og han vil gerne give noget tilbage til Danmark og Holstebro Kommune.
DSB vil købe stort ind.
Lige nu er det bedste bud omkring 1,3 millioner kroner.
Og det kan være fordi de er spist op af orme.
»Trump vidste det og nedspillede det med fuldt overlæg.
Her er man nemlig ifølge Lise Gerda Knudsen længst med planlægningen.
De brugte natten til torsdag på at afsøge midtbyen i Aarhus og grønne områder ved byen.
Han er en erfaren herre i lokalpolitik, og har af flere omgange siddet med ved bordet i diverse byråd - både i Rønnede Kommune og senest i Faxe Kommune fra 2005-2017.
Firmaets daværende ejer kom i vælten som følge af sit venskab med Peter Brixtofte, som Michael Henriksen forsøgte at beskytte mod pressen, da glasbilledet af Peter Brixtofte brast.
Søndag den 18. oktoberblev der indkaldt til krisemøde i Københavns Borgerrepræsentation, efter at Jyllands-Posten kunnne berette om to nye sager om overborgmesterens grænseoverskridende adfærd over for kvinder.
Sangen har Lars Lilholt givet videre til sine egne børn, og det betød meget for dem, at netop den sang var med på den nye juleplade.
"Jeg var den sidste, der nikkede til det," siger han.
Men vi må gerne træne.
Han havde blandt andet truet nogle 13-årige drenge på livet, oplyser den vagthavende ved Nordsjællands Politi.
Tror forslagsstillerne for alvor, at en prædikant, som har tænkt sig at prædike had eller ytringer, som kan være ulovlige, troskyldigt vil skrive dem ned på dansk og lægge dem på stolesæderne eller indsende dem til kirkeministeriet?
"På dagen bliver der fine tilbud på kaffe og kage 'to go' samt på salater og bagels som 'take-away', så kig gerne forbi og sig hej", lyder det fra Jane Hvirgeltoft.
Det triste syn efter skypumpens "besøg" i Havemøbel-Centret.
Det er fortsat uklart, hvilke konkrete personer, der vidste hvad, om de actioncards politiets ansatte brugte, når de talte med minkavlere.
Det var den indledende runde i den landsdækkende videns- og læsequiz Smart Parat Svar.
En 40-årig mand måtte fredag aften hentes af en lægehelikopter efter en alvorlig soloulykke ved Råsted.
Derudover har Plantorama udvidet konceptet med dyrecentre med alt lige fra akvariefisk, over dyrefoder, til fugle.
De udgør dagens ret og kan kun købes mod forudbestilling og afhentes mellem klokken 17 og 19 af kunder, som skal være opmærksomme på, at de ikke kommer for tæt på hinanden, når de henter.
Tre står frem med navn, og resten ønsker at være anonyme af hensyn til deres karriere eller jobforhold.
Men i modsætning til hvad man måske skulle tro, smittede de tre mennesker ikke lige meget.
Borgmester Christina Krzyrosiak Hansen (S) har tidligere fortalt, at hun har besluttet at stemme nej til forslaget.
Det er virkelig ikke sjovt at fyre folk, når man ikke har lyst til det, siger Poul Bøje Nielsen, der forventer, at kroen har mistet godt tre millioner kroner i omsætning ved årets udgang.
Det er eksklusivt for modtagere af dette nyhedsbrev, men hvis I vil sidde nogle venner sammen og nyde det, er det også ok.
De er som regel drøjere i brug og mildere ved hænderne.
Flexleasing er en af systemer, som kan afhjælpe frustration og høje udgifter på transportbudgettet.
• Lad være med at lede efter ting, du taber.
Freja Brabæk Kristensen fortsætter nu i byrådet som løsgænger, hvor hun mener, at hun forsat kan beholde sine politiske udvalgsposter.
I april er der opstartsmøde i Gundsømagle om forsøget, hvorefter ordningen kører frem til september.
Fra januar til september blev indrejseforbud for 260 udlændinge slettet i en fælles EU-database.
Ifølge Bente Topsøe-Jensen, der er formand for Agersø Beboerforening, kan prisnedsættelsen også betyde, at for eksempel familiemedlemmer til øboerne vil få bedre mulighed for at komme på besøg på øen.
Zalando omsatte for 1,85 milliarder euro svarende til over 13 milliarder kroner i tredje kvartal i år.
Udendørs fitnessredskaber og træningspavilloner er også blevet afspærret i Vejen Kommune.
Morten Løkkegaard mener, at Venstre har en 'unaturlig' ringe størrelse i Gentofte (Villabyerne, 1. juli).
Kan vi tage i mod norske og tyske turister hen over sommeren, eller kan vi ikke?
Kantspilleren testede positiv som en del af den ugentlige coronatest, der foretages efter Divisionsforeningens retningslinjer.
En gang imellem: 27,8 pct.
Andreas Skov Olsen er af Spillerforeningen blevet kåret til Årets Mandlige Talent.
Politiet har nemlig telefonisk haft fat i familien tre dage i streg.
Er det overhovedet realistisk at tro, at man ikke smitter hinanden ved hjemmeisolation?
De første mange uger var jeg buret inde, og måske skal jeg bure mig inde igen.
Alt i alt har det gjort noget godt for Nordsjælland," siger han.
På søndag erstattes sidstnævnte af Mathias Kjøller.
Så skifter de den ud, så tænker de vel, at det ikke er kørt i den rigtige retning,” siger Jan Johansen.
Anne Applebaum er med andre ord en del af fortællingen, om hun vil det eller ej.
De restriktive foranstaltninger opretholdes indtil efter påske, som er hvad regeringen aktuelt har meldt ud.
Formanden for Hjelm Bugts Venner, Jesper Karup, mener, at planerne om ferieparken er i strid med den nuværende planlov.
Cyber-angreb mod Det Europæiske Lægemiddelagentur, cyberspionage på dokumenter relateret til vacciner mod covid-19, cybertyveri af sensitive oplysninger på tyske hospitaler, i Finland og igen i Tjekkiet.
De syntes, jeg skrev godt, men at min historie ikke helt holdt.
Programmet vil blive afviklet fysisk på Nordkraft i Aalborg indenfor de rammer, der til den tid gælder for fysiske forsamlinger.
Ved en sti påkørte han en metalstolpe, hvorpå han efterlod bilen og fortsatte til fods.
Den amerikanske hummereksport blev ramt af en ekstra told på 25 procent fra Kinas side i 2018, da handelsstriden mellem de to lande langsomt eskalerede.
I den bil var også en kvinde og to andre mænd omkring samme alder.
Mange lokale små virksomheder vil deraf opleve stor økonomisk krise på baggrund af COVID-19 / Corona virussens indtog i Europa og Danmark.
Biblioteker, kulturhuse, museer og teatre frygter for, om den offentlige opbakning også holder, når prisen for coronakrisen skal betales.
Virvaret fra gangene på hospitalet i Lecco er svært at ryste af sig.
Manden var tiltalt for blufærdighedskrænkelse begået flere gange hver måned i perioden fra den 1. oktober 2017 til den 12. september 2019.
Det er et værktøj, som vi er blevet opmærksomme på, vi kan bruge.
Det er absurd, at en mand kan blive ved med at få hjemsendelsespenge, efter at han angiveligt har kendt sig skyldig i at have dræbt sin kone, mener Dansk Folkeparti.
Kommunen har meddelt, at der årligt vil blive nedsivet mellem 3.298 og 4.631 kubikmeter regnvand fra kunstgræsbanen, og i Danmarks Naturfredningsforening i Furesø mener man, at kommunen dermed risikerer at forbryde sig mod noget helt grundlæggende.
Hovedstadens Beredskab modtog meldingen om den voldsomme brand klokken 20.06 og sendte, ifølge bt.
”Vi har hele tiden vidst, at der pågår et arbejde i myndighederne om afstandskravet.
En halv time senere klokken 13.36 var der et nyt røveriforsøg, denne gang i en købmandsforretning i Priorgade, hvor gerningsmanden også her truede med en kniv og forlangte penge udleveret.
Samt 'Access Bars' som er en blid behandling af 32 punkter på hovedet.
USA har – ligesom Rusland, Kina, Israel og flere andre lande – slet ikke tilsluttet sig ICC.
Statsministerens åbningstale drejede sig stort set alene om indenrigspolitiske forhold.
Det viser en aktindsigt, som dagbladet har fået kig på, og som vækker bekymring hos en række sundhedseksperter.
Ifølge DAGBLADETs oplysninger arbejder de skadeslidte nu på at samle dokumentation for de skader, de har lidt, samt argumenter for, hvorfor det mener at have krav på kompensation.
Aveny-T har i nogle år haft stor succes med at satse på forestillinger til unge.
Det bringer det samlede antal af døde med covid-19 i Frankrig op på 38.289.
Men med den gradvise genåbning af samfundet forventer Metroselskabet, at passagertallet igen vil stige.
»Honningjægere søger typisk efter honning i den sydvestlige del af området, hvor de fleste tiger lever«, siger Monirul Khan, som på Jahangirnagar Universitet studerer den bengalske tiger.
To kødfrie dage i kantinerne på statslige arbejdspladser, grønne biler i det offentlige i 2030 og krav om, at statslige institutioner skal købe miljømærkede produkter.
Jeppe Lindberg (LA) hæftede sig særligt ved, at planstrategien adresserer behovet for færdiggørelsen af omfartsvejen ved Borup samt diverse cykelstiprojekter og kaldte det samlede dokument for fyldt med »super spændende visioner.«
Det at gøre særlige fødevarer forbudte, gør dem bare mere interessante.
Jeg har en drøm om rene, klare søer i kommunen med et rigt varieret fiskeliv, som vi kan bade i uden at bekymre os om alger og vandets kvalitet.
Og så kigger man på træneren, selv om vi alle sammen godt ved, at det ikke kun er trænerens skyld, at det ikke virker, siger Carsten Thygesen.
Rådgiveren, Hope Hicks, havde blandt andet fløjet med flyet Air Force One sammen med Trump til præsidentdebatten i Cleveland forleden og været med præsidenten til vælgermøde i Minnesota, hvor hun på hjemturen fik det dårligt og efterfølgende blev testet.
Der var blandt andet en høvlbænk i børnestørrelse, og der var borde, hvor børnene kunne sidde og male ved.
I juli rejste en ung mand sammen med en kammerat fra Wien til Slovakiet.
»Men i stedet for at samle indsatserne i en national strategi, der kan imødegå krisen, er præsidenten optaget af at skrive Twitter-beskeder om vandalisme og andre ting for at aflede opmærksomheden fra den krise, som trænger sig på.«
Hjælpen kommer til at afhænge af, hvad der kan samles flertal for i Folketinget samt hvilke restriktioner, der kommer til at gælde efter sommeren.
Det er den slags sejre, som er svære at opnå i NFL.
Så meget desto mere ærgerligt må det være for Topgunn at have opkaldt sit nye album efter SAS – et flyselskab, der få dage efter udgivelsen varslede fyringen af 5.000 medarbejdere.
Michelle Obama i Barack Obamas nye selvbiografi: Tea Party-bevægelsen er bange for dig.
Meteorolog hos TV 2 Sebastian Pelt er enig i, at årets vejr indtil nu givet træerne ideelle muligheder for at få en tidlig start på blomstringen.
Lokomotive Leipzig skal spille mod usynlig modstander for at hjælpe klubbens økonomi igennem coronakrisen.
Der vil findes løsninger, så man kan være indenfor i de kolde måneder.
Når hun går tur, er det oftest iført maske og handsker, og, så vidt det er muligt, på steder uden for mange andre mennesker.
Lørdag 1. februar er det 14. gang, at 12 humanitære organisationer og DR går sammen om Danmarks Indsamling og samler ind til nogle af verdens fattigste og mest udsatte mennesker.
De lejere som vælger genhusningen vil få en kompensation som svarer til én måneds husleje.
Det var vurderingen fra både Udlændingeministeriet og Justitsministeriet ifølge et referat, der blev fremlagt onsdag i Instrukskommissionen, der er nedsat for at gennemgå sagen om asylpar.
Da boghandlerkæden Arnold Busck bukkede under for coronapresset i slutningen af april, var det også slut med Arnold Busck-butikken i Birkerød.
Ved det seneste foredrag om det dansk-russiske forhold måtte folkeuniversitetet sende op imod 50 forsamlede personer i Elværket hjem.
For at undgå, at det eskalerer yderligere, og at vi kommer til at stå i en situation, hvor man bliver nødt til at indføre langt skrappere restriktioner, synes jeg, at man har ramt en balance«.
På den anden side er branchen også tiltrækkende for kvinder på grund af branchens ærlige tone og ukomplicerede omgangsform, samt mulighed for et aktivt arbejdsliv hvor man skaber noget der kan ses, tilføjer man i rapporten.
Trafikselskaberne fjerner det velkendte pensionistkort.
I Silkeborg Kommune har man blandt andet anbefalet at bruge mundbind i supermarkeder og indkøbscentre, og man har opfordret til hjemmearbejde, hvis det kan lade sig gøre.
Der var roser hele vejen rundt fra byrådsmedlemmerne og samtlige.
I Faaborg-Midtfyn Kommune har man indtil nu årligt betalt 23,5 millioner kroner til udligningen.
Andre går på gaden med deres våben og hylder politiets indsats.
Først troede jeg egentlig bare, det var noget, han havde drømt, men så kiggede jeg ned på hans finger, hvor jeg tydeligt kunne se to bidemærker.
Rengøringen varetages af FOB's faste rengøringsselskab.
Hvis man forbyder ungdommen retten til at tage ansvar og tænke selv, så fratager man dem også retten til at begå fejl og lære af det.
Det særlige ved den nye pulje er, at tingene i forhold til normalen går stærkt.
Så vi har mange gange stået i nogle situationer, hvor… ”Årh, kom nu, altså.
Det kommer til at gå hårdt ud over butikkerne i grænselandet, når Tyskland fra den 1. juli sænker momsen.
Rotter på loftet.
Hun blev så oprevet over et opstillet vejskilt, at hun nu har fjernet det.
En lastbil var kommet over i den modsatte kørebane og havde i den forbindelse snittet en personbil med et ægtepar, der kom kørende i den modsatte retning.
Det var tilfældet i 2016, da truppen optrådte i Musikhuset i Aarhus.
Vejrkort fredag klokken 10. Varm luft fra kontinentet strømmer op over Østdanmark, mens en front med køligere luft på bagsiden bevæger sig fra vest mod øst.
Mere komplekst er det ikke.
»Det udvikler sig meget hurtigt lige nu.
I stedet skal de have deres hjælp gennem det kommunale tilbud Åben Rådgivning, når de for eksempel skal overskue deres økonomi, bruge netbank eller forstå post og breve.
Han ser frem til mere tid med familien, men håber på fortsat at kunne være en del af byådet.
Lidt senere var det Umtitis tur, og han gik ind i forsvaret i stedet for Gerard Pique.
Fødevareminister Mogens Jensen (S) har i morges afholdt pressemøde med erhvervsminister Simon Kollerup (S), hvor der netop blev opfordret til at udvise samfundssind og handle dagligvarer, som man normalt gør.
Beate Stengaard Sørensen kendt fra Den Store Bagedyst skal levere et brunkagehus til en Hans og Grete-forestilling på Aalborg Teater.
»Han er meget utvetydig i sin holdning til, hvad de andre har gjort.
De indtager Storstrømsbroen og går igang med at få kontrol over Vordingborg og især Vordingborg Havn.
I Køge er et plejebarns bopæl og skole blevet delt med den biologiske far.
Sorø Kommune har indgået et samarbejde med Sorø Sportsråd, der skal koordinere aktiviteterne.
Pensionisten fra Sunds har solgt bladet de sidste 25 år, så rutinen og salgstaktikken er i orden.
Efter næsten et år med corona er det nærliggende at tro, at danskerne har fuldstændigt styr på regler og retningslinjer for COVID-19.
Jeg kan bare godt være lidt for ærlig nogle gange.
De landmænd, jeg har mødt, vil virkelig gerne omstille sig – og nogle er allerede i fuld gang.
Patienten blev også undersøgt på Aarhus Universitetshospital, hvor han fredag 28. februar blev testet positiv.
Men mændene er også blevet bedre til det, fortæller Anders Skafte Hansen.
Han har også sagt, at minkavlerne skulle have haft besked mandag i sidste uge, men at det ikke skete på grund af tekniske problemer.
Han afviser, at besparelser kan findes på administrationen i stedet for serviceniveauet.
Han har leveret en dedikeret og professionel indsats og altid ydet sit bedste for VFF, og vi ønsker ham held og lykke med de nye udfordringer, siger sportschef Jesper Fredberg.
Den nyudnævnte minister betegnes som en rar, nærværende og meget talende mand med et positivt og levende gemyt.
Den kære frygtelige familie i ’Den tid på året’
Endnu en stor fodboldliga er skudt i gang ovenpå coronakrisen.
Tyveriet blev anmeldt onsdag formiddag klokken 11.44, fremgår det i et uddrag af politiets døgnrapport.
Derefter blev han flyttet til Horserød, hvor han opholdt sig frem til løsladelsen i april.
De betaler den højeste pris for følgevirkningerne af pandemien, siger generalsekretær Johanne Schmidt-Nielsen.
De seneste tre døgn er i hvert fald uden sammenligning den periode, hvor jeg har været flittigst bruger af sundhed.
Politiet har anholdt to personer, der er sat i forbindelse med skudepisoden i Korsør sent mandag aften.
Den undersøgelse vil jeg afvente resultatet af, siger H.P. Geil til TV SYD.
Krisen brød for alvor ud sidste år og fik tusindvis af mennesker til at gå på gaden for at vise deres utilfredshed med politikerne.
Houthi-oprørerne er støttet af Iran, mens Yemens regering er støttet af koalitionen, som saudiaraberne står i spidsen for.
Selskaber uden for lovgivningen har fortsat kun 19 procent i deres bestyrelser og 20 procent i deres ledelser.
Fra på lørdag og cirka to uger frem lægger Vejdirektoratet ny asfalt på E45 på Vejlefjordbroen.
SF-formand Pia Olsen Dyhr (th.) har ikke meget til overs for statsminister Mette Frederiksens (S) forklaring på, hvorfor hun er blevet modstander af et forbud mod religiøs omskæring.
Derfor inviterer de nu alle med politisk interesse til at deltage i samarbejdet med at genskabe DSU Hillerød og tale de unges sag i samfundet, skriver de i en pressemeddelelse.
Og dyrker hverken mor eller far idræt, så kan det være børnehaven, der med et besøg i den lokale fodboldklub baner vejen for familiens første sportsmand.
De sidste dage har Peter Bo Andersen set stadig mere rystet til, mens krisen har udviklet sig.
Tre stedet er der nu opsat kameraer i Odense, der scanner nummerplader på varebiler og lastbiler, der kører ind i miljøzonen.
FN anbefaler agroøkologi som en løsning, hvis man skal sikre et klimavenligt landbrug, skriver Mattias Söderberg.
Benjamin Touré opfordrer alle, der hører eller ser et misbrug af narko, til at give politiet et tip.
De seneste knap otte år har han tilbragt i Aarhus som cheftræner for AGF.
Siden midten af 80’erne har han uafbrudt haft livvagter ved sin side, og han er blevet beskrevet som et »omvandrende kadaver«, da alle havde en forventning om, at mafiaen før eller siden ville gøre det af med ham.
Til hverdag er hun direktør for omkring 400 medarbejdere.
Da coronakrisen ramte, stod blandt andre Kiosk Bien med en masse varer, som de ikke havde mulighed for at sælge.
Men der kom jo aldrig en aftale i Folketinget, og derfor fik vi ingenting.
Der er 10 pladser i Romanklubben, og det er gratis at deltage.
»Dybt rystende« blev der skrevet på diverse sociale medieplatforme, først om de nu i alt 1.682 kvinder, som underskrev et støttebrev til Sofie Linde.
Den 15. april 2020 blev en 20-årig mand boende i Odsherred Kommune sigtet for 88 forskellige forhold, som omhandler uberettiget videregivelse af billeder, ulovlig tvang, deling af børnepornografisk materiale, hacking og databedrageri.
Tyskere bruger Danmark som transitland til Sild i Tyskland.
Vi har bare brug for at lære hvordan.
Budgetoverskridelsen er et resultat af forsinkelser i byggeriet, og at en voldgiftssag mod en af entreprenørene er i gang - og afhængigt af udfaldet kan det gøre budgetoverskridelsen endnu større.
»Jeg har et visir, som vi kalder det, på.
Rungsted er i fuld færd med at sammensætte holdet til en ny ishockey-sæson efter den gamle, der blev afbrudt i utide og aldrig spillet færdig.
Der var røg i køkkenet i kolonihaveforeningen Rugkobbel i Aabenraa sent fredag aften.
Konfirmationerne rundt om i landsdelens sogne bliver afholdt på meget forskellige måder.
Man kan se den ene maskerede mand midt i forretningen.
Jeg har haft 28 gode år i staten, heraf halvdelen som departementschef.
Det ville naboerne ikke have.
»Vi har haft en generel opmærksomhed på, at kvinderne ikke må have symptomer på Covid-19, når de møder op til brystkræftscreening«, siger Berit Andersen.
VIDEO: Se her, hvordan du håndterer et mundbind korrekt.
Skulle du have lyst til at prøve kræfter med banen i Jyllinge, så er det måske værd at skrive dig bag øret, at banerekorden for de 18 huller er sølle 29 slag.
Ofte har de kæmpet i lang, lang tid og klaret alting selv.
Lyser den blå, er indeklimaet fint, men skifter den til rød farve, så er det tid til, at vinduet skal åbnes.
Det betyder, at renoveringer af daginstitutioner og vedligehold af fortove og cykelstier, er nogle af de projekter, der helt ekstraordinært kan sættes i gang i år.
Selvom Dronning Margrethe har aflyst alle officielle arrangementer i forbindelse med hendes 80-års fødselsdag, så blev hun alligevel vækket med en særlig overraskelse i morges.
Frankrigs præsident, Emmanuel Macron, siger torsdag, at han og forbundskansler Angela Merkel er enige om, at EU skal støtte demonstranterne i Hviderusland.
Han har været med til at jage mårhunden, siden gruppen Varde Vest blev dannet i januar 2019.
Politiet arbejder sammen med kommuner og vejmyndigheder på at komme de ulovlige arrangementer til livs ved at finde en forsvarlig måde at afvikle kapkørsel på forsvarlig vis, uden politiet skal bruge en masse ressourcer på at rende efter det.
Det oplyser anklager Cathrine Brunsgaard fra Østjyllands Politi.
Netop fordi hun havde ledt vores tanker over på rugbrød og toiletpapir.
Fra mandag den 18. maj bliver det også igen muligt at låne og aflevere bøger på bibliotekerne.
Det er en kamp, der spilles en torsdag klokken 13, så for mange er det en kamp, der kræver lidt planlægning at overvære.
Men ellers har området stort set været tomt lang op i historien.
Opfindsomheden har været stor.
Da Erik Nielsen sidste år meddelte, at han ikke vil genopstille ved kommunalvalget i 2021, henviste han til, at han til den tid vil være 68 år.
Flere af eleverne havde allerede haft kontakt med deres venner i Italien.
Det er en humanitær krise, som udvikler sig i de overfyldte flygtningelejre i Grækenland.
Vi fik en fantastisk start, og så blev vi bare hamret tilbage til nul på ingen tid, siger medejer af Randers Street Food, Nicolai Michaelsen, til TV2 ØSTJYLLAND.
Turistindustrien i Danmark kan blive hårdt ramt, hvis tusindvis af udenlandske turister, der har booket danske sommerhuse og hoteller i sommerferien, ikke kan komme til landet grundet de lukkede grænser, lyder budskabet.
I lyset af den situation, vi står I nu - med høje smittetal i Faxe Kommune - glæder det mig, at regionen nu udvider kapaciteten, siger borgmester Ole Vive (V).
Selv om tanken om at tage på soloferie og klare skærene på egen hånd i et fremmed land kan være lidt skræmmende, har en ud af tre danske kvinder rejst ud i verden alene.
Det gælder på et areal på 37.000 hektar, og områderne består primært af enge.
Der var han på vej til os og indgik derfor ikke i hverdagen med holdet dernede, forklarer Jes Mortensen.
Væk var Anders Fogh Rasmussen og hans gode management udi i minutiøs styring og ledelse af Regeringen og dens parlamentariske grundlag.
Storkene er begyndt at parre.
En løsning som han synes fungerer perfekt.
Min tidligere værtskollega fortalte mig, at han havde ratet min og andre kvindelige kollegers ’fuckability’, da jeg blev ansat«.
Mange af landets eksportvirksomheder kigger - som følge af coronapandemien - ind i en særdeles økonomisk udfordret fremtid.
Christian den 10. er kendt for sine rideture rundt i København - og her i Lyngby-Taarbæk.
Og så er hun blevet indstillet til Politikens Pædagogpris, der i samarbejde med Velfærds- og Forskningsfonden for Pædagoger uddeles for første gang i år.
Det blev kun værre, da Jakob Ellemann-Jensens reaktion på delberetningen var at læse på hans Facebook-side lidt op ad dagen.
En 31-årig mand kom alvorligt til skade med det ene ben, da han søndag formiddag af endnu uopklarede årsager mistede herredømmet over sin bil.
Selvom drengene bærer nogle lidt anderledes og sjældne navne, så har moderen ikke oplevet nogle negative reaktioner på navnene.
Tirsdag er formelt set valgdag, men et rekordhøjt antal amerikanere har allerede stemt.
Rikke Nielsen fra Asnæs er patient på Fusionsklinikken på Psykiatrisygehuset i Slagelse.
P4 vil sende døgnet rundt og få regionale nyhedsudsendelser tilbage hver halve time.
»Når man har den store offentlige pung fremme, så er det smart at slå to fluer med ét smæk og både sikre arbejdspladser og grøn omstilling.
Huda Ali Ahmads tvillingedøtre på fire år befinder sig i Syrien, hvor deres fremtid er uvis.
Og lige nu er de nærmere retningslinjer ved at blive udarbejdet i ministeriet og ventes klar i løbet af de kommende dage.
Så måske kan der på sigt komme færre strandkrabber, og så ser vi dem her overalt, uddyber hun.
Allernederst i kvindernes bedste håndboldrække har EH Aalborg nok at slås med.
Det var i området her i det sydlige Ikast, at Albert Kusk mener, han torsdag mødte to ulve.
Minkavlere med coronasmittede mink får nu mulighed for selv at aflive dyrene i stedet for at skulle vente på, at Fødevarestyrelsen gør det.
Men den tradition laves der altså om på denne gang.
Gården havde et jordtilliggende på godt 100 tdr. land, og til gengæld for opholdet måtte fattiglemmerne give en hånd med i stald, mark og køkken, for noget fornuftigt skulle de jo tage sig til.
Den er nu slukket, og politiet oplyser, at der er fred og ingen fare, og at der ikke er nogen tilskadekomne.
Der er anlagt nyttehaver med udekøkken omkranset af frugttræer med forskellige sorter af æbler og kirsebær.
Peder Skrams Gade 13. København.
Så man må gerne gå en tur hånd i hånd, og man må gerne lægge sit håndklæde, tage en badetur, og så gå hjem igen.
Nu kommer eksperter på banen med den seneste forskning, der endeligt afkræfter teorierne.
I Ringsted Kommune opfordrer lokalformand Lars Gormsen til, at der bliver kigget på Venstres organisatoriske opbygning.
Derefter har Saudi-Arabien øget sin produktion af olie.
Magtkampen om Joe Bidens kommende regering og embedsapparat er i fuld gang.
Domstolsstyrelsen lukkede domstolene ned efter dialog med Justitsministeriet, som siden satte spørgsmålstegn ved domstolenes autonomi fra Justitsministeriet, vurderede Frederik Waage, professor i forfatningsret ved Syddansk Universitet, til Information.
Og Carl Duch, der repræsenterede Slesvigske Fodregiments Soldaterforening, udtalte et par mindeord om Frode Munch Vesterby, inden han lagde kransen.
De forudser mere støj og lysgener.
Vismændene anbefaler at give lavindkomstfamilier flere penge i hænderne, da de har større tilbøjelighed til at bruge pengene.
De havde alle en lovende karriere foran sig.
Temperaturerne ventes lørdag op til 22 grader i det østlige Jylland og et par grader lavere i Syd- og Sønderjylland.
Der er gang i festen, og der drikkes og danses.
Vores mor blev meget stolt, da hun læste hvor mange, der havde været med i konkurrencen," siger han.
Og der er fortsat et kritisk blik på præstationerne.
Nu er den her karantæneperiode jo blevet forlænget, så vi starter dagen før elevrådscampen.
I juli 1989 blev en mand dømt for Palme-mordet.
Borgere i Vendsyssel har tidligere været ramt af en virusstamme, som har betydet at mink på to andre nordjyske minkfarme, er blevet aflivet.
De springer sådan lidt fra klasseværelse til klasseværelse, og de er der kun i en tredjedel af tiden, så det er svært at komme til at stille dem spørgsmål.
Avaz-brødrene Milad, Mehdi og Misam, der vokset op i Gribskov, laver deres filmprojekter sammen.
”De var og er amatører, vi ville have nedkæmpet dem, men vi ville ikke have fundet jer i labyrinten hurtigt nok til at kunne nå jer.”
Optagelserne af selve anholdelsen viser, at Floyd med det samme beder om at blive skånet for at blive dræbt eller såret.
Med rekognosceringsturen overstået er Allan Sindbæk klar til at få fyldt så meget i indkøbsvognen som muligt.
Jurister åbner nu for en ny dimension af sagen om mulige ulovligheder i forbindelse med forhenværende udlændinge- og integrationsminister Inger Støjbergs instruks om adskillelse af asylpar, skriver Dagbladet Information.
Og især New York, der blev ramt hårdt af COVID-19.
Har man råd til både bøger, studieture og sociale arrangementer?
Team Sauerland arrangerer kampen for verdensmesteren Dina Thorslund, når hun møder serbiske Nina Radovanovic.
“En undersøgelse førte frem en løsning af det konkrete problem, og en vedtaget politik og handleanvisninger, der skal sikre det ikke sker igen.
Hvem er det egentlig vores politikere lytter til?
Inden selve kørestrømsanlægget kan opføres, og eltogene kan komme ud at køre, ligger der i de næste tre år et omfattende forarbejde i at gøre plads til det nye kørestrømsanlæg under broerne på den 108-kilometer lange strækning.
"Forvaltningen er ved at afsøge muligheder for parkering udenfor lokalplanområdet, ligesom alternativer til bilkørsel søges begrænset.
Uligheden bliver ikke formindsket og fattigdommen bliver ikke fjernet før vi samlet går ud i gågaderne for at synliggøre fattigdommen.
Grundet bilernes placering blev alle tre spor i en periode afspærret, mens der blev ryddet op efter uheldet," skriver politiet på døgnrapporten.
Køkkenrulle med både snot og brækrester, bleer og andet affald fra syge personer er dagligdag for mange skraldemænd.
Flybranchen har været hårdt ramt som følge af coronakrisen, som har sat en stopper for et hav af flyrejser verden over.
Og ferieejerlejligheder ved en af Storebæltskystens bedste strande er oplagt - især fordi det allerede er lokalplanlagt.
Imidlertid kan lave oliepriser forsinke investeringer i alternative energikilder i 2021, selvom disse vil erstatte fossile brændstoffer i store dele af verden på mellemlang sigt.
Det skal være en druknet, livløs person, så det forekommer meget sjældent, siger Anders Myrhøj, kystlivredningschef hos TrygFondens Kystlivredning, til TV2 ØSTJYLLAND.
Det kræver for mange klik at afslå behandling af personoplysninger på DMI's hjemmeside, lyder ny afgørelse.
Faktisk er det første gang i klubbens 77 år lange historie, at det sker.
Der er tale om et alvorligt systemsvigt," siger professor i forvaltningsret Frederik Waage.
Modregningen kan endda betyde, at førtidspensionister tænker to gange, før de flytter sammen med den de elsker.
Politikerne kunne eksempelvis stille krav om, at skoler kun skal købe computere, der er dedikeret til læringsunderstøttende formål.
Men verdenssituationen lægger på ingen måde en dæmper på begejstringen for at få certifikatet.
Trumps talskvinde, Kayleigh McEnany, udtalte onsdag, at »indtil videre bliver Esper ved med at være minister Esper«.
Denne mandag kører jeg ikke forbi.
Det er dog ikke politichefens forventning, at politikredsen kommer til at opleve de situationer, man har set i blandt andet København, hvor mange mennesker stimler sammen på alt for lidt plads.
Men nu skal vandet tilbage til naturen.
Respekteres forsamlingsforbuddet ikke i områderne, har Østjyllands Politi mulighed for helt at lukke områderne.
Alle rådets beslutninger vil blive offentliggjort i anonymiseret form.
Hvis de ikke opfyldes, går de typisk videre til næste instans," siger han.
Allerede sidste sommer kunne Frederiksborg Amts Avis afsløre, at.
I oktober, hvor Fødevarestyrelsen igen er begyndt at aflive mink, har der dog ikke været nogle ejere, som har ønsket at deltage.
For staten og kommunerne kan og skal ikke alene lykkes med det her.
Og aldrig har han følt sig så godt tilpas.
Katamaranen og Katamaranen Plus flyttes til Vestervang, til gengæld flytter de nuværende særklasser til Nordvang, hvilket samlet set giver yderligere to ledige klasselokaler.
Europa må sætte sit kompas herefter.
På Odense Tekniske Gymnasium vil man også arbejde videre med resultaterne i undervisningen.
Ifølge deres hjemmeside kan der være op mod 125 elever på højskolen.
Nu kan bilister i Fuglebjerg og Sandved se frem til ny asfalt under dækkene.
» At bringe en korrupt adfærd ind i en valgkamp blot for selv at kunne blive på sin post er måske den groveste og mest ødelæggende måde at svigte sin ed på«, siger Romney og understreger, at han finder Trumps handling for 'dybt frastødende'.
Artiklen: Politiet beder om hjælp: Har du set denne mand?
"Jeg er meget glad for det, hun laver.
Havde jeg vidst, at de ikke var blevet hørt, så havde jeg stemt nej til lukningen i stedet for at undlade at stemme, siger hun.
Endelig er det også vigtigt at finde lys i mørket – bogstaveligt talt.
Viggos i Odense fik onsdag afhentet 6.000 liter usælgeligt øl af en tankvogn.
Et alternativ til engangsmundbind er masker af stof.
Modstandsfolk under 2. verdenskrig gik stille med dørene.
Her blev han sat til at lede et forsvar, som han i nogles øjne selv havde været med til at trække enorme besparelser nedover.
En positiv ting, som kan tælle den anden vej i statistikken, er at vi ser meget lidt influenza lige nu, fordi forholdsreglerne mod corona også virker på influenza.
Kun flaget blev hejst og har blafret i forårsvinden i påskedagene på campingpladsen i Guldborgsund Kommune.
Men på Silkeborg Sygehus har man i perioden fra 2015 indtil foråret i år forsøgt sig med at tilbyde patienterne en lavdosis CT-scanning, der afslører flere kræfttilfælde end røntgen.
Taarbæk er i skrivende stund i gang med at få en ny lokalplan for den centrale del af Taarbæk.
Inge Bach Nielsen sad i det daværende amtsråd for Socialdemokratiet, da hun i slutningen af 90'erne blev ramt af brystkræft, der bredte sig til ryggen og dermed betød, at Inge mistede førligheden og måtte sidde i kørestol.
Man kunne give en dispensation og sige: "Vi regner ikke år 2020 med på grund af coronakrisen", fordi verden er af lave i øjeblikket, siger Joan Nielsen til TV2 ØSTJYLLAND.
Vi er derfor meget glade for at se den positive udvikling i antallet af kvindelige ansøgere til vores tekniske uddannelser," udtaler han i en pressemeddelelse fra IT-Universitetet i København.
Men jeg opfordrer til, at vi i Venstre forsøger at trække på samme hammel, siger Martin Iversen.
Det er lande, der er rigtigt vigtige for den nordjyske turisme, siger administrerende direktør Per Dam.
Dilemma 2: Hvordan undgår jeg klimaangst?
Han havde skudt løs ned i kælderen i håbet om at få ham til at tale.
Det nye krav omfatter al kollektiv trafik - herunder både busser, tog, færger, flextrafik og taxaer.
Herning Kommune får støtte i forbindelse med byggeriet af en ny varmestue, et herberg og boliger til hjemløse.
Selv virksomheder, der før krisen havde en solid økonomisk polstring, risikerer ifølge ministeriet at komme til at mangle kapital som følge af Covid-19.
Der er lidt rockstjerne-status over det, fordi man skal skynde sig at tilmelde sig, ellers er der udsolgt.
Det fortæller administrerende direktør i Sparekassen Sjælland-Fyn A/S, Lars Petersson om situationen omkring faren for coronasmitte.
Den fleksibilitet, der er ved lejelejligheder, som giver folk mulighed for at flytte rundt og tilpasse deres boligbehov i forhold til deres familiestørrelse - ja, den er død, siger formand for LLO i Danmark og LLO i Hovedstaden, Helene Toxværd.
Ifølge byggeeksperten Lars Gunnarsen er tillid imellem beboere, og dem der udfører byggeriet, altafgørende, når man gennemfører en stor renovering med belastende og potentielt farlige forhold.
I Horsens Klostersogn, hvor Liv Thomassen skal konfirmeres, blev det besluttet at rykke alle konfirmationer til august og september i håbet om, at man til den tid kan holde konfirmation med lige så mange mennesker, man vil.
”Selvom der er grund til optimisme med de mange aftaler, så er det ikke til at komme udenom, at der mangler bid i mange af aftalerne.
Den 42-årige sigtede mand er beskyttet af et navneforbud.
Meldingen kom med afsæt i Rigspolitiets opdaterede retningslinjer.
Det første, der springer øjnene, når man træder ind af hovedindgangen til Usserøds Skole, er vægmaleriet med skolens motto: »Her har vi lyst til at lære«.
I dag er han både træner for landets førende klub på kvindesiden og dansk landstræner.
Franks stress er fortid men erfaringerne er nutidige.
I april satte myndighederne nemlig afgiften op på cigaretter i håbet om at få flere til at kvitte smøgerne - men det har blot fået producenten bag netop Skjold, Phillip Morris, til at sænke prisen, så de nu koster det samme som før den øgede afgift.
Byggeriet er sluppet rimelig nådigt,” siger Bo Sandberg, cheføkonom hos Dansk Byggeri.
Det bekræfter Ole Dalgaard Jørgensen som ejer nabo-virksomheden Munkebo Auto.
I foråret varslede regeringen at udbrede de tests, der kan vise, om folk har været smittet med covid-19.
Corona-krisen kostede samlet 3,5 mio. kroner i omsætning i Jais Westh Lauritsens virksomheder, som også tæller Chaplons Te-salonen i Tivoli og en te-plantage og et te-pakkeri i Sri Lanka.
Så tid kunne godt være et problem, fortæller Aase Baltsen.
Maskinpark på sygehuse 15 mio. kr.
Følg torsdagens udvikling af situationen omkring coronavirusset i Midt- og Vestjylland her dagen igennem.
Mie Vendersbo, der er uddannet hos Umahro Cadogan, arbejder ud fra de såkaldte KRAMSS-faktorer - kost, rygning, alkohol, motion, stress og søvn.
Lokale folk fortæller, at der stadig fødes dyr med misdannelser i området.
Lars Jonsson blev i 2018 kåret som Årets Lyngeborger.
Men det vigtige er, at valget er landet på Gribskov.
Det siger overborgmester i København, Frank Jensen (S), i en pressemeddelelse.
»Katastrofalt«, har direktøren for koncertstedet Vega i København kaldt krisens omfang for livearrangørerne.
Nok til at det burde se nogenlunde pænt ud, skulle man tro.
Vallensbæk er en af de kommuner, der har været hårdt ramt, blandt andet fordi coronaen fik sneget sig ind på et af kommunens ældrecentre, hvor ni beboere mistede livet.
Gåturen skal være med til at sætte nogle af verdensmålene i perspektiv.
Og det er derfor, vi har så meget brug for at kunne gå efter den hjælpepakke, der giver kompensation for aflyste arrangementer.
Marlene og Susanne Nielsen har begge fri i dag og er taget en tur i Salling for at støtte op om genåbningen og for at 'ose' lidt rundt og måske finde lidt sommertøj.
Trump har ofte fremhævet Twitter som sit foretrukne talerør, fordi dette medie giver ham ufiltreret adgang til at tale direkte til sine vælgere.
En veninde foreslog briller, og siden da er projektet - og mængden af briller - vokset år for år.
Ifølge SPFL har en afgørelse været vigtig, så der kan udbetales præmiepenge til diverse klubber, som er hårdt ramt økonomisk af coronakrisen.
Stine kunne også holde hende, og efter to måneder kunne familien endelig pakke sammen og tage hjem.
Har du oplysninger i sagen bedes du kontakte Østjyllands Politi på telefonnummer 114.
Udsigten til de mange arbejdspladser får derfor mange af de lokale til at smile på havnen.
Projektet vil kunne give ny viden til nye retningslinjer og bedre rådgivning omkring covid-19 til patienter i de to risikogrupper.
Bryghuset har i alt afholdt tre virtuelle øl-smagninger for private, som tilmelder sig arrangementet, og for tre forskellige virksomheder.
Oplysningskampagnerne skal fortsætte, og det er vigtigt, at lærerne på den enkelte folkeskole i Købehavn taler om problematikken med elever og forældre, siger han.
Statsminister Mette Frederiksen (S) siger ved et doorstep på Marienborg, at det er naturligt at have en dialog med nabolandene.
Hun melder aldrig fra, og der er mange af hendes gymnaster, der nyder godt af hendes alsidige træning, hvor hele kroppen bliver rørt.
Men hvad med resten?
Og at der er brug for, at vi samler os omkring den siddende formand«.
Hans egen virksomhed har indtil videre ordrer nok, men han frygter, hvad fremtiden bringer.
Inden kampen stod de to spillere helt lige i indbyrdes opgør med tre sejre til hver.
Hvis vi som udvalg eller byråd skulle have haft nogen som helst indflydelse på, hvordan vi havde grebet det an, skulle vi have været inddraget tidligere end blot et par dage før genåbningen.
På den gode side: Jeg får mit liv ud af det.
Om det kan lade sig gøre, beslutter vi, når der efter den 10. maj ventes at blive meldt ud.
Det samme gjorde hendes mor også hjemme i Oksbøl.
Der er nemlig promiller med i plastikposerne, når danske unge går til fest - endda i en sådan grad, at danske unge ligger allerhøjest blandt Europas unge, når det handler om at drikke sig fuld.
Skjolderne kan være sorte, grå, gule eller hvide.
Klokken 06.02 natten til mandag blev en 49-årig mand fra Hillerød standset på Københavnsvej af Nordsjællands Politi.
Og de senest par uger har skibet ligget fast på den offentlige ankerplads nord for Sprogø.
Det er en "uadskillelig" betingelse for en handelsaftale, siger EU's chefforhandler, Michel Barnier.
Indtil nu har vi præsenteret os som os fra den nye fælles skole, og det har været en lidt lang titel.
Tal fra influenzaepidemier i USA viser, at 1 procent af de influenzaramte kræver hospitalsindlæggelse, og at 10 procent af disse indlægges på intensivafdeling.
Et stort område, som er forholdsvist nyopdaget og ikke så undersøgt - men hvor der er gode forventninger til at finde noget.
Den post varetog han indtil maj 2013, hvorefter han fortsatte som journalist samme sted.
"Benyt gerne alternativer til bilen og undgå så vidt muligt de typiske trængselstider.
VM bliver kun for eliten, mens juniorer og U23-ryttere må vente til næste år.
Det er ikke det samme som at have familierne tæt på, men det er bedre end ingenting.
Håbet er, at elcyklen overbeviser borgerne om, at de ligeså godt kan cykle som tage bilen på job.
Lazio har med tre nederlag i træk overladt initiativet i guldkampen til Juventus.
"Aftenskolerne har en bred vifte af kurser, som en stor del af Køges borgere normalt har stor glæde af.
Sagen betød, at flere store virksomheder som Arla, Jysk og DSV trak sig fra samarbejdet med vognmandsfirmaet.
Færre biler giver øget livskvalitet.
Tsunamien i julen 2004.
Der skal lægges asfalt i krydset mellem Stadionvej og Nordre Ringvej i Glostrup.
Gørlev har fået en hundeskov.
GOG-anfører Lasse Kronborg håber, at mange andre vil følge trop.
USA’s generallæge, Jerome Adams, siger til CNN, at det »går i den forkerte retning« i forhold til antallet af nye smittede og antallet af indlæggelser i Wisconsin.
Sagen om plejehjemmet Kongsgården begyndte for alvor i efteråret 2019, da familiemedlemmer tillod TV2 Dokumentar at sætte skjult kamera op hos deres pårørende.
Åbenheden skal sørge for, at befolkningen stoler på myndighederne og gør, hvad de bliver opfordret til, og for eksempel holder op med at gå i byen og mødes i større forsamlinger.
Det er svært at få fat i, så jeg kan godt risikere, at jeg er nødt til at arbejde med en anden træsort om nogle år.
Ifølge Alex Pedersen fra 3F kan det få den konsekvens, at hotellerne ikke kan få leveret forsyninger, da de chauffører, der transporterer varerne, vil indgå i en sympatikonflikt.
Det står klart, efter at 43-årige Peter Flarup har sikret en dansk kvoteplads i military på hesten Fascination.
Det viser nye tal fra Vejdirektoratet, der har målt på trafikken sidste weekend, en af de største rejseweekender i året.
Der er en forsinkelse, til at det rammer os også.
Boldtab og uskarpe afslutninger udnyttede Gudme til at øge til 8-12 hvor der resterede ti minutter af første halvleg.
Tiden er inde til at oprette en møllebevaringsfond, der kan yde et tilskud til vedligeholdelsesarbejder.
'Hun red både uddannede dressurheste samt yngre heste.
Men hun formåede alligevel i høj grad at sætte fokus på området, forklarer Altingets politiske kommentator, Erik Holstein.
Indisk/pakistansk/asiatisk af udseende.
Men alle kan følge med i den nervepirrende jagt hjemme fra stuerne, når vi sender live fra Bangsbo på Facebook, Salto og tv2nord.dk fra kl. 22.00 – 02.00.
Dagbladet har efter NRK’s afsløringer rettet i de pågældende artikler.
I kommunerne lukkes der også ned for restauranter, barer, fitnesscentre, kulturinstitutioner med mere.
De viser blandt andet en række episoder, hvor 91-årige Niels Christian Nielsen, der lider af demens, bliver udsat for omsorgssvigt på demenscentret Huset Nyvang i Randers.
Apple står til at betale 837 millioner dollar - svarende til 5,6 milliarder kroner - til et univeristet i Californien.
Forbuddet gælder dog ikke for personer og foreninger, der ikke er erhvervsdrivende.
Ved det oprindelige grundlovsforhør, der blev ført bag lukkede døre på anklagemyndighedens begæring, nægtede den 55-årige mand sig skyldig i alle sigtelser.
Da der på vandrehjemmet for det første er gode hygiejneforhold og for det andet bedre plads, mener Blå Kors, at det nye samarbejde kan slå to fluer med ét smæk.
Der er ikke mangel på noget.
Hvis de menstruerede, måtte de ikke røre ved nogen.
Jeg har heldigvis heller ikke oplevet sexisme og krænkelser, som kunne opleves som magtdominans i kønsperspektiv, fortæller Michael Dorph Jensen.
Der er blot få kilometer mellem gerningsstederne.
Så snart vi finder frem til noget, vil vi annoncere det«, siger Misjustin ifølge Tass.
En 29-årig dansk kvinde blev lørdag fundet død i Norge, efter at hun har været meldt savnet siden fredag.
Så står man bare dér og tænker "hold da kæft, mand".
Desværre på en lidt trist bekostning - nemlig at der ofte er blevet talt om mangel på de livsvigtige masker, visirer og dragter.
Fra dag et har vi hørt på hæder, rosende ord, og ja minsandten lønbonus til de hårdtarbejdende sygeplejersker.
Rådmanden i Ældre- og Handicapforvaltningen i Aalborg Kommune, Jørgen Hein, fortæller, at kommunen ind til videre kan følge med udfordringerne i forbindelse med coronakrisen.
Det var en usædvanlig og lige så uhøjtidelig vielse, viceborgmester og citychef Daniel Lillerøi forestod fredag formiddag.
Ordrebeholdningen er de ordrer, som Vestas har modtaget, men endnu ikke har leveret.
Bjerringbro Kirke fejrede sidste år 100-års jubilæum, og som tillykke med det runde tal har Grundfos-ejerne i Poul Due Jensens Fond doneret en gave udover det sædvanlige.
To af Europas største fodboldtalenter har skabt en dum sag for dem selv inden tirsdagens landskamp.
Men ingen kan tage denne flotte start fra os.
Og derfor gør vi også nogle helt analoge ting som at stille en legeplads op i Aarhus for at komme i dialog med mulige tilflytterfamilier, siger udviklingschef Gregers Pilgaard.
En kvinde har arvet en lejlighed i Munkevænget efter sin mor.
Men vi har lige haft en coronakrise, hvor vi har bevist, at vi har masser af penge, siger Niels Peter Giliamsen.
Også i år er juletrafikken lørdag spået til at blive den mest travle.
Forbrugerrådet Tænk har spurgt 85 danske virksomheder, som repræsenterer over 100 brands, om de vil afgive et løfte om ikke at destruere nyt, usolgt tøj.
Det er til stor ærgrelse for lederen af The Animation Workshop, Kasper Kruse.
De gør en stor indsats for at hjælpe til i denne tid.
Hidtil har kunden helst skulle være hjemme, når der blev leveret varer – men det vil fremover ikke være noget krav, oplyser selskabet.
Efter flere års planlægning og rettelser frem og tilbage over skrivebordene er der nu endeligt givet grønt lys til nye almene boliger ved Akademivej.
Det betyder, at det i perioden fra fredag den 11. december kl. 18 til lørdag den 12. december kl. 06 ikke vil være muligt at køre fra Stadionvej ud på Nordre Ringvej.
Og ifølge ordføreren er der gode grunde til, at fem ud af seks bestyrelsesmedlemmer på Det Kongelige Teater skulle udskiftes.
Tilbage i maj var Niels Henrik Ove tæt på, at måtte aflive halvdelen af dyrene på grund af den mistede omsætning under coronakrisen, men mange var klar til at hjælpe.
Nyborgs Kommunes næststørste vandværk, Ørbæk Vandværk, sløjfede allerede i 2012 to boringer, fordi de var inficeret med ukrudtsmidlet BAM.
Han er ikke en, man bare sådan lige erstatter.
Temperaturerne vil blive mellem 17 og 20 grader med jævn til hård vind.
Styrelsen for Patientsikkerhed er i øjeblikket i gang med at sikre, at alle personer, der kan være berørt af dette, får den nødvendige information om smitterisiko.
Kan denne støjvold etableres af lettere forurenet jord?
Selvom hun har sagt, at hun bliver perioden ud, er der et stille ønske fra partiet om, at hun trækker sig tidligere for at give plads til en ny kandidat.
Vi er ikke nogen af dem, der er værst ramt.
Godt hjulpet af børnejazzmusikerne Palle og Sille samt en liter økologisk fløde, vil Rosa forsøde tilværelsen for både børn, voksne og sovedyr med musik fra Rouladegade, Byttebiksen, Sovedyr på Eventyr, Cirkus Summarum og Rosas øvrige Ramasjanghits.
To af dem var naboer.
Det er jeg også.
Med en sæsonstart, der ligger 5-6 uger senere end sædvanligt, vil vinterpausen blive forkortet til 4-5 uger, vurderer turneringschefen.
Sådan lød anbefalingen fra Kåre Mølbak i september i en mail til flere kolleger fra SSI og Københavns Universitet.
Efter for anden gang at være blevet afsløret som dopingsynder, er den 34-årige franske rytter Remy Di Gregorio blevet idømt fire års karantæne.
Dev Patel (Slumdog Millionaire og Lion) spiller den forældreløse, David Copperfield, som med godhjertethed og stor eventyrlyst oplever alt fra fattigdom til overflod og fra ondskab til ægte kærlighed.
Lige nu undersøges det, om Biblioteket kan flytte til Fritidscentret.
Med andre ord henvender Bibelen 2020 sig til alle, der gerne vil tættere på Gud eller bare læse nogle af grundfortællingerne i vores kultur, men som ikke kender kirkens klubsprog.
Det siger han til Fox News natten til fredag dansk tid ifølge nyhedsbureauet Reuters.
Tanja Lange følte sig meget alene, da hun selv skulle stikke en vatpind langt ind i svælget og teste sig.
Han ligner sig selv, som han tager imod i det hyggelige og solbeskinnede byhus midt i Borup - »et hul af en stationsby midt på Sjælland«, som han selv udtrykker det.
Det har jeg ikke nogen som helst grund til at betvivle, siger beskæftigelses- og socialrådmand, Brian Dybbro (SF).
Hun er studerende og bor til dagligt i København.
Sådan sætter vi borgeren i centrum, hvor det frie valg er udgangspunktet - ikke undtagelsen.
Hele sidste weekend og mandag med var der efter flere meget varme dage i træk hedebølge i mere end halvdelen af landet.
Når byen bliver banal.
Den kulørte idemand og milliardær kan ikke holde fingrene fra telefonen og sender tweet, som får Tesla-aktierne til at styrtdykke.
Han opfordrer blandt andet til, at man køber billetter online for at undgå unødvendig kødanelse i biograferne.
Et år senere var tallet faldet til blot 37. Der blev altså begået 65 procent færre indbrud.
Kommunen har ti smittede den seneste uge, hvilket svarer til et incidensniveau på 42, altså smittede per 100.000 borgere.
Det sidste spørgsmål er nok det vigtigste, man stiller sig selv, når man som politiker træder ned fra scenen – frivilligt eller ufrivilligt.
Medarbejdere på NSR Sygehuse må maximalt have tre sammenhængende overnatninger og højest syv overnatninger om måneden per medarbejder på det nye personalehotel.
Latteryoga stammer oprindeligt fra Mumbai i Indien, hvor Dr. Madan Kataria opfandt disciplinen tilbage i 1995.
En 15-årig hanbavian og to af hans veninder tog tirsdag flugten, netop som de var ved at blive ført ind på Royal Prince Alfred Hospital i Sydney.
Tre unge mænd er fredag sigtet for at have fremsat trusler om vold og trusler på livet mod personer i offentlig tjeneste gennem det ganske populære sociale medie TikTok, oplyser Sydøstjyllands Politi i en pressemeddelelse.
Det kan vi alle sætte os ind i, at det er et umuligt dilemma.
“Jeg er blevet overrasket over, hvor meget symboler betyder, og hvor lidt milliarder betyder i politik,” siger Kaare Dybvad, da jeg spørger, hvad han vil tage med fra sit første år.
Og bliver der ved med at være samme usædvanligt høje niveau af TBE, siger René Bødker.
Det er dagen, hvor vi fejrer den frihed og det demokrati, vores bedsteforældre risikerede alt for at beskytte.
Demonstranter i kamp mod svenske politi i aftes.
Nu kan vi give dem alle en stemme i form af, at forskellige personer hver indlæser et brev, så det bliver også et sprogligt fællesskab.
Nu lyder 100 meter omkring huset måske ikke af meget, men til gengæld løb Rico Eiersted turen 422 gange, og så taler vi lige pludselig om et maraton på 42 kilometer, som Rico Eiersted klarede i tiden 4 timer og 39 minutter.
»Vi er stadig ikke ude af anden smittebølge«, siger Véran.
Kulturmaskinen kommer også til at mangle indtægter.
Socialdemokratiet har heller ikke lagt skjul på, at ønsket er at få Venstre med i en bred aftale, som formentligt vil være mere langtidsholdbar.
Specialenheden UKA Vest har beslaglagt 31 kilo kokain, der skulle smugles ind i Danmark.
Det skal nu og for eftertiden give et indblik i danskernes oplevelse af pandemien, mens den gennemleves.
»Der er store dele af verden, hvor jeg kan se, at det er besværligt og måske umuligt at rejse til.
Der er i alt indskrevet 2436 børn i Kommunens daginstitutionstilbud.
Familien oplever i disse dage, at mange kører langsomt forbi huset og lige kigger en ekstra gang.
Faktisk har jeg vendt hele mit liv på hovedet.
Da omfanget af skaderne var blevet klarlagt, to prodekanen en beslutning om, at de sene eftermiddagseksamener skulle aflyses.
For omkring et år siden var Stram Kurs med 1,8 procent af stemmerne på grænsen til at kalde sig en del af Folketinget efter folketingsvalget.
Den grenågensiske spilvirksomhed var altså ikke de eneste, der fandt spillet relevant.
Men for to år siden tog en gruppe ildsjæle på øen initiativ til at sætte deres elskede mølle i stand.
Her står det som ventet klart, at Donald Trump har fået nok stemmer til at blive nomineret til præsidentkandidat ved valget den 3. november.
En helt ny Lidl slår dørene op 25. juni i Nordhavn.
"Jeg er så heldig, at jeg kører i en firehjulstrækker, og BMW'en, der rammer mig, kører i en relativ lav bil, så han banker ind i kofangeren.
Jeg synes også, det var en noget arrogant opførsel, og det gør det ikke bedre, at det var en politiker«.
Han har opdaget eller været med til at identificere adskillige nye fuglearter i Colombia, Ecuador og Peru: tapaculoer, kolibrier samt en ugle.
I 1959 fik hun job som laborant på det skandinaviske undervisningshospital i Seoul.
Herefter gik turen til Odder Station, hvor han tog letbanen ind til Aarhus Banegård og så videre hjem.
Vi har bare sat værnemidler til rådighed, og så har vi stillet krav til, at retningslinjerne overholdes, at der er håndsprit, og at de besøgende ikke har symptomer på sygdom, siger Hella Obel, der er afdelingschef for Ældre og Sundhed i Hillerød kommune.
Allerede onsdag blev der advaret mod, at man begynder at hamstre varer.
Den regel vil regeringen nu gøre permanent.
Naboerne til Flyvestation Skrydstrup var skuffede over torsdagens vedtagelse af anlægsloven om udbygning af flyvestationen.
Så er der »Sjov i dytten«
Konsekvenserne af den verdensomspændende coronakrise bliver nu tydelige for modekoncernen DK Company.
Spørgsmålet er, om en registrering af gæster kolliderer med reglerne for databeskyttelse, herunder den såkaldte GDPR-lovgivning.
Det overraskede Fyens Motor Sport, at Planklagenævnets afgørelse ikke faldt ud til deres fordel.
Derfor har vi givet en måned ekstra til at aflevere i, men nu må det være på tide, at bøgerne kommer tilbage igen, så andre kan få glæde af dem, siger han.
Mawada al-Adham er blandt andet dømt for at lægge 'uanstændige' videoer af sig selv på den kinesiske app TikTok.
Landsdækkende tv-stationer brugte en splittet skærm til at transmittere Camerons tale, mens seere samtidig kunne se overvejende sorte demonstranter reagere på gaderne i Taylors hjemby, Louisville.
Der er god plads mellem bordene, og der sælges kun billet til hver anden stol.
WHO-chef beklager, at Trump sløjfer milliard-støtte: »Når vi er splittet, udnytter coronavirusset sprækkerne imellem os«
Morten Skov blev tilbudt et ophold på klinik for rygmarvsskader i Hornbæk, men her blev drømmen om at kunne komme til at gå almindeligt igen hurtigt taget fra ham.
Bach Gruppen er en af flere virksomheder, der har kastet interesserede øjne på det sydlige Lolland, hvor bygningsstart af Femern-forbindelsen nærmer sig.
Han var stadig et aktiv for danske regeringer.
Nu går stafetten altså videre til Meyers.
Forundret Ringsted-borgmester havde ikke forestillet sig, at statsborgerskabsceremoni skulle blive udskudt.
Sandlers fremskudte underkæbe og snøvlende tale vækker klare mindelser om de Happy Madison-produktioner, der gjorde ham så populær blandt alle hvide præ-pubertære drenge i Vesten ved årtusindeskiftet.
Så tager skraldemanden den med, næste gang han kommer og tømmer restaffald.
På sygehusene i Region Midtjylland er seks personer lørdag indlagt med Covid-19.
I Støvring er der byggegrunde, der bliver solgt og børnefamilier, der flytter til.
Men på den anden side: Med Socialdemokratiets meningsmålinger lige i øjeblikket og en nølende opposition har Jakob Ellemann-Jensen al den tid i verden, som han måtte ønske sig.
Der er også et maleri af tørresnoren med undertøj hængt til tørre, urtepotter i vindueskarmen, og en vase med blomster der ved nærmere eftersyn er knas-tørre.
Fredag aften klarer det efterhånden op, men i weekenden bliver det igen vådt, dog sandsynligvis med mindre voldsomme regnmængder.
Landsret efterlyser beviser i sagen mod Jakob Scharf.
De fleste har valgt at vente til august, men nogle stykker har som Jasmin sagt ja tak til konfirmation de to første weekender i juni.
Når parret kigger tilbage på foråret, er der især en gruppe, som de er taknemmelige overfor.
"Jeg synes jo, at der skal være dåb, bryllup og begravelser, men ellers er jeg ikke speciel religiøs.
Lars Havelund kalder samtidig retningslinjerne enkle at forholde sig til for en skole som deres, fordi de beskriver klart, hvordan de skal håndtere situationen.
Hun lover at opdatere Business Slagelse' hjemmeside og Facebook-side, hvis der sker større ændringer i programmet, ligesom avisen naturligvis vil fortælle nærmere om julearrangementet i ugen op til fredag den 27. november.
En uge, hvor i år ti tilmeldte restauranter i Østjylland tilbyder stærkt nedsatte priser på gourmetoplevelser.
Hedensted Kommune har bestilt analyser i kølvandet på, at en hundeejer forleden på Facebook advarede om, at alger kunne være årsagen til, at dennes hund Mille var død efter en tur i vandet.
Håbet om mere indhold er grunden til, at Hans Chresten Rye har meldt sig til den workshop, som Syddansk Universitet holder i Kolding den 8. september.
Sådan så det ud, da politiet rykkede massivt ud til Ladegårdsparken i Holbæk.
Inspirationen til den strammere topstyring og langt stærkere ideologiske koordination kommer fra socialdemokratiske regeringer i andre lande, hovedsageligt Labours premierminister, Tony Blair.
Hvis man har symptomer for coronavirus, skal man ikke bestille tid til en test, men kontakte sin læge, som så vil henvise til en test.
Han er oppe imod kandidater som Bernie Sanders, Joe Biden, Elizabeth Warren og Pete Buttigieg i kampen om at blive præsidentkandidat.
I morges har et passagertog ramt et såkaldt udlæggerbånd på et arbejdstog på strækningen mellem Hobro og Skørping.
Det tager en times tid at skrive ned, når ungerne er blevet lagt i seng.
Her er det naturligvis vigtigt at pointere, at det kræver en vis erfaring med Facebook som marketingplatform at kunne lave annoncer, der er målrettet perfekt.
Tidligere i juni blev en statue af Hans Egede overmalet i Grønland.
Det korte svar er: nej.
Dermed er discountkæden sat i tænkeboks, lader Jonas Nyrop Vestermann forstå.
Politiet var til stede i Herlev efter en vanvidsbilist kørte en betjent og en fodgænger ned.
Fordi det er sjovt at lave god mad til mange.
Den ene knæler ned ved et kar af kobber, og hele værket er ikke overraskende bygget som en springvand.
Forud for lodtrækningen havde FCM-direktør Claus Steinlein håbet på at møde Liverpool.
Mandag klokken 14.14 blev en 32-årig mand fra Allerød taget for butikstyveri i Lyngby Storcenter.
Der vil stadig være en grænsekontrol på grund af de generelle rejserestriktioner, men vi vil bringe normaliteten tilbage for jer.
Præsidentens tidligere toprådgiver arbejder ikke længere i Det Hvide Hus.
Forsamlingshuset har gennem de seneste år fået nyt af nærmest alting: køkken, gulve, døre, vinduer og tag.
"Vi er færdige derude og har ikke fundet noget af interesse for sagen, der fortsat er under efterforskning," skrever politikredsen på Twitter torsdag omkring 12.40.
Som 14-årig var Faridah Nalumansi gravid med sit første barn, da hun sammen med en veninde blev overfaldet.
En af forklaringerne ligger i, at SARS-CoV-2 er i familie med andre coronavirusser, herunder SARS, der er en coronavirus fra 2003, som er fundet hos flagermus.
De skal udføres som det sidste i byggeprocessen.
"Hidtil har vi fokuseret meget på at få den enkelte leder og medarbejder til at tage ansvar for, at man trives.
Men de lokale tiltag kan give mening, siger han.
Igen bærer dårlige, tilbageskuende rammevilkår i eksempelvis Sverige et medansvar.
Efter et skyderi ved Meny i Kalundborg søger Midt- og Vestsjællands Politi nu vidner.
Hvis et land er orange - et såkaldt "karantæneland" - frarådes alle ikke-nødvendige rejser.
Og selv om det i den seneste tids strukturelle og ledelsesmæssige turbulens i Statsradiofonien har været på tale at omlægge B&U, der for tiden budgetterer med 120 millioner kroner.
Seruminstituttet understreger dog, at tallet er behæftet med en vis usikkerhed.
Firmaet bag Markit-registret afviser Laszlo Rampaseks forklaring.
Brandvæsenet brugte efterfølgende fire timer på at få efterslukket branden.
Kør venligst ikke til området, pga. mange slukningskøretøjer.
Bygningerne er rejst på Hornbækhave, men såvel de indvendige arbejder som udenomsarealer mangler.
Over 1,3 millioner danskere så med, da Mads Andersen fra Aarhus sidste lørdag vandt finalen i Den Store Bagedyst på DR1.
Og min berøring med feltet som ”bruger” og far, bekræfter mig blot i vigtigheden af dette.
Generalforsamlingen blev afholdt i Vig Forsamlingshus, hvor konservatives folketingsmedlem Naser Khader deltog med en orientering om den aktuelle situation på Christiansborg.
Derudover vil vindstødene flere steder kunne nå orkanstyrke med op til 35-36 meter per sekund.
Sommetider kan der så være et barn, der er i et specieltilbud, men de ved ikke, om tilbuddet er det rigtige for det barn.
Sidste sæson ramte flere af vores spillere målformen på skift, og det kommer de også til i år, siger Christian Nielsen.
Forsvarets Efterretningstjeneste har ifølge tilsynet misbrugt sin enorme magt – og forsøgt at dække over det.
Det var blot en lille sort prik på omkring to millimeter i kalken, men alligevel stoppede amatørgeolog og fossiljæger Mette Hofstedt op, da hun i efteråret kom forbi den ved Kulsti Rende på Stevns.
Så det kommer til at minde om en normal 2. divisionskamp.
På denne måde håber han at kunne afmystificere den sidste afsked rent visuelt.
Søndag venter der en noget sværere opgave for FCK og Thorup, som gæster de forsvarende mestre fra FC Midtjylland i Superligaen.
Julie og Jonas Krüger tager en velfortjent pause i de Arv-stole, som David Thulstrup tegnede til det nye Noma.
Det allerede populære tilbud betød fund af 468 smittede hen over weekenden.
Dette træ er også fjernet igen.
De lokale foreninger og administrationen i Halsnæs Kommune har derfor skullet rykke hurtigt.
Store begivenheder har ikke altid konsekvenser af samme størrelse.
Set fra standen ligner det en flok lemminger, der på rad og række og med dødsforagt kaster sig i havet.
Vælger plejefamilierne at blive i det nuværende vederlagssystem, så er det der, pengene skal findes.
Så vi skal nok finde nogle gode løsninger«.
Det ville passe så godt ind i hans politiske kampagne, at det er svært at føle sig fuldstændig overbevist om, Jair Bolsonaro rent faktisk er smittet med COVID-19.
Facebooks datingfunktion har været tilgængelig i USA siden september.
Så for mig at se er det en skærpende omstændighed, at spyttet sker i en tid med coronavirus.
Men det er ikke en katastrofe for København eller københavnerne.
Den slags ting.
Men burde man ikke være interesseret i at vide alt, hvad der er sket, med den person, man er sammen med, før man mødte hinanden?
Men hverken aflytning eller overvågning af mændene gav resultat.
Grundproblemet er, at den borgerlige blok ikke længere har et sammenhængende politisk projekt, der anviser en anden retning for Danmark.
Rigtig farligt blev det efter 39 minutter, da et indlæg fra hjørneflagsområdet af Mathias Høst endte med et returbold i feltet hos Marian Huja.
En af patienterne på de særlige pladser i Viborg er 22-årige Mike Jessen.
På vej ud af butikken opdager personalet dog, at han fortsat har en Bacardi Breezer på sig, som han ikke tænkt sig at betale for.
Danske forskere har fundet ud af, hvordan man potentielt nemmere kan afsløre bloddoping.
Han var en af chefideologerne bag Ungarns nationalkonservative og LGBTQ+-fjendske politik.
Skal man eksempelvis derimod dræbe nogen med et skydevåben, så skal man have erhvervet sig evner ud i at håndtere sådan et,« siger Asser Hedegård Thomsen.
Vi venter især, at der vil være et særligt tryk på lørdage, når det er skiftedag for sommerhusene, siger politiinspektør Brian Fussing.
En sensation var under opsejling, men det skulle trods alt vise sig, at det blev den eneste gang i kampen, at HC Odense var foran.
Det betyder også, at den dømte får uanmeldte besøg af politiet.
Alternativt ville den 24-årige have en mild straf.
Det er vi for at undgå smittespredning af sygdommen.
Forfatter er journalist på Berlingske Christian Nørgaard Larsen, som bor i Charlottenlund.
I retten erkendte kvinden, at hun havde videresendt de to videoer, men at årsagen udelukkende var et ønske om, at overgrebsmændene blev fundet.
En ny national undersøgelse fra Steno Diabetes Center Copenhagen (SDCC) viser, at imens erhvervsskoleeleverne i meget høj grad trives, så ser det mindre godt ud med elevernes kost-, motions- og rygevaner.
Når man tænder for gassen, er gassen belagt med alskens afgifter (kreativiteten er stor).
De 127.000 tilskuere, der indtil videre har købt billet til kampen, må ikke komme på stadion, men kan følge med hjemmefra via et livestream.
Rasmus Paludan vil gerne holde aktiviteter i Sverige, fordi han mener, at landets udlændingepolitik er en trussel mod Danmark.
Kort før klokken 15 blev både politi og brandvæsen kaldt til en potentiel drukneulykke på Borre Sø Brassø i Silkeborg.
Men de har bange anelser.
Leif Pedersen fra bylavet råbte først numrene op, inden de blev gengivet af medarbejdere fra Radio Odsherred, der stod for transmissionen til de fremmødte biler.
Det er nemlig sådan, at katte skal holde sig inde på ejerens matrikel.
Men desværre ser det ikke ud til, at landegrænserne åbner, eller at der bliver åbnet for international flytrafik.
Dommen er faldet torsdag i Københavns Byret.
Måske til efteråret, siger Rune Byrnak-Storm.
Eksperterne bag projektet har delt strækningen op i tre.
Begge er nu utidsvarende.
Tirsdag og onsdag skal 700-800 medarbejdere igennem testcentret.
Men statistikerne viser, at børn er meget lidt udsatte, så jeg er tryg.
Det har åbenbart ikke været en del af diskussionen, om disse huse ville komme til at danne en markant baggrund for synet af slottet.
DR-journalist bag afdækning af svigt i dansk elitesvømning blev torsdag kåret til Årets Sportsjournalist 2019.
Så vi fik arrangeret en hurtig-test, og den var heldigvis negativ, for ellers havde vores damesingle Irina Amalie Andersen heller ikke måtte spille.
Hongkong blev i begyndelsen af corona-pandemien fremhævet som en succes, men nu er det daglige smittetal over længere tid steget til et punkt, hvor regeringsleder Carrie Lam slår alarm.
Et par med masker på kysser hinanden på Sainte Catherine-gaden i Bordeaux lørdag.
Der kom også godt med sved på panden, når Just Dance-instruktør Anita Thøgersen fik deltagerne ud på dansegulvet.
Derfor er det vigtigt, at vi kan tilbyde varierede børnepasningsmuligheder i hele Danmark.
Tidligere formand gennem 10 år, Henrik Larsen, er fraflyttet Greve kommune og på det velbesøgte møde blev Jesper Fini Kuhre valgt som ny formand.
Den nye forbindelse mellem Danmark og Tyskland kom på tale første i gang i Folketinget i 1991, da den daværende trafikminister Kaj Ikast (K) indgik en aftale om Øresundforbindelsen mellem Sverige og Danmark.
Ifølge Tina Nør Langager var sådan en løsning ikke gået på en arbejdsplads.
Klubberne Los Angeles Chargers og Tampa Bay Buccaneers er favoritter til at sikre legendens underskrift.
Medieløbet 2021 afholdes søndag den 5. september - i løbet af foråret præsenteres ruterne, og der åbnes op for tilmelding.
Fra onsdag den 30. december gælder reglen om en ren coronaattest, som højest er 72 timer, også for personer, der vil til Tyrkiet med båd eller over landegrænser, skriver nyhedsbureauet AP.
Udover reduktionen af boligarealet med de 1200 kvadratmeter, som Nordtorvet tilføres fra pendlergrunden, må den samlede bebyggelsesprocent for Nordtorvet ikke overstige 65 %.
De to bedste hold går videre til knockoutfasen, mens nummer tre overføres til Europa League.
Debatten viste, at ambitionsniveauet er forskelligt.
Siden 9. marts, hvor coronakrisen for alvor gjorde sit indtog i Danmark, er den danske ledighed i alt steget med 46.485 personer.
Det er dem, det handler om, men deres holdning fejes af banen.
Selv om Tinderbox har været afholdt i fem år, er det endnu kun lykkedes at tjene penge i 2016 og 2018.
Vi har mange kampe og få dage at hvile i, men det er holdet bygget til, siger Zeca.
Så det her var en måde at afprøve den martime uddannelse på, siger hun.
Det er udtjente joller, som den her, Halsnæs nu vil fjerne fra strandområder.
Og næsten lige så lidt plads som københavnerne har beboerne i nogle af de københavnske omegnskommuner.
Rødstrømperne var vilde!
Kirkerne har valgt ikke at kalde det "drop in-vielser", ligesom man hører om "drop in-dåb".
Jeg sammenligner den gerne med pandaen, fordi den er så nuttet, siger naturformidler Emil Sanderhoff med et stort smil.
Artiklen er skrevet af Sara Suri, der er journaliststuderende på RUC.
Normalt er det halvanden måned senere«.
I Kina tog aktierne et markant fald, da børserne mandag morgen åbnede efter at have været lukket i flere dage på grund af det kinesiske nytår.
En anden demonstrant er bekræftet død i politiets varetægt.
Faktisk også allerede før de blev lagt.
Hun sagde dengang at det var ”en meget spændende opgave, som jeg glæder mig til”.
I 2017 var andelen af danskere, der frygtede at blive offer for et angreb, steget markant til knap en fjerdedel (23 pct.).
Det er denne isolation og ensomhedsfølelse, som partierne vil dæmme op for med beslutningen om at åbne for besøg på bo- og anbringelsessteder.
I Skjern Håndbold er de også udfordret økonomisk, men nu kan klubben se frem til en hjælpende hånd fra spillerne i den vestjyske klub.
Der er tale om to sager om mulig svindel i styrelsen, som har ansvar for de mange bygninger, kontorer og anlæg, som det danske forsvar består af.
Iklædt trådløse høretelefoner dansede, skålede, sang og hujede beboerne til hinanden fra deres vinduer og altaner.
Der dukker hele tiden nye falske profiler frem, der misbruger Niklas Roars billeder.
I de seneste uger har Fødevarestyrelsen fundet sygdommen i flere døde vilde fulge.
Billigste og dyreste ejerlejligheder Her er kommune for kommune de dyreste og billigste ejerlejlighedssalg i 2019 - og forskellen.
Det siger han til klubbens hjemmeside OGC Nice.
Fra SF siger fødevareordfører Carl Valentin, at han ikke synes, "regeringen har ageret perfekt hele vejen igennem".
Klubben kan nemlig i år fejre 50-års jubilæum, og det gjorde de ved at dele donationer for 200.000 kroner ud.
Årsagen skal findes i fusioner – særligt på erhvervsskoleområdet.
På banen gik der rygter om, at borgmesteren muligvis havde smugtrænet lidt oppe på rådhuset.
Besætningen består af i alt 159 personer, og de har ventet længe på at komme afsted, da flere planlagte missioner i foråret er blevet aflyst på grund af corona.
Men så let slipper Venstres formand næppe.
Hun har dog taget snakken med sine børn om det, men den ældste datter vil meget gerne arve pisken og viderebringe familiehistorien til næste generation.
Ildsjæle som 19-årige Clara Nkunkununu og 23-årige Arejal Haddad, som altså nu står foran fire års menighedsarbejde.
Keram blev suspenderet efter at være blevet fundet skyldig i anklager om seksuelt misbrug af kvindelige fodboldspillere.
Tirsdag ved middagstid var en 37-årig mand fra Kalundborg involveret i et solouheld i Værslev.
Hvad fanden var han for en far.
Leicester skulle vinde urealistisk stort, men havde dog en teoretisk chance for at spille sig helt til tops i Premier League.
Med behørig afstand mellem sig indtog palæstinensere i Gaza fredag aften iftar-måltidet, der afslutter den daglige faste under ramadanen.
Uheldet medførte umiddelbart ingen personskade, men den ene vejbane var kortvarigt lukket, imens der blev ryddet op på stedet.
Også Benedicte Tårnager fra Greve er tilfreds med ordningen.
WHO: Test af corona-vaccine kan ske om få måneder - politiken.
Ifølge Hans Engell har Lars Krarup flere gange takket nej til ministerposter for at blive siddende som borgmester i Herning.
Han deltog dog via en videoforbindelse.
Det fortæller chefredaktør Rikke Bekker.
Det viser lidt om det engagement og den styrke, der er i området, og interessen for at bevare det, mener John G. Christensen.
På nær altså i dette tilfælde, hvor der helt undtagelsesvist blev skrevet noget ned.
I dag har staten tjent 14 gange så meget som amerikanerne på selskabet, der nu hedder Ørsted og har skiftet olien ud med vindmøller.
Det var ansigtsmasken her, som beskyttede Johns familie fra at blive smittet af John.
To år senere gik turen til Folketinget.
På et samråd om sagen sagde han, at han ikke mener, at der skal være fradrag for et medlemskab af en gul fagforening.
Gentofte Volleys damehold har vundet DM-bronze to gange tidligere - i 2000 og 2001.
En kulsort, tyk røg kunne ses langvejs fra, og ifølge indsatsleder Anders Højhus fra Beredskab Fyn er det formentlig gnister fra et skæreværktøj, som har forårsaget branden.
Det skal ifølge anklagen være sket ved, at en badmintonklub, hvor den tiltalte sad i bestyrelsen, gennem en årrække modtog sponsorater for 217.500 kroner.
Sjælland, der udgør et arbejdsmarked, et boligmarked og sammenhængende økosystemer, er i dag et fragmenteret hele.
Det sker efter, at flere børn er blevet testet positive for covid-19.
Fotoet var nemlig ledsaget af et citat fra Dalai Lama.
Nu er 422 personer døde med coronavirus, viser tal fra Statens Serum Institut.
I alt 128 minkfarme er ramt af coronavirus, mens myndighederne har kig på omkring 250. Der er i alt 1137 minkfarme i Danmark.
For det var ikke det, som var aftalen.
Medarbejdere og virksomheder bag fælles nødråb: 8.000 jobs er i fare her og nu, hvis ikke Danmark lemper rejserestriktioner og åbner grænserne, som EU anbefaler.
Så derfor er det usandsynligt med en egentlig anden bølge, der får store og ødelæggende konsekvenser, siger Kåre Mølbak.
Jack Asp, som TV2 Nords reporter Robert Bedsted også møder på gågaden i Aalborg, griner lidt ad den kommunale gule "fartstribe", som efter hans opfattelse alligevel ikke bliver fulgt, og han efterlyser en overhalingsbane.
I løbet af foråret fortsætter vi med at konkretisere brugen og indretning af huset.
Desuden skal de hen og have fat i prøvelsesattesten, svarer Marianne Lekven Agerholm.
Det er altså hverken muligt at låne eller aflevere de bøger, som man allerede har lånt, da dørene til bibliotekerne vil være låst.
»Vi skal lære af det her«, lyder det.
Og nu melder endnu et tvivlsspørgsmål sig.
Mediet skriver videre, at der er intet, der tyder på, at der vil blive truffet en beslutning om noget på mødet.
Jobcenter Sorø skal sammen med Unge Team Sorø, Frivilligcenter Sorø og Sorø Sundhedscenter indgå i samarbejdet med socialforvaltningen om »Liv og Job«.
Ann Sofie Orth har i 10 år været formand for den konservative vælgerforening i Rudersdal, og hun har tidligere siddet i Søllerød Kommunalbestyrelse.
Men tonerne fra Mette Frederiksen kunne tyde på, at Finansministeriet vil forbeholde sig retten til også at lade coronakrisens forsigtighedsprincip skinne igennem her.
Alle mink bliver nu aflivet.
Rent parlamentarisk er det grundlæggende ligegyldigt, hvad de borgerlige partier mener om denne sag.
Peter Sørensen påpeger, at nogle arrangører står med store økonomiske udfordringer på grund af coronasmitten og anbefalingen fra myndighederne om ikke at forsamles over 1.000 mennesker ad gangen.
Kommunens samlede indtægter for i år er i størrelsesordenen 4,6 milliarder kroner.
Der skal nogle kraftige fiskestænger til tunfiskeri.
Spillet er gratis og kræver ikke umiddelbart tilkøb for at kunne dyste på lige fod med andre.
Her opfordrede den 44-årige ifølge tiltalen faren til at give datteren juice med vodka i, hvorefter faren skulle tage pigens trusser af.
Afdelingslederen er dog positiv og fremhæver blandt andet skolernes – samt danskernes fokus på hygiejne og afstand som altafgørende.
Hun mener, det i første omgang vil være et mål at få fat i de kvinder, der lider under social kontrol, men på sigt skal det gerne føre til mere end det.
At digtsamlingen så fik den betydning, som den fik i relation til og med brug af tidens medier fra Yahya Hassans side, er noget andet.
Koncerndirektør Kurt Espersen forklarede, at situationen har ændret sig siden regeringens seneste udmeldinger onsdag aften.
Og slet ikke hvad han skulle sige.
Der sent torsdag aften fik Thomsens spark de fleste midtjyske gæster til at spurte jublende ned mod målmand Jesper Hansen.
Sønderjyske er fortsat i spil til at forsvare sin titel i landspokalturneringen i fodbold.
Byretten sagde nej, men Vestre Landsret sagde ja og dømte den unge mand.
Anton Pedersen ankommer med Flextur og sætter sig på sin sædvanlige plads på den lille tribune på Grønløkke Stadion i Tranbjerg sydvest for Aarhus.
Derfor arbejder vi på at få flere fartdæmpede tiltag på Frederiksberg.
Carla Sands påstår på Twitter, at hendes stemme til præsidentvalget ikke er blevet talt med.
Den omtalte hændelse i artiklen fandt sted mellem stationerne Køge og Køge Nord.
Den 28-årig stregspiller ved Aalborg Håndbold forud for sæsonen har nu underskrevet en aftale, der forlænger samarbejdet i yderligere to år - altså frem til sommeren 2020.
De kom i juli, og kun fem uger efter mødte de 44 elever, som skal bo på skolen enten i et semester eller et helt skoleår.
Det handler igen om at ”fordele sig ud af problemet”.
De 1991 delegerede, det kræver at blive nomineret som præsidentkandidat, har Joe Biden nu ifølge flere medier.
Men det er ikke slut endnu.
Den ferie glemmer jeg aldrig!
"For at kunne indhente efterslæbet på fortove og kantsten, bør det årlige budget for de kommende år hæves med 1,3 mio. kr., svarende til samlet budget på 8,0 mio. kr.," står der i anlægsforslaget.
Han mener ikke, at Dansk Folkepartis forslag om at udvide ordningen til materialer er hensigtsmæssig – også selvom det målrettes energirenoverende formål.
Knap 20 medlemmer var mødt op, og de deltog alle i en konstruktiv debat om foreningens fremtid, men det lykkedes ikke at få valgt en ny formand.
”Ligeså sjov i virkeligheden som på skrift.
Udbruddet af coronavirus påvirker vores hverdag, vores generelle adfærd og ikke mindst vores økonomi.
Høngcentret har som alle landets andre storcentre fået påbud om at holde lukket i bestræbelserne på at begrænse spredning af coronavirus.
Kravet om mundbind i supermarkeder gælder i første omgang frem til 2. januar.
Hvis det at følge regeringens anbefalinger er det rigtige at gøre, hvorfor har udlændinge- og integrationsministeren og resten af regeringen behov for at straffe udenlandske borgere, fordi de valgte at adlyde statsministeren?
Han er netop landet i Afghanistan.
Det skete på legepladsen, i puderummet, på voksentoilettet og især i klatretårnet.
I en ny bog fortæller Rasmus Kragh om, hvordan han efter tre forsøg endelig nåede toppen af Mount Everest uden brug af kunstig ilt.
Tics kan være en pludselig og hurtig ufrivillig bevægelse (motorisk tic) eller lyde (vokale tics) som hosten, snøften, rømmen sig, banden og gentagelse af specielle ord.
En ordning, hvor ældre har mulighed for at få tildelt ekstra tid til eksempelvis besøg på kirkegård eller hos frisøren med en medarbejder.
Og det er musik, der dufter af natur, men en afrettet og kultiveret natur.
Den besked kender den svenske plejeassistent Anette Holm dog ikke til.
Der er kan ikke bookes plads til færgen mellem Orø og Holbæk.
Anklageren spurgte kvinden, om hun talte med sin bror, efter hun hørte, at den 80-årige mand var blevet slået ihjel.
Ifølge borgmester Tomas Breddam (S) er det ud fra et princip i den brede politiske budgetaftale om, at man fordeler de nødvendige besparelser på halvanden procent på kommunens serviceudgifter ligeligt over alle områder.
Jeg blev nødt til at finde energien til at komme op ad hullet, og det var ikke nemt, siger 31-årige Azarenka.
Hvis Anne-Sofie Nissen skulle vælge mellem Ringsted og USA, ville hun ikke vide, hvor hun skulle sætte fingeren på landkortet.
Forfatteren Nick Allentoft har samlet alle sine erfaringer fra tiden med sine børn og lagt dem sammen med fakta og nødvendig viden.
Det bør især iagttages, hvad ordet prægede dækker over, konstateres det i høringssvaret.
Jeg synes, at vi skal inddrage private aktører i leveringen til børnehusene i stedet for at bruge Byens Køkken, siger rådmand i ældre- og handikapforvaltningen Søren Windell (K).
»En radar kan ikke umiddelbart se forskel.
Du vil måske gerne gøre noget grønnere, og så får du at vide, at her er nogle regneark, du ikke har nogen forudsætninger for at diskutere imod.
Natten til søndag var omkring 300 mennesker samlet på Amager Fælled, hvor de festede til den lyse morgen.
»Det er sådan nogle små oplevelser, som der har været mange af.
Og historisk skal vi helt tilbage til den store depression i 1930’erne for at finde en nedgang i BNP på samme niveau.
En investering på 300 millioner betyder, at Siemens Gemesa i Aalborgs skal udvikle og teste nogle af verdens største vindmøllevinger.
Klokken ringer ud for folkeskolereformen.
Den forsigtige og nærmest vantro optimisme skinnede igennem, da WHO’s regionale direktør for Afrika, Matshidiso Moeti sent fredag vurderede situationen på verdens fattigste kontinent.
"Det er så væsentligt, at fredningen, som blev foretaget allerede i år 1930 bliver respekteret, og at naturen får mulighed for at udvikle sig."
Der bliver ikke nogen ceremoni og overrækkelse af Nobels Fredspris på rådhuset i Oslo i december i år, som der plejer.
Udledningen af de planlagte 290 millioner liter kloakvand fra Hofor i København har vakt opsigt på begge sider af sundet - ikke mindst i Sverige, hvor politikere og klimaaktivisten Greta Thunberg har protesteret.
Efter 16 huller viste Joachim B. Hansens scorekort en eagle, fem birdies og to bogeys - altså fem slag under par.
Hvis alt dette hårde arbejde ikke kulminerer i et fantastisk fyrværkeri, så dør mit hjerte.
Politiet har lavet undersøgelser på stedet og har haft hunde ude og søge efter spor.
Tomheden og angsten kan give nogle patienter flashbacks til traumatiske oplevelser under krige.
Forhandlinger om en luftfartspakke fortsætter nu uden Alternativet, SF og Enhedslisten.
De fleste tager situationen stille og roligt.
Tidligere kunne man holde i fire timer ved Sygehus Syd.
For eleverne Magnus Røhling og Lucas Havbæk, betyder det noget særligt at kunne bakke op om sagen.
Skulle unge blive ramt at corona, går det oftest ok.
Under stormen var bølgerne over to meter høje, og Peter Hougaard Nielsen var selv nede på havnen på det tidspunkt.
Søbadet bliver tilgængeligt for alle, også barnevogne og kørestole.
Årsagen til det store renoveringsarbejde er, at alderen på fugtisolering har nået en levetid, hvor den ikke længere beskytter brokonstruktionen - og derfor er Vejdirektoratet nødt til at udskifte den.
Det er så vores ansvar at prøve dem af juridisk og politisk,” filosoferer han lidt, inden han alligevel ender på såkaldt sikker grund.
Med regeringens sommerpakke kommer de gratis hertil fra Sjælland med Molslinjen, der aldrig før har oplevet så mange gående og cyklende passagerer som nu.
Chef for Coop Crowfunding, Nicolai Jæpelt, vurderer, at 40-50 virksomheder i Næstved arbejder med fødevarer.
»Jeg har talt med Jakob Ellemann-Jensen, og vi er blevet enige om, at jeg skal have lov til at lave noget mere«, siger Kristian Jensen til avisen med henvisning til Venstre-formanden.
Dage afholdt fra 13. marts til og med 27. marts medregnes ved opgørelsen af de op til fem dages ferie.
Hagia Sophia, tidligere en katedral, åbner for muslimsk bøn den 24. juli.
Danskernes kærlighed til at køre bil truer med at underminere kampen for at sænke udslippet af drivhusgasser.
Og det er måske ikke så mærkeligt.
Kirken får 150.000 kroner, der skal gå til nye gitterporte.
For mig er han jo som et barn, og jeg var så bange for, han blev mishandlet.
Der er blandt andet sket en stigning i antallet af tyske turister.
Det kunne være dejligt, hvis den nye generation kunne se fremtiden nogenlunde trygt i øjnene, fortæller Leif Egholm.
Og folk der bliver jagtet af en tiger har en tendens til at være sorte, fordi der hvor tigeren lever, bor der hovedsageligt sorte mennesker, så sandsynligheden for, at det er en hvid dreng er uhyre lille.
Inden billederne af jordklumpen kan skydes, bakser Jannie Amsgaard Ebsen en røntgenplade under den store jordklump, og så er hun klar til at afsløre jordklumpens hemmeligheder.
Der var tæt på fem millioner overnatninger i feriehusene i juli, viser tal fra Danmarks Statistik.
I slutningen af menstruationen og lige efter begynder østrogen at stige, og det kan booste dit humør.
Det er Pædagogernes fagforening, Bupl, Danmarks Lærerforening, Skolelederforeningen og Lederforeningen i Bupl, som ifølge Jyllands-Posten har sendt et fælles brev til regeringen.
Udover Maike Raahauge mener, at udsatte grupper skal prioriteres højere politisk, opfordrer hun også os borgere til at interesse os noget mere for hinanden.
Så længe vi holder afstand, så skal det nok gå, siger Lene Sørensen, besøgende på Roskilde Havn.
Den fri og lige adgang til offentlig service er dog ikke det privates ansvar.
Jeg er imponeret over, at børnene kan indordne sig under de rammer, der er.
Han står nu til en klækkelig bøde på mere end 13.000 kroner og en ubetinget frakendelse af kørekortet.
Giftefogederne i Køge Kommune er alle medlemmer af byrådet, og de har vagt hver 7. uge.
Rusland ligger nummer fire på listen over de hårdest ramte lande efter USA, Indien og Brasilien.
Men der skal være flere der, hvor efterspørgslen er stor«, siger hun.
Ifølge Jesper Thomsen er det til at håndtere.
Politiklagemyndigheden blev underrettet kort før klokken 05 onsdag morgen.
En af fyrene begyndte at kaste sten fra skinnerne og glasskår fra de smadrede ølflasker efter Marcus.
Selvom salget af rejser til sydens sol og varme så småt er ved at tage fart igen, holder den danske rejsebranche vejret.
Politiet oplyste søndag efter anholdelsen, at manden var mistænkt for at have være påvirket af euforiserende stoffer.
»Da vi anser kulturen som en hjørnesten i velfærdssamfundet, er Kulturmonitor et oplagt nyt familiemedlem«, siger Anders Jerking.
I efteråret 2019 startede de et samarbejde med Søby Søgaard Fængsel på Fyn, hvor de indsatte passer og træner hundehvalpe, som en del af et resocialiseringsprogram.
»Så vi vender tilbage næste år, når alt forhåbentlig er normalt igen«, siger Berlingske chefredaktør, Tom Jensen, til TV2.
Redskins (rødhuder) opfattes i USA som et nedsættende og racistisk ord for indfødte amerikanere, og derfor har klubben efter pres fra sponsorer droppet tilnavnet, som den fik i 1933.
Lidt over 523.000 er døde med coronavirus på verdensplan.
Og med metroen på Christianshavns Torv, havnebussen til kajkant og broer som nærmeste nabo, er det nye kvarter godt forbundet til resten af byen.
Det er de seneste dages store regnmængder, der har oversvømmet Inger-Lise Jensens have.
Men der er også en anden årsag til, at nedlukningen ikke rammer Hørkram så hårdt.
Han skriver desuden, at han ikke ønsker at udtale sig til presse, fordi han ikke mener "det er en stor historie".
Ifølge klimaminister Dan Jørgensen medfører affaldsaftalen en reduktion på 0,7 millioner ton af Danmarks udledning af drivhusgasser i 2030.
Den letteste måde for dem at gøre det på, er ved at skabe en europæisk liga, siger franskmanden til The Guardian.
»Trump er ikke undtaget fra at udlevere skatteoplysninger til New York-anklageren«, fastslog USA's højesteret, hvilket førte til en appelsag.
Hvis for eksempel deres dagplejer skulle blive syg og de skal i gæstedagpleje, så ville de komme til en helt fremmed, hvis ikke de havde lært de andre dagplejere at kende i legestuen," fortæller hun.
Rigspolitiet har udpeget 38 områder over hele landet, hvor der er særlig stor risiko for store forsamlinger.
Artiklen: Skal din plæne være fin og grøn?
Efter seks måneder er en ny regering på plads i Irak.
Fremover skal gæster til patienter fra bandemiljøet sende en ansøgning mindst tre uger før.
Det handler bare om at undgå de mest proppede områder.
Odsherred, Kalundborg og Slagelse kommuner vil fra tirsdag eftermiddag til tidlig aften opleve et nyt, kraftigt blæsevejr.
Mindre hold for seniorer med plads til flere interesserede.
Så er der god grund til at holde øje med din bankkonto.
Under alle omstændigheder: Det er aldrig kedeligt at være fan af FC Midtjylland – og jeg glæder mig som et lille barn til at opleve kampene mod Atalanta, Ajax og Liverpool med forventning om 4 point.
Sørensen spiller for schweiziske Young Boys.
Langærmede forklæder kan i mange situationer erstatte de væskeafvisende kitler.
Og der er også en blyant med kongelig top på.
Her oplyses det også, at man har sendt en meddelelse ud til de 241 danskere, der er registreret på danskerlisten for Libanon.
Festivalen i Jelling foregik i år i mere ydmyge rammer.
Ved anholdelsen var han påvirket af både stoffer og alkohol.
Tine Jensen mindes ikke, at hun nogensinde har brugt appen.
Men også i Familie- og Beskæftigelsesforvaltningen og Sundheds- og Kulturforvaltningen, siger Jan Nielsen.
Turister lægger for sjældent et visit hos restaurant og butikker i byen, når de besøger Kulturhavnen.
Aftalen skaber tilfredshed hos flere borgmestre i regionen.
Den tiltalte er anklaget for at have skudt Lars Halvor Hermansen med et haglgevær og derefter at have begravet liget under terrassen på en landejendom i Helsinge.
Købet, der omfatter Eatons hydraulikforretning, blev annonceret i januar og løber op i 3,3 milliarder dollar - eller mere end 20 milliarder kroner.
Her stod en personbil i flammer, »smidt« foran porten til et stort transportfirma.
Formelt er sanktionerne ikke vedtaget.
"Én blandt os har oplevet at få en finger stukket op i skridtet af et folketingsmedlem til et landsmøde under festen, hvor hun dansede med en anden partifælle.
Til dagligt bor han på Nyborg Gymnasiums kostskole sammen med cirka 200 andre elever.
Oprindeligt ville bestyrelsen have lukket institutionerne allerede fra december i år, men det bliver ikke muligt.
Nogle af sagerne har ligget i et sekretariat, som er et andet system.
DF-formanden slutter sin tale med at se tilbage på partiets første 25 år og mindedes de folk, der har betydet noget for partiet, men ikke er til mere.
Der trådte en hostende elefant ind i biografen og lukkede den.
Taylor Ongwae og Michel Diouf har fået tildelt DM-guldet i basketball.
Jeg har endvidere flere gange ringet til omtalte kontor også til den samme person, men uden resultat.
Ellers har vi kunnet køre ude på cykelstierne og tænke: Det er godt nok stort.
Målet for denne sæson har Sascha Bajin og Yastremska dog allerede på plads.
Det er samme antal som søndag.
Nej, ej, det må være en fejl.
Anders Rhiger Hansen tvivler dog på, at efterårets udbetaling af opsparede feriepenge får salget til boome.
Det er der mulighed for at finde ud af med virtuelt besøg hos Vestforbrænding, der plejer at have over 27.000 besøgende, heraf mange skoleklasser.
I Gummerup Vuggestue og Børnehave er de praktiske løsninger dog endnu ikke på plads.
Desuden vurderede Ankenævnet også, at udlejer skulle betale 1183 til lejeren som kompensation for den forgæves tur til Fanø.
Det har vi set frem til meget længe, sagde sognepræst Morten Pedersen i sin velkomst til kirkegængerne.
Næste fredag åbner Viborg forårssæsonen hjemme på Energi Viborg Arena.
Fortæl os i stedet, hvordan dette beløb på 48,6 mill.kr. er fremkommet og hvilke kriterier, der ligger til grund for en sådan beregning.
Gustav Skovbo, som i år er rykket op i drengekategorien, endte i en hård vægtklasse med mange deltagere og måtte efter to seje kampe se sig besejret.
Det skal ifølge Tony Bispeskov sikre, at der ikke står passagerer i mellemgangene, og dermed at folk ikke kommer for tæt på hinanden.
Grænsen blev åbnet for trafik igen ved midnat til onsdag.
Vismændene er i øvrigt forsigtige optimister på dansk økonomis vegne.
Sidenhen og inden ålefesterne stoppede, kom panten på hele 25 øre.
Det nye anlæg skal opføres på grunden, der her er markeret med en rød ramme.
De mindre erstatningsbeløb er typisk godtgørelse for svie og smerte.
Det er første gang i 38 år, at Aalborg Karneval ikke bliver afholdt.
Sult, ligestilling, demokrati og humanitære katastrofer skal blive ved med at være på dagsorden.
I alt blev fem personer anholdt under politiaktionen, men de fire øvrige endte med at slippe uden sigtelser.
Det håndkolorerede kobberstik er lavet af CI Visscher i 1651.
Nogle gange er det fuldstændig fup.
Når kvinden i Belgien blev testet negativ for smitte med det nye corona-virus, hvorfor skal hun så indlægges i isolation?
Her skal naturen have lov til at være natur på dens egne præmisser, lyder det fra regeringen, SF, Enhedlisten, Radikale Venstre og Alternativet, som står bag aftalen om at etablere de nye områder som såkaldte "naturnationalparker".
Den tiltaltes forsvarsadvokat, Casper Strandby, siger til Ritzau, at hans klient nægter at have brudt kontaktforbuddet.
Anmelderen er både betaget og stiktosset: Hvorfor har vi aldrig hørt om disse kunstnere før?
Piraterne var på intet tidspunkt foran i kampen, men trods nederlaget ligger Aalborg Pirates stadig suverænt i spidsen af ligaen.
I et opslag på Facebook, skriver Simone Lange, at lukningen gør hende »utroligt ked af det«.
Her har mudder og vand givet problemer for de ansatte, og Arbejdstilsynet har udskrevet flere påbud på grund af det smattede og våde underlag.
Werder Bremen kommer næppe til at have gode minder om 2019/20-sæsonen, men lørdag hankede holdet op i sig selv og sikrede sig playoffkampe om overlevelse i Bundesligaen med hjælp fra Union Berlin.
Luna Munk fra Randers er blevet indberettet til kommunen efter sine optrædener i tv-programmet De unge mødre.
Skabe og skuffer er organiserede med kasser med mærkater for deres indhold.
Billedet her er fra Københavns Kommunes borgersamling om trafik i Middelalderbyen.
Ingen er blevet stukket med kniv, ligesom der heller ikke er fundet en kniv.
Faktisk regner Seifert heller ikke med, at der kan komme fans på lægterne i den første halvdel af den kommende sæson.
Også for de arrangementer, vi har som bryllupper, fødselsdage og jubilæer, at de også har mulighed for at forlænge deres tid i baren, siger barens bestyrer Morten Brorsen-Riis.
Heri indgår drøftelser om at åbne grænserne.
Den har nemlig ligget forskellige steder.
Festivalen finder sted i september 2020, og målet er, at det bliver en tilbagevendende begivenhed hvert år.
Vi vil både have plads til eleven, der nørder med sin golf og eleven, der har potentiale til at blive en af fremstidens store sportsstjerner, siger Jacob Landtved.
Vinderen hedder Eda Cimen, og hun havde ikke regnet med at vinde konkurrencen.
TV2 ØSTJYLLAND har forsøgt at få en kommentar fra Østjyllands Politi, men de oplyser, at det først vil være muligt mandag.
Det er nok ikke så overraskende.
Ifølge Ritzau er mindst 13 spillere og trænere fra holdet blevet testet positive for coronavirus.
Kaare Hanghøj Johansen og Kristian Brårud Larsen: Kong Kristian - mennesket, magten og faldet.264 sider, 299,95 kroner.
Indtil da skal minkavlerne for alt i verden undgå, at et af dyrene bliver smittet - for så ryger hele årets indtjening i vasken.
Dansk Folkeparti afholder sommergruppemøde mandag til onsdag i denne uge.
En stribe uheld resulterede blandt andet i, at en motorcyklist mistede livet, og ifølge Vejdirektoratet "har der aldrig været så meget trafik på de danske veje nogensinde".
Spændingen er i top og forudsigelserne om en virusepidemi næsten skræmmende præcise i den amerikanske journalist Lawrence Wrights roman.
Fra juni til september kom der dog flere i arbejde, så ledigheden samlet er steget med 32.500 personer.
Det vil ifølge Feriehusudlejernes Brancheforening kunne give sommerhusejerne et samlet udbytte på omkring 70 millioner kroner.
Det blev dagen, hvor de første danskere fik en dosis coronavaccine, så man nu så småt kan begynde at se frem til lysere tider.
De norske socialdemokraters formand, Jonas Gahr Støre, vil hjælpe norske børn ud af Al-Hol-lejren og fortsætte med at tage 3.000 kvoteflygtninge om året.
Det markerede den første gang nogensinde, at et ugift par rykkede ind i boligen, skriver The Guardian.
Det står klart, efter at han onsdag fremlagde et lovforslag, som torpederer vigtige dele af den brexit-aftale, han for mindre end et år siden selv indgik med EU.
»Vores værste anelser er blevet til virkelighed, vores stolte omdømme rundt om i verden er blevet voldsomt reduceret, og vores demokratiske institutioner er truet som aldrig før«, siger han.
Det fastslår en ny analyse fra Dinero, der ejes af den kendte iværksætter Martin Thorborg, og han ser positive takter, efter at coronaen i foråret gav dansk iværksætteri en mavepuster.
Efter ulykken er der kommet flere politiske reaktioner.
Forslag til løsningsmodeller kan inkludere ændringer både på indbetalings- og udbetalingstidspunktet.
Hun er ifølge Sydsjællands og Lolland-Falsters Politi alderssvækket, men godt gående.
Men så er det vigtigt, at det ikke sker igen, siger Claus Fredskild Madsen.
Den viser, at tre ud af fire af de adspurgte iværksættere og mere end ni ud af ti freelancere har oplevet et indkomsttab under forårets nedlukning, og knap hver femte iværksætter og hver tredje freelancer har stået helt uden indkomst.
Politikommissær Jørgen Jensen lærer aldrig at forstå den slags meningsløse handlinger.
»Der er ikke tid til at tænke sig om, regne på alternativer og ændre planer så voldsomt, som det ville kræve at implementere den sydkoreanske model«, siger Jan Pravsgaard Christensen.
Han var manden bag masken på en af universets værste skurke gennem tiderne i den første trilogi af ’Star Wars’ film.
Umiddelbart er der ikke noget, der tyder på, at vejret til det bedre sådan lige foreløbig.
Hans tilstand er ifølge politiet stabil.
USA støtter generelt idéen om et Hongkong, der er uafhængigt af Kina.
Sara, Sille og Silas i 4.b har en række udfordringer, der gør, at de har behov for en særlig indsats, som deres lærer Susanne ikke har de nødvendige forudsætninger for at løse.
Der kan findes flere årsager til, hvorfor kun 13 procent af landets lærer vælger at tage en kursus i seksualundervisning.
Det er et frit, demokratisk land, vi lever i. Det andet går jo hen og bliver noget, som vi slet ikke vil have i Danmark.
Og det var mig, og det var dig.
Et højt CO2-niveau er ikke skadeligt i sig selv, men det er en indikation på, at luften bliver skiftet for lidt.
Tyrkiet åbnede sine grænser, og med ét vendte velkendte billeder tilbage i medierne.
Alle tre sigtede trafikanter vil derfor hver især høre nærmere fra politiet, når deres sager skal afgøres.
Og det er ikke specielt fancy eller svært at komme i gang med Google Meet.
Vejen vil samtidig få asfalt, de steder hvor der i dag mangler.
Her gør de to atleters initiativ indtryk på virusforsker og professor Søren Riis Paludan.
Der var et stort politisk ønske om at bevare nogle af de historiske industribygninger, der i mere end 100 år husede Frederikssund Maskinfabrik og Jernstøberi.
Før sommerferien havde vi mindre hold og kortere dage, så nu melder spørgsmålene sig selvfølgelig: Hvordan kan vi have en tryg skole under normale forhold, samtidig med at coronavirussen stadig er her?« siger hun.
Der vil blive opstillet ekstra håndsprit til publikum.
Midt- og Vestsjællands Politi oplyser, at der blev ikke fundet noget mistænkeligt omkring mandens død, og at deres undersøgelser nu er afsluttede.
»Fordi lægerne lige skal vurdere hende først«, siger Bolette Søborg.
De varetægtsfængslede mænd er i alderen 38-55 år, og de er sigtet for 23 forhold, hvor benzinkort er stjålet fra varebiler og efterfølgende misbrugt til at tanke brændstof.
Det fundament sørger Hørsholm Kommune for.
Hjælp hinanden.
Serien forsøger at være emotionel med skuespillernes præstationer og replikkerne, men man bliver aldrig følelsesmæssigt investeret, lyder det.
Denne låge ud til den offentlige sti langs Gurre Sø, som ligger på en privat grund, har været genstand for en række konflikter siden i hvert fald 2008.
Hele listen kan ses i denne artikels faktaboks.
Den fjerde mand filmede episoden med sin mobiltelefon.
Begge mænd er løsladt, men er stadig sigtet i sagen.
Her tilbyder de nemlig gratis hjælp, hvis man er pårørende til en, der er alvorligt syg.
Det skræmte dem så meget, at de valgte at opgive indbruddet.
Flere politikere i Randers Kommune er hverken tilfredse med borgmesterens håndtering af sagen om demensplejehjemmet Huset Nyvang i Randers eller visionerne for det samlede plejeområde i kommunen.
Udenrigsminister Jeppe Kofod (S) og direktør for Borgerservice Erik Brøgger Rasmussen fortalte på et pressemøde, at danskerne skulle droppe rejser til udlandet.
»At 50 procent af befolkningen bliver ramt på sigt er langt mere sikkert, end at 10 procent bliver ramt i første bølge.
Jeg tror, at alle os, der ikke er i en af risikogrupperne, føler meget med de ældre og kronikerne, for hvem det er farligt at blive smittet med covid-19.
Den begyndte klokken 18.00 dansk tid.
Det gik besættelsesmagten med til.
Opgaven er svær, og det er den af den grund, at det er vanskeligt at behandle psykiske lidelser.
De bliver et samlingspunkt for et spirende musikfællesskab.
Her vil man se åbent på alle muligheder for at forbedre forholdene.
Skal vi ind i de store butikker, risikerer vi at løbe ind i mange mennesker.
Professionshøjskolen UCL i Odense »tager situationen ekstremt alvorligt«, siger rektor.
En alternativ løsning kunne være, at man venter med at anvende den virksomhedsrettede indsats, indtil flygtningene har opnået de mest basale sprogkundskaber.
Trumps kampagnechef, Bill Stepien, siger tirsdag, at de "holder nøje øje med budgettet".
Furesø Byråd vedtog salget onsdag aften.
Den delvise aftale skal dog sikre britisk udtræden af EU.
Det var, som om de festende kinesere i Wuhan viste os vores egen fallit: Mens de såkaldt åbne samfund i Vesten tager sig temmelig lukkede ud for tiden, lader den autoritære etpartistat sine borgere drikke sig i hegnet.
Man kigger ikke til Danmark, hvis vi bare har løst det med en CO2-afgift.
Ældre Sagens direktør, Bjarne Hastrup, foreslår med "totaleftersynet", at alle tilsyn på plejehjemmene skal komme "100 procent uanmeldt", og at normeringerne skal sættes op.
AaB-anføreren håber, at han er med fra start i søndagens kamp mod AGF, og om det så bliver til en hel kamp eller kræfterne slipper op undervejs, ved han ikke endnu.
Ulykken blev straks bemærket, idet drengen, der følte det som en snurren i hele kroppen, gjorde anskrig.
Under sin flugt blev Mikkel Søder fremstillet i et grundlovsforhør in absentia.
Jeg er godt tilfreds med dagligdagen - spillerne og lederne omkring holdet.
Alle sager skal have en tydelig juridisk vurdering.
Sanne Søndergaard har et skarpt blik for underholdningsindustriens mekanismer og i 'Se mig' spidder hun digital adfærd blandt unge mennesker.
"Bente og jeg snakkede ofte om, at det ville være oplagt at jeg skulle overtage kiosken.
Finansministeren åbner nu for, at alle fem uger kan komme i spil.
Det er ikke første gang, at Rasmus Paludan er for retten tiltalt for overtrædelse af paragraf 266b.
Så også her er der tale om en positiv tendens.
Det skal støtte dansk økonomi og sikre flere job ved renovering af ting som skoler og veje.
Et af de spørgsmål, der har været drøftet, er højden på domen.
Det kræver større viden om og forståelse af problemet i hele vores forvaltnings- og skolesystem.
Til den tid vil jeg have været gruppeformand i et år, og jeg har desuden rig erfaring fra det private erhvervsliv, hvor jeg blandt andet rådgiver mange kommuner.
Kommunen får mellem 0-5.000 kroner pr. indbygger.
Derfor vil medlemmer af Region Midtjylland og Psykiatri-Listen nu finde en løsning.
Mor og datter er tovholdere på det frivillige projekt, der skal være med til at skabe et bæredygtigt alternativ til plastikposer.
En af de utilfredse er skippper Otto Paludan, som sejler turister rundt i Nakskov Fjord med Postbåden Vesta.
Ingrid Zollondz har fået en ny hund, fordi Tulli havde brug for en ven.
Så mange er testet: 1.944.062 - det er 25.277 flere end i går.
Indkald som et mininum den kinesiske ambasadør i Danmark til samtale.
At der er forskel på folk, er en gammel sandhed.
Amarminoen åbnede i oktober.
Det kan være, at det er på grund af corona, at de er bagefter med sagsbehandlingen," siger Leise Mamud.
En 22-årig studerende fører an i de demonstrationer, som nu ryster Thailand.
Vi var første kommune med grønne regnskaber i starten af 1990’erne, vi var første kommune til at blive miljøcertificeret, og derfor var det naturligt også at samarbejde om at udnytte overskudsvarmen fra datacentret.
Hvis de finder dispensationen urimelig, kan de anke den til Miljø- og Fødevareklagenævnet, der foretager den endelige vurdering.
Og det stopper ikke her.
Faxe vil bruge posten som politisk leder til at spore Alternativet ind på en politik, der sætter "alt liv" i centrum.
Hvis du er gået glip af sommerens politiske historier, giver Altinget dig et overblik over det vigtigste, som er sket i dansk politik.
Det får Østjyllads Politi til at komme med en række råd, hvis man skulle blive kontaktet og er i tvivl om, hvorvidt det er Østjyllands Politi eller en svindler.
Udstillingen er delt i to; før og nu.
Men det må være sådan, at selvfølgelig kan må få krisehjælp, uden at det stiller en dårligere, udtaler Socialdemokratiets retsordfører, Jeppe Bruus.
Corona-pandemien bød på et hårdt år i restaurationsbranchen, men årets største nyhed for Michelin-kokken Dak er ikke corona.
For mig er der ingen tvivl om, at det er væsentligt nemmere for administrationen at arbejde med en model fremfor flere.
På den måde kan vi opnå både sundhedsmæssig forsvarlighed og den familiære omsorg, som er så vigtig for rigtig mange ikke mindst her i juletiden, siger formand for Ældre- og Sundhedsudvalget, Bent Sten Andersen (DF).
Derfor kan en eventuel økonomiske kompensation blive vigtig.
Aalborg er den eneste by, jeg kender, så hele byen er som min familie, siger Robert Kakeeto i en pressemeddelelse.
Coronavirussen er også kommet til USA, og det har betydet, at NHL er sat på pause.
Hvis der yderligere er områder, hvor der efter en sundhedsfaglige vurdering ikke forsvarligt kan laves retningslinjer, der beskytter mod smittespredning, vil disse ligeledes være lukket.
"Ideen med projektet er at fastholde den særlige oplevelse af at tælle til ti, når mennesker mødes, som corona har skabt for os.
Ministeren arbejder for det, og det er fint, men vi vil gerne have det til at ske lidt hurtigere,” siger han.
I november stod det klart, at tre-måneders perioden august til oktober var den vådeste tremåneders periode i Danmark siden de landsdækkende nedbørmålinger startede i 1874.
Vi var ligeglade med eksamener, gallafest og dimission, men ikke studenterkørslen, siger Stephanie Lund.
Jeg er lige meget skabt i Guds billede som mine heteroseksuelle venner og familie.
Mændene blev idømt mellem 10 måneder og to år og seks måneders fængsel ved Retten i Næstved fredag.
Alle interesserede borgere er inviteret til debat om seks temaområder på torsdag den 3. september kl. 18-21 ved et borgermøde på rådhuset.
For det hører ingen steder hjemme, at man ikke kan færdes i byen som her, siger Jesper Beuschel til TV 2 Lorry tirsdag.
Undersøgelsen er finansieret af TrygFonden og udarbejdet i samarbejde med medieforsker Søren Schultz Jørgensen fra virksomheden Kontrabande og Jørgen Goul Andersen.
For eksempel har butikken Topgrej i Slagelse haft salgsrekord hver måned, siden marts, hvor Danmark blev lukket ned.
Vi bliver nødt til at snakke sammen om, hvordan vi gør det her bedst.
En stribe dramatiske kampe lukkede Superligaens grundspil.
Og alle er velkomne i foreningen og på baren, siger han.
Lige nu er der nok at lave, men efter påsken er ordrebogen ved at være tom.
Coronapandemien er på tilbagegang mange steder i verden, viser tal fra WHO.
Forsyningsselskabet er nu i gang med at finde årsagen til forureningen.
Der er heldigvis mange dygtige og samvittighedsfulde alternative behandlere, og der kan være masser af lindring, nærvær og omsorg at hente ved alternativ behandling.
Paludan har selv forklaret, at han troede, han genkendte kvinden fra Istedgade, hvor han havde været for at undersøge, om han kunne få nogle hairextensions eller en paryk, fordi han er ved at blive tyndhåret, hvilket han er ked af.
Den pakke, som vi fremlægger i dag, præsenterer en ny begyndelse, siger EU-Kommissionens formand, Ursula von der Leyen, på et pressemøde.
Pullin druknede under harpunfiskeri ud for byen Gold Coast i sit hjemland Australien, skriver lokale medier ifølge Reuters.
Egentlig havde vi planlagt at sælge mundbindene i vores hjertecaféer, men de blev også lukket.
Men avisens gennemgang af centrale dokumenter fra Oslo Politi og interview med kilder afslørede det modsatte.
Hver dag under ramadanen, når solen er gået ned, brydes fasten med et måltid, der kaldes 'iftar.'
Til dig, der vil på baghave-ekspedition i Roskilde: Sæt kryds i kalenderen den 28. maj mellem 16 og 19, hvor der er "Bare Spørg om Staycation" i Byens hus.
Han kommer stort set hver dag, fortæller dyretræner Signe Tøstesen, mens hun fodrer Andy.
Reformen er hjulpet godt på vej af, at DOT har fået ekstra 12 millioner kroner årligt fra et flertal i Folketinget, som led i aftalen om udmøntning af reserve til initiativer inden for kollektiv transport.
Vi har områder i Guldborgsund Kommune, der er langt bedre egnede til boliger, fastslog Ole Bronné Sørensen (S).
VIDEO: Det er denne overvågningsvideo, som politiet har offentliggjort i håbet om at fange gerningsmanden.
I den anledning kan det være vigtigt at spørge: Hvad sker der på vestegnen?
Flyvestation Værløse lukkede som aktiv base i 2004.
Han ønsker også at bryde tabuet og forestillingen om, at psykisk sygdom rammer særligt udsatte, for i psykiatrien har han mødt alle slags og fra alle sociale lag.
Hver dag kører cirka 14.500 mennesker fra Skanderborg Kommune til en af nabokommunerne for at arbejde.
Men vi skal også sikre, at vi stiller krav til retssikkerheden og myndighedernes behandling af vores oplysninger«, lyder det.
Termokameraet hedder ViraHawk og måler temperatureren på personer i et helt rum.
Ilden var fuldstændig under kontrol efter en times tid, oplyser cykelhandleren.
Det fik politiet til at afspærre et stort område i midtbyen.
TV2 har krævet, at skjulte optagelser fra plejehjem, som Ekstra Bladet har offentliggjort, blev fjernet.
Da de yngste elever på Marie Kruses Skole mødte ind i sidste uge, var det til synet af en række nye udendørs håndvaske.
Årets træner blev Emil Lynge Bentved.
Også det belgiske par sluttede foran danskerne.
Tidligere på året frygtede DSB, at folk ville hamstre pladsbilletter til enten flere afgange, eller at én person ville bestille flere pladser for at kunne sidde for sig selv.
Eksempelvis Helle Lund fra Nærum, der mener, at undersøgelsen er misvisende, ligesom hun siger, at hun kender flere forældre til elever, der er »rystede« over resultatet.
Det oplyser Kronborg i en pressemeddelese.
Hun slår desuden fast, at de nye tilfælde ikke er på plejehjem, botilbud eller andre institutioner, men at virussen altså lever som en smittekæde i lokalbefolkningen.
Nu er det slet ikke muligt, at komme til Norge længere.
Elevernes ophold slutter indtil videre lørdag den 27. juni, men hvis det ikke bliver muligt at afslutte forløbet ordentligt inden da, så har efterskolen tænkt sig at holde noget for årgangen på et senere tidspunkt - for eksempel i efterårsferien.
Det seneste døgn er der registreret 189 nye smittede.
Lige efter 2. verdenskrig, den 31. august 1945, blev Dansk Politihundeforening afdeling Næstved stiftet.
En sand historie faktisk.
Et er at vi kan være uenige med de borgerlige, men uordentlighed er ikke vejen frem, lød det fra Tina Tving Stauning.
Derfor har kommunen været i dialog med blandt andre repræsentanter fra det pakistanske miljø i Brøndby for at se på, hvor de sammen kan knække kurven og bremse smittekæderne.
Jeg forestillede mig aldrig, at jeg skulle være noget sted uden mine forældre, de kunne vel læse for mig, som de plejede.
"Personligt synes jeg, at det er vigtigt med en god dialog med borgerne, men vi må overveje det lidt nøjere.
Det er bare blevet tilladt at have hunden på stranden nu.
En række midt- og vestjyder fortæller om livet i udlandet, og hvad det er, der har fået dem til at forlade landsdelen.
Har danset i kompagnier i Danmark, Sverige og Israel.
Dernæst har det tidligere været meldt ud, at tunnelen ville stå færdig i 2028, men i forligspartiernes nye aftale står tunnelen først færdig i medio 2029.
Det er de 9.000 arbejdspladser, der går tabt på grund af forslaget, også.
Skuffede danskere ærgrer sig over styrt på 'ekstremt uheldigt tidspunkt'
Lederprisen 2019 gik til den altfavnende ildsjæl Jette Brøndsted fra KHKS Håndbold.
De skjulte optagelser er foregået efter aftale med de pårørende til en 90-årig kvinde med demenssygdom, som ifølge familien har været udsat for massivt omsorgssvigt.
Til daglig arbejder Helle Clemmensen fra Vemmelev som social- og sundhedsassistent.
Den tyske sundshedsminister Jens Spahn siger, at han helst ser, at alle større begivenheder aflyses.
En 36-årige mandlig sosu-assistent, som arbejdede på Bispebjerg Hospital, er død efter at være blevet syg med covid-19.
Klokken 22.05 modtog Københavns Vestegns Politi en anmeldelse om et igangværende indbrud på villavejen, hvor husets beboer havde lavet en civil anholdelse af den 36-årige indbrudstyv.
Det mener John Coates, der er formand for koordineringsudvalget i Den Internationale Olympiske Komité (IOC).
Alle ville ønske, at der ikke var corona og vi kunne leve vores normale liv.
Her viser det sig, at 44 procent af de mest succesfulde svenske iværksættere har problemer med at læse og skrive.
»Det er klart, at de omtalte arealer ikke nødvendigvis er store naturperler i dag.
CORONA: Regeringen indfører en række nye restriktioner for at bremse epidemien med coronavirus.
Derudover er det muligt for skolebørn i alderen 11 til 17 år at svare på ekstra spørgsmål efter sine forældre.
De orange redningsstiger langs havnen i København er til redning og ikke badning.
Aflysningen er også i gang, skriver Pernille Rosenkrantz-Theil på Twitter.
Genopretningspakke omfatter en ny statslig fond, som skal hjælpe danske eksportvirksomheder genem krisen.
Derfor er vi meget påpasselige.
Kasper Rørsted har forlænget sin aftale med Adidas med fem år.
Henrik Dalsgaard reducerede, men det var ikke nok.
[truncated: 667,730 more chars]
