# Supplementary material for: Probing language identity encoded in pre-trained multilingual models: a typological view
Source: PeerJ Comput Sci. 2022 Mar 15;8:e899. doi: 10.7717/peerj-cs.899 (PMC9044357; doi:10.7717/peerj-cs.899)
Supplement: Supplemental Information 1 [file peerj-cs-08-899-s001.zip › Raw data or code files/multilingual sentences/Dutch.txt]

Als er iets weerzinwekkend is, zijn jullie beide het wel…
Jij vaart zomers zeker ook op een boot in de Middellandse Zee op zoek naar arme dobbernegers?
Dat binnentreden doen ze nu zonder slotenmaker, maar dus wel al na toestemming.
De drempel om geweld te gebruiken wordt dus lager,” aldus Zwijnenburg.
Ondanks alle verkiezingsslogans maakt deze regering weinig werk van fiscale rechtvaardigheid.
Lévy schreef vrijdag in een opinieartikel in The Wall Street Journal dat de „plaatselijke janitsaren” van de Turkse president Erdogan achter die onvriendelijke ontvangst, inclusief een hinderlaag, zaten – Lévy en Erdogan zijn geen vrienden.
Zo hield hij dit keer de Mercedessen van Valtteri Bottas (2e) en wereldkampioen Lewis Hamilton (3e) achter zich.
Ik weet het niet, maar deze demonstranten komen op mij niet over als een groep die graag in gesprek gaat met mensen met een andere mening.
Over de race kon Verstappen niet heel veel zeggen.
Dat geklooi met andere doelen moet maar eens afgelopen zijn.
Al eeuwenlang is er een sterke correlatie: hoe geavanceerder de beschaving, hoe sneller en verder mensen kunnen reizen.
Onderzoekers waarschuwen voor een stijging van infecties met parasieten door de populariteit van sushi en sashimi.
Het ED liep zaterdagmiddag een rondje mee.
Als het op werken aankomt,laat Daryll het liever aan Blanken over.
In onze reeks over de straffe Limburgers van 2020 trekt Rick De Leeuw vandaag naar Tijmen Joris.
Een redesign of migratie is daarom het perfecte moment om backlinks te analyseren en de slechte links te verwijderen.
Want anders gaan ze alleen maar bewijzen dat ze de video snelheid met 10% omhoog gegooid hebben…
Er is maar 1 kandidaat bij de Democraten die telt: Tulsi Gabbard.
Ja en tsja ons Hans, die houdt wel een beetje de grote jomme uithangen.
De cold case die nu centraal staat, is de dood van de 48-jarige Marja Nijholt.
De euro was 1,1633 dollar waard, tegenover 1,1651 dollar op vrijdag.
En nu maar wachten op namen en rugnummers, dat kan wel eens heeeeel lang duren.
Bruck gaat juridische stappen ondernemen tegen de luchtvaartmaatschappij.
Al hangt onze mate van respect wel af van hoezeer de geclaimde homoseksualiteit werd getest.
Job gaat dat het best af, zo blijkt tijdens het verorberen van de papeda die ze samen hebben gemaakt.
Vijf minuten voordat ik omhoog ging, had ik m’n moeder op FaceTime.
Jij een bodyguard!
Hoewel de situatie zich gunstig ontwikkelt, is volgens Elissen pas uiterlijk 10 maart duidelijk of hij en zijn vrouw besmet zijn met het coronavirus.
In de CEPI (Coalition for Epidemic Preparedness Innovations) werken enkele overheden – waaronder de onze – samen met de industrie en internationale donoren om gevaarlijke epidemieën tegen te gaan.
Omdat iedereen dus extra is gaan bestellen.
Het terechte punt dat je hier maakt telt voor mensen met baard toch niet, die luisteren er toch niet naar.
De burgemeester zag de boodschap van Boelhouwers niet aankomen, zo vertelt hij aan Omroep Brabant.
Multinationals gaan bijvoorbeeld een eerlijker aandeel belasting betalen.
PS Geert heeft gewoon weer (grotendeels) gelijk!
Kies de gewenste ondertiteling, bijvoorbeeld Engels of Nederlands.
Vrouw en kinderen waren de grote afwezigen, want “de kinderen moeten naar school”.
Maar omdat de consensus verder weg dan ooit is, is dat een heidens karwei.
Dat is de teneur vandaag in de Spaanse media nadat een ‘gebroken’ Barça gisteravond met 1-0 bij Atlético Madrid verloor en al op negen punten achterstand van de koplopers staat.
Het duurde een uur eer hij en zijn collega’s konden achterhalen waar het exact vandaan kwam: een van de buizen die de waterglijbanen ondersteunen.
Vergeet niet dat hierdoor vreselijke rellen zijn ontstaan en enorme schade aan mensen en goederen is aangedaan door BLM, omdat het een racistische moord op een zwarte man zou zijn.
“Dit product is ontworpen om op straat te gooien en daar uiteen te spatten.
Het geld dat de gemeente overhoudt, gaat in een pot waar de gemeentebegeleiding en -scholing uit betaald worden voor alle uitkeringsgerechtigden.’
Nog beter is het om je tank met E10 te vervangen door de ouderwetse E5-brandstof, of een zogeheten premium brandstof die ook geen E10 bevat.
Er zijn allerlei apps die HDR-achtige effecten met je foto kunnen maken.
Laat ze het toch proberen, bidden tegen covid.
Dit blijkt uit een onderzoek van onder bijna 1.500 professionals, waarbij de interesse naar een fiets van de zaak en de kennis omtrent de fiscale regels in kaart is gebracht.
Ik heb weinig met Barbie, maar die is altijd eerlijk over haar seksleven.
Als we vliegen nu voor iedereen behalve voor D666 en GL verbieden levert dat een enorme reductie van CO2 op.
Zelden heeft een Nederlandse journalist zo’n overrompelende indruk gemaakt als Ischa Meijer.
Zal ook te maken hebben met zo gezond mogelijk eten.
Net zo goed of beter zijn?
De beperkte afzetdaling van diesel komt doordat het vrachtverkeer goeddeels op peil is gebleven.
Lachend: “Maar ik fiets er niet achteraan om het te controleren.”
VEENENDAAL - Vier inwoners van Veenendaal zijn afgelopen etmaal met corona opgenomen in het ziekenhuis.
Drie jaar geleden reden we met de toen gloednieuwe Aston Martin DB11.
Voor Vlaanderen vermeldt Fluvius op de website de mogelijkheid om vanaf 1 januari 2023 een bekabelde oplossing aan te vragen.
Heeft hier niets te zoeken en komt telkens weer, om zijn leegte te vullen.
Scholen en kinderopvang in de omgeving van de fabriek zijn gesloten.
Bij een politie-infiltratie gebeurt dat wel.
Yep, vandaag ook een tante van me overleden aan Corona.
Of er zijn geen auto's meer om af te fikken, dat kan ook natuurlijk.
Dat was niet altijd makkelijk, dus een periode van bezinning en even stilstaan was welkom.
Het lijkt mij een geweldig experiment om op de grote rode noodstopknop te drukken waardoor de hele maatschappij tot stilstand komt.
Daarnaast kampt de Amerikaanse vliegtuigbouwer met de gevolgen van de coronacrisis in de luchtvaartsector waardoor veel minder nieuwe vliegtuigen worden besteld.
In een vrijstaande woning aan de Dongenseweg in Kaatsheuvel zijn vrijdagavond flinke vernielingen gepleegd.
Wie is er de baas en wie nemen de besluiten?
Dezelfde mijn in de provincie Yunnan werd vervolgens bestudeerd door Shi Zhengli, een expert in SARS-achtige virussen aan het Wuhan Institute of Virology.
De vijver van mensen die je kunt vertrouwen is nergens in Suriname erg groot.
Herman Sleking heeft drie maanden zonder post gezeten.
Femke van de Groene Khmer heeft een top advocaat voor hem geregeld omdat iedereen juridisch advies verdient in een rechtszaak.
Er zou een nieuwe evaluatie komen, maar Verschueren was eigenlijk overbodig.
Zorg en ondersteuning vallen weg, mantelzorgers raken overbelast en mensen voelen zich vaker angstig en geïsoleerd.
Terwijl er net 5 miljoen Chinezen met vakantie waren gegaan.
Afgelopen vrijdag schoot de politie in Lafayette een met een mes bewapende zwarte verdachte neer die kort daarna aan zijn verwondingen overleed.
Door diverse olielekkages raakten hun leefomgeving, gronden en visvijvers vervuild.
Ze zijn gewoon een stuk zorgvuldiger dan een blogje.
Dus bak ze op hoog vuur.
Ik zie juist iemand die heel hard door de mand valt als leider, maar het boerzoektvrouwvolk vond de toon van z'n inhoudsloze speech zo mooi.
Niet duurzaam en niet schoon.
T kan wel dat Putter in suriname bij verstek wordt veroordeeld en dat hij hier in Nederland zijn straf mag uitzitten.
'Naar aanleiding van een aangenomen motie door de Tweede Kamer, stelt het kabinet voor om de minimale geldigheidsduur van cadeaubonnen wettelijk van één naar twee jaar te brengen', aldus het ministerie.
Vaak zitten provincies in een spagaat doordat strengere maatregelen ten koste kunnen gaan van de regionale werkgelegenheid.
De naderende versoepeling van de beperkingen van het coronavirus is volgens deskundigen niet het startsein voor een snel en aanzienlijk herstel van de aandelenmarkten.
Heb je een druk gezinsleven en niet veel tijd of zin om je terras regelmatig te onderhouden?
We hadden al een narcostaat, een Geldmaat en nu hebben we een politiemaat!
Het goede nieuws: Mark Rutte heeft er qua leugens per minuut eindelijk een serieuze concurrent bij.
De kentekenplaten en de auto's zijn in beslag genomen.
“Daar lagen dierbare herinneringen, die wilde ik alvast in dozen stoppen.
De zaak is eerder deze maand gehoord en de uitspraak wordt over enkele weken verwacht.
Met de communicatieve vaardigheden van een lantaarnpaal.
Het westen is en zal wat dat betreft altijd een paar jaar achter de feiten lopen.
Dat dachten Pepijn Legius en Claudia Raats ongetwijfeld toen ze dinsdag in Oudenbosch in het huwelijksbootje stapten.
Het aantal mensen dat de Vlaamse contactopspoorders moeten opbellen of bezoeken blijft intussen exponentieel stijgen.
Daarvoor is ruimte genoeg beschikbaar om het aantal teststraten uit te breiden.
Eigenlijk is het gewoon een grof schandaal dat er nog steeds geen vaste brug is tussen Afrika en Lampedusa.
Het mag een wonder heten dat er niet veel vaker een pleurisepidemie uitbreekt in India.
Geduld en de strategie blijven volgen lijken beloond te gaan worden.
Voor geen van hun dodelijke schoten zullen de agenten zich voor de rechter hoeven verantwoorden.
Wel blijft Nur net zo positief als aan het begin van het collegejaar.
Dat die vent zich nog in de ochtend in de spiegel kan kijken is mij een raadsel.
Het gaat om een bedrag van 285.037 euro, schrijven burgemeester en wethouders zaterdag aan de gemeenteraad.
Meestal op initiatief van de plaatselijke bioscopen en met ticketprijzen van circa 20 euro per wagen, maar soms ook op basis van donaties voor de lokale cultuursector of andere goede doelen.
‘Van Virgil van Dijk had ook niemand dit voorspeld’
Zij hebben een plan klaar om parlementsleden “die bewust en herhaaldelijk fake news verspreiden” voor de deontologische commissie van het Vlaams parlement te brengen.
Erger dan D66 gaat het niet worden.
Vroeger was het slaapkamerinterieur vooral heel praktisch, tegenwoordig wordt het stijlvol inrichten van je slaapkamer steeds belangrijker.
Hopelijk bedenken mensen zich nu 2 maal voordat zij dit soort beslissingen nemen.
Het is nu toch een beetje het gekkie dat iets vindt en waar we even met z'n allen mee in gesprek moeten en dan is het weer opgelost.
De agent heeft het volste recht alles te doen wat hij doet.
De manchet raakt in en de knoopsluiting doet wederom zijn intrede.
Camping Houtum vormt de perfecte uitvalsbasis om de prachtige Kempense natuur te verkennen.
Voor twee burgemeesters was de situatie zo ondraaglijk dat ze hun ambtsketen onlangs aan de wilgen hingen.
En er zijn al zoveel trials lopende in verband met dit virus.
Mogelijk dat Brewfinder de API’s zal gebruiken om het bierassortiment via een app aan te bieden.
In het eerste kwartaal zat Flow Traders nog op een winst van 5,71 euro per aandeel, aldus Inberg.
Ze veroordeelde ook ten stelligste de ‘racistische opmerkingen’ die naar aanleiding van de corona-epidemie bij ons vaak gemaakt worden aan het adres van Chinezen.
En G(old)O(il)D(ollar) zag dat het goed was.
Rutte en zijn kameraden van de asielindustrie trekken zo'n 400 ongeletterde paupers per week het land in.
Afrika heeft allang bewezen een bodemloze put te zijn.
De handelsomzet (gross bookings) voor ritten was zelfs : niet 11 maar 10,3 miljard, al werd dat grotendeels gecompenseerd door 52 procent meer omzet voor Uber Eats (4,6 versus 3 miljard dollar).
Nee, het is allemaal net wat harder: Zwarte Piet moet uit het straatbeeld, en de blanken die Zwarte Piet spelen moeten het eerste dood,. hoogstwaarschijnlijk daarna de blanken die geen Zwarte Piet spelen.
Klimaat is immers een speerpunt van de partij; we moeten volgens hun website dan ook zo snel mogelijk naar duurzame energie.
Wil niet uitsluiten dat er toch demo's en plunderingen komen.
De paus brengt de term broederlijkheid op de voorgrond als sleutelwoord voor de sociale leer van de kerk, acht hoofdstukken lang.
Agent Maarten Boeren en boa Robin Coster werken samen bij sociale controles in Beverwijk.
Vaste controles leiden volgens hem alleen maar tot het zogeheten ‘kangoeroe-effect’.
Apresski is er gewoon niet.
De ambtenaren achter Reyeroord+ zien die opgave als een vliegwiel voor een grotere transformatie.
Toch heeft de identiteitspolitiek Geursts ontwerp wel geraakt.
De Amerikaanse presidentskandidaten Joe Biden en Donald Trump nemen het donderdag een tweede keer tegen elkaar op in een debat.
Veel Oost-Europese landen scoren slecht, het merendeel van de inwoners heeft minder dan een basis aan digitale vaardigheden.
Zelfs het coronavirus kan die gigantische mijlpaal niet verhinderen.
Aan het einde van de cursus moeten de ambtenaartjes verplicht op de knietjes Sylvana beffen en roepen "ik ben heel stout geweest".
Amazon reageerde daarop met beschermende maatregelen en financiële beloftes, zoals een werkpremie van 2 dollar per uur.
Maar voor hoe lang?
"Het is mij ter ore gekomen dat ze hier hun quarantaine komen uitzitten", vertelt burgemeester Dedecker.
Maar Rutten herhaalde dat ze het nut niet inziet van een Vlaams front.
Kom op, een verplichte opname bij de nonnen zal ze leren.
Het lijkt hier meer te gaan om een stuk textiel dat op commando van vorm kan veranderen (uit kan zetten).
Volgens de Volkskrant is de foto van de topless zonnende mevrouw uit 2000.
In tegenstelling tot KPN, liet Altice echter wel een stijging zien bij de kernactiviteiten van de communicatie.
Helaas is het RIVM ook simpelweg incompetent gezien hun communicatie op het dossier Coronavirus.
Draaien gewoon alles om.
Het lijkt belachelijk maar is een goede oplossing.
Van bijna geen rustmomenten naar ongekende stilte en een merkbaar schone lucht.
Webwinkelwedloop door Amazon: 'De taart is nog niet op'
Er komt nu veel shit naar boven.
Hopelijk de juiste, pepernoten hoor je ook niet met 30+ graden te verkopen.
De rest blijft in het magazijn, die dingen zijn soms nodig voor de medewerkers.
De enige keer dat de economie in een kwartaal harder achteruitging, was in de eerste drie maanden van 2009, toen sprake was van 3,6 procent krimp.
Voor het eerst in elf jaar heeft een Nederlander weer de Porsche Supercup op zijn naam geschreven.
Wim Scherpenhuijsen Rom, een van de oprichters van ING, is vrijdag overleden.
De coronacijfers in ons land blijven langzaam maar zeker dalen.
Waarom zou je jezelf daar voor verontschuldigen?
De waarde die aan de resultaten wordt toegekend, verschilt van bedrijf tot bedrijf.
Ik noem het altijd het ‘koelkast-lampje-effect’.
Zonder uitzondering gaat het om een dure, sportieve auto waarbij het nogal de moeite waard kan zijn om ‘m goed te preserveren.
Iemand nog een worstebroodje?
Wordt er dus eindelijk iets nuttigs mee gedaan.
Brussel is werkelijk kut.
Nou… nogal een paar heel bijzondere.
De chirurgen en de anesthesioloog in de kamer ogen monter.
Dit is het Sargasso-café van dinsdag 21-07-2020.
Daarom gaat ook Basket Stars buiten trainingen organiseren vanaf zaterdag 9 mei voor alle kinderen van 6 tot en met 12 jaar.
Een 26-jarige man uit Domburg zit daarvoor vast.
De grootste olifant in de kamer wordt vooral door links niet benoemd en er oplossingen voor vinden al helemaal niet.
En ga je dit wel verdienen?
Daarbij wordt het dragen van een mondmasker uitgebreid naar verschillende andere openbare plaatsen.
Ik word nu al gedwongen om in een gevaarlijke situatie te werken”, zegt de wiskundeleraar bezorgd.
Laat ons lekker deugen hier en blijf vooral waar jullie zitten.
In totaal zijn er 554 positief geteste personen in Noord Brabant.
In rare tijden doen actieve fondsbeheerders het duidelijk beter dan passief beheerde fondsen.
Veel rumoer op zijn Amerikaans.
Hoebe: ‘Meestal vindt die besmetting plaats in het gezin, in de familie of op het werk.
Maar doe dat nou wel eens, Andrew, anders blijft het maar bij dat vrijblijvende bluffen.
De geplande festiviteiten voor leden van de vereniging zijn, als gevolg van de coronacrisis, uitgesteld.
Meer buitengewoon opsporingsambtenaren (boa’s) kunnen voortaan een wapenstok krijgen.
De film zou jonge kinderen seksualiseren.
Hij stelde dat de gelijkmatige toegang tot het vaccin ‘niet onderhandelbaar’ was.
Het TPLF heeft in de hoofdstad Addis Abeba de macht verloren, maar het heeft de noordelijke regio, waar ongeveer 6 procent van de ruim honderd miljoen Ethiopiërs woont, nog steeds als machtsbasis.
Die opmerking en nog een aantal zeer twijfelachtige dingen die je hebt gezegd, deden me twijfelen of ik mijn acteercarrière in Hollywood wel moest doorzetten”, aldus Samantha in haar reactie op Lea’s tweet.
Op maandagavond zou het vliegtuig van Thai Airways om negen uur vanaf Frankfurt vertrekken met de bedoeling om dinsdagmiddag om 13 uur in Bangkok te landen.
Nou die koppen van demonstranten op de Dam zijn wel degelijk angstaanjagend.
Dat klinkt veel B2C-aanbieders al bekend in de oren.
Vias institute lanceerde half juni een bevraging samen met het Kenniscentrum Data & Maatschappij (imec-SMIT-VUB, CiTiP (KU Leuven) en imec-MICT-UGent) bij een representatieve steekproef van 1.000 burgers.
De Europese verkoopcijfers zijn daar het bekendgemaakt.
Rutte tevreden over EU-akkoord: ‘Kern van wat wij willen, is overeind gebleven’
Ad 7) Overboeking van SRD 272.9 miljoen naar een rekening van een woningbouwfonds.
En dan kunnen we "tussenpaus" EV snel achter ons laten.
Hij maakte zijn dochter onder meer begin 2017 de baas bij staatsoliebedrijf Sonangol.
Toen ik 4 was heeft een konijn in mijn wijsvinger gebeten.
Maar kan zo maar weer stemmen kosten.
Het is te wensen voor Marijke dat er nog vele voltreffers mogen volgen.
Nieuwe besluiten moesten over álle maatregelen gaan die eerder tot tenminste 6 april bekend werden gemaakt.
Je zal het maar zijn, het zal je zoon maar zijn.
Phrast: “Heel veel mensen hebben contact met ons opgenomen en steunen ons.
De stad en onder andere Borsbeek, Mortsel, Kontich en Edegem blijven wel boven de alarmdrempel.
En tegen Genee zou ik zeggen: "Houd op met bungelen en gooi die HEMA rookworst van je in het ravijn van Bowien"
Zo slecht is die column van Ome Roon niet.
Welke dienst heeft dit pact ons bewezen?
Communisme, socialisme en liberalisme zijn alle drie slechts opeenvolgende punten op het politieke spectrum van de gecentraliseerde macht.
Stomme politiek; pas lockdown als het te laat is.
Minister: ‘Politie acties tegen illegale cambio’s in Suriname gaan door’
''Ik gooi mijn carrière over een compleet andere boeg''?
Of het nu links / rechts/ midden is die de "grap" maakt.
Advies: zoek de drukte niet op!
Als je in de buurt van die windturbines woont zijn die ook een bezwaar.
Straffen is heel belangrijk.
Duizenden en duizenden zitten er onterecht vast, of worden veel te hard gestraft voor de misdaad die ze hebben begaan.
Net zoals hij tijdens een kersttoespraak zat te blaten over energiebesparing met op de achtergrond zijn hele paleistuin volop verlicht als ware het Disneyland.
De verjaardag van Laura viert hij met een ontbijt voor haar op bed: een kom cornflakes, een kom fruit en een kom eieren.
Principe is ‘beton waar biomaterialen nog niet kunnen, biomaterialen waar het nu gewoon kan’.
We hebben een fris Heintje nodig.
Snikkend overeind gekrabbeld en bij ma in de keuken (die stond te stikken van de lach) een nieuwe gehaald.
Op 1 februari 2018 meldde FMR nog een kapitaalbelang van 5,02 procent met een stemrecht van eveneens 5,02 procent.
Ze kunnen de concurrentie niet aan.
Iemand die eerst VHDL leert en pas daarna C, Pascal, Python of wat dan ook zal diezelfde omschakeling moeten maken, maar dan de andere kant op.
“Het is niet makkelijk geld verdienen.”
Toen werd malaria uitgeroeid, maar deze zomer heeft het westnijlvirus het land bereikt.
Het federale Hooggerechtshof had in de staat Pennsylvania eerder een Republikeinse klacht verworpen tegen de bepaling dat poststemmen die tot drie dagen na verkiezingsdag ontvangen worden geldig zijn.
Vice versa geldt voor de score van het controle-design.
Beuk doet alsof Wilders alles maar uit zijn duim zuigt…open je ogen en blijf niet hangen in je dogma’s.
Op vijfjarige leeftijd emigreert zij met haar ouders van Hong Kong naar New York.
Vrouw ies net niet haram; vrouw dienen de man.
Tot die tijd zijn officiële cijfers het beste wat we hebben.
En dan wandel je er vast fluitend doorheen, terwijl het gros van de patiënten 4 weken (zo niet langer) door een hel gaan.
Ik geef nog eens gas.
Stiekem, toen niemand keek, legde de koekoek een ei in een van de nesten van de sijsjes en na enkele dagen kwamen de eieren uit.
Nou nou nou wat een nieuws zeg.
Op een bepaald moment wordt verzoening dan erg moeilijk en bestaat het gevaar van ernstige escalatie.
Een districtsrechtbank in New York gaat bepalen of president Trump daadwerkelijk belastinggegevens moet vrijgeven.
Of zelfs taal wat randje strafbaar is.
Hij weigerde echter te stoppen omdat het "legaal" is om te fotograferen.
Sfeerloos centrum en een tamelijk lauwe bevolking.
De politie is op zoek naar de overvaller op een minimarket in de wijk Gato.
Zijn "we got him" tweet en talkshow discussie met Roethof heeft denk ik de hoop op een einde te groot gemaakt.
De benadeelde lijdt een schade dieduizenden Surinaamse Dollar bedraagt.
Dit verlies is vooral opgelopen in de maanden februari en maart van dit jaar, tijdens de coronacrash.
Het Landbouwschap werd hét symbool voor de bemoeizucht van de overheid met de landbouw.
De topper tegen Club Brugge (4/10) kan in principe nog wel.
Daarnaast is er nog een ingang voor een SD-kaart en een Ethernetkabel.
“Het getuigt van ondernemerszin om dit voor een periode van enkele weken te willen doen”, zegt burgemeester Frans de Bont (Forum+) van Baarle-Hertog.
Ik met mijn beperkte kennis zag 5 weken geleden dat dit flink mis was en heb bij twijfel maar wat mondkapjes en andere beschermende middelen gekocht.
De app van Fox Sports NL laat je live kijken naar de verschillende Fox Sports-zenders, waaronder de zenders met de Eredivisie.
Zat hoogtechnologische bedrijven die nu gewoon iedereen met Aziatische of Midden-Oosten achtergrond weigeren.
Crisis in de industrie Industriebedrijven zien hun omzet dalen.
Met druk naar voren, de wil om te winnen was groot.
Iedereen even ellendig.
Hou me evengoed braaf aan de regels, maar ik sta er niet achter.
Volgens de rechter is bewezen dat P. zich heeft vergrepen aan meerdere jonge waterpolosters.
Of ga voor een exemplaar met ingewerkte rits.
Dus, nee Engelshoven, je spreekt niet namens mij en vele vrouwen.
Trump deelde de video zelf op het sociale mediaplatform en schreef daarbij VOTE!
Ruf CTR moet zijn SCR.
Dat jullie vvd66ers miljoenen kansloze en gratis arbeidskrachten naartoe halen ten koste van de hele economie en maatschappij doet daar niks aan af.
Voor dat geld liever een Indisch rode 997.2 GT3.
In twee andere provincies is er een status quo.
De totale annuleringsschade tot 1 juni bedraagt 337 miljoen euro.
Een Instagram-story van Jennifer Aniston heeft flink wat stof doen opwaaien bij fans.
En het smartengeld is gewoon om te lachen”, verzucht ze.
Omdat men niet weet welk virus de kop zal opsteken; een van de vele 'bekende' virussen of een nieuwe?
“Koop vooral goedkope tabletjes van de Hema of Kruidvat”, zeggen Wichers en Drexhage.
Het einde van Erdo, hoop ik.
De man, die verantwoordelijk was voor het delven van graven en het herbegraven van doden, wordt beschuldigd van grafschennis sinds september 2019 in minstens twintig gevallen.
Hoe verdorven moet je zijn om een oude weerloze man als Jeff aan te vallen.
Van kleins af aan hebben wij honger naar verhalen net zoals wij hongeren naar voedsel.
Om toch de optredens aan te kunnen bieden, worden deze de komende tijd gestreamd via Facebook.
Ik heb niet meer zo de behoefte om voor elke scene en elk opname exact te weten hoe en wat ik ga doen.
Aruba, Curaçao en Sint-Maarten zijn zowel medisch als economisch en maatschappelijk zwaar getroffen door de coronacrisis.
Enige oplossing is meer laten betalen voor vlees en nog hogere eisen aan dierenwelzijn stellen.
Ik wist van eerdere vakanties al dat ik geen last had van bromtonen op grote hoogte (wintersport).
Onze uiterst wendbare en dodelijk efficiënte overheid kennende - we gaan misschien al voor 1 april 2021 beginnen met vaccineren, jippie - zullen de eerste hulpboa's al voor 1 juli kunnen beginnen.
Met meetstations door het hele land beschikt het over veel meer en preciezere data.
Ga zo door Amsterdam, een zelfgevormd grotesk shithole.
De derde plaats was voor de Nederlander Lars van der Haar.
Of bestaat die database al minstens 15 jaar?
Na zijn gelijkmaker in Heerenveen maakt hij bij zijn eerste wedstrijd als basisspeler direct twee goals.
De Italiaan had toen 16 minuten en 12 seconden nodig, Pogacar deed vandaag twee seconden beter.
“Verschillende grote merken kondigen aan dat ze winkels moeten sluiten, dat er jobs op de helling staan of dat ze groeiplannen noodgedwongen moeten terugschroeven”, zegt BLSC.
Dat er dus heel snel blessures ontstaan na zo’n periode.
Helaas klopt je verhaal volledig.
'Acht leerlingen Spinoza Lyceum in quarantaine na besmetting medeleerling'
Macron zei maandag dat de Franse aanpak zijn vruchten afwerpt.
Hollywood heeft afscheid genomen van legende Kirk Douglas.
Was maandag bij de super en ga pas morgen weer.
Welnesscentra en sauna’s mogen op 1 september weer open, mits het virus onder controle is gebleven.
Aan superlatieven geen gebrek.
Dat zeggen de gebruikelijke verdachten altijd bij feiten die zij samen met hun kameraden van de tech-companies in het donkere media-bos staan te begraven.
Onder meer de gemeenten Noordwijk, Wassenaar, Westland, Zandvoort en Bloemendaal sloten parkeerplaatsen of wegen.
In Egypte was het van meet af aan de vraag wat krachten als de Moslimbroeders en de – leger, geheime dienst, politiek en het zakenleven – zouden doen.
De meerderheidspartijen CDE-Vlim.be en Beerseplus stonden samen met Groen-Hart voor Beerse voor honderd procent achter het voorstel van Hanne Lenaerts.
Waar Toro Rosso in de afgelopen jaren voornamelijk gebruikmaakte van de Red Bull-kleuren, slaat AlphaTauri een andere weg in.
Het cijfer over maart werd bijgesteld van een krimp met 870.000 naar een afname met 1,4 miljoen banen.
Woensdagavond stelde premier Pedro Sánchez de Spaanse exitstrategie voor.
Omdat ze niet kan fungeren als lokaas voor vijanden en als lokaas voor vrienden?
‘Ze zitten in een lastige situatie, omdat het uitvoeringsinstanties zijn.
Het coronavirus heeft Bulgarije relatief licht getroffen; er zijn 133 doden en 2.460 bekende besmettingen.
Trump heeft na acht maanden vrijwel dagelijks ‘rounding the corner speak’ zijn startpunt vele malen gezien.
Een van de agenten heeft een van de verdachten in zijn voet geschoten.
Nadat gisteren al de Leipziger Buchmesse en eerder ook de toerismebeurs ITB zijn afgezegd, maakte woensdag de industriebeurs Hannover Messe bekend dat de beurs niet in april maar in juli zal plaatsvinden.
“Kijk Uit” is het verkeersveiligheidsprogramma van het Vlaams en het Brussels Hoofdstedelijk Gewest in samenwerking met de Vlaamse Stichting Verkeerskunde (VSV) en de federale politie.
Zoveel IC bedden met beademingsmachines al helemaal niet!
Omdat we van Der Webmeister een inclusief kneiterfestein moeten hebben gaan we juist extra aandacht geven aan vrouwen met een afstand tot de datingmarkt.
Het onderwerp is dat Tesla de cobalt koopt en inzet en dat bijvoorbeeld de winning voor Tesla nog niet duurzaam of milieuvriendelijk zou zijn.
Voor de bezoekers is het dus nog even afwachten.
Je bent fout en tegen de tijd dat je goed bent ben je alsnog fout.
Özcan Akyol zal het wel druk hebben om z'n Column in het AD over dit onderwerp te herschrijven.
Ze vonden plaats in de buitenlucht en de meeste deelnemers droegen mondkapjes – dat lijkt te hebben geholpen.
Af en toe vond ik het lastig.
Zonder dat u het zich realiseert heeft u het bij het juiste eind.
Kwestie van even onthouden welke rechters die hem niet welgezind waren vlak na zijn aantreden vervangen werden en de openstaande uitsluitend met zijn toestemming door conservatieve opgevuld werden.
Het zou natuurlijk vervelend zijn wanneer je er op locatie achterkomt dat alles al verhuurd is.
In Griekenland neemt de vreemdelingenhaat enorm toe.
We kennen onze regio goed, we kennen de huisartsen, de assistenten, de kleinere zorginstellingen, de thuiszorg.
Het aantal ziekenhuisopnames blijft stabiel, terwijl het aantal overlijdens nog daalt, met 45 procent.
Als je weet dat het virus zich mogelijk verspreidt door mensen die met duizenden tegelijk je land binnen reizen, snap ik dat dit een reflex is.
Gisteren raakte duidelijk dat Softbank namelijk een deal uit 2013 eindelijk rondkrijgt.
Daarover is een meerderheid van de Tweede Kamer het eens, bleek tijdens het eerste deel van het debat woensdag.
Kijk maar naar Hoessein en Ghadaffi, deze zijn omgelegd, het land raakte in chaos en IS voerde de boventoon.
Zij had haar schoudertas geplaatst bij haar stuurinrichting.
Ze belt naar hem en sms’t me in eerste instantie terug dat het volgens hem ‘een misverstand’ is.
Daarvoor maakte TSAIK gebruik van vloeibaar stikstof en slechts een enkele ddr4-module die op ddr4-1866 met cl13-timings draaide.
De misstanden in de Nederlandse turnwereld zijn tussen 2013 en 2014 al scherp in kaart gebracht door een onderzoek van drie wetenschappers.
De A14-chip is de eerste 5-nanometer chip en Apple belooft dat de chip daardoor sneller is.
Mark van Enckevort, voorzitter van LHBTI-netwerk B/Proud van Financiën was niet verbaasd, maar wel aangenaam verrast over de hoge score van het ministerie.
Er zijn nieuwe stukken uit de toeslagenaffaire opgedoken waar de Tweede Kamer al langer om vroeg, meldt de NOS.
Die zendmastpyromanen zagen het vuige plannetje van Hugo al aankomen.
Op de voorlaatste pagina is een handleiding neergepend voor het gebruik van de afstandsbediening: “Opladen tot de lamp groen is, of één nacht is voldoende.
’Hoekstra moet betrokken blijven bij fiscus’
Tot die tijd is het een beetje aanmodderen met issues zoals corona, racisme, sexisme, klimaat, immigratie en Europese financiële begrotingsdwang.
Echt enkel regulier onderhoud.
Toch merk je wel degelijk verschil, al is dat niet zo gek als je bedenkt dat de HomePod qua techniek en prijs in een heel andere klasse valt.
Griep en AIDS en nog steeds geen vaccin hiertegen, Corona vaccin laat nog wel even op zich wachten 'if ever'.
Nu op zoek naar de video van het event van Bill Gates.
De meeste van onze spelers hebben niet de ervaring die de spelers van Bayern hebben.
Dat werd glashard ontkend door woordvoerders van de premier.
Kom op Horeca, kom op verzorgingshuizen, met je tandeloze vergadertijgers!
Ik zou hem graag in actie willen tegen Rico.
In totaal zijn er 10.609 opgenomen (geweest).
De ploeg wil ook Ivan Garcia Cortina (24) langer houden.
Op Twitter deelt ze een foto van een formulier dat kinderen verplicht om een bepaalde hoeveelheid groenten en fruit mee naar school te nemen voor de lunch.
Twitter en Facebook waren respectievelijk goed voor 2.600 en 1.200 extra fans.
En als moedermelk goed voor babies is, waarom dan niet voor volwassenen?
Dit weekend vooral uitgeslapen na nachtenlang naar de komeet Neowise gekeken te hebben.
De man wil de kranten tentoonstellen in zijn etablissement.
Laat me niet lachen van gemeente tot politie tot op Rijksniveau.
Waar is het geld gebleven Waldo.
Met een roze schuursponsje en wat water schrobt hij het laatste vet uit de braadpan.
Met een 3,5mm ding is het inpluggen en klaar is kees.
Die Sofie in 't Veld is niet goed.
Misschien door de snelheid van de omvolking van Westers georiënteerd naar Islamgeorienteerd.
Dj Smos is een icoon in de Antwerpse dansscène.
Ik denk dat ze een aanmoedigingsprijs krijgen van Rutte.
Deze app bevat OV-informatie van talloze steden wereldwijd en vertelt je precies waar de halte is.
Netflix, de streamingservice waarmee Harry en Meghan onlangs een miljoenendeal sloten, wilde niet bevestigen of de Sussexes een dergelijk programma zouden opnemen.
Helaas, dat maakt Lynn Van Royen (30) niet immuun voor persoonlijk verdriet.
Meteen vastleggen dat dit de komende 100 jaar zo geldt.
Let wel, de twee genoemde voorbeelden zijn enkel actief in Europa, terwijl Tesla wereldwijde cijfers communiceert.
"Doe net alsof je thuis bent.
Maar dat lot was hen toch wel op korte termijn beschoren.
Spoorbeheerder Prorail wil een reeks simpele spoorwegovergangen op de lijn Leiden-Utrecht opheffen.
Als één van de weinige West-Europese landen liet Zweden alles - althans scholen en horeca - open.
Kans om dood te gaan aan Corona is onder de 50 bijna verwaarloosbaar.
De agressieve positionering van Vivo’s budget S-serie smartphone - geprijsd tussen $ 100 tot $ 150 - lijkt daarin doorslaggevend te zijn geweest.
Zij overwegen de Zuid-Limburgse ggz-instelling Mondriaan waar H. in behandeling was, aansprakelijk te stellen voor nalatigheid.
Dat is waar de banden het best tot hun recht komen.
De SP zal alleen deelnemen aan een kabinet als in het regeerakkoord genoeg punten komen te staan waar de socialisten waarde aan hechten.
Mijn vorige reactie wacht alweer een uur op moderatie.
Het blijft onduidelijk wie de eigenaar was van het ammoniumnitraat en of het bestemd was voor Beiroet of Mozambique.
Jammer dat ie is overgestapt op terreur, voor die andere acties zou je nog enigzins sympathie kunnen opbrengen.
Trump is en doet puur Amerikaans.
Er moet volgens hem een landelijk plan komen om de situatie in goede banen te leiden komende feestdagen.
Vandaar de keuze om niet voor een RPI te gaan.
Het besmette aantal inwoners in Amstelveen per 100.000 is 37,1 en in Haarlemmermeer 30,1.
Hoe zijn de Eredivisieclubs van start gegaan na de winterstop?
In het Belgische Erquelinnes, tegen de Franse grens aan, heeft een moeder haar twee kinderen gedood.
Hoedt ook op radar van Club Brugge - Fulham strikt.
De Olympische Spelen worden wél volgend jaar gehouden.
Ramadanterreur: ‘Durf als vrouw niet over straat’
Ondanks de heftige vijfcilinder turbomotor en het Ford Focus platform, hoef je geen scherpe rijdersauto te verwachten.
De politie begon meteen een zoekactie, waarbij ook een helikopter en speurhonden ingezet werden.
Hopelijk hebt u goed geslapen.
Dat is een "genoegen" wat mij al meer dan 12 jaar niet meer is overkomen.
Syrisch luchtafweer is komt in actie boven de Syrische hoofdstad Damascus, nadat alarm werd geslagen vanwege een Israëlische raketaanval.
Liefst centraal aangestuurd vanuit het midden van het land vanuit een ivoren toren.
Wie steekt nu toch zijn hoofd in zo'n wespennest?
Maar dat schijnt allemaal niet relevant te zijn volgens sommigen.
Want de moslims deze week begrepen het niet …
Inschrijven kan tot 13 september om 21:00, of totdat het maximum aantal deelnemers bereikt is, en kan via de van de 3 October Vereeniging of de 3 oktober app ().
Ik rij altijd in de mist achteruit op de vluchtstrook met aanhanger.
Ook augmented reality en Radio Frequency Identification deden hun intrede.
Om te beginnen is het op die baan op sommige stukken pikkedonker, waardoor je niet altijd alle andere rodelaars op tijd ziet.
Ik ben een groot muziekliefhebber maar moet bekennen dat ik deze man ook niet kende.
"Accepteren wie je bent zoals je bent."
Het is één van de vele kunstkastprojecten in Aalsmeer en de tweede kunstkast van de RT 110. De eerste kunstkast van de mannenclub staat aan het begin van de Hortensialaan.
Maar volgens Mosley levert het vastendieet ook goede resultaten op.
Volgens de technici zou dit voldoende zijn om de nodige extra neerwaartse druk op hoge snelheid te leveren.
Stuur hem een kaartje of help hem middels de internetconsulatie aan een betere formulering.
Er zat bij aanschaf reeds een Bastuck-einddemper op, die geeft een mooi donker geluid, iets minder schel dan de Mperformance.
Na enige tijd vond ze dat het wel erg stil was in de slaapkamer.
Plus jullie hebben er ZELF voor gekozen om te gaan hokken.
Zo kan ik nog wel even doorgaan,eeuwig de grenzen op blijven rekken om te laten zien hoe ruimdenkend u wel niet bent houdt ook een keer op.
De Boer, zondagavond, na het duel, met een zuinige lach in de persconferentie: „Altijd wel lekker als je een overwinning op zak hebt.”
Het vruchtbaarheidscijfer is er twee tot drie keer zo hoog als in Europa.
Dan moet je bij Otten zijn.
"Natuurlijk", dat dan weer wel dan, niet waar?
Maar wat vind je dan van de term “Bidenjugend” in het stuk waarvan je wil dat we het lezen?
Door corona ligt het organiseren en fysiek bijwonen van congressen gevoelig.
Ik vraag me nu af hoe dit precies werkt.
Maar zo mooi als toen word het sowieso niet meer, gelukkig is Mitsubishi daar de enige dan weer niet in.
Een bovenleiding liep daarbij ernstige schade op.
Liefde tussen Bob en Truus gedijde goed dankzij mancave:‘Hij had plek nodig om alleen te kunnen zijn’
De ‘ikdoenietmeermee’ beweging zal -terecht- alleen maar groeien.
Ook strengere maatregelen, waaronder het sluiten van restaurants en cafés.
Is dit een sketch uit het nieuwe seizoen van Sluipschutters?
“Ik hoop dat ik het beter doe dan vorig jaar”, zei Halep.
Persoonlijk vind ik de top niet het meest interessant, het koppel, dat is pas fantastisch om mee te spelen!
De fiets heeft een sticker van Blok Rijwielen Kudelstaart.
Ton Kranenburg, voorzitter van ondernemersvereniging Hartje ‘s-Hertogenbosch kan zich dat goed voorstellen.
Een fantastisch alternatief.
Het is duurzamer dan het 'traditionele' asfalt en net zo sterk, zeggen de ontwikkelaars.
De toekomst van Johnny Depps acteercarrière ziet er niet rooskleurig uit.
Die voorzitter van die jongerenclub zeker.
Vragen stellen zonder te hoeven bellen of in de wacht te staan.
Met deze populaire song heeft de ska-muziek een breder publiek bereikt, aldus Blackwell.
Het tarief werd in oktober 2019 door de VS ingevoerd als vergelding voor de subsidies die de Europese Unie gaf aan vliegtuigbouwer Airbus.
Een en een heldere rolverdeling tussen artsen en verpleegkundigen van het ziekenhuis, huisartsen, wijkverpleging, mantelzorgers en de patiënt maakt het mogelijk deze patiënten versneld uit het ziekenhuis te ontslaan.
Dan wordt het interessant om uw geld te beleggen.
Of we gaan de discussie over de afschaffing van de monarchie echt voeren of we laten ze alles doen waar ze zin in hebben, zelfs in tijden van Corona.
De vakbondsleider Fred Derby, die ook geëxecuteerd zou worden, werd als enige door de militairen vrijgelaten.
Of ze zo doortrapt is, weet ik niet.
Godnondeju wat een aardig uitziend mevrouw.
Ja de politie is niet gek, die rijden er vlak bij en een gaat om de hoek kijken of die rifapen al weg zijn.
Daarmee proberen ze die dictatoriale wetten erdoor te drukken.
Wat vind jij van onze nieuwe regering?
Die steile groei ziet de epidemioloog al tien dagen niet meer.
Iedere burger wordt geacht zijn of haar belasting bescheiden minimaal 5 jaar te bewaren en een ondernemer zelfs 7 jaar.
Mocht uit dat onderzoek blijken dat er meer onderzoek nodig is naar de veiligheid van 5G, dan zal de Staat dat advies naar eigen zeggen volgen.
Eigenaren Daniël Meijer en Erwin van de Velde (rechts) van café Burgemeester Jansen in Tilburg wachten nog een dag met heropenen.
Ook de Turkse lira-munt veerde tegen andere valuta op.
Prachtige uitspraak, die inderdaad een terechte rem zou moeten vormen op het 'kwetsen (beledigen) alleen en uitsluitend met het doel te kwetsen (beledigen)'.
Vooral in de noordelijke regio Lombardije ontspint zich een nooit geziene humanitaire ellende.
Een man die goed kan koken!
Dank voor uw medewerking.
The Wall Street Journal meldde dinsdag op basis van bronnen de overnamepoging van Uber.
Maar meneer ziet weleens dat iemand later inlogt dan gewenscht en dus is de hele ambtenarij lui en verzet men daar geen werk.
Veel jonge mensen -en die worden minder erg ziek- en betere behandelingen.
Alles is anders dit jaar, zo ook het kerstdiner.
Ook twee jaar later eiste Rensenbrink de hoofdrol in de finale van de Europabeker voor Bekerwinnaars.
‘Fruitmand op kantoor, pingpongen na de vergadering: daar win je echt de 'war on talent' niet mee’
De titel van zijn nieuw boek ‘Dag liefje, met Mila gaat het goed en ik klungel lekker verder’ verwijst naar zijn overleden echtgenote Julie (31).
“Ik heb geld moeten lenen van mijn ouders.
De Tsjechische, met een dik verband rond de dij, probeerde het nog in set twee, maar gaf met een 2-1 achterstand hierin op.
Hij zou verantwoordelijk zijn geweest voor de financiën van de groepering.
Maar verwacht niet dat je nog de nieuwste firmware, apps en andere toepassingen kan gebruiken.
Er is maar één probleem met een versplinterde (zelf-lol) 2e kamer, en dat is dat het nagenoeg onmogelijk wordt om een kabinet te vormen.
Kossounou en Vormer troffen na de rust raak voor Club, Diemers scoorde tegen.
Dus ziet de driehoek geen grond om de demonstratie te ontbinden.
Ik ben er ook verbaasd over dat dit allemaal zo vanzelfsprekend is.
Dhr Rutte voordragen voor de "Corporal Jones" medaille.
‘Het zal niet evident zijn gewoon verder te doen, daar zal op partijniveau gesproken moeten worden.
Nee hoor, ik ben op zoek naar transparantie, duidelijke adviezen, logica, betrouwbare cijfers en uitslagen.
En waarom zou je bij een studie- of studentenvereniging gaan als je dates kunt vinden via Tinder?
Als mij echts iets overkomt wat ik niet kan laten dan neem ik het recht wel in eigen hand.
Toch zitten er serieuze functies op, zoals beelden vastleggen on 1080p Full-HD, een kijkhoek van 140 graden en tweeweg-communicatie.
Jaren geleden al liep er in Breda een erg succesvolle proef waarbij de ouders van tuig gedreigd werd met huisuitzetting als ze hun kroost niet zelf in bedwang zouden houden.
En dat doet de NSX wat mij betreft niet echt.
Het verhaaltje dat deze oudere het wel naar de zin gemaakt kan worden is natuurlijk de grootste onzin.
Doe mij toch die maar.
Laat je collega’s of klanten ondertussen via je voicemail en je out of office reply weten wanneer je weer helemaal tot hun beschikking staat.”
Op verzoek van PPO heeft architectenbureau M. Wolfs een ontwerp gemaakt voor een gebouw op dit perceel van circa 2200 vierkante meter.
Maar ja, na een seconde of 20 ga je toch eens omhoog kijken.
Ik zou het u graag nazeggen, maar zien is geloven.
Even discreet, maar niettemin ongedwongen, gaat hij om met zijn privéleven.
Daarbij krijgen maximaal zestig internationale sportorganisaties met een zetel in Zwitserland leningen toegezegd om de impact van het corona-virus te helpen opvangen.
Van Trigt was in ieder geval integer die met zijn klauwen wist af te blijven van het geld van de belastingbetaler.
Maar nee, mevrouw de wethouder wilde graag ZELF met een oplossing komen.
Mini- ster waarom doe je geen aangifte tegen Bouterse wegens bedreiging van de staat.
Hij scoorde vorig seizoen 18 keer, evenveel als topschutter Dieumerci Mbokani.
Vandaag heeft het Haagse gerechtshof bij een tussenuitspraak bepaald op welk gebied nader onderzoek dient te worden uitgevoerd.
De eerste stap in die zoektocht is het identificeren van planeten met een leefbaar klimaat, oftewel temperaturen waarbij er op het oppervlak van de planeet vloeibaar water kan bestaan.
Nooit van zijn leven.
Er zullen maximum 2.000 mensen op en rond het circuit worden toegelaten.
‘Nou, dan koopt die Rutte toch extra bedden.’
Er komt één 'radarauto', die breeduit op alle journaals getoond wordt.
Ik hoop dat als het uitkomt, deze held een baan bij GS krijgt en/of een inzamelings actie houden met zn allen.
Denk daar maar eens over na voordat iemand weer zonodig autochtone blanke werkgevers van discriminatie wil beschuldigen.
Bij de aanhouding werden chemicaliën, mobiele telefoons, twee auto's en een grote hoeveelheid contant geld in beslag genomen.
Dat betekent dat je de voet eventueel kunt vervangen of het scherm zelfs zou kunnen ophangen aan de muur.
Nou vind ik extreem links verwijt dat iedereen die minder of geen immigratie wil gelijk nazi, racist, extreem rechts etc wel erg kortzichtig en dom en nog dommer om deze partijen uit te willen sluiten, wat NietDemocraten666 en GL hier dus ook doen in NL.
Zelfs hier op het Franse platteland raken we niet aan plantaardappelen.
Wel zijn er extra transportkosten omdat de zestien units twee keer verplaatst worden.
Of mag dit niet geweten worden.
Daley Blind traint voorlopig niet mee bij Ajax.
Als je regeert van crisis naar crisis is er iets goed mis.
En dat klopt: naast 435 pk heb je het dubbele aantal in Newtonmeters: 900 stuks.
De schade bij de presentatie van de over het eerste kwartaal bleef beperkt, omdat de lockdown-maatregelen in de meeste landen pas eind maart van kracht zijn geworden.
“De schriftelijke procedure is afgerond, en elke partij heeft uitgebreid kunnen reageren.
Zet in op water, het nieuwe goud.
Volgens het bedrijf is de award een mooie landelijke erkenning.
En wanneer komt eens het bericht dat iemand zon mongool suf geslagen heeft in de hoop een aanslag verijdeld te hebben?
Volgens de peiling komt de Vooruitstrevende Hervormingspartij (VHP) van Chan Santokhi als winnaar uit de bus.
Het zal voor ons wat moeilijker worden om nog elke race te winnen”, aldus Wolff.
Premier Rutte en landbouwminister Schouten waren ook uitgenodigd om te spreken, maar zij hebben aangegeven niet te komen.
Hun leven komt op zijn kop te staan als een tienjarige jongen opduikt die beweert de kleinzoon van Erasmus te zijn.
Dan hebben zij zo veel kwaliteit dat je eigenlijk voortdurend in een rondo staat.
Dit bevestigde dat het inderdaad vijf verschillende inktvissen betrof en niet één die meerdere keren voorbij kwam zwemmen.
De simpele spelregels maken dat Cubirds vlug is uitgelegd en een potje al even vlot is gespeeld.
“Met de focus op veiligheid, kwaliteit en operationele uitmuntendheid.”
Ik heb niet het idee dat de schrijver van dit stuk helemaal begrepen heeft waar het hier over gaat.
Wel erkent Grapperhaus dat hij “als persoon wel wat butsen” heeft overgehouden aan alle commotie over zijn trouwfeest.
Pas over twee maanden zullen kandidaten Els Ampe, Egbert Lachaert, Stefaan Nuytten en Bart Tommelein het tegen elkaar opnemen.
Eind 2018 daalde de AEX zo’n 18% in vijf maanden tijd.
So.die presentatie van dat soewarte pieten journaal,.
Het zijn de eerste opgeleverde woningen van in totaal circa 600 appartementen die onderdeel zijn van het nieuwbouwproject Verde Vista.
Scholen liggen opnieuw onder de loep nu het maar niet lukt om de besmettingscijfers omlaag te krijgen.
‘Als Het Avond Is’ en ‘Blauwe Dag’, twee liedjes die heel Vlaanderen kent.
Je praat namelijk tegen een muur.
Er wordt nog gekeken of er speciale merchandise kan worden verkocht, waarvoor de oude tickets ook omgeruild kunnen worden.
Genee wordt in alle media zwartgemaakt, volgens mij wel terecht.
Hij had meerdere lijntjes.
Veel migranten hopen er zonder een gevaarlijke en dure tocht over zee de Europese Unie te bereiken.
Het seizoen eindigt half maart in het Italiaanse Cortina d'Ampezzo.
Het idee van Groeskamp is behoorlijk megalomaan: sluit de Noordzee af met een ongeveer 480 kilometer lange dam, die vertrekt van het meest noordelijke puntje op het Schotse vasteland en via de Orkneyeilanden afbuigt naar de Noorse westkust.
Als Grave al wil kan dit op zijn vroegst per 2026.
De Fransman Victor Perez is de leider na de eerste dag.
Dit moeten we SAMEN doen!
“Kijk”, zei zij tegen haar moeder: “Ik denk dat ik dit broekje na ga maken.”
De Britse oliegigant BP wil de uitstoot van CO in 2050 terugbrengen naar nul.
In augustus stegen de prijzen nog met 8,2 procent op jaarbasis.
Met alle respect en R.I.P. maar deze gemummificeerde Halsema heeft daar niets anders opgeleverd dan zure vrouwen op veel te hoge posities met alle gevolgen van dien.
Het staat als een paal boven water dat katten ook hun baasje kunnen missen.”
“Ik heb de opkomst van het Britse wielrennen tijdens mijn loopbaan meegemaakt en ik denk dat die groei is aangespoord door dit team.
Daartussen staan rijen eenpersoonstentjes, als stille getuigen van een snoeiharde realiteit: hier leven mensen.
Staan deze figuren BOVEN de wet?
De coach zag zijn tactiek beloond met een gelijkspel: 1-1.
Misschien dat het boek me daarom zo aangrijpt.
Wereldwijd zal deze dag gevolgd worden en men zal de balans opmaken.
Bart Dusart (38): “De trein is altijd een beetje stress”
Staalconcern ArcelorMittal was koploper in de AEX met een winst van 1,5 procent.
Slechts één ding interesseert hem: zijn zaak verdedigen, en blijven zeggen dat ‘hij het niet was’.”
Net als zaterdag werd het aan het begin van de avond wat onvriendelijker, met het gooien van rookbommen en flessen.
Geen wonder dat vrouwen in derde wereldlanden die door macho’s heftig onderdrukt worden radicaal feministen als verwende en ondankbare krengen beschouwen.
Wanneer je boven het afgesproken aantal kilometers uitkomt, kan dat vervelende naheffingen met zich meebrengen.
De Grote Prijs start morgen om 15u10.
Wat een cruciale dag moest worden voor de pensioenen, is uitgelopen op een drama.
“Ik zeg niet dat het op zijn lijf geschreven is.
Maar wel als schaap goed luisteren en waag het niet om democratische gedachten te ontwikkelen!
Peter Plasman heeft absoluut gelijk als hij zegt dat de vrijheid om je mening te kunnen uiten onder zware druk staat.
Cavusoglu sprak eerder ook telefonisch met de Iraanse minister van Buitenlandse Zaken, Javad Zarif.
“We horen van artsen dat er nog zijn die toch nog gaan werken of buitenkomen”, zegt Berx.
Probeer als artiest maar eens met een concurrent in zee te gaan.
Geloofsgenoten van meneer Aboutaleb, hebben de nazi's geholpen in volkerenmoord op de Joden.
De standaard multi-touch bewegingen werken ook, zoals drag-and-drop.
Het instellen van de navigatie op de weg, spelen van games en opzoeken van muziek neemt hand over hand toe.
Het is toch publiciteit die ze dan pakken.
De bouw van nieuwe kantoren en betere bereikbaarheid van voorzieningen dragen bij aan een aantrekkelijker vestigingsklimaat’, stellen de zeven betrokken partijen.
De monitor heet de Paperlike 253, waarin het getal verwijst naar de 25,3-inch beelddiagonaal.
Het ministerie van Volksgezondheid heeft van Alibaba, het mega online shopping bedrijf in China een aantal persoonlijke beschermingsmiddelen via de Chinese Ambassade in Suriname ontvangen.
Als rechtstaat moet je dat wel eerst onderzoeken.
Natuurlijk worden blanke, dure huizen eerder geblust.
Heerlijke tweet voor onze medereaguurder Atlantis-95, een liefhebber van de kleine i.
Ik heb voor het eerst stoofvlees klaargemaakt, en chili con carne.
Nu nog even onderbouwing van jouw relatie tussen pneumonie en mondkapjes.
De redactie ontving 6.304 ingevulde enquêtes terug.
Giny de Graaf uit Borne heeft het zevenblad ontdekt als een verbindingskruid.
De gewone Nederlander kan zich dik in de hypotheekschulden steken.
Het gaat dan, bijvoorbeeld, om inculturatie.
Rutte nodigde de gele hesjes uit op het Torentje, net als FDF en BLM zijn uitgenodigd op het Catshuis.
Maar goed, de (ongeschreven) regel is dat er eerst gewaarschuwd wordt.
Een basisschool in Zevenaar doet de term carnaval in de ban en noemt het voortaan ’verkleedfeest’.
Dat is ook wel zo, maar er wordt niet heel actief gecontroleerd.
In China, voor Jaguar Land Rover een belangrijke markt, liep de verkoop met 15 procent op tegenover het tweede kwartaal van dit jaar.
Californië is de grootste blauwe staat.
En het zou zomaar kunnen dat er straks meerdere films direct naar een streamingsplatform gaan.
Tweederde van de Nederlanders vindt dat de overheid het goed doet.
Ook de hoeveelheid geld die in een economie circuleert en data over elektriciteitsverbruik gebruikt hij als indicaties.
De hitsige mutsen gingen wijd open voor wat ze coole gasten vonden.
“Nadat ze de verklaring van mijn cliënt hebben gelezen, moeten ze wel hebben gedacht dat het totaal ongegrond was.”
Het aandeel steeg 1,4 procent in waarde.
In maart vorig jaar gingen de eerste vier in dienst.
Dat komt omdat iedereen schijt heeft aan die maatregelen.
“Niet-dringende operaties werden door de coronacrisis uitgesteld en ziekenhuizen proberen nu zo veel mogelijk in te halen.”
Juist super handige op krappe parkeerplaatsen en kan best met open en glazen daken.
In Nederland wordt al bijna twee weken gedemonstreerd tegen racisme.
Dat schijnt effect te sorteren.
Het is nergens voor nodig om b.v. boontjes uit Afrika te kopen, rundvlees uit Argentinië enz.enz.enz. Allemaal totaal overbodig.
Zat hij rustig op een terras, wijn te drinken en pizza te eten?
U kunt bij Jumbo en Albert Heijn uw boodschappen bestellen via internet.
Deze is bedoeld voor patiënten van het ziekenhuis met luchtwegklachten.
'Het is niet normaal om een wapen bij je te dragen.'
Dat plan is echter afgeblazen.
⚠️ Er rijden op dit moment geen treinen op dit traject.
Vanaf donderdag wordt het écht lekker.
De kermis in Moergestel was de eerste van het land, maar tegelijk ook traditioneel de maandag van het Koningschieten bij het gilde.
Na drie weken racen op rij heeft de Formule 1 volgende week een ’rustweekeinde’.
Dacht dat het dat nog steeds was maar blijkbaar hebben de dictatoriale eurocraten de macht overgenomen.
Heeft altijd gesport, nooit gerookt en is bescheiden geweest met alcohol.
Booking-topman: ‘Ik kan niet zomaar geld gaan uitdelen’
Ik wens ze veel suc6.
Dat betekent dat de pistes echt betonhard zijn geworden.
Gaan bedrijven nog veel aanwerven?
Een galette is een klassieker uit Frankrijk, daar eten ze de galette zoet met fruit en vaak ook ijs.
Tot die tijd mag het ook twee leden aanstellen die zitting nemen in de raad van commissarissen.
Ik sloeg net door een facepalm mijzelf bijna knockout.
Vorig jaar lukte het Albon en ook diens voorganger Pierre Gasly slechts een keer om Verstappen af te troeven in een kwalificatiesessie.
Die zielige, grijpgrage handen.
Daarin heeft hij 4'12" op Van der Poel, die straks afhaakt en dus geen bedreiging vormt.
Openlijk gaf hij altijd aan wat hij vond, of dat nu gepruimd werd of niet.
Anaboo was amper een paar maand oud toen ze al voor de eerste keer alleen achterbleef.
In principe konden journalisten alle vragen stellen, maar in de praktijk was de president bijna onafgebroken aan het woord.
Het geeft eens te meer aan wat een gore smeerlappen het zijn corrupt tot op het bot, achteraf een boete omdat de kritiek uit de samenleving groot is.
Ik vind het een ideale combinatie.
Ik sluit niet uit dat 1 van de klimaatkampen gelijk heeft / krijgt!
Ze zitten in de cel vanwege minachting voor het parlement – vrij ironisch aangezien China de gehele democratie minacht, maar dat terzijde.
Later werd daaraan toegevoegd dat er ook geen olie of andere delfstoffen mogen worden gewonnen.
Veel webwinkels worden gestart als eenmanszaak of VOF.
Als het aan mij ligt zou ze beter tot haar recht komen in de landelijke politiek.
Het dode kind werd in de nacht van zondag op maandag door de politie in een woning in Amsterdam-Noord gevonden.
Terug in Nederland neemt de GGD contact met ze op.
Zoveel mensen die nog steeds niet door hebben dat Trump de minst mannelijke president ooit is.
Ik wil heel erg graag met je in discussie over de lastercampagne van de NPO om Baudet te framen en te demoniseren, tot nu toe weiger je!
Tijdens de sluiting werden mensen met een paspoort teruggestuurd op Schiphol bij aankomst maar mocht iedereen die zijn paspoort door de vliegtuig WC had gespoeld wel het land binnen richring AZC.
Het initiatief werd tegengehouden door het coronavirus.
De bouw van de Gaasperdammertunnel heeft vijf jaar geduurd.
Dat kippengrapje kende ik nog niet, bedankt.
Bereid je voor boy er komt nog veel meer je kant op.
Tweeënhalve week geleden hoopte Paris Saint-Germain nog de Champions League te winnen.
Laat hem die handtekeningen maar halen, en kom maar binnen.
Wij komen tot nu toe niet verder dan ouwehoeren.
Enkel wie de voorbije jaren onder een steen geleefd heeft kan het ontgaan zijn: de ontwaarding van waarheid in het politieke en publieke debat.
Maar wel een verdomd goede President zolang hij maar niet met sigaren gaat lopen spelen met jonge meisjes.
HP’s nieuwe Envy 17 laptop kan worden geleverd met een tot 4K uhd scherm en is met een screen-to-body ratio van 86% kleiner dan de vorige generatie Envy 17.
Asscher vorige week voorafgaand aan een plenair debat over het coronavirus.
Bovendien zijn er vele redenen om niet bij Forum te willen blijven.
En daarna een totaalverbod uiteraard, want dat is het heilige doel.
De 12 gastlanden van het EK hebben allemaal één stadion en dus één speelstad toegewezen gekregen.
Volgens was het dinsdagavond een kat- en muisspel tussen de daders en de politie.
Maar er kwamen al snel wat grotere vliegtuigen, vertelt luchtvaarthistoricus Marc Dierikx.
Een stand van meer dan 600 punten is ineens erg ver weg.
Gewoon in een rij te staan.
‘Dat heb ik nog nooit gehoord,’ zei ze, ‘dat moet ik overleggen.’
Leon zit binnenkort op z'n knieën de voeten van een KOZW-er te kussen.
Ook de 35-jarige broer van de Edenaar is verdachte in de zaak, maar de 22-jarige was volgens justitie de schutter.
De afgelopen zes maanden is het aantal nieuwe aansluitingen versneld gegroeid waardoor de teller dit kwartaal de 3,5 miljoen gepasseerd heeft.
De bewoner is door de brandweer uit zijn woning gehaald.
Aan een zomercompetitie kleven grote vragen.
De luchtkwaliteit in het zuidwesten van Nederland zal dit weekeinde op verschillende plaatsen „zeer slecht” worden vanwege smog door ozon.
Ook is het een inclusieve geschiedenis geworden, die zonder enig spoor van eurocentrisme het wordingsverhaal vertelt van alle mensen, door mensen van alle continenten en kleuren en beide seksen.
Op het einde zou gesprint worden voor de ritzege, een nieuwe strijd tussen Arnaud Démare en de andere rappe mannen.
In een hoop andere landen was hij permanent op onbetaald ziekteverlof gestuurd ( of erger ).
Had ie nog wel al zijn organen?
Je kunt immers niet verwachten dat de gemeente de ontstane tekorten gaat opvullen met nog meer subsidie.
Volgens koning Willem-Alexander is het de bedoeling dat ze daarna een jaar de ‘wijde wereld’ verkent.
Na een week met positieve testuitslagen voor twee coronavaccins heeft de Europese high-yieldmarkt het verlies over 2020 bijna helemaal weggewerkt.
De maximumsnelheid was slechts één van de veranderingen in de verkeersregels die de raad behandelde.
Iedereen die zich niet bereid verklaart om zich hieraan te houden is vrij om te gaan.
Die witte Pipo daaronder vond dan wel weer erg leuk.
Uw constatering is dat de gemiddelde reaguurder niet veel anders is dan wat daar op de rode loper verschijnt?
Een opportunist die kijkt waar de zoetste druiven te krijgen zijn als je over druiven wilt hebben.
Je denkt dat je interessant bent en iets weet maar het is een woordenbrij van een overduidelijk verward persoon.
Het schijnt dat er nogal wat mensen zich in hun vingers hakken bij het slachten van een avocado.
De aanvaller maakte het tweede doelpunt in het met 4-0 gewonnen duel.
Was Robbie maar gebleven.
De oude boom had schimmels en zwammen en moest worden gekapt.
Waarom je vrouw slaan?
Nadat ik erachter kwam dat ik al jaren meebetaalde aan mijn eigen ondergang, heb ik mijn loten opgezegd.
Japanse wetenschappers van de Kobe University en onderzoeksgigant Riken lieten de computer een typische dinersituatie simuleren.
Nu hebben we wat extra tijd gekregen om iets bijzonders te maken", merkt Berendsen nuchter op.
Maar liefde kruipt waar het niet gaan kan, en in 2016 vonden Phil en de pas gescheiden Orianne elkaar terug.
Die kan er verder ook niets mee.
De enige rechten die in Nederland beschermd worden zijn die van de daders.
De Democratische presidentskandidaat Joe Biden zei dat er "geen twijfel over bestaat" dat de winnaar van de verkiezingen in november een vervanger voor Ginsburg moet kiezen.
En ze was volgens mij zo gek als een deur.
Op de zeebodem van Antarctica bleek dat niet het geval waardoor het methaan toch tot in de atmosfeer lekte.“
Brallerige corpsballetjes met een pappie in de Quote100 ook trouwens.
De huidige zeer lage olieprijs van 20 dollar is niet houdbaar en brengt grote delen van de Amerikaanse economie in gevaar.
Vreselijk, dat verdient deze auto niet.
Maar hoeveel mensen accepteren nog een nee van autoriteiten.
Nooit betaalde de club meer voor een nieuwe speler.
Waarom laten we China het debat mede bepalen op Twitter, terwijl China zelf geen andere landen toestaat op de Chinese sociale media?’
Niemand die ooit echte vraagtekens bij Libië heeft gezet, waarom toen opeens democratie gebracht kon worden door achter Kadaffi aan te gaan.
"Het moet dus altijd gaan om dezelfde gezinnen, en het is absoluut niet de bedoeling dat de twee gezinnen bij elkaar op bezoek gaan.
Ik heb daar een geheim ritueel voor.
Hij heeft waarschijnlijk rook ingeademd.
Het dodental door het coronavirus heeft de 1000 gepasseerd in de Verenigde Staten.
Alle ideeën die de ceremoniemeester (een zus van de bruid) had bedacht, konden door de uitbraak van het coronavirus de prullenbak in.
En dat bevalt veel politici en media niet.
Vandaar dat Piet zo dol is op het coachen van gelukszoekers – Piet51 lijkt wel een beetje een jankwijf.
Hopelijk niet meer gedronken dan strikt noodzakelijk.
Dat jullie het idee hebben dat je de mensen in je leven plots in een nieuw licht hebt gezien, een licht waarin jullie waarden en normen niet meer te rijmen zijn.
In eigen persoon uiteraard.
Bram Kuiper uit Den Ham won met dit indrukwekkende konijn de hoofdprijs van de Nationale Vlaamse Reuzen Club.
En dus ging Ellen met hem naar de psychiater, die een depressie vaststelde en autisme en die antipsychotica en antidepressiva voorschreef.
Wordt mijn Apple Watch trager?
Behalve als het gaat om wat meer gratuite en veilige strijd.
Een woordvoerster laat weten dat de Nederlandse tak van RTL in de kosten snijdt maar dat er zeker geen gedwongen ontslagen vallen.
‘Een moedig en geen makkelijk besluit’
Toestaan dat ESM onrechtmatig gebruikt wordt zonder dat op voorhand de regels duidelijk zijn, het beleidt van de ECB niet veroordelen, ruggegraat tonen?
Is deze soms afkomstig uit NEGERLAND?
Het moet me wel even van het hart dat ik hier pas een paar maanden actief ben en nooit eerder actief ben geweest.
Ook Bol.com signaleert een toename van de verkoop van seksgerelateerde producten.
De rente op aflossingsvrije leningen voor een eigen woning is sinds 2013 niet meer volledig aftrekbaar voor nieuw afgesloten hypotheken.
Een team van gespecialiseerde mensen staat klaar om deze inwoners te helpen.
Rashord, die vroeger zelf tot de kwetsbare groep kinderen behoorde, kon zijn trots niet verbergen.
Zo weet je wat er bij de overheid zit.
Brandbrief werkt alleen als ie echt brandt.
Dit dient tot het uiterste als voorbeeld te worden uitgemolken zodat andere frauderende profiteurs goed schrikken.
We halen maxima van 9 tot 13 graden bij een zwakke tot matige wind uit westelijke richtingen.
Schiphol heeft een veiligheidsprobleem.
Vorig jaar met iemand een rondje Nurburgring meegereden in zijn 4C Spider.
Quarantaine wordt voor mensen die uit bron- en contactonderzoek naar voren zijn gekomen als mogelijk besmet.
Ook bij de fabriek in Rotterdam verdwijnen banen.
Een lid van de Taliban-delegatie spreekt in de Doha met de pers, vlak voor de ceremonie waarin de VS en de Taliban hun akkoord tekenen.
Ach ja, wat wil je, Anna denkt met haar kut met haar ogen vol Klaver.
Ze krijgen dan geen gepersonaliseerde advertenties meer te zien.
ENSCHEDE - Het Twentse nieuws omtrent het coronavirus volgt zich in zo’n hoog tempo op, dat het bijna niet bij te benen is.
Maar het lijkt mee te vallen met de kou.
Het is trouwens de hoogste tijd, dat nu omdat pas na vijftig jaar veel ”staatsgeheimen” worden prijs gegeven dat die termijn van vijftig jaar drastisch wordt bekort zodat eerder de feiten boven gehaald kunnen worden.
Het is de tweede keer dat de vrouwen van Oranje het stadion van FC Groningen aandoen.
Wellicht is er nog een positie software development bij AB vrij …
Ik dacht altijd dat jij zo pro-EU was.
Wat PVV-leider Geert Wilders betreft, is hij die gewoon kwijt.
Trainer Lampard vertelde dat de komende duels met West Bromwich Albion en Tottenham Hotspur nog te vroeg komen voor de Marokkaans international.
Dan is de hele wereld weer lief tegen elkaar, racisme bestaat niet meer.
Je hangt de AirTag bijvoorbeeld aan je sleutelbos en je weet altijd waar je sleutels zijn.
Als ik zie hoe ze over het voetpad kunnen sjezen en haken slaan met die scootmobielen moet een aangepaste vorm van vechtsport mogelijk zijn.
We zullen er aan moeten wennen, vrees ik: straks allemaal een jurk en een boerka en de sharia wordt ingevoerd.
Ook de wedstrijd van Greet Minnen (WTA 119) tegen thuisspeelster Kaylah McPhee (WTA 224) werd gestaakt.
Daarom moesten de bezoekende fans te voet naar het stadion.
Die is momenteel 4.845 euro bruto.
Het volk blijft toekijken, zal het tij ten goede keren of word het een landelijke overstroming, time will tell…
Demonstranten die van het plein werden verdreven, gingen daarop het oude centrum in.
MP: "Willen jullie meer of minder corona's in Nederland?"
'Nederlanders vinden politie niet racistisch'
De tuner plaatst er een extra module voor en op het eerste oog lijkt het functioneel hetzelfde resultaat, echter zonder de broncode van beide weet je nooit zeker of het identiek is.
Zeker wanneer wordt gekozen voor de 45 S is dit een volbloed sportwagen die toevallig dezelfde vorm heeft als de gelijknamige gezinsauto.
Chan doet het goed aan deze Desi clowns zsm te vervangen.
Ook wordt gezegd dat niet duidelijk is hoelang de werkzaamheden gaan duren, omdat de aannemer vanwege de bouwvak een beperkt aantal mensen beschikbaar heeft.
Na een welverdiende rustdag hadden de renners in de Tour de ketting weer goed ingesmeerd voor de tiende etappe.
Ditmaal zijn de Britten in de zwakste positie.
CNBC ziet een trend ontstaan waarbij alleen nog de goedkoopste auto’s en exotische sportwagens mensen de voldoening van zelf roeien bieden.
Gebruik geen zand, daarmee maak je van klei beton!
De ANWB meldde even na 12.30 uur dat de weg weer open kon.
Aangifte komt nooit, familie en straat met hetzelfde kapsel weet van niks.
Het is voetbalkantine humor of humor zoals voorkomt in de film marathon waarbij mensen die heel goed met elkaar kunnen vinden elkaar flink in de zeik nemen.
Toenmalig coach Alex Ferguson zag in hem de vervanger van Peter Schmeichel.
In totaal zijn woensdag acht personen opgepakt die op vlucht MP6912 (Sao Paolo – Amsterdam, via Buenos Aires en Quito) zaten.
Maar Klaver is te goed als poliyocus om niet op GL te stemmen.
Het probleem doet zich alleen voor in de iOS 14 beta en beta.
Meer beweging impliceert meer risico, maar het betekent uiteraard ook een grotere kans op forse koerswinst.
In de huidige plannen zijn o.a. diverse ontdektuinen opgenomen die kinderen de ruimte zullen bieden voor ontdekkend leren, zowel binnen als buiten het schoolgebouw.
Het wordt straks een voorkeurstem voor Omtzicht of ik ga PVV stemmen.
Maar niet gratis, en Brussel wil niet betalen.
In naam van mijn vader.
In Nederland werken tal van laboratoria aan een vaccin tegen corona.
Er is geen vergelijking mogelijk met deze situatie waarbij het leven van velen op het spel staat.
Want dit kan de sleutel zijn om toekomstige uitbraken te voorkomen.
Amir S. en Nasimeh N. zijn mogelijk betrokken bij de uitvoering van gewelddaden of een poging daartoe in Frankrijk.’
Bijna al deze objecten gaan een wisselwerking aan met hun omgeving en verraden hun aanwezigheid door krachtige röntgenstraling die hierbij vrijkomt.
Hij was ook nog even verslaggever in de Golfoorlog.
Het RIVM laat weten het positief nieuws te vinden, ondanks dat het nog niks zegt over de meldingen voor komende dagen.
Een groene wand werkt volgens Heusden ook geluidsisolerend, reguleert de temperatuur, vergroot de bewustwording rondom duurzaamheid en draagt bij aan een betere luchtkwaliteit.
De fabrikant wil dat doen om de winstgevendheid van Sony Interactive Entertainment (SIE) te vergroten.
Wat hij gedaan heeft had ik misschien ook kunnen doen (stapje voor stapje, steeds een beter gewelddadiger worden), dat andere nooit.
Voor de meeste provincies in Nederland blijft de bijdrage aan de wegenbelasting in 2021 gelijk.
Gun die man toch zijn kwartiertje roem.
Er is nog een looptijd van meer dan anderhalf jaar.
Agatha Christie en Albert Camus draaien zich om in hun graf.
Zó blij met zichzelf.
De exoplaneet heeft de naam TOI 849b gekregen en staat zo dicht op zijn ster, dat deze slechts achttien uur doet over een omwenteling.
Wel fijn dat ze tips geven hoe je geld kan besparen, want geld, en cijfertjes, hoei dat is moeilijk hoor, dat gaat mij boven de pet.
“De industriële revolutie was een revolutie in het gebruik van energie,” vertelt onderzoeksleider Paolo Gabrielli.
Als dat door een langzaam neutron wordt getroffen is het eventjes U-236 geworden, waarna het eventueel splijt.
Groenlinks heeft uit de doos van Zendtijd voor politieke partijen nog wel een paar spotjes met lege landschappen als bewijs dat NL nog lang niet vol is.
De sterfte van mensen in gewone huishoudens 1,5 keer hoger was.
De vaste maandelijkse vergoeding waarvan de ambtenaar zelf een NS kaart koopt.
Covid-19 heeft de EU, de VS en China intern verzwakt.
‘Om deze uitstoot te compenseren zou je 34 bomen moeten planten.’
Die twee zijn - ondanks een relatiebreuk van een paar maanden - nog steeds samen.
Soms is het goed om te kijken, waarom je hebt verloren.
Dat schoot bij de kerel in het verkeerde keelgat.
En dan ook nog van een dader die hier na de eerste keer al met een stempel "retour afzender" op de k0ndT naar land van herkomst had gemoeten.
De politie adviseert de buurtbewoners vooral zelf alert te zijn en direct contact op te nemen als iemand zich verdacht gedraagt.
Toen werd knuffelPvdAer Ahmed Machouch "ausgetrickst" door Ahmed Baadoud en z'n volgelingen volgens dezelfde methodiek.
Ter plekke werd een nader onderzoek ingesteld.
Dit model is met 68 gram niet veel zwaarder.
Met dat laatste zette hij de Democratische opmars in de buitenwijken voort.
Zij hebben altijd ontkend dat er iets mis is gegaan bij Majak.
Gewoon gedegen onderwijs.
EU goed voor de handel en economie was toch het mantra?
Ik neem dat het OM gelijk een filmpje maakt, de aangifteformulieren klaar legt en de troel ophaalt.
Ik kreeg dat getipt van iemand die maandboodschappen deed.
Mensen met Asperger syndroom kunnen ‘onhandiger’ zijn.
Uit onderzoek blijkt dat scholen een behoorlijke besmettingshaard zijn.
“Ik heb ze dan maar in eigen beheer uitgebracht, mét succes.”
Experts verwachten dat de rest van het bevolking zal moeten wachten tot de zomer om gevaccineerd te worden.
In het 2de kamer debat sneuvelt ze inhoudelijk.
Baantjesjagers als Dijksma worden riant rondgereden in de baantjescarrousel, het enige wat ze hoeven te doen is hun dikke derrière van pluche naar pluche te slepen.
Zo daalde het aandeel Air France-KLM dinsdag tot dusver ruim 6 procent op de Amsterdamse beurs, en verloor vliegtuigfabrikant Airbus in Parijs 4,8 procent.
Alleen heb je bij een voorgeschreven hoeveelheid van 12,5 cl uitgeschonken wijn dus minstens een glas met een volume van 37,5 cl nodig.
Ook had de accountant daar in dat jaar een oordeel met beperking afgegeven vanwege een onzekerheid over de juistheid van de maximale ontslaguitkering bij een leidinggevende topfunctionaris, maar na nader onderzoek is geen overtreding vastgesteld.
Het lijkt erop dat de coronacrisis voor het eerst sinds het voorjaar zichtbaar wordt in het aantal bedrijven dat bankroet gaat.
Elk apparaat een eigen soort snoertje.
Wie aan een leasetopper denkt, denkt waarschijnlijk niet meteen aan deze Toyota.
Het einde van de barman?
Meer dan 100.000 werken uit de zestiende tot de negentiende eeuw worden in de komende jaren vrij toegankelijk gemaakt via Google Books en de bibliotheekcatalogi van de beide instellingen.
DUO bekijkt dan of zij er recht op hebben.
Sinds het begin van de pandemie zijn in België 625.930 besmettingen met Covid-19 geregistreerd.
“We zien zulke pieken ieder jaar wel eens bij zo’n weer”, zegt Ebo.
Dat is hoe het moderne kapitalisme werkt.
We willen niet nóg een kind samen of zo, die issues spelen allemaal niet.
Het totaal aantal personen dat in een ziekenhuis is opgenomen ligt op 2201, waarvan 595 op de IC.
Jong geleerd, etc.
Had dan gewoon nee gezegd!
BlueDot werd in 2014 opgericht door een voormalige arts.
Ditzelfde geldt wanneer het systeem fietsers, voetgangers of een hekje in de dode hoek signaleert.
Deze staat geseind.
Dat is ons recht.’
Omdat het nog vroeg in het jaar is (er zijn nog maar acht weken verstreken), kan het zijn dat je nog niet genoeg historie hebt om een volledige lijst met 100 nummers te zien.
SEAT en de Alhambra stappen er nu uit.
Amsterdam kent namelijk twee grote besmettingshaarden: Zuidoost en Nieuw- West.
Vormer: “Jij bent spóédarts, Roos, geen sportdokter.”
De overgang van Bas Dost naar Club Brugge is voorlopig van de baan.
We gaan daar op korte termijn de bloedige rekening voor betalen.
Dat is ook zo, je weet nooit hoe (on)gelukkig mensen zijn of waarom ze stil zijn.
De kever werd voor het laatst in 1946 in Limburg gezien maar leek daarna uit Nederland te zijn verdwenen.
Dinsdag eiste het Openbaar Ministerie 24 jaar cel en tbs met dwangverpleging tegen H., wegens de drie moorden die hij in mei vorig jaar in Den Haag en op de Brunssummerheide zou hebben gepleegd.
‘Thierry Baudet is een geweldige, aantrekkelijke, weldenkende, intellectuele, unieke, persoonlijkheid op wiens spiegelbeeld ik iedere ochtend gillend klaarkom.’
Daar werkt hij hard voor en het is ook helemaal verdiend maar het is niet zo dat een wethouder armlastig is en dus moet sparen om wethouder te kunnen worden.
Ik moet verplicht vier weken opnemen in de zomer en twee weken met kerst.
De mogelijkheden zijn eindeloos!
Daarin schrijft het ‘The Sky Is The Limit’-gezicht over de lockdown en haar opname in een psychiatrie eerder dit jaar.
Wij nemen uw bezwaren (vooral tegen badslippers) graag uiterst serieus.
Ik wil vakantie en dat kan dus ik ga.
Overigens zijn de tests vaak daadwerkelijk onbetrouwbaar en is er bijv. bij PCR tests nu eenmaal een grote hoeveelheid false positives.
De zakenbank verlaagde het advies van Kopen naar Houden.
Jumbo-Visma en Sunweb wachten nu niet langer af en hebben zich inmiddels afgemeld bij zowel de UCI als de organisatie.
De ploeg uit Amsterdam bereikte een jaar later, in 1996, opnieuw de finale van de Champions League.
Het is in deze fase van het onderzoek nog te vroeg om te zeggen of het kandidaatvaccin mensen effectief beschermt tegen het virus.
Johnson kondigde zaterdagavond strenge lockdown-maatregelen aan in Londen en het zuidoosten van Engeland.
Hoe wil je dat oplossen?
Hoe je het ook wendt of keert, voor die mensen is het een heilig boek, net als voor christenen de bijbel.
In tegenstelling tot lotgenoot heeft Roeselare wél een - kleine - voetafdruk achtergelaten in het Belgisch profvoetbal.
Daarmee heb je zomaar 80% van de weggebruikers te pakken, als ’t niet meer is.
Ik denk ook dat veel mensen blij zullen zijn met de vrouw onder hem.
De stage-instellingen hanteren hierin de beste faciliteiten en voorzorgsmaatregelen.
Er gebeurt al heel veel.
Moet je trouwens niet van tevoren melden dat je journalist bent en/of het gesprek opneemt?
Je komt het overal op straat tegen: kauwgom.
Daarvoor zeiden ze steeds dat een vast dienstverband niet mogelijk was, maar toen ze hoorden dat ik weg wilde zat het er ineens wél in.’
Daarvoor waren de werkdagen van 14 uur bij ‘Sturm Der Liebe’ iets te intens.
Waar het om gaat is dat je door testen op Corona virus weet wie positief/negatief is, en dan je maatregelen kan nemen (quarantaine etc).
Al ontsnapte Musona al dan niet in buitenspel op weg naar die hoekschop.
De bescheiden aantallen zeggen dus niets.
Een foto bij het weerbericht waar bij een fietser wordt afgebeeld met op de achtergrond natuurlijk weer een windmolen.
Dat is een rokende puinhoop."
Met dat geld kunnen initiatieven bekostigd worden zoals die in Venray.
Anderhalve meter wordt daar steeds met voeten getreden.
Hieraan kan je goed zien dat je zo’n stinktr*l ben, Hummeltje een beetje nodeloos de grond in trappen… kan je wel tegen zo’n weerloos ventje.
Sterkte bij het verlies.
“Het gaat dus wel degelijk over meningen die Gelauff niet aanstaan.
Daarmee zou Tesla worden gewaardeerd op een bedrag tussen 250 miljard dollar en 530 miljard dollar.
Er moet op school veel strenger opgevoed worden als de ouders dit niet doen.
U bent geen vriend van mij in ieder geval.
Ik kon niet kiezen en dus hebben we ‘All I Want For Christmas’ en ‘Felize Navidad’ in de muziekmixer gestoken.
Zo twitteren mensen dat ze bereid zijn om boodschappen voor anderen te doen.
Ze doen veel voor me, op en naast de court.
De Chinezen weten hoe dat moet.
Ik wist vaak waar hij de ruimte zou opzoeken om mij voorbij te komen.”
Zorg bijvoorbeeld dat er geen etensresten rondslingeren en maak goed schoon.”
In elk land waar de eigen cultuur niet gedemoniseerd wordt had men al lang de bijl in de wortels van Islam gezet.
Het is bovendien niet voor de eerste keer dat we met foute cijfers voor de gek worden gehouden.
Voor februari wordt Unilever als favoriet bestempeld door de experts.
Maar iedereen weet dat dit geen normale omstandigheden zijn.
Voor wijn moet je in Chile en Argentinie zijn.
Te hoog schooladvies voor allochtoniers.
Maar we zijn het aan onze fans verschuldigd hen een mooie show te bieden.
Zowiezo die Duitsert op de Dam, NPO die juist vandaag zwicht voor gekkies, dan nog maskers op oh nee niet verplicht in NL want ze zijn er toch niet, en de in alles veels te late incompetente overheid.
Je vindt dat op YouTube: ze willen het "duivelse systeem" van democratie in Europa ervoor gebruiken.
Blij dat in ieder geval Van Rossem bovenop deze zaak zit!
Op Monza viel hij uit met een technisch probleem aan zijn bolide, op Mugello was de race van Verstappen al voor de tweede bocht voorbij.
Als jullie dit niet doen dan gaat de natuur ons helpen om jullie te verjagen.
Zoals gebruikelijk hebben we de zeven hoofdtelefoons door onze testopstelling gehaald om te meten hoe goed de geluidsweergave en de zijn, en om te meten hoe groot de harmonische vervorming van de verschillende modellen is.
Tenzij zij meer details heeft om dat te bewijzen, kan ik niet met een goed geweten doorgaan dit te laten zien.”
Oh, wacht, nee toch nog even niet.
Door de klimaatverandering zullen natuurbranden vaker voorkomen, vermoeden deskundigen.
Duitsland telde vanmorgen om 10 uur 18.610 besmettingsgevallen, een stijging van 1948 ten opzichte van gisteren maar een minder sterke toename dan een dag eerder.
Dat zijn nieuwe socialisten en niet 1 van hen draagt een snor, of laarzen.
Gebazel over alles wat we al lang weten.
Duitsland heeft Nederland in oktober tot risicogebied verklaard.
Volgens Hofstra kunnen de maatregelen in Nederland nog veel strenger.
Waar nog eens benadrukt wordt dat het van het allergrootste belang is om de maatregelen te blijven volgen.
Het verbod is ingesteld door Hubert Bruls, in zijn functie als voorzitter van de Veiligheidsregio Gelderland-Zuid.
Met de Macs is Apple minder afhankelijk van het feestdagenseizoen, dus een late aankondiging aan het eind van het jaar is geen probleem.
Indien je iets wilt veranderen dan moet je bij jezelf beginnen.
Vooral zuidelijke lidstaten waarvoor toerisme erg belangrijk is, wilden een ruimer inreisbeleid, maar bijvoorbeeld Nederland drong aan op een landenlijst gebaseerd op de gezondheidssituatie.
Jonge vrouwen op elektrische steps in Parijs.
Het curriculum is volledig dichtgetimmerd en daar mag niet aan getornd noch getwijfeld worden.
Laat u zich goed informeren.
Denise Kooij (artiestennaam: Roxy Galore): ‘Het nachtleven is een enorm creatieve plek: je kunt het zo gek niet bedenken of er is ruimte voor.’
Er wordt immers vaak maar getest als een patiënt symptomen heeft, maar het kan tot vijf dagen na de besmetting duren eer die aan de oppervlakte komen.
De vraag is hoe Lachaert het regeerakkoord van Vivaldi aan zijn leden kan uitleggen zonder dat deze laatsten in een bulderlach uitbarsten.
Met de optietip van deze week wil ik een tweede daaraan toevoegen.
Het stadion in Saint-Denis, nabij Parijs, biedt plaats aan ruim 80.000 toeschouwers.
Stel die taskforce in en noem een datum.
Uiteraard zijn het gesmede velgen.
Als je in hypocrisie kon wonen, dan had Halsema een grachtenpand.
Tevens te boeken voor bruiloften en begrafenissen.
Het aantal besmettingen blijft explosief stijgen, terwijl dit juist naar beneden had moeten gaan.
Een houdt in dat je binnen de app extra aankopen kan doen.
Ze droegen allebei een mondmasker en hielden afstand.
De tekst op het Arnhemse verzetsmonument is afkomstig van een onderwijzer.
Die lui hebben de staat der nederlanden op de knieën gekregen, die paar ambtenaartjes zijn dan bijvangst.
Dit is een aandoening waarbij de wervelkolom een driedimensionale zijdelingse verkromming heeft.
Met de vette bankrekening komt Mahomes echter nog niet in de buurt van topspelers als Lionel Messi en Cristiano Ronaldo, die tussen de zestig en honderd miljoen euro per jaar opstrijken.
Anders komt er geen einde aan die ellende.”
Zoals u in het onderstaande politierapport leest was het een onstuimige avond met hier en daar een mes.
De uitstoot is enorm gedaald de afgelopen weken maar de boeren hebben gewoon doorgewerkt.
Elf collaborateurs heeft Paul van de Water in dit boek bijeengebracht.
Gewoon geduld hebben Reebensteeltje.
HEESCH/VINKEL - Omwonendenplatform Eerlijk over Heesch West krijgt geen gemeentelijke subsidie voor zijn strijd tegen het beoogde bedrijventerrein.
Na een succesvolle infodag met zo’n 2.300 bezoekers in meer dan 60 chatrooms, kan je bij hogeschool UCLL nu ook een één-op-één videoafspraak maken voor een persoonlijk gesprek met een docent of student.
Dan zijn wij binnen een half jaar van AKParti en de Erdogan-clan bevrijd.
De gebruikers worden niet zomaar naar Facebook gestuurd.
Gisteren raakte al bekend dat in het Sportpaleis, de Lotto Arena en Vorst Nationaal tot 31 maart geen concerten zullen plaatsvinden.
Het zou betekenen dat ING en ABN Amro allebei voor zo’n 180 tot 200 miljoen euro aan krediet moeten afschrijven.
Ja dat was zo tot 8 juli 1997 en dat is het enige juiste antwoord.
Er kunnen nog veel meer bij.
Donateurs van het openluchttheater kunnen donderdag vanaf 10:00 uur met voorrang twee tickets kopen.
Het tijdelijk contract heeft een vervaldatum, loopt op die datum af, en beide partijen zijn weer vrij.
Dit is een methjunk die stoned boven de pan met brouwsel stond.
Volgens de eerste berichten zou het gaan om een 78-jarige vrouw, die als voetganger zou hebben deelgenomen aan het verkeer en in de omgeving van de Bacovendam werd aangereden.
In 2021 daalt de werkgelegenheid met 1½%.
We hebben nauw contact met de politie.”
Heb ze nooit, maar onlangs had ik er 1, en boy, wat werd ik horror wakker.
De vernieuwde Renault Captur scoort met z’n goede uitrusting, comfort en ruimte.
Die oppervlakkigheid wordt in het lied doorbroken door twee mensen die geen dovemansgesprek meer willen voeren, maar echt naar elkaar willen luisteren.
Agenten horen het wetboek te kennen en ehbo.
Och jee, is zelfs een losgeraakte bumper al nieuws?
Het rare is dat katten normaal ver van het water af blijven.
Lijkt mij niet zo eerlijk.
Uit ons onderzoek blijkt dat Nederlandse consumenten nu nog wat voorzichtig zijn.
Het is niet de eerste keer dat Paros tot het beste eiland werd verkozen.
De feestelijkheden zouden door voortdurende regen slechts deels uitgevoerd worden.
Adverteer je al op bol.com? Dan zal de overgang van advertentieplatform Criteo naar Mabaya je niet ontgaan zijn.
‘Het is altijd onze bedoeling geweest om de ontwikkeling van een vaccin te zien als een oplossing en niet als een commerciële opportuniteit.
En dat hebben we het nog niet over vraag uit buitenland en inferieure kwaliteit die China de afgelope n weken heeft geleverd.
Lucinda Brand heeft ook de derde veldrit om de wereldbeker gewonnen.
Dat is een stijging met 7 procent.
Er is niet een willekeurige selectie van slachtoffers van schietincidenten met de politie.
Deze Social Bond Principles (SBP) zijn vergelijkbaar met de Green Bond Principles (GBP) en beogen de integriteit te bevorderen.
Daar kun je nu niet meer mee aankomen.’
Temperatuur afnemen, registreren en stem ook maatregelen af op lokale situaties.
Maar als de teststraat langer openblijft, zijn er ook meer medewerkers nodig.
Dan was het niet op opsporing verzocht geweest.
Hij reed al vanaf jonge leeftijd bij professionele teams.
In korte tijd ziet Walter van de Griendt, algemeen directeur van Morres Wonen, het consumentengedrag behoorlijk veranderen.
In Frankrijk zijn bijna 15.000 mensen aan de gevolgen van het coronavirus overleden.
Doet me denken aan een kameraad van mij.
Als je zoiets kunt verkopen ben je toch een geweldig kunstenaar?
De Block: “Als aantal besmettingen blijft stijgen, kunnen verdere versoepelingen niet doorgaan”
Anders later niet zeiken dat je geen festivalterrein meer opkomt en geen restaurant meer binnenkomt.
Wie ligt er in de rode tentjes?
Qua handel bepaalt Brussel nu 100%, zonder inspraak.
Met zulke oplader kun je naargelang het type toestel dat je hebt, dubbel zo snel opladen, maar er zijn ook speciale snelladers verkrijgbaar.
Het zet zich voort in de racistische teksten die dagelijks het internet opvloeien en het hopeloze verdedigen van moreel ontspoorde deskundigen als Cliteur.
En dezelfde groep die daar voorstander van is, is ook de groep die de zendmasten anders in de fik steekt?
Ik heb al zo genoten van het zalige weer.
De Renault Zoe heeft zoals gezegd de Tesla weten te verslaan.
Volgens het parket van Brugge ging het om een verjaardagsfeestje.
Hoe terecht ik ook de aandacht voor de bescherming van de uitingsvrijheid vind, wat hier vooral bestreden moet worden heet moord en terreur.
De grootste dalers waren te vinden in sectoren die het meest kwetsbaar zijn voor het coronavirus.
Op de dag voor kerst (24 december) wordt iedereen uitgenodigd om een bal te komen halen (tussen 11.00 en 19.00 uur) en die aan iemand te geven die een bijzondere kerstwens kan gebruiken.
Ondertussen draait de ‘London laundromat’ overuren, waarbij door oligarchen ingevoerde cash samen met hun reputatie wordt witgewassen.
Radio Kootwijk vormde sinds 1929 de basis voor gesprekken met geliefden aan de andere kant van de wereld.
Valt Schiedam wel of niet onder de biblebelt?
Voor mijn cliënte is het een langdurig juridisch gevecht geweest tegen een multinational”, aldus de advocaat van de vrouw.
Het laat Waasland-Beveren met een overwinning minder achter zich.
Daags voor de WK windsurfen, afgelopen nacht begonnen in Australië, zag de coach dat Dorian van Rijsselberghe zijn goede collega en grootste rivaal Kiran Badloe hielp met zijn materiaal.
Szalai blijft intussen wel "om sportieve redenen" buiten het eerste elftal.
Het is een cliché zo hoog als een wolkenkrabber, maar er zit wel degelijk een kern van waarheid in.
Die heeft namelijk stukjes uit Bollywoodfilms verknipt met beukplaten en dat levert echt briljante cuntent op.
“Afgelopen jaar vonden we een website die ons zand als souvenir verkoopt.”
Dacht eerst dat heeft iemand zelf erop gefrommeld.
De profielschets die om 20.00 uur wordt voorgelegd, is via de website van de gemeente al in te zien.
Terwijl deze regeling er drie jaar geleden al ingevoerd had moeten worden.
Dat is dus helemaal niet waar.
Waar komen jullie toch vandaan?
Dit heeft de rechtbank dinsdag bekendgemaakt.
In eigen geboorteland wordt er ook gediscrimineerd.
In werkelijkheid is de PVV DE partij die het meeste instemt met VVD voorstellen.
Wat een kleuterniveau van debatteren vertoon je hier.
Ik ben blij om hier te zijn en kijk zeer uit naar dit project.”
“Als een vrouw zich aanmeldt, doen we een persoonlijke intake bij haar thuis.
Een 43-jarige man werd aangehouden voor brandstichting in de flatwoning.
Scheringa en zijn DSB lagen toen al heel lang onder vuur wegens oplichting van hun klanten.
Wie wel domme bestuurlijke bevelen geven zijn onze politici die met hun kaasschaven, langzaam maar zeker, defensie kapot hebben geschaafd en geraspt.
Dat zou er kunnen op wijzen dat de beloega weer stilletjes op weg naar huis is.
Ik heb gewoon mijn werk gedaan en ben blij dat onze kopman het kon afmaken.”
Even was er de verleiding om los te gaan op Denk en 50Plus, maar beter richten we ons op de serieuze partijen waarvoor na de pandemie mogelijk grootse tijden aanbreken.
Er is een akkoord over de heropstart van het onderwijs op 1 september.
Maar dat maakt de sancties niet tandeloos, meent Rutte.
Dat kondigde deelstaatpremier Markus Söder zondag aan, na afloop van een speciale bijeenkomst van zijn kabinet.
Bewoners van de ontruimde huizen zijn opgevangen in een RET-bus, zij konden na het blussen van de brand weer naar huis.
Hij zat in de sector van de graafmachines.
Niet alleen Scoutinggroepen, sport- en jeugdclubs kunnen deelnemen aan de collecte; ook speeltuinen en maatschappelijke organisaties, zoals buurtcentra, jongerenwerk en kinderboerderijen kunnen meedoen.
Maar nogmaals een beetje waardering mag er wel zijn in deze periode vind ik.
Spraakassistentie is initieel beschikbaar in het Engels, Frans, Spaans, Duits, Italiaans en Mandarijn.
Die zijn het vastgeroeste systeem in Italië, dat talent geen kansen geeft, ontvlucht.
Schieten met kipnuggets, dan rennen ze er achteraan.
Het moet een vrolijke noot zijn tijdens de dag, zonder druk.
Verder zijn Aziaten virus uitbraken gewend, dus weten we hoe gevaarlijk domme nuchterheid kan zijn.
De jonkvrouw en haar partij D66 werken aan vernieuwende wetgeving waarbij huurders weer legaal mogen worden afgeranseld door verhuurders als het de verhuurder goeddunkt, het volk moet zijn plaats kennen.
‘Daarom probeer ik hier te leven van 10 tot 15 euro per week, zodat ik de rest naar Pakistan kan sturen.’
Vergeten eerst condoom over de trekhaak te doen dus een mogelijke besmette trekhaak met HIV?
De horecazaken zijn een week weer open en enige virale opstoot is niet in zicht.
De video is binnen 24 uur al meer dan zes miljoen keer was bekeken en wanneer dat zo doorgaat, zullen de advertentie-inkomsten al snel oplopen richting het bedrag dat de Mercedes heeft gekost.
En mijn 2 honden, uit het ASIEL(!
En zo is het precies ook in Nederland.
Wij hebben in onze plaats een moskee.
Het gaat om een locatie van 13.000 vierkante meter die volledig is verhuurd.
De vondst werd gedaan tijdens werkzaamheden aan de Zeebergweg.
Zo snappen de onderzoekers nog niet precies waarom het strottenhoofd van primaten zo snel en op zo’n gevarieerde manier is geëvolueerd.
Dan wordt het een grote puinhoop in Groot-Brittannië, en ik vind het een zorgelijk scenario dat Johnson de coronacrisis dan weleens zou kunnen gebruiken om het publiek te vertellen dat niet de brexit, maar het virus de oorzaak van alle ellende is.”
Wat heeft deze man Muller ons als Nederlandse staat en wij dus als belastingbetaler een enorme hoeveelheid geld gekost.
De komst van meer Amerikanen op de Europese venture-capitalmarkt brengt buiten het risico dat Nederlandse investeerders minder makkelijk toegang krijgen tot de top van de deals ook een andere bedreiging met zich mee, voegt Van ’t Noordende toe.
‘Het lijkt erop dat de schandvlek van Moergestel na bijna een kwart eeuw bebouwd wordt.
Zolang we elke dag het aantal besmettingen en overlijdens zien stijgen, kost het niet veel moeite om in de pas te lopen.
Laat het virus geen kerst vieren.
Kunnen zij dan niet mensen besmetten, krijgen zij dan voorrang wanneer ze wel besmet raken.
In combinatie met de door gemeente Amsterdam gekozen aanpak levert de herziening van het erfpachtstelsel doorlooptijden op voor de burger die letterlijk tot meerdere jaren kunnen duren.
Dus dat we niet op de kades van de lokale zeilvereniging de Sint binnenzongen, wist ik ook te plaatsen.
Al die filosofische rants etc. van Thierry die mensen zo leuk vonden verdwijnen, dat veranderd in klassiek conservatief (sorry) geneuzel waar niemand blij van wordt.
Dat is een hele besmettelijke variant!
De regering wil dat 11 mei geleidelijk aan versoepelen en heeft een kaart gepubliceerd met de departementen.
Ook, als het niet op de Gartner 'magic quadrant' staat wil men het ook niet.
Een rechter in Manhattan gelastte dinsdag lokale tijd dat de documenten onmiddellijk zouden worden vrijgegeven, maar stelde de openbaarmaking uit nadat Maxwells advocaten bezwaar maakten.
Al bijna werd Rutte afgeschreven als mislukte premier.
Het sentiment wordt duidelijk gemaakt.
Dus je was op 8 december 1982 wel in Fort Zeelandia tijdens deze slachting van de 15 anders denkenden aanwezig, ja toch?
Alle deelnemers moesten hun identiteitskaart tonen maar zullen geen boete krijgen.
Ik dacht aan het volgende.
“Meedenken is er bij dit college niet bij.
Voorin hangen zwarte panelen waarop ‘Allah’ en ‘Mohammed’ in goud zijn gekalligrafeerd, ertussen een mozaïek van de maagd Maria met Jezus.
Dat is de bottleneck, met name de IC capaciteit.
VVD, Beter Oss en GroenLinks liepen wel warm voor het voorstel van de wethouder om de nieuwe doorsteek te maken.
Hij vroeg zich af of het zou werken tegen het huidige coronavirus 2019-nCoV.
Verschillende onder hen ontkenden dat ze wisten dat er drugs in het spel waren.
Het wordt gebruikt op de iPhone, iPad en Mac, maar ook op de Apple TV en Apple Watch.
Hier hebben wij gelukkig geen verhoging gehad.
Normaal gesproken zou ik daar niet zo over vallen maar in dit geval is het verschil significant voor jouw verhaal.
Je zal maar een doosje gillet mesjes laten vallen.
Wat kost dat aan extra kerosine?
Dit jaar op vrijdag 10 en zaterdag 11 april in de straten van Pietermaai.
Bij de kopbal van Mbokani werd de goalie dan weer bijgestaan door de dwarsligger.
Ten eerste vanwege de wachttijd.
Aan de andere kant: enige vertekening is er ook.
Te treurig voor woorden dat iemand uit de 'doelgriep' van dat NOS - beleid dit moet benoemen terwijl het ter linkerzijde doodstil blijft.
“De politiek misbruikt het coronavirus om een algeheel vuurwerkverbod te forceren”.
Om zijn anti stoffen bibliotheek uit te breiden.
Internet staat er vol mee.
Het gaat dan ook niet om dit ene woordje, maar om de achterliggende gedachte.
Veel me nog mee, dat ze niet knielden voor de wedstrijd.
Ze sprak van “ernstige vragen die alleen de Russische regering kan en moet beantwoorden”.
Asha is dik, en dikke mensen worden ook gediscrimineerd en dus krijg je een podium.
Nederland staat inmiddels ter wereld qua aantal slachtoffers.
Zo ken ik nog wel meer personen/groepen die zich 'slachtoffer' voelen van het harde leven.
In het echt is het namelijk nog erger.
Dit is totaal niet correct en helpt zeker niet temeer omdat die Omtzigt één van de betere kamerleden is die nog wel kritisch denkvermogen heeft.
Dat gemis is nu voorbij want de opnames voor ‘Scream 5’ gaan van start, tien jaar na de laatste versie.
Na de breek een eervolle vermelding voor een eervol heerschap, want Daniel Hannan ook wat van, en ook hij neemt een gepast afscheid.
Of misschien kan Wimlex, die britse Willy of wat wethouders uit Schubbekutteveen er duiding aan geven dat we "ons" vooral "allemaal" aam de regeltjes moeten houden want "samen".
Over de economie werd men vanaf april somber en dat bleef de rest van het jaar zo.
Dit had ertoe geleid dat de opnameduur van de patiënten van de vorige groep van 10 langer was.
Dat is vooral om bacterien tegen te houden (die veel groter zijn dan virussen).
Degelijke mensen zijn te bang om hun reputatie op het spel te zetten voor zo'n nieuwe partij, en zoals je ziet, is die angst terecht.
Voor mijn gevoel zijn er meer mensen tegen een touchscreen dan voor een touchscreen.
Leg dan de rondjes op een met bakpapier beklede bakplaat op zo’n 2 cm afstand van elkaar.
De band kreeg voor deze songs een gouden plaat.
Ik begrijp de teleurstelling van Baudet best.
Zijn lichaam werd vervoerd naar Nederland waar het tijdelijk werd bijgezet op de Haagse begraafplaats Oud Eik en Duinen.
Paus kust non: zal je me niet bijten?
Op macroniveau zijn er eigenlijk twee specifieke strijdlijnen: landen met een wereldreservemunt-status versus de rest en landen met militaire macht versus de rest.
De helft komt over je enkels en je sandalen.
Na een mooi resultaat in een race heeft Max het zelf wel eens gezegd: een feestje tot diep in de kleine uurtjes achteraf hoeft van hem niet per se.
Vanwege het coronavirus moet Gerri noodgedwongen vanuit huis lesgeven.
Er zijn geen testen, ik herhaal er zijn geen testen.
Dus 14 miljoen voor een rijtjeshuis en dan heb je niet eens een garage.
Eerste hulp bij psychische problemen' en de opleiding 'Eerste hulp bij psychische problemen' op de markt brachten.
Wat een hoop onzin wordt hier geschreven over docenten, hun salaris en de rest van de arbeidsvoorwaarden.
Het ligt m dus inderdaad aan de regelgeving die ervoor zorgt dat de Audi A8 niveau 3 niet mag gebruiken.
Voor de volledigheid: het gaat om de Opel Grandland X Hybrid4, de DS 7 Crossback E-Tense en de Peugeot 3008 GT Hybrid4.
Hij is niet meer dan een racistisch insect met een slavernijerfzonde.
Wat nu gebouwd wordt, is al een tijd terug bedacht.
De ironie is, dat de jeugd nog het langst met die toekomst moet doen.
Maar – als dat al mogelijk is – dan zal het beperkt zijn.
De werkzaamheden beginnen op maandag 20 juli en duren tot en met maandag 14 september.
De Brabanders reizen volgende week zaterdag af naar Berlijn voor een dubbele ontmoeting met Hertha BSC, de nummer tien van de Bundesliga.
De gewonde man werd vervolgens afgevoerd naar het ziekenhuis met de ziekenwagen.
Volt doet in 2021 voor het eerst mee met de Tweede Kamerverkiezingen.
Maar ook in de kerncentrales wordt er tijdens de coronacrisis anders gewerkt.
Hugo wordt ergens directeur of burgemeester.
Zalk heeft voor volgend seizoen twee Zwollenaren aangetrokken.
Zeven zusters die door het virus getroffen waren, hebben het niet overleefd.
Het heeft voor mij bevestigd dat Trump nog vier jaar door moet want die demente Biden slaat nog geen deuk in een pakje boter.
Familieleden baseren zich dus best op de mededelingen en instructies die ze hebben gekregen van het woonzorgcentrum in kwestie over het maken van afspraken, registratie, duur van het bezoek enzovoort.
De verdachte zou ‘s ochtends uit zijn bed zijn gelicht door de politie.
‘Facebook erkent dat normen veranderen.
Jaarlijks worden er zo’n 65.000 van verkocht op de thuismarkt en vorig jaar was het niet anders.
Terwijl hij zei dat hij toestemming had van de Venezolaanse regering, waren de Pemons boos.
Een uitwerking volgt later.
Ik vind de T-roc 1 van de lelijkste nieuwe auto’s die je kan kopen.
En dat legde de toeristische sector geen windeieren.
In Noord-Amerika is dat altijd een grote familie-aangelegenheid.
“De winterse temperaturen lagen bovendien bijna altijd tien graden hoger dan wat Fridtjof Nansen ervoer tijdens zijn baanbrekende Arctische expeditie meer dan 125 jaar geleden.”
“Het werd plots een haatcampagne en een heksenjacht, terwijl er helemaal niks mis is met ons onderzoek.”
Belasting in Californie is torenhoog vergeleken met Texas en je krijgt er nauwelijks wat voor terug.
Niemandalletje, mijn stelling was: “De EU is geen staat, dus heeft niet de beschikking over een gezondheidszorg, afsluitingsbevoegdheden, sociale zekerheid of over een vaccin.
Of als je (eveneens ooit, later) in een vliegtuig stapt en vlak voor vertrek nog even wat series wilt downloaden.
Gelukkig was daar nog een bezoekje van Giannis, zijn twee broers (ook NBA spelers) en matties aan Jay Leno.
Stroll Sr. is naast een petrolhead ook een kundig zakenman.
Moeten we ons zorgen maken over de mutatie?
Diatta leek bevrijd - plots was hij opnieuw de wervelwind van weleer.
Wat is er trouwens mis met een Negerzoen?
Ik kan dit stiekem wel smullen.
Ze werden verliefd op de set van hitserie en waren voorbestemd om hun hele leven samen te blijven.
Als je in deze discipline niet meteen actie onderneemt, ben je te laat.”
D'66 is door van Mierlo ooit opgericht om de democratie te vernieuwen en als iemand een democratie kan vernieuwen, dan zijn het wel de turken.
Ik weet niet bij welke Gamma je geweest bent, maar de blokhutten zijn daar wel overpriced hoor.
Van de 112 coronapatiënten die maandag waren opgenomen in het AZ Nikolaas in Sint-Niklaas, lagen er negentien op de dienst intensieve zorg.
Verder zijn er in het zwembad bepaalde looproutes aangegeven.
Dit is een wereldwijd probleem, ook hier.
Kan je nagaan wat voor een impact dit heeft op toch al depressieve mensen!
Sandra van de Werd van Comité Dierennoodhulp ziet dat dierendumpingen een groot probleem zijn.
Hierdoor waren degenen met een beter geheugen voor de locatie van calorierijk voedsel en het tijdstip waarop dit voedsel beschikbaar was, waarschijnlijk in het voordeel.”
Griffier Walter Wienk legt uit hoe de Wierdense politiek in deze coronatijd vergadert.
Met vijf man en een oude bestelbus reden we die zomer naar Bretagne.
En deze kun je tot na 21 maart 2021 volhouden.
Dat zegt Daniel Muijs, internationaal een van Vlaanderens meest vermaarde onderwijswetenschappers.
Dan weet iedereen toch wel wat je bedoelt.
De horeca in Groot-Brittannië gaat toch dicht.
Hulpdiensten, waaronder het traumateam, rukten massaal uit.
En ik mag bij Tijd voor MAX om de week in de keuken staan.
Waarom het zo’n lastig verhaal is: indien de leerling de coronaklachten verzwijgt, moet officieel de rij-instructeur of examinator ook twee weken in quarantaine.
Ik weet niet wat ik moet zeggen.
Is het denkbaar dat een noodfonds wordt opgericht?
Ik moest eropuit of de telefoon pakken.
Daarnaast is het Tractor-pulling team Dark side of the moon aanwezig en kunnen de bezoekers een keer beleven hoe het is om achter de pedalen van zo’n immense machine te zitten.
De Verenigde Staten proberen Europese beleidsmakers ervan te overtuigen om bij de uitrol van 5G-netwerken geen gebruik te maken van Chinese netwerkinfrastructuur.
Zo ook met Uranium, onzichtbaar maar heel gevaarlijk.
ATA zegt weet te hebben van een grote luchtvaartmaatschappij waarbij het aantal boekingen op Italië volledig is stilgevallen.
De studenten van buiten de Europese Economische Ruimte die niet werken, moeten sowieso een particuliere verzekering nemen, volgens Pancham.
Xander wil kennelijk niet zien dat de belastingdruk boven de 40.000 euris volledig onacceptabel.
Als dat de reden is, zou het COA dat natuurlijk ruiterlijk toegeven.
Jammer dat er eerst iemand voor moet lijden.
Verplichte controle hier op door de overheid.
“Hoe overleeft een economisch systeem?
Dat maakt de aanval van Trump ook zo vreemd.
“Stuk voor stuk prachtige portretten”, aldus Gatwood.
Z490 en H470 hebben we al vaker voorbij zien komen: ze kwamen, samen met drie andere chipsets, voor in een EEC-document dat in september al ingediend werd.
Eerder kwam KLM nog met de vakbonden overeen gebruik te zullen maken van het Noodfonds Overbrugging Werkgelegenheid om het personeel aan boord te houden.
En gebruikt de software van je Ambit 2R geen Google Maps om je 'run' weer te geven?
In Europa is er vergelijkbare wetgeving.
De TrackDrip Premium Vouchers kosten 30 SRD voor een maand en de levering is gratis binnen Groot-Paramaribo.
Een georchestreerde operatie via de media, politiek, anarchistische groeperingen en globale denktanks.
Tjerrie is of een ontzettend naieve sukkel of een asset van Poetin, er is geen andere conclusie mogelijk.
Als uitbater voel je je dan goed genaaid.
Die resultaten zijn nietig verklaard.
Hij stal het pistool van zijn buurman die al dood was en schoot daarmee zijn vrouw en zijn twee zoons dood, 13 en 14 jaar.
De inmiddels 22-jarige Ajacied zal door de blijvende hersenschade volgens zijn artsen nooit meer normaal kunnen functioneren.
Tom Staal wordt er blijkbaar ook een beetje geyl van.
Voor die schulden gebeurt dat na drie jaar.
In Ghana doen veel mensen zelfs alsof het niet bestaat, vertelt Nelson na haar uitzending.
De presentator kreeg blijkbaar een berichtje toegeschoven en meldde luchtig dat er ‘een vliegtuigje’ het WTC was ingevlogen.
Mijn butler is er met mijn vrouw vandoor en mijn vriendin mag China niet uit.
Waarom heb je niets laten horen?’
Wekenlang is er tussen de ontvoerders en de familie van de jongen onderhandeld.
Kom, gebruik je fantasie eens.
Zie je mij springen?
Hoewel De Blok aanbiedt om te helpen bij het verwerven van beschermingsmiddelen verbreekt het ministerie in maart alle contact.
Gezien mijn nick had ik de geestelijk vader kunnen zijn van ‘tieners achter de tralies’
Mogelijk dat de schrijver eens de moeite kan nemen standpunten toe te lichten.
Bij ieder ander resultaat vervolgen trainer Erik ten Hag en zijn spelers hun Europese avontuur na de winterstop in de Europa League.
En een deel van die wapens verkopen ze door, zonder tussenpersoon want dat steken ze zelf in de zak.
Waar de pruiken en extensions na het afnemen van het haar gemaakt worden is niet specifiek onderzocht.
Niet-essentiële reizen naar de provincie Hubei worden tijdelijk afgeraden.
Grote zorgen bij scholen: welke rol speelt ventilatie bij corona?
Vervolgens selecteer je bij Automatisch afspelen voor de gewenste instelling.
De ontwikkelaar van deze app heeft nog een manier bedacht.
De Britse actrice Millie Bobby Brown heeft zichzelf een Amerikaans-Engels accent aangeleerd door naar de tienerserie te kijken.
Leef niet boven je stand: doe niet meer geld op dan je verdient.
Mooi altijd dat wielrennen.
Zijn Spaanse familie, inclusief zijn vier kinderen, zou hij trouwens nooit terugzien, met uitzondering van zijn zus Concha, al correspondeerde hij wel met zijn jongste dochter Adolfina, die hij tot drie keer toe uitnodigde zich in Engeland te vestigen.
Ook moet de infrastructuur op orde zijn, met voldoende oplaadpunten voor stroom of tankstations voor waterstof en investeringen in energienetwerken die de benodigde capaciteit aan kunnen.
Met de 20-jarige Li treft ze de mondiale nummer 133. Kiki Bertens, die op de wereldranglijst de zevende plek inneemt, slaat het Amerikaanse grandslamtoernooi net als heel wat andere toptennissers over.
Trump: „We worden waarschijnlijk voor de rechter gedaagd en we zullen zien wie er wint.”
Op de slotdag nam de renner van Ineos-Grenadiers de roze leiderstrui over van de Australiër Jai Hindley.
Kan dat mij ook overkomen ga je dan denken.
Bij Veilig Verkeer Nederland kijken ze niet op van de cijfers uit deze regio.
Omdat een dikke SUV toch nooit sportief kan zijn (dat is een M5 natuurlijk ook niet)?
Nu probeer ik het diplomatieker mijn kant op te krijgen."
Israël heeft het spul tot ontploffing gebracht.
Veel Libanese families hebben een zomerhuisje in de bergen.
Als je niet weet welke er allemaal toegevoegd worden, lees dan ons eerdere artikel waarin we je laten zien welke eraan zitten te komen.
‘Het is gewoon steeds moeilijker om de boel op slot te houden – de armen hebben nauwelijks of geen spaargeld, en als ze een dag niet werken, heeft hun gezin niet te eten.
Maar we weten al langen dat er geen samenhorigheid is in de EU.
Van islamofob tot islamofan…hormonen zijn gevaarlijke stofjes.
Die "gaat u maar rustig slapen" van Colijn was van voor 1940 en had niks de tweede wereldoorlog te maken.
Opleiding zullen ook tot op zekere hoogte online aangeboden worden.
Op dag 5 viel op hoe bijna alle vragen van de juryleden draaien rond één en hetzelfde vraagstuk: was Tine Nys werkelijk ongeneeslijk ziek?
Deze week werd in de regio Hollands-Midden de 100.000ste coronatest afgenomen.
De agenten willen vooral dat de werkdruk verlaagd wordt door de aanwerving van nieuwe collega’s.”
“Het allergrootste en duidelijkste voordeel van EU en Euro is, dat wij in één van de rijkste landen van de wereld leven en dat wij één van de gelukkigste volken van de wereld zijn.
Ja, dat mag ik zeggen!) aan loopt.
Heb je meer licht en zie je wat beter.
Stiefvader Ruffalo, een bekende figuur in de Amerikaanse muziekindustrie en manager van onder meer Prince and Earth, Wind & Fire, speelde dan de rol van beschermer.
Bijna 950.000 mensen zijn deze maand in Groot-Brittannië voor de eerste keer ingeënt tegen het gevreesde coronavirus.
Om verdere verspreiding te voorkomen, weigerde de club in actie te komen.
En vervolgens een verhaal ophouden waarom nou precies die drol zo errug is.
Dat er minder werk is, is een bedrijfsrisico, dat niet ten laste van de werknemer mag komen.
De linkse milieu wappies moeten nu eens ophouden met het kunstmatig creereren van natuur.
De man zou aan de politie hebben verklaard dat het niet om een doelgerichte actie ging.
Oude kerels die nog jong willen lijken?
Met een foodtruck rijden de koks van café Het Rechthuis in Mijdrecht de straat in en bereiden de gerechten voor de deur.
Vandaar ook dat X66 met die kruistocht tegen onwelgevallige meningen, pardon, nepnieuws zich op heel glad ijs begeeft imho.
Remmen van TG2 zou dus ook voor het herstellen na een ontsteking goed kunnen zijn.
Ga je er vanuit dat dit representatief is voor Nederland dan zouden ruim een half miljoen Nederlanders nu immuun zijn.
Misschien toch eens wat heftige financiele sancties erop zetten.
Die man geeft me een Rolls Royce en dan moet ik hem afwijzen?”
’Onbeschoft om personeel supermarkt voor agentje te laten spelen’
Daarin schreef de rapper onder meer: "Gaat er iemand nou nog een Zwarte Piet knallen of moet ik het doen?"
Arjen Lubach brak gisteravond voor de derde keer met zijn satirische talkshow Zondag Met Lubach op NPO 3 door de grens van twee miljoen kijker.
Als ik zo het een en ander over deze knul moet hij tegen zichzelf in bescherming genomen worden.
“Het kan ook zomaar zijn dat mensen de komende jaren het openbaar vervoer vaker zullen mijden, voor onze sector zou dat positief zijn.”
Of lijken ze gewoon erg op elkaar?
In dat nieuwe tijdperk lijkt waarheid een nóg rekbaarder begrip dan het al was.
Ik weet, u weet.
Familieleden, vrienden en sympathisanten zochten de laatste dagen al op veel plekken in en rond Antwerpen naar de jongen en er werden duizenden flyers uitgedeeld.
De politie zoekt zondag verder.
Zou gezien de belangen goed zijn als concurrenten op zo’n moment even samenwerken.
Het strafrechtelijk onderzoek naar een voormalig ‘verpleegkundige’ van het Jeroen Bosch Ziekenhuis (JBZ) in ’s-Hertogenbosch is nog in volle gang.
Nog zo’n race voor Russell en zijn verdienvermogen wordt helemaal gehalveerd.
De extra grote teststraat op Rotterdam The Hague Airport.
Zelfs met 10.000 euro aan opties moet de testauto het bijvoorbeeld nog steeds doen zonder dodehoekdetectie.
Wat vind je van het onderzoek van Sparktoro over zero-click results en dan met name de verlaging van de mobiele CTR.
Dat kun je van een oude zuurpruim als Freek de Jonge tegenwoordig helaas niet meer zeggen.
We treden op tegen partijtjes op pleintjes en zullen dat ook bij de trainingen van PSV en FC Eindhoven doen.
Ondernemers houden de moed erin met ‘cadeaubonnenketting’
Laten zien dat je na zo’n ingrijpende operatie volwaardig kunt functioneren in de maatschappij en zelfs in staat bent om zoals Van Kerkhof olympisch zilver en brons te winnen.
Ze staan klaar om snel het stikwerk aan te vatten”, aldus Van De Vijver nog.
Hij begrijpt ook werkelijk niet waarom er ophef was over zijn bruiloft.
Wat was dat een verschrikkelijke kutfilm!
Al oordeelde Demir wel dat Ineos het bos elders moet compenseren.
Dit doet me denken aan een vader die stiekem zoonlief, die hij niet aankan, knijpt.
Een ding is zeker, als MP zou hij al in de branding zijn omgekomen.
T'is de nazomer hier en de strandgangers hier houden zich niet aan de 1.5m afstand.
Nee, ze zullen dit waarschijnlijk niet kunnen lezen.
Nicolette heeft die status en ze ziet er erg tevreden uit.
In de Amerikaanse geschiedenis is een presidentiële zelfgratiëring niet eerder voorgekomen.
Leg de lat gewoon hoger dan "genderstudies, theatergezelschappen en slavernijgeschiedenis".
President Trump en het ministerie van Justitie willen met het hervatten van de doodstraf hun strenge justitiebeleid kracht bijzetten.
Voor sport- en gemeenschapsinfrastructuur betaalt de gemeente in 2021 750.000 euro aan prijssubsidies.
Geluk voor hem dat het merendeel van het stemvolk politiek dement is.
Zeker in een Apple ecosysteem.
De actievoerders in kwestie protesteerden tegen de zuivelindustrie.
Inwoners van de getroffen wijken konden deze voormiddag langs de brandweerkazerne van Overijse waar ze drinkwater kregen toebedeeld.
Ik denk dat ik hem op mijn allerbeste dag ook wel kan bekampen.
Prachtige gelegenheid, met Halsema's présence als enige minpuntje.
Mooi Werk Makers ondersteunt werkgevers om een innovatief en alternatief hr-beleid te voeren dat het behoud en de instroom van werknemers stimuleert.
Het is zorgelijk.
Dat is dus het verschil tussen een mening en een feit.
Zelfs in mijn tijd vanaf 1980 was het praktisch onmogelijk om met 1 kostwinner een gezin te runnen en het allerbelangrijkst te zorgen dat er voor de kinderen altijd een van de ouders thuis is.
Van twee walletjes snoepen lijkt me dit.
Volgens het SCP vinden mensen wat dichtbij gebeurt belangrijk.
De groep moest twee weken in quarantaine en is uitvoerig getest en gemonitord.
Rapport over mogelijke Russische inmenging in Verenigd Koninkrijk.
In verband met de coronamaatregelen kunnen vergunningsplichtige evenementen, waar het oorspronkelijke hutten bouwen onder viel, niet doorgaan en dus werd gekozen voor dit alternatief.
En dan met name naar hun vrachtbrieven en of de Kapteijntjes ook in een bepaalde periode grachtenpandjes met bepaalde gevelstenen hebben bezeten.
In de loop van de middag krijgen vrijwel alle regio's te maken met nattigheid.
Wist het uitgedunde bataljon van Nederlandse blauwhelmen in Srebrenica dat zich een genocide voltrok – en grepen de militairen niet in, terwijl ze dat wel konden?
Maar dat is sinds mei in Nederland verboden.
Al binnen enkele weken zou de nieuwe wet aan het Britse parlement worden voorgelegd.
Mensen moeten 3- 4 banen hebben om te kunnen overleven en dan ook nog zonder noemenswaardige sociale voorzieningen.
De nota lijkt een ultieme poging om een ingrijpende reorganisatie bij de militaire inlichtingendienst alsnog tegen te houden.
En er land beschikbaar komt om huizen te bouwen voor diegene die onze dochters verkrachten en oma's beroven.
Dus het feit dat het meest intelligente wezen dat ooit op deze planeet heeft gelopen nu zo snel zijn enige huis vernietigt, is een schok.
Dat is wat Jonah zal moeten doen, na acht jaar ‘hotel mama’ en evenveel jaren single zijn.
In schietspellen moet het overhalen van de trekker bij verschillende wapens ook anders aanvoelen.
Heerlijk je bed uit rollen, ontbijtje pakken, en rustig opstarten.
Binnen terrorismewetenschappen gold lange tijd de : het aantal jihadistische aanslagen is relatief laag maar daarbij vallen veel doden, en extreemrechtse aanslagen komen vaak voor maar hebben doorgaans weinig doden.
De voetballers van Oranje zijn links en rechts, maakt ze niks uit, als ze maar scoren.
Famke is dom en bezit geen mogelijkheden om te brainstormen.
Het gemiddelde kapitaal dat zelfstandigen ontvangen in het kader van een IPT bedraagt ongeveer 78.000 euro, wat overeenkomt met een maandelijkse brutorente van 283 euro per jaar vanaf de leeftijd van 65 jaar.
Jammer dat de nertsen er niet meer van mogen profiteren.
Ja, en zangeressen die zingen, dat is ook den boze.
Matchwinner Malen na late zege PSV: 'Dit zegt alles over onze vechtlust'
Nederlander met een Duitse vader en grootvader en een vrouw uit Argentinië dan?
Dat schip maakt deel uit van een NAVO-trainingsmissie.
En daar maken ze ook nog winst op.
Ik hang een poster van hem op de plee en op het moment dat er zo'n bruine jongen uit mijn rectalicum komt dan werp ik gaarne een blik op dat CO2 neutrale snoetje van hem.
De luchtvaartmaatschappij had al de nodige maatregelen aangekondigd.
Esmee van Marwijk in actie tegen Karlijn van Lierop (foto: Scylla).
Het wordt tijd dat das NDP-kampf wordt uitgeschakeld.
Toen de eigenaar kwam kijken liep iedereen op blote voeten, korte broek en (halter) T shirt in het appartement.
De app toont de oefeningen en de voortgang.
Veel mensen in het ziekenhuis betekent uiteindelijk ook veel mensen dood.
Hij stelt dat gebruikers door algoritmes alleen maar berichten en beelden zien die bij hun wereldbeeld passen.
En over blazen op die andere fluit liegen ze.
Zaterdag opent ze haar eerste shop in Berchem.
Daarin wordt een strategie voor de regio bepaald.
Ik hoop dat er duidelijke afdwingbare richtlijnen komen.
Marktexperts denken overigens dat de bodem wel ongeveer is bereikt bij de hypotheekrentes.
Het bestuur van de Stichting Ontmoeten en Verbinden Elst/ Huiskamer van Elst, wil een telefoonlijst samenstellen van mensen die behoefte hebben aan contact.
Veel BLM’ers zijn “te ver gegaan”, vindt Karl Henry van de Bolton Wanderers.
Gelukkig zat Joost Eerdmans er ook bij.
De cpu en het werkgeheugen zouden beide 85% sneller zijn en de gpu maar liefst 2,5x zo snel.
De minima liggen tussen 9 en 13 graden.
En nu ga ik pitten.
Ik werkte al veel internationaal, maar dan vooral in Oost-Europa.
Daarvoor willen ze het poldertje, dat ligt ingeklemd tussen de Zanddijk, de Oude Rijksweg en de spoorlijn volleggen met zonnepanelen.
Via SBS6 schakelden er zo’n 470.000 kijkers in.
Opgeven is synoniem voor doodgaan, en ik heb geen zin om iedereen met zachte woordjes naar zijn kist te begeleiden.
Tijdens de winter BOB-campagne heeft de lokale politie Lier 2.183 mensen een ademtest laten afleggen.
Onderzoekers, kennisorganisaties en universiteiten van over de hele wereld gebruiken deze collectieve rekenkracht om hele moeilijke (wiskundige) analyses uit te voeren.
Daar had hij een ontmoeting met grootimam Samen ondertekenden ze het document Menselijke broederlijkheid, voor wereldvrede en samenleven.
Onthoofden, waar kennen we dat toch van.
De bedreigers opsporen en om 2 uur 's nachts met een arrestatieteam de voordeur inbeuken en met veel geweld oppakken.
Dat is het belangrijkste.’
En hij blijft netjes, zonder te katten en te sneren naar de coalitie.
Je komt elkaar niet meer live tegen.
Andere maatregelen die men in Azië nam: variabele schooltijden voor klassen om drukte te vermijden, de tafeltjes los van elkaar, extra aandacht voor hygiëne, en wie verhoging of verkoudheid heeft, direct naar huis.
Dit is de eerste grote ommekeer van het verhaal, waarin de motivaties van de hoofdpersoon veranderen.
De 6-0 nederlaag die ADO Den Haag leed tegen Sparta was pijnlijk.
Ajax heeft in de Champions League met 3-1 gewonnen van het Deense FC Midtjylland.
Al is de reden waarom nog niet geheel duidelijk.
Goeijenbier vindt zelf dat je niet moet vliegen als het niet hoeft, maar zegt ook: “De kans dat je bij een verkeersongeluk iets overkomt, is groter dan dat je Covid-19 oploopt en daar heel ziek van wordt.’
De terugwedstrijd van de promotiefinale tussen OH Leuven en Beerschot wordt alsnog gespeeld.
Eindelijk durft de Volkskrant het te benoemen: moslims worden zwaar gediscrimineerd en joden, homo’s en jonge meiden moeten eindelijk eens gaan inzien wat ze deze onschuldige, hardwerkende minderheid aandoen.
Want als onze eigen bureaucratie ervoor zorgt dat we niet effectief kunnen testen, dan we hebben we een veel groter probleem dan gedacht.
Bij Brunel in huis sliepen nog drie meisjes.
Dumpert heeft het inmiddels wel voor elkaar, en plaatst reddit-content door.
Het Europees Stabiliteitsmechanisme (ESM) kan zijn nut bewijzen in een eerste fase, om de Europese economieën te voorzien van extra liquiditeit via kredietlijnen, zolang deze een universeel karakter hebben, en niet voorwaardelijk zijn.
Ofwel zwicht een aantal hier voor de staatspropaganda, ofwel zet de overheid zelf personeel in om de perceptie te sturen op internet.
Dat is toch zonde?
Zo nu&dan verschijnt er op GS n artikel dat met kop, schouders en kont ver boven het Hollands maaiveld uitsteekt.
Met eenvoudige middelen kan men de weerstand flink opkrikken.
Is het een auto?
Betekent het dat ik screen shot kan aanpassen?
Amper twintig mensen kunnen er binnen.
Vinden die boertjes ook niet erg.
En waar zitten al die grote voorspellers van de zeer hete zomer die zou komen,we gingen water te kort hebben, zouden hittegolven krijgen de een na de andere enz.
‘Een derde middelbare scholen schaft zittenblijven af’
Je kunt kiezen uit twee uitvoeringen: een losse stekker voor 10 euro of een set met remote voor 15 euro.
Ik denk niet dat ze dat ambieert.
Maar Albon heeft mazzel: bij het opdraaien van de Glock-bocht heeft hij toevallig zelf een slipstream van Juan Manuel Correa in de Alfa Romeo.
Wat veel meer nodig is, is een buffer tussen de regenten in de bubbel in Den Haag en de samenleving.
Wat is dat toch met zwitsals en cijferautisme de laatste dagen?
Want ook die complotten zijn per definitie onbewezen gebeurtenissen.
De douane van Rotterdam maakt scans van containers om zodoende snel de inhoud ervan te kunnen vaststellen.
Gemeente Overbetuwe bereidt dat nu voor, samen met de organiserende comités in de verschillende dorpen.
Het is vooralsnog onduidelijk wanneer regeringsleiders het eens worden met M&M's plan dat de EU weer een stap dichterbij een transferunie brengt.
Daar kunnen planten wat lui van worden.
Het is vooral omdat het socialisme al 25 jaar geen echte genocides meer heeft gepleegd, dat "deugend" links nu achter de islam aanhobbelt.
Maar de pandemie heeft de bestaande problemen alleen maar vergroot.
In Stuttgart kwamen eerder deze week mensen op straat tegen geweld, na de dodelijke schietpartijen in shishabars in Hanau.
De reisverzekering betaalt zijn ongewenst verlengde verblijf niet.
In veel Afrikaanse landen, zoals Kameroen, Mozambique, Niger en Zuid-Afrika, stuiten asielzoekers op weerstand, belastende beperkingen en misbruik, en willen velen doorreizen naar andere landen.
Elke euro wordt momenteel geinvesteerd in een coronavaccin (en de pensioenen van Italie), dus dat het sneller gaat: ja.
Nee, iedereen maakt onderscheid.
Zo dat was mijn bijdrage voor vandaag over dit onderwerp.
Tante Euthanasia kan nu al een oplossing bieden.
Investeringen kosten geld, afschrijvingen kosten geld en operationele kosten kosten geld.
Met of zonder vaccinatie?
Stoomt Paris Saint-Germain á la Denemarken ooit vanuit ‘vakantiestand’ naar de beker?
De lijsttrekkers van de grote partijen komen sowieso in de 2e kamer.
Je ontvangt dan begin volgende maand het ebook ‘Motivatie’!
Boa's zijn daar niet voor opgeleid of toegerust.
Drugs moesten onbetaalbaar duur worden!
Alleen moet eerst de IC capaciteit worden teruggebracht/opgeschaald en zullen er testkits moeten komen om te zien wie het al gehad heeft.
We zijn van Baalen en Verhofstadt er nog dankbaar voor.
Hij is de zelfde als Rutten.
Dit deed hij op ludieke wijze in een boevenpak”, schrijft een wijkagent op Instagram.
André Hazes heeft woensdagavond een eerbetoon gebracht aan de oma van zijn vriendin Monique Westenberg in het programma Nederland staat op tegen kanker.
De zoon van Ron Brandsteder, die sinds 2018 single is, zoekt een vrouw ‘naar zijn hart’ en heeft tijdens de opnames van de Videoland-serie nieuwe inspiratie opgedaan.
Boven de 75 jaar en je heup breken?
Vanuit de zwaar getroffen regio Barcelona weet het vissertje te melden dat je in Nederland belazerd wordt.
Zie hier de Nederlander die al vijftig jaar niet veranderd is, maar het zich gewoon laat gebeuren.
Die heeft het al druk genoeg’, verduidelijkt Björn Ros, fractievoorzitter van GroenLinks.
Dan heb je al een aantal belangrijke experts te pakken.
De tunnels voldoen niet aan de Europese eisen.
Het is tegelijk wél de groep waar de tabaksindustrie haar marketing op richt, bijvoorbeeld via op sociale media”, aldus Willemsen.
Inderdaad, samenscholingsverbod vanaf 3 personen tot 1 juni.
Bovendien is het scherm gelamineerd.
Is van exact hetzelfde laken een pak wanneer jij een epistel afsteekt tegen 'PVV'rs" en aanhangers van die partij aanduidt als "ze willen blijkbaar een Grote Leider".
Wil je meer lezen over de voordelen van een -camera en waar je op moet letten?
Met de beperkte beschikbare gegevens hebben we berekend dat verhitte tabaksproduct tot een 10 à 25 keer lagere blootstelling aan kankerverwekkende stoffen zou leiden dan sigaretten.
Vandaag de dag willen werknemers bijleren, nieuwe skills onder de knie krijgen, autonoom projecten opzetten… Werkgevers moeten daar dan ook op inzetten, toch als ze bore-outs willen vermijden.
Zo bewijzen Corné Donderwinkel en Iris Domhof dat het in Nederland ook heel leuk kan zijn.
Als je video nieuw gepubliceerd is, heeft het weinig tot geen kijktijddata, daarom is voor deze video’s de metadata matching zeer belangrijk.
Als je mij ziet zie je pas een echte GOAT”, aldus Diaz.
Het straatvolk sneed met messen allerlei ledematen van de lichamen af en er werd om de tong van Johan de Witt geroepen omdat hij daarmee het Eeuwig Edict had gezworen.
Dat was een wappiedokter in Spanje.
“Ik ben er 100 procent zeker van dat we er een boeiend en opwindend schouwspel van zullen maken, maar het zal gewoon anders zijn.
Als hij straks een kabinet leidt met een stevige meerderheid, ziet het er goed uit.’
"De boodschap is: luister naar uw universiteit en niet naar de regering."
Mondkapjes die geen enkel doel dienen, ze zijn helemaal gek geworden.
Met kerst in het ziekenhuis en dan ook nog door corona bijna geen bezoek.
FvD zakt hier lelijk door het ijs.
Gaan uitbundig met familie thee drinken en komen ziek terug.
Dit met het RTL Nieuws.
Van Ranst voegt eraan toe dat we de gevolgen van zulke feestjes over heel het land ongetwijfeld een paar weken later in de cijfers zouden zien.
Een grote kudde schapen staat te grazen in de wei.
En dan samen werken met Henkie Otten (de andere crimineel) en Johan Derksen (de zwabberkoning).
We maken elkaar nu eenmaal al jaren wijs dat je slim bent als je ergens zo weinig mogelijk voor betaalt.
U kunt onder de Instagrampost van Baudet meedenken over zijn haar- en baarddracht.
De groep bezette korte tijd het distributiecentrum van winkelketen Lidl.
Huisarts verwijst door, maar lange wachttijden.
Iemand die gretig tongzoent, heeft niet per se zin in meer.
De Celtics tellen 17 titels (record), de LA Lakers 16!
Eenmaal van het vliegveld af bleek er van SARS geen enkele sprake.
Wat ook gelijk aangeeft waar de èchte loyaliteit ligt.
Op het moment dat ze het zat wordt en probeert af te ronden het geheel samen vatten als dat er toch eigenlijk niets is verandert en opnieuw beginnen.
Daarbij worden mondkapjes door de asem snel vochtig waardoor ze verstoppen zodat je voornamelijk lucht via de zijkanten die niet luchtdicht afsluiten binnen ademt.
VVD en coalitiepartner CDA wilden lang niet aan zo’n vuurwerkverbod, maar gingen twee weken geleden overstag, mits er ook maatregelen zouden worden genomen om het verbod te kunnen handhaven.
Terwijl de gemiddelde burger hier zich verzet tegen verplichtingen in het verkeer of belastingen, omdat hij het gevoel heeft dat die niet hemzelf en alleen de regering dienen.”
In Qatar zijn acht stadions gebouwd voor het WK dat in november 2022 begint.
Weet je wat schadelijk is?
Tegen de meesten heb je vaak wel gespeeld, dus de spelers van Sallandia zijn makkelijk opgenomen binnen de club.
Hij sprong hierop in een busje en reed zijn belager dood.
Toch is het belangrijkste dat Hij bovenal uit de dood is opgestaan.
Roosevelt stemde er stilzwijgend mee in.
Bij elke supermarkt, bouwmarkt in Oostenrijk kun je vanaf kerstmis vuurwerk kopen en anders wel bij kraampjes op de parkeerplaats.
Door onze samenwerking met Stil.nl kunnen we onze lezers namelijk spotgoedkoop mondkapjes aanbieden.
Het zou veel te vroeg zijn om de maatregelen nu al te verzwakken.
Er zijn nauwelijks veranderingen tussen wedstrijden in volle en lege stadions.
Dankzij twee doelpunten van Elton Acolatse kwam Hapoel Be’er Sheva voor rust op voorsprong.
Aanstaande donderdag verloopt de door de Britse premier Boris Johnson zelf opgelegde deadline voor een deal.
Statenvoorzitter Ana-Maria Pauletta heeft voor komende vrijdag 9.00 uur opnieuw een Statenvergadering opgeroepen om de installatie van Elhage mogelijk te maken.
Jetten zit, gefinancierd door de 2e kamer, in de Antillen om met eigen ogen te zien hoe de democratie aldaar werkt.
Liverpool heeft de uitwedstrijd tegen Chelsea met dank aan twee goals van Sadio Mané overtuigend gewonnen: 0-2.
Dat is toch precies wat GroenLinks wil: Consuminderen.
Ook sollicitatiegesprekken vinden tegenwoordig digitaal plaats.
Ik snap dat het voor jullie randstedelingen heel erg verwarrend word zodra je ten oosten van Utrecht komt.
Van daaruit kijken we verder naar welk gezin een match vormt en ruimte heeft", vervolgt Faber.
Vanaf 2 juli gingen de deuren dan terug open.
Een eigen huis is beter dan een hotelkamer en als het vlot bereikbaar is, heb je altijd een plek waar je terechtkunt”, klinkt het.
Vast jongen en te dicht in de buurt.
Lijkt me toch dat Kasim en de Vries wel brood zien in een zaakje namens de gedupeerden.
En dat terwijl ik 100 procent gegaan ben voor mijn droom: een theatercarrière.”
Zou ook kunnen dat je tijdelijk vaak geen stroom hebt of de boel uitfikt, maar wie dan leeft die dan zorgt.
Twee jaar werken, dan naar Polen en daar Nederlandse WW ontvangen.
Want na kerst, een weekend en nieuwjaarsdag is het wel weer tijd voor een paar dagen mak aan.
"Natuurlijk is Schiphol er om Nederland te verbinden met de wereld, met economische centra.
Nu is alles gehuld in de mist der nevelen.
Ze zien gemakshalve over het hoofd, dat de islam intolerant is en zich tegen ongelovigen en tegen de democratie richt.
De Engelse voetbalbond FA wil fors bezuinigen om het mogelijke verlies vanwege de coronacrisis op te vangen.
En dat is de simpele waarheid.
Elst Noord Spoorkruisingen informeert over de bereikbaarheid van de 1e Weteringsewal (westzijde) en over een tijdelijke fietsroute langs de Rijksweg-Noord en de 1e Weteringsewal.
Dat de basis is dat we humane mensen zijn met een ontwikkelde beschaving en dat de wetten deze normen en waarden weerspiegelen.
Dat hoort niet te kunnen en hij heeft er een sluitend verhaal bij.
Monica Beek (42) is journalist.
“In 2017 was ik writer in residence in het Wintertuinfestival te Nijmegen.
Zijn dit nu van die Volendamse inteeltbillen?
Gezien het gevaarlijk rijgedrag en de andere inbreuken werd de wagen in bestuurlijk in beslag genomen en getakeld.
De vijf daarop volgende jaren focuste het onderzoek zich op die regio.
Van hem heb ik ook mijn gevoel voor humor.
VVSG benadrukt om mondmasker te blijven dragen bij bezoek aan woonzorgcentrum: “Mensen zuchten soms”
Ze starten daardoor met veel minder brandstof aan boord waardoor ze nog zuiniger worden.
De spreidstand is compleet in de Antwerpse haven.
Of de Belastingdienst is te laks tegen fraude en dan loopt het volk te hoop met hooivorken, of te agressief tegen fraude en dan loopt het volk te hoop met de hooivorken.
Als de regering het plan doorzet om alle huizen in Nederland van het gas af te halen, komt de helft van de bevolking letterlijk in de kou te zitten.
Het grote paardensportevenement Jumping Indoor Maastricht 2020 gaat niet door.
Ik vraag me eigenlijk af waarom dit nog niet in de Tweede Kamer aanhangig gemaakt is, (of ik heb het gemist, kan ook).
Zodra je de timeline met namen en rugnummers in een debat oplepelt zal de tegenstander in het debat happen naar adem.
Kritisch zijn is gezond, maar deze houding is irrationeel als je het mij vraagt.
Touré is na Georginio Wijnaldum de jongste debutant bij Feyenoord.
Daardoor kan het soms wat langer duren voordat jouw toestel geleverd wordt.
Laten we wel wezen, het zal kinderen jeuken dat er een roetveegpiet is.
Neem potje vaseline mee.
In 2013 volgde een tweede roman, maar een groot succes waren de boeken niet.
En over uw aanhef gesproken, wie het laatst lacht, lacht het best.
Haar onderzoek laat zien dat TG2 de oligodendrocyt voorlopercellen kan stimuleren tot het ontwikkelen van volwassen oligodendrocyten, zodat ze myeline produceren.
Met de mogelijke onrechtvaardigheden die uit algoritmes kunnen voortvloeien en de hiervoor toegenomen maatschappelijke aandacht, zal deze trend van zelfregulering alleen maar worden versterkt.
Ook omdat Nederlanders omgaan met hun vrijheden als een rijkeluis kind: het is er gewoon en we hebben geen idee waar het vandaan komt.
Ik denk dat het probleem nu is dat complicaties supersnel optreden.
En Camille zag ‘t ook meteen zitten.
Zijn landgenoot is na zijn overwinning op Deontay Wilder de zwaargewichtkampioen van de WBC, de vijfde grote boksbond.
‘Het aanbieden en ontsluiten van plannen is niet voldoende, je wilt ze ook kunnen updaten.
De schilderijen in de kamers zijn reproducties.
Sta mij toe hierin met u van mening te verschillen, zeer geachte heer Tox!
Hun toerisme stopt direct, maar dit gaat ook een negatief effect hebben op handel en buitenlandse investeringen.
Wat bezielt zulke mensen vraag je je af.
Het mooie van de VvMU is dat jij dit inderdaad mag zeggen.
Het heeft alleen wat tijd nodig om tot een collectief plan te komen.”
Dat had mijn bank nooit gedeeld met mij.
Het is een essentieel onderdeel van hoe je je voelt.
In totaal is er 2760 euro opgehaald.
De Amerikaanse autofabrikant bouwt niet langer alleen in de Verenigde Staten auto’s, maar ook in China.
Dit weekeinde is het laatste weekeinde van terugblikken, praatprogramma’s over niets en dit soort stukjes.
Onder 75-plussers nam het uitwisselen van tekstberichten toe van 7 procent in 2014, naar 34 procent in 2019.
Kun je moeilijk Gs aansmeren.
Wat ik zo irritant vind aan kamerleden die kritisch doen over de EU en de Euro is dat ze nooit een endgame durven te verwoorden.
De koeien staan op stal bij een melkveehouder in Reeuwijk.
Terwijl veel mensen uitkijken naar winterweer rond de kerstdagen, stijgt de temperatuur na het weekend juist tot in de dubbele cijfers.
De voorgaande leden zijn niet van toepassing op het maken van handelsreclame.'
En hoewel we er klaar voor zijn, kunnen en willen we niet om Corona heen.
Helderder dan dit wordt het niet.
Scheelt weer een hoop belastinggeld zodat de bejaardentehuizen de kachel weer aan kunnen zetten voor onze ouden van dagen…….
Deze bedrijven kunnen een terugvordering krijgen wanneer uitkeringsinstantie UWV de definitieve loonkostensubsidie vaststelt.
Er is een verdeling van zaken gemaakt die moeten, eigenlijk zouden moeten en die 'mooi zouden zijn' en tussen wat op korte termijn en op (middel)lange moet gebeuren en waar een gezamenlijke visie op moet komen.
De kindjes komen nu meer dan ooit op de eerste plaats.
De raket had twee satellieten op 700 kilometer hoogte in een baan om de aarde moeten brengen.
Tile Premium Protect lijkt misschien op een verzekering voor je spullen, maar volgens Tile is dat het niet geval.
Maar daar zat destijds dan ook niet zoveel 'vullis' tussen als wat er de afgelopen jaren op ons af is gekomen.
“Want daar vroegen de kinderen om.”
Ik wil danku zeggen voor jullie liefde, zorg en steun voor mezelf en mijn familie.
Zo blijf je de komende tijd in contact met vrienden en familie!
Waar waren de ouders van deze "kinderen"
Dit is om ruimte te maken voor de time-of-flight-sensor waar geruchten over gaan.
Gevolg van het politiek correct moeten zijn zeker.
Voor heel het land zijn de voorbije twee weken per 100.000 inwoners 31,7 besmettingen vastgesteld.
Bijvoorbeeld bij TBC.
Hij is aangehouden en zijn betrokkenheid wordt onderzocht.
Na 30 is het sowieso afgelopen bij vrouwen.
Meestal is deze heel erg vol, maar niet op zondagochtend om 07:00.
We kunnen ze niet veranderen.
De politie vond ook 2 bankkaarten die mogelijks gestolen zijn.
Overigens ook genoteerd: er is een nieuwe naam voor de sp.a. Die vernieuwingsoperatie staat klaar en Rousseau heeft gekozen.
Het was ook niet goed te begrijpen omdat ze maar wat door elkaar riepen.
Woensdag meldde het RKI 20.815 nieuwe gevallen, een forse toename ten opzichte van dinsdag (14.054).
Shell zal voor de kosten van de opruiming opdraaien en de bewoners een schadevergoeding betalen.
Daarbij blijven op de helft van de scholen de studenten in het lokaal zitten, terwijl de docenten rouleren.
De toename van geweld komt ook door een nieuwe amnestiewet, die leidde tot de vrijlating van 90.000 gevangenen.
Laat je er niet onder krijgen Dennis.
Emma Rose Lyons (centraal) met haar man Matthew, hun oudste zoon Connor, haar twee adoptiekindjes Elijah en Rose en hun biologische moeder Tania.
Ruding sprak hem in de jaren zeventig enige malen als IMF-functionaris.
Het aantal openstaande vacatures daalde met 26.000 in vergelijking met het kwartaal ervoor.
Naast stoom afblazen kunnen ze ook bijlwerpen, zeefdrukken, graffiti spuiten en hun danskunsten tonen op de werk- euh dansvloer.
Fijn toch als de jager-verzamelaar in je even gelukkig is.
Zijn jouw woorden.
Van mij mag je er op in gaan, maar omdat het niet mijn insteek was, kom ik er niet op terug.
De cybercriminelen, die werken onder de naam REvil, maakten duizenden contracten buit en dumpten die, na een vraag om losgeld, op het darkweb.
Iedere groep rijdt hierbij in een korte tijd beide ritten en verlaat vervolgens de hal, voordat de volgende groep rijders de hal betreedt.
Hoeft zijn hokje nooit meer uit.
Hopelijk zal er nog iets teruggekrabbeld worden.
De klok rond werken, want - zegt De Condé - “afhankelijk van het vertrek van Berge, kan er ook inkomend nog iets gebeuren.”
De zorg draaide intussen op volle toeren.
De tweede plek was voor Toon Aerts en ook Belgisch kampioen Laurens Sweeck mocht mee op het podium.
Die dam is incontinent aan het worden en inmiddels aan de wandel geslagen.
Een ding is toch wel overduidelijk geworden.
Want bij Bouta is dit niet gebeurd en de personen in Flora die met Bouterse zaten is dit niet gebeurd en dus concluderen….
Dit geeft maar weer eens aan, hoe ernstig het met Nederland gesteld is.
Zoals er nooit iets werd gedaan met de suggesties van Terry en Greet in februari 2020 toen de eerste golf nog op onze deuren moest aankloppen.
Conclusie, er is gewoon onwil om streng asielbeleid toe te passen, dat is wel overduidelijk.
Zoals gezegd, het is detailkritiek.
Dat er in veel deelstaten boetes staan op het niet dragen van een mondkapje zal ook helpen.
Misschien dat Loekasjenko dacht dat een onbekende vrouw geen serieuze dreiging zou vormen voor zijn herverkiezing.
Het is het zwaarst getroffen land in Europa.
Ik weet niet hoelang ik dit nog kan volhouden.
Omdat de ouders tot de school werden toegelaten, zag de directie zich genoodzaakt verschillende plannen te bedenken en voor te bereiden om dat mogelijk te maken.
Overigens werd de onvoorspelbare Trump voor hij in 2016 tot president werd verkozen eveneens gevreesd op de financiële markten.
Dan kun je beter een gin tonic nemen.
De regels voor archiefgebruik door de overheid gaan op de schop.
“Mensen bagatelliseer dit niet.
Maar de thuissituatie van leerlingen én leerkrachten kan nu zo gigantisch verschillen dat je niet te veel mag veronderstellen.
Zit weinig ideologie bij, behalve dan zoveel mogelijk doekoe pakken want ze krijgt geen rijke witte/jeaudse man meer aan de haak.
Tijdens de tweede sessie zal er geluisterd worden naar de pleidooien van de procureur van Manhattan.
Veel minder files, veel minder gajes, het is hier een stuk schoner, gezondheidszorg werkt hier gewoon nog, en de groene mafia heeft hier lang niet zo'n macht als in Nederland.
De tiener zou op social media hebben opgeroepen tot rellen op Walcheren.
Beter nog, ik zou liever nog betalen voor een niet open alternatief van een developer die mensen wel netjes te woord kan staan.
Je kunt de foto’s natuurlijk ook zelf thuis afdrukken op een fotoprinter.
De grootste greep uit de EU Corona-kas en over 12 jaar wegwezen.
Waar is het Westen dat mensen beoordeelde op basis van verdiensten, op basis van individuele kwaliteiten?
Trainer Giovanni van Bronckhorst gaat eind volgende week de training met Guangzhou R&F in China hervatten.
Er is ook nog veel woede over wat de blanken hun volkeren aangedaan hebben.
In de halve finales treft de ploeg de winnaar van het duel tussen New York City FC en Portland Timbers.
Ik krijg steeds meer het idee dat vooral de wetenschappelijke kneusjes werken bij het rivm, ze redden het niet in een echt bedrijf.
Iedereen die vertrouwd is met het ritueel, weet wat er dan gebeurt: sinds het eerste Nieuwjaarsconcert in 1946, in de Gouden Zaal van de Musikverein, nodigt de dirigent het publiek uit om mee te klappen met de militaristische marsmuziek.
Echt iets voor het oude D'66 met een komma.
Ze heeft twee weken doodziek op intensieve gelegen in het UZ Gasthuisberg.”
Vandaag is Lugar zijn vriendje, morgen een forumvervuiler.
Je kunt in de app filteren op stad, leeftijdsgroep, opleidingsniveau, wel/geen kinderen of kinderwens en roken.
Ze zou eens iets moeten lezen, maakt niet uit waarover.
Tijdens een briefing over kreeg iCulture afgelopen voorjaar te horen wat de plannen zijn omtrent de uitrol van de Nederlandse creditcards voor Apple Pay.
"Je moet het zo zien, er zijn twee groepen consumenten op de markt", aldus EIB-directeur Taco van Hoek.
Dat is een vertraging van de stijging van de R-waarde.
Als het winter was had ze hem naar Lech gestuurd.
Live - Donald Trump brengt zijn stem uit 10 dagen voor de verkiezingen: ‘Ik heb gestemd op een kerel met de naam Trump’
Was deze hond vals dan had hij de politie al aangevallen toen ze op de familieleden afkwamen door de dwang zijn roedel te beschermen, dit is overduidelijk niet het geval.
Iets meer dan de helft van de kinderen die aangemeld werden voor een plaatsje in het buitengewoon onderwijs in Antwerpen, heeft ook een plaats toegewezen gekregen.
Voor de verkiezingen was het door de groeiende onvrede al duidelijk dat Wit-Rusland een tikkende tijdbom was aan de oostgrens van de EU.
Kinderen kunnen ook helemaal niks tegenwoordig.
Net als de erg modern en typisch Mercedes.
Beetje winkelen in onderzoeken tot ik ergens lees wat mijn gelijk bevestigt kan ik zelf wel.
Dat maakte de wielrenner van Bora-Hansgrohe dinsdag bekend.
Als het van de Pro League afhangt, niet.
Aan gemeentelijke eigendommen werd half augustus van alles vernield en in brand gestoken in onder meer Kanaleneiland en Overvecht.
Op het parkeerterrein van een uitvaartcentrum bleven de nabestaanden netjes op gepaste afstand staan.
Nee, om antisemitisme of homofobie uit te bannen is wel wat meer nodig dan het verval van deze partij.
Het zijn regels die we in 150 jaar met elkaar hebben ingericht, die volgen uit de jurisprudentie van de Hoge Raad, en regels die ook binden voor de Rijksdienst (via de zogenaamde Aanwijzingen voor de regelgeving).
Wat is het toch ook een infantiel onbenullig zeikventje.
Het bedrijf registreerde vorig jaar rond dezelfde tijd de merken Dual LED, Zero Bezel en Infinity Screen.
Regels moeten gerespecteerd worden, hij was te laat voor de technische meeting.”
We hebben een probleem met grenzen.
Als je als fabrikant nog maar 5% handbakken verkoopt, ga je je afvragen of dat de investering in de ontwikkeling en productie wel rechtvaardigt.
Er zou ook een grote fan in zitten die op lage snelheden onder de 30 decibel aan geluid moet maken, bij een tdp van 35 watt voor de apu.
De zaak komt vrijdag voor de Geschillencommissie Hoger Beroep.
Als iedereen die deze apps heeft gekregen een bruinhemd is dan had VVD nog 1 zeteltje gehad.
Zelfoverschatting is een veel voorkomend euvel bij politici.
Daar staan 30 miljoen euro aan eenmalige herstructureringskosten tegenover.
Die insteek ook "ja, we doen nu even biomassa en dan kappen we daar ook op termijn mee".
Vandaag maakt de licentiecommissie bekend wie er nog extra uitleg moet komen verschaffen.
Zuiden en westen Illy en Jansen kregen de meeste meldingen van bijkomende schade uit het zuiden en het westen van het land.
Maar ik schrok er toch van dat meer dan 100.000 gezinnen en kmo’s uitstel voor hun lening hebben aangevraagd.
Alle wedstrijden die tijdens deze periode niet gespeeld kunnen worden, worden uitgesteld naar een latere datum.
Door de Corona-maatregelen viel de oorspronkelijke diploma-uitreiking in het water, maar de organisatie heeft het idee nu omgedraaid.
Waarschijnlijk komen er alleen patiënten die niet besmet zijn met het coronavirus, zei een woordvoerder van het crisisteam in New York.
En wanneer een dader met nitraten naar de politie smijt en om het leven komt door een kogel (aanhakend op het interview in dit topic), dan heb je die dubbel en dwars verdiend.
De gevolgen zijn echter voor betrokkene desastreus.
Zo zei hij over acteur regisseur Rick Engelkes en hemzelf olijk: „Rick en ik hebben ons eigen kuuroord.
Zonder voetbal geen Randy, maar mijn gezin staat op één.”
“Ik heb de Marokkaanse ambassadeur al gezien, vorige week de Tunesische en de Egyptische zie ik volgende week.
Om anderen alert te maken mochten zij deze soort tegen komen.
Alhoewel de fabrikant het zelf Bami Pangang noemde, maar dat zat er godzijdank niet in.
Het Geldrops Muziekcorps, Harmonie St. Lucia uit Mierlo en Harmonie de Volharding uit Aalst laten weten pas in september weer te beginnen met repetities.
Als dit klopt, toont het de ware inborst van de mensen van de NDP wel aan.
Dus daar was ik niet honderd procent rouwig om.”
Fernando Gaviria heeft de tweede etappe in de Ronde van Burgos gewonnen.
Eerder vrijdag maakte Unilever al bekend voor de rest van het jaar niet meer te adverteren op Facebook en Twitter in de VS.
Om de overlevenden te fotograferen met hun getatoeëerde kampnummer, dat ze nu als een ereteken dragen.
Feyenoord was vorige week aan de groepsfase van de Europa League begonnen met een 0-0-gelijkspel bij Dinamo Zagreb.
Zaterdag waren twee besmettingen bekend, zondag werd dat zestien.
Arjen Lubach windt zich op over de laconieke houding van veel Nederlanders: ze houden zich niet aan de dringende adviezen van de overheid om anderhalve meter afstand te houden om verdere verspreiding van het coronavirus te voorkomen.
Ze wordt wakker gekust (of niet) door Aaron De Veene, De Prins van dienst.
"Ik ondervind momenteel te veel hinder van lichamelijke klachten.
Het leverde een flinke zak geld op voor de stichting Kinderen Kankervrij (KiKa).
Ook op je baan’
Bij de hervatting van de Premier League kan Mourinho weer beschikken over Steven Bergwijn, Harry Kane en Son Heung-min, die in de laatste competitiewedstrijd begin maart tegen Burnley nog geblesseerd waren.
Het is daarom interessant om, indien uw portefeuille het toelaat, meer te schrijven in tijden van hoge volatiliteit en het aantal contracten terug te schroeven in tijden van lage volatiliteit.
En al die stemmers hebben Oisterwijk in de top 5 gebracht!
Ik denk dat ik een aantal losse vakken bij andere studies ga volgen, zodat ik nog wel de kans heb om buiten mijn eigen studierichting te kijken.”
Vraag vijf eredivisiespelers hoe het thuiszitten hen vergaat en ze beginnen allemaal over kleine geluksmomenten in het leven zonder voetbal.
Boot met stok en lappen of alleen de gashandel naar voren duwen?
Iedereen is tegen ons, boehoe.
Asscher: "Ik wil premier van Nederland worden"
Bij Stichting Boor in Rotterdam (73 scholen met in totaal zo’n 30.000 leerlingen) is „met enkele tientallen” kinderen geen enkel contact, zegt woordvoerder Dorieke Hammink.
Alleen tonen ze niet de door jou gewenste daadkracht.
In de andere video juicht een piloot: “Yes, ik heb het”, als hij het in zijn camera kan vastgrijpen.
En misschien is ze wel 20. Of 40.
Volgens Femke H. te belangrijk.
Waarom zou ik nu iets toegeven wat niet waar is?
De laatste prijs dateert uit 2017, toen de League Cup aan de enorme prijzenkast mocht worden toegevoegd.
Het uitblijven van een versoepeling van de coronamaatregelen voor ondernemend Nederland is in slechte aarde gevallen.
Ik ben een echte Hollander.
Hoewel het misschien niet het meest inspirerende circuit van het jaar is, heeft Sakhir wel degelijk wat sterke punten.
Zijn ze nog trots op ook, weer eens in het nieuws komen.
Mocht dat gebeuren wapen u, dan maar een burgeroorlog.
Het is namelijk al langer bekend dat de aarde momenteel door een wat dikkere gas- en stofwolk beweegt: de Local Interstellar Cloud (kortweg LIC) genoemd.
De brandweer is vanuit Moergestel, Hilvarenbeek, Loon op Zand, Oisterwijk, Tilburg-Centrum en Tilburg-Vossenberg uitgerukt.
Ik denk dat het daarom ook belangrijk is dat iedereen zich realiseert dat de app gelimiteerd is in betrouwbaarheid.
Het lichaam dat gisteren in het water langs de Trambaanweg in Havelte werd aangetroffen, is dat van de vermiste Loek uit Limburg.
Op een gegeven moment kreeg ze een brief van de huisarts toen ze lang geleden 65 werd en dacht kom laat ik 'm eens een keer halen.
Een werknemer van een metaalbedrijf had op 28 mei van dit jaar een extreem slechte dag.
Als fans van de autosport zagen we gister Max Verstappen natuurlijk de 70th Anniversary Grand Prix op zijn naam zetten.
“Naast Meghan hecht ook Harry heel veel waarde aan zijn schoonmoeder”, gaat het verder.
Dat is de enige wens die Anneke Plugge nog heeft als ze in de zomer van 2018 overstapt naar het nieuwe PGB 2.0-systeem.
Zaten soms als jaren in de diverse TouchWiz schils en opvolgers.
Hoop jij ook op een herhaling van de start van 1998?
Daarnaast is Deutsche Post actief betrokken bij de gesprekken met overheden en farmaciebedrijven over hoe coronavaccins het best verspreid kunnen worden.
Tsja, dor hout kan je maar één keer opstoken.
Ook weet ze niet waar de oom op dit moment is.
Ik dacht dat ik een leerachterstand had.
En precies dat is nu één keer gebeurd.
Dat het aantal nieuwe coronagevallen vrijdag snel toenam, komt voor een deel door vertraagde meldingen na de storing van woensdag.
"Je mag tot 25 kilo per persoon invoeren als dat vuurwerk ook in Nederland legaal is.
Even beter kijken, even beter luisteren.
Omdat dineren in het restaurant er niet in zit, bedacht hij dat een bijzondere thuisbezorgservice een goed idee zou zijn.
Het netwerk van Nederland is een van de beste ter wereld.
« Studenten zien buitenlandavontuur in rook opgaan: 'Ik had.
De handelsovereenkomst over fase 1 tussen de Verenigde Staten en China is getekend.
Advocate Inge Raterman zegt dat Tahsin E. niet echt geradicaliseerd is, maar wel een fascinatie heeft voor wapens en oorlog.
Daarbij komt dat een lening met een lange rentevastperiode zekerheid biedt.
Angst ziek te worden van ‘de ander’ leidt nu al tot de afschaffing van de vriendschappelijke handdruk, afstand houden, je verschansen in je eigen huis.
Die subsidiëren wij met hogere accijns zodat zij lekker goedkoop rijden.
Mevrouw Sun doet de controles samen met meneer Zhao, een jonge man van 27 jaar met grote metalen ringen aan zijn zwarte baseballpetje.
Maar ik denk dat een dergelijke aanpak de kans op herstel vergroot en het risico van een depressie en van het uiteenvallen van de EU fors verkleint.
Dat joggen - en in één adem wandelen - de voorbije maanden de volkssport nummer één was, moet je …
Yep, lees geen boeken.
Waren er ook zwarte onderzoekers bij betrokken?
's Morgens naar Willen Duys Muziekmozaïek luisteren en om 12 uur naar NAR.
Wat genieten wij senioren van jullie fantastische vroeg uitgestalde verse producten.
In Hoboken is Geneeskunde Voor het Volk al bezig met een eigen systeem van contact tracing.
Laat ze een Europees export verbod voor die Italianen regelen.
Waar gaat het heen.
In de nacht van vrijdag op zaterdag zouden zeker twee mensen zijn aangehouden en twee agenten gewond zijn geraakt.
Er is volgens deze banken sprake van een geldig gegeven betaalopdracht.
Er zijn betere manieren denkbaar dan dit gedoe.
Ze zouden uit een auto zijn gestapt en toen genadeloos hebben toegeslagen.
“Mensen met een beperking moeten zelfstandig en volwaardig kunnen meedoen aan de samenleving.
Daar komt heel veel ellende van.
Je ziet de Telegraafkoppen al voor je om hun eencellige lezers boos te maken met “Fraude bij de EU” als een startup een lening heeft opgehaald op basis van een niet bestaand product en direct daarna failliet gaat.
Auto-antistoffen zijn verdedigingsstoffen die niet gericht zijn tegen indringers van buitenaf, maar die in dit geval net die aangemaakte interferonen afbreken.”
Ja ja, opiniestukjes schrijven kunnen we allemaal.
Toffe presentatie: de twee boterhammen zijn diagonaal in vier gesneden én 'kunstelings' opeen gelegd.
Zo veroveren ze half de rivier.
De coronadeskundigen van Johns Hopkins zijn daarover standvastig.
Ook uit ander blijkt dat omgaan met online reputatie een enorme challenge is.
Tot die tijd rest ons alleen de middeleeuwse maatregel van afstand houden.’
Demir noemt die kritiek terecht, maar blijft erbij dat ze de bouwshift zal uitvoeren.
Het doel van deze ongebruikelijke openheid is duidelijk: de verantwoordelijken voor het spoorvervoer willen laten zien hoe hun beslissing tot stand komt.
Het juweel heeft de vorm van een sneeuwvlokje en zou ze in 2017 cadeau gekregen hebben van de voormalige Canadese gouverneur David Johnston.
Daar had je me echt even te pakken.
De gunstige effecten voor wat betreft het naleven van de maatregelen gaan gepaard met een negatieve trend voor welzijn: meer mensen zeggen zich weer (enigszins) eenzaam te voelen, vergeleken met de vorige meting 6 weken eerder (nu 58%, was 51%).
Als het zo evident is dat er amper racisme is in Nederland wat was dan überhaupt de aanleiding voor het betrekken van Nederland in een onderzoek naar racisme?
Dat je ze nog straffeloos kon inleveren.
En toen Ramon van Rooijen het idee opperde bij de directeur van de Pieterskerk Frieke Hurkmans, was die meteen enthousiast.
Zij geeft aan dat Social Army uitkijkt naar meer ondersteuning vanuit de samenleving en met name het bedrijfsleven.
Dankzij een goede samenwerking tussen piste crew, trainers en atleten kwam onder de verse sneeuw een mooie harde race lijn vandaan.
Dan heb je aan Pieter een verkeerde.
Carapaz was de enige die kon reageren, maar na een nieuwe demarrage moest ook hij overboord.
Branchevereniging Koninklijk Nederlands Vervoer verwacht dat minstens 40 procent van de touringcarbedrijven failliet zal gaan.
Verder zouden grote modebedrijven traag zijn met betalen, of aandringen op kortingen voor kleding die in de winter al is geleverd.
Vanaf 29 april kunnen niet bancair gefinancierde bedrijven via een portaal van Techleap.nl en Invest-NL een aanvraag indienen voor een speciaal overbruggingskrediet, de zogenaamde Corona-Overbruggingslening (COL).
Intussen heeft de eerste groep reeds haar intrek genomen.
Niet vergeten, zitten allemaal in vlees.
O net als met de TBS'ers in NL.
Wie had ooit kunnen denken dat kritiek op de ontvoogdingen door fanatieke moslims, gesteund door een zwijgende meerderheid, door links als extreem zou worden beschouwd maar de onthoofdingen zelf niet.
‘Andere opstelling Oranje tegen Polen is verstandig’
Eigenlijk past zo’n tijdelijk private leasecontract heel goed in de moderne samenleving van abonnementen en ontspullen.
De chemietitel eindigde 5,03 procent lager op 67,60 euro.
Waar nog ruimte is, hangen planken met kleurige legobouwwerken.
In de omgeving van de kliniek praatten ze er dan ook volop over.
Alle braveriken steken niets meer af en blijven binnen en dan valt het zich misdragende tuig - al dan niet met illegaal vuurwerk - des te beter op.
Het media park is geworden tot een grote circus theater show met snert programmas zoals Utopia waar mensen met elkaar worden opgesloten en onder permanente video surveillance staan, Een soort Covid-1984 blog.
Sinds het begin van de metingen in 1989 gaven Nederlandse bedrijven niet zo veel obligaties uit in één maand.
Zolang het daar maar bij blijft.
Bij ons in huis heeft bij voorkeur elke auto het.
Dan kan je het hebben over wat er in de regio gebeurt of een onderwerp uit het nieuws.
Van avond is er een landelijke actie om 8 uur: buiten handen klappen, om waardering voor alle mensen in het zorg te steunen.
De Portugees João Almeida, als leider aan de rit begonnen, verloor veel tijd.
Het stukje ‘net zo hard’ is een toevoeging van de corona paniek.
De minister van Binnenlandse Zaken stelde vorig jaar een onderzoek in naar de vergoeding van Statenleden en algemeen bestuursleden van waterschappen.
De Meir doet het al goed, de zijstraten nog niet.”
Het zit heel vernuftig in elkaar.
Ik mis de nabijheid en “aanraakbaarheid” van mijn uitwonende zoons.
Niet bang van zelfkritiek.
De Kamervoorzitter wil daarom het reglement laten wijzigen, zodat dit niet meer misbruikt kan worden.
Voor activiteiten buiten, waar geen continue doorstroming van mensen is, geldt een maximum van 40 personen.
Tot gisteren, zo maakten de lokale autoriteiten de bizarre plotwending vanmiddag in een persconferentie bekend.
Ik denk dat het mee gaat vallen.
Een paar minuten laten ben ik uit die groep gedonderd.
“We zijn er allemaal voor ze.”
Niet anders dan met salmonella of E. coli en dat is basishygiëne in de keuken.
Dit kabinet loopt permanent achter de feiten aan.
Al was het alleen maar om de raki, een glaasje sterke drank bij elke maaltijd.
Ik heb nog geen twee seconden gekeken, maar dat beeld vergeet ik nooit meer.”
Drie kerels - twee broers uit Putte en een man uit Booischot, stonden donderdag terecht op verdenkin.
Mooi eens kijken of dé grote besmettingshaarden als Action Hema Mediamarkt of Ikea nu aangepakt worden.
‘Fans komend seizoen weer welkom bij Duits voetbal’
Want, zo staat er: “Zij (de burgemeesters, BDB/RW) zijn omwille van hun terreinkennis het best geplaatst deze lokale lockdowns voor lokale brandhaarden in goede banen te leiden.”
Hoe hoog dat moet worden, mogen de lidstaten zelf bepalen.
De informatie over deze plannen is ook onder de maat.
Net zomin weten we hoe online-desinformatie vervolgens leidt tot acties in het echte leven.
Het grappige, of eigenlijk misdadige is dat jullie het zelf ook weten en in alle toonaarden verdedigen.
Die accountant keurde dat goed, erkende het als zakelijke uitgaven.
Sommige mensen vinden het kopen van een ijsje al ingewikkeld in het buitenland, terwijl anderen moeiteloos een tweede huis in het buitenland kopen.
Leuk en aardig dat ze langzamerhand betaalbaarder beginnen te worden, maar de actieradius is nog altijd te laag.
Klik even rond en lees met name de footnotes.
De Braziliaanse president Jair Bolsonaro heeft in zijn toespraak voor de Algemene Vergadering van de Verenigde Naties (VN) dinsdag gezegd dat de inheemse stammen in het Amazone-regenwoud schuldig zijn aan de grootschalige bosbranden daar.
Laat de politie maar bewijzen.
Linkse meisjes worden geil van Marokkaanse praatjes.
Als ik het nog een keer krijg smijt ik mijn hart er naast.
Een jaar later was de distributie aan de beurt, Een jaar later wat banden, remblokken en schijven.
Geen break iig, want dan had je zo'n enorme roze balk met daarin het woord: "BREAK" moeten zien.
Het knmi ook al niet meer na het wegpoetsen van hittegolven uit begin 20e eeuw om te laten lijken alsof de aarde extreem snel opwarmt.
Totale onlogische redenering dat afval minder wordt als je er geld voor vraagt.
“Om aandacht te krijgen, moet je scherp aan de wind varen en af en toe iets durven.”
Voor medewerkers die met zware ontwerpprogramma’s moeten werken, zoals ambtenaren van het ingenieursbureau van de gemeente dat projecten in de openbare ruimte voorbereidt (de afdeling Ontwerp), was het ook zoeken.
Skype met vrienden en hou een digitale borrel.
Juist door die arrogante kliek die er alleen maar zit voor zichzelf en de elite, met hun ondemocratisch cordon.
In het Lierse stadscentrum was het zaterdag nog niet over de koppen lopen.
Er spoken nog zoveel vragen door mijn hoofd.
Die realiteit heb ik meermaals ondervonden.
We hebben nieuwe ideeën nodig, nieuw leven.
Jammer voor die paar die wel hadden kunnen bijdragen maar het is gewoon niet anders.
De Russische minister van Financiën Anton Siluanov.
Ook de dag na het record van zaterdag wees de thermometer 35,2 graden Celsius aan in Verkhoyansk.
Akwasi zelf speelt de domme onschuld, hij zou zijn ‘gehackt’.
Niet aan sacha komen.
Vanaf 12 juni wordt de zangwedstrijd wekelijks om 20.30 uur uitgezonden.
Ik snap het wel, die "kritische beschouwing van 18e eeuwse Nederlandse filosofie" bracht niet erg veel op, dan ga je dit doen.
Nog nooit zo’n onzin gehoord op een opleiding!
Het persoonlijk record van de 34-jarige atleet uit Castricum staat op de klassieke afstand van 42.195 meter op 2.09.
Ik doe niet meer mee aan al die onzin.
Zo bespreken we het design van de iPhone 12Apple Watches van 2020 (ja, het zijn er meer!) en nog veel meer.
Daarna zal het heus niet lang duren voordat Arie Boomsma zijn zin krijgt en je diezelfde rug weer kan vernaggelen in de gym.
Het 'woord van het jaar' is vaak heel typerend voor wat ons dat jaar heeft bezig gehouden.
Uit een grafiekje dat de agent deelt blijkt dat de temperatuur in de auto opgelopen was tot zo’n 50 graden.
Prima als je dat wil doen, maar doe het op een manier zodat zo min mogelijk mensen er last van hebben.
Die moet ik op 1 punt wel gelijk geven in zijn column: Rutte mag inderdaad wel eens ophouden met dat belerende toontje, ophouden met ons als een stel ondeugende kleine kinderen toespreken, en eerlijker zijn over wat er bij de overheid allemaal mis gaat.
“In het begin tegen de stress”, vertelde de dief volgens Japanse media aan de politie.
Inter won eerder in de week wel van Torino (3-1) en bij SPAL (0-4).
Kies nu een naam voor het accessoire en wijs hem toe aan een specifieke kamer.
Echter zodra hij bijv. een auto op zijn naam zet wordt deze acuut in beslag genomen, dat dan weer wel.
Dit alles onder leiding van wethouder Hufter Groot-Wassink (GL), gespecialiseerd in het opsteken van zijn linker middelvinger naar autochtone mensen mét geldige verblijfspapieren.
'Google vroeg interne wetenschappers om positieve toon in onderzoek'
De npo heeft een nieuwe religie gevonden.
Beide partijen zouden al ervaring hebben met het succesvol tot einde brengen van rechtszaken rondom patenten, ook tegen Samsung.
Gratis stukje gitaartechniek moet kunnen onder een metaltopic lijkt me.
Dit zijn gegevens van gemeenten, gemeenschappelijke regelingen, provincies en waterschappen die verzameld zijn door het Centraal Bureau van de Statistiek (CBS).
Niet anders gewend van deze ndp boeven bende.
Twee weken zonder files en bijna geen vliegtuigen: hoe groot is nu juist de impact op onze luchtkwaliteit?
Waarom zou de NOS met een excuus gaan komen, die hebben lak aan de mening vd kijker en blijven gewoon doorgaan met de staatspropaganda.
M.a.w. Is er een statisticus in de zaal?
Het systeem wordt nu gestart.
De Nederlandse mannenploeg op de teamsprint doet niet mee aan de EK afstanden.
Ik persoonlijk kan hier nou echt niet onder de indruk van zijn.
Eigenlijk zou Trump met hem moeten afrekenen dan kan hij ook zn straf uitzitten (van hoeveel jaar is het ook alweer?).
« Geen noodlening voor MyLife Tech en tien andere Leidse.
Volgens de rechter is niet vast komen te staan dat de mannen wisten dat het L. was die ze moesten gaan bevrijden.
Bij de BLM demonstratie op de Dam heeft de politie expliciet instructies gekregen om niet op te treden, ook al zou dat volgens protocol wel moeten.
De gemeente besloot eerder dat er aan de Vliet in de toekomst geen plek meer is voor voetbal, waardoor Leidsche Boys zou moeten verkassen.
De afbeelding toont een kaartje van de sterrenhemel in zuidwestelijke richting op 14 december om 1:45 uur, wanneer de meeste Geminiden te zien zijn.
Nadat de werf weken stil heeft geleg.
Wanneer je als familielid of goede vriend een dergelijke brief schrijft, zorg er dan voor dat je dat tijdig doet, zodat de ontvanger nog de kracht heeft om te antwoorden als hij dat wil.
HAVO-VWO scholen zit ook tuig op maar procentueel gewoon minder.
Tot mijn grote verbazing moet ik vaststellen dat abortus en euthanasie onder twintigers zwaar ter discussie staan.
Het is te gek dat muziekfestivals zo maar een aantal dagen beslag kan leggen op een openbaar park.
Maar toch meestal niet een vrouw.
Daarbij wordt de signaalsterkte en tijdsduur gebruikt om in te schatten hoe groot het risico op besmetting is.
Zelfs nu er een nieuwe regeringsmacht zijn werk doet zijn de makke lammetjes van Paars nog bang om de juiste veroorzakers van hun armoede aan te spreken.
We leggen uit hoe je een nieuwe fotobibliotheek in de Foto's-app kunt maken en hoe je makkelijk kunt wisselen.
Een social construct voor banksters om in termen van de marxisten te blijven.
We weten niet eens hoeveel mensen echt besmet zijn, want er wordt nauwelijks nog getest.
Miljardair Bill Gates zit ’opgesloten’ in zijn exclusieve strandvilla in Californië, die hij onlangs voor een dikke veertig miljoen euro aanschafte.
Wij zijn vergeten onze schouders op te halen, bij 99 van de 100 dingen die gebeuren.
De line-up zal nog verder worden aangevuld.
Die tijdelijk regeling werd voor een jaar door de Tweede Kamer en daarna nog eens drie jaar door minister Van Engelshoven verlengd, maar is nu door haar weer teruggedraaid.
Ergens in die woestijn, waar je niets meer verwacht, rijzen de grote witte stalen kassen met een oppervlakte van zo’n 1,5 hectare.
Voor hem is slachtofferhulp ingeschakeld', aldus de politie.
Tegelijk is er weinig perspectief.
Personeel dat er niet is.
Voor de achterpassagiers zijn er twee schermen voor het nodige entertainment.
De politie trof in het pand in Zaandam zeker 53 mensen aan op een illegaal pokertoernooi.
“Wat mij het meest steekt, is dat mensen die jaren lang een tent runnen en een buffer hebben opgebouwd wel binnen de regeling vallen en ik, zoals andere startende ondernemers dus niet.
Als je nu het Kruishoutje en de touwtjes naar armen en benen nog niet ziet dan ben je ziende blind.
RIJSSEN - Op de parallelweg van de Holterstraatweg in Rijssen heeft een wielrenner zondagmiddag een voetganger over het hoofd gezien.
Niet iedere migratie is namelijk hetzelfde.
Over wie zou dat toch gaan?
Pandemieën zijn echter van alle tijden, zoals deze infographic.
Ik snap marktplaats ook niet in deze.
De karakteristieke brug gaat in ere hersteld worden.
En ook nog een hele berg problemen in de autochtone hoek, Nederland is een problematisch land.
Ja leuk maar je hebt er niets aan in een productieproces in bijvoorbeeld een fabriek.
Zo vertelde Viriginia Guffre dat ze op 16-jarige leeftijd door Maxwell als masseuse voor Epstein werd ingehuurd.
Twee doelpunten van Ronaldo en ééntje van Robben.
De universiteit heeft donderdagmiddag aangifte gedaan tegen de studenten die afgelopen februari racistische, antisemitische en discriminerende beelden deelden in een appgroep van het Erasmus University College (EUC).
Diegenen die het een 'beetje laat' begrijpen zijn u en het Rijk, kennelijk.
Check zijn Facebook eens.
Zelfs die opmerking over de belastingdienst klopt niet.
Mocht je een link met cijfers hebben ben ik hier erg benieuwd naar.
Overigens gaat de SP de mist in dat het communistisch platform een politieke partij is waardoor ze deze jongeman op basis ervan denken te mogen royeren.
‘Wij zijn er voor de gestrande wereldreizigers.
Dit kan bijvoorbeeld een webpagina op je website zijn.
Ik miste de LGHTBQ etc dosis al. Net als corona is racisme en corona leidt tot ongelijke kansen etc. Zou SS nog aan het broeien zijn hoe het gelinkt kan worden.aan kolonialisme?
Er wordt bekeken of ze überhaupt wel nodig zijn aan boord van een vrachtwagen, of dat de trucks niet gewoon door middel van automatisering en kunstmatige intelligentie bestuurd kunnen worden.
De hoogte begint voor veel collegatoerskiërs een probleem te worden.
Gaat niet gebeuren, weekje schoffelen, foei gesprekje erachteraan en een bosje bloemen van de linksige ambtenaar die je uurtjes moet aftekenen, omdat die het stiekem ook wel met je eens is dat die 5G corona veroorzaakt.
Op veel plekken in het land was het donderdag veel te druk.
De MSM is te druk bezig om het gebras van Rutte te verdedigen (want FvD en PVV).
Een klein plantje of bloemetje erbij geeft je foto ook meteen wat huiselijkheid.
Deze racist accepteren we toch niet langer meer?
Zij hebben altijd zoveel interessants te melden.
Het geeft aan hoe planmatig de gemeente werkt.”
Nou ja, ik hoor hem toch regelmatig 'yes' zeggen.
Bij Lotto-Soudal geven ze straks alvast het goede voorbeeld.
Het wordt twintig graden dit weekend.
Ik weet dat zorginstellingen buiten LHC om haar eigen netwerk gebruikt om aan de middelen te komen.
Gisteren arresteerde de politie twee personen op verdenking van doodslag, zonder verdere verklaringen.
Het Rode Kruis is daarvoor al gevraagd in verschillende regio's om te helpen, nu wordt een beroep gedaan op het leger.
De basketballers van Heroes Den Bosch spelen eind januari in de Maaspoort hun groepswedstrijden voor de FIBA Europe Cup.
En ik ben daar ook heel sluw in.
De obligatie wordt buiten Europa geplaatst en wordt genoteerd in Dollars.
Volgens het RIVM vormen de nertsenbedrijven op basis van de huidige kennis over COVID-19, geen risico voor verdere verspreiding onder mensen.
Ze is heel goed te doen.
Die lange tocht was niet evident, maar het was ons gelukt.
’In zaak-Neymar had ik een pronkstuk verwacht’
Hij werd zaterdagmiddag gewond aangetroffen bij een tankstation aan de Venekoterweg in Oosterwolde.
Dus ik snap in dit geval het gros van het gemiep niet over een prul van minstens 5 jaar oud.
Daarmee kunnen ze meteen goed van start.”
De PVV heeft veel standpunten van de SP overgenomen, waarschijnlijk om zich tegen het extreem-rechtse imago te kunnen verweren.
De Moslimexecutieve geeft niet alleen zieken vrijstelling van het vasten, maar indien nodig ook “moslimgelovigen die in de frontlinie werken in de strijd tegen de coronapandemie”.
Het gaat om een stijging met 71 procent tegenover de week voordien (van 9 tot en met 15 juli), toen er gemiddeld 149 nieuwe besmettingen per dag bij kwamen.
Het lijkt te gaan om abonnementen die tussen de 3 en 8 dollar per maand gaan kosten.
Deze websites beschikken dus ook over gestolen inloggegevens, maar delen deze data alleen met de rechtmatige eigenaar."
Dat betekent dat wij ook tegen grote ploegen ons niveau zouden moeten kunnen optrekken.
Net als vele andere Amerikaanse sterren steunt actrice Jennifer Aniston de Democratische presidentskandidaat Joe Biden en zijn 'running mate' Kamala Harris.
Wil je een bericht sturen naar een vriend, maar krijg je steeds de melding dat de persoon niet beschikbaar is?
Ik zou het alleen al om humanitaire redenen een goed plan vinden om Stern bij voorkeur als één van de eersten te laten vaccineren; hij zou de mensheid een dienst bewijzen om aan te tonen dat het vaccin werkt.
Hoe goed het is dat hij op zichzelf woont.
Die rooie sticker ziet er snel uit!
Ronald van Dam maakt teveel fouten.
De totale IC-bezetting bedraagt daarmee 1090, dat zijn 69 patiënten meer dan gisteren.
Deze studierichting voltooide hij wel en promoveerde in 1984 op een proefschrift over het seksueel gedrag van de platworm.
Ben ik de enigste? ik gebruik Chrome.
Het Europeese klimaat gaat inderdaad veranderen door menselijk ingrijpen, maar er wordt naar de verkeerde oorzaak verwezen.
Dat is een historisch feit.
Lierse moet vanavond resoluut een einde zien te maken aan zijn reeks van drie opeenvolgende nederlagen.
Dan hoort Mona Keijzer dit: „Het is niet zo dat we gezegd hebben: tot half december blijft alles dicht.”
In die deelstaat ontstond in februari een politieke storm nadat voor het eerst een minister-president van een deelstaat gekozen werd dankzij steun van AfD.
Oprichter en stamvader en de reden waarom mensen op die partij stemde.
Enkele tientallen mensen hebben de afgelopen dagen in Den Haag en omgeving een boete gekregen omdat ze zich niet aan de maatregelen tegen het coronavirus hielden.
De Blauwe Moskee, die toko kent u nog wel van die keer dat die knakkers hun salafistische strijdkreet over Amsterdam-West uitspuwden en Rutger Groot Wassink op de Stopera huilend van geluk in een hoekje aan zijn piemeltje zat te trekken.
Dus ik kan het mij voorstellen dat ze allemaal verward zijn, ik zie hier de Ottomanen in de Makro de duurste whisky’s kopen want dan ben je toch goed in de war.
Luk man, failliete kriegen, uitgestorven binnen steden en een kapotgemaakt MKB.
Hierdoor kunnen klanten de garage moeilijker bereiken, en vrachtwagens helemaal niet meer.
Ik voel dat deelnemers het belangrijk vinden dat ik voor hen klaarsta.
Gelukkig hebben wij Jesse Klaver als boegbeeld van onze mannelijkheid.
Het gaat om hele sterke verdunning.
In de Verenigde Staten wordt al dagenlang geprotesteerd tegen het politiegeweld.
Of ik zelf nog een beetje sport?
“‘Als de jaguar blij is, dan is het bos blij’.
BDW: "Onze koopzondag was goed georganiseerd.
Ook hier zien we een voornamelijk groene kaart, met een enkele uitschieter in het rood.
Macron moet eens ophouden met bedelen, en beginnen met zijn handen uit zijn mouwen te steken.
De Nederlanders in Orlando snappen de onvrede die er heerst.
Maar winnen en Oranje gaan onder Frank de Boer nog niet samen.
Voordeel van online aankopen is dat je niet meer naar al die wappies met hun bekluiers hoeft te gluren.
Kwam net even bij npo radio ntr langs.
En blijkbaar is het ook onzin want de coronagevallen lopen alleen maar verder terug.
Vooral wat betreft het spugen: las dat er straffen tot 6 - 8 weken cel zijn uitgedeeld voor spugen naar agenten.
Handgebaren werken ook op oudere iPad-modellen, zoals de zonder thuisknop kun je alleen maar navigeren dankzij de handgebaren.
Vanuit die filosofie opende Dave Van den Keybus zijn …
De tijdsverschillen zullen niet groot zijn, hier zijn wel twintig renners die kunnen winnen.
Mag van mij, je mag van mij alles beweren, maar het is wat mager.
Dat doet de RAI Vereniging dan ook.
De man zijn ideeën waren in zijn relatief korte leven onderhevig aan meerdere radicale koerswijzigingen.
We zijn nog niet eens uit de vorige crisis; en nu komt de tweede er aan.
Ouders straffen hen dan misschien voor hun weerbarstigheid, terwijl dat dikwijls een averechts effect heeft.
Mensen kopen ook massaal flatscreens van duizenden euro's online, zonder er eerst naar gekeken te hebben.
Jetten had altijd al een enigszins mauve-kleurig gezicht.
Dat is te zien op andere foto's van het event, die ook op de Instagrampagina van Quaden staan.
Meer dan ooit liet ze haar publiek meedelen en meedenken.
Had de tekst van ons musical-slotlied kunnen zijn.
Nadeel is dat fatsoenlijke exemplaren in het budget bijna niet te vinden zijn.
In sommige gevallen kwamen ook het Rode Kruis en Artsen zonder Grenzen bijspringen.
De euro devalueert helemaal niet, integendeel.
Voor Van de Sanden is het haar derde Champions League.
Mijn idee: zoek gerust contact met volksvertegenwoordigers, maar ga ze niet met een hele groep overdonderen op straat.
“Dit is meer dan een verplicht nummertje.”
We hebben een bijnaam, mensen.
Een ridder wordt geslagen.
Naast onderstaande manier werkt de functie namelijk ook met de aparte Dichtbij-widget van de Kaarten-app.
Die is vandaag naar de Tweede Kamer gestuurd.
OSS - Een vrijliggend fietspad langs de Spitsbergerweg in Oss moet fietsers en wandelaars de komende jaren veilig langs nieuwbouwproject Oijense Zij Noord voeren.
Kees Driehuis was nog linkser dan het rode boekje van Mao.
Ook zorgt dit voor een energiebesparende slaapstand.
De euro/dollar noteerde 2 procent lager op 1,0693.
"Zelf aangereden hè, met mijn Suzuki Alto"
De locatie waar Hamburg gevestigd is, die is alleszins uniek.
Waar ligt het dan wel aan?
“Zoiets vraagt zulke grote aanpassingen van ons productieproces, dat we maanden tijd zouden verliezen, terwijl het plasma zo snel mogelijk beschikbaar moet zijn”, zegt Vandekerckhove.
Hij won in zijn eerste jaar etappes in de Colorado Classic en de Settimana di Coppi e Bartali.
Nee, als de ongelijke behandeling van mail-in ballots tussen de verschillende county’s behandeld wordt gaat het om 100.000-den stemmen.
De regering zit deze namiddag samen met de vakbonden van Brussels Airlines, meldt minister van Financiën Alexander De Croo (Open Vld).
Goed artikel en reportage Wouter.
De app van NL-Alert heeft nog een gat in de beveiliging gehad.
Door voortdurend te hameren op die situaties waarin het virus moeilijk overspringt, lijkt het alsof iemand met autoriteit zegt, dat het allemaal wel meevalt.
De te vergoeden bedragen waren dan aanzienlijk lager geweest, stelt de rechtbank.
Na het incident dat kort daarop volgde, is zijn kijk op de zaak niet veranderd.
Het voor Duitsland rampzalige beleid van Merkel voor Duitsland is voor miljoenen Duitsers een verschrikkelijke ervaring.
"Maar je kunt je natuurlijk afvragen of het dan nog wel een natuurbegraafplaats is."
Al was de laatste een caravan die bijna schaarde, dan wel met een gele nummerplaat.
Vooral omdat ik gewoon vertrouwen heb in Nederland.
Nu consumenten nóg meer tijd op social media besteden, is dit ook de plek waar adverteerders moeten zijn."
Bentley had het al langer financieel moeilijk.
Waar FC Groningen op de vier platforms liefst 14,1% aan nieuwe volgers begroette, moest nummer twee RB Leipzig het doen met 4,9%.
Zo mist ook haar rol als publicist bij De Correspondent, WijBlijvenHier en haar bestuursfunctie bij Landelijk Aktie Komitee Scholieren.
Dat doet er tegenwoordig niet meer toe, het gaat erom hoe gekwetst en gediscrimineerd je je vóelt, niet hoe gekwetst en gediscrimineerd je bent.
Ze stonden er vorig jaar ook, en waren prima zicbtaar.
Prachtig toch, zelfs bij ons op de soos gaan de oudjes het eerst dood.
Onverschillig wel. en verachting aan allen die dit mogelijk hebben gemaakt.
SC Cambuur en De Graafschap, de twee clubs die in Nederland niet promoveerden nadat de profcompetities er werden stopgezet, krijgen namelijk allebei een hoge ‘coronavergoeding’ uitgekeerd door de KNVB.
Of ging tot nog meer onvrede lijden en tot bange ouders die hun kindjes ongecoordineerd thuis zouden houden?
Ik was bijvoorbeeld monteur bij Ziggo.
Nu dit onmogelijk is kunnen we ons hart wel openen voor Gods Woord, en biddend ons leven in de handen van de Vader leggen.
Alhoewel je die net zo goed kunt omwisselen, uiteraard.
En haar had ik terug de zee in gegooid.
Volgens de Black Lives Matter-demonstranten verdiende hij een fortuin aan de slavenhandel.
De NS gaat heus geen leugens de media inslingeren.
Maar ook de eerste ploeg van City Pirates maakt hetzelfde mee.
Nou kunnen we over investeren praten.
De populatie faalhazen daarentegen groeit met de dag.
Oh gelukkig, ik was even bang dat ik het coronavirus had maar het is gelukkig alleen dementie.
Geen verantwoordelijkheden, geen benul.
Donderdag zijn er volgens cijfers van de nationale gezondheidscommissie op het vasteland China 189 mensen besmet met het coronavirus.
Gewoon effe de papieren rondsturen per mail en de praktische kant is opgelost.
Wie dat zegt is al dik tien jaar niet meer in de Utrechtse wijk geweest.
Klanten betalen dan periodiek, bijvoorbeeld maandelijks, voor zo lang als ze de software van Splunk gebruiken.
Ga maar lekker knalerwtjes gooien.
Dit park wordt intensief gebruikt door sporters, scholen en buurtbewoners.
Maar tot nu toe heeft het coronavirus de politie nog niet in de greep.
Dat liet de Russische ambassade in Pyongyang dinsdag weten.
Weghorst opende de score in de 21e minuut.
'Vanaf nu wordt het makkelijker dan ooit om terug te vinden welk vervoersmiddel in jouw buurt beschikbaar is, waar en wanneer.
Net zoals gemeenten altijd dreigen met sluiting van zwembaden en bibliotheken.
Volgens Dudenhöffer zal zelfs na de pandemie van Covid-19 het vermogen van nieuwe personenauto’s in Duitsland blijven toenemen.
Rector magnificus Rutger Engels: ‘Willen we hybride onderwijs komend collegejaar, dan…
Ajax verhuurt Danilo Pereira da Silva voor een seizoen aan FC Twente.
De verbouwing van de gevangenis in Vught, waardoor onder meer de bekende blauwe toegangspoort verdwijnt en er een nieuwe hoofdentree komt, zou volgens de gemeente een goede aanleiding zijn voor verdere veranderingen.
Bij de Milieustraat in Leusden zijn ze trouwens nog niet zo ver. Het staat letterlijk geschreven bij de poort, zag ik: Het meenemen van materialen vanaf de Milieustraat wordt aangemerkt als diefstal.
Hij kan aan zijn Nederlandse collega vragen hoe je pandjesmelker kunt worden.
Beerschot heeft woensdagmorgen haar nieuwe shirt voorgesteld.
Dat was toch wel echt schrikken.”
Freek de Jonge is een over het paard getilde kwallebal die heel vroeger wel eens leuk was maar de laatste 10 jaar een karikatuur van zichzelf is geworden.
Wopke Hoekstra heeft in 2019 al getekend, bij het kruisje.
Een veiligheidsmedewerker vertelde aan persbureau op basis van anonimiteit dat "de 58 gevangenen in één cel waren geplaatst en twee dagen lang niets te eten of te drinken kregen omdat ze bij Boko Haram hoorden".
Sluitend bewijs voor fraude met miljoenen stemmen.
Want dat is voor iedereen ondragelijk.
Het probleem was dat ik Mertens te laat had opgemerkt waardoor ik ingesloten zat. Ach, iedereen maakt fouten.
Volgens Franse media zou inmiddels een verdachte zijn aangehouden die overeenkomsten zou vertonen met de omschrijving van de schutter door getuigen.
Het was ook te goed om waar te zijn.
Lorenzo nam vorig jaar november als coureur van Honda afscheid in de MotoGP.
Zet uw verstand eerst in de juiste versnelling alvorens de reaguurknop te bewegen.
Het zou beter zijn als SKO een deal maakt de kabelboeren en hun 'kastje' plaatst via hun digitale netwerk.
Momenteel gebruik ik Shutter, maar die is veel beperkter.
De kleine doosjes gaan in de grote steden per fiets naar hun nieuwe eigenaar.
Maar dat besefte hijzelf niet.
Loterijen zijn voor mensen die hun lot niet in eigen hand kunnen/ durven/ willen nemen en hopen dat het geluk hen ten deel valt.
Als je grote groepen stigmatiseert, werkt het averechts.
Die marketingstudenten ook altijd!
Voor gebouwen met een groot belang voor de regio kan een uitzondering gemaakt worden door een ontheffing te verlenen.
Echt alles voor de aandacht.
Terwijl blijkens de botsauto televee-programma's elke Russisch auto een full color HD-camera aan boord heeft.
Het bleek ongeziene tiefus.
Zonder hulp van Herman den Blijker en Annemarie van Gaal had pannenkoekenhuis ‘t Hof uit Vlaardingen het najaar waarschijnlijk niet gehaald.
Zegt de uitvaartondernemer: "Als je snottert dan word je niet toegelaten".
Na dat akkefietje over de levering van Koenigsegg motoren denk ik dat die er juist niets mee van doen willen hebben.
Chan Santokhi (61) won de Surinaamse verkiezingen en volgt Desi Bouterse op als president.
Toen ik klein was krijg ik van mijn grootvader al eens tafelbier en op feestjes mocht je al wel eens proeven van vader zijn pint of van iemand zijn wijntje.
Vanaf 1 juli zijn ook cultuuractiviteiten met publiek opnieuw toegelaten.
De stad is helemaal leeg.”
De zuidpool is echter al minstens zesduizend jaar geheel bedekt onder een kilometers dikke ijslaag.
De keuze is groot, maar ik kies ervoor om Jojo te bekritiseren.
Het virus muteert (zoals verwacht), degenereert (zoals verwacht) om vervolgens op te gaan in de seizoenscyclus (zoals verwacht) gelijk als het in 2009 het mexicaanse killergriepvirus wat élk jaar terugkomt.
"We gaan allen de deur uit als het echt niet anders kan".
Zelfs Stevie Wonder kan dat nog zien.
Zwarte Piet, racisme en inclusiviteit zijn onder een noemer te vangen en hier wordt puur geopereerd vanuit feelgood en onderbuik.
“Het is niet gebeurd als gevolg van beleid, maar als gevolg van een ramp.”
Onder meer kardinaal Malcolm Ranjith stond stil bij de zelfmoordaanslagen die vorig jaar door moslimextremisten werden gepleegd.
Dit is belangrijk voor de eventuele contactopsporing bij besmettingen.
Deze man is ongeschikt voor Supreme Commander.
Dat Bellamy, die van 1996 tot 2014 actief was in het Engelse profvoetbal, plots vertelt dat hij al jaren depressief is, past voor velen niet in het plaatje van het kleine, agressieve driftkikkertje dat de Welshman op het veld was.
Ga hiervoor naar Instellingen > je naam > iCloud > Foto’s en zet de schakelaar bij iCloud-fotobibliotheek aan.
Het interesseert mij niets waar Baudet of wie dan ook zijn partner vandaan haalt.
Shamir ging in de fout in de zestienmeter, Kasper Dolberg zette de strafschop rustig om.
Met deze mooie time lapse blikken we nog een keer terug op een succesvolle treinvrije periode bij de onderdoorgang aan de Rijksweg-Noord.
De vrouw deelde het personeel doodleuk mee dat ze de juwelen “in het daglicht” wou zien en wandelde prompt naar de uitgang.
Door een dreigend faillissement sloten 22 van de 25 restaurants de deuren.
Het vaakst genoemd werd, hoe kan het ook anders, Danny Vera’s Vandaag presenteren we de Soundtrack van Corona.
Het gerechtelijk onderzoek gaat nog door.
Ik heb nog een boodschappenlijstje?
De angst bestond dat door de fusie van Just Eat en Takeaway de Britten minder te kiezen zouden hebben.
In de brief aan de raad stelt wethouder Wijbenga dat er op dit moment alsnog wordt gewerkt aan een DPIA, in samenwerking met de Autoriteit Persoonsgegevens.
Meer informatie is te vinden op www.debibliotheekamstelland.nl.
Doet die hele NPO maar opheffen en zet GeenStijl ervoor in de plaats!
De teller staat inmiddels op ruim 63.000 euro.
Dat is ter plekke tot ontploffing gebracht.
Ook een 38-jarige Antwerpenaar toonde zich zaterdagavond van zijn minste kant.
Waarom zoveel onduidelijkheden en verwarring?
Rietveld heeft nog een laatste tip: “Veel dikgedrukte woorden en plaatjes helpen ook”, lacht hij.
Onder meer de Denen deden dat wel, en ook in Oostenrijk was er sprake van, om de luchtvaartmaatschappij maar te redden als zij inspanningen deden voor het klimaat.
Beetje gas extra en hij was ermee weggekomen.
Mensen zijn geneigd hun eigen tijd als extreem bijzonder te beschouwen, over het algemeen valt het uiteindelijk wel mee.
Bij Covid-19 is dat niet precies bekend.
Ooit, lang geleden toen de PvdA nog de SDAP heette, wilde de toenmalige partijleider, Troelstra, een staatsgreep annex rode revolutie.
Natuurlijk is een 535d veel toffer, maar het verschil in running costs is enorm, en verklaarbaar.
Maar ook wanneer het economisch een stuk minder gaat kunnen argumenten gemaakt worden om juist door te gaan met adverteren.
Vijf jongeren zijn opgepakt in verband met samenscholing, laat de politie weten.
Die zijn gemaakt van driedubbel glas, zodat de isolatie beter is dan ooit tevoren.
Na een jarenlange juridische strijd bepaalde het hoogste rechtscollege van het land dat de overheid verplicht is meer maatregelen te nemen tegen ‘gevaarlijke klimaatverandering’.
Roxeanne Hazes zingt samen met 'vader'
Als we een t-shirt hadden zouden we het hem sturen.
Moeten we toevallig veel rijden, ach, even aan de Fastned hangen onderweg en met maximaal 77KW aan de CCS lader tijdens een bakje koffie het accupakket (bijna) vol knallen.
Helpt dit geneuzel nu echt voor de integratie en/of stijgt het respect over-en-weer hier nu echt van, zo vraag ik mij dan af?
Nele Brusselaers: “Wie kritiek heeft, wordt eigenlijk als een paria beschouwd, doodgezwegen en als incompetent bestempeld.
Vandaag voor het eerst in tijden een uurtje in buitengebied gefietst, merk nu pas hoeverre mijn conditie is afgenomen.
SP-Kamerlid Michiel van Nispen zei zich ‘ongemakkelijk’ te hebben gevoeld omdat hij geen ministers kon bevragen, terwijl de bouwmarkten open waren.
Ondernemers in Almelo, sterkte!
Zijn grote droom is om ooit door te stoten naar de Formule 1 en zijn vader op te volgen.
De afdeling handelsfinanciering en grondstoffenhandel, ooit een paradepaardje, wordt volledig beëindigd.
Alsook: ik constateer dat we met z’n allen 100 rijden om het bouwen van huizen voor vluchtelingen mogelijk te maken, wat dan weer teniet wordt gedaan door een (1) enkele pluimveehouder die beesten fokt die onder meer diezelfde vluchtelingen moeten voeden.
Richard Sorge infiltreerde in de Duitse, Chinese en Japanse samenleving in de jaren voor en tijdens de Tweede Wereldoorlog.
Wat levert meer rendement op?
Dat inspireerde de Belgen niet meteen, en Mandeep Singh zette de Indiërs na twee minuten snel op voorsprong.
Nol (76) had geen idee dat zijn schildpad zo oud zou worden: ‘Ik vermoed dat hij mij gaat overleven’
“Eigenlijk had ik Ambachtspark voorgesteld”, vertelt Jansen nu.
Mensen met gevorderde dementie begrijpen niet waarom zij geen bezoek meer krijgen”, zegt directeur Gerjoke Wilmink van Alzheimer Nederland.
Zijn we nog steeds niet uitgeluld over de incontinentie van Woody?
En daarbij wordt niet alleen gekeken naar de ondernemers, maar vooral ook naar de bezoekers.
‘Ik denk niet dat ik ooit in mijn leven opnieuw een Amerikaanse productieniveau van 13 miljoen vaten per dag zal kunnen meemaken.’
Direct na rust was Mura dicht bij de 2-2 toen een kopbal van Luka Bobicanec op de paal belandde, maar in de 54e minuut breidde Gakpo de voorsprong voor PSV juist uit.
Rutte heeft in die 10 jaar, de helft van het personeel weggejaagd en nu verwacht hij hulp.
Ik geef toe, ik gebruik liever echte bronnen dan activistische websites.
Als het toch slecht weer is, heeft wassen niet veel zin.
Maar voor de Limburgers was het vooral uitkijken naar de MX2 en Jago Geerts van het Limburgse Kemea Yamaha Team.
Het gerucht gaat dat Shell werkgroepjes van millennials geformeerd heeft met als opdracht scenario’s te ontwikkelen hoe financieel te profiteren van klimaatverandering en de daarbij horende transities.
Care app is ontwikkeld voor de Box, waarmee digitale meetapparatuur zoals bloeddrukmeter, weegschaal, ECG-apparaat of zuurstofmeter aan de patiënt in bruikleen worden gegeven.
En dat betekent automatisch dat Hamilton zijn titel in de tas had, want we wisten al van vorige seizoenen dat Bottas de Brit niet het hele seizoen kan bijblijven.
De meeste vluchtelingen worden zonder problemen opgenomen.
Volgens de dealer was dit erger dan ooit en in 2003 was Urban opnieuw rijp voor een ontwenningskuur.
Dit alles dankzij een zooitje gestoorde virologen die niet weten wat ze willen, of misschien er ook helemaal geen verstand van hebben.
Mogelijk dat Xavi daarna alsnog ingaat op het aanbod van zijn oude club, melden bronnen aan persbureau Reuters.
”Als het fout gaat, zitten straks twee miljoen kinderen weer thuis.
Inmiddels heeft het koppel al de vervangende stichting Archewell opgericht.
Bovendien verafschuwt Wilders geweld, altijd en overal.
De voorbije weken werd de capaciteit nog eens verhoogd met 11.000m² om de groei op te vangen.
Baudet tijdens referendumdebat: 'De meesten zitten hier niet vanwege hun idealen, maar vanwege het baantje'
Gelukkig zijn er nog mensen die hun verstand wél gebruiken en laten dat faalinstituut RIVM met hun totaal achterhaalde en verkeerde adviezen heerlijk links leggen!
Lees even wat het LNAZ zegt.
En dan ook nog eens te belazerd zijn om een Nederlandstalige versie uit te brengen.
Misschien wel de beste middenvelder in de huidige Premier League.
Apple zou kiezen voor dezelfde prijs als bij de iPhone SE vier jaar geleden.
Wat hebben mensen aan gratis ziekenfonds als ze toch zelf moeten betalen.
Kennedy is de derde rapper uit Brooklyn die in de afgelopen vier maanden doodgeschoten werd, aldus de autoriteiten.
Pfff, oer-Hollands: het zijn vooral de Hollanders (of in Holland wonenden) die er niet mee kunnen omgaan.
Na jarenlang het complex aan de Oegstgeesterweg met Lugdunum te hebben gedeeld, wil de vereniging nu naar het naastgelegen UVS verhuizen.
Goedmorgen T. Gun jezelf een bakje koffie, joh.
Het is dan ook gelul, dat de EU ons zou besturen.
Leg dat maar eens uit aan ouders.”
Nu al zie je op sociale media gelijkaardige pogingen om verkozen vicepresident Kamala Harris in diskrediet te brengen, gewoon omdat ze de dochter is van immigranten.
Dit is te veel eer voor Vogelaar.
Waar heb je dat gelezen als ik vragen mag?
Dan is je leven dus niet voltooid en moet je er als de bliksem nog wat van zien te maken.
In een brief aan de gemeenteraad schrijft Bijl dat het artikel een ‘optionele bepaling’ is die gebaseerd is op de aanwijzing van minister Hugo de Jonge van VWS van 7 augustus 2020.
Aan de bovenkant zitten twee usb 3.0-poorten, een hd audio-aansluiting, een power- en een resetknop.
Daarmee is een no deal Brexit op het nippertje voorkomen.
Volgens de politie stond er buiten bij het huisfeest een “verklikker”.
Ik snap die ontwikkeling wel.
De vrouw uit New Jersey viel hard op de grond en brak daardoor haar arm.
De capaciteit ligt met 8.000 mAh wel iets lager en de zelf moet opgeladen worden met een kabeltje.
Misschien heeft het iets te maken met haar slecht passende korset.
De Spanjaard verwacht dat zijn ploeg vrijdag tot het uiterste moet gaan tegen de Italianen.
Mocht een kwartier voor tijd Rits komen aflossen.
Voor dat geld staat één van de 3.000 gelimiteerde JCW GP’s bij je op de stoep.
Kwestie van ff met Angela bellen.
We zitten opnieuw op een plateau.
Zo jammer dat ze in Aleppo hun apothekers niet hebben geleerd om met beademinsapparatuur om te gaan.
Hij waarschuwt dat het virus kan ‘oplieren’ als we dat niet doen.
Hun muziek is te koop via een Israelisch hedge fund.
Aan het eind had je er niks aan, maar dat is juist zo fijn aan die tv.
Samen met zijn vriend Jan Pieter, die zich tegenwoordig Jean Pierre noemt.
Voor Jakobsen was het al zijn derde zege van het seizoen.
Uit een zwart gat kan immers zelfs geen licht ontsnappen, door de zwaartekracht van een zeer compacte massa.
De enige manier om dit gezag te herstellen is het vervangen van Grapperhaus.
Als Nanninga daar een probleem mee heeft zit ze echt bij de verkeerde partij.
Overal zie je dan hetzelfde gebeuren, van Het Lichtend Pad in Peru tot de revoluties van 1917 en 1949: die ideale wereld moet worden geschapen door ideale mensen.
In het afgelopen etmaal zijn 175 coronapatiënten in een ziekenhuis opgenomen.
Dit is een dreiging die de mensheid bijzonder veel schade kan toebrengen als we niet met z'n allen even heel goed uitkijken.
Dat zijn bestuur hem gedetailleerd heeft ingelicht, over wat de precieze voorwaarden waren?
Verschillende plaatsen in België nemen maatregelen.
Door het glas krijg je hetzelfde effect.”
Tja, je kan niet alle kritiek onder een noemer vatten.
Heeft Timmermans nog andere ideeen om de problemen op te lossen, en deze keer graag echt op te lossen?
Het toepassen van wet en regelgeving, handhaven etc. past zo niet bij deze linkse bestuurders behalve als het ze uitkomt.
Aanwijzingen dat het allemaal al beklonken zou zijn.
Hecht geen belang aan negativo’s.
Ze laat haar zoon Twan en grote liefde Dennis achter.
Maar welke iPhone 12 Pro Max case moet je hebben?
Mark bedankt, ook aan Femke “ik kom op voor de orthodoxe islam” Halsema.
Nu het probleem, het systeem is zo opgezet dat je niet kunt aantonen waar de stemmen vandaan komen en of ze wettig zijn.
Ik had die Tim trouwens wel eens voor mijn roedel willen zien zitten/liggen.
Zeker, het hormoon zorgt voor een algehele afname van angst en stress en een toename van naastenliefde.
Dat begrijp ik.
En het zijn en blijven viespeuken.
Activist Joshua Wong stopt met zijn werk als frontman van de groep Demosisto.
Zoals pim fortuyn het al verwoordde, de islam is een achterlijke religie.
De nauwe samenwerking tussen Apple en Nike heeft geleid tot een speciaal model van de Apple Watch, die technisch gezien identiek is aan de normale uitvoering en ook qua prijspeil hetzelfde is.
Hiermee wil ze ook hun vier kinderen beschermen, totdat Kanye aan de beterende hand is.
Het merk gaat alweer een tijdje meer en groeit gestaag.
Waarom hoor ik die Chinezen praktisch niet negatief in het nieuws of Spanjaarden of Noren?
De aardbevingsslachtoffers wonen nog steeds in een huis met scheuren, maar dat is niet urgent.
En het wordt nog veel gekker.
Als het niet zo ontzettend vernietigend zou zijn voor bewoners van verpleeghuizen, zorgmedewerkers en allerlei economische sectoren zou je bijna zeggen: laat maar komen die tweede golf.
Waarom dan die nieuwe Teslafabriek niet op een terrein bouwen waar nu zo'n oude fabriek staat.
De buitenspeeltips vind je ook op onze website (net als de thuis tips van de afgelopen tijd).
Deze kennis en ervaring wil ik graag inzetten bij het hoogste representatie-orgaan van de EUR, de universiteitsraad!
Stel je voor dat je huisjes hebt in allerlei vrolijke kleuren.
"Het is een innovatieve school die openstaat voor nieuwe dingen en gebruik van techniek.
Het niveau, de hele partij al niet bijzonder hoog, bleef ook in de vierde set matig.
Op sociale media gaat een grap rond: de vriend van Susana Distancia heet Yanos Chin Gamos (‘We zijn genaaid’).
In de Oost-Duitse stad Leipzig is een massaal protest tegen coronamaatregelen zaterdag uit de hand gelopen.
Een omgekeerde zonnebank, een Blankbank eigenlijk.
Goed verhaal Marko, compliment!
In een beschaafd land laten we mensen niet in een onnodige en gruwelijke doodsstrijd aan hun lot over.
Dat komt omdat de wolf voldoet aan de voorwaarden die zijn vastgelegd in het interprovinciale wolvenplan.
Weet ik niet, ik hoop het wel voor je.
Welke console koop jij best (voor je kind)?
De kat is nu veilig en wel in België en heeft een Europees paspoort.
Nu niet miepen dat de beschrijving zo summier is, wegens politiek correct.
“Ik stemde het rood af op het huidkleur van Kim.
Splinter in je reedt, ééntje van anderhalve meter.
Als er een staatsman beledigt is geweest, dan is het Trump wel.
En die klappen zijn inmiddels van het kader linkse en rechtse hoeken, waardoor wij op de grond liggen, wachtend op de gong.
Je betaalt zo’n 60 euro per jaar voor gebruik van de premium-functies op alle platformen.
Education First pleit ervoor om de Ronde van Italië stop te zetten na de rit van zondag.
Hij zag op de openbare weg chicanes in rotondes en zijn vriendin sprak al uit dat ze blij was als het race-seizoen weer los zou barsten.
Toen ze het nieuws van de afgelasting hoorden bleven ze doortrainen en dit weekend fietsten ze mee met de virtuele 1000 kilometer.
Als je dat niet doet ben je een wappie, een racist, seksist of iemand zonder empathie (slecht mens) die aan alle kanten wordt veroordeeld en kaltgestellt.
Bezoek de website www.nederlandstransportmuseum.nl of volg het museum op facebook voor meer informatie.
Is er geen goede advokaat die de burgermeesters aan kan klagen wegens regels die tegen de grondwet in gaan?
“VanHaren zal wel een lijst in gedachten hebben, maar moet nu eerst een akkoord sluiten met de verhuurders van de winkelpanden.
De Nederlanders konden in 2015 zo live meekijken bij de Russische hack van de Democratische partij.
Nu de coronacrisis richting een volgende fase gaat, is het logisch dat er ook een einde komt aan mijn tijdelijk ministerschap.
Onlangs maakte de fabrikant bekend dat er nu meer dan 20.000 laadplekken zijn over de hele wereld.
De wagen registreert gemiddeld duizend nummerplaten per uur.
De noodwet die het kabinet-Rutte wil inzetten voor het nemen van maatregelen om het coronavirus te bestrijden gaat ook gelden op Bonaire, Sint Eustatius en Saba.
Het is niet bekend wie de schoten heeft gelost en wat de reden daartoe is.
Pro-Chinese en pro-democratische parlementariërs zijn het niet eens over de benoeming van de voorzitter van een belangrijke commissie.
Apple overweegt om een camera toe te voegen aan een Apple Watch-bandje.
Ik ben het eens dat Brunswijk niet mag en moet toegeven aan de eisen van de politiebond omdat zo een eis kant noch wal raakt.
Ik zou de dames en heren wel willen aanraden om over te stappen op ploffen in plaats van fikken.
In deze review van tvOS 14 lees je onze eerste bevindingen van de update.
‘Dat beeld is schabouwelijk voor de stad’, zegt burgemeester Vincent Van Quickenborne.
ING lijkt af te zien van een grote salarisverhoging voor de nieuwe, nog aan te trekken topman.
Dat is nodig voor wezenlijke verandering en daarmee een zeer verheugend feit.
Maar waardeoordeel schrijft men zonder een streepje in het midden.
Hiermee doelt de CEO op de aanhoudende protesten in de stadstaat.
Uiteraard werken wij daar als gemeente aan mee en zijn daar geen verdere annuleringskosten aan verbonden", aldus de woordvoerster.
“Het blijkt warempel een mens te zijn”, merkt iemand droogjes op.
Door deze meldingen met spoed te behandelen, voorkomen we dat er meer slachtoffers worden gemaakt.
Groothandel Makro verkoopt vanaf morgen alleen nog maar voedsel en daaraan gerelateerde producten.
In hebben wij gepleit voor een herwaardering van de Nederlandse publieke sector die moet leiden tot een activerende, efficiënte en deskundige sector die een belangrijke bijdrage kan leveren aan onze toekomstige duurzame welvaart.
Maar dat deden ze wel en daarmee krijgt de Avantissimo een opvolger.
De Interfederale Coördinatiecel distantieert zich dan ook van de vandaag aangekondigde en niet-vergunde tijdrace van 1 mei.
En laat dat nu bij uitstek defensie’s taak zijn.
Wederom zijn het (deels) Vindicatleden die zich niks van coronamaatregelen aantrekken.
Angst is een zeer slechte raadgever en ondermijnt/verzwakt het immuunsysteem wat nu juist zo hard nodig is.
Grote kans dat de W12 ook ingeruild is voor een VR6.
Dus als app maker heb je niet veel keus.
Het was voorspeld en een kadootje voor Biden zodat hij dadelijk kan beginnen met claimen dat hij Covid heeft opgelost en de economie weer aan de gang heeft gebracht.
Het predikaat ‘defensief bedrijf in de zakelijke dienstverlening’ past volgens Hendriks eerder bij een bedrijf als uitgever RELX.
We beschouwden het niet alleen als een reactie, maar kwamen erachter dat er drie weefsels met elkaar verbonden zijn: de follikelstamcellen, spieren en haarzakjes.
We communiceren alles bij de deur en daar staat iemand die het aantal klanten in de gaten houdt.
Dan heb je tenminste niet een economische catastrofe en daarboven op massale sterfte.
Dat komt de kwaliteit van de politie ten goede, dan wordt zij capabeler in vergelijking met nu’, aldus Çelik.
Met oostenwind komt de stik/fijnstof weer onze kant op.
Op de intensivecareafdelingen liggen 475 mensen met Covid-19, 3 minder dan de voorgaande dag.
Het vooraf reserveren, een beperkt aantal zitplaatsen en de hygiënemaatregelen in de kerk verhogen de drempel om te komen.
Via videoverbindingen en YouTube zijn de achtstegroepers druk aan het oefenen.
Dat duidt erop dat de maatregelen effect hebben.
Is er al genoeg capaciteit om 500-700 miljoen inwonerdossiers aan te maken en op te slaan?
Er is een vertraging tussen de dag van ziekenhuisopname of overlijden en de dag waarop dat gerapporteerd wordt.
Wanneer iemand meer dan tien personen doorgeeft, moeten de contactonderzoekers die handmatig bijhouden.
Een pak zweverige zweefteven en softie mannetjes met knotjes.
Als iemand vraagt: het is wel heel pijnlijk wat ik zei over mijn moeder, mag dat er misschien uit, dan ben ik bereid daarover na te denken.
Zoals bijvoorbeeld het Nederland Rusland jaar met uitwisselingen van kunst en cultuur in bijvoorbeeld de Hermitage en het organiseren van voetbal evenementen en Winterspelen.
Laten we blij zijn dat Churchill en Roosevelt nog niet aan twitter en facebook deden, en Hitlers regime op iets doeltreffender wijze bestreden.
Ik ken zijn verrukkelijk luie naakten, zijn grijnzende engelen (ook erg naakt), zijn volle maan met het gezicht van de schrijver Oscar Wilde.
In een van de gaten staat “For Walking” geschreven, in de bekende aanhalingstekens van het merk.
De geheime politie, de KGB, is nauwelijks veranderd sinds de ineenstorting van de Sovjet-Unie.
Mij doet het niks.
Zij buffelen vanavond gewoon in hun Nederlandse snackbar.
Als een partij groot genoeg is dan kan men er simpelweg niet meer om heen.
Zijn er bewegende beelden?
Bij dat onderzoek worden we betrokken.
Door het spaarzame kleurgebruik – grijs en beige – komt de nadruk nog meer op de twee figuren te liggen.
Heel onbenullig, maar soms gaat het ook wel ergens over.
Sluit ik me bij aan.
Video op Dumpert, met iets wat hoge snelheid door de straat heen: https://www.
De ontwerpers dachten na over een auto die mensen halverwege de 22e eeuw zouden gebruiken.
Wellicht kunnen kamelen op termijn wél, aangezien Amsterdam binnen afzienbare tijd een islamitische stad zal zijn, met een islamitisch college en een burgemeester die Achmed heet.
Het is een partij die goed weet wat er mis in het land is volgens henzelf.
Ik herinner me een tenenkrullende trip naar Parijs, zonder Charlotte.
Ik zie het al voor mij: 'nee meneer het is 21 uur geweest, u moet dat bier terugzetten'.
Dit is gewoon een verzameling cijfers.
Nam je ons mooi in de maling.
Al die jaren was Paul Daenen (65) de onzichtbare hand achter uw krant, immer ontevreden.
Het gaat mij er vooral om dat er steeds meer FB achtige verbanden worden gelegd met verhalen waarin Bull Gates persoonlijk microchips gaat implementeren, zodat er (via 5G natuurlijk) ingelogd kan worden op chemtrails.
Bijvoorbeeld dat ze uit Roemenië is verjaagd en geen geld heeft voor levensonderhoud of zo.
Het was geen goed idee dat z storm zijn afgereisd naar een al besmet gebied.
Ik werk vaak met die mensen die hier heen "gevlucht" zijn, ik moet concluderen dat het overgrote deel niet productief is of gemotiveerd.
Deze bouwstenen zijn volgens de voedingsdeskundige noodzakelijk voor een stevige immuniteit.
Waar, terzijde, geen blanke in dit land problemen mee zou hebben, op een verdwaalde enkeling na.
Het zou een pijnlijk besluit zijn, maar wel het beste."
Lees nergens over de MP, die een preek hield in een kerk.
Dat pakt bij de Lenovo niet slecht uit, maar bij de HP wel.
Toch niet op de fiets allemaal?
Blank en donker laten zich tegen elkaar uitspelen door regering en diens schoothondje de media.
Ze hebben een economische achterstand als gevolg van communisme, maar in die landen groeit de economie al jaren veel harder dan bij ons, terwijl hier nu het marxisme rondwaart.
Elba vindt het een grote eer dat zijn inzet door de British Academy of Film and Television Arts wordt gezien.
Het is allahverdomme een corrupte bende in Den Haag waar ze op Sicilië nog een puntje aan kunnen zuigen.
Bij mensen van kleur ligt de lat blijkbaar erg laag.
Er zijn volgens mij alleen maar blanken dood of gewond tot nu toe.
Schaatsers Koen Verweij, Dai Dai N’tab én Ronald Mulder waren alle drie op de Zuidas aanwezig om een beslissing van de Nederlandse schaatsbond aan te vechten.
Initieel was die nieuwe verhouding bevreemdend.
Dat meldt De Nederlandsche Bank op basis van data.
Het spottende bijnaampje van Middleton, dat ze kreeg van de lokale pers omdat William “er zo lang over deed” om haar ten huwelijk te vragen.
“Eerst voor reumatoïde artritis en later voor IBD, een chronische ontstekingsziekte van de darmen.”
En bij een goede fik is het vaak niet te achterhalen hoe het vuur is ontstaan.
Welke subsidiemogelijkheden en regelingen zijn interessant voor ons Cultureel Erfgoed?
Dat minder dan 10% van de Moslims in Nederland vindt dat beledigen van de profeet strafbaar moet zijn?
Anderlecht heeft zijn aanvoerder langer aan zich gebonden: Hendrik Van Crombrugge (27) verlengt tot 2025.
Voor City is hun proces voor UEFA nooit eerlijk gevoerd.
Trump drukte zich natuurlijk niet zo handig uit, maar hij bedoelde waarschijnlijk dat antimalaria middel, Hydroxychloroquine.
Het is onethisch om geld te vragen aan bedrijven die al op de IC liggen.
Met de stap naar digitaal geld en basisinkomen (die wetgeving is in de US al aan het parlement aangeboden) wordt het net nog verder aangetrokken.
Pietermaat na gelijkspel tegen STVV: “Volume kweken en iedereen fit houden”
Fuiven, galabals en cantussen zijn gedurende het eerste semester sowieso verboden in heel Vlaanderen.
Het bewijs zijn toch de gesprekken die in handen van de politie is.
“‘Me-in-We’ is onderdeel van het Scandinavisch model.
Ik waag te betwijfelen of mensen snappen dat een stem op de PVV een weggegooide stem is.
Als meerdere mensen de politie bellen, dan is er echt wel wat aan de hand.
Tijdens de eerste coronagolf kwam de piek er ook wat later en dat is nu dus net hetzelfde.
Alleen een beetje aan de smalle kant.
Dat gaan wij je dus laten zien en ervaren.
Neem D66 en die andere grote bedriegerspartij ook nog erbij en dan samen op weg naar totale zelfvernietiging.
Tot dan toe had ze geen enkele ervaring met het te woord te staan van de nieuwsmedia.
Toen liet men zich nog niet wijs maken dat we allemaal dom zijn en totaal afhankelijk zouden zijn van wat Vadertje Staat ons aansmeert onder het mom van 'gemakkelijk' en 'niets te verbergen' en zo.
Helemaal mee eens, de grootste parasiterende graaiers van Nederland.
Maar op dit moment schijnt Tesla by far de slechtste fabrikant te zijn als het aankomt om bouwkwaliteit.
Zo wordt uranium er al sinds november tot meer dan de toegestane 3,67 procent verrijkt.
Volgens het instituut komt het rookgedrag voort uit stress.
“Ik wist niet wat hen te wachten stond.
Voor het referendum gingen in Nederland ook strategisch stemlokalen dicht, omdat er minder opkomst werd verwacht / afgedwongen, in de hoop dat de 30% niet gehaald zou worden.
Aangezien de om de vier maanden de balans opmaakt kunnen we daar nu wat over zeggen.
Burger vindt het wel goed dat agenten de burgers waarschuwen, maar dat kan ook op andere manieren.
Het was de eerste keer dat in de VS een voetganger om het leven kwam als gevolg van een aanrijding met een zelfrijdende auto.
Derhalve meen ik dat de door de rechtbank gehanteerde definitie geen extra bescherming beoogt, redelijk is en in lijn is met de verdragsverplichtingen die voortvloeien uit het internationale recht.
Wij overlopen samen met jou dit vreemde jaar aan de hand van hartverwarmende, opmerkelijke of bizarre video’s in verschillende categorieën.
Wat je overigens niet lukt, want je zelfoverschatting ligt te hoog.
Vooral als je verschillende oude servers hebt draaien, kan dit een slimme oplossing zijn.
Er is een verschil tussen je eigen vrijheid (bv hoe je gekleed wil gaan) en de belevingswereld van de toeschouwers.
Een mooi moment voor een NEXIT.
Zij wordt behandeld in een brandwondencentrum in Portland.
Concreet gaat het geld naar een fonds dat beheerd wordt door universitaire ziekenhuizen.
Als u vindt van niet, wees dan zo consequent om de volgende keer dat een azc of moskee wordt belaagd, dan ook niet te roepen dat "rechts" of leden ervan het gedaan hebben.
Veel beursexposanten kunnen als gevolg van interne coronamaatregelen echter niet genoeg garanderen dat zij op de beurs aanwezig kunnen zijn.
Donderdagavond riep premier Rutte aankomende reizigers op om na aankomst 14 dagen in thuisquarantaine te gaan.
Op Curaçao is zaterdag een 45-jarige man ontsnapt uit het hotel waar hij verplicht in quarantaine zat. Hij was vorige week zaterdag uit Nederland aangekomen.
Al snel gaat het over echte vrouwen op tv, seksisme in de business en hoe Halina, Maaike en Carice dat met hun drieën aanpakken.
De chauffeur schatte vermoedelijk de hoogte van zijn voertuig verkeerd in en kwam klem te zitten onder het ophaalmechaniek van de brug.
De club was in april een van de voorstanders om de competitie per direct stop te zetten.
“Maar hij slaagde er telkens in te ontsnappen.
Calvé zet de toon en blijkt altijd nog de richtlijn voor alle proevers.
Want feitelijk kan dit gewoon niet worden onderbouwd.
Die kreeg voor de kerst van 2013 een koffer met huiswerk mee.
En wordt er vaak nog sneller van ook.
Volgens VP Adhin is er 200+ miljard USD in de Surinaamse bodem.
In de nacht van donderdag op vrijdag werd er tot diep in de nacht gesproken tussen vertegenwoordigers van het kabinet, vakbonden en werkgevers.
In totaal ligt het reproductiegetal in Nederland momenteel tegen de 1,4.
MS edge is al op die devices tenminste als ik op zoek iOS zie ik de nieuwe, dus zal die ook wel op Android zijn.
Beide heren zijn niet beschikbaar voor de regie van het derde deel.
Sterker nog, dat hij zo verheugd is van Hugo is beschamend.
Bij iedere uitspraak wordt de chaos in zijn koninklijke hoofd groter.
Ik ben fier dat mijn Brusselse collega’s hun fout hebben ingezien en dan hebben ingegrepen.”
De Mandalorian heeft voornamelijk zo'n laag contrast omdat de led wanden van 'the Volume' niet zo helder kunnen.
Als je me hierover aanspreekt dan zal ik je vriendelijk er op wijzen dat ik niets met slavernij of iets dergelijks van doen heb, zoiets veronderstellen, vanwege het feit dat ik blank ben lijkt me rij racistisch.
Ook Eden Hazard trainde opnieuw voluit, na z’n zware enkelblessure.
Ik wens niets voor anderen.
Een mooi voorbeeld dat het kan slagen maar zoals Nuria zelf toegeeft je moet er ook zelf aan werken om kans op slagen te hebben.
We weten nog niet genoeg over het virus en het bestaat nog niet lang genoeg om te weten wat de immunologische effecten zijn.’
Naast Lauren richten onze lezers hun pijlen op Astrid Coppens of Dina Tersago.
”Ik pleit er voor om deze toch uit te voeren en met het resultaat daarvan te bekijken welke bijkomende maatregelen nodig zijn om het geluid te weren”, stelt Perdaens.
Hier zit de Samsam-generatie geld uit te delen voor alles wat onze samenleving verder kan ontregelen, onder het mom van ontwikkelingssamenwerking.
Zhang voert de strijd tegen Covid-19 met grote trots, vertelt hij.
In Timboektoe zijn er bijvoorbeeld ongeveer 700.000 manuscripten over de Koran, kunst en wetenschappen nog geheel ontoegankelijk voor wetenschappers.
Ook zijn collega en hoofdarts Joan Vlayen vreest laksheid bij de bevolking.
Geheel verwacht/normaal dat de switchende fabrikanten niet snel ook winstgevende EV’s maken.
Bouchonné, zeggen we dan.
Het hangt er toch echt van af wat u precies doet.
Kort na de steekpartij hield de politie drie mensen aan op verdenking van betrokkenheid bij het steekincident.
Jonge mensen van in ieder geval onder de 20 hebben nog nauwelijks politiek besef.
De aanpak die de regering voor stond (het indammen van het virus) is faliekant mislukt.
Optimisme: brexitdeal ondanks opschorting nog “kwestie van weken”
In Nederland kennen we qua btw drie mogelijkheden.
Als je het artikel gelezen had dan wist je dat het alsnog maanden gaat duren voordat dit beschikbaar is.
Kan je niet iemand arresteren voor minachting van de tweede kamer of zoiets?
We hebben nood aan gezelschap.
Geen slechte politicus, maar niet geheel mijn smaak.
Die heeft besloten dat ze langer vast moeten blijven.
Dat wordt lastig vanwege coalitievorming.
Electrisch rijden, zoals bewezen, heeft pas een positief effect ergens tussen de afgelegen weg van 300.000 tot 700.000 km.
Daarin beschuldigden ze Google ervan gegevens van telefoons te verzamelen die veel meer over gebruikers onthullen dan alleen hun locatie zou doen, zoals hun politieke of seksuele voorkeur.
Nee, racisme verspreid zich door galbakken als Typhoon, die de hele godsganse dag alles alleen maar in de kleurtjes zwart en wit ziet.
“Het lijkt makkelijker te zijn om kunstenaars te framen als elitair, dan naar ons te luisteren.
En dat we de Postcode-loterij eens massaal gaan boycotten.
Propaganda mag wat kosten van onze beteren.
Dit zijn relatief koele sterren die het einde van hun leven naderen en op relatief korte termijn op spectaculaire wijze zullen exploderen.
Wat een enge groene muts is dat.
En als het bij meer mensen aanslaat kunnen we die gebieden steeds verder uitbreiden!
De mensen om mij heen zeggen allemaal capichon maar je schrijft capuchon.
Greet De Keyser schat dat er zaterdagnamiddag een paar tienduizend mensen aanwezig waren op de betoging in Washington.
De rest van de partijen gaat niets doen.
Gedetineerden maken zich zorgen sinds in deze gevangenis eind maart een arts besmet bleek te zijn.
Marx Rutte, Hugeau de Clown, Lolo Asscher en Saida Kaag worden met grote meerderheid door de witmang gekozen in 2021 heur.
De harde hand gebruiken wilden we niet.”
Met poorten die niet zo eenvoudig te openen zijn.
In België is een 83-jarige man doodgebeten door zijn eigen hond.
Ik sta aan de rand en roep af en toe zo hard als ik kan naar beneden of alles goed gaat.
Ik heb eerder een voorkeur voor een kentekenplaat waar flitsers zich in verslikken en meteen de foto in de digitale prullebak gooien.
Van Aert stond in alle drie edities van de Strade Bianche op het podium.
Onzekere tijden voor voetballers zonder contract: ‘Ook de clubs wachten af’
"Voor het eerst sinds de Tweede Wereldoorlog zal onze wedstrijd niet plaatsvinden", meldden de organisatoren met spijt in het hart.
Er zijn door de coronacrisis nog maar zeven meetings over dit jaar.
Ik vind primair dat het het wel gewoon moet doen.
De bedrijven erkennen dat zij honderden jaren geleden geprofiteerd hebben van de slavernij en hebben besloten om te gaan investeren in goede doelen die bedoeld zijn om minderheden te steunen."
Verstappen moet als kopman voor de wereldtitel kunnen gaan, in het laatste jaar dat hij nog de jongste kampioen in de geschiedenis kan worden.
Verschillende weegmomenten zou ze overgeslagen hebben.
Aanvankelijk leek de brand beheersbaar, maar de plaatselijke autoriteiten vonden het niet langer verantwoord om vakantievierders in de buurt van het bosgebied te laten blijven.
Vrijdagavond was het zo ver, maar zagen 1,7 miljoen mensen dat er eigenlijk van onmin geen sprake meer was.
Een kruiswoord van drie letters.
Twee van hen zijn met brandwonden naar het ziekenhuis gebracht.
Ik zou ze alle twee weglaten als je met een argument komt.
Maar Van Esveld heeft nog een lijst met initiatieven.
"Bij Splinter worden Kamerleden écht onafhankelijk en is er geen verstikkende fractiediscipline.
De noordelijke wijken zijn behoorlijk in het nieuws de laatste tijd.
Tegenover vorig jaar wordt immers een toename tussen vijfduizend en zevenduizend ton verwacht.
Ik kan mij dus nauwelijks voorstellen dat de omgeving ( school, familie, buren etc.) dit niet door hadden.
In Florida en vier andere staten is de mogelijkheid tot klassikaal onderwijs verplicht gesteld, maar mogen ouders en leerlingen zelf bepalen of ze komen of toch liever thuisonderwijs volgen.
Toch nog even de coronacrisis, waardoor niet meer dan vijf klanten de winkel mogen bemannen.
Mensen mogen per dag weer maximaal 3 mensen thuis ontvangen en met maximaal 4 mensen in groepsverband buiten zijn.
Volgens de NOS zijn memes ook racisme.
Ik vind nog steeds dat die koplampen er zo uit zien: https://external-content.
Apple deed er alleen nog niet zoveel mee, waarschijnlijk omdat de accuduur het niet kon bijbenen.
Misschien kan ik dat ook als ik in topvorm ben, maar dat ben ik op dit moment nog niet.
‘Sommige gemeenten hebben in een week tijd al meer aanvragen binnengekregen dan normaliter in een heel jaar’, weet Anton Revenboer, partner bij BDO Accountants & Adviseurs voor de publieke sector.
Al zoveel jaren ondersteunend lid, en nu niet meer.
Criminaliteit is zo oud als de wereld, jouw redenatie doortrekkende kan je de gehele bestrijding ervan wel stopzetten, het zet totaal geen zoden aan de dijk, criminaliteit is blijkbaar niet uit te sluiten.
Een dief wordt gefilmd als hij er in Culemborg vandoor gaat met een Mercedes tijdens een proefrit.
Dennett maakt duidelijk dat het geen zin heeft om gulzig te reduceren.
Enfin, hoog tijd dus voor een nieuwe Nissan 370Z!
Introspectie is iets waar ze bij de MSM nog nooit van gehoord hebben.
Niets dat echt van belang is, is beter geworden (of tenminste stabiel gebleven) sinds de EU.
Ik vertrek dan ook meteen terug richting Nederland.
Ik stem op geen van biden.
Tot de terugkeer van Johnson wordt de premier vervangen door minister van Buitenlandse Zaken Dominic Raab.
Indien ze worden omgekeerd, hebben zij een witte kleur.
Maar meteen erna schoten we in een lachkramp.”
Shopping Secure richt zich in deze fase op Nederlandse webwinkels die in het buitenland actief zijn en een hogere mate van betrouwbaarheid willen uitstralen.
De representatieve steekproef wordt gehouden aan de hand van een digitale vragenlijst die in ongeveer 10 minuten kan worden ingevuld.
Gewoon, omdat de overheid zegt dat dat niet mag.
Als de Grand Prix er straks ook overheen mag, zullen anderen denken: ‘Dan mag ik het ook wel’.
Maar als dit met de juiste aandacht wordt gedaan, heeft een organisatie een mengeling van unieke krachten die het bedrijf alleen maar ten goede komen," zegt Kroon.
De premier van ‘alle’ Nederlanders wordt ze nooit, nu ze bij voorbaat al een groot deel hardwerkende belastingbetalende fatsoenlijke Nederlanders uitsluit.
Helaas had hij geen buit bij zich.
De eerste gast van presentatoren Erik Kreike en Sem van Hest is burgemeester Gido Oude Kotte.
Ga gewoon uit van het positieve.
Dat deed de drievoudig wereldkampioen via een overwinning (4-0 in sets) op Ricky Evans.
Als je dan toch zo nodig een borrel wil doen met meer dan 3 man, ga dan vooral overlast veroorzaken.
Steadman veronderstelt dat de soort waarschijnlijk over een opzichtig verenkleed beschikte, net als andere duiven die hoog in de bomen leven.
Fleming speelde in meer dan veertig films, met collega’s als Kirk Douglas, Charles Heston, Burt Lancaster en Ronald Reagan.
“Ons jongste zoontje wordt deze maand 2 jaar”, zegt uitbater Bas Van Chastelet (42) van frituur ’t Krokantje in het Ravelse kerkdorp Weelde-Station.
We blijven het in de gaten houden en als het te verdacht wordt, schakelen we de politie in.”
Sorry, m’n beste, maar je maakt het erger dan het is.
Volgens mij gaan ze proberen die dingen te recyclen, zoals bij een printer.
Vorig jaar werd Michael P. in hoger beroep veroordeeld tot 28 jaar cel en tbs met dwangverpleging voor het doden en verkrachten van de 25-jarige Anne Faber.
Van die patiënten zijn er 931 slecht aan toe.
Ook de bezorgdheid over de gezondheid van de renners speelde een rol in de beslissing.
De politie in Portugal kan nog niets melden over de dood van de Nederlander, die zwaar toegetakeld in zijn huis werd gevonden (foto ter illustratie).
Zelf zou ik ook graag Linux als main OS gebruiken.
De ghetto’s zijn zowel in de VS als in Europa funest voor een normale integratie.
Gaan maar 10 jaar mee en dan is er nog de kwestie van materiaal dat enorm vervuilend hiervoor uit de grond moet gehaald worden (maar dat gebeurd in andere landen dus daar hebben we in het propere westen lekker geen last van).
Als Rob Jetten (en de gehele PvdA) maar niet op het idee komen om hetzelfde te doen met Texel, op dezelfde schaal als op Lesbos.
Het betekent dat zowel de content als de productinformatie en -data moeten zijn afgestemd op het taalgebied.
Ik werk in een bedrijfstak die behoorlijk corona-bestendig is (dus bedrijf gaat niet omvallen), kan best een paar maanden 100% thuiswerken en heb een prima inkomen.
"Meer dan ooit tevoren zijn aandelenmarkten waarschijnlijk niet de beste weerspiegeling van de reële economische omstandigheden in de VS", aldus Derek Halpenny, marktanalist bij MUFG Bank.
De Veiligheidsraad van de Verenigde Naties heeft een verzoek van de Verenigde Staten verworpen om het Iraans wapenembargo te verlengen.
Vlak voor de Duitsers in 1939 Polen binnenvielen, kreeg Londen de organisatie van 1944.
Succes met de operatie maar met simpel en op tijd eten treft u al goede voorbereidingen.
“We wilden dan een goed doel steunen en besloten om wafels, snoep en soep te verkopen voor het ziekenhuis, zodat zij beschermkledij zouden kunnen kopen.
Akwasi zijn ouwe lui handelen nog steeds.
Mensen zijn namelijk beperkt houdbaar.
Maar dat geldt voor veel regio’s in Duitsland, Frankrijk of UK ook, wij zijn gewoon verwend.
Kiezers met mondkapjes staan in de rij bij een stembureau in de Kroatische hoofdstad Zagreb.
Minstens een gevalletje fubar per Nederlandse militaire missie, kan in de begroting meegenomen worden toch?
Alphabet heeft gisteren de nieuwste versie van de Google Pixel gepresenteerd.
Onder de kleinere aandelen won Ordina 1,8 procent.
Op die manier hebben veel inwoners in deze buurten een advies op maat hoe ze hun woning in stappen kunnen verduurzamen.
Als ik lieg 'ik ben naar de kroeg geweest' maar zeg later 'ik ben eigenlijk naar de hoeren geweest' dan beduidt het woord 'eigenlijk' "echt, werkelijk" of "in tegenstelling tot hoe het leek".
Het is een 6, 7 of 8-zits personenautoversie.
Ze hebben maar 1 vliegtuig?
En die doen het achteraf.
Het Nibud heeft alleen gekeken naar de extra kosten die specifiek horen bij thuis-zijn.
Het Nederlandse toptalent Joshua Zirkzee (18) diende zich in de weken voorafgaand aan de coronacrisis nadrukkelijk aan bij Bayern München, maar de noodgedwongen onderbreking lijkt hem geen goed te doen.
En die is op dat vlak al jaaaren steeds minder daarmee bezig.
Het kantoor begint 2021 in een lockdown, maar dat is voor Pannekoek niet vreemd meer.
En dat worden allemaal zombies.
Abarth van mijn vrouw (geen oud vrouwtje) opstarten doet.
‘Daarmee hopen we de foutenmarge te verkleinen.’
Toen hij het eerst doorkreeg noemde de linksfacisten hem allemaal racist voor het afsluiten van vluchten en het virus in relatie brengen met de China.
Kortom, het systeem is gewoon volledig rot.
En wij mensen aspireren naar grootsheid.
Heb die ‘verbindende’ toespraak van dit voorjaar er weer eens bijgepakt.
Ondanks de stijging blijft de hypotheekrente volgens de dienstverlener uitzonderlijk laag.
En een mars zou niet kunnen want dan kan de anderhalve meter niet gecontroleerd worden, dus het moest sowieso op het Malieveld.
Je zet tienduizend stappen en je krijgt korting op je aanvullende zorgverzekering.
"goodbye and good riddance" zou ik zo zeggen, spaart de belastingbetaler weer flink wat duiten.
NS-dochter Abellio heeft het zwaar in Duitsland.
Een week geleden liet de luchtvaartmaatschappij al weten vluchten van en naar Italië te schrappen, in verband met het coronavirus.
En blijven hameren op de begrotingsdiscipline van de zuidelijke landen.
Het aandeel lijkt 2,6 procent lager te openen.
Het was dus een kwestie van de auto ontgrendelen de dader kon in de boeien worden geslagen.
Geen Formule 1-Grand Prix op het circuit van Zandvoort dit jaar, maar wel iets dat een seizoen in de koningsklasse moet voorstellen.
“Dat is toch wel bijzonder, aangezien wij in erg dichtbevolkte landen wonen.
Honderden demonstranten kwamen bijeen in stadsdeel Kowloon om te demonstreren tegen een nieuwe veiligheidswet die wordt opgesteld door de regering in Beijing.
We streven naar kalmte en het verminderen van spanningen”, laat Blok weten.
Het gaat om zogenaamd (zelf)censuur maar ik denk dat die ongewenste Chinese invloed veel verder gaat dan alleen maar censuur.
Want gay was niet inclusief enzo.
Waarom komt de luchthaven van Luik hier nu mee, tien dagen na het incident?
Een laag niveau van geletterdheid hangt vooral samen met het opleidingsniveau van mensen, maar ook hun leeftijd en hun socio-economische status.
Zonder de vergelijking met de Tweede Oorlog had ik je bericht nog sterker gevonden.
De pvda heeft decennia lang het beleid gemaakt en doet dat op gemeentelijk niveau nog steeds in veel gemeenten.
“Juist nu er een tekort van maar liefst 315.000 woningen in Nederland is, moeten we in staat zijn minder kapitaalkrachtige kopers te helpen met hun toetreding tot de woningmarkt”, aldus de branchevoorman.
Voor andere risico’s heeft maar een klein deel schade.”
De EU/Duitse fuhrer is een paar maten te 'licht'.
Ik ben benieuwd, sta er neutraal in.
Politie in de USA is totaal gek. omdat ik vaan GS geen link mag delen moet je zelf ff op YouTube zoeken naar Daniel Shaver.
Maar, het kan ook bijdragen aan de performance van andere online kanalen of offline winkelomzet.
Het meisje stierf ter plaatse in het bijzijn van enkele familieleden.
Het is alsof je een partner hebt die waanzinnig goed kan koken, maar het is een sociaal hork en in de slaapkamer speelt ze nog minder klaar dan jij.
Al staat het wel vast dat ze hulp nodig heeft en is het gewoon schofterig dat het in Nederland zo ontzettend triest gesteld is met de GGZ.
Nederland behoort, samen met Duitsland en Spanje, tot de Europese landen met de grootse leeftijdskloof tussen mannen en vrouwen als toezichthouders.
U weet toch: alleen links georiënteerde demonstraties mogen doorgaan.
Dat zou alleen maar olie op het vuur gooien.
Het gemiddelde IQ en diploma-niveau van de vrouwen ligt ook, met name bij de allochtonen ook een stuk hoger dan de mannen.
De premier geeft het dringende advies om maximaal twee gasten vanaf 13 jaar thuis te ontvangen.
De reeks vertelt het verhaal van twee tegenpolen:c, de eigenaar van een goedlopend wildpark, en, de oprichter van dierenrechtenclub Big Cat Rescue.
‘Ik zal niet toestaan dat de speciale inspecteur rapporten naar het Congres stuurt zonder presidentiële supervisie’, schreef hij.
Je kan lekker klagen over asielzoekers, maar twee bovengenoemde punten geven aan dat veel Nederlanders asielzoekers gewoon nodig hebben.
Weduwen en weduwnaars krijgen 7500 euro, kinderen 5000 tot 7500 euro.
Jan Arnouts stond bekend om zijn trekstoot, genaamd Willeke.
We hebben het voor je opgezocht en wat blijkt, het uitgaande model stootte 114 gram CO2 per kilometer uit.
De auto’s stonden geparkeerd in de Einsteinstraat, nabij het winkelcentrum.
De koersen kregen, nadat ze medio maart van de schrik bekomen waren, juist een nieuwe impuls waardoor de waardering van de sector alleen nog maar verder op liep.
Het biedt in deze periode veel afleiding en er ontstaan leuke, creatieve initiatieven.
Ook werd beslist om het gemeentelijk zwembad voor het publiek te sluiten van morgen, vrijdag 13 maart, tot en met vrijdag 3 april 2020.
Een paard wordt soms impulsief gekocht, maar heeft veel zorg nodig en dat beseffen de meeste eigenaars niet.
Wat is het nut ook om je te laten testen als je er bijna zeker van bent dat je het gehad hebt, dus nu geen symptomen meer hebt.
“Nee, want Stephen stond achter het ethos van de wetenschapper: de waarheid vertellen.
Wat is er verder anders aan een EV?
Je raadt het al: je spinazie, rucola en co. wordt sneller slecht.
Misschien ontwaakt het volk eindelijk uit zijn apathie, maar ik ben bang dat er geen weg terug meer is.
Dus in totaal, weinig inhoudelijke daadwerkelijke kritiek en een hoop speculatie en gezeik over hoe de democraten daadwerkelijk dom zijn.
Het wordt in bijna elk aspect van het moderne leven gezien.
Dit overkwam hem in zijn Mansory Bugatti Veyron.
Met 50 pop in de maand was ik al de koning te rijk.
Marktanalist Madden zag dat bedrijven uit de energiesector de grootste klappen opvingen.
In dit artikel ontleden we die factoren om te zien waar een verzekeringsprijs op is gebaseerd.
Allebei doen ze mee aan : Winnie Bogaerts (27) uit Lier en Lothar Callaerts (26) uit Puurs-Sint-Amands.
Het evenement is afgelast in verband met de coronacrisis.
Dit is persoonlijkheidspathologie die zich dankbaar binnen een ideologisch kader manifesteert.
Zverev won in 2018 de ATP Finals door Djokovic in de finale te verrassen, maar vorig jaar bleef succes op grandslamniveau uit.
Ik ga ervan uit dat hij een paar goede adviseurs toegewezen krijgt zodat hij een inhaalslag kan maken en niet voor noppes daar gaat zitten.
“Omdat het daar veel te druk was, is de politie tussengekomen om de maatregelen rond het coronavirus Covid-19 te doen naleven”, zegt Sven Lommaert van de politiezone Antwerpen.
Daarbij viel het op dat die kale gladdekker altijd sLinks achter hem stond.
Hier gaat iets gruwelijk mis!
Er komt er een op het terrein van het afval energiebedrijf AEB in Amsterdam.
Vooral zwarte ballonnetjes in parken en bossen.
De Jonge blijft maar beweren dat iedere Nederlander dolgraag wil worden gevaccineerd.
Het kabinet denkt dit jaar maar liefst 92 miljard euro tekort te komen.
Toch moeten we in ons enthousiasme niet vergeten dat het sport bedrijven in het algemeen (dus ook hardlopen),bepaalde risico’s met zich meebrengt.
De coronacrisis vormt een hypotheek op de winstgevendheid van banken, want er is gerede kans op veel oninbare leningen.
Met de eigenaar, Roy Kahmann, liep ik ter opwarming een rondje langs de muren van de galerie.
Toen misten veel kijkers toch iets.
Een boodschapper die zijn eigen boodschappen fabriceert, noemen we geen boodschapper maar een ……….
Het CBS heeft ook bekeken hoe vaak mensen aan andere oorzaken zijn overleden in maart en april.
Vooral het item over het slachten van dieren in Nederland, waarop waakhond NVWA niet adequaat toezicht zou houden, leidde tot verontwaardiging en zelfs tot Kamervragen.
Alleen regio's die voor 'een disproportionele grote uitdaging' komen te staan bij de omschakeling naar een duurzame economie, maken volgens vertrouwelijke Commissievoorstellen aanspraak op het fonds.
Zo’n ramp draait om de acute zorg en het behandelen van veel slachtoffers in korte tijd.
De laatste 24 uur zijn er ook 6 Limburgse coronapatiënten overleden aan het virus.
Morgen tussen 15u en 17u30 vindt de feestelijke opening plaats met verschillende gratis activiteiten en demonstraties in Park Spoor Noord, Damplein 36, Antwerpen-Noord.
Het eerste album dat hij helemaal alleen maakte verscheen in 1980, en heette ‘De diepe kloof’.
Jan Van Eyck, de fijnschilder van het wereldberoemde altaarstuk ‘Lam Gods’, die verbluffende beelden wist op te bouwen, die de schilderkunst wist te hervormen.
Een van de weinige werken van Rembrandt van Rijn die nog in privébezit zijn, is dinsdagavond bij Sotheby’s in Londen geveild voor 14,5 miljoen pond (16 miljoen euro).
De geschiedenis leert ons, dat moslims geld hebben gekregen om een eigen omroep op te richten.
Voordat de laag opgeleiden volk advies geeft on de kabels onder de grond te plaatsen laat ze zichzelf een kleurboek kopen en tussen de lijnen kleuren.
President Donald Trump heeft kritiek geuit op de demonstranten die het op het beeld in Washington gemunt hadden.
Heeft u nog andere goede wensen voor iemand met een mening?
En wij Nederlanders werken tot de 67e en betalen het hoogste belastingtarief van alle Europeanen.
Ze wil een kinderparlement opzetten in Bronckhorst met een vertegenwoordiging van alle scholen in de gemeente.
Nudging kan helpen om gezondere keuzes te maken in de supermarkt.
Ze pakken uitsluitend de Nederlandse Leeuw, en daar hebben we er nog een paar miljoen van.
We zijn al ver over tijd.
Maar nu zien we dat onvoldoende gebeuren.
Onze zorg is er op gericht om te voorkomen dat deze groep ziek wordt omdat juist zij in een ziekenhuisbed belanden."
De arbeidsmarkt zal daardoor ook groter worden.”
Of Biden een goede president zal zijn weet ik niet.
Ik had mijn vader al vaker in het ziekenhuis zien liggen.
Van mijn part heeft hij haar in de seksclub ontmoet.
Dat bleek een foutje van het UWV te zijn.
“We hebben de rekening gemaakt, en dit is nodig”, zeggen ze.
‘Een extreem ingrijpende stap’, zo noemt Wim Verhagen, voorzitter van de Nederlandse Federatie van Edelpelsdierhouders (NFE), het kabinetsbesluit om nertsenfokkerijen uit angst voor meer coronabesmettingen al vanaf volgend jaar te verbieden.
De klemtoon op digitaal lesgeven zal ook na de coronaperiode zijn sporen nalaten in de manier waarop aan de UGent wordt lesgegeven, al is het nog te vroeg om in te schatten of digitale lesvormen in de toekomst de norm worden.“
De kunst om iets te verbergen achter een wand van helder glas.
Ik ben gelukkiger dan ooit", vertelde de zanger donderdagavond in ‘Gert Late Night’.
Rutte praat over democratie, waar de VVD voor toch moet staan.
Dat die kleine en grote muzels zo hardleers zijn wijst niet op nieuwsgierigheid of intelligentie.
Bahrain-McLaren besloot ook Dylan Teuns thuis te laten.
De vernieuwde Kia Rio is hier!
Er is een nieuwe stabiele uitgave van -client mIRC verschenen.
Dan heb je of te weinig loon of te grote uitgaven.
Die vrees uiten de experts belast met de exitstrategie in hun laatste advies aan de Nationale Veiligheidsraad.
Dus laat ons voor de ID.3 en de Polestar 2 wachten tot komende lente of zo voor we definitieve conclusies trekken.
Ik ben absoluut voor VVMU, maar erger mij de tiefus (of corona) dat hier nog steeds reaguurders roepen dat het allemaal wel meevalt en dan die oudjes sowieso zouden sterven.
Sander Viegers: Je ziet wat de bank ervan geleerd heeft.
Voor de vrouw kwam alle hulp te laat, zij stierf ter plaatse aan haar verwondingen.
"besmettingen nemen hand over hand toe.
De 56-jarige Deen zou graag mede-eigenaar willen worden van NTT Pro Cycling, maar de onderhandelingen zijn door zijn vertrek per direct gestaakt.
Net als elke andere Nederlander die de wet overtreedt.
BrunoPress/imagedirectDakota Johnson met een two-tone jeans.
“Onze organen staan niet los van elkaar: ze communiceren, voornamelijk via hormonen.
Miranda, ik hou van je.
Jullie kennen de situatie niet, in dit geval is er gewoon geknoeid en de bouwer is failliet.
Dat is belangrijk voor de watersportverenigingen die op de watersportplas actief zijn.
Ik noemde alleen maar even waar de commotie mee begon, onlangs.
“Dat zie je ook in bijvoorbeeld Italië.
Welke ARKit-apps zijn de moeite waard?
Als jullie het van dat soort gasten moeten hebben weet je dat de strijd echt verloren is.
Om de VS terug te laten keren op het internationale toneel wil Joe Biden de veteraan Antony Blinken minister van Buitenlandse Zaken maken.
Je kunt kiezen uit tekst- en kleureffecten, verschillende titels en lettertypes en meer.
Wereldwijd zijn nu bijna 4,9 miljoen mensen geïnfecteerd, binnen afzienbare tijd zal het aantal van 5 miljoen besmettingen wereldwijd bereikt worden.
Daarmee worden de namen en prestaties van bedrijven bekend die kinderpornografisch materiaal (ongewild) hosten.
Het domein van de school is nogal open.
Dat kennen wij niet meer.
Geen bewijs dat het met dat voetbalfeestje in de buitenlucht heeft te maken.
Gewoon twee rijstroken vol bumperklevers.
Daarom is er ook de gelegenheid om anoniem informatie te delen.
Een dag waar je vooral in de ochtend lekker kan genieten van de zelfgemaakte stropdas en sokken van je kinderen in het zomerzonnetje.
Bovendien zouden we ook nu het vermogen van zee-ijs om veranderingen in werking te zetten, niet moeten onderschatten.
Ik reageer niet op scheldende en tierende bejaarden.
En zodoende kwam om het enige kunstwerk dat onze volksaard vertolkt - van bankier tot blogger, van matroos tot molenaar - met hand en tand te verdedigen.
En dat doe ik al meer dan 6 jaar.
Niet voor om dingen beter te maken, blijkbaar.
Het in goede banen leiden van de consequenties van deze besluiten had de laatste maanden uiteraard de grootste prioriteit.
De basis- en middelbare scholen zijn sinds mei weer open, na twee maanden gesloten te zijn geweest.
Hij doet een moreel appèl op mensen.
Via de livestream en de app-groep die speciaal voor de uitvaart zijn aangemaakt, volgt ze de dienst vanaf de bank.
Zodra een prognose over de omvang van de coronacrisis uitkomt, is die al bijna weer verouderd.
Onvoorstelbaar dat zoiemand zoveel voor elkaar krijgt.
Hij bracht m dan naar de dealer.
En als dat vaccin er eindelijk is.
Mijn leven in hun handen volgt onder anderen de 43-jarige die van zijn hevige epileptische aanvallen af hoopt te komen, en de 29-jarige die lijdt aan uitgezaaide darmkanker.
Van deze wetgeving werd in Europa en Nederland heel veel verwacht en binnen de financiële wereld (banken en fintechs) werd gespeculeerd over de nieuwe waarheid.
Hoe het ongeval rond 7 uur kon gebeuren, is niet geheel duidelijk.
Dat de Catalaanse club maandag op het nippertje moest afzien van een transfer, is een rechtstreeks gevolg van de coronacrisis: Barcelona staat onder curatele van de Spaanse voetbalautoriteiten, mede als gevolg van een jaarverlies van 97 miljoen euro.
Ze hebben bijna allemaal een vanzelfsprekende interesse in de natuur”, zegt oud-leraar Nuijten.
Een groot deel is gericht op sensibilisering en preventie.
Onder de noemers Behavioural Insights Group Rotterdam (BIG’R) en Healthy’R werken beleidsadviseurs en onderzoekers van de gemeente samen met gedragsexperts van de Erasmus Universiteit.
Ook voor de analisten en data scientists levert dit een tijdbesparing op.
Hij belt de mensen op om ze te verrassen.
“Ronaldo moest uiteraard onder het mes en na de operatie was zijn knie zo dik als een voetbal.
Dit voorstel is een uitkomst van een traject dat de 21 waterschappen begin dit jaar startten onder leiding van voormalig staatssecretaris Menno Snel om de problemen op te lossen.
Hij krijgt nu geduchte concurrentie.
Het is of het 1 of het ander, de doodstraf invoeren.
Hoe meer druk, hoe sneller misschien de noodzaak om te schakelen voor de paars-groenen.
De vernieuwde Audi Q2 wordt leverbaar in de uitvoeringen Pro Line, Business edition en S-Edition.
Otten is een twijfelgeval, redelijk onbekend en meeliftend op t charisma van Baudet, maar ondertussen heeft hij veel van t Forum opgebouwd en was de koers helderder en rechflijniger dan de soms frivool wisselende aaandacht van Baudet.
Die geweldige hoogslaper van zoonlief bijvoorbeeld, waaraan opa maandenlang in het geheim heeft gewerkt of die eigenhandig getimmerde tuinset op de veranda waar het goed toeven is?
Enkele straten in Geel krijgen een nieuwe asfaltbestrijking.
Lolly’s en kauwgum zijn goedkoper dan 2 miljard.
We zitten midden in de zesde uitstervingsgolf en de soort staat daarbij ook op de rol.
Mensen lopen over het Sint Pietersplein in Vaticaanstad.
Dit blijkt uit het GRIP-onderzoek, dat is uitgevoerd vanuit het UMC Utrecht.
Net als bij de bonus van Smith werd dat voorstel binnen 24 uur na de bekendmaking weer ingetrokken.
Hij heeft blijkbaar recht op bovenstaande.
De bezoekers hadden geen verweer en mochten blij zijn dat de koploper het in de tweede helft een stuk rustiger aan deed: 4-0.
Dat formulier kenden de stembureaumedewerkers niet, en dus mocht hij aanvankelijk niet naar binnen.
Met een haag kunnen al die boeiende en vooral nuttige dieren — egels en padden zijn notoire slakkeneters — je tuin vrij in en uit.
In huize RPML loopt de CV-ketel op haar laatste benen…
Er was een tijd dat een boer geen belasting betaalde aan de koning.
In grote winkelsmag maar één persoon per 10 vierkante meter winkelvloer binnen.
India en China zijn buurlanden is net zo erg.
En die gat door roeien en ruiten.
Dit is ook waarom de lockdown nu te zwaar is voor de gehele samenleving, maar het is in de periode dat iedereen ziek kon worden door alle carnavalisten en wintersporters wel degelijk effectief geweest in het terugkrijgen van de controle.
De reacties op mijn eerste waren zo overweldigend, dat de lat voor de 2 nu weer iets hoger ligt.
Jaren achtereen runden Erwin’s grootouders een supermarkt op de hoek van de Hilsdijk en de Hendrikjesweg.
Er is veel angst, onder (kwetsbare) lieve oudjes, opa's en oma's, vaders en moeders, broers en zussen, kinderen.
Mourinho: ’Ik mis onze wereld’
Electric is still, ideaal voor jagen en ook de ramp om je quad in te laden is precies wat ze willen.
Hoe zou het komen denk je?
Nee, te beroerd om het fatsoenlijk te regelen!
Zo vol waren de wagons van de Londense ondergrondse tijdens de ochtendspits.
Het punt is dat ze hem en Baudet laten uitrazen en ze er geen moer om geven.
Hij somde gewelddaden doorheen het land op, die hij “binnenlands terrorisme” en misdaden tegen de mensheid en tegen God noemde.
Het waarschijnlijke, al dan niet tijdelijke verlies van een uitkering is toch een factor om ernstig rekening mee te houden, en dat geldt misschien nog extra in deze economische getroebleerde tijden.
Dit is een beperking van en is niet aan te ontkomen.
Daarom moest ie dood, want 'ze' konden geen ongelijk hebben en krijgen.
Soortgelijke vaccins bestaan al lang, alleen de actieve stof waartegen het immuunsysteem getraind moet worden is nu anders.
HCQ en zink of quercetine en zink, maar nog beter blijkt nu ivermectin te werken.
Volgens Peeters zal Standard de licentie wel via het BAS krijgen: “Het is niet geloofwaardig om de grootste Waalse club naar het amateurniveau te sturen en zo te snijden in 40% van de tv-markt.
Twitter over Youp: ‘Troup van ‘t Hek’
Dat het in Suriname nog niet rond is met de certificering houdt in dat vele zaken nog niet in orde zijn.
“Als het financieel minder goed gaat, zal dat in ieder geval de druk op relaties verhogen.
Bij het Achterhoekse project wordt gedacht aan een pilot met een tijdelijke woning in Rekken.
Maar ook voor negers omdat het negers zijn?
De tweede astronaut Andrew Morgan maakte reeds zeven ruimtewandelingen, goed voor een totale duur van 45 uur 48 minuten.
Duitsers komen niet, want daarna 2 weken in quarantaine.
Het lijkt erop dat het Berbaar is.
Doe mij verder maar die vrouw met die dikke tieten die uit dat museum is getrapt.
Dan wil je vast meer weten over de geschiedenis van Tholen.
Blij dat ik 49 jaar ben, en rook en drink en te weinig beweeg en te weinig eet en te mager ben, dan ben ik er over een jaar of 10 vanaf denk/hoop ik.
Wat betreft die copper edition, komt die inclusief zwaailicht?
Onze kernwaarde is respect naar elkaar ((hoewel soms politici dat vak verleerd lijken te zijn).
Zo te horen was Antifa ook van de partij, en zouden er leuzen in de strekking van "Louis XVI we hebben je onthoofd, Macron we kunnen dit opnieuw" zijn gezongen.
Hoewel indirect, volgens mij een keiharde aanwijzing dat dit monsterachtige beleid vanuit de politieke top willens en wetens is opgelegd en niet bepaald zachtzinnig is doorgedrukt.
Volgens de Marvel-directeur zit het personage in een film die momenteel wordt opgenomen.
Ga er met verstand mee om.”
De exploitanten van racisme & slavernij zoeken verder naar goud.
‘De kat behoort wereldwijd tot de schadelijkste exoten.’
Het wordt 10 graden in het noorden tot lokaal 13 graden in het zuiden.
Dat staat los van een overheid die probeert een virus terug te dringen.
Bij een positieve testuitslag volgt dan bron- en contactonderzoek.
Ze was daar ook al een uiterst irritante tante.
Dat was nou precies de grap met dat proefabonnement op de Correspondent, waar jij kennelijk ook met beide benen in trapte.
Tsja, het staat je vrij in allerlei complotten te geloven, maar bewijs hiervoor ontbreekt ten enenmale.
Je hoeft niet alles met iedereen te overleggen, zegt de minister, “maar je moet wel zorgen dat je draagvlak hebt”.
Volgens de Nederlandse website BekendeBuren heeft ze de miljoenenvilla waar zij jarenlang lief en leed deelde met Marco, inmiddels verlaten en woont ze nu in een luxueuze huurwoning in het Gooise Huizen - zeg maar het Schilde van Nederland.
Lees dat nou voor de grap eens door en dan zie je dat dit natuurlijk helemaal niks met stikstof uitstoot etc te maken heeft.
Nederland was al van plan vanaf volgend jaar een bronbelasting over rente en royalty’s te gaan heffen.
Ze kwamen om door verstikking en oververhitting.
Via de Google API is het vervolgens mogelijk om de toegekende marge per Google Click ID naar Google Ads over te brengen.
Werkt goed bij mij.
Woningcorporaties willen dat het kabinet het weer mogelijk maakt om in probleemwijken huizen te creëren voor ‘middenhuur’, voor mensen met een middeninkomen.
Gaan de russofoben zich nu weer roeren?
Hij was een aardig en lief mens.
Check welke personen in een WhatsApp-groepsgesprek jouw bericht hebben gelezen.
Op dezelfde manier verder gaan is ook compleet onhoudbaar.
Naja, je kan niet zeggen dat de vvd niet alles geprobeerd heeft om de economie te redden.
Verdediger Van Es kwam in het seizoen 2017/2018 ook al uit voor FC Twente, waarna ze naar Ajax verkaste.
"En uiteraard is ook het walgelijke Asian Bashing-typetje Ushi nog gewoon te vinden op Videoland."
Economen hadden gerekend op een krimp in mei van 5,8 procent.
De grafieken van gezondheidsinstituut Sciensano tonen een lijn die steil omhoog schiet.
Zou zouden het wel graag hebben dat alles wat met de Oranjes te maken heeft wordt gezien als één groot positief sprookje, maar de waarheid is nou eenmaal anders.
Er is meer! aangevinkt.
De bedden die zijn vrijgemaakt voor coronapatiënten zijn nog niet volzet in de Brusselse ziekenhuizen.
Vervolgens begint dit persoon een discussie over enerzijds teveel en anderzijds te weinig ge-benoem.
In het eerste geval is het stuitend dat de media zo iemand een podium geven.
De afgedankte dienstmeisjes liggen naast elkaar in de ochtendschemer, op de stoep in een welgestelde buitenwijk van de Libanese hoofdstad Beiroet, onder het straatnaambordje Rue 62. Ze bivakkeren hier al dagen.
Gemanipuleerde foto door uitgekiend standpunt en lenskeuze.
Dus zij en haar familie hebben hun schouders eronder gezet op dat moment.
Smit-Rigter: ‘Het zou zomaar kunnen Nederlanders nog een voorraadje drugs in huis hadden, terwijl gebruikers in andere landen al door hun drugs heen waren.’
De linkse deugertjes met hun activistische vriendjes omarmen liever de islam en het allerliefste de salafistische stroming.
Alle verdachten zijn ingesloten en worden later vandaag verhoord.
De zesde reeks afleveringen speelt zich af in de Texaanse stad Austin.
En diezelfde "democraten" hadden 70 jaar terug een andere knokploeg; de kkk.
Zo scoort Bernie Sanders, die in absolute aantallen meer kiezers kon overtuigen in Iowa, vooral bij jongeren en is hij uitgesproken links, terwijl de gematigde Joe Biden eerder oudere kiezers aantrekt.
Hij blijft erbij dat de maskers ‘gering effect’ hebben en dat ze niet geschikt zijn als vervanging voor het houden van afstand.
Het begon met de sympathieke boer Koekoek, daar Hans Jan Maat, daarna Pim Fortuyn, daarna Geert Wilders en laatste in de rij is Thierry Baudet.
Kan die man niet even hier recht komen spreken?
U kunt ook grappig uit de hoek komen.
We passen ons consumeergedrag mondjesmaat aan, twijfelen of er überhaupt zoiets als racisme bestaat en vinden natuurlijk wel dat vrouwen gelijkwaardig zijn, maar om nou zelf maatregelen te treffen om ervoor te zorgen dat ze ook op dezelfde posities komen?
Als u daar op ‘open in iTunes’ klikt, kunt u zich daar abonneren op de podcast.
Eigenlijk gewoon een dromer.
Met een UV-Index van 7-8 kun je binnen een kwartier al verbranden.
De doelman van de Rode Duivels zal de kleuren van Alfa Romeo verdedigen.
Maw we moeten ze opleiden tot politieagent en dat moet dan maar wat kosten.
De topkok legt uit: “Bij een Michelin-restaurant denken mensen dat je weinig krijgt en weggaat met honger.
DWDD is zonder meer een monument in onze tv-historie.
Nadien start de mond soepel en vlot, met de instante aanwezigheid van pruimen en kersen.
Ik moet zeggen dat ik er ook veel minder moeite voor doe dan toen ik nog niet prime speelde.
Alle mannen zijn viespeuken Mickey.
Als wij allemaal stoppen met drinken, dan trekken we feitelijk de stekker uit deze economie.
Zij zijn de bedenkers van het plan om HEMA over te nemen.
Nu met al het nieuws rond corona, ik vind het toch spannend.”
De dominee + 2 leden van de kerkenraad op afstand zijn in de kerk plus de persoon die de video bedient.
Toch is het tempo van de opwaartse trend de afgelopen week vertraagd en maandag stonden deze sectoren juist fors onder druk, terwijl beleggers de balans opmaken van de hindernissen waarmee het economisch herstel zich geconfronteerd ziet.
Op hetzelfde moment dat hij die video plaatste zetten de twee anti-Baudet leden van het bestuur een aankondiging online waarin gemeld werd dat Baudet was uitgeschreven als bestuurslid bij de Kamer van Koophandel.
Hij is volgens coach Merijn Zeeman en trainer Mathieu Heijboer fysiek klaar voor de Tour de France.
De wedstrijd wordt sneller opengebroken.
Sommige kerken halen sinds de heropstart moeiteloos het maximumaantal toegelaten personen.
De 34-jarige Besseling was nog niet erg succesvol op het hoogte niveau, maar slaat de balletjes thuis erg bedreven.
Dag-tot-dag Excel spreadsheet beleid met dank aan Microsoft.
In het Noorden hebben ze gewoon 5 laboratoria ingericht.
Door het eerst naar de iPad Pro te brengen, laten ze meteen zien wat de mogelijkheden zijn.
Bij ons kan dat niet.”
Het bleek vooral te gaan om een storing op het vaste telefoonnetwerk: meerdere instanties, waaronder ziekenhuizen en gemeenten, meldden niet bereikbaar te zijn door de storing.
Snap, het bedrijf achter Snapchat, merkt de gevolgen van COVID 19 nog nauwelijks.
Alle winkels op hetzelfde moment openen - namelijk op 11 mei - is een economisch perfect te verdedigen beslissing, maar op het vlak van mobiliteit klopt die redenering niet, stelt de VAB.
Hoe zie je de verdere groei voor je?
“Uiteraard is dit gekoppeld aan een correcte uitvoering van de nieuwe instructies in de gevangenissen en een eerste evaluatie binnen de twee weken.”
Activiteiten zoals een spelletjesmiddag, een (sport)activiteit met lunch, een proeverij van onder andere lokale producten, een kaartje leggen, een workshop of een pub-quiz.
En iedereen die geen moslim is, nou, die is slaaf van de moslims.
Ik werk nog altijd op die manier.
Ben jij die advocaat van Jos B toevallig?
Men experimenteert al met juichgeluiden over de speakers in het stadion als er een goal wordt gemaakt.
De teststraten van ondernemers kunnen dus voorlopig ongehinderd verder.
In grotten, in kleihutjes, in plaggenhutjes, rond het kampvuur, rond de BBQ.
Maar met ruimtelijke audio op de iPhone en klinkt het nog voller en (zoals de naam al zegt) ruimtelijker.
Al jaren zijn experts bezig om de exacte locatie naar de mogelijke graftombe van Hitler te ontrafelen.
Waarom dat dan niet rechtstreeks in Nederland kon tijdens het terugwinnen van de ladingdampen met een condensatieproces kon het ministerie niet uitleggen.
Als Amerikaan in het buitenland denk ik daar waarschijnlijk eerder over na dan Amerikanen in de Verenigde Staten.
ISM rapporteerde een omslag van groei naar krimp in april met een indexniveau van 41,8, tegenover 52,5 in maart.
‘De zorg was nooit helemaal uit mijn gedachten’
Plant je dan best snelgroeiende bomen die veel CO opnemen maar die na dertig jaar al sterven?
De Pur Sport is daardoor veertig procent ‘elastischer’ dan de normale Chiron.
Ik koop zelf alleen maar op Steam om dat ik alles bij elkaar wil houden en geen 10 clients om mijn systeem wil hebben.
Joe bleef alleen achter met peuterzonen Hunter en Beau.
P. Thijsse-monument in Den Burg en het glaskunst monument ‘Tot hiertoe en niet verder’ voor op de Texelse dijk.
De omstandigheden vereisen dat het nieuwe uniform nu wordt aangevuld met een bijpassend donkerblauw mondmasker.
Tussen 11,5% en 14% past de omschrijving medium.
De buit was een muntstuk van maar liefst 2 euro.
Stel nou dat een blanke Nederlandse artiest dit lied zong.
Alle hoop is nog niet vervlogen.
België, Nederland en Luxemburg doen er goed aan om tijdig uit te kijken naar alternatieven.
Houd 1,5mtr afstand e.d hoor ik hem iedere dag ratelen.
Als je dan op naam sorteert zie je heel gemakkelijk dubbele bestanden in verschillende mappen.
Bovendien stonden er al meer Black Panther-films op de planning, dus hoe nu verder?
Wie voert mijn testament uit als de notaris eraan gaat?
Ik had nog nooit van de knakker gehoord.
Het lichaam werd gevonden in een huis dat op naam staat van een 35-jarige vrouw die vermist wordt.
Dat zouden meer mensen moeten doen en nee, ik doe niet mee met de virushetze 'we gaan allemaal deaud'.
Van het opgeven van hele wijken zelfs.
In Afhameren bespreken politiek commentator Wouter de Winther en Pim Sedee de laatste ontwikkelingen in politiek Den Haag.
Dat is dan wel inclusief leergeld, zo blijkt nu.
Hoewel nieuwe cabriolets minder in trek zijn, is dit een goede periode om een gebruikte op de kop te tikken.
Dus, Erdogan laat zijn marine dobberbootjes begeleiden, en als die dan door Griekenland worden tegengehouden ontstaat er gerommel en een excuus voor oorlog.
Peeters zocht en vond een alternatief in het nabijgelegen Altea.
"In de eerste week dat de scholen dicht waren hebben we 400.000 unieke gebruikers bediend",.
Die gesprekken waren intensief, in diverse samenstellingen.
Annexeren, in die zin heeft ome Loek gelijk, de Russen nemen de boel over als hij aftaait.
Dan kom je te laat als het ergens brandt, en als het op twee plaatsen brandt, moet je kiezen.
Die chip wordt op TSMC's 5nm proces gebakken en dat op zich zou al opmerkelijke prestatieverbeteringen met zich meebrengen.
Je bent nogal op de hoogte.
Bah goedkope Russische siliconen troep.
Geld lenen met vastgoed als onderpand als er niet betaald word.
Dat is het precies, graven naar een schat, alleen maar modder naar boven halen, en dan net doen, enkel omdat hier en daar een vage glinstering te zien is, alsof er edelsteentjes gevonden zijn.
Lees alle maatregelen die Maduro heeft genomen om de koers van de bolivar te stoppen / omlaag te brengen.
Beau heeft een vliegende start gehad.
De Estse pakte de die dan ook met 6-2.
Even later werd die tweet gevolgd door de volgende tekst: “Zwarte Piet moet dood man.
Op een onbewaakt moment ging de zoon aan het wapen, waardoor het afging en de vader daarbij gewond raakte.
Ik zou het prachtig vinden als Riciardo lukt om Verstappen voorbij te komen volgende week.
Ik ben 1 dag in de week vrij en mijn vrouw 2 middagen.
VK gefeliciteerd met jullie vrijheid, nu de rest nog.
Hij houdt zoveel van film dat hij iedereen die met hem werkt ermee infecteert.
Gemiddeld 0,62 melding per asielzoeker, 62%.
Van onze democratisch boven ons gestelden, en de door deze democraten geimporteerden?
Daarnaast worden de plekken er niet breder op.
De Zwitserse justitie is een strafrechtelijk onderzoek gestart naar FIFA-baas Gianni Infantino.
Zeker, en zo leven we in één van de rijkste landen ter wereld, en vrijwel niemand die het merkt.
Brentolie werd 1 procent duurder op 49,34 dollar per vat.
Het gemeentebestuur van Fairfield (10.500 inwoners) wist na jaren van dalende inkomsten en uitstaande financiële verplichtingen geen andere uitweg meer dan een faillissementsaanvraag te doen.
Die leugenaar belazert en zuigt al 10 jaar ons leeg en nu zou lulhannes wel de waarheid vertellen?
Daar waar je ze juist niet wilde hebben.
Vooral dat zoontje waar die echt niet van houdt, Eric?
Het kabinet kondigde vandaag aanvullende maatregelen aan om de verspreiding van het coronavirus tegen te gaan.
Wie herkent het gestolen grafmonument van zijn dierbare?
Racing Point en Renault voelen de liefde even niet »
Zijn nieuwste film, (over een lesbische non uit de Renaissance), is klaar, maar zal pas volgend mei op het dan hopelijk weer herstelde filmfestival van Cannes in première gaan.
Kan inderdaad en we hebben een hele collectie dvds van Disney, alleen is die app opstarten makkelijker dan de xbox en dan DVD afspelen.
Nee, het rivm is een veredeld laboratorium.
Straks gaan in absolute getallen dezelfde aantallen ouderen dood maar omdat het virus niet uit de reet van een vleermuis komt maakt het ons niet meer uit?
Je geeft altijd genoeg bronnen of uitgangspunten mee, waardoor men op eigen onderzoek zijn eigen mening kan vormen mocht men dat willen.
Dat wordt elders niet gezien als waar.
De foto van opa Hans Kraay jr. met zijn kleinzoon staat klaar.
Het eten vond ik ook niet geweldig.
Zijn er echt mensen die een voldaan gevoel overhouden aan reageren op een inhoudelijk en onderbouwd standpunt met: “wappiepraat”?
Als je dit allemaal accepteert wordt het alleen maar erger, een demissionair kabinet kan de lopende zaken regelen, voorzover ze dat kunnen.
Mogen we misschien in vrijheid leven?
Het kan nog groter, dus wordt het nog groter.
Hoe kun je die twee met elkaar laten samenwerken?
De Ruyter vertrekt aanstaande dinsdagmiddag vanuit Den Helder richting de Perzische Golf voor een missie van circa 5 maanden.
Meet de voortgang naar een gelijke cultuur bijvoorbeeld aan de hand van gestelde en gepubliceerde doelen.
Daar maakt hij “zieken” van maar dat zijn er pakweg 1700.
Zelfs in de context van dit geknipte fragmentje kun je prima halen dat het zijn intentie is om een huis aan de Herengracht te kopen.
Ik denk het niet, dat past niet in het linkse straatje en wereldbeeld, laat staan in die van de beroeps-demonstrant.
Tandarts Nico Holtrop uit Rotterdam wil in plaats van lachgas zuurstof toedienen.
Hendelen, acten, struggelen, managen, Babydump, Logistics, dealen, akward, in the know zijn, dat er een soort chilling effect ontstaat (een cultuurfilosoof in een artikel in de Televaag) en ga zo maar verder.
Janzen ging akkoord met de samenwerking en was in een roze T-shirt met de tekst, die oorspronkelijk van tekstschrijver is, op de kanalen van Rumag te zien.
Andere kant van het verhaal, mevrouw heeft die steun waarschijnlijk niet aangegeven wat zij wel had moeten doen.
Hoe zit het met religieuze bijeenkomsten?
Dit geldt voor alle bedrijven waar thuiswerken tot de mogelijkheden behoort.
Als er duidelijk niet kloppende informatie staat, gaat een klant elders zoeken naar de juiste informatie.
Een vrouw in het dorp zegt spontaan: “Jij bent toch onze nieuwe burgemeester die in Hillegom bekend stond om zijn betrokkenheid als wethouder bij jongeren en de verenigingen?
Doet ie goed voor zomaar zijn hobby te zijn.
Het is maar net wat de koper ervoor geeft.
Mogelijk had dat ook met de strenge eisen te maken, Tilburgse studenten moesten alsnog minimaal 30 studiepunten halen.
We hebben ook cijfers van de verkopen van games voor de pc, Playstation-, Xbox- en Switch-consoles.
“Het is jammer dat deze competitie opnieuw geen sportieve afloop zal kennen en voor een rechtbank beslist zal worden.”
Het rijtje zou zomaar een onderdeel bij Wie van de drie? kunnen zijn met de vraag wie er níét genomineerd is voor de Zilveren Televizier-Ster Presentator.
Een stem op FvD of PVV is daartoe een goed begin.
De toegesnelde hulpdiensten kwamen te laat, de voetgangster overleed ter plekke aan haar verwondingen.
Want deugen zul je nooit, nooit of te nimmer.
Het is asociaal én heel erg dom.
Nou… ik weet niet welke ziekenhuizen er bedoeld worden die zgn overspoeld worden want deze zijn het niet.
Mijn vrouw wil wel een lapdance doen, heb je daar wat aan?
Als ze in een woord moest omschrijven hoe het was: „heerlijk.”
Een paar uur later werden de eerste besmettingen in Frankrijk geconstateerd.
Geeft verder ook niet, want het was off-topic.
Ervaring met zeurende vrouwen, Kuifje?
Over twaalven blijft over twaalven, het is te laat klok terugdraaien gaat niet meer.
Landgenoten, bedankt voor die nieuwe speedboot van 2 miljoen.
Hij pakte de microfoon van haar af en verkondigde dat Beyoncé het beeldje had moeten winnen.
De Eurofiele partijen in het Rutte3, beginnen hun sociale waanzins idealisme te tonen.
Maar de dames die bij het vaste interieur van GeenStijl horen zijn voor mij het beste gezelschap in dit café.
Michel Van den Brande komt schade opmeten na val stelling op Gasmeterlaan: “Tweede maal in 20 jaar dat dit gebeurt”
Las op het vorige topic dat blm over geld gaat, geldinzamelingskanaal democraten.
“We redden het niet”, zei wethouder Jan Gulikers.
Prinses Ariane kan vrijdag haar dertiende verjaardag niet vieren met haar klasgenootjes in het eerste jaar van het Christelijk Gymnasium Sorghvliet in Den Haag.
Marco lijkt me wel een beffer, ik zal het eens bij Leontien navragen.
Doet me denken aan Camille Paglia.
Het draait niet eens zozeer om de persoon, hoewel het een goed gevoel geeft – om eerlijk te zijn.
Normpje heeft helemaal gelijk en Wiezewalakristalix krijgt de hik maar.
In het interieur ook dit keer geen enorm schokkende dingen.
In de daaropvolgende jaren slaagde Doria erin als keizerlijk admiraal de expansiedrang van het binnen de perken te houden.
Dinsdag presenteert online radiostation Radio Gemiva tussen 17.00 en 21.00 uur een extra live radio-uitzending rond de uitreiking van de Special Media Awards 2020.
Het is duidelijk dat veel wintersporters de kat uit de boom blijven kijken.
Ook zullen er opnieuw georganiseerd worden.
“Alle namen zijn goed gekend bij de ordediensten”, klinkt het.
Hij zag licht in de kamer van zijn vader.
Als je heilig gelooft in je God, die zijn eind oordeel voor je klaar heeft liggen.
Oftewel vanaf je 17e word je doodgegooid met advertenties die je opgeilen tot de dag dat je 18 wordt.
Een kok die wegens psychische klachten arbeidsongeschikt thuis zit, wordt in de keuken van de concurrent gefilmd terwijl hij met een schort voor staat te koken.
Speelt nu ook geen rol meer dus.
Je kunt ook de foto’s en video’s die je gemaakt hebt bekijken op een kaart.
Die arme onweerbare burgers niet.
Officieel is het nog niet, maar iedereen weet het zeker: de Britten en de EU zijn het eens over de grote lijnen van een handelsakkoord.
En Fred moet eens leren rennen.
Heb er 3 gehad.
Wat een geweldige race, EINDELIJK!
Wel ff de portemonnee trekken natuurlijk om onze schuld af te kopen.
Daarnaast geeft de onzekerheid van het coronavirus veel mensen stress en angst.
Toch zijn uit voorzorg werkbezoeken afgezegd.
Het Stedelijk Lyceum Pestalozzi II en het Stedelijk Lyceum Cadix voeren met € 2,6 miljoen een totaalrenovatie uit.
Waar blijft overigens onze reeds meer dan een half jaar zieke minister van Wonen?
Tijd voor nieuwe rechters.
Dus geen mondkapjes dragen.
Wellicht ook die waar jij in werkzaam bent.
Moslims zijn zo lief vreedzaam en aangepast.
Het gaat om uitzonderlijk persoonlijke ontboezemingen door een Britse royalty.
De sluiter blijft langer open en krijgt daardoor meer licht binnen.
Het nieuwe head up display ziet er ook wel leuk uit.
Vorig jaar was ik in zo’n kliniek voor 3 dagen ivm werk.
Een eerdere verstrenging was volgens De Block niet “aan de orde omdat er ook vertegenwoordigers waren van provincies met nauwelijks besmette patiënten.
Als ik om me heen kijk en ik zie iets gebeuren, bijvoorbeeld zo’n pillenprobleem, dan voel ik me onderdeel van dit probleem.
De Tweede Kamer moet nu serieus in actie komen, stellen Keklik Yücel, Marieke Hoogwout en Guido Deuzeman.
Met FvD erbij 56. CDA en D66 waren in vergelijking daarmee dwergen geweest (elk 19) zonder slagkracht - aangezien ze weinig met elkaar gemeen hebben.
Als een non-profitorganisatie wordt gesubsidieerd door de overheid, wordt de kwaliteit ervan bovendien gecontroleerd door die overheid.
Op Radio 1 verschijnen zelfs serieuze virologen die mondkapjes rondom afkraken, en als optie om corona te voorkomen ronduit naar de prullenbak verwijzen.
Dat is de moderne BLM-“narrative”: alle blanken zijn racistisch en dat is niet hun schuld, maar ze moeten er wel wat aan doen.
Islam heeft niks met geweld te maken.
Onderschat het Corona virus niet, ben werkzaam bij een grote ambulancedienst en heb afgelopen week heel nare dingen gezien.
De Duitse maaltijdbezorger moet van de Zuid-Koreaanse mededingingsautoriteit de bestelapp Yogiyo verkopen om goedkeuring te krijgen voor de miljardenovername van zijn Zuid-Koraanse branchegenoot Woowa Brothers.
Zeker wel, hij is mede-verantwoordelijk voor een crisis; en heeft daarmee zijn eigen land verraden.
Of je er per boot passeert of met een vliegtuig overvliegt: je kan onmogelijk naast het vrolijke kleurenensemble kijken.
Veiliger krijg je 't niet.
Hier in Amsterdam zijn vuilniszakkenjassen met een bontkraag heel populair, maar dat bont wordt niet van nertsen gemaakt, maar van langharige honden uit China.
In beide gevallen is het dus niet nodig om verkiezingen te houden.
Dat is een juiste conclusie.
Maar ja, dat zijn dus de cijfers van de campagne zelf.
Mag je hier al niet meer neucken en in Marakesh nog wel? vragen vragen.
Wat hebben ze met dat raam achter gedaan?
Eruditie wordt niet als I-K gespeld.
Joey D. is in het verleden nooit eerder onherroepelijk veroordeeld voor geweldsdelicten.
Van Hove blijft intussen aan de slag als huisarts.
“We hebben zo veel bereikt met elkaar de laatste weken”, zegt Piet Bruinooge, voorzitter van de Veiligheidsregio Noord-Holland Noord.
Is die uitzonderingstoestand nou al eens formeel uitgeroepen, want de decreten vliegen de kiezert nog steeds om de oren.
‘Ik ben strategisch adviseur en bekend met het benaderen van bestuurders en politici.
Is de schrijfster al uit de anonimiteit of blijft dit een beschuldiging van een onbekende bron.
Dat geld zou bestemd geweest zijn voor de campagne van Sarkozy, aldus die bronnen.
Iedereen heeft niks te doen.
Zet er dan iemand met een donderbus neer.
Maar ik val dan ook op oudere vrouwen.
Argumenten worden aangepast aan een gewenste realiteit.
Alleen het feit dat die lui dachten dit te mogen flikken is al schande.
Zijn Interne Marktwet’ moet ervoor zorgen dat de handel tussen Groot-Brittannië en Noord-Ierland ook bij een no-deal soepel blijft verlopen.
Die zogeheten commissie Machielse had de nota uit 2009 wel gekregen.
Kort na de schietpartij werd de man aangehouden door de politie in de wagen van zijn vrouw.
“Het lijkt nu al een kunstwerk!”, vindt Evi.
Ik zou, ook voor ons zoontje, graag nader tot elkaar komen.
Hendriks over bekentenis turncoach Beltman: 'Korte metten mee maken'
Zo is het maximale tarief voor de hypotheekrenteaftrek dit jaar nog 46 procent en wordt dat in 2021 verlaagd tot 43 procent voor het inkomen dat hoger is dan 68.507 euro.
Eros en seks naar Ovidius – Anton van Hooff werkt satyrkruid als afrodisiacum, maar ook door de testikelvorm van de wortels (26,96).
Chris Frantz is getrouwd met Tina Weymouth, de bassiste van de The Talking Heads.
Dat maakt me niet beter of slechter, zoals we in IJmuiden zagen.
Ik hoop gekke, vreemde en creatieve websites te zien die mij een bijzondere ervaring buiten de gebaande paden durven te bieden.
Ik ben geïnteresseerd.
Naar nu blijkt is een deel van de wereldbevolking al cultureel gebrainwashed en zijn er in de oorlog al een hoop doden gevallen.
Turkenhoer was vroeger een scheldwoord, maar Halsema vindt het een eretitel.
Een bron beweert in de krant dat de hertogin van Sussex haar opwachting zal maken in ‘I Do, Redo’, een Canadees realityprogramma over trouwfeesten die geen goed einde kennen.
Connecteer met zo veel mogelijk mensen, zowel binnen als buiten jouw sector, en treedt met hen in interactie.
Eigenlijk is het OM nu nog raarder bezig.
Dat doen ze niet voor het geld, maar vrijwillig, louter uit liefde voor de honden.”
De omgeving van het hof van beroep in Antwerpen is donderdagnamiddag een tijd afgesloten geweest door de politie, die onderzocht een dreiging tegen het gebouw.
'Die toepassingen hebben nu al verregaande impact op de samenhang van de stad, denk daarbij aan navigatie- of dating apps.
Deze patiënt (54) mag na 10 dagen IC opname én 10 dagen op de corona verpleegafdeling nu naar huis.
Het aantal besmettingen in stijgt gigantisch, en ook het aantal ziekenhuisopnames neemt rap toe.
Ze groeide op in Estland en maakte daar de Zingende Revolutie mee, toen muziek werd ingezet voor vreedzaam protest.
En die slechte MX-5 kloon maakten ze alleen omdat het moest vanwege de deal.
In het geval van hernieuwde lockdown volgt nog een tsunami van 3300 extra faillissementen.
Wat ik maar wil aantonen is dat het R-getal onder de 1 moet zijn, wil het maakt niet uit welk beleid, succes hebben.
Burgemeester Maastricht feliciteert koning: perfisia, majesteit!
Qua uiterlijk had de Hertz-Penske de kenmerken van de Boss 302 (splitter) en Shelby GT500 (uitlaat).
Er is een groot gat tussen kosten van levensonderhoud in de randstad en een docentensalaris.
In één keer, als onderdeel van een grote anti-corruptie-campagne van de nieuwe president Zelensky.
Ook het aantal patiënten dat met Covid-19 in het ziekenhuis en op de dienst intensieve zorg ligt, blijft dalen.
Engel was de afgelopen weken veel in het nieuws vanwege zijn verzet tegen de coronamaatregelen van het kabinet.
Als je dan niet meer zulke spelers kunt lenen kom je sportief in de problemen.
Het is volgens de regering van premier Johnson ook beter dat werknemers zo veel mogelijk thuis blijven werken.
En dan te bedenken dat de meerderheid van de EU commissie niet eens is gekozen.
GroenLinks moet bij de komende verkiezingen nauw gaan samenwerken met PvdA, SP, PvdD en de huidige regeringspartij D66 door een stembusakkoord te sluiten.
“Als winters zoals deze het nieuwe normaal worden, gaan planten en dieren alleszins moeite hebben om te volgen.
De gemeente verwacht dat de sloop half april kan starten en binnen een maand is afgerond.
Vorig seizoen waren dat er nog 632.
Vermoedelijk wordt de goedkopere, kleinere Surface Laptop tegelijkertijd geïntroduceerd.
Dat blijkt uit de laatste cijfers.
Daarna in de stromende regen tussen een zee van mensen door, met je zoon aan de hand, zoekend naar een kaartje dat je in het dashboardkastje hebt laten liggen.
Zoals Kaag het over ‘verbinding’ had.
Vanuit het natuurgebied was een melding gekomen over overlast en harde muziek, meldt de politie.
De ja knikkers in de Tweede Kamer mogen nog wel iets van vinden maar meer ook niet.
De Duitse softwaremaker kelderde een dag eerder bijna 22 procent na een omzetalarm.
Ik vind dit niet kunnen en dit selectief Nederlanderschap moet meteen gestopt worden.
Ik denk dat de Academy haar eigen graf graaft en dat de jaarlijkse Oscaruitreiking straks niet meer voorstelt dan een klein, stoffig en obligaat klaagfeestje in een achterafzaaltje waar niemand meer blij van wordt.
Daar heb ik ook geen reactie op gehad.”
Onmiddellijk aftreden, en dan hoop ik nooit meer iets van dat mens te horen.
De grootste organisatie voor jeugd- en gezinswerk in Putten, Buurtzorg Jong Putten, heeft besloten per 1 juli te stoppen.
De eerste editie van het PTO Championship moet dan ook een soort vlaggenschip worden.
De Jeugdwet, de Memorie van Toelichting en jurisprudentie stellen echter voldoende grenzen aan de Jeugdwet.
Overheid je kan de tyfus krijgen.
Na het lezen van Feynman moet ik altijd zachtjes wenen (gevoelig typje).
In eerdere verhalen zou het om sex in het huis van je ouders te gaan.
Wat een kul schrijft die man.
Aan mensen die moeilijke maar moedige beslissingen durven nemen, in functie van het collectief.
Desalniettemin, als de beperkte ruimte geen issue is, dan is het een prima optie.
Hoe is het om deze crisistijd te promoveren?
Wij wensen zijn vrouw Ineke veel sterkte bij het verwerken van dit verlies.”
Je net nieuwe auto in vlammen op zien gaan.
En jawel – Elias' toetsbureau produceert nu een vernietigend rapport gaat.
Pak em beet mannetje of 10 allemaal met de lichten goed op 1 na, die heeft t lampje stuk want zijn fiets is omgevallen, diegene fiets midden in de groep en wordt dus goed verlicht door de rest.
Het verschil met Poetin is dat het Erdogan niet echt lijkt te lukken.
Maar jouw Eu marionetje doet het ook absurd slecht.
Ik had ook last van deze bug, alleen dan op Android.
Via een actief koeltransport worden de dosissen vervoerd naar de woonzorgcentra, samen met de spuiten, de naalden en het oplosmiddel om het vaccin in op te lossen.
Wacht even, dan verbind ik u door met de afdeling die hier over gaat.
Kijk voor meer informatie op: https://www.
Het Grapperwaus wappies paleis van justitie puilt uit van de foute lieden.
Tweederde van de werknemers en studenten ervaart werkdruk of studiestress, zo blijkt uit een recent onderzoek van de universiteit.
Die kunnen oplopen van 9,95 tot wel 49,95 euro.
De democraten zijn zwak, maar wie nu nog niet ziet hoe Trump de VS inclusief democratie saboteert, die volgt toch echt het nieuws, inclusief Fox(!) niet.
Naar krimpgebied verhuizen doet.
Rutte had zich er niet mee moeten bemoeien en had eerder moeten luisteren.
Svetlana Tichanovskaja is namelijk als zijnde huisvrouw zonder enige leidinggevende ervaring namelijk niet echt geschikt om president te worden.
Uit de cijfers blijkt verder dat de toeristenbelasting met 40 procent stijgt.
En random elke week 20.000-40.000 NL'ers testen.
Volgens Allen had de jury die in 2017 over zijn lot besliste, onvoldoende en bevooroordeeld gefunctioneerd.
De regering heeft met ingang van maandag coronamaatregelen versoepeld.
In het voorjaar van 2021 moet duidelijk worden of de Olympische Spelen van Tokio volgend jaar zomer wel kunnen doorgaan.
Daadkracht op papier, want we horen pas later hoe ze dat gaan doen.
Deze optie loopt nog iets meer dan vier weken.
Geen ruimte voor vloeiende aanvallen, en dus het deksel op de neus.
De elektriciteit in het huis moest vervangen worden, maar elektriciëns stonden steeds voor een dichte deur.
Dan kun je alle cartoons gaan verbieden, zowat.
Waarom moet je het eens zijn met mensen die je sarren?
Wij overlopen de opties die je hebt als ouder en wat ze betekenen voor je portemonnee.
Of op zijn minst een persoonlijk onderhoud met een medewerker in het Hotel de Brienne, al sinds 1817 de ambtswoning van de Franse minister van Defensie.
Zien we straks drie clubs uit de hoofdstad in de Champions League?
En doe je best dat je naar t vwo kunt jongen, scheelt je een hoop ruzies op t schoolplein en pesterijtjes.
Ze heeft talloze handen vastgehad van eenzame patiënten die hun laatste adem uitbliezen.
Iemand had ondertussen de politie al gebeld.
"Deze demonstratie laat zien wat onze investeringen in technologie onze klanten in de toekomst gaat brengen.
Aldus een 82 jarige demente wappie.
“We moeten er hard aan werken”, “Het heeft onze volle aandacht” en meer van die bekende gemeenplaatsen.
En de afgelopen dagen zijn de GGD’en ook meer gaan testen, het percentage positieve tests stijgt niet, maar blijft gelijk.
Dat is een frappante stelling zonder onderbouwing.
Het verscheen namelijk in december 2018, precies rond de feestdagen.
Ze gaan creperen en bidden om vrij gelaten te worden.
De ndp top zit met hun ongevraagde handen in de portemonnee van land en volk… Bouterse is voor zijn doen stil.
In de provincie Bergamo vielen tot nu toe bijna 14.000 doden.
Weet je waar je ook lauwe pis van krijgt: Bij M zitten Jetten en Halsema te praten over het homofobe geweld.
Geen millimeter buiten de lijntjes kleuren en bek houden!
In het leegstaande kantoorgebouw aan de Plesmanlaan wordt een corona testlocatie van de GGD ingericht.
Mochten er medische problemen komen kunnen we altijd nog terug vallen op het gros onze reaguurders die wel verstand hebben van virussen.
In trein, bus en metro wordt u geadviseerd om niet-medische mondkapjes te dragen.
Aan de andere kant ook omdat je daar binnen nu extra eenzaam bent.
Een knuffelcontact is gedurende zes weken dezelfde persoon en kinderen onder 12 jaar tellen ook mee.
Van dat bedrag heeft ze slechts 4 procent ontvangen.
Na het aantreden van OW-minister Riad Nurmohamed werd hij geïnformeerd over de grote achterstand bij de huldigingen.
Juist, zover is de acceptatie al gekomen, met een zak geld kom je nergens, brains zijn er voor de stommeriken.
Het helpt om een “preventiecultuur” te vormen, vooroordelen weg te werken, en mensenrechten en respect voor alle mensen te bevorderen.
Muien zitten niet alleen in de Noordzee.
Het eerste seizoen van moest Saartje Vandendriessche met 3-4 nipt de duimen leggen tegen haar mannelijke tegenstander.
De Ace is waterbestendig en gaat zo’n 5 dagen mee.
Dat is het plan van de Britse regering, die op die manier het nieuwe coronavirus wil beteugelen.
Ja, dat is hoe je denkt over al die overperfecte poppetjes met hun iele modellerige, even handig hidden dellerige, aanstellerige, poppenkastpop porems voor de modeblaadjes.
De komst van massa's ingevoerde moslims heeft de klok nog eens 6 uur teruggezet.
De rest bleef zitten.
Slechts een klein deel volgt voormalig fractievoorzitter Henk Krol naar zijn nieuwe partij, de Partij voor de Toekomst.
Ook 105 kinderen van 0 tot 9 jaar testten al positief.
Het MotoGP-seizoen zou exact over een week van start gaan op het Losail International Circuit nabij Doha, maar de race is gecanceld in verband met het coronavirus.
“Ik probeer positief te blijven en mijn dagen met humor te vullen, maar dat is niet altijd even makkelijk", schrijft Kate Ryan bijvoorbeeld.
De voice-over zegt: „Dit dier is nu zeer zeldzaam geworden, doordat het uit zijn natuurlijke omgeving is verjaagd door de verstedelijking.”
Wat de meeste economen lijken te vergeten is dat de hele wereld in hetzelfde schuitje zit.
Is het niet via de geijkte paden te regelen, dan overweegt PSV zelf de knuppel in het hoenderhok te gooien en wil de club een regeling afspreken met de spelers.
Lewis Hamilton won in zijn Mercedes de race.
Daarnaast is het belangrijk om zoveel mogelijk manieren van vragen stellen en synoniemen van woorden op te nemen in je design.
‘Grappig’ dat ditzelfde probleem vier jaar geleden ook speelde.
Cijfers die je niet weet, omdat je niet test.
Ik gun die mensen gewoon een vrij land, zonder linkse soviet dictator.
NPS en PL zitten voor spek en bonen.
Maar tegelijkertijd voel je een afstand tussen de klas en hem.
Ik noem zo'n ding gewoon: een kroontje.
Aan de bedelstaf zullen we gaan.
Per 30-04 moet ik de sleutel inleveren en deze vrijdag wil ik al in onze nieuwe woning slapen.
Maar Liverpool liet na een tweede goal te maken.
Ik zou er direct een kopen als ik het geld had.
"Dat verbetert de cyberhygiëne en versterkt de weerbaarheid van de organisatie.
Aansluitend gaan we in de ontwerpfase in gesprek met inwoners en organisaties.”
“Maken we zelf wel uit… Halsema stond ook met 800 mensen op de Dam dus niet zeiken!” aldus Richie.
Trump zou dan in het Witte Huis blijven.
Dat meldt de politie-eenheid Amsterdam.
De succesvolle inzet van Biomassa, vroeger gewoon Bosbouw genoemd en bekend van de films uit Canada waar men met spikes op de schoenen over gevelde bomen in rivieren balanceert, hangt af van hoe hoeveel CO2 in de lucht is.
Dus zijn wij genoodzaakt ons spaarpotje voor ons nieuwbouwproject te gebruiken.
Ze zijn in hoogste staat van ongerustheid en vinden dat er ‘echte duidelijkheid’ moet komen over de verspreiding van het coronavirus.
Omdat je in de roerdomp toch steeds de kleinste opdonder zag.
Niet meer aan meedoen, nog beter.
Ondertussen storten de kade's in en staat de Amsterdamse Gemeenteraad, te hengelen bij de overheid om de tekorten aangevuld te krijgen, onder de noemer Corona-crisis.
Geen dakloze of andere hulpbehoevende.
Hij onderscheidde zich vooral door zijn groot en innig geloof, dat al zijn doen en laten beheerste, gepaard met een grote moed en zelfverloochening.
Naast Our Planet raad ik graag een ieder de onthutsende documentaire 13th aan.
Als systemen falen vanwege achterblijvende vertegenwoordiging van vrouwen en minderheden, dan leidt uw oplossing tot systemische apartheid: iedere uitverkoren groep krijgt zijn eigen afhandeling.
Suggestief kaartje, een overheid kan natuurlijk best beweren dat ze ' begonnen' zijn maar dat kan ook met maar 10 vaccinnaties zijn.
Ondertussen blijft de president keer op keer verkondigen dat hij de wet heeft ingevoerd, waar anderen ‘meer dan 50 jaar lang’ faalden.
Bovendien bied je dan ook de ruimte aan mensen om hun verhaal even kwijt te kunnen.
Duizenden oudjes stierven, zonder dat die doodsoorzaak ooit op hun overlijdensakte kwam, aan of door corona en maar al te vaak zonder hun naasten, eenzaam in een kamertje.
Jane is bevallen van een gezonde jongen, Mason.
Maar het OM is links, dus dan mag je oproepen tot geweld van alles en iedereen die niet in de linkse kronkel past.
Verloedering en onveiligheid door een enorme toename van misdaad en criminaliteit, zal het lot van West Europa zijn als deze landen toegelaten worden.
De meeste zijn sowieso alleen bij-elkaar-gooiers en opwarmers.
Met onze ruime ervaring in het ontwikkelen van dit soort apps weten we de performance in de meeste gevallen prima acceptabel te krijgen.
En ja, dat is vooral een zegen voor de stad zelf.
Maar ze laten helemaal niet alles en iedereen zien uit de samenleving, laat staan dat ze uitgebreid het woord krijgen.
Ik wist alleen niet dat ik direct van jong naar oud zou gaan.
Niets tweede kans, slechte jeugd, schaamtecultuur, culturele taboe op sex dus verward, en verward in het algemeen.
Het heerst nogal.
Het goede nieuws is dat ik slechts de helft heb opgegeten en nu nog een halve pizza heb liggen.
Misschien levert dat relevante informatie op, zoals, wie is de kwetsbare groep.
Geen honden in mijn huis.
Want waarom zou ik mij op mijn leeftijd nog druk maken over iets dat ik toch niet kan veranderen.
Eva (midden) oefent alvast op de roeiapparaten.
Volgende week houden de advocaten van de zes hun pleidooien.
Die kritiek valt te begrijpen.
De nationale teams wel.
Het is helemaal niet zeker.
Amazon.com kondigde de oprichting aan van een onderdeel dat als taak heeft namaakgoederen op te sporen en van de site te weren.
Dat niet alleen, zo`n zelfde bedrag kan naar het Zuiden en Oosten, waar de publieke sector en toeristische industrie in de terminale fase zit.
Zo’n informatie is nochtans cruciaal voor de overheid om de vinger aan de pols te houden en een aantal belangrijke vragen te beantwoorden.
Is er een mogelijkheid om faalpolitici, die na hun politieke carrière bij de door hen bevoordeelde bedrijven/sectoren ineens op rozen zitten alsnog ter verantwoording te roepen?
Doen Akwasi en Airfryre ook en werkt prima.
De resterende competitie voetbalwedstrijden in alle landen, ronde van Frankrijk en Spanje, Gentse en Lokerse feesten, alle reizen, alle festivals en misschien ook zelfs al de voorrondes van de CL en EL voor het seizoen 2020 - 2021.
Zó hard wordt er ook weer niet geremd.
Het uitvallen van Verstappen was extra pijnlijk omdat hij zaterdag in de kwalificatie het gat met Mercedes beperkt wist te houden en daarom met vertrouwen uitkeek naar de race.
Zou Jaap van Dissel dan toch gelijk hebben?
EuroSkills zijn de Europese Kampioenschappen voor beroepen.
Iets waar geen geldbedrag aan verbonden wordt, omdat het effect voor het rijk neutraal is, is het verlichten van de regeldruk.
Het had men gesierd om eerst de links te lezen en zelf ook eens met IC-personeel te spreken (zoals ik heb gedaan, ik heb op 2 IC's een rondleiding gehad met heel wat tekst en uitleg plus de mogelijkheid om diverse IC mensen te spreken).
En vergeet vooral niet dat het Internationaal Gerechtshof in Den Haag en het Europese Hof het 8 decemberproces nauwlettend volgen.
Op de website van het museum kan de rondleiding met een paar klikken digitaal worden samengesteld.
Anders lijken we zwak."
Ook niet van ‘frie de piepel’-BNertjes.
Er zou dan wat van dat geld verspild worden aan een business jet voor de één of andere graaier, maar er zou ook genoeg geld zijn om voor iedereen zo'n Volkswagen te kopen.
Zeuske doelde niet op de hoofdwerken van Kant, die bepalend zijn geweest voor de westerse filosofie en ethiek.
Tel daar dan nog bij op dat roofdieren en primaten gevoelig zijn voor deze corona - goed dit zijn dieren die je toch van afstand moet bekijken, maar het is een extra risico.
Het ingesloten verkeer wordt omgeleid.
Opvallend veel zwerfvuil in Antwerpen: “Neem uw vuil terug mee naar uw kot”
Sta mij toe dat ik in dezen volsta met een klinkend citaat van mijn moesje: "Jullie kunnen mijn Hollandse kont kussen!"
De achtervolging startte op de A12 toen een chauffeur er vandoor ging bij een controle.
Iets waar de reguliere media niet over willen berichtten; want die willen graag “hun man” in het Witte Huis hebben.
Soortgelijke afspraken als met Turkije, al wordt dat niet hardop gezegd.
De medewerkers van de Brabantse ziekenhuizen kunnen een griepprik krijgen.
Er is niets onschuldigs aan de islam, noch aan haar volgers en regressief linkse apologeten.
Grosjean wist zelf na de crash tegen de vangrail uit de brandende bolide te klimmen en zich daarna met hulp van de marshals in veiligheid te brengen.
Ook zijn er zeldzame opnames te vinden en kunnen fans er materiaal uitprinten en liveoptredens bekijken.
De 29-jarige acteur verklaart nogmaals de liefde aan de 28-jarige zangeres die hij in juli ten huwelijk heeft gevraagd.
Heracles won in 1964 voor het laatst in Amsterdam van Ajax.
Pas maandag heb ik haar kunnen zien, toen ze in het mortuarium lag.”
Lekker op z'n Haagsch achter de feiten aan lopen, maar dan voor de hele bevolking.
Bovendien natuurlijk weer ellenlang geneuzel van Hugo de Clown, de vleesgeworden Postbus 51 mededelingen van de overheid.
De Britse prijsvergelijker is goed gepositioneerd voor een nieuwe groeiperiode.
Na afstemming met het Surinaamse Openbaar Ministerie zijn beide in verzekering gesteld.
Drie bedrijven testen hun kandidaat-vaccins nu op mensen.
Racist was hij niet.
Het heeft geen enkele zin!
Kunnen we stoppen met reaguuren.
Het is een begin toch.
In de eerste zes maanden van het jaar daalde het aantal passagiers dat via Heathrow vloog met 60 procent vergeleken met dezelfde periode vorig jaar.
Luc Van den Brande: “Ik heb mevrouw Meuleman gebeld om vriendelijk te vragen wat in de hoorzitting ter sprake zou komen.”
O o wat heeft onze slimmererik het weer intelligent gedaan.
Als Nederland uit die vervloekte EU gaat kunnen we gewoon goede buren zijn (wel met een flinke schutting, namelijk België, er tussen) en elkaars merkwaardigheden waarderen.
Club kon nadien niet profiteren van de kleine momentjes.
Ook Gerard Joling is hard getroffen door de coronacrisis.
Er liggen momenteel volgens de meest recente cijfers 5.897 mensen in het ziekenhuis (-5 procent), van wie 1.325 op de intensieve zorgen (-2 procent).
De S&P 500 sloot vrijdag 0,7 procent hoger op 3.508,01 punten.
Als we als capabele Nederlanders nou gewoon daar naar toe emigreren, met behoud dus van internetkantoorbaan, kunnen we aan de ontvangende kant van het geld terechtkomen.
Het Overlegcomité heeft de regels rond reizen verstrengd.
Score: voor Alfa Romeo een schot binnenkant paal eruit voor wat betreft Grande Bellezza, maar BMW tikt ‘m in de rebound alsnog in eigen goal: 2-2.
Zet er desgewenst het woordje sociaal voor.
Dit blijft wel even.
De politie van Geyersvlijt kreeg de melding dat er dieven op het adres waren en ging ter plaatse voor onderzoek.
Bij het ministerie van Justitie klonk achter de schermen dat men tegen de grondwet aanloopt in het nemen van maatregelen.
De lobbyisten hebben hun werk weer goed gedaan, leve de multinationals want wij zijn niets waard.
Er zaten sterke uitzendingen bij, maar de koek is wel een beetje op.
Hij is in de politiek relatief onbekend en geldt als een overgangspremier.
Getuige fatale steekpartij Venlo: ’Ik trof hem aan, met die naakte man bovenop zich’
Want nu is er wel kindervuurwerk’, aldus Verkuijlen.
Voor in de soep, neem ik aan.
Exact twee weken geleden had de koning CD&V-vicepremier Koen Geens de opdracht gegeven om ‘initiatieven te nemen om de vorming van een volwaardige regering mogelijk te maken.’
Op de Portugal Masters zijn dit weekend alleen de Nederlanders Wil Besseling en Lars van Meijel nog van de partij.
De rechten van de mens, in Europa in ieder geval de grootste molensteen die verstandig en "long over due" beleid al sinds de overtekening van deze verdragen in de weg staat.
In Nederland lopen we iets achter op de nieuwsfeiten (zullen we de zondagochtend maar de schuld geven?
Het dringend advies van onze president Mark Rutte is om alle contacten tot het minimale te beperken en om er voor te zorgen dat er geen onnodige risico’s worden genomen.
Ze zijn wel in beroep gegaan.
Besmettingen zijn op de nederlandse softe manier niet tegen te houden, in grote bevolkingscentra's zoals amsterdam gaat het over enkele weken tot een maand helemaal mis.
Even in de buurt vragen of ze bij meer mensen aan de deur zijn geweest, als t alleen bij u was (ouder) hebben ze u in de gaten gehouden en komen ze misschien terug.
Microbioloog Herman Goossens en Sam Van Goethem, onderzoeker en arts in het UZA.
BLM is een gril, net zoals de flippo en de spinner.
De Nationale Voedsel- en Warenautoriteit (NVWA) testte afgelopen week 130 van de circa 1700 personeelsleden van Van Rooi Meat.
De beperking van de groepsgrootte (maximaal vier personen op 1,5 meter afstand van elkaar) moet er ook voor zorgen dat mensen elkaar minder ontmoeten.
De vraag hoeveel banen de BIK op zou leveren, kan Rutte niet beantwoorden.
D66 groenlinks SGP CU VVD SP Denk CDA partijen die niks doen voor dit land tegen de tijd dat er verkiezingen komen komt men met onzin vragen.
In 1998 kon je alleen om “erkenning” vragen als je ook om een pensioen vroeg.
Ze gaan het nu alleen wellicht op grote schaal delen met overheden.
Daarnaast is de prijsstelling van zo’n Porsche vaak wat interessanter.
Wel even wennen dus.”
De ambtenaren bleken nu eenmaal gebonden aan een ‘zwart-witbeleid’, omdat de wet zo was ingericht.
De opgestapte minister van Financiën Sajid Javid voelde niets voor een samensmelting van de politieke top van zijn ministerie met 10 Downing Street, zoals Johnson wil.
‘Ik weet zeker dat ze op termijn wel alles zullen doen om het virus in te dammen en banen te beschermen.
Hugo de Jonge kan helemaal niets.
De Trinidadiaans-Amerikaanse rapper en actrice deelde vandaag op Instagram drie schaars geklede foto's waarop haar babybuik duidelijk te zien is.
Denk dat de bewoners net de dobbermans aan het uitlaten waren.
Gek genoeg ontbreekt de informatie over de maximale snelheid, waardoor je niet altijd weet hoe hard je nu eigenlijk mag.
Ook is hij actief als mantelzorger.
Hij is vrij subtiel en niet in lijn met wie Daaltje daadwerkelijk is, maar als ik er een paar overtreffende trappen bij denk, dan past het wel een beetje met hoe ik over deze walgvogel denk.
Museum Nairac toont in de tentoonstelling Westerbork op papier de komende maanden een groot aantal van zijn werken.
De spits neemt je één jaar na dato mee terug naar dat doelpunt op Anfield.
Voor wie het nog niet wist: een van de belangrijkste principes van de strategie van mijn optietips is inspelen op stijgende koersen.
Een index of noindex tag wordt gebruikt om een pagina wel of niet in de index op te nemen.
Dat was tijdens een kennismakingsgesprek in de jeugd van Ajax.
En nog 1 keer mondkap help niet en praat ik uit ervaring, desondanks gefeliciteerd!
Om onbekende moverende redenen (erfschuld kolonialisme en slavernij?
Maggy was in de categorie ‘werknemersbescherming’ een van de winnaars van een grote georganiseerd door de Europese Commissie, die op zoek is naar technologieën die kunnen helpen in de coronacrisis.
Wat ik zeg als iemand mij zegt dat hij wil gaan dansen?
Nog nooit heeft een hoax zo veel succes gehad.
Bovendien geven fabrikanten nu al doorgaans acht jaar garantie of 160.000 kilometer.
Hee, kans dat het goed gaat is 97%.
Voor de oplettende kijker die rechtsbovenin een DENK-logootje ziet: goed gespot.
Er wordt niet eens geweld gesuggereerd, dat verzint Carlson allemaal zelf.
Voor sommige mensen, wie bijvoorbeeld de provinciegrenzen oversteekt, kan dat belangrijk zijn.
Het zou betekenen dat het bedrijf relatief veel jonge medewerkers moet ontslaan, omdat deze als laatste in dienst zijn gekomen.
Univers sprak daarover met EU-jurist en rechtsfilosoof Chiara Raucea.
Daniel Martínez schreef verrassend het eindklassement op zijn naam.
De hoofdtelefoon is een typisch consumentenproduct en is ook geen nieuwe productgroep, waardoor een aankondiging tijdens een presentatie op de WWDC niet de meest logische plek is.
Maar dat geldt eigenlijk voor vrijwel alle regulering die er de laatste 20 jaar is bijgekomen.
Schieten dus, maar waarom dan niet op zijn poten.
Een ezel verstuikt zich geen tweemaal aan dezelfde steen hetgeen niet kan gezegd worden van de winnaar.
Die vermogensgrens is ruim 6.000 euro voor een alleenstaande en bijna 12.500 euro voor een alleenstaande ouder en voor gehuwden.
Voedsel lijkt me een hogere prioriteit hebben, maar waar haal ik bijvoorbeeld maandenlang mijn vitaminen vandaan, als groenten en fruit geen optie meer zijn ivm houdbaarheid, een potje Centrum pilletjes of zo?
Of de maatschappijen dit overleven, hangt heel erg af van de onderneming zelf, denkt hij.
Biden krijgt nog drie staten en Bonkers Alaska en N-Carolina.
Na twee complete elftallen aan vrouwen te hebben verslonden.
Van Wooncentrum Van de Ven naar Olen Shopping Park: “Parkeren voor deur blijft troefkaart”
Later volgden nog uitleenbeurten aan Millwall, Norwich en Leicester.
Eindelijk iets waar ik jarenlang mee gewerkt heb.
Dat kom je ook niet te weten, zo lees ik dat tenminste.
“De tegenstanders van het verbod dachten dat het Vlaamse decreet snel vernietigd zou zijn, maar zo simpel is dat blijkbaar toch niet”, klonk het toen.
In het Arbobesluit, de uitwerking van de Arbowet waarin regels staan om arbeidsrisico's tegen te gaan, staan geen concrete gegevens over bijvoorbeeld bij welke temperatuur het nog te doen is om thuis te werken.
Met de groei van het aantal EV’s op de weg zal een snellaadstation zoals deze van Fastned op termijn zelfs een noodzaak worden om aan de vraag te kunnen voldoen.
En daarmee wordt duidelijk dat je niks hoeft te kunnen als burgemeester van Amsterdam als je maar genoeg steun hebt vanuit het volk en media, daarmee is de weg eigenlijk vrij voor een gekozen burgemeester.
De steden waar zoveel geweld en armoede heerst, worden al decennia lang geregeerd door democraten.
Blijft boeiend, weer dank voor het delen.
Jaarlijks vinden naar schatting 10.000 tot 20.000 illegale abortussen plaats in Italië, tegenover 100.000 legale.
Het zijn criminele organisatie die geen rechtstaat erkent en waardeert, Bij NDP gaat eigen belang boven landsbelang.
Het Duitse softwarebedrijf Transporeon, dat realtime gegevens van meer dan 100.000 logistieke dienstverleners bijhoudt, merkt de laatste weken een "dramatische daling" van het aantal expediteurs dat ladingen naar het Verenigd Koninkrijk meeneemt.
HP/De Tijd schreef daar al over.
Tenniscoach Jan Velthuis verruilde Oldenzaal voor Hannover: ‘Stadse Enschedeërs vind ik al geen Tukkers’
Selecteer en ga naar het tabblad klik je op de knop om het proces te starten.
HEt kan oo zijn dat dit een plan is om de overbevolking tegen te gaan.
De raad moet regelmatig besluiten nemen over de benoeming van wethouders op basis van summiere informatie, aldus de motie van initiatiefnemer Hanneke van der Werf (D66).
Fabrikanten in Californië kregen eerder op donderdag van gouverneur Gavin Newsom te horen dat zij binnenkort weer aan het werk mogen.
Supermarktketen Aldi roept dinsdag bepaalde linzen en witte bonen terug omdat er stukjes glas in kunnen zitten.
"Hij was met afstand de beste kusser", aldus de actrice.
Alleen vraag ik me af of er nog erfpacht onder hangt?
De deurwaarder erop af sturen en beslag laten leggen op de bonukampoe.
Daar rekenen de reorganisatie-experts althans zelf op.
Ons land heeft niet voldoende mondmaskers om de hele bevolking te bevoorraden en de overheid wou de mensen ontraden om massaal mondmaskers te hamsteren uit schrik dat er een te groot tekort zou ontstaan voor de medische sector.
Als men zich aan de regels houdt heeft men geen last van boetes dus ik snap werkelijk uw plemsel niet.
Als je het van een bijstandsuitkering of minimum loon moet hebben en je hebt bijvoorbeeld Den Haag als residentie, dan woon je toch echt in de omgeving waar het door dit soort mensen niet fijn toeven is.
Apple heeft twee beveiligingslekken opgelost in de Mail-app van de iOS 13.4.5 beta.
De provincie Noord-Brabant gaat boeren helpen zich te beschermen tegen aanvallen van de wolf op hun schapen.
Hij zal dus moeten kiezen wie hij dumpt: de onfrissiërs of de geen-zinners.
Wil je er nog een maand of langer gebruik van maken, dan betaal je dus dit bedrag per maand.
Brits feestje in Brussel na steun Europees Parlement voor Brexit-akkoord!
Kan ik bij corona mijn hond knuffelen?
De vakkundige inhoud (kwaliteitsverbetering voor patiënten en artsen) wenst de minister geen oordeel over te vellen, dus blijven de euro’s over.
Trump beweerde ook dat Biden een seniele dwaas was die ze niet allemaal helder op een rijtje had.
Kamervoorzitter Arib bleef aandringen op het terugnemen van de uitspraak: „Iemand voor sluipmoordenaar uitmaken vind ik echt niet kunnen.
Verder moet er een “hernieuwde bezinning” komen “op de wijze en frequentie van de samenzang”.
Bovendien heb ik een zwak immuunsysteem, en mijn broer thuis heeft astma.
Op Tweede Kerstdag is het bedrijf in nagenoeg alle filialen open.
Een 63-jarige man uit Houthalen-Helchteren die werd aangehouden op verdenking van drie brandstichtingen in vier dagen tijd in een straal van één kilometer, zou ook verantwoordelijk zijn voor twee zware verkeersongevallen in Helchteren en Zonhoven.
Dat is wat er gebeurd als je die shit lekker zn gang laat gaan.
Zou bijzonder zijn als ie naar een paar klappen op zijn hoofd vergeet hoe zijn moedertaal te spreken, zich ineens enkel in het Nederlands weet uittedrukken, en mensen red uit een op het water geland zinkend vliegtuig.
Ali B neemt het op voor Marco Borsato: ‘Als je verliest heb je echte vrienden’
Het zijn de jongeren die, hoewel ze vaker naar de winkel bleken te gaan dan oudere bevolkingsgroepen, hun consumptie sterker hebben verlaagd.
De laatste keer dateert uit 1997, toen wereldkampioen werd.
Zo democratisch is dus dat politieke deel van Nederland en België.
Oud-vicepresident Joe Biden is de winnaar geworden van Super Tuesday, de belangrijkste dag in de Democratische voorverkiezingen – of op zijn minst de morele winnaar.
Dan is het slechts een kwestie van tijd.
"We snappen dat dit heel vervelend is voor deze patiënten, maar we doen dit om er zeker van te zijn dat we noodzakelijke zorg kunnen blijven leveren", schrijft het ziekenhuis.
Hermans en Pidcock konden snel aansluiten, Van der Poel lag wat verder, rond de vijfde plaats.
Dankzij de grotere terrassen kon de horeca deze zomer de omzet nog enigszins op peil houden.
Het zijn allemaal opportunisten die zich snel aanpassen aan een gewijzigd landschap, maar je kan niet verwachten dat omgaan met auto's en vrachtwagens al in het DNA van onze grote wilde dieren zit", besluit Loos.
Waarbij sommige mensen de volgende ochtend dan op een totaal andere plek wakker worden dan waar ze een paar uur ervoor in slaap vielen.
We weten ook niet zeker in welke mate landen besmet waren toen maatregelen zijn afgekondigd.
Senator Amy Klobuchar zei dat de Verenigde Staten iemand nodig hebben uit het politieke centrum.
Zodra de definitieve publieke versie van de watchOS-beta beschikbaar is, kun je die downloaden via de gebruikelijke manier.
Zeker woonachtig in jong nederland?
Hoeveel naffertjes zijn er opgepakt voor de talloze autobranden, Einstein?
Je zou kunnen zeggen dat het linkse emotionele geweld getriggerd wordt door de rechtse reflex van rationeel en individueel denken.
Das geen racistische grap trouwens, Akwasi vergelijkt zichzelf met zwarte piet of ziet in zichzelf zwarte piet, maar goed zwarte piet kan iedereen zijn want vermomming.
Daarbij komt dat je je met een MACH-landschap nauwelijks druk hoeft te maken over upgrades, schaalbaarheid en flexibiliteit.
Wel dat wordt op hedendaagse wijze opgelost.
Met al die exquise restaurants.
“Digitale transformatie is vooral informatie naar het web brengen.
Normaal gesproken start het nieuwe seizoen elk jaar in januari.
Je voelt de vermoeidheid.
Salas zelf was in de kelder tijdens de schietpartij en bleef ongedeerd.
En weten mensen eigenlijk wel hoeVEEL verschillende soorten fluiten er bespeeld worden in de muziekwereld?
Het heeft allemaal te maken met COVID-19.
Maar als ik van linkse idioten de reisverhalen hoor naar Marokko, dan schijnt de rest van de bevolking nou ook niet bepaald fatsoenlijk te zijn.
Viroloog Marc van Ranst (de Belgische Van Dissel) legt De Morgen uit dat dat allerminst vaststaat.
Dat maakt mij meer zorgen dan dat virus zelf, want veel grotere impact op de economie.
Kortom: frustratie is echt, maar de frustratie hebben ze verdiend.
Wat het allemaal niet met je tijdsbesef doet in deze tijd.
Dat lijkt een redelijke prijs, ook al staat de kilometerteller op 10.525, vrij veel voor een kart.
Het vertrouwen tussen gemeenten en aanbieders moet worden vergroot.
Zeker als je meeneemt dat Github een gratis service is.
Neckermann zegt extra tijd te willen om financiële steun te vinden en de schulden te heronderhandelen met zijn schuldeisers.
Waarom David Philipp een ooievaar nadoet: ‘Het leven als speler van ADO is goed’
Op 13 augustus 2012 stond ze op plek 61. Acht jaar later gloort die positie de komende maanden opnieuw.
Die hele koninklijke familie, dat zegt een CEO van een grote multinational geen hol, daar kan 'ie geen zaken mee doen.
En om de verantwoordelijkheid te ontlopen, moeten anderen een dikkere huid krijgen?
Careaz heeft ook verzorgingshuizen in Lichtenvoorde.
De voorlichtingsbijeenkomst die worden georganiseerd door de politie, gemeente Overbetuwe en Stichting Samen zorgen.
Uit de Tesla-systemen zou blijken dat de Model X geen input registreerde van de bestuurder, alleen dat deze zijn of haar handen aan het stuur hield.
Koningsdag zijn ze nog gesloten, maar vanaf dinsdag begroeten wij onze gasten weer.”
‘Maar het is een bewegend doel, dus ik wil niet vastgepind worden op die cijfers.’
Met een goal uit de rebound (Shane Long) en een afstandsschot (Danny Ings) kwamen de bezoekers zelfs op voorsprong.
Het gaat om onderhouds- en vernieuwingswerken.
De Engelsman haalde in april geld op door vóór zijn honderdste verjaardag met zijn rollator honderd rondjes van elk 50 meter in zijn tuin te lopen.
Sowieso is "BLIJF THUIS" het meest simpele advies van onze overheid ever.
Net als Nancy Penoze van de Demoratten in Amerika niet voor het corona steunplan van 1,3 biljoen dollar van Trump wil stemmen.
Prins Harry, de ‘partyprins’ die nog altijd worstelt met de dood van zijn moeder en daar openlijk voor is uitgekomen, doet volgens insiders alles om Meghan te sparen van het triestig bestaan dat zijn mama helemaal heeft verteerd.
Zo'n fusie zou goed zijn voor aandeelhouders van beide bedrijven, denkt ABN AMRO, door de voordelen voor de kapitaalpositie en de kosten.
Daarin raadt hij hen af om in te gaan op het aanbod om er vijf nauwe contacten per maand op na te houden.
‘Wie op Nike’s loopt rijdt met een wagen, de rest met een vrachtwagen.’
Ook al ben ik zelf vaker zo bejegend.
Dan is het water zo weg.
Laten we op een bijzondere zondag als vandaag eens een christelijke preek luisteren.
“Polo-ruimte voor Passat-geld” dit dus.
IT-teams werden daarnaast terecht gevierd voor hun prestaties.
Dat kan alleen met Mijn toeslagen.
“Hij pakte me vast en spuugde twee keer in mijn gezicht.”
Jawel, de nieuwe bevolking gaat dat wel roepen in een jaartje of 25. Wanneer de laatste natives in een reservaat op Flevoland wonen.
De 37-jarige Belg reageerde met de glimlach en liet het niet tot een scène komen.
Mama Lindsay Lohan gaat trouwen met man die ze nog nooit in het.
Pietje toch, het is Louis Vuitton.
Wat velen aansprak tijdens het debat van eergisteren was dat Biden zei dat hij president wil zijn van Americanen.
Dat is woensdag rechtgezet.
Daarmee los je mogelijk ook het probleem op van opgevoerde scooters.
Alleen op het moment suprême veroorzaakt zo’n marathon wel een stressreactie voor je lichaam.
De rechtbank verklaarde vandaag zijn vier Subway-broodjeszaken, waaronder twee in Zwolle en één Hardenberg, failliet.
De strijkers vormen een ruim opgezette halve taart (op 1.5 meter), de blazers en slagwerkers twee meter daarachter.
Afhankelijk van je gezinssamenstelling ontvang je per inwoner de nodige herbruikbare mondmaskers”, vertelt Lukas Jacobs.
Daardoor krijgt Google „meer aandacht van gebruikers en meer clicks dan concurrenten, zelfs als die relevanter zijn voor de zoekopdracht van de gebruiker”, aldus de klagers.
Het mooie van deze knoppen en schakelaars is dat ze draadloos zijn, dus je kunt ze overal op de muur plakken zonder dat je een stroomdraad nodig hebt.
Als de kleintjes warm en veilig zijn, wint Lieke advies in over de verzorging van de jonge katjes.
Kwam er allemaal niet sterk uit nee.
“Ik heb het wetenschappelijke bewijs natuurlijk niet, maar als ik kijk hoe slecht het gaat met de anderhalve meter afstand, dan kan het misschien helpen”, aldus Lohmann.
Zondagmiddag gebeurde er iets bijzonders op de Limburgse A2 bij Born.
Het zijn bijna altijd moslims, ongeacht het land van herkomst.
Vaccine tegen corona zal niet uit Turkijke komen.
Ah kijk, weer een succes verhaal.
Minder contact in een tijd dat we juist elkaars nabijheid willen opzoeken, is voor veel mensen lastig.
Hij werd schuldig bevonden aan het met voorbedachten rade martelen, seksueel misbruiken en vermoorden van Wall.
De laptops ondersteunden beide de nieuwe Wi-Fi 6 standaard.
Entertainmentgroep Cirque du Soleil kan mogelijk een doorstart maken.
De koers van AMG is in de maand juni fors opgelopen.
Met het laatste nieuws uit Den Haag, scherpe analyses en opmerkelijke fragmenten.
Ik voelde zelfs geen pijn.
Ongeveer net zo groot als dat je bij een straatrace iemand raakt die toevallig óók aan een straatrace meedoet.
Want de elektriciteit kan nog steeds niet goed worden opgeslagen.
De behoefte om de deur uit te gaan zal groter worden dan ooit.
Als ze moeten, dan gaan ze.
Louis van Gaal, Peter Bosz, een duo Ruud Gullit & Henk ten Cate en wie komt daar uit de hoge hoed?
Is er geen motie ballotage commissie?
De Spaanse minister van Toerisme zei woensdag nog dat de heropleving van besmettingen onder controle komt, maar experte Maria Jose Sierra is daar niet gerust in.
“Mijn moeder heeft mijn leven gered.
Ja, ik heb hier amper woorden voor, daarom blijf ik er maar over praten.
Ik durf te stellen dat AIDS 0,0 invloed heeft gehad op mijn seksleven.
Oostenrijk was medio april een van de eerste landen om de coronamaatregelen te versoepelen.
Als D66 Amsterdam de eerste steen van een salafistische moskee mag leggen, dan zouden ze het doen.
Als Jetten oproept om te arbeiden zullen ze natuurlijk denken: dat was niet de bedoeling, wij blijven wel thuis.
Het werd me duidelijk gemaakt dat ik zelf verantwoordelijk was voor mijn ziekte.
Dit heeft er mee te maken dat perovskiet en silicium afzonderlijk verschillende kleuren beter absorberen, maar gecombineerd worden alle kleuren goed opgenomen.
Al die partijen zijn stuk voor stuk objectief beschouwd radicaal communistisch links.
Wat dat betreft leiden veel mensen in het westen aan de 'hondje met jas ziekte', als ik het koud heb, heeft mijn hond het ook koud.
Feit is dat het Berbervolk verspreid was van de Canarische Eilanden tot Egypte, handel dreven met elkaar en zo een gemeenschappelijke taal en cultuur vormden.
Vraag aan de makers van het virus hoe dat precies zit.
Herboren Jasper Sols hoopt op stunt bij leider en ex-club Deinze: “Lierse moet hun zwart beest worden”
Dat is zeker nog tot 8 juni niet mogelijk, ook niet voor wie pakweg een tweede verblijf aan de kust heeft.
Er staat "zal straks".
Ik was daar jaloers op.
Adyen blijft maar groeien, bleek vorige week bij de presentatie van de jaarcijfers.
Deze test is hetzelfde als een rechter die bij een veroordeling een muntje opgooit (munt is onschuldig, kop is schuldig).
Opvallend in de strijd om de steunbetuigingen is de email van huisarts Jeroen Birnie.
Wijlen aartsbisschop kreeg niet voor niets de bijnaam 'Geweten van het land'.
Er is een gestart over de stoppersregeling en die is inmiddels al 14.795 keer ondertekend.
Na jaren van de radar te zijn verdwenen is de voortvluchtige Schiedamse drugsbaron Çetin G. (49) tijdens een omvangrijk onderzoek naar een internationaal drugsnetwerk in Turkije gearresteerd.
Op sociale media dook een foto op waar de drie sportwagens even voordien te zien zijn aan een tankstation.
Direct na het drama, voor de ogen van tientallen bezoekers van de badplaats - onder wie kinderen, werden twee verdachten van 20 jaar uit Amsterdam opgepakt.
Presidenten Day werd ingevoerd in 1885 ter herdenking van de geboortedag van George Washington, de eerste president van de Verenigde Staten.
Daarvoor moet je naar het Statenkwartier, Benoordenhout of de Vogelwijk.
Dat blijkt wel uit uw liefdevolle verhalen.
Uit moslimhoek komt relatief veel terreur, terwijl het ergste wat ze overkomt is dat iemand cartoons maakt over hun profeet, en ze juist alles krijgen (met voorrang huizen, uitkeringen, positieve discriminatie, enz).
Zo van: oké, we erkennen de crisis, maar we gaan de wereld nu ook laten zien hoe wij die aanpakken.
Dat is hetzelfde als op zaterdagmiddag naar de supermarkt gaan en dan klagen dat het zo druk is.
Duidelijk, temperatuur en zonkracht omhoog.
Geert Molenberghs (biostatisticus UHasselt/KU Leuven): ‘Vanuit puur epidemiologisch oogpunt zijn wij te snel naar versoepelingen gegaan.’
Horlogeriemuseum herstelt oudste Vlaamse staande klok tijdens lockdown: “Eindelijk de tijd gevonden”
Die wordt vrijdag in gebruik genomen.
Dan was die 1.000 euro van Rutte maar klein bier.
Met de weersvoorspelling gaat het net als met de aandelenbeurs, zo mijn rokje waait, waait de wind.
Is toch het liefje van Jetten die daar werkt?
Maar de regering doet niks.
Hij heeft de feitelijke agitators ook correct geïdentificeerd en als terroristen gekwalificeerd: de voornamelijk roomblanke Antifa's.
Voor wie moeten we tot de tanden bewapend zijn?
Het verbaasde me dat het kabinet in maart de Wet publieke gezondheid van stal haalde en niet deze wet.
Vorige week besloot de KNVB de voetbalcompetities stil te leggen vanwege het coronavirus.
De prijs was per centimeter.
De volledige binnenstad wordt dan samen met de bestaande voetgangerszone rondom de Grote Markt één grote fietszone.
In zulks tijden van rampspoed luistert we altijd graag naar wat jaren 60 overemotioneel melodrama.
’s schoonvader ligt nu een aantal dagen in het ziekenhuis, nadat hij zich de afgelopen weken steeds slechter ging voelen.
Dit project lijkt misschien gedoemd te mislukken, maar Mulholland heeft wel een belangrijk voordeel.
En niet te vergeten, weer thuis gauw handen wassen!
Het is volgens Van Gucht dus heel belangrijk dat van zodra mensen zich ziek voelen, ze zichzelf onmiddellijk thuis gaan isoleren en de arts consulteren, liefst via telefoon.
En ook Charlize ziet zo’n worstelpartij wel zitten.
Bij de presidentsverkiezingen in Polen afgelopen zondag heeft de nationaal-conservatieve zittende president Andrzej Duda 43,5 procent van de stemmen gekregen.
Dat soort figuren is geen seconde bezig met het land, maar 24x7 voor het eigen belang.
Een andere reden waarom het lastig is weersextremen in Nederland te verbinden aan de mondiale klimaatverandering is dat de opwarming in ons land snel verloopt.
Maar mocht hij wereldkampioen worden dan makken we een stadion en dan noemen we het Camp e sino.
Goed dat je weer laat zien wat je sterke kanten zijn.
Daarmee leek de uitstoot van nieuwe wagens ook een stuk lager te liggen.
“Wat er is veel geweld tegen zwarte mensen.”
Op die laatste dag zou de trein zijn gekeerd voor een eventueel vertrek, maar het is nog niet duidelijk of dat inmiddels al heeft plaatsgevonden.
Ik ben wel toe aan een verzetje.
Altijd geweest en dat mag iemand als Omtzigt niet veranderen.
De schade aan misgelopen reclame bij de drie grote zenders NPO, RTL en Talpa bedraagt nu al vele miljoenen.
Is er dan helemaal niemand met invloed daar of in de rest van de TV-wereld, die daar ook van moet overgeven?
Voorafgaand aan het event op 15 september is daarmee in feite bevestigd dat Apple een dienstenbundel met de naam Apple One gaat aanbieden.
Die omgeving bestaat!
Dus nu vooral al veel theoretische voorbereiding gedaan.
En hij speelde al met het plan troepen weg te halen uit de naar NAVO-norm wanpresterende Bondsrepubliek.
Misschien was er net koud gedoucht?
Hopelijk houdt hij het vol totdat de ziekenhuizen weer normaal werken.
Hij pakt een plastic sproeifles met allesreiniger.
"De Fed liet de deur open voor een onbeperkte QE-opkoop en nog steeds staan de beurzen lager.
Beetje moeilijk te accepteren.
De pensioenvoorziening is niet bedoeld om allerlei linkse hobbies te financieren.
Op Macs is het een ander verhaal.
De Amerikaanse spelersvakbond MLS Players Association (MLSPA) heeft vanavond in een verklaring uitgehaald naar Ron Jans.
Veertig jaar geleden was Lekkerkerk opeens wereldnieuws.
Geen GoedJaar voor Diaper Dionnie.
Dat van die muur die mensen scheidt, is een goed punt.
Geef mensen de vrijheid om thuis te blijven van scholen.
Porsche 911 Exclusive geeft hoedtik aan eerste 911 »
Hij is het gelijk gaan Googelen want hij geloofde me niet……
Te voet, met de fiets, de mountainbike of zelfs met de kajak of huifkar.
Nijmegen ligt in het oosten.
De politie is in de Eindhovense buurt Tongelre in opperste staat van paraatheid na berichten dat jongeren er vanavond eens flink los zouden willen gaan.
Het gaat simpelweg om controle, afbraak van een werkend kapitalistisch bestel en het scheppen van precedenten, naar de toekomst toe, voor meer controle en meer afbraak.
Dus er gaan er nog slechts 1000 per week extra dood door de overgesprongen coronaatjes, oftewel 52.000 per jaar.
Zij denken dat de productie bij Huawei dit kwartaal 15% lager ligt en bij Apple 10%.
Dat zeiden zij voorafgaand aan het Veiligheidsberaad waarin de burgemeesters van de 25 veiligheidsregio’s in deelnemen.
Maar hoe zou rechts en corporate Nederland reageren op een staatsschuld zoals een land als de VS?
Haar dochter is inmiddels 9 jaar oud.
In Gangelt ( 10 KM van Sittard) heeft 1 persoon met carneval de ganse regio besmet.
Een gedeelte kun je naar huis sturen om ruimte te kweken.
“We hebben nu een appartement gekocht met een fantastisch zicht over de stad.”
Dit is echt wel een klap”, zegt Lubanski.
Dit heeft slechts korte tijd effect, want wegen gaan daarna relatief snel opnieuw kapot.
Het feit dat Plak inzetbaar is, kostte Marrit Jasper haar plaats in de selectie.
Maar inderdaad, je zou spontaan totale schijt krijgen aan de regels.
Locatie Dronten is woensdag 23 december en maandag 28 december gesloten.
Dan heeft U de laatste 25 jaar niet goed opgelet.
Een 43-jarige vrouw uit Breda die heeft bemiddeld bij levering van de wapens die zijn gebruikt voor de viervoudige moord in Enschede, heeft zich hiermee medeplichtig gemaakt aan de moord.
Moeite met werkoverleg dat veel meer tijd kost en dingen onduidelijk blijven (jaja meetups/zoom/etc, te veel lag, te veel non-verbale communicatie gaat verloren etc).
Als familie zal het wel heel pijnlijk moeten zijn om te horen dat je familie in het buitenland van het leven is beroofd.
Toen corona toesloeg, hebben we de gevolgen daarvan wat meer in het manifest geschreven.’
Ruim een week geleden vroeg een aantal partijen, waaronder D66, tijdens de commissievergadering Ruimte al om openstelling.
Maar op basis van wat je hebt gedaan durf ik te zegen dat er niets in de wereld is dat jou kan tegenhouden.”
Eéntje is er zwaar ziek van geweest, na maanden nog steeds 50% arbeidsongeschikt, de rest was er in een paar dagen overheen.
Die gemiddelde effectiviteit wordt bepaald door de dosering.
Mensen zijn bang dat hun seksleven eronder zal lijden als ze in aparte bedden de nacht doorbrengen.
Justitie is ook een typisch VVD ministerie, zij zijn daar zo goed in.
Ik zie alleen maar 'boze witte babyboomers'.
Voor luchtvaartmaatschappijen betekent vliegen tijdens de corona-crisis dat zij onder uitzonderlijke omstandigheden moeten opereren.
Thomas Krol en Kai Verbij werden respectievelijk tweede en derde op de 1.000 meter bij de mannen en verloren van de Rus Pavel Koelizjnikov.
De zaak gaat nu naar het Openbaar Ministerie, die bepaald of de jongens worden vervolgd.
In Parijs en een reeks andere steden moeten bars vanaf maandag uiterlijk om 22.00 uur dicht.
Een kleine kernmacht met gespecialiseerde special ops heb je nodig om hit en run operaties uit te voeren.
“Er zijn momenteel meer dan twintig vaccins in ontwikkeling,” verzekert Adhanom Ghebreyesu ons.
Überhaupt gewoon voor iets gaan en je geen zorgen maken over wat de rest van de wereld van je denkt”, waar ze vervolgens aan toevoegt: „Zelfs als het op tv komt.”
De beperkende functie tot 200kW DC laden dan weer wel.
De wielbasis is nu 50 centimeter langer.
Het aantal gaat van de huidige 6000 naar ten minste 12.000 tegen het einde van 2023.
Telstar oefent zaterdag - met Davids op de bank - tegen FC Emmen.
De winnaar plaatst zich voor de kwalificatieronde voor het eindtoernooi van de Billie Jean King Cup.
En in de Vuelta zat Van der Zon een keer met Roglic en diens vriendin Lora op het dakterras van een hotel toen de kopman van Jumbo-Visma uit het niks dreigde om van het dak te springen.
Ook het Limburgse Heuvelland is niet langer afgesloten.
Voor mij hebben de coronamaatregelen dus echt geholpen bij mijn coming out.
Maar de pure fan betaalt niet het grootste gedeelte van de rekeningen; de gemiddelde Harry die 130 euro overheeft voor trui met een Red Bull logo erop en thuis ook nog een abo heeft op de lokale F1 monopolist; die betaald de rekeningen.
Maar het leukste aan de Fiesta ST zijn de rijeigenschappen.
De laatste tijd was het erg onrustig rond DENK, mede door een harde aanvaring tussen Özturk en zijn fractiegenoten Tunahan Kuzu en Farid Azarkan.
Traditioneel kent de horeca het minste verzuim door ziekte.
Nu, terug van een reis naar Spanje, testte hij opnieuw positief op corona.
Seizoenkaarthouders van de club uit de voorstad van Madrid hoeven voor hun abonnement voor het komende seizoen niets te betalen.
Vervolgens ergens parkeren, een ijsje scoren en ondertussen naar je MX-5 kijken.
Met de nummers 448, 678 en 818 op de baan bij bijvoorbeeld Georgië, Bulgarije en Moldavië waren de tribunes in Perth, Brisbane en Sydney soms vrij leeg.
Dat staat in het jaarverslag van het Roosendaalse bouwbedrijf.
Of ze kauwden voor welke antwoorden ze wilden horen tijdens een verhoor.
Dinsdagavond besloot de regering van de Amerikaanse president Donald Trump om de troepenmacht in Afghanistan te halveren en 500 van de 3000 militairen in Irak terug te halen.
Peter Kolder is door de schaatsbond KNSB aangesteld als de bondscoach van de junioren.
Dus ik rij lekker in mijn oude benzinebak.
‘Churchill was een racist’, werd op een beeld van de Britse oud-premier geschreven tijdens een Black Lives Matter-protest in Londen.
Je kan dan stellen dat dat de 'schuld' van mechanisering en/of automatisering is, maar je kan ook stellen dat je dan misschien minder mensen moet bijmaken.
’Cijfers Planbureau hebben geen realiteitswaarde’
Nu geen rare dingen doen, Corinne Ellemeet.
Deze VIE wordt bestuurd door de oprichters en gefinancierd met leningen van de holding.
En dat je voor de noodgevallen wél verantwoordelijk blijft, en dus moet zorgen dat de markt ook op die noodgevallen is voorbereid, dan wel dat je als overheid zelf in an springen als dat nodig is.
Australië is altijd één van de eerste landen waar het nieuwe jaar wordt ingeluid.
Experts vermoeden dat deze periode nog wel eens verlengd kan worden.
Als ze andersom hadden gereden dan had Hamilton met behoud van banden iets harder kunnen rijden, dan was Max misschien net iets te kort gekomen.
Afgelopen jaren hebben we regelmatig gevraagd of ze de muziek zachter wilde zetten, de straat niet te gebruiken als racecircuit, fietsen niet op straat te zetten en de rotzooi op te ruimen.
In de VS bestempelt Trump de radicale beweging als terroristisch.
Nu je zelf over H*itler begint, Beukman.
De acht kwartfinales van het Franse grandslamtoernooi worden over vier sessies verspreid, over twee dagen.
Ook verwachten gemeenten extra steunaanvragen van sportclubs en cultuurinstellingen, die aanpassingen moeten doen om open te blijven.
Het oxford onderzoek toonde asn dat de helft vsn de britse bevolking is besmet.
Die data staan nog niet vast.
Hij had een lachgasballon in zijn mond en zo een co2-apparaat in zijn hand.
De nieuwe, opvallende verbinding werd vorig jaar feestelijk in gebruik genomen en is door de grote naald een oriëntatiepunt in het landschap.
Het Brits Open zal dit jaar niet doorgaan.
Ze prijzen ook het feit ‘dat daarover niets in de kranten staat, maar ze doet het wel’.
“We vertrekken niet uit schrik voor het virus, maar om te vermijden in quarantaine geplaatst te worden”, zei coach Frans Claes aan Sporza.
En dat wij allemaal beseffen dat klimaatverandering een onderdeel van de aarde is, met slechts een minimale inbreng van onze zijde.
De betogers eisen een herfinanciering van de gezondheidszorg, en dat er een einde komt aan wat ze de vercommercialisering van de gezondheidszorg noemen.
Maatregelen zoals mondkapjes in het ov (maar niet in het vliegtuig) ondermijnen de…….
Ondanks alle spanningen in de wereld bleef een serieuze correctie achterwege.
Geloof me, dat is de Arabische leiders tactiek geweest voor massa immigratie van moslims naar westerse landen.
Groothuis over WK afstandenDe WK afstanden in Salt Lake City beloven een spektakel te worden.
Wat niet wil zeggen dat hij een Nazi is natuurlijk.
Zelf de auto uit elkaar gehaald en het chassis op laten knappen.
Deze keer heb ik geen zin meer om mij te verbergen.
Dat gezwel is toch al verloren, daar verwacht ik helemaal niets van.
Zin om mee Europa rond te joggen?
Wij waren benieuwd of hij de profielen van de opvallendste personen uit zijn voetballeven zou herkennen.
“Dat is niemands eerste keuze geweest.
‘Wij zien in de uitkomsten een bevestiging van onze rol.
Volgens een naar zijn geliefde Duitsland vertrokken schepsel valt dit onder VVMU en verdedigt en mogelijk onderschrijft hij deze postings.
Dat blijkt uit Chinees onderzoek dat recent is gepubliceerd in het gezaghebbende wetenschappelijke tijdschrift Nature.
Hoe zwaar was de opdoffer voor Hof van Cleve?
En nu zijn we weer allemaal cynische virologen die het allemaal wel weten.
Bij een voorgaande meting was dat een herziene stand van min 6,8.
Hij weet het gewoon.
Of het nu Jezus is of het Nu.
De streamingdienst, die een initiatief was van de KNVB en Talpa, werd in september failliet verklaard, na een langlopend geschil met de AP.
We weten allemaal dat vrouwen zuigen als ze je eenmaal aan de ketting hebben gelegd.
Na 5 gevallen werden 34000 mensen preventief ingeënt.
De mensen die daar werken kunnen die niet beter in de zorg werken?
Vlaamse sportsector: "Zonder statuut van verenigingswerk dreigt duurder lidgeld"
Tot nu toe heeft het koor steeds geoefend met behulp van Zoom-sessies, wat niet voor iedereen is weggelegd.
Daarom maken we twee keer per dag een overzicht van de laatste regionale ontwikkelingen.
Dus al die Erdosnor aanhangers die zo'n fan zijn van hun fantastische thuisland maar wel in Nederland blijven wonen, zijn dus eigenlijk homo's?
Ondertussen dromen we verder over het design van de iMac in 2021 met een mooi concept, zijn we nog altijd blij met macOS Big Sur en kunnen we eindelijk met Apple Pay betalen met de Rabobank creditcard.
Dacht je dat dit al veel was?
De eerste gesprekken heeft Annelies Aquarius al gevoerd in haar hoedanigheid als promovendipsycholoog.
Daar zal Macron wakker van liggen.
De ATP en de WTA Tour liggen door de coronacrisis in ieder geval stil tot en met juli.
Okay, we gaan het allemaal krijgen.
De landbouwvoertuigen rijden in de richting van Maastricht.
Het is ook erkennen.
Ik ben hypocriet zoals de meesten.
Op haar zestiende werd ze met haar ouders en oudere zus Magda vanuit Hongarije gedeporteerd naar Auschwitz.
Als het goed is, is er nog een vlucht.
Dan ligt de verantwoordelijkheid sneller bij jezelf, maar zelfs dan hoef je niet altijd zelf de schuldige te zijn.
“Ik heb mijn vrouw door corona al vijf maanden niet meer mogen knuffelen of kussen.
End van het liedje: De burger moet het betalen.
Niet tegen te houden dus.
Messi: 'Klaar mee om steeds als probleem te worden gezien'
Den Haag zet daarnaast in op preventie en de beweging van zware naar lichte zorg als dat mogelijk is.
Het identificeren is helemaal niet nodig bij het bezorgen van de oproepkaarten voor betrokkenen op hun huisadressen van hun woonplaats.
Eerder deze maand moest het daardoor 4.697 werknemers, oftewel 95 procent van zijn personeel, ontslaan.
Sommige zullen ondersteuning blijven ontvangen, anderen krijgen hulp in het omschakelen naar een andere sector.
Denys: “Veel zal uiteraard afhangen van hoe dit in de betrokken organisaties wordt opgevangen.
Receptuur is wel volledig.
De komiek, acteur, producent en filmstudio-eigenaar mag zich sinds september miljardair noemen.
Dat terwijl die G350d en G500 veel beter hun mannetje kunnen staan in het onverharde.
Agenda 21 in volle vaart.
De veilige afstand van anderhalve meter is moeilijk aan te houden als het zo druk is op het strand.
“Dat waren de goede tijden”, zegt Yu Siu-Kan.
“Haast allemaal hebben ze een strafblad”, zegt de politie.
In Nederland is het naar mijn weten nooit gebruikt.
Bedragen ex btw is alleen interessant voor de werkgever of de ZZP’er.
Je kunt deze batterijhoes ook bij allerlei andere winkels kopen.
Het aantal hypotheekaanvragen in Nederland is vorig jaar naar recordhoogte gestegen, blijkt uit cijfers van Hypotheken Data Netwerk ().
Ondertussen zit ik hier met een libido in lockdown te staren naar een scherm waarop mijn oma de ene na de andere briljante worp uit haar artrosepols weet te toveren.
Vandaag telt de NMBS elke dag gemiddeld 90.000 reizigers.
Net daardoor groeiden de kleine garnalen uit Sint-Gillis langzaam uit tot zwaargewichten.
Want in mijn woonplaats is een winkel die complete lachgassetjes verkoopt: een cylinder met vulkraan en ballonnen.
Inspecteurs van de NVWA zagen het voor hun eigen ogen gebeuren, staat te lezen in de inspectierapporten.
Daar draait het om fysieke ontmoetingen en het sluiten van handelscontracten.
Via de vrijwillige vertrekregeling verdwijnen 2.000 banen.
Zolang er niet getest wordt weet je niet of je besmet ben.
Josca belt daarna direct haar ouders.
Zal niet de eerste progressieve kledinglijn die zoiets probeert en flopt.
Voor het succes van diversiteitsbeleid hoeven we niet enkel af te gaan op het anekdotische bewijs van Wardell.
Dit bedrag geldt nadat de commissie er al vanaf is getrokken.
De dranghekken worden bovendien zo geplaatst dat de poten niet uitsteken.
Tja, nog steeds socialistich he.
Verschillende stammen volgden het voorbeeld van de Ndyuka, zodat er zich eind 18de eeuw een specifieke Marron-beschaving kon ontwikkelen in het Surinaamse binnenland die zich had vrijgemaakt van de kolonisten en uniek is voor het hele Caraïbische gebied.
In de tweede helft maakte trainer Brian Barry-Murphy zijn meesterzet.
Maar hoe zit het met Biden dan?
Mollema: 'Ik ga ooit nog 3 grote ronden in een jaar rijden'
Waar moet je anders je galina mee eten?
Had Rutte toch gelijk.
Eens, hij heeft zonder zijn leger te sturen meer voor elkaar gekregen dan voorgangers die wel het leger stuurden.
Het ís mogelijk.
Credit Suisse heeft het koersdoel voor Unilever verhoogd van 54,00 naar 55,00 euro, op basis van licht hogere verwachtingen voor de omzetgroei op de middellange termijn.
Nu begrijp ik waarom er bij een tweede hands dealer bij mij in de buurt wel 10 mobielie stroomgroepen staan.
Ambulances blijven maar patiënten aanvoeren.
Kijken of ze nog lachen.
Onder haar leiding is de diversiteit in de toplaag van het management van het bedrijf met 50 procent toegenomen.
Ook op Instagram en Facebook zijn stories exact 24 uur te zien en de mogelijkheden om deze te personaliseren nemen steeds verder toe.
Het zijn er in één keer wel héél veel, maar ze pakt het goed op.’
Bij een steen door de ruit functioneert het recht uitstekend, maar hoe is dat bij grotere issues als milieuvervuiling, onrechtvaardigheid en klimaatverandering?
Maar bij sportclubs wordt ondertussen het hoofd gebroken over hoe ze de anderhalvemetermaatregel willen toepassen.
Goed zo fvd, zet h’m op.
Dat is Peter, voor u meneer de Vries, niét met u eens!
Ik heb maandenlang een zak snijafval als kussen gehad.
En anders maar niet in Scheveningen.
Dat krijg je als je als partij niet geen idealen hebt behalve geldzucht; en een ziekelijke neiging om hongerige wolven schaapskleren aan te trekken.
Zo gaat Zandhoven het jaar 2020 in.
Dat betekent niet dat de wegligging slecht is, verre van.
Nu dit niet het geval is schuiven we deze oplossing op de lange baan.”
Het gaat ook niet om wie nu weer wie aan ligt te duwen.
Net als wat betreft sociale rechtvaardigheid, de asielpolitiek, defensie en de buitenlandpolitiek.
De Amerikaanse aandelenmarkten stegen dinsdag aanvankelijk sterk, maar na het besluit van president Donald om de onderhandelingen met de Democraten te staken, gingen de beurzen onderuit.
Zo houden Zwitsalletju.
Laat ons Heer, door uwe liefde eeuwig in uw vreugde zijn”.
Ik snap er ook niks van.
Mikel Landa moest lossen, net als Rigoberto Uran en Adam Yates.
KLM vliegt niet meer direct naar Wuhan, maar voert nog wel andere vluchten naar China uit.
Johanna van Noort was vorig jaar op de 10 Engelse mijl de kampioene van Voorschoten.
Intussen dreigt het weer de verkeerde kant op te gaan met het coronavirus in Italië, waar patiënten zuurstof krijgen in hun auto op de parkeerplaats van een overvol ziekenhuis in Napels, de derde stad van het land.
Je moet gewoon een hmv (helft minder vreten) dieet hebben, als je er serieus mee bezig wil.
In hoeverre klopt de stereotypering van populistische kiezers als politiek onnozel of misleid, als er al iets van waar is?
Deze zijn beschikbaar in de vorm van handscanners, maar ook in de vorm intelligente beveiligingscamera's.
Dat is veel eerder dan het Witte Huis heeft gemeld en ook vóór verschillende openbare activiteiten die de president – zonder masker op – door heeft laten gaan.
Er zullen ook specialisten geplaatst worden, waaronder een kinderarts en gynocoloog.
In Frankrijk werd vandaag beslist dat de Ligue 1 niet meer zal worden uitgespeeld.
Gaat een verkoophit worden.
Officieel zou dat kunnen, zolang de kerstbomen buiten worden verkocht.
Waar de mantel van emancipatie over heen gedrapeerd is als een vaal en dun lapje uitgekauwde 100 jaar oude stof.
De werknemer heeft de kost van het abonnement immers al gemaakt”, zegt Michiels.
Op Twitter plaatste hij de vraag of iemand een AK-47 te koop had, omdat hij "die nodig had voor de Gay Pride Parade".
Eerder leverde V&VN IC samen met de NVIC al een bijdrage aan het opschalingsplan met een advies over wat er aan personeel nodig is voor de opschaling.
Vervolgens komen alle jakhalzen uit hun holen om mee te janken met de voorzitter in een unieke eenstemmige hypocriete uiting van nepfatsoen.
Kil niet, een beetje in de idealistisch in war misschien, met al die tegenstrijdigheden.
Maar dat maakt het er alsnog niet beter op.
Maar een stem op EU-aanbiddend VVD met lachende leugenaar Rutte?
Vziw is Rutte geen deskundige op het gebied van volksgezondheid.
Er is geen stof buiten het terrein gekomen.
Asscher vraagt zich af waarom De Jonge niet eerder met Roche heeft gebeld.
De schaal is niet te vergelijken.
De enige verbeteringen zijn de extra opslag voor dezelfde prijs, nieuwe speakers en natuurlijk het sterk verbeterde Magic Keyboard-toetsenbord.
Een gerechtshof in Thailand heeft vrijdag een grote pro-democratische partij in Thailand ontbonden.
Een agent arresteert een antiregeringsdemonstrant in de Wit-Russische hoofdstad Minsk, afgelopen weekend.
Waar om een nieuwe kopen idd.
De rechtszaak tegen Transavia, aangespannen door gedupeerde klanten die geld terugeisen, is van de baan.
Goed timen en integreren, dat is volgens Faaij de sleutel.
Maar zelfs als het hele vergunningstraject wél wordt doorlopen, blijkt de overheid zich niet te houden aan haar eigen spelregels.
Welke angst is terecht?
Modellen die wederom in de praktijk onderuit worden gehaald?
De iPhone-app is vergelijkbaar met de website van TIC.
Reizen voor het werk worden beschouwd als essentiële verplaatsingen.
Een artikel in het Engels.
Het waren er dus 400. Geen 399 en ook geen 401.
Een super gemotiveerde en openlijke SP-er zie ik niet doordringen tot de top van het bankwezen.
Vervolgens won ‘Mighty Mike’ echter zes legs op rij.
Ze hadden nekklachten en hebben zich laten behandelen door ambulancepersoneel.
Ook de Gigafactory in Nevada voelt de betere cijfers van Tesla.
Net zoals die Jinek en dat Pelosi aanhangsel,Trump voor gek zetten maar nooit iets verstandigs over gekke Joe.
Los van de gemaakte keuzes, beleid en of het nu wel of niet de beste aanpak was, de partij die premier leverde wist hier flink van te profiteren.
De ombudsman kijkt onder andere naar de laagdrempeligheid voor het indienen van klachten en de voortvarendheid waarmee die worden afgehandeld.
Ionity is opgericht door met name Duitse autofabrikanten die er achter zijn gekomen dat ze toch niet zo goed een elektrische auto kunnen maken als ze dachten.
Dit betreft 43% vrachtwagens, 15% spoorvervoer en 42% binnenvaart.
Daar kwam in korte tijd veel hemelwater naar beneden.
De topper Ajax-PSV staat zondag voor de deur.
Zoals hij zelf zegt: “Het lichaam is een mooi mechanisme, maar we hoeven niet alle data points binnen te halen.”
Voor Groen neemt voormalig Vlaams Parlementslid en cultuur- en mediaspecialist Bart Caron de plaats van Freya Piryns over.
De leidende functies die hij als relatief eenvoudige boerenzoon in de loop der tijd bekleedde, verraden een behoorlijke intelligentie.
Een begraafplaats in het Duitse Hanau is begonnen met het tijdelijk opslaan van coronadoden in een zeecontainer, omdat ziekenhuismortuaria vol zitten.
De PO-Raad, de sectororganisatie voor primair onderwijs, deelt de zorgen van de AVS.
Bij mij kan er nog wel iemand in de douche zitten?
De tragiek is natuurlijk dat de grote olifant in de kamer (uit het Rif en omstreken) nog steeds onbespreekbaar is voor velen.
Het is verboden voor een moslim om vrienden te hebben bij Ongelovigen/Christenen/Joden etc. Surah 5:51 op straffe dat je dan tot hen gerekend wordt met alle consequenties.
Wil je meer tips voor in de tuin of ben je op zoek naar wooninspiratie?
Het was Anwar Raslan, de man die hem in 2006 arresteerde in zijn woning in de Syrische hoofdstad Damascus en opsloot in een staatsgevangenis waar hij vijf jaar vast zou zitten.
De make up moest perfekt zijn, de lokken van zijn haar zorgvuldig gekamd.
Het label zou op dit moment lastig aansluiten bij de huidige trends, maar daar willen de mannen verandering in brengen.
Disney’s Marvel Studios’ Victoria Alanso heeft daarover gezegd (via ): “Nee, Chadwick wordt niet digitaal nagemaakt.
Want over dit pensioenbeleid is het laatste woord nog niet gevallen.
De automobilist reed zonder licht door de stad en snelde weg toen de politie een stopteken gaf.
Want hij had een week daarvoor verklaard, dat hij moest huilen toen Halbe aftrad.
Hoe moet Team Sunweb verder zonder Tom Dumoulin?
Alsof de mensen die het nu hebben niet uitpissen.
‘Atlete Naser heeft vier overtredingen dopingregels begaan’
Verschillende banken hadden hun rentes bovendien al rond de jaarwisseling teruggeschroefd.
Het doel van de bazooka wordt vooral niet bereikt bij de kleinere ondernemingen.
Blijkbaar is hij ook aangestoken door het deugvirus.
Het begint met de erkenning dat het Mohammedanisme, ondanks zijn veelvormigheid ( Koranisten zij totaal anders dan Sunni of Shia bijv.). een fundamentele bedreiging is, zeker bij groter wordende toename in aantal gelovigen.
Het staat gewoon in de installatiehandleiding hoor.
De militairen blijven de rest van de week.
Hier zijn toch geen mannen?'
Het konvooi werd tegengehouden bij een controlepost van Assad-getrouwe troepen.
Zou dat een record zijn?
Amerika heeft Trump; Engeland Johnson.
De club ziet wel wat spelers vertrekken: De Paepe trekt naar Racing Mechelen, Nico Binst naar Knokke, Frédéric Farin naar Tienen, net als Jonas Laureys en Nick Spaenhoven.
Een arts in een Braziliaans ziekenhuis brengt beschermende middelen aan bij een collega.
Als jullie er moedwillig uitfilteren dat het om een voorstel gaat en geen wetswijziging, lijkt me dat lezers-desinformatie.
Hema-eigenaar Marcel Boekhoorn stelde eerder op de dag dat er geen akkoord is bereikt met de schuldeisers.
Het voetbal drijft veelal op de inkomsten van wedstrijden met publiek.
Geef mij maar iets met een bal, een balletje, een netje, een doel, een racket, keu, batje, hell, zelfs een shuttletje of een cochinet met boules.
En dan de capriolen die we hier in het filmpje zien, ik kom ze dagelijks tegen.
Na drie gesprekken tussen de vakbonden CMHF/FNV Overheid/CNV en de werkgeversdelegatie van de Vereniging van Nederlandse Gemeenten (VNG) is de conclusie dat de onderhandelende partijen ver uit elkaar liggen waar het gaat om de salarisontwikkeling.
Het slachtoffer stierf later aan zijn verwondingen.
Toen ik zaterdag terugkwam van boodschappen doen, werd mijn telefoon uit mijn handen geplukt door een huftertje op een fietsje, die van achter kwam aan geracet.
Wat ook veel ergernis wekte, was de aankondiging van een beleid dat is gericht op het creëren van een groepsimmuniteit.
We doen vaak aan geldinzamelingsacties.
"Dat nam in de zomer weer wat af, zoals altijd het geval is, maar het bleef nog altijd tot 50 procent boven normaal", aldus De Zwart.
"Nu zeggen dat er een vorderingsbesluit is dat u in werking zou kunnen laten treden.
Uit de aard van de zaak volgt daar, dat je als charlatan gewoon door de mand valt.
Maar nu wordt er opeens geluisterd naar iedereen die een idee ter tafel brengt, terwijl daar voorheen om gelachen werd.
Directe confrontaties tussen demonstranten en politie bleven niet uit.
Zuidelijke lidstaten als Italië en Spanje benadrukten eerder op de dag juist dat niet aan het fonds geschaafd moet worden.
Dat ze er wereldwijd heel veel van verkopen en niet slecht zijn, doet niks af aan mijn stelling, maar zegt (helaas) meer over de gemiddelde consument.
Heel lobby Amerika over de zeik.
De verdachten zouden namelijk eerst vanuit een woning en hotels in Apeldoorn hebben gewerkt.
Jouw reaguursels zijn om te huilen.
Voor het eerst is het aantal nieuwe coronagevallen in een etmaal boven de 10.000 uitgekomen.
Door de coronacrisis kwamen de afgelopen tijd misstanden in slachterijen aan het licht.
Maar jij bent het met Hugo eens.
Daar helpt het softe beleid natuurlijk niet, maar daar mag niet aan worden getornd.
Kortom, bedrijven kunnen nooit meer uitgeven dan ze verdienen.
Natuurlijk hebben wij liefhebbers veel liever de Giulia Sedan, maar crossover is vele malen makkelijker te verkopen.
Zodra de rente stijgt, flikkert Italië om.
Qua verspreiding van het virus is er waarschijnlijk weinig veiliger dan met twee personen, meestal met mijn vrouw, hoog in de bergen onderweg te zijn.
SpaceX is nu het eerste commerciële bedrijf dat mensen naar de ruimte heeft gebracht.
Mark Rutte heeft steeds welvaart boven welzijn geplaatst en hierin ben ik het met Asscher eens.
De politiek weet het al jaren en doet er niets aan.
Als ik zoals een collega (getint) discriminatie had kunnen roepen had ik net zoals hij mijn baan gehouden.
Wel leverde de zescilinder meer koppel en dan vooral lager in de toeren.
"en ik merk elke dag dat ik me vergis en dat er dan nog een uur over is.
Gebruik je iPhone in de auto?
Je ontwijkt een serieus antwoord.
Een groot feest is niet reëel, stelt Bruls.
Voor de deugende wegkijkers, de pampers en toiletpapier is volgende week in de aanbieding bij AH.
En ook door kleine luyden met ondernemingszin.
Wel is er een soort schijvensysteem aan toegevoegd, waardoor timing nog belangrijker wordt.
“Ik weet hoe moeilijk dit nieuws kan zijn, vooral omdat het over zo’n jong kind gaat”, zei hij tijdens een persconferentie.
Uit de eerste gegevens blijkt alvast dat meer Belgen gingen thuiswerken na de oproep van de overheid.
Maar GPS zelf is een behoorlijk dom maar nauwkeurig (radio) signaal.
Een prima alternatief, maar totaal anders dan wat Rutte vóór het coronavirus uitbrak.
Ik ben het met hem eens dat we belangrijke lessen moeten trekken uit wat er in Zuid-Afrika is gebeurd, maar om andere redenen dan die hij aanhaalt.
“”, reageerde een fan met de nodige hartjesogen op de Instagramfoto waarop de Amerikaanse zangeres pronkt met haar nieuwe look.
Maar ook daar het holle-gezeik tegen racisme.
Dat is werk voor pubers voor een paar euro per uur.
“Of op plaatsen waar niemand anders zich in de omgeving bevindt, of er enkel kort iemand gekruist of gepasseerd wordt.
EN hoe serieusje zo'npersoondus moet nemen ….
Bij gebeurtenissen waar ik graag mijn neus laat zien, zoals 50-jarige huwelijken, is bezoek nu niet welkom.”
Voor een groot stuk hangt je kans op een bepaald voordeel echter af van je statuut en de sector waar je voor kiest.
‘Veel mensen zijn tegen dit soort stadsvernieuwing, maar iedereen doet eraan mee’, zegt socioloog Levent Soysal, ook van Kadir Has Universiteit.
Als jouw vriendin een rokje aan heeft is ze ook fair game toch?
Eerder deden andere organisaties als Vluchtelingenwerk en de Kinderombudsvrouw ook al een oproep aan de regering om nu vluchtelingenkinderen naar Nederland te halen.
“Wij hadden gehoopt op de GAS-boetes, maar het KB kwam te laat, was niet van toepassing op minderjarigen en plaatste de politie voor een praktisch probleem”, zegt N-VA-Kamerlid Sophie De Wit.
De Amerikaanse regering gaat in beroep tegen het verbod van een federale rechtbank om TikTok in de VS te blokkeren.
Er komen onder meer kantoren, een hotel en een restaurant.
Beleggers zien de rentemarge van de banken onder druk staan en NIBC is voor ruim 80% van de totale operationele inkomsten afhankelijk van rentebaten.
Ondernemend Nederland stapt al langzaam over naar de meer inclusieve feesten om daar de omzet vandaan te halen voor de aandeelhouders.
Met de bankencrisis kwamen niet alleen de banken in de problemen, maar ook álle bedrijven.
Let er daarna op dat je de holtes tussen je tenen goed afdroogt, opnieuw om schimmels en bacteriën geen kans te geven.”
Dus laten we eens beginnen met levenslang en over 30 jaar kijkt een rechter of hij al dan niet in aanmerking komt voor vervroegde vrijlating.
Meghan dook afgelopen najaar de studio in, naar verluidt met Harry aan haar zijde.
Myron Boadu schoot vroeg in de wedstrijd na een diepe bal van Dani de Wit rakelings naast, een inzet van Thomas Ouwejan werd door doelman Nick Olij gekeerd in de korte hoek.
Stront heeft bij mij altijd nog wel een status.
Hij heet nl. Klaas Jan Huntelaar.
Hoe komen jullie hiermee weg?” vroeg Bobulinski zich toen al af tegenover Jim Biden.
Dan mag hij wel een kartel-mes meenemen.
Maar ziet hij dan niet dat zij zich bedreigd voelt omdat haar taal langzaam wordt uitgedund?
De VS zei "We hebben de beelden.
De positiviteitsratio bedraagt 26,1 procent.
Op lange termijn hebben ze wel een probleem want ook hun olie raakt op en er komen toch steeds meer vervangers voor olie.
Het verbetert je relatie.”
Die begint in China, „dat zich tot nu toe het meest solidair heeft getoond” met zijn stad, en gaat dan naar New York, Los Angeles, Japan, Hongkong, Taiwan, India, Londen, Berlijn en Parijs.
Na de eerste besmetting in Loon op Zand was het RIVM heel stellig.
Zijn wel consequent daar, bij de VVD.
Nmecha is een centrumaanvaller die geboren is in Hamburg, maar naar Engeland verhuisde en zodoende de dubbele nationaliteit heeft.
De eerste vier plaatsen zich voor de groepsfase van de Champions League.
Zijn motief was niet direct duidelijk, maar de Amerikaanse autoriteiten hielden al wel rekening met terrorisme.
Het kan zijn dat er ergens een hersenbeschadiging is, al is het patroon daar te algemeen voor.
En qua die andere twee: u mag zeggen wat we er mee moeten doen.
Deze constructie om de stikstofuitstoot terug te dringen, bleek juridisch onhoudbaar.
De Amerikaanse president Donald Trump kondigde in verband met de aankomende orkaan van categorie 1 al de noodtoestand af voor North Carolina.
Slecht bedacht, gespeeld én geregisseerd.
ENSCHEDE - De aankondiging dat de moskee in Enschede vrijdag een gebedsoproep laat horen leidt tot afschuw bij de rechtse partijen in de lokale politiek.
Waterlands Village Resort Bonaire is een kleinschalig, omheind resort, bestaande uit 24 moderne huisjes.
Het land is woedend over de raketaanval die de VS op Iraaks grondgebied hebben uitgevoerd, waarbij naast Soleimani onder anderen ook nog de Iraakse militieleider Abu al-Muhandis om het leven kwam.
Elektrische auto’s zijn niet inefficiënt op hoge snelheid.
Het zijn ideologisch precies dezelfde types die het nu weer doen.
Precies de zaken waar Mazda zo hoog over opgeeft!
Eerdere moties van afkeuring leidden soms tot het aftreden van bewindslieden of zelfs het hele kabinet.
Nee, misschien hebben jullie gelijk.
Heel wat BV's en bekende topsporters werden op social media al gespot met de kousen.
Er is inmiddels zoveel ruimte daar beneden bij Anoekie, er kunnen gerust een paar terug in.
De verwachting voor dit jaar is dat het er 100 miljoen minder zullen worden. e verkoop van bekende huizen als Bollinger of Moët & Chandon is zodanig tegengevallen dat de champagnemakers samen zo’n 400 miljoen flessen in hun kelders op overschot hebben.
De pop-up Plezierige en Uitzonderlijke Planten (PUP) strijkt dit weekend neer in Mechelen.
Ach, het maaiveld in het kabinet ligt ter hoogte van de broekriem van Rutte.
Bij het volgen van de auto werd een snelheid gemeten van 219 km/u, waar op dat moment 130 km/u was toegestaan.
Vorig jaar boekte Van der Poel in Zwitserland zijn derde en laatste zege in de wereldbeker.
Het is "waarschijnlijk" dat de storm nog verder aan kracht zal winnen.
Bij Op1 dagdroomde hij desalniettemin toch over wat hij wilde doen met z’n wachtgeld, mocht Nederland dan geheel tegen zijn verwachting in de Krolpartij onder de kiesdrempel meppen.
Daarnaast is er binnen de PVV eenheid en geen gerommel.
Het lijkt wel een slapstickfilm hier in dit land.
“Eentje zal 24 uur en zeven dagen op zeven voetbal uitzenden.
Wijzerplaten automatisch aanpassen: Je kan gemakkelijk tussen wijzerplaten wisselen, maar zou het niet handig zijn als dat automatisch gaat, bijvoorbeeld op basis van tijd of locatie?
Indien de Programmawet door het parlement raakt, zal de fiscus wanneer ze bij verdenking van fraude de CAP-databank raadpleegt ook meteen het saldo van je rekeningen zien, maar niet de verrichtingen.”
Van de mensen die zijn opgenomen in een ziekenhuis liggen er 53 mensen op de intensive care.
En nee ik heb niet de wijsheid in pacht voor iedereen.
Er is geen stikstofprobleem.
Geeft een onveilig gevoel om in Suriname te zijn.
Misschien is het ook de moeite waard om op te merken dat Bernie Sanders in Iowa in de peilingen al weken aan kop ging.
Europa vergrijst al, dat gaat goed, maar laten we wel ophouden met gebieden met overbevolking financieel te ondersteunen via vaccinatierondes, voedselhulp en ontwikkelingshulp, zonder hulp/lichte dwang op het gebied van geboortebeperking.
Het totale aantal nieuwe besmettingen dat dinsdag gemeld werd, bedroeg 63.000.
CETA is best mooi, maar de vraag is voor wie, vooral.
Van D. (67) leefde met zijn kinderen afgezonderd van de buitenwereld, in een boerderij in de buurt van het Drentse dorp Ruinerwold.
In werkelijkheid is de kans dat een jochie zomaar opeens doodgaat veel kleiner, de kans dat een pedoseksueel hem vindt ook etcetera.
De overheid moet er als grootste schuldeiser voor zorgen dat schuldenaren hun hoofd boven water kunnen houden, vindt staatssecretaris Tamara van Ark (Sociale Zaken).
Maar het vermogen om te relativeren betekent niet als vanzelf het vermogen tot zelfrelativering, en daar ging het op termijn helemaal fout.
De kans is groot dat het standbeeld van Zlatan Ibrahimovic in Malmö van plaats verhuist.
"Ik weet, dames en heren, dat velen van u het niet makkelijk hebben.
Om vervolgens stilletjes de benen te nemen als het land afglijdt in burgeroorlog tussen separatisten en eurofielen.
Met vier raketten trof Amerika aartsvijand Iran recht in het hart.
De gemeente verwacht dat zolang de coronamaatregelen van kracht zijn, er in de weekenden en op vrije dagen opnieuw overlast zal ontstaan.
Het doet denken aan Grosjean ooit in Brazilië.
Het was een kille ontvangst voor Johan van Laarhoven op Schiphol vanavond.
Bijna 40 inzenders maakten de afgelopen weken gebruik van de mogelijkheid om een goed idee, duurzaam initiatief of concreet project met de gemeenteraad van Tholen te delen.
Zolang hij maar netjes in de gracht pist.
In de toekomst zullen verdere maatregelen worden genomen om te voorkomen dat ouders in de knel komen door het toeslagenstelsel.
Eerst even dit.
Ik zie allemaal reaguursels over groepsimunniteit.
De economie wordt door 38 procent van de Nederlanders genoemd, tegen 37 procent als EU-gemiddelde.
Ze zegt: „Het kost mensenlevens.”
Ook worden hiermee problemen voorkomen bij de levering en beschikbaarheid van rookmelders bij leveranciers.
De Europese Commissie had een begroting van 1,11 procent voorgesteld, het Europees Parlement een van 1,3 procent.
Toch is deze variant door het belang van de viral-load en de hogere uitscheiding van ziekmakers waarschijnlijk over het algemeen ook dodelijker.
Ondertussen printen banken miljarden euro's bij, een werkelijk probleem waar nauwelijks ophef over is.
Jezus wat een ongelofelijk stupide timing van de NAVO.
Alsof mensen zo makkelijk te kneden zijn.
Denk bijvoorbeeld aan Kia, dat 7 jaar garantie geeft op auto’s.
“Als ouders proberen we geen enkele druk te zetten in zijn tenniscarrière.”
En daarmee was ze de eerste vrouw die deze rol op zich nam tijdens een duel in het betaalde voetbal.
Ik geloof ze vooralsnog eerder dan Baudet, die zijn proefschrift een beetje bij elkaar heeft zitten kletsen, wat kantje boord was qua promotie, heb ik me laten vertellen.
Overigens is de auto tentoonstelling Brussel pas een mooie zin.
In de tweede serie van volgen we opnieuw de puberperikelen van vier gezinnen in een middelgrote Nederlandse stad.
McDonald voegde toe dat ze al in contact was geweest met de Greens, de centrumlinkse Social Democrats en de linkse coalitie Solidarity-People Before Profit.
Trouwens darten ook niet (meer).
Ook kreeg de datacentra-versie geen Tesla-naamgeving, wat later nogmaals werd bevestigd toen Supermicro de eerste rackmount-module aankondigde.
Wat had je nog van jezelf willen laten zien en horen?
Maar dat gezeik over taal vind ik zo er niet toe doen.
En daarmee doel ik dus op alle Corona-populisten die anderen veroordelen.
Dat meldde het Chinese bedrijf na opmerkingen van de Verenigde Staten.
Drie minuten voor de rust dwongen de bezoekers op links een meerderheid af.
Trainer Erik ten Hag zag geen reden om hem aan de kant te houden.
Het gaat niet om een staking, de chauffeurs blijven dus rijden.
VVD en CDA verkiezen samenwerking met FVD boven een variant met D66, GroenLinks, PvdA en SP.
“Mijn antwoord is dat er meer waardeschalen zijn.
Vandaag het 125 Years Icons Team van Jean-Marie Pfaff.
Veel nieuwe SaaS-technologieën en trends zijn hierop dan ook gericht.
‘Omstreden veevoermaatregel gaat tóch niet door, te weinig stikstofwinst’
Dat zijn er twee minder dan donderdag, meldt het Landelijk Coördinatiecentrum Patiënten Spreiding (LCPS).
“Wat kijkt u lief,” zei hij.
Evenzo beschikt hij over een verzameling van bijzondere voorwerpen.
Maar dan rood voor Kaboré en twee tegengoals bij de eerste Kortrijkse kansen.
Ik hoop dat we daarmee in de eerste plaats onze eigen bevolking inenten.
Al doe je het maar uit respect naar de reaguursters.
Aan de gemeente Leiden zijn drie verbeterpunten voorgesteld, waarvan het college van burgemeester en wethouders er twee wil overnemen.
De man werd overmeesterd nadat de politie een melding kreeg dat aan de stadskant van de rivier iemand rondliep met een vuurwapen.
In 97 procent van de winkels kun je nog terecht met cash.
Het is in het nieuwe normaal blijkbaar heel vreemd om nog een beetje waarde te hechten aan verworven grondrechten en vrijheden.
De Turks Nederlandse Ondernemers hebben zich eind vorig jaar verenigd in het TNOP.
Ook voor die tijd is het gezin groot: negen kinderen.
Uiteindelijk bekennen ze Allahmaal kleur: ze willen (mogen) niet eens naast een niet-moslim begraven worden.
Waarschuwt u uw cliënten daar dan voor?
Ik heb geen vakantiebestemming, ben zéér tevreden met mijn huis en tuin.
Nee zelfs dat kan hij niet, Hij is aan het zoeken naar manieren om de kast weer in te gaan en nooit uit te komen.
Zijn coach, Nunu, gooide nog een bloempje achterna: “Leander is toch zo’n harde werker.
De plannen met de "green new deal" zijn pure hemelfietserij en zullen, als ze daadwerkelijk proberen ze door te voeren, het land op de knieën brengen.
Let wel: dat is één van de verhalen.
Die vinden dat je eerst wat mag zeggen als je huis al in de fik staat.
Hier hoef je geen epidemioloog voor te zijn, just numbers.
Moons & minister Peeters: "Mobiliteit van de toekomst moet veel duurzamer zijn"
Die zitten nu werkloos thuis: bordelen sloten op 15 maart en ook prostitutie is verboden tijdens de coronacrisis.
Van 7 tot 8 van 10 to 13 en van 17 tot 19. Boodschappen tassen ontsmetten bij de ingang.
Die zit al jaren thuis in Purmerend.
De Iraanse minister noemt de actie van de VS verder een “propagandatruc” in aanloop naar de presidentsverkiezingen op 3 november.
De Supreme Court: Trump heeft zijn deel van de belofte ingelost.
Dat blijkt uit de ING-beleggersbarometer van april.
Daar komt bij dat ze zwaar leunen op de binnenlandse markt, en hier gaat het bijltjesdag worden omdat een hoop mensen hun been geen verliezen.
Nog maar heel even en dan zit 2019 er op.
Harde windstoten in Schotland zorgen voor een komisch tafereel in het plaatsje Dumfries.
Als de randen van de pizza wat gebarsten zijn, duw ze dan een beetje naar binnen.
‘Het moet bezorgder zijn over waar die vermiste 50 miljard is.’
Platforms zoals bol.com hebben volgens de toezichthouder de verantwoordelijkheid om consumenten goed te informeren.
Ik heb het ook geprobeerd, gegraven tot ik een ons woog, maar ik kan ook niets bedenken.
Mooier kan ik het niet maken!
“De tijd gaat sneller als je vergeet om op je interne klok te kijken.
“Door zulke gebeurtenissen stemmen de mensen straks niet meer op ons,” waarschuwde de AfD-voorzitter.
Het nummer ‘Fefe’ - urban slang voor ‘female’ en/of ‘feestje’ - is tot op vandaag zijn bestscorende song.
De buien trekken 's avonds weer weg, waardoor het flink kan opklaren.
En heb je soms een vreetbui?
Het is altijd wel crisis.
Wil het vlotten met die rechtszaak tegen Van der Horst?
Telkens wanneer een auto of een vrachtwagen op een zwart kruispunt of een te smalle weg een fietser aanrijdt, leidt dat tot publieke verontwaardiging.
En dat geeft Kareena Kapoor Khan de ruimte om een pauze in te lassen.
"Volgens hoogleraar psychologie van de RUG Tom Postmes "
Toen hij wilde reageren, zakte Van der Lee ineen.
"We merken wel terughoudendheid bij de ondernemers.
En daarna ook zeer beperkt naar het buitenland reizen.
Die man is zo walgelijk vol van zichzelf.
Stel je niet zo aan man, ga lekker hamsteren, want zo'n type lijk je me wel.
Word wereldwijd gevolgd.
De volgende dag gaat ze naar het Amsterdamse UMC-ziekenhuis waar ze werkt als manager in een niet-zorgfunctie.
Hij heeft geen kans, maar wat zou het mooi zijn om een integere man ons land te laten leiden.
Archiefbeeld - Sprinkhanen storten zich op gewassen.
‘Ja, maar het zit ook in de serieuze erkenning van hun cruciale betekenis.
Omdat deze ingrepen gebaseerd zijn op commerciële motieven, kun je ook niet zeggen dat het beheersmaatregelen zijn of andere toegestane technische ingrepen.
Dat laatste lukt CL16 niet.
Stiekem hoop je dat Ritters held Trump inmiddels over zijn grenzen van basisfatsoen is heengegaan en niet langer in staat is om het bloemenperk van de hork te harken.
Kan ook zijn dat ik gewoon jaloers ben en het voor mezelf aan het goedpraten ben.
Gasly lijkt me onwaarschijnlijk.
Bij de PVV zullen Geert en Bosma ook hoog scoren.
Een andere bank heeft het stel aangeklaagd omdat ze hun lening van 400.000 dollar nog niet hebben terug betaald.
Uit voorzorg wordt het gebouw natgehouden.
Rosalie Bogaard (47) is door een hel gegaan, maar drie dagen nadat haar partner en uittredend N-VA-schepen Ludo Van Campenhout (52) voor de vierde keer is opgenomen voor zijn alcoholverslaving ziet ze het leven opnieuw wat rooskleuriger in.
‘We hebben veel te weinig cases om te vergelijken met manuele of digitale edities’, klinkt het.
Daarmee presteert Huawei na drie kwartalen grofweg in lijn met de eigen verwachtingen, aldus het concern.
Een beetje cliché, maar ook op de werkvloer zelf wordt soms gerampetampt.
We worden op individueel niveauniet ouder, maar meer mensen worden oud.
Daarmee roept het RIVM mensen op om geen hout meer te stoken.
De eerste trap B1060 zal op het platform JRTI landen, zo'n 350 km verderop in de Atlantische Oceaan.
Op videobeelden van de schietpartij is een jonge witte man te zien die op straat het vuur opende met een semi-automatisch geweer.
Ik moest vandaag m’n donateurschap verlengen alleen lukte dat dus niet vanwege ‘Out of stock'(!
Of kan je ze momenteel aan een vriendenprijs op de kop gaan tikken?
EDE - Er is nog niemand opgepakt voor de rellen in de nacht van oud en nieuw in Ede.
Op elke maandag, woensdag en vrijdag van de zomervakantie verschijnt er nieuw materiaal op de themapagina ‘.
De Engelse krant had een videotape in handen waarin de beroemde Zimbabwaanse doelman Bruce Grobbelaar met louche figuren over matchfixing sprak.
Echt, hij leek wel gestoord.”
We hopen het beste, toch.
“Je kunt niet concessies blijven vragen, je moet ook kunnen geven”, zegt ze geïrriteerd.
VVD gruwt van dit idee, en plaatst dit plan terecht onder de noemer ‘betuttelracisme’.
“We moeten hierin de volgende stap maken, om wedstrijden ook in de vorm van 3 punten naar onszelf toe te trekken.
Op Curaçao hebben de carnavalsgroepen onlangs gezamenlijk bepaald dat wat hen betreft carnaval in 2021 gewoon kan doorgaan.
Als dat wel zo is, hoor ik het graag wat dan wel.
Mensen die geloven dat partijdemocratie bestaat; oeverloos dom.
Sinds april heeft de politie al bijna achthonderd aangiften ontvangen van mensen die via valse webshops zijn opgelicht bij het online bestellen van dergelijke artikelen.
Racisme is een keiharde realiteit.
Concreet gaat het om de verkoop van een DE mei20 120 put, de koop van een DE mei20 100 put, de verkoop van een DE mei20 165 call en een koop van een DE mei20 185 call.
Ik was daar toen aan het werk en ik vond het een prachtige NSX.
Dan is er geen acute, maar chronische zonbeschadiging."
Normaal is er toch altijd iemand die onmiddellijk een link post naar een "privacy veilige" versie hiervan?
Gisteren had de NPO een item over net zoiets op EU niveau.
PVV zal hiervan gaan profiteren en de mensen gaan inzien dat alleen de PVV de enigste betrouwbare puur nederlands gerichte partij is ….
Op weekbasis was er winst voor alle Europese aandelen, aangevoerd door het Zweedse vastgoedfonds Castellum, dat 6,3% steeg tot SEK209,40.
Iedereen van zestien jaar of ouder mag zich inschrijven voor de Q School.
Beetje kort door de bocht om te zeggen dat het gewoon niet gaat werken.
Brosnan heeft bekend dat hij op de schouders van Brooks is gaan staan, terwijl de man op de grond lag na neer te zijn geschoten.
Die willen ook zo graag iedereen ontwapenen.
“Ik weet het nog heel goed.
De voorbije week was er dan nog een enorme versnelling, zowel in besmettingen als in hospitalisaties.
Bij het stadhuis vonden vele protesten plaats.
Ik kan natuurlijk de kinderen achterlaten maar dat is ook zo wat.
En beschikken de opvangvoorzieningen over de middelen om de hygiënevoorschriften van RIVM na te leven?
Zo’n 4,5 miljoen tijdschriften zijn huis-aan-huis verspreid en liggen in de winkels.
Netflix kwam er met twee beeldjes bekaaid vanaf.
De ontwikkeling van Taylor en Ryan Gravenberch was voor trainer Erik ten Hag reden om na het vertrek van Donny van de Beek naar Manchester United de optie open te houden, dat Ajax geen extra middenvelder gaat aantrekken.
En dan zijn er ook de alleenstaanden die vereenzamen.
De corona smokkelaars brengen ons over.
Wat weet jij van de Hema?
Is het een goed idee om werknemers mede-eigenaren van een bedrijf te maken?
Ik wil de Partij voor Omtzigt!
Maar omdat uitgeademde rook een kleur heeft, maakt het zichtbaar, hoever het zich verspreidt en/of blijft hangen.
Ik zou veel optreden rondom het EK en het vrouwenvoetbal, maar die optredens zijn er de komende tijd gewoon niet.
Ik kan overal, op elk moment van de dag, rond fietsen met een zeer kleine kans om lastig gevallen te worden.
Aan de voordeur weliswaar en niet aan de keukentafel.
Houd de berichtgeving goed in de gaten en plan je reis kort voor vertrek.
Waar moet je op letten, wat zijn de regels in binnen- en buitenland en wat moet je vooral níet doen tijdens al die dagtripjes, weekendjes weg of lange ritten naar de zon?
Als die persoon niet van dieren houdt kan die ook gewoon de andere kant uitkijken maar om willens en wetens zo'n dier dood te maken?
Een goedgeplaatste bron bij Defensie zegt dat er nog geen tender afgesloten was en er op zaterdag enkel verduidelijkingen zijn aangebracht in het bestek.
Denk dat de zorg liever op andere, niet des liberaal zijnde, manieren gewaardeerd wil worden.
Het kan allemaal veel eenvoudiger, beter en goedkoper.
Met de trein van Eupen naar Oostende en weer terug: ‘De crisis maakte ons concept alleen sterker’
Geen ontwikkelingen dus.
Beide partijen hebben aangegeven te blijven samenwerken in bijvoorbeeld grensoverschrijdende politieonderzoeken en justitiële diensten.
“Ons voornaamste doel is levens redden”, zegt Henri Jacobs van het Gentse innovatie- en ontwikkelingsbedrijf Forcit Benelux, één van de initiatiefnemers.
Hoe dat zich verhoudt tot het calvinisme: nihilisme avant la lettre.
Het ondersteunt het detecteren van apparaten, zoals Nest-thermostaten, Philips Hue, Belkin WeMo-schakelaars, Mr. Coffee-koffiezetapparaten, de slimme schakelaars van IKEA en het mqtt-protocol.
Het bovenstaande, alles na de link dat is, is pure fictie.
Dat is het leven, ik geloof vdPoel direct als hij zegt dat hij met Mohoric mee had gekund.
Dat is 3000 euro minder dan een ID3 met meer bereik en bagageruimte!
Als je klachten krijgt en thuisblijft kun je niemand buiten meer infecteren.
Dat ijsjeszaken het goed doen de laatste weken zal niet verwonderen, maar het succes van De Trommelh.
Een belangrijk vertrekpunt is: waarom starten met Apple Search Ads?
Dat hebben we niet voor niets zo geregeld in ons land.
Tja, dan gaat de prijs van het vlees wat omhoog.
Balkenende is niet verantwoordelijk voor de euro, dat is al in 1992 stiekem bedussekd door Kok en Zalm.
Van een tragedie in deze straten kan hij zich geen voorstelling maken.
Elke week vergaat de wereld voor een andere reden tegenwoordig - het wordt bijna belachelijk.
De ondernemende overheid is óók een aantrekkelijk idee omdat de overheid in die rol de overgang naar een klimaatneutrale economie kan aansturen.
De Block na reactie De Wever: “Iedereen moet verantwoordelijkheid nemen”
Die in het onderwijs zijn al járen het ondergeschoven kindje in Den Haag en dus zit bijna de helft van de scholen vandaag en morgen op slot.
Tegenkrachten zijn in het defensief.
“Op een aantal onderwerpen zijn we heel ver gekomen”, zei hij.
En dat heftige is precies waar het om draait bij de Liberty Walk LC500.
Dit gaat qua politiek gezichtsverlies werkelijk alle perken te buiten.
De Franse politie heeft zijn arrestatie vrijdag gemeld.
Viruswaanzinnige Martin Mourik op een demonstratie.
Er is commissie in het leven geroepen om 45 jaar onafhanjelijkheid te vieren.
Persoonlijk had ik het zeer moeilijk met die avondklok.
Agenten controleren eind juni of werknemers van Tönnies zich aan de opgelegde quarantaine houden.
Maar ik ben niet de lulligste.
Ik heb expres Wilders als voorbeeld genomen.
In tegenstelling tot die verschrikkelijke meuk hierboven.
De rechtszaak van de eeuw is toch het proces tegen Wilders?
Dit vergeten we uiteraard niet De Block en Van Ranst!
Ik geloof alleen niet, dat hij achter de schermen op zijn minst een heel klein beetje buikpijn heeft gehad van dat alle adverteerders weglopen.
Sla een krant open en meneer ligt weer ergens in een of andere plas of zwembad geld in te zamelen voor het goede doel.
In de tweet schreef Baudet dat ’twee dierbare vriendinnen ernstig lastig zijn gevallen door vier Marokkanen in de trein’.
Navraag bij DeGiro leert ons dat het aandeel BAE Systems tijdelijk niet kan worden aangeschaft op het platform van de broker.
Ik heb het even zitten meekijken maar dit is de open deuren intrappen show.
Ook toen werd er vredelievend, doch vruchteloos, gevraagd om Nederland te vrijwaren van mensen die mogelijk hun besmetting konden overbrengen.
Ze hebben de wagen nu maar hebben ze de boeven gevat?
Alle activiteiten buiten de deur vielen weg en ik kon me niet langer verliezen in afleiding.
Ze woont op het hoekje van de flat, direct naast de kringloopwinkel.
Dan plaatsen ze het misschien overmorgen.
Het wapenschild hangt met een band om de nek van de leeuw.
Ja je hebt van die vervangende muntjes maar die raak ik altijd kwijt.
Vooral goed voor de vaccinboeren, maar echt beschermen doet het je toch niet.
Trouwens, de uitslag is niet eens zo’n verrassing.
Samen met springtij zorgt dat voor verhoogde waterstanden aan de kust, terwijl de rivieren ook nog eens veel water afvoeren naar zee.
Hij volgt partijgenote Tamara van Ark op die binnenkort minister voor Medische Zorg en Sport wordt.
Bij onze voorbeeldfoto voldoet de cirkelvorm het best, maar je kunt ook handmatig aangeven welke delen van de foto scherp moeten zijn.
Daar wordt dus beroep gedaan op de groepsimmuniteit van de oudere kinderen.
Wil je een iPhone- of iPad-app delen met een vriend, dan kun je korte linkjes naar de App Store gebruiken.
Hier ben ik heel boos over, ik vind het onbegrijpelijk en verstandsloos.
Maar de voetballers zullen evenmin voor lege tribunes moeten aantreden.
De veronderstelling is dat zij worden achtergesteld, wat zou rechtvaardigen om hen voorrang te geven op de arbeidsmarkt.
Het verkeersbord is volledig verwoest door de klap.
Panenka: 'Trucs van Dick werken nog steeds!'
Er was ook een Nirvanastraat verderop.
Dit moet in het nieuws!
Biden: 'Jill wordt als onderwijzer een fantastische first lady'
Intussen onderzoekt de regering welke impact de contactberoepen hebben op het virus.
De stichting moedigt koppels aan om met elkaar te bespreken wat prettig voelt.
Bovendien krijg je nu nog goede hulp in het ziekenhuis.
Tot slot heeft de app ook desktopversies, zodat alle functies ook op je computer werken.
Dat blijkt uit een die eerder deze week gepubliceerd werd in het vakblad Science.
“We zijn voorzichtig en willen ons in alle rust voorbereiden”, zegt Björn Siffer, schepen van Cultuur in Mechelen.
En denk maar niet dat u ooit nog de gelegenheid krijgt om een dame zó maar ongestraft ineen bikini te bewonderen - laat stáán een witte dame.
De beslissing is het gevolg van ‘de wereldwijd aanhoudende reisbeperkingen en de nog steeds geringe tot geen vraag naar vliegtuigtickets die hieruit voortvloeit’, aldus Brussels Airlines.
Er zijn er die kwaad zijn op de vertrekkers.
Trots op je land zijn mag niet van links.
Hij gaf haar advies en betreurde het isolement dat het virus teweegbrengt, waardoor het onmogelijk wordt troostend op te treden door bijvoorbeeld nabestaanden en medisch personeel te bezoeken.
Een meerderheid van de deelnemers aan de enquête vindt dat een app op vrijwillige basis moet zijn.
Het lijkt een kunstwerk, maar wie het bordje leest, ruikt en de lucht proef zoals deze voorbijganger, weet dat er geen sprake is van recreatief vermaak.
Mijn vader kwam op het idee om de belichting in kassen schoon te maken.
Wanneer je met name de eerste lijn actief iets laat doen, dan worden er minder mensen serieus ziek, en dus is er minder belasting voor de ziekenhuizen.
Drie weken geleden stond deze index nog op 83, inmiddels is de stand 45. Daarmee staat de index nog steeds ver boven haar historische gemiddelde van 18 en dat betekent dat er in een grote groep aandelen relatief gezien nog steeds veel premie zit.
Voor de handballers zit een normaal seizoen in de BENE-League er niet in.
Ik zit al jaren in Les Menuires, vrijwel altijd rond deze periode.
Het doet echter niets af aan dat het verstandig is een mondkapje te dragen als je niet weer in een lockdown terecht wil komen.
Wij streven er natuurlijk naar zo snel mogelijk te voldoen aan de wet.’
Zo komt het dat we nog altijd het venster op het verleden kunnen openen richting 1969 en zien hoe de Sint, gezeten op een prachtig donker ros met gouden mijter, gastvrij onthaald wordt door de Haarense bevolking.
Als de staat alles over zou nemen wat de christelijke organisaties doen, is de staat failliet.
Dat het uiterlijk van de Polestar 2 veel weg heeft van Volvo-modellen komt trouwens ook doordat het design van de 2 eigenlijk was bedoeld om als Volvo 40-serie door het leven te gaan.
Ligt dat ook vlakbij de polder?
Dat wil zeggen God-met-ons!
Hij heeft nu ook al moeite met begrijpend lezen.
Ik denk dat ze dit topic even overslaan.
Het gaat om een overzichtelijk aantal arrangementen voor zowel hoogcomplexe zorg (vijf) als voor laagcomplexe zorg (40).
Toen hij nog een tweede maal viel, werd hij overmeesterd en in bedwang gehouden door een klant tot de politie kwam.
Maar wellicht is het voor sommige maatregelen beter laat dan nooit.
Dat maakte alles duurder.
De 71-jarige voetbalanalist had eerder aangegeven niet meer op de rel rond de voetbaltalkshow te willen reageren, maar deed dat nu alsnog.
In de goede oude tijd toen er nog een sexshop op de hoek was.
De regering Bouterse heeft deze doelgroep ontzien in haar bezuinigingsmaatregelen.
Voordat in Nederland iemand bijstand krijgt, moet hij er heel wat voor doen en laten.
"De eerste aflevering is echt een goed begin.
Nog volgens de topman is de diversiteit vooral gericht op vrouwen.
Mw Chantokhi heeft International Business Law gestudeerd.
En die wil je juist zo graag in je eigen hokje zien te krijgen, maar zo lukt dat niet.
"De Bond heeft wat dat betreft niet te vrezen voor gezondheidsschade", zei de rechter.
Ik kom ook niet van een beta positie.
Dat was geen vijf kilometer, maar ik denk niet dat die resterende rondjes zo meteen nog veel zwaarder zullen worden’’, klinkt het optimistisch.
De aandelen van Balta en Bone Therapeutics zijn maandagochtend stevig omhoog geschoten.
Volgens NRC verwijt het museum de familie er ‘min of meer’ van om bewijsmateriaal gefabriceerd te hebben.
Op een eerste foto staat de dochter van Cindy Crawford in haar bikini om haar kapsel te tonen, al valt er ook nog iets anders op… Het model zit met haar linkerarm in het gips.
Dat is een wetsaanpassing waar Zaanse inwoners ook nog een rol in hebben gespeeld.
Haarlem de stad van Fortuyn hoe kom je erbij?
Ex-crosser en tweevoudig Belgisch kampioen Klaas Vantornout laat zijn licht schijnen op de favorieten.
Niet alleen omdat de Britten als ‘living example’ laten zien dat een volk voor de eigen soevereiniteit kan kiezen, maar óók omdat de interne EU-machtsstructuur is veranderd.
Die overwinningen werden hem in 2012 afgenomen nadat hij schuldig werd bevonden aan het gebruik van doping.
Hier hebben stripliefhebbers naar uitgezien.
De ingangsdatum is nog enigszins ongewis.
“Amanda heeft hulp nodig, alleen beseft ze dat zelf niet”, klonk het.
Waarbij goed niet duurder hoeft te zijn, in de praktijk is de beste (discutabel) ook de goedkoopste.
Nadat de extreemrechtse Turkse organisatie begin deze maand was verboden in Frankrijk, drong het Duitse parlement vorige week aan op een verbod.
Geen idee of dat iff het dan doet (heb de link van jemel gelezen maar misschien dat gemist).
Omdat het virus geen grenzen kent, net als solidariteit, vraagt 11.11.11 bescherming van ieders gezondheid en roept op te investeren in wereldwijde gelijke toegang tot preventie en sterke gezondheidszorg.
Vroeger konden mensen werken op een ander zijn BSN nummer toen heete het nog sofinummer.
“Zie die wijzer er maar weer eens op te krijgen.”
Het maakt plaats voor 43 huurappartementen in de sociale sector voor starters op de woningmarkt.
Die vrouw heeft niet om eten gevraagd.
Natuurlijk is er ook aandacht voor de succesvolle periode onder trainer Rob Colijn en komen de oudste, maar ook de jongste voetballertjes van sportpark Scalune aan bod.
Dat iets extreem duur is maakt het nog niet duurzaam.
Als je een vrouw van 31 middelbare leeftijd noemt vraag je er gewoon om gepepperd te worden.
Ook eten en drank mag weer aangeboden worden voor consumptie ter plaatse.
Beide zaken hebben niet alleen grote gevolgen voor de betrokken franchisenemers, ze vinden ook plaats aan de vooravond van verregaande nieuwe wetgeving.
En dan ook gewoon in ieder Nederlands klaslokaal een Nederlandse vlag plaatsen!
Haar identiteit is bevestigd door een gebitsvergelijking.
Via het lokaal dienstencentrum kan je een Goeie Buur vinden die helpt met praktische klusjes of voor gezelschap zorgt.
‘Wat we nu doen is iedereen, bijna iedereen die in een woonzorgcentrum sterft, en elke dag sterven er een paar honderd in die woonzorgcentra, elke dag hé, nu komen die allemaal in die statistieken terecht.
Als Azarenka dit niveau aanhoudt, wordt ze hier erg moeilijk te verslaan.”
HEMA noemde de stap „erg goed nieuws”.
Het blok levert 337 pk en 400 Nm koppel.
De vroegere implementatie van de mondmaskerplicht op de speelplaats en aan de schoolpoort komt er op vraag van de scholen zelf.
Bij de gevallen buiten het land, waaronder het zaterdag bekendgemaakte geval in Zweden, gaat het over het algemeen om reizigers die onlangs zijn teruggekeerd uit het Verenigd Koninkrijk.
Beide zijn gebedshuizen.
We kijken uiteraard reikhalzend uit naar de antwoorden.
Het voertuig is tamelijk onverstoorbaar, ook als er zijwind staat.
De partij dondert daarmee als een kaartenhuis in elkaar.
Ze verdienen het om erkend te worden en niet om te worden geminimaliseerd.”
Voor het Russische moreel is deze aanval desastreus.
De tijdelijke ondersteuningsregeling voor zelfstandig ondernemers (Tozo) is verlengd met een 3e periode.
Marktkramers krijgen een subsidie.
Er werd vier keer aangifte tegen hem gedaan wegens discriminatie.
Dan maar weer terug naar de PVV, waar wel een man met ballen zit.
En over dat ’systeem’ mocht hij absoluut niet spreken op straffe van iets gruwelijks.
Wat belachelijk is, is dat er niet op symptoombeeld gekeken wordt naar een patiënt, maar vooral ook naar reisgeschiedenis.
Ik wens iedereen, ondank de beperkingen, een fijne en warme Kerst.
Ten derde dient de adviseur de mogelijkheden om het beeld van het vestigingsklimaat in Zeeland te versterken, in zijn advies te betrekken.
Geen jager geen neger, mag dat nog?
Easy2Boot mag dan uitgebreider zijn maar is ook (veel) lastiger om goed in te stellen.
Hij ziet twee dimensies: “boven en onder” en “doel en middel”.
Ach, het is voor het goede doel, dus ok.
De natuur laat weten dat ze het zat is.
Er rijzen bij vele ondernemingen vragen over gegevensbeveiliging.
Het Britse concern krijgt bovendien vragen om duidelijkheid te bieden over een toekomstgerichte strategie.
Liverpool had dit seizoen pas één keer eerder verloren en veroverde vorige week voor het eerst na dertig jaar de Engelse titel.
Succes met uw mondkapje.
Is het onredelijk instanties te wantrouwen?
Ze ging toen al jaren met Fred Trump (1905-1999) met wie ze in 1936 trouwde.
Ze zetten hun structuur zodanig op, dat ze in België, Nederland, Luxemburg of Ierland hun schamele belastingen betalen.
Nog meer tips van professionals zien?
Bij de EU niet, die neemt gewoon.
In oktober trok het Carbidteam al een streep door carbidschieten in het Veen, een evenement waar jaarlijks ruim 8000 mensen op af komen.
Uit de data die vorige maand werd vrijgegeven blijkt dat het vaccin voor 90 procent effectief is als er in een eerste fase een halve dosis wordt toegediend gevolgd door een volledige dosis in een tweede fase.
“Mondmaskers dragen om jezelf te beschermen tegen het coronavirus, heeft weinig zin.
De eerdere edities werden gewonnen door Van der Breggen (2017, 2018) en Van Vleuten (2019).
Marjan Olfers heeft dat ook gehoord, te oordelen aan die lelijke laarzen.
Van tevoren beweerde hij al slechts te kunnen verliezen als er op grote schaal was gefraudeerd.
Toch lijkt het monteren van een gewoon inbouwspotje al een lastig klusje.
Het bedrijf is actief in 32 landen en beheert een vloot van 1,8 miljoen auto’s.
Iemand als Jeroen Pauw is er niks bij.
Zo toverde DJ Jan Vertonghen de spelersbus van de Rode Duivels om in een ‘partybus’
Indeed, eigendom van Recruit Holdings Ltd., blijft de meest favoriete vacaturesite onder actief werkzoekenden.
Het enige dichter dat ik kan bedenken is dichter bij de nazi's met dat geweld prediken op de Dam.
Racing Genk begint zondag verzwakt aan het nieuwe voetbalseizoen in België.
Zag er zo kaal en leeg uit.
Ze hebben bepaalde kwaliteiten die de doorsnee advocaten niet hebben.
Overigens is die ah in de Helmholzstraat wel zo'n beetje de ah waar de televisiemakers komen.
“Maar het is zeker niet de eerste keer dat iemand geweigerd wordt om naar of over de Verenigde Staten te vliegen, omdat die zonder zijn medeweten op een lijst blijkt te staan”, zegt criminoloog Mattias De Backer (KU Leuven/Universiteit van Luik).
En ik heb natuurlijk dit roze blog.
Duitsland had in maart extreem veel minder gevallen dan hier, voordat daar het eerste mondkapje gedragen werd.
Het onderwerp abortus kwam ook ter sprake bij de elf uur durende hoorzitting in de Senaat waarbij eerder op de dag Amy Coney Barrett, de door president Trump voorgedragen kandidaat-rechter voor het Hooggerechtshof, werd ondervraagd.
Soms loopt het goed af.
Een vriend van lingo, denk ik dan.
Volgens het parket blijven alle pistes open.
Wat kan hij wat wij niet kunnen?
Dat is wat Arnon doet.
Of het verscheurde partijprogramma van de PVV (ook al zijn dat maar vijf kantjes)?
Niks geen Burger King en Taco Bell erbij.
Vraag alleen is nu of we wel zo blij moeten zijn met de vervanging door "de nieuwe Fransen" uit voornamelijk noord Afrika!
De protesterende boeren moeten nog even wachten en het tekort in de ouderenzorg moet ook maar even wachten.
D66: onze lijsttrekker heeft een kut, stem op ons.
Waarom moet zij sinds deze week op de speelplaats een mondmaskertje dragen, en haar zus niet?
Een recept voor seksueel misbruik?
Mijn weerzin is tegen de politici en hun facilitators die bakken geld verdienen aan de totaal corrupte zieligheidsindustrie.
Een jaar geleden tipten we deze industrial na een scherpe koersdaling op $160.
De partij haalde de kiesdrempel niet.
Inderdaad leuk plein in Alta.
Als wij als maatschappij hen niet hebben geleerd om te gedragen, dan is dat een collectief falen als samenleving,” aldus Alptekin Akdogan op Twitter.
Als iemand met grote schulden zo’n boete krijgt, is de enige optie om die persoon tot betaling te dwingen.
Defensie wil een nieuwe radar – en snel een beetje.
Dan praten we in een item over een jaar of 5 verder over de Euro, kijken of je het dan wel sanpt wat het feitelijk is.
Nou nou,je doet nu precies hetzelfde als MartnK, namelijk heel extreem naar één kant gaan.
Kan autoblog daar niet iets mee.
Typisch een gevalletje van je hand overspelen.
Gelukkig komt daar stilaan wat verandering in.”
Op 9 september ging het ’s ochtends gruwelijk mis op het perron van metrostation Capelsebrug, een drukbezocht overstapstation voor bus en metro in Oost-Rotterdam.
Iets helemaal anders dan: de liefde.
Voorlopig moet hij zich echter voornamelijk beperken tot telefonische contacten met zijn stafleden.
Die commando's kunnen vrij worden geformuleerd, zoals bij een digitale assistent op de mobiele telefoon, maar Mercedes-Benz gaat minder ver in de slimme verwerking ervan.
Bij een aanzienlijk deel van de coronapatiënten in de ziekenhuizen treedt een longembolie – een bloedstolsel in de longen – op.
Vorige week werden de onderhandelingen stilgelegd doordat iemand uit het team van EU-hoofdonderhandelaar Michel Barnier het coronavirus had opgelopen.
In Zuid-Korea is het virus vastgesteld bij 10.840 mensen en zijn er 256 mensen aan overleden.
Dat kunnen ondernemers die vechten voor hun zaak niet zeggen.
In 1934 publiceert hij zijn boek Wij slaven van Suriname, een aanklacht tegen racisme, uitbuiting en koloniale overheersing.
Ook in Noord Ierland is niet iedereen blij.
De alcoholisten waren niet aanspreekbaar.
In de moskee waar je met je neus 15 cm achter de reet van je voorligger gaan knielen op je sokken, dat is lekker steriel en hygiënisch!
Ik denk dat het in Europa (veel) makkelijker is om een klein en middelgroot bedrijf te starten.
Het ministerie zit op zijn handen.
Toch was dit in het verleden anders: vroeger was er namelijk veel weerstand tegen aardappelen.
Maar ook toen wisten we al dat Messi de man zou worden die hij nu is”, laat Eto’o weten.
Alsof hij zo deftig mogelijk een kopje thee drinkt: zo speelt Jimmy Rosenberg (39) gitaar.
Als je gewaarschuwd wordt dat je met een geïnfecteerd persoon in contact kun je zelf nagaan wie het heeft, daar ligt het privacylek.
Maar Rowling maakte een einde aan dat verhaal.
Wat een oersaaie race, tot aan de laatste ronde dan.
Vanaf 1 april geven een ouwe sok, de bergruimte tussen de bankkussens, de vochtige plek onder het matras en je holle kies precies evenveel rente als ABN Amro.
Er zat zelfs een man van 64 jaar die zich afvroeg wat hij daar deed om een jaar in training te gaan om vervolgens met pensioen te mogen.
Wat extra huiswerk maken na school etc. Om de achterstand wat in te lopen waneer mogelijk.
Voor La Source, dat sinds vorig jaar onderdeel is van Delta Wines, is voormalig sommelier Dorrepaal accountmanager alcoholvrije wijnen en dranken.
Het schrijft dat Apple “faalde door te verzuimen om consumenten te informeren over een misleidende zakelijke keuze”.
In de loop van de dag kwamen er volgens de politie kwamen er in de loop van de dag af en toe wel plukjes mensen om te demonstreren.
Wat valt er nog meer te wensen m.b.t. een auto….
Waar iedereen wordt gehoord, en iedereen wordt gezien.
Van Gucht: “Daarvoor zie ik het leven te graag.”
Vijftien jaar geleden snoof Kate Moss cocaïne op alle voorpagina’s: heeft het supermodel zich intussen definitief herpakt?
Het is erg Nederlands om heel voorzichtig om te gaan met andere culturen, we praten onszelf al jaren aan dat we geen kritiek mogen leveren.
Het komt de gutmenschen goed uit inderdaad, 2007, rookverbod en sindsdien jaarlijks accijnsverhogingen op alcoholhoudende dranken, zodat niemand nog geld heeft voor een biertje.
Volgens hem moet je dan denken aan bijvoorbeeld de neutrale verpakkingen van sigaretten.
Zo van: ‘He, jij zocht toch naar zo’n baan?’
En betaald wordt want deugen doe je liefst uit andermans portemonnee.
Het leek er volgens sommigen zaterdagavond op dat fans van ADO „Mo, waar is je vader nou?” riepen of zongen, daarmee verwijzend naar de vorig jaar overleden vader van de PSV’er.
Emancipatie is natuurlijk ook maar eenrichtingverkeer.
De Servische oud-coach Radomir Antic is na een lange en slepende ziekte op 71-jarige leeftijd overleden, zo maakte zijn ex-club Atlético Madrid maandag bekend.
Dat gevoel kun je ook andersom hebben, en dat effect heeft de ellende buiten je kleine kring.
Waar is de urgentie, de drive om een tandje bij te zetten om die klimaatdoelen wél te halen, om écht koploper te zijn in de energietransitie, in plaats van met mooie woorden de hekken te sluiten?
Maar ja, gelijk hebben en krijgen zijn twee verschillende dingen.
Uma Fu Sranan (WUFS) en het ministerie van Defensie hebben ter vergroting van de productie en verwerking van cassave een raamovereenkomst getekend op vrijdag 8 mei.
Ik ben nog geen 40 en heb standaard een achterdocht ontwikkeld tegen hulpvragers.
In de afgelopen drie weken kreeg het gezin wel het nodige te verwerken.
Het kabinet en de veiligheidsregio’s kondigden dat woensdag aan.
Die legt het haarfijn uit.
“Wij hebben een beamer gekocht”, zegt Marika, “en houden daarmee af en toe een filmavondje.
Daardoor is het mogelijk om veel sneller van de ene planeet naar de andere te reizen.
Uiteindelijk is besloten om met de veiligheidsmaatregelen in het achterhoofd de gast en het interieur te verplaatsen van naar Epe.
Het rendement van de Pensioenportefeuille daalde afgelopen week met 2,5 procentpunt, waardoor de portefeuille over heel 2020 nu 6,4% in de min staat.
Iedereen had erop gerekend dat het Belgisch-Nederlandse Galapagos dit jaar zijn geneesmiddel tegen reuma zou mogen lanceren in de VS, waar de bergen goud lagen te wachten.
Maar ze zitten daar dus prima, heel wat beter dan hier in een AZC.
Karremans zegt dat hij zich wezenloos is geschrokken.
B. is “emotioneel geraakt” door de verklaringen van de moeder, zus en tante van Nicky Verstappen, woensdag voor de rechtbank in Maastricht.
Heb je het nog niet door?
Altijd combineren met een tweede middel, dat dan eventueel resistent geworden parasieten alsnog kan doden, is het dringende advies van de WHO.
Iets veranderen aan het selectiebeleid van de…
Die Kaj is echt een smeerpijp.
Nog geen dertig, dus hier opgegroeid, maar praten met een dik accent.
Overigens heel sterk van AT/RBR om Gasly volgend jaar ook nog in de AT te laten rijden.
Ik zie niet waarom jullie meedoen aan de angstporno, die door de overheid wordt aangemoedigd.
De 32-jarige kan haar geluk niet op.
China slikt die drol en stopt gewoon met leveren an producten aan de USA en die hele toko is failliet nog voor de maand mei om is.
Hij heeft ook echt altijd zo'n poloshirt aan.
Het European Payments Initiative (EPI), zoals het voorlopig heet, moet een concurrent worden voor Mastercard en Visa.
Enig idee hoeveel mensen daarin werken?
Als ze het niet doen, zijn ze asociaal.
Dat is het gevolg van het Europese migratiebeleid.
Wat dat aangaat een slecht voorteken voor de VVD.
Kunnen we nou eindelijk stoppen met zeuren of pfas, microKelvin, NOx, CO2 en ander GroenLinks geleuter?
Sociale media staan vol met zulke foto’s.
Kan ze daar een hometrainer van aanschaffen.
Ik wist diep van binnen dat het te laat was, dat ik ’m zou gaan kwijtraken.”
Ik geloof dat ik immuun voor thc ben geworden.
Natuurlijk heeft Rusland zijn specifieke sociaal/economische problematiek, maar uiteindelijk zal het ruim ter beschikking hebben van energiebronnen, doorslaggevend gaan worden voor het welbevinden en welvaart van een land.
Ja, vind jij dat Rutte doet alsof hij bang is voor die verkiezingen?
Vinci herhaalt echter de verwachting voor geheel 2020 van een significante winstdaling.
Alleen dat laatste al is een erkenning dat hij een serieus alternatief voor the Orange Man is.
Al generaties lang worden ze onderdrukt.
Niet drinken dus?
Zeker in vastenperiodes werd vlees gederfd.
In de West-Vlaamse gemeente Wingene heeft de politie zaterdagavond om 22.10 uur een verjaardagsfeestje stilgelegd in een vakantiewoning afgehuurd door Fransen die er een verjaardag vierde.
De streamingdienst, een samenwerking tussen DPG Media, Telenet en de VRT, is sinds vorige maandag beschikbaar.
Die advocaat van de Staat had dus maar 3 uurtjes werk van deze gekkies?
Natacha Harlequin: ’Ik heb het idee dat Johan erover nadenkt’
Adlers motivatie was simpel: snel een goede tas espresso kunnen zetten.
Misschien dat het daardoor makkelijker is geworden.
Dat deden ze door het aantal mensen dat dagelijks reisde tussen 375 Chinese steden te combineren met de virusverspreiding in de twee weken voordat de regio op slot ging en in de twee weken daarna.
Waarom zouden wij als burgers in godsnaam nog moeten bloeden voor een keurig NL huishoudboekje?
Dat blijkt uit de gegevens van BeCommerce, de sectorvereniging van.
En tóch gebeurt het.
Het gaat er nu om dat de capaciteit van de gezondheidszorg het aan kan.
Zo zijn de parkeerplaatsen in Bloemendaal, Zandvoort, Noordwijk en Westland vol en kunnen mensen het strand alleen nog per fiets bereiken.
Maar het is nog niet half zo erg als het AD.
Bezoekers aan de nabijgelegen benzinepomp moeten wegduiken zodra ze uit hun auto stappen.
De wisselkoers is van 2,80 naar 9,50 gegaan, een gigantische vooruitgang.
De 23-jarige vleugelverdediger kwam zodoende met de schrik vrij.
Of het lukt gewoon allemaal niet zo goed/ is te pijnlijk/gewoon geen zin om te borstvoeden/te weinig melk.
Meer dan een maand mogen ook cafés Den Trol en La Cantina in Schoten niemand meer ontvangen.
Volgens de Tsjechische regering heeft Warschau nog geen officiële excuses aangeboden.
Zolang ze haar mond houdt is het prima, maar als ze 'm opendoet moet er wat uit of in.
Het Rode Kruis vreest dan ook dat de bloedvoorraad onder druk zal komen te staan als er niet snel meer mensen bloed komen geven.
Dokter: U krijgt alleen Pizza’s, Pannekoeken en Platvis.
“Het is volledig normaal voor ons allemaal om stress, angst en eenzaamheid in deze periode te voelen”, klinkt het.
Als je sneller mag rijden op de snelweg, dan krijg je automatisch meer verkeersongevallen.
Waarschijnlijk omdat ze haar baan als beveiliger kwijt raakt door haar domme gedrag.
Kerstbomen, straatnamen, paasstollen, kunstcollecties, geschiedenis, vuurpijlen en/of Sinterklaas weg ermee.
Mensen, we worden bestuurd door of kwaadaardigen of debielen, met excuus aan Gargamel, Voldemort en mensen met een laag iq.
Dat meldt hun advocaat, meester Stijn Verbist.
Maar de uitwerking van een brede regeling blijkt lastig.
Met de maatregelen wil de regering buitenlandse inmenging in de Britse verkiezingen tegengaan.
Anton Kotte verzorgt lezingen over zijn vader, een topingenieur van Philips.
Dat aantal schommelt al twee maanden rond de 600. Onder normale omstandigheden zouden ic’s nu ongeveer 900 mensen behandelen.
Hij oppert daarom om het nu eerst bij nieuwe woonvormen standaard toe te passen.
De arme landen als Italien blijken oppeens wegens hun goudborraad de rijkste te zijn en china koopt uns helemaal op.
Meerdere malen per dag zijn er gratis rondleidingen.
Het probleem speelt op Macs met AMD Radeon-graphics, waarbij twee soorten problemen kunnen optreden.
Wie niet knielt is dubbel schuldig.
Ik hoop dat ze haar kop erbij houdt.
Daar is geen subsidie voor nodig.
De stilte die hij laat vallen, verwoordt de pijn van eenieder die het deze zomer moet doen zonder grootschalige festiviteiten.
Het gevoel dat het allemaal strenger en kordater mag leeft ook bij handhavers.
Om het aantal van 500.000 leveringen te bereiken moet Tesla dit kwartaal nog 181.000 auto’s zien te verkopen.
De wereldwijde lockdownmaatregelen door het coronavirus hebben online shoppen helemaal op de kaart gezet.
Ook Vincent Janssen en Monterrey wonnen dit seizoen van Veracruz.
Waar gaat dit allemaal over?
Hooi leeft mee met ontslagen bondscoach Curaçao: ‘Lukte me niet om hem rustig te krijgen’
Op de dag van Reichs overlijden woonde de Amsterdamse schrijver een toneelstuk bij, dat op de een of andere manier in een rel ontaarde doordat de acteurs er met de pet naar gooiden.
In deze voorop opgezette crisis, die bewust wordt verlengd, is precies de belastingbetaler de klos, wij gaan dit triljardenprobleem betalen.
Vitesse-PSV begint zondag om 14.30 uur.
Omdat, zo zullen de artsen en virologen zeggen, dat een goede verdediging tegen het virus is.
Het park meldt nóg een geboorte: een westelijke laaglandgorilla zag woensdag het licht.
Nu FC Utrecht en Ajax overeenstemming hebben bereikt over de transfersom en zijn presentatie een kwestie van tijd is, kan Sean Klaiber (26) aan de bak.
Martins Indi in actie namens AZ.
Desondanks is de nettowinst in het tweede kwartaal door wisselkoersinvloeden op exact hetzelfde niveau uitgekomen als in het eerste.
De maatregelen zijn buiten proportie, ook het selectieve optreden van de politie.
Naast voormalig bondscoach Beckenbauer waren ook twee voormalige voorzitters van de Duitse bond, Theo Zwanziger en Wolfgang Niersbach verdacht.
Maurice de Hond heeft mijns inziens behoorlijk onderbouwd betoogt dat er behoorlijke lancunes zitten in het huidige 1,5m beleid.
Werkt op een batterij en met een eigen protocol.
Maar het testen van een nieuw virus kost tijd.
Het hing in de lucht.
De weg ernaartoe is rijker en inspirerender dan je doelen bereiken op zich.”
Toevallig een Polestar 2 rijder aanwezig hier die praktijkervaring heeft met de range?
Voor een ftp cliënt werkt het echt perfect.
Gecorrigeerd hiervoor verdiende Arcadis €125 mln, oftewel €1,42 per aandeel (+41%).
Het is dus een belangrijk ding zo’n botsmuts.
‘We hebben het idee om in Oisterwijk een pilot op te zetten voor een groep jongeren onder extra begeleiding,’ zou volgens Janssen de eerste en enige boodschap zijn geweest.
Jan Keunen (64) is oogarts, prominent VVD-lid én pleitbezorger van een vuurwerkverbod.
Eva had beter achter Baudet kunnen blijven staan dan had ze karakter getoond terwijl ze genaaid werd.
De groene waanzin vereist gesloten gebouwen, hergebruik van lucht en zorgt dus voor te hoog CO2 gehalte en massale verspreiding van aerosolen.
Hoewel het verhaal fictief is, is niet alles verzonnen.
De thuiswedstrijd tegen Beerschot op 28 februari blijkt het laatste duel te zijn geweest.
In 2018 gaat het om 7,2 miljoen toeslagen.
Natuurlijk kan dit veranderd worden, maar dat is dan ook de volgorde.
Beetje eigen verantwoordelijkheid mag best.
De psychologische oorlogsvoering is dan al begonnen.
Bij de incidenten op asielzoekerscentra was 28 procent van de aanstichters afkomstig uit een veilig land.
NB er zijn al eerder sterilisatie methodes bedacht en getest.
Weerloze ouderen in elkaar timmeren, dat deed de NSB-politie ook bij razzia’s.
“Als je ziek wordt of de dood in de ogen kijkt, weet je wat de essentie van het leven is.
Normaal vind ik dat overtreders beboet moeten worden.
Snap goed dat de NDP-ers niks over Bouterse willen horen maar neem van mij aan dat zodra de onderzoeken zijn afgerond, de PG overuren gaat maken.
Ging het in 2011 nog om 3 miljoen euro, vorig jaar was de schadepost 150.000 euro.
Omdat de brandweer vrijwel alle woningen wilde controleren op rook en koolmonoxide, moesten bewoners hun sleutels afgeven bij de politie en kon de brandweer vervolgens woning voor woning controleren.
Wat jij lijkt voor te stellen is een effectief tarief van 60% over de hele linie en dan betalen de meeste werkende mensen meer dan ze nu doen.
Hij kreeg zijn bijnaam omdat hij meermalen aan justitie wist te ontsnappen.
Je krijgt ook de mogelijkheid om ruimtelijk 360 graden-geluid te luisteren en de oortjes te bedienen door erop te tikken.
Door het gebrek aan vorm, samenhang en bondigheid valt er ook amper iets zinnigs op te zeggen.
Het gaat dan bijvoorbeeld over het openen van de kapsalons.
Inderdaad, daar hoop ik ook op.
Mooie tijden voor een cynicus als ik.
Het Landbouw Collectief is zeer kritisch over de kabinetsplannen voor een opkoopregeling voor boeren.
Gematigde islamieten zijn degene die jou vastbinden tijdens jou onthoofding.
Erwin heeft zijn punt gezet.
Ik wou dat BMW het subtiel had gehouden bij het ontwerpen van de Z4.
Zelfs dagrecords zijn niet uitgesloten.
Zouden de heren delinquenten dit ooit terugbetaald hebben?
Als die bevestiging komt, dan ziet het verhaal er toch wel een klein beetje anders uit dan de NS zou mogen hopen.
Zoals gezegd ligt de focus in dit onderzoek op telescopen die onderzoek doen op visuele en infrarode golflengten.
Maar dus zeker ook geen "ik keer weer terug" Of geldt dat daar niet als besluit maar als de meest recente oprisping?
Niet-essentiële verplaatsingen blijven wel toegelaten.
Doorgaans heb je weinig last van Molukkers.
Rutte nog twintig jaar.
Kan ik het zwembad nu ook,10 cent betalen om de stikstof te compenseren.
Leidinggevenden van verboden organisaties krijgen ‘in principe een bestuursverbod van drie jaar of meer’.
Robert 75 Je haalt me de woorden uit de mond.
Racisme gaat niet om een zichtbaar of niet zichtbaar verschil.
Maarrrrrrrrrrr we hebben ze nu niet meer thuis dia BOA's.
Als schrijver leef je soms in een droomwereld.
Het werd toen 28,7 graden en dit was ook de enige keer dat de temperatuur in de regio Den Haag steeg naar zomerse waarden tijdens Prinsjesdag.
Ik ga hier zelf ook drie nachten met mijn gezin komen logeren."
Werd zijdelings gemeld in een bijzinnetje in het journaal tijdens nieuwsuur.
Op dat moment zou men dus geen meerderheid meer rond de volmachten hebben.
ETF-portefeuille: snel herstel of verder omlaag?
Alvarado viel volledig terug en moest zelfs Honsinger voorbij laten om de tweede plaats.
De coronacrisis betekent ook in Duitsland dat veel B2C-ondernemers plotseling moeten schakelen omdat de routine van de consument drastisch is veranderd.
Zij zijn namelijk vertrokken toen er wereld wijd een probleem was.
‘Cruijff na 8-2 nederlaag tegen Ajax: hier gaan we toch niet van in paniek raken?’
De politie betrapte zondagochtend om 05.30 uur een autodief op heterdaad aan de Ravelstraat in de.
Net kwam er een Always-reclame over menstruatie-armoede voorbij: allemaal blanke meisjes die in een sociaal isolement raken als ze menstrueren, omdat ze geen maandverband kunnen betalen.
Zij moest in 1995 naar de rechter om op landelijk niveau met de jongens te blijven spelen als B-junior bij GVAV-Rapiditas.
Daarnaast maakte hij er twee tijdens de kwalificatie voor de Europa League.
Ik voel me niet emotioneel betrokken.
“Dat je door er voor mensen te zijn, echt een verschil kunt maken.
En bijna driekwart hiervan is uitgegeven door Amerikaanse bedrijven (zie tabel).
Er zijn maar liefst vijf messen ingeleverd tijdens de anti-messencampgane in gemeente Haarlemmermeer.
" stop met jezelf laten testen."
Beste famiri, Vene (NPS) heeft absoluut Sur. helpen ontwikkelen, maar ze hadden ook de mogelijkheid om zaken met Guyana af te ronden.
Een Amerikaanse Femke Halsema.
Uit het onderzoek spreekt veel onmacht en cynisme over de arbeidsomstandigheden en de waardering.
De Suries in NL moeten ook op de ambassade tercht.
Nu Hoek van Holland een hotspot voor „levensgenieters” met budget wordt, moet het Recreatieoord mee.
Dat is aanmerkelijk meer dan de verwachte €300 mln. De omzet in het vierde kwartaal zal iets boven verwachting zijn.
Dat is zijn eigen keuze en die mag gerespecteerd worden.
Tiesj Benoot heeft zijn eerste zege voor zijn nieuwe werkgever Team Sunweb beet.
Maar drie dagen later - 27 maart - vertrouwde mijn man het echt niet meer.
Ik adviseer mevrouw Bouchallikth om als ze ons parlement binnen treedt haar hoofddoek af te doen.
Je hoeft de moorden alleen maar als feit te aanvaarden.
We komen helemaal niet tekort.
Die kunnen wij dan een maand of zo later hier verwachten.
De maximale actieradius ligt op 340 kilometer.
En u nu roept om opsluiting.
[truncated: 493,729 more chars]
