# Supplementary material for: Probing language identity encoded in pre-trained multilingual models: a typological view
Source: PeerJ Comput Sci. 2022 Mar 15;8:e899. doi: 10.7717/peerj-cs.899 (PMC9044357; doi:10.7717/peerj-cs.899)
Supplement: Supplemental Information 1 [file peerj-cs-08-899-s001.zip › Raw data or code files/multilingual sentences/English.txt]

R&B star Lizzo won three of her eight nominations, while gay black country rapper Lil Nas X took two for his viral РђюOld Town RoadРђЮ collaboration with Billy Ray Cyrus.
It has more than enough room for all the amenities, including a swim-up bar in the pool, a wine room that can store over 800 bottles, and of course a movie theater.
The education they pursue, the training they sought, the hours they put in."
"And even if they do have economic security, they do have good insurance, they're afraid they'll lose it."
The lunar rake, an Apollo lunar geology hand tool, is used to collect discrete samples of rocks and rock chips ranging in size from one-half inch (1.3 centimeters) to 1 inch (2.5 centimeters).
Hidden Track Bottle Shop has been something of the downtown bodega since March.
More often than not, I totally recommend leaving a haircut to the professionals.
Support is available for those who may be distressed by phoning 1300 224 636. In an emergency call triple zero.
“Tiger, it’s really similar,” Manning said to Tiger.
How much mutual hand washing was involved?
It can be a real associated with Korean.
Among the allegations DeGeneres addressed was a rumor that staff and guests were directed to avoid eye contact with her should they encounter DeGeneres on set or in the show’s offices.
Worst of all, ignoring those insights results in harming today's children with autism when better, more ethical, and more effective alternatives are being overlooked.
But many were happy to pitch in.
Trump came to power mirroring the grievances, anger and resentment of those who felt forgotten, Polsky said, and he remains angry, resentful and aggrieved — you could say true to himself.
Secondly, what kind of professional environmental review was done and by whom?
“CFD members put themselves in harm’s way without hesitation to selflessly uphold the oath they took to be there for every person they encounter during an emergency situation.”
I'm honored you're a fan and grateful you were born!
Waverley Council also closed Tamarama and Bronte beaches indefinitely.
We also are careful to make sure no people or dogs are nearby.
"We are currently working on tactics and strategy.
Both men said that their appreciation for one another has grown significantly since they’ve been sharing a home.
At the handing over ceremony which took place at the 74th Session of the United Nations General Assembly in New York, the Prime Minister accepted the task with “a great sense of gratitude and responsibility.”
“It’s not about taking something away from kids,” Johnson explained.
Testers can make sure everything works on different configurations of hardware and software and report when things do not.
To silence the guns, we must raise the voices for peace," he said.
It’s such a stressful experience under these circumstances.
This guide will provide a strategy for defeating her, or bringing her into submission.
That’s not just an aesthetic consideration, either (though LG’s balls do look sleeker than the usual misshapen nuggets freezer ice-makers typically churn out).
The baby was unharmed.
He has tried repeatedly to file an unemployment claim, but hasn’t managed to get through.
A total of five presenters in the symposium brought greater awareness to human trafficking.
Passerby Pitchakorn, 18, said: 'I was waiting outside the building and was slapped by the foreign man before he threatened my sister by aiming a gun at her forehead.
KUCHING: Sarawak United Peoples’ Party (SUPP) Youth chief Michael Tiang has urged both federal and Sarawak governments to extend their financial aid to businesses which operations are still prohibited under the Conditional Movement Control Order (CMCO).
So, it was just kind of depressing, a little bit, I guess you could say," Horne said.
Kilmer also said Ison’s play wasn’t surprising.
Loeffler advocates have gone to the airwaves linking her opponent, the Rev. Warnock, to support of controversial positions and political figures.
Tam said if we continue to have the same amount of contacts as we do now, the curve is expected to increase steeply.
The Giants coach simply responded, “Yes.”
It is Saif's first solo entertainer making it to the Saudi market.
“Learning a new system under a different coaching staff is no easy task.
Since January 2020, 191 incidents against humanitarian operations have been recorded in which 13 humanitarian workers were killed, 12 injured, 24 abducted and 14 detained or temporarily arrested.
Not telling all my closest girlfriends was torture but their reaction was worth it.
He added that the work for the flyover and underpass at Atul Kataria Chowk may be completed by the end of the year.
Every child in single- and two-parent households earning less than $198,000 will also receive a $500 payment.
Gene Source Code Chain has a total market capitalization of $794,835.00 and $36,585.00 worth of Gene Source Code Chain was traded on exchanges in the last 24 hours.
Other BJP leaders too came out with statements on SAD walking out of the alliance.
Hezbollah reportedly abandoned those sites following the speech.
I hope it continues with season 3. Its my “watch when my day feels the worst and I need good, funny thoughts before bed” show.
Curve issued a statement on Sunday night saying its customers would be able to make payments again from Monday.
The treatment involved an endometrial scratch before their first IVF treatment - this saw a small biopsy taken from the lining of the uterus.
The chilling image of Jamie Lloyd dressed similarly to her uncle was one that left a major impact.
Did Samsung go overboard with cost-cutting, or does the Galaxy Note 10 Lite deliver enough to justify its price?
The Rail Delivery Group, which represents operators, advised people to keep checking for tickets and consider signing up for notifications from rail operators, some of whom will confirm when more fares are available.
Stein was ahead by about 14,000 votes as of late Friday afternoon.
The British High Commissioner to Ghana, Mr Ian Walker, expressed UK’s preparedness to work towards easing Africa’s economic difficulties.
It’s quite sick, really.”
A federal lawsuit filed by President Donald Trump’s re-election campaign should be dismissed because the plaintiffs don’t have standing to challenge Nevada’s recently passed elections law, state and national Democrats argue.
Self-quarantine for at least 7 days immediately prior to arrival.
I have always been involved in identifying the right product then selling it, and freely admit that I need a colleague to do the finances and back office role as well as someone to do the creation or manufacturing.
Star Wars: Squadrons will land on the PC, Xbox One, and PlayStation 4 on October 2 for $39.99.
What is really driving these extreme rules?
He handed the cop his drivers license and a $10 bill folded behind it.
In a striking demonstration of the mind-bending effect, the boats seem to defy the laws of gravity as they bob about on the water above them with their sails pointing down.
He's at least proven notable enough to deserve being a history lesson in the distant future, suggesting these "three acts" are of the utmost importance to the ultimate future of the DC Universe.
Simonds was ordered to reside at a residential correctional facility for 180 days or until maximum benefits are achieves.
“Our priority is returning Australians and that will continue to be the case especially in the lead up to Christmas,” Tehan told Sky News’ Sunday Agenda on Sunday.
“I would just like to thank the matrics.
The amount of snow accumulation is expected to be around one inch in the Twin Cities and by 6 a.m. on Sunday, another one to two inches of snow before tapering off to flurries said Yuhas.
The Nashville, Tenn., resident also announced to the US Sun that she hopes to score an exotic dancing gig as soon as she hustles up her state stripper’s license, which is reportedly quite difficult to obtain.
The Establishment hates you and wants terrible things to happen to you.
Janelle had a few more things to say about Dani and that dress.
Trek-Segafredo, Movistar Team Women, Astana Women's Team and the Italian women’s national cycling team will compete in a separate women’s team classification competition, which will be reserved for professional cyclists.
“This is not only about the EU's flawed decisions that we constantly talk about.
Civilian COVID-19 cases would also be admitted to these hospitals as a surge capacity to augment state healthcare facilities, officials said.
To those who have lost their homes, God bless, I hope that your life will be repaired very, very soon.
Venue staff will also be wearing masks.
The NHS has reassured people that the majority of tasks can be undertaken while practising safe social distancing and that volunteers will receive guidance through a “getting started pack”.
This normalization of censorship has been a long-term goal of the tech oligarchs and the Church of Covid now legitimizes it.
This story has been updated with reaction and further details.
During the flu season, people who exhibit flu symptoms are regularly told to get rest, stay hydrated and take something for symptomatic relief.
Also speaking, Dr Mairo Mandara, Special Adviser and Coordinator, Humanitarian Activities to the state governor, reiterated commitment to the implementation of policies and programmes, to provide alternative means of livelihood to youth and women.
When it’s her turn to watch the students, Stark said there can be some challenges with making sure all kids are engaged and focused on their work.
Smalberger, who has been providing training to the City and provincial government for more than eight years, said she did not tender because they were not aware it existed at the time.
While legislation is only a first step towards effectively eradicating slavery, it is fundamental to harnessing the power of the state against slavery.
Asked whether he had any demand over the occupancy level, he said, “We don’t know the government norms.
Waverley Council, which covers Bondi, Bronte and Tamarama, has said those breaching closures face $110 fines issued by lifeguards.
It’s been almost 70 years since we set up the first National Park in Britain, and they have been a big success.
I will also ask Ram Babu (another super fan, from Mohali, to come with me).
Over the last seven days, FIO Protocol has traded up 18.5% against the dollar.
If you don’t know what this is, trust us, you’ve seen it in the movies.
Especially with older kids, we want to make sure they don’t lose their credits,” Anderson said.
I look forward to continuing to earn your trust and your vote.
“We have not been afraid to touch on things like addiction or body image or race, or Alzheimer’s or any of the myriad of things we’ve taken on,” he said.
This corresponds to 35.8% of the bank's risk-weighted exposures at end-2018.
"Nevertheless, as suggested by the downward trend in business sentiment, industrial production and exports are likely to stagnate in 2020.
Individual states and territories may choose to mandate and/or enforce this requirement.
Coyote is great with Mallory's kids and helps her watch them from time to time.
Mohammed Salisu will remain here beyond January transfer window â€” Real…
"More than that, though, it feels good our technology contributes to the property management community in a way that promotes the health and safety of the residents and their property management teams."
The number does not include or those who did not apply for letters of guarantee despite plans to visit Japan.
Also, OnePlus' first true wireless earbuds are tipped to debut at a later date in 2020.
Come join us for this presentation on Thursday, February 20, at 7 pm.
Being a former minister does not and cannot confer on him the ‘Office of Inspector of State Projects’.
However, strong as they may be, it makes little sense that with a little practice, the Dragonborn can fashion weapons and armor that absolutely trump them.
“Our theme today ought to be, ‘If it’s not one thing, it’s another,”’ New Jersey Governor Phil Murphy said as he gave residents storm guidance that’s new this year – mask up if you help your neighbors shovel.
They can also go work, pick up a take-out meal from a restaurant, travel to take care of a family member, friend, or pet, and can still go walking, hiking, biking, and golfing, provided that they adhere to social distancing guidelines.
Fans were given a hefty update on the anime's upcoming season not long ago, and it seems a new report has fans eyeing more updates.
It can be slow going.
Environment and Planning Ombudsman Alan Saliba upheld a request by St Julian’s mayor Albert Buttigieg to investigate how the PA “abusively” issued a permit in August last year when the Lands Authority was objecting.
“We are talking about suicide.
In the end, the team was forced to turn to Quique Setién, who expressed astonishment at being handed the reins.
Similarly, predicts that school-closure-related regression in educational attainment will be greatest in low-income, Black and Hispanic communities, with such communities suffering more than a year loss in education.
“We extended free school meals over the summer as most children had not been in school since March and families have had to pay the extra cost.
I menstruate once a month, well did until the menopause started…
By now, consumers might have a rough idea of what the Galaxy S20 series might look like.
You see what I’m saying, son?
The bell rang and the wrestlers cautiously circled each other.
To qualify, the group needs to gather nearly 98,000 signatures divided equally across the state’s four Congressional districts.
I also encourage you to be aware of your own sense of loss, if you ever do perceive it as such, and to seek help from secular counselors if you need to process it.
It will be a “courtesy” call, they said.
• Trinity Irish Dance Co. performance, which was to have taken place March 29 at Bloomsburg University.
Now add the salt, vinegar, sugar, tomato ketchup, ginger root, chopped prawn and chicken stock.
"As has been reported many times, DC offered me whatever film I wanted to do, including some sort of Superman movie (not specifically as I've seen reported)," Gunn explained to a fan.
We start to realize that we are still here.
Which means personnel like general manager Brett Veach and Andy Reid are forced to work from home in the days and weeks before the 2020 NFL Draft.
He said the New Brunswick, New Jersey-based company started working on a vaccine two weeks ago, but that it could still take a year to reach the market.
Even though I paid only two dollars I walked out on three of them.
The McMurray Métis will edit the interviews and put them up on its virtual museum.
It’s a time-sensitive effort, as the 50-year-old dam is up for review this year.
On Feb. 3, 2020, Limbaugh admitted to his audience that he’d been diagnosed with advanced stage lung cancer and may have to miss some upcoming broadcasts as he begins treatment.
It won’t take Finn long to gather that Jackie Templeton (Kim Delaney) put this Port Charles visit in motion.
The 794 COVID-19-case total on Elgin’s Kane County side is the second highest in the county behind Aurora.
The spot outside CBP doesn’t have a natural view of the field; at best, squint and third base is the only visible object.
In 1519, a Spanish armada of about 600 men led by Hernan Cortes landed at what is now Veracruz in Mexico.
The Dallas-based airline said Thursday it had reached a confidential agreement with Boeing for a portion of financial damages following two fatal crashes of Lion Air and Ethiopian Airlines and the.
Beds are now utilized as a sleep, television and study area all in one.
Business groups inside organizations express their disappointment with IT in terms of data and analytics in a new survey that looks at priorities and areas at risk for failure.
At Sisters of the Skies outreach events, young girls get to suit up in pilot gear, manipulate the flight controls, talk to air traffic control, plan their own flight and even fly in a jet.
Pop-up fever clinics were being set up around the south-east on Saturday, including at Ipswich Hospital, Bundamba Salvation Army Church and Browns Plains Community Health Clinic.
Escambia County EMA Director David Adams said in a release that Hurricane Zeta has sustained winds of 90 miles per hour and is moving north at 18 mph.
Last May, the new project Life Lynx Connect, for the protection of the Iberian Lynx successfully passed the European Commission’s evaluation.
John Van Heck, chair of the Catholic board, said it is a logistical issue because the boardroom is currently being used for internal staff to socially distance while working.
The service launched in the UK in November, although ITV has not revealed how many subscribers the £5.99 a month service has attracted, and will debut in Australia later this year.
Also, having new terms is acknowledgement that conversation around gender is changing.
Leigh Halfpenny and Williams can only leave fingerprints.
The move came as Turkey and several European countries including France, Germany, Italy and Austria announced a suspension of flights from the UK amid news of the strain.
The joke works because it taps into a real suspicion that any of our time on earth spent enduring any kind of tedium, triviality or boredom is objectively wasted time, time you may as well have been dead.
Sánchez says the actual number could be more than 3 million because of gaps in testing.
The grounding of Adria Airways – and its flights between two Swiss cities – has people wondering why anyone would fly such a short distance.
“Every religion has a holy book, but the Constitution is the holiest book for every Indian.
By a fluke, by a deflection of a bullet, they were not killed.
And, Brookwood students were not the only ones with the opportunity.
It’s a gorgeous game full of jaw-dropping moments, but multiplayer is where really shines.
Although Pant didn’t feature in the limited-overs leg against New Zealand, he did get a chance in the red-ball series.
… Nowadays, you got computers and all to do that.”
Wyden asked him to outline by March 20 specific steps the agency will take “to ensure that there will not be any unexpected failures of containment at legacy radioactive waste facilities at Hanford.”
The most prominent criticism of our coverage has come from Marian Sheridan, co-founder of the Michigan Conservative Coalition (MCC), which organized that day’s protests.
Currently, Rwanda has 54 confirmed cases of COVID-19.
Anyone with any information should contact Clondalkin garda station on 01 666 7600, the Garda Confidential Line on 1800 666 111 or any garda station.
The News Agency of Nigeria (NAN) recalls that a seven-man Ministerial Task Force visited the state on Monday to assess its level of response to the pandemic.
As of Wednesday, the number of patients who have died in UK hospitals reached 2,352 - the biggest daily rise since the outbreak began.
Analyst Tim Dawson from Baader Bank research considers the stock attractive and recommends it with a Buy rating.
The property went up for sale after the project overtook the owners.
He said: “Basically they came on a fact-finding mission to assess the situation on the ground as regards efforts being undertaken by the country to address the concerns on child labour and forced labour in the tobacco industry.”
His aggressive marketing and transparency with business partners keep the focus on profitability.
We are all watching this as if it were a movie.
Civitas (CIV) traded 5.4% lower against the dollar and now trades at $0.0107 or 0.00000109 BTC.
I am heartened to here that such a meeting is planned in order to better coordinate our fight against the virus.
Once the dough was how she wanted it, Wolfe started turning out puffy little pizzas, topped with everything from butternut squash and honeycomb or fermented plums to spicy salami.
The truth is, it’s sad all around.
Republican Senator Mike Lee also announced he has tested positive for the disease, at first believing he was experiencing allergy symptoms.
After Yeo returned to the US in November 2019, he planned to ask the officer for the classified information and wanted to reveal who he was working for.
Although previously valued as a senior member of staff, and a mentor to more junior women, she felt unsupported by superiors.
The Scottish film-maker’s earlier, more “difficult” works – Ratcatcher and Morvern Callar – are more critically respectable, but her stunning adaptation of Lionel Shriver’s latter-day sensation novel feels like the coming together of a mighty talent.
And then a year later, I’m the mayor.
Subscription monies of £59,375 have been received by ECR in respect of the exercise of these warrants, the group added.
Asked by presenter Anvar Samost why some people are more likely to be severely affected by the virus than others, Lutsar said scientists around the world have not yet found an answer.
When Moe moved into his new building, the Schenkers moved into what had been Moe’s temporary store next to the new building.
Education minister says schools will reopen for Grades 7 and 12 on June 1, and she cannot guarantee that “no one will die”
Who wants to see a bunch of horses get stabbed in the eyeballs?
Instead, Florida only reports numbers of cases statewide and by county.
Firefighters showing up now.
It just seems really complicated because it’s relying on a lot of individuals to do the work that you might expect the government to do.
Some people will hope to start ice fishing as soon as mid-December.
Truck- loads carrying the special assistance items left Bamenda for the Divisions soon after reception from Yaounde on December 30, 2019.
Instead he said, “When a friend makes a mistake, the friend remains a friend and the mistake remains a mistake.”
Nor will they tell us what the unwritten rules are, so we could maybe write them down at least for ourselves.
• Drugmaker Moderna is asking the FDA for emergency approval of their COVID-19 vaccine.
So Stafford and Hammond teamed up to collect donations of holiday decorations.
For professionals and young families as well as for seniors looking to age in place and downsize.
His other international appearances include playing in Scotland and England.
From Ernakualm North, the trains will head to Barauni and Muzaffarpur.
Then add the stock and cook for 2-5 mins or until the sauce is glossy and thickened.
Someone tried to break into our school.
However, it’s something the latter isn’t worrying about today.
He was a leader and very accomplished.
He said calls to 311 came out of nowhere after years of the trucks operating with no complaints.
The studio created Arkham City and Arkham Knight before WB Games Montreal took over.
He said that the report was aimed at the future for an alliance whose last formal strategic concept was written a decade ago, when a different kind of relationship with Russia was hoped for and in which China was not even mentioned.
However, none can be so blind as the righteous.
For example, regional risk maps could help to identify areas with the highest exposure and vulnerability.
So, get your whole team on board and keep on brainstorming until you’ve found a good solution.
You can be environmentally crusading and at the same time making exciting programmes.
NYPD Looking For Man Suspected Of Grabbing Woman's Breast During Sidewalk AssaultA 29-year-old woman said a stranger grabbed her breast while she was standing on the sidewalk, according to police.
“We’re incredibly grateful to local companies like Findlay Automotive Group for supporting this communitywide event,” said Debbie Smith, the American Heart Association’s executive director in Las Vegas.
The Swamp Establishment understood they would then have to justify everything and nothing would be hidden in a bill.
In order to obtain insurance coverage for a DME, you must have it formally prescribed by a medical provider (e.g., the hospital, the medical specialist treating the condition, or your primary care physician) who deals with and accepts Medicare.
Debbie Chism, a lawyer who represented the wife and fought to overturn the verdict, said the judge in the initial ruling had not taken into account the wife’s domestic contribution to the marriage and had based his decision on the husband’s earnings.
“There’s no doubt we still have a way to go with the equity raises,” he said.
The University of Minnesota's women's suffrage club is pictured on right.
“We’re not just a law enforcement agency; we go to great lengths to protect life,” he said.
McConnell and Senate Minority Leader Chuck Schumer traded jabs ahead of the vote, with McConnell accusing Democrats of doing Pelosi’s bidding, and Schumer arguing that Republicans only care about confirming Barrett.
Despite the reduction in the alert level for Covid-19 in the UK, the Chief Medical Officers have warned that this does not mean the pandemic is over ‘and localised outbreaks are likely to occur’.
And across most industries they cannot survive something like this if it’s a slow bleed.
Riyadh, along with Bahrain, the United Arab Emirates and Egypt, cut all ties with Qatar in June 2017 over allegations Doha was too close to Iran and backed radical Islamists.
“Filipino children and their families, just like their counterparts in other parts of the world, are now bracing for a different learning experience.
And nearly a third of deaths among nonwhite Americans were in people younger than 65, according to data from the Centers for Disease Control and Prevention, compared with 13 percent among white people under that age.
CO John Slatinski IV (Ray) worked trapping and snowmobile enforcement this past week.
Mkhize said President Cyril Ramaphosa wants to start the evacuation plans immediately.
That is an important lesson from history.
We will have the official images of these up shortly!
The Pussycat Dolls' raunchy Saturday Night Takeaway performance 'receives 68 Ofcom complaints from disgruntled viewers'
The UK must now find a future path outside the EU, one based on realism.
The stories we have heard suggest that Casablancas, and some of the men in his orbit, used the contest to engage in sexual relationships with vulnerable young models.
Oman under Qaboos emerged as a trusted mediator in a number of disputes, helping defuse the 2013 US- Iran standoff; and playing a key role reaching a nuclear deal between Iran and big powers, including the US, in 2015.
Governor Little has told KIDO Talk Radio that he is concerned that our neighboring Western States will not be able to help Idahoans due to their own limited resources.
Nevada strongly discourages travel to the state by those who have tested positive for COVID-19 and have not yet recovered, those who have been presumptively diagnosed with COVID-19, and those who are exhibiting COVID-19 symptoms.
Each concert will be strictly limited to 100 physically distanced attendees, each of whom was assigned a reserved seat spaced 2 metres apart from others and issued a face mask upon entry as part of the ticket price.
In terms of dimensions, the Moto G8 Power shreds a few millimetres off its height compared to the G7 Power, but it is slightly thicker.
With no extra time or penalty shoot-out planned, it was decided that Dumbarton and Rangers would share the title.
The two bonded like brothers and spoke almost every other day, Kemp said.
Melbourne has a late shower, with a low of 10C and a top of 21C.
This is a political question that the courts cannot overturn.
Another gallery still on virtual display is the Kaul Gallery, featuring photography of RJ Kern entitled “The Unchosen Ones.”
The two then got into a shoving match that landed Kendrick on the mat.
“BRICS states could announce further coordination in their approaches to aiding other states, states with weaker healthcare systems than those of BRICS states.”
He refused to divulge details of conversations he had about his trip with his son, Boris Johnson.
Primo Lights Three-Wheel Scooter for ages 3+ adjusts to three different heights, with wheels that flash in red, green and blue.
And yet, it was only by his presentation that the show became the clean, mannered institution it came to be.
And when there is an attempt to hold them to account the refrain becomes ‘our religion is under attack’ by unbelievers.’
Phase one would let some businesses reopen, such as clothing stores, houseware stores, and book stores.
She described him as a “ne**” and warned him to stay off clear her path.
She says she’ll upload plans for making one of your own soon.
The PA said the next day, Drumm and the mother brought their son to the pediatrics unit for a visit.
… It can have a lot of negative connotations, and I think it strikes fear in all of us, even if we’re fond of serpents.
Oyo, Ogun, Edo and Kaduna States have recorded four cases each, while Bauchi has reported three, Enugu and Ekiti two cases each, and Rivers has only one case.
In the absence of the two vital experiments I’ve described in this article, all you’re left with, concerning a single “COVID-19” pandemic and a single new cause, are: anecdote, rumor, gossip, conjecture, speculation, bad science, and lies.
No matter the success rate, the brand is number 1 in recognition and association.
Engineers have broken down thatched houses marked for replacement by LACE to allow only beneficiary of Sasstown, Grand Kru County, to benefit from the Presidential Pro Poor Housing Units.
He noted that the CARES Act “included a provision that would protect freelance workers and those who go from contract to contract so they wouldn’t be shut out of the unemployment compensation system.
President Donald Trump (L), Democratic presidential candidate former Vice President Joe Biden, and moderator, NBC News anchor, Kristen Welker (C) participate in the final presidential debate at Belmont University in Nashville, Tenn., on Oct. 22, 2020.
He could not continue his studies as he had to become the provider of the family from a young age.
Although no credible leads came in, authorities continued to keep an eye out for the assailant seen in the video.
Confronted by this bleak choice, the Government has drawn up five tests to decide when it is right to start adjusting the lockdown, with the Covid death toll already more than 28,000 but the number of daily fatalities falling.
The win marked the Johnnies’ first home win over a top-10 team since 1975 when the Red Storm defeated No. 7 Tennessee.
Newsom said many of the outbreaks in Central California are coming from essential workplaces, including packing plants, corrections facilities and nursing homes.
The week after Columbus Day was different.
Lizzy Jay who was based in Oyo State started her social media skits by mimicking the local dialect Ibadan Yoruba accent and has, however, grown to a big brand which is now a household name.
One solution to the death of history and civics might be to move more history teaching from the classroom and into the public spaces where people can choose to learn on their own.
There are reports that Khanna is working on a sequel to the show and will start working on a follow-up after the lockdown.
“It’s like the pixie-size version of the giant squid.”
Rio Tinto is the majority owner of the Resolution Copper mine project near Surprise, being developed with another Australian-Anglo company, BHP.
Such an industry would help clean up large dump sites and reduce the pollution from coal ash run–off into waterways.
Women in the same age group consumed on average 11.2 units a week.
I'm so glad the Trades are blowing the ash and smoke away from Maui.
Are there characters from Batman’s world that might fit this role better int theory?
This issue has come home to Sonoma Valley, affecting local food distributor FEED Sonoma.
The days were warm, windy and bright, ushering in spring’s first full moon.
Perseverance’s chosen location will serve as a landing pad for five flights, sometime during the first 90 days of the mission.
If Europe and the United States are to stave off angry populism, governments there are going to have to fundamentally rethink their purpose and reform accordingly when the pandemic is over.
Upon receiving the ball from the referee, he instead just walked right into play, which, you obviously can’t do.
He would not rule out charging the driver of a second car, William Bryan, who filmed the shooting.
Meanwhile, her apparent unpopularity amongst Andrei supporters seems to have doubled down during the last 90 Day Fiancé Tell-All episode with some of her culturally-insensitive comments.
Hannah Kelley led the team going 1-for-3 with a double.
Now widely regarded as the start of the Christmas shopping period, this year’s Black Friday weekend runs from November 27 and ends in spectacular style on Cyber Monday, November 30.
You can read your text messages on the outer display without having to open the phone.
Some say she chewed laurel leaves, others that she inhaled burning laudanum, or even breathed vapors issuing from a rock cleft.
Britain's Prime Minister Boris Johnson leaves 10 Downing Street on his way to the Houses of Parliament in London, Tuesday, Oct. 29, 2019.
The series progressed with Tang becoming more powerful, learning new skills that puts him over the top of his peers, and forming close bonds with a group of classmates.
Minor pain after a car accident is typical, but if the knee hurts when you touch or move it, there could be a severe injury.
The couple now have the same rights to healthcare, work and study as an Italian citizen.
Sensors on board include an accelerometer, ambient light, gyroscope, magnetometer, pedometer, and a proximity sensor.
In Leicester case, they had one testing station for 3mths – then opened an additional 7 centres in 10 days and they got a SPIKE. strange that.
Wynn Resorts properties and The Venetian, owned by Las Vegas Sands, plan to use thermal imaging cameras at every entrance to intercept people with fevers.
I’m going on Instagram.
Last year’s AL Rookie of the Year Yordan Alvarez suffered a season-ending knee injury in August.
This is what happens when you empower fascist ideology,” Qureshi tweeted.
In Barter’s own garden, he decorates his patio with potted aubergines, peppers and tomatoes, which are easy to grow and don't need to be in vegetable patches.
Last night, the comic book nerd world was completely upended when began to leak out that the long-debated, highly-anticipated, nearly-mythological “Snyder Cut” of is actually on the verge of being released.
The key advantage of antigen tests is that it can take several days for the immune system to develop enough antibodies to be picked up by a test, whereas antigens can be seen almost immediately after infection.
If the insurer pays less than their full charges, the out-of-network provider can send the patient a surprise bill for the balance.
If successful, the modified treatment could significantly expand the pool of patients who are likely to benefit from axi-cel therapy.
If we don't change this government from the top down, including cleaning out any unqualified judges being seated in the last 5 years, we are probably looking at this era being known as the Great Depression 2.0.
But is not a show that is immediately easy to like, but is a reward for those who stick with it.
If so, young people they support Bernie because they’re dumb is not a promising start.
Every day is Mother's Day in this house.
Each stage of restriction will have an average observance period of two incubation periods, which is 28 days.
Jessyka said: “When we had our first child, Agatha, six years ago, we were able to identify her sex during the ultrasound scan.
Ships — including the Ruby Princess — are required to self-report re illness on board.
The city’s provision of 32 downtown parking spaces for the project is also tied to the HUD loan program.
On Monday, U.S. Immigration and Customs Enforcement issued a modifying exemptions for non-immigrant students.
Hunter resigned from his seat representing the rare red district in Southern California, and the seat is now up for grabs in a runoff race come November.
DeGeneres, 62, visited the Sussexes in London and even got to hold baby Archie.
Whether you download your favorite individual songs or compile carefully-curated themed playlists, those tunes can relax you and make the hours fly by.
Firefighters were quickly able to contain a small brush fire that broke out Thursday afternoon on the Pechanga Indian Reservation.
"In Frankfurt, where I come from 100, people were infected at a church one weekend when they were celebrating the easing of the lockdown and elsewhere at a restaurant 20 people were affected in one day," Walsch explained.
Our state and city taxes, including the real estate tax on our co-op apartment, were so high that anything we gave to nonprofits became a deduction against our federal taxes.
“You can see with those operations, we can bring in some pretty substantial revenue,” Tyler said.
Milne will face a sentencing hearing on March 16.
Garces-Redd added MAC also wants to see what groups are targeted and affected more by looking at demographics.
All of these songs present soul, emotion and lyrical work that is to be admired.
"I knew I would be out of town and this is probably one of the most important elections of my lifetime," said West L.A. residents Duane Clark, who was at the Norwalk office on Monday.
“He started a couple of days after the beginning of lockdown because we actually said no when he asked the first few nights.
It is more of a family show with people treating others with kindness which is what we all need to do a better job of doing!
A total of 12 goals were scored in a Bermuda double header at the PCC Hockey Rink.
The outcome set the table for the Trump appointee to cast the pivotal vote upon a potential second appeal, and experts quickly that the ruling might be immediately challenged if Barrett assumed the bench.
It is an absolutely laughable excuse for a laughable party.
In December, the magazine publisher said that its chief fashion director Aya Kanai would become the of Marie Claire, taking the reins from Anne Fulenwider, who had been in charge since 2012.
Employees seem to want this as well.
He lost control of the vehicle which ran down the hill, and crashed into a utility pole.
You also have the blessed tissue.
Heider had just come back from a hunt and was dressed in hunting gear with her horses still in the trailer.
HARRISBURG (KDKA) – Today is the day.
Susan passed away surrounded by loved ones.
They are NOT far-left democrats, they are communist demoncrats!
Similarly, groups of loons or mergansers working an area spell bait fish.
Despite a 26-year young democracy that remains hampered by the ghosts of our marginalised past, South Africa has leapt at the opportunities presented by the SDGs.
For more information or to book, visit or call 03432 186 186.
City finally got their noses in front in the 34th minute.
Its recent growth has certainly been remarkable.
How revealing can a pop documentary be?
Pier 1 announced Tuesday that it’s asking the bankruptcy court to cease its retail operations “as soon as reasonably possible.”
International Business Times brings to you anecdotes related to the film shared by her sister Rangoli Chandel and six powerful dialogues from the film which is still fresh in our minds.
Investigators are still searching for how the man got in, while neighbors say they will start being more thorough in securing their homes.
Relaxation in curfew will be given for four hours during the day between 7am till 11am.
The coronavirus pandemic again overshadowed the league on Sunday, with serious question marks over whether the NRL will be able to play on.
There’s a risk that fans might associate you with what have largely been lackluster shows.
“I mean, it would be preposterous except for the fact that it’s the President of the United States re-tweeting it,” Obama said of the theory.
For me, it was a hoo-hum Friday on the campus of South Dakota State University.
When was Pusha T born?
Thankfully, Newegg is ahead of the curve on this one with its Black Friday Price Protection guarantee.
She shared photos from the celebration, where she happily posed with her birthday cakes and balloons.
Rumours of a mutiny that morning morphed into Keïta's resignation under duress, which amounted to a military takeover.
This tabloid has a shaky track record with Kardashians.
There was ample reason for DOC officials to be concerned about the inmate health care system when they wrote the emails, but the changes they implemented weren’t enough to prevent further problems from occurring.
Müürsepp acknowledged that there has been no application made to the municipality to host the event.
The meeting is from Come join to find out why this program, with its emphasis on the highest quality instruction, delivered in a face-to-face format works best to help you achieve your goals in the field of Social Work.
Even this didn’t always work.
Provost’s 12-year-old daughter was also in the vehicle and sustained minor injuries.
Netanyahu’s critics have accused him of seeking to hold on to power and refusing to compromise in order to try to save himself from looming prosecution in three criminal cases.
An American Astronaut, Christina Hammock Koch has returned home this month after spending 328 days in space and broke multiple records for women in space.
Duncan hopes that Urban Sanctuary can be that place for the people she serves.
A born natural, the 19-year-old is an extraordinarily skilled artist with a confident flow who raps about orchestrating a takeover, being an object of desire and challenging the skills of other DFW rappers.
Or do you want to stay on?”
NBCC’s resolution plan was approved by the committee of creditors (CoC) with 97.36 per cent votes in favour.
“I’m a white male, so no one ever bothers me, but there has long been a reputation there.
In Ogun State today, many are anxiously waiting to see whether or not Daniel will agree to fill the leadership position vacated by Kashamu.
Local organisations are first on the scene of any crisis.
That is his family’s greatness, and one no less essential than Moshe’s.
Marooned islanders on Easdale are hoping work will start this week to remove slate and rubble blocking their harbour.
This living in the present moment helps your children not only learn about you and the way you function in the world, but also about themselves.
Exporters have so far been required to ensure payments are received in foreign currencies to India for goods exported within nine months from the date of export.
INDIE 102.3 PD WILLOBEE CARLAN said, “B-SIDE MUSIC FRIDAYS has been one of those essential summer activities in DENVER for many years.
Lib Dems can win these three arguments.
This project will involve nearly 400 people.
But Kyrgios struck a conciliatory tone beforehand, calling Nadal "a hell of a player", and it was played with respect from both sides.
Barzin backed Sanders in 2016, but the 38-year-old business owner had debated supporting former Mayor Pete Buttigieg this time around.
Gruber is also continuing with his plans to relocate the current store to a much larger space at 1743 Post Oak in mid 2021.
That was a big thing, too, because boredom eating is what I did a lot of.
Ps- Yes yes yes I love this silhouette!
So many of us learnt from you.
The party said it would “set a target date for ending long-term homelessness and the need to sleep rough”.
This is a very good price for a Mediterranean restaurant and it is very affordable.
Later in life, he would be well known for his talents as a speaker, a lawyer, a fighter and a diplomat.
Fox News guest host Dean Cain was caught on Sunday patting his co-host’s knee on live TV.
At Turning Point School also in Ire Akari, Lagos, there was enough space within the school premises and that paved way for the students at the examination hall to observe safe distancing.
BMIT Technologies plc also closed the day flat at the €0.525 level across 92,374 shares.
Already in May 2020 the World Bank Group announced its emergency operations to fight COVID-19 had already reached 100 developing countries – home to 70% of the world’s population with lending of US$ 160 billion-plus.
You can watch the Se Oh-directed video above.
I would have loved to have won this year, but I think Dimming Dyslexia are really worthy winners.
Webinars are being conducted for faculty members on ways to make their online classrooms more engaging.
In hindsight, we can celebrate the willingness and determination shown by many to act on the potential threat.
McCarthy (R-Calif.) made the request in a letter dated Tuesday and addressed to Fox News Media CEO Suzanne Scott, ABC News President James Goldston, NBCUniversal Chairman Cesar Conde, CBS News President Susan Zirinsky, and CNN President Jeff Zucker.
This approach worked well before, so why fix what isn't broken?
In the first 50 years of the 20th century, Los Angeles became a real city, and downtown Los Angeles was the beating heart of the Southern California region.
In a tweet Monday, Halifax Regional Police chief Dan Kinsella called the situation “highly irresponsible … especially during a sensitive time.”
On working with Cruise, the star had only lovely things to report.
All things considered, if you haven’t had any luck with American roulette recently, maybe it’s time to switch to its lower house edge equivalent from Europe.
Sir Lindsay Hoyle told MPs: ‘I accept that decisions have been taken in a fast-moving situation, but timings for statements are known to ministers.’
'I talked to people before I did anything about it.
Berlin and others suspect Lindahl is responsible for other homicides and rapes and are trying to determine if any of the unidentified females whose photographs were found in Lindahl’s home were also victims.
RAF bomb squad officers were brought in to carry out controlled explosions on the moorland above their isolated homes.
I see Brady’s hand behind this decision more than anyone else’s.
The upgraded Sleeper Class coach will be an economical AC 3-tier Class coach, which will fall between the AC 3-tier Class and non-AC Sleeper Class coaches.
The company has a consensus rating of Buy and a consensus target price of $14.
Mayville State’s website shows five total active cases related to the university, including four active cases among on-campus residents and one distance learning student as of Friday morning.
The fear is that the problem is growing, with the most recent report by Germany’s Federal Anti-Discrimination Agency finding that the number of reported racial discrimination cases rose by nearly 60 percent from 2016 to 2019.
Her husband would go on to become an admiral and one of the Navy's highest-ranking officers, and the couple would raise three children together — Jean, John, and Joseph.
It will take place Nov. 7 at the foot of the Jimmie Davis Bridge at the River Park Church grounds.
“Bloodshot” has a lot of failings that you find in many so-bad-it’s-good movies.
No wonder Bajorans don't really trust The Federation.
There is no standardized method.
Since even the Switch would dwarf a banana, the PlayStation 5 makes it seem absolutely miniscule.
"How I want them to see me is that when I am dancing they know that there is a male ballet dancer.
Despite a brutal 0 of 7 showing against the Lakers, Bazley averaged 13 points, 6.3 rebounds, and 1.5 assists in 27.5 minutes a night.
Тhe influence of know-how in threat based m᧐stly monitoring is profound аnd at pгesent in markets are clinical trial administration techniques (CTMS) ɑnd remote knowledge capture (RDC) ѡhich might support risk primarily based monitoring system.
“Fotosifter is a family-friendly software which is also a perfect choice for family members, photography beginners, office workers, travel lovers, teachers, students, and more,” said Cici Chen, Director at Cgaga Software.
The newly released texts show that Parnas was working last spring to set up calls for Harvey with the Ukrainian prosecutors who were feeding Giuliani information about Biden.
John had taken his car to David's MOT centre back in February of this year for the first time, following a recommendation from a friend.
That’s why she and Bonita Rosengrant from New Hampshire, who lost $30,000 from the scandal, went to speak with the Pioneer Bank president and CEO.
“I’m sad for all the victims who were preyed upon by people entrusted with their care.
We outline the steps that can be taken as epidemic transmission is brought under control in different regions.
Prue knows what it’s like to be in mental distress and have no one to turn to.
He spent R2,265.10 on liquor, mostly from Spar Tops, and he bought groceries and goods for R7,479.28 from Spar, Checkers, Clicks and Pick ’n Pay.
This romantic rivalry was more than a little awkward.
The video ends before there is any resolution on what should happen to the cheating woman.
One time restructuring of corporate loans announcement bode well for the equity markets.
He said he knew there would continue to be cases of community transmissions because people needed to go to work.
He should have known you cannot do it, especially ex-parte.
Police, who are working to identify the child and confirm if it is a boy or a girl, were seen deploying divers in a pond this morning.
‘’You will be substitute teacher and amateur hairdresser,’’ he is told.
We will also put in place a system that will ensure that the main road contractors, are also paid, in due course.”
People for the Ethical Treatment of Animals v. Alexandria Ocasio-Cortez is the useless cultural battle America didn't know it needed until this past week.
It just happened to go right.”
And this year the third generation family-run shop in Hull's Hepworth Arcade is celebrating a major milestone in its long history - its 90th birthday.
A stumble in China could hobble jobs and growth elsewhere.
Quarantined families have been especially busy remodeling during the pandemic.
Starting June 8, the Maui Memorial Medical Center began universal testing for COVID-19 on all patients admitted through the Emergency Department and Obstetrics patients.
George Eustice, the new environment secretary, said at the weekend: “We’ll never be able to protect every single household just because of the nature of climate change and the fact that these weather events are becoming more extreme.”
Some of Ghazan's signature lavabending moves include creating star-shaped projectiles out of lava, which he uses to cut through hard surfaces and attack from long ranges, and turning any earth bent at him into lava.
“Australian organizations are currently being targeted by a sophisticated state-based cyber actor,” Prime Minister Scott Morrison said.
Kristen confessed everything to Lani Price (Sal Stowers), who helped her bestie escape.
Speaking of which: Do have any experience with Mother Meera or Ammachi?
It might be a little bit frustrating.
“I took some over to my aunt in Wichita who works at Via Cristi, and also took some to Peabody Assisted Living and to my step-son in Salina for friends of theirs that work in things like chiropractic.
Hagrid also accidentally tells the trio a clue about what Fluffy is protecting.
Cleckley is not a member of the New York Funeral Directors Association, the organization said.
But she still is the queen of her kingdom.
"But the reforms in favour of women are part of a public relations campaign to improve the kingdom's human rights record," he told AFP.
The Member for Serrekunda said the Constitution and Standing Orders among others have no expressed provisions as to the motion he wished to make.
Facebook REFUSES to remove fake video of Nancy Pelosi.
All Top 3 finishers in the Low Gross category received cash prizes with Jin and Park taking home $800, Kim and Lim pocketing $650, and Kang and Lee getting $500.
“I put in so many applications when I left, but no one wanted to take a look,” she said.
And if you're worried about it, a zip tie will do the trick while you wait for a new clip for HP Support.
But speaking with the media in Parliament yesterday, Alhaji Muntaka said the reports are a true reflection of the situation in the House.
As the tough times hit, it's curbing costs - cutting the size of the bonus pool and keeping the 2020 dividend under review.
With the study wrapped up, Hemly says he’ll continue to watch for the “Plummer Bear” as best he can, though she won’t be easy to spot without a collar and only the small tag that’s now in her ear for identification.
Judge backed the position of Chicago Cubs pitcher Yu Darvish, who felt the penalties imposed by baseball Commissioner Rob Manfred were insufficient.
The UDJ doesn't know the word yet.
Bhutan Hyundai Motors estimates that the business has been down by 50 percent.
“They did a good job stuffing us up front,” Narduzzi said.
They must give careful consideration to planning and implementing the public health steps that will allow America to return to normal.
Across Pennsylvania there were 12,757 new negatives for a total of 3,131,631.
“I have been working hard to play for my country, happy that I’ve got the opportunity,” man-of-the-match Pandya said.
Attorney General William Barr called it a “milestone in implementing the First Step Act,” a rare bipartisan push under the Trump administration to end incarceration for nonviolent criminals, many of whom have served lengthy sentences for drug convictions.
Wexner has said he and Mr Epstein parted ways around 2007, the year after Florida prosecutors charged him with a sex crime.
"The 2000m will probably be a little sharp for him but, as we saw in the New Zealand Derby, once he gets up to 2400m I think he will be right up with the best here.
Muldoon admits that he approved the police budget during the recently-passed fiscal year budget without really understanding it.
“I’m still looking forward to that,” Samani said.
State authorities said the practice “undermines the integrity” of the test results ArcelorMittal submits.
Ryan does a great job really getting the fans into it.
Being a part of the royalty means that you have security guards with you at all times, and now that is not the case for Prince Harry and Meghan Markle.
AIZENMAN: You're welcome, Rachel.
The latest result includes almost $200 million in impairments and more than $3 million in funding-related costs.
Kelly Gilmour, Manager and Co-Chair of the Corporate Social Responsibility Committee at Deloitte Bermuda, said, “Deloitte is committed to positively contributing to the communities where we live and work throughout the year.
All of us, especially Leader, were always worried about Shahid Soleimani.
Like the best musician in the world said, “Bad energy stay far way.”
The deadly new illness caused by is spreading rapidly as there are now over 830 cases reported in China, with the death toll reaching 26 people so far.
Brett Rypien wore his Cinderella shoes to his first big NFL dance.
And three of them are rapid.
There’s clearly bad blood between Roberta and Alice that Alice doesn’t want to even acknowledge.
Twitter announced Monday, May 11, 2020, it will warn users with a label when a tweet contains disputed or misleading information about the coronavirus.
Abu Jani Sandeep Khosla are a household name in the fashion industry, which is why Bollywood too can’t get enough of the designer duo.
Amazon’s stock jumped roughly 28% over the last three months, and is up more than 90% so far this year, according to data from Refinitiv.
The heat brought sleep to my eyes.
These are tough times, no doubt about it, but finding a good burger in the Mission can’t be that tough!
The number of new cases being diagnosed in all regions of England has been falling throughout May, with London now declaring fewer than 100 each day for a fortnight.
Most traffic creation applications require one to put yourself out there’ online if you would like it to operate — TraffixZ lets you profit undercover, 100 percent incognito.
The 2020/2021 expedition comprises researchers of the the National Academy of Sciences of Belarus, Belarusian State University and other organizations of the country.
The test is designed to be conducted with only minimal laboratory processes and equipment.”
“This is the president who has used everything as a dog whistle to try to generate racism, hatred, and division,” Biden said.
The Governors improved to 6-14 all-time versus SIUE.
Obasanjo noted: “The Governors in different states of the country as the Chief Security Officers of their respective States were taking measures to enhance and buoy up security for their citizens.
Guidewire Software had a net margin of 0.03% and a return on equity of 2.01%.
She was shaking her withered bu legs which made my whopper bulge the more.
"I keep talking about an 80-minute game.
NSW Greens MP David Shoebridge is chairing a parliamentary inquiry into allegations of grant rorting.
“I know of a very large donation coming in on Christmas Eve,” he said.
Sudeep Taksali's daughter, 8, whom NPR is not naming to protect her medical privacy.
But candidates for consideration may not be discussed in closed sessions.
Producer Shiladitya Bora says, “For the next three weeks, I plan to finish reading and studying as many pending scripts as possible to prepare as best as we can for future endeavors.”
A thrifty mother-of-two has gone viral with the clever window seat she built at home - costing her just £30.
They then used this model to simulate the closures of schools and workplaces that occurred in the city around mid-January 2020 initially due to Lunar New Year and what would happen if these closures were maintained for different lengths of time.
We should use these murals as a way to process our 2020 experience.
Finally, BidaskClub downgraded shares of Willis Towers Watson Public from a “hold” rating to a “sell” rating in a report on Wednesday, October 28th.
Many critics pointing to years of evidence that most deforestation-related farming is unsustainable of the high degradation rate of organic matter, nutrient leaching rainfalls, and -type soils.
An experienced command pilot who just came from the elite U.S. Air Force Weapons School at Nellis Air Force Base, Nevada, Groat said Wiese nonetheless needed to build familiarity with Alaska’s unique weather and terrain.
Muhammad Sa’ad Abubakar, president-general of the Nigerian Supreme Council for Islamic Affairs (NSCIA), has declared that Ramadan will start on Friday.
“There’s been no gatherings whatsoever that I’ve been aware of, even fringe ones.
But, you know, the Word of God teaches us to not lose heart.
Jamaica has been particularly hard hit by the COVID-19 pandemic with 4 186 active cases and 8 638 infections overall.
Kogi State government has debunked claims that there was an ‘unexplained death rise’ in the state as a result of Coronavirus.
Hundreds of surfers paddle out and create a memorial circle.
Luckily, his interests going forward align with those of the party – if only he can be persuaded to see it that way.
You are in luck!
“The United States should get a very large percentage of that price, because we’re making it possible,” Trump said at an evening press briefing at the White House when asked about his call for the Treasury to get paid a share of a TikTok deal.
IIFA is fully committed to ensure the safety of the citizens and legions of IIFA fans who travel from across the globe to attend and experience the magic of IIFA.
Mexico's medical safety commission must grant approval for any vaccine.
The GMA stood to lose R800 million if Busang had been successful.
On Tuesday, Madhya Pradesh Minister Usha Thakur said that education should be uniform for all children.
The High Court ruled in his favour, but this has not stopped Mudzimunyi from harvesting export quality oranges on Lot 2, the best part of the vast estate running parallel to the perennial Mazowe River.
Instead, with her leather jacket, she signifies that she’s a kind of rebel intellectual that famously preferred erotics to hermeneutics.
A press release will come Sept. 1 with the decision on those two sports.
Claire Quirke's personal bank account also received money transferred from her father's accounts.
“We must guard against restricting education excessively,” she said.
Or start listening to Steely Dan. And then he needs to come back and start leading again.
The fear that many Italians have is one that is universally shared.
Many have hopped onto the whipped coffee bandwagon since the recipe went viral.
The capital increase was successfully completed, with 99.5% of our subscription and slightly more than $3 billion collected.
The Thing is quite a bit more than a regular human, thanks to the cosmic rays which gave him his powers.
Zimbabwe fast bowler Blessing Muzarabani won Player of the Match award for his figures of 5/49, providing the wickets of Khushdil, Wahab, Babar, and Imam-ul-Haq.
And he gun be going without he Prime Ministerial candidate.
Then, he shows the full body movements before topping it off with the signature hand movements in Bhangra.
The three-time Division 1 state diving champion and three-time DCL All-Star received the Scott H. Pomerleau High Point Diving Award for the third straight season while also winning the North sectional diving crown.
“It will have a knock-on effect,” Rashford said, “because things will start to happen in other countries as well.”
Poor is we, HSA has a shiny new machine to preform COVID-19 analyses but no reagents.
It’s not you Flexsteel, it’s me.
But pregnant girls weren’t just guilty of a terrible sin: they passed the seed of their transgression onto their illegitimate progeny, condemning them in turn to a life of depravity.
Lewis clearly understood there are more years behind him than in front of him.
They are the brand.
ONS figures in July also showed that 50 per cent of all Covid-19 deaths in care homes also had dementia.
Nkrumah, which got faulty in 2018 and affected its oil offloading capacity.
“They have thoroughly enjoyed the learning experience and have engaged enthusiastically with every successful step we’ve made.”
I wonder how much terrorism Hobby Lobby has funded?
The fifth round of the is almost upon us and with it brings big changes to the world's oldest football competition.
But the house has also gotten some upgrades over the years: The kitchen has new appliances and shaker-style cabinets, while in the basement, there’s a game room with a jukebox and foosball table (not exactly period-appropriate, but hey).
We shall continue to support the Black Lives Matter movement and the fight for greater equality for all in football."
Golwalkar, fondly remembered as Guruji, dedicated his life to the awakening of nationalistic sentiments rooted in the philosophy of Swami Vivekananda, Ramakrishna Paramahansa and Sri Aurobindo.
He shot someone and did not get stopped,” Pocan said of Rittenhouse, a Trump supporter.
He has worked for numerous publications including Cineplex Canada, MLB.
We appreciate our fans so much and we look forward to having them there … That’s what I expect from those 6,000.
The image has actually shown a 40 km-long portion of the Korolev Crater which is mainly located in the northern hemisphere.
He did eventually return to film, but his roles were much more indie with a clear preference for a specific style.
OK, maybe users don’t want a personalized analysis of their time spent on the ubiquitous dating app, but the company used its metadata to offer some noninvasive global observations.
Although Gwen might’ve been lying, her reaction seemed genuine.
If you were still looking for your early frontrunner, stop.
He is also a science graduate and has a post-graduate degree in family psychotherapy.
So you will have to ask him.
And life is back to normal.
The Minnesota State High School League (MSHSL) announced Friday that it will be canceling both its girls and boys basketball tournaments due to coronavirus concerns, Mike Max reports (2:28).
Many therapies do proven good – and even if they don’t, if it works for you, then why not?
Lieutenant-Colonel Saroj Govender has retired after nearly 40 years of service.
It’s not our job to police them.
He reached that goal last weekend in Calgary on the final stop of the FIS World Cup season.
Along the way, they pick up some new heroes and together form a modern-day Justice Society of America.
Any fans of the Gremlins movies knows the rules: keep them out of sunlight, don’t get them wet, and never feed them after midnight.
On Monday, for instance, no one corrected the president when he said, for at least the 45th time this year, that the 1918 flu pandemic took place in 1917.
Aside from Taylor, who rushed for a game-high 124 yards, the Wolfpack was sluggish on offense for the most part.
Steiner said she was doing fine emotionally until she started cleaning out her locker Friday.
Both Hamilton Holt and College of Liberal Arts professors will teach courses at a distance due to projections showing that the coronavirus may not peak in Florida until early or mid-May.
Voloridge Investment Management LLC bought a new position in shares of Century Aluminum during the 3rd quarter valued at approximately $237,000.
The company failed to cooperate with the health department’s investigation of a reported coronavirus outbreak, health officials said.
Fear of COVID-19 does not create the power to detain.
Since this operating system was released, Windows has already cycled through another iteration – Windows 8 – before launching the current Windows 10 operating system.
The jobs cut at Coors Field include beverage attendants, cashiers, cooks, food prep workers, bussers, hosts, security workers, suite attendants and food stand staff.
The subject of the email – “HIGH-RISK: New confirmed cases in your city” — also is designed to trick users into thinking the message will offer vital information legitimately related to the novel coronavirus, he said.
Apart from this, four travellers from China tested positive for the virus in Japan, South Korea, and Thailand.
Nothing is going to happen to him because there is a culture up there, unlike down South; that says, go there and take it, as long as you have some important people who will protect you in that office, you go there and take care of them.
“Their symptoms are treated and they’re sent home again,” she said.
Essentially, we are back at misogyny over accountability.
According to the national dashboard, 23 deaths were reported during the last 24 hours, taking the tally to 440 while 4,817 patients have recovered from the virus thus far.
RITA is a professional trade association dedicated to the expansion of opportunities for all Americans to save and invest for retirement.
He told reporters he will write to Maharashtra Home Minister Anil Deshmukh seeking protection for her.
“Every show has its own sort of like, set of themes, and ideas.”
This was my introduction.
Brexit: Scottish fish producers hindered by recruitment ‘mess’
So, if we suspect it’s pneumonia, then we refer the patient to our general hospital in the state capital.”
"Business Co-operation Framework Agreement"
"That's the biggest mistake people make, even some chefs.
There's no shortage of those in and it's widespread within the Republic and The Galactic Empire's jurisdiction.
The clerk at the county election office, most likely in Texas where Nasa is based, has a special password to download the astronaut's vote.
He thanked Alhaji Hassan for the warm reception at the Hajj House and urged him to sustain his enviable track-record of impeccable accomplishments.
Delampady panchayat president Mustafa said the stock of supplies was depleting and the panchayat could hang on for only two more days.
Friends star Matthew Perry has revealed his ‘big news’, or so we think, by joining Instagram and frankly, we feel a little cheated.
There will also be provision of small grants of N50,000 to support the survival of 100,000 businesses most affected by the pandemic.
Every manufacturer has its own way of backing up.
But Jodi Huisentruit's dream of making it big ended the morning of Tuesday, June 27, 1995.
And this allows pharmaceutical manufacturers who determine prices for the retail market and for hospitals to offer discounts inside tenders," she added.
The sister of the eccentric Wanlov Da Kobolor inked a photo of a dolphin under her right armpit almost close to her boobs.
You can now bring your food waste to the Aquinnah dump.
The feedback we have received across the board from patients has been very positive.’
Adding to the ref’s embarrassment, the match was screened on the Big Match the next day, and unusually for a London derby was shown in all ITV regions.”
But given the pandemic mass layoffs, the adjustments actually distort the picture.
Similarly you generally want to match the richness of the food and the richness of the wine.
His addiction to GPU technology is unwavering, and with next-gen NVIDIA GPUs about to launch alongside 4K 144Hz HDR G-Sync gaming monitors and BFGDs (65-inch 4K 120Hz HDR G-Sync TVs) there has never been a time to be more excited about technology.
Citigroup increased their price target on shares of Applied Therapeutics from $29.00 to $44.00 and gave the stock a “buy” rating in a report on Thursday, January 9th.
This novel coronavirus threatens to overwhelm our health service and those of many other rich countries.
Judy wanted to take responsibility right away but when Steve forced her to keep driving, Judy did everything she could to improve Jen's life before confessing the truth to her.
Popular dishes include Arroz Con Pollo, Bronco Burrito and Ceviche de Cameron.
We want to emphasize the importance of recommended CDC guidelines to reduce the spread and flatten the curve, including washing hands, staying home and social distancing.”
Asked if he condemns the publication of cartoons of the Prophet Muhammad, Trudeau responded “No.”
For the past seven years, a Munich-based firm called riskmethods has tried to interest companies in buying software that allows them to track all their suppliers in a way that minimizes risks in operating globally spread supply chains.
Judge Ward Clarkson ruled last Friday that there is enough evidence for Latunski to stand trial.
O’Brien also uploaded a video of his speech on social media.
Tessa Gregory, a lawyer for Leigh Day, who acts for Yar, said her client wanted to discover what had happened over 9 years ago.
He's basically said, "if I can't have it, you can't, either."
German Chancellor Merkel announced a one-month partial shutdown that will takeaway all the reopening momentum that has taken place over the past few months.
Biden appears to be leading now.
In there, no one could hurt me.
As I walked past the restaurant, there was a guy at a table alone and I thought “I bet that’s him!”
The problem is, while I don’t know the official rules, I do think I have to be neutral, and I don’t think I am allowed to cheer them on.
While it has to be said that looking at the clip, every fan would become nostalgic, and teary-eyed.
Instead of providing validation, it was nothing more than another soul-crushing defeat at the end of a promising season, one more gut punch in a Clay Helton era filled with them.
The Clarendon Hills Park District has reopened its playgrounds, although restrictions are in place because of the coronavirus pandemic.
My whole brain went blank.
Columnist suspended for calling Browns' Mayfield “midget”
If we’re not successful in “flattening the curve,” many people will die in the next couple of months.
He and Eagle knew each other a bit while Van Gundy was a coach and executive, most recently for the Detroit Pistons, and Eagle thinks he’ll bring a wealth of information, knowledge, insight, and some humor and levity to their games together.
We do not know how many of them were active and passive carriers of the infection due to our abysmal testing status.
There is still a stigma around taking time off especially in the midst of the global pandemic, which may prevent employees who need the time off from actually taking time off.
Star Armie Hammer has been a big cheerleader for a potential The Man From U.N.C.L.E. 2 and is aware of the fan demand for more 1960s spy shenanigans.
Commissioner Margaret Anderson Kelliher said “a safe, reliable and multimodal transportation system is essential to keeping our state running in times of crisis.”
Following the reduction, officials from various departments were able to concentrate on their routine works thereby giving fillip for development.
Well, that sign has survived three days, but to my dismay, my other sign has gone missing.
A customer fills his cart with packs of toilet paper at a shopping centre in Sydney.
Wee Wine Club is something people can look forward to in these uncertain times… and beyond.”
“When we have in-country transmission we will be setting up five community clinics at five areas: Gros Islet, Dennery, Soufriere, Castries and Vieux Fort. Those clinics will be set up in those communities for persons who have any concern.
This is another initiative statute, so a petition is why it has made it onto the ballot this year.
Does she give off some Luke P. vibes?
Hence, the Astros should do whatever it takes to convince Brantley to stay.
All of this new technology is introducing new risks into the world we live in. In the insurance industry, theyâ€™re known as â€˜emerging risks.
Of the 20 deaths reported on Saturday, 13 were residents of long-term care homes.
Not the best cut I’ve ever had.
Desus and Mero are coming out with a book called God-Level Knowledge Darts: Life Lessons from the Bronx, which will be available to order in September.
Well, Rowland seems to have found.
However, that has not stopped this gold card from being a force to be reckoned with.
Devotees offer prayers and take a holy dip in water on Guru Govind Singh's birth anniversary.
A month ago, half of GOP voters said they were more worried about public health than the economy.
“There are many potential hazards which are often very difficult to anticipate, so travelling at the appropriate speed is absolutely vital for any journey on a country road.
While Microsoft’s Xbox One is a gaming console it still has its fair share of amazing apps and during a tough crisis you most certainly will want to unwind and relax during the difficult times ahead.
This is the main reason why the P&G Peak Performance personality test requires a lot of preparation even though it is only the first assessment that you have to take from P&G and so early in the hiring process as well.
Nobody really knows what the New England Patriots offense is going to look like in their upcoming campaign.
They are temporarily open to the public and customers can shop with a day pass. You will receive the pass at the door when you present your driver's license.
Guidelines are out for the Coronavirus Food Assistance Program that will give direct payments to farmers impacted by the COVID-19 pandemic.
People need to understand this: Our medical professionals have put elaborate systems in place to protect you from contamination.
In 1789, Thomas Jefferson was confirmed by the Senate to be the first United States secretary of state; John Jay, the first chief justice; Edmund Randolph, the first attorney general.
Nah, we did that last time!
Now, for the first time, a plan has attempted to take that resolution seriously and provide Israel with defensible borders.
"You just don't really know what's going on in your neighbourhood."
Charity and aid drives are being held regularly across Afghanistan since the country entered a lockdown to stem the spread of the coronavirus.
Imagining the worst, he contacted Devender.
Sophmore lisa basset was part of the committee overseeing the renaming.
The Roanoke Rail Yard Dawgs and the Southern Professional Hockey League have announced that they are targeting mid-to-late December for the start of the 2020-2021 regular season.
France’s Total close to buying 30% in Adani Gas for more than $800 mill.
Her book is full of zeal, not zealotry.
The Jets have so many holes on their roster that Douglas may still be focusing on filling needs late in the draft rather than looking for potential project quarterbacks.
The CT scan came out well.
On Earth-38, Kara Danvers suited up as Supergirl, and allied with the DEO against the threat of Myriad.
Kimberly Muller streamed the festival from their residence in London with her husband Gray.
HUMAN REMAINS FOUND: Homicide detectives are still investigating the human remains that were found earlier today near Compton Creek in Rancho Dominguez.
Letters supporting Rolen have been sent to administrators and have so far received short responses, most of which emphasized the administration’s trust in the hiring committee’s judgment, according to Middleton.
Mr Carney has stressed all guidance is based on an "expectation not a promise", with interest rate decisions always data dependent.
The s in "https" stands for secure.
“He’s a committed hockey guy,” noted head coach Dave Struch.
Some students discussed the skewed results that the electoral system yields — in 2016, Donald Trump won the general election while losing the popular vote.
Presently a total of 8,950 infected patients are being treated at hospitals.
Al smiled widely while holding Haley in the image, looking so very proud of his friend’s first child.
The South American country, which is suffering an economic collapse and hyperinflation under the leadership of President Nicolas Maduro, is a failed state, Pompeo said.
Luxury, in general, is certainly a prominent theme at Kohanaiki.
We give the Clips a to win that contest and project that they’ll maintain the No. 2 spot.
The South Boundary Trail is at the north end of the parking lot.
As a little something extra, certain contests and sweepstakes permit them to gather data, for example, age, pay, and work, about interested visitors, which is then used to drive marketing choices.
The country with the highest death rate is Belgium, with 79 fatalities per 100,000 inhabitants, followed by Spain with 60, Italy 54, Britain 53, and France 43.
“I just take images of my life, and I am very grateful and fortunate to have all of these opportunities that come my way.”
Also, for the first time, Maria speaks out about the allegations against him — the book’s title reflects this.
Now there's just the rest of 's mechanical god cult to deal with.
Jonathan Bernier made 29 saves and stopped two more shots during the shootout.
Most of these deaths occurred among nursing home residents.
In the youth division, Keegan Dietz took best in show with the image “The Cat.”
In launching the petition, Rudd decried the group as a "cancer on our democracy" that operated an effective "monopoly" over Australia's press.
The agency said that as a condition of receiving free Covid-19 vaccines from the federal government, providers may not charge people for administration of the vaccine.
She doesn’t think Orm is fit to rule all seven underwater kingdoms, but she never outright challenges him herself.
There's plenty of supply."
Former President Barack Obama, who hosted Bryant and the Lakers at the White House following their 2010 championship, wrote: “Kobe was a legend on the court and just getting started in what would have been just as meaningful a second act.
Or is that just another blow to our election processes, like early voting and not verifying voters with photo ID, both of which were done through legal means?
In fact, only the Shan and Karenni (Kayah) states had that right, and it could be exercised ten years after independence, so in 1958, not 1957.
After a successful three years as Federation University’s vice-chancellor and president, professor Helen Bartlett will finish her term in July to assume the same roles but at the University of the Sunshine Coast.
Up to a dozen 18- to 24-year-olds are interested in participating in the program if more hosts step up, Bowers said.
Fulton gave Page snake eyes.
The La Redoute Discount Code is revealed when you click a box below.
Imagine being in a room without air conditioners, and the doctors performing surgery dripping with sweat in their PPE.
With the 48-megapixel rear camera, you will get to see the Gimbal facility, with the help of which your camera will remain stable on itself, with the help of which you will be able to suit any type of video in absolutely steady Mode.
Late next week the province will require all workers in continuing care facilities to work at only one site, to help prevent the spread of illness between facilities, Hinshaw said.
On April 24, Ash released her new single which shows off her bright and energetic songwriting abilities.
We did test some more common sporting activities like running, indoor cycling and strength exercises, and - for the most part - the GT 2e tracks those fairly accurately.
Kolawole, who said he won’t vote in November, knows “very little” about Bloomberg and his role in expanding the policy.
According to her, the wife of the Governor, Erelu Bisi Fayemi, has commenced advocacy to curb sexual assault in the society.
There are fine supporting performances from Alec Secareanu as a charming village doctor, and from the great Fiona Shaw as a local apothecary who turns out to have some past romantic history with Mary.
“We will keep you updated as the situation changes and look forward to seeing you at the JCC very soon.”
Doctors around the country are weighing in on the reopening of schools.
Otherwise, during those moments when self-doubts creep in, you would struggle.
We have had protests before, but not on this scale.
The kids can come out, our fans and friends can come out and get a little shopping done, see what’s new and happening at the Broadway Market.
Startcoin (START) traded down 3.9% against the dollar and now trades at $0.0024 or 0.00000032 BTC.
He also admitted that he contemplated suicide following her passing.
Seventh in line will be those 60 years of age and over, then those 55 years of age and over and finally all those 50 years of age and over.
Swissmedic’s vaccine approval came earlier than expected.
In a recent livestream, Luke Smith assured players that they can safely delete armor pieces that are only being kept for their appearance.
Supporters of a wider cleanup say the decision broke with a longstanding agreement.
Sandy Oldfield contracted COVID-19 in March after she was exposed to a patient who wasn't even been suspected of having the coronavirus.
Awesome Kong was supposed to wrestle, but she was not medically cleared due to illness.
Be an example of my mother’s adage, “Crisis doesn’t create character; crisis reveals character.”
I think it’s just a process that we need to complete at a certain stage‚ maybe after six or seven games.
He's written hundreds of songs, as a Beatle, as the frontman of Wings, and as a solo performer.
Pastor Gwanga said the church often looked out for disadvantaged members of the community to support.
He takes over from George Amoako who served Kotoko for three years.
I would go over to the Pelleys’ because Dawn usually had breakfast made … eggs, bacon, whatever we wanted.
"People are not used to with those folding screens.
But Campbell, of Sunny Bank, in the village of Cartmel, Cumbria, was already married after wedding Claire Bell in 1997.
On Tuesday Japan fast-tracked special measures to become effective starting from Saturday rather than February 7 as originally planned.
As we endure this pandemic, let us do our very best to make the world a better place and to lean into a deeper relationship with our loved ones and a God who is always present, loving and merciful!
"BTECs are a really important part of our educational fabric and shouldn't be forgotten in our celebration of those who have been awarded them, or chasing for those who haven't yet got their results!"
She said: "As our climate changes, hot spells are expected to be more frequent and more intense.
He predicted Commissioner Rob Manfred will have a hard time dealing with the fallout.
“I just think this is wrong.
Sangeet Som shot to limelight for his fiery speeches during the 2013 riots and was one of those named for inciting violence.
The Association of Independent Professionals and the Self-Employed said that ministers must look at extending financial support if there is a second wave of Covid-19 infections.
Twenty years ago, then-Senate Majority Leader Tom Daschle (D-S.
To combat this rising concern, the Government has insured the recipients under the Fiji Care Insurance.
She was barefoot and used a camera as a prop.
The only reason I am using a VPN is to avoid data breaches.
Dave Senjem, R-Rochester, and Paul Anderson, R-Plymouth, last week announced that they'd tested positive for the illness.
Unfortunately, this gambit fails because Melmetal is too slow to land an attack.
Will non-citizens be eligible for the extended unemployment benefits in New York?
ExplainSpeaking on economy: How robust is Indiaâ€™s economic recovery?
They were released on $1 000 bail each.
We’ve got so much work to do.
Coach John Keister made double substitutions as Sierra Leone plot to find the back of the net twice.
Projections v calling: On election night, ballot counts will be used to predict - or project - the likely winner of each state and the nationwide vote.
He's taking precautions such as not allowing his 9-year-old daughter to visit her grandparents.
Economist Arthur Laffer and pundit Stephen Moore, economic lodestars on the right, recently that cutting relief checks is likely to "prolong a slump, as the Obama strategy did."
On Sunday, Keltner's relatives took to social media and identified him as the man who was shot and killed.
An additional specialty sewing maker is a Serger.
These six indie booksellers bring communities together over great reads in ways the big-box bookstores just can’t.
Over the last week, ImageCoin has traded 71.8% higher against the dollar.
Witnesses told KCBS-TV they heard deputies yelling at the man to put the hammer down.
$36 million was spent on general & administrative expense.
Iron Cowboy re-opened on a limited basis following updated orders from the state, using their app to allow limited numbers to reserve workout times to maintain social distancing.
Using similar estimates, Robin Thompson at the University of Oxford predicts there is a one-in-three chance that a person who brings the virus to the UK will pass it on to others in the country.
The mission is temporary, and is expected to last approximately a week."
Thanks in advance," she said.
Of course, we ask that anyone not feeling well, please stay home and enjoy the films in the comfort of your living room.
It’s not just about the graphic nature of it anymore because there’s such a story that’s built on top of it now.
Entitled “Sparking the free world afire,” the main topic of the event was the controversial arrest of four members of the Spark Alliance, a fund which supported the legal fees of arrested protestors.
The TACC is available to members with five years of completed service or three years with another service and two years with EPS.
A general view of Flinders Street Station in Melbourne.
The majority of the customer reviews received so far are positive.
People choke under those circumstances.”
“I think most people are trying to find something they can do to help in this public emergency, and giving blood is one way people can do that.”
Scotland and Northern Ireland, as strong gales and heavy rains rocked the nation in the wake of Storm Brendan.
He likewise approved the proposal to provide P15,000 to health workers with mild coronavirus infection.
Twitter says it has 'no evidence' Donald Trump's account was.
It turned out to be diabetes medicine.
California Insurance Commissioner Ricardo Lara today announced a measure that enable people with cannabis-related convictions to obtain an insurance license.
Both Jury and Karakhanyan have to put in a good outing if either man is going to be seen as a potential title challenger.
In the game, Spain went behind when Switzerland midfielder Remo Freuler opened the scoring after 26 minutes.
They hope the convoy for action will raise awareness of the crisis and help propel the formal implementation of the Calls for Justice forward.
Barrow reported from Birmingham, Alabama.
While the county had allotted funds in its capital improvement plan (CIP) for a new sheriff’s office, officials said it did not include an emergency services center.
They have allowed COVID-19 to become a catastrophe and caused countless unnecessary deaths by first denying the pandemic and then delaying and bumbling its response.
Perhaps most exciting is the promise of an even more potent version.
With respect, I believe what the Lord meant centuries ago when he said, “Come, follow me,” is the same thing Drill Sgt. Leon Valentine intended only 50 years ago when he yelled, “Get off your a--!”
The second grouping is of those who are justifying demotion and division of the state but intriguingly counting on the virtues of the Dogra rulers and their generals.
At the same time, the company also wants to build new brands and turn its existing brands into mega brands, Ganorkar said.
“This was a regular medical survey, from which we could draw the conclusion that we cannot eat chicken any more.
Tensions erupted in a failed coup in May 2015, setting off a deadly chain of events from which the military has never recovered.
“I think it would lift spirits of the nation and people would like to see us get back to work and children can go to school safely but also pastimes like sport,” Raab said during a government press conference.
Kalisto was drafted by himself to stay on the SmackDown brand on Friday, but Raw opted to draft the other members of Lucha House Party minutes before Raw got underway.
She continued: “Even though it’s been a hit.
“I’m listening to mac’s new album and low key I am pretty sure it’s Ariana’s vocals on ‘I can see’?
That’s the way we are,” Nenquimo says.
The Art of Swordplay Vol. 14: Defeat Rufus and Darkstar in Chapter 17.
Victoria Gold president John McConnell said some employees broke self-isolation rules while unsupervised in Whitehorse.
My act says what I learned in capitalism and I conveyed it in an artistic way,” says Baron.
Lewis has urged the Dons attack to play with freedom and belief against Killie in the bid to reach the quarter-finals.
Now we find ourselves in a time when fear has become our new currency.
Spotlights will light up the sky in Portsmouth to recall the experience of blackouts during the war.
She said DPP would announce in a fortnight the direction it wanted to take, including the possibility of an early convention.
THANK YOU JEHOVA" Bona posted on her Instagram with the picture of the new car which had ribbons around it.
Like Odysseus, administrators need to be protected from themselves.
« 6 stories making headlines this wee…Update: COVID-19 stalls Colorado le… »
For me, food is always about love.
The UK had imposed a deadline of last week’s EU summit for a deal, and Prime Minister Boris Johnson said he was ready to walk away and prepare for a no-deal exit after five decades of EU membership.
“In Silicon Valley, let’s say that you have to pay $20 an hour to a forklift operator,” Katz continued.
The club has yet to release an update.
To my mind, Syrah is cheap too.
“So we have to be really well prepared to try and go there and win the game.”
The North Isles are a cohesive group but each has its own personality and needs.
Prime Minister Shinzo Abe embarked on a five-day trip to the Middle East on Saturday as part of Tokyo’s efforts to help reduce tensions in a critical region for resource-poor Japan.
Sgt. 1st Class Mitsuki Sato, assigned to the Bilateral Coordination Department, Japan Ground Self-Defense Force, said the event was a great opportunity for both groups to get to know each other better.
He is a graduate of the Georgetown University Law Center and he has been working as an attorney for children in the foster care system in Chicago for the past ten years.
In China, the phones come with Snapdragon 865 chipset with 5G support, 108MP primary camera, four rear cameras, up to 12GB RAM, 50W fast wired charging and more.
The evidence in the brief shows that the majority of experts, as represented by the working group and its report and by the Appeal, agree that the radiation emitted by wireless sources was proven to harm humans and the environment.
Regular book clubs often are cocktail parties, and they’re usually not just about the book, Nice points out.
The medical school offers lectures in Spanish language and English language.
Under the second stage from October 18, the number of umrah pilgrims will be increased to 15,000 per day, with a maximum of 40,000 people, including pilgrims and other worshippers, allowed to perform prayers at the mosque.
The following securities mentioned in the article were held by one or more accounts managed by U.S. Global Investors as of (09/30/2020): Ivanhoe Mines Ltd.
In his call for Congress to grant Austin a waiver, Biden : “Given the immense and urgent threats and challenges our nation faces, he should be confirmed swiftly.”
The Odikro of Kotokuom, Nana Kwaku Boah pledged his total commitment to the efficient management and maintenance of the school block after completion.
Investors can then use their newly-acquired Bitcoin or Ethereum to buy BoutsPro using one of the exchanges listed above.
“A very important read.”
With an off day Monday, the Pirates will now return to action on Tuesday night at PNC Park.
The judge who convicted a British teenager of lying about being gang raped by 12 men in Cyprus has been accused of hating women after he previously threw out another rape case two years ago, despite 'strong evidence'.
The report does not mention the fact that this is an IAI made Harop drone designed to loiter above the battlefield and attack targets by self-destructing into them.
NSW Health advised anyone who may have gone to those venues on the same day to self-isolate for up to two weeks and get tested if any symptoms occur.
Drop a jig along a rock bar for walleye.
“I think really she’s probably running around the forest somewhere having a great time (following the events of ‘The Rise of Skywalker’).”
Apparently, the Pittsburgh Pirates are planning on doing a hybrid of both depending on the situation.
Masks, like social distancing, lockdowns and hand washing, only really protect people if EVERYONE is doing it.
This impacted fixed cost absorption, raised overall maintenance costs, and lowered recovery rates.
The 6-foot-9 junior made a 3 to give DePaul a 15-6 lead, and then on the next possession, he had a dunk that was set up by Charlie Moore.
So keep watching."
A seventh, Greece, has identified two dead mink with the virus and will notify the W.H.O., according to the country’s Agricultural Development Ministry.
He said “It's very much a continuation of what we do with the rest of our private brands.
The Head of State shared an Iftar meal with senior security officials of the Ministry of Interior and members of intervention units belonging to different corps, according to a statement from the Presidency of the Republic.
Support the Mercury AND make your home or apartment 100 percent *snazzier* with one of these very cool Mercury cover posters!
We are thankful to them.”
This sale ends on Sunday, which gives you some time to browse.
According to the Department of Correction, a 32-year-old inmate at the Corrigan-Radgowski Correctional Center in Uncasville has tested positive for the disease.
See this is why Cousins will never really be big time.
This guest opted for a curious combination of garments, wearing a baby pink coat, feathered strappy heels, a silver headband and carrying a black handbag.
Benefytt Technologies () is one of 20 publicly-traded companies in the “Insurance agents, brokers, & service” industry, but how does it contrast to its competitors?
Then she was good to go.
We wanted this opportunity in a sweet 16 game to make a play.
Bottom row: Prime Minister Benjamin Netanyahu (L) and President Reuven Rivlin host a candle lighting ceremony for of the Jewish holiday of Hanukkah at the President’s residence in Jerusalem on December 18, 2014.
Recently, Venture Centre was also chosen to be the technology transfer hub for the Western Zone covering Maharashtra, Gujarat and Goa.
Much of the severe weather exited the region before noon and we were left with moderate to light showers for much of the day.
This is nothing like what Mindy looked like when she was a teenager.’
Christopher Buskirk () is the editor and publisher of the journal American Greatness and a contributing opinion writer.
MGK and blackbear join the Top 40 with “my ex’s best friend,” while Derulo scores a debut courtesy of “Take You Dancing.”
However, the North Korean forces are fanatically devoted to Kim Jong-Un and the Kim regime—which more resembles a Confucian monarchy with Stalinist stylings than Soviet-style communism.
Cleethorpes Coastguard is warning people against encouraging others to rescue them because 'they will become a casualty too'
Trump's support for Iranian protestors breaks a Twitter record, something the MSM 'will not report'
Five days later, 302 Americans left Nepal for Washington.
Following PepsiCo's move, the makers of Uncle Ben's rice, owned by Mars Inc; Mrs. Butterworth's syrup, owned by ConAgra Brands Inc and Cream of Wheat porridge, owned by B&G Foods Inc, also said they would review their packaging.
Former investor and fake billionaire (he claimed he was and Forbes proved he wasn't one) Secretary of Commerce has the nickname King of Bankruptcy, having presided over eight of the biggest bankruptcies to date, as of 1998.
Now, users can present their entire screen or a specific window in a meeting because of tab-focused presentation mode.
And some people might be in a cruise ship and some might be on a tire raft.”
One equities research analyst has rated the stock with a sell rating and seven have assigned a buy rating to the company’s stock.
The normally reserved Woods admitted he was dealing with back problems that began while he was warming up before the second round.
And the debate and the preference of electors is not just about the gender identity.
Saba is a Deputy Associate Editor based in New Delhi.
Indigenous to the northern parts of South Africa, it’s also known for its pretty fruit high in Vitamin C. Evergreen with dark, glossy foliage, it has a spreading, neat crown and can take partial shade on a patio.
“Because genuine friendship, the desire to meet up have always been stronger than any barriers and distances,” the head of state stressed.
“He had a bag full of presents,” Mr. Lauderdale said, standing outside his home.
The building manager told police Candida Navarrete and her son, Edwin Chow, lived in the unit.
To these queries, he related that considerations are being given for the public service.
Rapper, Lil Frosh responds to domestic violence allegations.
“She’s at the very top of the list, and understandably so.”
The stock’s 50 day simple moving average is €7.13 and its two-hundred day simple moving average is €7.85.
Gibson disdained conversations with opposing players, even at All-Star Games.
We don’t have a crematorium on-site; we have a working relationship with crematoriums in Philadelphia and the suburbs.
The hotel had already secured approval for some modifications prior to the sale in a move that would have extended capacity to 112 bedrooms.
So I look forward to next season, I want very much to start next season and that's my nature."
Leonard Kreigel of Sosin and Kreigel, the accounting firm that helped both foundations file tax documents, declined to provide registration numbers or say when the foundations were incorporated.
Since then, it hasn’t been our problem, has it?
The namaste has become the choice of greeting amid social distancing which Indians seem to think means we are becoming world leaders.
This shows the 60-foot-wide, mostly residential 17th Street North in Moorhead, which is being studied for improvements.
A Memoir of Free Will into the faces of metal fans everywhere with their brand of progressive and technical deathcore.
Indeed, I understand the words and position of these world leaders.
"Internal measures have immediately been implemented by the Carrefour Group Brazil, principally on the question of security company contracts.
“Exciting news keeps coming, but this really is momentous.
We’ll kick things off with one of our favorite photos from our Axis Pharmacy family.
If one of our tribe is in danger then we all need to go on red alert.
Scammers are instead becoming increasingly sophisticated, Ormsby said.
Also, we don't have user data to turn over," it tweeted on Monday.
Health officials keep telling us how important it is to maintain ‘social distance’ to help slow the spread of coronavirus.
America awaits the count in battleground states.
They sent a letter to President Trump requesting that the Federal Emergency Management Agency expedite its review of the damage and that the Trump Administration support Governor Abbottâ€™s request for.
Over these many decades, since I was born (in the 40s), we have never been subject to pandemic disease and all the rules that go with something like this.
It's similar to with fake Jake being the heroic Curly, fake janitor being the villainous Jud and the young woman being Laurey.
The improvements would be constructed in the south yard of the 605 N. 3rd Ave. location.
However, there is another epithet that Oda intended for him, and that's "Clairvoyant."
She's the spokesperson for a group those clubs formed called the National Independent Venue Association, or NIVA.
The Bears turned the page on Trubisky, but until they resolve the quarterback position, have they really turned the corner?
GiveWell chose those charities based on how much good additional donations would do, not necessarily how good the groups are overall; in other words, these are organizations that can put new funding to use, rather than sitting on it.
I might even learn something new about myself that I wouldn’t otherwise have learned while training in a squad.”
In commuting sentences, Pritzker clearly has been taking age into consideration.
The pretaped entertainment will include those who were scheduled to participate in St. Patrick’s Day Parade, the Pride March, the National Puerto Rican Day Parade and the West Indian American Day Carnival Association, which were all canceled this year.
Johnson is expected to appear in court this week.
Quality-wise, if Kang and company heed the idea of doing something new, and innovating the franchise while balancing that with not chucking out what works already, there's no reason to believe the spinoff can't succeed.
So, is the man in the truck at the end of the premiere Alex’s dad?
On top of being a leader, Leonard also looks to be modest coming from his stellar offseason.
The Nen system is ingeniously constructed such that its strength is qualitative rather than quantitative.
That was our job.”
“This had nothing to do with race,” he said.
The Celtics return to action for the second game of a back-to-back Wednesday night at 9 p.m. ET.
The US has confirmed more than 1 million cases of coronavirus, according to data compiled by Johns Hopkins.
It’s unclear whether the event will become the super-spreader moment attendees are fearing, but if maybe a mask-less party isn’t a great idea–no matter how fancy the venue.
Since the Marshall decision, Ottawa has assisted the bands to obtain about four licences in the region 34 commercial lobster fishery, according to DFO records.
I didn't even plan on it, you know, this way.
Fans also have also shown a particular affinity for McDonald's Szechuan dipping sauce, and got outraged in 2018 when they couldn't get ahold of the "Rick and Morty"-endorsed sauce because of limited quantities at the fast-food chain.
BEIJING, Feb 19: The death toll from China’s new coronavirus epidemic jumped to 2,000 on Wednesday after 132 more people died in Hubei province, the hard-hit epicentre of the outbreak.
Hackers were able to view the nickname, date of birth, gender, country, and email address of those affected.
“It is that character of a man who dedicated himself to the service to humanity, among other good characters of his that we all will miss about the late Chief Akindele.
In thinking about this analogy, it dawned on me that if we saw the coronavirus microbe, we would have an altogether different attitude towards it.
Applications for CAARE are available at: ChathamArtsCouncil.org. Disbursements are made weekly!
Give time and dedication, the result will come one day or the other.
The orchestra also announced details for other live streaming concerts this fall.
The world isn't buying it, and neither should the Chinese people.
Cal (11-15, 5-8) defeated Washington State (14-13, 5-9) 66-57 off the back of a dominating defensive effort and an efficient night from the free throw and three-point lines.
Madhya Pradesh has so far received 13 per cent less than the average rainfall, the official said.
“So wear the damn mask and follow the science.
Clarke has helped end 22 years of hurt by leading the team to the finals of a major tournament for the first time since the 1998 World Cup following a penalty shootout win against Serbia which booked Scotland’s place in next summer’s Euro 2020 finals.
What are your upcoming projects?
Bales said the L.A. County Public Health Department is working in the mission’s courtyard monitoring anyone else who may have been infected.
The National Security Minister touched on Sanitation and Haphazard development bedeviling the Metropolitan, Municipal and District Assemblies.
I actually voted for Hillary.
It seems as though Christina is just going to resign herself to making Henry her little project and will corrupt him with culture.
The Blues manager further described how Kante's absence is a 'huge miss' for the team.
“It’s not as good as sitting down in person with the guy, but we’ll make the most of it,” Colbert said.
Joseph M. Nixon, a lawyer for Ms. Lewis, said that he had filed a notice of appeal and would file a motion for emergency relief on Thursday afternoon, effectively stopping the hospital from removing Tinslee from life support.
Vegas Golden Knights left wing Max Pacioretty (67) celebrates with teammates after scoring a first period goal during their NHL hockey game with the Carolina Hurricanes on Saturday, Feb. 8, 2020, at T-Mobile Arena, in Las Vegas.
Sanders bounced around too much on what easily could’ve been a first down conversion to instead bring up 3rd-and-1.
The governor said the order is "fundamentally predicated on the need to stop gathering with people outside your household."
Hsu, a lawyer now working from home, often finds herself staying up past midnight emailing people and coordinating 92130 Cares projects.
``They’re playing their hearts out.’
The site, located at the Western Historic Trails Center (3434 Richard Downing Ave.), is open by appointment, on June 1, from Noon until 6-p.
And, until today, there is no clear view as to when the league will resume, or if it will resume.
As played by Foxx, Electro is a key part of The Amazing Spider-Man 2, Andrew Garfield's last movie as the title hero.
While it doesn’t appear you’ll be playing as Krieg himself throughout the DLC, his consciousness will become players’ playgrounds as they work with the character’s conflicting personas to figure out the secrets of Vaulthalla.
Discusses “Embodying Soul: A Return to Wholeness: A Memoir of New Beginnings.”
I love you Wendy, I will miss you but promise to keep some of your spirit alive from now on.
But that depends on restrictions to deal with the coronavirus outbreak being relaxed.
Rausch initially cooperated with the officers, before threatening them with a gun and managing to disarm them of their “service weapons” before disappearing into the forest.
• Sennheiser PXC 550-ii wireless headphones: save £122.00, now £177.00 (was £299.00).
The airline received a $15 million net benefit to its bottom line from the support.
The U.S. star will join a range of fellow celebrities hoping to win the Star Baker apron on “The Great Celebrity Bake Off for Stand Up to Cancer.”
The institutional investor bought 40,485 shares of the company’s stock, valued at approximately $35,000.
At least she has the right attitude!
Parts of this tech sound a bit like the window technology we first experienced on the debut of the Boeing 787 Dreamliner back in 2014.
The Sheriff’s department was called out to the drowning at the river.
After the arrest of the suspect and upon diligent investigation, his accomplice, Oluwole Olapade, a resident of Yemetu in was trailed and arrested.
For the past four months, she has watched him zip around the yard until he pants like a dog.
Therefore, let us all work towards a peaceful and prosperous Ghana,” President Nana Akufo-Addo emphasized.
Meet Britain's best golfing twins - a brother and sister who both won their club championships on the same day aged 16.Calum and Maya Fitzgerald recently triumphed in the men's and ladies' competitions.
To me, he was in infinitely cooler than “the Fonz”.
"I'm saying it to anybody that would ask a nasty question like that."
Instead of managing crises, we must prepare for them by integrating knowledge and skills from across the world.
In the last week, GameCredits has traded 14.8% higher against the dollar.
I did not consider it odd that he was naked, or rollerblading or wearing a panda head, but doing all that on a snowy December day.
In little over two months, the industry’s prospects in much of the world have taken a dramatic turn for the worse,” Alexandre de Juniac, IATA’s chief executive, said in a statement.
Officer Blair Wilkie said: “Hares are protected under the Wildlife and Countryside Act 1981 (as amended) and under the Protection Of Wild Mammals (Scotland) Act 2002, it is illegal to hunt them with dogs.
Casteel’s explorations and observations of the human experience, especially the Black experience in America, connect her practice to the legacy of artists like Kerry James Marshall, Alice Neel and Faith Ringgold.
This machine has numerous outstanding attributes that include 80 built-in layouts besides having a USB drive to integrate your own layouts.
Our responsibilities extend beyond a reorganization of health care systems.
As healthcare continues moving to meet people where they are, Truvian will focus on both retailers and corporate on-site and near-site clinics to enable more convenient testing for today’s connected consumers.
Some 90,000 in Tigray receive International Rescue Committee services, and Readings worried about how conflict would affect “so many people already so vulnerable.”
What's up, y'all?
As a chemistry major, Jessica Villalobos has taken many of the courses future BSN students will enroll in already.
In his daily briefing on Thursday, President Trump declared “the next front in our war – opening up America again”.
Park Avenue Securities LLC now owns 16,968 shares of the construction company’s stock worth $577,000 after buying an additional 6,109 shares in the last quarter.
“In the list we were given, seven have not come back to the district while two others do not belong to the district.
The Packers have reached the NFC championship game by beating the Seattle Seahawks 28-23.
To protect our farming investments, we have deployed 5,000 Agro-Rangers and employed 30,289 in our para-military agencies.
The danger emanates from a singular combination of events, the worst pandemic in a century and the most undemocratic president in our history.
"All friendships have their ups and downs, and it was bizarre to me, and I think bizarre for her, that the fact that we got into one fight during the two years we worked on the show was… weaponized."
It’s important to note profit or loss does not correlate to ability.
The candidates will have two minutes to answer each question, and the moderator will have an additional minute to facilitate further discussion.
Fernando said that his ailing father’s forewarning was not taken seriously at the time because his father was “heavily sedated under a lot of medication”.
GARCIA-NAVARRO: This is a question for both of you.
After Colton’s season this year, her name was brought up again before Hannah Brown, 25, was ultimately decided upon.
President-elect Biden is to “dramatically increase” funding for refugee and asylee assistance.
The district said families would have the choice of whether they would want their kids to return to school.
As the room made a loud audible reaction, he continued: "Shut up.
It was such a boondoggle, with logs left hung up on falls and ledges, it led to a town vote over whether to sue the lumber company for leaving a mess (residents declined to sue).
Nigerian entrepreneur Kaisha Umaru who shot to fame after she appeared on Big Brother Nigeria 2020 has replied a fan who advised her to meet Erica for lessons on how to become a bad girl.
The problems may be exacerbated by a false sense of calm, experts warned.
Blair William & Co. IL owned approximately 0.20% of Aberdeen Standard Physical Silver Shares ETF worth $1,153,000 at the end of the most recent reporting period.
The Government faced a swift rebellion by Conservative MPs on the issue with many backbenchers adamant the aid budget must not be reduced.
The fighters took to the cage for Bellator 244 inside the Mohegan Sun Resort and Casino in Uncasville, Connecticut.
I hope it was an honest mistake from higher and it can get resolved.
"Using preventive diplomacy at all levels is of utmost importance for avoiding the escalation into violent conflict.
Harvard Health Publishing, those who cook at home are more likely to eat a healthier diet and less likely to develop health problems.
“As soon as I came over and saw the place, I’d saw the vision, and I saw it filled up with people who need the assistance of Brunswick Christian,” Torbich said.
'It's just that I really do feel if a child is uncomfortable and they feel cold, I don't think putting on a coat is going to cause distraction.'
The MD’s representative, in his brief address during the memorial service, reflected back when Vilakati joined the company in April 1990.
The agreement was made in a compact with the Rockefeller Foundation, which plans to facilitate financing mechanisms that can support such a testing system.
Clearly, the asteroid impact set off a cascade of despair, and as previous research has shown, volcanoes that erupted around the time of the impact didn’t help either.
He and the many others who lived and died with the creed, that others may live, will not be forgotten.
Because we came in supposedly prepared, that grading system is not on offer this time around.
Mando will need all the help he can get to recover Grogu, and now he has two skilled warriors at his disposal.
One prominent voice calling for a move to level 1 is Deputy Prime Minister Winston Peters, who says the health risks are outweighed by the need to address the economic devastation.
Following the recent declaration, Anangsha shared a few words with her beloved fans and followers, “It has surely been a journey full of crest and trough but I’m humbled with all the love and admiration you all have showered me with through the years”
Remember that a data breach can lead to extortion or expensive legal issues, as well as costly business interruption.
One in three children aged 10 to 11 are meanwhile overweight or obese, and children living with obesity are five times more likely to become obese adults.
It took me about 3-4 months to be able to hold one.
"On January 5th, 27 officers from across the globe arrived at Hurlburt Field to start their journey; they have worked tirelessly over the past 18 weeks, learning and honing their operational planning skills."
TEHRAN, Mar. 08 (MNA) – Platform 13C, the fourth and the last platform of phase 13 of Iran’s South Pars gas field’s development project was installed on its designated offshore spot on Saturday evening.
She pulled away again, this time putting distance between them.
He said she had flu-like symptoms on Jan.
It’s been over 20 years since Richard Stanley last stood behind the camera for a feature-length project and now the time has finally come for his return in this year’s adaptation of the H.P. Lovecraft short story starring Nicolas Cage ().
"I actually live and experience this every day," Rancano says.
I stepped out in the battle rapper role and into an executive role.
There's no one way to be with people you love.
As an undergrad, she joined in the state of Wyoming’s fight against a federal push to raise the legal drinking age.
Robert Downey Jr. is the handsomer, more soulful version of Lloyd’s Doc Brown (minus the wacky white hair).
"Joe is like your uncle who is on a new drug and hasn't got the dosage right," Williams joked as the crowd laughed.
Britain should be telling Washington it needs to totally change its policy of maximum pressure and urgently re-focus on the previously successful strategy of engagement led by President Obama.
Earlier this year, Miller’s name was etched alongside Virginia Tech’s seven other Medal of Honor recipients on the marble cenotaph at the center of War Memorial Court.
The decade-old Agency, which reports to the Ministry of Labour & Social Affairs, operates a total of 50 offices.
So, for future historians, diaries preserve the feelings, emotions and perspectives of the people rather than those of the functionaries of the state.”
Their 2-4 record is mostly the result of a porous defense.
A Mandatory Evacuation Order has been issued for residents from the intersection of Hwy 49 and 70 east to Hwy 70.
Andrey Rublev became the first man in 16 years to win two titles in the first two weeks of the season when he beat Lloyd Harris 6-3, 6-0 in Adelaide to follow up on his victory in Doha.
She was supposed to perform at the event in 2019, but plans fell through after producers declined to allow her to perform her new hit at the time, “7 Rings.”
It is usually not currently possible to purchase alternative cryptocurrencies such as Cosmos directly using US dollars.
I included some treats for the parents as well.
With the David Hayes about to hand the Lindsay Park baton to son Ben and nephew Tom Dabernig, a training premiership for the trio would be a welcome reward before he heads back to Hong Kong.
Pope Francis speaking at the Vatican on Sunday.
Other municipalities, like Portsmouth, accept compost, but use a private company to process it.
In-person classes for Lay Pastoral and Special Studies students at the main campus and satellite campuses will be cancelled starting Saturday, March 14 until Monday, April 20. Students will receive remote instruction during this time.
Dominion strikers set up at Weston Foods in Mount Pearl on Monday and were met by a police presence on Tuesday night.
“My fervent prayer for you is to continue to get good health and may Almighty Allah also strengthen you and grant you more blessed years to continue to reap the reward of your hard work,” he said.
Which Bears projected starter are you most concerned with in 2020?
It has also supported efforts by Europe to diversify its imports of LNG from other sources, including Norway.
Grinding Gear Games announced Path of Exile 2 and Path of Exile Mobile in December, and it turns out players were already excited about the online action-role-playing game before any of these details.
On this episode, she finally apologized for the Christmas fruitcake incident, and offered Otis a cake in apology.
North Korea is idiosyncratic in its willingness to deploy large liquid propellant ICBMs in a road mobile configuration.
A Canada Goose is the only visitor outside at a COVID-19 testing centre in Toronto in April.
“I am sure they will bring great skill sets and other intangibles that will help the team have a successful season,” Mosby said.
With New York’s economy clobbered by the coronavirus crisis, de Blasio has been a $7.4 billion bailout for the city, as Gov. Andrew Cuomo also pushes for more aid for New York State.
Some of the swimmers at Whian Whian Falls get a little suction on their legs!
The cumulative death toll now stands at 8,150.
The terms were also used on various pages on the Trust’s website, although a spokesman insisted they had been put there in error.
The Lakers lost major defensive contributors Avery Bradley and Dwight Howard to free agency, but Davis and Alex Caruso are back along with the four veteran newcomers, who can all excel on both ends.
I know Trump, for one, is very interested in birth certificates.
"We however have a lot to improve on in the defense before leaving for the championship.
Teams that lose a Super Bowl tend to struggle the next season, as the Rams did in ‘19.
"It's a story about what we choose to go along with and what we choose to stand up to."
But, it doesn’t make me optimistic yet — there’s still a large fraction of the population out there who hasn’t been infected yet.
Banks have the dollars people may withdraw or transfer abroad from their accounts.
South Africa's neighbours fare relatively well in terms of adopting HIV policy.
They were always fully functional and they would never use their disability as an excuse.
The effect is named as the festive diya and can be located in the Effects Gallery.
Entz said the hope is to add more devices to his program.
It’s a win-win opportunity.
Now the movie looks to be the first of many Disney projects starring Reynolds.
But we really felt if we can continue to improve and go to practice and work and do the things we were supposed to do, do the social distancing, stay away from parties and gatherings, they did it all.”
"The suspect fled before police arrived," said Longueuil police spokesperson Marie Beauvais.
But a bigger worry by far was that Burgess declared on the program that he was part of South Sydney’s “top 50” staff who were operating under the club’s strict protocols to participate in the NRL.
The FTSE 100 maintained its position above the 6000 level on Tuesday after the Moderna trial results hinted a Covid-19 vaccine might be possible on Monday.
If so, I'd say they nailed the look.
Axios-Harris poll released on July 30th shows that most Americans are more likely to trust companies, not the federal government, during the pandemic.
Lake of the Woods County doesn’t own any boat ramps on the Rainy, but members of its county board approved restricting rights-of-way to the accesses within the county.
Once there, the men assaulted the victims, kicking them in the head, before tying their hands behind their backs and demanding money.
It’s good to have a set policy in place for how remote workers manage their physical devices.
What I am trying to explain in the book too is that there is actually a very deep reason as to why this conflict is rising.
Commercial vehicle drivers however operated within the streets and roads unhindered but with low patronage as the majority of the people stayed indoors and glued their ears and eyes on their radios and televisions from where they monitored the situation.
“All necessary resources of vaccination have been delivered to the states,” he added.
“Even the smallest detail could be critical in solving this crime.”
Who stood out most for episode 54?
So what happened was, there was a huge arbitrage opportunity because of the physical supply.
That situation degraded to in 2019, leaving him in the lurch when it came to reliable targets downfield.
The basis for Keynesian economics.
City’s ban potentially moving the Champions League places to fifth felt like it opened up the entire top half below them.
Stromboli, the 'lighthouse of the Mediterranean', is known for its low-energy but persistent explosive eruptions, behaviour that is known scientifically as Strombolian activity.
WASHINGTON -- President Donald Trump briefly left the hospital Sunday in his car to wave to supporters gathered outside.
“This is serious … people are losing their lives,” he said.
In October 1943, Gilby helped set up the 70th General hospital in tents near Oran in Northern Africa.
As renewed scrutiny grows around the death of 15-year-old Wally Rich, Newfoundland and Labrador's child and youth advocate says the situation is a tragedy, and her office's ability to investigate is held up in bureaucratic limbo.
Investigators say a car on Tuckerton Road was damaged after someone threw a rock at the passenger side door.
Circling back, though, to me, part of the best-case scenario for Windler is him not only showcasing notable shooting off-the-catch, but also via movement in that realm, and perhaps more notably, as a shooter off-the-bounce.
On Urban Bros’ website, locals can order sea moss gel or organic ocean-grown sea moss to help fight infection and inflammation.
At The Times, she was an editor and producer who led several early digital initiatives.
He also said there's no substitute for in-person learning.
Why didn't you go to them and say get this guy away from me?'
Augustina Ramirez-Arreola, a 62-year-old Mexican national was pronounced dead by medical staff at the Alvarado Hospital in La Mesa, California, while in the custody of ICE.
Atchariya added that the gang has been active in Bangbo district of Samut Prakarn and Bangpakong district of Chachoengsao province, where they used the resort on Sukhumvit Road as their base.
Qualcomm Inc., which already provides the cellular modem chips that allow vehicles to connect to the internet, introduced a more comprehensive computing system that can manage in-vehicle entertainment and help the car drive itself.
“The window for us to recoup costs from our show is closing,” Jay added.
Another delicious meal.
Pitt’s Black Action Society held an online vigil for Black lives lost to police brutality on Wednesday evening.
Foreign workers in Saudi Arabia currently must be tied to a sponsor whose permission they need to change jobs, open a bank account or even to leave the country on vacation.
Ms Jiang, from San Francisco, added: 'When the mother laid down, an unexpected and surprising event happened in front of us - one cub climbed on the mother's back and rested there while its sibling rested next to its mother.'
The State Department has helped bring home over 9,000 U.S. citizens from 28 countries so far, said Ian Brownlee, the principal deputy assistant secretary of state for consular affairs.
He declined to comment on test results at other local places of employment.
I spent the whole day hand stitching them, and I felt so satisfied.
"Why I broke my silence over Weinstein"
But his most important currency was fame, and the asset he deployed most effectively was his own self and his own voice, at rallies around the country.
Foto: Sean Gallup/Getty Images Many conservatives would like to see President Donald Trump tap US Ambassador to Germany Ric Grenell as the next US ambassador to the UN.
His shoe designs have graced the top fashion runways of Paris, Milan and New York and they've also appeared in the pages of Vogue, Elle and W Magazine.
What I am trying to say in essence is that whatever law that is made as far as the pension is concerned does not include the legislators.
He warned that younger virus carriers could still pass on the disease -- which has now infected almost 22 million worldwide and killed almost 775,000 -- to older and more vulnerable people.
The proceedings will continue through the morning at California State University, Sacramento, in the Student Union Ballroom.
The following industries shed jobs between April and July: government (-5,200 jobs); manufacturing (-3,100); and information (-1,900).
So they ride out all the ups and downs in order to take full advantage the recovery when it eventually happens.
You can find some of my other business, finance and arts articles, along with some travel and lifestyle pieces, on kathryntully.com. Follow me on twitter.
“The mortal remains of the bravehearts were taken for last rites to their native places, where they would be laid to rest with full military honours.
Net tax revenue in the 11 months of the last fiscal year was 74.1 per cent of the budgeted estimate, according to figures from the Controller General of Accounts.
People in small apartments with family or in the barracks with roommates have reported difficulty finding a dedicated quiet space free of distractions.
A record 6.6 million new claims for unemployment benefits were filed last week, according to the latest Labor Department figures released on Thursday.
A bicyclist rides near a sign Sept. 12, 2020 at the campus entrance to the University of Notre Dame.
Pick the phone and give your friends a call once in a while.
Due to the lockdown, its Chinese supplier could not supply various critical components.
And because different age groups were included in the two versions of trial—one in the United Kingdom and one in Brazil—the results of this trial are clouded even further.
Andy Slavitt, acting administrator of the Centers for Medicare and Medicaid Services under the Obama administration, for Hahn to resign and tell “the story of interference” in order to “protect” the agency.
Married At First Sight’s KC Osbourne has revealed the reason why her and Michael Goonan called it quits on their post-show romance.
West lived alone and used a wheelchair.
Trump still refuses to the concede and continues to make baseless claims about voter fraud on Twitter.
It can then go to the Board of Trustees to borrow the funds.
It took nearly half the month, but the monsoon finally set up on July 17, 2020, and delivered significant rains.
Farmers battling to increase the nation’s food supply amid the coronavirus pandemic are facing yet another threat – this time from iguanas attacking their crops.
Should I admit that my uncharitable side is looking forward to the predicted spring price rise?
Its in this off-field quality that most our home grown talents are lacking hence they struggle to reach the heights of their very talents.
I mean I just wasn't careful.
Working through the implications of staying at home should help you feel more prepared and less concerned.
However, some lawmakers, including Tunde Braimoh, Rotimi Olowo and Gbolahan Yishawu, queried the criteria used by the committee in the nomination and sought to know the specific performances of the nominees.
In the second half, Clifford found more of a rhythm.
Speaking to the HHF managing trustee Mujtaba Askari said, “We aim to help donors make informed choices on their donations through Zakat and Sadaqa this Ramzan.
However, the tricky conditions in is set to deliver a fascinating race this morning.
In Victoria, the premier has determined that term two will be done via remote learning, with schools only open for the children of essential workers and vulnerable students.
“Fake news websites and pages were also blocked.
Trump’s play for Michigan was among a series of last-ditch tactics in battleground states that his team is using to challenge his defeat.
"This will help you understand whether your home is expensive to heat, or not," said Kim Havey, Minneapolis Division of sustainability director.
As they say that Teamwork is vital for an organization to function consistently and deliver predictably- and a well trained and well networked team is an asset for any organization.
It may be January, but ballet’s panto season is still going strong.
The fatality rate for patients who reported no preexisting conditions was less than 1%.
Trump had to personally guarantee $US421 million ($595 million) in debt, a rare step that lenders only require of businesses that may not be able to repay.
“The government is in close coordination with employers to ensure that their health and safety is maintained.
The intention being to express the sudden change in Karen’s life where every new information comes as a gust of wind in her face that sweeps her of her feet.
This gender-swapped character becomes infused with the Eternal homeworld (this transformation grants Ajak the ability to directly communicate with the Celestials), City of the Space Gods in order to prepare for a future visit from The Celestials.
Conti, whose computer screen is projected on his 50-inch television, has the grants open for when questions arise about budgets, timelines for article publications and deadlines for grant renewals.
The Quad first convened to resolve budget issues, but it has been going from strength to strength as the Coalition has progressed.
This refers to supporters of Alberto Fujimori, the right-wing Peruvian president from 1990 to 2000.
How could people from my country commit these horrendous crimes?" said Schoeller, explaining the impetus for the photo project.
In 1950 he made his way to Vineland, New Jersey, where his father, along with hundreds of other survivors, went into the chicken farming business.
What would you even do?
COVID-19 is, in fact, similar to other respiratory pandemics.
He actually received a substantial push for much of the past year.
“They’re the ones we should be looking out for.”
"If you're talking about results - which is what test match rugby is about - there have been plenty of Irish teams over the years that have lost at Twickenham and in France.
“Lover Of Mine,” a slow and sad love song, is almost like a fly-on-the-wall view of Hemmings’ relationship.
"After three and-a-half years of Brexit uncertainty, dither and delay, many now seem to have the 2020 vision that this is the year to satisfy their pent-up housing needs."
The third episode in the series sees a new challenger facing off against the Kanto Elite Four.
He hadn't been physically abusive to her before that, instead using financial, sexual and emotional manipulation.
But with it not operating to the same capacity as it normally does, that has left many facing social isolation.
The price of domestic gas is benchmarked to its price at four international locations.
After landing in the hospital, she called one of her best friends, Victor Ayala, to say goodbye.
One of the devs in the video explains that everyone was too nervous to touch the code, otherwise, something might break.
“That’s perseverance at its best.
Late last month a survey for Telemundo put Biden and Trump at 48 and 43 percent, respectively, among the state’s heterogeneous Latino demographic.
He's proven to be a fundraising powerhouse and has energized voters with his calls for generational change.
And they insist that it comes to a complete halt?
Pry open your minds and hearts and do try and consider those less fortunate!
Once mechanically bolted in place, electrical, fuel, and various other lines will be hooked up and the whole engine/aircraft combination system tested.
Past research studies have demonstrated a failure of such measures when industry is sheltered from competition or is given protection to offset high costs.
He also called for justice for those who lost their lives while protesting against the disbanded Police unit.
Through three games of the Stanley Cup qualifying round, the Calgary Flames have proved they’re good at a lot of things.
Is it a patriotic party?
Jim will assume leadership of Peñasquito in the first quarter of 2020 and report to Dan Janney, Newmont’s Regional Senior Vice President for North America.
Sunny Leone has shared a video of herself making a painting being self-quarantine with a witty caption that read "It's ok to play with yourself".
The situation has also led to a hike in daily wage rates for the limited number of workers who are available.
Though most of its sales are in Canada, approximately 9.3% comes from international markets.
This will list their cause of death and the age he or she died.
The match from Group B of the UEFA Europa League is scheduled to be played on Thursday, kicking off at 6.55pm.
Ty first started writing for HeyUGuys after SXSW in 2010.
These economies have relied heavily on the boom in jobs in the "gig economy", such as taxi drivers and delivery workers, which offer little or no social protection.
The way she stood with ‘s father and sisters after his demise was commendable.
There are around eight Apaches which are armed with the Hellfire air-to-surface missiles.
It is very exciting for us that the online event is attracting so much interest from both Governments and the private sector,” comments Simon Ford, Portfolio Director, Mining Indaba.
Her house backs on to the land and she has concerns about potential overlooking issues and the environmental impact of the proposed development.
Approximately 618,601 shares changed hands during trading, an increase of 31% from the average daily volume of 471,458 shares.
Something changed, she said, “and for that, I am sorry.”
"The state government has embarked on an initiative titled 'Beyond Bengaluru' as part of our efforts to boost IT penetration across Karnataka, supported by strategic policy interventions and holistic economic development.
• Amazon and Walmart are said to have temporarily suspended affiliate marketing deals with digital media companies.
In a new report, the Scottish Public Services Ombudsman said: “We found that appropriate monitoring of the child’s blood gases was performed, particularly for in a high-dependency unit setting.
“Just catching up on this and have been led to ponder sending the keeper the wrong way for a penalty hit straight down the middle”, drawls Geoff Wignall.
“People want high-end quality, and it’s hard to achieve with delivery,” he said.
The S2W examines the data using artificial intelligence to establish “links among multiple domains and among multiple timeframes.”
Even if they test negative, people are still encouraged to self isolate for the full two-week period and monitor for the onset of any symptoms.
U.N. Secretary-General Antonio Guterres hailed the cease-fire as a "critical step," but said at a press conference at U.N. headquarters in New York that "there is much hard work ahead."
If the number of people wishing to attend the Board’s meeting exceeds the capacity of the meeting room, the location of the meeting may be changed.
Chris Barker in action for Cardiff in 2004.
The mix will change to rain as warmer air arrives by Thursday afternoon.
I is not merely a Mitzvah that is performed and forgotten about.
One Everus coin can currently be bought for $0.0175 or 0.00000155 BTC on major exchanges including $32.15, $24.68, $18.94 and $33.94.
“The rockets were wiped out but a machine gun nest, spared in the barrage, had to be taken by the troops.”
The business had revenue of $1,000.00 million during the quarter, compared to analysts’ expectations of $937.39 million.
Tower Research Capital LLC TRC now owns 1,633 shares of the industrial products company’s stock worth $33,000 after purchasing an additional 1,150 shares during the period.
She expressed that she really enjoyed the beautiful surroundings and the Georgetown area in general.
Weslaco, Texas– A homeowner is now facing murder charges after shooting a man she claims was burglarizing her home.
With help from his daughter’s translation skills, Michael Ma told he’s happy his family is in Tisdale.
If they don’t live pay rent or a light bill they should not be in your house,” said Gagne.
Virtually everyone infected with the coronavirus seems to develop T-cell responses, according to several recent studies.
The president’s office did not respond to a request for comment.
He started the next day at Immortal 3, 's second-highest rank.
Herbert C. “Herb” Hinman, 93, of Gering, passed away on Wednesday, January 22, 2020 at Heritage Estates in Gering.
Meet Tiffany, the mother who relocated from America to Ghana permanently.
Such antics almost surely wouldn’t let him stay in the White House, although the process of getting him out may be … interesting.
Juané Bresler (2019 deputy head girl) and Daniella Joubert were thrilled to receive their matric results at Hoërskool Goudrif on Wednesday.
The U.S. that would never allow any country to dictate terms and conditions on any dam within its own territory.
As the Federal Reserve and U.S. government at large continue to consider all options aimed at stimulating the economy, the Fed this week decided to keep its federal funds target range at between 0% and 0.25%.
They were charged with failure to comply with lawful order.
But, unknown to communist military intelligence, Crook was, in fact, spying on the Poum on behalf of the Soviet Union’s interior ministry.
Long way to go, but it feels like a milestone.
“This is an incredibly concerning time for our entire community, and especially for our clinicians and staff.
The FA Challenge Cup Committee do their thing in 1967, the year of Sgt Pepper.
“But they were issued in The Bronx and Brooklyn and Manhattan and Queens and Staten Island,” he explained.
Regardless of which one you take the health benefits are real and important, but finding out what is best for you is the safest bet no matter who you are.
Plan a fun adventure with your loved ones even if it has to be virtual.
This historic measure will make Tennessee the 16th state in the nation to enact constitutional carry.
The recent democratic meltdown at the Iowa caucuses, during the U.S. presidential primary process, offers clear evidence that we’re not there yet.
Application process begins: December 2, 2020.
If both are convicted, they could face up to 40 years in prison.
“Some people assumed I must have some secret hookup,” Benincasa said.
There is end-to-end visibility of the product cycle.
The university did not say when the transfer of shares happened but TimesLIVE is informed that the transfer of deal was signed and sealed after Mulaudzi publicly pronounced his takeover.
Wow, did you see the throng of people at Democrat Amy Klobuchar’s campaign event featured on page 7B of Sunday’s Review-Journal?
As other B&B news emerges, don’t forget to stop by for updates.
Freshman backup D.J. Uiagalelei will make his second college start with Lawrence sidelined.
The largest has been run by the Mayo Clinic in the US – about 71,000 people have received treatment across 2780 hospitals over the past five months as part of a programme that enables access to experimental therapies.
For Tang, the influence of local food in her creations still remains.
The doors of the mosques will be closed soon after each congregational prayer and the total time period for which the mosque will be open will be just 20 minutes," it added.
"They didn't show up until 3, 4, 5 o'clock in the afternoon.
I looked up and three tours later I made Staff Sgt. and I needed to make a decision about my future.”
Despite this, he contributed in a big way in 2019.
The Superior High School boys swim and dive team won the Big Rivers Conference Sportsmanship Award for the 2019-20 season.
I mean, I’m hurting pretty badly,” Angle responded when asked if he’d repeat what he did throughout his career.
We Wont Glorify Stealing Allegations of Donated COVID-19 Resources with a Response-Health.
Traore’s family believe three police officers piled on top of him and pinned him to the ground on his stomach after his arrest, and he asphyxiated.
We also loved Monhegan Island, which has great hiking trails and even their own brewery.
Could Diwali reverse that trend?
Stoltzfus got his start in film-making 30 years ago in LA: Lower Alabama.
Closing a religious private school, while allowing secular businesses to remain open, is suspect under the new rule that the Court announced before Thanksgiving.
SUBZ will also have credible disruptive potential.
Workers at a coronavirus checkpoint stopped the woman after she escaped from her home.
“The suspects were apprehended with the assistance of police and charged with possession of imitation firearms and dangerous weapons,” said Xulu, adding that they would appear in the Alexandra Magistrates' Court on 21 October.
What is it, a corporation or a secretariat?
In September, Scopely deepened its partnership with ViacomCBS to bring the entire Star Trek film and TV universe to its Star Trek: Fleet Command game.
Is called presumption of innocence.
Total Debt Comparisons: Bristol-Myers Squibb Company Total Debt has increased from $6.7 billion to $46.7 billion between 2016 and 2019.
The woman reportedly took the man to Crane, West Coast Demerara, and the man is said to have paid her $1,000.
Previous, he had, at every turn, told his mega rallies, despite strict warning against such, as COVID-19 protocol, that a crucial plank of voting in COVID-19 season, was a grand fraud.
Communal riots break out based on wrong WhatsApp messages and Photoshopped images.
“I understood what a big event it was with all the best players playing there together and huge amounts of money on the table as well.”
Restaurants, bars, breweries, retail, and other similar establishments may apply to the City to open an outdoor seating or retail area on a sidewalk or in public parking spaces in accordance with state guidelines.
I am keeping it well watered, it has dropped just about all of its leaves.
Fresh from a promising campaign in the 2020 U19 World Cup for Pakistan, Aamir Ali could turn out to be an unlikely trump card for Peshawar.
Kevin Baker and Sean Washington were sentenced to life in prison for a double murder that took place in Camden in 1995.
Place your bids in the silent auction at cacr.
Y., right, after updating members of Congress on the coronavirus outbreak.
Thanks for all of your hard work, and another great primary issue!
In the extreme version of this thinking, all economic and social actors are equally providers and beneficiaries of applied knowledge.
The very next day after some online detective work, the smash and grab victim was reunited with her backpack and at least her paperwork.
“It’s been a marathon, but we absolutely see the light at the end of the tunnel,” Fadem said.
“Every time that it’s a nice day we come out here.
Conventional wisdom tells us that when the going gets tough, the lenders will still get paid.
Both are a study in light – without light neither would be possible.”
Ms. Ariyo said that she ran into the bathroom and found a mop and hit the man with it in self-defense, according to police.
For those customers who need a new vehicle, Hyundai is also deferring payments for 90-days on select new models purchased at a Hyundai dealership and financed through Hyundai Capital.
Puducherry Collector Arun stated that a memo has been issued to the concerned department.
In the absence of interventions it has an average reproduction rate (R or R0) every four days of roughly 2.5.
The signs are clearly marked, and this is not a new rule.
Brown has gone back and forth on social media between apologizing for his antics and unloading on the NFL.
The best it could do is to observe the discrepancies in the educational and other required credentials of the candidate or better still, INEC could only point out any observed flaws to the political party and stakeholders at large.
That toll will never be truly measured.
Disney Cruise Line: Has canceled all departures at least through mid-September.
On aviation turbine fuel (ATF), the ratings agency said it expects November 2020 prices are still lower by 33.1 per cent on a YoY basis.
Trump in Shanksville, PA to mark 9/11 anniversaryPresident Donald Trump marked the 19th anniversary of the Sept. 11 terror attacks on Friday in Shanksville, Pennsylvania.
The tree house was just build a month ago.
But I know a subject that does get the PM’s scruffy aide talking… Otto von Bismarck.
In other words, they die earlier.
The Los Angeles Police Dept’s budget for this year was about $1.73 billion, and next year it is expected to be increase to $1.85 billion.
Hurwitz reflects on the emotions she felt, both about her daughters death and the events of Oct. 27, 2018.
The numbers are different in 2020.
No other people I’d rather be stuck at home with than these 4 right here.
At that time God will also reward you for staying true to him despite the harassment and criticism you faced for your faith.
I know who the Fiesta Mart Karen is.
Their scenes together—or rather, Ali’s scenes with anyone in the show—are ridiculously one-sided.
My wife's family owned and operated a curbside restaurant in Cebu, Philippines.
He retired early at 38, drawing from a pension that nearly got wiped out as coal companies that paid into the fund went bankrupt.
Turber, who says he once worked for the US Air Force alleges in an interview with the the craft was created by the US military themselves.
“I don’t make money from Ukraine, you do.
Additionally, I block off 15 minutes in the morning for yoga stretches and light calisthenics.
A young boy has been seriously hurt after being stung by a scorpion in southern Israel.
As the season progresses, we meet Zach Galifianakis’ Gratitoad, who is there to help our crew cope with their anxiety and not let it completely own them.
Toppin is just what the Knicks desperately need: a polished scorer built for the modern NBA.
Even with his well-documented defensive shortcomings, goals cost money, and Hoffman can score — he had 29 goals in 69 games last season, and 36 in 82 the year prior.
Another Brainerd Lakes Curling Association team called Powers Rink competed this weekend for the first time.
Safer-at-Home mandatethis year’s event will take place June 6-7 on social media, porches and sidewalks of participating artists in the Denver area.
Tune into our WebTalks each week on Zoom and Facebook LIVE.
Domestic flights and passenger trains have already been allowed in a limited manner.
We don't yet know what will work best, and that's why we're interested in every proposal.
The scientists who did that study used different names for the strains they studied, and the research was done earlier than the G614 study.
Yoshihide Suga's pledge for continuity of Shinzo Abe's policies has been welcomed, but still many questions loom among the foreign-policy community in Washington about Japan's new leader.
The UAC’s engagement manager Kim Paino says demand for health, with its reputation boosted by COVID, is up 18 per cent, yet this was a trend before Job-ready.
Collins is reportedly dating Buyanga's ex-lover and mother to his son, Chantelle.
As per a report in the financial daily, Mint, in November the indices have jumped more than 11 percent.
Make sure that you do not share a room with people who are at risk of severe disease, such as elderly people and those who have heart, lung or kidney conditions, and diabetes.
He lost his wife and daughter in an accident more than three decades ago and brought up his surviving two sons.
We have, to some extent benefited from this programme and we can be proud to say we have beaten poverty and overcome it”, said Mrs Shakirat Adepoju, the leader of the cooperative scheme.
“NEH is pleased to provide $40 million to preserve thousands of jobs at museums, archives, historic sites, and colleges and universities that are vital to our nation’s cultural life and economy.”
Jeremy Cohen has gone from 15,000 TikTok followers to over 600,000.
Estranged Vice-President Saulos Chilima, who is running mate to Tonse Alliance torch-bearer Lazarus Chakwera, says if voted into power, the alliance will implement policies that will unite and uplift Malawians.
Baby Yoda does not do the magic hand thing, alas.
The whole system kept working because workers in 2011 were much, much more productive than in 1945.
And would allow us now to identify asymptomatic carriers and protect the most vulnerable.
Trump is just speaking their language.
I would expect a decision during the month of June.
But fans of Fran respect her for stepping outside of the box when it comes to fashion.
These vague regulations will turn social media into minefield, with users likely to find themselves on the wrong side of the law and may face prosecution simply for expressing their views.
We have no doubt that bringing on board your rich experience in leadership and intellect, you will deliver to the admiration of all as Vice-President should Ghanaians give the NDC the mandate to govern the country in December,” she pointed out.
How do UC Berkeley’s international and study abroad students fit into this equation?
While there has been genuine interest from the state to legalize sports gambling in the country’s most populous state, concerns that have been brought forward by various already established gambling operators continue to stymie legislation.
Okoye said that accordingly, the commission had decided to postpone the bye-elections in the six Senatorial Districts and nine State constituencies.
First, the donated fabric from Joanne Fabrics and local community members gets sent to Hospital Central Services Cooperative, Inc., HCSC, which is one of the largest not-for-profit cooperative healthcare linen rental providers in North America.
The figures clearly showed this is being politicized to hide the mismanagements that had occurred in the health sector.
Diners at workplace canteens will have to follow social distancing and and they will have to limit how many people are allowed in at any one time.
Their music continues to address social issues such as love, social justice and the need for people to value their traditions in the face of cultural aggression.
Earlier this week, our SBC Council of Seminary Presidents released a strong statement reaffirming with eagerness the Baptist Faith and Message.
In an episode this week, Jones claimed vaccines cause widespread disease and repeated far-right talking points about Joe Biden.
They continue streaming from the flat from 5.00am to about 7.00am and head to various locations.
He's shown he can focus on the things that are important to him and also focus on footy when he needs to.
One other very novel development that has escaped due glory from the media is the signing into law of the Companies and Allied Matters Act, CAMA 2020, by Mr. President.
We created a massive forest on two floors in Annapoorna Studios in Bengaluru.
Is it possible to extend the New Deal programs to create a greater social safety net for working people in 2020 and beyond?
If the 11-month pace is sustained through the rest of 2019, China’s annual investment in BRI countries exclusive of contracting would fall below U.S. $14 billion, the lowest level since 2014.
"We are privileged that we got many happy opportunities to laugh and joke around with you over a few state of origin league games," the post said.
That’s true again this year with officials calling fewer holding penalties.
We can’t ever take anybody for granted.”
There are fewer competing hospitals and medical groups in California every year.
I thought as much too.
Experts are still struggling to understand COVID-19, and the WHO said it was open to new research suggesting the virus can spread through the air farther and for longer than initially believed.
It had 15 combat divisions, versus the U.S. Army’s 10 divisions today.
A review of how Covid-19 deaths are calculated in England has reduced the UK death toll by more than 5,000.
Cmon dude that shit was funny!
According to the order, the panel needs to submit their report within three months.
Leave the electronics at home.
Marvel fan art shows devouring Ultron in a reimagining of a classic painting.
This sure the fark isn't what I'd call "working".
Streaming residuals are sure to be a big focus for the WGA as well as for SAG-AFTRA in its upcoming talks.
So we're going to treat that way for formulary consideration and for contracting consideration, which is very favorable for us, first and foremost.
Playing under 25 percent of the snaps this past week, Dunlap’s anger clearly hit an all-time high, and now the are looking, seemingly more aggressively, at trading the star.
"And here he is dying of something he was trying to fight," Chavira told the Associated Press.
"We didn't see a large demand," Yake said.
At 2 a.m. the time will jump forward to 3 a.m.
In addition to the five nominated song performances, the show will feature a special appearance by QUESTLOVE and a guest-conducted segment by EÍMEAR NOONE.
Other residents including Margaret Heslop and a woman, who gave her name only as Jasmine, shared similar sentiments, but raised concerns about how they will be able to purchase food during the lockdown.
The Masters 2020: five-way tie at the top on day three – live!
"Now, of course, it's more and more interesting when we play where, the times are really important because we will see how we can organise the travel stuff."
The senior went 2-for-6 from the field before fouling out of the game.
The expanded X-Ray is rolling out over-the-air, though you can install the latest Amazon Music app on your Android or iOS device to get the up-to-date experience.
Jordan said he’s “in shock” over Bryant’s death and shared his condolences with Bryant’s wife Vanessa, the Lakers and basketball fans worldwide.
PARIS: France registered 14,412 new confirmed coronavirus cases on Saturday (Sep 26), not far from a daily record of 16,096 set earlier this week.
It wasn’t just Chelsea who were on their way.
What’s the not-so-secret sauce in open questions?
It doesn’t help going against the Seahawks defense, which is actually stingy against the run (fifth-best in yards-per-carry).
Loan applications are being processed through the end of June, according to the U.S. Small Business Administration.
"We are so happy to have it back in one piece, although with a few scars from its adventure," Heidi Roy said in an email to CTV News.
'Success is not built on success.
Tien: That’s the truth.
He said the reopening of churches could begin within weeks.
Several events are scheduled: On Oct. 31, a ‘Park N Praise’ event titled A Halloween Voters Fest will be held at the Midtown Cultural & Educational Center from 3 p.m. to 7 p.m.
Kumiko tries her best to remain focused on her own goals though, including teaching a group of delinquent high school kids.
Some people are really milking the treasury dry with the endless war against Boko Haram terrorists.
They have been put down as possibly covid 19 related.
It will be patrolled by Alexandria Police Department, the Minnesota Department of Transportation and the Douglas County Sheriff's Posse to make sure there are no flare-ups.
Gold has fallen of investors radars for now although its longer-term fundamentals point to much higher levels ahead.
Anyone displaying symptoms would not have been allowed to board the plane in the first place.
The researchers from the University of Melbourne implanted two patients with Stentrode, in order to allow them to control a computer-based operating system.
But the conflict between humans and animals continues.
If pregnancy was unlikely due to a lack of sexual activity, that means it wouldn’t be beneficial for the body to allocate energy to the ovulation process.
The previous adaptation is an absolutely classic.
There are currently 11,271 active cases in the province, with 431 people in hospital — 98 of them in intensive care and 62 on a ventilator.
A campaign of this kind is likely unprecedented but represents what the women see as a unique moment in American political history in which the power of the Black voter — especially black women –has reached a zenith.
Of these cases, 92 residents and 82 staff have tested positive to date.
LONDON, ENGLAND – FEBRUARY 18: (EDITORIAL USE ONLY) Eva Apio attends The BRIT Awards 2020 at The O2 Arena on February 18, 2020 in London, England.
“Kevin Thomas who may or may not be losing — he’s never met Bill de Blasio.”
He was sentenced to 15 months in prison at Truro Crown Court on Wednesday, November 11 for burglary and theft.
Obvious possible reasons why the coronavirus has hit Latin America so hard include the region’s inequality, large and densely populated cities, sizeable informal sectors, inadequate public-health systems, and high levels of internal migration.
Bring a photo ID to pick up items.
“I would like to say a massive thank you for all the messages and support I’ve been given over the last couple of days!”
It is usually not possible to buy alternative cryptocurrencies such as Blockmason Credit Protocol directly using U.S. dollars.
Critics suggest that SMEs may need further assistance or softer tax regimes to be able to survive in the post-COVID era.
His only pre-existing condition was trusting Donald Trump and for that he paid with his life,” Urquiza said, enunciating the last few words of the sentence with clear sadness and anger.
"They will say I am building it for Mr Mkapa, yes I am, because without him I would not have been a Member of Parliament, Minister, and possibly you would not have seen me in the presidency".
World number 14 Rublev also lifted trophies in Qatar and Adelaide this season and only world number one Novak Djokovic has won more matches (31) and more trophies (four) this year.
After having surgery to treat the problem, picked up in the 33-30 victory over Wales, he said he would use the opportunity to 'regenerate'.
Some of the virus-related claims, including the Hernandezes’ case, seek class-action status and involve multiple plaintiffs, totaling almost 200 so far.
David F. Sandberg considered a fellow Hollywood creative with an “F” initial in their name for the role of the Wizard.
For now, the Tebeka's will focus on much-needed family time.
All Progressive Movement, Coimbatore, staged a protest in Gandhipuram recently against the Central Government for releasing the draft Environment Impact Assessment (EIA).
The Mt Poso plant also provides steam when needed to the nearby oil extraction operations that aids in additional oil production in Kern County.
However, do these models really warrant the creation of a whole new sub-series?
The report found that “there is little sign that global supply chains are returning to the United States” despite the Trump administration's tariffs on more than 360 billion U.S. dollars worth of Chinese imports.
Photographs and logo are the intellectual property of the San Diego NAACP.
This gives mom a few more moments of quiet before you all enjoy some time as a family.
Russell also noted that testing in the coming days will reveal a lot of information about the extent of transmission that may have taken place.
You're trying to find that new normal.
But the EU insists it is abiding by a 2016 deal in which it gave Turkey billions in refugee aid in return for keeping refugees on its soil.
The second is for people to stop buying pangolin products.
I’m usually good to go with just my wedding ring (without which I feel strangely naked.) But today I added silver hoops, a long sparkly necklace and the absolute necessity, a Christmas gift from my lunch date: A silver bangle engraved, “Love you all.”
The Salisbury Poisonings does that and humanizes the ordinary people doing these extraordinary things.
I'm not a chef, I'm just a person who gets excited when I'm in the kitchen.
These are full face beats using a dozen or so products to highlight and sculpt the face.
He says Shula's Dolphins in the 70s were a run based team with the 80s teams more pass based.
Like most of those wore a Patriots uniform with Brady, Amendola struggles to picture Brady anywhere but New England.
“The rank of Senior Advocates of Nigeria (SAN) is awarded as a mark of excellence to members of the legal profession who have distinguished themselves as advocates and academics.”
They can hide it.”
Curtis Scott is alleged to have punched a police officer at the end of a long Australia Day weekend blowout, with his fate now in the hands of the NRL chief.
All you have to do is show up and make memories, all while respecting social distancing guidelines and health precautions.
“I challenged him,” coach Greg Carvel said after the 4-3 win at home.
And what’s next for Williams?
Make it OK to bypass as many of your plans as you can and go home early.
We’re going to need 25m EV chargers by 2050 – that’s nearly 1m million a year – in people’s driveways, on streets, at work and supermarkets, on the road network,” Anderson said.
Pedro has been out warming up, but Willian’s good to continue.
Conclusion is that, both Mahesh Babu and Namrata Shirodkar have decided to maintain silence until the central agency official confirms the latter’s name and summons her to join the drug probe.
Parallel Advisors LLC now owns 746 shares of the financial services provider’s stock valued at $37,000 after purchasing an additional 209 shares during the last quarter.
That nosebleed, director Autumn de Wilde has said, is an effort to show that no matter how elegant and refined we may be, we’re composed of flesh and blood.
The course consisted of an 8km cross country ski, followed by a 10 km run, 5 km skate, a 5 km run, and an 800-metre swim.
Bring some cash to make a donation to help pay for licensing and labor costs.
It was ruled a fumble, but given back to SEA because “replays didn’t show clear recovery by either team”.
Even now, my blood jumps to remember certain scenes.
Rosa testified Lewis was hospitalized multiple times during their relationship due to overdosing on medication.
Los Angeles sports teams collectively have the highest ceiling in the nation.
It would be wise to continue exercising caution as though were still in level 5 as far as possible — if not for ourselves, then for the safety of those around us, our loved ones included.
Who has to come up with the money?
Nattiv deftly uses imagery, sound and colour to set the tone for unbridled mayhem, but not before presenting the fatherly affection that Fred ‘Hammer’ Krager, a white supremacist, shares with his son Troy.
For the pasts 30 years, I have provided my experience and service in assisting individuals as their real estate broker at Stout Group Ltd. Three years ago I was accepted to serve on Solon’s Board of Appeals.
Older players will now shift up to the Under-23s to make room, while all the club's youngsters look to emulate the success had by youth products in the first team.
BERLIN - The German economy bounced back strongly in the third quarter compared to the previous three months, when the country was hit by the first wave of the coronavirus pandemic, according to official figures released Friday.
Of course, Nigerians need not be reminded, of the exit date of an administration that has caused them so much pains, abused our law, trampled on their rights and undermined our electoral process.
He said that until his death, Mustapha’s father was a successful and wealthy man, adding that Mustapha inherited and ran his father’s business outfits, even those in Dubai, until date.
The parent is the one dealing with the fact that the reading instruction in their school is so terrible that they're just watching their child year after year not being taught to read.
Each of these overachievers certainly don't need their knockout trick to win in a fight.
The Heat also lost an early wicket, with Grace Harris dismissed in the third over but Jess Jonassen and Georgia Redmayne steadied the ship with a 49-run partnership before Redmayne and Georgia Voll combined for another 44 runs.
Despite having reported on conflict zones including Libya, Syria, Yemen and Sudan, she was 'disturbed' by what emerged.
Another 11 were missing, while 1,600 people had been displaced from their homes, authorities said.
On Friday in the US the personal income and spending data for February is issued with the (final) March reading on consumer sentiment.
Taya pinned Rosemary with a double chicken wing into a face first slam.
When Liberty Hill head boys’ soccer coach Wayne Munger scheduled rugged competition for his club in the opening four games of the season at last weekend’s Panther Cup, it was a calculated risk.
Does not a business that offer a myriad of services typically does non well?
That was a big move for the lefty, as his sinker is clearly his worst pitch.
The Union home ministry, the official told PTI, issued an order on Wednesday extending the deployment of about 10,000 troops in these companies “for maintaining law and order during lockdown in Delhi.”
Mallika Marshall says drinking acidic liquids, like lemon juice, will not kill the coronavirus.
Chancellor Rishi Sunak unveiled his £30 billion economic mini-budget today, announcing extra support for jobs, young people, green homes and the hospitality industry.
Video games are seen for sale in a CeX store.
Paul and Di spent 20 years together and, after medical interventions owing to his paraplegia, were able to have a son, Ben.
“The maxim of the law is qui tacet consentire: ‘Who is silent gives consent,’” Colbert said when told of McConnell’s refusal to speak out.
Before that we attempted the "The Whipped Cream" Challenge.
Oprah Winfrey has been in some hot water since her connection to documentaries and interviews about legendary black men in the industry.
Heart-stopping video shows a group of Russian farmers rescuing a group of horses after they fell into water through unstable ice.
And they were so afraid they actually put all the furniture right up against the hotel room door.
Chief Justice John Roberts said of her death, “Our nation has lost a jurist of historic stature.
However, it's likely to be a next-gen PC, PS5, and Xbox Series X game, given that the original just released in fall of last year.
Nickel molybdenum sulfide catalyst after acid treatment.
She was similarly passed over for her lead role in 1998's "Selena."
The Duchess put everyone at ease and had a really engaged discussion with us for 90 minutes about our work and the rights of teenage girls who live in poverty.
A No. 14 peak on the Billboard 200 is a remarkable achievement for Map of the Soul: 7 - The Journey, considering it was not primarily intended to impact the U.S. charts.
This individual and the family would be feeling cheated at the hands of the state because they never saw any direct benefit in their tax outgo.
I’m glad that all the UK cities I have lived in — Glasgow, Cambridge and London — have been very pro-EU, so I’ve not experienced having anything negative said to my face.
Planning for more reasonable gifts, he said, can help set you up for success next December.
Morgan Stanley and law firm Freshfields are acting as advisers to the consortium, which is looking to launch a tender offer early next week, both sources said.
“The Arewa Crusaders Against Banditry is aware of the leadership strides of the Chief of Army Staff, Lt. Gen. Tukur Buratai.
They will follow their last three wins — at two at home — by visiting the Truro Bearcats on Wednesday, the South Shore Lumberjacks on Thursday and the Valley Wildcats on Saturday.
The DPP asked the accused person if, as the Chairman of the Finance Subcommittee of the NCA Board, the decision of the committee to supposedly approve a request by the NSCS for support to buy the Pegasus machine was approved by the main board.
David Oyedepo on Sunday questioned the rationale behind the inclusion of religious centres and charity organisations into the Company and Allied Matters Acts (CAMA).
“Colt’s never mentioned even wanting to have children.”
You know, I just let her pass away in her old age.
The agency also now accepts foreign clinical trial data if there are no significant ethnic differences in the patient population, as per a issued in October 2018.
But it has been in suppressing information about the coronavirus – which originated late last year in the city of Wuhan -- that the CCP has truly demonstrated speed and efficiency.
How do we make sense of an increased interest in ghosts who inhabit haunted houses?
The coronavirus pandemic is far from over, the World Health Organization, WHO has said.
Powell said he is in favor of renaming the 10 Army posts that bear the names of Confederate leaders, which includes Fort Bragg in North Carolina and Fort Benning in Georgia.
Gean also praised farmers markets, which were temporarily shut down in Southern California, but have reopened in many locations with stricter social distancing measures.
I hold a doctorate in economics from the University of Wisconsin and taught economics at the University of Delaware for many years.
“We shouldn’t be afraid of the pandemic, we should attack it with good policy and be the safest place,” Lieutenant Governor Green said.
The County will also notify you if your project does not qualify for a grant.
Unit-holders who do not exercise the exit option on or before the said date are deemed to have consented to the proposed modification.
“They’re also looking into some of our contracts to see if we can pass on anything we buy to another buyer or to another organization, whether that’s restrictive buyer contracts.
Single apps for all travel needs, passport free travel, and mobile app check-in are the top three ‘new travel norms’ expected by travelers in the next decade, according to new research by Agoda, the world’s fastest growing digital travel platform.
We will not look away if they commit a violation."
Yet while the infection and death tolls ticked up, his approval ratings ticked down.
Recreational marijuana shops are closed, medical marijuana shops are open.
During the investigation, police say that Pelle identified himself as the caller, and was then placed under arrest without incident.
The State of Israel also highly appreciates the role of the Azerbaijani leadership in relation to the Jewish community.
How realistic do you think my goals are, based on what I’ve told you?
The alleged victim said he and Helfert became friends and they would “joke around with each other.”
In all, Sabaini deposited about $251,000 in a special account this way through 2018, the indictment charges.
“I think we have an opportunity now that we didn’t have before.”
“The free flow of information is especially important in addressing and curbing the Covid-19 pandemic,” Bader said.
'Rochester police has deemed this an unlawful assembly,' the officers shouted through mega phones at demonstrators.
Republican Diane Harshbarger won the only open U.S. House seat for Tennessee.
“But I think ultimately, we’ve done the right thing here, and hopefully the people of Kamloops will get behind the park.”
Meghan Markle was visibly overcome with emotion following the proposal, and could be seen cheering and applauding Danny.
I have the resources to fight for you from Washington but I need us to team up and support me to get there.
The sudden closure of college campuses and universities across the country has sent millions of students home early, in some cases, before they even had a chance to gather their belongings.
On Thursday, the CEO announced an additional three weeks of “flexible paid time” to be used for “any reason related to COVID-19,” with an attached incentive that unused time will be paid back “after the end of the year.”
As the Premier once said the project is intended to make Addis Ababa live up to its name, i.e all the undertakings that are in progress should gear towards helping capital's name bespeak its function.
In late February 2020, Hawaii media reported on the recent discovery of two bombs on the north flank of Mauna Loa, but details were lacking.
The Manchester VA is a low-tier outpatient facility with four offsite clinics.
“Covid-19 has caused severe financial damages to our factories.
Now, the acquisition has been completed by the UK Competition and Markets Authority (CMA).
SIMBA and Namungo FC would be representing the country in the continental soccer clubs tournaments set to kick off in November this year.
That’s really the only question that should matter for a program like USC, right?
Within the next two years, the Greenes returned to their family and friends on Teaberry Road in the Fort Spring District.
So titanically self-unaware is the Democratic Resistance that it failed to grok it was actually signing the party’s death warrant Wednesday, complete with official Nancy Pelosi commemorative black-and-gold signature pens.
For tertiary students, colleges are giving students 30 gigabytes of data and have negotiated with network providers to zero-rate access to some academic sites.
Migrant workers in Sydney are being systematically underpaid and a union analysis of more than 3000 foreign-language job ads reveals offers of illegally low wages as low as $8 an hour are rife.
These customers might be considered,” the bank said in a statement.
We can’t feel safe and protected if we can’t develop a proper relationship with police.”
“India and China are two swords in one scabbard called Asia.
Tonight’s lineup includes an explanation from Bayley, Jeff Hardy vs. AJ Styles for the Intercontinental title, a new member in the Firefly Fun House, and more!
In November 2019, he was sentenced to 12 years in a high-security penal colony on charges of participation in the Hizb ut-Tahrir movement, an Islamist group banned as “terrorist” in Russia but operating freely in Ukraine.
PL stadiums should have big screens so eâ€¦ https://t.
Capital World Investors now owns 38,240,690 shares of the company’s stock valued at $1,692,153,000 after buying an additional 5,792,057 shares in the last quarter.
And 32 per cent of respondents maintained that cures to beat Covid-19 infections exist but are also not being shared with patients.
The Salt Lake County Health Department has for businesses to keep employees and customers safe during the pandemic.
Cardi dressing this provocatively should really come as a shock to no one.
We want to check the right boxes, but we’re scared to do the work that would mean that change becomes real.
And Anita said the email just floored her, everything that was going on in the student’s life right then.
A collaboration of the Taiwanese Embassy and the Cultural Development Foundation (CDF), the contest was organized in observance of Taiwan’s National Day, Oct. 10.
When I walk into holiday parties, I wonder if people will immediately take notice of how much happier I seem, or if one look will tell them I've fallen off the deep end.
She attributed her own symptoms — scratchy throat and mild headache among them — to allergies, but they worsened for a bit.
This doesn’t make me any less of a Zionist — it makes me more of one.
People who are desirous of working together with the Bicycle Mayor of Guwahati and Pedal for a Change to make ground level changes are invited to join the program.
The new bridge will have six dedicated lanes as well as safety lanes on the side.
The party believed it had to act after all Sir Keir had said anyone who claimed discrimination against Jewish people was “exaggerated or factional are part of the problem”.
It hopes to provide new school supplies for 200-300 local children.
A statement on the Common App website said the move is a step toward creating a more equitable admissions process and a more just economy.
The offer of a reward may imply that the police are now seeking more human intelligence especially since there is no forensic evidence to link any of the suspects to the crime.
“It’s hard to sell higher blends of ethanol if you don’t have the special pumps and infrastructure to handle it,” Greif says.
Speaking about his plans after winning the show, Thomas explained he would love to secure work experience in a kitchen before opening a gastropub of his own.
The Indian Agency headquarters for the Jicarilla Apache Nation is located in Dulce.
“I mean, at the end of the day — me and the girls, we just want her to be healthy and happy.
Even more concerning, however, is politicians’ lack of appetite for reform.
At the time of the agency’s initial announcement Friday, one of the two men remained at large, but on Tuesday, Justice the second surrendered to authorities.
We are on the way.
Adds, after the scandal involving Boeing 737 MAX crashes, legislation to beef up the Federal Aviation Administration's aircraft certification process.
His work rarely attracts critical raves but he has a solid record of producing hits and has made some cult gems along the way.
The online pharmacy will be doing deliveries Friday.
There has been a doubling in our homicide rate in the last three years,” Cloete said.“
The trends and preferences dominating each region has a direct impact on the industries.
There is no give-and-take between the minority ethnicities to begin with.
“Weganool is finer than cashmere and far less expensive,” said Shankar.
Being a mother isn’t very different in principle.
Covid-19 has so far caused 2,247 deaths and has infected more than 76,000 people across more than 25 countries.
This is the second time President Magufuli is cancelling Heroes Day, directing the funds to development projects.
Those winds will be from an on-shore direction, so coastal flooding is not expected.
Gordon tied his career-high of 15 points against Drake and averages 9.5 points per game this season.
As for those who are coming up behind him, LeGates said, “My advice for future seniors is to focus on school but to also ensure that you have a good time as well.
The vote on Ratcliffe was Rubio’s first official action as chairman.
The 24th COVID-19-infected patient who has died over the last 24 hours had multiple underlying diseases, Marina Endeladze from Tbilisi Hospital of Infectious Diseases said.
The app offers a that hosts up to 100 participants.
While many Americans were their $1,200 payments from that congressional aid and relief package, the Department of Defense was expediting contract payments to the arms industry.
“Big win for our very elite US special forces today,” Donald Trump wrote on Twitter.
Sen. Josh Hawley, a Missouri Republican, told CNN: “It’s a mockery of legislation.”
“The lessons weren’t learnt soon enough and again I apologise unreservedly on behalf all of those individuals and agencies who made those mistakes,” Berejiklian told reporters in Sydney.
Hotels.com will be revealing its integrated marketing plan throughout the season to engage both basketball fans and travelers.
It also provided a reminder of how African football, in general, and Zimbabwean football, in particular, lags behind the real world where the business of sport has transformed itself into a multi-billion dollar industry.
Huawei is also building the digital infrastructure to accompany the Belt and Road Initiative (the “digital silk road”).
His biography on a federal government website, prepared by the Department of Fisheries and Oceans, says Surette "has previously acted as a facilitator to resolve conflicts between parties in the fisheries, including the lobster fishery."
'The first half was the worst we've played': Ole Gunnar Solskjaer questions the 'pride' of his Manchester.
An August 2019 article by stated no umpire has ever called a perfect game for both teams and only 25 umpires have called a perfect game for one of the two teams playing in a game.
Kalpin is the Osakis girls basketball coach and activities director at the school as he gets set to try to lead his team and the entire athletic department through what could be more uncertainty this winter season due to the COVID-19 pandemic.
Last Friday night in an eerie apocalyptic scene, Pope Francis ascended steps in an empty Saint Peter’s Square that was built to hold 300,000 people.
"While the ongoing COVID-19 situation may create financial stress and difficulty for some customers, Alliant Energy is encouraging them to set up payment plans based on their ability to pay," officials said in the release.
Just a massive thank you to everyone involved in the making of this book, from our designer Lauryn Ipsum, to our friends at Dark Horse and to every Critter out there who graced us with their talent!
In the province, 20 people are currently in hospital with — 14 are receiving inpatient care and six are in intensive care.
According to The Times, the pilot, Ara Zobayan, did have instrument certification.
He pledged to force socialist leader Nicolás Maduro from power and restore democracy.
It was subsequently discovered that she had also lied about her medical qualifications and she was struck off.
This was Iran.”
Speaking for Myself: Faith, Freedom, and the Fight of Our Lives Inside the Trump White House Sarah Huckabee Sanders‘ new memoir, set to be published next week.
A number of these were about falling on the Luas tracks, such as the example below.
This music brings two cultures together.
“Masks and social distancing are the only way we are going to get through this pandemic and keep the curve flat.”
Declining COVID cases in Crook County means students in grades K-3 have the go-ahead to start the school year in-person in what could be a welcome next step toward a return to normal many in the area have been craving.
While the vote was slightly tighter, it also passed in Montana.
Los Angeles County opened cooling centers to help those who don't have air conditioning.
Tyson Fury vs Deontay Wilder LIVE REACTION: Wilder SIX-WEEK suspension, Fury returns to UK, ref ‘almost stopped fight’
It took the youngsters a while to figure out why Karma was failing, but luckily, Mitsuki and Sarada use Boro's blood (extracted by Mitsuki's snakes) to create antibodies and a cure for the virus.
The disgraced 67-year-old movie mogul was found guilty on the two counts by a jury on Monday morning (24.02.20) after over four days of deliberations in the case.
Belgian foreign minister Sophie Wilmes announced on Saturday that she was infected with the virus, most likely received within family.
During the Houston Rodeo and Livestock Show parade, the mayor said he was excited to share the good test results.
A closely watched figure has showed the world’s sector all but ground to a halt in the final month of last year.
Under the scheme, the compliance risk loadings will not be waived but they will be deferred and be itemised as part of annual liquor licence fees for 2021-22.
The results returned positive on May 15.
She added that it was not possible to reach consensus on most proposals due to the limitations imposed on this session by exceptional circumstances.
Archbishop Aymond held a day of prayer, fasting and atonement on Friday, Oct. 23 and encouraged the Catholic faithful to participate, especially those feeling wounded.
Immediately, Bo-Katan shifts to strategizing their best plan of assault.
Public education about the emerging science of the disease provides clarity about our vulnerability to, and the severity of, COVID-19, which serves as the requisite foundation of any recommended protection measure.
Burnett told Pollard that he was happy that her church is helping her.
Each year around the end of January, the federal government, through local agencies, conducts a count of homeless people nationwide to better understand needs of residents and determine where to direct funding and services for addressing homelessness.
During the past seven days, the total number of COVID-19-related deaths in the state increased by two to 286, according to the Nebraska Department of Health and Human Services (DHHS) data dashboard.
Some people said online that their bills were two to three times their monthly payment.
The One Shot Keto supplement can be a one-shot for many troubles in life.
After his basic and formal education, he gained admission to pursue a Bachelor of Science in Geological Engineering at Kwame Nkrumah University of Science and Technology in 1997 and successfully completed in 2001.
My 10-year-old daughter went 2-3 and caught me.
That multidisciplinary book was written partially in response to the murder of Trayvon Martin, and won the National Book Critics Circle Award in Poetry.
"It just seemed to go on and on, it's just been really upsetting."
He becomes Thena’s de facto partner when the events of the past exile them from the rest of the team.
The tiny Parisian chef’s passion for cooking drives him to make the world's best ratatouille, and to become a great French chef.
In fact, it announced a 40W breakthrough in March this year, only to have the Xiaomi Mi 10 Ultra ship with 50W wireless charging.
I bet Democrats have spent a lot of sleepless nights with their crack-pipe worried that Black Friday might offend someone.
"27 cases were found in Toronto."
More broadly, the recent deterioration in the quality and responsiveness of public services and the welfare state – from the NHS to policing to the shocking and shameful rise in street homelessness – has a much simpler explanation, and cure.
Police immediately evacuated the Quebec station, directing people to clear away from the surrounding area.
How to Fix a Drug Scandal has a two-pronged approach to telling this tale: One is to explore the stories of Farak and Dookhan from their childhoods to their ultimate criminal behavior and the consequences of it.
After many visits to various doctors, they came to the conclusion that the hair loss was a delayed response to his traumatic experience of having been run over by a car two years earlier.
What’s your available time right now?
There also are two seat memory buttons for the driver’s seat.
Nevertheless, in absolute terms, three billion dollars is still a significant sum—and the Sacklers have made it clear that they are prepared to pay it only in the event that they are granted a release from future liability.
As for the answer to the question you’re dying to ask: yes, Hana is alive.
“Vandals don’t think of the impact this has on people.
Don’t let people like Dr. Krug and JVP appropriate our history in favor of promoting their own political agendas and career opportunities that will not help our communities.
And Ellie was astonished when, after eight weeks, she went down three dresses sizes and lost a stone.
Cause of death is loss of blood due to stab wounds.
Ethos (CURRENCY:ETHOS) traded 1.7% higher against the U.S. dollar during the twenty-four hour period ending at 23:00 PM Eastern on May 27th.
Boutin has won six individual gold medals in four World Cups this season.
“I myself took lessons at a language school in Khan Younis, but it was really difficult,” he said, referring to a nearby city.
The analysis carried over techniques that addressed heterogeneities, or differences, in the data that are caused by advances in technology over time.
For Dana Elliott the whole experience has been an eye opener.
Froese, Long and Whitmarsh would be entitled to appeal the decision but would be forced to vacate their positions while that process plays out.
These countries also have important tourism industries, meaning they were hit particularly hard by travel restrictions and the cost of following new sanitary measures.
AP writers Durkin Richer in Boston and Steve Barker in Seaford, England, contributed to this report.
There was sometimes a piano in the apartment when she visited her mother.
She donates blood," the 9-year-old bragged.
Jefferson has outstanding hands, ran a better-than-expected 40-yard dash (4.43) and is coming off a prolific season (111/1,540/18) for the national champions.
Traditional Ramleelas of Delhi, depicting the Ramayana stories associated with Lord Rama, are an annual affair before Dussehra festival and are hugely popular in the city.
The vending machine could be on campus by the end of April.
"That said, Kappy is an extremely good NHL player. i don't think it should be lost that he's going off our roster and will be a great fit in Pittsburgh.
“We’ll do what we can for them (casuals).
A young policewoman who was enforcing coronavirus restrictions in Melbourne's south-east has allegedly had her head repeatedly smashed into concrete paving during a confrontation with a woman who wasn't wearing a mask.
“I believe in the final triumph of righteousness,” Lowery stated.
Meanwhile, in New York, Licin hopes the state Senate will move forward with the stalled bills that would help her sister, who is now back home, get her case accepted by the workers' comp insurer.
“He also didn’t bring in his own coaches, he kept the very good Dutch coaches we had at the club.
“This code makes clear that kids are not like adults online, and their data needs greater protections.
Regardless, Nelle will surely face her downfall one way or another.
Later on in the meeting after some other matters were put to bed, Chairman Johnson brought Grace Clinic back to the board’s attention.
“We expect markets to remain volatile in the near term given the muted global cues.
She was arraigned and committed to the Delores J. Baylor Women’s Correctional Institution on $24,000 secured bond.
President Donald Trump speaks during an event celebrating American truckers, at the White House, Thursday, April 16, 2020, in Washington.
And a branding divide between actual SI and team sites worked pretty well for the most part back when it was paired with FanSided.
After running the tot to hospital, he learns his son has contracted measles.
“I miss the game a lot as an administrator.
In the past, these spaces were often exclusively “geared toward adults,” like gay bars and clubs, Windhauser said.
Baron Cohen is carrying Bakalova and shouts: 'Michael Pennis!
Western block which comprises of Western Ghats of Maharashtra (Sahyadri hills) and areas of adjoining Deccan.
The deadly disease asserted itself even before the topic arose in one of six discrete rounds of questioning.
A rally from here can take the contract to ₹4,600 and if the momentum sustains, it can touch ₹4,650.
If Trump is currently in the lead, there is no need to continue counting because obviously any change from there is rigged.
New Jersey Congressman Andy Kim says he has some concerns after the strike.
'The Russians could do it.
One hopeful sign is the fact that the more is known about the disease, the better the measures can be targeted, Groningen virologist Bert Niesters said.
She’s referring to a self-portrait she recently completed, now displayed at an entrance to Southgate Mall.
Cupid can’t wait to make lots of new friends and share his journey with you!
God help the direction this world is headed.
Closely contested states to watch for early results will be Florida, Georgia, and North Carolina.
A hair-raising video shows the moment an Airbus A380 landed sideways at Heathrow Airport as high winds from Storm Dennis pummeled the UK.
Hemp seed, with a 30% oil content, can be pressed for oil and used in soaps, lotions and shampoos.
Two out of the four people in the Toyota died on the spot while the other two were rushed to the hospital.
Have some great shots of in and around Calgary or southern Alberta?
He was presented in court and accused of insulting public officials, disrupting government work, spreading propaganda and being “dangerous to the public”.
The 4-episode series focuses on a decade of the band's history with live performances, behind-the-scenes footage and exclusive interviews.
The event, attended by several dozen on the steps of City Hall, was mostly maskless — none of the speakers work facial coverings, and only one person in the audience was spotted wearing one.
The REACT-1 study - commissioned by the Department of Health - has been swabbing tens of thousands of people since summer.
Definitely, it was not the most secure toy on earth.
"You could block it with a headboard or a large piece of furniture," said Snyder.
Riad Ismat was renowned in Syria.
The important fact is that people remember Ram in any way.
The reports have been nothing but positive since last week’s scary moment, so it’s comforting evidence of Tanaka throwing can back all of it up.
In County Antrim, a man has been charged with murdering his elderly grandmother during the Covid-19 pandemic lockdown.
The awe-inspiring water body and the imposing fort turned the venue for the festival conducted with much fanfare by the Department of Tourism.
“Bottom line, even if your son’s schools do everything right to protect them, they CAN’T PROTECT THEM!
Dozens of bodies were found in two unrefrigerated U-Haul trucks at the funeral home, reports CBS New York.
And maybe that gives them an edge, a certain realism, especially over their trans-Atlantic cousins.
Next came a few lyrics.
Your arrogance is an affront to the majority ordinary Zambians who have objected to Bill 10 and you continue to put it in their faces, it stinks.
This November should make it 14 in a row.
Though unconfirmed, there's a pretty good chance Mirage is the one responsible for the terrifying visions the others are plagued by in the trailer.
The family spoke highly of base personnel, Antonio (Jr.) adding, “All people we met at the base could have not been more pleasant to us…We all feel immense gratitude for the way they treated us during our visit.”
The United States recognized Afghanistan, then under the.
He said: ‘I knew the character from the very first sentence.
Babatunde while commiserating with the family of the victims advised motorists to avoid route violation because of its attendant consequences.
Among the mixtures they ranked most positively were those made up of half biosolids and half wood waste – with no added sand.
“I am aware that many of us in this room may have a lot of concerns over tax policy and administration of issues particularly as we transition from the multi-currency system to the mono-currency regime,” said the deputy minister.
"But then I got really lucky with a few jobs, which put me in rooms for auditions where I looked like no other woman in the room.
Emmanuel Contla said he was supposed to meet his little brother at the bakery on Sunday, but instead of Jose, he saw cops and police tape.
In addition, confinement aimed at limiting the spread of the novel coronavirus has greatly limited the possibility of visiting potential new living spaces.
He returned home to Delaware and married Mildred Phillips and resided in Wilmington.
As Mainers we have a deep desire to preserve our traditions, heritage, and everything we love about our home.
History conclusively proves that the ANC is only good for destroying an economy, not “boosting” it.
Listen, in one sense it’s been the most amazing thing I’ve ever done.
People can’t work, go to school, or get health care without it.
Trump took aim at the press, accusing members of the media of “slandering” not only him and other Republicans, but also the military forces.
Ryanair’s chief executive, Michael O’Leary, warned that would “undoubtedly fail once the subsidy ends”.
In New Orleans, one of the cities renowned for its flamboyant festivities, Mardi Gras celebrations actually being on Twelfth, when Christmas officially ends.
Among them were four more African nations.
John Evans of the Black Boy Inn in Caernarfon said there was 'no point opening under these rules'
The vast majority of bars and restaurants are playing by the rules, doing the best they can to adhere to the health guidelines and stay in business.
What do you think, could it reasonably be worth that much?
The new season is set to feature Brown surprising Weber and stating that there is still something between them.
Son and father Kelvin and Noble Napungwana, told jurors both men allegedly ordered the cash to be paid to an unknown third party.
Democratic Presidential hopeful, Senator Elizabeth Warren, put it more squarely: 'You are threatening to commit war crimes.'
“We continue to see a lot of momentum with customers across a wide range of industries, from startups to enterprise customers and public sector,” he said.
Melaye, who posted a video of himself singing, said the president has now seen the devil in Magus' anti-corruption fight.
Cougars are a protected species and may only be killed by a licensed peace officer or authorized permit holder.
But it also shined a light on Kenosha's delays in equipping its roughly 200 police officers with body-worn cameras, which has made the city fall behind many of its neighbors and similar-sized peers.
The idea of being rewarded with bliss and perfection for a rightful living while on earth is an interesting concept.
Faster development time, higher quality products, better stock management, and the list goes on.
“That’s been the story of the last four years.”
For example, last week I expressed my dismay at the “Peacock vs black-maned lion” brouhaha as unnecessary topic though personally I don’t like the birdy thing which doesn’t exist in Ethiopia and is alien to people’s psyche.
Between July to November, exports slightly increased by 2.11pc to $9.737bn, from $9.536bn over the corresponding months of last year.
Here is how authorities go about closing a city, and what it means for the people who live there.
It was about this time that she began using drugs: marijuana and cocaine, at first, and eventually harder drugs injected intravenously.
She will be handling scheduling the rest of these appointments.
To say thank you for her generosity Bill, 55, bought Kristin a bunch of flowers.
Speaking recently on Rema’s Influence in music and making a lasting impression, Skales revealed he had a conversation with Starboy recently and it appears that the latter Rema believes the Mavin singer is a star and was going to last in the industry.
Two popular cough medicines for children are being voluntarily recalled.
In a fiery farewell speech, Rep. Katie Hill suggested a double standard forced her resignation amid a bitter divorce.
The Song also pays homage to our ancestors’ ever-living spirits - in joyful remembrance of their contributions and presence at all times.
Peter Hamby with his dog, Boone, who loves rocks.
You’d be comfortable with that?”
Governor Andrew Cuomo said the Executive Order was issued out of concern for the health of young people in the state given a rapidly increasing number of reports of vaping illnesses and deaths.
That is starting to give USD/JPY a nudge towards the 109.00 handle as the market continues to see fears surrounding the coronavirus outbreak recede for the time being at least.
Mr Boyd said: ‘I understand there will be a Crown motion to adjourn the trial due to two of the Crown witnesses being in quarantine as a result of the coronavirus situation.’
Ghanaian Hiplife star now turned pastor, Lord Kenya has recounted his days in the music scene in a new interview with Hammer of Pure FM.
Christopher Tuckwell was born in Kingston upon Thames in 1945, soon after the war ended.
What makes his deck arguably better than Yugi's though, is how coherent and consistent it is in comparison.
Erdoğan’s attempts to achieve cooperation with Iran are another obstacle to accepting the US peace plan".
The interim injunction also includes an order retraining the PDP and INEC from announcing, publishing and recognising the Ward congresses results earlier conducted by the party.
Essential oils and Himalayan salt lamps?
The vast majority (91 per cent) are concerned about the amount of data companies can collect about them.
As a result of the transfer, CNOOC will hold a 4 percent interest in the Lower Zakum concession and a 4 per cent interest in the Umm Shaif and Nasr concession, while PetroChina will retain a 6 per cent stake in the concessions.
Meanwhile, the school hired an outside marketing firm to create a virtual tour video production and is busy taking fall enrollment and registration digitally.
Video shows a man and a woman standing on the roof of a two-storey house before they take a running jump into the pool as partygoers below seem oblivious.
Besides the episode, the home media release also includes never-before-seen bonus content.
They’ll be having this discussion at The Grand Phoenix bar, so Billy will push Lily to have one more drink with him.
During the course of search, it was found that unaccounted cash had been generated by companies and trusts in which the petitioner was either a shareholder or trustee.
“We will focus on cardiovascular and neuro-surgical implants,” said professor Balram, a scientist at Sree Chitra Tirunal Institute.
GB above is 100% right, Choppies, Shoprite, PnP, Rwandese shops are getting very rich while Zambians who own over 90% of the bars get whipped by Bowman when they try to sell!
After singing “Imagine,” she went into a version of “My Favorite Things” from “The Sound of Music.”
Who was she running from and who beat her up?
According to the charge, the EFCC alleged that the defendants accepted cash payments above the threshold set by the Money Laundering Act, without going through a financial institution.
And also if you can shed some light on when you expect inventory levels to be back at normal levels?
Visit with artist Inez Storer at Cafe Zoë on Jan.
Al-Mohannadi added: “It is an honour to represent the ITTF Executive Committee on the WTT Board and be able to make good use of my past experience to help push table tennis to the next level.
In the first game against the Red Storm, Laura Ryer scored both goals.
She combed through EBay for out-of-print research books on ocean dumping and flipped through rolls of microfilm in the archive rooms of court buildings and government agencies.
FTSE Russell continues to engage with the Vietnam market authorities as they implement reforms aimed at developing the capital market,” said the index provider.
A stand-by team has been formed from other officers should members of a frontline team have to be quarantined.
'It is about the decision itself and how the Government has arrived at that decision.
"This year because of COVID, we're going to arrange for people to come to our different locations," Craig said.
Excuse machines are heating up in Baltimore.
The season finale of will air on NBC this Saturday night, May 9th, at 11:30 pm ET.
There's 4 chars inside game files as well, right?
The Goldilocks Zone discovered in 2018 is 190m long by 20 meters wide and extends for 160 m vertical relief and remains open.
Ethics commissioner Mario Dion says in a report that Peschisolido “chronically” failed to disclose his private interests, as required by the code.
The spark must be put off before it grows into an uncontrollable flame.
“I need to hear what they have to say about the incident.
He argued that a foreign power, be it an ally or not, should not be able to dictate the country’s economic and foreign policies or run bases on Australian soil.
Rakon (RKN) traded 0.1% higher against the dollar and now trades at $0.0954 or 0.00001026 BTC.
It means that ratepayers are increasingly likely to solely foot the bill for the hub, which was last projected to be more than $60 million.
On June 2, 2010, Galarraga retired the first 26 Cleveland Indians batters in order, then induced a ground ball between first and second base by Jason Donald.
Jason Scoot Lee has a face that might be recognizable for his roles in many films.
Doris Jean Eldridge, 88, of Sabine Pass passed away on Wednesday, April 22, 2020 surrounded by her loving family.
The bill is now waiting for a vote in the full Senate.
When I went out for a walk at dusk, there were three news helicopters hovering over Mulholland Drive near Coldwater Canyon at the top of the Hollywood Hills a few miles to the south.
Supported by Junkers Ju-87 Stuka dive-bombers and artillery, the German forces crossed the border and headed for Salla, less than four miles away.
But they only probed."
Hieroglyphics are the fountain of origin of all written script.
Even an affluent London borough had become a news desert or (in the contentious US phrase) “flyover zone” where little in the way of community news found its way into even the local press, never mind national media coverage.
The regulators of the country are approachable and liberal.
What follows will be unpleasant for So turn aside if you tear up easily, like my law professor friend.
Most complaints (56%) were resolved within four months, though it took between four and six months to finalise 20% of complaints, and more than six months to finalise 24% of them.
Borg also faced the prospect of an additional one-year imprisonment in terms of a previous suspended sentence which, however, “had been misplaced and could not be found” as recorded in the acts of the proceedings.
Turner said on Twitter.
He has pointed out that the number of tests carried out fell dramatically and this was the reason why the cases per 100,000 figure fell.
Jeff and I strongly disagree whether the “Time of Trump” is good or bad, but I respect him greatly for noting that people are entitled to and should seek to understand alternative views.
It's amazing to see what they can do.
You want them to find love….they have a nice chemistry.
Reggieknow is a reclusive artist who says he’s been in quarantine for the past decade, but if you are a living and breathing consumer, you’ve felt his impact.
In addition to rallies and sit-in protests, collectives like Hum Bharat Ke Log and We the People have organised public interactions and speeches like those by Kannan Gopinathan and Sasikanth Senthil.
The author – who asked to remain anonymous – identified an American man living in the north-east of Scotland as his prime suspect in the Zodiac slayings.
We are showing everyone is a family, a Canadian family.”
Segment Wealth Management LLC now owns 4,081 shares of the computer hardware maker’s stock worth $1,550,000 after buying an additional 95 shares in the last quarter.
According to his personal tracker, he’s only been able to find 17% of past residents show up on his stat sheets — an admittedly unofficial figure, he said, given the myriad possible outcomes.
A few decades from now, Grandin wrote in his email, “Trump will be seen as significant, but really just a minor blip compared to the crisis that lay ahead.”
The camera configuration also has a monochrome 2-megapixel sensor with an f/2.4 lens and a 2-megapixel sensor with an f/2.4 macro lens.
Over 20 years, that’s a long-term relationship.” says Higbie.
In his speech in October, Morrison said that stability and prosperity since the second world war has rested on “the principled actions of nation states, most often led by the United States, binding together the liberal democracies of the western world”.
Instead, the deputy attorney general assigned Mueller to conduct a counterintelligence investigation.
With the change, the board will also have to seek a federal waiver and an exemption from the state Legislature.
The song was released off Tiwa Savage's latest album, 'Celia' and it was made with a socio-political base.
'Cause if you're gonna kneel, your shins are gonna be on the ground," DiMeo explained.
So there is all kinds of porn.
Shop our favorite ugly Christmas masks ahead.
The school is holding an event for 35 prospective families next week, and Kushnir anticipates as many as five to 10 could wind up enrolling their children.
Scotland’s highest number of confirmed cases is in the Greater Glasgow and Clyde area, with 130 cases, followed by Lanarkshire with 49.
After two terms in the House, Myhra gave up her seat in 2014 to run for lieutenant governor.
Binance Coin (BNB) traded down 1.8% against the dollar and now trades at $28.46 or 0.00210910 BTC.
We in government of course have a responsibility, but so does every single person.
Those that use Virgin Media can sign up to an anonymous caller-rejection feature if willing to pay £3 a month.
Since 1938, GreenState Credit Union has grown to become the largest credit union in Iowa, with almost $6 billion in assets and 205,000 members.
Software systems on aircraft require a far higher degree of reliability and checks before approval compared to consumer products.
Numerous payday lenders recharge a hard and fast cost whenever you borrowвЂ”typically between ten dollars and $30 for every $100 lent.
Last year, the theme was Feast of the Seven Fishes, but we were a bit ambitious and ended up with closer to 12 fishes (doesn’t quite have the same ring, does it?
The three men reportedly told the cops that they were hired by the now injured man some two weeks ago as “pitmen” and had been working on his six (6) inch land dredge operation.
But that was about as unlikely to happen as the Bears discovering how to run the ball.
That's all the coronavirus news we have for today.
The attacks are rooted in decades-long competition over resources between ethnic Fulani herders and farming communities.
Vaccinations are underway at Shaker Place Nursing Home, with Walgreens delivering 320 vaccines to Shaker Place Monday morning.
There are about 37 or 39 different categories,” Hanson said on record.
Kelly Clarkson Admits She Was 'Miserable' Filming 'From Justin to Kelly'
After being treated in Florida, Elliott was airlifted to the Foothills Medical Centre in Calgary.
The United States hit a record 16 million COVID-19 cases on Saturday afternoon, with deaths closing in on the 300,000 mark, even as millions of doses of a new vaccine were expected to start rolling out across the nation on Sunday.
PHILADELPHIA — Jake Voracek wore a T-shirt in the locker room for a beer named in of teammate Kevin Hayes.
There are a lot of strollers and Lululemon tights, and most people in the line are wearing a mask.
Dominic provides countless community programs, social justice presentations, and workshops for local residents, including Catholic Charities Refugee & Immigration Services.
Gabriel thought he had a third after volleying in from a corner but VAR persuaded Manzano there had been a push.
When the brewery opens in December, the hours will be 4-9 p.m. Thu.
Phoenix Holdings Ltd. owned approximately 1.02% of Evogene as of its most recent SEC filing.
“There are no starting points,” he said.
Her Majesty is currently in self-isolation at Windsor Castle.
Treading Water is a series from CBC British Columbia examining the impact of the affordability crisis on people in Metro Vancouver and across the province, including the creative solutions being used to make ends meet.
I hope you can all find meaning in it for yourselves," she added.
It was badly needed for the newly arrived cavalry in the form of Parramatta pair Daniel Alvaro and George Jennings after the departure of some of the club's stars at the start of the week.
But Princess Margaret made no fuss.
However, for context, she reminded listeners that in 2018 buying was the strongest it had been in 51 years.
It’s ability to withstand even a minor shaking of the ground, therefore, is very marginal.
The Minnesota Finlandia organization took it over in the early 1990s.
The motion passed six to one in 2019 and when his bid to fly the pride flag was unanimously approved this year, Ratushniak saw it as a sign that La Ronge is ready for change.
The four person girl group debuted with the talents of American singers Madison Beer and Jaira Burns as League champions Evelynn and Kai’Sa, and K-pop girl group (G)-IDLE members Soyeon and Miyeon and Akali and Ahri.
Since then, the restaurant has served as a community gathering point and a frequent lunch and dinner event venue for local businesses, organizations and nonprofits.
“Let’s continue to be the cutting edge district conquering challenges and fearless of change” McGovern said.
Crews from the Vancouver Fire Department were dispatched at 10:44 p.m. to the Sunpointe Apartments, 900 S.E. Park Crest Ave., in the Cascade Highlands neighborhood north of Mountain View High School, according to dispatch records.
What were needed additionally were speed, power and maturity.
The gravel on the driveway loop allows people to drive around in a circle when dropping people off under the church awning rather than having to back up to get back to the parking lot.
In addition, a new tree is planted for every planter purchased.
The weight I gained during my knee injury has not gone away.
Periodically, the would transmit its findings using a sixteen-foot parabolic antenna on its deck to beam a signal towards the moon, where it would reflect back to the Earth for reception by Navy antennas in Hawaii and Maryland.
Even without having gone to the CIF playoffs, Del Mundo believes during Castro’s tenure at Burbank, she and the other seniors set in motion better and brighter days for the Bulldogs.
We have seen some close due to the restrictions, but we have seen our community come together like never before to support local businesses.
Shay, 85, who had been hospitalized in recent weeks, died Friday, April 17, 2020, according to WXPN-FM station manager Roger LaMay.
“It's a change of voice at this stage and we've just got to try and get the right results to make sure that the club stabilises itself and keeps its position in the Championship.
The kingdom has never left Africa, despite its decision to withdraw from the OAU in 1984, because of violations of the organization’s charters, affirmed Amrani.
Hillard, like other finalists contacted Friday, could not be reached for comment.
In a sense, it’s their own method of moving the needle a little further towards justice.
According to detectives, a victim reported losing hundreds of dollars to a person posing as an Eddy County Sheriff’s Deputy on Jan.
“Their camaraderie saying they are in this together,” she told reporters.
Week 3, former lead DeAnna Pappas showed up to spend some time with Crawley.
“What this means is that males are more likely to have COVID than females, except in the very old.
Nvidia launched its first Ampere based card, the Nvidia A100, back in May that was dedicated to scientific computing and data analytics.
And I’m really grateful.
The Trump administration opposes bans on assault weapons and US President Donald Trump has equivocated on whether to close background check loopholes.
What a chance for Soucek!
The mobile locate, literally saved his life."
Newsom told a reporter last month that his kids were transitioning to a “phased-in approach” to in-person learning at the time.
I knew what it probably meant and that conclusion terrified me.
Most of the money intended to sustain his wife and eight children - should Mr Churcher die - was instead stolen by Kloogh, as he shuffled money between accounts to sustain the Ponzi scheme Breathe had become.
BTU Protocol (CURRENCY:BTU) traded 3.8% higher against the dollar during the 24-hour period ending at 23:00 PM E.T. on March 7th.
Council members approved a resolution July 28 recommending — but not requiring — the use of face masks in the city to help stop the spread of COVID-19.
Police say officers who were called to reports of someone with a gun on Friday and were pursuing a Range Rover when it rammed into their cruiser.
I’ll be honest, the question started because of Chris Evans admitting that he did ask Donald Trump to do an interview with him for the site.
We continue appealing to members of the public to always restrain themselves from taking part in instant mob justice.
The Court should open door to iron out all sundry security issues in our nation, while we look forward to a Nigeria void of sectarianism, nepotism and schism.
“He confused me with a few things when he joined the stable, but he is a nice horse,” Hickmott said.
Notably, the salt farmers have been suffering from huge loss since couple of years due to natural disasters like floods and storm.
“Each of us has a divine spark within that extremely powerful, providing the strength to rise above and navigate the raging waters.
Bellinger just supplied another big moment in a game full of them.
How did Michigan fall so far behind Ohio State?
Drivers are facing delays after a bus crashed into a roundabout in Aberdeen.
In May, the couple told CNN they felt compelled to “provide something for society,” given the work they had done in their field over the last two decades.
Your DNA is a valuable asset, so why give it to ancestry websites for free?
Speaking to CNA, Mr Ng said that the aim of the amendments is to address "a lot of gaps” in the current Bill.
There was a sad page in our history when we asked some nationals of our West African neighbours to go by all means because the thinking then was that they were undocumented immigrants.
And we are all moving.
As a result, Alphabet’s shares rose three percent in after-hours trades.
One important caution: A longtime NFL offensive assistant who was interested in a position with the Giants this offseason said Tanney’s role in Jones’ rookie success cannot be overstated.
Who is Jo Jorgensen?
We enjoy defending, being physical.
All the monument restrooms will be open, and rangers will be available to assist visitors who can hike the monument’s trail and enjoy the views.
The auditor-general found the former sports minister awarded most of the $100 million doled out in grants to groups in seats the coalition targeted at the last election.
Total Belichick-ian approach here, I agree.
Ice loss from Greenland’s massive ice sheet will cause sea levels to rise more during the 21st century than they have during any 100-year period in the last 12,000 years, even if global warming is held in check, scientists said Wednesday.
Toilets are being cleaned and disinfected and staff has been directed to frequently clean coaches en route and ensure that handwash doesn’t run out.
It will never be an “objective” newspaper, committed to “intelligent discussion” and so forth.
Birbiglia explores his ambivalence about parenthood in the new book, The New One: Painfully True Stories from a Reluctant Dad.
He said that after decades of relative economic decline, the continent was seen as modern and successful, which was part of the explanation for wanting to be part of it.
Police fire percussion rounds to clear protesters from Grand Avenue in downtown Los Angeles.
I’ve been an armed volunteer security guard, and it’s not just something out of a video game.
Perhaps the most impactful song that effectively tells a story is the seventh track, titled “Heroin.”
Gunders pointed out how far-reaching the impact of COVID-19 is on the food supply chain and how it has affected farmers, processors and manufacturers, distributors, grocery retail, and restaurants and food service.
The information services provider reported $9.87 EPS for the quarter, missing analysts’ consensus estimates of $11.27 by ($1.40).
The unprecedented draft was held virtually, while players, teams and league officials talked through video conference software from their homes.
You are ‘rambling’ again, Barrow.
John Penrose, the husband of NHS Test and Trace boss Dido Harding, criticised the decision to place his Weston-super-Mare constituency in tier 3 as “illogical”.
Deans of LAS, CCOM and COPHS are working to create more diversity in their colleges.
Collin County Votes kicked off about five years after the Collin County Business Alliance formed in 2011.
The former Tory MP says these days it is almost impossible to find a TV show that doesn’t feature swear words — and worse.
A child who has been quarantined and monitored for the with 194 others at March Air Reserve Base has been taken to a hospital after developing a fever, Riverside County health officials said Tuesday.
He said the agency informed airlines from the 10 countries about the pilots’ qualifications at their request.
Currently, over 2000 Newly Qualified Trained Teachers who have have passed their licensure exams and undergone the one year mandatory national service are still home without employment.
He spoke about killing small animals and hurting others.
This is a calamity, without caveat, for Derek Mackay, for the SNP, for the first minister and for the collective Scottish government.
The region has made much progress since 2000, reducing its malaria death toll by 44 per cent – from an estimated 680,000 to 384,000 – but the pace has slowed in recent years, particularly in countries with a high disease burden.
The CZU complex fires and the nearby and SCU complex have blackened 229,000 acres thus far, making it the 7th largest fire in the state’s history.
A look back at "Jurassic Park," the groundbreaking decision to create digital dinosaurs, and the impact it had on the future of movies.
We know that sounds, smells, tastes and visuals, such as bright lights, can be uncomfortable, especially for children on the autism spectrum.”
Ellen Page comes out as trans and is now called Elliot: ‘I feel lucky to be here and to have arrived at this place in my life’
For Cluzel, “promotion of transparent masks will enhance production, bringing down the costs of making them and hence prices”.
“It was always my dream to work in major market radio but I could never have imaged a career so varied and fulfilling,” Smith said on Tuesday.
Simba Apparel team manager Collins Omondi Otieno said following the conclusion of successful negotiations, the coach has sealed a "lucrative" two-year deal with the Changamwe-based club.
“This is a business that made a billion dollars a quarter on average from 2011 to 2018 and it had a rough go,” said Peter McNally, global sector lead for industrials, materials and energy at Third Bridge, a research firm.
He won the 190-pound NCAA Division II title in 1998.
But despite those issues, Aniston said she harbors no hard feelings.
And Carlsen’s phone hasn’t stopped ringing.
Nothing needs to be said.
The first version of the paper, released in March, said there was not enough information to recommend the use of remdesivir and other antivirals in critically ill COVID-19 patients.
Pfizer is planning a much larger study for later this year of the same treatment Conner got, and other companies are now working on different types of gene therapy to treat Duchenne muscular dystrophy.
A vehicle had lost control and overturned.
It began on Dec. 31, 2019, when dozens of cases of pneumonia with unknown cause popped up in Wuhan, China.
The stock’s 50-day moving average price is $21.31 and its 200 day moving average price is $25.16.
They will get the financial help,” Minister Dilip Walse Patil said.
But filling your basement with two years of canned soup just means your neighbor will have to go without.”
“If the only possibilities going into an election are, ‘We won or it was stolen,’ that’s not a democracy anymore.”
Partly sunny, with a high near 81. Northwest wind 6 to 10 mph.
"They don't allow private training in the purple tier.
Matt Kaye, a 44-year-old former professional wrestler from West Hempstead, NY, said he lost his father, who was his best friend, and that's the type of father he'd like to be.
“From there it got stressful,” Gimbel said.
Very good story.
As for the Globes telecast, although it received mixed reactions, Rooster Teeth general manager praised host Ricky Gervais’ monologue, especially when he poked at Hollywood hypocrisy.
Neither changed my mind about the other.
Employees of Cape Schools Assistant Superintendent Josh Crowell as Mickey Mouse, Principal Julia Unnerstall as Elf on the Shelf, Psychological Examiner Stephanie Craft as a Christmas tree and Superintendent Dr. Neil Glass as Buddy the Elf greeted.
But on dealing with China, a new Democratic team in Washington is likely to find a rare bipartisan consensus for more confrontation.
SF Studios will distribute the movie across the Nordic and will be giving it a strong local release in Denmark on Oct. 22.
She said that while signature matches provide some security for mail-in ballots, the process should be shored up.
‘A lifeline for Biden, and he took it’
Responding to the Covid-19 pandemic, Fisher-Price recently released a special edition line of Little People called Thank You Heroes, with net proceeds going to First Responders First.
An unsettling number of people are confused about what kind of loyalty they owe their employers.
Yet more than 130 stories about the pandemic later, we did, in fact, pull it off.
Kendra was preceded in death by her Papaw and Mamaw, Robert and Dora Dowdy, and Grandfather Conway Smith.
“We carried out extensive consultation with beach and water users last summer, receiving 557 responses.
'With little option but to have it removed privately, lipomas and cysts are very common and something many people suffer with in silence.'
In the 2020-2021 school year, a regular school day for students can feel anything but “regular” for students.
He then quarantined another 14 days after the test results came back positive.
And it is thru liberty that a person gains the sacred right to pursue happiness, to become what God had given him or her the talents to be.
Transport Minister Marc Garneau negotiated a deal that saw goods normally shipped by Canadian National Railway sent instead on its competitor Canadian Pacific's lines.
“The number of young people who have been inspired, and mobilized to come out and fight against oppression, I am inspired by it and I am cautiously optimistic.”
There are many HIV-positive individuals outside of the gay community who also face the stigmas of living with HIV.
Walmart continues to be a leader in employment opportunity, sustainability, and corporate philanthropy.
The Newmarket trainer is spoilt for riches with his three-year-old fillies and the team will have a good handle on just how good this horse is.
The gangsters subsequently abducted the suspect and took him to the Zanu PF Kwekwe district offices where they severely tortured him.
That was a rough week.
It has a set of bright red feathers on its wings and back that represent the red of Count Dracula's cape, while its bald, black head resembles Dracula's slicked-back hairstyle.
Filming is expected to begin in 2021 for a June 3, 2022 release date.
Highs will be back into the low 70s with morning lows in the 40s to near 50.
He messed up big time, but he’s taking it like a champ.’
“With COVID, we now have family dinner every night,” said Downey, whose children are completing their courses virtually.
Click „Get code“ to verify your phone number.
But they also argued that if Israel were to maintain both its Jewish demographic majority and its democratic character, it would have to relinquish territory for the creation of a Palestinian state.
The Congress, particularly Rahul Gandhi, has been attacking the government over the handling of the situation.
'But they appreciate the health and safety of the cast and crew is paramount and should the lockdown restrictions be tightened, filming will, of course, not take place.'
He says they have a substantial checklist to verify that a voter is eligible and then they check the validity of each ballot.
And he does so with beautiful filmmaking bolstered by David Bolen’s cinematography, the compositions and editing capturing this place with remarkable specificity.
The whole article is about the union and their lack of concern for the woman.
Pranab Mukherjee use to perform the puja with his own hands.
The group set the bar high with the performance and performed it in front of the Gyeongbokgung Palace in Seoul, South Korea.
It disclosed that the infections were reported from 10 states and the Federal Capital Territory(FCT) in the last 24 hours.
Government figures have reacted angrily to the EU’s move, with Justice Minister Zbigniew Ziobro accusing the bloc of an “unlawful” decision.
"And always be looking for them, because new grants are coming up all the time, and you never know when one is going to just fit your organization or your need," she says.
All that is deliberate.
According to the FIR, the police received information of the incident at 12:25pm on Thursday.
New Mexico, (Arizona, Texas, Utah) and Oklahoma are playing, why is it that only Albuquerque Public Schools are so behind the rest of the world?
The trial, which starts this month and will run for a year, is limited to New Zealand at this stage.
John Haltiwanger contributed to this report.
At the drive-in, kids can enjoy a movie under the stars, without having to worry about masking or social distancing.
I spend the mornings crying and the afternoons working.
The French superstar includes a live disc of classic hits from the ’80s and ’90s including “Libertine,” “Désenchantée” and “XXL.”
The House and the Senate cleared both bills by overwhelming bipartisan margins this summer.
Hardaway made a payment to Wiseman’s mom in 2017, but since he had already made donations to Memphis, he was considered a booster.
“In the next couple of years, the luxury market is expected to perform better due to enhanced liquidity and lower interest rates,” he added.
Rhiann has also been flooded with support from local businesses, who are sending her things to do in isolation, like craft and activity kits for the children, and helping her out with ways to complete as much of her list as possible.
Warne made the announcement by posting a statement on his twitter handle during the third Test between Australia and New Zealand at the SCG here.
“I think most people are staying home and only going out when they need to.”
U.S. officials accused Iran on Wednesday of being behind a flurry of emails sent to Democratic voters in multiple battleground states that appeared to be aimed at intimidating them into voting for President Donald Trump.
The WFC-E38 MEGATRON figure stands at 7 inches tall and converts into classic G1 Cybertronian tank mode in 17 steps.
Collins had the program back on the right path.
Nurses from up in a parking garage were yelling down to us just how much this meant to them and then they went back inside and back to work.
Next week, Wisconsin could be battling it out with the Southeast for the nation’s hottest feels-like temperature – which factors in humidity – with heat indices pushing past 100, Rosencrans said.
With a four-cornered contest on the anvil in the polls, all major parties are jockeying to bag the lion’s share of Brahmin votes.
The Prime Minister of Guinea-Bissau, and three ministers, on Wednesday, tested positive for coronavirus.
A couple of the residents from the most affected areas, Benjamin Bullock and Tom Duvall, asked several questions of both the council members and the engineer during the discussion.
I was very impressed with Stefanos Tsitsipas over the fortnight and the way he progressed after almost losing in the first round.
The film's main goal is to titillate, and it succeeds perfectly on that front.
A male juvenile is being questioned at Newbridge Garda Station.
Dakhla’s local business operators, including hotels, are offering special packages and offers in an attempt to attract customers and make up for months of lost tourist revenue.
She posted a picture of the man on her post.
“NAESP’s National Distinguished Principals program recognizes the outstanding leadership of highly successful principals and is a heartfelt ‘thank you’ to outstanding school leaders.”
Nintendo released the Legend Of Zelda titles Twilight Princess and Breath Of The Wild on both new and old consoles.
Appreciate you all so much for your concerns, taking it one day at a time!
There’s power in his shot but it’s straight at de Gea who can’t get enough behind it to keep it out.
So I go back to the hotel that night, I was getting ready to go to bed, it’s about one o’clock in the morning, I hear this noise.
“The emergency declaration is the reason, the best possible reason.”
This is the same outfit that was known as the Frankfurt School in Germany.
Battlestar Galactica by Mr. Robot creator Sam Esmail.
That we often derive sorrow from the sorrow of others is a matter of fact too obvious to require any instances to prove it; for this sentiment, like all the other original passions of human nature, is by no means confined to the virtuous and humane .
Within the U.S., the pandemic has hit hardest in the state of New York.
Police finally tracked him down in February, when he was arrested and placed into custody.
We bring here to you a dipstick list of the 10 best-flavored drinks served at Starbucks around the world.
Spanish player Talgo has expressed interest in the proposal and is willing to ‘Make in India’ customised trains for the project.
How couldn’t he realize that his post need thinking and acting,if police can’t do a thing then we are dead without protesters.
The committee was also assured that talks are going on between the department and universities on the reviewed school calendar for next year’s university registration by learners who will sit for their matric exams this year.
Drakkon is imprisoned by the Power Rangers in BOOM!
For a moment we stood there and stared at one another.
The assassination of Qassim Suleimani is a seismic event in the Middle East.
Green Arrow’s team of super-spies—including the Question, Manhunter, Lois Lane, and Talia al Ghul—has infiltrated Leviathan—and that officially makes them members of Leviathan!
Then, I’ll take that tour.”
Facing off against the titular antagonist of must have been enough proof that Aldis Hodge is ready to done a powerful supersuit of his own, but for heroic purposes.
"I might be betraying his privacy a little bit, but when I speak to him, I sense a resolve to get through this using whatever means are possible – not to try to push an agenda of any particular party.
Zombie apocalypse survivors (Melissa McBride) and (Norman Reedus) made their first appearance together in a season 1 episode of that premiered ten years ago today on November 14, 2010.
Which usually start with "my grandma once told me.
Look, it’s a fact that LeBron has a lot of mileage on his body after going to eight-straight NBA Finals’ from 2010-18, but Ric Bucher’s claim comes across as absolutely asinine.
"The sentiment right now is as it is now: the shelter cannot stay there."
At Super Bowl LV, ATMs that give out pre-paid Visa cards for cash will be available as well.
He talks about his relationship with filmmaker Robert David Port, his views on adaptations in general, and shares some fun anecdotes from his brief time visiting the set.
Meanwhile, even countries that do not seem to have good diplomatic relations or at least a deep history of political relations have not sought to turn this crisis into a pretext for political opportunism.
Earlier reports also suggest that the company is especially focussing on the cameras for the upcoming series.
UK end of life care, in parts, is exceptional.
IFP Advisors Inc boosted its holdings in shares of Copart by 18.0% in the fourth quarter.
Gilbert—who Trump called a “great friend” and “huge supporter” during a 2017 White House photo op—still owns 95% of the business.
It means that garment manufacturing is a crucial industry for many of Asia's developing economies, with World Trade Organization data showing that Bangladesh and Vietnam are amongst the world's four largest exporters of clothing.
US Senator Martha McSally (R) (R-AZ) speaks next to US President Donald Trump at a Keep America Great Rally in Phoenix, AZ, on February 19, 2020.
U.F.C. 249, a mixed-martial arts showcase scheduled for April 18 on Native American tribal land in California, was canceled on Thursday in response to apprehension about holding the event during the coronavirus pandemic.
They finally selected the embryo that later became Emma in March 2017.
About 100 Qantas workers who work in the same area as the baggage handlers at Adelaide Airport have been advised to self-isolate, disrupting the airline's operations this afternoon.
BJP MLA Arvind Raiyani caught spitting in kitchen where food is being prepared for needy people in Rajkot, Gujarat.
Could you start with a bird's-eye of where Austin is now?
This change should be music to drivers' ears.
Both Australia and Argentina still have a mathematical chance of wresting the title away from New Zealand but the Wallabies would need to win by 101 points and the Pumas by 93.
TCD submitted a planning application for the hub this week, with a view to having the new space fully operational in the first quarter of 2022.
A leading livestock enterprise in Nigeria, Animal Care Services Konsult, Friday donated 50 units of Eco-Pro smart cages to startup poultry farmers in Ogun State to boost poultry production in the State.
The overwhelming majority – 82% – is either exported or used by the liquified natural gas (LNG) export industry in processing.
In a statement, the Wuhan health authority said: "At present, the task of epidemic prevention and control in the city is still very heavy.
The event starts at 7am but lines can form at 4am.
I just finished “I am not okay with this.”
Logically, men are those that are talking about it more than women even today.
In other business, Kehoe said that the floodplain ordinance must be adopted by Aug. 5 or FEMA (Federal Emergency Management Agency) won’t honor flood insurance for the community.
Boston’s modest three-game run comes on the heels of a nine-game losing streak.
NES school counselor Kristen Kron, and local therapist and social worker Carrie Evans, summarized how to “discipline” and redirect children so that they develop strong social emotional skills.
In the end, Mister Miracle is about finding what makes you happy and going for it.
He knows the girl I'm dating, her name is Kris.
Japan’s Kokomo Murase bettered her Aspen 2020 bronze performance with a Slopestyle silver and Canada’s Brooke Voigt earned her first X Games medal with bronze.
But it never really had much of an impact as people still wanted to meet in person and discuss things.
Italy was at this stage just two weeks ago but has since overtaken China as the country with the most deaths after suffering a total of 4,825 fatalities.
Some lucky top-performing students will get those,” said Oliver.
“The more you leave undiagnosed and untreated, the more you will have next year and the year after,” said Dr. Lucica Ditiu, who heads the Stop TB Partnership, an international consortium of 1,700 groups fighting the disease.
But I don't believe that that investigation touches on much of what the attorney general is looking at.
Wear a mask and gloves before the pickup.
Regal Wealth Group Inc. lifted its stake in shares of Starbucks by 210.7% in the 4th quarter.
Federated Hermes Inc. owned about 0.11% of Arthur J Gallagher & Co worth $16,692,000 at the end of the most recent quarter.
What time does the Champions League quarterfinal match between Paris Saint-Germain and Atalanta begin?
And OKC has been truly dominant over the previous five games, posting a perfect 5-0 ATS mark while outscoring its opponents by an average of 12.4 points per victory.
The people can tap in with me or hit the local moms and pops for a hard copy.
Once again, this is an act of elevating a person’s words over the Speech of Allah (i.e. the Qur’an), if at any time we reject the clear revelation and instead act upon or embrace the contrary teachings of a person.
'The officer "was also unable to locate the driftwood log in the foreground."
The funding request released Monday evening came as key government accounts were running low.
And I wonder, sir, if those are words that you will utter right here, right here today - 'Black lives matter.'
So we demand answers.
They didn’t want their feelings to be ignored or to feel like they were unwanted.
Nipsey Hussle, at the Warner Music Pre-Grammy Party on February 7, 2019, in L.A. This was less than two months before his death.
You don’t have to have been overseas or in contact with someone who has had COVID-19 to be eligible for a test.”
Do note, however, that they can get aggressive and take over your garden space.
On Friday, a day after the alleged incident, McGregor attended a Calvi bash with fiancée Dee Devlin, 33.
Eli Lilly And Co had a return on equity of 107.99% and a net margin of 35.10%.
He was signed in December by the Golden State Warriors but rarely saw minutes on the court due to the many point guards ahead of him in the rotation.
South Carolina Woman Dies After 'Alligator Encounter'
Babis added the country was running out of hospital capacity and that it had asked for help abroad.
They say samples from Indore, where Covid-19 has killed 57 people, will be sent to the Pune-based National Institute of Virology (NIV) to confirm their apprehensions of the strain being deadlier than reported in other parts of the country.
Aperio Group LLC now owns 818,713 shares of the company’s stock valued at $33,019,000 after purchasing an additional 74,942 shares in the last quarter.
Ribs cooked on the Napoleon grill came out tasty, though with bark that was a little dry.
Maclachlan was the embodiment of the clean-cut "Eddie atta-boy" type who is forced to tap into his inner darkness.
Just how many suck days do you get at your job?
For Grande, her albums have always functioned as distinct chapters in her life.
Richard Shelby is the reason UAB and Huntsville’s Space and Rocket Center are Alabama’s most prestigious as well as Alabama’s two largest employers.
Shame on Japan for even attempting to pathetically claim his accusations are baseless.
Aoi was a secondary character who had potential.
Here's our unboxing video before we dive in further.
Probably saved her life."
“When disasters occur all blood drives in the effected region are forced to stop.
WORK to build a new ‘sustainable’ car dealership on a 1.6 hectare site could begin soon if latest plans are approved.
Walker's Wine and Brew House in Wheatland says Alcohol Beverage Control forced them to shut down their dining room, even though they county code enforcement officers approved their reopening.
The NFL Players Association has not been willing to do it.
Hong Kong barred entry to travellers from Hubei province and told Hong Kong residents returning from the area to quarantine themselves at home.
The current fiscal hole, however, remains unresolved.
According to Wikipedia, pickleball is a paddleball sport (similar to a racquet sport) that combines elements of tennis, badminton, and table tennis.
Among Lady A’s primary complaints is how the band’s sudden rebranding has effectively buried her work on streaming platforms like Spotify.
In the high-fashion modeling industry, being a ‚plus-size‘ or ‚curvy‘ model can mean wearing a size 8 or above.
Health officials warned that those numbers will continue to increase and could overwhelm the system if nothing is done to slow the spread.
Mitchell, a 6-foot-6 power forward and an all-MW First Team selection, joins small forward Jordan Schakel and center Nathan Mensah as returners from last year’s Aztecs team.
Approximately 20 to 30 percent of LGBTQ+ individuals misuse substances compared to 9 percent of the general population according to Mental Health America.
Well, you’ll be capable of finding a wide range of cheap hotels, motels, and hostels, meaning that you’ll save more money for experiencing everything this nation has to give.
But the steady enhancements over the years—save for the total lack of modern active-safety equipment—have managed to give this old heavyweight yet another lease on life.
Yamu and Spopovich are killed not too long after their introduction, with their role subsequently forgotten, but they ultimately serve as the domino that knocks the Majin Buu arc into non-stop action until Pure Buu is defeated.
Taro Kono and South Korean foreign minister Kang Kyung-wha, the State Department said in a press release on Monday.
Forty-seven percent said they oppose another lockdown, 42% support it and 11% don’t know.
The company currently has an average rating of Hold and an average target price of $25.
And at the end of the season, Buffy's mother finally learns what's really been going on with her daughter, a revelation she doesn't handle very well.
In a tweet, Ms Leadsom said: “I am deeply sorry that extradition has been refused.
According to a University of Chicago/Duke 2016 study, when factoring in all African American and white men (inclusive of those incarcerated or otherwise out of the workforce), the racial wage gap is the same as it was in the 1950s.
You can't win these matches easily.
The President had said, too, that the gap between resources that are available to coastal residents and those of hinterland-based Guyanese must be closed.
If the Germans inside still held out, then Churchill AVREs, an engineer version armed with a large mortar called a Petard and capable of lobbing 40 pounds of explosives, would move in, protected by the gun-armed tanks.
The main draw for the first round was released on Thursday night.
“This situation is evolving, and we are doing our best to balance the needs and safety of our employees, our customers and vendors, and the public,” both letters said.
The under-resourced Afghan health services are failing to meet the needs of this population, and women and girls with disabilities are far less likely to obtain any assistance.
It was one of the most fulfilling periods of my life.
The Patriotic Front Muchinga Provincial leadership has registered dismay over the alleged disrespectful behaviour towards President Edgar Lungu, by UPND leaders in the province.
It called for the government to pay compensation.
That doesn’t mean you need to cheerfully ignore it if someone’s standing in your personal space or resort to pie-in-the-sky, Pollyanna-style “Well, we’re all trying our best, so I won’t say anything” thinking.
She has also signed with Akshay Kumar and has a lot other movies including with Sidharth Malhotra in her kitty.
So "Fun Tonight" about Gaga's former romance?
When evaluating whether to harvest for silage or grain, how to price the corn often is a point of uncertainty.
Taliban spokesman Zabihullah Mujahid said in a tweet that fighters were not involved in the blast.
Ball had lived in Lytham St Annes, near Blackpool.
Regardless of your circumstances, everyone has something to be grateful for.
Let me tell you what will happen if salaries are capped in Germany: The good talent will go abroad, To the U.S. or China.
I pray for you and your family ti be healthy.
Mother-of-three Nigella says she is guilty of stockpiling due to her 'atavistic refugee mentality' - and hoards toilet rolls as she takes comfort in knowing she won't run out.
There is a need to revamp the old ways of doing things and start replacing our immediate gratification mindset with that of value creation.
Enter Charles Papio, a retired Brooklyn cop who is a member of St. Bernadette’s parish, Dyker Heights.
In each box comes pre-measured ingredients and spices, making flavourful dishes a breeze to whip up.
She made her runway debut at the Givenchy Spring/Summer 2014 show, where she had the honor of opening the show at only 16 years old.
Between sword play and word play, the question remains as to whom Roxane will choose as her true love.
Their on-field gestures, they said, are now only part of their mission.
Telemundo got a 2 share and was sixth in total viewers with 1.11 million.
There are myriad decisions that need to be taken and well, decisions take time.
As part of the March 26 agreement between MLB and the players’ association, teams are permitted to sign an unlimited number of undrafted players.
People are going to be calling you to do their media and stuff for your creativity.
Whitehorse wildlife biologist Maria Leung agrees "this is among the worst" years for mosquitoes.
The remarks of professors Jean-Paul Mira and Camille Locht met immediately with fury, with the words of Didier Drogba, Demba Ba and Samuel Eto’o attracting particular attention.
BOSTON (AP) — Three more students from Iran attending New England colleges have filed civil rights complaints with the U.S. Department of Homeland Security, saying they were mistreated and illegally denied entry into the country.
The CSIF union said that people’s health was being threatened and that the field hospital was breaking occupational health laws with greenhouse-style temperatures.
Tree swallows are stocky, broad-winged swallows with snow-white breasts, giving them an almost penguin-like appearance when perched with folded wings.
Tennessee’s defense had two interceptions of Jackson, who also lost a fumble, and the Titans stopped Baltimore on fourth-and-1 twice.
But check your inner scorekeeper!
Hours later, he deleted the original post and issued an apology after backlash from fans ensued.
The importance of this development bears restating.
He did not live to see his three-month-old daughter.
Speaking to the Observer Magazine, Dr Helen Sharman said: "Aliens exist, there's no two ways about it.
Lots of speed – no surprises.
For CBD users out there, this debate has been going on for quite some time.
Justice Ruth Bader Ginsburg in a sharp dissent joined by Justice Sonia Sotomayor said the decision favored religious freedom to the detriment of individual rights.
Mandy describes the story of her family as a nasty circle, where each of her children’s hopes have eventually been knocked back.
The ads will be split between two spots.
“Democracy is not candidates going to the homes of billionaires raising money," he charged in a thinly veiled attack against competitors like Joe Biden and Pete Buttigieg, who have aggressively courted wealthy donors over the past year.
With the help of several restaurants and catering companies, they’ve already hand-delivered more than 2,500 meals to hospitals across the city.
The Torah states, ‘Remember the Shabbos to keep it holy.’
She came out of it stronger than ever.
Big Brother Naija star, went on vacation to Dubai and she’s walking us through a night of fun.
“This is far from over, and this is going to be a pretty extended process,” said Jim Margolis, who advised California Sen. Kamala Harris’ now-defunct campaign.
Following the sale, the chief executive officer now owns 93,105 shares in the company, valued at $210,091,432.50.
So it was organic, he just hit me up and he wanted to hop on it.
Nurse Shirley Molloy swabs a patient for COVID-19 at a drive-through fever clinic on the Sunshine Coast.
Feedback on “'Stay vigilant, keep our social distance, and take personal responsibility for our own health': The week in quotes”.
The Dolphins would set aside an order of plays — about eight or so, according to Harris — and would run them in sequence, starting all the way back at the beginning if even one mistake was made.
The animation of a felt fist rising in the air will let players know if they've executed this move correctly.
Yes, English majors, I mangled that quote, but you get the idea: Any plans you may have made waaaay back in 2019 about attending college this fall have probably changed.
Has it been a good experience?
Nikki and Artem are driving six hours to L.A. for a doctor’s appointment.
Anybody, I’d wish the same thing.”
He said historic reenactment provides an opportunity for Soldiers and their Families to get involved with the community and learn about the area.
Applicants still must take formal exams, submit post-secondary transcripts and prove their professional experience if they want to be certified.
Supremely confident - and not necessarily modest about his extraordinary acumen on the mound - Seaver was a 12-time All-Star who led the major leagues with a 25-7 record in 1969 and a 1.76 ERA in 1971.
They have had many requests for Reznor calendars and Reznor plush toys, which are next on her list to research and design.
At least we’re getting leads, it’s not as if we mostly have to comeback from behind.
I know Notre Dame lives in its own bubble, but I would take the DeBart bathrooms filled with Canadian Geese and green Irish backpacks over one middle-aged man taking a breather from his conference being held in Dahnke Ballroom.
Those with little or no tax liability also will get $1,200 ($2,400 for joint returns).
Plan ahead, passengers: Jan.
A £2.5 million planned investment to repair and extend the life of the linkspan at Gourock ferry terminal has finally been announced this week.
“It feels divisive, like parent pitted against teacher, and we know that’s not true,” said Jaffee.
Yuh haffi eat food and get strong so that sickness nuh tek yuh body.’
In my case, this was assessing hundreds of bits of different content that had been flagged by Facebook users as questionable.
With a diverse user base across the globe, Uber’s goal is to develop a subscription product that helps Uber Eats fit into eaters’ everyday lives.
The aim is to conserve rainwater and not let a drop of rainwater on to the road or sewer network.
The defence lawyers had also complained that the video clips that were supplied to them by the prosecution were not the original ones which the accused persons were said to have intercepted and shared.
Jones, who is 41 and grew up in Cincinnati, said Webster enjoyed the family vibe of the place.
Residents of Maiduguri in northern Nigeria’s Borno state booed President Muhammadu Buhari’s convoy as as he arrived for a “sympathy visit” on Wednesday following an attack in the area that left 30 people dead.
However, as with any good moral tale, its stark warnings and lessons transcend time period.
Altogether 136 B-50s were converted into KB-50 tankers.
Vivo has not officially announced anything about launching a refreshed version of the Vivo V20 yet, but previous reports have suggested the smartphone could be launched in India soon.
'A huge number of officers worked to identify and bring Peter Sutcliffe to justice and it is a shame that their hard work was overshadowed by the language of senior officers used at the time, the effect of which is still felt today by surviving relatives.
Taking a different view is Maimane’s former party, the DA.
The reveal showed the nametape — “US Space Force” handsomely stitched in navy embroidery — oddly affixed to a woodland camouflage top.
"The framers built the Senate to keep temporary rage from doing permanent damage," McConnell says.
At the time I was very interested in artificial intelligence, which has this idea of a Turing test and emulating the mind.
Let your past suffering be the soil from which a stronger and wiser you will one day flower.
This points to the sixth major factor: de-globalization.
Members of the board are typically experts in vaccine science and biostatistics who teach at major medical schools.
"Many businesses in these regions have already lost three to five months of their year from government shutdowns.
The agency first started working with Seal in September and began applying the Instagram Stories strategy three months ago — a tactic that, according to Olea, has helped add 24,000 followers to his social media.
He’s obviously seen Valletta being destroyed, but he was thinking, what’s going to come next?
'I'm confident she and the team will take our flagship programme from strength to strength.
“Our mission at Agricenter International is to advance knowledge and understanding of agriculture,” Agricenter International Director of Farm and Research Dr. Bruce Kirksey said.
COVID-19 has forced musicians everywhere to confront or rediscover their reasons for choosing careers that require what’s now forbidden: close-together audiences gathered for a night of entertainment.
The associations argued that lockdown regulations violated their members' constitutional rights to freedom of profession, trade and occupation.
She ended the post by saying, “Anyhow,stay home people!
Agapitov, who has had to deal with a series of challenges relating to widespread doping before he took charge of the FTAR in 2016, is a leading candidate for the European Weightlifting Federation (EWF) Presidency.
To exploit the vulnerability, the attacker would send a message to a user, or group of users.
It’s very true because it’s a very specific vulnerability to be able to understand, and not everybody understands it.
The Black Wall Street Memorial, a Black marble monolith, sits outside the Greenwood Cultural Center.
Founded in 2018, Veoneer builds on a heritage of close to 70 years of automotive safety development.
“We’re not even covering some City Hall things, which we miss.”
According to the official twitter page, “Squatty Potty is the original toilet stool designed and made in the USA to give you the perfect posture for optimal elimination.”
The Hennepin County Medical Examiner's Office will release the victim's identity, as well as the and cause of nature of death, in the days ahead.
If you have been watching the president lately you can notice that he is upbeat on the trail.
The Latest: Americans on…
"That led us toward realizing we had to have this wild fluctuation of weight.
Elgin City have announced striker Kane Hester has signed a two-year contract extension, committing him to the Borough Briggs outfit until the summer of 2022.
Our new board members have experience from other boards which is helpful too.
PCCC has also accused Biden of giving the impression that “electability means old, white, male, and conservative,” according to Politico.
“I was starting to worry about how much I was spending, but I trusted Anna.”
Our house is fire but certainly not on fire.
In 2020, without any warning, we, like other districts, faced the challenge of converting to virtual learning.
Nevertheless, a six-week Bible study class he offered his parishioners helped to make up his mind.
I love you and I miss you, Grandma.
In partnership with the Ohio Department of Medicaid, Director Criss announced emergency orders that reduce restrictions on telehealth, ensuring that every Ohioan has access to behavioral health Care via telehealth services by landline or cell phone.
Updated on September 11: Every month, Netflix removes several movies from its streaming service, meaning that you don’t know from one month to the next what movies will no longer be available to stream.
The others went to parties that are puppets of the government.
The bottom line, she said, is the need for more research, more trained mental health care providers, better access to care, more public pressure and awareness of this crisis.
Check these out and tell me they’re not good.
The market price of iStar stock is possibly the biggest disconnect between value and price across REITs.
A few Twitter users made more inappropriate comments, claiming that the images will result in the couple having a third baby.
Speaking on Newstalk Breakfast and RTÉ radio’s Today with Claire Byrne show, Ms Dantas told of how she found out he had been involved in an accident when a garda answered his phone.
Maybe that could've been what got him to start wearing the gauntlets.
A total 14,869 complaints were received by DTI),” Gachalian disclosed.
“Any team that he’s not a part of is going to be slightly weaker.
Fort Collins hotels were 68.5% full in October and the room cost an average of $98.
But even if such attacks could somehow delete voters’ registrations, Wisconsin’s policy of same-day registration would mitigate the damage, Jones said.
The Infinity exhibition showcases his aesthetic, which curator Sandra Agbessi describes as “futuristic, multicultural and polymorphic”.
Abstaining is a tricky game to play.
He disclosed plan to embark on a re-orientation of the mindset of ministers of God and other pilgrims.
This year, it makes sense to gift the movie buff or music fan in your life with home theater gifts that take the night up to the next level.
I believe it's an indirect result of increased cash in the industry.
He has also undergone two gastric bypass operations to control his weight and received treatment for alcohol abuse.
“No law enforcement officer that I have spoken to have stated that they are in opposition,” said Aird in response.
Groups often become as close as family during their careers (occasionally they even really family), but sometimes, the onstage appearance that everyone is filled with love for each other turns out to be a farce.
So we are looking at areas on the strength of Japan as the world's third-largest economy we can leverage on, bearing in mind that Africa is the next growth frontier.
I scooped her up and screamed.
Now the industry will be silent for a long time.
Lighting equipment was involved in almost 40 percent of home tree fires.
"I'm 83 in a few weeks – I think this is by far the most serious thing I can remember living through."
Senate Majority Leader Juan Miguel Zubiri on Friday said he advised the Philippine Red Cross (PRC) to be a “bit more patient” in waiting for the Philippine Health Insurance Corporation (PhilHealth) to fully settle its debts.
Three cheers for an easy dinner and dessert combo.
“If it’s September (when) we can get together and start with small groups, we can find easily the repertoire,” says Muti.
Loan proceeds will be used to pay workers’ salaries, which is expected to benefit 4 million workers for a three-month period.
Many countries across the world are grappling from the degradation of biodiversity and are under pressure to accelerate action on biodiversity for sustainable development.
“A ceiling of $5,00,000 may be put under the scheme so that the investment and tax deduction are limited,” he said in a statement.
Did Joe Biden pass on “a golden opportunity” to deal with allegations of sexual assault of his former Senate aide?
"Operation of the DCM," for the purposes of this proposal, refers specifically to the exchange's order processing and trade execution functions.
“But we're committed to leaving it open for the next generation of women.
Leader of Opposition, Dumelang Saleshando, yesterday told parliament that he had evidence that some opportunistic companies had already positioned themselves to benefit from Covid-19 tenders through corruption.
That changed when we had been living in our flat for about three months.
FILE - In this April 17, 2020 file photo, the sun sets behind an array of pump jacks outside Midland, Texas.
The Trump campaign set up ‘war rooms’ in the White House complex, blurring politics and government.
Well, he isn’t any respecter of boundaries – given he climbed a farmer’s fence to pitch a tent in a field next to his holiday cottage.
The model wore her long, blond locks down and waved in addition to a flawless application of makeup that included eyeliner, mascara, blush, highlighter, and lipstick.
Ark (ARK) traded down 2.2% against the dollar and now trades at $0.21 or 0.00002335 BTC.
I’ve got a soft spot for the horse and it’s nice to see him frank his winter form from last year,” Cahill said from Eagle Farm where he returned to riding for the first time since October.
When asked what’s the biggest thing the two young centres can take away from their postseason experience, Bergevin said: “How they performed, how they were able to bring their game to a new level.
The attention they pay is closely tied to what benefits them in the moment, and has little to do with you or your needs.
I have never been for the bag charge.
Eight of the new cases are in Barrie, Ont.
One of Donald Trump's biggest problems is that he thinks he is smarter than literally anybody else.
Freshman Wil Tattersall had 17 points for UCR (0-1), while Arinze Chidom added 11 points.
Women observe a nirjala vrat (without food and water) on this day and a sargi is the only thing they eat until moon rise.
The NASCAR championship was in clear reach when Denny Hamlin made his final pit stop in last year’s title-deciding finale.
To anyone who is not social distancing, Kardashian West said, "I think that it's extremely irresponsible for anyone to not take this seriously.
In 2019, we saw smartphones with foldable display.
Tokyo, Hong Kong, Sydney, Mumbai, Taipei, Singapore and Manila climbed more than one percent, while Seoul and Bangkok put on more than two percent.
Thus the young persons die pre-maturely while the elderly continue to live.
“What are your questions?” he asked, before pushing back his chair and hanging up.
President Buhari noted with deep sympathy the loss of lives of security men on the convoy ahead of the return of Internally Displaced Persons (IDPs), even as he commiserated with their families and loved ones.
Maharashtra Home Minister Anil Deshmukh has again received threat calls over his stance in connection with the controversy involving actress Kangana Ranaut, sources close to him said on Wednesday.
I’m voting for the Flag that was missing from the Democratic Convention background.
This means that it is commendable for him to make love to her with strength, resolve and make fine love to her”.
"We have our emergency measures team meets regularly.
“Look at your local farmers markets and build your side dishes there, especially as it pertains to vegetables,” Dumas said.
It has been clear from the teaser that the new smartphone of Micromax will come with a gradient finish.
It was this which drove her to join her local group and lose the weight for good - a move which she says saved her life and her marriage.
The mother of three said her only son was like her best friend and she shared everything with him.
“It is clear that the president and his lieutenants did not exhaust the opportunities for dialogue with the protesters before resorting to the use of force.
She did not have much choice – the coronavirus pandemic had closed schools, and there was no one else to take care of her son.
He also said that most of those that have tested positive are those that hardly stay at home and are involved in employment that require regular travelling or are involved in business activities which rendered them to regular public exposure.
“My colleague called me last night.
'Great Divide' in our solar system between rocky inner planets and outer gas giants was caused by pressure.
The first of many upsets during his time at the club.
Rudy Giuliani said exactly that without shame or embarrassment at a news conference last week.
But, with more donations and matching federal and state funds, organizers hope to blacktop the trail by late summer of 1998.
Interestingly, only 96 litres of the total amount of liquor seized during the period is Indian Made Foreign Liquor bottles which were being sold illegally in a few villages.
It may yet be enough.
We've been conditioned since childhood not to be tattle-tales.
V Ramgopal Rao, Director, IIT-Delhi said, тАЬIIT-Delhi has strong research activities in several relevant areas of research such as nutrition, Operations Research, Public Systems and Policy.
General Hospital spoilers say some exciting twists and turns are still to come, so stay tuned.
The Panthers might be in flux at the quarterback position, as they’ve been unwilling to commit to Cam Newton as he recovers from a foot injury this offseason.
Relationships between group members caused rising tensions.
A child can need extra attention.
I wish things were different.”
Omaha returns to action on Sunday, Feb. 16, welcoming Denver to Baxter Arena at 4:30 p.m.
I know they died long before this, but missing them is really the core of my whole deal.
"And COVID-19 just makes the situation worse.
It was also from Fashion Nova.
I was like, ‘I feel so small right now.
"We should not be talking about winners and losers.
“Things to seem to have gone relative smoothly and no problems, so we’re just pleased to be back," said Sutton.
This is not the first time.
And it was true in Congress’ initial reaction to the death of George Floyd.
Since the pandemic started, there has been a real digital boost in many areas.
What do you want?
COVID virus particles have been detected in wastewater in the Brisbane bayside suburb of Wynnum, sparking more fears of undiscovered cases in the city.
Sitting here, names have been called for all other states except FCT and we have one.
The shadow of a man falls on a backdrop with the logo of the India's cricket board BCCI before the start of a news conference to announce its cricket team's coach, in Mumbai, India, Aug 16, 2019.
Object recognition and avoidance is this robot cleaner’s selling point and while it works most of the time, it’s the few times that it doesn’t that’s the reason why you should be awake or around when it gets to work.
Gloria Steinem – she's so on it.
You got the White House having parties.
Existing government guidance suggests that unauthorised encampments should not be closed down, save as a last resort and where there are specific reasons for doing so.
Logan’s explicit aim was to reform the department—owing, in part, to the fact that his father was brutalized and wrongly arrested by white officers—and McQueen films his story with a poised widescreen aesthetic of analysis and contemplation.
Increasingly severe storms not only make sense thematically for the frozen moon of Europa, but the effects also add a degree of unpredictability for whatever guardians are doing on the planet as well.
Are we still a moral and religious people?
The body of Krystal Browitt, 21, was among six recovered from the island in the days after the eruption.
Also, SVP Fronzo Pascal W. Di sold 8,186 shares of the company’s stock in a transaction on Tuesday, May 19th.
The price of US oil turned negative for the HYPERLINK “https://citibusinessnews.
There is a visible penis in his profile pic.
We will update you once we know more."
"It is vital that all leaders now pursue a diplomatic way forward."
Many of them are fighting for climate change issues.”
Jesse said getting everyone to come together had been fun.
So it’s a match that is honed in the stars.
Officially, there would have been two drafts, but the chorus was always the same and the first verse.
She is a true hero; a true humanitarian; the first woman to be a director of a hospital in Syria; and a true inspiration.
Australia was also dealing with the fate of around a dozen cruise ships it has banned from docking at its ports after disembarking passengers and crew became the country’s biggest single source of coronavirus infections.
While I wouldn’t go so far as to say it’s the “people’s car,” it is fun to drive.
He identified it as Maerskline Stardelhorn vessel, a container ship built in 2015 and currently sailing under the flag of Singapore.
MLB Postpones 2 Games After Teams Are Hit by Coronavirus Both the Miami Marlins opener against the Baltimore Orioles and the Philadelphia Phillies' game against the Yankees were scheduled for Monday.
Singh said he would like to see the Canadian government denounce any violence inflicted on peaceful protesters at the hands of police.
Milk distributors or agents, after procuring milk from individual farmers, manipulate the quality by adding water to increase the quantity.
Many have been stalked.
Iraqi acting Prime Minister Adil Abdul-Mahdi is pictured meeting with the UN special representative to Iraq Jeanine Hennis-Plasschaert at his office in Baghdad yesterday.
But Lubna Sebastian, the 23-year-old national director of Students for Biden, maintains that the campaign is in good standing with young people: “We've made sure that they're welcome.”
While the episodes are on the shorter side, they have all provided repeat viewers with more information and understanding of what Dave Filoni and Jon Favreau are trying to pull off here.
“It’s completely unacceptable that, as an MP, I’m prevented from being able to scrutinise those decisions.”
This 1964 flick directed by Mario Bava follows a series of murders that take place in a high-end fashion house.
The retirement fund body has decided to provide 8.5% interest rate on EPF deposits for 2019-20, one of the highest among all fixed income instruments.
‘There have been inflammatory comments and language by all sides of the debate and it has been difficult at the best of times to moderate five and a half thousand members comments whilst maintaining a working life, a family life and a social life.’
Particularly, Dr Asonye preaches the widespread adoption of indigenous sign-languages, over imported ones like the American Sign Language.
Zig Zag heads to Facebook Watch with “Troy the Magician”
The development comes as a part of its “boycott Chinese” products and services campaign in the light of growing border tensions between the two Asian giants.
When Maxwell was presented with flight records indicating that Miss Roberts travelled repeatedly with the paedophile on his private jet, Maxwell claimed to be flummoxed as to why she was there.
Beccy Speight, the RSPB’s Chief Executive, adds: 'Despite everything that’s going on in the world, nature is still doing its thing.
There was cake involved that they brought.
No arrests have been announced, but the CSC says police have been notified and the institution is investigating.
A source said: “Megan really likes Harry and has been getting to know him and spending more time with him.
As a long-time comics fan and one-time aspiring artist, Kelvin Childs is happy to be a contributing writer for CBR.
Once upon a time, not so long ago, Alberta's New Democrats hoped Premier Jason Kenney would not stay long in provincial politics.
It was exciting,” says Bachung, who wants to be a wildlife photographer.
It’s Support Our Students, the activist group whose website posts related to schools.
According to Sessions, the hotline is not currently available to the general public and is being used exclusively for first responders at on-scene emergency incidents in South Snohomish County.
Gerber is clearly making the most of her youth and beauty, and honestly, we’re all for it!
The individual who tested positive for COVID-19 from Cass County is a woman in her 20s and the individual from Ward County is a man in his 60s.
"Yes, places like Silicon Valley, Seattle and Boston are home to tech firms that are developing entirely new products and technologies.
Regarding our clumsy US-driven attack on China, Scott Morrison says, "What we will never trade away is our values".
The LX trim level comes standard with autonomous emergency braking (including pedestrian and cyclist detection) and a driver attention monitor.
A handwritten sign taped to the wall and blowing in the wind on Octavia Street.
For further information on this filing, please follow to the fact sheet section of our investor website.
Bake at 350° until lightly browned, 10-15 minutes.
Weinstein is a vicious, serial sexual predator, who used his power to threaten, rape, assault, trick, humiliate and silence his victims.
“This is a huge and logistically-complex operation, and we are working tirelessly with the Indian Government and state authorities to help more British travellers get home,” he said.
"We are utilizing data coming out of this network to spread the message about how severe the air pollution is, which we did not know until we had these monitors,"Omar says.
That wasn't the first one of that size I've been in, and wasn't the last one.
Like that's unusual.
We believe that national governments acting through the International Seabed Authority should require more scientific research and monitoring, and better support the agency’s efforts to analyze and act on that information.
MINSK, 26 November (BelTA) – Russia will not argue against the participation of the People's Republic of China in multilateral talks on arms if Beijing agrees to it.
“I know he was pushing his Marines out first trying to be the true hero that he’s always been,” she wrote.
Since UCLA Athletics began testing on June 22, 9,660 tests have been administered with 22 positives among players, coaches and staff, 0.23%.
One of the cruelest ways for a Bachelor or Bachelorette to try and give someone the message that they’re not wanted is to simply ditch them, which is what Clare did with Bennett so that she could go and spend more time with Dale.
The official commemorative cup of the U.S. Open.
And, of course, the whole shouting match was overheard by Maya, who’d have had to have been deaf to have missed it.
Rivers state government has released 22 ExxonMobil workers who they arrested for violating a lock down order issued by the…
"That's on the coaches.
Today's data is indicative of exactly that.
CEO Nadav Benedek added that mosquitoes are adept at avoiding human vision and then attacking us when we aren’t looking.
“That number should be reflective of what is needed… (and the) immediate ability to test people and to confirm or refute a diagnosis of COVID-19 with the shortest possible turnaround time.”
I don't have any doubt about that."
But after the final round, my dad told me the doctor had called and that we needed to see him immediately.
The Mater Misericordiae University Hospital in Dublin, Ireland, has deployed software robots to address this issue.
“This is why we need a bold approach on behalf of the IMF Board of Governors,” Arauz said.
He recounted stories from health aides about how they meet the needs of others but can’t afford to care for their own families.
In the biggest part of the storm, there may be a chance that officers have to stop moving their car and kind of shelter in place where they’re at at that moment,” Aycock said.
With that being said, Sia should mind her business (when it comes to things like this) no matter what time it is."
The method has to be more rigorously tested.
I'm a veritable catch, I realized.
The risqué nature of Sonders’ most recent update proved to be a quick hit with her fans, racking up thousands of likes in its first hour after being uploaded.
The pregame ceremony, which incorporated the Black Lives Matter movement throughout the park, included dropping to a knee during the singing of the national anthemKevin Pillar, Jonathan Lucroy, Jonathan Arauz, Austin Brice made their Red Sox debuts.
And please remember: Celebrity status does not equal authority on a subject.
Texas passed that same threshold earlier this week with more than 5 million votes cast so far in 2020 to 4.69 million cast for Trump in 2016.
As of press time, Brady was getting acquainted with his new teammates in Tampa Bay, who nervously wondered who would inform Brady that they were probably going to go 8–8.
The company operates through News & Media: News Distribution, News & Media: Media, and Mixed Freight segments.
Our goal is to bring a World Championship to Chicago.
And he couldn’t be happier to be back in the mix with Dallas.
For me, the shifts we're seeing in ecommerce and the use of data are even more dramatic.
The cases that have seen a rise include cases of injuries to children, he says.
Humanity has been surviving plagues for thousands of years, and we have managed to learn a lot along the way.
The Food and Drug Administration first needs to approve the vaccines — one by Pfizer, and another by Moderna — for emergency use.
I owe back taxes.
What’s been the biggest takeaway from that survey of different performance-based models around the world?
Trump was for masks before he was against masks before he was for them before he was against them.
Worldwide, rules for mask wearing vary by country.
As a result, he secured financing of $30,227 to purchase the vehicle.
Barack Obama caps off the year by revealing his favorite music of 2020.
The fire marshal indicated it was suspicious, potentially the result of arson.
By not doing this, you own some responsibility for anyone you encounter, either casually or intimately, who subsequently comes down with COVID-19.
The flight diversion Thursday evening for an ill passenger had nothing to do with the Coronavirus outbreak,” the police tweeted.
According to the Red Cross, "the winter months are traditionally a challenging time for blood donation.
Mr Pressman added that he had "put the interests of his country ahead of his own.
“Given the state of the City’s finances, and the number of projects which have been shelved, I am grateful that we managed to secure these pipe replacements.”
Yes, we thought you might be interested in these — especially since you can enjoy $100 off some big ticket items, and that’s something Apple itself never does.
This is a no-frills, budget service, where you can choose a two-person box or a four-person box.
Reach out to friends you’ve kept these four years and remember the ones we’ve lost.
” of coronavirus that makes it even more contagious has already spread across the United States.
“I’m pleased to be able to open the gallery this spring, even if in a careful way,” Kefauver said in a news release.
The California Department of Forestry and Fire Protection, known as Cal Fire said in a Sunday that more than 8,200 are currently active—have led to 31 deaths and the destruction of more than 8,400 structures in 2020.
The U.S. Navy’s next big warship could look a lot like its current DDG-1000 class of stealthy destroyers, Rear Adm.
The Company also collaborates with other pharmaceutical companies to bring new molecules to market using proprietary, best-in-class technologies, like PharmFilm®, and has proven capabilities for drug development and commercialization.
One of the things missing from the Constitution?
In the days ahead, MMSD will be focused on providing our students, families and staff the support needed in order to help them process this tremendous loss,” the statement continued.
And we would love for you to dress in red and be along the route to wave back.
Fortunately, especially with the new drugs we have today, survivability is above 99 percent and improving.
Hosted my Delhi Cabinet designate colleagues for dinner at my residence.
Ta’al is very much a one-man movement, with no real ground presence.
"I don't think I've ever seen this level of marketer action around Facebook."
The club announced at halftime that a player had tested positive for COVID-19.
“The (unbeaten) record, and the talk of the records, is all media.
The prosecutors also stated that they felt Barr’s memo was an attempt to bolster President ‘s baseless claims that the election was rigged by mail-in voting.
But emails obtained by The Associated Press through a Freedom of Information request show discussions dating back to June and involving all sports at the school.
Cheeks added, “From news to sports to entertainment, CBS sets the standard, and I look forward to building on this tremendous foundation as we find new and innovative ways to deliver CBS to audiences worldwide.”
That atrocious package.
“For the most part, I would sit very quietly at the piano,” she says.
But an apparent answer came quickly.
That's not bad company to be in, especially for a mobile CPU.
That caused them to do some offseason soul-searching, according to of The Athletic, and they determined Rivers was part of the problem.
Within Nepal, about one million construction workers and two million workers in the fields of transportation and restaurants are jobless.
'It's a masterclass in wanting to have your cake and eat.
In his development of the study, Kisida felt it was important he never read the script or saw the play.
Supreme Court Chief Justice John Roberts swears in the final senator, James Inhofe, as he presides over the impeachment trial of President Donald Trump in the Senate Chamber, Jan.
“When Ahmad was murdered, I was with his father on a trip in Jordan.
Although he’s more accustomed to playing in the centre of defence, O’Shea has been doing a job for his club at right-back.
Now that students are returning to the St.
We owe it to each other, the life you save could be your own or someone you love.
“Even though I believe in God, I’m still scared.”
Among the deputies to the National People’s Congress was Luo Jie, a 53-year-old medical professional from Hubei Province, which was hit hard by COVID-19.
“Obviously, it didn’t work, so it must be a lousy system,” Rosen said.
With a flight range of 700 miles, these missiles would be capable of flying over CMM vessels at low altitude while emitting short pulses of energy.
For the findings, published in the journal PLOS ONE, the research team surveyed 8,000 people of various ages and ethnicities, in two languages, in both the US and Holland, to help determine why nonvegetarians decide to become vegetarian.
He's new to the area in this brand new job so he knows that puts him in a unique position, trying to gain student, parent and staff confidence, all in the midst of a pandemic.
“I spend lots of quality time with the people I love, and still have time for my creative pursuits and charity.
They no longer sell raw milk, and their farm store is closed except for customers picking up pre-ordered cheese.
Eight others, including Bryant's 13-year-old daughter Gianna, were killed in the crash in Calabasas, California.
In college, she studied business.
Bhat helps fellow Pandits too and has raised money for the Hee Maa Public School in Jammu’s Jagti locality where a huge population of Kashmiri Pandit migrants live.
“City councils, especially across eastern North Carolina, either have to comply with the governor’s order or violate the original debt covenants that were used to finance these utilities,” Folwell said in a press release.
A basic approach to uncertainty is to take an action that minimizes the expected cost based on some statistical assumptions.
High-tech classroom project was implemented by Kerala Infrastructure and Technology for Education (KITE) with financial assistance from Kerala Infrastructure and Technology for Education (KIIFB).
Tech lobbyists have nonetheless seized the moment.
According to data from the UW System Accountability Dashboard, the total number of employees listed as working under for System Administration increased from 287 in 2017 to 610 in 2019.
Actor Brian Dietzen — who plays Dr. Palmer on the NCIS cast — just posted to Twitter that they won’t fulfill the order of 24 episodes for Season 17.
Or for a Yakuza boss to slink around the seedier parts of Osaka after a, um, long day on the job.
They also asked for his plans to boost flagging sales in the United States and China.
As I've said in other threads on this, I'm old enough to remember a time before disposable diapers and wipes.
The federal Medicare program rates nursing homes from one to five stars, with one star being the lowest mark.
Security personnel at both Ghana and Togo sides of the routes were resolute, turning travellers away from crossing.
Of course, he’s going to be best known for the Nickell no-call in the when the refs failed to flag him for pass interference, but it’s a shame because he was deserving of much more praise throughout his time.
Mallott’s son, Anthony Mallott, is Sealaska’s current CEO.
And I think that's where we really want to shine in this type of environment is helping those folks get to the other side of it.
One might assume that Nvidia’s multiple will remain lower than AMD’s, but significantly higher than the more mature competitor Intel (which currently trades at a forward P/E of 10x).
When police shot a man after he opened fire on officers on Sunday afternoon, the incident apparently prompted a social media post hours later urging looters to converge on the business district, Police Superintendent David Brown said at a news conference.
Israel is warning its citizens to avoid travel to several states in the Gulf and other parts of the Middle East.
NHS Highland has requested those who were sent the spreadsheet delete the information and inform them that the process has been undertaken.
However, residential neighbors in nearby apartment complexes haven’t taken to the adaptation as well.”
Borrell said earlier on Monday he did not expect a deal because Vienna was still blocking.
Before turning violent, AaS members had begun to preach a radical form of Islam and to build their own mosques.
The apex court said non-essential visits to the Supreme Court premises are discouraged and entry of casual visitors shall remain restricted until further orders.
Consider how much you’re currently spending on rent where you live (for me, it was $1,725 a month for a one-bedroom apartment in Astoria, Queens, from 2016-2018).
Just Google the name of a pundit, add Kavanaugh and “sexual assault” and see for yourself.
NYPD officers were deployed on Tuesday to all 1,200 polling sites in New York City and officers will be out on the streets Tuesday night.
Most users working from home are only too aware of the importance of bandwidth and speed.
We need help and we need it now," Ms Power added.
If I lose to Nicole, I feel like I would be like, 'Okay,'" Cody said in the Diary Room.
They especially struggled with getting matched up on tight ends.
In all, only the East-West road has been left comatose.
Quinn got Shauna into this mess, but she might wash her hands of it in the end.
Especially a schedule that includes two games against Chicago.
'Having looked carefully into what is being proposed, my assessment is that the current proposals for screening the City of Liverpool using SARS-CoV-2 rapid tests are not fit for purpose.'
Halo 3 would later drop the ammo even more but give the gun range.
The system which upholds their privilege.
With those words from Supreme Court Chief Justice John Roberts on Wednesday, Feb. 5, Trump’s trial of 2020 was finally over.
"The Government vision and perspective to revive the health services sector that I have outlined to you can be enhanced with your support.
Ms Sullivan was initially hospitalised on 11 March after suffering a heart attack, and later tested positive for Covid-19.
Inspired by the vision and timely need behind the outdoor theatre, Driscoll has graciously sponsored the Rose Theatre project in memory of her grandmother, Dorcas Crosby Homes, who attended Mary Baldwin when it was a seminary for educating young women.
Not long ago, he told a friend he would bring her out for his next birthday.
NEW YORK — Presidential politics move fast.
“We think of corn refining as not just ethanol but really biorefining,” she said.
Last month, the Commissioner for Standards admonished Tourism Minister Julia Farrugia Portelli for allowing Chetcuti Cauchi to film about the passport scheme inside Castille.
The DOJ and FBI just announced the Biden’s have been under criminal investigation since 2019 for money laundering.
How can we ever expect the NCAA to make decisions in the best interests of student-athletes when so much is at stake?
The firm’s clients include several schools and municipal buildings, as well as private-sector clients.
A four-strong terror gang also discussed attacking MI5, the US Air Force, English Defence League and their local shopping centre.
Norges Bank bought a new position in shares of AFLAC during the 4th quarter worth $350,139,000.
THE eThekwini Municipality announced they will be upgrading their system for customers to report electricity faults.
Mariah Carey wear bandana as a mask while cheering on.
“And I want to see us start picking up the tab on those return ballot postage, make that a postage paid envelope for every Ohioan in every election.
If Billie takes the Grammy for Best New Artist this year, then there’ll be a lot more copycats arriving and trying to do what she does.”
The store was about to host a grand opening for its new location on Pembina Highway, joining its Osborne Village location, but is now preparing for a major financial hit.
Red lines outline the human victims.
What if there were an event designed to get people outside in a safe environment?
A criminal complaint states that Maple Grove police received a call from Ekers' father on July 8 saying Ekers had severely injured members of his family.
When Ramirez woke up after the operation, she was disoriented, could barely move her body and couldn't speak.
DUBLIN, Georgia (41NBC/WMGT) – Students in the Dublin City School District will be spending the first 41 days of their school year learning from home.
Tuesday’s about-face represents further evidence that failure to engage in early consultation with education and community stakeholders may have scuttled the initial plan, as some principals called the process “untidy” and haphazard.
He also said if the generated power is not evacuated from its source, Nigeria will lose about 120 gigawatts of power, equivalent to $9 million dollars in a year.
“Like everybody else, we are ready for it to be over, which we know won’t just happen, and we are anxious about what the future will be like in health care.”
At a press conference about his condition he only half-wore a mask, pulling it down to show he’s fine and what-you-call-this-a-plague?
A display board will also be put up specifying details on the quantity of water harnessed, he added.
The meaure has been taken by the Foreign Office seeing the plight of stranded tourists and the ban on flights that is set to remain at least till April 30.
While that may be true in most cases, no doubt that there are buildings and owners that do not have coverage.
Update: The Bureau of Prisons clarified on Thursday that the two staff members are presumed positive for COVID-19, meaning test results are not back yet but they are believed to have the virus based on other variables.
And an extreme minority of people who are Altruists, or those who would selflessly help others in any way they could even to their own detriment at times.
When you can celebrate your birthday, weddings, surrounded by your nearest and dearest friends.
If he wins the gauntlet, he gets his contract – if he doesn’t, he has to stop asking and go away.
Toby is also volunteering, meaning any extra hours he has he puts to good use giving something back to the NHS, which saved his life when he had liver disease.
If the Hawks lose their series against the Oilers, they’ll have a 12.5% chance of landing top prospect Alexis Lafreniere.
With thousands of islands straddling a section of the Equator wider than the continental United States, Indonesia has counted on its sprawling archipelago and youthful population to slow the deadly spread of the virus.
The Administrative Law Bar Association has just put out a very helpful set of guidelines for conducting hearings by video-link or telephone (“remote hearings”).
The NDC candidate who was also listening to the programme called in and explained that she never said former John Mahama did nothing to improve Effia-Nkwanta and other hospitals in the region.
The Old Age and Guaranteed Income payments will be extended for seniors who have not yet filed their 2019 taxes.
'This multi-agency approach is something that is reinforced in all training.
Idaho is going to be at the center of a world changing event.
She teamed the number with matching thong bottoms that provided minimal coverage as they flaunted her pert booty and curvy hips.
On the other side, if the margin doesn’t start shrinking it is possible it will deflate Republican enthusiasm and depress their turnout.
Even with the absolute best parts, the whole is still greater.
So many movies intended for the big screen are having to forgo it these days, it seems odd when something as apt for home viewing as “” makes the COVID-defying move of opening on 1,200-plus American screens.
This notice may be cited as the Criminal Law Codification and Reform (Standard Scale of Fines) Notice, 2020.
“There are places where again, up until a month ago, for better or worse, a specific sentence prohibiting the use of chokeholds was not on anybody’s particular radar screen,” Hoch added.
Mr Namachila said the mob set ablaze a Toyota Corolla registration number ALJ 2153 the two victims were using, reducing it to ashes.
“It’s a lot of pressure on myself, on our coaches and our team.”
She wrote about it online.
That run continued from the restart.
Today, existing trolleybuses are enough to serve the existing routes, TLT communications manager Kaarel Kutti told ERR.
The best of the rest sees 's Neal Maupay, Newcastle's and Liverpool's Sadio Mane on four goals, though there is still a long way to go in this season's Golden Boot Race.
West Indies star import Stafanie Taylor top scored for Adelaide with 30 runs off 16 deliveries.
He also spent time playing for San Diego, Cincinnati, Milwaukee, and both New York baseball teams.
It makes the government totally to be under the control of foreign diplomats.
“I’ve definitely played villains before, but never one that just had no regard for humanity.”
Because of all of the damage from gunfire, she says she is unable to use her van to drive to work or to the grocery store.
Sentinel (SENT) traded 9.2% lower against the dollar and now trades at $0.0007 or 0.00000008 BTC.
Activision Blizzard saw a path in adhering to a tried-and-true traditional sports model, and Overholt, with his background in that world, was a good fit.
I have no regrets so far, venturing into hosting the Ogwashi-Uku carnival.
Their hard water, however, did not allow them to add as many hops without the resulting beer being excessively astringent.
The Ghana National Chamber of Commerce and Industries (GNCCI) has expressed deep concern about the state of Ameen Sangari, a Cape Coast based soap and oil manufacturing industry.
The original print version of this article was headlined "Return of the Reign Man"
And some people were just plain rude.
“For the first half of the day we were very overrun and people came from all over.”
If stewards and clubs know what they’re looking for there won’t be any antisemitic banners.
Here is what we had to say back in 2017 about the : "Overall, you can find worse ways to spend an evening in. Come for the first half and then laugh along at the ridiculousness of the rest.
The team found dark matter clumps alter the apparent brightness and position of each distorted quasar image.
“For months corrupt regime officials have engaged in an unlawful, violent, and despicable campaign of arrests, intimidation, and bribery to destroy the last democratic institution in Venezuela, the National Assembly,” he said.
The BJP demands the chief minister make a statement condemning the high-handed behavior of MIM party men in Bhainsa, Rao said.
As we head toward the end of what, I think most people will agree, has been a crazy year, I think it’s important to reflect on the lessons we have garnered from it.
Colombo (News 1st); 11 people tested positive for COVID-19 today, according to the National Operations Centre for Preventing COVID-19.
Rose Edwards of Penobscot came to help for several hours both Friday and Saturday.
We have been waiting since last year."
When they do answer, they just put you through to someone else and that’s as far as it goes.
For that, we need an interlocutor who is democratically installed.”
Immediately following his arrest by the coup leaders, President Boubacar Keita announced on State television that he had agreed to resign from office to avoid plunging the country into a prolonged civil unrest.
You’re always true to yourself and don’t feel the need to pretend to be something you’re not.
That figure will likely be reduced this year, however, chief executive Richard Lewis warned earlier this week.
Britain and Ireland hunkered down Sunday for a powerful storm expected to disrupt air, rail and sea links, cancel sports events, cut electrical power and damage property.
Harry emphasized that everyone needs to examine their unconscious attitude towards race.
Rangers were not streets ahead of the Dons by any measure.
Turkey is an important strategic partner within this alliance due to its geographical location and military capabilities.
“Applications for registered sexual offenders to be removed from their notification requirements are the subject of careful scrutiny by police.
That firm is Hyliion, a company that up until now has remained outside of the reach of investors in publicly-traded securities.
This is where the long-distance record is best broken.
WASHINGTON — After days of resisting screening for the coronavirus, President Donald Trump tested negative for the virus, officials said Saturday night.
The provincial running season has taken a big hit due to COVID-19 pandemic, but Paradise Running Club president Lori Dalton hopes the Virtual 7o9(00K) challenge will get people motivated to keep running this season.
There is no official release date or cast list currently available for the film.
Mr. Trump currently leads by 379,639 votes and remains a toss-up in CBS News' projections.
Most are boilerplate forms with numbers filled in. The only informant who might thereby be identified would be his tax accountant, named at the bottom of his Form 1040, and that would only be a problem if the accountant were the informant.
A Democratic party spokesperson said the party believed early voting went well overall and that having a paper backup option used by some precincts to speed up the process was a planned contingency.
Firefighters deployed a boat and also used a drone with a camera and thermal imaging technology to look for him, but weren’t able to find him on Friday evening.
It was a policy shift broadly noted by educators, who began to publicly question how they could be expected to keep children and staff members safe indoors, often in aging school buildings that may lack proper ventilation.
But unlike Kahlo’s barely visible peach fuzz, his was adorned and glorified.
"It just makes it faster.
There were conflicting reports about whether the event was held indoors or outdoors, but video said to be from the scene appeared to show attendees in an open air structure.
On the Nifty 50 front, advancers were at 14 and the decliners were higher at 35.
No one knows where this will end, but people are fearful.
Republican Rep. Lee Zeldin of New York offered a rebuttal to such claims Friday on Twitter.
Temperatures will be cool, but should be warm enough to avoid any frost threat.
‘Land Survey Dept regarded as model agency for innovation’
Below are some commonly overlooked expenses that can cause you to throw in the towel on your budget each month.
The family will gather on Monday at Sandringham to talk things through, attended by Her Majesty, the Prince of Wales, the Duke of Cambridge and the Duke of Sussex.
"At these elections, the people of Belarus demonstrated unprecedented political activity in the name of free elections and democracy," Kaup Laponin went on.
Shared facets of personality or experience come a long way after our individuality.
MPs will be going back to the drawing board on how to conduct additional scrutiny into the government’s COVID-19 spending, allegations of conflicts of interest, and the WE Charity controversy.
“What we didn’t have when I started,” he said, “was a record label.
Both houses must agree to the objection by a simple majority.
The BCCI is likely to convene its decision on the fate of the 13th edition of IPL after April 15, when the nationwide coronavirus lockdown ends.
This may be attributed to a number of factors, among which is the poor management of the country’s diversity.
Scott Todd says the Anti-Corruption Unit was selected to give the case a second look and it's been handed over to the Alberta Serious Incident Response Team for independent review.
Statewide, 95 percent of tests are done by private labs, according to state data.
State and federal laws surrounding the manufacturing and sale of wine, she said, also make it difficult for boutique companies to make a profit.
“I just feel like the most blessed kid in the world to be able to call this my job, to be able to do what I love,” he says.
The Celebrity Juice star, 30, has opened up about how she struggled with her parents' split and was also bullied in school.
It did not include a percentage of men.
On his final outing in the US he was planning to leap a shark-infested tank.
The National Park Service, which has cared for the White House grounds since 1933, supports the project with private donations.
"She's what folks in the 17th century used to call 'a dynamite act'," McKay said of Lawrence in a statement.
In order to register to vote in Maine, people must be a citizen of the United States and at least 18 years of age on the day of the general election.
Roman will attend Liberty University in the fall to major in aeronautics.
Take their recruitment in summer 2019.
Missoula County has had a total of 332 confirmed cases and 95 cases are currently active.
Screen Rant was provided with a digital Xbox Series X copy of the game for the purposes of this review.
Americans “are getting a little bit tired of paying too much for the defense of other countries,” Mr. Grenell added in comments that reverberated in Seoul.
I jumped in to help the owner of Wicked Whoopies in Gardiner with her proposal.
Yes, people will register to vote, but not for you.
Reed said he has had private conversations with colleagues about what could be at stake if the party entertains too much doubt about the security and integrity of the elections.
Science has shown us COVID-19 is relentless, and because it’s a novel virus, it makes everyone susceptible.
The state prison system announced an outbreak affecting several prisons in December and as of Monday, they have more than 40 suspected cases with testing confirming 11 of them, including some in the Central Valley.
Many experts have pointed to the overprescribing of painkillers as the root of the US opioid crisis, but say it then evolved into a heroin crisis and a fentanyl crisis.
But for me, the defense was most fun to watch.
The Nets are deep on guards, but Martin showed defensive acumen in the bubble — and some offensive potential.
However, Klopfer’s records were so incomplete and inaccurate that Hill’s office was unable to determine where each abortion occurred.
In these situations it’s tempting to sleep late or sleep throughout the day.
On Sunday, the government confirmed that businesses prepared to take on new apprentices from Monday would be eligible for a 50% wage subsidy.
New Delhi says its troops are stationed to quell the armed rebellion, which erupted in 1989.
Katy Perry talks about 'friction' with fiance Orlando Bloom https://t.
… Our elections should be decided by the voters — but because of Citizens United, billionaires and corporate interests can spend as much money as they want to elect politicians to do their bidding.”
He, however, said whenever he met African heads of state he always apologised “for the actions Europeans have done to Africans in general”.
Finally, BidaskClub upgraded shares of Johnson Outdoors from a “buy” rating to a “strong-buy” rating in a research report on Friday.
GB: You’re talking about hitting the passionate fan, the engaged fan.
Due to their nature of work and the congested living conditions, a single case can infect a hundred persons."
Fire appliances from Alexandra and Clyde attended alongside a rural tanker from Dunstan.
“…really looking forward to play with different guys and how different guys operate and working with them to hopefully have really good three days.”
And this mum revamped her stairs into an incredible waterfall mural after her 11-year-old ruined the carpet and it only cost £21.
The business is scheduled to report its next quarterly earnings report on Tuesday, October 27th.
It is most aggressive in young poults but the economic impact is felt most in young adults approaching market age which fail to gain weight at an acceptable rate, thus lessening their overall value.
All three devices have the same core Logitech-like design—minimal but with a subtly elegant flare.
“Just waiting for the world to come back to normalcy!”
After speaking with numerous witnesses and viewing CCTV footage, Abbotsford Police said on Thursday that their detectives have a very good description of the suspect and his vehicle.
They added that Finnish troops at the base in Irbil that was targeted were were protected in a bomb shelter and were not hurt.
The county says it will have the design options available on on Monday.
"Our bowlers have done it for a long time.
We Are Better Together!
“It’s as bad as anything I can remember,” said Adrian Benepe, a former city parks commissioner who lives on the Upper West Side.
“The no-devices rule was one of the items mentioned in the many presentations Schumer gave to the Senate Democratic caucus in their weekly lunches to prepare for the trial, a Senate Democratic aide told CNN.
Tens of thousands of meteorites have been found on Earth, yet, of these only about 40 can be traced back to a parent asteroid or asteroidal source.
“I’ve got this pantry and I was thinking of organizing it, but I realized, if I just keep using up whatever’s in it and eating out of it and not replacing anything, it kind of automatically cleans and organizes itself!” she shared.
He is not sincere.
The Giants sought a young tackle to protect last year’s first-rounder, quarterback Daniel Jones.
GRTC officials are working closely with the Virginia Department of Health to quarantine staff as needed to contain any possible spread of the virus, they said in a statement.
The need for a change of pace to deliver on this commitment does now seem to be recognised.
“This is why patients with diabetes are at risk for many infections not just coronavirus,” Adalja said.
While discussing his favourite characters from his filmography, Raghubir Yadav shared how he still enjoys characters that challenge him.
Despite the pandemic, however, the two organisations have successfully completed several programmes including sharing out 2500 food hampers, donating face masks and cleaning items across the county.
Police and government soldiers shot or stabbed to death 104 BDK supporters and bystanders.
The Israeli government has already been pushed to convert production in a satellite and missile factory of Israel Aerospace Industries for the production of ventilators.
A chirpy sheep took the new guidelines on outdoor exercise a little too far and had to be guided back to his pen.
It was stated that what the ladies did was unnecessary.
“The action is barbaric and uncivilized and does not represent the good image of an Ebonyi woman.
Nowhere is safe these days.
The death of Alex's father Jeremiah didn't help matters either, and she found herself largely unable to cope with all the rapid changes to her life, which is in turn leading to her path of vigilantism.
This dependency on imports dramatically compromises our ability to respond to pandemics, and other medical catastrophes.
The regional medical officers of health, in consultation with the school, will then determine what the process has to be for the school in that situation.
These local train services will only halt at major railway stations, as that of fast local train services.
She is responsible for giving them their food and tablets and checking their vitals, among other duties.
On the afternoon of July 13, police found him inside his pickup truck, parked at the local Kmart.
He was an assistant secretary of the Treasury in 2008 and 2009, overseeing the Troubled Assets Relief Program during the financial crisis.
Great Minds Lessons: Download/print free Eureka Math curriculum materials.
BidaskClub downgraded CSG Systems International from a “sell” rating to a “strong sell” rating in a research report on Friday, October 23rd.
The last poem features an illustration with two people on the couch.
These efforts will continue as companies seek to boost the upskilling of the local workforce, and continue to develop local talents and localise more jobs over time, SBF said.
The owners are believed to believed to be involved in corruption worth R200 million.
“Although we are reaching the endpoint in terms of the goals for the 2020 Commission Report, our intentions are to continue to challenge Louisiana Baptists to examine their giving, understanding that at its core, giving is a heart issue.”
Dispensaries working with certified labs are now able to offer tested products to patients."
He said he now hopes to inspire others to donate blood.
Despite efforts to remove cat buttholes from the doomed Cats movie adaptation, one viewer has managed to locate a butthole that was missed.
Such statements are based on the Company’s operations, estimates, forecasts, and projections, but are not guarantees of future performance and involve risks and uncertainties that are difficult to predict or control.
She did this interview where she said, "Well, if you're dissatisfied with your school, go volunteer.
Where’s the shock and outrage?
You pass judgment and slander my Southern ancestors, Mr. Florio (‘Florio’ lol, who invited you here?
Pundi X has a total market cap of $29.64 million and $677,957.00 worth of Pundi X was traded on exchanges in the last day.
“If the issue of duty disadvantage in the U.K. is addressed, we are likely to double our exports of apparels to the U.K. in two years time,” Mr. Sakthivel said.
The fall in activity was particularly sharp in the US, where overall acquisitions collapsed almost 90 per cent from a year ago, to $75bn."
I will not be surprised if it could reach CAT 5 super over PHL Sea.
In alignment with CDC health guidelines and in compliance with city ordinances, all Margarita Truck employees wear masks and gloves while assembling food and beverage orders.
"That's what firefighters and paramedics do."
This is a highly trusted system that can give users better and more secure control over their identities.
Sen. Maria Cantwell, a Washington Democrat, merely noted: “He speaks very loudly.”
In the east USA, two centuries of over-exploitation and worsening water quality led to a 20th Century collapse of once-widespread oyster reefs.
Second, conduct a medical records review to determine neonatal survival by birthweight and maternal deaths.
Earlier today, he took his last breath as he was suffering from colon infection.
Kiefer Sutherland and Joel Schumacher attend a conversation with Joel Schumacher during the Hamptons International Film Festival in East Hampton, New York.
Award-winning London pub group, Three Cheers Pub Co, who are responsible for nine venues in the capital including the legendary Bedford in Balham and The Avalon in Clapham, are also extending The 'Eat Out to Help Out' scheme into September.
The cap is also expected to add on to the compliance burdens of NGOs.
Pointwest said the HealthPass app adds a layer of health screenings available to companies on top of the temperature check done outside premises and the mandatory wearing of face masks.
He’s hoping Walnut Creek will be immune from organized enemy combatants.
This trial followed rules laid down by King James himself, whose book decreed that children should be allowed to testify in trials and that witchcraft was a crime against the King as well as God.
Both have spent the past four years watching as President Trump dismantled their legacies, withdrawing the United States from the Paris Agreement and systematically weakening major climate change regulations.
The arrests came only after the video – which apparently had been in law enforcement possession for some time – leaked and circulated widely on social media.
When the hole is done, players put the numbered balls in a bin on the third tee and resume using their own ball.
The shipping box arrived and was found to have been opened before arrival.
The 28-year-old Gugu Gumede showed up wearing a green dress that left nothing to the imagination.
He'll be there for his husband, but he's also got his own interests and hobbies that allow there to be balance and space within a relationship.
Malaysia and Vietnam both claim parts of the South China Sea, a vital shipping lane rich with resources that is also claimed in part by Brunei, the Philippines, Taiwan and China.
A seven-year-old boy has woken up unharmed outside a home after a carjacker stole an SUV with him inside it.
Turing was homosexual and was persecuted by the British state for “gross indecency” as a result and forced to undergo chemical castration.
So we might make what school you came from optional.
A 19-year-old man was shot and killed in Detroit, near the site of demonstrations happening there.
But there aren’t jokes written about it.
I'd be willing to give a pass to the big box stores, or loosen their standards, but regular-ass grocery shopping should not allow you to wipe out half the supply of their stock in one trip.
“An innovative company with renewed capacity for growth, Lidl Northern Ireland acknowledges this company’s hard work and commitment afforded by its team of staff and we’re proud to support its expansion.”
These patients are not eligible for autologous stem cell transplant.
The Coronavirus Aid, Relief, and Economic Security Act (CARES Act) offers help for investors and small businesses.
Rollout of NHS contact tracing app is DELAYED as No10 claims.
Generation Z: As a result of the change in media tools, the issue of ethics in advertising has become more of an issue.
"Parents should avoid locking such children in their rooms because when they are supported and provided with the necessary things as any other kid, they could rise to the challenge.
Founded in 1915, Donaldson (NYSE: DCI) is a global leader in technology-led filtration products and solutions, serving a broad range of industries and advanced markets.
Right-click on the file.
Her work has explored the uses of race and gender in developing U.S. interactions with the world.
It’s ironic because International Women’s Day exists to highlight the inequity women face, with economic imbalance a key barrier.
Relatively well-off countries such as Mexico, Brazil and Chile have already earmarked billions of dollars for vaccine purchases, hustling to cut bilateral deals with manufacturers in a free-for-all in which money talks.
Kante scored the only goal in the 54th minute to leave them comfortably top of the group.
But the TABC leases its building from a private owner who requested protesters remain on the sidewalk, said spokesman Chris Porter.
The picture was taken on Tuesday 24 March by a photographer who wants to remain anonymous.
SC junks plea seeking ban on slaughtering of animals by way of 'halal'
The coronavirus is “something we’re tracking carefully,” Phillip Swagel, the director of the Congressional Budget Office, said Monday morning at an event in Washington, but said he did not have much else to add on the topic.
The Ergo M575 offers thumb control that allows for precise movement of the cursor without the need of any arm activity.
In the late 1960s, Cliff Richard’s backing band, The Shadows, also recorded Skokiaan and it became a hit all over the world.
Wilcox, the coach, acknowledged that Saturday’s game was in jeopardy.
People are not permitted to travel abroad on holiday in Tier 4 areas.
Eden (CURRENCY:EDN) traded 2.1% lower against the dollar during the 1 day period ending at 9:00 AM ET on April 5th.
Even native English speakers mess up „who“ and „whom.“
Video game consoles were once measured by “bits” until the arrived as the first “64-bit” console, demonstrating the foolishness of focusing on a single metric when total system performance was more important.
The richness of the tones and textures provides a decided allure, given added charm through Vega’s personality and perspective.
A source told the newspaper: "The guy that came forward after the 2013 TV appeal provided really valuable information.
Twitter users wonder: 'How is Steve Kornacki still awake?' amid MSNBC election coverageViewers have shared a range of questions and concerns about Steve Kornacki, from wondering if he's slept to related questions about his clothes.
With more adventures coming up, only time (no pun intended) will tell what craziness waits for eager viewers.
According to him, these community centres were at par with five star hotels and thus the booking rates of these community centres were kept high as compared to that of others.
Still dancing and singing for Nepal revolution 'Comrade Pratista, 14, dances to the tune of a revolutionary…
We need to capture that before and after.
Professor Neil Ferguson's secret trysts with his married mistress should not be used to discredit his scientific evidence behind the decision to enforce lockdown, experts have said.
The landlord of the property, Dr Aliyu Musa, has come out to debunk such.
It is usually not currently possible to buy alternative cryptocurrencies such as Pinkcoin directly using US dollars.
The final word of Gervais’ Dench joke was bleeped during the show’s live broadcast on NBC, with cameras cutting to the shocked expression of Gwyneth Paltrow.
“We were trained.
Every dollar donated will help those across the country affected by HIV/AIDS, COVID-19 and other critical illnesses receive healthy meals, lifesaving medication, emergency financial assistance, housing, counseling and more.
Mask-wearing is required in all businesses and whenever leaving home.
I'll let you answer that one.
A nutrient called molybdenum can help.
Despite the restrictions, she said many people may not have realised the disguised blessings in the break in routine.
State regulations require us to provide a way for you to report a complaint or violation of safety procedures, which will be investigated by Pierce College personnel.
Iraq's foreign ministry summoned the US ambassador, while caretaker premier Adel Abdel Mahdi attended an extraordinary parliamentary session to slam the strike as a 'political assassination.'
Absentee voting is beginning for Minnesota's Presidential Primary.
Some people are strong enough to climb up the fence and leap over the wire.
“I think all too often there’s a sense of the same old thing and my vote doesn’t matter, my vote doesn’t count.
A senior official of NHAI told that after opening the 1,600-metre stretch from Balongi, they would open the flyover from Ludhiana side by the end of next month which would be a major relief for commuters.
China began publishing the number of asymptomatic cases on Wednesday.
We don’t know when that will be.
What message did David Duke’s voters send to everyone else in Louisiana?
N Secretary-General Antonio Guterres has stressed that every death in police custody with signs of torture should be investigated.
Progress is now saved every time you reach a new floor, so you can always pick up where you left off.
According to an analysis from the National Women’s Law Center, Native American women and Native Hawaiian and other Pacific Islander women in 2019 saw their pay gaps close slightly from 57 cents and 61 cents in 2018, to 60 cents and 63 cents, respectively.
To minimize delays in the Pandemic Unemployment Assistance disbursement, Atalig said the department has decided to issue paper checks via the GL Solutions system, which was contracted by the Division of Revenue and Taxation.
If you want to add value and make money you are at the wrong place at the wrong time.
I have zero faith this will occur and besides, you cannot control for social distancing within family units.
Liverpool, who stormed to their first Premier League title in 30 years last season, face Arsenal in the Community Shield on August 29.
The driver remained on scene according to police, who say drugs and alcohol are not suspected to be a factor in the crash.
“We’re taught very early on that team and teamwork is very important, and so to be able to celebrate this with my classmates, it’s an overwhelming feeling of just being proud and happy that we all made it.”
Rider women’s soccer junior captain, Teresa Richardson, expressed what it has been like without Carbonell out on the field.
SVB Leerink assumed coverage on Amazon.com in a research report on Friday, July 24th.
The recent sighting has since sparked a lot of conspiracy theories from believers who strongly stand by a number of speculations of things hidden underneath the frozen continent.
She stressed, "We never moved in or…like, no, I wasn't gonna marry him.
"She's one of the greatest minds ever to grace our agency or our country," then NASA Administrator Charles Bolden said when Johnson was presented the presidential medal.
Everyone seemed to be in better places.
In 2015, he founded the NYC Street Photography Collective.
The current tax payable for the Consolidated entity of $1,785,399 (2019: $290,609) represents the amount of income tax payable in respect of the current and prior periods.
Parliament has approved 390 million cedis for the procurement of a new biometric system said to have a facial recognition technology.
The virus is especially dangerous for pregnant women, hence Markle’s hesitation.
On that basis it’s fun, but with a few further caveats (which definitely isn’t Ritchie’s favourite C-word).
Those engaging in strenuous outdoor activities will be at greater risk for heat illness.
I don’t like the 50/50 booking and people with win streaks taking losses to further someone else’s story.
Abbasi says they are trying "to kill my daughter."
Swift Playgrounds is Apple’s in-house coding app that allows users to learn its Swift programming language on the iPad and Mac.
All programs and events at the Public Libraries and Recreation facilities this weekend will continue as scheduled.
Members of the public are reminded not to bring children on visits anywhere in the hospital.
However, in Chandigarh the situation was almost normal.
They are using our wealth and spending it on terrorism in Iraq, Syria, Lebanon, and Yemen, while our people are living on less than half a dollar a day.
“I think it’s too early to worry,” Sumner said of the future of businesses and restaurants.
Meanwhile, President Trump has truly rallied and motivated the American people to see their country resurrected from the morass into which the political establishment had dragged it.
We loved each other, we accepted each other, and we bonded with each other.
Ozone depleting chlorine and bromine come from chlorofluorocarbons and halons, the chemically active forms of chlorine and bromine derived from man-made compounds that are now banned by the Montreal Protocol.
“I love getting to share this with people,” Phillips says.
It later published a blog post warning that "unsubstantiated claims and accusations about child sex trafficking can spin out of control and mislead well-meaning people into doing more harm than good."
This service, along with the pickup service, are additions to services like online research consultations and online workshops that the library has been offering for several months.
It will be difficult even if the situation in Japan has become better if infections continue to spread abroad.”
Do you agree with our list of the best Adam Driver performances, or do you think that something should be added or taken away?
"Our community struggles significantly with domestic and family violence," said another Sikh community member Remneek Kaur.
But he might be out a partner.
In preparing for hosting “Blue’s Clues & You!
HTTP requests made by some internal modules could not be inspected for CORS at all.
And if I put three to four people in there, they were working too closely together, and I didn’t like that.”
The event will be begin at 5 p.m.
It has remained the major U.S. facility for the instruction of foreign languages for military purposes.
Borgerding averaged 14.3 points, 6.3 rebounds, 4.6 assists and 2.2 steals per game for Spring Valley as he helped lead the Cardinals to a second-place finish in the DSC.
With over 22 years of experience, Ghosh has held multiple roles as the CEO and Board member of large consumer facing businesses such as IndiGo, and OYO Hotels & Homes.
Meanwhile, Arsenal boss Mikel Arteta has reiterated to the board that he wants funds to improve his squad this summer.
As the momentum of the match shifted, a Dylan Edwards error on a kick return ultimately led to a Tommy Talau try out wide, the Tigers taking a 10-6 lead.
It turns out, some people had decided to essentially forward their government stimulus checks to help Joseph R. Biden Jr. defeat President Trump.
So to me, the idea of womanhood is someone who sheds the perfect little box and owns their complexity.”
Former Asante Kotoko coach Charles Akonnor has been invited by the Professor Lydia Nkansah investigative committee, according to reports in Kumasi.
“What happens when someone stays in politics for a long time is, they begin to compromise their values and they forget that what they’re supposed to be doing is serving the people,” Gade said.
JetBlue says it plans to increase the number of seats it will fill on planes starting in December.
Police say he was dressed like a police officer — carrying a Glock, a stun gun and pepper spray — and identified himself as a member of the Fugitive Task Force when he called it in.
Normally start the drying fans in late April when temperatures are averaging in the upper 40 degrees.
What will it mean to retire the word “first”?
Plenty of mental resilience was also required after a tricky first quarter when Toulouse eased into a 6-0 lead from two penalties from Thomas Ramos.
Gigi Jordan at her sentencing hearing in 2015.
It’s not footage of a Beatles gig, but this is a must-see for fans of the Fab Four — a singalong version of their classic animated film Yellow Submarine, complete with lyrics along the bottom.
Q. Does it frustrate you, as a federation, that the team has a good result against a team like Qatar and then isnâ€™t able to beat Bangladesh and Afghanistan?
If they attempt to suppress this public anger over an act of senseless aggression that killed 176 innocent people, they will exacerbate their already massive credibility problem.
Additional loadouts: 5 loadouts aren’t enough, so we’ll be adding more loadout slots over the coming weeks!
He said “large political meetings are discouraged until the current spike of COVID-19 infections is reduced.
We are prepared to exercise self-defence, and we are prepared to deter further bad behaviour from these groups, all of which are sponsored, directed and resourced by Iran”, Esper told reporters.
With education ministers set to meet on Friday to debate overhauling NAPLAN, the Australian Education Union has released results from a survey of more than 12,000 members that found overwhelming antipathy to the standardised test.
He died at 1.20 am on Sunday,” sources told PTI.
And if the postal service vanished, so would the army of letter carriers who keep tabs on elderly residents, call the fire department when they smell smoke on their routes and generally serve as unofficial neighborhood watchmen.
In Brazil, optimism surrounding the government’s economic agenda has resulted in a more favourable investment climate.
The reason they have all this information is because they can change the outcomes."
And for the sake of your sanity, don’t forget the lifeblood of all New Yorkers: if you’re into that).
Something was clearly unusual about this guy.
To achieve this we should amend technical regulations,” Vadim Demko noted.
"We urge our citizens to respect the rule of law and we discourage artisanal miners to go to other premises for mining," he said.
Both Melone and Field hope the news about the hornets will spike interest in insects.
The Delhi Police took to Twitter to create awareness about the ‘Janata curfew’ and appealed to people to stay indoors.
“It couldn’t be repaired in a timely manner, and we were lucky enough to get a donor vehicle from BWI to use while repairs were being done,” he said.
“We have the chance to bring the economy back to growth in the second half of the year,” Economy Minister Peter Altmaier told reporters.
In Minneapolis, the city where the protests began, police, state troopers and National Guard members moved in soon after an 8 p.m. curfew took effect Saturday to break up demonstrations.
If so, our republic is much the worse for it.
“The soldiers, our German soldiers disappeared and no more shots were fired,” said Boehm, remembering the frightening noise of battle which had included the deafening sound of Red Army multiple rocket launchers and the sight of artillery.
During the hearing conducted through video-conferencing, Mehta told the bench that states might seek extension of the deadline but they cannot take the decision to confer degrees without holding the exams.
They drew the darling in the dreaded 4/5 matchup in the Eastern Conference Quarterfinals.
Last year, the fire department had received 245 such calls on the festival day, the official said.
With five fresh COVID-19 cases reported on Sunday, the coronavirus countin Arunachal Pradesh rose to 182, an official said.
As the previous episode of the season came to an end, Shinra was trying his best to figure out how to damage Charon and get through his tough skin.
Alternative dispute resolution methods like negotiation and mediation can settle disputes more efficiently than arbitration while preserving relations between the parties because of their non-adversarial nature.
A sessions court on Tuesday granted temporary bail to Sonia Pahuja - a co-accused along with her daughter Divya Pahuja in the fake encounter case of Haryana gangster Sandeep Gadoli.
It was a little indication that despite the change in season, she was still enjoying the outdoors in a bikini.
But I loved the job and I've made some great friends in the industry over the years."
This will be the first time since 2005 that the Hokies and UVA play outside of Thanksgiving weekend, but the 102 time overall for the two teams to play.
TCO yet again trots out his “We had to destroy Liberalism to save the country” excuse for the total mess our leadership (and almost all senior figures) made of the party while they were in coalition.
Many train stations, and even residential neighbourhoods, required passengers and residents to provide such information as a way of verifying whether they had been to areas hard-hit by the virus (such as Hubei Province) before allowing them to enter.
I don’t feel happy that my kids are not in school.
Mr. Buchanan says a scheduled meeting with the UHWI’s administration did not take place yesterday.
The result has been thousands of fatalities, with the very older people who enthusiastically voted for both Brexit and the Tories, sadly, likely to bear the brunt of the pandemic.
I can’t wait to watch kids take this on.
He promised minimum government but instead of privatisation, Yes Bank and PMC Bank have become public sector units.
The Queen has won a battle with environmentalists to go green and build a hydroelectric turbine on her land.
It pays minimum wage, so she lives with her mom and is well aware that she lives at the poverty line.
Students also should review local policies, as communities across the state, including State College Borough, have passed or are exploring mask-wearing ordinances that could include warnings or citations for those who do not comply.
Amidst the pandemic, which resulted in the cancellation of the remainder of the baseball season, Sandoval still managed to throw 286 pitches within Citrus Valley Blackhawk’s 9-2 baseball season.
I have off and on wanted to tell this story for almost 12 years, but I kept thinking it’s not my place to tell this story, to rat people out.
Maxie and Peter had a plan for their gender reveal… or did they?
‘Trans are people, too.
The next day, she was taken to the National Centre for Infectious Diseases, where her test returned positive for COVID-19 infection, said MOH.
But police nabbed two 'known' activists who were wanted for questioning over previous protests.
This cultural connectedness makes me a keen optimist.
Lawns are not good for the environment.
After probes by followers, Derick finally revealed that he and Jill needed permission to be at the Duggar compound from Jim Bob.
They communicated with a kind of spiritual integrity that cut through initial apprehension or scepticism.
But for Kohanbash, to perform is to generate a dialogue with an audience, and he said he is interested in exploring the spirit of an online crowd.
On behalf of all of us at Straight A’s, we are committed to being your partner and persevering together in all the days and years ahead.
Rather than the single generically blank style that’s now noticeable everywhere, minimalism is fundamentally about a diversity of visions.
He began his career in the late 90’s as the sales leader for newly constructed Assisted Living Communities in Florida.
This news release contains “forward-looking information” including statements with respect to the future exploration performance of the Company.
President Donald Trump's ongoing opposition to any transition of power to President-elect Joe Biden will have an impact on the federal government's response to the ongoing public health crisis, Dr. Anthony Fauci said Sunday morning in an interview on CNN.
By examining retreat patterns over this sea-floor terrain we will be able to help numerical modellers and glaciologists in their quest to predict future retreat.
The court also asked people not to lose heart as the “novel COVID-19 is not immortal”.
Over the last two months in war-torn Donbas, Ukrainian positions have been shelled more than 400 times.
As a special government employee, Atlas had a 130-day window in which he could serve and that window was technically coming to a close this week.
It will be published later in the year.
Mr Percival never married, didn’t have any children and didn’t have any relatives who were able to attend the funeral ceremony.
ILS Capital noted that a substantial number of current cedents have already agreed to purchase non-collateralized reinsurance contracts from Prospero Re, and several reinsurance brokers have approved Prospero Re as a non-collateralized counterparty.
Different diets lack vitamins and minerals depending on what foods are included within the diet.
It’s an absolutely stupid idea, a Prue and Paul fever dream of a challenge.
I told him we were going to get through this together.
Back in December of 2019, the Kenai Peninsula Borough Assembly approved an additional $1 million dollars in order to ensure that the funds necessary to award the construction contract with the updated cost estimate for a third fire station in Nikiski.
Johnson complied and started getting out her receipt," civil rights lawyer, Randall Kallinen, said.
Yet, the recent upside appears to be largely driven by risk sentiment, as markets re-adjust to prior trading ranges across equities, FX and other markets.
Summer suggests that resistance is futile, so she’s waving her white flag.
Godfridah Sumaili has a point here.
“It’s counter-productive and it will send a poor message for our tourism operators which can’t take as many people and if it’s not profitable they remain shut.”
It was an astonishing moment.
However, while noting that the public health authority components of these apps “generally share little data” and are “quite private”, Leith warned that the Irish app contained a type of ‘supercookie’.
And that the strong encryption already in place protects privacy without eroding the safety of our citizens and destroying the lives of children.
“As a precautionary measure in safeguarding the security of the SABC’s mainframe, we are not in a position to divulge this information,” Seapolelo said.
In that time, Knock said, there was a common expectation that the flu would kill Americans into the six figures and the pandemic came in waves.
Sanu would average a career-low eight yards per reception with the Patriots.
“I think from our standpoint, the people who were around are people who would be in the contact tracing web anyway.
Women’s rights campaigners said the change may appear small, but was significant.
The national day celebrations on 20 August, including the traditional annual fireworks have been cancelled due to epidemiological concerns, the prime minister’s office announced on Thursday (18 July).
“There will be an impact on mobile phone prices between 1.5 and 3 per cent,” industry body ICEA National Chairman Pankaj Mohindroo said in a statement.
He said that nearly 300 social work educators and practitioners, including some senior professors of social work in the country actively participated in the webinar and expressed their opinions on the Bill.
Vulture capitalists who take over struggling companies are known to do the same kind of thing while they are running said companies into the ground.
Saturday marks the start of the first weekend since the "ring of steel" was lifted, with many Melburnians set to visit regional Victoria to take advantage of the warm weather and reunite with friends and family.
Even in CCI order approving Walmart’s acquisition, they have mentioned this.”
And at this time LucidPix seems like the easiest way to create and customize your own 3D snaps.
For years, California has failed to construct enough housing to keep up with population growth.
“Like I said, the first thing is to come to Ondo state to maintain party cohesion.
However, they will have to overcome a poor record against the Highlanders.
The disconnect is partly the result of a lack of bold, clear action.
“” checks both of these boxes, combining a wholesome love story, a dance competition and as a bonus, a Broadway musical.
But because Arizona is one of the most urbanized states in the country, that’s a good trade for Democrats.
Ultimately tracking temperature change is extremely useful in helping these animals determine precisely where to bite us because blood vessels are the warmest spot on our skin.
The Joint Commission accredits more.
The chorus is an outright, unabashed tribute to Diffie in which Aldean chants, "Hey, Joe, Joe, Joe Diffie!"
Neither coach could afford another slip-up either after a bumpy few weeks.
Noting that he saw the need to complement the state government effort at adding value to education, the Caretaker chairman urged the people to, in the same spirit, continue to support the government both at the state and local government levels.
The sharp downturn in economic activity in April suggests that the impact is likely to be even more severe in the second quarter.
Emmy® Award-winning executive producer Michelle MacLaren (Game of Thrones, Breaking Bad) directed the series premiere and second episode and serves as an executive producer on the series.
But some of this, maybe the majority, will not be spent until the next financial year.
New Dover Capital Corp. manufactures and sells custom V-twin motorcycles.
After they returned, they stayed out of school for a week as a precautionary measure.
Comparatively, 52.0% of Bankwell Financial Group shares are owned by institutional investors.
The coronavirus pandemic is far from over, Santa Clara County Health Officer Dr. Sara Cody warned in a press conference, and misreported COVID-19 data at the state level may be making the situation look rosier than it actually is.
Investigators have still not identified a suspect or motive.
One, for example, recently emailed me a pornographic joke referencing the killing of George Floyd by a Minneapolis police officer, Derek Chauvin, playing off Floyd’s cry of “I can’t breathe.”
And has been vindicated.
Fitted without feeling so, these Under Armour best of both shorts have built-in compression for an impressive coverage while also being quick drying and sweat-wicking.
Using cutting-edge techniques to image the brain, Tibbo will also be monitoring if people within the healthy sample group have unusual experiences, or psychotic-like symptoms, after smoking cannabis.
Too much to expect?
Most film historians consider 1999 a watershed year for cinema.
But late last month, it became popular after a Twitter user - Ice Universe - to not apply it as a wallpaper on their devices to avoid sudden crashes.
There’s a lot of season left in the current campaign.
But headteachers have not been given any official information.
Jonathan Birch argued: "There is nothing in there about public display.
Another judge delivers blow to USPS, says changes put election mail ‘at risk’
Mikayla Lopez has carried a 3.2 GPA and committed to play division one water polo for the University of Loyola Marymount.
The body then addressed an additional allocation request by Outing Club, which requested $2,177.68 for Wilderness First Aid training to supplement their yearly budget.
Under Hawaii’s new rules, all beaches are closed.
“In the very short term we see there might be logistical challenges to getting seafood in via Beijing.”
They'll have plenty of adventures in the next few issues, especially if they have to deal with the apparent slasher who's starting to make camp counselors disappear.
The contestant who came third in 1991 was Kate Dillon, then 17. Dillon, who went on to become a successful plus-sized model, says that many of her fellow competitors were “from places that were very poor.
Investors can then use their newly-acquired Bitcoin or Ethereum to purchase CVCoin using one of the aforementioned exchanges.
On Wednesday morning, organizers went ahead with the commemoration near Yangon’s Maha Bandula Park, including putting in place COVID-19 preventative measures.
The opinion on whether or not this hesitancy to share more radical beliefs with those who might disagree was mixed.
Atmcosplay doesn't just know how to pull off the heart-shaped eyes of well, going with his more typical look here.
We know that most veterans who die by suicide aren’t currently receiving VA care at the time of their death, and this is our challenge: How do we reach all Veterans when not all our veterans are using VA?
Ms Nguyen said she is unsure of whether she will even be able to keep her seat after being told by the airline that business class passengers would be prioritised.
The committee warned countries to prepare their health systems to deal with seasonal flu and other disease outbreaks along with the new coronavirus.
He explained that the ministry would not want to put the lives of students and school workers in danger.
"Five of the farmers were beheaded, and one of them, a 45 years old man was shot from the back while he was trying to escape."
It's hard to compare one audio project to a multimedia experience that only aired once, but the fact that elements of the have been incorporated into official canon is proof that there were nuggets of good ideas in it.
Even if you stick to one airline for all your flights, co-branded cards are tricky when it comes to extracting value.
Clark County deputies on Wednesday served a warrant on Doehne tied to the KeyBank robbery.
Because there is no company in the world that can pay that kind of fine in three months; it just doesn’t work like that.”
“Nasty, I guess, is the bad part, the ugly part.
Ali said “firms are looking at new standards that will support the UK industry beyond the initial post-Brexit phase, ensuring it remains a leading global financial centre”.
The bill will soon be tabled in the state senate which will decide the final outcome of the bill.
Per the official character description, Alice took off “to follow her acting dreams, knowing that the silver screen and Hollywood were calling.”
It might not have sold as well as its forebear, but it did well enough for itself.
Michael Osterholm, director of the Center for Infectious Disease Research and Policy at the University of Minnesota, joined a COVID-19 research presentation hosted by St. Luke's hospital Wednesday evening.
It took some 35 years, but ‘80s metal band Ratt has finally returned to television screens with the sort of frequency it hasn’t seen since its MTV days.
The Call of the Wild is set to open in theaters on February 21.
“We obviously need to go when there is snow,” Katz said.
Three other people involved were sentenced to between seven and 10 years.
Fear and insecurity have become the order of the day, yet the governor takes N700 million monthly as security vote.
The good thing about shorter psychic readings is you get a feel for what to expect, and it gives you enough time to build up a rapport with your psychic should you wish to have further psychic readings.
This country seriously needs mental health care.
They had signs that says six foot distancing, or whatever.
Unlike low-cost software start-ups, these private companies frequently took on old-line competitors by spending heavily on physical assets and workers while losing money.
Flying can increase your risk of exposure to infection, but airlines are taking some precautions and you can too.
Or, at least, the independent film world.
Winnipeg's St. Boniface hospital is suing the law firm it hired to handle a complaint about construction of a building that's been plagued with water leak issues for years.
In 2001, HIT Entertainment purchased Lyrick, including the rights to “Wishbone.”
Reform activists swerve around the Smollett case and lament that media attention has focused on the actor while their efforts for justice go unnoticed.
“We won’t know until we start playing.
So their participation in the workforce takes a backseat and they are economically dependent on the menfolk.
USD/JPY is recently attempting to break its medium-term trading range, but evidently failing.
Among them, is rescheduling all of her tour stops in March and April, and the have cancelled their April 1 – 18 residency dates at Las Vegas’ Park MGM theater.
Shigeyoshi Tozawa has a lacquer begging bowl with a few coins, three tiny, solar-powered toy figures with bobbing heads bought at a ¥100 store, and various bags filled with blankets, clothes and other items, including his poems.
“We will clamp their criminal activities with professional investigation,” he added.
Del Guidice: Well, thanks for making time to come on.
Exhausted rescue workers outside the Songzao mine near Chongqing.
She’s been doing it professionally for years.
We calm down, breathe better.
The fantastic song has been putting up solid numbers on Spotify.
The school welcomes new teachers Linda Powell (gr 1), Dean Collocott (gr 4), Leila van der Merwe (gr 6) and Jeandrè Michau (assistant sports coordinator) and wishes them a happy and successful time as part of the team.
The patrol vehicle was also damaged and several other ranks received minor injuries.
Jackson had two interception-return touchdowns negated by penalties early in the season but eventually got a TD to count with his 8-yard fumble return against the Rams in October.
Given that budget agreement — which both parties agreed to over the summer as part of a two-year spending deal — it is unlikely that Congress will accept such draconian cuts, particularly for housing, environmental programs and the arts.
With this corrected vision, the Tiv of Taraba will never again blindly follow a wrong ploitician.
He claims it’s “not enough to merely enjoy their agony and humiliation.
Around 700 members took part at both places.
Elizabeth has a serious boyfriend, Jimmy, and she explained that they haven't slept together yet, as he wanted to wait until her divorce was final.
She and Biden are said to have a warm relationship, though they disagreed over how to deal with tumult in places like Egypt and Libya when Biden was vice president.
D:Ream's biggest hit was in 1994 with the song "Things Can Only Get Better" — the song the man is playing in Shaun the Sheep: Farmageddon's post-credits scene.
My biggest fear is that Geno Atkins and Carlos Dunlap may show signs of aging in the next season.
The Galaxy Z Flip is seen to sport a hole-punch or Infinity-O Display with the cut out for the selfie camera placed in the centre.
After she completed the writing workshop, she wrote and published several stories.
Reached for comment, the Speaker of Parliament, Jacob Mudenda said they had not abdicated their role, but were just on recess until the end of May.
One obstacle to a deal is likely to present itself in the form of Archant's pension deficit, which runs to tens of millions of pounds.
“The acquisition of Code Zero enriches our cloud offerings, brings deep domain expertise to our clients and further strengthens our strategic relationship with Salesforce.
Or how about Queen Seondeok of Silla, who lived about 1,400 years ago and ruled one of the three ancient kingdoms of Korea?
This is a big change from barely four years ago when Eastwood expressed his support for Trump over serial email murderer Hillary Clinton.
The lead-up to Sundance was especially rocky for “On the Record.”
Fact is, the War on Poverty, a social bunker in the Great Society of LBJ and the post JFK Dems, has for six plus decades (a.k.a. inter generational poverty to AOC) is directly responsible for feral youth killing weak victims.
“I used to yell at my husband, Jerry, for all the packages he had ordered from Amazon every day.
It was the Democratically controlled Congress that introduced and passed the Venezuela TPS Act of 2019.
Not only did they conceal the truth, they also mismanaged the situation,” a senior former official, who spoke on condition of anonymity, told Reuters.
The single and album were produced by Matt Ross-Spang, who built them on the demos Thorn made.
Martin Vetterli’s term as president of the Swiss Federal Institute of Technology Lausanne (EPFL) has been renewed for an additional four years.
I loved being part of the swim team.”
What doctors are saying about coronavirus risks at Trump's New Hampshire rallyPresident Donald Trump's planned rally in Portsmouth, New Hampshire, has raised virus concerns among area medical experts.
While growing Yukiko's social link rank, the protagonist helps her try to grow her skills and discover a career path outside of the family inn.
According to him, with the digital identity card, Nigerians will be able to transact businesses, insurance and cashless services without any hindrances.
“I’m looking forward to changing the name and starting anew, with a woman’s name behind it.”
The increase resulted from lower Selling, General and Administrative (“SG&A”) expenses and increased volume on higher margin programs, which increase was partially offset by lower revenue volume.
Pensions leave cities with bankruptcy as their…
Now Serpentine just starts to up the pace as they reach the top of the hill and has opened up a gap of a few lengths to the rest.
They are using key card systems to keep escorts working from hotel rooms.'
Charlie Mulgrew was speaking at a William Hill media event.
Good day, here are the latest ASUU news headlines updates for today, Sunday, December 2nd, 2020, on BizwatchNigeria.
She would be playing softball and running for the spring track team had school not been interrupted.
Metallurgical recoveries of approximately 80% for nickel and 82% for copper are highly similar and within 3% of the results presented and utilised in the February 2019 Pre-Feasibility Study.
“We do have more businesses and industries open,” she said.
Belichick didn’t really have much to add to discussions about New England’s offensive struggles this season, just saying that the team was focused on their Week 17 game with the 2-13 New York Jets.
It’s what the Democrat’s do best, spend billion’s in tax dollars with no apparent benefit to the tax payers.
Applications are due Tuesday, December 17, 2019.
With the new rule all purchases will need 20% cash to be paid upfront to the broker.
First time I saw that site years ago, I laughed so hard I actually had tears.
The figures for the first six months of 2019 were 66 percent and 42 percent, respectively.
I do think Warren had the electoral baggage of being actually pretty damn liberal.
The all loved him.
‘You closed the door behind you.
Employees, faculty and students will have to complete healthy and safety practice training before arriving on campus.
“If he gets that kind of rhythm, he is going to be dangerous, because he knows the feeling and what it takes to win,” said the Spaniard.
“Dark humour is a very Icelandic response to difficult issues,” Viktor tells us.
Adrienne had been on and off the canvas of the soap opera in recent years, but had recently returned to reunite with the love of her life, Justin Kiriakis (Wally Kurth).
For the next financial year, analysts expect that the business will post earnings of $0.22 per share, with EPS estimates ranging from $0.11 to $0.32.
Political commentators as well as former and current lawmakers have voiced their concerns over Mr Trump's commitment to a peaceful transference of power should he lose the election.
This is something he can do once his football career is over.
The semi-annual MyPG Community Grant is now accepting applications.
Research concluded that on average, Americans ages 20 to 34 spend just 0.11 hours reading every day.
You alone can change the hearts and minds of your peers, and it’s far more likely done through direct one-on-one conversations than anything else.
“And our bottling process is extremely handmade, too,” he says, showing off a setup that would be familiar to home brewers or winemakers.
Leitch was turning 50 around the time the shares were being hawked around and his wife Correne asked him what he wanted for his birthday.
And, well, you see alludes to what happened: “US intelligence briefer appears to have overstated assessment of 2020 Russian interference.”
The company routinely miscasts people of color, she claims.
"Simply put, they have too much power," said Representative David Cicilline, a Democrat from the state of Rhode Island who chairs the panel.
The fact of the reaction may also offer highly important insight into the disease mechanism, which itself might offer new treatment options.
Getting into specifics, they found that as on March 21, there were about 1746 persons staying in Markaz.
The Parks Canada statement says opening the winter road connection to Alberta could "jeopardize" these special provisions.
It found that at most 67 noncitizens registered or attempted to register in Kansas in the last 19 years.
A few months later, Hitler began the Blitz.
That's often been true of some of the resources that we provide as the Gates Foundation.
And then Congress got involved and local elected officials as well.
Each pikeman carried a short sword and dagger but wore comparatively little armor.
Boat sales slumped, and people stopped taking their usual fishing trips.
Wanklyn and his crew would have to wait until September for their greatest triumph.
You can get a bottle of the original stuff (which has 25MG CBD per milliliter) for $49 after discount.
Truett’s Chick-fil-A Sports: Chattooga High names new football coach.
Because living the original, imperfect life requires courage.
I’m very quick to see what my failings are or notice that anxiety interferes with performance.
“Everyone was from Farmington, with the exception of one guy.
No human has set foot since 1986.
Manning does have the seventh most touchdowns of all time.
Clarence’s family wishes to thank the staff at Norseland Nursing Home, Vernon Memorial Hospital and Old Times Assisted Living for all of their wonderful care.
Illinois legislators are not expected to return to Springfield in 2020 amid ongoing concerns about convening hundreds of lawmakers and staff as the coronavirus again surges across the state.
A lightning storm caused the fire in the Mendocino National Forest north of San Francisco in August.
Instaurare in Christo: CWN: Iranian president sends Christmas greetings to Pope Francis (Fars News Agency) https://t.
Zhang's style can be densely, airlessly lovely.
The Ministry of Labour and Employment spokesman, Charles Akpan, made it known to newsmen that the dialogue with the ASUU leaders would hold at the minister’s conference hall.
According to Carlson’s report, Harrison-Hawkins presented her petition Monday night to the Lawrenceburg City Council, which has no control over the monument.
Thailand’s undoubted success in all but eliminating Covid-19 infections within its borders may ultimately end up being a hindrance as much as a help when it comes to rehabilitating this key sector.
He unleashed his best game in Game Five, exploding with 32 points and nine rebounds to power the Kings’ title-clinching 82-78 win over the Tropang Giga last Wednesday night at the AUF Arena.
I don’t tend to need much sleep, although I never have trouble sleeping: that’s years of training – a doctor thing.
So first, the quicker you bring the ball forward the more chance Hawkins has.
Some of the texts she uses can never again be opened—on one hand, that can feel uncomfortable, but that’s the nature of redaction.
After listening to the plaintiff’s Counsel, Justice Tijjani Garba Ringim of the Federal High Court, Owerri granted the reliefs sought.
The round of 16 clash at Anfield on March 11, which holders Liverpool lost 3-2 to crash out of the competition, was attended by about 52,000 fans including about 3,000 from Spain, which went into a complete lockdown a few days later.
We must match the scale of the economic and climate crises with the courage to invest £150 billion over three years in a Green Recovery Plan for green jobs in all parts of our country.”
Guys can become so resentful of homosexuality, homo preferences, homo love and “gay” all being feminizing.
Yaya Ismail got loose for EGF on a break but was tackled by DL defender Anthony DeVito to save a great scoring chance.
“Get travel insurance and make sure that you have an up-to-date will, an enduring power of attorney,” CMAAO President said.
Bavaria and smaller Saarland had gone furthest, imposing restrictions to keep people inside their homes save for a number of work-related exceptions.
Narcis-Scope, who played a role in observing the disputed elections in Guyana in March, said she understood what international observers bring in terms of the credibility and “the stamp of approval they can put on your elections.
Steven Ford with the twins.
In the 540s volcanic eruptions initiated a cold and dark period lasting several years, possibly reflected in folktales across the northern hemisphere.
BART’s daily ridership is hovering around 13 percent of its pre-coronavirus pandemic levels and is not rebounding as the agency had originally planned for.
Plus, Snoop predicts the Lakers will win 2 more titles with LeBron and Anthony Davis.
Some members had called for violence, while many falsely claimed Democrats are stealing the election.
The Chinese Super League club have upped their valuation of the Nigeria striker, 30, to around £22million if Ole Gunnar Solskjaer wants to keep him on for when the season resumes in June.
Ali helped UCLA jump out to a double-digit first-half lead with three 3-pointers, and Cronin said he was happy to see the fifth-year veteran’s shots falling early.
There are no approved vaccines for the virus that causes COVID-19, but 19 candidates are being trailed in humans globally.
It’s clear that the Chinese government attempted to outbreak in Wuhan province as well as portrayed the situation when it was not.
Mayor Jim Kenney, who holds an ex officio position on the art museum’s board, said the institution should also “require training for all staff.”
What’s the best food to eat prior to a workout?
A new study indicates that this need not be the case.
Mac Donald continued: “I have no idea what each party was involved with but I am sure it was traumatic.”
United States Army – when you need to Break things and Kill people.
Without a better read on the true impact of its personnel cost cutting, the auditors said, the Postal Service will be ill-informed as it makes future financial decisions.
Following the trend of most polls this cycle in the state, most support Biden on handling the coronavirus pandemic, while Trump has the advantage on managing the economy.
Yuvi bowled, fielded and batted superbly on Saturday.
Guest stars in year 15 include Jane Lynch, Patton Oswalt, Ron Perlman, Craig Robinson, Criss Angel, and Bill Nye.
American Eagle Outfitters had a positive return on equity of 5.92% and a negative net margin of 2.68%.
They want pain freedom from headaches and no associated symptoms," Pearlman said.
Osei has been in excellent form for the Division One League outfit this season, with the club’s main high point being beating Kumasi Asante Kotoko to eliminate them from the MTN FA Cup.
"The best thing investors can do," it suggests, "is to sit tight."
The occupation is about implementing the mov…
“And so, who is the pasaway (hardheaded) to blame for the sad state of the nation that we are in today?
Kasich should have just got corn rows and rapped Crossroads by Bone Thugs N Harmony if he was serious.
“After looking at the trends, I believe we can no longer afford to put our children at risk of infectious diseases by allowing non-medical exemptions,” Health Commissioner Renee Coleman-Mitchell told legislators at a public hearing on the proposal.
Palm Beach Atlantic President William Fleming said the 2,500-student university honored the first lady for her compassion and kindness, calling her a worldwide role model.
Yager also said he liked the job head coach Scott Frost has done in building programs.
Mr. Emdin is still paying salaries and even offered to put up some of his 33 employees in the hotel’s 38 rooms, most of which stand empty.
Nothing chills economic activity more than regulation.
“The phased approach to easing lockdown means that most people will still be confined to their homes for some time to come, and stressors of all kinds are being amplified,” she said.
The following project has potential for future pedestrian amenities throughout the city if proven effective.
Homelander and Queen Maeve might be the strongest but The Umbrella Academy have more effective superpowers, be it time traveling, summoning ghosts, or rumoring someone.
The investigation into homicide remains ongoing and anyone with information is asked to call the Albany Police Detective Division at 518-462-8039.
Spain's former king Juan Carlos, who is facing investigation at home and abroad for corruption, announced Monday that he will go into exile.
Booker T. Washington strongly believed in southern African-Americans using the skilled trades to thrive in their rural communities.
Yeah, our nearby school systems are all online.
Abiodun said the cement company had identified 28 contacts with the man.
She is a big fan of nostalgia - gingham is a recurring theme in her work, conjuring up 1950s and '60s domesticity in America.
But the measure is poised to be rejected by legislators, including those in his own Democratic party.
This is a challenge we all need to face together and not in separate silos isolated from each other.
Israeli forces blew up the family home of an injured Palestinian prisoner.
The two athletic departments joined together to encourage players and fans to wear these shirts in support of two of their own battling childhood cancer.
For Fox Lane Middle School, the last date of exposure was October 6th.
On the other hand, pony-tail, so this is greatly amusing to me.
It is vital that we attract and retain talented individuals to contribute to the advancement, reform and championing of the law.
Unlike other months, there are no new fish species coming ponds.
“Social distancing is still very much necessary, and that doesn’t get lifted just because of the good-hearted nature of what we’re doing.
The staff members are hoping that divine intervention will put an end to the global pandemic as prayer meetings and vigils are held at 7 pm daily.
However, if the experienced top order gets going, it would give enough freedom to their youngsters to go for big hits.
They aren’t doing anything.
They want to do it very badly.”
However, officials said it was not immediately clear if this particular batch was tested.
He spends most days doing office work while at home with his toddler and his evenings on set.
The promise of our future is limitless.
And we think this is just a great opportunity that will have a long-lasting impact for these folks.”
Given that organizations need innovation and more efficiency to sustain in volatile markets, chatbots have become the go-to-approach.
Saeb Erekat’s record, however, shows that this was not the first time that he had made a false accusation against Israel.
Meanwhile, just blocks away, the Senate will continue its impeachment trial over allegations that the president tried pressuring the Ukrainian government into investigating one of his political rivals.
“It’s really a kind of synthesis and coming to terms with all of the things for better and for worse that Wagner had brought in the world today.”
Gigantamax Pikachu reverts to its "chubby" Pikachu look as seen in the original Pokemon games, but with a massive tail made entirely of electricity.
He broke the order, Michelle went back to him.
Whatever, his attacking audacity was rewarded and continue to breathe down West Brom’s necks and Wigan’s week goes from bad to worse.
Twitter said Saturday that hackers 'manipulated' some of its employees to access accounts in a high-profile attack, including those of Joe Biden and Elon Musk, and apologised profusely for the breach.
Trump Bolsters Order Barring Investment in Chinese FirmsThe Trump administration on Monday strengthened an executive order barring U.S. investors from buying securities of alleged Chinese military-controlled.
"Chief Wabena heard of the curing waters called minnewaucan.
The Bell/Shepard household is celebrating something very dear to their family's heart, and that's 16 years of sobriety.
Victory Capital Management Inc. grew its holdings in shares of GoPro by 39.6% in the 4th quarter.
Didn’t choke,got beat by a good football team that’s all.
"They (agents) have witnessed the situation, they came safe and are leaving safe, with few remaining behind to receive the tourists this month," said Justice Mihayo.
When ordering, keep in mind that bigger is not necessarily better.
“In fact, the GTAW should really be seen not just as a highway but actually as a hugely profitable scheme for land developers, many of whom are closely connected to Ford.”
Kaduna School To Play Key Part In World’s Biggest Grassroots Online Education.
And with only one more episode prior to the event, a second swerve is not very likely.
Brent crude was up $1.02 at $69.62 a barrel, having rise almost 6% since before the Iranian general’s killing.
Mr Abbas has so far declined to comment on the allegations.
“So I came here to the Event Centre to let people know, as you can see, that there is nothing here and the Event Centre has already been prepared for a programme as it was meant to be used for.
The Blue Jays tallied three times in the fourth inning before Biggio hit the team’s first homer with a three-run shot off Tampa Bay ace Charlie Morton in the following frame.
Why we don’t have anyone working on human testing for that already is a frustrating mystery.
The Legislature passed a similar requirement last year, but this would put it in the constitution.
How I learned to love my body as a female athlete.
Jordan Dumais, Brendan Tomilson and Zachary L'Heureux found the back of the net for Halifax (2-4-1).
Here’s what we know about the US senator’s marital status and whether she has children.
He was not protected, but abandoned," the man said.
Mayor Knox White said the city carefully chose to only require masks in businesses that everyone has to use, whether they are trying to isolate themselves or not.
As of Aug. 5, New York City will have checkpoints at its major bridge and tunnel crossings, with officers from city’s Sheriff’s Office stopping a random sampling of vehicles to inform those entering the city about state quarantine rules.
Why did it take so long to find out that Thomas was questioned for the prior shooting?
Oh, and the fact that the standard Type R delivers 99.9% of this Limited Edition model’s ability for about £6k less.
Both the boys and girls semifinals and championship games will use replays in certain instances, with quarterfinals included once all quarterfinal games are broadcast in the arena or on television.
“We do have two free legal resources for students whose landlords do not want to abide by that.”
"Every Senator now faces a choice: to be loyal to the President or the Constitution."
“It is really important that the city has a thriving retail unit at such an important entrance to the city.
On a final, unrelated note, you’re probably aware by now that, after more than 18 months since the start of the U.S.-China trade war, a meaningful agreement was finally reached between President Donald Trump and Chinese trade representatives.
“We have two main protagonists who are people of colour, and the whole friendship group is a mixture of ethnicities.”
In the nightcap.
Friedman quoted unnamed sources who claimed Mottola had been collecting intel by secretly viewing footage prior to its release.
What about movie theaters, gyms, etc. In my opinion, every interior place should be shut down before you start closing open air spaces.
Visitation will be from 4:00 PM to 8:00 PM on Thursday, January 23, 2020 at St. Paul’s Lutheran Church in Green Isle, and will continue Friday morning one hour prior to service time at church.
If it’s entered before noon on Tuesday, a payment date should be available on Saturday.
“My staff who I’ve worked with in-person this week have received negative tests as well.”
An analysis of landscape dynamics and forest fragmentation of Shivamogga district by researchers between 1973 and 2018 has revealed a 10% net loss in forest cover and increased fragmentation.
Super Rugby Aotearoa: In-form Crusaders fullback Will Jordan dropped to bench for massive Blues clashThe Crusaders will start their top of the table clash against the Blues this weekend with arguably their best player this season on the bench.
Many with possible silent hypoxia could clear the infection on their own, he said.
“So, the whining of the corporate C.E.O.s is really completely short sighted.”
'As the Armed Forces puts modernisation at the heart of its future strategy, these systems will protect vital shipping lanes, commercial traffic and our brave personnel from these deadly devices.
Tickets and information are available at crowdcast.
Some of us would go, ‘Oh, groan.’
A total of 651 people are in hospital with COVID-19, a drop of one.
We now have the pay-off at the end.
“County shows play a huge role in advertising,” Ebersole said.
There was nothing that Jeff Grosso wouldn’t do to uplift skateboarding & the people around it.
Interestingly, the case of FRN V Omatseye was a criminal in respect of which the EFCC itself had briefed Obla and provided the proof of evidence, witnesses and other information utilized by Obla in the course of the trial.
A Pakistan International Airlines Corp. flight with 99 people on board crashed into a residential neighborhood of Karachi after the pilots reported losing power from both engines as the plane approached for landing.
While it was a time of grief for the cleric popular with the spiritual spectacles prophecies and his congregants, Freddy said he could not help but notice an aura of celebration among residents as the structure hit the ground.
For food businesses, the focus should be on protecting food workers, consumers and restaurant patrons from becoming infected by person-to-person SARS-CoV-2 spread, added the ICMSF.
Villagers of Orealla, a Berbice Indigenous village about three dozen miles from Crabwood Creek, are appealing for assistance with restrictions on the Corentyne River affecting food supplies.
The Kaieteur Block was awarded to Ratio Guyana and Ratio Energy on April 28, 2015 at 13,500 sq. km or 3.3 million acres.
Irrfan Khan has done some remarkable work in the west including films like Life Of Pi, The Amazing Spider-Man and Jurassic World.
I know what it feels like to fully believe the hatred that is being directed at you by strangers, and to stop believing the people who love you when they tell you there is more to your story.
We had a good laugh about it, and we incorporated it into the movie."
Lindsey Burdick, a teacher at Park Center Senior High, said that she was concerned for students of color in light of the pandemic’s disproportionate impact on those communities.
Today, guests come for the iconic heart of palm salad, the rocking chairs lining the wraparound veranda, and a healthy dose of Old Florida charm.
AFL: The Suns had a stirring win over the Swans, and the newest nominee of the rising star, Izak Rankine, had another blistering game, he spoke with Fox Footy after the game about how he did it.
Created, written, and executive produced by Armisen, Heidecker, Reilly, and Emmy nominee Jonathan Krisel (), who also serves as series director, is produced by A24 and Abso Lutely Productions.
“Despite the key role child care providers are playing in support of other essential businesses during the COVID crisis, the child care system as a whole is at risk of collapse,” association President Angela Garcia says.
"It is all from the bottom up.
Excalibur said the stakes have somehow gotten higher.
For Halsey fans who have been hitting repeat on “You Should Be Sad” or “Finally // Beautiful Stranger” from her third studio album “Manic” that was released a little over a week ago, her performances on SNL are a must-see.
If you are unhappy with a certain aspect of yourself, change to become exactly who you dream to be.
The County received approximately $101 million of funding from the U.S. Treasury as its local share of the COVID-19 response funding in the federal CARES Act.
The American experiment in freedom is failing fast.
While these are finely crafted tunes, the critique of the album does ring a bit true here.
“Energy and infrastructure projects have been completed on schedule, 75,000 Pakistanis have got jobs in BRI projects, and 28,000 Pakistani students are studying in China.”
The whole budget process was launched almost two years ago and the EU’s executive commission had insisted it be finished last fall, as the current budget period expires this December.
This photo from Sunday May 31, 2020, shows demonstrators raising their hands during a rally in Brooklyn, N.Y., for George Floyd, a black man who died in Minneapolis after being restrained by police officers.
The visitors were parking their cars other than the designated places and using hidden routes in the woods, he added.
Equally disturbing was the fact that Mr. Musyj did not immediately remove the offending comment, though it was later taken down.
On December 30, he shared a photo with his three children captioned "Goodnight my beautiful babies.
Amid a sea of princess dresses and chic suits, Jodie stood out in an emerald green gown by Mary Katrantzou.
The surviving material, held within archives in Portugal and Spain, are missing a tenor part, which has been reconstructed by musicologist José Abreu, and fine-tuned with Cupertinos.
And so, when they came to us with, you know —
Earth shuns them for being Starfleet upon arrival, and is revealed to have become aggressively militarized—hoarding what dilithium it can, not to use it, but because it can.
JONES BEACH, N.Y. (CBSNewYork) testing began Wednesday on Long Island with the opening of Stony Brook University, and also private urgent care facilities.
“These virus-like particles have now enabled us to reveal fundamental molecular principles of immune cell recognition for the first time.”
Tropical Storm Isaias lashes Florida's east coast, no longer expected to reach hurricane strengthâ€¦ https://t.
When the skins are oriented in different ways, the overall structure can create different motions: A foam cylinder wrapped with robotic skin can either push itself forward like a skier or wriggle like an inchworm.
Both are among numerous men who participate in a programme by SmartEco Blockchain Solutions and Reggae Breeze.
He is our second child.
“Many Americans have read studies and heard media reports about this drug chloroquine, which is an anti-malarial drug.
Back in 2012, they drew two matches out of 12, but with one match to go in the current edition, the Ulsan-based side would lift the trophy with 10 wins and one draw should they overcome Persepolis without needing penalty shootouts.
But that wasn’t the case in South Boston Saturday evening, where people stood in crowded lines just to get into a jam-packed bar.
She added: “We’ve always understood that approval of any major sponsorship or other agreements would need approval by councillors.
On the front, she explores the challenges women face and how she refused to shrink herself to accommodate anyone’s insecurities about her fame.
He disclosed that, since the Discos took over the asset in 2013, the government has not put in anything whatsoever regarding 40 per cent shareholding.
This concert did not make room for social distancing in the arena, but masks were mandated.
The TRACE spokesman stated that the command apprehended 345 road traffic offenders during the ongoing COVID-19 lockdown ordered by the Federal and Ogun State Governments.
But then there was another catch: The F.D.A.’s guidelines for medical use of KN95 masks in the United States were murky, and Mr. Schonfeld’s lawyers warned that officials could seize them.
This thirsty hummingbird stopped for a drink, in Montevideo, in front of Marcia Jones.
They caused harm to people like me.”
Shepard may choose whether to openly advocate for war or not.
Ndu decried that many government organizations, private organizations as well as well meaning individuals had rendered skill empowerment programmes yearly but the desired effect was yet to be felt.
A healthcare worker wearing a graduation gown as PPE.
Morgan’s Instagram followers were also interested in the contents of his office, with many noting the amount of books on the shelf behind Elise.
The place looks more and more like the intensely partisan House of Representatives, only with longer terms.
On Monday, Leila Abdallah told reporters that she forgave Mr Davidson.
He’s a chess piece, he can play SS, FS, and in the slot.
This time, we are highlighting products on the basis of their price, effectiveness, durability and users’ reviews.
But when it is time to act, there are only excuses and absolutely no effort.
We were at Universal the day before they shut down.
Tackle everyday pet hair and dirt with the Shark Rocket Ultra-Light vacuum.
Also, the moving average convergence divergence indicator on the daily chart has been tracing a downward trajectory and stays in the negative region.
Still Haven’t Had a Chance to Watch the Mining Expo?
The Galacticos ended up losing the match 4-3 at the Santiago Bernabeu as the reigning Spanish Super Cup champions waved the Copa Del Rey goodbye until the coming season.
However, according to the Bloomberg Billionaire Index, Bezos followed by Bill Gates, Zuckerberg, Musk, and Louis Vuitton’s Chairman Bernard Arnault were the five richest people on Earth.
Several research analysts have issued reports on DHR shares.
“(Voters) don’t care about the disputes, the differences between levels of government or between parties,” she said.
“Canadians know that there is no place in our country for weapons designed to kill the largest number of people in the shortest amount of time.
Their food supply is greatly supported by FoodForward SA, who provide them with a monthly.
Sekulow added that the House Intelligence Committee, which Schiff chairs, opted not to subpoena Bolton, fearing it would delay a House impeachment vote into the new year.
Thomas Parks, a Nunapitchuk city councilman, said that the whole village was quiet.
When Alberta students head back into their K-12 classrooms this fall, they (and school staff) will be provided with two reusable masks, courtesy of the provincial government.
NE: The first step is to ensure endpoint protection on the engineers' computers, because whatever code is used will be executed on one.
Fear obstructs the important work of our public health officials to protect the health and safety of British Columbians.”
Credit-card processor Stripe takes another 3%.
Give playing undesirable habits.
The company said that combined capital raised has no precedence globally in such a short time.
But the trucking industry is experiencing a national shortage of at least 100,000 drivers.
I think that discussion has to take place.”
Whether it is this particular ad, or something else, you can bet that Loeffler will be accused of racism.
That said, Anandapur DFO (wildlife) Ajit Satpathy, who is also DFO in-charge of Keonjhar division, confirmed it that a carcass of a female elephant calf had been recovered from Barabanka reserve forest.
For two months, the town was a ghost of itself, a tableau of desolate streets and shuttered businesses.
Chennaiyin FC, who are pushing for a place in the play-offs, took the lead after only seven minutes of play courtesy of an excellent individual effort from Rafael Crivellaro.
He fits well with the power/gap runs that Denver had success with last year.
And a look back at candid photos taken 38 years ago show the Queen enjoying the event, taking photos from her stand, as well as socialising with Prince Philip and a young Prince Edward.
Over half, 55%, of voters think he is ready to be prime minister, and 40% believe the Labour party can form the next government.
One does have to wonder why they are “reminding” dead people to vote, too, especially three times.
Following the transaction, the director now directly owns 146,105 shares in the company, valued at approximately $49,409,788.90.
“Council has directed staff to present a factual history of Bruce’s Beach at the next meeting,” said Mayor Richard Montgomery.
Prince Harry cheekily (though it could just be the camera angle) ushers his wife onto their plane in New Zealand on October 28, 2018.
Hopefully, players enjoy it just as much as normal regardless of the frustrating situation.
Many of the more upper-class student protestors survived and went on to receive scholarships to Western universities and worldwide speaking gigs.
"Since participation in UEFA club competitions is determined by the sporting result achieved at the end of a full domestic competition, a premature termination would cast doubts about the fulfilment of such condition," the joint letter stated.
It includes money for minority communities to bolster childcare, healthcare, housing and training for coronavirus-related jobs such as contact tracing and administering tests.
A military source reported on Tuesday evening the aerial bombardment and artillery shelling of ISIL terrorist group positions in the northern Iraqi Saladin Governorate.
The introduction of Radha in the ninth over worked as immediately after hitting a six over deep wicket, the Sri Lankan captain was caught at square leg.
The beer is good, the spirits selection surprisingly broad, and upstairs, with the orange of the street light warming the bar, it’s somewhere to fall in love with.
And I think also the writers would agree that in "Breaking Bad," you only saw Saul at work, so you only saw his persona that he admits right from the get-go is a phony one that he's invented.
The workout reportedly was canceled after the Seahawks sought a commitment that he wouldn’t kneel during the national anthem.
Instead of using the right stick to activate different moves you’ve just got some generic light and heavy attacks, and a few character specific special moves.
'You have to be here.
Employer-provided insurance is typically well liked by those who are covered, although it is not without costs for the employee.
But Smith-Proulx said that's not always the case.
Nia DaCosta will direct the film, working from a script by Megan McDonnell.
She went on: ‘After 24 hours of unmedicated active labour and 2.5 hours of transition our midwife saved your life by resuscitation, you truly are our miracle and I will be grateful every single day for you.
A new data center, the Raxio Uganda facility, built on the outskirts of the capital Kampala will have access to 1.5MW and marketed as a colocation facility, pitching for Ugandan financial businesses and government agencies.
"While TikTok isn't the go-to app to follow news or politics, we're focused on supporting our users with education and authoritative information on important public issues," says Pappas.
During the past week, the average has fallen 13 cents a gallon and is currently 57 cents lower than last year at this time.
On the front page of its late edition, the New York Times said "Trump's heckles" had sent the debate "into utter chaos".
Lottie Moon Baptist Women’s Group meets at 7 p.m. the first Monday of each month.
Should President Trump lose in the 2020 election, don’t expect him to concede defeat — it is simply not in his DNA to do so.
UK Prime Minister Boris Johnson declared the movement to facilitate lockdown principles in England on Thursday, following a few days dominated by the controversy surrounding the alleged violation of regulations by his leading advisor.
“Promise you won’t forget me ever?”
This winter's thawing and refreezing has made for treacherous ice conditions on sidewalks, driveways and parking lots, and residents beware: The most dangerous time for slips and falls is just around the corner.
Ultimately, Ian never gets that time with his father he was so desperate for.
It took place in downtown Hugo at Lion’s Park.
Shadow foreign secretary Emily Thornberry, with 10 nominations, and Clive Lewis, with just four, appear to be struggling.
She did her own fire token brokering, offering her the idol that she bought from the Edge of Extinction.
▶️ EasyJet hacked: cyber attack gets details of nine million customers https://t.
In 1997, a collector named Jason Wilson bought 10 carts from the 1990 Nintendo World Championships (seven grey, three gold), including one for $50, after convincing a seller that the memorabilia wasn't actually that valuable.
“Interaction with people is the main thing I miss since finishing work,” David said.
The money was not received in bulk, it was received in tranches of not more than $10,000 dollars and not more than £5,000.
The same cannot be said for most other similar titles.
The video had subtitles to clarify the rules…
In 1954, President Dwight D. Eisenhower told Supreme Court Chief Justice Earl Warren white Southerners “are not bad people.
Pavizham Biju, its president, said that political parties just did not care about the lives of ordinary people.
We believe it was wrong to auction the furniture and other equipment because these things belonged to the farmers not VIF.
The Chinese’s foray into the semiconductor market is dangerous to U.S. interests.
You have to show people before they fully believe.
Trump’s lagging statewide poll numbers did not help Perdue.
Tierney opens up on McGregor friendship, calls himself the 'biggest fanboy ever'
You can pick up a pumpkin every evening from 4 p.m. to 7 p.m. until supply runs out.
I was preparing to go for it when all of a sudden we were told the price has been increased,” he said.
Please wear both.
As spectacular as those numbers were, e-commerce’s biggest sale of the year was clouded by concerns over regulatory risk.
A NEWLYWED fought off a giant barracuda on his honeymoon — after it started chomping on his tackle.
What he didn’t expect to see was hope.
As of 21 October, a total of 8,506 million tonnes of grain was harvested in the country, with the average yield of 37.7 centners per hectare (33.7 centners per hectare in 2019).
Harvard on Monday said it will invite first-year students to live on campus, but classes will stay online.
First team to score wins.
Look your best during video chats with this tripod and 10″ inch ring light that offers three distinct lighting options.
But then she smelled the barbecue and she knew it wasn’t bad.
No CCTV camera removed from Lekki Tollgate before incident Governor Babajide Sanwo-Olu of Lagos State has again, spoken on…
They can promote pluralism and tolerance.
Voters will need to weigh this record come November.
The Speaker of the House of Reps, Femi Gbajabiamila, in a statement issued on Saturday, noted that the proposed Bill will help in boosting the economy through the informal sector as the country prepares for the aftermath of the coronavirus.
Blessed"; "The Walrus and the Whistleblower" by Nathalie Bibeau; and Elizabeth St. Philip's "9/11 Kids."
There has been much speculation over whether Adele will perform on the NBC sketch show while H.E.R, born Gabriella Wilson, will sing her new single Damage.
HMRL MD NVS Reddy said Naidu was his main technical support in executing the most challenging and mega Hyderabad Metro project.
Indeed, when Hardware Brewing Co., a small business northeast of Lewiston, opened its doors again on May 1 — in defiance of Little's stay-home order — McGeachin and Labrador attended the reopening and proudly posed beside the owner.
LiME is available now for streaming on Amazon Prime.
“Right now maybe is the best moment in the season there … I always have a great opinion and a good respect for Man United.”
It has also supplied commercial fuel cell vehicles as prototypes.
“Simply trusting the people with freedom of speech could have achieved a great victory in preventing and managing this epidemic, and there wouldn’t have been such a huge price to pay.”
Brimley’s manager Lynda Bensky said the actor died on Saturday morning in a Utah hospital.
He has missed only six games the past six seasons.
Scottish terriers were originally bred to hunt vermin on farms, and to hunt foxes and badgers in the Scottish Highlands, so their fur was kept much shorter to allow them more agility.
A new report from the Vancouver Police compares crime statistics from January to September 2020 with the same time period in 2019.
As Frank tells Dee when she considers running for office, "A woman in politics is like a donkey doing calculus."
The economic situation remains bleak.
Union cavalry soon arrived.
Novavax has said its experimental Covid-19 vaccine produced antibodies against the coronavirus and appears to be safe, according to initial data from a small, early-stage clinical trial.
In this series of articles we discuss who some of the potential candidates are who might be chosen to be the next Chief Justice.
I want to talk this week about being present in what we are all experiencing.
Hadly Tucker fought her teammate Bruce for the top spot in the girls 20 freestyle.
Given Carolyn's decision to dispose of a valuable source of intel, it could be a warning.
The two girls who were hospitalised, aged 10 and 13, were in a "satisfactory condition," she said.
Both can have long-term and sometimes severe effects on service members’ lives, affecting their ability to work, manage basic living tasks, and interact with others – even with their own families.
Lebanese security forces inspect the entrance to a Fransabank branch in the southern city of Sidon on April 25 after unknown assailants targeted it with an explosive device.
The nature of Getty's death is still not yet clear, with an autopsy yet to take place, but foul play is not suspected.
So in the Tabernacle, G-d came close to the people, and in bringing sacrifices, the people came close to G-d.
What about Mater Dei?
Finally, we limited the search to just those whose stock prices were less than $5.
HEARTBREAKING pictures show Kobe Bryant coaching his daughter Gianna at a youth basketball session a day before they died in a helicopter crash.
Last month, President Kiir –also the chairperson of the taskforce, imposed a night curfew across the country for 30 days as a preventive measure against COVID-19.
Late in the day, an avalanche in the city's Outer Battery neighbourhood sent snow rushing down a cliff and into a home.
Local businesses like Lowe’s and Planeform have been very generous in their donations of material and tools to make the clear shield portion of the mask.
Nome, on the far northwestern tip of the continent, had just gotten a telephone line, so residents were able to get some advance warning.
That October, M.B.Z. told me, he listened in amazement as an Arab head of state, meeting with his father on a visit to Abu Dhabi, dismissed the attacks as an inside job involving the C.I.A. or the Mossad.
I think Gus would do that.
“We are one of the only undergraduate unions in the northeast, and so a lot of RAs and peer mentors at other universities do not have the same opportunities that we do to bargain for our safety.”
A Times reporter visited the site where the oil company worker was vaccinated, a clinic near Beijing’s Olympic Park, in late September.
Certainly we got some incredible stories during the renaissance era of original "Star Wars" fiction kicked off by Timothy Zahn's original Thrawn trilogy and Dark Horse's incredible "Dark Empire" mini-series.
[truncated: 764,731 more chars]
