# Supplementary material for: Probing language identity encoded in pre-trained multilingual models: a typological view
Source: PeerJ Comput Sci. 2022 Mar 15;8:e899. doi: 10.7717/peerj-cs.899 (PMC9044357; doi:10.7717/peerj-cs.899)
Supplement: Supplemental Information 1 [file peerj-cs-08-899-s001.zip › Raw data or code files/multilingual sentences/Estonian.txt]

Kui me digitaalse kaubatee lahenduse siin tööle paneme, on see Eestile parimaks reklaamiks, kirjutab majandus- ja kommunikatsiooniministeeriumi majandusarengu asekantsler Viljar Lubi.
Taliviljade põllud rohetavad nagu oleks käes kevadkuu.
Kahjuks ei ole harvad ka juhused, kus emmed on lastele uisud alla pannud, kuid kiivri unustanud.
Kruusateel kihutamine on kohane siis, kui oled kogenud rallisõitja, muul ajal pead olema tähelepanelik ja mitte ületama lubatud kiirust.
Maha parseldas kõik, viis komisjoni.
Mõõtmistäpsuse probleemid polnud aktuaalsed tollal mitte ainult Eestis.
Samas palgasurve ajal tuli palgata ka kehvemat tööjõudu, sest muud võimalust ei olnud.
Mitte sellepärast, et nad oleksid väga laisad, vaid sellepärast, et ühe erakonna inimesed mahtusid ühele diivanile istuma.
Juure kinnitusel on tegemist romantilise looga, mille peategelane elab kadestamisväärset elu.
See on nõrganärviliste viis pingeid ja ebaõnnestumisi kuidagi maandada.
Hollywoodi paar Olivia Wilde (36) ja Jason Sudeikis (45) on lahku läinud.
"Lux aeterna" esilinastus kulges 2019. aasta Cannes'i filmifestivalil püsti seisva publiku ovatsioonide saatel ning kohale tulnud meedikud olid valmis abistama filmi tõttu teadvuse kaotanuid.
Kui patsiendi külastamine on vältimatu, on see lubatud vaid äärmisel vajaduse ning seda võimaldatakse ühele lähisugulasele eelneval kooskõlastusel raviosakonnaga.
Londoni Imperial College'is loenguid pidav Sharman lisab, et kuigi tulnukad ei pruugi olla inimese sarnased, pole välistatud, et neid võib ka Maa peal leida.
Kuressaare haigla labori personal sai Põhja-Eesti regionaalhaigla kolleegidelt koolituse ja laboril on vajalikud tarvikud testimiseks.
"Kõikidega on vaja selles protsessis läbirääkimisi pidada," tõdes Remmelkoor.
"Prokurör oskab hinnata, kui mahukas on toimik ja kui kaua võib sellega tutvumine aega võtta.
Leedu president Gitanas Nauseda ja Kersti Kaljulaid.
Jüristo ütles ERR-ile, et plaanis on luua platvorm, mille pealt hakata koordineerima vastukampaaniat abielu rahvaküsitluses nii-öelda "jah" osapoolele.
Kuid seekord suutsid enamik külalisi end enam-vähem kauniks sättida; hästi palju on ilusaid paare.
Kapparitest särtsu saanud tuunikalakreem täiendab taimset suppi, nii et kõht saab mõnusasti täis.
Valitsus on lubanud kiiret ja põhjalikku uurimist, kuid rahvas ei usalda kõrgetest ametnikest koosnevat uurimiskomisjoni ja kardab, et tegelikke süüdlasi varjatakse.
Eesti Kohtunike Ühingu esimees Indrek Parrest pöördus sel nädalal justiitsminister Raivo Aegi poole ettepanekuga taastada kohtunike töövõimetuspension, mis 2013. aastal ära kaotati.
See on meile uus väljakutse ja võimalus.
Kibemagusust lisab taaskohtumisele läbirääkimatust täis suhtepundar, mida püütakse ohtra alkoholi abil lahti punuda.
Köögid nagu muinasjutulised tondid, ise süüa ei tee, aga toit sünnib nähtamatu võimu väel.
Rahvastikuministri sõnul sünnib esimesi lapsi vähem seetõttu, et sünnitusikka on jõudnud senisest väiksem põlvkond.
Räägime ka mehega, kel õnnestus halastamatust laenurattast välja rabeleda.
Kõiki sunnitakse valima poolt.
Minister lisas, et distantsõpe jätkub esialgu veel vähemalt kaks nädalat, aga suure tõenäosusega aprilli lõpuni.
Nüüd aga viienda dimensiooni juurde ja sellega on lugu keerulisem.
Kolm aastat tagasi Haapsalu avastanud soomlane Mikael Korhonen tahab sügisel anda välja raamatut kunagisest kalurikolhoosist Lääne Kalur.
Oli oht, et Hiina blokeerib päevakorra kinnitamise, st kogu meie viimase istungi korralduse.
"Uurimise algatati eelnevalt seatud eesmärgiga Carlos Ghosn kukutada," ütlesid advokaadid.
Haapsalu juurtega dirigent Lehari Kaustel paneb kokku tänavuse vabariigi aastapäeva vastuvõtu kontserdikava.
Eestis müüdi 2019. aastal kokku 26 589 uut sõiduautot, mis ületas 2018. aasta müügi 4,7 protsendiga, teatas Autode Müügi- ja Teenindusettevõtete Eesti Liit (AMTEL).
Inimestel tuleb vastata vaid vähestele küsimustele, millele ühestki registrist vastuseid ei saa.
Näiteks tervis, südamerahu, lugupidamine, päris sõbrad, need kõik sellised, mida osta ei saa!
Riigi ettevõtte AS Operail ütles ülesse töölepingu ametiühingu usaldusisikuga usalduse kaotuse tõttu, teatas ametiühing.
"Jetiga on veel vaja tööd teha, et saaks korralikult seaded paika," võttis Üpraus esimese võistluspäeva kokku.
Küll usaldusväärsetele allikatele, aga ikkagi - Andrus Veerpalu oli tollal tõepoolest suur iidol ja oli suur risk, kuidas lugu vastu võetakse."
Hakkakski lihtsalt hale nii, nagu hakkab igast kerjusest veidi kahju ja eks ta nii oligi.
Nupuvajutuseks kulub meil vaid sekund, kuid tihti võib juhtuda, et enne veekeetmist on vajalik kannu vett juurde lisada, ja seda nutikas kann ise ei tee.
Olgu tegu akna või vaheseinaga, kardin pakub nii privaatsust kui ka silmailu.
Leegid olid haaranud teise ja kolmanda korruse ning osaliselt kokku varisenud maja katusekonstruktsioonid 80 ruutmeetri ulatuses.
Ostetakse emotsiooni ja hinda," märkis ta ja lisas, et palju on juhtumeid, kus ostetakse järelturult kiirlaenuga auto, mis tegelikult ei ole nii heas korras kui arvatakse.
Kataloonia inimeste tahe on otsustada vabal referendumil oma tuleviku üle," rääkis Puigdemont.
Debüütlühialbum valmis nii teel olles kui ka uues keskkonnas musitseerides.
Järelikult ei suutnud riigijuhtide teadlik tegevus suunata ühiskonna arengut neile soovitud suunas.
Nimelt on inglane löönud uuel hooajal viis väravat ja andnud kaheksa resultatiivset söötu.
Müüa 2-toaline keskküttega korter L-Virumaal Rakkes, Oru tn 2. Tel 552 0370.
Taoline asjade korraldus mõjub paremäärmuslastele nagu punane rätik härjale, sest rahvusriigist jutlustavate poliitikute meelest ohustab senisest suurem Euroopa riikide koostöö Eesti suveräänsust.
Vaevalt on ametnikele saladuseks, et vee destilleerimiseks pole rektifikatsioonikolonni vaja.
"See on selleks, et tuletada meelde, et raamatukogu on üks väga äge koht, kuhu tasub tulla," sõnas Andersoo.
Kui vaadata küsitluse sotsiaaldemograafilisi alajaotusi, siis on Bideni toetus üldtoetusest kõrgem naiste ja Trumpil meeste seas.
Aga Eesti seadused on absurdselt leebed sellise asja suhtes, see on ju täielik jama," ütles Pahv.
Inglismaa jalgpalli Premier League'i esindajad kohtusid täna mängijate ühenduse liikmetega, et tutvustada neile plaani, mille kohaselt kõigi 20 kõrgliigaklubi kõigi mängijate palka kärbitaks 30 protsendi võrra.
Demokraatide kampaaniastrateeg Pennsylvanias Mark Nevins ütles, et on Bideni edu osas ettevaatlikult optimistlik, kuid ta lisas, et ükskõik kumma kandidaadi võit ei saa olema suur.
Ivarinen tõi välja, et noortele on väga oluline temast hooliva ja teda hästi tundva täiskasvanu roll.
Veel jaanuaris sai ühe aktsia kätte 0,13eurose hinnaga ja maikuus 0,0942 euroga, nüüd tuleb aktsia eest välja käia 0,3 eurot.
Välisminister Urmas Reinsalu kinnitas, et Ameerika Ühendriikide saatkond tunneb huvi selle kinnistu ostmise vastu.
Nii nagu praegu saaks Peksari ja Pikkmetsa sõnul jätkata paar-kolm aastat, edasi käiks see vallale üle jõu.
Ta leiab teelt mahajäetud auto ja sealt kaptenivormi.
Uue huvitava inimesega mõnusa ja elevil tutvumise asemel võib kuklas närida pinge ja küsimus, et kas nüüd lõpuks ometi on leitud see õige?
Väliskaubandus- ja infotehnoloogia valdkonna poliitilise juhtimise eest vastutab koalitsioonilepingu kohaselt EKRE, kes pakkus uueks ministriks välja Raul Siemi.
Ikka on seatud.
Reinsalu andis välisministritele ülevaate Eesti ja liitlaste tegevusest Valgevene küsimuse aruteludel ÜRO Julgeolekunõukogus.
Nelja päeva jooksul toimub erinevaid õppetunde nii auditooriumis kui spordisaalis.
TREV-2 Grupi projektijuhi Indrek Trei sõnul loodab ettevõte ehitusega alustada lähinädalail.
Tehtud majandus heaolu uuringute kohaselt on ainult veerand eestimaalastest ennast kindlustanud majanduslikult vähemalt nelja kuu sissetuleku suuruse varuga.
"Meil ei ole kindlasti kõikides gruppides tase olemas, see sõltub välispartneritest, tarnijatest, aga eesmärk on kaheks kuuks hoida varustust kohapeal," lausus ta.
Kaebaja leiab, et artikkel ja selle pealkiri on eksitavad.
Kui etappi ei õnnestu korraldada, ei toimu Saksamaa rallit mitu aastat, sest tulevasel hooajal seda WRC kalendris pole.
Punkte on võimalik saada reitingut omavatel regattidel võisteldes.
Tekib küsimus,kas trahvi saab 70 km.
"Teen praegu päris palju asju teisiti," vahendab Iltalehti tema sõnu.
Ehkki arhitekt Raine Karbi loodud kontserdimaja seisab juba aastaid jõude ning on linnale peavaluks, siis selle räbal, aga samas monumentaalne välimus inspireerib ilmselgelt välismaa võttemeeskondi.
Eesti parim meeskiiruisutaja Marten Liiv võitis laupäeval Minskis toimunud U23 MKvõistluste finaaletapil 1000 meetris esikoha ajaga 1.11,05.
"Kui sain teada, et seltskonnas on esimesed positiivsed määratud, siis oli üllatus suur," rääkis mees.
"See on teda praegusel, paljude jaoks nii raskel ajal väga palju aidanud.
"Kohus arvestas, et mehel polnud Venemaal kindlat elukohta, seega võib ta proovida karistuse kandmisest kõrvale hoiduda," põhjendasid ametivõimud esialgset vahistamist.
Reutersi videos ütleb Eesti kanakasvataja, et tema hinnangul on tegu millegi enneolematuga.
Laulud "Mis värvi on armastus" ja "Lõke preerias" ning sametise häälega Uno Loop neid esitamas on meeles tuhandetel.
Eks siis saate jälle oma saamatust eluga hakkama saada, järgmisele presidendile viha välja valada.
Linnast leiab vaid mõned vähesed liiklejad ja tänavad tunduvad isegi tühjemad kui eriolukorra ajal.
Tegemist on Lõuna-Korea keskpanga hinnanguga, sest Põhja-Korea statistikat ei avalda, vahendas "Aktuaalne kaamera".
Nende inimeste jaoks oleme avanud numbri +372 600 1247, mis võimaldab infotelefonile pöörduda ka piiri tagant.“
Mehele kodus kallale läinud 37aastasele naisele määrati karistuseks 100 tundi üldkasulikku tööd.
Mõõtmisi on tehtud, kuid publitseeritud ja trükitud töid on vähe.
Praegu ongi selline seis, et hooaeg on läbi, aga kui tavaliselt on teada, millal uus hooaeg algab, siis hetkel ei ole ju kellelgi mitte mingit selgust, mis saama hakkab.
Jüri Pallo sõnul kutsuvad mõned kirikuõpetajad teda libapastoriks.
Seni on ainsa taotluse esitanud Tallink.
Tõsi, on võimalik minna ka konsultandi juurde antud avaldust täitma, kuid sellekski peab inimene omama võimekust vähemalt kohale sõita.
Raamatute ettelugemine on aidanud meil nii endile kui teineteisele paremini ja mitmetahulisemalt avaneda.
Maiste sõnul oli Õuemaa erakordselt laia silmaringiga innukas ja pühendunud mälumängur.
"Testisime juba kevadel plastikust vaheseinu, sest viiruse tõkestamine ühistranspordis on väga oluline.
Keskkonnaagentuuri metsaosakonna peaspetsialist Heino Õunap nendib, et üraskiga võitlemisel on oluline tegevuse õige ajastamine.
Mul isiklikult pole siiani ka Eesti meeste korvpalli meistrivõistlustelt ühtegi medalit õnnestunud võita.
Just sel moel näeb uurimisrühm võimalust leevendada Pitt-Hopkinsi tõve sümptomeid.
Oleme mures uute viirusmutatsioonide pärast, mis võivad olla palju nakkavamad.
Menusari "Õnne 13" jõuab sel aastal ETV ekraanile veel kolmel korral.
Ta üllatas žüriid Tiiu Variku lauldud hitiga „Laulev vahanukk”.
Pead ikka kogu aeg mõtlema, mis tulevikus saab," tõdes Celminš.
Ta ise ei kukkunud, aga enam järgi ei saanud sealt.
Põhiseaduses kriisiaegadeks ette nähtud erikordade eesmärgiks on kehtiva põhiseadusliku korra kaitse.
Sellest tingitud mürgistus tekib ka juhul, kui ollakse alkoholi tarbinud isegi kuni ööpäev varem või viis päeva hiljem.
Iseäralik on aga see, et kuigi kohalik omavalitsus esitas Venemaale vajalikud dokumendid, siis naaberriik asfalti paigaldamiseks luba ei andnud.
Laenu tagasimaksed on lükatud edasi 3 miljardi euro ulatuses välja antud laenudel.
Ikkagi on see suur asi," ütles ta.
"Kui tahame sellest lahti saada, siis vajame asendust," lausus Johnson 2015. aasta tuumaleppe kohta, mida Suurbritannia ja teised Euroopa riigid on püüdnud päästa sestsaadik, kui Donald Trump 2015. aastal Ühendriigid sellest 2018. aastal välja viis.
Seda eriti õhtu edenedes.
Nüüd tuleb see seadus põhiseadusega kooskõlla viia, mis tähendab, et pensioni teise samba lammutamine jääb valitsuse pakutud viisil ära.
Me oleme töö alguses,“ ütles Jesse.
Selle retsepti järgi valmib maitsev ja tervislik roog õige kiiresti ning laseb suvikõrvitsal tõeliselt särada.
Üks põhiline, mis Kaia Iva arvates aitabki haigetel ja nende lähikondsetel toime tulla, on inimesed meie ümber - sõbrad ja lähedased.
Kes tunnevad sarnaselt Kaljulaidiga muret, mis saab pärast koroonakriisi ja praegugi maailmale avatud Eestist.
Kümme aastat läks tal endal aga igasuguste sekeldamiste peale – toimekal naisel pole neist kunagi puudus.
Eestlase koduklubi seis on täbar - 14 meeskonna konkurentsis ollakse hetkel 11 punktiga 12. kohal.
Seekordse saate märksõna on „palgaabi“.
Edasiste ringidega ma enam korralikku rütmi ei suutnudki leida.
Usk ju tähendabki uskumist imedesse, muid uske ei olegi olemas.
"Fänn solvas Ericut, kelle pere ja noorem vend oli staadionil.
Juba tänavu vormel-1 MM-sarjas debüteerima pidanud Vietnami GP, mis koroonaviiruse pandeemia lükkus uude aastasse, arvati korraldajate poolt nüüd kalendrist sootuks välja.
Film vaatleb vene kodanike vormimist värske pilguga.
"Saime Otiga märtsikuus esimest korda stuudios kokku, kusjuures me polnud varem kunagi kohtunud.
Veeteede amet mõõdistab Rukki kanalit regulaarselt, kuna sügavused kanalis ei ole püsivad ja muutuvad pidevalt.
Söögikordade vahel tuleb hammastele appi sülg, mis aitab neutraliseerida hapet ning hammastel jälle tugevaks saada.
Teine pidu, nimega „Elementaalne“ sai teoks aastal 2010.
Ja raske on vist tänapäeval ette kujutada, et täismees enese foto siirast südamest allkirjastatult sõbrale kingib.
Reisilennukid olid õhus rahast küsimata.
Kolmeteistkümnendal kuupäeval, mis lisaks on veel reede.
Peaminister Viktor Orban ja tema pooldajad on pikalt väitnud, et on aeg kultuurinihkeks konservatiivsete väärtuste suunas.
"Kas EJL üldse on Eestis klubide huvide eest väljas?
Sadamatee võib ollaohtlik, sest võib madalikule takerduda või suurte kivide otsasõita.
Tasub meeles pidada, et Euribor pole alati negatiivne olnud ning vastutustundlik laenaja mõtleb läbi ka stsenaariumid, kui Euribor järsult tõusma peaks hakkama.
"Artiklis võtsime näiteks Hasso Krulli ja Toomas Kalve teose "Kaalud", kus Hasso Krull on kirjutanud 31 luuletust ja ühe rahvalaulu Toomas Kalve 34 fotole," selgitas Neier.
Ka annetused keskkonnasäästlikele ettevõtmistele ei puudu nende soovitustest, see aitab kindlasti inimese ökoloogilist jalajälge vähendada.
Mullu Toyotaga sõitnuna jäi ta samuti laupäeva tee äärde katkise autoaju tõttu.
Nimelt ilmnes, et need, kes enne trenni sõid, põletasid rasva treeningjärgse kahe tunni jooksul oluliselt rohkem võrreldes nendega, kes läksid trenni tühja kõhuga.
Ta kinnitab, et meditsiiniabi on kinnipidamiskeskuses kõrgel tasemel.
Sellises paigas mõtisklemiseks sobib väga hästi peagi saabub taasiseseisvumispäev.
Ühel heal päeval läks Leesalu ise rahvusraamatukokku ja tuli sealt tagasi portsu eriti jaburate lauludega.
Pane peale teine põhi, määri kreem ja puista vahvlipuru.
Horisont on aga pilvine.
"Sellise võistluse korraldamine nõuaks juba meie poolt rohkem tööd ja pingutusi," lisas Budge.
Siseturismis läks Ida-Virumaal suvel tegelikult hästi.
Vasta neile kümnele lihtsale küsimusele!
Loomulikult andsin koheselt teada filmi meeskonnale.“
Selle üle, milline valitsuspartei võitis kriisist kõige rohkem, arutlesid Vikerraadio saates "Rahva teenrid" saatejuht Huko Aaspõllu, Eesti Naise peatoimetaja Heidit Kaio ja Äripäeva ajakirjanik Aivar Hundimägi.
Enam kui kümmekond aastat on Liis Haavel figureerinud meedias eri petuskeemidega, üritades end mitmel korral varjata ka maskeeringuga.
Pigem on selles mängus eelis neil, kes rohkem istevõrkpalli mänginud, mitte minusugustel.
Veerand sajandit pärast nõukogude ikke alt vabanemist oleme ühiskonnana suutnud oma jõukust lõpuks nii palju kasvatada, et kohalikud ärimehed on võimelised sellisel skaalal tegutsema.
Teise kaksikvõidu tõid Eestile neiud kuulitõukajad.
See kõik kohutas mind.
"Minu jaoks on oluline see väljumisstrateegia rääkida läbi erinevate huvigruppidega, aga enne peab olema toorik valmis," sõnas ta.
Kiire elutempo ja mugavus on toonud paljudesse peredesse nõudepesumasina, kuhu kipuvad pärast õhtusööki rändama ka pannid ning potid.
Tänavale dekoratsioone üles seades tehti koostööd ka muinsuskaitseametiga.
Kui tahes ajast ja arust Rousseau mõned arusaamad ka polnud, on see tõdemus oma üldsõnalisuses tõepoolest kestev.
USA välisminister Mike Pompeo kurtis reedel Washingtoni Euroopa liitlaste vähese abivalmiduse üle Iraani revolutsioonikaardi komandöri Qasem Soleimani tapmise asjus.
Sa ei hakka end sellest paremini tundma, vaid lihtsalt peletad eemale sõpru, kes sinust muidu mures hoolivad.
Eestis pakutakse elektriautodele ostutoetust.
Puhkus andis pigem aja mõelda, mis valikuid ma teen ja miks ma neid teen.
Oma tutvustuses andis ta teada, et kandideerib sellepärast, et tahab muuta olukorda riigi sisejulgeoleku valdkonnas paremaks.
Mina tähistasin perega ja sõpradega ka.
"Vabariiklased ja demokraadid tegid ühiselt koroonaviiruse leevendamise akti vastu võttes head koostööd.
Peamiseks põhjuseks oli tugev autode müük,” ütles Swedbanki Balti aktsiaanalüüsi juht Marek Randma.
"Nad on nagu tolmuimejad, kes imevad raha välja igalt poolt, kus ta käib."
See ongi ebanormaalne,et inimesed suvaliselt kuskilt nurga tagant voi oma aknast pildistavad mingeid inimesi,et näed,mis ta tegi?
Jääb üle loota, et inimesed jõuavad aina tagasihoidlikuma ilukirjanduse lugemise harjumusele vaatamata mõne põnevama teoseni.
Tallinna linnavalitsus avaldas kolmapäeval linnasüsteemi efektiivsemaks muutmise esimese etapi, muu hulgas lakkab TTV olemast eraldi sihtasutus ning liigub linnakantselei alla.
Võetav laen peab olema ka jõukohane."
Oluline asi on teadvustada, et mentaalsus ja vaimsus on erinevad asjad.
Esmaspäeval liiguvad haiglad juba uuele eritasemele.
Vaevalt küll oleks rahvas iga järgmist saadet innukalt oodanud, kui seal oleks kõik otsejoones välja plärtsatud nagu tänapäeval enamasti on.
Järelikult midagi on vaja tõesti kardianaalselt muuta, sest nii Eesti riik ei ole üldse jätkusuutlik."
"Kõik positiivse proovi andnud isikud püsivad järgmise 14 päeva jooksul kodus."
"Prima Vista teine nädal sai plaanitud küll mitmete väliskülaliste kohtumiseks meie lugejatega, kuid keeruline olukord maailmas mõjutab mõistagi ka meie festivali kava," tõdes MTÜ Kirjandusfestival Prima Vista juhatuse esinaine Annika Aas.
Kuid nüüd on sõltumata seadmest pidev kvaliteetne ühenduvus nii lähemate kui ka kaugemate sõprade-sugulaste-töökaaslastega iseenesestmõistetav.
Kõrvaltvaatajale võib tunduda, et mis see pindamine siis ära ei ole – tuled kohale, lased ühest torust bituumenit, teisest killustikku ja ongi tehtud.
Otsisin videoplatvormi YouTube põhjatust varasalvest kustutatud stseeni üles ning mind tabas üllatus.
Eriti prantslased, belglased ja itaallased.
Attack! pani rahva hüppama.
Teisipäeval otsustas riigikohus, et pensionireform, mis võimaldab inimestel oma II pensionisambasse kogutud raha välja võtta või investeerimiskontole paigutada, on põhiseadusega kooskõlas.
Samuti kommenteerivad nad seda, kas suurettevõtjate musta masenduse kuulutusi tasub võtta tõsiselt või mitte.
Lähivaatlusel tuleb tõdeda, et uhke rahvuslik iseolemine ei kaitse ei viirushaiguse leviku, kliimakatastroofide ega küberrünnakute eest.
Tuult ja päikest on paraku raske planeerida ning sedamööda, kuidas kasvab nende osakaal energiatootmises, peab suurte kõikumistega harjuma, näiteks otsima salvestusvõimalusi.
Meil ei ole Põhja-Korea.
Suuresti sõltub trahv sellest, kui suure rikkumisega tegemist on, kas tegemist on tahtliku teoga, on tegemist õnnetusjuhtumiga.
Ettevõtte juhti rahustab aga teadmine, et vähemalt sai Eesti riik läbi selle hanke soodsa hinnaga korralikud piiritulbad.
Töörügajad, kes ei hoolinud raskest isiklikust elust ega pere või enda ohverdamisest töö altarile.
Investorid, kes arvasid, et hajutasid Mintoses riske ja panid munad eri korvidesse, said halva üllatuse osaliseks.
Ka põllumajandusamet tõdeb, et võrdväärseid vahendeid meie turule ei jää.
Tänavu on Baumannil õpilastega käsil kalad – nahast, täis topitud, klaasist silmad peas, igaüks nagu imetegu: lapikud kalad, torujad kalad, kerakujulised kalad, vuntsidega kalad, usjad kalad.
Kes ja kui palju kiirust ületas, selguks alles tagantjärele ning pildile jääksid sel juhul ka need, kes seadust ei rikkunud.
Kuid ka siin on erandeid.
H&M-i moemaja andis teada globaalse müügi vähenemisest 46 protsenti märtsis.
KeiyaA laulab, räpib, kirjutab tekstid ja produtseerib end ise ning see väärib imetlust.
Lõpliku kuuiku kindlakstegemine enam nii lihtne ei olnud.
Tõsisemalt tuleks selle pärast tema sõnul muret tunda, kui praegusega võrreldavad tulekahjud muutuvad igapäevaseks nähtuseks.
Koostöös kogu tööperega on kliinikumi patsiendikesksus teinud sammu edasi," ütles Klaas.
MMi lõppjärjestus selgub peale nelja hüpet, millest kaks tehakse reedel ja kaks laupäeval.
Pehmem kui vill, külmem kui kivi, lendab kui lind?
Myyrmanni kaubanduskeskuse ees jalutavad üksikud inimesed, sees oli siiski külastajaid rohkem.
Ühe viaali hind on USA-s olnud siiani 600 dollarit, seega on arvestatud ühe patsiendi ravi maksumuseks umbes 5000 eurot ning 400 patsiendile ravimi hankimine võib riigile maksma minna umbes kaks miljonit eurot.
Tartumaale lisandunud üheksa nakatunut said viiruse perekonnasiseselt, kolm haiget said nakkuse töökohalt, kahel juhul nakatuti õppeasutuses, üks nakatunu sai nakkuse sõpruskonnast ja ülejäänud nakatumiste juhud on veel täpsustamisel.
Kes peaks rahastama enne kutsika ostu sooritamist teostatavad terviseuuringud?
Macron on varem öelnud, et tema eelistaks kaasaegse varjundi lisamist ehk tegemist on järsu suunamuutusega.
Maanteeamet korraldab tellijana objektide ehitamiseks riigihanked, kus võidab odavaim pakkumine.
Alates 2015. aastast presidendi ametit pidavat Aleksandar Boricicit toetas 36 valijat.
USA ajaloo pikim pulliturg saab peagi koroonaviiruse tõttu läbi, sest see mõjub börsifirmade järgmiste kvartalite majandustulemustele laastavalt.
"See oli päris niisugune üllatav kokkusattumus, et oma kodulahel sellist asja näha," märkis Sülla.
Pühakirja lugemine ja ettelugemine ning selle üle kogudustes arutlemine on sealjuures sügavalt enesekriitiline ettevõtmine.
Viiruse leviku piiramiseks uuendas ja täiendas terviseamet juhiseid kaubandusettevõtetele pindade ja ruumide puhastamiseks, siseõhu kvaliteedi tagamiseks ja nii toiduohutuse kui ka klientide ja töötajate ohutuse tagamiseks.
Kui ka puhkus, trenn ja tervislik toitumine jõudu tagasi ei too, pane aeg arsti juurde kirja.
Aga kokkuvõttes julgen CIPP-rekonstrueerimismeetodit torustike rekonstrueerimisel toimivas hoones kindlasti soovitada, seda nii kasutajasõbraliku tööprotsessi kui ka lõpptulemuse poolest.
Me oleme proovinud tragöödiat avada mitme nurga alt.
Üritusturundusagentuuri Elamusstuudio projektijuht Katriin Hunt räägib juhiabide praktilisel sügiskonverentsil ‘’Ühiskonna muutuste tuules’’ korporatiivürituste korraldamise trendidest täna ja tulevikus arvestades koroona levikut.
Jaak Aab selgitas, et enamasti see nii käibki.
Näo ja silmade kuputamisele kulus päevas umbes kümme minutit.
Keskuse koolituse edukalt läbinud töötajatel oleks eelis saada tööd esialgse tööandja juures eeldusel, et koondamiste tulemusel sündis teistsugust ettevalmistust nõudvat tööd.
Toit kallines aastaga 3,3 protsenti.
Spordiklubide esindajad on kogunud spordihoone toetuseks allkirju jne.
Meil on nii tulised vaidlused siin praegusel hetkel käimas sellega," hüüatab Eesti ühe suurema, Keila kooli direktor Mait Tõitoja ajakirjaniku küsimusele, kas ja kuidas kool tänavu lõpuaktusi plaanib pidada.
Olukorras, kus 90 protsenti maailma lastest hingab sisse saastunud õhku, peavad uurijad oluliseks see mõju siiski kindlaks teha.
PERH-i töötajad ei tulnud pärast reisilt tagasijõudmist tööle ning on siiani kodus kinnitas regionaalhaigla juhatuse esimees Agris Peedu.
Minu ettevõtte tegevus suleti päevaga, võimaldamata mõistliku perioodiga tagastada klientide raha,“ selgitas Järviste.
Jaanuaris on oodata ka uue aasta esimest esietendust – 29. jaanuaril jõuab publiku ette Verdi "Trubaduur" Neeme Kuninga lavastuses.
Haapsalu linnavolikogu 34. istung on reedel, 18. detsembril kell 14 volikogu saalis Posti 34 ja veebis ZOOMis.
Põllumajandustootjate kaitseks luuakse uus vahekohus, mis peaks neid kaitsma läbirääkimistes kokkuostjatega.
Ei tavaelu elades ega ka joogatunnis.
Miks postipunktid kinni pandi?“
Kliimateadlased peavad seda kõige suuremaks põuaks, mis on seda piirkonda viimase tuhande aasta jooksul tabanud, kuid nad ei ole seni täpselt teadnud, miks see põud nii tugev ja järelejätmatu oli.
Rahapesu tõkestamise teemadel intervjueeris Aivar Pauli Äripäeva ajakirjanik Eliisa Matsalu.
Vahepeal käisid ehitustööd, et restoranile uus ilme anda.
Selle katse nurjas aga vihane rahvahulk, kes tungis hotelli, kuhu parlamendiliikmed olid kogunenud ning Žaparov pidi tagaukse kaudu põgenema, kirjutas Kõrgõzstani meedia.
Teine paar peab veel ühe aasta ootama.
"Meetmed peavad olema suunatud, et lihtsad inimesed kannataksid vähem, ja see annab ruumi ka ettevõtjaile kohaneda, sest on olemas turvavõrk inimestele.
Stabäk on 18 silmaga kaheksandal positsioonil.
Muide, seriaalis tuleb näitlejataril n-ö ilmale tuua oma isa, mille kohta ütles Wilson intervjuus naerdes: „Pööraselt veider!“
Sõnadega sõdimisest on mammi juba kirjutanud, aga uudiseid tuleb kogu aeg juurde selleltki rindelt.
Toomemägi leidis, et süüdistus mõrvas ei vasta Reinarti teole, kuid see on tema sõnul prokuröri enda risk, millesi süüdistusega ta kohtusse läheb.
"Sellist kõnet vôib endale lubada ettevõtte omanik oma alluvatele, aga mitte ühe riigi president oma rahvale.
"Tallinna puhul sõltub nii palju nende otsusest, sest elektritõukerataste n-ö parkimine on linna maal, linnal on õigus öelda, kas seda lubavad," selgitas Aas.
Türgi ei lase Süüria valitsusvägedel opositsiooni viimast kantsi vallutada, ütles president Recep Tayyip Erdoğan teisipäeval.
Nashville'i plahvatusega seoses on tuvastatud uurimisele huvipakkuv isik, teatasid laupäeval uudisteagentuurile Associated Press (AP) USA võimuesindajad.
Tema sõnul oli ta valmis Orjaku pubiga jätkama, sest on pubi nii-öelda käima saanud ja sinna korraliku sisseseade hankinud.
Ma arvan, et selles olukorras võiksid inimesed olla päris õnnelikud," rääkis Aas usutluses ERR-ile.
"Tahaks olla tunnustav eelkõige Tallinna linnapea Mihhail Kõlvarti suhtes.
Veeproovist tuvastati nii soole enterokokkide kui ka Escherichia coli kõrgenenud sisaldused.
Veidi enne võistluse lõppu kukkus Kimi Räikköneni masinalt pool esitiiba raja äärde, mis jättis soomlase lõpuks 17. kohale.
Ahjaa, see lõik oli mul ju selles kohas kordamisel või selle ma suutsin just siis omandada, kui suure tamme juurde jõudsin," kirjeldas Saaremäe.
Miks me kardame kloune?
Nii ju teadlased ja arstid praegu väidavad.
"Oleme nüüdseks Gapis juba mitu aastat sõitnud ja teame, millised rajaosad on kogu päeva varjus ja on seetõttu libedad, aga samas on Montes alati üllatusi," lisas Neuville.
Koondis saabus Tallinna, et pidada 27. oktoobril Euroopa meistrivõistluste valiksarja kohtumine Eestiga.
Siim-Sander Vene ja Janari Jõesaare senine hooaeg on üsna vastandlik.
Kui viis aastat tagasi olid saadikud keelustamise vastu, sest otsusel oleks olnud suur negatiivne majanduslik ja regionaalpoliitiline mõju, siis praegu on Eestis järel vaid üks karusloomafarm, kus on ametis kümmekond inimest.
Tang tõi ühe kurikuulsama näitena USA-s Seattle'is märtsi keskpaigas toimunud kooriproovi.
Teises poolfinaalis panevad kell 19.30 palli mängu Tallinna Kalev ja Saku Sporting.
"Mul oli au olla vorikonasooli turule toomise juures, mis toimus vahetult kaksiktornide pommitamise järel.
Oleme dialoogis Kredexiga ning anname perioodiliselt tagasisidet praeguste garanteerimistingimuste osas," ütles SEB ettevõtete panganduse valdkonna juht Artjom Sokolov.
Kui seni pilku paitanud soomuslehik (Echeveria sp) oma rosetja kuju minetab, nii et kompaktsest taimest saab hõredalt lehine pikk roots, ei maksa meelt heita.
Kui EKRE juht Mart Helme teatas erakonna volikogul, et ta ei kandideeri enam esimeheks, oli kõigile selge, et järgmisel laupäeval toimuval kongressil valitakse sellele kohale Martin Helme.
"Suunatud toetusi rendimaksete tasumiseks praegu riigi poolt kavandamisel ei ole.
• Välistingimustesse sobivad suurepäraselt leed- ehk valgusdioodlambid, mis on vähese energiakulu ja pika elueaga.
Kaabel tähendaks, et Soome muutuks kõige lühemaks ja kiiremaks andmete kiirteeks eelkõige Jaapanisse ja Hiinasse.
Isamaa ja tegelikult suur osa Ratase valitsusest olid ettevaatlikud andma hinnanguid ka Kaljulaidi möödunud kevadisele Moskva-sõidule, kui ta kohtus president Putiniga.
Sellepärast ongi Voore rannaalal toimunud kontserdid üsnagi rahvarohked ja kohale on tulnud inimesi nii ligidalt, kui kaugemalt ja ikka koos lastega.
Vabariigi lapsena, vaadates tänast Eestit, on mul tunne, et suurelt unistamise ülemeelikust on võimaldatud vaid teatud osale siin elavast rahvast.
Ergo Kulla režissööridebüüt jätkab kinolinadel üle Eesti.
Kuigi vana-aastaõhtul on paljudel kiusatus ikkagi linna kuuse all koguneda, ei ole Juhkami sõnul ka väljas, värskes õhus hea mõtte suurte gruppidega kokku saada.
BBC Newsi teatel andis Dylan viimati välja originaallauludega plaadi kaheksa aastat tagasi - "Tempest" ilmus 2012.
Vihm on Eestimaa vallutanud ja teinud sissejuhatuse augusti eelviimasesse päeva.
Danske Panga ja Swedbanki juhtumeid esitatakse näidiskaasustena arvukates käsitlustes ning teiste seas põhistatakse nendega muudatuste tegemise vajadust Euroopa Liidu rahapesualases järelevalves.
Selleks peab inimene muutma nii oma toidu- ja energiatootmist kui ka ookeani- ja materjalikasutust, kuid ennekõike suhtumist.
Sisenesin maskis nõukogu hoonesse, koosolekusaalis oli füüsiline distants, lõunale ma ei jäänud ning lahkusime koos Soome ministriga enne ürituse lõppu tema eralennukiga," lausus ta.
Arvestades, et see olukord kestab veel mitmeid kuid, aga võib-olla ka aastaid, tuleb riigil teha põhimõtteline otsus, kuhu rõhuasetus läheb.
Reinvere oletab, et küllap „see oli ainult korraks kainenenud silmapilk, kus kõneles teadus, mitte ebamäärane arvamus“, mis kestis „ainult korraks, niikauaks, kui kestis hirm.“
Siiski räägitakse, et Eesti ehitussektor vajab senisest jõulisemat digipööret: digilahendusi peaks töö efektiivsemaks muutmiseks rohkem kasutama kõik ehituse elukaare osalised projekteerijatest haldajateni.
Kõigel sellel on tema arvates ennekõike märkimisväärsed implikatsioonid järglaste soetamise küsimusele.
Tallinna näitel, kus linnal on 25 spordikeskust, püütakse omatulu vähenemist kompenseerida.
COVID-19 juhtude arv on kasvanud Venemaal alates septembri algusest, kui päevane haigestumine ületas 5000 juhtumi piiri.
Vaatluse all riigid nii jahedast, külmast kui ka arktilistest piirkondadest, kus elamu sisekeskkonna jahutamise vajadus puudub sootuks või on marginaalne võrreldes küttevajadusega.
Teha jooksuintervall vaheldumisi kõnniintervalliga, kus sörkjooksu on viieminutilises intervallis minut aega ja kõndi neli minutit.
Pärnu on Eesti mõistes minu jaoks väga sobiv koht.
Eriolukorra tõttu ära jäänud reisipaketi eest on inimestel õigus raha tagasi küsida, kuid nii tarbijakaitse kui ka turismifirmade liit soovitavad selle asemel oma reis muuks kuupäevaks edasi lükata või kinkekaardi vastu vahetada.
Tegelikult see maailmas valitsev segane olukord meie tegemisi väga palju seganud ei ole.
Kui me paari stseeni filmisime tühjas Liivalaia kohtumajas, siis oli näha, et ta läheb kohe rolli sisse.
Väga oluline on säästa tervishoiusüsteemi ja tervishoiutöötajaid, kes peavad aitama raskelt haigeid.
Nojah, ilmselt suurem osa sambaomanikest nii teebki.
Mis mind enim morjendab, ei olegi vast kolmas sett, vaid viies sett.
"Ütleme nii, et hetkel ma pole täiesti kindel, et me suudaks Soome teedel Toyota alistada, aga oleme selles suunas liikunud.
Näiteks saab Londoni eestlaste jõulupeol hapukapsast ja verivorsti ning kuulata Eesti ansamblite muusikat.
Samuti kuuleb praktilisi soovitusi investeeringute juhtimiseks iga summa juures.
USA sammu on meedias kritiseeritud ja selle taga nähakse president Donald Trumpi soovi Saksamaad karistada, sest nad kulutavad liiga vähe kaitsele.
Halli arhitekt Margit Mutso ütles ERR-ile, et päris kindlaid kokkuleppeid veel sõlmitud pole, kuid selline kompromiss paistis kõikidele osapooltele sobivat.
Ida-Virumaal lisandus kaks uut positiivset juhtu ning Jõgevamaal, Järvamaal, Viljandimaal, Võrumaal ja Valgamaal üks juht.
Oleme vähendanud personali ja üldse eesliini.
Riigikogu sotsiaalkomisjon soovitab niisuguseid tooteid lubada, ühtlasi soovitab komisjon e-sigarettidele tagasi anda mentoolimaitse.
• Soovi korral võid teha seljale keskõmbluse, sel juhul arvesta ÕV vastavalt.
Meil oli selleks ajaks Eesti, Läti ja Poola kogemus, mis oli nende jaoks unikaalne.
Mul oli enesega kokku lepitud, et kõik saavad mängida eriilmelisi rolle ja et naiselikud-mehelikud energiad peavad olema tasakaalus."
Paraku avaldati 20. detsembril Mama Caxi kontol teade tema lahkumisest.
Ormsö asenduslaev Reet ei vasta vajadustele.
Ta lisas, et tõde on kuskil kahe äärmuse vahel ning sageli saavad inimesed oma emotsioone juhtida.
USA välisminister Mike Pompeo ja kaitseminister Mark Esper hoiatasid teisipäeval Indiat väisates Hiinast lähtuvate julgeolekuohtude eest.
"Me ei kujuta hästi ette, et me paneks näiteks lambiposti keset sõidutee sõidurada, aga millegipärast keset rattateed on see täiesti normaalne panna - jalakäija ja rattur saavad ju mööda, nad ei võta ju ruumi," sõnas Savi.
Viru maakohus mõistis tingimisi vangistuse mehele, kes vägivalda kasutades üritas poest varastatud viinapudelitega lahkuda, kuid poemüüjad võtsid ta kinni.
Aga see on iga kliendiga eraldi analüüsikoht, et täpsustada, mida me talle teha saame.
Millisel juhul jääb treeningust väheseks?
Samas kinnitasid Barcelona võimud, et sealne nakatumisoht on pea olematu ja nad suudavad tagada osalejatele turvalise keskkonna.
Finnairi aktsia odavnes täna ligi 6 protsendi võrra, kella 4 ajal maksis aktsia 5,39 eurot.
Neil on pered, omad mured.”
"Indrek Saar on teinud kindlasti parimat ja selge, et oma võimaluste piires ja oma südametunnistust järgides," ütles ta.
Tartu Tammeka viigistas küll Igor Dudarevi 63. tabamusest seisu, ent Denis Vnukovi (71.) ja Giorgi Gvinashvili (90+2.) väravad tõid võidupunktid pealinlastele.
Kahekordne suure slämmi turniiri võitja, ratastoolitennisist Lucas Sithole jättis mullu kolm korda dopingukontrolli ilmumata ning teenis selle eest kahe aasta pikkuse võistluskeelu.
"Pühapäeval, 27. detsembril leiavad Minskis ja teistes Valgevene linnades aset traditsioonilised protestiaktsioonid," ütles inimõiguskeskus Vjasna, lisades, et meeleavaldajaid on kinni võetud Minski mitmes rajoonis ja Brestis.
Mõne puhul tundis autor, et läbi mehe prisma on lugu isegi lihtsam kirjutada.
Liverpooli kapten Jordan Henderson viib küll omad juhtima, kuid väravad Craig Dawsonilt ja Jonas Olssonilt annavad eduseisu West Bromwichile.
Eelmine kord muutus akord seitse aastat tagasi.
Tartu linna kaasava eelarve projekti teerajaja, e-riigi akadeemia e-demokraatia valdkonna juht Kristina Reinsalu ütleb, et iga omavalitsus leiab kaasava eelarve raha kasutamiseks oma mudeli.
"Elan võistlusest võistlusesse ja päev korraga.
Hiina on saatnud sadu tuhandeid Tiibeti elanikke sunnitööle, selgub Euraasia kaitse- ja poliitikauuringutega tegeleva Jamestowni fondi raportist.
Produtsent ja stsenarist Bradley Bell rääkis New York Postile, et „Vaprate ja ilusate“ tegijad panid pead kokku ja leidsid mooduse seksistseenide väntamiseks.
Luik ütles kolmapäeva hommikul, et Malis viibivad Eesti kaitseväelased on ohutult oma baasides.
Mul on muretsetud ka apteegivihid, et mõnda tema romaanidest pärit põnevat keskaegset retsepti proovida — näiteks mõne liiga kriitilise apteeker Melchiori romaani arvustaja peal.
Korvpalli Euroliiga rahakamaid klubisid Moskva CSKA on sarnases seisus, nagu teised meeskonnad ehk arvestada tuleb suure miinusega eelarves.
Kindlasti paluti teil esitada ka oma nägemus ühistranspordi toimimise kohta…
Kadunud on nii harjumus ja kannatus rasket ja rutiinset põllutööd teha kui ka traditsioon ja oskused.
Lähemalt saab koroonaviirusest ja ennetamisest lugeda terviseameti lehelt: https://www.
Kuidas endale tundus?
Me oleme rajanud ka mõned puhkemajanduslikud teed, eks seal siis ole puhkajatele rohkem tähelepanu pööratud," lisas ta.
Peugeot e-208 maksab 29 500 eurot ja vW ID.e 30 000 eurot.
Aastas kulutavad inimesed apteekides vähemalt 5,4 miljonit eurot nõnda, et selle kulutamist ei õnnestuks neil ühegi valemiga vältida, käigu nad kasvõi kõik Eesti apteegid läbi või oodaku päevi, mil ravimit tellitakse.
Näiteks vähendada pestitsiidide kasutamist 50 protsendi võrra, väetiste kasutamist 20 protsendi võrra, antibiootikumide müüki 50 protsendi võrra ja 25 protsenti põllumajandusmaast tuleb kasutada mahepõllumajanduseks.
Täida nendega igal toidukorral pool taldrikust, sest need sisaldavad vähem rasva ja kaloreid ning rohkem toitaineid kui liha, piima- ja teraviljatooted.
Ta meenutas ühte väikest poissi, kes puges tunnis ahju vahele, et ei peaks joonistama või maalima hakkama.
Tööandjate keskliidu tegevjuht Arto Aas ütles reedel, et kaalumisel on töötukassa palgahüvitiste maksmise pikendamine, sest mõnes sektoris jõuab kriis kohale alles paari kuu pärast.
Kokkuvõttes muutub Vooremaa pärli välisilme lähiajal kindlasti veelgi kaunimaks, rääkimata sellest, et ajakohase uuenduskuuri läbivad ka muinsuskaitsealuse objekti tehnilised lahendused.
Selline asi tuleb välistada, aga samal ajal me peaksime ühiskonnana rääkima laiemalt, kuidas naiste õigusi tagada," ütles ta.
Oluline tundemärk, mis tihti silma jääb, on senise tavapärase rutiini, käitumisharjumuste muutus, mida depressioonis inimene ei pruugi ise tähelegi panna.
Müncheni Bayern on lubanud juba süüdlased videojäädvustustelt üles otsida ja neid karistada.
Üks esimesi reageerijaid oli tähelepanuväärsel kombel Keskerakonna Narva piirkonna juht, eurosaadik Yana Toom.
Ühiseid pallimängusid ega muul moel ühist sportimist praeguses olukorras kindlasti korraldada ei tohi.
Saates mängime ette kaks ettekannet juuni alguses toimunud ehituskonverentsilt "Säästlik hoone 2020", kus peatuti pikemalt päikeseenergial.
Tihtilugu on jalgpalluritel mentaliteet: nii kui linna saan, olen tegija ja kõik on korras.
Kui vähk on hulkraksuse pea paratamatu kõrvalnäht, siis kuidas osa liike suudab vähki nii edukalt alla suruda?
Vanglas on psüühikahäirega isiku kinnipidamine põhjendatud üksnes erandjuhtudel, nt kui haiglas ei leidu kinnipidamiseks kohti.
Kui raha on vähe, jääb stardirada liiga lühikeseks ja kõik senised kulutused muutuvad rohtukasvanud põllu ääres konutavaks vanarauaks.
See ajuosa laseb meil liikuda või rääkida.
Karl Kena – Ugala teatri trupijuht, kelle peenekoeline ja oskuslik planeerimistöö on aidanud siduda teatri masinavärgi ühtseks logistiliseks tervikuks.
Sellegipoolest tuleb eelistada kaugtööd ning erakogunemised ja perepeod nagu ka vajaduseta ringiliikumine on keelatud.
Haiglad said esmaspäeval suunised selle kohta, mida nad peaksid katastroofiolukorras tegema.
Ümar puitbrikett sobib paremini puukateldesse ja ahjudesse.
Samasugusesse suletud turu lõksu lükkab apteegireform ka ravimimüügi.
Mjällby, kes on AIK-st samuti pidanud ühe mängu enam, on 28 punktiga üheksas.
Ning kindlasti, kui me näeme ühe võimalusena ka Rävala puiesteele trammi toomist, siis esiteks selle tunneli tehniline lahendus ei võimalda seda ja teiseks oli muidugi ka tunnelil terve rida hädasid.
Vajadusel oleme valmis moratooriumit pikendama, aga loodame siiski, et olukord muutub lähinädalatel paremaks ning lubab võrkpallihooaega siiski aprillis, hiljemalt mais jätkata" selgitas olukorda võrkpalliliidu peasekretär Helen Veermäe.
Võistkondlikus arvestuses oli täna parim Veloplus ning naiskondadest oli edukaim Spordiklubi Rakke Naiskond.
Kaidi on õppinud päris palju toitumist ja arvas, et teab täpselt, mida ja kuidas peab sööma.
Eesootavat on juba nimetatud sisuliselt Euroopa ettevõtete odavmüügiks.
Seetõttu ei ole avalikkusel võimalik sellega tutvuda.
Olümpiamedalistidest legendide Kim Anderssoni ja Dalibor Doderi vastu mängimine saab olema elamus omaette.
Koondis koguneb täna, kui treenitakse Pärnu Rannastaadionil.
Järgmiseks on vaja välja selgitada, mida õpetada.
Samas ilmselt on ka hooldekodusid, kus see pole nii hästi läbi mõeldud ja kus personaliga võib olla seis natuke kriitilisem.
Sina vastutad iseenda, oma tervise ja rahva ees.
Järjest pealkirju, nagu "Elu valud ja võlud", "Valguses ja varjus", "Lembelood", "See ongi elu".
Teisalt saavad Karnau meelest toetust ka ettevõtted, kus käive ei tohiks vaid kuu või kahega ära kaduda.
"Poliitikute töölaud": kas abielureferendumist saab valitsuse kirstunael?
Tallinna börsiindeks tõusis täna 0,08 protsenti, 1185,5 punktini.
Küsimus pole üksnes inimeste solgutamises, vaid pikem kojulend ja kokkupuuted eri lennujaamades ja lennukites suurendavad viiruse külgesaamise või teiste nakatamise riski.
Poopuu sõnul ei saa lugeja sellise teabe korral juhtunu osas midagi parata.
"Need võivad olla sellised automaatsed liikumis- ja jälgimissüsteemid, häirenupusüsteemid, lisaks ka kukkumisandurid ja nutikad valgustus- ja läbipääsusüsteemid," ütles Randver.
Ravimid kaovad apteekidest, aga tarneraskuse teadet pole!
Andrei Ojamets – Eesti naiste võrkpallikoondise peatreener, naiste pallimängukoondiste esimene tiitlivõistlustele pääsemine, EM-il osalemine.
Klubipoolne usaldus annab mulle motivatsiooni edasi areneda ja panustada tiimi headesse tulemustesse ka järgmisel hooajal,“ kommenteeris Laas.
"Mask on kindlasti vajalik rahvarohkes kohas liikudes.
Ka tüdruku kool on talle vastu tulnud, Lizette käib väikeklassis, kus on vaid kuus õpilast ning tema klassiruum asub esimesel korrusel.
"Ma ei looda midagi.
Millist täpsemalt, räägime TÜ Taluturg tegevjuhi Merle Valliga.
Enda vahetuse lõpuks juhtis Viidas enda klassi arvestust ühe ja poole minutiga.
"See kindlasti aitaks kaasa haigusjuhtumite puhul kodus püsimisele ja tööle mitteminekule ning seeläbi viiruse leviku tõkestamisele," selgitas sotsiaalminister Tanel Kiik ERR-ile.
William O'Neili raamatut "Kuidas aktsiatega raha teenida" toimetanud Aivar Õepa sõnul on teoses mitu tõdemust, mis justkui käivad vastu tavateadmisele, aga ta toob välja ühe, mille pani ka endale kõrva taha.
Me ei saa mõõta pimedust.
Seda võimalust ei tohi neilt ära võtta.
Las ta jääb eluks ajaks sellepärast, et ta on hea.
“Sisemine kontroll ja ausus asjaajamises – olgu ausus siis riigi, ettevõtte või kolleegide suhtes – on sama tähtis kui meeskonnatöö,” võttis Lemetti kokku oma nägemuse juhtimiskultuurist.
Keskerakonna lubatud kopsakas pensionitõus lükkub küll määramata tulevikku – kannatlikku meelt aga juba peaministrierakonnal ilmselt jagub, kuidas muidu oleks valitsus üldse esimese verstapostini jõudnudki.
"Kurbus kestab igavesti," kuulsin selja taga Vincenti häält: "Millal sa jälle tuled?"
Tegemist on nii-öelda viimaste märtsi eest esitatud palgahüvitiste taotlustega, arvestades, et eelmiste nädalatel on summad ulatunud miljonitesse ning ühtekokku on toetusteks makstud 26 miljonit eurot.
Lisaks meie kontsernile on algatusega tänaseks liitunud palju häid annetajaid," lisas ta.
Meie eesmärk on viia kokku abi vajavad maa-ettevõtted vabatahtlike abilistega üle Eesti.
Eestis on 16 609 km riigiteid, millele päris talvega aastal lisandub kuni 87,6 km ajutisi jääteid.
Rakenduse saab alla laadida ka oma nutitelefoni või -seadmesse Google Play ja Apple’i rakenduste poest.
Venemaa teatas, et plaanib esimesi inimesi koroonaviiruse vastu vaktsineerima oktoobris.
Kanada keskkonnaameti teatel sadas reedel St.
Liidriks tõusis 87 punktiga Tom Vialle, teine on 82 punktiga Geerts ja kolmas 74 punktiga Beaton.
Priimägi kinnitas, et enne filmi nägemist pole ta arvustusi väga tahtnud lugeda.
Rahandusministeerium avaldas ametnike põhipalgad 1. aprilli seisuga, kõrgeimat palka teenib Tallinna ringkonnakohtu esimees Villem Lapimaa, kelle palk on 6745 eurot.
Samamoodi on ka nimega.
Viirus ei tea, et on jõulud."
Tegemist on seni Euroopas noorima haigusesse Covid-19 surnud patsiendiga.
Arvestades, et German Golub hakkab tõenäoliselt lähiajal suuri asju tegema, tasuks seda võimalust kasutada.
Valgevene piiriteenistuse esindaja sõnul peeti ta kinni seoses asjaoludega, mille tõttu üritas ta riigi teritooriumilt lahkuda.
Sotsiaalmeedias on levimas väljakutse, kus inimesed peavad enda kontole postitama mõne pildi oma lapsepõlvest.
USA aktsiaturud on üle ostetud ning korrektsioonirisk on praegu suur, arvab Morgan Stanley investeeringute juht Mike Wilson.
Keegi teadis midagi, aga need, kes selle asjaga ei olnud otseselt kokku puutunud, neile tuli üllatusena."
“Meil lihtsalt pole raha, et temaga kohtusse vaidlema minna.
Kumb käitumine lahendas olukorra, kumb käitumisviis tõstis sinu enesehinnangut ja kumb neist olukordadest tuleb sulle ikka ja jälle meelde ning närib su hinge?
Kindlasti muutusin pärast röövi inimpelglikumaks, et mitte öelda ettevaatlikumaks.
"Minu 400 m kiirus on nende aastatega tegelikult tohutult tõusnud, olin juba mõned aastad tagasi üpris enesekindel, et mul oleks väga hea šanss see üle ujuda."
Kui vaikusesolek, aeglus ja vaatlemine (ümbertegemise asemel) iseloomustab seda rahvast, siis on see üks olulisemaid eesti filme.
Nii pliidi kui ahju ukse puhastamisel kasutab ta lisaks kuluvat plekieemaldusnuustikut – melamiini, seejärel loputab ja tõmbab pinna aknakuivatajaga kuivaks.
Loomulikult ei astunud me seda sammu kergekäeliselt ning valitsuses ja meid nõustanud inimeste hulgas oli enne otsuse tegemist küllalt kahtlusi ning ettevaatlikkust.
Ta arvab, et praegu on veel vara hakata spekuleerima, millistest praegustest vormel 1 pilootidest ta kiirem olla võiks.
"Kõik on arusaadav," rääkis Orasson.
"Ei ole täna aeg allahindluste tegemiseks, olgu see viis protsenti või kümme protsenti või 50 protsenti.
Sel nädalal toimuvatest Eesti Laul 2020 poolfinaalidest teevad otseülekande Eesti Televisioon ja venekeelsete kommentaaridega ETV+, Tartus on kohal ka Raadio 2. Kõiki ülekandeid näeb veebi vahendusel ERR.ee portaalist.
Kogu senine elu jäi hoobilt seisma, kehtisid vaid ranged reeglid, mis olid seatud viiruse levitamise peatamiseks.
Alles möödunud aastal täiskasvanute vanuseklassis võistelnud ning koheselt Eesti meistriks tulnud Kamanin tegi debüüdi profiringis märtsis, alistades Narvas kodupubliku ees Artur Davidenko.
Palju tulenes eriolukorrast ja kedagi ei tasu süüdistada.
Tallinna mees Rein Meresaar kogus kokku tohutu hunniku lipse, et teha sellest suur installatsioon.
Mullu said Toyota ja selle noobelmark Lexus eesti auto(keele)tarkadelt kõvasti vastu päid ja jalgu, kui võtsid seeriahübriidide puhul kasutusele mõiste “iselaadiv hübriid”.
Peaksime ka asutama erinevaid mittetulundusühinguid, mille kulud riik kinni maksab.
"Ühtlasi on eelmise aasta sama perioodiga võrreldes märkimisväärselt kasvanud meie päikeseelektri toodang, sest lisaks Eesti parkidele on nüüd head toodangut näitamas ka meie aasta tagasi soetatud Poolas asuvad päikeseelektrijaamad."
Inimestele peab jääma ka edaspidi võimalus osta retseptiravimid välja sugulasele või sotsiaaltöötajal oma hoolealusele," ütles Alamaa-Aas.
EKRE-t toetas aprillis 19 ja Keskerakonda 18 protsenti.
Niinimetatud abielureferendumi varasem korraldamine ei muuda asja olemust - sellest kujuneb EKRE eestvedamisel nii või naa vihareferendum, kus rünnatakse Eesti inimesi ja tehakse paljudele haiget," ütles Saar.
Sinu hallata jäävad vaid turundus ja müük.
Jälgi, et märgi asju ei hoiustataks puitpindadel – nii väldid veekahjustusi mööblil.
Kümned õpetajad, treenerid, juhendajad ning spordirahvas.
Mida ütles Kriisale pärast mängu endine tiimikaaslane Rokas Jokubaitis?
"Kindlasti mõned riigid astuvad kiiremaid samme, mõned riigid astuvad ettevaatlikumaid samme.
Siiski tuleb tähele panna, et Komisjoni ettepanekus kehtestatakse miinimumstandardid ning see ei näe ette kohustuslikku alampalga taseme kehtestamist.
Seda suurem on muidugi kiusatus "see asi" üks kord ja igaveseks ära lahendada.
Kvalifikatsioonis kolmanda tulemuse välja sõitnud Max Verstappen ei jäänud sellise otsusega rahule ning palus videokordust veelkord lähemalt uurida.
Veel tuleb siia ka jalajäijate tsoon,” ütleb Madis Vaikmaa.
Pilli õppimine on väga idividuaalne tegevus," ütles Vaigla.
Puidu kahlas läbi lume ja nägi, et midagi polnud enam teha.
Borrell meenutas siiski, et suhted Türgiga ei saa seisneda üksnes rändesküsimuste lahendamises.
Võib-olla olen ma vana ja rumal, aga minu arvamus on see, et hooaeg tuleb korralikult lõpetada ja alles siis peaks mängija edasi vaatama.
Perearst annab nõu: kuidas teha vahet headel ja halbadel sünnimärkidel?
Ühisrahastusportaali Crowdestor investorite väitel ei ole Eestis registreeritud, kuid Lätist juhitud ettevõte mänginud avatud kaartidega ja on jätnud kriitilistes olukordades oma raha mängu pannud investorid pimedusse.
Uuesti helistades teatab, et Karilaid pidi nende mõlema eest vastama ning imestab, miks ta seda juba teinud ei ole, kuigi omavahel lepiti selles kokku tund aega varem.
"Ma üritan täna teha toitu, mida ei ole üheski kokaraamatus.
Minu isa on ka siin sündinud, samuti vanaisa.
Lõppenud nädalal andsid mitmed haiglad teada, et seoses koroonaviiruse ohuga ei lubata enam tugiisikuid, kaasa arvatud lapse isa sünnitamise juurde.
Peame ürituste korraldajatele meelde tuletama, et me ei ole enam rahulikus suveperioodis.
Kui sageli juhtub, et kübermaailma andekad on kõigepealt pahalaste poolel ja liiguvad sealt üle kangelaste sekka?
Sama ametniku sõnul jätkatakse ungarlastega konsultatsioone, kuid mingil hetkel peab Ungari oma plaanid avama.
Vallavalitsuse hallatavates asutustes töölepinguga töötajaid volikogusse kuulumise piirang ei puuduta.
Samas lähevad kirja ka kõik teised jaanuarikuus tehtud vaatlused.
Hiina president Xi Jinping palus personaalselt maailma terviseorganisatsioonil (WHO) hoida avalikkuse eest varjul infot selle kohta, et uus koroonaviirus levib inimeselt inimesele, kirjutab Der Spiegel.
Aga ainult juhul kui üürnikud ise sellega nõus on," ütles Lumi Capital juhtivpartner Martin Rekor.
Inbanki nõukogu esimehe Priit Põldoja sõnul kaasas pank värsket kapitali laenuportfelli kasvatamiseks.
Läti majandus kahaneb koroonaviiruse leviku piiramiseks kehtestatud meetmete tõttu 2-3 protsendipunkti kuus, ütles Läti Panga president Martinš Kazaks esmaspäeval usutluses Läti riigiraadiole.
Ühtlasi sai ülemineku jõustumisega läbi kaks kuud kestnud seebiooper Zaitsevi ja tema ametliku koduklubi Modena vahel, kellel on mängijaga kehtiv leping veel nii järgmiseks kui ka ülejärgmiseks hooajaks, kirjutab Võrkpall24.
Seejuures võid mõned pirnid ka väiksemaks lõigata ja suuremad tühimikud täita.
Saudi Araabia riikliku naftafirma Aramco aktsia hind langes pühapäeval esimest korda alla IPO hinna, vahendab Reuters.
Linnas päriselt elavate inimeste jaoks saab tänapäevaste standardite kohaselt linna planeerides olla elu sama hea ja roheline nagu maal, sealjuures ilma maaelu ebamugavusteta.
Võib-olla mingil hetkel tundus see väga paljudele naeruväärne, aga kui ajad järjekindlalt oma asja, usud sellesse, siis mingil hetkel, kui asjad õigesti kokku satuvad, saad väljakutsed vastu võtta ja need teoks teha.
Mängija viiakse tagasi viimati aktiveeritud pühapaika ning varem alistatud vaenlased hakkavad taas peavalu valmistama.
"See on puhas spekulatsioon," vahendab Reuters TA pressiesindaja sõnu.
Lisaks polnud paljud õpilased ühegi spordialaga seotud ja nii otsustasime projekti just Ülejõele viia.
"No täna on võetud sellest viiest viaalist kuus doosi välja, neid doose omavahel segama kunagi ei hakata.
Verde keskuse arhitektuurse lahenduse autorid on Andris Kronbergs ja Arhis Architekti.
Tipphetkel polnud aga lahkunuid õieti kuhugi panna, nagu näitab video ühe kiriku põrandale rivistatud kirstudest.
Me ei saa teha seda, et nad oleks kurvad ja õnnetud," ütles Eesti Raudtee nõukogu juht Priit Rohumaa.
Telegraph kirjutab, et 23aastane ja 24aastane mees, kelle nimesid pole avaldatud, reisisid Valencia linnas taksoga, kui masin peeti kinni kontrollpunktis, mis pandud püsti koroonaepideemia ohjeldamiseks riigis.
Toorpiim Eestist ja Lätist on jäänud toppama Leedu piirile.
Kõrgõzstanis puhkenud kaos tekitas muret ka riigi liitlasele Venemaale, sest samal ajal toimuvad suured protestid Valgevenes ning olukord on pinev ka Mägi-Karabahhi piirkonnas.
Nelja aasta riigiteede teehoiukava finantsplaanist selgub, et iga aastaga riigiteede hoiuks planeeritud raha väheneb.
Seega ei tööta teosed lihtsalt vaadeldava objektina, nende kontseptsioon ja tekstimaterjal on võrdväärne komponent lisaks kunstiteose visuaalsele poolele.
Majandusminister Taavi Aasa sõnul ei ole garanteeritud, et esmaspäeval AirBalticuga Amsterdami ja Kopenhaagenisse sõita saaks.
Intervjuu annavad rahatarkuse koordinaator Liisi Kirch, Eesti Kaubandus-Tööstuskoja peadirektor Mait Palts, investor ja päevakaupleja Ivar Mägi ning finantsvabaduse saavutanud fotograaf Jake Farra.
Tago Trei sõnas, et hommikul kella kuuest kuni õhtuni on politsei saanud inimestelt üle Eesti ligi 40 vihjet joobekahtlusega autojuhtide kohta.
"Ma ei luba, et keskendumine ühele isikule takistaks meie eluliselt tähtsat tööd antisemitismi vastu," lisas ta.
Nii jäi väljasaatmine jõusse ning toimunu õppetund peakski olema, et reeglitest tuleb kinni pidada.
Tegevusaeg on talv, mõlemad tegelased istuvad kaunilt valges (film on mustvalge) lumes.
"Tänaseks oleme juba alustanud läbirääkimisi Apotheka kaubamärki kandvate apteekidega, et olla nende hulgimüügipartner,“ ütles Magnumi kontserni strateegilise kommunikatsiooni juht Karina Loi.
Tänavu on vask kallinenud 10 protsenti ja märtsikuu põhjadest 58 protsenti.
Seadusmuudatus võiks kokku puudutada umbkaudu 400 Eesti peret.
Festivali korraldajad on veendunud, et 2021. aastal on võimalik Kuldset Maski täies mahus korraldada.
Esinejad tehakse teatavaks ja piletite eelmüük algab kohe, kui saabub informatsioon, mis annab alust uskuda, et olukord lähikuudel paraneb ning Augustibluus 31. juulist 2. augustini toimub,” teatas Augustibluusi peakorraldaja Indrek Ditman.
"Nüüd, kus Seeder on oma positsiooni erakonnas tunduvalt tugevdanud, on sege, et järgmistel parlamendivalimistel oleks ka Kaia Ival üsna keeruline sellest ringkonnast head häältekogust saada."
Sest lugejale muutub kuri kala mingil hetkel lemmikuks, aga pärast pannakse ikkagi supi sisse…
Mõrvatud 26aastane Nikita oli vaevalt kuu tagasi abiellunud ja äsja sündinud lapse isa.
Nõukogu poole pöördunud töötajate hinnangul tegutseb Eelmäe kiirustades ja majasiseste aruteludeta.
Saksamaa tugevuselt neljandas liigas säras Rasmus Ots 14 tõrjega – peatades sealhulgas kolm karistusviset – ning aitas SG VTB/Altjührdeni 34:22 (20:10) võidule TuS Rotenburgi üle.
P. P.: Oled ainult kaks intervjuud andnud ja sedagi viimase aasta jooksul, kuigi debüüdist on möödas enam kui kümnend.
Eelmise aasta lõpus tähistati Rail Balticu ehitamise algust Saustinõmmel.
Laulja Uudo Sepp andis välja uue loo "Sober", mis räägib armastusest.
"Loodan, et turniir saab toimuda, aga kindlasti teisiti kui tavaliselt," lisas Andrews.
“Mina ei läinud, aga ma usun, et teistel oli väga tore ja lõbus.
Minu arust on tegemist vajaliku toega nii lastele kui ka vanematele, mida võiks rakendada kogu Jõgeva valla piires.
Millistel juhtudel on vajalik teostada lapsele narkoosis hambaravi?
Ma arvan, et seni on kõik hästi.
Teemal, kes võiks olla järgmine vallavanem, ei tahtnud Aro spekuleerida.
Et ühes Soomes vallas olevat see kohalikul tasandil läbi mängitud, kuid järelmid olnud räiged – doominoefekt, ootamatult suured kulud jne. Et kui riigi tasandil sama asja mängida, siis tuleks mitu aastat tagantjärele haavu lakkuda.
Sedasi saaksid kõik homse ja ülehomse tarbeks vahetatud frangid peaaegu otsa.
Eelmäe sõnul on oluline see, et struktuurireform saaks tehtud.
Rene Kokk oli Eesti Kalastajate Seltsile, harrastuskalastajate esindusorganile, lubanud seista Linnamäe paisjärve kultuurimälestise kaitsevööndisse määramise vastu, et jätta tulevikus võimalus väärtusliku lõhejõe taastamiseks.
Tee aeg ajalt oma kosmeetikariiulis suurpuhastus ja viska ära kõik aegunud tooted.
Ta selgitas, et praegu on paari minutiga raketist välja paisatud 46 kuubikut kosmoses veel üpris lähestikku ja neil on oma signaalile üsna keeruline pihta saada.
Üks tänavune eriprogramm oli Beth B ja Lydia Lunchi "War is Never Over".
Kõik Palmako toodetud aiamajad on kindlasti turvalised, sest need on tootnud spetsialistid.
Lisaks suutis Viimsi meeskond eelmisel aastal tulla võitjaks karikafinaalis.
Vaja on ehitada uued seinad ja lagi.
Kindlasti peame arvestama aga ka nende inimestega, kes end digimaailmas veel vabalt ei tunne – aitama ja toetama.
Registreeritud töötuse määr on 7,2%.
Eks püütakse veel teha viimseid pingutusi reformi ümberpööramiseks.
Saima: Ššš, ma tahan kuulata!
Nii ka seekord," ütles Linnamäe.
Kuna tuldi välja korraga umbes kahesajas linnas, ei kartnud see mass enam kedagi.
Eeskätt analüüsitakse seda infot piirkondade kaupa, kus viiruspilt elanikkonnas on võrreldav.
Kõige kulukam oli see suurkaupmeeste jaoks, kel tuli õigus endale lunastada saja rubla eest, mis tollal oli üüratu summa.
Tema kõrvale kukutati teine, mis sunnib eesti keele tõlkeprogrammide edendajaid muutma meie keele n-ö geene.
· Rahvarohketes kohtades ja eriti siseruumides, kus ei ole võimalik teiste inimestega distantsi hoida, on soovitatav kanda ka maski.
Usud või mitte, aga kaugtöö vähendab väga palju ettevõtte kulusid.
Seetõttu otsustasime ennetava meetmena tühistada linnaasutuste ja hallatavate asutuste lähikuude välislähetused ja õppereisid ning koolide välisekskursioonid.
Metsanduse arengukava koostamine läks ree pealt maha 2019. aasta lõpus.
Kuid võttes "teadustöö" või ka "hinnangu" koostamise aluseks ainult ühe maailmavaatelises konfliktis osaleva poole poolt edastatu, on rappaminek ja valejärelduste tegemine vältimatu.
Õieti on see novelli pärisosa, millest ei pääse nagunii: "Novelli taandamisel kujuteldavaks algkujuks võiksime saada anekdoodi," nagu kirjutab Mart Velsker.
Euroopa Ülemkogu leppis varahommikul kokku sanktsioonide määramises Valgevenele.
Beebilõust on muutunud pehmemaks, kuid noorem põlvkond on endiselt mentide peale pahane.
Liikmed on need, kelle jaoks me seda tööd teeme."
EKRE kinnitas volikogul ka uue keskkonnaministri kandidaadi, kelleks on Rain Epler.
Maailmas on nii palju armastust, ma mõtlen maailma suuremas plaanis, ja see armastus, kõigis oma erinevates vormides, on vastuvõtmist väärt.
Ainekava jätab mulje, et kehalise kasvatuse maht kasvab praegusega võrreldes neljakordseks: kui praegu toimub põhikoolis kaks kehalise kasvatuse tundi nädalas, siis ainekava räägib arvestuslikust kaheksast nädalatunnist esimeses (1.-3.
"Ma mõtlesin terve öö, mida ja kuidas ma ütlen," räägib Martti enne ühele põlvele laskumist.
Ülimat kahepalgelisust ja oportunismi näitab ka see, et kritiseeritakse pensioni teise samba maksete peatamist.
"Sellelle minu teada volitust ei olnud.
Külas on nõustamisagentuuri Grant Thornton Baltic audiitorteenuste valdkonna juht Mart Nõmper ja sama büroo finantsnõustamise valdkonna juht Mikk Mägi.
Paraku pole teenusetarbijad seni saanud nähtavat kasu omavalitsuste ja riigi omavahelisest kemplemisest, kas lähedastele õlule nii suure rahalise vastutuse panemine on ikka õiglane.
Olin neist ju veel kõige kuulsam.
Saksamaa finantskeskuse Frankfurdi politsei teatas pühapäeval, et neid tabas meeleavaldajate rünnak, kui sajad inimesed kogunesid linna politsei peakorteri ette ja viskasid korrakaitsjate pihta mune ja pudeleid.
Teatakse ka, et kassid teavad oma nime küll, kuid eelistavad sellele mitte reageerida.
Maradona advokaat ja mänedžer Matias Morla tunnistas, et legend saatis korda järjekordse ime.
"See, kuidas ta näitlejana mängib ning kui nüanseeritud on, minu arust see karakter võttis filmi üle," sõnas ta ja mainis, et eriti meeldib talle Amy karakteri jonn, et ta on alati järjekorras teine laps.
"Andrew tunneb neid teid nagu oma viite sõrme ja meil tekkis idee pakkuda midagi senisest palju radikaalsemat."
Õpetaja tarkus on juhtida arvamuste vahetust nii, et see ei satuks väljadele, kus ühisosa leida ei ole enam võimalik.
Keskküla sõnab, et uute majade tegemine on ka põnev, kuid talle meeldib prahi ja vanade asjade sees urgitseda: otsida ja leida.
Lisaks on erakonnal selle kuu algusest ka uus esimees, Martin Helme, kes seadis parteile uue ambitsioonika sihti - tõusta lähiaastatel peaministrierakonnaks.
Kui vaja, siis nutame koos, kui vaja, siis tõmbame teki üle pea ja ei kontakteeru kellegagi.
Heleniuse sõnul kattub Isamaa Parempoolsete manifest tema arusaamaga sellest, millises suunas peaks Eesti edasi minema.
Viktor Orbani valitsus eitab kõiki sääraseid süüdistusi.
Ma rõhutan, et just minu isikliku arvamuse kohaselt, on kohtupraktika ses osas läinud aeg-ajalt liiga uljalt kohe lõpetamise teed, mitte ei ole kompenseeritud rikkumist süüdistatavale tema karistuse kergendamisega," ütles Parmas ERR-ile.
Kui ka Terik peaks riigikogu kohast loobuma, saabub ettevõtja Jaan Tootsi järjekord.
Pühapäevased etapid pole väga lihtsad.
Avalikus kohas tuleb võõrastega hoida kahemeetrist vahet.
Läinud nädala neljapäeval kutsus KPMG ärifoorum arutama järgmise kümnendi suurte ideede üle.
Nad tegelesid sellega juba enne kriisi, nii et päris nullist ei alustata.
Ka Eestis oli kunagi aeg, mil ekspeditsioone toetati.
Peegli ees käitub inimene nii, nagu ta iseendale meeldib.
Van Aert istus konkurendile tuulde ning jäi oma hetke ootama.
Kose poolelt vastas Riko Roosnurm 24 ja Kris Kallas 14 silmaga.
Just see saab olema meie eesootava nädalavahetuse peaeesmärk, et aru saada mis me nendel teedel valesti teeme.
"Lõpuks on päris katseid vähe, ehk on neid neli järel.
Laura Maasik kaotas 52 sekundiga (39.07) ja Liina Luik enam kui minutiga (39.28).
Ja me saime päris hästi hakkama - Balti- ja Põhjamaades läbi viidud uuringu põhjal oli üheksa Eesti õpilast kümnest distantsõppe korraldusega rahul (vt: Balti- ja Skandinaaviamaades läbiviidud uuring: Laste e-õppe kogemused COVID-19 eriolukorra ajal.
"Maskis laulja" peaprodutsent Kaupo Karelson kinnitab, et otse laulmisele on kostüümid liialt suureks takistuseks ja maskeeritud artistid laval enda lugusid vokaalselt ei esita.
Näiteks pidas Netflixi juht Red Hastings kaugtöökogemust "puhtalt negatiivseks".
Seega on Reformierakond oma positsioonist apteegireformi kontekstis täiesti teadlik ega kavatse palli lihtsalt tagasi põrgatada.
USA President Donald Trump vahendas esmaspäeval suhtlusvõrgustikus Twitter endast foto, millel ta kannab näomaski ja märkis, et selle kasutamine on isamaaline.
Tänaseks on haiglates lõpetatud 522 COVID-19 haigusjuhtumit 508 inimesega.
Selline huvitav pilt.
Ajaviiteks ma ei loe.
Me räägime siin võib-olla 40-50 mehest, kes peaks sellele ümber profileerima," ütles Helme.
Kuigi selle valmistamine on odav, ei tunne ravimifirmad väikese kasumimarginaali tõttu vaktsiini vastu kuigi suurt huvi, tekitades aastatel 2013–2015 vaktsiininappust mitmetes riikides.
Küll aga on palju põnevam see, mis tulekul, kirjutab Accelerista.
Veelkord, vale oleks peletada ühe juurest ja soovitada teist - asi on erinevas riski- ja tuluprofiilis, mõnele investorile sobib üks ja mõnele teine.
Tartu koroonapiirangute vajalikkuse üle arutlesid Vikerraadio saates Eesti Päevalehe ajakirjanik Krister Paris, ERR-i ajakirjanik Huko Aaspõllu ja saatejuht Taavi Eilat.
Kokkuleppel maja peremehega on mõnel õnnelikul huvilisel seda ka külastada võimalik.
Minule on oluline, et seal on sees kliimateema, digitaalne areng.
Väga mustades toonides näevad Eestis olukorda meelelahutus- ja iluteenuste, turismi, ürituste korraldamise ning hambaraviga tegelevad ettevõtted.
Üle 50aastaste esikolmikud selguvad meeste ja naiste põhiturniiride tabelitest.
“Koondatud” ehk Koidula ja Tammsaare.
Austraalia lahtistel osalevad ka eestlannad Anett Kontaveit ja Kaia Kanepi, mõlemad pääsesid otse põhitabelisse.
Vormsi on aga ühinenud EV100 suure tantsuõhtuga „Eesti tantsib”.
"Ma väga pessimistlik ei ole, mul on selline tunne, et ikkagi mai keskel kõik see saab läbi, see viiruse teema," ütleb Juht.
Samuti on meie koolis õpetajateks noored inimesed, mis tähendab, et ka neil oli lihtsam ümber harjuda.“
Eile pidid koroonaproovi andma kõik Virtsu aknatehase töötajad, kool ja lasteaed on suletud ning pubi kinni.
Tallinki juht Paavo Nõgene ütles pressikonverentsil, et linnahalli kordategemiseks on Tallink mõelnud tervikliku visiooni: linnahalli taha rajatakse sadam ja hoonesse endasse keskus hotellide-kohvikutega.
Kindlasti saab lugeja ka kõhutäie naerda, pannes samal ajal kõrva taha häid tarkuseteri.
"Ühte ülitõhusat ja alati toimivat abinõud pole olemas.
Näiteks füsioterapeudid on igati leidlikke lahendusi mõelnud,“ rääkis Suurkaev.
Noormehel oli häbi oma vanematele juhtunust rääkida ja ta ei leidnud muud väljapääsu kui enesetapp.
Samuti on selgitamisel see, mil viisil autodesse sisse tungiti," lisas Juksar.
Kahjuks on tegu mitte õllemargi ega oskusmänguga, vaid viirusega, mis algas vaikselt Hiinas ühes provintsis, kuid on nüüd suureks kasvanud, ajades oma kombitsaid üle maailma.
Eelmise majandusaasta näitajate kohta on EKOMARi küsimustiku täitnud vaid 54,45% ettevõtetest, teatas statistikaamet.
Mees toodi teisipäeva õhtul raskes seisundis ühte Pariisi haiglasse, kus ta ööl vastu kolmapäeva suri, ütles tervishoiuministri asetäitja Jérôme Salomon.
"Kaardistus toimub maikuu jooksul ja juunikuus me saame alustada konkurssidega.
Kui tööstusele jalgu jäänu taas välja arvata, elatakse neis majades praeguseni ning nende korrasolek on suuresti omanike teha.
Võib öelda isegi, et vastuolus kehtivate protseduurireeglitega ja kehtivate seadustega sai ju see kooseluseadus vastu võetud.
Vaadake kasvõi arstisarju, kus pingelisel hetkel lülitub kogu meditsiinilise personali kõne salapärasele "inglite keelele", milles hõigutakse üksteisele peaaegu alkeemilisena kõlavaid ühendite ja medikamentide nimesid ning ravimimanustamise viise.
Nagu ütles üks energeetikaasjatundja: ega kiviaeg lõppenud kivide nappuse kätte," lisas president.
Ka ehteid ei pea ära võtma, kui nad sind ei sega,“ lausub Airi.
Olukord neis oli trööstitu – konteinerid ajasid üle, linnud-loomad tassisid prügikastide kõrvale pandud jäätmed laiali.
"Loomulikult tahame võita, oleme seda soovinud ka kahel eelneval hooajal, aga paraku pidanud lõpuks ikkagi neljanda kohaga leppima.
Lõhna- ja maitseomadustelt meenutab kvaliteetne ja värske esimese külmpressi oliiviõli rohtu ja artišokki, olles ka kergelt puuviljane.
Eakad on juba täna olnud isolatsioonis, nad ei ole saanud soovitud mahus läbi käia pereliikmetega, vanavanemad pole kohanud lapselapsi.
Plaanid on sellised toredad asjad, et nad võivad jupp aega lihtsalt kuskil olemas olla.
Näiteks inimene väldib tegevust, sest selle tegevuse kaudu võib ta millestki olulisest ilma jääda – rahatrahv, tiitel jm.
Kõnekas: rajal 10 sekundit mingi probleemi tõttu seisnud Rovanperä on Tänakust ikka kiirem.
See läks ka raamatusse "Tõsine inimene".
"Peaminister küsis Hiiumaa olukorra ja ka meelsuse kohta, mis puudutab piirangute leevendamist.
Erinevalt konkurentidest pidi Zlatan kaks matši positiivse koroonaviiruse testi tõttu vahele jätma.
Kunagi varem pole saarestikus nii kõrgeid temperatuure täheldatud.
"Ma olen väga rahul, et elu on läinud nii nagu ta on läinud.
Tehisintellektist on kasu, kuid sellesse tasuks suhtuda siiski teatava ettevaatusega.
Kas tead, kui palju inimesi mängib „League of Legendsit“ iga päev?
Tallinna Kunstihoone taotleb Eesti kultuurkapitalilt 5,5 miljonit eurot, et renoveerida Vabaduse väljakul asuv 86 aastat kapitaalremondita tegutsenud hoone.
Raske on mõista, miks üks seni kena ja viisakas laps on ühtäkki muutunud väikeseks paharetiks.
Kevad ning soojad ilmad soosivad õues rohkem jala- ning jalgrattaga liikumist, nii asulas kui asulavälistel teedel.
Ja ära mitte kunagi unusta seda rõõmu, mis kingituste lahtipakkimine valmistab – mõnikord võib kvantiteedist saada kvaliteet, kui tegemist on terve hulga väikeste eraldi pakitud esemetega.
Sellepärast, et kui kulumiskohti ei uuendata mingi perioodi tagant, tuleb kolmekordse perioodi tagant kõik üles närida ning hakata ka uut killustikualust tegema.
Õunpuu triivib vastuvoolu kasvavale võimetusele süveneda, ootamatutes suundades minna, kivistunud maailmakogemust lahti lõhkuda.
Nad kõik vajavad abistavat tagasisidet, kas ka lohutavat ja ilustavat?
Viise rääkis ettevõtluse olukorra kajastumisest kohaliku elu kvaliteedis ning kinnitas, et ettevõtlusel läheb hästi – käibed on ilusti kasvanud.
Üks on innovaator, teine konservatiiv, kolmas väga kõva juurutaja.
Põhjuseks on peetud rikkuse halba mõju.
Oli kuu lõpp, paljudele inimestele on ka kümme eurot suur raha,“ räägib töötu ema, mis ajendas valimiste ajal valgalasi oma häält müüma.
Maatükk oli olnud ta ema kunagine kodukoht ja seega tema pere käes juba pikka aega.
Oli mõni aasta tagasi selline juhus.
Kusjuures lubatud on nii kirurgilised maskid, muud näomaskid kui ka isetehtud maskid," ütles Aab pressiteate vahendusel.
Paraku pidi meie piiga võtma vastu 6:7 (4:7), 1:6 kaotuse.
Kui teemaga üldse läheme edasi, siis jäävad need usaldussmeetmed, mis tööle tuletamisel ja mis kahel rahvusvahelisel võistlusel olnud.
Soomes oli sellesmõttes piirid lahti ja ma polnud ainuke eestlane, kes sinna tööle läks.
Ka suurt puidukadu majandamise tagajärjel ei teki, rääkis ERR-ile Maaülikooli teadur Allar Padari.
Kui seda teenust pole, siis sõltub ka hea tervise juures vanem inimene oma laste abist ja lihtsam võib olla kolida linna laste juurde.
See matsirahva lollitamise huvides suupäraseks väänatud mõtteavaldus sai 1917. aastal kirja hoopis sellisena: „Me ei ole utopistid.
Laps isegi rõõmustas, aga õhtul oli ikka trotsi täis, et teistel paremad päkapikud.
Saksmaal oli aprilli lõpus PSPP raames ostetud kokku 533,9 miljardi euro väärtuses võlakirju.
Soomlastel oli igas naiskonnas juba siis kolm head välismängijat sees, siis oli see ka piir, mida hiljem suurendati.
Eestisse tagasipöördujate ja siia saabuvate välismaalaste kohanemise toetamine sihtrühmapõhiste (tugi-) teenuste pakkumisega.
Esmaspäeval avatakse metrood.
Rasketel aegadel on suva rahast, klassist, ametinimest ja maja ees seisvast autost.
Senine uute töökohtade loomise tempo on USAs aeglustunud.
"Need üksikud korrad lähiminevikus, kui need erisused kõnekalt kokku on põrkunud, on lõppenud pigem konfliktis kui dialoogis," märgib uurija.
Narva piiripunkti juhi Üllar Kustala sõnul võib öelda, et maasturi juhi tegevus oli tahtlik ning ei olnud põhjustatud näiteks teadmatusest.
Tõenäoliselt oli tegemist saatega "Mikrofoniga ümber Eesti – Tartu", mis oli eetris teisipäeval, 5. juulil 1955 kell 19.30.
Üldjuhul peaks piletiraha tagasi saama kahe nädala kuni ühe kuu jooksul.
Seetõttu ei saa nad kaugistungit lubada,” kirjutas Kallas.
Teise pooltunni algul vähendas Tarmo Salundi vahet veelgi, kuid siis keeras Naum tapalaste värava lukku.
"Tegelikult on need pered, kogukonnad, suguvõsad, kes on selle fondiga haakunud ja elavad oma lähedastele kaasa," mainis Toivo Tänavsuu.
"Mängitakse selle peale, et kiiruse peale, et tehakse arve ja äkki raamatupidaja ja ettevõte juhatus ei ole omavahel suhelnud ja äkki raamatupidaja kannab raha üle.
Need näited illustreerivad Taisto hinnangul olukorda, "kus bussiettevõtja peab tegutsema pidevas ootuses ja hirmus, kirves peakohal, et konkurent võib tema liinivõrgu sisuliselt üleöö üle võtta".
Muudatus tähendab, et perekonna rahakotti jääb iga kuu ligi seitse eurot rohkem, linnaeelarvele tähendab see enam kui poole miljoni eurost miinust.
Vaid üks on kindel – veel enne ükskõik millise lahenduse variandi sõelale jäämist öeldi välja, et võimuliit ei lagune.
Nende seas ka parunipreili Evelin, kelle loomus on aga sama metsik kui Jüril ja kes on harjunud saama kõike, mida tahab - ka matsisoost kallima, kes peab ennast vabaks meheks.
Niinemetsa sõnul on siiani õhus palju küsimärke, mis sügiseks saab.
Võitjate parimana sai LeBron James hakkama kaksikduubliga, visates 29 punkti ja tuues 11 lauapalli.
Samas rõhutati, et Berlusconi ja Pascale on endiselt sõbrad.
"Eriti hea, kui mets on eri vanuseline, kus on vanu kuuski, nooremaid kuuski, nagu on paljudes loodusmetsades, aga paljukest meil niisuguseid loodusmetsi on.
"Üldistest hirmudest on universaalseimad vast hirm pimeduse ees ja hirm, et enda või lähedastega võib midagi halba juhtuda," ütleb ta.
See on aga mitte just heas mõttes unustamatu.
Keeruta mitmekordse nööri otsad lahti, et saada tihedam lõpetus makrameele.
Kuid meie huvi pole siiski hotellide, vaid ennekõike Tallinna elanike huvid," sõnas ta.
"Ma ei mäleta, millise kaamera peal ma olin, aga ma võtsin klapid peast, jätsin kaamera sinna paika ja läksin pingi juurde, et olla esimene eestlane, kes surub Jaak Uudmäel kätt," meenutas Valk.
Suveaeg algab taas märtsikuu viimasel pühapäeval kell 3 ning siis nihutatakse kellaosutid ühe tunni võrra edasi.
Õiguskantsler leiab, et kogumispensionide seaduse muutmise seaduse toimel vähendatakse vanaduspuhkuse sotsiaalse kaitse taset mõjuva põhjuseta.
"Kuniks läbirääkimised jätkuvad, olen ma optimistlik."
Renault alustab kõnelusi ametiühingutega mitme tehase ümberstruktureerimiseks Prantsusmaal, vahendas "Aktuaalne kaamera".
Me peame püüdlema rahvusvahelisele turule.
Lihtsalt kolme N-i ehk siis näha, nosimist ja nänni.
Varem 14 aastat üksikutelt investoritelt raha kokku kogunud USA Lending Club leidis, et lihtsam ja odavam on raha laenata riskifondidelt ja turult ning otsustas hakata pangaks, kirjutab Axios.
Nende kahe dokumendi vahepeal jõuti 2011. aasta septembris toonase majandusministri Juhan Partsi eestvedamisel valitsuskabineti nõupidamisel positiivse otsuseni.
"Mõtlesime, et miks nii vara, kuna festival toimub aasta lõpus, aga siis algas kogu maailmas eriolukord, katkes filmide tootmine ning üle kuu aja ei tulnud ühtki filmi."
Teine asi, mis esimesele kvartalile mõju avaldas, et fondivalitsejate nii-öelda dividendimaksed on esimeses makses ja tulumaksu kulu läheb esimesse kvartalisse, ja kolmas asi on fondivalitseja oma osakud," rääkis LHV juhatuse liige Joel Kukemelk.
Laulatamata jätmise peale ei vaadanud jälle hästi pruudi vanemad, nii et tehtud see sai.
Pildi keskel seisab fondi partner Lauri Kustaa Äimä.
Eetrinõustajana ei vooli ta enda sõnul kedagi: "Inimene areneb kogemuse ja eneseanalüüsi kaudu.
Teine viga, mis küll tänavapildis silma ei hakka, ent mida samuti paljud inimesed teha ei taipa, on mantlitaskute lahti lõikamine.
Haapsalu Vanalinna lasteaedade töötajad õppisid kuidas õuesõpet oma töös paremini ära kasutada.
Laine juhataja Irene Väli on lootusrikas, sest broneeringuid tuleb aina juurde.
Kuigi suvi on selleks aastaks läbi, võiks selle nipi järgmiseks aastaks või soojamaareisi tarbeks kõrva taha panna.
Nädala alguses teatasid Ypres'i ralli korraldajad 12. ja 17. katse lühendamisest, sest nii välditakse võistluse viimist üle riigipiiri Prantsusmaale.
Neljapäeval näeb Pürksis filmi „Nomaadid” Mehhiko imekaunist loodusest.
Lisaks muudetakse järvel seni veetaset hoidnud maakividest tamm vettpidavamaks ning kaladele rajatakse kärestikuline kalapääs.
Kogu lugu on liiga toores, et praegu anda lõplikku hinnangut.
President Kersti Kaljulaid ning justiitsminister Raivo Aeg tunnustasid teisipäeval neljandat korda inimesi, kes on andnud olulise panuse vägivalla ennetusse.
Uuringu andmeid analüüsisid Tartu Ülikooli ajakirjanduse ja kommunikatsiooni magistrandid Sandra Sommer, Kadri Steinbach, Katrin Volman ja Merle Rüütel õppeaine "Andmete esitamine ja tõlgendamine" raames.
Siis see katkeb; hea, nii on just vaja.
Saates on juttu ka uue tehase ehitamisest, mis peaks algama järgmise aasta lõpus, ning sellest, milliseid samme teeb ettevõte ravimitööstuseks saamise nimel.
Meid aitaks, kui suurendaksime filmi Eesti loovmeeskonda ja teeksime veel rohkem väljaminekuid Eestis – siis võiksime mõelda peatootja staatusele ja meil oleks alus riigilt suuremat tootmistoetust küsima minna.
Kui algul ta kartis, et vanaisasid on vähem kui vanaemasid, siis tegelikult oli neid päris palju.
Üks suuremaid probleeme on see, kuidas teha nii, et 55minutine saade ei läheks lõhki.
Veel hullem - salvrätte võivad vajada ka teised kliendid ja teenindav personal!
Grossi Toidukaubad Viru rallil osalemine on kogu tiimi jaoks väga oluline, sest see aitab meil minna tagasi oma tavapärasesse rutiini."
Samamoodi ei saa me pidama jääda harjumuspärasele töökorraldusele, kui küberkurjategijad järjest uusi nõkse kasutavad.
"Paraku opositsioonil puudud igasugune huvi ja soov, et peaminister seda seal tutvustaks.
Kaitsjad on veendunud, et prokuröride käitumine on olnud vähemalt ebaaus ja nad on teadlikult ja pahatahtlikult takistanud asja õiget ja kiiret menetlemist, ühtlasi on prokurörid jätnud korduvalt täitmata kohtu seadusliku korralduse.
"Mul tulid vahepeal mõtted, kas ma üldse saan terveks.
Kolmandaks langes esimese etapi võitnud Kõmsi algkooli II võistkond, neil on koos 15 punkti.
Õnnetus juhtus kolmapäeva õhtul kaitseväe keskpolügoonil, kus suurtükiväepataljoni ajateenijaid transportinud veoauto MAN sõitis teelt välja kraavi, teatas kaitseväe peastaap.
Politsei- ja piirivalveameti peadirektor Elmar Vaher ütles "Aktuaalsele kaamerale" antud intervjuus, et eriolukorraga seotud piirangutest kinnipidamise jälgimiseks suurendab politsei patrullide arvu tänavatel.
Samas just siin on õiguskorra killustumine ning muutmise kiirus konkurentsitult suurim.
Ehk laserprotseduuri käigus lihvib laser sarvkesta pinda natuke õhemaks ja selle tulemusena vabanebki inimene lühinägelikkusest.
Siin pildil tekib taust ja muster värvidest ja pügatud vormidest nii maapinnal kui ka vertikaalselt.
Sotsiaalminister Tanel Kiik ütles, et valitsuses tuleb kolmapäeval arutlusele mitu viirust puudutavat teemat.
Pluss sinna abihoonete ja teenushoonete ja pesumajade ja ühiselamute ehitamine ja kõikide muude asjade ja maa juurdehankimine," lausus Sults, kelle sõnul tähendaks see veel umbes sama suurt summat lisaks ehk kokku üle 400 miljoni euro.
Äripäeva hinnangul tuleb siin meil rääkida kahest asjast – vastutusest ja avatusest.
Hambaarstid kutsuvad inimesi üles pöörama hammaste tervise kõrval tähelepanu kogu suu tervisele, ka suuõõne pahaloomulistele kasvajatele.“
Rannas on praegu rahvast vähe, kuigi ilusama ilmaga käib nii ujujaid kui ka päevitajaid.
Mõlema erakonna kongressid on nüüd läbi ja ameeriklased ootavad kandidaatide vahelisi teledebatte.
Seejärel on juba lihtsam otsustada, millist teed sõitmiseks valida.
Kõigepealt pildistasime üleujutust ja siis läksime metsa, kus oli väga ilus.
Näitus tuleb Haapsallu Viljandist ja läheb siit edasi Paidesse.
Palju ainult covid-patsientidega tegelevaid haiglaid Eesti peale kokku võiks olla?
Lõplikku koosseisu mahub 14 mängijat.
Näiteks tarkvaraarendajate palgaanalüüsi põhjal teenivad peamiselt kodus töötavad inimesed juba täna 10–20 protsenti suuremat töötasu.
Kui aga tüli on möödas, unustab Hobune selle kiirelt.
Kahe aastaga jäi enamik filmimuusikuid töötuks.
Jalgpalli Evald Tipneri karikavõistluste järgmise hooaja avaringide loosimine toimub sel neljapäeval, 2. juulil.
Kõige positiivsemad prognoosid ütlevad, et tänase nakatumiste taseme fooni jätkudes räägime jõulude ajal 400 patsiendist.
Sa oled lõpeks ju minu ainus lootus.
Euroopa Komisjoni ettepanek lähtub põhimõttest, et koroonakriis puudutab kõiki Euroopa riike ning majanduste võimalikult kiire taastumine on meie kõigi huvides.
Eriolukord ei tähenda, et rehve ei peaks vahetama, sest need, kes pole karantiinis, saavad rehvivahetusse minna.
Kui me tahame, et Tallinn oleks uue majanduse linn ja rohkem Euroopa kaardil, siis sellise praktikaga me paraku kaugeneme sellest.
Isegi omamoodi turismimagnetiks, keda külalistele näidata.
Kasvatame nii-öelda vabatahtlikke endi hulgast."
See annaks meeskondadele veel ühe testivõimaluse.
Pierce Brosnan on üles astunud mängudes „GoldenEye“ ning „Everything or Nothing“ (mis ei põhinenud ühelgi filmil), Daniel Craig aga näiteks teostes „Quantum of Solace“ ning „GoldenEye“ uusversioon.
"Kõige olulisem on loomulikult vaktsiini kvaliteet ja ohutus.
"Arvan, et vandeteoreetikud on juba maha jätnud teooria, et see viirus võis pärineda laboris tekitatud tööde tulemusena.
Hea näide on Juhan Ulfsaki viimane lavastus "Pigem EI" (Von Krahli teater, 2020), mis on hoolimata Taavi Eelmaa ümberkirjutusest säilitanud Herman Melville'i lühijutu karakterid, struktuuri ja sõlmituse.
Samas lubas Tsihhanovskaja, et nimekirjade koostamisel tehakse koostööd inimõiguslastega ning selle andmed edastatakse ka Ukrainale, Türgile, Venemaale, Euroopa Liidu riikidele ja USA-le.
Hoolealuste toit viiakse ringiga õuest.
Jalgpalli Premium liiga teise vooru tänases esimeses kohtumises tegid JK Tallinna Kalev ja JK Narva Trans 1:1 viigi.
Poliitikutel on tosinaid seisukohti.
Õppisin selgeks mõned akordid ja tundsin end mängides hästi.
Kindla eduga juhib liigatabelit FC Flora, kel koos 55 punkti.
President Donald Trumpi hinnangul on aga administratsiooni töö olnud piisav.
Jah, oleme huvitatud sellistest kultuuriprojektidest.
Kuna autouksed olid kinni kiilunud, polnudki see kõige lihtsam.
Kui loetud on enam kui 99% häältest, juhib Maia Sandu pühapäeval toimunud presidendivalimisi 57,1% suuruse toetusega.
Täna me näeme sügavusse ja täna me vaatame ka sellele seadusele teistsuguse pilguga, kui me tegime 10 aastat tagasi.
Suurima käibe tegid Siauliu Bankas Vilniuse börsilt ning kodumaine Tallinna Vesi.
Mingi pupujuku oled või!
Tegelikult olid meil hoopis erinevad väärtused ja perspektiiv.
Näiteks lapsed tuleb kooli viia 17 kilomeetri kaugusele Vastseliina kooli, töötajaid leiab vaid siis, kui võimaldatakse transpordikompensatsiooni.
Nasdaq Composite tõusis küll turgude avanemisel, kuid langes päeva lõpuks 1,03%.
Siiski väljendas peaminister optimismi: "On märke, et oleme sellele puhangule jälile saanud juba algfaasis."
Kui sa mingil põhjusel mune süüa ei saa, sobib hommikueineks igasugune kvaliteetne valk.
Oleme ausad: Teslat ei taheta (tavaliselt) mitte kliimamuutuste pärast valutava südame, vaid sportautosid lööva kiirenduse, käsu peale lehvima hakkavate tiibuste ja muu säärase pärast, arvab Äripäeva raadio toimetaja Karl-Eduard Salumäe.
Ainus etteheide Stephensi puhul on tema libisev vene aktsent, mis ühel hetkel on olemas ning teisel täiesti kadunud.
Airbnb asus tosin aastat tagasi jagamismajandust edendama ideega, et igaüks võib elutuppa asetada madratsi ja seda reisijatele üürida.
Briti ringhäälinguteenistuse (BBC) juht Tony Hall teatas esmaspäeval töötajaile, et lahkub kuue kuu pärast ametist.
Neil hakkas kahju, et Sipsikul ei lähe nii hästi.
See ei ole naistele sobiv töö!
Aktsiise tasuti augustikuus kokku 86,2 miljonit eurot, mida on 8,8 protsenti vähem kui aasta varem.
Lossipargi muuseum ei saanudki kiirelt rikkaks, aga pole muret, kui uuesti avada lubatakse, küll siis kannatab piletihinnale veel otsa keevitada.
Viimasest kolmest mängust kaks kaotanud meeskond hoiab liigatabelis vaid üheksandat kohta.
Šveitsi tenniselegend Roger Federer (ATP 3.) pakkus Austraalia lahtiste meistrivõistluste kaheksandikfinaalis närvikõdi, kui kaotas ungarlasele Marton Fucsovicsile (ATP 67.) avaseti 4:6, kuid võitis seejärel kolm järgmist 6:1, 6:2, 6:2.
Meil on vaja jätkata töölkäimist.
Sügaval sisimas mõtles ta: "Jumal küll, seda taipab ju igaüks!
Tihtipeale leitakse, et lihtsalt pole aega sellega tegeleda, sest on olulisemaid asju, millele keskenduda.
Paarkümmend aastat Vormsil suvitanud ja vahepeal mõnda aega ka saarel elanud ajakirjaniku ja õppejõu Barbi Pilvre raamat „Minu Vormsi.
Lapsevanemal on valikuvõimalus ning seetõttu on kujunenud olukord, kus paljudes Ida-Viru eesti õppekeelega koolides on üle kolmandiku õpilastest (aga vahel ka enamus) eesti keelest erineva emakeelega.
Mida tundmatum, seda enam hirmu kuni paanikani välja see tundmatu põhjustab.
Lääne-Nigula vallavolikogu 19. novembri istungil annab Lai volinikele üle 1100 protestiallkirja Risti ja selle ümbruse külade elanikelt ning sõnumi: me ei taha tuuleparki!
Neist 85% tõdes, et keskkond mõjutab palju nende tehtavaid otsuseid.
Tegu on sealjuures väravavahtide mängu esimese tõrjega, sest grusiinide senine ainus pealelöök lendas võrku ja Eesti pole veel raami löönud.
Üldiselt peab näitleja Indrek Sammul end alalhoidlikuks inimeseks ja päris elus "Niagarat ületama" ei kipu.
"Mind tõmbavad kohutavalt Venemaa kolkad," mainis ta ja ütles, et võrreldes kunagise külastused on linnad väga palju muutunud, aga maapiirkond on vägagi sarnane.
Praegu oleme kokku leppinud, et mai teises pooles, kohe peale eriolukorra võimalikku lõppu, saame rääkida täpsetest numbritest.
Täna jätkub ringreis Valga Jaani kirikus ning 16. juulil toimub kontsert Keila Mihkli kirikus.
Seal ma sain siseveendumuse, et võiks täitsa proovida seda.
Kes on aga parim mängija, kellega oled samas meeskonnas mänginud?
"Su põlv on mu kaelal.
Hakkasin juba neljaselt mängudes kaasa lööma.
Miks siis on Venemaa nõus sellises mahus raha kaotama?
"Audentese spordiklubi on uuendustele avatud ning käib ajaga kaasas, et pakkuda tasemel tingimusi ka kodumaal," kiitis Kirt.
Piirangu vajadust hinnatakse vähemalt kord nädalas, kuid esialgsel hinnangul on tegemist lühiajalise piiranguga, mille kestus sõltub suuresti inimeste endi käitumisest.
Kõige rohkem positiivseid teste laekus rahvastikuregistri andmete järgi Harjumaal (19) ja Pärnumaal (11), Saaremaal (6), Ida-Virumaal (3) ja Tartumaal (2).
"Kindlasti loeb ka see, kellega sa koos treenid, milline on see keemia.
Üks olulisemaid asju, mida teeme, on see, et aitame juhtidel areneda äsja kirjeldatud põhimõtete järgi.
Täiskasvanu koolipingis ei ole Eestis täna enam haruldane nähtus.
Mul on loll komme hästi palju sahtlisse kirjutada ja siis üht-teist haruharva teistega jagada.
Milleks tal neid vaja on, seda ta aga ei paljasta.
Harju maakohtus kohtuasjade venimist uurinud järelevalvekomisjon tegi ettepanekud, kuidas korraldada kohtu tööd ja muuta seadusi nii, et leevendada kohtunike töökoormust ja lühendada mahukatele kriminaalasja üldmenetlustele kuluvat aega.
Selle tulemusena olen kuulnud nii mõnegi inimese üllatunud nendingut, et päriselt metsa vahel jalutades selgub, et olukord Eesti metsades on teistsugune, kui sotsiaalmeedia vahendusel tundus.
Pärnu maakohus karistas 11kuulise tingimisi vangistusega endist kohtutäiturit Virge Välbi, kes võltsis dokumente ega kandnud kinnistu müügist saadud raha ettenähtud aja jooksul sissenõudjale.
Testitulemused on väga varieeruvad ja palju sõltub juhustest.
Kui palju Tallinnas selliseid perearste on, kes teenindavad vaid üht maja, ta öelda ei oska.
Päev varem soomlastele kaheksa silmaga alla jäänud Eesti poolel said liidrid oma mängu korralikult käima, kui rünnakul panustasid üsna võrdselt neli mängumeest.
"Tegelikult oleks pidanud jagama selle etappide kaupa.
Politsei esindaja kinnitusel olid mõlemas roolikeerajad kained, küll aga puudus 25-aastasel BMW roolis olnud mehel juhtimisõigus.
Toonases esikohamatšis tuli tunnistada Prantsusmaa 4:2 paremust.
Eriline kiindumus on naisel musta värvi kasside vastu, kuna ta usub, et need toovad õnne.
Isa küsis ka, miks sa nii teed, Andres?
Eestikeelse palaga koos ilmus täna ka uusversioon Liisi Koiksoni 2017. aasta albumilt pärinevast loost „Procrastination Queen“.
Pean lugu Vardo Rumesseni aktiivsusest, aga tal oli selline omadus – mis ei ole ainult tal –, et ta tahtis formaalsusi, tahtis, et tema asja tehtaks.
Kes siis „Mõmmi ja aabitsat“ ning „Nõiakivi“ ei teaks?
"Praeguseks on meiega ühendust võtnud perekond nelja lapsega, kes püüavad saada Malagast tagasi.
Kindlasti ma olin noor, aga julgen arvata, et mitte nii väga.
Meie suursõidu kiituseks olgu öeldud, et seda peetakse üheks parimaks maailmas, ja seda just oma mitmekesisuse tõttu” (Tiit Karuks „101 spordilugu”, lk 92).
Alati kui ta on kuskile kükitamas, pean ma luurama, et ega kedagi tulemas ole.
Viimasel hetkel otsustas Milaano klubi tehingu tingimusi muuta.
Kui sind huvitab restoran, helista numbril 5345 8052, hotelli ja sauna info saad numbrilt 5343 1417, kalapüügi info numbrilt 558 8474.
Lisaks on antud komisjonile õigus uurida ka riigikokku mittekuuluvate erakondade ja üksikkandidaatide rahaasju.
Esimese taseme hoiatus tähendab, et ilm võib olla ohtlik ning jälgima peab ilmaprognoosi.
"Stranger Things" on kolme hooaja jooksul teeninud 31 Emmy nominatsiooni ja neli Kuldgloobuste nominatsiooni.
Nimelt vajati, nagu teada, et juba hästi diagnoositavat tüüpi mürgistusainete vahetud jäägid Navalnõi organismis lõplikult laguneksid, veel üht-kaht päeva.
Tegevusloa taotleb konkreetne äriühing, mitte apteegikett," selgitas ravimiameti tegevuslubade ja inspektsiooni büroo juhataja Inge Mäe.
Aga ta võib olla kindel – täpselt nagu kõigil varasematel kordadel – et mitte midagi ei juhtu, kirjutab sotsiaaldemokraat Raimond Kaljulaid.
Venemaa alamkoja saadikud kiitsid neljapäeval esimesel lugemisel ühehäälselt heaks eelnõu, mis kätkeb president Vladimir Putini põhiseadusmuudatusi.
Lääne-Nigula vallavanem Mikk Lõhmus ütles, et loodab väga Läänemaa inimeste kohusetundele ja pragmaatilisele meelele, aga ka naabrivalvele.
Tartu sisukaimat maja arendab üürimajade loomisele spetsialiseerunud Scandium Kinnisvara.
Tasub ka mõelda, et turistid tunneksid meil ennast hästi.
Pakett suunab 320 miljardit niinimetatud palgakaitseprogrammi, mis võimaldab raskustes ettevõtetel üleriigiliselt oma töötajatele eriolukorra ajal palka maksta.
Praegu on andmed vaid nende kohta, keda on testitud.
Päeva lõpetuseks ujus eestlane 400 m vabalt ning aeg 3.43,78 andis talle viienda tulemuse.
Ei peagi kõik ühesugused olema.
Kasvas alkoholi tarbimine kogu riigis.
Kindlasti on suur tugi riigi poolt tulnud investeeringute toetustel ja 2021. aastal on soov edasi minna nn Pika tn 2. etapiga.
Lõppenud nädalal võeti üle Eesti töötuna arvele 2247 inimest.
Lukka sõnul pakkusid asjatundjad muid võimalusi välja, kuid need jäid väljapaistvuselt Kroonuaia tänavale alla.
Kuidas sellega psühholoogiliselt toime tulla, räägib regionaalhaigla teabetoa nõustaja ja kogemusnõustaja Merike Värik.
Samas võlgniku juhatuse pankrotiavalduse esitamise kohustus säilib, st võlgnik peab esitama pankrotiavalduse kahe kuu jooksul pärast maksejõuetuse tekkimist.
Pole eales nii palju tänulikke inimesi näinud…
Tänu uurijate kiirele tööle aga jäid need plaanid vaid vägivaldseteks unistusteks.
Norra meistrivõistlustel kahel korral esiviisikusse jõudnud kahevõistleja Kristjan Ilves jäi nädalavahetusega rahule ning loodab, et suudab hea esituse teha ka Ruka MK-etapil.
Päästjad kaevasid läbi rususid, et leida ellujäänuid, ütles linnas viibiv AFP ajakirjanik.
Eelmisel nädalal selgus politsei ja terviseameti ühiskontrolli käigus, et erilennukiga Eestisse saabunud ukrainlased rikkusid 46 korral riiki sisenemise tingimusi.
Politsei teatas, et soovid teda sellega seoses üle kuulata.
Tänaseks on ekspeditsioon ajalugu.
See aitab võibolla ehitajatel saada sellest objektist rohkem raha, aga unistasime 16 aastat, unistame veel ja ma usun, et ka võistkonnaalade saal kunagi valmib," ütles Valeri Korb.
M-12 klassis võitis Eesti meistri tiitli Glen Gregory Kõiv, N-12 klassis Frida Mia Ragilo, M-14 klassis Ron Rooni, N-14 klassis Elisabet Kapanen, M-16 klassis Frank Aron Ragilo, N-16 klassis Laura Lizette Sander ja meesjuunioride seas Leevi Kervinen.
Lisaks paljastas Depp, et otsustas sotsiaalmeediaga liituda koroonapandeemia tõttu.
Eraisikud saavad pool raha ka tagasi küsida.
Kaks lõiku kokku seega 88,7 miljonit eurot.
Usutavasti ei olnud see sõja ajal sõduritele teada, küll aga hiljem selle filmi autoritele.
Olukord läheb ainult kehvemaks," nendib tüdruku ema Regita.
"See film võib olla ei olegi nii palju muumitrollidest ja võib olla mitte ka tema kunstist, kui pigem tema suhetest, mis muidugi siis mõjutasid ka tema kunsti," lisas Parksepp.
Ilmselt soovitakse teistsugust, jõulisemat lähenemist.
"Koos kolmeaastase pojaga Covid-19ga maadlemine on nii füüsiliselt kui ka emotsionaalselt rängim kogemus, mida olen emana kohanud," kirjutab lauljanna.
Ka 6. juuni varahommikul oli ilm kehv, ent rohkem polnud võimalik dessanti edasi lükata.
Paraku on välismaalaste tegelik sisseränne olnud juba mitu aastat kordi suurem, mis on pikas perspektiivis murettekitav.
Nii et puhang on kontrolli alla saadud?
Koroonaviirus levib inimeselt inimesele ja igal inimesel on väga oluline roll viiruse leviku piiramisel.
“Kool on valmis, kasutusluba on olemas ja tunnid käivad.
Reisil söödi nii tuunikala, kuldmakrelli kui ka pelamiidi.
Kuid erinevalt paljudest linnamaasturitele sarnanevatest toodetest võimaldab uus platvorm pakkuda nelikveolisi versioone ja lisaks on kõik meil müüdavad autod nn pehmed hübriidid, milles toetavad bensiini põletavaid jõujaamu mootorgeneraatorid.
Tänan ametnike kiiret reageerimist probleemile nii Eestis kui ka USAs,“ ütles Reinsalu.
Veebruari esimesel nädalavahetusel selgitati Tallinnas Eesti noorte U14 ja U16 sisemeistrid kergejõustikus.
Üle 20 protsendi on rubla suhtes kallinenud ka USA dollar, makstes 78 rubla.
Kaljulaid tõdes, et kuigi mälestused hakkavad tuhmuma, tuleks siiski võtta aega ja mõelda, mis 79 aastat tagasi toimus ja miks nii läks.
Söömata, joomata, pesemata, külge keeramata ja muidu olematutes tingimustes, aga kogukonna toel – tulemuslikult.
"Ma arvasin, et see on natuke intensiivsem, kui koormuse test, aga ma poleks arvanud, et nii palju.
Automüügiasjatundja Tanel Tiirik jagab soovitusi, kuidas valida tarbesõidukit, mis teeniks omanikku kaua ja korralikult.
Kindlasti saavad nende direktorid mingil üritusel kokku mõne välisministeeriumi inimesega, kellele pistetakse pihku mõni oma teos.
Harrise näol leiti pallur, kellele Eesti liiga füüsiline mäng ja tase on meeltmööda.
Vanasadama trassitee jääb samaks lennujaamast kuni kesklinna Gonsiori tänavani, pärast mida lahkneb olemasolevast Gonsiori tänaval, teatas Tallinna linnavalitsus.
Huawei leiab, et valitsus peaks ülereguleeriva eelnõu asemel jätkama dialoogi sektori osalejatega, et leida faktidel põhinev ja läbipaistev lähenemine.
Kuigi selles pole minu arvates midagi halba, aga ma olen teistsugune inimene.
Serbias, nagu Eestiski, hakkab esmaspäevast kehtima maskikohustus avalikes siseruumides.
Uudisteagentuur Press Association teatas allikatele tuginedes, et väidetavalt sai rongijuht surma ning hukkunud võib olla veel üks inimene.
Teisel kohal on kümne mehe seas kahe punktiga Martin Aruja ja kolmas kolme punktiga Poola purjetaja Piotr Kula.
Aga nüüd olen jõudnud jälle sinna, et naudin võistlemisega kaasnevat rahulolu ja raskuste ületamist," rääkis ta.
Sina ei saa otsustada sõnu, mis teist solvavad või mitte.
Võib-olla kunagi tuleb aeg, mil tema repertuaar muutub rõõmsamaks.
Ta tõi välja, et Magnetic MRO võttis aasta tagasi, kui veel kriisi ei olnud, turult kaheksa miljonit eurot laenu kaheksaprotsendise intressiga, aga nüüd saab valitsuselt kaheprotsendise intressiga.
"Kui turvaauto kolmandat korda rajale tuli, siis mõtlesin küll, et mis mõttes?
"Tõde ja õigus" on üks võõrkeelsetest filmidest, mis pääses Oscari eelnimekirja kümne sekka.
Pankrotiavaldusega alanud Hertzi saneerimine puudutab eelkõige ettevõtte USA ja Kanada ärisid.
Eesti jalgpallikoondis alustab laupäeval uut Rahvuste liiga hooaega, kohtudes kodumurul Gruusia meeskonnaga.
Filmi "Alice Imedemaal" (2010) kasum oli üle miljardi dollari ehk 14% Eesti 7 miljardi dollarilise (89,6 miljardit krooni) riigieelarve mahust.
Ettevõtte nõukogusse kuuluvad veel Erki Kilu, Jaan Koppel ja Veiko Poolgas.
Aga selles kavandatud riigikogu töö tasustamise süsteem püsib põhimõtteliselt tänaseni.
Paar päeva tagasi saatis siinne kohalik turismiamet reisikorraldajatele ringkirja, kus selgitas, et maakond ei ole "punases tsoonis" ning garanteeritakse kõik ettenähtud transporditeenused ja suusarajad.
Omski linnas Siberis peeti kinni autovaras, kes ärandas ainult vanainimeste Nivasid.
Prantsusmaa ja Tuneesia kahekesi esitasid resolutsiooni peasekretäri toetuseks, mis nüüd on juba üle kahe kuu olnud läbirääkimistel ja varsti läheb nö hapuks kätte ära, kui pole juba läinud.
Augustiks peavad Linnamäe Lihatööstus ja Liivimaa Lihaveis olema täielikult ühise katuse all, tootmishoone ehitamine algab uuel aastal.
Nakatunu töötab Helland Balticus, kuhu eile lisandus neli nakatunut.
Selle, mis Kalamajas asuva The Kurze kujunduses hubasusest puudu jäi, korvas vahetu ja külalislahke peremees.
LSDst, ketamiinist ja hallutsinogeensete seente toimeainetest ravimeid loovad ettevõtted valmistuvad Kanadas börsile tulema, kirjutab Bloomberg.
Samas lisati, et krundi kasutamise kõik plaanid ei ole veel kinnitatud, kuid need peaksid olema osa strateegiast, et minimeerida häireid Kenti sadamates pärast (Ühendkunigriigi Euroopa Liidust lahkumisele järgnenud) üleminekuperioodi lõppu.
“On mõned muuseumid, kellel on juba praegu head hoiutingimused ning neid museaale ümber kolima ei hakata.
Reede keskpäeval jätavad noored pooleli õppetöö ning kogunevad streikidele Tallinnas, Tartus ja Pärnus, et nõuda poliitikutelt teaduspõhiseid otsuseid kliimakriisi leevendamiseks.
Uuesti ehk siis, kui klubi oma noored peaksid täiskasvanute jalgpalli tõusma.
Riiklike toitumissoovituste kohaselt võiks liha tarbida vaid poole kilo jagu nädalas.
«Jakatz ütles veel, et kui mulle tuuakse sõnum, et kuskil on vaja midagi korrastada, siis ma ei saa keelduda, kui tahan, et minu eest ka hoolt kantakse.»
Pöllumehed, jahimehed, ärimehed ja muud muidu mehed saagu vabaks öpetajate ja hariduse “suunamisest”.
Dr Veeruse sõnul on rasestumisvastaste vahendite hinna kompenseerimine väga oluline naiste tervise kaitsmiseks, soovimatute raseduste vältimiseks ja soovitud laste sünni planeerimiseks.
Maaküsimuse lahendamise järel esitas AS Generaator 2013. aastal uue erikasutusloa taotluse keskkonnaametile.
Kirjutasin mõne aja eest siia kaks arvamust, aga nüüd on need lännü: tahaks lihtsalt asjade üle arutada, rahulikult ja süüvinult, aga millegipärast võetakse ka sellised mõtted siit tribüünilt maha.
Rahvusarhiivi uues peahoones on oluliselt paremad töötingimused säilitusüksusel, kus konservaatorid teevad ettevalmistusi digiteerimiseks, fotol hoiuhaldur-konservaator Dorel Sabre.
Sest kindlasti, see teie jaoks väga ebameeldiv teema ju jätkub.
Koryo Tours ütles, et Põhja-Korea sulges uue korralduseni kõik piiripunktid seoses Hiinas leviva koroonaviirusega.
Milleks meie senised jõupingutused karantiinis olemiseks, kui nüüd lubame Soomest värske viiruse Eestisse?
Eile oli eestlane mäletavasti jõudnud poodiumile, saavutades teise koha.
Auhinnaga tunnustati organisatsiooni ka panuse eest sellesse, et nälga ei saaks kasutada sõda ja konflikti õhutava relvana.
Paljud perearstid on hakanud ise koroonaproove võtma.
Kammerteener kuuleb pealt, kuidas õhtulauas einestajad paraaditsevad ideaalselt sooritatud kuriteo üle.
"Ma arvan, et siin saavad ettepanekud olema väga põnevad, sest meie mõte oli, et anname täiesti vaba mandaadi fantaseerida," lisas ta.
Ametlike tulemuste kohaselt sai Hadžimba väga napi võidu, kuid Kvitsinia toetajad seda ei usu ning on nõudnud häälte ülelugemist.
Politsei- ja piirivalveameti (PPA) juhtiv lähisuhtevägivalla ametnik Kati Arumäe rääkis, et selle aasta jooksul on antud teada ligikaudu 10 000 juhtumist.
Öölasteaias osalesid Linnamäe lasteaia Liblika rühma ja Palivere lasteaia Kimalaste rühma lapsed, kes sügisel kooli lähevad.
Kunstnik Margus Tõnnovi loodud logo alus on fragment visuaalsest heliribast ja see on Janusoni sõnul jõuline ja minimalistlik.
Stomatoloogia kliiniku juhatajat kahtlustatakse ka selles, et ta on oma erahambaravikabinetis pakkunud viimased seitse aastat hambaraviteenuseid omamata selleks tegevusluba.
Coulthardi meelest see Schumacheri leendi ei kõiguta.
Kui mure või hirm hakkab mängima olulist rolli selles, milliseid otsuseid teeb iga inimene oma elus ja teisalt, kui ta läbi selle prisma vaatab valitsejate tegevust, siis see ei ole päris hea vaatekoht.
Instagrami kontol on lood aga veidi teised, seal tuleb Nigella või tema toimetajate südamlikkus ja kokandusinspiratsioon üsna kenasti välja.
Ordeni saav ettevõtja: “Nädalas korra ikka mõtlen, miks sellega tegelen”
"Ma ei taha mingit kurja kuulutada, aga kui me selle saame, siis me saame hakkama," sõnas ta.
Öösel aga tulid kreeklased oma laevadel tasahilju avamerelt tagasi kaldale ja hiilisid linnamüüri juurde.
Aktiivseid haigusjuhte on Eestis praegu 69, mida on kümne võrra enam kui esmaspäeval.
Ta selgitas, et seejärel on aga asjaolud veidi muutunud: "Tulevik soovis ikkagi mängida, sest neil oleks puudunud üks mees.
Praegune maailm, kus otsustajaks on inimesed, on võrdlemisi tuttav.
Fotod: Von Krahlis esietendub Lauri Lagle lavastus "Paratamatus elada ühel ajal"
Siseminister Mart Helme sõnul aitavad võõrtööjõule kehtivad piirangud luua ka võimalusi Eesti elanikele tööd leida.
Meesüksikmängus tuli Triitoni klubi mängijal põhitabelisse ehk 32 parema sekka jõudmiseks alistada kolm vastast ning sellega sai 22-aastane tartlane hakkama.
Valgenevenet 26. aastat valitsenud liider saab pühapäeval 66-aastaseks.
Eurovisioni tegevjuht Martin Österdahl ütleb, et tavapärastes tingimustes oodataks poolfinaalidesse jagunemise loosimise ning võõrustajalinna tiitli ametliku üleandmise üritust väga, kuid nii fännidele kui ka osalejamaadele on selline otsus parem.
Ühest küljest ei saa tõesti salata: "Must mägi" on väga lobe lugemine, jutt jookseb autoril igatahes kenasti (kui väikesed keelelised lapsused kõrvale jätta).
Järgmine lend pidid toimuma 20. aprillil, kuid ka see tühistati.
Küpress on küll õrn, nii et külm teeb talle liiga, kuid sellest saab aru alles kevadel.
Kindlasti on sama oluline selle hoone sümboolne tähendus – hea arhitektuur märgib Eesti riigi kohalolu Narvas," kommenteeris žürii peapreemiat.
Iseõppijast Triinu maalimisoskused on arenenud katse-eksituse meetodil ning tulemust saab näha sel reedel, kui ta avab esimese isikunäituse Face Mist.
Terve rida läbi aegade parimate sekka kuulunud staadioni- ja maratonijooksjaid on maha võetud – kas on proovidest eemale hoitud või mõne ainega vahele jäädud.
Sünnipäeva tähistamiseks Mälgil aega pole, sest Eesti Laulu ettevalmistused on täies hoos.
Seega, kui muudatused on vastuvõetavad, võiks neid töös näha 2026.
Tallinna meeleavalduse korraldaja Kertu Birgit Antoni sõnul on oluline, et lisaks loodusteadlastele võetaks kliimakriisi leevendades kuulda ka sotsiaal- ja humanitaarteadlasi.
Aga selge on see, et me ei tea, kus omadega oleme.
David Vseviovi autorisaadet kuulati järele 353 624 korda.
Lastke tõmmata 20 minutit, kurnake.
Suusahüpete MK-sarja etapil Saksamaal Titisee-Neustadtis võidutses pühapäevasel võistlusel poolakas Dawid Kubacki.
Üks kaob ära ka meil Leesil kogukonna poe eest.
Ja tal polnud tööd enne, kui sa asepresidendiks said.“
Tuul puhub lõkke kiiresti laiali, tuli levib kuiva maapinna tõttu väga kiiresti ja nii võib puhkeda ulatuslik maastikupõleng, mille kontrolli alla saamine on väga raske.
Nad teevad testidel koostööd, et autot õiges suunas ajada.
Eurosarjas debüteeris SGAU mõned nädalad tagasi, alistades EHF Cupi kolmandas eelringis Valgevene klubi Mogiljovi Mašeka.
Minu arust hästi läbi mõeldud hea idee ja soovitan ka teistel olümpiasportlastel see ära kasutada maksimaalselt.
Samasugune kimbatus on mind tabanud ka Ene-Liis Semperi ja Tiit Ojasoo lavastusi analüüsides.
Ehk siis Reformierakond kutsus siseministri tagasiastumist enda võiduks.
Ehk ei olnud Kirjanikul kavatsustki olla Balzaci-taoline Koguja, ja samas ei huvitanud meiegi Kirjanikku leiged loomused, vaid ikka need, kes ripuvad mingi eluillusiooni küljes, olgu selleks armastus või midagi muu.
Apollo autokino laval hakkavad toimuma samade reeglite järgi ka kontserdid, teatrietendused ja muud avalikud üritused, mida on võimalik autos nautida.
Need on poliitilised valikud, mille suhtes riigikontroll seisukohta võtta ei saa.
Eestis on on olnud 139 surmajuhtumit, mille keskmine vanus 81 eluaastat, viimasel nädalal on olnud 16 surmajuhtu, keskmine iga 84 aastat, kõikidel juhtudel oli patsientidel kaasavad haigused.
Meeste ostukorv on reeglina naiste omast kallim – iga kolmas mees kulutas vähemalt viissada eurot.
Noored kodumaised suvikõrvitsad maitsevad koos värskete ürtidega küüslaugu-oliiviõlimarinaadis imehead.
Samuti raamatu ainus mõistlik mees Ivan, Olena sõber ja abiline Mõkolajivis.
Turniiril 8. asetatud Williams alistas avaringis venelanna Anastassia Potapova (WTA 90.) vaid 58 minutiga kindlalt 6:0, 6:3.
President Kersti Kaljulaid on öelnud, et parem on olla laua ääres kui menüüs.
USA tiimi Education First mänedžer Jonathan Vaughters ütles samuti, et enne osalemist soovitakse korraldajalt kinnitust, et võidusõit on nii sportlastele kui ka kõigile teistele tuuriga seotud inimestele täiesti ohutu ja turvaline.
Näiteks haigused ja vigastused, liiklusõnnetused, lähisuhtevägivald, avalik kord – kui tuua vaid mõned näited.
"Ma pole kindel, miks see nii on.
Lepingud peavad sätestama ka varude seisukorrast kohustuslikku teavitamist.
Kui seda ümbritseb aga saladuseloor, nagu on juhtunud praegu, saab erakond salatsemise ja sellest tuleneva mainekahju asemel alati valida raha tagastamise – paraku pole peaministrierakond varemgi olnud seda kuigi varmas tegema.
Kui eile kehtis Vormsi parvlaevale veel hõre eriolukorra aja graafik, siis tänasest sõidavad parvlaevad taas tihedama sõiduplaani järgi.
Tartus kogunes koroonaviiruse tõrje teadusnõukogu, mis esitab oma ettepanekud valitsusele.
Lennufirmad ootasid augustist tagasipöördumist normaalsusse, kus lennugraafik on stabiilne ja lennukid täis puhkusereisijaid, aga võta näpust – saabus hoopis pimesi tegutsemise aeg, kus täna ei tea keegi, mitu lennukit homme õhus on.
Lavalaudadele astuvad neil kahel päeval ka vabariigi parim pillimees Juhan Uppin ning pidulik pärimuskaverbänd 3-4!, kes võtab tõlgendamiseks ette Curly Stringsi, Kukerpillide, Mari Kalkuni, VLÜ, Puuluubi, Paabeli ka paljude teiste bändide loomingu.
Fixus Marimetsa Kapp selle hooaja viimane etapp ootab osalejaid 4.oktoobril Haapsalus, Paralepa rattaradadel.
Ministeeriumile on eraldi mõtlemise koht, kuidas tõsta õppematerjalide kvaliteeti.
Pühapäeval suri 108 aasta vanusena Eesti vanim elanik, Tornimäe kooli kauaaegne õpetaja Marta Kivi, kirjutab Saarte Hääl.
Peaminister Jüri Ratas ütles täna riigikogu infotunnis opositsioonipoliitikute küsimustele vastates, et praegune valitsus läheb Rail Balticu rajamisega plaanipäraselt edasi.
Seega me ei tea ega saagi teada, mis laadi vigu või takistusi võib seal tekkida, mis omakorda tähendab, et me ei saa teada kuidas nendest vigadest tulenevaid riske maandada.
"Kriisis sai hoo sisse roheturismi ettevõtete koostöö.
Kuigi lepingu lisa oli salajane, lekkis info selle sisu kohta kohe, jõudes loetud päevade pärast ka Eesti võimudeni.
Kuigi LHV analüütikud nägid Tallinna Vee esimese kvartali tulemusi positiivsena, soovitavad nad aktsiat siiski müüa.
Koroonakriis on suurendanud linnainimeste huvi maal elamise vastu.
Komeedile on antud nimi Clark, sellest räägitakse pidevalt uudistes kerges toonis, sest üldine arvamus on, et ohtu pole.
Kuidas jõudsite teoseid ühendava teemani — igapäevane kehaline kogemus, otsing ja õppimine läbi katsetuste, eksimuste?
Hüdroelektirjaamad võivad tema sõnul kujuneda omamoodi energiasalvestiteks, kuhu talletatakse taastuvenergia juhuks, kui päikese- või tuuleenergiat parasjagu toota ei saa.
Põhja-Korea: Probleem tulebki sellest, et ostetakse kuus mälupulka.
Reformierakonna toetus kukkus teie firma uuringus juunikuu 33 protsendilt augustis 23 protsendile.
Selle eest oleks keskkooli lõpetanu pandud vangi.
See ei ole võistlus!
Mina täiesti siiralt tean ja usun, et kogukonnaelu on võimalik ja minule isiklikult meeldib mõte elada kogukonnas.
Lisaks Fun2Cell teenusele oli laps tellinud veel teisegi teenuse, nimega Gamebiz.
Minule teadaolevalt käib niisugune uuring Hollandis, aga ilmselt teevad seda teisedki riigid.
Sellist liiki riigiabi võib oluliselt moonutada konkurentsi ja seeläbi pikemas perspektiivis vähendada näiteks tarbijate valikuvõimalusi või tõsta teenuste hindu.
Reedel uuendas Euroopa Liidu Nõukogu ka kolmandate riikide nimekirja, mille alusel on võimalik Eestisse reisida Austraaliast, Gruusiast, Jaapanist, Kanadast, Lõuna-Koreast, Rwandast, Taist, Tuneesiast, Uruguayst ja Uus-Meremaalt.
Kehra skoorijad olid Karina Adissova kümne, Karina Mere ning Merili Heinla viie, Heete Kuuskla ja Vlada Novikova kahe ning Alisa Grabarskaja, Karoliine Vijard, Kristi Vaino ja Alina Krutitchenko ühe väravaga.
Ratase sõnul on Eesti uueks viirusepuhanguks paremini valmis kui märtsis - seda nii isikukaitsevahendite ja haiglate valmiduse osas, samuti on käivitunud teadusuuringud ning fookuses peab olema ravimite ja toidu julgeolek.
Ühes valdkonnas on meil nüüd võimalus leevendada suur hulk tundevõimeliste elusolendite kannatusi.
Tanel: Ema, mul on kõht tühi.
Eesmärk on sama, mis kuu aega tagasi – Euroopa Liidu liikmesriigid omavahel tülli ajada, USA ja Euroopa omavael tülli ajada.
Kindlasti tuleb palju vedelikku tarbida siis, kui juba haigus organismi laastab.
On ikka tobe arvamus.
Tuletagem meelde, kui oluline meie vabadusvõitluses oli välismaailma mõistmine, arusaamine ja abi.
Seejuures on oluline, kuidas kriitikaga mustatud firma välja paistab ja sellele reageerib.
Eks teatud värin on ikka."
Eelista kontsa katmiseks akrüülvärve, sest neist saad kokku segada sobiva tooni ja pintslitõmmetega aimata järele vanale kontsakattele iseloomulikku reljeefsust.
Samuti ei ole üheselt selge, millised suurettevõtted vajavad põhjendatult eraldi käsitlemist ja milliseid majandusharusid pidada strateegiliselt tähtsateks.
Samas on mistahestäiskontaktne võitlusspordiala enamikule inimestele nii füüsiliselt, kui vaimselt tõsine väljakutse.
Suurt musitamist ja küünlavalgusõhtuid ei näe.
Hertsogipaari teade, et tahavad kuninglike rollide asemel keskenduda tavalisele elule, pani väljaanded vaatama nende rahakotti.
Harjumaast on juttu niipalju kui sõjategevus maakonda puudutas.
See on nagu gripp selle vahega, et see ei kao iseenesest kuskile.
Ilja Bernštein (I.B.) Loomulikult tuleb täpsustada: tohutu riik, pikk ajavahemik, 70 aastat, mille kestel palju muutus.
Suurtest numbritest oleme varemgi kirjutanud.
Soetatud kõnnirobot Prodrobot on mõeldud lastele - see sobib kasutamiseks juba siis, kui pikkust on vaid 106 sentimeetrit ning ka siis, kui pikkust on juba 150 sentimeetrit.
Tal on Eesti ees juba täna suuri teeneid.
"Alguses läks Janellel kett katki ning mõtlesin, et kas nii lihtsalt see võit tulebki, kuid ise kustusin pärast karjääri nii ära, et iga mees, kes mööda läks - nii raske oli neile sappa võtta.
Kolmapäeva õhtul kogunesid uued ja vanad rannamajalised Suveterrassile, et üksteisega tutvust teha ja esimest episoodi vaadata.
Ringkonnaprokurör Diana Helila kinnitas, et juhi vahistamine on vältimatu ja seda toetavad kõik tõendid.
Töö järeldused võiksid julgustada sarnaste piirangute juurutamist mujalgi.
Ka Eesti Meediaettevõtete Liit on pöördunud riigi poole abi saamiseks, kuid seni pole valitsus selle kohta kindlat seisukohta võtnud.
Eelmisel nädalal oli kaks positiivset.
Pohla mõrksus tasakaalustab stevia ehk suhkrulehe mõrkjat järelmaitset, mis muidu mõjub võõralt.
Esineb palju vägivaldseid kokkupõrkeid eri inimgruppide vahel ja uudised räägivad peamiselt surmast.
Siin on teatud paralleel kohtuotsustega, mille kohta ka vahel öeldakse, et otsus pole mõistetav.
Nobeli majanduspreemia suurus on tänavu 10 miljonit Rootsi krooni (~963 000 eurot).
Kui nii mõnigi laul võib ehk olla varem kuskilt kõrvu jäänud, siis suur osa oli näitlejaile ning on ilmselt ka publikule täiesti tundmatud.
Samas on sõna olnud üldse aasta jooksul igal pool kesksel kohal.
Valus on ka natuke.
Kaitseministeerium on sellele vastu ja praeguseks on hoonestusloaga seonduv veninud juba kümme aastat, vahendab ERRi uudisteportaal.
Esialgse tehnilis-majandusliku analüüsi põhjal aitaks muuta põlevkivist elektritootmist keskkonnasõbralikumaks CO2 püüdmise ja ladustamine või kasutamine.
"Seal olid suures osas vaid valged inimesed ning ma otsustasin, et mina sellist asja läbi ei lase, võib-olla siis järgmisel aastal."
Näidata end vormel-1 tiimibossidele, et ma kuulun sinna.
Samal ajal on Valgevene meediaväljaanneteni jõudnud informatsioon, et eelarveliste asutuste töötajaid sunniti miitingul osalema.
Eelkõige suurendab see kindlasti maakonna inimeste turvatunnet, kui kahtluste ja sümptomite korral ei pea sõitma kuhugi naabermaakonda, vaid saab testi anda kohapeal.
Järgmine etapp kulmineerub suure tõusuga ja seal mul ilmselt asja pole."
Lisaks ei meeldi mulle klubi juhtkonna pakutavad tingimused,“ loetles 33aastane Lepmets põhjuseid, miks ta karjääri lõpetas.
Kindlasti tahame rallit koordineerida niimoodi, et pealtvaatajate liikumine oleks planeeritud ja mugav.
Iga muutus vajab ettevõtte siseselt ümberkorraldusi ning uue süsteemiga kohanemist ning toeks ollakse ka juurutamisprotsessi juures.
Tüdrukud armastavad aga ikka nukke ja poisid püsse ning Legodega mängivad kõik.
Tema sõnul oli sotsiaaldemokraatide ootus, et kriisikomisjoni töö juures oleks rohkem olnud erialainimesi, mis taganuks komisjonile ka kiirema reageerimisvõime.
Pärnumaal tuvastati kolm ja Viljandimaal üks uus SARS-CoV-2 viirusekandja.
Mart Laargi kirjutab (Postimees, 8.4.20): Aeg on muutuda parajalt metsikuks.
Punch Drinksi kaasasutaja ja juht Kristjan-Walter Kask.
Mölluks ja kinnitusteks, et naisakt on ikkagi puhta pornograafia, läks hiljem.
Ettevalmistuse aega on perenaistel ja -meestel ka tarvis.
Nüüd olen enda jaoks selgeks mõelnud, et teiste ausus aitab mind, ja tahan ka ise olla aus.
Eelmise aasta 11. detsembril Tartus Ihastes ühe perekonna kõigi viie liikme surmaga lõppenud tulekahju asjaolude selgitamiseks alustatud kriminaalmenetluse tulemused kinnitasid, et traagiliste tagajärgedega põleng algas elektrilisest rikkest.
Püüan harida maailma selles osas, mida meie vanemad meile õpetasid.
Mina usun siiralt, et inimesel on elus tähtsad etapid, mis valmistavad teda mingiks rolliks.
Ühendkuningriigi peaministri Boris Johnsoni üks olulisemaid liitlasi ning tema nõunik Dominic Cummings kavataseb aasta lõpus lahkuda ametist, kirjutab Bloomberg.
Et otsus ennast õigustas, tõendasid huvitavad ja põnevad mängud ja suur kaasaelajate hulk.
Kui kuuseokstest pärg lõpuks ikkagi ära kuivab, võib selle välja vahetada tõeliselt igihalja lõksupärjaga.
Eesti elukutseline golfar Sander Aadusaar lööb neil päevil kaasa Austrias toimuval PRO Golf tuuri võistlusel Haugschlag NÖ Open.
Praeguste prognooside kohaselt jääks 2021/22.
Kahro ütles, et detailplaneeringus toodud joonis on aga eksitav, sest selle loomisel on arvestatud ka ümbritseva maa-alaga.
Teatud mõttes tegi eriolukorra tõttu kehtestatud kodune režiim kooli lõpetamise väikelapse kõrvalt isegi pisut kergemaks," sõnab ta.
Ja vaatamata COVID-19 viirusele, on oluline tõdeda, et aasta 2020 oli Rakverele väga hea ja edukas!
Erilinastused toimuvad 31. oktoobril kell 17.00 kinos Elektriteater Tartus, 7. novembril kell 16.55 kinos Sõprus ja 7. novembril kell 20.00 Artises.
Me ikkagi eeldame, et koos meie teavitustööga ja valitsuse ja terviseameti rangete soovitustega ei pea me politseid või turvameeskondi kaasama, see oleks ikka väga jõhker," rääkis Pärnits.
Sinu elutöö on olnud võimas, see jätkub ning ma hindan seda väga kõrgelt!
Saadud arvu tuleks suhtuda seetõttu kerge ettevaatusega.
Mis on midagi, mida sa täna tead, aga ei teadnud veel eile?
"Aga kui 20 aasta pärast hakata meenutama, siis väga hästi jääb meelde just tema vanemate juures külaskäik.
PSG on küll meeskonda rahaliselt tohutult investeerinud, kuid seni pole see Meistrite Liigas suurt edu toonud.
Eelmise aasta esimeses kvartalis kujunes kahjumiks 1,9 miljonit eurot ning müügitulu teeniti 34,5 miljonit eurot.
Üks kriteerium on Pälli sõnul see, et kui isegi keeleharitud inimesed ei suuda teatud normingut järgida, siis on selge, et see on kunstlik ja ka ülejäänud ühiskonnaliikmed ei ole suutelised seda järgima.
Kui teie leht ei avane või selle laadimine võtab kauem aega kui 2-3 sekundit, siis ligi 50% külastajatest loobub üritamast ja suundub järgmise e-poe poole.
"Kiire ja tehniline rada, kus puhkust üldse ei ole," iseloomustas Remese meeskonnakaaslane Johansson MPE Racingust Priit Biene (RedMoto Racing, Yamaha).
Pärast dopinguga vahelejäämist ei leia ta endale sõpru," selgitas Piironen, kelle sõnul kandusid mehe visked treeningul üle 85-meetri joone.
Sotsiaalministeeriumi sõnul muutub olukord järgmise aasta jooksul.
Finantsinspektsioon tegi Luminor Pensions Estoniale 170 000 trahvi.
Ainsateks välismaa võistlusteks oli Balti MV, üks MK-etapp ja Euroopa karikas," rääkis Räppo intervjuus ERR-ile.
Mis võis naabrite juures lahti olla?
Esimene pikem sõit uue autoga viibki Eestimaa teise otsa Võrru, kust Taavi pärit on.
Praegu, mil liikvel mitmeid piisknakkuse teel levivaid viirushaiguseid, ostetakse maske apteekidest küll iga päev.
Siin samba juures rõhutan: kõik meie teekonnad ja paigale jäämised on õnnistatud, kui seda palume ja usaldame kõiges Issandat.
"Me lihtsalt vaatame, kas oleks inimestel huvi mingeid asju hoiustada," selgitas Pärgmäe.
Kuidas mina silma jäin, seda ei oska ma öelda.
Plaadil võib aimata moodymannilikku ürg-'i, jameblakelikku pop-produktsiooni ja klubielektroonika segunemist, kuid mitte mahlakalt ja bassiselt, vaid kuidagi veidralt ja rõhutatult kammerlikul moel.
EKRE sai oma kevadise referendumi, Keskerakond sai puhtad – referendumita – korraldatavad valimised sügisel.
Kriisa ja Drell kombineerivad veel rahvale üle ', mille Drell lõpetab pealtpanekugai!
Saaremaal toimunud raske liiklusõnnetus jahmatas kogu Eestit.
Lähteülesande kokkuleppimise järel arutab projektijuht koos disaineri, arendajate, optimeerija ja digiturundajaga läbi parimad võimalikud lahendused ning tehakse pakkumine kogu terviklahendusele.
Lavateoses ei minda infojagamisega liiale – jäädakse distantsile ja just see aitab säilitada Krossist kui loojast salapärase mulje.
Change’i loodud äpi kaudu investeerimiseks on algatuseks vaja ainult kümmet eurot ja nutitelefoni.
Vähemalt nädal aega enne võiks see info olla," kommenteeris Luiga.
"Ainus vahe on meie jaoks selles, et reede õhtul, laupäeval ja pühapäeval tohivad lapsed meie voodis magada."
"USA on just praegu otsustanud saata 2000-3000 meest piirkonda, Teherani valitsus on vandunud tulist kurja ja kättemaksu.
Vaatamata sellele, et meil jätavad kolm mängijat kollaste kaartide tõttu eelseisva kohtumise vahele, on meeskond väga motiveeritud ja läheb väljakule võidu järele."
Minister jõuab koju vaid öötundideks ja siis on tema ainuke soov pugeda teki alla ja panna pea pehmele padjale.
Ent see ei ole üllatav, sest ühiskonnas tekkinud ootuste suhtes on meil alarahastatud näiteks puuetega inimeste teenused, pikaajaline hooldus (nt hooldekodud, koduteenus) ja muud riskirühmadele suunatud teenused.
Intervjuus rääkis ta, kuidas toimub ooperikirjutamise protsess, millised on tema seosed Ingmar Bergmaniga ning tutvustas kõige uuemat ooperit "Minona".
See paneb vaimustusest rõkkama, või kui mitte väliselt, siis süda hakkab küll vähemalt kiiremini lööma.
Saavadki rohkem puhata, kodus müravad rohkem vanematega," leidis Proovel ka positiivset.
Selle koguhind on peaaaegu 60 miljonit eurot ning töö algas juba 2017.
Et kuidas seda siis kasutada saab?
Politsei palub asjaolude selgitamiseks kõigil, kes juhtusid õnnetust pealt nägema, võtta ühendust telefonil 5855 0447 või kirjutades aadressil andrus.
Võõrast ettevõtet me aga ei soovita, kuna ei tea, milline on nende käekiri.
Kahe kooli ühisnäitus on Haapsalu linnagaleriis kolmandat korda.
Vahet pole, sest ta on tugevam ja saab seda endale lubada, ning muuta saan rohkem ennast kui teda.
Täpsem osalejate nimekiri pole veel teada, aga usutavasti saab näha lahinguid ka äsja MM-i kandidaatide turniiril hästi esinenud venelane Jan Nepomnjaštši ja viimati Carlseniga tiitlimatšis kohtunud ameeriklase Fabiano Caruanaga.
Juuli algul teatas rahandusminister, et on sõlminud kokkuleppe Ameerika Ühendriikide advokaadibüroo Freeh Sporkin & Sullivan LLP-ga Eesti riigile õigusteenuse osutamiseks rahvusvahelistes rahapesuga seotud uurimistes.
Mõnedel puhkudel on hüpotees, et Põhja-Koreas, Iraanis ja Venemaal on need raha püüdvad võrgustikud riigi poolt initsieeritud.
Tänaseks on aga Sarv püsti pannud omaette tööstuse – tal on isegi eraldi veebilehekülg laim.
Nüüd lähen pea mõtteid täis minema, et tuleb olla tänulik ja rahul sellega, mis sul on, mitte sellega mida sul ei ole," rääkis Mirell.
Siis väljus sellest duellist võitjana JK Vaprus, kes kaunistas oma hooaega esiliiga pronksmedalitega.
Näiteks ma kujutan ette, et Maxim sõidab Porschega ja Astur sõidab mõne vana keskklassi tavalise Opeliga, nad teevad kihlveo ja panevad need mängu.
See tähendab, et helikopter oli nii madalal, et seda polnud radaril näha.
Mõni liikmesriik alustas vaktsineerimisega siiski teistest varem.
Mu läheduses ei elanud teisi Eesti tudengeid, mistõttu tahest-tahtmata hakkasin Eesti kultuurist kaugenema.
Film räägib rohkem inimestest üldiselt kui konkreetsetest isikutest mingis stseenis.
Väljaandele teadaolevalt uurib Soome järelevalve põhjuseid, miks teatas Nokia nii negatiivse kasumihoiatuse alles oktoobris ja mitte varem.
Iga välja hingamisega luba hingamisega loodud energial liikuda energiakeskusesse, kus sa käsi hoiad.
"Ma sooviks, et nelja aasta pärast on Team Estonia jõudnud sellisesse ajajärku, et kellegi ei teki kahtlust, et ta liigub plaanitud suunal.
Kui Eesti raudteed kulgevad üsna meeldivalt läbi eheda looduskeskkonna, teinekord jääb teele isegi mõni pika ajalooga arhitektuuripärl-raudteejaam, siis maanteedega kipub asi üha rohkem kiiva kiskuma.
Sul on ikka tööd praegu?
Programmis "Värsked hoovused" on Sabu värske film "Minu veri ja luud voolavas galaktikas", mis sama hästi oleks võinud valmida 10 või isegi 20 aastat varem.
Jaanipäevakombed soomlastel Eesti omadest kuigi palju ei erine: käiakse saunas, tehakse jaanituld, süüakse ja juuakse ohtralt.
See, et ma olen ja see, mis minu ümber on, see ongi kokku midagi sellist, mida võib nimetada õnneks.
Paralleelselt on Inga sõnul loo sõnum ka vabadus, mida ilmestab võimas refrään.
Mõnele on need siiski krokodillipisarad.
Kui kogu võistlushooaeg kasvõi väikses mahus toimub, siis tuleb väga targalt mõelda, kuidas tegutseda või kas üldse võistelda," lausus Mägi.
Lühikeses plaanis tundub see ju raku jaoks geniaalne idee – miks näha vaeva koostöö tegemise ja enda allasurumisega, kui saaks hoopis kiiresti iseennast kloonides "igavikku enesele otsida"?
Eurosaadikud kurtsid aga, et lepe on liiga hägune tagamaks, et liikmesriigid õigusriigi põhimõtetest kinni peaks.
Kolm aastat tagasi elasid Rebecca ja Robin ühe magamistoaga korteris Lerumis ja tundsid, et vajavad ruumi juurde.
Lasen lahti selle, kes mulle ei meeldi ja eriti sõnakuulelikega teen pikema lepingu.
Kogu Kalju Lepiku pärandit vaadates pole aga raske märgata, et sellest võiks kokku panna omalaadse XX sajandi Eesti ajaloo.
Mandy Barkeri väljapanek juhatatakse sisse Tallinna Fotografiska veebis, kus on kirjas, et igal aastal jõuab merre üle kaheksa miljoni tonni plasti.
Selle kõige juures tuleb toonitada, et Banksy stiil on siiski nii selgepiiriline, et avalikkus on valmis selle alla neelama – väga raske on leida töid, mida võib pidada väga räigeks.
Nüüdseks 58aastane kolm korda lahutatud vanaema tunnistas kunagist afääri Hollywood Reporteri intervjuus.
Ka kõige suvalisem kondamine mööda mõttetut linna tundub siin lummav ja ülendav.
Nimelt kontrolliti 2019. aastal põhjalikult vaid 0,04 protsenti raviarvetest, kusjuures raviarveid kokku oli 10,7 miljonit.
Oleme teda testinud nii kaitses kui poolkaitses ning tema kvaliteedis pole kahtlust.
Klubi mängija Mesut Özil pakkus välja, et võib sauruse palga omast taskust kinni maksta, kuid see tekitas Arsenali fännides hoopis pahameelt.
"Praegune olukord toetab neid, kellel on varasemast olemas liikumisharjumused, kes on regulaarselt harjunud liikuma," ütles Pihu.
Võrreldes riikide kulutusi, tekib Eesti erinevus madalamate sotsiaalkaitse kulude tõttu.
Taeblas jalgpalluriteed alustanud Ulrika Tülp astus Saku Sportinguga vastu juba käesoleva aasta Eesti meistritiitli taganud Tallinna FC Florale.
Kaasaegsemaid hauaplatse varjati kuuskedega,” rääkis Saha kalmistuvaht Jaanus Hiis, kes käis võtteid ka kohapeal vaatamas ning pildistamas.
Tähtaegselt laekus Kultuuriministeeriumile ettepanekuid stipendiumide määramiseks 35-lt spordiorganisatsioonilt ja kandidaate esitati kokku 164.
"Ühelt poolt on need ajutised parklad olnud pinnuks silmas, teisalt on nad taganud soodsa parkimisvõimaluse suurele hulgale inimestele.
Mahuka administratiiv- ja aruandlustöö kõrval on Pireti akadeemiline töö uurimuste, ettekannete aga ka juhendamise ja koostööprojektide vallas, ning ka populaarteaduslik töö olnud äärmiselt viljakas.
Suvel ju koolid puhkavad!"
Covid-19 võib olla väga ohtlik eakatele ja kroonilisi haigusi põdevatele inimestele.
Sarja üldarvestuses lõpetas eestlane tänavu 23. positsioonil.
Pikk tegi neljandat vooru järjest täismängu.
Mercedese peasponsori on Malaisia nafta- ja gaasiettevõte Petronas, mis kannab kriisist tingituna suuri kahjusid.
Väga harva muudavad üksikud inimesed maailma kulgu, pöörded sünnivad siis, kui ollakse ühel meelel," lisas ta.
Ükski meie paatkond alla oma võimete ei esinenud ja mulle tundub, et siin oleme viimaste aastate parimas seisus," rääkis Killing, kes hindas koondise etteastet tugeva neljaga.
Korv arvas aga, et mitmes asjas pole veel kokkuleppeid sõlmitud, kuid võib eeldada, et iga koalitsioonipartei saab selle, mida ta kõige rohkem tahab.
Selle ja tulevaste puhangutega tegeledes on meil vaja selgeid käsuahelaid, varuplaane, erivägesid, logistikuid ja sõdureid eesrindel.
Rootsi tervishoiuamet teatas laupäeva pärastlõunal, et ka seal on tuvastatud esimesel patsiendil koroonaviiruse mutatsioon, mis oma eelkäijast hulga nakkavam.
Erinevate omalaadsete enda proovile paneku ürituste korraldamise poolest tuntud Rõuk ei välistanud, et Kiviõli mäel võiks kunagi ka everestinguvõistluse teha.
Isegi siis, kui pensionieani jääb veel kõigest kümme või kakskümmend aastat.
Et vältida avalikku skandaali, lepivad Alison ja Gladyse poeg kokku matuste toimumise viisis, mis rahuldaks mõlemaid pooli.
"Mina arvan, et püüame seda kõigepealt rakendada, muudatus on jõustunud 1. märtsil käesoleval aastal ja siis võime selle juurde kuangi tagasi tulla, kui vajalikuks peaks osutuma."
Neist 747 inimese haigusjuhtum on lõpetatud (61,3%), 472 inimese puhul (38,7%) on positiivsest testist möödunud rohkem kui 28 päeva ja inimene ei viibi haiglaravil.
Samas saab see ka päevapoliitilise värvingu, arvestades parem- ja vasakäärmusluse tõusu.
Sellel aastal tuuakse üle Eesti Euroopa päev eestlasteni läbi teleekraani, sotsiaalmeedia ning digimängu „Minu Euroopa“.
Kuna töö on pingeline ja igal inimesel on palju vastutusalasid, siis nii füüsiline kui ka kultuuriline töökeskkond peab olema võimalikult pingevaba.
"Väikese põhjamaa ning postsovetliku riigina on Eestis kontakt rahvusvahelise seltskonnaga kesisem kui Saksamaal, kus on välismaalaste protsent rahvastikus kõrgem."
Laupäeval, 4. juulil sai politsei väljakutse Rõuge valda ühe talumaja juurde, kus kaklesid kaks venda, 67- ja 71aastane mees.
"Kindlasti tuleb leida võimalus, et need riigikogu liikmed, kes on haigestunud või tunnevad ennast kahtlaselt, saaksid oma tahet avaldada.
Kas Soomega on leping läbi ja nad ei ole sulle andnud teada ei üht- ega teistpidi, mis sind ees ootab?
Ettevõte teatas, et Nokiaga liitub Marco Wiren, kes võtab finantsjuhi ameti üle Kristian Pullolalt.
Kassi avastas Lihula komando päästja Priit Teini sõnul pere, kes oli loodust nautima läinud.
Isegi kohtutäituri nõude puhul on see suur kergendus.
Inimkonnal ei ole sellist kogemust suures plaanis."
Ööpäeva jooksul Harju-, Järva- ja Raplamaale laekunud neljal juhul nakatuti perekonnas, ühel juhul töökohas ja seitsmel juhul tuttava kaudu.
AppGallery meeskond teeb koostööd parimate arendajatega üle maailma.
Veebruari teisel nädalal autode müük kasvas, päeva keskmiseks oli siis 4098 müüdud autot, mis on siiski märkimisväärsed 89 protsenti vähem kui mullu samal ajal.
Võimalik, et kõik ei tulegi, ja me aktsepteerime seda," ütleb Ojaveer.
Lõuna-Eesti rallil kihutav Lappi on kuue kiiruskatse järel viiendal kohal, aga kaotust liidrile Ott Tänakule on kogunenud juba 1.21,7.
"See oli väga keeruline otsus, aga tegime seda meie suusatajate tervisele mõeldes," teatas Rootsi suusaliidu murdmaajuht Daniel Fahraeus.
Tallinna lähistel on selliseid radu seitse.
Saates räägitakse ka sellest, kui hästi maksuamet kontrollib üüritulu teenijaid ning kui hästi on informeeritud eestlaste välismaalt teenitud tuludest.
Pigem näeme seda olukorda ajutisena, mis võiks taastuma hakata 3-4 nädala pärast,“ selgitas ta.
Sest kui pole enam kuulajaid, siis laseb raadio omanik Kivisaare lahti ilma igasuguste petitsioonideta.
Salvini sõnul ei saa majanduskriisi lahendamisel loota Euroopa Liidu abile, kuna see ei jõua Itaaliasse õigeaegselt.
Ühistranspordi puhastamisel kasutatakse ökoloogilist puhastusainet, mida pihustatakse kogu bussi ulatuses aeraatoriga.
Kuigi Amazon on sellistega tegelenud suure osa viimasest aastakümnest, pole nende kullerdroonid siiski massidesse jõudnud.
Aga peale seda kui on möödunud kümmekond tundi, ei ole see enam üldse lihtne.
"Kuna toimub nii palju, tunnevad paljud direktorid, et korralik ettevalmistumine Brexitiks on nagu liikuva sihtmärgi tabamine," ütles uuringu korraldanud Direktorite Instituudi (IoD) peadirektor Jonathan Geldart.
Ta kinnitas, et kõik positiivsete testitulemustega inimesed (ehk siis need, kes on koroonaviirusega nakatunud) saavad terviseametilt ka teavitava telefonikõne.
Sotsiaalminister Tanel Kiik peab võrdõiguslikkust edendavate MTÜde toetuste väljamaksmise peatamist täielikult õigusvastaseks.
Teada on samuti asjaolu, et juhul, kui Linnamäe paisjärv tühjaks lastakse, ei piisa jões noorlõhedele eluks vajalikku vett.
Või vastupidi – mis saab neist sportlastest, kes päriselt ongi karantiinis või lausa haiged, kui dopingukontroll nende ukse taha saabub?
Üks Darwini vaateid, üldisi alusarusaamu või eeldusi oli, et looduse muutlikkus on pidev, graduaalne, väikeste muutuste kaupa toimuv, mitte hüppeline.
Pärast sõidu lõppu tungis Corberi Ippolitole kallale, kähmlusesse oli segatud veel mitmeid teisi inimesi, Itaalia meedia sõnul ka Corberi isa.
Juba maikuus pani veeteede amet vraki ümber poid, mille külge kinnitati reostust imavad poomid.
Liigatabelis jätkab Midtjylland 62 punktiga esikohal.
“Kodutütarde organisatsioon on mu teine kodu olnud – olles mulle nii palju andnud, elu rikkamaks teinud.
Sama kehtib muidugi ka Poola kohta," märkis Sakkov.
"Tunnetasin jalgades jõudu ja olin sõiduvees.
Siiski ei pea liberaal olema ilmtingimata jõukas, nii et kui inimene tahab olla ainuüksi varakas, läheb ta minu meelest üle piiri, sest tema peamiseks eesmärgiks saab sel juhul „puhtalt” omakasu suurendamine.
Samas tõdes Atonen, et mingit kokkulepet veel sõlmitud pole.
Täna on meil murekohaks e-pood, kuhu me viimastel aastatel tooteid lisanud pole.
Söödi hinnangul tol korral kas unustati või polnud asjaosalised teadlikud, et meil on veel olümpiavõitjaid.
Linnas strateegilise planeerimise ja juhtimise ning strateegiakeskuse ülesehitamiseks on vaja head juhti, kes tunneks linnasüsteemi ja suudaks olla meeskonnale eestvedaja.
Uuest kontseptsioonist lähtuvat esimest kauplust testitakse järgmise aasta teisel poolaastal Tallinnas.
Majanduse kriisimeetmete suureks hädaks on veel see, et ettevõtete toetamisel puuduvad kindlad reeglid, mis tähendab seda, et suures ohus on võrdse kohtlemise printsiip.
Tammesalu kontrollis kõik aknad üle ja tegi probleemsetest akendest nimekirja.
"Hommik Anuga" on ETV eetris pühapäeval kell 10.00.
Keldriruumid pakkusid kauplustele mõnevõrra paremaid võimalusi.
Muuseumiga aja jooksul liidetud filiaalid tutvustavad igaüks mõnda valdkonda lähemalt.
Ignitis Group kavatseb taotleda oma aktsiate noteerimist Nasdaqi Vilniuse börsil koos aktsiate hoidmistunnistuste (Global Depository Receipt, GDR) noteerimisega Londoni börsi põhiturul, selgub Ignitise avaldatud dokumendist.
Saamaks ülevaate kanalite olukorrast, tellis keskkonnaamet TTÜ Meresüsteemide instituudilt Käina lahe–Kassari MKA Käina lahe ja Vaemla lahe seisundi ning veeregulaatorite töö efektiivsuse uuringu (2017).
Garaaži külmal betoonpõrandal renoveerimistöid tehes on ta enda sõnul isegi neerupõletiku saanud.
"Siit peangi ma kohe minema bussi ja rongi peale, et jõuda Stockholmi ning sealt mõne päeva pärast tagasi Eestisse, kus ma pean jääma kaheks nädalaks karantiini."
Meie erialad ei peaks olema nii teoreetilised, et lõpetajad oma teadmisi rakendada ei oskaks.
Eelistatuim elamutüüp on jätkuvalt korterelamu.
Seda rahvas ei unusta ega andesta neile iialgi.
"Insightil" ei õnnestunud Dubrovski endaga kommentaaride saamiseks vestelda, tema telefon oli väljalülitatud.
"Arvestades Putini vananemist tuleb tulevikus ilmselt lisaks välispoliitikaekspertidele üha rohkem kaasata terviseeksperte," tõdes Samost viidates Vene presidendi Vladimir Putini vananemisele.
Tõsi, tema viimase aja vorm oli täis küsimärke ja 26aastane tennisist oli WTA tabelis 30 parima seast välja kukkunud.
Viis inimest ei ole massiline kogunemine.
Rahalise annetuse tegi kokku kuus inimest, neist suurima annetuse 25 000 eurot erakonda kuuluv ettevõtja Reet Roos.
Kroonuaia tänavale rattatee ehitamine oli peale maksumuse ebareaalne aja tõttu.
Tõsiasi, et karjas otsustades kaotavad inimesed pea, sai taas kinnitust.
Praeguseks on lõppenud esimene etapp, mille osakasutusloa andmist arutatakse vallavalitsuse 9. juuni istungil.
Laual on välisminister Reinsalu poolt tõstatatud küsimus Schengeni ruumi elanike Eestisse lubamisest.
Õigusriigi küsimustes toetatakse nulltolerantsi ideed, sh välismaalastest kriminaalide deporteerimist.
SRÜ riikide instituudi asedirektor Vladimir Žarihhin arvas aga, et olukord Valgevenes ja sealhulgas Minskis on dramaatilisusest holimata nädalavahetusega leevenenud ja suurenenud on võimalus lahendada olukord suurema tülita.
“Kopa talu juures oli auto-autos kinni, voolikud mööda maad.
Parima eestlasena lõpetas Rene Zahkna 59. kohal, laskesuusatajana karjääri parima võistluse teinud Raido Ränkel pälvis 73. koha.
Eelmise aasta lõpus tuli RMK välja kõrge kaitseväärtusega metsade seirearuandega, milles on toodud RMK hallatavate metsade vanuselised jaotused.
Kõik majutused on vähemalt 50 protsendi odavamad.
“Fabia kasuks rääkis ka rikkalik baasvarustus, aga kõige otsustavamaks sai auto valikul ikkagi Škoda e-pood, mis on kasutajasõbralik ning annab hea ja põhjaliku ülevaate autode varustusest, hindadest, jm” räägib vastne autoomanik.
Seetõttu polnudki muud võimalust, kui valimised taas varastada.
Eelmisel sügisel positiivse dopinguproovi andnud Valgevene kõrgushüppajale Dmitri Nabokaule määrati kahe aasta pikkune võistluskeeld.
Eks-kehralane Andrei Vahnovitš avas mänguskoori ning kaks tabamust Marek Karult aitasid Tallinna 3:0 juhtima.
See kujutluspilt variseb aga kohe põrmu, kui Mohammad näitab telefonist fotosid oma töödest.
Oleme harjunud Soome filmi klassikaliste joontega – karikatuursed tegelased, tülpinud linnaelu ja tugev eneseiroonia –, kuid "Koerad ei kanna pükse" mängib vähemalt visuaalselt need tuttavad elemendid tugevalt ümber.
Sinna võtavad arendajad kaasa hoopis süsinikkiust tootenäidised, mille abil maalitakse pilt viimase peal tulevikutehnoloogiast.
Ma arvan, et auhinnaraha kulub paremini ära neile, kes oskavad teisi aidata ja teavad, mida sellega teha."
Ministeerium ei pea mõistlikuks sügiseseks võimalikuks viirusepuhanguks koolidele väga pikalt ette plaane teha.
Samamoodi valmistage veel kaks “sulge”.
Inimesed ise olid aga valmis oma mälestusi jagama.
Aga tõusudel olen tehniliselt olnud natuke hädas ja ma ei ole seal leidnud head rütmi.
Kodumaiste kaupade väljavedu vähenes eelmise aasta juuniga võrreldes kaks protsenti ja reeksport kasvas kolm protsenti.
Kahe Hiiumaa juhtumi asjaolud on veel selgitamisel.
Börsiettevõtte juhina ei saa ma rääkida detailidest ja kui kiire on konkreetsete asjadega.
Riigi julgeolek puudutab Hiina riigi põhihuve.
Nüüd olid nad natuke teistmoodi, veebipõhised.
Tegelikult tasub see number pidevalt käepärast hoida ja lisaks tasuks meil ajada ka proaktiivset sisserändepoliitikat.
"Ma tegin tollal üldse asju, mida poleks pidanud tegema.
Beebiriideid pesema asudes tuleks tutvuda hooldusjuhistega, mis on ära toodud rõivasildil.
Terviseameti juhile tulemustasu maksmine tundub ebaõiglane mitmel põhjusel.
"Öelge, F. M., kas olete seda Dmitri Ivanovitši kunagi hiljem veel kohanud?"
IIHF-i presidendi Rene Faseli sõnul ei võetud aga vastu ühtegi tähtsat otsust, mis puudutaks mais Šveitsis toimuvat meeste MM-i.
"Valitsus arutas seda küsimust põhjalikult ning leidis, et meie jaoks on oluline, et inimesed võivad reisida tööasjus naaberriikidesse.
Võistluspausi järel UFC ringi naasnud iirlasest vabavõitleja Conor McGregor näitas võimu, kui alistas Donald Cerrone vaid 40 sekundiga.
Kinodesse jõuab eluloofilm ennekõike muumide loojana tuntuks saanud Tove Janssonist.
"Kui poodiumi kõrgeimal astmel on alati sama inimene, siis väheneb nii pealtvaatajate kui ka sportlaste enda huvi," leiab Välbe.
Kui me seda ei tee, siis see haigus ei levi."
Platvormide rohkus ja nende pidev muutumine muudab sotsiaalmeedia mõjuisiku töö tohutult keeruliseks, rääkis hommikuprogrammis aasta mõjuisikuks valitud Tanel Pajuri.
Austria plaanib 2021. aastal Viinis korraldada konverentsi, et algatada protsess, mis loodetavasti viib rahvusvahelise kokkuleppeni tehisintellekti kasutamise kohta lahinguväljadel.
Kuidas ta projitseerub tänapäeva mõtte taustale – jään vastuse võlgu.
Saksamaa suurim pank Deutsche Bank teatas neljapäeval, et oli 2019. aastal 5,7 miljardi euroga kahjumis.
"Me olime lahked.
Järgmised kümme nippi aitavad sul päriselt aja maha võtta ning energiat koguda!
"Oma seisukohti saab avaldada liitlasriigi poliitika suhtes väärikal moel," märkis ta.
Tuleks mõelda näiteks selle peale, et nende lapselapsed näevad ka veel elavat elevanti ja teavad, et tiiger ja mesilased on olemas.
"Kõiki ülejäänud kampaaniasündmusi kaalutakse juhtumipõhiselt ning me anname neist kõigist teada," lisas ta.
Ta kinnitas, et kriisikommunikatsiooni oli vaja ainult Kiviõli I Keskkooli kaasuses ning muudes küsimustes saadakse ise hakkama.
"Kuigi "Tõde ja õigus" lõpuks kindlalt võidutses, siis ennekõike oli seal sisearutelusid selle üle, mida esile peaks tooma.
Vasakjõudude liidrid on kutsunud kõiki opositsioonierakondi kohtuma kolmapäeval, et arutada valimiste korraldamise võimalusi.
Kes tahab, see otsib võimalusi, kes ei taha, otsib ettekäändeid!
Kui iga päev teha 20 kätekõverdust ning sama palju kõhu- ja seljalihaste harjutusi või sõita mitmeid kilomeetreid rattaga, on see juba tubli saavutus.
"Tundub ka, et raskeks võib minna ja ongi juba läinud meestel, kes on võib-olla harjunud oma pingeid lahendama mingisuguse sportimisega, liikumisega, rohkem aktiivse tegevusega," ütles Oidermaa.
Paljastuse taga pole Euroopa jalgpalliliidu tublid uurijad, vaid 31aastane vutihull portugallane Rui Pinto.
Arvestades, et Stonehenge'i ümbrust on põhjalikult uuritud, peavad teadlased nii suurt leidu erakordseks.
Kuigi plaadi lood on valminud kümme aastat tagasi, mõjub see ometi ajakohaselt.
Öine toidukord ei pea mitte kuidagi erinema päevastest toidukordadest.
"Me oleme pettunud, et Türgit nimekirja ei pandud," ütles välisministeeriumi pressiesindaja Hami Aksoy.
Raiki Kaldaga kätlemiseksperimenti kokku leppides olen pakkunud välja mõtte, et mõned paarid võiksid vahelduse mõttes "presidendile" läheneda tantsusammul.
Olen 85 aastat vana, aga elada tahaks veel sellegipoolest."
"Peame veenma kõiki meie NATO liitlasi, et praegu ei ole aeg alliansi idapiiri kaitse vähendamiseks.
"Ma ei usu imedesse, ma usun poliitikasse, fakti, et inimtahe võib asju muuta, kui me anname endale selleks vahendid," rõhutas Macron.
Uurides, mis võiks kaubanduses juhtuda 10 aasta pärast, vastas Puusepp, et kindlasti on siis turuosalised mõnevõrra muutunud.
Tallinna ringkonnakohus tühistas Kärdla sadama väidetava rahapesu asjas Pärnu maakohtu õigeksmõistva otsuse ja kvalifitseeris kuriteo soodustuskelmuseks.
Täiesti liimist lahti oli Tuuli Tomingas, kes puhtalt lastes kaotas võitjale 2.23,6, mis andis 47. koha.
Stoltenberg ütles, et külaliste pääsu NATO peakorterisse Brüsselis on piiratud ning sõjaväejuhtidele on antud juhtnöörid, kuidas piirata viiruse levikut.
Uuesti kohtutakse 22. veebruaril kell 16 Tartus ja kell 18 TalTechi spordihoones.
Poola inimesed peavad temast lugu,“ sõnas Trump.
Kauplusesse ja lattu saab kaubale kontaktivabalt järele tulla, aga suurema osa kaubast toimetame täna kohale kullerite ja pakiautomaatide abiga.
Tegemist on Ida-Ukraina sõdivate venemeelsete relvaüksuste endise võitlejaga, kellele on kohtutoimikus antud koodnimi M58.
Adrian Barnett jääb selles küsimuses toimetajate poolele ning leiab, et teadustekst peaks tänapäevalgi olema selge ning avalikkusele ja poliitikutele mõistetav.
Viirus on tuvastatud veel mõnes Aasia riigis ning teisipäeval registreeriti esimene juhtum ka USA-s.
Eesti Energia on saanud teadmisi tuumaenergiast tänu sellele, et kümmekond aastat tagasi osaleti partnerina Leedu tuumajaama projektis.
Maestrole endale olid kodumaa kontserdisaalid 1980ndatel suletud, selle asemel viis ta maailmakaardile Rootsi orkestri, jäädes Göteborgi 22 aastaks.
Hea oleks üles kirjutada nii lapse kui ka lapsevanema ootused telefonile.
Ralliportaal DirtFish käis tal külas ning uuris mehe uute väljakutsete kohta.
Amsterdami klubi on koduliigas võitnud kuuest kohtumisest viis ja juhib PSV ees kahe punktiga, kuid viimasel on veel üks mäng varuks.
Meil on olnud vastaseks sellised meeskonnad nagu Holland, Venemaa, kes on meile päris palju väravaid löönud.
Kuigi maailm jälgib pingelist võitlust USA presidendi kohale, rääkides üksnes Donald Trumpist ja Joe Bidenist.
Inimesed hindavad oma anonüümsust iga päevaga aina enam.
Eile ilmnes, et Eesti saadab Itaaliasse ja Hispaaniasse abiks kokku 50 000 kirurgilist ja 10 000 FFP2 maski.
Peaminister Jüri Ratase sõnul oli kolm päeva pikemaks veninud ülemkogu eelarvekõnelused Brüsselis Eesti jaoks edukad.
Algaval õppeaastal tuleks koroonaviiruse ohjeldamisel jätta haridusasutustele võimalikult suur otsustus- ja tegevusvabadus, mitte minna tagasi koolide ja lasteaedade ulatusliku sulgemise teed, kirjutab Äripäev juhtkirjas.
Malm vastas, et Klooga Jaama tee koormus tõesti tõuseb.
Eesti naiste rannavolle esiduo Heleene Hollas – Liisa Soomets sai Läti meistrivõistluste teisel etapil Jurmalas neljanda koha, olles selle tulemusega eestlastest parim paar.
Mitmes mõttes eriline album on inspireeritud tänavusest ebatavalisest kevadest ja leidnud selle omapärase lähenemise tõttu juba rohkelt positiivset tähelepanu.
Vaatlejad asetavad nad enamasti populistlike paremradikaalide sekka, kuhu nad end ka europarlamendis fraktsiooni valides on asetanud.
Avatuks jäävad lasteaiad ja -hoiud ning koolid, kus enamus õpilasi on eri- või tõhustatud toel.
"See on hullumeelne," rääkis Kanada tennisist New York Timesile.
"Kaalusin küll, sest ma ei näinud, mis valikuid mul Eestis oleks.
Eriolukorda on pikendatud 2. maini: juba järgmisel nädalal avatakse tasapisi väiksemad poed ja mitmed teenuseosutajad saavad oma äri taas lahti teha.
Soome majandus kahanes esimeses kvartalis ameti esialgsel hinnangul eelmise aastaga võrreldes 1,1 protsenti ja eelmise kvartaliga võrreldes 0,9 protsenti.
Üks neist on valik.
Seda, millised teed esimeses järjekorras ette võetakse, ei osanud Lõhmus veel öelda, sest kehvas seisus kruusateid on tema sõnul üle terve valla.
Sotsiaalministeeriumi kõrge ametniku sõnul on meditsiiinisüsteemis kaitsevahendite nädala varu endiselt olemas ning haiglates saab varusid ka pisut ümber jagada, kui selline vajadus peaks tekkima.
Kui La Bottega aastal 2008 ukse avas, olid mõned Itaalia restoranid juba pankrotti läinud.
“Võime vaid oletada, mis on selle taga, kuid siiski ma ei usu, et inimesed insuldi sümptomite esinemisel kiirabi ei kutsu,“ ütleb dr Toomsoo.
"Minu jaoks on see uues omas rütmis elamine.
Saame kokku ja räägime, mis vahepeal toimunud on – see on värskendav.
Kujunenud soodsat ja muutuvat olukorda võiks pigem ära kasutada.
MüriaadFEST-il toimuvad EMTA kompositsiooniüliõpilaste maailmaesiettekanded ja palju muud.
Leito ja Raudsalu on ühel meele, et vaatamata uuele meediale ei kaota telereklaam osakaalu ning lineaartelevisoon ei kao kuhugi.
"Puudutab see siis testimise poliitikat, maskikandmist, eneseisolatsiooni kohustusi.
Teadaolevalt on koerapoosi mainitud vähemalt 1600 muusikapalas, vähemalt möödaminnes.
Näärivanalt kingituseks saadud kommikott oli muidugi kirss koogil, mille ootusärevus on pildilegi jäänud.
Mitmes Kesk-Eesti põllumajandusettevõttes kaunviljade külv juba käib, kuid suviteraviljade külvi algusega läheb veel paar päeva aega.
Kõlvarti sõnul saavad kõik nimekirjas olevad objektid raha ning kõik tööd saavad tehtud käesoleva ja järgmise aasta jooksul.
Samuti kehva stardi saanud Verstappen, kes tegi 18. ringil pirueti ja pidi boksis ka purunenud rehvi vahetama, lõpetas etapi kuuendana.
Mercedese algus oli krobeline, kuid töö käis tegelikult tuleviku nimel.
"Praeguses olukorras on veel eriti tähtis, et inimesed arvutaksid uusi finantskohustusi võttes läbi ka stsenaariumid, mis juhtuks näiteks siis, kui pere ühe palgasaaja sissetulek peaks vähenema või sootuks kaduma."
Mis põhjustel tulevad eestlased tagasi Eestisse elama?
See on samm võõrandumise poole argise plastikmaailma olmelisetest peibutustest ja välise kattevõõba pealetungivast lummusest.
Nii et Erakondade Rahastamise Järelevalve Komisjonile ei tohiks siin olla ühtegi etteheidet.
Kodus olevad koondislased ootavad baaside avanemist.
Erinevalt majanduskriisist, mis puudutab inimesi vahetult ja kohe, jäävad sellised muutused sageli märkamatuks.
Kevadisest pildist erineb praegune selle poolest, et nii Eestis kui ka kogu Euroopas on enamus nakatunuid noored inimesed.
Fakhrizadeh juhtis Iraani Amadi programmi, mis Iisraeli ja Lääneriikide sõnul oli sõjaoperatsioon, mille eesmärgiks oli uurida tuumarelva ehitamise võimalusi.
Mõnikord on põllumehed käinud Toompeal enda õigusi nõudmas isegi traktoritega, kui valitsus tahtis toetuse ära võtta.
"Seda on piisavalt palju, et öelda, et Eestis ei ole hetkel ulatuslikku varjatud levikut.
Enam kui sajast ehitisest ja projektist kerkivad eriti esile omaaegsed kolhoosikeskused Kobelas ja Tsoorus, samuti Paide KEKi ja Rapla KEKi peahoone, Pärnus asuv elamu Kuldne Kodu ja lasteaed ning palju muud.
Küllap on siiski kogu haruldasim eksponaat kuuesilindrilise mootoriga KGB Pobeda.
Vana aasta lõpuga sai selgeks, et 2020. aastal saab rahastuse 114 uut granti.
Kui hästi vastu võetakse, siis ei oleks probleemiks ka sõidukeid kohapeal hoida,“ jätkas ta.
Kus kohas on vallavanema suhtes kriminaaluurimine käimas?
Nagu selgitab presidendi kantselei, siis seaduse järgi on presidendil seaduste väljakuulutamiseks aega 14 päeva ehk siis uue nädala alguses peab otsus teada olema.
Senise kolmeprotsendilise languse asemel ootab ühendus nüüd maailma majanduse languseks sel aastal 4,9%.
Midagi on mulle siiski jäänud.
Määruse kohaselt ei pea sel ja järgmisel õppeaastal sooritama põhikoolis loovtööd ja gümnaasiumis õpilasuurimust või praktilist tööd, kui see ei ole eriolukorrast tulenevalt võimalik.
Praegu on pooleli või kohe-kohe valmis saamas palju uut.
Saksa võimud on need nõuded aga tagasi lükanud, märkides, et Venemaal peaksid kõik materjalid analüüsideks olemas olema sellest ajast, kui Navalnõi oli Omski haiglas.
"Ühendkuningriigi valitsusel on aeg oma kohustusi täita," kirjutas Michel Twitteris pärast telefonivestlust Iiri peaministri Micheal Martiniga.
Üks kasvataja ütles, et võib olla võrreldes eelmise kevadega lausa 80 protsenti rohkem on selliseid soovijaid," rääkis Maalehe ajakirjanik Eva-Lotta Kivi "Vikerhommikus.
"Tahame koos fännidega mõned õlled võtta.
Korobeinik rääkis, et rahvaküsitlusel puudub juriidiline tähtsus, aga sellegipoolest ei taha keegi, et küsimus oleks selline, mis oleks konkreetses vastuolus seadustega.
Kuid siin põrkume topeltmaksustamise probleemiga, mis vajaks kiiret lahendamist.
Parim juht Otto Richard Pukk, nominendid Margus Nõlvak ja Martin Herem ning eelmise aasta laureaat Jaanus Vihand.
Veel aasta hiljem, 2019. aasta augustis oli liisinguintress juba 2,66 protsenti.
Suninen kaotas Evansile kiiruskatsel enam kui nelja sekundiga ja kokkuvõttes kaotab ta neljandat kohta hoidvaile britile 8,5 sekundit.
Paberil hästi kõlavate ideede kokkupuude reaalsusega sunnib meid tihti valitud lähenemist üle vaatama.
· Peeter Siim – mäesuusatreener, esitaja Eesti Suusaliit, toetaja Mäesuusatamise alajuht.
Ma usun, et Isamaas on veel palju neid inimesi, kellele modernse ja tulevikku suunatud Eesti riigi arendamine on põhimõttena jätkuvalt olemas.
Pead rohkem dopingut tarvitama, et paremini vastu pidada."
Klassikaraadio teeb festivali avakontserdist 23. juuli õhtul ülekande.
“Kokkuvõttes ei ole ei joobes juhtimine ega sellest tingitud ohud kuhugi kadunud.
Põhjus, miks kõnealune küsimus ilmsesti palju poleemikat tekitab, on läbinisti klassikaline võimu vaimu teema, millest keskkooliõpilasedki peavad kirjandeid kirjutama.
"Ma arvan, et minu poliitiku teel on olnud see tänane kriis kõige keerulisem poliitiliselt," ütles peaminister Jüri Ratas paar päeva tagasi viimase nädala kohta.
Vaja on palju raha ja elanikele ei ole see taskukohane," rääkis Valentina Kurganova.
Lisatasu eest saab ka hommikusööki.
Teatri toetaja MyFitness lisas enim etendusi andnud näitlejate preemiale omalt poolt personaaltreeningu kinkekaardid.
Kohtu hinnangul oleks II sambaga mitteliitujatele riigieelarvest väljamaksete tegemine väga keeruline ja kulukas, mistõttu on ebavõrdne kohtlemine põhjendatud ja riive põhiseadusega kooskõlas.
Tsihhanovskaja eitas lõhet opositsioonis ning kinnitas, et ta kohtub koordinatsiooninõukogu presiidiumi liikme ga perioodiliselt ning neil on ühine eesmärk - uued valimised.
Seetõttu kulus kolme kirja kättesaamiseks 20 minutit.“
Me ei saa oletada, et keegi meist kusagil asub: peame omavahel suhtlema ja selle selgeks tegema.“
Kuigi ärimaailmas öeldakse, et täiesti normaalne, et ettevõtlusvaldkonnas tegutsevad inimesed korra või paar elu jooksul pankroti peaksid läbi elama."
Loomulikult rikub maksa, kui võtad ravimeid koos alkoholiga.
Mullu isaks saanud Tanel Padar tunnistab, et tema ja Laureni esimene paika pandud pulmakuupäev on juba mööda läinud.
Ei tihanud parasjagu Admiral Bellingshauseniga Vaiksel ookeanil seilavalt Kamalt seda kõva häälega küsida, kas lugu on üldjoontes õige.
Lapsena rüselesin rahvamurrus, rändtohtrite vankriuksel, et näha nende teenrite punaseid tresspaelu ja nende hobuste päitsenööre; ma seisin pikalt laadapajatsite telgi ees, imetledes nende puhvpükse ja pitskraesid.
See arutelu muutub kohalike valimiste teemaks, mis tegelikult ei ole kohalike valimiste teema.
Kuna need käivad koos, siis loomulikult need omavahel haakuvad ja küllap see kujuneb üheks teemaks valimistel.
Rutiin ei sobi talle ega mulle!
Aga mis puudutab võimalikke meetmeid, siis ma arvan, et üks oluline lähtekoht on see, mida me oleme ka võtnud töö aluseks, et need meetmed peavad olema proportsionaalsed, mõistlikud ja täidetavad.
Kuidas valida enda ettevõttele sobivaim süsteem?
"Mängude ära jätmise otsust praegu aruteluks laual pole."
Koalitsioonierakondade kihk tõhustada järelevalvet erakondade rahaasjade üle, andes kontrollifunktsiooni selleks loodud komisjonilt hoopis riigikontrolli kätte, viitab, et võimuparteid ei pea kõik kohtuasjad võitnud komisjoni sõela piisavalt tihedaks.
Need valikud ja kokkulepped saavad teha noored ja ettevõtted igal konkreetsel juhul omavahel.
Oma motivatsioone välismaale õppima minekuks lähemalt uurides tuli esile kolm peamist ajendit - tunnustatud multidistsiplinaarsed erialad, välismaiste ülikoolide mainekas reputatsioon ning uudishimu ja väljakutse, mida kodust eemal elamine pakub.
Nemad ei mõista, et astuda ülikooli õppima uut eriala teises keeles on julgustükk, mida enamik eestikeeleid üliõpilasi ei pea läbi tegema.
Leidub kaaskodanikke, kes tahaksid toetada neid, kel veel halvemini läinud.
Pärast seda, kui paigutati uued mahutid, investeeris Klaipedos Nafta terminali tegevuse paindlikumaks muutmiseks selle arendamisse kolme ja poole aastaga pea 45 miljonit eurot, et saaks võtta vastu ka toornaftat.
Tegemist pole esimese korvpalluriga, kes algavast hooajast loobub.
Euroopa Liit ei ole inimeste teadvuses ilmselt ammu enam pelgalt turg, sest rändesurve on teinud päevselgeks, et Euroopal on kontrollitav territoorium ja on piir, mitte pelgalt turg ja turvaväravad.
See tingimus hakkab tagasiulatuvalt kehtima 1. jaanuarist alates.
Kui suur on eestlaste keskmine IQ?
Võrreldes aastataguse ajaga on registreeritud töötute arv kasvanud 1,7 korda.
Voolaidi sõnul sai mängijate sooritusi Leedu vastu vaadata mitmeti.
Me pidasime kirjavahetust, akna taga lehvitasime, me ei pääsenud sisse, see oli terror.
Hariduse Infotehnoloogia SA (HITSA) YouTube'i kanalilt saab vaadata veebiseminari, kus haridustehnoloogid ja nõustajad jagavad nõuandeid, kuidas saavad lapsevanemad toetada koduõppel olevaid lapsi.
Tammeka peatreener Kaido Koppel.
Nii Netanyahu kui ka tema kodumaine põhirivaal Benny Gantz on plaaniga igati rahul.
Eesti 200 ridades plaanib ta kandideerida eelseisvatel kohalikel valimistel Tartu linnas.
“Õpilasmalevate projekti taotlusvoor alles kestab.
Ent seda naine just tegi.
Kohalviibinud kiitsid heaks erakonna juhatuse tegevuse ja volitasid juhatust ühinemisläbirääkimistega edasi minema.
Varasemalt plaaniti sisepõlemismootoriga autode müük keelata 2040. aastaks.
Õnnis on see inimene, kes saab sellise inimesega päevast päeva koos elada.
Tänu toetajatele avanes Robert Johansonil võimalus osaleda 2020. aasta viimastel mäestlaskumise () maailma karika etappidel Portugalis Loušas, kus pälvis juunioride seas 16. ja 23. koha.
Kui taastava õiguse toetajate sõnul võimaldavad lepitused kannatanule suurema sõnaõiguse, siis võib-olla peaksime me hoopis küsima, miks me oleme kriminaalmenetluses kannatanult sõnaõiguse ära võtnud?
Teenuse aktiveerimiseks vajutage soovitud teenuse nupule, mis kuvab ekraanile tasulise telefoninumbri.
Olukorra ühe lahendusena näen seda, et ajakirjanikele-toimetajatele antaks aega lugeda kultuuriajakirju, et neil oleks võimalik mõtestatult avalikku arvamusruumi kujundada.
Seda, et film on tehtud väikese eelarvega, polnud Saaremäe sõnul aga valmistoodangus tunda.
"Aga Heljo Mänd ja kaks pedagoogi – Lilian Kivi ja Milvi Roosleht – olid Eesti aabitsatraditsioonis esimesed, kes mõtlesid välja selle, et aabitsas võiks olla üks läbiv tegelane."
Mind süüdistatakse lapse kuritarvitamises, kuigi minu laps on palju tervem kui tema kaaslased.
Toona seisis justiitsministrina roolijoodikute karistuste karmistamise eest praegune välisminister Urmas Reinsalu.
Sordo sõidab katse parima aja, edestades Evansit 0,4 ja Tänakut 1,5 sekundiga.
"Teisisõnu ütleb valijaskond: Isamaa suund on õige, vaja on konkreetsust ja järjekindlust."
Ema küll ütles, et viska välja, kuid see oli ka kõik.
Kusjuures samade erakondade poolt, kes kolm aastat tagasi nimetamiskomitee lõid," tõdes Samost, viidates tollase rahandusministrile Sven Sesterile (Isamaa, siis IRL).
Üks ei ole parem kui teine, kõik need otsustusprotsessid on inimaju loomulikud osad ning neid õigel hetkel tasakaalustatult kasutades saavutame parimad otsused nii inimesena eraelus, töötajana organisatsioonis kui ka kodanikuna riigis.
Üks selline sihikindel rikkuja häirib inimesi pelletite müügi teadetega.
Valguskaabel võimaldabki nüüd lastel kaugõppes osaleda ning teistel oma töökohustusi täita.
Konstruktiivne ajakirjandus rakendab positiivse psühholoogia põhimõtteid nagu lahendustele keskendumine ja tulevikku vaatamine eesmärgiga pakkuda välkuudiste ja uuriva ajakirjanduse kõrvale täiendust ilma ajakirjanduse põhifunktsioone ohverdamata.
Paljud on öelnud, et lihtne oleks piirid täielikult sulgeda ja öelda, et ka Eestist välja ei saa.
Riigikogu aseesimeeste valimistel kandideerisid Helir-Valdor Seeder (Isamaa) ja Siim Kallas (Reformierakond).
See on mõistagi vale ja kolmapäeval valima tulla ei saa.
Tallinna abilinnapea Eha Võrk ütleb, et Tallinn pole sugugi kõige kiiremini kasvanud hoonestamata maa väärtusega piirkond.
Koordinatsiooninõukogu presiidiumi liige Maksim Znak ütles Interfaxile, et nõukogu jätkab hoolimata kriminaalasja algatamisest oma tööd.
Esmaseid positiivseid teste on kokku olnud 12 052 (2,5 protsenti testide koguarvust).
Administratiivhoone rajamine oli meile sobiv kompromiss nii visuaalselt kui ka väiksemat mürataset arvestades," ütles justiitsminister Raivo Aeg.
Martin ja Siret abiellusid 2017. aasta kevadel Narva Issanda Ülestõusmise peakirikus.
Pühapäeval on matile minemas kreeka-rooma maadlejad Ranet Kaljola (MK Nelson) -82kg, Andreas Välis -87kg (MK Juhan) ja Heiki Nabi (MK Juhan) -130kg.
Eesti rahvusmeeskond peab sel suvel vaid sõprusmänge, sest koht 2021. aastal toimuval Euroopa meistrivõistluste finaalturniiril on ühe alagrupiturniiri korraldajana tagatud.
Laasner muheleb ega vasta.
Kuidas toimuvad terasetööstuse äris müük ja turundus?
Sellele viimasele, muide, ei ole mingil põhjusel avalikes aruteludes kuigi palju tähelepanu pööratud.
Mängupäev saab alguse kell 13, kui Kadrioru staadionil astuvad murule Tallinna JK Legion – Tartu JK Tammeka.
Lõpuks oleme siin pjedestaalil, nii et olen rahul."
Lisaks sellele, et on olemas selged juhised, töövahendid ja alarmeerimise kord, viime me igal aastal läbi üks-kaks kriisiõppust, millel kriisijuhtimise meeskond harjutab päris elust võetud näidete põhjal ning läbi viiakse kriisisimulatsioon.
Jürilo lisas, et praegu ei ole terviseamet pidanud vajalikuks teha ettepanekut kuulutada viiruse leviku tõttu välja eriolukorda.
Peaminister märkis, et Eesti on valinud sel korral teise tee kui eelmises finantskriisis ning laenuraha aitab majanduse suuremast august välja tuua.
Kui oleme vihased, siis pole meie aju võimeline probleemidele lahendust leidma – ratsionaalselt mõelda suudame alles pool tundi pärast vihapurset.
Kui hüvitis laieneks kõigile töölt lahkujatele, läheks see sotsiaalministeerimi arvestuse järgi riigile maksma täiendavalt 100 miljonit eurot aastas.
See kord võisteldi E-grupis, kus mängisid eelmise aasta viies kuni seitsmes koht ja kolm võistkonda, kes jäid või tõusid sellesse liigasse.
Palju on üksikuid inimesi, neid, kes eluraskuste tõttu majanduslikes raskustes vms. Püüame neid inimesi mitte unustada ja märgata neid.
Ja vastupidi – lihtsana tunduvale küsimusele on võimalik anda paljude jaoks kasulik vastus.
Mida (olemasolevatest) tulemustest välja lugeda?
Nagu loomade puhul ikka, siis ei taha nad meile välja näidata kui haiged on nad tegelikult.
Siin on viis saadet, mida tasub pöörastel aegadel investeeringuid tehes kuulata.
Kas tõesti ei ole riigis probleeme,millele otsida lahendusi…Lihtsalt kedagi ei huvita.
Seda enam, et The Financial Times kirjutas Euroopa välisteenistusele viidates – Venemaa püüab õõnestada ELi liikmesriike seestpoolt, korraldades neis koroonaviirusega seonduva kohta väärteabekampaaniat.
Vaataja ei põgene enam nüüdisajast ajalukku, nüüdisaeg saab ajalooks.
Reinsalu kehutas kõiki eestlasi, kellel on Suurbritannias viibides kriitiline olukord, Eesti välisministeeriumiga ühendust võtma.
Esmaspäeval läheb mu ema ja sajad arstid jälle tööle, pannes enda heaolu ning tegelikult elu ohtu kellegi teise nimel.
Kirjutan raamatut ja teen ettevalmistusi suvisteks koolitusteks,» räägib tegus naine.
Esimese korruse põlenud korterist leiti kell 8.59 hukkunud inimene.
Koomikuga tüdruk näost näkku siiski ei kohtunud, sest leidis endale omavanuse poisi.
Paju 1a hoone lahenduse on vormistanud Arhitektuuriklubi, Paju 2 hoone võistluse võitis Allianss Arhitektide meeskond.
Erineda tahab Liha Expert teistest ka mitte ainult lihatoodete sortimendilt, vaid ka kvaliteedilt.
Mida Viljandi linn saab teha, on need kohtuotsuses osundatud uuringud läbi viia ja vastavalt tulemustele ka vajadusel seda detailplaneeringut kohandada, aga mitte kindlasti sellest loobuda," sõnas Kiviberg.
Oota minutike, me olemegi linnas.
Kui kala võtt on eriti kehv, võib proovida 50 cm ja pikematki lipsu.
Sealse klubiga on kokkulepe olemas.
Lisaks leiab veel seitse linastust ka PÖFFi netikinost.
See on olukord," tõdes Iversen.
Tema käest kuulsin ma kurtmist, et uus heaoluühiskondade noorus ei oska vahel olla tänulik, kui ühiskond pingutab nende noorpõlve pikendamise nimel.
Nii palju, kui mulle on ette kantud, on veel tegemist tarkvaraliste probleemidega, aga küllap need saab lahendatud ja ma loodan, et me saame need õige pea kasutusele võtta," ütles Aeg.
Kellegi patuoinaks tegemine on tavaline võte PPRP diskursuses.
Majanduskomisjoni esimees Sven Sester ütles ERR-ile, et kuigi ametlikku teadet pole veel terviseametilt tulnud, tuleb mõlema komisjoni liikmetel suure tõenäosusega eneseisolatsiooni jääda.
Kindlasti annaks paar proovigi parema tulemuse.
"Igasugune selgus segases olukorras annab kõigile kindlustunnet.
Ma ütleks, et praegu meil on võib-olla 100maski vaja valmis teha," selgitas Manna Couture'i juhataja Marika Normet.
Koht esikümnes tähendab, et järgmisel aastal saavad EM-il naiste üksiksõidus võistelda kaks eestlannat.
Parik võtab ameti üle LHV juhilt Erki Kilult, kes on Pangaliitu vedanud läbi viimase kahe aasta keerukate aegade.
Maailmad on, vaatamata pisut depressiivsele suunitlusele, kaunid ning detailiderohked.
Seetõttu ongi oluline kasvatada pidevalt inimeste teadlikkust, et võimalikke ohte ära tunda ning neid vältida.
Ja ei tohigi olla, sest vahel me tahame, et riigiasutusel polekski üldse kliente.
"Valitsus otsustas eelmisel aastal oluliselt suurendada rahapesu andmebüroo rahastust ja meeskonda.
Mait Patraili koduklubi sõitis külla Taani tipptiimile GOG Handbold, jättis mitmed põhimehed koju, aga sai siiski 37:32 (19:14) võidu.
Tallinna ja Helsingi vahelise tunnneli projektis on Aabi sõnul juba ammu kokku lepitud, et see on väga kasulik projekt, mida viiakse läbi riikidevahelises koostöös.
Et aga loodus tühja kohta ei salli, võtsid turuosa kiiresti üle odavamaid mune müüvad Läti-Leedu tootjad.
Keegi ei kujuta elu ilma mobiiltelefoni, teleri ja külmkapita.
Ka pole see ei kerge ega puhas töö mitte.
Küsimus, kus meil on valitsusega mõneti erinev vaade, on perspektiivvaade rahandusele ja riigieelarvele: mitme aasta jooksul peavad meil kulud ja tulud tasakaalu jõudma.
Selgus, et haigekassa ei suuda oma kontrollitegevusega süsteemselt ennetada ega tuvastada ravikindlustusraha väärkasutusi.
Palmits lisas, et mitu helistajat teatas veel ühest kahtlase sõidustiiliga autost.
Praegu hakkame tegelema kampaania ettevalmistustega.
Kuumuta nüüd kuni keemiseni köögiviljad läbi ja pane kuumalt pastöriseeritud purkidesse.
Toidupankade jagamispunktides saavad toiduabi vaid eelnevalt sotsiaaltöötajate poolt abisaajate nimekirja kantud inimesed.
Lisaks toodi välja, et ka selle protsessi kohtunik kirjutab otsust teiste protsesside kõrvalt, pluss jääb sinna ajavahemikku ka kohtuniku varem planeeritud puhkus.
Sellist ehitusmahu kahanemist nagu esimesel poolaasta võis viimati täheldada 2009. aasta alguses, kui Euroopa ehitusturg oli oma sügavaimas kriisis, kirjutab statistikaameti blogis juhtivanalüütik Merike Sinisaar.
Jälgijaid nii kodu- kui ka välismaal oli mitu tuhat, kellest nii mõnigi pidas vajalikuks oma lemmik artisti veebikontserdile pileti osta.
"Meie tervisekäitumise mõningane korrigeerimine oleks mõistlik mitte ainult praeguse pandeemia tõttu, vaid selles võiks näha ka kaugemaleulatuvaid eesmärke," arvab biokeemik Peep Palumaa.
Kutsusin Heljo Männi auto peale ja sõitsime Nõmmele.
Hollandi cyclo-crossi koondise peatreener Gerben de Knegt avalikustas 26 ratturi nimed, kes stardivad 7.-8. novembrini Rosmalenis peetavatel Euroopa meistrivõistlustel.
Heida kõrvale ranged dieedireeglid ja suured sihid ning alusta hoopis sellest, kuidas parandada oma enesetunnet.
Eesti naiste jalgpallikoondist ootab ülejärgmisel nädalal ees maavõistlus Lätiga, kui lõunanaabreid võõrustatakse kolmapäeval, 12. augustil Tallinnas A. Le Coq Arenal.
Narvas asuva restorani Old Trafford kaasomaniku Aleksander Kirillovi sõnul on Ida-Virumaa sulgemine viinud selleni, et tema ettevõte on nüüd hävimise äärel.
Töörahu taastamiseks koolis peavad samme astuma kõik osapooled.
Tollased tudengid, EÜE-kad, kes komandeeriti Odessasse, mäletavad hästi teie suurepärast kontserti selles linnas aastal 1981.
Esimesel poolaastal tehti korteriomanditega 9799 ostu-müügitehingut, mis tähendab, et tehingute koguarv vähenes aastataguse ajaga võrreldes ligi 14% ja eelneva poolaastaga võrreldes viiendiku.
Lääne-Nigula vallas ei palgata mitte kompetentseid inimesi vaid kuulekaid.
Selliseid imesid - nagu väljastpoolt võiks tunduda, et avastati üleöö - neid reeglina ei toimu.
Eesti sõlmis ravimihiiu AstraZenecaga koroonavaktsiini eelostulepingu, mis peaks nõuetekohase vaktsiini valmimisel tagama Eestile 1 330 000 doosi 665 000 inimese vaktsineerimiseks.
Rootsi peaminister Stefan Löfven peab oluliseks koroonaviiruse teises laines rääkida rahvaga olukorra tõsidusest.
Ka Mart Laar astus kaheldavaid samme, pole vaja meenutada kõiki sõpradele vastutulemisi ja päevapoliitilist omakasu tagaajavat käitumist.
Toonane väravakütt ja Jüri Saare lahkumise järel peatreeneriks saanud Anastassia Morkovkina tõdeb tagantjärele, et kohtumised Wolfsburgiga muutsid näiteks ka tema mentaliteeti.
Harjumaa 26 uuest juhtumist (neist 22 Tallinnas) kolm on seotud nakatumisega pereringis, kolm nakatumisega töökohal ning viiel juhul pole nakkusallikas teada.
Kontsern kinnitab, et elektri- ja õlitootmisele ohtu pole.
Haapsalu politseijuht Andrei Taratuhin ütles toona Lääne Elule, et kokku on neil umbes 50 politseinikku, keda graafiku järgi välja saata.
Kuidas nii võib, küsitakse siin ja seal.
Autot oleks soovitatav alati pesta piirkondade kaupa, alustades rehvidest ja velgedest.
Omafinantseeringu keskmine summa 2020. aastal on 34 000 eurot, mis on 2000 euro võrra rohkem, kui eelmisel aastal.
Viimati kohtusid mehed 2018. aasta suvel.
"Juba telefonikõne ajal me alati palume võimalusel inimesel minna sinna Aitan Eestit lehele ja seal on väga selgesti kõik see informatsioon olemas ka, et kes ise huvi tunneb, saab alati sealt juurde vaadata."
Töö selle nimel käib.
Veli Kraavi neid ei tunnistanud.
Samuti on uus väljakutse Andreile kindlasti südamelähedane olnud pikka aega, nimelt asub ta juhendama Audentese noori võrkpallineiusid.
Nikola aktsiat kergitas see esimesel kauplemistunnil ligi 40%, General Motorsi enda aktsia tõusis 7,4%.
Esimest korda Baltikumis, kui mitte kogu maailmas, toimus Saku Suurhallis drive-in motokino.
Ka siin võib muidugi väita, et selles teises ringis õnnestumise puhul on tegu suurel määral loteriiga, sest konkurents on väga kõrge ja väga häid projekte on väga palju.
Idee teha poele reklaami tuli Germanil spontaalselt.
Isamaa detsembrikuine koondkeskmine kuus protsenti oli sama suur kui novembris.
Seetõttu on nii mõnigi Eestisse tagasi pöörduda sooviv tudeng seda pikalt sobiva võimaluste puudumise tõttu edasi lükanud.
Samas oli ta seda meelt, et kui Lihulas on kolm kantslikuju omaette, siis Nigulistes on neil palju rohkem kaaslasi.
Mis nad siis teevad Lääne Elu?
Hiina alustas ehitustegevust vaidlusalusel piirilalal Indiaga, mida New Delhi peab endale kuuluvaks ja kus hiljuti toimus kahe riigi sõjaväelaste verine kokkupõrge, selgub neljapäeval avaldatud satelliidifotodelt.
Uurijad tegid ettepaneku põhimõtteliste sammude kohta, mida teha, et ülemaailmset kliimat stabiliseerida, mil riigid üritavad taastada oma majandust pandeemia põhjustatud surutisest.
Selle tsikli müüsin ma veel töökaaslasele, samuti Jawa omanikule 250 rublaga maha.
Toto ehk hobuste võiduajamise ennustamisvõimalust pakkuva ettevõtte Totalisaator ASi käive kasvas läinud aastal suisa kolm korda, selgub Äripäeva Infopanka laekunud majandusaasta aruandest.
Sisekaitseakadeemia lõpetanud Raigo Prants tegi 2015. aastal totaalse kannapöörde, kui jättis selja taha militaarkarjääri ning võttis vastu Järva-Jaani gümnaasiumi direktori ameti.
Neile, kel on samuti kombeks kanepiga igavust või stressi leevendada, soovitab ta: "Mõelge, millega te võiksite tegelda, mis poleks füüsiliselt ega vaimselt nüristav."
Viimane on küpsetamiseks mõeldud spetsiaalne kile, mis ei lase väikestel toiduainetel restide vahelt alla kukkuda.
Osa sellest plaanib riik hüvitada.
Tahan kõik maha rahustada, et seda pole vaja karta," kirjutas Helme Facebookis.
Ida-Virus on juba ühes koolis viis õpetajat koroonaviirusega siruli.
Samal päeval kell 10.58 eemaldasid päästjad Lääne-Nigula vallas Rõuma külas üle sõidutee vajunud suure kuuse.
Praegustes oludes jääle minnes võivad tagajärjed olla fataalsed,“ ütles Päästeameti ennetustöö osakonna ekspert Mikko Virkala.
Trofimovi sõnul on Eesti väljaantud välismaalase pass tõeliselt haruldane dokument.
Fallost seinal nägin, mungad jõid seal ka veini, pakkusid meilegi, muud silma ei hakanud.
Kindlasti on alguses barjääre, mida ma pean lõhkuma enda peas ja mida varem ma saan neid lõhkuma hakata, seda parem on lõpuks resultaat," ütles Kirt.
Laupäeva õhtul kell 23 algavas finaalis läheb Osaka vastamisi Azarenkaga, kes sai poolfinaalis 1:6, 6:3, 6:3 Williamsist jagu.
"Tunne on selline nagu tuleksin hambaarsti kabinetti.
Kohati on märgata paranemise märke, kuid mitte püsivalt.
Sageli on seda segamini aetud stsenaariumide ebaõnnestunud mõjuhindamisega, kuid tegelikult on see hoopis eraldi protsess.
Suurema rüselemise puhul on aga oluline jälgida oma (ja ka paarilise) käte asukohta - kui jätad käed kehast liiga kaugele eemale ning unustad ära, et käsi pikalt ripakil, võib paariline sellele peale kukkuda.
Seni on Eestis tegeletud kõige rohkem põlevkiviga, nüüd hakatakse tähelepanu pöörama ka teistele maavaradele.
Isand Aller tundus seni olevat päris mõistlik mees ja peaks teadma, et moodne põllumajandus on pisut enamat kui pelgalt sõnnikuloopimine.
Selle ärahoidmiseks tuleks kasvatada vahekultuure, mis jäävad ka talvel kasvama ja omastavad lämmastikku.
Tuleb ennast kokku võtta, kokku võtta!
Ligi pooled II sambasse kogujatest ei tea, millisesse pensionifondi nende igakuine pensioniinvesteering läheb, ning vaid 7 protsenti oskab nimetada oma pensionifondi aastatootlust, selgus SEB pensioniuuringust.
Alates eelmisest nädalast on Kirna mõisapargis löönud tulbipeenrad tasapisi lõkendama ning sel nädalal on sealne värvikirev tulbimeri täisõites - kokku õitseb Eestimaa südames ligi 200 000 tulpi.
Täpsemalt saab statistika ja selle juurde käivate selgitustega erinevate kuriteoliikide lõikes tutvuda kriminaalpoliitika veebis.
Innove kommunikatsioonispetsialist Mari Annus ütles ERR-ile, et igal aastal on õpilasi, kes siiski saavad mõnel riigieksamil null punkti.
"Keegi ei hakka raha hankima, mälupulk peos"
Distantsõpe on aidanud kaasa koolide ja õpilaste digivõimekuse tõstmisele.
Võistluse edasilükkumise tõttu jääb ära ka tänane ETV2 otseülekanne.
Viimane võib jätta mulje, nagu sealsed otsused oleks kohalikku laadi.
Aga ühte ma võin öelda kindlasti, et see riigieelarvega kaasnev majandusprognoos on lihtsalt meelelahutuslik lugemine.
Ja ei või olla, et ma peaksin surema.
Teine proovib hiiglaslikku komposihunnikusse hüpates enesetappu teha, kuid jääb ellu ja areneb inimkujuliseks prügiussikeseks.
Elu käib hooga edasi kui mendi auto on mööda sõitnud.
Mis me teiega nüüd siis teeme?
Võib ehmatusega selguda, et keegi ei tahagi vastutusvõimeliselt riiki juhtida.
Asjad, olgu need riided või mööbliesemed, kannavad omaniku jaoks tihtipeale mingit mälestust ja emotsiooni, näiteks nostalgiat tekitav esimese kodu tugitool või kleit, millega käisid aastaid tagasi tolleaegse kallima sünnipäeval.
“Seega ei tasu loota, et igat kontakti on kohe märgatud, tegeleme kõigiga järjekorras, hinnates, et kiiremat nõustamist vajajad saaks eelisjärjekorras teenindatud.”
Lausanne'is jätkuvatel noorte taliolümpiamängudel tegid Eesti jäähokikaksikud Marek Potšinok ja Erik Potšinok ajalugu, kui võitsid 3x3 jäähokis kulla ja pronksi.
Me võime mõelda nii, et sa sisestad tehisintellekti andmed ja seejärel toimub väga keeruline töötlus ning välja tuleb mingi vastus.
WHO juhataja lisas, et praegune tehnoloogia areng võib võimaldada maailmal viiruse peatada isegi lühema aja jooksul, vahendab BBC.
Teiseks on see selleks, et tuua inimestele rõõmu ja positiivseid emotsioone.
Grigori Rodtšenkov on Moskva antidopingulabori endine juht, kes põgenes 2015. aastal Venemaalt USA-sse, kus ta elab praegu tunnistajakaitse programmi raames.
"Aga vahest siis pristavi?"
"See ei ole midagi, mille pärast õnnelik olla.
Selle tarbeks sõlmiti täna suuremahuline raudtee turvangusüsteemide moderniseerimise (CCS) leping, mille maksumuseks kujunes veidi üle 115 miljonit eurot, edastab pressiteade.
Otsust sundisid langetama kolm tegurit: Euroopa valitsuste karmid meetmed viiruse leviku takistamiseks, tarneahela varisemine ning automüügi tuntav langus.
LHV grupi kolmanda kvartali kasum kasvas aastatagusega võrreldes 2,8 miljoni euro võrra, 10,8 miljoni euroni.
Konkreetsed vaktsiinitarned sõltuvad Kiige sõnul sellest, millal Euroopa ravimiamet annab positiivse hinnangu konkreetsetele vaktsiinidele ja Euroopa Komisjon vastavad müügiload väljastab.
Alles haigustunnuste ilmnemisel saab arst otsustada, lähtudes reisianamneesist ja sümptomaatikast, kas laboratoorne testimine on vajalik.
"Raamatust leiab katkendeid minu vanaisa päevikust."
Paljuski on praeguseks realiseerunud halvimast stsenaariumist halvemgi.
Kuna karu on väga väle ja tugev kiskja ja äärmiselt tundlik oma poegade suhtes, on see vaid aja ja halbade kokkulangemiste küsimus, mil inimese kohtumine mõmmikuga traagilised pöörded võtab.
Kutsumegi teid koos meiega seda püha aega tähistama ja kauni muusika paistel hinge soojendama.”
Nähtavad näitajad on näiteks huumusbilansi kalkulaator, toitainete bilansi kalkulaator, põllupõhine ilmastikuandmete kättesaadavus ja nii edasi.
Kaotus tuli vastu võtta Kõrgõzstani maadlejalt Saiakbai Usupovilt punktiseisuga 1:8.
Negatiivse poole pealt hindab kaks inimest viiest, et koroonaviirusega seonduva mõjul on nende pere sissetulek kahanenud ning kõige rohkem on see langus puudutanud just Ida-Virumaa elanikke.
Selleks, et sinul paremini läheks ja teaksid, kas elukaaslane armastab sind või ei," pahandab Kirsti Timmer.
Tänavu veebruaris teatasid Rally Estonia korraldajad, et sel aastal populaarset võistlust ei toimu, põhjuseks eelarvest tingitud ebakõlad Rally Estonia korraldustiimi ja Eesti Autospordi Liidu (EAL) vahel.
Lepingu järgi kulub inimesel optilise kaabli koduõuele saamiseks 300 eurot.
Paremini on täna läinud Itaalia ja Hispaania aktsiaturgudel, mis on kerkinud vastavalt 0,9 ja 0,8 protsenti.
Ökojäätisetootja La Muu teenis läinud aastal enam kui 100 000 eurot kahjumit, selgub Äripäeva Infopanka laekunud majandusaasta aruandest.
Hiljuti vestlesin telefonitsi kunagise klassiõega.
Üks ja õnneks väike osa, keda tuntakse vanameelsete kommunistidena, uskus, et kui pidevalt gripis olla, siis koroonaviirus külge ei hakka.
Ema Marylise Williams ütles oma kodukandi ajalehele, et pere on poisi surmast täielikus šokis.
Möödunud aastal suunas Eesti pandipakend taaskasutusse veerand miljardit ühekordset pandipakendit.
Millest me üldse räägime?“ pole Adamo üldse kindel, kas järgmine hooaeg algab Monte Carlos ja mis sellest üleüldse saab.
Maakohus otsustas, et keskkonnaameti seisukoht oli põhjendatud.
Ma pole ühtegi teksti nii pikalt kirjutanud, nii kaua mõelnud, kui seda üheleheküljelist teksti, mida ma esitasin roosiaias.
Loe, mida võiksid oma mõtlemises muuta!
Mugav ja hea pesu on minimaalsete õmblustega.
Kui tekib vajadus töö ümber korraldada, tehakse seda eelkõige hoone, asutuse või piirkonna kaupa.
Meid on kõigil vaja, võrdselt.
Kui see on maksimum, siis oleks pidanud Mailis Reps mõtlema tagasiastumisele, kui ta poleks juba varem muul põhjusel, Õhtulehe lugude tõttu, tagasi astunud.
Kaitseminister lisas, et Eesti teeb koos liitlastega kõik endast oleneva, et hoida välisoperatsioonidel teenivate kaitseväelaste tervist ja nad saaksid maksimaalselt täita neile pandud ülesandeid.
Vitsur lausus, et isegi kui maailm me ümber on turbulentne, siis suurt kriisi praegu ei paista.
Paraku on RAW formaadil ka omad piirangud, näiteks väiksem dünaamiline ulatus ja rohkem salvestusruumi nõudev failide maht.
Tegelikult tunnevad Väliharfi muusikud Synnet juba umbes kuus aastat, kui nad Kihnus kohtusid.
See annab lootust, et ka viirusvastastel vaktsiinidel on vähemalt suhteliselt pikaajaline toime.
Vanglajärgselt on võimalusi veel ahtamalt.
Neljapäeva hommikuks oli Eestis koroonaviirus diagnoositud 267 inimesel, ööpäevaga lisandus üheksa uut juhtu.
"Järelikult saab kohus kriminaalmentluse seadustiku nõuete vastu eksimata ning süüdistatavate kaitseõigust rikkumata subjektiivset külge hinnata.
"Kas te enne seda kõike üldse teadsite sellist sõna nagu transfoob?
Ent paraku midagi muud üle ei jäänud ning ralliajakirjanik selle tõttu kedagi hukka mõista ei kavatse.
Jõhvi võimuvõitlus ei vaibu ja igipõlises kantsis Narvas võimultkukkumisele ei tea lahendust praegu isegi piirkonna koordinaator Yana Toom.
"See ei tee liiga mitte ainult neile, kes on sunnitud põgenema, vaid õõnestab tõsiselt ka meie ühiseid jõupingutusi viirusega võitlemisel," lisas ta.
"Martin Algus kirjutas ikkagi täitsa oma loo.
Valik on pigem lihtne, koosnedes mõnusatest, mahlastest ja värsketest toitudest, mis maitsevad täpselt samamoodi nagu Santorini saarel vanaema köögis.
Samuti soovitab ta võimalusel kanda maski näiteks ühistranspordis ja mujal rahvarohketes kohtades.
Fitch tõi aga välja, et Soome uus, peaminister Sanna Marini valitsus on lubanud võidelda demograafiliste muutuste mõjuga majandusele ja riigirahandusele, samuti investeerida kolm miljardit eurot haridusse, tervishoidu ja tööturupoliitikasse.
Neidude U-23 vanuseklassis asub peamise kullapretendendina starti möödunud aasta U-20 vanuseklassi seitsmevõistluses võidutsenud Katre Sofia Palm (Audentese SK).
Liider Real Sociedadist, kes mängis pühapäeval 1:1 viiki Eibariga, jäädakse maha üheksa punktiga, sama kaugel on ka teist kohta hoidev Madridi Atletico.
Töötasu hüvitisi makstakse välja igal tööpäeval.
Viie aasta jooksul kogunes nii andmeid ligi 3700 sukeldumise kohta.
Samuti mahub suure reede õhtusse Georg Otsa laulude õhtu, kui kell 19.15 esitavad legendaarse laulja tuntumaid lugusid Valter Soosalu, Marko Matvere, Jassi Zahharov ja Märt Avandi.
Väike osa autojuhtidest tulevad sõidukist ka välja ning soovivad nende meelest reegleid rikkunud juhiga “vestelda”.
Väga huvitav lugemine – aitäh autorile!
Mišustin saab olema ta peaministrikandidaadiks esitanud president Vladimir Putinit teeniv suuresti tehniline peaminister, kes võib jääda ametisse mitmeks aastaks, arvas analüütik Gleb Pavlovski.
Mulle endale teevad kõige rohkem rõõmu need arengud, mis viisid sammhaaval ellu MTA visiooni – vabatahtlikult maksukuulekat Eestit.
Tartu Raekoja platsil avati jäärott.
Kahtlemata mõjutab kriis inimeste tarbimist ja on tõenäoline, et välisreisid on koht, mille arvelt raskel ajal kokku hoitakse.
"Pealtnägijal" avanes võimalus nende piltidega tutvuda.
Harfid, gamelanid ja -hõllandused, mis on Hebdenile iseloomulikku nõtkesse takti vulksuma pandud, on klass omaette, isegi kui me seda juba tavaliseks peame.
Ja ma muudkui pildistasin ja pildistasin.”
Huawei koolitusjuhi Jekaterina Mishina sõnul viis ettevõte Balti riikides karantiiniperioodil läbi sportimise uuringu.
Samuti ei ole ühelgi teisel õliühingu liikmel näidata ette ei LNG tanklat ega ka elektriautode kiirlaadijat," kirjutas Adamson.
Lubatud on see veoautojuhtidele ning Euroopa Liidu kodanikele, Euroopa Liidu elanikele ja Venemaa Föderatsiooni kodanikele, kui nende reisi eesmärgiks on naasmine koju, sõit arstile, matustele või transiit.
On alustatud isegi messihallide ümberehitamisega voodikohtade juurde tekitamiseks haiglatele.
Greta on pannud liikuma oma põlvkonna kõige ärksamad ja erksamad inimesed.
Kuidas peaks riik valmistuma uueks koroonalaineks?
Poolfinaalis tulid neile vastasteks teise asetuse saanud Emma Namnieks ja Vladislava Zautina.
“Lääneranna vallavalitsus antud ettepanekut sellisel kujul ei toeta,” nenditi kirjas.
Juuli lõpus oli registreeritud töötuid 50 427.
EL-i põllumajandustoetused hõlmavad kolmandikku kõigist liikmesriikidele ette nähtud kulutustest.
Siis vastasseis kahe- ja neljajalgsete ning viimaste omanike vahel.
Paddon tänas Twitteri postituses kaasaaitajaid ja avaldas pildi autost, millega nad oleksid tänavu sõitnud.
Porgandis sõidavad hommikul ja õhtul inimesed tänapäeval tööle ja koju, ka Rakverest ja Rakveresse.
See on ikka intiimne žest.
See ei ole küll rahvusvahelise korvpalliliidu egiidi all, aga vähemalt mingi aimduse noored oma tasemest võrreldes teiste riikidega saavad," rääkis naiste koondise peatreener Siim Raudla ERR-ile.
Muidu treenime eraldi, aga paar korda oleme saanud juba tunda meie esindusnaiskonna jõulisust ja mängutempo kiirust.
Seda muidugi juhul, kui ametist loobumine pole märk Mart Helme väsimisest tegevpoliitikast ja soovist suunduda tervist säästvamale tööle, mis sunniks omade seast uut siseministrikandidaati otsima.
Stardigruppe pole peatreener veel üles andnud.
Pärja Eesti rahvalt asetab kaitseminister Luik, Kaitseväe pärja asetab Kaitseväe juhataja kindralmajor Martin Herem.
Tiimid võistlevad esimesel kolmel veerandajal iga veerandi võidu peale, veerandajad algavad seisul 0:0 ja kestavad 12 minutit.
Teise koha saanud Alex Rins kerkis kolmandaks, jäädes Mirist maha samuti 37 silmaga.
“Nüüd on betoonpõrandad, betoonvahelaed,” kiidab Jalakas Hardest Ehitus OÜ tehtud tööd.
EMX 125 klassis oli Mecio Vettik kaheteistkümnes ja enne laupäeval toimuvat viimast etappi hoiab ta kolmandat kohta.
Nalja ka enam ei mõisteta!"
"Ehk et see inimene, kes praegu vaatab seda saadet, ei oleks kuri ja tema eelarvamused saaksid kummutatud."
See on võimatu.
HC Panteri meeskonna peatreener Märt Eerme on Eesti koondise abitreener olnud alates 2015. aastast.
Meeste konkurentsis triumfeerisid venelased Aleksandr Bolšunov ja Gleb Retivõhh.
Just ajateenistus nii Eestis, Soomes kui ka Rootsis ja ilmselt ka Leedus ning kindlasti Norras annab sellise aluse, kus on väga palju riigikaitses või riigikaitse ettevalmistusesosalenud kodanikke, kellel on riigikaitsest arusaam ja kohusetunne.
Põhikonstruktsioon on enam-vähem korras, kuid muidugi ootab hoonet kapitaalremont.
Bloombergi hinnangul ei vasta olukord piiril samaaegselt kõlavale retoorikale.
Pardiralli on võimalus panustada nende perede aitamiseks ja kõige helgem viis sel raskel teemal rääkida.
Kui lapsi näidatakse jutus ülimalt teadlike, kavalate ja manipuleerivatena, siis personali kergeusklike ja pisut rumalatena.
Võib-olla mõnikord on see käest ära läinud.
Millised on teie klubi selle hooaja eesmärgid, kuidas plaanite neid saavutada?
Mõjutatud pole vaid kohalik loodus: Euroopa „metsahävituse eksport“ võib olla üheks põhjuseks Amazonase lõõmavate tulekahjude taga.
Ülejäänud võimalike hukkunute kohta pole veel midagi teada.
"See on omaette märk, et kõik olid kohal," arvas Sõõrumaa.
See mida me näeme, on ebanormaalne.
Oleme harjunud elama teistega kõrvuti ning see on teinud meid ainult tugevamaks.
"Sest et minu taskust tuleb," põhjendab ta.
Siis kadus Rivera vette," seisab raportis.
Kõige enam lisandus uusi büroo-, tööstus- ja hariduspindu.
“Kõnest oli kaks varianti: üks vast ühiskondlikum, teine rohkem endi sisse vaatav.
Ja kui sellega võidame selle, et meie järjest hõrenevad õpetajate read saavad täiendust ja uue põlvkonna valikuid suunavad parimatest parimad professionaalid, on see kõik seda väärt.
"Aitab, Jüri ja Martin, päriselt.
"Ma olen ülimalt tänulik kliinikumi lastefondile, et nad ajavad just sellist projekti, kuidas eelkõige lastele oleks tehnilised abivahendid hästi kättesaadavad.
Haigete lisandumisel need võimalused paraku ahenevad.
Viie aasta jooksul on Eesti ja Soome arstide koostöös tehtud 13 südamesiirdamist, viimati juulis 2020.
Aga ei tahaks sellega kuidagi leppida.
Justkui nagu NATO liige olles võiksid sa eskaleerida olukorda ja olla ohuks Venemaale, paraku võid sa olla ka neutraalne selliste organisatsioonide suhtes, aga ikkagi oled ohustatud.
Lomp ei välistanud, et kui suur ostmine lähipäevil jätkub, võib poekett mõelda ka sellele, et piirata koguseid, mida ühel inimesel osta lubatakse, praegu pole aga niisugust otsust vastu võetud.
Tal on pettuse tõestamiseks aega 14. detsembrini, mil valijameeste kogu hääletab tulevase presidendi poolt.
Linnuserahvas kinnitab, et lohekonkurss toimub ka järgmise aasta jürikuul.
Nüüd pole mul tulemused ammu enam olulised, ehkki enda parima tahad ju ikka välja panna.
Koos oleme tugevad ja hoiame viiruse Vormsist eemal.
Kirsti Timmer jagab oma blogis nippe, kuidas rahaõnne ligi meelitada.
"On keeruline ja kõhe aeg.
Vahepeal käisid Roosipuu ja Reinsalu pikalt ligi 1,3 miljoni euro suuruse võla pärast kohut.
"See on väga halb, kui haridusministeeriumis pole siiamaani liikunud info valitsusse, et ühtluskool pole see, et kui Võrumaal mõnes koolis pole füüsikaõpetajat, siis tuleks füüsika õpetamine kõikides Eesti koolides ära keelata.
Kahju oli, et eriolukorra tõttu tühistati võimlemisvõistlusi ja festivale.
Nii Monte Carlos kui Rootsis R5 arvestuses ralli võitnud Östberg on liider ka hooaja kokkuvõttes, kuid mees soovib lähiajal jõuda taas WRC-tiimi.
Kuivõrd Venemaa ise ei austa vähemuste ja inimõigusi, rõhutatakse RT ja Sputniku lugudes alati just usulist tagakiusamist.
Praegu võetakse näiteks linti 5-liikmelise perekonna magamistoa remonti Põlvamaal, vahendab „Pealtnägija“.
Aastatel 2007-2011 oli Tallinna vangla direktori asetäitja julgeoleku ja järelevalve alal.
Avasetis murdis maailma 161. reket kohe esimeses geimis tänavuse US Openi finalisti servi ning asus 2:0 juhtima.
"Ka Craig näitas siin, et õiges masinas suudab ta teistega samas tempos sõita," tõdes Adamo.
Ja kui nad hakkavadki tegema sama stseeni James Bondiga juba neljandat korda, siis olgugi see ebaoriginaalne või kulunud, on see siiski vana hea nali lähedaste sõprade vahel.
Eks selle takistamiseks on olemas erinevaid võimalusi, kas või sinnamaani välja, et töö ja kodukorra seadust muuta, et obstruktsionism ei muutuks riigi elu ja riigi ja seaduste vastuvõtmist takistavaks.
Sellises olukorras on mõistlik fikseerida kõik võimalikud tõendid levitamise kohta kuvatõmmistena ning pöörduda levitaja vastu kohtusse, nõudes sisse saamata jäänud tasu," sõnas Sepp.
Eks need tööd hoidsid müüre püsti, nii et objektid ikkagi säilisid.
Peaminister ütles alustuseks, et madal nakatumisprotsent näitab, et piirangud on olnud õigustatud.
Pertens on noore juhi valijate esindaja ning ta avaldab heaks juhiks saamise retsepti.
Mul on väga kahju küll kui täiskasvanud ostavad ja annavad seda lastele," sõnas Puks.
Meeste hulgas on Ats Lahi väljas väga tugeva ja hea vormiga," kommenteeris Eesti Kulturismi ja Fitnessi Liidu president Metsla.
“Teehooldajal kindlasti tööpuudust ei ole,” lausus Suits.
Sel aastal on Eestis juhtunud 761 inimkannatanutega liiklusõnnetust, milles on hukkunud 33 inimest.
Rõõm on tõdeda, et ettepanekud on väga sarnased, sõltumata organisatsioonide tegevussuunast.
Üle Eesti pole suured kütusemüüjad hinnaralliga aga kaasa läinud.
Hotellid ja restoranid on jäänud tühjaks.
"Kui ma praeguseid piiranguid vaatan ja üritan võrrelda selle nakatumisega, mis meil jätkuvalt ju kasvab, siis ma pigem pean tõenäoliseks, et me näeme järgmisel nädalal järgmisi piiranguid.
Nojah, tahan ning ei taha ka.
Vahest ühmab keegi käega ja tõdeb, et nii head masinat, mis suudab inimest ära petta, ei sünni nii pea.
Lõkkepatrullide eesmärk on nõustada inimesi, kuidas tuleohtlikul ajal ohutult lõket teha ja grillida, et seeläbi võimalikke õnnetusi vältida.
Eesti jäähokimängija Robert Rooba andis kaks resultatiivset söötu ja aitas Jyväskylä klubi Soome kõrgliigas võõrsil 5:0 (3:0, 2:0, 0:0) võiduni KalPa üle.
Sordo on tegemas head sõitu.
Veerandfinaalid peetakse Otepääl, Tartus, Rakveres ja A. Le Coq Arenal, poolfinaale võõrustavad Kadrioru staadion ja A. Le Coq Arena.
Ta on pärit Puerto Rico’st, kuid elab New York’s, mistõttu on väga sobiv antud laulu jaoks,“ jutustab Alexandra.
Ka ilma pitsat maitsmata ei saaks Itaalia restorani hinnata: Al Fredo pitsa tuleb ausast ahjust, krõbedana ja nii nagu olema peab.
Leito viidi Kesklinna politseijaoskonna kinnipidamiskambrisse, et ta kaineneks ning siis saaks läbi viia kriminaalmenetluses vajalikud toimingud.
Kasutati pitsatikivina või lihtsalt ilukivina, sõrmusekivina ehetes.
Kuid nüüd on noor ründaja mängus tagasi.
Eesti Posti teatel on seoses koroonaviirusega viimastel päevadel sagenenud olukorrad, kus korteriühistu soovib keelata postikulleri sisenemise maja postkastide juurde; on olnud ka juhuseid, kus mõne väikese korterelamu trepikoda on lihtsalt suletud.
Ajakirjanikud uurisid peaministrilt, kuidas hakatakse meetmete täitmist kontrollima?
Prantsusmaal kehtestatud kahenädalast koduspüsimise käsku tuleb koroonaepideemia ohjeldamiseks tõenäoliselt pikendada, ütles terviseameti juht neljapäeval.
Kui kuusk on juba neli aastat kasvanud, pead põldu suve jooksul kaks korda niitma.
Kusjuures ma juba ootan montaaži!
Üle selle lapsi ühte laagrisse ei lubata.
Kogu olukorrast jäi arusaam, et laste õppekava täitmine ja - veel parem - täielik digipädevuste omandamine koduõppeperioodil on kõikide lapsevanemate esmane kohus.
Miamil avaneb võimalus koht finaalis kindlustada ööl vastu laupäeva, mil peetakse seeria viies mäng.
Küsime, et kuidas tõusta jalule, teadmata kuhu me kukume ja millal kukkumine lõpeb.
Mullu oktoobris rääkis Põlvamaal asuva Külmsoo talu vanaperemees Raivo Musting, aasta põllumees 2001, väljaandele Põllumehe Teataja: "Otsime endale lüpsjat, palk 1600 eurot, neli päeva tööl, kaks vaba.
Eesti Mälu Instituudi teavituse ja koostöö valdkonna juht Sergei Metlev ütles, et kommunismiohvrite memoriaal on paik, kus põimuvad mälestused mineviku raskustest, soojad tunded kallite inimeste vastu ning lootus paremale tulevikule.
"On positiivne, et me teame nüüd, kuidas viirusega käituda, seda testida ja põhimõtteliselt ka, kuidas seda alistada.
Hommikuprogrammis selgitas ta, milliseid abinõusid ellujäämiseks võtavad tarvitusele restoranid.
"Ma olen paar kuud selle jaoks spetsiaalselt valmistunud.
Seeder avaldas lootust, et obstruktsioonist on siiski võimalik muudatusettepanekute grupeerimisega mööda minna.
Et rahvasaadikutel oli valitsusjuhile palju küsimusi, algas valitsuse tavapärane iganädalane pressikonverents ilma Rataseta.
Praegu on palju regionaalseid konflikte, mis võivad valearvestuste korral eskaleeruda," rääkis Briti relvajõudude staabiülem Nick Carter usutluses telekanalile Sky News.
Jüri gümnaasium on alates neljapäevast distantsõppel ning koolimajja tullakse tagasi 16. novembril, ütles ERR-ile gümnaasiumi direktor Liina Altroff.
Rannula sõnul alustavad kõik mängijad uue peatreeneri silmis puhtalt lehelt.
"Pole sest ühest pitsist ka erilist lõbu, aga kui mõni arvab, et ikka on, siis võtku selle nimel ette käik arstile," soovitab dr Viktor Vassiljev.
Selle ajaga on neil kulunud paberit peres juba viis ja pool pakki.
Tihti on näotut elamispinda lihtsam enda maitse järgi renoveerida kui kellegi teise maitse kohaselt ehitatud asja ümber teha.
Küll aga saab ootamatustega kohtudes alati valida, kas keskenduda ebamugavustele, mis uute olukordadega kaasnevad, või võimalustele, mis on teadmatuses alati peidus.
Kõik plaanid ei pruugigi õnnestuda, kuid oled sellegi poolest kindlameelne.
See on karistatav pealegi.
Enamikel favoriitidest probleeme ei tekkinud, aga alles viimasel hetkel jõudis edasi mullune maailmameister Holland.
Lähinädalatel saab sellest Teie kõige põletavam probleem.
Toon vaid mõned näited.
Trumpi administratsiooni tegevus pälvis demokraatliku partei kongressiliikmete kriitika, kelle hinnangul ignoreerib valitsus parlamendi õigust otsustada riigieelarve üle ning samas eelistab sisepoliitilisi eesmärke tõeliste rahvuslike huvide kaitsmisele.
“See peaks suuresti lahenduse leidma mitmele teisele probleemile, mis Läti majanduses siiani on,” usub ta.
Rahapuudus ei tohi saada põhjuseks, miks meie talentidel puudub võimalus heal tasemel treenida ja võistelda või miks nad peavad oma karjääri pooleli jätma.
"Säästa tuleb kindlasti juba nende tegevuste arvelt, mis praegu ära jäävad ja kui me räägime ka aktsiiside alandamisest, siis tõenäoliselt ka paljud teenused ja kaubad lähevad odavamaks," lisas ta.
Inglismaa kõrgliiga loodab kohtumisi alustada suletud uste taga aga juunist.
Eriolukorra juhi, peaminister Jüri Ratase korraldus alkohoolse joogi jaemüügi õiguse peatamiseks riigis tervikuna ajavahemikus kella 22.00 kuni 10.00.
Siin on samasugust läbilõikavat androgüünset vokaali, kuid taustad ei loo tema puhul mitte niivõrd terviklikku maailma, vaid kontekst ja meeleolu tekivad hullumeelsest rähklemisest.
Ometigi tunnistab ta, et taoline märkus solvas küll.
Uut hooaega on Hammarby IF aga kohalikus esiliigas alustanud väga võimsalt – seitsme vooruga on tabelis seitse võitu.
See aga tähendab, et ära jääb ka esialgu laupäeva õhtusse planeeritud Võru linnakatse ning traditsiooniks saanud stardi- ja finišipoodium Võru keskväljakul.
Nimelt võitleb lauljanna põskkoopapõletiku ja viirustega.
Logistikaettevõtte FFC Logistics omaniku Daniil Starodubtsevi sõnul peab majanduskriisiga kaasnevate riskide vähendamiseks aktiivselt kasutama kindlustust, töötama ainult suurte ettevõtetega ning kärpima kulusid jõuliselt.
See juba oleks midagi!
Kui su päevaplaani trenn kuidagi ei mahu, vaata see kriitilise pilguga üle.
Küll ta laheneb, aga kui palju enne kahju tehakse, see veel selgub.“
Eileõhtuse seisuga maksab Tesla aktsia 1218 dollarit.
"Sportlasel on olnud väga vähe aega füüsiliselt pingutusest taastuda ja veel vähem on tal olnud võimalik sooritust süvitsi analüüsida.
Mart Helme riigikokku naasmisega sealt veidi rohkem kui nädalaks lahkunud asendusliige Urmas Espenberg naaseb uue siseministri Alar Lanemani valitsusse siirdumisel parlamenti.
Teisipäevast neljapäevani pidasid Jõgeva valla noored Udu talus päris esimest sellisel kujul kolmepäevast meisterduslaagrit, millest võttis osa 20 poissi ja tüdrukut.
Umbes viie minuti pärast selgus, et ta pidas mu sõbrantsi oma Tinderi-deidiks.
Paremaks saab minna veel oi kui palju."
Erdoğani sõnul edastati ka Venemaale sõnum, et Türgi ei jää passiivseks pealtvaatajaks, kui Süüria neid ründab.
Siis muudab veel allhankija mingit olulist detaili, teinegi soovib vastuseid.
Antov lausus, et kui inimesed leiavad, et auto kasutuse mugavus ületab ummikutest tekkiva sõidukiiruse languse, siis istuvad nad lihtsalt ise kauem ummikus.
Maitsvat jäätist limpsivad lapsed võimalikult kaua!
Näiteks lauljatar Cardi B algatas ühisrahastusplatvormil GoFundMe kampaania Exoticu vabastamiseks.
Kas prognoosid olid ekslikud või me ise olime head ja meil läks hästi?
Meil on ilus ja korralik õueala ka.“
Viimati oli hind Eesti tanklates alla euro rohkem kui neli aastat tagasi, märtsis 2016.
Rohkem nagu viisakusest ostan regulaarselt nii Vikerkaart, Loomingut kui ka Värsket Rõhku.
Oleme pidanud muusikafestivali mitu korda ringi broneerima ja regionaalsemaks tegema – muudatusi on jätkunud festivalini välja – ning konverentsi puhul liitsime esimest korda digilahendused, millega TMW ei olnud sellises mahus varem kokku puutunud.
See ei pruugi olla ainult kool, vaid ükskõik milline organisatsioon, mis tahab toetada oma inimeste arengut,“ lisas ta.
Hoolimata sellest arvestatakse ka järgmisel aastal erakorraliste oludega, vahendas "Aktuaalne kaamera".
Müün aastast 1971 pärit Trabanti, ilma poritiibadeta(rotid sõid ära), hind 10000€.
Tseremoonia "Eesti tänab" algab kell üks päeval.
"Kõik, kes peavad oluliseks seda päeva tähistada, võiksid seda tänavu teha heategevuse kaudu.
Eesti töötukassa tööotsijate ja tööandjate teenuste osakonna juhataja Katrin Liivamets selgitas, et nii nagu tööle asumise puhul, peab klient töötukassale kohe teada andma, kui selgub, et tal avaneb võimalus tööd teha.
Selle nädala esmaspäeva õhtul ütles Rand, et teine pool ei ole tingimus täitnud ja seega läheb ta 2. jaanuari hommikul tööle nagu kogu linnavalitsus.
Veel oktoobri alguses kinnitasid Australian Openi tenniseturniiri korraldajad, et 39aastased legendid Roger Federer ja Serena Williams on kinnitanud oma osavõtu, kuid viimaste arengute valguses pole võistluse toimuminegi enam kindel.
Hulk investoreid, kes Airbnb aktsiad 68 dollari eest kätte said, teenisid esimese päevaga enam kui kahekordse tootluse.
Ka värvipliiatsikarbis on omad „teravad pliiatsid“ ehk lemmikud.
Allkirja annad sellepärast, et pärast poleks segadust, kes sai ja kes mitte!
"Näljane Erki tuli meie tuppa ja küsis luba ning sõi siis ära kilpkonnadele mõeldud salati ja suure juustutüki."
Palju süüdistatake Eesti Jalgpalli Liitu, aga samas peaksime vaatame ka klubide poole.
Riigikogu enamuse rahulolu kehtiva seadusandlusega paistab põhinevat usul, et viiruse teisele lainele kolmas ei järgne.
Oleme tugevad, professionaalsed ja jätkusuutlikud vaid üheskoos.
Dallas Mavericks nihutas pühapäeval korvpalliliiga NBA rekordit, kui oli poolajaks Los Angeles Clippersi vastu saavutanud juba 50-punktilise edu.
Nimelt olevat tal palutud esitada mõned võimalikud stsenaariumid edasiste arengute kohta, ta oli pakkunud neid umbes viis, kuid üks neist lekkis meediasse.
Neljapäeval alanud protesti vallandas ühe noormehe surm.
Meil on aastaringselt head sportimisvõimalused ja 65kilomeetrine hooldatud matkaradade võrgustik,“ loodab Anija abivallavanem Enn Pung tervisedepoo avamisega tuua matkapealinna Aegviidu veelgi nähtavamalt Eesti kaardile.
Iisraeli peaminister Benjamin Netanyahu tervitas pühapäeval "ajaloolist rahulepet" Bahreiniga, väljendades lootust, et sarnased sammud astutakse ka suhetes teiste regiooni riikidega.
Me oleme andnud UEFA-le Eesti riigi poolt seisukoha teatud stsenaariumiteks ja see rahuldas UEFA-t.
Mullu veeres tehaseliinilt üle 350 000 uue sõiduki, mis moodustab ligi kolmandiku UK 1,3 miljonilisest autotoodangust ja on Nissani jaoks seni peamine allikas eurooplaste autodega varustamisel.
Kaitseliidu ülem brigaadikindral Riho Ühtegi oleks võinud eile lihtsalt mitte presidendi Roosiaia vastuvõtule minna, kuna ta aga sidus selle presidendi poliitilisi vaateid kritiseeriva avaldusega, on tegemist väga ohtliku pretsedendiga."
Kõigi kolme apteegi peale on Raplas 17 töötajat.
Stoltenberg ütles, et allianss koostab tegevusplaane suurema viirusepuhangu juhuks, kuid praegu liigutakse edasi seniste plaanide alusel.
Lõuna regiooni nelja uue positiivse puhul on tegemist varasemate haigete lähikontaktsetega.
Simmons sai tiimilt lühiajalise keelu, kuna avaldas sotsiaalmeedias kahjulikke ja ühiskonda lõhestavaid postitusi USA endise presidendi Donald Trumpi kriitikale vastates.
Ka kriitikatekst on loometöö vili nagu seegi, mida seal kritiseeritakse.
Paljud ei suuda uninuda, sest pingutavad selleks liiga tugevalt.
Ühtlasi kinnitab Luik, et kriisireservi eelnõuga ei saa edasi minna enne, kui on selge, millisel kujul ja milleks seda vaja on.
Tihti räägitakse, et suhtesõltuvuses naised on koos n-ö pahade meestega, kes on kas vägivaldsed, alkohoolikud või muude sõltuvuste küüsis.
Lukas kutsus samas ERR-i kanaleid üles toetama eesti kultuuri sellega, et mängitaks 80 protsendi ulatuses eesti muusikat, kuna sellega laekuks eesti esitajatele ja loojatele rohkem autoritasusid.
Apple’i uued 5G iPhone 12 mudelid jäid pandeemiast tingitud tõrgete tõttu küll turule hiljaks, kuid kodukontoris töötamine ja koduõpe kasvatasid nõudlust Macide ja iPadide vastu sedavõrd, et Macide müügil oli firma ajaloo parim kvartal.
Beljajeva kaotas 4 punkti järjest ja koondise ankrunaine Katrina Lehis ei suutnud seisu enam päästa.
Juba eile selgus, et edasi lükkuvad kohtumised Torino Juventuse ja Lyoni Olympique'i ning Madridi Reali ja Manchester City vahel, sest Juventus ja Real on terve koosseisuga karantiinis.
Või sa ei suitseta enam mitte kunagi.
Loo moraal ei ole seotud Nixoniga, vaid põhjuses, miks tülitasid häkkerid presidenti WC-paberi teemaga.
"Selline tulemuse oleks ääretult ebaõiglane, pidades silmas, et mina finaalis ei ujunud," kirjutas Rickard avalduses, lisades, et tarvitas testile eelneval nädalal käsimüügiravimeid, mis võisid sisaldada keelatud ainet.
Teisisõnu – me hakkame lõpuks viirusega elama õppima.
“Kuuuurija” poole pöördusid juunis seltskond mehi ja naisi.
Parim U-14 võistkond oli Martin Rahnel ja Laura Marii Taggu.
Ent meeskonnal ei lubatud väljuda.
Toidunimekirja asjad olid kärus, kirjatarvete osakonnast läbi, sirutus, üks vihik korvi ja rapidograaf taskusse.
L, 28.11 kl 13.00 JK Narva Trans - Tallinna JK Legion – OTSE: Jalgpall.
Vahel laulan kodus, aga muud lärmi eriti ei tee.
Mulle ei mahu kuidagi pähe, et teda enam ei ole.
"Kuni mina saan takistada, seda ei juhtu.
Oli näha, et üks mootoritest ei töötanud.
Tuludeklaratsioon tuleb esitada hiljemalt 30. aprilliks.
Eesti spordi maine on skandaali tõttu juba tugeva hoobi saanud, jääme veel narrimasse olukorda, kui juhtunust midagi ei õpi.
Rohkem viiruse kandjaid ja rohkem lähedasi kontakte tähendab järjest kasvavat trendi.
Naine tunnistas, et ta kartis, et ei saa oma tütart rinnaga üldse toitagi, kuna on minevikus rindu lasknud opereerida.
See kokkuleppe on pidanud kõigi valitsuste ajal ning seda ei muudetud ka eelmise majanduskriisi ajal, mis käivitus 2008. aastal.
Kui sõber uue ja suure televiisori ostab, küsime vahel instinktiivselt, et noh, palju see maksis?
Uudishimulikud delfiinid tulid kohe temagi paati uudistama.
Konteinerite kasutamine linnaruumis on üleüldse viimaste aastate jooksul populaarsust kogunud.
Kriminaalmenetluses selgitatakse edasi, kas alkoholi kõrval oli selle ohtliku kemikaali tarvitamine meeste enda teadlik valik või mitte.
UNESCO (United Nations Educational, Scientific and Cultural Organization) ja ICOM-i (International Council of Museums) raportite kohaselt ei pruugi neist iga kaheksas oma uksi enam avadagi.
Toimetusse laekus nii mahukaid puutöid kui ka stiilseid pabertöid ning peeneid tikkimis- ja õmblustöid.
Aga juba algusest peale oli selge: ekseditsioonil peaksid olema ka teadlased, toetajad ning tuntud avaliku elu tegelased.
Pole ju veel midagi paremat leitud, mis eraldaks terad sõkaldest.
Tänavu toimub festival samal nädalal Tallinn Music Weekiga, mis lükkus koroonaviiruse tõttu samuti augustisse.
Oleme näinud küll, kuidas igati tarkade inimeste kollektiivne otsus kujuneb lolliks või tõstab kilbile keskpärast.
Pattinson peab end nende kõrval äbarikuks, kes üldse näidelda ei oska.
Pärast ajateenistuse läbimist kehtib sinu ravikindlustus veel ühe kuu.
Neljapäevane kokkulepe on osa Euroopa Komisjoni eelmisel nädalal esitatud laiemast raamistikust, milles käsitletakse mobiilitehnoloogia ja andmetöötluse kasutamist koroonapandeemiaga võitlemiseks.
Kolmandaks on tõusnud kuue koroonapositiivsega Kallaste matusekolle, mille nakatunute arv võib terviseameti pressinõuniku Eike Kingsepa sõnul kahjuks tõusta.
Kõik seni ostetud piletid kehtivad uuel kuupäeval.
Kui lihtne on ise õppida sušit tegema ja kas õpetades te ei karda turgu käest anda?
"Mõnikord on paraku nii, et see ei lähe edasi," ütles Savason-Potisepp.
On ju Houellebecq ise agronoomiks õppinud, võib aimata, et suvaline see teema valik polnud.
Loomulikult on see Oskar Luts.
Kui muretseme, jääb 10 aastaks.
Päevane kauplemiskäive, mis kerkis esmaspäeval 9121 euroni, pole Tallinna börsil märkimisväärne, küll aga on see märkimisväärne Baltika puhul, sest viimase aasta jooksul pole aktsial olnud ühtegi sama suure käibega kauplemispäeva.
Üks praegune puhang on sünnipäevalt lahti läinud (pidu toimus 9. mail Raplamaal –), terviseamet tegeleb selle puhanguga siiani hoolega, kuigi aega on palju mööda läinud.
Kogu maailma ootamatult tabanud viirusekriis ei ole Eestist jälgedeta mööda läinud.
Oma liigse aktiivsusega oled meid kõiki lollis valguses näidanud.
Lisaks uuslavastuste väljatoomisele loodavad nad uuel hooajal väärikalt ära saata ka need lavastused, mis oleks pidanud kevadel nagunii maha minema, aga millel jäid viimased etendused andmata.
Kuule, võta kokku ennast!
Inglismaa profijalgpalli tugevuselt neljandal tasandil palliva Leyton Orienti sõnul läheb iga müüdud särgi tulust 10% vastavale heategevusele.
TalTech on kahe võidu ja viie kaotuse peal.
Demode teema on mängutööstuses olnud üheks oluliseks jututeemaks juba aastaid.
Patendiameti peadirektori konkursil selguvad lõppvoori pääsejad samuti 22. jaanuaril.
Tallinna 2021. aasta eelarve eelnõu järgi on linna sissetulekute ja väljaminekute kogumaht 861,5 miljonit eurot.
Algusest peale oleme me öelnud, et kõik legaalsed hääletussedelid tuleb üle lugeda ja illegaalseid hääletussedeleid ei tohiks lugeda, aga me oleme kohanud vastumeelsust demokraatide poolt igal pöördel.
Teatriaasta 12 kuu jooksul läksid enim korda ja jätsid kustumatu jälje järgmised 12 lavastust.
Kuna saatejuhid ise meeleolukatele küsimustele lahingu käigus vastata ei saa, pani Anu Välba nad proovile.
Tagasitõmbumine toimis suhtluse küberneetilises diagrammis seega kui tagasiside, võimaldades indiviidile kontemplatsiooniks ruumi ja lubades tal samas osaleda aruteludes ühiste asjade üle.
Metsaomaniku poole pöördutakse enamasti eraisikuna ja kui juhtumisi läheb tehinguks, siis on seal taga ka kindlasti mingi firma.
USA eelmine suursaadik Eestis James D. Melville teatas 2018. aasta suvel, et astub ametist tagasi.
Sama kinnitab Allik: "12 aasta jooksul, mil olen olnud moslem, uurinud ja õppinud, käinud Egiptuses ja Malaisias õpingutel ja suvaliste moslemitega suhelnud, kuulen ma esimest korda sellisest raamatust nagu Džihaad.
Kas ta tekib Eesti Energia või mõne muu energiaettevõtte toel, seda me saame näha," lausus ta.
Igal lapsel on oma unistus, kuid tal tuleb ka silmitsi seista oma kodumaa eripäraste kultuuritavade ja ühiskondlike traditsioonidega ning ta peab jagu saama mitmetest raskustest, mis sellega kaasnevad.
Tõesti puhastab paksu katu ja mustuse, tehes hambad ülivalgeks!
Aas rõhutas, et piirangute leevenemisel on oluline nii kaupmeeste kui iga inimese vastutustundlik käitumine, et ära hoida nakatumise märkimisväärset suurenemist.
Kogu aeg on midagi, midagi, midagi vaja.
Aga kui meil ei ole võimalik piisavalt pileteid müüa, siis ma näen, et see on täna pigem takistuseks," nentis Kongo.
Telliskivi gentrifitseerimise nullpunkti võiks paigutada 2009. aasta lõppu.
Analüütik Paul Mckay sõnul on tegemist hädavajaliku projektiga, kuna praegu domineerivad Euroopa pilvevõrku Hiina ja USA ettevõtted.
JAMAs publitseeriti artikkel, kus Wuhanist tulnud inimene nakatas justkui 10 jaanuaril temaga kontaktis olnud isikuid.
Mõni piiritagune superstaarist direktor-kuraator või kitsalt kunstiteadusliku kompetentsiga kandidaat ei ole minu arust parim valik.
Äsjailmunud Mäetaguste artikkel valmis Põldsamil sügisel, kuid uudissõna tegelik kasutus muutus selle aja jooksu piisavalt, et keeletoimetajaga koos tuli teha otsustavaid valikuid.
"Eesti keeles on võib olla raskem üldse kõiki tekste laulda, sellepärast, et eesti keele vältused on sellised toredad asjad, mis muudavad tegelikult muusikalise rütmi natukene, ütleme sünkopeeritumaks või hakitumaks.
Reedel ilmus USA räppari Mac Milleri postuumne album "Circles", mille ühes palas tundub taustavokaali laulvat Milleri endine sõbratar Ariana Grande.
Kahe sõidu kokkuvõttes kerkis võitjaks teine norrakas Henrik Kristoffersen, kellele Foss-Solevaag kaotas 0,33 ja kolmanda koha saanud itaallane Alex Vinatzer 0,34 sekundiga.
Kindlasti oma osa on siin selles, et inimesed hoiavad distansti ja meil ongi vähem haigestumist.
Remdesiviir on alles eksperimentaalravimi staatuses, nii et väga palju sel tootjaid ei ole.
Igasugune lisaeelarve eelnõu algatamine on poliitiline küsimus, millele saavadki vastata poliitikud.
Selliseidki näiteid on maakonnast võtta.
Pabriksi sõnul ei saa välistada, et sõdurid jäävad piirile kauemaks.
Paksukoorelised ja täisküpsed rohelised rullkõrvitsad säilivad külmkapi kinnises köögiviljasahtlis toidukilesse pakituna üsna hästi kuni kuu aega, toatemperatuuril umbes nädal.
Hunt esitleb albumil kuute rütmilist elektroonilist lugu, mille tume gruuviv vaib peaks vähemalt Eestis olema midagi täitsa omanäolist.
Võimalik, et kusagilt vanaisade-vanaemade kaudu," lisas Raili Allmäe.
Ja siis on väga noori inimesi, kellel on vanad ideed," ütles Barnier raadiojaamale France Info.
Neile keskpanga numbritele tuginedes ütles Eesti e-kaubanduse liidu tegevjuht Tõnu Väät pressiteate vahendusel, et internetimüük on jõudnud 20 protsendini kogu jaekaubandusest.
Ellen protesteeris, kuid Charles palus oma vasttärganud kõneosavusega tal sellega nõustuda, kuna ootas kannatamatult suundumist Lõuna-Carolinasse, et ühineda seal Wade Hamptoni leegioniga, ja Gerald hoidis kahe noore inimese poole.
"Me oleme seda maja kavandanud multifunktsionaalsena, et ta lisaks meie õpilaste majutamisele täidaks ka õppeotstarvet.
Johanna oli keskendunud ainult mõnele kõige tugevamale autorile.
Lapsi käib ujumistreeningutel umbes 150. „Oleks rohkemgi, aga ei ole vabu ujulaaegu.
Enim vaadati 169 000 vaatajaga otse või eetripäeval järele "Aktuaalset kaamerat", teatas Kantar Emor.
Me pole enam nii vaesed, et peaksime oma parimate ettevõtete osalused kohe maha parseldama.
Pinge kahe mehe vahel on avalikkuse ees kasvanud, kuna nad on intervjuude ja avalduste kaudu üksteisele vastanud.
Kui riik on teinud inimesele alusetult haiget, siis peab riigil jätkuma oma esindajate kaudu mehisust seda tunnistada.
Väga valus on vaadata, kuidas pimedatest nurkadest sõidetakse suure kiirusega mööda - alati võib seal mõni auto oma nina välja pista.
Teiseks palun Sotsiaalkeskusele appi inimesi, kes soovivad eakaid aidata ja haigestunud personali asendada."
Ja kui midagi väga-väga tahta, võib juhtuda, et elu pakub sulle rohkem, kui sa tahta oskasidki…
Riigi peaprokurör ei juhi konkreetseid kriminaalmenetlusi.
Võib-olla pääseb samaga jätkates isegi ülikooli, kui uus viiruselaine peaks kevadised eksamid ära jätma ning asendama õppetöö vahetestide tulemustega?
Aga nagu väheneb ümbertöötlemata plast, väheneb ühiskassasse ka maksu laekumine.
Draamasari on ETV eetris alates 30. maist laupäeva õhtuti kell 19.05.
Nüüd kasutatakse lihtsalt alternatiivseid marsruute.
"Eestil on keeruline kaks aastat ees.
Teidla selgitas, et viimasel kohal oleval sõitjal pole ülesanne ainult vändata.
Esmasest reaktsioonist hoolimata jagas ta mõtteid möödunud vutiaastast.
Rull nentis, et kuigi vallavalitsuse hinnangul võib detailplaneeringut sellisel viisi algatada, siis mitmete asjaosaliste hinnangul on selles alust õiguslikuks vaidluseks.
Tänavu suvel katkestas riik omapoolsed maksed töötavate inimeste II pensionisambasse.
Eesti Ametiühingute Keskliidu esimees Peep Peterson, Riiklik lepitaja Meelis Virkebau ja Eesti Tööandjate Keskliidu juhataja Arto Aas.
Hiina majandus jõuab USA omast ette ennustatust viis aastat varem, juba 2028.
"Kui praegu on puudujääk 1,5 miljardit eurot, siis me oleme väga kaugel nii Euroopa Liidu 85-protsendilisest kui ka 80-protsendilisest rahastusmäärast.
"Kogu luurekogukond on osutanud kriitilist tuge USA poliitikakujundajatele ja neile, kes võitlevad Hiinast pärit COVID-19 viirusega," kirjutati seisab luuredirektori büroo avalduses, mis avaldati varem päeval.
Kõik lisatarvikud aitavad muuta auto pesemise Sinu jaoks tunduvalt kergemaks ja mugavamaks.
Soomes on tuvastatud kokku 7920 nakatumist uude koroonaviirusesse, umbes 7100 ehk 90 protsenti on paranenud.
Naiskond pidi mais ja juunis osalema Euroopa Hõbeliigas, ent need mängud on hetkeseisuga edasi lükatud ja Euroopa Võrkpalliliit ei ole liiga toimumise osas lõplikku otsust langetanud.
Esimestel ringidel survestas ta kõvasti rootslannast liidrit Jonna Borgströmi, aga seejärel Üpraus kukkus ja liidriga tuli vahe sisse.
Kõik need karantiinireeglid ja mõned tennisistid ei saa üldse USA-sse reisida.
Siin ongi vaja kõigil institutsioonidel koostööd teha ja seda me oleme teinud."
Lõppeva nädalal vaktsineerimist alustanud Iisraelis oli nädalavahetuseks vaktsineeritud juba üle 200 000 inimese ning riik on seadnud sihiks vaktsineerida päevas 100 000 inimest.
Praeguse seisuga süüdistab Soome päritolu miljonäri seksuaalvägivallas juba 46 naist.
Jaa, inimesi ei saa unustada.
Kui läheneda Piiblile kirjandusteaduse reeglite kaudu, saab küll midagi aru, aga mitte seda, mis seal on.
Ent tänu sellele olen arenenud kaugemale, kui arvata oskasin ja nüüd võin enesekindlusega öelda, et luuleraamat on vaid homse päeva küsimus.
"Selline olukord on seadnud Euroopa Liidu elektritootjad ebavõrdsesse turupositsiooni ning takistab investeeringuid uutesse taastuvenergial põhinevatesse tootmisvõimsustesse," märgiti teates.
Viiruskoormuse hindamisel on samas omad puudused.
Lisaks sellele, et kaup jõudis kohale üheksa päeva lubatust hiljem, oli see ka defektiga, mida e-pood enda vastusele ei võta.
Juhatuse esimehe valib juhatus enda esimesel koosolekul.
Aga kõigepealt peaks parteisse astuma.
Kui seal on suur ülekoormus, siis võiks Laidoja sõnul kaaluda ühe lahendusena täiendava valvetoa loomist Ida-Tallinnasse.
Autotootjad – nii nagu ka teised tööstused – ei ole tahtnud kunagi tooraine varumisega midagi tegemist teha.
Liiga varane piirangute kehtestamine oleks ühiskonna ära väsitanud, mille tulemuseks oleks olnud piirangutest mitte kinni pidamine.
"Siiamaani on Tartu valla planeerimisloogika olnud selline, et lennuvälja ala muutub tihedaks linnaliseks struktuuriks.
Konkurentsiamet märkis, et ükskõik kui ranget kontrolli ravimiamet selliselt teeb, jääb hulgimüüjate hinnakujundus ostuhinna manipuleeritavuse tõttu siiski kontrollimatuks.
Kui raha koos, asuti otsima projekti koostajat ning seejärel ka ehitajat.
Seansid algavad kell 19. Filmidel on eestikeelsed subtiitrid.
Hoolimata sellest, et praegu on terve riigi jaoks keeruline aeg, ei ole aastavahetusele kuluvad summad just ülemäära pisikeseks kahanenud.
Norwich City on samaaegselt huvitatud Liverpooli noorest Alžeeria päritolu vasakkaitsjast Yasser Laroucist, kel on meistritega lepingut alles vaid aasta.
Loo kirjutamise hetkel ei olnud Maia sellest loost ja ideest veel kaugeltki teadlik," rääkis Rüütli.
Lõkkepatrulle tegevad päästjad jälgivad lõkketegemise reeglitest kinnipidamise kõrval ka 2+2 reeglist kinnipidamist.
"Praegune kriis tundub raevukas, sest me ei tea, mis juhtuma hakkab," ütles Göran Valdemar Sjöholm.
Tema sõnul on ERSO ääretult loominguline orkester, kes on valmis võtma muusikalisi riske.
Eesti Konservatiivse Rahvaerakonna endine esimees, siseminister Mart Helme, kes pühapäeval seadis kahtluse alla USA presidendivalimiste tulemuste õiguspärasuses, andis pressikonverentsi, kus teatas, et lahkub ministrikohalt.
Lapsed jäävad sunnitult kodudesse tõenäoliselt mitmeks kuuks.
Loomulikult arendavad erinevad hüpped ka koordinatsiooni ja kehatunnetust.
Etapi kokkuvõttes Nermann punkte ei teeninud ja kirja läks talle 25. koht.
Õige tegu ja õige koht ning igati demokraatlik käitumine.
"Mis asja nad siin tegid?" arutavad kaks härrat omakeskis lahkuvaid inimesi vaadates.
Tasub ka mainida, et Ühendkuningriigi seaduste järgi ei saa seal sündinud beebi automaatselt kodakondsust, kui vähemalt üks tema vanematest pole kodanik või seaduslik asukas.
Andsime teineteisele edasi oma elukogemused, oma kirjandusliku maitse, mõtiskluste viljad ja tähelepanekute tagavara.
Kasiinodes keskendutakse tavapärase külastajate asemel keskmisest rohkem panustavate ja suuremate ootustega klientidele.
Julgen väita, et pole kunagi varem näinud sedavõrd fantaasiaküllast käsitlust sellisest raskest teemast nagu laste seksuaalne ärakasutamine.
Muus osas näib koosseis igati loogiline, kuigi päris suur üllatus on Zenjovi alustamine, kes on pingile jätnud Eesti meistriliigas kõik väravavõrgud puruks peksnud Rauno Sappineni.
Nüüd aga asub firma kunagist parteimaja kortermajaks ümber ehitama ning see tähendab, et muuseum majja jääda ei saa.
Kõige müstilisem asi juhtus Danieliga aga Balil, kus ta kohalikule ettekandjale oma muusikat tutvustas.
Mulle meeldib niikuinii rannavõrkpalli mängida.
Pane end kirja keraamikakursusele, kangakudumise koolitusele või teetseremooniale – tee midagi ainult iseenda jaoks!
Seejärel teeb pottsepp arvutused ja joonise ning leides koos kliendiga parima lahenduse, saabki hakata tööle.
Donald Trumpi valitsus andis lõpuks rohelise tule.
See on toredam pool, et on ka sellist mängulisust.
Hotell on suletud vähemalt 14. maini, sest kõik broneeringud on tühistatud, vaid hotelli köök töötab väikesel koormusel ja võtab vastu tellimusi.
Haapsalu linn sai Jaama tänava ja Tallinna maantee rekonstrueerimiseks riigilt toetust 1 miljon eurot ja linnaeelarvest lisati sellele summale 377 000 eurot.
Kuressaare haiglajuhtidele teadaolevalt on praegu Saaremaa koroonaviirusest küll puhas, aga arvestades kevadist puhangut tahetakse pigem ennetavalt juhtida tähelepanu jätkuvale viiruseohule.
"Kõik riigikogu liikmed võivad tulla saali ministritele küsimusi esitama, sõltumata sellest, kas nad kuuluvad opositsiooni või koalitsiooni."
Seda omakorda on võimatu teha, tundmata suuremat pilti.
See ajastus enne kohalikke valimisi ja rahaallikas ei ole tegelikult seaduspärane.
Selle nädala alguses teatas Ameerika Ühendriikide ravimiettevõtte oma vaktsiinist, mille efektiivsus peaks olema 90 protsenti.
Aga mul on see lihtsalt loomuses sees, et tahan väljakul ja ka selle kõrval liider olla, igal võimalusel oma meeskonnale kaasa elada ja aidata neid, nii heas kui halvas.
Küll aga võiks olla enam mõistetav otsus kutsest loobuda kui tagasilükkaja möönab, et see otsus jääb tema südametunnistusele.
Loubet saab sealgi WRC autoga sõita ning R5 masinaga stardivad Breen ja Jari Huttunen.
"Mis puudutab neid ankeete, siis täna hommikul istus koos valitsuskomisjon ja me otsustasime ankeetide poliitikast loobuda.
See on nendes riikides nimelt ka kohustuslik.
"Kalapüügiõigused, konkurentsieeskirjad ja kuidas kokkulepitud reegleid järgida on kolm peamist küsimust ja tehing ei oleks jõustatav, kui neid probleeme ei lahendata," ütlesid Johnson ja Leyen ühisavalduses.
Kolmandat aastat järjest toimub tänavakunstifestival Rural Urban Art ühes Eesti maakonnas, et katta kohalike väikelinnade hallid seinad kunstiga.
Selle põhjuseks arvatakse Venemaa suutmatust sõlmida kokkulepet OPECiga.
Muidu meditsiinitöötajatel varsti lihtsalt kaob huvi oma tööga tegeleda, kuna neile hakkab tunduma, et nende tegutsemine on mõttetu.
Rahvusvahelise konkursi žürii valis 18 laekunud ideelahenduse hulgast võitjaks töö „Soorebane“, mille autoriteks on Part OÜ arhitektid Sille Pihlak ja Siim Tuksam.
Mida Trump aga ei lisanud, oli maineka päevalehe artikli avalause teine pool.
Ei tulnud see kuidagi võistlustel välja.
Muidugi võib linateos peale minna ka mõnele poisile või naisele või vanaisale, aga eelkõige on see siiski puhas tüdrukute film.
Kas loovus võiks olla miski, milles inimene on tehisintellektist veel kõvasti üle?
See on kõik, mis mahub läptoppi.
Keemik, ettevõtja ja endine riigikogu liige Marek Strandberg tõdeb, et riik magas õige aja reageerimiseks maha, kuid Eesti inimeste käitumist koroonakriisis hindab ta väga kõrgelt.
Auto on nii deformeerunud, et ei saa ligi.
Harjumaa koolidevahelise kompleksvõistluse võitis keskkoolide-gümnaasiumide arvestuses aastase vaheaja järel taas Kuusalu keskkool, kes edestas ühe punktiga Jüri gümnaasiumi.
See kontroll ei ole sõnaline.
Paadam lisab, et nagu tavaks saanud, siis Eurovisiooni loogika kohaselt loogikat pole või loogikaid on erinevaid.
Sealhulgas on kutsutavate seas äsja Tottenham Hotspuriga liitunud Maksim Paskotši, suvel AS Romaga liitunud Martin Vetkal ning Saksamaal Freiburgis palliv Aleksandr Šapovalov.
Portugalis on seni tuvastatud 8200 koroonaviiruse juhtu, senistel andmetel on surnud 187 inimest.
Aga millal see juhtub, kes seda teab,” nentis Salm.
Oktoobris müüdi Tallinnas 923 korterit, mis on üheksa protsenti rohkem kui septembris ning kaks protsenti enam kui mullu samal ajal, analüüsib Baltimaade suurim kinnisvarafirma 1Partner Maa-ameti statistikat.
Kes ikka selle pärast solvuks ja neid kaitsma asuks?
Woola tegevjuhi Anna-Liisa Palatu sõnul on villa hind praegu praktiliselt olematu, sõltuvalt talunikust ja villa kogusest 0–50 senti kilogramm.
Valitsuse kriisikomisjoni nõustanud ekspertgrupp leiab, et kui me nüüd rakendame veel karmimaid meetmeid, siis alles kahe-kolme nädala pärast võime teada saada, kas varem tehtud otsused on olnud mõjusad.
Lahti läks arutelu, et kas mõni metsloom või hoopis lind.
Esiteks, millises ERR.ee portaalis on lugu ilmunud.
Isegi muidu kremlimeelsed väljaanded möönavad, et venelastele ei istu ülaltpoolt tulnud käsud ja suunitlused karantiini ja liikumispiirangute osas kohe kuidagi.
Valikud ja otsused saab teha ainult riigikogu ise.
Kuidas te oma sünnipäeva tähistasite ja tähistate?
Ungari pole olnud ainus maa, isegi mitte arenenud riikide seas, mis polnud koroonaviiruse epideemiaks sugugi valmis.
Nüüd on see võimalus olemas.
Õhtune või lausa öine öökull.
Toimetasin muude tegevustega, kui mu isa hüüdis teisest toast, et Fabio on grupi ees ja võidab kohe.
Anname otsustest kõigile asjaomastele teada võimalikult operatiivselt.
Bundesliga teleõigusi omav Eurosport ähvardas mõned nädalad tagasi lepingu tühistada, kui klubid lähiajal platsile ei naase.
Tartu maakohus otsustas mullu septembris, et Tartu Ülikool sundis raamatukogu endise juhi Halliku töölt lahkuma alusetult ja piisava ettehoiatuseta ning mõistis ülikoolilt Halliku kasuks välja kokku 90 568-eurose hüvitise.
Liibanoni Beiruti kohus mõistis eelmise nädala kolmapäeval pikad vanglakaristused jõugu liikmetele, kes röövisid kaheksa aastat tagasi seitse Eesti jalgratturit.
Isamaa esimehe sõnul kutsus ta suvel erakonnaliikmeid üles suuremale aktiivsusele ja selle tulemuseks olid erinevate ühenduste loomised.
Käsitöö esimene peatoimetaja : „Vaatasin töid ja tunnen siirast rõõmu, et tehakse niivõrd ilusat käsitööd ning sellegi üle, kui suur mõju on ajakirjal!“
Hiljutisel oksjonil müüdi näiteks Jordani 1996-1997. aasta hooaja Bullsi mängusärk 264 000 euro eest.
Seli osalusel otsustas Tallinna Sadam toetada olümpiakomiteed 250 000 euroga.
Ministri hinnangul soodustab see konkurentsi, kuid samas aitab tagada sagedusressursi tõhusa kasutuse, teatas MKM.
Tallinna Kalev/TLÜ vastane selgub BC Kalev Cramo ja Tartu Ülikooli kordusmängus, mis on edasi lükatud.
Näiteks, kui inimene töötab osaajaga ainult kolm tundi päevas, ei pea riigipüha eelsel päeval tööle tulema.
Just seda ongi süüdistuses mõeldud mõistega üldohtlik viis,“ selgitas prokurör.
Nii ongi, et lombid muudkui kasvavad ja jää kahaneb.
Valitsusmeelsed kommentaatorid kordasid sõnumit, et "kriis puudutab peamiselt migratsioonimaid" (mida väljend "migratsioonimaa" ka ei tähendaks) ning süüdistasid viiruses Lääne-Euroopat.
Kui ka siin kehtib põhimõte, et ühed on juba küllalt saanud ja tunnustame nüüd teisi, siis kui tõeline ikkagi on nõndamoodi tekkinud pingerida?
Selliselt on võimalik tõkestada n-ö kutsikavabrikute tegutsemist, kus odava hinnaga kaasnevad enamasti suured veterinaararved.
Kui saatus sind soosib ja tuuled pöörduvad, võib juba järgmisel hommikul olla kodukallas puhas.
Spiiker Põlluaasale oli see tõsine murekoht.
Vähemalt on hea see, et nüüd saab teha esimese lumememme," rääkis Wend.
Koroonaviiruse pandeemiaga kehtestatud piirangutega seoses festivali Augustibluus 2020. aasta suvel ei toimu, teatasid korraldajad.
"Põhiasi, mis meie bändi kõlapildiga kaasa tuli, oligi see, et me kasutasime lauljatena justkui neid samu vanu superstaare, kes on Eestis eelmisel sajandil üles salvestatud ja kes on tänaseks juba teise ilma läinud," rääkis Jalmar Vabarna.
Vangla aeg oli küll halb, aga sellest saab üle.
Kuid võim ei ole mingist dialoogist rahvaga huvitatud, ilmselt ei oskagi ta seda pidada, ning rakendab kogu oma jõustruktuuride väe inimeste alistamiseks vägivallaga.
"Ei ole pidanud vajalikuks tohutult steriilset käitumist, ühiselt sööme laua taga.
Ameerika rahvas muretseb, et firmad on ärimaailma liiga kõvasti oma haardesse võtnud.
Ühest küljest oskad hinnata traditsioone ja minevikukogemust, samas aga ei hoia sa neist kramplikult kinni, vaid oled valmis õppima ja arenema.
Sildna usub, et valdkondade ja distsipliinide ülene jätkusuutlik solidaarsus ning mõtteviis, et kui kolleegil läheb hästi, läheb ka mul paremini, tagab selle, et tulevikus on kogu kultuurisektor tervikuna tugevam.
See on mulle nii õpetlik ja valgustav.
Ma ei tea, mida ütleb teie õiglustunne, aga minu õiglustunne ütleb mulle, et selliste kuritegude korral ei tohi kurjategijat enne tähtaega vabastada põhjendusega, et ta pole enam ohtlik.
"Päris kindlasti see kampaania ühiskonda ei lõhesta, olgem ausad.
Kahjuks pole aga tegemist klassikalise Arnoldiga.
Minagi oleks nukker, kui seda sõitu poleks, kuid me tahame sporti, kus oleks võimalikult palju osalejaid,“ selgitas Kläbo.
Eelmisel reedel jõudsid avalikkuseni teated, et Türgi sõjavägi katsetas raketisüsteemi S-400.
Paul Cornu ei jäänud saavutatule pidama, vaid jätkas nii leiutamist kui inseneritööd.
Seetõttu on neid väga raske lugema saada.
Kõik neli armastavad hullupööra puistata nimesid, just neid elemente mäluvoos, mis vananevas ajus kõige kergemini kipuvad hägustuma, aga fikseerivad tekstis eeskätt isiku — ilmselt nende meeste jaoks tähtsaima, mis meenutustes peitub.
Eestis pole aga kellegi käest selliseid kahjuhüvitisi välja mõistetud.
Kümmekond autot oli kogunenud aia taha n-ö välikinno ja seega kaasaelajaid oli.
Mu õlul on palju vähem pinget," lausus ta BBC-le.
Kui Leova aasta alguses pensionile jäi, võttis tema nimistu ajutise lepinguga üle firma Terviseagentuur.
Pehme, lausa suussulav liha on pakub nauditavalt puhast maitset.
Keskerakonna eile avalikuks saanud majandusaasta aruandes seisab, et partei kohustused ületavad tema varasid läinud aasta lõpu seisuga 805 520 euroga.
Gripiga tunneb inimene end haigemana kui tavaliselt.
Kaotust esimesele kohale oli seejuures juba üle minuti.
Pole siis ime, et päevapealt muutus ka rahulolematuse väljanäitamine – kui seni oli neli aastat pigem jalutatud plakatitega tänavail ja peetud kärarikkaid kõnekoosolekuid, siis nüüd läksid lahti pogrommid ja suur vandaalitsemine.
Eesti autospordi tugevat kujundit kinnitavad ka Ott Tänaku ja Martin Järveoja 2019. aasta autoralli maailmameistritiitlid.
Kuidas rohkem rõõmu tunda ning seeläbi hoida ja parandada vaimset tervist?
"Piltide peal on ju ka galerii ja mina olen see, kes valib sinna pilte.
Järgmise saate teemaks on "Parafraas", kus võistlejail tuleb esitada töötlus äsjalõppenud saates väljaloositud klassikapalast ja üks popmuusika loo töötlus omal valikul.
Mitte ainult naabrite ja kaaslinlaste jaoks, vaid ka turistidele silmarõõmuks.
Pro Kapital Grupp teatas, et nende tütarfirma ja T1 Malli emafirma Tallinna Moekombinaadi saneerimiskava, mille võlausaldajad tagasi lükkasid, on kohtus menetlusse võetud.
Sellise väljaande tegemine nõuab multimeedia võimaluste kasutamist, nii kirjasõna, audio kui video loomist.
Majanduskasv on aga aeglustumas.
Keskerakonna esimees Jüri Ratas kinnitas, et jätkab Eesti peaministrite traditsiooni ega kavatse 2021. aasta sügisel kohalikel valimistel kandideerida.
Võib olla mul oli mugavam – ei olnud sellist vastutust.
Näiteks on Rubini sõnul fakt see, et maskide kandmine, sotsiaalne distantseerumine, karantiin ja isolatsioon tõesti aitavad viiruse levikut piirata.
"Seda on läänest siia reisinud inimesed kirjeldanud, et Eesti paistis silma kõva sparglikasvatajana, teadaolevalt on meil isegi läbi talve kasvatatud spargleid," selgitas ta ja mainis, et tänapäevased kasvuhooned on lihtsakoelisemad.
Seda selgitab sotsiaalmaksu võla kasv, mis märtsis oli suurem kui aprillis.
Siseminister Mart Helme nädalatagune sõnavõtt seksuaalvähemuste vastu on miski, mida ühes demokraatlikus riigis on raske ette kujutada.
Aga kuidas tagada perele tervist toetav toiduvalik ja mitu korda päevas on mõistlik süüa?
Piltlikult lahutab nüüd maailma viimsepäevast 100 sekundit.
Doktoril on vaja käsi pesta!"
Lisaks regulaarlendudele plaanivad reisikorraldajad alustada tellimuslendudega.
Kes jõuaks kokku lugeda kõiki poolt- ja vastuargumente valimisliitude kohta, mis rohkem kui veerandsaja aasta jooksul oponentide suust on kõlanud!
Meie kehad ja magamisharjumused on erinevad, millest järeldub, et ükski toode ei saa kõigile samamoodi mõjuda.
Kes kõige enam NOₓ-e Eestis õhku paiskavad?
Kaasaegne disain, hoogsad ja voolujoonelised külje- ja kapotikumerused.
Jumala plaani kohaselt peaksid maailma asju korraldama suveräänsed rahvad, kes seisavad vastu globaliseerumisele ja keda seetõttu on väär nimetada rassistideks.
Albumi parimad lood on aga kahtlemata need, kus hoog on maha keeratud ja esile tuleb Aneti eriti särav vokaal.
Mikkelis nädala algul tehtud koroonaviiruse testide põhjal jälgiti positiivse testitulemuse andnud inimeste liikumist, selgus Lõuna-Savo maakonna sotsiaal- ja tervishoiuameti (Essote) avaldusest.
Eile oli mõrras põhiliselt rääbis, kuid vähe, vaid 80 kilo.
Selge on see, et kolm bussi heast peast korraga kannatada ei saaks," rääkis bussijuht Andres "Aktuaalsele kaamerale".
"Kõndige lihtsalt palaval päeval puu varjus.
Lasteaiaõpetajate ülesanne on toetada perekondi, kellele distantsõpe raskusi tekitab.
Pärastlõunal tundsin end paremini, kuigi rehvivalik polnud kõige optimaalsem.
Tänavu on festivali peateema "Ilu" – publikut ootavad heli-elamused erinevates kontserdipaikades.
Politsei kasutas protestijate vastu pisargaasi ja appi toodi rahvuskaart.
Üks erakond on avaldanud seisukohta, et nad sellega ei nõustu, ja me lähemegi edasi teile kõigile juba eelmisel nädalal laiali saadetud päevakorraga, pluss siis sotsiaaldemokraatide ettepanek.
Pole ime, et võrdlemisi uus „Call of Duty: Warzone“ juba niivõrd varajases staadiumis petturite tulva käes vaevleb.
Tallinna Vee aktsionärid kinnitasid nõukogu ettepaneku maksta 2019. aasta eest eurost dividendi aktsia kohta, selgub börsiteatest.
Mina ei karda," kinnitas ta.
Ferrari näitas oma võimsaimat kabrioletti 488 Spider – nagu 488GTB, aga kõva katusepaneeliga!
Juba varem peavad inimesed olema koroonaviiruse osas testitud ja esitama vastava tõendi.
Kuid, nagu Epstein sõnab, „aja jooksul, kui viirused oma loomuliku keskkonnaga koos areneavad, kipuvad nad üldiselt vähem tõsiseid haiguseid põhjustama.
"Natuke pani muretsema, kuidas ta seal soojendusel lutsus kukkuks ja tema silmades oli näha natuke pisaraid.
Ütleme nii, et üldpildis võib väga rahule jääda.
"Kui olin 18aastane võttis minuga Facebookis ühendust üks kena noormees, kes tundus igati sümpaatne.
Mitmed analüütikud nõustuvad, et protestidest ei piisa Khani kukutamiseks.
Ametlikuks WRC promotsiooniralliks oleva Rally Estonia korraldajad teatasid kolmapäeval, et suurvõistlus jääb sellel aastal ära.
"Omamata piisavat kindlust tuleviku rahavoo kohta, ei ole võimalik investeeringuid teha ei riigile kuuluval äriühingul ega eraettevõttel.
Maksulaekumine oli teises kvartalis kergelt negatiivne, aga selle mõju oli pigem tagasihoidlik," rääkis Müürsepp.
Majandus- ja eelarvekomisjoni esimees Sander Kopli ütles Hiiu Lehele, et saar vajab väga massiivseid investeeringuid turismiteenuste arendamiseks.
See "isane" pool, mis kogu asjale templi peale lööb ja asjaosalisele vähemasti enese silmis õigustuse annab, jõuab liialt vähe vaadelda, eksponeerida.
Õppisin seal kooli lõpuni.
Seepärast otsustas mitu hambakliinikut üle Eesti oma uksed 16. märtsist sulgeda.
Ma ei mäletagi, millal keegi viimati haige oli, ilmselt märtsi alguses.
Miks mitte kasutada Starshipi roboteid kahe haiglakorpuse vahelisel laboriproovide transpordil?
Nii tööstuse, ehituse kui ka teenuste sektori kindlustunne on järsult halvenenud.
"Ehk nüüd tegutsen ise, tahan ise teha asju.
Kalev Ermits kaotas võitjale Aleksandr Loginovile kolme möödalasu juures kolme minuti ja 23,5 sekundiga.
Saate lõpus tuleb juttu ka välistööjõust ja sellest, kuidas see värbamist mõjutab.
Ta hõljus esimeses raundis ringi nagu liblikas, nõelas siis nagu mesilane ning vastane oligi nokdaunis.
Ralli favoriidiks on Eesti oma mees Ott Tänak, kes sõnas portaalile dirtfish.
Töötukassa pakub hooldekodudele tuge ajutise tööjõu leidmisel, käima on lükatud kiirkursused abihooldustöötajatele.
Selle käigus selguvad asjad, mida saaks ja peaks teistmoodi tegema, kategoriseeritakse kui suur on probleem ja kui oluline see risk.
Samal ajal on justiitsministeeriumi teatel halduskohtutes alates 2015. aastast töökoormus vähenenud 24,8 protsenti.
Saates uurime, mis on, kuidas toimub ja milliseid võimalusi pakub ehk kaugvaatlus.
"Sa haara kinni mu käest"
Eestis tehakse iga päev tuhandeid koroonateste.
Kasuta harja ja tolmuimejat, et saada põrand võimalikult kergelt puhtaks.
"Võib oletada, et sel põhjusel on viirus eriti agressiivne," märgib ta.
See, kas ta on nõus kõikidele küsimustele vastama, on juba tema otsus, aga küsimata ka ei saa jätta."
Sealhulgas peavad inimesed järgima ka 2+2 reeglit, ehk koos tohib liikuda kuni kaks inimest ning teistest tuleb hoida kahemeetrist vahemaad.
Koha leidmisest saad luua õhtusöögi alguses omaette toreda mängu!
"Iga õhtul toome vaatajate ette ühe HD-ooperisalvestuse."
"Korraldasime sündmuse 1000 inimesele, aga nüüd tuli vahetult enne festivali teade, et tohib müüa 1000 rohkem – vaatame, kui palju inimesi tuleb.
Tema sõnul aitavad e-testid õpetajatel aega kokku hoida, sest paljud vastused kontrollib ära arvuti.
Seda isa elustiilist tulenevatel põhjustel, mida ma praegu lahkama ei hakka.
"Kutsume üles ka vabatahtlikke, kes on nõus õunu korjama.
Pank lisas, et tehinguid võimaldanud töötajad on vallandatud ning mõned neist seisavad silmitsi kriminaalsüüdistusega.
FNA (finanšu nozares asociācija) krediidikomisjoni üks juhtidest Karlis Danevics ütles, et koroonapandeemia tekitatud ülemaailmne kriis erineb eelnevatest.
Trumpi sõnul on suurem osa saavutatud majanduskasvust kasuks tulnud just töölistele ja vaesematele ameeriklastele.
“Aprillis tegutses Tallink jõuliselt raha väljavoolu vähendamisega ning jätkas sellega ka mais,” kirjutab Swedbanki blogis Kukkur aktsiaanalüüsi juht Marek Randma.
Sama kord käib apteekide, postkontorite ja teenindussaalide kohta.
Lühiajaliselt kohtute töökoormus kindlasti tõuseb ja me püüame taotleda kohtutele ka vahendeid juurde, et nende jõudlus oleks suurem.
Lamparter lõpetas kohe Riiberi selja taga (+1,2).
"Laidan tungivalt tema tegu," rääkis Dagbladetile Toppidrettsvekal viibiv sprinditäht Johannes Hösflot Kläbo.
Anton Aleksejev annab Vikerraadio päevakommentaaris ülevaate Venemaal Habarovski krais toimuvatest protestiaktsioonidest ning sedastab, et Sergei Furgali juhtum näitab, et ametnikud Moskvas ei saa päriselt aru, mis riiki nad juhivad.
Linnaisad, teil tasub ikka ka teistega ennekõike arvestada.
Lavastus küsib töö olemuse ja selle lisaväärtuse kohta.
Okupatsioonijärgsel perioodil on osakaal olnud keskmiselt 71 protsenti ning taasiseseisvunud Eesti ajaloos kokku keskmiselt 74 protsenti.
Ühe või teise oletuse eelistamine nõuab töörühma hinnangul täiendavaid loomkatseid.
"Doktorandid on ühiskondliku arengu küsimus," leidis Kurnitski.
Me tahame näidata tema isiksust ja mõttemamaailma," selgitas Lotman.
Järelevalvet alkoholimüügi piirangu täitmise üle peab tegema kohalik omavalitsus.
Muutmist vajasid ka juuksed, sest need olid liiga õhukesed.
"Me oleme alati selgelt nõudnud, et Gui Minhai lastaks vabaks, et ta saaks oma tütre ja perega taasühineda.
Nii nagu enam-vähem igal aastal kandideerib Oscaritele mõni mustvalge film sõjakoledustest, ei pääse ka see nimekiri II maailmasõja teemast.
Eesti tuntud vanasõnad sisendavad: "Vara välja, hilja voodi, nõnda rikkus majja toodi."
Mekkisime Maiaga restoranis Brasserie 11 nii hobuseliha, kui ka suus sulavaid ekleere.
Hüvitiste tõstmine tähendaks kahe aasta peale 70 miljoni euro suurust lisakulu.
Balti riigid avalikustasid esmaspäeval ühiselt koostatud nimekirja valimispettuse ja vägivalla eest sanktsioonide alla pandud Valgevene liidritest, niinimetatud musta nimekirja on pandud ka president Aleksandr Lukašenko.
Ja mitte ühel seinal, vaid kõigil neljal seinal.
Dener Jaanimaa jõudis laupäeval Moskva Spartakiga idanaabrite juures karikafinaali, kuid pidi päev hiljem tunnistama kaotust.
See plika on ju elu aeg parteioligarhiale ja ametnikearmeele kulpi löönud.
Venemaa uisutreener Aleksandr Žulin aga ütles TASS-ile, et ilmselt Zagitovat enam jääl ei näe.
Millistele riigihaldusministri Anneli Oti hallatavate programmide alla MTÜ Elu Marss tegevus sobiks, "Aktuaalsel kaameral" teada saada ei õnnestunud.
Tugevaid ja vastutustundlikke kogukondi, olgu see siis aktiivne külaselts või tegus korteriühistu, tekib Harjumaal ja kogu Eestis üha juurde.
Olukorra muudab pentsikuks fakt, et mõlemad riigid kuuluvad NATO-sse.
"Kui Tulevik minuga ühendust võttis ja Sander oma plaane tutvustas, ei läinud mul kaua, et pakkumine vastu võtta," lausus viimati Rwanda kõrgliigaklubi Heroes FC juhendanud 36-aastane Reitel Tuleviku kodulehekülje vahendusel.
Kulla hind kallines esmaspäeval ligi 6 protsenti ning tegemist oli suurima tõusuga alates 2009.
Liiklusjuhtimiskeskuse teatel lähevad sajust märjad teepinnad jäässe ning toovad teedele taas libeduseohu.
Ta täidab küll oma eesmärgi, see tähendab, ei lase rohul enda all kasvada ja mättale kinnitatuna suretab selle ka aasta-paariga välja, kuid ma ei jätaks teda ühelegi istutusalale maha pikemaks, kui just hädapärast vaja.
Ta oli ka ikka keevaline ja karm.
Sõna “etableerunud” ei ole minu meelest küll mingi kompliment.
Eesti väledaim naine Õilme Võro teab täpselt, mida tunnevad vaimujõu ja lootuse kaotanud inimesed.
Narvas kaotas Keskerakond võimu juba 2018.
Lisaks konfiskeeriti mehe auto.
Ma ei saa praegu täpselt öelda seda piirarvu.
Edasijõudnutele võid välja printida või joonistada ka rahvariietes tegelasi, et paigutada need hiljem kuuluvuse järgi õigesse piirkonda.
Ühendnaiskond on ühe vähem peetud mängu juures nende selja taga 14 punktiga.
Siiski korrati meedias soovi jäme ots tehases ka tulevikus eestlaste käes hoida.
Nüüd on käes lehekülje suurem kasutusaeg.
Kauaaegse estoonlasena pidasin auasjaks kirjutada siin nii mõnestki väljapaistvast loomeinimesest, kelle tähtsus meie rahvusteatri arengus ja repertuaarivalikus on muljetavaldav ja üle aegade kestev.
Suvine ilm, koroona taandumine ja väikeste sammudena vabaduse lähenemine tõstab meeleolu ja sisendab optimismi.
Erandiks on mõni üksik banaanikoor või õunasüdamik.
Paberlehe tellimused on enam-vähem stabiilsed - minimaalne langus," selgitas Virkebau.
Tallink võtab reisijatega, keda need muudatused puudutavad, ühendust esimesel võimalusel.
Seda ilmestab mõne IT-ettevõtja vali retoorika – mis muuseas meenutab omaaegseid tööstureid –, et kui maksude abil tööjõu hinda alla ei tooda, viiakse tegevus mujale.
Komisjoni liikmed on esimees Liisa Oviir (SDE), aseesimees Kaarel Tarand õiguskantsleri büroost, Airi Mikli riigikontrollist, Heiki Sibul valimiskomisjonist, Väino Linde (RE), Helen Hääl (Isamaa), Kalle-Kaspar Sepper (KE) ja Urmas Simon (EKRE).
“Peenikesed torud seisavad paralleelselt ja nende vahele saab kinnitada ratta.
Kuigi Reutersi teatel keeldusid Facebook ja Giphy tehingu hinda avalikustamist, hindas uudistesait Axios tehingu väärtuseks 400 miljonit dollarit.
Pildil Gert Kullamäe ja Kalev Kruus.
Teadupärast toimub üks EM-valiksarja mull novembri viimasel nädalal Tallinnas.
Maakirbud ohustavad veel hoopis hullemini ka Hiina kapsast, mis samuti saab mul märtsi lõpus või aprilli alguses kasvuhoonesse külvatud.
Mulle ei meeldi ühe mehe säravast etteastest suurt numbrit teha, kui järgmises mängus on sama mees kadunud, oluline on lõpptulemus, mitte üksikud säravad hetked.
Eesti on teinud viimastel aastatel olulisi samme, et täita Euroopa Liidus võetud taastuvenergia eesmärke, kuid jätkuvalt oleme liikmesriikidest viimaste seas, kui vaadata taastuvenergia kasutamist transpordisektoris.
Eelnevat arvestades pole kohtu hinnangul omandipõhiõiguse riive intensiivne ja seda õigustab eesmärk suurendada inimeste otsustusvabadust.
Samas jätkab Tallinn PBK-lt saadete tellimist.
Sel päeval oli samamoodi.
Kas robotite juurutamine kahe kuuga on teie reaalne võimekus?
See ei tähenda, et ta oli seal kõige kõrgem vennike," lisas Värv.
Ühtekokku on kinnitust leidnud 63 890 inimese nakatumine uude koroonaviirusesse, COVID-19 on nõudnud 5230 inimese elu.
On ju peresid, kus on palju saladusi, mida kõik teavad, aga keegi ei räägi.
"Tõhusatel, ohututel ja mõistlikult kasutatud ravimitel on meie elus oluline roll.
Läti transpordiminister Talis Linkaits on lubanud, et riiklikud investeeringud teedevõrku suurenevad ning toetatakse ka omavalitsusi.
Pikkeli sõnul tulid esimesed soovid aktsiat kaubeldavate väärtpaberite nimekirja lisada juba nädalavahetusel.
Panganduses levivad petuskeemid muutuvad ajas oma sisult ja käivad lainetena.
Kuidas sa ennast tunned, nendele olukordadele tagasi mõeldes?
Plussid ja miinused ritta: kas võtta kunstkuusk või päris puu?
Ei pea tingimata aluseks võtma eesti klassikat, kuid loomulikult ei välista ma üldse Eesti teemat ega eesti ainestikku.
Aga oled sa kunagi mõelnud, et ka sinu emal on salajased unistused?
Kuid nüüd, pärast „Teneti“ võtete lõppu, on Pattinson sukeldunud Inglismaal uude suurrolli.
Alati saab nõu küsida meie koolitusspetsialistilt, kes aitab sobiliku kursuse välja valida, sest õppemeetodeid ja -vorme on erinevaid.
Reede, 13. märtsi öösel kell üks sai senine elu otsa.
Seda hoolimata sellest, et Tuisu sõnul on haridus selline valdkond idufirmade maastikul, kuhu on väga keeruline riskiraha meelitada.
Vanameistri suurepärane vorm on alati hämmingut tekitanud, ent viimane video temas paneb mõtlema, kas ta vähemalt visuaalselt on kunagi nii võimas välja näinud.
"Ma ei oska varjata, et minus ei kõnele erapooletus: kui see referendum läbi kukuks, tunneksin end rõõmsana."
Pilootprojektina korraldatava taotlusvooru kogumaht on 50 000 eurot.
Tahtsin jääda rajale ja sõita kiiret ringi, kuid mind kutsuti sisse, pandi alla uued rehvid ning siis tuli punane lipp.
Aasta tegu eripreemia 2020 kriisiaastal pälvis Põhja Päästekeskus.
Näitus keskendub kahanevate linnade elukeskkonna kvaliteedi parandamisele ja avatakse üheaegselt Tõrvas, Põlvas, Valgas, Raplas, Võrus, Kuressaares, Elvas ja Rakveres.
Nende maanteel toimunud möödasõitude valguses oli üsna selge, et inimesed olid vaadanud, kuidas Ott Tänak ja teised WRC ässad Lõuna-Eesti kruusateedel tolmutavad, ning nüüd oli tarvis oma vemmeldav veri kuidagi liikluses ära realiseerida.
Samuti toimusid kalendris pisikesed muudatused.
Kaeraküpsised on lapsepõlvest teada kui paras kaloripomm – kogus ee suhkur ja või nullisid täielikult herkulo tervistava mõju.
Vaikimisi teati ka terviseametis, et ühel päeval tuleb juhivahetus.
Aasta põllumehe tiitlile nomineeritud Jõgevamaa maasika- ja köögiviljakasvataja Janika Lindsalu paistab silma sellega, et saab edukalt hakkama toetuste ja laenurahata.
Tartu ülikooli teadlaste korraldatud küsitlusuuringu kohaselt tundsid 75 protsenti inimestest täiel või mõningal määral, et kuuluvad kindlasse põlvkonda.
Info sellistest juhtumitest kas ei jõua piisavalt kiiresti koolist lastekaitsetöötajateni või ei võeta selliseid olukordi ühel või teisel pool tõsiselt.
Euroopa Liidu riikide suursaadikud Brüsselis leppisid kolmapäeval kokku, kuidas võiks hakata toimuma EL-i reformimise laiapindsed kõnelused, kuid välistasid paikapandud põhimõtetes Euroopa Liidu aluslepingute muutmise.
Kuigi ehitusettevõtjad tõdevad, et koroonaviiruse puhang ja sellega kaasnev majandusruumi vappumine on ka neid ärevaks teinud, ei torma ehitajad tööobjekte sulgema.
Nimelt on vormel 1 sai üks spordiala, kus enne etappe sõitjad kampaania raames põlvitavad.
Et tegemist on integratsiooniprojektiga, lisandub sellele veel ka väga konkreetselt kasulik mõõde – eesti keele õpetamine ja populariseerimine.
Esialgu pole teada, kas andmete varastajad on ka väljapressijad, või kasutab keegi avalikuks tulnud andmevargust ja inimeste muret ära, et püüda raha saada.
Pole kunagi niimoodi Haapsalu linnas kohvikus passinud.
Reedel hommikul oli Vassiljeva endiselt Novgorodi politseis.
Lapsehoidja sõnul olid teised perega kokkupuutunud töötajad hoiatanud, et Dianal on komme ulakusi teha, mistõttu oli Clarke pidevalt valvel.
Mõtlen meie eesmärkidele, mida me poliitikas teha tahame, ja kui osa neist sobib sotsiaaldemokraatide valijatele, siis väga tore ning kui osa neist sobib Reformierakonna valijatele, siis on ka väga tore.
AS Tallink Grupp hinnangul ei kaitse tehtud pakkumine AS Tallink Grupi, üle 11 000 aktsionäri, kontserni ligikaudu 7300 töötaja, 6800 koostööpartneri ning nende töötajate ja Eesti riigi strateegilisi huve.
Kui eriolukorra alguses kardeti, et paljud kauplused ei ela sundsulgemist üle ja peavad uksed alaliselt sulgema, pole olukord siiski nii halb.
Pärast otsust kohandatakse kodud omavalitsuse toel ja riik kompenseerib KOVi kulud 85% ulatuses Euroopa Regionaalarengu Fondist.
Valitsuskomisjon otsustas, et alates 11. maist võib kaubanduskeskustes taas avada müügi- ja teenindussaalid ning toitlustusasutused juhul, kui seal tagatakse desinfitseerimisvahendite olemasolu ning peetakse kinni 2+2 reeglist.
Keskerakonna avaldus teaduse ja hariduse tähtsusest olukorras, kus õpetajad ähvardavad palkade külmutamisega tõttu jälle streigiga, mõjus aga lihtsalt ebaadekvaatsena.
Tegelikult olen kokku panemas ka ühte toredat trennirutiini, mida mu jälgijad saavad hakata varsti kaasa tegema.”
"Oleme õnnelikud, et 2032. aasta suveolümpiamängude vastu on juba 12 aastat varem nii suur huvi," teatas rahvusvahelise olümpiakomitee president Katarile kuuluvas telekanalis beIN Sports.
Keerulises olukorras oleme toime tulnud kaugvastuvõttudega ja omandanud uued ravijuhendid.
Kolmapäeval kell 19.00 algav maavõistlusmäng on jälgitav ETV2 ja ERR-i spordiportaali vahendusel algusega kell 18.45.
"Nii tõsist olukorda koroonaviiruse levikuga pole meil olnud.
Leppe kohaselt hakkab Nokia asendama Huaweid ka 2G- ja 4G-võrkudes.
Lääneranna valla avalike suhete spetsialist Kristina Kukk ütles, et ootasid peole 300-400 inimest – nii palju on peolisi olnud eelnevatel valla sünnipäevapidudel.
Selle standardi järgi võib Eestis tekkida keskmiselt umbes üheksal tunnil aastas olukord, kus tootmine potentsiaalselt ei pea katma tarbimist.
Kuna see on vajalik teenus kõigile ühiskonnagruppidele, jätkab amet sellega tegelemist, et tagada valdkonnas konkurents.
Motojõuk United Brotherhood teatas tänavu jaanuaris oma tegevuse lõpetamisest.
Kogu ettevalmistus tuleb suunata juuli alguses 2022 toimuvaks noorte peoks.
"Me saame öelda, et USA, härra Trump on meid otseselt rünnanud - seega ründame ka meie neid otseselt," märkis Dehghan.
Inghami sõnul pole kahe teismelise poja ema Spears küll füüsiliselt koomas, kuid on seda vaimsete võimete poolest.
Osadus inimeste, aja ja igatsusega.
Tiitlikaitsja ja peafavoriit Egan Bernal (Ineos Grenadiers) lõpetas laupäeval 17. positsioonil ja on kokkuvõttes seitsmes.
Kokkuvõttes tõusis esikohale Kläbo, kes juhib venelaste Bolšunovi ja Ustjugovi ees vastavalt ühe ja 15 sekundiga.
Trump ei ole kaotust tunnistanud, kuigi USA meedia kuulutas tema demokraadist vastase Joe Bideni juba pea nädala eest valimiste võitjaks.
"Kõikide turvalisuse huvides tuleb vähendada kokkupuuteid võimalike nakkusallikatega.
Pühapäeval Kehras peetud naiste saalijalgpalli karikavõistlustel tuli teist aastat järjest võitjaks FC Pae United, alistades finaalis Tallinna FC Flora.
Kellyle võidu toonud sõitu näeb noorteolümpia ametlikul twitteri lehel.
Seda aega ei olnud ja see annab nüüd eelise kandidaatidele, keda rohkem laias avalikkuses teatakse.
Saab täpselt oma asjad ära teha.
PS - ärge siis morssi kõrvale unustage juua!
Eesti Laulu poolfinalist Uku Suviste tunnistas "Terevisioonis", et sooviks väga hea meelega Eestit Eurovisioonile esindama sõita.
Kuigi tulekahju löömas kolmandal korrusel, oli esimese korruse koridorgi juba paksu tossu täis.
Näiteks on konteineritest tehtud ka mitmeid kohvikuid.
Emil Tode "Piiririigi" ka sellesama meis endis oleva piiririigi - sõnum võiks olla teada võtmises, et eneseleidmine toimub nimelt enesekinnituse ja teiste mõistmise kaudu.
Nad kõik olid oludega eelnevalt tuttavad ja hõivasid kohe püügi alguses "marjamaa".
"Me ei pääse sinna maanteed mööda ega õhu kaudu.
Nii et kuigi etapp on Pärnu-Kärdla, siis finiši võtame Kuivastu sadama lähedal ja see on umbes poolel teel," sõnas peavõistlusjuht Jüri Sõber.
Selle, kuidas mees oma auto põlema pani, selgitab välja ekspertiis.
Sooman lisas, et prognooside tegemine on praeguses hetkes kasutu, kuna turuolukorda ja tarbijate käitumist on raske ette ennustada.
Ann Pihl teeb sama asja läbi.
Tookord oli just äsja olnud mingi Oskar Kallase ümmargune tähtpäev ja me läksime rumalast peast täiesti huupi tema hauda otsima.
Minu suhtumine on üldse selline, et inimesteta polegi võimalik midagi teha.
MÕNUS ÕUEMEELEOLU: meisterda ise romantilised lipukesed ja küünlapurgid!
Sarnasustest muidugi üle ei saa.
Teleekraan on täis hooletusvigu, hääldusomapäradest "aksjad, aksjoonid, tsenaarium" ma siinkohal ei räägigi.
Tulenevalt järgmisel aastal rakenduvast Euroopa Liidu direktiivist ei tohi jaotusvõrguettevõtted, nagu Elektrilevi, elektriautode laadijaid omada, arendada, hallata ega käitada.
Mõni teine majandusharu tõmbub aga mõnevõrra kokku.
Järgmisena võtan "Kokaklubi" väljakutse vastu Jalmar Vabarna.
Tundub, et nüüd hakkab puntratants ka Kullamaa keskkooli ümber.
Ja tõepoolest, ma ei kirjutanud sellelgi aastal ühtegi kaebekirja ega pidanud ainsatki vihakõnet.
Tarjei Bö lisas: "Natuke raske on esimesena medalita jääda, kui esikoha pälvib endine dopingupatune."
Lisaks näeb näitusel erinevaid organeid, lihaseid ja palju muudki.
President Kersti Kaljulaid on seal töövisiidil, kus osaleb Eesti Meremuuseumi ja MTÜ Thetis korraldatud ekspeditsioonil, mis on pühendatud Antarktika avastamise 200. aastapäeva tähistamisele.
Eelmise aasta üheksa kuuga oli Eesti kaubavahetuskäive Lõuna-Koreaga ligi 90 miljonit eurot, mis on2 protsenti suurem võrreldes 2018. aasta üheksa kuuga.
Nii oleks majanduse langusperioodid pikemad ja sügavamad.
Sellises nägemuses inimolemisest on väga palju mõistvust ja kaastunnet.
Teatud majandustegevuse valdkondade ja ametite lõikes ei ole võimalik isegi kodanikele keskmist palka maksta ning struktuurne tööjõupuudus suureneb, tööandjate rahulolematus suureneb ja konkurentsivõime väheneb – tervikuna kannatab Eesti majandus.
"Meie helimees võttis kogu stuudio kaasa, sõitis autoga Pärnusse, pani skafandri selga, toppis näitleja autosse ja salvestas tema hääle.
"Me oleme tähistanud Eesti Vabariigi sajandat sünnipäeva kolm aastat järjest," selgitas Saar.
Kuna see pole täiesti selge, siis see loob arusaamatu segaduse.
Juba 2008. aastal vastu võetud eurodirektiivi järgi peaks pool Eesti jäätmetest minema ringlusse, kuid tegelikult suudetakse uus võimalus anda vaid kolmandikule.
Kolletes domineerivad Härma sõnul töökoha, peo ja perekonna kolded.
Eelnõu, mis Grünthali sõnul peaks muutma ERRi sisekontrolli toimimist ja viima rahvusringhäälingu seaduse kooskõlla äriseadustikuga, ettevalmistajaks on rahvasaadik ise ja ilmselt peituvad just selles ka probleemid.
Sotsiaalminister: „Proviisorid pole hulgimüüjate ja ravimitootjatega võrdsel positsioonil.”
Parimatest saadetud fotodest avatakse sügisel näitus Rakvere spordihalli fuajees.
Telekanal CNN edastas ka video, kus oli näha, kuidas üks Trumpi toetajate sõiduk püüdis kõrvale tõrjuda bussi taga sõitnud autot, milles väidetavalt sõitis üks Bideni kampaaniameeskonna liige.
"Mind kutsuti Tartu ülikooli kohvikusse bändi tegema, sest eelmine muusik läks ära.
Šmutovi sõnul töötasid nad Kõmmari naise Palmiga koos ühel objektil, kui naine hakkas talle rääkima, kuidas suhtes on tunded kadunud.
Kui aga inimesel neid võimalusi ei ole, õpetas Lutsar, kuidas tuleks käituda pere liikmetega sama katuse all elades.
Freud lükkas poolelioleva raamatu eemale, mõtiskles natuke ja astus siis akna alla.
Aga me peame tegema lihtsaid, kuid kvaliteetseid asju.
Sa seda moel, mida kogudus ei ole mitte mingil juhul ära teeninud.
Nutikas on juba õhtusöögi serveerimise ajal eraldada järgmise päeva lõuna karpi, jahutada ning sulgeda.
"Minu isiklikus tabelis on number üks Eesti korvpallis praegu aga vaieldamatult Janari Jõesaar.
Soome riik otsustas doteerida ehk rahaliselt toetada kolmandat Tallinn-Helsingi liini laeva.
Tänavu on festivalil uus nimi – müriaadFEST – ja selle nime taga on ka uus kontseptsioon.
Palju raskemad läbirääkimised olid eelnenud.
Ent me ei tea endiselt, mille kaudu viirus täpselt Wuhani kalaturul inimestele levis.
Kokkuvõtlikult ja üldiselt on ta väga lõbus toburull, kelle silmad, nii vähemasti mulle tundub, vaatavad ka veidi eri suundades – aga ma armastan teda sellegipoolest!
"Me isegi ei tea, milline neist kõige parem on, aga võtame selle, mis esimesena kohale jõuab," iseloomustas Lutsar vaktsiiniootust.
Hiidlane on selline inimene, kes näeb, et kui teine on hädas, siis aita!
Kuid on raske ette kujutada, et oma laste arvelt läheksin toetama mida ja keda iganes.
Roihu sõnul oli viimati võistlejaid registreerinud 70 ehk kuldgruppi pääsemiseks tuleb olla kvalifikatsiooni järel 35 parema seas.
"Olen kindel, et reedese õnnetuseta võinuks Ott palju enam võidu eest võidelda, aga ta suutis tõusta teiseks, mis on tiimi jaoks väärtuslik tulemus," kommenteeris tiimipealik Andrea Adamo.
Miks otsustasite 2006. aastal tulla Viimsi keskkooli loodusainete õpetajaks?
Ma usun, aga inimesed ei saa alati irooniast arun(muigab).
Lisaks tuleks Adamsoni sõnul biokütuste CO2 jalajälje arvutamisel arvestada ka selle tootmiseks ja transpordil tekkivat saastet.
Eesti kooriühingu tegevjuht Kaie Tanner märkis oma ettekandes, et kriisi ajal jätkasid kolmandik tööandjatest kollektiivijuhtidele töötasu maksmist, samas kui kaks kolmandikku lõpetasid lepingud ära.
Siiski pidas Bach vajalikuks lisada, et praegusel ajahetkel oleks mängude lõpliku toimumisaja paika panemine veel "selgelt ennatlik".
Loogiline valik oleks riigikogu esimees, veidi ulmelisem kolimine Kadriorgu.
Töötukassa nõukogu jõudis kolmapäeva õhtul kokkuleppele, et raskustes ettevõtetes koondamise vältimiseks plaanib töötukassa hüvitada kahe kuu jooksul 70 protsenti palgast.
Praegu me räägime spetsiifilist laadi üritustest ja oleme arutanud valikulisest lähenemisest, näiteks keelata alkoholi üük mõnedes Eesti piirkondades.
"Meil on erinevad inimesed, kellel see geen töötab natukene paremini ja natukene halvemini."
EAL-i toetuste summa on 942 000 eurot ning liidu sõnul tagaksid toetused väiksema kogukuluga, kui Rally Estonia jaoks eraldatud, suurürituste toimumise ja autospordi jätkuvuse laiemalt.
Noored on saavutanud häid tulemusi rahvusvahelistel konkurssidel.
Tihti kiputakse Teori sõnul arbuuse aga üle kastma – tegelikult vajab arbuus väga vähe kastmist või üldse mitte.
Teise istungi ajal, kella kaheksa-üheksa paiku, teatas välisminister Ants Piip Nõukogude saadikule Eestis Kuzma Nikitinile, et Eesti valitsus võtab ultimaatumi vastu.
Minu arvates on see meie väiksele riigile väga oluline.
"Jah, ma olen nõus, loomulikult, advokaadibürood esindavadki igasuguseid kliente, see ongi nende töö.
Hiljem koostati klubi põhikiri ja pandi nimi – ikka seesama Hõbehall, mis nüüdki.
Lakkamatult tuli tõrjuda talle ligi tikkuvaid selle.
Samas pikas perspektiivis peaks elatise vaidlusi jääma vähemaks."
Tallinnas oli elanike keskmine brutotulu 2019. aastal 1444 eurot kuus.
Vähemalt nii vastanud küsitletavad ütlesid, kes lubasid, et hääletaksid mõne erakonna poolt," ütles Mölder.
Oli kunagi 15,6 tuhat.
Täiskasvanud saavad siinkohal lastele eeskujuks olla ja neile selgitada, mis sellise olukorra on põhjustanud ja miks tuleb korraldusi täita.
Aga eks nad seal puhkavad, ootavad, peavad nõu oma ettevõtjatega, et mida edasi teha ja õige pea nad üle piiri saavad," ütles Vaher.
Samas keskmise pikkusega 80 kg kaaluv mees, kes teeb madala või keskmise füüsilise intensiivsusega tööd, põletab 2500 kalorit, peaks jooma 2,5 liitrit vett.
Kolmapäeva õhtul korraldab esimese peo pärast pikka vaikust ööklubi Shooters.
Tule TalTechi magistriõppe infoõhtule, mis toimub 17.03.2020 kell 17.30 ülikooli peahoones.
Mõnikord näiliselt konflikti minnes, aga siiski ühiselt edasi.
Nimelt müüs näitleja linna keskväljakule kuuse ja annetas selle eest saadud raha LGBT filmifestivalile.
Kuna olin aga varem juba veebist valiku teinud, siis teatasin selle ilma menüü kaasi avamata ja sain vastu veel ühe naeratuse.
Sobib hästi Vähile, kes on suure tundeeluga unistaja.
Ehitustööd: värvime maju, verandade ehitus.
"Samuti üritame alati kahte-kolme ratturit meeskonna liidri läheduses hoida, sest kui midagi juhtub, siis suudame koos olukorra ilmselt päästa.
Eesti peaminister Jüri Ratase sõnul ei tasu esimeste läbirääkimiste ebaõnnestumist millegi lõplikuna võtta.
Augustis 2020 kaebas Telegram.ee Riigikantselei kohtusse, sest neid ei akrediteeritud valitsuse pressikonverentsile.
Kuskil internetiavarustes ringleb minu näopildiga reklaam – üsna vigases eesti keeles kutsutakse üles ostma mingit rõvedat möksi, vist liigestele.
Eestis on üle 100 000 erametsaomaniku.
Ajakirjandus on korduvalt kritiseerinud Johnsonit viivitamise eest.
Tavapoest saad leiva-saia-sepikuga paratamatult kaasa ka värvilise kilepakendi.
Williams jäi meelde oma suurepäraste improvisatsioonide ja kõrgetasemeliste näitlejarollide tõttu.
Välistudengite vastuvõtt kestab augusti lõpuni, praeguseks on välismaalt laekunud üle 1300 avalduse.
Viidates,et ka teised nõuded ei ole aegunud, loodavad advokaadid kokkuleppele jõuda.
Tulemused olid päris põnevad.
Kõik käib ikkagi raha eest,” ütles Sõõrumaa.
Ka nanoplasti tervisemõjude kohta on vähem teada, kui mikroplasti kohta.
Kõik need on pakkunud põnevust, tuge, ideid.
Peretoetusi maksti eelmisel aastal rohkem kui 168 000 perele 570 miljoni euro eest.
Aino soovis, et tal oleks palju lapsi, saatus tahtis teisiti.
Ka sulle pakun tasuta meditsiiniteenust, aga sina …"
Samosti sõnul tehti seda dokumenti rohkem kui mitu nädalat ja lõpliku kuju sai see esmaspäeva õhtul kell 22 ja sel hetkel oli dokumendil kaks korda rohkem lehekülgi ning olid ka kuupäevad.
Vaid Turu võistkond jääb kaugemale."
Impeeriumimeelsest mõttelaadist vabanemine on alati keeruline protsess, kuid enamusel rahvastest on juba tekkinud teatav immuunsus selle suhtes.
Huvitav oli jälgida ka seda, kuidas otsesaates kasutatakse graafikat."
Kauneimaks eramuks tunnistati hindajate poolt üksmeelselt Helve Urva ja Rein Annusveri kodu Pringi külas Viimsi vallas.
"Kõik, mis puudutab riigiabi juhtumeid, on individuaalsed, kõiki käsitletakse erinevalt ja ükski neist ei ole sarnane.
Kuna kinnipeetu ütles arestimaja töötajale kell 10, et puhkab kuni uurijaga kohtumiseni, eeldas töötaja enda sõnul, et mees magab ja ta jättis kell 11 nõutud kontrollkäigu ära.
Tsunftindus pärsib ka majanduse terviklikku innovatsioonivõimet, surudes peale arengut takistavat liigset reguleeritust ja suletust," märkis Linnamäe.
Tegeleme ka sellega, et tekitada juurde hapnikuandmise võimekust," selgitas Laane.
Mina kardan, et tõeline mäsu võib alata kuskil novembris," rääkis Raud "Vikerhommikus".
Kas miski suudab Donald Trumpi väärata?
Kokku maksaks liinide ja muu vajaliku taristu ehitamine esialgse hinnangu järgi vähemalt 800 miljonit kuni miljard eurot.
Lutsar Hollandi näitel lennuliikluse kallale veel ei kipuks, vaid tema sõnum on, et vaatame mutatsioonile natuke otsa ja anname aega.
Kui töötaja puutub enne haigussümptomite ilmnemist kokku patsiendiga, siis isoleeritakse patsient üksikpalatisse.
Kas tööandjal on õigus iseseisvalt töötaja e-postiga tutvuda?
Sepp paneb inimestele südamele, et viiruse leviku takistamiseks on vaja hoida head kätehügieeni.
Põhja-Korea liider Kim Jong-un võõrustas hiljuti kohtumist, kus arutati riigi tuumavõimekusega seotud küsimusi.
Raskustes olemine tähendab riigiabi kontekstis olukorda, kus ettevõtte eksistents pole enam kindel, näiteks on algatatud pankrotiprotsess või ei ole ole omakapitali nõue täidetud.
"Nägin, et mõned vehklejad jagasid seda uudist sotsiaalmeedias, ja ma ei saanud kohe aru, kas see on päriselt või mitte," lausus 2013. aastal individuaalselt maailmameistriks tulnud Beljajeva.
Suvi lõppes meie jaoks patrullvõistluse „Sügistorm 2020” korraldamisega.
Olete saanud pikkade lubaduste järel jupikese raudteest tehtud ja nüüd muudkui korrutate igas esinemises.
Nii käitub ka EKRE ja selle tõestuseks oli näiteks Martin Helme esmaspäevane sõnavõtt, kirjutab Anneli Pärlin.
"Eks nüüd tuleb siis tal ennast tõestada ja see programm läbi käia.
Kaunist ja salapärast tüdrukut hüütakse Metskassiks ning edevaloomuline Toomas avastab ennast järsku keset võitlust armastuse eest, mille panuseks on ei vähem ega rohkem kui tema enda elu.
Režissöör Ergo Kulla romantiline komöödia "Talve" jõuab ekraanile täpselt 50 aastat pärast "Kevade" esilinastust, vahendas "Aktuaalne kaamera".
Õppeasutustel palume suhtuda mõistvalt ning võimaldada õpilastel 14 päeva kodus õppida ja leppida vajadusel kokku järele vastamise viisides.
Vabariiklased rääkisid majandusest, kriminaalõiguse reformist, usuvabadusest ja ka president Donald Trumpi välispoliitilistest saavutustest.
Seda näitas selgelt eelmine teise samba maksete peatamine.
Teisipäeval otsustas komisjon, et esialgu kutsutakse kõik ettepanekute esitajad kuulamisele, mis algab esialgsete plaanide kohaselt oktoobris.
Ta manitseb ka inimesi mitte terve perekonnaga poeskäiku ette võtma, vaid pigem teha seda üksi ja võimalusel mitme leibkonna eest korraga.
Nii üheksa päeva järjest.
Selle aja jooksul võid sa leida naharakke oma sokkidest või voodist, kui hommikul ärkad.
"Miskipärast tassis Nantes Atlantique'i tiim jooksikud tagasi, kuigi neil oli ka mees ees.
Hiiumaal Kärdla Vabrikuväljakul esitleti "Hiiu laste raamandut", mis räägib sellest, kuidas on Hiiumaa lapsed aegade jooksul oma päevi sisustanud ja milliseid mänge mänginud.
Teenindajatele jagame soovi korral maske ja piletikeskusele on tellitud pleksiklaasist sein.
Poole saali piirangu oleks võinud kaotada juba varemgi.
Neid ootaks koolimajas valveõpetaja ning vajadusel oleks laste päralt ka arvutiklass, raamatukogu ja spordisaalid ehk võimalused, mida kodus ei pruugi olla.
Festivali külastajad kuulevad Linnavõnkel nii live-muusikat kui ka DJ-sette.
ERR-i reporter Henry-Laur Allik sai reede õhtul kella 22.15 ajal pildile Pirita rannas supelnud põdra.
Näiteks meie instituudis andsime sel aastal välja pea veerandi jagu rohkem magistrikraade kui bakalaureusekraade.
Saar lisab, et nimistu konkurssi välja kuulutades on terviseamet pannud Tallinna puhul viimasel ajal ka eelistuse, millises linnaosas peaks perearsti vastuvõtukoht asuma.
Veelkord kinnitan, et see toimub operaatorite juures.
Leana juhendaja on Meeli Kruus.
Nii sai Reed 4. juunil 1920 loa Soomest lahkuda, 5. juunil saabus ta aurikul Viola Eestisse ning jõudis paari päeva pärast Petrogradi.
Aastate lõikes on igal aastal umbes 20-30 Eesti meistrit erinevates vanuseklassides, rääkimata medalitest läbi 40-50 aasta, mil oleme judoga Tartus tegelenud."
Geraštšenko ütles, et internetis on üleval Maksõm Plohhoi raamat "Kurjategija filosoofia", mis kirjeldab autori kinnipidamisasutuste kogemust ja eluvaateid.
Pärast üle aasta kestnud ümberehitustöid sai neljarealine tee valmis novembri lõpus, kuid siis kaevati nädalaks ajaks Pääsküla jõe truubi vahetamiseks taas üles.
Me ju ei tea, mis mingisuguses töötlevas tööstuses juhtuma hakkab, teine, kolmas, neljas kvartal.
Der Tagesspiegeli reporteri Sebastian Christ küsimusele, kas väiksematel riikidel on lihtsam digitaliseerimise väljakutsetega tegeleda, vastas Kaljulaid eitavalt.
Iga äritehingu pealt teenis islamiriik 15-20% kasumit.
Praeguse info kohaselt kehtib piirang 13. maini.
See on täiesti uskumatu juhtum ja võtab, mulle tundub, ka veel uskumatuid pöördeid.
Peaminister Jüri Ratas ütles reedel valitsuse pressikonverentsil, et ta mõistab seda ebamugavust, mida eriolukord tekitab, kuid see on hädavajlik, sest kaalul on inimeste elud.
Esimese asjana mõistis ta, et ta uni ei ole piisavalt kvaliteetne, mistõttu otsustas ta, et hakkab iga päev vähemalt kaheksa tundi magama.
Bosch Eesti Maastikurattasarja järgmine etapp peetakse kolme nädala pärast 23. augustil, mil toimub 22. Rõuge Rattamaraton.
Ja see on täielikult plastmassist.
Kes on Martin Hallik?
See on nagu koolipoisi küsimus, püüdmaks õpitava sisust aru saada.
Jõudsin juba palju aastaid tagasi veendumusele, et kõige tähtsam kingitus, mille lapsele ellu kaasa saab anda, on mitmekeelsus.
Bournemouthi otsus sündis pärast seda, kui nooruki oli selle teo eest süüdi mõistnud Highbury magistraadikohus.
Kurjus ja vihkamine ei saa kunagi olla poliitiline agenda, kus mõtleme, et see ongi ühe erakonna poliitika ja elame edasi.
Pealegi, nagu näitas 1917. aasta ajalugu, võib heade, demokraatlike kavatsustega alanud revolutsioon muutuda millekski väga jubedaks.
"Ta hakkas mulle lugema numbreid ühest kümneni ja ütles paar sõna eesti keeles.
Üldjoontes on ikkagi nii, et tuleb nagu tuleb ja siis ma olen ise hirmus õnnetu, et miks ta siis just niimoodi tuli, kas paremini poleks võinud.
Me oleme maailmatasemel, me suudame siit tarnida Ameerika turule ja edukalt ka Aasiasse, Vietnami, Hiinasse," loetles elektroonikatööstuse liidu tegevjuht Arno Kolk.
Kas just "inimlik", jäägu arutamata, sest see viiks vana vaidluseni selle üle, kas üldse leidub midagi sellist, mille abil inimest loomast eristada.
"Nojaa," ümises sõber, "öised unenäod ei püsi minulgi meeles — selleks on öö liiga pikk ja uni liiga raske —, aga sa kuula nüüd, mis ma sulle jutustan.
Eestis on palju kultuuriobjekte, mis vajavad ehitamist ja mille ehitamist soovitakse.
“Ma ei ole täielikult jahivastane ja ma ei ole ka kariloomade pidamise vastane.
Päästeameti kampaania „Varu enne maru“ raames on võimalik varude soetamise osas konsulteerida ka otse päästeameti esindajatega, kes jagavad koos naiskodukaitsjatega vastavat infot pühapäeva, 4. oktoobri hommikul kell 10–12 Haapsalu kaubamaja ees.
Võtmetähtsusega on tahtmine sellest rääkida ning teha seda võimalikult mitmekülgselt, tolerantselt ja kaasavalt.
"Kuna vett on nii palju juurde tulemas, siis olemasolevatel jaamadel võib ka turbiine välja vahetada suuremate vastu."
Tänasest kvalifikatsioonist alustavad turniiri aga asetuseta Karl Jaani – Steven Kabanen, Steven Meilus – Johann Olaf Lääne ja omaealiste tiitlivõistlusteks valmistuvad Rasmus Meius – Kaur Erik Kais.
Iseenesest pole korduv lubadus ju halb, kui selleks on näiteks mõne uue …
Viimase 12 kuu jooksul on Elering päikesejaamade toetuseks maksnud 5,5 miljonit eurot.
Miks tige madupeakala maale ronib?
"Ma tunnen, et ma olen palju rahulikum, palju õnnelikum – ma olen enda asjad saanud ära teha," ütles Vabarna.
Maksumäära kujundajatele võimaldab astmelisus maksu sotsiaalset mõju arvestada ka ilma võrranditeta ja arvutiteta.
Kuigi omaalgatuslikke näitusepindasid on Eestis varemgi olnud (Kraam, Rundum), siis hetkel on Hoib ainus aktiivselt tegutsev omaalgatuslik galerii.
Tal on nüüd 106 silma ehk 39 enam kui teiseks langenud slovakk Peter Saganil (Bora - Hansgrohe).
Joe Biden peale seda, kui teatati tema võidust.
Asi on ikka väga paigast ära.
Eestis on kokku tehtud üle 146 tuhande esmase testi, nendest 2 343 ehk 1,6 protsenti on olnud SARS-CoV-2 viiruse suhtes positiivsed.
Veterinaar- ja toiduameti loomatervise ja -heaolu osakonna nõunik Maarja Kristian ütles ERR-ile, et enne katkupuhangut oli Eestis metssigu suurusjärgus 30 000 kuni 40 000 isendit.
Sebastien Ogier istub sügisel Mercedese rooli!
Tänak jääb finišis Neuville'ile alla 7,8 sekundiga.
Saab näha, kas sellistel tingimustel on hätta sattunud ettevõtted valmis riiki oma aktsionäride hulka võtma või proovitakse leida muid lahendusi kriisi üleelamiseks.
Teadlased soovitavad hilisõhtuseks treeninguks leida lihtsalt iseendale parim treening.
"Juba praegu mu viie- ja seitsmeaastased pojad suruvad väga kõvasti, et kaua sa jõuad mängida – lähme juba koju ära!
Kolmanda veerandi võitis Hornets koguni 18 punktiga ja ehkki viimane veerand kuulus võõrustajatele, jäi Hornets kokkuvõttes peale koguni 19 silmaga.
"UEFA võistlustel (Meistrite ja Euroopa liigas) osalemise alus on kohalike liigade lõppkoht.
Aga selline positiivne emotsioon oli, kuigi pärast videotest vaadates nägin, et ma oleksin pidanud ühe väikese riski võtma ja oleksin võinud sellega täitsa vabalt olla neljas või viies.
Kuna Ilon Wikland on öelnud, et ta mäletab oma elu piltidena, ongi Enno Tammer püüdnud sõnadega joonistada Ilonist pildid.
Kas meil on vaja olla kogu aeg „kättesaadav“?
Värske raport rõhutab, et üha keerulisem on noorte õppijate tähelepanu võita tavapäraste õpimeetoditega, sest sotsiaalmeedia ja mängud on vaheldusrikka sisu ja kiire tagasissidega õppimisest haaravamad.
"On selge, et seoses suletud piiridega ja logistikaga, mida nõuab tuhandete rahvusvaheliste külaliste vastuvõtmine, ei ole septembris ralli pidamine praktiline," sõnas ralli peakorraldaja Michael Goldstein.
Seda enam on uskumatu, et meeste ja naiste vahel on palkade erinevus jätkuvalt vägev.
Trennipäeval söön lõunaks üldse vaid õuna ja banaani.
Kuigi treeningpukil virtuaalmaailmas sõitmine tundub ohutu, siis juhtus ratturil selle 13 tunni jooksul ka tehnilisi viperdusi.
Suureks plussiks väikese elutoa puhul on suured aknad.
"Sellest saab hoopis LGBT+ kogukonna võit ja suur edasiminek kogu Eestile, päädides sooneutraalse abieluga perekonnaseaduses."
Politsei kontrollib kõiki nii jalgsi kui autoga reisijaid Rohuküla, Heltermaa, Virtsu, Kuivastu, Munalaiu, Sõru ja Triigi sadamas.
See on üks orientiir, mille ma oma koolist kaasa olen võtnud.
Põnevad olid Kiiviti sõnul ka šampinjonid, eriti see, kuidas vahet teha, kas tegu on söödava šampinjoni või surmavalt mürgise valge kärbseseenega – üks on läbinisti valge, teine kübara alt roosakas.
Palju on spekuleeritud, et võistlus võib toimuda pealtvaatajateta, sest Prantsusmaal on kuni seprembrini keelatud suured massiüritused.
Oletused Kimi halva tervise ja surma kohta said hoogu, kui Põhja-Korea hirmuvalitseja ei osalenud 15. aprillil riigi rajaja ja oma vanaisa Kim Il-sungi sünniaastapäeva pidustustel, mida peetakse riigi poliitilise kalendri tähtsaimaks päevaks.
"Ja nagu igal aastal, oli Katariina Ülle ka seekord meisterdanud valmis erilise tordi (tänavu mustasõstra - tumeda šokolaadi), millest tükke Vahur ja Liina oma sõpradele jagasid," rõõmustab Kersna.
"Väljavaade, et saan järgmisel aastal olla vormel 1 stardirivis, teeb mu uskumatult õnnelikuks ja olen lihtsalt sõnatu," ütles Ferrari sõitjate akadeemiasse kuuluv Mick Schumacher.
Vahepeal tundub, et käimegi tööl, et maksta maksud ja söök lauale saada, aga sisuliselt elu justkui ei ela.
"Järelevalve käigus vaadatakse, kuidas hoiustatatakse, kas niiskustingimused, temperatuuritingimused on täidetud.
Majandusministeeriumi hinnangul läheb Turba–Haapsalu–Rohuküla raudtee maksma umbes 65 miljonit eurot.
Terviseameti Põhja regionaalosakonna juhataja Ester Öpik rääkis "Aktuaalsele kaamerale", et amet on saatnud kõigile korteriühistutele ja korteriomanikele juhised selleks, kuidas kortermajades parimal moel oma tervist kaitsta.
Petrõkina oli pärast esitust kurb: „Väga tahtsin hästi sõita, aga ei tulnud täna välja.
"Nad aitavad meid."
Inimesed näevad nii rohkem, mis seal palliplatsil toimub ja näevad ka seda, et see on tegelikult päris põnev," jätkas Uiboleht.
Aga ka sel alal on Kullamaa vibulaskjad tegijad.
Järgmisel reede, 13. märtsil ETVs ja Klassikaraadios kell 20 algav "Klassikatähtede" neljas võistlussaade kannab alapealkirja "Koos superstaariga".
Või olla paindlikum, õppida ümber, omandada uusi teadmisi?
Tensoni sõnul Lõuna- ja Lääne-Eestis ei paista praegu väga tõsist viirusepuhangut tulevat.
Kui palju on Eestis üldse kriketimängijaid, võrrelduna näiteks kasvõi meie lähiriikide Läti ja Soomega?
Kui me ei saa tragöödiat ja katarsist kunstist ning lahutame vaid järeleandmatult meelt, leiame end õige varsti taas lahinguväljade tragöödiaist.
Huvitav oleks tulevikustsenaarium, kus Eesti on Euroopas viimasel kohal määratud trahvide arvude ja summade, kuid esimesel kohal hästi lahendatud probleemide poolest.
Eredivise ajaloo senine suurim võit kuulus samuti Ajaxile, kui 1972. aastal oldi Vitessest üle 12:1.
"Riigi võla suurendamine on nagu ikka olnud vajaduspõhine ning koos kriisiabipaketi vajaduste ja majandusolukorra kujunemisega jooksvalt täienev või ümberhinnatav," lausus ta.
Euroopa elektroonikatööstustele trükiplaate tootev Brandner PCB konkureerib Hiinast tuleva odava toodanguga.
Uue strateegia elluviimisel keskendub Baltika Grupp edaspidi vaid naisterõivaste brändi Ivo Nikkolo arendamisele ja turustamisele, teatas ettevõte börsile.
Hea küll, jalutamiskõlbulik osa on pisem, aga siiski vabaõhulavast võrreldamatult suurem.
Peaminister Ratas naaseb Eestisse 14. veebruaril.
Nad allkirjastasid kirjavigadest kubiseva lepingu ning Zibinova andis raha üle Igor Dubrovskile, kes kohustus kustutama kogu võla 2020. aasta juuliks, tasudes järk-järgult pankadele Zibinova osamaksed.
Ajaloolane kõndis oma klaaspuuris edasi-tagasi, kui kohtunik Julia Maksimenko mõistis ta mõrvas ja ebaseaduslikus relvaomamises süüdistatuna 12 ja pooleks aastaks range režiimiga parandusliku töö kolooniasse.
Kui me neist põhimõtetest kinni ei pea, siis veame alt Eesti rahvast ja teeme end rumalaks vastaste ees, kes näevad sellised sammud lihtsalt läbi.
Aga kuniks kutsumus kannab ja on veel kirjastusi, kes tahavad häid tõlkeraamatuid välja anda, ilmub kvaliteetset tõlkekirjandust meil kahtlemata ka edaspidi.
Jääb loota vaid vana hea kolmikliidu jõulisele sekkumisele ja võimu tagasivõtmisele.
See on palju mugavam kui magada kellegi diivanil,» tunnistab Gennet Kruusement, kirglik haagissuvilaga reisija.
Mööduva aasta võtab koos president Kersti Kaljulaidiga kokku saatejuht Priit Kuusk.
Aino Pervik "Miniatuurid mälupõhjast" – õrnad ja helged hetked keerukatest 30ndatest läbi lapse silmade.
Nädalavahetusel tuleks kohatise hoovihmaga arvestada ja taevaski on sarnaselt viimastele päevadele ikka pilvine.
Ka neid saab teha väga paljude erinevate variatsioonidega.
Seda on raske teha, sest erinevate likumisviiside vahel on konflikt," märkis ta.
Politsei tänab kõiki, kes naise otsingutele kaasa aitasid ning avaldab kaastunnet Valentina lähedastele.
Üks internetikommentaare tõdeb et Ekki filmi täpsem pealkiri olnuks "Lähetus surma".
"Sa ju lood oma kätega midagi," sõnab Elve.
Säti moos lauale koos magushapu lihaga või lisandiks koduselt rikkalikule burgerile.
Kauni naeratuse saladus – vastame sagedasematele hambaravi puudutavatele küsimustele!
Meedialiidu juhid märgivad, et töötukassa väljakäidud tööjõu toetusmeede meediale hästi ei sobi, sest see on mõeldud pigem tööstusettevõtetele, kus reaalselt töömaht väheneb.
"Arvan, et see üldine toetus ja ka rahaline toetus."
Et ujumine parandab aeroobset võimekust ning parandab kopsude ja südame tööd, muudab see südamelihase tugevamaks.
Ka rahakotti Markušal ei olnud.
Korja lehed enne õitsemist juunis, augusti lõpus võib veel teise saagi koguda.
Valitsus ei välista samas veel mõne kandidaadi diskvalifitseerimist.
Leedu valitsus laenas teisipäeval rahvusvahelistelt rahaturgudelt kahe võlakirjaemissiooniga kokku kaks miljardit eurot, mis on suurim kunagi Leedu poolt võetud laen.
Ameerika Ühendriigid, Kanada, Austraalia ja Uus-Meremaa on võtnud ametlikult seisukoha, et tuleks naasta 2009 – 2016 formaadi juurde ja lubada Taiwanil osaleda.
Neist kolm ei ela reaalselt Läänemaal, vaid nende rahvastikuregistri järgne elukoht on siin.
Rahvusvaheline jalgpalliliit (FIFA) jagab koroonapandeemiast tingitud majandusraskuste katmiseks liikmetele kokku 150 miljonit USA dollarit ehk umbes 139 miljonit eurot.
Võib järeldada, et ideoloogilise konteksti avamise üldsõnalisus osutab sellele, et see ei ole üheselt ja selgelt väljendatud ega ka arusaadav.
Millal viimati suusatasid?
Ei ole mõtet jätta seda malakat sotsialistidele ja muidu reformitud kommunistidele," ütles Reitelmann.
Swedbanki hinnangul on mõistlik ise kogumist jätkata.
Ghebreyesuse hinnangul nakkuste ja surmajuhtumite arv lähipäevil ja -nädalatel kasvab.
Sel nädalal uuendas terviseamet testimise strateegiat: alates 8. aprillist said perearstid õiguse põhjendatud kahtluse korral suunata testimisele kõiki koroonaviirusele viitavate sümptomitega inimesi sõltumata vanusest ja kaasuvatest haigustest.
Tõusvas merkantiilses ja unifitseeruvas kapitalismis polnud "reeglitevälisele", vabameelsele ja isepäisele Lasteteatrile lihtsalt enam kohta.
Kokkuvõttes võitis Pärnu 38 punktiga.
Samas ei kohtuniku ega arvamuse avaldajaga midagi ei juhtu ning ühiskonnale nätaka ärapanemine ongi demokraatia viljad.
Me oleme selle lõhkunud ja hävitanud," ütles Alijev telepöördumises rahvale.
Samas on rahvamajade töötajate palgad enamasti väga väikesed.
"Teeme Nõmme Kalju kollektiiviga kõik endast oleneva, et noormängijate areng oleks kiire ja eesmärgipärane ning tänan siinkohal oma häid sõpru Interis, kes on meile suureks abiks.
Eriolukorra tõttu on kõik koolid suletud, seega ei saa lapsed koolis ka süüa.
See ei olnud eesmärk.
"6.37… Kolm minutit aega, ei saa ära ka sõita… Vanasti tõmbasid osavamad vennad sellised pulli pärast ukse vahele… No teeme siis luugid uuesti lahti!
Kuna nii mööda maad eemaldunud kui ka lendu tõusnud linnud põgenesid ohust oluliselt kauem jälitamise puhul, viitab see, et vareslased hoiavad silma ohul peal ka lennates ja maanduvad kiiremini riski vähenedes.
Kraad on vaid akadeemilise karjääri sisenemise pilet, töö nüüd alles algab.
Olukorra teeb keeruliseks ka piletite tagastamine.
Valeani sõnul jätkab Euroopa Komisjon liikmesriikides kujunevate olukordade ja kasutusele võetavate meetmete jälgimist.
Saates selgitas ta pisut, mida ta sellest situatsioonist arvab.
Tallinna Sadam sõlmis lepingu YIT Eesti ASiga uue kruiisiterminali ehitamiseks Tallinna Vanasadamasse.
ABBA on kokku salvestanud viis lugu ja tehniliste raskuste ning pandeemia tõttu on asjad viibinud, kuid Ulvaeusi sõnul kuuleb 2021. aastal uut ABBA muusikat kindlasti.
Kuna keha tundus seda nautivat, meeleolu paranes ja välimuski kohenes, siis sai selgeks, et klaasike või kaks õhtu lõpetuseks on mõttetu.
Siis tuli kriis.
Montale (6-7) võimalused võõrsil Arezzo (7-6) vastu kadusid sisuliselt esimese veerandajaga, mis kaotati 8:30 ning lõpuks tuli tabelisse kindel 71:83 kaotus, vahendab Korvpall24.
Miks seda nüüd tarvis oligi?
Sotsioloogias on konstruktivism epistemoloogiline uurimisprojekt, mis ei esita ontoloogilisi väiteid: ta "räägib sellest, kuidas teadmised ühiskonnas tekivad, mitte sellest, mis on või mida ei ole olemas".
Jah, siis kui terviseamet oma menetluse lõpetab.
Mis saab aga Kivimäe loodud tööriistamuuseumist?
Suurem osa sellest taastumisest on seotud e-kaubandusega, mis pärast algset langust taastus viiruse-eelsele tasemele.
Aab nõustus: "Kui riik sõltub turismist, on see nnumber üks ohuallikas."
Kehva loosiõnne tõttu – esimesse alagruppi sattusid meie seltsi esimene Vana Maailma meister Holland ja valitsev meister Taani – olid iirlannad tänavusel turniiril ainsad, kellest meie naiskond pidanuks kindlalt jagu saama.
"Samuti oleks sel juhul pärast 2030. aastat kliimaneutraalsuse saavutamine väga keeruline," ütles ta.
"Bioloogias omandavad kõik asjad oma mõtte sigimisedukuse kaudu.
Võistkond püüab probleemi lahendada sotsiaalmeedias korraldatava ühisrahastusega.
Nii Tammjärv kui Kärp ütlesid, et said dopinguarsti, sakslase Mark Schmidti kontakti Alaverilt.
Kui ettevõtja ei suuda korda tagada, siis on klientidel keelatud toitlustusasutuses viibida.
Kuhu see hariduselu siis selliste pupujukudega pürgima peaks?
Kuna enamus selle suve suur- ja massiüritusi jääb ära, pöörduvad paljud inimesed oma piletiraha tagasisaamiseks edasimüüjate poole.
Popovi sõnul võib praegu öelda, et Tallinnas on haigestumise tipp selja taga.
ANNE VEESAAR BOTOXIST: „Kes tahavad, tehku, aga mina ütlen kategoorilise ei.“
Ei ole kunagi olnud sellist volitust vaja.
Markuša oskas teha järeldusi ja fakte kõrvutada.
Lääne-Tallinna Keskhaigla hambaravikliiniku juhataja Krista Vapper ütles, et plaanilist ravi saab edasi lükata ja praeguse eriolukorra ajal tähendaks plaanilise ravi tegemine isikukaitsevahendite raiskamist.
Rahandusministeerium valmistab ette seadusemuudatuse eelnõu, et parandada hoiustajate kontrolli hoiu-laenuühistute juhtimise üle.
Ses suhtes tasuks kõigil asjaosalistel peeglisse vaadata ja selgeks teha, miks oleme sellisesse seisu jõudnud.
Koguni Niika teeb seal sohki, annab sae ja kirve, saab vastu üüratult kalli sooblinaha.
Ängist nõretavat lahutusalbumit ei leia, vaid kõik spliinist uute sihtide leidmiseni ja smuutidest saatusliku "Black Mirrori" osani on vahendatud läbi harjumuspärase kuiva huumori.
Kuigi inimese puhul, kes vaatab sulle silma ja ütleb, et andestab, ei tea me, mis tal tegelikult kripeldama jääb.
Ajalool põhineva omanäolise süsteemi abil ennustas mees ka tänavu novembris toimuvate presidendivalimiste võitjat.
Kas ma võin selle telefoni endale jätta?“
Soovin ka kinnitada, et Amber ja mina hakkasime käima alles umbes kuu aega pärast seda, kui ta oli lahutuse sisse andnud.
Harjumaal oli üks nakatunud inimene haigestunu korterikaaslane, kolme haigusjuhu nakkusallikas on veel selgitamisel.
Taas täiesti arusaadav.
Teatud liikumisterminid, näiteks opositsioonid või momentum on loomuliku tee leidnud ka argimõtlemisse.
Valitsus tühistas kõik politseinike õppused ksenofoobia asjus.
Nädalalavahetusega langes 35 punktiga kolmandaks Mönchengladbachi Borussia, kes kaotas reedel võõrsil Schalkele 0:2.
Isamaa selliseid piiranguid ei teeks?
Möödunud aasta lõpus läbi viidud maksekäitumise uuringu kohaselt on sularaha kättesaadavus kahe aasta taguse ajaga võrreldes paranenud.
Jätkame koostööd, et paremini lahendada pandeemiaga seotud väljakutseid."
Aktiivsete kasutajate hulka loetakse ka kõik tasuta teenuse kasutajad.
Sel nädalal teatas mitu nimekat investorit, nagu Viljar Arakas ja Raivo Hein, et on õige aeg osta laevafirma Tallinki aktsiat, sest see on nii odav.
Uudises kirjutatakse Veidemani kohta: "Välismängijate rindel on üles kerkinud nimi Rain Veideman, kes on Mantova publiku poolt kõrgelt hinnatud."
Kõik need on pakkunud piisavalt stressi, et sulge haarata.
Pfizeri-suguste suurte ravimifirmade juhid olid kogu aeg otsimas järgmist suurt asja.
Siis kehtestati karantiin ja meie jäime ootama.
Aga kodu oli armsam.
Ema meenutas, et leekides Tallinn nende selja taga jääb talle surmani meelde.
Mitte ühele kindlale gerundiumile, mis on maabunud mõnes Suitsu ("Loomises loidab, kumades kustub.
Pitsilise kudumi puhul on tulemus nagu loterii – mõnikord tuleb peavõit, mõnikord ei ole tulemus nii hea.
Teise suurema vedaja, Go Busi hinnangul esmaspäevast kehitma hakanud maskikandmise soovitus reisiharjumusi eriti ei muuda, kuid reisijate arv on selletagi tänavu vähenenud.
USA töötuse määr on viimastel kuudel järsult langenud.
Aga põhimõtteliselt ei eruta see mõte.
Nüüd asub Jeremia otsima oma peret.
Arkna lähedal keeras auto maanteelt maha Rakvere suunas ning politseinikud kasutasid Rakvere linnas raudteeülesõidul teravate ogadega linti ehk nn siili, mis lõhkus põgeneva sõiduki rehvid.
Siin on jahu ja tärklis,” rääkis Anderson.
“Me peame puude istutusaugud pae sisse lõhkuma, mis on oluliselt ajakulukam, kui me esialgu planeerisime.
Kuid palga pärast on politseitöölt ära mindud küll ja küll.
Lees oleme teinud tunde Zoomi keskkonnas.
Muidugi see mõjutab," rääkis Reztsova enne MM-i algust.
Stuudiosse tuleb külla Euroopa Komisjoni Eesti esinduse asejuht ja majandusnõunik Katrin Höövelson, et kommenteerida komisjoni värskelt ilmunud iga-aastast majandusliku ja sotsiaalse olukorra analüüsi.
Miks peaks rahvas arvama abielu kohta, kui see enamikku üldse ei kõneta?
See on suur pingutus ja suur saavutus.
Sestap ka otsused sulgeda koolid, teatrid, kinod ja soovitused inimestel töötada kodust.
Aga mängija ei saa ennast enam turniirilt maha võtta, sh ei saa ka turniiri korraldaja seda teha.
Siis tulevad need kaheks asja sulle tuttavad ette.
Ja uskuge mind, mina pabistan igal jooksul, isegi siis, kui tean, et olen favoriit."
See, kuidas ja milliseid teemasid ühel või teisel vaimulike konverentsil ning millises järjekorras arutatakse, on vaimulike konverentsi juhatuse kui iseseisva ja kirikuvalitsusest sõltumatu struktuuriüksuse otsustada.
Nimelt taaskasutasid nad oma tootes Kuressaare linna jõulukuuske.
Ida regionaalosakonna jälgimisel on ligi 3 000 inimest, kellest haigestunud on 456.
Sa tahad turvalist mugavust, nii et selles mõttes põnevus on selles kontekstis mu meelest halb asi.
Ester Vilgats rääkis vallavanema Ingvar Saarega.
Lisaks peab järgima seadusi ja lugema ka raha.
"Meil oli ka väike Konrad ja Jolandra.
"Üks mu vanem patsient, kes noh, ütleme niimoodi, et vaevu kõndis ja ka tema kuulmise, nägemise võimekus oli suhteliselt tagasihoidlik ja reaktsioonikiirus enam kui aeglane, et meil oli väga kurb vestlus temale, kuidas ta nagu autoga enam sõita ei tohi.
Puuduva kolleegi asemele püüab ettevõte otsida töötajat Eestist.
"Loomu poolest metsikud" on ETV2 eetris reedel, 6. märtsil kell 21.35.
Enne jaanipäeva läbis riigikogus esimese lugemise liiklusseaduse muutmise eelnõu, mille sätted puudutavad valdavalt kergliikureid ja nende juhtimist.
Veokitel on Leedu autojuhid ja seisavad piiril,“ kirjutas Aller abipalve siseministeeriumile.
"Ma ei kujuta ette, millestel asjaoludel peaks mingisugune muu Euroopa lennuettevõte kohtlema Eesti turgu oma äriplaanis sarnasel viisil nagu Eesti riigi poolt omatud lennutusettevõte," ütles ta.
Tema rikkus on tänavu 179 miljardit dollarit.
"Me oleme õnnelikud tegelikult.
Haapsalu kultuurikeskuse direktori Gülnar Murumäe sõnul on rahvamaja päeva tähistatud ka varem, kuid mitte igal aastal.
Lavastuses mängib professorit ja Sulevit näitleja Ott Sepp, kes pühapäeval saates "Hommik Anuga" oma rolli lähemalt tutvustab.
Et klient aga sel aastal uuesti lennata ei soovinud, õnnestus kokku leppida rahalises hüvitises.
"Lorenzo oli minust parem kõikides elementides," lausus serblane veerandfinaali järel.
Mis siis nüüd edasi tuleks ette võtta kõige selle teadmisega?
Eesti suursaadik Suurbritannias Tiina Intelmann rääkis, et eestlaste jäämine või lahkumine Suurbritanniast sõltub tööturu olukorrast.
Ma tean, et minu lennus on äärmiselt palju abituriente, kellel on sarnane situatsioon, kus inglise keel on üks asi, mille abil nad lootsid tõsta oma keskmist," ütles Meinson.
Ei ole normaalne, kui ERM-i tugeva pressingu tõttu võib praegu juhtuda nii, et veelgi rohkem vahendeid suunatakse niigi väga heade tingimustega majja.
Kõige väiksem naiste ja meeste oodatava eluea vahe (kaheksa aastat) on kõrghariduse omandanud inimestel.
Ajal, mil Briti eksperdid ja nõunikud seda teemat arutasid, jätkusid Ühendkuningriigis spordi- ja meelelahutusüritused.
Praegust eriolukorda arvestades on aiapidajate jaoks küsimuste küsimus, kas 15. mail algama pidav Türi lillelaat üldse toimubki.
Ööklubiomanike sõnul on valitsuse otsus muud meelelahutusasutused küll avada, kuid ööklubid suletuks jätta, arusaamatu ja ebaõiglane.
Opositsioonierakondasid omakorda võib laita lähenemise eest, et iga valitsuses algatatud eelnõu on saatanast ning meeleheitlike ürituste eest devalveerida umbusalduse avaldamine.
See üks erivolitus, mis läks ühele keissile, kuni tuleb see justiitsministri vastus.
Seetõttu ei toimu ka varem plaanitud Arukate Akadeemia kohtumisi.
"Teadusnõukogu nentis, et rakendatud meetmed on olnud efektiivsed, et nakatumine on pidurdunud.
Tänase seisuga on Eesti töötukassas registreeritud töötuid 38 263, mis on 5,9 protsenti tööjõust.
"Loomulikult me ei taha sekkuda ühegi teise riigi siseasjadesse, aga meil on väga ebamugav arendada sügavuti Hiinaga majandussuhteid, kui tervikuna ei ole suhete raamistik Euroopa Liiduga hästi paigas ja selge," ütles Saks.
Hetkel on keeruline prognoosida, milliseks kujuneb meie epidemioloogiline olukord paari nädala pärast – viiruse leviku piiramisel sõltub väga palju inimeste endi käitumisest ja vastutustundest.
Füüsiline ja vaimne väsimus ohustab nende turvalisust ja paljud meremehed soovivad mandrile saada, vahendab CNN.
Ütlesin tütrele, et tulen kohe," meenutas Sergei Penkin.
Turvalepa küla rahvas avastas neljapäeva hommikul, et torm on pikali lükanud külaplatsil asuva kõlakoja sõrestiku.
"Pinged koalitsioonis kasvavad ja paradoksina on opositsioon võtnud selle rolli, kes selle ära lahendab ja päästab Tanel Kiige ameti ja võib-olla ka valitsuse," märkis Michal.
Koogi valmistamiseks lähebki vaja lehttainast, mis tuleb lahti rullitult 12 minutiks 180 kraadisesse ahju panna.
Kui teisipäeval mõistavad eestlased õigust U-21 EM-valikmängus, siis kolmapäeval UEFA Rahvuste liigas A-koondiste matšil.
Esmaspäeval avati pidulikult 12,6 miljoni eest täielikult renoveeritud koolimaja!
Kindlasti on sul mõni selline digipilt, mida on kahju jätta ainult helendavale ekraanile.
Kirjanik Tõnu Õnnepalu rääkis saates "Suveduur" lähemalt oma värskest luulekogust "Pimeduse tunnil" ja selgitas, kuidas ta nende luuletusteni jõudis.
Stix KV tehingute ajalugu uurides leidis "Insight" teisigi inimesi, kes on keerulises olukorras pöördunud AB Kreditexi poole ja jäänud lõpuks oma kodust ilma.
Kütusehinnad lähevad Riia poole liikudes odavamaks, seetõttu pole mõtet kohe piiri lähedalt tankida.
Aga rohkem kui fotodel olevad koledad tädid ja onud, paelus mind üks teatis: „Kes nägi Pirita rannas meest, kes vehkis saega?”
Juhul kui kuju oleks šokolaadi tootmisel määrava tähtsusega, ei tohiks sellele patenti anda.
Itaalia GP esimene põhisõit on kavas laupäeval.
Toyota lõpetas möödunud hooajal WRC-sarjas tootjate arvestuses teisel kohal, kuid Ott Tänak tuli masinaga individuaalseks maailmameistriks.
Me ei saa kellelegi paraku tervist ja elupäevi garanteerida, aga saame anda lootust.
Ei ole mõtet kütta üles asjatuid lootusi, vaid võtta ette, mida on võimalik teha ning millest tõuseks ka laiem kasu kohalikule elule.
Sandra pakkus ravimid välja Facebookis ja sai kohe mööda pead, et ei tohi võõrastele jagada.
Mul oli Avandi karakterit vaadates kurb, sest vastu peegeldus miski, mida olen kogenud mina, kuid tegelikult on kogenud kõik inimesed.
Selle ärahoidmiseks saab olla ainult üks soovitus – kui jood, siis ei juhi," ütles Ida prefektuuri operatiivjuht Alar Karu.
Eelmisel aastal olid festivali peaesinejaks Miyagi & Andy Panda.
Ilmnes, et kui hiir jõi puhast vett või midagi mõrumaitselist, juba siis läks neuronite aktiivsus alla, kui aga joogipooliseks pakuti midagi maitsvamat, näiteks vanillivett, siis kahanes neuroniaktiivsus veelgi rohkem.
Mõned alad võiksid jääda asustamatuks ja oleks naturistidel ja muidu üksindust-vaikust soovijatel elu meeldivam.
Õhtulehe raadiosaates „Tugitoolis sportlane“ käis seekord külas käsipallur Kristo Voika.
Aga miks just arstiks?
Keila-Haapsalu riigitee Keedika-Linnamäe lõigul lõpetatakse vana mustkatte freesimist ning osa teest on saanud juba uued teekatendi aluskihid.
Kuna selleks sooviti katkestada minu korralist puhkust, siis uurisingi kahes kirjas, mis eesmärgil järelevalve alustatakse ning miks sellega on nii kiire, et tuleb katkestada puhkus.
Pikad instrumentaalpalad lubavad artistil katsetada eksperimentaalsete ja abstraktsete struktuuridega.
"Rodrigo on samuti Barcelonas, et doktor Ramon Cugati käe all läbida meditsiiniline kontroll," lisas Valencia juhendaja.
Tanneri sõnul võib autoseksuaalsus väljenduda ka enese hellitamises vannivees või peegli ees tantsisklemises, ilusad riided üll.
Martin Helmest ei ole õiglasemat riigikogulast.
Saade "Rahva oma kaitse", kus Mart Juur ja Andrus Kivirähk analüüsivad nädala sise- ja välispoliitika sündmusi, on Raadio 2 eetris igal teisipäeval kell 20.00.
Me oleme harjunud kasutama kõnekeelt ja seetõttu tundub sõnateater palju lihtsamini omaksvõetav," kommenteeris Herkül ja lisas, et inimesed peaksid lapsest saati vaatama lisaks teatrile ka tantsu.
Arand paluti galal lavale välja kuulutama 2019. aasta parimat noorsportlast ja üllatus oli suur, kui ta sai aasta noorsportlase tiitli üle anda Eesti noorele jetisportlasele Ander-Hubert Laurile.
Seega tuli Tarmo Rüütlil tavapärane keskväli ümber mängida: Ragnar Klavan nihutati vasakkaitsest Martin Vungi kõrvale keskväljale, äärekaitsesse toodi Klavani asemel aga hoopis 23aastane Taijo Teniste.
Turvaliseks valuutaks peetavad Jaapani jeen ning Šveitsi frank odavnesid teisipäeval pärast mitme päevast kallinemist USA dollari suhtes.
Kaarel Kotkase juhitav Veriff jõudis kokkuleppele mullu Tallinna börsil debüteerinud Coop Pangaga.
"Protsess on kulgenud väga intensiivselt ja ma usun, et õige pea peaks ka siin tulema komisjoni poolne seisukoht," lausus Hololei.
See lubab aja jooksul ostuvoogude kõigutamist,“ teatas keskpank.
See on nii nagu minul juhtus.
Elektriteatris näidatakse filme ning loodusmaja õues on kavas vaba mikrofoniga soome-ugri rahvaste arvamuste õhtu.
Ekspordihinnaindeks tõusis aprilliga võrreldes 0,4 protsenti.
Tartu Ülikool Maks & Mooritsa peatreeneri Toomas Kandimaa sõnul saadi õnneks kolmanda veerandaja rasketest hetkedest üle.
Koalitsioonist jäi välja Keskerakond, koalitsiooniga liitub nüüd Reformierakond.
Ja ma pole üldse üllatunud, sest mida halvemini me mõtleme võimust, seda lähemal tõele me oleme, paraku," lisas teine aktivist Angelina.
Kuid kõhu sai erinevate riikide hõrgutistest pungile täis, eriti head tundusid soomlaste endi kalatooted.
Möödunud ööpäeva jooksul uusi COVID-19 juhtumeid ei lisandunud ning kedagi haiglast koju ei saadetud.
Ma arvan, et me kogu aeg peame selle peale mõtlema ja see peab meil olema kusagil seljaaju tasemel ja me peame ettevalmistuma selleks süsteemselt ja regulaarselt.
Kätel tehtavad sillas ümberjooksud on taas üks harjutustest, kus pane külmikule rekorditeleht valmis ning jälgi, kuidas suudad korduste arvu kasvatada.
Seda, miks riigil puudub ülevaade enda investeeringutest ning kui hea investor on avalik sektor, selgitas Holm pikemalt Äripäeva raadio hommikuprogrammis.
Juunioride arvestuse võitis Kaspar Helde, teiseks tuli Toomas Tanel Tammer ja kolmandaks Demid Solodov ajaga 18.07,49.
Sebil puudub igasugune süü.
Siiski suudab üksik samurai Khotun Khani sõrmede vahelt läbi lipsata.
Aitavad üle läve saada ja näitavad tuge, et saad valimistel kandideerida.
Pärast seda kuulutati sihtasutuse juhi leidmiseks välja konkurss ning uue juhiga sõlmitakse tööleping viieks aastaks.
Nii et äkki jätaks selle umbluu igamehe sobimisest riiki juhtima sinnapaika.
"Me oleme selles osas ümber nurga jõudnud," sõnas Trump viiruse teemadel kõneledes.
Võib kohe ära öelda, et alati võiks olla kiiresti kättesaadav informatsioon, mis puudutab osapooli ja millega seoses tuleks teisel poolel midagi ette võtta.
Mitmedki noored pallurid on teinud arengus suure sammu edasi ning täiskasvanute vastu peetavad mängud on just need, mis selleni viivad," kinnitas mulkide juhendaja.
Ta lisas, et sedasorti moraalipaanikad ei peegelda enamasti tegelikku olukorda.
Kasparov rääkis reedel Äripäeva raadio hommikuprogrammis, et panganduses tuleb kliente juurde.
Balti keti velotuur on Eesti koondisele viimaseks testiks enne Euroopa meistrivõistlusi.
Lääne-Nigula vallavanem Mikk Lõhmus ütles, et Taebla koolile on staadioni kindlasti vaja.
MM-sarja tänavuse hooaja avaetapi finaalsõit.
"Aga kas kultuurileht seda peabki.
"Panen juurde ka 400 grammi veisehakkliha, mulle meeldib selle toidus veisehakkliha, aga midagi ei juhtu, kui panete kanahakkliha, seahakkliha või seguhakkliha."
Iseenda muutmine on teadupärast keeruline, sestap eelistavad paljud alustada ülejäänud maailmast.
Saaremaa esindava Keith Pupari sõnul nende klubis sellest paanikat ei tekkinud.
Kui see ei ole "taju sodiks laskev" uudis, siis kuidas kõlaks miljonimiilise kestvusega aku?
Piirmäära tuleks komisjoni ettepanekul suurendada 1,2 protsendilt rahvuslikust kogutoodangust (RKT) kahele protsendile RKT-st.
Kasum vähenes esimeste kvartalite võrdluses 1,1 miljoni euro võrra 10 miljoni euroni.
Ma ütleks pigem niimoodi, et ma näen seda potentsiaalset võitu pigem sellises pikmas perspetiivis.
Statistika põhjal ei saa välja tuua sagedasemat kuud või perioodi.
Kuidas me paistame silma muu maailmaga võrreldes - kas meil oli haiglasisest nakkuselevikut rohkem kui teistel?
Rootsi-Šveitsi kontsern ABB kaotas ümberkorralduste tõttu kolmandiku kasumist, kuid analüütikud ootasid veel suuremat kukkumist.
Siis lähed kassasappa, kus põrandale lausa jooned kleebitud, et pikivahe ei ununeks ja sinu ette sätib end rahumeeli proua, kes arvab, et lünk järjekorras on selleks, et tema oma ostud eelisjärjekorras tehtud saaks.
Sama seisukohta väljendas ka Isamaa esimees Helir-Valdor Seeder.
Tallinki juhtkonna värskeim liige Katre Kõvask on investor vana kooli tähenduses: börsidel ei mängi, vaid ostab neid ettevõtteid, mis meeldivad, olgu need börsil või mitte.
Enne saatuslikku jaanipäeva oli Kasak Monicaga üle kümne aasta sõitnud.
Reedel kell 15 esitleb Tiit Kaljuste Haapsalu raekojas raamatut „Romantikuna I maailmasõjas ja Petrogardis”.
Ja tulemus ei peaks sõltuma sellest, kas nende erakonnas on Raimond Kaljulaid või Rainer Vakra või veel mõni endine keskerakondlane, vaid ideaalis sõltuks ikka sellest, et tõepoolest on sarnane maailmavaade, mille põhjal on võimalik midagi üles ehitada.
Mõttekäik on siin klassikaliselt darwinistlik: lenneldes merele pillutatud putukad tõenäoliselt hukkusid ega saanud enam järglasi.
Aga pere vaene, kogu balletistuudiumi läbimine tundub perele keeruline.
Okste suurematesse puntidesse koondamine toob lumisesse ja muidu värvivaesesse talve päris jõuliselt toone lisaks.
Tervisetõendi saamiseks tuleb esmalt registreerida perearsti vastuvõtule.
"Teatrite kavasid valitsus ei kirjuta ette, iga teater ja taidlusgrupp teeb oma kavasid suveks ise," lausus Ratas.
Ratase sõnul on võimalik, et piiranguid hakatakse leevendama järk-järgult maakondade kaupa.
“Rae vald ei ole arvestanud sellega, et sellise suure mahuga kaubanduskeskusega suureneb liikluskoormus oluliselt.
Kui alles eelmisel nädalavahetusel selgitati tänavune Meistrite liiga võitja, siis täna tehti Inglismaal uuele hooajale algust.
Selles osas on vajalik ära oodata kuue kuu tulemused ja pärast seda teha otsus, mis võiks olla potentsiaalne aastane tulubaasi vähenemine ja mis ulatuses tulubaasi langust hüvitatakse.
Igasuguse edasimüügi peaks teeniks Merseyside'i klubi 15 protsenti hinnast.
Triikrauda valides pööra tähelepanu just nendele detailidele!
Salgado visuaal on aga vägagi filmilik: seintelt vaatavad vastu ülikontrastsed pisut piibellikud stseenid.
Taiwani välisminister Joseph Wu ütles teisipäeval USA tervishoiuministri Alex Azariga kohtudes, et Taiwan elab pidevas hirmus, et Hiina võtab sellelt vabadused.
Eelmisel nädalal esitatud ettepaneku kohaselt on õigusakti eesmärk võidelda eraldumise, õõnestamise ja terroristliku tegevuse vastu.
Tõde jäi minu hinnangul välja selgitamata ja mitte midagi teha polegi.
Selle najal olen võimeline poole ööni kõrge intensiivsusega tegus ja tootlik olema.
Oma välimuse oluliseks pidamine saab aina olulisemaks ka meestele.
Pirita linnaossa rajatakse uued teekünnised.
Terviseameti Lääne regionaalosakonna juhi Kadri Juhkami sõnul nakatus mees Tartus, kus ka reaalselt elab.
Reketi audiovisuaalne kontsertõhtu "Retrospektiiv 35" toimub laupäeval, 4. aprillil algusega kell 20 Tallinnas Fotografiskas.
"Kui on midagi ikka ette näidata, siis on mõistlik neid lepinguid sõlmida ja vajadusel ka liitumistasusid maksta."
"Esimesed kaks päeva, segateade ja sprindid, läksid üsna hästi," võttis Tobreluts MM-i esimesed päevad kokku.
Millised on eelarve prioriteedid ja kui vastutustundlikult riik laenuraha kasutab?
Võitja kuulutatakse välja 5. veebruaril Tallinnas Lutheri Masinasaalis toimuval pidulikul tseremoonial.
Olen rääkinud nendega, mis tunne oli üles kasvada ja mis tunne on praegu elada vabas Eestis, mis pääses Euroopa Liitu ja NATOsse.
Karjääristuudios on külas Maris Praats, kes räägib lähemalt vabatahtliku töö kogemuse mõtestamisest.
"Kui 1920. aastal anti esimene etendus, siis oma maja sai valmis 1980.
Mõnes keldriboksis võib leiduda suisa hirmuäratav avastus – näiteks mõne aasta eest tuli ühe kortermaja keldrist välja hunnik ohtlikke kemikaale.
Rudolf, Kadrioru uus restoran on nime poolest eestlane, sisekujunduselt skandinaavlane, menüült aga eht prantslane, väikese põhjamaise aktsendiga.
Need olid väiksed viilkatustega majad suurte aedadega, mis lähtusid sajandi-alguse Saksa ja Inglise aedlinnaliikumise põhimõtetest.
Need pole mitte vabast tahtest kingid, vaid pugejalikud annid (mitte kohustuslikud ja regulaarsed andamid).
Just töö kaudu kohtas noormees Catalina Muriel Padilla Uribet.
Ajakirja avaessee on mõttekoja Praxis juhi Tarmo Jüristo sulest, kes rõhutab planeerimisel suure pildi vaatamise olulisust.
"See on töötajate jaoks.
ETV uus saatesari "Maailma kõige targem rahvas" suundub teisipäeviti kell 20.00 koos Urmas Vainoga Eesti koolidesse, et koos õpetajate, õpilaste ja lastevanematega leida õppimise salavalem.
Veel rohkem ettevõtteid ennustas käibe langust aprillis.
Hispaania valitsus avalikustas eile plaani aidata oma riigi turismitööstusel koroonakriisiga toime tulla 4,25 miljardi euro suuruse toetusepaketi abiga, kirjutab El Pais.
Teatrikeskkond ise on kuidagi loomulikum ja lõdvestunum keset seda kriisi."
Maailmapank prognoosib maailma majandusele selleks aastaks 2,5-protsendilist kasvu, võrreldes eelmise aasta 2,4 protsendiga, kuid seda on suvise prognoosiga võrreldes vähem.
Võivad ju hääletajad anda hääli eri parteidele.
Lillemets on senisest parimast tulemusest ees 135 ja Tšernjavski 129 punktiga.
Vastanud leidsid, et enim on oma töös inimõigusi järginud Eesti Rahvusringhääling - nii arvas 65 protsenti, vastupidist arvasid 14 protsenti ning "ei oska öelda" vastas 21 protsenti.
Veel kaks ja pool kuud on sulgpalluritel võimalus koguda Tokyo olümpiamängudele pääsemiseks vajalikke punkte, arvesse läheb kümnel paremal turniiril kogutu summa.
Dramatiseeris Priit Põldma, lavastas Mirko Rajas, lavakujunduse, kostüümid ja maskid lõi Kalju Karl Kivi.
Temat Eestis töötab täna kaheksa inimest – kolm tehnomaterjalide eriala lõpetanud osanikku Elar Tovstik, Sander Susi ja Merlin Toovis, lisaks tublid müügimehed ning tehnilised töötajad.
Püha on ikka terve planeet.
Eriolukorrast tingitud piirangud katkestasid küll märtsi keskpaigast etenduste andmise, kuid hooajal jõuti lavale tuua viis uuslavastust ja anda 382 etendust.
Võib-olla mõni mõtleb kummatigi, et suvest tuleks võtta viimast – üks tore väike raamatukogu kutsus mind esinema ja kui ma siis vastu ajasin, et tuleks äkki sügisel, teatati murelikult, et sügisel tuleb ju teine laine.
Keskerkonna fraktsioonil on 31-liikmelises Narva volikogus praegu üheksa liiget, Kodulinn Narval 14 liiget, Meie Narval seitse liiget, keskerakondlane Mihhail Stalnuhhin ei kuulu ühtegi fraktsiooni.
Ma võib-olla ei maali liigselt üle kõiki asju, et ma tahangi jääkski selline värske moment sisse."
Mida lehekülg edasi, seda treenitumaks kõhutunne muutus.
"Selles pole kahtlust, et need firmad on omavahel seotud," ütles ravimiameti õigusnõunik Andrus Varki.
Pealkirjale vaatamata on tegemist nostalgilise väljapanekuga, sest Pääsukese maalidekogu ripub mehe enda nooruspõlvekodus.
“Vahest sõidutatakse last süles, kuid ka see ei ole õige.
"Kuna Arizona on ka luubi all, siis protsess võtab aega.
Kolmapäeval otsustas erakonna juhatus nad erakonnast välja heita, sest oma erakonna liikme vastu umbusaldust ei avaldata.“
Haapsalu tarbijate ühistu esimees Raimond Lunev ütles, et Coop on täis silte, mis paluvad külastajatel maski kanda.
Macaes, et Venemaal on juba 20 aastat olnud võimalus, et oma väed antud piirkonda saata.
Näiteks kui sa teed mingit harjutust, siis teine mees kõrval utsitab tagant või vastupidi," jätkas Laas, kes on uue meeskonna Bora - Hansgrohe eest teinud sel aastal kaasa võistluseid Austraalias, Portugalis ja Belgias.
Ühe võimalusena raha maale juurde toomiseks näeb minister suve-maalaste käsitlemist päris-maalastena.
Enda Naaber Nipsust avaldas mullu suisa neli luulekogu.
BMW plaanib elektriautode tootmisele hoo sisse lükata.
Sodiaagimärgi lemmikud: vaata järele, millist lille koolilõpetajale kinkida!
Samuti on mitmed teised Hindrey eestkostmisel lahti saanud."
Senise viie etapi kokkuvõttes juhib sarja Peeter Tarvis (KoMo/Veloplus), ent tema tiimikaaslasel Gert Jõeäärel on endiselt võimalik kuueetapilise sarja kaalukaim trofee enda auhinnakappi tirida.
Ja kindlasti peatume pikemalt probleemil, millega inimesed vahel kokku puutuvad: korter, mida tahaks müüa või osta, on tegelikult äripind.
Kuu aega Katrin Viirpalu asendanud Erle Loonurmel oli kolmapäeval viimane tööpäev "Terevisiooni" saatejuhina.
Töötasu vähendamiseks tuleb tööandjal esmalt vaadata, kas tal on töötajale võimalik pakkuda teist tööd.
Selliseid ei ole väikses külas palju ja kõik teavad neid.
Haridus- ja teadusministeerium kutsus uue ühendameti juhikohtadele kandideerima küll kõiki ministeeriumi ja allasutuste töötajaid, kuid märkis kuulutustes, et töökohad asuvad Tallinnas.
See peegeldab suuresti euro kiiret kallinemist, sest valuuta kaal indeksis on ligi 60 protsenti.
Briti superstaar Keira Knightley ootab teist last!
Seattle'i politseiülem Carmen Best ütles, et CHOP oli muutunud "seadusetuks ja jõhkraks" kohaks.
Kui sööd suvel õigeid toite, aitab see vältida ärevust ja depressiooni, kaalutõusu ja muid hädasid.
Milline muusika sinu elu heliribal joosta võiks?
Veebruaris võlus Jaagup Tuisk televaatajaid Eesti Laulu konkursil oma looga "Beautiful Lie", tõustes võistlusel teisele kohale.
Haapsalu kultuurikeskuse direktori Gülnar Murumäe sõnul on Haapsalu kino ilmselt esimene, mis avati, sest ülejäänud kinod alustavad 5. juunil.
USA presidendikandidaatide esimese avalikul debatil jäi rohkem kõlama väljakutsujast demokraadi Joe Bideni ideed, kirjutab TLÜ poliitikasotsioloogia dotsent Mari-Liis Jakobson.
"Minu tervise huvides on parem, kui ma Abu Dhabis ei võistle," teatas Grosjean Twitteris.
Kudeviita sõnul võtab veel aega, et kokkumäng teiste hokinoortega sujuma hakkaks.
Nüüd uuriti O’Sullivanilt, kas ta osanuks toona arvata, et tippu kuulutakse ka mitukümmend aastat hiljem.
"Järelevalve oli neil segastel aegadel nõrk, kõike ei jälgitud nõutava hoolsusega.
Jalgpallitreener Meelis Rooba kartis, et metsatraktorid lõhuvad kohalikud teed ära.
Meie võimekus ja mobiilsus lubavad teenindada eramutest kuni suurte kaubanduspindadeni välja, sealhulgas ka tööstusettevõtteid.
Keegi võiks Harju valdade rattateid ka linnaisadele näidata, siis nad teaks, milline see tegelikult välja peaks nägema.
Riigikogu päevakorras oli teisipäeval olulise tähtsusega riikliku küsimuse aruteluna riigieelarve ja riigi rahanduse käekäik.
Kuid esmalt – seksuoloog Shamyra Howardsi sõnul on oluline mõista, et seksimise sagedus ei ole seksuaalse rahulolu näitaja.
Kohtu käsul salastuse kaotanud Mati Alaveri kohtutoimikutest selgus, et oma jälgede varjamisega plaanis treener tegeleda süstemaatiliselt.
Et seda muutust tagada, oli rohkem aega vaja.
Ettevõte valmistab niimoodi puhast pliid ja pliisulameid, mis lähevad edasi uute toodete valmistamiseks.
Seekordse ideekorje muutis tavapärasest erinevaks ka see, et raha eraldatakse rakendusuuringute eksperimentaalarenduseks.
"Selline konkreetsem tööplaan sünnib kahe nädala pärast, kui tuleme taas kokku.
"Fännid on olnud väga järjekindlad, nad on mulle aastast aastasse kirjutanud, et ootavad uut muusikat," tõdes Kivi.
"Selle tõttu ka pärast pikki arutlusi me leidsime, et teatud meetmete tugevdamine on praegu näidustatud, et viirus saaks Eesti riigis kontrolli alla," kordas ta ja rõhutas inimeste karantiinis olemise tähtsust viiruse leviku tõkestamisel.
Seega, miks mitte sättida pitsalõigule salat ja ampsata midagi tunduvalt tervislikumat?
Väsimus on teinud oma töö.
Veebikonstaabel Maarja Punak on tihti pidanud kokku puutuma inimestega, kes annavad teada enda või lähedase murest seoses välismaalasega suhtlemisega.
Tallinna tehnikaülikoolis magistriõppes elektroenergeetikat õppinud mehe arvates võiks jaama taas tööle panna, kuid takistuseks on osutunud nii vandaalide käsi kui ka keskkonnaameti suhtumine.
"Talv jäi pisut lühikeseks ja oleksin tahtnud selle Planicas lõpetada.
Selle tõttu ei planeeri sinna minna," ütles Svetlana.
Aga samal ajal olen ma alati teadnud, et see on minus olemas, sest see pole esimene kord, kui ma tippmängijast jagu saan," lausus Pironkova.
On, mida oodata – milline iseloom tal on!
Jääme lootma, et eriolukord möödub ja Hiiumaa avaneb hiljemalt paari kuu pärast.
Et siis kas elekter ja julgeolek tekib meil eikuskilt ja iseenesest?
Ega ringile sõites ka paremale vaatamine paha ei tee, sest iial ei tea, kes sealt läheneda võib.
USA staarkondiiter Buddy Valastro teatas Instagramis, et talle tehti septembrikuise võika õnnetuse järel juba kolmas käeoperatsioon.
Näitus "Metsavahi tegemised, küti unistused ja kõik see kaduv" jääb avatuks 5. aprillini.
Juhul, kui see peaks juhtuma juba kümnest kontserdist koosneva turnee ajal, muudame kava järjestust ning kogu kontsert muutub lahkumissümfooniaks.
"See on lihtsalt kaasav faktor, et need aparaadid on seal olemas ja see on väga hea.
"Mitte see ei põhjusta sulle hädasid, mida sa ei tea.
Peaministri sõnul on tal kerged hingamistprobleemid, vahedas Yle.
Meil ei ole vaja mingeid välisvalitsusi või vahendajaid," ütles Lukašenko kaitseministeeriumi istungil.
Politsei ametlik sotsiaalmeediakonto teatas, et kella 19.00 seisuga on häirekeskusele teada antud 107 liiklusõnnetusest.
Vaktsineerimise peatne alustamine ka Eestis on kahtlemata hea uudis.
Ja ma leian, et nende seisukohtadega, mida prokuratuur esitas esimeses kohtuastmes, ei ole selle otsuse tegemisel arvestatud kõikides osades.
Kuigi Margus Grosnõi roll on suurepärane, kaunis näide sellest, et äärmiselt plastiline saab olla ka ainult toolil istudes, valisin seekord Märten Matsu kehastatava Clovi.
"Õiguskantsleri ülesanne on jälgida, et täiesti mõistetava hirmu ajel ei kehtesta valitsus, tuginedes avalikkuse survele, mis on samuti mõistetav, ülemääraseid piiranguid.
PlayStationi kinkekaardi või tasuta Netflixi pakkumine ehk präänikuga meelitamine ning konto sulgemist puudutav ajaliselt piiratud hoiatus ehk piitsaga hirmutamine pole juhuslikult valitud võtted, mida küberkurikaelad rakendavad.
Praegu pole Iklas rohkematele inimestele lihtsalt ruumi, kus nad töötada saaksid.
Jugapuu pakkus, et võibolla pelgab Haapsalu kinopublik, et esilinastusel on liialt palju rahvast.
Karantiini tõttu on üsna karm liikumiskontroll ja Toode ütles, et päris palju on juba ka trahve tehtud.
See on täiesti eksitav.
Cegled jätkab võrdselt kuue võidu ja kuue kaotusega seitsmendal tabelireal.
Treeningute põhjal ütleks, et ta oli juba ammu heas hoos.
Mul endal siin midagi väga keerulist ei olnud.
"Meie jaoks on tegemist äärmiselt keerulise olukorraga," sõnas Saksamaa portaalile SWR võistkonna peatreener Michael Warm.
"Ma arvan, et minu eemaldumine teatrist on kõrvalt vaadates dramaatilisem, kui see tegelikult on.
Võistkonnavõistluses võttis võidu meeskond Tugevad koosseisus Ilmar Volmer, Mikk Bauer ja Raul Paju.
Ma ei osanud muidugi ette näha, et see on maailma tabav viirus, mina nägin lihtsalt, et miski segab tema võimalust.
Seda oskab teha näiteks Juhan Ulfsak ja Von Krahli teater.
Sel aastal on oodata küll 9-protsendist majanduslangust, aga seejärel prognoositakse tugevat taastumist ja kasvu 3,5 protsenti aastas.
Kuldne Trio on endiselt fenomen.
Uurimise käigus tuvastati rohkem kui 90 000 euro ulatuses piirivalveametnike võetud altkäemakse.
Klavan on koroonapausi järel mänginud kahest Cagliari liigamängust ühe – 23. juunil võõrsil 1 : 0 võidumängus SPALi vastu.
Kui kõik on liiga ideaalne, siis sportlane lõdvestub liigselt ja tekivad rumalad vead.
Soovida jättis aga montenegrolase tabavusprotsent: väljakul sooritatud 25st viskest läbis korvirõnga ainult üheksa.
Tindi kokkuostuhind oli tollal 6 kopikat kilo eest.
Sloveenide järel sai pühapäeval kolmanda koha viie sekundiga kaotanud Richie Porte (Trek-Segafredo), Miguel Angel Lopez Moreno (Astana) oli neljas ja Enric Nicolau (Movistar) viies.
Siin aitab ainult kaalulangetamine.
Sest maakonnad olid nii vastandlikel seisukohtadel, Lääne-Virumaa tahtis Harjumaa kompetentsikatuse alla tulla, Läänemaa oma rada edasi sõita.
Mirko Ojakivi lisas, et Postimehe kehv majanduslik seis on selles mõttes halb, et see muudab toimetuse kaitsetuks.
Nende teadmistepagas ja pühendumus avaldus kõige paremini raskeimatel rallidel, nagu näiteks Tšiilis ja Türgis.
Samuti tõdes soomlane, et neil jäi endil puudu asjatundlikkusest, vahendab YLE.
Selles ajas oli Jaak Joala mitte mingi erilise välise toetuse tõttu, vaid lihtsalt lauljana oma konkurentidest üle.
Kuid Eesti oli juba siis eestlaste südames.
Ma ei usu, et meie liitlased seda tõena võtavad," rääkis Keane.
Ei saa nõustuda väitega, et eriolukorra väljakuulutamine on üksnes poliitiline deklaratsioon.
Tegelikult jäigi eelmise aasta jaanuar viimaseks kuuks, mil Eesti tagas varustuskinduse siin toodetud elektriga.
Üürnik maksab nii või naa remondifondid kinni, sest üür ilma kommunaalideta on osadel ulmeline.
Kunagi käis Ööülikoolis rääkimas Kaido Ole, kes pidas loengu igavusest ja sellest, et igavus on just see aine, millest saab kõige paremal viisil loovust destilleerida.
Sellisel ettevõttel on kriisiolukorrast taastumine keeruline või võimatu.
Amsterdamis alanud koostöö jätkus ka peale kooli lõpetamist.
Harjumaal jätkub Saustinõmme viadukti ehitamine ning järgmiste objektidena lähevad ehitusse Kurtna tee ja Künka tee maanteeviaduktid Saku vallas, mille ehitusprojektid valmivad tänavu suvel ja ehituseks läheb hiljemalt 2021. aasta kevadel.
Ühel hetkel saab lennufirmadel mõõt täis ja nad ei ava siit enam kunagi liine.
Sedagi sain alles hilisemas eas teada, et jõulumees on ka päriselt olemas olnud.
Usu või ära usu, aga raamatuseljaluule on sõltuvust tekitav!
Mõni tund hiljem, olles tagasi Washingtonis, palus Modly vabandust, kuid president Donald Trump seadis avalikult kahtluse alla Crozieri kohtlemise ja lubas isiklikult sekkuda.
Muidugi on kontrolltööd väga vajalikud, aga usun, et hindeliste tööde aeg tuleb veidi hiljem.
Järjekordsel sikuti tõstmisel jäi käsi nagu kännu taha kinni.
Erinevatest kottidest tulid välja käed ja jalad, seljakotist pea, rümp oli pakitud musta kilesse.
Asi algas Suomen Kuvalehti teisipäevasest teatest, et kaks ministeeriumi on Kulmunile esinemiskoolitusi tellinud kokku 45 000 euro eest.
Mägi-Karabahhis on selline asi ka, et sa ei näe vastast, rakett võib tulla ükskõik kust.
Päris vegan-variandi saad, kui kasutad taimseid juustuasendajaid.
Kohale tulevad need, kes saavad.
"Kuvalda, praepann, ahjuroop, veider mutrivõti õlale ning missioon "Aur välja" võibki alata," sõnas Hannes Hermaküla enne lõhkumistuppa asumist.
Ja igaüks saab, kui raha on, teha oma raamatu ja las teeb!
"Insight" pöördus veel kord Urmas Luige poole.
Üks lahendus oleks kuulutada magamistuba digivabaks tsooniks.
Üle 50 aasta ETV-s töötanud Mai Mikiver meenutab legendaarseid tegijaid, alustades Valdo Pandist ja Rein Karemäest ning lõpetades praeguste armastatud saatejuhtidega.
Tundub, et paljudele on praegu esmatähtsad vaid võimalikult suur rahakott ja kiiresti kätte tulev hea elu… Elamine nn tänapäeva edukuse kriteeriumide järgi ja niinimetatud eneseteostamise mitte just kõige ilusamas plaanis ei maksa ju midagi.
Niikaua võite arvamust avaldada, MTÜ-dele raha annetada, ühiskondlikele liikumistele kaasa elada ja kontserte korraldada.
Kerge sõnul käib nõukogu kriisiolukorras koos tiheda regulaarsusega, et kõik otsused sünniksid ajakohaselt.
Sügistööd on lõpetamata,” ütles avakõnes See teatri osaline Gustav Reinop.
Koroonapandeemia tõttu ei luba Aserbaidžaani valitsus tegelikult aga üldse mingeid rahvakogunemisi.
Jalgpall, profisport ja ka emotsionaalsed pooled, kuidas valu ja kaotustega toime tulla ning kuidas mürgised suhted, eriti just paarisuhe mõjutab tippsporti.
Esimest korda kommenteeris Dr Disrespect situatsiooni pikemalt juulikuus, kui avaldati paar pikemat intervjuud.
Varahommikul oli antud ka õhuhäire, kuid kell 7.30 see tühistati.
Suurim muutus on võib-olla see, et öösiti ei tohi südaööst kuni kella 6-ni õues olla," lisas ta.
Ta oli kriitiline ka Venemaa suhtes, kes tollal tahtis Nord Stream I ehitada, mis kahjustas Valgevene ja Lukašenko huve.
Keha oli juba suurte koormustega harjunud ja juba oskasid arvestada, et hooaja alguses on igalt poolt valus ning sinna pole midagi parata.
Kochiga veeresid kaasa ka ERR-i sporditoimetuse juht Rivo Saarna, toimetaja-saatejuht Alvar Tiisler ja operaator Mustafa Celik.
Lihtne on süüdistada valitsust, et see ei suuda, ega taha sisulisi ja kaugemale vaatavaid debatte pidada ja vedada.
Teise tooni võtsin siiski igaks juhuks sama keti teisest poest.
Prokurör: „Ma ei usu, et Smollett on süütu.“
Sel ajal peab kodust lahkumiseks saatma eraldi riiklikule numbrile SMS-i, kirjutades oma isiklikud andmed ja kodust väljumise põhjuse.
Seda piirkonda on kontrollinud ka politseipatrullid, kuid meest praeguseks leitud ei ole.
Vormelisõbrad üle maailma tunnevad Vipsile kaasa.
Kui sõiduk on käivitunud, sulge auto uks korralikult väljastpoolt ja lükka harjaga üleliigne lumi autolt maha.
Maksu- ja tolliameti kommunikatsioonijuht Gea Otsa sõnul hakkab amet enammakstud tulumaksu tagastama osade kaupa kolmapäevast ning esimesel päeval on plaanis tagastada 12 miljonit eurot.
Ütlesin, et küll mina õpetan sind toimetama, sina vali konkreetsem ala.
Iraani välisministeeriumi kinnitusel vabastati Teheranis USA veteran Michael White, kes on juba riigist lennukiga lahkunud.
"Ma pean ütlema, et ma ei ole vist varem nii keskendunud Danit näinudki.
Inimene ise teab kõige paremini, milline elu on tema jaoks inimväärne ja mis mitte.
Kui aga rahastusprotsent muutub, tuleb teema Eestis päevakorda, sest valitsuse koalitsioonileppes on kirjas, et kui Euroopa Liit ei taga Rail Balticu ootuspärast ehk 81-protsendilist finantseerimist, vaadatakse projekt üle.
Mingis mõttes suudab Vila-Matas siin teha enamat kui Bayard ja Zaid korraga kokku, ilma et ta hakkaks ise suuri prohvetisõnu tegema või üleoleva humanitaarimuigega iroonitsema.
Loomulikult tekib seejuures vastuolu majanduslike huvidega, kuid poliitikud peaksid sel juhul alati valima rahva tervise poole.
Kaamera jälgib laadaks ja missivõistluseks absurdi piiril toimuvaid tõsiseid ettevalmistusi ja pidu ennast.
Auhinna suurus on 65 000 eurot.
Nad piirduvad kord nelja aasta jooksul valimas käimisega, arvates, et sellest piisab.
Kas sina kardad?“ kirjutas tennisemängija ekstüdruk.
Olukord läheb paremaks väga aeglaselt."
Finantsinspektsioon avaldas neljapäeva õhtul Swedbankile tehtud ettekirjutuse materjalid oma kodulehel ning kell 19.30 algaval pressikonverentsil tutvustab ettekirjutuse sisu inspektsiooni juht Kilvar Kessler.
Hea lugeja, kas olid pardal?
Õigustavateks argumentideks tuuakse maapoodide kadumist, bensiinijaamades esmatarbekaupade pakkumist ja kui vaja, siis ka riigieelarve täitmist.
Settekiht on tähtis, sest just seal elavad merepõhja toiduahelas olulised mikroorganismid.
Reinsalu märkis, et rahapesu uurimisega seoses palgatud advokaadibüroo Freeh Sporkin & Sullivan LLP taustauuringus ei käsitlenud välisministeerium huvide konflikti teemat.
"Meie riigi huve silmas pidades kutsusin üles, et Emily ja tema meeskond alustaksid esimeste vajalike protokollidega ja olen palunud oma meeskonnal sama teha," jätkas Trump.
Panen tähele, et pikivahet ei hoita.
Mida on Tomingas teinud viimasel kahel nädalal enne MM-i?
"See film on pealtnäha kui kerge suhkruvatt, kus on kaunid inimesed ja ilus rikas elu, aga sinna alla on peidetud suurem sõnum klassihierarhiast ja kuidas need kaks kõrvuti eksisteerides väga ei segune."
Comarketi kaupluste Selver ABC-ks muutumine ei puuduta Delice'i ja Solarise toidukauplusi.
Loomaaia direktori sõnul oli nende ellujäämine tõeline jõuluime.
Millised õppekavad Türgi noori huvitavad?
Eesti inimesed hakkasid kriisiajal rohkem kodus süüa tegema ja e-poode kasutama, näitab värske uuring.
"Pean ütlema, et pole näinud nii suurt koosolekusaali Pekingis, Kremlis ega Washingtoniski.
Ja siis alles järgmine küsimus oli see, et kui see rahvahääletus ikkagi sellisel kujul tuleb, siis ei ole tõesti mingit vahet, mida küsitakse, vaid sellele sedelile tuleb kirjutada suur "ei".
Naiste 10 km vabatehnikasõidus oli taas parim ka laupäeval klassikasõidus võidutsenud Therese Johaug.
"Praegu meil pikk visioon on see, et kogu Tallinna ühistransport on aastaks 2035 sada protsenti elektrifitseeritud.
Sellises lähenemises peitub suur arenguidee ja võimalus.
Karantiini jäämise nõue kehtib ka haigega koos elavale, püsivalt samas elukohas viibivale või muul moel lähikontaktis olnud inimesele.
NESA juht määratakse valitsuse poolt, keskuse tegevusse on kaasatud üle tuhande eksperdi.
Läänemere gümnaasiumi õppehoones toimub suurpuhastus ja koolimaja on suletud 18., 19, ja 20. septembril.
Vähem kui aasta pärast algavad Eestis presidendivalimised.
Loigo ütles, et ta maksab majas elamise eest renti.
Pärnu linna – ehk Pärnu linna, Pärnu linna – põhipoint on aastakümnete jooksul jäänud samaks.
Teisest küljest aga – päästma peab ennast eelkõige igaüks ise.
Kohalikud valimised oktoobris 2021 on Eesti 200 erakonnana ellujäämiseks väga olulised.
Sadade tuhandete eest tehakse mujal vaid tohutult eksklusiivseid asju mitme aasta eelarve ja sponsorite abil.
Caswelli dirigeerimisel toimuvad "Great Service'i" kontserdid algavad 28. augustil kell 19 Tartu Jaani kirikus ja 29. augustil kell 19 Tallinna Jaani kirikus.
Oli Tarzan, kes seal liaanide otsas kõikus, ja Jane, keda siis päästa tuleb.
Maailmaturu naftahinnad peamistel toorainebörsidel tõusid reedel, tehes kerge tõusu mitmendat päeva.
Eelarved on langenud, aga mingid mängijad on ripakile jäänud ja palgad poole võrra vähenenud, kes tahaksid Eestisse ja Lätti tulla."
“Ootasime Suninenilt siin enamat,” tunnistas M-Spordi omanik Malcolm Wilson Iltalehtile.
Alles möödunud kuul palus USA välisministeerium diplomaatidelt, et nad uuriksid meditsiinitarvete kättesaadavust erinevates riikides, aga mitte Venemaal.
Telgis palju ruumi ei olnud, osad pidid jalad koos magama, aga me mahtusime õnneks kõik ikkagi ära,“ meenutab Rebecca.
ROKi president Thomas Bach edastas pärast pühapäeval toimunud ROKi juhatuse erakorralist koosolekut sportlastele avaliku läkituse, milles kinnitab, et ROKis on kaalumisel erinevad võimalused olümpiamängude edasi lükkamiseks.
Kinnisvaraarenduses on uusi projekte käima lükatud ka koroonakriisi ajal.
Praegu ei ole suurteks galadeks hea aeg ja peame mõtlema, kuidas tunnustada kultuuri- ja sporditähti nii üleriigiliselt kui ka maakondades selliselt, et tunnustussündmus oleks tähtede vääriline, kuid siiski kõigile turvaline.
Eesti naiste jalgpallikoondise aprillikuuks planeeritud kaks EM-valikmängu lükatakse seoses koroonaviiruse levikuga edasi ning esialgse plaani kohaselt toimuvad mängud oktoobrikuus.
Minu jalad olid selleks ajaks juba liiga tümad, jäin oma neljasest grupist kolmandaks ehk lõpetasin kokkuvõttes 11. kohal.
Eks me ise lootsime ka, et esimese viiekümne sekka peaksime tulema,“ ütleb Kehra gümnaasiumi direktor Kaido Kreintaal – Kehra gümnaasium on kevadiste riigieksamitulemuste järgi paremuselt kümnes.
Tundub, et karantiini ajal janunevad kodumaised vaatajad eepiliste seikluste järele.
"Nõustume täielikult Riigikontrolli ettepanekuga, et süsteemsus ja tervikvaade kriisimeetmete edasiarendamisel peab olema prioriteet.
Issver, küll nüüd leidsid, millest kirjutada.
Isamaa esimehe Helir-Valdor Seederi kinnitusel kontrollib karantiinist kinnipidamist politsei.
Rohkem kui kuu aega tagasi lõpetas USA ajutiselt WHO rahastamise, sest valitsuse hinnangul üritas organisatsioon koos Hiinaga koroonaviiruse tõsidust varjata.
Riisipere-Turba lõigu valmimise järel järgmise viie kilomeetrise lõigu projekteerimise hankele oodatakse pakkumisi septembri lõpuni.
Teiseks takistuseks on aga ajaline piirang, mis praegu on üsna selge: 10. maiks ei ole võimalik kõike valimistega seonduvat organiseerida.
Kolmanda maailma riikides napib pikaajaliste uuringute tegemiseks raha.
Helme sõnul lähtutakse eeldusest, et majanduslangus on sellel aastal 10 protsenti.
Nüüd paistab kõik palju raskem, aga see on osa mängust ja me teame, kuidas sellega elada," lausus ta väljaandele DirtFish.
Siseruumidesse, näiteks Athena kinno, on lubatud kuni pool täituvusest ehk Athena kinos on võimalik ühte seanssi vaadata kuni 120 inimesel, et filmivaatajate vahel oleks piisav distants.
Lipud heisatakse 23. juunil päikesetõusul ja langetatakse 24. juuni õhtul kell kümme.
Üldine sentiment on, et kuni koroonavaktsiini leidmiseni päris kiiret käiku sisse ei saa.
Samas spaaosas ujuda meeldis talle juba siis.
Ühendkuningriik lükkab mais plaanis olnud kohalikud valimised, nende seas ka Londoni linnapea omad, koroonaviiruse pandeemia tõttu aasta võrra edasi.
Ikevald Rannap, artisti nimega Ike Rann, avaldas uue singli "Get By", mille sõnum on, et isegi rasketest aegadest on võimalik üle saada.
Pole kahtlustki, et Sean Connery oli ning jääb igaveseks parimaks James Bondiks, keda eal kinolinal nähtud.
Kas senine Tallinna trammivõrk ning ka tulevased maakonnaliinid on kitsa- või laiarööpmelised?
Kuigi ka hirmuga harjub ära.
Antud olukorras peavad vanemad arvestama, et lapsega koos elaval vanemal võivad olla tekkinud raskused töö või sissetuleku osas ning ei ole õige ega õiglane panna keerulisel ajal ühe vanema õlule kogu vastutust.
Kui praegu maksab keskmist palka saav vanem ühele lapsele elatist ligi 300 eurot, siis tulevikus maksaks ta alla 200 euro.
Väga kainestavalt mõjub ka hundikarjast teadvel olles Martna-Saanika 10 km kruusatee läbimine pimedal ajal üksi jalgrattal või jalgsi).
Sellega on Sepakõrtsi talu maasikate juhtum lõpetatud, VTA tegi 11 kuud pärast menetluse algust otsuse, mis jõustub selle nädala lõpus ja mida amet ei olnud nõus enne avalikustama.
Kes ma siis oleksin?
Keskused toimetavad Jüris, Peetris, Järvekülas, Vaidas ning värskelt valminud uues majas Lagedil.
"Mis puudutab Transpordi Varahaldust, kes on meil lennukite omanikettevõte, kuivõrd seal on pankade poolt antud laenud ja võlakirjad, siis me peame saama ka pankadega kokkuleppele selles, et need ettevõtted võiks omavahel kokku panna.
Isiklikku arvamust avaldades lisas peaminister hiljem Vilja Toomastile, et tema hinnangul pole Filipp Kirkorovi kontserdi toimumine õigustatud.
Internet pakub suurepäraseid võimalusi, et suhelda pere ja sõpradega.
Infektsioonikontrolli töötajad palusid Oderi sõnul inimestele meelde tuletada, et igasugune kätepesu tavalise seebiga, kodu sagedasem koristamine, tuulutamine on endiselt au sees.
"Me oleks pidanud saama tarkvarauuenduse juba enne Rootsi rallit, kuid FIA mehed ei saanud tugevate tuulte tõttu kohale lennata," vahendas soomlase sõnu väljaane Rallit.
Soovitaksin seda raamatut fantaasia ja keeletunde ergutamiseks kindlasti ka koolinoortele, aga kirjandusõpetajale ehk mitte.
Tundsin uhkust meie fondide üle, kuid olin kindel, et Eestis midagi sellist olla ei saa.
Skulptorid katavad musta plastikuga paarkümmend skulptuuri Riias, seal hulgas mõned neist, mis püstitati juba aastakümneid tagasi.
Lisaks avaldab ta, et tahaks elada Tšornobõlis ja harrastada vabavõitlust MMA-d.
Eesti koondislane Kristian Kullamäe tõusis selles kohtumises üleplatsimeheks, tuues 30 minutiga 20 punkti (kahesed 1/5, kolmesed 5/8, vabavisked 3/4).
Minister vastutab selle eest, et tema nõunikud vastavad kõrgetele eetilistele ja professionaalsetele standarditele ning järgivad seadusi ja käesolevates juhistes toodud põhimõtteid.
Rohelise mehikesega on nimelt see häda, et ta ei kanna vormijaki varrukal lippu, mille järgi saaks ruttu otsustada, kelle heaks ta töötab.
TEISIPÄEV: Esmaspäeval lõhkes Soodoma küla läbival maanteel metsaveoki rehv.
Naisel ei lubatud meest esialgu haiglasse vaatamagi minna, kuid kuna ta oli väga järjekindel, siis nõuti vastuteenet: Mata Hari pääseb haiglasse ainult siis, kui ta nõustub prantsuse luure heaks töötama.
Seda, kui keeruline on olukord tegelikult, näevad kõige paremini automüüjad, kes kolmes Balti riigis tegutsevad – küsisime turuliidrilt ja kriisiajale vaatamata tubli tulemuse teinud Kialt, milline pilt neile avaneb.
Seda, et ta ka talvel restorani uksed lahti hoiaks, ta päriselt ei usu.
See võib aga omakorda tekitada probleeme ka olemasolevate kohustuste teenindamisega.
Püüame uue õppekava raames mahutada neisse kolme aastasse võimalikult selgelt erisugused sihtmeediumid, mistarvis jagasime õppekava semestrite kaupa teemadeks.
"Inimene ei ela ainult leivast", on kirjutatud Piiblis aastatuhandeid tagasi.
Hommikuprogrammis tegi kaasa kogu koolipere õpilastest ja õpetajatest kassini välja ning üks õpetajatest pakkus saatemeeskonnale ka enda küpsetatud leiba.
Vaadates aga meeleolusid riigikogu koridorides, jääb kangesti mulje, et tegelikult oli terve päeva peale vaid üks võitja.
"Selle kolme kuuga on enneolematult vähe surnuid olnud, samuti jäi täielikult ära sellekevadine gripihooaeg.
Kas me suudame konkureerida oma publikuüritustega, kuhu me panustame?
Tänuväärselt vintsked mägisibulad saavad hakkama nii kuivades, kuumades kui ka külmades oludes.
Samas näeme veel palju võimalusi ja investeerimisvajadusi, seda eelkõige selleks, et tootmine oleks ka keskkonnasäästlikum ja meie toodetav energia taaskasutatav.
Mustonen tutvustas, kuidas Eesti ja Iisraeli kultuur koostööd teevad ning koos arenevad.
Kuigi palade põhjad tulevad valdavalt eri kohtadest ja isikutelt, on kogu pakett kokku keedetud Kapa poolt, kelle produktsioonitehnika tõuseb aina kvaliteetsemaks.
Investor Karin Vinkeli hinnangul vastutab igaüks enda heaolu eest eelkõige ise!
Väga mõistlik algatus,aga kahjuks vist hiljaks jäänud.
Ka näiteks armastatud klassik Oskar Luts astus sügisel 1922 (kui olla täpne, siis avaldus on tehtud kuupäevaga 22. IX 1922) Tartu rohuteadlaste korporatsiooni Fraternitas Liviensis.
Just seetõttu tekib ülikoolides sageli olukord, et kuulutades välja õppejõu ametikoha ei laeku mitte ühegi eestikeelse doktorikraadiga inimese avaldust, ent see-eest mitu välismaist.
"President Trump väärib seda, et näha, kes teda toetavad, ta väärib selle armastuse tajumist," ütles üks toetajatest AFP-le.
Hoiduge erinevate gruppide vahelistest kontaktidest (seda võimalusel nii erinevatest koolidest õpilaste vahel kui ka gruppide vahel, kes huvitegevusega koos tegelevad).
Praktikas tähendaks see muuhulgas seda, et Saksamaa hakkaks majanduse jahtumise vältimiseks rohkem kulutama.
Eriolukorrast tingituna uksed sulgema pidanud maailmas üle 50 miljoni külastaja kogunud Gunther von Hagensi originaalnäitus inimkehadest "Body Worlds" on taas lahti.
Parlament kiidab valitsuse toetuspaketi heaks tõenäoliselt hiljem sel kuul.
Viimase sõidu lõpetas ta neljandana ja etapi kokkuvõttes tuli Üpraus kolmandaks.
Kui Tallinnas ja Harjumaal pakkus seisuga 2018/2019 õppeaasta mingit sorti filmiõpet 23 kooli, siis Hiiumaal ja Pärnumaal vaid 1, Saaremaal polnud uuringu koostamise ajal aga ühtegi filmiaineid pakkuvat üldhariduskooli," lisas Sepp.
Martin Himma otsustas teisipäevaste uudiste valguses lumelaagrist Põhja-Soomes loobuda.
Tundub, et suures osas on võimalik kõiki kolme küsimust lahendada, järgides suhteliselt lihtsat printsiipi.
Sageli saab uue vaatenurga grupilt – nende vanus, päritolu, kogemused, amet või huvid annavad hea võimaluse luua neid inimesi kõnetavaid seoseid ning nokkida oma mälust välja seiku või näituselt esemeid, mis võiksid just sellele seltskonnale huvi pakkuda.
Ja küsimus pole ju kitsalt selles, milline on meie definitsioon abielust, vaid milline on ühiskondlikult eriliselt toetatud ja soodustatud kooselu vorm," selgitas Helme.
Alati tahad parimat, kuid vahel ei kuku kõik päris nii välja.
"Eelmise aasta maagaasi müük jäi alla aasta varasemale tasemele, mis tulenes oluliselt soojemast keskmisest õhutemperatuurist ning tihenenud konkurentsist turul,“ ütles Eesti Gaasi tegevjuht Ants Noot energiafirma teates.
Ühe lahendusena nägi Vovk m-tervise rakenduste paremat reguleerimist läbi ühtse hindamissüsteemi.
Lisaks sellele on tõstatatud küsimus, et kui telefonilevi on halb, kas siis on ikka võimalik saada kätte kõik vajalik informatsioon testimise aja ja tulemuste kohta.
Olukord on ebamugav, kuid loodan inimeste mõistvale suhtumisele.
Harjutuste tegemiseks on kindel aeg.
Terve Euroopa valmistus teiseks laineks, ka meie varusime isikukaitsevahendeid, suurendasime terviseameti võimekust jne, aga ikkagi tabas veidi ootamatult selline tõus kogu maailmas, kaasa arvatud ka meil, Eestis," rääkis ta.
Kristjan Järvi iga kava on omaette muusika- ja kultuurisündmus, kus eilne kontsert ei sarnane kunagi tänasega, ega tänane homsega – niivõrd erinevad ja vahel lausa peadpööritavalt omapärased on tema kavad võrreldes nn akadeemiliste kontsertidega.
Deutsche Banki mullune kahjum ületas 5 miljardi euro piiri, sest ettevõttes käib laialdane restruktureerimine, millest on 70 protsenti juba läbitud, teatas Saksamaa pank.
Algaval eluaastaringil on sul palju nii füüsilist kui ka vaimset energiat.
Veelgi olulisem on aga kasumlikkuse seisukohast see, mis toimub turul.
NATO endine peasekretär Anders Fogh Rasmussen on üheksa isiku seas, keda Lätis maksejõuetuks tunnistatud kommertspanga PNB pankrotihaldur süüdistab pangale kahjuliku otsuste tegemises.
Buckinghami palees keisrilõikega ilmale tulnud prints Charlesi sünnist teatati BBC hilisõhtuses uudistesaates.
Minu jaoks tähendas see, et järgmine hetk oli mul nina ees maasika-mannavahu taldrik ja kogu personal jooksis kallistama.
Kahtlemata on see samm selles suunas.
Vanasti oligi selleks tõepoolest ainult ruupor, tänapäeval võimendab sotsiaalmeedia seda tuhandete ruuporite jõul.
Sotsiaaldeokraadid sattusid opositsiooni ja hoidsid seal madalat profiili.
Või kui peame silmas seda, kuidas stress kaldub avalduma meestel ja kuidas naistel.
"Võta või jäta" meelitas telerite ette 147 000 inimest.
Ta lisas, et nad tegid paar päeva tagasi uuesti testid, mis osutusid õnneks negatiivseteks.
Vist mitte, sest siis ma poleks ma tore inimene vaid poliitik.
Tallinna Sadam avas reedel põhjalikult uuendatud D-terminali, mis teenindab Tallinki Soome ja Rootsi liini reisijaid.
Võib-olla on selles oma osa ka mingil lisatud reaalsuse lahendusel.
"Venemaa valitsus peab nüüd selgitama, mis juhtus härra Navalnõiga - me töötame koos oma rahvusvaheliste partneritega õigluse tagamise nimel," ütles Johnson.
Avaliku esinemisega kaasneb tihti ärevus või isegi hirm, kuid Kristel Jalak on veendunud, et esinemisoskused ei ole isikuomadustega kindlaks määratud, vaid on treenitavad.
Nõuandeid jagab Eesti E-kaubanduse Liidu juht Tõnu Väät.
"Kas see immuunsüsteemi toetav efekt peaks COVID-19 puhul aitama, on täiesti dokumenteerimata.
Ehk saab sellega juba tulevast sügisest tegelema hakata ja kui ei saa, siis üks mõte on minna Aegna saarele buda nunnaks.
Klassidesse ja koridoridesse tekib iga päev aina rohkem laste loodud pilte ja plakateid,” lisab Räim.
Kommunaalmaks on kulu, mis tuleb, et jääda.
Paar päeva tagasi said Monika ja Mart šoki, kui tütar saabus koju koeraga.
Aga meil üks vanem pensionär, kes oli seal tööl, ütles, et oi, mul on saag kaasas," meenutas Sõmer, kuidas kuusk lõpuks siiski maha võetud sai.
Ka sel korral pole keegi andnud meie analüütikutele mitte ühtegi poliitilist tellimust ega suunist prognoosi sisu kohta.
Aga ma ei ole iialgi kohanud inimest, kes oleks öelnud, et talle ei meeldi hobused.
Levinud -iseloomustuse populaarsus on arusaadav – suurele osale publikust üldiselt meeldibki "kaotajatele" kaasa elada, mispeale lõpusirgel saavutatav edu on seda ägedam.
“Peame oluliseks, et lastele ja noortele suunatud lavastused kõnetaksid oma teatrikeele ja kunstilise tasemega ka täiskasvanud teatrihuvilisi,” selgitab lavastaja teatri loomingulisi põhimõtteid.
Ummistuste puhul saab survepesuriga küll enamasti mõneks ajaks probleemi lahendatud, kuid kokkuvõttes läheb selle pidev tellimine väga kalliks.
Rohelise Kooli programmiga on liitunud ka Klooga lasteaed.
Nii püüame kõik lakkamatult pidepunkte leida ja haarata, millest parajasti haarata annab – ümbritsevatest inimestest, kokku aetud varandusest, staatusest või ka lihtsalt toidust ja sellest saadavast mõnutundest.
Minul näiteks läks tarvis Ain Kaalepi uurimust Sophoklese "Kuningas Oidipusese" (tõlgitud kahe peale oma sõbra ja kolleegi Ülo Torpatsiga) ajaloolise tausta ja eelloo kohta, siis, kui ma kirjutasin oma elutööd "Filmidraamatehnika".
Päev enne seda otsust kutsusid ametnikud kohtumisele ettevõtte kaasasutaja Jack Ma.
Võistlusel osalesid viie kooli võistkonnad.
Mis siis on minu nägemus Eestist?
See ongi kõrvaltoime, mille eest reklaam hoiatab.
Rahandusminister Rishi Sunak ütles reedel, et tasub kuni kaks kolmandikku töötajate palkadest ettevõtetele, mis uue süsteemi kõrgeima kolmanda taseme liikumispiirangu reeglite kohaselt talvekuudeks end sulgema peavad.
"See oli minu esimene kohtumine Arleniga ja ma olin väga põnevil, et seda koostööprotsessi kogeda," ütles Helena.
Järgmist saadetist Magnumi jaoks juba komplekteeritakse ja see peaks Eestisse jõudma lähinädalatel.
Esimesed neli ala õnnestusid paremini Haramaal, kuid siis tegi kaks head sooritust Kõverjalg, kes odaviske ja kõrgushüppega liidriohjad haaras.
Kaitseväe välihaigla Kuressaare haigla ees.
Siis leidsid volikogu liikmed, et on olnud liiga vähe aega nii suure ja avalikku huvi omava eskiisi ja detailplaneeringu lähteseisukohtadega tutvumiseks.
Võttes arvesse Haiguste Ennetamise ja Tõrje Euroopa Keskuse (ECDC) soovitusi on 11. märtsi seisuga tervisameti hinnangul koroonaviiruse kõrge riski piirkondadeks Hiina Rahvavabariik, Itaalia, Iraan ja Lõuna-Korea.
Selle kohta, kui palju kuskil riikides eestlasi võimalike piirangute taga kinni on, PPA-l infot ei ole.
Lisaks neljale parimale kuldgrupi eestlasele õnnestus edasi pääseda Joonas Kiisleril, teised eestlased pidid jätkama hõbe- ja pronksgrupis.
Seni aga aitame oma lähedasi, naabreid ja sõpru, helistame oma emadele ja isadele, vanaemadele ja vanaisadele.
Üks digiteerimisega kaasnev üldine nähtus on suure üleilmse turujõuga ettevõtete kujunemine (Google'i emafirma Alphabet Inc., Facebook, Twitter, Amazon, aga ka Hiinast pärit Alibaba jne).
Et aga hästi toimivat mitte rikkuda, on Citroën oma väikeautot kohendades olnud üsnagi ettevaatlik, kirjutab Accelerista.
Võib öelda, et imeline pääsemine, mul oli tugev kaitseingel.
Eelmise nädala alguses hakkas juttudest juhtide, sportlaste, sõpradega hiilima ligi üks ühine tunne, et aitab küll.
Ja et ungarlased saaksid siia rada paigaldama.
See on normaalne, ka seda tuleb austada,“ tõdes Agur.
Põlevkivisektor, kus valitsus otsustas teha täiendavaid leevendusi.
"Avastasin, et need mõtted, mida Veljo oli seal rääkinud ja aastakümneid juba mõlgutanud, need ühtisid väga mõtetega, mida mina olid mõelnud, kuigi kaootilisemalt, harvem ja ebasüsteemselt."
Esmaspäevane naftahinna järsk langus Eesti tanklates sama kiiret langust ei too, prognoosisid rääkinud kütusemüüjad.
Eelmises Bundesliga voorus üllatusliku kaotuse saanud värske karikavõitja Keltern mängis sel korral kodusaalis oma võimetele kohaselt ja teenis kindla 81:56 võidu.
Lõpetuseks, Eesti paistab Euroopa riikide seas silma tõsise akadeemilise järelkasvu kriisiga.
"Ma ei oskaks selle manöövri juures midagi teisiti teha.
Füüsiline vorm on suhteliselt kehv, aga olen rahul sellega, kuidas ma rajal sõitsin.
Kui küsida nüüd, kas see vastab liberaalsetele ideedele ja sellele, millistena me inimeste elu tahaksime näha, siis tõenäoliselt vastab," kommenteeris Michal.
Muuseas, siis saame ka võrrelda, et kumb versioon meile tegelikult rohkem meeldib.
Minu teada on mõned jõudnud ka kohtusse.
Tõenäoliselt on see üheks põhjuseks, miks pole arutelu kalade heaolu üle saavutanud sama laia kõlapinda nagu diskussioonid karusloomafarmide keelustamise või metsloomade tsirkustes kasutamise üle.
Kadri Voorand juunis 2014 Haapsalus.
Rimi e-pood alustab kojukannetega Tallinna ja Laagri piirkonnas ning teenust pakutakse Laagri Rimis.
Teatrivahi uues saates rääkisid kritiikud Madis Kolk, Valle-Sten Maiste ja Meelis Oidsalu Von Krahli teatris Herman Melville'i lühijuhutu "Kirjutaja Bartleby" (1853) alusel valminud lavastusest "Pigem ei", mille lavastas Juhan Ulfsak.
Eesti Päevalehe tellitud Turu-uuringute AS-i küsitlus toimus 9.-15. juunini 2020.
See on kõigi Eesti inimeste huvides.
Seda tajume enim naiste kohta käivate idiootsuste koha pealt.
Arktilistele maadele on jää sulamine suur šanss, on öelnud Norra õlitööstuse ja energiaminister.
"Paremini on seal olnud lood, kus on tehtud see arheoloogide poolt.
Siiski pole kõik veel lõplik.
Samu vürtse võid kasutada ka eeterlike õlidena – paar tilka vatitupsul hoiab sissetungijaid sahtlitest ja kappidest eemal!
Varem tundus vähemalt Eesti ühiskonnas valitsevat vastupidine norm – kuni haiglasse pole vaja minna, peaks tööpostil olema,“ lisas ta.
Lihtsalt on õnne ja armastust vaja.
Tõenäoliselt ei üllata see kedagi, et vastuseks on armastus muusika vastu!
"Eks me vaikselt kogume ennast.
Nüüd ehitame linna, kuhu kõik lahedalt ära mahuvad.
Põhikooli lõpetab tänavu 90 last, kelle lõpuaktus pidi olema 13. juunil.
Lisaks neile peeti kinni veel kaks inimest.
Selle ühiskondlikeks vasteteks on rahalised suhted, kaubafetišism, asjastumine, vahetusväärtuse domineerimine – võiks lisada, et ka digiteerimine.
Muudab toodet siis, mis vahet seal on mida toodad, peaasi, et müüb ju!
Sellest summast on 70 miljonit ette nähtud uute investeeringute toetuseks, et omavalitsused saaksid teha investeeringuid, suurendada seelävi tellimuste mahtu erasektorile ja leevendada majanduskriisi mõjusid.
Õiguskomisjoni esimees, Keskerakonna aseesimees Jaanus Karilaid jagab õiguskantsleri arvamust.
Kui eriolukorras oli kaugvastuvõtu võimalusega teenuste nimekiri laiem, siis tavaolukorras tasub haigekassa nende kaugvastuvõttude eest, mis toimuvad arsti tagasikutsel ehk tegemist peab olema korduva visiidiga.
Villarreal on 11 mängust kogutud 20 silmaga kolmas.
Tegelikult on küsimus teadlikkuses, täpse ja asjakohase informatsiooni kättesaadavuses, mille põhjal otsuseid langetada.
Järgmine kohtumine peetakse reedel Tallinna Ülikooli ja G4S Noorteliiga vahel.
Lääne-Eesti eelvoor on üks seitsmest First Lego League Eesti eelvoorust, mis läbi jaanuari ja veebruari kuu erinevate nädalavahetuste, toovad robootikahuvilisi kokku Tartusse, Tallinnasse, Haapsallu, Parkseppa, Rakkesse ning Kuressaarde.
Lutsar tunnistas, et valitsus küsis teadusnõukogult, kuhu ta kuulub, nõu, kas eriolukorra meetmed on Eestis piisavad.
Koos värske SKT numbriga tuli ilmsiks ka see, et maailma suurim autotootja, Volkswagen Group, on Eestisse asutanud allüksuse ja plaanib siin hakata tegelema oma autodes kasutatava tarkvara arendamisega.
Eeldatakse, et Durbini kandidatuuri vastu on mitmed demokraadid, kes ei taha, et kohtusüsteemi komitee juhi ja fraktsiooni esimehe ametid kattuksid.
Sellest murust ei hakka ma parem rääkimagi.
Muidugi Moskvas.
Koroonakriisis suurenes märgatavalt andmevõrkude koormus.
Praeguse kava kohaselt peaks MM toimuma järgmise aasta 6.-15. augustil Ameerika Ühendriikide Oregoni osariigi tuntud kergejõustikulinnas Eugene'is.
"Ja see on Putinile igal juhul kasulik.
Aga sellepärast, et on otsustatud Eesti Teede aktsiad võõrandada ja seepärast tõime ka selle otsuse ettepoole, et müügiprotsessi ajal oleks mingi kindlus," ütles peaministri kohuseid täitnud siseminister Mart Helme valitsuse pressikonverentsil.
Pärast finaali, kui jälle teise koha sain, lohutasid isa ja treener, et suuremad võidud on alles ees.
Sellest on need aga sisu valides, eemaldades ja märkustega varustades väga kaugele läinud.
Suuresti on see usalduse ja ka vastutuse küsimus.
"Minu jaoks on iga album mingi eluperioodi album — sinna saavad kogutud mõtted, mis ma sel perioodil olen mõelnud.
"Energiat ja jõudu on pandud väga palju ja raha ka.
Eelmise aasta novembris ametisse astunud peaminister Ludovic Orbani valitsusele avaldas umbusaldust 261 saadikut kokku 465 saadikust.
Ning sealt edasi — uued raamatud, arvustused, igasugused tunnustused…
Algab aasta kala konkurss!
Lisandus ka piinlik segadus annetustega.
Siin polegi tegemist puhta metsafotoga, aga valge lume ja sinise taeva vahel on tumedal, peaaegu mustal metsal oma koht.
Aitäh, 2020, oled minu vastu hea olnud."
Ühtlasi võttis politsei selgituse saamiseks ühendust Sportlandi esindajaga, kes tõdes, et nad ei suutnud taolist olukorda ette näha ning sulgesid kauplused ennetamaks edasist inimeste koondumist nende poodidesse.“
Koos riigipoolse toetuse ja liikmemaksudega laekus Keskerakonnale kolmandas kvartalis 522 300 eurot tulu.
Mõlema firma aktsia hind jääb koroonaeelsele ajale alla.
Jurist ootab süsteemi, aga võib-olla on kaos parem tee tõe ja kvaliteetsema seadusloome suunas?
Kui avasõidus oli parem sloveen, siis teises sõidus suutis kiireim olla Herlings.
Tuletame meelde, et kortermaja rõdudel suitsetamine ei ole ohutu, veel vähem põlevate suitsuotsade viskamine plastnõusse.
Nüüd, ligi kolm kuud hiljem jätkatakse mängudega, kui platsile tulevad kõik 10 liigas osalevat meeskonda.
Nüüd eesootav olukord on siiski mõnevõrra teistsugune, kui 2004. aasta sügisel.
Kolmapäeval toimunud Mustvee vallavolikogu eestseisuse koosolekul teatas vallavanem Märt Kraft, et on otsustanud ametist lahkuda.
Eelmise kriisi suurim viga oli see, et riik lõpetas ka tellimused ära ehituse mõttes.
Just temale kuuluvad sõnad, et enne ei saa maalida silmi, kui sa ei tunne hinge,” kõneleb Ewa-Kaisa Plakk oma iidolist.
See on loogiline.
Peaministri Downing Streeti büroo sõnul on Johnsonil kerged koroonaviiruse sümptomid ja on otsustanud end isoleerida,.
Välismaalt Eestisse naasmisel on võimalused äärmiselt piiratud.
Kiibuse sõnul tuleb enesekindlus võistlustel väga palju kasuks.
Kuusalu meeskoori liikmena olen salvestanud paljusid koori esinemisi nii vallas kui kaugemal.
Linnavolikogus mõte toetust ei leidnud, põhimõtteliselt oli vastu kogu Keskerakond, muu hulgas Kõlvart.
Tunnetame väga hästi enda vastutust ühiskonna ees ja teeme kõik selleks, et suudaksime tagada desinfektsioonivahendite tootmise.
"1937. aastal saadeti sinna mu represseeritud vanaisa," jutustas ta.
Varem on Kankaanranta rääkinud, kuidas teda kiusati koolis gümnaasiumini välja.
Viimaks teatab naine rõõmusõnumit, et on jõudnud Eestisse!
"Üldine reegel on see, kui nafta hind on madalal, siis Vene välispoliitika on teistlaadne, palju rahumeelsem kui tavaliselt," märkis ta.
Oma mätta otsast tean rääkida, et sealsete ülikoolide meesprofessorite seas on levinud komme pidada naistudengitest armukesi.
“See on jube,” tõdeb naine.
Igal juhul nüüdseks on Destiny elutöö tehtud, sest järgmine tiinus oleks juba liiga riskantne.
Samas arvas Eilat, et EKRE-l on kindel segment valijaid, kes on nii tugevalt kinnistunud, et nad pigem võtavad selle riski, et anda uutele tuultele võimalus.
"Kogu maailma majandus sõltub sellest, kas tehased töötavad igapäevaselt, kas lattu toodetud kaubad õnnestub maha müüa ja kas kaubandus toimib.
Tavatingimustes on mul autost aimdus olemas, järgmise Monte testi jaoks on vaja leida rohkem lund ja jääd."
Lääne politseiprefekt Kaido Kõplas.
Seda kõike arvesse võttes on mulle suur üllatus, et praeguse valitsuse kõige põletavamaks teemaks on kerkinud pensionireform.
Neile, kes mingil juhul kolida ei soovi, on lohutuseks variant, mis praegu veel kaalumisel, laduda ohtlikele jäätmetele peale veel mitu paksu kihti kivimeid.
Valikturniirist pääsevad paremad edasi Sokkeri finaalturniirile, mis toimub Tallinnas 24. oktoobril.
Tehke rohkem lasteaedasid lahti ja küll lapsedtulevad…
Summutasin need enam-vähem ära, aga ei saanud kapotti lahti, Assaku mehed tulid ja lõikasid.
"Kui palju otsustusõigust jätta ekspertidele ja kui palju rahvaesindajatele?" on nendest valikutest ehk kõige läbinähtavam ja lihtsakoelisem.
Kui päästjad jõudsid kohale, leegitses vana talumaja nagu tõrvik.
Erinevate põlvkondade koos töötamine on firma tugevus.
"Küsimus pole preemiates, küsimus on süsteemi korrastamises.
Pühapäeval selgus Tallinnas saalijalgpalli rahvaliiga võitja, kui finaalmängus alistas FK Odratakkel Rasmus Raidla kahe tabamuse toel JK Pärnu Sadama meeskonna 3:2.
Lisaks sellele ütles kohtunik kõigile istungil viibinud ajakirjanikele, et kui nad siiski keelu vastu eksivad, võib neid oodata ees kas rahaline karistus või kuni üheaastane vangistus.
Maismaarahvale kõlab juba sõna „jääpüük“ kui luuletus, mis tekitab romantilisi kujutluspilte.
"Eesmaa töö eesmärk oligi analüüsida ja edastada Postimehest lahkunud endiste töötajate arvamusi ja hoiakuid ning siduda neid varasemate uuringute ja teooriaga."
Sotsiaalkindlustusameti ohvriabi ja ennetusteenuste osakonna juht Jako Salla hinnangul on koduvägivalla juhtumite kasvu oodata.
Toornaftatehingute hind New Yorgi börsil langes 10,3 protsenti, jäädes pidama tasemel 20,11 USA dollarit barrelist.
See isegi kõlab naeruväärselt.
“Ootamatult sai minu sooloplaadi esimesest loost hoopis duett,” räägib laulu autor Jalmar Vabarna.
Kaarel Tarandi kommentaar Eesti perepoliitikast oli emotsionaalne ja kibedust täis: pihta said lapsed ja pered, kes neid kasvatavad, aga ennekõike Isamaa erakond ja isiklikult rahvastikuminister Riina Solman.
Isegi kerge eseme valesti tõstmine võib pinges selga vigastada.
People'i andmeil on tegu cheerleader'ite võistlustel osalevate poistega, kes tutvusid Harrisega 2018.
Ühed arvustavad ajakirjandust maailmavaate pinnalt, näiteks muretsevad selle pärast, et sellised väljaanded nagu Delfi või Postimees on muutunud ühe või teise ideoloogia tööriistaks.
Just viimases peitubki üks võimalik komistuskivi: kuidas Marin tuleb toime Soome mõjuvõimsate ametiühingutega.
Ta kinnitas, et teise haigestumise korral tulid pähe ka loobumismõtted.
Suurbritannia ja Euroopa Liit on kõnelustes jõudnud nii kaugele, et kaubanduslepe võidakse sõlmida juba järgmise paari päeva jooksul, ütles BBC poliitikatoimetaja Laura Kuenssberg.
Eesti tudeng Robert raamatumüüjana USAs: 2019. aasta suvel oli see veel võimalik.
Tegutsege eelnevalt kirjeldatud viisil ka siis, kui teil on vaid kahtlus, et rästik on hammustanud.
"Mind siiski võetakse kui normaalset, räägitakse normaalset juttu ja käitutakse nagu normaalse inimesega.
Oliveril tuleb asi ise käsile võtta ja tegu ära teha.
Kuigi Jalka trükkimineku ajal on värske kõrgliigaklubi kogukonnajuhil uut ametiaega seljataga veel napilt, siis suuri hirme Lombil pole.
Läti on suutnud Eesti ja Leedu vahel oma nakatumise märksa madalamal tasemel hoida.
"Oleme jõudnud sinna, et 25-64aastastest inimestest üle 20 protsendi Eestis õpib," sõnas ta.
Jõgi pani inimestele südamele, et kui nad saavad oma perearstilt kutse uuringus osaleda, ei loobuks nad sellest võimalusest kergekäeliselt.
Parteijuhi mälestustes on aga juttu ka nendest loometegelastest, keda toona ideoloogiliselt ustavateks ei peetud ja kellesse nii leebelt ei suhtutud.
Tuletan meelde, et Järviku ametikohustuste hulka kuuluvad ehituse, transpordi ja linnavara arendamine.
Kuna hüppenööriga hüpates on ka käed tegevuses, tugevdab see lisaks õla-, rinna-, selja- ja käelihaseid.
Teiseks tõusis Marius Põld ja kolmandaks Rasmus Luist.
Tegelikult aitab üks üsna lihtne protseduur panna sinu näo taas särama.
Nüüd on paarikuune Ida Marii pere täieõiguslik liige.
On küll, aga see suur number ei kompenseeri tegelikult seda vastutust enam.
Peamine neist oli taastefondi toetuste ja laenude sõltuvusse seadmine demokraatia ja õigusriigi põhimõtete järgimisest liikmesriikides.
Eesti ühe suurima kooli Viimsi kooli direktor Peeter Sipelgas ütles, et kool on viiruse tõkestamiseks välja töötanud erinevad meetmed, kui nende järgi peaks vajadus tekkima.
Pärast hoolikat kaalumist leidsime, et kõik tingimused pole tagatud.
Filmis pole aga isegi seda, kuidas Vseviov peoks valmistudes lipsu ette seob või habet ajab.
Tervishoiuametnike sõnul avaldusid naisel sümptomid pärast Soomesse naasmist.
Ja veel - laupäeval TMW raames toimunud heategevuslikul plaaditurul koguti muusika- ja filmisõprade annetustena 5000 eurot, raha läheb vähiravifondi "Kingitud elu".
Et kes sai hakkama, kes mitte?
Ma ei tea, miks ta eeldab, et ma ka kolmandat korda kandideerin," kommenteeris ta Delfile ja Eesti Päevalehele.
Lisaks veebilehtedele on mängud kohandatud nii, et neid oleks mugav ka mobiilis harrastada.
Riik siiski uraani kaevandamisega tegeleda ei plaani ning fookus on haruldastel muldmetallidel ja akumetallidel.
Olgu selleks näiteks naabrivalve või kanalisatsiooniühistu mitmekorruselises hoones või mõtteline osa eramu juurde kuuluvast ühisomandist.
Me oleme valmis ESM-i kasutamiseks nüüd kriisi lahendamisel.
Circle K peadirektor Kai Realo sõnul on nende tanklates hinnatõusus olulisim mõjutegur üleminek talvisele diislikütusele.
"Sellised olukordi, kus riigi esindaja peab siis mõne ettevõtte või siis kodanikuga suhtlema ja mitte füüsiliselt, vaid videosilla vahendusel, neid oleks ilmselt veelgi võimalik teha."
Trump alustas pressikonverentsi kinnitusega, et politseijõudude laiali saatmine pole mõeldav ja viiks anarhiani.
Valgevene president Aleksandr Lukašenko kuulutas teisipäeval, et riigi sõjaväeüksused läänepiiril on viidud täielikku lahinguvalmidusse.
Iga kolmas Ühendkuningriigi tööandja plaanib selle kvartali jooksul töötajate arvu vähendada, tuues välja suureneva tööturu kriisi ohu, kuna valitsuse toetus ettevõtetele tõmbub tagasi, kirjutab Bloomberg.
Igatahes on praegu huvitav aeg – aednikud piilumas üksteise tegemisi, et kas on aeg …?
Tema sõnul on Ganapati kontsern seni veel kergelt pääsenud.
Eks igal alal on oma spetsiifika!
Rannu sõnul on viimased nädalad näidanud, kuidas noored firmad oskavad kiirelt appi tulla, kui näevad lahendamist vajavaid probleeme.
Mitte kellelgi seda vaja ei olnud.
Aga EKRE-l ei ole see teemaks olnud enne valimisi ja kui nüüd siis hõigatakse välja sellises emotsionaalses seisundus ja sellises olukorras, siis sellel on ju ilmselge tähelepanu püüdmise eesmärk," rääkis Seeder.
"Oleme mõlemad rahvad, kes vabanesid vaesusest tsivilisatsiooni, innovatsioonivõime ja visadusega," algab Jüri Ratase kiri.
Esimesed istuvad seal sellepärast, et neil pole ei raha ega energiat, et minna kohtadesse, kuhu nad igatseksid minna.
Ma sain aru, et ma olen selle kokku lugenud.
Epneri-Kangro-Ulfsaki "Kas te olete oma kohaga rahul" Kanuti Gildi SAALis, mis juba arvestas viirusepiirangutega, mõtestas samuti hetkeolukorda, pannes vaataja tegelema omaenda asukohaga saalis ja maailmas.
Kreml teatas esmaspäeval, et Venemaa president Vladimir Putin kinnitas kauaaegsele Valgevene presidendile Aleksandr Lukašenkale, et Moskva on valmis vajadusel Valgevenet abistama – vastavalt ühisele sõjaväepaktile.
Kaugveri kirjad tuletavad meile meelde vaimsete ressursside rolli raskustega toime tulemisel.
Strade Bianchel startis ka eestlane Norman Vahtra (Israel Start-Up Nation), kes oli üks paljudest katkestajatest.
"Sama asi, mis toimub piltidel, toimub ka riietes, keraamikas ja patjadel, tihti on need mustrid või illustratsioonid, mida ma panen erinevatesse kohtadesse."
Tõeliselt palju on temalt õppida," rõõmustas eestlane neljakordse olümpiahõbeda juhtnööride üle.
Küllap on kontsertide tühistamine Madonna jaoks kergendus, sest lauljanna on maailmaturneel võidelnud vigastustega ning seetõttu mitmeid esinemisi ära jätnud.
"Inimestel on praegu rohkem aega üle kui tavaolukorras."
Nagu kõigi vaktsiinide puhul, tuleb ka Pfizeri ja BioNTechi vaktsiini manustada hoolika meditsiinilise järelevalve all, et tagada vaktsineeritavate maksimaalne ohutus.
Ilma et Elo ja Einar oleksid poole sõnagagi omavahel juttu teinud, mis riietuses tulla pildile, ilmusid mõlemad kohale nahktagis ja teksades.
Ülesvoolu pidas kohalike inimeste juttude kohaselt keegi nutriaid umbes 30 aastat tagasi.
Nii Õnnepalu teebki, ta on hüljanud abstraktsioonid ja tekitanud asemele lähivaate loodusega, märgates elavat hingust igas väiksemaski puulehes ja taimeidus, igas üle lendava linnu tiivalöögis ja aina muutuvates taeva värvides.
See muudab asjad ainult tugevamaks!
See, mis puudutab Eestit ja Leedut, siis ma sain peaministrist aru nii, et bussiliiklus peatub, aga kui kellelgi on vaja oma autoga sõita, siis sellele takistusi ei tehta, kui tegu ei ole just riskipiirkonnast tulnud inimestega.
"Tuleb oluliselt muuta seda, kuidas me räägime.
Märkimisväärse hüppe tegid tänavu tööstus- ja digitootedisain ning arhitektuur ja linnaplaneerimine.
D-terminali parkimismaja rajatakse projekti TWIN-PORT 2 raames ja seda toetab Euroopa Liit infrastruktuuri investeeringute meetme kaudu.
Esimesed lendajad võeti varahommikul peale Kuressaarest.
"Tsentraalne plaan on meil valmis, aga nüüd tuleb koolijuhtidega läbi arutada erinevad detailid.
Tavaliselt lähevad need jutuajamised väga hoogsaks ja koguneb ka rahvast rohkem ja 2+2 põhimõttest ei peeta kinni.
Saksamaa on siiani olnud ainus riik Euroopas, kus kiirteedel leidub piiranguta lõike: sõida nagu jaksad, ja torust tuleb.
Kui soovid kingile lisada rohkemgi sädet, siis soovitame pilk heita ka Von Baeri pakutava kingi personaliseerimisvõimaluse peale, et lisada kingile graveering (näiteks initsiaalid, logo, tsitaat või midagi muud ainulaadset.
Ka tänavu ootab hasartmänguplatvorme arendav firma kasvu vähemalt 50%.
"Lautades väga paljudes kohtades on juba probleemiks vene keele rääkimine, mida üldjuhul kolmandatest riikidest töötavad inimesed teevad.
Kohale kihutanud päästjad lõid lausleekides maja lukustatud välisukse lahti ja tõid esimesena välja majaperenaise Svetlana, veidi hiljem ka tema abikaasa Kaldi.
AECOM-i uuringus puudub seega põhjendus, miks Balti riikides tuleb põhja-lõuna suunal üle minna 1435 mm raudteele.
Mõne nädala eest pakkus palju kõneainet Venemaa jalgpalli kõrgliigas aset leidnud juhtum, kus Sotši klubi ei nõustunud edasi lükkama mängu Rostoviga, kelle esindusmeeskond pandi koroonaviiruse tõttu karantiini.
Tavaliselt teenime me kolmandas kvartalis kõige suuremat kasumit, aga seekord tuli hoopis kahjum,” teatas ettevõte.
Laes standardkupliga lamp, seina ääres kolm kappi kössitamas.
No kui juulikuu sees kirjutatakse ametlikus pressiteates, et ei ole probleemi, siis ma ei näe ka sinnamaani probleemi, kuni tulevad teistsugused pressiteated.
Harjumaale (neist viia Tallinna) ööpäevaga lisandunud seitsmest uuest haigusjuhust on hetkel teadaoleva info põhjal on kaks varasemate haigete lähikontaktsed.
Peatreeneri ja spordidirektori vastakad laused viitavad võimalusele, et kehvade tulemuste järel on värske juhendaja Ingebrigtsen lihtsalt asunud klubi oma käe järgi kujundama.
"Kui viirus on kohal ja elanikkonnas pole immuunsust, vaktsiini ega ravi, siis suur protsent - ekspertide sõnul kuni 60-70 protsenti elanikkonnast - saab nakkuse, kui selline olukord kestab," nentis ta.
Internetipanka ja äppi kasutavaid kliente puudutavad oktoobrist kehtima hakkavad muudatused vähe.
Aga loodan, et Eesti võitleb ja kuna tegu on Saksamaa populaarsuselt teise spordialaga, on mängu auditoorium suur ning hea võimalus ennast tippliigade klubidele näidata,“ arvas Põlva Serviti kasvandik.
Peamiste põhjustena, miks e-residendid ei soovi digi-ID-d pikendada, tõid küsitlusele vastanud välja äriplaanide muutumise, aga ka asjaolu, et e-residentsuse programm ei vastanud nende ootustele.
Ei ma hõisata mõista teistega võistu.
Mis võiks olla väikese inimese praktiliseks probleemiks?
Meil õnnestuski see mäng augustisse tuua.
Nüüd aga ütleb ta: „Keegi ei hooli minust tegelikult ja ma ei taha neid näha, nemad ei taha ka mind näha.“
Lastele toimub kooli avapidu uue veerandi alguses.
Tänaseks kasvatatakse Ameerikas selleks sügiseseseks söömaorgiaks 240 miljonit kalkunit, kes on spetsiaalselt aretatud suureks ning lihavaks (mis omakorda ei meeldi sugugi loomaõiguslastele).
Võib ka olla, et asutused on teinud selle omavahenditest ja nad ei küsigi patsiendi käest ja kindlasti haigekassa partneri juures ei tohi küsida lisatasu.
See, mis suuliselt võib jätta kaootilise mulje, on kirjalikus laagerdumuses kontrolli all.
T, 24.11 kl 18.00 JK Narva Trans - JK Tallinna Kalev – OTSE: Jalgpall.
Aasta viimasel nädalal langes ülemiste hingamisteede viirusnakkuste tõttu arstide poole pöördunud inimeste arv võrreldes eelnenud nädalaga 53 protsenti, kuid grippi haigestumine kasvas kolm korda.
Lisaks pakub instituut abi eesti keele õppe korraldamisel, jälgib eesti keele korpust ja analüüsib seda, teeb keelekorralduse kujunemiseks vajalike alusuuringuid, tegeleb keeleteooriaga, eesti murrete ja ka soome-ugri sugulaskeeltega.
Täna on meil viimane koosolek ja siis saame pikemalt puhata.
See Venemaalt sisse toodud juhtum pole ainus viimastel nädalatel välismaaga seotud juhus Eestis.
Restoranid olid täiesti tühjad,” tunnistab gastronoomiahuviline mees.
Virgutavate balletihommikute programm on osa rahvusooper Estonia ettevõtmistest internetis.
See aga ei tähenda, et ainult tehisveekogusid rajades on kõik hästi.
Vähemalt nii me tookord kõik arvasime.
Seega laenuraha on vaja ka selleks, et keskvalitsus saaks Töötukassa kogutud reserviraha Töötukassale tagastada.
Aga miks peaks näiteks inimesel olema vaja 4 karpi paratsetamoli, 4 pudelit köharohtu ja 4 pudelit nt vitamiine?
Keegi võib sulle oma kõige isiklikumaid saladusi usaldada.
"Ma loodan, et see sari aitab olulisi teemasid avada ja lahata küsimusi, millele me kõik pidevalt vastuseid üritame leida," ütles Obama.
"Oberhof on tegelikult mõnus koht, aga see võistlus on natuke vales ajahetkes.
Aita valida lemmik – algas konkurss „Aasta kalandustegu“
Lisa vahustamist jätkates vähehaaval 30 g suhkrut, kuni saad tugeva ja läikiva vahu.
Soome masinatööstuse Wärtsilä käive kahanes teises kvartalis aastaga miljardi võrra, tellimusi on ees veerandi võrra vähem kui aasta tagasi.
See oli aeg, kus diskor oli kui rokkstaar ja paljud inimesed ei olnud stereost veel kuulnudki.
Bong Grupp tegusteb 14 riigis ja annab tööd 1400 inimesele.
"Inimesed tühistavad broneeringuid, isegi need, kes tahavad tulla, ei tule, see on üldine suundumus," ütles ta Delovõje Vedomostile.
Leedu viimase 14 päeva nakatumisnäitaja 100 000 elaniku kohta kerkis 859,4-le.
Majakovski on küll vist mööduvam nähtus Jessenini kõrval, kui vene hing mitte ei tee läbi põhjalikku muutust"
Samas kinnitas peaminister, et kuigi erinevate valdkondade esindajad on pöördunud palvega valitsuse poole teha moratoorium kas sotsiaal-, tulu- või käibemaksule, siis praegu sektoriaalseid maksukülmutusi valitsus ei plaani.
"Võime selgelt öelda, et parem turundustegevus ja mitmed suurüritused, näiteks Metallica kontsert Tartus ja Tallinna Loomelinnakus Fotografiska avamine on toonud Soome turisti Eestisse tagasi.
Teos kõneleb sellest, et isegi salapaigast, isegi sellest kõige väärtuslikumast ja erilisemast kohast, ei taibata, osata, märgata enesest märki jätmata lahkuda.
Mina olen teistmoodi ja ka inimesed, kellega mina koostööd teen, leiavad, et kui me tahame asjast aru saada, siis me peame mõistma mõlemat – nii psühholoogiat kui ka ajuteadust.
Meie erakonna olulised programmilised ettepanekud tõsta maksuvaba tulu määr metsamaterjali müügil 5000 eurole ja laiendada seda FIE-de kõrval ka füüsilisest isikust metsaomanikele, on leidnud lahenduse.
Nagist leiab lihtsalt üles kõik vajalikud võtmed.
Terviseamet tuletab meelde, et COVID-19 põhjustava koroonaviiruse SARS-CoV-2 leviku vältimiseks endiselt nii hoolikalt käsi pesta, haigena koju jääda kui kaaskodanikega piisav distants jätta.
Ligi viie tunni jooksul tõid pingviinid kuuldavale 203 häälitsust.
Juriidilistel põhjustel registreeritakse eestlane küll esmalt farmklubisse Loudoun United.
Raha kokku saamine nõuab palju vaeva ja aega – aruannete koostamiseks kulunud aeg võiks kuluda hoopis töö tegemisele," rääkis ta.
ETV2 jätkab sel sügisel heaks traditsiooniks saanud teemakuudega ja üllatab auhinnatud sarjadega.
Teise pensionisamba vabatahtlikuks muutmine, Isamaa üks peamisi valitsuslubadusi, on töös olnud terve praeguse valitsuse ametiaja.
Praegusel stressirohkel ajal on eriti oluline näidata oma kallitele, kui väga me neist hoolime.
"Üldiselt on rallimehed head suhtlejad.
Kriminaalmenetluse käigus leiti aga nii tema suvekodust kui elukohast Tallinnas ebaseaduslikku laskemoona, seetõttu on süüdistuses ette heidetud ka laskemoona ebaseaduslikku käitlemist.
Ehk tuleks Nobeli preemiagi ära!
Keeva veega hukatud teod võib ise kompostida või panna biolaguneva prügi konteinerisse.
Näiteks Võrumaal on üks kivi, mis ei paistaks võib-olla üldse välja.
Seetõttu hakkab töötus pärast töötukassa hüvitise lõppu või lahjenemist kiiresti suurenema.
Siis hakati varakult valmistuma, et sügiseks olla valmis, mis on juba ka olemas, aga alati saab paremini," rääkis Härma.
Koju saadeti 33 inimest, 11 inimest viidi üle mitte-COVID-19 osakonda ning kolm inimest teise haiglasse (üks sisestati tagantjärgi).
Kitsastel teelõikudel ei ole kohane kõrvuti sõita.
See on hea projekt.
USS Grupi tegevjuht Raul Paruski sõnul kasvatab Securitase Eesti ja Läti turvaäri ostmine kasvatab USS Grupi turvateenuste portfelli umbes kolmandiku võrra, annab hoogu Baltimaade turvaturu arengule ja toob turvaärisse konkurentsi juurde.
Ja tema ettekujutus huvitavusest ammendus sellega, et tüdruk kargab poisi puusale või suisa selga, seisab ta reitel või kiigub kaelas.
Kui konkurendid Arabella röövivad, algab tõeliselt ohtlik seiklus.
Ja see oligi ehk kõige ägedam!”
Kõigepealt tasuks üle kontrollida oma kodu, soovitab tuntud seksuaalterapeut Marja Kihlström.
"Arusaadavalt ei ole meie haiglad mõeldud suurte hulga infektsioonipatsientide võtmiseks ning infrastruktuur on vananenud.
See tähendab, et võib-olla tuleb hakata kokku hoidma, ehk ka inimeste arvelt.
Murekoht on Repsi sõnul selgelt Tallinn ja Harjumaa, kus paljud ei tea, kust nad viiruse külge said.
Endine USA merejalaväelane Whelan väidab, et ta lavastati süüdi, kui võttis ühelt tuttavalt vastu mälupulga, millel tema arvas olevat puhkusepildid, mitte riigisaladused.
Kazaks rõhutas, et ehkki piirangud on majandusele väga valusad, on need vältimatud.
Eile alanud vähinädal keskendub tänavu kopsivähile ja selle ennetusele.
Möödunud aastal katses PPA edukalt rahunemispeatust: kiirust ületanud autojuhile anti valida, kas ta soovib rahalise trahvi tasuda või puhkab selle asemel teatud aja PPA seatud parklas jalga.
Üks kannatanu nõustus rääkima oma loo, ent anonüümselt.
Kui kaob rahvas, kultuur ja keel, kaob sellega koos mõtlemisviis ja maailmanägemine, tõdevad Edina Csüllög ja Anti Naulainen.
Pühapäeval sõidetakse lühendatud kujul Red Grey Team Lõuna-Eesti ralli, millest võtab osa rallimaailma paremik.
Tartu ülikooli loodusmuuseum on juba aastaid korraldanud kevadist linnuviktoriini.
Aga kuidas siis saavutada lahendus meie kõigi poliitilis-moraalsete erimeelsuste vahel, milline konkreetses olukorras nende printsiipide vahekord peaks välja nägema?
Nädalavahetusel ootab ees Sardiinia ralli, esialgsesse kalendrisse on veel märgitud ka Belgia etapp.
Kõik oleneb lihtsalt, kui kaua eriolukord kestab.
Selget põhjust justkui polnudki, naine oli kaine, tee oli sirge ja autol ka polnud nähtavat viga.
Veab kive ei tea kust kohast kokku ja siis naeruväärne 500-eurone trahv," rääkis Kelam.
Tänaval kulutatud raha kõrval on koolide poolt Sass Henno narkoennetusloengutele või programmile TMK Kooli kulutatavad summad köömes.
Mis üldse ongi praeguses ühiskonnas reaalsus?
Eksport USA-sse vähenes juunis 42 miljoni euro võrra.
Lukašenka valiti tagasi lausa kuuendat korda.
Tüüpiliselt arvatakse oma liikumiskiiruseks olevat 4–5 kilomeetrit tunnis.
Pensionireformi muudatused annavad enamikule töötavast elanikkonnast suurel määral uusi vabadusi ja võimalusi tegutsemiseks nii täna kui kaugemas tulevikus.
Kuna sauna ei saa ehitada pesuruumist eraldi, vaid mõlemad peavad asuma kõrvuti, ei saa näiteks korteri teises otsas paikneva sahvri arvelt pesuruumi laiendada.
Borrell ei täpsustanud, kes võib provotseerida suure rahvusvahelise kriisi teket.
Võiks öelda küll, et on läinud hästi.
Mismoodi see mõjutab teie esinemist?
Sel ajal, kui põlvkonnakaaslased tõid kasu meie rahvale ja ehitasid üles meie riiki, tuuritasin mina kuskil Amazoonia džunglis või nautisin päikeseloojangu värvide mängu Austraalia südames Alice Springsis maailma suurimal monoliidil.
Oleme näinud, millises meeleseisundis ta rännakutele läheb ja millise positiivse laenguga ta sealt tagasi tuleb.
Milliseid ohte see endas kätkeb ja millega peaksid selles kontekstis arvestama meie logistikaettevõtted?
Näiteks veebilehel Jaanituled.ee on praegu 32 tulekohta üle Eesti.
Niinimetatud esimese töökoha koldega on seotud 29, Haapsalu nostalgiapäevade koldega kaheksa, päästeameti koldega seitse, teise töökoha koldega seitse ning pere- ja tutvuskonna koldega on seotud viis haigusjuhtu.
Postimehe filmitoimetaja Hendrik Alla nentis, et Tanel Toom on hakkama saanud fantastilise saavutusega, kuna ta suutis raamatu põhjal, mille kohta on igal eestlasel oma ettekujutus, luua filmi, mis puudutas sadade tuhandete vaatajate südant.
"Olen mõnes mõttes autsaider," kommenteeris Uibo enne võistlust.
Mida teha, kui küüned on muutunud koledaks: paksuks, kihiliseks, pruuniks või lausa siniseks?
"Usun, et kohalik kirjandustegu ei katke ka tulevas ajas," kinnitab Vaapo Vaher.
Mul ei ole ette näidata venelasest vanemat ega provokatiivset poeesiat neegrist lapseisast, mis mind presidendi silmis parketikõlbulikuks teeksid.
Äripäev kirjutab täna ainsast eestlastele kuuluvast kindlustusseltsist maailmas… Eestis.
Et said siin kodus teha, ei pidanud nii palju rabelema.
Tulla mult küsima, et kuidas ma saan nii pöörast juttu ajada, on jabur," ütles Helme.
See aga võib kaasa tuua etteheited, et Martin Helme on Mart Helmest ideoloogiliselt järeleandlikum parteijuht.
Laupäeval ootab sõitjaid puhkus.
Ei ole tal nähtavasti kasu olnud mullusest õpetusest.
Samas pärib ta Twitteris peaminister Rataselt aru, kuidas tema suhtub sellesse, et Martin Helme kahtlustab demokraate valimispettuses.
Kui vaadata lugude teemasid, siis leiab tõepoolest viiteid muutumisele ja muundumisele, küll läbi andumise armastusele, küll läbi surelikkusega leppimise," rääkis solist Marten Kuningas.
Presidendiga pole nõus ÜRO, mille arvates suureneb Nigeri elanikkond 2050. aastaks koguni kolm korda, enam kui 65 miljonini.
Küll aga usub ta, et inimesed ei ole prügi sinna tahtlikult visanud, vaid prügi on sinna sattunud veetõusuga.
Selle vältimiseks kasuta kaasas olevat õrna kanga jaoks mõeldud harjastega otsikut ja enne töötlema asumist lase otsikust veidi aega aurul joosta.
Suvi ja sügis on mõnevõrra taastanud spaade täituvust, ent tänavune turismisügis ei ole siiski võrreldav mullusega.
Tavaliselt oleme koos poegadega viinud ema välja sööma, kuid nüüd selle paganama viiruse kartuses tellisime restoranist toidu koju.
Mäeotsa sõnul tehakse korda ka need lennukid, mis on liisinguettevõtte poolt ära võetud.
Hiina võttis Chengdus suletud USA konsulaadi esmaspäeval oma valdusse, teatas Hiina välisministeerium.
Viimase nädala jooksul kuulasid Äripäeva raadio kuulajad kõige enam järele saadet investor Indrek Nauriga, kus kõnelesime sellest, kes võiks hetke olukorras olla Tallinna börsil parim jahisaak, kes mitte.
Naise ja mehe mõisted on sotsiaalselt konstrueeritud ehk naisi ja mehi pole tegelikult olemas?
"Me saame lahendada Vahemere idaosa probleemid, kui kõik osalejad koonduvad ühe laua taha.
Vahepealsel ajal on töötajad tegelenud pakkimise ja kaupade uues kohas ülespanemisega.
Teenindaja ei pääse infosüsteemile kui tervikule ligi, vaid saab tehnilise vaste juba ette defineeritud andmetest mis on tehniliselt tagatud - fakt isiku kohta, et kas see isik on vajanud abi või mitte ja kui siis kus," selgitas Nisu.
"Ideaalis võiksid kõikide Läänemerd ümbritsevate riikide süsteemihaldurid arendada sellise ühenduste võrgustiku välja ühiselt, kasutades Euroopa Liidu toetusi.
Kas saate anda aimu, kui suurt kärbet otsitakse ja mille arvelt?
See kriis on väga erinev kõigest sellest, mida riigi ja inimestena eelnevalt kogenud oleme.
Nendes lastes me näeme oma tulevasi keskastmesse sisseastujaid, võibolla tulevad nad juba varemgi, NO viimastesse klassidesse.
ETV peab meeles ka suviseid sünnipäevi ja tähtsündmuseid.
Turvatöötaja pidas kinni ja andis politseile üle mehed, kes üritasid varastada Tallinna bussijaamas loomade varjupaiga annetuskastist raha.
Koju naastes laulab poiss emale lipulaulu, isa sunnib aga Internatsionaalile.
Kokkuvõttes tahaksin öelda, et eelmine aasta oli popmuusikas naiste esilekerkimise aasta.
Järelikult on nendegi huvides, et haiglad, teste tegevad ja ravi arendavad laborid ja ülikoolid saaks segamatult kõigi tervise kaitsmise nimel tööd teha.
Samuti planeerivad fatalistlikud pered järelkasvu umbmääraselt ehk kindla arvu asemel soovitakse "piisavalt lapsi" või "palju lapsi".
Jõerüüt näitab, et kuigi ametlikult valitseb küll Euroopas rahu, ei ole terroriohu taustal olukord praeguseks kuigivõrd rahulikumaks muutunud.
Tõrgeteta lastakse läbi operatiivsõidukid, samuti sõiduautod.
Krüptoraha jõuab aina enam ka professionaalsete investorite portfelli, kirjutab The Wall Street Journal.
Kui koer on tubli trennikaaslane, tuleb hoolitseda ka tema massaaži ja lihaste venituse eest.
Riigina oleme kindlasti jõudnud sinna, kuhu vabadussõdalased 100 aastat tagasi lootsid jõuda.
Poolnaljaga tulebki maratoni põhjapoole kolida – üldjoontes jääb lumikatte kestus järjest lühemaks," märkis doktorant.
Eesti kaitseminister Jüri Luik (Isamaa) ütles, et osa nõunikest, kes Euroopa Liidu missioonidel osalevad, on plaanis tagasi kodumaale tuua.
Nii Kõrgemägi kui ka Liiv ütlesid, et hoolealused võtvad asja rahulikult, paanikat ei ole.
Ta meenutas, et neljapäeval kehtestati riigis koroonaviiruse leviku tõttu erakorraline seisukord ja valitsuse lagunemine muudaks olukorra veelgi keerulisemaks, mistõttu leiab KPV LV esmaspäevaks, 16. märtsiks uue ministrikandidaadi.
Saates selgub, kuidas mõjutas kevadine kriis korterite üüriturgu, ostu-müügitehingute hulka ja hindu ning mida võiks tuua algav sügistalvine aeg.
''Ühe noormehe sõnades, kes täna tuli tänama, ütles, et tal võttis hinge kinni.
Esikümnest alustavad kõik peale Verstappeni keskmise kõvadusega rehvidega, hollandlane stardib kõva seguga.
PPA kaater on jahi juures ja see on kontrolli all, purjed on maha võetud.
Koos viimase rahastusringiga on Bolt kaasanud kapitali enam kui 300 miljoni euro ulatuses.
Ma väga loodan, et need kolm kaasust ning et mina ja minu kaks head sõpra ja kolleegi Valvo Semilarski ja Kajar Lemberi asjad saavad ikkagi kunagi läbi.
Siiani oli Lecomte'i parimateks tulemusteks mullusel MM-il ja EM-il pälvitud pronksmedalid kuni 23-aastaste ratturite arvestuses.
Kolmest Balti börsist tabast kõige suurem langus täna Tallinna börsi, mis kukkus 0,62%.
Pean õigeks 1 + 3 reeglit ehk 1 inimene ja 3 meetrit vahet teisega.
Lääne ringkonnaprokuratuuri pressinõunik Liivi Reinhold ütles, et kinni peetud meest ei ole varem kriminaalkorras karistatud.
Žüriis osalevad Markus Toompere Tartu kunstnike liidust, kunstnik-kujundaja Margot Sakson, ornitoloogid Pelle Mellov ja Leho Luigujõe ning Triinu Kadastik haridus- ja noorteametist.
"Rada oli kindlasti aeglasem, kui ta oleks kuivaga olnud.
Madonna jätab ära tänase ja homse Pariisi kontserdi, kuna Prantsusmaa võimud teatasid pühapäeval, et koroonaviiruse leviku tõttu keelustatakse enama kui tuhande inimesega rahvakogunemised.
Eesti Kunstiakadeemia kunstiteaduste ja visuaalkultuuri instituudi professor, mälestusmärgi žüriisse kuulunud Krista Kodres ütles võidutööd "Riigipea" kommenteerides, et on absoluutselt selge, et see valik ei saa kõigile meeldida.
Rääkides nüüd ainult meestel esinevatest vähkkasvajatest, siis eesnäärmevähk moodustab kõigist diagnoositud esmastest vähkidest lausa 25%.
Esimese jalaväebrigaadi Jõhvi sõjaväelinnakus käib kolmekorruselise kasarmuhoone lammutamine.
"Ää nüüd sellega küll räägi, ta on nii kuri inimene!"
Meedikud vaatasid mehe enne kambrisse paigutamist üle ning nende hinnangul ta haiglasse viimist ei vajanud.
On ainult hetk, milles viibime praegu."
Show meelitas kohale pealinna kõige ülemeelikumad naised, kes kõik soovisid omal nahal kogeda kuumade meeste kehasid ning saada ühte sensuaalset sületantsu.
Tamsalu poolelt jõudis kahekohalise punktiarvuni vaid Marek Ojamäe, kelle nimele jäi kümme silma, viis lauapalli ja kolm korvisöötu.
See, kui tihedalt lühijutus kirjeldatud kohad Vildega otseselt seotud on, jäi autorite endi otsustada.
Mitu miljardit eurot praegune koroonakriis Eesti majandusele ikkagi maksma läheb?
Pane kõrvale kõik, mis võimalik, nii et sul oleks vajadusel tagavararaha.
EMOR-i viimane valimiseelne küsitlus, mis ilmus 1. märtsi Rahva Hääles, kuulutas mäekõrgust võitu valimisliidule Koonderakond ja Maarahva Ühendus (KMÜ), kellele ennustati koguni 44 kohta riigikogu VIII koosseisus (tegelikult „piirduti” 41 kohaga).
Mina õnneks pole võlgu!
Anu Tamm tõdes, et antigeeni testid pole siiski alternatiiv praegustele testidele.
"Me jätkame sama liini, mida kadunud sultan, ja põhimõtteid, mille ta juurutas meie riigi välispoliitikasse - rahumeelne kooseksisteerimine riikide ja rahvaste vahel ning teiste riikide asjadesse mittesekkumise heanaaberlik käitumine," lausus Haitham.
Testimisel tuvastati kaks koroonaviiruse suhtes positiivset, kellest üks oli haiguse läbi põdenud ega polnud enam nakkusohtlik.
Kuigi bänd on tuntud oma ropu sõnakasutuse poolest, siis Estoni Kohvri sõnul teavad bändiliikmed hästi sotsiaalse vastutuse olulisust.
Lääne-Nigula valla eelarve hetkeseisust saab ülevaalte, kui valida kodulehel menüüst “Juhtimine”, sealt edasi liikuda rubriigis “Eelarve ja majandusaasta aruanded” alajaotuseni “
Eesti ornitoloogiaühing kutsub vabatahtlikke osalema 9. aprillil algavas haneseires.
Koguni 68 protsenti LGBT+ õpilastest on kogenud vaimset ahistamist oma seksuaalse sättumuse, soolise identiteedi või eneseväljenduse tõttu.
Aga meie eesmärk on, et meie kahjud sellest erakordsest olukorrast väljatulekul oleksid võimalikult väikesed nii meie inimeste tervisele kui ka majandusele.
Kuni viimaste aastasteni on iga minu elatud aastaga Eestis inimõiguste olukord objektiivselt paremaks läinud.
Hea uudis on see, et võimalused plaani tegemiseks on täiesti olemas.
"Jõuaks ainult need keeled enne ära kirjeldada, kui nad välja surevad," loodab ta, tuues välja, et on umbes 1500 keelt, mida 20 aasta pärast arvatavasti ei räägi ükski inimene.
Suur auto siiski.
"Läti investeeringu- ja arenguagentuur saaks aidata turundustööga, et kaasata rohkem reisijaid Tallinki laevadele ja sealt ka meie turismisettevõtteisse," ütles Vitenbergs.
Mis on ameeriklaste jaoks valimiste otsustavad küsimused?
Detsembri alguses Maalehele antud intervjuus tunnistas ta, et ei ole abielureferendumi fänn ja väljapakutud küsimuse poolt hääletada ei saa.
"Arstid tegid oma parima ära.
Nordica juhatuse esimees Erki Urva ütles ERR-ile, et ettevõte ootab valitsuse abiraha, vastasel korral ähvardab Nordicat pankrot.
Ei tahaks küll sellist tüüpi piiranguid sättida, nagu tänavu tuli teha.
Osta ilutulestikku ainult selleks luba omavast müügikohast.
Kaks liitlassõdurit, kes käisid Itaalias puhkamas, vaatamata sellele, et oli teada, kus on riskipiirkond, panid meil osa liitlaskontingendist isoleeritusse.
Perearstile ei saa seda kutset anda.
Tõsi küll, elektroni voogteatriplatvorm kujutab endast seejuures olulist ja kiiduväärt erandit.
Kohuse-eetikast tõukuvad paljud kaasaegsed väärtused nagu inimväärikus, privaatsus, autonoomia jne.
Film jutustab äsja emaks saanud noorest juristist Ruth Bader Ginsburgist (mängib Felicity Jones), kes üritab sel meestekesksel alal läbi lüüa.
Kõigil, kes juhtusid kirjeldatud sündmust pealt nägema või oskavad anda muud abistavat infot, mis aitaks selgitada juhtunu asjaolusid, palutakse sellest teada anda politsei telefonil 776 8433 või infotelefonil 612 3000.
Seal on niisugune slaid: haigustekitajate aastaring.
Täna on kavas sõtkumine ja karukõnnis vedu.
"Need tegevused, mis on juba väga hästi toimimas, siis see ei ole esimene prioriteet hakata nende osas midagi muutma," kinnitas ta.
"Suureks abiks oli kindlasti toitlustuse enda hallata võtmine, mis kasvatas meie käibenumbrit päris tublisti.
Loe pikemalt 26. augusti Sõnumitoojast.
Kõige lihtsam oleks jalgrattaga sõites püüda mõista, mida tunnevad teised liiklejad antud olukorras.
Saksamaa kavatseb ühistranspordis näomaski kandmise kohustuslikuks teha.
"Meil on lihtne sõnum: testida, testida, testida," rõhutas ta.
Aga ajad muutuvad ja koos aegade muutumistega muutub ka su enda arusaam ja tahe püüelda ja kirjutada.
Teadmised ja tarkus aitavad sul luua oma unistuste elu ja annavad hilisemas elus suurema valikuvabaduse.
Mida te sellest arvate?
Halvim on aga see, et lõppraporti tegijad (JAIC) pidid teadma ja teadsidki nii august paremas pardas kui ka kaptenisillal toimunust (Rockwateri video).
Viievõistleja Tõnu Meijel ja treener Sylvi Press (paremal)Eesti Spordi- ja Olümpiamuuseum SA / muis.
Fotol on Narva haigla.
Isamaa esimees Helir-Valdor Seeder.
Aga ikkagi tahan, et luule oleks paremini loetud, kui mina ise suudan, mitte sama hästi või kehvemini.
Elroni juhatuse esimees Merike Saks ütles intervjuus Uku Toomile, et rongide koosseisude suurus sõltub reisijate arvust.
Samuti oleme organiseerinud sinna ka meelelahutuslikku poolt, et päeva sisustada - nii head ja paremat lugemist, erinevaid mänge, telekat kui ka filme, mida vaadata," rääkis Saadi.
Richard Schechneri "Sissejuhatus etendusuuringutesse" annab ülevaate kõigist etendusliikidest.
Luuakse midagi kõigile ja igaühele.
Vanity Fair lisab veel muigvelsui, et mõnel fotol paistab Jeffi pintsak mustvalge, kuid mõnel hoopis rohelist või lausa roosat tooni.
Kaljulaidi kandidatuuri dokumendid andis 1. oktoobril üle Eesti suursaadik OECD juures Clyde Kull.
Ja selle eest teda süüdi mõista ei saadud.
Juba Vana-Roomas oli ütlus, et sõdu alustada on lihtne, aga lõpetada raske.
Zoller meenutas üht konkreetset seika tema, poolaka Jakub Blaszczykowski ja Kloppiga.
"Ootame iga päev inimesi, kes tuleks meie juurde kandideerima ja saaks seda väärikat politseiametniku eriala õppida.
Erasektori meditsiiniettevõtete eestvedamisel toimuv avalik koroonaviiruse testimine laieneb peale Jõgeva veel Paidesse, Rakverre, Haapsallu ja Valka, kus avatakse mobiilsed testimiskohad lähemate päevade jooksul.
Ta pidas põhjuseks Facebooki kümme aastat kestnud püüdeid kõigile meeldida.
"Kollane stsenaarium" tähendaks koolide puhul hajutatud õpet.
Mehe isikukirjeldus on edastatud ka Poola politseile.
Otsige alati selliseid pakkumisi, sest tänapäeval teevad enamus firmasid omavahelist koostööd.
Tööpakkumiste arvud on aga paljudes valdkondades taastunud kriisieelsele tasemele.
Samuti rääkis Kaljurand, mis teda motiveerib tegutsema, kuidas mitmekümnes välisriigis edukalt oma tooteid müüa ja mis veel kiiremini kasvamast takistab.
Olles vaadanud läbi Eesti suuremate lillepoodide veebilehed, ei ole enamikul müüdava kauba kohta mingit infot.
On oluline, et Eesti ettevõtted ei harjuks ettevõtluse laiapõhjalise toetamisega ja ühiskond oleks iga uue meetme osas konstruktiivselt skeptiline.
Vanuse lõikes suurenes registreeritud töötuse määr kõige enam 16–24aastaste naiste seas – veebruari 6,5%lt 11,6%ni aprilli lõpus.
“Hämaras kõik muutub ja isegi tuttaval rajal võib tekkida kerge segadus, et kus ma olen.
Vaid 520 kg kaaluva auto tippkiirus on 330 km/h.
Ega me ei pea ju kaugelt vaatama neid näiteid, näiteks Kreeka.
Meeldivate ajaveetmiste ja tegevuste väliselt ei ole kasvuhoone nähtamatu, vaid oluline osa sinu kodu ja aia üldpildis.
"Tõehetked saavadki tulla ainult tundmatust kohast, sest tõe äratundmine tähendab alati purunemist, või siis vähemalt selle purunemist, mida me enne pidasime tõeks," ütles ta ja mainis, et muidu see on lihtsalt tõsiasi, mida me enne teadsime.
Kesk-Eestis võib lumekiht tõusta 5 sentimeetrini, Lõuna-Eestis aga märjema lume tõttu paari-kolmesentimeetriseks.
Teemantid võivad küll olla vastupidavad, kuid tsirkoonid on neile vägagi lähedased.
Lass andis 21. oktoobril Ungaris positiivse koroonatesti, mis küll hiljem tunnistati valepositiivseks.
Samuti ei kohaldu piirangud erivajadustega inimeste tegevustele.
Kaks aastat tagasi käis Venemaa president Vladimir Putin välja ambitsioonika plaani teha Venemaast 2024. aastaks maailma esiviisikusse kuuluv majandus, nüüd on ta sellest eesmärgist vaikselt taganema hakanud.
Mis rolli või funktsiooni see ametikoht täpsemalt teie käsitluses täidaks?
Hiinas Wuhani linnast alguse saanud koroonaviirus näitas pühapäeval esimesi vaibumise märke, kui nii uute haigusjuhtumite kui ka surmade arv oli väiksem kui eelmisel päeval.
Ühtpidi aitab see välja selgitada, miks kasvatavad neist mõned inimeste haigusriske.
"Vähemalt selles osas, mis ülaltpoolt vööd paistab.
Mis ühendab meid, kes me lõpetasime kooli 50ndal aastal, ja neid, kes lõpetasid aastal 2000?
Motoklubi eestvedamisel tehakse ka vanamootorrataste täpsussõit Rinaldo karikale.
Järgmine testimine on Haapsalus reedel alates kella 11 Qvalitase tervisebussi juures.
Sõnumi selguse puudumine tõi saates osalejate sõnul kaasa ka Keskerakonna reitingu languse Tallinnas.
Kui me valame ressurssi peale: inimesi, raha, võimalusi, aega, siis mingil hetkel hakkavad need võimalused tulema hoopis teistes valdkondades.
Tartus alles üks vastutustundetu nakatas ja nüüd on ahelreaktsioon, mis küll eriti kontrolli all ei tundu oleva.
Kui palju on Kirt saanud visketreeninguid teha ja kui lähedal on ta samale tasemele, mis aasta eest?
Teises ringis lähevad õed omavahel vastamisi ja see on nende 31. kohtumine.
Meil tulevad nii ägedad kohtumised, meil on nii ägedaid võimalusi siin majas.
Politsei tuletab meelde, et kui teised inimesed näevad, et juhtimisõiguseta inimene on autoroolis, tuleb sellest kindlasti teada anda 112.
Ameerikasse jäädes pidanuks muusikalitäht Hanna-Liina Võsa (39) eduka karjääri nimel tegema ohverdusi, et see oleks täiuslik.
"Ta on umbes sarnane film nagu Tarantino "Vääritud tõprad", kus tehakse ikka nii üle võlle roppu ja küünilist musta huumorit teise maailmasõja arvel, ma ei tea, kas Saksamaal sellist filmi näidatakse."
Seda ta kindlasti tähendab.
Liigatabelis hoitakse nelja vooru järel teist kohta ning liidripositsioonil olevast MTK Hungariast jäädakse maha kahe punktiga.
Seetõttu lükkus 1. veebruariks kavandatud allkirjastamistseremoonia mitme tunni võrra edasi ja sai teoks pärast keskööd, 2. veebruari esimesel tunnil.
"Lõpuks võib olukord olla selline, et isegi "solidaarsed" riigid ei soovi piisavalt migrante võtta ning siis on Euroopa jällegi ummikseisus."
Eesti Olümpiakomitee selgitab tänavu rahvahääletuse abil välja Eesti kõige sportlikuma kohaliku omavalitsusüksuse.
Minu kogemuse kohaselt on aga aastakümnete jooksul pandud sellesse projekti nii palju ressurssi, et üks, teine või kolmas kriis seda lõppkokkuvõttes väga pikaajaliselt oluliselt ei mõjuta, kirjutab Marten Kokk.
Mulle see sobib.”
Me oleme sisenemas just nimelt sellesse faasi.
Tuleb põhjalikult lugeda seda, kui palju on meile kohustuslikult ette kirjutatud ja kui palju on jäetud kohalikuks otsustamiseks.
Ma küll püüdsin temaga suhelda, kuid komisjon keelas tal minuga kohtumise ära.
Näiteks kui spordisaalid on suletud, siis kaubanduskeskustes on noorte kogunemine.
Klassi üldarvestuse kolmas oli 22 punktiga Aleksander Kuusik, kes võitis U-19 arvestuses.
Võiks siis olla vähem ostukorve ja korraga vähem inimesi poodi lubada.
Selleks ajaks olid tal peas ainult salgud ja õde tuli ja ajas kõik juuksed maha.
Alustatud kriminaalmenetluse eesmärk on selgitada välja kõik asjaolud ning see, miks noored mõtlematu teo toime panid," lisas Aava.
Miks siis valitsus ei luba võõrtöölisi riiki, seda maaettevõtjad ei mõista.
• Järgi Terviseameti soovitusi (PDF) turvaliseks lennureisiks, et hoida enda ja teiste tervist – haigussümptomite esinemisel lükka reis edasi ja võta ühendust perearstiga.
Suures linnas Marina elada ei tahaks.
Harjumaa juhtumite puhul oli ühel juhul tegemist perekondliku nakatumisega, ülejäänud üheksa värske juhtumi asjaolud ja nakkusallikas on hetkel tuvastamisel.
Tänavune sügis jääb meelde sellega, et räuskamine ja solvamine on taluvuse piiri ületanud.
Kaaluge seejärel kõiki ideid plusside ja miinustega ning valige sobiv lahendus – ja kontrollige kogu aeg, kas see ikka toimib plaanitult.
Trumpi arst ütles varem, et president ja esileedi on hea tervise juures.
Töökoha valikul sai määravaks äsja Koksveres valminud üürimaja, vahendas "Aktuaalne kaamera".
Subaru on justkui jalga joonistatud nahkpükstega rokibeib, kelle figuur ja rohelised silmad paarikümne aasta eest kõik mehed hulluks ajas, ent kelle jaoks on täna ringi marutamise asemel fookuses pere ja kohustused.
Sama kinnitavad ka baarid.
“On küllaltki selge, et me võidame aina suurema osa oma klientide rahakotist,” ütles tegevjuht Larry Fink.
Kui aga tegelaste probleemide avamisele on nii palju aega kulutatud, siis tahaks ka nende lahenemisest lugeda rohkem, kui näha lihtsalt kiiret lõppmängu, mis tegelikult väga midagi ei ütle.
Linnapea pakub välja ka trahvisummad, mis tuleks seadusesse kirjutada, kui majutusteenust osutatakse külaliskorteris ilma kehtiva litsentsita.
"Kindlasti ma usun, et võiks otsida ka n-ö erakondadeülest kandidaati ka väljastpoolt poliitilist maastikku," lisas ta.
Samas kahtlustatakse, et endine sotsiaaldemokraatliku partei liider Marques Mendes olevat täitnud raamaturiiuli kiirustades vahetult enne intervjuud ja see ei kajastavat tegelikku asjakorda, mistõttu tuleks ta meistrivõistlustelt välja heita.
"Olen kindel, et fännid innustavad mind kõvasti.
Igal sünnipäeval on otse loomulikult au sees kook.
Ma pole spetsialist, et kas see on Eestis ka põhiseadusevastane või mitte, aga jääb väga selgelt mulje, et see on Eesti iseseisvate otsuste käest ära andmine."
Ja muidugi on lisaks enda automatiseerimisele Temat Eesti töö aidata ka oma klientidel leida üles kaupade liigutamise kitsaskohad ning pakkuda inimestele rasket ja ressursirikast liinitööd tegema konveierlinte.
Meie tänased meetmed aitavad tagada, et taastumine tuleb nii elav kui võimalik," ütles USA keskpanga juht Jerome Powell.
Loomi on vaatamas käinud inimesi üle kogu maailma.
Haftarit toetavad lisaks Venemaale ka Egiptus ja Araabia Ühendemiraadid, kes kõik on sinna saatnud relvastust, kaasa arvatud ka näiteks sõjalennukid, lootes, et LNA-st saab islamistide-vastase võitluse käilakuju Liibüas.
Lisaks veel see, et me selle raske raviga võime põhjustada patsiendile kannatusi ja see ei ole tänapäeva meditsiinis enam aktsepteeritav.
Koos tänase juhtumiga on sel aastal juhtunud Narva politseijaoskonna vastutusalal 13 liiklusõnnetust, millest sai surma üks inimene ja vigastada 17 inimest, neist üheksa jalakäijat.
Tööhõiveagentuuride ja renditööjõu raport näitab, et just renditööjõu vahendamises on konkurents hoogsalt kasvamas, sest ettevõtjad ei konkureeri mitte ainult omavahel, vaid ka teiste riikide pakkujatega.
Ja kõigil naistel jõuab elus kord kätte aeg, mil nad väsivad pidevalt häbi tundmast.
Kuigi kriisi lahendamist juhivad tsiviilvõimud, mis on loogiline, on meil päris palju vahendeid, et neid aidata.
See see meie Teisesus ongi – hübriid, kes teisenemata jättes muutub sitaks.
Kas te toetate seda, et Mart Helmest saaks parlamendi spiiker?
"Probleem käiguvahetusega ilmnes igal katsel veidi pärast algust.
"Kõik tänased piletiomanikud pääsevad saali."
Selleks et näitlejaid veidi motiveerida ja tegutsemiseks põhjust anda, avan taas need vanad head lood, mis nad esimesel perioodil jutustasid.
Neid kahte nippi oskuslikult varieerides seisab salat kolme-nelja päeva asemel ilusti kikkis tubli nädal aega.
Ehk on siiski mõistlikum lahti teha kõik lasteaiad ning hoida seal korraga vähe lapsi?
Need kõik on sellised väikesed asjad, mille peale me võib-olla alati ei mõtle, aga mis märkamis- ja taipamishetkedena avardavad mõtteruumi ja inimeseks olemise mõõtmes.
Kuna uus koroonaviirus tuvastati ka ühel Tallinna Kristiine gümnaasiumi õpilasel, jätab kool vähemalt kaheks nädalaks ära õppetöö koolimajas ning koolis viiakse sel ajal läbi põhjalik ruumide desinfitseerimine.
Uurisin, mis sorti tegelasega tegu ja kas see mida nägime "Rannamajas" ja näeme“Rannamaja: rajus reedes” on tõde või lihtsalt näitemäng vaatajate ärritamiseks.
Kohtumist alustas Ayres koos abikaasaga tribüünilt jälgides, kuid äkki hakkas tema telefon vibreerima ja tuli teade, et all jääl vajatakse abi.
"Hetkel on kõik kaubad olemas.
"Vene kanalite puhul on vastupidi – kuna neid on turult hästi palju, kes müüvad reklaami – PBK, NTV Mir, NTV, RTR – rivi läheb pikaks, seal on pigem ülepakkumine ja seetõttu on seal hinda tõsta keeruline, sest alternatiive on palju," rääkis Leito.
Eelmise reede õhtu sündmused Tallinna vanalinnas Musumäel, kus politseinik kasutas noore neiu peal "põlv kaelal" võtet, tekitasid küsimuse, mis võib sellises olukorras inimesega juhtuda.
Tabelis on eestlase tööandja 27 punktiga esikohal.
Aga mis meie saame täiskasvanutena teha, see käitumine iseenesest ei ole halb ja vale, see on täiesti eakohane, aga me saame lastele õpetada, mis sobib ja mis ei sobi.
Seekordse saate "Triniti eetris" teemaks on põllumajandustoetuste taotlemine ja sellega seotuv probleemistik tootjate-taotlejate võtmes.
Enne koroonapausi jõudis Suninen Mehhikos poodiumi madalaimale astmele, seejärel läks WRC-sari pea pooleks aastaks pausile.
Mõtleme korraks, mis asi on Tallinna Vesi.
Väga palju meie majandusest ja meie elust kujuneb ümber, tekivad uued võitjad.
Kuidas aga on võimalik, et seesama käputäis ohustab rahvusriiki?
Praktikas tähendab see, et igas olukorras on võimalik leida põhjendus, kes praegu mängu juhib.
Veidi rohkem kui pooled eestlastest leiavad, et riik peaks lubama kas üldse mitte või vaid vähesel määral erinevast rassist või rahvusest inimesi Eestisse elama, selgub Euroopa sotsiaaluuringust.
Karjääri jooksul 11. korda jõudis vastava saavutuseni šotlane John Higgins, kes küll vastavas finaalgrupi mängus Wilsonile alla jäi.
Uuringu tulemused algatasid aeg-ajalt ägedaks kaldunud vaidlusi teemal, kas masinatel võiks lubada otsustada kinnipeetute saatuse üle.
Arvan, et ükski mägi ega unistus pole väärt inimese elu!“
Lahinguvalmiduse harjutus käivitati kõrgema ülemjuhataja (president Vladimir Putini - toim.) otsuse alusel, teatas Vene kaitseminister Sergei Šoigu reedel.
Asjaolu, et korteri eelmine valdaja oli kahtlase reputatsiooniga naine, käivitab sündmusteahela, mille tulemusel satub paari elu löögi alla.
Selle aasta parim investeering?
Näitlejanna sõnul hajutab tegutsemine halvad mõtted ning hoiab ära ka emotsionaalse kokkuvarisemine.
Ilmalikus ühiskonnas on naisel õigus oma keha üle otsustada, vastutus oma otsuse üle on ja jääb naise kanda.
"Senitundmatu viirusega kaasnevate tulevikustsenaariumite raudkindel defineerimine võib endaga kaasa tuua vahetud tagajärjed."
Ent järgmise mõrva asjaolude tõttu tuleks hakata Janina teooriat tõsisemalt võtma.
Kooli koldeid on neli kokku 23 inimesega, lasteaia koldeid on üks kokku 5 inimesega, töökoha koldeid on seitse kokku 116 inimesega, ürituste koldeid on kolm kokku 28 inimesega ja muu kontakti koldeid on kuus kokku 49 inimesega.
Jürgenson lisas, et parematel juhtudel leiti midagi kodus teha ja oli ka kollektiive, kes said aru, et nad ei saa ühel oma dirigendil niimoodi vaipa jalge alt ära tõmmata ja jätkasid palga maksmist olenemata sellest, et proove teha ei saanud.
Neil seal suur liustik on jaamal otse külje all ja see taandub iga aastaga."
Ehkki ta mainis, et Biden on hakanud muretsema, jäi president oma võimalusi kirjeldades kummaliselt tagasihoidlikuks: „Mulle tundub, et meil on väga korralik võiduvõimalus“.
Eesti peab olema hea, turvaline ja kaasav elukoht kõigile meie inimestele.
Koroonapandeemia pani terve maailma enneolematusse olukorda ning inimeste töö- ja elurutiin muutus tundmatuseni.
Viimasel distantsil ta Tokyos aga startida endiselt ei plaani.
Adrem Pärnu juhi Ivar Kaldasauna sõnul võiks riik aasta teise poolde planeeritud töid ettepoole tuua.
"Me teame, et kõik Vene sõjalaevad, mis peatuvad Küprose sadamates, ei ole Süüria humanitaarmissioonidel ja me palume Küprosel ja presidendil meie muredega arvestada".
Koduväljakul kohtus Eesti Leeduga viimati 1998. aasta lõpus peetud EM-valikmängus, vastased jäid toona peale 91:60.
Filmisõpru see aga ei huvita, seni kuni on kättesaadaval sedavõrd head tööd nagu Safdie'de "Uncut Gems" või Alfonso Cuaróni "Roma".
Mõni tekst jääb sellesse kogumikku võõrkehaks.
Uriiniprooviks on topsid, kuhu sportlane annab oma proovi.
Kiiruisutaja Saskia Alusalu viib saates "Minu Eestimaa" televaatajad endaga Kesk-Eesti loodusesse.
Soome võistkondade koosseisus näeb uuel hooajal Eestit külastamas mitmeid eestlasi.
Hetkel püsivad kogunemispiirangud mai keskpaigani, ent Anderssoni arvates on tõenäoline, et neid pikendatakse.
Ka pendeltöötajad ehk inimesed, kes elavad teisel pool piiri, kuid käivad üle selle tööl, tohivad jätkuvalt piiri ületada.
"See hakkab päevapealt toimima ja rahvusvaheliste vedajate arvelt.
Euroopa turud on täna keskpäevaks langenud, sest Suurbritannia kehtestas Hispaaniast tulevatele reisidele karantiinikohustuse, mis pani reisifirmade aktsiad kiiresti langema, vahendab Reuters.
Vahti sõnul toimuvad kütusetarned Alexela tanklatesse täiesti tavapäraselt, samuti on väga hästi tagatud tarned ka kütusetehastest.
President Kersti Kaljulaid, kes Pärnu-Kärdla etapi kaasa teeb, ütles hommikul regatil osalejatele tervitussõnad.
"Praegu on valminud eskiis ja siis algab projekteerimine," sõnas ta.
ALATI POLE TUNDA: Suguhaigus võib kulgeda ka ilma selgete tunnusteta.
Seega disainisime uue auto määruste järgi, mida polnud keegi varem kogenud.
Ehk pole piisavalt armastust, et seda tasakaalustada.
"Hiina teeb jätkuvalt koostööd teiste riikidega, et teineteist aidata ja toetada," rõhutas ta.
Viimati mängis ta aga mullu kevadel.
Kogu aeg teeme ja mõõdame ja prognoosime, aga olukord muutub iga päevaga.
Kuivõrd mind on väga mitmes kirjutises mainitud seoses "poliitikute turismiga" Pullapääle, siis täpsustan ka oma visiiti ja selle tulemust.
"Praeguses olukorras otsime uusi lahendusi ja Monza ralli on selle hea näide.
"Kindlasti saab veel paremini.
Lõuna regionaalosakonna jälgimisel on ligi 2800 inimest, kellest 588 on nakatunud.
Seda kas vaktsiinid hoiavad ära COVID-19 teket vaadatakse vaktsineeritutel 1 või 2 aasta jooksul ja seega neid tulemusi on kõige varem oodata 2021 aasta suvel.
Raha selle ka hävitab," seisab näituse tutvustuses.
Leedu seimi väliskomisjon pani tänavu veebruaris ette see ratifitseerida.
Kiviberg sõnas, et oma lahendustega tulevad nad välja 22. mail ja praegu ühtegi detaili festivali toimumise kohta avaldada ei taha.
Aga ma ei mäleta, et me oleks soomlastele kunagi kaotanud.
Kolm kana on Palivere lasteaias rendikanad.
Siis pääseb autoga liiklema ka Kooli tänavat mööda.
Kas mask kaitseb nakatumise eest ja milliseid teisi ettevaatusabinõusid on?
Äripäev kirjutas, et konflikt sai alguse sellest, kuidas Salva üks aktsionär Tiit Pahapill tahtis ära osta teise omaniku, Amber Trusti 45% suurust osalust, kuid mingil põhjusel läksid osapooled omavahel hoopiski tülli.
Sellega kordas ta oma isiklikku rekordit.
Kes vastutab tööandja arvuti eest sinu kodus?
Rangete piirangutega US Open on järgmine võimalus, kus eesmärgini jõuda.
Loodame, et juba välja valitud riigigümnaasiumide projekte ning väikelinnade uut laadi mõtestamisi kalevi alla ei lükata.
Loogiline, et see oleks lihtsam seal, kus konkurents väiksem.
Kui kordaja langeb allapoole 2,1 last naise kohta, hakkab elanikkond vähenema.
Nakatunute arvu suurem piirmäär reisipiirangute kehtestamisel ei ole täna ka nii suure tervishoiuriskiga kui enne suve.
“Saame kokku ettepaneku esitajatega, arutame läbi lõpliku nägemuse.
Palume nendel inimestel ja sõidukijuhil ühendust võtta Pärnu politseijaoskonnaga telefonil 444 6547 või meiliaadressil kati.
Aga kui tuleb lumi maha enne, kui läheb külmaks, siis lumikate on nagu soe tekk, mis kaitseb taimi külma eest," selgitas taimekasvatuse instituudi talinisu aretaja Reine Koppel.
Szájer tunnistas oma riigi meediale, et möödunud reedel lahti läinud jutt käis tõepoolest tema kohta.
Kes pole veel juhtunud lugema, võtku ja lugegu kindlasti: pole kahtlust, et saksa kirjaniku Michael Ende kaks 1990. aastatel eesti keelde tõlgitud raamatut – "Momo" ja "Ilma lõputa lugu" – esindavad maailma lastekirjanduse tipptaset.
Pidime tõestama, miks tulime, milline oht meid kodumaal varitses, miks sinna jäämine oli ohtlik.
Kumbki helilooja polnud n-ö puhast tõugu romantik, kuna nad olid sattunud kahe murrangulise ajajärgu vahele.
Lühiajaline vitamiinipuudus pole organismile suur probleem, kuna kehal on mõningased varud.
Ära hinda oma võimeid üle.
"Tundub, et kuna Kersti ise on ka seal Antarktikas praegu, siis ju see aitas kaasa," arutles Tuuleveski, miks just tema teenetemärgi saajate hulgas oli.
"Ta alustas tööd 9. augustil 1938. aastal ja töötas seal järgmised 52 aastat, praegusel hetkel oli ta haigla hooldekodu elanik," sõnas ta ja lisas, et tema vanust arvestades oli tegemist kõrge riskigrupi haigega.
Klubi põhiväärtuseks on suunata sportlasi saavutama enda eesmärke läbi teadliku treenimise ning tutvustada neile spordimehelikku suhtumist nii treening- kui võistlusradadel.
[truncated: 693,225 more chars]
