# Supplementary material for: Probing language identity encoded in pre-trained multilingual models: a typological view
Source: PeerJ Comput Sci. 2022 Mar 15;8:e899. doi: 10.7717/peerj-cs.899 (PMC9044357; doi:10.7717/peerj-cs.899)
Supplement: Supplemental Information 1 [file peerj-cs-08-899-s001.zip › Raw data or code files/multilingual sentences/French.txt]

Ils ne sont pas sûrs que ce soit une bonne idée.
Mais l’ex-goleador de Niort, accueilli comme un héros local la saison dernière lors de son grand retour au stade René-Gaillard avec Nancy, n’a marqué qu’une fois en championnat sous le maillot au chardon depuis son arrivée en mai 2019.
Les circonstances dans lesquelles une femme d’une soixantaine d’années a été grièvement blessée par arme blanche, lundi peu avant 18 heures à Lyon (8e) ne sont pas encore clairement déterminées.
Le système est plus robuste que le chômage partiel classique, limité à six mois et dont l'indemnisation passera début octobre de 84 à 72% du net pour le salarié et de 85 à 60% du coût pour les entreprises.
Ils vont être reportés, mais ils vont avoir lieu», explique le psychologue Paul Langevin.
Enfin sur le retour à l’école, l’élu préconise "un système à la carte par municipalité, en concertation avec les familles et directeurs d’établissements.
"La fin originale du premier film était aussi plus petite, mais le studio m'a fait changer à la dernière minute.
Le vice-président américain Joseph Biden, (à gauche), et le président de l’Autorité palestinienne Mahmoud Abbas saluent la presse avant leur rencontre à Ramallah, en Cisjordanie, le 10 mars 2010.
En 2014, pendant la guerre Gaza-Israël connue sous le nom d’Opération Bordure protectrice, Maradona avait déclaré : « Ce qu’Israël fait aux Palestiniens est honteux ».
Sur un total de 166 personnes testées positives au Covid-19, le pays compte désormais 2 décès.
Premier chef d'Etat à se rendre au Liban depuis la catastrophe de mardi.
« J’aimerais mieux ne pas être connu.
Après la défaite, nous avons été tristes, j’étais mentalement presque mort, mais c’est du sport, rien de plus.
Selon le recteur Richard Laganier, les profs de l’académie se sont préparés à cette mesure inédite.
Les cas explosent de plus belle dans la capitale économique du royaume.
N.B., une Maroco-turque résidant à Dubaï est, elle, séparée de ses deux enfants, ainsi que de son mari.
Non, très malheureusement!
Des manifestants pro-Trump se sont également réunis devant le Capitole du Texas également et ont eu la surprise de se retrouver face à des pro-Biden, qui avaient choisi le même lieu de rassemblement.
Goldnadel: «L’étrange indulgence des Européens envers l’Iran»
Durant la matinée, ces trois villes offriront un beau temps peu nuageux.
Hum, a voir sur un gameplay, éventuellement une démo, car les personnages ont l'air d'avoir les mêmes animations, à l'exception des coups spéciaux.
Le procureur général d’Israël avait annoncé en décembre son intention d’inculper des proches de Benjamin Netanyahou pour blanchiment d’argent dans l’achat de sous-marins à l’Allemand ThyssenKrupp.
Il affirmait son soutien au M5-RFP.
« C’est sûr que ce n’est pas agréable d’avoir un masque dans le visage à longueur de journée, mais on est tous dans le même bateau », lance Marylou Tremblay.
Charlotte Michel: "Cap 2050 est un projet de recherche pure.
La Banque d'Angleterre a également publié un rapport sur la stabilité financière, dans lequel elle juge que le système financier britannique dispose d'un capital «» pour absorber les pertes induites par la pandémie de Covid-19.
Lundi, les premiers visiteurs de la citadelle de pierre, dont le nom signifie «Vieille Montagne» en langue quechua, ont gravi des sentiers baignés de brume.
Évidemment, les feux détruisent la matière première dont ne peut se passer l’industrie.
Les forces de l'ordre sont venues constater les faits.
Nous avons recueilli 3 500 € qui ont permis d’acheter des tablettes pour l’aide à la scolarisation des enfants ».
Un peu plus haut sur la cote 425 de Steinbach, les vendangeurs de Thierry Misslen, le président du Syndicat viticole de Cernay et environs, prennent leur pause matinale.
« Non, les communes ultramarines ne sont ni riches, ni plus mal gérées.
Le choix s’est effectué sans une once d’hésitation.
« Je n’avais jamais fait de vitraux, mais j’avais été marquée par un documentaire sur Chagall.
Face aux canicules à venir, l'hydratation des résidents reste la mesure de protection essentielle, à combiner avec la distanciation.
« Par contre, juridiquement nous n’avons pas les éléments essentiels pour établir la commission d’une infraction criminelle en vertu du décret de la Loi sur la santé publique », termine le SPVQ.
En 2017, le FBI est néanmoins parvenu à desanonymiser Hernandez en lui envoyant une vidéo piégée avec un logiciel, qui leur a permis d’identifier sa véritable adresse IP lors de l’ouverture de la vidéo.
Les festivités continuent jusqu'à 23 heures ce samedi et de 11 à 18 heures dimanche (entrée gratuite).
Avant d'enchaîner sur son avenir au vu de la situation actuelle : "J'ai signé un contrat de six mois, avec possibilité de le prolonger pour deux saisons supplémentaires.
Les médias turcs ont diffusé de nombreuses images de secouristes évacuant des gens qui avaient été ensevelis, quelque 21 heures après le tremblement de terre.
Un drame qui suscite l'émotion à Tarbes (Hautes-Pyrénées).
Malheureusement, comme les glandes sudoripares existent sur toute la surface de nos paumes et de nos aisselles, la toxine doit être injectée dans notre peau à plusieurs reprises à une profondeur de 1 centimètre (0,4 pouce).
Elle n'ignorait rien non plus des violations des droits humains et des crimes perpétrés contre des civils par ce régime.
Et elle découvrira finalement qu'elle est la clone de la co-fondatrice d'Umbrella.
Vous avez un projet de livre en écriture.
« Il faut rester positif »
Un bel après-midi malgré tout pour les passionnés de (petite) glisse et de randonnées glacées, sous la surveillance des gendarmes de la brigade de Lapoutroie-Kaysersberg.
Aujourd’hui, on doit être aux alentours de -70 %.
Ziguinchor a enregistré 279 personnes infectées, soit un pourcentage de 2,6%.
Puis, ils ont fui sans payer l’addition.
La dernière fois en 2017, à l’occasion d’une étape gagnée à Chambéry par le Colombien Rigoberto Uran devant Warren Barguil.
Dans le cadre des mesures de prévention du Comité régional de la conchyliculture Normandie-Mer (CRC), présidé par Thierry Hélie, a remis des masques aux entreprises conchylicoles normandes sur les différents secteurs d’exploitation.
Ce défi, pour ceux et celles qui pourraient l’ignorer encore, consiste à faire réaliser l’impact de l’alcool dans la vie des gens tout en visant à réduire la prévalence des dépendances auprès des adolescents.
L'élection de quatre colistiers sur quinze, du maire sortant déclarés élus au premier tour des élections municipales de mars dernier, est annulée par le tribunal administratif de Nice.
Les accords ne traitent pas du conflit israélo-palestinien qui dure depuis des décennies.
Mais, nous sommes arrivés à l’étape où nous avons décidé dorénavant d’appliquer des sanctions à l’encontre de ceux qui ne tiendraient pas leur engagement.
Les cyclistes roulant sur la piste des berges du canal de Lachine seront dirigés sur un corridor cyclable de deux kilomètres, aménagé temporairement sur le boulevard Saint-Joseph, entre 6e et 34e Avenue.
«Ne vous y trompez pas : nous avons encore un long chemin à parcourir.
Le chef de la diplomatie européenne Josep Borrell a appelé M. Ghani «pour le féliciter», ont indiqué mercredi ses services dans un communiqué.
Elles revendiquent toutes les deux, que justice soit faite.
Mais avec l’émotion, voire la passion, qui nous caractérise, enveloppé dans notre couverture, une tasse de thé sur la table.
Mais tout est toujours vérifié via des organes officiels, comme les ministères ou les autorités sanitaires des différents pays concernés.
En annonçant la suspension des transports, la présidence n’a évoqué aucun dispositif spécial pour le corps médical.
Le long du Gave, la rivière qui passe devant la grotte, les pèlerins remplissent dans les fontaines leurs bouteilles d'eau de Lourdes, souvenir de la cité mariale.
En Fédérale 2, Langon « ne veut pas brûler les étapes »
D'autres rassemblements ont également été signalés dans les villes d'Arequipa et Trujillo.
Il a ajouté que son gouvernement est fermement attaché à l’État de droit et que le cas de Meng sera traité par le système judiciaire.
Mais J’étais devenu un homme n’est finalement pas retenu pour figurer sur cet opus et reste enfermé dans les multipistes du projet.
“C’est vraiment un chaos”, a expliqué une source humanitaire locale ayant pu pénétrer dans le camp après le départ des présumés jihadistes.
À l’heure du déjeuner, ce sont encore de nouvelles terrasses qui s’inventent sur les trottoirs.
Mais pendant deux heures, l’extase était totale.
"J’espère que le public néerlandais pourra aider Haase contre Goffin."
En échange, Washington a promis de favoriser une aide économique à Bagdad.
Par ailleurs, six hommes originaires des villages rasés ont été mis aux arrêts par les forces armées nigérianes et maintenus captifs dans des conditions dégradantes pendant pratiquement un mois avant d’être relâchés.
Il accueille, chaque année, des centaines d’étudiants issus de ses différentes formations d’excellence : Grande école, Global BBA, Masters et Exécutive pour la formation continue.
Je fais le zénith un soir et le lendemain matin, j’achète des yaourts au supermarché.
Je l’ai vu venir ».
Le président du Faso, Roch Kaboré a dans son programme prévu d’améliorer la mobilité des populations dans les zones rurales.
Toutefois, pointe encore si Joe Biden est forcément plus sympathique que Trump, qui a du mal à cacher son racisme primaire et moyenâgeux, l’Amérique n’est pas notre pays et ses intérêts ne sont pas nôtres.
Guy Bedos détestait se répéter et se montrait très exigeant sur les rôles.
On ne peut pas prétexter de l’accord politique issu du dialogue politique entre majorité et opposition pour rejeter systématiquement la proposition faite par le parlement.
Si l’on ajoute à ces interventions télévisées, les déplacements ciblés (la Salpêtrière, Necker, un Ehpad…), on voit que le chef de l’État a fait le choix de la communication permanente.
D’après elle, l’usurpation des biens laissés par leurs parents, est le défi majeur auquel ces orphelins du Sida sont confrontés, dans leurs quotidiens.
Enfin, Nabila Smail, par ailleurs militante du FFS, souligne que l’initiative, même si elle est non partisane, n’est pas destinée contre les partis politiques, émettant même le vœu de voir se rencontrer l’initiative du PAD avec celle de Nida 22.
Kindia : vers la rénovation de la maison de la maman de…
Ainsi, il faut faire toutes les voix divisées par deux plus un. Et, en le faisant, aucune des trois parties n'a eu ce score, donc la loi devrait être rejetée et non être adoptée.
À noter que la propagation du coronavirus dans l'ouest de l'Allemagne pourrait avoir des répercussions sur le calendrier du latéral gauche des Verts, et de son club.
Festival de Ramatuelle, Rupture à domicile.
Une demande que le prince régnant de Brazza avait royalement ignorée.
De plus, les services sont moins chers et certains cantons imposent plus faiblement les voitures électriques.
Car c'est en Australie que "Reef Break" s'est tourné pendant plus de six mois.
Et ça, les conséquences sont connues de tous.
Cette année, la Saint-Valentin tombe un vendredi, une aubaine pour les organisateurs évènementiels de la capitale.
Pas de cérémonie d’au revoir sur le ponton.
De ce fait, le président de l’Union régionale de l’Industrie du Commerce et de l’Artisanat, Fethi Bakali, appelle le ministère de la Santé à revoir la décision de classer l’île comme foyer épidémique.
Son talent et sa parcelle d’enthousiasme étaient déterminants dans la vente du véhicule utilitaire.
Ulcérés par la jauge de 30 personnes imposées lors des messes, les évêques français animés d'une «sainte colère», réclament un assouplissement.
Les Eupenois mettaient ensuite le pied sur le ballon et finissaient par ouvrir le score sur une tête d'Emmanuel Agbadou sur corner (35e).
A cette époque, son Directeur général, Joe Kiani, était intervenu suite au départ de Michael O’Reilly (désormais en charge des projets médicaux spéciaux à Cupertino) et manœuvres peu scrupuleuses.
Québec et Ottawa ont tous deux accordé, lundi, un répit supplémentaire d'un mois aux contribuables pour payer leurs impôts en raison de la COVID-19.
Saisissant, en effet, l’occasion de la remise des chèques aux porteurs de projet financés par l’Etat, le premier adjoint au maire de Port-Bouët, Alain Adja, a glissé ce dossier chaud dans son propos.
La pandémie du coronavirus est un nouvel obstacle inattendu.
On n’a même pas échappé au célèbre pêcheur chinois.
Sexualité plus simple en toute sécurité.
Le refuge a pris contact avec les autorités carolos, qui ont aussitôt ouvert une enquête.
Ce n'est aucunement une nouvelle règle, c'est un rappel et un retrait lié à la règle existante."
De nombreuses personnes ont d'ailleurs déposé des fleurs devant la fresque de la chanteuse durant le week-end.
Car le couple n’est pas au bout de son combat.
À Karapaty, cela sentait la fin. J’aurais pu m’engager ailleurs en Ukraine, mais j’ai l’impression d’être plus visible ici que je ne pouvais l’être là-bas.
Au collège Sainte-Anne à Lachine, le modèle est si bien rodé que des cours du secondaire peuvent même se donner en visioconférence.
Ils seront ouverts de 7h jusqu’à 17h, du 30 avril au 04 mai 2020.
Tu peux néanmoins comprendre que, pour moi comme pour beaucoup d’autres ici, la salle est et restera à jamais l’écrin naturel des films.
Nous vous prions de faire tout votre possible pour transporter et embarquer nos commandes immédiatement sans aucun délai.
Décès à Conakry du procureur général de la Cour suprême, Me Maurice.
Pour terminer leur manœuvre, l’homme explique qu’il va chercher un autre moyen de paiement et laisse, en gage de "bonne foi", le chariot rempli de produits à la caisse.
Comme pour les communes de déjà confinées, la mesure induit l’arrêt total de toutes les activités économiques, commerciales et sociales ainsi que la suspension de la circulation automobile et de l’activité de transport de voyageurs, précise le communiqué.
La route entre Tassillé et Vallon sur gée inondée.
L'euthanasie n'est autorisée par la loi néerlandaise que sous de strictes conditions.
Mais pas seulement, d’autres points sont au programme.
A la 15e minute, le Wat’ obtenait un premier pc repoussé par la première sorteuse de l’Herakles.
Pour d'autres au contraire, la demande s'avère trop importante au dernier moment.
En Meurthe-et-Moselle, 700 tests sont réalisés tous les jours depuis une semaine.
Ils jettent leurs mégots par terre sans savoir l'incidence que ça a.
Une collégienne de 12 ans qui diffuse une photo macabre de Samuel Paty, un Afghan condamné pour s’être félicité de la décapitation de l’enseignant.
Avec un level design qui appelle à l'exploration, le jeu de a su s'imposer comme un incontournable de l'année.
« Pour les emplois des gens, c’est sécurisant », dit Daniel Paré, vice-président chez Agnico.
Parmi eux, « 31 sont aujourd’hui hospitalisés à l’hôpital d’instruction des armées Sainte-Anne de Toulon (sud), dont un en réanimation », selon le communiqué.
"On a compris (.
Les vents s’annoncent modérés, avec des précipitations de neige de 15 cm en fin de journée samedi.
Par contre, parler au nom du Hirak est tout simplement une usurpation.
Et pourtant, certains changements survenus sous la direction du président et homme fort de l’Égypte sont indéniables.
Cette republication avait eu lieu à l'ouverture le mois dernier du procès des attentats de janvier 2015, qui doit se tenir jusqu'au 10 novembre.
Ces résultats sont encore partiels, car basés sur 300 échantillons, alors que les auteurs de l’étude en espèrent entre 800 et 1000.
"La façon dont nous sommes traités depuis la réouverture des bars et restaurants me dérange"
La faible part de population infectée est due au confinement lui-même, relève l’étude, selon laquelle le nombre moyen de personnes infectées par un cas est passé de 3,3 avant le confinement à 0,5 pendant.
Il a été le chef intérimaire d’un gouvernement de transition pendant plus de 18 mois d’impasse politique.
Certes, La situation économique n’est pas satisfaisante et les attentes de la population, notamment des jeunes, ne cessent d’augmenter.
Le dernier livre de mémoire de Nicolas Sarkozy, "Le temps des tempêtes", sortira demain.
Pour rappel, le gouvernement fédéral a recommandé mardi d’annuler les événements qui devraient rassembler 1.000 personnes ou plus en intérieur, pour tout le mois de mars.
"Il faut s'appuyer sur les arrondissements, sur les têtes de liste, leur savoir-faire", prône un ponte de la campagne, qui ne table que sur "un gros meeting" de la nouvelle candidate.
Vous venez d’être classé troisième au championnat mondial de tapas, avec votre création “Trid robe flamenco”… Ça méritait plutôt la première place pour l’originalité, non?
Pas pour la blessure qu'il a subie, parce que c'était avant.
Une approche consiste à faire manipuler, de manière virtuelle, des objets du quotidien à des volontaires car l’interaction avec ces derniers joue un rôle fondamental dans la construction de la mémoire.
Ne pas oublier Gaspard Proust, le meilleur à mon avis!
A cet égard, il faut noter que la CAF, créée en 1957, est l’instance dirigeante du africain.
Il était alors le favori, avec 38 % des intentions de vote, suivi par Sylvain Gaudreault à 16 %.
Les structures et établissements engagés dans la lutte contre les violences faites aux femmes aussi : les violences conjugales et intrafamiliales se multiplient.
Des enfants ont même inscrit leurs chansons sur la liste.
Cette nouvelle a affolé la toile, où des proches témoignent de lui d’un homme attachant.
Notamment pour la santé cardiovasculaire comme le prouvent une nouvelle fois des chercheurs américains.
Nous avons rencontré René Bouchard, président de l'association et candidat à la mairie de Bagnols-en-forêt.
Ce qui, pour Leïla Mouilley, « est une bonne façon de les faire réfléchir.
En tant que journaliste, les sujets sociaux, artistiques et les créations l'intéressent particulièrement.
C’était lors d’une conférence de presse organisée jeudi 18 juin 2020, à la quelle pris part la directrice scientifique de l’OMS.
Toute personne souhaitant pénétrer dans le bâtiment aéroportuaire devra passer par ces sas de verre en ce compris les passagers arrivant en train.
Pour John Bolton, le président cherche à se dédouaner : "Il dit 'personne ne m'a tenu au courant, donc vous ne pouvez pas me le reprocher'".
« On constate qu’on ne possède pas d’arsenal juridique pour se protéger face à cette crise.
Célibataire depuis 1 an, Laurent a eu trois relations marquantes dans sa vie, ayant toutes duré autour de 7 ans.
Ils doivent dîner ensemble ce 5 octobre.
Nouveauté – Mamina ouvre son « Lapa vaovao »
Elle a été déjà signée par 15785 personnes, à l’heure de la mise en ligne de cet article.
«Les assaillants ont par la suite dérobé 9 millions d’ariary», a précisé une source auprès de la police.
Les circonstances ne nous avaient pas permis de venir plus tôt, notamment la pandémie à coronavirus.
Il s’agirait d’un cimetière pour les mort-nés ou les enfants décédés en bas âge.
Le Fablab de Millau n’a pas déménagé bien loin, mais c’est un transfert qui change tout.
"Antin a les moyens financiers pour être un acteur majeur de ce dossier", affirme-t-elle.
Reste qu’en cette période exceptionnelle, le secteur entier est en danger et seul un plan ambitieux de relance pourrait permettre d’éviter le désastre économique qui se profile, avertit Vincent Montagne, président du Syndicat national de l’édition.
Une déclaration de Conner Rousseau sur le repassage fait réagir: "Des clichés sexistes"
La série quotidienne de France 2 est déprogrammée au profit du JT de 20 heures.
Il est aussi candidat malheureux au sortir de la dernière élection présidentielle de février.
«La desserte de Namur-Hippodrome devra être dans Namur-Hippodrome.
Soit plus de 63 000 emplois salariés largement accaparés par le secteur tertiaire non marchand (40 %), et le tertiaire marchand (32 %).
On peut même penser que, suite au coronavirus, la perspective de vendre des avions Airbus et d’autres biens et service au Brésil n’est pas pour rien dans ce silence très prolongé du président de la République.
Si un agent est identifié comme "contact à risque", il revient dans l’école ou l’établissement si son test, réalisé 7 jours après le dernier contact avec le cas confirmé, est négatif.
L’équipe qui dirigera dès le 1er janvier prochain est connue.
C'est l'heure du trophée avenir.
Fin août, l’Institut viti-vinicole s’attendait à récolter autour de 60 000 hectolitres mais, finalement, 76 047 hectolitres sont arrivés dans les cuves.
Puis, ajoutez les oeufs entiers et la composition farineuse, en mélangeant bien.
“Le régime va imposer une chape de plomb (…) car sa priorité est la restauration du système sécuritaire”.
Les listes peuvent comporter un certain nombre de candidats extra-communaux, c’est-à-dire ne résidant pas dans la commune au moment de l’élection, à condition que ces derniers paient au moins une contribution communale directe à la ville en question.
Vous l'avez lu dans la presse : l’antivirus Avast, qui revendique 400 millions d’utilisateurs, revend les données personnelles des internautes via une de ses filiales.
Son retour est prévu le 5 mars.
Ce vendredi 26 juin vers 10 h 50, la police cantonale vaudoise a été avisée par des automobilistes de la chute d’un pylône électrique à proximité de l’autoroute entre Lausanne et Genève, peu avant la commune de Gland en direction de Genève.
Dès le début de la rencontre, le FC Annecy prenait les choses en mains mais ne trouvait pas l’ouverture face à Mathorel, un gardien visiteur bien présent sur un bon centre de Marie (4e), une tentative de Kashi (20e) et une reprise de Wade (42e).
Le conducteur du véhicule qui l’a renversée a expliqué aux gendarmes qu’il ne l’avait pas vue.
Mme Coppet est certaine d'avoir vu dans sa jeunesse parmi les papiers familiaux un reçu de Bonaparte portant le sceaux impérial.
Mais nous nous attendons ce que ce réseau plus puissant donne naissance à de nouveaux services, comme pour la 4G.
Un autre tiers mise donc surtout sur le télétravail pour poursuivre les activités et une même proportion compte actuellement peu ou pas de malades.
Amazon ne pollue pas assez pour figurer dans la liste.
Détestant les marques et les logos, Olivier retire d’ailleurs souvent les étiquettes des cadeaux qu’on lui offre, et, s’il écrit beaucoup, ce n’est jamais avec une plume luxueuse.
En musique urbaine, il est attendu Serge Benaud (RCI), Iba One, Young Pô, Dr. Keb, Gaspi, Calibre 27, Zikino du Mali et Malika la slameuse (Burkina-Faso).
Fondé par Eric Ramahatra en 2018, Nudacy records permet aux artistes d’acquérir plus de visibilité à l’international via l’Internet.
Les premiers travaux préparatoires sont déjà prévus pour le mois d’août.
Certains collaborateurs ont pu utiliser le softphone préconisé par leur entreprise sur leur smartphone personnel, lorsqu’ils ne disposaient pas d’un PC portable ou d’un smartphone d’entreprise.
Grâce à l’accord du propriétaire d’un immeuble vide dans la rue Pierre van Humbeek, près de la Gare de l’Ouest, ce projet pilote d’un an et demi a maintenant pu être lancé.
Le célèbre festival californien Coachella qui devait se tenir les week-ends du 11 et 18 avril est désormais reporté les week-ends du 9 et 16 octobre.
S'agissant des nettoyants et désinfectants, attention aux vapeurs toxiques, prévient l'Anses.
Il représente ce château fort progressiste-conservateur depuis 2014.
Hormis les frais de gestion, les bénéfices de la course ont toujours été au profit des Restos du cœur, se félicite Guy Duvoid.
Adaptation d’un roman éponyme écrit par et publié en 1959, le film relate le périple d’une jeune femme aux mœurs libérées.
Dans une vidéo touchante, les infirmières de l'hôpital pour enfants ont fondu en larmes alors qu'elles applaudissaient et acclamaient Erin quand elle est sortie de l'isolement.
Qu'est ce qu'on peut faire?", lance Fran.
"Les vacances, les fêtes et les visites à la famille constituent donc des facteurs de risque importants", a-t-elle conclu.
Crédits bancaires : L’encours dépasse les 895 milliards DH en février https://t.
Le durcissement des mesures aux Pays-Bas coïncide avec l'annonce en Allemagne voisine d'un confinement partiel à partir de mercredi, incluant la fermeture des commerces non essentiels et des écoles.
Si suffisamment de satellites étaient éliminés dans un scénario de conflit, les troupes devraient dépoussiérer la vieille carte et la boussole ».
La ministre de l’Enseignement supérieur, Frédérique Vidal, répète que les foyers de contamination étudiants ne se trouvent pas dans les universités: «Ce ne sont pas des clusters par promotion mais des clusters par groupe d’amis.
Un téléphone grave danger en 2016.
Au début, quelqu’un a appelé de Californie.
Pour cause, Kamiya évoque un portage trop laborieux.
Notre économie a déjà trop souffert de cette situation.
Mais elles étaient parfois accompagnées, sur le terrain, par l'armée nationale et recevaient l'appui de l'aviation soudanaise.
Selon son ami et ancien représentant Graig Wyckof, le comédien de 70 ans aurait eu une altercation avec quelqu'un dans un magasin.
Tous les services que commercialisaient sa structure se sont tout d’un coup arrêtés : vente de billets d’avion, convoi de pèlerins à La Mecque ou réservations d’hôtel.
Quatre professeurs d’université, dont le coordinateur des travaux, Kenneth Bertrams (ULB), ont retracé l’histoire de l’actuel numéro 1 mondial de la bière, AB InBev.
Cette plainte a été déposée "pour outrage et menace de crime ou de délit contre personne chargée de mission de service public", a indiqué le parquet de Versailles.
"On a quand même de la chance à Nice.
J’en ai de nouvelles tous les jours.
Le comportement routier n'était pas le point fort de la Simca.
«Le produit présente un bilan bénéfice-risque acceptable, permettant l’inscription» au registre, a ajouté l'organisme.
Déjà essayé à ce poste lors des matches de préparation cet été, il s’agit cette fois de sa première cape en match officiel.
Les acteurs politiques ivoiriens se vouent une haine implacable.
Il a fait savoir que deux écoles avaient été récemment équipées dans la ville de Khan Cheikhoun dans le but d’accueillir les élèves qui étaient retournées avec leurs familles à la ville.
« Important de dire “On est là, on vous remercie” »
Il ne précise pas la nature des faits, mais évoque au moins six victimes.
"Je réalise que tout le monde n'a pas la chance d'avoir une terrasse ou un jardin assez spacieux pour permettre de telles rencontres, car il faut bien sûr respecter les distances sociales.
Les publireportages dont des recels de biens publics africains.
«J’ai un CFC de mécanicien automobile et une formation d’animateur, j’ai cotisé à travers mes impôts pendant trente ans et je n’ai pas de dettes.
Le producteur du spectacle a retiré un extrait parlé de la prestation de Watson dans lequel il reconnaissait les droits ancestraux des peuples autochtones.
«Écrivez aux travailleurs de la santé que vous connaissez.
« Ces films sont promis à une belle diffusion en salle », commente Mahjouba Galfout.
Mais aussi de favoriser la consommation multisite.
La réouverture des frontières ravit nos voisins Français : “Les Belges sont plus sympas”
Peu importe la règle, le plus important c’est que tout le monde s’y tienne.»
Des scientifiques chinois ont élaboré un test express qui permet, selon eux, de dépister en huit à 15 minutes le coronavirus dans l’organisme humain, annonce l'Institut national chinois du contrôle et de la prévention des maladies virales.
Pour une ultime tentative de réaliser une percée… avant Noël.
Un soignant arabe israélien a déclaré jeudi qu’il avait été empêché d’entrer dans l’implantation radicale d’Yitzhar la veille pour effectuer un test de dépistage du coronavirus sur un résident, simplement parce qu’il est arabe.
Terrible jungle était quand même terriblement mauvais.
Ce vendredi midi, SFR a lancé la 5G à Nice, la première ville de France à en être dotée.
« Plus vite nous comprendrons que le monde entier se dirige vers les pays en développement, mieux ce sera », a déclaré M. Asaf.
La marque de lingerie pour femmes "Victoria’s Secret" est au cœur d’une polémique depuis ce week-end suite à une enquête du New York Times.
« Plus on agira, moins il y aura besoin de mesures strictes », a affirmé Netanyahu.
"Des imbéciles qui n’ont aucun respect pour le travail du personnel communal", a réagi le bourgmestre.
Ils se sont rencontrés autour d’une passion commune.
Les préférences d'une entreprise en matière d'équité doivent être débattues par sa direction, voire par son conseil d'administration.
Les joueurs qui joueront au titre sur Steam pendant la Saison 7 recevront en récompense des pendentifs à l'effigie des jeux de Valve.
À ces cercueils entreposés dans une patinoire madrilène.
Dans 8 pays déjà Outre le Benelux, la start-up belge vient de lancer Mopets en France, en Italie, en Espagne, en Pologne et en Israël, en partenariat avec des entrepreneurs locaux.
De manière instantanée, l’annonce a permis la réduction des écarts de taux sur les titres de créance émis par les pays périphériques.
"En même temps", Philippe ferme les écoles et crèches dans 2 départements touchés.
GM prévoit de commercialiser également prochainement des camionnettes à plateau (pickup) et des SUV électriques.
Il annonce quelques changements dans la nouvelle saison.
Les romans chevaleresques, quant à eux, dénotent aussi d’un goût affirmé pour une littérature légère: amour, combats épiques, philtres magiques, “magouilles politiques” et même un zeste d’érotisme.
Cette augmentation comprend une série d’attaques importantes contre des institutions juives, comme c’est arrivé à Poway, en Californie, à Jersey City, dans le New Jersey et à Monsey, dans l’Etat de New York.
Dans tous les cas et selon le principe de l’opportunité des poursuites c’est le parquet qui décidera de poursuivre le média ou de classer l’affaire sans suite», indique la même source.
Concernant le manque de nourriture et d’eau suspecté par le voisinage, le gérant assure : « Je viens les nourrir tous les matins et tous les soirs.
La Région va livrer, début de semaine prochaine, 25.000 masques et du gel hydroalcoolique aux 200 Etablissements et services d’aides par le travail (ESAT) du territoire.
Les tirages au sort s’effectueront en présence d’un huissier de justice et les noms des 20 gagnantes seront communiqués sur les pages Facebook, Instagram, Twitter, LinkedIn ainsi que sur le site web d’Alliance Assurances.
Jeudi, 303 patients étaient hospitalisés, dont 82 en soins intensifs.
Il apporte sa bonne humeur, adapte son répertoire à tous les âges, enchaînant sur « Les amants de Saint-Jean », fouillant dans ses centaines de partitions afin de combler la demande d’un passant.
«Après deux jours "enterrés", le camp vidé, ces hommes, sous la direction de Gyula, partent vers le camp des femmes et libèrent celles qui, comme eux, se sont cachées», poursuit-il.
"On a eu la confirmation, soit par un test PCR soit par une sérologie, que 70% d’entre eux avaient été en contact avec le covid-19" poursuit Isabelle Kone Paut.
Mais Charpentier et Doudna ont prouvé qu’ils pouvaient être contrôlés.
Le drone était sous surveillance de soldats alors qu’il survolait le territoire israélien.
On m'avait signalé l'œuvre en question et j'ai pu aller la découvrir par moi-même.
Le rapport au discours, à la rhétorique, à la résonance, à la spatialisation, à la texture et à la matière m’intéresse.
Des manifestants « sont venus de tout le pays pour s’exprimer en signe de protestation et dire : ‘J’emmerde Netanyahu, et vive Israël' », a-t-il déclaré.
Conclusion: c’est l’offre de gauche actuelle qui pose problème, pas la notion de gauche.
Seuls les marchands ambulants isolés, alimentaires et non alimentaires, pourront être autorisés par les autorités locales.
Le récit est un grand cercle, comme un immense cinnamon roll.
A sa décharge, les sorties étaient autorisées un temps mais sont désormais interdites en Principauté afin de lutter contre la pandémie de Covid-19.
S’ils sont très impressionnants, l’attaque frontale ne nous a pas semblé envisageable et nous avons dû nous résoudre à l’éviter.
Dix candidats se sont déclarés, selon la CENI.
Par mon expérience personnelle, je souhaitais aussi participer à la recherche contre le cancer de la peau: je reverse 2 euros à l’institut Gustave-Roussy pour chaque maillot de bain vendu."
Entre-temps, il a déjà été décidé que le vaccin serait gratuit en Belgique, et plusieurs sociétés pharmaceutiques sont déjà en production, sans attendre l'approbation.
Les professionnels de santé ayant contracté la maladie auront, eux, bientôt tous repris leur activité et aucun n’a développé de forme grave de la maladie.
Leurs auteurs : 350 oiseaux exotiques des cinq continents et aux multiples couleurs, répartis dans une dizaine de volières et de cages.
Ceux qui ont lutté contre cette pratique entre 1994 et 2000 ont été farouchement combattus par certains cadres qui, aujourd’hui, sont devenus les opposants d’IBK après l’avoir aidé à accéder au sommet de l’État.
Quand je l’ai découvert, avec sa grande profondeur, l’intégrité et le talent artistique que vous pouvez imaginer, j’ai pensé que c’était un cadeau.
Un périmètre de sécurité a permis d'éviter de marcher sur l'œuvre.
Deri a aussi annoncé mercredi que le rabbin Yaakov Avitan, membre du conseil municipal d’Ashkelon et du parti Shas qui n’a pas été élu député, deviendra ministre des Affaires religieuses.
Comme dans n’importe quelle coopérative, chaque consommateur souscrit à une part et devient propriétaire.
Ce revirement est en grande partie attribuable à une baisse projetée des revenus – tirés notamment des taxes, des impôts et des permis – de 291,4 millions $.
Ce qui veut dire qu’en play-off, et si tout se passe bien, on pourrait rencontrer dans le meilleur des cas le Mali ou le Congo, comme on peut malheureusement rencontrer lors d’une « finale » électrique l’Algérie ou le Sénégal.
Dans la nuit du vendredi 1er au samedi 2 mai 2020, un homme âgé de 91 ans est décédé dans l'incendie de sa maison à Bordères-Louron, un village situé dans les Hautes-Pyrénées.
D’autres sujets brûlants seront abordés durant cette journée à l’UEFA notamment sur les calendriers, les dégâts économiques de la crise, la problématique des contrats ou encore la période des transferts.
Du côté des syndicats, par contre, on évoque plusieurs cas officiels.
L’une a été interceptée par Israël ; la seconde a atterri dans une rue d’Ashdod.
En 2019, Free a notamment signé un contrat de cofinancement avec SFR en zone AMII, du même acabit que celui signé avec Orange en 2012.
« C’est un mécanisme fonctionnel pour les échanges techniques avec l’ensemble des représentants des différents acteurs électoraux du processus électoral ».
Le calendrier officiel de la saison sera révélé demain sur les chaînes de Bungie.
Nous ne savions pas trop où nous mettions les pieds en septembre, ce malgré un recrutement qui nous était tombé du ciel.
L'on sait, par exemple, que beaucoup de choses se sont passées dans le maquis ou lors de la crise post-électorale qui a secoué la Côte d'Ivoire.
Une enseigne sur quatre déplore depuis début juin un chiffre d’affaires inférieur de 25 % à celui de l’an passé.
On n’est pas du tout inquiets.
Zoho est une de ces entreprises qui propose beaucoup d'offres.
Les personnes atteintes de formes longues du Covid-19, répétant ressentir des symptômes de la maladie pendant de longues semaines après leur contamination, se plaignaient d'être ignorés depuis le début de l'épidémie.
Soupçonnée d’avoir sous-estimé son bilan du coronavirus, la Chine a annoncé vendredi 1280 morts supplémentaires à Wuhan, premier épicentre de la pandémie.
Soglo a voulu d’un second mandat il ne l’a pas eu.
Un homme de 51 ans s’est approché d’un officier des services secrets qui se tenait au coin de la 17e rue et de Pennsylvania Avenue, à un pâté de maisons de la Maison Blanche.
Le 06 novembre 2020, des discussions ont eu lieu entre des fédérations des syndicats d’enseignants et les ministres chargés des Enseignements Primaire, Secondaire, Technique et de l’Artisanat, et de la Fonction publique, Dodzi Kokoroko et Gilbert Bawara.
Après la fermeture des bars, des salles de sport, des gymnases, l’accès limité aux restaurants du fait d’un lourd protocole sanitaire et les transports en commun bondés, le couvre-feu est dorénavant sur la table.
Le pacte comprenait alors un ensemble de droits pour les musulmans, y compris la tolérance religieuse, le traitement équitable et la préservation de leurs biens, leur langue et leur culture, en échange de leur reddition et soumission inconditionnelles.
Ce monument de la littérature française, inspiré de la mythologie grecque, compte 1654 alexandrins et raconte l’amour incestueux de Phèdre, épouse de Thésée, pour Hippolyte qui est le fils de Thésée et d’une Amazone.
Et du temps, beaucoup de temps.
Mais les producteurs craignaient une baisse des cotes d’écoute.
Cette directive concerne le Stade olympique, le Centre sportif et les activités touristiques de la Tour de Montréal.
Un peu plus tard, sur la carte Dufour datant de 1842, on distingue l’avenue qui menait de la rue de Lyon à la maison et à ses dépendances.
En fonction depuis l’été dernier, ce sont aussi les premiers dans un parc national en France.
En Allemagne le droit de grève est très encadré.
Toutefois, précise le Président Ould Ghazouani, ces progrès ne doivent pas faire perdre de vue l’ampleur des défis à relever.
Ah oui, et aussi la Pologne abrite de très belles femmes (même si la Rep Tch, Bulgarie et Hongrie ont les plus belles femmes d'Europe).
Cette stratégie est-elle très utilisée?
C’et le budget des campagnes marketing qui est indécent.
Mais pour les plus forts d’entre eux, ils seront formés à donner le meilleur d’eux-mêmesà l’excellence qui se cache dans les moindres détails.
Moi je le suis et je pense qu'il y aurait eu au moins deux morts de plus si une voiture avait été garée devant les locaux du journal.
La peur pour notre économie qui s’effondre avec des entreprises défaillantes par centaines et des emplois perdus par centaines de milliers.
Les Bourses asiatiques souffraient jeudi après l'annonce par Donald Trump de la suspension de tous les vols d'Europe vers les Etats-Unis pour 30 jours en raison du coronavirus, devenu pandémique selon l'Organisation mondiale de la santé (OMS).
Le chef du gouvernement esquive et lâche qu’il est question d’un séjour privé.
Un dogue allemand appelé Freddy, qui habite dans le comté anglais de Norfolk et qui avait déjà été enregistré comme le plus grand chien du monde, a établi un nouveau record.
En roulant à 230 km/h, les policiers ont relié les deux villes distantes de 500 km en un peu plus de deux heures.
Me Laurent Kennes a demandé 25.000 euros pour la jeune femme retrouvée en pleurs dans un train en juillet 2018 après avoir subi un viol alors qu’elle était inconsciente.
Ça fait aussi travailler leur mémoire, leur gestuelle.
Elle est aussi beaucoup utilisée en Droit, et dans la recherche pour titrer certains papiers, et dans les publications des sciences humaines, particulièrement en philosophie.
Les avocats des prévenus, qui encourent dix ans de prison et de lourdes amendes, plaideront la relaxe.
Les mots du président ont été forts et sans la moindre ambiguïté, et les mesures annoncées ciblées.
Il en est de même pour le kapoka du riz qui doit rester à 600 ariary », a martelé le directeur Lambo Mbolanirina Nadia.
Par l’extérieur, oui.
À voir aussi - Bruno Le Maire: «La récession en France en 2020 sera de -11%»
Cela peut paraître prétentieux, mais le cabaret ne me survivra pas », confiait-il à 87 ans.
La majorité des bénévoles actuels sont des personnes âgées qui doivent s’isoler pour se protéger.
L’actuelle mairesse de Kedgwick, Janice Savoie, confirme qu’elle se portera à nouveau candidate à la barre de la communauté rurale lors des élections municipales du mois de mai.
Pour l’occasion, elles lui ont offert une calebasse, qu’elles ont nommée « calebasse de la victoire arc-en-ciel ».
Une réunion est prévue en fin de journée entre la ministre, son homologue délégué aux PME, Alain Griset, ainsi que les représentants du secteur.
Seon les résultats de l’étude, ’humidité est la cause principale de la détérioration du tableau.
Il occupe le poste de Directeur Général Adjoint depuis avril 2019.
Mali : Écho: Le nomadisme politique se poursuit…
Dépasser la barre des 28.000 spectateurs, record absolu pour un corso de fruits d’or.
Il est à rappeler que 78 cas sont actuellement pris en charge en réanimation en net repli par rapport aux premières admissions.
On a manqué de finition parce qu’on a bien réagi en deuxième mi-temps.
"Black Lives Matter (la vie des Noirs compte).
En outre, Lotfi Benbahmed annonce que Lind Gas Algérie et Cidal se sont engagés à doubler leur offre en bouteilles d’oxygène rechargeables.
Une église parisienne s’engage auprès des plus démunis – vidéoSelon ses informations, la mairie s’était avérée trop étroite pour accueillir le conseil municipal, et la salle était déjà réquisitionnée pour l’école.
“Je suis en colère, déçu et trahi.
L’arrivée du Covid-19 en a fait la démonstration : cette crise survient après un an de grève des personnels hospitaliers qui dénonçaient la destruction délibérée du système sanitaire français.
On doit mettre fin à toute forme de racisme.
“Après renseignements, il est très clair pour le SNPS que la photo montrant cette jeune collègue effectuant le salut nazi a été totalement et honteusement tirée de son contexte.
Les Philippines disposent déjà de plus de 8300 centres de quarantaine avec plus de 73’000 lits dont le taux d'utilisation moyen est de 32%, selon les chiffres du ministère de la Santé.
«Ecouter le bruit des vagues, marcher un peu sur la plage, nous en avions très envie», témoigne Helena Prades, une Espagnole de 43 ans, sur le littoral catalan.
Les partisans d’Elizabeth Warren, dont le programme est très similaire à celui de Bernie Sanders, ont plutôt d’autres alternatives en tête que le sénateur anti-establishment.
Pour celui qui viendra chercher du blockbuster convenable, la mission sera remplie.
Il sera ensuite publié au Journal officiel de l'UE jeudi pour permettre son entrée en vigueur le 1er janvier 2021.
Le foie est enflammé, mais je ne sens rien.
Mbaye Leye fait le point sur la fin de saison dernière.
Ça me touche énormément.
Enfin on termine ce récap’ de la semaine par un sprint que Jacques, 73 ans, n’est pas prêt d’oublier.
Arrêté par la police kényane, le chanteur a été gardé à vue pendant quelques heures avant d’être expulsé vers son pays d’origine, avec interdiction de revenir au Kenya.
Mon propos n’est pas de discuter sur blasphème ou pas, par exemple.
Végétation luxuriante, rivière qui murmure, pirogues à moteur, cultures en terrasses, maisons sur pilotis: à première vue, Cacao ressemble à un village typique du sud-est asiatique, au décor de carte postale.
L’Iran a toujours démenti vouloir une telle arme.
Cet échange entre communautés, c’est une très bonne chose.
«Même si on fonctionne beaucoup avec vidéoconférence et échanges de mails, il manque la vraie communication interpersonnelle.»
Ces deux cas de Covid-19 qui seraient le défenseur central Mamadou Fofana et le milieu de terrain Lassana Coulibaly s’ajoutent à quatre joueurs auparavant déjà contaminés.
« Pour repenser le monde, avec l’ambition d’être utile à chacune et chacun d’entre nous.»
Officiellement, 356 personnes ont succombé au coronavirus en Turquie.
«C’est un énorme souci pour nous» et «j’espère que ces appels seront entendus».
Son corps a malheureusement été retrouvé récemment dans le plan d'eau du canal de Miribel.
“La loi prévoit notamment le recours systématique à des drones, des caméras de surveillance.
Il est en effet reconnaissable à sa hache, d’où son étiquette virtuelle «d’homme à la hache».
Des maîtres réalisateurs.
Après la pause, Van Rysselberghe dût s’avouer vaincu quand De Sloover, oublié au premier poteau, donna l’assist à Capelle.
Le conducteur de l’engin n’a pas tergiversé : il a stoppé net son activité et a immédiatement appelé les pompiers qui sont arrivés sur les lieux juste avant 15h.
Le cancer du sein et celui du col de l’utérus viennent en tête des tueurs des Marocaines.
Ceux-ci pourront entrer en action dans les sept minutes dès la détection de l’incendie en disposant de tous les plans du lieu.
Tout va désormais dépendre des décisions de ses voisins européens, comme le confirmait récemment au Jean-Pierre Pinheiro, directeur de l'Office du tourisme du Portugal en France: «La balle n'est pas dans notre camp, mais nous gardons espoir.»
Initialement, il ne comporte qu'une seule tribune.
La justice ordonne à IBS de libérer l’accès à la carrière…
Il a fait recours au tribunal cantonal.
Nous avons des normes très strictes à respecter pour conserver notre agrément auprès d’Iriscare (NDLR : l’organisme public bruxellois de protection sociale).
«Finalement, vu la situation sanitaire actuelle, ça tombe à pic, se réjouit l’organisateur.
Dans les années 1990, des médecins responsables d’institution de transfusion sanguine et un directeur général de la santé ont été condamnés à de la prison, trois ministres ont été traduits devant la Cour de justice de la République et un fut condamné.
Sur le tableau du bilan sanitaire de ce vendredi -voir ci-dessous-, qui est le dernier de juillet, on constate que le nombre de décès reste stable -122 depuis le mois de mars- dans l’ Prochain bilan officiel, mardi soir.
Si vous payez un loyer, vous pouvez bénéficier de l’une des trois aides au logement suivantes (non cumulables).
Amazon n’en finit pas de quadriller le marché du streaming.
Une autre internaute l’encourage: “Fais une photo élégante, ça nous fera plaisir et ça fera taire les haters.
Pas d’adaptation en prise de vue réelle prévue pour le moment, mais le réalisateur Peter Ramsey a pris connaissance de la vidéo de Julian et de la demande des fans.
Le cas échéant, ils devront au moins être réduits de 20%.
Les motards, qui sont dans la même situation, n'ont visiblement pas compris ou profitent des concentration pour faire du bizness.
Le projet est issu du programme «Adaptation aux changements climatiques» conduit par la Confédération depuis 2013.
Son nom avait déjà été évoqué l’été dernier lorsque les Mauves cherchaient un deuxième gardien et ont recruté Wellenreuther à Willem II.
J'ai regardé quelques vidéos, mais ce n'est pas la même chose que de regarder quelqu'un en live".
Il était plus gros que l’événement.
Pourquoi pas revivre un derby Standard-Seraing prochainement.
Interpellés en février 2018 à Munich en vertu d’un mandat d'arrêt international émis par la France, deux supporters russes, Pavel Kossov et Mikhaïl Ivkine, restent incarcérés dans l’Hexagone.
Douze ans que Sandrine Illes est conductrice de marchandises chez Piégay Frères Transports.
D'autant plus qu'à partir de décembre, la loi vous autorisera à changer de mutuelle à tout moment.
Les activistes du climat ont adressé une lettre ouverte aux autorités vaudoises dans laquelle ils estiment que le monde politique et judiciaire interfère avec les décisions de la justice.
La direction du commerce de Béjaïa a mis en place un dispositif «spécial Ramadhan» pour la surveillance des points de vente de fruits et légumes de la wilaya et autres commerces de produits de large consommation.
L’infection touche surtout les adultes pour des raisons inconnues, a déclaré l’infectiologue Richard Martinelle, cité par Business Insider.
En vertu de l’accord dento-mutualiste 2020-2021 conclu le 30 janvier dernier, les honoraires des dentistes seront indexés de 1,95%.
«Quand on vient se faire dépister, ce n’est pas juste pour nous, c’est pour la famille, nos voisins, nos amis, ceux qui ne veulent pas se faire contaminer à l’épicerie.
L'opposant de 44 ans n'est sorti du coma que lundi.
Après plusieurs informations contradictoires, les médias chinois ont finalement confirmé qu'il était décédé ce jeudi soir.
La jeune fille a été hospitalisée avec un œil au beurre noir et une fracture de la pommette.
Chez les femmes, c’est la lutteuse et membre de l’équipe nationale Samantha Stewart, de Fredericton, qui a été honorée.
Son discours d’humilité intégrale est rodé: il aimante les gogos tout en les désarmant, car il a l’air de ne rien vouloir qui soit matériel, et de craindre la richesse et la chair comme le diable.
Un article publié en 2018 par Farrow dans le sèmerait le doute sur son respect déontologie.
Partout dans le monde, on achète des produits français.
Bilan : 30 jours d’interruption totale de travail.
Mais l'Allemagne combien de morts?
Sur une surface de 15 hectares.
Une enquête menée par le Jewish People Policy Institute pour le projet Israeli Judaism en 2018 a révélé que 97 % des Juifs israéliens ont déclaré participer à un Seder de Pessah.
Or, l’identité de l’acquéreur est importante pour apprécier l’utilité d’exercer une préemption et le changement d’acquéreur nécessite une nouvelle notification ».
Mais Donald Trump s’est dit opposé à cet élargissement, dénonçant un risque de fraude massive.
Il affirme être le seul véritable défenseur des intérêts américains face au géant chinois, contrairement, selon lui, à Joe Biden, le candidat démocrate à l’élection présidentielle de novembre.
Pour les critiques, les jeux sont déjà faits: c'est Joaquin Phoenix qui doit gagner la statuette du meilleur acteur pour "Joker", tandis que Renée Zellweger sera primée pour "Judy".
Alépé, 05 nov 2020 (AIP)- Le trafic entre Alépé et Abidjan reste timide en dépit de la levée des barrages dressés par les jeunes sur les routes du département d’Alépé lors de l’élection présidentielle, a constaté l’AIP.
Mais cet hypothétique État est conditionné par l’arrêt du terrorisme, l’incitation à la haine et la reconnaissance du caractère juif de l’État d’Israël.
Au contraire de Varda ou Depardon qui magnifient la ruralité en noir-blanc, Jean-Baptiste Moriceau colorie la mue des campagnes pressées par la mécanisation industrielle, de 1880 à 1960.
Les chemins entre le parking privé Matarane et la plage deviennent au fil de l’été des dépotoirs à ciel ouvert.
Elle est aujourd’hui plus que jamais déterminée à recouvrer sa pleine souveraineté sur son territoire.
On ne pouvait bien évidemment pas avoir une mission sur le combat rapproché sans ajouter un objectif vous demandant d'utiliser l'arme emblématique de cette distance, le fusil à pompe.
Pas plus de 180 jours en dehors du pays sinon vous perdez vos droits à cette précieuse assurance où les frais de santé au pays de l'oncle Sam ne sont pas gratuits comme au Québec!
Colistier d’Eliette Trouche en 2014, il entend pour sa part remodeler le projet Lebon.
Son arrivée est attendue en avril chez Proximus où elle "dirigera les efforts de transformation et de simplification IT ainsi que la digitalisation de l'entreprise".
En cinq ans, j’ai manqué une seule journée.
Une telle mesure au niveau national aurait peu de sens, estiment des économistes, qui préconisent plutôt des ajustements ciblés par secteur.
Les plus récents aménagements ont accentué la présence de chats, menant à la mort d’oiseaux.
Après s’être enrôlé dans la Marine durant la Seconde Guerre mondiale, il décroche de petits rôles avant de rencontrer enfin le succès avec un rôle de boxeur acharné dans "Le Champion".
Après l'Euro, Lukaku n'aura "que" 28 ans mais il sait déjà précisément à quoi ressemblera sa fin et son après-carrière : "Je suis professionnel depuis mes 16 ans et j'aimerais jouer jusqu'à mes 36 ans.
On est de plus en plus loin des déconvenues subies au début de cette guerre.
Si certaines s’accommodent au nouveau prix, d’autres par contre se sont tournées vers le poisson dont le kilo est cédé à 1200 F CFA.
Mais heureusement qu’il y’a des idées.
Sur le plan économique, Genève-Servette souffre comme les autres de la situation engendrée par le Covid-19.
Les fonctionnaires ont récupéré tous les chiens pour ensuite les confier à une fondation d’assistance aux animaux.
Selon lui, c’est seule la volonté politique qui peut freiner cette corruption qui a gangréné notre société.
Dans ces documents, qui n’ont pas été rendu publics, on retrouve des propositions pour dessiner les contours de la transition.
Depuis lundi, l’UCLouvain a ouvert une nouvelle antenne de dépistage Covid sur son site.
Maud avait surpris tout le monde en remportant Koh-Lanta l'an dernier.
Au-delà des affaires, et notamment celle de la filature d’Iqbal Khan, un reproche sous-jacent était constamment adressé à Tidjane Thiam: il bousculait les habitudes de l’establishment zurichois.
Ce vendredi 20 novembre, Bernard Schild et trois de ses collègues, Lucien Frantz, Gérard Mazerand et François Rousseau, ont pris la route.
Actuellement, quatre policiers du Service de police de la Ville de Montréal (SPVM) patrouillent le bord de l’eau à Verdun.
La filière sucrière française, qui emploie environ 44.500 personnes dont 25.000 planteurs de betteraves (principalement en Île-de-France, Grand Est, Hauts-de-France et Normandie), assure que cette chute du rendement menace sa pérennité.
Cette action entre dans le cadre de la deuxième validation du pays selon la norme EITI.
Selon les chercheurs de l’Université de Wellesley et de l’Université du Kansas, la position du regard de l’autre pourrait vous permettre de répondre à cette interrogation.
Mais l’exposition d’un tel luxe, peu habituel pour les nouvelles fonctions qu’il occupe, divise l’opinion publique.
L’idée sera de demande un droit de visite d’un médecin du Mouvement international de la Croix-Rouge et du Croissant-Rouge.
A l’aube, je me promets de ne jamais accepter cette condamnation.
Pour fonctionner, le chauffage réclame beaucoup d’énergie.
"Ce n’est pas le profil des personnes qui se mobilisent traditionnellement, précise le chercheur dans l'étude.
Pour lui, l’ex-PAN SORO KIGBAFORI reste majoritaire tant chez les simples électeurs que chez les grands électeurs malgré tout.
À froid, il répond à nos questions.
Au sujet des règles sanitaires, la SNCF précise que le protocole en vigueur depuis le printemps reste en application.
Celle qu’on lui a posée n’était pas facile et il y avait beaucoup de stress.
Déjà en vigueur, le couvre-feu de 23h00 à 06h00 restera en place jusqu’à mi-décembre.
Alors que le gouvernement n’a, cette fois-ci, pas imposé l’interdiction des visites en Ehpad, l’établissement de Champmaillot est durement touché par le Covid et doit s’adapter à la situation.
Il risque un maximum de trente ans de réclusion criminelle et un million d’euros d’amende.
Quelques dispositions opposent les sénateurs et les députés.
Certains commerçants militent pour le retour à un semblant de normalité.
Entièrement intégré à Disney+ mais plus orienté vers les adultes à destination de l’Europe notamment, il complétera largement l’offre de la plateforme de streaming et fera passer le coût de l'abonnement à 8,99 €.
Non sans rappeler aux citoyens sénégalais « de continuer à respecter les mesures barrières puisque que la maladie est existe toujours au Sénégal et continue de faire des ravages.
« Il parie que la menace d’une nouvelle démonstration de sa capacité à frapper le territoire américain avec une arme nucléaire poussera l’Amérique à faire davantage de concessions », a expliqué le chercheur.
Dans les contes pourtant, elles ont des spécificités, les hommes en ont d’autres.
Sur la période de mars à septembre, la perte de revenus est estimée à 50 % sur les six mêmes mois de l’an passé.
«En prenant les rênes du ministère de la Santé, le Dr Guy Patrick Obiang a lancé un signal fort avec le ramassage des malades mentaux.
Pour combler les besoins en sang, surtout en cette période d’hivernage, l’association Participe Futur, en collaboration avec l’IST, a organisé une opération du don de sang ce jeudi 2 juillet 2020.
Sur Gautier Capuçon:«Le violoncelle est à la fois terrien et céleste»
On a eu des situations de frappes, de centres mais il nous a manqué la justesse.
Ils nous ont fourni des données très importantes sur les importations de produits alimentaires, tabacs et boissons (alcoolisées ou non), ainsi que les chiffres des exportations de minerai, de métaux précieux et de bois.
Depuis un an, Ottawa augmente la pression sur la province dans ce dossier.
La valeur universelle du site est au top des critères exigés pour les sites.
Malheureusement, les camions de la société de BTP exécutant les travaux de réhabilitation de la route font déjà des victimes.
Elle donne des détails : «Une dame nous a accueillies et nous a expliqué à chacune qu’on devait se prostituer pour rembourser les frais de voyage (1. 200. 000 FCFA) qu’elle avait déboursés pour nous transporter au Mali.
Mais lors d'un discours de l’un d’entre eux, M.Bustillo est sorti de la douche sans vêtements, avant de rapidement comprendre son erreur et de retourner dans la salle de bain.
“Les gens doivent faire attention avec ce médicament.
Les couleurs de Noël ont été ternies par l’acte terrible qui a eu lieu mardi.
Le chiffre d’affaires consolidé du groupe Atlanta s’établit à 2.921 MDH en hausse de 5,7% par rapport au premier semestre 2019.
Et tant qu’à bien faire, vous pouvez même vous en servir comme masque pour le visage ou pour les cheveux!
Depuis, le scandale n’arrête plus de faire des vagues.
Le constructeur a vu début avril sa notation financière abaissée au rang d'investissement spéculatif par Standard and Poor's.
Pour les aider, le Collège communal de Herve a décidé d’adapter les chèques-commerces pour inciter ses citoyens à consommer local, et a lancé l’action spéciale “Bon Go to Herve”.
Les femelles n’atteignent la maturité sexuelle qu’à cinq ans et n’élèvent qu’un seul poussin par an.
Coût total du projet : 111,94 millions d’euros environ.
En lien quotidien avec la cellule de crise de l’ARS, agence régionale de santé, le directeur est également confronté à de nombreux arrêts qui touchent son équipe.
Et sur ce mécanisme de remboursement du prêt, justement, plusieurs questions restent encore sans réponse.
Il a fait un passage par le ministère de la Santé, par l’Élysée et par le poste d’un élu local. L’homme, soulignons-le aussi, a été l’initiateur du dé-confinement en France, opéré depuis le 11 mai 2020.
Il faut également concevoir le décor, avec l’aide de la section menuiserie, travailler autour de la mise en scène et du texte avec des classes du lycée professionnel et général.
On interpelle, on demande aux gens de faire attention et surtout de ne pas mourir pauvre (Rires).
Faire cuire 10 min à feu doux.
On ressent précisément cela dans cette image et, même s'il n'est pas officiel, son look dans le film devrait ne pas être si éloigné.
Retour en arrière : en 2011, le centre-ville de Mulhouse n'attire plus personne et affiche 14% de commerces vacants, un record.
Il indique que de tels résultats « ne sont pas dus au fait qu’Israël aurait fait quelque chose de spécial.
Le Royaume-Uni est le seul pays d'Europe occidentale où le nombre de morts quotidiens reste élevé, autour de 65 par jour.
NBA 2K21 impose une publicité impassable durant le chargement pré-match : La publicité dans les jeux vidéo n'a rien de nouveau.
Comment une kinésithérapeute vous triturant l’épaule amène à comprendre pourquoi la toute-puissance du président français est aussi une fragilité.
Dans le nord de la France, les gens se sont rassemblés devant les bars et les restaurants tôt dimanche, alors qu’un décret du gouvernement suspendant la vie nocturne dans tout le pays est entré en vigueur à minuit.
A la question des journalistes sur ce qu’on qualifie de retournement de veste de ce parti, Norbert Lala Ratsirahonana a fait savoir que ce sont les dirigeants qui font des dérives politiques notamment dans leur gouvernance.
Mais les lamas sont avant tout des animaux domestiques plébiscités pour des activités de loisirs.
Après une année 2018 faiblarde pour la Bourse suisse et un exercice 2019 éblouissant, marqués par une chute des cours de 10% suivie d’une hausse de 25%, 2020 se situe dans la moyenne pluriannuelle.
C'est ce lundi que les passagers devraient être transférés au centre de Pointe Jérôme.
En grève depuis lundi, les agents de la filiale ivoirienne de la banque panafricaine Ecobank ont repris le travail mercredi « en attendant les discussions » avec la direction, a appris ALERTE INFO auprès d’un cadre.
Certains maraichers adhèrent à l’approche éco santé, d’autres se montrent réticents ou encore, restent indifférents à cela et continuent avec les intrants se faire de l’argent.
Avec une image de marque à construire auprès d’une clientèle premium et un malus qui passera dès janvier entre 10 488 et 13 109€, ce Formentor ne courra pas les rues.
Nous sommes des médecins qui faisons un travail technique et nous ne sommes pas des commerciaux pour faire un travail administratif », rappelle Dr Berkani dans une déclaration à TSA.
Une façon détourné de dire que leur GPU vise le niveau de graphisme de Fortnite?
Des appareils vintage qui sont à nouveau recherchés et dont les entreprises de l’audio comme Sony et Thomson produisent et commercialisent à nouveau des répliques.
Ce samedi 4 janvier, vers 14 heures, un incendie s’est déclaré dans une maison d’habitation située au lieu-dit Echiol, à Saint-Apollinaire-de-Rias.
Bête oubli de ma part : en voulant essayer d'aborder plein de choses dans les conséquences et questions dans l'industrie du cinéma, j'en ai oublié d'en préciser les détails dans l'intro.
Le conseil d’administration du Fonds monétaire international (Fmi) a achevé aujourd’hui la première revue des résultats obtenus par le Mali dans le cadre de son programme appuyé par un accord triennal au titre de la facilité élargie de crédit (Fec).
Le caporal du centre de secours de Beaucourt et sa famille ont tout perdu dans l’incendie de leur maison.
A l’issue de la prestation des élèves, le recteur Gilles Halbout se disait lui « très ému, très touché.
Pour limiter la contamination, il faut imposer un couvre feu au courgette et limiter les rassemblement à 6 concombres maximum.
C’est habituel, les scorpions tuent au Maroc.
Opérée en urgence, la victime pourrait garder des séquelles.
A minuit, on peut faire de bonnes ou de mauvaises rencontres.
Le port de Toulon, désertique en cette période de confinement.
L'écrivain anglais Peter Mayle l'avait quelque peu égratigné dans son Mais le Café du Progrès est toujours là au cœur du village de Ménerbes, tel un repère immuable.
« On a été très déçus au fil des ans par les mensonges et les promesses non tenues des politiciens.
Nous avons pleinement conscience du rôle qui nous incombe.
Nous avons décidé de nous installer en Finlande, un pays très sûr, dans une résidence très sécurisée", explique Azadeh, la mère de famille, alors que Robert, son mari, très affecté, préfère ne pas prendre la parole.
Reste à voir si toutes ces belles paroles du début de saison inciteront le coach lusitanien à prolonger l'aventure marseillaise au-delà des termes de son contrat, qui arrive à échéance dans un an.
Elle partira dans sa famille d’adoption sous quelques jours.
Les bureaux assurent autant une fonction sociétale que managériale.
Restait à en connaître les modalités.
Leur modèle a démontré que près de 15 millions de personnes auraient été touchées par le coronavirus, ce qui aurait surchargé les hôpitaux à tel point que de très nombreux patients n’auraient pas pu être sauvés.
Les visités ont répliqué par Benson dont le tir du gauche a été renvoyé d’un plat du pied par Didillon et sur le rebond, Sébastien Dewaest a écarté in extremis le ballon des pieds de Mbokani (54e).
En Allemagne, le ministre des Finances d'un exécutif régional, "profondément inquiet" des répercussions de la pandémie sur l'économie, s'est suicidé.
En Europe, l’Italie, pays le plus touché, atteint mercredi soir la barre des 400 cas recensés et compte douze morts.
Une poignée a d’ailleurs arrêté en cours de route.
Elle fait partie de la première promotion féminine de la police qui ne comprenait que quatre.
A Genève, novembre 2016.
L'usine où s'est produit cet accident industriel, dans la nuit de mercredi à jeudi, appartient à LG Polymers, filiale indienne du groupe coréen LG Chemicals.
Depuis jeudi, 15'229 tests ont été enregistrés.
Ces pistes de solutions font état de deux reformes dont l’éducation et la santé.
En Côte d'Ivoire, on déplore au moins quatre morts à la suite des manifestations de ces deux derniers jours contre la candidature du Président Ouattara à un troisième mandat.
Si l'enfant est seul à effectuer son travail scolaire, on s’assure de la compréhension de la leçon par des questions.
Le monoxyde de carbone CO n'a pas d'odeur, mais étant donné les symptômes évoqués, l'opérateur sollicité a décidé d'envoyer une équipe sur les lieux.
Il ne m'a jamais dit quelles étaient ces faveurs.
La moto, sur laquelle circulaient un homme âgé de 50 ans et son fils, un adolescent dont l’âge n’a pas été précisé, a heurté la pile d’un pont après une "perte de contrôle", ont rapporté les pompiers de Saône-et-Loire.
On se promène tout nu dans le gym. Bon, dans le vestiaire, se reprend-il en rigolant.
L'idée est en tout cas d'éviter à tout prix un reconfinement comme celui que le pays (et le reste du monde) a connu en mars.
Des gars courageux comme Yanic, ça en prendrait plus», avance-t-il.
Acronyme faisant référence à l’unité de base d’une image numérique, le mot désigne la nouvelle Plateforme d’information de la criminalité́ sérielle en ligne des polices romandes, bernoise et tessinoise.
Toutefois, les résultats ne sont que parcellaires et s’incorporent dans un ensemble de paramètres issus des résultats des différents essais cliniques.
Ils apprennent, au cours de leur formation à YouthStart, les bases de la création d'entreprise et s'attaquent à la construction de leur propre projet au moyen d'un business plan.
Comment (mieux) contrôler les exportations d’armement?
Néanmoins, il est dommage de voir que l’État n’est pas au rendez-vous pour fournir ces caméras aux gendarmes.
Les réseaux sociaux se sont enflammés au cours des dernières semaines, suite à la destitution de la présidente de l’Association des étudiantes et des étudiants de Laval inscrits aux études supérieures (AELIÉS) pour harcèlement psychologique.
Chaque année, l'amicale des Dergis organise tout un week-end festif sur le plateau d'Hauteville.
Elle n'a donné aucune explication supplémentaire à ce changement apparent de stratégie, laissant les observateurs du régime reclus se perdre en conjectures.
À son avis, les poignées et les cadres de porte, de même que les robinets et les rampes représentent des risques bien plus grands.
Le tout est renvoyé au Conseil d’Etat … sans demander l’urgence.
Selon ESPN, son épilogue est prévu le 12 octobre au plus tard si les finales venaient à se jouer en sept matches.
Il a également rappelé les tristes altercations qui ont éclaté entre les députés tunisiens.
Nouvelle souche covid«De bonnes chances qu’il y ait davantage de cas de cette variante»
Paris a indiqué qu’il supprimerait sa taxe si un accord international était trouvé.
Jusque-là il ne faisait pas de combiné, alors qu’avec Kilde on marquait des points dans cette discipline.
"Et d’autres se profilent pour les semaines qui viennent, malgré les efforts de personnes qui sont en large part bénévoles", annonce la municipalité.
Entre 1970 et 2016, 68% de cette faune sauvage a disparu, selon l’Indice planète vivante, outil de référence publié tous les deux ans par le WWF.
Des détonations extrêmement fortes ont maintenu un village de l’État américain du New Jersey dans le mystère le plus total pendant plusieurs semaines.
· La viande et le poisson « bruts » sont également sans gluten.
« On était considérés comme des complices de terroristes »
A La Chaux-de-Fonds, le président Alain Dubois a été habité par des sentiments presque similaires: Les propos de M. Koch à la télévision alémanique avaient généré de l’espoir, en tout cas celui de pouvoir lancer notre campagne d’abonnement.
D’autant plus que le Gabon et l’Égypte ne se sont pas souvent affrontés.
La compagnie s’est dotée, par ailleurs, d’outils de géolocalisation pour densifier le ratissage.
"Je ne vois pas de raison qu'elle s'arrête" faute de changement de règlementation en 2021, balaye le Français.
Enfermé dans la maison, qui serait "hantée" selon certains habitants, Heri Susanto a indiqué qu'il n'avait pas encore rencontré de fantôme depuis le début de son séjour.
Parmi les signataires de la tribune figurent l’acteur Simon Pegg, Abigail Disney, héritière de l'empire du divertissement, les entrepreneurs Paul Polman, Julian Richer et Nick Hanauer ou encore le réalisateur Richard Curtis.
Au total, 985 personnes ont subi un test PCR, dont des employés d’Ambatovy et leurs familles, au nombre de 598, ainsi que 387 personnes soupçonnées d’être entrées en contact physique avec eux.
Les tickets seront dès lors remboursés.
Ce succès ne lui est pourtant pas monté à la tête.
Ils sont faciles à vivre : programmation, thermostat, télécommande…
Le problème se pose effectivement avec les entreprises.
Piqûre de rappel avec Fred Haffner.
«En grandissant, mon père nous disait que dès que nous serions autonomes et indépendants, il retournerait au Maroc, même si sa maladie ne le permettrait pas.
Comment le mettre et l'enlever correctement?
C'est le même virus, qui frappe de la même manière le même type de malade et qui se transmet exactement de la même façon"
En cas de suspicion de fraude, la caisse d'assurances sociales peut également faire appel au service de la Concurrence loyale de l'INASTI, qui sera chargé de mener l'enquête et pourra sanctionner d'une amande administrative l'éventuel abus.
Les 46 salles du musée de la Cour d’or de Metz-Métropole sont à découvrir cet été.
Il suffit de diviser le montant du loyer annuel (hors charges) que vous allez percevoir par le prix d’achat du bien.
Et oui je sais que certains d'entre vous se trouvent très critiques vis à vis de ce cinéaste.
Dans ce scénario, PSPP ajoute 31 % d’appuis, contre 24 % pour M. Gaudreault, 13 % chacun pour MM. Nantel et Bastien.
Il s’agirait de trois personnes européennes.
Les pièces sont clippées sur la structure métallique imaginée par l’architecte Jean-Gilles Décosterd.
La retraitée avait quitté son domicile vers 11 h et n’avait plus donné de nouvelles depuis.
Elle cherche des candidats en Bretagne et Pays de la Loire.
Ankara enverra-t-il ses militaires dans la zone du Haut-Karabakh?
En début de soirée en l’occurrence”dans la presse publique ce jeudi.
Elle offre à tous ses passagers plus de flexibilité.
Il vous reste 16% à découvrir.
Pour l'heure, l'aménagement temporaire, aurait accueilli, selon la ville, 100 à 150 cyclistes par jour, particulièrement en semaine.
La police, quant à elle, a catégoriquement nié l’allégation et a déclaré que les officiers répondaient à une attaque du jeune homme.
"L'agresseur présumé" lance notamment à la jeune femme : "Arrête de m'emmerder.
C’était en fin de semaine dernière, selon un communiqué rendu public par l’Association des journalistes du Burkina (AJB).
Pour près de la moitié d’entre elles (48%), la charge mentale supplémentaire de devoir s’occuper des tâches ménagères mais également des enfants (44%) a impacté négativement leur capacité à jouir cette année.
Ses deux conduites doivent passer par les eaux territoriales et les zones économiques exclusives de la Finlande, de la Suède et du Danemark.
Une famille entière est parfois réunie autour d’un même arbre pour ramasser ses fruits, si impatiemment attendus.
Ils trouvent leur compte, sinon, ils auraient abandonné cette activité.
Dans la nuit du vendredi au samedi, vers 1 heure du matin, selon des informations de Igfm, « Assassin » a tué un jeune homme du nom de Matar Ndiaye, habitant aux Hlm.
A la Révolution, quelques religieux enseignent encore à l’abbaye.
Si ce VPN est aussi demandé, c’est parce qu’il fournit tous les éléments que doit avoir un bon VPN.
Une rationalisation de la consommation s’impose de ce fait.
Si vous devez aller travailler, c'est bien correct.
Une nouvelle fois, l'USOM a montré des choses très intéressantes.
Les hausses les plus fortes ont concerné les activités immobilières, les activités financières et d'assurance et encore l'hébergement et la restauration.
Les forces de sécurité israéliennes arrêtent des membres présumés du FPLP dans le cadre d'une vaste opération de répression du groupe terroriste en Cisjordanie, sur une photographie non datée publiée le 17 décembre 2019.
La dépouille de Martin Carpentier a été retrouvée lundi soir dans un secteur boisé en bordure du rang Saint-Lazare, à Saint-Apollinaire.
Ce sont près de 400 personnes qui ont participé mercredi, toute la journée, à la "No Finish line" organisée par le lycée Pierre-et-Marie Curie et le Rotary club de Menton au profit de la Fondation Bariquand-Alphand!
Je vois une analogie entre les mouvements de jeunesse écologistes menés par Greta Thunberg et le succès d’une approche urbaine plus durable, axée entre autres sur la proximité.
Il existe aussi une cellule d’entreprise en difficulté au niveau de l’ADEPME pour essayer d’apporter des solutions aux difficultés des entreprises.
D’un point de vue sanitaire, on a compris qu’on était face à quelque chose de beaucoup plus grave que ce qu’on pensait.
Autre vidéo : celle d'une famille de Sainte-Marie qui revisite une chanson de Calogero.
Il n'abandonne donc pas le combat pour la réduction du coût ou à défaut, la prorogation des cartes d'identité expirées en 2019.
J'ai envie de dire aux jeunes diplômés d'aujourd'hui qu'ils doivent être fiers de leur formation.
Au gouvernement non plus, on ne veut pas faire d'Amazon une figure expiatoire du confinement.
« Nous avons intérêt à ce que la Libye soit dans une stabilité optimale ».
Grâce à cette nouvelle innovation, les consommateurs peuvent maintenant profiter d’une eau pure et désaltérante.
Les organisateurs ont essayé de maintenir les coûts déjà immenses dans les limites raisonnables.
Le Pr Mustapha Khiati président de la Forem estime pour sa part que les annonces du Premier ministre sont une forme d’ « oxygénation de la société et du tissu économique ».
Un principe de précaution pas forcément compris par le président de la Ligue du Grand Est de cyclisme Jean-Claude Claudel, vu les précautions prises et le cadre prévu pour la course.
Le second a servi en tant que PGA (de 2009 à 2015) sous la Présidence de Barrack Obama, Bill Clinton et même Ronald Reagan.
Lors de son anniversaire, toute la famille se rend au restaurant.
L'entrée ne se fait plus que par une entrée au lieu de deux habituellement.
Originaires de Vénissieux (Rhône), les deux hommes sont interpellés.
Lancé en 2013 sur PS Vita, Persona 4 Golden aura attendu sept ans avant d'arriver sur PC.
Sans réponse face aux inquiétudes en lien avec la décision de Guardian de fusionner ses deux sites de production luxembourgeois, l’OGBL est passé à l’action.
Le chargeur est doté d’un verre magnifiquement sculpté, fabriqué à l’aide de la technologie de prototypage rapide sans moule et constitue la première application de ce type de technologies sur le marché de l’électronique grand public.
Le management de Banque Chaabi du Maroc déclare qu’il n’a pas encore eu accès aux éléments du dossier d’enquête, et ne dispose pas à ce jour, d’informations précises à ce sujet.
Yiv a remporté le prix de la meilleure actrice pour son portrait d’Asia et Haas celui de la meilleure actrice dans un second rôle pour son rôle de Vika.
Léopold II gardera une place peu enviable dans l'histoire, probablement aucune dans les manuels qui veulent toujours que l'histoire soit "glorieuse" (bôf), mais ses statues peuvent aller rejoindre celles de Lénine ou Papa Doc à la ferraille.
Avec ce deuxième volet, qui aura divisé les joueurs tout en étant encensé par la critique, le musicien mexicain ne parvient pas totalement à délivrer des morceaux aussi marquants que ceux du premier opus, c'est un fait.
En effet, même si elles sont bien pratiques, les cartes de crédit ont aussi des taux d’intérêt élevés, souvent aux alentours de 19 %, ce qui augmente d’autant le montant total payé.
Tous les établissements (restaurants, traiteurs.
J’incite tout le monde à continuer de participer, à hauteur de 200 ariary par an », a déclaré le président de la FJKM.
Le Waterlootois condamne ces agissements, alors que le pays fait face à la propagation du coronavirus et que l'on demande aux citoyens d'appliquer les normes d'hygiène élémentaires.
"Maintenant il faut aller plus vite dans la revalorisation des salaires, des carrières et des compétences" ainsi que sur une stratégie médicale contractualisée plutôt qu'un pilotage budgétaire, leur a promis le chef de l'Etat.
Dans le cadre de la préparation du sixième championnat d’Afrique des nations.
Le gouvernement allemand a condamné lundi des comportements «inacceptables» survenus samedi à Berlin lors d'une manifestation contre les mesures destinées à combattre la pandémie de coronavirus dans le pays.
Les responsables de l’Alliance disent avoir lu dans ledit « esprits des jeunes où le degré de sensibilisation actuel est à un stade très élevé ».
Elle dit tenir des registres des personnes qui ont reçu la prestation et pour quelle période, et qu’elle prendra des mesures ultérieurement pour vérifier que les demandeurs étaient admissibles à recevoir des prestations.
C'est la brigade de gendarmerie de Pézenas qui est en charge de l'enquête qui devra déterminer les circonstances de ce dramatique accident.
Van Cleemput, l'ancien coach de Goffin: “David n’a pas eu de chance”
Pour l’instant, les soins à domicile étaient pour les patients de 65 ans et plus.
Primé aux Oscars (meilleurs décors, photographie, costumes et musique), cette somptueuse épopée évoque l’ascension et la déchéance d’un opportuniste sans scrupule dans l’Europe du XVIIIe siècle.
Me Molders-Pierre, Me Pesesse et Me Mouton estimaient que l'État belge avait commis une faute et avait pris une décision illégale (par arrêté ministériel) en ordonnant la fermeture de ces cafés et restaurants.
Le Conseil présente ses condoléances aux familles des victimes du terrorisme, se déclare solidaire envers les pays d’Afrique ayant subi des attentats terroristes et exprime son appui aux rescapées de la violence terroriste.
Il augmente les risques de problèmes cardiaques et de cancer des poumons, bien que le niveau de risques exact ait été contesté par des études récentes.
L'information a été confirmée sur LCN, lundi matin, par la Dre Julie Loslier, directrice de la santé publique la Montérégie.
Jusqu'à ce qu'on vienne lui proposer de revenir avec un vrai truc à faire au-delà de la potiche-scientifique-ether.
« Les travailleurs malgaches subissent de plein fouet les effets des mesures prises et entretenues », annonce Barson Rakotomanga, secrétaire général du Solidarité syndicale malgache (SSM).
Cette jeune pousse travaille en effet sur une technologie dans le but de construire un ordinateur quantique sans erreurs.
À Bastogne, cela fait plus de trois semaines que les autorités locales ont décidé de passer commande groupée, avec les deux autres communes, de plusieurs milliers de masques en tissu.
Employé par la prestigieuse université Tsinghua à Pékin, Xu Zhangrun est l'un des rares universitaires à oser critiquer ouvertement le Parti communiste chinois (PCC) au pouvoir.
La paire belgo-australienne, tête de série N.3, a été battue 6-1, 6-2 par le duo américain Catherine McNally/Jessica Pegula.
La seule chose qui me manque un peu, c’est un vrai point de repère dans ma préparation.
Pour la suite, cela dépendra bien évidemment de l’évolution de la situation dans le pays.
En conclusion, il est donc trompeur d'indiquer que le Haut-Commissariat au Plan table sur un 3e confinement ou sur une série de mesures parmi lesquelles l'instauration du revenu universel pour l'année à venir.
Pour le prêcheur, cet acte est vraiment à déplorer surtout venant du ministre de l’Environnement et du Développement durable.
Elles doivent faire remplir à leurs passagers des questionnaires relatifs à leur état de santé avant d’arriver dans les aéroports nigérians.
Les universités membres du Réseau du sport étudiant du Québec (RSEQ) annoncent l’annulation de leurs programmations sportives jusqu’au 31 décembre 2020.
Le pitch est simple : des gens de gauche (les libéraux) chassent et abattent des gens de droite (les conservateurs).
Le 1er avril, la Russie a décidé de vendre un million de tonnes de blé issu de ses propres stocks de réserve sur son marché domestique pour limiter la hausse de ses prix intérieurs, selon l’AFP qui cite une information du cabinet Agritel.
« Deux jours avant le confinement, je m’étais un peu blessée au dos et il me fallait du repos pendant un peu plus d’une semaine, décrit l’Alsacienne.
Quand, plusieurs heures plus tard, les secours ont été alertés, ils n’ont pu que constater le décès de la victime.
L'étude a également révélé que les personnes souffrant de maladies mentales risquent davantage d'être contaminées par le Covid-19.
Son profil, aux antipodes de la très féministe et progressiste "RBG", divise en effet les Américains.
Le jugement a été rendu dans l’après-midi.
« De toute façon, ça m’aurait désolé de voir tout le monde avec des masques », avance Anne-Catherine, 32 ans, de Strasbourg.
Un projectile a été tiré en direction du maire et de son équipe, escortés par quatre camions de CRS, précise la chaîne d’information.
Il vous arrive de faire ami ami avec la dictature contre le bien être de la majorité des Togolais.
Dans ces arbres, des vaches beuglent, des chèvres bêlent, de loin.
Au nom du peuple, pour l’histoire et pour ce pauvre peuple », plaide Me Tamert.
Forcément que le film n'a pas trouvé son public dans ses conditions.
N’irritez pas ce chat sinon le même destin vous sera réservé!
Encore un dossier que Mme Buzin ne maîtrise pas.
Comme le rapporte CNN, le site américain Reviews recherche une personne prête à regarder 25 films de Noël en 25 jours, contre rémunération.
L'exemple vient d'en haut, nous disait-on.
Le jeu coûte tout de même 36,99 € et à ce prix, il est tout même disponible en Français.
Testez vos connaissances avec ce quiz concocté par 7sur7.
Elle fera valoir les rapports de forces sur le terrain.
Quand on fait un métier public, on est ouvert aux critiques.
«Suite à la propagation du virus à Antsiranana, l’Alliance française a pris la décision d’annuler tous les évènements culturels à venir », rapporte un communiqué.
On y trouve également des salles de réunion, de conférences, d’informatique et de formation, un espace de coworking et un autre de documentation, ainsi qu’un guichet unique facilitant les démarches administratives pour les entreprises.
Avec son sol en pente et ses orgues au même niveau que l'autel, l'église Sainte-Croix de Cormeilles ne manque pas de particularités.
Une balle envoyée par courrier accompagnée de menaces de mort a, selon lui, précipité son départ au Maroc.
Les gendarmes du peloton motorisé de Charnay-lès-Mâcon ont constaté les faits et reçu la plainte.
Au classement, le RWDM s'est hissé à la troisième place avec 15 points (dix matches joués).
Que vaut "Snowpiercer", la nouvelle série de Netflix?
» A VOIR AUSSI - Coronavirus: l’État en fait-il vraiment assez contre le chômage et pour les entreprises?
Depuis leur arrivée en 2000, Mei Xiang a déjà eu trois bébés ayant survécu: deux mâles - Tai Shan en 2005 et Bei Bei en 2015 - et une femelle, Bao Bao, en 2013.
« Le collège est grand, nous disposons de beaucoup de salles de classe ainsi nous pouvons éviter le brassage.
La gestion de l’actuel PM, Boubou Cissé est un désastre.
«Une erreur de bonne foi»
La fenêtre pop-up annonçant que cette limite a été atteinte tire donc dès aujourd'hui sa révérence.
Leo Varadkar a attendu que soit levée l'incertitude sur la sortie du Royaume-Uni de l'Union européenne pour convoquer des élections anticipées.
"Les internautes y découvriront différents types de contenus en temps réel (sur la piste, dans les paddocks, dans les écuries) ou historiques" poursuit Stéphane Daracq, précisant qu'il y aurait aussi de nombreuses interviews.
Ils me répondent qu’ils ne servent que les personnes d’une même résidence, car le restaurant n’a pas l’espace pour préconiser les deux mètres.
La deuxième personne prend contact avec les policiers et affirme que l’homme est en réalité son agresseur qui lui aurait planté des coups de couteau.
« Nous avons dû fermer les boutiques et le musée, il n’y a pas eu de billetterie.
« C’est un grand changement pour la brigade », a-t-il dit.
«J’ai grandi en ville, mais ma famille est originaire d’Appenzell.
Surmontons nos tendances individualistes, redonnons aux autres, et célébrons le café.
La compagnie Costa Croisières a annoncé ce mercredi la suspension de toutes ses croisières prévues en Méditerranée jusqu'au 31 juillet 2020 en raison de l'épidémie de coronavirus, une mesure qui concerne des milliers de passagers.
Oui, c'est possible!
Le secrétaire d’État promet une réponse « ferme »
Avec viol, tous azimuts, des gestes barrières, le cas scolaire est comme un blanc seing pour la promenade du virus à couronne, friand de rassemblements.
Le spectacle est là, oui, et personne ne pourra contester cette générosité.
L’Académie Goncort a dévoilé ce mardi sa première liste de 15 romans, candidats au célèbre prix littéraire qui sera décerné le 10 novembre prochain.
D'ailleurs, le cas du ministre de l'Equipement, de l'Habitat et de l'Infrastructure proposé répond à cette situation.
Le Président de la République reçoit, en déjeuner de travail, ses homologues de la pour apporter leur contribution à la résolution de la crise.
Plusieurs autorités électorales locales et nationales, dont l'agence de cybersécurité et de sécurité des infrastructures (CISA), ont frontalement contredit le président sur ses accusations de fraude.
L'ex président de la République rencontre le eprsonnel du service pédiatrique de Chalon.
Quand on parle de retour aux rafles…
Les personnes âgées ont aussi plus fréquemment des maladies préexistantes ou comorbidités.»
Décliner un programme par zone n’a aucun sens, il aboutit inévitablement à un catalogue de mesures.
Pour le RCD, ces récentes mesures répressives à son encontre représentent « l’illustration parfaite de cette stratégie du pire.
D’ailleurs, uniquement deux transactions de bloc portant sur les titres SAH Lilas, de 10 millions de dinars, ont animé le marché durant le mois d’avril.
L'adolescente a déposé plainte la semaine dernière pour un viol collectif présumé par trente hommes, a indiqué le porte-parole de la police israélienne Micky Rosenfeld.
Place à la technologie embarquée.
Le suspense reste entier.
Il est un porte-parole du peuple africain, il chante l’amour, la beauté et les souffrances de la vie africaine, et l’homme dans son universalité.
Le recul y est «réel», a noté mardi l'Organisation mondiale de la santé (OMS).
Selon ce responsable, les importations de ciment de qualité provoquent une tendance à la baisse du prix sur le marché local. « Une demi-douzaine de marques de ciment sont disponibles chez les distributeurs et revendeurs.
La décision du parlement ce mercredi n’en sera que plus attendue.
Chacun jugera à l'aune de ses connaissances historiques concernant la famille royale d'Angleterre.
Il dispose d’une deuxième voix décisive en matière de prises de décisions.
Avec 1,2 million d’abonnés à leurs services d’accès à internet et de 1,3 million pour la télévision numérique, les deux partenaires détiennent un part de marché de près de 30% dans ces deux activités.
«Une chose est sûre, cet avion n'a pas été touché par un missile», a affirmé le président de l'Organisation de l'aviation civile iranienne (CAO), Ali Abedzadeh, à la presse.
Une confidentialité jugée « suspecte » par des observateurs et qui laisse planer beaucoup de doute quant à ses véritables motivations.
Comme on ne peut pas soupçonner les inspecteurs du ministère de l’Éducation nationale d’un défaut de maîtrise de la langue, il faut prendre soin d’en bien saisir le sens.
D’ici là, Maserati aura démarré la commercialisation de la première berline hybride de son histoire.
Je ne suis pas un homme de bureau.
Moi, je propose des visières pour tout le monde.
Et les startups ont des idées qui peuvent bousculer les choses et améliorer le secteur des médias."
Les vandales ont cassé la tête de Jésus ainsi que la couronne de la Vierge, rapporte France Bleu.
Un peu partout, du bois, des planches, des outils pour percer, couper, tailler… Mais que l’on ne s’y trompe pas, s’il travaille le bois quasi-quotidiennement, Jean-Pierre Limousin n’en a pas pour autant fait son métier.
L'épidémie de coronavirus, en gelant le trafic aérien, a mis les compagnies aériennes à genoux financièrement, fragilisant l'ensemble de la chaîne industrielle qui s'attend à plusieurs années difficiles.
Loin des 4,79 millions de postes recréés en juin.
La maire Chrysanthe Camilo a reçu le soutien unanime de son conseil municipal.
Deux semaines plus tard, ces gamins sont envoyés sur le front de l’Est, à Drehnow, sur la ligne Oder-Neisse.
Les médecins russes qui s’étaient opposés à l’évacuation de l’opposant à Vladimir Poutine en Allemagne ont finalement changé d’avis, en raison de l’état de santé du patient.
Cette confession avait mené quelques jours plus tard à la mise en examen de Michel Fourniret pour « enlèvement et séquestration suivis de mort ».
Il ne faut pas qu'il y ait trop de monde et que ça dure trop longtemps.
En temps normal, la jeune centenaire recevait la visite d’une infirmière libérale et d’un kiné qui l’emmenait promener tous les jours.
Impossible donc de ne pas vous montrer les tenues en vogue à cette époque!
Selon Gonnet, l’augmentation des températures et la baisse relative des précipitations attendus selon les modèles climatiques de la région devraient conduire à une aggravation de la situation de stress hydrique.
Le juge d'instruction a ordonné 18 perquisitions lundi et mardi.
Le Département de l’Aisne a décidé de s’impliquer dans la continuité pédagogique des élèves des écoles du premier degré en finançant l’accès à l’environnement numérique de travail ONE.
L’an dernier, le Restigouche-Ouest – et principalement la ville de Saint-Quentin – a accueilli une trentaine de familles de l’étranger, plus précisément 79 immigrants, dont 29 enfants.
Le succès n'est pas final.
La recherche montre également que vivre dans un quartier plus vert est corrélé à une réduction de problèmes de comportement, comme des soucis de concentration ou d'agressivité.
« Vatsy Tsinjo », qui serviront à emballer les aides au profit des familles vulnérables.
Une tique sur cent est porteuse du virus F et entre 5 et 30%, voire 50%, sont porteuses de la bactérie Borrelia burgdorferi, estime l’OFSP.
Nouvelle conséquence de l'épidémie de Covid-19, les tournées de collecte des ordures ménagères du week-end dans les communes autour de Deauville (Calvados) sont suspendues.
AU lendemain de la clôture du dépôt des dossiers de candidatures, la Cour Constitutionnelle a rendu public la liste des 12 candidats qui seront en compétition pour le fauteuil présidentiel le 18 octobre prochain.
C’est jolie, tant mieux ya pas 36 jeux du genre.
Autre possibilité selon elle : un gouvernement partisan mais qui ne comprend pas Ennahdha.
Mais Renault a une astuce pour monter en gamme.
Antoine Kolawolé Idji sera porté président succédant ainsi à Me Adrien Houngbédji.
Hier, les agents ont fait de la pédagogie.
Pour nous là, c’est pas politique oooohhhh.
Ce n'est pas la première fois que Frank Ntilikina revient en Alsace durant l'intersaison.
Ces deux facteurs influencent donc le délai pour les résultats.
En échange, les experts proposent la transparence fiscale et le respect scrupuleux de la législation sur le blanchiment d'argent.
Maggie De Block a ainsi estimé avoir "pris ses responsabilités".
Les pop stars ont la cote du côté des grandes enseignes de luxe.
En moyenne, les visiteurs passent 90 minutes dans l'exposition et parcourent plus de 7500 oeuvres présentées de manière attrayante.
Oui, on a construit dans notre jardin un parcours assez grand, long de 800 mètres avec beaucoup de virages.
Pour obtenir les garanties d’emprunt pour les programmes peymeinadois, 3F Sud devra, d’abord, faire ses preuves lors des travaux actuellement à l’œuvre aux Fleurs de Grasse.
Voilà, on sait.
Le Franc-Comtois Thibaut Pinot possède un compte Instagram, comme 99 % des coureurs, mais aussi Facebook et Tweeter.
Nous avons dû renoncer aux prières et aux offices communautaires dans nos différents lieux de culte.
» Yohann Corvis n’a, pour l’heure, pas donné suite à notre demande d’interview.
Le 21 est signé le protocole d’Alma-Ata par onze autres Républiques.
Placée sous tutelle de la préfecture, elle pourrait fusionner avec une commune proche, possiblement Calmoutier.
«L’idée était de classer nos archives, des documents qui n’avaient pas forcément d’importance mais qu’il faut quand même ranger», se remémore Jean-Jacques Fito.
C'est très difficile.
Il s’étend sur plus de 70 hectares.
Une cérémonie qui s’est déroulée sous le signe de la fraternité et de la convivialité.
Six Maxmillions, d’une valeur de 1 million $ chacun, ont été également remportés au Québec, en Ontario, en Colombie-Britannique et dans les provinces de l’ouest, a indiqué samedi Loto-Québec dans un communiqué.
Là, elles sont bloquées pour une autre raison… C’était normal de leur venir en aide », confie Christian Tornatore, commissaire général de l’Automobile Club de Monaco.
Ce mode d'épargne s'avère plus rémunérateur que le livret A avec un taux qui est, lui, passé de 1,25% à 1%.
Tellement pertinent en ces temps de révolte sectaire.
SYSTEME D - Depuis le début de la grève des cheminots, aucun train ou bus de remplacement ne circule à Cambrai.
Les cantons se sont prononcés à une très forte majorité pour l’imposition commune telle que les cantons et la Confédération l’appliquent aujourd’hui, a rappelé Benedikt Würth (PDC/SG).
En attendant ce sont les employés de l’hôtel Hermitage, qui devraient à leur tour ce mercredi, débrayer à la mi-journée.
Trois autres collaborateurs ont écopé d'amendes allant de 3.600 à 12.000 euros avec sursis partiels.
En outre, il est important de savoir que l’horticulture est, essentiellement, cultivée dans les gouvernorats de: Ben Arous; Nabeul; La Manouba; Bizerte; Monastir; et Sousse.
Une phase 3, prévoyant encore plus d’assouplissements tout en maintenant des mesures de sécurité sanitaires, est prévue, mais sera annoncée ultérieurement en fonction des leçons tirées des phases 1 et 2, a indiqué le gouvernement ontarien.
Décalé à gauche par Neymar, Bakker déboule à grandes enjambées dans la surface anglaise.
Très présent sur l’album, le piano garantit une bonne dose de mélancolie.
Nathalie Fontanet répond aux questions qu’ont suscitées les nouvelles mesures de lutte contre le Covid-19 prises par le Conseil d’État.
«J’ai trouvé ça sur la plage.
« Abdeljabbar Louzir est décédé naturellement ce soir à l’âge de 88 ans dans sa maison au quartier Daoudiate de Marrakech », a indiqué le fils du défunt, M. Ahmed Louzir, dans une déclaration à la MAP.
Les cas « importés » d’autres pays sont le nouveau défi des autorités sanitaires.
Me Akil Bissessur semble vouloir ainsi s'attaquer à la crédibilité du dénonciateur.
Pour réaliser des foulards, des tentures à partir des fleurs que vous pourrez trouver lors de votre sortie d’une heure autour de chez vous s’il n’y a pas que du goudron dans votre quartier.
Il avait 83 ans", a indiqué son fils Mathias, également comédien.
L’Autorité des services et marchés financiers (FSMA) enquêtait sur des indices de manipulation de marché, possiblement imputables à l'ancienne direction du groupe FNG.
Le site israélien Fiverr a lancé, jeudi, un outil, le Fiverr Logo Maker, fonctionnant sur la base de l’intelligence artificielle pour la création de logos d’entreprise.
L’on se rappelle cet appel, du chef du gouvernement, lancé à l’occasion d’une rencontre des gouverneurs du Burkina à Ouagadougou.
Abdellatif Mekki précise dans ce contexte: « La Tunisie n’a pas surmonté la crise de coronavirus définitivement ».
Le candidat de l'ANC (opposition) à l'élection présidentielle du 22 février, Jean-Pierre Fabre, va se tourner vers les juridictions internationales.
Alors que l’état d’urgence sanitaire est en vigueur dans le pays, deux Marocains ont appelé à des rassemblements populaires à Tanger, annonce un communiqué de la Police nationale qui précise que les intéressés ont été arrêtés.
Pour les groupes, on espère qu’on pourra avoir les mêmes.
Les conditions sanitaires imposées aux forains sont proches de celles mises en place dans les parcs d’attractions.
Description du poste à pourvoir Une société de la place recherche un Analyste programmeur pouvant justifier 3 ans d’expérience après…
Ce lundi, c’était d’abord l’Aïd pour la plupart des habitants de Mayotte.
Ce paramètre sera pris en compte lors du déménagement de la société, prévu en septembre.
On y découvre de gauche à droite : Wonder Woman () qui sont réunis et se préparent pour la bataille à venir.
On est en tout cas loin de la reconversion urbaine réalisée au tournant des années 2000 – et pas tout à fait achevée encore- sur les friches de Belval, dans un partenariat Etat-Mittal.
Retour dans les années 90 avec Max Boublil à l'affiche de "Play"
C'est un geste qui peut être celui de chaque joueur lorsqu'il est aussi concentré.
Il y a, à titre d’exemple, les nominations partisanes des conseillers à la Kasbah qui ont fait polémique.
En somme le dispositif mis en place par le gouvernement sème ainsi le doute.
« Mais pourquoi tout ce monde, ici », s’exclama t il!
Cela ne viendra pas de nos gouvernements droite/gauche trop bien élevés, mais du peuple qui est à bout face à cette invasion islamique.
Le deuxième défi est lié à la loi de mars n° 2012 qui a créé les circonscriptions administratives.
Pour l’heure, il n’y a pas lieu de s’inquiéter pour les réservations ou les demandes de réservations en cours.
En août, Christian Estrosi avait jeté un pavé dans la mare en appelant la droite à passer "un accord avec Emmanuel Macron pour qu’il soit "notre candidat commun à la présidentielle".
Environ un quart des dossiers ont fait l'objet d'une transaction pénale et 28 d'une procédure accélérée devant le tribunal correctionnel durant ces deux derniers mois.
Par sa situation géographique au confluent des climats méditerranéen, sec et semi-aride, le Maroc fait partie des régions les plus durement touchées par la sécheresse dans le monde.
"Cessons de dire des bêtises.
Vous comprendrez aussi que le métier de journaliste peut mener à toutes les fonctions, ministre, premier ministre ect.
A partir du 1er janvier 2021, des panneaux devront être apposés sur les véhicules de plus de 3,5 tonnes pour matérialiser les angles morts.
L’état du résident de Jérusalem-Est atteint du coronavirus, le cas le plus grave d’Israël s’est de nouveau détérioré, a-t-on appris dimanche.
Ils reviennent sur le marché résidentiel», dit-il.
Et là aussi, la seule piste pour contrer le projet était de différer la signature de l’acte authentique de vente.
Mais la présidente démocrate de la Chambre des représentants, Nancy Pelosi, et le secrétaire au Trésor de Donald Trump, Steven Mnuchin, semblent prêts à un nouveau round de négociations.
Cet entêtement est mauvais pour notre pays.
Elle interdit l’utilisation de tous les produits en plastique et en polystyrène jetables.
Pour le PAN, Bala Sakandé, cette mission d'information devra permettre à l'exécutif d'assurer une meilleure gouvernance dans le secteur minier.
Avec les ordinateurs performants qui vont avec, les gérants ont opté pour le casque VR de marque HTC Vive pour sa fiabilité et ses performances, mais aussi pour une meilleure immersion dans le jeu.
Est-ce pertinent alors que nous avons tant de sujets à traiter, de réponses à apporter à vos questions, de fausses infos à vérifier pour vous.
Autres exemples : pas plus tard que cette nuit (nuit du dimanche à lundi, ndlr) à Bailobayah, deux individus à motos ont tiré sur deux autres passants en tuant sur le champ l’un d’entre eux.
Le mouvement Ennahdha a condamné, en ce mardi 3 novembre 2020, l’attentat terroriste survenu à Vienne (Autriche) hier lundi exprimant sa solidarité avec les familles des victimes, le peuple autrichien et son gouvernement.
Eternal, héroïne du jeu, devra explorer cet univers et tisser des liens avec son environnement.
À moins d’avoir joué les Hibernatus au cours des douze derniers mois, le constat ne surprendra personne.
De plus, en urinant sur la place publique, les itinérants s’exposent à des contraventions.
Elle peut également être utilisée pour protéger les lecteurs amovibles grâce à BitLocker To Go.
Seul le CHU Saint-Pierre dispose encore de lits disponibles en soins intensifs mais les autres sites (Brugmann, Bordet et Iris Sud) sont saturés.
Pas seulement reculer, non, disparaître totalement.
Et ce, sur la possibilité de modification de la marge bénéficiaire en cours de contrat.
Tout bon entrepreneur en construction, qu’il soit un professionnel ou encore qu’il le fasse par passe-temps, sait à quel point la démolition peut apporter son lot de surprises.
Elles ne seront toutefois pas retirées complètement du musée, pour la simple et bonne raison que les visiteurs apprécient beaucoup pouvoir prendre des photos en leur compagnie.
La cellule de crise de l’Urd et le Fsd ont pris également diverses initiatives en direction de toutes les personnalités et institutions susceptibles d’être utiles à la cause de la libération du président Soumaïla Cissé.
Ce dimanche, on note même une remontée des hospitalisations (24961, contre 24819 la veille), comme des réanimations (2745, contre 2718).
Le coureur de la formation Cofidis est désormais virtuellement maillot blanc à pois rouge.
Ainsi, l’employeur a fait une demande de dépistage auprès de la santé publique le 29 mai.
L’ex-conseillère de Bonsecours en Estrie a avoué avoir tenté de faciliter une résolution hors cour de son litige avec la municipalité de quelque 600 habitants.
Les prochains épisodes veulent entamer un nouveau cycle avec une part du casting qui sera renouvelée.
L’incertitude liée au coronavirus s’estompe et les loyers sont repartis à la hausse en mai.
Ce dernier, magistrat hors hiérarchie 1er groupe également, avait été nommé à cette fonction en juin 2017, succédant à qui était admise à la retraite.
L’agent de sécurité revient et nous dit : «Nous sommes désolés, vous ne pouvez pas entrer ici.
Malgré tous ses efforts, Tom, son 1m65 et son sourire ultra brite redéfinit forcément le personnage.
Consommer ces protéines prolonge l’espérance de vie, selon les chercheursUne aubaine pour les acteurs du marché des substituts aux protéines animales.
Malade en fin de semaine dernière, l’attaquant de pointe a également ressenti une gêne à la hanche.
Mais elle ne cède pas sur l'entier de la demande.
Le nouveau financement permettra de recenser et de délimiter 1 500 autres sites en Croatie, Géorgie, Hongrie et Pologne, entre autres pays dans les 18 prochains mois.
D'autre part, cela permettra de concentrer les investissements sur celles qui restent, car le problème principal est le financement: l'Etat n'a pas d'argent.
"Nous pouvons inventer un nouvel avenir français", promet le chef de l'Etat.
Il a rejoint sa dernière demeure le vendredi 08 mai au cimetière de Kameroun où la famille, amis et collaborateurs en tête le ministre Papa Koly Kourouma lui ont rendu un dernier hommage.
SC3 Automation s’est donné comme mission de rendre accessibles ces systèmes aux entreprises qui ne peuvent utiliser les produits disponibles sur le marché et qui n’ont pas les ressources ni l’expertise pour les développer.
Concept génial, le génie de l'innovation de Nintendo est toujours présent en 2020.
Bientôt sur les frontons des bâtiments publics : " Interdiction, punition,Islamisation"
Son œil frétille quand il évoque ses souvenirs d’enfant.
Un objectif de l’augmentation de capital de Quares Student Housing.
Chaque enfant passe un entretien dit un pour un. Tous les quinze jours, les parents reçoivent un retour systématique en leur transmettant un livret individuel indiquant l’évolution de leur enfant », rajoute Onja Ramamonjisoa.
Aujourd'hui Bloomberg nuance un peu : le lancement de l'iPhone 12 serait toujours prévu pour l'automne (mais la fenêtre de tir laisse tout de même trois mois).
« J’ai uniquement l’adjoint du chargé de la communication, Gilles Étienne.
Le link que tu as posté c’est un thème HTML et compatible Bootstrap ne signifie en aucun cas compatible WordPress ce sont deux choses différentes.
" Le port du masque est recommandé lorsque la distanciation sociale entre personnes ne vivant pas sous le même toit est impossible à respecter.
À Edmundston, au Cinéma V, le propriétaire James Gallant demeure prudent.
Nicolas Party se lave les mains sans cesse.
Voici ma perte de cheveux due au Covid-19.
Avec la réapparition de la fraîcheur automnale ces derniers temps, les beaux jours semblent bien loin.
En dix jours, il a dû être en contact avec des dizaines, peut-être des centaines de gens, dans l’avion, dans les transports publics s’il en a pris, à l’hôtel.
Pour sa part, Johan Borgstam, l’ambassadeur de l’Union européenne (UE) en Éthiopie, souligne la nécessité d’avoir la paix en Afrique.
Les policiers vérifieront si un établissement dispose «d'une cuisine bien équipée et si les gens sont à table pour un repas», explique le président de l'Umih Île-de-France.
La résidence services permet aussi aux personnes âgées de garder leur indépendance tout en bénéficiant d’un environnement sécurisé.
Les mécanismes très élaborés qui ont été mis en place étaient le fruit d’un monde moderne.
Cette mesure injecterait plus de 200 millions de dollars annuellement aux médias ».
Le meilleur exemple vient du village Aourir, où la population s’investit quotidiennement pour l’amélioration de l’état de son village.
Selon les informations du Parisien, à la veille du règlement de compte, les agents de police sont intervenus trois fois, ont contrôlé deux jeunes squatteurs ne demeurant pas dans l’immeuble dont un a été emmené au commissariat de Créteil.
Créé par la petite équipe de trois personnes d'Infense Studio, Spirit of the North est un jeu d'aventure à la troisième personne, sorti initialement sur PS4 en novembre 2019.
«Mais les groupes sont trop gros pour qu'un contrat, même important, puisse les déstabiliser».
Ce fut donc un rêve brisé pour Alpha Condé.
Toujours à Charleroi, le centre commercial Rive Gauche était particulièrement calme contrairement à d'autres.
C’est bien de battre YB à Berne.
Celles-ci, tout comme les différents objets accumulés, peuvent être épinglés en tant que raccourcis sur des menus anneaux.
"On veut avoir le plus de villes et communes connectées à la 5G le plus vite possible."
Pékin distribue son aide et vend ses masques en fonction d’intérêts géostratégiques bien définis.
Je dois refaire tout mon chemin vaccinal.
« Il explique qu’il a finalement mis le feu mais de façon involontaire », précise son avocat.
A mon tour, je ne peux que condamner fermement cet acte horrible sans toutefois basculer dans l’esprit de la vengeance et de la contre-violence.
Un canapé incendié à Philadelphie, mardi 27 octobre.
Quand on veut, à juste titre, défendre la liberté d'expression, il faut dénoncer, avec la même vigueur, toutes les atteintes qui lui sont portées, sans aucun parti-pris.
«Pourquoi les profs ne pourraient pas faire les deux?, s’emballe Rodrigo Arenas à la FCPE, première fédération de parents d’élèves.
En début de semaine prochaine, le temps restera variable avec des périodes neigeuses en Ardenne et des averses de pluie ou à caractère hivernal ailleurs.
Un élément de la DPJ avait dit à la famille très courageuse, que leur fils est dans un salon VIP.
À La Clayette, c’est une visite par jour et par résident.
Le film de 2018 commençait bien, jusqu'à ce twist de crétin au milieu du film qui a tout foutu par terre.
Même bon feeling avec l’Evo 4, même si sa prise en main fut assez courte.
Thomas Chatelle, impressionné par les Zèbres: "Charleroi est taillé pour le championnat belge"
J'ai un vieux mac book pro mais j'ai installé Windows car mac os X est un vrai merde pour les jeux vidéo et Microsoft à raison de soutenir Epic et d'acheter Bethesda.
Je suis sûr que le premier soir, je vais pleurer.
Cette mesure pénalise les moins riches et renchérit le prix du séjour en Suisse des touristes étrangers, a fait valoir Mike Egger (UDC/SG).
« J’y allais le mardi, lorsque le billet était au rabais.
Mais jeudi, l'anxiété a repris le dessus chez les courtiers de Wall Street dès le début de la séance, et plus encore après l'état d'urgence déclaré par l'État de Californie.
Les expéditions du Mac Pro débuteront le 31 janvier.
Sortez en famille et vibrez au grand air dans un décor de carte postale à Baudue.
Le Brésil est devenu jeudi le troisième pays au monde déplorant le plus de décès liés au nouveau coronavirus, dépassant les 34.000 morts, devant l'Italie, après un nouveau record de morts enregistrés en 24 heures.
Néanmoins, la nouveauté de cette semaine, c'est que vous ne vous battrez pas avec des armes.
Le chef du gouvernement avait promis apurer la dette relative aux primes de vacations.
L’Anses alerte sur un nouveau virus émergent qui menace la culture des tomates, piments et poivrons en France.
Mais ce n’est pas la seule marque.
L'affaire est dans les tubes et la candidature lancée.
Depuis deux mois, nous travaillons fort et sommes laissés à nous-mêmes afin de rentrer à la maison.
"Il m'a dit que quand j'avais 20 ans, je rêvais de travailler au contact de la nature et au final j'ai passé ma vie dans un travail qui ne me plaisait pas.
Chaque saison de la série s’étendant sur environ une décennie de la vie de la reine, la deuxième se déroule de 1956 à 1964 et la troisième de 1964 à 1977.
Ankara avait déjà annoncé jeudi que des exercices de tir se dérouleraient mardi et mercredi dans une zone située plus à l'est.
OPPO a annoncé aujourd’hui la sortie officielle de la charge flash 125W, de la charge flash sans fil AirVOOC 65W, du mini chargeur SuperVOOC portable 50W ultra-petit ainsi que du mini chargeur flash 110W.
Vendredi 31 janvier 2020, le Sisto annonce qu’ « en deux semaines, 34 personnes ont été identifiées pour avoir réalisé ces incivilités.
BTS, figure de proue de la pop sud-coréenne à l'international et principaux concurrents de Blackpink, ont annoncé faire une courte pause l'année dernière, la première en six ans d'existence.
En votant une expérimentation dans la loi sur la Sécurité sociale, les députés, suivant l’avis de l’Agence du médicament, ont réussi à dissocier l’intérêt thérapeutique de l’usage récréatif.
Un modèle pour les entreprises.
Ces marchandises sont classées suivant le classement OMI (Organisation maritime internationale) sur une échelle de 1 à 9. Lorsqu’elles sont susceptibles d’être reçues dans le port, elles obéissent à une procédure particulière.
L’armée a rapporté que des exceptions seraient faites pour les « cas humanitaires, médicaux et spéciaux » avec l’approbation du Coordonnateur des activités gouvernementales du ministère de la Défense dans les Territoires.
Au Sénégal, le grand Magal fête le départ en exil du fondateur de l’influente confrérie mouride, Cheikh Amadou Bamba.
En effet un manque de confiance de la part des autorités politiques peut amener la population à raisonner comme des experts en santé publique et défiera les mesures prises pour contrer le covid-19.
"Evidement, il faudra voir comment Van Aert aura récupéré.
Et c’est auprès d’eux que nous avions rapidement mis en place des mesures de sécurité maximale que nous avons dorénavant appliquées à l’ensemble des animaux.
Le véhicule est sérieusement endommagé et visiblement seul en cause.
La chambre familiale est meublée comme à l'époque de l'artiste.
Que Dieu ait son âme », a écrit l’opposant, qui avait boycotté les élections législatives et référendaires contestées du 22 mars dernier.
De ce fait, Enda est la seule institution de micro-finance en Tunisie à se conformer.
Il fallait reprendre l'ascendant sur lui bien sûr sans aller dans la bagarre".
” (…) Moi je ris, parce que tantôt certains ont dit que j’étais à Moscou, d’autres ont dit que j’étais au Danemark, ou bien qu’il il y avait un avion avec des bérets rouges.
«La Covid a rendu mon travail obsolète», témoigne une infirmière de 34 ans qui préfère rester anonyme et s’occupait des soins pré et post-opératoires.
Naughty Dog y parvient à un instant clé de l’aventure avec sa fameuse séquence des girafes.
Même si j'ai quitté la société, j'ai continué à travailler avec Kirby durant le développement des Super Smash Brothers et c'est vraiment un plaisir.
Les réactions ses sont multipliées suite à cette publication, beaucoup d'internautes ne comprenant pas qu'une telle situation puisse survenir, voire que des vols domestiques soient maintenus.
Des produits français sont retirés des rayons des supermarchés dans certains pays pour montrer leur indignation.
Blade évoque la possibilité de profiter du service avec une connexion ADSL, 4G ou fibre à partir de 15 Mb/s.
Et de rester prudents!», a ajouté M. Lavoie, toujours par le biais de Twitter.
Depuis deux mois, le cœur lourd, des centaines de familles ont eu à subir la double peine : un de leurs proches est décédé du Covid-19, et les obsèques étaient interdites dans les églises.
Souvent les gens nous confondent.
L’incertitude hanta les esprits jusqu’au 30 novembre 1972 où le discours-programme lu par Mathieu Kérékou planta véritablement le décor, pour montrer que plus rien ne sera comme avant.
Jeudi, le CNS a décidé d’autoriser les événements sportifs en extérieur avec un maximum de 400 spectateurs.
L’Europe a sûrement une responsabilité majeure à remplir.
On peut voir, sur la photo, le président de l’entreprise, André Lamontagne (à gauche) et son fondateur, Yves Gamache (à droite), en compagnie d’un employé qui porte un prototype.
Vendredi, une jeune femme prénommée Gaby a affirmé avoir été agressée sexuellement par Ansel Elgort en 2014, alors qu’elle n’avait que 17 ans.
La victime de cette histoire, qui jure n’avoir rien à se reprocher et ne comprend toujours pas pourquoi il a été la cible d’une telle violence, a indiqué ne pas connaitre les trois suspects.
L’adolescent, qui a dû tout réapprendre, était d’abord cloué dans un fauteuil roulant.
En région parisienne, la situation continue de se dégrader.
On y voit par exemple Gamling achever un spécimen particulièrement coriace ou un cavalier se faire balayer par une défense ornée de piques.
Ces activités pédagogiques avaient débuté pour être un assistant au niveau du service « Chimie et Science des matériaux», de l’INSA, pour arriver à être un Maître de conférences et un Professeur pour les deuxième et troisième cycles en chimie minérale.
Pour mémoire, la base du parti s’était prononcée pour le changement de nom avec une majorité de 60,6%.
Attention, « spoiler-alert », les dirigeants du Fola, du Progrès, de Differdange et de Pétange vont devoir se dépouiller pour que leurs joueurs puissent monter sur un terrain, fin août.
Des vidéos circulant sur les réseaux sociaux montrent des hommes armés en civil semblant tenir quelqu’un en joue, abrités derrière une voiture banalisée.
Ce sera prolongé, quasi certainement.
Au total, 51 864 cas de contamination au Covid-19 ont été confirmés en laboratoire sur 1 326 290 tests effectués en Suisse et au Liechtenstein.
L'émissaire Brian Hook a également confirmé la désescalade militaire iranienne après le grave pic de tensions du début du mois qui a suivi le raid militaire américain ayant ciblé le général iranien Qassem Soleimani.
On pourrait en revanche accompagner les élèves avec des conférences sur l'histoire du vêtement et sur l'histoire du genre.
La réunion a également permis d’examiner les solutions permettant d’assurer un approvisionnement permanent du marché national et des structures hospitalières publiques en médicaments et en équipements médicaux.
Il fut un infatigable défenseur de la cause européenne, persuadé qu’il existait une « troisième voie » entre le fédéralisme et l’Europe des Nations.
"Il ne peut pas arrêter la violence car pendant des années, il l'a fomentée", compte déclarer le candidat démocrate à la Maison Blanche lors d'un discours de campagne prévu lundi à 13h30 (19h30 HB) à Pittsburgh, en Pennsylvanie.
Au premier soir du déconfinement, le 11 mai, de nombreux Parisiens s'étaient rassemblés le long du canal Saint-Martin et avaient rapidement été évacués par les forces de l'ordre.
Dans un contexte où les épargnants sont à la recherche de supports sécurisés - la collecte historique du en témoigne -, l’immobilier apparaît toujours comme une valeur refuge.
Elle invite ainsi tous ses collègues au sein de la chambre basse, et même ceux de la chambre haute, à en faire de même.
Publié mardi 21 janvier 2020 à 20:20, modifié mardi 21 janvier 2020 à 20:20.
Mais un mois plus tard, le coeur de cette loi avait été censuré par le Conseil constitutionnel, qui a jugé que certaines dispositions étaient attentatoires à la liberté d'expression et de communication.
Bonduelle, Herta, Lesaffre, Blédina, Materne, Coca-Cola… Depuis le début de l’année, pas un mois ou presque ne passe sans qu’un acteur de l’agro-alimentaire n’annonce un projet industriel majeur dans l’Hexagone.
Pour autant, on peut ne pas être fan du style, ou être fatigué de toujours avoir droit à des paysages, encore des paysages et toujours des paysages, aussi beaux soient-ils.
Ce quinquagénaire se dit conscient des risques qu’il prend en sortant de chez lui durant cette période confinement, mais, en même temps, il n’a pas le choix pour se tirer d’affaire et continuer d’entretenir sa famille.
Enfin, le renforcement du tissu industriel de la première transformation du bois est au centre des préoccupations.
A noter qu’Alpha Oumar Sylla se rendait dans ces localités pour constater les dégâts causés par les manifestants du FNDC, qui ont barricadé des routes, vandalisé les édifices publics et libéré les prisonniers à Dalaba et à Pita.
Autodidacte, Louise Verneuil (un pseudo évoquant le nom de l’avenue où vivait Serge Gainsbourg, l’une de ses idoles) compose également.
Les manifestants ont déclaré samedi qu’ils prévoyaient de converger vers l’aéroport Ben-Gurion dimanche pour arrêter l’avion de Netanyahu.
Ainsi, il avait reçu un chèque de 2.500.000 (plus de 1.600.000 euros).
Les restes d'au moins 25 personnes ont été découverts dans une fosse clandestine dans les environs de Guadalajara, à l'ouest du Mexique, a affirmé dimanche le bureau du procureur de l'État de Jalisco.
« Les épicentres de demain ne seront probablement pas les épicentres d’aujourd’hui », dit à l’AFP David Rubin, de l’hôpital pour enfants de Philadelphie, et professeur à l’université de Pennsylvanie.
Depuis le 1er juillet 2016, son nom trône quelque part entre ceux de Horst Hrubesch, David Platt, Kurt Röthlisberger et Peter Prendergast au panthéon des bourreaux du football belge que Samuel Umititi a rejoint deux ans plus tard.
Le lendemain, les deux bergers arrivent dans un champ et aperçoivent un gamin qui est battu par son père pour avoir égaré le troupeau qui lui était confié.
Suite aux mesures prises par le gouvernement belge ce jeudi soir, de nombreux Belges se ruent dans les grandes surfaces ce vendredi.
Les concessionnaires de voitures, les magasins de vélos, les librairies de toutes tailles sont tous autorisés à rouvrir leurs portes, de même que les zoos dans certains Etats.
"Je peux venir avec toi", demande souvent Joséphine.
Non seulement les Romands achètent des livres, mais ils dépensent des sommes coquettes pour la lecture.
Le dernier numéro du magazine conservateur a fait une nouvelle fois polémique.
REPORTAGE - Les restaurants de Catalogne ont rouvert après seulement cinq semaines, alors qu'il faudra probablement deux mois et demi pour qu'ils puissent le faire dans l'Hexagone.
Des consignes également prises au sein du Département Eco / Gestion et au Département Sociologie.
Les auteurs soulignent que les mesures s’étant succédé selon un calendrier rapproché, il est difficile d’évaluer l’impact de chacune d’entre elles séparément.
Ces inquiétudes sont prises très au sérieux par les employeurs.
Les conseils d'un médecin spécialiste du sommeil pour lutter contre ce phénomène.
J’ai fait une saison blanche.
À L’Incontournable, les vins sont issus pour moitié d’Alsace, et ce, du pinot noir au crémant.
Les transferts passeraient de 85 milliards de dollars en 2019 à 67 milliards cette année.
Un peu plus tard, il tente d'expliquer que tous les bénéfices tirés de cette journée seront reversés à l'initiative du Covid-19 par l'association Red.
C'est officiel, il est désormais possible de se déplacer à plus de 100 km de chez soi et voyager en toute liberté à travers le territoire.
Il était de race américaine, assez rare.
Nous espérons vous retrouver bientôt et en bonne santé.
La version DS devait être beaucoup plus agréable avec le stylet.
Je pense que le programme des Lyonnais depuis mercredi est de récupérer au maximum, afin de pouvoir répéter ce genre de performance face à Saint-Étienne.
"L'objectif est bien d'anticiper" indique le préfet.
“Le développement et l’approbation d’un vaccin sûr et efficace sont primordiaux, mais il est tout aussi important de s’assurer que les vaccins seront disponibles et accessibles à tous.
C’est autour de l’âge de 7 ans en effet qu’il est recommandé de commencer à donner régulièrement de l’argent de poche.
Tout comme Nolan North, qui prête sa voix au héros dans le cadre de ses aventures vidéoludiques, en VO.
On va être mobilisé.
Tout sauf ce néant.
La fabrication française, ils y croient.
La municipalité de Tozeur s’attelle à préparer son dossier de candidature.
Mais au regard de nombreux cas de fraude, la loi en question a été revue et corrigée en vue d’éviter la confusion et les votes multiples d’un même électeur…
Un prétexte pour étendre encore leur politique répressive.
Elle aura lieu parce qu’elle aura été voulue par le premier ministre.
Le sentiment de perte est toujours là», a-t-elle relaté, alors qu’ont eu lieu des cérémonies de recueillement au cours du dernier weekend pour souligner les 40 jours de la tragédie.
Mais chez les Kennedy, on sèche ses larmes et on avance.
L’agresseur voulait se déculpabiliser et s’assurer qu’elle ne parlerait pas.
Ces situations incluent notamment les ressortissants français et les ressortissants étrangers qui résident en France.
Mme De Conto n'avait pas d'objet de valeur.
Faire du vélo muscle les bras, les cuisses, les jambes, et le cœur.
Il prend alors sous son aile un jeune boxeur prometteur du nom de Tommy Gunn ().
Amazon a indiqué lundi avoir embauché 100.000 personnes en à peine un mois aux Etats-Unis afin de faire face à l'afflux des commandes en ligne depuis le début de la pandémie de Covid-19 et souhaiter en recruter 75.000 supplémentaires dans le pays.
Alors que les balises légales d’une potentielle application prennent tout doucement forme – une résolution dans ce sens doit être votée ce jeudi en plénière – le traçage manuel pose de plus en plus question, notamment sur le plan légal.
Elections/Le parti de Sidya Touré pourrait demander le recomptage des voix.
Il s’agit d’une barrière émettant des ondes électromagnétiques censée repousser les animaux, déjà testée en Afrique du Sud.
Et là, vous vous dites: mais les cumulards se font plaisir!
L’Allemagne s’apprête aussi à lancer une application mobile, inspirée de Singapour, pour faciliter le suivi individuel des cas et l’identification des chaînes de contamination.
Sa mise en place est à l’origine des conflits qui aggravent une crise leadership qui date de novembre 2018.
L’éolien est devenu le plus prospère de nos secteurs économiques et pourtant le plus destructeur de valeur!
L'actrice se lève à 06h00, emmène ses enfants à l'école puis commence à travailler.
Un large incendie s'est déclenché mardi à Ramal do Cinturao Verde, à une centaine de kilomètres de Manaus, en Amazonie brésilienne.
Surtout si l’on y ajoute ce satané soleil.
Le Palais présidentiel de Baabda, situé à une quinzaine de kilomètres du centre de la ville, a lui aussi subi d’importants dégâts matériels.
Pour éviter que la situation sanitaire se dégrade dans la station balnéaire, comme cet été, le maire a décidé lui aussi d’instaurer dès samedi (pendant toutes les vacances de la Toussaint) son "couvre-feu" de minuit à 6h.
Le frère de la victime dénonce une bavure policière.
Le nom de Germain Gigounon circule pour entraîner David Goffin.
Guidée par le Chat du Cheshire, elle se lance, couteau à la main, sur la piste de l'impitoyable Reine de Cœurs.
Sarah détaille: “Ils votent par rapport à des besoins qu’ils considèrent comme primaires: ils veulent payer moins de taxes, avoir l’idée qu’ils peuvent s’enrichir.
La première grande date à retenir est le 9 octobre avec Juan Carmona (21 h, La Scène), un concert décentralisé dans le cadre du Nancy Jazz Pulsations.
Des vols en réunion commis par et pour l’un d’eux avec violence et séquestration.
Le FC Toulouse (20ème, 13 pts) sans Kalidou Sidibé et Mahamadou Tounkara, a plié à domicile devant l’OGC Nice (2-0).
Les gendarmes de la compagnie de Wissembourg sont intervenus sur place.
Le gouvernement l'a effectivement repoussé cette année pour que les commerçants puissent se refaire une trésorerie.
Dans ce contexte, la situation de la Suède – et dans une moindre mesure celle de la Belgique ou de la Pologne – est plus délicate.
» Mais le spécialiste se dit quand même très surpris : « Depuis 50 ans que je fais de l’ornithologie, je n’ai jamais vu une buse attaquer un homme.
Au nombre de ces interpellations figure un préparateur mystique.
Florence Caeymaex insiste sur le fait que rendre en février-mars un avis approfondi de cette ampleur est particulièrement rapide.
Le classement actuel est donc une photographie juste des forces en présence.
« Avant le virus était là, maintenant ils sont ravis et peuvent nettoyer la chambre en toute tranquillité »
Le tirage au sort effectué ce jeudi a réservé un choc entre Lyon et Paris pour les demi-finales de la Coupe de France.
Le nombre de réservations a chuté de 19% sur un an dans les régions de montagne.
Selon lui, ces élections ont un cachet particulier car elles ont été financées entièrement par la population burundaise.
Pour le ministre de l’industrie, Gilbert Ondongo « ce complexe agro-alimentaire n’est pas une de trop, le contexte financier difficile que le pays traverse exige à en faire plus », en soulignant que : « le salut est au bout de l’effort.
A travers Souk & Play, les initiateurs comptent bien valoriser le capital immatériel généré par les artisans marocains.
Dans une vidéo partagée sur ses réseaux sociaux, Thibaut Courtois a tenu à remercier les supporters du Real Madrid.
L’inoxydable fondateur du forum de Davos, Klaus Schwab, 81 ans, a toujours su anticiper les tendances, qu’elles soient technologiques ou sociales.
Après ceux du public avec qui il a négocié un protocole de reprise, ceux du privé ont été mis à contribution pour la définition d’un plan de vigilance sanitaire.
Dans les alentours, on remarque quelques enfants des rues.
Les lecteurs de comics le connaissent bien tant sa représentation en forme de tête géante marque les esprits.
Dans ce mouvement d’ensemble qui inquiète Sékhoutouréya, des noms sont cités.
Ses prérogatives se limitent au niveau du port de seulement.
Dernièrement, lors du vernissage consacré au Petit Prince, Laurence Barbero lui a offert le tableau réalisé par Mejia.
Un redémarrage de l’épidémie là-bas serait un mauvais signe, même si l’arrivée de températures plus clémentes diminue ce risque.
Me Kassoum Tapo a clôturé sa visite par le centre spécialisé de détention de rééducation et de réinsertion pour mineurs.
En septembre 2004, il s'introduit le soir dans un appartement et dérobe un magnétoscope, un téléphone portable, une bague en or, un porte monnaie et des lunettes de soleil.
Les favoris, Primoz Roglic et Egan Bernal (qui a terminé éprouvé, vendredi au sommet du Puy Mary) sont, comme leur équipe, en alerte permanente.
L’offre de la Stib de ce weekend se concentrera sur les lignes les plus fréquentées du réseau bus, tram et métro.
Après la lecture de deux passages des oeuvres de Maurice Genevoix, dont un de "Ceux de 14", le président de la République, Emmanuel Macron prend la parole.
Et ce sont les Courtraisiens qui ont eu le dernier mot (1-2).
Ils affirment que leurs produits atténuent le virus ou permettent de s'en débarrasser.
La célébration de l’intégration maghrébine a en effet été éclipsée par un clash entre Mohamed El Yazghi et Abdelaziz Belkhadem, respectivement ministre d’Etat et premier ministre algérien à l’époque, à cause du Sahara occidental.
Roland Fuchet avait décidé, avant l’été, de quitter la vie municipale.
«Nous sommes en quarantaine dans ma ville.
Des propos tenus devant les policiers, au mois d’août dernier.
Il a déposé plainte contre X jeudi matin pour injures raciales et menaces.
Marks and Spencer a dévoilé par ailleurs des chiffres d'activités en forte baisse cet été avec une chute de 10% des ventes entre début juin et début août.
Elles habitent dans des auberges gérées par des ONG qui fonctionnent généralement au-dessus de leur capacité.
«Or, la dette signifie qu’un travail a été réalisé (…) La plupart du temps, nous ne voyons pas les réalisations mais plutôt de la dette sans contrepartie.
Les feux d’artifice y seront interdits tout comme les pétards et autres fusées d’artifice, achetés en masse à cette période.
Elle a permis à Lea de «se retrouver» et d’«être apaisée».
Elle avait dix ans de plus que lui », explique-t-elle.
Des pièces qui signent définitivement leur "mensonge" pour Me Ripert.
Jusqu’à présent, quatre aînés ont reçu un test positif.
Belleville : Frédéric Pronchery (DVD) l'emporte dès le premier tour avec 69,8%.
D’aucuns parlent de maux de tête, troubles auditifs, picotement de la peau, d’autres soulignent des pertes de mémoires aux troubles de concentration, bourdonnement d’oreilles jusqu’au cancer.
"Mais nous restons de modestes outsiders face à cette équipe brugeoise de grande qualité, qui possède des joueurs de haut niveau dans chaque ligne et qui peut s’appuyer sur de la stabilité.
L’agence nationale recommande en outre à tous «de ne pas utiliser, dans le contexte actuel, de médicament à base de pholcodine en cas de toux, et plus généralement d’éviter de devant tout symptôme évocateur d’une infection Covid-19».
Dans un match contre Lucerne, il s’était déchiré le ligament croisé du genou droit, un incident qui nécessite une période de rééducation oscillant entre six et neuf mois.
Sandres, brochets, perches, carpes, gardons, tanches alimentent la filière du Grand Est et la revente auprès des Association agréées pour la pêche et la protection du milieu aquatique, AAPPMA du Nord Est de la France.
À noter aussi, l‘abonné Mona bénéficie d’offres dans les boutiques qui l’environnent et reçoit des informations liées à son voyage.
Le Guide Michelin vient de dévoiler son palmarès 2020 de restaurants étoilés, ce lundi 27 janvier au pavillon Gabriel, à Paris, devant un parterre de chefs et de journalistes gastronomiques.
L’Américaine, titrée à Melbourne, n’impressionne pas forcément sur terre battue cette année mais elle semble monter en puissance.
Pour faire face à cette situation préoccupante, les autorités locales ont décidé de mettre en place quelques mesures.
Pour plus de renseignements concernant l’obtention de ces derniers, trois numéros de téléphone sont mis à la disposition du public: le 071/50.90.51 (52 et 53) pendant les heures d’ouverture des bureaux.
C'est justement pour ceux-ci que certains cuisiniers et pâtissiers de la région ont en fait leur emblème.
En avril dernier, Bagadadji avait fermé ses portes à cause de la 3ème personnalité des lieux qui informait sur les réseaux sociaux avoir été atteinte du virus maudit.
Notamment la réouverture des restaurants, y compris les lieux de grillades pour les ventes à emporter, la réouverture des boutiques, magasins et marchés dans le respect des conditions sanitaires.
« La situation dans les camps est très préoccupante, surtout quand on connaît les difficultés financières de l’agence », indique Kazem Abou Khalaf, porte-parole de l’Unrwa en Cisjordanie.
Ils auraient dû censurer l'intégralité de ce truc.
À découvrir le 27 juin sur place.
Ça donne le ton sur la problématique.
Notre équipe passionnée est ravie de laisser libre cours à sa créativité dans l'univers emblématique de James Bond et de créer le jeu le plus ambitieux de l'histoire de notre studio."
Mais en même temps, cela représente une opportunité de collaboration entre les entreprises des deux bords du détroit de Gibraltar.
« Hakwishima woshimwa n’abandi » (« Mieux vaut être apprécié par les autres »).
Les négociations ont ravivé les tensions entre l’équipe rectorale et le corps scientifique, qui dénonce des « problèmes de gouvernance ».
«Il rentrait la tête dans les épaules, ne disait rien et attendait que cela se passe, se souvient Michel Brun.
Car, oui, le sud-coréen a deux scénarios dans ses tiroirs.
Ce samedi soir, dans des circonstances encore indéterminées, un accident s'est produit au croisement de la RD555 et route des Croisières, aux Arcs (commune située près de Draguignan).
Les personnes âgées y continuent de vivre dans leurs familles inter-générationelles et ne sont pas parqués dans ces hospices inhumains.
"Nous avons été alertés au petit matin par le ministère de la Santé et avons envoyé trois médecins et une infirmière à bord pour effectuer des prélèvements", avait indiqué une porte-parole de l'ASL (centre sanitaire) de Civitavecchia.
En revanche, je préjuge de l’efficacité des hommes à qui on vient de confier la gestion de la grande crise.
Le Conseil des Etats se prononce ce mardi.
Mais pas un musée car elle est sans cesse en mouvement, en recherche, en progression.
Le plus souvent motivée par de nobles intentions, la protection des populations, elle n’en a pas moins donné lieu à des situations surréalistes, voire sidérantes.
Plusieurs noms ont été avancés, avant qu’ils ne s’accordent sur celui de Lamine Zeroual »
C’est un vrai saut de production qui est envisagé : il sera Nouveaux ateliers, fromagerie, charcuterie, espace d’accueil, salle d’exposition : une véritable extension en vue, mais tout en préservant l’environnement.
Dans un communiqué, le ministère de la Santé détaille qu’il s’agit de six personnes en provenance de l’Espagne, deux cas d’individus qui reviennent d’Italie, deux personnes revenues de la France et une personne en provenance de l’Autriche.
Son état empire, une mauvaise toux s'installe.
Pour célèbre l'événement, trois campagnes de célébration sont lancées in-game.
Nouvelle tuile pour Bombardier à New York : la Metropolitan Transit Authority (MTA) a momentanément retiré du service près de 300 voitures de métro, hier, en raison d’un problème de fiabilité des portes.
À 56 ans, Roberto Alagna fait preuve d’une vaillance vocale assez sidérante, si l’on considère l’intensité de sa carrière et le caractère juvénile que son timbre a toujours su conserver.
Mais il dit penser que «l’Arabie saoudite va durcir les conditions d’accès, avec des tests PCR et des conditions un peu contraignantes».
Une femme de 44 ans originaire de Balen, en province d'Anvers, a perdu la vie dans un accident de la route survenu lundi soir à Olmen dans la même région.
Celui-ci présente un manque de près de 14 milliards de dinars au titre de l’année 2020.
L’arrêté préfectoral est en cours de publication mais confirmation a été faite auprès de la Fédération départementale de la chasse de Haute-Savoie, qui compte 7 800 adhérents.
L’éolien n’a pas, jusqu’à présent, été beaucoup développé dans ce petit pays de 20 000 km2 pour des raisons de foncier disponible et de sécurité.
Charlie Hunnam est bon, Jude Law est très bon.
Une fois les premières piqûres faites, ce seront vraisemblablement les personnels médicaux qui seront vaccinés en priorité, a déclaré Stefan Kuster, le responsable de la division Maladies transmissibles de l’Office fédéral de la santé publique (OFSP).
De plus, le virus a été la cause de 1 300 576 décès, selon les chiffres les plus récents rapportés parl’Organisation mondiale de la santé (OMS).
Et à ce moment là n'achetez plus rien car rares sont les produits "made in France".
Il s’est contenté de faire une promesse sur la cité Fessart, et renvoyant le Comité Exécutif au CIOSPB, au ministère de l’enseignement supérieur et à celui de la jeunesse.
Ce dernier, dans une vidéo, accuse Borom Daradji de tentative de meurtre.
L’opposante avait remplacé son mari, un vidéoblogueur emprisonné.
Pas sûr que cela suffise à rassurer ceux qui ont découvert ces jours-ci avec la nomination d'Amy Coney Barrett les pratiques de sa communauté.
L’abattoir ovin de Rodez a été épinglé par l’association L214, qui a dénoncé, dans une vidéo poignante, le sort des agneaux issus de la filière du roquefort, abattus alors qu’ils sont parfois encore conscients.
Nous avons rencontré une équipe qui n’a pas lâché et qui a tout donné.
Je vous indique et je demande que les messes de troisième dimanche de carême ne soient pas célébrées demain.
Il fallait se convaincre que la parentalité était uniquement sociale et pas biologique.
L’équipe internationale d’enquêteurs, dirigée par les Pays-Bas, a établi en mai 2018 que l’avion avait été abattu par un missile provenant de la 53e brigade antiaérienne russe basée à Koursk (sud-ouest).
C’est pourquoi le dernier projet de la Banque a essayé de voir plus large en adoptant une « approche paysage » avec PADAP et en y intégrant les trois secteurs concernés, l’eau, l’environnement et l’agriculture.
Suivant le protocole en vigueur, les Russes ont creusé jusqu’à elle un tunnel, la plupart du temps à mains nues, afin qu’aucun outil ne vienne la blesser.
Plusieurs dizaines de leaders indigènes et représentants d’autres communautés amazoniennes sont réunies cette semaine au cœur de la forêt dans le but de former une alliance contre la politique environnementale du président d’extrême droite Jair Bolsonaro.
Ces magistrats municipaux assermentés, doivent pour cela, travailler en synergie avec la justice, le Bureau national de l'état civil, l'administration, les hôpitaux, et tous les autres acteurs sociaux.
A travers notre long format, embarquez avec nous dans les coulisses et secrets de ce patrimoine extraordinaire.
Les membres de la bande qui a frappé portaient des cache-bouches toujours d’après les informations communiquées.
Ils auraient du appeler cette série Homelander et en faire le perso principal, un vrai anti héros.
Dans la nuit de mardi à mercredi, des jeunes du quartier du Plessis ont tendu un guet-apens aux pompiers et policiers de Montceau.
Le sixième du dernier Tour de France, vainqueur au col de la Loze, remplacerait Romain Bardet, qui s'est engagé avec la Sunweb.
Ces êtres virtuels, matérialisés sur un écran, ont "la capacité de montrer des émotions et de l’intelligence".
Avec ces nouveaux cas, le nombre de contaminations à Malte atteint 99.
Mais l’annonce des nominations a aussitôt relancé la polémique sur le cinéaste franco-polonais de 86 ans, qu’une partie de l’opinion publique et les féministes n’acceptent plus de voir honorer.
C’est ce mercredi 22 avril que le Jour de la Terre célèbre ses 50 ans d’existence.
Certains pays étaient déjà plus vulnérables que d'autres lorsque la crise sanitaire a frappé.
En juin dernier, une étude menée dans le pays nous dit que ces derniers sont très peu contaminants.
L’international algérien Ismail Bennacer figure dans cette liste composée de douze joueurs dont Zlatan Ibrahimovic, Franck Késsié, pour ne citer que ces joueurs- là.
Dans la lumière suite à l’affaire de la pollution des broyeurs à mitraille, Caroline Taquin, la bourgmestre de Courcelles, a réussi à imposer son style de droite dans une région ancrée à gauche.
Dès ce samedi, la Fnac et les grandes surfaces devront fermer leur rayon livres.
Or pour l’ATE Vaud, «ajouter une capacité de plus de 500 places pourrait créer un véritable écroulement du système routier local, en surchargeant des tronçons qui sont déjà surutilisés», écrit-elle dans un communiqué.
Ensemble, nous avons proposé de créer une formation mixte, qui fasse intervenir à la fois des juges spécialisés dans le droit environnemental et un jury populaire.
Bien entendu, il s’agit d’une reprise sous conditions, décidée selon les recommandations du Comité Scientifique chargé du suivi de la pandémie du nouveau coronavirus.
Nuria Gorrite, présidente du Conseil d’Etat vaudois, dans son bureau à Lausanne.
De jeunes femmes issues de villes et de villages marocains ont ainsi été dépêchées auprès des soldats français et des goumiers marocains.
Le baril de WTI vient alors d'effacer en quelques semaines les 60 dollars qu'il valait en début d'année sur le marché de New York, et son cousin européen le Brent ne va guère mieux.
Les recherches de la police nationale de Freyming-Merlebach ont permis d’identifier l’adolescent et deux autres jeunes hommes - l’un mineur et l’autre fraîchement majeur - grâce aux caméras de surveillance de la commune.
Mais ce qui manque peut-être à la franchise c'est de l'émotion.
La romancière marocaine va même plus loin, en affirmant que la manière de Wharton de défendre la colonisation française est encore visible aujourd’hui.
L’objectif est « d’assurer la continuité de cette manifestation », et « d’œuvrer au confinement de la population, dans des conditions favorisant son épanouissement dans les arts et la culture », a-t-on indiqué.
Cette situation machiavélique, d’inspiration sénégalaise, va encore plus loin.
Pendant son séjour, elle tombe accidentellement sur une bouteille qui contient un Djinn exauçant des vœux.
Ce Thionvillois, « confiné » dans son véhicule, tue le temps.
De fait, la deuxième force majeure de Star Renegades réside dans la richesse de son gameplay.
Pour les associations, un combat énorme va se jouer sur un autre plan: "On n’observe pas seulement un appauvrissement financier, il est aussi humain.
Si cette suite se confirme, Laura Bischetti est prête à rempiler : « C’est une expérience géniale !
Une petite déception dans ce sens, donc.»
Les artistes Yann Gross et Christophe Guberan racontent des modes de vie différents.
Suite à des informations publiées après cet épisode et qu’il affirme être erronées, le bureau permanent de l’institution d’Anosy apporte des précisions dans un communiqué de presse.
«Nous apprécions le pas déjà franchi et nous encourageons le gouvernement à continuer.»
Tout cela peut paraître un peu lointain… comme le coronavirus l’était voilà un peu plus d’un mois.
C’est vers 3h30, dans la nuit de mardi à mercredi, que les flammes ont pris naissance dans le garage de cette maison inhabitée depuis des années, au cœur du village d’Hatrize, près de Jarny.
Une société privée de renseignement israélienne a publié jeudi des images montrant les conséquences du raid aérien de lundi contre les forces soutenues par l’Iran en Syrie, qui ont été attribuées à Israël.
Prise avec d’autres mesures, comme la fermeture des commerces, l’incitation au télétravail vise à casser les contaminations.
Il est temps d’entreprendre une révision profonde des lois pour en finir avec cette anomalie.
Le point avant cette rencontre de la 10e journée de Ligue 1 avec Jean-Sébastien Gallois, journaliste au service des sports du Républicain Lorrain.
Reconnu comme un battant, il a élaboré puis œuvré efficacement dans la concrétisation de nombreux projets industriels sur le territoire de Moselle-Est.
Confronté à une baisse de son activité et à la suspension temporaire des liaisons depuis/vers Brussels South Charleroi Airport par les compagnies aériennes, l’aéroport avait pris la décision de suspendre l’ensemble de ses activités commerciales.
Cette pause n’inclut cependant pas pour le moment les écoles, qui ont commencé à rouvrir dans certaines parties de la province mardi.
«J’ai compté plus de 50 corps et je sais que d’autres (personnes) ont été touchées par des balles».
À une semaine de l’échéance, les enseignants se sont retrouvés pour préparer cette rentrée pas comme les autres.
En face, l’opposition des syndicats à de telles modifications est puissante et unanime.
Nous prenons en photo tous les détenus et nous les mettons dans un registre pour faciliter la reconnaissance faciale en cas de besoin.
Lors d'une réunion de famille, l'auteur présumé est passé à l'acte, abattant ses parents, un demi-frère, une demi-sœur, une tante et un oncle, détaille le parquet.
Comme on est deux à conduire, on change de conducteur non sans avoir passé volant, poignée de porte et pommeau au gel hydro-alcoolique.
«Nous n’avons rien demandé pour les entreprises, ce que nous avons demandé était plus pour les ouvriers.
"On s’est senti soutenus et protégés", lance Christine Larichesse, au nom de l’association, avant de réclamer "une explication mais surtout une cohérence sur le terme "essentiel" au gouvernement".
À ce moment-là, peut se produire chez certaines personnes infectées un syndrome de détresse respiratoire aiguë (SDRA).
Le chef de l'État, qui aurait préféré un civil, Pascal Nyabenda, le président de l'Assemblée nationale, a cédé face à ces généraux déterminés à ce qu'un militaire reste au sommet du pouvoir.
Une chute par hypotension, pensait-il.
Détail assez incroyable : en appuyant sur un bouton près de la porte principale, l’un des murs du RV reculait et on gagnait encore plus d’espace.
Jouer le Pathfinder en solo ne présente que trop peu d'intérêt à l'image du jeu Ghost Recon Breakpoint.
Il n'est plus prêt à payer ce prix, surtout avec une famille sur laquelle veiller.
Des solutions complémentaires pour dépister le Covid-19 sont proposées : des tests rapides et des tests collectifs.
C'est avec ce genre d'info que l'on comprend que l'UE n'est qu'un red carpet pour les grosses entreprises.
L’adoption de ce décret permet de corriger les insuffisances constatées et d’assurer ainsi, un meilleur fonctionnement de la Commission consultative relative aux normes internationales du travail.
« Il ne convient pas de se fonder sur la clairvoyance du gérant d’estrade et de remplacer la gestion de la pandémie par les autorités carcérales par la microgestion judiciaire des prisons », a expliqué le magistrat.
Qu’à cela ne tienne, l’incapacité de Yark Damehame et sa clique de conduire les investigations appelle à la mise sur pied d’une commission d’enquête avec la participation d’experts internationaux.
Suite à l’appel au grand rassemblement anti-IBK du vendredi 5 juin prochain, des organisations politico-islamistes de Mahmoud Dicko, l’Armée est en état d’alerte maximum, «appelle les militaires à rester en marge».
Mais pas pour avoir des rêves plein la tête.
Ils ont évalué l'effet de la consommation de fruits à coque (noix, amandes, noisettes) sur la qualité du sperme chez des individus en bonne santé s’en tenant à un régime de style occidental.
Ces jours-ci, le haras de l’Orgue, à Neulise, devrait connaître une forte activité.
L'étude s'articule autour de trois grands facteurs : la durée de vie, les années de vie sans maladie et la possibilité d'atteindre un âge très avancé (longévité).
De tous les territoires, la ville, on le sait, est le plus concerné par le risque.
On peut également définir son caractère à travers sa phrase : "je veux que vous soyez heureux", lors de son entrevue avec son équipe.
«Ça ne va pas fonctionner si bien que ça», ajoute-t-elle.
En raison de l’ouverture sur la clause 70 du docteur Horacio Arruda, jeudi, lors de son point de presse quotidien, plusieurs écoles avaient prévu des rencontres hors concours, samedi, avant même que les directions d’école ne reçoivent l’avis du ministère.
La croissance des insectes est exponentielle», souligne-t-elle.
Gil Taieb, vice-président du CRIF et du FSJU, a lui dénoncé un « nouvel acte de vandalisme » et appelé JCDecaux à « enquêter et agir encore et encore.
« Ces individus prétendent être des contrôleurs envoyés par la Jirama.
Trente-deux ministres, pour moitié indépendants, et une large place (sept postes) à Ennahdha, premier parti à l’Assemblée et premier parti représenté dans la liste gouvernementale.
« Alors, je vous remercie énormément.
J’inventais des discours et quand je les faisais, il riait ».
Le psychologue Fränz D’Onghia dénonce un «problème structurel» au Luxembourg qui favorise la prescription de médicaments au détriment des psychothérapies.
Encore un coup de Com de la macronie.
Le corps d’un jeune adolescent de 17 a été repêché hier, mercredi, par des agents de la Protection Civile au niveau de la plage « Larbi Ben M’Hidi », à Skikda.
Mais «la France n’est pas obligée d’avoir des écologistes fanatiques» tels que Julien Bayou ou autres nouveaux maires écolos fraîchement élus, s’agace l’ancien parlementaire.
Aujourd’hui, la survivante va beaucoup mieux.
Justine est une jeune fille brillante et effacée, végétarienne comme ses parents.
C’est lui-même qui s’est rapproché de moi à travers un conseiller municipal à savoir El Hadji Malick Badji, proche allié de Idrissa Seck.
Bonnet rayé rouge et noir sur le crâne, lunettes cerclées et silhouette pliée sous le poids d’un sac à dos, le producteur fonce vers nous en vieux frère.
Après tout, au milieu des ruines d’une décennie catastrophique subsistaient de beaux restes ; il existait un petit chemin très étroit, dont il pouvait devenir le sauveteur.
Merci, Ubisoft, de saccager le peu de licences qui m'intéressent dans votre catalogue.
Malgré cela, la patte de Quique Setién s'est déjà fait ressentir.
Symboliquement il faut se débarrasser tout de suite de Bianco.
Notre avantage, c’est de pouvoir apporter une communauté de hackers provenant du monde entier.
Et Anne-Line Rolland d’évoquer le mal-être sa boulimie, son autodestruction.
« Le matériel stocké doit être de bonne qualité.
La direction de Nestlé Waters France a donné une conférence de presse en ligne ce mardi 7 juillet pour présenter la nouvelle stratégie durable mise en place pour la marque Vittel.
Un tiers de l’économie n’est pas impactée.
Soit 22 millions de personnes, qu’on imagine mal abandonner à leur propre sort.
Au moins six personnes ont été blessées dans trois accidents distincts.
Des plateaux servant à transporter les verres étaient incrustés de saleté noire.
Le comité d’organisation a attribué également un prix spécial à Louis Gaston Mayila, parrain de l’événement.
Avec sa position résolument pro-palestinienne, Pretoria se prive d’une « merveilleuse opportunité de changer la donne dans la situation israélo-palestinienne », a-t-il ajouté.
Les commerçants de produits de première nécessité (PPN) notent une tendance à la surconsommation, depuis l’application du confinement partiel.
Aleksander Ceferin a parfois du mal à vivre avec les interventions que l’arbitrage vidéo dans les situations de hors-jeu.
Vendu au prix de 39,99€, si vous intéresse, sachez qu'il est disponible à 29,99€ chez Amazon et la Fnac soit 10€ de moins que le prix moyen du marché.
Dans la réalité, souvent les familles finissent par se voir quand même.
De la première usine de superphosphates mise en service dans le port de Casablanca, en passant par l’exploitation des gisements de Gantour, puis en 1952, l’exploitation de la première mine à ciel ouvert dans l’histoire du groupe, l’OCP prend racine.
L’appel de la nature… Les Néo-Brunswickois risquent d’y succomber à l’intérieur de leur province cet été faute de pouvoir partir en voyage.
Une deuxième action similaire pour 350 autres enfants qui bénéficiaient du tarif du repas à 0,99 euros, sera organisée prochainement.
» Sur la même longueur d'onde, l'avocat général a déclaré que « cette mise en cause arrive bien tardivement au dernier jour du procès », avant de s'opposer à cette demande.
Le bourgmestre est incapable de le dire, mais Thierry Gilson fait également état d’informations allant dans ce sens. Précisons que si acte il y avait, ce cette motion de défiance serait déposée tout juste 18 moins après les élections.
L'expertise psychologique préconise de le sortir du milieu familial", note une source judiciaire.
La scène a été immortalisée par d’autres conducteurs sur les lieux.
Devant l’avalanche de règles à respecter pour la réouverture annoncée des écoles, des commerces ou des parcs, jardins et plages, le déconfinement supposé démarrer le 11 mai s’annonce plus comme un déverrouillage que comme un retour à la normale.
Le gouvernement s’est mobilisé à créer de l’emploi en faveur des jeunes et lutter contre la pauvreté.
Thierry Rajaona – « Le secteur formel en difficulté est négligé par l’Etat »
Un gamin comme on aimerait en avoir dans toutes les équipes", se souvenaient à l’époque des faits ses éducateurs sportifs.
Bon, on vous le dit tout de suite, cette année scolaire 2020-2021 est plutôt une mauvaise pioche au niveau des potentiels week-ends de trois ou quatre jours.
Il a suivi à la trace le voleur à scooter, qui a été interpellé par la brigade anti criminalité de Cagnes-sur-Mer.
Le cannabis à usage médical est autorisé dans une trentaine de pays.
L’an passé, le GF n’avait scoré que deux fois sur cette phase de jeu.
Vous devez donc absolument l'imprimer ou recopier le texte ad hoc à la main.
Peu importe quand mais sortez le en salle et sortez le en Blu-ray.
» Ces derniers demandent une formation des personnels paramédicaux, « pour éviter d’avoir des faux négatifs comme cela s’est produit.
Pressé de questions, Tess Nurkoo devait avouer que la drogue était destinée à la vente, mais a été incapable d'expliquer la présence de la balance.
La député LREM des Yvelines était interrogée ce jeudi matin sur CNews.
Nous nous sommes libérés avec cet album.
Elle rappelle la merveilleuse attitude d’Yves Bonnefoy.
Avant il y avait beaucoup d’accidents suite aux manque d’éclairage.
D’habitude, les travailleurs humanitaires consciencieux savaient qu’il existait la « corruption à petite échelle » entre des travailleurs humanitaires et des bénéficiaires de l’aide.
La liste souhaite également faire participer les habitants sur des projets, en organisant des réunions participatives.
Pour le secteur du travail, il y aura une prime de 4 000 euros à l'embauche d'un jeune, des aides à l'apprentissage et 200 000 formations supplémentaires pour les métiers d'avenir.
“Nous devons donc nous attendre à des cas plus graves de la maladie“, avance-t-il.
Le match, conclu par un dernier pion d’Edouard Cissé, peut entrer dans la légende.
Ce qu’il conteste.
Du côté de l’OMS, on se montre optimiste et on tient à rassurer quant au sérieux et au respect des différentes étapes d’élaboration des vaccins.
Après ses études, elle est embauchée comme community manager dans une agence à Lyon.
Nous avons le sentiment que le Toulousain a bien intégré ce dispositif.
Cela n'a plus sa place dans le monde", a-t-il ajouté alors que le PSG s'est imposé 5-1 avec un triplé de sa part mercredi soir lors de la reprise de la rencontre, stoppée la veille après 13 minutes de jeu.
Comme pour le Racing Luxembourg, où plusieurs cas positifs ont été confirmés, la Direction de la Santé a pris la décision de mettre tout le groupe des joueurs et le staff technique de l’équipe du F91 « en quarantaine jusqu’au 24 août ».
Ce mercredi (19 h 30), elle évoluera dans une autre galaxie, face à l’immense Vakifbank Istanbul, chahuté en début de soirée par Lodz.
Ces nouvelles mesures entrent en vigueur lundi.
« Il faut une formation des enseignants dans l’écriture braille, une écriture fondamentale pour les aveugles».
Elles ont une cote de gravité de 7,8.
Pas de surprise pour l’équipe de Salitas FC sur le terrain d’Obuasi Goldfield du Ghana.
Cette pression démographique a logiquement des conséquences sur l’emploi notamment celui des jeunes qui constituent la frange la plus importante de la population.
Comme le dit si bien Laurent Gbagbo lui-même, « le temps est l’autre nom de Dieu ».
Cet album très au-dessus du lot, qui se lit à cent à l'heure, raconte les péripéties d'une femme flic culturiste, découvrant un bébé abandonné dans une poubelle dans une ruelle malfamée du New York des années 90.
Son propriétaire n’avait pas les autorisations pour détenir l’animal, un chien de catégorie 2, euthanasié depuis.
Ce ne sera le cas qu'en zone verte, les lycées des zones oranges restant fermés, même s'il peut y avoir des exceptions pour les lycées professionnels.
On observe en outre, comme à droite, des évolutions contrastées au sein de la tendance.
Cette construction composée de trois étages s’étalera sur 3.000 mètres carrés.
On a marqué deux fois face à une équipe qui prend très peu de buts, qui joue à cinq en défense et qui a livré une très bonne prestation.
Li Wenliang, c’est cet ophtalmologue de Wuhan qui avait tenté de donner l’alerte sur la présence d’un virus dont les symptômes ressemblaient étrangement à ceux du SRAS et dont les patients s’accumulaient dans son hôpital.
C’est l’implication effective des femmes dans le développement social économique de notre pays.
Un titre volontairement très complexe pour appâter le spectateur.
On a cherché sur la tablette et on lui a mis du Miles Davis près de son oreille.
On y met plus les moyens, on nage dans des sphères de plus en plus élevées.
Emeutes à Coyah, Dubreka et Kamsar/ Le FNDC s’invite dans la.
La Sûreté du Québec a diffusé des photos de deux des suspects recherchés dans l’espoir que quelqu’un les reconnaisse.
Le Directeur des Soins de santé de base au sein du ministère de la Santé, Chokri Hamouda, a affirmé que nous traversons actuellement une période exceptionnelle qui requiert des mesures exceptionnelles.
C’est ainsi que plusieurs agences concurrentes ont ouvert à nos portes et courtisent nos membres de façon ostentatoire.
Les parents auront donc la responsabilité d’emmener et de venir chercher les enfants avant et après la classe.
L’institut relève plusieurs foyers importants signalés dans des maisons de retraite, des centres de réfugiés ou de demandeurs d’asile, des abattoirs ou des entreprises de logistique.
J’espère retrouver Anderlecht pour boucler la boucle après 20 ans de carrière.
On y découvre qu'un seul homme vaut aujourd'hui plus de 200 millions d'euros.
Gfi vient de finaliser l'acquisition de la filiale informatique du groupe espagnol El Corte Inglés.
La Belgique prend le risque de subir la même déconvenue avec ses conséquences en termes de sécurité, de coût pour le contribuable et pour le voyageur, sans parler des conditions de travail du personnel"
De l’avis du président de la section de Victoria Falls de l’Association hôtelière du Zimbabwe (HAZ), M. Arnold Musonza, la réouverture du secteur de l’aviation apporte de l’espoir à l’industrie qui s’effondrait presque.
Ayant même préparé des cartes d’anniversaire, des messages importants et des vidéos pour ses enfants et son mari, elle souhaite contrôler ce qu’elle peut et rester présente dans leur vie à sa façon.
Quelle peut être la part de responsabilité de la métropole dans la situation de crise que traverse le pays actuellement?
L'international de cross sarregueminois est en forme.
Il y aura également des commerces de proximité au rez-de-chaussée des immeubles à appartements.
Ainsi qu’un hélicoptère, qui a fait demi-tour.
Cyberpunk 2077 : Le directeur financier confiant quant à la date de sortie :Ce fut un coup dur pour les amoureux de RPG, en juin dernier, CD Projekt annonçait un nouveau report de Cyberpunk 2077.
Le maire de Pau prône le vote en ligne, et se dit certain de sa sincérité.
Barima Bouaré Dit Véron : On ne peut pas continuer à attacher sur une chaise éternellement.
Quels que soient le filtre ou la correction, les lunettes virtuelles s’avèrent bien plus puissantes que les vraies… —
Liège profitera bientôt d’une vraie salle de guindailles à part entière.
La compagnie aérienne française Corsair a annoncé lundi la reprise de ses vols à destination de la Côte d’Ivoire à partir du 08 juillet, suite à la décision du gouvernement ivoirien de rouvrir les frontières aériennes dès mercredi, dans une note.
Le Service de police de l’agglomération de Longueuil avait lui aussi rapporté au une baisse globale de 21 % de la criminalité sur son territoire en mars dernier, comparativement à mars 2019.
Ce n’est pas joli joli, c’est même parfois totalement hors des clous, mais c’est pardonné car c’est regretté (pas toujours) et remboursé.
La somme de 30 millions $ versée par Investissement Québec à cette entreprise qui n’a pas encore construit un seul ballon géant - même pas un prototype!
Cela va trop loin", "Cette décision me coûte, mais mes priorités sont très claires : c'est dabord ma famille", a-t-il ajouté ce vendredi matin.
Ce navire est bien sénégalais car il a une licence de pêche sénégalaise.
Ryad accuse l’Iran d’avoir fourni aux rebelles Houthis du Yémen des drones et missiles utilisés dans l’attaque contre les installations du géant pétrolier saoudien Aramco en septembre 2019.
Pour l'éternité, son corps se trouve désormais à la Nécropole entre terre et ciel.
Da Costa avait déposé une plainte dans laquelle il demandait le montant restant du contrat, qui s'élevait à 5 millions d'euros.
Une bonne partie du territoire est par ailleurs concernée par une alerte jaune pour neiges abondantes et vents puissants attendus lundi et mardi.
Les machines vendues aux alliés des Etats-Unis étaient sécurisées, tandis que d'autres pouvaient être craquées par les espions américains.
L'actionnaire qatari apporte à son tour 1,5 million d'euros de plus.
Il a ajouté que l’innovation se nourrit de deux ingrédients essentiels, à savoir d’une part la créativité humaine et, d’autre part, la capacité de l’entreprise à transformer les idées en solutions concrètes pour le marché.
La peine maximale encourue était de 15 ans de prison.
Mais selon le cours que prend la pandémie et selon les groupes de personnes, leur efficacité pourrait s'avérer différentes.
"Cela nous a tous profondément blessés.
Alors, on trouve des solutions et on met les gens en contact», explique la députée.
C’est précisément l’une des grandes interrogations : la question militaire.
La prime CEE (pour "certificats d'économies d'énergie") est aussi appelée prime énergie.
Un enseignement qui lui sera profitable dans son apprentissage de la trompette, mais qui le desservira plus tard à la sortie de ses premiers albums.
Au nombre de 500.000 lors de la première semaine de novembre, le nombre de téléconsultations a connu un pic à 528.000 au cours la troisième, avant de redescendre à 476.000 lors de la dernière semaine.
Il s’agit principalement des personnes vulnérables, du personnel de la Santé, de la Protection Civile, de la Gendarmerie et des services de Police, ainsi que du personnel des entreprises touristiques et des compagnies aériennes.
Le «Jour du soleil», son absence a brillé, au mausolée Kumsusan, où repose le cadavre embaumé de Kim Il-sung.
Son maire, François Rebsamen, nous en parle dans une interview.
Boko Haram a revendiqué mardi 15 décembre l'enlèvement de plusieurs centaines de lycéens dans le nord-ouest du Nigeria, une zone éloignée de son bastion, marquant un tournant important dans l'expansion du groupe jihadiste.
Cette édition sera notamment marquée par l’organisation de plusieurs conférences, présentations de livres, hommages, débats, récitals de poésie et concerts de musique.
Jeunes marques qui redéfinissez notre culture et nos modes de vie, ce fonds de capital risque vous est dédié : Felix Capital revient avec 300 millions de dollars à investir.
Le Sleevenote a été crée par l'artiste Tom Vek afin de permettre aux utilisateurs d'apprécier à sa juste valeur le travail effectué sur les pochettes et les livrets accompagnant les albums.
Les institutions internationales auraient tout intérêt à venir rapidement apporter leur soutien afin d’éviter une éventuelle crise financière systémique.
Quelques jours après cet échange, une lettre vous parvient, le chèque à l’intérieur.
Sur internet, on voit beaucoup de vidéos d’animaux (kangourous, koalas…) fuir les flammes et se réfugier près des villes.
La notoriété et la médiatisation de certains “maîtres” pèse également dans nos choix.
« Budget participatif, recherche de subventions institutionnelles », sont également inscrits dans sa démarche de candidat pour la ville.
Un dispositif continu et dynamique a été adopté aussi bien en termes de communication que de formation et de sensibilisation.
Preuve de la persistance des vieux réflexes, des notions superficielles (« hiver islamiste ») ou fantasmagoriques (« islamofascisme »).
Sixième à Madonna, pointe au 4e rang à l'arrivée.
On aime le service traditionnel et chaleureux qui n'aime rien moins que de conseiller ses hôtes sur les chemins et pistes à prendre.
Selon elle, si ce pistage publicitaire peut être perçu par certains consommateurs comme particulièrement intrusif, sa vocation première est cependant de fournir un service personnalisé au client.
A l'origine de l'accident : des travaux pour les toilettes publiques bouchées.
South African Junior Nationals est la première compétition par groupe d’âge en Afrique du Sud.
Un trajet via cette nouvelle liaison Vienne-Bruxelles génère 10 fois moins d’émissions de CO2 par rapport à ce même trajet en avion, soulignent les deux sociétés ferroviaires.
Pour les bons plans, il faut vous tourner classiquement vers «Par exemple un forfait six jours est disponible au prix de cinq, détaille le directeur marketing et commercial de la Compagnie du Mont Blanc.
J-C. dans les ouadis de l’arrière-pays, résine de boswellia sacra contre soieries.
Concrètement, ce couvre-feu va entraîner de fait la fermeture de tous les restaurants, bars, cinémas, théâtres et autres lieux culturels ou festifs, après cet horaire désormais fatidique de 21 heures.
Il est trop tard pour espérer une refonte satisfaisante d’un texte aussi complexe.
Zazie, qui connaît bien pour avoir été sa coach durant l’émission, signe les paroles de ce titre accrocheur, qui traitent de l’omniprésence des nouvelles technologies et la vulnérabilité des jeunes à leurs égards.
Né le 15 avril 1987, à Stuttgart, Jonas a passé toute sa jeunesse en Forêt noire, courant à travers celle-ci avec son frère aîné.
Nous devons conduire la révolution démocratique et ouvrir l’appétit de notre peuple à la réalisation de l’impossible.
Après un bref passage à Marseille B sans faire d’apparition, le gardien a commencé à gravir la pyramide footballistique en 2016 en rejoignant Reims et s’est rapidement imposé comme le premier choix entre les bâtons.
Tout s’est passé très vite», a déclaré le conducteur à la chaîne locale 7News de Miami.
"Le déficit budgétaire belge explose, mais on n’en parle plus"
L’intervention de la police a permis la saisie de trois véhicules, dont deux de tourisme et le troisième utilisé pour transporter les migrants et le matériel nécessaire pour effectuer le voyage clandestin.
La chronique de l'art Quid des vecteurs de la culture post-crise sanitaire?
Nous ferons en sorte que tout le monde en ait un pour le 11 mai, a-t-il affirmé.
La campagne « Yezzehom » propose Farah Hached au poste de chef du gouvernement.
Nous savons que chez les éditions Gafe, les livres sont disponibles uniquement, pour le moment, en version papier.
La région Provence-Alpes Côte d'Azur (Paca) a annoncé le 26 avril qu'elle offrirait 500 euros de chèques-vacances à ceux qui travaillent en première ligne tout en touchant un petit salaire.
Le président a pris la parole à 20 heures, pour une allocution solennelle de vingt minutes, depuis l’Elysée, la quatrième depuis le début de la crise du coronavirus.
Quand il a été évincé du gouvernement, il ne s’est plus intéressé à la vie du parti.
Les chercheurs rapportent des inflammations du muscle cardiaque (myocarde) pour 60 patients et/ou du péricarde, l’enveloppe entourant le cœur, pour 22 autres.
Le ministre des Affaires Etrangères assure que tout est prêt pour le testing.
À l’écran, il a tourné sous les directions de Louis Garrel (Les Amants Réguliers), Laurent Jaoui (Camus), Benoit Cohen (Tiger Lily), Brigitte Sy (Les Mains Libres).
Les importations devraient néanmoins diminuer dans les mêmes proportions, la balance commerciale est donc attendue quasiment à l'équilibre.
Une chose est sûre, aucune de ces deux femmes voluptueuses ne passe inaperçue.
Et ce mouvement a pu également jouer en sa faveur, après la victoire, en mai 2018, à plus de 65 % du oui à l’abrogation de l’article constitutionnel interdisant l’interruption volontaire de grossesse en Irlande.
Légende des westerns spaghettis et du cinéma américain, Clint Eastwood fête dimanche ses 90 ans, mais, fidèle à son image de dur à cuire, l'acteur-réalisateur ne semble pas prêt à remiser sa caméra au placard.
Ces derniers sont si peu décisifs dans le feu de l’action qu’ils sont très souvent ignorés par les joueurs.
Kristalina Georgieva, directrice générale du Fonds monétaire international.
En s’associant avec Simca, Matra vise plus haut. La marque va enfin disposer d’un vrai réseau de distribution et d’une banque d’organes pour construire de nouveaux modèles.
Mais à l'origine, c'est un projet d'adaptation du roman d'anticipationCela ne peut arriver ici de Sinclair Lewis.
Et le dossier juridique public s’arrête là – jusqu’à ce que Hanin al-Abeed soit abattue à Rahat jeudi soir.
Devant être tourné au printemps mais repoussé avec la crise sanitaire, le programme devrait être enregistrée en septembre à Cannes.
Pour eux, une seule conclusion s’impose : on est loin de la qualité de Miss France.
Andralanitra héberge un petit centre de traitement de ces LFC.
Proche de l'ancien président de la République, dont on commémore la disparition ce samedi, il fut le représentant personnel de Jacques Chirac au Conseil permanent de la francophonie de 1995 à 1998.
Des ONG lancent un nouveau réseau national, en vue de la Journée européenne contre la traite des êtres humains dimanche.
La suite, est déjà disponible sur Netflix.
La fédération SUD-Education regrette également dans un communiqué publié ce vendredi que "la gestion des fermetures de classes(.
Confronté à pareille situation, Maurice Klingler enchaîne sur le même ton: «On met dans l’embarras toutes les familles qui vivent un deuil…» Le premier vit en région lausannoise et a perdu sa maman le 22 juin.
Dans cette nouvelle formule allégée, l’accent sera mis davantage sur la portion spectacle.
Localisant pour sa part les cas à Thiaroye et Mbour, le quotidien national Le Soleil note qu’ils sont « atteints d’irritations cutanées mystérieuses ».
Car, a dit M. Sall, « l’amélioration des connaissances de l’environnement et des ressources naturelles exige, au plan technique, une prise en charge à tous les niveaux des outils d’évaluation ».
Le gouvernement a commencé lundi 6 avril au matin l’isolement et le confinement total du centre politique, économique et diplomatique de sa capitale Kinshasa, considéré comme l’épicentre de la pandémie de Covid-19.
Délinquance : absence de résultat malgré les engagements, critique le Collectif…
"Alors qu'ils sont plus courants dans les foyers que beaucoup d'autres produits qu'on trouve au CES", note-t-elle.
Peut-être à inventer un nouvel outil, ou un médicament contre le coronavirus.
Man, 26 mars (AIP) – Plusieurs parties prenantes à la vie sociale à Man, ont été instruites mercredi par les acteurs de la direction régionale de la santé, en vue de lutter efficacement contre la pandémie de coronavirus.
De son côté, le critique péquiste Harold Lebel a laissé entendre que l’étoile de l’ex-animatrice de télévision chouchou des aînés pâlit.
« Il est juridiquement très difficile pour la cour d’éviter de qualifier ce parti d’organisation criminelle », estime, au contraire, le constitutionnaliste Nikos Alivizatos.
C'est avec optimisme que Korian envisage son offre de colocations pour seniors.
Pour Claude Sturni, président de la Communauté d’agglomération de Haguenau, « c’est une grande fierté d’accueillir ce projet qui illustre l’attractivité de notre territoire et qui renforce un écosystème industriel et technologique incontestable.
Venez voir la belle et talentueuse magicienne.
Les tirs nourris ont duré près d’une heure.
Dans l’incapacité de regagner la maison, elle se met à marcher sans destination précise et finit par se perdre.
Ce surnom de fleur sombre a bel et bien été donné à Elizabeth Short, cette aspirante à une carrière d'actrice débarquée à Hollywood à l'âge de 22 ans.
Une utilisation abusive et disproportionnée des armes.
Notre parti est donc fin prêt pour assurer une victoire éclatante à notre candidat Roch Marc Christian Kaboré à la présidentielle et à conférer une majorité confortable à nos listes pour les législatives, le 22 novembre 2020.
Ceux qui sont les plus visibles aujourd’hui, ce sont les partisans de Iyad Ag Ghali qui ont vécu au Burkina Faso, ici avec nous.
Mais cela ne devrait pas s’accompagner d’une augmentation des impôts.
Le prix du billet ne peut donc jamais être supérieur à cette somme.
Pour Maurice Khawam, président du jury du Global Innovation & Enterprise, «Wever fait partie des startups agiles dont nous avons identifié le potentiel international.
Le programme «Eat Out to Help Out», qui a été appliqué à quelque 100 millions de repas, a pris en charge 50% de l’addition à hauteur de 10 livres (11.70 fr.) par personne hors boissons alcoolisées.
Là, ça a mal tourné… », précise Damien Antoine, président du moto-club.
Les pots sont prêts à être remisés.
« Quelqu’un essaie de pirater mon Twitter, alors tout le monde devrait se méfier des tweets.
Les conditions sanitaires dans lesquelles ces saisonnier-ères travaillent et vivent sont cependant ce qui a concentré l’attention.
Car le coronavirus, il faut le reconnaître, est une réalité ; en témoigne le nombre important de décès enregistrés dans notre pays.
Vincent Macaigne, la coqueluche du cinéma français: "En vieillissant je me suis dit que je ne pouvais pas jouer que des rôles de clodos trentenaires…"
Le point fort et le point sur lequel il va être une révolution.
On promet une nouvelle république mais il semble qu’on n’offre qu’une pale réplique de l’ancienne.
« On a bien compris le principe d’un conducteur désigné, on devrait faire de même avec un sauveteur désigné », poursuit M. Hawkins.
Toute information pouvant permettre d’identifier la victime est frappée d’un interdit de publication.
Malgré cela, les pratiques orales ne sont jamais disparues, mais sont passées au second plan.
Ce vendredi 23 octobre 2020, Claire Sergent, dans sa chronique "Les indispensables", nous parle de l'explosion du nombre de cas en France.
Selon le HCP, plus de 12% des parents d’enfants en âge de scolarisation, dont 67% des cas plus qu’à l’accoutumée, rapportent avoir eu des disputes conjugales à cause de l’accompagnement scolaire des enfants; 14% parmi les citadins et 9% parmi les ruraux.
Quand un patient arrive via les urgences, ce qui est le cas pour les Covid-19, il est pris en charge sous le “statut chambre commune”, autrement dit, sans aucun surcoût, explique le Dr Benoît Debande, directeur administratif et financier du Chirec.
Il a également remarqué que certains autres documents clés requis n'avaient pas été déposés.
Des matériaux spéciaux exclusifs à cette région peuvent être utilisés pour augmenter le niveau maximum d’amélioration des armes.
Le ministre a ajouté porter "un regard particulier" sur les lycées professionnels, où les décrochages sont plus nombreux.
Le 29 décembre dernier, le Burkina Faso a investi son nouveau Président, S.E.M. Roch Marc Christian Kaboré, après une transition…
C’est le pire qu’on leur ait fait.
Quant à la prochaine étape, il précise que l’intérêt du pays n’est pas de composer un gouvernement avec 109 voix ou 160 voix, « mais de construire la Tunisie », rétorque-t-il.
C’est pendant qu’elle se rendaient à la grande mosquée de Touba qu’un véhicule s’est garée à leur pied pour leur proposer de les conduire à la mosquée.
Dans sa première collaboration avec Woody Allen, avant Vicky Cristina Barcelona, Scarlett Johansson éblouit Chris Wilton, un professeur de tennis issu d’un milieu modeste incarné par Jonathan Rhys Meyers.
Seul le Tribunal de la Commune II pourra répondre à cette question.
Cela participe à des systèmes pour blanchir de l'argent."
Avoir moins de 15 ans est désormais un critère pris en compte pour renforcer la caractérisation des deux éléments constitutifs du viol - la «contrainte morale» et la «surprise».
En soi, cette information suffit à interloquer – idéal, puisque c’est du que l’on parle!
En plus d'avoir une console plus puissante et une manette juste meilleure.
Certains acteurs du net s'apprêtent à une vague de licenciements sans précédent.
Ces promoteurs privés, disons les commerçants scolaires, ont le plaisir d’exploiter comme bon leur semble les intellectuels formés par l’Etat du Mali.
Depuis le début du conflit en 2011, ces sites n'ont échappé ni aux pillages ni aux bombardements.
Publié lundi 6 janvier 2020 à 20:35, modifié lundi 6 janvier 2020 à 20:36.
Beth Ami avait prévu d’ouvrir son école maternelle le 17 août, mais a reporté la rentrée au 24 août en raison de l’avis de forte chaleur qui concerne maintenant la région.
Pour nous, c’est une marque de respect et de reconnaissance envers l’animal, mais en général, les non-chasseurs ne comprennent pas.»
Mais un journal qui dit s’inspirer des conclusions des experts fait état, par exemple, de la fermeture à Strasbourg de cliniques privées en raison du coronavirus.
Mais l'intérêt de ce réside dans les conditions de tournage, aménagées en raison des mesures sanitaires.
Il nous a été répondu que non.
Nous refusons également de resserrer l'équipe, donc nous serons probablement plus lents pour créer du contenu que si nous travaillions 15 heures par jour, mais ce n'est tout simplement pas quelque chose que nous sommes prêts à faire.
À la suite de l'assassinat du pasteur Martin Luther King à Memphis (Tennessee) le 4 avril, la violence éclate dans 125 villes faisant au moins 46 morts et quelque 2.600 blessés.
Le biopic du chanteur de rock, blues, country (il a tous les talents Johnny), réalisé par James Mangold est – de l’avis des spécialistes – plutôt fidèle à la réalité.
Après avoir réédité son premier livre en 2018, l’auteure de 30 ans a dû se réapproprier son écriture d’adolescente.
C’est une façon de lutter contre la désocialisation.
Samedi, le Conseil de la Choura a tenu sa 35e session, soit à deux jours de l’annonce de la composition du gouvernement proposée par Habib Jemli qui sera présentée vendredi prochain au parlement le vote de confiance.
Nous perdons une heure et demie pour sortir de Mahajanga, alors que le trajet fait à peine 8 km. Des tranchées et des crevasses obstruent la voie et retardent la circulation.
Un chiffre qui dépasse désormais le nombre d'infections enregistré lors de l'épidémie de Sras (Syndrome respiratoire aigu sévère) en 2002-2003, un précédent coronavirus qui avait contaminé dans le pays 5.327 personnes.
Il invite les différents directeurs et sous-directeurs au travail bien fait, à la loyauté, la compétence, l’intégrité et le professionnalisme.
Les véhicules ont été mis en fourrière administrative pour sept jours, les conducteurs ont vu leur permis suspendu sur le champ avec une durée pouvant aller jusqu'à six mois avec une amende de 1 500 euros.
« Pour pallier ces difficultés, nous travaillons avec la communauté européenne en IA pour permettre à tous les acteurs du domaine et de toute taille d’explorer ces données.
On développe le dogme pour en devenir son protecteur.
Essentiellement métaphoriques, radicalement féministes, ses problématiques sont toujours aussi modernes aujourd’hui, en 2020, qu’elles l’étaient en 1997 ou en 2001.
Le panel constitué d’artistes et de spécialistes dans l’art, examinera toutes les soumissions et annoncera les gagnants sur le site du projet les Voix de la mémoire ainsi que les réseaux sociaux d’
Les experts présenteront un compte-rendu d’étape en octobre avant leur rapport final en mai.
Classiquement, ce sont les mains (surtout espaces interdigitaux), les faces intérieures des poignets, les coudes, les creux axillaires qui chatouillent.
Nous vous l'annoncions dès ce vendredi matin, un coup de froid qui pourra apporter quelques chutes de neige va commencer ce dimanche en Côte-d'Or.
Quelques semaines après l’explosion, un énorme incendie s'est déclaré dans le port de Beyrouth, au Liban.
Moins dirigiste que les derniers Sherlock ce serait cool.
Le promeneur a laissé à l'équipe du Musée de Silésie, installé dans la ville voisine d'Opava, le soin de prendre la suite des opérations.
Hichem Mechichi a effectué dimanche une visite dans le gouvernorat de Sfax.
Malheureusement, il est loin d’être un cas isolé.
« C’est une situation totalement hypothétique », réagit M. Émond.
Une mesure verte qui s’inscrit dans la lignée du programme RESPECT, "Une manière d’aller au-delà de la simple prise de conscience" selon Bruno Cercley, président du groupe Rossignol.
Ces pays emboîtent le pas à la Chine, qui a levé le 8 avril le strict cordon sanitaire entourant Wuhan, ville épicentre de la contamination, et qui semble avoir jugulé son épidémie.
Nous pouvons trouver le remède face à un tel mépris – malveillant et immoral – de la dignité de « l’autre », en prenant l’exemple de ceux qui ont souffert de cette inimitié meurtrière.
Mais l'avantage du démocrate dans les Etats-clés, qui détermineront les élections en basculant pour un candidat ou l'autre, est plus réduit, parfois dans la marge d'erreur.
Le film d’Émile Gaudreault qui met en vedette Louis-José Houde et Antoine Bertrand a récolté 2,6 M$ dans les salles du Québec l’été passé.
Ça, c’est tabou, et c’est surtout une matière qui n’est pas satirique.
Ainsi, depuis début mars, le franc est sous forte pression haussière.
L'explication a provoqué la stupeur de l'opposition, qui y voit la justification d'un pouvoir présidentiel illimité.
Plusieurs chantiers ont déjà débuté comme faubourg de Nancy côté chaussée.
Laissé en pleine ruelle, le corps a été apparemment dévoré par des chiens errants.
Mais sans confirmation officielle de la part des studios (à l’époque), la date de sortie de film a été une nouvelle fois epoussée.
Cette découverte constitue une véritable révolution en ce sens où jusqu'ici, les scientifiques estimaient que seule la Terre possédait des continents parmi les planètes du système solaire.
Il avait confirmé s’être disputé avec Traian la nuit dont il est question, l’avoir giflé puis l’avoir frappé avec un tuyau en plomb à plusieurs reprises dans les bras et les jambes.
Selon lui, il faudrait instaurer une uniformité dans les outils d’enseignement ainsi que des formations générales pour faciliter leur maîtrise.
À plusieurs reprises, ils ont évoqué des attaques terroristes, des prises d’otages ou le déclenchement imminent de bombes.
Des dizaines de manifestants et d’activistes y sont toujours en prison un an après le début des manifestations en faveur de la démocratie.
En tout cas, un mélange de d'Interstellar, de Gravity et du Jour d'après, si c'est bien fait je suis évidement partant.
«En à peine un mois et demi de dispositif, on a trouvé près d'une centaine de lieux partenaires sur tout le territoire qui étaient disposés à mettre à disposition un espace.
«Tout propos affirmant le contraire efface l’identité et la dignité des personnes transgenres».
Dans tous les cas, le film sera bien une suite et non un reboot ou un remake.
Pourtant des données actualisées sont disponibles vers d’autres sources plus crédibles qui font le même travail.
Passé par les cabinets de Jospin, Delanoë et Taubira, coauteur des accords de Matignon, Alain Christnatch est un grand commis d’État classé à gauche.
Les Étalons cadets entre en scène pour les éliminatoires de la Coupe d’Afrique des Nations (CAN) 2013.
Je souhaite que les réalisations des projets de son PAG continuent sans beaucoup de discours.
L’Acadie Nouvelle a quand même réussi à s’entretenir avec un capitaine autochtone.
Sita Sangaré : « Cette élimination des Étalons n’est pas la fin du monde »
Au ministère des Mines, le journal révèle que la DAGE de l’ex ministre Aly Ngouille Ndiaye est prise dans une gestion opaque des opérations budgétaires.
Ce qui représente, d’après les industriels, une grande perte subie par la production locale.
La région la plus touchée reste la Lombardie avec 16.131 décès pour 89.018 cas, mais elle aussi n'a enregistré que 50 nouveaux cas lundi sur une population d'environ 10 millions d'habitants.
Nous avions pu apercevoir cette technique dans des images du plateau mais la série ne manquera pas de dire quelques mots sur le sujet.
En plus, à peine était-elle en vie que la plateforme devait déjà revoir la politique sur les films pouvant véhiculer certains préjugés raciaux, retirant temporairementAutant en emporte le vent en attendant qu'une contextualisation lui soit apportée.
Jean Fonjallaz, ancien juge fédéral, a été mandaté par le Conseil d'État pour analyser le Département du développement économique (DDE), retiré à Pierre Maudet suite à un rapport RH inquiétant.
» Sites touristiques fermés, aéroports à l’arrêt, concerts et festivals annulés, la situation est alarmante pour le secteur.
Au total, à partir du 9 août, jour de l’élection présidentielle, 68 journalistes ont été arrêtés à travers le pays.
Dimanche 4 octobre, pour le second référendum sur l'indépendance, les indépendantistes kanak espèrent faire mieux qu'en 2018 voire arracher le « oui » et la pleine souveraineté.
"J'ai une responsabilité envers mon fils Leo désormais.
Leur nombre est limité à 6 par groupe.
Au moins, ça aurait l'avantage de protéger un peu ce qui reste de souveraineté pour chaque pays.
Ils sont domiciliés à Sens-sur-Seille.
Selon un porte-parole de la justice tunisienne, l'homme a probablement été aidé par une deuxième personne pour enregistrer son message vidéo.
Ce n'est plus qu'une question d'heure pour connaître enfin le devenir du Top 14 et de la Pro D2, saison 2019/2020.
« La Nièvre et le Morbihan quittent les départements classés en zone d’alerte et on enregistre une amélioration sensible de la situation sanitaire à Nice.
Dès le 15 juin, les livres empruntés pourront être retournés par des chutes extérieures.
Un architecte, père de famille choisi par l'État parmi les futurs survivants, va tenter de sauver son ex-femme et son fils de la chute d'une comète sur le point de toucher la Terre.
Le Premier Ministre, Joseph Jouthe, a avoué que les discussions se poursuivent avec les acteurs politiques, économiques et sociaux.
Une mission contestée et hors cadre.
Arrêtons de leur taper sur la tête.
À l’origine, c’est un numéro d’urgence pour les personnes malentendantes.
Une gestion catastrophique de la crise par le gouvernement belge, avec des ministres incompétents et également menteurs!
Ces derniers mois, des acteurs du marché ont déjà officialisé plusieurs jeux.
Pendant le procès, des manifestants avaient protesté avec une banderole sur laquelle il était écrit: «Ils nous tuent».
«Non à la normalisation avec l'occupant» israélien, «Les accords de la honte» ou encore «Trahison», pouvait-on lire sur des banderoles lors d'une manifestation à Ramallah, en Cisjordanie occupée.
« Nous vous assurons que nous n’avons pas de matériaux explosifs dans les ports syriens et qu’il n’y a pas non plus de restes explosifs des douanes dans les ports », a déclaré Hammoud dans un appel téléphonique avec la chaîne de télévision al-Souriya.
Il faut cesser de toujours taper sur nous.
Cette soirée, à destination des jeunes souhaitant se lancer dans l’alternance, avait pour but de mieux comprendre le dispositif de formation et de répondre à certaines interrogations.
Dans une internationale réalisée en avril 2018 par le site Expedia, deux tiers des 18-34 ans interrogés admettent être influencés par le réseau social pour leur choix de destination de vacances.
Cette supposée insurrection à l’aide de massues, de flèches et de talismans avait laissé l’opinion nationale abasourdie.
Mais en attendant, le deuxième vice-président du parti, Adama Sosso, a indiqué que la principale erreur de l’UPC était “de croire que tout le monde nous aimait”.
L'horizon s'est dégagé en revanche sur les deux autres sujets qui entravaient les négociations - les conditions de concurrence équitables et la gouvernance de l'accord pour régler les divergences.
Les véhicules colorés investissent la ville, qu’ils soient classiques ou complètement loufoques avec cornes sur le guidon et side-cars géants pouvant accueillir plusieurs passagers.
Elle dit des choses qu’Amnesty International écrit depuis des mois.
Conséquence de ce succès : Harold Mayot est assuré de grimper, dès la semaine prochaine, dans le top 500 mondial.
C'est habituel en cette saison mais toujours aussi beau.
«Je dénoncerais sans hésiter, car sans avertissement et contravention, ils recommenceraient.
Depuis quelque temps, le président Paul Kagamé ne cache pas son ambition de faire de son pays une puissance émergente du sport sur le continent.
La F.F.C a procédé à l’installation officielle du Secrétaire Général entrant.
Des élèves de l’école Orot Etzion au sein de l’implantation d’Efrat en Cisjordanie, le 1er novembre 2020.
"En raison de l’épidémie de Coronavirus COVID-19, les organisateurs du Salon du Livre Jeunesse, initialement prévu du 15 au 17 mai dans les salons du Colisée, ont décidé de le reporter au mois de mai 2021", a informé ce vendredi la Ville de Chalon.
Une année après la signature de l’accord, le pouvoir IBK n’a pas changé d’un iota, les mêmes pratiques mafieuses entamées en 2013 persistent toujours.
L’aventure tourne court.
Des exercices qui peuvent "paraître douloureux", mais pas d'inquiétude : "Le dos est fait pour aller dans toutes les directions."
À Londres, se dire «I love you»
C’est le côté positif que je tire de cette journée-là.
Les causes de ce geste dramatique et désespéré restent donc inconnues.
Ces derniers ne restent pas plus de deux ans sur les lieux.
La mairie a pris un coup de jeune et même le logement de l’instituteur est rénové pour être loué.
En effet, l’AS Roma d’Amadou Diawara sera en compagnie des Young Boys de Mohamed Ali et des bulgares du CSKA Sofia Club dans lequel évolue Jules Keïta.
Ouellet a ajouté que ce n’est pas un seul témoignage ou un seul élément qui avait motivé sa décision.
La lecture de cette disposition s’avère nécessaire.
Celui qui a été présenté à Ottawa, plus tôt cette semaine, brise toutefois la tradition, tant il est riche en renseignements sur la vision adoptée par le premier ministre Justin Trudeau et son équipe.
Il a noté que les soldats israéliens avaient jusqu’à présent distribué 200 000 rations de nourriture et de produits d’hygiène aux villes et localités arabes durement touchées par le virus.
L’album tient en tout cas le lecteur en haleine.
«La pression partielle de l'oxygène augmente de plusieurs fois.
Nous devons tous intervenir: Etat, Europe, Régions, Département, intercommunalités et communes.
White, qui a également annoncé deux autres soirées de combats les 13 et 16 mai à Jacksonville, a insisté sur le fait que la production ne mettra personne en danger.
Inscrit dans un club de tir, le septuagénaire était en train de nettoyer sa carabine quand le coup est parti.
En outre, elle a fait savoir qu’un groupe whatsapp de sages-femmes pour une meilleure prise en charge des femmes a été mis en place.
Il est toutefois 103e pour la Santé, 113e pour ce qui est de l’Education, 119e pour les libertés individuelles, 126e pour l’environnement naturel et 164ème pour le capital social.
Les visiteurs se déplacent en "free roam" et donc de manière totalement libre et sans fil, avec un casque de réalité virtuelle sur la tête et un sac à dos équipé de capteurs dans un monde totalement fictif dont ils sont les héros.
Ils pourraient ainsi s’adonner à des activités physiques tout en étudiant des programmes dont le Coran en premier lieu, les langues locales et étrangères, dans des établissements appropriés.
Et pour différentes raisons, celles de notre avenir ne ressembleront vraisemblablement pas à celles qui équipent les villes aujourd’hui.
Les élections régionales attendues seront les premières du genre, depuis que les Conseils régionaux ont été consacrés dans la Constitution de 1996, qui fait du Cameroun un Etat décentralisé.
Le directeur du SPVM, Sylvain Caron, fera le point dimanche sur de nouvelles mesures qui seront mises en place.
La prochaine cagnotte s’élève à 14,7 millions de francs.
Sur la Rive-Sud de Montréal, le service de train de banlieue est interrompu pour une troisième journée consécutive entre Candiac et Montréal.
Les choses devront être bientôt claires après la mise en vigueur de cette nouvelle loi relativement surtout aux élections des maires.
Avenue de Spicheren à Forbach, de nombreuses familles de sans-papiers avec enfants avaient l’habitude de se retrouver au pied des immeubles.
Le magnat hongkongais Jimmy Lai, une figure du combat pro-démocratie, a été inculpé et placé en détention jeudi pour fraude.
On amène des gens de partout, de Bordeaux, de Limoges et d'ailleurs.
Au début du mois de septembre le régulateur avait déjà suspendu douze journaux pour le même motif, soit un quart de la presse privée tchadienne.
Sidya Touré : « la candidature d’Alpha Condé est un mépris souverain pour.
Plusieurs solutions ont été présentées lors de la rencontre et celle qui semble la plus favorable aux pêcheurs est celle d’élargir, dès ce printemps, le goulet du nord de la baie et par la suite, recreuser un autre goulet qui se retrouve plus au sud.
Primark, la multinationale irlandaise du prêt-à-porter bon marché, n’est pas au-dessus des lois.
Dans une déposition, l'amie d'Alexia évoque "une différence de classe sociale".
L'accès à internet avait été coupé à plusieurs reprises, notamment après des appels à commémoration lancés sur les réseaux sociaux, un mois après les manifestations.
"Je crois fermement en une société dans laquelle un détenu sort meilleur de prison", explique le ministre de la Justice Koen Geens, qui gère également la Régie des bâtiments.
Ces touristes, quatre hommes et deux femmes venant du Brésil, d'Argentine, de France et du Chili, ont été interpellés dimanche dans le Temple du Soleil par les gardiens du site et des policiers, a précisé la police.
Lors du discours d’un délégué sénégalais lors de la réunion du Conseil des droits de l’homme à Genève le 19 juin 2020.
La même source note également qu’au niveau des établissements universitaires à accès limité, les connaissances et les compétences seront évaluées à distance.
Mais peut-être que ce n’est pas adaptatif pour le radar fixe de Cagnes, qui est l’un de ceux qui flashent le plus… Pourtant, c’est la meilleure solution pour adapter la vitesse à la dangerosité de la route et des conditions de circulation.
En outre, les médias israéliens ont révélé, sans toutefois entrer dans les détails, que Trump avait téléphoné à Netanyahu mercredi 1 janvier, et coordonné avec lui l’opération.
Dès lors, comme reconstruire l’origine des foyers de l’épidémie, ce qui est essentiel pour apporter la réponse la plus adaptée dans l’espoir de contenir le virus?
D’anciens immeubles, maisons, villas et édifices font de la ville blanche un véritable musée d’architecture à ciel ouvert.
Il ne connaissait l’Europe qu’à travers les livres et les récits de ses contemporains.
Le secteur « Banques » affiche la part la plus élevée, suivi par le secteur « Immobilier » et le secteur « Télécommunications » avec des parts respectives de 27%, 24% et 20%.
Le 100% quant à lui devrait largement vous occuper plus du double.
Selon le journal spécialisé, il s'agit précisément de 1510 postes.
Ce produit a pour finalité de garantir à hauteur de 95% les prêts des entreprises réalisant un chiffre d’affaires ne dépassant par les 10 millions de dirhams.
Depuis George W. Bush, à la Maison-Blanche entre 1989 et 1993, tous les présidents sortants ont été réélus.
La mise à jour 1.05 est désormais disponible sur PC.
Et pour remonter le temps, rien ne vaut l’évocation de la première fois.
Elle va bientôt y être hébergée avec son enfant.
Il faut arrêter de payer les faineants au chômage et RSA, et il faut arrêter de faire venir des étrangers en france pour travailler.
Le produit d’exploitation a atteint 1,55 milliard de francs, en hausse de 2,2%.
Mais je sais qu’il m’a déjà fait venir à l’époque le général Kassaraté et le ministre Albert Flindé pour régler ce dossier.
C'était dans la série " That '70s Show", emmenée par Mila Kunis et Ashton Kutcher, en 1999.
Le temps nousapermis d’avoir un schéma d’organisation solide.
"Face à la crise sanitaire, les dirigeants des Vingt-Sept sont sommés d'agir collectivement.
En Europe, on soutient les caricatures, mais peu d’hommes politiques oseraient émettre des propos aux relents religieux.
Conakry/ ONU-Habitat forme des volontaires pour sensibiliser 5000 ménages contre le…
Difficile, dès lors, de choisir une œuvre plutôt qu’une autre pour nous la présenter.
Pour eux, le viol est évident.
Dans l’Ain, 100 patients atteints de Covid-19, étaient ce vendredi, hospitalisés.
Une vidéo a également été postée sur Twitter par un instigateur de l’événement.
Ils se tenaient sous les bannières des Alliés.
Mais aussi Emanuele Coccia, philosophe et Gilles Clément, le créateur du Jardin des Méditerranées qui évoqueront : "Le jardin cosmique: Gilles Clément et le jardin comme modèle de la relation interspécifique"
L’évaluateur ministériel a observé que l’établissement prend les moyens nécessaires pour offrir un milieu de vie de qualité en cohérence avec les orientations ministérielles.
Un quart d'heure plus tard, Sowah ouvrait le score pour OHL en trompant Bodart d'une frappe croisé: 1-0, score final.
Et, au demeurant, les méthodes employées ne sont pas transposables.
Depuis l’apparition des ransomwares, des failles, etc., ils se montrent très motivés, à l’écoute sur les informations, et de plus en plus concernés par les questions de cybersécurité.
C’est l’issue improbable d’une procédure judiciaire rocambolesque où la partie civile, la MIBA, a démenti jusqu’au bout l’existence de ce diamant.
Elle finira par combattre aux côtés de The Boys.
« Depuis qu’on a annoncé qu’on fabriquerait des camions urbains, c’est la planète au complet qui appelle », affirme Marc Bédard, PDG et fondateur de la Compagnie électrique Lion.
Le crash avait tué les 298 personnes à bord.
Les moyens seront, en effet, essentiellement orientés sur le redressement économique et social ».
Les négociations de paix de Doha se sont ouvertes après la signature d’un accord entre les talibans et Washington en février, les États-Unis acceptant de retirer leurs troupes, en échange de garanties sur la sécurité et sur le début de pourparlers.
Les autorités sanitaires avaient été mises en alerte très rapidement car une touriste chinoise de 54 ans avait de la fièvre et une forte toux.
"J’espère que bientôt je pourrai venir chanter dans le Sud."
Olga Trach (à g.) et les Mulhousiennes vont devoir frapper fort, très fort même, pour espérer venir à bout du Cannet ce samedi soir au Palais des sports.
L’objectif est de plancher sur les atouts de la capitale économique et sa région afin de la positionner comme destination touristique à forte connotation métropolitaine.
“Il va de soi qu’un transport scolaire performant doit continuer d’être assuré tout en assurant le respect des mesures sanitaires”, estiment les ministres cités dans un communiqué.
Il était une fois un homme peu commun au prise avec un monde en ébullition.
Alertés, les policiers du coin ont réussi à le sauver.
Certaines internautes racontent, captures d’écran de messages à l’appui, que des Tiktokeurs stars profiteraient de leur notoriété pour abuser d’elle ou leur demander des photos dénudées.
Le groupe Emotet a fini par y parvenir, par accident ou grâce à des analyses.
On retiendra cependant le revers judiciaire dans l’affaire dite de la "voie verte" concernant une parcelle de quelque 220 mdont la municipalité revendique la propriété depuis fort longtemps.
La construction du quai a, pour sa part, été confiée à l’entreprise Construction Deric inc., également responsable de la construction de sept autres quais flottants ailleurs dans l’arrondissement.
Dans cet ouvrage, les spécialistes de la royauté Carolyn Durand et Omid Scobie font de nombreuses révélations sur le couple.
Il faut, insiste Mohamed Ben Salem, appliquer la loi.
Les militaires congolais sont arrivés le jour même de l’examen sur une position tenue par ce groupe Maï Maï dans cette localité comme dans d’autres sur ce territoire où les habitants sont de fait souvent administrés par des miliciens.
Proche de Joe Biden, il n'avait cependant jamais donné son appui à son ancien vice-président de 77 ans, bien qu'il existe une parenté idéologique évidente entre les deux hommes.
Une décision dans la lignée des récentes déclarations de l'exécutif.
Hindustan Syringes fabrique déjà chaque année 700 millions de seringues autobloquantes - pour prévenir toute réutilisation - et table sur un milliard d’ici 2021.
Mercredi, en Commission de l’Intérieur à la Chambre, il était question des récents incidents qui se sont produits à la Côte belge – la "Vlaamse kust" comme disent certains.
Pour les populations, les discours d’alertes sont plus politiques que sanitaires.
Vendredi après-midi, dès que ce vol avait été rapporté, un message a été envoyé à tous les postes de police et aux unités en patrouille.
Depuis le début de la pandémie, plusieurs itinérants fréquentaient la station de métro Longueuil-Université-de-Sherbrooke.
Faire front ensemble est le seul moyen d'endiguer le coronavirus », souligne Eveline Widmer-Schlumpf.
La rosacée s’affiche sur le visage, cumule les idées reçues et plombe la qualité de vie des patients.
Les premiers communiqués officiels, de la chaîne et de la principale concernée, ont joué la carte de la diplomatie, aucun mot n'étant plus haut que l'autre ou susceptible de vexer quelqu'un.
D’abord dans la localité de Dily où les colonnes djihadistes ont paradé à leur tour toute une nuit sans rencontrer de résistance.
Luc Eric Ngossina demande aux artisans-couturiers de produire des masques au standard exigé.
L’avocat Michel Doucet, expert en questions linguistiques, n’est pas prêt à dire que la décision du juge Ouellette crée un précédent à l’endroit des autres causes de la SANB et de la FÉÉCUM.
La représentation de l'Union européenne est chargée de représenter les partenaires techniques et financiers qui contribuent au financement du PME.
Le Tribunal militaire précise par ailleurs que certaines affaires traitées ne seront jugées que pendant la judicature prochaine « en raison des vacances judiciaires ».
C'est un peu con d'avoir parlé de rétrocompatibilité PS4 si c'est pour ensuite balancer tous ses jeux PS4 à la poubelle à cause d'une version sans lecteur.
Les discothèques ne pourront pas rouvrir avant la fin août.
Une bataille entre égoïsme et moralité.
Un incendie s'est déclaré ce lundi en début d'après-midi dans une maison d'habitation située 5 rue de l'Ordre Teutonique, au centre de Wissembourg.
Une voiture de police garée devant le commissariat de Belfort détruite au cocktail Molotov Toutefois, habitués à ce genre de comportement, les militaires sont restés un peu plus loin pour être sûr que le tapage n’allait pas recommencer.
J’en appelle par ailleurs au civisme de chacun pour sensibiliser sur les propriétés de ce virus et la manière de s’en prémunir, de contenir l’épidémie sans créer la panique.
Ça peut aller des bijoux aux sculptures en passant par le mobilier.
Vendredi soir, c'était au tour de la préfète de Haute-Saône, Fabienne Balussou, de dégainer un arrêté qui s'appliquera à compter du 17 août.
Un de mes préférés de Disney lorsque j'étais gamin.
L’accident a mobilisé quatre sapeurs-pompiers venus avec deux véhicules des centres de secours de Cherbourg et Tourlaville.
Nous soutenons aujourd’hui le régime du président Patrice Talon qui abat un travail titanesque pour le développement intégral de notre pays.
Le montant de la taxe est calculé d’après les valeurs locatives cadastrales de votre résidence secondaire et de ses dépendances, par application des taux votés par les collectivités locales.
Au tout nouveau centre commercial du Chaudron, dans la zone du même nom, à l’entrée de Pornic, les deux commerces ouverts peu avant le confinement ont pu rouvrir leurs portes.
La conductrice avait trop bu et envoyait probablement un SMS alors qu’elle était au volant, précise le parquet de Flandre occidentale.
Les importateurs de motos et scooters font par ailleurs part d'une nouvelle progression mensuelle de 24,1%.
Quatre autres n’ont pas répondu et, enfin, parmi les quatre dernières, deux nous ont indiqué que leur clinique était fermée en raison du coronavirus – l’une précisant que son personnel n’était pas présent, conformément aux mesures de confinement.
J’ai aussi été frappée par la foudre et, waouw, c’était plutôt intense.
Pour les gendarmes, c’est l’un des plus épais mystères criminels de ces dernières décennies.
Les pratiques agricoles actuelles, comme nos habitudes alimentaires, contribuent au risque d’émergence de nouveaux agents infectieux du type Covid-19.
Que ce soit sur internet, ou par téléphone."
Tandis qu’en Europe et en Asie, les perspectives sont mitigées.
Pas de quoi émouvoir le jeune homme, guère plus que l’annonce du délibéré.
Selon elle, seule cette façon de faire peut permettre d’évaluer correctement la situation des différentes régions touchées en Suisse et de prendre des mesures ciblées.
Pour passer ce surplus de colis, La Poste a dû recruter 17 agents, en intérim ou en CDD, de la distribution à la manutention.
La priorité est pour le moment donnée aux soignants les plus exposés et aux pensionnaires des maisons de retraite, comme l’ont recommandé les autorités sanitaires américaines.
Baissez le feu, couvrez et laissez mijoter 20 min environ, jusqu’à absorption complète du liquide.
Cette nouvelle aide financière de la Ville de Luxembourg est destinée à 1 500 commerces de la capitale.
Chantal et Marielle(infirmières du Siad): « Nous sommes au chevet des personnes âgées et vulnérables et nous les soignons tout en les réconfortant!
En pratique, il s’agit seulement d’un changement de bonnet : «J’ai la liberté de m’entraîner où je le veux.
Il est important de rappeler qu’à la veille du dépôt de la candidature de l’UFDG, son président Cellou Dalein Diallo avait dit à ses militants : “on conteste une élection, c’est quand on y participe”.
Le soir-même, j’ai été contacté par Anticor et je vais devenir correspondant de l’antenne varoise, en charge de la Dracénie.
Faire de l'accompagnement au combat ne nécessite pas en effet d'employer des FS.
Et 20%, à l’échelle d’un réseau social qui compte 1,66 milliard d’utilisateurs quotidiens et 2,5 milliards d’utilisateurs mensuels, c’est évidemment énorme.
«Nous ne pouvons pas rester dans une bulle tout l’été.»
Et « fait pas mal de yoga ».
L’un l’a été pendant des vacances à Malte, tandis que les trois autres ont voyagé au Maroc, en Espagne et au Mexique, selon le site d’information Il Resto del Carlino.
"On est submergées, c'est incroyable!"
Les propriétaires ont rénové l’ensemble sans cohérence.
Si vous l’utilisez comme point d’accès Wi-Fi, mieux vaut le laisser branché à une prise électrique pour éviter toute mauvaise surprise.
Faire croire que la politique du gouvernement correspond à celle que nous conduirions est une erreur.
C’est un vrai avantage.
En fait, tenter de fédérer deux grosses communautés, comme les Wallons et les Flamands, est presque une aberration politique.
Dans ce cas, le double compte ne sera pas sur l’année, mais dans le temps."
Nos congés qui nous auraient permis d’aller dans les restaurants, parcs et lieux touristiques pour consommer dans ces lieux qui ont du rester fermés de longs mois.
Mais gare aux curieux qui souhaitent jouer les paparazzi.
Certaines sources ne tarissent pas d’éloges à l’endroit du nouveau Chef de l’Etat.
"Nous verrons bien.
"J'ai grandi à la campagne, et de plus en plus on voit ce type d'histoires, qui paraissent totalement improbables mais que la justice cautionne.
Le Maroc vit ainsi une peur… bleue, avec la maladie à Coronavirus qui gagne du terrain.
« Notre père est un citoyen belge, rappelle Carine Kanimba, la fille de Paul Rusesabagina.
L’ancienne banquière, née et élevée en Angleterre, qu’une courte carrière a menée à travailler pour Deutsche Bank et JPMorgan, aspire-t-elle à libéraliser une économie verrouillée par le clan el-Assad?
Jeudi dernier, l’Arabie saoudite a annoncé la suspension temporaire de la oumra, par prévention contre le coronavirus.
Par ailleurs, la ministre de la Culture rappelle qu'elle va, "dans les prochains jours"les représentants des professionnels les plus impactés" du monde de la culture par la crise sanitaire.
Le parquet de la République a fait un soit-transmis à l’Inspection de police qui, aussitôt saisi, a fait preuve de professionnalisme et d’impartialité en bouclant l’enquête dans les délais raisonnables.
"Les urgences sauvent des vies et donnent la vie"
Les gens peuvent oublier les gagnants, mais ils n'oublieront pas la grande claque que Ricky Gervais avec son ironie parfaite et son humour anglais a donné aux hypocrites d'Hollywood.
Immobilier : Les indicateurs d’activités à fin mars 2020 https://t.
Elle est belle l’amitié.
Le ministre a promis de traiter la question tout en invitant les travailleurs à plus de productivité s’ils veulent avoir les bonus demandés.
Mais même avant les portables on avait accès à du porno!
Il redit sa confiance dans les moyens mis en place par les services publics pour informer la population et limiter la contamination.
C’est celui le plus fréquemment identifié chez les patients infectés aux États-Unis et en Australie.
Le FBI a ouvert une enquête sur NSO, soupçonnant que ses produits ont été utilisés pour pirater les téléphones de citoyens américains et espionner des gouvernements étrangers, a annoncé Reuters le mois dernier.
Auvergne Rhône-Alpes compte 950 établissements d'hébergement pour personnes âgées dépendantes.
Pour la petite et… grande histoire, Frederik Van Lierde l’a emporté en 3h40’57, avec cinq et sept secondes d’avance sur Pieter Heemeryck et Bart Aernouts.
Les autorités locales ont fort à faire.
Il n’existe pas un asthme mais des asthmes.
Louis Pergaud ayant exercé un temps le métier d’instituteur.
Après six années de tergiversations et de deadlines non respectées, la problématique du ciblage des bénéficiaires des programmes d’appui social voit son dénouement proche.
Pour lutter contre les incivilités aux "dépôts illégaux de déchets", La Turbie teste un dispositif de dissuasion par caméras mobiles.
Le joueur d’Anderlecht a donc décidé de préparer son avenir, selon les informations d’Het Laatste Nieuws.
"Malgré tous nos efforts et nos demandes, nous ne trouvons pas les effectifs médicaux et paramédicaux à embaucher pour augmenter notre capacité globale d'hospitalisation.
Aussi, les forces de l'ordre décident-ils de cibler un périmètre assez large.
Enfin, notez qu'Apple propose à nouveau des MacBook Pro 16” à 2289 €.
Ce mercredi, Zinédine Zidane s'est confié lors de la traditionnelle conférence de presse d'avant-match.
Séisme dans l’édition: Gallimard a retiré de la vente le journal de Gabriel Matzneff, publié depuis trente ans.
Mais plus ça va et plus il faut innover dans notre façon d’aborder le logement pour s’assurer que tout le monde ait un toit», a déclaré Mme Plante lundi en marge d’une conférence de presse au centre-ville.
Sur la publication de John Travolta, on peut voir deux photos: une lors du mariage des parents de l’acteur et l’autre lors de son mariage avec Kelly Preston.
Ou une boussole.
La piste a une nouvelle fois été injectée.
Du genre "Si vous avez pas aimé, gardez le vous pour vous".
L’intégralité de son discours sur journaldutchad.
Elle aura toujours une chance”
La Russie ne compte cependant que les décès dont la cause première est le Covid-19, alors que de nombreux autres pays comptabilisent l'ensemble des patients décédés testés positifs.
"En mettant la main sur un lieu appartenant à la civilisation grecque, on rappelle aussi à la Grèce sa place d'ancien membre de l'empire que les Turcs dominaient".
En Tunisie, il existe, depuis 2004, un Centre de soins et de secours des tortues marines au sein de l'Institut national des sciences et technologies de la mer (NSTM) à Monastir.
Comment prévenir la saturation des services de santé, et éviter en particulier que ceux-ci soient confrontés à des situations de tri des malades, comme cela est arrivé en Italie ?
Le réalisateur Waldeck Weisz et son père l'historien Robert Weisz remontent le temps de "La haine dans la ville".
En effet, ce vendredi soir, le drive fermait à 21h.
Si l'experte a insisté sur la nécessité de respecter cette règle, elle a toutefois mis en garde à ses possibles dérives.
En Asie, le Nikkei 225 a avancé de 0,5% à Tokyo, le Kospi de 0,2% à Séoul et le Hang Seng de 1,6% à Hong Kong.
Le Fonds monétaire international a annoncé hier soir à Washington le versement d’une aide d’urgence à 25 pays parmi les plus pauvres du monde.
Des centaines de journalistes venus du monde entier patientent dehors.
Selon M.Mélenchon, l’émission en question était une «demande de France 2».
Ce qui n’est pas très enthousiasmant pour la démocratie.
Il permet de développer plein de capacités cognitives et psychosociales.
C’est d’ailleurs dans la purification de l’eau que son équipe planchait à l’EPFL avant le coronavirus.
La mère est revenu dans l’appartement au même moment.
Michel Camus, épidémiologiste de l’environnement et membre du collectif COVID-STOP, se réjouit que des écoles n’aient pas attendu les recommandations gouvernementales pour aller de l’avant.
Le commerce de proximité avec la digitalisation ajoute une corde à notre arc», assure ce dernier.
L'examen est devenu plus strict en mai 2018 avec davantage de points de contrôles et de défaillances pouvant être mises au jour.
À 63 ans, Patrick Salmeri s’est entouré d’une équipe dans laquelle repartent cinq conseillers actuels : "l’esprit d’Esparron est représenté".
Ce jour-là, il fait face à Bernard Doyen, patron d’Hâpy Transport et à Jean-Louis Dunyach, délégué du personnel.
La rédaction et une partie de l'équipe technique de MacG au travail… chacun chez soi.
Exemples de justificatifs de domicile : facture d'eau, d'électricité, de gaz, de téléphone fixe établie à votre nom, avis d'imposition ou certificat de non imposition sur le revenu, quittance de loyer non manuscrite.
Laurie LeBlanc a annoncé, cette semaine, qu’il reportait son spectacle au 26 novembre 2021.
Rappelons que le 11 février 2020, un accord a été signé au siège du ministère des Affaires sociales entre la direction de la Cnam et les médecins libéraux.
L’envie de vivre dans un environnement esthétique, confortable mais aussi exclusif ne fait que croître.
Dans ce bras de fer, c'est de faire de la Libye une Syrie bis.
Big Sur est optimisé pour les nouveaux processeurs maison d'Apple.
Le tout est pour le moment disponible sur PC, au prix de 12,99€.
Histoire de préparer les vacances de Noël en se faisant tester à la Covid-19.
Cette propriété du Plaquenil, et de sa fameuse molécule, l’hydroxychloroquine, est particulièrement intéressante dans le débat sur le protocole Raoult et les pistes de traitement au Coronavirus.
“L’amour n’a pas d’âge”, a-t-il confié.
Il était environ 16 h ce samedi 20 juin lorsque les caravanes des gens du voyage se sont installées sur le stade municipal de La Forge, petite commune située en bordure du Tholy.
Plusieurs d’entre eux supporteront difficilement un ralentissement prolongé de la demande en matières premières de la Chine, premier partenaire économique et commercial de l’Afrique.
Le cambriolage s’est déroulé dans la nuit de dimanche à lundi vers 3H15, a indiqué la police.
Marion Maréchal ne peut ainsi s’empêcher d’adresser quelques piques à Marine Le Pen et au Rassemblement national, et ne laisse pas d’appeler à une union des droites, condition indispensable à une possible victoire à la Présidentielle, selon elle.
Medhi, Hayath, Mohib, Omid, Habib, Medani et tous les autres sont partis ce matin.
Ses toiles sont à mille lieues de celles représentant des élégantes en habit de luxe.
Il faut dire que le jeu fut développé avec un but bien précis, qui le place tout de suite à part dans son traitement des maladies mentales : représenter ce que vit le créateur du jeu, Matt Gilgenbach, souffrant de TOC et de dépression.
La Chine a annoncé mercredi l’imposition de représailles contre quatre médias américains présents dans le pays asiatique, après des mesures similaires prises par les États-Unis contre des organes de presse chinois.
Des résidences désertées par leurs.
Par ailleurs, il a fait savoir que cette maladie ne doit pas systématiquement être associée à la mort.
Et d’ajouter : « Le pouvoir a été acquis dans le vol, chaque jour les preuves sortent que c’était une élection truquée et nous sommes au courant de tout cela, toute la Guinée le sait.
«Je suis un homme de conviction et je préfère dire ce que je pense.
Des phénomènes habituels dans la région mais occasionnellement et localement dangereux sont prévus.
Cette course folle s’interrompt rue Pralère, lorsque le véhicule se retrouve coincé entre deux poteaux.
La nôtre a la laisse au cou.
La capitale française et sa proche banlieue ont "franchi les trois seuils qui peuvent correspondre à la zone d'alerte maximale," a déclaré M. Véran lors d'un point presse, mais uniquement "depuis quelques heures".
Les contrôles seront effectués par les polices communales du commerce, par la police cantonale, par les polices municipales et les polices intercommunales.
Le patient est tranquille et réagit de manière optimale aux traitements", a indiqué le professeur Alberto Zangrillo, médecin traitant de Silvio Berlusconi.
Par ailleurs, il s'est insurgé contre le retard pris par Tokyo dans l'envoi de son dossier judiciaire aux autorités libanaises.
En France, la Marche des Fiertés de Paris a été reportée au 7 novembre, selon l’Inter-LGBT, qui l’organise.
Selon Gilles De Decker, qui coorganise le festival, plus de 18.000 personnes ont participé au concours organisé la semaine dernière pour assister aux festivités.
Après plus de 16 millions d’euros d’aides aux petites entreprises à Mayotte,.
Des notions qui échappent à ceux qui, en bas, écoutent carillonner.
L'Eglise catholique semble avoir grandement appliqué les consignes prohibant les rassemblements religieux, parfois en rivalisant d'imagination.
D’après lui, certains utilisateurs des réseaux sociaux évoquent les «800 tigres et lions du Président russe qui se promèneront dans les rues» afin de veiller au respect de la quarantaine.
Je n’ai pas eu de problème avec ce magasin.
Pratique de ski en pleine nature, la tendance explose aussi en station avec la création de pistes ascendantes dédiées.
Sigourney Weaver dans un épisode de la saison 4 de Dix pour cent, présentée en clôture ce soir à CanneSeries.
Dans quelle mesure l’allocation des actifs est-elle mise en œuvre au moyen d’instruments de placement passifs afin d’économiser des coûts?
Les chercheurs notent que le ransomware Philadelphia – qui revient après une interruption de trois ans – cible les entreprises manufacturières et alimentaires en Allemagne avec des leurres de langue allemande prétendant provenir du gouvernement allemand.
Les Jean Hilaire Obame, Simon Oyono Aba’a, Louis Agondjo Okawé, Martine Oulabou, Gregory Ngwa minsta, Pierre Mamboundou, se sont battu au péril de leurs vie, pour l’instauration d’un Etat de droit.
« Il présentait de graves brûlures aux mains et avant-bras, au visage et au cou », a indiqué le capitaine Grandpierre, qui dirigeait les opérations de secours.
Tesla avait accepté à contre-coeur de fermer celle-ci le 19 mars dernier et souhaitait la rouvrir le 4 mai.
A l’instar de ce département ministériel, celui en charge de l’Environnement et du Développement Durable a été également doté de ces kits sanitaires pour le bon fonctionnement de ses activités face à cette crise sanitaire qui perdure encore dans le pays.
En effet, aux termes de leur formation basée en grande partie sur les pratiques, ils seront tout de suite opérationnels pour travailler en tant que personnel qualifié ou cadre au sein de ces sociétés », a expliqué ce formateur passionné.
La tension montera d’un cran ce week-end dans les box de négociations des centrales d’achats des distributeurs.
Les jésuites ont déjà publié « des documents sur les camps de concentration que le pape a reçus, mais nous n’avons jamais pu voir ses réponses », a indiqué M. Wolf dans une interview à l’AFP.
Deux heures plus tard, il change d’avis.
Knysna a laissé une trace indélébile dans l'histoire des Bleus.
La ligne de 220 kV en question a été mise hors service, a ajouté Swissgrid qui travaille avec les autorités pour analyser les causes du sinistre et réparer les dégâts.
Moscou aurait cherché à échanger Naama contre Aleksey Burkov, un hacker russe détenu par Israël avant d’être extradé vers les Etats-Unis en novembre.
"Il a vécu une merveilleusement longue vie et alors que sa famille est attristée en raison de sa disparition, il vivra pour toujours dans leurs coeurs", a dit au magazine People Jeff Ballard, le porte-parole de la famille de Conrad.
C’est un point de vue que je comprends, mais il n’est pas littéraire, et fait l’impasse sur une stratégie de recouvrement du monde qui ne serait pas purement documentée.
Vendredi, AKK a reproché à sa section locale de ne pas avoir suivi «les recommandations claires du parti».
Néanmoins, les dentistes reçoivent encore pour des urgences.
Il est mort par asphyxie après avoir respiré des fumées à 400 degrés.
La famille Da Rocha est venue de Boersch et de Bischoffsheim pour assister à la cavalcade.
Un quart totalement indécis.
Les habitants d’Umm al-Fahm, un temps fief des islamistes radicaux, s’indignent du plan Trump, qui entend rattacher leur ville à la Palestine.
Comme vous pouvez le voir, les deux jeux partagent le même style visuel, et le gameplay de Kingdom Hearts : Dark Road promet des "batailles rapides" qui reposent sur les réflexes et l'utilisation de cartes.
Elle est générale.
La Première Guerre mondiale fait encore rage mais un mal mystérieux envahit peu à peu le continent.
Soit pour disposer de liquidités, soit pour faire baisser la part immobilière de leur portefeuille, qui avait augmenté parce que les cours des actions ont baissé.
Anne-Gaël Escudié restaure et relie des livres ou documents, de façon traditionnelle ou contemporaine, à l’Atelier de La Tour, place Giraud, à Trigance.
Un projet est en maturation à Londres.
Présent non loin de l'église attaquée, peu après les faits, le maire Les Républicains (LR) de Nice, Christian Estrosi, a également réagi avec émotion.
Tous les soupçons se tournent naturellement vers le Craurois de 36 ans qui est placé en garde à vue le vendredi 3 janvier.
Un délai notamment fixé par le projet de loi à 15 ans.
Vous aurez beau prolonger votre partie de UNO jusqu’à vingt-trois heures, vous avez bientôt trente ans et ça se voit.
«Alors que les détaillants ont prouvé qu'ils agissent de façon responsable dans les mesures sanitaires imposées, pourquoi on sent maintenant le besoin de leur imposer des amendes pour appliquer la mesure du port du masque par les clients?»
Des vols de rapatriement de ressortissants comoriens étaient prévus.
Du kérosène brûle donc pour peu de monde dans le ciel européen, au mépris de règles économiques et écologiques mais dans le respect de la.
Pour le dirigeant du Nagorny Karabakh, Araïk Haroutiounian, les hostilités en cours diffèrent des années précédentes, du fait d’une participation turque au conflit.
Senna Miangue, prêté par Cagliari, n’a pas été conservé et Philippe Montanier aura besoin d’un plan B sur le flanc gauche de sa défense.
Pékin avait dénoncé une décision "
Un incident a éclaté entre ces manifestants, maintenus derrière une barrière et un sympathisant du président turc venu les provoquer en venant qualifier le leader kurde Abdullah Öcalan de terroriste.
Le maître de l’animal, habitant de Delle, a été contacté.
Voici sa réponse : « Le rectorat a effectivement été saisi par courrier en juin 2018.
"Une épreuve qui va s’inscrire"
Les forêts suisses se portent bien, selon le quatrième Inventaire forestier national (IFN4), présenté mercredi par l’Office fédéral de l’environnement (OFEV) et l’institut WSL.
Mon discours sur la monnaie camerounaise dans un premier temps vers la monnaie unique africaine dans le cadre des États-Unis d’Afrique est connu de tous ».
Ce mardi matin dans les magasins, les commandes continuent pour ceux qui n'ont pas su anticiper.
C'était un groupe qui se connaissait, qui travaillait depuis des années ensemble.
Mais toutes activités comprises, le groupe a atteint des résultats supérieurs aux attentes pour son premier trimestre 2020 (octobre-décembre).
Il faudra peser le pour et le contre"
Le Setca s'est désolidarisé de l'action sur le site d'Alleur mais la grève est menée en front commun au niveau national.
Et ce, le plus rapidement possible, de manière à diminuer les tensions et limiter leur propagation dans la région.
Leur état de santé n’inspire aucune inquiétude.
Mais la municipalité le rappelle, cet arrêté ne s’applique ni au personnel de santé, ni aux professions de sécurité, de collecte et de propreté.
Oui et cela va continuer l’année prochaine, jusqu’à la fin de l’hiver en espérant avoir des vaccins en mars ou en avril pour les plus vulnérables dans un premier temps.
Le Mali se trouve dans la même situation.
L'initiative a été coordonnée avec le SPF Santé publique et a été approuvée par les virologues Marc Van Ranst et Steven Van Gucht.
«Le maître mot, c’est la prudence et non l’excès de confiance.»
L’instance dirigeante du football international, la Fédération internationale de football association (FIFA), compte plus de deux cents États membres, soit plus que les Nations Unies.
L'occasion de revenir en images sur le concert qu'il avait donné en juin 2003 à Tomblaine, dans l'antre de l'ASNL.
Aerts n'avait plus rien de ressource et devait se contenter de la deuxième place.
"On attendait la résurgence épidémique plutôt cet hiver, comme pour toute infection respiratoire, mais nous avons peur qu’elle vienne plus tôt que prévu", avertit le chef des maladies infectieuses sur le plateau de David Pujadas.
Et nous l’avons donc répété.
Vendu à -20%, c’est le moment de sauter sur l’occasion!
L’AFD ne pouvait tout simplement pas prendre l’argent des biens mals acquis saisis par la France pour l’utiliser a la construction de ces salles de Classe?
Alors que le confinement change drastiquement les habitudes des Marocains, obligés de rester chez eux pour lutter contre la propagation du nouveau coronavirus, la situation des animaux, notamment ceux de la rue, n’est pas meilleure.
L’aspect compétitif a fait partie de l’ADN de dès sa création.
Ce qu'a aussi dit, à sa manière, Thomas Tuchel en conférence de presse : "Même à la 86e minute, Kylian et 'Ney' ont travaillé pour Juan (Bernat, l'arrière gauche) parce qu’il était attaqué.
J'ai suivi les recommandations de ma maman.
Ils sont désormais 596 à avoir parcouru le même chemin depuis le 1er mars et le début de la pandémie.
Et c'est franchement dommage.
La menace est claire.
Elle soutient ce principe en proposant par exemple des conseils par téléphone aux employés et des formations spécifiques aux employeurs.
Premier rendez-vous samedi soir à 22 heures, au niveau du métro Jean-Jaurès pour une manifestation non mixte nocturne.
Mais mars ou juin, ça ne changera rien aux enjeux…
Je leur tiens le bras, les hanches.
Il s'agit d'écouteurs intra-auriculaires légers, vendus à moins d'une centaine d'euros.
Actuellement, la montre reconnaît quelques gestes sans contact, comme le fait de tourner le poignet pour allumer le cadran, ou le déclenchement de Siri.
Je ne veux pas que le parti devienne comme le PUP ou le PDG.
Des plongeurs et des bateaux équipés de sonars avaient également été mobilisés pour tenter de retrouver le jeune homme, en vain.
Wall Street a essuyé sa plus forte chute depuis plus de deux ans.
Il travaille d’arrache-pied pour effleurer la moyenne en maths, en français, en histoire… Peut-être qu’il existe des retards qu’aucun effort ne comble?
« Je n’ai pas eu le cas.
Cela ne se remarque toutefois pas en ce début de rencontre.
Il regrette ainsi les événements de la veille.
Dommage qu'on refuse d'office tous les gens de gamerz Mais pas les dépôts en liquide.
Ensuite, Kevin Jones a fait appel à Vlocity et à Mulesoft, une autre société de Salesforce, pour recueillir les données des simulations sur la façon dont les emloyés potentiels ont réagi aux simulations.
“L’observatoire de l’Organisation internationale du travail a livré un rapport spécial sur le Covid-19 et le monde du travail.
Le ministère de l'Intérieur a publié sur son compte Twitter une vidéo pour justifier l'interpellation des élèves, expliquant que la police «n'a pas usé d’une force démesurée!
Un choix qui permet d'adapter plus facilement le comics, mais qui enlève une grande partie de la puissance dramatique des deux arcs narratifs en question.
Il n’a lu que les textes sans voir les images.
Il révèle que des équipes du ministère des TPTC étaient intervenues rapidement dans les quartiers de Port-au-Prince après le passage de la tempête Laura.
Son fils a aussi une belle carrière, un cran au dessous.
La direction de l’école peut se sentir alors dans l’obligation de fermer toute l’école, ce qui devrait absolument être évité, explique la virologue dans un entretien accordé à la «NZZ am Sonntag».
Des secrets mais aussi des anecdotes inoubliables.
Avant le Covid, il y avait des animations tous les jours, du bingo au thé dansant.
Le directeur régional du commerce, N’Guessan Sylvanius, a encouragé les commerçant qui affiches déjà des prix en deçà des prix maxima à les maintenir et à ne chercher à augmenter.
La constitution a été changée cette année, parce qu’elle avait été changée hier.
Un autre accident impliquant une moto et une voiture s'est produit ce vendredi vers 14h sur la N83 dans le sens Colmar-Strasbourg juste avant la bretelle d'accès à l'A35, indique la DIR-Est.
Le club phare des Hauts-de-France veut remplacer l'ancien Zèbre nigérian qui va rejoindre Naples par la pépite canadienne de 20 ans.
Hier, la Commission des finances a examiné et adopté le projet de budget du ministre de l’Intérieur.
Les jeunes du monde entier sont à nouveau appelés à se mobiliser vendredi contre l’insuffisance des réponses politiques au réchauffement planétaire.
"Parmi les personnes âgées, il y aura un taux d’abstention plus important que d’habitude."
Mais il peut faire mieux en faisant autrement», soutenait dimanche dans le le nouveau premier ministre, Jean Castex.
Le lancement de la fusée Ariane 5 qui était prévu le 28 juillet a été repoussé au 31 juillet "afin de procéder à des inspections techniques complémentaires", a annoncé samedi Arianespace.
Elle n’a pas manqué de nous faire peur en évoquant le traumatisme de 2008.
Une cinquantaine de sapeurs-pompiers ont été mobilisés pour venir à bout du sinistre.
Le cerveau suspecté du réseau, Mohamed C., désigné par tous comme le donneur d’ordres, échappe quant à lui à la justice française, malgré un mandat d’arrêt international.
En ligne avec l'interdiction de la cigarette en milieu carcéral, les dé- tenus en cellule policière n'y ont plus droit.
Au cours d'un live, Zack Snyder a offert un commentaire audio de "Batman v Superman : L'Aube de la justice" à ses fans.
Le corps sans vie d’un individu a été repêché jeudi aux alentours de 15 h 55 à hauteur du port de plaisance à Liège.
L'un des deux portables du jeune homme grouillait de matériel pédopornographique.
A titre d’information, le Ramadan 2020 aura lieu, selon les calculs astronomiques, le jeudi 23 avril.
Pour mieux comprendre cette technique, il faut tout d'abord la visualiser.
Nous n’étions pas plus de 4 joueurs sur le terrain.
Derrière le volant, pompiers et gendarmes découvraient le corps sans vie d’une jeune femme, vraisemblablement décédée lors d’une sortie de route.
Il faut s’en convaincre et se mobiliser”.
C’est ce qui les rend attachants.
Après plusieurs mois de fermeture liée à la pandémie du coronavirus au Sénégal, les Eglises vont rouvrir leurs portes à partir du 1 novembre.
Mais dans l’eau, il n’y a pas beaucoup de minéraux pour la récupération.
Un agent de la Direction des Impôts et Domaines a été testé positif au Coronavirus.
À cela s’ajoute l’initiative du gouvernement fédéral pour faire venir les travailleurs étrangers temporaires au Canada pour la saison des semailles.
Pierre Pribile acquiesce et constate : « Vous avez retourné votre maison de santé comme ils ont retourné l’hôpital.
Et un casier judiciaire long comme le bras.
Est-ce cela l’islam », a-t-elle dit.
Le marché britannique a débuté la séance en forte baisse dans le sillage de l'Asie, avant de limiter un peu la casse au fil de la journée.
En effet, qui dit jeu de fausses pistes et manipulation veut dire forcément film à tiroirs, et donc à twists.
Les actes ont été signés à la mi-décembre.
Mais il n’a pas été seul à performer au bon moment.
Aujourd’hui, les livres sont écrits par le public et lus par personne.»
Il ne faut pas dramatiser, répond le patron de l’UWE (voir ci-contre).
En Guyane, le préfet a annoncé cinq premiers cas, à Saint-Laurent du Maroni, dont trois enseignants et un médecin du centre hospitalier.
Aujourd’hui, l’enveloppe allouée par France Relance aux modernisations structurelles (43 milliards d’euros) est environ deux fois plus importante que celle consacrée au soutien conjoncturel (21,5 milliards).
Sans attendre la nouvelle visioconférence promise, qui devrait être organisée la semaine prochaine par le ministre de la Culture Franck Riester, Stéphane Bern a d’ores et déjà plaidé pour un en faveur des monuments historiques.
Leur demande de recours gracieux auprès du maire est rejetée.
Docteure Jalila Ben Khelil : « les contaminations sont nombreuses, mais la situation n’est pas catastrophique »
• Encourager et faciliter l’EDI partout, et encourager les facultés à créer leurs propres initiatives.
Mardi 22 septembre, en fin d’après-midi, un douanier de la brigade de Romans-sur-Isère a été percuté par une voiture au péage de l’A7 à Tain-l’Hermitage.
Un cadeau que vient tout juste d’annoncer HTC, et qui concerne aussi bien les joueurs ayant précommandé le casque, que ceux qui l’achèteront dans les prochains jours.
C’est là que ça me revient.
Samy vit à 800 km de chez vous, dans un établissement adapté.
Au rythme de notre colère, l’écrivain raconte, dans une langue nerveuse, une flambée de violence dans un quartier populaire du nord de la capitale anglaise.
Le temps est donc de facto très court et ramassé.
Fin mai, M. Boisclair a été accusé d’agression sexuelle armée dans un premier dossier dont les faits allégués seraient survenus en 2014.
Ils ne montrent cependant aucun symptôme de la maladie et restent simplement chez eux.
Le ministère de la Communication organise, jeudi 20 février à l’École supérieure du journalisme (ESJ) d’Alger, une rencontre avec les professionnels de la presse électronique.
ASSOUPLISSEMENT - Au sein des écoles et dans les colonies de vacances, les règles sanitaires à respecter sont longues et drastiques.
Le poste de distribution siège de cet incident est toujours alimenté par le réseau ONEE Très Haute tension (225 kV) », souligne l’Office, dans un communiqué de presse transmis à la MAP.
La condamnation d’Ahmed Abdil et Hassan Mustafa était prévue pour hier jeudi, après que le tribunal de première instance les ait reconnus coupables, au début du mois.
Celui-ci a déjà été propulsé par quelques années avant, et être choisi par un tel cinéaste est comme un sceau.
Néanmoins, ils espèrent tous que ces politiques agiront vite pour limiter les effets de la crise liée au Covid-19.
Entendu, celui-ci a déclaré que la drogue lui a été livrée par Samba Diop Thio, qui se faisait livrer à la gare routière des Beaux maraîchers.
Ils croient qu’ils peuvent agir en toute impunité”.
Pendant que le bras de fer entre le gouvernement et les syndicats de l’Éducation signataires du 15 octobre continue, les élèves perdent des notions à la maison.
La série d'invincibilité du Sporting Charleroi a pris fin ce samedi soir face à Genk.
Par contre nous n'avons pas eu la chance de voir de gorilles.
Deux tiers des personnes revenant de zone rouge ont réalisés un test et seuls 2% d’entre eux étaient positifs, soit près de 900 personnes.
Il nous revient que le projet a été suspendu par l'éditeur.
Sachant que chez nous 80 % des entubés et entubées sont de nature obèses.
MM. Giral et Barbe ne représentent qu’eux-mêmes !
C’est à un road trip entre les Andes et la Californie que vous convie le Niçois Jil Is Lucky dans son quatrième album, "Off The Wall".
Ce faisant, le bilan officiel des gens infectés par le nouveau coronavirus dans la province est grimpé à trois cas confirmés et un cas probable.
Depuis sa garde à vue, elle raconte que deux hommes cagoulés, dont l’un armé, ont fait irruption à son domicile accompagnés de l’adolescente pour lui voler de l’argent et des bijoux.
Même dos au mur, elle ne se décourageait pas.
En trois semaines, la situation en Suisse est passée de l’une des meilleures du continent à l’une des plus mauvaises.
Ce n’est donc pas un hasard si Will Tura a fait résonner sa célèbre chanson sur la Grand Place.
Un redémarrage de l’économie mondiale au second semestre 2020 se traduira probablement par de bonnes performances dans les banques privées mi-2021.
D’autre part, dans l’atmosphère enfiévrée qui règne à Bamako depuis un mois le leader soudanais ne pouvait pas manquer, ne fût-ce que par concession vis-à-vis des éléments extrémistes de son parti, de se montrer très ferme dans ses propos.
C’est notre lieu de rencontre », lance Éva Ducharme, cliente du bistro Au Vieux St-Hubert, à Montréal.
Ce licenciement est intervenu après qu'elle se fut plainte auprès d'un groupe interne du fait que la firme californienne "réduise au silence les voix marginalisées".
Le véhicule de location et le semi-remorque, d'où s'échappait l'odeur fétide, étaient stationnés devant l'entrée des pompes funèbres Andrew T. Cleckley, situées sur une grande avenue d'un quartier excentré de Brooklyn.
Impôts 2020 : gare à la PCU!
Des initiatives similaires ont eu lieu récemment en France et en Grande-Bretagne.
Au moins quatre manifestants ont reçu des contraventions s’élevant entre 400 et 1545 $ pour avoir participé à une manifestation sans porter de couvre-visage, samedi après-midi, près de la station de métro Pie-IX, à Montréal.
Le ministre flamand de l’Enseignement Ben Weyts veut déployer du personnel de la Croix-Rouge pour des tests rapides dans les écoles.
Une enseigne de discount, notamment, lui facture 30 000 masques à 2,19 € la pièce.
Par conséquent, je reste à la maison pour ne pas infecter les autres».
Les marchés peuvent rester ouverts, sauf décision préfectorale.
La Chambre des représentants a adopté à la majorité, vendredi en séance plénière, le projet de loi de finances (PLF 2021).
Merci au personnel de Santé.
Dans la foulée, le défenseur guinéen a été aussitôt remplacé par Ibrahima Sory Doumbouya, évoluant avec le Wakriya AC, un club de la première division guinéenne.
Durant ces deux mois, un juge enquêteur va examiner de près les comptes de la société afin de déterminer si celle-ci se trouve ou non en cessation de paiements.
« On sauvera peut-être la saison »
Il est plutôt accessible car la console a revu ses caractéristiques techniques à la baisse par rapport à celles de la Series X et de la PlayStation 5, en plus d’être privée de lecteur optique.
Jody Carr garde notamment un excellent souvenir de Peter MacKay à titre de ministre de la Défense durant la guerre d’Afghanistan.
Une précédente tentative d'incendie ratée avait eu lieu le 9 janvier à l'extérieur de l'établissement.
« On ne régule pas assez les gros »
“Nous avons donc attendu devant les entrées pour accueillir les travailleurs.
Quelles sont les nouveautés?
Ils sont en action.
Un jour, j’ai reçu une carte d’un commandant de sous-marin nucléaire d’attaque, joueur de hautbois amateur passé par l’école de musique, me remerciant de lui avoir appris le goût de l’effort…
En 2011, elle place son énergie dans son équipe de réélection, en se concentrant sur les ces Etats pivots capables de balancer d’un camp à l’autre.
D'après les informations d'autres médias, la disparition de du catalogue de Netflixn'a rien à voir avec le coronavirus et sa progression.
Les téléphones de ces derniers sont équipés, de surcroît, du système d’exploitation Android, propriété de Google.
Une crise, une transformation en puissance.
L'étude a évalué 79.505 femmes sans antécédents de maladie cardiovasculaire, de cancer ou de diabète.
La transition vers les lumières et boules de Noël s’amorce généralement à la fin de l’automne et non en pleine vague de chaleur, avec le mercure qui approche de la barre des 30 degrés.
« Ce sont des chiffres très élevés et les hôpitaux sont toujours pleins à craquer », a-t-il ajouté en évoquant le risque d’un début de stagnation.
Une manière de couper les envies de certaines personnes en CTTR qui pourraient aller travailler ailleurs ?
Google vise à être l'une des premières grandes entreprises mondiales à devenir zéro carbone d'ici 2030, annonce lundi le géant technologique américain.
Lors d'une petite ascension virtuelle, j'ai décidé de développer la puissance que je développe en course.
Ils critiquent aussi les coûts élevés et les délais des projets nucléaires, qui les rendraient peu compétitifs.
Les médecins estiment entre 30 à 40% la possibilité de "faux négatifs" pour les tests les plus pratiqués, à savoir les tests PCR sur prélèvements nasopharynx.
Mais l’accalmie est de courte durée.
Il n’a rien dit pendant une éternité, tellement il était abasourdi.”
C’est la foule devant les bureaux de poste en ces derniers jours en Algérie.
On n’a jamais perdu le contact.
Corolaire de cette propension à épargner, le nombre de personnes estimant opportun «de faire des achats importants» reste inférieur à sa moyenne de longue période, même s'il se redresse d'un point par rapport à août.
Après un long temps de réflexion, ce rendez-vous du dessin le plus muséal à Paris a reporté sa 29 e édition, soit, tout d’abord, du 28 au 31 mai 2020.
Gaten Matarazzo, l’acteur de “Stranger Things” a dû subir une quatrième opération pour traiter les conséquences de sa maladie rare.
Mais nombre de scientifiques ont lancé des signaux d’alerte : le risque de propagation du coronavirus est immense si le déconfinement n’est pas organisé.
Une unité d'hospitalisation isolée, pouvant accueillir plus de 30 lits, a également été mise en place.
Explication avec David Quinaux, porte-parole de la zone de police de Charleroi.
En effet, cet article interdit le mandat de trop.
Et, forcément, de milliers de photos toutes aussi belles les unes que les autres qu’il développait, avant l’apparition du numérique, parfois dans les toilettes des hôtels avant de les envoyer aux rédactions.
L'événement bénéficie du soutien du Maire de la ville, David Lisnard et du ministre de la Culture Franck Riester, qui a annoncé hier la création d'une cellule d'accompagnement pour les festivals prévus pour 2020.
Mercredi vers 15 h 40, un bus de la ligne 19 - qui transportait des passagers - a été la cible d’une agression au niveau de l’arrêt Haldenbourg, dans le quartier de Cronenbourg, à Strasbourg.
« Une telle transformation demande réflexion et concertation »
Il s’agit d’un homme de 31 ans qui sera interrogé par les enquêteurs au cours des prochaines heures.
Sur le web, pas de visite virtuelle à part entière mais des images animées détaillant plusieurs objets essentiels (longue-vue, lorgnettes, télescope, microscope.
Au niveau de sa tactique, Bob Haller a décidé de revoir un peu sa copie : «Je m’attends à une natation pas aussi rapide qu’au Brésil.
Des ministres qui ont les mains entachées du sang des martyrs, des ministres qui n’ouvriront jamais les dossiers brulants, qui n’ont toujours fait que prêter allégeance à des partis et exécuté leurs directives.
Poursuivant, il a fait savoir que la synergie d’observation électorale dans laquelle figurait sa structure a fait la comparaison régionale et par circonscription.
Une juste valorisation de notre plus-value est souvent difficile à obtenir.
Face à l’appel des forains, la mairie a répondu présente.
Dans ce domaine, seul le soutien de l’économie montre une association avec la mortalité mais il est important d’appréhender cette relation dans son ordre chronologique.
Il est urgent de restructurer cette dette pour éviter un plongeon.
Aujourd’hui, on constate que le virus est toujours présent, qu’il circule et c’est pour cette raison qu’il faut être prudent.
Ce Tatar de la Volga fait partie de la minorité musulmane et turcophone de Russie.
Ou pire encore, comme certains en rêvent, créer un organisme qui identifieraient les seuls discours autorisés à être diffusés!
Quand elle sera devenue adulte, tous les habitants de cette planète auront une relation plus évoluée à la technologie.
« Ce projet est né très vite après l’incendie, d’une volonté de rendre un hommage à la cathédrale.
La France a depuis recommandé à ses ressortissants sur place de se placer en état d’alerte élevé.
Cet « » est un distributeur d’alcool incontournable au Maroc avec ses points de vente, ses bars et dépôts.
En plus de ces compétitions évoquées ci-dessus, plusieurs évènements internationaux comme les Championnats d’Afrique et Championnats du monde dans plusieurs disciplines devront être honorés par Madagascar sans oublier les sommets nationaux habituels.
Il n’y a aucun risque à prendre », a déclaré la porte-parole du Bloc, Carolane Landry, dans un communiqué de l’organisation.
Son non-respect est puni par des sanctions.
De nombreuses données et courbes alarmistes circulent depuis quelques jours sur les réseaux sociaux.
Film sans méchants (hormis un vague fonctionnaire de l’au-delà un peu trop tatillon sur les chiffres), marque un jalon dans l’histoire de l’animation, car pour la première fois le rôle principal est dévolu à un personnage afro-américain.
Les fragments vert sombre de la roche initiale cohabitent avec des veines blanches de calcite.
"Avec la compensation que nos coiffeurs perçoivent maintenant, un bain de sang va suivre, certainement si nous devons fermer jusqu'à la mi-janvier", se désole encore Jef Vermeulen.
"La semaine dernière, j'ai appelé le directeur général d'Amazon", où les syndicats avaient signalé de nombreux manquements aux règles de prévention sanitaire, raconte-t-elle (non respect du mètre de distance, manque de matériel de protection).
Pour mémoire, la session de juin avait été marquée par un taux de réussite en 1e session en progression de 5 à 10%, ainsi que par une réduction de 2 à 4% du taux d’abandon.
Celle qui est devenue entre-temps la première dame de Chine partage une fondue aux côtés de son mari, le secrétaire général du Parti communiste, le président de l’Etat et de la Commission militaire de la République populaire.
Trump est de retour.
Le nouveau contrat de travail a été ratifié ce mercredi et sera valide jusqu’à la fin de la saison 2025, soit une année de plus qu’initialement prévu.
Inspiré par les univers de la chanson de Joni Mitchell, la musique de Mac Demarco et le Noël de Charlie Brown, le musicien a composé deux nouvelles chansons d’hiver qu’il offre en cadeau à l’approche des Fêtes.
Tour préliminaire: 22 août 2020; tour qualificatif 1: 12 septembre 2020; tour qualificatif 2: 19 septembre 2020; tour qualificatif 3: 26 septembre 2020; barrage: 2 octobre 2020.
Un surfeur de 17 ans est mort après avoir été attaqué par un requin au large d'une plage de la côte Est de l'Australie, a annoncé ce samedi 11 juillet la police, citée par l’AFP.
Pour Ruben Nizard, "on ne reviendra pas, dans les deux prochaines années, au niveau qu'ils avaient début 2018", soit entre 7 et 8%.
Face à cette vague de témoignages, la secrétaire d’État à l’égalité femmes-hommes, Marlène Schiappa a demandé sur son compte Twitter, un « rendez-vous urgent avec TikTok », afin de prendre « des mesures drastiques ».
"La plupart des plus de 6.000 cas du nouveau coronavirus se trouvent en Chine - seulement 1%, soit 68 cas, ont été enregistrés à ce jour dans 15 autres pays.
Directement, j’ai appelé le chef secteur de Dionga et nous sommes allés ensemble sur les lieux pour servir de témoins.
La troisième édition du Reaktor, programme d'accélération de start-up wallonnes et bruxelloises, bat son plein depuis la mi-mars.
Les clients sont ravis de retrouver leurs fleuristes, même s’il faut parfois les chercher car ils peuvent changer de place d’un samedi à l’autre.
Sans oublier l’homme d’affaires qui fut l’un des tous premiers à annoncer sa candidature.
Une nouvelle photo exclusive montre le personnage durant son enfance, sur Themyscira.
Moins d’une minute plus tard, une voiture de police, stationnée dans une rue adjacente, intervient pour embarquer les deux journalistes du Desk.
Alors, arrêtons de s’apitoyer sur notre destin.
Et cet expert estime qu’il faut « obtenir une position écrite claire » de la part de la commune.
Pour le Ministre Abdoulaye Yéro Baldé, recevoir le titre Docteur Honoris Causa par une Université qui a une histoire d’envergure, est un grand honneur et toujours une raison de grande joie.
Mais, surtout, réduire ses dépenses.
"Pape restera à jamais dans le cœur des Marseillais et l'un des grands artisans de l'histoire de ce club", écrit l'OM dans un communiqué, annonçant un hommage à venir sur ses médias.
Cette prise en charge est sans doute en passe de changer.
Une femme de 60 ans a préparé un plat traditionnel à la demande des chirurgiens pendant qu’ils lui enlevaient une tumeur au cerveau dans un hôpital d’Ancône, en Italie, relate Ancona Today.
Le plus efficace est évidemment de protéger votre voiture afin d’éviter les moustiques sur votre peinture.
M. Ghosn a passé 130 jours en détention et a été interrogé au cours de 70 journées en tout, et pas d'affilée.
Un « début du déploiement est prévu dernier trimestre 2020 sur plusieurs caisses régionales », nous précise la banque.
Makhlouf a également oublié qu’il avait défendu, en tant qu’avocat, le terroriste Khoubayb Laak.
Le souci du coût et du rendement doit pénétrer le secteur public.
Le groupe automobile PSA a annoncé, ce mercredi, qu’il suspend temporairement les activités de son usine à Kénitra.
L'interface conserve également la sortie Amp Out et le circuit d'adaptation d'impédance Z-Tone permettant d'ajuster l'impédance d'entrée pour interagir avec les micros de la guitare.
Voilà pourquoi, l’affaire s’est retrouvée devant la justice, plus précisément au Tribunal de Kayes.
Alors que le Chili totalisait samedi 3.101 décès depuis début mars, les chiffres transmis à l'OMS faisaient état, eux, de plus de 5.000 morts liés au Covid-19.
Cette cérémonie a pris fin par une visite guidée dans les installations du musée des forces armées guinéennes du camp Almamy Samory Touré.
De son côté, American a averti samedi soir suspendre ses vols entre New York et Milan ainsi que ceux entre l'aéroport de Miami et Milan jusqu'au 25 avril "en raison d'une baisse de la demande".
Ce qui inquiète le pouvoir politique.
Première expérience politique en 1997: Jean-Marc Governatori se présente aux législatives.
C’est le Tchad qui est fort.
Les trois qualifiés au soir du premier tour (1) seront bien présents sur la ligne de départ du second – la campagne officielle débute le 15 juin.
«Le vélo est un enjeu bien au-delà des cœurs des métropoles», souligne la Fédération des usagers de la bicyclette, qui appelle à «convertir l’essai du plan vélo national à l’échelle locale», à l’occasion des élections municipales de mars.
Il n’est pas nécessaire de déposer plainte, « quoique cela peut permettre de caractériser les violences ».
L'avocat d'Abdelaziz Abbad, David Apelbaum: "Y a-t-il des liens entre Abdelazziz Abbad et les frères Kouachi et Amedy Coulibaly?
Pendant des années, Bacary Sagna, Franco-sénégalais, a été une fierté française en Angleterre, où il s’est imposé comme l’un des meilleurs défenseurs de la scène internationale avec Arsenal et Manchester City.
Pendant six mois quasiment, nous n’avons pratiquement rien fait, il n’y avait pas de placements.
À l’instar du paludisme, la souche jusqu'ici inconnue du Covid-19, qui a été baptisée SRAS-CoV-2 par le Comité international de taxonomie des virus (ICTV), n’a pas encore trouvé de vaccin malgré l’intensification des recherches depuis le début de l’année.
Un seul essaim comprend jusqu’à plusieurs milliards d’individus, qui suivent le vent pour trouver de la nourriture et avalent en un seul jour la nourriture consommée en une semaine par toute la population du Grand Londres.
Elle ajoute: “Après tout ce qu’il s’est passé cette semaine, elle sait qu’elle ne peut pas sauver son mariage.
Le passage au stand et le ravitaillement, un des moments-clé à bien gérer.
L'elue vient d'indiquer que le vote se ferait à mains levées.
Nous n’aurons pas droit aux festivals et à tous les concerts en plein air cet été, mais les promoteurs artistiques trouveront bien une façon de faire monter nos artistes sur scène.
La pandémie actuelle jette une ombre sur la croissance du secteur des nouvelles technologies.
Si le trafic revient à la normale dans le métro à Paris, 60 stations sont encore fermées.
Kakhol lavan a répondu que ces discussions ne se feraient pas « par médias interposés ».
Quel cadre juridique pour obliger au port du masque?
Il a gagne une étape à titre collectif en 2018, quand BMC dominait le contre-la-montre par équipes.
À la veille du Black Friday, elle jongle entre des briefings, des appels aux bénévoles, des déclarations aux médias.
Je crois que dans les textes fondateurs de la CNSS est écrit quelque part que le sieur RAMID est parmi ceux qui sont dispensés à vie.
Et pour l’heure, il s’agit d’une cabine Premium, réservée aux happy few clients de cette classe.
Les personnes qui souhaitent le détourner pour un usage récréatif "craquent" généralement la cartouche dans un ballon de baudruche, avant de l'inhaler.
Il évoque des discussions en cours sur une «association de peintres».
Ces pays demandent le retrait immédiat et inconditionnel des sanctions et menaces américaines prises contre le personnel de la CPI dans les plus brefs délais.
Mais tout comme ses collègues, la quadragénaire n'est pas à l'abri des tracasseries policières.
Non M. Macron, il n'y a pas de quoi être fiers de ce qui a été fait par le gouvernement pendant cette crise.
Et lui d’enchaîner : « Ensemble, nous sommes beaucoup plus forts.
La grande sœur de Lulu lui propose de faire une attraction à la fête foraine.
Dans la même collection, Casterman propose le livre Petit Ouistiti découvre les couleurs dans lequel Grand Ours Blanc se retrouve couvert de jaune d’œuf et devient rouge de colère lorsqu’il voit Petit Ouistiti se moquer de lui.
Les prêts accordés à Air France «
Né en 1935 dans une famille juive séfarade, l’homme a grandi à Paris et a été contraint de porter l’étoile jaune imposée par les nazis pendant la Seconde Guerre mondiale.
Ni l’un ni l’autre, les pourparlers vont continuer à dix-sept jours de la rupture définitive.
Une décision que l’on comprend en écoutant les dires de son psychiatre et après avoir vu les différentes histoires des membres de sa famille.
Dans la lignée d’ est une téléréalité de rencontres amoureuses.
Contrairement à la Convention de Vienne sur les relations diplomatiques de 1961 qui, en son Article 3 précise les cinq (5) fonctions diplomatiques ; celle circonstancielle au Covid-19 n’exclut pas coups bas et stratagème des acteurs.
En l’occurrence, il s’agit d’une question de procédure au sens strict, car la question est de savoir si la liberté provisoire de l’ancien président doit être assortie du versement d’un cautionnement.
L'heure (ou plutôt la minute) est grave, puisque chaque seconde passée ici est lourde de conséquences, vu la proximité de la planète avec le trou noir, et le temps qui s'écoule différemment.
Il faut déconstruire ces stéréotypes, car les choses sont bien sûr plus complexes que cela.»
François souhaite poursuivre son dialogue de paix avec l’islam.
Les agents pathogènes des hommes ne sont pas apparus le 7 jour de la Création… ils émergent au gré de nos activités et de nos pratiques par circonstance, par opportunisme.
Le résultat de cet État a déjà été certifié, donnant la victoire à Joe Biden par une courte avance de moins de 13 000 voix.
L’entreprise 3M Canada va fabriquer des masques N95 grâce à l’agrandissement d’une usine située à Brockville, en Ontario.
L'artiste Mick Jagger, c'est toujours le même plaisir d'écouter la chanson "I can't get no".
Un modèle et une source d’inspiration pour des générations entières de journalistes », a commenté Livneh.
Ils vont voir si on est fâché, content ou surpris.
Avec à la clé, «la probabilité que l’avenir tourne au désastre mondial, avec beaucoup de victimes, économiquement ou physiquement».
Ce coin de verdure bientôt remplacé par des immeubles?
Le corps décapité d'un journaliste du journal El Mundo de Veracruz a été retrouvé mercredi dans une zone de grande violence de cet Etat de l'est du Mexique, ont rapporté la police et des organisations de défense de la liberté d'expression.
Les soignants mardi 16 juin à Dijon.
L’Etat a pris des mesures.
Il est le frère de Gilles Lanteigne, l’ancien conseiller municipal de Caraquet qui vise la mairie de la ville.
Alep-SANA / Les forces d’occupation turques ont attaqué à l’artillerie les deux villages d’Aqibah et …
Sauf que maintenant ma boîte a une vue imprenable sur Los Angeles et une piscine magnifique», ajoute-t-il.
"L'entreprise a l'intention d'entamer des discussions sur une vente de son usine française d'automobiles à Hambach", a confirmé le constructeur allemand ce vendredi.
La maison de la culture distribuera 1000 carnets à la population du Sud-Ouest durant le projet Carnet 01.
Plus que jamais, prenez soin de vous et de vos proches.
Autre bénéfice pour les riverains, l’autorisation de stationner sera désormais permanente, tant que le demandeur ne change pas de domicile ou d’immatriculation.
Ce serait surtout le cas dans les métiers de services dont l’activité dépend de l’argent dont disposent les Français pour aller au restaurant ou s’acheter des biens.
Et ce jusqu’à la fin des saisons domestiques.
Rappelons que le vote est possible par SMS, en envoyant "votemissfc" et le numéro de votre candidate favorite au 71717.
Devenu le favori en nombre de grands électeurs, le candidat démocrate s’est pourtant abstenu de tout triomphalisme.
C'est une grenade jetée dans le monde de Homelander et des Seven.
« Ma petite expérience politique me laisse penser que je suis tout à fait capable de gagner.
Ce mandat est adossé au peuple malien.
Mais la moitié aimerait retourner au bureau le plus vite possible.
C’est par exemple le cas d’Irena, une sexagénaire: «Nous défendons notre liberté d’expression!
A l'heure qu'il est, Stéphane Dupont doit être accoudé au Bar de l'Estacade.
La France va envoyer un troisième avion d’assistance humanitaire mercredi à Beyrouth, au lendemain des explosions qui ont en partie ravagé la capitale libanaise, a annoncé le ministre français des Affaires étrangères Jean-Yves Le Drian.
Crash Ukraine International : l'avion a fait demi-tour après un "problème"
Le vent pourrait atteindre dimanche soir des rafales jusqu'à 130 km/h dans certaines régions.
La programmation, elle, n'a pas souffert du Covid.
Cela s’apparente davantage à un portier vidéo connecté, mais qui ne nécessite aucune connexion wifi ou Ethernet, bien difficile à installer loin de l’habitation.
Une situation explosive qui semble aujourd’hui apaisée.
Déjà en 2018, des photos volées avaient été diffusées par le journal canadien The Georgia Straight, montrant les membres du groupe à Vancouver, dans le même studio qui avait servi à l'enregistrement de leurs 3 précédents albums.
Et que non seulement, elle éradique sa dette, mais que le processus de surendettement ne puisse plus jamais se reproduire.
Le chômage partiel et les aides aux entreprises ont été mis en place rapidement.
En date du 8 novembre, le nombre d’infections actives était de 9 118 (par rapport à 8 223 au 1er novembre) et le nombre de patients guéries est passé de 10 717 à 13 913. En revanche, 35 nouveaux décès (contre 14 précédemment) étaient à déplorer.
Il est à noter que cette campagne comprend la diffusion des capsules de sensibilisation sur les sites électroniques, les réseaux sociaux et les chaines de télévision et de radio.
De plus, du côté du chef d’équipe, il y aurait eu un «défaut de prévoyance et de précaution».
En livre sa passe mais en film c'est une horreur.
La République islamique accuse l’État hébreu d’avoir provoqué une explosion sur le site nucléaire de Natanz.
L’Indonésie recense actuellement plus de 4.800 cas confirmés de coronavirus et 459 décès, le nombre de mort le plus élevé d’Asie du Sud-Est.
Le chef de l’opposition Yair Lapid lors du plénum de la Knesset, le 2 décembre 2020.
Les deux camps se rejettent la responsabilité des hostilités depuis dimanche.
Pour les autres, il reste encore un huitième de finale retour à disputer (7-8 août), qui s’annonce compliqué pour quelques superstars.
L’honneur est lavé, selon le trio d’avocats qui défend Samira Sabou.
« C’est dommage, on serait bien restés plus longtemps, votre ville est si jolie.
Les travaux, qui se dérouleront de mai à décembre, seront effectués au coût de plus de 4,1 M$.
Cette semaine, le Bayern Munich a licencié un entraîneur de sa section jeune après des accusations de racisme.
Quelles sont les raisons de ce plateau?
Les aéroports de Ciampino à Rome et Peretola à Florence, fermés le 13 mars, ont de leur côté été autorisés à rouvrir depuis le 4 mai.
«J’avais vraiment de très bonnes jambes», a savouré le vainqueur du jour.
Par ailleurs, le nombre des cas exclus après des résultats négatifs d’analyses effectuées au laboratoire s’élève à 115.570, selon la même source.
Ainsi, outre les travaux de l’incontournable Gilles Kepel, l’on peut citer Farhad Khosrokhavar, auteur de l’Islamisme et la mort.
On ne peut pas accepter que nos juridictions soient affaiblies à cause de cette adhésion à ce protocole de reconnaissance de compétence", martèle-t-il.
Vous vous dites agacé par ce qu’on dit sur la stratégie suédoise…
Bien que Bakshi-Doron n’ait pas obtenu ce poste à l’époque, en 1993, il est devenu avec succès le Rishon Lezion, un titre donné au grand rabbin séfarade.
Son épreuve du feu a lieu au Kosovo en 1999.
Vue aérienne du lac de Pierre-Percée.
«Avant le départ, une discussion entre participants de ce Bol d’Or des Pirates avait conclu que nous pouvions entrer dans les eaux françaises, mais pas mettre le pied sur les rives de la République», précise Maurice Gay.
Ce comportement est admissible et acceptable de la part d’un “Jan”
Deux mois plus tard, le tribunal de Marseille le convoque pour officialiser la nullité de son certificat.
Dommage que doctor strange n'est servi qu'a repousser une grosse vague dans Endgame.
Le flop d'Hellboy est donc un échec on ne peut plus mérité.
Le ministre Garneau a toutefois indiqué ne pas avoir d’information suggérant que Téhéran manifeste des signes de résistance.
Cependant, la Cour suprême de la République de Croatie a décidé de maintenir la peine compte tenu de la planification, de la persistance et de la cruauté du meurtre commis par l’accusée.
Pour accéder au hameau qui compte une centaine d’habitants, il faut emprunter une route étroite qui serpente entre anciennes demeures et constructions plus récentes.
Le personnel en contact avec le public devra porter un masque.
Le promise n’est pas la Direction de l’entrepreneuriat Rapide (DER) et ne fonctionne pas de la même manière.
C'est comme si sur FIFA quand ils ferment les serveurs on soit obligé de recommencer sa carrière, c'est complètement débile.
Ce pilier du gouvernement, très apprécié des élus républicains, s’était gardé jusque-là de contredire le président et avait même, avant l’élection, abondé en son sens, en mettant en cause la fiabilité du vote par correspondance.
Le 14 octobre aura lieu la deuxième sélection.
Tant pis si, à la fin de cette horreur, il faudra tous nous ramasser à la petite cuillère."
C’est en cela que le nouveau gouvernement d’ouverture devrait servir d’appui pour un élargissement encore plus grand en direction des autres partis et de la société civile dans les formes les plus appropriées.
Comparativement, Uber Eats facturera 9 $ pour un repas de 30 $, ou 45 $ pour un autre de 150 $.
Attention toutefois, il faudra déjouer les visites de la gardienne, une dame franchement pas commode.
Plus de 8.500 personnes sont décédées du virus.
Accueilli par une haie de légionnaires au garde à vous à l'aéroport.
La pétition pour un référendum sur le sujet a échoué.
“Le prix peuvent encore baisser grâce à une combinaison d’actions de concurrents”, assure Gunther Devish.
C'est simple, trois propriétaires sur quatre ont subi des dysfonctionnements avec leur Volvo XC90 relativement neuve (entre 3 et 5 ans).
ArcelorMittal table sur des expéditions d’acier comprises entre 13,5 et 14,5 millions de tonnes au deuxième trimestre, contre 19,5 millions de tonnes sur les trois premiers mois.
WASHINGTON (JTA) – Lundi était censé être une bonne journée pour Joe Biden : la vénérable députée new-yorkaise Nita Lowey avait réuni des centaines de femmes lors d’un appel téléphonique pour lancer un nouveau groupe, « Jewish Women for Joe ».
Dans la soirée, on signalait que la police procédait mardi soir à des arrestations dans les bistrots de personnes accusées de célébrer la disparition du chef de l’Etat, qui a plongé le pays dans la terreur depuis 2015.
La distanciation sociale, le port de masque au quotidien, l’utilisation de gel hydro alcoolique sont les symboles d’une angoisse, d’une société frustrée, d’une peur collective et de changement de mode de vie.
Dans ce premier film, c'est par l'oral et un jeu de faux-semblants remarquable que l'angoisse s'installe.
Elle avait une vie normale et n’a pas pu se remettre de la tragédie qui lui est arrivée.
Ce lundi 27 juillet, leur jugement se tient au palais de justice de Kankan, ils sont au nombre de sept (7) à être jugé, dont le chef de la bande Adama Kourouma, plus connu sous le sobriquet de « Français ».
L’arrestation de M. Bouhafs, qui filme les mouvements sociaux pour le site d’information Là-bas si j’y suis, a suscité quelques réactions politiques.
Les candidats possédant les compétences techniques nécessaires pour garantir que toutes ces nouvelles applications ouvertes au télétravail soient correctement paramétrées ont eu le vent en poupe.
Il paraît que la SNCB fait un tarif préférentiel.
À bord du véhicule, de la drogue aurait été retrouvée en grande quantité.
Nacer Bouhanni : « Des coins que j’apprécie, où je suis souvent venu »
Fabrice Ondoa, le gardien des Kustboys, n'a pas tremblé non plus sur un shot riquiqui de Maxime Lestienne (21e) et encore moins quand l'ailier du Standard lui a déposé le ballon dans les mains (26e).
Selon un rapport officiel, Rayshard Brooks, un homme noir âgé de 27 ans, s'était endormi dans sa voiture sur l'allée du drive-in du restaurant Wendy's, et des employés de l'établissement ont appelé la police parce que son véhicule bloquait les clients.
Nous proposons aussi des NetWars Tournaments sur d’autres thèmes : Grid (réseau électrique), ICS (systèmes industriels) et Cyber Defense.
Le cabinet de recherche, qui tient son Gartner IT Symposium/Xpo de manière virtuelle, a présenté ses technologies stratégiques dans un thème plus large de la "plasticité", ou la capacité à s'adapter aux conditions changeantes.
Certains consommateurs ont reçu un appel, soi-disant du CEC, les invitant à partager leurs informations bancaires, notamment leur code PIN, et à utiliser leur lecteur de carte en vue d'obtenir un remboursement, explique le Centre.
Ici et là, on s’attaque aux biens publics et les menaces sont claires pour dire le jour du vote, l’opposition, le FNDC en particulier, dit ‘’Allez détruire les bureaux de vote’’.
Heureusement que vous pourrez toujours essayer d’autres chemins ou d’autres approches, car Jump King ne propose pas qu’une seule route jusqu’au sommet.
Les équipes retenues sont présentées.
Joëlle et Hubert, leurs filles Célia et Juline, ainsi qu’Angus, le petit ami de cette dernière, ont profité de la journée de jeudi pour découvrir un peu plus les abords du lac de Paladru.
Ou plus précisément de l’atteindre de nouveau.
Radio Om Dormane, une station d’Etat, a indiqué que le convoi du Premier ministre avait été visé par des tirs d’armes automatiques au moment de l’explosion, ajoutant que M. « Hamdok a été transporté dans un hôpital ».
La crise due au coronavirus devrait faire chuter le PIB français d’"au moins 8%", et "plus" si elle dure, selon le gouverneur de la Banque de France François Villeroy de Galhau.
Cela fera une année blanche.
Et pour fumer, il faut retirer son masque.
Cette situation en vase clos est idéale comparativement aux mesures sur le continent, où les tests se concentrent sur les cas se présentant à l’hôpital.
Et pour cause: les frais de fonctionnement des établissements ont considérablement augmenté avec les mesures sanitaires imposées.
Se projetant au-delà de la crise sanitaire, Emmanuel Macron a précisé que ces pays pourraient demain demander des comptes à leurs partenaires européens.
Ben King, qui a été gestionnaire des affaires de la maison du couple, notamment en Australie en 2015, a affirmé qu'Amber Heard était à l'origine des disputes.
« Il m’a emmené faire de longues balades, alors que je savais à peine marcher, près du Reckwillerhof notamment.
Centre Réseau et Partage on peut le chercher longtemps sur XP.
Nouvel entrant dans ce classement, le Togo occupe le premier rang du top 50 des économies les plus attractives pour les investissements directs étrangers (IDE) au monde, selon le rapport «Greenfield Performance Index 2020».
Dans un communiqué du lundi 31 août, le préfet de l'Isère annonce que d'autres opérations de ce type étaient «prévues dans les jours et semaines à venir».
En Italie, la situation épidémique est « largement hors de contrôle », ont jugé des médecins, qui demandent au gouvernement de décréter sans délai un « confinement total ».
Hormiga veut aujourd'hui plaider la carte sanitaire: «Nous sommes en Europe, avec des hôpitaux et un système de santé publique de qualité».
L’individu qui avait violé, ligoté et tué la fillette de cinq (5) a été arrêté …
Avec une hausse du bénéfice net de 69%, à 3,4 milliards de francs en 2019, il laisse la banque sur un treizième trimestre bénéficiaire.
Côté statistiques, la reprise s'accélère en Chine, où l'activité manufacturière s'est inscrite en novembre à son plus haut niveau depuis plus de trois ans.
Le choix de celui-ci est aussi le plus discuté entre enfants et parents.
Juste à revendre 2 3 chose et je me Shop une RTX 3070 pour jouer en 4K stable avec + de FPS et la c encore plus puissant que les 2 consoles réunis.
Pour ce faire, il suffit de récupérer autant de sabliers du temps que nécessaire (un par niveau).
Lui-même l'aura siffloté lorsqu'il partait rendre son titre de président du Parlement.
Le Premier ministre Jean Castex et le ministre de l'Intérieur, Gérald Darmanin, sont attendus ce vendredi matin à Dijon, théâtre de violents affrontements à la mi-juin.
Son corps aurait ainsi été abandonné près du lieu du crime.
Le nouveau gouvernement "ne part pas gagnant mais porte en même temps une responsabilité historique", avise-t-il.
« C’était notre priorité »
Une condition qui était, selon les autorités, à la base des crises qu'a connues le pays durant la décennie 2000.
Il fut agent de l’APS pendant 32 ans.
Pour rappel, Khaled Nezzar a été condamné à une peine de 20 ans d’emprisonnement par contumace par le tribunal militaire de Blida pour « complot contre l’armée ».
Attendu pour 2022 sur PC et consoles, le titre a dévoilé aujourd'hui une nouvelle bande-annonce.
"Comment nos patients, notamment les plus fragiles, à qui l'on expliquait jusqu'à hier qu'ils ne pourraient bénéficier d'une protection adaptée, vont-ils comprendre que ce qui n'existait pas hier tombe à profusion aujourd'hui.
Pieter De Crem “Jan Jambon était au courant de l’incident dès juillet 2018”
Mais une chance de se retrouver pour tous les Ivoiriens, comme autant du parti unique.
Ce service rouvrira lundi avec toute son activité."
La plus récente, lancée la semaine dernière, vise également la compagnie aérienne WestJest.
Sans une mobilisation patronale pourvue de moyens financiers et assurée du soutien de l’Etat, le choc sera encore plus terrifiant que ne l’est le Covid-19.
On nous promettait ainsi une «période de décomposition du social».
Il s'agit de grands noms comme Gylfi Sigurðsson d'Everton, Guðmundsson de Burnley et le capitaine Gunnarsson (ex-Cardiff City et maintenant Al-Arabi).
Les étudiants français ne payent pas leurs études.
La préfecture ayant précisé que la création de cette commission est obligatoire puisque le maire de Chabournay, Mikaël Journeau, a démissionné du conseil communautaire.
A 52 ans, Evariste Ndayishimiye va succéder à Pierre Nkurunziza en août prochain pour un mandat de sept ans renouvelable une fois.
Pippa est encore inexpérimentée en tant que mère.
Sans le vouloir, Benjamin Lavernhe, a lui aussi fait du mal aux gens.
Concurrencé par Maps d’Apple, le service gratuit (les données fournies par les utilisateurs sont le prix à payer) Google Maps garde une longueur d’avance du point de vue des cyclistes.
Certains l’estiment moins tranchant, moins supérieur que quelques semaines auparavant mais domine toujours son sujet.
Les soucis se multiplient pour le parti Alternative pour l’Allemagne (AfD).
L’A110 Color Edition se renouvellera chaque année.
Il dit avoir agi pour effacer une dette de… 250 euros.
L'exécutif a pourtant fait des concessions en novembre, après une première journée de grève et de manifestation largement suivie.
« Par réflexe, je m’arrête toujours quand je vois un regroupement comme ça.
Le Guatemala a dépassé de son côté jeudi les 20.000 cas de coronavirus, avec un millier de personnes contaminées au cours des dernières 24 heures.
La capacité est telle que nous pouvons entrer dans la prochaine phase», reprend la ministre de la Santé.
Ce n'est pas la bonne définition.
L'UEFA a dévoilé une liste de 50 nominés mardi.
Côté box-office, a rapporté 96 millions de dollars de recettes pour un budget de 30 millions.
Revenus au camp, les soldats, sur ordre, lui arrachent ses vêtements parce qu’ils empestent « l’urine, les sécrétions vaginales et enfin une odeur de vieille sueur aigre ».
Contrôlez Munch ou Abe pour les sortir des griffes des scientifiques fous qui les ont capturés.
Si l’on reste dans cette logique, la sortie de la « cendrillon » de Chantal vise une cible bien précise.
La Polo du Team Sarrazin Motorsport est fin prête.
Les circonstances de sa mort restent mystérieuses pour le moment.
Mais le début des campagnes de vaccination est annoncé comme imminent dans un certain nombre de pays.
Nos militants et sympathisants sont sensibilisés et prêts.
Près que six mois du drame, ni l’assurance «ALLIANZ» ni Modibo Yaranangoré (propriétaire du camion) n’ont eu la volonté d’aller regrouper les familles des victimes pour compassassions.
Mais le prévenu est définitivement victime d’un problème d’audition.
Comment rendre compte de la réalité depuis le confort de son salon?
Dans le cadre du respect des mesures sanitaires préventives visant à lutter contre la propagation de la pandémie du coronavirus, le Souverain a accompli la prière de l’Aid sans prêche, à l’instar du reste de la population.
Aussi le pouvoir accepte-t-il la constitution d’une « opposition » composée de partis anciennement alliés de l’Avant-garde de la révolution malgache (Arema), parti du président Didier Ratsiraka.
Lequel a été inauguré par Dr Ibrahim Mahamat Abdel Kader, délégué sanitaire de ladite province.
Dans le contexte actuel marqué par la pandémie de COVID-19, le gouvernement fédéral et celui de l’Alberta travaillent de concert pour assurer la santé et la sécurité des populations par la réalisation de huit projets, entre autres.
Quand il a eu 3 ans, c’est devenu interdit », raconte son père Vincent Noël, 47 ans, qui travaille pour une télévision locale associative.
L'OMS a expliqué que des cas datant de plusieurs semaines avaient ainsi été comptés rétroactivement.
Je relativise ce chiffre.
Mais moins que de le voir user de tous les stratagèmes, qui vont jusqu’à éliminer les gêneurs, pour arriver à ses fins.
C’est ce qu’a annoncé mercredi à Montréal la ministre responsable des Aînés et des Proches aidants, Marguerite Blais, qui resserre les mesures du 17 décembre au 11 janvier.
A 15 secondes, Stockbroekx touchait la balle du pied.
Une goutte d’eau quand dans d’autres pays, certains possèdent plus d’un million de bêtes.
Au sein d’Archipel Citoyen, EELV ou encore LFI ont un poids quasi égal, et supérieurs tous les deux au PS.
«Les instances de la lutte antidopage élaborent déjà des plans pour le retour à la normale, leur radar est affûté et elles frapperont de manière ciblée, fait remarquer Fabien Ohl.
«Plutôt que vous occuper des anti-masques, intéressez-vous aux réseaux pédocriminels, aux ministres pédophiles!», lance ainsi aux journalistes une médecin française sur sa page Facebook.
Devenue conseillère municipale, elle s’est impliquée dans la commission scolaire et a fortement contribué à la nomination de deux aides-enseignants dans l’école du village qui accueille une soixantaine d’élèves.
Ainsi, la semaine du 13 juillet 2020, 53,8 millions de sièges ont été mis en vente par les compagnies au niveau mondial, contre 120 millions la même semaine en 2019.
Les volumes ainsi estimés seront déduits automatiquement dès la reprise de l’activité de la lecture des compteurs avec le respect des tranches de consommation et tenant compte du nombre de périodes d’estimation.
Cet épisode de violence inédit semblait terminé mercredi avec le retrait des pro-Iran de la Zone verte, sur ordre du Hachd.
C’est la raison pour laquelle nous avons fondé en 2016.
Avec 56 auteurs invités, on propose des entretiens littéraires, des tables rondes, des lancements, des animations jeunesse, des soirées de lecture, des ateliers d’écriture et des séances de dédicace.
Visiblement dépité par sa fille, Alpha Blondy se lâche : « Soukeina, je crois avoir payé ses cours en Europe pour ses études d’ingénieur, mais elle ne m’a jamais présenté son diplôme.
En temps ordinaire, nous sommes obligés de nous rapprocher pour leur parler.
C’est pourquoi Damien Raux saisit d’autant plus l’importance de cette rencontre.
La ministre des sports, Roxana Maracineanu a demandé la démission du président de la FSSG, Didier Gailhaguet.
En conséquence, la monarchie doit changer de paradigme, diversifier les ressources, privatiser et mettre les Saoudiens au travail.
S'il était resté au fond du lit, rien ne dit que l'équipe soignante aurait contacté la police ou la hiérarchie.
Le cinéma saura utiliser les qualités d'interprète de Bourvil.
Croyons-nous vraiment que le télétravail, mesure sanitaire appropriée, peut réellement s’implanter et s’élargir devant l’obstruction néfaste et systématique de la direction de Bell?
Le Drakkar a bousillé sa mission devant ses partisans, mardi soir, quand il s’est incliné 4-3, en fusillade, devant les Cataractes…
Pour garder des liens avec les paroissiens, le père Serge Comeau a commencé à diffuser des capsules sur Facebook.
Il a profité du bombardement du 25 avril 1945 pour s’enfuir lors d’un transfert en train et se réfugier dans un village parmi des prisonniers français qui seront libérés par les Américains le 1er mai 1945.
Je signais exprès, je prenais des photos de ma signature.
Il y avait là une manière de dire non au rétablissement de l’Impôt de solidarité sur la fortune (ISF) que le président Macron fit supprimer dès sa première année de pouvoir.
En pratique, les positions seront figées au soir de la 29e journée et les places européennes seront distribuées dans l’ordre du classement actuel.
Le ministre britannique des Affaires étrangères Dominic Raab a jugé «totalement inacceptable que les services de renseignement russes ciblent ceux qui travaillent à la lutte contre la pandémie de coronavirus».
Dans ce pays de 42 millions d’habitants, 23 millions sont des utilisateurs actifs des médias sociaux, selon le rapport 2019 de la plateforme de gestion des réseaux sociaux Hootsuite et de l’agence numérique We Are Social.
Le journaliste, amené également par son travail à rencontrer quelques gens malgré le confinement, s’est du coup tourné vers le CH Maillot à Briey : « Pour passer le test, il faut avoir des symptômes.
Toutefois, le ministre n'évoque plus un remplacement immédiat, laissant donc la porte ouverte à un maintien, au moins temporaire, de l'utilisation de la clé d'étranglement.
Le partage des espaces de circulation doit être planifié afin de mailler la ville, pour assurer des itinéraires en continuité, sur les principaux axes, mais aussi au sein des quartiers.
« Une ségrégation scolaire, qu’elle soit de niveau ou d’origine sociale »
Les sept nouvelles perquisitions de ces dernières semaines ont été menées à Anvers, Etterbeek, Ixelles, Wemmel, Laeken, Enghien et Chièvres.
Pour lui, l’idée « peut paraître séduisante sur le papier », mais « sous tutelle d’un mastodonte, le risque est celui de la dilution ».
Comme lui, il est aussi possible de s'entraîner depuis chez soi.
Le front commun syndical a annoncé vendredi une journée d’actions le jeudi 17 décembre dans les secteurs de l’Aide à la jeunesse et de l’Accueil de l’enfance en Fédération Wallonie-Bruxelles.
Parmi ces signaux, un audit général des principales administrations publiques et parapubliques.
Je voulais devenir disquaire, et j’ai choisi Roubaix, une ville culturelle.
«Si on est dans un groupe à six, on voudra faire au moins 10 points.»
De plus, les tribunaux étaient partiellement fermés, ouverts exceptionnellement pour des requêtes d’urgence.
Immobilier de la région de Montréal.
Malgré ce monde sauvage, l'éditeur précise que le jeu se déroule sans violence ni stress et que l'on peut jouer à son rythme.
Raymond Conzemius : «J’aborde cette nouvelle aventure au COSL avec enthousiasme»
Richard Ferrand a été convoqué le 11 septembre dernier, l’affaire ayant été révélée par le Canard enchaîné en 2017.
En fait, quiconque regarde passer le bazou de Fabio nous dévisage.
Le Carnaval de Riedisheim : l’un des plus importants de la région mulhousienne, organisé les samedi 8 et dimanche 9 février 2020.
Pour les autres, il faudra débourser 9,60 euros maximum pour le test.
La révision des listes électorales, qui s’est déroulée du 18 au 24 juin, a abouti à l’enregistrement de 428 233 personnes nouvellement inscrites.
Dans cette nouvelle Amérique, Martin Luther King serait un étranger.
«Je me suis posé des questions quand le coach a dit qu’il partait, vu qu’on avait beaucoup travaillé ensemble.
Fort en particulier d’une victoire dans le caucus de l’Iowa devant le vétéran Bernie Sanders, il peut espérer un parcours politique au-delà de sa ville natale de South Bend dont il fut maire pendant huit ans.
Enfin imaginer du texte, des mots et là, forcément, le a été mis à l’épreuve en deux temps trois mouvements pour « raconter » les images volantes au-dessus de sa ville.
« J’avais trois lignes pour résumer plusieurs pages de documents et je ne suis pas ingénieur… », consent Daniel Cimarelli pour expliquer la maladresse.
La France arrive 7e, avec 6,4 kg par an et par personne, soit 71 rouleaux.
«On ne va pas demander l’avis des États-Unis pour cela».
La même année, c’est avec éblouissement qu’il découvre l’Italie.
Ce dernier offre un panorama sublime sur le double tombolo.
Passée la ressemblance, humainement, c'est quelqu'un de formidable.
Moi aussi je pensais à l’idée de “complot et de réglement de compte entre politiciens” dans cette affaire Soumi.
Les richesses sont tellement mal divisés sur terre, je trouve ça consternant ce genre de montant pour du plastique.
Enfin, outre plusieurs bugs, sonores, principalement, nous avons eu quelques scripts ne se déclenchant pas.
Il concerne les filières suivantes : Pilote, Navigateur, Mécanicien avion ou hélicoptère.
La Grèce est un grand pays producteur de chloroquine (Photo d'illustration : AFP).
D'où la décision de Glencore de plier bagages, dans l'espoir d'entrainer d'autres firmes.
Si cette ritournelle a été souvent reprise, notamment dans la pub, les versions les plus connues demeurent celles de Luis Mariano et de Tino Rossi.
Les Maisons d’Editions maliennes n’ont pas de soutien sur le plan de la visibilité.
L’organisme est toujours à la recherche d’un local pour ce projet.
La raquette ressemble à celle que l’on voit au tennis, mais avec un manche raccourci.
Il s’agit du port systématique de masque et partout, du respect de la distanciation physique et bien entendu, de l’interdiction des regroupements”, a-t-il dit, avant de préciser : ” A ce niveau, un travail sera fait.
Après avoir détaillé les chiffres, Yves Van Laethem a apporté des précisions concernant les voyages.
Qui dit série, dit que la plateforme HBO Max devrait être l'endroit où cette création sera diffusée.
La mise en place d'un reconfinement le 30 octobre devrait la creuser à -12% en novembre mais cela reste loin des -31% enregistrés en avril.
La fin d'une légende.
Les autorités ont été prévenues à cet effet selon le réseau social.
A l’échelle du groupe, un tiers de l’effectif – soit environ 4500 postes – est menacé.
En voilà une bonne idée !
De Tadoussac à Longue-Rive, la route est enneigée, mais la visibilité est bonne.
Donc c’est IBK et lui seul qui a décidé de tenir les élections sans son volet sécuritaire.
Il s’agit d’un dispositif de soutien « inégalé » mis en place par le gouvernement.
La petite, qui est toujours en vie, se trouvait au mauvais endroit au mauvais moment.
Dans ce service, où sont hospitalisés les cas les plus graves de Covid-19, des vies se jouent tous les jours.
Données redressées "sur le sexe, l’âge, la catégorie socioprofessionnelle, la catégorie d’agglomération et la région d’habitation" (sur le recensement général de la population 2016) mais "sujettes à un biais de déclaration".
Le président américain Donald Trump a exprimé ce vendredi sa "tristesse" face à la crise que traverse la famille royale britannique après la décision du prince Harry et de son épouse Meghan de se mettre en retrait de la monarchie.
Très loin des chiffres communiqués plus tôt dans la journée par l'académie.
La France ne t’appartient pas, ce n’est pas ta France, mais cette nuit, elle sera mienne.'
La situation s'est gâtée pour Maillefer en mars de cette année à l'occasion des sélections internes pour désigner les rameurs à envoyer à Tokyo.
Selon les témoignages des concernés, ils ont été avisés de la décision une semaine avant la passation des examens.
La victime a été blessée par arme blanche dans une altercation qui a dégénéré entre un groupe d’individus, avant que ces derniers ne prennent la fuite à pied en direction nord.
La FNM donne rendez-vous au public chaque vendredi pour découvrir une nouvelle exposition en ligne.
Vous êtes l’équipe A de demain.”
Lars Bromley, de l'Institut des Nations unies pour la formation et la recherche, a brièvement témoigné sur des images satellites de Tombouctou, soulignant les endroits où les bâtiments étaient endommagés.
Entre 5 et 6 000 personnes y participent tous les ans.
On devait faire beaucoup l’Acadie cette année et ce n’est que partie remise.»
Le 22e sera à Miami.
Selon Hervé Julien le rapport d'information envoyé au parquet ne fait état d'aucune responsabilité pénale de la part des 5 agents préposés à la surveillance de la résidence de maître Dorval.
» Il lui arrive cependant de la mettre à disposition pour des mariages, « seulement quand des copains me le demandent.
Ce «USNS» (United States Naval Ship) est un navire hôpital de la U.S. Navy.
Cette étude multicentrique sera coordonnée par Visible Patient et les anesthésistes réanimateurs du CHU de Strasbourg cité plus haut, avec le service de radiologie du GHRMSA de Mulhouse et le service d’anesthésie réanimation du CHU de Nancy.
Toujours à l'écoute, Corinne Diemunsch renseigne les participants sur telle ou telle plante, toxique ou consommable.
A présent pour le personnel soignant, les cuisiniers préparent surtout des portions de ragouts de viande et légumes de type cantine.
Outre la crise politique, car le Mali n’a plus de gouvernement depuis une quarantaine de jours, l’imbroglio institutionnel ne semble pas résolu.
Dans la catégorie des propriétaires, Philippe Chemin et l’écurie des Dunes se classent en tête (cinq victoires et sept places), devant Patrick Papot (trois victoires et trois places).
Elles ont décidé, ce dimanche 9 août 2020, d’interdire la chicha dans les cafés et les salons de thé situés dans les délégations d’El Hamma et d’El Hamma Ouest.
Pour ce genre d’intervention, les moyens aussi vont faire défaut“, a déclaré sur Rfm Amadou Canar Diop.
Une source au sein de la préfecture de la province indique que les propriétaires n'ont pas respecté les mesures sanitaires et de prévention comme la distanciation physique et le port du masque de protection.
J’y parle en tant que Bénédicte Deprez et j’y mets ma personnalité et mon ton décalé, au même titre que mes chroniqueurs.
Dr Édith Kouassi a invité les populations à fréquenter les établissements de santé publics ou privés qui poursuivent leurs activités de routine, rassurant que les dispositions sont prises pour la sécurité des soins, des patients et des prestataires.
«S’ils sont pour venir et qu’on leur interdit de jouer avec les autres,aussi bien rester à la maison», mentionne M. Trudel.
La mobilisation s'est arrêtée devant la gare de Belfort afin de soutenir les cheminots.
Nous attendons une condamnation de ces militants.
Si c'et le cas c'est parfait pour moi je ne demande pas plus.
Société française d’assistance en escale, Alyzia opère dans tous les grands aéroports français.
En effet, Al Mansour n'est jamais revenu dans son palais de Marrakech après avoir voyagé à Fès.
Avec votre maman, nous avons décidé de faire l’impasse sur ce temps de fête, par soucis de solidarité avec ceux et celles qui seront impactés demain et après-demain.
À l’instar de Galana qui continue gratuitement la désinfection express pour les taxis-be qui s’approvisionnent en carburant dans ses stations-services.
Les secouristes poursuivent leurs recherches pour trouver d'éventuels survivants sous les ruines.
«Nous la devons à vous, au peuple dominicain».
Depuis le mois de décembre dernier, le ciel n’a pas été vraiment généreux.
Parce qu’à TelQuel nous en sommes convaincus, nous avons fait le choix d’investir dans le journalisme, en privilégiant l’information qui a du sens plutôt que la course aux clics.
A cet effet, l’instance préconise que les musulmans engagés en première ligne dans la lutte contre le covid-19 et confrontées à rudes épreuve aient la possibilité de reporter leur jeûne.
Aujourd’hui, la maire EELV de Besançon, Anne Vignot, va devoir faire avec François Rebsamen, réélu mais qui ne compte plus de Verts dans sa majorité.
Mais l’armée quittera cette position, déterminée à rencontrer les troupes d’Abd Al Malik à l’intérieur du pays.
Et vous aussi avez la responsabilité de veiller à la santé de vos collègues.
» Le CTOS rappelle néanmoins que l’impact sera limité en raison du nombre de disciplines prévues aux îles Mariannes du Nord.
Le texte, incitatif mais non contraignant, rassemble les règles sanitaires «recommandées» et peut évoluer en fonction des consignes fédérales.
Les grands avantages de ce modèle sont de supprimer l’influence de l’argent et d’enlever aux groupes d’intérêt toute possibilité de faire pression sur les gouvernants, laissant ainsi peu de place pour la malhonnêteté et la corruption.
"Maman de 4 enfants, nous avons tous les jours une pensée pour les médecins, infirmiers, aide-soignants, brancardiers, pour les routiers, les commerces de proximité restés ouverts, nos militaires.
Beaucoup de réponses dont nous n’avons pas encore les réponses.
Par contre, nous pouvons faire plus pour booster l’agroécologie », explique Xavier Bertrand, qui propose une augmentation du budget de l’agriculture propre à la région de 20 à 25% pour atteindre, fin 2022, 30 millions d’euros par an.
Le gardien de Chelsea Edouard Mendy a eu beau se déployer, il n’a rien pu faire sur la frappe de 25 mètres de Xhaka, qui est allée nettoyer sa lucarne gauche.
D’une façon plus globale, tout est indigeste, du scénario alambiqué, à la fois long et précipité, qui saccage le matériau de base, à la direction artistique inexistante, en passant par les effets spéciaux criards et agressifs.
Quelques mois plus tard, il a été condamné pour "appartenance à une organisation terroriste"
Au général, Roglic compte 12 secondes d’avance sur Pinot et 14 sur Buchmann.
Les autorités algériennes réagissaient ainsi aux propos tenus par le Consul du Maroc à Oran.
Il a cependant souligné qu’il n’est pas possible pour la Mission de mettre en œuvre sa priorité stratégique supplémentaire au centre sans ressources supplémentaires.
Alors on se méfie.
"Et de nouvelles données sur ce vaccin seront examinées de la même manière: nous n'avons pas encore pour l'heure ni reçu ni évalué les données cliniques qui émergent", a-t-elle conclu, se refusant à commenter les annonces de Pfizer et BioNTech.
Cela fait plusieurs années que cette famille de riverains du Cros-de-Cagnes subit bagarres, soirées improvisées et rodéos urbains qui se produisent régulièrement sur le parking près du boulodrome.
Le texte vise à mettre un frein aux cadeaux fiscaux.
Par leur forme et leur fonction, les AirTags ne sont pas sans rappeler les Cookies de Sense.
Le chef de la diplomatie américaine Mike Pompeo a également indiqué que son pays estimait que l’appareil ukrainien avait “probablement” été abattu par un missile iranien.
Mais aucun gardien n'a été engagé pour protéger ces codex enluminés d'une valeur inestimable, dont certains remontent au XIe siècle.
Avec ces nouvelles directives, la CNESST souhaite aider et soutenir les employeurs et les travailleurs à se conformer aux consignes sanitaires de la santé publique.
Souligner la forfaiture d'enquêteurs méprisables, ou encore la veulerie de médias transformés en vautours concupiscents tranche radicalement avec la tonalité humaniste du premier mouvement du récit, tout en piétinant les faits.
Attribution du Mondial au Qatar : le parquet ouvre une information judiciaire pour "corruption"
L’idée de quartiers libres de toute circulation automobile n’est pas nouvelle.
De cultures et d’ethnies différentes, Kanak, Océaniens, Européens, Asiatiques ou Polynésiens, tous ces ambassadeurs sont des Calédoniens aux motivations différentes.
Les gens sont conscients que nous n’avons pas tous les mêmes moyens de faire face.
Jean-Yves Huet, le maire de la commune, a exprimé vouloir assurer la continuité des services publics.
« Notre position n’a pas varié : on essaie de trouver une solution certes provisoire mais de proximité », note, au nom de la Ville, l’adjoint en charge de l’Éducation, Alexandre Gauthier.
La plupart des sites français de télémédecine, qui permettent de consulter un professionnel de santé par caméra interposée, enregistrent un pic d'activité.
La dernière photo de Noël de Donald.
Les États-Unis ont enregistré mercredi un nouveau sombre record avec près de 2600 morts supplémentaires du nouveau coronavirus en 24 heures, le plus lourd bilan journalier recensé par un pays, selon le comptage de l'université Johns Hopkins.
Le ministère de la Défense avait plus tôt identifié la victime comme étant Mohsen Fakhrizadeh, chef du département recherche et innovation du ministère.
Pour l’heure, ni Apple, ni son dirigeant n’ont souhaité réagir mais on peut imaginer que l’affaire est assez délicate pour ces derniers.
Une association de Rouen (Seine-Maritme) a lancé un projet de construction d'un drakkar, qui naviguera sur la Seine, et sera l'occasion de revisiter l'héritage Viking en Normandie.
Pour revenir à votre question, je suis représentante spéciale ajointe du secrétaire général des nations-Unies au Mali.
Qui a pris la décision de mettre fin à son mandat.
Déjà deuxième l’année passée sur une Stelvio qui semble convenir à merveille à ses qualités, le Schwytzois a réédité sa performance dans la station transalpine.
« Tu seras chef de la transition et c’est toi qui organiseras les élections, quand tu voudras.
Pour autant, Elie Semoun, 56 ans, n’entend pas céder à une quelconque forme de jeunisme.
Vue aérienne des inondations du Ried dans le secteur d'Ehnwihr.
Celui-ci est accordé uniquement aux assurés des cantons où les primes ont nettement dépassé les coûts, selon le projet.
Jeudi, la direction de Costco avait annoncé des mesures similaires du côté des États-Unis.
"Nous voulons envoyer le signal à l'élite politique que la Flandre ne tolère pas une politique de gauche et anti-flamande", pouvait-on lire sur les réseaux sociaux.
Un drone militaire de conception australienne qui utilise l'intelligence artificielle pour cibler les ennemis a été dévoilé au grand public par Boeing.
REPORTAGE - La traditionnelle journée des oubliés des vacances organisée chaque année par le Secours populaire s'est déroulée ce mercredi.
Il a siégé sur plusieurs conseils d’administration, dont le Conseil des gouverneurs de l’Université de Moncton et la Coalition d’équité salariale.
Il a été radié des listes électorales à la suite de sa condamnation en 2018 par la justice ivoirienne à 20 ans de prison pour le «braquage» de la Banque centrale des États d’Afrique de l’Ouest (BCEAO), pendant la crise post-électorale.
Aïd el Fitr : l’ambassadeur des Pays-Bas à Alger présente ses vœux aux Algériens.
Déjà le rejeton de « » avait montré le chemin « ».
“On se rend compte que même les particuliers s’y intéressent de plus en plus.
L’opposition et Laurent Gbagbo ont demandé que les forces vives de la nation ivoirienne se retrouvent autour d’une table, pour redéfinir les nouvelles règles du jeu et c’est ce que monsieur Ouattara et ses partisans refusent.
C’est à nous de montrer l’exemple.
Le Colombien avait rejoint Brighton à l'été 2017 pour cette somme exacte alors qu'il avait trois ans de moins que le Belge aujourd'hui.
Les phares, s’ils existent, sont mal réglés, mal serrés.
Puis j'ai prévenu mon parti et les services du Parlement.
Prime au sortant ou renouvellement?
Budapest et Varsovie ont bloqué lundi 16 novembre le budget de l’UE et le plan de relance massif laborieusement approuvé par les Vingt-Sept en juillet, ouvrant une crise au sein de l’Union en pleine deuxième vague de la pandémie de Covid-19.
Des médecins chinois s’occupant de la lombalgie chronique ont déclaré qu’une mauvaise position pendant pouvait susciter cet état douloureux.
En très grande forme, l'humoriste a très vite subi les foudres des réseaux sociaux puisque de nombreux internautes ont pointé du doigt son comportement en lui reprochant d'être venu sur le plateau de TPMP en étant "bourré" ou "défoncé".
Els Ampe, candidate à la présidence du VLD: «C’est honteux d’avoir peur des élections!»
Cette agence de Huelva spécialiste de sa région vous organisera un séjour totalement personnalisé depuis l'hébergement jusqu'aux excursions en passant par les bonnes tables ou encore une visite guidée de El Rocío.
Dans le cadre d’un projet d’étude consacré à l’innovation, Sheryline et Philippine sont en quête d’une idée dans l’air du temps.
Par chance, d’autres projets étaient déjà sur les rails, dont une commande de son ancien élève de piano, Cédric Pescia.
Cette question, de nombreux Français se la sont posée pendant des semaines.
Le 27 novembre à 15h05, sur la RN70, commune de Saint-Eusèbe, les militaires de la brigade motorisée du Creusot contrôlent le conducteur d'une Renault Mégane RS à la vitesse de (vitesse retenue : 152 km/h) pour une vitesse limite autorisée de 100 km/h.
Mais si le sentiment est que « à chaque génération, ils se lèvent pour nous détruire », et que ceux qui se lèvent pour les détruire sont maintenant les laïcs, cela va en fait ralentir ce processus, car cela renforce le sentiment d’appartenance au groupe.
Même si rien n’a été officiellement annoncé pour Mourir peut attendre, le poids de Beyoncé dans l’industrie du divertissement en fait une favorite naturelle pour cet exercice.
Donc nous n’allons pas laisser passer ça.
Le confinement sera ensuite partiellement levé les 4 et 5 août; boîtes de nuit, bars, et parcs publics resteront fermés, mais restaurants et cafés seront autorisés à rouvrir à 50 % de leur capacité.
En guise de remplacement, la direction s’est attachée à trouver des alternatives en TER avec certes des parcours plus longs, tandis que d’autres TGV pourront faire « des arrêts supplémentaires en compensation », a-t-elle noté.
Un scootériste a heurté un véhicule dans un giratoire, à Matran (FR), samedi.
Ses échanges de volant avec sa sœur Malya dans le salon familial ont fait boule de neige.
Mais se promettre qu’on retournera, tôt ou tard, à Cuba.
Svetlana Tikhanovskaïa avait appelé à rendre hommage à un "homme qui a été tué car il voulait vivre dans un pays libre".
Columbia Sportswear a lancé en octobre sa nouvelle technologie Omni-Heat Black Dot, un bouclier thermique externe conçu pour protéger du froid.
“L’évaluation des dégâts et des victimes est en cours.
L'arrêt de la centrale de Fessenheim, au bord du Rhin, est un succès pour les antinucléaires français, suisses et allemands (archives).
Elles ne doivent cependant pas être éliminées n’importe comment.
Il a également assuré aux habitants qu'ils n'étaient «pas seuls» et qu'il mobilisait «toutes les ressources disponibles pour protéger les nôtres et leurs biens».
Mais trop tard, car la fille décédera plus tard sur les lieux suite à ses graves blessures crâniennes.
« Un bloc multimissions a été constitué pour ce défilé avec diverses forces vives de la gendarmerie : départementale, mobile, maritime, l’air, la garde républicaine et les états-majors chargés de gérer la crise.
Il est situé à 200 km des côtés de La Réunion.
Le Quotidien, sous le titre « Tableau noir », fait un focus sur les incertitudes qui planent sur la reprise des cours.
La guitare Cloud, blanche au départ, a été repeinte plusieurs fois en différentes couleurs.
Cela correspond également à la vision de l'État dans l'Initiative pour l'émergence de Madagascar, selon le ministre de la Justice Johnny Richard Andriamahefarivo.
Ce lâchage financier des pétromonarchies contraste pourtant avec le soutien traditionnellement témoigné à chaque secousse économique traversée par Rabat.
Un jeune partisan du Hirak, Walid Kechida, est en détention depuis le 27 avril à Sétif (nord-est), pour avoir publié des mèmes, images virales comiques ou satiriques détournées sur les réseaux sociaux, moquant les autorités et la religion.
«Mon premier combat est de redonner l’accès à ce médicament pendant les phases précoces de la maladie.
« Le sacrifice d’une grève de la faim fait partie de ces moyens », explique-t-il.
Je suis contre la "fitna" » en faisant référence aux déclarations de certains anciens joueurs qui ont affirmé qu'on voulait priver leur club d'un titre.
De gauche à droite, Clément Levasseur, ancien joueur chalonnais et aujourd'hui membre du staff tango, Rudy Léger, ouvreur à l'époque et désormais coach de l'équipe première, et enfin Bob "Chabal" Fettet, ex-joueur de Chalon et Verdun.
Une fois, deux fois.
Je sais que vous vous êtes habitués à leur face, à leur caractère.
Aidée du plasticien, poète et éditeur Germain Roesz, dont les années n’ont en rien entamé le militantisme en matière de promotion de l’art contemporain, Nicole Buck propose un parcours à travers la technique du dessin.
COVID-19 : les jeunes enfants pourr.
On est rentrés de vacances le 9 mars, personne n'imaginait que le 13 la fermeture des écoles allait être annoncée.
Sœur Anne Marie a présenté son nouvel album, “Wend Pegré.
Seules neuf personnes ont été verbalisées pour défaut de justificatif de sortie.
Elles doivent être déterminées par l’expert“, a-t-elle précisé.
Certains criminels tirent néanmoins partie de cette demande, et le gouvernement a récemment mis en garde les Nigérians contre des publicités de « tests à faire à domicile frauduleux » qui « fleurissent sur la Toile ».
Quant aux Etats du Delaware et du Vermont, ils ont élu mardi deux femmes élus transgenres, Sarah McBride (Sénat) et Taylor Small (Chambre des représentants).
La ministre responsable des Aînés et des Proches aidants, Marguerite Blais, a décidé de se placer en isolement volontaire dans le but de donner l'exemple aux personnes âgées du Québec.
À l'ouverture de l'audience ce mardi, la défense a insisté sur la nécessité de créer les conditions d'un procès équitable.
« Il n’y a rien d’intelligent en vous », avait rétorqué l’ex-homme d’affaires.
Le nouveau propriétaire, qui a souvent fait la fête à l’Anneau d’or au temps de sa splendeur, entend conserver l’enseigne et tous les éléments « historiques » du restaurant pour « le cachet ».
Spellbreak (Action, Battle Royale – PC, PS4, Switch, Xbox One – Proletariat) est un Battle Royale dont on vous a déjà parlé.
Et c’est là où l’on s’aperçoit de la valeur des relations sociales.
Mais son nombre de morts quotidiens est désormais supérieur à celui de l'Italie, qui a en dénombré 662 dans son dernier bilan publié jeudi soir, et est donc le plus élevé dans le monde.
Et pourtant je suis la première à défendre la liberté que ce soit celle de la presse ou ma liberté individuelle.
Ainsi, seulement 6 % des gens seraient moins bien préparés sur le plan des finances personnelles.
Ancien enseignant, membre de l’Alliance hondurienne pour la défense et le développement des forêts, José Antonio Teruel avait 72 ans.
Hussein Oneissi, 46 ans, et Assad Sabra, 43 ans, étaient notamment poursuivis pour avoir enregistré une fausse cassette vidéo qui revendiquait le crime au nom d'un groupe fictif.
C'était pas ça quoi.
La récolte des bluets des Vosges est exceptionnelle, cette année au Verger des Avolets.
Cette campagne vise à informer le grand public que la Tunisie a pris toutes les mesures possibles.
Plus de 170 km séparent l'hôpital Wassila-Bourguiba à Tunis du petit village d'Ellès, relevant de la délégation du Sers, dans le gouvernorat du Kef, où le bébé Youssef, enlevé mercredi dernier, a atterri.
La famille avait "payé beaucoup d'argent" pour rejoindre le Royaume-Uni, a-t-il affirmé.
Mais il faut aller plus vite en la matière.
Aner Ottolenghi, citoyen israélien de 34 ans, s’est dit «ému» et a encouragé le maximum de personnes en bonne santé à se porter volontaires pour ces tests, selon un communiqué de l’hôpital Hadassah.
Pour lui, les deux attaquants de Liverpool sont de grands joueurs qui peuvent jouer en Espagne.
La réalisation de l’oeuvre a pris quelques mois et tout a commencé par une idée farfelue de reconstruire sa ville de résidence pendant que tout était au plus calme.
« Et depuis la déclaration du Président de la République, nous avons accusé entre 20 et 30% de cas de reports ou d’annulations des livraisons programmées pour cet hiver (chantiers, matériels…).
En France, 11 cas ont été enregistrés, alors qu’au Japon 130 personnes porteuses du virus ont été identifiées parmi les passagers et le personnel à bord du paquebot Diamond Princess au large de Yokohama, près de Tokyo.
M. Jaafari, l’une des figures les plus en vue de la diplomatie syrienne, a commencé sa carrière diplomatique en 1980.
C’est-à-dire que moi-même je ne croyais pas à ce que je racontais (…) Et l’indice pour savoir si l’on va vous croire ou pas, c’est d’abord d’y croire soi-même (…).
Mais avec le départ de la Grande Boucle, les autorités doivent relever un double défi en organisant deux événements majeurs en peu de temps.
Dans le quartier Kinanira II, les résidents ont été envoyés sur leurs collines d’origine.
La part des personnes travaillant à domicile, au moins occasionnellement, a atteint 35,9% entre juillet et fin septembre.
Idéalement, il faudrait un chiffrement entre le poste de travail et le proxy, et les informations d’identification devraient pouvoir s’effacer après utilisation (les antivirus le proposent).
Ils ont dû amener tous les clients dans le centre.
Heureusement pour lui, la bête ne semblait pas particulièrement intéressée par sa présence…
En France, le porter au travail sera obligatoire mardi.
Mais l’application de désinfectants pour les mains à base d’alcool, neutralisent ces deux virus « en 15 secondes ».
C’est trop douloureux.»
Et même l'amélioration de l'algorithme devra attendre que les ingénieurs comprennent les nouvelles tactiques adoptées par leurs adversaires.
Aujourd’hui, ils mènent une autre guerre aux États-Unis où ils sont déployés pour porter assistance aux malades du coronavirus.
Il veut s’éloigner de ce monde de défiance vers un monde de tolérance et de libertés.
La Dernière vie de Simon questionne donc, l’air de rien, sur la quête d’identité, sur la place que l’on accorde à ses désirs propres, mais aussi sur les difficultés rencontrées lorsque l’on éprouve des sentiments amoureux ambivalents.
L’idéal serait que les procès soient publics pour faire revenir la confiance et pour réhabiliter les valeurs de la République et le rêve de Révolution.
Retour annoncé de Dalein: ‘’Il va être…
Durant tout un été, Fraser (Jordan Kristine Seamon) vont se découvrir et multiplier les problèmes familiaux et sentimentaux.
Le FC Metz International Football Academy vient d'officialiser le programme de ses Stages Foot-Vacances pour 2020.
"J’ai dû sacrifier les places sur le comptoir à l’intérieur, car j’ai un petit local où les gens attendent.
Depuis, le quinquagénaire n’a jamais reçu de propositions.
Tout débute le 3 novembre dernier.
Ce nouveau décompte, qui aurait pu faire basculer l’élection en faveur du candidat démocrate de l’époque, Al Gore, n’avait pas été à son terme et c’est finalement George W. Bush qui avait été déclaré vainqueur en Floride, avec seulement 537 voix d’avance.
Toutes les demandes conséquentes avaient déjà été étudiées.
Dr Marie Thérèse Arcens-Somé directrice générale du Fonds National pour l’Enseignement et la Recherche a été choisie pour être la marraine de cette cérémonie.
A commencer par un certain Boneblaster, un vilain de seconde zone.
François Hollande est arrivé dans le centre-ville du Teil et se prête au jeu des selfies.
La Cour Pénale Spéciale de Centrafrique fait face ces derniers jours à une vague de critiques, notamment de certaines organisations internationales.
Honnêtement, je n’ai jamais vu ça de ma vie, un chien qui prend plaisir à se faire laver par une machine à nettoyer les autos…
Une instruction menée par un juge qui est bouclée.
Cette fois, nous avons bien compris.
Un duo pour des enjeux sociétaux sur la route des Jeux de Paris 2024.
Au cours du Conseil des ministres, le chef de l'État a instruit le gouvernement d'assurer sa sécurité et d'ouvrir une enquête sur les menaces de mort à l'encontre du docteur qui « répare » les femmes.
D’autres fois, les adhérents se retrouvent au restaurant du lycée conduit par les élèves hôteliers, ou encore au golf de Rochefort.
Mais, il doit faire très attention.
L’adjoint aux sports, Pascal Bassan détaille les particularités de cette ouverture alors que le coronavirus est toujours d’actualité.
L'appétit des investisseurs institutionnels pour cet actif soutient largement son spectaculaire rallye depuis la mi-mars, et cet appétit ne faiblit pas.
Le premier ministre espagnol, Pedro Sanchez, et les membres de son gouvernement observent une minute de silence en hommage aux victimes du Covid-19, mardi, à Madrid.
Chez Renault on vient de lancer le programme Renault 12, destiné à conquérir le monde et assurer l’internationalisation de la marque.
C’est ce que je déplore.
Je n’aurais aucun état d’âme à sortir de Terres du Lauragais si nous en avions la possibilité.
La désignation-élection d’Abdelmadjid Tebboune crée indéniablement un remue-ménage au sein du hirak.
Le stress provoqué par cette concurrence interne au régime n’est pas des moindres facteurs de la rechute fatale d’AGC.
La cause en serait le modele de laïcité a la francaise, la liberte d’expression telle que nous l’entendons face au terrorisme.
L'Italie a fait état dimanche de 53 nouveaux décès liés au coronavirus contre 72 la veille et de 197 nouveaux cas de contaminations, contre 270 samedi, selon les données de l'agence de protection civile.
Il n'en a pas donné les raisons.
Sa chute a déclenché une grave crise politique avec des manifestations massives et une répression policière pendant une semaine, qui a fait deux morts et plus d’une centaine de blessés.
Le FCC n’est donc pas fondé à considérer le Président Tshisekedi comme le chef de l’opposition parlementaire mais bien comme le chef de la majorité présidentielle constituée par les coalisés autour de sa personne.
D’autant plus que les Catalans auront une tâche tout aussi compliquée que les Madrilènes en allant affronter le sous-marin jaune quelques heures plus tard.
Ça, c’est carrément « Non ».
Mad Love in New York nous replongent dans un New York bouillonnant et bruyant, où la ville devient un personnage à part entière dans leur cinéma.
Il a confirmé que cette force est là en appui.
A l’instar d’une infusion, les feuilles baignent pendant 15 minutes dans le moût.
On ne peut pas rester enfermés chez nous, nous devons trouver un moyen de sortir en sécurité et de travailler en respectant les règles.
Ces nouveaux chiffres pourraient alimenter les spéculations selon lesquelles la gravité de l'épidémie, appelée officiellement Covid-19 par l'Organisation mondiale de la santé (OMS), pourrait avoir été sous-estimée.
Tout a commencé avec un malaise d’un des enfants.
Le cas où les responsables du projet Souapeti ne nous répondent pas favorablement, nous allons voir sur quel pays dansé en matière de justice.
Et l’homme de culture s’est montré élogieux au sujet de l’écrivain dans sa « critique » du questionnaire réalisé par nos journalistes.
Le rapport précise que le parti s’est rendu coupable de harcèlement en ne réagissant pas comme il aurait dû face aux propos antisémites tenus par l’ancien maire de Londres, Ken Livingstone, notamment.
Les hommes de qualité sont capables de dialoguer et de travailler ensemble.
Vous serez de nouveau les bienvenus dans la ville, quand tout sera terminé."
Après son départ depuis Kertch, l’automotrice franchira la frontière administrative entre et le territoire de Krasnodar qui passe par le détroit de Kertch, enjambé par le pont de Crimée.
Durant la troisième nuit, un adolescent de 17 ans a tiré dans des circonstances floues sur trois manifestants, faisant deux morts mardi soir.
Dans l’environnement RPT-UNIR, on peut tirer à visage à peine voilé sur des prétendants qui peuvent menacer la survie à un poste juteux.
La sécurité épidémiologique sous-entend l’absence de contacts entre les patients positifs et les patients négatifs au Covid.
Il me disait bonjour.
Christophe de Voogd:«“Le jour d’après” : Saint-Simon 2.0 au pouvoir?»
Pour une fois, la puissance publique avait pris son temps.
Un site qui rassemble chaque jour sur des sujets très divers tous les curieux de culture au sens large, de sciences, d'art contemporain, de musique, d'histoire, de géographie, etc. en leur donnant des rendez-vous pour des conférences en live.
Et pourtant, nombreux sont les tweets de spectatrices qui saluent le film et écrivent vouloir être elles aussi les prisonnières de Massimo, qu'elles trouvent "beau comme un dieu".
Si nous rentrons en confinement rien ne dit que ce ne sera pas plus long. On s’attend aussi à un fort impact sur nos abonnements pour les prochaines saisons, dont plusieurs ont été dévoilées et d’autres devaient l’être dans les jours à venir.
La situation est différente à l’arrondissement de Lachine, où la plupart des employés travaillent de la maison.
Son équipe a annoncé samedi que la campagne continuerait pourtant "à pleine vitesse", avec des déplacements de M. Pence et des fils Trump à partir d'après le débat des numéros deux.
Le problème, c'est que Goldman avait présenté son projet à Disney à deux reprises (2000 et 2009) et que le studio l'avait refusé à chaque fois.
En guise d’explication, elle avait simplement posté dans une Story Instagram: «écœurée».
Oh mon Dieu qu ils sont bêtes d être aussi bêtes.
Toute l’année, Think Pink soutient les femmes pendant leur traitement et après, car les conséquences à long terme laissent souvent des traces.
Ceci dit le rouge à lèvres reste la première victime de ce « rejet » lié directement au Covid-19 et au port obligatoire de masque.
En Côte d’Ivoire, comme dans beaucoup d’autres pays du continent, ce qui pousse à un doute profond sur l’avènement imminent d’une Afrique « d’après » très différente de l’Afrique d’aujourd’hui, c’est bien la conception surannée du pouvoir politique.
Ce samedi, une femme a été blessée légèrement par un CRS.
Moi je sais qui m’effraie et ce n’est pas Google ou Nokia.
Le maire d’Ostwald a confirmé mercredi que le fortin occupé par Vent d’est, le groupuscule d’ultradroite qui a succédé au Bastion social, n’était pas conçu pour accueillir du public.
Il suffit à Ridley Scott d'un traveling semi-circulaire et d'un dialogue en apparence anodin autour de l'apprentissage de la musique pour nous faire comprendre le magnétisme diabolique de son héros maléfique et sa maîtrise du médium.
Décote trop importante, pour au final gagner juste une garantie de 24 mois et avoir le plaisir de déballer ton jouet.
C’est le cas du Prince Ratsimamanga, « en principe, il devait être inhumé à Ambohipiara, mais comme le razana n’avait pas de tête, on l’a enterré à Ambohidrapeto », a expliqué Dadaleba Refotaka.
Dix-neuf personnes, principalement des jeunes majeurs, sont actuellement en garde à vue.
Le président de l’Apdr informe que son parti va répondre à toutes les échéances électorales : « Notre objectif est de conquérir le pouvoir.
Une annonce qui, bien sûr, n’est pas faite de gaieté de cœur.
Il qualifie les accusations d’absurdes et a ajouté qu’il ne sera pas difficile de “prouver qu’elles sont fausses”.
Quand elle est venue lire avec moi, nous avons eu tous les deux le même sentiment : nous devions faire ce film.
Cette année, les analystes estiment que la participation pourrait être plus élevée avec quelque 150 millions d’électeurs, dont jusqu’à la moitié par correspondance.
Il faut s’améliorer à ce niveau.
Airbus emploie 48.000 salariés en France où sont notamment assemblés à Toulouse les A320 et longs-courriers A330, A350 et A380 ainsi que les hélicoptères à Marignane.
Les arrangements, la musicalité, le choix des sons et la performance de l’artiste sont autant de critères importants pour M. Pageot lorsqu’il évalue une chanson.
Baiju Bhatt puise son matériau également dans le rock, la fusion, ailleurs encore en Afrique.
À Chazelles-sur-Lyon, le village du Tour de France a ouvert ses portes sur la place de la Poterne.
Les conservateurs ont d’ailleurs apporté des modifications à leur proposition de comité anticorruption, prenant le soin de préciser que leur initiative ne vise aucunement le déclenchement d’un scrutin fédéral.
Elle ajoute que les films choisis ont pour effet de « soulever les débats ».
Je ne veux pas qu’on puisse penser cela de moi.
Joe Biden a, de ce côté-là, une longueur d’avance.
Cinq jours auparavant, la terre a tremblé à la côte nord du Chili après des secousses telluriques de 6,8 sur l’échelle de Richter.
Du givre et même, localement, des plaques de glace pourraient également se former à l'intérieur des terres.
Proximus, un nouveau libraire pour «Le Soir»
Annoncé un héros shooter totalement inconnu (même pas venu d'une licence existante) et le vendre 30€ XD.
Dans la foulée, les fournisseurs d’accès Internet ont suivi l’élan de solidarité initié par Canal+.
C'est chouette EGS, c'est comme collectionner les jouets dans leur emballage d'origine sans jamais les ouvrir.
Enfin, « une mutation indiscutable est en cours pour la RSE et le développement durable et la digitalisation au sein des pays de l’UMA.
Les titres des journaux sont contradictoires.
Elles se heurtent à des barrières de connaissances et de compétences.
Sondage Covid-19 des CFO - Les CFO suisses sont beaucoup moins pessimistes.
Le chef du gouvernement a également précisé que le Conseil national aurait la primeur des détails des dispositions.
D’autres analystes disent que les deux parties ne souhaitent pas non plus que l’Iran ait une présence militaire efficace et permanente en Syrie.
"Je dois dire adieu à ce magnifique sport", a écrit Vastavel sur Instagram.
Il en est de même en ce qui concerne les journalistes de Top Bendjé, Ce média appartient à Maître Séraphin Ndaot Rembogo, le président du Parti pour le développement et la solidarité sociale.
Les organisateurs du Tour du Jura Cycliste 2020 ont pris la décision d'annuler l'organisation au mois de mai.
Sur un centre de Fabien Centonze, Mohamed Simakan a détourné du bras la reprise de Warren Tchimbembé: le penalty a été transformé par l’international tunisien Dylan Bronn (0-1, 35e).
Moi, j’aime rendre l’impossible réel.
Pas très loin, au domaine Laurent & Rita Kox (Remich), on ne fera pas de folie pour célébrer la relance.
C'est donc dans le rôle du Roi Scorpion que The Rock explose l'écran, mutique, impitoyable et crochu.
C’est l’un des gratte-ciel symboliques de la ville.
À 23 ans, il se sent lâché par les autorités.
Jusqu’à 14 h, une dégustation des vins de domaines locaux sera proposée.
La période de gavage commence à l’âge de onze semaines environ.
Pour nous, c’est rouvrir ou mourir”, martèle le collectif Wallonie Horeca.
En mai, une malle de voyage de la suite de Marie-Antoinette et une grande serviette lui ayant servi durant le sacre de 1775 ont été adjugées à des montants élevés, lors d’une vente également organisée par la maison Osenat.
Il payait toujours son loyer et si besoin, il en parlait avec la propriétaire des lieux.
Neuf partis politiques sur les 17 plaignants ont déposé des appels demandant l’annulation partielle ou totale des opérations électorales dans certains conseils de la région Centre.
Solidarité nationale ou congé payé par l'employeur?
Lors d'un déplacement dans un centre de tests de dépistage d'Argenteuil ce lundi, Olivier Véran a jugé qu'il ne faut pas "aller trop vite" pour assouplir les mesures de contrôle de l'épidémie de Covid-19.
Elle a lieu ce mercredi et jeudi.
Il s’agit d’un projet qui s’étend sur la période 2020-2021.
On parla alors du mariage le plus cher au monde avec un budget de 20 millions de pesetas.
Fin avril, la préfecture des Bouches-du-Rhône a indiqué à l'AFP avoir mis en demeure une société agricole d'effectuer des travaux d'urgence de mise en conformité de locaux où étaient hébergés 80 saisonniers.
Les Reds repartaient dans le cercle de l'Australie.
Le tourisme est un secteur clé de l’économie de Dubaï, qui a accueilli en 2019 plus de 16 millions de visiteurs étrangers.
"Je pense qu'il est impossible de jouer au tennis comme ça.
Selon le Dr Daouda DIARRA, un responsable du SYNAPHARM, les 3 milliards et quelques, qui étaient la pomme de discorde entre les pharmaciens et l’État sont réglés.
« Quand une personne est éjectée, ça laisse toujours penser qu’elle ne portait pas sa ceinture », indique M. Godin.
Peut-être à un reconfinement des personnes âgées, des gens à risque, mais on ne peut pas confiner toute la population à nouveau."
Du haut de ses 30 mètres, il coiffait la Fédération internationale de gymnastique (FIG) et les habitations voisines.
Habib Jemli a précisé que la présidence de la République et le mouvement Ennahdha ne sont pas à l’origine de cette fuite.
Interrogé sur les propos de médecins allemands qui affirment avoir trouvé des traces d’une substance inhibitrice dans les analyses d’Alexeï Navalny, le spécialiste a précisé: «les inhibiteurs d'acétylcholinestérase sont des neurotoxines.
Les membres du groupe ont tour à tour présenté un résumé des discussions qu’ils ont eues avec nos partenaires internationaux concernant leurs réponses au coronavirus pour prévenir et limiter sa propagation.
«Dans les années 50, les réserves de pétrole représentent 150 années de production.
Ici aussi ça supprime du commentaire à tout va, du moins ceux qui ne vont clairement pas dans le sens de la pensée unique.
Un avocat est-il payé alors que la crise sanitaire engendre également des soucis économiques majeurs.
Le Premier ministre, Jean Castex, s'exprimera à 18h.
Son fils âgé de 22 ans, souffrant d’une maladie psychiatrique, en serait à l’origine.
Certes, je suis le suppléant de à la députation, mais n’a rien à voir dans mon choix d’être candidat à la présidence d’ECLA ; personne ne m’a poussé, ni même guidé dans cette réflexion, et je souhaite m’adresser à toutes les communes.
Les « malfaiteurs » ont été si efficaces que l’exposition a été dévalisée de ses œuvres en moins de dix minutes, alors qu’elle était prévue pour durer jusqu’à dix jours.
On sait ce à quoi il faudra faire attention.»
Des choix correspondant à la stratégie du parc d’attirer davantage un public familial.
Or, les chiffres sont actuellement infiniment faibles à l’échelle de la France.
On croit à tort qu’il faut être paraplégique ou être atteint d’une forme sévère d’autisme pour y être admissible.
Du causse, il est difficile à repérer.
Bien entendu, nous en informons, dès que possible, le maire concerné ainsi que nos clients.
En tout cas Alpha Condé a instruit son ministre de l’Administration du territoire et de la Décentralisation de veiller à l’exécution de la présente décision.
Par ses recommandations à l’ensemble de son personnel, Sainte-Justine cherche à éviter qu’un employé contaminé infecte ses collègues et éventuellement des parents ou de jeunes patients.
Ecrit à la première personne par la journaliste Caroline Stevan, BlaBlaCar, la France et moi propose un tour de l’Hexagone dans l’auto des autres.
Patricia, Guilhem, Gaëlle, Jenny et Stéphane font partie de ces minorités invisibles, littéralement inexistantes aux yeux de la société.
Ces quatre dernières saisons, le prix avait été remporté par Oblak, son successeur chez les Colchoneros.
La propagation du coronavirus suscite l'inquiétude à cause de sa capacité à muter et à se transmettre rapidement entre les humains, estime Yves Coppieters, épidémiologiste à l'École de santé publique de l'Université Libre de Bruxelles (ULB).
Des oublis et des erreurs étaient aussi de plus en plus souvent constatés dans les piluliers remis aux résidents.
Et aimer construire ».
De son côté, Benyamin Nétanyahou joue sa survie alors qu’il doit être jugé pour corruption, des accusations qu’il rejette.
Dans les Hauts-de-France, les appels aux centrales téléphoniques des laboratoires ont explosé.
Le dimanche à Batibouw, avec près de 30 000 visiteurs.
Celui-ci décida de ne pas attendre l’arrivée des pompiers et se rendit à la salle des fêtes pour y récupérer les extincteurs.
Jusqu’à présent, d’autres sont également là, en attendant le bon moment pour repartir.
Car si, au niveau national, 43% des nuitées hôtelières estivales sont générées par des Suisses, les situations sont très variables.
Des jeunes affirment avoir été victimes de violences policières dans la nuit de vendredi à samedi, Place du Vieux.
Vegni explique notamment qu'il n'existe pas de "plan B" pour la Primavera, première grande classique de la saison cycliste, et qu'une annulation n'est pas à exclure.
Voici son histoire.
Des premiers débordements ont déjà été constatés sur les dernières pleines mers sur les estuaires de l'Adour, de la Gironde et de la Seine.
La caméra captera aussi bien l'image et le son. Elle pourra ainsi étayer la version des agents ou servir de preuve en cas de bavure sans témoin oculaire.
En revanche, aucun lieu n'a été indiqué pour sa construction.
C’est AKK qui a accéléré le calendrier en annonçant le 10 février son intention de jeter l’éponge, après un peu plus d’un an seulement à la tête du parti.
De Goutin racontera que le geste du père Trouvé a été trouvé «odieux» par les habitants de Beaubassin et qu’il a dû quitter l’endroit.
En retour, M. Philippe a répété comme un mantra devant l’Assemblée son attachement à « l’équilibre financier », qui n’est « pas un gros mot ».
On pourrait donc les entraîner à reconnaître les molécules volatiles des cellules infectées par le coronavirus.
Selon Gabriel Attal, Emmanuel Macron a commencé la réunion en félicitant Edouard Philippe.
Illustration : des Juifs ultra-orthodoxes à Anvers, en Belgique, le 16 mars 2016.
Après le changement de direction dans le dossier israélo-palestinien, le président français modifie son cap européen, en lui faisant prendre un tournant à l’est.
"Quand il était à Gray, Jonathann venait souvent me voir.
La gauche pour sa part a estimé que la hausse des salaires était «la moindre des choses»
Un rythme effréné et un objectif clair : jouer les premiers rôles et ne pas louper la montée.
Mais le fond reste le même : il faut protéger policiers et gendarmes dans les opérations de police.
Cent soixante mille Britanniques passent en ce moment leurs vacances dans notre pays.
Dès que les produits auront obtenu les autorisations nécessaires, les vaccinations débuteront.
Mordu de cyclisme depuis petit, il attend avec impatience la venue du Tour de France, le 15 septembre prochain.
D’autres visent les principaux commandants des FDLR dans les territoires de Masisi et du Rutshuru.
Limogé d'un club africain après des propos racistes, le Belge Luc Eymael se défend: "Je ne suis pas raciste, loin de là"
Des synergies et des projets se dessinent déjà entre certains membres du collectif.
Les raisons de son limogeage ne sont pas encore connues.
Ici en juillet 2006 au Montreux Jazz Festival en compagnie d’une autre légende : Carlos Santana.
En attendant, on repasse du côté des comics avec qui a redéfini les origines du personnage dans le dossier juste ici.
C'est ce que dénonce dans un rapport publié mercredi l'ONG Oxfam selon laquelle un groupe de pays représentant 13% de la population mondiale a pré-acheté la moitié des futures doses.
Et les syndicalistes ont trouvé tous les moyens pour y mettre les magistrats et écarter les cadres de l’administration douanière, des impôts ou du Budget.
De nos jours, à diplôme égal, ce sont ces détails qui font la différence.
Depuis la création de ce classement en décembre 1992, seuls huit pays en ont pris la tête.
Encore pire, des reliques d’excellence peuvent également être récoltées dans chaque tableau.
Face à eux, "Notorious", l’équipe du frère de la princesse Charlène, Gareth Wittstock, qui sera accompagné par Jérôme Fernandez, Kevin Crovetto ainsi que Guido Belinskis.
Avant le départ du défilé, les leaders syndicaux ont pris la parole et renouvelé leurs critiques envers le projet du gouvernement.
Le port de Mandelieu-La Napoule, idéalement situé entre les massifs de l’Esterel et du Tanneron.
La démo de la version next-gen est là aussi, sur PC.
Daniel Koch, le Monsieur Coronavirus de la Confédération, n’a pas du tout apprécié les matches de foot sauvages organisés à Lausanne et à Genève.
Bakic a offert le but de la victoire.
Les Scorpions vont défier les Panthères à Franceville, le 27 mars, avant le match retour à Banjul, le 31 mars.
Au regard de ces différents constats, cette tendance observée en France de se tourner vers des industriels étrangers pour armer ses soldats est clairement singulière au sein des nations de premier rang.
Visiblement peu inquiété, il avait tout de même un masque et des gants.
Au Caire, le quotidien gouvernemental croit à des « violations » lors des élections et affirme qu’ »il est temps que les Etats-Unis cessent de nous donner des leçons de démocratie ».
Il a nié les enseignements de la science, sur ce chapitre comme sur le chapitre sanitaire.
Mais, le ventre plein ou vide, cela ne les a pas empêchés d’accomplir leur tâche.
Elles pourraient recevoir plus de 172 et 140 milliards d'euros respectivement via cet instrument.
Un accident centenaire, dont le souvenir reste frais dans la mémoire collective, le naufrage du Titanic, a entraîné la mise en place de ce cadre partout dans le monde pour assurer la sécurité des personnes en milieux marins.
La mairesse suppléante Susan Cormier a rétorqué que le maire, élu depuis quatre ans, n’a «jamais pu voter une seule fois» puisque son vote ne sert qu’à trancher en cas d’égalité.
Les autorités sanitaires ont fait état hier d'une hausse de plus 20℅ des cas confirmés de corona virus.
« Mais depuis l’annonce du premier cas de la Covid-19, le port des gants et des masques de protection est obligatoire pendant les pratiques de la toilette mortuaire d’un corps ».
L’une des figures du mouvement, Éric Drouet, était également parmi les personnes verbalisées.
Au final, tout le monde est gagnant, et les économies peuvent être substantielles.
Une véritable problématique se pose alors auprès de toute la communauté d’organisateurs qui en subissent majoritairement les conséquences.
La campagne de crowdfunding, orchestrée par (2), s'ouvre ce jeudi pour une durée de deux mois, avec un objectif de lever 120.000 euros supplémentaires.
Le PDG du groupe Noalys, Jean-Loup Durousset fait ainsi clairement le lien entre le confinement et la baisse de 15 % constatée par rapport à la même période l’an passé, au sein des deux sites de la maternité Natecia, Lyon et Rillieux-la-Pape.
Et le mobile de ce crime rarissime : l’argent.
Il n'a eu lieu qu'un peu plus tard dans l'après-midi.
Les faits se sont déroulés, en partie, au cœur du quartier des Buis et notamment sur la place Godard.
Bruxelles-Environnement souhaite en effet le mettre à la disposition des nouveaux agriculteurs et maraîchers.
Le chef de corps confirme également que des barrages sur les axes routiers sont encore possibles dans les semaines à venir.
Il est à présent imité par Elizabeth Warren.
En cause : la relation qu’elle entretenait avec un garçon plus âgé qu’elle et de confession chrétienne.
À la commission Charbonneau, l’entrepreneur Paul Sauvé a déclaré que le fils de l’ancien parrain Vito Rizzuto, Nick Jr, est intervenu en faveur de Bellini pour qu’il obtienne sa part d’un contrat sur l’hôtel de ville de Montréal.
« C'est le premier bâtiment à énergie positive (N.D.L.R.: qui produit plus d'énergie qu'il n'en consomme) qui a été construit par Poitiers: le projet a été lancé en 2009 lorsque j'étais adjoint au maire, a rappelé Robert Rochaud.
Il est archi-stable en production Windows 7. Et bien évidemment, les mises à jour de sécurité sont toujours poussées pour les professionnels.
Le procureur général Avichai Mandelblit a jugé « malheureuse » la décision d’une commission de la Knesset d’accorder l’immunité au député du Likud Haim Katz, a rapporté mercredi le diffuseur public Kan.
» La campagne de financement participatif prendra fin le 27 juin.
Faut-il racheter ses années d’études pour augmenter sa pension?
"Nous n'allons pas faire une loi pour interdire les stages (.
Pourtant, l’Algérie n’a aucune visée hégémonique, ou visée sur les richesses de ce pays frère qui nous a ouvert ses portes pendant notre guerre de libération », a déploré Tebboune.
Reconnu coupable du cambriolage d’une pharmacie du centre-ville de Thionville et d’une maison d’habitation à Yutz, l’homme de 33 ans souffrant de schizophrénie, s’est rendu rue Jean-Jaurès à Yutz où il s’est introduit dans un pavillon, le 10 juillet.
Selon l’élue, le représentant des forces de l’ordre n’aurait pas compris, dans le contexte de première phase de déconfinement, la justification de son déplacement.
Elle devra être repensée et célébrée autrement, puisque toutes les activités de rassemblement sont annulées.
Les données manquent sur les autorisations d’urgence chinoises et le vaccin russe.
Pour le moment, personne ne sait si elle sera réellement mise en vente sur le marché, ni à quel prix.
Les deux sont âgés de 17 ans, ils ont été interpellés et placés en garde à vue au commissariat de Saint-Denis.
Affaire de corruption à Bayonne.
La banque publique d’investissement a donc mis en place un plan de soutien d'urgence en trois volets.
«Mon téléphone ne dérougit pas», dit à l’autre bout fil Franz Andre, co-coordinateur du Comité d’Action des personnes sans statut au Canada hier.
De quoi faire trébucher l’économie planétaire: la Chine représente désormais environ 17% du PIB mondial, contre 4% à l’époque du Sras.
Vendredi, BNP Paribas ne s’est pas présenté lors de la dernière réunion consacrée au PGE, malgré un taux de garantie de l’État porté à 90 %.
Pour sécuriser l’accès, Patrice Villalonga, le maire et Arnaud Bernard, employé communal sont venus prêter mains fortes au salarié du site.
C’est ainsi que l’entrée était conditionnée au don de 2 livres par personne et 3 livres par couple.
Dans le pays voisin, Emmanuel Macron a récemment annoncé qu'il n'y aurait pas de limite aux déplacements pour les soirées du 24 et du 31 décembre mais que les rassemblements sur la voie publique seraient interdits.
Beaucoup de ces personnes-là sous-louent des chambres à droite à gauche, doivent s’acquitter des loyers et donc sont menacées d’expulsion parce qu’elles ne trouvent plus de quoi payer.
«Comme pour mes autres œuvres, j’ai envie de véhiculer une vision optimiste, une certaine idée du vivre ensemble.»
Ce virus est hautement mortel et contagieux, bientôt 700 mort et plus de 30000 personnes contaminé en seulement 2 mois!
Mais en septembre, ce regroupement carcéral est abandonné par le Garde des Sceaux Jean-Jacques Urvoas, après une agression concertée contre des surveillants.
«A cet égard, diverses mesures ont été prises parmi lesquelles, l’élaboration des mesures légales et administratives requises pour l’opérationnalisation de l’état d’urgence sanitaire dès les premières phases de la prise de décision», rappelle-t-on.
Dans tous nos pays, nous assistons à un dévoiement du droit d’asile», qui est utilisé «» ou des personnes «venant de pays qui ne sont pas en guerre», a par ailleurs estimé Emmanuel Macron.
En outre, le malade bénéfice d’une surveillance médicale spécifique.
L'écurie Haas est propulsée par un moteur Ferrari.
En vertu de la nouvelle loi sur la sécurité nationale, les pouvoirs de la police hongkongaise en matière de sécurité ont été considérablement élargis lundi en matière de surveillance.
Focus sur le Hameau Albert 1er, un hôtel de luxe 5 étoiles doté de nombreux atouts.
Cette rapidité interroge, malgré la volonté d’en finir avec les angoisses d’une insécurité de vie, la torture douce des confinements à répétition et des gestes barrières.
Il met une pression supplémentaire sur le Comité international olympique, qui avait fini dimanche par entrouvrir la porte d’un report, et s’est donné quatre semaines pour décider.
La Norvégienne et l’Italienne ont pu se jauger jeudi sur le relais mixte.
Poitiers : le CHU de Poitiers, prêt à faire face au coronavirus.
Dans quinze jours, «nous évaluerons si nous pouvons allégercertaines contraintes, en particulier pour les commerces», a précisé Emmanuel Macron.
La mise en quarantaine du Conseil d’État n’est pas nécessaire.
Les rares fois où j’ai pu prendre du temps au chevet d’une vieille personne, je me suis retrouvée face à des discours alarmants de grand désespoir ou, pire encore, à des silences.
Ils m’ont tous appelée la nénette, la gonzesse, la petite à lunettes.
Ils sont là, chez nous.
Si vous possédez un budget moins important et que l’autonomie, la qualité de l’écran, le son et l’usage sur les genoux ne réprésentent pas un problème, le Matebook 13 de Huawei est une alternative intéressante au vu de son prix.
Les enfants vont adorer prendre la pose avec les pingouins à la fin du parcours.
Et votre pays se portera mieux s’il a du sang neuf et de nouvelles idées.
Le chef de l’État a annoncé aussi qu’il procédera bientôt à des « changements radicaux » dans l’économie nationale.
En attendant que l’avenir apporte la réponse à cette question, l’on peut se poser des questions sur les conséquences politiques des déboires judiciaires de Vital Kamerhe.
Costco compte ouvrir «plusieurs» autres entrepôts de ce genre au pays l’an prochain.
Partout en Italie, les masques sont obligatoires dans les magasins, les trains et autres espaces clos et entre 18h et 6h dans les lieux publics bondés.
Personne n’a voté pour lui et il …
«La RATP appelle à l'apaisement et rappelle que si le droit de grève est un droit, empêcher le travail des agents est répréhensible», a souligné le porte-parole.
Le tournage de 11 jours se déroule sur une plage située dans la baie de Fundy, connue pour ses marées les plus hautes du monde.
Rien non plus n’est précisé pour la réunion Friends sur HBO Max, qu’on espère découvrir cette année.
Elle est aussi structurelle et mentale.
Un peu plus de tests ont été pratiqués que lors du précédent point, 1.716 contre 1.656, et pourtant le taux de positivité passe de 10,4% à 9%.
D’abord, le respect de la volonté de la majorité des Maliens à qui il faut prendre le temps d’expliquer le contenu du texte et sa portée de norme suprême du pays.
Au cours de ce dernier, il a notamment évoqué les changements qui seront apportés par la PS5.
Depuis une vingtaine d’années, l’établissement tenu par Angel et Bornia à Théoule-sur-Mer est une valeur sûre de la gastronomie locale, avec produits frais de saison et du marché goûteusement accomodés.
Quand on va voir le banquier au bout de deux ans d’exploitation (en général) en montrant notre EBE (excédent brut d’exploitation), on est tout de suite crédibles et on peut rembourser nos contrats obligataires via un crédit moyen terme classique."
Avec cinq mentions à son casier judiciaire pour vol, recel, refus d’obtempérer le jeune Jordan, allure d’un adolescent studieux derrière ses lunettes rondes, répond calmement qu’il ne comprend pas une telle opération d’envergure.
En france, à moins d'avoir fait une "grande ecole", toutes les portes sont fermées depuis longtemps.
Une femme promène son chien devant un magasin fermé dans la rue Ben Yehuda, dans le centre de Jérusalem, le 7 octobre 2020, pendant le confinement national dû au coronavirus.
Si Apple ne nous avait pas informés que l'écran n'est pas en verre, nous n'y aurions vu que du feu.
La plupart des titres retenus pour proviennent de concerts enregistrés les 17 et 18 janvier 1970 au Felt Forum, à New York.
Dans un entretien accordé à Sputnik avant le Nouvel an, Sergueï Lavrov a quant à lui qualifié ces sanctions d'un «exemple flagrant de concurrence déloyale et de politisation dans le secteur de l'énergie».
La trajectoire de Jonathan David est peu banale.
Les marchés européens ont baissé le rideau en négatif ce jeudi, avec le coronavirus comme principale préoccupation.
Avant d’ajouter que cette enquête a été menée parce que la Mission et ses collègues qui ont conduit cette enquête ont été informés d’une possible attaque contre le village d’Ogossagou.
Pour être précis, 1 394 fêtards sont actuellement en isolement, a annoncé la Chancellerie du canton de Berne dans un communiqué publié vendredi soir.
Dix autres sujets ne peuvent être évalués, comme la variation de l’efficacité de l’utilisation des ressources en eau ou encore la proportion de femmes qui jouissent de droits de propriété sur des terres agricoles par rapport aux hommes.
Il a par ailleurs décidé de confier les 30 hectares de l’aéroport de Yoff à la Caisse des dépôts et consignations (CDC).
La maman de 47 ans avait en effet révélé sur son compte Instagram qu’elle avait eu recours à la médecine esthétique après son aventure aux Fidji.
Le Président de la République démocratique du Congo, Félix Tshisekedi, vient de promulguer la loi portant prorogation de l’état d’urgence sanitaire, quelques heures seulement après l’adoption du texte par le Parlement.
"Son souvenir vivra toujours dans mon cœur.
Sciensano estime à environ 600 le nombre de soignants hospitalisés depuis mi-mars, a indiqué vendredi l'Institut de santé publique à la revue médicale Le Spécialiste.
Il reconnaît que le secteur du coworking est aujourd’hui particulièrement touché par la crise économique, conséquence de la crise sanitaire.
Un policier égyptien est mort, trois autres ont été blessés et sept membres d’une « cellule terroriste » tués mardi dans des échanges de tirs au Caire, a annoncé le ministère de l’Intérieur.
« L’annexion pourrait enlever l’accès aux terres agricoles à des milliers d’agriculteurs palestiniens sur lesquels s’appuient Israël et la Palestine pour nourrir les populations de la région », met en garde le rapport.
Les commentaires et les suppositions vont bon train dans le village.
Il s’agit notamment de CDG Développement (45%), le Fonds marocain de développement touristique (25%), Sud Partners qui inclut Akwa Group (25%) et la Société marocaine d’ingénierie touristique (5%).
Selon Jean-Claude Hamelin, un syndicaliste de la Confédération générale du travail, 80 % des contrevenants n’acquittent jamais leur « procès-verbal ».
On veut diversifier nos salles avec ce cinéma-là».
C’est un joueur de grande taille qui est très important pour nous.
Mais pas trop longtemps on espère ", lâche le ministre à l'équipe en partant.
Ainsi, au premier trimestre, les investissements pétroliers au sein de la filiale s’élèvent à 11 millions dollars, en baisse significative par rapport au premier trimestre 2019.
Ce qui reste immuable dans le programme traditionnel c’est la cérémonie commémorative en hommage à toutes les victimes.
En 2017, la dette publique du Mali représentait 25 % de la richesse alors qu’elle n’était que de 22 % en 2013.
Il encourage les entreprises à faire preuve d’innovation, en proposant notamment des produits plus originaux et plus compétitifs (fournitures médicales et autres équipements de protection).
La maman s'occupe seule de ses jumeaux, et elle ne maîtrise pas bien le français."
Au-dessus de nos têtes, le logo maison en forme de sourire s'affiche à la chaîne sur des box en carton que ne cessent de remplir des salariés, scanette à la main, courant dans les centaines de rayonnage des lieux.
"C’est vital pour l’entreprise.
Annie se résume.
Laetitia Gendre, 10 ans et demi.
Sur la même période, l’inflation et les loyers ont progressé trois fois moins vite.
Les fans de l'émission, qui remporte un succès grandissant, peuvent déjà se réjouir, puisque la production vient d'annoncer que les deux prochains épisodes ne seront pas raccourcis, à l'inverse des précédents.
Le Nasdaq, à forte coloration technologique, s'appréciait de 1,36% à 8.975,03 points.
Les chaînes TV ne sont pas en reste puisque TF1 capte 14,3 millions de visiteurs uniques chaque mois pour son site MYTF1, le site de Replay des chaînes du groupe, suivi de myCanal avec 12,9 millions de visiteurs uniques.
Ce lundi 18 mai 2020, Benjamin Cruard, dans sa chronique "Tous concernés", a comparé la situation de l'Hexagone par rapport à ses voisins européens.
L'impératif de ne pas reproduire les erreurs qui ont pu être commises dans le passé préside donc à sa construction.
Pays le plus endeuillé, les Etats-Unis ont enregistré 172.965 décès, soit 1.286 de plus au cours des dernières 24 heures.
Il resterait une incertitude quant à la participation de l’actuel patron (secrétaire général) contesté de la COSYGA, lequel pourrait se débiner à la dernière minute malgré son accord de principe.
Alors que les secondes garnitures de Cugy-Montet et Yvonand se mesuraient vendredi sur le terrain de Cugy, des malfrats ont forcé les vestiaires.
D’un pas serein, il marche vers Ramón Rodríguez Verdejo, alias Monchi, pour une accolade.
Le Conseil départemental a adopté la motion de soutien à la filière Champagne et à la filière vin à l’appel du Syndicat général des vignerons de la Champagne.
Mais dans les faits le confinement effectif devrait se prolonger encore quelques jours, voire quelques semaines, pour de nombreux salariés.
En attendant, les décès confirmés de coronavirus en Ethiopie ont atteint 1.222 sur 78.819 cas confirmés.
Il aurait été dommage de s’en débarrasser après aussi peu de temps.
C’est sur une base volontaire et anonyme que les malades s’inscriraient au programme en téléchargeant une application sur leur cellulaire.
Il n'y a pas eu de Miss France venant de Côte d'Azur depuis 1982 avec Sabrina Belleval.
Alors, quand il n’est pas au chevet des malades, il lit, regarde des séries et appelle en vidéo ses chérubins.
D'après les informations, il se trouverait en Suisse.
Et en ce qui concerne l’abstention de Kais Saied à atteindre les sommets de Berlin, il pense que le président de la République s’est trompé du moment où la Tunisie a besoin des relations diplomatiques.
En Slovénie, un conducteur belge de 34 ans a été arrêté par la police après la découverte de 34 immigrés clandestins dans le compartiment de chargement de sa camionnette.
Après être resté quatre ans fermé pour se refaire une beauté le musée Carnavalet, situé en plein Marais, à Paris, était sur le point de rouvrir ses portes lorsque l’interdiction des visites est tombée.
Puis Marcus Rashford a enfin donné l'avantage à MU après une série de feintes dans la surface (2-1,54e).
Sans public mais avec un "mur de fans", les premières émissions vont en étonner plus d'un.
« Je voulais protéger mes salariés et moi-même, et respecter les directives du gouvernementChristophe Lhermeroult, le gérant de la ferme.
Sur la lutte contre la Covid-19, le quotidien national Le Soleil souligne que « les mesures prises au Sénégal inspirent ailleurs ».
Vers Saint-Fons, il a tenté une nouvelle fois de faire un demi-tour brusque.
Question d’autant fausse que la junte vient de renforcer le rôle des Secrétaires Généraux; lesquels font office de vice-ministres.
Ahmed Meziani a également décroché l’argent chez les -73kg.
Sur l’A89, après un péage, un homme a immobilisé son véhicule afin d’aider sa femme qui s’apprêtait à accoucher.
L’autrichienne Austrian Airlines suspend tous ses vols réguliers.
Que vous a-t-il manqué pour grappiller un point ou deux?
De là à fermer la porte du crédit aux ménages les moins aisés?
Le président de la Communauté de communes et conseiller municipal d’Arbois Michel Francony a annoncé qu’il solliciterait de nouveau la confiance des élus communautaires en avril.
Ce réseau d’endroits sûrs où les femmes pourront se réfugier à défaut de la présence sur les lieux des forces de l’ordre s’étendra autant que possible.
« En outre, elle considère que l’application extraterritoriale de sanctions est contraire au droit international », a-t-il insisté.
Ces nouvelles conditions seront appliquées sur la partie énergie de votre facture, elles viennent en complément de vos conditions particulières actuelles qui restent inchangées.
« Radio-tôle » et ses détenus ont fait le reste en lui mettant la pression.
Le rapport est assorti de recommandations et le SPONG compte le porter en plaidoyer face aux autorités.
Et cela suite à cet entretien, d’ailleurs raté, dans le parking dudit aéroport.
C’est la quatrième fois en quelques semaines qu’un tel incident se produit au même endroit.
A ce stade, près de 5000 personnes – 4 761 exactement – sont hospitalisées dans l’Hexagone.
Ils ont reconnu les faits et ont été déférés le 10 juillet dernier devant le parquet d’Évreux.
André-Paul Duchâteau le reconnaîtra lui-même : « Il faut une immense amitié pour être capable de travailler une soixantaine d'années avec quelqu'un, sans jamais se disputer.
La même source avance que le PSG compterait proposer 60 millions d’euros et la venue de Thiago Silva, qui pourrait prolonger son contrat d’un avant ce transfert.
Le monde guinéen des affaires est en deuil.
Didier Deschamps a aussi lancé le tout jeune Eduardo Camavinga, 17 ans, plus jeune international depuis plus de 100 ans.
Les droits linguistiques me tiennent à coeur, mais mon expérience est plutôt dans le droit administratif.
Mais il m’est arrivé de voir une araignée grosse comme ma main en coupant un arbre.
Entre 18 et 27 ans, j’ai gagné ma vie en jouant au poker et au backgammon, je n’ai fait que ça, c’est possible si l’on est discipliné.»
« La grande majorité des victimes semble avoir été visée en raison de leur appartenance à la communauté Hema », avec 402 tués entre décembre 2017 et septembre 2019.
Quant au défenseur, il s'était illustré au stade Furiani, à Bastia, en ouvrant le score en conclusion d'une action collective de plus bel effet.
Les choses ont commencé à changer en 2016 avec l’arrivée du Président Patrice Talon qui, sous couvert de remettre de l’ordre dans le pays, a bouleversé les règles du jeu démocratique.
Un accident impliquant un poids lourd et deux voitures s'est produit ce lundi 24 août vers 10h30, sur l'autoroute A7 à Bourg-lès-Valence et en direction de Lyon.
« Depuis l’arrivée de ce gouvernement, nous comptabilisons, dans toute la Grèce, près de 58 000 étrangers privés de protection santé, alerte Tommaso Santo, chef de mission pour l’ONG.
WASHINGTON, DC – Le président américain Donald Trump s’exprime lors de la cérémonie de signature des Accords d’Abraham à la Maison Blanche, à Washington, le 15 septembre 2020.
Une dépression un peu plus importante devrait effleurer le Québec jeudi et vendredi.
C’est la règle!"
Ainsi, celle-ci pourra produire, en moyenne, près de 1 million de mètre cube de gaz.
C'est ce qu'a pu notamment observer notre équipe à Rennes.
À l'époque, elle pensait échanger au téléphone avec le Premier ministre du Québec, qui la contactait suite à des propos polémiques sur la souveraineté de la province francophone.
Dès fin avril, les structures de santé pourraient ne plus être à même d’absorber les malades, a prévenu le ministre de la Santé, Luiz Henrique Mandetta.
De la même manière pour certains achats, il est nécessaire de posséder des matériaux, c’est-à-dire les ressources obtenues sur le terrain.
Les logements sociaux ont eu du succès parce qu’ils ne sont pas chers et à la portée financière des consommateurs.
Son avocate a tout de suite après l’énoncé du délibéré annoncé son intention de faire appel.
Selon lui, c'est ce qui explique pourquoi "les populations se tournent vers les tailleurs" pour éviter d'avoir maille à partir avec les forces de sécurité.
Les cimetières restent en effet ouverts pendant cette période de confinement mais les visites doivent s'inscrire dans le cadre d'un déplacement autorisé dans un rayon d'un kilomètre autour du domicile.
Les copropriétaires sont rarement satisfaits des travaux réalisés dans leur immeuble.
Elle devait aller chercher à manger en voiture au McDo.
Un challenge qui génère des visions qui raviront les amateurs de science-fiction opératique à l’ancienne.
Mercredi, elle avait déjà lancé un vibrant appel à ses concitoyens pour limiter les contacts, y compris à Noël et au 31 décembre.
Cependant, « plusieurs dossiers, tout aussi cruciaux que ceux que je viens de citer et dont le traitement a déjà été entamé, requièrent davantage d’attention », a-t-il relevé.
La présidente de l’antenne locale de Hayange, Nathalie Klein, a dû s’adapter.
Et d’espérer que les gens retiennent les leçons de cette épidémie.
Elle avait déjà réagi dans la nuit.
Toutefois, les employés des magasins et les clients doivent respecter une distance minimale d’un mètre les uns des autres.
Enfin, au moins cinq États ont mis leurs principales villes en quarantaine, avec interdiction d'y entrer et d'en sortir.
Netanyahou est connu en Israël sous le nom de «Monsieur Sécurité».
La JS Kabylie a battu l’ES Tunis (1-0), ce samedi à Tizi-Ouzou, à l’occasion.
Les premières études penchent plutôt pour le 2e scénarios.
Puis à l’aide d’une spatule, incorporez cette crème fouettée au yaourt pour obtenir une mousse.
Rien ne sera épargné aux joueurs de Xamax et de Sion, qui devaient s’affronter mercredi en Super League.
Pour pallier toute inquiétude et s’en tenir au barème préférentiel, l’intéressé contactait un commercial de Sainte-Maxime.
Plus de 99% d'entre eux sont volontaires.
Soit un total record de 97 postes enseignants du 1er degré pour l’académie de Nice, dont 54 octroyés pour les écoles des Alpes-Maritimes.
Collecter des "crânes" pour obtenir des "skins exclusifs".
Les deux personnalités ont ensuite évoqué la question liée à la pandémie du Covid-19 et ses conséquences socioéconomiques en Afrique centrale.
Les prochaines élections générales ne doivent pas se tenir dans les mêmes conditions que celles de 2015-2016 dans un climat sécuritaire très tendu, par la présence et l’influence des groupes armés sur l’ensemble du territoire.
La version a été démentie par l’Ukraine voisine, qui parle d’une tentative avortée d’exil forcé.
Avec des ventes franchissant la barre des 50 milliards d'euros, le géant mondial du luxe a connu une nouvelle année record en 2019 et entend "poursuivre sa dynamique de croissance" en 2020, tout en affichant comme à son habitude "une confiance prudente".
Plusieurs sénateurs républicains ont jugé, eux, que l'offre de l'administration Trump était trop généreuse.
Les Hay Babies lancent un nouvel album, Boîte aux lettres.
Ces deux provinces vont recevoir 280 tonnes de produits alimentaires non périssables.
"À partir du moment où le Michelin te distingue, tu n'es plus chez toi : tu fais la cuisine pour les inspecteurs", regrettait-il alors.
Je suis un passionné qui aime expliquer et donner son avis sur ce qu’il voit et qui aime participer à ce formidable challenge de démocratiser le basket.
Chantal Lauby, comédienne, scénariste et réalisatrice ; Gérard Mourou, prix Nobel de physique ; Stéphane Israël, président d’Arianespace ; Gilbert Montagné, chanteur ; Virginie Basselot, cheffe cuisinière.
Il n’existe pas de preuve de transmission du virus entre humains et animaux de compagnie à ce jour.
Et que pouvez-vous faire vous-même?
Le jeune homme conduisait la voiture dans laquelle Camille Peyraudeau, 17 ans, a perdu la vie lors d’un accident de la route à l’entrée du village de Buret (Houffalize).
Il s’agit précisément des entreprises dont les créances sont inférieures à 70 millions de francs CFA, et ayant été validées par la Task Force sur le règlement de la dette intérieure.
Pour nous, ce match, c’était le dernier match de préparation de la saison.»
Il a dirigé le 26 août une vingtaine de musiciens.
Par rapport à l’année 2016, le nombre de décès par cancer a légèrement augmenté de 1 121 à 1 160 personnes.
En gros, cet avis ne s’impose pas.
Sur deux ans, le transporteur DHL estime le besoin à 15.000 vols, et 15 millions de colis réfrigérés à livrer dans le monde.
Deux mois après son éviction du gouvernement, Christophe Castaner rebondit.
Par la suite, le nombre fut 500 élus sur un total de 45000.
Il a raté sa sortie.
La contrepartie, ce sera de miser sur la polyvalence des trois-quarts, en cas de blessure.
Nous avions besoin de retourner dans notre marché », confie un commerçant interrogé.
Genk, champion en titre, a prêté le Roumain Ianis Hagi aux Glasgow Rangers jusqu’au terme de la présente saison.
Il sera prêt pour la reprise du championnat.
Et ce conformément aux dispositions de la Constitution.
On arrive à sortir 300 grammes de rabasse de première catégorie sur un kilo.
En 2003, une épidémie de SARS-CoV (épidémie à Coronavirus) débutée dans la partie Sud de la Chine avait touché 29 pays dans le monde.
Depuis le début des hostilités, l’ambiance à l’intérieur de la capitale arménienne est triste, selon Mme Aharonian, alors que «presque chaque famille a un soldat blessé ou tué à la frontière».
Dans les services, certains projets ou opérations ont été revus à la baisse ou reportés.
Organisé par Plexus-Santé, la plateforme logistique commune du CHUV et des HUG, un pont aérien exceptionnel a permis l’acheminement d’un total de 20,8 millions de masques en provenance de Chine depuis le 26 mars.
Le fait que les autorités militaires et politiques travaillent ensemble pour maintenir sa cohésion en est un signe.
Lors du dévoilement des célébrations annuelles du 150e anniversaire jeudi, Zane Korytko, directeur général de l’organisme, a tenu à souligner la portée des activités du YMCA.
Suffit de voir le scandale sur les midchloriens, sur soi disant que ça enlevait le côté mystique de la Force.
C'est masqué qu'Alain Berset annonce l'extension de l'obligation du port du masque en Suisse, décidé dimanche par le Conseil fédéral.
Yoann Faivre espère retrouver ses clients ce week-end dans sa discothèque de Vaivre-et-Montoille, le Manouchka.
L’Espagne est devenue, cette semaine, le premier pays de l’Union européenne à dépasser le chiffre d’un million de cas de Covid-19.
Baissant de pied, les Niçois ont laissé les Stéphanois reprendre peu à peu le contrôle du jeu.
La mobilisation devrait durer jusqu'au 27 janvier, selon le syndicat qui espère plus de visibilité en ralliant à sa cause un secteur à fort potentiel de nuisance lorsque celui-ci se trouve paralysé.
Il faut rappeler qu’à ce jour, le bilan du pays est de 5.735 cas positifs dont 29 décès et 1.754 guérisons.
Un défi qui demande de l'adresse et de la rapidité, à tel point que Lansay a lancé un challenge national.
Un masque, vous le changez tous les trois ans; nous, on a besoin de tenir douze semaines!
Tout est fait pour que je puisse m’épanouir ici.
Et notamment marier sa fille de force à qui l’accepte sans dot…
En revanche, les partisans d’ADO affirment qu’elle a remis le compteur des mandats à zéro, ses adversaires jugent anticonstitutionnelle une troisième candidature.
Avec les deux premiers buts en DH de Mommens et le premier de Shiouar.
"Les distributions alimentaires rencontrent un succès comme nous ne l’avons jamais vu, si j’ose dire.
Son leader (Khamenei) est un assassin!»
Si c’est un souhait de votre part, demandez-lui si elle serait partante pour effectuer, contre rémunération, quelques tâches ménagères en plus de la garde d’enfant.
Quant à l'école maternelle de Stockel, totalement isolée des locaux et des élèves de l'enseignement primaire, elle reste ouverte.
Plus les règles seront suivies strictement, plus vite elles pourront être réduites“, dit la députée Groen.
Du coup, certains voisins mettent le climatiseur.
Ce n’est pas parce que je suis sage.
Tout d'abord, Panthaa commence par ce qui a lancé le sujet de la discorde.
Mais elles ont travaillé dur ces trois derniers jours : elles ont fait un boulot formidable à l’entraînement et elles viennent d’en récolter les fruits.
"Nous avons mis en place un système permettant de respecter le protocole sanitaire.
Pour le moment nous n'avons pas de concurrents.
Si Jack Passe ne l’avait pas créé, il aurait fallu l’inventer.
Les éléments de doute l'ont amené à placer Catherine de Conto en garde à vue.
Les dissidents comme elle ne courent pas les rues en ce dimanche électoral.
Je ne compare pas avec 2019 qui a été une année exceptionnelle en termes de dons après l’accident des Sables-d’Olonne (1).
L’armée va commencer par une baisse entre 10 et 20 % la semaine prochaine, suivie d’une réduction progressive, selon Zilberman.
« Le Président de la République est le chef de l’Etat ; il veille au respect de la Constitution ; il assure, par son arbitrage, le fonctionnement régulier des pouvoirs publics ainsi que la continuité de l’Etat.
Le remplaçant a changé l'identité du film ainsi que le scénario, pour le résultat que l'on connaît.
Nous avons des primatologues qui peuvent être mobilisés pour endormir les lémuriens avant que les membres de l’Institut Pasteur puissent faire d’éventuels prélèvements pour les tests Jonah Ratsimbazafy.
Mes enfants ne peuvent pas aller à l’école car leurs cahiers et leurs livres ont été emportés», déplore-t-il, encore sous le choc.
Là, il fallait skier sans voir ses pieds.
« Après un moment, je ressentais une immense peine au plus profond de mon être, mais j’avais les yeux secs, je n’étais même plus capable de pleurer », confie-t-elle.
"Plusieurs de ses proches collaborateurs" ont également été "", a assuré vendredi soir la ministre des Armées, Florence Parly, sur le réseau social Twitter, sans plus de détails.
Selon Penny Thornton, astrologue consultée par la princesse Diana, le Prince Charles lui aurait dit qu’il ne l’aimait pas, la nuit précédant leur mariage.
Le clou de la compétition électorale sera le scrutin du 22 novembre qui devra départager les 13 candidats en lice pour ce qui est de la présidentielle.
Les annonces d’annulation de manifestations artistiques se multiplient entraînant du même souffle beaucoup d’incertitudes dans le milieu des arts de la scène.
Le temps de la reprise est venu pour ces deux publications francophones.
Au contraire, ce technocrate ouvertement homosexuel de 38 ans s'applique à citer autant que possible son expérience de maire de South Bend, une petite ville de l'Etat de l'Indiana.
"Valéry Giscard d'Estaing suit un traitement de quelques jours et fait savoir qu'il se sent bien, aujourd'hui."
Ancien entraîneur de Lons et Le Creusot, l’ex-3e ligne reconverti au poste de talonneur, Christophe Vojetta a débarqué cet été à Couches.
Les 530 opérateurs alsaciens, dont un tiers de vignerons indépendants et 15 coopératives, se plient à un cahier des aussi contraignant.
Notre pays traverse probablement la crise la plus grave de son histoire contemporaine.
Le producteur Dominique Besnehard avait-il des films en cours au moment du confinement?
Enfin, cette histoire a aussi été l'occasion de discuter du ressenti de la petite fille qui, comme tous les enfants est exposée malgré elle à une actualité anxiogène.
Elle a fait la promotion du d’inscriptions mis en place par le gouvernement du Québec.
«Le conseil doit démontrer son soutien plus ou moins inconditionnel à la chambre de commerce.
Estimé à quelque 4,6 millions de francs de Suisse, le projet est prévu de se réaliser au cours des années de 2020 à 2023.
Jusqu'à récemment, le prequel Furiosa a été lancé officiellement avec un joli casting, avec des noms tels que pour camper Furiosa jeune,Yahya Abdul-Mateen II. Mais en parallèle de cette annonce, fait également parler de lui d'une autre façon.
Durant ces 48 heures, ils ont multiplié les petits rassemblements, en famille ou entre amis, oubliant le protocole sanitaire à respecter quelques jours avant un match décisif en Ligue des Champions CAF.
Rappelons également que l'affaire avait particulièrement choqué à l'époque en raison de la présence d'un enfant de 4 ans au domicile du couple.
« Dans l’état actuel des choses, les gens peuvent venir et vivre ici, peu importe ce qu’ils ont fait », a-t-elle expliqué.
Attijariwafa bank mobilise son réseau pour soutenir les entreprises en difficulté en cette crise sanitaire.
Quand elles ne peuvent pas il faut les accompagner dans l’éducation des enfants.
Les Délégations de Mayotte à Paris et à La Réunion organisent un webinaire sur la Fintech.
De quoi simplement se faire oublier de tous les sites, apps et services que vous n'utilisez plus.
Saisie, elle peut s’exprimer à travers deux types d’actes à savoir un arrêt (décision) ou un avis.
La vraie raison est que les constructeurs ont bien compris que les gens changent de mobile soit parce qu’ils l’abiment (mais avec les smartphones étanches et les housses de protection qui se généralisent, c’est moins fréquent) soit parce qu’il est démodé.
Mardi, sa tante a lancé un appel pour ne pas oublier le sort tragique des réfugiés.
Détenteur du testament de Napoléon, de son cachet ou encore de son lit, Pierre-Jean Chalençon n’a pas encore exposé en Belgique.
«Avec sa démission, Christine Gosselin attaque directement le jugement et l’intégrité morale de la mairesse Plante.
En raison de la pandémie qui a mis à l’arrêt les compétitions, le quotidien sportif du groupe Amaury anticipe cette année une perte d’au moins 16 millions d’euros et cherche par tous les moyens à faire des économies.
Pascal Lamy, ancien Directeur Général de l’Organisation Mondiale du Commerce, donne un début de réponse en parlant de reconfiguration de la mondialisation et de « précautionnisme ».
Le balai citoyen tient donc à saluer cette décision gouvernementale qui vient reconnaître à sa juste valeur les énormes efforts déployés par le président Sankara pour le rayonnement de l’éducation, la recherche et la culture.
L’histoire prendra place plusieurs mois après la rencontre la famille Soma et Tohru.
Il doit notamment être équipé en lits et autres commodités dans les prochains jours.
Les taux d'intérêt pratiqués y sont bien plus avantageux que ceux des banques traditionnelles.
Xiao Yao a finalement pu quitter l'hôpital mercredi après un test négatif, signe de sa guérison.
Selon l’Agence européenne pour l’environnement, l’Europe a craqué son empreinte environnementale en matière d’azote, de phosphore et d’artificialisation des sols.
La directrice de l’Ehpad a assuré que toutes les précautions sont prises pour protéger à la fois les soignants et les résidents, au nombre de 86 au 11 avril 2020.
Le bouton d'allumage est allumé, j'ai rien, et aucune reaction de numlock et de shiftlock.
Leur situation financière s’est à tel point détériorée que deux tiers des e-commerçants recourent désormais au chômage partiel.
En janvier 2019, quelques semaines à peine après leur mise en service, les CFF ont cessé de recevoir de nouvelles rames en raison de divers ennuis techniques.
Notre intention est bien de pouvoir équiper et tester un maximum de personnes dont celles qui en ont le plus besoin dans l’exercice de leur fonction.
L’IWN et l’IRAC estiment que, ne s’agissant pas du premier incident de ce genre, les Chemins de fer israéliens doivent publier des directives écrites informant les employés qu’un tel comportement est illégal.
Mais elle s’est concrétisée ces derniers jours: cinq habitants du chef-lieu du Gros-de-Vaud ont formé un comité référendaire avec pour but de réunir les signatures nécessaires pour obtenir un vote populaire sur la question.
Ce dimanche face à San Mamés, il y avait pourtant peu de place pour le doute sur la faute commise sur Marcelo.
Il y a, de plus, dorénavant des restrictions à l’usage des cages agricoles dans lesquelles sont enfermées les truies – des petites cages en métal dans lesquelles elles sont enfermées pendant des semaines durant leur gestation.
La showrunneuse Hilary Weisman Graham va piloter ça depuis chez elle, les membres du casting devront se filmer.
Seules, certaines passent donc l’étape contrôle qualité.
Le résultat a dépassé les attentes.
Jusqu’à présent, dix formations étaient associées aux discussions (N-VA, PS, SP.
Donc dépister, c’est bien, mais il va falloir que l’on s’organise pour pouvoir prendre en charge tous ceux qui seront positifs», a fait remarquer le docteur Mougougou.
Ce mardi, cap sur la commune de Tour-en-Sologne à la rencontre de la famille de Sparre.
« Pour moi c’était une icône », lance-t-il.
Passez devant le pressoir et montez jusqu'au carrefour de la Croix-Dessaigne.
Le marché des médicaments a ainsi enregistré une croissance de 2,8% de sa valeur (2018: 2,3%; 2017: 4,4%).
Les grossistes « hésitent à aller chercher de la drogue à l’étranger.
Il faut faire preuve de civisme et ne pas tomber dans l’excès", explique le responsable communication de l’ISPPC.
Rapidement identifié il est interpellé.
Le Portrait de Dorian Gray, écrit en 1890 et seul roman de cet Irlandais plus connu pour ses pièces de théâtre, ses poèmes et ses essais, a dérangé l’etablishment.
Kitty Van Nieuwenhuysen, alors âgée de 23 ans et à peine diplômée de l’école de police, avait été tuée par balles par des malfrats dans la nuit du 3 au 4 décembre 2007, lors d'une patrouille.
La sécheresse, les parasites et les tempêtes ont fragilisé les arbres et les rendent vulnérables.
Une fois dépoussiérées, nettoyées et remises en couleurs, les aventures de ce petit personnage se tiennent encore pas mal!
La plus commune sur le macadam est rouge.
Il évoque le rôle déterminant du réfugié russe Piotr Pavlenski ces dernières jours dans la diffusion de cette vidéo ; laquelle aurait été adressée à une femme par Griveaux en mai 2018.
L'adoption de la mesure proposée par Gérald Darmanin pourrait permettre aux maires de répondre aux attentes de leurs administrés, notamment sur la question des nuisances sonores ou de la pollution.
Pour fêter l'Aïd El Adha qui aura lieu ce vendredi 31 juillet en 2020, les.
Se retrouvant coincé au milieu de nulle part, l’homme a pu survivre grâce à quelques pots de beurre de cacahuète et un abri de fortune construit dans la neige.
Le reste est une merveille de frappe dans la lucarne, de 18 mètres (58e, 2-1).
La personne concernée serait confinée chez elle.
Au total, 9 939 personnes sont mortes des suites du coronavirus en Belgique, dont 1 518 en Région bruxelloise.
Une volonté politique forte et des dirigeants courageux pourraient contribuer à spécifier et à faire respecter des mesures stratégiques et opérationnelles compatibles avec la préservation de l’environnement.
Un hommage qui est suivi par une annonce, qui indique que le contenu de la War Table de a été modifié suite à la disparition de l'acteur incarnant Black Panther, ce qui laisse à penser que son personnage aurait pu faire une apparition.
Des travaux en ateliers ont aussi marqué la formation.
Dijon et sa métropole basculent en zone d'alerte renforcée.
Castex signe les accords «historiques» du « Ségur de la santé »
Dans la même soirée, un car a dû stopper son ascension dans la montée enneigée du col de Montgenèvre, à la suite de la casse d’une de ses chaînes.
Explique allez ça a l'air trop cool ton cerveau.
Dans nos matches de football au village lorsque nous étions gosses, c’était l’équipe menée qui créait le cafouillage afin de mettre fin à la partie sans perdre la face.
La 5G a fait ses grands débuts hexagonaux fin novembre 2020 et les opérateurs ont déjà dévoilé leurs offres (voir plus bas).
Ces inégalités se retrouvent aussi à l’échelon national.
Coronavirus: quelles sont les personnes actuellement testées en Belgique?
Je n'ai, à aucun moment, jeté de l'eau bouillante sur elle.
Je ne sais pas du tout à quoi va ressembler mon prochain album.
La soupe à la grimace, c’était finalement pour le camp d’en face, qui avait tout misé sur un sprint massif.
Un ambitieux projet sur 5 ans rassemble chercheurs et travailleurs sociaux afin d’améliorer la qualité de vie dans les quartiers.
L’approvisionnement se fait de manière progressive, de sorte qu’on puisse couvrir l’ensemble des points de vente du royaume: grandes surfaces, supermarchés et épiceries”, poursuit Moucharraf.
Situé plusieurs siècles dans le futur, le film raconte l'histoire d'Alita (), une cyborg abandonnée.
Et câ€™est la Cour dâ€™Assises qui a en charge de juger et de prononcer les peines en question.
Traduisez avec notamment la perspective de la réouverture des écoles, il sera impossible de garder une distanciation sociale dans les transports en commun, il vaudra mieux donc que les personnes portent un masque.
Effectivement il n’est pas question d’interdire aux plus de 75 ans de venir.
Se basant sur les observations satellitaires, les scientifiques de Copernicus ont évalué les émissions des feux à l’intérieur du cercle arctique à 244 mégatonnes de CO2 entre le 1er janvier et le 31 août, contre 181 mégatonnes pour toute l’année 2019.
"La mission de nos soldats là-bas est la coordination (.
», insiste un jeune homme.
Utilisation de l’argent des dons pour acheter des smartphones : Abdelatif Mekki…
"Dans les prochaines heures, les vents continueront d'avoir la force d'une tempête tropicale, entre 70 et 95 km/h dans la région centrale de Cuba, avec des rafales plus importantes.
Une horreur bien française.
Le club italien compte 9 points de retard sur la 16e place assurant le maintien d'office.
La fréquence 5 GHz est plus performante que la 2 GHz qui, elle, est utilisée par d'autres périphériques, notamment ceux reliés en Bluetooth, qui peuvent en outre brouiller le signal.
Il est vrai qu’avec des dépenses mensuelles de l’ordre de 33 000 euros et aucune rentrée, le bas de laine se vide à la vitesse grand V. La survie de la salle tient désormais à l’obtention d’une subvention gouvernementale pour afficher une balance neutre.
L’agent de sécurité se gare devant l’entrée des urgences, active ses feux de détresse : « J’ai laissé le moteur tourner.
Des jurys d’harmonisation ont eu accès aux notes des élèves, à leurs appréciations et aux éléments statistiques des lycées sur les trois dernières années, comme les résultats au bac ou le taux de mentions.
Du 6 au 13 août, 532 nouveaux cas d’infection ont été enregistrés.
"Ceux de la fac sont débordés, il faut faire des ‘pré-entretiens avant de pouvoir espérer en voir un, c’est assez spécial… ", avance l’étudiant en langues étrangères appliquées.
La ferme vend aussi des cuisses fraîches aux particuliers.
Les poteries de Tamegroute, rustiques, sont uniques notamment grâce à l’alliage de manganèse, d’oxyde de cuivre et de farine d’orge que les artisans appliquent sur la terre cuite, lui donnant ces belles couleurs vertes.
La France, par exemple, ne va pas s’en plaindre, elle qui avait exporté plus de 1,5 million de tonnes de blé vers la Chine l’an dernier.
A cette occasion, les contributions et les efforts de tous sont souhaités et c’est à cette occasion que je reçois ce chèque de votre institution en guise de don pour soutenir la riposte au Bénin », apprécie-t-il.
Et à 9h, le dernier stock de masque de type chirurgical a été épuisé.
Un Meurthe-et-Mosellan sera parmi les 14 candidats de la neuvième saison du "Meilleur pâtissier", sur M6.
La Française des Jeux relance son jeu de grattage culte "Dédé" huit ans après sa dernière commercialisation.
Avant de chausser les skis ou les raquettes, vérifiez que vous êtes assuré en cas de mauvaise chute, d’accident ou de vol de matériel.
Faut-il le dire, encore plus aujourd’hui…
Arrivé jeudi en fin de matinée, l’équipage largué les amarres sur le port de la Cité.
Au total, on doit être à une quinzaine d'interventions jusqu'à présent.
On a même participé à l’émission à distance une fois», se réjouit l’aîné.
La mission vient renforcer les capacités d'observation de Sentinel 2, a expliqué Yvan Baillion, directeur des offres et affaires futures de TAS, lors du point de presse.
Après 40 minutes d'audience c vendredi 12 juin, la présidente du tribunal a ordonné le renvoi de l'affaire au mercredi 17 juin à 9 heures.
Ainsi, tout opérateur souhaitant offrir un enseignement de quelque niveau que ce soit peut s’établir en Belgique.
Le cas local a été enregistré dans la province méridionale du Guangdong, et a été relié à un cas "importé" de l'étranger, selon les autorités sanitaires locales.
Les feuilles d’eucalyptus sont comme de la benzine.
Dans ce document, il déplore une vendetta politique orchestrée contre lui par l'ex-Premier ministre, sir Anerood Jugnauth (SAJ), et la Central CID, dirigée par Hemant Jangi, un proche parent de ce dernier.
Selon ses chiffres, 700 verbalisations sont dressées chaque jour dans l'ensemble du pays pour non-respect de l'obligation de port du masque.
Parmi eux, les salariés de la Brasserie des Haras à Strasbourg ont posé devant leur établissement, avec distanciation sanitaire de rigueur, en portant un brassard noir.
Près de 140 nouveaux logements soci.
Pari relevé pour My French Film Festival qui, à travers une plateforme de films à la demande, disponibles du 16 janvier au 16 février, met en compétition une trentaine de films et courts-métrages ouverts au débat et à l’échange.
FAIT DIVERS - L'accident de voiture qui a coûté la vie à cinq enfants lundi dernier sur l'A7 dans la Drôme a très probablement été causé par la casse du turbo du véhicule, provoquant un emballement du moteur puis son embrasement.
« Donc du point de vue du consommateur, ce sont les seuls smartphones compatibles avec les évolutions du réseau à venir ».
Elle a dû s'acquitter d'une caution de Rs 8 000 et a retenu les services de Me Assad Peeroo.
Réuni en session extraordinaire le 21 novembre, le Conseil adopte des résolutions, dont celle d’une du 30 novembre au 4 décembre.
Cette console qui n'a rien pour elle.
Le gouvernement fédéral estime le déficit budgétaire d'ici la fin de la législature à 17,4 milliards d'euros, ressort-il du budget présenté mercredi par la secrétaire d'Etat, Eva De Bleeker, devant la commission des Finances et du Budget de la Chambre.
Il y en a un qui aurait mieux fait de rester en Chine.
Ses voisins sont sous le choc.
On ne peut s’empêcher de croire que nos gouvernants n’aiment pas leur nation.
Des traces du coronavirus ont été retrouvées dans les stations d’épuration de nombreux pays.
On est venu ce matin vous présenter le candidat Yacouba Issaac Zida, mettez l’encre ici, là Yacouba Issaac Zida, il vaut mieux faire le bon choix.
Il va nous concocter une soupe de maïs, une crème brûlée au fromage, des frites de polenta et du saucisson de chocolat.
La direction d'Air France présentera aux organisations syndicales les orientations stratégiques de la compagnie et ses conséquences sur l'emploi lors d'un Comité social et économique central (CSEC) extraordinaire le 3 juillet.
Avec le même objectif, l’investissement dans le livret A, lequel, à faible risque et donc privilégié par de nombreux épargnants français, a été rendu moins attrayant en passant de 0,75 à 0,5%.
Disney continue de passer ses classiques au photocopieur et s'apprête même à faire une suite au de 2019, mais avec un scénario original pour une fois.
Cette application permet d'envoyer des factures horaires (pour les professions libérales par exemple) depuis son iPhone ou iPad.
Une position qui heurte les milieux concernés, d’autant plus qu’Ueli Maurer, chargé des finances, n’a pas pris de gants pour la résumer, mercredi en séance de Conseil fédéral.
Plus importante compagnie aérienne de la région, Emirates, basée à Dubai, a été contrainte de réduire son réseau tentaculaire et a annoncé des suppressions d’emplois, sans en préciser le nombre.
Au micro de Burkina 24, ce mardi 24 novembre 2020, Simon Compaoré président du MPP a indiqué que « le patron du NTD », (Vincent Dabilgou, ndlr), l’a contacté à ce propos.
Les fans de football pourront désormais suivre la Scooore Super League en ligne sur Facebook, Instagram et Twitter via Scooore Super League, conclut le communiqué.
La prochaine rencontre tripartite, avec également le Soudan, aura lieu les 9 et 10 janvier à Addis Abeba.
Je ne m’attends pas à ce que tout le monde agisse comme moi, mais soyez un peu prudents.
Le filtre, qui ne mesure que 7 cm en longueur, se trouve à la sortie séparée directement de la robinetterie et peut être facilement remplacé sans outils en un tour de main.
L’avion s’est écrasé sur le territoire de la ville de Chahriar, à l’ouest de Téhéran.
Et encore il ne s'agit que des cas testés positifs, la réalité étant peut-être 10 ou 20x supérieure, voire plus.
En capitaine de vaisseau plein de folie, Fred Flusin, au sens théâtral et à la drôlerie indéniables, ne pouvait passer cette épreuve sans un petit clin d’œil humoristique.
Ousseni Zaïni Oui c’est un désinfectant.
On croise les doigts pour que la levée du confinement, prévue le 15 décembre, vous permettre d'aller les admirer en vrai.
Actif depuis trente ans dans la branche des droits télévisés, il explique avoir géré au nom de sa société, ou à titre personnel, les plus grands évènements diffusés dans la région.
C’est même la pomme de discorde entre le pou- voir central et les exécutifs pro- vinciaux ainsi que les Assemblées provinciales.
De même, nous devons donner une forte impulsion au SAFAGRI qui est une véritable plateforme d’échanges entre les professionnels africains du domaine.
Son successeur désigné est son frère, le prince héritier Nawaf al Ahmad al Sabah.
Il n’est pas dur d’arriver à croire qu’elle pourrait aller dans l’espace.
Bon, précisons simplement que le requin zombie en question n'est pas devenu mort-vivant par hasard mais qu'il est le fruit d'une expérience scientifique qui a évidemment mal tournée.
Les collectivités et municipalités sont tenues de prendre en compte ces dispositions et d'adapter la voirie en conséquence.
Le 7 mai, le Haut conseil du financement de la protection sociale prévoit finalement 3,6 milliards de déficit pour 2019!
La ville de Wuhan a recensé mardi 15 contaminations parmi le personnel médical.
Les rumeurs concernant l'arrivée prochaine de sur PC se confirment, tandis que Monster Hunter World : Iceborn continue de bien fonctionner, reflétant bien le succès grandissant de la franchise de Capcom.
La tempête perturbe la circulation sur les routes de la province et provoque des retards dans les aéroports.
Nous avons l'honneur de vous saluer et vous souhaiter la bienvenue à notre point de presse.
Le nouveau conseil communautaire sera installé le jeudi 16 juillet.
Selon une correspondance du Secrétariat général du gouvernement, dont détient copie, le projet sera prochainement discuté en Conseil de gouvernement.
De San Juan (Argentine) à Burgos (Espagne) en passant par l'Algarve (Portugal), le Brabançon semble bien parti pour réaliser un trois sur trois cette saison.
La mannequin de 46 ans n'aime pas un maquillage lourd et ne passe qu'un quart d'heure pour le faire.
“À titre d’exemple, nos partenariats avec des organisations comme FirstBank au Nigeria, MTN et Liquid Telecom aident à étendre les services de cloud aux PME, en soutenant leur croissance et en favorisant les économies dans lesquelles elles opèrent”.
Mais au fil des jours un autre jeune adversaire de l'ancien vainqueur de la Vuelta s'est imposé progressivement : Tadej Pogacar.
Le système audio TV Bose Solo 5 est une barre de son qui améliore de façon significative la qualité sonore de vos programmes TV préférés.
Il se battra pour récupérer jusqu’au dernier centime qu’il aura injecté en vous pour l’élire.
Juste pour préciser que l'Empire Romain n'a pas disparu contrairement à ce qui est dit ici.
Quelques heures avant que l'Espagne ne rouvre ses frontières aux Européens, le premier ministre a rappelé à la population qu'elle restait vulnérable au nouveau coronavirus et devait maintenir les mesures de protection.
Si nous sommes devenus gardiens de la paix, c’est pour assurer la sécurité de l’ensemble de nos concitoyens.
Le lundi 2 mars 2020 au matin, le président français écrivait un tweet de soutien à ces deux pays membres de l’UE.
Valérie Dufour fait partie de l’Équipe Éthologie cognitive et sociale rattachée à l’UMR Physiologie de la reproduction et des comportements, INRA-CNRS-Université de Tours.
Une passerelle disposant d’une structure métallique, cintrée et d’un paletage (ou plancher) de lattes rougeâtres en bois padouck d’Afrique.
On est contre la violence, les explosions, on est pour des élections honnêtes", explique Nastia, 26 ans, artiste dans le secteur numérique.
Les autorités ont décidé d'évacuer les habitations situées sur 70 mètres de part et d'autre de l'habitation de l'individu.
«Un des pires exemples d’inhumanité»
AMAZONIE - En 2019, la forêt amazonienne a perdu 9.166 km2 de surface au Brésil à cause de la déforestation, presque le double de 2018.
A l'inverse, sa connectique est riche avec un port M2, deux ports SATA, un lecteur SD, un port Thunderbolt, de l'USB A, HDMI et Ethernet.
Sur un mastodonte que estime à 200 millions de dollars de budget, cette clause n'est pas anodine.
Comment vont être gérés les problèmes d’accessibilité, qui faisaient déjà rage lorsque la crise sanitaire n’existait pas, alors que nous en avons plus que jamais besoin ?
Salle du Cercle, à Bischheim, les électeurs votent en respectant les consignes pour limiter la propagation du coronavirus.
Sandrine Rousseau entend notamment allier les combats écologistes et féministes.
La spiruline mesure 0,3 mm, elle n’est pas visible à l’œil nu.
Le masque est l'une des sources du problème puisqu'il ne sert absolument à rien, voire même, il piège et propage le virus.
L'hypothèse n'était pas écartée, comme l'indiquait prudemment le procureur de la République d'Auxerre.
Le COVID-19, je le rappelle, n’est pas de ces maladies dites honteuses.
Il est alors possible d’enregistrer des fichiers 4K à 60 fps sans problème.
Le capitaine Thierry Ortiz vient de prendre ses fonctions.
Non normalement t'auras pas de problème avec juste 2 fan supplémentaire sur un port.
Marie-Odile SAILLARD, directrice générale du CHR Metz-Thionville : Nous constatons un frémissement à la hausse sur les deux territoires.
Quel gachi cet univers.
Toujours est-il que dans un nouveau tweet publié ce jeudi, Kanye West affirme qu’il n’a "plus besoin du rendez-vous avec Arnaud.
Ce qui conduit la chercheuse à considérer que, s’il subsiste un risque possible de contamination des produits au lait cru, ce risque est très limité comparativement aux bénéfices.
Tout en niant l’efficacité du vaccin contre la grippe saisonnière contre le Covid-19, le DG de Pasteur a exhorté les citoyens à se faire vacciner (contre la grippe saisonnière) pour augmenter les capacités immunitaires, notamment chez les personnes âgées.
Patrick Kinigamazi soigne sa préparation avant de monter sur le ring.
Notamment car le latéral gauche Dalbert, prêté par l'Inter à la Fiorentina cette saison, est également mêlé dans ce même deal.
Pour Phil Spencer on pourra donc parler de gagnant et de perdant à partir de la fin de l'année 2021, puisque c'est à ce moment précis que les deux entreprises auront une offre suffisante permettant de satisfaire la demande.
Vie locale > Bientôt une navette maritime pour relier les différents ports de la Côte d'Azur?
La majorité des cas rapportés se trouvent en Flandre (16.140 cas, 58%), suivie de la Wallonie (8.468 cas, 30%) et Bruxelles (2.991 cas, 11%).
Sa réaction était attendue, elle n’a pas tardé.
Peut-être que Gilles aura la pression.
Le Mexique, un pays de 125 millions d’habitants, marqué par le racisme envers les Autochtones?
Finis les gobelets et bouteilles d’eau au self et aux réunions.
Aujourd’hui, le magazine qui appartient à Meredith Corporation possède l’un des plus grands fonds photographiques au monde, conservé à New York: plus de 10 millions de photographies produites par ses photographes au cours de 120 000 reportages.
Le pédiatre François Vié Le Sage sur la réouverture des écoles prévue le 11 mai : « Ce n'est pas l'enfant qui va transmettre le virus »
A l’issue d’une campagne d’une agressivité inouïe, chamboulée par la pandémie de Covid-19, le tempétueux président de 74 ans a échoué à se faire réélire, contrairement à ses trois prédécesseurs Barack Obama, George W. Bush, Bill Clinton.
Des images, datant du 29 août, montrent un écolier en train de sauter la fenêtre d’un train en marche à Nakhon Si Thammarat, dans le sud de la Thaïlande.
J’ai commencé à avoir peur», raconte une dame poursuivie en 2017 par une société de recouvrement vaudoise.
Si ceux-ci donnent une mauvaise réponse, une marée de slime viendra les asperger.
Beaucoup estiment que ce séisme a laissé des dégâts, mais aucune autorité n’a pas pu le confirmer.
L'indice CAC 40 a pris 16,60 points à 6.085,95 points, dans un volume d'échanges faible de 2,6 milliards d'euros.
Il existe certaines images que l’on n’aimerait pas voir lors d’une course cycliste.
"Sachez que les messages de phishing peuvent être étrangement convaincants.
On prend le même et on recommence.
Ils ont été retrouvés porteurs d’objets volés dans l’habitation.
"On enchaîne beaucoup de matchs mais pour un footballeur, il n'y a rien de mieux que de pouvoir jouer des matchs, c'est mieux que de s'entraîner.
Certains auront des cours, d’autres auront un enseignement à distance.
Et c’est sans doute la force de ce film qui garde une fin ouverte comme pour dire que l’espoir, en banlieue, n’est pas mort.
Depuis lundi, toutes les classes de primaire ont rouvert et les règles sanitaires ont été assouplies.
Là où des yachts de 80 à 120 mètres, véritables palaces flottants, s’amarrent à l’abri des regards.
Forte de ses 135 tonnes et 34,10 mètres de long, elle peut transporter jusqu’à 12 véhicules et transporte essentiellement des camions-citernes d’hydrocarbures.
D’autant que les rassemblements illicites de ce type constituent de véritables clusters en puissance aux conséquences dommageables.
La RTG est devenue une antenne de propagande pour l’adversaire Alpha Condé.
Les aires de jeux d’Ambohijatovo et le parc botanique et zoologique de Tsimbazaza ont été logiquement déserts car fermés au public.
Unitex dénonce la concurrence asiatique et les importations massives.
Le premier ministre Justin Trudeau soutient qu’un examen sera mené sur la réponse qu’a donnée son gouvernement à la pandémie, une fois que la crise de la COVID-19 sera terminée.
On y apprend à s’asseoir et à manger correctement à la façon des Blancs.
Mais aussi réfléchir à l'avenir d'une profession dont les conditions de travail se dégraderaient d'année en année.
«On constate que certaines mesures prises ne sont pas encore réalisées et, que celles qui ont été prises n’ont pas encore démontré qu’elles sont suffisantes pour garantir que les déficiences constatées ne se reproduiront plus.
Aujourd’hui, ce devoir de redevabilité, se déroule dans un contexte marqué par les affres de l’actualité brûlante de la crise liée à la pandémie du COVID-19 dont les premiers cas ont été révélés, le 09 mars 2020, au Burkina Faso.
Les mirages ont tiré les premiers, avant que les hélicoptères ne survolent à plusieurs reprises la zone.
Par contre, la musique, quelle horreur.
Mais je pense que cette deuxième vague, ces jours-ci, n’a pour objet que de condamner l’horreur.
Samedi matin, place Formigé, le maire sortant de Fréjus a officialisé sa volonté de briguer un deuxième mandat.
Le parti a même créé différents visuels et les a diffusés sur les réseaux sociaux.
Et exprime également sa grande joie, vu le rôle de premier plan que joue le chef de l’Etat, Macky Sall pour l’annulation de la dette des pays africains éprouvés par la pandémie de la Covid-19.
Elle était visible de presque partout dans le pays.
En écoutant attentivement les explications claires et précises de leurs guides, les participants ont pris conscience de l’importance de ces plantes que l’on trouve dans les caniveaux, aux abords des cours d’eau ou encore dans les chemins de terre.
En effet, nous intervenons beaucoup sur le terrain.
Un deuxième groupe s'est attaqué directement au complexe carcéral.
La formule de Christian Prudhomme, le directeur de la Grande Boucle, sonne comme la devise d’un gourmet avide de découvertes à l’heure de passer à table.
« Il a voulu aller dans l’eau pour se rafraîchir et a perdu pied.
Le télétravail dans l'ensemble des services de l'Etat s'est largement développé.
Depuis le 11 novembre 2019, tous les camions sont rentrés, ils n’ont pas fait un kilomètre, mais les charges sont toujours là avec les assurances.
Aujourd’hui, même si une grande partie des pays a réussi de surmonter la crise sanitaire; il reste toutefois à mettre en place une stratégie de relance économique dans divers secteurs.
"Notre Conseil d'administration a décidé de les valider, sur base d'un avis de notre Commission de sélection."
Le matin du vol, à 9h20, elle prévient tout de même par SMS son avocat, Me Mikael Saunier, qu’elle se rend à la police.
Certaines des victimes ont pu identifier Abdoulaye Konaré parmi les auteurs des faits.
Les Néerlandais déçus et surpris face aux mesures strictes adoptées: "Il y aura encore plus de fêtes illégales à la maison"
C'est une sorte de bulletin intermédiaire que publie l'ARS qui attend des résultats de la prison.
Un combat mené jusque dans ses clips, notamment dans où elle incarne la professeur d’une académie fictive contre le sexisme, face à son élève joué par Pierre Niney.
Le préfet, débordé de boulot, est environné de services “transversaux”, c’est à dire faisant un peu de tout, se replie sur les tâches essentielles.
«Il est trop tôt pour vous dire que la crise est finie.
Au lendemain de sa critique non voilée à l'encontre d'Olivier Giroud - "on ne confond pas la F1 avec le karting", lui se présentant comme la F1 - l'attaquant du Real Madrid a maintenu son analyse dans une autre vidéo postée sur les réseaux sociaux.
Très sollicité cette saison par des clubs du golf et des clubs africains, l'attaquant algérien de l'équipe nationale et de la formation d'Al-Sadd, Baghdad Bounedjah a donné un aperçu sur son avenir.
« Pour comparer avec des animaux plus familiers, le serpent se comporte comme un chat alors que lézard ressemblerait davantage à un chien ».
Pour se faire livrer dans la capitale des Flandres, votre commande doit atteindre le montant minimal de 20€.
Le patron de l'UEFA souligne aussi que le football est un "vecteur d'espoir".
Il a continué à les insulter.
Ils ne se contentent pas de récupérer des voix frontistes qui seraient mathématiquement insuffisantes pour l’emporter aussi largement.
Face au Essevee, le technicien français a troqué son dispositif habituel en abandonnant sa défense à cinq.
C’est ce qui s’était passé avec des e-mails d’Hillary Clinton, la candidate démocrate en 2016.
Si vous avez choisi de transmettre vos coordonnées à l'entreprise, celle-ci pourra vous recontacter directement.
Le sélectionneur national Rik Verbrugghe est confiant: “Cet Euro va convenir aux Belges”
Le Front national de défense de la Constitution, qui s’est opposé à la tenue du double scrutin, avance quant à lui le chiffre de 14 morts dont une dizaine à Conakry et 4 à Nzérékoré, dans le sud du pays.
Quels scénarios de sortie de confinement pour le Maroc?
Les autorités sanitaires du Mozambique tirent la sonnette d’alarme contre les discriminations à l’égard de patients atteints du Covid-19.
“Me Moussa Diop a été l’un des premiers à faire une déclaration de patrimoine à l’Ofnac.
Le remdesivir présente un large spectre d'activité antivirale contre de multiples virus pathogènes émergents, dont Ébola, SRAS, virus de la maladie de Marburg, MERS-CoV et SARS-CoV-2, le virus responsable de la COVID-19.
En cas de défaillance technique de la porte, celle-ci est signalée au conducteur comme étant fermée bien qu’elle ne le soit pas encore, souligne le rapport du SESE.
Cela représente 1,93 % des personnes testées.
L’homme n’en est pas à son premier coup.
Les élus communautaires n'ont pas souhaité facturer les dépôts aux professionnels déjà impactés par la crise sanitaire.
Notre but est de créer la console avec laquelle les joueurs comme les non-joueurs peuvent s'amuser et jouer ensemble.
Il occupait ce poste depuis 2009.
C’est aussi pour cela que l’opération Nordwind a été difficile pour les populations.
Pendant six ans, nous voulons être constructifs, et pas qu’au conseil municipal, avec les Raphaëlois aussi.
"Les narcissiques sont accros aux drames.
La Russie avait assuré ces dernières semaines la production prochaine de milliers de doses de vaccins contre le nouveau coronavirus et «plusieurs millions» dès le début de l’année prochaine.
"Disney+ pourrait résoudre les problèmes de contenu rencontrés par Apple TV, puisque nous pensons que Apple TV+ est bien parti pour un départ relativement lent."
« Rien n’a vraiment changé.
Le Luxembourg espère désormais carrément mettre dans la boucle, l’Esa, la prestigieuse agence européenne de l’espace…
Son excellence Monseigneur Jean-Patrick Iba-Ba évêque de Franceville a obtenu la confiance du Saint-Père le Pape François qui le nomme archevêque métropolitain de Libreville», a annoncé le Monseigneur Basile Mve Ngone, âgé de 78 ans.
Réponses avec Cédric Gravier, président des Vins de Bandol.
[truncated: 810,239 more chars]
