# Supplementary material for: Probing language identity encoded in pre-trained multilingual models: a typological view
Source: PeerJ Comput Sci. 2022 Mar 15;8:e899. doi: 10.7717/peerj-cs.899 (PMC9044357; doi:10.7717/peerj-cs.899)
Supplement: Supplemental Information 1 [file peerj-cs-08-899-s001.zip › Raw data or code files/multilingual sentences/Greek (Modern).txt]

Ο Τομ είναι τρελό παιδί.
Πίνεις γάλα σόγιας;
Θα μπορούσες να μου μάθεις Γαλλικά;
Έγραψε πολλά βιβλία για την Κίνα.
Ακόμα δεν μπορούμε να το δούμε.
Φανταστικό!
Πού είναι η κουζίνα;
ΤΝ σημαίνει Τεχνητή Νοημοσύνη.
Το ίδιο έτος γεννηθήκαμε.
Κάνω ντουζ.
Ζήστε χωρίς περιορισμούς!
Ελπίζω να ήσασταν σε φόρμα.
Δεν μου αρέσει αυτό το παιχνίδι.
Τι θα της έλεγες;
Είστε πιωμένη!
Η Μαρία πιστεύει στη ζωή μετά το θάνατο.
Πήγα στη Βοστώνη.
Πρέπει να πεις στο Θωμά την αλήθεια.
Η Μαίρη έχει πολύ μακριά μαλλιά.
Ο Τομ πεθαίνει.
Δεν μπορώ να το πιστέψω!
Αυτός ο χειμώνας είναι πολύ θερμός!
Ποιός το έκανε αυτό;
Τι είναι ο πληθυσμός της Γαλλίας;
Έχει αυτή έναν καινούργιο υπολογιστή;
Ο Τομ είναι κυνηγός.
Δεν έχουμε δει τον Τομ εδώ και βδομάδες.
Πήγα στο σχολείο σου.
Έπιασες τον κλέφτη.
Μην ξεχάσεις να προσκαλέσεις τον Τομ.
Πραγματικά σε αγαπώ.
Αυτό το είδος γάτας δεν έχει ουρά.
Χάρηκα.
Τη βοηθάει τη Μαίρη ο Τομ;
Δεν μπλοφάρουμε.
Αυτός απάντησε, ότι ήξερε να κολυμπά καλά.
Έχει κακή μυρωδιά.
Μπορώ να έχω τη ζάχαρη, παρακαλώ;
Τα Ιταλικά είναι η μητρική μου γλώσσα.
Νοιάστηκε κανείς;
Έχω ακόμα μερικές ερωτήσεις Τομ.
Πέστε του να σταματήσει.
Είστε ο σύζυγος της Μαίρης;
Έφτιαξα δύο.
Υπόσχεσαι;
Αρκετά με τα ψέματά σου!
Είναι το πιό ανόητο πράγμα που έχω ποτέ πει.
Ο Τομ αποφάσισε να πάρει ρεπό.
Ο Τομ πρόδωσε τη Μαίρη.
Πες της πως είναι σημαντικό.
Ό,τι κι αν συμβεί, μην ξεχνάς να χαμογελάς.
Ποιος σας μαθαίνει Γαλλικά;
Του χαμογέλασε.
Φαινόταν καλά.
Νομίζω ότι ο Τομ είναι από την Αυστραλία.
Τα παπούτσια μου είναι πιο μεγάλα από τα δικά σας.
Είδες;
Η σειρά των λέξεων πρέπει να αλλαχτεί.
Άδειασε τις τσέπες σου και βάλτα όλα στο τραπέζι.
Θα σου διηγηθώ μια ιστορία.
Ήταν ζεστά, κι έτσι άνοιξα το παράθυρο.
Έχεις καμία πληροφορία γι' αυτό;
Σε παρακαλώ, βοήθησε τον Τομ.
Πού 'ν' τα κλειδιά σας;
Αυτός ήταν φτωχός και δεν μπορούσε να το αγοράσει.
Γιατί δεν τον συμπαθείτε;
Ο λογαριασμός μπορεί να πληρωθεί σήμερα.
Η Λώρι ζει στη Μελβούρνη.
Τι βλέπεις στην τηλεόραση;
Δεν χρειάζομαι έναν δικηγόρο.
Κατά τύχη βρεθήκαμε σε αυτό το εστιατόριο.
Έπρεπε να σου το είχα πει εδώ και καιρό.
Δε χρειάζομαι γιατρό, ούτε τη συγκατάβασή σας.
Άνοιξα δειλά δειλά την πόρτα.
Έχουμε τρεις σκύλους.
Θέλω να σας ευχαριστήσω.
Ο Τομ κρύβεται κάτω απ' το κρεβάτι.
Παραείναι ακριβό!
Τίποτα δεν είναι για πέταμα.
Βοηθήστε με να απλώσω τα ρούχα.
Έφτιαξα χάρτινο καραβάκι.
Δεν είσαι ο ξάδερφός μου.
Ο βιασμός είναι ένα βίαιο έγκλημα.
Ποτέ μην κρίνεις (τους άλλους) από την εμφάνιση.
Έχει μεγάλη σημασία για μένα.
Δε με βοηθήσατε.
Το μάθημα δεν ξεκινά πριν τις οκτώ και μισή.
Αυτό είναι απίθανο αποτέλεσμα.
Αν δε θες να μιλήσεις, τότε δεν έχεις την απάντηση.
Δυστυχώς!
Δεν είστε Γιαπωνέζοι.
Βρήκα άδειο το κουτί.
Ο Τομ μαθαίνει Γαλλικά.
Προσπάθησαν να τον ξεγελάσουν αλλά δεν την πάτησε.
Χτενίζομαι.
Γνωρίζεις την Τζωρτζίνα;
Ένα από τα όνειρά μου είναι να μάθω Ισλανδικά.
Μου αρέσει ο τρόπος που σκέφτεστε.
Προειδοποιήστε τον Τομ.
Ξέρω πως είστε χορτοφάγοι.
Ο Τομ είπε στη Μαίρη να καθίσει κάτω.
Έλα σύντομα εδώ.
Χιονίζει.
Αυτός ο δρόμος οδηγεί στην πόλη.
Θα βοηθήσω.
Τι θα φάμε;
Πότε έχει ιδρυθεί αυτό το πανεπιστήμιο;
Πες μου τη διεύθυνσή σου.
Ο Τομ και η Μαίρη δεν ξέρουν τι να κάνουν.
Απο καιρό σε καιρό θυμίσου με.
Τον είδα μόνο μια φορά.
Ο Τομ επιβίωσε επί τρία χρόνια σε ένα μικρό νησί στον Ειρηνικό Ωκεανό.
Το παντελόνι είναι μεγάλο.
Ο Τομ παίζει τένις.
Σίγουρα.
Ήταν ηρωίδες.
Δεν μ'αρέσει τα μήλα.
Σας μίσησαν.
Θα μας βρει ο Τομ.
Ποιανού είναι αυτό το αυτοκίνητο;
Υπάρχει νοσοκομείο όχι μακρυά απ'εδώ.
Οι περισσότεροι από τους επιβάτες ήταν Καναδοί.
Τα ρούχα σας είναι βρόμικα.
Έμεινε μαζί μου.
Τα λουλούδια ανθίζουν.
Δεν τους αγαπώ.
Δε θέλω αυτός να μ' αγγίξει.
Υπάρχει ασανσέρ;
Μη ψεύδεσαι ποτέ!
Μου αρέσει να βοηθάω τους άλλους.
Δεν είμαστε απογοητευμένοι.
Δεν έχω πάρει ποτέ ναρκωτικά.
Ο Τομ πίστεψε τη Μαίρη.
Ψήφισα ΣΥΡΙΖΑ.
Δεν πίνω συχνά τεκίλα
Ενεργοποίησε έναν λογαριασμό.
Μου αρέσει εκείνο το τραγούδι.
Παίρνω πρωϊνό στις εφτά.
Πέστε της ότι είπατε ψέματα.
Μπορώ να μείνω στ' αμάξι;
Αυτός δεν θέλει να δοκιμάσει τίποτε.
Μπορείτε να μείνετε με τον Τομ;
Ορίστε $10.00.
Έχεις κανένα πρόβλημα μ' αυτό;
Ήμουν απελπισμένη.
Είσαι καλύτερη από εμένα.
Είμαι στη Βοστώνη.
Του αφήσαμε λίγο κέικ.
Μην αφήσεις τον Τομ να κλείσει την πόρτα.
Θα παίξει αύριο τένις.
Ο Τομ είπε πως θα το 'κανε.
Δεν προσκάλεσα τον Τομ.
Βασικά, έχεις απόλυτο δίκιο.
Δεν μπορώ να φύγω απ' εδώ.
Εμένα λέει;
Σας έχω πει πόσο όμορφη είστε;
Τώρα δεν είναι η κατάλληλη στιγμή.
Ο Τομ θα περιμένει.
Ήρθε το λεωφορείο μας.
Ξέρω πώς είναι να 'σαι φτωχός.
Ο Τομ έπλυνε τις πατάτες.
Μπορείτε να μου πείτε γιατί θέλετε να δουλέψετε για μας;
Ο Τομ είπε στη Μαίρη να περιμένει.
Ακόμη μισείτε τα Γαλλικά;
Μην το κάνετε απρόθυμα.
Σταματήστε να ονειροπολείτε.
Είσαι μια γυναίκα.
Το αεροπλάνο πετούσε πάνω από τα σύννεφα.
Το τρένο θα αναχωρήσει σύντομα.
Αυτή είναι αθώα.
Δεν ξέρω τι ψάχνεις.
Έτρεξα χωρίς δεύτερη σκέψη.
Ας δοκιμάσουμε ένα.
Βλέπω κάτι.
Τι ώρα είναι;
Έχετε δει το Γκραντ Κάνιον;
Τώρα πια με την τεχνολογία, τα πάντα είναι πιο εύκολα.
Σε λίγο θα 'μαστε εκεί.
Η Μέλανη πίνει γάλα.
Ο Τομ ευχαρίστησε τη Μαίρη.
Έζησα πολλά χρόνια στη Βοστώνη.
Σου αρέσουν τα ρούχα μου;
Πες της ότι δεν τη χρειάζεσαι.
Σε αυτή τη βιβλιοθήκη υπάρχουν πολλά βιβλία.
Να παραιτηθεί ο πρωθυπουργός το συντομότερο δυνατό.
Οι φοιτητές μπαίνουν στο πανεπιστήμιο με ελάχιστες γνώσεις στίξης.
Ο Τομ είναι πολύ συμπαθής.
Η Μαίρη μου έδειξε το γράμμα.
Θέλουμε να βοηθήσουμε, αλλά δεν μπορούμε.
Δε με νοιάζει αν πας ή όχι.
Είχε το κοινό στα πόδια του.
Κανείς δε ζει για πάντα.
Ο Τομ δεν είναι από τη Βοστώνη.
Μ' αρέσουν αυτοί.
Πότε γνώρίσες τον πατέρα του Τομ;
Το να συγχωρείς τους άλλους είναι μία πράξη ευγένειας προς τον εαυτό σου.
Διψάω πολύ.
Ο Τομ έχει δώδεκα αδέλφια.
Κλείσατε το παράθυρο;
Καμιά πόρτα προς την καρδιά δεν ανοίγει με το ζόρι όταν ο άλλος την κρατά κλειδωμένη.
Πάμε να φύγουμε.
Έχει ο Τομ ποδήλατο;
Υπήρχαν λίγα παιδιά στην αίθουσα.
Θα πάει ο Τομ.
Δεν ξέρω ποιος είναι ο Τομ.
Ποιος είσαι;
Πρέπει να υπάρχει λόγος.
Ο Πέτρος έχει μαύρα μαλλιά αλλά ο Λεχ έχει ξανθά.
Υπάρχει κάτι ιδιαίτερο που μπορώ να κάνω για σένα;
Τι συμβαίνει;
Είμαι σίγουρος ότι ο Τομ είναι μια χαρά .
Λείπει στο εξωτερικό.
Είδα τον Τομ χθες για πρώτη φορά.
Τη συμβούλεψε να φύγει.
Κλείσε εκείνο το συρτάρι.
Το χόμπι μου είναι να συλλέγω ρολόγια.
Ο Τομ είναι πολύ εύπιστος.
Φύγαμε στις 2:30.
Τα αεροπλάνα δίνουν τη δυνατότητα στους ανθρώπους να ταξιδεύουν μεγάλες αποστάσεις γρήγορα.
Τι να βάλω;
Μάθαμε ότι πέρασες τις εξετάσεις.
Κάποιος έβαλε μια σανίδα πάνω από τη λάσπη για πατήσουν οι άνθρωποι.
Μπορείτε να μιλήσετε τη γλώσσα μου;
Είστε ζωντανός;
Ο συντάκτης του άρθρου αρνήθηκε να αποκαλύψει τις πηγές του.
Κάνει την τρίχα τριχιά.
Απ' όσο ξέρω, η γυναίκα του είναι άρρωστη.
Να παίρνετε αυτό το φάρμακο όταν αισθάνεστε άσχημα.
Αυτός έχει περίπου την ηλικία μου.
Δε σε εμπιστεύτηκα ποτέ.
Είναι φοβερό.
Τραγουδήδαμε όσο δυνατά μπορούσαμε.
Του έκοψα τον βήχα.
Είμαστε περήφανες για τον Τομ.
Στο σχολείο πειραζόταν ο Θωμάς συχνά.
Το χόμπι του είναι να ζωγραφίζει πίνακες.
Εκείνο το λουλούδι είναι πορτοκαλί.
Ο Τομ έδειξε κάτι στη Μαίρη.
Δεν μπορούμε να σας πούμε.
Αυτός αγοράζει τον υπολογιστή.
Πες τους πως είμαι αθώα.
Δεν μπορώ να τον προστατέψω.
Δώσε μου τρεις μήνες.
Αυτή η σελίδα εσκεμμένα αφέθηκε λευκή.
Δεν ήξερα ότι με γυρεύατε.
Αναρωτιέμαι μήπως ο Τομ ξέχασε να πει στη Μαίρη ότι έπρεπε να το κάνει.
Πότε θα 'ρθειτε;
Πήγε στην Αμερική για να σπουδάσει αμερικανική λογοτεχνία.
Με άλλα λόγια, είναι τεμπέλης.
Αρκετά!
δεν με πειράζει να κοιμήθω στο πάτωμα
Μ' αρέσει εκείνο το μοβ πουκάμισο.
Νόμιζα πως ήσαστε Καναδοί.
Το σπίτι σου καίγεται!
Έχασαν τα πάντα.
Μίλα ήρεμα, μη γαβγίζεις!
Άκουσα φωνές.
Πάρτε με από δω!
Αποκλείεται!
Να είσαι καλός μαζί της, Μπίλ.
Πάρε αυτό εδώ το φάρμακο, αν αρρωστήσεις.
Διδάσκω Αγγλικά.
Θα βρείτε επίσης χώρες στην Ευρώπη με χαμηλό κόστος διαβίωσης για διεθνείς φοιτητές.
Θες να γίνεις διάσημος;
Τι θα κάνει ο Τομ σήμερα;
Κοιμούνται τα παιδιά;
Ο παππούς του Αλί ήταν ξυλουργός.
Πήγαμε σε ένα ωραίο εστιατόριο.
Πού είναι το γραφείο μου;
Χάνεις την ουσία.
Αυτή η εταιρία ιδρύθηκε το 1930.
Πες του πως είμαι έτοιμη.
Θα τηγανήσω ένα αυγό στο τηγάνι.
Είμαι πολύ περίεργη.
Δεν συνάντησα τον Τομ τελευταίως.
Της έγραψα ένα σημείωμα ότι θα λείπω.
Ο Πέτρος το ερωτεύτηκε το κορίτσι.
Μ' αρέσει να μιλάω στα Γαλλικά.
Είχα όραση.
Η μάνα μου πέθανε όταν ήμουνα μικρός.
Έχουν περάσει σαράντα χρόνια από τότε που ξεκίνησα να μαθαίνω ιαπωνικά.
Ο Τομ έχει καλή ακοή.
Τ' αξίζω.
Θα κοιτάξω τα μηνύματά μου.
Αυτή ήταν πολύ φιλόδοξη γυναίκα.
Ο Τομ είναι καλό αγόρι.
Τώρα διάβασε τον ψαλμό.
Πρέπει να λάβουμε υπόψη μας και την ηλικία του.
Μιλάει με ευχέρεια γαλλικά.
Τι θέλεις;
Η ευτυχία είναι η υγεία.
Για πόσες μέρες πας στη Μύκονο;
Μην κάνετε θόρυβο.
Και τι σε νοιάζει;
Έχω κάτι να σας πω.
Πέστε του τα όλα.
Η αγάπη είναι παντού γύρω μας.
Ο Τομ την έσωσε απ' τη φωτιά.
Δεν μπορείς να αυτοκτονήσεις κρατώντας την αναπνοή σου.
Είναι ιδρυτής μίας μεγάλης εταιρείας.
Έχεις πολλές φίλες.
Θέλω να βάψω κόκκινα τα μαλλιά μου.
Αν αρχίσουμε νωρίς, τότε μπορούμε να τελειώσουμε με το δείπνο.
Μιλάν Γαλλικά.
Θα προσπαθήσω να σου τους βρω.
Είμαστε προετοιμασμένες;
Το χρυσάφι δεν είναι φτηνό.
Ο Τομ είναι τερματοφύλακας.
Δεν θα περάσεις ποτέ.
Συγχωρέστε με.
Και τώρα που το λες, αυτό συμβαίνει σε κάθε μου έργο.
Δεν ξέρω ακόμα σε ποιο τμήμα να σπουδάσω.
Δεν έχει πολύ χρόνο στη διάθεσή της.
Μπορείτε να μείνετε μαζί μου.
Τα λουλούδια στον κήπο είναι πολύ ωραία.
Δεν είσ' αρκετά γρήγορος.
Πρέπει να την αγοράσουμε απ' το εξωτερικό.
Εκείνος ο τύπος είναι απατεώνας.
Έχεις ένα τραπέζι;
Παρακαλώ αλλάξτε τη φράση.
Ο Τομ προσεύχεται.
Αυτά τα γάντια δε με χωράν.
Δεν ξέρεις τι είπα.
Το ήξερα ότι θα ήσουν πεινασμένος.
Δεν διάβασα το βιβλίο χθες.
Δε μ' εμπιστεύτηκες ποτέ.
Το αυτοκίνητο αυτό είναι δικό του.
Τρώει με τα μάτια.
Κι ἀποκοιμᾶται στοῦ καφενείου ἀκουμπισμένος τὸ τραπέζι.
Το πάρτι ήταν χτες.
Ο Τομ διάβασε το μήνυμα και γέλασε.
Παλεύει να μάθει Βερβέρικα.
Ο Τομ είναι ακόμη στο νοσοκομείο.
Κάνε ησυχία.
Το σχολείο βρίσκεται πέντε χιλιόμετρα από το σπίτι.
Τον πήρες τηλέφωνο χθες;
Μπιλ, πάρε με ένα τηλέφωνο το βράδυ.
Όσον αφορά εμένα, προς το παρόν δεν έχω τίποτα να πω.
Πού είναι ο μάγειρας;
Η αστυνομία τον συνέλαβε.
Σπάνια παρακολουθώ ντοκιμαντέρ.
Μου αρέσει ο καφές.
Προχώρα ευθεία μέχρι να δεις το ταχυδρομείο και τότε στρίψε δεξιά.
Καλησπέρα!
Είναι ο καλύτερος των ανδρών.
Βρίσκω την τηλεόραση πολύ εκπαιδευτική. Όποτε κάποιος την ανοίγει πάω στο διπλανό δωμάτιο και διαβάζω ένα βιβλίο.
Αυτός πάντα καπνίζει.
Πείτε τους ότι δεν το χρειάζεστε.
Με διέκοψε.
Μπορείς να με διδάξεις Γαλλικά;
Ένιωσα αμήχανα με τόσους ανθρώπους να με βλέπουν.
Πήγε στην Αμερική για να σπουδάσει ιατρική.
Βιάσου αργά.
Πες τους ότι είμαστε εδώ.
Νους υγιής εν σώματι υγιεί.
Σε σεβάστηκα.
Θα σου μείνει αξέχαστη αυτή η βραδιά.
Δεν θέλω να πάω στο κρεβάτι ακόμα!
Συμφωνώ.
Άσε τις μαλακίες!
Σε παρακαλώ άφησέ με να περάσω.
Το κορίτσι κι η οικογένεια της είναι πολύ συμπαθητικοί.
Πείτε μου ποιους θέλετε.
Είστε πιωμένη;
Ο Τομ θα μιλήσει.
Είναι τεμπέλα.
Έλα εδώ στις έξι, όχι νωρίτερα.
Θα πάμε να επισκεφτούμε τον Τομ.
Μπορεί να 'χει τα ελαττώματά του αλλά μου αρέσει.
Μπορείς να δανειστείς τ' αμάξι μου.
Μ'ακολουθούνε.
Πού είν' ο Τομ;
Πείτε τες.
Μου αρέσουν τα άλογα.
Έχεις πάει εκεί.
Δεν το έκανα μόνος μου. Το έκανα μαζί με τον Τομ.
Έφτασα πολύ αργά.
Δεν πρόκειται να την διαβάσω.
Το αλκοόλ είναι το στοματικό διάλυμα του διαβόλου.
Πόσοι άνθρωποι ήσαν εκεί;
Είμαι στην κουζίνα.
Δε θα συμφωνήσουν ποτέ.
Κανείς δεν ξέρει ότι είμαστε εδώ.
Ο Τομ τραγούδησε μερικά παλιά τραγούδια.
Μαθαίνεις Αγγλικά.
Τα δώδεκα κινέζικα ζώδια ζώα είναι ο αρουραίος, το βόδι, η τίγρη, το κουνέλι, ο δράκος, το φίδι, το άλογο, το πρόβατο, ο πίθηκος, ο κόκορας, ο σκύλος και ο χοίρος.
Αυτοί είναι ευτυχείς με το αποτελέσμα.
Τον πυροβολήσατε;
Το πλούσιο σε θερμίδες φαγητό δεν είναι καλό για την υγεία μου.
Μην τα βάζεις κάτω.
Έχεις φάει ποτέ γαλοπούλα;
Αυτό το αποτέλεσμα δεν πρέπει να θεωρείται ούτε καλό ούτε άσχημο.
Πού μπορούμε να σε βρούμε;
Τέλειωσε το δεύτερο εξάμηνο.
Μη πατάς την ουρά του σκύλου.
Ο Τομ μπορεί και να τραγουδήσει και να χορέψει.
Τι τις λέγατε;
Την επόμενη εβδομάδα θα δω τον καθηγητή μου.
Ο Τομ οδηγεί γρήγορα.
Τι σ' αρέσει;
Ο Τομ ήθελε να πάει στην Αυστραλία.
Ξύπνησα το πρωί με πονοκέφαλο.
Κλείστε τα βιβλία σας.
Ποιές είναι οι πιθανότητες του Τομ να κερδίσει;
Προχωρήστε με πίστη, θάρρος, δύναμη!
Αυτή είναι προφανώς μια συνηθισμένη εβραϊκή ιδιωματική έκφραση.
Αυτή πηγαίνει στην αγορά μια φορά τη βδομάδα.
Τομ, έλα γρήγορα εδώ!
Γράψε τη διεύθυνσή σου εδώ.
Μπορείς να πιεις νερό μόνο από τον ψύκτη νερού.
Πρέπει να σου πω την αλήθεια.
Μίλα καθαρά.
Φάγαμε μεσημεριανό σε μια μικρή καφετέρια.
Ο Τομ κρύφτηκε πίσω απ' την πόρτα.
Κανένας δεν απάντησε στην ερώτησή μου.
Έχεις κάπου να πας;
Πείτε μου ποιες θέλετε.
Υπάρχει ένα μυστικό μονοπάτι στα αριστερά.
Ο Τομ έχασε τον έλεγχο.
Πόσοι άτομα παρέστησαν στη συνεδρίαση;
Πίνεις ρούμι με Κόκα-Κόλα;
Θες μια βουκιά;
Ο δάσκαλος μας ανέφερε πολλά παραδείγματα, για να μας εξηγήσει τί ήθελε να πει.
Κατάλαβαν;
Η Μαίρη είναι τυχερό κορίτσι.
Ο Τομ έβαψε τα μαλλιά του πράσινα.
Δεν έχουμε μιλήσει από τότε.
Δε θα 'μαι κει.
Ο Τομ δε θέλει να παντρευτεί.
Κοιμάται;
Σχεδιάζεις να μείνεις;
Θα το απολαύσουμε αυτό.
Αυτός κερδίζει τα διπλά από μένα.
Ο Τομ θα έρθει στις 2:30.
Δεν ξέρετε τι σας χρωστάω.
Αυτός ο τύπος μοιάζει με αλεπού.
Πήγαμε στο πάρκο να παίξουμε μπέιζμπολ.
Δεν είναι δική σας υπόθεση.
Μπορώ να έχω την προσοχή σας, παρακαλώ;
Κάνοντας ένα μπάνιο ηρεμώ.
Ήμασταν αμφότερες πολύ διψασμένες.
Η προϊσταμένη μεταφέρει το κιβώτιο με τα παπούτσια στην άλλη αποθήκη.
Σας αγαπήσαμε.
Κολοκύθια!
Αυτός το έκανε στον ελεύθερο χρόνο του.
Δε γελάω.
Αυτά τα αμάξια κατασκευάζονται στην Ιαπωνία.
Μόλις ήμουν στη Βοστόνη.
Ο Τομ βοηθά συχνά τη Μαίρη.
Ο θείος μου με επισκέπτεται κάπου κάπου.
Έχει άδικο αλλά είναι πολύ ξεροκέφαλος να το παραδεχτεί.
Συνέχισε, σε παρακαλώ.
Πουλάς γαλλικές εφημερίδες;
Χρειάζονται διερμηνέα.
Ο Θωμάς μου μαθαίνει Γαλλικά δυο φορές την εβδομάδα.
Σύμφωνα με τις τωρινές διαδόσεις, σχεδιάζει να παραιτηθεί την επόμενη βδομάδα.
Δεν έχω τόσα χρήματα όσα νομίζετε.
Πιες κάτι.
Πρέπει να βρω το κλειδί μου.
Στείλτε το σε μένα.
Σε χρησιμοποιεί.
Αρέσουν τα φρούτα στον Τομ.
Αυτός αγόρασε ένα φόρεμα γι'αυτήν.
Υπάρχει ένα μήλο πάνω στο τραπέζι.
Ξέρω μόνο ότι ο Τομ δεν είναι χαρούμενος.
Με το σωστό απορρυπαντικό, το πλυντήριο ρούχων λειτουργεί ακόμα πιο αποδοτικά.
Δώσε μου ένα κουτάλι.
Δεν πρόκειται ποτέ να το κάνω αυτό.
Ο Τομ έκλεψε τον ηλεκτρονικό υπολογιστή της Μαίρης.
Νομίζεις πως αυτό είναι παιχνίδι;
Μην ανησυχείς γι' αυτό.
Αυτή είναι μια γιαπωνέζικη κούκλα.
Νομίζω πως της αρέσει.
Χάθηκα στην πρώτη φορά όταν σ' επισκέφτηκα.
Γυρίσαμε πίσω άρον άρον.
Το κλειδί για την ευτυχία είναι στην καρδιά μας.
Δεν σας είδαμε εδώ και τέσσερα χρόνια.
Ο Τομ θέλει τα λεφτά του πίσω.
Ήταν επείγον.
Έχω πέντε κότες και παίρνω από αυτές περίπου τρία αυγά τη μέρα.
Πήγα εκεί χτες.
Είστε ζωηρές.
Αυτή είναι μια εικόνα ενός από τους σκύλους μου.
Συγγνώμη, δεν είμαι συνηθισμένος να βλέπω έναν ιερέα με χιούμορ.
Ξεγελάν ανθρώπους στο να αγοράζουν αυτά τα φυλακτά.
Πες τες να πάψουν ν' ανησυχούν.
Μην τα παραλέτε!
Το βιβλίο γράφτηκε από τον Γιάννη.
Πρέπει να πας σπίτι.
Είμαστε γιατροί.
Ποιες σχέσεις έχετε με τους γείτονές σας;
Ο Τομ φοράει μια μαύρη γραβάτα.
Η εχεμύθεια είναι υψίστης σημασίας για την επιτυχία μας.
Τι ώρα πήρες τηλέφωνο;
Ξύπνησα στις πέντε.
Το υπερεκτιμημένο πολυτελές αυτοκίνητο δεν απέδωσε καλά.
Το είπε αυτό ο Τομ;
Αυτό το φαγητό είναι ανθυγιεινό.
Και οι δυο ήμαστε κουρασμένοι.
Υπάρχει χώρος μέσα.
Δεν του έγραψες κανένα γράμμα;
Είσαι Καναδέζα· έτσι δεν είναι;
Δεν μπορούσα να το κάνω τόσο καλά όσο ο Τομ.
Τις είδαμε.
Πνίγεσαι σε μια κουταλιά νερό.
Η κατάσταση χειροτέρεψε.
Γιατί φοράει ταμπελίτσα με τ' όνομά του ο Τομ;
Δεν είμαι προφήτης.
Πλάκα κάνεις!
Το βιβλίο μου δεν είναι εκεί.
Πού ήσουν την περασμένη Δευτέρα;
Δεν θα πω σε κανέναν γι' αυτήν.
Το δέντρο δεν είναι έτοιμο ακόμα.
Είμαι έτοιμος να φύγω
Ο Τομ είναι λίγο πιο μικρός απ' την κόρη σου.
Άλλη όρεξη δεν είχα, να βλέπω τη μούρη του Τομ όλο το βράδυ.
Αυτό που θέλω τώρα είναι ένα ποτήρι δροσερό νερό.
Γύρισες από την Ιαπωνία;
Πήγαν στην παραλία.
Ο Τομ συνέχισε να σκάβει.
Τα πράγματα έχουν αλλάξει.
Θα είσαι μία χαρά τώρα.
Χρειάζομαι τρεις εθελόντριες.
Εμείς κοιμόμαστε λίγο.
Αυτός γονάτισε μπροστά στην αυτοκράτειρα.
Αποφάσισε να κόψει το κάπνισμα.
Ο άσωτος υιός επέστρεψε σπίτι.
Δώσε μου εκείνο το βιβλίο, σε παρακαλώ.
Αυτός δεν είναι νέος.
Ποιός έκλεισε το φως;
Ο Τομ δεν εγκρίνει.
Πρέπει να τηλεφωνήσουμε τον γιατρό.
Δυνάμωσε τη μουσική!
Το λεωφορείο είναι γεμάτο.
Η γιαγιά μου ζει στην εξοχή.
Ξέρω τι θέλω.
Προς στιγμήν νόμισα ότι έχασα το φως μου!
Η Αλγερία δεν είναι επικίνδυνη χώρα.
Ήδη έχω μιλήσει με αυτούς τους φοιτητές.
Θα τον ευχαριστήσω.
Θέλω να πεθάνω.
Τα αγγλικά σου βελτιώνονται.
Πήγαμε στη Βοστώνη τον περασμένο μήνα.
Θυμάσαι ποιος είμαι;
Αυτή ταξιδεύει σε όλο τον κόσμο.
Σου μιλάω.
Είναι προαιρετικό.
Στάσου. Θέλω κάτι να σου πω.
Κάτι λάθος έκανες.
Χαίρομαι που σας βλέπω εδώ.
Θα 'θελα να βελτιώσω τα Ουγγρικά μου.
Δεν είναι εδώ.
Μην ανοίξετε αυτό το κουτί.
Έχουν έρθει.
Δεν είστε ευτυχισμένες;
Απομένει λίγο νερό.
Αυτός δεν λέει τι σκέφτεται. Αυτός κρύβει κάτι.
Η Χανουκά είναι μια εβραϊκή γιορτή γιορτάζεται στον Δεκέμβριο.
Δε θέλω να ανοίξω το παράθυρο.
Επί τη ευκαιρία, δεν έχω φάει τίποτα από σήμερα το πρωί.
Αναζητήστε το στη Βικιπαιδεία.
Θέλω να περάσω εδώ τη νύχτα.
Ο αδερφός μου ακόμη κοιμάται.
Γράψε μου κάτι.
Ο Τομ ξέχασε.
Ο Τομ θα μιλήσει στη Μαίρη.
Δεν έπρεπε να πας εκεί χωρίς τον Θωμά.
Η σύζυγος της Μαίρης είναι πλούσιος.
Κουράστηκα να ακούω πως γκρινιάζεις.
Ο Τομ είναι χορευτής.
Θέλω να σου πω κάτι παράξενο.
Όλες οι προβλέψεις του Τομ βγήκαν αληθινές.
Η θεία μου έχει τριά παιδιά.
Τα παιδιά δεν έχουν σχολείο σήμερα.
Θα πρέπει να επιλέξουμε το κατάλληλο πρόσωπο για κάθε θέση.
Τον εμπιστεύτηκαν.
Αυτός άφησε νωρίς.
Η γυναίκα είναι σχεδόν κουφή.
Μη μιλάς τόσο δυνατά!
Αγαπάει τα ζώα.
Φτιάξε μου ένα φλιτζάνι καφέ σε παρακαλώ.
Ο Τομ έχει μια φίλη που μένει στη Βοστώνη.
Μακάρι να έλεγα ναι.
Ο αδερφός μου ζει στη Βοστώνη.
Η Τουρκία ήταν ισχυρότερη απ' την Ελλάδα.
Ο Τομ δεν έβγαλε τα παπούτσια του.
Κι εγώ.
Δε μ' αρέσει ο τρόπος που μιλούν οι άνθρωποι για σας.
Δε χρωστάμε τίποτα στον Τομ.
Έχουν πάει στην Ελβετία.
Θέλω να φιλήσω τον Τομ.
Σας παρακαλώ, ταΐστε τη γάτα.
Πιο σιγά!
Δεν τη βόλεψαν τα αποτελέσματα.
Η Σαχάρα είναι μεγάλη έρημος.
Τους θέλετε;
Πέστε τους τη θεωρία σας.
Ο Γκλεν έχει δύο φίλες.
Πρέπει να φας περισσότερο κρέας.
Μπούχτισα να τρώω φαστ φουντ.
Πόσο στοιχίζει ένα κιλό μπανάνες;
Είδαμε πολλά πλοία στο λιμάνι.
Τίνος είναι το αυτοκίνητο;
Έιπε ότι δεν ήταν η μητέρα μου.
Μην το κάνεις αυτό. Θα κάνεις τον Τομ να κλάψει.
Το τελευταίο πράγμα που θα ήθελα ήταν να έχω χωρίσει.
Νομίζω ότι ο Τομ είναι ακόμη στη Βοστώνη.
Αυτός ο δρόμος είναι πολύ στενός.
Πέντε και τρία μας κάνουν οκτώ.
Οι γονείς μου ζουν ανέμελα στην εξοχή.
Εργάζομαι ως πωλητής.
Είδα το όνομα του Θώμα στη λίστα.
Αυτοί πεινούσαν.
Είστε ο καλύτερός μου φίλος.
Κράτα το χέρι μου.
Ο Νταν δείξε την συλλογή πεταλούδων του στην Λίντα.
Παίζεις με τα πόδια μου;
Μην κάνεις κάτι για τ'οποίο θα το μετανιώσεις αργότερα.
Δε γνωρίζω ακόμα όλες τις λεπτομέρειες.
Ποιος άλλος ήταν εκεί;
Ποιος ήταν εδώ;
Στην Ουκρανία πάντα μιλάω ουκρανικά.
Χθες πήγα στη δουλειά στις οχτώ το πρωί και γύρισα στο σπίτι στις οχτώ το βράδυ.
Έχεις χαθεί;
Ο Τομ συνελήφθη τη Δευτέρα.
Γιατί δεν την πιστεύεις;
Πολύ αποπνικτικά είναι εδώ μέσα τις τελευταίες ημέρες.
Έχει ουκρανική υπηκοοότητα.
Έκανα ότι ήμουν κοιμισμένη.
Ήρθαμε να παίξουμε.
Ο Τομ έσπασε το παράθυρο.
Η Μαρία άρμεξε την αγελάδα.
Κάνε έτσι όπως σου είπαν.
Δεν χρειάζεται να απαντήσεις σε περαιτέρω ερωτήσεις.
Μου αρέσουν τα μπισκότα.
Είστε καλύτερα τώρα;
Το σπίτι του Τομ είναι πολύ μεγάλο.
Αυτή μου έδωσε μια σειρά από βιβλία.
«Μη λες τέτοιες αηδίες!» είπε ο αγρότης.
Φέρτε τον εδώ.
Είσαι σίγουρη ότι είμαι η μοναδική Καναδή εδώ;
Υπόγραψαν;
Πάει στα σίγουρα με δοκιμασμένες λύσεις.
Το μήλο είναι ώριμο.
Ήμουνα λάθος;
Είμαι ψηλότερος από εσένα.
Τον κάλεσα να φάμε.
Θα σας δώσω τ' αμάξι μου.
Κάποιος έκλεψε το δίπλωμα οδήγησής μου.
Είσαι Καναδέζα· σωστά;
Συνεχίζουν ν' αυξάνονται οι τιμές.
Μοιάζει στη θεία της.
Με τους φίλους μου, ανταλλάζουμε απόψεις για διάφορα θέματα.
Το σκυλί μου είναι μικρότερο απ' το δικό σας.
Θέλεις να δεις τη βάρκα μου;
Ήμουν αμήχανος.
Για κοίτα!
Μου αρέσει το πράσινο τσάι.
Ποιος έκλεισε την πόρτα;
Περιμέντε μέχρι αύριο το πρωί.
Αυτή δε μιλάει· αυτή ουρλιάζει!
Θα είναι δύσκολο.
Η έρευνα για το περιστατικό συνεχίζεται.
Ο πατέρας του είναι από την Αλγερία.
Μην κάνεις κάτι που θα μετανιώσεις.
Έχουμε καλές δουλειές.
Το σπίτι του ανήκει.
Η Σάμη είπε "κακά" που είναι μία άλλη λέξη για τα "σκατά".
Μπορείς να χορεύεις καλά;
Σου εύχομαι χαρούμενα γενέθλια.
Η Μαίρη ήταν σε κάθε περίπτωση το πιό όμορφο κορίτσι στο πάρτι.
Πρόκειται για συνωνυμία.
Σας παρακαλώ πείτε του να περιμένει.
Τι χρώμα είναι εκείνα;
Δε μαθαίνει νέα κόλπα ένα γέρικο σκυλί σαν εμένα.
Πού θα συναντηθείτε;
Ο Τομ και η Μαίρη φιλήθηκαν με πάθος.
Μη ξεχάσεις να πάρεις μαζί σου φωτογραφική μηχανή.
Ο Τομ δε θα έρθει.
Είσαι τυφλή;
Μη μ' αφήσετε μόνη.
Ζήτησα να μη μου κάνουν δώρα γενεθλίων.
Περπατάει.
Σου αρέσει να με βάζεις για ύπνο;
Έπαιξα ποδόσφαιρο.
Τ' αμάξια είναι απαραίτητα.
Πρέπει να είμαστε προετοιμασμένες γι' αυτό.
Το ένα τρίτο των παιδιών που πεθαίνουν πριν κλείσουν τα πέντε τους χρόνια, είναι υποσιτισμένα.
Το έγγραφο πέρασε στα χέρια του εχθρού.
Όλοι αλλάζουν.
Ρε βλάκα!
Η Νάνσυ δε παίζει τένις.
Πόσων μηνών έγκυος είσαι;
Πείτε τους ότι δεν τον χρειάζεστε.
Τη Δευτέρα θα 'μαι έτοιμος.
Αυτή έκανε αίτηση για βίζα.
Κράτα και τα δυο σου χέρια στο τιμόνι.
Ο Τομ είναι ένα τεμπελόσκυλο.
Συζήτησες πολλή ώρα;
Ο Τομ ακούει τη Μαίρη.
Έλα αν μπορείς.
Ήδη μαθαίνει Βερβέρικα.
Τι λαμπρή ιστορία που είναι.
Είμαστε κρατούμενες.
Ο φίλος μου μένει στου διαόλου τον κώλο.
Συμφωνήσαμε να επεξεργαστούμε ένα πρόγραμμα δράσης.
Λατρεύω τον ήλιο.
Φαίνεσαι ωραία μέσα σ΄αυτό το κόκκινο πουλόβερ.
Θα τραβήξετε εσείς κουπί, έτσι;
Αυτή μας προσκάλεσε στο πάρτι των γενεθλίων της.
Δε σκοπεύω να χάσω.
Δε θα πάω στην Αυστραλία.
Ο Τομ είπε ότι άκουσε τη φωνή της Μαίρης.
Σε βρήκε ο Τομ;
Πονάει η κοιλιά μου.
Θέλω να βοηθήσετε.
Μυρίζεις σα χαλασμένο αυγό.
Τα ξέρω όλα γι' αυτές.
Είστε έτοιμες γι' απόψε;
Αυτός ο καφές είναι πολύ δυνατός για μένα.
Σου αρέσει το καναδέζικο μπέικον;
Πώς στην ευχή θα γίνει αυτό;
Δε μιλάει· ουρλιάζει!
Θα το διαβάσω.
Πόσων χρόνων είσαι; Είμαι είκοσι έξι.
Ο σύζυγός μου είναι τεμπέλης.
Τι συνέβη στον Τομ;
Πλύνε τα πόδια σου.
Είναι επιλεκτικός στο φαγητό.
Θέλω ένα ποτό.
Δεν είμαι και πολύ απασχολημένη.
Ο Τομ έκλεψε ένα περιπολικό.
Θα χάσει ο Τομ.
Δεν είμαι διάσημη.
Ήμουν εκεί όλη την ημέρα.
Δε σας ζήτησα κάτι φοβερό.
Ζω ακόμα!
Το χόμπι μου είναι να παίζω γκολφ.
Ο Τομ δεν ήθελε να πάει έξω χωρίς το καπέλο και τα γάντια του.
Όποτε ακούω αυτό το τραγούδι μου έρχεται στο μυαλο ο Τομ.
Είσαι αθηναίος;
Η ΝΑΣΑ θα εκτοξεύσει το διαστημικό λεωφορείο την Τετάρτη.
Ο Τομ μελετάει Γαλλικά.
Είσαι γενναίος.
Αυτοί είναι πιλότοι.
Ο Τομ έσπασε τρία πιάτα.
Ο Τομ νευρίασε.
Έχω γκρίζα μαλλιά.
Νομίζω ότι ο Τομ δε χρειάζεται εδώ σήμερα.
Πού παρκάρεις συνήθως;
Θα τη συναντήσουμε αύριο στο σταθμό.
Γιατί μιλάς στα Γαλλικά;
Η λύπη της ήταν γραμμένη στο πρόσωπό της.
Ο χρόνος πέρασε πολύ γρήγορα.
Είστε μαθητές;
Βάζω στοίχημα ότι ο Τομ γνωρίζει την απάντηση.
Κάθε γράμμα έχει επάνω ένα χαμογελαστό κλόουν.
Η θεία μου μου έδειξε πως να κάνει κανείς καλό καφέ.
Έχετε έρθει να μας συλλάβετε;
Αισθάνεσαι κουρασμένος;
Το πούλησα για 600 ευρώ.
Σκεφτόμουν τα αεροπλάνα.
Δεν ξέρω πολύ κόσμο που ζήτησε συγγνώμη.
Πες της γιατί δεν μπορείς να πας.
Αυτός θα είναι ελεύθερος αύριο.
Φρικτές αναμνήσεις στοίχειωναν τον ηλικιωμένο στρατιώτη.
Ο Θωμάς δεν έχει γραφείο.
Γιατί δεν έρχεστε μαζί μας;
Βουρτσίζω τα δόντια μου.
Οι περισσότεροι άνθρωποι νομίζουν ότι είμαι τρελός.
Άρχισε να τραγουδά.
Πως λένε την κόρη σας;
Ο Τομ σε θέλει αμέσως.
Η μητέρα του Τομ πέθανε μία εβδομάδα πριν εκείνος αποφοιτήσει από το πανεπιστήμιο.
Πότε φεύγετε για Βοστώνη;
Σας ευχαριστώ ολόψυχα.
Είναι ακριβής.
Ο Τομ απέδρασε.
Μου αρέσει να ακούω κλασσική μουσική.
Τ' όνομα του γείτονά μου είναι Τομ Τζάκσον.
Δεν είσαι Ιάπωνας.
"Έχετε λάβει το τηλεγράφημα;" - "Όχι, δεν το έλαβα."
Πες τες ότι είμαι έτοιμη.
Σας εμπιστεύτηκα.
Σε παρακαλώ, πότισε τα λουλούδια.
Βλέπει τηλεόραση ενώ σιδερώνει.
Αυτή του γράφει κάθε εβδομάδα.
Θα ήθελα να μάθω Γερμανικά.
Θα σας τα πω από κοντά.
Ποτέ δεν έχω ξανακούσει αυτό το τραγούδι.
Φέρε μου σε παρακαλώ ένα ποτήρι νερό.
Αξίζει να δείτε αυτήν την ταινία.
Θα πάω όπου θέλετε.
Ο Θωμάς έχει Ρώσους φίλους.
Θα αγοράσω έναν καινούριο.
Δώστε μου έναν καφέ, σας παρακαλώ.
Τοπίο απερίγραπτης ομορφιάς.
Το Ραμαζάνι είναι ο μήνας του Κορανίου.
Πέστε τες να με βοηθήσουν.
Θα ξεκινήσουμε.
Γιατί δεν θυμόμαστε τα πρώτα χρόνια της ζωής;
Είμαι από την Νορβηγία.
Πείτε του ότι δε θα 'μαι εκεί.
Ξέρεις Ρώσικα;
Φαίνεται να προσέβαλαν το διαιτητή.
Είστε μεγαλύτεροι απ' αυτή.
Θα σας συγχωρέσει ο Τομ.
Τι νούμερο παπούτσι φοράτε;
Την χτύπησε όταν ήταν τριών μηνών έγκυος.
Δεν ξέρω που είναι το ρολόι μου.
Έβαλε καινούριο φιλμ στη φωτογραφική του μηχανή.
Πάψε να παραπονιέσαι!
Θα τον φτιάξουμε.
Θέλεις να μάθεις ποιός είμαι;
Μπορώ να σε κουβαλήσω στα χέρια μου;
Ποιους θα ήθελες;
Όλα τα μανιτάρια είναι βρώσιμα, αλλά κάποια μόνο μιά φορά.
Νομίζω ότι ο Τομ είναι ανοιχτόμυαλος.
Επέστρεψε στην Αλγερία, στη χώρα καταγωγής του.
Δεν έχω ιδέα τι να φορέσω.
Ο Τομ παρέμεινε σιωπηλός.
Η Μαίρη απαντάει στην ερώτηση του δασκάλου.
Το τένις είναι το χόμπι της.
Ο Τομ είναι ο φίλος της αδερφής μου.
Ο Τομ έφαγε μια μακαρονόσουπα.
Δεν θέλω να χαθούμε!
Μου φαίνεσαι πολύ σκεπτικός σήμερα, μήπως έγινε κάτι;
Έφτασα στις 2:30.
Του το έδωσα του Γιάννη το μήλο.
Ο Τομ έφαγε τρία μήλα.
Έχω ένα γιο.
Αυτή αποχαιρέτησε.
Χρειαζόμαστε χαρτί.
Είναι πολύ προσωπικό.
Εκείνο είναι τ' αμάξι του Τομ.
Αυτή είναι η ληξιαρχική πράξη γάμου σου.
Ποτέ δεν το κάνω αυτό.
Σταματήστε ν' ανησυχείτε.
Πότε ανοίγει ο φούρνος;
Η αγάπη δίνει μια ρόδινη απόχρωση.
Είμαι αμερικανίδα τραγουδίστρια.
Αγαπώ τη δουλειά μου.
Άλλωστε οι ήρωες ποτέ δεν ήταν παραγωγικοί.
Τι σου έδειξε ο Τομ;
Σταμάτησέ τον.
Κάθε μέρα κλαίω.
Παρακαλώ μην ανοίγετε τα παράθυρα.
Η δυσλεξία, αν διαγνωσθεί έγκαιρα, μπορεί να θεραπευτεί σε μεγάλο ποσοστό.
Παίζω τένις από καιρό σε καιρό.
Τον θεωρώ φίλο μου.
Και οι δύο σχεδιάζουμε να παραβρεθούμε στο πάρτι σου.
Έχει ο Τομ φιλενάδα;
Ας μην κρυβόμαστε πίσω από το δάχτυλό μας.
Του αρέσει το ποδόσφαιρο.
Εγώ διδάσκω.
Πήγαινε μπροστά από μένα.
Αυτές είν' αυθεντικές.
Ο Τομ χρειάζεται έναν βοηθό.
Ο Τομ και η Μαίρη χρειάζονται βοήθεια.
Πείτε μου ποιον θέλετε.
Ήμουν νέος και χαζός.
Δε θα σε αφήσω να πεθάνεις.
Ήταν τόσο απορροφημένη από το μυθιστόρημα που δεν άκουσε το χτύπημα του τηλεφώνου.
Πες του να έρθει σπίτι.
Το χρώμα της Εσπεράντο είναι πράσινο.
Είμαι πολύ ντροπαλή.
Τα πουλιά πετούσαν προς το νότο.
Αντέδρασα ενστικτωδώς.
Δε θα σε προδώσω ποτέ.
Το μωρό κοιμάται. Μην κάνετε θόρυβο.
« Ευχαριστώ πολύ! » - « Τίποτα. »
Ο πάτερας μου επισκεύασε το παλιό μου ρολόι.
Ο Μάρκος δεν είναι τόσο ψηλός όσο ο Μάριος.
Πείτε τους γιατί.
Ακόμη δεν έχω πληρώσει τον Τομ.
Νομίζουν ότι τραγουδούν καλά.
Πες του πως δεν είμαι εδώ.
Πού βρίσκεται το σχολείο σας;
Λίγο χυμό, παρακαλώ.
Την ξέρουμε ήδη εδώ και πολλά χρόνια.
"Αλήθεια;" "Ναι, αλήθεια σου λέω."
Πρέπει να είστε από την Αυστραλία.
Πως ονομάζεται ο σκύλος σας;
Δεν μπορώ να μοιράσω τη θλίψη μου με κανέναν.
Δεν είμαι θυμωμένη με τον Τομ.
Η Δημοκρατία είναι μορφή διακυβέρνησης.
"Είστε κουρασμένες;" "Όχι, καθόλου."
Παίζουμε χαρτιά.
Τα παπούτσια σου δεν πηγαίνουν με το κοστούμι.
Κόιταξε γύρω, και τότε κάθισε στην καρέκλα.
Αυτή είναι κόρη μου.
Καλύτερα να μην το είχα αγγίξει αυτό.
Η πόρτα του γραφείου είναι κίτρινη.
Συνήθως σηκώνομαι νωρίς.
Ο Τομ μου 'δωσε ένα λεξικό Γαλλικών.
Φαίνεται σα να γνώριζε την αλήθεια.
Αυτός έβαλε το μολύβι πάνω στο γραφείο.
Τα φρένα δε δουλεύουν!
Είστε υγιείς;
Πέρασαν τα σύνορα φορτωμένοι ναρκωτικά.
Την απατούσε.
Πήγαινε με στον αρχηγό σου.
Θα ήθελα να κάνω μια προσφορά.
Ο Τομ αρνήθηκε ν' ακούσει.
Δεν κοιμάται.
Πουλάει αυτοκίνητα.
Πείτε τους ότι δεν τη χρειάζεστε.
Πείτε της πως είμαι αθώα.
Αυτή η κοπέλλα είναι από την Ιαπωνία.
Αυτό το ψωμί είναι σκληρό σαν πέτρα.
Οι άνθρωποι δεν μπορούν να ζήσουν στον Άρη.
Θα έρθεις μαζί μου στο μαγαζί;
Ξέρω λίγα Γαλλικά.
Θα τραγουδίσεις μαζί μας;
Αυτή είναι γαλλίδα στην καταγωγή.
Δε βρέχει.
Σήμερα είναι η πιο ζεστή μέρα του χρόνου.
Σας παρακαλώ, δώστε μου λίγο νερό.
Έχεις ένα σταφύλι.
Σιγά μη βρεθεί ο κλέφτης.
Βοήθησαν τον Τομ.
Ο Τομ την τελευταία νύχτα δεν κοιμήθηκε καλά.
Πρέπει να 'μαι κει πριν από τις εφτά.
Παρακαλώ περιμένετε ένα λεπτό και μην κλείνετε το τηλέφωνο.
Τρία επί τρία ίσον εννιά.
Ο πατέρας της τής άφησε το σπίτι στη διαθήκη του.
Τι υπάρχει από γλυκό;
Νομίζω ότι ο Τομ είναι επικίνδυνος.
Νόμιζα πως ήσασταν Γιαπωνέζοι.
Με συγχωρείτε, μπορείτε να επαναλάβετε;
Τι θα παραγγείλει στο εστιατόριο; Εγώ σκεφτόμουν κάτι σε σούσι.
Πρέπει να σιδερώσω το πουκάμισό μου.
Μου αρέσει το σκυλί σας.
Τι είναι;
Πρέπει να πάω τουαλέτα.
Δεν είμαι έτοιμος να πεθάνω.
Αυτό το βίντεο δεν είναι διαθέσιμο στη χώρα σας.
Τα πράγματα άλλαξαν δραματικά.
Τι γίνεται αν κάποιος αρνηθεί να πληρώσει τα κοινόχρηστα;
Σιγά το κατόρθωμα θα μου πεις, ο καθένας μπορεί να τις βρει.
Ο Τομ μου έδωσε τη διεύθυνσή σου.
Πλύσου.
Σύμφωνα με τις εφημερίδες, αυτός θα είναι εδώ σήμερα.
Αυτός είναι αγώνας όλων εναντίων όλων.
Ξέρω ότι αυτό είναι αλήθεια.
Κουράστηκα από τα παράπονά σου.
Δεν κερδίσαμε το παιχνίδι.
Την βλέπω σαν να'ναι αδερφή μου.
Πέστε του τη θεωρία σας.
Η Αψίδα του Θριάμβου χτίστηκε για να χαιρετήσει το στρατό του Ναπολέοντα.
Βοήθησέ μας.
Έχω πολλές ιδέες.
Τρώνε το μήλο;
Η στέγη στάζει.
Νομίζω πως πλήγωσα τα συναισθήματά του.
Το δέντρο είναι στραβό.
Τα πράγματα έχουν αρχίσει να αλλάζουν στην Αλγερία.
Μάλιστα.
Πήγαμε να συλλέξουμε φράουλες.
Έμαθα για το γάμο σου.
Πάνω από τους μισούς συνανθρώπους μας, που έχασαν τη ζωή τους σε τροχαίες συγκρούσεις, δεν έφεραν ζώνη ασφαλείας.
Είστε αναποφάσιστοι.
Θα καθίσω με σένα.
Συνέχισε να χαμογελάς.
Περίμενε ένα λεπτό.
Αγαπάω την πατρίδα μου.
Μακρυά τα χέρια σας!
Φαίνονται χαρούμενοι.
Βλέπεις ένα άλογο ή έναν λύκο;
Το σύστημα συναγερμού αποτελεί έναν από τους πιο οικονομικούς τρόπους πρόληψης και αποτροπής διαρρήξεων και κλοπών.
Δε θέλω να με δουν.
Μένουν ακόμα δύο στάσεις.
Τηλεφωνήστε με αργότερα.
Ο Τομ είπε πως δεν μπορούσε να βαδίσει.
Αυτό το φρέσκο ωμό ψάρι είναι πεντανόστιμο.
Έχεις πάει ποτέ στην Ιταλία;
Αυτή τον πέταξε έξω απ΄το σπίτι.
Το χόμπι μου είναι αυτό, να γράφω ιστορίες.
Του υποσχέθηκα να το κρατήσω μυστικό.
Ο Τομ έκλεισε το στόμα του.
Δεν παίζω μπέιζμπολ πολύ συχνά.
Μερικές φορές τον βλέπω στο δρόμο.
Δε θα πω σε κανέναν ότι είστε στη Βοστώνη.
Με ξέρει.
Γι' αυτό σου λέω, ξέχνα το.
Είσαι τρελή;
Ο Τομ καταδικάστηκε σε ένα έτος κατ' οίκον περιορισμό.
Υπέθεσα πως ήσασταν Καναδός.
Είμαι σίγουρη ο Τομ θα πάει.
Είμαι ήρωας.
Ο Τομ φαινόταν ευτυχισμένος.
Δε βοηθάς.
Σας πίστεψα.
Τι κάνετε την Κυριακή;
Η φούστα είναι πράσινη.
Τι κι αν φτάσαμε στο σημείο που αυτό δεν ήταν πια αρκετό;
Την άκουσες να μιλάει Γαλλικά;
Θα συναντηθούμε στο σταθμό στις 9 η ώρα.
Θα επισκεφτώ τον Τομ την επόμενη βδομάδα.
Αυτός νοσηλεύεται στη μονάδα εντατικής θεραπείας σε νοσοκομείο.
Ποια λύση είναι καλύτερη;
Σε παρακαλώ, άκουσέ μας.
Γιατί τις πυροβολήσατε;
Κανένας δεν έχει το δικαίωμα να μεταφράσει αυτή τη φράση.
Είστε Καναδός πολίτης;
Η παιδοφιλία είναι έγκλημα.
Θέλει να διαβάσει το βιβλίο.
Δεν ήθελα να το πιστέψω αυτό.
Νομίζω πως γνωρίζατε τον πατέρα μου.
Νομίζω ότι ο Τομ δεν ξέρει πώς να μαγειρεύει σπαγγέτι.
Ο Τομ επέστρεψε στην Αυστραλία.
Χαίρω πολύ.
Θέλουμε να βοηθήσουμε.
Και τι δεν θα έδινα να γύρναγαν πίσω αυτά τα χρόνια.
Είναι πολύ ευγενικός.
Ο Τομ ήξερε την απάντηση.
Ο σκύλος τρέχει πιο γρήγορα από τον άνθρωπο.
Βλέπω βάρκες ψαράδων στον ορίζοντα.
Ποιος σκότωσε τον Τομ;
Είπαν ψέματα.
Ήρθα πρόσωπο με πρόσωπο με τον πρώην άντρα μου.
Πρέπει να της δώσεις ένα μάθημα!
Τα κουνέλια έχουν μεγάλα αυτιά.
Η Ευρώπη διαθέτει σημαντικότατη πολιτιστική κληρονομιά.
Είναι αδύνατο για μένα να σου το εξηγήσω.
Μεταξύ ουρανού και γης.
Ο Τομ πάντα με καταφέρνει και του δίνω λεφτά, δεν μπορώ να του πω όχι.
Θα οδηγήσουμε.
Σε ποιον αναφέρεσαι;
Ο Τομ δε μου είπε το όνομά της.
Ο άντρας μου είναι αρτοποιός.
Μπορώ να δανειστώ τα ακουστικά σας;
Τελικά ποια είναι η κατάλληλη περίοδος για να πάρεις άδεια;
Τους χρειάζεστε;
Η αδερφή μου είναι όμοφρη.
Τι έχεις εναντίον μου;
Έγινα πρώτη.
Πρέπει αυτό το μήνα να μειώσω τα έξοδά μου.
Δε μπορώ να τελειώσω τίποτε αν συνεχώς με ενοχλείς.
Είμαστε πρόθυμοι να διαπραγματεύσουμε.
Ξυπνάω πολύ νωρίς.
Μαγειρεύεις απόψε;
Το ψωμί είναι φρέσκο.
Ο Τομ δεν έχει αρκετά χρήματα.
Αυτό είναι το e-mail.
Θα αισθανθείς καλύτερα.
Ο Τομ ήθελε να μάθει τι κάναμε.
Ά, δεν έχω ιδέα!
Τα πυροτεχνήματα είναι νόμιμα στην Αυστραλία;
Σας κάνει αυτή η ζακέτα;
Μόνο εμείς μπορούμε να τους γλιτώσουμε.
Δεν είναι ζωντανά.
Από τα παλιά χρόνια μέχρι σήμερα, η γιαγιά μου φτιάχνει ακόμη την ίδια συνταγή.
Έχω να πάρω ένα στυλό.
Αν σας χρειάζεται κάτι, μη διστάσετε να με ρωτήσετε.
Είστε ευκολόπιστη.
Αυτό το αυτοκίνητο χρησιμοποιείται από τον πατέρα μου.
Τον θέλετε;
Είσαι η μόνη Καναδή που ξέρω.
Αυτό είναι το εισιτήριο της επιστροφής μου.
Ο Τομ δεν ενδιαφέρεται για τις επιστήμες.
Ο Τομ επισκέφτηκε τη Μαίρη το περασμένο καλοκαίρι.
Είναι κόκκινοι.
Υπερβάλλει ο Τομ.
Ξέρεις πού πας;
Δεν είμαστε πλούσιες.
Έχασα το λεωφορείο.
Εγώ ένευσα για να δείξω ότι είμαι σύμφωνος.
Είστε ζωηρή.
Είστε οι κόρες του Τομ, σωστά;
Ποιες είναι οι προτεραιότητες του Τομ;
Πες τες ότι δεν είμαι εδώ.
Αυτός με προειδοποίησε σχετικά με τον κίνδυνο.
Υπάρχει καμία εναλλακτική στη μέθοδό σας;
Κλέφτηκε το κινητό του.
Ήσουν μεθυσμένος;
Ο Τομ και η Μαίρη παντρευτηκαν σε μία καθολική εκκλησία.
Διότι είτε πρόκειται για γάμο είτε για ελεύθερη συμβίωση, ο θεσμός του γάμου προέκυψε από την ανάγκη της προστασίας των παιδιών και της γυναίκας και της εξασφάλισης της αναπαραγωγής και της διαιώνισης του είδους.
Η πένα είναι επάνω στο τραπέζι.
Θέλω να μάθω Σουηδικά.
Ποτέ πια δε θα του ξαναμιλήσω.
Στηρίζουμε την απόφαση του Τομ.
Θα σκάψω ένα μεγάλο τούνελ.
Ο Τομ είναι αμετανόητος.
Δώστε μου τρεις ώρες.
Για λόγους υγείας αδυνατώ να προσέλθω στην εξεταστική.
Ήθελα να ακυρώσω τον διορισμό σας σήμερα.
Έχω δουλέψει σε αυτό το εργοστάσιο.
Πότε ξεκινάει η ταινία;
Του αρέσει η ρώσικη ποπ.
Ήσαστε ευτυχισμένοι.
Δεν κάνω κανένα σπορ.
Δε ζήλευε.
Ο αξιωματικός της αστυνομίας ρώτησε το όνομά μου.
Ο Τομ έχει έναν αδερφό στη Βοστώνη.
Πέστε του ότι έρχομαι.
Είναι αστείο.
Ήπια τσάι χθες.
Η τωρινή του συμπεριφορά επιβεβαιώνει αυτό που υποθέσαμε.
Υπάρχει αναφορά για τον Τομ στο βιβλίο.
Τους αρέσεις.
Έχετε δύο λουλούδια.
Ο Θωμάς δεν ήθελε να είναι στη Βοστώνη.
Βεβαίως και μπορείτε.
Σχεδόν όλοι οι φίλοι του Τομ είναι διάσημοι.
Θα συναντηθούμε αύριο το πρωί στις 8, άρα μην αργήσετε.
Ήπιε μπίρα.
Αυτός βαδίζει γρήγορα.
Συνέχισε να γράφεις.
Ο Τομ παντρεύτηκε μια πλούσια κοπέλα.
Το να βλέπεις είναι το να πιστεύεις.
Ο φίλος μου μου έστειλε ένα γράμμα στο οποίο με ρωτούσε αν είμαι καλά.
Κάτι μου λέει ότι τις έχει βρει.
Το ματέ είναι ένα είδος τσαγιού το οποίο συνήθως συνοδεύεται με βουτήματα ή γλυκά.
Είδα τον ουρανό σφοντύλι.
Είσαι σίγουρος ότι ο Τομ μπορεί να το κάνει αυτό;
Τρελό είναι!
Συχνά όταν φοράνε καρό οι παχείς άνθρωποι δείχνουν παχύτεροι.
Είναι Καναδέζος ο Τομ;
Αυτό το βιβλίο είναι γεμάτο λάθη.
Είμαστε δίδυμοι. Συχνά ο κόσμος με μπερδεύει με τον αδελφό μου.
Η Μαρία έτρεχε.
Η Ιταλία είναι χερσόνησος.
Βρήκα το χαμένο μου πορτοφόλι.
Αυτή είναι δική σου επιλογή.
Ο Τομ είπε ότι δε φαινόταν να διασκεδάζω.
Μπορώ να ανοίξω τα παράθυρα;
Θα ήθελα για άλλη μια φορά να σας ευχαριστήσω για όλα.
Το παραδέχομαι.
Πιστεύω πως η σούπα θέλει λίγο αλάτι.
Δεν ξέρεις πού μένει η Μαρία.
Δε θέλει να μιλήσω γι' αυτό το ζήτημα.
Κανείς δε θα μιλήσει.
Πεθαίνω στα γέλια!
Είναι υπερευλίγιστη.
Φοβόσαστε μη χάσετε τα χρήματά σας;
Ας παίξουμε!
Χρειάζεσαι περισσότερο χρόνο;
Είστε σίγουρες ότι είμαι η μοναδική Καναδέζα εδώ;
Έχασε το τρένο.
Πρέπει να είσαι κουρασμένος μετά από τόσο μακρύ ταξίδι.
Έχω να τον δω μήνες.
Πέστε της να μας βοηθήσει.
Αμφότεροι σχεδιάζουμε να είμαστε στο πάρτι σου.
Αυτή είναι μια ξύλινη καρέκλα.
Την πυροβολήσατε.
Έπαιζα τένις κατά τη διάρκεια όλης της χρονιάς.
Πού 'ναι το σχολείο;
Δώσε τού το.
Ο Τομ είναι ο οδηγός μας.
Ο Τομ είναι εξυπνότερος.
Αυτός μιλά δέκα γλώσσες.
Ο Τομ συνήθως πληρώνει για τα πάντα με μετρητά.
Αποδέχομαι τους όρους σου.
Πιαστήκαμε σε μία σοβαρή συζήτηση.
Ζητήστε από τον Τομ να σας βοηθήσει.
Βρες τις διαφορές.
Θα το συζητήσουνε.
Τα Περσικά δεν είναι δύσκολα.
Μη γίνεσαι αγενής!
Ο Πέτρος ερωτεύτηκε το κορίτσι.
Πώς λειτουργεί η κλειδαριά της μπροστινής πόρτας;
Πείτε του ότι είμαι απασχολημένος.
Πάω στο σχολείο γιατί θέλω να μάθω.
Έχουμε πολύ χρόνο.
Θα την αγόραζα, αν δεν ήμουν ταπί.
Αυτός ο πίνακας δεν είναι μαύρος αλλά πράσινος.
Δε θέλω ν' αλλάξετε.
Η Μαίρη επέπληξε τον Τομ.
Σε αυτή την πόλη δεν έχω γνωστούς.
Ο Τομ δε φοράει γραβάτα.
Αφήστε με να μαντέψω.
Είστε θυμωμένος;
Έχουμε τρεις βδομάδες.
Είδα τον Τομ να σας φιλάει.
Την επόμενη φορά που θα ΄μαι στη Βοστώνη, θα προσπαθήσω να σε επισκεφτώ.
Έφτασα εδώ λίγα λεπτά πριν από εσάς.
Γιατί τους πυροβόλησες;
Τον ξέρουν και οι κότες.
Τα πάντα έχουν την τιμή τους.
Απλώς έχτισε ένα λυόμενο σπίτι.
Δεν είμαι γιατρός.
Δώσε μου σε παρακαλώ τις λεπτομέρειες του ατυχήματος.
Νομίζω ότι ο Τομ και η Μαίρη είναι Καναδοί.
Θέλεις να συνεχίσω;
Της έφυγε το χέρι κι έκοψε στραβά το ύφασμα.
Ο Τομ είναι ήδη στη Βοστώνη.
Πίνετε πράσινο τσάι;
Είστε Καναδοί;
Θα σου γράψω γράμμα.
Το μωρό κοιμάται ακόμα.
Ναι, το ξέρω.
Αυτό το ψάρι είναι μεγάλο.
Ο Τομ ισχυρίστηκε ότι ήταν αθώος.
Δε θέλω να μαγειρέψω.
Χρησιμοποίησα τη φαντασία μου.
Χρειάζομαι ένα μολύβι, μπορώ να χρησιμοποιήσω ένα από τα δικά σου;
Μας γοήτευσε όλες με την δραματοποιημένη αφήγηση του ταξιδιού του.
Δε φταις εσύ.
Τον είδαν.
Θέλω να πεθάνεις.
Θέλω να γίνω φωτογράφος της φύσης.
Ποιος έδωσε στην Ελλάδα τόσα πολλά λεφτά;
Πες της ότι είμαι άρρωστος.
Είμαι επικίνδυνος.
Αν δε φύγεις τώρα, θα πεθάνεις.
Η Αθήνα είναι στην Ελλάδα.
Σύμφωνα με την πρόγνωση του καιρού, θα χιονίσει αύριο.
Εκτιμώ όσα έχεις κάνει για εμένα.
Δώσ'το πίσω!
Παράλληλα, βρέθηκε ότι ενώ οι άνδρες έτειναν να μαλακώνουν με το χρόνο και τη συμβίωση, οι γυναίκες γίνονταν ολοένα και πιο επιθετικές.
Υπάρχει μια θέση στη καρδιά μου μόνο για σένα.
Δεν ήθελα να πάρω όλα τα λεφτά.
Πού τους ταΐζετε;
"Θα υπάρχει ζωντανή μουσική στο πικ-νικ." "Τι είδους μουσική;"
Έχουμε λίγο χρόνο. Ας βιαστούμε.
Θα είμαστε προετοιμασμένες.
Αν δεν μπορείτε ν' αντέξετε τη ζέστη, βγείτε απ' την κουζίνα.
Και οι τοίχοι έχουν αυτιά.
Έχει δυο γάτους.
Είμ' αναντικατάστατη.
Ο γιατρός τον έπεισε να διακόψει το κάπνισμα.
Έχουμε τον εξοπλισμό.
Ο Τομ αγόρασε ένα μεταχειρισμένο αμάξι.
Αυτά χρειάζονται κόντεμα.
Ψάχνω δουλειά.
Μπορούν να τραγουδήσουν ωραία.
Πέστε τους ότι δε θα 'μαι εκεί.
Έχασα το τελικό τρένο.
Δε γνωρίζετε την αλήθεια;
Μη μιλάς έτσι για την κοπέλα μου.
Πες του ότι είμαι άρρωστη.
Ανακοινώθηκε ότι ο κ. Σμιθ θα ήταν ο επόμενος πρόεδρος.
Ο Τομ δεν ξέρει καθόλου Γαλλικά.
Πού 'ναι το μολύβι μου;
Κέρδισες.
Η γάτα είναι ασφαλής.
Όχι Γιάννης, Γιαννάκης.
Τις αγαπούσαμε.
Γεννήθηκα για να σε αγαπώ.
Είμαι καλός στις συμβουλές.
Κανείς δε νοιάζεται.
Ας παραγγείλουμε μια πίτσα.
Νόμιζα πως ήσαστε Γιαπωνέζοι.
Θέλεις να γίνεις διάσημος;
Είναι δύο παρά τέταρτο.
Παρακαλώ, κολλήστε αυτό το αυτοκόλλητο σε αυτή την αποσκευή.
Τους είδα να παίζουν μπέιζμπολ.
Ο Τομ έχει βάψει τα μαλλιά του μαύρα.
Ο καπετάνιος μας καλώς όρισε.
Η απάντηση είναι σωστή.
Μην τον ρωτήσετε ποιος είναι.
Θα μιλήσουμε αργότερα.
Είναι τα Γαλλικά δύσκολα;
Πραγματικά δεν έχω τύχη!
Μην αφήσεις τον Τομ να φάει καθόλου ψωμί.
Είμαι ο καινούργιος δάσκαλος.
Ο Τομ πραγματικά δεν ήξερε τι να κάνει.
Οι καλές ταινίες διευρύνουν τους ορίζοντές μας.
Μπορούμε να παίξουμε με τη γλώσσα.
Πρέπει να είστε πολύ περήφανες για τον Τομ.
Είναι δύσκολο να περάσεις ένα σκύλο στο τρέξιμο.
Θα μπορούσες να με βοηθήσεις να ξεχορταριάσω τον κήπο το απόγευμα;
Ελάτε νωρίς σπίτι.
Ο Τομ αυτοκτόνησε στη Βοστώνη.
Καμιά δε σας αγαπάει όσο εγώ.
Μιλάει με ευχέρεια αγγλικά.
Ο Τομ με θέλει στην ομάδα του.
Είστε θυμωμένη;
Μετακόμισα πίσω με τους γονείς μου.
Είσαι πολύ πιο γρήγορος από μένα.
Δεν θα μπορούσα ποτέ να σε μισήσω.
Έχω πιο χρήματα από τον Τομ.
Μια γυναίκα με ρώτησε αν ήξερα να της πω πού βρίσκεται ένας δρόμος.
Ξέρω ότι κρύβεσαι πίσω από την κουρτίνα.
Δεν έχω ν' αποδείξω τίποτα απολύτως.
Αυτή η κοπέλα έχει καλό χαρακτήρα.
Η πένα είναι πάνω στο γραφείο.
Αγαπάει τις γάτες.
Τα δύο αδέλφια τρώγονται χωρίς λόγο.
Είναι ξεροκέφαλος.
Σας παρακαλώ, βοηθήστε τον Τομ.
Αυτό το καφέ είναι ζεστό και άνετο.
Δε θέλω τις απολογίες σου.
Δεν έχει πολλά χρήματα.
Δε μπορώ να πω σίγουρα τι πρόκειται να συμβεί.
Με λένε Ρομπέρτο.
Είμαι καλή μαθήτρια.
Είμαι ευτυχισμένος.
Τι ωραία γραβάτα!
Μάθετε Ιταλικά.
Τον εμπιστεύονται.
Έχετε διάρροια πόσες φορές τη μέρα;
Αυτοί παίζουν στον κήπο.
Η είσοδος στο κοντσέρτο κοστίζει περισσότερο απ΄αυτή στον κινηματογράφο.
Θέλω να φτάσω στο ξενοδοχείο πριν βραδιάσει.
Δεν ήρθα για αυτό.
Πες του, ρε μαλάκα!
Ήμασταν όλοι παρόντες στον γάμο της.
Έχουμε προετοιμαστεί καλά.
Είναι ένας υπέροχος τρόπος να σκοτώσεις την ώρα σου.
Έχεις ψαρέψει ποτέ σε αυτό το ποτάμι;
Ο ουρανός είναι μεγάλος.
Έχω αρκετούς Καναδέζους φίλους.
Να συναντηθούμε σήμερα;
Εκείνη την εποχή είμασταν πλούσιες.
Πήρε χρήματα και από τους τρεις μας.
Θα είναι έτοιμος.
Η κατάθλιψη διαφέρει από άτομο σε άτομο.
Είναι Δευτέρα κι έχει λιακάδα.
Θα μείνω για τρεις ακόμα μέρες.
Ο Τομ και η Μαίρη θα μπορούσαν να το είχαν τελείωσει μέχρι τις 2:30 αν δούλευαν λίγο γρηγορότερα.
Τα άλλα κορίτσια την πείραζαν για τα ρούχα της.
Φοβάσαι;
Είστε έτοιμοι γι' αυτό;
Θα πρέπει να μιλήσετε στον Τομ γι' αυτό.
Πέστε του ότι είμαστε εδώ.
Είμαι ο Παύλος, ο συγκάτοικός σου.
Ήταν στις ειδήσεις.
Ο Θωμάς δεν μπορεί να βρει τα κλειδιά του.
Δυστυχώς , πρέπει να φύγω .
Υπάρχει ένα πρόβλημα εκεί που δεν βλέπεις.
Ο άντρας μου είναι ανίκανος. Τι να κάνω;
Είμαι επιληπτική.
Ναι, ευχαρίστως.
Πολλοί Αρμένιοι αναγκάστηκαν να εγκαταλείψουν τη γη τους.
Πού ήσουν το πρωί;
Πρέπει να καθαρίσεις το τραπέζι.
Μου αρέσει.
Πέτα τον έξω.
Για μένα θα 'ναι όλα ωραία όπως και να 'χει.
Είμαι εξαντλημένη.
Είναι αποπνικτικά.
Ξέρω πώς τη λεν.
Να προσέχεις!
Ο Τομ αποβίωσε το πρωί.
Τι λέγατε;
Μπάσταρδε!
Πηγαίνω στο σπίτι σου.
Ο Ιησούς σας αγαπάει.
Το κλίμα επηρέασε την υγεία του.
Τα σπορ είναι καλά για την υγεία σου.
Φαίνεται ότι είναι απασχολημένοι.
Ο Τομ είναι ο αδερφός του Τζον.
Θα μας φτάσει η βενζίνη;
Αυτός πήγε στο Τόκιο για δουλειές.
Έχετε ένα κινητό τηλέφωνο;
Είστε ανυπόμονοι.
Αυτά είναι δικά μας.
Του 'δωσα ένα βιβλίο.
Σχεδόν τελειώσαμε τη δουλειά μας.
Και τα δύο κορίτσια έχουν γαλάζια μάτια.
Ο Τομ είναι άρρωστος.
Σίγουρα ένας λεκές από κόκκινο κρασί πάνω σ' ένα άσπρο χαλί προκαλεί απελπισία.
Παρακολουθούσες;
Η θερμοκρασία θα παραμείνει αμετάβλητη για τις επόμενες τρεις μέρες.
Τις καταλαβαίνω.
Μείνε ακίνητο.
"Φωτιά!", φώναξε.
Δεν ήθελα να με δει έτσι.
Από πού είναι η φίλη σου;
Χάνω αίμα.
Αγαπάτε τον Τομ;
Θες να της πω;
Έχεις πολλά χρήματα με σενα;
Το σκυλί της γειτόνισσάς μου είναι νεκρό.
Η ενασχόληση με τη ζωντανή μουσική δημιουργία είναι ένας τρόπος να αισθάνεσαι νέος.
Πες του να έρθει να με δει.
Η μαμά μου με έβαλε να καθαρίσω το μπάνιο.
Τα αναγνώρισα.
Πηγαίνω με τα πόδια.
Αυτή είναι η μεγάλη αδερφή του Τομ.
Λοιπόν, έχω να κάνω μία πρόταση.
Δεν μπορώ να σου πω.
Είστε απίστευτα ηλίθιοι.
Έχεις κάνει πολλά λάθη.
Όλοι έπρεπε να μάθουν Γαλλικά.
Ζηλεύεις;
Όλες κάναμε λάθος.
Είμαι η σερβιτόρα σας.
Ποιός έσπασε το βάζο;
Η Ελληνική Επανάσταση τελείωσε με την δημιουργία ενός μικρού Ελληνικού Κράτους στην άκρη της Βαλκανικής.
Θα τον βοηθήσω αύριο.
Άφησε ένα παράθυρο ανοιχτό.
Βρομάτε.
Έμεινα ξύπνιος όλο το βράδυ.
Ο ουρανός σκοτεινιάζει.
Ο Τομ δεν μπορεί να βαδίσει.
Πες του ότι θα ήθελες να φύγεις.
Το μυθιστόρημα έχει μεταφραστεί σε πολλές γλώσσες.
Που έμαθες ιταλικά;
Πρέπει να πάρουμε μία απόφαση.
Έχω λογαριασμό στο Τουίτερ.
Μάλλον σε κάποια αρέσει ο Τομ.
Ήμουν περήφανη για σένα.
Η Νάνσι ακούμπησε τους αγκώνες της στα γόνατα.
Τραγουδούσατε.
Ο πατέρας μου πέθανε πριν πέντε χρόνια.
Τι κάνεις; Είμαι καλά, σας ευχαριστώ!
Παρακολουθώ τηλεόραση.
Ο αδερφός μου τρώει ένα αυγό.
Αποφάσισα να μελετήσω κάθε μέρα.
Θυμάμαι ακόμα το όνομά του.
Είσαι πανέμορφη.
Είστε καλύτεροι απ' αυτούς.
Θέλω να τις ευχαριστήσω.
Στον οδοντίατρο μόνο μετά από ραντεβού.
Μου αρέσει η θέα.
Δε ξέρω που είναι οι κάλτσες του Τομ.
Σώστε τους.
Ο Τομ πούλησε τ' αυτοκίνητό του στη Μαίρη.
Ακόμα κι αν το παραδέχομαι, δεν μπορώ να συμφωνήσω μαζί σου.
Ο Κεν περιμένει την άφιξη του τρένου.
Έχει βελτιώσει την ποιότητα της ομάδας ο νέος προπονητής;
Νομίζω ότι είναι αναγκαίο να συναντηθείτε μαζί του.
Δώστε μου όλα τα χρήματά σας.
Μερικοί δεν πιστεύουν σε καμιά θρησκεία.
Είναι τρελό να βγει κανείς έξω με αυτόν τον καιρό.
Τρεις άνθρωποι τραυματίστηκαν ελαφρά.
Είναι μπλε.
Για ποιον δουλεύεις;
Είμαι κοντόφθαλμη.
Τι προσπαθεί να πει ο Τομ;
Είμαι 25 χρόνων.
Έχει εξοφληθεί σίγουρα.
Η γραβάτα σας ταιριάζει με το κοστούμι σας.
Μας καταλαβαίνουν.
Δεν μπορώ να σας πω.
Ο πατέρας μου εργάζεται στην τράπεζα.
Τι είναι αυτά που λες;
Σας χρωστάω πολλά.
Αυτός είναι μεθοδικός.
Το αρνάκι σκοτώθηκε από το λύκο.
Το ζευγάρι ξεκίνησε το ταξίδι του για το μήνα του μέλιτος.
Τους έστειλα μήνυμα ότι θα καθυστερήσουμε.
Έβαλα γκολ.
Θα ξαναδοκιμάσουμε.
Γνωρίζουμε η μία την άλλη πολύ καλά.
Γιατί τη φίλησες;
Είστε σίγουρος ότι είμαι η μοναδική Καναδή εδώ;
Η επόμενη ερώτηση είναι για σας.
Θα σου μάθω Γαλλικά.
Ο Τομ είναι ακόμα αστυνομικός, σωστά;
Στο επανιδείν!
Τι ακριβώς συνέβη εδώ;
Είμαι άνδρας.
Δε μου αρέσει το χιόνι.
Παρά τρίχα.
Ο χρόνος επουλώνει τα τραύματα.
Πέστε μου κάτι για τον Τομ.
Τι ήθελες να κάνει ο Τομ;
Κτύπησα την πόρτα, αλλά κανένας δεν απάντησε.
Κοίτα να το ευχαριστηθείς.
Νομίζω ότι αυτό το κάνουνε επίτηδες.
Η στάση του λεωφορείου είναι κοντά στο σχολείο μας.
Είσαι θυμωμένος μαζί μου;
Αυτός πέρασε τα σύνορα.
Έχει χρέος πολλών εκατομμυρίων στην τράπεζα.
Ξύρισε το κεφάλι της.
Σου 'πα να μη με φωνάζεις Τομ.
Δε μιλά μόνο αγγλικά αλλά και γερμανικά.
Τι κάνουμε εδώ έξω;
Χρειαζόμαστε άδεια.
Γνωρίζω τη διεύθυνσή της.
Τι έχεις κάνει με τον στυλό μου; Ήταν εδώ πριν από ένα λεπτό.
Συγγνώμη, δεν είμαι συνηθισμένη να βλέπω έναν ιερέα με χιούμορ.
Κάποιος κύριος Τανάκα ήρθε να σε δει χθες.
Δε νομίζω ότι είμαι προετοιμασμένος για τις εξετάσεις.
Μετά την ταινία αποκοιμήθηκαν.
Γεννήθηκα στην 1988.
Ή αυτή ή πάνω σε αυτήν.
Αυτός πιστεύει την κάθε μου λέξη.
Θα ήθελα να κερδίζω περισσότερα χρήματα.
Ο Τζον παλεύει με τον Τομ.
Θα 'θελα να γράψω ένα βιβλίο για την Κύπρο.
Έβαλαν χρέος να χτίσουν το σπίτι τους.
Είστε ανταγωνιστικός.
Βουίζει το κεφάλι μου.
Και δε μου λες Μαρία, τι βάρος έχεις;
Δούλεψε σκληρά για να περάσει τις εξετάσεις.
Μου αρέσει να κάθομαι πίσω στο λεωφορείο.
Εύκολα με παίρνει ο ύπνος όταν βλέπω τηλεόραση.
Σε είδε ο Τομ;
Γεννήθηκα στην Αμερική.
Στην Γαλλία, δεν είναι υποχρεωτικό να ψηφίζεις.
Μένω στην οδό Παρκ.
Ό,τι και να κάνεις, το αποτέλεσμα θα είναι το ίδιο.
Είναι τόσο απαίσιο που ούτε να σκεφτώ δε θέλω γι΄αυτό.
Δεν είστε ευτυχισμένος;
Ο Τομ τρώει ένα αχλάδι.
Δε θέλω να σας περιμένω.
Η Μαίρη φόρεσε το καλύτερό της φόρεμα.
Θα 'μαι έτοιμη.
Το κάπνισμα βλάπτει την υγεία σας.
Ξέρω ακριβώς τι σκέφτεστε.
Θέλω να εργαστώ στην εταιρεία σας.
Είσαι ανυπάκουος.
Ο Τομ έρχεται εδώ μία φορά το μήνα.
Η ποιότητα είναι σημαντικότερη από την ποσότητα.
Δοκίμασε το.
Με αγαπάει αλλά εγώ δεν την αγαπάω.
Πόσο μακριά είναι από εδώ μέχρι σε σας, στο σπίτι σας;
Μπορείτε να φάτε οτιδήποτε θέλετε.
Ο Τομ δε συμφώνησε με τη Μαίρη.
Δε γνωρίζαμε.
Τουλάχιστον το 10% των ατόμων με πνευμονική εμβολή πεθαίνουν μέσα στην πρώτη ώρα.
Δείχνουν κουρασμένοι.
Την έσπασες;
Τηλεφώνησέ μου κάποια στιγμή.
Νίκησα!
Δε μου αρέσει να μιλάω Γαλλικά.
Είναι ένας μονοκύτταρος οργανισμός.
Θέλω το αίμα σου.
Μας επισκέφτηκαν.
Αυτό είναι πολύ περίπλοκο.
Ο Τομ σας πιστεύει.
Τους βλέπετε;
Υπάρχουν δύο πιθανές εξηγήσεις.
Ο πεζόδρομος είναι πρώην δρόμος κυκλοφορίας οχημάτων.
Ο Τομ δουλεύει στη Βοστώνη.
Πες τους πως είμαι αθώος.
Πες μου γιατί ο Τομ απουσίαζε.
Όταν ο νόμος δεν είναι δίκαιος, η δικαιοσύνη προηγείται του νόμου.
Μη με αφήσεις έτσι.
Έχω συγγενείς στη Βοστώνη.
Κανείς δε θα σε σταματήσει.
Χρειάζομαι έναν διερμηνέα.
Πεινούσαμε πολύ και παραγγείλαμε ένα σωρό ορεκτικά, μέχρι να γίνουν οι μπριζόλες.
Ο Τομ είναι χορτοφάγος.
Κοιμήθηκα στο υπόλοιπο της ημέρας.
Πείτε του ότι είμαστε απασχολημένοι.
Ο τύπος είναι πιο περιπετειώδης από μένα.
Ο Τομ θα μείνει με μας στη Βοστόνη από βδομάδα.
Ποιος πέθανε;
Αυτός είναι δημοσιογράφος.
Για ποια μιλάει ο Τομ;
Για δες ποιος κοιτάει!
Ο Τσεν δεν είναι φοιτητής.
Μου αρέσεις έτσι όπως είσαι.
Γράψτε την ημερομηνία γέννησής σας εδώ.
Τι ακούω;
Αφού όλοι έπαιρναν τις θέσεις τους αρχίζει το μυστήριο.
Μην ανησυχείτε γι' αυτό.
Δεν είπε τίποτα.
Είμαστε όλες Καναδές εδώ.
Τα παιδιά παίζουν άρπα.
Αυτή η φήμη δεν είν' αλήθεια.
Είναι νέος και υγιής.
Πού 'ναι τα κορίτσια;
Δεν έχω φιλενάδα.
Αυτή γεννήθηκε στην Ελβετία.
Είπαμε να είμαστε διακριτικοί.
Ανακατέψτε το ρύζι και τα αυτά με τη σος σόγιας.
Είπα στον Τομ να μη χρησιμοποιήσει εκείνα.
Το γραφείο αναζήτησης αποσκευών θα σας δώσει μια έντυπη δήλωση απώλειας.
Μη χώνεις τη μύτη σου μέσα σε όλα!
Σου αρέσει η Βοστώνη;
Θα δεις ότι έχω δίκιο.
Δε θα είστε μόνοι.
Ο Τομ μας έδειξε το σπίτι του.
Ποιος πληρώνει;
Οι σύζυγοί μας είναι Πολωνοί.
Ο Τομ είν' ένα απ' τα παιδιά της Μαίρης.
Πού είναι τα πράγματά σου;
Αυτή μαθαίνει να οδηγεί αυτοκίνητο.
Έχω κάνει πολλές θυσίες για τη χώρα μου.
Πίνω καφέ σε μία καφετέρια.
Εμένα τίποτε δεν μου αρέσει εδώ.
Πρέπει να διαβάζεις Αγγλικά φωναχτά.
Τα Γιαπωνέζικα είναι η μητρική μου γλώσσα.
Κάνω πολύ καλά, ευχαριστώ, και εσύ;
Δεν έχω ακούσει ποτέ τον Τομ να παίζει πιάνο.
Για ποιο λόγο κάνει ο Τομ αυτό;
Έβαψε ο Θωμάς.
Ωραίο κοστούμι.
Δεν είμαστε πιτσουνάκια.
Είσαι Καναδέζα;
Τίνος σειρά είναι;
Λάβατε το γράμμα;
Δεν μπόρεσα να κοιμηθώ καλά χτες βράδυ.
Τι συμπεράσματα μπορούν να εξαχθούν από αυτό;
Έχει καθένα.
Πες μου ποιος είν' ο φίλος σου, να σου πω ποιος είσαι.
Δε θα πάει.
Σου αρέσει η Μόσχα;
Η εφαρμογή μας σας δείχνει όλα τα κοντινά αυτόματα μηχανήματα πώλησης τσιγάρων σε ένα σαφή χάρτη μέσα σε λίγα δευτερόλεπτα.
Βάλε τον φελλό πίσω στη φιάλη.
«Είσαι έτοιμος;» «Όχι ακόμη.»
Αύριο θα χιονίσει.
Είμαι στο σπίτι.
Δεν μπορούσα να κάνω τίποτα για τον Τομ.
Από τη πρώτη στιγμή κατάλαβα ότι δεν ήταν και πολύ ομιλητικός άνθρωπος.
Θέλουμε να μάθουμε μερικά ισπανικά τραγούδια.
Δεν αντέχω την ζέστη.
Πρώτη φορά το ακούω αυτό.
Σ' εμπιστεύομαι.
Σήμερα ένα πλέθρο είναι ίσο 30,8 μέτρα.
Πολλοί άνθρωποι δεν εμπιστεύονται την κυβέρνηση.
Ο κλέφτης νόμιζε ότι αυτή η αδύναμη γυναίκα θα ήταν εύκολος στόχος.
Είναι ανοιχτή η πανεπιστημιακή βιβλιοθήκη;
Το καλοκαίρι οι μέρες είναι πιο μεγάλες.
Το στόμα μου ξηράθηκε.
Είναι ακόμα ζωντανός.
Είναι ετοιμόλογος.
Εκτιμώ το χρόνο σας.
Ποιος είναι αυτός;
Νομίζω ότι είναι αθώος.
Είστε ακαταμάχητη.
Θα αγοράσω ένα.
Πείτε του γιατί δεν μπορείτε να πάτε.
Αυτά τα γάντια ανήκουν στον Τομ.
Έγινε ένα φρικτό δυστύχημα στην εθνική οδό χτες.
Έχεις δύο λουλούδια.
Σπουδάζει οικονομικά στο πανεπιστήμιο.
Είμαι σίγουρος που θα βρω έναν τρόπο να το κάνω αυτό.
Το Διαδίκτυο είναι σοβαρή επιχείρηση.
Το Βλαδιβοστόκ είναι μία πόλη στη Ρωσία.
Γιατί σταμάτησες;
Αφήσατε την πόρτα ανοιχτή.
Έχει πολλή πλάκα.
Χαρούμενα γενέθλια.
Ευτυχώς προλάβαμε.
Είσαι σίγουρος ότι δε θυμάσαι;
Εργάζεται ως γραμματέας σε γραφείο.
Πέστε της ότι είμαστε εδώ.
Δεν μπορούσαμε να μείνουμε μαζί.
Δε μπορώ να ανοίξω αυτή την πόρτα.
Το κρασί ήταν κόκκινο.
Τα 'χασαν όλα.
Αυτός είναι ο σκύλος του Τομ.
Τι σκοπεύει να παραγγείλει στο εστιατόριο; Εγώ σκεφτόμουν σούσι.
Πείτε μας γι' αυτούς.
Θα φύγω.
Θα δεις.
Θα το ξαναπροσπάθησω.
Δε μου αρέσει.
Είναι δωρεάν.
Θα 'στε ελεύθεροι.
Ο Τομ άρχισε να κουμπώνει το πουκάμισό του.
Τι υποσχεθήκατε να κάνετε;
Το έργο δε τελείωσε στην ώρα του.
Πρέπει να πάω για ψώνια. Θα είμαι πίσω σε μία ώρα.
Πείτε τες ότι θα 'μαστε έτοιμοι.
Τι θέλεις να σου πω;
Έχω χάσει το πορτοφόλι μου.
Τώρα που το λες.
Μιλάω πολύ άσχημα εσπεράντο.
Θα το επισκευάσουμε.
Γιατί μου 'πες ψέματα;
Έχεις θαυμάσια φωνή.
Είναι ένας μεγάλος δακτύλιος από μαγνητική σπείρα.
Η Καρολάιν δεν είναι τόσο ανόητη που να ξοδεύει όλα της τα χρήματα για ρούχα.
Το δόντια του ήταν λευκά.
Πέστε του ότι δε θέλουμε να πάμε.
πιστεύω ότι εκείνο είναι ένα μεγάλο λάθος.
Η προφορά του ακούγεται ολίγο εξωτική.
Θα ήθελα να ακυρώσω την αυριανή συνάντηση.
Καλύτερα να ξεκινήσουμε.
Δεν είμαι αστρολόγος· είμαι οικονομολόγος.
Σε παρακαλώ, μελέτησε εδώ.
Ας την αφήσουμε μόνη.
Δεν μπορούμε να ζήσουμε χωρίς οξυγόνο.
Ίσως, ο Τομ απλώς προσπαθούσε να σε βοηθήσει.
Έχω ξεχάσει ήδη το πρόσωπο της γιαγιάς μου.
Αυτός με ρώτησε, πότε σκέφτομαι να αγοράσω καινούργιο αυτοκίνητο.
Είσαι προετοιμασμένη;
Ο Τομ απόλαυσε το πάρτι.
Ο Τομ είναι άρρωστος;
Το πλοίο ναυάγησε χωρίς ούτε έναν επιζόντα.
Η Μαίρη εργάζεται ως φωτομοντέλο.
Τώρα πάμε για ύπνο.
Εδώ είμαστε όλοι Καναδοί.
Ο Tom και η Mary φαίνεται πως μαλώνουν όλη την ώρα.
Είσαι σίγουρος ότι θέλεις να πας με τον Τομ;
Ο Τομ τους πυροβόλησε.
Είμαι.
Θα περιμένω απ΄έξω.
Τα ευκόλως εννοούμενα παραλείπονται.
Μιλάς ισπανικά;
Χρειάζεσαι ένα βιβλίο;
Μπορείτε να μου τον διαβάσετε;
Ευχαριστώ πολύ για το δώρο.
Αυτό το πάπλωμα πλένεται;
Ο Τομ μου έδωσε μια πένα.
Κάθε μέρα μιλάω Γαλλικά.
Σε μένα μιλάτε;
Θα μπορούσες να χαμηλώσεις την ένταση της τηλεόρασης?
Το γνωρίζατε αυτό;
Πού είναι ο Τομ;
Ακούγεται σαν αυτόν.
Αυτό που είναι τοξικό είναι ο κυνισμός σου.
Ξύρισες τη γενειάδα.
Σε περίμενα σπίτι μας εδώ και μία ώρα.
Αυτός κι εγώ είμαστε αδέρφια.
Αυτό μου φέρνει μεγάλη χαρά.
Σας άρεσε η ταινία που είδαμε χθες;
Ω, όχι! Ο ασθενής μας είναι νεκρός.
Όταν βρίσκεσαι στη Ρώμη, κάνε το όπως οι Ρωμαίοι.
"Είσαι κουρασμένη;" "Όχι, καθόλου."
Είμαι αναντικατάστατος.
Αυτό το μήλο είναι ξυνό.
Συγγνώμη. Σε ξύπνησα;
Μην είσαι τόσο συναισθηματική!
Είμαστε μαθήτριες.
«Ο Τομ και η Μαρία μένουν ακόμη στη Βοστώνη.» - «Οτιδήποτε άλλο θα μου προκαλούσε και μένα έκπληξη».
Εκεί που ανοίγει ένα σχολείο, κλείνει μια φυλακή.
Αγαπώ πολύ την αδερφή της.
Τα έμαθες τα νέα;
Η μητρική μου γλώσσα είναι τα Ουγγρικά.
Το μαχαίρι στο τραπέζι δεν ήταν αρκετά αιχμηρό για να κόψει το κρέας και έτσι χρησιμοποίησα το σουγιά μου.
Πρέπει να σας πω την αλήθεια.
Πότε γύρισες από τη Γερμανία;
Αυτές είναι απλές προτάσεις.
Πείτε μου ποια θέλετε.
Ο Τομ ίδρωσε.
Έκανες άριστη δουλειά.
Θα σου πω, πριν ξεχάσω.
Ζει στον επόμενο νομό.
Αγόρασα αυτό το φόρεμα στις εκπτώσεις.
Μη μ' αφήνετε μόνο μου εδώ.
Η Μίλι έχει ένα βιβλίο.
Έχετε αργήσει τριάντα λεπτά.
Αυτός δεν ήταν σύμφωνος μ'αυτό.
Δε με πειράζει καθόλου να το κάνω.
Δεν μπορώ να μιλήσω γι' αυτό.
Το κουτάλι είναι βρόμικο.
Προφανώς ο Τομ είναι πολυάσχολος.
Καταλαβαίνω εν μέρει.
Τον ξέρεις;
Αυτή η ηλικιωμένη γυναίκα είναι γιατρός.
Κάνουμε λάθη μερικές φορές.
Ο Τομ σας βρήκε;
Δεν είναι άλλη απ' αυτή.
Πιστεύεις στ' αλήθεια ότι ο Τομ θα έβγαινε έξω μαζί μου;
Είχα καλές δασκάλες.
Πηγαίνετε!
Πώς έμαθες για την εταιρεία μας;
Γιατί χρησιμοποιείς την Tatoeba;
Πάω στοίχημα ότι ξέρεις Γαλλικά.
Δε θέλω ν' ακούσει.
Αυτή ήπιο δυό μπουκάλια κρασί στη γιορτή.
Το πάθος μάθος.
Τους αγαπώ και τους δυό.
Επιστήμονες υποστηρίζουν ότι οι γάτες είναι σε θέση να αναγνωρίσουν το όνομά τους.
Αν ο στόχος δεν χτυπηθεί σε έναν από τους εκατό γύρους, τότε δεν είναι πρώτης κλάσης σκοποβολή.
Κάνει πάντα λάθος.
Αυτή είναι μια σπηλιά.
Είσαι έτοιμος για την άνοιξη?
Ο Τομ έχει γυρίσει απ' τη Βοστώνη.
Κρίνοντας από τη σιωπή σου, δεν είσαι ευχαριστημένος από την απάντησή μου.
Δεν ξέρω όλη την αλήθεια.
Δωσ' μου λίγο χρόνο να το σκεφτώ.
Μπορεί κανείς να μου το εξηγήσει;
Έκανε μεγάλη προσπάθεια να περάσει τις εξετάσεις.
Αυτό που είπε χθες ο Τομ δεν έχει πολύ νόημα.
Θα αποφασίσουμε.
Αυτό το δέντρο κάνει κάθε χρόνο καλά ροδάκινα.
Η πετσέτα είναι υγρή.
Είμαι φωτογράφος.
Αγόρασε μερικά παιχνίδια.
Πέστε τες ότι δεν μπορείτε να το κάνετε.
Πήδα!
Νομίζω πως γνωρίζεις ποιος είμαι.
Ο Τομ άνοιξε το παράθυρο.
Ο Τομ πήγαινε στην εκκλησία με τους γονείς του κάθε κυριακή.
Είναι τυχερά.
Οι άνθρωποι αρέσκονται να συνομιλούν.
Δώσε τα χαιρετίσματά μου στους γονείς σου!
Είναι ο μόνος άνθρωπος, που μπορεί να εμπιστευτεί.
Η Μίλι τον αγαπάει.
Πρέπει να πάω να του πω.
Πρέπει να μου πεις ό,τι νιώθεις.
Τι ακριβώς τις είπατε;
Μου αρέσει να ακούω μουσική όταν δουλεύω.
Πείτε του ότι είμαι αθώος.
Η Μαίρη χάιδεψε τα μαλλιά της Κέιτ.
Ο Τομ πήγε στον γιατρό.
Οι πιο πολλοί απ' τους επιβάτες ήταν Καναδοί.
Έχω χάσει τον στυλό μου.
Τι μου είπε;
Χρειάζομαι ένα καλύτερο λεξικό.
Ο Θωμάς έφαγε τρία αυγά.
Έχεις αυτοκίνητο;
Σας παρακαλώ, πείτε μου ότι δεν είναι αλήθεια αυτό.
Πέστε τους ότι δεν το χρειάζεστε.
Μάντεψε τι μου είπε.
Σου αρέσει το κόκκινο κρασί;
Φέρ' μου λίγο Πέπσι Μαξ.
Αυτός και εγώ δεν μιλάμε σπανικά.
Καλή χρονιά!
Πες του να 'ρθει εδώ.
Είναι κάτω μια δεσποινίδα που θέλει να σας μιλήσει.
Ο σύζυγός σου σε απατά.
Πιες νερό!
Έχει λιώσει ο πάγος.
Θα σε περιμένω μπροστά στον ραδιοσταθμό.
Ο Τομ πούλησε το σπίτι του στη Βοστώνη.
Όλως τυχαίως, αυτά τα δύο εξακολουθούν να είναι υπό επισκευή.
Χρειαζόμασταν νίκη.
Υπόσχομαι πως δε θα το ξανακάνω.
Πες το στ' Αγγλικά.
Αυτό το σύννεφο μου μοιάζει σαν κουνέλι.
Ο Τομ έφτασε εδώ χτες βράδυ.
Αυτός πέρασε το απόγευμα διαβάζοντας ένα βιβλίο.
Είμαι καλά, ευχαριστώ που ρωτάτε!
Τις αγαπήσαμε.
Είναι δόλιος άνθρωπος, μην τον εμπιστεύεσαι.
Ο σκύλος κουνάει την ουρά του.
Δε κατάλαβα ότι θα 'ταν τόσο εύκολο να το κάνω.
« Ευχαριστώ πολύ! » - « Παρακαλώ. »
Το κλειδί είναι στο γραφείο.
Γνωρίστηκα με αυτόν στη Γαλλία.
Είμαι πλήρως ικανοποιημένος με το νέο μου σπίτι.
Ο Τομ δυσκολεύεται να μιλάει σε κορίτσια.
Πείτε του ότι δε θέλουμε να πάμε.
Ο Τομ διδάσκει γιόγκα.
Πόσο κοστίζει αυτός ο καναπές;
Έχει ωραία πόδια.
Θα σ' τις φέρω.
Του αρέσει πολύ το ποδόσφαιρο.
Αυτό το σπίτι είναι στοιχειωμένο.
Η μητέρα είναι γυναίκα.
Ο κήπος του είναι ένα έργο τέχνης.
Ήμουν στη Βοστώνη το περασμένο καλοκαίρι.
Σε ποιες μιλάς;
Πείτε του ότι είμαι άρρωστη.
Δεν έχεις αλλάξει καθόλου.
Δεν ήξερα πόσα χρήματα είχε ξοδέψει ο Τομ.
Οι κεντρικές τράπεζες δεν πρέπει να αγνοήσουν τα μηνύματα των αγορών, ούτε βέβαια να τα ακολουθούν τυφλά.
Έχουμε δυό παιδιά.
Τρεις άντρες κατέθεσαν ενόρκως ενδειξης ενοχής της.
Πρέπει και να την ξεματιάζουμε πού και πού.
Ο Τομ δεν ήθελε να μιλήσει γι' αυτό.
Μαθαίνει γαλλικά εδώ και οχτώ χρόνια.
Όταν μεγαλώσω θα γίνω πιλότος. Εσύ τι θες να γίνεις;
Έπιασε τρία ψάρια.
Πουλάνε λουλούδια σ' αυτό το μαγαζί;
Πού μάθατε να μαγειρεύετε έτσι;
Φόρεσε κάτι πάνω σου!
Κάθε πράγμα με τον καιρό του.
Τα καλέσατε στο πάρτι;
Είστε έτοιμοι να μάθετε Κλίνγκον;
Θα είναι εδώ κατά τις τέσσερις η ώρα.
Πέστε τους να κάνουν το ίδιο.
Τον έσπασες;
Είστε δυνατότερη απ' αυτή.
Τι συνέβη, Σάλι;
Πόσα ρολά έφαγες;
Δε θέλετε να επισκεφτείτε τον Τομ και τη Μαίρη;
Ποιός μιλάει;
Ο Τομ έτρεξε.
Είχε πολλά πορνοπεριοδικά στο δωμάτιό του.
Η ταινία έχει ξεκινήσει;
Το γάλα δεν είναι μόνο νόστιμο, αλλά και θρεπτικό.
Το Παρίσι είναι η πιο όμορφη πόλη στον κόσμο.
Μ' αρέσει το σπίτι σου.
Ψήνουμε στην κουζίνα.
Ο Τομ είναι καλύτερος από τη Μαίρη.
Πρέπει να τελειώνω το διάβασμα αυτού του βιβλίου.
Δεν έχω γάτα.
Ο Τομ έχει αρκετά λεφτά.
Πήρε την απόφαση να γίνει ένας περιπλανώμενος ιππότης.
Στην εποχή μας τα παιδιά δεν παίζουν στο δρόμο.
Ο Τομ είναι εργατικός γι' αυτό και οι γονείς του είναι περήφανοι για αυτόν.
Είσαι δεκαεπτά χρόνων;
Ήμουν απασχολημένος.
Θα μείνεις εδώ απόψε.
Εδώ είναι πέντε μολύβια.
Το παλτό δεν είναι δικό μου.
Σε αυτό το κατάστημα υπάρχει μεγάλη ποικιλία.
Έλα στη γιορτή, εντάξει;
Σας αρέσει το τένις;
Έχει πιάνο;
Το πιθανότερο ήταν ότι θα εκδιωκόταν από την πόλη.
Αυτοί οι μαθητές είναι Κορεάτες.
Τι αναποδιά κι αυτή!
Ο Τομ είπε ότι δεν είδε τη Μαίρη.
Πρέπει να 'ρθουν.
Υποκρίτρια!
Δεν υπήρχε χρόνος.
Ο Τομ είναι Τούρκος.
Γειά μας!
Ο Τομ σέβεται τη Μαίρη.
Συναντήθηκα με τη Μαρία στον δρόμο.
Πόσο καιρό έμεινες στη Βοστόνη;
Ποιανού είναι αυτό το σκυλί;
Είσαι εξυπνότερος απ' αυτή.
Εξακολουθώ να προσπαθώ να βρω τον Τομ.
Τι έχετε;
Τι άλλο του 'πες;
Αυτό μετράει;
Ενα κόκκινο κρασί, παρακαλώ
Πρέπει να τεντώσουμε το σχοινί στο μέγιστο μήκος του.
Είναι Κινέζα.
Ο Τομ είναι στο δωμάτιό του τώρα.
Αυτή ούτε κάν προσπάθησε να τον βοηθήσει.
Ο Τομ συνελήφθη από την αστυνομία.
Έχεις τίποτα μαζί σου;
Ο κιμάς ήταν τόσο λιπαρός που αυτοί απλά δεν κατάφεραν να τον φάνε.
Έχω τρία παιδιά.
Δεν θα ξεχάσουμε ποτέ.
Όνειρό της είναι να επισκεφτεί το Παρίσι.
Το δεύτερο εξάμηνο έφτασε στο τέλος του.
Αναρωτιέμαι πού να είναι τώρα ο Τομ.
Καλό απόγευμα.
Ο Τομ έχασε.
Θα σου τηλεφωνήσω στις 5 περίπου.
Ξέρω τα πάντα.
Μου αρέσουν τα μήλα.
Είμαστε ακόμη αποστάτες.
Το κατάστρεψες.
Θα συνεχίσετε να μας διακόπτετε;
Είσαι μεθυσμένη!
Ξέρω Γαλλικά.
Δεν είμαι και πολύ καλή στα Γαλλικά.
Γιατί κρύβεται αυτός κάτω από το τραπέζι;
Αυτός δεν θέλει να μιλήσει τώρα μαζί μου και δε γνωρίζω τους λόγους.
Έχει προγραμματιστεί ένα μνημόσυνο για τα θύματα του πολέμου.
Σου έχω πει πόσο όμορφη είσαι;
Καλή σας μέρα!
Θέλεις μια μπίρα;
Έπλυνε ένα χαλί.
Αυτός με βοήθησε.
Μου αρέσει να λύνω μυστήρια.
Αυτό είναι το ίδιο στυλό που έχασα χθες.
Μην τα τελειώσεις όλα τα λεφτά σου.
Η Σάμη δε κρίνει κανέναν.
Είσαι αργός σα σαλιγκάρι.
Θα ήθελα λίγο ποπ-κορν, παρακαλώ.
Πόσων ετών είναι τώρα ο Τομ;
Αυτός ο δρόμος είναι κλειστός για τα αυτοκίνητα.
Ο Τομ είναι απλώς λίγο ντροπαλός.
Μιλάω λίγο σουηδικά.
Έκανα τρεις ώρες να 'ρθώ από την Βοστόνη εδώ.
Φοράς γυαλιά;
Όλοι πρέπει να το κάνουν αυτό;
Ήρθε η ώρα να πας για ύπνο.
Νόμιζα πως ήσαστε Ιάπωνες.
Σας λείπει ο Τομ;
Θέλεις κι άλλο χρόνο;
Δε μου αρέσει το κολύμπι.
Ο Φαντιλ την αγαπά.
Θα σας βοηθήσω να δραπετεύσετε.
Πρόδωσαν τον Τομ.
Δε συνεισφέρεις αρκετά.
Ο Τομ ήταν τέλειος.
Μπορώ να έχω μια σόδα, παρακαλώ;
Η Βαρκελώνη βρίσκεται στην Ισπανία.
Πάρτε το μαντήλι μου.
Κανείς δεν ήρθε.
Υποθέτω πως μιλάνε Γαλλικά.
Η Γερμανία είναι μία από τις πιο όμορφες χώρες της Ευρώπης.
Νόμιζα πως ήσουν τραυματισμένη.
Εδώ μεγάλωσα.
Σας ευχαριστώ για την πρόσκληση.
Δόξα τω Θεώ!
Ο Τομ γεννήθηκε και μεγάλωσε στη Βοστώνη.
Θα σου μαγειρέψω κάτι.
Οι Ηνωμένες Πολιτείες της Αμερικής είναι μια δημοκρατική χώρα.
Πληρώνω προκαταβολικά.
Προσπάθησε να τον πείσεις να μας βοηθήσει.
Αρέσει η Μαίρη στον Τομ;
Δε χάνω χρόνο.
Μην ξεχάσεις να υπογράψεις.
Εδώ θα τη φάω.
Εξήγησε την κατάσταση στον Τομ.
Ξέρω ποιος είναι ο εχθρός μου.
Περνάτε καλά;
Θα συναντηθούμε στις 15:00.
Είναι σαν να ξηλώνουμε την καρδιά του κοριτσιού.
Πόσο χρονών είναι οι αδερφοί σου;
Πέστε του να κάνει το ίδιο.
Δεν είμαι ικανοποιημένος μ'αυτή την κατάσταση.
Δε θα πιστέψεις τι έγινε μετά.
Μπορεί αυτό να μην είναι σωστό;
Είδα τον Τομ πριν λίγα λεπτά.
Η αδελφή μου λούζει τα μαλλιά της κάθε πρωί.
Πού είναι η γυναίκα σας;
Πάψε να μιλάς. Τώρα.
Όπως έπεσε η σταλινική δικτατορία, έτσι θα πέσουν και οι άλλες δικτατορίες στον κόσμο.
Το αληθινό της όνομα είναι Λίζα.
Ο δρόμος δεν είχε φόρτο κυκλοφορίας.
Πάνω απ' όλα δεν πρέπει να είμαστε εγωιστές.
Οι κοινωνίες προχωράνε μπροστά όταν κοιτάνε στα μάτια τις προκλήσεις.
Ο Αλαντίν βρήκε ένα μαγικό λυχνάρι.
Έχασα το τρένο μου.
Δε θ' αποτύχουμε.
Η δίκη του Τομ ξεκίνησε πριν τρεις μέρες.
Ο Τομ έβαλε το πορτοφόλι του πάνω στο γραφείο.
Νομίζω πως ο Τομ είναι μεθυσμένος.
Άντε γεια.
Είναι ένοχος ο Τομ;
Υπάρχει κάτι που δεν καταλαβαίνω.
Τους περίμενα.
Η τσαγιέρα είναι πάνω στο τραπέζι.
Ο γιος του ισχυρίζεται ότι ακούει φωνές.
Ο αέρας είναι αόρατος.
Κι εγώ είμαι δασκάλα.
Τι θα πιεις;
Τα καυσαέρια των αυτοκινήτων κόβουν χρόνια ζωής.
Πρώτα απ' ολα, δεν ξέρω την συνταγή του μαγικού ζωμού!
Αυτός είναι ένας στιλός.
Μένω σε μία αγροτική περιοχή.
Στις χριστιανικές χώρες η Κυριακή είναι αργία.
Τι σκοπεύει να κάνει ο Τομ γι' αυτό;
Αυτές είναι στο σχολείο.
Όταν ήμουν άρρωστη, ο Τομ ήρθε και μου ετοίμασε βραδινό.
Πέρασέ μου το αλάτι.
Θα σου πω τι δεν πάει καλά.
Ο Τομ θα παντρευτεί τη Μαίρη την ερχόμενη εβδομάδα.
Πόσο κάνει αυτό το καπέλο;
Είναι όλες εδώ.
Εκείνος είναι ο σκύλος μου.
Πού ήσουν; Σε ψάχναμε παντού.
Τον έντυσε.
Δεν πρέπει με κανένα τρόπο να διακινδυνεύσουμε όσα με κόπο κατακτήσαμε.
Ο Άρης είναι Θεός του πολέμου.
Δεν ισχύει κάτι τέτοιο.
Η Τζέιν φαίνεται ευτυχισμένη.
Δεν αρέσει σε κανέναν.
Μου φαίνεται ότι πρέπει να μπορείς να το κάνεις αυτό μόνος σου.
Δεν μου αρέσουν οι δημοσιογραφίνες!
Ο Τομ θέλει να τον βοηθήσω αύριο.
Εγώ το αγόρασα ήδη.
Το ποταμάκι είχε κόκκινο νερό.
Δώσε μου ένα πορτοκάλι.
Τα βιβλία είναι οι μέλισσες που μεταφέρουν τη γύρη από ένα μυαλό στο άλλο.
Τη Δευτέρα θα 'μαι έτοιμη.
Ο Τομ πέθανε.
Ας μη μιλήσουμε για τον Τομ.
Λένε πως ο έρωτας είναι τυφλός.
Το βιβλίο είναι πορτοκαλί.
Τι θες από μένα;
Γνωρίζω ότι είσαι πλούσιος.
Είμαστε απ' τη Βοστώνη.
Δεν είμαι μαθητής.
Θέλω να ζήσω στην πόλη.
Θέλετε περισσότερο ελεύθερο χρόνο στην καθημερινότητά σας;
Σου μιλάμε από εμπειρία.
Ο γιος σας είναι άρρωστος.
Αστόχησες.
Η στρατιωτική θητεία είναι επίσης ένα πατριωτικό καθήκον.
Τρία παιδιά κάθισαν στον καναπέ.
Μα τι λες!
Θα έρθετε μαζί μας;
Ο Ήλιος είναι το κοντινότερο στη Γη άστρο.
Είστε προετοιμασμένη;
Ήμαστε και οι δυο πολύ πεινασμένες.
Δύσκολο να απαντήσεις στην ερώτησή σου.
Ποτέ δεν ήθελα να πω ότι οι συντηρητικοί είναι γενικά ηλίθιοι. Ήθελα να πω ότι οι ηλίθιοι άνθρωποι είναι γενικά συντηρητικοί.
Το αγόρι τρέχει.
Όλες τους μιλάνε Γαλλικά.
Τι έκανες χθες;
Ο Τομ έχει δουλέψει σκληρά.
Θα σου χαρίσω ένα ποδήλατο στα γενέθλιά σου.
Είσαι σίγουρος ότι θέλεις να το κάνεις αυτό;
Ωραία! Θα το μετανιώθεις.
Σας παρακαλώ, πείτε μου.
Πού είναι τα φορέματα σας;
Ο Τομ έβαψε μπλε την πόρτα.
Μπορούσαμε να δούμε το ηλιοβασίλεμα από το παράθυρο.
Μπορείς να με πας σ' αυτήν την διεύθυνση;
Ο μπαμπάς μου έφτασε στο σπίτι πριν μερικά λεπτά.
Αυτός μιλά πολύ καλά κρεολικά.
Χρειάζεστε τη βοήθειά μας;
Στην Ιαπωνία, η νέα σχολική χρονιά αρχίζει τον Απρίλιο.
Δεν θέλω να του πληγώσω τα αισθήματα.
Δε διψάτε;
Έβρεξε χωρίς σταματημό.
Η γάτα πίνει το γάλα σου.
Θα 'μαι προσεκτική.
Η Μαίρη απαντά στο ερώτημα του δασκάλου.
Νομίζω πως ξέρω γιατί είστε εδώ.
Πόσες φορές πρέπει να το επαναλάβω?
Έφαγα πολλά φρούτα.
Μόνο η μητέρα μου με καταλαβαίνει πραγματικά.
Μοιάζει με μήλο.
Είστε ευτυχισμένες;
Αύριο θα πας σχολείο;
Είναι το θύμα αυτού του σκηνικού.
Τώρα είμαστε μια χαρά.
Μη πατήσεις την ουρά του σκυλιού.
Τι φορούσατε;
Οι σκύλοι είναι έξυπνοι.
Υπάρχουν ευτυχισμένοι άνθρωποι και δυστυχισμένοι άνθρωποι.
Ποιός είναι ο λόγος;
Αυτό το λεωφορείο πηγαίνει στο Μίνσκ.
Σε χρειάζομαι στη Βοστώνη.
Δεν πειράζει.
Τρεις στους τέσσερις Αμερικανούς πιστεύουν στην ύπαρξη παραφυσικών φαινομένων.
Μη πατήσεις την ουρά του σκύλου.
Νομίζω ότι μας ακολουθούν.
Τους εμπιστευόμαστε.
Ήταν ο κατάλληλος άνθρωπος στην κατάλληλη θέση.
Θα σας βρούμε.
Δεν συναντάμε κανέναν κατά τύχη.
Πρέπει να βεβαιωθούμε ότι ο Θωμάς έχει τα πάντα που χρειάζεται.
Ο Τομ κοίταξε τη Μαίρη στα μάτια.
Ο Τομ υπολογίζει στη βοήθειά σου.
Όλα αυτά είναι στο όριο!
Πες του να μου γράψει.
Αυτή θα ασχοληθεί με αυτό.
Ποιος σας έφερε εδώ;
Ποσό σύντομη είναι η ζωή!
Ο Τρώει πολλά φρούτα.
Οι ληστές άφησαν το αυτοκίνητο στην ερημιά και εξαφανίστηκαν.
Τα Αγγλικά δεν είναι η μητρική μου γλώσσα.
Είναι άρρωστος ο Τομ;
Μη με αφήνεις έτσι.
Πόσο μακριά είναι από το Μπρνο;
Ο Τομ είναι ένας άγνωστος καλλιτέχνης.
Δεν είμαι ειδικός στον τομέα αυτό.
Είμασταν φτωχοί, αλλ΄ευτυχισμένοι.
Πες τους.
Αν κουράστηκες - πήγαινε να κοιμηθείς!
Η Μίλι πηγαίνει στο σχολείο.
Καλά θα δούμε.
Μελετούμε Γαλλικά.
Θα την πάρουμε.
Έχω γυαλιά ηλίου.
Ο Τομ αγόρασε ένα εισιτήριο.
Θέλω να σε προσλάβω.
Κάποιος σε είδε.
Είμαι χρεωμένος ως το λαιμό.
Δε σου κάνει καλό να μένεις μέσα όλη μέρα.
Δε θα ξανασυναντηθούμε.
Σ'αυτή την εγχείριση είχαμε ευνοϊκό αποτέλεσμα.
Κάνε και κάτι μόνος σου, μη ζητάς όλο μασημένη τροφή.
Ο Τομ έχει δουλέψει στην Αυστραλία.
Δεν ξέρω τι να πω για να σε κάνω να νιώσεις καλύτερα.
Είμαι εξαντλημένος.
Το αυτοκίνητό μας είναι 3 χρόνια παλιότερο από το δικό σας.
Εσύ είσαι ο ειδικός.
Ο Τομ σας χρειάζεται.
Δε χρειαζόταν να φας τόσο γρήγορα.
Φόρα ό,τι θες.
Πόσες φωτογραφίες χρειάζεστε;
Φοβάσαι το θάνατο;
Δεν μπορώ να αναπνεύσω.
Αρχίδι!
Υπάρχουν δύο χιλιάδες βιβλία.
Είναι κόρη σου η Μαίρη;
Αυτό είναι μια περούκα.
Τι θα κάνεις αύριο;
Με καταλαβαίνετε.
Δεν υπάρχει μαγική σφαίρα.
Γιατί ο Τομ πίνει τόσο πολύ;
Δε γνωρίζω πόσα βγάζει ο Τομ.
Φορέστε ό,τι θέλετε.
Δεν τον τρομάζουν καθόλου τα φίδια.
Ποιός είναι ο αγαπημένος σου σκηνοθέτης;
Είστε σίγουρος ότι πατήσατε το τελευταίο κουμπί;
Οι άνδρες γευματίζουν.
Θα είμαι προσεχτική.
Πώς είναι ο αδερφός σου;
Το μαύρο δεν είναι το αγαπημένο τους χρώμα.
Κανείς δε σ' εμπιστεύεται.
Σας ευχαριστώ που με προσκαλέσατε στο πάρτι.
Σε αγαπώ τόσο πολύ.
Η Γαλλία λέγεται «France» στα Γαλλικά.
Γιατί είστε θυμωμένη;
Άνοιξε το παράθυρο.
Ο Τομ επέστρεψε από την Αυστραλία.
Το σχολείο μας αποφάσισε να βοηθήσει τους άπορους μαθητές με μια φιλανθρωπική δράση.
Θα 'μαι στη Βοστώνη.
Μπορούσα να απαντήσω όλες τις ερωτήσεις.
Αυτό το κρέας μύριζε απαίσια.
Κοιμήθηκαν στο ίδιο δωμάτιο.
Γειά! Εδώ εργάζεσαι;
Περιμέναμε για πολύ ώρα στο πάρκο.
Τον προσέλαβε.
Είμαι μια ανύπαντρη μητέρα τεσσάρων παιδιών.
Δεν γίνεται να είμαστε πολύ διαχυτικοί.
Δεν τις έχω δώσει ακόμη στον Τομ.
Πόσα πρόσωπα υπάρχουν στην ιστορία σας;
Τις είπατε;
Ο Τομ έχει τρία αδέρφια.
Αυτός έλεξε το ταχυδρομικό κουτί του.
Σκοπεύετε να παντρευτείτε, εσύ και η Άννα;
Αυτός μίλησε για δέκα λεπτά χωρίς σταματημό.
Έγινε διάσημος.
Έχω να διαβάσω Γαλλικά.
Ο Τομ ήταν πολύ θυμωμένος.
Όχι άσχημα, αλλά είμαι λίγο κουρασμένος.
Σιγά το πράγμα.
Διαφωνώ.
Τι νομίζεις ότι σκέφτομαι;
Όταν τελειώσω με αυτό που κάνω θα έρθω.
Προς μεγάλη τους έκπληξη βρέθηκαν μπροστά σε ένα αρχαίο ναυάγιο.
Ο Τομ νομίζει, ότι η Μαίρη πίνει σαν ψάρι.
Μου βγαίνει η πίστη.
Τόσο άσχημα είναι τα πράγματα;
Δε νομίζω ότι ο Τομ ξέρει γιατί μαλώνουν οι Μαίρη και ο Τζον.
Ο Τομ έστειλε σπίτι τη Μαίρη.
Μου αρέσει ο χειμώνας.
Φαίνεσαι πολύ κουρασμένος.
Ποτέ δε χτύπησα τον Τομ.
Επειδή εκεί δούλευε ο πατέρας του.
Μ' αρέσει το ψάρεμα.
Σήμερα έχω ρεπό.
Σου έχω πει πόσο όμορφος είσαι;
Νόμιζα ότι ζούσες στη Βοστώνη.
Είμαι Έλληνας.
Έχω ένα κόκκινο σπίτι.
Έτσι και είναι.
Πέστε του ότι είμαι απασχολημένη.
Θέλω να έρθετε.
Ο Τομ ξεκούμπωσε το πουκάμισό του.
Προσπάθησε.
Ο Τομ δε φαίνεται να 'ναι Καναδέζος.
Μπορείτε να μου τη διαβάσετε;
Άκουσες τι σου είπα;
Οι Έλληνες τρώνε επίσης συχνά ψάρι.
Αυτό δε μοιάζει με πλακόστρωτο.
Οδήγα με ασφάλεια.
Δεν είναι ευτυχισμένοι.
Φαίνεται ότι κανείς δε γνώριζε την αλήθεια.
Ο Τομ είπε η Μαίρη δε θα θυμώσει.
Ο Τομ δεν ήταν ποτέ βίαιος.
Αυτοί ήταν οι ηττημένοι.
Γιατί μου το ΄κρυψες;
Φεύγουμε σε μισή ώρα.
Διδάξτε μας κάτι καινούριο.
Προσπαθώ να είμαι ευτυχισμένος.
Ο Τομ έχει αποφασίσει να φύγει από τη Βοστώνη.
Δεν είμαι σε φόρμα.
Ο Τομ μου είπε, πως η Μαίρη είναι ο τύπος του.
Δεν είσ' ο εαυτός σου.
Τί φαγητό σου αρέσει;
Πέστε στον Τομ ότι πεινάω.
Μη κρίνεις το βιβλίο από το εξώφυλλο.
Τι σας οφείλω για τον καφέ;
Είναι τρεισήμισι η ώρα.
Τί διδάσκουν τὰ χρόνια; Οὔτε μιὰ πείρα τῆς ζωῆς οὔτε μιὰ πίστη στοὺς ἀνθρώπους.
Πολλοί άνθρωποι πιστεύουν ότι είναι άχρηστο να μάθει κανείς Βερβέρικα.
Ήταν εύκολο για μένα να λύσω το πρόβλημα.
Είμαστε κατά της παγκοσμιοποίησης.
Ο Τομ έχασε 30 κιλά.
Χιονίζει απόψε.
Είναι σαν πιόνια που κινούνται στη σκακιέρα.
Δεν την αγαπάω.
Βρέχει με το τουλούμι.
Αν κάτι μπορεί να πάει λάθος, θα πάει.
Τι άλλο τις είπατε;
Ο καιρός περνάει πολύ γρήγορα.
Τι ώρα φεύγει το τρένο για Βοστόνη;
Ο Τομ είναι ξανά εδώ.
Ο καφές είναι πολύ βαρύς για μένα.
Τηλεφωνήστε την αστυνομία!
Παραλίγο να γκρεμοτσακιστώ.
refer to sb/sth
Αυτό έπρεπε να το σκεφτείτε πριν αφήσετε τον κλόουν ελεύθερο.
Όλοι μας μιλάμε Αγγλικά.
Θα 'στε ασφαλείς με τον Τομ.
Είναι αυτά καλά Γαλλικά;
Αν πιεις σαν κροκόδειλος μπορεί να πάθεις αλκοολική δηλητηρίαση.
Αυτό είναι το πρώτο βήμα.
Δεν ξέρω εάν μ'αγαπάς.
Σκοπεύεις να κάνεις τίποτα το βράδυ;
Πάω για ύπνο.
Το να μιλάς για τη μουσική είναι σαν να χορεύεις για την αρχιτεκτονική.
Δεν φοράς παντελόνι.
Είσαι καλή δημοσιογράφος.
Δεν ξέρω γιατί το έκαναν αυτό;
Το οδυνηρό τέλος της ταινίας μας έκανε όλους να κλαίμε.
Ο αδερφός μου έπεσε απ΄το δέντρο και έσπασε το πόδι του.
Γιατί πάντα μου πας κόντρα;
Τι ακριβώς σκοπεύεις να κάνεις;
Η ζωή είναι τρελή.
Αυτός δεν μπορεί να ζήσει χωρίς τον υπολογιστή του.
Είναι μια γάτα κάτω από το τραπέζι;
Δε θέλω να είμαι άλλο μαζί σου.
Οι άνθρωποι δημιουργήθηκαν για να αγαπηθούν,τα πραγματα δημιουργήθηκαν για να χρησιμοποιηθούν.Ο κόσμος είναι σε ενα χάος ,γιατί όλα είναι αντίθετα.
Θέλω να σ' ευχαριστήσω.
Ο Τσάρλι Τσάπλιν είναι ηθοποιός.
Έκανα μπάνιο όταν χτύπησε το τηλέφωνο.
Σου είπε πού θα πάει διακοπές;
Θα επιστρέψει κατά τις έξι η ώρα από το σχολείο.
Θα έρθει η αστυνομία;
Πού 'ν' ο Τομ;
Σκοπεύω να μιλήσω περισσότερες από είκοσι γλώσσες μέχρι το 2015.
Γιατί εγώ;
Εκείνα τα έντομα τσιμπάνε;
Γνωρίζετε την Τζόρτζι;
Όχι, δεν είναι φασίστες.
Δεν καταλαβαίνει ούτε μια λέξη βερβερικά.
Καφέ πίνεις;
Φάνηκε σαστισμένος.
Δεν μπορεί να σε βοηθήσει.
Εμείς με τη σειρά μας εξηγήσαμε ότι θα αργήσει να έρθει.
Καθώς έκανα μπάνιο, χτύπησε το τηλέφωνο.
Ο Τομ είναι ένοχος.
Ποια είναι η πρωτεύουσα της Ελλάδας;
Θα αποφασίσει την τελευταία στιγμή.
Δε μπορώ να σου πω ακριβώς τι ώρα θα είμαστε εκεί.
Θα μιλήσουμε εδώ.
Αυτή είναι απασχολημένοι. Περιμένετε ένα λεπτάκι.
Εσείς συνοδέψατε τα παιδιά στο σχολείο.
Αυτός είναι αθεϊστής.
Η διάλεξή μου θα είναι το επόμενο Σάββατο, στις 29 Νοεμβρίου 2014, στις 10:30 π.μ
Αυτή η κούκλα μου ανήκει.
Ελπίζω να το ξανασκεφτείς.
Υπογράψτε εδώ.
Σε κανέναν δεν αρέσει.
Τι ήθελα και του το είπα!
Είναι αποφασισμένος να πετύχει στη ζωή του.
Δεν μπορώ να τραγουδήσω πολύ καλά.
Πως χτύπησες τόσο πολύ;
Αυτή αγόρασε δύο ζευγάρια κάλτσες.
Δίκιο έχεις.
Ο Τομ πηγαίνει πάντα στο παντπολείο, στο οποίο δουλεύει η Μαρία.
Ο Τομ έδωσε στη Μαίρη ένα δώρο.
Πού είναι ο φούρνος;
Άσε μας να πάμε.
«Έχω όρεξη για χαρτοπαιξιά.» «Και 'γώ.»
Διάβασα το γράμμα.
Ο Τομ μας πληρώνει κάθε Παρασκευή.
Ήσαστε ευτυχισμένη;
Πως ονομάζεται το ταμείο υγείας σας;
Χρειάζονται βοήθεια.
Θέλω να βρω μια καλή δουλειά.
Είχα όραμα.
Πώς το έχασες;
Είναι απ' τη Γαλλία.
Δεν είσαι σκύλος. Γάτα είσαι;
Θέλω να πάω στην Ιαπωνία.
Συγνώμη για την καθυστέρηση.
Ο Τομ δεν μπορεί να δουλέψει αυτό τ' απόγευμα.
Δε μιλάει πολλές γλώσσες.
Αυτή φοβάται πολύ τα φίδια.
Διαβάζουμε Γαλλικά.
Δεν έχω ξεκινήσει ακόμη.
Αισθάνομαι ευτυχισμένος.
Νόμιζα πως ήσουν Καναδέζα.
Το άκουσα στο ραδιόφωνο.
Στην Ευρώπη τα σχολεία ανοίγουν τον Σεπτέμβριο.
Αναφέρεσαι σε μένα;
Ήρθε κανείς;
Πρέπει να ζήσω.
Τα παιδιά πρέπει να μαθαίνουν ξένες γλώσσες.
Είμαι η δασκάλα σου.
Δεν ήταν εκεί τον περασμένο μήνα.
Τους ζήτησες να περιμένουν;
Ο δυνατός πρέπει να βοηθά τον αδύνατο.
Στην Ουγγαρία μιλάνε Ουγγρικά.
Οι σκορπιοί είναι επικίνδυνοι.
Οι γονείς αναλαμβάνουν την ευθύνη της εκπαίδευσης των παιδιών τους.
Ο Τομ είναι καλός ομιλητής.
Ούτε καν το ήξερα.
Σας αρέσει να τρέχετε;
Πείτε τους ότι είπατε ψέματα.
Γιατί το θέλουν;
Όλοι θα είναι εκεί.
Παίζει κάθε μέρα πιάνο.
Θα μου δανείσεις το λεξικό σου;
Ας παραγγείλουμε δύο μπουκάλια.
Τι σκοπεύεις να κάνεις την Κυριακή;
Ας καθίσουμε στο παγκάκι.
Θα σας διδάξω Γαλλικά.
Πρέπει να το κάνω;
Πρέπει να πάτε σπίτι.
Η Λίζα Λίλιεν είναι παντρεμένη με τον Νταν Σνάιντερ.
Το πουλί είναι στον ουρανό.
Πες μου ότι δεν είναι αλήθεια αυτό.
Τι μας λες τώρα;..Μας δουλεύεις;
Οι γονείς μου ζουν μία ξένοιαστη ζωή στην εξοχή.
Σου πήρα ένα δώρο.
Συγγνώμη που άργησα να απαντήσω.
Ο Τομ διαβάζει την εφημερίδα.
Ποια είναι εκείνη η κοπέλα;
Μόνο εσύ ξέρεις τι πρέπει να κάνουμε, έτσι;
Πιες τσάι.
Τρώγαμε αυγά.
Πόσο ήπιες;
Με ποιόν μένεις;
Τι περιμένεις; Δώσε μια απάντηση.
Ο Τομ αισθάνθηκε κουρασμένος.
Μισώ τα φασόλια.
Είναι Γιαπωνέζα;
Ο Τομ θα πάει στην Αυστραλία τον Οκτώβριο.
Δε θυμάσαι τ' όνομά μου;
Ο Τομ δεν ξέρει ότι είμαι Καναδέζα.
Πόσο κοστίζουν τ' αυγά;
Συχνά την ακούω να μιλάει για τα παιδικά της χρόνια.
Νόμιζα πως θα 'σαστε απασχολημένες.
Η απέραντη θέα με τα λιβάδια και τα βουνά ήταν εντυπωσιακή.
Ο Τομ γνωρίζει ότι είμαι Καναδέζος.
Είναι επικίνδυνος.
Όχι, αποκλείεται να το συζητάς.
Φοράω το παντελόνι μου.
Είχα έμπνευση.
Ο Τομ τρώει το πρωινό κάθε πρωί στις έξι.
Μου πονάει τρομερά η κοιλιά.
Όλοι μας μιλάμε Ουγγρικά.
Δεν θα είναι εύκολο, αλλά οι προσπάθειές σας θα αξίζουν το κόπο.
Κότα!
Σε εμένα μιλάτε;
Ο αδελφός μου είναι καλός στα μαθηματικά.
Ξαφνικά ξεκίνησε να βρέχει.
Οδήγησε προσεκτικά.
Είμαι άντρας.
Μπορώ να χρησιμοποιήσω το τηλέφωνό σου;
Τα λόγια της τον εκνεύρισαν.
Μήπως γνωρίζεις την Τζωρτζίνα;
Σε συμβούλεψα να μην αγοράσεις αυτό το σπίτι.
Πάρε αυτή την ασπιρίνη.
Πιθανή είναι μια μετακόμιση με όλο το τρέξιμο και τις δουλειές που απαιτεί.
Ο πατέρας μου δε μ' άφηνε να αποκτήσω σκύλο.
Αρκετά με τα ψέματά σας!
Ο Τομ δεν θα το έλεγε ποτέ αυτό.
Δε μπορούσαμε να ανοίξουμε την πόρτα γιατί ήταν κλειδωμένη από μέσα.
Το υποθαλάσσιο πανόραμα κόβει την ανάσα.
Ποιά είναι η αγαπημένη σου μουσική;
Το γαλλικό ψωμί είναι πεντανόστιμο.
Ο Τομ δεν ήθελε να πάει στη Βοστώνη.
Υπέθεσα πως ήσαστε Καναδές.
Καταδίκασαν τη Λούση σε δέκα χρόνια φυλακή.
Σε παρακαλώ άσε με να περάσω.
Ο Τομ πρέπει να 'ναι απ' τη Βοστώνη.
Χρειάζομαι ένα καινούριο ζευγάρι παπούτσια.
Μου αρέσει το ψάρεμα.
Ο Τομ και η Μαίρη μένουν μαζί αλλά δε είναι νομικά παντρεμένοι.
Πέθανε σε ηλικία 54 χρόνων.
Δεν καταλαβαίνεις.
Πρέπει να αλλάξω λεωφορείο;
Κάναμε ένα τεράστιο λάθος.
Αυτοί μείωσαν τον μισθό της.
Σώστε τον Τομ.
Οι Έλληνες τρώνε συχνά και ψάρι.
Ψάχνω τον Τομ.
Δε βλέπεις καλά.
Αυτή η νεαρή κοπέλα είναι από τη Ρωσία.
Άσ' το εδώ.
Η Εσπεράντο είναι μια δημοφιλής τεχνητή γλώσσα.
Η πρωτεύουσα της Γαλλίας είναι το Παρίσι.
Καλύτερα ένας άνθρωπος χωρίς χρήματα, παρά χρήματα χωρίς άνθρωπο.
Το αυτοκίνητο του Θωμά είναι παρκαρισμένο έξω.
Ο Τομ γνωρίζει ότι είμαι Καναδή.
Πού μένει ο Τομ;
Παρακαλώ, καθήστε.
Τα Θαύματα υπάρχουν στην πραγματικότητα, και εμείς πιστεύουμε σε αυτά.
Ο νοσοκόμος μου έκανε μια ένεση.
Ποιος σε διδάσκει Γαλλικά;
Είστε Καναδές· σωστά;
Ποιός είναι αυτός;
Έγραψα βιβλίο για την Κίνα.
Κέρδισα!
Πηγαίνετε στις σωστικές λέμβους!
Με το παραμικρό πειράζεται.
Το αφεντικό ανταμείβει τους καλούς άνδρες.
Θα είναι εκεί σε δέκα λεπτά.
Ο Τομ δε θα έλεγε πότε ψέματα στη Μαίρη.
Με έσωσε.
Ο Τομ έβαλε τον φάκελο πάνω στο τραπέζι.
Ο Τομ θα κλάψει.
Πείτε της για το ταξίδι σας.
Πάω να κάνω ένα μπάνιο.
Ξεχάσαμε πως δε σου αρέσει η πίτσα.
Ίδρυσε την εταιρεία.
Είμαι η αδερφή σου.
Την ξεγέλασε.
Πες τους ότι δε θέλω να πάω.
Δε θέλω να πάω σχολείο.
Οι τηλεφωνικοί κατάλογοι είναι συναρπαστικοί.
Το όνομα αυτού του τραγουδιού είναι "Only You".
Θα κάτσω μαζί σας.
Ο τελικός αναβλήθηκε για την αυριανή μέρα.
Έχω Γαλλικά να διαβάσω.
Ο αδελφός μου ήταν πάντα σπάταλος με τα χρήματά του.
Κάνει κρύο σήμερα.
Πόσο μου λείπεις!
Γιατί πάντα με αντικρούεις;
Έχεις τον κωδικό πηγής;
Δεν είναι εύκολο να μιλάς μιά ξένη γλώσσα.
Δε σε εμπιστεύεται κανένας.
Ο Τομ άνοιξε το ραδιόφωνο.
Θα ήθελα να πω κάτι πολύ σημαντικό.
Ο Τομ είπε ότι δεν θα είναι στην Αυστραλία την ερχόμενη βδομάδα.
Ο Τομ είναι περίπου ένα κεφάλι ψηλότερός μου.
Ακόμα κι με τα γυαλιά αυτός δε βλέπει καλά.
Γενικά οι Ιάπωνες είναι επιμελείς.
Αυτή η γραβάτα δεν ταιριάζει με το κοστούμι μου.
Δεν το έκανα επίτηδες.
Έχω ένα εκατομμύριο ερωτήσεις.
Είσαι καλύτερη απ' αυτές.
Ο Θωμάς μπορεί ακόμα και να είναι πλουσιότερος από νομίσαμε ότι αυτός ήταν.
Ο μπαμπάς μου την ερχόμενη άνοιξη βγαίνει στη σύνταξη.
Κοιμηθήκατε εδώ;
Αναρωτιόμουν.
Θα σ' αρέσει ο Τομ.
Ο Τομ σε έστειλε;
Δεν είσαι αρκετά γρήγορη.
Αν είχα χρόνο, θα μελετούσα Γαλλικά.
Δεν είχα τίποτα να κάνω.
Τιμήθηκε με σειρά εκδηλώσεων η επέτειος της μάχης.
Οι καταναλωτές αναζητούσαν προσφορές χωρίς να έχουν κάτι συγκεκριμένο στο μυαλό τους.
Δεν είστε δικηγόρος.
Δόξα σοι ο Θεός.
Η σύζυγός σας μου μαθαίνει Ιταλικά.
Είστε πολύ πιο γρήγορα από μένα.
Τι τρως για πρωινό;
Άσε με να μαντέψω.
Είστε καλύτεροι απ' αυτές.
Πες τες ότι είμαστε απασχολημένες.
Ας μιλήσουμε γι' αυτά.
Σκέπτομαι να πάω στο Λος Άντζελες.
Είχα μια δύσκολη χρονιά.
Χρειάζεσαι υπομονή.
Ποιος σε βοηθάει;
Αυτός μιλά αγγλικά με γερμανική προφορά.
Πείτε την αλήθεια.
Προσπαθώ να τη σώσω.
Μετά το θάνατο των γονιών του, ανέλαβαν την εκπαίδευση του οι παπούδες του.
Δεν μπορώ ν' απαντήσω γιατί, αλλά μπορώ να σας πω πώς.
Μπορούμε να δούμε ολόκληρο το λιμάνι από το κτίριο.
Προσπάθησα να της πω.
Σας παρακαλώ, διδάξτε με Γαλλικά.
Κατάγομαι από το Τόκιο της Ιαπωνίας.
Λατρεύω το σινεμά.
Η Μαρίκα σταμάτησε να με τηλεφωνήσει.
Η Αιμιλία διψάει.
Ο πελάτης έχει πάντα δίκιο.
Χτίστηκαν σχολεία.
Είσαι ένοχος.
Ο αθλητισμός είναι καλός για την υγεία σου.
Πού κρατάς το ψαλίδι σου;
Νομίζατε πως ήμουν Καναδός;
Το πρώτο μάθημα είναι εύκολο.
Χρειάζεστε βοήθεια;
Νομίζεις ότι θα μπορούσες να με βοηθήσεις να ξεχορταριάσω τον κήπο το απόγευμα;
Έχει μακριά μαλλιά.
Δεν είναι φτηνός.
Έχει δέκα αγελάδες.
Δε μιλάν Γαλλικά.
Θα έπρεπε κάποτε να συνομιλήσουμε με ηρεμία.
Μπορεί να γίνει κάτι καλύτερο αν πληρώσω μετρητά;
Ο Τομ πήγε σπίτι;
Μερικά είδη πουλιών δε μπορούν να πετάξουν.
Δε βρίσκω χρόνο για να διαβάσω το βιβλίο.
Θα τους ευχαριστήσω.
Ήμουν τυχερός.
Στ' αλήθεια μ' αρέσει αυτή η ιστορία.
Δεν χρειαζόταν να αγοράσει ο Τομ το βιβλίο.
Πρέπει να πας αμέσως εκεί.
Ω, τώρα καταλαβαίνω.
Θα ήθελα να μείνω για μια νύχτα.
Ο Τομ παίζει με τη γάτα του.
Θα γυρίσω σ΄ένα μήνα.
Πες μου τι θέλεις.
Δεν παίξαμε καλά.
Θα είσαι απασχολημένος.
Εντάξει. Πόσες;
Έχω λίγη υψοφοβία.
Δε μ' αρέσει το πράσινο τσάι.
Πιστεύει ότι είναι αθώος.
Πίνω κρύο νερό.
Θα μας χτυπήσει στα ίσια και θα παλέψει σκληρά να μας κερδίσει.
Τέτοια δε λέγονται!
Σε ακούω πάρα πολύ καλά.
Πόσο κοστίζει το εισιτήριο στον κινηματογράφο;
Μερικές από τις πληροφορίες είναι πολύ σημαντικές.
Ο Τομ μισεί τον εαυτό του.
Αυτός έχει πάρα πολλά ιστορικά βιβλία.
Πέστε της γιατί δεν μπορείτε να πάτε.
Χωρίς εμένα δεν κάνεις.
Σταματήστε τον Τομ.
Τι διαβάζετε;
Οι επισκευές θα κοστίσουν πολλά χρήματα.
Έχω ένα άλογο.
Ο Τομ μπορεί να αγγίξει το ταβάνι.
Αμ' έπος αμ' έργον.
Η Μαίρη μαχαίρωσε τον Τομ.
Ο πατέρας του είναι Γιαπωνέζος;
Ο ουρανός περιμένει το ηλιοβασίλεμα.
Αισθάνεστε κουρασμένες;
Απαντήστε στην ερώτηση.
Αυτή η ταινία μου προκαλεί σύγχυση.
Θα ξανασυναντηθούμε αύριο το απόγευμα στο πάρκο.
Θα συναντηθούμε αύριο το πρωί στις 8, άρα μην αργήσεις.
Άμα δεν ήμουν ταπί, θα την αγόραζα.
Αυτά τα παπούτσια βγήκαν εκτός μόδας.
Χρειάζομαι τα κλειδιά μου.
Σε παρακαλώ, δώσ' μου λίγο νερό.
Με συνέλαβαν.
Ο Τομ είναι ακόμη στην Αυστραλία.
Δεν έχω πολύ όρεξη.
Σ' είδα στην τηλεόραση.
Πέστε τες ότι είμαι έτοιμη.
Ο πατέρας μου δε μου επέτρεπε να έχω σκύλο.
Σε ποιόν ανήκει αυτό το αυτοκίνητο;
Τις είπα για σένα.
Αυτός καταλαβαίνει καλά την Εσπεράντο.
Μην αφήνεις τα συναισθήματα σου να φανούν.
Δεν υπάρχουν αρκετές πρίζες για όλο τον εξοπλισμό.
Σου αρέσει το τένις;
Πότε τον αγοράσατε;
Ο Τομ επισκέφτηκε την Αυστραλία πέρυσι το καλοκαίρι.
Κάνεις πολλές ερωτήσεις στον Τομ.
Ναι ή όχι ;
Μόλις διάβασα αυτό το βιβλίο.
Τι έλεγες;
Νομίζω ότι πηγαίνεις στην Αυστραλία για λόγους υγείας.
Έχετε φάει ποτέ σ' αυτό το εστιατόριο;
Ο πατέρας μου νομίζει ότι έχει πάντα δίκιο.
Θεέ μου, δεν το πιστεύω.
Άκουσα τον Τομ να μιλάει Γαλλικά.
Για μισό λεπτό, είναι κάποιος στην πόρτα.
Θα θέλατε να ξέρετε περισσότερο;
Βάλε τις λέξεις σε αλφαβητική σειρά.
Είσαι θυμωμένη;
Φαίνεσαι πολύ νυσταγμένος.
Καλά Χριστούγεννα αγάπη μου!
Τραγουδήσαμε με δυνατή φωνή.
Άφησε με να το κάνω.
Τον περασμένο μήνα έβρεχε πολύ.
Το όνομα εκείνου του παιδιού είναι Τομ.
Προσοχή! Υπάρχη μια μεγάλη τρύπα εκεί.
Φαίνεστε χαρούμενος σήμερα.
Την κατέστρεψες.
Είμαι πολύ καλός στο μαγείρεμα των μακαρονιών.
Πείτε της να έρθει σπίτι.
Μπορούμε να πάρουμε τα φλουριά.
Νομίζετε ότι ο Τομ ξέρει όταν η Μαίρη το έκανε;
Διαβάζω Γαλλικά.
Σ' αρέσει τ' αυτοκίνητό σου;
Είναι μόνος.
Τομ, γιατί το κάνεις αυτό;
Τι λέτε για αυτή την φανέλα;
Δε θυμάμαι το όνομά σου.
Απόψε θα πιω πολύ και θα χορέψω.
Πού κολυμπάς;
Πάρε τη γυναίκα μου.
Η ζωή είναι σαν ένας μεγάλος αυτοκινητόδρομος.
Όταν ήμουν άρρωστος, ο Τομ ήρθε και μου μαγείρεψε δείπνο.
Δεν μπορώ πια να ασχοληθώ με αυτό το πρόβλημα.
Πότε πήρε αυτά τα παπούτσια ο Τομ;
Ποιο είναι το σχέδιό μας;
Αυτή η λέξη δεν χρησιμοποιείται συχνά.
Σήμερα είναι Πέμπτη.
Το Λονδίνο είναι το δεύτερο σπίτι της.
Είμαστε πολύ γρήγορες.
Δεν κρυώνουμε.
Θα πλύνω πιάτα.
Δεν έχω καθόλου χρόνο γι' αυτό και εκτός αυτού δεν έχω καθόλου χρήματα.
Μπορείς να χαμηλώσεις λίγο την ένταση;
Είμαι μεγάλος. Δεν μπορώ να περπατήσω πολύ.
Θέλω να ζήσω.
Έχεις τίποτα πιο φτηνό;
Αυτό είναι ένα σχολείο.
Μην αναβάλλεις για αύριο ό,τι μπορείς να κάνεις σήμερα.
Δεν έχουμε μοίρα στον ήλιο.
Ο Τομ πρέπει να είναι Καναδός.
Το πρωινό ήταν πολύ καλό.
Είναι αρκετά γενναίος ώστε να πάει εκεί μόνος του.
Θέλω να κάνω ιδιωτική επίσκεψη.
Χρειάζομαι δαχτυλήθρα όταν ράβω.
Την είδαμε.
Ο Τομ δεν μπορεί να δουλέψει απόψε.
Θα σε συνοδευσω μέχρι το ἀεροδρόμιο.
Εσύ δεν έχεις καρδιά.
Δεν μπορώ να τρώω φρούτα το πρωί.
Περίμενε πέντε λεπτά, σε παρακαλώ.
Ο Τομ σύντομα θα μπορέσει να κολυμπήσει.
Αυτά τα χρώματα είναι όμορφα.
Είναι αρνητικό αποτέλεσμα σε κάθε περίπτωση.
Ήσαστε απασχολημένες.
Οι διακοπές αρχίζουν πρώτη Ιουνίου και συνεχίζουν ως τέλος Σεπτεμβρίου.
Όλοι οι άνθρωποι είναι θνητοί, όλοι οι Έλληνες είναι άνθρωποι, επομένως όλοι οι Έλληνες είναι θνητοί.
Αυτοί είναι γνήσιοι.
Πόσο βαθιά;
Φοβάμαι ότι αυτό το απόγευμα θα βρέξει.
Ο Τομ δε φαίνεται να 'ναι Καναδός.
Αυτή η βροχή θα φέρει χαλάζι.
Δε θα σ' αφήσω ποτέ ξανά.
Το σφρίγος του κάνει εντύπωση και το κέφι του ακόμη περισσότερη.
Ο Τομ την έκανε λαχείο.
Σας συστήνω τα αυθεντικά φαγητά αυτού του εστιατορίου.
Καταλαβαίνω Τουρκικά.
Έχουμε το καλύτερο φαγητό στην πόλη.
Αυτό το τριαντάφυλλο είναι όμορφο.
Η εμπειρία είναι ο καλύτερος δάσκαλος.
Υπάρχουν πολλά λουλούδια στον κήπο;
Οι ειδήσεις δε λένε ποτέ την αλήθεια και η αλήθεια δε γίνεται ποτέ είδηση.
Ο Τομ γεννήθηκε το 2013.
Ποτήρια και πιάτα έσπασαν.
Άνοιξε το βιβλίο σου στη σελίδα δέκα.
Ξέρετε ποιος είν' αυτός;
Πας με τα καλά σου;
Θα 'μαι στο αμάξι.
Βρήκε επιτέλους τα χαμένα κλειδιά της.
Πρόσεξε μη σε φάει ο σκύλος.
Ήταν ένας καλός άνθρωπος.
Ο Τομ μου μαθαίνει Γαλλικά.
Τι έγινε σε σένα;
Κανένας λόγος δεν μπόρεσε να τον πείσει.
Είστε ψηλότερος απ' τον Τομ;
Περάστε μέσα, παρακαλώ.
Μπορείς να διαλέξεις όποιο βιβλίο θέλεις.
Ο David Beckham είναι άγγλος.
Δεν είμαστε οι μοναδικές Καναδέζες εδώ.
Αυτό δεν είναι δικό μου.
Αυτό είναι ένα έγκλημα κατά της ανθρωπότητας.
Μεταχειρίζεται την ομπρέλα του για μπαστούνι.
Δεν περίμενα κανέναν.
Το νερό ακόμα είνα λίγο ζεστό.
Ανεβάσαμε το πιάνο εδώ χρησιμοποιώντας μια τροχαλία.
Αυτή απέρριψε την πρότασή του για βοήθεια.
Επιθυμούσε την επιτυχία του γιου της.
Δε θα πάμε βόλτα, αν έχει κακό καιρό.
Πότε πρέπει να παραδώσουμε την αναφορά;
Τις παντρεύτηκα.
Ο Τομ είναι δικηγόρος.
Τους άγγιξα.
Γιατί είσαι τόσο χαρούμενος σήμερα;
Μια στιγμή πλένω τα δόντια μου.
Το κείμενο δεν είναι πρωτότυπο αλλά μεταφρασμένο από τα αραβικά.
Ο Τομ σχεδιάζει να μείνει στη Βοστώνη μέχρι τον Οκτώβριο.
Σε ενδιαφέρει κι ο ελληνικός πολιτισμός;
Ο Θωμάς κουράστηκε πολύ.
Μισώ τον καφέ.
Αυτή μιλάει δέκα γλώσσες.
Ο Τομ ποτέ δε φοράει ροζ.
Είσαι ζωντανή;
Ποιό είναι αυτό το παιδί που κολυμπά εκεί;
Τί έκανε εδώ;
Η επιθυμία σου είναι διαταγή μου.
Το δικαστήριο επέβαλε στον πατέρα τη διατροφή των παιδιών, μέχρι να ενηλικιωθούν.
Όλοι εκφράζουν τη γνώμη τους.
Η Γερμανία είναι κοινοβουλευτική δημοκρατία.
Ο Τομ ξέρει πολλά γαλλικά τραγούδια.
Σ' αρέσουν τα γαλλικά κρασιά;
Σχεδιάζουμε να περάσουμε το μήνα του μέλιτος στο εξωτερικό.
Χρωστάω λεφτά στον Τομ.
Είστε άρρωστη!
Ο Τομ μπορεί να το χρειαστεί.
Είστε μεθυσμένες!
Ο Τομ κι εγώ είμαστε μαθητές.
Τη διάβασα στην οικογένειά μου.
Πού ακριβώς το έβαλες;
Αυτός επέστρεψε στις έξι.
Οι πόρτες είναι κατεσκευασμένες από μπρούτζο.
Σε παρακολουθούσα.
Ο Τομ και η Νάνση τα χάλασαν το μήνα που μας πέρασε.
Δε θα πήγαινες στην Αυστραλία να χτίσεις καταστήματα;
Γιατί είπες ψέμματα για αυτό;
Δεν είμαι καλός στα Ρωσικά.
Αυτός λέει ότι ακόμα με αγαπάει αλλά δεν τον πιστεύω καθόλου.
Ο αδερφός μου έχει λογαριασμό στο Τουίτερ.
Ο Τομ θα κερδίσει.
Θα πάρω την πράσινη.
Δε θέλουν να σε δουν.
Δεν έχω καιρό.
Σας παρακαλώ, δώστε μου αυτό το βιβλίο.
Στη ζωή συναντώνται διάφορες καταστάσεις.
Τραγουδάει καλά.
Αυτόν τον χειμώνα κάναμε έναν χιονάνθρωπο.
Ο Τομ δεν είναι ένας από μας.
Ο Τομ και η Μαίρη άρχισαν να περπατούν.
Είναι πιο δυνατός από μένα.
Θα επιτεθούμε.
Χρειάζεται να βεβαιωθούμε ότι ο Θωμάς έχει τα πάντα που χρειάζεται.
Ο Τομ περιμένει κάποιον.
Πέστε στον Τομ ότι θα είμαστε έτοιμες.
Ο Τομ αρέσει σ' όλες τις φίλες μου.
Το τελευταίο πράγμα που θέλει είναι καβγάδες για κάτι ασήμαντο.
Πληρώνω τοις μετρητοίς.
Αυτός ο δρόμος θα σας οδηγήσει στο αεροδρόμιο.
Συμβουλευτείτε τον.
Δεν το πιστεύω πως αυτοί κοιμήθηκαν μαζί.
Οι Έλληνες πολιορκούσαν την Τροία επί δέκα χρόνια.
Ο κύριος Γουάιτ πήγε στον Καναδά.
Τι της έλεγες;
Ο Τομ βρίσκει ελκυστική τη Μαίρη.
Έχεις απόλυτο δίκαιο!
Γιατί με κυνηγάει ο Τομ;
Συμφώνησα.
Είστε δασκάλα.
Τομ, πρέπει να μιλήσουμε.
Ο Τομ μου το είπε.
Εσύ αστειεύεσαι, σωστά;
Πολύ ωραία.
Θα μελετήσω Γερμανικά.
Αποφάσισε να φύγει στο εξωτερικό.
Γινόμαστε πάλι αγρίμια.
Ψάχνεις αντηλιακό γαλάκτωμα;
Μας λείπεις.
Φόρεσε ένα γιλέκο.
Ο Τομ παίζει γκολφ.
Στη Βίβλο έτσι το γράφει.
Θα σας αρέσει.
Νομίζω, ότι ο Τομ είσαι ακόμη άρρωστος.
Το εισιτήριό σας παρακαλώ.
Σαν τραγουδίστρια είναι πολύ γνωστή.
Η υπόθεση βρομάει!
Ο πατέρας μου δε γουστάρει το ποδόσφαιρο.
Έχω τη γνώμη ότι αυτός θα πρέπει να ζητήσει συγνώμη από τον καθηγητή.
Ποιος θέλει λίγη ζεστή σοκολάτα;
Το λεωφορείο ήταν φρικτά συνωστισμένο.
Δε σ' αρέσει η Βοστώνη;
Θα μάθεις να μιλάς άπταιστα τα Πορτογαλικά!
Συγγνώμη, ξέχασα.
Δε θα εκδοθεί στην Αυστραλία ο Τομ.
Θέλουμε κρέας.
Βγείτε έξω.
Οι γείτονες την περιγράφουν ως μοναχικό άτομο που σπάνια τους μιλούσε.
Άντε χάσου!
Πάμε.
Δεν έχω καμία ιδέα πότε πρέπει να το κάνω.
Είμαι μέσα στο ταχυδρομείο.
Ο Τομ ξυρίστηκε.
Την ξεγελάσαμε.
Φιλήστε τον Τομ.
Πρέπει να μ' ακούσεις.
Φόρεσε γάντια ο Τομ.
Θα 'μαστε εδώ.
Δεν είναι σπίτι.
Έχασε το κάθισμά της.
Ο Τομ μου ζήτησε να τον ξυπνήσω στις έξι και μισή.
Έχω κόκκινο ποδήλατο.
Είναι πολύ ελκυστική γυναίκα.
Δεν ήταν εκεί.
Το ενοίκιο είναι ακριβό.
Επόμενος μήνας θα είναι ο Οκτώβριος.
Τα παιδιά μου έρχονται να με δούνε.
Ποιο είναι το σχέδιό της;
Μην κάνεις θόρυβο!
Προσέξτε τι λέτε για να μην υπάρξουν παρεξηγήσεις.
Πόσα χρωστάτε;
Έχω κάτι να της πω.
Βλέπω τηλεόραση.
Ανεξάρτητη; Δεν ενδιαφέρομαι.
Ο Τομ έτρεξε πιο γρήγορα απ' όλους.
Ο Τομ δεν ήξερε τι να κάνει.
Κάθε μέρα κολυμπάω.
Πιστεύετε στ' αλήθεια ότι ο Τομ θα έβγαινε έξω μαζί μου;
Έλα δε σ'ακούω, δεν έχω σήμα.
Διαβάστε και απαντήστε.
Πάω δουλειά με το ποδήλατο.
Το επτά θεωρείται τυχερός αριθμός.
Η μητέρα του τον πιέζει συνεχώς να παντρευτεί, αλλά αυτός όλο το αναβάλλει.
Αυτή είναι καλή.
Τον δέχτηκαν χωρίς εξετάσεις.
Ο Θωμάς ξέρει ότι η Μαίρη έχει δίκιο.
Πρέπει να ακούσετε προσεκτικά τη συμβουλή του.
Αισθάνομαι ευτυχισμένη.
Ο Τομ αποφάσισε να κρατήσει ημερολόγιο.
Ο Τομ αποφοίτησε.
«Είναι αυτός ζωντανός ή νεκρός;» «Είναι ζωντανός.»
Πέστε μας γιατί δεν μπορείτε να πάτε.
Εκτός από την Μαρία ήταν όλοι παρόντες.
Τι φοράτε συνήθως;
Ορισμένα φίδια είναι δηλητηριώδη.
Αυτός πέθανε σε αυτοκινιτιστικό ατύχημα.
Το καθεστώς δεν δείχνει κανέναν σεβασμό για τα θεμελιώδη ανθρώπινα δικαιώματα.
Πήγαινε!
Αν είσαι απασχολημένος, θα σε βοηθήσω.
Οι πρώτοι άνθρωποι χρησιμοποιούσαν ως κατοικίες τα σπήλαια.
Αφιερώνω αυτό το τραγούδι στην ομπρέλα μου.
Αφήστε τον Τομ να κολυμπήσει.
Θα 'πρεπε να 'στε ευγνώμονες.
Θέλω να φύγω από τη Βοστώνη.
Σήμερα είναι η μεγάλη μέρα.
Τρώω μπανάνα.
Χρειάζομαι μια αλλαγή.
Μόλις τώρα μαθαίνει να χρησιμοποιεί το γιογιό του.
Ποιό είναι το αγαπημένο σου επιτραπέζιο παιχνίδι;
Κάθε χρόνο γιορτάζουμε τα Χριστούγεννα.
Είστε όμορφες.
Χόρτασα ήδη, ευχαριστώ πολύ.
Πότε είδατε την ταινία;
Βαδίζω σαν πιγκουίνος.
Πούστης.
Η τράπεζα της δάνεισε 500 δολάρια.
Σε παρακαλώ, φάε κάτι.
Ένα μικρό βήμα για ένα άνθρωπο, ένα βήμα γίγαντα για την ανθρωπότητα.
Ο Τομ δεν είναι ο μόνος που σκέφτεται κατ' αυτόν τον τρόπο.
Πρέπει να ψάξω για καινούρια δουλειά.
Ο Τομ θα πάει στη Βοστώνη.
Θέλετε να γίνετε πλούσιοι;
Τι έγινε;
Μην υποτιμάτε τη δύναμή μου.
Αγόρασα στον Τομ ένα αυτοκινητάκι.
Του αρέσει να παίζει με τις κάρτες.
Ο Τομ έχει έναν αδερφό.
Από τώρα και στο εξής θα μιλάμε μόνο Γαλλικά.
Θα πάτε φυλακή.
Ο Τομ δε φοράει ποτέ ροζ.
Σας μισούσαν.
Θα θέλατε λίγο χυμό πορτοκάλι;
Ο Τομ έχει επισκεφτεί τρεις φορές την Αυστραλία.
Θα ρθεις να με πάρεις;
Μόνο για ενήλικες.
Ο Τομ δε βρήκε τίποτα.
Πέστε του ότι είμαι έτοιμη.
Θα ήταν καλύτερα, αν είσασταν πιο προσεκτικός.
Το τσάι είναι στην τσαγιέρα.
Αυτή η γυναίκα ξεχειλίζει από ενέργεια.
Να οι αποσκευές μου.
Ποιά παπούτσια θα φορέσετε;
Δεν είδα κανέναν.
Θα δεις τη διαφορά.
Ο Τομ είναι γρήγορος.
Δε πιστεύω όσα λέει ο Τομ.
Οσο νωρίτερα γίνουν οι εκλογές, τόσο το καλύτερο.
Βάψαμε την πόρτα πράσινη.
Δεν έχεις τίποτα.
Ο Τομ κρατάει ημερολόγιο.
Η Τεχεράνη είναι στο Ιράν.
Η απόδρασή του από την φυλακή ήταν καλά σχεδιασμένη.
Μου αρέσει να κάνω σπορ.
Ο Τομ εκκλησιάζεται τακτικά.
Ο Τομ δεν έχει όπλο.
Διάβασα ένα βιβλίο χτες βράδυ.
Είναι δικό της, δεν είναι;
Μεθύσανε μαζί.
Ποια είναι η απάντησή σου;
Ήταν μεγάλος και τριχωτός.
"Πού είναι η αδελφή σου;" "Να την."
Πήγα στη Βοστώνη με τον Τομ.
Όταν σπάω το χέρι μου είναι διότι του ρίχνω ένα χτύπημα με όλη μου την δύναμη.
Οι αποκαμωμένοι δεν έχουν χρόνο για ανάπαυση.
Αυτός έλαβε βεβαίωση ωριμότητας.
Είπα στον Τομ να βγάλει τα παπούτσια του.
Μπορώ να σου συστήσω αυτό το βιβλίο.
Πείτε τους ότι δε θέλω να πάω.
Την γνωρίζουμε εδώ και χρόνια.
Χαμογέλα, ακόμα κι αν δεν το βλέπουν!
Πάψτε ν' ανησυχείτε.
Θα βρούμε μία.
Δε μου αρέσει η μπίρα.
Δώσε μου τον στυλό.
Βοηθήστε με να τη σηκώσω.
Θα ήθελες να μάθεις Γαλλικά;
Έχετε τίποτα φτηνότερο;
Είστε απρόβλεπτοι.
Η Εφημερίδα των Συντακτών κλείνει τρία χρόνια λειτουργίας.
Θα σου δείξω πως λειτουργεί.
Ο μικρός μου αδερφός μου μαθαίνει να διαβάζει αγγλικά.
Μας αρέσουν τα παιχνίδια.
Ο Τομ έχει επιλεκτική ακοή.
Ο Τομ είναι πολύ ρομαντικός.
Θα το εκλάβω ως μια πρόκληση.
Και οι δύο υπερείχαν από τους άλλους.
Θέλεις να με κάνεις ευτυχισμένη;
Αυτή πίνει κάθε πρωί ένα μπουκάλι γάλα.
Πρέπει να κρυφτώ.
Ο Τομ έφαγε ένα πορτοκάλι.
Ποιος κερδίζει;
Κανένας δεν έρχεται στη χώρα μου.
Αυτή αγαπάει τον Τόμας, όχι εγώ.
Στη μάνα μου δεν αρέσει να βλέπει τηλεόραση.
Ο Τομ είναι φίλος μου.
Τηλεφώνησέ μου, αν θα είναι απαραίτητη η βοήθειά μου.
Έχει δυο γάτες.
Δεν πίνω ποτέ.
Προσοχή σκύλος!
Σας είδα στ' όνειρό μου.
Με το τέλος των σπουδών τους έψαξαν για δουλειά.
Ο πατέρας σου έφυγε, Άμι -- πρέπει να το αποδεχτείς.
Μη μεγαλοποιείτε τα πράγματα.
Σας αρέσουν οι ελέφαντες.
Προσπαθώ να αποταμιεύσω χρήματα.
Είστε δημοφιλής.
Ακόμα θέλω να σε παντρευτώ.
Η πόλη ιδρύθηκε το 573.
Του αρέσουν οι ντομάτες του Τομ;
Πρέπει να βοηθήσω την μάνα μου.
Ο Τομ μας γνωρίζει καλά.
Προσπάθησε να μείνεις ακίνητη.
Ο Τομ αποφάσισε να πάει στην Αυστραλία.
Ταξιδέψατε κάπου πρόσφατα;
Ο Σαμί έφτιαξε μηλόπιτα.
Άνθρωποι συγκεντρώθηκαν στο πάρκο.
Αν και το διαμέρισμα ήταν καθαρό, υπήρχαν όμως τρίχες στο σιφόνι.
Είμαι Βρετανή.
Ο Τομ ακούει.
Τον βρήκε όμορφο.
Το αν θα αφεθεί ελεύθερος ή όχι εξαρτάται από την απόφαση του δικαστή.
Εργάζεσαι;
Διέπραξες πολλά λάθη.
Είναι ο Τομ κοντά?
Αργήσατε χτες.
Ο Τομ δουλεύει στην οδό Παρκ.
Ποιος σας πυροβόλησε;
Το μέσο ανθρώπινο σώμα περιέχει αρκετά οστά για να κάνει έναν ολόκληρο ανθρώπινο σκελετό.
Γιατί είστε τόσο απογοητευμένοι;
Αυτό το πουκάμισο μου είναι πολύ μικρό για να το φορέσω.
Έτρεξε όσο γρήγορα μπορούσαν να τον πάνε τα πόδια του.
Πάσχω από συχνοουρία.
Ρωτήστε την τι αγόρασε.
Ο Τομ είπε την ηλικία του στη Μαίρη.
Ποιος πάει στοίχημα μαζί μου;
Είμαι στην αίθουσα αναμονής.
Δεν ήταν κανένας.
Ούτε να πεθάνουμε με την ησυχία μας δεν θα μπορούμε.
Αυτός έχει έναν αδερφό και δύο αδερφές.
Αυτός μας διηγήθηκε μια ενδιαφέρουσα ιστορία.
Μη μου πεις αυτό το αστείο.
Ποιά ταινία είδες;
Τον σέβομαι.
Της αρέσουν κλασσικοί συνθέτες όπως ο Μότσαρτ ή ο Μπετόβεν.
Είστε πολύ πιο έξυπνα από μένα.
Η κατάσταση έχει βελτιωθεί.
Θέλουμε να κάνουμε κάτι ενδιαφέρον.
Πρέπει να κρυφτείτε.
Είμαι τραγουδίστρια.
Το κάνω σωστά;
Πάω να κάνω ντουζ.
Αυτή μου έστειλε ένα γράμμα.
Τον σκεφτόταν.
Η επιτυχία εξαρτάται από την προσπάθειά σου.
Πάω όπου μου καπνίσει.
Γιατί θέλουν αυτό;
Τι θέλατε να κάνει ο Τομ;
Αυτή η πολυθρόνα είναι αναπαυτική.
Ανοησίες!
Μια κουβέντα είπα, μη με παρεξηγείτε.
Που βρίσκεται το κοντινότερο μαγαζί;
Κέρδισε τον αγώνα.
Η Άλιστερ σκότωσε τη Βαρβάρα.
Αυτός είναι πολιτικός απ΄όλες τις απόψεις.
Μου αρέσει πολύ το κολύμπι.
Θα 'ναι εύκολος.
Εδώ θα το φάω.
Ο Τομ είχε τρεις ανθρώπους μαζί του.
Πόσα χρήματα θέλεις;
Το κομουνιστικό κόμμα ήθελε την επανάσταση.
Νομίζω πως θα κάναμε καλύτερα να ξεκινήσουμε πάλι από την αρχή.
Πιθανόν απλώς προσπαθούσα να είμαι φιλαλήθης.
Περίμενε εδώ.
Ήσουν ένοχος.
Δεν είναι ψάρια αυτά.
Μίλησέ του.
Η διάσωση ήταν γενναία πράξη.
Πείτε τες ότι θα το κάνω.
Ο Tom είπε στη Mary να μην ανησυχεί.
Ο Θωμάς έχει μηχανή εσπρέσο.
Διάβασα για το μάθημά μου.
Χαίρομαι που μπόρεσες να βρίσκεσαι εδώ.
Κόλλα το!
Ποιος σε ξύπνησε;
Ξεκλείδωσε την πόρτα.
Ωραία ιδεία!
Μ' αρέσει τ' αυτοκίνητό σας.
Τι είπε η Πάολα;
Σ' αρέσει να οδηγείς γρήγορα αμάξια;
Ο Τομ γνώριζε.
Έφαγε βραδινό.
Ο Τομ σου το 'κανε αυτό;
Ο Τομ είναι ακόμα μπάτσος, σωστά;
Οι πολύχρωμες ομπρέλες αρέσουν στις γυναίκες.
Κάνω ένα πέρασμα τα email μου.
Σας αρέσει ο καφές;
Ο Τομ είναι γυμνός από τη μέση και πάνω.
Νομίζω ότι πρέπει να ξαναδοκιμάσουμε.
Οι ιοί κωδικού πηγής είναι πρόσθετος τύπος ιού που προσθέτει τον κώδικα στον πραγματικό κωδικό πηγής προγράμματος.
Σηκώνομαι στις οχτώ.
Πίνετε νερό;
Αυτά τα κουτιά είναι βαριά.
Λείπεις όλα αυτά τα χρόνια.
Ο Τομ είναι ασταμάτητος.
Θέλουμε τα παιδιά μας να είναι ασφαλή.
Ποτέ πια δεν με ξυπνάς.
Ο Τομ χρησιμοποιεί τα Windows 7.
Μίλησες μαζί τους;
Την αγαπούν όλοι.
Όπου λαλούν πολλοί κοκόροι αργεί να ξημερώσει.
Με πειράζει που δεν έρχεται ποτέ στην ώρα του.
Σας αρέσουν τα πορτοκάλια;
Οφθαλμό αντί οφθαλμού και οδόντα αντί οδόντος.
Ο Τομ δεν καταλαβαίνει Γαλλικά.
Όλοι τους μισούν.
Με πλήρωσαν σήμερα.
Η πόρτα κλείνει στις εννιά.
Πες της ότι είμαστε απασχολημένοι.
Μπήκαμε σε μία σοβαρή συζήτηση.
Θα πιω μόνο ένα ποτό.
Είστε δεσμευμένοι;
Πείτε του ότι είναι επείγον.
Πρέπει να πάμε να προειδοποιήσουμε τον Τομ.
Ο Τομ ήρθε στην Αυστραλία, για να επισκεφθεί τον φίλο του.
Είστε πιωμένος!
Είστε ανταγωνιστικές.
Μου αρέσει το πράσινο χρώμα.
Γιατί γενικά οι σκύλοι δεν τα πάνε καλά με τις γάτες;
Δε θέλω τις απολογίες σας.
Σας παρακαλώ, μην ανησυχείτε.
Καλωσήρθατε στο Βερολίνο.
Το αυτοκίνητό μου είναι κόκκινο.
Μου έδωσε μερικά βιβλία.
Να ο σκύλος σου. Ο δικός μου που είναι;
Το ίδιο αληθεύει για όλα τα ανθρώπινα όντα.
Ο Τομ πήγε στην πλαζ την περασμένη εβδομάδα.
Ο αδελφός του κούνησε το κεφάλι του συμφωνώντας.
Κάνε τα μαθήματά σου μόνος σου.
Η πόλη αυτή έχει εκτεταμένες παραλίες.
Θα πρέπει να απαντήσεις σε αυτές τις ερωτήσεις.
Το χόμπι της είναι η συλλογή παλιών νομισμάτων.
Οι περισσότεροι από τους συμμετέχοντες είναι από την Αυστραλία.
Δε θα γυρίσω σπίτι.
Έχετε πιστωτική κάρτα;
Θέλω να σας προσλάβω.
Ο Τομ ήξερε ότι ήμουν απασχολημένος.
Πού ακριβώς είδατε τον Τομ;
Είναι τόσο ηλίθ.
Θα πάω να ρωτήσω τον Τομ.
Πρέπει να 'ναι Αμερικάνος.
Η αντιπαράθεση πάνω στο έργο του Δαρβίνου οδήγησε στη ραγδαία αποδοχή της γενικής έννοιας της εξέλιξης.
Πες στον Τομ να πάει στη Βοστώνη.
Σε παρακαλώ, αφησέ με να πάω μαζί σου.
Πόσα θέλετε;
Μια καλή σκέψη πέρασε απ'το μυαλό μου.
Η Ρώμη είναι αρχαία πόλη.
Ο Τομ πέθανε στην ηλικία των τριάντα.
Έχω δύο γάτες.
Μπορείτε να μείνετε μαζί μας.
Του είπες για μας;
Ειδοποιεί το γιατρό σας για να το πρόβλημα κατά το δυνατόν συντομότερο.
Να προσέχεις.
Έχετε αποφασίσει να πάτε στην Ιαπωνία;
Τι άλλο της είπες;
Προσπαθούμε να δουλέψουμε.
Τα κατάλαβες;
Ο Τομ άρχισε να σφυρίζει έναν σκοπό.
Συγνώμη για την ενόχληση.
Χρειάζομαι ένα καλό λεξικό.
Πέθανε χτες.
Ο Τόμας θέλει να συμπεριληφθεί και αυτός.
Έχω αρχίσει να συνηθίζω τη ζωή στη Βοστόνη.
Πείτε τους πως είμαι έτοιμη.
Είσαι μόνος σου;
Ο Τομ είπε ότι μιλάτε Γαλλικά.
Σου αρέσει αυτό το τραγούδι;
Πώς και ξέρεις τόσα για τον Θωμά;
Στην Ιαπωνία, η νέα σχολική χρονιά ξεκινά τον Απρίλιο.
Δε χρειάζονται χρήματα.
Θα ήταν προτιμότερο να ζητήσει απλά μια συγνώμη.
Δεν κατάλαβα την ερώτηση.
Αποδέχομαι τους όρους σας.
Πείτε του ότι δεν είστε έτοιμοι.
Το καινούργιο φόρεμα μου είναι κόκκινο.
Ο Τομ έβαψε το δωμάτιό του άσπρο.
Δεν είναι δίκαιο αυτό.
Εδώ μπορείτε να μάθετε για τις προχωρημένες δυνατότητες αναζήτησης.
Σ΄αυτόν δεν αρέσει το ψάρι.
Το πρόβλημα σ'αυτό είναι ότι είναι πολύ ακριβό.
Τον έδιωξαν από τη δουλειά του, γιατί έπινε.
Ο Τομ δεν είναι δίκαιος.
Αυτό είναι πούλι.
Έχουμε η μία την άλλη.
Ο Φλεβάρης είναι ο δεύτερος μήνας του έτους.
Δεν μπορώ να σου πω αυτό που σκέφτομαι.
Η Μαίρη θα σε παρακολουθήσει.
Χυμό πορτοκάλι, παρακαλώ.
Το φαγητό στο κυλικείο του σχολείου μας είναι απαίσιο.
Αυτό το ποδήλατο ανήκει στο σχολείο μας.
Ξέρω ότι θέλετε να τον βοηθήσετε.
Ο γέρος προσπάθησε να κρύψει τα χρήματά του κάτω από το έδαφος.
Είστε στ' αλήθεια Καναδές;
Και γω είμαι κάπως κουρασμένος.
Ο Τομ μας είπε μερικά αστεία.
Άντε πάλι τα ίδια.
Τη θαύμασε.
Τέλος πάντων, έκανες την εργασία σου;
Έχει ένα ανοικτό κάταγμα του οστού της κνήμης.
Κάθε πότε πρέπει να κάνω έλεγχο;
Δεν καταλαβαίνω την ερώτησή σας.
Οι γονείς αποχώρησαν από την Εκκλησία.
Οι πολιτικοί θυσιάζουν ανθρώπινες ζωές για χάρη της οικονομίας.
Ο πρωθυπουργός της Ελλάδας έδωσε χθες συνέντευξη τύπου στο Ζάππειο.
Είναι τόσο επείγον;
Πότε θα 'ρθει;
Ο Τομ είπε ότι νόμιζε ότι έδειχνα εντυπωσιασμένη.
Θα 'ναι εκεί σε δέκα λεπτά.
Ο νεαρός ξεσπαθώνει, έτοιμος για καβγά.
Αυτό είναι λάθος μας.
Ο Τομ είναι αδύναμος.
Σήκωσε το αριστερό χέρι.
Καλή πτήση!
Κρύφτηκα κάτω από το τραπέζι.
Πόσα εισιτήρια πήρατε;
Σπουδάζετε;
Είναι δύο χρόνια μεγαλύτερός σας.
Βοήθησα τον Τόνι.
Το σχέδιό μου είναι διαφορετικό απ' το δικό σου.
Εκείνη η γέφυρα δεν είναι μακριά.
Εισιτήριο, παρακαλώ.
Δε με θέλει πια.
Πού μπορώ να αγοράσω μια οδοντόβουρτσα;
Τραγούδησα ένα τραγούδι.
Του 'πατε για μας;
Είστε καλός δημοσιογράφος.
Είστε νέοι εδώ;
Ο Θωμάς μου είπε ότι η Μαίρη ήταν στη φυλακή.
Είστε μεγαλύτεροι απ' αυτόν.
Μηπώς θα πάει στο σπίτι του Θώμα αύριο.
Ποιον θα συναντήσεις;
Ποτέ μην ξεχνάτε να σβήνετε τη φωτιά.
Θα συνεχίσεις να μας διακόπτεις;
Είναι προδότες.
Εδώ δεν έχει μπύρα.
Είσαι φίλος του Τομ;
Θα φάω το κρέας.
Είμαι πολύ νευριασμένος τώρα.
Είσαι εξυπνότερος απ' αυτές.
Είστε αδύναμος.
Είναι ο Τομ στ' αλήθεια Καναδός;
Γράφω γράμμα στη Μαρία.
Τον πυροβολήσατε.
Καταπίνω τη γλώσσα μου.
Αυτό είναι από την Αυστραλία.
Πες τους ότι είμαι απασχολημένος.
Τον σκότωσε ο καρκίνος.
Τα Αγγλικά σου είναι τέλεια.
Στην Ισπανία γευματίζουν στις 2 το μεσημέρι.
Οι ιδέες τους ήταν καλές αλλά όχι ιδιαίτερα καινοτόμες.
Απαγορεύεται το κάπνισμα στον σχολικό χώρο.
Δεν μπορώ να τον συγχωρήσω για αυτό που έκανε.
Ο Τομ νομίζει ότι η Μαίρη δε θα επιστρέψει ποτέ στη Βοστόνη.
Φάε τα λαχανικά σου.
Η πρότασή σου δεν έχει πρακτική αξία.
Φυσικά είναι φασίστριες.
Δεν μπόρεσε να συγκρατήσει τον θυμό του.
Πρέπει να κάνω μετεπιβίβαση;
Άργησε να πάρει μπρος.
Ήταν άβουλος και δεν έφερνε αντίρρηση σε τίποτα.
Μείνε ακίνητος.
Κι αν κάτι πήγε στραβά;
Όλα τα υπνοδωμάτια είναι χαριτωμένα και ευρύχωρα.
Σου αρέσει το χιόνι;
Πιες το γάλα σου.
Πόσο εύκολα αποκτά κανείς κακές συνήθειες!
Τους στέλνετε μήνυμα;
Κράτα και τα δύο σου χέρια στο τιμόνι.
Οταν ένας άνθρωπος σκοτώσει ενα τίγρη ,αυτό λέγεται άθλημα ,όταν ο τίγρης σκοτώσει έναν άνθρωπο αυτό λέγεται θηριωδία.
Πού το έχεις το μυαλό σου;
Ιδού και πάλι εγώ.
Ο Τομ είναι ένας φοιτητής.
Είναι η πρώτη σας μέρα στο σχολείο;
Έχω πολλούς φίλους, που ζουν στη Βοστώνη.
Η Βαλεντίνα Τερεσκόβα ήταν η πρώτη γυναίκα στο διάστημα.
Όλες οι διακοπές τελειώνουν νωρίς.
Θέλω να φάω το τυρί.
Δε λέει φέτος να χιονίζει.
Πόσα βιβλία έχετε;
Η Ελέιν είναι στο νοσοκομείο.
Σιγά μη την γλίτωνε.
Είναι αυτό για το οποίο μιλούσαμε χθες.
Βοήθησέ με να το σηκώσω αυτό.
Σκέφτηκα ότι σου αρέσει να μαθαίνεις νέα πράγματα.
Θέλω να φάω λίγο τυρί.
Το σχέδιό του είναι επικίνδυνο.
Δεν ήξερα ότι τα κατσαρά μαλλιά είναι πάλι της μόδας.
Έδωσα ένα λεξικό στον αδελφό μου.
Της ζήτησα να περιμένει γία λίγο.
Η Γαλλία είναι στη δυτική Ευρώπη.
Θα την πάρω.
Μ' αρέσει το χιόνι.
Θέλω να φύγω απ' τη Βοστώνη.
Τι έκανες όταν ήρθε ο Τομ;
Η Ομοσπονδιακή Δημοκρατία της Γερμανίας ιδρύθηκε το 1949.
Πού παρκάρεις;
Δε πρέπει να γελάς με τα λάθη του Τομ.
Νόμιζα πως ο Τομ ήταν Καναδέζος.
Νομίζω ότι είναι μια πραγματικά ανόητη ιδέα.
Θα θέλατε να τους δείτε;
Ο Τομ δεν μπορούσε να κρύψει τον θυμό του.
Μπορώ ν' ανοίξω τα μάτια μου τώρα;
Για τον Τομ μιλάνε;
Πέθαναν λιγότεροι από πενήντα επιβάτες.
Τον καλέσατε στο πάρτι;
Ο Τομ έκλεισε τα μάτια του και προσπάθησε να συγκεντρωθεί.
Ο Τομ το ξέρει πως είμαι Καναδέζα.
Είστε πολύ πιο έξυπνες από μένα.
Ο Τομ και η Μαίρη φιλήθηκαν.
Εκμεταλλεύτηκα μια έκπτωση και αγόρασα τρία πουλόβερ.
Σου είμαι ευγνώμων για τη βοήθειά.
Είναι βέβαια η πιο εύκολη λύση να ρίχνεις τις ευθύνες αλλού.
Πως είναι στα ελληνικά η "κουκουβάγια";
Σου αρέσει το μπέιζμπολ;
Θα 'θελα ένα εισιτήριο για Βοστώνη.
Έχετε πολλούς φίλους.
Ίσως βρέξει.
Μην κλαις.
Μου θυμίζει εσένα.
Θύμωσε.
Πλένει το κεφάλι του.
Χρειάζομαι μια γραμματέα.
Αυτό το βιβλίο είναι πολύ καλό.
Δείχνεις κατηφής.
Καρφί δεν του καίγεται!
Δεν έχω συνηθίσει να τα βλέπω πολύ.
Πείτε τους ότι θα θέλατε να βοηθήσετε.
Και τώρα τι θα γένουμε χωρίς βαρβάρους. Οι άνθρωποι αυτοί ήσαν μιά κάποια λύσις.
Δε φίλησα τον Τομ.
Δεν κάθεται κανείς εδώ.
Κούνησε το κεφάλι του.
Στον κήπο υπάρχουν ωραία λουλούδια.
Του πήρα τα σώβρακα.
Ο Τομ είναι πιθανότατα πολύ κουρασμένος.
Πες του πως έρχομαι.
Από απόσταση το πλοίο μοιάζει με νησί.
Τα παιδιά στα αλήθεια μεγαλώνουν γρήγορα.
Κάποιος με δηλητηρίασε.
Δώσ' την μόνο υπό έναν όρο!
Κανείς δεν ξέρει το όνομά του.
Ο Αλμπέρτο ενδιαφέρεται να κάνει πράγματα που ο αδερφός του ο Τσάρλς δε θα έκανε ποτέ.
Τα χρήματα είναι στη διάθεσή σας.
Στο στομάχι της νεκρής φάλαινας υπήρχε ένα σωρό από πλαστικά απορρίματα.
Συχνά είναι αναβλητικά και κωλυσιεργούν χάνοντας τον χρόνο τους.
Πρέπει να πάω για ύπνο.
Η συμβίωση των δύο γυναικών μετατρέπεται σε ένα αδυσώπητο παιχνίδι αλλαγής ταυτότητας.
Μπορείτε να χρησιμοποιήσετε την υποτακτική όταν εκφράζετε μια επιθυμία.
Πετύχατε στις εξετάσεις;
Πολλοί άνθρωποι το κάνουν.
Σταματήστε να βρίζετε, σας παρακαλώ.
Ο Τομ προσπάθησε να δηλητηριάσει το σκυλί της Μαίρης.
Βρες μια ακατοίκητη περιοχή.
Ο Τομ έκανα πολλές ερωτήσεις στη Μαίρη για τη ζωή στη Βοστώνη.
Λαχταρώ την άνοιξη.
Έχεις απολύτως δίκιο.
Ο Τομ είν' απ' την Αυστραλία.
Νομίζω ότι ο Τομ είναι ντροπαλός.
Σταμάτα τη βλακεία σου.
Η Μαίρη χαστούκισε τον Τομ.
Που μπορώ να αγοράσω ένα εισητήριο;
Πες της να έρθει εδώ.
Αυτός ο άνθρωπος είναι πιωμένος.
Έχω αρκετές Καναδές φίλες.
Πέστε τες ότι δε θα 'μαι εκεί.
Επίσης, μου αρέσει να ζωγραφίζω.
Επειδή είχαμε δουλέψει στη φάρμα όλη μέρα ήμασταν εξαντλημένοι.
Ο Θωμάς ρώτησε στη Μαίρη γιατί δεν πήγε σχολείο χθες.
Ποια είναι η διεύθυνσή σας;
Θα σταματήσετε.
Πάντα έφτανε πολύ νωρίς.
Είμαι άρρωστη.
Δεν την ξέρω.
Δε θα το χάσω.
Από τους μαθητευόμενούς μας δε πρέπει να απαιτούμε τόσα πολλά.
Τα λέμε, Τομ.
Λέει ψέματα ο Τομ;
Ακούω Κάιλι Μινόγκ από τις 12 Ιουνίου του1998.
Θα θέλατε να αρχίσετε;
Θέλω να στείλω αυτό το γράμμα στην Ιαπωνία.
Είναι καλό να έχεις ιδανικά... δε νομίζεις;
Τι θέλει να γίνει ο γιός σας όταν μεγαλώσει;
Παρόλαυτα ο Τομ είναι ευτυχισμένος.
Θέλω να ξεφύγω από τη μονοτονία.
Είστε σε όλα τέλειος.
Όχι, εγώ δεν τραγουδώ.
Του Κύκλου τα γυρίσματα, που ανεβοκατεβαίνουν, και του Τροχού, που ώρες ψηλά κι ώρες στα βάθη πηαίνουν.
Σου αρέσει να πληγώνεις τους ανθρώπους.
Αυτό ήταν δύο χρόνια πριν.
Γιατί το κάνουν αυτό;
Θα πιεί λίγο γάλα.
Που είναι το σχολείο σου;
Είναι άνοιξη.
Καλή ερώτηση.
Είστε ευκολόπιστες.
Κάθε μέρα τρέχω.
Ας δούμε τι κάνει ο Τομ.
Δεν θα μας αφήσει ήσυχες.
Έτσι και βρέξει σήμερα, δεν θα πάμε θάλασσα.
Πόσα βιβλία μπορώ να βγάλω σε μια στιγμή;
Ἓν οἶδα ὅτι ουδὲν οἶδα.
Σου αρέσει ο καφές;
Τι με συμβουλεύεις;
Αναχωρεί για τη Νέα Υόρκη την επόμενη εβδομάδα.
Οι διαρκείς ενστάσεις του με έκαναν να αλλάξω γνώμη.
Αυτό το βιβλίο έχει πολλές ωραίες εικόνες.
Αυτό το μέρος είναι βολικό για κολύμπι.
Δοκίμασε ένα παλτό.
Έλα αν μπορέσεις.
Γιατί σου αρέσω;
Τον ξέρουμε.
Γιατί έκανες τον κόπο να έρθεις;
Από πού είναι η φίλη σας;
Ο Τομ σκαρφάλωσε από το δέντρο.
Με είχες πιτσιλίσει καθώς πάρκαρες.
Δεν είστε μαθήτρια.
Μιλήστε του.
Θα πάω νωρίς για ύπνο.
Δε θυμάμαι πιά το όνομά του.
Γιατί δε μένω έκπληκτος απ' εκείνο;
Αυτός απάντησε στους γονείς του.
Γράψε κάτι.
Ο Τομ σπούδασε στο Χάρβαρντ.
Μην κατηγορείς τον Τομ γι'αυτό που έγινε.
Το αίμα νερό δεν γίνεται.
Έχουμε ήδη αργήσει.
Είναι αυτός φίλος μου;
Θες να τις πεις;
Ο Τομ κόβει το ψωμί.
Το λεωφορείο είναι αργό.
Η Μαίρη είναι η γυναίκα μου.
Να το ποδήλατό μου.
Το βιογραφικό σου είναι πολύ εντυπωσιακό.
Μου αρέσει να παίζω σκάκι.
Τα έχουν κάνει θάλασσα.
Ο γιος μου είναι πιο ψηλός από μένα.
Αυτός έχει γνώση και εμπειρία συνάμα.
Γιατί δεν καθόμαστε;
Δεν θέλει να πιστέψει το παραστράτημα του συζύγου της.
Προσπάθησαν.
Εμείς πρέπει να αλλάξουμε κάτι.
Μην τολμήσεις!
Χτες σηκώθηκα νωρίς.
Ο Τομ δεν ξέρει ότι είμαι Καναδή.
Μου φαίνεται ενδιαφέρον.
Είστε εξυπνότεροι απ' αυτές.
Θα είμαι μαζί σου σε λίγο.
Μη μου πεις, ότι λυπάσαι για μένα.
Η Αλγερία είναι ασφαλής χώρα τώρα.
Θέλω να πάω στην Αγγλία.
Δεν είμαι διεστραμμένος.
Πίνω καφέ σε ένα καφενείο.
Αυτός άρπαξε το γράμμα από το χέρι μου.
Προτιμώ να κυκλοφορώ ξυπόλυτη στο σπίτι.
Ο Τομ μου 'δωσε τη διεύθυνσή σου.
Αν δε φύγετε τώρα, θα πεθάνετε.
Εγώ έχω υπολογιστή.
Πού θέλεις να φας;
Βαδίζω κατά μήκος της «γραμμής» αγκαζέ με τον Βάρναλη.
Η επιβίωση από μόνο της δεν είναι αρκετή.
Δε θα 'πρεπε να καλέσουμε τον Τομ;
Θέλω να αποχωρήσω νωρίς σήμερα.
Δεν μου αρέσουν πολύ τα μαθηματικά.
Ενώ διάβαζα, αποκοιμήθηκα.
Θα 'πρεπε να 'στε με το μέρος μου.
Ανυπομονώ ν' αρχίσει το σαββατοκύριακο.
Πόσες μέρες θέλετε να μείνετε στη Βοστώνη;
Αυτοί είχαν χτίσει δρόμους και γέφυρες.
Θύμωσα μαζί σου.
Μπορώ να έχω άλλη μια μπύρα, παρακαλώ;
Η προσωρινή άδεια οδήγησης έχει ισχύ για τέσσερις μήνες.
Δεν είμαι καθολική.
Ποιος σου το δειξε το μέρος;
Το κείμενο είναι δυσανάγνωστο.
Ας φύγουμε από εδώ, έρχονται οι μπάτσοι.
Η αδελφή μου αγαπάει τα παιδιά.
Ο Τομ δεν πίνει ποτέ κρασί.
Μπορείτε να μου δώσετε έναν χάρτη του μετρό σας παρακαλώ;
Ιδού ένα λιοντάρι.
Καθόλου ζωή δίχως νερό.
Οι χθεσινοί εχθροί μπορεί να είναι οι αυριανοί φίλοι.
Η απόφαση για το τι να μην κάνεις είναι το ίδιο σημαντική με την απόφαση για το τι να κάνεις.
Αυτό ενδιαφέρει τους πάντες.
Ήμαστε και οι δύο πολύ απασχολημένοι.
Αυτά τα πράγματα είναι ακριβά.
Ξέχασα το κίνητό μου.
Δε μ' αρέσουν τα ζώα.
Ο Τομ δεν μπορεί να μας σταματήσει.
Μούσκεψε μια πετσέτα.
Το κτίριο έχει εκκενωθεί.
Δεν μπορώ να τελειώσω αυτή τη μετάφραση σήμερα. Θα την αφήσω για αύριο.
Δεν του αρέσει μόνο η μουσική αλλά και τα σπορ.
Δώσε μου τα χρήματά σου.
Πες μου πως έχεις λύσει το πρόβλημα.
Θα ήθελα να συναντήσω τον πατέρα σου.
Ο Τομ ισχυρίζεται πως είναι Καναδέζος.
Θέλετε να γίνετε διάσημος;
Μπορούμε να δοκιμάσουμε.
Ποια είναι η δασκάλα σας;
Αυτό εδώ είναι δωρεάν.
Στη φυλακή το φαγητό ήταν καλύτερο.
Πατρίδα μου είναι όλος ο κόσμος.
Απ' έξω κούκλα κι από μέσα πανούκλα.
Δεν το 'χουμε βρει.
Μου αρέσει να κολυμπάω στη θάλασσα.
Χρυσαυγίτης είσαι;
Ο Τομ και η Μαίρη διαφωνούν.
Καμία από μας δε μιλάει Γαλλικά.
Μιλάτε γαλλικά κάθε μέρα;
Ο Τομ δεν μπόρεσε να κρύψει τον θυμό του.
Αυτό τ' αυτοκίνητο είναι του Τομ.
Αύριο θα πετάξω για το Ανόι.
Έβαψε έναν τοίχο.
Το τρένο ήταν έτοιμο να φύγει, όταν έφτασα στον σταθμό.
Όλο επαναλαμβάνει το ίδιο λάθος.
Σας ευχαριστώ πολύ!
Απίθανο είναι νά 'ρθει σήμερα.
Η Κιμ χαμογέλασε γλυκά.
Έξω είναι ολοσκότεινα.
Μόλις αγόρασε δύο περιοδικά αναψυχής.
Ψάξε αυτή τη λέξη στο λεξικό.
Για μισό λεπτό! Εσείς λέγατε ότι δεν υπάρχουν λεφτά για τον μισθό μου ή για τη σύνταξή μου, αλλά ξαφνικά βρήκατε δισεκατομμύρια για να σώσετε τις τράπεζες;
Είστε μέλος σε κάποιο γυμναστήριο;
Χρειάζομαι να μάθω πολλές ξένες γλώσσες.
Αυτό δεν είναι καθόλου σωστό.
Ανυπομονώ να δω τον Τομ και τα παιδιά του.
Γεια σου, δουλεύεις εδώ;
Μιλάς Πορτογαλικά?
Ω, τίποτε το ιδιαίτερο.
Θα είμαστε εδώ.
Ο Τομ συχνά αργεί να έρθει στην τάξη.
Είμαι χαρούμενος που σου αρέσει.
Ο χρόνος φεύγει.
Αυτό είναι το δωμάτιο του Τομ.
Νόμιζα πως ήσασταν Καναδή.
Δεν μπορώ να μιλήσω Γερμανικά.
Όλοι ήταν ικανοποιημένοι.
Φοβάμαι μήπως το παιδί μου πάρει ναρκωτικά.
Δεν τον υπερασπίζομαι!
Τι λογής εμπορεύματα πουλάτε στο μαγαζί σας;
Πείτε τες πως είναι σημαντικό.
Ποιος τον έσπασε;
Το δωμάτιο του Τομ είναι γεμάτο παιχνίδια.
Όλοι σας γνωρίζουμε.
Κλιμάκωση τρομοκρατικής δράσης φοβούνται οι αρχές.
Κάνει δίαιτα ο Τομ.
Μίλησα στον Τομ.
Δε χρειάζομαι τα πράγματα αυτά.
Τον σπάσατε;
Τον γνωρίζω για περισσότερα από δέκα χρόνια.
Μιας και διψούσα, ήπια νερό.
Στο συγκρότημα κατοικούν έγγαμοι και άγαμοι στρατιωτικοί με τις οικογένειές τους
Ανακάλυψα προς μεγάλη μου έκπληξη, πως ήταν πεθαμένη.
Πόσα σάντουιτς έμειναν;
Εδώ και πόσον καιρό είσαι δάσκαλος;
Πείτε μας γιατί δεν μπορείτε να πάτε.
Μιλάς με τη μύτη.
Ο Τομ ποτέ δε μου ζήτησε να το κάνω αυτό.
Αυτή είπε, ότι αυτό θα μπορούσε να είναι αλήθεια.
Εμείς κολυμπήσαμε στη θάλασσα.
Πέταξέ την έξω.
Το χειμώνα φοράω χοντρά καλσόν.
Δεν τον ξέρω.
Η κοπέλα μου είναι Καναδή.
Ο Τομ ντύθηκε σαν κορίτσι.
Πρέπει να μάθεις να είσαι πιο προσεκτική.
Αγαπάς τη μητέρα σου;
Το τρένο θα αναχωρήσει σε πέντε λεπτά. Θα πρέπει καλύτερα να βιαστείτε.
Θα σας περιμένουμε.
Είναι πολύ εύπιστος ο Τομ.
Αυτός κατέληξε στη φυλακή.
Είναι επιρρεπής στο γέλιο.
Πιάστε τον Τομ.
Πες τες ότι είμαι άρρωστη.
Σ' άκουσα να τραγουδάς.
Είστε πολύ γλυκιά.
Πείτε της ότι είμαι άρρωστη.
Η αλήθεια πάντα νικάει.
Το επόμενο χρόνο θα είμαι 16.
Προσωπικά πιστεύω πως ήταν κυκλοθυμικός.
Αυτό είναι ένα πέπλο ομίχλης.
Τον συνέλαβαν.
Δεν πληρώνει φόρους για μερικά χρόνια.
Πόσο του μηνός έχουμε σήμερα;
Ήξερες πως ήταν ηλίθιος;
Δεν μπορώ να ξεχάσω τη φωνή της.
Άστο πάνω μου.
Ο Τομ σταμάτησε.
Έχω ένα τραπέζι.
Κατάγομαι απ' την Αυστραλία.
Μάτια που δε βλέπονται, γρήγορα λησμονιούνται.
Αυτό δεν μου αρέσει πια.
Αυτή ψάχνει τα κλειδιά απ΄το αυτοκίνητό της.
Είναι δύσκολο να συνηθίσεις το νέφος αν δεν έχεις ζήσει ποτέ σε πόλη.
Δε βλέπω.
Η Ελλάδα είναι μια όμορφη χώρα.
Γιατί γελάτε;
Είν' επικίνδυνο!
Πότε ήταν η τελευταία φορά που κάνατε κάτι για πρώτη φορά; Σκεφτείτε το.
Είμαι συνηθισμένος να ζω μόνος.
Μου φαίνεται πως κοιτάς μόνο την πάρτη σου.
Ο Τομ παρακοιμήθηκε.
Το ξέρω πως εργάζεστε σκληρά.
Ξέρεις πού πήγε ο πατέρας σου;
Ο Τομ θα θύμωνε, αν το έκανα αυτό.
Μου περιγράφει πως άνθρωποι μορφωμένοι και με ικανότητες πηγαίνουν στο εστιατόριό του ζητώντας δουλειά.
Τι να βάλω, παντελόνι ή φούστα;
Φίλησέ με, Τομ.
Απλά μιμήσου τον Τομ.
Ο Τομ είναι τ' αφεντικό της Μαίρης.
Λένε ότι το σιδηροδρομικό σύστημα στην Ιαπωνία είναι υπέροχο.
Αυτή η ερώτηση δεν είναι εύκολη.
Είμαι σίγουρη ότι ο Τομ θα πάει.
Το θέλαμε και οι δύο πάρα πολύ.
Ο Τομ ήρθε στη Βοστώνη το 2013.
Καταλαβαίνεις;
Μην τολμήσεις να ξανάρθεις εδώ, γιατί θα σε διώξω με τις κλοτσιές.
Ο Τομ μέθυσε με τους φίλους του.
Ο Τομ χαμογελάει.
Παρακαλώ να προσέχετε τον ευατό σας.
Ακόμα δε μου 'χετε πει ποια είστε.
Αυτά πεινούσαν.
Η δασκάλα είπε ότι πρέπει να μάθουμε αυτούς τους ιδιωματισμούς.
Η τωρινή του στάση επιβεβαιώνει αυτό που υποθέταμε.
Οι φίλοι με φωνάζουν Μαίρη.
Δεν είσαι εσύ το πρόβλημα.
Ο Τομ αγκάλιασε τη Μαίρη και τη φίλησε.
Με ποιόν έχω την τιμή;
Εντάξει, κράτα τα γόνατά σου λυγισμένα.
Πού είναι το τσάϊ με γάλα;
Ούτε που περνούσε τότε από το μυαλό μου ότι θα έκανα αυτή τη δουλειά.
Ακόμα δεν έχω πληρώσει τον Τομ.
Ο Τομ δεν έδωσε το πραγματικό του όνομα.
Προσπαθώ απλώς να σας κρατήσω ξυπνητούς.
Τοποθέτησε νέο φιλμ στη φωτογραφική του μηχανή.
Είναι Γάλλος.
Έχεις δίκιο.
Ίσως πρέπει να βοηθήσω τον Τομ να το κάνει.
Δε μπορείς να πιστέψεις λέξη από αυτά.
Πρέπει ν' απαντήσουν στην ερώτηση.
Θέλω να στείλω ένα δέμα στην Ιαπωνία.
Πιστεύω σε μένα.
Το αυτοκίνητό του ήταν μπλε, το δικό της κόκκινο.
Ο Θωμάς θα το έκανε.
Ναι, παρακαλώ.
Ο μπαμπάς βερνικώνει βιβλιοθήκες στο γκαράζ.
Ο Τομ άφησε τα παράθυρά του ξεκλείδωτα.
Το ξέρω πως είστε ταλαντούχοι.
Θα σας παράσχω όλες τις απαραίτητες πληροφορίες.
Μένω στο Μιλάνο.
Τον ήξεραν όλοι στο χωριό.
Κράτα το χαρτομάντιλο.
Έχεις καλό σχέδιο.
Ο Μπιλ πηγαίνει για ψάρεμα κάθε δεύτερη μέρα.
Θα είστε ελεύθερη.
Δεν ήσασταν έτοιμες.
Η υγρασία πέρασε τους τοίχους του σπιτιού.
Τη λατρεύω αυτή τη φωτογραφία.
Ο Τομ και η Σάμη αποφάσισαν να χωρίσουν.
Πες του ότι δε θα 'μαι εκεί.
Μου αρέσει να παίζω κιθάρα.
Τον πιάσατε τον κλέφτη.
Τα λεφτά πάνε στα λεφτά.
Θα βρέξει σήμερα;
Βάλτε στην άκρη τα βιβλία σας.
Ο Τομ και η οικογένειά του μετανάστευσαν στην Αυστραλία.
Ο άνεμος σταμάτησε.
Ο Τομ εκτελέστηκε.
Ποια είναι η γνώμη σου για το αλγερινό σύστημα;
Πείτε στον Τομ πως δεν πεινάω.
Δεν είμαι ούτε Αθηναίος ούτε Έλληνας.
Η μάνα του μιλάει ιταλικά.
Πώς θα εξοφλήσετε;
Τον είχα ξανασυναντήσει, και έτσι τον γνώρισα με τη μία.
Θέλω να πεθάνετε.
Και οι δυο σχεδιάζουμε να είμαστε στο πάρτι σου.
Είμαι μεγαλύτερος απ' αυτόν.
Τα παιδιά είναι τα λουλούδια της ζωής μας.
Ἔρχομαι, δορών φέρων.
Φοβάμαι τα σκυλιά.
Δεν την ξέρουμε.
Ο Θωμάς είναι πολύ καλός άνθρωπος.
Αυτά τα κλειδιά δεν είναι δικά μου.
Είμαι ευτυχής που σας συναντώ.
Ο Τομ παίρνει το δείπνο του με τη Μαίρη.
Μας πούλησε φύκια για μεταξωτές κορδέλες.
Αυτή ξέρει να ψήνει πίτες.
Έχω εφιάλτες.
Το µεγαλύτερο αιολικό πάρκο γίνεται εδώ!
Αυτός δεν πιστεύει στο θεό.
Είμαι 19 χρονών.
Δεν έχεις αργήσει;
Δωδεκαετής είμαι.
Έχεις δοκιμάσει να μιλήσεις στον Τομ γι' αυτό;
Η μητέρα μου ποτέ δεν με τιμώρησε.
Είστε πολύ εξυπνότεροι από μένα.
Κοιμηθήκαμε στο ίδιο κρεβάτι.
Ο Τομ γύρισε από την Αυστραλία.
Έχει ένα έκθεμα των σχεδίων του Πικάσο.
Πότε αρχίζει η παράσταση;
Μπορούμε να μιλήσουμε εδώ;
Είχα πάρει κιλά στις διακοπές, αλλά τα έχασα γρήγορα.
Οι φρυγανιές είναι συχνά μία από τις πρώτες στέρεες τροφές που δίνονται στα μωρά.
Όταν πρωτοήρθα εδώ δεν ήξερα κανέναν.
Θέλω έναν πράσινο.
Είστε ψεύτρα.
Ήμουν αμελής.
Μην ξανάρθεις εδώ ποτέ!
Πρέπει να δώσω αυτό το βιβλίο στον Τομ.
Ορίστε;
Θέλετε να καταθέσετε σαν μάρτυρας;
Ο πολύς θόρυβος μου έφερε πονοκέφαλο.
Φύγε και παράτα με!
Θα μιλήσω μαζί της ιδιαιτέρως.
Έχετε κάποιο άλλο σχέδιο;
Μαγείρεψε το κρέας.
Δεν θα το ξαναπώ!
Είμαστε ακόμη στη Βοστώνη.
Σε παρακαλώ, πες μου.
Τις ζήτησες να περιμένουν;
Αργήσαμε. Ώρα να φύγουμε.
Μπορείς να κλίνεις αυτό το ρήμα;
'Εχετε δυο βιβλία.
Θέλω αυτοί οι άνθρωποι να βγούν από εδώ.
Έβγαλε το ψεύτικο δόντι της.
Δεν θέλω να σε βοηθήσω.
Είσαι πιο ψηλή από τον Τομ;
Ποιο απ' αυτά είναι το βιβλίο σου;
Η αδερφή μου είναι μεγαλύτερη από τον αδερφό μου.
Γεννήθηκα στις 4 Ιουνίου 1974.
Το πάθος δημιουργεί πόνο.
Ο πάγος έλιωσε.
Τι μπορείς να κάνεις με αυτά;
Ευχαριστώ για το δώρο σας.
Γιατί δεν ρωτάς τον Τομ;
Φόρα ό,τι θέλεις.
Το πιρούνι είναι βρόμικο.
Θα έρθεις μαζί μας;
Ο πατέρας μου πέθανε πριν δέκα χρόνια.
Άκουσα πως έχεις ωραία φωνή.
Είμαι πολύ αυστηρός.
Οι γονείς του Τομ είναι και οι δύο Καναδοί.
Ήρθα! Ο; Έχουμε καλεσμένο;
Είναι πιανίστρια και η αδελφή της τραγουδίστρια.
Πόσες φορές έχετε φιλήσει τον Τομ;
Ο Τομ είπε στη Μαίρη να σηκωθεί.
Ποιο είναι το επάγγελμά σας;
Είναι Καναδοί· έτσι δεν είναι;
Πέταξέ τον έξω.
Το τραπέζι είναι δίπλα στο ψυγείο.
Αυτοί είναι χριστιανοί.
Μη βάζετε ζάχαρη στον καφέ.
Γιατί είναι η Ρώμη ανοχύρωτη;
Λέει ότι νίκησε.
Προσπαθώ να το έχω έτοιμο σήμερα το βράδυ.
Θέλω μόνον να πω ευχαριστώ σε όλους σας.
Ο Τομ θα ξεκινήσει.
Τι εννοείς;
Μην το κάνεις αυτό. Κάνεις τον Τομ να κλαίει.
Σώστε τες.
Παντρεύτηκα Καναδό.
Μου έκλεψαν το αυτοκίνητό μου χθες το βράδυ.
Σας αρέσει να πληγώνετε τους ανθρώπους.
Ο Τομ το έσπασε.
Ναι.
Σκέψου τι ξέχασες!
Φοβάσαι τον θάνατο.
Αυτός της είπε κάτι και αυτή χαμογέλασε.
Το γραφείο μου είναι κοντά στα Starbucks.
Διψάτε;
Αυτός μοιάζει στον πατέρα του.
Φαίνεται ευτυχισμένος.
Στα μάτια του, ήταν τέλεια.
Δεν τις αντιπαθώ.
Έλα αν είναι δυνατόν.
Γιατί δεν παραγγέλνουμε μιά πίτσα;
Πήγε στην Αμερική.
Είναι μάταιο.
Παρακαλώ, πείτα μου, πότε αυτό θα αποφασιστεί.
Αυτή μακιγιάρεται σε δημόσια θέα.
Ευτυχώς ψόφησε αυτό το αρχίδι.
Το ποδήλατό σου είναι παρόμοιο με το δικό μου.
Ο Τομ θα νικήσει.
Το ποτήρι μου είναι γεμάτο.
Ας τις ευχαριστήσουμε.
Είμαι στο Ντουμπάι.
Θα 'στε ελεύθερος.
Ο Θωμάς είναι μαθηματικός.
Σίγουρα τον έχω ξαναδεί.
Πείτε της ότι δε θέλουμε να πάμε.
Κράτα το κιγκλίδωμα όσο ανεβαίνεις.
Θα σας δώσω τ' αυτοκίνητό μου.
Η θύελλα σταμάτησε.
Συνέχισε να γράψει για τα ζώα
Δεν πάω να κάνω δουλειές στη Γαλλία.
Αυτή είναι η οδοντόβουρτσά μου.
Τάισες του παπαγάλους;
Ο Τομ πήγε στη Βωστόνη με την οικογένειά του.
Συμπλήρωσε τη φράση.
Δεν τα βλέπω καλά τα πράγματα.
Το παιχνίδι ακυρώθηκε.
Μποϊκοτάρτε το Facebook.
Δε μ' αρέσουν οι αράχνες.
Στη Ρωσία ο λαός αποβλακώνεται μέσω του Κόμματος, στις Ηνωμένες Πολιτείες μέσω της τηλεόρασης.
Όλα τα άλογα είναι ζώα, αλλά όλα τα ζώα δεν είναι άλογα.
Καλησπέρα. Τι λέει;
Του τηλεφώνησα.
Αυτός έφυγε χωρίς να πει τίποτε.
Μ' αρέσει η μουσική του.
Τα παιδιά έρχονται από το σχολείο.
Πέστε της να κάνει το ίδιο.
Πες του ότι δεν μπορείς να το κάνεις.
Έχασε το μνημονικό του.
Είδα έναν τύπο μαυρού ζώου, ήταν μία αρκούδα.
Ήρθα σπίτι με άδεια χέρια.
Ο Τομ είναι έτοιμος.
Είμαστε όλοι Καναδοί.
Θέλω να είμαι μαζί σου για πάντα.
Ενδιαφέρομαι πολύ για τα ζώα και την προστασία της φύσης.
Ο Τομ σε λατρεύει.
Ξέρω τι να κάνω.
Θελήσατε να σκοτώσετε τον Τομ;
Το σχολείο μας είναι 80 ετών.
Τι έκανες;
Η ήσυχη γάτα έπιασε το ποντίκι.
Σας παρακαλώ, κλείστε την πόρτα.
Φοβάμαι ότι κάνεις λάθος.
Υπήρχαν τόσοι πολλοί άνθρωποι στο δωμάτιο που μετά βίας μπορούσα να κινηθώ.
Λέει ότι με αγαπά ακόμα αλλά δεν τον πιστεύω καθόλου.
Γιατί σ' αρέσω;
Τους τιμώρησα.
Ο Σάμη προσέλαβε κι άλλη υπηρέτρια.
Συνήθως περνάει το δικό της.
Σκέψου το κόστος προτού αποφασίσεις να αγοράσεις το αυτοκίνητο.
Η ομάδα μας έχει καλούς παίχτες.
Μετά από απουσία δέκα μηνών επέστρεψε σπίτι.
Τα πυροβόλησα.
Είμαστε εξαντλημένοι.
Φίλησα τον Τομ.
Δεν είναι τόσο δύσκολο, όσο το σκέφτεσαι.
Δε θα είμαι εκεί.
Τέσσερις οικογένειες πέθαναν στην πυρκαγιά.
Είναι μια εμπόλεμη ζώνη.
Ο Τομ κοιμάται σαν μωρό.
Το τρένο αποτελείται από 15 βαγόνια.
Ας μιλήσουμε στα Αγγλικά.
Σε ποιον το έδωσες;
Ήσασταν τέλειες.
Το σπίτι ήταν μεγάλο.
Μου έσπασε μια τιράντα.
Θα είσαι απασχολημένος τη Δευτέρα;
Τις είδα.
Το πράσινο τσάι μ' αρέσει.
Το αγόρι φοβόταν το σκοτάδι.
Υπάρχει ένα μήλο στο τραπέζι.
Ίσως να μην το έχετε λάβει υπόψη.
Περιμένω τη φίλη μου.
Το χιόνι άρχισε ήδη να λιώνει.
Στην αρχή δεν μπόρεσα να το καταλάβω.
Πες της.
Μεγαλώσαμε μαζί.
Ποιος έπλυνε το αμάξι;
Πού είναι ο φίλος σας;
Κανείς δε νοιάστηκε για σένα.
Ο Τομ έχασε τη Μαίρη.
Ο Τομ δε χρειάζεται δικηγόρο.
Πολλοί άνθρωπο στον κόσμο λατρεύουν τα πικάντικα φαγητά.
Δε σε έχω συγχωρέσει.
Ο Τομ πέρασε μια βδομάδα στη Βοστώνη.
Ο Θωμάς κόβει τα καρφιά του.
Σου είπα ότι είμαι ο καλύτερος.
Νόμιζα πως ήταν άρρωστος.
Τα λέμε στις πέντε.
Όλοι λεν ψέματα.
Δεν μιλάμε ποτέ με αυτούς.
Μου αρέσει να την βλέπω να γδύνεται.
Ευχαριστώ πολύ εκ των προτέρων για τη συνεργασία σας.
Γειά σου, φίλε.
Τους βλέπω.
Ο Τομ ελπίζει να σε δει τον Οκτώβριο.
Ο Τομ σταμάτησε να χορεύει.
Ο Τομ θέλει στ' αλήθεια να βοηθήσει.
Με λένε Σάρα.
Ο Τομ μένει στη Βοστώνη.
Ο Τομ θα πάει στη Βοστόνη του χρόνου.
Η σύζυγός μου ήταν εκεί.
Ο Τζον παίζει καλό σκάκι.
Ο Τομ θέλει να γίνει πλούσιος.
Μην πάτε στη Βοστώνη.
Ο Τομ δουλεύει για τη Μαίρη.
Τα χρήματά του είναι στην τράπεζα.
Θυμάσαι την πρώτη φορά που πήγαμε για μπάνιο μαζί;
Ποιος σου μαθαίνει Γαλλικά;
Πώς προφέρεται το όνομά σου;
Είναι αδύνατο να γνωρίζουμε τί θα συμβεί αύριο.
Κάλλιο σήμερα, παρά αύριο.
Ο Τομ και η Μαίρη έχουν πάει στην Αυστραλία.
Σταμάτησε να τους μιλάει.
Ο φίλος μου μένει σ' αυτό το σπίτι.
Μείνε μαζί μας απόψε κι αύριο βρίσκεις ξενοδοχείο.
Ο Τομ είναι διαβητικός.
Η λύπη σου είναι η λύπη μου.
Μου αρέσει η δανέζικη μπίρα.
Μισείτε ακόμα τα Γαλλικά;
Αυτός απάντησε ευγενικά στην ερώτηση.
Νομίζω ότι ο Τομ προσπαθεί να πει κάτι.
Μιλάς άλλη γλώσσα εκτός από τα αγγλικά;
Μπλέξαμε σε μεγάλους καβγάδες.
Θέλεις να πάμε κάπου για ένα ποτό;
Πού κολυμπάτε;
Έχω χάσει το μολύβι μου.
Σας αρέσει το καναδέζικο μπέικον;
Μην κάνεις βιαστικές κινήσεις γιατί θα κάνεις κάποιο λάθος.
Βλέπω ότι είστε απασχολημένη.
Μου αρέσει το χιόνι. Είναι τόσο ωραίο!
Θέλεις να της πω;
Δεν τα βγάζω πέρα με τρία παιδιά.
Θα το κάνω ύστερα.
Εδώ και πόσον καιρό είστε δάσκαλος;
Κανείς δε σε πίστεψε.
Κάνε και πλάκα τώρα.
Είμαστε ακόμα στην αρχή της ανάπτυξης.
Πού βρήκατε το κλειδί;
Τα πουλιά είναι κόκκινα.
Θα είμαι στην κουζίνα.
Πείτε της τη θεωρία σας.
Η Τζέιν παντρεύτηκε νέα.
Συμβουλέψου τον.
Μην σχεδιάζεις το μέλλον, ό,τι είναι να γίνει θα γίνει στην ώρα του.
Αν είσαι απασχολημένη, θα σε βοηθήσω.
Ποτέ δε σ' εμπιστεύτηκα.
Θέλω να πάω σπίτι.
Ποιός δεν την αγαπάει;
Αν μπορείτε, ακολουθήστε με παρακαλώ.
Ο Τομ μαγειρεύει καλά.
Δεν πήγα.
Θέλω να μου πεις την αλήθεια.
Έχετε τρία αμάξια, σωστά;
Πώς είναι η καινούρια σου δουλειά;
Αγόρασέ μου μία εισιτήρια.
Όσον με αφορά, αυτός ο καφές είναι πολύ δυνατός.
Γιατί αργήσατε σήμερα το πρωί;
Αναλαμβάνω το λογαριασμό.
Ο Τομ επισκέφθηκε τη Μαίρη στη Βοστώνη.
Μαθαίνω Γαλλικά.
Πείτε την αλήθεια στον Τομ.
Μη σταματάτε!
Γιατί δεν περιμένεις εδώ;
Είμαι χαρούμενη, που είσαι εδώ μαζί μου.
Ήσασταν ένοχες.
Το ήμισυ του παγκόσμιου πληθυσμού ζει σε πόλεις.
Έπεισε τον δάσκαλο.
Εκείνη η ιστορία δεν μπορεί να επιβεβαιωθεί.
Είναι η πρώτη σου μέρα στο σχολείο;
Δεν είναι ψηλή.
Ο Τομ εκτιμάει το καλό κρασί.
Κράτησε και τα δύο σου χέρια στο τιμόνι.
Δεν μπορεί να δει όνειρα.
Πού είναι η έξοδος;
Ήμουν δύο φορές στις ΗΠΑ.
Θέλω να γίνω γλωσσολόγος.
Είναι καταπληκτικοί.
Έχετε σταχτοδοχεία;
Θα έπρεπε να γίνεσαι παράδειγμα για τους άλλους.
Ήμουν χαρούμενος.
Στην Ιαπωνία υπάρχουν όμορφες πόλεις, για παράδειγμα το Κιότο και η Νάρα.
Ψαρεύεις;
Μάθε Ιταλικά.
Αυτός ήταν τυφλός εκ γενετής.
Ο Τομ με παρέπεμψε σε σένα, λέγοντας ότι είσαι η καλύτερη δικηγόρος εδώ.
Θέλω να βελτιωθώ στο πως μιλάω Γαλλικά.
Συμφωνήσαμε στα πάντα.
Καθίστε κάτω!
Πιο δυνατά.
Η παράδοση κράτησε δυο λεπτά κι ο ταχυδρόμος πήγε στο επόμενο σπίτι.
Δεν είστε γιατρός.
Σας χρειαζόμαστε.
Δεν πειράζει να κάνεις λάθη.
Το όνειρό μου είναι να κερδίσω ένα βραβείο Νόμπελ.
Είναι το χειρότερο αστείο που έχω ακούσει ποτέ.
Περάσαμε τις διακοπές μας στη Βοστόνη.
Θέλουμε να φύγουμε.
Ο Τόνι μιλάει καλά αγγλικά.
Σας έχω πει πόσο όμορφος είστε;
Αν πάς στη Βραζιλία, μην ξεχνάς να δοκιμάσεις την πίτσα.
Ορίστε!
Η πίτα είχε γλυκιά γεύση.
Πού είναι τα παιδιά μου;
Είναι όλο λευκό.
Μην το βάζεις πάνω στο τραπέζι μου!
Ο Τομ δεν είναι αδερφός σου.
Για πες μου τι έγινε;
Δεν έχω ιδέα που μένει.
Παντρεύτηκε ένα Αμερικάνο.
Μου πήρε τρις μέρες να καθαρίσω το δωμάτιο.
Δεν επιτρέπεται να φύγεις από εδώ.
Σανίδωσέ το!
Ο Τομ δεν ήταν εκεί τον περασμένο μήνα.
Αγαπούν την προδοσία αλλά όχι τον προδότη.
Υπάρχουν νησιά στη θάλασσα.
Δέστε τα κομμάτια με μια κλωστή.
Είναι το κάτι άλλο!
Για την ώρα, δε χρειαζόμαστε τίποτε.
Και εγώ ο ίδιος δεν είμαι ντόπιος.
Αυτό το ραδιόφωνο είναι δικό σας;
Τι περιλαμβάνει το πρωινό ;
Ποιο πανί θα βρει τους ανέμους, ποιο πηδάλιο θα βρει τη ρότα μας;
Τι έγραψε ο Τομ;
Πίσω ακριβώς απ'τη γωνία βρίσκεται ένα λευκό κτήριο.
Τους ξεγέλασα.
Δεν κρυώνεται;
Ο Τομ έχει απαλή φωνή.
Ο Θωμάς μου μοιάζει ακριβώς.
Πρέπει πρώτα να τελειώσουμε τη εργασία μας για το σπίτι.
Αυτός πήγε στο μαγαζί.
Αυτός κοιτούσε πως κολυμπούσαν τα παιδιά.
Η Μαίρη κοιμόταν.
Ποτέ δεν κολυμπώ.
Θα σου δώσω τ' αυτοκίνητό μου.
Χαμογέλα.
Είσαι πολύ γενναίος.
Μπορώ να σας πω, ότι αυτό δεν συνέβη.
Δε μου αρέσει ο τρόπος που μιλάει ο κόσμος για σένα.
Πού είν' ο τοίχος;
Το ρολόι δε δουλεύει.
Ο Σαμι μιλά με την Λαηλα.
Τι κάνετε στο ελεύθερο χρόνο;
Προσπαθώ απλώς να σας κρατήσω ξυπνητές.
Έχεις δει τον Τομ;
Έχω αδερφή και αδερφό.
Θέλετε ένα απ' αυτά;
Βούρτσισε τα δόντια σου μετά από κάθε γεύμα.
Ο Τομ φοράει ένα λευκό πουκάμισο.
Αυτή πήρε το βιβλίο της.
Το τηλέφωνο είναι κάτι χωρίς το οποίο δεν μπορούμε να κάνουμε.
Χθες έκανε πολύ ζέστη.
Μισώ τη μελέτη.
Δεν μπορώ να σας το δώσω.
Με δύο γκολ στο πρώτο ημίχρονο, η Μπαρτσελόνα νίκησε 2-0 την Θέουτα.
Μισώ το σχολείο.
Ο Τομ ροχαλίζει.
Συνεχίστε, σας παρακαλώ.
Τι σε φέρνει στη Βοστώνη;
Τα δελφίνια δεν είναι ψάρια.
Ο Τομ σας λέει την αλήθεια.
Η ορεία κρύσταλλος είναι χαλαζίας της καθαρότερης μορφής.
Δε θα είσαι μόνος.
Εμείς παντρευτήκαμε τριάντα χρόνια πριν.
Ο Τομ αγάπησε πολύ τη Μαίρη.
Είμαστε ανήσυχοι για την υγεία της.
Η Λούση δεν μπορεί να φάει με ξυλάκια.
Ό,τι παράπονα υπάρχουν, θα συζητηθούν εκεί.
Ελάτε ξανά σε δυό μέρες.
Ο Θεός έχει κάτι για σένα.
Σωστά!
Αυτός με αποκαλεί Πιτ.
Τι κάνετε;
Δεν είναι κλειδωμένο.
Το πουκάμισό σου είναι τσαλακωμένο.
Μόλις είπα μια μεγάλη βλακεία.
Μην του το δίνεις.
Τον ενοχλήσαμε.
Μην κλείσεις την πόρτα, άφησε την ανοιχτή γιατί θα έρθουν τα παιδιά.
Ο κύριος Τζάκσον είναι ο διευθυντής του σχολείου μας.
Καλά είμαι.
Ο Τομ γνωρίζει για τι πράγμα μιλάει.
Με απογοήτευσε.
Ήρθα εδώ χθες.
Όποιος μπαίνει στο χορό πρέπει να χορέψει.
Έρχονται τα ζόμπι!
Μου βγαίνει η Παναγία.
Πόσες αδερφές έχει ο Τομ;
Τι σας φέρνει στη Βοστώνη;
Είμαστε προετοιμασμένοι;
Τον ξεγελάσαμε.
Νομίζω πως εδώ θα είμαστε ασφαλείς.
Ζηλεύει παθολογικά τη γυναίκα του.
Άναψα το σπίρτο.
Είμαι πιστή.
Άσε με να κάνω τη δουλειά μου.
Ο Τομ είπε ψέματα.
Πρέπει να τον βοηθήσεις.
Είσαι ανυπόμονος.
Ο βασιλιάς καταχράστηκε την εξουσία του.
Ξέρω το όνομά της.
Τα έχει κάνει ρόιδι.
Δεν έχουν παιδιά, απ' ότι ξέρω.
Τι σημαίνει αυτή η λέξη;
Αυτός είναι καλό παιδί, αλλά εμένα δεν μου αρέσει.
Ανοίξτε τα βιβλία σας στη σελίδα εκατόν πενήντα.
Πέστε της ότι δε θέλουμε να πάμε.
Πρέπει να μάθετε να είστε πιο προσεκτική.
Το σχολείο μας ιδρύθηκε το 1990.
Μή μου άπτου.
Ο Τομ αγαπάει τη Μαίρη ακόμα.
Όσο για το αν σου ταιριάζει η όχι, η απάντηση είναι θετική: είναι ένα κούρεμα που ταιριάζει σε όλους τους τύπους μαλλιών.
Πέφτω από ψηλά.
Έχει έρθει κανείς;
Σας έφερα λίγο νερό.
Η Μαίρη είναι έξυπνο κορίτσι.
Νίκησαν.
Πλύνετε τα δόντια σας κάθε μέρα.
Μου άρεσε όπως το κάνες.
Είστε δεσμευμένος;
Τα "Ταξίδια του Γκούλλιβερ" γράφτηκαν από ένα διάσημο Άγγλο συγγραφέα.
Το λεωφορείο μόλις έφυγε.
Τι κάνει ο γιός σου στη Γερμανία;
Ο κόσμος βαριέται και ψάχνει τρόπους να σκοτώσει την ώρα του.
Οδηγούσαμε για μία ώρα προσπαθώντας να βρούμε το ξενοδοχείο.
Ξέχασα να τον ρωτήσω.
Πείτε του ότι είστε άρρωστες.
Η ηλικιωμένη κυρία έπεσε και δε μπορούσε πια να σηκωθεί.
Πείτε τες ότι δεν τη χρειάζεστε.
Αυτό είναι το σπίτι που έμενα όταν ήμουνα παιδί.
Δε μπορώ να χωρέσω όσα χρειάζομαι μόνο σε μία βαλίτσα.
Νιώθω προδομένος.
Να τον νανουρίζεις όλη τη μέρα.
Πλένω τα χέρια.
Γιατί ήσουν εκεί;
Ο Τομ δεν ήθελε να φύγει.
Ο Δημήτριος ο Λεπτός ήταν πρίγκιπας του Βασιλείου της Μακεδονίας.
"Πότε θα είσαι πίσω;" "Ανάλογα με τον καιρό."
Τα Γαλλικά δεν είναι δύσκολα.
Η ιδέα δεν είναι καινούργια.
Δεν τρώω πρωινό.
Νομίζετε πως αυτό είναι παιχνίδι;
Δεν είδα απολύτως τίποτα.
Ό,τι συνέβη ήταν αποτέλεσμα ενός έντονου καιρικού φαινομένου.
Έφτασα χτες.
Σε ποιόν ανήκει αυτό το μολύβι;
Τις θυμάμαι.
Έχω δει ήδη την ταινία.
'Επιασαν τον Τομ.
Το χειμώνα υποφέρω από κατάθλιψη.
Αδράξτε τη μέρα!
Το σκυλί είναι άσπρο.
Αυτό μένει κάπου γύρω απ'το πάρκο.
Έχασε την χαρά του.
Θα τους τηλεφωνήσω αύριο όταν γυρίσω.
Τα λουλούδια είναι κίτρινα.
Θα τον βρω.
Μπορώ να κάνω κάτι άλλο για σένα;
Είστε ο μοναδικός Καναδέζος στο σχολείο μας.
'Εχω μία γάτα και ένα σκύλο. Η γάτα είναι μαύρη και ο σκύλος είναι άσπρος.
Έχω πολλά χρήματα.
Άρπαξ' τον.
Εσείς τι ανακατεύεστε, σας ρώτησε κανένας;
Αυτή η πόρτα είναι κλειδωμένη.
Γεια σου, τι κάνεις;
Προτιμώ τα ασημένια δαχτυλίδια από τα χρυσά.
Η Μαίρη είναι η σύζυγός μου.
Η πόρτα είναι κλειστή.
Μου αρέσουν τα μυθιστορήματα της Κρίστι περισσότερο απ' ό,τι του Ντίκενς.
Μου αρέσουν οι εκπλήξεις.
Το φιλμ κράτησε δύο ώρες.
Δεν είστε ευπρόσδεκτος εδώ.
Ο Τομ είναι καλό παιδί.
Ο Τομ πηγαίνει στη Βοστόνη μία φορά το μήνα.
Θα επιστρέψω στην Αυστραλία σε δύο μέρες.
Περίμενα τον Τομ μέχρι που νύχτωσε.
Δε θέλω παρά την αγάπη σας.
Επισκευάζω το σπίτι.
Ναί, βεβαίως.
Κρίμα που δεν μπορούσες να έρθεις.
Σπουδάζεις;
Όλοι προσπαθούμε να σας βοηθήσουμε.
Πόσο στοιχίζουν ένα κιλό ντομάτες;
Ξέρω, ότι δεν ονειρεύομαι.
Από ποια ηλικία πάει στο σχολείο;
Πέστε της ότι είμαι αθώος.
Η Γαλλία είναι στα νότια της Αγγλίας.
Αν θα μπορούσα, θα διάβαζα συνέχεια.
Πες στο Τομ να μη με αναζητήσει.
Γνωρίζουμε τον πατέρα της Μαίρης.
Δεν καταλαβαίνω Γαλλικά.
Τ' αγαπήσαμε.
Ο Τομ έχει υψηλά ηθικά στάνταρ.
Έχετε ένα χάρτη της πόλης;
Ποιος τις βοήθησε;
Μπλέξαμε άσχημα.
Ευχαριστώ, τώρα καταλαβαίνω.
Πόσους Καναδούς φίλους έχετε;
Τις πυροβολήσαμε.
Είμαστε από την Αυστραλία.
Μιλάμε Τουρκμενικά.
Η Μαίρη γύρισε σπίτι σπό το σχολείο μες στα δάκρυα γιατί οι φίλοι της την πείραζαν.
Είδα τον Τομ στην τηλεόραση.
Αυτό το κέικ είναι πεντανόστιμο.
Αρκετά κεριά έκαιγαν.
Η Μαίρη είναι Ελληνίδα.
Χτες ήταν Δευτέρα.
Πέστε τους να έρθουν σπίτι.
Είναι πολύ σημαντικά πρόσωπα.
Είστε ανυπάκουη.
Σας παρακαλώ, φάτε κάτι.
Πόσες απ' αυτές ήταν εκεί;
Το λέω και το ξαναλέω.
Ήμουν στο λεωφορείο.
Σ' αυτή την τάξη υπάρχουν 35 μαθητές.
Έίναι ευγενικό εκ μέρους σου.
Ο Τομ έχει γενέθλια τον Οκτώβριο.
Πήγες στο Χάρβαρντ;
Πες τες γιατί.
Κοίταξε στην τσάντα της για το κλειδί του σπιτιού, αλλά δεν μπόρεσε να το βρει.
Ένας άντρας ψάρευε στην απέναντι όχθη.
Χρειαζόμαστε πολλή εξάσκηση.
Δεν έχουμε άλλη επιλογή παρά ν' αγωνιστούμε.
Σίγουρο οι τιμές θ'ανέβουν.
Δεν είχαν όρεξη να δουν τον αγώνα.
Έχετε παιδιά;
Είστε εξυπνότεροι απ' αυτή.
Ο κύριος Τζάκσον είναι ο διευθυντής της σχολής μας.
Ξέρεις ποιος είν' αυτός;
Ο Τομ απάντησε.
Είμαστε ευτυχισμένες.
"Νόμιζα ότι κοιμάσαι". - "Το ίδιο νόμιζα κι εγώ".
Τι χάσαμε;
Νόμιζα πως ήσαστε Καναδέζοι.
Αυτό το πρόβλημα είναι πολύ σύνθετο.
Πότε γεννήθηκαν;
Γιατί το φεγγάρι είναι τόσο λαμπερό απόψε;
Πήγα στο σχολείο με το τρένο.
Πώς είναι ο καιρός στην Αθήνα;
Όλοι ενδιαφέρονται για αυτό.
Έπρεπε να πανηγυρίζεις!
Ο Τομ είν' υστερικός.
Πάρε ένα βιβλίο και διάβασέ το.
Η Ολλανδία είναι μικρή χώρα.
Αυτό είναι σαν μία σκηνή από ταινία.
Έχει καλές χοιρινές μπριζόλες.
Πλένω ρούχα κάθε μέρα.
Θα το χρειαστούμε.
Αρχίζω να χάνω την υπομονή μου.
Ο πατέρας μου με παρακάλεσε να ανοίξω την πόρτα.
Ποιος είναι ο αγαπημένος σου Καναδός μουσικός;
Δείτε τι τρέχει και σήμερα στην πόλη.
Το χειμώνα φοράω ένα παλτό.
Είστε ευτυχισμένος;
Μερικές φορές, οι άνθρωποι λένε ψέματα.
Δεν ξέρει κανείς ότι είμαστε εδώ.
Γιατί είναι θυμωμένα;
Το καλό πάντα υπερισχύει του κακού.
Δεν είναι στο χέρι του.
Δεν πρόκειται να με βρεις.
Τα δόντια του έχουν κενά.
Είμαι σίγουρός ότι εσύ και ο Τομ θα είστε ευτυχισμένοι.
Θα σας περιμένω στις 2:30 εδώ.
Πάψε να ονειροπολείς.
Ο Τομ έδωσε ένα φιλί στη Μαίρη.
Είναι πολύ διασκεδαστικό.
Ο Τομ είπε ότι ήθελε να μάθει μόνο Γαλλικά.
Χρειάζομαι καφεΐνη.
Χιόνιζε.
Μας πυροβόλησες.
Τι είναι όλα αυτά;
Έλα νωρίς σπίτι.
Μην πηγαίνεις κοντά στον σκύλο.
Αγαπάω τη χώρα μου.
Ο Τομ τρώει σαν γουρούνι.
Ήμουν υπέρβαρη.
Διαβάζω το βιβλίο σου.
Κανένας δεν ενδιαφέρεται.
Ο Τομ άφησε μούσι.
Κανείς δεν απάντησε.
Βρήκατε αυτό που ψάχνατε;
Το τηλέφωνο χτύπησε λίγα λεπτά αργότερα.
Γι’ αυτό ο δάσκαλος τα έκλεισε μέσα στο σχολείο νηστικά.
Ο Τομ ήρθε εδώ την τελευταία εβδομάδα.
Ο Τομ θέλει να παίξει μπιλιάρδο.
Πες του πως θα το κάνω.
Αυτή δείχνει ευτυχισμένη.
Πρέπει ν' ακούσεις την αλήθεια.
Εκείνου που πεινάει όλα νόστιμα του φαίνονται.
Της είπα.
Τι σας νοιάζει;
Ξέρω πόσο δυστυχής είσαι.
Ένας από τους φυλακισμένους έχει αποδράσει.
Ξέχνα τον Τομ.
Δε μπορούμε να κρυβόμαστε πια εδώ.
Ο Τομ έχει τριχωτό στήθος.
Είσαι Καναδός;
Είναι ένας ανθρωπάκος.
Αυτή είναι νεότερη απ'ότι νομίζεις.
Δεν μπορώ να πιω τόσο γλυκό καφέ.
Μην πάει τζάμπα τόσος κόπος!
Έπαιζαν τένις.
Φοβάμαι το αφεντικό μου.
Καλωσορίσατε στο Βερολίνο.
Τον τελευταίο καιρό έχετε ένα πιό έντονο αίσθημα δίψας;
Κάθε χρόνο ο παγκόσμιος πληθυσμός αυξάνεται δύο τις εκατό κατά μέσο όρο.
Βιάστηκα να πάω στη στάση ώστε να μη χάσω το τελευταίο λεοφωρείο.
Αυτό το ζώο είναι το δικό μου.
Αποφάσισα να το κάνω.
Το τρένο είναι νωρίς.
Στα παιδιά αρέσει να παίζουν σε ανοικτό χώρο.
Το φαγητό ήταν εντελώς ανάλατο, αλλά δεν είπα τίποτα για να μην την στεναχωρήσω.
Το να μιλάς Αγγλικά είναι χρήσιμο.
Δώσ' μου ένα κουτάλι.
Μην αφήνεις τον Τομ να σε εκφοβίζει.
Η Γερμανία έδωσε πολλούς επιστήμονες.
Ακόμα να πληρώσω τον Τομ.
Κοίτα μη σας υποψιαστούνε.
"Είναι ακόμα ρηχά, ε; Τα πόδια μου ακόμα φτάνουν στο βυθό." "Είναι αρκετά ρηχή θάλασσα. Γιοτσούμπα, ακόμα πατάς, έτσι;"
Έχει γερή μνήμη.
Δε μου μιλάει ποτέ αυτός.
Σου συνιστώ να διαβάσεις αυτό το μυθιστόρημα.
Δεν μπορώ να σκεφτώ μια καλή δικαιολογία που άργησα για τον οδοντίατρο.
Την ακούσαμε για κάποια ώρα.
Οι περισσότερες απ' αυτές είναι Καναδέζες.
Είστε ένας ψεύτης.
Τις τιμώρησα.
Άκουσες μια χαρά.
Αυτό έχει αρκετά χρήματα για να το αγοράσει.
Μου διαβάζεις το μυαλό.
Δεν πεινάμε.
Είναι Καναδές· έτσι δεν είναι;
Είσαι καλύτερη απ' αυτή.
Ποιος σας φίλησε;
Διψάω.
Ήρθε αρκετές φορές.
Σταμάτα ν' αντιστέκεσαι!
Τα σχέδιά μας παίρνουν μορφή.
Μπορείτε τουλάχιστον, να μου δώσετε μια απάντηση, λίγο πιο συγκεκριμένη;
Νομίζω πως είναι ψεύτες.
Είστε εξυπνότερος απ' αυτόν.
Αυτή είναι η απάντησή μου.
Θέλω από σένα την αλήθεια.
Έχασε την σεμνότητά του.
Σε πέρασα για μπάτσο.
Ο Τομ και η Μαίρη είναι επιφυλακτικοί.
Θα περιμένεις;
Μας θέλει όλες κοντά του.
Ποιο εκλέχτηκε;
Είμαστε κολλητοί φίλοι.
Ο χρυσός είναι πολύ πιο βαρύς απ΄το νερό.
Στέκομαι στη σκιά.
Δε νομίζω ότι ο Τομ εμπιστεύεται τη Μαίρη.
Η Sheyne είναι η αδερφή του Yankev.
Είμαι μεταφράστρια. Μεταφράζω βιβλία.
Θα τραγουδήσουμε.
Είστε Καναδέζες· σωστά;
Αυτές μείωσαν τον μισθό της.
Ο Θωμάς είναι ο πρώην άντρας της Μαίρης.
Τα πρωινά σηκώνομαι κατά τις οκτώ η ώρα.
Ο Τομ συμφωνεί.
Είμαι βέβαιος για την επιτυχία σου.
Η γη αυτή του ανήκει.
Αγοράστε δυο κιλά κρέας.
Τρία επί τρία κάνουν εννιά.
Δεν το έχουμε βρει.
Να υπερψηφιστεί ο νόμος αλλιώς χανόμαστε.
Ο Τομ τρώει ρύζι σχεδόν κάθε ημέρα.
Ψάχνω κάποιον που μιλά γαλλικά.
Είμαι πεπεισμένη ότι θα έρθει.
Αγαπάμε αυτούς που μας αγαπάνε.
Η σύζυγος μου ήθελε να υιοθετήσει ένα μωρό.
Πες μου τι θα πάρεις στις εξετάσεις.
Τα χρώματα μου αρέσουν, αλλά δεν είμαι σίγουρη για το ποιοι είναι οι πετυχημένοι συνδυασμοί.
Χρησιμοποιώ αυτό το δωμάτιο ως αποθήκη.
Στην Ιαπωνία έχει πολύ ζέστη το καλοκαίρι.
Τι θα χρειαστώ;
Πάω σχολείο στις εφτά η ώρα.
Οι πιο πολλές απ' τις επιβάτισσες ήταν Καναδέζες.
Ο Τομ έχασε τα μυαλά του.
Τα προβλήματα μας δεν έχουν τελειώσει ακόμα.
Κοιμόσουν.
Ο Τομ έφαγε.
Η μαμά άφησε τα παιδιά να φάνε μπισκότα.
Έχεις πληρώσει όλους τους λογαριασμούς;
Χρειάζομαι περισσότερα παραδείγματα, για να ξέρω πώς χρησιμοποιείται αυτή η λέξη.
Θα το επιδιορθώσουμε.
Φυσικά δεν υπάρχει πρόβλημα αν πας.
Ήταν άδεια.
Το ξέρω πως είστε ταλαντούχος.
Ο Τομ ήταν πολύ τρομαγμένος.
Ήταν πανέμορφη με τα μακριά, πυκνά της μαλλιά.
Πρέπει να υπάρχει οδός για διπλωματική λύση.
Θα τον βρείτε.
Φυσικά και μπορείτε.
Γιατί τρέχεις;
Δε νομίζω ότι του Τομ να του αρέσει να το κάνει αυτό μόνος του.
Είμαι πολύ ευτυχισμένος, που σε γνώρισα.
Δε θα 'πρεπε να γελάω.
Στις προστατευόμενες περιοχές απαγορεύεται η θήρα.
Δεν είσαι όμορφη.
Φάε τη σούπα σου όσο είναι ακόμα ζεστή.
Παίρνω ένα βιβλίο.
Το πάρτι είναι την Τετάρτη.
Μπορώ να καθήσω στο τραπέζι σας;
Η Αυστραλία είναι μια φανταστική χώρα.
Ήσαστε ευτυχισμένος;
Κοιμάσαι στο δωμάτιο μου.
Θα φας.
Μπορείς να ανέβεις στη μηχανή μου.
Όλοι ήμασταν στο λεωφορείο.
Θα είμαι στ' αυτοκίνητο.
Ποιός είναι ο δικηγόρος σου;
Ο ιερέας χτυπάει τον άμβωνα για προσοχή.
Οπότε όσον αφορά εμένα ήταν εύκολη η απόφαση.
Δικό σου είναι αυτό το καπέλο;
Ο Τομ πίνει κρασί.
Βλέπεις τι συμβαίνει όταν δεν ακούς;
Μην ξεχάσετε να καλέσετε τον Τομ.
Πες τες ότι είμαι απασχολημένος.
Είστε τεμπέλης.
Το δικαστήριο δεν είχε επαρκή στοιχεία για να τον καταδικάσει.
Μου έλειψες.
Μη του τα δίνεις!
Είστε σίγουροι ότι ο Τομ μπορεί να το κάνει αυτό;
Η πρωτεύουσα της Τζαμάϊκα είναι το Κίνγκστον.
Ο Θεός μας αγαπάει και μας προστατεύει.
Σας ευχαριστώ για την πρότασή σας!
Ο Τομ έχει μαύρους κύκλους κάτω απ' τα μάτια του.
Όλα χαμογέλασαν.
Πιστεύω στο θεό.
Σε είδα στην τηλεόραση.
Κοιμήθηκα σαν πουλάκι.
Θέλω να τους ευχαριστήσω.
Πέστε τους να με βοηθήσουν.
Το ξέραμε ότι έπρεπε να δουλέψουμε σκληρά.
Αυτό μυρίζει άσχημα.
Ήσουν μόνος;
Ο πατέρας μου πηγαίνει στη δουλειά µε αυτοκίνητο.
Δεν ήταν πρόθεσή μου.
Το Μπουρτζ Χαλίφα αυτή τη στιγμή είναι ο ψηλότερος ουρανοξύστης του κόσμου.
Θέλω να ξέρω τι μπορώ να κάνω.
Επί τη ευκαιρία, από πού είσαι;
Νομίζω ότι είναι άρρωστη.
Στην Ευρώπη ανοίγουν τα σχολεία τον Σεπτέμβριο.
Ήμασταν και οι δυο πολύ κουρασμένοι.
Επιβίωσα.
Ήθελε να κάνει προσπέραση.
Μ' αρέσει το κόκκινο κρασί.
Τα φίδια είναι ερπετά.
Αγοράσατε λουλούδια;
Ο Τομ είναι ανασφαλής.
Αυτή είναι μια συχνή ερώτηση.
Μισώ το χειμώνα.
Είναι εντελώς λάθος μου.
Άδικα περιμένουμε τόσες ώρες, δε θα ΄ρθει.
Είσαι ψώνιο!
Ας μιλήσουμε για τη δουλειά σου.
Τα παιδιά μου δε μιλάνε Γαλλικά.
Θα δείτε τη διαφορά.
Είναι Αργεντίνος.
Την έβαψες.
Είσαι μέλος σε κάποιο γυμναστήριο;
Δεν το 'χουμε συζητήσει ακόμη.
Μετά το φαγητό, χρειάζομαι μια ώρα ξεκούραση προτού ξεκινήσω και πάλι δουλειά.
Είστε μεθυσμένη;
Αγαπήστε τους συντρόφους σας! Αγαπήστε τους γονείς σας! Αγαπήστε την πατρίδα σας!
Βιάζομαι.
Μείνε ακίνητη.
Ακούγεται πολύ ενδιαφέρον.
Μου αρέσει το μυθιστόρημά της.
Γελοίο!
« Τι κάνεις; » « Καλά, ευχαριστώ. Και εσύ; »
Θα ήθελα έναν χυμό πορτοκάλι.
Είσαι κορίτσι ή αγόρι;
Είσαι πολύ όμορφος.
Τι θα κάνεις;
Πρέπει να σου κάνω μιά χαζή ερώτηση.
Δε χρειάζεστε θεώρηση.
Το βιβλίο αυτό είναι δικό του.
Πείτε μου για τη δουλειά σας.
Δεν έχω λάβει απάντηση στο γράμμα μου.
Ο Τομ αγόρασε ένα μεταχειρισμένο αυτοκίνητο.
Έχετε αργήσει τρεις μέρες.
Μασάω τσίκλα.
Συγχαρητήρια!
Πείτε του ότι είμαι έτοιμος.
Σήμερα θα χιονίσει.
Περιβαλλοντικοί παράγοντες επηρεάζουν τους οργανισμούς στο να αναπτύξουν νέα χαρακτηριστικά και να εξασφαλίσουν την επιβίωση, μετασχηματιζόμενοι έτσι σε νέα είδη.
Ο Τομ είναι πολύ καλός στη δουλειά του.
Τον εντόπισαν.
Ο Τομ δε δουλεύει πιά.
Το Τόκιο είναι πρωτεύουσα της Ιαπωνίας.
Γιατί δε λέτε κάτι;
Θα μπορούσατε να μας πείτε κάτι για τον εαυτό σας;
Γιατί αποφάσισες να μιλήσεις γι΄αυτό τώρα;
Συγκεκριμένα, εντοπίστηκαν δίκτυα μη σύννομης διακίνησης νοθευμένων ελαιόλαδων.
Δεν μπορούσε να πιστέψει στα μάτια της.
Είναι μιά πολύ γνωστή τραγουδίστρια.
Μπορείς να δανειστείς τη φωτογραφική μηχανή μου, αλλά είναι αρκετά παλιά.
Γιατί δεν πάμε να δούμε τον Θωμά;
Είσαι σκληρός.
Φοβάμαι ότι η δουλειά που έχω για 'σένα δεν θα 'ναι εύκολη.
Είστε ξύπνια;
Παρακαλώ φωνάξτε ένα γιατρό!
Η Άννα λατρεύει τη σοκολάτα.
Ο πήχης στην ανατομία είναι το τμήμα των άνω άκρων από τον αγκώνα έως τον καρπό.
Νομίζατε πως ήμουν Καναδέζα;
Η εταιρεία πρέπει να συμπληρώσει ειδική στήλη στην ετήσια φορολογική δήλωσή της.
Η συντάκτρια των αθλητικών ειδήσεων καθυστέρησε να στείλει τα αποτελέσματα.
Ο Χίτλερ ανέβηκε στην εξουσία το 1933.
Μέχρι εκείνον τον καιρό, έμενε με τον θείο του.
Υποθέτω πως είστε καλύτερες απ' τον Τομ.
Έγραφα γράμματα όλη τη μέρα.
Το χαμόγελό σου πάντοτε με κάνει ευτυχισμένο.
Μιλάς άπταιστα Αγγλικά.
Μαθαίνετε Αγγλικά.
Μπορώ να καλλιεργήσω λαχανικά σε αυτό το κομμάτι γης;
Ο πρωτότοκος γιος μου πήγε στον στρατό.
Τομ και η Μαίρη συνήθως μιλούν ο ένας στον άλλον στα Γαλλικά.
Τον αγαπούσαμε.
Πού πηγαίνει το βόδι;
Πάρα πολύ άθλημα στην τηλεόραση.
Δεν ενδιαφέρεται κανένας.
Ξέρω ότι θα 'κανες το ίδιο για μένα.
Ο Τομ πήγε σπίτι με τα πόδια.
Ο Τομ μου είπε ότι σου είπες ότι δεν θα πήγαινα στο πάρτι.
Ποιανού σακάκι φοράς;
Ο κ. Τζόουνς γεννήθηκε στις Ηνωμένες Πολιτείες.
Γιατί είστε τόσο λυπημένοι;
Ήρθε τρέχοντας σ' αυτόν.
Φαίνονται ευτυχισμένα.
Φαίνεται χαρούμενος.
Η αστυνομία δεν πίστεψε την ιστορία της.
Λέγεται πως δεν υπάρχει ζωή στον Άρη.
Έχεις πληρώσει πάρα πολύ.
Σπούδασα Γαλλικά στο κολέγιο.
Ο Τομ άρχισε να κλαίει.
Δείχνεις κουρασμένη.
Πιάσε το βάζο με τα δυο σου χέρια.
Ο Yankev και ο Sheyne είναι φίλοι.
Ας μοιραστούμε το λογαριασμό.
Μου λείπει ο Μάικλ Τζάκσον.
Γιατί όλες οι προτάσεις εδώ είναι με τον Τομ και την Μαίρη ;
Ο Τομ έκλεψε τ' αμάξι της Μαίρης.
Θα πληρώσει ο Τομ.
Η Ευρώπη είναι ήπειρος.
Πού είναι το αρτοποιείο;
Το νερό μεταβάλλεται σε ατμό.
Τι σας έδειξε ο Τομ;
Χρειάζομαι πολλά βιβλία.
Σύμφωνα με αυτόν, αυτή είναι ειλικρινής.
Φοβόμαστε.
Μιλάει Ιταλικά.
Τον είδε ο Τομ.
Πάντα θέτω υψηλούς στόχους.
Δεν έχουμε πει ακόμα ναι.
Είναι μεγαλύτερες απ' αυτόν.
Ο Τομ δεν ήταν καθόλου απασχολημένος.
Ο Τομ έχτισε δικό του σπίτι.
Δεν είχαμε μυστικά.
Ο Τομ βρίζει πολύ.
Τα περισσότερα παιδιά δε δουλεύουν.
Παίζει εξαιτερικά καλά βιολοντσέλο.
Πού είν' ο σύζυγός μου;
Είμαστε κηπουροί.
Μη τους δίνεις σε αυτόν!
Έχω μια τελευταία ερώτηση για σένα.
Δεν μπορείς να αντικαταστήσεις το κόμμα με μια τέλεια σε αυτήν την πρόταση.
Ο πατέρας μου είναι στο γκαράζ.
Το βιβλιοπωλείο, που είναι απέναντι από τον σταθμό, είναι πολύ μεγάλο.
Δε νομίζω ότι μπορώ να εμπιστευτώ τον Θωμά.
Το πανεπιστήμιό μας έχει καλή βιβλιοθήκη.
Ο Τομ δεν είναι καλός στην οδήγηση.
Είμαι φοιτήτρια.
Δεν πρόκειται να τους βρείτε.
Αυτό είναι δική μου δουλειά!
Είσαι πολύ όμορφη.
Αυτοί δεν είχαν αρκετά χρήματα.
Ο Τομ έχει δύο λεξικά Γαλλικών.
Η Μαρία δεν έχει σεμνότητα στο να αλλάζει το μαγιό χωρίς να καλύπτεται.
Ο Τομ μας μαθαίνει Γαλλικά.
Θα πάω μόνος μου στη συνέντευξη.
Θα έπρεπε να 'σαι με το μέρος μου.
Τον πυροβόλησες.
Κάποιος έκλεψε το διαβατήριό μου.
Πώς είναι η σύζυγος;
Ποιο βιβλίο θα θέλατε;
Ο Τομ ενθάρρυνε τη Μαίρη.
Ο Τομ του χρόνου θα είναι τριάντα.
Στην αρχή οι φιγούρες προβάλλονταν πάνω στο τεντωµένο πανί.
Ο διευθυντής μεταχειρίστηκε πολύ άσχημα τη γραμματέα του, επειδή έκανε ένα μικρό λάθος.
Η εταιρία βρίσκεται σε οικονομικά προβλήματα.
Εγώ σε ευχαριστώ.
Δεν είναι πια παιδί.
Γνωρίζεις την απάντηση;
Δεν ξέρω γιατί της είπα ψέματα.
Επιλέξαμε πλακάκια με λεία επιφάνεια για την κουζίνα.
Είσαστε φινλανδοί και ρωσοί;
Πολλοί Αρμένιοι αναγκάστηκαν να εγκαταλείψουν τα εδάφη τους.
Πείτε μας γιατί.
Κοίτα με.
Δεν τους αρεσε να μενουν στη πολη
Πόσα αμάξια έχει ο Τομ;
Πάντα ήμουν διαφορετικός.
Προσπάθησα να κρύψω την απογοήτευσή μου.
Γιατί βιάζεσαι τόσο;
Δεν θέλω πια να σε ξέρω.
Έτρεξα προς τη στάση λεωφορείου για να μη χάσω το τελευταίο λεοφωρείο.
Γιατί μου είπατε ψέματα;
Ήσασταν απασχολημένη.
Θα ήθελα να το δω σε κάθε περίπτωση.
Ξέρουμε τι πρέπει να κάνουμε.
Μη βγάλετε τη μάσκα σας.
Μου ήρθε μια ιδέα.
Ποιος το 'στειλε;
Τώρα μαγειρεύω.
Είστε έτοιμοι.
Αυτή η μίζερη παλιά εκκλησία είναι το παλαιότερο κτίριο στην χώρα μας.
Ο Θωμάς ήταν ευγενικός μαζί μου.
Δεν μπορώ να βρω το κλειδί μου.
Είστε δυνατότερη απ' αυτούς.
Ο Τομ και η Μαίρη παντρεύτηκαν όταν ήταν νεαρά.
Αυτή σε κοιτάζει. Τη γνωρίζεις;
Πώς και ξέρετε τόσα για τον Θωμά;
Το καθήκον πάνω απ'όλα.
Ο Τομ είναι γεωργός.
Δεν οδηγεί γρήγορα ο Τομ.
Θα 'ρθουν.
Ο Τομ επισκέφτηκε τη Βοστώνη.
Σιγά μη μιλήσουν.
Το κάπνισμα εδώ απαγορεύεται αυστηρά.
Γιατί είστε τόσο απογοητευμένη;
Επιτέλους είναι Παρασκευή.
Ενα καλό φόρεμα εξασφαλίζει μια συνάντηση , αλλα ενα καλό μυαλο μια ουσιαστική σχέση
Μη κολυμπάτε στο ποτάμι.
Τώρα διψάω.
Φάγαμε πρωινό στις επτά.
Είστε Καναδέζος;
Κι εγώ είμαι δάσκαλος.
Χθες τα σπάσαμε όλα.
Φαίνεται ότι πραγματικά όλοι έχουν το ταίρι τους.
νομίζεις πως τα γαλλικά είναι δύσκολα
Θα 'μαστε μαζί.
Δεν είναι σωστό να κλέβεις.
Ο Τομ κούμπωσε το πουκάμισό του.
Παρακαλώ αναπνεύστε από τη μύτη σας.
Απολύεσαι.
Αυτό είναι το δικό μου αμάξι.
Είμαι άτυχη.
Ο Τομ έδειξε στη Μαίρη τις φωτογραφίες.
Το κατέβασα.
Σηκώνεται στις 7.
Όπως θέλετε!
Νόμιζα πως ήσασταν Ιάπωνες.
Μπορείς να ακούσεις τη γάτα? Θέλει να μπει μέσα.
Έτσι πρέπει να είναι.
Ένας για όλους, όλοι για έναν.
Η φίλη μου δεν παίζει τένις.
Όλοι χρειάζονται φίλους.
Θα είσαι μια χαρά χωρίς εμένα.
Ας ελπίσουμε να είναι αλήθεια.
Όταν ήμουν μικρός περνούσα πολλές ώρες διαβάζοντας μοναχός στο δωματιό μου.
Μου αρέσει να τρέχω.
Ο Τομ δίστασε.
Μ' αρέσουν οι εκπλήξεις.
Μην το παίρνεις αυτό τόσο κυριολεκτικά.
Ήταν πεινασμένοι.
Ο Κεν το 'κανε αυτό.
Θέλησαν να κλέψουν τ' αυτοκίνητο.
Το σχέδιό μου είναι διαφορετικό από το δικό σας.
Χρειάζομαι τη συμβουλή σας.
Ο Τομ το άνοιξε.
Γιατί δε κάνεις αυτό;
Ήσασταν ευτυχισμένη;
Πες τους πως είν' επείγον.
Μ' έσωσε.
Επιτρέπεται να της κάνουμε μαλάξεις;
Θα 'μαι εδώ.
Αυτό συμβαίνει συνέχεια.
Τον αγόρασες στη μαύρη αγορά;
Ο μπαμπάς δεν τρώει πολλά φρούτα.
Το χόμπι του πατέρα μου είναι το ψάρεμα με καλάμι.
Πρέπει να σεβόμαστε τους κανόνες.
Δεν ξέρω τι μπορείς να κάνεις.
Δεν έχω άλογο.
Μας έχουν προειδοποιήσει.
Ο Τομ έχει άδικο.
Γνωρίζουμε αρκετά καλά η μία την άλλη.
Ποιοι είναι οι κανόνες;
Έχω εργαστεί σε αυτό το εργοστάσιο.
Η νύφη πέταξε το νυφικό και έβαλε το κορμάκι της για το χορευτικό.
Η μύτη σας τρέχει.
Το αλφάβητο της Εσπεράντο συνίσταται από 28 γράμματα: a, b, c, ĉ, d, e, f, g, ĝ, h, ĥ, i, j, ĵ, k, l, m, n, o, p, r, s, ŝ, t, u, ŭ, v, z.
Μου αρέσουν.
Υποχώρησε ο πυρετός του.
Πέρασαν τη νύχτα μαζί.
Η καλή χρήση της τεχνολογίας μπορεί να βελτιώσει την καθημερινότητά μας.
Τι θα τις πείτε;
Η φλεβίτιδα προκαλείται από διευρυμένες φλέβες κοντά στην επιφάνεια του δέρματος.
Γεννήθηκα στο Ισραήλ.
Νομίζω πως κάτι μαγειρεύεται πίσω από την πλάτη μου.
Αυτοί θα την επιδιορθώσουν.
Τίποτα.
Για να αναπτυχθούν σωστά, αυτά τα φυτά χρειάζονται έδαφος που δεν περιέχει πολύ υγρασία.
Φίλησε τον Τομ.
Άσε μας να σου πλύνουμε τα ρούχα.
Έβγαλε ένα κέρμα από την τσέπη του.
Πού θα ήθελες να πας;
Το νερό δεν είναι πόσιμο.
Κουρευεται τρεις φορές τον μηνα .
Δε σου φαίνονται ευτυχισμένοι;
Τον θυμάμαι.
Θα πλυθώ τώρα.
Δυστυχώς εκείνη του είπε ότι ήταν δεσμευμένη.
Αυτή κάθησε δίπλα του.
Ακούω με προσοχή.
Είμαι λίγο κουρασμένη.
Πείτε τες γιατί.
Καταλαβαίνετε;
Θέλω να αγοράσω κάτι να φάω.
Αυτό είναι εκείνο που θέλω να πω!
Ο Θεός έχει κάτι για σας.
Ο Τομ είχε πονοκέφαλο.
Έχω δουλειά.
Κάνω ντουζ μια φορά την ημέρα.
Σας εμπιστεύομαι.
Είμαι μεθυσμένη.
Ο πιλότος κλείνει την πόρτα.
Ήσαστε απασχολημένη χθες;
Ο Τομ φοράει λευκές κάλτσες.
Επισκεύτηκα τη Βοστόνη πριν πολλά χρόνια.
Η παιδική κακοποίηση είναι έγκλημα.
Εδώ επιτρέπεται το κάπνισμα;
Αυτό το βιβλίο ανήκει στον Πάολο.
Τι τις είπατε;
Η γλώσσα είναι ένα μέσο συνεννόησης.
Θα μας λείψει ο Τομ.
Καταλήξαμε σε αδιέξοδο.
Αυτός είναι μαθητής του γυμνάσιου Ιούτσου.
Οι γονείς μου μ' αγαπούν.
Ο ηθοποιός μακιγιάρεται.
Η Αιμιλία διάβασε αυτό το βιβλίο.
Ο πατέρας του αφιέρωσε τη ζωή του στην επιστήμη.
Βοηθήστε με να το σηκώσω αυτό.
Θα σε βρει ο Τομ.
Τομ, τι θέλεις για βραδινό;
Μου φαίνεται ότι μπορείς να το κάνεις αυτό μόνη σου.
Γλύτωσα από το θάνατο.
Ο χάρτης είναι στον τοίχο.
Ξύπνησα δεκάμισι το πρωί.
Πώς την γνώρισες την Μαίρη;
Ποιος ξέρει;
Αυτό είναι δικό μου;
Ορίστε η τσάντα σου.
Τηγάνισέ μου ένα αυγό.
Προτείνω να πάμε σπίτι.
Δεν είμαι τόσο γρήγορος όπως εσύ.
Αυτός ζούσε εκεί μόνος.
Το ξέρω ότι δουλεύεις σκληρά.
Ανέβασε ένα βίντεο.
Ο ίδιος λαός, η ίδια αίσθηση.
Κάνε αυτό που θεωρείς σωστό.
Δεν μπορείτε να κάνετε τίποτα.
Βάλτε το πίσω στη φωλιά.
Από πάνω το ποτάμι φαίνεται σαν ένα φίδι που γλιστρά μέσα στη ζούγκλα.
Κάποιος τηλεφωνεί.
Έχασε την πτήση του.
Το σχολείο δεν είχε κανέναν ρόλο στη ζωή τους.
Είχα μόνον δύο ποτήρια κρασί.
Είναι μαύρο τ' αμάξι σας;
Ήμαστε και οι δύο πολύ απασχολημένες.
Είναι επικίνδυνοι οι σκορπιοί.
Θα έβαζα λιγότερο θυμάρι.
Ο πελάτης δεν έχει πάντα δίκιο.
Τέλος πάντων, πόσο χρονών είσαι;
Δεν πρόκειται να δω τη τηλεόραση το βράδυ.
Ξέρω το όνομά σου.
Ποιος άλλος σας βοήθησε;
Η Μαίρη έπινε.
Δε ζει κανένας εκεί.
Δεν είμαστε ένοχοι.
Αυτός δουλεύει οχτώ ώρες την ημέρα.
Την αγόρασα.
Κάνω ντουζ κάθε βράδυ.
Είναι μικρότερη από μένα.
Άσε με να μιλήσω, σε παρακαλώ.
Γιατί άφησες ανοιχτή την πόρτα;
Εκείνο ήταν το κουτί μου.
Συγγνώμη.
Το βιβλίο του είναι κόκκινο.
Ο Τομ άρχισε να βήχει.
Την ξέρουμε εδώ και χρόνια.
Είσαι ρατσίστρια.
Τον κακό σου τον καιρό.
Πείτε του ότι είστε άρρωστη.
Ο Τομ σας μισεί.
Μένω στον πέμπτο όροφο.
Εσύ θα μάθεις να μιλάς άπταιστα τ' Αρχαία Ελληνικά!
Ο Τομ κρύφτηκε πίσω από το πράσινο αυτοκίνητο.
Μελέτησα μία ώρα.
Οι δύο μου αδερφές μοιάζουν τέλειες.
Η μητέρα μου είναι όμορφη.
Ο γέρος μένει μόνος του.
Σου αρέσει το καινούργιο μου καπέλο;
Θα το πάρω, αν δε σε πειράζει.
Δεν μπορώ να βρω τον Τομ.
Μαθαίνουμε αραβικά.
Έχεις ήδη χαιρετήσει τον Τομ;
Πέθανε την περασμένη βδομάδα.
Προσπάθησε να βελτιώσεις τ' Αγγλικά σου.
Επισκέπτομαι την Αλγερία συχνά.
Είναι αγόρι ή κορίτσι;
Ο Τομ σταμάτησε να διαβάζει το βιβλίο.
Αυτή είναι η αλήθεια.
Πού πηγαίνετε;
Η μόλυνση είναι ένα σοβαρό πρόβλημα στην Κίνα.
Αυτό είναι τ' αμάξι σου;
Μόλις έκανε να μιλήσει, τον διέκοψαν.
Είστε γερμανοί, έτσι δεν είναι;
Καταρχάς θεωρούμε απαράδεκτο ότι δεν έκανε δεκτούς τους δημοσιογράφους.
Πού μ' είδατε;
Τα ετερώνυμα έλκονται.
Δεν είστε Καναδός.
Είστε σημαντικοί.
Γιατί δεν μένετε;
Πού είναι το λεωφορείο;
Καμιά δε σ' αγαπάει όσο εγώ.
Μιλούσα στον εαυτό μου στα Βερβέρικα.
Λείπουν δύο σελίδες από το βιβλίο.
Δεν ξέρω τίποτα γι'αυτόν.
Ο Τομ υποσχέθηκε να μην κάνει κακό στη Μαίρη.
Αυτό είναι εύκολο.
Είστε σίγουροι ότι αυτό είπε ο Τομ;
Πού τα ταΐζεις;
Ο Τομ επισκέφτηκε την Αυστραλία.
Είσαι ο μοναδικός Καναδέζος στο σχολείο μας.
Σώσ' τους.
Τα κύματα της θάλασσας κλυδώνιζαν το πλοίο.
Τι ώρα φεύγει;
Ο Τομ ήξερε ποιος ήταν ο δολοφόνος.
Αυτή η δουλειά δεν είναι εύκολη σε καμιά περίπτωση.
Περιμένω τον Γκοντό.
Είμαι απασχολημένη.
Μου αρέσει ο σκύλος σας.
Πηγαίνω στην εκκλησία με το αυτοκίνητο.
Η επιτυχία του οφείλεται κυρίως στην εργατικότητά του.
Υπάρχουν μόνο τρεις απ' αυτές.
Το άρθρο σου με απογοήτευσε.
Ήμαστε όλοι πολύ πεινασμένοι.
Ο αριστερισμός είναι παιδική ασθένεια του κομμουνισμού.
Πρέπει να πάρω ένα στυλό.
Τα δέντρα είναι πράσινα.
Βάλε το αυτοκίνητο στο γκαράζ.
Δεν ξέρω που μένει η Μαρία.
Μπορώ να σε προσθέσω στο Facebook;
Τι ξέρεις;
'Οταν το χρειαστείς, θέτω τον ευατό μου πλήρως στη διάθεσή σου.
Πρέπει να μιλήσουμε στον Τομ.
Μπορώ να σε συνοδεύσω ως την εξώπορτα;
Θέλετε να πάτε στο Χάρβαρντ ή όχι;
Σώστε με.
Ακούστε πώς ροχαλίζει.
Δεν ήμουν μεθυσμένη.
Ήταν μελαγχολική.
Φέρε ένα καφέ στον Τομ.
Θα έρθει ο καιρός που θα το καταλάβεις.
Συζητήστε και δώστε παραδείγματα.
Όλοι μιλούν για σας.
Η υψηλή αρτηριακή πίεση αυξάνει τον φόρτο εργασίας της καρδιάς και των αρτηριών.
Μη ψεύδεσαι σε μένα!
Να κάνεις καλό σ' εκείνους που σε μισούν.
Ήρθε η ώρα να μάθουμε ρωσικά.
Της είπες;
Σώστε μας.
Δε γνωρίζει ούτε μένα ούτε σας.
Ανησυχεί για το αποτέλεσμα.
Θα τον ανοίξω.
Δεν πλήρωσα τίποτα.
Κατάγομαι από τον Καναδά.
Σας αρέσω;
Κρατήστε τα μάτια σας κλειστά.
Πείτε του ότι δεν το χρειάζεστε.
Θέλουμε να πάμε.
Έχω τηλέφωνο στο δωμάτιό μου.
Σχεδιάζει τα ρούχα της και μετά βάζει μια μοδίστρα να τα φτιάξει.
Δεν είχαμε τι να πούμε.
Ο Τομ και η Μαίρη παίζουν Cluedo με τους φίλους τους.
Ο Τομ κοιμάται στην καρέκλα του.
Με ξάφνιασε.
Πρέπει να μιλήσουμε.
Δε σας πιστεύω!
Θα προσπαθήσω να σου τις βρω.
Μου αρέσουν τα σκυλιά.
Είναι η Λώρι σπίτι;
Το κάνει πιο γρήγορα από εμένα.
Στα παιδιά αρέσει να πίνουν χυμό φρούτων.
Ποιό κομμάτι δεν είναι μεταφρασμένο;
Του Τομ του αρέσει να φτιάχνει σαΐτες.
Μαγειρεύετε απόψε;
Ο Τομ άρχισε να ονειρεύεται.
Παραδέχομαι ότι ξαφνιάστηκα.
Την ερωτεύτηκα με την πρώτη ματιά.
Ο Τομ λέει πως του αρέσουν οι ταινίες τρόμου.
Ό,τι δε με σκοτώνει, με κάνει πιο δυνατό.
Σε παρακαλώ, δώσε μου μια απόδειξη.
Οι καρέκλες θα είναι εδώ αύριο.
Αυτός ο καφές δεν είναι αρκετά ζεστός.
Ήμουν πολύ χαρούμενος μόλις είδα το μωρό.
Είδες τα νέα;
Είμαι νοικοκυρά.
Ο πατέρας σας δε θα τ' αγοράσει.
Απλώς το είχα εντελώς ξεχάσει.
Μπορείς να βρεις το ίδιο πράγμα οπουδήποτε.
Ο Τομ επέμεινε να βοηθήσει τη Μαίρη.
Ο Τομ δεν ήθελε να πάει φυλακή.
Θα 'μαι διακριτική.
Ο Τομ μπορεί να ακούσει τη Μαίρη πολύ καλά.
Το Βερολίνο βρίσκεται στον ποταμό Σπρε.
Τότε της ήρθε μία καταπληκτική ιδέα.
Η Ελλάδα είνα χρεωκοπημένι.
Έχεις νερό.
Είναι μικρός κι αδύναμος.
«Τι θα ήθελες να αγοράσεις;» «Θα ήθελα να αγοράσω έναν σκύλο.»
Οι εραστές φιλήθηκαν.
Εκείνο είναι σχολείο.
Ολοκληρώθηκε το δεύτερο εξάμηνο.
Φεύγει αύριο για το Τόκιο.
Η Μαίρη ξέρει τι κάνει.
Άσε με να αποσαφηνίσω τη θέση μου.
Υπάρχουν τρία καταστήματα στο εμπορικό κέντρο.
Δεν αγαπάω τον Τομ.
Βγες τώρα από το αμάξι!
Περιμένετε μέχρι τις έξι.
Είμαι πολύ περήφανος για τον γιό μου.
Για πρώτη ίσως φορά ένας πόλεμος καλύφθηκε από τόσους δημοσιογράφους.
Είσαι Καναδή πολίτης;
Μου αρέσει να μελετώ Γαλλικά.
Ένα πολυκαστάστημα πουλά πολλά πράγματα.
Η Αιμιλία φοβάται τα ύψη.
Η αναφορά της για το ατύχημα συμπίπτει με τη δική σας
Τελείωσες τη σχολική εργασία σου;
Συμφωνώ με τον Τομ πάνω σ' αυτό το ζήτημα.
Ο Τομ και η Μαίρη περιμένουν στο διπλανό δωμάτιο.
Φαίνονται ευτυχισμένοι.
Δείξε μου το δεξί σου χέρι.
Η ζωή είναι μικρή, αν και το χαμόγελο διαρκεί μόνο ένα δευτερόλεπτο.
Ο Τομ πήγε την κόρη του σχολείο.
Την πυροβόλησε.
Καταλαβαίνω απόλυτα.
Ότι φεύγει, γυρίζει πίσω και πάλι.
Δεν έπεφτε καρφίτσα.
Πόσα θες να πληρωθείς;
Μ' άρεσε πολύ.
Θέλω μια δουλειά.
Ο Τομ δεν έμαθε από τα λάθη του.
Σ' αρέσει αυτό το χρώμα;
Θα ήθελα να σπουδάσω στο Παρίσι.
Σε εμπιστεύομαι.
Η εξάσκηση φέρνει την τελειότητα.
Έχεις πιάσει τον κλέφτη.
Ποιος είναι ο αγαπημένος σου παίκτης;
Ξέρω περισσότερα απ' αυτήν.
Έχεις σκοπό να αγοράσεις αυτό το αυτοκίνητο;
Οι πυροσβέστες έσβησαν τη φωτιά.
Πού έβαλες το βιβλίο που διάβαζα;
Είναι πολύ διασκεδαστικό να ακούς μουσική.
Τι προκάλεσε αυτούς τους τραυματισμούς;
Κάνενας από μας δεν μπόρεσε να απαντήσει στην ερώτηση.
Το γραφείο μου είναι παλιό.
Ο Τομ είναι ο ψηλότερος στην τάξη μας.
Πείτε του ότι δεν τον χρειάζεστε.
Τίνος είναι αυτό το εγχειρίδιο;
Έχω ξαναδεί αυτή τη φωτογραφία
Θέλει να χορέψει.
Αν περνούσα από το σπίτι της μαμάς θα έπαιρνα το σακάκι που ξέχασα.
Είμαι ο γιατρός σας.
Θέλω να σας πω κάτι παράξενο.
Εκείνο το μολύβι είναι δικό σας;
Δε δουλεύω έτσι.
Στον Τομ δεν αρέσει να μιλά για τον εαυτό του.
Ο Τομ μένει στην οδό Παρκ.
Βλέπω την Ντάνα και την Κορίνα.
Είμαστε έτοιμες να βοηθήσουμε.
Μ' αρέσει το καλοκαίρι.
Γιατί;
Έχετε φτηνά δωμάτια;
Κατάγομαι από την Αγγλία.
Θα σταματήσεις τις μαλακίες;
Ήσασταν ένοχος.
Ο πατέρας της αφιέρωσε τη ζωή του στην επιστήμη.
Δεν είναι φτωχή.
Ο Θωμάς δεν είναι σίγουρος.
Τι ώρα θα είσαι έτοιμος να φύγουμε;
Ο Τομ μπορεί και διαβάζει καλά.
Το αεροπλάνο πέταξε πάνω απ' τον όρο Φούτζι.
Έφαγα τα κόκκινα μήλα.
Ήσασταν στον στρατό;
Το σκυλί είναι έξυπνο.
Δεν παραπονιόταν ο Τομ.
Πρέπει να γράψω ένα γράμμα. Έχεις χαρτί;
Κοίτα μη σε υποψιαστούνε.
Η φωτογραφική μου μηχανή είναι διαφορετική από τη δικιά σου.
Ο θείος μου έχει τρία παιδιά.
Ποιος σε πυροβόλησε;
Οι φώκιες τρώνε κυρίως ψάρια.
Είναι εσωστρεφής.
Γιατί βρίζετε τον Τομ;
Αυτός αποφάσισε να πουλήσει το αυτοκίνητό του.
Χρειάζεσται το βιβλίο;
Η Αυστραλία είναι μια όμορφη χώρα.
Θα είστε ασφαλείς.
Πες τες ότι δεν είσαι έτοιμος.
Τα λεφτά του είναι στην τράπεζα.
Δεν έχω ιδέα πως λειτουργεί.
Έβαψε άσπρους τους τοίχους.
Ο Τομ μίλησε για τη ζωή του στη Βοστώνη.
Δεν υπήρχε χώρος για τις αποσκευές μας.
Δεν απάντησες στην ερώτηση.
Σὰν τὸν παραίτησαν οἱ Μακεδόνες κι ἀπέδειξαν πὼς προτιμοῦν τὸν Πύρρο ὁ βασιλεὺς Δημήτριος (μεγάλην εἶχε ψυχή) καθόλου - ἔτσι εἶπαν - δὲν φέρθηκε σὰν βασιλεύς.
Υποστηρίζετε τον Παναθηναϊκό ή τον Ολυμπιακό;
Η πολύ λιπαρή διατροφή προκαλεί υποθετικά καρδιακές παθήσεις.
Δουλεύουν παρασκηνιακά.
Πότε θα εκδοθεί το βιβλίο σας;
Ήσουν μόνη;
Στη Νάπολη ένα από τα τρία παιδιά δεν πηγαίνει στο σχολείο.
Ο Τομ δεν είναι Καναδέζος.
Μου 'δωσε ένα ρολόι.
Είσαι κουρασμένος;
Είσαι ντροπαλός.
Πείτε του πως είναι σημαντικό.
Κανείς δε θα μάθει.
Νομίζεις ότι θα μπορούσες να με βοηθήσεις να βγάλω τα χόρτα απ' τον κήπο αυτό το απόγευμα;
Είναι Γιαπωνέζος;
Πόσες Καναδέζες φίλες έχεις;
Ο δάσκαλος είπε ότι πρέπει να αποστηθίσουμε αυτούς τους ιδιωματισμούς.
Ο Τομ λέει ότι θέλει να γράψει ένα βιβλίο.
Έκανε το ίδιο λάθος δυο φορές.
Πούλησαν το διαμέρισμά τους και έμειναν σε ένα πλωτό σπίτι στην ακτή.
Τι σε κάνει να πιστεύεις ότι πρέπει να το κάνεις αυτό;
Τι μπορούμε να κάνουμε για σας;
Χρησιμοποιεί το ίδιο λεξικό με εμένα.
Πώς πάνε οι δουλειές;
Αγάπα αυτό που κάνεις.
"Σε φίλησε;" "Ναι." "Το 'ξερα!"
Υπάρχει ένα ποτήρι πάνω στο τραπέζι.
Δεν είμαστε πλούσιοι.
Ο Τομ θ' αρχίσει.
Είσαι η μοναδική Καναδέζα στο σχολείο μας.
Το αυτοκίνητο του μέλλοντος δεν χρειάζεται οδηγό.
Είμαι δίγλωσσος.
Πουλιά πετούν στον ουρανό.
Είναι απασχολημένος;
Που είναι το κοντινότερο σουπερμάρκετ;
Σας είδαν.
Αυτή με ζήτησε να γράψω ένα γράμμα για την φίλη της στην Γερμανία.
Ήταν μία από τις χειρότερες εμπειρίες της ζωής μου.
Αυτό δεν αξίζει πολλά.
Ο Τομ παραιτήθηκε.
Τα παπούτσια σου είναι εδώ.
Θα μπορούσα να χρησιμοποιήσω το μολύβι σου;
Θα σας ακολουθήσω.
Θα κλάψει ο Τομ.
Ήταν τόσοι πολλοί άνθρωποι στο δωμάτιο που μετά βίας μπορούσα να κινηθώ.
Τι έχεις φάει;
Κοιμήθηκα καλά.
Μην πάτε για ψώνια χωρίς λίστα.
Από ποιο μέρος της Αυστραλίας είστε;
Ζεί μόνη.
Ο Τομ είναι αλλεργικός στα φιστίκια.
Πέτυχες διάνα!
Μπορείς να βοηθήσεις τον Τομ;
Μην το ξαναπείς!
Ποιός έγραψε αυτά τα δύο γράμματα;
Δε μπορώ να απολύσω τον Τομ. Είναι ο καλύτερος εργαζόμενός μας.
Όλα τα ανθρώπινα όντα είναι θνητά.
Έξοχα!
Τα μάτια σας μου θυμίζουν τ' άστρα.
Τι θα ήθελες για πρωινό;
Τις είπες;
Γιατί δε γυρνάμε στο σπίτι;
Μόλις σηκώθηκα.
Ποιος έφαγε;
Τι υπάρχει εδώ γύρω;
Να αγαπάς ότι κάνεις.
Είχες δίκιο.
Έκανε τίποτα ο Τομ;
Γεννηθήκαμε την ίδια μέρα.
Απέσυρα την υποψηφιότητά μου.
Θέλω να της πω.
Δεν είναι αποτελεσματικός.
Η Γιοκοχάμα είναι η δεύτερη μεγαλύτερη πόλη στην Ιαπωνία.
Θέλω αυγά.
Ντολμαδάκια είναι γεμιστά αμπελόφυλλα.
Κοίτα τριγύρω.
Ο Νατζίμπ δεν είναι καλός αρχηγός.
Τι να πω;
Τι κάνουμε;
Τον κατέβασα.
Θέλω να μείνω λίγο μόνος μου.
Τα Ελληνικά και τα Λατινικά είναι χρήσιμες γλώσσες, για αυτό τα μαθαίνω.
Θα δεις τον Τομ.
Αυτή έλυσε το πρόβλημα σε δέκα λεπτά.
Πρέπει να κρυφτείς.
Ο χρόνος έχει δώδεκα μήνες.
Σε καταλαβαίνω.
Ο Τομ πέθανε πέρσι τον Οκτώβριο.
Δεν πιστεύει ότι ο πατέρας του θα επιστρέψει.
Αυτό είναι το τελευταίο ταξίδι.
Με κοροϊδεύεις;
Μέτρα τρεις φορές και κόψε μια.
Πες στον Τομ ότι είμαι για κολύμπι.
Σε θέλω εδώ.
Το Τόκιο έχει περισσότερους από δέκα εκατομμύρια κατοίκους.
Δε νομίζω ότι ο Τομ αστειευόταν.
Το λουλούδι είναι γαλάζιο.
Σας είπα ήδη ότι δεν είναι εδώ.
Θα τη διαβάσω.
Τώρα ας μιλήσουμε για το τι να κάνουμε μετά.
Την εποχή των Σοβιετικών τα αφρώδη κρασιά μας ήταν γνωστά ως σοβιετική σαμπάνια.
Αυτό το Σαββατοκύριακό μπορούμε να κάνουμε δωρεάν τηλεφωνήματα.
Είσαι κλεισμένη για την άλλη Δευτέρα;
Είναι του αδερφού μου.
Το παιδί εισπράττει την κριτική από τη μητέρα του ως έλλειψη αποδοχής.
Μπορούμε να μιλήσουμε γι' αυτό στο μέλλον.
Ο Fernão Lopes ήταν πορτογαλικός ιστοριογράφος.
Ο Τομ είπε ότι δεν ξέρει τη Μαίρη.
Είσαι πολύ πλούσιος.
Ο Τομ οδηγεί ένα παλιό Φορντ.
Ήξερα πως δεν έπρεπε να την επισκεφτώ, ωστόσο πήγα να τη δω.
Αν αλλάξεις γνώμη, ενημέρωσέ με.
Ξέρεις κανέναν ελληνικό μύθο;
Εκτίμησα την καλοσύνη σου.
Ταξιδέψαμε μαζί.
Δεν το θέλω, γιατί ήδη το έχω.
Αυτό το βιβλίο είναι πολύ σημαντικό για μένα.
Προσπαθήστε να μείνετε ακίνητοι.
Ο Τομ συνελήφθη στη Βοστώνη.
Μ' αρέσει η ζωή μου.
Πες τους ότι έρχομαι.
Δε θέλω να μάθω τη γλώσσα σας.
Ο θείος μου είναι νεκρός εδώ και τρια χρόνια.
Ο σκύλος φοβάται το άλογο.
Μην παραλείπετε να αερίζετε καθημερινά τα δωμάτια.
Δεν μπορώ να πιω καφέ χωρίς ζάχαρη.
« Okonatta », είναι η κατάλληλη λέξη.
Πώς τα πάτε;
Ο Τομ δεν ήθελε να τον αγγίξει.
Βοήθησε με να σηκώσω αυτό το κουτί.
Είναι σοβαρό;
Αυτός δε μου το δώσε.
Είστε σίγουρη ότι είμαι η μοναδική Καναδέζα εδώ;
Θα σε συγχωρέσω.
Οι Ιάπωνες φοιτητές πηγαίνουν στις σχολές για 35 εβδομάδες ανά έτος.
Τα θυμάμαι.
Είναι σκοτεινά εδώ μέσα.
Ποιος σε βρήκε;
Θα μείνω εδώ.
Τις καλέσατε στο πάρτι;
"Που είναι το βιβλίο του;" "Είναι πάνω στο τραπέζι".
Ποιο είναι το όνομα αυτού του λουλουδιού;
Άρχισα να στριφογυρνάω γύρω στις 4:30 το πρωί αλλά δε σηκώθηκα μέχρι τις 6:00.
Αγόρασα ένα κόκκινο αυτοκίνητο.
Μπουχτίσαμε την πολιτική διαφθορά.
Ο δάσκαλος διδάσκει.
Ήρθε ο Τομ.
Δεν είστε ο πατέρας μου.
Εμένα δε μου αρέσει αυτή η μουσική, αλλά γούστα είναι αυτά.
Πέστε τους ότι είστε άρρωστος.
Ξύπνησα στις έντεκα.
Είναι περήφανοι για μένα.
Ήσασταν άχρηστη.
Είστε σίγουρες ότι αυτό είπε ο Τομ;
Ήταν απασχολημένα.
Η Μόλλυ κι εγώ πήγαμε στον κινηματογράφο.
Πέρασε το καλοκαίρι.
Θέλω να αλλάξω δέκα χιλιάδες γιεν σε δολάρια.
Τι προσπάθησες να κάνεις;
Δάκρυα κύλησαν στα μάγουλά της.
Είσαι σίγουρος ότι αυτό είπε ο Τομ;
Είναι μακριά από δω η τράπεζα;
Νικήσαμε.
Είναι ερωτευμένα.
Είναι ωραίος και μυστηριώδης.
Πρέπει να είσαι πολύ περήφανος για τον Τομ.
Είμαι ταλαντούχα;
Περίμενα πάνω από μια βδομάδα.
Ο Τομ δε θα εκδοθεί στην Αυστραλία.
Δε σου μοιάζουν ευτυχισμένοι;
Ο Τομ έπλυνε το πρόσωπο και τα χέρια του.
Ο Τομ θέλει να μείνω.
Ο Τομ μας έσωσε όλους.
Θα έπρεπε να εξετάσετε αυτόν τον μαθητή.
Δεν είμαι και τόσο καλά.
Κοιμούνται μαζί σε σπηλιά ή σκηνή.
Αυτό δεν θέλουμε ούτε να το σκεφτόμαστε.
Κατά τη γνώμη μου είναι ο καιρός ωραίος.
Δεν είναι μόνο έξυπνη αλλά και όμορφη.
Είμαι Γιαπωνέζα.
Το μόνο που χρειαζόμαστε είναι νερό.
Θα θέλατε να φάτε;
Που γνωριστήκατε μ΄αυτήν;
Έχω κάτι να του πω.
Πείτε της πως έρχομαι.
Θα σας κεράσω ένα ποτό.
Ο γιος μου είναι ψηλότερος από μένα.
Ο Τομ κλειδώθηκε στην ντουλάπα.
Έσπασα το πόδι μου.
Προσπαθείτε να με δηλητηριάσετε;
Δεν είσαι η μοναδική Καναδή εδώ.
Προσπάθησα να τη σώσω.
Εδώ γύρω δεν εμπιστευόμαστε τους ξένους.
Βελτιώνεται μέρα με τη μέρα.
Αυτός είναι κακοδιάθετος.
Σας έχω πει πόσο όμορφοι είστε;
Λατρεύω τα χάμπουργκερ.
Η Χιτόμι έδειχνε πολύ ευτυχισμένη.
Θα σε σταματήσω.
Σε θέλω, Τομ.
Πόσα λεπτά διαρκεί αυτό;
Διαδηλώνουμε γιατί δεν αντέχουμε άλλο!
Το ρολόι σας πάει δέκα λεπτά πίσω.
Στο δρόμο για το σπίτι πέτυχα ένα παλιό φίλο.
Είσαι Καναδή· έτσι δεν είναι;
Ποιος να δει αν είμαι ξυρισμένος;
Σας αρέσουν τα ρούχα μου;
Παίρνω ένα λεωφορείο.
Πέρασα τρεις μήνες σε ένα νοσοκομείο, όταν ήμουν δεκατριών χρόνων.
Η ιστορία του δημοσιεύθηκε στο περιοδικό.
Ταξιδεύω μόνος μου.
Πήγαινε σπίτι, Θωμά. Μέθυσες.
Ποιος είπε πως είναι κακό;
Τέσσερα επί δύο κάνουν οχτώ.
Πήρα αυτό που ήθελες.
Τον κάλεσες στο πάρτι;
Στο φανάρι στρίψτε δεξιά.
Ο Τομ παντρεύτηκε μια νοσοκόμα.
Ο Τομ είναι κυνικός.
Πού είναι τα κλειδιά του αυτοκινήτου μου;
Ο Τομ δε θέλει να μιλάει για την ιδιωτική του ζωή.
Στους νεαρούς Ιάπωνες αρέσει η Ροκ και η Τζαζ.
Ποιο είναι το όνομα του πιο ψηλού βουνού σε εκείνη τη χώρα;
Τι πουλάνε;
Μιλάει.
Αυτός πέρασε δίπλα μου, χωρίς να με κοιτάξει.
Έχει τουαλέτα;
Το γάλα χάλασε.
Ο Τομ τις πυροβόλησε.
Το κορίτσι θέλει να ξέρει την αλήθεια.
Ο Τομ πέθανε πέρυσι τον Οκτώβρη.
Αυτό είναι το δικό μου αυτοκίνητο.
Αφήστε με να τελειώσω.
Έχω άσχημα νέα.
Το μαχαίρι είναι βρόμικο.
Ο Τομ είναι παντρεμένος με μια διάσημη ηθοποιό.
Πότε πήρε ο Τομ αυτά τα παπούτσια;
Δε θέλει να μάθει Γαλλικά ο Τομ.
Θα ήθελα να δω το φεστιβάλ.
Ο Τομ είναι φίλος της αδερφής μου.
Οι Έλληνες είναι καλοί μάγειρες.
Θα φέρω σφουγγαρίστρα.
Αν είσ' απασχολημένη, θα σε βοηθήσω.
Δεν τους νοιάζει.
Αυτό είναι το είδος μουσικής που μου αρέσει.
Δεν μου αρέσει η μουσική.
Ποιό είναι το νόημα αυτής της λέξης;
Αυτοί κάθισαν σε ένα παγκάκι στο πάρκο.
Μπορείς να μου πεις την αλήθεια.
Είστε στ' αλήθεια δίδυμοι;
Επισκέφτηκε χτες τη θεία του.
Πού πάτε;
Βρήκα το άδειο κουτί.
Η εξέταση είναι δύσκολη.
Πού είναι οι στρατιώτες;
Ευτυχώς ήταν καλός καιρός.
Έχω συχνά εφιάλτες.
Είσαι σίγουρος ότι είμαι η μοναδική Καναδέζα εδώ;
Του άρεσαν τα λαχανικά, ιδιαίτερα το λάχανο.
Αυτός δεν ξέρει τι κάνει!
Ο Τομ είναι μέλος.
Τι στο καλό εννοεί ο Τομ;
Σύμφωνα με το Αγγλικό Λεξικό Όξφορντ, η λέξη «set» έχει 430 διαφορετικά νοήματα και έννοιες.
Έχουμε αυτό που αξίζουμε.
Μόλις το λύσαμε.
Είδε τα πάντα.
Δεν τον χρειάζομαι.
Όταν λείπει η γάτα, χορεύουν τα ποντίκια.
Ο Τομ άρχισε να μιλάει.
Θέλω να γίνω πιλότος στο μέλλον.
Συνέλθετε!
Αυτό το αυτοκίνητο είνα εύκολο στο χειρισμό.
Ο Θωμάς δε φαινόταν σα ν' ανησύχησε για τι μπορεί να συμβεί.
Οι αληθινοί ήρωες είμαστε εμείς.
Πες μου για τη δουλειά σου.
Γνωρίζαμε πως έπρεπε να δουλέψουμε σκληρά.
Έκαναν πολλές αλλαγές.
Δεν μπορώ να ξεχάσω τα μάτια της.
Ποιος γνωρίζει τις απαντήσεις;
Αυτό δεν είναι ρεαλιστικό.
Δε θα πάω στην Αυστραλία φέτος.
Έχεις δίκιο, νομίζω.
Οι γονείς του περιμένουν πολλά από αυτόν.
Θα τη δοκιμάσω.
Απλώς ήθελα να τραγουδήσω.
Τ' όνομά μου είναι Κουζέι.
Υπάρχουν πολλά έπιπλα στο δωμάτιο.
Ένας από αυτούς είναι δολοφόνος.
Ο γιατρός με γλίτωσε από βέβαιο θάνατο.
Κάθε χώρα έχει μια πρωτεύουσα.
Μπορεί να είναι φτωχός αλλά είναι δουλευταράς.
Ποια είναι η φύση του προβλήματός σας;
Πρέπει να σ' αφήσω.
Η απάντηση μας οδηγεί σ' έναν φαύλο κύκλο.
Μπορείς να κάτσεις, αν θες.
Αν αυτή η κιθάρα δεν ήταν τόσο ακριβή, θα μπορούσα να την αγοράσω.
Αυτή είναι η λύση.
Ζήτησα βοήθεια.
Ο Τομ δε μου 'πε το μυστικό του.
Ο Τομ ήταν έτοιμος.
Ο Τομ αγόρασε ένα αμάξι στη Μαίρη.
Είστε δυνατότερες απ' αυτή.
Ο Τομ γνωρίζει πού βρίσκεται η Μαίρη.
Το κοντσέρτο διήρκεσε περίπου τρεις ώρες.
Αν ο καιρός είναι καλός, θα πάω.
Είναι άδικο.
Τα λέμε.
Ο Τομ αρνήθηκε να ακούσει.
Θα περάσω να σας πάρω σε καμιά ώρα.
Αυτό το γράμμα απευθύνεται σε σένα.
Εμείς παίζαμε συχνά σκάκι μετά τα μαθήματα.
Έχω περισσότερα χρήματα από σένα.
Σου αρέσει ο Μότσαρτ;
Το αγόρι πηδάει.
Γνωρίζαμε ότι ο Τομ επρόκειτο να επιστρέψει.
Είναι Καναδές;
Κοιμήθηκες εδώ;
Έφυγε νωρίς.
Αυτή δεν ακούει.
Θέλει να τον φιλήσει.
Ξαπλώνω νωρίς σήμερα.
Σ' αρέσει το κρασί;
Το χειμώνα η πισίνα σκεπάζεται.
Πού είναι η τσάντα μου;
Είναι καλύτερα να αλλάξεις τη γνώμη σου από το να επιμένεις σε μία λανθασμένη.
Είναι δυνατότερος από μένα.
Αγαπάω την κουκούλα και την καταλαβαίνω ως μέσο επώνυμης δράσης, και όχι ανώνυμης.
Θ' αρχίσω σήμερα το βράδυ.
Δεν ξέρω τον Τομ, αλλά ξέρω την αδερφή του.
Πολλές νεαρές οικογένεις μένουν σ' αυτή την περιοχή.
Ο Τομ περίμενε.
Θα μιλήσουμε λίγο για τη σύλληψη της Θεοτόκου.
Αρχίζω να σε βρίσκω κουραστικό.
Τ' άλογό μου είναι νεκρό.
Ευχαριστώ.
Ο Τομ είναι ο τύποις σύζυγος της Μαίρης.
Η γενοκτονία των Αρμενίων ήταν ένα τραγικό γεγονός.
Σε ποιον μιλάτε;
Το ψυγείο δεν είναι άδειο, εκτός αν ο επισκευαστής πήρε την τελευταία μπύρα.
Ακολουθιέμαι.
Αυτός είναι καλός, όπως και οποιοδήποτε άλλο μέλος της ομάδας μας.
Οι μπότες του Τομ ήταν λερωμένες.
Ο Θωμάς υποσχέθηκε να βοηθήσει τη Μαρία με τις εργασίες της.
Ο Τομ ήταν ο μόνος που έτρεξε να βοηθήσει.
Έχεις τρία αμάξια, έτσι;
Άφησε τα κλειδιά της στ' αμάξι.
Πότε είναι το πάρτι;
Ο σύγχρονος ρυθμός ζωής απαιτεί λειτουργικότητα, πρακτικότητα και άνεση.
Εσύ μιλάς.
Ο Τομ είναι ο σύζυγός μου.
Ο Τομ ήταν ο μόνος που γέλασε.
Πες της να έρθει να με δει.
Το βρήκα δύσκολο να λύσω το πρόβλημα.
Είμαι καλός μαθητής.
Ποιο είναι το αγαπημένο σας χρώμα μαλλιών;
Που είναι το πρόβλημα;
Λατρεύω τη γαλλική γλώσσα.
Ο Τομ μου 'δωσε τη διεύθυνσή σας.
Καταλαβαίνω τα λόγια σου.
Εκεί πήγα μόνο μια φορά.
Ο φίλος σου είναι εδώ.
Μην είσαι τόσο συναισθηματικός!
Πόσα έχετε σκοτώσει;
Η ζωή ξεκινά όταν συνειδητοποιήσουμε ποιοι έιμαστε πραγματικά.
Τη βοηθάει.
Το γάλα άμα χυθεί, δε μαζεύεται.
Κάνω δίαιτα.
Ο Τομ σας έστειλε;
Αυτός έβγαλε ένα τετράδιο.
Πείτε του την αλήθεια.
Η είσοδος του θεάτρου έχει έναν γιγαντιαίο κρυστάλλινο πολυέλαιο.
Δεν δήλωσα συμμετοχή για κάτι τέτοιο.
Μιλούσα για μουσική.
Γιατί τη φιλήσατε;
Θυμάστε αυτό το παιχνίδι;
Είσαι αυτό που τρως.
Στον Τομ αρέσει αυτό.
Δεν μένουμε εδώ.
Είμαι μεγάλος, αλλά όχι και τόσο μεγάλος.
Πηγαίνω στο σπίτι της γιαγιάς μου.
Ο Τομ δεν τρώει κόκκινο κρέας.
Είμαι άφραγκος.
Έχεις κοιμηθεί καθόλου;
Πότε πήγατε εκεί;
Κανεις δεν μπορεί να αποφύγει τον θάνατο !
Δεν μπορώ να σε ξεχάσω.
Θα ήθελα να δω το πανηγύρι.
Αυτό το λεξικό είναι αδιαμφισβήτητα το πιο καλό.
Η όρεξη έρχεται τρώγοντας
Θα σε παρακολουθήσει.
Φαίνεστε απασχολημένη.
Η μπαταρία του αυτοκινήτου μου είναι άδεια.
Η πόρτα ήταν κλειστή με το κλειδί από μέσα.
Κατάγονται απ' το Πεκίνο.
Έκανες λάθη.
Δε μας χρειάζονται.
Δε με νοιάζει.
Τον χαροποίησαν τα νέα.
Το σχολείο μας έχει εννιά τάξεις.
Είναι το μαύρο πρόβατο της οικογένειας.
Έμεινα χωρίς δουλειά.
Ελπίζω να έρθεις αύριο.
Το τυρί και το βούτυρο φτιάχονται από γάλα.
Πού θέλουν να πάνε;
Η αίσθηση του χιούμορ μπορεί να είναι το μεγαλύτερο πλεονέκτημα ενός ατόμου.
Είμαι από τη Ρώμη.
Ο άντρας που είδες χθες είναι ο θείος μου.
Έπιασε την κιθάρα και άρχισε να παίζει.
Έχετε τον κωδικό πηγής;
Κοιμήθηκα πολύ καλά.
Καταθέστε τα χρήματά σας στην Τράπεζα.
Σ' αρέσει το χιόνι;
Επιτέλους κάνω διακοπές από αυτή την βδομάδα.
Δεν είμαι Ιταλίδα.
Η γκάιντα ακούγεται μακριά.
Ο Τομ κι εγώ θέλουμε να έρθεις.
Δε μ' αρέσει το κρασί.
Τι είδους πορτοκάλια φυτεύετε εδώ;
Αυτό είναι το κρασί σου.
Πάψε να μου λες ψέματα.
Μ' αρέσει ο οξιτανικός πολιτισμός.
Νομίζεις ότι αυτό είναι αστείο;
Ο Τομ είναι άσχημος.
Ο Τομ δεν κατάλαβε την ερώτηση.
Μαθαίνουμε από πείρα, πως οι άνθρωποι δε μαθαίνουν ποτέ τίποτα από την πείρα.
Το μαγαζί του είναι πάντα γεμάτο πελάτες.
Μου αρέσει το πορτοκαλί χρώμα.
Κύριε Τανάκα, σας ζητούν στο τηλέφωνο.
Τον πλήρωσα τέσσερα δολλάρια.
Είδα τον Τομ και τη Μαίρη.
Θέλετε γλυκό;
Τι σε οδήγησε εδώ;
Εμπιστεύομαι τον Κεν.
Θα έρθουν.
Κανένας δεν έμεινε, εκτός από μένα.
Ψεύδεται χωρίς τύψεις.
Κανείς εκτός από τον Θωμά το κάνει.
Ήσουν άχρηστος.
Κανείς δεν το αγόρασε.
Ο Τομ είν' ένοχος.
Δεν ξέρω τι θέλω να κάνω.
Ο Τομ δεν έχει τίποτα.
Η απλότητα είναι αρετή.
Λένε ότι το να τρως αργά - είναι ένας τρόπος να τρως λιγότερο.
Ξέρουν ότι είσαι εδώ;
Ευτυχώς κανείς δεν τραυματίστηκε.
Είσαι ένας εξαιρετικός συγγραφέας.
Ο Τομ ήταν διάσημος.
Σε παρακαλώ, μην ξεχάσεις να ταχυδρομήσεις αυτό το γράμμα.
Η φίλη μου είναι ηθοποιός.
Δεν μπορούμε να σας σταματήσουμε.
Γιατί τα πυροβόλησες;
Πέστε τες ότι είναι επείγον.
Το Πεκίνο είναι μεγαλύτερο από τη Ρώμη.
Παρακαλώ δείξτε μου αυτή την κάμερα.
Της νύχτας τα καμώματα τα βλέπει η μέρα και γελάει.
Ήπια καφέ και έφαγα ένα κουλούρι για πρωινό.
Έγραψα ένα βιβλίο για την Κίνα.
Εδώ δεν επιτρέπεται το κάπνισμα.
Είμαι κι εγώ άνεργος.
Μερικές φορές σας καταλαβαίνω.
Τους είπα να μου στείλουν ένα άλλο εισητήριο.
Είχε ένα ατύχημα.
Ποιο είναι το νόημα της ζωής;
Ποια ποδοσφαιρική ομάδα υποστηρίζετε;
Έχεις αποφασίσει να πας στην Ιαπωνία;
Ο αρχιτέκτονας σχεδίασε το πλάνο πριν αρχίσει η κατασκευή.
Είναι μία λέξη για την οποία ψάχνω ένα συνώνυμο.
Διάβασε αυτό το βιβλίο.
Εκείνη είναι η γυναίκα μου.
Τον σκότωσες.
Θα τον κάνω να δουλέψει.
Ποτέ δεν άρεσε στον Τομ η Μαίρη.
Θα καθίσω με σας.
Δεν τον έφαγα.
Δεν ξέρω πώς να πάω σπίτι από δω.
Μπορώ να το αγαπήσω.
Ποιο είναι τ' αγαπημένο σου επιδόρπιο;
Δεν τρώω ανθρώπους, αλλά όταν ήμουν ακόμη παιδί έτρωγα τον «Αμερικάνο» λουκουμά.
Η κατάσταση είναι πολύ άσχημη.
Το ξανασκέπτομαι.
Τι θα του πείτε;
Βάλτο πίσω στο γραφείο.
Το χόμπι μου είναι να ακούω μουσική.
Είσαι Βουδιστής;
Είναι κουρασμένη.
Κοιτάξου στον καθρέφτη.
Η δημοκρατία του Κονγκό είναι η μεγαλύτερη χώρα στο λεκανοπέδιο του Κονγκό και είναι η πατρίδα ενός τεράστιου και εν πολλοίς απροσπέλαστου τροπικού δάσους το οποίο είναι ο δεύτερος μεγαλύτερος ταμιευτήρας διοξειδίου του άνθρακα από φυτά, δεύτερος μόνο πίσω από το τροπικό δάσος λεκανοπέδιο του Αμαζονίου.
Με καταλαβαίνεις.
Ο Τομ κι εγώ θέλουμε να έρθετε.
Καλλιεργούμε ρύζι.
Αδυνατούμε να κερδίσουμε το ψωμί μας.
Ο Τομ διπλώνει τα ρούχα του.
Ο συγγραφέας διατυπώνει τη γνώμη του, στηρίζοντάς τη σε ακαδημαϊκή έρευνα.
Ο πρωθυπουργός θα κάνει αύριο μιά ανακοίνωση.
Θέλω να σε ξαναδώ.
Δεν έχω ακόμη παίξει ποτέ γκολφ αλλά θα το προσπαθήσω.
Πάλι βρέχει!
Συμφωνώ μαζί σας 100 τοις εκατό.
Νομίζετε πως η ανθρωποτητα θα αποκοίσει τη Σελήνη;
Θα είμαστε στο πλευρό τους για ότι χρειαστεί.
Βγαίνει από τα ρούχα του με το παραμικρό.
Δε με εμπιστεύεσαι· έτσι δεν είναι;
Παραλίγο να σκοτωθώ.
Είστε απίστευτα ηλίθιος.
Γευματίζω κάθε μέρα.
Στην εξοχή υπάρχουν πολλά δέντρα.
Ο Τομ προτιμά τις ξανθιές.
Τι είπαν;
Ο Τομ θα πάθει καμιά ανακοπή αν δε μειώσει τους ρυθμούς του.
Είστε καθηγητής ή μαθητής;
Μ' αρέσουν αυτές οι δυο.
Πως θα πάω στη δουλειά μου με μέσα μαζικής μεταφοράς;
Πιστεύω πως είναι ανεπίδεκτος εκπαίδευσης.
Αυτά τα τρία είναι για σας.
Ο κηπουρός ήταν ο δολοφόνος.
Είστε υπερβολικοί.
Ήμουν μόνος.
Γιατί χορέψατε μαζί του;
Μη μας υποτιμάς.
Λεν ότι θέλουν να σου μιλήσουν.
Είμαι ένας σγουρομάλλης, γαλανομάτης άγγελος.
Ο Τομ είπε ότι δε γνώριζε την απάντηση.
Κάποιος είπε πως είναι ο καλύτερος παίκτης του τένις.
Ο Τομ και η Μαίρη παρακολουθούν τηλεόραση.
Σε καρτερούσε η μάνα.
Το σκυλί του Τομ σκότωσε τη γάτα της Μαίρης.
Αγαπάω τη γυναίκα μου.
Είναι μεγάλο το σπίτι σας;
Μπορείτε να τον χρεώσετε στο δωμάτιό μου;
Συγνώμη, εγώ δεν έχω καταλάβει τι έχετε πει.
Υπάρχουν αντικειμενικές ιστορίες;
Ο Τομ μιλάει αργά.
Ο καθένας κοιτάει τον εαυτούλη του.
Θα τον συναντήσω στη στάση του λεωφορείου.
Θα προτιμούσα να μείνω σπίτι παρά να βγω με τέτοιον καιρό.
Ποιο λεωφορείο πάει στον σταθμό;
Αυτός αποφάσισε να γίνει γιατρός.
Δεν θα μας αφήσει μόνους.
Αυτός ο σκύλος δαγκώνει.
Τελείως συμπτωματικά, αυτά τα δύο εξακολουθούν να επισκευάζονται.
Τ' αυτοκίνητό μου είναι ταχύτερο απ' το δικό σας.
Είμαι καλύτερη από εσένα.
Ποιος το 'σπασε αυτό;
Ποιό είναι το πιο αγαπημένο σου πρόγραμμα στην τηλεόραση;
Ξεχάσαμε πως δε σ' αρέσει η πίτσα.
Χρειάζομαι ένα κομπιούτερ.
Δεν ήταν και τόσο δύσκολο, έτσι;
Είσαι έτοιμος γι' απόψε;
Η συνάντηση συνεχίστηκε μέχρι αργά το βράδυ.
Μαθαίνω αγγλικά.
Τρέξαμε όσο πιο γρήγορα μπορούσαμε.
Συνέχισε το σκάψιμο.
Μου λένε ότι είσαι αφηρημένος.
Σε αυτή την περιοχή είναι τα περισσότερα μαγαζιά.
Ο Ρασπούτιν έμεινε στην ιστορία για το αχαλίνωτο σεξ.
Δύο τρένα συγκρούστηκαν στη νότια Ιταλία.
Θα φάω τα πορτοκάλια.
Κάθε μέρα κολυμπάει ο Τομ.
Θα ήθελα να παρευρεθείτε αύριο στη συνάντηση.
Έχετε πει ότι πεινούσατε.
Πρέπει να ενεργήσουμε γρήγορα.
Επίστρεψαν από την Ιαπωνία εδώ και πέντε χρόνια.
Μια βόλτα στον καθαρό αέρα θα σου κάνει καλό.
Όλα πάνε ρολόι.
Πρέπει να 'ναι του Τομ ο αδερφός.
Οι μαθήτριες γέλασαν.
Αυτός δεν έχει καθόλου οικόσιτα ζώα.
Στ' αλήθεια μου αρέσει αυτή η ιστορία.
Γεννήθηκα στην Αυστραλία.
Μου είπε πως με αγαπούσε.
Έχεις δει το διαβατήριό μου;
Ο Τομ δε σκότωσε τη Μαίρη.
Είναι δικός σου ο σκύλος;
Είστε μέλη σε κάποιο γυμναστήριο;
Πώς ήταν ο Τομ;
Γειά σας! Πώς είστε;
Μ' αρέσει η οξιτανική γλώσσα.
Ξέρω πού είναι το κλειδί.
Ο θείος μου με επισκέπτεται που και που.
Έβρεξε πολύ στο Ρίο ντε Τζανέιρου.
Ο Τομ τραγουδούσε.
Πότε ξεκινά η ταινία;
Ντύθηκε και πήγε έξω.
Η θέση του είναι αρκετά σαφής.
Δώσε μου τα μανταλάκια.
Το 'χασα.
Αυτό είναι το σπίτι μου.
Ο Τομ πήγε έξω για να καπνίσει.
Έλα δω.
Σ' εμπιστευτήκαμε.
Η Άννα δεν θα έρθει στην γιορτή μας.
Δεν έχετε καστανά μάτια.
Είναι φίλοι;
Η γάτα είναι μαύρη.
Οι πιο πολλοί άνθρωποι θέλουν ν' ακούν μόνο τη δική τους αλήθεια.
Έχασε την τσάντα της.
Θα επιστρέψω στις 6:30.
Αυτή γνωρίζει να ομιλεί ρώσικα.
Πότε ήταν η τελευταία φορά που έπαιξες ένα επιτραπέζιο παιχνίδι;
Δε θυμάμαι!
Η χήρα έκλαψε το σύζυγό της πολύ καιρό.
Αυτός λέει ότι ακόμα με αγαπά αλλά δεν τον πιστεύω καθόλου.
Είμαι μόνος χωρίς εσένα.
Δεν πρέπει να λέτε τέτοια πράγματα όταν υπάρχουν παιδιά τριγύρω.
Κλείσε το ραδιόφωνο.
Είστε σίγουρος ότι μπορεί να το κάνει αυτό ο Τομ;
Είσαι σίγουρη ότι δε θυμάσαι;
Είστε πλούσιες.
Πεινούσαν.
Είμαι σίγουρος ότι άφησα την πόρτα ανοιχτή.
Βγάλτε τα παπούτσια σας.
Επισκέφτηκα τη Βοστώνη.
Όλοι συμφώνησαν.
Είναι δύσκολο να επικοινωνήσεις μαζί του.
Στην παρούσα σελίδα παρουσιάζονται καλογραμμένα και πλήρη λήμματα της Βικιπαίδειας.
Σας παρακαλώ, πείτε μου τη γνώμη σας.
στην υγεια μας
Εχείς πολλά βιβλία.
Εύχομαι ταχεία ανάρρωση!
Για φαντάσου!
Είχε ευφράδεια στα Βερβέρικα.
Έχει η Αιμιλία πράσινα μάτια;
Θα είναι εύκολος.
Θα το μετανιώσεις.
Οι άνθρωποι θέλουν ειρήνη.
Είναι στη δουλειά, έτσι δεν είναι;
Δεν ήμουν στην κηδεία του.
Πείτε μου το όνομα του έναου μήνα.
Η γοητεία μιας θεατρικής παράστασης είναι η προσωπική επαφή με τους θεατές.
Θα την κάνω να δουλέψει.
Δε το πιστεύω ότι πέρασαν τρία χρόνια.
Σκάσε ένα χαμογελάκι βρε παιδί μου!
Πες της ότι θα είμαστε έτοιμες.
Ζήτησαν βοήθεια.
Πολύ αργά.
«Πόσο χρονών είσαι;» «Είμαι δεκαέξι χρονών.»
Θέλω να την κάνω νωρίς σήμερα.
Έλα να πιούμε ένα τσιγάρο.
Τα ρούχα του Τομ είναι βρόμικα.
Ο στυλός είναι πάνω στο γραφείο.
Είσαι σίγουρος ότι δεν κρυώνεις;
Η Μίλι με αγαπάει.
Ζω σε ένα χωριό στο οποίο κατασκευάζεται ένα νέο κολυμβητήριο.
Νομίζω ότι σας κάνει.
Ο Τομ άναψε ένα κερί.
Είναι ανοιχτά σήμερα τα καταστήματα;
Είσαι πολύ εξυπνότερη από μένα.
Η νέα κυβέρνηση συγκροτήθηκε για να κάνει τη ζωή του λαού κόλαση.
Υπάρχουν ένα σωρό βιβλία πάνω στο τραπέζι. Είναι δικά σου;
Μη βιάζεσαι να παντρευτείς.
Δεν ήταν απαραίτητο αυτό.
Πιστεύω στα καλά στοιχεία των ανθρώπων.
Είστε μεθυσμένοι;
Σήμερα αγόρασα ένα βιβλίο.
Είμαι απ' την Αυστραλία.
Το σπίτι μου είναι βρόμικο.
Πάλι καλά που επιστρέφει.
Σωστά το σκέφτηκες!
Πες τες να έρθουν να με δουν.
Είχε βροχή και γι΄αυτό πήρα ταξί.
Αυτό το ποδήλατο μου ανήκει.
Έχετε πιάσει τον κλέφτη.
Νόμιζα πως ήσαστε Γιαπωνέζος.
Άν γνώριζα γι´αυτό θα στο 'λεγα.
Συλλάβαμε τον κλέφτη.
Το πιάσατε το υπονοούμενο φαντάζομαι.
Μπορείς να πας, αν θέλεις, αυτό εξαρτάται από σένα.
Η δουλειά ενός δικηγόρου είναι να αποδείξει ότι ο πελάτης του είναι αθώος.
Τι φταίει για την διακοπή ρεύματος στη Βρετανία;
Ανυπομονούν για την επιστροφή τους.
Αυτό είναι δική του υπόθεση.
Δε θα μπορέσω να συμμετάσχω στις συνεδριάσεις της εταιρείας τον Μάιο, αφού θα ταξιδέψω στην Ασία κατά τη διάρκεια εκείνου του χρόνου.
Περιμένω τη μητέρα μου.
Είμαι πολύ αυστηρός νομίζω.
Ο Τομ έχει ένα μαγαζί στη Βοστώνη.
Η Μαίρη δεν αρέσει στ' αλήθεια στον Τομ, παρόλο που λέει ότι του αρέσει.
Θα σε μάθω να ράβεις και να υφαίνεις.
Τη συνάντησα στο μαγαζί τυχαία.
Δεν αναγνώρισε καν τη φωνή μου.
Θέλω να φάω ζεστή σούπα.
Δε θα 'στε μόνη.
Ο Τομ δουλεύει μαζί με τη Μαρία.
Τυχαίνει να είμαι καλός οδηγός.
Το γέλιο είναι υγεία!
Μπορώ να πάρω αυτό το βιβλίο για σένα.
Αυτός είχε τρεις γιους που έγιναν δικηγόροι.
Το σπίτι του βρίσκεται δίπλα σε ένα ποτάμι.
Δε μου καίγεται καρφί γι' αυτό.
Μπορώ να ανοίξω την κουρτίνα;
Αποφάσισαν να γκρεμίσουν το παλιό τους σπίτι για να χτίσουν πολυκατοικία.
Υπάρχει ένα μήλο στην τσέπη του αγοριού.
Ο Τομ ξέρει Γαλλικά;
Χρειαζόμαστε δικηγόρο.
Που είναι τα πιάτα;
Στους ζωολογικούς κήπους στον Άρη υπάρχουν ζώα από τη Γη.
Είστε άτακτη.
Νομίζω ότι αυτό είναι δικό σας.
Κάποιος κύριος Τανάκα ήρθε χθες να σας δει.
Πείτε του ότι θα θέλατε να βοηθήσετε.
Έβλεπα ότι με μισούσε και με φοβόταν και όταν αυτή η σκέψη με ώθησε στο ποτό, τότε ένιωσε και απέχθεια επίσης.
Ο Τομ είναι αποφασισμένος να κάνει κάτι.
Νόμιζα πως θα ήσουν ευτυχής που με βλέπεις.
Το αγαπημένο μου χρώμα είναι το κόκκινο.
Περιμένω ένα σημαντικό τηλεφώνημα.
Αυτή ήθελε να μείνει μόνη.
Η βέρα της Μαίρης είναι από καθαρό χρυσάφι.
Ο κρύος χειμώνας σύντομα θα τελειώσει.
Μην κάνετε την τρίχα τριχιά.
Θα 'στε ευτυχισμένος.
Ο Τομ πουλάει καφέ.
Ήταν η αγάπη της ζωής του.
Οι φίλοι μου κινδυνεύουν.
Τον έδιωξαν από τη δουλειά του.
Παρατήρησε παρακαλώ πόσο ζηλιάρης είμαι!
Πάψτε να μου λέτε ψέματα.
Πού 'ναι η απόδειξη;
Έχει ξεκινήσει η ταινία;
Ήταν δικές μου.
Ο Τομ ήρθε να κάτσει μαζί μου στον καναπέ.
Μου αρέσει ο τρόπος που αυτή γελά.
Είναι ο Τομ Καναδός πολίτης;
Ποια σχέση έχει με αυτές;
Εκεί γίνεται χαμός!
Μοιάζει πολύ άρρωστη.
Τι άλλο του είπες;
Έχεις δώσει το κλειδί στον Τομ;
Οι αντιδράσεις αυτές είναι κυρίως πυρετός και ρίγη.
Θα ήταν υπέροχα, αν ερχόσουν να μείνεις μαζί μου.
Ο Θωμάς έπρεπε να δώσει στη Μαρία περισσότερο χρόνο.
Έχει αφιερώσει τη ζωή του στην προστασία της φύσης.
Θέλεις να πω την αλήθεια;
Ο χρόνος θα δείξει.
Έζησα στη Ρώμη.
Ήταν εν μέρει λάθος μου.
Ο Τομ υποσχέθηκε.
Ήμασταν όλες πολύ πεινασμένες.
Λάβατε το γράμμα μου;
Πίστεψε στην τύχη!
Ο πατέρας μου γύρισα από την Οζάκα την περασμένη εβδομάδα.
Δεν μπορείς να φανταστείς πόσο μου αρέσει!
Θέλω να συμμετάσχω.
Ο Πέτρος έφυγε χτες για Θεσσαλονίκη. Θα λείψει μια βδομάδα.
Η απόφασή μου να σπουδάσω στο εξωτερικό εξέπληξε τους γονείς μου.
Πώς θα αναγνωρίζετε ποιες είναι οι λέξεις-κλειδιά που πρέπει να συμπεριληφθούν σε μία αίτηση για μία θέση εργασίας;
Αρχίζω να σας βρίσκω κουραστικές.
Πες τους ότι δεν το χρειάζεσαι.
Μου αρέσει να βολτάρω βράδυ.
Ο ήλιος δεν έχει ανατείλει ακόμα.
Δεν τον είδα την τελευταία φορά.
Εμείς, οι Γάλλοι, αγαπούμε πολύ το κρασί.
Δεν τους θυμάσαι;
Το πρόβλημα συζητιέται από αυτούς.
Ο Τομ χρωστούσε χρήματα στη Μαίρη.
Η αδερφή μου κάθε μέρα παίζει φορτεπιάνο.
Είναι καλλιτέχνες.
Το νοσοκομείο είναι δίπλα στο σχολείο.
Πόσα σου χρωστάω;
Μην πατήστε τις φτέρνες σας κάτω.
Μη μας χαλάς το κέφι τώρα!
Κανείς δεν ξέρει.
Ο Τομ κοιμήθηκε.
Κάτσε λίγο μαζί μου.
Ο Τομ δεν έχει γυρίσει ακόμη.
Πιστεύω ότι ο Θωμάς είναι πολύ καλός παίχτης.
Ας κάνω πιο σαφή τη θέση μου.
Άσε τι έπαθα!
Πραγματικά, κύριε Υπουργέ, σας είδα που χάσατε το χρώμα σας εκείνη την ώρα.
Εχετε λαδώσει γιατρο σε δημοσιο νοσοκομείο για οποιοδήποτε λόγο;
Καλωσήρθατε στις ΗΠΑ.
Ναι, σας καταλαβαίνω καλά.
Είναι πολύ πικάντικη για μένα.
Δεν πεινάω καθόλου.
Έχεις καλό μνημονικό.
Η Πουά θα τραγουδήσει στην εκκλησία.
Πως διαβάζεται το σύμβολο "@" στη γλώσσα σου;
Δεν μπορεί να έχει δίκιο.
Ο Τομ το πούλησε σε κάποιον άλλο.
Είσαι τεμπέλα.
Χθες παίξαμε τένις.
Πιστεύουμε στην ύπαρξη του Θεού.
Έριξες αλάτι;
Πόσες φορές χρειάζεται να ουρήσετε το βράδυ;
Υπέθεσα πως ήσασταν Καναδέζος.
Ακούγοντας το, αυτός χλώμιασε.
Ήμουνα λάθος.
Να απαντώ στους προβληματισμούς νέων ανθρώπων είναι χαρά μου.
Το πρόσωπό σας είναι κόκκινο.
Έπαιζα όλη τη μέρα τένις.
Με μισείτε.
Ευχαριστώ πολύ για όλα όσα έκανες.
Έγραψα ένα γράμμα στα Γαλλικά.
Σταμάτα να κρίνεις τους ανθρώπους από το χρώμα του δέρματός τους.
Είσαι Καναδή;
Η οικογένεια του Τομ μένει στη Βοστώνη.
Η ιστορία τελειώνει καλά.
Η μπαταρία του κινητού μου δε λειτουργεί πλέον.
Έχω κάτι να τις πω.
Σας έμεινε κάποιο εισιτήριο;
Θα συναντήσεις τον Θωμά.
Τι έχω να κάνω εγώ με όλα αυτά;
Χτες είχα τα γεννέθλιά μου.
Ας πάρουμε το ασανσέρ.
Πάρε όσα θέλεις.
Στον Τομ δεν αρέσει η μπύρα.
Περισσότεροι από τους μισούς κατοίκους είναι ενάντια στο σχέδιο.
Γιατί δεν περίμενε ο Τομ;
Είσαι νέα.
Και οι δύο γονείς του Τομ ήταν δάσκαλοι.
Οι Ρουμάνοι από την Τανσιλβανία μιλάνε πολύ αργά.
Ήτανε μεθυσμένοι.
Πού ζουν η Μαίρη κι ο Τομ;
Θα πρέπει να μάθεις, να μη κάνεις πολλές ερωτήσεις.
Δεν είστε ευπρόσδεκτη εδώ.
Δεν έχουν αναφερθεί σοβαροί τραυματισμοί.
Όταν την συνάντησα για πρώτη φορά ήταν κοντά στα 30.
Μου πούλησε λινέλαιο ούτε ένα μήνα πριν.
Πού είναι ο Θωμάς σήμερα;
Το πήραν απόφαση.
Δεν έχω σκύλο.
Πείτε του ότι θα το κάνω.
Υποστηρίζεις τον Παναθηναϊκό ή τον Ολυμπιακό;
Είναι λίγο κρύο.
"Σας φίλησε;" "Ναι." "Το 'ξερα!"
Υπάρχει καμία άλλη μέθοδος;
Μένει σε μια κωμόπολη δίπλα στην Οσάκα.
Η Ελλάδα ακυρώνει το δημοψήφισμα.
Αυτή η σκέψη δεν μου αρέσει.
Πώς το βρήκες στην πραγματηκότητα.
Το τυρί είναι κίτρινο.
Μετά από χρόνια που υπέφερε, αποφάσισε να αφήσει το παρελθόν και να ξεκινήσει μία νέα ζωή.
Τι κάνει ο Τομ;
Σου αρέσουν οι γάτες;
Δεν είσαι ευπρόσδεκτος.
Είσαι παίκτης του τένις, σωστά;
Ποιος τις πυροβόλησε;
Ήπια το κρασί.
Μελετούσαμε όλο το απόγευμα.
Δικό σας είν' αυτό το καπέλο;
Τέλος καλό, όλα καλά.
Πες τες να μας βοηθήσουν.
Σοβαρέψου!
Πώς να πεις ΧΧΧ στα Ολλανδικά;
Αυτή είπε, ότι είχε καλή εμφανισή.
Σε πολλούς ανθρώπους στον κόσμο αρέσουν τα πικάντικα φαγητά.
Παρακαλώ!
Σας αρέσει το κουβεντολόι;
Όλες τους μιλούν Γαλλικά.
Μπορείς ν' απαντήσεις;
Το κορίτσι πίνει τσάι τώρα.
Ψάξε και θα το βρεις.
Όλα θα αλλάξουν.
Τι γλυκό;
Ίσως το καταφέρετε.
Έχασα τα δύο τελευταία μαθήματα.
Ο πάγος έχει λιώσει.
Ο κινητήρας δεν λειτουργεί.
Νομίζω ότι θα έχεις πολύ λίγη δυσκολία για να πάρεις μια άδεια οδήγησης.
Δουλεύει.
Είμαι ειλικρινής.
Σ'εσένα αναφέρομαι.
Είναι μεταφραστικά δάνεια από ξένες γλώσσες.
Νόμιζα πως ήσασταν Καναδές.
Θα γυρίσω στην Αυστραλία σε δύο μέρες.
Παρέμειναν φίλες.
Αγαπάει βαθιά τους θετούς γονείς της.
Πάω στην παραλία.
'Εχουν λίγα βιβλία.
Το ζωντανό ψάρι κολυμπάει κάτω από το νερό.
Ξέρεις την απάντηση;
Κανείς δεν μένει σ' αυτό το κτήριο.
Δώσε της ένα λεπτό.
Αυτό το ποδήλατο είναι δικό μου.
Του αρέσουν τα πορτακάλια.
Θα σε βρω.
Τον έχει κάτσε κάτσε σήκω σήκω.
Αυτός επέστρεψε σπίτι μετά από πολύ καιρό.
Με πιστεύουν.
Θα σου πω την αλήθεια.
Περίμενέ με μες στο αυτοκίνητο.
O καθένας το δικό του.
Αυτό δεν είναι το σπίτι μου.
Όλοι εδώ χρησιμοποιούν Windows;
Της είπατε.
Κάνουμε δίαιτα.
Πληρώνεις είσοδο, και τρως και πίνεις όσο θέλεις.
Πες τους γιατί.
Μπορώ να δανειστώ τ' ακουστικά σου;
Έτρεξα σπίτι.
Είσαι ανυπάκουη.
Ο Τομ είπε ότι ήταν τυχερά.
Ξέρετε πού είναι η Χόλι;
Ο Τομ δεν ήθελε να τ' αγγίξει.
Πολλοί φορτηγατζήδες δε σέβονται καθόλου τις καιρικές συνθήκες.
Γιατί πρέπει να ντυθώ;
Ποιος μπορεί να μας σταματήσει;
Χρειάζομαι ένα λεπτό.
Οι τιμές εξακολουθούν να ανεβαίνουν.
Είναι η γάτα έξω από το σπίτι, χορεύουν τα ποντίκια πάνω στο τραπέζι.
Που γράφεται το όνομα μου;
Είδα τον Τομ τη Δευτέρα.
Εμείς γνωριστήκαμε πριν από δύο χρόνια.
Μη φοβάσαι να κάνεις λάθος όταν μιλάς αγγλικά.
Ό,τι λες δεν έχει να κάνει με το θέμα.
Σε θαυμάζω.
Αυτές οι μπανάνες δεν είναι ώριμες.
Τα έξοδα αναχρηματοδότησης μειώνουν το φορολογήσιμο κέρδος.
Μη γράφετε ποτέ τις λέξεις "μπορς" και "λαχανόσουπα" στα γερμανικά!
Μας ήταν δύσκολο να πάμε αμέσως τόσο ψηλά.
Έρχομαι.
Το έκλεψες;
Δε μ' αρέσει η γεύση.
Με ακούς;
Άργησα.
Έχεις πονοκέφαλο;
Αυτό είναι τ' αμάξι του Τομ.
Αυτό το κορίτσι είναι η Μαίρη.
Ευχαριστούμε για τη μετάφραση. Αλλά, παρακαλούμε, επιλέξτε άλλη σημαία!
Ο Τομ έφερε στη Μαίρη μερικά λουλούδια.
Σε φοβάμαι.
Ως εκ τούτου, ανταγωνίζονται στην ίδια αγορά.
Θα χρειαστώ ένα ταξί αύριο τ' απόγευμα.
Μου χρωστάτε λεφτά.
Μου αρέσουν και τα δύο.
Δεν θα σε επιτρέψω να πεθάνεις.
Σύμφωνοι.
Από που είσαι;
Δεν υπάρχει τίποτα εκεί.
Η τηλεόραση δε δουλεύει.
Ο Τομ άρπαξε το σκοινί με το δεξί του χέρι.
Χρειάζομαι αποδείξεις.
Το διάγραμμα δείχνει τις μέσες θερμοκρασίες ανά μήνα.
Αγνόησέ τα.
Όχι κι άσχημα, έτσι δεν είναι;
Ξυρίζομαι όλα τα πρωινά.
Είμαι Βραζιλιάνα.
Θα φροντίσω τα πάντα.
Ο Τομ κατέθεσε τα χρήματα στην τράπεζα.
Νομίζετε ότι αυτό είναι αστείο;
Πώς με βρήκες;
Ο επιμένων νικά.
Είπα στον Τομ να μη χρησιμοποιήσει εκείνες.
Χάσαμε.
Πόσα χάμπουργκερ έφαγες;
Όλοι τους μιλούν Γαλλικά.
Τι κάνει τώρα ο Τζων;
Είναι οκτώ και τέταρτο.
Όλα κι όλα!
Ο μηχανικός ανοίγει το εργαστήριό του στις εφτά.
Έχουμε συμφωνήσει στα πάντα.
Πού 'ναι τα πράγματά σου;
Ο Τομ είναι κάποιος που εμπιστεύομαι.
Πουλάει λαχανικά.
Πρέπει να πιω τσάι.
Νόμιζα ότι θα το έβρισκες ενδιαφέρον.
Φάε όσο θέλεις.
Ο Τομ έφυγε πριν από πέντε λεπτά.
Πέστε του πως είναι επείγον.
Δε σου πα τίποτε.
Η Μίλι πίνει νερό.
Τι σκέφτεσαι να πάρεις στο εστιατόριο; Εγώ σκεφτόμουν σούσι.
Έχω ένα πράσινο πουκάμισο.
Έχω τρεις υπολογιστές.
Πού κοιτάξατε;
Δεν είμαι φοιτητής.
Μια δικτατορία σημαίνει, εξ ορισμού, ένα κέντρο δύναμης.
Πείτε της να σταματήσει.
Τις κάλεσες στο πάρτι;
Θα σ' εμπιστευτώ.
Όσον αφορά εμένα δεν είναι ο θάνατος που με στενοχωρεί.
Αυτός κατοικεί σε αυτή την οδό.
Υπέγραψαν;
Μπορεί να φανείτε πως αθετείτε τον λόγο σας κι αυτό θα ήταν καλό να αποφευχθεί.
Έχω φίλους στη Βοστώνη.
Νομίζω, ότι τούτο-να είναι αυτό που θέλετε.
Ήσασταν απασχολημένος χθες;
Ποια είναι η διεύθυνση κατοικίας σας;
Πρέπει να τα τελειώσουμε όλα πριν την Τρίτη το πρωί.
Και τα δύο είναι ζωντανά.
Πρέπει στα αλήθεια να βοηθήσεις τον Τομ;
Ήμουν ξυπόλυτη.
Ποιος σου έμαθε Γαλλικά;
Το αυτοκίνητό σας είναι έτοιμο.
Ο Τομ άκουσε τη Μαίρη.
Το φωτοστέφανό σου πέφτει.
Είσαι σπίτι;
Είσαι μια καλή φίλη.
Μένω μ’ ανοιχτό το στόμα.
Είστε πιωμένος;
Ο Τομ είναι τριάντα.
Είναι δασκάλα.
Ο Τομ γνώριζε ποιος ήταν μες στο σπίτι του.
Τα λέμε σε περίπου μία ώρα.
Πείτε μου πρώτα τα καλά νέα.
Τον διαβάζω.
Κολυμπά ο Θωμάς κάθε μέρα;
Είστε ντροπαλές.
Βρέχει;
Δεν έχουμε σχολείο αύριο.
Είστε φίλες του Τομ;
Μπορεί να χρειαστούμε μερικά.
Θα έρθει το μεσημέρι.
Όλοι ήταν πιωμένοι.
Ο Ερμάνο διηγήθηκε μια διασκεδαστική ιστορία.
Είναι μεγαλύτεροι από σας.
Μπορείς να πας, όπου θέλεις.
Ας πάμε σε ένα γιαπωνέζικο εστιατόριο!
Σταμάτα να με κρίνεις.
Κανείς δεν μπορούσε να προβλέψει αυτό.
Ήταν κανείς μες στ' αυτοκίνητο;
Πες του την αλήθεια.
Δεν το έχω ακόμα καταλάβει.
Όλα τα τριαντάφυλλα στον κήπο είναι κίτρινα.
Ήσαστε μόνοι;
Δε μπορείς να έχεις την πίτα ολόκληρη και το σκύλο χορτάτο.
Θα ήθελα να μου δώσει μια εξήγηση.
Νομίζω πως θα αργήσουμε.
Ακόμα θυμάμαι την πρώτη φορά.
Έτσι μίλησε ο Ζαρατούστρα.
Βρήκα ένα αμάξι που ταιριάζει στην ηλικία μου!
Το πράσινο είναι το αγαπημένο χρώμα μου.
Ο Τομ έχει ένα μήνυμα για τη Μαίρη.
Θα επιβιώσει ο Τομ.
Αυτό είναι ψέμα.
Τι θες για πρωινό;
Ο ουρανός ήταν κόκκινος.
Όσοι είναι σε αναπηρικά καρότσια θα μείνουν εδώ.
Βάζω το παντελόνι.
Ο Θωμάς είναι ο άντρας της Μαίρης.
Το στρίβω αλά Γαλλικά.
Ο γιος μου με απογοήτευσε.
Η θεία μου μου έστειλε για Χριστούγεννα ένα βιβλίο.
Έχασε τα λεφτά της, την οικογένειά της, τους φίλους της.
Αυτή έσκισε το γράμμα.
Έχει δυο κόρες.
Αυτή είναι μια φωτογραφία της αδερφής μου.
Θέλουμε να μιλήσουμε μαζί σου.
Δεν είναι καλός στα Γαλλικά ο Τομ.
Η Μαγδαληνή ενδιαφέρεται για την γεωγραφία.
Άνοιξε την παλάμη του χεριού σου.
Είναι ακριβώς μια άτυπη μορφή εκπαίδευσης.
Δε μπορώ να τους νικήσω.
Δε κρατιέμαι για να δω τον Τομ και τα παιδιά του.
Τα τριαντάφυλλα στον κήπο μου είναι ωραία.
Θα πάρω τον πράσινο.
Μακάρι να μου είχες πει πώς να το κάνω.
Τηλεφώνησε στον Τομ στις 2:30.
Θέλουν να γίνουν πλούσιοι.
Ο Τομ αυτοσχεδίασε.
Δεν πιστεύω πια σε αυτές.
Τραγουδάω ένα ωραίο τραγούδι.
Νομίζω είσαι στο σωστό δρόμο.
Κάθε πρόβλημα μπορεί να λυθεί.
Η πεθερά του τού έκανε δώρο ένα ρολόι από ατσάλι.
Λίγο έλειψε να πέσω.
Πέρασα τις καλοκαιρινές διακοπές μου στης θείας μου.
Η απάντησή σας διαφέρει από τη δική μου.
Κατά τη γνώμη μου, η Αυστραλία είναι μια απ' τις καλύτερες χώρες στον κόσμο.
Το αγαπημένο μου χρώμα είναι το μπλε.
Ήταν υπέροχο που σε γνώρισα στη πραγματική ζωή.
Είσαι ντροπαλός;
Ποιανού είν' αυτό το σκυλί;
Δε θυμάμαι την ακριβή ημερομηνία.
Ίσως να είναι και αλήθεια.
Ο Τομ απολύθηκε τον περασμένο Οκτώβριο.
Αυτή η ιστορία είναι γελοία.
Θα επιστρέψουν.
Σε προσκάλεσα στο πάρτι.
Έχω κάνει πολλές θυσίες.
Δέχεστε πιστωτική κάρτα;
Γιατί είν' ακριβό αυτό το πράγμα;
Ας μιλήσουμε γι' αυτούς.
Τρώω τα πάντα.
Είναι λευκή.
Ο Τομ δεν βλέπει τηλεόραση.
Ο Τομ έπασε το παγκόσμιο ρεκόρ.
Βρήκα την παρέα μου στο καφενείο.
Το σχολίο είνα γιά να μάθηση!
Το χιόνι δυσκόλευε τη δυνατότητα να δεις.
Με τρώει τ' αυτί μου.
Αυτές θα τον επιδιορθώσουν.
Πρέπει να συνεχίσω.
Αυτή τον είδε στο σταθμό.
Έχεις τριάντα μέρες.
Μιλάει στο τηλέφωνο.
Υπάρχουν άνθρωποι που απεχθάνονται τις ταινίες τρόμου.
Εκείνος ο άντρας είναι ένας αγύρτης.
Παρακαλώ τοποθετήστε την κανάτα στο τραπέζι.
Σου έκανα μηλόπιτα.
Είδα τον Τομ γυμνό.
Οι αράχνες με τρομάζουν.
Εργάζεται στο σχολείο.
Δε θέλω να πεθάνει αυτός.
Τον βρήκαν.
Ό,τι δε με σκοτώνει, με κάνει δυνατότερο.
Ανοίξε την πόρτα, είναι ο Σάμι.
Οι γάτες έχουν εννιά ζωές.
Αμύνεται τον πελάτη του στο δικαστήριο.
Πρέπει να αποβάλλεις αυτή την κακή συνήθεια.
Μακάρι να είχα γεννηθεί Καναδέζος.
Έρχομαι αμέσως.
Είμαι ομορφότερος από σας.
Έκανα τρεις ώρες για να 'ρθώ από την Βοστόνη εδώ.
Θα 'θελα έναν χυμό πορτοκάλι.
Πώς θα το βρω;
Χάσατε;
Ο Τομ γεννήθηκε στη Βοστώνη.
Θέλω να μάθω και να μιλήσω ισπανικά με ένα καθηγητή που μιλάει τη γλώσσα ως μητρική.
Είναι ώριμα τα μήλα.
Είστε σίγουρη ότι ο Τομ μπορεί να το κάνει αυτό;
Να πας και να μη γυρίσεις!
Σας αρέσει το καλοκαίρι;
Είναι του Τομ.
Δεν θα πω σε κανέναν για σας.
Είμαι αμερόληπτος.
Πάρτε μέσα στο αυτοκίνητο.
Σας αρέσει η Βοστώνη;
Καις ξερά κλαδιά στην αυλή σου;
Μου αρέσει η φωτογραφία της.
Ο Τομ φαίνεται ανακουφισμένος.
Αυτοί δε γνωρίζουν ότι είμαι Ιάπωνας.
Είστε απρόβλεπτος.
Τα μάτια του Τομ ήταν κόκκινα από το κλάμα.
Σύντομα, θα ξέρουμε το γιατί.
Δεν κατάφερα ακόμη να συναντήσω τον Τομ. Θα προσπαθήσω αυτό το απόγευμα.
Αυτός θέλει ένα ρολόι σαν το δικό σας.
Γιατί τον πυροβολήσατε;
Ξέρουμε ποιο είναι το πρόβλημα.
Έχω τελειώσει ήδη τη δουλειά μου.
Ο Τομ τραγουδούσε την ώρα που δούλευε.
Πόσοι απ' αυτούς ήταν εκεί;
Το γράφω στ' αρχίδια μου!
Θα μας λείψεις.
Αυτά τα παντελόνια θέλουν σιδέρωμα.
Θέλετε να μάθετε να οδηγείτε;
Υπάρχει κάτι που δε σου έχω πει.
Δεν είμαι ακόμα έτοιμος.
Ρε ηλίθιε!
Μπορείς να μαντέψεις την ηλικία μου;
Μπορείς να με συγχωρέσεις;
Χθες ο καιρός ήταν τέλειος.
Από τους άσωτους υιούς της Ιστορίας μόνον ένας γύρισε.
Ο Τομ μας δίνει λεφτά.
Δεν ξέρει ούτε εμένα ούτε εσάς.
Πείτε τους.
Παρακολουθούμε μαθήματα πιάνου.
Θα ψηφίσω τον Τομ.
Δεν ξέρω αν μπορώ να το κάνω.
Μη μ' αφήνεις έτσι.
Πλήρωσε τοις μετρητοίς.
Τα μαλλιά τους είναι μεταξένια.
Καμιά ιδέα. Μα για αυτό ρωτάω.
Αυτό ήταν καλό καπέλο.
Πότε σηκωθήκατε;
Δε σας είπα να κλείσετε την πόρτα;
Η αγάπη αξίζει την προσμονή!
Που πήγε το άλογο;
Θέλησες να σκοτώσεις τον Τομ;
Το ελπίζω!
Πότε ήρθες στην Αυστραλία;
Μη χώνεις τη μύτη σε ξένο βάζο.
Πες στον Τομ να μην το κάνει εδώ.
Μπα, δε θα το 'λεγα.
Τον είδα.
Μην χρησιμοποιείτε το ασανσέρ κατά τη διάρκεια σεισμού.
Πίνω μπίρα.
Ορίστε.
Δεν έχω γιο, που να ονομάζεται Τομ.
Πήγαινε μια οκτάβα πιο κάτω τώρα.
Είδατε;
Αν δεν έρθει και σήμερα, τότε θα τηλεφωνήσω στο σπίτι του.
Γεράσαμε κι ούτε που το καταλάβαμε.
Θα φροντίσω για τα πάντα.
Ο Τομ και η Μαίρη ήταν φίλοι.
Είσαι μουσουλμάνος;
Δε θα περάσουν!
Η αλεπού τρώει μία κότα.
Η Νάνση μελέτησε σκληρά.
Ναι ο ίδιος.
Τον έχω δει.
Σ' εκμεταλλεύεται.
Έχει συννεφιά;
Κόλλα πέντε!
Είναι νύχτα.
Σου έφερα ένα δώρο.
Είστε σίγουρος γι' αυτό;
Πείτε της πως είμαι έτοιμος.
Ποιός τρώει το γλυκό;
Πώς μπορώ να ξεπεράσω αυτήν τη δυσκολία;
Πείτε τες ότι δεν μπορείτε να το κάνετε.
Το δέντρο είναι ίσιο.
Ο ανθρώπινος εγκέφαλος δεν το βάζει κάτω ακόμη κι αν έχει περάσει τα 80.
Ο Τομ δε θέλησε να το αγγίξει.
Το νομοσχέδιο του Υπουργείου Δικαιοσύνης προβλέπει μέχρι και ισόβια για την «κουκούλα».
Μπορείτε να μας βοηθήσετε να μεταφράσουμε αυτό το κείμενο;
Είμαστε υπό την επιρροή του περιβάλλοντός μας.
Ο Τομ έχει έναν φίλο που μένει στη Βοστώνη.
Είσαι καλύτερη απ' αυτούς.
Ήμουν πολύ πεινασμένη.
Το αγόρασες στη μαύρη αγορά;
Στην πόλη μου υπήρχε ένα μεγάλο κάστρο.
Δε χαμογελάτε.
Μαθαίνετε Γαλλικά;
Σκοπεύω να πάω στη Γαλλία το επόμενο έτος.
Το δήθεν έργο τέχνης που βρέθηκε στο παλιό σπίτι ήταν πλαστό.
Αυτό το ξύλο είναι υπερβολικά άκαμπτο για επεξεργασία.
Είμαι χαρούμενη!
Είσαι ο καλύτερος για τη δουλειά.
Γιατί το έκανα αυτό;
Η ιδέα σου είναι απολύτως αδύνατη.
Εργάζεστε;
Τι σκέφτεσαι για την Ιαπωνική γλώσσα;
Ο πατέρας της είναι πολύ ψηλός, ε;
Σου αρέσει το baseball;
Δίψασα.
Τι είδους εκπαίδευση χρειάζονται τα στελέχη πωλήσεων;
Ο Τομ δεν μπόρεσε ν' απαντήσει στις ερωτήσεις μου.
Δε σ' εμπιστεύονται.
Πώς μπορούν οι καθρέφτες να είναι αληθινοί, αν τα μάτια μας δεν είναι αληθινά;
Όλοι με ξέρουν εδώ.
Ο Τομ ισχυρίζεται ότι δεν το έκανε αυτό.
Δώστε μου τρεις βδομάδες.
Έκανα πετάλι σαν τρελή, αλλά δε φαινόταν να φτάνω πουθενά.
Ο Τομ δεν ήταν ο μικρότερος.
Σας ευχαριστούμε για την εμπιστοσύνη σας και σας το ανταποδίδουμε.
Έχω πέντε φίλους.
Θα μένουμε στο σπίτι σας για τουλάχιστον δύο ώρες.
Έχω δίκαιο;
Έκλεισα την πόρτα για να μη μας ακούει κανείς.
Δώσε το στον Τομ.
Μπορείτε να με πάτε σ' αυτήν την διεύθυνση;
Δώσε μου όλα τα λεφτά σου.
Χρειάζομαι τη βοήθειά του.
Δεν μπορώ να δω καλά.
Δεν παίρνει μπρος το αμάξι.
Ποια είναι η αγαπημένη σας παροιμία;
Ο Τομ μου 'δωσε δουλειά.
Ίσως να είναι αλήθεια.
Αυτό το τραπέζι είναι από ξύλο.
Ο Τομ έχει πολλά γαλλικά βιβλία.
Δεν είμαστε υγιείς.
Δε χρειάζομαι γιατρό, ούτε τη συγκατάβασή σου.
Είναι όλα κερασμένα!
Δεν έχω ιδέα τι πρέπει να πω.
Είδες τη χθεσινή έκλειψη;
Το είδατε αυτό;
Σας αρέσει να τραγουδάτε;
Ο Τομ δεν διαβάζει μυθιστορήματα.
Είσαι ψηλότερος από μένα.
Αρνούνται να εργαστούν.
Είμαι σπουδαστής.
Σε περιμένει μέσα η κοπέλα σου.
Ξέχασα να το κάνω πριν.
Κλαίει.
Δύο θέσεις έμειναν κενές.
Μακάρι να μην ήμουν Καναδή.
Μη πιστεύεις όλα όσα ακούς! Μην αγαπάς όλα όσα βλέπεις! Μη λες όλα όσα ξέρεις! Μην κάνεις όλα αυτά που θέλεις!
Μπορείς να λύσεις αυτό το πρόβλημα;
Δεν έχεις ακούσει τα παιδιά.
Το ποτάμι είναι φαρδύ.
Μεταφράσαμε το μυθιστόρημα από τα ιαπωνικά στα αγγλικά.
Η μαμά μου είναι Ελληνίδα.
Ο Τομ κι εγώ είμαστε φίλοι.
Ποτέ δε σας εμπιστεύτηκα.
Η ζωή είναι πλήρης μυστικών.
Πού της είπατε να παρκάρει;
"Τι θα θέλατε;" "Θα ήθελα έναν σκύλο."
Έβαλα τα κλειδία στο τραπέζι.
Το σκυλί μου είναι μικρότερο απ' το δικό σου.
Θέλω να μπορώ να μιλώ Αγγλικά με ευφράδεια.
Προτιμάς να παίξεις τένις ή γκολφ;
Δε θα μας βρούνε εδώ.
Πότε χτίστηκε αυτός ο ναός;
Πείτε του ότι είστε άρρωστος.
Θα συνεχίσουμε τη συζήτηση.
Δεν πρόκειται να τη βρείτε.
Σου αρέσει το τυρί;
Μπορείς να πάρεις ένα ταξί.
Φέρτε μας δύο κούπες τσάι και μία κούπα καφέ παρακαλώ.
Είσαι πιωμένη!
Είναι αυτά τα παπούτσια του Τομ;
Ο Τομ μου 'δωσε ένα βιβλίο.
Ο κόσμος λέει ότι το Τόκιο είναι πολύ ασφαλές.
Κράτα τα μάτια σου ανοιχτά.
Λατρεύω τα ψάρια.
Δεν αισθανόμουν άνετα επειδή δεν μιλούσα γαλλικά.
Θα 'πρεπε να του το έλεγες.
Τι ακριβώς σκοπεύετε να κάνετε;
Εγώ θεωρώ ότι ανταμείβεσαι όταν μαθαίνεις ξένες γλώσσες.
Πες τους ότι δε θα 'μαι εκεί.
Ο δικός μου είναι μαύρος.
Δεν άρεσε η ιδέα στον Τομ.
Μπορείτε να δανειστείτε τ' αμάξι μου.
Λάθος.
Σήμερα θα φτιάξουμε το δικό μας ψωμί του τοστ με τα χεράκια μας.
Έχεις δικό σου σπίτι;
Σε παρακαλώ, πες μου. Θέλω να ξέρω.
Ο Τομ την έσπασε.
Ο πατέρας μου αυτή τη στιγμή δεν είναι σπίτι.
Επένδυσα πολύ στη φιλία μας αλλά με πρόδωσε.
Ο Θωμάς μου υποσχέθηκε ότι θα βοήθησει.
Καλά, αφού επιμένετε θα πάω.
Αυτός πουλάει ποτά.
Καλή ψαριά!
Μιλάς Αραβικά;
Θέλω το μερίδιό μου από τα χρήματα.
Είμαι τριάντα.
Αυτή η γέφυρα είναι πέτρινη.
Ευχαριστώ πολύ για το γράμμα σου.
Θαυμάζω το ταλέντο σας.
Ο αρχηγός ήταν ένα βλάσφημο πρόσωπο.
Όποιος κοιμάται, ξεχνάει την πείνα του.
Η πρωτεύουσα της Ουκρανίας είναι το Κίεβο.
Δε μου αρέσεις πια.
Κάνεις πάντοτε το ίδιο λάθος.
Τον γνωρίζετε;
Έχει τρία παιδιά.
Δε θα σ' έβλαπτα ποτέ.
Έπρεπε να το είχες σκεφτεί από την αρχή.
Πως τελειώνει η ταινία;
Αυτή είναι στο μπάνιο.
Είμαι τόσο πολύ αμαρτωλός, που αμφιβάλλω για την σωτηρία μου.
Η Μάγια Κέουτς είναι καλή τραγουδίστρια.
Ο διάσημος συγγραφέας αφιέρωσε το νέο του βιβλίο στη σύζυγό του.
Δεν κοιμάμαι.
Πότε το αγοράσατε;
Είστε εξυπνότερος απ' αυτούς.
Κανείς δε χρησιμοποιεί πιά τη λέξη.
Αυτός δεν είναι πάντοτε στο γραφείο του το πρωί.
Καλά Χριστούγεννα!
Πρέπει να φύγεις.
Είστε ακαταμάχητος.
Ήταν τόσοι πολλοί άνθρωποι στο δωμάτιο που με δυσκολία μπορούσα να κινηθώ.
Ο Τομ βαδίζει γρήγορα.
Ήθελαν να γίνει η Χαβάη κομμάτι των Ηνωμένων Πολιτειών.
Εμείς συλλάβαμε τον Τομ.
Ποιό χρώμα σου αρέσει;
Η χρονιά ήταν πολύ όψιμη, και έτσι ο τρύγος ξεκίνησε στις 10 Οκτωβρίου.
Δεν ξέρω γιατί του είπα ψέματα.
Μου είπε ψέματα.
Δεν μπόρεσα να δω τίποτε.
Δεν μπορώ να φύγω μαζί σου.
Σκέφτομαι ότι αυτό ήταν δικό του λάθος.
Μια κοπέλλα μου έκλεψε την καρδιά.
Κανείς δε θέλει να πιει;
Καλά θα κάνεις να μείνεις εδώ.
Η πόλη έχει πολλούς κατοίκους.
Θα τον χρειαστούμε.
Τα παιδιά μου είναι δίδυμα.
Τίποτε.
Οι μαγνήτες, φυσικά, έχουν ένα μαγνητικό πεδίο γύρω τους.
Τον βρήκαμε ζωντανό.
Η δασκάλα διδάσκει.
Τα μυθιστορήματά του κυκλοφορούν επίσης και στα γαλλικά.
Η φάλαινα είναι ένα πολύ μεγάλο θηλαστικό, το οποίο ζει στη θάλασσα.
Τι θα κάνεις άμα σου πέσει το λαχείο;
Σας παρακαλώ!
Ο αστυνόμος έπιασε τον κλέφτη απ΄το χέρι.
Με το νέο σύστημα θα υπάρξει μεγαλύτερη πρόοδος στην παιδεία.
Αγαπώ τη Λιάν.
Μ' αρέσει εκείνη η γραβάτα.
Μελετάω.
Αναγκαστήκαμε να συνεχίσουμε κάνοντας μεγάλη οικονομία.
Το ρολόι μου πάει πέντε λεπτά πίσω.
Ξέρετε πότε κλείνει ο ζωολογικός κήπος;
Τα αποτελέσματα ήταν τα ακόλουθα.
Ευχαριστώ για το δώρο σου.
Δεν πρόκειται να τη βρεις.
Δώσε μου μια πετσέτα.
Μετά τη μελέτη έπαιξα τένις.
Εσείς καταλαβαίνετε γρήγορα.
Αυτή η μαύρη τσάντα είναι δική σας;
Όλοι οι φοιτητές διαδήλωσαν ενάντια στον πόλεμο.
Είστε πολύ γρηγορότερος από μένα.
Έχω έναν μεγαλύτερο αδερφό.
Επισκέφτηκα την Ρουμανία πριν μερικά χρόνια.
Προσευχήθηκε ο Τομ;
Θα διάβαζα το μυθιστόρημα αν ήταν ενδιαφέρον.
Γιατί θα έπρεπε να ανησυχώ;
Είδα τον Τομ να φιλάει τη Μαίρη.
Πού αναχωρούν τα λεωφορεία με κατεύθυνση το κέντρο;
Ο Τομ σ' αγαπάει.
Το μωρό έψαχνε το στήθος της μάνας του να θηλάσει.
Διαφωνείς;
Παρακαλώ άλλαξε τη φράση.
Του αρέσει το χαρτοπαίχνιο.
Το σαλόνι στο νέο μου σπίτι είναι πολύ μεγάλο.
Δε χρειάζεται να απαντήσεις σ'αυτή την ερώτηση.
Η ώρα είναι τρεις.
Το χόμπι μου είναι το ενυδρείο μου.
Τους κουβεντιάζει όλη η γειτονιά.
Κάνε αίτηση για υποτροφία.
Καταστρέψτε αυτόν τον ναό.
Ήπιε τρία μπουκάλια μπίρα.
Οι μαθητές γέλασαν.
Η πόρτα εισόδου του σπιτιού ήταν ανοιχτή.
Παραδόξως, έχει δίκιο.
Τα παπούτσια σας είναι εδώ.
Ο Θωμάς περπάτησε πίσω στο σπίτι.
Δε βρίσκω το ψωμί.
Δεν είμαστε ευτυχισμένες.
Προστασία των εισοδημάτων τους ζητούν οι ανάπηροι.
Ο Τομ γκρινιάζει όλη την ώρα.
Αρνούμαι να φοβηθώ.
Δεν ξέρει τι λέει.
Θα κάνω ένα ντουζ.
Αλλά από που το ξέρετε εσείς αυτό;
Το χρειάζομαι αυτό.
Μ' αρέσει η Κίνα.
Μην είστε τόσο συναισθηματικές!
Δεν είμαι συνηθισμένος να ξυπνάω νωρίς.
Απεχθάνομαι τη βία.
Είχα ένα όραμα.
Μην καπνίζετε.
Είκοσι χρόνια από τώρα θα είσαι πιο απογοητευμένος για τα πράγματα που δεν έκανες παρά για τα πράγματα που έκανες.
Οι δυό μας χωρίσαμε την περασμένη χρονιά.
Ο Τζον πάει σχολείο.
Ο Τομ θα 'ναι πίσω γύρω στις 2:30.
Τα ξέρω.
Της έψησε ένα κόκκινο κέικ σε σχήμα καρδιάς.
Πόσες πέθαναν;
Αυτό το πιάτο δεν είναι και τόσο καθαρό.
Δεν θέλω να σχολιάσω αυτή την υπόθεση.
Δεν θα πρέπει να επαναληφθεί!
Ας συζητήσουμε τις λεπτομέρειες αργότερα.
Εκείνα είναι τα σκυλιά του Τομ.
Δεν κατηγορώ κανέναν συγκεκριμένα.
Χάσαμε τον δρόμο.
Αυτή η γυναίκα είναι Ινδή.
Αισθάνθηκα υπεύθυνος.
Είστε δεσμευμένη;
Είστε άτακτος.
Η Μαρίνα είναι από τη Ρωσία και η Κλαρίσα είναι από τη Σουηδία.
Ο Τομ έχει γκρίζα μαλλιά.
Δεν πεινάς;
Η Τζόρτζι είναι ωραιότερή μου.
Μιλούσαμε για τον Τομ.
Ο Τομ έχει αποφασίσει να φύγει απ' τη Βοστώνη.
Δεν είσαι Καναδή.
Δεν έχω προσπαθήσει.
Απέρριψε το αίτημά μου.
Τη χρειάζομαι αυτήν τη δουλειά.
Πηγαίνω σχολείο κάθε πρωί.
Κάντε ό,τι θέλετε.
Μην το κάνεις απρόθυμα.
Το τρίτο σπίτι στα αριστερά είναι το δικό του Τομ.
Η νοσοκόμα μου έκανε μια ένεση.
Είσαι πιωμένος;
Ο Τομ με ρώτησε αν ήμουν ευτυχισμένη.
Σας ευχαριστώ για τη συνεργασία σας.
Ο Τομ πέθανε το 2003.
Ανοίξτε τα παράθυρα.
Είναι τέλεια τα Γαλλικά του Τομ.
Τελικά έλαβα το βρετανικό μου διαβατήριο.
Εργάζομαι στη Βοστώνη.
Βρήκα ενδιαφέρον το σχόλιό σου.
Του 'πατε τίποτα;
Τ' αυτοκίνητο σταμάτησε.
Το είπα στους φίλους μου.
Ντύσου!
Κολυμπάτε συχνά;
Τα νέα οχήματα είναι εξοπλισμένα με σύστημα ανάγνωσης καρτών αναγνώρισης.
Ο Μπομπ δεν παίζει μόνο κιθάρα αλλά και φλάουτο.
Θα την επιδιορθώσουμε.
Θα ήθελα να απαντήσετε στις ερωτήσεις μου.
Πες τους ότι είμαι απασχολημένη.
Μπράβο!
Δεν έμεινε αλάτι.
Τα αγγλικά είναι μία γλώσσα που μιλιέται στον ολόκληρο κόσμο.
Έχει δύο γάτους.
Δε θα σε παρεξηγήσει.
Ένας θεός ξέρει τι ήταν αυτό.
Ο Τομ έχει ακριβά γούστα.
Υπάρχει μια γάτα μέσα στο κουτί.
Παρακαλώ, προσθέστε με στο Φεισμπουκ.
Ο Τομ δεν ήταν εκείνος που σκότωσε τη Μαίρη.
Μη κρίνετε τον άνθρωπο από τον τρόπο που φαίνεται.
Ο Τομ προσπαθεί.
Γιατί δεν ήρθες;
Δε θα το ξανακάνω ποτέ.
Για όνομα τού Θεού!
Τους δολοφονήσαμε.
Έπαιξα τένις μετά το διάβασμα.
Σας παρακαλώ μετακινήσετε το θρανίο στα αριστερά.
Και ο Τομ και η Μαίρη είναι Καναδέζοι.
Είστε πιο ψηλοί από τον Τομ;
Σήμερα αυτή είναι πολύ καλύτερα από χθες.
Οι νόμοι μας είναι πολύ αυστηροί.
Το ημερολόγιο κρέμεται στον τοίχο.
Παρακαλώ υπογράψτε στο τέλος του εγγράφου.
Πὠς σε λένε;
Πρωτεύουσα της Κύπρου είναι η Λευκωσία.
Την παντρεύτηκα.
Αυτή αρνήθηκε να έρθει μαζί μου.
Εργάστηκε στο Βέλγιο.
Αυτό δεν είναι βέβαια ό,τι καλύτερο για τα παιδιά μας.
Άκουσες τι είπα.
Ο Τομ είναι καλύτερος από οποιοδήποτε άλλο παίκτη της ομάδας.
Ο Τομ οδηγεί.
Έχω τάλαντο;
Θέλεις έναν απ' αυτούς;
Πίνεις πράσινο τσάι;
Πίναμε όλη νύχτα.
Ο Τομ προσπάθησε να πείσει τη Μαίρη να βάψει τα μαλλιά της κόκκινα.
Του τσαγκάρη το παιδί παλιοπάπουτσα φορεί.
Θέλω μιά απάντηση από σένα κατά το δυνατό συντομότερα.
Συνέχισα να διαβάζω.
Ο Τομ μισεί τους αλλοδαπούς.
Τρέχω 10 χιλιόμετρα κάθε μέρα.
Αν δεν υποστηρίξουμε τον Τομ κανείς δε πρόκειται να το κάνει.
Πες μου ποιο θέλεις.
Επειδή είχαμε δουλέψει στο αγρόκτημα όλη μέρα ήμασταν εξαντλημένοι.
Τα λεφτά δε μυρίζουν.
Έχει πράσινα μάτια.
Θα με σκοτώσουν.
Σκότωσες τη Μαίρη;
Ο Τομ πρέπει να βρει δουλειά.
Ο Τομ δεν ξέρει να κολυμπάει.
Ο Τομ πολέμησε στο Βιετνάμ.
Την αγαπάει.
Γνωρίζω αρκετά καλά τον μεγαλύτερο αδερφό σου.
Είσαι ηλίθιος;
Θέλω να τα δω όλα.
Ποιο είναι το αγαπημένο σου λαχανικό;
Μισώ τις βροχερές μέρες.
Φάε τη σούπα τώρα που 'ναι ακόμα ζεστή.
Είμαι εδώ για να παίξω μπέιζμπολ.
Εξήγησε μου αυτό.
Δεν μπορείτε να μας σκοτώσετε όλους.
Σας πιστεύουν.
Μα τώρα μένω στο Τόκυο.
Είσαι εντάξει, αδερφέ;
Αυτή η ταινία είναι για ενήλικες, όχι για παιδιά.
Θα ήθελα να αγοράσω αυτό το ρολόι, αλλά είναι, δυστυχώς, πολύ ακριβό.
Είμαστε δάσκαλοι.
Αυτός τρώει.
Είναι εκπληκτικοί.
Είστε μεγαλύτερα απ' αυτή.
Έχουμε κάτι να τσιμπήσω;
Δεν εργαζόμαστε για τον Τομ.
Τι είναι πιο σημαντικό για σένα, εγώ ή η δουλειά σου;
Μίλα!
Τι πήγε στραβά στη ζωή μου;
Πάντα ονειρευόμουν να πάω στην Αυστραλία.
Μιλάτε πρώτος, κι εγώ μετά από σας.
Γνωρίζω πολύ καλά τον αδερφό σας.
Έφτασε σώος και ασφαλής.
Υποθέτω πως είστε Καναδέζα.
Αυτό το αεροπλάνο είναι τεράστιο!
Φαίνεται ότι όλοι κάνετε λάθος.
Υπέθεσα πως ήσασταν Καναδή.
Ο Τομ μετέφρασε το έγγραφο από τα Γαλλικά στα Αγγλικά.
Αυτή η γυναίκα μου είπε ψέματα.
Αυτό το τραγούδι δεν αρέσει στις κοπέλες.
Άνω κάτω είναι όλα!
Θα σε τζάσω, γιατί έχω δουλειές.
Κάθεται άεργος στο σπίτι και βλέπει όλη τη μέρα τηλεόραση.
Μείνε εδώ.
Είμαι πεινασμένος επειδή δεν έφαγα μεσημεριανό.
Τι να πάρουμε με αυτά τα χρήματα;
Τι γνωρίζεις για την Αυστραλία;
Κάποιος προσπάθησε να με σκοτώσει.
Σε περίπου 20 λεπτά, αυτή μακιγιαρίστηκε στο πρόσωπο.
Δεν υπάρχουν θύματα.
Θέλουμε να μιλήσουμε.
Ο Τομ γελάει.
Μπορείτε να μας τηλεφωνήσετε οποτεδήποτε.
Στείλε μου μια καρτ-ποστάλ.
Όσοι πιο πολλοί, τόσο πιο ισχυροί.
Μπορώ να δανειστώ το μολύβι σου;
Παραβίασες τους κανόνες.
Ελπίζω πως όχι.
Κανείς δεν έφαγε τίποτα.
Ο Τομ είναι βίαιος κι επικίνδυνος.
Μην ακούτε τις φήμες.
Έχουμε τρία σκυλιά.
Τι μου κρύβει ο Τομ;
Πείτε μου, παρακαλώ, τι πρέπει να κάνω.
Ο Τομ είναι ένας πολύ πλούσιος άνθρωπος.
Τους ξεγελάσαμε.
Ο αδερφός μου είναι υγιής.
Κλείσε τα μάτια σου για τρία λεπτά.
Θα σου τηλεφωνήσω τ' απόγευμα.
Είσαι κλεισμένος στον εαυτό σου.
Η χήρα έκλαψε τον άντρα της πολύ καιρό.
Δεν είστε ευπρόσδεκτες.
Μου αρέσει να μιλάω Ουαλικά.
Μια λάμπα κρέμεται πάνω από το τραπέζι.
Το σπίτι καίγεται.
Επανεξελέγη δήμαρχος.
Αυτό το δώρο είναι για τον φίλο μου.
Ήρθε να μας γυρέψει δανεικά.
Αυτός ο άντρας αγαπάει την αδελφή μου.
Ένα τσάι με λεμόνι παρακαλώ.
Αξίζει το κόπο.
Γιατί μιλάνε στα γαλλικά;
Υπάρχουν πολλά ηφαίστεια στην Ισλανδία.
Αγαπώ τη φύση.
Σπουδάζω βιολογία.
Μιλάει καλά τα Ισπανικά.
Είσαι στ' αλήθεια Καναδέζα;
Ελπίζω ότι σου αρέσει το κρασί.
Ακολούθησέ με σε παρακαλώ.
Πείτε τες ότι θα είμαστε έτοιμες.
Στην αρχή έκανε ο θεός τον ουρανό και τη γη.
Ο σκύλος μου είναι μικρότερος απ' τον δικό σου.
Παίζει γκολφ.
Έχουμε βελτιωθεί αρκετά.
Ο Θωμάς δε θα με πιστέψει.
Ο καλύτερος τρόπος να μάθεις Αγγλικά είναι να πας στην Αμερική.
Ο Θωμάς ακόμα δεν έχει γυρίσει σπίτι.
Προβληματίστηκα τώρα με το σπίτι μου.
Οι στατιστικές δείχνουν ότι οι άνθρωποι που έχουν περισσότερα γενέθλια, ζουν περισσότερο.
Μ' αρέσουν οι χελώνες.
Είσαι από την Αμερική;
Η Μαίρη πεθαίνει.
Ο Τζον και η Μαίρη αγαπιόντουσαν.
Δεν κατάλαβα ούτε λέξη απ΄ όσα μου είπαν.
Άβαφες, φαίνεστε περίπου 40 χρονών.
Θα σε περιμένω εδώ στις 2:30.
Θα είμαι με τον Τομ.
Θέλει ένα μήλο.
Πού αλλού σε πήγαν οι περιπλανήσεις σου;
Η αεροσυνοδός της ζήτησε να κλείσει το κινητό της για να ετοιμαστεί το αεροπλάνο για απογείωση.
Δε θα το χρειαστούμε.
Δεν είναι εύκολο να μάθεις μιά ξένη γλώσσα.
Σε παρακαλώ, μη με διακόπτεις.
Μην ξανάρθεις τόσο αργά στο σχολείο!
Αγόρασες λουλούδια;
Ο Τομ είναι πάντοτε πρόθυμος να βοηθήσει.
Φοβάμαι τις γάτες.
Μπορείτε να σηκωθείτε;
Πόσο βαθιά είναι αυτή η λίμνη;
Δεν μπορούμε να κολυμπήσουμε εδώ.
Φτάνει πια!
Πως σε επηρεάζει αυτή;
Μου 'λειψες.
Είμαι πολύ αυστηρός με αυτό.
Δεν έγραψα το γράμμα.
Η πόλη που μεγάλωσα είναι πολύ όμορφη.
Δε θα τον χρειαστώ.
Ήρθε η άνοιξη.
Η Θεσσαλονίκη είναι η δεύτερη πολυπληθέστερη πόλη της Ελλάδας.
Είναι μουσικολόγος.
Θα αποτύχουμε.
Ξέχασα κάτι στο δωμάτιο.
Ο Τομ δε μου έχει ζητήσει ποτέ χρήματα.
Θέλει να ζήσει στην πόλη.
Δεν ακούς!
Δεν μπορώ να δεχτώ το δώρο σου.
Ο Τομ έφερε λίγο χυμό στη Μαίρη.
Μερικές φορές έρχεται με βλέπει.
Δε μου μιλήστε για τη θρησκεία.
Γιατί ξύπνησες τόσο νωρίς;
Η αδερφή μου έχει δύο γιούς, επομένως εγώ έχω δύο ανιψιούς.
Ο Τομ είναι ο μοναδικός Καναδέζος που ξέρω.
Θυμόμαστε.
Εμείς κοιμηθήκαμε χτες όλη μέρα.
Φαινόταν σαστισμένος.
Είσαι πολύ πλούσια.
Κανείς δεν είναι εδώ.
Η απάντησή σου πάνω στην ερώτηση δεν είναι σωστή.
Νιώθω τόσο μόνος, που θα ήθελα να είχα κάποιον να μιλήσω.
Η δουλειά είναι δουλειά, το παιχνίδι είναι παιχνίδι.
Εμείς κάναμε μακρυνό ταξίδι.
Πηγαίνεις στην ανάποδη κατεύθυνση.
Πόσο χαρούμενος είμαι σήμερα!
Έχετε ένα αγγλικό λεξικό;
Ο Τζον είναι έξυπνος.
Παρακαλώ μη τρέχετε μέσα στην τάξη.
Θέλω να βρω τον Τομ.
Ο Τομ έχει φύγει για Βοστώνη.
Σε ποια θέλεις να μιλήσεις;
Έχουμε δύο κατσίκια.
Αυτός παίζει πολύ καλά.
Είμαι είκοσι πέντε ετών.
Κουράστηκα με τους ατελείς ανθρώπους και έτσι αποφάσισα να απομονωθώ στον εαυτό μου για λίγο.
Αυτοί έφαγαν χαβιάρι.
Είμαι χορτοφάγος!
Ένα όμορφο μοντέρνο βάζο είναι μια πολύ καλή ιδέα για δώρο σε ένα σπίτι.
Γνωρίζετε την ομάδα αίματός σας;
Μιά γάτα είναι στην κουζίνα.
Ποιο είναι το αγαπημένο σου μέρος στη Βοστώνη;
Ξύπνησα στις πέντε η ώρα.
Πίσω από το σπίτι υπάρχει κήπος.
Ο Τομ παίρνει το βραδυνό του με τη Μαίρη.
Αναφέρομαι στο πρόβλημα της κρίσης.
Γιατί οι περισσότεροι άνθρωποι δεν κατέχουν ούτε μια ξένη γλώσσα;
Μη σταματάς!
Κρατάτε σημειώσεις;
Τι κάνει ο Κεν;
Ζούσα στη Ρώμη.
Γιατί δεν κοιμάσαι το βράδυ;
Οι ερευνητικές του ερωτήσεις με έφεραν αντιμέτωπη με κάποιες οδυνηρές αναμνήσεις.
Πού της είπες να παρκάρει;
Απλώς πες αυτό που θες να πεις.
Χρειαζόμαστε πιο αποτελεσματικά μέτρα.
Μπορείς να το χρεώσεις στο δωμάτιό μου;
Έκανε έναν υπαινιγμό για να βοηθήσει το παιδί να μαντέψει την απάντηση.
Αλλά, όπως βλέπετε, οι περισσότεροι είναι ακόμα ερειπωμένες.
Γεια σας.
Δεν έχω χρόνο γι' αυτό.
Είμαι αλλεργική στο γάλα.
Οι Ολυμπιακοί Αγώνες λαμβάνουν χώρα κάθε τέσσερα χρόνια.
Περίμενε μέχρι αύριο το πρωί.
Ο γιος μου θέλει να γίνει επαγγελματίας παίκτης του γκολφ.
Ο Τομ τηλεφώνησε.
Ένας τρόπος να μειώσουμε τον αριθμό των λαθών στη συλλογή του Tatoeba θα ήταν να ενθαρρύνουμε τον κόσμο να μεταφράζει μόνο στην μητρική του γλώσσα.
Χρειάζομαι τα εργαλεία μου, για να τον επισκευάσω.
Ο Τομ είναι λογιστής.
Άσ' το στη βιβλιοθήκη.
Υπάρχει πολύ κίνηση στο δρόμο σήμερα.
Από πού είστε;
Τι θέλεις να κάνω;
Τι ώρα τρως βραδινό;
Ρώτησα τον Θωμά.
Ο Τομ δεν ξυρίζεται.
Είμαι απ' την Αμερική.
Είμαστε όλες εδώ;
Με βοήθησε πολύ.
Πείτε τους να μου γράψουν.
Πού 'ν' η τουαλέτα;
Με ποιόν μιλώ;
Πριν μερικά λεπτά μου ήρθε μιά καλή ιδέα.
Είμαστε πρόθυμοι να διαπραγματευτούμε.
Αγόρασες ένα καινούργιο σπίτι.
Είσαι δημοσιογράφος;
Μιλάει σαν φορτηγατζής.
Το όνειρό μου είναι να γίνω γιατρός.
Ο Θωμάς λέει ότι είναι έτοιμος να βοηθήσει.
Ποιος τα βοήθησε;
Τ' αυτοκίνητό μου είναι σε κακή κατάσταση.
Μου αρέσει να μιλάω.
Πες μου ποια θέλεις.
Οι φίλοι σου σε περιμένουν.
Ο Τομ σιδερώνει πουκάμισα.
Συνεχίστε να οδηγείτε.
Θα ιδωθούμε τον καινούριο χρόνο.
Του αρέσει να παίζει ποδόσφαιρο.
Έχω ένα όνειρο.
Η σύζυγός του είναι Γαλλίδα.
Πείτε τες τη θεωρία σας.
Ψυχικά είμαι στην Αγγλία.
Δεν είστε ευπρόσδεκτες εδώ.
Ο Τομ μας επισκέφτηκε χτες.
Ήσουν ένοχη.
Μιλάς τη μακεδονική;
Θα σε πάρω τηλέφωνο σε καμιά ώρα.
Αγαπάει τα παιδιά.
Ο Τομ ποτέ δε θα το 'χε κάνει αυτό.
Φαίνεστε απογοητευμένοι.
Ας μιλήσουμε στα Γαλλικά!
Είμαι φοιτητής.
Την προειδοποίησα.
Ποιό είναι το όνομά σου;
Δε θέλω αυτός να το δει.
Μπορείτε να το βρείτε;
Αυτό συνέβη τον Οκτώβριο.
Δε μπορώ να φάω άλλο, χόρτασα.
Είστε σίγουρη ότι είμαι ο μοναδικός Καναδός εδώ;
Εσύ πρώτος.
Θέλω να ξέρω τι είναι στο κουτί.
Ο πυρετός του υποχώρησε.
Τώρα πρέπει να ντυθώ.
Δε θα το υπογράψω αυτό.
Δεν ζούμε για να τρώμε, παρά τρώμε για να ζούμε.
Ο Τομ έφερε στη Μαίρη έναν καφέ.
Τώρα αρχίζουν τα δύσκολα.
Ρίξε μια ματιά στα βιβλία που αγόρασα.
«Τομ, πώς λέγεται ο σκύλος σου» ρώτησε ο γειτόνας του.
Έχω μόνο τις συγκεχυμένες αναμνήσεις.
Το φαγητό δεν είναι ακόμη έτοιμο.
Είμαι ο Γρηγόριος.
Δε χρειάζομαι διερμηνέα.
Κανείς δε μίλησε.
Ο Τομ δεν το πιστεύει ακόμα.
Συνήθως είμαι αρκετά υπομονετικός.
Σήμερα ήταν πολύ απασχολημένη.
Αγόρασε ένα όμορφο φόρεμα!
Η αστυνομία νομίζει ότι σκότωσα τη γυναίκα μου.
Ο Τομ μας διδάσκει Γαλλικά.
Επιδοκιμάζουμε την απόφαση του συμβουλίου.
Τα άτομα που στέκονται εδώ, περιμένουν το λεωφορείο.
Μην ανοίγετε το παράθυρο.
Μ' αρέσει να χορεύω.
Ο Τομ παραληρούσε από χαρά.
Είμαι δασκάλα γαλλικών.
Σήμερα μας είπαν μια ιστορία για την εξόρυξη βιοαερίου.
Είμαι τόσο κουρασμένος, που μόλις μπορώ να περπατήσω.
Το έγραψε βιαστικά.
Το κατάστημά μας δεν είναι ανοιχτό.
Τίποτε δεν έγινε.
Γιατί είσαι μόνος;
Τυχερές δεν είμαστε;
Και τι συμβαίνει με το φεμινισμό; Τι γνώμη έχετε για αυτό;
Θα πας μαζί μας;
Νόμιζα πως ήσασταν Γιαπωνέζα.
Διαπιστώσαμε ότι σε αρκετούς δήμους δεν υπήρχε ξεκάθαρη εικόνα για το ρυθμό αύξησης του πληθυσμού.
Πείτε της τα όλα.
Όλοι ξέρουμε πως ο Τομ είναι ένοχος.
Μου αρέσει να γράφω στα Γαλλικά.
Οι περισσότεροι από τους επιβάτες ήταν Καναδέζοι.
Περιμένουμε τον Τομ.
Ανυπομονώ για την συνταξιοδότησή μου.
Δώστε μου τον στυλό.
Ευχαριστώ πολύ για την πρόσκληση.
Γιατί δεν ήρθατε;
Στην πραγματικότητα, είπε ψέματα.
Θα 'πρεπε να τον βοηθήσεις.
Ο Τομ κάνει βίγκαν διατροφή.
Έχουμε μιά ευκαιρία.
Δεν είμαι χθεσινός.
Σε ό,τι αφορά τη συμβίωση, προφανώς πρέπει να έχουν το δικαίωμα σε αυτή και τα ομόφυλα ζευγάρια.
Αυτή ξέχασε να ταίσει το σκύλο της.
Πώς κατασκεύαζεις ένα κουτί;
Ήπια γάλα.
Θα είστε ευτυχισμένος.
Τίθεται το ερώτημα: " Είναι και το ίντερνετ ένα μέσο μαζικής ενημέρωσης; "
Η πόρτα κλείνει αυτόματα.
Τώρα, καλούμαστε να είμαστε καλά, να χαιρόμαστε τη ζωή, να μη θυμόμαστε τα παλιά.
Άκουσέ τον.
Διέκοψα τον Τομ.
Ο Θωμάς δε θέλει να έρθει.
Μένω στο νούμερο 5.
Έχουμε τα απογεύματα δύο ώρες μάθημα.
Ανακίνησε το φάρμακο για να το αναμίξεις.
Παρέα με τον σατανά, έχε τα μάτια σου ανοιχτά.
Πόσες μαθήτριες έχετε;
Άδειασε τις τσέπες σου και άστα όλα πάνω στο τραπέζι.
Μη με αφήνετε έτσι.
Πόσους μαθητές έχεις;
Η φωνή του Τομ έσπασε, προδιδόντάς τον.
Το βιβλίο σου είναι στο γραφείο.
Τα φαινόμενα απατούν.
Θα μιλήσουμε με τον Τομ τη Δευτέρα.
Ο Τομ δεν πέθανε από καρκίνο.
Δεν είσαι ευπρόσδεκτη εδώ.
Όχι.
Το μήκος του καραβιού είναι 30 μέτρα.
Δεν είναι δικό μου.
Ξύπνησα στις πέντε το πρωί.
Θα 'θελα να παραβρεθείς αύριο στη συνάντηση.
Η άμμος είναι κίτρινη, και ο ήλιος επίσης είναι κίτρινος. Η άμμος και ο ήλιος είναι κίτρινοι.
Η επιτυχία συνήθως απαιτεί σκληρή δουλειά.
Είναι αλήθεια ότι εσύ ήθελες να μείνεις στη Γερμανία;
Θέλω να πάω στην Ιταλία.
Γνωρίζεις κανέναν στην Αυστραλία;
Πρέπει να διαβάσω.
'Εχεις δυο βιβλία.
Ονειρεύεται ο Τομ;
Είσαι σίγουρη ότι πάτησες το τελευταίο κουμπί;
Θα 'σαι ελεύθερος.
Έχεις το βιβλίο;
Δεν έχω να αποδείξω τίποτα απολύτως.
Δεν κάναμε κουβέντα στο αυτοκίνητο.
Δεν είσαι η μοναδική Καναδέζα εδώ.
Σκοπεύω να στείλω στο γιό μου ένα υπολογιστή στο τέλος του μήνα.
Απεχθάνομαι την αγενή του στάση.
Καθαρίζω τα δόντια μου με μια οδοντόβουρτσα.
Είστε γιατροί.
Πώς είσαι, Τομ;
Η Τατοέμπα είναι αργή σήμερα.
Δεν μπορώ να μιλήσω Γαλλικά.
Πρέπει να ξεπληρώνετε τα χρέη σας.
Χτες, είχαμε διακοπή του ηλεκτρικού ρεύματος.
Απόσυρθηκα ως υποψήφιος.
Σκέφτομαι.
Μπορείς να αναλάβεις εδώ;
Ευχαριστώ πού ήρθες!
Ξεκουράσου!
Δεν ξέρω γιατί το κάνουν αυτό.
Μείνετε ήσυχος.
Δεν βλέπω πουθενά το αστείο.
Δεν καθάρισε το φόρεμα, έμειναν λεκέδες.
Τον αναγνώρισα αμέσως.
Άντρας είμαι.
Κάνει ήλιο με δόντια.
Ο Τομ μιλάει καλά Γαλλικά.
Ήμουν εξαντλημένος όταν έφτασα σπίτι χθες βράδυ.
Τα νέα τις χαροποίησαν.
Σε παρακαλώ εξήγησέ το πιο απλά.
Είναι παντρεμένος ο Τομ;
Πού είναι η κουβέρτα;
Αισθάνθηκα υπεύθυνη.
Δεν ήξερα ότι είσαι επαγγελματίας χορευτής.
Βλέπεις ένα καράβι στον ορίζοντα;
Θα πάμε στην Ιρλανδία.
Το ρολόι πάει πίσω.
Δεν μου αρέσει πια ο Τομ.
Ο Τομ θα σε συγχωρέσει.
Πηγαίνω στο σπίτι της φίλης μου.
Ξέχασες το ερωτηματικό.
Ο Ιησούς σε αγαπάει.
Μην την αφήσετε να οδηγήσει το αυτοκίνητό σας.
Χάνεις τον χρόνο σου.
Έχουμε μόνο δύο δολάρια.
Παρακαλώ το δείξε σε μένα ξανά.
Χρειάζομαι να μιλάω ελληνικά πολύ καλά.
Θα ρίξω βροχή στη Γη για σαράντα μερόνυχτα.
Έχει σκύλο;
Τα διανύσματα δε χρειάζεται να αντιστοιχούν σε μία φυσική ποσότητα. Οτιδήποτε μπορεί να είναι χώρος διανυσμάτων αρκεί να έχουν ορισθεί η πρόσθεση μεταξύ διανυσμάτων και ο πολλαπλασιασμός με βαθμωτό μέγεθος.
Κοιμόσαστε;
Δεν το ξέρω όμως.
Έφαγε όλο το μήλο.
Περπατάω εδώ και πάνω από τέσσερις ώρες.
Δεν είναι γραμμένος στα Γαλλικά.
Ο Τομ έπαιξε γκολφ την περασμένη Δευτέρα.
Δεν είστε φτωχός.
Η μητρική μου γλώσσα είναι τα Γαλλικά.
Πείτε της ότι είμαι στο γραφείο.
Αυτός έχει πολλούς φίλους στο Κοινοβούλιο.
Έχετε κινητό;
Που είναι ο σερβιτόρος;
Έχω μία γάτα κι ένα σκύλο. Η γάτα είναι μαύρη και ο σκύλος είναι άσπρος.
Είπα στον Τομ ότι είχες πάει στην Αυστραλία.
Είναι κανείς εκεί;
Είπα ότι απλά έκανα πλάκα.
Σ' ευχαριστώ για όλα τα σχόλιά σου.
Ο Τομ δεν μπορεί να σωθεί.
Θα είμαστε πίσω σε είκοσι λεπτά.
Γιατί είναι ακριβό αυτό το πράγμα;
Πρέπει να κοιμηθώ.
Δεν μπορείτε να πάτε εκεί.
Ο Τομ ποτέ δε μιλάει στη Μαίρη.
Πες του ότι δε θέλω να πάω.
Τρως ζυμαρικά;
Όχι επειδή διασκεδάζω, αλλά επειδή είναι η μόνη ώρα της ημέρας που δεν πρέπει να είμαι στην πρίζα και να παίζω.
Νόμιζα πως ήσασταν Γιαπωνέζος.
Ο Τομ πλήρωσε.
Αυτά είναι τ' αποτελέσματα.
Περπατάω κάθε μέρα.
Ανησυχώ πολύ για την ασθένειά της.
Δείχνεις λυπητερή μ'αυτό το φόρεμα
Θέλω όλοι να μένουμε κάτω από την ίδια στέγη.
Είναι καλά η Μαίρη;
Σπούδασα τα ιταλικά για μερικούς μήνες.
Δεν πας με τα καλα σου.
Τα μιλάει καλά τα Γαλλικά ο Τομ.
Δεν μπορεί να είναι άρρωστος.
Το πρόβλημα λύθηκε από μόνο του.
Το ποδοσφαιρικό τμήμα έχει ρεπό για άλλο ένα σαββατοκύριακο.
Υπάρχει μία στοίβα με βιβλία στο τραπέζι. Είναι δικά σου;
Από τώρα και στο εξής θα επικοινωνούμε μόνο στα Γαλλικά.
Μην είστε υπερβολικοί.
Καὶ εἶπεν ὁ Θεός γενηθήτω φῶς καὶ ἐγένετο φῶς.
Μη μου τα λες εμένα αυτά, γιατί δεν τα τρώω κάτι τέτοια. Νόμισες πως το 'φαγα;
Γιατί ρωτάς;
Είπα στον Τομ να μη τα χρησιμοποιήσει.
Άστο.
Πιστεύετε στο μάτι;
Γιατί φοβούνται τόσο πολύ;
Η συγχορδία Σολ μείζονα είναι η ευκολότερη που μπορεί να παιχτεί σε κιθάρα.
Το βάψιμο του πίνακα έπιασε ολόκληρη μέρα.
Ο Τομ εργάστηκε σκληρά.
Πιστεύω ότι το να βλέπεις τηλεόραση είναι χάσιμο χρόνου.
Δεν είμαι ομοφυλόφιλος.
Δεν είμαι και πολύ καλή στην κολύμβηση.
Πριν κάπνιζα πολύ, αλλά το έκοψα.
Τα πρώτα εννιά χρόνια της ζωής του ο Μαξ τα πέρασε στο Κίελο.
Είμαι φίλη σας;
Το τηλέφωνο κουδούνισε δύο φορές.
Άργησες χτες.
Μιλάω Ιντερλίγκουα.
Πρέπει να γυμνάζομαι περισσότερο.
Σε εμένα μιλάς;
Άναψε το κερί.
Ελπίζω να πήρες το μάθημά σου.
Το ελικόπτερο πετάει πολύ χαμηλά.
Ο Τομ είναι ατάλαντος.
Δεν της καίγεται καρφί για κανέναν.
Ξέρεις να μαγειρεύεις κοτόπουλο;
Ο Τομ και η Μαίρη συμφώνησαν μαζί μας.
Ο Τομ έπρεπε να περπατάει για το σχολείο του όταν ήταν μικρός.
Ξέρεις πότε κλείνει το σούπερ μάρκετ;
Ξέχασα πώς σε λένε.
Πείτε της να φύγει.
Έχω στομαχόπονο.
Πες στον Τομ να βοηθήσει τη Μαίρη.
Ζήτησα από τον Τομ να ανοίξει το παράθυρο.
Πηγαίνω στο σπίτι μου.
Θα μείνω στη Μύκονο για δύο μέρες.
Ο Τομ θέλει να ζήσει στη Βοστώνη.
Οι πρώτοι βιολόγοι εργάστηκαν σκληρά για την ταξινόμηση των ζωντανών πραγμάτων.
Ο αδελφός μου έχει καλό μνημονικό.
Δούλευα όλη νύχτα.
Μπορείτε να πιείτε αυτό το νερό.
Ο Τομ θυμήθηκε.
Αυτός έγραψε το μυθιστόρημα όταν ήταν είκοσι ετών.
Ήταν εκτεθειμένος σε πολλούς κινδύνους.
Η Μαρί είχε μια γάτα.
Η Μαρία ήταν άρρωστη.
Να αισθάνεσαι σαν στο σπίτι σου!
Ο Ατατούρκ γεννήθηκε το 1881, στη Θεσσαλονίκη.
Θα το σκεφτόμουνα.
Μου αρέσει να έχω φίλους σε όλες τις χώρες.
Η εντιμότητα δεν είναι εγγύηση επιτυχίας.
Δεν είστε Καναδοί.
Χρειαζόμασταν μια νίκη.
Έχω αποδείξεις.
Ίσως να δούμε και ουράνιο τόξο!
Έχω πάει στο Κιότο ήδη τρεις φορές.
Πιστεύεις ότι η αγάπη είναι υπερβατική και αιώνια.
Μιλάω από εμπειρία.
Δες τα βιβλία που αγόρασα.
Το βρήκαμε.
Όχι, αυτό είναι από δεύτερο χέρι.
Του 'δειξα το δωμάτιό μου.
Ήμαστε φτωχοί, αλλά ευτυχισμένοι.
Αυτός θα παντρευτεί σύντομα.
Υπήρξε πάντοτε η καλύτερη στην τάξη της.
Πρέπει να το κάνετε τώρα.
Αυτός έκατσε δίπλα της.
Θ' αποτύχουμε.
Σ' αγαπώ, μωρό μου.
Είσαι τόσο σίγουρος.
Θέλει να σώσει τον πλανήτη.
Μία από αυτές είναι δολοφόνος.
Ήσουν απασχολημένη χθες;
Θα ησυχάσουμε όλοι μας.
Δε θα σε ανάγκαζα να το κάνεις αυτό.
Σε ποιόν το έδωσες αυτό;
Είμαι κουρασμένος. Πάω για ύπνο.
Πριν λαλήσει ο πετεινός, θα με αρνηθείς τρεις φορές.
Φοράει ψηλοτάκουνα.
Σ' αγαπώ έτσι όπως είσαι.
Τους θες;
Ανησυχώ πολύ για τον Τομ.
Θα σας συγχωρήσω.
Η Μαίρη άρεσε στον Τομ.
Ο Τομ έχει γυρίσει από την Αυστραλία.
Δεν πίνω μπίρα.
Ναι, έχω διαβάσει το βιβλίο.
Εγώ είμαι που έδωσα αυτό στον Τομ.
Ήταν αρκετά τυχερός να προλάβει το τρένο.
Κοιμάται σαν μωρό.
Η Μαίρη είναι 36 εβδομάδων έγκυος.
Είναι πολύ ολισθηρό.
Μην μιλάς έτσι για τον βασιλιά.
Μην κάνετε ανόητα αστεία!
Νιώθω νεότερος ξανά.
Είναι γλυκιά η ζωή.
Υπάρχουν λίγα πράγματα.
Αυτά τα βιβλία είναι παλιά.
Δε συμφωνείτε μαζί μου;
Θα σπάσει.
Η Μαίρη και η Λάιλα αποφάσισαν να χωρίσουν.
Γιατί μυρίζει άσχημα εδώ μέσα.
Προσπάθησε να μάθει Γαλλικά.
Κλείσε το παράθυρο.
Γενικά αρέσουν τα νεαρά κορίτσια με μακριά μαλλιά.
Δε θα το απολαύσεις.
τον δ ηλιον σεληνη.
Βγήκα τρέχοντας έξω.
Ένα προσκλητήριο γάμου ήρθε στο σπίτι μας τελευταία.
Η απονομή του δικαιώματος ψήφου στους νέους των 17 ετών ενισχύει τα δημοκρατικά τους αντανακλαστικά.
Δεν είναι ξεκάθαρο τί θέλει να πει με αυτό ο συγγραφέας.
Αυτός σε κοιτάζει. Τον γνωρίζεις;
Επισκέπτομαι την Αλγερία τακτικά.
Εύχομαι να είχα πάει με το Τομ στην Αυστραλία.
Ο Τομ επισκέφτηκε πριν από τρία χρόνια την Αυστραλία.
Άκουσα το κουδούνι.
Μιλάμε Αγγλικά.
Μακάρι να είναι αλήθεια.
Μην γενικεύεις τα προσωπικά σου προβλήματα.
Είστε δυνατότεροι απ' αυτούς.
Δε φαίνεται να 'ναι Καναδέζος ο Τομ.
Υποθέτω ότι έχετε δίκαιο.
Ο Θωμάς έχει έναν Τούρκο φίλο.
Τώρα μπορώ να πώ ότι βαριέμαι πολύ.
Για ποιο λόγο το 'σκασε;
Αυτή η πρόταση είναι μια χαρά.
Τα πατατάκια δεν είναι καλά για σένα.
Έχασα το σκυλί μου.
Έχω λίγο χρόνο για μεσημεριανό.
Πείτε τες ευχαριστώ.
Παντρεύεται το παλληκάρι, αποσύρεται!
Εδώ είναι η ηλεκτρονική μου διεύθυνση.
Ποιος σε έφερε εδώ;
Τις καλοκαιρινές μου διακοπές τις πέρασα ως συνήθως στο χωριό μου.
Αυτή έχει κόκκινα λουλούδια.
Ποια είναι η διεύθυνση κατοικίας σου;
Το έμαθα από έγκυρες πηγές.
Ίδρυσε αυτό το σχολείο.
Το αγόρι τρώει ένα λουκάνικο.
Αυτό θα βοηθήσει.
Πείτε της ότι είστε άρρωστοι.
Ο Τομ και η Μαίρη είναι Καναδοί.
Η Μαίρη είναι εκεί μέσα.
Οι χορτοφάγοι δεν τρώνε κρέας, αλλά τρώνε κόκκινα μήλα.
Πες στον Τομ ότι θα 'μαστε έτοιμες.
Χάλασε το αυτοκίνητο και το πήγα στο συνεργείο να μου το φτιάξουν.
Ο Τομ μου είπε, πως δεν έχει κανένα πρόβλημα με αυτό.
Είμαι παντρεμένος και έχω δύο παιδιά.
Ποιος την έστειλε;
Σε παρακαλώ να με συγχωρήσεις εάν σε έχω πληγώσει.
Υπήρχαν τόσοι πολλοί άνθρωποι στο δωμάτιο που με δυσκολία μπορούσα να κινηθώ.
Αυτός έχει οικονομικά προβλήματα.
Μωρέ, συμπεριφορά να σου πετύχει!
Θέλω να μάθω ελληνικά.
Πες της να μου γράψει.
Καλωσήρθες στο σπίτι μας.
"Ποιός είναι;" "Η μητέρα σου".
Αυτό είναι ένα όμορφο σπίτι.
Έχετε δει πράγματι το ατύχημα;
Τι γνωρίζετε για την Αυστραλία;
Έχω μια ερώτηση για τον Τομ.
Τραγουδήσαμε δυνατά.
Τα λέμε στις 2:30.
Η ελευθερία δεν είναι δωρεάν.
Κατάγομαι απ' το Πεκίνο.
Δε σ' αφορά.
Όσες γλώσσες μιλάς, τόσο αξίζεις.
Είναι μεγαλύτεροι απ' αυτόν.
Θες να με συνοδέψεις;
Ο Τομ έκλεψε το αυτοκίνητο της Μαίρης.
Πώς ήταν το φαγητό;
Είμαι καλή στα μαθηματικά.
Η Μαρία δεν έχει πληρώσει ακόμα το λογαριασμό.
Μ' αρέσει η Αυστραλία.
Μαχαίρα έδωσες, μαχαίρα θα λάβεις.
Όλοι είναι πάνω.
Θα χρειαστώ το δρομολόγιό σας.
Πες μου κάτι για τον Τομ.
Πάρε μαζί σου τόσο όσο χρειάζεσαι.
Σύντομα θα ξέρουμε.
Θα την επιδιορθώσουν.
Πού είναι η έξοδος κινδύνου;
Το πάθημα να γίνει μάθημα.
Ο άνδρας μου είναι αρτοποιός.
Μπορώ να πω ότι αυτό είναι δύσκολο για σένα.
Αυτή είναι σε μέγεθος τρίτη πόλη στη Σερβία.
Υπάρχει ένα καλό εστιατόριο όχι πολύ μακρυά απ΄εδώ.
Θέτω τον ευατό μου στη διάθεσή σας πλήρως και ολοσχερώς .
Θέλω τα χρήματά μου.
Και τι μ' αυτό;
Μιλάτε τη γλώσσα μου;
Τι χρώμα είναι αυτό το λουλούδι;
Μου υποσχέθηκες.
Ο Τομ είχε ένα μαχαίρι στα χέρια του.
Αυτό το πορτοφόλι είναι φτιαγμένο από χαρτί.
Ήταν θυμωμένος ο Τομ;
Δεν ξέρω αν θα έχω χρόνο να το κάνω.
Άφησες το σίδερο αναμμένο.
Ο Τομ είναι ποδοσφαιριστής.
Θα μου άρεσε να συναντήσω τον Τομ κάποτε.
Είναι έξυπνος.
Αγόρασα αυτό το φόρεμα με έκπτωση.
Τι έχω;
Όλοι συμφωνήσαμε με τον Τομ.
Πιστεύω πως είναι επικίνδυνο να πηγαίνει κανείς μόνος με τα πόδια τις νύχτες.
Παντρεύτηκα Καναδέζα.
"Από που ήρθαν οι καθηγήτριες σου" "Από την Αργεντινή."
Θα είμαι εδώ μέχρι την επιστροφή σου.
Ο Τομ πνίγηκε στον ωκεανό.
Εδώ είναι ένα γράμμα για σένα.
Μιλάς Γαλλικά κάθε μέρα;
Είμαι φοιτητής βιολογίας.
Πέστε της να σταματήσει.
Η υπερθέρμανση του πλανήτη είναι σε τροχιά να μετατρέψει τις κορυφές των βουνών σε απλούς βράχους σε λιγότερο από ένα αίώνα.
Προ πάντων να μη γελασθείς, μην πεις πως ήταν ένα όνειρο, πως απατήθηκεν η ακοή σου.
Δεν ξέρω από μουσική.
Πόσα γράμματα έστειλες στον Τομ;
Η κυβέρνηση οφείλει να φροντίζει για την ασφάλεια των πολιτών.
Έχει δέκα παιδιά.
Νίπτω τας χείρας μου.
Μη λες παραμύθια!
Ο Τομ έβαψε άσπρο τον τοίχο.
Οι τίτλοι θα μπορούσαν να αντιστοιχούν.
Μάθαμε Γαλλικά.
Δε συμφωνεί ο Τομ.
Μπορείς να με βουθήσεις να βρω μια καλή δουλειά;
Αυτό το τσάι μου αρέσει.
Ο Τομ με έχει ερωτευτεί.
Ίσως πιο αργά.
Οι μαθητές αυτού του σχολείου είναι φιλικοί.
Ας είμαστε ειλικρινείς.
Πέστε του ότι δε θέλω να πάω.
Κανείς δεν μπορεί να με σταματήσει.
Ο Τομ δε θέλησε να τ' αγγίξει.
Δουλεύω στη Βοστώνη.
Ποτέ έρχονται οι φίλοι σας στις Ηνωμένες Πολιτείες;
Είστε ψηλότερη από μένα.
Ήρθε το καλοκαίρι κι η αχλαδιά ήταν φορτωμένη αχλάδια.
Μπορώ να έχω έναν απ' αυτούς;
Θέλω να σε φιλήσω.
Δεν τις θέλω.
Πού θα είστε τη Δευτέρα;
Ο Τομ σπάνια μιλάει Γαλλικά.
Θα σου δείξω την πόλη.
Αυτός δούλεψε για ενάμιση χρόνο στην Ολλανδία.
Δεν υπάρχουν πολλοί άνθρωποι που να συμπαθούν τον Τομ.
Είχα μιά δύσκολη βδομάδα.
Πότε τελειώνει;
Από πού είναι ο φίλος σας;
Η επιτροπή αστικού σχεδιασμού αποδέχτηκε την πρότασή μας.
Δεν καίμε τίποτα.
Θα πάρει λίγο χρόνο.
Θέλω να 'μαι ελεύθερη.
Ήσασταν άχρηστοι.
Αυτή τη μουσικής μου αρέσει να ακούω.
Επιτέλους Παρασκευή.
Είστε καλύτερη από εμένα.
Νομίζω ότι είναι επικίνδυνο για παιδιά να το κάνουν αυτό.
Ο Τομ είναι πάντα λίγο ευέξαπτος το πρωί, πριν πιεί τον πρώτο καφέ.
Η Αιμιλία μ' αγκάλιασε.
Αυτό το τραγούδι μου θυμίζει πάντα την παιδική μου ηλικία.
Ας κάνουμε ένα διάλειμμα για καφέ.
Χρειάζομαι τα χάπια μου.
Η επιφάνειά του μπορεί να είναι λεία ή αδρή.
Το κουτί είναι ελαφρύ.
Ο Τομ μπορεί να μαγειρέψει.
Παραλίγο να πέσω μες στην πισίνα.
Ο Θεός μας αγαπά και μας προστατεύει.
Ο Τομ σκέφτηκε διαφορετικά.
Είναι Γιαπωνέζοι;
Φιλοφρονήσεις αυτού του τύπου δεν θα σε οδηγήσουν πουθενά.
Τι σας έχουν κάνει;
Το κάπνισμα είναι επιβλαβές για την υγεία.
Ο Τομ λέει πως πεινάει.
Ποιός ήταν ο τόπος διαμονής σου;
Υπήρχαν μόνο 100 επιβάτες στο φέρι, το πολύ.
Είναι διαφορετικός.
Ο κόσμος είναι μαζεμένος εκεί.
'Εχετε λίγα βιβλία.
Ο γιατρός μου είπε να μην τρώω πάρα πολύ.
Ο Τομ είναι περήφανος για τη Μαίρη.
Είχα κάποιο απρόσμενο στοιχείο.
Μου αρέσουν τα Γαλλικά.
Έχεις μια υπέροχη φωνή.
Παρακαλώ, ελάτε πριν από τις 2:30.
Αυτός ανησυχεί για το μέλλον του.
Ο Τομ έβαλε τα χρήματα στην τράπεζα.
Δε μας βοήθησε ο Τομ.
Ο Τομ πούλησε τ' αμάξι του στη Μαίρη.
Δεν καταλαβαίνω την ερώτησή σου.
Ο Τομ δε μίλησε στην αστυνομία.
Εδωσα σε κάθε έναν από αυτούς τρία μολύβια.
Είμαι ενθουσιώδης.
Περιμένω παιδί.
Τι είναι αυτό που ξεχωρίζει τη δουλειά μας;
Μπορείτε να δανειστείτε το αυτοκίνητό μου.
Γιατί δε λειτουργεί τίποτα;
Χρειάζομαι καλό λεξικό.
Δεν καταλαβαίνω τι θέλει.
Νοιαζόμαστε για τους άλλους.
Ο Τομ θα μας συγχωρήσει.
Κοιμάσαι, Τομ;
Αυτό το ψάρι ζει σε καθαρά νερά.
Πόσα περιοδικά βρίσκονται πάνω στο τραπέζι;
Κόκκινο κρασί, παρακαλώ.
Αυτή είναι ένα πραγματικά ωραίο άτομο.
Ο Τομ είναι ο καλύτερος παίκτης στην ομάδα.
Ήταν χρήσιμη;
Η φούστα της είναι τραγικά παλαιομοδίτικη.
Αυτός περπατά αργά.
Κάνω τι πρέπει να κάνω.
Ήπιε την μπίρα του μονορούφι.
Γιατί εγώ πάντα;
Η δουλειά της είναι να πλένει πιάτα.
Είμαστε φίλοι.
Θα πάτε σπίτι σας και εκεί θα μείνετε.
Ο Άμποτ σκότωσε τη Μαίρη.
Ξεκουμπίσου!
Πες τους γιατί δεν μπορείς να πας.
Αυτό το βιβλίο περιέχει μια ποικιλία από τρόφιμα και τις σημαντικές πληροφορίες τους που σχετίζονται με την υγεία.
Πώς λέμε ...;
Ο Τομ είναι ελεύθερος.
Τέλειωσαν τα άσχημα, έρχονται τα χειρότερα.
Θα πρέπει να της πω.
Την ξέρουμε εδώ και πολλά χρόνια.
Κρέμασε εδώ τα ρούχα σου.
Το σκόρδο κάνει καλό στην υγεία.
Ήταν ένας καλλιτέχνης που κέρδιζε τα προς το ζην ζωγραφίζοντας βασιλικά πορτρέτα.
Προς τι έχετε ανάγκη χρημάτων;
Δεν τον γνωρίζω.
Δεν είχα ποτέ τέτοιου είδους πρόβλημα.
Καμία από τις φοιτήτριες δε βρήκε τη σωστή απάντηση.
Η τιμή ήταν εξωφρενική.
Τα παπούτσια σου είναι εδώ. Πού είναι τα δικά μου;
Σου αρέσει να ζωγραφίζεις;
Αυτό το βιβλίο θα σε βοηθήσει να μάθεις να γράφεις αποτελεσματικά.
Είμαστε έτοιμοι να βοηθήσουμε.
Του Τομ του λείπουν η γυναίκα και τα παιδιά του.
Οι άνθρωποι αλλάζουν.
Θα ήθελα δύο κιλά κρεμμύδια.
Τα πουλιά τραγουδάνε.
Αυτή είναι καλή πρόταση.
Το 1493, το Βατικανό έδωσε την Αμερική στην Ισπανία και τη μαύρη Αφρική στην Πορτογαλία «προκειμένου τα βαρβαρικά έθνη να περιοριστούν στην Καθολική πίστη».
Δεν νομίζω ότι υπάρχει τέτοιος κίνδυνος.
Καταριέμαι την ώρα και τη στιγμή που τις γνώρισα.
Προφανώς έκανα λάθος.
Ο Τομ είναι καλός άνθρωπος.
Αντιμετωπίζουμε μία δύσκολη κατάσταση.
Αν δε φύγεις τώρα, θα σε σκοτώσουν.
Όταν γυρίζεις αυτήν τη χειρολαβή, τα γρανάζια περιστρέφονται.
Απ'όσο ξέρω, μένει εδώ.
Χαμογέλασαν η μία στην άλλη.
Πήγε διακοπές πριν μερικές μέρες.
Δε μπορείτε να μπείτε μέσα!
Πάω να κοιμηθώ, γιατί άρχισα να νυστάζω.
Τρως την ώρα σου.
Ο Σάμη και η Λάιλα κάνουν παρέα όλη την ώρα.
Απλά ξεσκόνισε το αμάξι, δεν έχουμε χρόνο να το πλύνουμε.
Ο Τζον είναι ο νεότερος αδερφός μου.
Θα του αφήσω φιλοδώρημα.
Πού τις ταΐζετε;
Την κατάστρεψες.
Αυτή έγραψε βιβλίο για τα ζώα.
Ανταλλάξαμε χαιρετισμούς.
Ο Τομ θα ζήσει.
Η παχυσαρκία είναι ένα σοβαρό πρόβλημα.
Πέστε τους ότι δε θέλουμε να πάμε.
Στείλε το σε μένα.
Η ζωή οπουδήποτε στη Μεσόγειο θα μου ταίριαζε.
Ξεχάσατε να σβήσετε τα φώτα.
Πρέπει να συγκεντρωθείς.
Στη Μαρία αρέσει τα ζώα.
Είναι τραγουδιστές.
Οι Βεδουίνοι ζούνε στην έρημο.
Έκανα λάθος.
Ένα, δύο, τρία, τέσσερα, πέντε, έξι, επτά, οκτώ, εννέα, δέκα.
Δεν χρειάζεται ο επιβάτης να αλλάξει τρένο.
Δεν έχω τόσο πολλά χρήματα.
Είστε η μόνη Καναδή στο σχολείο μας.
Αυτό είναι άλογο ή φοράδα;
Το κουτί αυτό περιέχει μήλα.
Περιμένουμε τη σωστή στιγμή.
Τί κάνετε εδώ;
Ντύσου ζεστά!
Ούτε καν που ξέρω γιατί είμαι εδώ.
Μπράβο, Τομ.
Η Καλιφόρνια είναι βαρετή.
Η ζωή είναι όμορφη.
Είναι αντισυνταγματικό;
Καληνύχτα. Όνειρα γλυκά.
Δεν κατάλαβα.
Πες τους να μην έρθουν.
Ανέκαθεν μου άρεσε να παίζω ποδόσφαιρο.
Πείτε της ότι δε θα το κάνω αυτό.
Ο Τομ και η Μαίρη άρχισαν να μαλώνουν.
Είμαι μαζοχίστρια.
Την συνάντησα στην εκκλησία.
Αυτό το άλογο είναι άσπρο.
Νομίζω ότι έχεις δίκιο.
Δεν καταλαβαίνουν Γαλλικά.
Δεν είμαι και πολύ υπομονετικός.
Θα σου τηλεφωνώ κάθε βράδυ.
Έχουμε κερδίσει τρεις ώρες στην καλύτερη περίπτωση.
Δεν είμαι σίγουρος ότι αυτή είναι καλή ιδέα.
Θα πάει στο σούπερ μάρκετ;
Τα σκυλιά βλέπουν ασπρόμαυρα.
Μη μιλάτε άσχημα για τους άλλους.
Θέλεις ένα από αυτά;
Η μάσκα δεν προκαλεί προβλήματα ακόμα και σε ανθρώπους με πνευμονοπάθεια.
Ζούμε στις Ηνωμένες Πολιτείες.
Η Γερμανία αποκλείστηκε από τη Νότια Κορέα.
Αυτή είναι η Ιαπωνία.
Αλλού ο παπάς κι αλλού τα ράσα του.
Μην ανησυχείς τόσο πολύ για τον Τομ.
Ένας σημαντικός παράγοντας στην ανάπτυξη ενός παιδιού είναι και τα αδέλφια του.
Αυτή ήταν τυχαία συνάντηση με την Εσπεράντο.
Ετοιμάζω τσάι.
Πρέπει να τα τελειώσουμε όλα μέχρι τη Δευτέρα το πρωί.
Ο Τομ ήταν ο δάσκαλος της Μαίρης.
Αγόρασα κουλούρι και τσάι.
Σταματήστε στη γωνία.
Ο Τομ λέει πως είναι επείγον.
Ωραία ημέρα, έτσι δεν είναι;
Ο Τομ είναι πολύ ήσυχος.
Φοράει ένα καπέλο.
Θα σας τις φέρω.
Πείτε τες ότι δεν είστε έτοιμη.
Μείναμε τρεις βραδιές στη Βοστώνη.
Των φρονίμων ολίγα.
Ποιο παιχνίδι παίζεις;
Είσαι σίγουρος;
Η Μαρία με βοηθά στη δουλειά.
Μελέτησες Γαλλικά χτες;
Μ' αρέσει να λύνω μυστήρια.
Θα τα πούμε αργότερα.
Θέλω να πάω στο πάρτι.
Αυτή μου υποσχέθηκε ότι θα 'ρχόταν.
Ο Τομ σκέφτεται το μέλλον του.
Πες τους ότι δε θέλουμε να πάμε.
Αυτός γέλασε μέχρι δακρύων.
θα κάνω άλλη μια προσπάθεια.
Μας αρέσουν τα παιδιά.
Ξέχασα τον αριθμό σου.
Όπως είναι το λιοντάρι ο βασιλιάς των ζώων, είναι ο αετός ο βασιλιάς των πουλιών.
Οι πιστοί σχημάτισαν ουρά για να πάρουν αντίδωρο.
Ο γιος του ισχυρίζεται πως ακούει φωνές.
Μου χρωστάς χρήματα.
Ο Τομ είναι γιατρός.
Ο γιατρός με συμβούλευσε να μην δουλεύω τόσο πολύ πλέον.
Έλα πιάσε με, αν τολμάς.
Είστε σίγουροι ότι είμαι η μοναδική Καναδέζα εδώ;
Σας πιστεύει.
Κερδίσαμε τη μάχη.
Αυτό το παιδί ξέρει να μιλά αγγλικά.
Δε το 'χα φανταστεί ότι θα 'ταν τόσο εύκολο να το κάνω.
Τι μπορούμε να κάνουμε για σένα;
Τον συμβούλευσε να πάρει το φάρμακο.
Θα γυρίσω σπίτι κατά το τέλος του μήνος.
Έχει τα ελαττώματά του αλλά ακόμα και έτσι τον πάω.
Ο Τομ πίεσε τη μύτη του στο παράθυρο.
Ήταν βρόμικα.
Ο Τομ δεν είναι σαν και σένα.
Την αγαπάμε.
Μένει στης θείας της.
Είναι ένα πουλί.
Είστε στην Αυστραλία;
Το χιόνι τον Ιούνιο είναι ασυνήθιστο.
Το σκυλί μου έχει ψύλλους.
Ο Τομ μιλάει στη Μαίρη.
Ο Τομ λέει ψέματα;
Έχω λίγα χρήματα.
Θα σου δείξω.
Αυτός είναι ανελέητος.
Αυτή έχει ειλικρινείς προθέσεις.
Μούσκεμα τα έκανε στις εξετάσεις.
Κοιταζόταν στον καθρέφτη.
Λατρεύω την πόλη μου.
Δεν είναι διαβητικός ο Τομ.
Θα πληρώσω το λογαριασμό.
Εδώ και χρόνια την απατά ο άντρας της.
Ο Τομ θα μπορούσε να είναι Καναδέζος.
Ο Τομ ήξερε πού ήθελε να φάει η Μαίρη.
Ο Τομ έχει μια βάρκα.
Λήγει αύριο.
Ήταν λάθος.
Θα καταλάβει ο Τομ.
Πού είναι η τράπεζα;
Διάβασα το βιβλίο του.
Γιατί κλαίει εκείνο το μωρό;
Σήμερα ο καιρός είναι λίγο καλύτερος από χθες.
Τα λέμε σε τρεις μήνες.
Θα πεινάω.
Παρουσιάζονται προβλήματα με την οθόνη αφής κατά τη φόρτιση.
Η τιμή των καυσίμων πέφτει;
Ο Τομ δεν είναι χοντρός.
Είμαι κοινωνικός λειτουργός.
Δε σας θέλω μαζί μου.
Νόμιζα ότι ο Τομ θα ερχόταν για ψάρεμα μαζί μας χθες.
Ο Τομ το ξέρει πως είμαι Καναδέζος.
Έχουν πατάτες στη Γαλλία αλλά όχι στην Ολλανδία.
Το σπίτι μου είναι στο χωριό.
Ο κατάδικος κατάφερε να δραπετεύσει αλλά δεν άντεξε το κρύο και παραδόθηκε.
Δεν έχουμε πάντοτε δίκιο.
Είναι μακριά από δω;
Μόλις την ρίξεις στο νερό, βυθίζεται.
Νιώθω χαρούμενη.
Τι σπρώχνετε κύριε, δεν βλέπετε ότι γέμισε και δεν χωράμε άλλους;
Έμαθα πολλά για τον Τομ από τη Μαρία.
Γενικά οι γυναίκες ζουν περισσότερο από τους άντρες.
Δεν τρώω ποτέ κρέας.
Σας μισώ και τους δύο.
Είναι πολύ ζεστό.
Στερείσαι φαντασίας.
Προσεύχομαι να πάνε όλα καλά.
Άνοιξε τα μάτια σου.
Σας ψάχνουν.
Όποιος καεί με το χυλό, φυσάει και το γιαούρτι.
Ο Θωμάς κολυμπά κάθε μέρα;
Μπορώ να δω το πιστοποιητικό γέννησής σας;
Υπάρχουν μόνο τρεις απ' αυτούς.
Μένει ακόμα στην οδό Παρκ ο Τομ;
Μου αρέσουν αυτοί.
Αδύνατον!
Στις διακοπές θα μάθω κολύμπι.
Μην σπάσεις καθρέφτη.
Τι συνέβη τον Οκτώβριο;
Χτες δεν παίξαμε ποδόσφαιρο.
Σήμερα σηκώθηκα στις επτά το πρωί.
Αυτός είναι κατά 6 έτη μεγαλύτερος μου.
Γιατί δεν γυρνάτε στην πόλη;
Θα βρω το πρόσωπο που το έκανε.
Ακολούθησε με.
Ο Τομ τραγούδησε ένα τραγούδι.
Ο Τομ εργάστηκε.
Θέλω να ξέρω τι πρέπει να κάνω.
Η κρεμάστρα είναι αντικείμενο του οικιακού εξοπλισμού.
Πλήγωσα το πόδι μου.
Εδώ πάνω στο τραπέζι βρίσκεται ένα βιβλίο για το χορό.
Τελείωσες το κριθαράκι, θες λίγο τυρί;
Αν ήμουν πλούσια, θα ταξίδευα παντού.
Πες του ότι είμαστε εδώ.
Έχω μία θεία η οποία ζει στο Λος Άντζελες.
Δεν ήρθε στο πάρτι, αλλά κανείς δε γνωρίζει τον λόγο.
Ο Τομ είναι θυμωμένος με μας.
Γιατί μελετάς τόσο σκληρά;
Ήθελα απλώς να τραγουδήσω.
Θα χρησιμοποιήσουμε ό,τι έχουμε.
Ο Τομ έκανε τα παιδιά να γελάσουν.
Έδωσα στη Μαίρη ένα βιβλίο.
Χθες το απόγευμα έγραψα ένα γράμμα.
Επέδειξε το θάρρος του,με τις ενέργειες του στην μάχη.
Γιατί αυτό δε μ' εκπλήσσει;
Θα είσαι ελεύθερος.
Είναι εύκολο γι' αυτούς.
Που βρίσκεται ο σερβιτόρος;
Θα είχα πει ναι.
Τα εμπιστεύομαι.
Το σκυλί μου είναι πιο μικρό απ' το δικό σου.
Έχουμε αποφασίσει να μη σε απολύσουμε.
Σου είπα να με συναντήσεις εδώ.
Υπέθεσα πως ήσαστε Καναδέζος.
Ó,τι και να πείς, εγώ δεν τα παρατάω.
Ήμουνα κουρασμένος.
Ο Τομ λέει πως χρειάζεται βοήθεια.
Αυτό ανήκει στον Τομ.
Ο Τομ είναι από την Αυστραλία.
Υπήρξε βλάβη στον κινητήρα.
Η Κέικο είναι τραγουδίστρια.
Ο Τομ το ξεκίνησε.
Νόμιζα πως ήσασταν Καναδέζες.
Άστε με να μετανοήσω.
Ο Τομ ξέρει την αλήθεια.
Είναι πολύ επιμελής και αργός όταν κάνει την επιμέλειά του.
Είμαι μεταφραστής. Μεταφράζω βιβλία.
Θα πρέπει να μιλήσουμε γι' αυτό.
Αμάν, ρε Λευτέρη! Πιο μακριά δεν μπορούσες να κανονίσεις να πάμε;
Τα λουλούδια και τα δέντρα χρειάζονται καθαρό άερα και νερό.
Ένας από τους κρατούμενους έχει αποδράσει.
Δεν έχω καμία σχέση με όλο αυτό.
Το ψέμα έχει κοντά ποδάρια.
Πες του πως είναι σημαντικό.
Ήσασταν ευτυχισμένες.
Έχεις μεγάλη οικογένεια?
Ποιος σας διδάσκει Γαλλικά;
Πόσο έχουν αυτά τα μήλα;
Ξέρετε γιατί ο Αϊνστάιν έβγαλε τη γλώσσα του;
Ποιος; Εγώ;
Δεν ξέρω τι εννοείς.
Όλα τα ήξερες και έκανες την πάπια.
Τι θα θέλατε να παραγγείλετε;
Έχουμε μεγάλα, μεσαία και μικρά. Τί μέγεθος θέλετε;
Ο Τομ δεν είναι ψεύτης.
Πότε έρχεσαι στη Βοστώνη;
Έδωσες το φαγητό στη γάτα;
Δεν είστε υποχρεωμένος να έρθετε.
Αυτό είναι το βιβλίο του Τομ.
Έχεις καμιά ερώτηση για το φαγητό;
Δε θα 'ρθει σήμερα.
Δεν έχουμε μιλήσει ποτέ γι' αυτό.
Πρέπει στ' αλήθεια να φύγουμε τώρα;
Η φίλη σου είναι εδώ.
Ο κύβος ερρίφθη.
Μη με ενοχλείς τώρα σε παρακαλώ.
Της είπες για μας;
Βασανίστηκαν.
Ανατίναξαν μηχάνημα αυτόματης ανάληψης.
Ψήφισαν.
Αυτές οι βάρκες είναι δικές μου.
Διάβασα κάπου, ότι το χαμομήλι βοηθάει.
Δε με γνωρίζει;
Γεννήθηκε πλούσιος.
Δεν κλέβω.
Κλαίω κάθε μέρα.
Το χειμώνα πέφτει χιόνι.
Επίτρεψέ μου να σου πω ότι έχεις κάνει λάθος.
Το εισιτήριο είναι ήδη στο κινητό σου.
Θα τον βρεις.
Η γιαγιά μου ζει στην ύπαιθρο.
Πείτε μου τη διεύθυνσή σας.
Νόμιζα πως ήσασταν Καναδέζοι.
Ο Τομ είναι καθαρός.
Δε θέλω να μιλήσω στον Τομ αυτήν τη στιγμή.
Είσαι ακόμα ζωντανός.
Έχει οβάλ πρόσωπο.
Σας βρήκε ο Τομ;
Γιατί μου κλείνετε το μάτι;
Πήγε και αγόρασε μια ντουζίνα αυγά.
Θέλω να είμαι ελεύθερος.
Τομ, είσαι ένας πολύ ταλαντούχος κινηματογραφιστής.
Ο Τομ φορούσε μάσκα.
Τι έπαθες;
Αυτό με γεμίζει χαρά.
Μιλήστε της.
Αμφιβάλλω αν θα ήταν διασκεδαστικό να το κάνουμε αυτό.
Ο Τομ κι εγώ είμαστε και οι δυο Καναδέζοι.
Η αδερφή μου είναι πολύ μικρή για να πάει στο σχολείο.
Βάλτο πίσω στο τραπέζι.
Το όνομά μου είναι Χισασι.
Στα γερμανικά μπορεί κανείς να χρησιμοποιήσει τον ενεστώτα ως μέλλοντα χωρίς πρόβλημα.
Πού μπορώ να βρώ ένα βενζινάδικο;
Δε θα τη χρειαστώ.
Ο Τομ αγόρασε ένα δώρο στη Μαίρη.
Είμαι Καναδός.
Ο Τομ θα ήθελε κάτι, αλλά εγώ δεν είμαι σίγουρος τι είναι αυτό.
Που πέρασες τη νύχτα σου;
Από εδώ και πέρα θα πρέπει να διαβάζεις περισσότερο.
Δεν το πιστεύω!
Φαίνεσαι χλωμή.
Θέλω όλοι να φέρουν τα παιδιά τους.
Δε θα 'στε μονάχες.
Έχω άλλα σχέδια γι' αυτόν.
Πέστε τους για το ταξίδι σας.
Δεν είπα ότι ήταν εύκολο.
Μου γράφει όλο και λιγότερο αυτές τις μέρες.
Ήταν μαύρη.
Δεν πρόκειται να μιλήσει ο Τομ.
Πετάξαμε από τη Βοστώνη στο Σικάγο.
Όποτε ακούω αυτό το τραγούδι μου έρχεται στο νου ο Τομ.
Αυτός φαίνεται καλά.
Δεν έχεις τρόπους.
Αγόρασε καπέλο.
Ο Τομ έφυγε απο τη Βοστώνη.
Υπάρχει ένας ανεμιστήρας πάνω στο τραπέζι.
Μη μ' αφήσετε έτσι.
Τρώω και πίνω.
Η θεία μου έχει κερδίσει ένα δωρεάν ταξίδι στη Χαβάη.
Έχω έναν αδερφό στη Βοστώνη.
Ήμαστε και οι δυο πολύ κουρασμένες.
Δε θα επιστρέψω.
Αυτή δεν αρέσκεται να τραγουδά θλιμμένα τραγούδια.
Όλα θα στρώσουν.
Είστε εξυπνότερος απ' αυτή.
Δίπλωσε τη πετσέτα και βάλτη στο ράφι.
Σας αρέσουν οι μαύρες γάτες;
Πέντε χρόνια πέρασαν από το γάμο μας.
Δε πιστεύω την ιστορία του, εσύ την πιστεύεις;
Πείτε της να κάνει το ίδιο.
Σπούδασε στο εξωτερικό.
Αυτή γυμνάζεται κάθε μέρα στο γυμναστήριο.
Θα έρθω μαζί σας.
Έλαβα χτες το γράμμα σου.
Δεν ξέρω τίποτε γι΄αυτόν.
Η καρέκλα πέφτοντας άφησε σημάδι στον τοίχο.
Η έκταση του δάσους έχει χωριστεί σε τρεις τομείς.
Ποιά Ευρωπαϊκή πόλη σας αρέσει περισσότερο;
Ο Τομ είναι ντροπαλός και δε μιλάει πολύ.
Φαίνεται κουρασμένος.
Ο Τομ μισεί τη ζωή του.
Είναι ο δικός μας;
Εσείς πρώτη.
Πίνω γάλα.
Δεν είστε μαθητής.
Μιλάνε Γαλλικά;
Μακάρι να είχα πάει με το Τομ στην Αυστραλία.
Κανένας δεν έχει κατηγορηθεί ακόμα γι΄αυτό το έγκλημα.
Τα υποτίμησα.
Στα καλά καθούμενα μπορεί να σκοντάψουμε.
Είμαι πολύ ικανοποιημένος με τα αποτελέσματά σου.
Ήρθατε εδώ με το τρένο ή με το λεωφορείο.
Τι θράσος!
Ξύπνησε πολύ αργά και άργησε να πάει στο σχολείο.
Πήρε τα λεφτά και την κοπάνησε στην Ελβετία.
Κάποιοι φοιτητές έπαιζαν τέννις και οι άλλοι έπαιζαν βόλλευ.
Έβρεξε την περασμένη εβδομάδα.
Το χρώμα του είναι κόκκινο.
Θέλω να ξέρω πότε θα αρχίσει η συνάντηση.
Θέλεις ν' αγοράσεις σπίτι στη Γερμανία;
Μου βγάζεις έναν εαυτό, που δεν μου αρέσει καθόλου.
Δεν είστε υποχρεωμένες να έρθετε.
Δύο πράγματα είναι άπειρα: Το σύμπαν και η ανθρώπινη βλακεία, αλλά για το σύμπαν δεν είμαι και τόσο σίγουρος.
Εκτός από τα κινεζικά, η θεία μου μπορεί να μιλήσει και αγγλικά.
Όλοι μου οι φίλοι μιλούν Γαλλικά.
Μείνετε εδώ.
Ο Τομ είν' ασταμάτητος.
Είναι να παίξουν τα λευκά και να κερδίσουν.
Βρείτε τις διαφορές.
Ο Τομ ήταν ο τρίτος σύζυγος της Μαίρης.
Έχω πολλά σχέδια για το μέλλον.
Είσαι ο μόνος Καναδός στο σχολείο μας.
Γνωρίζετε την απάντηση;
Χρειαζόμαστε πιο πολύ καφέ.
Η ταινία ήταν ρομαντική.
Τώρα δεν πεινάω.
Θέλω να σου πω κάτι.
Δεν μπορώ να ανεχτώ τα θορυβώδη παιδιά.
Το αυτοκίνητό του είναι παρόμοιο με το δικό μου.
Είναι ολοκαίνουργιο.
Ποιο είναι το αγαπημένο σας Γαλλικό κρασί;
Καταπληκτικά!
Δεν υπήρχε κανένα λάθος από μέρους του.
Δεν είναι ευτυχισμένα.
Δεν είστε αρκετά γρήγορες.
Η αναμονή για το τρένο είναι βαρετή.
Επρεπε να ήμουν μαζί τους.
Όλοι με γνωρίζουν.
Συγκεντρωνόσουν.
Είναι ένα πολύ επικίνδυνο σύστημα.
Τα άλογα πλησιάζουν στην αφετηρία.
Κάθε μέρα πεθαίνουν άνθρωποι.
Δεν είμαι επαγγελματίας.
Πότε πρόκειται να το κάνετε αυτό;
Αυτή έχει καθαρή καρδιά.
Μην ανησυχείτε!
Ένιωσα αμήχανα με τόσους ανθρώπους να με παρατηρούν.
Η Σαγκάη έχει περισσότερους κατοίκους από την Ελβετία.
Υποθέτω πως είσαι Καναδή.
Φοβήθηκα τον πατέρα μου.
Το Ομ είναι μονάδα μέτρησης της ηλεκτρικής αντίστασης.
Μην μου μιλήσεις έτσι.
Πείτε τους ότι είμαστε εδώ.
Ξέρετε ποιος είναι;
Τι θα φας σήμερα;
Δεν ξέρω τίποτε.
Κρύφτηκε στην ντουλάπα.
Παρακαλώ βγάλε το παλτό σου!
Πήγαινε σε ένα χωριό και βρες ένα παιδί που έχει ταλέντο σε κάτι.
Θα δουλέψουμε.
Ήμουν άρρωστη.
Θέλω μια εξήγηση και τη θέλω τώρα.
Μετά το χαρακτηριστικό ήχο, αφήστε το μήνυμά σας.
Δε θέλω απολογία. Θέλω μια εξήγηση.
Ζούμε στη Βοστώνη.
Με συγχωρείτε, παρακαλώ.
Μ' άφησαν μόνη.
Θα είσαι απασχολημένος αύρια.
Ξέρω πολλούς πιλότους.
Μ' αρέσει αυτή η δουλειά.
Ίσως δεν είσαι κι ο πιο ομιλητικός τύπος. Αυτό, όμως, δεν σημαίνει ότι δεν έχεις πολλά να πεις.
Ο Τομ μετάφρασε το έγγραφο απ' τα Γαλλικά στ' Αγγλικά.
Δεν έχω λεφτά μαζί μου.
Καλή διασκέδαση.
Σε συγχαίρω!
Το Τετ γιορτάζεται ταυτόχρονα και στην Κινεζική πρωτοχρονιά, αν και υπάρχει διαφωνία για τον χρόνο.
Το αγόρι πήγε σχολείο.
Ξεχάσατε τίποτα;
Ο ήλιος δύει στη δύση.
Είμαι περήφανος για τον γιο μου.
Θα σου 'ρθει καμιά ιδέα.
Είσαι σίγουρος ότι πάτησες το τελευταίο κουμπί;
Γιατί χρειάζομαι να κάνω έρευνα αγοράς;
Τρεις μπύρες και μια τεκίλα παρακαλώ!
Ας περιμένουμε τον Τομ.
Όλο το Σαββατοκύριακο θα μείνουμε σπίτι.
Είστε πολύ γλυκός.
Δεν μπορώ να το πω με βεβαιότητα.
Παραδέξου ότι έκανες λάθος.
Μην το κάνεις σκόπιμα.
Η Τρέισι έχασε τα γυαλιά της.
Υπόγραψες το συμβόλαιο;
Ο Πρόεδρος εκλέχθηκε για τέσσερα έτη.
Πέστε τες ότι είμαι στο γραφείο.
Εγώ είμαι!
Ήσασταν απασχολημένος.
Το μέλλον ανήκει σε εκείνους που πιστεύουν στην ομορφιά των ονείρων τους.
Δεν μου 'πε τ' όνομά του.
Δεν είναι εύκολη γλώσσα τα Γαλλικά.
Αυτές πεινούσαν.
Έχω μια Βιετναμέζα φίλη. Τη λένε Τιέν.
Μας γοήτευσε όλους με την δραματοποιημένη αφήγηση του ταξιδιού του.
Τα παπούτσια είναι παλιά.
Θέλω να πάω στην Γερμανία για να μαθαίνω γερμανικά.
Πρέπει να φτιάξουμε αυτό το πρόβλημα αμέσως.
Μείνε εκεί και μην κινείσαι!
Πόσα θέλεις να πληρωθείς;
Το κρεβάτι κοστίζει 120 ευρώ!
Τι θα παραγγείλεις στο εστιατόριο; Σκεφτόμουν κάτι σε σούσι για μένα.
Το Παρίσι είναι η πρωτεύουσα της Γαλλίας.
Ο Θωμάς δε φαινόταν σα να μην ξέρει κανέναν στο πάρτι.
Κάθε φορά που έρχεται ένας φίλος σας και βάζει το φλασάκι του στον υπολογιστή σας κολλάτε ιούς;
Είμαι στο σπίτι μιας φίλης.
Περούκα είναι;
Είναι σε μια σύσκεψη.
Σηκώθηκα πολύ νωρίς.
Δεν πρόκειται να αγοράσουμε τίποτα σήμερα.
Είμαι σίγουρη για την επιτυχία σου.
Μ' αρέσουν αυτοί οι δυο.
Είσαι ακόμα ξύπνιος? Θα 'πρεπε να πας στο κρεβάτι.
Πες τους ότι θα είμαστε έτοιμοι.
Είδα τα πάντα.
Μη μας πρήζεις τ' αρχίδια!
Φαίνεται πως μάλλον θα κερδίσει το πρώτο βραβείο.
Γνώθι σεαυτόν.
Κάποιες φορές, αν κοιτάζω ένα δάσος από δέντρα, μπαίνω σε μια κατάσταση ύπνωσης και ούτε καν το καταλαβαίνω μέχρι μερικά λεπτά πιο μετά.
Τα λέμε στη Βοστώνη.
Σταμάτα τον Τομ.
Αγαπάτε τη μητέρα σας;
Θα τον δούμε αργότερα.
Θα τον πάρω.
Λες ψέματα στον εαυτό σου.
Διάβαζες.
Έμαθα ότι ο Τομ μετακόμισε στην Αυστραλία.
Η ομορφιά της τράβηξε την προσοχή του.
Κάναμε τις διακοπές μας στη λίμνη.
Αισθάνομαι καλύτερα σήμερα.
Η είσοδος της τουαλέτας είναι πολύ βρώμικη.
Είναι πολύ αργός.
Κανείς δε ρώτησε.
Μπορείτε να επιλέξετε οποιοδήποτε βιβλίο που θέλεις.
Η Τουρκία κλείνει όλα τα συνοριακά σημεία με τη Συρία.
Είναι ηθοποιοί.
Ο Τομ σταμάτησε να παίζει.
Είναι αυτά τα γάντια του Τομ;
Μην το βάζεις στο γραφείο μου!
Ο Τομ χαμογέλασε.
Έλα μαζί μας!
Ψήνεσαι στον πυρετό.
Είμαστε σίγουρες ότι θέλουμε να προσλάβουμε τον Τομ;
Έχω μια νέα διεύθυνση ηλεκτρονικού ταχυδρομείου.
Πάντα τον θεωρούσα ένα γοητευτικό και ευχάριστο νεαρό άνδρα.
Σώζουμε ζωές.
Εύκολα αποκτάς κακές συνήθειες.
Πότε άρχισες να μαθαίνεις γαλλικά;
Έχω σπουδάσει γαλλικά για πέντε χρόνια.
Με τέτοιον καιρό τι να κάνουμε;
Θα κοστίσει τουλάχιστον πέντε δολάρια.
Ο Τομ δε φαίνεται να καταλαβαίνει Γαλλικά.
Σ' αρέσει αυτό το λουλούδι;
Έγραψε λάθος τ' όνομά μου.
Η γυναίκα μου είναι γιατρός.
Πες του να μας βοηθήσει.
Βασάνισε μία φυλακισμένη.
Αναρωτιέμαι ποια διαδρομή είναι συντομότερη.
Αυτές είναι κακές ειδήσεις.
Θα το πληρώσεις ακριβά!
Μόλις γύρισα απ' το ταχυδρομείο.
Η θεία μου πέθανε από λευχαιμία.
Θα σας μάθω να ράβετε και να υφαίνετε.
Πες της να πάψει ν' ανησυχεί.
Το κάπνισμα βλάπτεια την υγεία σας.
Πίνω μπύρα τώρα.
Όταν κάνεις μία σχέση χάνεις κατά μέσο όρο δύο πολύ καλούς φίλους.
Πρέπει να τον σώσουμε άμεσα.
Οι περισσότερες από τις επιβάτισσες ήταν Καναδέζες.
Πόσο νομίζεις ότι θα κρατήσει;
Χθες όλη μέρα έκατσα σπίτι.
Ένα ποτήρι νερό, παρακαλώ!
Το ατύχημα συνέβη δύο ώρες πριν.
Το μισό μήλο σάπισε.
Δέχτηκε την ιδέα μου.
Ο Τομ ήθελε να πω ψέματα.
Ο Τομ τρώει μόνο βίγκαν.
Άφησα τα κλειδιά μου στο τραπέζι. Μπορείς να μου τα φέρεις, σε παρακαλώ;
Τέχνη για χάρη της τέχνης.
Μη βάζεις βιβλία πάνω στο τραπέζι.
Δεν είναι όπως εμείς.
Δεν περίμενα να σε ξαναδώ.
Της είπες.
Δεν έχω κάτι να ανοίξω τη κονσέρβα.
Αναγνώρισα το λάθος μου.
Αν είσαι λάθος, παραδέξου το. Αν είσαι σωστός, μη μιλάς.
Είναι ανύπαντρος.
Δεν έχει πυρετό.
Νομίζω ότι είμαι απλά κουρασμένος.
Δεν είμαι διάσημος.
Θα ήθελε να αγοράσει ένα ποτό.
Αλλά έχεις παιδιά.
Αυτός τρέχει τώρα.
Τώρα βουρτσίζω τα δόντια μου.
Ποιό είναι πιο ταχύ, ένα ταξί ή το μετρό;
Πρέπει να βρούμε περισσότερες καρέκλες.
Αυτή η μόδα ήρθε από την Αγγλία.
Αν έσβηνε ο ήλιος, όλα τα ζωντάνα πλάσματα θα πέθαιναν.
Η επιστήμη είναι σημαντική για τη ζωή μας.
Είμαι σε δίαιτα.
Ποιο είναι το μυστικό της επιτυχίας;
Καλά είσαι.
Αυτό το θηρίο είναι τεράστιο!
Αυτή είναι η ερώτησή μου.
Ο Τομ προειδοποίησε τη Μαίρη.
Ο Τομ κι ο Φρανκ είναι καλοί φίλοι.
Πιείτε κάτι.
Τον πυροβόλησε.
Χρησιμοποιούμε πολλά πράγματα.
Αυτοί με λήστεψαν.
Σε παρακαλώ μην οδηγείς τόσο γρήγορα.
Είμαι Μεξικάνα. Μιλάω άπταιστα Ισπανικά.
Αυτό το κάψιμο το προκάλεσε καυτό νερό.
Αυτός ποτέ δεν λέει ψέματα.
Είμαι μαθητής.
Σε αυτό το μαγαζί πουλάνε λουλούδια.
Από όσο ξέρω, ο Τομ θα μπορούσε να είναι νεκρός.
Στον κήπο δεν ήταν κανένας.
Προσπάθησε λίγο παραπάνω.
Σήμερα δεν μπορώ να φάω τίποτε.
Όλοι τους μιλάνε Γαλλικά.
Εσείς οι δύο είστε κομμένοι από το ίδιο ύφασμα.
Θέλω το κόκκινο μπαλόνι.
Ας κερδίσουμε λιγότερα υλικά αγαθά.
Ο Τομ φέρεται σα να μη συνέβει τίποτε.
Είμαι διαβητικός.
Ο Τομ είν' ο οδηγός μας.
Πες της τη θεωρία σου.
Δεν είναι μόνο ο Τζίμ άρρωστος αλλά και οι γονείς του.
Όχι, εγώ θα πάω με το λεωφορείο.
Γιατί αγοράσατε γερμανικό αυτοκίνητο;
Πώς νομίζετε ότι έμαθα να μιλάω Αγγλικά;
Ο Τομ γέλασε, όταν το είπε αυτό η Μαίρη.
Δε θα μου άρεσε να της πω ψέμματα.
Δεν χρειάζομαι τους ψεύτικους φίλους.
Τι ώρα γύρισες;
Ο Τομ σας περίμενε.
Ο Τομ ταξιδεύει λιγότερο απ' ό,τι η Μαίρη.
Πότε είναι τα γενέθλια του αδερφού μου;
Αυτή είναι η ιστορία μιας γάτας.
Κάθε άνθρωπος θα πρέπει να γνωρίζει τη μητρική του γλώσσα.
Χρειαζόμαστε λεφτά.
Διαβάστε κι απαντήστε.
Είμαι εξαντλημένος. Πάω για ύπνο.
Ποια λύση είναι η καλύτερη;
Θα είμαι διακριτικός.
Έπαιξε στο πιάνο ένα βαλς.
Ο Τομ φαινόταν πρόθυμος να βοηθήσει.
Ο χρόνος και ο τόπος της συνάντησης έχουν κλείσει.
Στον Θωμά αρέσει το εσπρέσο.
Αυτά τα βιβλία ήταν ακριβά.
Είμαι χοντρή;
Ήμαστε χαρούμενοι.
Είδα από πολύ μακριά ένα σπίτι.
Αυτές δεν κατάλαβαν την ερώτηση.
Δε μου χρειάζεται φωτογραφική μηχανή.
Να βάλεις τις λέξεις σε αλφαβητική σειρά.
Να τον συλλάβουν.
Έκαψα το χαρτί.
Το προτζεκτ δε τελείωσε στην ώρα του.
Πες μου τι έκανες στις διακοπές.
Η ιστορία της σκορδαλιάς ξεκινάει πολλά χρόνια πριν.
Ήσασταν μόνοι;
Βοήθησες τον Τομ;
Συμφωνείτε με τον Τομ;
Θα σας βοηθήσει ο Τομ.
Τα είδαμε.
Άνοιξε το παράθυρο να μπει καθαρός αέρας.
Πού είναι η τουαλέτα;
Είναι καλή κολυμβήτρια.
Τι στο καλό σκεφτόμουν;
Ποιο το κάνει μαζί με σένα;
Είμαι από την Αγγλία.
Κατάλαβες;
Τι σκοπεύει να παραγγείλει στο εστιατόριο; Εγώ σκεφτόμουν κάτι σε σούσι.
Η Αιμιλία μου 'κλεψε την καρδιά.
Το ξενοδοχείο βρίσκεται στις όχθες της λίμνης.
Ο χειμωνιάτικος καιρός κράτησε όλη μέρα.
Σήμερα ήταν πολύ δύσκολη μέρα.
Μου αρέσει αυτό το δωμάτιο.
Τον συμβούλεψε να πάρει τα φάρμακα.
Πρέπει να ετοιμαστείς.
Σχεδιάζεις να πας στο εξωτερικό;
Ας κάνουμε ένα σύντομο διάλειμμα.
Δεν έκλεισα την πόρτα.
Η γάτα κοιμάται πάνω στην καρέκλα.
Είστε άρρωστες!
Συγνώμη...
Σου συνιστώ να διαβάσεις αυτό το βιβλίο.
Ο Τομ είναι ο τύπος μου.
Βασάνισε μία κρατουμένη.
Τι του είπες;
Τι σε φέρνει εδώ;
Μονόκλινο με μπάνιο, σωστά;
Προσπαθήστε να μείνετε ακίνητες.
Χάθηκα στο δάσος.
Άκου προσεκτικά!
Η φίλη μου είναι πολύ όμορφη.
Τα Ιρλανδικά είναι μια όμορφη γλώσσα.
Να συναντηθούμε στη βιβλιοθήκη;
Όλοι μου οι φίλοι μπορούν να μιλήσουν Γαλλικά.
Ευτυχία είναι να σ'αγαπούν.
Ο Τομ είναι χλωμός.
Είδα την ταινία.
Σου έφερα κάτι.
Κατάφεραν να δραπετεύσουν από το παράθυρο.
Ήξερα ότι δεν θα με πίστευες.
Ο Τομ λέει ότι είδε ποιος προσέκρουσε στο αυτοκίνητο της Μαίρης.
Ο Τομ δε με φίλησε.
Σ'αγαπώ!
Είστε σίγουρες;
Αυτό είναι τέλειο!
Από τρελό κι από μικρό μαθαίνεις την αλήθεια.
Αυτές οι προτάσεις είναι παράξενες.
Ο Τομ δε μας βοήθησε.
Ο Τζον έφυγε από την εταιρία και ξεκίνησε μια δικιά του.
Το μήλο είναι πάνω στο τραπέζι.
Σώσ' τες
Η κόρη μου έχει πλάνο να παντρευτεί τον Ιούνιο.
Αξίζει φυσικά να περπατήσετε παράλληλα με το ρυάκι, καθώς επίσης και να επισκεφτείτε τους εγκαταλελειμμένους οικισμούς του χωριού.
Όλοι πρέπει να υπακούν στο Σύνταγμα.
Θα τον βρουν.
Δε θα σε χρειαστώ.
Το χόμπι μου είναι να συλλέγω παλιά μπουκάλια.
Είσαι καλός.
Είσαι με τα καλά σου;
Είσαι πολύ σκεπτικός.
Αυτή μιλά αρκετά γρήγορα.
Ο Τομ δεν μπορεί να σου πει τίποτα.
Μισεί τις αράχνες.
Το όνειρό μου είναι να γίνω καθηγητής.
Πού είναι το ποτό σου;
Ο Τομ μου έδωσε τριάντα δολάρια.
Η Κατερίνα είναι η φίλη του Γιάννη.
Θα σας βρει ο Τομ.
Ο Τομ κλαίει.
Είμαι υπερήφανη για τον αδερφό μου.
Ο σέρβερ έπεσε.
Τι ώρα ανοίγει το κατάστημα;
Ακούσατε την ομιλία του Τομ;
Θα έρθει και η σειρά σου.
Και όσο αγαπώ την πατρίδα μου δεν αγαπώ άλλο τίποτα.
Αυτά τα βιβλία είναι πολύ παλιά.
Της είπατε;
Είσαι χορτοφάγος ή βίγκαν;
Ο Τομ συμφώνησε αμέσως.
Μπορείς να μου δανείσεις το αυτοκίνητό σου για απόψε;
Επέμενε ότι είναι αθώα.
Είναι δω κοντά;
Πώς το ήξερε αυτό ο Τομ;
Κοιμηθήκαμε καλά.
Ο σκύλος της γειτόνισσάς μου είναι νεκρός.
Καταλαβαίνεις Ρωσικά;
Σ' αρέσει το κόκκινο κρασί;
Συγνώμη, δεν έχω ψιλά.
Ζω στη Χιλή.
Δεν ξέρω τι να πω.
Αυτός απολογήθηκε για την καθυστέρηση.
Του έγραψα για να τον ρωτήσω γιατί.
Σειρά μου τώρα.
Είμαι μάγειρας.
Πες μας γι' αυτούς.
Αυτό δεν ήταν απαραίτητο.
Είμαι στο νοσοκομείο. Με χτύπησε κεραυνός.
Δεν ήμουν απασχολημένη χθες.
Η θερμοκρασία έπεσε κάτω από το μηδέν.
Οι πολίτες έχουν πλήρη άγνοια για την έλλειψη διαχείρισης σε σημαντικά ζητήματα.
Ποιος είναι ο πραγματικός λόγος που δεν θέλεις να το κάνεις;
Μη παρεξηγιέσαι!
Θα πω στον Τομ να μείνει στο δρόμο.
Θα καταλάβεις ότι λέω την αλήθεια.
Ξέρουν ότι είσαι δω;
Κανείς δε νοιάζεται για μένα.
Θέλω να τα κερδίσω όλα.
Μπορώ να δανειστώ μια ομπρέλα;
Αυτή η φωτογραφία με φέρνει πίσω στην παιδική μου ηλικία.
Ο Ναόρου μπορεί να τρέξει γρήγορα.
Μπορείς να μου τον διαβάσεις;
Γιατί ακριβώς το έκανες αυτό;
Δε θα σε μηνύσω.
Η μητέρα μου δε μου πλένει πλέον τα ρούχα μου.
Πρέπει να κλείσουμε τα παράθυρα.
Το πήρα από τον πατέρα μου.
Αυτό δεν είναι για λεφτά.
Μπορώ να σας ρωτήσω κάτι;
Πέστε του να μην αργήσει.
Δώστε μου εκείνο το μπουκάλι.
Η γνώση είναι δύναμη.
Τι θέλεις να γίνεις όταν μεγαλώσεις;
Ο Τομ πάντοτε πίνει τσάι το πρωί.
Έπαθα αβαρία.
Ο Τομ είναι ο γιατρός μου.
Η βιβλιοθήκη είναι στα αριστερά.
Τους είπα για σένα.
Μόλις τελείωσα το μπάνιο.
Ελάτε μέσα, παρακαλώ.
Είστε δυο χρόνια μικρότερος από μένα.
Ο Τομ είπε ψέματα στη Μαίρη.
Σκέψου το μέλλον σου.
Πείτε τους να κάνουν το ίδιο.
Αυτή είναι τραγουδίστρια.
Ποτέ μην ξεχνάς να σβήνεις τη φωτιά.
Πότε μπορώ να σας επισκεφτώ;
Ήμουν εξαντλημένη όταν έφτασα σπίτι χθες βράδυ.
Ο Τομ είπε ότι του φάνηκα εντυπωσιασμένη.
Δε σε βλέπω από την πείνα!
Πες τους να μην αργήσουν.
Ο Τομ δεν ξέρει ότι η Μαίρη είναι εδώ.
Πείτε του ότι δεν τη χρειάζεστε.
Θα σταματήσουμε τις γυναικοκτονίες!
Ο Τομ αληθινά δεν ζει καμιά εύκολη ζωή.
Θα ήθελα να πάρω μια κάμερα σαν αυτήν.
Παίζουμε κάθε Σάββατο ποδόσφαιρο.
Ποιά είναι η πρόγνωση;
τι είδος πορτοκάλια φυτέυετε εδώ;
Τρως λαίμαργα.
Είστε σίγουρος ότι είμαι η μοναδική Καναδέζα εδώ;
Μου αρέσει το μπέιζμπολ.
Έχω πινέλα κάθε είδους.
Πόσο δύσκολο είναι να βρεις δουλειά;
Αυτό το πολιτικό κόμμα είναι περιβαλλοντολογικά πολύ ενσυνείδητο.
Θα μιλήσω.
Δεν μπορούμε να πιούμε γάλα.
Πώς σε φωνάζουν οι φίλοι σου;
Θα ήθελες λίγο τσάι, Τομ;
Ο πατέρας μου μερικές φορές πηγαίνει στο εξωτερικό.
Νομίζω πως πρέπει να τους πούμε.
Μένω στο ράφι.
Αυτό δεν θα είναι δυνατόν.
Πάρε τηλέφωνο τον Τομ στις 2:30.
Έβαλες κιλά.
Όλοι πεθαίνουμε.
Τι κοιτάς;
Μου είναι το ίδιο αν αυτή έρχεται εδώ ή όχι.
Θα 'μαι στην κουζίνα.
Με υποτιμήσατε.
Τον υπερεκτιμάς.
Πρέπει να φάτε περισσότερο κρέας.
Πότε την αγοράσατε;
Έχω έναν φίλο.
Προσπαθώ να σκεφτώ.
Πόσα βιβλία έχεις διαβάσει;
Δεν θα πω σε κανέναν γι' αυτούς.
Η Αιμιλία μου έκανε μια ερώτηση.
Νομίζω ότι ο Τομ γίνεται καλύτερος.
Είναι πράγματι μιά ωραία θεωρία. Το μόνο μειονέκτημα που νομίζω πως έχει είναι πιθανώς κοινό σε όλες τις φιλοσοφικές θεωρίες. Είναι λάθος.
Ο Τομ δεν είδε τίποτα.
Πίνω ούζο κάθε μέρα.
Καπνίζω τσιγάρα.
Ο Τομ παίζει πιάνο.
Με ποιον πήγατε στη Βοστώνη;
Κανένας δεν ξέρει ότι είμαι γκέι.
Το κοστούμι μου είναι γκρι.
Γέρνουν τὰ χρόνια μου πρὸς μιὰ δύση ἀκαθόριστη μὲς στὰ μαβιὰ παράπονα τῆς μνήμης.
Ένα φαγητό χωρίς κρασί, είναι σαν μία μέρα χωρίς ήλιο.
Το Μπουένος-Άιρες είναι η πρωτεύουσα της Αργεντινής.
Ο Τομ κοιμήθηκε χωρίς μαξιλάρι.
Πάντα μου άρεσε η μπάλα.
Γιατί δεν το λες αυτό στον Τομ;
Ονειρεύτηκε ότι τον φιλούσε.
Αυτός θέλει να πάει στις Ηνωμένες Πολιτείες.
Μιλάς ιταλικά;
Δώσε μου τρία λεπτά.
Έχετε δικό σας σπίτι;
Ο Τομ με πλήρωσε.
Είναι έξυπνη έτσι;
Αυτή έχει δύο χιλιάδες βιβλία.
Πρέπει να συγκεντρωθείτε.
Ξέρω ότι προσέλαβες δικηγόρο.
Μπορώ να έρθω στις τρεις.
Η μεγαλύτερη αδελφή του είναι μεγαλύτερη από τον μεγαλύτερό μου αδελφό.
Αυτό το βιβλίο είναι δικό μου.
Πες της ότι είμαι στο γραφείο.
Μ' αρέσει η γραβάτα σας.
Καλησπέρα σας, κυρία.
Θέλεις να της πεις;
Μ' αρέσει πάρα πολύ.
Ακόμα δεν μπορώ να πιστέψω πόσο γρήγορα αποκτήσαμε φήμη.
Είσαι ανυπόμονη.
Αυτός έλυσε με ευκολία ένα δύσκολο πρόβλημα.
Ο Τομ έδωσε τα κλειδιά στη Μαίρη.
Ο Τομ ήξερε ποιον σχεδίαζε να παντρευτεί η Μαίρη.
Σταμάτα! Με γαργαλάς!
Η Μαίρη είναι ψηλή.
Γιατί γελάς;
Δώστε μου λίγο χρόνο να το σκεφτώ.
Σηκωθείτε νωρίς αύριο το πρωί.
Το σχέδιό μου είναι να σπουδάσω στην Αυστραλία.
Είμαστε όλοι Αμερικάνοι.
Έχασε όλα τα λεφτά του στο καζίνο.
Σκόπευε να πάει για ψώνια.
Το νερό είναι σημαντικό.
Είπε ότι σταμάτησε να το κάνει αυτό.
Θ' αγοράσω ένα καινούριο.
Για ποιον μιλάει ο Τομ;
Ο Τομ αστειεύεται.
Μένω στο Μπακού.
Αρέσουν οι γάτες στον σκύλο μου.
Και τι γίνεται αν αυτό το σχέδιο δεν περπατήσει;
Σήμερα είν' η τυχερή μου μέρα.
Τα βοηθήσαμε.
Οπωσδήποτε!
Είμαι πολύ απασχολημένος.
Δεν τους έχω δώσει ακόμα στον Τομ.
Αχνίζεις τα παράθυρα και δίνεις λάθος εντύπωση στους γείτονες.
Είμαστε πολύ καλά προετοιμασμένες.
Πρέπει να μάθεις να είσαι πιο προσεκτικός.
Πρέπει να 'ναι η γρίπη.
Ξέρεις, το καλοσκέφτηκα και αποφάσισα τελικά να μη δεχτώ την πρότασή του.
Απλώς δε γνωρίζω τι να πω.
Ο Τομ είναι επικίνδυνος.
Περασμένα, ξεχασμένα.
Η Σάμη δε ξέρει πώς η Λάιλα βρήκε τον αριθμό του.
Ήταν υπέροχη.
Είμαι Κορεάτισσα.
Γιατί θα 'πρεπε να τους σταματήσω;
Το κράτος πρέπει να υπερασπίζει το δικαίωμα της συμβίωσης.
Ξέρει κανείς Ιαπωνικά;
Ο Τομ θέλει να 'ρθει μαζί μας.
Άλλη μία χρονιά κλείνει με μαγικό τρόπο για εμάς.
Είναι η μόνη σας ελπίδα.
Ξέχασε να σβήσει το φως.
Δώσε μου ένα μπουκάλι κρασί.
Ήσαστε τέλειος.
Βρείτε και κάντε κράτηση σε ένα ξενοδοχείο με ημιδιατροφή.
Αυτό είναι τ' αμάξι σας;
Μου αρέσει να μαθαίνω ξένες γλώσσες.
Καλό βράδυ.
Περιμένετέ με εκεί.
Είμαι η αδερφή του Τομ.
Αυτό το μήλο άρχισε να σαπίζει.
Πού ήσασταν την περασμένη Δευτέρα;
Ήμασταν και οι δύο πολύ απασχολημένοι.
Σε παρακαλώ, φτάσε εγκαίρως στη δουλειά.
Ποιος δεν είναι έτσι;
Όλοι περιμένουν τον Τομ.
Το ξέρω πως είστε ταλαντούχα.
Ο Τομ είπε ότι ήταν τυχεροί.
Πότε πάει σχολείο ο Τομ;
Δεν μπορείς να φανταστείς πόσο προσβλητικό είναι αυτό.
Είμαι η δικηγόρος σου.
Αυτός παίζει ποδόσφαιρο.
Θέλετε να αφήσετε αυτό το χαρτί και να ακούσετε εμένα;
Τα χρειάζεστε;
Είναι μπλε;
Μερικές από τις νησίδες κατοικούνται.
Πόσο χρονών είναι;
Ο Τομ αγόρασε μια μπύρα στη Μαίρη.
Μην μεταφράζεις την πρόταση λέξη προς λέξη.
Μην την αφήσεις να οδηγήσει το αυτοκίνητό σου.
Η κιθάρα του αδερφού μου είναι καινούρια.
Παντρεύτηκα μια Καναδέζα.
Το τένις είναι πολύ δημοφιλές μεταξύ των φοιτητών.
Μεταφέραμε το πρότζεκτ σ' έναν καινούριο διακομιστή.
Είμαι πολύ χαρούμενος που σας ξαναβλέπω.
Εν αρχή ήτο ο Λόγος.
Σύμφωνα με τον Τομ, η Τζέιν παντρεύτηκε τον περασμένο μήνα.
Προχώρα μπροστά για να κάνεις χώρο για τους άλλους.
Δεν έχω μικρότερα αδέρφια.
Η Μαίρη έτρεξε.
Μου αρέσουν τα κοντά μαλλιά.
Οι ηθοποιοί πρέπει να χρησιμοποιούν την ειδική είσοδο πίσω από το θέατρο.
Έχετε πολλά χρήματα με σας;
Κατηγορήθηκε για νεποτισμό.
Έναν θέλουμε.
Είμαι η καλύτερη.
Επίσης μου έκαναν και ζημιά στο αυτοκίνητο χωρίς να μου πουν το παραμικρό.
Ήταν συνεργάσιμοι.
Τι ωραία θέα!
Δεν πειράζει, δε φαίνεται.
Είναι προετοιμασμένος ο Τομ;
Δεν μπορώ να πάω πουθενά κατά τη διάρκεια του κορωνοϊού.
Άκουσέ με λίγο.
Η Μαίρη φόρεσε ένα κόκκινο φόρεμα.
Πώς το ονομάζεις αυτό;
Δε θα είναι δύσκολο.
Σας δίνω ένα βιβλίο.
Τι θα κάνατε, αν ήσασταν στη θέση μου;
Μιλάει Γερμανικά.
Παρακαλώ μην κλείνεις το τηλέφωνο.
Ας τον ευχαριστήσουμε.
Βαδίζω κάθε μέρα.
Είναι πολυ μικρή ακόμα για γάμο.
Τι της δώσατε;
Τώρα γνωρίζω την αλήθεια.
Πέφτει βροχή, αλλ' εγώ δεν έχω ομπρέλα.
Ο μπαμπάς είχε χάσει τα μυαλά του.
Είστε Καναδέζοι· έτσι δεν είναι;
Δώσε μου τρεις ώρες.
Είναι έτοιμο το πρωινό;
Έγραψε το βιβλίο αυτός.
Βοηθήστε με να το σηκώσω.
Έχεις διαβάσει αυτό το βιβλίο;
Είμαι σε δίαιτα εδώ και τρεις βδομάδες.
Έχω φίλους στην Αγγλία.
Αυτός απέκτησε αμερικανική υπηκοότητα.
Αυτό ακριβώς είναι το πρόβλημα.
Πού θέλετε να πάτε;
Είναι πολύ όμορφη.
Ευχαριστώ για τη βοήθειά σου.
Από όλα αυτά είχα και εξακολουθώ να έχω μεσάνυχτα.
Έκανα ήδη τη δουλειά μου.
Ο Τομ με μισεί.
Δεν είστε ευτυχισμένη;
Πέστε της.
Σε ποιον αναφέρεστε;
Αυτό είν' απίστευτο!
Αυτός έχει δύο ενήλικους γιούς.
Το ίδιο μου κάνει.
Είναι δυνατός, γενναίος και, προπαντός, ευγενικός.
Προτείνω να βγούμε την Παρασκευή.
Μιλάει Γαλλικά;
Πλύντε τα πόδια σας.
Ο Τομ θα φύγει αύριο.
Τον πέταξαν στους πέντε δρόμους.
Το έκανα εγώ ο ίδιος.
Αυτή εδώ είναι δωρεάν.
Δε βρήκα ούτε έναν γιατρό.
Μα εσύ ούτε καθαρίζεις, ούτε ξεσκονίζεις, ούτε βάζεις πλυντήριο πιάτων.
Τι σου 'δειξε ο Τομ;
Ο Τομ είναι απογοητευμένος.
Οι μετεωρολόγοι είπαν ότι πλησιάζει καταιγίδα.
Θα αναγνώριζες τον Τομ;
Δεν έχω ψιλά πάνω μου.
Μόνο εσύ κι εγώ.
Ο Τομ έκλεψε τ' αυτοκίνητο της Μαίρης.
Μπορείτε να πάρετε ένα ταξί.
Ο Τομ τον είδε.
Δεν μπορώ να σας τη δώσω.
Το παραμύθι μιλούσε για τον βάτραχο που έγινε πρίγκιπας.
Θα την επισκευάσουμε.
Είναι καλός τραγουδιστής.
Νόμιζα ότι στον Τομ άρεσαν τα αινίγματα.
Θα τις πείτε;
"Το σκυλί μου δεν έχει μύτη." "Πώς μυρίζει;" "Απαίσια."
Τι σε έκανε να αλλάξεις γνώμη;
Πού είναι το αγόρι;
Αστειεύεσαι, έτσι δεν είναι;
Το ήξερα.
Θα σας περιμένω 2:30.
Αυτή μου χτενίζει τα μαλλιά.
Μην πίνεις αν έχεις ακεφιές.
Ο Τομ μάντεψε σωστά.
Ποια είναι αυτή;
Ο Τομ έχει ένα θέμα να μιλάει σε κορίτσια.
Προσπάθησα να το κάνω αυτό, αλλά δεν μπόρεσα.
Τη Δευτέρα θα είμαι έτοιμος.
Τον πυροβολήσαμε.
Ο Τομ θέλει να με παντρευτεί.
Το φαγητό είναι καλό.
Είναι καλός στο μπάσκετ.
Ο Τομ έκανε τη Μαίρη να γελάσει.
Πείτε τες ότι είμαι έτοιμη.
Νόμιζες πως ήμουν Καναδός;
Μας θέλω όλους κάτω από την ίδια στέγη.
Έχω κανείς δεν καταλαβαίνει.
Χρειάζομαι καλύτερες ιδέες.
Θέλουν σεξ, πλούτη και δόξα.
Μην τον ακούς, αυτό απλά αστειεύεται.
Τα τριαντάφυλλα στον κήπο μου είναι πανέμορφα.
Μπορείς να χρησιμοποιήσεις το αυτοκινητό μου αν θέλεις.
Είναι καλός στο μαγείρεμα.
Δουλεύουμε σαν τα σκυλιά.
Ποιος σας δίδαξε Γαλλικά;
Πού ήταν ο Τομ τη Δευτέρα που μας πέρασε;
Στο κολέγιο ανταγωνιζόμασταν ο ένας τον άλλο.
Ο Τομ δε μπορεί να βοηθήσει τη Μαίρη σήμερα.
Δεν είναι εδώ ο Τζον.
Μπορώ να διαβάσω χωρίς γυαλιά.
Εγώ είμαι μουσουλμάνος.
Σε αγαπάω περισσότερο από όσο σε αγαπάει εκείνος.
Τα σπάζουν όλα, και πριν απ' όλα τον εαυτό τους.
Διδάσκω Ισπανικά.
Κάναμε μία σοβαρή συζήτηση σχετικά με αυτό.
Η αδελφή του φαίνεται νέα.
Προσπαθήστε πάλι.
Σας φίλησε;
Είμαστε όλες από τη Βοστώνη.
Πρέπει να ξυριστώ.
Δεν ήμουν εδώ την περασμένη εβδομάδα.
Ο Τομ είναι ψηλότερος από τη μητέρα του.
Ποιος είν' ο πλουσιότερος άνθρωπος στην Αυστραλία;
Η Μαίρη είναι ελκυστική.
Μαμά, κοίταξε ότι βρήκα.
Πήρατε το λάθος κλειδί.
Μου αρέσει τ' αμάξι σου.
Δεν μπορείτε να τ' αγοράσετε αυτό.
Πέστε τους ότι είμαι εδώ
Προκειμένου να σας εξυπηρετήσουμε καλύτερα, η κλήση σας μπορεί να καταγραφεί.
Θα ήθελα να σου ζητήσω μια χάρη.
Μπούχτισα.
Έχετε την πλήρη συνεργασία μου.
Υποθέτω πως είστε Καναδή.
Ο Τομ τρώει σοκολάτα σχεδόν κάθε μέρα.
Αυτοί ήταν οι ηττημένες.
Κάτσε να το σκεφτώ.
Όταν ήμουν άρρωστος, ο Τομ ήρθε και μαγείρεψε δείπνο για μένα.
Εν τη απουσία σου, τηλεφώσε κάποιος κύριος Βέστ.
Τότε έχουμε πρόβλημα...
Θέλω να πάω με την οικογένειά μου στην Αυστραλία.
Ο Τομ θα παντρευτεί τη Μαίρη την άλλη βδομάδα.
Είναι σημαντικό;
Ο Τομ μίλαγε.
Είναι προτιμότερο να διδάξεις κάποιον πώς να ψαρεύει από το να του προσφέρεις ένα ψάρι.
Θα το φάω.
Τους απεγκλώβισαν σώους και αβλαβείς.
Ζω στην Τουρκία.
Θα σας προκαλέσει ο Τομ.
Κάνω όπως κι εσύ.
Γιατί να κάνει κάτι τέτοιο ο Φαντίλ;
Δε δουλεύει, είναι άνεργος.
Μου αρέσουν οι γάτες.
Τα μήλα είναι ώριμα.
Θα τον δοκιμάσουμε.
Αυτό πόνεσε.
Έχω μερικά γαλλικά βιβλία.
Νόμιζα ότι ήταν ένα κακό όνειρο.
Αυτή η ταινία είναι για ενήλικους, και όχι για παιδιά.
Θα ακούσετε.
Τον χρειάζομαι.
Παίζετε μπάσκετ;
Ακόμα προσπαθώ να βρω τον Τομ.
Την αγαπάω.
Χτες προσπάθησε να αυτοκτονήσει.
Ο Τομ έχει μια ουλή στο στομάχι του.
Αγνοούσα τι να κάνω.
Τον επόμενο μήνα θα γίνω δεκαέξι χρόνων.
Δε θα σε αφήσω ποτέ ξανά.
Είναι φανταστικά..
Ο Τομ γνώριζε τα ονόματά μας.
Ο Τομ μου έδωσε ένα βιβλίο.
Τι θα κάνει αυτή;
Κάνεις κανένα σπορ;
Δεν θα συνέλθει ποτέ μ' αυτούς τους ρυθμούς.
Ο Τομ είναι πιο ψηλός από μένα.
Αυτό να μείνει μεταξύ μας.
Θα ήθελα να πληρώσω.
Κάθε αγόρι έχει το δικό του δωμάτιο.
Είμαι αδύναμος.
Είναι ο σύζυγός μου.
Θα πάω στο πάρκο.
Πού ακριβώς είμαστε;
Την αγαπά. Τον αγαπά και εκείνη.
Δώσε μου ένα ποτήρι νερό.
Φοράω γυαλιά μόνο στο διάβασμα.
Δεν είστε φτωχές.
Τα Γαλλικά σας είναι τέλεια.
Ήταν Εγγλέζος.
Συν Αθηνά και χείρα κίνει.
Ο Τομ έχει πάει ήδη σπίτι, αλλά η Μαίρη είναι ακόμα εδώ.
Η Μίλι τρώει ένα μήλο.
Πόσα πορτοκάλια έφαγε ο Τομ;
Είσαι φίλος μου.
Αύριο θα είμαι καλύτερα.
Δώστε μου τρία λεπτά.
Δεν ανέχομαι την ανικανότητα.
Πού είναι τα κλειδιά σου;
Μεταφράστε τα βιβλία αυτά.
Το φαντάζεσαι μόνο.
Τα Ισπανικά είναι εύκολα.
Θέλω να με περιμένετε.
Απλώς του ήταν αδύνατον να κρύψει τη χαρά του.
Νομίζω ότι ο Τομ προσπαθεί κάτι να πει.
Δεν είσαι Καναδέζος.
Η ζωή είναι πολύ μικρή.
Έχω μια άλλη ερώτηση.
Αγοράσαμε μια τουαλέτα αντίκα σε ένα υπαίθριο παζάρι.
Τον κατέστρεψες.
Σας χρειάζομαι.
Δε θέλω ούτε ψάρι ούτε κρέας.
Ορκίστηκαν να το κρατήσουν μυστικό.
Δεν πιστεύω λέξη απ' αυτά.
Έξω από την κουζίνα μου!
Δε συμμερίζομαι την αισιοδοξία σου.
Με αυτά και με εκείνα κοντέψαμε να το ξεχάσουμε.
Ωστόσο, δεν έχω λεφτά.
Ποιος θα ξεκινήσει;
Δώσ' μου τριάντα λεπτά.
Ο πατέρας μου θεωρεί ότι έχει πάντα δίκαιο.
Αυτοί πρέπει να πιούνε νερό.
Του αγόρασα γραβάτα.
Μη με ξεχάσετε.
Τείνω να συμφωνήσω.
Βοήθησα την μητέρα μου να πλύνει τα πιάτα.
Δε μπορώ να πω με σιγουριά τι πρόκειται να συμβεί.
Θα θέλατε ένα ποτήρι κόκκινο κρασί;
Δεν υπάρχει άνθρωπος, που να μην αγαπάει την οικογένειά του.
Γιατί είσαι τόσο απογοητευμένη;
Το ψυγείο θα εξοφληθεί σε τρεις ισόποσες δόσεις.
Δεν ήμαστε αρκετά προσεκτικοί.
Το ξέρω, ότι σας αγαπάει ο Τομ.
Μην με κοιτάς, είμαι αξύριστος.
Είναι ώρα για γεύμα.
Ο Τομ έσπασε τη Μαίρη στο ξύλο.
Γιατί δεν τραγουδάτε;
Νυστάζεις, πάνε για ύπνο.
Η Αλγερία είναι ένα ασφαλές κράτος.
Γιατί δεν μπορώ να πάω στη Βοστώνη του χρόνου το καλοκαίρι;
Θα φτιάξω έναν καφέ.
Ο Τομ ήταν ένα απ' αυτά.
Ξεκίνησε τις μηχανές!
Πρόσεχε,εκεί έχει μεγάλη τρύπα .
Είστε ο μόνος Καναδός στο σχολείο μας.
Ο Τομ συνελήφθη τον Οκτώβριο.
Πήρε επίσημα διαζύγιο από τον άντρα της.
Τ' αγοράσατε στη μαύρη αγορά;
Θα ξαναπάω στη δουλειά αύριο.
Δεν έχεις πράγματι τις σωστές προτεραιότητες!
Πες στον Τομ ότι δεν θα έρθω.
Είναι κόκκινα.
Είναι ένας πολύ ταλαντούχος καλλιτέχνης.
Θυμάστε πού παρκάραμε;
Ο Θωμάς δεν ήξερε ποια είναι η Μαίρη.
Θα ήθελα να δω τη γιορτή.
Ήταν ατύχημα.
Όλοι είναι χαρούμενοι.
Στον σύγχρονο κόσμο, το δυσκολότερο πράγμα για έναν άνδρα να είναι ... είναι ο εαυτός του.
Στην πραγματικότητα, ποτέ δεν ήθελα να πάω εκεί.
Ο Τομ σας αγαπάει.
Διαστρεβλώνετε την αλήθεια.
Είχα δουλέψει για δύο ώρες, όταν ξαφνικά ένοιωσα αδιαθεσία.
Κάτσε κάτω!
Δεν υπάρχει σχέδιο Β, καθότι δεν υπάρχει πλανήτης Β.
Ξαναπήγαινε μέσα.
Τα βλέπω.
Τα πουλιά τραγουδούν χαρούμενα μέσα στο κλουβί.
Ο Τομ μπορεί να σου κάνει κακο.
Τι μικρός που είναι ο κόσμος!
Αυτός διδάσκει τα παιδιά ισπανικά.
Ντυθήκαμε κυριλέ, αυτή με σικάτο φόρεμα εξόδου κι εγώ με γραβατούλα και κουστούμι.
Σταμάτα εκεί που βρίσκεσαι, πάρε τρεις ανάσες και μη βγάλεις μιλιά.
Δε θ' αργήσουμε.
Είστε σίγουροι ότι είμαι ο μοναδικός Καναδός εδώ;
Είμαι η πρώην του Τομ.
Δε μου αρέσει το πράσινο τσάι.
Δεν μπορείς να πας εκεί.
Τα παιδιά έρχονται από το σχολείο στο σπίτι.
Το λεπτό έχει εξήντα δευτερόλεπτα.
Είχα το ίδιο πρόβλημα με σένα.
Μπορώ να σταματήσω, όποτε θέλετε.
Ήταν της μόδας τότε.
Κάνει ότι θέλει.
Έκανε μια σκατοδουλειά με πολύ μικρό μισθό.
Ο Τομ απογοήτευσε τη Μαίρη.
Αύριο είναι αργία.
Το χόμπι του Αοις είναι να χορεύει.
Αν δεν υπήρχαν προβλήματα δεν θα μας χαροποιούσαν οι λύσεις.
Θα καλύψω τον τοίχο με γύψο.
Είστε καλύτεροι απ' αυτόν.
Το άγαλμα της Ελευθερίας στη Νέα Υόρκη δημιουργήθηκε από γερμανικό τσιμέντο.
Πέστε τες ότι είστε άρρωστη.
"Είστε κουρασμένοι;" "Όχι, καθόλου."
Νομίζω ότι είμαι απλά κουρασμένη.
Μαθαίνω κινέζικα.
Από ποιον πλανήτη είσαι;
Ποιανού είν' αυτό το κομπιούτερ;
Ο Τομ μ' αποφεύγει.
Πάμε παραλία.
Αυτές χάσαν.
Ο Τομ νοιάζεται.
Ο ήλιος λάμπει ακόμα στον ορίζοντα.
Μη μ' αφήνεις μόνη μου εδώ.
Μου είναι το ίδιο.
Η Σουμάτρα είναι νησί.
Μου είπαν να περιμένω εδώ.
Τις είπες για μας;
Μπορείς να μου μάθεις Γαλλικά;
Ο Θωμάς μας έχει κερδίσει λίγο χρόνο.
Τι του 'πατε;
Δεν μπορούμε να σε περιμένουμε.
Μ' αρέσει να κάνω σκι.
Σ' αρέσει το μπέιζμπολ, Μπιν;
Αυτός άργησε λιγάκι.
Μαθαίνεις Γαλλικά;
Ο υπολογιστής είναι πολύπλοκο μηχάνημα.
Ήσαστε εκεί;
Ο Τομ είναι ανύπαντρος.
Ξέρω πως αισθάνεσαι.
Τους καλέσατε στο πάρτι;
Ο Τομ θα σας βοηθήσει.
Με αγαπάτε;
Πέστε τους ότι δε θα το κάνω αυτό.
Το νοητικό του επίπεδο είναι υψηλότερο απ'το μέσο αγόρι.
Οπωσδήποτε θα σου κόστιζε φτηνότερα, αν διανυκτέρευες σε μας.
Είμαι εξυπνότερη από σένα.
Το μωρό μου θέλει να μιλήσει.
Αυτό το μολύβι είναι κόκκινο.
Βλέπω τα email μου.
Όλες έτρεξαν έξω.
Το βάψιμο του δωματίου κράτησε πέντε ώρες.
Αυτός την αποχαιρέτησε για πάντα.
Άστα, μην τα ρωτάς!
Όσα δεν φτάνει η αλεπού τα κάνει κρεμαστάρια.
Αυτή έφυγε στο Παρίσι για να σπουδάσει μουσική.
Δεν νομίζω ότι έχουμε γνωριστεί.
Αυτοί το ξεκίνησαν.
Γεια σου!
Είστε πολύ περίεργες.
Η Μέλανη έφτασε το επόμενο επίπεδο στο παιχνίδι.
Το φάρμακο με ανακούφισε αμέσως.
Δεν χρησιμοποιούν ούτε τραπέζια ούτε καρέκλες.
Τον πέτυχα στο δρόμο ύστερα από χρόνια.
Πες του ότι είμαι αθώα.
Ακόμα ψάχνω τον Τομ.
Στη βράση κολλάει το σίδερο.
Μην ανησυχείς.
Στην Οδύσσεια, ο λωτός είναι ο καρπός της λήθης.
Γιατί μισείς τόσο πολύ τις Καναδέζες;
Το σπίτι στο οποίο έμενε κατεδαφίστηκε.
Ξέρετε πού πάτε;
Γεια!
Ο Τομ θα πει την αλήθεια.
Υπάρχουν άνθρωποι που δεν μπορούν να δουν ένα μαργαριτάρι ακόμη όταν λέει «είμαι ένα μαργαριτάρι, ένα μαργαριτάρι».
Θα 'σαι ελεύθερη.
Μπορείς να με βοηθήσεις να διπλώσω τα ρούχα.
Αυτή είναι ανήσυχη για την ασφάλειά του.
Τότε ο δρόμος ήταν άδειος.
Είμαστε δασκάλες.
Δε θέλεις να μου μιλήσεις· έτσι δεν είναι;
Μα πού πήγαν όλοι;
Υποθέτω πως είστε Καναδέζοι.
Κατά φωνή...
Ο Τομ φοράει μαύρη γραβάτα.
Πίνεις μπύρα;
Δικό σας είναι εκείνο το μολύβι;
Πόσα πάντα υπάρχουν σε αυτόν τον ζωολογικό κήπο;
Αν ήμουν είκοσι χρονών, θα μπορούσα να ψηφίσω.
Μας μένουν μόνο τρεις μέρες.
Το φαγητό είναι κακό.
Δεν πάω στο σχολείο με το λεωφορείο.
Μπορείτε να μας πείτε τι συνέβη;
Ο Τομ είναι ντυμένος στα μαύρα.
Ξέρουμε ποιο είν' το πρόβλημα.
Ποιος διαφώνησε;
Θα είμαι πάλι σπίτι κατά το τέλος του μήνα.
Δεν έγινε με μένα.
Τι να πάρουμε με αυτά τα λεφτά;
Ο Τζον είναι καλός στα μαθηματικά.
Η αγάπη δεν είναι δεδομένη και αυτονόητη.
Τι θα παραγγείλεις στο εστιατόριο; Σκεφτόμουν να πάρω σούσι.
Στην Κολομβία μιλούν ισπανικά.
Ο γιατρός με συμβούλευσε να μην δουλεύω τόσο πολύ άλλο πια.
Νομίζετε πως η ανθρωπότητα θα αποικίσει το φεγγάρι;
Τι της είπες;
Η ζωή συνεχίζεται.
Για ποιο πράγμα μιλάει;
Είσαι ένοχη.
Ψαρεύετε;
Η στέγη υποστηρίζεται από τέσσερις στύλους.
Αλήθεια; Το είχα κλειδώσει πριν βγω έξω.
Φοβόταν τη γυναίκα.
Η παιδεία είναι ο καλύτερος φίλος της ανάπτυξης τών ανθρώπων.
Απαιτούμε πράξεις, όχι λόγια.
Έχασε την πτήση της.
Είχε τύψεις.
Οι συμβουλές σας μου χρησίμεψαν πολύ.
Παίζουμε στον κήπο.
Αυτό το σχολείο είναι δικό μας.
Που είναι τα παιδιά σου;
Η Πουά τραγουδάει στην εκκλησία.
Είσαι ο μόνος Καναδός που ξέρω.
Δεν υπάρχει κανένα γρασίδι στη Σελήνη.
Κάνε ό,τι σου λέει ο πατέρας σου.
Ονομάζομαι Σάρα.
Τρώμε μήλα.
πονάει το κεφάλι και ο λαιμός σας;
Αυτό εξαρτάται από σένα.
Ο Τομ εργάστηκε στην Αυστραλία.
Είναι κόκκινες.
Παραπονέθηκα στον καθηγητή για τη βαθμολογία μου.
Είμαστε αντιμέτωπες με μία δύσκολη κατάσταση.
Είσαι ψεύτης.
Ο Τομ είναι άγαμος.
Το μπέρμπον παράγεται από καλαμπόκι.
Αν το κάνεις αυτό θα φανείς γελοίος.
Του αρέσει να τρέχει.
Δε θα πεθάνετε.
Κάνει δέκα ώρες για να ντυθεί.
Όλοι υποφέραμε.
Γιατί δε ρωτάς τον κύριο Γουάιτ;
Δεν μπορώ να το δώσω σε κανέναν.
Αν το γνώριζα, θα στο 'λεγα.
Δε θα πας;
Ρώτα τον πότε φεύγει το επόμενο αεροπλάνο.
Ο Τομ πεινάει;
Μου αρέσουν τα κουτάλια.
Κάποιος έσπασε το ποτήρι.
Σας περιμένω ήδη δύο ώρες.
Είναι φοιτήτρια.
Μερικοί άνθρωποι θεωρούν το σεξ πριν από το γάμο μια αθέμιτη συμπεριφορά.
Θα σας προστατέψει.
Έπρεπε να τελειώσω το σιδέρωμα.
Τι τρώνε οι φάλαινες;
Ο άνθρωπος είναι το προϊόν του περιβάλλοντος του.
Ελπίζω να 'χει δίκιο ο Τομ.
Άκου· έχω ανάγκη να σε δω.
Δεν είναι δύσκολο να μάθεις Αγγλικά.
Θα έπρεπε να εξετάσεις αυτόν τον μαθητή.
Ουάου!
Θα προσπαθήσουμε.
Κάνετε χρήση μαριχουάνας; Απολύεστε!
Είπε πως ήταν όμορφος.
Κολυμπάς καλύτερα από μένα.
Η ανάπτυξη της ανθρώπινης σεξουαλικότητας ξεκινά στην πρώιμη ηλικία.
Δεν είν' αγρότες.
Χτενίζω τα μαλλιά μου.
Αυγά θέλω.
Ο Τομ έβηξε.
Εκτός λειτουργίας έχουν τεθεί εδώ και λίγη ώρα αρκετές κυβερνητικές ιστοσελίδες.
Πόσα σπρινγκ ρολς έφαγες;
Τι πρόκειται να κάνεις τώρα;
Φαίνεται ότι όλα λειτουργούν καλά.
Μένει στης θείας του.
Όταν σας αδικούν, έχετε δικαίωμα να ζητάτε δικαιοσύνη.
Γιατί αγόρασε καινούριο αυτοκίνητο ο Τομ;
Θα πρέπει να αποτρέψουμε τον πόλεμο πάση θυσία.
Αφήστε μας να συζητήσουμε.
Θα μείνεις το βράδυ στο σπίτι;
Ο Δικαιόπολις είναι Αθηναίος.
Αυτοί είναι επίσης στον κήπο.
Εγώ είμαι φοιτητής, αυτός όμως δεν είναι.
Τα μάτια μας θέλουν χρόνο για να προσαρμοστούν στο σκοτάδι.
Δεν φημίζεται για την συναισθηματική της νοημοσύνη.
Ο Τομ το ξέρει πως έχει δίκιο.
Το ωτοστόπ απαγορεύεται στην Αυστραλία;
Γράφω.
Στ' αλήθεια πιστεύετε αυτές τις ιστορίες;
Είναι τυχερές.
Τι συνέβη εδώ;
Θα πρέπει να του πω πως μου αρέσει, η ότι τον αγαπάω;
Δεν μπορούμε να σε σταματήσουμε.
Γιατί ήρθατε;
Δεν μπορώ να φάω.
Δώστε μου ό,τι έχετε.
Βιάστηκα να πάω στη στάση για να μη χάσω το τελευταίο λεοφωρείο.
Ο σκύλος πηδάει.
Ο Τομ δεν ήταν το μοναδικό θύμα.
Έχει πάει στη Γαλλία τρεις φορές.
Μου αρέσουν τα τρένα.
Του αρέσω;
Αυτός καθόταν και διάβαζε βιβλίο.
Υποθέτω πως είστε καλύτερη απ' τον Τομ.
Ο πατέρας μου είναι δάσκαλος.
Είσαι ακόμα στην Φλόριντα
Θα ήταν πρόωρο να καθοριστεί από τώρα μια ημερομηνία για τον γάμο.
Η τιμή αυτού του αυτοκινήτου έχει έκπτωση δεκαπέντε τοις εκατό.
Δέχεστε πιστωτικές κάρτες;
Είστε απασχολημένες;
Είναι πολύ νέο.
Μην στεναχωριέσαι.
Μίλησέ της.
Γιατί κρύβεται ο Τομ;
Φάγαμε για βράδυ στου θείου μας.
Ο Μενάντ έκλαιγε λίγο.
Κράτα τα μάτια σου κλειστά.
Θα έρθω σε επαφή μαζί σας.
Να θυμάσαι ημερομηνίες δεν είναι απλό.
Η κοινή λογική παύει να είναι και τόσο κοινή.
Από τη στιγμή αυτή χρειάζεται να προσθέσουμε νέον κανόνα.
Καλά. Εσείς;
Τίνος είναι αυτή τη βαλίτσα;
Έσκασα από το κακό μου.
Που είναι το σκυλί σας;
"Που είναι η Θεσσαλονίκη;" - "Στην Ελλάδα".
Ο Τομ δεν έχει κόκκινα μαλλιά.
Δεν είναι ποτέ δικό τους λάθος, έτσι;
Δε μπορώ να το πιστέψω ότι ο Τομ θα έκανε κάτι τέτοιο.
Δε θέλω να πεθάνει.
Αυτές είν' οι αγαπημένες μου.
Είναι απαίσιο .
Ποιος έκλεψε το ποδήλατο του Τομ;
Μακάρι να μην ήμουν Καναδός.
Είναι μακράν ο καλύτερος μαθητής.
Πού είναι οι κάλτσες μου;
Του αρέσουν τα Γαλλικά του Τομ;
Έχω μείνει ρέστος.
Τυχαία τη συνάντησα στο μαγαζί.
Ο θείος μου δεν γράφει ποτέ γράμματα.
Δε είμαι φίλος της.
Ποιο είναι το αγαπημένο σας επιδόρπιο;
Θέλω να τις ξαναδώ.
Δουλεύω μαζί του.
Τους αγαπούσαμε.
Ο Τομ φαινόταν θυμωμένος.
Τους έδειξα πως να το κάνουν.
Ένιωσα μία αμηχανία με τόσους ανθρώπους να με παρατηρούν.
Πολλοί από τους πελάτες μας είναι από την Αυστραλία.
Τι ήταν αυτό που τους ρώτησες;
Το σπίτι του Τομ έχει καταστραφεί ολοσχερώς.
Έβαλα τα ρούχα μου στο στεγνωτήριο.
Είμαστε από τη Βοστώνη.
Δε μιλούν Γαλλικά.
Εκτίμησα την καλοσύνη σας.
Θα είμαι εδώ.
Υποθέτω πως είστε καλύτερος απ' τον Τομ.
Αυτός πήγε νωρίς για ύπνο.
Δε χρειάζομαι λεφτά, μα τη συμβουλή σου.
Ο άντρας μου έρχεται σπίτι περίπου στις οχτώ.
Πόσα γράμματα υπάρχουν στην αλφαβήτα;
Οι Ολυμπιακοί αγώνες γίνονται κάθε τέσσερα χρόνια.
Νομίζω ότι όλοι μας ξέρουμε τους κανόνες.
Γιατί μα γιατί όλα τελειώνουν σε "ι".
Είστε μικρότερες από μένα.
Ήμασταν και οι δύο πολύ απασχολημένες.
Πόσο συχνά πηγαίνεις για ψώνια;
Ηρέμησε τώρα!
Θέλω να πάω στη Βοστώνη.
Στις διακοπές θα πάω στη Γαλλία.
Προσπάθησες.
Τι είδους ταινία θέλεις να παρακολουθήσεις;
Χρειάζεσαι βοήθεια;
Πως έλυσες το πρόβλημα;
Πόσα τραυματίστηκαν;
Σε κάθε κοινωνία υπάρχουν συντηρητικά και προοδευτικά στοιχεία.
Συναντηθήκαμε εντελώς τυχαία.
Πέστε του ευχαριστώ.
Ο Τομ δεν έχει τρόπους.
Πέστε του να έρθει σπίτι.
Σήκω πάνω!
Θα σε περιμένω στο δωμάτιό μου.
Που βρήκε αυτός χρήματα;
Θα σας μαγειρέψω κάτι.
Αν δε σκοπεύεις να μιλήσεις, τότε δεν έχεις την απάντηση.
Είναι περήφανα για μένα.
Δεν είναι χαρούμενα.
Οι Αρειανοί κατέκτησαν τη γη.
Ο Tom δεν περίμενε τίποτα από τη Mary.
Δεν υπάρχει φάρμακο ενάντια στη βλακεία.
Τι ήθελε να κάνει ο Τομ;
Θέλω να κλείσω την πόρτα.
Πάνω από όλα μην κινείστε και παραμείνετε ήρεμοι.
Δώσ' μου ακόμα μία ευκαιρία.
Δεν πρόκειται να μας βρείτε.
Πέστε της ότι είμαι έτοιμος.
Δεν ζηλεύω.
Σου αρέσει το νερό καρύδας;
Θα πεθάνουν.
Ο Τομ αγαπά τη Μαίρη.
Βουρτσίζω τα δόντια μου κάθε πρωί.
Εδώ θα κτιστεί νέο ξενοδοχείο την επόμενη χρονιά.
Ο πληθυσμός της Ιαπωνίας είναι μεγαλύτερος απ΄αυτόν του Καναδά.
Θα μ' επισκεφτείς;
Μετρήστε τα ρέστα σας.
Έχετε φάει ποτέ άγουρο φρούτο;
Ο στυλός μου είναι στο χέρι μου.
Με τι την άνοιξες;
Είσαι Καναδέζος;
Περιμένω το τηλεφώνημά του.
Πρέπει να δράσουμε άμεσα.
Σ' αυτό τον δρόμο υπάρχουν παρκόμετρα.
Σας αρέσει η νέα σας δουλειά;
Το CD είναι δικό της.
Ο Τομ δεν άκουσε τίποτα.
Είναι αδιέξοδο.
Είσαι δημοφιλής.
Σου λείπει ο Τομ;
Άνοιξε το ραδιόφωνο.
Μίλησε σχετικά με τον εαυτό σου,παρακαλώ.
Βοήθα με να μετακινήσω αυτή τη συρταριέρα.
Βλακείες!
Φύτεψα μία μηλιά στον κήπο μου.
Είναι τη τρίτη μεγαλύτερη πόλη της Σερβίας.
Όλοι θέλουμε να μάθουμε το γιατί.
Δε θα το διαβάσω.
Ο πατέρας κάθε μέρα τηρεί ημερολόγιο.
Όταν πίνω κάτι παγωμένο, αισθάνομαι μεγάλο πόνο στο δόντι μου.
Ο Τομ ήταν ο μικρότερος αδελφός της .
Η οικογένειά μου αγαπούσε τον Τομ.
Ομολόγησε το έγκλημα, επειδή τον βασάνιζαν οι τύψεις.
Δεν τον πιστεύω πλέον.
Έχουμε προμηθευτές.
Απ' τη Βοστώνη είναι ο Τομ;
Περιμέναμε μέχρι τις 2:30.
Η Μαίρη είναι φοιτήτρια, έτσι;
Διαβάζετε;
Θα της πείτε;
Ο διάβολος είναι εγωιστής.
Απλώς σπαταλούμε χρόνο.
Μου αρέσει να ταξιδεύω.
Ξέρεις πότε κλείνει ο ζωολογικός κήπος;
Δε χρειαζόταν να φάτε τόσο γρήγορα.
Μην αργήσεις για το σχολείο.
Μετά βίας μπορώ και πληρώνω τους λογαριασμούς μου!
Ποιο είναι το αγαπημένο σου τραγούδι;
Είναι ένα κρατικό μονοπώλιο των τυχερών παιχνιδιών στη Δανία.
Ήταν σκοτάδι.
Θα περιμένω ακόμα πέντε λεπτά.
Ο Τομ θα γίνει βιολόγος.
Ο Τομ βρίσκει το βόλευ πιο ενδιαφέρον από το μπάσκετ.
Πολύ πριν το επεισόδιο βγήκε κι έλεγε στην τηλεόραση ότι είμαι φασίστας, ότι θέλω να 'μαι το κέντρο του κόσμου.
Θέλω μόνο να επισκεφτώ τον Θωμά.
Ούτε το ένα ούτε το άλλο.
Ο θείος μου είναι θυμωμένος.
Πού τους ταΐζεις;
Το καλοκαίρι είναι η θερμότερη εποχή του έτους.
Η εμπειρία διδάσκει και τον βλάκα.
Είναι Καναδέζοι· έτσι δεν είναι;
Τους υποτιμήσατε.
Πού είναι το σχολείο σας;
Σήμερα δεν αισθάνομαι καλά και προτιμώ να μείνω στο σπίτι.
Δεν έχει συμβεί ποτέ να αργήσει τόσο πολύ.
Είναι στ' αλήθεια Καναδός ο Τομ;
Σου λείπει μια βίδα.
Νόμιζα πως ο Τομ ήταν Καναδός.
Απάντησα ήδη στις ερωτήσεις του Τομ.
Η κατάσταση είναι σοβαρή.
Σε αυτό το εστιατόριο δέχονται μόνον μετρητά.
Γιατί μαθαίνεις Γαλλικά;
Θα 'στε ελεύθερες.
Ο Τομ εμφανίζεται συχνά στην τηλεόραση.
Έφαγα τοστ για πρωϊνό.
Μου φαίνεται ότι μπορείς να το κάνεις αυτό μόνος σου.
Έχετε ένα λεξικό;
Το αγόρι που αγαπώ δεν με αγαπά.
Βλέπω τι συμβαίνει.
Αυτοί έχουν ζάχαρη.
Ο αδελφός σου είναι πολύ θυμωμένος.
Είστε σίγουρος ότι δε θέλετε να μιλήσω στον Τομ γι' αυτό;
Μαίρη, ξύπνα. Εγώ είμαι.
Αυτή είναι πολύ καλή δασκάλα.
Ρωτήστε με αύριο.
Γράφει βιβλία.
Ξεκινήστε τις μηχανές!
Σας αγάπησα.
Ποιος σου το έδωσε αυτό;
Δεν κοιμήθηκα στο αεροπλάνο.
Η Μαίρη είναι πολύ ελκυστική.
Έχω πιο πολλά λεφτά απ' αυτή.
Αυτοί θα τον επιδιορθώσουν.
Δεν έχω κανένα μολύβι.
Του αρέσει ο σκέτος καφές.
Θα σου στείλω τον λογαριασμό μου.
Ο Τομ θα πάει αύριο εκεί.
Πείτε της να έρθει εδώ.
Δεν ήρθαν ποτέ.
Θα το μετανιώσετε!
Πρόσφατα έχετε ταξιδέψει κάπου;
Είσαι ανταγωνιστική.
Κράτα σε παρακαλώ σταθερή αυτήν τη σκάλα.
Θες περισσότερο χρόνο;
Απέσπασα το πρώτο βραβείο.
Ο χρόνος μου είναι πολύτιμος, καθώς ο χρόνος είναι ότι πολυτιμότερο έχουμε. Αλλά ο χρόνος που φεύγει για την εκμάθηση γλωσσών δεν τον λυπάμαι ποτέ. Επειδή με κάθε νέα λέξη που μαθαίνω ο κόσμος γίνεται κατά κάτι πιο ενδιαφέρον.
Το κάπνισμα είναι αυστηρά απαγορευμένο.
Φαίνονται κουρασμένοι.
Χα, χα!. Αυτό έπρεπε να το σκεφτείς από πιό πριν!
Με ποιο τρένο έρχεται ο Τομ;
Ο Τομ είναι πολύ νέος.
Αυτά είναι ένα τέλειο ζευγάρι.
Πηγαίνει συνήθως στο πάρκο με το σκύλο του.
Είμαι πολύ ικανοποιημένη με τα αποτελέσματά σου.
Έχω χάσει το μέτρημα.
Δεν το καλύπτει κανένα κρατικό ασφαλιστικό ταμείο ακόμη.
Έχουν στρογγυλές χάντρες με διαφορετικά χρώματα.
Ένα ταξίδι στο φεγγάρι δεν είναι πλέον ένα όνειρο.
Ήσασταν ευτυχισμένη.
Να το εξηγήσω ακόμα μια φορά για να πιάσεις τι εννοώ.
Αυτό είναι πιο όμορφο.
Μισώ τη βία.
Κάνω ψώνια όλη μέρα.
Ο Τομ μετακόμισε στην Αυστραλία.
Δεν ξέρω ποια είναι η μητέρα μου.
Δεν μπορώ να σας δανείσω αυτό το βιβλίο.
Αμφιβάλλω αν θα μπορέσουμε να το αποδείξουμε.
Αυτό με έκανε να αλλάξω γνώμη.
Δεν είναι τόσο απλό όσο φαίνεται.
Πατρίδα μου είναι όλη η γη.
Στο κάτω κάτω δεν πειράζει αν δεν πας σήμερα στο κομμωτήριο, είναι ανοιχτό και αύριο.
Θα σταματήσει σύντομα να βρέχει.
Δεν είναι Αλγερινός.
Εμείς δουλεύουμε κι αυτός κοιτάζει.
Περπάτα αργά !
Μάθε τους να μη δέχονται ούτε θεό, ούτε αφέντη.
Ο Τομ μ' έβρισε.
Βαδίζει.
Τον γνώρισα πριν τρια χρόνια.
Αυτός είναι ο γάτος μου.
Πρέπει να ξεκινήσετε σύντομα.
Δε φαίνεται να είναι Καναδέζος ο Τομ.
Γιατί άργησες;
Έχει πλάκα.
Συγνώμη, που βρίσκεται ο σιδηροδρομικός σταθμός;
Συναντήστε με στις 2:30.
Με ποιόν έχω την τιμή να ομιλώ;
Το καλοκαίρι πάνε οι άνθρωποι στη θάλασσα.
Δε θέλω να πάω στην τράπεζα.
Εμπιστευτείτε τον Τομ.
Με ρώτησε αν μου άρεσαν τα μαθηματικά
Έχω ένα λεπτό.
Ας τους ευχαριστήσουμε.
Θα μου 'ρθει καμιά ιδέα.
Η Έλενα δεν μιλάει αγγλικά.
Τα παπούτσια τους είναι εδώ.
Σταμάτα εκεί.
Παράτα με.
Τι σου αρέσει να μαγειρεύεις περισσότερο;
Επισκέπτεστε συχνά αυτό το μέρος;
Δε λυπάται τους κόπους του.
Τα μάτια σου δεκατέσσερα!
Θα πιάσουμε τον Τομ.
Ο Τομ σου το έκανε αυτό;
Ίσως αργότερα μπορούμε να πάρουμε ένα φλιτζάνι καφέ.
Δεν μπορούμε να κάνουμε πως δεν βλέπουμε αυτό που γίνεται δίπλα μας.
Παίξατε μπέιζμπολ χτες;
Δεν είναι ο τύπος μου.
«Τι θα κάνουμε τώρα;» «Ξέρω 'γω.»
Τους στέλνεις μήνυμα;
Αν ήταν εντάξει για μένα να δουλεύω μόνο τα σαββατοκύριακα, θα το έκανα; Φυσικά, θα το έκανα.
Αυτός ήταν πολύ ανυπόμονος να δει την κόρη του.
Είναι απίστευτο.
Είστε σίγουρες ότι είμαι ο μοναδικός Καναδός εδώ;
Έχω φέρει ένα δώρο για τον Τομ.
Αυτοί έχουν άλογο.
Φαίνεσαι χαρούμενος σήμερα.
Κοίταξέ με όταν σου μιλάω!
Ο Τομ έκλεισε τη διαμονή για το ταξίδι του μια εβδομάδα πριν.
Σταμάτησε να μιλάει.
Ξέρω όλη την ιστορία.
Το έλκηθρό μου είναι άσπρο.
Ο Τομ έφυγε από την πόλη.
Κάποιος πρέπει να σας σταματήσει.
Σου 'πα ψέματα.
Ο Τομ αγόρασε μερικές πατάτες.
Εσύ πρέπει να καθαρίσεις το δωμάτιό σου.
Ο Τομ προσπάθησε να φιλήσει τη Μαίρη.
Το αυτοκίνητό μου δεν είναι αρκετά δυνατό.
Είμαι στη διάθεσή σου.
Θες να διανυκτερεύσεις σε ξενοδοχείο;
«Ευχαριστώ.» «Παρακαλώ.»
Θα περιμένω μέχρι να έρθει.
Αυτοί πιστεύουν στην αθανασία της ψυχής.
Την αγαπώ αν και μου έκανε μεγάλο κακό.
Γράφεις ένα γράμμα;
Ο Τομ με αγάπησε.
Πέστε του ότι δεν είμαι εδώ.
Ο Tom φοράει ένα κολάρο.
Αυτός μένει εδώ;
Τι σου λέει αυτό το βιβλίο;
Αρρώστησε.
Το δείπνο είναι δικό μου σήμερα.
Άντε και σε λίγο βγαίνουμε.
Ενώ εσύ ξέρεις;
Αυτό δεν σημαίνει τίποτα.
Η πίτσα μου αρέσει πολύ.
Έχεις κάτι στα δόντια σου.
Δεν πρέπει να οδηγάς μεθυσμένος.
Οι συμβουλές σου μου χρησίμεψαν πολύ.
Μ'αρέσουν πολύ και οι δύο.
Ματώνει η καρδιά μου.
Ο σκύλος μου καταλαβαίνει εσπεράντο, μόνον που δεν μπορεί να τα μιλήσει.
Βρήκες τον Τομ;
Είμαι απογοητευμένη μαζί σου.
Είσαι δεσμευμένη;
Να το ξανακάνουμε;
Υπάρχει κανείς εδώ που δεν έχει πάει στη Βοστόνη;
Ελπίζω ότι ο καιρός θα 'ναι καλός.
Αυτοί την χτύπησαν στο κεφάλι.
Η Μαίρη άλλαξε το χρώμα των μαλλιών της.
Δε ξέρω πώς ήρθε ο Τομ εδώ.
Ο Μάικ επέστρεψε από τη βιβλιοθήκη στις πέντε.
Σε μια ώρα το παιδί μου θα έρθει από το σχολείο.
Ο νόμος για την κουκούλα έχει ήδη κατατεθεί -εδώ και 2 χρόνια- ως πρόταση από την πρόεδρο του Ιδρύματος για τα Δικαιώματα του Ανθρώπου.
Το πλοίο βούλιαξε στη διάρκεια της καταιγίδας.
Αναρωτιέμαι ποιος τρόπος είναι ταχύτερος.
Διψάς;
Έχω ένα ραντεβού απόψε.
Δε γνωρίζουμε πού πήγε ο Τομ.
Συλλαμβάνεσαι.
Θα πρέπει να τους πεις;
Είσαι προετοιμασμένος;
Ξέρεις ποιος είναι;
Ο Τομ σε βρήκε;
Αυτός μας προσκάλεσε στο πάρτι των γενεθλίων του.
Είστε ζωντανή;
Ο Τομ μας επισκέπτεται δυο φορές το χρόνο.
Θα μου λείψεις.
Εγώ πληρώνω για το βραδινό σήμερα.
Θα τον κρύψουμε.
Αν ο καιρός το επιτρέπει, αύριο αναχωρούμε.
Δε πρόκειται να σου φτιάξω τη βαλίτσα.
Είστε σίγουροι ότι ο Τομ δεν είναι απασχολημένος;
Ευχαριστώ που δε δημιουργήσες κάποιο πρόβλημα.
Μην ανακατεύεσαι εκεί που δε σε σπέρνουν.
Ο Τομ έφυγε για Αυστραλία.
Ανακάτεψε το ρύζι και τα αυτά με τη σος σόγιας.
Εύχομαι η κατάσταση να ήταν διαφορετική.
Είμαι πολύ κουρασμένος, θέλω να κοιμηθώ πιό νωρίς.
Τι γλυκό.
Είμαι από τη Γαλλία, εσύ;
Δε θα νικήσουμε.
Ο Τομ ήρθε στην Αυστραλία, για να επισκεφτεί τον φίλο του.
Δωσ' μου λίγο χρόνο.
Να το κάνουμε αυτό θα είναι πολύ δύσκολο.
Δεν έχω έναν σκύλο.
Με ξέρουν.
Τι σημαίνει αυτή τη φράση;
Δε νομίζω ότι ο Θωμάς θα είναι επιλεκτικός.
Περιμέναμε μια ώρα και.
Θέλετε να με κάνετε ευτυχισμένο;
Πες της πως είμαι έτοιμη.
Νομίζετε ότι μπορείτε να με πιάσετε;
Εκείνη η λέξη έχει ελληνική ρίζα.
Έχω γαλάζια μάτια.
Πρέπει να ξεπληρώνετε τις πιστωτικές σας κάρτες κάθε μήνα.
Είναι τόσο εύπιστη που θα πιστέψει ό,τι κι αν της πεις.
Μόνο θέλω να επισκεφτώ τον Θωμά.
Τι ώρα θ' αρχίσει το παιχνίδι;
Οι μπανάνες είναι κίτρινες.
Θα λιμοκτονήσει ο Τομ.
Έφυγα γύρω στις 2:30.
Ίσως, θα έρθω στην Ελλάδα αυτό το καλοκαίρι.
Παρακαλώ απαντήστε μου.
Η απλότητα είναι το κλειδί.
Ποια είναι η απάντησή σας;
Το ξέχασα ολότελα.
Έχουμε φάει.
Τώρα είναι έξι και τέταρτο.
Εγώ τέτοιο λάβαρο δεν το βγάζω έξω, θα γίνουμε ρεζίλι στη γειτονιά.
Καλή όρεξη!
Τη συνάντησα στο κατάστημα τυχαία.
Μας λείπετε.
Ω, για περίμενε, υπάρχει η εύκολη λύση!
Ό,τι γράφει δεν ξεγράφει.
Είμαι βραζιλιάνος. Εσύ;
Γιατί το κάνεις αυτό τώρα;
Να, πάρε ασπιρίνη.
Το διάβασμα είναι δουλειά του φοιτητή.
Το όνομά μου είναι Σάλι.
Όσα ακούμε είναι μια γνώμη, όχι γεγονός. Όσα βλέπουμε είναι μια προοπτική όχι η αλήθεια.
Δηλώνω αθώος.
Δε σηκώνει αστεία.
Απαγορεύεται να καπνίζετε εδώ μέσα.
Πες του να έρθει εδώ.
Θα προτιμούσα να παίξω γκόλφ.
Μην αφήσεις τον Τομ να σε δαγκώσει.
Είμαι Καναδέζος.
Αυτοί θα το επιδιορθώσουν.
Η Μιούριελ με τσαντίζει πολύ τον τελευταίο καιρό.
Μπορείς να πάρεις ότι θέλεις.
Τι χρώμα είναι το αυτοκίνητό σας;
Έχασε την δουλειά του.
Γαλλικά μιλάει;
Γράψτε μου κάτι.
Εγώ δε συμμετέχω σ'αυτό !
Υπάρχει κανένας εδώ που μιλάει αγγλικά;
Με τη βοήθεια του παγκόσμιου χάρτη ας εντοπίσουμε ποια ήπειρος βρίσκεται ταυτόχρονα στο βόρειο, στο νότιο, στο ανατολικό και στο δυτικό ημισφαίριο.
Γνωρίζεις πότε θα επιστρέψουν;
Κάνω πάντα το Πάσχα στο χωριό.
Κοντεύει 2:30.
Ψάρι, παρακαλώ.
Οι μαθητές στέκονταν περιμένοντας λεωφορείο.
Δεν θα σου ζητήσω τίποτα άλλο σήμερα.
Έτρεξε όσο πιο γρήγορα μπορούσε.
Δε θα ανησυχούσα τόσο πολύ για τον Τομ.
Για τι σε ρώτησε ο δάσκαλός σου;
Τα κύματα είναι ψηλά.
Το κάπνισμα επηρεάζει την υγεία σου.
Δε βλέπω αυτή την εκπομπή.
Τραγουδάμε καθώς φέρνουμε το απορρυπαντικό.
Λένε ότι γεννήθηκε στη Γερμανία.
Επιτρέπεται το κάπνισμα εδώ;
Νιώθω κάτι.
Έγραψα ένα γράμμα.
Θέλω να φύγω νωρίς σήμερα.
Μένω στη Βοστώνη.
Γιατί είστε κάτω απ' το τραπέζι;
Θα μπορούσατε να μου καλέσετε ένα ταξί;
Ο Τομ αναστέναξε.
Δεν είμαι απασχολημένη σήμερα.
Ο Τομ με έσωσε.
Ο περιβόητος αρχηγός του εγκλήματος οδηγήθηκε τελικά στην φυλακή.
Θέλω να το έχω.
Ξύπνησα στις 7:00.
Αυτό δεν εξαρτάται από μένα.
Τους προσκάλεσες στο πάρτι;
Πες τες τη θεωρία σου.
Γιατί κοιμάστε;
Μπορώ να φάω αυτό;
Πώς ν' αντισταθεί κανείς σε αυτό;
Η γάτα είναι κάτω απ'το τραπέζι.
Ο Τομ μαχαίρωσε δεκατρείς φορές τη Μαίρη.
Θα ήθελα να μιλήσω στον Τομ Τζάκσον.
Πόσον καιρό σκοπεύετε να μείνετε;
Επειδή εσύ το πουλάς.
Είμαι στην παραλία.
Τα φύλλα έπεσαν.
Χτες δεν έπαιξα τένις.
Σου εύχομαι για το θέρος καλή ξεκούραση.
Κάντε πως δε με είδατε.
Επιμένει στο δίκαιό του.
Πως θα μπορούσα να είμαι ρομπότ; Τα ρομπότ δεν ονειρεύονται.
Από πότε είστε στην Ιαπωνία;
Έμεινα από λάστιχο.
Αυτό το άρθρο θα επηρεάσει τον τρόπο σκέψης μου.
Πατρίδα μου είναι ολόκληρος ο κόσμος.
Ο ξάδερφός μου είναι πρεζόνι.
Πάρε μου ένα εισιτήριο, παρακαλώ.
Ένα και ένα κάνουν δύο.
Ο γιατρός τον συμβούλεψε να πίνει λιγότερο.
Η Τροία καταλήφθηκε από τους Έλληνες.
Αυτή δουλεύει τόσο σκληρά όσο οποιοσδήποτε άλλος.
Πες του ότι είσαι άρρωστη.
Μάθε να σκέπτεσαι με θετικό τρόπο!
Καλύτερα να αρχίσουμε.
Κατάγομαι από τη Σιγκαπούρη.
Ο Τομ δεν ήταν σοβαρά τραυματισμένος.
Ο Τομ δεν άφηνε την Μαρία να τον φιλήσει.
Πες της ότι δε θέλω να πάω.
Ο Τομ είναι πολύ πιο γρήγορος από μένα.
Ορίστε το νούμερό μου.
Θα ήθελα να παραβρεθείς αύριο στη συνάντηση.
Αυτός γέλασε.
Έχετε ήδη τραγουδήσει στα ιαπωνικά;
Κανένας αιώνας ωμής βαρβαρότητας δεν αντιλήφθηκε τον εαυτό του ως βάρβαρο, αντίθετα όλοι πίστευαν διαρκώς ότι αποτελούν το άνθος των αιώνων και την τελειότερη περίοδο για το ανθρώπινο πνεύμα και την κοινωνία.
Αυτό είναι το είδος μουσικής που μου αρέσει να ακούω.
Όλοι θέλουμε να το κάνουμε αυτό το απόγευμα.
Θέλετε να με ακούσετε για μερικά λεπτά;
Θα κάνουμε ό,τι μπορούμε, για να βοηθήσουμε.
Τίποτε άλλο;
Παντρευτήκαμε.
Μ' αρέσει να μελετάω Γαλλικά.
Ο Τομ δεν μπορεί να παίξει τένις.
Θα φάτε.
Έχεις φωτιά;
Αυτός ο καφές είναι πολύ πικρός.
Μπορώ να έχω άλλο ένα ποτήρι κρασί;
Φοβάμαι τον Πούτιν.
Ποια ποδοσφαιρική ομάδα υποστηρίζεις;
Οι νεαροί πρέπει να μάθουν από τους γέρους.
Ήμουν στη Βοστώνη.
Άνοιξε το στόμα σου!
Έφαγε δέκα χρόνια.
Πόσο κοστίζει αυτό το καπέλο;
Αγόρασα ένα ζευγάρι σκουλαρίκια.
Κατακρίνει τους πάντες και τα πάντα.
Είσαι ώριμος.
Αυτή έλαμψε από αγάπη.
Θα έχετε το δικαίωμα να επιλέξετε.
Βρίσκετε τη Μαίρη ελκυστική;
Η Κίνα είναι πολύ μεγαλύτερη από την Ιαπωνία.
Δε συμφέρει ο τρύγος φέτος.
Όλα με ξαφνιάζουν σήμερα.
Είσαι απρόβλεπτος.
Δεν υπάρχει καπνός χωρίς φωτιά.
Η κόρη τους είναι νοσοκόμα.
Ήμουν εξουθενωμένη όταν έφτασα σπίτι χθες βράδυ.
Και οι δυο ήμαστε κουρασμένες.
Ο Τομ έσπασε το καινούριο του παιχνίδι.
Όλες σχεδόν οι ενυδατικές κρέμες περιέχουν νερό.
Ο πατέρας μου αγόρασε το βιβλίο.
Θέλω να βελτιωθώ στην ομιλία των Γαλλικών.
Σιγά μην κοιμηθώ απόψε με τόσους καφέδες που ήπια.
Τι ώρα τρώτε βραδινό;
Μπορώ να σε συνοδεύσω ως την πόρτα;
Τελείως συμπτωματικά, αυτά τα δύο εξακολουθούν να είναι υπό επισκευή.
Θα σου δώσω το αμάξι μου.
Πάτε με τα καλά σας;
Τι θα του λέγατε να κάνει;
Επισκέφτηκα τον φίλο μου, τον Τομ, χτες.
Ο Τομ έχει έναν γιο και μία κόρη.
Με τι ασχολιόσουν;
Είναι η αρραβωνιαστικιά του.
Είμαι ομοφυλόφιλος.
Μου αρέσει η παραλία.
Ο Τομ κοιμάται.
Γιατί είναι εδώ η αστυνομία;
Η ημερομηνία θα προσδιοριστεί αργότερα.
Δεν έχω πάρα πολλούς απ' αυτούς.
Ποιος θα μετρήσει τ' άστρα.
Τους ζητήσατε να περιμένουν;
Μου αρέσει να τρώω μήλα.
Είμαι ψηλότερος.
Παίξαμε μπέισμπολ.
Δεν μπορείτε να μας σταματήσετε.
Κατα τη διαρκεια της ημερας δεν κοιμουνται τοσο ανετα οσο τη νυχτα
Απόδειξε ότι μ' αγαπάς.
Θέλετε να πάτε τώρα;
Μη μ' αφήνετε μόνη.
Έχεις καλή καρδιά .
Κι εσύ; Εμπιστεύεσαι αυτόν τον άνθρωπο;
Θέλω να τους ξαναδώ.
Το κατέστρεψαν.
Η θερμοκρασία πέφτει.
Δεν καταλαβαίνω Αγγλικά.
Δεν κοιμάται αυτός.
Η Σάμη είναι πολύ επικριτική.
Προσπαθούσα να είμαι χρήσιμος.
Ποια είναι η αγαπημένη σου ταινία;
Πότε ήταν η τελευταία φορά που έκανες κάτι για πρώτη φορά; Σκέψου το.
Ο Τομ αγαπάει την τέχνη.
"Γεια, Τόμ!" "Γεια, Μαιρη!"
Είστε σκληροί.
Συγνώμη, χάθηκα.
Ποιά ώρα αναχωρεί το τρένο για Νέα Υόρκη;
Δεν είδα την πρόγνωση του καιρού.
Που είναι το αυτοκίνητό μου;
Εκλέχτηκα στη Γερουσία το 2008.
Πείτε του να μην έρθει.
Μελετάς;
Μπορείς να με βοηθήσεις να βάψω το σπίτι μου;
Θεωρώ τον Τομ φίλο.
Είστε δυνατότερος απ' αυτόν.
Ο Τομ έχει κάνει κράτηση σε αυτό το ξενοδοχείο.
Ο Τομ περπάτησε.
Πόσες ώρες δούλεψε χτες ο Τομ;
Τα μαλλιά σου είναι τέλεια.
Ήταν βαθιά θρησκευόμενος κι επιμένει να μεταστραφεί και η σύζυγός του.
Έχω πιεί κρασί.
αυτό δεν είναι δικαιολογία
Πάρτε τα βιβλία απ' εκεί.
Ο Τομ και η Μαίρη είναι νεκροί.
Σας ευχαριστώ για όλα τα σχόλιά σας.
Θέλω κάτι διαφορετικό.
Αυτός δεν θα έρθει με τέτοια βροχή.
Ο Τομ είναι πιο έξυπνος.
Τον άλλο μήνα τι θα έχουμε;
Απολαμβάνει το καλοκαίρι της και τίποτα δεν της χαλάει τη διάθεση.
Σταματήσαμε στην πύλη.
Είστε σίγουροι ότι μπορεί να το κάνει αυτό ο Τομ;
Ο Τομ και η Μαίρη παρέμειναν καλοί φίλοι.
Έγραψε πολλά ποιήματα.
Τι θα του πεις;
Δε θα 'σαι μονάχος.
Ποτέ δεν πίνω τσάι με λεμόνι.
Έχει ένα θείο που εργάζεται σε τράπεζα.
Μολύνετε την περιοχή με χολέρα.
Θα έρθω να σε δω αύριο.
Τρία παιδιά παίζουν στο πάρκο.
Είπε ότι σκοπεύει να νικήσει.
Δεν ξέρω, δεν τον ρώτησα ποτέ γι' αυτό.
Ο Τομ θα σας δανείσει το βιβλίο του.
Όλοι κάποια στιγμή κάνουν λάθη.
Ο Τομ θα είναι ασφαλής.
Το δωμάτιο ήταν ζεστό.
Γιατί τα πυροβολήσατε;
Απόλυτη αλήθεια δεν υφίσταται.
Πείτε της ότι δε θα 'μαι εκεί.
Οι φοιτητές δεν καταλαβαίνουν.
Υπογράψτε αυτό.
Αυτή η λέξη προέρχεται από την Ελληνική.
Έχετε καμία;
Ο Σαμί μισεί το σχολείο.
Μεθάω τουλάχιστον μια φορά το μήνα.
Αυτό μου αρέσει.
Τρέχα.
Πως είναι η αδερφούλα σου;
Θέλετε να γευματίσετε μαζί μου;
Διαλέξτε μια λέξη.
Η Βασίλισσα Ελισσάβετ πέθανε το 1603.
Μας διδάσκει Γαλλικά.
Έχασαν το πρωινό τρένο.
Είναι πιο κοντός από τον πατέρα του.
Πείτε της πως είμαι αθώος.
Συμφώνησα με τον Τομ.
Δε θέλω ν' ανησυχείς!
Ζεί μόνος του.
Αυτές θα τον επισκευάσουν.
Είστε πολύ πιο έξυπνος από μένα.
Είμαι αρκετά αυστηρή με αυτό.
Η έκπτωση θα γίνεται με την επίδειξη του ημερήσιου εισιτηρίου.
Τι να αγοράσουμε με αυτά τα χρήματα;
Σε εταιρείες πληροφορικής, οι άνθρωποι που είναι καλοί στα μαθηματικά είναι αξιοσέβαστοι.
Ο Τομ κολύμπησε.
Θα ήθελα να βρω μια δουλειά που μου αρέσει να κάνω.
Δεν είμαι πολύ καλός στο να φτιάχνω πίτσα, αλλά ο Τομ είναι.
Γιατί θέλεις να γίνεις νοσοκόμα;
Έφτασα αργότερα από ότι συνήθως.
Ποιος έφαγε όλα τα μπισκότα;
Επειδή σε μισώ.
Αυτή πάντα εμφανιζόταν νωρίτερα από ότι έπρεπε.
Λατρεύω τον καφέ.
Δε γνωρίζω αυτό το κομμάτι, αλλά ξέρω καλά τον συγγραφέα.
Υπάρχουν ορισμένες ενδείξεις ότι έκλεψε τα χρήματα, αλλά δεν είμαι σίγουρος.
Πιστεύω πως το σκέιτ μπόρντ επιβαρύνει πολύ τα γόνατα.
Χθες το βράδυ κοιμήθηκε στις 11.
Αυτός έγραψε το βιβλίο.
Αυτό είναι χάσιμο χρόνου.
Δεν θα κάνει καμία διάφορα.
Θα τη δοκιμάσουμε.
Ήθελα απλά να πω ένα ευχαριστώ για χθες το βράδυ.
Αυτός είχε ένα ατύχημα στο δρόμο προς το σπίτι.
Σου άρεσε το γεύμα;
Έχετε ρύζι;
Τα χρήματα αλλάζουν τους ανθρώπους.
Ο Τομ προσπάθησε να σκοτώσει τη Μαίρη.
Το μεξικάνικο φαγητό είναι τ' αγαπημένο μου.
Από ποιο αεροδρόμιο έφυγαν;
Πολλοί Έλληνες αισθάνονται μεγάλη αγανάκτηση όταν οι Γερμανοί τους δίνουν συμβουλές.
Είμαι πολύ εξαντλημένος να σκεφτώ, πόσο μάλλον να διαβάσω.
Ο άνδρας θέλει να μάθει την αλήθεια.
Η ιστορία της Ρώμης είναι πολύ ενδιαφέρουσα.
Τα κλειδιά είναι πάνω στο τραπέζι.
Δε θέλω να έχω παρτίδες μαζί του.
Έχει εφτά γιους.
Οι αλλαγές στη νομοθεσία δεν είναι στις αρμοδιότητες του δικαστηρίου.
Ήμασταν οι καλύτεροι φίλοι.
Ο Τομ δε θέλησε να μιλήσει.
Ο Τομ θα 'ναι κει, για να σε συναντήσει.
Το 'δες αυτό;
Η Μαίρη δεν αγοράζει ψωμί.
Δε μ' εμπιστεύεσαι· έτσι δεν είναι;
Είμαι Κορεάτης.
Αυτός καθήμενος έπινε κρασί.
Η κυβέρνηση ακολουθεί συντηρητική πολιτική αναφορικά με την οικονομία.
Ο Τομ είναι έτοιμος;
Μπορεί να θαυμάζω άλλους ανθρώπους αλλά ποτέ δεν προσπάθησα να γίνω κάποιος άλλος πέρα από τον εαυτό μου.
Μπορείς να μείνεις μαζί μου.
Χτες αγόρασα γουρούνι στο σακί.
Θα σας προειδοποιήσω.
Ο Τομ είχε τρεις γιους.
Πείτε τους να φύγουν.
Μισώ τη Βοστώνη.
Μας είπαν να περιμένουμε έως τις 2:30.
Είστε μεγαλύτερα απ' αυτόν.
Κάνεις λάθος. Δεν είπα αυτό.
Ο Τομ είναι ένας νομοταγής πολίτης.
Καίγεται το σπίτι σου!
Μ' αρέσει να τρέχω.
Θέλεις κρασί;
Είδα τον σκύλο.
Άκουσα πως ο Τομ είναι στην Αυστραλία.
Ο Θωμάς και η Μαρία είναι παντρεμένοι εδώ και τρία χρόνια.
Πρέπει να σου μιλήσω ιδιαιτέρως.
Όλα αλλάζουν και τίποτε δεν μένει σταθερό.
Σε πολλές χώρες, ο κύριος λόγος που οι άνθρωποι έρχονται στις μεγάλες πόλεις είναι λόγω δουλειάς.
Ας μιλήσουμε γι' αυτό.
Αφήσατε αναμμένα τα φώτα.
Εκτιμώ πως σήμερα τη νύχτα θα είσαι πολύ απασχολημένος.
Είστε σπίτι;
Δεν ήμουν μεθυσμένος.
Είμαι από το Τόκιο.
Πέρασα μιά λευκή νύχτα.
Ξεχάσαμε ότι δε σ' αρέσει η πίτσα.
Αυτό το αγόρι είναι κάθε μέρα περισσότερο έξυπνο.
Τι σκέφτεσαι όταν κοιτάζεις αυτήν την εικόνα.
Ο Τομ και η Μαίρη είναι οι μοναδικοί επιζώντες.
Πότε θα έρθεις;
Θα ήθελα να διαβάσω τίποτα.
Ποιανού είν' αυτό;
Δεν μου αρέσει ο τρόπος που αυτός μιλάει.
Είναι μαλωμένοι χρόνια τώρα.
Είστε νέος.
Σκέφτεται με το πουλί και όχι με το μυαλό του.
Σου χρωστάω πολλά.
Το χρώμα του υφάσματος είναι μπλε.
Εκείνο τ' αυτοκίνητο είναι δικό της.
Τα λέμε τον Οκτώβριο.
Μου αρέσει ο οξιτανικός πολιτισμός.
Είδα τον Τομ την περασμένη Δευτέρα να περπατάει με τη Μαίρη στο πάρκο.
Πες της ότι δε θα 'μαι εκεί.
Αυτή είναι η πένα που έχασα χθες.
Μείναμε απόλυτα ευχαριστημένες από το διαμέρισμα.
Έχω περισσότερα χρήματα από σας.
Φτιάχνουν μια αγχόνη μόνο για σένα, φιλαράκι.
Έχει γαλάζια μάτια.
Ο Τόνι και εγώ παίξαμε χτες μαζί.
Το πανίσχυρο λιοντάρι κατατρόπωσε ένα γκνου.
Πείτε του.
Σκέφτομαι το ίδιο.
Τους παρείχαμε χρήματα και ρούχα.
Φέρ' τους μαζί σου.
Περίμενέ με μες στο αμάξι.
Μπορώ να πάω τώρα στο δωμάτιό μου;
Έχουν ένα κοινό χόμπι.
Το αλάτι είναι στην αλατιέρα.
Πείτε του να έρθει σπίτι.
Και εγώ είμαι 17 χρόνων.
Έχετε ξαναδουλέψει σε κατάστημα;
Τι χρώμα είναι το φόρεμά σας;
Φαίνεται ενδιαφέρον.
Ούτε εγώ μπορώ να το εξηγήσω.
Ο Τομ συνέχισε να μιλάει.
Βγες έξω απ' το γραφείο μου!
Ο Τομ δεν έχει πολλά λεφτά.
Ο Τομ θέλει να γίνει δικηγόρος.
Σε παρακαλώ, πες τους να φύγουν.
Εγώ πρέπει να μιλήσω μαζί σου.
Ο Τομ παντρεύτηκε Καναδέζα.
Θα γυρίσω στις εφτά.
Υπάρχει μία ανερχόμενη μεσαία τάξη στην Αλγερία.
Δε μπορώ να πιστέψω ότι ο Τομ έφαγε ολόκληρο το κοτόπουλο μόνος του.
Περπάτα όσο πιο γρήγορα μπορείς.
Θα μπορούσα να θέσω μία ερώτηση;
Αυτό το βιβλίο ανήκει στον Τόνι.
Φάγαμε μαζί.
Όταν ήμουνα φοιτητής δεν ξυπνούσα ποτέ πριν τις έντεκα το πρωί.
Το περασμένο έτος αυτοί ταξίδεψαν στο Κυότο.
Επιτρέψτε μου αμέσως να ξέρω ποιος σας ανέφερε.
Θέλω να σωθώ.
Πέστε του γιατί δεν μπορείτε να πάτε.
Γιατί θέλεις να γίνεις γιατρός;
Τον αναγνωρίσαμε.
Ποιός είναι ο αγαπημένος σου ζωγράφος;
Μιλάς καταλανικά;
Εκείνο το σπίτι είναι δικό του.
Όταν ήμουν άρρωστος, ο Τομ ήρθε και μου ετοίμασε βραδινό.
Υποθέτω πως είσαι καλύτερος απ' τον Τομ.
Θέλω σοκολάτα!
Μα που είναι το τσάι μου;
Όταν ο Τομ χάθηκε ευχήθηκε να είχε ακολουθήσει τη συμβουλή της Μαίρης.
Θα σε βοηθήσω, αν αυτό θα είναι δυνατό.
Δεν πηγαίνω ποτέ στην παραλία.
Πρέπει να έρθουν.
Μου αρέσει το χιόνι.
Δεν τους αντιπαθώ.
Ευχαριστώ, είσαι φανταστικός!
Έμειναν στη Ρώμη μέχρι το Σεπτέμβριο.
Είναι η καλύτερη δουλειά του κόσμου.
Τρώω ένα μήλο και τρώει ψωμί.
Τον πλησιάζω και του πιάνω κουβέντα.
Πες τες ότι έρχομαι.
Χιόνισε πολύ.
Ποια γλώσσα μιλάν στην Ελβετία;
Θα κοιμηθώ εδώ.
Πώς είναι ο αδερφός σας;
Με χαροποιεί ιδιαίτερα να το ακούω.
Ήσασταν χαρούμενη.
Έλα να μου κάνεις παρέα.
Θα 'στε ελεύθερη.
Αυτό είναι ένα σοβαρό ζήτημα.
Δεν μπορώ να καταλάβω.
Η σελήνη λάμπει ακόμα.
Πείτε τους να με βοηθήσουν.
Έκανα μπάνιο όταν κτύπησε το τηλέφωνο.
Πάω στην θάλασσα πρωί πρωί για να μη με κάψει ο ήλιος.
Αυτό το λεξικό δεν περιέχει περισσότερες από 20.000 λέξεις.
Κλείνουμε στις 2:30.
Θα ήθελες να πιεις κάτι;
Ο Τομ δεν πίνει.
Έχω σχεδιάσει έναν χάρτη.
Σ'αγαπώ και θέλω να σε παντρευτώ.
Αυτό το μάθημα θα τελειώσει σε δέκα λεπτά.
Είμαστε συμπονετικές.
Ο Τομ είναι στο τηλέφωνο.
Είμαι αγνωστικιστής.
Ο Τομ δε μου είπε το μυστικό του.
Σκέφτομαι στις καλοκαιρινές διακοπές να πάω ταξίδι στις ΗΠΑ.
Ο σκύλος είναι άσπρος.
Ξύπνησέ με νωρίς το πρωί στις έξι, εντάξει;
Ο Τομ έχει μια θλιμμένη έκφραση στο πρόσωπό του.
Θα τον θάψουμε.
Ο Τομ ήθελε χρήματα.
Και νομίζω ότι έκανε ανταύγειες στα μαλλιά της.
Ζω στην εξοχή.
Μη με ξαναπλησιάσεις!
Ο Άιζενχάουερ κράτησε την υπόσχεσή του.
Είναι τυχερή.
Το τρένο ήταν τόσο φίσκα που έπρεπε να παραμείνω όρθιος σε όλη τη διάρκεια του ταξιδιού.
Ιταλός δεν είναι;
Θέλετε να της πω;
Πρέπει να τελειώσουμε τα πάντα μέχρι τη Δευτέρα το πρωί.
Χαιρετίσματα στο σπίτι σου.
Η Σάμη δεν ασκεί κριτική σε κανέναν.
Τι έχετε εκεί;
Θα ήθελα ν' ακυρώσω το εισιτήριό μου.
Ας μιλήσουμε εδώ.
Δεν έχεις κανένα δικαίωμα να με πετάξεις έξω.
Ο Τομ έχει ένα παιδί.
Ο Τομ έχει μικρά χέρια.
Είστε σίγουρη ότι είμαι ο μοναδικός Καναδέζος εδώ;
Θα το κάνω επειδή μου ζήτησε να το κάνω.
Είναι πολύ επικίνδυνο.
Έχεις μια στιγμή;
Δε με εκπλήσσει.
Τους αναγνωρίσαμε.
Είστε έτοιμες γι' αυτό;
Ξέρεις που γεννήθηκε αυτός;
Υπάρχουν πολλά δωμάτια.
Ο Τομ ξεπέρασε τις προσδοκίες μου.
Γαλλικά μιλάνε.
Δεν έχει απαντήσει ακόμα.
Τι τρώγατε;
Πώς ονομάζεται το δέντρο αυτό;
Αυτός τρέχει.
Θυμήσου το.
Ο Τομ δε ξεχνά τιποτε.
Κάποιου του χάριζαν ένα γάιδαρο και τον κοίταζε στα δόντια.
Μ'αρέσουν οι πεταλούδες.
Η ιδέα σου μου άρεσε και την εφάρμοσα.
Ο Τομ έχει κάτι να σας πει.
Χαίρομαι πολύ που σας βλέπω.
Μου αρέσει η φωτογραφία του.
Θα ήθελα να σε βοηθήσω.
Είναι σπίτι η Λώρι;
Είναι δύσκολο να αποφασίσεις γι΄αυτή την υπόθεση.
Ελπίζω να πήγε καλά.
Τον εκβιάζει.
Τον ακολούθησα.
Περάστε, παρακαλώ, η πόρτα είναι ανοιχτή.
Ο Θωμάς είναι παιδόφιλος.
Ναί, σκέφτομαι κι αυτό ακόμα.
Θα είστε απασχολημένη.
Θα κατασκηνώσουμε εδώ.
Είναι ο μήνας του Κορανίου το Ραμαζάνι.
Μια εικόνα αξίζει όσο χίλιες λέξεις.
Πήρα το βιβλίο.
Εσύ δεν τρώγεσαι με τίποτα.
Το αγόρι κρύφτηκε πίσω από την πόρτα.
Είμαι αυτός ο οποίος είναι υπεύθυνος για το ατύχημα.
Έχετε καλό σχέδιο.
Στις έντεκα τα παιδιά θα πέσουν για ύπνο.
Η εταιρεία είναι στο όριο της χρεωκοπίας.
Δεν είν' ευτυχισμένες.
Ο Τομ με επισκέπτεται συχνά.
Εξήγησε με λεπτομέρειες τους κανόνες.
Δε μένω στη Βοστώνη.
Είναι ένας ήσυχος άνθρωπος.
Ακόμη μένει στην οδό Παρκ ο Τομ;
Νομίζω ότι είσαι αξιοθαύμαστη.
Αυτό το τσάι μυρίζει ωραία.
Μας έλειψες στο πάρτυ χθες βράδυ.
Μου αρέσει το κοτόπουλο.
Εσύ θα μάθεις να μιλάς άπταιστα τα Αγγλικά!
Αυτή είναι αδερφή σου;
Συνέβη κάτι;
Τα νέα τον χαροποίησαν.
Κι εσείς; Εμπιστεύεστε αυτόν τον άνθρωπο;
Θα γυρίσω στις επτά.
Πρέπει να πιω.
Ποιος θυμάται;
Οι άνθρωποι εδώ είναι εξοικειωμένοι στο κρύο.
Σήμερα είδα ένα αστέρι.
Προς στιγμήν ξεχάσαμε ποιός κυβερνάει τη χώρα.
Ο Τομ ξέρει τη Μαίρη.
Ο Τομ έχει τρεις μεγαλύτερους αδερφούς.
Του αρέσει το ζελέ.
Είστε άρρωστος!
Επίτρεψέ μου αμέσως να ξέρω ποιος σε ανέφερε.
Πού βρήκε αυτός αυτά τα χρήματα;
Είναι Σάββατο.
Τι σ' έκανε ν' αλλάξεις γνώμη;
Μάλλον δεν είναι ενδιαφέρον.
Ο Τομ είναι ελκυστικός τύπος.
Οι καιροί έχουν αλλάξει.
Αυτός μιλάει και ρωσικά.
Μου αρέσει το χρώμα αυτού του αμαξιού.
Δε συνειδητοποιείς την τύχη που έχεις.
Ο Τομ μετακόμισε.
Σας αρέσει να οδηγείτε γρήγορα αυτοκίνητα;
Ο Τζακ συλλέγει γραμματόσημα.
Ο Τομ είπε ότι θα ερχόσουν.
Πέστε τους να πάψουν ν' ανησυχούν.
Ο Τομ δεν ξέρει ακόμα τίποτα.
Τι σας χρωστάω; - Τέσσερα ευρώ σας παρακαλώ.
Περίμενέ με!
Πουλάνε τετράδια σε αυτό το μαγαζί;
Ακόμα κι ένα παιδί μπορεί να καταλάβει αυτό το βιβλίο.
Την αγοράσατε στη μαύρη αγορά;
Με απήγαγαν.
Δεν μου μιλάει κανείς στη δουλειά. Νιώθω μόνη.
Η αστυνομία διώχνει από το κέντρο της πόλης τους παράνομους μικροπωλητές.
Με καταλαβαίνετε;
Η Ελίζα κλαίει.
Ο Τομ έστειλε λουλούδια στη Μαίρη.
Δεν μπορώ καλύτερα.
Πέθανε γρήγορα.
Δε θέλω να μ' αγγίξει αυτός.
Ο Τομ επισκέφθηκε την Αυστραλία το περασμένο καλοκαίρι.
Με προδώσατε.
Ο Τομ μόλις έχασε το λεωφορείο.
Τα Γαλλικά είναι η μητρική της γλώσσα.
Που ζει ο θείος σου;
Οι άνθρωποι του νησιού μας ζητάνε βοήθεια.
Έκανα λάθη.
Υπογράψτε εδώ σας παρακαλώ.
Σπάνια μιλάει Γαλλικά ο Τομ.
Οι χιμπαζτήδες μπορούν να πετάξουν πέτρες όταν νιώθουν ότι απειλούνται.
Το αυτοκίνητό μου είναι γρηγορότερο από το δικό σου.
Νομίζω πως είναι ψεύτρες.
Όλοι πρέπει να μαθαίνουν να μαγειρεύουν.
Ο Γιάννης ξεκήνησε αμέσως να κλάψει.
Θέλω να βελτιώσω τα Γαλλικά μου.
Πείτε του τη θεωρία σας.
Μη με υποτιμάς.
Η πίεση του αίματος μου είναι χαμηλή.
Προσπάθησε να αυτοκτονήσει.
Μην αργείτε στη δουλειά.
Ο Τομ ανοίγει δώρα.
Ο Τομ ήταν ακόμα εργένης εκείνη την εποχή.
Έπαιξες τένις;
Σταμάτα να μου λες ψέματα.
Αυτό θα αλλάξει.
Πρόσεχε!
Είδες ποιος το έκανε;
Αν δεν είσαι σίγουρη για το άτομο που πλησιάζεις καλύτερα να μην κάνεις καμία κίνηση γιατί αργότερα μπορεί να έρθεις σε δύσκολη θέση.
Πρέπει να προσέχεις να μην τον κάνεις να θυμώσει.
Μακάρι να μπορούσα να πετάξω όπου θέλω σαν τα πουλιά.
Ξέχασα το βιβλίο.
Και πάνω από όλα μισώ να φοράω κάλτσες.
Στην ουσία, είπε ψέματα.
Δεν μπορεί να σας βοηθήσει.
Πίνει μπύρα.
Τραγουδήσαμε γι' αυτήν.
Περιμένετε κάποιον;
Πότε ιδρύθηκε το πανεπιστήμιο;
Το μεγάλο πουκάμισο είναι καφέ.
Αυτό είναι ένα μικρό δώρο για σένα.
Πρέπει να μελετήσω Γαλλικά.
Τη Δευτέρα πρέπει να φύγω.
Έχω τύψεις που του αρνήθηκα τη βοήθειά μου.
Ο Τομ είπε ότι είχε πολλά λεφτά.
Ο Τομ προσπάθησε να δηλητηριάσει τον σκύλο της Μαίρης.
Έχετε ταΐσει τ' άλογο;
Η κλητική είναι η πτώση που μεταχειριζόμαστε όταν καλούμε ή προσφωνούμε κάποιον ή κάτι.
Ο Τομ θέλει να βγει απ' τη φυλακή.
Εσύ τι ανακατεύεσαι, σε ρώτησε κανένας;
Ψάξε στο λεξικό τις λέξεις που δε γνωρίζεις.
Αυτό είναι εύκολο να το λες, δύσκολο να το κάνεις.
Κάτι μου λέει ότι τα έχει βρει.
Δώσε μου εκείνο το κουτί.
Ο Θωμάς δεν ξύπνησε νωρίς αυτό το πρωί.
Ποιος ανακάλυψε το τηλέφωνο;
Δεν προσέχεις.
Μην πίνετε.
Μην είσαι ναζιάρα.
Υποθέτω πως είσαι Καναδός.
Μ' αρέσουν τα Γαλλικά.
Ο Τομ καταλαβαίνει.
Πείτε τες να φύγουν.
Δικό σας είναι αυτό το καπέλο;
Θα πονέσει πολύ;
ήρθες από την Αθήνα;
Γιατί είπες ένα τέτοιο ηλίθιο πράγμα;
Τον λογαριασμό, παρακαλώ.
Πού 'ν' τα κλειδιά σου;
Θα ήθελα ν' απαντήσετε στις ερωτήσεις μου.
Το κεφάλι μου είναι καζάνι και ζαλίζομαι.
Κοιμάσαι ποτέ;
Θα αγοράσω έναν.
Είστε σίγουρος ότι πατήσατε το σωστό κουμπί;
Θέλω να γίνει γρήγορα η δουλειά.
Ποια πρόταση προτιμάς;
Ο Τομ προσπάθησε να πείσει τη Μαίρη να βάψει κόκκινα τα μαλλιά της.
Δεν κοιμάστε αρκετά.
Ξέρετε τι θέλω;
Καλύτερα να έρθετε μαζί μου.
Άρχισε να μιλάει στον σκύλο.
Από την πλευρά μου, είναι ένα σημαντικό θέμα με μεγάλη κοινωνική αξία.
Κάποιος τη δηλητηρίασε.
Είμαι πολύ χαρούμενη.
Παρακολούθησα την ταινία.
Ο Κεν είναι χαρούμενος.
Βάζετε το παιδί σε στράτα;
Συνεχίστε να διαβάζετε.
Ο Τομ σε ξέρει.
Κοιμάμαι στο δωμάτιό μου.
Δε μπορώ να διαβάσω αυτό το βιβλίο δίχως να δακρύσω.
Έχω διαβάσει το Κοράνιο.
Χρειάζεσαι το βιβλίο;
Κωδικός πρόσβασης ;
Καλύτερα να πηγαίνουμε.
Μισώ τη Χημεία.
Ο Τόνι ήταν ευτυχισμένος.
Ξέρεις τι θέλω;
Θα ζήσει ο Τομ.
Ο καιρός θα βελτιωθεί.
Δεν αγαπούσε εμένα, παρά εσένα.
Ο Τομ φορούσε ένα μαύρο παλτό.
Δε θα 'σαι μονάχη.
Είστε Καναδέζος· έτσι δεν είναι;
Έφυγε από το εστιατόριο χωρίς να πληρώσει.
Ο άντρας της είναι εξαίρετος μάγειρας.
Παρακαλώ περιμένετε πέντε λεπτά.
Φορτώνω το πρόγραμμα.
Αυτή κοιμήθηκε χτες όλη μέρα.
Δε βοηθάν.
Έχετε δει την κόκκινη γραβάτα μου;
Γεννηθήκαμε το ίδιο έτος.
Ο Έντουαρντ Σαπίρ υπάρξε αμερικανός γλωσσολόγος.
Το σπίτι σας καίγεται!
Δεν παντρεύτηκε, αλλά έχει ένα παιδί.
Πού είν' η μπάλα;
Είστε ακόμη ζωντανός.
Έχεις τρεις γάτες.
Νομίζω πως ο Τομ είναι σοφός.
Είναι πολύ μεθυσμένος.
Ο Τομ έβαλε τον φάκελο στο τραπέζι.
Χόρτασα πια να ακούω συνέχεια τα ίδια.
Κέρδισαν τα κορίτσια.
Τι κάνει τον έναν άνθρωπο διάνοια και τον άλλον ηλίθιο;
Αυτό το βιβλίο δεν αξίζει να διαβαστεί.
Είσαι απίστευτα ηλίθιος.
Πληρώνω το λογαριασμό.
Μιλάω αρκετά καλά γαλλικά.
Μιλάω.
Αυτό το στυλ μουσικής μου αρέσει.
Είμαι μεγαλόψυχη.
Εύρηκα!
Το αυτοκίνητό μου είναι σταθμευμένο μπροστά στο ξενοδοχείο.
Αυτά ήσαν τα καλύτερα χρόνια της ζωής μου.
Χάσατε ένα σκουλαρίκι.
Τα κορίτσια είναι ντροπαλά.
Το φανάρι άναψε κόκκινο.
Είμαι εντάξει.
Θα το μετανιώσω γι'αυτό.
Η βαλίτσα μου έσπασε.
Ο Τομ σφράγισε τον φάκελο.
Σας ευχαριστώ από καρδιάς.
Πέστε τους να μου γράψουν.
Όλοι φοβούνται το χρόνο.
Το αυτοκίνητό μας είναι τρια χρόνια παλαιότερο απ΄το δικό σας.
Είναι πράσινος.
Δεν ξέρω αν πρέπει να στρίψω αριστερά ή δεξιά.
Τι θα έκανες αν έβλεπες ένα φάντασμα;
Κρατάς μυστικό;
Το βιβλίο που διάβασα χθες ήταν πολύ ενδιαφέρον.
Ο πολιτικός αυτός είναι δημοφιλής στον κόσμο για το έργο που κάνει.
Γιατί βάψατε κόκκινο το παγκάκι;
Η Μαίρη φόρεσε ένα απλό φόρεμα.
Θέλει να πάει στην Αμερική.
Έφυγα από την τράπεζα με άδεια χέρια.
Αυτό το σπαθί έχει μια παράξενη ιστορία.
Όλοι χαμογέλασαν.
Πληρώνουν καλά.
Πόσο χρόνο χρειάζεται κάποιος ως το σταθμό;
Είναι πράσινοι.
Θες να το παραλάβω εγώ στη θέση σου;
Προτιμώ τα σκυλιά.
Η ώρα είναι πέντε.
Μου αρέσει το ψάρι.
Δε μπορούμε να κρυβόμαστε άλλο πια εδώ.
Κάλεσε την πυροσβεστική.
Της αρέσει να μιλάω για αγάπη.
Είσαι το άλλο μου μισό.
Αυτός είναι ευγενικός.
Αυτός δεν ήταν ποτε στη Γαλλία.
Αυτή είναι η απόλυτη αλήθεια.
Ο Τομ είπε πως είχε κάπου να πάει.
Ένα αμάξι χτύπησε τον Τομ.
Φαίνεται ότι έχασα τα κλειδιά μου.
Ο Τομ έκανε τη Μαίρη να κλάψει.
Μπορώ να πάρω ένα μαξιλάρι, παρακαλώ;
Μη με ανησυχείς όταν μελετάω.
Είναι ψηλός και αθλητικός.
Γιατί δεν περιμένετε εδώ;
Θα υπακούσετε.
Δεν είμαι αναλφάβητος.
Δεν τους θέλω.
Υποφέρω εξαιτίας σου.
Δεν μιλάω τουρκικά.
Αν δεν παινέσεις το σπίτι σου θα πέσει να σε πλακώσει.
Θέλω σούπα.
Πού μιλάς Γαλλικά;
Μιλάει Γαλλικά.
Ποιος είναι ο Τομ;
Στείλε μου μια κάρτα παρακαλώ.
Ο Τομ έβαψε τις πόρτες μπλε.
Αγόρασα μια καινούρια τσάντα.
Ο πατέρας σας δε θα το αγοράσει.
Ο Τομ θα 'ρθει στις 2:30.
Ποιος του 'πε;
Τι ξέρεις για την Αυστραλία;
Ποιος τους έστειλε;
Μπορώ να μάθω Βερβέρικα σε μόλις έξι μήνες.
Χορεύουμε.
Όλοι σε ξέρουμε.
Δεν είναι τελείως αδιόρθωτη.
Ο ταξιτζής με εξαπάτησε.
Αυτή είναι η εικόνα που εσύ ο ίδιος ζωγράφισες;
Βουρτσίζω τα δόντια μου μετά το πρωϊνό.
Είμαστε όλες Καναδές.
Θα πεινάσω.
Ίσως ήπια πάρα πολύ.
Μπορείτε να μου δώσετε τα κλειδιά;
Δεν κάνει τίποτε, γλυκιά μου.
Πέστε της να έρθει σπίτι.
Αυτή είναι η φάρμα του θείου Τομ.
Ο καναπές είναι άνετος.
Δεν είναι φτηνό.
Είμαι παντρεμένος.
Ανακάτεψε το ρύζι, τα αυτά και τη σάλτσα σόγιας.
Ο καθένας δικαιούται μια δεύτερη ευκαιρία.
Σε πειράζει αν βγάλω το πουλόβερ μου;
Κάπου την έχω ξαναδεί μου φαίνεται.
Ακολουθήσαμε τον Τομ.
Μπλοφάρει ο Τομ;
Ο περίφημος πιανίστας έδωσε ένα κοντσέρτο την Κυριακή.
Δεν είστε Καναδές.
Αυτό είναι κόκκινο κρασί.
Ο Τομ γράφει αργά.
Ο Τομ αποφάσισε να μείνει ως τις 2:30.
Πάω απ’ το καλό στο καλύτερο.
Τους έχουμε δει.
Σταμάτα να μου ασκείς κριτική.
Μη μ' αφήσεις μόνο μου εδώ.
Χτύπα τον Τομ.
Την κοίταξα.
Η Μαίρη έχει όμορφα μάτια.
Ο Τομ μπορεί να μείνει μαζί μας.
Πόσες Καναδέζες φίλες έχετε;
Και ποια είναι η απάντηση;
Ένα άτομο το οποίο δε θέλει να μελετήσει, δεν έχει κανένα προτέρημα έναντι εκείνου που δε μπορεί να μελετήσει.
Ο ήλιος έδυσε.
Βαράω στο αδύναμο σημείο.
Είστε ακόμα ζωντανοί.
Το πάρτι είναι τη Δευτέρα.
Ένιωσαν ντροπή από το γεγονός.
Ο Τομ δεν μπορεί να σας πει τίποτα.
Οι αλλαγές στο κλίμα μας μπορεί να αλλάξουν εντελώς τον τρόπο με τον οποίο ζούμε.
Ο Τομ και η Μαίρη παντρεύτηκαν στη Βοστώνη πριν από τρία χρόνια.
Κι αποχαιρέτα την, την Αλεξάνδρεια που χάνεις.
Δώσε μου λίγο χρόνο.
Είμαι εδώ.
Ο Τομ δεν έχει βοηθήσει τους φτωχούς.
Την ρώτησες γιατί;
Σου αρέσει το σχολείο;
Ποιον προστατεύεις;
Θέλω να σε γαμήσω.
Είναι ανοιχτό το ταχυδρομείο τις Κυριακές;
Αυτό δεν είναι δικό μου πρόβλημα.
Γνωρίζω τον τύπο. Ονομάζεται Τομ.
Σας είδα στην τηλεόραση.
Έχεις τόσο ωραία γραβάτα.
Ο Μάικλ έσπασε τα πιάτα.
Κάποιοι πιστεύουν στο Θεό αλλά κάποιοι άλλοι όχι.
Η Μαίρη απαντά στο ερώτημα της δασκάλας.
Ο Τομ δε φίλησε καμία.
Ο Τομ ταξίδεψε στη Βοστώνη.
Είσ' άρρωστος. Πρέπει να ξεκουραστείς.
Ο Τομ άλλαξε.
Μόλις έφυγαν.
Σε μένα μιλάς;
Είμαι στην Παπούα Νέα Γουινέα.
Κάνατε πολύ καλή δουλειά.
Εργαζόταν μέρα-νύχτα για να γίνει πλούσιος.
Περιμένετε εδώ.
Στο παλάτι μένουν ο βασιλιάς με τη βασίλισσα.
Δεν μπορούσα να τον βλέπω να υποφέρει.
Είσαι δικό μου.
Η πολλή δουλειά τρώει τον αφέντη.
Αυτά ήταν όντως χαρμόσυνα νέα μεγάλης αγαλλίασης.
Όχι, ευχαριστώ.
Δεν έχω πάει ποτέ στο Παρίσι.
Είναι διαζευγμένη.
Ο Τομ μας πυροβόλησε.
Ήμουν πολύ κουρασμένος όταν έφτασα σπίτι χθες βράδυ.
Οι πιο πολλοί απ' αυτούς είναι Καναδέζοι.
Άτομα σαν το Θωμά λένε ψέματα όλη την ώρα.
Δεν του αρέσουν τα αθλήματα.
Δε σας ψήφισα.
Ο Τομ χάνει.
Ήμουν ζηλιάρης.
Το σκυλί φοβάται τ' άλογο.
Τι νούμερο παπούτσι φοράς;
Είσαι χορτοφάγος ή χορτοφάγος βίγκαν;
Δε ξέρω. Άσε με να δω.
Το όνομά μου είναι Τομ.
Εγώ δεν παίζω πολύ καλό τέννις.
Σταμάτα τη βλακεία που κάνεις.
Σας ευχαριστώ πολύ για τη βοήθειά σας.
Μόλις έφτασαν στον προορισμό τους.
Είστε Καναδέζα;
Κάντε ό,τι λέει ο Τομ.
Είμαι ευχαρίστως στη διάθεσή σας.
Πού τα 'μαθες όλα αυτά;
Δεν πιστέψα σ'αυτήν.
Είναι ήδη έξι.
Πάρτε τες μαζί σας.
Συνεχίστε το σκάψιμο.
Σας αρέσει αυτό το λουλούδι;
Λυπάμαι για αυτό.
Συνήθως είμαι πολύ υπομονετικός.
Ο Τομ θέλει να προστατέψει τη Μαίρη.
Διάλεξε οποιοδήποτε από τα δύο βιβλία.
Θα σε βοηθάω για όσο ζω.
Πείτε τες ότι δεν τον χρειάζεστε.
Η μητέρα μου εργάζεται σε γραφείο.
Είσαι μικρότερη από μένα.
Δεν μπορώ να το ρισκάρω.
Ο Γκόρο είναι καλός στα Αγγλικά.
Ο δρόμος ήταν σκοτεινός.
Θα το κάνω.
Δεν τα 'χω δώσει ακόμα στον Τομ.
Τομ, μας αφήνεις μόνους για μια στιγμή;
Είμαι απ' τη Γαλλία.
Αυτό το τραπέζι είναι ξύλινο.
Αυτό το βιβλίο είναι γραμμένο στα Γαλλικά.
Ήμαστε απογοητευμένοι.
Πέστε τες τη θεωρία σας.
Το τρένο μου αναχωρεί στις έξι η ώρα και φτάνει στις δέκα η ώρα.
Τα είδα σήμερα.
Πήγαμε στον ζωολογικό κήπο.
Ανακάτεψε το ρύζι και τα αυτά με τη σάλτσα σόγιας.
Με ποιον πήγες στον χορό;
Μα αυτό είναι ολοφάνερο.
Μπορείς να μου τη διαβάσεις;
Συμφωνείς;
Πρέπει να τρέξουμε να προλάβουμε το λεωφορείο.
Αυτή η δουλειά με σκοτώνει.
Η επίτευξη των στόχων της συμφωνίας του Παρισιού για περιορισμό της υπερθέρμανσης του πλανήτη στον 1,5 βαθμό κελσίου θα επιβραδύνει τη διαδικασία αλλά ακόμα και έτσι το ένα τρίτο των παγετώνων προβλέπεται να εξαφανιστεί.
Ποιος άλλος πάει μαζί μας;
Πέστε τες γιατί.
Θα σε βοηθήσω να αποδράσεις.
Έχουμε τριάντα λεπτά.
Δεν μπορείς να ζήσεις χωρίς νερό.
Πέθανε!
Θες μια μπίρα;
Ο Τομ έφερε το μεσημεριανό του σήμερα.
Πλένει τ' αυτοκίνητο.
Δεν ήταν ανάγκη να αγοράσει ο Τομ το βιβλίο.
Τον βοηθώ.
Η Έιμι είναι στο μπάνιο τώρα.
Το Τόκιο είναι η μεγαλύτερη πόλη στην Ιαπωνία.
Πάνω που ήταν έτοιμη να βγεί από το κατάστημα, είδε ένα ωραίο φόρεμα στη βιτρίνα.
Ο Τομ είναι πολύ κουρασμένος.
Την εμπιστεύτηκαν.
Ο Τομ γνωρίζει ότι είμαι Καναδός.
Γιατί το 'κανα αυτό;
Κόψε το κλάμα.
Γιατί όχι;
Ο Τομ δε σταμάτησε τη Μαίρη.
Το αγόρι τρώει ψωμί.
Θα μου 'ρθει κάποια ιδέα.
Ο πατέρας σου δε θα τ' αγοράσει.
Οι περισσότεροι άνθρωποι θέλουν ν' ακούν μόνο τη δική τους αλήθεια.
Είναι η αδερφή του Τομ.
Πόσο χρονών θα ήσουνα αν δεν ήξερες πόσο χρονών είσαι;
Το θεωρούσα αδύνατο γι' αυτόν να δώσει λύση στο πρόβλημα.
Οι άνθρωποι κρίνονται από το χρώμα του δέρματός τους.
Τα 'χουμε δει.
Ο χρόνος σου πέρασε.
Σου έδειξε την εικόνα;
Πρέπει να βοηθήσεις τους φίλους σου.
Θέλουμε να σας προσλάβουμε.
Ξέρεις πώς.
Το αγόρι έβαλε τα χέρια του στις τσέπες του.
Δε σας εμπιστεύονται.
Όταν μεγαλώσω εγώ θα γίνω πιλότος. Εσύ τι θες να γίνεις;
Αν δεν θέλεις να βάλεις αντηλιακό, αυτό είναι δικό σου πρόβλημα. Απλά μην έρθεις και παραπονιέσαι σε μένα όταν καείς από τον ήλιο.
Φοράει ένα λευκό βαμβακερό πουκάμισο.
Γιατί δε με βοηθάτε;
Είμαι Βραζιλιάνος.
Πρέπει να τους πω.
Ο Τομ ποτέ δε μου είπε ότι ήθελε να πάει στο Χάρβαρντ.
Ο Θωμάς κλέβει.
Μαθαίνεις γαλλικά ;
Η πόλη είναι μεγάλη.
Αυτός έχει ένα ποντίκι.
Πήρα το φουσκωτό από το πλοίο.
Δε μπορώ να κοιμηθώ καλά.
Πρέπει να μάθετε να είστε πιο προσεκτικός.
Ο Τομ δεν κοιμήθηκε εδώ και δύο μέρες.
Θα είμαι πολύ προσεκτικός.
Μόλις υπογράψαμε το ενοικιαστήριο.
Είστε ψηλότερος από μένα.
Φέρτε εδώ το καταψυγμένο ψάρι.
Ο Τομ άναψε τα φώτα.
Αισθάνομαι το λαιμό ξηρό.
Η Γιοκοχάμα είναι μία από τις μεγαλύτερες πόλεις στην Ιαπωνία.
Η Ατσούσι μπορεί να ήταν άρρωστη.
Προτού ξεκινήσεις, σκέψου ποιός είναι ο στόχος σου!
Δώστε μας τρία λεπτά.
Πού και πού παίζω γκολφ.
Δε θα ξαναφάω πότε κοτόπουλο.
Ο δρόμος είναι μακρύς.
Ο Τομ έχει καλό το δεξί του χέρι.
Αυτό είναι ένα κορίτσι, που το ξέρω καλά.
Η χήρα πένθησε τον άντρα της πολύ καιρό.
Δε θέλω να περιμένω τόσο πολύ.
Πρέπει να είναι μορφωμένοι άνθρωποι και σωστοί πολίτες.
Είστε πολύ πλούσιος.
Ο υπολογιστής δεν αναγνωρίζει το φλασάκι.
Θέλεις να του ρίξω μιά ματιά;
Πιστεύεις ότι το έκανε ο Τομ;
Αν βρέξει αύριο, δε θα πάνε.
Δώσε μου λίγα χρήματα.
Θέλω να γυρίσεις στη Βοστώνη.
Μπορώ να έχω ένα φλυτζάνι με πάγο, παρακαλώ ;
Δεν είσαι καθόλου τόσο αστείος όσο φαντάζεσαι.
Είσαι ζωηρή.
Δε μιλάω Ιαπωνέζικα.
Την περιμένω εδώ.
Σήμερα ο Τομ τα χάλασε με τη Μάσα.
Φαίνεται ότι η εκτίμησή μου ήταν πρώιμη.
Μπορείς ν' αγγίξεις τα δάχτυλα των ποδιών σου;
Ο Σαμί έφαγε τον δικό του σκύλο.
Για ποιο λόγο ακριβώς το έκανες αυτό;
Αύριο θα είναι ακόμα χειρότερα.
Σε παρακαλώ, δίδαξέ με Γαλλικά.
Του Θωμά του αρέσει το εσπρέσο.
Χρειάζεσαι τη βοήθειά μας;
Να βρίσκεσαι εκεί στις έξι ακριβώς.
Είπατε ότι είστε ευτυχισμένος.
Αυτό το παραμύθι τέλειωσε άδοξα.
