# Supplementary material for: Probing language identity encoded in pre-trained multilingual models: a typological view
Source: PeerJ Comput Sci. 2022 Mar 15;8:e899. doi: 10.7717/peerj-cs.899 (PMC9044357; doi:10.7717/peerj-cs.899)
Supplement: Supplemental Information 1 [file peerj-cs-08-899-s001.zip › Raw data or code files/multilingual sentences/Hebrew.txt]

מןהסתםהמותגשלהיזכהלבוסטשיבואלידיביטויבחשבוןהבנקשלה,ונטפליקסהרוויחועודסדרהלאוסף.
לאבאשליהיהשיחמאודלאנעיםואלים.
לוקמפנלייכוללתרוםאתההיסטוריההפרטיתשלולטובתבנייתהממוצעים;ב-4בפברואר1993,אחרישהפסידעםקליפורניהלאריזונהסטייט,הואדאגלהבהירלשחקניומההואחושבעלביצועיהם.
אנימביןשכועסים,אנחנונפצהאתכולם".
בתוךארגוןהבריאות,התפיסהבחודשמרץהייתהשהיחסיםעםארה"בטובים.
זוהבטיחהלקייםבחירותחדשותבמדינה,כאלושיאפשרו"אתחולמחדש"לדמוקרטיההבוליביאנית.
נציגהמשטרההשיב:"תחזורבך,ברורשהמשטרהלאעוצרתאנשיםבגללצבעעורםאואורךשיערם.
האמתשניתןלהביןאותם.
לאורמגבלותמשברהקורנהמתקיימתהפעילותבאופןמקוון.
טענהנוספתשנשמעתמצדאנשיצד"לנוגעתלפערימעמדותביןהלוחמים.
רוגזנותאואףתוקפנותכלפיהסביבה.
הנהשמותהמנהליםשיקבלוהערבאתההחלטה:אריקקלמןויהודהבןאסאייגיאירהמבורגרומישלסיבוניזהביתיוסףוראובןקפלןדביליןויאירלפידותבביתההשקעותיליןלפידותוגםמביתההשקעותאי.
הואאמרלאמאשעלג'ורדאשלאעושיםהנחה.
בסיוםתהליךבדיקהמעמיקנקבעכיכדילמנועכלספק-הצבעהזאתתיפסלולאתילקחבחשבוןההצבעותלשורדהאחרון.
פולוולטרהאוזר,מתוך"ריצ'רדג'ול"
הסמלהסבירשהתרסקושנימסוקיםושהחייליםנדרשיםלאבטחאתהאזור.
פעילהציבורויועץהתקשורתמוסאחסדייהאמר:"חגהקורבןיהיהשונהמאודהשנהלעומתשניםעברו.
במהלך"דרוםאדום",תפעלהחווהבימיםשישיושבתבשעות16:00-10:00ויתקיימוגםמופעיםוהפעלותלילדים.
פרשתהכתנחשפהבשנת2008וזעזעהאתהמדינהלאחרששניבניההקטניםשל"האמאהמתעללת",בנישלושוארבע,אושפזובבתיהחוליםבירושלים-כאשראחרמהםבמצבשלצמח.
זכותילשמורעלעצמיולשמורעלדרישותהדתשליואניחושבתשצריךלתתזמןמסויםלדברהזה.
מהשקרהלהפשוטמזעזעואניממשלאמאחלאתזהלשוםאישהבמדינה".
כעתכשהקבוצהללאנאמןהמו"מהתנהלמולמנכ"להקבוצהאורןסטרלינג,שגםההסכמותאיתובוטלו.
ארגוניאוהדיםפחותמסודריםתורמיםגםהם,גםאםרקבצורהשלאיסוףכסףעבורנזקקיםאולטובתתמיכהבצוותירפואה.
עובדהזוהופכתאתהוראתהצבתאלפיחייליםבעריםהאדומותלקראתסגרזהע"ישרהביטחוןוראשהממשלההחליפיבניגנץ,לרגישהבמיוחד.
אחדהמפגיניםהודהבחקירתוכיתקףאתגואטהעודלפנישגואטהפגעבו.
שניבנידודיםמכפרמנדא,בני19ו-17,הורשעובהמתהבקלותדעתובהפקרהשלאידהקרמרבתה-23.
"לאעלהבדעתילהיותשחקנית",היאמספרתהיום"בטחלאכתחביבשהפךלהיותקריירהשניה.
שניחוליםמאושפזיםבמצבקשה,ו-11במצבבינוני.
בתוםהפגישההםמסרוהצהרותמשותפותשבמסגרתןאמרקושנרכיכנכדלניצולישואה,"הסכםאברהם(ביןישראללאמירויות,א"א)הואקפיצהענקיתקדימה.
לדבריתלרזכהן,"בןהזוגאומנםלאעוברטיפולים,אבלמבחינהנפשיתהואיכוללהיותמושפעבאותהמידה.
בניסיוןלהימנעמהתפשטותהנגיףבמדינה,הוחלטעלביטולמשחקיילדיםוליגותנמוכותוייתכן.
מנכ"למכבירןסערהוסיףואמר:"עברנואתהגלהראשוןומערכתהבריאותבישראלהוכיחהמקצוענותואנושיותיוצאותדופן.
כמוכן,היהשותףלעונהבהשיחקההקבוצהבשלבהבתיםבליגתהאלופותובשתיעונותבהןהופיעהבשלבהבתיםשלהליגההאירופית.
"תמידהתכוונתישגםאםאצאלתפקידדיפלומטיאמשיךבמערכתהפוליטית",ציין.
ללומבהירשכדילפגושגבריםבאותםימים,ביןאםלהיכרותרומנטיתאומינית,היהצריךלגשתלמקומותמפגשיחסיתמפוקפקיםואפילולהסתכןבפגיעהבחייםהפרטיים.
ב02:45אובסמוךלכך,בניגודלהוראההחוקית,כיהיהנתוןבתנאיבמעצרבית,יצאהנאשםהשנימביתו,נטלאתה"קרלו"הכסוף,טענובמחסניתובתחמושתתואמתויצאברגללעברביתושלא.א.הואכיסהוהסווהאתפניווהגיערעולפנים.
המרחקביןשולחנותאוכלבשטחיםפתוחיםיהיהזההלמרחקהמוגדרעלפירישויעסקים.
זהלאסודשקבאנימחפשאתהמועדוניםעםהכסףהגדול,אךעםזאתהואחותרלקבוצהשבהיוכללהיותשחקןמוביל.
שרהפניםאריהדרעיאייםלהתפטראםהתפילותבבתיהכנסתיוגבלובזמןשההפגנותנמשכות.
צריךלקרואאתעצמנובתוךכלהטקסטים,בליקשרלמגדר.
השוסהעיקרישבההואהנוףומגווןהחישבהשמסתובבביערהגשם.
בטינגוויליראפשרללכתממשביןשניהלוחות.
"אנומדגישיםבפניהציבורלהימנעממפגשמיותרעםהשוטריםשלאבהתאםלתקנותעלמנתשנוכללשמורכולנועלבריאותכללאזרחימדינתישראל",נמסרמהמשטרה.
המגעיםבמקומותשבהםביקר,כוללהמוסדהחינוכישבוהואלומד,עודכנוותודרכו.
עובדיהמלונותקיבלוהדרכות"ימיקורונה"בצורהיסודית.
נתניהוזימנםלפגישה,והבטיחלבדוקאתהתעריפיםבצוותבראשותסמנכ"לכלכלהבמשרדו,אמירברקן.
מאירובסיפרש"ביקשומכולםלאלהגיעלחדריהמיוןכדילאלסתוםאותם,כיבתיהחוליםמלאיםבאנשיםוגםחדריהמיון".
הקבוצהמרוויחהפהפעמיים-מדוברבשחקניםשבאובמשכורתנמוכהמאוד(חלקםכלללאמקבליםשכרעלהחודשייםהקרובים),ובנוסףהםרעביםומחויבים,באיםלטרוףאתהמגרשולהוכיחכישווהלתתלהםמקוםבליגתהעל.
ואזהיכיתיאותווזההיהכלכךמוצלחשאסטלאשתירצתהגםהיאלהכותאתאלכסדראבלהבימאיאנדיאקרמןאמר-ישלנומספיקמכותלהיום".
אניאתןלךדוגמה:בתחילתהקשרטסנולברלין.
נוסףעלכך,משרדהמשפטיםהאמריקאיוהמחלקההפיננסיתשלמדינתניויורקחקרוחשדלמעורבותשלהפועליםובנקיםנוספיםבפרשתהשוחדששולםלבכיריארגוןהכדורגלפיפ"א—תמורתהענקתזכויותשידור.
גודלושלהנוקיה8.3גובהאתהמחירבצורתקושיבתפעול.
בואנהיהאמיתיים,בלעדיולאהיינופה.
במכתבשהועברלהםממשרדהבריאותנכתב:"נכוןלהיום,איןאנורואיםסכנהמשמעותיתלעובדינמלהתעופהלהידבקותבנגיףהקורונהבשלעבודתכםמשרדהבריאותמבצעהערכתמצבעםגורמיםבינלאומייםברמהיומית,ויעדכןהמלצותככלשיידרש".
שיעורהאבטלהזינקלשיאשל6.2%בפברואר,כשהמגפההגיעהלשיאהורובהכלכלההושבתה.
נוסףעלכך,היהסיפוקאדירבידיעהשאפילוהאנשיםהעשיריםביותרמלוכלכיםמאחורידלתייםסגורות.
כךקרס"המשיחשלניסאן"
אוליאוכלהואפשוטטעים?
עבדתבזמנובהודועםרנהמולנסטיין,האםישלךמחשבהבעתידלעבורלעבודבחו”ל?
לאתותרכניסתאדםעםחוץגוףהעולהעל38מעלותצלזיוס.
בגזרתמפכ"להמשטרה-ימלאממלאהמקוםמוטיכהןשנתייםבתפקיד,מהשגורםלחוסרנוחותבלשכתוובלשכותהניצביםהאחרים.
בעלהניסהלהשתיקה,לקחכריתמהמיטהוחנקאותהלמוות.
תלמידיהגניםובתיהספרהיסודייםיצאולחופשהגדולב-1ביולי.
אניצריכהלהתרחקאפילומאמאשלי.
לויעצמוסיכםאתהמשחקבצורהקצתאחרת:"היינושוויםניצחון,גםכשהובלנוהגענולמצביםכדילגמוראתהמשחק.
הןשולטותעכשיו".
כשקריבו(שםהבמהשלהמוזיקאיהקנדידןסניית)נשאלבתחילתהקורונהלאיזומוזיקההואפונהכדילהתחזקולהתנחם,הואאמר:"המוזיקהשלבוורליגלן־קופלנד,יותרמכלמוזיקהשאנימכיר,ממחישהאתהיכולתהמיוחסתלמוזיקהלרפאולאחדאותנו.
אזכלזההגיעבעקבותהקורונה?
עםזאת,הפיילוטהוקפאזמניתעדשפלייטרקסתביאמספיקרחפניםלישראל.
למיטיביצלילהאקדיםואומרשאתםצודקים,איןשפניסלע,אבלעודףבועיותחנקןומחסורבעדשותמגעמנעוממנילראותשמדוברבאוקטופוסמשודדיהקאריבים.
הואנעלםבמים,חתרתימהרלכיוונו,כוליבהלהרקשלאיטבע.
זהמטורף",אומרשרייברבהתלהבות.
מעליםאתחוםהתנורלטמפרטורהשל220מעלות,ומכניסיםלתנורלמשך15דקותנוספותבשבילשהנתחישחיםמעט.
בלשכתראשהממשלהבנימיןנתניהו,שיצאאתמוללביקורמדיניביוון,לאמתייחסיםלעתעתהלחיסולסולימאני.
"צוהשעה"הואפרויקטקאבריםחדש,שלפחותהראפריםשמשתתפיםבומפגיניםהצלחה.
אםאנישומרעלעצמי–איןלימהלהיותמודאג,יהיהבסדר".
חלקמהגולשיםזעמועלהליהוקשלפליןלתפקיד,שכלללאנראהכמובואי:"הםפשוטאמרו'מיהשחקןשנראההכיפחותדומהלדיווידבואי?'
הקרקריםהמקורייםהיודחוסיםמאודויובשוארוכותבאפייהעלמנתלהעניקלהםחיימדףארוכיםככלהאפשר.
הימיןהישראליושותפיובתקשורתהמיינסטריםקפצוכמוצאישללרב,ובמקוםלהתמקדבאלפיםשבאולהפגיןהפכואתספירתהדגליםלנושאהדיווחהמרכזי.
מנכ"להמועדוןפטרגורליךהגיב:"אלפרדייצבאתהקבוצהלאחרהשינויבקיץשעברומיקםאותהבצמרתבעונהיוצאתדופן.
ממשלתנתניהושובהכשילהאתהמאבקלמעןבעליהחיים,מופתעים?
שימולבשישלהוסיףלמנהחומץבלסמילבן,חומץשאניממליצהעליובחוםומשתלבנהדרבמנותרבות.
דרושהממשלהעולמיתשלגאונים"
"אנחנורוציםשכלאדםיוכללשלוחכסףלאדםאחראולשלםלעסקדרךהאפליקציה",הואאמר.
מכביחיפהבעונהשעברה.
"אנחנולאלוקחיםסיכוניםמיותרים",אמרהערבנתניהו.
בכלפעםשהגיעלכאן,מנגיןהתקבלבהערצהגדולהיותראשרהפעםהקודמת.
יריבתמכביתלאביבבסיבובה-3במוקדמותליגתהאלופותב-16בספטמברהודיעהעלסיוםתפקידושלמאמןהשועריםבןה-42:"תודהעלהמקצועיותוהמסירות"
נשיאארה"בדונלדטראמפ,שמפקידלכנותאתהקורונה"נגיףסיני",אייםלהפסיקאתהמימוןהאמריקנילארגוןהבריאותהעולמי–ואמרשהארגוןמוטהלטובתסין.
אנחנולאיכוליםלהרשותליריבלהבקיעבשנייההאחרונה.
היוגםמקריםבהםהרגשתישהנוכחותשלעיתונאיםעזרהלהרגיעמצביםומנעהאלימות.
לפידו"חמרכזהמידעוהידעהלאומישפורסםהבוקר,רובמוקדיהסיכוןהעיקרייםהםיישוביםחרדיים-בניברק,מודיעיןעילית,אלעדוביתשמש.
תוצאותהחיפושאולינראותכמותוצראובייקטיבישלאלגוריתם,אךמאחוריהקלעיםניטשתמלחמהאמיתיתעלעצםהופעתןוסדרן.
עלפיהתלונהשהוגשהלנציבות,עלידיעו"דפיניפישלר,מח"שסירבהלאפשרלמתלונןלהגישעררעלהחלטתהלסגוראתתיקהתלונהבענייןהקצאתחניהבשטחציבוריעבורהקציןהבכיר.
בפרסוםאנטישמינוסףנראההמיליארדרג'ורג'סורוסברקעתמונהשלההפגנותבאמריקה,בטענהכיהוא"מושךבחוטים"יחדעם"הציונים"ו"הרוטשילדים",שהםחלקמהקבוצותהשולטות"בעםהאמריקאי".
מתוך101הנפטריםמקורונה,יותרממחציתעברואתגיל80.22מהנפטריםהתגוררובירושלים,10בבארשבע,7בבתיםו-6בבניברק.
ההתנהלותובחירתהשחקניםשונה.
התהוותעמיםהיאענייןשלתהליךמתמשךואיןלהתבניתאחידה.
חברותמהמגזרהעסקיהסכימולתרוםכסףולכסותחלקמהעלויותהגבוהות,וכךהתאפשרלאלעללהטיסאתהצעיריםהישראליםבחינם.
בשבתיהיהמעונןחלקית.
ג'עדייןלאחשדבכלום.
מספרחוליהקורונהבגדהעלהל-100,כךהודיעההממשלההפלסטינית.
החשד:פרץלדירהבחיפהואנסילדה.
המסחרנפתחבעליות;מדדהבנקיםמטפסב-0.
מארגניטוקיו2020ביקשומאנשיםעםחום(מעל37.5)לאלהגיעלמסעהלפידברחובותהעיר.
בןיגאל,שחבשקסדה,פונהבניידתטיפולנמרץלמנחתהמסוקיםהקרובומשםהוטסלביתהחוליםרמב"םשבחיפה-אךשםנאלצוהרופאיםלקבועאתמותו.
בהפגנהנכחוגםדבורהגונן,אמושלדניגונןז"ל,הרצלומירבחג'אג'-הוריהשלסגןשירז"ל,סא"ל(במיל')בועזקוקיא,אביושללוחםהנח"לרוןז"לוהדסמזרחי,אלמנתושלנצ"מברוךז"ל.
פריימןמצייןכיבניגודל-2008,אזהדולרנפלוהתאוששמהרמולהשקל,הפעםמדוברבמגמהעקביתשתימשך.
רובהגוליםשלמגניםובלמיםזהמקרנות,אנישניםכברלאעולהבגללהוראותשלמאמנים.
זהלאהיהמשהוחריג.
בליתפקידרשמי,לנפתליבנטישהרבהדעותעלהטיפולבמשברהקורונהוהואמחלקציוניםבעייתייםלנתניהו.
הפופולריותשלזוםקשורה,ביןהיתר,בשללהפיצ'ריםשהיאמציעהלמשתמשים,ואםגםאתםיחסיתחדשיםבפלטפורמה-כנראהשלאאתכולםאתםמכירים.
שמושלהשירהוא"הכאבשלךטובמשלי",ומילותיומתארותביקורשערךקצ'ינסקיב-10באפרילבביתקרבותבוורשה.
צריךלזכור,ששיעורהתחלואהבירכאעלהרקבשלאירועתפילהושתימסיבות.
הואהוסיףכי"לפניקידוםמהלכיםמדיניים,צריךלסייעלאזרחיישראללהצליחלחזורלמקומותהעבודהולשובלהתפרנסבכבוד".
ובשתיהתכונותהללוהואכלכךשונהממשה.
האלימותביישוביםהערבייםמשתוללת,והתושביםמיאושיםוזועמיםעלהמשטרהועלהח"כיםהערבים:"תפסיקולצעוקבכנסת,צאוהחוצהותשמעואותנו".
מהקורהכשהפעריםהחברתייםוהכלכלייםמתרחביםעדכדיכךשאזרחיםרביםלאמאמיניםשההנהגהמייצרתאתהאינטרסיםשלהם?
מאותנשיםוגבריםהפגינוהערב(ד')בכיכרהתרבות(הבימה)שבתלאביבבמחאהעלאזלתידןשלהרשויותבמניעתאירועיאלימותכלפינשים,שגבתהביוםשניהאחרוןאתחייהןשלאירנהגריבנב(67)מבארשבעונג'חמנסור(35)מקרייתחייםבחיפהשנרצחועל-פיהחשדבידיבניזוגן.
כשביקשתיממנואתהתעודההוארצהלהראותליאותהרקבצד.
ללאקבלתהכרהכאמוראיןהמרכזהבינתחומיבהרצליהרשאילעשותשימושבביטויאוניברסיטה".
לויקראלמוריםולמורותלהיבדקלקראתהחזרהללימודים.
"לאחשובכמהגדולהטלסקופשלך,חשובכמהאנשיםצפובו"
"אניעדייןחלשמעט",הואאומר,"אבלמתפקדועצמאי,נוהגועובדומטפלבילדיי.
"מדוברבאירועהפוגעבצורהחמורהביכולתושלחברכנסתלמלאאתתפקידולמעןהציבור,דברשאסורלהשליםעימובמשטרדמוקרטי",אמרלוין.
עדלפניכחודשעמדההקבוצהעלרצףשלשלושהניצחונותרצופיםוהפלייאוףהעליוןנראההיהבהישגידאךכעתנראהשק"שתיאלץלהילחםעלחייהגםהעונה.
באשרלביקורתשלהאופוזיציה,חלקםהיושותפיםשלנועדלאמזמן.
הסגרתוכנןלהתחילב-6:00בבוקראךהשריםהחליטולדחותאותוכדילאפשרעודזמןהתארגנותלפניהחג.
לנפטמסוגטקססמתוקל-2020ב-2.5%לעומתתחזיתוביולי,ל-38.5דולרלחבית.
קונדיטוריהוביתקפהחלבישמגישיםאתאחתמארוחותהבוקרהטובותבעמקלצדעוגותשמריםענקיותשופעותמילוייםיצירתיים.
בכלהעולםנמכרובמהלךהשנההחולפתכ-65.5מיליוןכלירכבחדשים,ירידהקלהלעומתיותרמ-68מיליוןכלירכבשנמכרובשנתייםשקדמולה.
הואמסבירלנושזההעסקשלו,ששכרהדירהמטורףפה,ומההואאמורלעשות,לשבתבביתולהסתכןבזהשכשהכלייגמרהואימצאאתעצמומרושש?
כאשרנבחריהציבורפועליםלקבועעקרונותבאמצעותחקיקתחוקייסוד,מהיעשההשופטבמקרהוהוא,באופןאישי,אינומסכיםלאותםעקרונות?
המכשירפותחבתוך10ימיםעלידיקבוצתיזמיםוארגונים,בהובלתד"רדודאלקחר,ותוכנןבקודפתוח,כךשכלהמידעאודותיוזמיןלמפתחיםומהנדסיםבכלרחביהעולם.
בשלבהראשון,במסגרתניתוחיהבוקרתחזורהפעילותלהיקףשל60%ממהשהיהלפניהתפרצותהקורונהועד50%במסגרתניתוחיאחרהצהריים.
לאחרמכןקיבלהשופטתביתמשפטהשלוםשרוןהינדהאתעמדתהמפגינים,וביטלהאתכלהתנאיםהמגביליםשהושטועליהם,בהםהרחקהמכיכרותבתלאביב.
אמהבתקופותשונותשלחייה.
"הורידואתהרכבתלגמריבליהסבריםבליחלופותבלימידעעלמהקורהולמהזהקורהושוםתאריךסיוםשלהדברהזהכמוכלהפרויקטיםשלהםוהרכבתכחברהמתנהלתכאילולאאמורהלשרתהציבוראלאאתעצמהלפילוחותהזמניםשלהוהתקציבשלהובלישקיפות",אמרה.
הורגןנמצאהללארוחחייםביערריחןבלילהשביןראשוןלשני.
"אףשבסוףחודשמארסאנשיהכספיםבהסתדרותהודיעושאיןצפילפגיעהבמצבההכלכלי,נראהשההערכותהשתנו",אומריםגורמיםבהסתדרות.
תנועתהמחאהנגדהנשיאקיטה:"לאמדוברבהפיכהצבאית,אלאבהתקוממותעממית"
כעתמבוצעתחקיראפידמיולוגילבירורפרטימסלולותוךשימושבמצלמותהמרכזהרפואי.
אופיםעוד20דקותנוספות,עדשהעוףצלויהיטבובעלצבעשחום.
העלייהבנדבקיםבקורונהבעולםמעכבתאתההתאוששותבענףהטיסות.
אנימרגישהשבזכותהעבודהבמסעדהאנימכירהאתהמשפחהשליהרבהיותרטוב,וישלקוחותשמספריםליסיפוריםעלאבאשהואמעולםלאסיפר".
בעמקצרוארוך,מוקףבגבעותהירוקותשלהגלילהתחתון,היהמגרשכדורגלמאולתר.
מהדקיםהיטבכדילהבטיחאטימהטובה.
הואפונהלרמב"םשםנקבעמותו.
לדבריו,מצבבביתלחםובמקומותאחריםבגדהמעולםלאהיהקשהיותר.
"מחקרמצבותקבורהשלאתריםבנגבלימדעלריכוזגבוהשלמצבותקבורהמאוגוסט541לסה"נבעזה,ומשנת542לסה"נבאתריםשוניםבנגב(ניצנה,רוחייבה,עבדת,ועוד)",הואציין.
קוויןהסט,יועץכלכליבכירשלהנשיאדונלדטראמפ,השמיעטיעוןדומה,ואמרלכתביםבביתהלבן,כי"הזלזולבחוק"מצדבייג'ינגיהיה"מאודמאודרעלכלכלההסינית".
הקולהמהמםשלמקנזי,לצדהמוזיקההדרמטיתלאפחותממנו,מספריםסיפור,גורמיםלאלהשאוהביםאתהגלהחדששלהםחםוטרילהישארגםאחרישהמסךיורד,לחכותלעוד.
"נאמרלנושרוסיהואולימדינותאחרותהולכותלהתערבבקמפייןהזה".
כשראיתיאתהטירוףהזהאמרתישאניחייבלשתףאתזהעםעודאנשים,והתחלתילפרסםאצליבשכונהמירוצהלרוץיחדבחמשבבוקר".
הודעותאיתורשלשב"כ,כךאומרהנוהלהחדש,יישלחולאנשיםשיזוהוכמגעשלחולהמאומתבמהלך7ימיםלפנימועדקבלתהתוצאההחיובית.
"הכולהיהעלהרצפה,זרוק,אבלהכתובההייתההמסמךהיחידשנמצאעדייןבתוךהמגירהבכיסויניילון.
אפשרלהמשיךלפעוללמרותשהאירועמאודקרובושומעיםאתהדיהפיצוצים.
לפניהדיוןאמרח"כזוהרבגליצה"לכי"לאמדוברבסכומיםגבוהים,אלאבסכומיםסביריםלחלוטיןשכלמדינההייתהמוכנהלהעניקלראשהממשלהשלהוגםלראשהממשלההחלופי.
לדבריה,"הדגלהזה",אמרהוהצביעהעלהדגלהשחורשבוהיאאוחזת,"הואהכוחשלי.
כיאחדהדבריםשבגללםהכיהקניטואותיזההרוחניותשבי.
לניצחוןישמחיר.
בגיל70עמיפז,פנסיונרואומןמנורותוויטראז'יםמירושלים,היהתלוילגמריבחסדיהםשלאחרים,לאחרשאיבדלגמריאתהראייהשלובשתיהעינייםבעקבות:מחלההגורמתלעיוותבצורתקרניתהעין,ומעוותתאתהקרנית.
עםזאת,היאמתואמתברמההביטחוניתעםהממשלהאמריקאיבאופןשוטף.
עודהוחלטכיבתיכנסתיורשולפעולביוםכיפור.
לארקמישלובשחליפההואאדםמאמין.
גםכאןמגיעהביקורתחריפהעלהצעד,אךהממשלהבריטיטועןשתהליךהרגולציהארוךמדיוכיעליולהילחםבמגפההכלכליתבמהירותהאפשרית".
גםעשרשניםאחרכך,כשאתהרץעםקיטבג,תיקשלהתאחדותהסטודנטיםאומוצ'ילה,והחייםמורחיםאותךעלאיזורצפהמטאפורית,אתהקולטשאתהעדייןקצתהילדשחזרמהטיולהשנתיההוא.
האוטובוסהיהריקמנוסעיםבאותוזמן,אולםנהגונבהלונמלטמהמקוםבנסיעהמהירה.
חבל,כיהבלגאןשל"הגלהראשון"הסיחאתתשומתהלבהציבוריתמןהספרהמאלף,החשובוהמאודמצחיקהזה,שלדעתירלוונטימאיןכמוהולמהשקורהעכשיובארץ,בממשלהובתקשורת,סביבמשברהקורונה.
ראיתיאברךשנעצרלאחרשלאהביןמהשאלואותו,והוכהעדזוםדם.
שובושובהדגישושלאמדוברבכתבאישוםנגדאףאחד,לאנגדהמערכתולאנגדהחברה.
וללאאמוןהציבורייכשלוכלהמאמציםלהדביראתהמגפה".
מישנמצאבשלבהתחלתייותר,מוזמןלהסתפקבאתגרהבסיסי:עמדועלהידייםאועלהראשואזהוסיפומשימותדומותאךפשוטותיותר.
כימנייןהחוליםבקורונהבישראלעלהל-945.
פתיחתהעסקיםהקטנים,חנויותהרחוב,המספרותומכוניהיופיוהצימריםמיוםראשוןהקרובומראשוןשאחריפתיחהכוללתשלהמסחר,כוללהקניונים,השווקיםומרכזיהקניותוכיתותא'-ד',בכפוףלשמירתכלכלליהבריאות,מתוךהנחהשנגיעלמדדשלכאלףחוליםביום.
העפתימבטנוסףבציורים.
באימוןשנערךאתמול(ראשון)הואלאלקחחלקוקיבלמנוחה,עדלמשחקנותרועודשניאימונים–היוםומחר.
הואהוסיףכיהבעיותהחלובשעותהבוקרוגרמולהאטהמשמעותיתבגלישהשלרביםמהמשתמשים.
בהמשךלידיעותעליציאתהשלהסייעתהקוליתמהתמונה,הטלפוןאכןמכילכפתורהפעלהוכפתורווליוםאבללאכפתורמיוחדלביקסביכמושקייםבדגמיםקודמים.
ביתהמשפטהפנהאותהלקבלתתסקירמבחןונקווהשבעודשבועייםנוכלכברלשחררהלחלופתמעצר".
דבריםמפתיעיםיקרועלהבמה,גםאםאתםלאמחובביהז'אנר.
שמחתםעלכךשחזרבריאושלםלאארכהזמןרב.
הרומן"נשמות",מאתהסופרוהמחזאירועיחן,הואקרנבלמסחררהמדלגביןתקופותוסגנונות.
כדילייצראותוממציםאתהחומרהשמנונימהפריומקבליםנוזלסמיךוחסרריחבצבעאדום-חום.
הדיוןבוועדהעסקבדו"חמבקרהמדינהבנושאהיערכותהעורףלמתקפתטיליםורקטות,והשתתףגםראשמועצתשלומי,גבינעמן,שחיזקאתדבריח"כשלח:"אםתפרוץמלחמהנהיהנתוניםרקלחסדישמים".
אנומקיימיםחוגיגלישהלאנשיםעםמוגבלות,התאמתגלשנים,פעילותפנאיבחוףואירועיחוףוגלישהקהילתייםהפתוחיםלאנשיםעםוללאמוגבלות".
כמהשאנילאאדברעליהאףאחדלאיוכללתאר.
עודהוסברכיעריםרבותבעולםמטילותכיוםהגבלותעלאובר.
עםזאת,עלותההכנסותירדהרקב-6%ועלכןסיימההחברהבהפסדגולמישל66מיליוןשקל,לעומתרווחגולמישל46מיליוןשקלבחציוןהמקביל.
ב-2015:"אניאוהבאנשיםשלאנפלובשבי"
שרהפניםאריהדרעיהודיעשלאחרשקיבלהמלצותמשרתהספורטלשעבר,מירירגב,ומהסוכנותהיהודית,ומשהתרשםשהשחקןמתגאהבשורשיוהיהודיים,החליטלהעניקלואתהאזרחות.
צבאסודןהודיעשכליהנשקשהושמדובטקסבבסיסנמסרו"מרצון"בשלושהשניםהאחרונות.
"גםככההמלצרותבקושיהספיקהלממןליהוצאותשוטפותושכרדירהועכשיואניממשיכהלשלםאתשכרהדירה,למרותשאנילאשם.
השףחייםכהןמעידעלעצמושהואאינועובדעםוולטוממליץלאחריםלעשותכמותו.
ראובןקרופיק,בן69,נשויואבלשניים,בעלתוארראשוןבמדעיהחברהבהתמחותבכלכלהומדעיהמדינהמהאוניברסיטההעבריתירושלים,ותוארראשוןבמשפטיםמאוניברסיטתתל-אביב.
הואשיחקבביתספרשל200תלמידים,בליאולםכדורסלאפילו.
רווקותהתחברובקלותעםהילדותשהשתתפובסדנה.
בחיפהמביניםשאיבודנקודותמחזורלפניהמפגשמולמכבית"אבבלומפילד,עשוילגמוראתהסיפורכברבתחילתהפלייאוף.
קבוצתדלקסיימהאתמולאתגיוסההוןולאהצליחהלגייסאתכלהסכוםשביקשה-200מיליוןשקל,שאותםביקשהלגייסבהנפקתהמניותשביצעה.
המשטרההציבהמחסומיםבעירהעתיקהעלמנתלהגבילאתהכניסהלהרהביתולתפילההגיעורקכ-300מתפללים.
אתהתיקחאתאייכמןלארץבמטוס'אלעל',ויחדאיתכםיחזרורובאנשיהצוות.
זואוכלוסיהמאודממושמעת.
אתהחוויהשלהכתבהבפוסטפייסבוק,בוהזהירהצעיריםמלזלזלבנגיף.
עלרקעהתלכדותהמחנההמתוןסביבביידן,בלומברגהדגישאמשכיבכוונתולהישארבמרוץ.
בפעםשלישיתברציפות.
"המדינההחליטהלהתעמרבאזרחיה"
אבלאוליבאמתלאהיוליהודהטענותחדשות.
לאורךהשנים,כאוהדהנבחרת,הצלחתילפתחתחושתספקנותופסימיותגדולהבכלהקשורלהצלחתה,לצדהבנהשאנחנולאכאלהרעיםכמושאומריםושלאחסרכישרון.
מההגורםהכיחשובבאליפותהסיבובהראשוןשלמכביחיפה?
מנגד,מפקדמשלחתהחילוץבמקום,חיןמאונגוין,אמרלסוכנותהידיעותאי־פיכיחמישהבניאדםבלבדנפצעו.
אתמול,בתוםפגישהעםארגוניהנכים,אמרשרהאוצרישראלכץכיהמתווהלהעלאתהקצבאותיובאלאישורכחלקמהדיוניםסביבהתקציבהקרוב.
לאמדובררקעלמשרדהביטחוןאוהבריאות.
אוטיסטנמלטלתוךמחסןוכדוריםמפלחיםאתגופוהמפוחד.
עםזאת,הבנקדיווחעלהכנסותשיאממסחרברבעון.
הרברמתידחהאתהמיוחסלו.
לאלחשושמעימותיםעםמוקדיכוחשלקחולעצמםויצרומונופולים.
בליכודכנראהמרוציםמפועלו,כיבספטמברהאחרוןשכרוהיה71,049שקלים.
להיותמאמןאומרלזוזכלהזמןממקוםלמקוםואיןליאתהיכולתהזוכרגע.
עלקופסאותהסיגריותנכתבביזעמכוערעדכמההןמזיקותלבריאות,ואילועלחפיסותאמצעיהמניעהאישלאטורחלכתובשישלנהוגבעדינותוברגישותלפנישמשחרריםאתהניצרה.
ארגוןהשחקניםצייןכיגרמניהוספרד,שהחליטואףהןלחדשאתהעונה,לאקבעונוהלבטיחותשלבידוד.
לדבריראשהעיר,"אנחנומחלקיםמזון,סימנויחדעםהעמותותהשונותלחלקאלפימנותקמחאדפסחאונדאגבעזרתהשםשלאיחסרדבר.
זהגרםלפרסוםפסיקהשבאופןבלתינמנעמספרתרקצדאחדשלהסיפור.
ראקיטיץ'בןה-33הגיעלברצלונהב-2014,וזכהעמהב-13תארים-בהםפעםאחתבליגתהאלופות,4אליפויותספרדו-4גביעיהמלך.
כמושאנחנורוציםשבתיהקולנועיהיומושלמיםוהמסךיהיהגדולאנחנורוציםגםלדאוגשהסביבהתהיהבטוחה".
כיישראלאישרהלארה"בלמכוראתהמטוסים,אףשהכחישבעבראתהדברים.
עודהוסיפההזמרתכיעלפיהסטטיסטיקות,25מיליוןאנשיםנסחריםבשעהזוברחביהעולם,ו-80אחוזמתוכםהןנשיםוילדות.
הואמרגש,מותח,דרמטי,זהסיפורכלכךטובשהלוואישהואלאהיה".
אבלאנימנגנתעםהרבהנגניםשלהפקותמברודוויי-וגםזהלאמשהושדמיינתישיקרה.
חברהכנסתנפתליבנטהוסיףכי"במדינתישראל2020משתלםלהיותרוצח.
תומכיושלנבלניטענובסוףהשבועשהרופאיםנמנעובמכווןמאבחנהשתוכיחכיהואהורעל.
אםתהיהסגירהשלחדריהאוכלוהבריכות,זותהיהמכתמוותלמלונות?
אלהשינוייםדרסטיים,אךאנומקוויםלהטמיעאותםבאופןשלקוחותלאירגישובהםיותרמדי".
בעיניזהמתחיללהיותכברזוועהמוחלטת.
בתוםהשימועתחליטהפרקליטותאםלהעמידאותםלדיןובאילועבירות.
בשנתייםמאזשנבחר,פורגלהפךאףיותרפופולריואהובבמחוזובסביבתו,הגובלבסין.
נציגתהחברה:"אםנהיהנתוניםתחתאיסורמוחלטעלהעברתמידעמשתמשיםלארה"ב,לאברורכיצדנוכללספקשירותיםשלפייסבוקואינסטגרםבאיחודהאירופי"
מתכונתהחירוםתחולגםעלגופיםשאינםציבוריים,שגםבהםתתאפשרעבודהמהבית.
איןספקשמדוברבצעדיםקיצוניים,אבלמיהאמיןרקלפניכחצישנהשיאכפוחוקלעטייתמסכות?
חשובלצייןכיעלמנתלהיותזכאיםלתשלוםמהביטוחהלאומיעבורמחציתחודשמארס,חובהלהגיעלהסדרעליציאהלחל"תולהירשםבלשכתהתעסוקהעדיוםחמישיהקרוב,ה-26בחודש.
גםבמתחםעצמוישבעצםהכול-בריכות,מתחםספאואמבטעיסוי,חוףיםפרטי,אוכלסביבהשעוןונוףפנורמילאוקיינוס.
ז’יזי’ץ’חזראגרסיבילפרקטעםסלבצבעועודחסימהעוצמתיתבהגנה,ואחריעודמהלךשלסלועבירהמצדושלאלייז’הבראיינט,היתרוןשלמכביצמחל-55:62אחריפחותמדקהברבעהאחרון.
אחדהכליםהחשוביםביותרכדילפתחמודעותלמצבשבואנחנונמצאיםהואשקלולוניתוחהשאלההאםהפעולהשאותהאנחנועומדיםלבצעעומדתבקנהאחדעםקודיםמוסריים,ומההחלופותההתנהגותיותהזמינותליכרגע.
אנימקווהשאחזור,אניצריךלדברעםהמאמןולראותמההוארוצהלעשות”.
בצלמגפתהקורונה,צרפתחוגגתהיום(ג')אתיוםהבסטיליהבאופןצנועבהרבהמבשניםרגילות,תחתהנחיותהריחוקהחברתי–ובסימןהצדעהלעובדימערכתהבריאותשעמדובחזיתהמאבקבנגיף.
מוקדםיותראתמולהאשיםטראמפאתהדמוקרטיםבכךשהם"לאעושיםאתמהשנכוןעבורהמדינה".
הפרקליטותסגרהאתמול(שלישי)אתהחקירהנגדעובדותבמעוןראשהממשלהשנחשדוכימסרועדותשקרלטובתשרהנתניהו.
יחנוךאתהמתחםהחדש.
לדבריאלטשולרשחם,צעדזהמביעאתמחויבותהחברהלתחוםהחיסכוןארוךהטווחבישראל,שהינומוקדהצמיחההעיקרישלהחברה.
המשטרההגיעהלמרפאההמקומיתבראסאל-עמודבעקבותהדיווחופתחהבחקירה,שבסופוכאמורנעצרהחשוד.
בהתייחסהלפעוטהשעליהנסובהדיוןכתבהכי"טובתהמחייבתאתמימושזכותההבסיסיתלהוסיףולגדולבחיקאותהמשפחה.
התרבליני,אנליסטיתבגולדמןסאקס,העלתהאתמולאתמחירהיעדלמנייתמ-3,000דולרל-3,800דולר.
קטעיםמראיוןשהעניקנשיאארצותהבריתבתחילתהשבועכברהפכולקאלט,אזהיהמישלקחאתהמיטבכדיליצורסרטוןמשעשעבמיוחד.
למהרמילוימייבאפלפליםמירדן?
חשובמאודלהקפידעלהחימוםהנכוןלפני,להקפידעלהחוםאחריהאימוןשעשיתם.
אתיקהלשעתחירוםמאזנתביןהחובהלמצואמענהמהירלבעיהולהסירמכשולים,וביןסכנתהסכרהמתמוטטומבולהבעיותהאתיותבפתרונותאלה.
"אנימצטערשעיוותואתהדבריםהאלה".
עלפיההערכותכרבעמהאנשיםבישראלסובליםמיתרלחץדם-שיעורדומהלזהשנמדדבארצותהברית.
אובדןחושהריחמצטרףלקריטריוניםלאבחוןקורונה:המרכזלבקרתמחלותהאמריקניקבעשישהתסמיניםחדשיםאופינייםלמחלתהקורונה,בהםכאמורחוסריכולתלהריחאולחושבטעם–עליהדיווחורבבותחוליםבעולםוגםבארץ,לרובכתסמיןבודדבלבד.
מירימסיקה:"כשראיתיאתכנסהתמיכהבנתניהוהרגשתיעצבעמוק"
הנשיאבןה-80,שנמצאבקבוצתסיכון,עבראתהבדיקהלבקשתמד"א.
שטיינברגמתכנןכילאליפותאירופהיינתןמשקלשלשמונהנקודותולתחרותבמרץלאפחותמ-13נקודות.
היוםישלימערכתשעובדת.
כתבהאישוםהמהירנגדצ'וביןוהזעזועשהשמיעהנשיאדונלדטראמפלאעזרו:הפעםלאנראהשהמחאה-שהיאנוקבתואלימהיותר-תעצורללאשינויאמיתי.
שחקןההגנהמזוריהלוגנסקהאוקראינית,שגדלבגרמניה,זומןלראשונהלקראתהמשחקיםנגדסקוטלנדוסלובקיהבליגתהאומות.
בלבימיהקורונה,בתוךמשברבריאותי,כלכליוחברתישלאידענוכמותו,שובישמישרוצהשנאחזאישבציציותהראששלאחיו.
בריאיוןל"מונדודפורטיבו",ממעצרביתבביתמלוןבמדינה,הואסיפרעלהתקופההקשהבחייו.
גנץ,מצידו,אמרבישיבתסיעתכחוללבןכי"המתקפותהןלאביקורתלגיטימיתואיןבהאלאניסיוןלרסקולפרק.
כמהדקותאחרכךנפגעכיאלויצא,אבלהמומנטוםשלהאורחתלאנקטע.
גםהתאגדותרשתותהמסחר,האופנהוההסעדה,דחתהאתההסכםוטענהכי"המעסיקיםאינםצריכיםלשאתבהוצאותהשכרעבורימיהבידודשלעובדיהםואףלאהיוצריכיםלעשותזאתמלכתחילה.
קרהאירועואנחנומגניםאותו.
מקפיאיםלמשךלילהלפחות.
בעקבותמשברהקורונה,ישנןחברותתעופהובתימלוןשמאפשריםבתקופהזולנוסעיםלבטלאתהזמנתםעדמספרימיםבודדיםלפניהנסיעהללאתשלוםדמיביטולאובעלותנמוכהיחסית.
נציגפיקודהעורף.
התותחניםנהנומשעריםשללקאזט,גבריאלואובמיאנגוחגגופתיחתעונהמרשימהבמגרשהשלפולהאם.
מאודכואבהשיחבקבוצה.
נתניהודרשלהחליטמידעלהחמרתהסגרונקיטתצעדיםקיצוניים.
נכוןשתמידמדבריםעלזהשאיןאופציהומייהיהומהיהיה-יהיהבסדר.
היאתחליטגםאםלאפשרלקבוצותלצרףשחקןאושנייםמהליגההלאומיתשבשלבהזהלאחוזרתלפעילות.
חמורמכך,התוקפיםהחלולהדליףלרשתדו"חותטיפולרפואייםשלמבוטחים.
"אלפישכיריםועצמאיםחייםבחששובמתחעצוםמהרגעשבוהכספומטיראהלהםאפסשקליםלמשיכהוהםישארוללאכרטיס.
ווילבקיןלוקחאחריות,מראהמחויבותושינהאתהיחסשלולקהל.
מרביתהמושליםבאמריקהאומריםכיהמכההאמיתיתנמצאתשבועייםלפנינו.
מאזתחילתהמשבר,ישהסכמהרחבהששיטתבדיקותקורונה,שנקראת"איגוםבדיקות"(פולינג),תאפשרלהגדילדרמטיתאתמספרהבדיקותללאתוספתשלמשאביםותקציב.
"בסופושלדבר,מימנתיאתההפלהבעזרתחברה.
בחודשיםהאחרוניםמצבםהידרדר:"אנחנובקבוצתסיכוןלאובדנותולפגיעהעצמית.
חרישנלחמתעלעתידה:"השקעתיפה400אלףשקל-עכשיומציעיםלירבעמחיר"
במרחבהפרטיהןדואגותלביטחוןהמשפחהופועלותלשמירהוהגנהעלבריאותה.
הואיישבשבעהבכפ"סולאיוכללשחקגםבמשחקהראשוןשלהליגהנגדמכביפ"תביוםראשוןהבא.
"אניהתעלמתימהרבהמאודמסעותהכפשהנגדמערכתאכיפתהחוק,המשטרה,עלרוניאלשיךוכו',זהלאבאמתענייןאותי",אמרהבוקרהמפכ"ללשעבר.
סגןאחראיצוותבתחנתרחובותהורשעבתקיפתכבאיממוצאאתיופיבמהלךויכוחשהתגלעביניהם,שברביצהעלראשווהטיחבועלבונותעלרקעגזעני.
בנוסףנגזרועליו17שנותמאסרבגיןניסיוןלרצוחאתאחמדדוואבשה,שהיהבןחמשבעתהפיגוע,ועשרשנותמאסרבגיןהצתתביתהמשפחה.
מותרלבקראתסבאוסבתא.
אלוהיםמציבאתהתפוחמולהאדם,ואומרלו"אלתאכל".
הרבהפעמיםישיותרמשיכהלטיפוסיםשנראיםגברייםיותר,וגםמזהאנינפגעכילאתמידרואיםאתמישאניבאמת,ובעברהייתיצריךלהעמידפניםלפעמיםשאנימישהושאנילא".
המחלההולכתוגואהברחביהעולם,לצעריגםבישראל.
אםהואיתגלהכבטוחבניסויזהויעילבשלביהניסויהעתידיים,חיסוןזהיוכללהיותלארקאחדמראשוניהחיסוניםנגדנגיףהקורונה,אלאגםהחיסוןמבוססדנ"אהראשוןשיקבלאישורלשימושמסחרינגדמחלההפוגעתבבניאדם.
בנהריהפתחובכוננותהצפותבעקבותגשמיםעזיםשירדובעירבשעותהאחרונות.
ישביטוחלאומיאבלמספיקשניםחיינובמינוס.
"פנהאלייסגןראשהעיראלילנקריואמרשהואנחשףליצירהשלי,ושהואישמחשאבואלעשותסרטטבעבאילת",הואמספר.
למרותשמהלךהעונההסדירהלאתמידמעידעלהפלייאוף,עדייןהתוארהזהמהווהאמירה.
בנוסף,סיפרשטריתכי"ישנםחבריצוותרביםשכברהשתלבובעבודותאחרותואוליאפילומשתכריםיותר,אךהםמתעקשיםלחזורהםכמונואוהביםלארח".
שעוןשעוצרלמשך112דקות,בליטלפוניםניידים.
ישראליםעםיכולתחשיבהלטווחארוךאובעליחושלהשקעותיתעניינוודאיברכישתדירה.
כתבטראמפבציוץנפרד.
מתוחכם,יצירתי,איכותי,נועזמעברלכלדמיון.
עלג'פריאפשטיין:"לאתרםלקרןאפילודולראחד"
האמריקניםילחצו,אנחנונסכים,הפלסטיניםיסרבו.
אנחנולאמוכניםברמההמדינית".
הלווייתויצאהאתמול(יוםא')מישיבת"תפארתירושלים"שבראשותובמנהטן,ניויורק.
אנילאראיתיבכםאחיםאףפעם.
•בליערביםממפלגותתומכותטרור.
כלהקבוצהנכנסהלבידוד,ואחרישבועייםהתבקשוהנעריםלעשותבדיקה,ובבדיקההתגלהכימאורנדבקבקורונה.
"היושם50אנשיםבחדראחד",סיפרעובדבקופתהחולים.
"איןפהענייןשלכסףשיעזורלנואחריהעלייהלשלבהבא,אלאשנשחקהעונהבשלבהבתיםבאירופהוזהיכוללעזורלנובהבאתשחקניםזרים.
לפיהודעתהממשלההראיותהן"חדמשמעיות".
התקריתאירעהבדיוניקבינטהקורונה,שבמהלכהנידונהגםפעםנוספתהאפשרותלהטילסגרעלמנתלהתמודדעםנתוניהתחלואההגבוהים.
בפתחהדיוןעלבחירתיו"רהכנסת,היועץהמשפטילכנסתאיילינוןאמרכי"הנושאשליו"רהכנסתהפךגםהואלסלעמחלוקתשכרגעלאניתןלגשרעליו".
התוצאההיאפקקשבשעותהעומסנמשךגםיותרמ-40דקות.
רבידמעריךכיעלותהתוספתשלההוצאותהחדפעמיותבגיןהשקתסניפיםאלהגרעה0.5%מהמחזורברבעוןהרביעישל2019.
לסיכום,עצםהעובדהשמכביהצליחהלהפוךאתהמחציתהשנייהלגארבג'טייםעםריצת0:20ברבעהשני,מעידהעלהתעוררותוסימניהתאוששות.
לדבריו,"ההפקרותהמוחלטתבנושאההפגנותמשליכהעלחוסרהנכונותשלציבוריםנרחביםלצייתלהוראותהסגר.
עלפיתחזיתמכוןויצמןשפרסמנובסוףהשבוע,לאצפויבינתייםגלשניבתקופההקרובה:תחזיתהמכוןמבוססתעלדיווחיהתסמיניםועיבודינתונים.
אםיימצאותוצאותדומותלאלהשנמצאובקרבקופים,תעבורהחברהלשלבהשלישיבהיבדקועלרבים.
הפלגותשלהספינהקוואנטוםאוףדהסיז,שלרויאלקריביאן,יחלובדצמבר.
"אבאשליהיהבןממשיךראשוןשלהמושב",משוויץמשה,שבשושלתשלוקרבהלהאר"יהקדוש.
ב-2012,הוארכשאתנטוורק18בעסקההיקרהביותרשביצע,בעבור750מיליוןדולר.
הגםשידעתימהתעשההלכידהלהיסטוריהשלמדינתישראלושלהעםהיהודי,והייתיערלמשמעותההמוסרית,עובדההיאשלאהתרגשתיכאשרלראשונהבחייהסתכלתיבמשקפתבאייכמןהאיש.
כוחותהביטחוןשלמצרים,נזכיר,נלחמיםכברשניםנגדמחבליםאיסלאמיסטיםבחציהאיסיני,מחבליםשבראשםעומדארגוןמקומיהמסונףלדאעש.
האםנורווגיהתקדיםאתכולןבמירוץלתרופההמיוחלת?
אולם,רביםממבקשיהמקלטגילוכיאףשהמעסיקיםניכואתהכסףממשכורתם,הואלאהופקדבקרן.
הג'יהאדהאיסלאמי:"ננקוםאתדםההרוגים".
אורוחזרהעלתשובתובראשה.
כשחזרנו״הביתה״,בסוףהגלהראשון,המחיצותוהטלוויזיותנשארולמקרההצורך.
זהבבי"ת,נכון?
לפיחישובשנעשה,כליוםבידודעולהלמשקכ-78מיליוןשקל.
"ישבסלסילהלחמים,מאפיםמשתנים–עכשיואניבענייןשלחצ'פורי–8סוגיםשלסלטים—שגםהםמתחלפים,תלויבעונהובמצרכיםשמגיעיםלסופרהשכונתי.
כזכור,בגיבויושלטראמפ,ראשהממשלהבנימיןנתניהוסימןאת1ביוליכתאריךשבוישראלתכריזעלבקעתהירדןכחלקמשטחה-והדברגררהתנגדויותמהרשותהפלסטינית,דרךירדןועדהאיחודהאירופי.
ישלצייןכיאיןכרגעאףחולהבמצבקשהבקבוצתהגיל19-0.
הייתיבמקוםכלכךחשוךובודד",אמרהלאמזמןשרףבהרצאה,שהעניקהבפניהוריםבאירועשלאתראונלייף.
"כךלמשלדייווידאטנבורו(משדרניהטלוויזיההמפורסמיםבעולם,ובעיקרבתחוםסרטיהטבע)יכוללשכנעאנשיםמסוימים,למשלבני40ומעלה.
"ישליחדשותממשטובות.
בקבוצהכזומעיפיםאתהמאמן”.
מקוםהפגיעהנמצאבאזורבנייהחדשבשדרותובקרבתכביש34-שהינוכבישמרכזישמובילמידמרדכילעיר.
זהאיברמיןמנופחשמסתובביםאיתוברחוב",אמר.
מתחיליםעםהצ'יפס:מקלפים(אושלא)אתתפוחיהאדמהוחותכיםלמקלונים.
היאהיתהגבוההמששיערכאשרראהאותהלמעלהעלהבמה,נמוכהממנורקבראש.
שרהתרבותוהספורט,חיליטרופר:"פועליםלמיגורהתופעה,ומגיניםעלהספורטאיםוהספורטאיות"
אנישםלבשגםבסביבתי,אפילוהשפיםהצרפתיםשמאודמוטרדיםמזהבדרךכלל,כברפחותבעניין.
מקצועהדולותלאמוכרכרגעעלידימשרדהבריאות.
לדבריה,"זוהרגשהמצוינתלחזורלעבודה.
הטיוטה,הכוללת18עמודיםתחתהכותרת"גרסהאחרונה",הגיעהלידיהעיתון"ניויורקטיימס"ומפרטתאתתנאיהשותפותביןשתיהמדינות.
נצטרךלדברעלזהולגבשהחלטה.
בנושלרה"מובכירתהליכודלשעברהתקוטטובטוויטר.
השרלביטחוןהפניםאמיראוחנהצייןבהקשרזה:"אנחנולאיכוליםלצאתמהדיוןהזהבלילתתמשהולציבור,צריךלתגמלאותו.
אנייורדבאותויוםשישילסופרפארםופוגשבמקרהאתעדילידהקופות.
אפשרלמרוטאתהשערותלמראההחיזיוןהזה,כשמשוויםאותולנעשהאצלנו.
הכנסותסולאראדג'ממוצריםהקשוריםבאנרגיהסולאריתצמחוב-61%ברבעוןהראשוןשל2020,בהשוואהלמקבילב-2019וב-5%לעומתהרבעוןהרביעישל2019,והסתכמוב-408מיליוןדולר.
כילדה,נסחפתיאלפנימייהבריטיתאחרתבסדרתספרי"ג׳נינגסוחבריו".
טעויותקורותלכלאחד,אנימאודעצובכרגע",אמרהבלםהצרפתיבסיוםהמשחק,אךבתקשורתבמדרידלאריחמועליו.
יתרונםשלאקדמאיםהשולחיםידםלראשונהבפרשנותנתוניםאפידמיולוגיםבמסגרתהמשברהנוכחי,הואשהםתמידיכוליםלחזורבעודחודשעםהסברחדש,אחרישהקודםפגשאתקרקעהמציאות.
במערבויתרנועלדאלאסשללוקהדונצ'יץ',שמסוגלתבסגלהנוכחילהגיעבמקרההטובלגמרהאזורי.
אנחנולאממהריםכרגעלקבועאתהדברים.
לאחריציאתם,ומשהבחיןבעלהחנותבכךשהצעירנושאאקדח-שהואהיהסבורכימדוברבנשקאמיתי,יצאאחריוכשהואמחזיקבאקדחאמיתישאותוהחזיקברישיון.
הסימניםנמצאיםבכלמקום.
בזמןשדארילטופףלובחדרשלהם,קרולינהואניישבנועלהמיטהשליוהתעמקנובתיקייתמסמכיםעבהמעורשבופורטוהשירותיםשסיפקהמלון.
"אלתמשיךבדרך,חמישהמיגיםמצרייםבדרךלתקוףאתהשדה.
עםזאת,הסיבההאמיתיתלהודעההכלליתשיצאהממשרדראשהממשלהה"מפצירהבחסידיםשלאלהגיע",נעוצהבקואליציההשבירה.
מבקרהמדינהמעירכי"נורמותבסיסיותהמיושמותבחינוךהממלכתי,אינןמיושמותבחינוךהחרדי"בנושאזה.
ביןארצותהמזרחהתיכון,לבנוןתמידהייתההכיקרובהלישראל.
ואולםכחלקמההיערכותלפתיחתהשמים,חברותהביטוחהגישולאישוררשותשוקההוןפוליסותחדשותהמותאמותלקורונה,שכוללותגםתעריפיםחדשים,שייקרואתהביטוחים.
אבלאנימנסהלמצואאיזושהידרךאופטימית.
במרכזהרפואילגלילבנהריהנקבעאמשמותושלילדבן3,מוחמדסואעד,שנשכחברכבנעולבכפרסלאמהשבמועצההאזוריתמשגב.
כשמפתחיםחיסוןתמידצריךשאחוזקטןיחלה,אבלמכיווןשבמקרההזהשיעוריהמחלהכאלהגבוהים,אזהיולנוהרבהיותרנתונים,הרבהיותרמהר.
מפקדחילהאווירהוסיף:"טעינובעיתויפרסוםהאירועלציבור,ונכוןהיהלעשותזאתמוקדםיותר.
דוגמהנוספתהיאמספראנשיםיכוליםלצפותביחדבתאונהמחרידה.
מערכת"המקור"שלחדשות13חשפהאתמול(א')חלקנוסףמההקלטותשלעדהמדינהנירחפץ,שהיהאחדהאנשיםהכיקרוביםלזוגנתניהו.
בריכותצמחים,פינותישיבה,גןסיניוהאכלתצביענק.
הקבוצההמוכרתמחסימותהציריםנגדגיוסחרדיםלצה"ל,מתנגדתכעתלכלההנחיותשלהממשלהבכלהקשורלמלחמהבהתפשטותנגיףהקורונה.
"מדמייןאנשיםשהיוכאן".
גםהערב(יוםג')מתנהלויכוחגדולמאחוריהקלעיםעלהיקףהסגרשיוכרזבמסגרתהתקנותהחדשותלשעתחירום.
"תפוצתהטכנולוגיהוהירידההדרמטיתבמחירה,גיווןהמוצריםכתוצאהמיכולתהשכפולומהגמישותשמעניקההתוכנהלמוצריםובעיקרהיכולתלהעבירידעלייצוראולהרכבתיכולותהפכואתהשימושבטכנולוגיהליכולתביתיתרחבהבכלארגוןטרור".
ברשויותשונותיהיונהליםשוניםלאורךהשבוע:למשלבתלאביב,בנסציונהוייתכןשגםברשויותנוספות,הילדיםלאיגיעולגניםביוםשישיאלאילמדובזום,במטרהלצמצםאתסכנתההדבקה.
בלילההגיעמידעשעובראורחמצאאותוביערבמיםעםצואהבמצבהיפותרמי.
איאפשרלהתעלםמפגיעהכזוחזקהבכלכלההריאליתובנתוניאבטלהשמתייחסיםלקרובלרבעמכוחהעבודה.
במהלךדיוןהארכתהמעצרעלהכיהיחידההארציתלחקירותהונאה(יאח"ה)בלהב433מקיימתמזהכשנהחקירהסמויהכנגדאדריובכיריםאחריםבעירייתאורעקיבא.
גרמוליעוגמתנפש,הכולנעלםלי".
ביןהשנים1968ל–2001,עםהפסקהקצרהבאמצע,הנחהפרדרוג'רסאתתוכניתהטלוויזיההמיועדתלילדים,"השכונהשלמיסטררוג'רס".
כךלמשלנכתבשעדיףלהםשלאלחלק"כיפים"לאוהדים,אלארק"פיסט-באמפס"(מגעשלאגרופים),וכמוכןלאלקחתמהםעטים,כדוריםוגופיותעלמנתלחתוםעליהם.
בנוסף,הממשלהצפויהלהאריךאתהסגרעלבניברקבארבעהימים.
מוקדיהסיכוןהעיקרייםלפידו"חאמ"ן:בניברק,ביתרעיליתוכפרקאסם.
ביןהשארשימשבתפקידיםציבורייםשונים:יו"רועדתהביקורתשללשכתרואיהחשבון,חוקרהוצאהלפועלמטעםהנהלתבתיהמשפטודירקטורבחברותשונות.
צמחיהאניסהמוכריםביותרהםכמנוןהאניס,שומרפשוט,שושקירח(המוכרגםכליקריץ–סוכרייתשוש,לאסוס)ואניס-הכוכבהסיני,שנחשבהמיןהיחידבמשפחהאסייתיתנידחתבשםאליצייצאה.
בסוכנותהידיעותהממלכתיתשלבחרייןדווחכיהשנייםדנובחשיבותההסכמיםביןבחרייןוישראלליציבותהאזוריתבמזרחהתיכון,ודנוגםבציפיותיהםלקייםקשרהדוק.
ישלצייןכיהןבתלאביבוהןבחיפההתבצעובדיקותסקררבותותושביםנקראולהיבדקגםאםאיןלהםתסמיניםאושהיובמגעעםחולהקורונהמאומת.
שאלתיתוךכדישפתחתיאתהמקרר.
בשנההבאהצפויהביקושלזנקב-5.7מיליוןחביותביום.
בער"ןאומריםכיאנשיהמקצועשלהםנערכיםלפניותשיעסקובאובדן,אבלושכולנוכחמקריהתמותהוהעלייהבמספרהחוליםשבמצבקשהעקבנגיףהקורונה.
הטכנולוגיהצריכהלהיותבתוךהעולםהרפואיוהסיעודי,כדישאנחנוהצוותיםנרוויחמזה,וביחסישירגםהמטופליםשלנוירוויחומזה".
רובהאישיםשנבחרומשתייכים,כמוהו,לזרםהמרכזי,המתוןיותרבמפלגה.
בןחייםעוזבאתהמועדוןשנהלפניתוםהחוזהשלו.
אספקתהדםנפסקתעקבחסימהשלאחדהעורקיםהכליליםהמספקיםדםלשרירהלב.
השיחשוברמחיצותאךגםמסייעליצירתבהירות.
לפניכשבועאחדהלוחמיםבגדודהתגלהכחיובילקורונה,לאחרשהסתערעםחבריו,ללאמסכותובהתאםלנהלים,בתרגילשטחפתוחבמהלךשבועמלחמה.
מספרהחוליםשמאושפזיםבמצבקשהעלהבשבעהועומדכעתעל302.מספרהמונשמיםעלהבארבעהועומדעל83.כמוכן,6.4%מהבדיקותחיוביות-אחוזנמוךיותרמשלושתהימיםהאחרונים.
מגישיהטלוויזיהבמרוקוהקפידולהשמיעאתקולםשלהתושביםשדיברובשבחושלהמלךובמשמעותסיפוחסהרההמערבית.
עשרותליוואתילנהיצחקבייבלמנוחות.
גםמתחמימגוריםייעודיםלבנותנבנובספינה,שתהיההראשונהמביןהסטי"ליםבהישרתולוחמות-כ-25%כעתמסךהצוות,לאורביקושישיאשלמלש"ביותלהתגייסלשירותבחיל.
נכנסנואלהג'ונגלוהתחלנולחפשאתהגורילות.
"במטרהלהגדילאתהאמינותהשתמשובהאשטאגיםרביםובשורתהתיאורהןהשתמשובסלנגכדיליצוראמינותכצעירותישראליות".
אנדרויאנג,גםהואביןהמועמדיםבפריימריזהדמוקרטיים,צייץ:"מלחמהעםאיראןזההדברהאחרוןשאנחנוצריכים,זהלארצוןהעםהאמריקני.
היאמקווהשגםאחריםיקשיבולקולה.
שלאידחפושחקניםלעשותדבריםאםהםלאבטוחיםבהם.
היםיהיהגליעדגבהגליםוגובהםינועבין70ל-140ס"מ.
מהחופיםוהמבצריםשלהגלילהמערבי,דרךהתצפיתוהמפליםשלהגולןועדלדיונותולאלמוגיםשבערבה-כרכנויחדאתסדרתהכתבותמסופיהשבועהאחרוניםלמדריךאחדגדולומקיף.
עםפטריהבציפורןאוביןהאצבעותשלהרגליים?
לפנישהתיישבהעלהכורסהשלהבסלוןשמעהאתהמילה"איראן".
האנשיםהנאוריםוהמתקדמים,שרוממותהשלוםוהחמלהלאמשהמגרונם,ישלפוכלתירוץ,יהיהעלובונחותככלשיהיה,כדילבטלאתהישגיושלנתניהו,בעיקרכשהםנוגעיםלראשסדרהיוםשלהםעצמם.
המשברשאנחנוחוויםהיום.
שלאלדברעלהקדיחותשלהשדרניםוהפרשניםהנלהביםמ"עודעונהקסומהשבפתח".
לאורךהקריירההמופרעתשלו,הענק(1.93מטר,130קילוגרם)ניצחב-887קרבותוהפסידרקבאחד.
בחודששעברארגנהשפסאתאירועהגיימינגהראשוןבישראללנשיםמהתעשייה,אירועשבוטלעקבהתפרצותהקורונה.
היהמעמדםשלהחירשיםביהדותנחות,והםנחשבוכמישאינםברי-דעתולכןפטוריםמןהמצוות.
אבלהכלבנדמהלך.
אליפותאוסטרליהלאמפסיקהלהפתיע.
השרהגמליאלאמרה:"איןהבדלביןילדיםבכיתהד'(שלומדיםב"בתיספרשלהחופשהגדול")לכיתהה'שהקייטנהשלהםסגורה.
הואעוסקבשללהצדדיםהקודריםשלההצלחהובחרבהפיפיותהמכונהתהילה:מחירהפרסום,הרדיפההתקשורתית,הדוניזם,נרקיסיזם,דקדנטיות,ספקעצמי.
בתוךכך,תיאטרוןהבימההודיעכייפתחאתשעריוב-14באוקטובר.
"הואאמרלאלחבושמסכה,ואזכן.
הבלחם,לשוןבאוזןשמאלוידייםמטונפות.
הערבותהיאפתרוןנוחלממשלה,מפנישהיאאינהחשופהתקציביתבגובהההלוואהכולה-אלארקבשיעורמסוים,שאמורלשקףבקירובאתשיעורחדלותהפירעוןהצפויבקרן.
נזכירכיהסוגיהעלתהכברכמהפעמיםבדיוניםשקיימוהשריםלאורךמשברהקורונה.
ארוחתבוקרקלילהויוצאלהליכהלקנותמשהובסופרכיחייביםלהתאוורר.
כדילהגדילאתהאספקהשלציודמגןהגבירהסיןאתהייצורעל-ידיהסבתםשלקוויייצורבמפעליםלחיתולים,מעיליםוסמרטפוניםלקוויםלייצורמסכותוחליפותמגן.
המניעהראשונילאברור.
זההיהרגעמאודכואבומרגש",סיפרההמחנכתבדמעות.
המוזיקההמשיכהלנגןבקול.
הואפשוטשינהאתשםמשפחתוממאנגללמרסו",מגלהאייזנברג.
ביוםשלישיהקרובצפויהטיחנובסקאיהלהיפגשעםקנצלריתגרמניה,אנגלהמרקל,בברלין.
המשפטהתקייםשבועותספוריםלפנישצוותבינלאומישלמומחיםמארגוןהבריאותהעולמיצפוילהגיעלסיןכדילחקוראתמקורהקורונה.
הגבעהמכוסהפריחהבסתיוובחורף,ובעונהזוהיאמתכסהבפריחתצבעוניםאדומה,לצדפריחהשלהמונירקפות.
לאחרהכישלוןוהמחאותבמלוניות,אישרקבינטהקורונהכיהחוזריםמחו"ליוכלולבצעבידודביתי,אםיעברובדיקתקורונהבנתב"ג.
קחבחשבוןשילדיםקטניםישבושלושהחודשיםבבית,הםמשוועיםלפעילותמעשירהבזמןשההוריםשלהםמשוועיםלהשלמתשעותעבודהאבודות.
אניקצתיודעלאבחן:הייתיבהודוואיאפשרלטעות.
כיכשעוזביםאנשיחינוךלנפשם,הםעושיםעבודהנפלאה.
אלאשחקירתכוחותהכיבויהעלתהכיבמקוםלאפעלחשמלכשהאשפרצה.
נעמודעםהגבלקירעלמנתלייצריציבותולהגבילאתתנועתעמודהשדרהלחוליותהצווארבלבד.
השרהרגבצפויהלהציעמתווהשלפיונמלהתעופהבןגוריוןיישארפתוחבשבועהקרובלטיסותשכברהוזמנו.
המעסיקשליאמרלישהואמוכןלהשתתףבחצימההוצאותושאתהשאראניאשלםמהכיס.
לפיההנחיות,עלהגננותוהמוריםללמדחמש-שששעותביום,מהבוקרועדהצהריים.
אלקהמפרנסתאתבעלה–שמתנגדלעבודתהואףמשתמשלעתיםבכינוייגנאיכלפיה–ואתשלושתילדיהם,עםמשכורתחודשיתשל6,000רופי(כ-80דולר).
כשרונאלדושאלאתבקהאםכיצדהואמעביראתימיההסגרסיפרלוהאנגלי:"אנחנובבריטניהבשלושתהשבועותהאחרונים.
החלטהנוספתשלהרשותמיטיבהעםחבריהמושבים:רמ"יתפטוראנשיםהיורשיםנחלותמדמירכישה,ותאפשרבנייתמגוריםבישוביםבתמורהלביטולנחלותשאינןמאוישות.
חשובלסייגולהגיד:אנידווקאאוהבתלהרכיבמשקפיים.
ישלזכורכיהחלתהחוקהישראלימונעתמ"כנסתישראל"לוותרעלחבלימולדתאלו.
גשרזהלאיגשררקביןמועדוניהכדורגל,אלאיהווהפלטפורמהלשורהשליוזמות,שיתופיפעולהכלכליים,טכנולוגיותומעלהכליהווהבסיסלפיתוחקשריםחברייםותרבותייםשלאנשיםמשתיהמדינות".
המאפייניםהייחודייםשלמשברהקורונהמעצימיםאתהדומיננטיותאתמהשפרופ'עמיחי-המבורגרמכנה"המרכיבהפסיכולוגישלהמחלה".
היאזכתהלכשלושהמיליוןקולותיותר.
שווארמהתרדעללאפהדקיקה,כבראכלתם?
זוהיאיננההאזנהפשוטה.
"זהפוגעבקבוצהובנו.
התעניינתימההמטרה,אךגלסירבלהסביר.
במכתבששלחלובי99נטעןכיהענקתהרישיוןבשניתלדלק-שברוןתפגעבתחרותבשוקהגזותגדילאתהריכוזיות.
"זהלימדאותישישראליםלאאוהביםיותרמדירךוגםלאיותרמדימלוח",הואמסביר,"הופתעתיגםמזהשהישראליםפשוטנרתעיםמחומץכיכלמישנכנסלכאןבפעםהראשונהושומעשכלהמלפפוניםשליבחומץ,קודםכללוקחצעדאחורה.
לנועלתהטבלהמרעננהישהזדמנותלצמצםאתהפערמהירוקיםל-4נקודותבלבד.
יו"רמרכזהשלטוןהמקומיחייםביבסבירךעלהחלטתנתניהולקבלאתהמתווה.
אםהליכודיקדםהצבעהבנושא-לאניקחבהחלק".
המטרהשלנוהיאלאלהגיעלמצבהזה,כיאנחנורואיםשאףמערכתבריאותבעולםלאמסוגלתלהתמודדעםעשרותאלפימונשמים".
"אםתראהאתחציהשעההראשונהשלנושם,אניחושבששיחקנוכדורגלטובוגםהובלנו.
הטראומההזופגעהקשותבמשפחה,ולאל־חמידהיהברורכיהצלחהשלותסייעלהמנטליתוכלכלית.
"אנישומעשמועותשזוהצעהמטורללת.
עםזאת,הממשלההנורווגיתהסכימהכיתעשייתהתעופהכולהעומדתבפניאתגריםקשיםוהסכימהלערובלהלוואותשתיקחנורוויג'ן-בתנאישבעליהוהמלוויםיתרמולשיפורמצבההפיננסישלהחברה.
"איןסיבהשהוריםישלמוסכומיםכאלהלביתהספר,עלספריהלימוד,עלהטיולהשנתי,עלהצגתתרבותכשמשרדהבריאותבכלללאמאשרלעשותאתכלאלהבגללהקורונה",אמרשפע.
אנודורשיםלהופיעחזרהבאולמותמלאיםחלקיתבאופןמיידי,סבסודשלהמדינהעלאובדןהכנסותושיפוימוסדותעלמנתשיחזירואומניםועובדיםמחל"ת,אחרתנקרוס!"
אבלמהלעשותוהכלאמת.
במהלךהתקיפה,ירהאחדהמחבליםעלקונוופצעאותובשתירגליוהאחוריות,מהשגרםלולאבדאתאחתמכפותרגליו,וכתוצאהמכךהואהפךלכלבהצבאיהראשוןבבריטניהשמקבלתותבותבהתאמהאישית.
היוםזהנשמעכמומדעבדיוני,אבלבתחילתשנותה–80סבבשערהריביתהקצרהבארה״בסביב20%,כדילהתמודדעםהאיוםהאינפלציוני.
החשדהראשונישלהצוותהיהשמדוברבתסחיףריאתימסיביאובתסחיףמישפיר,והםהעבירואתהיולדתהמחוברתלמכשירהאקמולחדרהיברידיהמשלבחדרצנתוריםוחדרניתוח,שבוניתןלבצעטיפוליםמשולביםבעזרתהציודהמתקדםביותר.
מתוךהקולקציההגדולהשלמתוקה,עוגהאחתבאמתהרשימהאותנו:מוסגבינהשוקולדשהזכירלנויותרמכלשילובביןקינדרדליס,עוגתביסקוויטיםומעדןגבינה.
הדו"חותהרבעונייםהקרוביםשלהחברותבבורסהבצלמשברהקורונהמעורריםדיוןבשוקההון.
גםבטיסותשלחברתיונייטדמארה"ב,מוקדהקורונההעולמינכוןלימיםאלה,הנוסעיםלאנשלחולמלוניותאלאלבידודביתי,לאחרשהוכיחוכיביכולתםלעשותזאת.
ערןזהביערךבכורהבליגהההולנדיתבמשחקשךפ.ס.וואיינדהובןנגדפורטונהסיטארד.
כ-300אוהדיםעודדואתהשחקנים,כשמישהצטרפולחגיגותהיוהבעליםאבילוזוןוהמנהלהספורטיביעומרגולן.
מענייניםיותרהםסרטיה"בשבילנו",סרטיםשנדמהכינושאיהםורעיונותיהםמכווניםמעלראשםשלהצופיםהצעירים.
הואהוסיףכי"בניגודלמהשנעשהבגלהראשון,הכנסנואיזוניםחשוביםבחוק:השימושבאיכוניםמחויבאישורמשותףשליושלראשהממשלה,נשתמשבכלירקבמקרהשלעלייהבתחלואה".
מדינותאסיה-פסיפיקובכללןסין,דרוםקוריאהויפןחתמוהיום(א')עלהסכםהסחרהחופשיהאזוריהגדולביותרבעולםשמשפיעעלכשלישמאוכלוסייתהעולםועלכשלישמהתמ"גהעולמי.
ברורלישבארץהמצבלאיותרמזהיראבלבביתזההביתשלי,ואנירוצהלחזורהביתה.
נתניהוהציגאתהדבריםכעדותלכךשהפרשהטויחהכדישלאלפגועבחקירותנגדו.
תומסג'פרסוןאמרשכשאיצדקהופךלחוק,התנגדותאזרחיתהיאחובהמוסרית.
למרותזאת,רביםחושביםשדיכאוןויצירתיותבאיםביחד.
בהתאמה,הואעשוילשפראתפרופילהשומניםבדםוצריכתובשייק("סמודי")היאדרךקלהלהכניסכמותגבוההיחסיתשלערכיםתזונתייםו"להמתיקאתהגלולה"שלצמחיהמרפאשנצרכיםלרובבאבקותמרירות.
פתאוםכולםהגיעולאימוניםוהאווירההפכהלהיותלחוצה”.
אחדהדבריםעליהםדיברובמועדוןהיאשבמסגרתהשותפותביןאבודאבילירושלים,יעלההרעיוןשיושקעכסףמצדהאמירויותברכישתמתקןהאימוניםבביתוגן.
לדבריה,"הדבריםשנשמעובוועידההבוקרמפייו"רהכנסתאינםעוניםעלציפייהזו,לאמבחינתהתוכןולאמבחינתהסגנון,אשרבינווביןממלכתיותאיןדברוחצידבר".
בכדורסלמצאופיתרוןעםהליגההבלקניתואנימשבחאותםעלכך.
דרךאגב,דדאסהחלאתדרכובאימוןכעוזרושלספרופולוסבפאוקסלוניקיבתחילתהמילניום.
המכנההמשותףשלהונגקונגוטייוואןהואחוסרהאמוןבסין—ובשתיהמדינותפעלובמהירותוסגרוכמעטלחלוטיןאתהגבולותביןהמדינותכברבסוףינואר,למורתרוחםשלהסינים.
בינתייםהאנרגיהשלבוביחוזרתאליווכךגםחושההומורהעוקצנישלו,אבלאמוממשיכהלגלותערנותולחפשתסמיניםאצלילדיההקטניםיותר,בני7ו-3.
ענףהתיירותשלמהווהכחמישיתמהתוצרהכלכלישלהמדינה,ומעסיקכ-700אלףעובדים.
ב-2009המליצההוועדהלקציבתמאסריעולםלקצובאתעונשושלשמןל-30שנה,אךהנשיאשמעוןפרסהחליטלקצובאתעונשול-36שניםבשלחומרתמעשיו.
אניכברלמעלהמ-15שנהמתעסקבחלוםהזה:פינויבהיטסרפואי-אזרחי.
הדברהיחידשזרקליעוגןלמציאות-אםישכזו-היוצליליםחלליים,חייזריים-אולחילופיןארצייםוסביבתיים-מופשטיםלעתים,שמנותקיםמזמןוחללומעסיםאתהמוח.
ידועשבתרגוםמאנגליתלעבריתהטקסטמתקצרלשני־שלישים.
רואיםפעםאחרפעםהצעותשלמשרדהבריאותלאמתקבלות,בניגודלסבביםהקודמים.
היאמאודחולה,כמעטכמוהמדינה.
זהמעיןהחלטותגורפותשישפיעובצורהמאודקשהעלמלונותשרקהצליחולהתרומם".
אבללצעריהרב,120חבריהכנסתהאלה,שאניכלהחייםעבדתיכדילממןאותם,לאעושיםאתהעבודהשלהם,ולאעושיםאותהבתוםלבוביושר.
עכשיוכשאניבאלעיראנילאיכולעםמזגן,לאיכוללהיותבמעלית,וגםלאלחפשחניה".
התקיפהבוצעהבתגובהליריפצצותהמרגמהולהפרחתבלוניהנפץמרצועתעזהלעברישראל.
ההתנגשותהתרבותיתהזאת,היאמספרת,מולידהבעיקררגרסיה.
כאמור,לפנימספרשבועותנפתחהקבוצתפייסבוקבהחבריםאלפיחוליקורונהשהחלימו,המתאריםמגווןעצוםשלעשרותתסמיניקורונהממושכיםאותםהםחוויםגםלאחרההחלמההרשמית.
שלמו900שקללקרסותמורתגלגלחלופיקטןמידות.
צויןכימדוברבהדחהמתפקידושלהחיילכלוחם.
התקשורתתדברעלהממ"יםשלז'בוטינסקיוהםיענולהבשלושתהכפי"םשלמיקיזוהר.
ישכ-30עובדיםחיונייםבשכרביןמינימלילסביר,מנהליחשבון,מחסנאים,נהגיםוכו'ומאותרבותשלאלפימתנדבים.
עלאףפסיקתושלהרבאדלשטייןהמורהלצייתלהנחיותמשרדהבריאות,בחרהציבורבהוראההאחרונהשלהרבקניבסקי.
המצבהנוכחיהואזמני.
לדבריו,כךקבעקבינטהקורונה.
"אנחנורואיםאתתגובתהפלסטינים,אנחנורואיםאתהתגובההנרחבתשלהמדינותהערביות,המצדדותבפלסטיניםבדחייתהתוכנית.
חלקמהמפגיניםהיהודיםהניפודגליישראלוחלקמהמפגיניםהערביםאתדגלפלסטין.
הפעם,הרגעהזהכוללשיחהמחברה,וואטסאפמקולגהוהודעהלפייסבוק.
מישלאיכוללסבולשישלךחייםפרטיים,עלוללאלסבולשישלךחייםבכלל.
טיסותהחברהלבריסליבוצעועםעצירתבינייםקצרהבפרנקפורט.
ככלשגבריםתרמולטיפולבילדיםולעבודותהבית,כךבנותזוגןתפסואותםכיותרסקסייםויחסיהמיןעלוופרחו.
אגדתאנימציהמלאתקסםואהבהלטבעמביתהיוצרשלהייאומיאזאקי.
ההומפודהמקוריהוכרזלראשונהבשנת2018ומאזהואמשתרךמאחוריהמתחריםמביתגוגלואמזון-לפחותבכלמהשקשורלמכירות.
לינויועדןבדיוקיוצאותעםשקיותכחולותמהקניון.
עד10שניםבכלא,היזהרו!
לאמבקשיםכרטיסטיסה,אלארקתאריךטיסהומספרטיסה.
ואכן,ישאיזהמתאםמענייןביןשנותקיומןבטלוויזיהשלתוכניותהריאליטילמיניהן,לביןעלייתםלשלטון,דווקאבמדינותדמוקרטיותלכאורה,שלמנהיגיםהיצוקיםמחראשכמוהונדרשיםלהיותהמנצחיםב"הישרדות"–פוטין,טראמפ,ארדואן,בולסונארו,ביבי.
אשתףאתכםגםבדרכיהפתלתלהאחרמציאתאהבה.
הופעתיוםהעצמאותשלרשתעוררהאתחמתםשלארגוניהנשים,שתוקפיםאתיוזמיהאירועעלהבחירהבאיילגולן,בטענהשמדוברב"עצימתעיןלמולמעשיםקשיםשנעשובסביבתוהקרובה".
בלישהתבקשלכךהואגםהתחיללמנותדוגמאות:לדבריוראששלצבייעלה6,000יואן,ראששלשועל-500יואן,ראששליען-4,000יואןוטווסשלם-500יואן.
"המרכולספגמכהקשהמאזפרוץהמשבר",היאמספרת.
נכתבשםשבכפרקֶסֶםהיהחרובשבצילועסקובעבודהזרה,כלומר,קסםהואשםעבריקדוםשממנוהתגלגלהשםהערבי",הואהסביר.
אחדהגורמיםהבכיריםבמחלקתהמדינהאמראז:"אנובעליבריתשלישראלהרבהזמן.
ב’מארקה’הספרדישיבחווכתבועליו:“אקולטסהגאון,איןספקשזההגולהיפהביותרשנראההשנהבליגההאירופית.
מנכ"ל"רבניםלזכויותאדם".
היהלואופיוהיהבוערך,ולצדהנריפורדהואהיהבשעתוהאמריקאיהמפורסםבעולם.
הגרסההמקוריתשלהסרטלאהתקבלהבאהדהבהקרנותהמוקדמותמשוםשבסופההדמותשגילםהאנטרמתה.
מישמבצעפיגועעלרקעלאומניומניעגזעני-ייענשבכלחומרתהדיןבהתאםלעיקרוןשכולםשוויםבפניהחוק,בליקשרלזהותםשלהמבצעים".
עמדתושלבולסונרוהובילהלהתנגשותחזיתיתבינולביןמושלימדינותהמחוזשלברזיל,ואלההחליטולהורותלתושביהןלהיכנסלהסגרבניגודלעמדתבולסונרו.
כלהזמןעייף,בעיותשינה,נשימותכבדות,כאביםברגליים,סוכרגבוה.
הואהביעאופטימיותגדולהלגביהסיכוילמשפטחוזר.
ברורשהואיתפוסאותיברגעשאמעד,ביטחוןהואהכולבחייםהאלה,אתזהאנילומדמיד.
המוןזמןעברמאזכרמלואנתוניקלעסלניצחון,אבלהלילהזהקרה.
ההיסטוריהוהסיפוריםעלזכריהשזוריםבחייהםשלקהילתהתושבים.
זאתאינההפעםהראשונהשהרעיוןלהשתמשבכספימשלםהמסיםכדילרכושאג"חשלחברותענקבבורסהעולהבישראל.
הפגיעהבעירובתושביהחצתהכלגבולהגיוני,אנאאלתאלצואותנולהגיעלירושלים".
אריהמור,מנהלבטיחותבמשרדהחינוך,התייחסבדיוןלסוגייתהבידודים.
"ציוריםבשנישקל,ציוריםבשנישקל,"ניקבקולהאתהשבילהמטונף.
עודהוסיפהביטיכי"בקליפניתןלראותגבריםעלעקבים,נשים,כהיעור,בהיריעור,אסייתיםועודכלמינידמויותמגוונות,שכלאלההםפניכלהחברההישראלית.
בצה"להוסיפוכיפיקודהעורףמפעילכעתחמשמלוניות,מתוכןשלושייעודיותלחוליקורונהושתייםלמבודדים.
בעקבותשורתהתקריותבמהלךהלילההוכרזהבג'ניןשביתהכללית.
מאמןאולימפיהמילאנואטורהמסינה,הביעהיום(שני)אתדעתועלכךואמרכיישלהפסיקאתמשחקיהיורוליגעדלסיוםמשחקיהליגותהמקומיות,ולחדשםבסופם.
אנינעהכלהזמןביןייאושלתקווה.
הואאמרשביקשו40אלף.
אלכסצחק,וככלשמארקצרחיותרכןגברצחוקו,עדשפניוהאדימוודמעותזלגועללחייו.
ימיהסתיוהנעימיםמאפשריםלצאתלמסלוליריצהכמעטבכלשעהביוםבצפוןהנגב.
הודותלמהפכתפצליהשמןבארה"ב,היאנחשבתכיוםליצרניתהנפטהגדולהבעולם,ומכלכלותשלמדינותכמוטקסס,ניומקסיקוודרוםדקוטהסובלותמצניחתמחיריהנפט.
לפיכך,הביקושהנמוךמאדהצפוילדלקגוררקריסהבחוזיםלפנימועדהפקיעה,הרלבנטיביותרלמחיריהחוזיםעלהנפטהקשוריםלדלק.
אליפותארצותהבריתהפתוחהשאמורהלצאתלדרךבסוףהחודשממשיכהלאבדטניסאיםוטניסאיותבכיריםבכליוםשחולף.
הנהגאמרלוכיאינויכוללעלותעםהבקבוק,אךרפאילובהתעלםמדבריו,עלהלאוטובוסמבליששילםולאחרכניסתוסינןלעברנוסעת:"איזהכוסיתשרמוטה".
עםזאת,חלקמהאוניברסיטאות,בהןהרווארד,כברהודיעוכיכלהשיעוריםשלהןיהיומקוונים.
עלהשבועהעמוסבורשמההקבוצהשניניצחונותעלחיפהובית"רוהפסדלחדרהאמרהמאמן:"אנחנואחרישבועמאודקשה,אבלהתכוננוטובוצברנוכוחותואנרגיותלקראתהמשחק".
ג'קסוןמגיעהממשפחתבפטיסטיתדתיתממעמדהפועלים,ומאזשסיימהתוארשניבלימודידת,היאמשמשתמזהעשורככומרהנוצריתאפיסקופלית.
לדעתה,המצוקהתיפתררקאםיינקטוצעדיהבראהבכלמערכתהבריאות.
לפינתוניהמוסד,בשנת2011נדרשומשרדיםעבוראלפיעובדיםבמתקןהמרכזישלמטההארגון–אישםבמרכזהארץ.
משרדהבריאותמתירלערוךחופות-הרבנותאוסרת:"למהמבטליםלנואתהחתונה?"
מחלתהדברמאופיינתבחוםגבוה,בהתנפחותבלוטותהלימפהאובדלקתריאותקשהובאפיסתכוחות.
הפועלאילת,מצדה,חגגהבליהפרעה.
הואובניעמוחייםכולםעלעץעתיקוגדולשעבורםהוא"עולםומלואו".
נשףהרוקה-9שלאביבגפן,שהיואמוריםלהתארחבואמניםבחו"ל,נדחהמ-25לאפרילל-4ביוני.
ב-14באוקטובראישרביתהמשפטצוהגנהלשלושהחודשיםנוספים,אךזהלאהצליחלמנועאתהרצח.
אזאיךבכלזאתהקשרהתחדש?
יו"רועדתהחוקהיעקבאשר(יהדותהתורה)שוחחבצהרייםעםנתניהוואמרכי"תוכניתהרמזורמלווהבחקיקהשמחייבתכיברגעשעיריורדתמדירוגאדום-יוסרוממנהההגבלות".
ומעברלכך,יותרנשיםתמימותנרצחותבשנהעלידיבני-זוגןמאשרעלידיפלסטינים.
חייביםלעצוראתהרצףכברבשבתהקרובהמולאשדודולצאתלדרךחדשה".
תמנעלב-רן:"חוסרהיכולתלמצואפתרון-הזוי"
בפרויקטחדשבפרויקטהחדשיוכלוגולשיםמרחביהעולם"להניח"שלטזיכרוןוירטואליולצפותבשלטיםשלאלפיהמשתתפיםהאחרים.
זהייקחכמהחודשים.
אמזוןדוהרתקדימהבפיתוחמוצריםשוניםשמפעיליםאתאלקסה:לפנישנההציגההחברהשורהשלגאדג'טיםלשימושביתי,לצדכמושעון,משקפייםוטבעתשמצוידיםבמיקרופון.
הנשיאשלו,שאמרשהווירוסייעלםבדיוקכפישהגיע,יצאדיטמבל.
הדקהאושתייםעדשיגיעוהסייריםזהפשוטאסון".
לטענתהפרקליטות,אםביצועפסקהדיןלאיעוכב,והמדינהתצטרךלקלוטאתד"רברקאילתפקיד,עלוללהיגרםנזקבלתיהפיךשאינועומדבקנהאחדעםהאחריותהציבוריתהמוטלתעלהמדינה.
הופעתםוהיעלמותםהפתאומיתמעלהאתהאפשרותכיהםהיוגיבוריההצגהבאותההמידהשהשפןהואמחוללהקסם.
נמנעועדכהמסגר,אךנראהשאףשםשוקליםהחרפהשלהצעדים.
הקבוצהסבלהמפציעותובקושיניצחה.
דןטפר:"הצרפתיםמפחדים,זהענייןשלחייםומוות"
זאתתופעהחדשהיחסית.
למזלושלדייויס,אבאשלוהיהנגר.
ככלשמידתהחיוניותפוחתתוככלשמועדהבחירותקרב,ישלבחוןביתרשאתאתהשיקוליםהאחרים",כתב.
בארץבדרךכללחוגגיםבכ"בבניסן(שביעישלפסחהואבכ"אניסן),ואילובחו"להואחלבכ"גניסן,מכיווןשבחו"לנוהגיםיומייםשלחג.
אףפעםלאלקחתיכלכךקשהמוותשלדמותמפורסמתכמואתהטרגדיההזו.
השנייםסיכמוכיהרשימותירוצובבחירותתחתפתקעםהאותיות"אמת",המזוהותעםמפלגתהעבודה.
בתקופתהשיאשלהקורונה,נדבלפידקיבלתמונהמסופרבצרפת,שבהרואיםשקיתמתהלכתביןהמדפים.
טיפסנולנקודהיותרגבוהה,מצאנונקיקבסלעשאפשרלהיכנסלתוכוונכנסנוממשבשכיבהעדשהגיעהחילוץ".
כימהאכפתלהם.
הפועלכפ"ססגרהשבועחלומימבחינתה.
גםאחריםהתחילולהבחיןבמגמהואףהגיבולהצפהשלסרטוניםרווייכלינשקומכוניותפארבפידיםשלהם.
"אחרישהמשטרהביקשהאתזהותי–מכיווןשלאנשאתיתעודתזהות–הצהרתישאניחברבפרלמנטהאירופי.
גםבנוגעלסגירתחדריהכושרובריכותהשחייה,כךנראה,קייםקונצנזוסמדעי.
הציבורמגיעלקופתהחוליםשבהמרוכזותמרפאותמשפחהוילדיםהמשופעותבחוליםהחשודיםכחוליקורונהלצדמטופליםהמגיעיםלרפואתמומחים(אורתופדיה,נשים,קרדיולוגיהועוד).
בנוסף,אנחנומצפיםמעיראקלהשתמשבכוחותיהכדילהגןעלהשגרירות",אמרהנשיא.
מחפשיםזוגיותומוכניםלדברעלהכול?
התוצאההרצויהמבחינהלאומיתופוליטיתגםזהשלאיהיודיוניםכאלהלפניהבחירות.
מבחןתשובה:איךיצביעוהמוסדיים?
רנדוןשישהניערבקלותאתאורדדיה(מהחלשיםבשחקניבארשבע)והעבירמסירתרוחבשעברהאתשוןגולדברגומיגלויטורלפנישהגיעהלקיריאןוואבוזה,שגלגלעםהעקבלרשתהחשופה–0:1ללאצ'יעםהבעיטההראשונהשלהלמסגרת.
אתהתערוכה,שתימשךעד27ביוני,אצראסףהינדןומשתתפיםבה12אמניםהמציגיםגישותצילומיותשונותתחתהנושא"האמןכתייר".
אלאשחלופהכזולאאפשריתבמסגרתהאפליקציותוהיאמתאפשרתרקבאמצעותרב-קואנונימישניתןלרכוש.
"יששניתסריטיםשליציאהמהמשבר.
מדוברצה"לנמסרכי"ביוםרביעי,התקייםערבלילהסדרבבסיסההדרכהשלאגףהתקשובבקרייתההדרכה.
שניםהצעתילולהופיעבמשךשעתייםבשביל100מיליוןדולר.
"המצבבחברההערביתיצאמשליטתהמשטרהוהממשלה.
"התנהלותההתקינהשלהחברההישראליתתלויהבכךשמרביתהאזרחיםמצייתיםלחוקרובהזמן–הםנמנעיםמיישובסכסוכיםבצורהאלימה,הםמכבדיםחוזיםומאפשריםאתקיוםהכלכלהומערכותהשוק,והםמקבליםאתהכרעותבתיהמשפטומצייתיםלהן.
אבליחדעםזאת,אנחנוחייביםלהישמעלהנחיותשלמשרדהבריאותכיאנחנומביניםשהמשמעתוהאחריותהאישיתמצילותחיים".
מההתוכניתשלהםלטווחהארוךולטווחהקצר?
אמריקניבן70,שחלהבנגיףהקורונהוהיהקרובלמוות,נדרשאחרישחרורומביתהחוליםלשלםסכוםעצוםעבורהטיפולהרפואי:1.1מיליוןדולר.
במחוזגוויג'ואוהודיעוכיהלימודיםיתחדשוב-16במרץ.
לאציליהיושניים־שלושהמשחקיםטובים,אבלהואלאעשהשוםדברמיוחד",הסבירהעיתונאיהמקומיפאנוסלארקוס.
וגם:העימותביןהנסיךהסעודילשרהחוץאשכנזי:"מחנותריכוזלפלסטינים"
המכרזבנושאנדחהבכמהשבועות,ולטענתדחייתואמורההיתהלאפשרהורדתעלויות,וכךלרכושמחשביםנוספים,אךלבסוףהוחלטלרכוש144אלףמחשביםבהתאםלתוכניתהמקורית.
יהודהושומרוןזורצועתהבטחוןשלישראל.
כלנושאהמצלמותמטופלעלידיהמשטרהבדרגיםהגבוהיםביותר".
כייו"רכחוללבןגנץוקודמובתפקידיו"רהכנסת,ח"כיוליאדלשטיין,נפגשואתמולבניסיוןלקדםאתהמשאומתןהתקוע.
מדינותהמפרץלאמחכותוהיום(ב')מכריזותעלתחילתמבצעחיסוניהקורונה:איחודהאמירויותהורהלהתחיללחסןאתהתושביםבחיסוןחברתהתרופותהסיניתסינופארםשבבעלותהאיחוד,זאתאףששלב3טרםהסתייםוהחלרקלפנישישהשבועות.
למרותזאת,חברתהתעופהלאמאפשרתלהםלבטלאתהכרטיסים.
מחלקתמשאביאנושבמקדונלד'סהיתהתחתחקירהפנימיתמאזאפרילשאותההובילהמנהלתלשעברבבואינג,היידיקאפוצי,שנכנסההחודשלתפקידמנהלתהמחלקה.
הממצאיםהאלורקמדגישיםלמהלפגועבשכרמינימוםזהרעיוןרעבמיוחדבמשברהנוכחי.
צריכיםלמצואפתרוןאמיתילתפילותבמניין.
עינבסלע,אםלילדשלומדבגןשפונהונקראהלאסוףאותוהוסיפה:"לאלוקחיםסיכון,כיהגשמיםצפוייםלחזור.
זואוליאמתלאנוחהעבוררביםאךהזינוקבהתקפותנגדיהודיםהואבקנהמידהמפחידבעוצמתו".
מהמשטרהנמסרבתגובהכי"מדוברבהתנהגותשאינההולמת",וכי"המקרהייבדקויועברלטיפולהגורמיםהמתאימים".
"אניבדיוקשוקלאתצעדי",אמרמיארה,"זועבירהפליליתוהשותפיםשלילאמתלהביםלקבל5000שקלדו"ח,אבלאותיזהמטריףואםיהיועודעסקיםלידישיפתחואזאנימתכנןלפתוחגםאבלאםאנילבדבזהאזלא".
זהיהיהנחמד,לבקשביציםמהשכן.
בליאנדטוקומבוהפצוע,הבאקסקיבלו51ממידלטון(שיאקריירה)והתעללובקבוצתההגנההגרועהבליגה(131:151).
ממשרדהתחבורהנמסרבתגובה:"דבריושלמנכ"להמשרדבוועדתהכלכלהעלתפוסתהנוסעיםבאוטובוסים,תואמיםבאופןמוחלטאתהמתווהלהפעלתהתחבורההציבוריתשנקבעעלידימשרדיהתחבורהוהבריאות.
לאברורמההםיותר,צודקיםאומתעצבנים:לאבאופןאישי,הםהריחכמים,קולטיםאתהבלוףונמנעיםממנו–פשוטכואבלהםנוראעלמישכןנופליםבתרמית.
שלוםלמרירחטוקר,אישחצרושלחייםקנייבסקי.
היום(רביעי)הודיעההחברההמייצרתשלהמשחק,"ספורטסאינטרקאטיב"שהיאמשחררתאתגרסת2020בחינםלתקופהשלשבוע.
הממשלהומשרדהבריאותאומריםשאסורלהתקהלבחדרסגוריותרמעשרהאנשים.
בביתהספר"אלון"נשלמואתמולההכנות,ומנהלתחטיבתהבינייםמתיבורושקסיפרה:"שכבתז'לאמכירהבכללאתהחבריםואתהמורים,הםהגיעולחטיבהאבלכלללאהספיקולהכירלעומקאתהסביבההחדשהכימידעברוללמידהבזוּם.
איךמודדיםעוצמהשלמגפה?
לאןבדיוקייצאוהכדורגלניםאוהכדורסלנים?
לאחרשחרורוהואנאלץלעזובאתמוסקבהומאחרששמעשבריגהנתנולכאלףיהודיםאישורייציאה,החליטלנסועלשם.
אניחושבש'סיפוראהבה'הראהכישניאנשיםיכוליםליצורביניהםקומוניקציה.
שיעורההצבעההיהגבוהלמרותהמגפהועמדעל87.71%.
לאחרהמכירההעסקצפוילהסתבך.
מגפתהקורונהמשפיעהעלכלעולםהספורט.
הסקרהמקווןנערךבשבועשעברלפנישממשלתבריטניההכריזהכיתאכוףאתההמלצהלתושביםלהישארבבתים.
לאנראהטוב,לפרקיםאפילוקשהלצפייה,אבלבנייהודהניצחהאתמול(ראשון)0:1אתנועלתהטבלהרעננה,עלתהלמקוםהשמיניבטבלהושמרהעלהסיכוילהשתחללפלייאוףהעליון.
אזנכוןשבמקוםאברךיראשמייםמצאתילעצמיאונהשמאליתסקסיתויראהבאופןכללימהחיים,אבלעזבואתכםמפרטשוליכמומגדר,העיקרשזכיתיבאהבתאמתוב"עזרכנגדי".
אתהסגרהעברתיבעיקרבצפייהבסרטיםובסדרות,אבלזהלאהיההדברהאמיתי,כילראותסרטעלמסךגדולבחברתאנשיםזאתחוויהאחרתלגמרי.
עריםאחרותאולינפגעופחותמהקורונה,אבלמתמודדותעםאתגריםגדולים,במיוחדאםעובדיהצווארוןהלבןלאיחזרולמשרדיםוימשיכולעבודמהבית.
הנושאחשובמאיןכמוהוויכוללשפוךאורעלמצבםהנוכחישלהמוסדותלהשכלהגבוההבארץ.
אסורלעצורלנוח,כיאםתעצור-תפסיד",אמרלגרדיאןהבריטי.
הנחנולולהתפתח,לאלחצנו,כלדברבשעתו".
ניסיוןלקבלמידעמהרשויותהמפקחותעלשירביטנתקלבשתיקהדומה.
השנייםהםהמועמדיםהמועדפיםע"יבית"ר.
חייבלהיותדיןאחדלתפילות,להפגנותולכלההתקהלויותבאשרהן.
מסתמן:הסכמהעלפתיחתמרכזיקניותפתוחים,ספקלגביחזרתכיתותה'-ו'בשבועהבא.
לאמעטקטניות-הןבמרקחרירהוהןבמרקעגבניותותפוחיאדמה,אבללארקשם.
ביוםחמישיהורהשרהביטחוןנפתליבנטלהטילסגרעלהעירביתלחםבתיאוםעםהרשותהפלסטינית,לאחרשהתגלובהכמהמקריהידבקות.
אליקארטראוסטיוארטבינגהאם.
אתמולקיבלתאישורסוףסוףלבריחהוזהקצתהתפקשש.
הואקראלאיחודלקדםסנקציות,אםכילפישעהישבאיחודחילוקידעותבענייןזה.
גםבמכבינתניהמתכנניםאתהעונההבאה,והודיעוהבוקר(שני)עלהחתמתחלוץ.
אבלכלזה,ובזכותהאישיותשלוותרגולהשיקוםמביתאימא,יצרוילדגאהומעז,חברתיוכריזמטי.
"אנילאיודעלהגיד,זהמאודתלויבהתנהלותשלכחוללבן.
הואחגגעלראשהפודיוםבאליפותהעולםבג’ודו.
האםיובלוסשטייניציוסהשלישיהואשאחראילניפוחמחירהגז״ההיסטורי״?
איאפשרלעשותאיפהואיפה,שפוגעתבאופןאנושבאמוןהציבורבמדינהבתקופהכלכךקריטית".
לאחרשהאדומיםלאהחתימואותועדלסגירתהחלוןהערב,עזריהממתיןלסכםאתתנאיומחדשולחתוםעלהחוזה,במטרהלהצטרףרשמיתבחלוןהקצרשייפתחבתקווהבקרוב.
השםהגדולהואבלייקגריפין,אבלאחריפציעותקשותהיכולתירדהוהואכברלאהסופרסטארשלפעם.
אםהמקורלבעיהנעוץבחרדהמהחדירהאוירידהבחשקהמיני,בניהזוגיופנולטיפולמיני.
"ישליאמוןמלאבקושנר".
הוריםגרושים,שמתחלקיםבמשמורתעלהילדיםעשוייםלעתורלבג"ץ,כפישאמרהיוםהורהגרוש.
נכוןלעכשיוקשהלראותכיצדיתקיימומשחקיםבשבועותהקרוביםאחרישקבוצותשלמותבסדרהגודלשלריאלמדריד,צ'לסיוארסנלנאלצולהיכנסלבידודשלשבועיים.
לאחרשלבהמכתבהמקדים,בדויסטמבקשיםמהמועמדיםלענותעלשאלוןלקראתפגישה,ואםהםעובריםאתהשלביםהללו-הםמקבליםמשימתביתבתשלום,שמצריכהכ-10שעותעבודה.
הבוחררשאילהשתמשבפתקהצבעהלבןריקשעליויוכללרשום,בעטכחולבלבד,אתאותהרשימהאוהאותוהכינוישלהרשימהשלההואמצביע.
אנחנועוזרותלהלחשובאיךהיאיכולהלעזורלעצמה,כיעדיףלהלעסוקבדבריםשיעזרולהלהתמודדעםמהשעברעליה.
הואהודהבסעיףשלתקיפתסתםולאבתקיפההגורמתחבלהשלממששהיאחמורההרבהיותר.
במסגרתהליכיםאלו,ישלדרושמהבנקמסמכיםשונים,כגוןמכתביםשנשלחובעבר,הסכמיםשוניםשנחתמוביןהצדדים,פרוטוקוליםשוניםשלישיבותשהתקיימווכמובןדפיחשבוןולוחותסילוקיןלצורךבחינתהחובלאשורו.
"החוקההיאשקובעתאתשלטוןהחוק,והעצמאותהשיפוטיתהיאחלקכלכךמרכזיתבו.
רצף4הניצחונותשלהאורחתנקטע.
אםמשךהזמןהאופיינילהופעתתסמיניםהואעדשבועיים,איןצידוקלשמוראתהמידעלזמןרביותר.
רובחבריהרשימההמשותפתהיוצפוייםלהצביענגדאולהיעדרמההצבעה.
גםהמאמציםשלממשלאובמה,אותןהובילבתחילההשליחג'ורג'מיטשלולאחרמכןשרהחוץג'וןקרי,נשענועלאותהמדיניות.
"עברנושניםנפלאותוכמוכלדברטובגםזהנגמר",סיפרההכהן(56),ממקימיהמקום.
איךהואיכוללהצליחשם,לצדשמותמוכריםומוכחיםכאודי,ב.מ.ווובעיקרהאחותליבואניתמרצדס?
חברתהתעופהאירופלוט,איתהישלנומערכתיחסיםארוכה,נפגעהבצורהמשמעותיתמהמשבר.
"האריה",כפישהואמכונה,הואהמנהיגהבלתימעורערבחדרההלבשהועלהמגרש.
אסףמגלםמנהיגשתנועותיומוכרותלנו,שמבנההמשפטיםשלומצלצללנומוכר,ומציגנאוםמפוארומלהיב,אבלכזהשעדמהרהנחשפיםבוהסדקים,וניסוחיוהבנוייםלתלפיותמתברריםכחלולים.
"ישלנוכ-35אלףחוליםפעילים,כלאחדמהםעלוללהגיעלתמותה",אמרגרוטו.
האמןרןהררי,שמתשלשוםבגיל76,ציירבמשךהשניםאלפיציורים.
סלקוםממשיכהלהציגאתהתוצאותהגרועותביותרעדכהמביןחברותהתקשורת,בשלירידתהמחיריםבענף.
ואתהצריךשיהיולך.
קטיברהשתתפהבכמההפגנותמולביתראשהממשלהבירושליםוראתהכירע.
בליהתחזיותלרווחיםשלהםהתרגלו,אנליסטיםומשקיעיםיצטרכולהמתיןלדו"חותהרבעונייםשלחברות–שיתחילולזרוםבאמצעיולי–כדילקבלנתוניםקשיםלגביההשפעהשלהמגפהעלהשורההתחתונהשלתאגידיםגדולים.
להיותחלוץלפנישניאלהזהדברנפלא,כמושאניהרגשתיכשמאחוריהיופולסקולס,חואןורון,דייוידבקהאםוראייןגיגס".
"לקחלנושנתייםלייצראתהתשתית"
"באשרלנתב"ג,אותההוועדהשדנהבזהגםכןתכריעעדמחר.
הלילה,בזמןההצבעהבאייווה,נאםבאירועבחירותבקומפטוןשבקליפורניה.
בסלסילהגםריבותשאנחנומכינותלבד,מאפיםמלוחיםומתוקים,גרנולהביתיתשאנחנומכינות,יחדעםיוגורטשאותואנחנולאמכינות",צוחקתנעמי.
אוטובוסיםתמידהיומלאיםעדאפסמקוםוכךגםהרכבות,שיעילותןחלקיתבלבד.
במקוםנמצאגםבנייןהספריההלאומיתהבחריינישמתהדרביותרמ-7,000ספרים,ניתןלערוךסיוריםבתיאוםמראשבכניסהלבנייןבקבלה.
הואמביאאתהזלזולבכנסתובחוקיהיסודלשיאחדש".
בדיוןשהתקייםהיוםהשתתפויותרמ-100איש,ובהםנציגיםמארגוןהקבלנים,מאיגודהמתכננים,מעמותת"במקום"ועוד.
בסוףהליךהגשתהרשימות,מחרב-22:00תושלםתמונתהמועמדים.
"הואהיהחברשלצ'ארלסבארקליאיזה30-20שנהעדשבארקליאמרמשהועליכולותהניהולשלג'ורדןבשארלוטבובקאטסאובשארלוטהורנטס,ומאזהואלאמדבראיתו.
בוודאיתשמחולשמועשישגםדונאטסטבעונייםודונאטסעםמסריםבהתאמהאישיתבעבריתובאנגלית.
עו"דליאוררונן,שייצגאתהאחייןהסביר:"הייתהבעיהשניסולפתור,אךהפתרוןהיהבדרךלאנכונה.
ב-2017נרכשהחברתפלאריוםבסכוםשלחצימיליארדדולרובינוארהשנהנרכשהאיליוןבסכוםשל100מיליוןדולר.
עכשיואיתישגבבנהריהוהוארוצהלחזורלפסגה:"קדמתהבמהזהזכייהבתארים,ואפשרלהשיגאתזהבכלקבוצה"
כמוכןבימיםהקרוביםצפוילהגיעלישראלמשלוחשלשלושהמליוןמסכותשתרםפילנתרופאמריקני.
בתוךפחותמיממהנוספולהיותרמ-5,000עוקביםחדשיםבפלטפורמה,וגםחשבוןהאינסטגרםשלההתנפח.
לקראתסוףהחודש,הואצפוילהשתתףבמופעסולומקווןשלתיאטרוןפולקסבייןבניויורק,ולאחרמכןגםבמופעדומהבברלין.
ניתןלהוסיףעודצנוברים,פטרוזיליהונענעקצוצות.
בתיהספרלאמתאימיםלתקופתהקורונה.
הגברתהראשונהמלניהטראמפצפויהלהצביעהיוםבפאלםביץ'שבפלורידה,היכןשבעלההצביעלפנישבועוחצי.
כזכור,נירביטון,ששיחקמולסקוטלנדנמצאחיובילאחרהמשחק.
הואדורגראשוןיחדעםדימהקרויטרשקבעתוצאהדומה,לאחרשהשנייםנכשלובגובה2.16מטר.
בשנהשעברההפכהבועידהלאישההראשונהבתולדותמרוקושנבחרתלעמודבראשאחדהמחוזותהמרכיביםאתהמדינה.
נגדליצמן,שמינויואושרעל-ידימועצתגדוליהתורה,עומדותהמלצותמשטרהלהעמדהלדיןבגיןעבירותמרמהוהפרתאמוניםוהדחהבעדותבענייןההסגרהשלמלכהלייפר,שנאשמתבעבירותפדופיליהבאוסטרליה,כןעבירותמרמהוהפרתאמוניםוהצעתשוחדבפרשתביתהעסקלממכרמזון.
בתקופההאחרונהעקבובמחלקהמוסראחרשלושדירותהימוריםשפעלוברחביתלאביבבצורהאינטנסיבית,גםבמהלךסגריהקורונה.
הייתיצעירמכדילהביןאוטיפשמספיקכדילאלחקור,אבלאניעדייןזוכרמהזיכרונותהמועטיםשהיאחלקהאיתיוהייתיסבלנימספיקכדילהקשיב.
תאהבואותשנאואתמלחמתהכוכבים,אתהפתיחהאייקונישלסדרתהסרטיםכולםמכירים.
לשיםכלאחדויוצריםמהםגלילאונחשבצקארוךוקולעיםלצמה.
מהשכןיכוללהשפיעזהשישלנוכמהשחקניםפצועיםשאנימקווהשיעמדולרשותנו".
אולםהרמדאןרקהתחיל,וגםהנגיףעדייןלאאמראתמילתוהאחרונה.
לפיההערכות,מלצריתשווייצריתהיאשהביאהאיתהאתהנגיףלאישגל,כחודשלפנישהאזורבודד.
הגוףשלנוזקוקלתנועה,להזרמתאנרגיהוחיים.
אחוזהנדבקיםבקרבעובדיההוראההיהגבוהבמיוחדבמסגרותהגילהרך(גיל0־6).
תנאיהשחרורמחייביםאותולענודאזיקאלקטרוניועליולהישארבביתושבניויורקביןהשעות19:00ל-7:00.
"אםהאזרחיםשלנויאמצוגישהאחראיתוישנואתאורחהחייםשלהם–אנחנוננצחבקרבהזה",הואאמר.
האוזןהקשובהשלהשרלמצוקתאנשיהתרבותמעודדת,רקשלאבטוחשהמתווההמוצעאכןיעמודבמבחןהמציאות.
בדיוקאותהאטימותוהתעלמות".
תושביםמקומייםמאמיניםכילחלקמבעליהחייםישסגולותמרפאות.
החייםלאהיופשוטים,אבלבטוחיותרלהישארבבית.
אניחיונושםאתהקולינריההאמריקאית,ולאחרונההגשמתיחלוםקטן,כשעשיתיטיולקולינרישלשלושהחודשיםבמערב,מזרחודרוםארצותהברית.
הבוקרקיבלהנשיאריבליןאתהתוצאותהרשמיות.
בערוץהנחליששנימפליםגדוליםועודעשרותמפלוניםקטנים.
שיחליףבהןאתחלומותיו.
בהתחלהחשבתישמדוברבליקויחמה,אבלהתזמוןהיהשגוי.
אבזורהבטיחותבכלהרמותכוללבלימהאוטונומית,תיקוןסטייהמנתיב,תאורהדינמיתוהתראתערנותנהג.
הוועדגםהבהירלשנייםשאםהנהלתישראיירתחליטלפעולנגדםעלרקעהפרהאפשריתשלהסכמיהסודיותוהסכמיהעבודה,הואמסירמהםאתהגנתוולאיגבהאותם.
המשימההוטלהעלמשהקרת,שהחלאתדרכוכמכונאיובאותהעתהיהאחדמראשיהאגפיםבתעשייההאווירית.
עודנקבעשמלכהלייפרהתחזתהלסובלתממחלתנפשעלמנתלחמוקמהליךההסגרה.
חלקמדבריםשלאייפתחולפחותעדפסח".
הסוקריםטעובגדולב-2016וממעיטיםבהתלהבותשלהבוחריםלטראמפבכלפעם".
"אשריהכלהשתזכהבובגןעדן".
עירייתתלאביב-יפוהודיעהביוםשלישיכימנכ"למשרדהבריאותאישרל-500מהרציםהזריםשכברנמצאיםבארץ,דיפלומטיםואזרחיםזריםאחריםהמתגורריםבישראל,להשתתףבמרוץ.
בבארשבעבוניםעלכךשיחדעםג'ונתןאגודלו,החלוץהקולומביאנישהצטרףלפניהםוטרםהספיקלערוךהופעתבכורה,תשדרגבארשבעאתהסגלשלהותהיהפקטורבצמרתליגתהעל.
הנערמודיעלאמוכיההליכהלדרכוהיאמןההכרח,אך"לאמצוהאנימקייםבזה",הואמבהיר.
כשהוצאתיאותוהואהיהכחוללגמרי,עםעינייםעצומות,לאמגיב.
בלונדון,ישכיום33גשריםהחוציםאתנהרהתמזה,ומחבריםאתהצדהצפונישלהעירלצדהדרומי.
גםמספרהמיטותביחידותלטיפולנמרץנספרותבימיםאלו.
זוהרהתייחסלאישומיםכלפינתניהוואמר:"ראשהממשלהקיבלמחברמאודעשיראיזושהימתנה-זהלאהופךאותולאלעבריין,לאלגנבולאלמושחתכפישמנסיםלהציגאותוגםבתקשורתוגםבשמאל-מהשהוביללאותוכתבאישוםהזויבעיניי.
באופןבלתימפתיע,קשריםמשפחתייםעויניםמעליםבצורהמשמעותיתאתהסיכוןלהתנהגותאובדנית.
אנחנובחרנולהתמקםבגיליטי-איהמסיבות.
דיברתולומאוזכהבשלושאליפויותעםהצהובים.
הקציןהצליחלהגיעאלתיקוושלףמתוכואקדח,והבריחאתהשנייםשעזבואתהחוף.
אולםעדיין,בגללשהגולםהתקשורתיחזקמיוצריו,הנושאזוכהלסיקורקיצוניומתלהם,המעוותאתהיקףהפגיעההאמיתישלהמגפהבאוכלוסייה.
רובהרבניםסגרואתבתיהכנסתואתהמקוואות-זהתהליךמורכב.
כשכתביאתהספרזההיה20שניותועכשיוזהעלהלדקה,וגםחשובלשתותהמוןמים.
איבגיישלםלאישהעשרתאלפיםשקל.
"גםאםאנחנומייצגיםאתהשמותהכינוצציםואתהמקומותהכימדוברים,בסוףאנחנועובדיםמולאנשים,וברגעשלבעלהעסקאיןכסףאתההדברהאחרוןשמענייןאותו.
חולהבמצבקשהמוגדרכחולהמאובחןשאצלומתקיימיםאחדאויותרמהתנאיםהבאים:קצבשלמעל30נשימותבדקה,ורמתחמצןבדם(סטורציה)של93%ומטהללאתמיכהחיצוניתאוהפרעהבתחלופתהחמצן.
בדקהה-91הספיקהבית"רלדחוסעודרגעאחדשלכמעטלפניהשריקההאחרונה,כשרועיפדידה,מחליפושלשועה,מצאעצמובמצבשלאחדעלאחדמולשטקוס.
"איןלידרךלהתמודדעםזהחוץמלהתפלללאללהשיקלעליי",הואאומרבצער.
"אנוממתיניםלחומריהחקירהבתיקבכליוןעיניים,עלמנתשנוכללהצביעעלדרךהחקירההמגמתיתוהקלוקלתשלמשטרתישראלאשרשימשהבתיקזהכידההארוכהשלהחברהוהדבריםייבדקועלידינובאופןיסודי.
אנחנובעד,אבלהטכנולוגיהעודלאבשלהב־100%,וצריךלראותאיךמכניסיםרכביםכאלולשירותבלילהחמיראתעומסיהתנועה,ובלילהתפשרעלהבטיחות.
"ברורשרוציםלחזורמוקדםככלהאפשר",אמרנשיאפיפ"א,"אבלההתאחדותוראשיהליגותחייבותלפעולבהתאםלהנחיותשלהממשלותושלמשרדיהבריאות.
אבלאלתתקרבלשקיהדואר.
לכלכיתתאםתשובץמחנכת,ככלשניתן,ומורהנוסף.
זהיהיהנתניהואחר".
ס'היאלאהיחידהשהופלתהברישוםרישיוןהנהיגהשלה.
השנההוגשושמותיהםשל318מועמדים–211אישיםו-107ארגונים.
בשוקעומדהחששכיהצטברותמלאיםבמתקניהאחסוןבשבועותהקרוביםעלולהלהביאלתרחישדומהלזהשקרהבשוקהנפט—כלומר,מכירהשלחוזיאספקהבמחירשלילי,בשלהיעדרשטחיאחסון.
במצבשלאמוןאזרחיסדוקומתפורר,גםתקציביםשלמיליארדיםלאיגנועלישראלמפניתבוסהבמלחמההזאת.
עלתבניתהאפייהמניחיםברווחים(הבצקיתפחבמהלךהאפייה)כפותגדושותמןהבצקוזוריםמעלאתסוכרהדמררהשנותר(1/4כוס).
"כלעודישלנואלימות,פשיעהורציחות–אנילאמוכנהלשלוחאתילדיילבתיהספר",אמרה.
המגןשהגיעבחלוןינואראחריששוחררמאוסאסונה,בפברוארבמהלךהחימוםלקראתהמשחקמולהפועלחדרה.
דוברתמחלקתהמדינהמסרהשנכוןל-8בספטמבריותרמ-1,000ויזותבוטלו,מאזשהממשלהחלליישםאתפקודתהנשיאב-1ביוני.
מושלג'ורג'יהבריאןקמפהודיעכיחדריכושר,מספרות,אולמותבאולינגומכוניקעקועיםהםביןעסקיםשיוכלולחזורלפעילותביוםשישי,כלעודיישמרובהםהנחיותהריחוקהחברתיוההיגיינה.
העולםנהפךלרחובאחדארוך,וכשבסיןעושיםרעשאיאפשרלישוןבצהרייםבהמשךהרחוב.
אניכברמתרגשתפהרקמלדמייןאתזה.
כרגע,אנחנולארואיםשינויבצורתהמשחק,אךכמעטבלתינמנעשיערוךאותואםירצהלשחקבמשךתקופהארוכה.
אניגאהשאניחלקמהדורהזה.
לדבריגורםבכחוללבן,בכוונתהמפלגהלסכלמהלךנוסףשמקדמיםהח"כיםאיילתשקד(ימינה)ושלמהקרעי(לליכוד)לשינויהרכבועדתהאיתורלמינויהיועץהמשפטילכנסת.
אםלאיהיהאמון,יהיובחירות.
בהריםצפויעומסחוםקלעדבינוני.
העדפתהעסקתסטודנטיםע"יהרשויותהמקומיותבצהרונימשרדהחינוך-מתןעדיפותלהעסקתסטודנטיםבכללמקצועותהלימודבמסגרתקולקוראשלמשרדהחינוךלתגבורכוחהאדםבצהרוניםלכיתותא-ב.
לפניקוםהמדינה,שכןבמקוםשבונמצאתכיוםהעיראילתיישובבדואיקטנטןבשםאוםא-רשראש,ובהמשךהוקמהבונקודתמשטרהבריטית.
הודיעהבריטניהכיתשלםאתשכרםשלמיליונישכיריםכדילמנועאתפיטוריהם.
יצוין,כיאםהוגשודו"חותגםלשנת2018וגםלשנת2019-אזיהמערכתתחשבבאופןאוטומטילפיכלשנהותיתןאתהמענקהגבוהמביניהן.
עדספטמבר,הםיהיוזמיניםב-48סניפיםנוספיםבבייג'יןובהאנגז'ו.
"כשהעורכיםשליכתבולימייליםבאנגליתעםשגיאותכתיבזההדליקאצלינורהאדומה",הואמספרבשיחהעם"הארץ".
"מדוברבאפליקציהשמתאימהגםלניידוגםלמחשבוהיתרוןהמשמעותיבההואשאפשרלנהלשיחהשלכמהאנשיםביחדמכמהמקומותשוניםולראותאתכולםמולכםעלמסךאחדולדברביחדממשבדומהלמפגשמשפחתי.
דמיטריצ'רנישנקו,סגןראשממשלתרוסיה,אמר:"הרעשמהיציעיםהיהחסרלשחקנים,ובקרובזהיחזור".
ח"כיואלרזבוזובהגיבלהחלטהעלהחרגתהליגות:"שמחשהפנייהשלילשריהבריאותוהספורטנשאהפרי.
בהגיעהלפילדלפיההיאנעזרתבוויליאםסטיל(לסליאודוםג'וניור),דמותמפתחאמיתיתבמחתרת,אםכינדמהכיהסרטנוטהמדילהציגאותוכהססןופאסיבילעומתנחישותהשלטאבמן.
גםהואלאמדווח.
מגזרהטכנולוגיההרוויחבצורהלאפרופורציונליתמרצףעליותשל11שנהבשוקיהמניות,והיהאחדהמגזריםשתרמוהכיהרבהלמועמדיםבבחירותלנשיאותארה"בב-2020.
סמוטריץ'מצטרףלבכיריענףהתחבורה.
מתווכחיםעליהבמדינותאחרות,בדמוקרטיותאחרותכמואוסטרליה.
כשלאהתקבללביתספראחר,פנהמ'למנהלביתספרובבקשהלהמשיךלעבודשם-וסורב.
אםתמשיךאספקתמלאיחיסוניפייזר,יורחבמבצעהחיסוניםגםלאוכלוסייההכלליתשיתבקשולקבועתורלחיסוןבאמצעותאפליקצייתהקופהאוהמוקדהטלפוני.
בשלוםעכשיואומריםכיהסיבהשהמדינהמקדמתאתמתןהיתרהבנייהעלאףשהנושאעדייןנדוןבביתהמשפטקשורהברצוןשלישראללהשליםאתהמהלךלפניהבחירותבארצותהברית.
הואקיבלאישורלהישארבתוךהגלריה,וכעתמציירשם,מבשלושומרעלכושרגופניכשלצדובןלוויהיחיד:ציפורקנריתבשםהרץ.
האמונותוהמחשבותה-"לאעוזרות",עלולותלהוביללהתנהגותנמנעתולאמסייעתלהחלמה.
בוואקוםהזה,נכנסראשעיראחדשהחליטלפעול.
המסחרבבורסותוולסטריטננעלבעליות,לאחרארבעהשבועותרצופיםשלירידות.
אנחנומהדקיםמסכות,מצחצחיםאתמצלמתהטלפוןואתחיישניהטעםוקדימה,ממריאים.
ככלהידוע,איןהתנגדויותכמעטלסגרהזה.
בנוסף,קיוםפגישותודיוניםיתאפשרועד10אנשיםבחדר,תוךשמירהעלמרחקשל2מטרביןאדםלאדםועטייתמסיכה,למעטמצביםשהוגדרבהםאחרתבמסגרתהתקנות.
טראמפיצטרךלספקהופעהשונהבתכליתמזושסיפקבעימותבחודששעבר,אזהתפרץשובושובלדבריהמועמדהדמוקרטיוהמנחהועלבבהם.
בכלל,ישהיוםבפייסבוקקבוצותלהכל-ביןאםזהיושבעלגאוגרפיה,קולינריהאודעותמסוימות.
בימיםהאחרוניםמדגישיםחבריכחוללבןבכלהזדמנותכילאייתנוידםלמהלךחפוזשאינומתואםלארקעםהאמריקניםאלאגםעםיתרמדינותהאזור,ומבהיריםכלהעתאתחשיבותהשמירהעלהסכםהשלוםעםירדןועלמערכותהיחסיםעםמדינותהאזור.
"כנראהשהשרהרגבזקוקהלקורסמזורזבחוקיהעבודהוהרציונלהעומדמאחוריהם,ובמקביללקורסמקיףבנושאיםמגדריים.
לאנשיםאמיתייםבחייםהאמיתייםנוראקשה.
"אילוהייתייכולהלבקש",אמרהלנולאפעם,"הייתימבקשתשלשעהאחת,רקלשעהאחת,יופיעוכאןאבאואימאשלי,בשבתאובחג,שיראומהנעשהמהם.
במערכההראשונהשלהגמרניצחנקמורה,וקרלסןהשווהבשנייה,בעזרתמשגייריבובקרבהבזקהמכריע.
למהאניצריךלפחדשייתנולידו"ח?
הםלאיכוליםלהידבקולאמדבקים.
לפחות530בניאדםנדבקובנגיףהקורונהבברזילומנייןהמתיםעומדעלשבעה.
המידעמהאתרלאכללזיהוימגדראבלכןהכילאתשמותהעובדיםוקישורלפרופילהלינקדיןשלהם.
כלומר,מחיקהשלהצמיחההמהירהשלהחברהב-2019.
המפיקומנהלהתיאטרוןיעקבאגמוןהלךלעולמובגיל91.הבשורהמגיעהבתוםמספרימיםבהםהיהמורדםומונשםבביתהחוליםשיבאבתלהשומר.
גםהיא,כמורבים,הייתהעלהסףוהחליטהשככההיאלאממשיכה,שהיאמסרבתלשלםאתמחירהטירוף.
אחתלשבועבימיםא',ד'ושבתביןהשעות15:45-19:15.
העדויותשלהשוהיםמגלותכיסבלומחרדההולכתומתעצמת,דיכאוןוחוסרתפקוד.
כיווןשאנורוצותלהבנותמגעמיניכדברחיובי,שנעשהמרצוןהדדי,ולאכפלישה,ישנהמשמעותלסמנטיקה.
אףשהמדיניותרוככהולאתבוצעחסימה,במשרדהתקשורתמסביריםכיהתוצאהתהיהמניעהמשמעותיתשלהיכולתלהתחזותלמספרשונהולשלוחהודעהבשמושלאדםאחרללאידיעתו.
עלרקעהעלייהבכמותבלוניהנפץ,ברשויותבעוטףעזהובנגבהחלולהפיץהיוםהודעותלתושביםולבתיהספר,לפיהםישלהימנעמשימושבנפציםבחגפורים.
לדבריה,30%מהחוליםהקשיםוהקריטייםהםמתחתלגיל60.
בעשרותהשניםהאחרונות,חבריהכנסייההמורמוניתמצאוביתפוליטיבמפלגההרפובליקאית.
במרץ2013הואנבחרלתפקידיו"רהכנסת,תפקידאותומילאעדהחודששעבר.
איךיישבתםאתהקונפליקטיםהחדשיםשנוצרו?
זהמתחילבתהליךההתקנה,שלוקחכמהדקותבודדות.
לאהיהלהאזסטודיומסודרוהיאהתקשתהלמצואמקוםמשלהכדיליצוראמנות.
האינטרסשלהמונופוללהעדפתלווייתןברור,עלרקעאחזקותיוהעודפותבמאגרזה,ועלרקעחיובהשלדלקלמכוראחזקותיהבתמרעדלסוף2021,במסגרתהוראותמתווההגז.
המפקחעלהביטוח,משהברקת,פירסםבשבועשעברדו"חחריףעלהתנהלותו.
הפועליםהמוסלמיםחפרולידהקברולפתעהתאבנו.
לרוב,אנשיהמילואיםשלהיחידההשכלהרלוונטיתבתחוםובכללםדוקטוריםופרופסוריםלגנטיקהוכןידעבתחוםעבודותהמעבדה.
מהרגעשהתשתחררתיעבדתי,מעולםלאעזבתיעבודהבלישתהיהליעבודהאחרת.
יחדעםזאתהמינהלתבחרהשלאלקבועעונשעלקבוצהשלאתעמודבחוקיםהאלו.
חיבוקראשון,אחריחודשיים.
בסעודיההשכנההוחלטלהטילהחודשעוצרבמהלךהחגשמסמלאתתוםחודשהרמדאן,עידאלפיטר,שיימשךחמישהימים.
"אחתהתוכניותשלנוהיאלאפשרלמשתמשותלבדוקאילוויברציותהכימענגותאותן,ואזלשמוראתהדאטה-בייסהזהולאפשרלהןלהשתמשבתוכניתהזאתגםכשהןאופליין",הואאומר.
גםבדיקותהקורונהצפויותלהתקייםללאהפרעות.
השחקנים,שעברושיחותמנטליותברובן,עלובאנרגיותשיא.
לערכהשבדקנוצורףגםעטמגע(סטיילוס)שלאסוס.
"בממשלהלאנותניםדוגמהאישית.
"זהנוראקשהללמודמרחוק,לשמורעלקצבולהביןאתהחומר",היאאומרת.
מוסיפיםמעטממיהשימורשלהשיפקהכדילהוסיףחמיצותשתאזןאתחריפותהרוטב.
ואולםהואלאהתייחסלנושאמכירתהמניות.
לנושאזההתייחסגםפרופ'יצחקבןישראל,יו"רסוכנותהחללהישראליתבמשרדהמדעוהטכנולוגיה,שאמר:"עכשיוזוהפעםהראשונהבהיסטוריה,זהלאהיהאפשריעדהיום,שבניאדםיכוליםלקנותכרטיסטיסהלחלל.
שבועייםבדיוקאחרכךאמורהלהתקייםהשבעתושלביידן,ב-20בינואר.
זהכמעטבלתינתפסלחשובהיוםעלהדיוניםהכאוטייםשהתנהלורקלפנישבועייםבאיטליה:האםלהמשיךלקייםאתמשחקיהסרייהא',עםקהל,בליקהל,להתירקהלרקממחוזותלאנגועיםומהיקרהעםשחקןמהליגהיחלה.
במוסקבה1980,בשיאהמלחמההקרהולאורהפלישההסובייטיתלאפגניסטן,ארה"בהובילהחרםשלהגושהמערבי,וכ־60מדינותבראשותהנשארומחוץלמשחקים.
קוטמיםאתקצותהחצילופורסיםאותולפרוסותכמהשיותרדקות,2-3מ"מ.
ראשהעירניויורק:"הגרועמכלעודלפנינו".
"אלתוךהלילה"(ארה"ב2020),סרטהשללוירהלימבל,מתעדאתחייהיומיוםשלדולורס("נונו")ופטריק("פופפופ"),בניזוגבגילהעמידה,שכבר22שניםמנהליםבביתםמעוןיוםלילדים.
ההערכההיאשביןהמועמדיםשיוצגולוועדתהאיתוריהיוהמשנהלפרקליטהמדינהמומילמברגר,פרקליטמחוזחיפהעמיתאייסמן,וכןעורךדיןפרטיושופטמחוזישיגישאתמועמדותו.
באושוויץלאהיהזמןלאבל.
בראששליהייתיגבר־גבר,אזלמהשאחשודבכללשמשהובלבאצלילאבסדר?"
בסופושלדברגריזמןאמורהיהלהיותהכוכבהגדולשלברצלונהלצדליאומסי.
בתוךכך,יו"רימינהמתחביקורתעלמצבהבדיקותכיום,וכתבקודםבטוויטרכי"המדיניותחייבתלהיותהפוכה:כמהשיותרלבדוק".
הסיבהלכךהיאשזהלארקהפחדשמנטרלאתהחשיבה,אלאגםהחשיבהשיכולהלנטרלאתהפחדולהקטיןאתהמצוקה.
נציגיהרשתהחברתיתטיקטוקסירבולהשתתףבדיוניםעלשיחהשנאהברשתותבוועדתהעלייהוהקליטהשלהכנסת,אךשיגרומכתבלשרהלנושאיםאסטרטגייםפרקש-הכהן:"שיחאנטישמיהואדברמתועבואיןלומקוםבפלטפורמהשלנו"
עונהישראלה,'וגםאתםיכולים.
עודצויןכי"שגהביתהמשפטבכךשקבעמתחמיענישהשאינםהולמיםאתחומרתהעבירותואףאינםעוליםבקנהאחדעםהפסיקההנוהגת.
עלכמהמהתיקיםאיןקופצים,הבולטשבהםהפלאופלאהואתיקהבריאות,למרותשחשיבותובעתהזומקבילהלתיקיהביטחון,האוצרוהמשפטים.
ניסנקורןפשוטמשקרלציבור,בזמןשהואכותבאתהרפורמה-הואגייסקצינימשטרהלמח"ששכותביםרפורמהשקריתעםהיועמ"ש.
הואלאהיהלגמריזר,כיהגעתיבקבוצהבגיל16ואחריזהבגיל20עם"תגלית".
בסרטוןחדשאמרהטיחנובסקאיהשבעלהנמצאביוםהולדתובכלאמכיווןשהואמואשם"בפשעשלאביצע".
בביתהנשיאהחליטולעודדאתהאזרחיםהספוניםבבתיםבצלהקורונהולשגראתריבליןהווירטואלילכלסלון,וזאתבאמצעותקישורפשוטבמכשיריםהניידים,וללאצורךבהתקנתיישומון(אפליקציה)מיוחד.
האינטרנטוהרשתותהחברתיותיוצריםקשרמהירושטחיביןהאנשים,ובכךמפחיתיםמשמעותיתאתהאפשרותלמערכותיחסיםעמוקותוארוכותטווח.
במקרהכזה,לפנישהטבעיתפרץבמלואעוזולערינוהנטושות,המיןהמסוכןבעולםיבצעאחרילכתועודמשימתהשמדהאחת.
גםבביתהנשיאוגםבסביבתנתניהומדבריםעלתהליכיםקצריםוחותכים.
ברגעזהישלנואפשרותלבחורביןהמשךפקיחתהעיניים,לחזרהאלהערפלהמוסריוהחייםהאלימים.
התשואהעלאג"חממשלתגרמניהל-10שניםעולהלמינוס0.421%;התשואהעלאג"חממשלתאיטליהל-10שניםעולהל-1.
הואלאאהבאתזהולאהסתיראתאכזבתו.
זהלאמועילשאנחנונביעעמדהעודלפנישהאירועקרה".
מחסורזההביאלהגברתתהליכיההפרטהוהחלשתהאמוןשלהציבורבמערכתהציבורית.
היהליחשובלשנותאתהדימוישלהאישההפולנייהבעיניהישראלים.
היוםנחתובישראל4מיליוןכפפות,ואנימקווהשעדסוףהשבועינחתועוד10מיליון".
מעברמענייןבמיוחדשעשוילהתרחשהואחזרתושלפאוגאסוללברצלונה.
מבחינתמרביתהעולם,הוןמנפטהואקללה.
לפיהמשטרה,בפשיטהנמצאועשרותקופסאותשלטיפותוכדוריםשעלפיהחשדחולקוכתרופותפלא.
ללאספקיהיהקשהללאציולשמורעלהפערהקטןמולהמכונההמשומנתמטורינו.
זוהשאלהשמטרידהאתמנוחתהשלדפניגפני,המוכרתמדףהפייסבוקהפופולרי"דפניגפנישואלת".
"התהנשלחללבנונים,במיוחדלאלהשנפגעובפיצוץ",כתבהפאולהיעקוביאן,חברתפרלמנטלשעברשהתפטרהבמחאהאחריהפיצוץ.
העיר,שבהגריםכחמישהמיליוןבניאדם,נמצאתבסגרכברשלושהשבועות.
הדבריםסוכמועלרקעהחלטתחברתהתעופהישראייר,להפסיקלטוסלאילתהחלב-14ליולי,והעובדהשבהדממהממארס,ואינהמפעילהאתהקולאילתבשלמשברהקורונה.
היעזרובכיווניהמחשבהשהצעתיכדילהביןטוביותראתעצמכםו/אואתבן/תהזוגשלכם,וזכרושישהרבהסיבותאפשרויותשיכולותלהסביראתהמורכבותשבכם,ובעיקר,הרבהמאודאפשרויותבחירה.
שובדואגיםלחזקיםוהקטניםנשאריםמאחור-חובהלייצרמנגנוןשימורשמשפהאתהמעסיקים".
"המכשלההגדולהשלהרבהשחקנים",טעןואנסיל,"לאמשנהכמההםמוכשרים,היאהמחשבהעלהכישלון.
לאחרמכןהתפנהשרצקילצפותב-0:1שלקבוצתהנוערעלמכבית"א.
"למרותשנציגותהעובדיםהציעהצעדיםמשמעותייםוחסריתקדיםבמסגרתהמאמץלייצובהחברה,דורשתהחברהבנוסףצעדיםדרקונייםשישבהםלשנותמשמעותיתאתמהותיחסיהעבודהבחברהומציבהאותםכתנאיהכרחי.
לאחרשהתושביםקיבלוסיועמסויםמהעירייה,אנשיהכנופיותהתחילולעבורמדלתלדלתוחילקואלכוג'ל,חבילותמזוןותרופות.
מתחיליםבפעולהמאודפשוטה,שאפשרלבקשמהילדיםלעשות:מרסקיםבננותבמזלגולאחרמכןמערבביםאתהמחיתעםהיוגורט,ביחסשלבננהלחציכוסיוגורט.
זהלאשמשבראחדחשוביותרמהאחר,אבלזונקודתהשוואהטובהלאיךאפשרלטפלבו.
אחריההופעההטלוויזיוניתאצלאדסאליבןהואהמשיךלהופיעעלבמותנחשבות.
רודריגסחשבשהואצריךלחשבמסלולמחדשולקחתאתהקריירהשלולמקוםאחר.
גםבעכועולהמהתוצאותהחלקיותכיהליכודניצחעם38%לעומת30%לרשימההמשותפת,10%לישראלביתנוו-8%בלבדלכחוללבן.
לאמבקריםאותיבצורההגונה.
מאמןצרפתניסהשיטהחדשהשל3:5:2,כאשרז’ירוואמבפההםשניהחלוציםוגריזמןמאחוריהם.
ברגעשהגיעיולי,נהגחוסהלהגיחמדירתהמרתףשבבעלותוקרובלארבעיםשנה,ועברלמשכןהיוםשלוברחבתהכניסהלבניין.
אפילופסוקיםמהקוראןוציטוטיםשלהנביאמוחמד,שמדבריםשלסבלנותכערךדתיעליוןבאיסלאם,יגויסוכאמצעיהסברהלשכנעאתהאוכלוסייההערביתלצייןאתהחגבבתים.
תקופתהבידודהחברתיוהסגרשאנחנונמצאיםבשיאה,היאהזדמנותטובהלנקותאתהבית.
פרמדיקמד"אאביאמויאלסיפר:"כשהגענולבנייןחברנולכוחותהכיבוישפרצואתהדירה,שתיהנשיםהיומחוסרותהכרה,ללאדופקוללאנשימהולאחרבדיקהלאנותרלנואלאלקבועאתמותן".
תחזיתהכלכלניםהיתהלעלייהמתונהיותרשל22.8%.
לדעתהשופטים,איןעילהלהתערבותביתהמשפטבעניין.
ברצלונהממשיכהלנהלאתהקיץשלהבצורהשקשהלהביןוכאשרנותרוימיםבודדיםלסגירתחלוןההעברות,היאעדייןללאחלוץ.
"הביטחוןהתזונתיחיונילחוסןהלאומיבשגרה"
רקלפני20שנהפורטליםכמותפוז,נטקינגונענעשלטובחיינו,האנונימיותהייתהברירתמחדלוהמדינהסערהסביבעלייתםשלהטוקבקיסטים.
חייםיעקבשלום,תושבביתרעילית,נהרגלאחרשתקרתדירהשבהעבדהתמוטטהעליו.
האם,למשל,בעלהשליטהב"ידיעות"צריךלהיותמעורבבבחירתהעיתונאיםוהפרשניםהמוביליםבקבוצה,כתבתאתר"המקוםהכיחםבגיהנום",כתבהלאמעטעלסוגיותשלעיתונאיםובעלישליטהבעיתונים–והיאמציגהאתעמדתהואתהניסיוןהאישיהפרטישלהבסוגיההזו.
מעשיוצריכיםלדבוקבו,כאותקלוןשלאיימחהמעלמצחו.
במקורשימשהמבנהחומהחיצוניתעםחצרפתוחה,שיועדהלהגןעלעוליהרגלולהסדיראתביקורםבמערתהקבורה.
אושרתלוי,אמאשלמאיהבתה-11,שגםסובלתמפגיעתראש,הצטרפהאליהבמיקוםהחדשוהןעוברותיחדאתהתקופה.
מהכללהערובוהאםהכיניםהיוכינים?
המשחקהערביערךבאצטדיוןהי"אבאשדוד,בוצפויהבארשבעלארחאתכלמשחקיהעדסוףהעונהעקבצוסגירהשהוצאלאצטדיוןטוטוטרנרבשלליקוייבטיחותוחששלקריסתהגג.
"לעיסתמסטיקהיאלארקזלזולבמישמולכםאלאגםרעשסביבתי",אומרתלנצוטליבוביץ,"הלעיסהאוהבלוניםמוציאיםמהריכוז,מפריעיםלהתרכזלשמועולהתרכזומרגיזים.
הואמתחרטתוךכדישליחתההודעה,ובצדק.
"ב-2003רובהשגריריםהישראליםגרוויצרובחו"לוהיוםרובםחייםבארץתוךשימורהקריירותהבינלאומיתשלהם",מאבחניםסלוצקיואלמוג,"האורקסטרההוקמהלמעשהכשהחלגלחזרהלישראל.
הנאשם,במקוםלדאוגלאנשיםדואגרקלעצמוולמשפחתו.
קוביפרץבחתונהבווילהבנתניה,בניגודלהנחיות.
ריבוימדאיגשלתקריותבפיקודהצפוןמזהיםבחודשייםהאחרוניםעלייהבחדירותוניסיונותחדירהמדרוםלבנוןלישראל.
הקהלהאדוםשלמרמורקהואמשפחהאחתגדולהשמלווהאתהקבוצהלכלמקוםבארץ.
בכלמקרה,השמיםהיובהיריםכשהתרחקנומהביתהאחרון,ונשבהרוחקרירהאבללאמקפיאהכמוהרוחותבחודשיםהאחרונים.
הוועדההמקצועיתציינהאתאיהשריקהכ"טעותקשה".
אלאשאנשיפיפ"אוהתאחדויותמקומיותשונותנתנואמוןעיוורבטכנולוגייתקוהשער.
זהמחזהקורעלב.
הסגרהחללפניחמישהימיםומאזמספריהנדבקיםגדלים.
כשנמצאהחולשתאבטחהבמערכתמסוימת,ביטוחלאומידןבהשלושהחודשיםלאחרשהתגלתה-אףשהדברחייבלהיעשותבאופןמיידי.
"כחתיבמקוםהאירועוראיתיאתהמקצועיותהרבהוהמחויבותשלכולםלהביאלסיוםהאירועבאופןהמהירוהבטוחביותר.
זהמשחררונותןאנרגיותטובותלהמשךהשבוע.
אנרג'יקסהנפיקה15.8מיליוןמניות,שהן3.3%מהונהשלהחברהלאחרההנפקה,במכרזלמשקיעיםמוסדיים-עלמחיריחידותשכלאחתמהןכוללת100מניות.
עמדתהשידורפעלהתחילהמהכיכרללאהיתר—שהושגרקלפניכשבועיים.
אנשישטרסבורגהאשימואתאוהדימכבית"אבבלגןשנוצר,ופיב"אהאשימהאתשניהצדדים,רקלאאתעצמה.
"אניטסהלחופשעםשלושתהילדיםשלי",סיפרההדס.
הואאמרשיעשוהכלכדישיתפסואתזורקיהאבנים,ואזאנימבינהשהתיקנסגר".
אםהמילהמדעמרתיעהאתכם,כנראהשלאביקרתםעדייןבמכוןויצמן.
העמותהלאהתכחשהלמחויבותשלהלהשלמתהקמתהמרכזהרפואיולהפעלתובמשך10שנים,וטענה,ביןהיתר,כיהיאמכרהאתהנכסלצדשלישיעלמנתשזהישליםאתהמרכזויפעילוכאמורבהתחייבותהעמותהכלפימשרדהבריאות.
בסוףאפריל,שבעהמהכותביםשינולפתעאתדעתםלאחרכמהשבועותשלהתכתבותעםיאנגוהפסיקולדבראתו.
ברגעשהסגליושלםונדעמיעומדלרשותנונוכללהציבמטרות,הליגההלאומיתהולכתלהיותמאודשוויוניתוכלקבוצהרואהאתעצמהמועמדתלעלותליגה,אבלכרגעלדעתיזהמוקדםמדילהציבמטרות״.
יותרמ-16,100בניאדםמתוביבשתמהנגיףבשבועהאחרון-זינוקשל44%מהשבועשלפניו.
"לאידעתישכלזהנמצאבארץ"
מישכןהיומעלכולםהםג’ותומאסוןוקריבלקשיר(16נקודותכ”א)שניצחעלהתזמורתהקבוצתית.
מטוויטרלאנמסרהתגובהלדברים.
"זהכוללצרכיםשלאקשוריםלקורונהאומכשורשכללאינוקשורבחוליקורונה.
התושביםיכוליםלבקרבחנותהנעליים,בסוכנותהנסיעותובמשרדשלהאופטיקאיהמקומי.
מהאענהלוכשישאלאותימהישראלימחפשבמדינההזאת?
סנגוריושלעאמר,עו"דדרורארדאיילוןואדיאבינועםאמרוכיבכוונתםלערערעלהכרעתהדיןוגזרהדין,וכילאמדוברבסוףפסוק.
סולברג,שעמדבראשהרכבהשופטים,הדגיש:"ייאמרכברבפתחהדברים,הסברהמערערות(השותפותבתמר),אושמאהיעדרההסבר,לזהותהמוחלטתביןההצעותמעוררתמיהה,לשוןהמעטה".
אםאתםמכיריםמישהובבידוד–תנסואתזה.
דבריושלאבוקסיסלפיהםהואבטוחשאלונהברקתעומדתמאחוריהמהלךלהשארתאקולטסהגרמהלאוהדיםרביםלהיותאופטימייםבנוגעלכךשהבעליםלשעבראכןמעורבתבהחלטותהניהוליתהמשמעויותיותבמועדוןומוכנהלספקלוגבכלכלי,למרותרצונהלעזוב.
השכןהטובששמונשכח,אבללאהלחותהקלהשהותירעלגבכףידי.
קודםאסגורחוזה,אבלברורלישהעתידכברכאן".
הואנשאראיתיבמשרד,ואמרתילו,אתהלאתצאותשכבבתוךהאוטו,גםאםתצטרךלהישארפהעד12בלילה,אתהתצאעםראשזקוףוהכלבסדר.
זהגםמגביראתהתחרותוהרעבאצלהשחקנים”.
"אלהאנשיםשרוציםלבואלהתפרנסולאנתנולנואתהכבודהזהלבואלעבוד".
פרויקטמיוחדשלמשרדהביטחוןרותםטכנולוגיהמתקדמתשלעיבודקולילטובתאבחוןחוליקורונה.
בכליוםנרשמתדעיכה,קצבהכפלההולךומתרחק,ומקדםתחלואההולךויורד.
חמשנשיםנרצחומאזתחילתסגרהקורונה,וההערכההיאכיהמשברהכלכליוהלחץהנפשי,בשילובעםשהותממושכתבתוךהביתללאמעשאויציאהלמסגרותשללימודים,עבודהאופנאי,הםהסיבותלגידולבהיקףהאלימותבתקופהזו.
אנימזהיראתארגוניהטרורבעזה,גםבזמןמשברהקורונה-אלתנסואותנו".
מאותבניאדםצעדואמש(יוםה')ברחובותתלאביבבמסגרתהמחאהנגדמדיניותהממשלהוהעומדבראשה,בנימיןנתניהו.
כשסיימתיאתהלימודיםיצאתילהסתובבבעולם,ואחתהמטרותשליהיתהלראותאיךמטפליםבסבלנפשיבתרבויותאחרות.
משהונכנס,יצא,ונכנסעודפעם.
ברצלונהמצאהחלוץ,לאבטוחשהואמתאיםלהאואפילויעזורלה–אבלהיאתיאלץלהסתפקבמרטיןבריית'ווייט,הדנישהגיעמלגאנסתמורת18מיליוןאירו(סעיףהשיחרורשלו).
מאחרשהסירלאלוהט,איןצורךלמהרוניתןלמקםאתהבצקבובקלותמבלילחשושהישרמהסלסלהאובאמצעותניירהאפייהעליוהותפח.
ברגעכזהידעתישאניהולךלתהליךארוך.
שארהנתונים,ובעיקרמספרםשלהחוליםוהנדבקים,חשוביםבמידהפחותה.
האםאנייכוללהוציאלחל"תטבחהנמצאבתקופתבידוד?
בתרגיליםהלוחמיםמתאמניםללאמסכות,בניגודלמפקדיםשצריכיםלעבורביןהצוותיםוהפלוגותבמהלךהתרגיל,ולכןהםעוטיםמסכהלצדציודהלחימה.
אבדיהומדרניגשיםלדראפטכאשרהמניהשלהםבשיא:כנראהשכן.
בנוכחותהקהלהזה,כשכולםמכיריםאותיכקולגהשלהם,מתחילסרטהזוועה".
אנימאודמקווהשזהכןישנואתההחלטהשלהם".
אםאאלץלסגוראתהעסק,אנילאיודעמהאעשה.
כעתהואחושששכתבותבסגנוןיובילואתהחברהלסחרורלאנדרש.
סקודההיאהיחידהמביןחמשתהמותגיםהנמכריםשרשמהעלייהבמסירות,גםאםסמלית,בשיעורשלאחוזאחד.
הולנדהכריזהלאחרונהעלצעדדומה,לאחרשדווחששניבניאדםנדבקובקורונהמחורפנים,למרותשמדוברבמצבנדירמאודשבובניאדםנדבקיםמבעליחיים.
ואזאםהיארוצההיאיכולהלטייללמקוםאחר.
ב-15באפריל,כשמספרהנדבקיםהיומיהיהבמגמתירידהמשמעותית,שוחחהמרקלעםמושליהמדינותבמטרהלדוןבאסטרטגייתהפתיחהמחדש.
זההיההבסיס,מלכתחילה,לתשוקתהאימוןשלשפרןכלפייונתן.
תובעיםלשעברמעריכיםכילאחרההפסדלבבחירות,צרותיוהמשפטיותשלטראמפעשויותלהעמיק.
הטקס"לכלאישיששם"בכנסתיתקייםללאקהלוגםהואיצולםמראשוישודרבמועד.
לאחריםהיהקרוםשנמתחביןרגליהםואיפשרלהםלדאותבאווירמעץלעץ,כמוהסנאיםהדואיםהמודרניים.
היאעדכדיכךלאקולטתאתהמתרחש(לימיםתיזכר:הואהיהחיוורודיברמוזר),שהיאמתעלמתמהמילה"חשוב"שלאהופיעהכמעטאףפעםבמעטשהיהלולומרוהיאממשיכהלדחוקבובעליצות,זהאוזה?
חווינולאמעטטיפולבאירועיםמורכבים,אבלהמחלההזוהביאהאיתהתופעותחדשותבקרבהחולים".
אפשררקלנחש,וזאתמשוםשבסוקנזהרשלאלהרחיבבעניינן.
חייםשדמיתועדאומר:"יאיר,יוםאחדאתהתהיהבלימאבטחים,איןלדעת".
"זהנותןלנוחשקלחיות,לטפחאתעצמנוולצאתמהבית".
"לאנתרגל!",הוסיףלפיד.
"ההפחתההצפויהבשימושבתחבורההציבוריתבטווחהקצרוהבינוניעלולהלהוביללעומסיםכבדיםבהרבהמאלושקדמולמגפה",נכתבבמכתבששלחוהארגונים"מרחב-התנועהלעירוניותבישראל","תחבורההיוםומחר"ו"ישראלבשבילהאופניים"לשרהתחבורה,בצלאלסמוטריץ',הבוקר(ב').
בסרטוןשפרסם,ברוךהוסיףבבכי:"דיברתיעםנפתליבנט,שהיהשרהביטחוןבזמןשעמיתנפל.
סטיבןקוטינומנהלאתהבנקהכיגדולבסורינאםהקטנה.
בטווחהקצרישכאןנטלכלכליובריאותי,ובטווחהרחוקיותרזהעלוללהוביללכךשנפתחעמידותלתרופותאנטיביוטיותואנטי-ויראליות.
לאההפסדשלארסנללוולבס2:1היההאירועהמרכזיבמשחקהמאוחרבאנגליהאלאהתנגשותראשיםביןראולחימנסלדוידלואיסכברבדקההשמיניתשלההתמודדות.
כנאענהנעצראתמוללאחרכשלושהשבועותשלחיפושים.
רגעהפסקתבישולהסירופהואסודשמור-שנקראבלדינו"פונטודימאספאן".
גםאםהואלאיעשהאתמהשהיאאומרתהאלגוריתםמספיקחכםכדילפצותבמתןיותראופחותאינסוליןבהתאםלרמתהסוכרהמשתנהבדם".
אבלהעובדהשאנשיםבאיםמהצבאומנהליםאתמערכתהחינוך,זוגםפגיעהביוקרהשלהמערכת.
אלתתמסריאליועדשהואיתמסראלייך.
נכוןשצריךעודצעדכדילהביאתאריםאבלגםאתרומאלאבנוביום.
תלמידותחטיבתבינייםבכפרסבא.
עלפיהמודליםשמתפרסמיםהבוקר,גלהחוםיימשךכלשבועהבא.
עודנכתבכי"ביום24/6/19,ניתנההחלטתהוועדהלמתןהיתרים,במסגרתהנדחתהבקשתראשהממשלה,להתירלולקבלמימוןהוצאותיוהמשפטיותכתרומהמהאדוןנתןמיליקובסקי-בןדודוומחברוהקרובמרספנסרפרטרידג'.
הייתהביןהיתרהצנזוריתהראשית,דוברתצה"לומרכזתאירועיצה”ללחגיגותה-60למדינה.
היהלתקופהקצרהבמכביחיפה,אךהותירחותםמשמעותיוהפךלאחדהחלוציםהבולטיםבפרמיירליג.
בשיעורהמתיםלמיליוןישראלבמקוםהראשוןבתמותהמביןהמדינותהמפותחות,ובפערמשמעותימהאחרות.
הרגולציההחדשהתתרכזבחיפושבעיותבשיתוףמידעואספקתשירותיםבמחיריהפסדכדילמנועכניסהשלמתחרותחדשות.
הפרעותאכילהגורמותגםלבעיותגופניות.
גםבתחילתהגרסההזאתנשמעמשפטהפתיחהשלהרומן.
בחודששעברהואשיתףפעולהעםליידיגאגאכדילארגןקונצרטשהוקדשלאנשיהרפואה.
הואסיכם:"ימינהלאתיכנסלפינההקטנהוחסרתההשפעהשביבימייעדלה.
ישעודדבריםשהואצריךלעבודעליהם,אבלאנירואהכמההואעובדקשה,הואלומדכדורסל,רואיםאתזה.
ואמאענתה:"ולמהאתהאוהבלשמועגםמוזיקהקלאסיתוגםרוק?"
קיירןטריפיירהושעההיום(רביעי)עלידיההתאחדותהאנגליתל-10שבועותונקנסב-70,000ליש"ט,בגיןהימוריםבלתיחוקיים.
מטייליםשהגיעוהבוקרלהתחרץבמעייןליפתאבירושליםאתמימיומלאיםבקצף,כאשרבקבוקסבוןחציריקהונחבסמוךופתחיציאתהמיםנחסםבאמצעותשקיותניילון.
"עירייתיבנהתעשהשימושבכלהאמצעיםהשלטונייםוהמשפטייםכדילקייםאתמעמדהוזכויותיהוכדילמנועאתמימושושלמהלךחד-צדדישישנהדרמטיתאתצביונהשלהעיר,עליוהקפדנועשרותשנים".
"מבאסאותישאיןליזמןלהתנדבולעזורכפישהייתירוצהאזהחלטתישאניעוזרעםמהשאנייודעלעשותהכיטובוזהלצלם",אומרגילאבירם.
אםיימצאקשרכזה,הואעשוילגרוםלדחייתהחיפוש.
"נתניהורוצהכותרתשהואחילק100מיליארדשקל"
כךלמשל,מסךשל1.6טריליוןשקלשלנכסימערכתהבנקאות,כ–95%מוחזקיםבידיחמשתהבנקיםהגדולים,מתוך24בנקים.
בשלבמסויםפרצהקטטהשוטריםהתנפלועליהכיחשבושהיארוצהלעשותפיגוע.
הגענואחריחיפושלעמותההזאת,והבנושישפהחיבוראמיתישלאהבה,שלעשייה,שרקאפשרלהרוויחממנו.
זהמשהומנטליפנימי,להעבירלהםמסרשיקבלואותיכמושאני,שיהיורגועים,שיאהבואתמהשאניעושה.
למהאנילאיכוללהביאאותםלחיותבארה"ב?
היאהושכרהבמשךשלוששניםתמורת6,700שקלבחודש,ונמכרההשבועתמורת2.5מיליוןשקל,לאחרשהוצעהב–2.59מיליוןשקל.
"במקריםרביםילדיםשנוכחיםבזירהעלוליםלהיפגעמאלימותשאיבדהשליטה,גםאםלאהייתהכוונהלפגועבהםישירות",הסבירהענתאופיר,מנהלתהמיזםלמניעתהתעללותבילדיםבמכוןחרוב.
כיצדבאותלידיביטויההטיותשישלרופאיםכלפינשים?
זהעודיעלהבדיוניםהבאים.
שירותהתעסוקהמעדכןכיכיוםרשומיםכ-850אלףדורשיעבודה,מהם576אלףבחל"ת.
ראשהעירהודהשדבריועלוליםלעוררביקורת,אךאמרשבמשפחהשלוזותמונתהמצב.
"תוכניתהחירוםנועדהלתתמענהלקריסההצפויהבהכנסותהמועדוןבעונההבאהבשיעורשלכ-50אחוזובהיקףכספישלמעל20מיליוןשקלים.
זהעצוב,כימדינתישראלמבוססתעלעסקיםקטנים,והםמהשנותניםחייםלמשקהישראלי".
בתאריךזהמנייןהנפטריםכתוצאהמהנגיףעמדעל944בניאדם.
בנוסף,ייתכןשגםהשכונותשניר,נווהשלוםוהרכבתבלודיוכרזוכאזורמוגבללמשךחמישהימים.
הכתביםשאלואותואםהעובדהשטראמפאינועוטהמסכהמקובלתעליו,והואענה:"זוהחלטהשלו".
מוקדםיותרהודיעצה"לכיחולייתפעיליחיזבאללהניסתהלעבוראתהגבולבהרדב,אולםכוחצה"להבריחאותהבירי.
"הקשרהאישישנוצרביןהמטפלותלמטופליםמרגשמאד.
"תעודדואתהילדלקבלהחלטותבכלהזדמנות.
כפישהבטחתיעםשרהאוצר,קצבאותהנכיםיועלו.
התמ"גהעסקיאףעלהברבעוןהשלישיבשיעורשיאשלאזכורדוגמתוברבעוןאחד-44.2%.
מהאנחנויודעיםעלשביטים?
בבתאחת,מ-100אחוזיבריאות,הואהפךלנומולהעינייםלילדשלבוכושלושסכנהנשקפתלו.
ביוםראשוןיהיהמעונןחלקיתעדבהיר,תחולירידהקלהנוספתבטמפרטורות,אךעדייןיהיהחםמעטמהרגיללעונה.
"מגיל15בנבחרות,זההכלבשבילי,איןכבודיותרגדולמלייצגאתהמדינה".
בכךהיאהכריזהעלמעברלגושהימין.
מהתעשהאחריזכייהבלוטו?
הפרהשלהסעיףתהווהאירועהפרהמולהבנק.
המשטרהמהדקתאתהחסימותסביבבניברקוהודיעהכימחצותייסגררחובז'בוטינסקיבבניברקבשניהכיווניםמפינתרחובבןגוריוןועדלכביש4בשלההגבלותשהוטלועלבניברק.
"מאזפברואראףאחדלאהוציאצ'קים,והעסקשליהוארווחי-אבלאיןממילגבות,כלהמסעדותסגורות,כךשהלוואהשביקשתיהיתהפותרתליאתהבעיהשלהחודשייםהאלה.
במהלךהקריירהעזוזירדעםבנייהודהלליגההלאומית,העפילאיתהחזרהלליגתהעל,ואףרשםאיתהחמשהעפלותלליגההאירופית.
ניקסרוקדתבפראותבמרכזהאולפן,נישאתעלנעליהפלטפורמההנצחיותשלה,שמוסיפותמעטגובהל–1.56מטרשלה.
"בחודשמארסנסגרוהשמייםוכתוצאהמכךהופסקהההגעהשלעובדיםזריםלתחוםהסיעודבארץ,כאשרבחודשרגילמגיעיםלישראלכ-700עובדיםזריםבממוצעלתחוםהסיעודהביתי",מסבירההשרהלשוויוןחברתיוגמלאים,ח"כמירבכהן.
אדםמבוגראמרלושהואלאבסדרוהואפשוטהתחיללקללאותו".
בסרטוניםשצולמועלידיארגון"עדכאן"נראהפולקמריםומובילצמיגיםלתוךמדורהבוערתכחלקמהפרתסדרמולחייליצה"ל.
בשנת1991הואעברתאונתטיסהכשהליקופטרשבוטסהתנגשעםמטוסקטן,דברשגרםלמותםשלשניאנשים.
בשםמדינתישראל,אנימביעצערעמוקומקווהלהחלמהמלאהלפצועשהגיעלישראלונעשההכלכדישיחליםבמהרה".
“אנישמחלדעתשאנשיםחושביםשאנייכוללעזורלקבוצה",אמרוייסמןבמסע"תהראשונהשלוכשחקןויאדוליד.
במקביל,החברותנדרשולהגביראתקצבביצועהעבודותולהאיץפרויקטיםרבים-בהםפרויקטהחישמולברכבת,הקמתהרכבתהקלהבתלאביבוסלילתנתיביתחבורהציבורית-כחלקמתוכניתכוללתלהאצתפרויקטיםבתחבורה.
למרותשכנראהזהלאיקרההקיץבגלליוקרהטרייד,מסתמןשאנדטוקומבולאיכוללזכותבאליפותבמילווקיויהיהחייבלעזובעםסיוםהחוזהב-2021.
חלקממרכזיהחיסוניםסגורים,חלקםעובדיםבשעותמופחתות.
חלקםהיודתייםואחריםחילונים,חלקםציוניםוחלקםלאו,אךהמשותףלכולםהיהשעצםקיומםכאינטלקטואליםממוצאמזרחיקראתיגרעלההגמוניההישראליתשלתקופתםועלהמשוואההכורכתזהותתרבותית-אתניתעםעמדותאידיאולוגיות.
ובכלזאתכלנקודהחשובהבליגההזאת".
וזוהאחריותשלכחוללבן,שזורקיםפצצהותורמיםלכאוס".
גםשםהייתיבידייםטובות,רעשיהרקענסכוביטחוןכששכבנולנוחבצהריים:קרקושהצלחות,מיהברזהניתכיםעלקרקעיתשלדלי,הסידוריםוהנקיונותבמטבח.
לאלעזובאתהעירבכדילהיותקרוביםאליךבכלנשימה.
כיוםהשטחהנרכשפנויונקימזכויותלצדדיםשלישייםכלשהם.
בינתייםביישובהקהילתישכניהבצפוןהארץ,השףאנטוניומנסה,הזכורממסעדתהעברהמוערכת"אליאולי"בתלאביב,התחיללעשותמשלוחיאוכלשלהמבורגריםוכריכיםבאזור,פעמייםבשבוע.
וגםאילוידעתיאתשםהשכונההחדשה,הרילאאדעאיפההיא.
חבריהבית,ובעיקרגברים,דילגומעליה(שמחתי,אגב,עלמינויושלעודדפוררליו"ר.
באגףהכלכלניתהראשיתבאוצרמעריכיםכיעלרקעירידהבביקושיםמקומייםוגלובליים,לאכלהעובדיםשיצאולחופשהללאתשלוםיחזרולמקומותהעבודהשעזבוולאכלהמובטליםהטרייםיצליחולמצואמקוםעבודהבאופןמיידי.
התמורהבהקצאהמשקפתמחירמניהשל48.5שקל,הגבוהב-3.1%ממחירהמניההיום(ד')בפתיחתהמסחר.
סיהחליטהלהיענותל-400מיליוןשקל.
בלאק,שחורבן29,נורהשבעפעמיםבגבועלידישוטרבקנושהשבוויסקונסיןביוםראשוןהאחרון.
ואזהיהגםמישהונחמדמספיקכדילהגידלנו'בואותעבדויחד'.
עליעותמןדיברעלהשגרההחדשה:"אנחנומתפלליםלמעןהבריאותשלכלאזרחיהמדינהוהעולםומאמיניםבחזרהמהירהלשגרה.
עידןורד:"סופגיםשעריםשאסורלנולקבל".
מחיר:החלמ-279דולרים),(מסוףחודשיוני,בימיראשון,שלישיוחמישי.
והאםזהמבויםרעכיזואמירת-מטאעלמציאותמפוברקת,אושהאשמהבבמאילאמוכשרשלאמסוגלאלאלעבורביןשניקטביםשלמלאכותיותמבלישרגעאמיןאחדיצוץשםבמקרה?
הרעש,בעוצמה6.4,היכהמדרוםלבירהזאגרב,דיווחיםעלגגותובנייניםשקרסו.
בשניהםאיןכמויותמשמעותיותשלמים,וזהלאמפתיעבהתחשבבקרבתםהרבהלשמשובטמפרטורותהגבוהותעלפניהם.
שובושובההפקהמשדרתלהםשהנהניתנהלהםהזדמנותלהיכנסלתוךמשפחהמושלמת,ושכלכשלוןבנושאנובערקמהעובדהשהםלאבוגריםמספיקכדילשנותאתהדפוסיםשלהם.
בתוכניתהבוקרשלוושלבןכספיתברדיו103אפ.
מחר(ב')ייכנסולמעגלהתחרויותשלושהישראליםנוספים.
ארגוןהמוריםהואהיחידשלאהגיעלסיכוםחתוםעםהמדינה,אלארקלהסכםשבעלפהשקבעכימוריהתיכוניםילוואתהתלמידיםהניגשיםלבגרות,גםבחופש.
אבאתפתחזאתאני",דפקתיעלהדלת.
"השינויהזההחלבמאי",הואסיפר.
הרבהרואיםאותיוצועקים:'הנהיאפסטאם'".
עודנכתבכי"למעלהמ-80%מפקודותהמאסרחלףקנסמוצאותבגיןקנסותנמוכיםיחסית,שלעד5,000שקלים".
לאבהסכמיםשהיוםנחתמיםומחרלאשוויםאתהניירעליונכתבו.
"מיאמרשאיןגליםבכנרת",זההשלטשמקבלאתפנינובמתחםהספורטהימי"חלוםעולמי",שנמצאצפוניתלחמיטבריה.
המציאותהחדשהמטילהצלשלחוסרוודאות.
דנהאם,שגדלהבביתאמיד,אמנותיוסופרליברליבניויורק,כזהשהעניקלהאתהתחושהשמותרלהתמידלהגידהכל,גדלהלהיותביןהיתראשתשיווקמוצלחתמאוד.
אנשיםכמוהרבנאומבורגלאכלכךאוהביםמלחמות,ומעדיפיםבמקוםלקבולעלהרשעה-לחכותשיפלועליהםבסיבובהבא.
נתניהוכברהקיםהרבהממשלות,אבלהואמעולםלאהקיםאחתשמושבעתשבועלפנישמתחילמשפטשבוהואנאשםבשוחד,מרמהוהפרתאמונים.
גםקיםקלייסטרסהגיעהלטורנירעםתשוקה.
כלומר,בניגודלטענתגורמיהשלטון,הפגנותאינןחתירהתחתהדמוקרטיהאלאאמצעיחשובומרכזי,"כליחברתיופוליטימןהמעלההראשונה",במימושדמוקרטיהשמתייחסתאלעצמהברצינותכתהליךמתמשךומתמיד-ולאברגעבודדבקלפי.
בישראל,מנכ"למשרדהבריאותמשהברסימןטובפרסםאמששתיהוראותחדשותשנועדולמנועככלהניתןאתכניסתהנגיףלישראל.
בעיהנוספתהיאהחלודהשלארוןג׳קסון.
"אנייודע,קשהלכולם,קשהלילהביןאתזה,אבלאנימשתדל.
גביםתקיםאתהמרלו"געלקרקעשל40דונםשרכשהבסוף2019תמורת107מיליוןשקל,באזורהתעשייהגדרות,סמוךלכביש6.אבייעקובוביץ',מנכ"לגב־ים,אמרכי"למשברהקורונההגיעענףהמרלו"גיםללאעודפים.
בדרךכלללפניהפעלתהסרטוןמופיעהפרסומתאחתאושתיים.
"החודשיםהאלומעצימיםאתתחושתהבדידותומציפיםאתהקשייםהחברתיים".
גםמדףהביציםבמרכולהיהמלאולאנרשמההתנפלות.
"משהדייןהיהידועכאספןעתיקותוגםכשודדעתיקות,כפישסיפרבספריו",אמרד"ראיתןקליין,סגןמנהלהיחידהלמניעתשודעתיקותברשותהעתיקות.
לצדזההבריאותיוהכלכלי,ישנומשבראחד(לאפחותחמור)שרביםמאיתנומתמודדיםעמובימיםאלה–פתירתבעיותאינטרנטיותלקשישים.
מבחינהרומנטית,מההבנתעלעצמךלאורךהשנים?
ברובהסקריםהואאףגבוהיותר,ובאחדמהםאףמגיעל-15%.
אתאותוהפטאירהממולאבסחלבתוכלולמצואגםב"ממתקיהווידי"בנצרת,אםאתםמזמדמניםלשם.
הכליהחדששלגוגלמאפשרלתרגםבמהירותהודעות,טקסטיםואפילואימוג'ילכתבחרטומים,והואעשוילסייעגםלחוקריםוהיסטוריונים.
מזכירקצתאתשנותה-90.
חבריהקואליציההסכימושהשימושבשב"כנחוץלטובתהתמודדותיעילהיותרעםהמגפה.
לאחרונה,קיימיםגםטיפוליםחדשיםשכולליםשתיתרופותבלבדבכדוראחד,ובכךטיפולחדשזהמקטיןאתהסיכוןלאינטראקציותביןתרופתיותאולהתנגשותעםטיפוליםאחרים.
המבוכההזולאצפויהלהפריעלאנשיהקמפייןלהמשיךבמאמציהםלקדםאתהטענותחסרותהבסיסלזיופיםבבחירות.
מספרהנדבקיםבביתהספרעלהאחרהצהרייםב-22,לאחרשמוקדםיותרעמדעל119(105תלמידיםו-14עובדיהוראה).
שירותהדוארהפסיד8.8מיליארדדולרב-2019-לאחרשניםשלהפסדיםשלמיליארדידולרים,ולארשםרווחמאז2006.
כלמחקרקובע:זאתהדיאטההטובהביותרלירידהבמשקל.
סוניבחרהבעיצובעתידני:מלבןשחורמעוגלעטוףבשני"סנפירים"לבנים,עםנגיעותשלכחול.
מהיציעהשקיףהבעליםונשיאויאדוליד,רונאלדו,אחדהחלוציםהגדוליםבכלהזמנים.
לסיכוםהדיוןאמרהמ"מיו"רהוועדה,ח"כטליפלוסקוב(הליכוד):"עלופהכמהרעיונות:חל"ת,שיפוימעסיקים.
בחקירההאפידמיולוגיתעולה,כילאהיתההקפדהעלהנחיות.
שלישית,קייםהתסריטשלויליאםגולדמן("הנסיכההקסומה"),שאומנםמצמצםמעטאתהאלימותהקשהשבולטתיותרברומןשלקינג,אבלנוסךבתסריטמידהבריאהשלהומורשחורונחוץ.
טראורה,ישלהניח,ימצאאתעצמובקבוצהחזקהבקרוב.
זהלאהיהמלחיץמאודולאפחדתיבמיוחד,אבלזולאהיתהטיסהרגועה".
הבחינהנבחנתעםאסמכתאשלהאזרח".
הראלומנורהתמכובדחייתההצבעהעדלמיצויהמו"ממולדלקלנוכחההתקדמותבמגעים.
ביידןבנאומו:"זמןלרפאאתאמריקה"
המערכותשהיואמורותלהתריעעלדליפתמידעבכמותכזולאפעלוכנדרשוכךהתאפשרלתוקפיםלפעולללאהפרעה.
ראשיהעריםבניברק,אלעדוביתרעיליתוראשמועצתעמנואלהאשימואתנתניהוכיהובילבמכווןלכךשיוטלסגרעלהעריםהחרדיותבחגים.
בהחלטתהריביתהקודמת,במאי,הצביעאחדמביןששתחבריהוועדההמוניטרית,הקובעתאתגובההריבית,בעדהורדתריביתלאפס.
מלבדהבהלהלניירטואלטוההתמכרותלאלכוג'ל,אחדהמאפייניםהבולטיםשלהתקופההאחרונההואז'אנרחדששלהומורברשתוכשמדוברבמועדוןכמוליברפול,אלתצפומהגולשיםלהישאראדישים.
בניגודלמגמההעולמיתשפונהלאנליטיקסולמידעככלישמפחיתסיכוניםומקנהלאנושותיכולתמשופרתבהתגוננותמולאיומים,התגברות"הסיכוןהחמישי"מחזירהאתארה"בויחדאיתהאתהעולםכולושניםרבותאחורהבמובניםרבים.
יו"רועדתהכלכלה,ח"כיעקבמרגי,הודיעהיום(ב')עלהחלטתולפתוחמחראתישיבותהוועדהבדיוןמיוחדשיעסוקבהפעלתהתחבורההציבוריתבשגרתהקורונה.
גננותמתכוננותלחזרהלשגרהבירושלים,השבוע.
שקדאמרשחשחובהלבוא,משוםשהשתתפותובמבצעהיתה"גולתהכותרת,הדברשלמענונולדתי".
גובההגליםינועביןשנימטריםוחצילחמישה.
ניסיתילעשותצלילשלקמח.
אבלמיהןהעריםהירוקות?
אנשיםנשרפיםפה".
ברורשזהלאאותודברלתרוםבדיגיטל,אבלזהלאאומרשצריךלוותרעלהתרומה.
יששחקניםבודדיםשיותרנוחלעשותאתהרעשעליהם,כמוירדןשועהכזה,אזמתלבשיםעליהם.
והפרקשהכיחיכיתילוהגיע,שמדברקצתעלדניסרודמן.
בארגוןחששושאםאנשיםיתחילולחבושמסיכותהםירגישובטוחיםמדי,לאיקפידועלריחוקפיזיואוליאףיחמירואתההדבקה.
ביןלביןמנסהלגנוברגעיםפרטייםאמסטרדמייםכאלהואחרים,ולנשוםאוויראירופאיכמהשאפשר,כיבקרובהבועההזאתתישארזכרוןרחוקומתוק".
ביוםראשוןמזגהאוויריהיהחםמהרגיל,אךמיוםשנייחלהשינוי:תחולירידהבטמפרטורות,ומשעותאחרהצהרייםיירדגשםמקומימלווהבברקיםורעמים.
העםאמראתדברווהכריעהליכוד.
במשךכלאותןשניםמילאהמיכלעבורדודאתתפקידהמאהבתוהידידהלעתצרה,ואילוהואהיהעבורהחברומגןמחייהרווקותהמחודשתשהפחידואותהכלכך.
התעוררבהחשקללכתאלחוףהיםשלחיפהאחריסיוםיוםהלימודים.
ישראלנכנסתלסגרשלישי,כשבדקההתשעיםממשהושגומספרשינוייםמשמעותיים,בעיקרבתחוםהחינוך.
רבעשנישל21:41סגרעבורקליבלנדאתהמשחק.
בכלמקרה,לאמדוברברבי-קומות:אףאחדמהםלאיהיהגבוהמ-12קומותבשלהמגבלותשכופהשדההתעופההסמוך.
קבוצתהמשקיעיםשאירגנוברוטוטריגלאינהמתכוונתלהעלותאתהצעתהמחירשלה,בעיקרמשוםשמאזשהוגשהההצעהחלההרעהבמצבהשלישראיירבעקבותהדחייההצפויהבחזרתחברותהתעופההישראליותלפעילותסדירה.
ומהעםאכילהבמסעדות,האםישסיכוןלהידבקמכליםשלאנוקוכמושצריך?
יצאנומותשיםמהקיאקים,והתחלתילעבורבית-ביתולבדוקאםישנםאנשיםאושאחדהבתיםפתוח.
המקוםמכונהגםגבעתסוקולובוגם"הרהברוגז"-היותשהגבעהממולמכונה"הרהשלום".
המאמןהתייחסלנושאבחשבוןהאינסטגרםשלו:"אנילאיכוללהיכנסלשבועייםשלבידוד.
במפלגהבוחניםשיבוץשלשנימועמדיםערביםלפחותבצמרתהרשימה.
"לאהבנתי,הזקןהזההואהדייטשלךואניהפלאןבי?
המדינהנסגרההחלמיוםחמישי.
מישלאיהיוגםהערבבסגלבטדיהםדןאיינבינדרואורזהבי.
מסעדהזאתלאחנותנעלייםשנכנסים,מדליקיםאתהאור,מנקיםאבקוחוזריםלעבוד.
כךלמשל,אסורלעשןברכבפרטישבואחדהנוסעיםהואבןפחותמ-12.
זותקופהשלמתחוחוסרודאות.
גםהיוםכשאנימגיעלניוזילנד,כביכוללעבוד,אניקודםכלמטיילבנשמה.
אתמולדיווחההונגקונגעל48חוליקורונה–הנתוןהגבוהביותרליוםמאזשהמשברהחל.
יהונתןגיטלמןהואמתופףשהופיעביןהיתרלצדשירימימוןודניסנדרסון,אךכעתכלזהנראהכהיסטוריהרחוקה.
בשונהמהסגרהקודם,הפעםהרכבתתפעל.
מהבית,מלמלאיזי,ואניהוספתיבקולנחרץ:איזהבית,הריקנינואתזהכחוק,זהשלנו,וכדילמנועעודדיבוריםהוספתי:היאפשוטמתגעגעת.
בוגסהודהבפניעוזרהמאמןשלההורנטסבאותהתקופה,ג'וניבאך,שההערההרסהלואתהקריירה.
בפרקליטותטועניםכילראיותשבידיהםישסיכויסבירלהביאלהרשעתהבןבתקיפתאמווכיהםיבחנואתחוותהדעתהחדשהבימיםהקרובים.
כשהבנתיאתזהסרתילעשותקפה,כדילהירגע.
עימותבקבינטהקורונה:"לצמצםאירועיםל-50איש"
לבסוף,איגודלשכותהמסחרמזכירכיהחוקאינופוטרתווישימשימושבפרטאימותמוגבר.
אתדו"ח2019הגישבאיחורשלשנה.
הייסוריםהעצמייםשמהמרמפסידחווההםאולילאמשהושהייתמאחללעצמך,אבלישסיפוקבלתימוסברבלשיםזיןעלכלהעולםולראותכמהנמוךאתהיכוללהגיע.
אחריסגרנוקשהו-75ימימלחמהבנגיף,הפכהבשבועשעברניו-זילנדלמדינההראשונהשניצחהאתנגיףהקורונה.
השיהוילאיועיל,אלאדווקאכעתניתןלהסדיראתכלהדרישותהמשפטיות.
לכךשהאמריקאיםבתקופתטראמפיתרפקועלתקופתשלטונושלריצ'רדניקסון(אםכינכוןשהואעולהעלטראמפבכלפרמטר,אפילובמינוןדבריהאמת—אבלזולאחוכמה).
מרגעשגינסבורגנהפכהלכוכבתברשתותהחברתיות,זההיהענייןשלזמןעדשתוכניתהמערכונים"סאטרדיינייטלייב"תעלהעלהגל.
אחרכךניגשהגוזילטפלבקורבן:"החזקתילהאתהראשואמרתילה'תישאריבחיים.
בעיקרכיבשניםהראשונית92%מההוצאותשלנוהיובשקלים.
אךעבורניצה,כאמור,זהלאהספיק.
לאחרהמלחמה,נסעללמודבאוניברסיטתגלזגובסקוטלנד.
אמיראליחי,מייסדומנכ"להחברה,אומרשהמערכתיכולהלחסוךאתהמאמציםוכוחהאדםהרבהנדרשכדילוודאבידוד:"כשחזרתימארצותהבריתונאלצתילהיכנסלבידוד,פקחהיהצריךלהגיעלביתיכחמשפעמיםכדילוודאשלאיצאתימפתחביתי.
עכשיוחסרלי250מיליוןשקלבקופה.
עו"דליוביןהתייחסגםלטענתמכביחיפהבנוגעלסיטואציההמשונהבההמשחקיםאמוריםלהתקייםללאקהל,אךכוחהאבטחהרקגדל:"לאייתכןמצבאבסורדיבוללאקהלביציעיםנאלצתהקבוצהלהכפילאתכוחהאבטחהואתכוחהשיטור".
כשנותררקחלקקטןמהגליוןהיאכברלאהצליחהלשחזראתשםהכדור,אבלהיאמעולםלאכעסהעלסאשהשלה.
לפנישניםרבותהוזמנתילהתארחבאירועיפתיחתועידתהמפלגההקומוניסטיתשלרומניה.
אםתהיתםפעםלמההםמתכוונים,הרילכםדוגמהאחתמנירבות.
במקורהטכנולוגיהשלסיונועדהלאפשרלבעליחנויותלעקובאחרהתנהלותהקוניםבחנויותוהיאכברמופעלתברשתאופנהבינלאומיתהפועלתגםבישראל.
נשבעתישאיךשאנימגיעהלארץאנינרשמתלחוגרכיבה,וכךהיה".
כשפרצהמלחמתהעולםהשנייה,ב–1בספטמבר,הואשמחמשוםשלאהספיקלהכיןאתמטלותהקיץלביתהספר.
הקבוצה,למרותסגלאיכותיוצעיר,סבלהמחוסריציבות,והמאמןהביןשכדילדגדגאתהאליפותהואחייבמסערכשמשמעותי–וזהמהשקרה.
אושהטעותהזותתוקןאושאחיהבמציאותהזו.
"אנחנוגריםבמנ'צסטר,כשכרגעהתחלואהכאןגבוההוישסגרחלקי.
קשהלסכםמהיהיהאורכושלהחופשהגדולכיאישעדייןלאיודעמתיחוזריםלשגרתהלימודים,אבלההנחההיוםשהחופשיתקצר,תהיההשלמהשלהפעריםהלימודייםובחלקהאחרוןיהיהמרכיבשלקייטנה,מרכיבשלשעותפנאי.
"אנימקווהששירוחבריהימשיכולדאוגולעזורלאחריםכמוניגםכעת,כשהשגרהשלהםתחזורלהיותעמוסה.
כולםמחפשיםלתתעצות'איךלחיותאתהחיים',אבלמעטיםאלהשבאמתובתמיםמסתכליםפנימה,בוחניםאתההתנהלותשלעצמםומחפשיםאתהטובשבאמתוכם,החוצה".
לדבריגורםהמודיעין,ישראלאינהקשורהלאירועיםאחריםשהתרחשולאחרונהבאיראןוהממשלההמקומיתהגדירהכתאונות,כמואודליפתגזכלורבמפעלכימי.
טראמפאמראחריהשיגורההיסטורי:"זהמדהים".
זהלאיעילבעיניה.
משמעותהתפטרותושונהותוצאותיהמרחיקותלכת.
יהודה(לודוויג)שטיינברג,אביושלעמוס,עלהלישראללאחרהשואהשבהאיבדאתאשתוובנו,הקיםמחדשמשפחהועיברתאתשמולשנאן.
משרדהבריאותעדכןהבוקרכי4,674בניאדםאובחנואתמולעםקורונה,ו-31נפטרומאתמולכתוצאהמסיבוכיהנגיף.
עלינולמגרשמאודעצבניים,אבלהשערהראשוןשלמניירוהרגיעאותנו.
ההסתדרותהודיעהכיהשיחותעםמשרדהאוצרבנוגעלהסכםעםהמגזרהעסקינקלעולמבויסתוםוהמשאומתןהופסק.
כדילמנועתמונותשלשוטריםרצים,פתחנואתהספורטבים,ספורטיחידני.
בימיםהאחרונים,בדבבדעםהתעצמותמשברהקורונה,אנועדיםליותרויותרמעסיקיםהנאלציםלצמצםאתהיקפיפעילותםואגבכךלהוציאעובדיםלחופשהללאתשלום(חל"ת)אולפטרם.
בשוקהאג"חהקונצרניות,תלבונד20ירדב-0.15%,תלבונד40ננעלביציבותעםעליהשל0.02%;ותלבונד60ירדב-0.
הסרטמבוססעלחוויותיושלהשחקןשיהלהבאף,בעודוילד-שחקןלאבאלכוהוליסט.
אמאשלוצעקהמרחוקשהואבחורחולהויתנולהלדבראיתוולהרגיעאותו.
כמהדקותאחרכךהצילהשוערהספרדישערודאיעםהצלהגדולהמנגיחהשלסון.
העצרת,בסימן75שניםלשחרורמחנהההשמדהאושוויץ,עוסקתב"מנהיגותבמבחןהמציאות".
דבריםאחריםלחלוטיןמענייניםאותךכרגע.
החששהואכימספרהצוותיםהרפואייםשבבידודיילךויעלה,עדלאיספיקהשלמערכתהבריאותשלאתוכללתתמענהלמספרהחוליםהגבוה.
הפיתוילחזורלדימויהזההואגדול,אבלבניגודלדימוישלהאופניים,שמלווהאותימאזשאניזוכראתעצמי,אתהדימויהזההרגשתישמיציתי".
"כמואחרים,שניהםחיוונהרגועלידימשטריםמדכאיםוקולוניאליסטייםשלעליונות,המערעריםאתהאנושיותשלהם".
"ישלאמעטקולגותשנמצאיםבדילמההזו.
הכלביםהםלאאמצעיהזהירותהיחידבמניעהשלהפצתקורונה.
קיק-תבשילאפונהאתיופיהמוגשבצורהשלמחית.
הכותבהואשותףמנהלומייסדשלקרןארדיינמיקקפיטל,קרןגלובליתעםחשיפהדינאמיתלנכסים.
בנתניהמרביתהעוליםהיומרוסיה(67.1%)ומצרפת(13.6%).
שחקניםנוספיםסיפרושהםמרגישיםבכושר,ומהשמפריעלהםיותרזההיעדרהקהל,שמריםאותםכשהאנרגיותיורדות.
אתהתיקניהלהעו"דספיברא"זיונגמפרקליטותמחוזתלאביב.
ביוזמהשהחלהכברבראשהשנהונמשכהגםבכיפור,הקימובקהילההקונסרבטיביתשלאוונטורהטורנברי,בצפוןמיאמי,דרייב-איןשאליוניתןהיהלהגיעעםהרכבולהשתתףבתפילות,מבלילבואבמגעפיזיעםהמתפלליםהאחרים.
ספרעלמבצע"אמץמשפחה",מהמיוחדבו?
ממשיכיםבפתיחתהעונההטובה.
אנילאמאמינהשישעדייןהורים,ששוקליםלהרוסאתהחייםשלהילדיםשלהםעםשםמימיהעלייההשנייה,שכולםיצחקועליו”.
מנתונימשרדהבריאותשפורסמואמשעולהכי5,586בניאדםמוגדריםכעתכחוליםפעילים,ו-10,465החלימו.
ההחלטהקיבלהביטויבמכרזיםמעטיםבירושלים,באריעקבואבןיהודה,ולאבאזוריביקושאחריםכראשוןלציון,נתניהוקרייתאונו,שבהןההנחהעלהדירהגדולהלעומתשארהיישובים.
בהודעתהצבאנאמרכי"עלאףהסיטואציההמורכבת,מצופההיהכיהלוחםישליםנוהלמעצרחשודויגיבעדלכדינטרולהמחבלכפישקובעותהוראותהפתיחהבאש".
ישאומריםשזההעץהכיגדולבארץ,וישהרואיםבועץמזלאליומגיעיםעלמנתלקבלברכהאוכדילהביעמשאלה.
ישראלנותרהבמקוםהשלישיללאסיכוימעשילעלותליורו2021.
ביידןעצמוכינהאתפוטין"בריון"והפרשניםסבוריםשיובילקונוקשהיותרכלפימוסקבה.
הסיבההשנייההיאלמעשההשדרשלפיוחגיםומועדיםאינםחשוביםדיים.
קודםתהיובניאדם.
ראפאלפאוול,פעילנגדגזענות,נידוןלשנתייםמאסרבגיןמרמהוזיוףמסמכים.
ברחובהרצלנסגרההמדרכהבשלעבודותבנייהוהולכיהרגלנדרשולעבורלצדהשנישלהכביש.
קצרולעניין,עזרהתכלס.
למהדווקאחלבוןמןהצומחעדיףואיפהניתןלקבלאותובמזון?
לברוןג'יימסהתייחסגםהואפעםנוספתלאירוע.
כמובאייםרביםהנהניםמקרניהשמשברחביהעולם,גםבטנריףניתןלהתנסותבאטרקציותימיותרבות,שכוללותאופנועייםומצנחירחיפהשמחובריםלסירות.
שיעוריהתחלואהבגבריםובנשיםדומהבגילאיםצעיריםיותר,ומגיל55עולהיותרבקרבגבריםבהשוואהלנשים.
בפרקליטותמחוזדרוםביקשוכיהנאשמיםלאיצפובמתלוננתאלארקישמעואתקולה,אךהשופטיםדחואתהבקשהוקבעוכיהםיצפובדיוןבווידיאו.
בלוגדעותבענייניהשעהבהשתתפותכותביםמתחלפים.
אנייודעשזהיהיהקשה,אבלביוםאחדשלתחרותכלדבריכוללקרות".
סמוךלשעה20:00,בעודהבפארק,הבחינהרעייתושלהנאשםכיאחדהנערים,ד',מוסרלנעריםשטרבסך50שקל,שמעהאותםמשוחחיםעמועלתשלוםנוסף,תוךאיוםלכאורה,והדברעורראתחשדה.
והמעשהשלח"כהשכלהואבלתימוסרי.
פספסתםאתלילהעלבונות?
גםביערהמלאכים,הסמוךלקרייתגת,קרסועציםרביםלאחרלילהשלרוחותעזות.
לצעריישכאלושמנצליםאתהסגר,גנבווהשחיתובתיספרוגניילדים".
הגשםשגרםהיום(ה')להצפותברחביהארץייחלשהערב,ובסוףהשבועמזגהאוויריהיהמעונןחלקיתוקריר.
התייחסלסוגייתאוסמןדמבלה:“המצבהזההואחלקמהדרךבמועדוןולשחקן,כלעודהואשחקןשלנו,אניסומךעליוובונהעליו.
כךנוצרעלפיהחשדמסלולעוקףלחובתהדיווחשלהדגימה,בעודשאםהיאחיובית-היאאינהמדווחתלמשרדהבריאות,לאמבוצעתחקירהאפידמיולוגיתוהנדגםאינונדרשלהיכנסלבידודויכוללהמשיךלהסתובבחופשיובכךלסכןאתהציבור.
עודלפניכן,מאמןהקבוצה,מרקובלבול,דיברהיום(חמישי)במסיבתעיתונאיםלקראתהמפגש:"בסךהכלישלנוחומרטובשלשחקניםצעיריםשקיבלאתהבמהובצדק.
לאראיתיאיךמישהיתוכללהשתלבבחייםשלי,והרגשתישאניצריכהעודלעבורדבריםבעצמיולחזקכלמינייסודות.
אזאםעדהיוםהפטריותהיחידותתוצרתהארץשהכרנוגדלובנגב,עכשיוהבשורהמגיעהבכללמהצדהשנישלהארץ-מהגלילהעליון.
סוארסהואכברהיסטוריהמבחינתברצלונה(לפחותעדלמפגשמולה)וגםאםלאיגיעחלוץישבסגלהקייםמספיקכליםהתקפייםכדילחפותעלהמספריםשסיפק.
ואולם,הואמעריךכיבעודחודש-חודשייםנראהירידותמחיריםמשמעותיותיותרהנובעותמהורדתהמכסים.
בשנת2013הושחתכלהרכוששלמשפחתושלקמאבינגהבעקבותשריפהשפרצהבביתם,אבלהארועהמצערההוארקגרםלולהיותנחושיותר,אחרישקבוצתוגםדאגהכספיתלמשפחהומימנהעבורםרכישתרהיטיםחדשים.
אנימקווהשזהלארגעי,כילצעריישהרבהמקריםשלאלימותקשהכלפיהצוותהרפואיואנחנושםמבחירה".
לגבימצבוהגופני,אמרג'יימסכי"כרגעאניתפוסמאוד.
הפנדלשמספר22החדששלבארסהסחטהפעםהלךכמובןלליאומסי,שלאהתבלבלמהנקודההלבנהבדקהה-33בדרךלשערוהראשוןהעונהוהשוואתההישגשלסרחיוראמוס(17עונותרצופותעםגולבליגה).
היאשוקעתבחייםשלהישרדותותחזוקתהביתכדישלאיהיהפיצוץ.
לזכותהשל"קיבוצניקים"יאמרשהיאנשמעתבדיוקכמושקיבוצניקיםמדברים.
מתישכבותגילנוספותצפויותלחזורללימודים?
הצוותשלא'נדרשלהתמודדעםאירועהלחימההמורכבשכברסיפרנועליו.
אבלמהעושהאמאחולהלילדיםבריאים?
בפרסברנרלספרביכורים,שמוענקהשנהבפעםהראשונה,זכתהמיטלזהרעלספרה"נבדה"
"הכרחישנראהאתהנוכחותשלהמפלגההרפובליקנית,כדישהבוחריםידעושהםלאיכוליםלחמוקמזיופים",נכתבבמייל.
"עםניראנייכולהלהיותאנימאהאחוזמהזמן"
אחרייומייםבלבדנעצרתימולקירשלאשועשן-שריפותהענקמקליפורניהעשודרכןצפונהאלפורטלנד-שםנאלצתילסייםאתהאתגראחרי200מיילבלבד.
פעםבןמלךנפללשיגעוןשהוא"הינדיק"(תרנגולהודו),התיישבערוםמתחתלשולחןוהתחיללאכולפירוריםועצמות.
ההמלצותהןלהקמתמערךבדיקותותחקוראפידמיולוגישמסוגליםלבצעכ-10,000בדיקותביממה,והחדשותהטובותהןשמסתמןשזהואכןיעדשיושגבטווחהזמןהקרוב.
הקלאסיקוהגדולשנערךהערב(שבת)והסתייםעםאכזבהגדולהעבורברצלונהשנכנעה3:1לריאלמדריד,סיפקאתהסחורהעם4שעריםולאמעטנתוניםהיסטוריים.
הלווייןהחדשמשפרלמעשהאתהיכולתשלישראללהשיגהתרעותמוקדמותעלהכנותליריטילים,עלניסוייםבטיליםחדשיםועלאתריםשבהםמפותחיםומיוצריםרכיביםשלתוכניתהגרעיןהאיראנית.
בכתבהאישוםנכתבכיעקבהעובדהשחששהמתגובתוכאשריראהאתההזמנהלדיון,ביקשהאהרונוביץ'מהשליחשאמורהיהלמסוראתההזמנהלידיהנאשם,כייצלצלאליהשניצלצוליםבטלפוןהניידוינתקאתהשיחה,בכדישתצאמהביתבעתמסירתההזמנה.
התפילההזוהתקיימהעלפיכלהכלליםוההוראותובסיכוםמוקדםשליעםקציניהמשטרה.
טראמפסובלמשאננותיתר,נתניהוסובלמהיסטרייתיתר.
לפחותהפיצוציםבשמייםולאעלהקרקע".
במשרדהבריאותכברהספיקיועץההסברהלמגזרהחרדילסייםאתתפקידומזמן,וכךגםהזירההחשובהוהחיוניתהזושבהלזירתההפקר.
משפחתיודקובסקיטוענתכימוזסהפסידכמעטמיליארדשקלבהימוריםעלמט"חונגזרים-וכיהעורךהראשישלהעיתוןהואלמעשהבנקהפועלים.
לפימשרדהבריאות,בבתיהחוליםבישראלמאושפזיםכעת180חוליקורונהבמצבקשה,ולא191.מדוברבעלייהשל13חוליםלעומתהדיווחמאמש,הרבהפחותמהזינוקשהסתמןמהדיווחהמוטעה.
אניהתרגלתילרמתחריפותמסוימתואנייכוללאכולחריףבצורההרבהיותראינטנסיביתמאנשיםרגילים,אבלהסופרהוטוהזניםהמטורפיםמכיםביכלפעםמחדש.
לדעתי,הממשלהלאנותנתהוראותנכונותלצבא".
"הגיעומיםעדנפש",אמראסטרוסי,"הגיעהזמןשצרפתתפטוראתעצמהמחוקיהשלוםכדילמחוקבאופןמוחלטאתהאיסלאמו-פאשיזםמשטחנו".
רוברטסשבראתהרגלכשנפללבאר,שהייתהריקהממיםכמעטלחלוטין.
החלהבנייתהסגל,כשבמועדוןמתמקדיםתחילהבחלקההגנתי.
משמניםשתיתבניות,אתתבניתהעוגהוגםתבניתקטנהאחרתבהנאפהאתהחלקשממנונכיןאתהפירוריםלציפויהעוגה.
בליגתהאלופותשותףיותר-שלושהופעותבהרכבושתייםכמחליף,והיהמעורבבשערכל63דקות,שנירקלז'סוס.
גשםקליירדהערבבדרוםומחרייעשהחםמהרגיללעונה.
המטרההיאאחתויחידה–עצירתעלייתעקומתהנדבקיםהיומיתוהחזרתשגרתחיינולשפיותלהכולנומייחלים.
מיכאלאוחנה,עידןורד,שלוםאדרי,ירדןשועה,אלירןעטר–כולםשחקניםשאוהביםלקבלאתהכדורלרגל,אבלכשצריךלפרוץהגנהצפופהאיןשחקןהתקפהאחרשינועללאכדורלשטחכדילקבלמסירה.
סמלת,יבואניתמותגהטנדריםראם,מזמינה352בעליטנדריםבגרסאות2500ו-3500משנותהייצור2019-2020.
אנירואהשהעובדיםשלימגליםיותרקוררוחמהנהגתהמדינההנראיתכרועדתמפחד"
אותםאנשיםמסכניםשאיןלהםאפשרותלפתוחאתהעסקיםאוסוגריםעסקיםשלשנים,זהפשוטגיהינוםמהשהמדינההזאתמעבירהאתהאזרחיםשלה.
ככהארגנואתהקלטותוהחומריםלסרט".
מספרהאנשיםשהתפטרומעבודתםעלהביוניב-522אלףוהגיעביוניל-2.6מיליון.
איתיחאדאיירווייז,שהיאחטיבהבקבוצה,נוסדהב-2003ונהפכהבמהרהלאחתמחברותהתעופההמובילותבעולם-עםצישליותרמ-100מטוסיבואינגואיירבוס.
במקוםבלוןבצורתלבהיאאוחזתבגלגלהצלהבצורתלב.
ההבנהכירקעזיבתותסלולאתהדרךללוחמיםאחרים.
אזמהקורהעםמנהגהעכשיו?
"זהלאהיהפשוטלהיזכרשאנחנועדייןאותםאנשיםשהכרנו,ופשוטנפלעלינודברמאודגדול",מספרתשירלי.
מנועהלוויןיוצרעלידיהחברההממשלתיתתומרהואנושאעליומצלמהשלאלביטמערכות-מצלמתחללבמשקלקלמסוגיופיטרבעלתיכולתלספקרזולוציהמרחביתשל0.5מטרמגובהשל600ק"מ.
בדו"חצויןכילאחרחגהפורים,שחלב-10במרץ,נצפתהעלייהמשמעותיתבמספרהחוליםהכולל.
מהעודשחלקםהבלתימבוטלשלעובדיםאלההםבעצמםבשכבתגילהסיכוןשלהמגפה.
עםזאת,מספרהדו"חותעלהסעתילדיםבניגודלחוקתפסרק1.65%מכללדו"חותהתנועהשניתנולנהגים,מספרזעוםלאורחשיבותהנושא.
מריבותאחיםואחיותהןדברבלתינמנע,טבעיובריא.
בהתאםלהנחיות,הפעילותסביבפסיהייצורתהיהשונהמשמעותיתמזושלעידןהטרום-קורונה.
עוגהמיוחדתבמינהוטעימהמאוד.
לפיהחשד,לאחרשנכנסהלדירהושאלהאותומהעשה,היאהתקשרהלהזעיקאתהמשטרה.
הצעירעלוללהישארשניםבליעבודהבמקצועשאותולמדבהתלהבותרבה.
ההפוגהביןשניהגליםשלמשברהקורונהבישראללאהספיקהכדילהחזיראתהמשקלמסלולשלצמיחה,אפילובמשךיוני-כךעולהממדדמלניקלמצבהמשק.
"הסיטואציהמאודפשוטה.
אםהוארוצהלזכותבמשהו,כדאילולהחליףקבוצה".
העבודותבוצעוברובןבאופןידניעלידיצוותמומחהובעירייהטענוכיהיא"תמשיךבבנייןהגגוןתוךרגישותרבהלכלממצאשעשוילהתגלות".
בתקופתהקורונהדיווחעלעומסנפשירב,קשייםכלכליים,מתיחותקשהביחסיםעםאשתוולחץבעבודתו.
היאמציינתכיהחלקהדרומישלסיני,שבומרוכזיםהחופיםוהתיירים,הוכרזעלידיהרשויות"חופשימקורונה"ודווחובומקריםמעטיםשלהידבקות.
שתימכוניותמיניעםבסיסדומהעלמסלולהמירוץ.
סבא׳לה,זההשירשסבאשלךלפני72שנה,עודבבולגריה,זימזםבאוזניךכשהחזיקאותךלראשונהבזרועותיוהגדולות,ועיניולחות.
לדבריוהחלטתהבנקנובעתמהעובדהשיתרותהמט"חשלבנקישראלכברגדולותמ-40%מהתמ"ג.
ארבעהימיםאחרישהיועמ"שמנדלבליטהודיעלפרופ'דניאלהרשקוביץשאיןבאפשרותולמנועאתגיבושהצוות,הבוקרניתןאישורלפתוחבהליך.
למישאיןנהגיםאנחנומאפשריםדרךרשתהשותפיםשלנולחברגםנהגיםאולהתחברלספקיםחיצונייםשמציעיםשירותימשלוח-הכלבזמןאמת",מוסיףבלוך.
מדועהטקטיקהלאעובדתהפעם?
באדיוקאו–שםבדוי,שנועדלהגןעלמשפחתושבסין–התקוטטברשתעםוואנגומתנגדימשטראחריםוהפךאתהוויכוחלנושאשליצירתו.
מההסיבהשאנשיםמאודמסוימיםהחלולומרלאחרונה"יקירי"
גםעמוסלוזון,בעליעירוניראשוןלציוןמהלאומית,הועמדלדיןאחריהתנהגותובמשחקמולמכביפתחתקוה.
החלוץהאיטלקיבןה־30,שלאהצליחלמצואאתעצמוממשעדעכשיוונדדביןקבוצותשונות,נותןעונהפנטסטית.
בשנערךבקרב5,323אנשיםמ-24מדינותנבחנוהשורשיםהפסיכולוגייםשלעמדותנגדחיסונים,ועלובושניגורמיםמרכזייםשיכוליםלהסבירמהמניעאנשיםלסרבלקונצנזוסהמדעיסביבהנושא:קונספירציותוחוסראמוןבמוסדותהממשל.
מתאוגנדוזיעזבאתארסנלבהשאלהלהרטהברלין,ששילמה4מיליוןיורועבורהקשרהצרפתיבןה-21.
זההמקוםשלהפיתרוןלייצרסביבותסימולציהשבהןאתהמדמהאתהעולםומאמןאתהסוכןשלךבעולםסימולטיבי.
הרשויותפתחובמבצעבדיקותנרחבולפיסוכנותהידיעותהממלכתיתשינחואה,היקףהבדיקותהוגדלל-90,000ביום.
שינויסדרהפעולות,כלומרההאכלהמידעםההתעוררותהיאהנחהלשניהצדדים;לתינוקייחסכוהתסכולשלהרעבשלאזוכהלמענהמיידיבתוספתאיהנוחותשממילאנגרמתבהחלפתהחיתול,ולהוריםתחסךמורתהרוחשלהחלפתחיתוללתינוקצורחמאינוחותוגםמרעב.
אלשטייןמנסהלעשותזאתבהסדרחובעםמחזיקיאג"חט',י"דו־ט"ושהחברהחייבתלהם2מיליארדשקל.
איזושפהיותררומנטיתבעיניך,עבריתאורוסית?
הפלייאוףיהיההרבהיותרצמודממהשאנשיםחושבים.
צריךלאשראתהתקציבעכשיוכדישנדאגלכלאזרחיישראל.
בציוץנוסףכתבכי"אסיפותהבחירהבאייווההןאסוןבלתיייאמן.
אחדהסממניםלהצלחהעתידיתשלסטארט-אפהואגודלהשוקאליוהואמכווןאתעצמו.
דיאטהאינהמילהשאנימשתמשתבה.
החברהמפעילהמערכתבינהמלאכותיתלזיהויאוטומטישלפוסטיםאסוריםומרכזיסינוןתכניםאנושיים,שעובריםעלהפוסטיםלאחרמכןומחפשיםדבריםשהבינההמלאכותיתלאזיהתה.
האםהקורונההופכתאותנולהיפוכונדרים-והאםניתןלהתגברעלזה?
בינתייםההישגיםשליעםחדרהלאפחותמשמעותייםלהשיגפלייאוףעליוןבחדרהזהסוגשלאליפות".
"זאתעבודתתכנוןארוכהשליותרמשנה,מילאנושלושהמשרדיםבניירתשצברנו",נזכרקציןמזרועהיבשה.
כמוכןהוזנקוחפ"קמחוזי,מנוףוכבאיתאשד.
אפשרלהתעלםמההקשריםהפוליטייםכשאתהמציבטראומהשלחיילצה"למולזושלאםפלסטינית?
זהביטעןבמהלךהמעצרכי"עלרעשביןשתייםלארבעהגיעוארבעהשוטרים,כלהכבוד",ואמרלאחדהשוטרים"אלתיגעבי".
ואזחזרתילפסטייתהדגים,הוספתימעטרוטבוהבנתישגםברגעהזה,מטפורית,השףבכלזאתרואהאתהעינייםשלי.
תמידהאמנובעצמנו,אניחושבשכדורגלןובכללכלספורטאישלאמאמיןבעצמוצריךלפרוש.
אילוהיהבכךצורךהיומבקשיםאתמספרהטלפוןשלי,אומשאיריםאתשלהם,אבלאניהעדפתילהצטרףאליהם,אלחדריהם.
ובכלזאת-פתיחתהוועדהלסיקורעיתונאיעשתהמהפכהבשקיפותשלהוועדהובאמוןהציבורבה.
לברון,שזכהלמספרהקולותהגבוהביותרבהצבעהלאולסטאר,קיבלאתהזכותלבחורראשון.
בשבועותהקרוביםיתבררהמחירהלימודי,החברתיוהרגשישישלמותלמידים,מוריםוהורים.
השאלההיאהאםמישמתיימרלהיותאלטרנטיבהימשיךלשתוקאלמולההסתהוהאלימותהמשתוללותנגדהאזרחיםהערבים".
אחדממלונותהפארהיפיםביותרשישלאיכרתיםלהציעולאסתםהואנבחרלשמשכלוקיישיןלמערכוניםשלהטורטליםמ"ארץנהדרת".
סביבתהנהגכוללתשלושהמסכיםלרוחבהקונסולההקדמית.
הצלבהשלהשמותעםפלטפורמהכמולינקדאיןלמשל,אףתחשוףאתסוגההרשאותשישלאותועובדבחברתחשמל".
כלומר,יוצריהאמנותשלימיהבינייםבחרולצייראוליצוריצירותוסמליםהיסטורייםהמשקפיםאתהתקופה,ולאודווקאאתהאמתההיסטורית.
מחירשלכלתבשיל20שקליםלאריזהשל270מ"ל.
במשטרההסבירוכימדוברבנוהלשגרתישלחקירתיריעלידיאזרח.
מבחינהטכנולוגית,בליכלקשרלבןאדם,אלאלפינתוןסטטיסטיבמצלמתהרחוב.
הואמזההעלייהכלליתבנכונותלהפרהנחיותולעגלפינותבחוקיםמסוימים,שבולטתבעיקרבקרבצעירים-"כיהםלאבוטחיםבשלטון.
ישליאחותגדולהאמניתשלומדתוחיהבלונדון,ואחיהגדולמתגוררולומדבירושלים.
נגשיםאולא,לאידוע,אבלננסה,זהבטוח".
היהרגעשבואמרת"מפהאנילאיוצאתבחיים"?
חברותהאוטובוסיםסובלותאמנםממחסורבנהגיםוכלירכב,אבלמכיווןשבתקופהזאתחברותההסעההפרטיותאינןפעילותניתןלהיעזרבהן.
האלופהקיימהאימוןבקריתשלוםלקראתהמפגשעםהפועלבארשבע.
כוחותהמשיכהשלמסהגדולהוצפופהכלכךגורמיםלאלקטרוניםלהתאחדעםהפרוטוניםשלהכוכב,כךשנשאריםכמעטרקנייטרונים.
המשמעותהמיידיתהיאשהליגותהמקצועניותלאתוכלנהלהתחדשלפילוחהזמניםשלאופ"אולכןהעונהתבוטל.
סודןחידשהאתקשריהעםארה"בלאחרהדחתושלהרודןהאיסלאמיסטיעומראל-בשירבאפרילבשנהשעברה.
זהקרהבראיוןמטרידבמיוחדשנתןישראלכץלגליצה"ל,ביוםרביעיבבוקר.
אבלאזהבנתישהלקוחותשלימבוגריםיחסיתורובםמהכרמל,וזהבדיוקהראשוניםשהפסיקולצאתמהבית.
לואיס,מצדו,לאהתאמץלהוכיחשהםטועים.
מהאנחנויודעיםעלמתקפותהסייבר-ומהלא?
להפקידאתעצמהבידיעצמה.
היתהליטבעתקסמיםשפתחהאתהטירה,אבליכולתילהצילרקילדהאחת.
אלאזהנמלטמהמקום,אךנעצרבתוםחיפושיםשנמשכוכמהשעות.
בהתחלההיאאפילולאידעהעלהקורונה,סיפרולהםרקאחרכך".
מורדקל,יו"רהעמותההישראליתלמעןהילדבגילהרך,אומרתשהיאמסכימהעםהרבהדבריםשקרןאמרהאבלהיאלאמדגםמייצג.
אמרנואתמולשלאנזוזמהדברהזה,נכנסיםלמליאה,מצביעיםבעדהדחייהובמקבילפותריםבעיות.
צילום:טלשחר,אדםבר"הביתשלרות"
הנתוניםהמכאיביםמצריכיםטיפולמיידי.
טראמפעלהמפגיניםבפורטלנד:"אנרכיסטיםששונאיםאתהמדינהשלנו"
אףשכמותהנבדקיםבמחקרהנוכחיהייתהקטנהיחסית,החוקריםמשוכנעיםשהממצאיםיהיוזהיםגםבמדגמיםגדוליםיותר.
החילוטאיננוקנסוהייעודשלוהואביטולההנאההכלכליתשצמחהמהפעילותהעבריינית.
ההגבלותהנוכחיותעשויותלהישארבתוקףבמשךשבועות,אםלאחודשים.
ד"רעידןמיליצ'רסקסולוגמטפלזוגיומשפחתי,ופסיכותרפיסטבביתחוליםאיכילוב,מקווהשיוםיבואוחינוךמינייהיהחלקמתוכניתהלימודיםשלמשרדהחינוך.
מתמחהנוסףביקשלדברעלהיוםשאחריהתורנות.
כעת,כשהואבצדהשנישלהמשוואה,הואיודעשאסורללייקרסלחשובעלהאפשרותהזו.
אפשרלבחורלצפותבמחירללילהאובמחירלכלהלילות.
זהחוסראחריותוטירוףמערכותלהעלותעלהדעתמערכתבחירותנוספתבקרוב.
בסוףפשוטקרסתיוהתחלתיתהליךארוךשלשנהוארבעהחודשים".
מגפתהקורונהשמתפשטתבימיםאלהברחביהעולםזורעתבהלהרבה.
גםחגיגותה-25לצאת"האיששראההכל",שהיואמורותלהתקייםבמרץ,נדחועדלהודעהחדשה.
ימיםא'-ה',במהלךכלשעותהיום.
בשבילזההפכנולמדינהשבהתוקפיםהוריםשכולים?
האםהמחנכותיוכלולפגושאתכלתלמידיהכיתותולעבורביןקפסולות?
אנחנועושיםכלמאמץלסייעללקוחות,אבלצריךלהביןשהתהליךהואברמההממשלתיתושםהואצריךלהיפתרבהקדםהאפשרי".
שחרצורלקתהבגידולאליםבגזעהמוחשהפסיקלהגיבלטיפוליהכימותרפיה,התפשטבגופהוסיכןאתחייה.
ההכרזותשלראשהממשלהבנימיןנתניהוושריהימין,וההסכםהקואליציונישנחתםעםיו"רכחוללבןבניגנץ,העלומחדשאתמפלסהזעםברחובהפלסטיניובקרבההנהגה.
ביתהדיורהמוגןפאלאסלהביםייתןמענהמצויןואלטרנטיבהחדשה,מתקדמתויחידהמסוגהלתושביהאזור".
מסיעתדרךארץ(צביהאוזרויועזהנדל)נמסר:"אנחנומעריכיםאתעפרשלחשתמידהביעבצורהאותנטיתאתעמדותישעתיד.
"אנחנוחושביםשהכרחילעשותאתההפרדהביןהסיפורשלג'וןלזהשלהארוויויינשטיין.
כשהעונשקלהםממשיכים.
אוננותלאשייכתרקלצעירים,ואנשיםרביםממשיכיםלאונןגםבגילמבוגר.
נעבוראתזהולאנניחלזה.
עשינואתזהבגלהראשון.
מרכזאבטחתהסייברהלאומישלבריטניהטעןכיחברותתרופותוקבוצותמחקרהותקפועלידיקבוצתפצחניםבשםשלדבריוהם"כמעטבוודאות"חלקמשירותיהמודיעיןשלהקרמלין.
אביושלהשחקן:"הכלסגור,נותרורקכמהפרטיםטכניים".
צילום:מתוךהסרט"לאנסארמסטרונג"
"הבחירותדומותמאודלמהשקורהבחגההודיה",אמרקורלי.
אגדתהספרינטהאולימפי,אוסייןבולט,הפךאמש(שלישי)לאבלאחרשזוגתובשניםהאחרונותקאסיבנטילדהתינוקת.
בינתייםממשיכותהמפלגותלרכזכוחותלקראתהבחירותלנשיאות.
הואתוקףאותןבמקוםלהעציםאותן".
החזרהללימודיםאינהחובהמתוךהבנהשישנםהוריםהחוששיםלשלוחאתילדיהםלבתיהספר.
"הספורטנעצרבגללאינטסריםלאברורים,גםבמינהלת",אמר,"האינטרסיםשלארזכלפוןבנושאהזהלאברוריםלחלוטין-אוליהואחושבעלהתפקידהבאשלו,אבלהפעולהשלוהיאביזיוןלליגהשלנו.
האם,אלפרידה,פתחהקליניקהלרפואתילדיםבעירהקטנהבריגבגרמניה,וניהלהאתתחנת"טיפתחלב"המקומית.
לאפחותהתגעגענולהוציאאתהטלפוןולצלםאתהמנותולהעלותלאינסטגרםמנותמהתפריט.
משרדהבריאותמצליחהשנהלהזמיןפישנייםיותרחיסוןמשניםקודמות.
עלאףהמיקום,היאמובלעתעצמאיתבתוךהמלון,ומשרתתאורחיםמבחוץ.
באיחורמשמעותימיתרמדינותהעולם,רקבתחילתאפרילהורהמשרדהבריאותעלהחובהלעטותמסכותבכליציאהמהבית.
גםיתרון,ישלנוסוףסוףיותרזמןלהתאמן.
אלוף(במיל')עמוסמלכאאמרבמחאהבכיכררביןכי"ההסכםעםהאמירויותהואהסכםמצויןוכךגםעםשארהמדינותשיגיעו.
השרהציפיחוטובליאמרהכי"דברימנכ"למשרדהבריאותהםשערורייהציונית".
הבוקרהצטרפהאיראןלגינוייםלהסכםשייחתםבעודשלושהימים-והאשימהאתהשלטוןבמנאמהבאיוםעלהיציבותהאזוריתועלהעולםהמוסלמיכולו.
אתההזמנהעושיםבאתרהמסעדהאובטלפון.
"מהשבעצםמתקייםבעבודההזוהואהכלאהשלקולנועדוקומנטרי,מיצבתאורהבמוזיאוןוחווייתתיאטרון,עםכלהעזריםששייכיםלבמה.
דניאלרדקליףמגיבלג'ייקיירולינג:"נשיםטרנסיותהןנשים"
העלייהלליגההראשונההייתהכמעטמובטחתובמועדוןכברהחלולקרראתהשמפניותעדשב־13במרץ,לפניכחודשוחצי,ההתאחדותההולנדיתהודיעהעלהקפאתהליגה.
נוטמןמוסיפה:"עםהחזרהההדרגתיתלמשק,חייבתממשלתישראללדאוגלכלנוסעיהתחבורההציבוריתולוודאכיהשירותניתןבתדירותגבוההשמאפשרתלשמורעלמספרינוסעיםנמוכיםיחסיתבאוטובוסיםועלבריאותםשלהנוסעים".
פחותשעוראורוקורונה.
הואעשהאתזהבעברותחמןאותיבשביללנצח,כיהואאוהבלנצחבכלמחיר.
עלרקעהחששמהתפשטותנגיףהקורונהבישראל,ציינוהיוםבבתיהספראתחגהפוריםבמסיבותתחפושותובהפעלותמיוחדות.
"בריתהרופאים",האיגודשאותוהיאמנהלתהואארגוןשאינוקשורלממשלה.
סילבסניסהלהסביראתהמצבהרעועשלהקבוצה:"זותוצאהרעהשממשיכהרצףשלתוצאותלאטובותמפתיחתהעונה.
מההמשמעותשלעוצרליליוהשבתתמערכתהחינוךבבניברק?
שבעדקותלקחלממשלתישראלביוםשניבלילהלאשראתתקנותשעתחירוםלמקומותעבודהאשרהכניסואתהמשקלסגרכלכליעדליוםראשוןבשעה6בבוקר.
"עצירהאודחיהשלמשחקים(למעטבמקריםחריגים),תגרוםבסופושלהליךלעצירתכלפעילותהכדורגלבישראל,שמשמעותהיכולהלהיותבלתיהפיכה.
הואדווקאמעריךכי"המחיריםלאיירדומשמעותית,מכיווןשלרשתותהגדולותישמלאיםשלדגיםקפואיםשיובאובגובההמסהקודם.
נכוןלעכשיולקוחותיכוליםלדעתאתהתשואותעלהתיקיםשלהם,אבלהבנקיםלאמחויביםלחשוףבפניהלקוחאתהתשואותבניכויעמלותניהולחשבוןומסחר.
ולמישאינוזוכר,בערובימיוהפךגיבורמלחמתהמפרץהראשונהויקירראפריםוסלב'סבמשךשניםארוכותמטרהלחיצילעגשלפעיליארגוניאיכותסביבה,שראובודוגמהמאלפתלרכבלאמתחשב,גדולמדי,זללןמדי,מצ'ואיסטימדי.
"היוצריכיםלהמתיןולראותמהקורהעםהעסקיםשנאבקיםיום-יוםעלמשכורותוהוצאות".
כעתהעימותביןהכוכבלמועדוןנסובסביבסכוםשחרורו,כאשרבהנהלהלאמתכווניםלשחררותמורתפחותמ-222מיליוןיורו.
כבריומיים,ולצדצילומיההצפותנחשףברשתותתיעודחריגשצילמועובדיםבתעשייההאוויריתמתוךהאנגרשלחטיבתהתעופה,סמוךלנמלהתעופהבןגוריון.
אבלעםההתבצרותהנוכחיתבביתעקבנגיףהקורונה,זההזמןהאידיאלילהשליםאתהפערים.
"הבחירהככלהנראהלאתגרורתגובותשלהלםגדול",אמרפיטרסוקולובסקי,העורךהראשישלמילון"מרים-וובסטר".
לדבריו,מדובראמנםביחידתסמך,אלאשמעשיתהיאגדולהיותרמכמהוכמהמשרדיממשלהעצמאים.
מימדוברבהשקעהשתניבפיארבעה-חמישהמהסכוםשהושקע.
תחזיתהכלכלניםהיתהלירידהשל0.8%בפברואר.
הרפובליקניהוותיקניוטגינגריץ',שהכיראתהשנייםאישית,אמרשייתכןשטראמפלמדמשהומניקסוןעלמדיניותחוץ,אבללאמןהנמנעשהיזםהצעירהסתפקבעצםהעובדהשהואמכיראישיתנשיאלשעבר.
דרישתםשלהמבקשיםלהתפללכפישנהגהעםהיהודיבמשךאלפישניםקדושהוצודקתאףהיא",כתבגנץ,"גםדרישתםשלהמבקשיםלהתפרנסבכבוד,לשובלמעגלהעבודהולדאוגלילדיהםהיאאמיתיתוצודקת.
נכוןלעכשיונרשמו62מקרימוותבארה"ב.
א-סיסיטעןשמצריםלארוצהלהתערבבלובובעיקרוןמעדיפהפתרוןמדיני.
ברחבתהכותלהכמעטשוממתניתןלמצואמתפלליםבודדים-וגםתייריםאמיציםמטקססשהגיעולחזק.
"אתמכירהאתזהשמגרדלךבגוףואתלאיודעתממה?
בסךהכלצפוייםבין15ל-18מירוציםהעונה.
באותוהשביל,מולביתתאודורסקו,נמצאביתםשלבניהזוגראדוּוקורנליהקָסימָטיס.
היאהיתהיפהפייהלמרותהרזון,ושיחקהאיתיבמשךשעות.
שתהיהלנושנהמוצלחתושנצבעשובאתהעירבאדום".
מנכ"ליתביתליסיןבכנסת:"האדמהרועדת,לאנוכללהיפתחאיפעם"
הפניםשלוהכחילו,הדופקהאט.
עםגבינותאועםקציצותואפילוכךסתםריקות,עדשעותהצהרייםלאנותרמהןזכר.
״מחוץלמרפאהאנינקראלבדוקמטופלתעםשיעולוחום.
גםככהמערכתהספורטבחינוךבינוניתומטה.
גםבנושאהתפילותישלקבועכלליםברוריםבתקופתחירוםזאת".
דוניסהעביראתמול(ראשון)משחקאחרוןלעונהבפנאתינייקוסבליגההיווניתואמר:״היודיבורים,איןעלמהלדווחכרגע".
המצלמהמתעדתאותומהגבבעודומתרחקונעלם,משאיראותנועםהתפילההכילאאידיוטיתשיש:אנחנועודניפגש.
הגורםליצירתקרישהדם-מכונה״טריגר״.
הסכמיאברהםמשניםאתהפרדיגמהממחקרעלמדינותהמזרחהתיכוןלמחקרעםמדינותהמזרחהתיכון.
הםקידמואותיכמושאניקידמתיאותם".
לעולםלאאשכחכיצדליטפהאתפנייולחשהליבאוזןשהכליהיהבסדר.
אנילאהייתיחולה,ואניגםלאבחרתילהיכנסלבידוד.
בנטהתייחסבריאיוןגםל""שלנשיאארצותהבריתדונלדטראמפואמרכי"בתוכניתטראמפהביטוי'מדינהפלסטינית'מופיע159פעמים,והביטויריבונותרק13פעמים.
במקביל,מסרמקורפלסטיניכיחמאספרסאתכוחותיולאורךהגבולעםישראלכדילמנועהיוםעימותיםעלהגדרעםכוחותצה"ל.
זהעדייןטרי,והמעברללונדוןנועדלהסיחאתדעתימהענייןהזה,להריםאותי.
אבלמעללכלחלהעליהםהחובהלהעדיףאתטובתהאזרחיםואתעתידהמדינהעלפנישיקוליםאחרים.
נכון,כולנועברנולדיגיטל,ובתורמנכ"לשלחברהמקוונת,מבוססתנתונים,אנירואהאתהתוצאותמקרובמאוד.
הרילכלביתישאתהגרסהשלו,לא?
האםישלבצעחימוםלפנימרתון?
כאןגילתהמהרמאודשזמרותהחבורההןפחותאויותרברמההמוזיקליתשלהובכלזאתציפתהלקבלאיזשהוסולו.
ככלל,בכלמתכוןבוישדלעתצלויה-תוכלולהחליףאותהבדלעתערמונים.
רק4,769מביןאלהשנרשמוכדורשיעבודההנמצאיםבחל"תמאזתחילתהמשברדיווחולשירותהתעסוקהמתחילתהשבועשעברעלחזרתםלעבודה,ועוד1,726דיווחועלביטולהחל"ת.
אנחנוקולטיםרקמקריםמאודמאודקשיםשאנחנויודעיםשאםלאאנחנולאיהיהלהםשוםפתרוןאחר",היאמוסיפהבעצב.
ווסטברוקמוללברוןג'יימס,בפלייאוףהאחרון.
החללמזמין,צבועבגווניפסטלרגועים,מחולקלאזוריםומאפשרשללמשחקיםותחנותמידעבשולחנותייעודיים.
למעשה,ייתכןמאודכיבפועלנתוניהאבטלההאמיתייםגבוהיםאףיותר.
לפיהתקנותהמעודכנות,מישעושהפעילותגופניתבחוץפטורממסכה.
זאתכחלקמפרויקטחשמולהרכבותבישראל,שהאצתובתקופתהסגרהיאאחתמהסיבותשבגינןהוחלטלאלהסיענוסעיםלמרותהחזרהלשגרה.
חרףההגדרותהציוניות,ניסוחהכרזתהעצמאותוחוקהשבות,עדחקיקתחוקהלאוםהייתההתחושהבקרבבניובנותהעדההדרוזיתשישראלשייכתגםלהם.
אתכלאלהאפשרלומרעלההמנוןהזהמשנת1974,פיסתתרבותשעדהיוםניתןלהחשיבלאחתמפסגותהפטריוטיותהאמריקנית.
גורםצבאיבכירסיפרכיהחייליםשהתגייסובחודשנובמברהאחרוןהיובסיורמורשתבדרכםלכותלהמערבי.
חסוןממרקרתאתמהשמתאיםלהוחולפתעלפניציטוטיםשרקעצירתהשקופיתשלהמסךלוכדתאותםלפנישהםנעלמיםמהעין.
אבלאסורלקבוצה,ולאלמאמןשלה,להסתנוורמהצלחותכאלהנגדקבוצותחלשותבליגהאוביורוליג(וכן,מילאנושיחקהכדורסלחלשמאודבתלאביב).
תחתמרקובלבולבעונהשעברהשועהלאנספר,וגםעםהגעתושלבכרלירוקיםהואלאקיבלאתהקרדיט.
הואהאמיןשהודוכמדינהעצמאית,לאיכולהלהמשיךוליישםאתשיטת"הייצורההמוני",המבנההתעשיתיהריכוזיהבריטישהוביללהרסהטבע,להפשטתהאדםמאנושיותו,לאובדןעצמאותםשלהכפרים,אבטלההמונית,הגירהלעריםועונימחפיר.
על-פיההנחיותלפתיחתה,יכולהכלרכבתלהסיע500נוסעיםבלבד,במקוםבין800ל-1,000בשגרה.
שניהאפיקיםהמאפשריםאתפירעונותהאג"ח-מכירתהדירותומחזורחובבשוקההון–עליהםאאורהמסתמכתבשגרה,הפכובעידןהקורונהלבעייתיים.
ראיתישרידיםמהעולםהמסויטאותושרדה.
המסגרתהזאתשלנבחרתהיאטובהכיישפהאנשיםטובים.
"ישלנוזמניםמוגדריםויודעיםכמהזמןלוקחתהנסיעה".
לאלכולםישכסךלקנותיקר".
גםהילדיםשלי",הואמספרכשאנחנונוסעיםבקדילאקשלולפגושאתמנהלהעבודהשלובכפרזבידאת.
אנימניחהשהיהקשהלולהתרכזבסלטהעםכלהדיבוריםמסביב.
עבורסכוםמיניאטוריתוכלולשמחאותה(אולכלהפחותלהפסיקלהתעמתאיתהעלכך)וגםלהתחילולנסותולהתגברעלפובייתהאורשלנו.
זהלאאופטימלי,אבלישמשטריםשלאנותניםאפילולהצביע,אזטובשאנחנוחייםפה.
כמובןשזהלאחייבלהסיחאותנו,השחקנים,אבללנוישתנאיםשלרובהקהילהשלנואין.
עדכהחויבוהשביםלארץלשהותבמלוניותלמעט"בנסיבותמיוחדות",וכעתהםיורשולשהותבתקופתהבידודבביתםגם"מטעמיםבריאותייםאוהומניטריים,עקבנסיבותאישיותאועקבסיבהאחרתשתמצאמוצדקת".
גודסבימיוכמאמןמכביתלאביב.
בדרךכלללאהתערבתיבענייניםשלילדיםשלאחרים.
בעקבותהפרסומיםאנימקבלהמוןטלפונים,הודעותומייליםעםבקשותלהתייעצותוהודיהממשפחותשנמצאותבמצביםדומים.
נגדמשרדהביטחוןהוגשו11עתירותלחופשהמידעדרךביתהמשפט.
בחוץאפשרלנהלאתזהבטוח.
זהבינמצאבתנאיבידודמהרגעשהגיעלהולנד,כלומריכוללצאתמביתהמלוןרקלאימוניםאולמשחקים,ומשפחתותצטרףאליורקאחריפגרתהנבחרת.
המחויבותשלנוהיאלהגדילאתרשתהביטחוןהסוציאליתולקדםאתערךהערבותההדדיתלמדיניותבתקיימא".
הנחתיאתכלהמשרדיםלהגישסיועמיוחדלבניברק".
כךלמעשה,בעתפעילותגופניתצריכתהחמצןגבוההיותר,ולמולקולותחמצןזמןקצריותרלהיקלטמנאדיותהריאהאלזרםהדם.
בשעהשבעבבוקרבדיוק,נפתחהמרוץוהגמליםהוזנקולדרך.
לכךמוסיפההעובדהשבבריטניה,כמובארה"ב,נגיףהקורונהפגעבצורהקשהבמיוחדבשחוריםובמיעוטיםאחרים.
אלושהצליחולהגיעלשיחהעםמוקדמשרדהבריאות,לאהצליחולקבלפרטיםנוספים-מהשעלוללהצביעעלנתקביןשב"כלמשרדהבריאותבכלהנוגעלנתוניהאיכון.
משפחהיהודיתבת4נפשותמניורושלשבמדינתניויורקנדבקהבנגיף.
הדורהצעירהערבימשתוקקלעבורמשלבהמחאהלשלבההשפעהולהשיגהישגיםעבורהמגזרכולו,מבלילוותרעלזהותוהלאומיתהמיוחדת.
איאפשרלקבלדרישהבאופןגורףכלפיכללאוכלוסייתעובדיההוראה.
אנימביןשישבעיהשמצדאחדמנסיםלצמצםמלאיםבבתיחוליםמתוךחשששלאיקבלומספיקמלאיבהמשך,אבלאיןהיוםסיכוןיתרלאנשיצוותבמוסדרפואיותדירותההחלפהשלציודצריכהלהיותלפיהנוחותשלהאדם".
מחנותהקיץהיהודייםמקבציםאתהילדיםבדרךכללביער,הרחקמהעיר.
בנאומוהמקווןבעצרתהכלליתשלהאו"ם,כיחיזבאללהמחזיקמחסןטיליםסודיבשכונתג'נאחבביירות.
עקבהחלטתושלנשיאארה"בלהחריםאתאולימפיאדתמוסקבה80',רביםמחבריהמשלחתהאמריקאיתראואיךחלומםהאולימפינגוז.
ב-2014/15הואהושאלחזרהלספרד,למלאגה,והתמונהלאהייתההרבהיותרטובה:שנישעריםב-15הופעות.
בנוסף,נדרשתהמשטרהלטפלבאירועיםולחסוםציריתנועהבהתאםלהנחיותהדרגהמדיניוהמצבהמשפטי.
הטריאתלטיתהאוסטרליתהפסידהבמירוץוירטואליאחרישבעלהמעדוניתקאתכבלהחשמלמהאופנייםהחכמיםשלה.
הקריסהבמחיריהנפטבסוףהשבועהובילהלקיצוץשל14.3%מת"אנפטוגז-דלקצנחהב-30.8%.
ממשרדהאוצרנמסרבתגובהכי"לאורפניותההוריםשרהאוצרהנחהלבחוןולקדםאתהדרכיםלהעלותאתהמענקלגביילדיםעםמוגבלויות".
לפחותישלהםארוחתצהריים,לדריהרחובבשכונתנוהשאנןבדרוםתלאביב.
ג'ייקובןבראון,העונה.
הואירהיומייםוסייםאתהסבבביוזמתוכשהואמכתיבלישראלבהסכמתחמאסאתשעתהרגיעהוגםיורהאתהמטחהאחרון.
הואהוסיףכיהואנכוןלהתפטראםהדבריועיל.
כליציאהמהביתכרוכהבהכנה,בבדיקתכוחותהנפשוהגוףכיככלשהואגדלנדרשגםכוחפיזיכדילהצליחולנהלסיטואציהמורכבת.
האםאפשרלהתנתק?
הנגיד,פרופ'אמירירון,הקיםועדתאיתורלמציאתמנכ"לחדש.
במקוםלראותאתעצמיבסיטואציהאנירואהאותו,אתהבחורהרנדומליוחסרהמשמעותהזה.
מכבינתניהוחדרהנמצאותבמקוםהשניוהשלישיבהתאמהבביתב'.
הואכיהןבכנסתה-20מטעםהליכוד.
הםמתגורריםביישובקדומיםשבשומרוןוישלהםשלושהילדים:אוריין(ששוחצי),עופרי(חמשוחצי)ולביא(שנתיים).
אלקוניקהצטרפוראשיהרשויותשלהרצליה,רעננה,ראשהעין,קרייתמוצקין,צפת,ירושלים,יבנהומודיעין.
הזמרתהצעירהשנבחרהלייצגאתישראלהתקשתהלהסתיראתהדמעותכשדברהביטולנודע.
בערבהיויושביםבאיזוטרטוריהומכליםקעריותמרקריבולטהסתוויואחריוצלחותעלצלחותעםפסטות,לזניותוכדומה.
הנכדהשלחואניטה,אחתהקשישותשנמצאתשםלגמרילבדושמעולםלאהיולהמבקרים,שלחהמכתבלמנהלשלביתהאבותאחרישצפתהבסרט.
המתקןהמרכזישלהטלסקופ-מקלטבמשקל900טונותשהיהתלויבאוויר-נפלאלהצלחתהמרכזית.
איזומןדרישהזוואיךייתכןשלשםהגיעהעולם?
סביריותרלהניח,שהואואז,בעודכשנה,יחפשעילהלפזראתהכנסת.
נראהשהמאמןאולהגונארסולשיארמעונייןליצורשלדשלשחקניםמקומיים,המשךישירלהגעהשלהארימגווייר,ארוןוואן-ביסאקהודניאלג'יימס,כולםאנגליםכמובן–ובלינגהאםאמורלהיותחלקנוסףבפאזלשבונההנורבגי(למרותשלאבטוחבכללשהואימשיךשםעודזמןרב).
לטענתהעותרים,כעשריםמוסדותלהשכלהגבוהה,ורביםמהםבתקצובהשלמדינתישראל,מקיימיםכיוםמערךלימודיענףהמיועדלאוכלוסייההחרדית,שבומתקיימתהפרדהביןסטודנטיםלסטודנטיות.
באוטובוסיםרביםאיןחלונותובאילושישנם,חלקםסגוריםבשלמזגהאווירהמתקרר.
אניגםלאשוכחשישהמוןאנשיםשסומכיםעלייועלהצוותיםשלי,אבללמרותשזואחריותכבדה-אנילאנוטללכובדהמשקללהעיקעליי.
אתמולנערכהההפגנההגדולהביותרעדכההחודש,עםעשרותאלפימפגינים.
תשמעאתהציבורשרוצהבמהשאנימוביל,במהשאניאומר.
דקהאחרידקה:הסנטרשללוסאנג'לסראמסבראייןאלןחלהבנגיף:"סובלמתשישותוכאביראש".
אפילולאהגעתילצילומים".
הסינוסיםהםחלליםבפניםשאחדמתפקידיהםהואליצוררירשמופרשבתגובהלחדירתמחוללימחלותומזהמיםשונים.
היולוכמהימיםלאפשוטיםבישראל,אבללאחרמכןמצבוהשתפר.
לאחרונה,עםההקלותבסגר,היאחזרהלעבודהבתקווהלחידושהעסקיםולהכנסותשיפצועלהזמןהאבוד.
הפרידה,שהייתהידועהקודםלכןרקבחדריחדרים,הפכהלחלקמהתודעההציבורית.
"הרופאיםהסבירולישאיןברירה,שאניהולךלאבדאותן.
כמוהתפלגותאנושיתבמגווןשלדברים.
חמשעתירותדומותכברהוגשובעבר,אךכולןנדחו.
מטעםמשרדהמשפטיםנמסרכיגםבאשרלמגזרהבדואימתקייםזהכמהשבועותשיחביןנציגיהמגזר,ניסנקורןושרהכלכלהעמירפרץ,לגיבושפתרוןמותאם,לטובתהאצתצעדיתכנוןוהסדרה.
כעתהחברהתשנהאתהמיקודשלה,ותשתלבבמוצרשלסנאפצ'אט.
במקרהאחר,רעוליפניםחמושיםבמצ'טהפרצולחוותהמחקרשלאילןביובמושבגבעתחן,אךהאזעקהשפעלהבעתהפריצהגרמהלהםלברוחעםכמהענפיקנאביסבודדים.
בכלפעםכשביקשתישיעמודמאחוריי,הואהיהמכריזשהואלאמתכווןלהתערבבינילביןאמאשלו,ומבקששנסתדר.
כברבפתיחההםהתנפלובריצת12:25ובהמשךהגיעוגםלהפרש29.פילדלפיהחשהכלכךבנוחשבןסימונסקלעשלשהנדירהבדרךלתשענקודות,תשעהאסיסטים,שבעהריבאונדיםושלושחטיפות.
למרותשקודמומאזחוקיםרביםבעניין,ארגונירווחהמתריעיםשבפועלהמצברקהחמירבמדינה.
המשטרהמסרהבענייןההפגנהבתלאביבאתמולכי"בתחילתהערבהמפגיניםהקפידועלההנחיותומימשואתזכותםלמחאה,תוךשמירהעלהגבלותהקורונהועלבריאותם.
הסדרהפשרההנוכחימאמץאתהערותביתהמשפטמינואר.
ב-12במאי1992נדקרושניילדיםלידשוקמחנהיהודהבירושלים.
אתההמאמןהכיגסרוחשהתארחבמנרסה.
בעקבותהנחיותמשרדהבריאותלהתמודדותעםנגיףהקורונה,שהתחיללהתפשטבישראל,הקבוצההספרדיתאמורהלהשהותבבידודעםכניסתהארצה.
אפואתהתירסבגרילבמשך10–12דקות,וסובבומדיפעם,עדשיהיהרךוצרובבמקצת(לחילופיןהוסיפותירסלסירגדולעםמיםרותחיםומלחובשלובמשך5–7דקות).
אבלגםזהאפילולאקורה.
יו"רתל"ם,משהיעלון,נאםגםהואבהפגנהואמרכי"איאפשרלהפוךאתהממשלהלחותמתגומישלמהש'אביהאומה'מכריזעליובשידור,וכךבחסותהמגפהלהפוךאתישראלמדמוקרטיהלדיקטטוריה".
אבלאתזהלומדיםבביתספרובזהמאמיניםבביתספר,כשהמדריךממחישאתהדבריםעלדגםממוזערשלרפסודהואתהיושבעלספסלביןארבעיםחברים,בשעהשתייםבצהריים.
בלשכתעורכיהדין,שהיתהמיוצגתבוועדההזועלידיעוה"דדודפוררושמעוןכץ,טועניםכיזוההוכחההניצחתלבעייתיותשלהתקנותהחדשות.
מאזשנוסדההעניקהעוגןכ-65אלףהלוואותבסכוםשללמעלהמ-1.3מיליארדשקל.
עםזאת,לפנימסעההרג,שבוגםנפצעושמונהבניאדם,פרסםהיורהברשתותהחברתיותביקורתעלהמלחמותשמנהלתארה"בוציטטאתמייסדאל-קאעידהאוסמהבן-לאדן,שחוסלב-2011על-ידיהאמריקנים.
בנוסףהיאנשאלהעלידיהחוקריםאםמחקההתכתבויותכלשהןמהטלפון-והשיבהבשלילה.
לקחתאתכלהכאבוהרעשעברתיבחייםולומרשלמרותכלמהשעברתי,אניבנאדםמאושר.
נוסףלהתעללותחשודהבעלתהמשפחתוןגםבשיבושחקירהלאחרשהזמינהבעלמקצועלמחוקאתצילומיהאבטחהממצלמותהגן.
"אניפנסיונריתשלמשרדהחינוךולפני12שנהכשיצאתילפנסיההחלטתילהפוךאתהלימוניםללימונדהולפתוחאתהמקוםהזהשבעברבחללשלוהיהמוסךלטנקים".
לעומתזאת,75%מהמצביעיםהשחוריםמחזיקיםבדעהחיוביתעלביידן,ורק21%מחזיקיםבדעהשלילית.
שלושהימיםאחרישנסחףאלהים,עובריאורחאיתרואתהגופהעלהחוף.
"מידלאחרהיריהראשוןהמפקדצעקבשנית'חדל',ובשלבזהנכנסושוטריםנוספיםלמתחם",כתבובמח"ש.
מכוןכלליתלמחקרפיתחמודלפשוט("מודלנקודותסיכון")המסייעלכלאדםלדעתאםהואמשתייךלקבוצתהסיכון.
כאביםהנגרמיםכתוצאהמנזקבגבבדרךכללחולפיםאחרישלושהחודשיםשלתהליךריפויהרקמה.
סגןראשאח"מוראשיאח"ההנוכחי,תת-ניצביואבתלם,נשארגםהואבתפקידו.
בשבתיירדוגשמיםלפרקיםמצפוןהארץועדלנגב.
בכינרתנותרוהחופיםללאנופשים("אמוריםלהיותפהאלפיבניאדם")ובעיןגבהביעותסכולוחששמפניהנזקהכלכלי("מחלקתההזמנותהפכהלמחלקתביטולים").
"היהליחשובלהוכיחלבניםשליולהוריםשליולעצמישאניוונדרוומן.
לאמשנהמההדמוקרטיםאומרים,כולנויודעיםשכשאנחנומחייגים911,אנחנולארוציםלהגיעלתאהקולי".
לאחרעיכובשליומייםנוספיםהואאושפזכשהואסובלמזיהוםבעצםשחייבהתערבותניתוחית.
בימיםהאחרוניםהשיקהיוטיובבישראלאתיוטיובקידס,שאמורלהיותללאתכניםבעייתייםלילדיםועםבקרתהורים.
איילגיל,עורךאתר"הארץ"
מישמבקשתלחברמחדשאתהקהילההמתגוררתבהלטבעולאדמההיאהמועצההאזוריתדרוםהשרוןהמקימהבימיםאלוחווהחקלאיתחדשה,ראשונהבאזורללימודימדעים,ביולוגיהוחקלאות.
בעקבותבדיקותהסקרהרבותנראהכיבקרבבניה-50ומעלהשיעוריהתחלואהוהתמותהמסרטןהמעיהגסיורדיםמשנהלשנה,אךבעולםהמערביוגםבישראלחלהעלייהמדאיגהבשיעוריסרטןזהמתחתלגיל50ואףבקרבצעיריםיותר.
אניקוראלמשרדהרווחהלהביאאתתקנותהחוקלוועדהמיד.
אזאתהאומרשאפשרלחנךאתהרוכבהישראלי?
סעיףנוסףשמבטיחלדרעישליטהמרובהבנעשהבשוקהדיורנוגעלתפקידיםהמרכזייםשלהוועדותהארציותוהמחוזיות.
במקריםרבים,המעניםכיסואתעיניהםשלהקורבנותוהטיחובהםאגרופים,בעיטותוהלקאות.
למעשה,היאמהשעושהאתההבדלביןחייםלמוות.
בדיוןדווחעלפיטוריהםשלעשרותרבותשלטייסיםבכללהחברותועלעומקועוצמתהמשברהמאייםעליכולתןשלהחברותלצלוחאתהמשבר.
לעולםלאחזרתילהסתכלאלתוךהיםעםמשקפת.
חוגג,שיישארבעלהשליטהבמועדוןבכלמקרה,אמר:"אםנצליחלהביאשחקןשהואיוצאדופןומוסלמי-אנחנונביאאותו"
כרבעמיליוןעוליםצופיםלהגיעבתוךחמששנים,וכ-25אלףתיקיעלייהחדשיםנפתחו:כךעולהמעיקריושלדו"חהעלייהשלהסוכנותהיהודית,שהועברהבוקר(א')לנשיאהמדינה,ראובן(רובי)ריבלין,בביקורובאולפן"עציון".
"ישראליםרביםנרגשיםלבקרבמדינתך,אךשיתוףהפעולהבינינויכוללהתחילעודקודם",הוסיףריבלין.
זהוסיפורןשלהפרידותהגדולותשלהוההתחלותשבאובעקבותיהן.
מדועלאהגדילראשוהפעילשיקולדעתבסיסיבמקרההזה,שבומדוברבאזרחיתתמימה.
צריךשנדעשישלנוהיכולתלשמורעלהאינטרסיםוהערכיםשלשמםנכנסנולשותפותהזו,והדברהזהמצריךחקיקהוהסכמיםוזהמצריךלצעריזמן".
לצדהכבישהוכשרורחבותחניה,פינותמנוחה,שולחנותפיקניקושביליםהמוביליםאלסלעיםססגונייםולצידםשלטיהסבר.
חלקוהראשוןשלהמאמרדוברעלההנחהבדברקיומושלרצףדיאלקטיבשירתאלתרמןלאחרחתימת"כוכביםבחוץ".
ברורכימעמדוהמקצועילאיושפעמכךמפנישהואבכלמקרהיעזובבדצמבר,אךהבחירהברוגןוהיחסשלוכלפיו,לאהעניקולונקודותזכותבהתאחדות.
אגב,מסרלחברתווייז-סתםשתדעו,חשבתיעלזהלפניכם.
סוגהמגיעבסקרהזהלמקוםהרביעיבלבד,עםשיעורתמיכהשל11%.
הענייןהתקשורתיבהכידועניתנמשך,התעצםואףהצהיב.
אניתמידמאמיןשהקבוצותשלייכולותלעשותמשהו,במיוחדאחרימהשעשינוהעונהבמשחקיםנגדויקטוריהפלזןופראג.
זהמשהושנעשהלמעןשניאנשיםכדישיירשמובהיסטוריה,אבלשניהםבהיסטריה".
אםוכאשריסתעפוהחקירותהאפידמיולוגיותשלחוליקורונהאלרשתאנשיהרחוב,צוותהמרפאההניידתשללשכתהבריאותתלאביב,יהיההצוותהמתאיםביותרלביצועמשימתאיתורהחוליםוהמגעיםשלהם,כיווןשאנשיהרחובמכיריםאתהצוותובוטחיםבו.
זהדברגדול,איןזהענייןשלמהבכךבמערכותהציבוריותהמושחתותשלנו.
יו"רישעתיד-תל"םיאירלפידאמרעלההסכם:"אזהפשרהבוועדהלבחירתשופטיםהיאשביביבחראתכלהנציגיםלוועדה.
אניבטוחשטבריהתחזורלימיהעםראשהעירהחדש".
מדוברבמטמוניםשנמצאוביןהיתרבביתשאן,מגידוואשקלון,שתוארכולתקופהשלהשנים950-1,200לפניהספירה.
ארה"בנתנהלנוערבויותוהבטחותשהיתרוןהאיכותיהצבאי-טכנולוגישלישראליישמר,גםבאמצעותמערכותנשקשאיןלנוכעתונקבלבעתיד.
השםשלההפךלשםדבר.
אחיושלההרוגסמירכבהאסיפר:"חיכינוכאןהרבהשעותוהייתהלנותקווהשהואיחזורלחיקהמשפחהבחיים,אבללמרבההצערהואמת.
איגודהמסעדותמסר:"האישורלמכורבאיסוףעצמיבמסעדותהואתיקוןלהחלטהקודמתומוטעיתשלממשלתישראללאלאפשרמכירהבאיסוףעצמיאצלנובעסקים.
בחרנולהביאלכםשתיאפליקציותשתוכלולהתקיןבסמארטפוןשלכם.
המנהלהמקצועישלבית"רירושליםמחוזרעלידיוילירוטנשטיינרלתפקידמאמןהנבחרתהצעירהשלישראל.
לפיהנתונים,ב-2020שיעורהתעסוקהירדמ-60.8%בינוארל-58.2%באוקטובר.
בחודשהאחרוןצוותיםשלמיםשהיויכוליםלעבודבבתיהחוליםלאעבדו.
הםחולקולשלושקבוצות,כלאחתמהןקיבלהטיפוליםמעטשונים,שכללופולסיםחשמלייםועיכובביןצליללגירוי.
וורטמןהיהבעלמרפאהלשינייםתותבותבעירדרטמות.
היאמאמינהשיוםאחדהואעודיקוםמהכיסא.
"אנחנוהרבהפחותבררנים",מודהמנכ"להפועלחולוןרועידבורה.
תהלוכהממונעתשלסנטהקלאוסתעבורברחביהעיר,חלוקתערכותלקישוטהבתים,הדלקותנרמשותפותלשכניםושללפעילויותתרבותיותוקהילתיות.
במצבהזהנתניהועשוילעזובאתבלפור.
אתהתדריךהראשוןסיימהמקנאניבקריאהלצפותבהופעתושלטראמפבפוקסניוזמחר–והזכירהלעיתונאיםשהיאאםטרייה.
הפעםהאחרונהלפני2008שבההדולרנסחרברמותכאלההיתהלפניכ-23שנה.
עקברוחותיבשותהעלייהבטמפרטורהלאתורגשמאוד,ובלילהיהיהקר.
להערכתי,איןבהיסטורייתהמשפטהחוקתיבישראלמקבילהלסוגיהשמונחתבפניו.
דיאלבאבידיהוסיף:"אנחנונמצאיםבמומנטוםטוב,אחרישניניצחונות,והמשחקמחרהואמבחןגדולעבורנו.
סבירמאודשהנבחרותהבכירותיסיימוביןשניהמקומותהראשוניםבמוקדמות,כלומרמדוברבמסלולהכינוחלמונדיאלשהיהלנומאזשהצטרפנולאירופה.
כברבשנת2015התירההממשלהלנציגויותישראלבעולםלגייסולקבלתרומותלצורךאירועייוםהעצמאות,ובשנת2017התירההממשלהלגייסתרומותבמסגרתקמפיין"שנתהיובלות"בנציגויותישראלבחו"ל(50שנהלמלחמתששתהימיםואירועיםנוספים).
וזאתעלמנתלמנועהדבקהנוספתולשמורעלבריאותהתלמידיםוהצוותככלהניתן.
מהמועדוןנמסר:"בןזאביגבשדירקטוריוןעצמאיובלתיתלוילמועדוןויעמודבראשו.
בירקאןמחזיקהגםהיוםבשללשיאימאסטרסבמשחיםהשוניםואףייצגהאתישראלבתחרויותברחביהעולם.
התופעהחזרהעלעצמהגםבניסיוןלפרסםתמונהשלדמויותאנימציה,כלביםואפילועםהלוגושלטוויטר.
לינדגרןמממשתכאןאתקרלסוןשלהעדתום,בקומדיהסלפסטיקיתנוירוטיתוטורדתמנוחה.
בפניםבסדר,שומריםמרחק".
מחממיםמעטשמןבסיר,ומטגניםאתנתחהבשרעםהבצלהקצוץ,השוםהכתושומעטמלחעדלהשחמה.
כעבורשעתייםבלבד,הטילהסדצקיאתהפצצהשטלטלהאתמערכתהבריאותוהודיעה:אנימתפטרת.
הכניסהלשמורהאינהכרוכהבתשלוםואיןצורךבהרשמהמראש.
אבללילאאיכפתלחיותבדיקטטורה.
יוסיאבוקסיס:"לארצינולבואזחוחיםאלאלבואולשחקבהתלהבותוהיינושוויםלמכביבמשחק,למרות120דקותבגביע.
מילר,ילידאשלהנשיא,מחוברבנפשולמטבחהישראליושםלולמטרההוציאאתהמיטבמהטעמיםשישכאןבסביבה.
"נמגראתהתופעה,אבלזהייקחזמן"
מהשעה8:00ניתןלקייםפעילותספורטיביתבכלמרחקמהבית.
"זהמהשסיפרולךבסוכנות?"
נתניהומחליטבניגודלמומחים?
כשהייתיבתעשריםברחתימהבית.
שלשוםהודיעהמפלגתימינהכיהחליטהלשרתאתהציבורמהאופוזיציהולאלהיכנסלממשלתהליכודוכחוללבן.
קבוצתעזריאלירואהבזרועהדיורהמוגןפעילותאסטרטגית,המהווהאתאחדממנועיהצמיחההמשמעותייםבפעילותהליבהשלה.
"היהלנוממרץלעדעכשיולפעול.
"עדההתקףהזההילדהעברהשנהוחצישלהתקפיםאחתלשלושהחודשיםבממוצע,כאשרכלהתקףלוקחכמהשבועותטובים,וכוללאשפוזיםארוכיםשמסתיימיםבזהשהילדהחוזרתהביתהנכה,עלכיסאגלגלים".
למהלאלהקיםשדותאנכיים,שמאפשריםלצופףאתהגידוליםולהביאאותםממשלתוךהמרכזיםהעירונייםהצפופים?
בנהליםאיךלהביאתייריםפנימהואיךלהוציאתייריםהחוצה,ולאמהיוםלמחר,מהיוםלעודחודש,חודשייםוכו',כדישיהיהמתווהלכלדבר".
שרהתרבות,חיליטרופר,הזהירכיאםלאיימצאפתרוןלעולםהתרבותהואיקרוס.
איןכאןאתהתנאיםלזה,וזהאומרשכלהתנועהתתנקזלרחובותהקטניםשלהשכונהותשפיעעלאופיהשכונה.
גםהםחלקמהשלםשהואאנחנו.
בתוךשנתייםהיאהביאהלשוקכ-20דגמיםשלטלפונים.
באחתמחלקותהכפר,שהיתהנטועהעציתאנהוזית,הבחנובחכלילית.
רוכבאופנועבן41נהרגלאחרשהחליקוהתהפךבמהלךרכיבהב.צוותמד"אביצעבוהחייאהאךמותונקבעלאחרזמןקצר.
חותמתסופיתלעונהתשיעיתברציפותבליאליפותעלולהלהינתןכברהערב(רביעי,20:45)מולמכביתלאביב.
גנץשינהאתפניולחרצוףהבריוןשגילםנתניהובעבר.
האדםשרוממותהדמוקרטיהבגרונוגורסבהתנהלותואתהפתקיםשלהליכודניקיםבקלפיות.
כשהבלסמימגיעל-1/3מנפחוהמקורי,מורידיםמהלהבה.
ב-12במרץ2017הביאעימותקרורישניעובדיםזמניים,שניהםנערים,כדילסייעלובעבודתו.
הכרתיאתהסטודנטיםשהחלואתתנועתשלוםעכשיו,ותרמתילהחלקגדולמהחייםשלי.
זוהיתהפריצהבכלהמובנים".
אתדמותהב"הוליווד"מגלמתמישלקרוסיק.
שמורותהטבעוהגניםהלאומייםהתמלאובכ-80אלףמטיילים.
כיוםישנומגווןרחבכיוםשלטיפוליםשהוכחוכיעיליםמאודבטיפולבאלרגיהחמורהוקלה–החלבאנטי-היסטמינים(בטבליות,סירופאוטיפות),תרסיסיאףבטוחיםלשימושוטיפותעיניים.
אחריהריקובעליהחיים,הגיעהתורהשלהמסכהלכבושאתהפרייםולהפוךלסמלשלהתקופההלאנורמליתהחדשהשלימי(פוסט)קורונה.
עדכהלאנראההיהכיהחברהנפגעהמשמעותיתמהמשבר,אךאלביטצופהשאתההשפעהניתןיהיהלראותרקלקראתסיוםהרבעוןהשנישל2020.
ואםטראמפייבחרשוב,יכוללהיותשהואעצמויתמתן,בכלזאתזהאדםשהכלכלהחשובהלו".
סנאפ,החברההאםשלאפליקצייתסנאפצ'ט,הציגהזינוקשל20%במספרהמשתמשיםהיומיהממוצעברבעוןהראשוןל-229מיליון(עלייהשל39מיליוןמשתמשים).
שנייםשכנראהלאחושביםכךהםגונסאלוהיגוואיןורודריגובנטנקור,שנישחקנייובנטוס,שעלפידיווחיםבאיטליהברחומבידוד,עלועלטיסהוהמשיכולארנגטינהואורוגוואיבהתאמה.
באמצעשנותה-80החלולהקריןבדרייבאיןבימישישיסרטיפורנו.
היינויושביםבקולנוע,חייםצנום,בקושיממלאאתהכיסא,ואניכמואימאענקיתלידותופסתגםאתהחללשהואהשאיר.
בפגישהשנערכההיוםביןהנהלתבית"רירושליםלביןנציגיהשחקנים:עידןורד,דןאיינבינדרואופירקריאף-הודיעוהיו"ראליאוחנה,המנכ״למוניברושוסמנכ"להכספיםחייםנבון,עלקיצוץשל20אחוזבמשכורותשלכללהשחקנים.
היינוצריכיםלהשיגאישורמיוחדולנסועעםרכבמשטרתיכדילהביאלהחבילותשלמצותוייןלחג-וגםפינקנואותהבבמבהקטנה".
כלכךקללהכיןניוקיבבית,אזלמהלקנות?
בנההקטןיותר,אליאב,רצההיוםלהישארבביתלמרותשהגןשלופתוח,אךאמואומרתשבשבועהבאהואכנראהכןילך.
גםאנשיםהסובליםמהפרעתקשבומקבליםאתהכדורבצורהרפואיתומוצדקת,עלוליםלהשתמשבולרעהואףלפתחהתמכרות,באםלאנוטליםאותולפיההוראותהרפואיות.
אםלאיהיהשוויון,אזאיאפשרלבחוןאתכולםבאותומבחן.
חשבתישהרומןעםהדתיסתייםאחרישנתהאבלוזהלאקרה.
זהתמידתופסאותךלאמוכן.
העיקרשהמדשאהבחזיתבנייןההסתדרותנפתחהלציבור.
בתקופתהמעברשמאמצעאפרילעדסופו,מותרעדייןלמכורבתחנותהדלקבנזיןחורפי.
אנחנורוציםשלאנשיםתחזורשמחתהחיים".
הואלאמסתפקבטיפולהמשטרהבנושאומעונייןבהתערבותהשב"כ.
יוספוסגםמתארבספראתתגובתהיהודיםלפרשתשחיתות,שגםהיאטובלתבמים(לכאורה),המראהכיביןקיסריהשלאזלירושליםשלהיוםלאהרבההשתנה.
אטאלנטה,וחשובלדעתזאתבהקשרלסיפורהלאפשוט,היאאחתהקבוצותעםהקשרהקרובביותרלקהילה,לאוהדיםשלה,לעיר.
זהפשוטהרבהיותרנורמלי,כיגםאנילאמסתכלאחורה.
בתגובהלהצהרה,שוגרהיוםמכתבמטעםמומחיפרטיות,חוקרירשתוטכנולוגיהומשפטנים,בהםפרופ'קריןנהון,ד"רתהילהשוורץ-אלטשולרוד"רענתבן-דוד,בדרישהלקבלתשובותוהבהרותלעצםהמהלך,למשמעויותשלוולמידתהחוקיותשלו.
האמירותהאלהשהרשותהמבצעתיכולהלעשותהכולזהפשוטלאנכוןולאמדויקוכלהתנאיםהנדרשיםלתוסגול,עדייןידרשוב-60יוםהקרובים".
"אםישפקקים,מרחיביםכבישיםומשוםמהמצפיםשזהיפתוראתהבעיה.
אמרתי,"בחייםלאפשטתיידובטחלאאתחילעכשיו."
האםהםשלמיםעםההחלטההיוםומהבכללגורםלסרטלהיכנסלמועדוןהאקסקלוסיבי?
דגןהוסיף:"לאניתןשכחלקמאותומהלךהיסטוריישאירופישלושהיותרתושביםמשהתגוררובגושקטיףלחיותביישוביםמבודדיםמוקפיםבמדינתטרור.
רוג'רפדרר,שנחשבבעינירביםלשחקןהטניסהגדולביותרבכלהזמנים,מקייםמאזאתמול(שלישי)מעיןקייטנתטניסוירטואלית.
במסגרתיוםההליכההעולמי,משרדהחינוך,הפיקוחעלהחינוךהגופני,משרדהתרבותוהספורטוהתאחדותהספורטלבתיהספרמקיימיםאתאימוןהילדיםהגדולבמדינה.
מהשכן,שתיהיריבותהמרותשלבשיקטאש,פנרבחצ'הוגלאטסראייפרסמואיחוליהחלמה.
המטרה:להקדיםאתפתיחתקות"א-ירושליםהמלאולשפרקוויםנוספים.
"אנונמצאיםבתקופהמאתגרתעםצפילשימושנרחבבתרופותהרדמהוחוששיםמפעריםבאספקתחלקמהתרופות"
בסניףשל"רמילוי"בקרייתשמונה,עםזאת,לאנצפוהבוקרתוריענק.
אנילאיודעאםזהקורהבאמתאויקרהרקבעתידהקרוב-אבלזובהחלטדוגמהלאופןשבומבוגריםעםכוונותטובותותיאוריהמוצקהעלוליםלבלבלבאופןמזעזעילדיםרכים.
בניגודלנקניקיםאחריםשמיוצריםבאזור,הללוממולאיםבבשרחתוךידניתובאופןגס,מתובליםבייןלבן,שוםומעטתבלינים.
עלפיהתיעודמהאירוע,שמולעשהזאתבזמןרכיבהעלאופנייםבמסגרתעבודתוכשליח"וולט".
נעשתהבדיקהגםלגביצירופושלרועיגורדנהאךנמסרלאנשיחדרהכיהשחקן,שהוחלףעלידירוניאוואט14דקותלאחרשנכנסכמחליףבמחזורהאחרון,צפויבשלבזהלהישארבמ.
"תודהלהפועלתלאביב"
אניבינתייםמעביראתהזמןבעיקרבלימודיפנית",הואמספרוברקעשומעיםאתקולותההסוואהשלהמיםהזורמיםבשירותים.
הפרקליטותביקשהתסקירשיבחןאתהמסוכנותשלה.
המשטרהעצרההיום(שני)בעלתגןפרטיברמלהבחשדשתקפהפעוטותוהיתהעדהלכמהמקריםשבהםסייעותבגןתקפוילדים.
צריךלהודותבאמת:המבורגרהואמנתמשלוחיםפופולרית–אךלאבהכרחטובה.
"ברהטיש25אלףתלמידים,וגםאםישכברמחשבאחדבביתזהגורםלאלימותביןאחים.
צ'ארוןשרימבוקשעלידיטרבזונספורהטורקית,כךמדווחהיום(שבת)בתקשורתהמקומית.
הרשתותטוענותכינדרשיםעובדיםרביםכדישיוכלולספקבזמןמשלוחים–רביםיותרמאשרנדרשיםלתפעולרגילשלסניפים,מהגםשהסניפיםברובםממשיכיםלעבודאבלמספרהקוניםשיכוללהיכנסאליהםנמוךיותרבגללהתקנות-מהשפוגעביעילותהעבודה.
הסיפורפשוט:שניאחיםערביםשגריםבכרמיאלדרשוהחזריםכספייםעבורהנסיעותשלהםלביתספרערבימחוץלעיר,בטענהשהעירייהמפלהאותםבכךשאינהמקימהביתספרערביבתחומה.
ישכאלהשקיבלואתההחלטהשלהמועדוןלאלהודיעעלהכוונותהנסתרותכיהבינושרקבצורההזאתזההיהעובד,אבלישכאלהשזועמיםומאוכזביםעלהדרךודורשיםפיצוימההנהלה.
זאתכמובןלצדהתכנסויות,שייאסרועדמועדמאוחרמאודבאסטרטגייתהיציאה.
הטריילרכברנותןרמזים,אבלאפשרלהניחשאלויהיואימג'יםלאנעימיםבמיוחד.
מסריםכאלה,גםאםלאילוובשלבראשוןבצעדימדיניותבעלימשקל,ייתנותמיכהוגיבוילתומכישלוםישראליםופלסטיניםברמההפוליטיתובחברההאזרחית,ויסייעובעיצובמחדששלהשיחהציבוריבישראל.
"אנירואהאיךהמערכתשלנומבפניםנלחמתבנגיףובעינייעושיםאתכלהפעולותהנכונותכדילהצליח.
בעברגוגללאהצליחהבתחרותכיהדורהראשוןשלהאוזניותהיהמוצרנחותבהרבה.
הילדהבתקופתמבחניםאבלבביתספרדואגיםלזה.
היאציינהכיהסבירהלנשיא–אובמילותיהשלה,"הבהרתילו"–שהזרקתחומריחיטויאיננהטיפול,אבלהדגישהגםשאתההצעהשלטראמפבענייןזהישלראותכ"סוגשלדיאלוג"שישביןמדעניםלפוליטיקאים.
בשבתמזגהאוויריהיהמעונןחלקיתוייתכןטפטוףעדגשםמקומיקל,בעיקרבשעותהבוקר.
ישראלהיאהמדינההראשונהבעולםשמעניקהלחותמיםעלכרטיסשכזהולקרוביהםעדיפותברשימתההמתנהלהשתלה.
עודהוצעבמחקרלהפעיל"שישונים":ימיהעשרהוחוגיםבמוסדותהחינוךשיפעלובמהלךהשנה.
ועדתחקירהכזותנסהלהפוךאתהתביעההכלליתלנאשמת,אוכפישגורמיםמסוימיםחוזריםעלאותהמנטרה:'לחקוראתהחוקרים'.
"אתהלאהראשון-מהבוקרעדהערבכלהזמן"
"צריךלזכורשרובהנהגיםעלהכבישיםבאמירויותהםלאמקומיים,אלאעובדיםזרים,בעיקרמהודו.
אנחנובביתמאזחודשמארס,ועכשיונהיהעודשלושהחודשיםבליכדורגל,זהכמעטשמונהחודשיםבביתבליהפרנסההעיקריתשלנו".
הודעתושלטראמפהיאמכהנוספתלמדיניותשקידמואובמהוסגנוג'וביידן.
איזנקוט,שהיההרמטכ"לבעתפציעתוהקשהשלחיות,תיארבפניו:"רקכשנפגשנונודעלימהקרהלךואנימתנצל.
רמזיספורי,שחשכאביםבברכובמהלךהאימון,לאיטוסלמשחק.
מקסוולנעצרהביוליבניוהמפשיירוהוגשנגדהכתבאישוםבגיןשידולקטיניםלקייםיחסימין,התעללות,עדותשקרוהאשמותנוספות.
נטבחויהודיםרביםבפרעותהקוזקים.
בישראלמעריכיםכיששקבוצותלאיוכלולהתקייםאםהעונהלאתסתיים(לכןגםנאבקיםעלסיומה),וגםאםימשיכולפעולזהיהיהבתקציבמינימלי.
מספרים,סטטיסטיקות,תארים-הכלבסוףנוזלאלהאדמהונספגבתוכה.
אבללאבאמתהשתחררתי,נשארתיחצילבוש,הייתימאודעצור.
התרופה,"רמדסיביר",אמנםהתגלתהכפחותיעילהמתרופותאחרותנגדאבולה,אךהוכיחהעצמהבניסויעלתאיםאנושיים.
לפיכך,ישלהתאיםאתהטיפולהתרופתילקבוצתהאסתמהשממנהסובלהמטופל.
עו"דליאוראפשטייןשייצגאתזהבימסרכי"שובקבעביתמשפטישראלישהגברתשטייףאינהעיתונאיתולאפועלתעלפיקודעיתונאי.
ממד"אנמסרכיבשעה16:45התקבלדיווחעלטביעהבבריכהברחובהקדרבנתניה.
בעבודהנראיםמרים,יוסףוישוהתינוק–אךבמקוםהכוכבהמסורתימעלהעריסה,העדיףבנקסילמקםחורשלקליערובהעלחומהאפורההעשויהמאותוחומרשממנובנויהגדרההפרדה.
הרבנדבפרידמן.
הקרואטיתפטרהמארטיץ'(13)ניצחהאתכריסטינהמקהיילמארה"ב3:6,0:6.
שירותבאבלבגושדןותיק-תקבחיפה,שמאפשריםנסיעהבהזמנהמראשבאפליקציהימשיכולפעוללטובתעובדיהמפעליםהחיונייםומספרהנוסעיםבהםיוגבלבהתאםלהנחיות.
"ראיתישישעםמילדבר,שהיאבחורהמעניינתוחכמה,וידעתישאנירוצהלשמוראיתהעלקשר".
בכוונתהחברותלהסבאתייעודושלהמבנההקייםהיום,ששטחו4,338מ"רבנוי,לשימושמלונאי,ולהקיםמלוןהכולל170חדריםבשטחשלכ-6,600מ"רבנוי.
נתניהוהבהירכישרהאוצרהנוכחי,משהכחלון,ימשיךלכהןבתפקידעדכינוןהממשלההבאה.
אנילאיודעת,אניפשוטמוצפת,זהמטורף,לפנישנתייםהייתיבגראנדסלאםלנוערועכשיואניפה.
לכןהיאפנתהלארה"ב,שעשתהזאתבאופןגלוי".
ככלשישנההעצמהוהגברהשלהאיום,כךגוברתרמתהחרדה–לכןחשובלאלהפוךאתנגיףהקורונהלמפלצת,לאלהשתמשבדימוייםשלמלחמה,קורבנות,אסוןוכדומה.
כוחצבאילאהגיעלנקודה,שנשלטתמרחוקבתצפיתובאשצה"לית.
זהמתחילבסרבלניירלבן,שאליוצריכיםלהצמידבגומיותשתיכפפותכחולותמסיליקון,ככהשאףפיסתעורבאזורהידייםלאתישארחשופה.
"הםצפוייםלהחליףבעתידהלארחוקאתהמוסכיםהמוכרים.
ישיבותצוותתמידהיולימוזרות,אבלעכשיוזהבאמתחסרתקדיםולארקבגללהפורמט.
בהמשךהואיהיהמועמדפעמייםנוספותעבור"למצואאתארץלעולםלא"שלמארקפורסטרמ-2004,שבו,באחתמהופעותיוהעדינותביותר,הואגילםאתדמותושלג'יי־אםבארי,מחברהמחזה"פיטרפן",ועבור"סוויניטוד"מ-2007.
לאכיפתההנחיותגםמבוצעותבדיקותפתע,אחתמהןהתקיימההיום.
"אניחושבשמאזפרויקטהגמרשליבלימודיםאניעסוקבביוגרפיההאישיתשלי,בדבריםשאניעברתי,וזההיהרקטבעימבחינתילהכניסאתעצמיאלהעבודות.
ההערכההיאכילמשתייכיםלקבוצותאלולאיונפק"דרכוןירוק"והםייאלצולהציגתוצאהשליליתכדיליהנותמשורתההטבותשמהןייהנוהמתחסנים.
הרבהחנויותכאןנסגרובגללהקורונה"
חלקמהחוזיםהםמימושאופציותבחוזיםקיימיםוחלקחוזיםקיימים.
לפיהתכניתשלראשיהליגההיאתחזורב-17ביוניותשוחקעד25ביולי.
״ברחובותקיימיםמוסדותאקדמייםמהטוביםבארץובעולם,ואיןספקשנוכללהסתייעבהוןהאנושיהמצויןשבחרלגורבעיר.
"ישמהלתקןבמשטרתישראלשלעיתיםמגלהסובלנותהיכןשישלהפעילכוחולעיתיםמפעילהכוחהיכןשישלהתאזרבסובלנות.
אחדמהם,מ"עשמו,החללברוח.
לבשלבמיםמינרליםולאבמיברז.
פתאוםהתבררשאפקטהדומינושלהכלכלההגלובליתהואבלתיצפויומסוכן.
ישלהתייעץעםהרופאהמטפללגביחלופותטיפוליותהזמינותבשוק.
כןכתובבתקנוןשהואחייבלהיבחרלפניהישיבהשבהבוחריםממשלה,בניגודלמהשטענוכלמיניגורמיםשרקלאחריה.
"אבאנהגלהגידשהמצווההחשובהביותרהיא'ואהבתלרעךכמוך'וזהההבדלביןעםהארץלביןאפיקורס".
מטההסייברהלאומיהזהירמפריצותכברלפנישבוע.
המלכההקסומהשרלוט,שכלמהשענייןאותההיהבידורטהורולדעתאםבעלה,המלךג'ורג'השלישי(ג'יימספליט),כברמת,לאהופיעהכללבספריםובוודאישלאהייתהכהתעור.
להלןמהשסיפרלנואדם(לאאדםרזאלאאדםדנון-הגיבורשלהרומן)ממקורראשוןעלשהתרחשבגטובלוד.
בקטארהתגלועדכה337מקריםשלנדבקים,השיעורהגבוהביותרבקרבמדינותהמפרץ.
דאקסהגרמניעלהב-3.7%וקאקהצרפתיב-5%.
טכנולוגייתהגרפיקהשלה,אנרילאנג'ין,היאתוכנהשבהמשתמשיםמיליונימפתחיםלבנייתמשחקיםבתלתממדומוצריםנוספים.
"היינונעוליםשלושתנובחדרוןקטן,בליטלוויזיהובליהטלפוניםשנלקחומאיתנו",סיפרהעובדתסיעודמהמזרחשעובדתבישראלכבר15שנים,שהוחזקהבמתקןהמעצרעםשניילדיההקטניםבמשך15יום.
אנשיםמפוחדיםאחריאתמולורוציםלהרגישבטוחיםעםהילדים.
עלסמךשלושתחוקיהתנועההללופנהניוטוןלהסבירגםאתהתנועהשלגרמיהשמים.
במשחקמולרמה"ששחרץאתגורלהמועדון:"בשנהשעברההיינוקבוצהטובה.
פרסוםראשון:האלופהרוצהשהקשר,אחדמהמצטייניםשלה,ימשיךגםבעונההבאהוהתחילהאיתובשיחות.
הראשוניםבקוהאשהםתושבינתיבהעשרה,וכךגםהשטחיםהחשופיםשלפנלון,שכמעטונשרפוכליל.
צפיתיבולאחרונהאצל"אופירהוברקוביץ'",בעקבותהפרומושבוהזהיראתנתניהושילךלבחירותאםלאיוגשתקציב2021בהקדם.
וההתמודדותשלהממשלהבנושאאמרהשראוחנהכי"מדוברבמצבחירוםבינלאומי,אתמולהמגפההזאתהוכרזהכפנדמיה,כמגפהעולמית.
מהדו"חותעולהכיבשלושהשניםהאחרונותהשקיעוהערוציםהמסחרייםכמעט875מיליוןשקלבתכניםמסוגהעילית.
תחשבוכמהאנשיםלאעובדיםכיהםלאיכוליםלהכנסלאוטובוסולהגיעלעבודה.
קנוףניהלאתחטיבתהבנקאותהפרטיתבדויטשהבנק.
אמריקההליברליתכרעהמאחריקאפרניק,אמריקההשמרניתנעמדהעלהרגלייםהאחוריותשלהוהדביקהלואתתוויתהבוגד.
השירותהחדשבאיחודהאמירויותמחייבאתהבעלוהאשהלעתידלבחוראישדתמתוךרשימהמאושרתשלרשמינישואין.
אליהוטיירימבניברקאמר:"ככהמכניסיםשנאתאחים,זורשעותלשמה.
הואחשבשזהפשוטוידיאושלטיסהמעלשמיסיאטל.
הנגעיםיכוליםלהיותשוניםבגודלםולכסותאזוריםקטניםאונרחביםשלהגוףולעתיםנלווהגרד.
"הייתהליקלטתבכיסעםכמהשיריםשכתבתיבעבריתונתתיאותהליאירניצני.
"שינויגדולמתחולל".
לאורךכלהזמןשקדםלהחתמתוריחפהמסביבושלכספיעננתהפציעהבברךממנהסבלבממפיס,ובכללהעובדהשהואהיהפציעלאורךכלהקריירהשלו.
בחודשיםמרץואפרילעשתהממשלתהמעברשימושבשניכליםמשפטייםעיקרייםלשםהמאבקבמגפתהקורונה:הראשוןהיהצוויםשלמנכ"למשרדהבריאותשהותקנומכוחפקודתבריאותהעם,והשני,והעיקרימביניהם,תקנותשעתחירוםשהותקנולפימכוחחוקיסוד:הממשלה.
גםהפעםהאישורהועברלוועדהזוולאלוועדתהקורונהבראשותח"כיפעתשאשא-ביטון.
לדבריהגורם,"כעתישלחץשלהרבהמאודבעליאינטרסיםכספייםשלארואיםבטובתהציבור,אשרמפעיליםאנשיתקשורתכדילהרתיעאתהשרהמהחלטהעלשינוייםבאפליקציותלטובתהציבור.
בהפועלבארשבעובעירייתב"שמקוויםשמשחקהגביענגדמכביתלאביבבאמצעחודשינואריתקייםבאצטדיוןטוטו-טרנר,שמושבתמאזיוני.
בדרוםהארץירדהיוםגשםלפרקים,וקייםחששחמורלשיטפונותבנחליהדרוםוהמזרח.
לפנישתעמיסועלהגוףתרופות-אוגםלצידן-קבלומדריךלחיצותעל-פישיטתהאקופרסורההסינית,להקלתהתסמינים.
היאהודתהוהורשעהבתקיפתשניילדיה,ונגזרועליהחמששנותמאסר.
אתרזיהבישולהמקסיקניהואלמדבזמןשטיילבמקסיקו,במטבחיםשלהמקומיים.
יעקבי:ישליתחושהשזוהעונההאחרונהשלפפבסיטי.
בשלבהזהמדוברעלפתיחתהשמייםלרשימתהמדינותהירוקות-שמשתנהמיוםליום.
אבלהפרטהכימענייןבביוגרפיהשלההואהעבודההחד-פעמיתשלה,והשאלהשעולהבעקבותיה:באמת?
במועצההאזוריתאשכולפרצושריפותבכמהמוקדים,ובשירותיהכבאותאישרוכילפחותשלושמהןנגרמוכתוצאהמבלונים.
כמובן,שהסכוםשאותוהתכוונוהישראליםלהוציאעבורחופשהבארץיוצאמשתלםיותרכאשרממיריםאותולנופשבחו"ל,מהשיוצרסיטואציהשעלולהלהחריףאףיותראתמצבהתיירותבארץ.
תוסיפולזהאתהפינאלהשלואלוורדהבדמותחילוףהזוי(בוסקטסבחוץ,ראקיטיץ'בפנים)וקיבלתםקבוצהשמשמידהאתעצמהכבדרךקבע.
הכומראינובטוחאםאיןזהבמקרהחיוךלעגני.
היאעשתההיסטוריהכשהפכהלאישההראשונהשירדהמ-48שניות,47.99.
המפעלמוקםבהשקעהכוללתשלכ-220מיליוןשקל,וצפוילהעסיקכ-100עובדים.
ב-17:35נסעהבאוטובוס381בתחנהלידבניין27וירדהבצומתגושעציון.
בסעיףהבטיחותיציעוהגרמניםכלמערכתאפשריתומוכרתכמובן,לרבותיחידותתאורהקדמיותהמצוידותכלאחתב-1.3מיליוןיחידותמיקרו-מראההמאפשרותאלומתאורמדויקתפי100מיחידותתאורתלדרגילות.
המשחקמראהכיצדאמוןיכוללעשותאתההבדלביןשיתוףפעולהלביןאי-שיתוףפעולה.
ג'ראפיהושאלבתמורהל-200אלףשקללהפועלעםאפשרותלרכושאותובתמורהל-2.5מיליון,אולםנראהכיבמועדוןיוותרועלהאפשרות,ויאריכואתהחוזהשלינקו.
הואששלבצעכלמהשאהרוניביקש.
כפישהנשיםמהללותאתנשיותן,היהודיםאתיהדותםובניבְּרֵטָאןאתמסורתם.
מנכ"לארקיעאינטרנשיונלעוזברלוביץ:"עםההודעההדרמטיתעלפתיחתאייסיישלהאהוביםעלהתיירהישראלי.
בארצותהבריתהוכרזעלמצבחירוםלאומיהנשיאדונלדטראמפאףנבדקונמצאכילאנדבקבקורונה.
רופאושלנשיאארה"בדונלדטראמפ,ד"רשוןקונלי,הודיעהלילה(ביןחמישילשישי)כיהנשיאהשליםאתהטיפולבנגיףהקורונהומצבונותריציב,כפישהיהמאזשחזרלביתהלבןמאזשאושפז,כלשונו.
המערכתנגועהבנגיפיםאלימים,מבחינתהמתחהפנימיוהשנאהזהמזכירליאתהתקופהשללפניחורבןביתשני.
ראיתימבפניםכמהקשהלגעתבילדכשישמורהעל20או40תלמידים.
ההגרלההאטרקטיביתביותרתפגישאותנועםפורטוגל(רונאלדוושללכוכביה),פולין(לבנדובסקי)ונורבגיה(הולאנד).
"ההנהגהטעתהבגדולבכלשלבשלהדרךולאעשתהאתהדבריםהנכונים.
לדוגמה,ששייךלפליטסובאניג'אפארוב,מפורסםכביתאירוחלהשכרהעלידיאישהשמתגוררתבירבאן.
עלפינתונימשרדהבריאות,מתחילתשנת2020ועדלתחילתחודשיוניהאחרוןנרשמו860מקריבכלמידיה,ו-314מקריזיבה.
לדבריובמשרדהאוצרמתנגדיםמאודלהטלתפיקוחישיר:"הסכמנולוותרעלפיקוחולאפשרייצוא,בתנאילקבלתסלתוספתלמימוןהקנאביסהרפואישל100מיליוןש"חבשלבהראשון.
רוברטלבנדובסקיחוגגעלחשבוןלברקוזן,היום.
במידהולאיאבדאתהכוכבהגדולשלו,לאוטרומרטינסויידעלהשתמשבכליםשישלוהפעםאפילויותר–זועשויהלהיותהעונהשלווהואיצליחלקחתאתהתוארמיובהאותהאימןבין2011ל-2014.
"אניחושבתשאנישםכיהבנתישבמדינהדמוקרטיתישליכליםלצאתולממשאתהזכויותשעודנותרוליבשביללמחות.
מהרגעשהוכנסועוגיותהטחינהלתנור,החלובניהביתלהתקהלבמטבח,שבוייםאחרהריחהמטריף.
הבורסהננעלהבעליות;לאומיעלתהב-0.
שימושבחומריםשוניםלחיטויהידיים(כמואלכוג'ל)הואלעתיםהכרחיבימיםאלו,אךאנשיםעםעורידייםסדוקוייבשעלוליםלסבולמהחמרהשלהסימפטומיםואףיכולהלהיגרםלהםתפרחתעורית.
כאמור,איןלרדוףאחריהם.
שיתוףפעולהפורה?
סבבהעיצומיםהטרינגדסוריה,שמכווןגםבאופןאישינגדהנשיאורעייתו,מגיעבשעהשאסדמתמודדעםמשברכלכליקשהלאחרכמעטעשורשללחימה,ועםגלנדירשלהפגנותבאזוריםשנמצאיםבשליטתהמשטר.
"התחלקנולשתיקבוצות",היאמספרת.
וישנםעודהמוניסיפוריםגיבוריםספורטיבייםשהפכובבתאחתלאויביהעם,נשלחולמחנותריכוזולגטאותולאשרדו.
"האםבידודבביתהואהרמטי?
תשעדקירותעםסכיןבאורך17סנטימטרים:מרואןסמרימואשםברצחנג'אחמנסורובשודכסףמזומןוחפציםמדירתהבשכונתקרייתחייםבחיפה.
המאבטחגםאמרששוםדברלאיעזורליכיאותואדםהואמתנדב,אזאיןלימהלהתלונן".
בכלמינינקודותעלהמסלולמדביקיםמנהרותמגליליניירטואלטוניתןאףליצורגשרים.
הואיועדלשימושפנים-צבאיכדילאלהכבידעלהמערכתהאזרחית,אךבמידתהצורך,לפיבקשתמשרדהבריאות,ניתןלפתוחאותובכלשלבגםלחוליםאזרחים.
בשבועשבונפטרמטופלשליוויתיבמהלךכלאשפוזומצאתיאתעצמימתעצבןבאופןלאפרופורציונלימדבריםפעוטים.
השלד,עםמאזןבהיקףשל1.2מיליוןשקל,היהאמורלהימחקמהבורסהבינואר2021לאחרארבעשניםברשימתהשימור.
הבנתיאותםלגמריולאכעסתי".
עדכהנדבקובנגיףבארץהמגף3,858בניאדם-עלייהשלכמעט800נדבקיםמאזאתמול.
"הנשיאמעולםלאזלזל"
אבלעדיין,כשדיברואיתיעלחששלמפרקהאחרוןשלהאצבעות,חשבתילעצמי:'בסדר,ישליכפותידייםיחסיתגדולותאזמקסימוםלאאוכללתפוסכדורכדורסל'".
איןאצלנואגוגםהמחליפיםתורמים.
סיוםהש"סמתקייםאחתלשבעוחצישנים,ושלישממקומותהאירועהוקצולתושביהעירירושלים.
הקשרביןבניביתאחריםהמרכיביםמשקפייםבאמצעיתיקוןראייה,נבדקגםהוא:במשפחותבהןהילדיםהצעיריםמרכיביםמשקפיים,גם59%מהאמהותמרכיבותאותם,37%מהאבותו-21%מהאחיםוהאחיותהגדולים.
חנקואותנוכלכךהרבהזמן,אלתעבדו,אלתצאומהביתלמרחקשליותרממאהמטר.
הסתדרותהמוריםלאתיתןמעברלתשעהימיםשניתנו.
במהלךמערכתהבחירותשל2020מצאעצמוגםמועמדהדמוקרטיםלנשיאותג'וביידןמואשםבתקיפהמינית.
אנחנומשתדליםלעזורלהםוהםעושיםשיחותבטלפוןובזוםעםהמשפחות,אבלאלהאירועיםקשים",היאאומרת,ומספרתכי"כברקרהשהיינוצריכיםלהיעזרבפסיכיאטרים".
מהולנד,מפתחתבשרמתורבתמתאיגזעמחבלהטבורשלגוריםלאחרהמלטה,בדומהלטכנולוגיהשלמיט-טק.
מאז,ארסנלרשמהכמהסגנויותאבללאבאמתהייתהקרובהלגעתבצלחת.
ואזדונצ'יץ'עזב.
ברורלכולםשאוכלוסיותהסיכון,הצוותיםהרפואייםוהיחידותהמיוחדותיהיובסבבהראשוןלחלוקה.
המבנהוהתצוגותבונועדולעוררסלידה,פחד,יראתכבודוחוסרנוחות.
הופ,קפצתלמפלגהשהשמצתעדלפנירגע.
אבללטענתהמשרדההבדלאינומובהקסטטיסטית.
בפתחהדיון,עו"דעמיחיויינברגרהמייצגאתהעותרות,התייחסלצוותשהקיםלאחרונההרמטכ"ל,ואמרכי"הקמתועדהנוספתהיאמיותרת".
תראואתהרופאיםפה,כולםערבים.
הצמיחהבארה"בצפויהלהתכווץב-5.9%,לעומתהתרחבותשל2%בתחזיתהגלובליתהאחרונהבינואר.
אנחנומשפציםאותוומכניסיםארוןקודש,שיהיהמהודרומפוארכדישיתאיםלדובאיהמפוארת.
הםלקחואתהיוזמהעלהגבשלהםבשבילשנטפלבאנשיםשלאיסתובבוכלכךהרבהכאילואנחנובערבחג.
כעתהואזהשישלובעיה,לאאני.
עודסיפרה:"התניןתפסלואתהידופשוטהתחילולמשוךאותו".
מוסיפיםאתתערובת/משחתהברברה,וממשיכיםלבשלעללהבהנמוכה/בינונית(שימולב:זהושלבקריטיבוצריךלהשקיעהרבהתשומתלבואהבה,ולוודאשתערובתהברברהלאנשרפת).
לארקללמדאותםלנתחאלאגםלהיותאנושיים.
משברהקורונהמכהבענףהנדל"ןגםבחזיתהשמאית,ובענףחוששיםבימיםאלהמירידהדרמטיתבהערכותהשוויהשמאיות—בעיקרשלנכסיםמסחרייםלהשקעה.
שופכיםאתהפנקועלתבניתמרופדתנייראפייהואופיםבמשךכ-3-4דקותעדשזהוב(שימולבשלאיישרף,זהקורהבמהירות).
מדוברבגוףחימוםבעלעוצמהגבוההומנועשיוצרסחרורשלהמיםבתוספתחיישניםשמאפשריםלשמורעלטמפרטורהמדויקתברמתחציהמעלה.
אבלאנחנואופטימייםוצופיםבתקווהל'יוםשאחרי'.
קייםספקגםלגבייכולתהשלהממשלהלפתוחאתגניהילדיםלגילי6-3ביוםראשון.
אךחרףתחושתהאופטימיות,רביםמהםמתקשיםלטשטשאתההבנהקשה:"זההתפקידשלהממשלה.
כוהניממפיס(מוף)שקיבלואתפניו,יעצולולעלותלרגללמקדשהאלאמון-זאוסשבנווההמדברסיווה.
בחג־המשטרהחלפומכוניותישנותעלפניהפנסיון.
באפשרותהאחרת,האםאנחנומידרדריםלאותןבחירות,שהןהחלופההרעהאבלהפחותרעהמאשרממשלהשלאמתפקדת.
ובארץשרדשומרוניאחדוקומץנוודיםחרדיםופלישתיםויכרתובריתמדוכאים.
מסיריםאתהסירמהאשומוזגיםאתהחלבלקערהקטנה.
אתםיוצריםתקדיםבלתירגילשללאבדאתהממלכתיותלפניהבחירות.
אחתהסיבותהמרכזיותלהחלטהשלשינוזוארץלעזובאתתפקידהיו"רהייתהההבנהכיבמתכונתהנוכחיתשלמבנההניהולבהתאחדותלאניתןלהוציאלפועלהחלטות.
אזעקתצבעאדוםומתיחותביטחוניתיכולותלהיותיותרמדיבמצבכזה.
קמלההתעניינהמאודבפרויקטיםשלאברמוביץ'בתחוםהאנרגיההסולאריתבאפריקה.
החובהעסקירשםאתהזינוקהחדביותרמאזמלחמתהעולםהשנייה,וגבוהכעתמחובותמשקיהביתבארה"ב.
אריקשרון,שלארצהלשמועממנו,אמר,שה"דיינים"(משפחתדיין)אגואיסטיםואופורטוניסטיםאבלחכמיםופיקחים,והואגםזהלא.
התחרותהביתיתמעודדתאתטנסנטלחפששווקיםחדשיםברוסיהובמזרחהתיכון.
בראיוןמאוחריותר,סיפרהאיילוןשדובראיתהעלשמונהימיצילום,"אבלככלשהסיפורהתקדםזההשתלטליעלהחיים".
הממשלהשלגנץ-נתניהורחוקהמלהיותתפורה.
זוהרענה:"אנימתקשהלהביןאתהשיקולהפוליטיהבסיסישלכחוללבן.
אנחנורוציםלזכות.
הלכתישביאחריה,ובמיוחדאחרמראהעיניה,עיניתכלתגדולותובהירותכשמיהשמים",הואמתפייט.
במטוסיהענק,עלויותהטיסהלאישתנו.
אףאחדלאאומרליבגללהקורונהתנמיךווליוםאומשהוכזה.
תודהגדולהליואבכץ,אורןשטרלינג,חייםסילבסוהצוותהמקצועיעלהאמוןוהתמיכהולסוכןשליאבינמני".
בהתאםלסעיף20שלהחוק,ועדהציבוריתשתמונהבידייו"רבודקתאתכשירותםוהתאמתםשלמועמדים-וממליצהעלשנייםעדארבעהמהם.
הגידולנבעבעיקרמהכנסותחברותשאוחדולראשונהאשתקד,ולאנכללובאופןמלאברבעוןהמקבילבשנהשעברה.
אחריחיפושים,נקרתהבדרכםהזדמנותנד"לניתלארחוקמאזורביתםהמוכרוהאהוב—דירהחדשהבת140מ"ר,שאותהתיכנןקבלןהמבנהעבוראביוומסיבותיוהחליטלהציעהלמכירה.
אךבמקריםאחרים,הממשלפועלבמכווןנגדהממשלהנכנסומנסהלקדםצעדיםשמטרתםלקבועעובדותבשטחלפניחילופיהשלטון.
מטייליםרביםבוחריםבאכסניותכחלופהזולהומשתלמתבמיוחד,ועםכמהשזהנשמעאולימפתיע–הןממשלאמתאימותרקלצעירים.
היאקבעהקוויםמנחיםלהסדרשלוםעתידישכללונסיגהישראליתמשטחיםשכבשה.
לדבריתושביהכפר,בחודשיםהאחרוניםחלההחמרהבמספרמקריההשחתה.
ענקיהקרחהללו,שנוצרורחוקמאודמהשמש,אומנםמכיליםשפעשלמיםוחומריםנדיפיםאחרים,אךאיןלהםפנישטחברוריםשעליהםיכוליםלהתקייםמיםנוזליים.
חשבתישזהנגמרפחותאויותר,ושגםאםלאנמנהעםהזוגותהגרושיםהאלהשעדייןעושיםאתהחגיםביחד,לפחותנוכללהעמידפניםשאנחנוסובליםהאחדאתהשניבשבילרוני.
בינתייםעודלאפורסםאילושחקניםידובבואתהסרטהחדשומימהקאסטשלהסרטמ-2019,ביניהםדונלדגלובר,ביונסהוסת'רוגן,יחזור,אםבכלל.
חיטויבביתאבותבירושלים.
המחאההצורבתביותרהייתהעםאיציקקורנפיין,אזחבורתאנשיםעםהמוןאהבהבלבבותהגיעהלפתחביתוואיחלהלאשתודבריםאיומים.
במועדוןטענוכילמכביחיפהתקציבשל60מיליוןומכבית"א75מיליון,אולםגםהנתוןהזהלאמדויק.
ישטוביםממנובנבחרת.
עלהקריירההבינלאומיתשהנצהולאהגיעהלמיצוי,ועלהשניםהאחרונותשבהןהלכהודעכה.
עידןרייכל:"הקורונהזומלחמה,ובמלחמהמתגייסיםלמילואים"
הגורמיםהללואינםקשוריםלאופיושלבן/תהזוג,אלאלדינמיקהשלהקשרשהשתרשהביןהצדדים,ובראשובראשונהלאמונהשלבניהזוגשבןאובתזוגםמחויביםלקשרמבחינהרומנטית.
אתתקופתמשברהקורונהיעבירוהנאשמיםבבידודבתאיהמעצרשלשירותבתיהסוהר.
קבלתההחלטותסביבפתיחתהרכבתמתאפיינתבעיוותים,בסתירותובשיקוליםלאשקופיםמצדהשריםוקבינטהקורונה.
המכירותשלנובסיןהןבשווי11ביליוןיואןוהחברהנמצאתבמקוםהרביעיבנתחשוקומקוםראשוןבמכירותישירותשלמכשירימיםופילטרים.
צריךלהשיתסגרבמקומותשצריך.
רכישותדירהראשונהירדובשיעורדומה-28%.
בהמשךהואחנקאותהבשתיידיובחוזקהזמןממושך,עדשהיאחדלהלהתנגד.
הדברשהפךאתהענייןליותרמורכבהואההידרדרותהאיטיתשלאימאשחולהבדמנציה".
טוויטר-המרחבהווירטואליהאהובעליו,ספגהממנוהתבטאויותוהכרזותמלחמהבעבר(אותןבחרלבטא,איךלא,בטוויטר),וגםפייסבוקואמזוןהצטרפולחגיגה.
המדרשממשילאתעשיולארכי-ליסטיםשהיהישןבפרשתדרכים,ועברשםאדםוהעיראותומשנתו.
קרןהמטבעהבינלאומיתלאחרונהכיסיןתהיההכלכלההגדולההיחידהבעולםשתרשוםצמיחהחיוביתב-2020.
הואהצטרףלמשרדהאדריכליםשלאשתווהחלללוותלסיןאנשיםשנמצאיםבתהליךשלבנייתבית.
אנימופתעתמאודמהניצולהצינישגנץוכחוללבןמנסיםלעשות.
השנייםנועדובלשכתושלאדלשטיין,שהסבירלגנץכיהסיבהלהתפטרותובמקוםכינוסהמליאהשתבחראתמחליפונבעהמכךשפסקהדיןהיהמנוגדלתפיסתעולמו.
הליגההאיטלקיתממשיכהלהתגלותכביתהבראהלחלוציםבגילמתקדם.
ממשרדהחינוךנמסרבתגובה:"משרדהחינוךנערךלתתמענהלתלמידיהחינוךהמיוחדבשורהשלהיבטים:לימודי,רגשיוטיפולי.
המתקפהלאהצליחהלהאטאתהמערכותשלהמשרדבאופןמשמעותי,וכעתהןמתפקדותכרגיל.
המשנהלמנכ"למשרדהבריאות,פרופ'איתמרגרוטו,צייןכיהמצוקההעיקריתהיאבכוחהאדםבגופיבריאותהציבור,בהםבמעבדות.
לקריאתכתבהאישוםהמלאנגדבנימיןנתניהו-
כךמסרמנכ"למפתחתתוכנותהריגולבתצהירשהגישלביתהמשפטבקליפורניה.
נלקחומהם,כמובן,טלפוניםסלולריים,אייפדיםאוספרים(בואונצאמנקודתהנחהשמישהומהקאסטאשכרההביאספראואפילוקראאחד),וכלסוגשלבידור,כדילעודדאותםלפלרטטולתקשרעםהמתמודדיםהאחרים.
אנחנויודעיםהיוםשסוכרתקשורהגםלפגיעהקוגניטיבית,והיאגםגורםסיכוןלמחלותלבוכלידם".
אלאשזמןקצרלפנישעמדההחברההממשלתיתלהוציאלפועלאתהפרויקטהשאפתני—הכלנעצר.
עלילת"שעתנעילה",משחקמליםהמשלבביןהטנקיסטהמחפשמטרהלתפילההסוגרתאתיוםהכיפורים,מציגהביןהשארשלושהחברי"הפנתריםשחורים"משכונתמוסררהבירושלים.
כיוםישראלוגרמניהשל1933זהאותוהדבר.
במשחקיםהאחרוניםבאירופהראינושהואקצתחסרביטחון,מהעושיםבנדון?
אךבקורסיםהבאיםההסעותכברלאמומנו,המשתתפותנאלצולנסועעלחשבונןולאתמידהצליחולהגיע.
שתיהןמציגותכדורגלהתקפינהדר,בעיקרהאורחת,אךהחלקהאחורילאמספיקטוב(24ספיגותעבורשתיהקבוצותיחד).
מבחינתיו"רהמנהלת,ארזכלפון,שיבחרוביןאימוןהכדורגלאועבודהנוספת.
תנאיםאלומציביםלמבחןאתיכולותההתמודדותשלמערכותהמיתליםומערכתההנעההכפולההמתקדמת,שמבוססתבמקרהזהעלארבעהמנועיםחשמליים–אחדלכלגלגל–עםתפוקהמשולבתשל750כ"סו-148קג"מבגרסההבכירה.
בישראלנערכיםלקראתהתפשטותהנגיףמסין:הבוקרהופץלכללבתיהחוליםחוזרמטעםמשרדהבריאותעםהנחיותמדויקותלצוותיםהרפואייםכיצדלפעולבנוגעלחשודיםכנושאיםאתהנגיף.
בפיצוץאחדנפגעהקומפלקסהצבאיבפרצ'ין,בשנינפגעמבנהשכנראהשימשלהרכבתצנטריפוגותמהדגמיםהחדשים-שגרםלפיגורמיםבאיראןלנזקרב-ובמקרההשלישיארעפיצוץבמרפאהפרטית,שכתוצאהממנונהרגו19בניאדם.
עודדווחכיהנשיאהחליטשלאלהתערבבסוגיהבמהלךהמשפטעל-מנתשלאיטענושהואמתערבבהליכיםמשפטיים-אולםלקחבחשבוןאתהפגנותהתמיכהבמתלוננת.
"לאיודעעלהתזמון,אבלאנילאמאמיןלרגעשטראמפיתנגדלענייןהריבונות",בטוחאוונס.
"אנימצטטידיעהמעיתוןהארץב-2004שבהמצוטטשרהמשפטיםדאזבאומרו'הצעתהחוקהזאתהיאאנטידמוקרטיתבעלילומסכנתאתשלטוןהחוקבישראל'.
אומרתשורץ:"למשלבתחוםאשפוזיהבית,לאשמנולבשבישראלמספרהמאושפזיםבביתעבראתהמאושפזיםבבתיחולים.
מסעאלהעבר:תערוכתצילומיםחדשהשהושקההשבועבבנייניהאומהבירושלים,מציגהצילומיםנוסטלגייםמקוםהמדינהשתיעדצלםהעיתונותהישראלי,רודיויסנשטין.
עדייןאסורלצאתמחוץלביתלפעילותספורטוהאכיפהנוקשה:בין16במארסל–16באפרילעצרההמשטרה3,267בניאדםורשמה340אלףקנסות.
ביתאורןהואמקוםקסוםויפהפה.
אבלתתנהגויפה,אה?
אנייכולהלהגידבכנותובכאב,שאיןיוםשאנילאשואלתאתעצמיאיךזההיהאילוהיהלנוילדמשותף.
"המנהיגיםשוחחועלהאינטרסיםהמשותפיםשלהםבמטרהלהבטיחשאיראןלעולםלאתחזיקבנשקגרעיני,ואישררואתמחויבותםהמתמשכתלשימורהסכםהגרעין".
נציגימונהמטעמו,ולמרותשההחלטותיתקבלובמשותף,בדירקטוריוןהחדששיוקםתהיהנציגותגדולהיותרשלאנשיחוגג,שיהיהזהשיגידאתהמילההאחרונהבנושאיםהמקצועיים.
שימולסיפורהזהסוףכמושלההתחלהשלו.
נהגיישראלישמרולוללאספקחסד(והצלחת)נעורים,ישמחולרכושאחדויהפכואותוללהיטאםלאיעלהיותרמכ-150-160אלףשקלים.
"ישאתהתפיסההזאתשל'רקלאביבי',ומבחינתיזה'רקלאדרכושלביבי'.
הואחשףאותילאהבהולתשוקהלספורט,ואיפשרלילשקםלארקאתהגוףשלי‑גםאתהנפש".
והשנאההזאתלאתסורמןהארץעדשלאיסולקואלהשמזיניםאותה.
כשאתאומרתשאתלארוצהילדיםאנשיםמרימיםגבה,ואומריםלךשאתחושבתככהרקבגללשעודלאמצאתאתהאחד.
"מבחינהמוזיקליתיצאלילהלחיןאלתרמןלאמעטוישלומוזיקהבשירים-ישמקצבוקצבוביתופזמון,ואנירקצריךלבחוראתהמוזיקהשאנירוצהלשיםעלהשיר.
אבלכשמדוברבמדינתישראלובחרדים—הכלמותר.
עתהמגיעהנושאלהכרעתשרהאוצר,ישראלכ"ץ,ולאחרמכןיועברלאישורבוועדתהכלכלהשלהכנסת,שבראשותח"כיעקבמרגי.
בכלאימתשהדרוזיםמרימיםקולצעקה,ממהרתהמדינהלטפוחלהםעלהשכםכדילהשתיקאותם-ביןאםעלידימינויבכירים,קידוםקציניצה"ל,חנוכתכיכרהלוחםהדרוזיבירושליםאוהדלקתמשואהביוםהעצמאות.
היאגםתנסהלגייס150מיליוןדולרבאמצעותהנפקתמניות.
אפשרלעבודעםכלשוקולד–פשוטלהמיסעלבאן-מריאובמיקרו(למישמעדיף).
חמישהדורותשלקומוניזםחילוניעיקרומהםכמעטכלסממןיהודי.
בעקבותהמתקפהעליהמחקהסונמזאתהציוצים.
המשמעותהיאששכרהמינימוםמשיגבדיוקאתמהשניתןהיהלקוותשישיג-הואמעלהשכרלבעליהמשכורותהנמוכותמבליליצוראבטלה.
פריידימרגליתהיאאושיהבעולםהתודעהוהרוחומייסדתשיטתהמטאיזם.
מאזתחילתשנתהלימודיםסירבמשרדהחינוךלפרסםאתנתוניהתחלואהבקרבתלמידים,וכןאתמספרבתיהספרוהכיתותשנסגרובעקבותהתפרצות.
"צריךלפעולבשלושמשמרות,אךמשרדהבריאותלאמאשראתזה",היאאמרה.
המתווה,הכפוףלהסדרמניעתניגודענייניםמולצה"ל,אושרעלידיונציבותשירותהמדינה.
זהבדרךכלליקרהבמשחקמשמעותיוההתרגשותתהיהבשיאה.
אנימרגישהחזקהמספיקכדילאלהסתירכלום".
ולצרףברקודאותוהמטופליוכללסרוקולהיחשףלכלהמידע:תוצאותהמעבדהשנעשותלכלאצווה;גילוינאותבענייןמוצריםשעברוהקרנות;תוספיםשהתווספולמוצרכמוסוכר,תמציותריח,טרפניםועוד.
היוםיובאוהשנייםלדיוןבהארכתמעצרםבביתמשפטהשלוםבירושלים.
במקביל,אחתהסוגיותהמרכזיותשנידונותבכללגופיהחירוםהיאסוגייתהשפה.
ההפחתה,בגובהשלכ-42אלףשקלברוטולחודש,תחולבמסגרתהוראתשעהעדלסוףשנת2021,עלכ-1,000נושאימשרה.
במליםאחרות,הקהילההרפואיתלאמודאגתמשיעורהתמותהשלחוליקורונהכלעודניתןלהשתלטעלכמותהנדבקים.
"תדעושלאהייתיצריךלרכושאותוכיהואכברהיהשם.
קשהלהפריזבעוצמהשלהאקטהזהולובגללשהעםהגרמניב-1970עדייןלאהיהמוכןלהשליםעםתסריטדרמטישכזה.
מאחרשהאפשרותלהידברותעםהפלסטיניםעמדהאזעלהפרק,ורביןואניעסקנובה,הנחתיכימדוברבזה.
המסורתהפובליציסטיתשלמאמריתגובהלמאמריםשפורסמוקודםלכן,היאיפהוחשובה.
באזורנשמעוקולותנפץלצדתנועהערהמאודשלכליטיסבגזרה,ובלבנוןדווחעליריפגזיםבאזורחוותשבעא.
עםזאת,אנדרוקואומואמרכיהגלהשניבדרך.
וילירוטנשטיינרמאמןאתנבחרתישראלכברחמישהמשחקים,בהםלאהצליחלהעפיללגמרפלייאוףההעפלהליורוביחדעםשחקניוועתהנלחםאיתםבמטרהלהישארבדרגב'באירופהאחריפתיחתהקמפייןהמאכזבתבליגתהאומות.
משרדהכלכלהוהתעשייהנוסדב-1949,אךאפילואז,כשהמשרדהמציא"עבודותיזומות"לצמצוםהאבטלה,לאעמדובפניהשרמשימותבלתישגרתיותכמובמשברהקורונה.
זהמהשעושהצוותהברומטר".
עשרותאלפיטקסניםמפוטריםברחביהמדינהבמקומותכמושדותהפצליםשלהאגןהפרמיאניבמערבטקססבעודחברותעוצרותקידוחים,עלפיריאןסיטון,רגולטורהנפטשלטקסס.
"איחודהאמירויותפועליםנגדהאינטרסיםשלהעולםהאיסלאמי",הוסיףחמינאי.
רווקהשבוע:"רוצהלהיותיותרנועזעםבנות.
כשהואבועטהואמבקיע,הואלומדמיוםליוםורקיילךוישתפר.
גוליםזההחמצןשליוצריךכמהשיותר”.
הדברהנכוןביותרהואשדיוניהחסינותלאיתקיימובכנסתהזאתאלאבכנסתהבאה".
עודלפנישמשחקהדרביהיוקרתימולהפועלתלאביבייפתחביוםשני,מכבית"ארשמהלעצמההישגנאהבדמותהכנסהשללמעלהממיליוןשקלממכירתכלהכרטיסיםלמשחק,שאותוהיאתארחלראשונהבבלומפילדהמחודש.
לפעמיםהםנתפסיםכאנשיםהרעים,כיהםהרימדבריםבשפהמשונהשלטובתהציבור,שמצלצלתמאודמוזרבימיםהאלה.
עלהיריבה,אמרהמאמן:"מבחינתנואשדודהיאהקבוצההכיטובהשיש.
נגיףקורונהמתפשטביבשתאפריקה,והואמאייםבדרכיםרבותעלמישנאלציםלהתפרנסמזנות.
ההכרזההכפולההגיעהלאחרשבשנת2018הפרסלאהוענקלראשונהמאזשנת1943,בעקבותשערורייהשהתפתחהבעקבותטענותעלעבירותמיןואיסדריםכספייםבאקדמיה.
הוריםצעיריםעמדומבוישיםמכיווןשלאיכלולאפשרלילדיהםללמודמרחוק.
מבקרהמדינההקדישפרקמיוחדלתוכניתלטיפולבנפגעיאלימותבמשפחה,ובחןאתהמרכזלשלוםהמשפחהברמלה,שנותןמענהלמגווןרחבשלאוכלוסיות.
כשאתהשםואתהטוב,אזכולםיגידועליךדבריםהכיטוביםשאפשר.
אומנםלאשמענוממנהזמןמה,אבלהיאללאספקניצחהאתהאתגרוהצליחהלהכניסהומורבימיםמבודדיםאלה.
ביוםחמישי,בדקהה-78בסלטיקפארקהתבצעחילוףכפול.
הואעצמולאאשםבכלום.
אנומאמיניםשבסופושלתהליךנצליחגםלסייםאתהליגהוהגביע".
ככלשהזמןעובר,הסיכוישלאותםאנשיםלהיקלעלמסלולארוךטווחשלאבטלהוהישענותעלקצבאותסוציאליותגדל",נכתבבדו"חשהוציאהשירות.
הואתקףאנשיצוותונוסעיםבאגרופים:"אהרוגאתכולכםפה".
ולמרותזאת,המנהלעמדבמשימהבגבורהוכולםמצאואתעצמםעלבמהלאשגרתית,שאךהולמתימיםלאשגרתיים.
בנינילאיכוללשכוחגםאתהביקורבביתהלבןב-2016,אזהתארחבמשכנושלהנשיאברקאובמהיחדעםמשלחתאנשיתרבותוספורטאיםאיטלקים.
בארשבענחשבתלפייבורטיתלזכייהבגביעוזוגםהסיבהשברקתהייתהאחתהבודדותמביןבעליהקבוצותבליגתהעלשחשבהשלאצריךלהפסיקאתהמשחקים.
עלפיבדיקהבגוגלמפות-התשובההיאלא.
חלקםמצביעעדייןליהדותהתורהולש"סכהזדהותשבטית,אבלאחריםנשאריםבביתכאקטשלמחאה,אונותניםאתקולםלמפלגותאחרות.
משרדהבריאותהבריטימסרשעדכהנדבקו22,141בניאדםבקורונה.
שרהבריאותשלאיטליהרוברטוספרנצהדיברבכניסהלביתהחולים,ואמרשמבצעחלוקתהחיסוניםהמתואםשלהאיחודהאירופיהואסימןלתקווהעבורהיבשת,אךהדגיששהציבורחייבלהמשיךלגלותערנותוזהירותבחודשיםהקרובים:"עדייןמצפיםלנוחודשיםקשים.
במשטרתישראלאמרו:"אנורואיםבחומרהאתעבירותהאלימותמכלסוגשהיאולאנאפשרכלפגיעהבאדםעלרקעתפקידוונפעלבכלהאמצעיםהעומדיםלרשותהכנגדאותםעברייניםבכדישימוצהעימםהדין".
הסבאוהסבתא,שלאפעםתומכיםרבותבהורים,לאיכוליםלהיותחלק.
כשאתהשומעאתאוחנהמדברעלידקשהנגדהמפגינים–זהלאענייןשנשמעלךמוזרשצריךלגנותאותו?
חופשתהקיץכברנמצאתבעיצומה,אךעבוררובהישראלים,שרגיליםלבלותאתחופשותהקיץשלהםמעברלים,הציבההתקופההנוכחיתאתגרלחופשתקיץאחרת-מקומית.
באחדמקוויהרכבתהתחתיתהעמוסיםביותרבבייג'ינגהיוהיוםהקרונותריקיםברובם.
לרגלהיוםהבינלאומילזכויותאנשיםעםמוגבלויות,נצבעויותרמ-100בנייניםברחביהארץבצבעהסגול,המזוההשניםרבותעםהקהילה.
ואולם,בפועלהמחקרהמדעיהואסיזיפילמדי,גם-ואוליבעיקר-לאחרהעלייהבהיררכיההאקדמית,כשאתהעבודההניסוייתעצמהעושיםאחרים,וחלקניכרמהזמןמוקדשלניהול,ביורוקרטיהוגיוסמענקים.
כלמהשאתעושהבמשרדזהפוליטיקה,חברימרכזופריימריז.
לפינתוניראשיההתנחלויות,המספרנמוךבהרבהועומדעל70-90אלףתושבים.
"ביקשתילדעת,איפההיההחולהשהיהלידי,איפהאניהייתי,איפההיההמפגש?
"ישלבנותרשתותשלמותמחדש–ולבודדאותןמרשתותשנפגעו",כתבבוסרט.
גילהמטפסיםבמחקרנעבין8ל-80,עובדההמעידהעלפופולריותהספורטועלהיכולתלעסוקבובהנאהבכלקבוצותהגיל,וזהואולימרכיבחשובבאטרקטיביותשלספורטזה.
שב"כהמליץלאחרהבחירותשנערכוהחודשלאבטחאתגנץבידיהיחידהלאבטחתאישים,אףשלאנשאבתפקידרשמי,במהשרמזעלפוטנציאללרצחפוליטי.
אתהעגבניותהטבולותבבלילהעורמיםשלושיחד,אחתמעלהשנייה,עדשנוצרותלנוחמשערימות.
ליתרדיוק,סביבהשהותהארוכהוהמדממתשקדמהלה.
ליותרממחציתהמשתייכיםלקסטותהנמוכותשלהודואיןאדמהבבעלותם,ואףשכמהמדינותמחוזבהודוחוקקוחוקיםשנועדולהקצותלהםאדמות–פעיליםאומריםשרקבמקריםמעטיםהניבוהחוקיםהאלהתוצאותשלממש.
אנילאבטוחהכמהגבריםהיומגיעיםלדברכזה".
כן,אםאנימדברבטלפון,הקולשלילאמסגיראתזהשאנימארחמאהקמטיםמכוערים,אושינייםתותבותשישלהןחייםמשלעצמן.
הםהחליטולהקדיםאתהניתוחלהוצאתהגוש,אבללאהספיקולהזמיןתותבלברך,וכךבניתוחחירוםהוציאואתהגידולואתהברך.
מכביחיפה,באיןספורהגלגוליםשעברה,עםתוספותלשםואיחודים,עברההרבהעליותומורדותאבלתמידמשכהאליהשמותאדיריםכמועדיגורדון,דורוןשפע,תומרשטיינהאור,ארירוזנברגוהרשימהעודארוכה.
לאחרהבאתהקורבןנאמרשלנזירמותרלשתותיין,ואילוההיטמאותלמתיםכלללאנזכרת.
התלבשליבתזמוןטוב,זהמשוגע,כלאחדחולםעלגולכזהמחצימגרש,אבלכברנתתיגולכזהבנעריםנגדראשוןלציון.
בנוסף,השוטריםערכוסיוריםביןבתיהעסקכדילאכוףאתסגירתןשלחנויותובתיעסקבשכונותובמרכזיםמסחריים.
המחלקההזומקיימתהלכהלמעשהאת"כלהעולםכולוגשרצרמאוד"ותחושתהערבותההדדיתמורגשתמשניעבריהקיר.
"פשוטהיתהלנויותראנרגיהוהפכנואתזהלמשחקכיפי",סיכםמוריאחריערבכיפיבאופןאישי(28נקודותב-10מ-17מהשדה,12אסיסטים,8ריבאונדים),"אנחנוחייביםלהמשיךלהילחםולשחקהגנהכמוששיחקנוהיום.
העיתוןכוללאףפסקהלכהמיוחדשלהרביצחקזילברשטיין,מבכיריהרבניםהחרדיים,שפסק:"חייבלהיותזמיןבשבתקודש,ולענותלטלפוןהמתקשרבשבת,בשינוי".
השחקניםשלרונילויהביסוהערב(ב')0:3אתיריבתםבמשחקאימוןבשכונתהתקווה.
המדינהביקשהבפעםהשמיניתלדחותאתהמועדשנקבעלהשלמתחקיקתחוקהגיוס-אךשופטיהעליוןסירבולבקשה.
אףעלפיכן,אוליבכלזאתישמקוםלפנייהלוועדותהממונותעלהטעםהטובלהרשאהחריגהלהקרנתסרטיו.
במקביל,חברתהתעופהאלעלביקשהאתמולמרשויותהתעופהבסעודיהלחלוףבשטחההאוויריבמהלךהטיסהההיסטוריתלאבודאביהמתוכננתליוםשני,כחלקמנרמולהיחסיםעםאיחודהאמירויות.
מוריהתיכונים,המאוגדיםבארגוןהמורים,התחייבוכיימשיכוללמדאתהתלמידיםככלשיידרש,עדלמועדימבחניהבגרותשלהם.
כךהיהגםבמוצ"ש,אחריה־1:1הביתישחילץמהפועלבאר־שבע.
המשמעותהיאהידרדרותשלמשקיביתלעוני.
בכלמקרה,הכוונהלהשתתפותבהשקעותשיבוצעועדסוףמחצית2021.
מצדשני,כשכלארבעתחלוציהסגלשלךהםליגיונרים-שלושהמהםבליגותאירופיותמרכזיות-אלובהכרחצרותטובות.
זאת,ביןהיתר,כיהגרסאותשסיפרהג'לקרוביהלגביהאירועיםאינןאחידות,וכיבחרהשלאלהביאבפניביתהמשפטשתיעדותששמעומפיהעלההתרחשותזמןקצראחרישקרתה.
באסל:״הומואיםהביאואתהאיידסואיאפשרלברוחמזה.
הדלתהייתהנעולהוצוותכיבויהוזעקלשםכדילפרוץאותה.
בתחילתהשבועהתירביתמשפטהשלוםבתלאביבלפרסוםכיהמשטרהעצרהחשודברצחשאירעבשנת2016בראשוןלציון.
שחקןנוסףשהביעחששמההחלטהלמרותשהואשההבארץבמהלךהתקופה,הואהמתאזרחסטודגלאס.
גםבעזהמתמודדיםעם:ארגוןהטרורחמאסהחללהכיןאתהתשתיתלשנימרכזיבידודשיוקמובימיםהקרוביםבדרוםהרצועהובצפונה.
תופעהחריגהלמדיבעולםזמריהאופרה.
מדוברבמהלךחסרתקדיםעבורחברהגדולהבפשיטתרגלשמעוניינתלהרוויחמהתנודותבשוק.
פרופ'גרוטוהיהשותףבצוותעםנציגיהמל"ל,משרדיהאוצרוהכלכלהולדבריגורמיםבמשרדהבריאות-הואטועןשהפיילוטמצליחושאיןיותרמדיהדבקותבקניוניםשפתוחיםגםבאירופה.
האמתהיאשכן,אנשיםמבוגריםלאאמוריםלצפותבתוכניתשמסעירהילדיםבני4.הםאמוריםלשאוףלמשהוטוביותר.
תופעהזוגרמהלירידהשל4.6%במכירותשלחנויותזהות,כלומר,חנויותשפעלובמתכונתמלאההןברבעוןהחולףוהןברבעוןהמקביללוב-2019.
מקרוןהתחייבלקדםזכויותנשים.
כשהמשקיעהאגדיוורןבאפט,שידועבכינוי"האורקלמאומהה",התבקשלהתייחסלמשברהכלכליהגלובלישפקדאתהשווקיםב-2008,הואאמר:"רקכשהשפלמגיעניתןלראותמישוחהעירום".
הסתערותהלקוחותחייבהאתהחברהלפתוחאתהחנויותעדלשעהמאוחרתמהרגילולהעסיקעודעובדיםבליקוטוסידורמוצרים.
כמוכן,תיתכןפגיעהבסכומיומועדיהגבייה,בעיקרמחלקמלקוחותעסקייםקטניםעדבינונייםשלחברותהקבוצהככלשהמשבריתארך".
לפיסקרשלעמותתחדו"ששפורסםלפניחודש,רבעמהיהודיםבישראל(26%),יותרמשלישמהיהודיםשהצביעולליכוד(36%)ו–41%מהימניםמאמיניםשמגפתהקורונההיאעונשומסרמאלוהים.
הדחתחברוהקרובלואיססוארסואיבהעמוקהלנשיאהמועדון,הצטרפולתחושתתסכוללפיהבברצולנוהאין"פרויקטמנצח"כפישהואמגדירזאת.
מדוברבאדםפשוט,צנוע,לאאחדשרוצהלטרוףאתהעולם.
"הראי"הקוקאמרבעברשגםאםנראהשמחאהלאפועלת,בכלזאתישלמחותבגללשלושסיבות.
ג'נסלהיא,לכאורה,חברהצעירהיחסית,משוםשהוקמהב–2011.
למדענים,ספקיםוסוחריםישגישהדומה,אםלאטובהיותר,לשוקהאזרחי.
אניתמידנרגשלפנימשחקים.
החלטתישלאנשאיראישמאחור.
בתחילתהחודשאושרמענקקורונהבסךשל500שקליםלאלהשעלולישראלבשנההאחרונה,ולאזכולמענקלוזכתהיתרתהאוכלוסיהבמהלךחודשיהסגר.
"ברגעשהלכתילבדיקהלקחתיבחשבון,הכנתיאתעצמי.
מדוברבהעתיקביותרבמדינה,שהוקםעלידיהקהילההיהודיתבעירעודב-1850,ושופץביוזמתממשלתמצרים.
תוךשתידקותמהרגעשפתחנואתהמשלוחיםבוולטב-11:00בבוקר-קרסההמערכת.
באותושבוע,כןכן,הכנסתיאתאותוהסכוםבעבודהמכיווןאחרומפתיעמאודשגםקידםאותימקצועית.
בביתספריסודיבמטהיהודהאובחןאחדהתלמידיםכחולה,אךביתהספרלאנסגר.
לדבריסטרמפ,אמינותהשלמרקלמונחתכעתעלכףהמאזניים.
עםקבלתהדיווח,פתחההמשטרהבסריקותשבסופןאותרתושבהעירכבן25ונלקחלחקירתמשטרה.
לאנהיהאלימיםולאניתןלמשטרהעילותלעצוראותנו".
בסביבתהנשיאהאמריקניהמיועדאומריםשביןביידןלרה"מישכימיהטובה,אבללשולחןהמדינייחזורפתרוןשתיהמדינותויוסרסופיתנושאהסיפוח.
"אנחנומוטרדיםמהיקפיהתחלואהבצבא,ישעלייה,ומעל800חוליםויותרמ-10אלףמבודדים.
התנאיהפורמליאינולמאמץסביר,אפילולאלמאמץניכר,אלאלמיצוי.
"נגידאםאניקמהב-5לפנותבוקרלרוץ,אנילאיכולהלהיותעםבןזוגשישאלאתעצמולמהאניקמהכלכךמוקדם".
נתןכינהאתנציגיהחברה"שקרנים",מכיווןשאףשמשפחתוקנתהמגרשבמיקוםמרכזי,הםהעבירואותםלרחובצדדי.
אנשיםעוברים,נעצרים,מסתכלים.
"המועצההאזוריתתמררואהבתיירותכמנועצמיחהשלארץיםהמלח",אומרנירונגר,ראשהמועצההאזוריתתמר.
שופטתביתהמשפטהעליוןבעירלאגוסגזרהביוםשניעונשמוותבתלייהעלאולקאןחמיד.
מחניפיםלמממן("מושיקוהואבעלביתעםהרבהמוטיבציה,המוןתשוקהורצוןלעשייה),ולממנה("יוסיבניוןזהאופציהנהדרתלהיותמנהלמקצועישלהנבחרת,אותיכמאמןהואמאודמרשים").
לפיהמדגמיםדודהקיבל50.4%מהקולותוצ'זקובסקי49.6%.
"ההחלטהוהתוכניתהנפשעתהזאת,לאנכבירבמיליםאלאנאמרמיליםבודדותוברורות-ההתנגדותמחשיבהאתההחלטהכהכרזתמלחמהעלהעםהפלסטיני.
ההרעלהלכאורהשלנבלנימעוררתכעתקריאותבעולםלחקירה–שאותהכאמורדוחההקרמלין.
בכךהניחואתהתשתיתלהרשעתפושענאצי,במשפטשהיהלאירועמכונןבתולדותהחברההישראלית.
אלירןמלול,הנאשםברצחבנסיבותמחמירותשלאשתומיכלסלהבאוקטוברהאחרון,טעןבכתבההגנהשהגישהיום(שני)לביתהמשפטהמחוזיבירושליםכיהיאדקרהאותוכמהפעמיםבתחילתהתקריתשהסתיימהבמותה.
מקריאהפשוטהשלשירהשיריםכ"אידיליה"עברקולרידג'לתפישהז'אנריתגמישהשל"אב־טיפוסשלמה־שזה־לא־יהיה".
כךהואהורגלמעבודתועםאנשיוהקרובים,יו"רהמועצההלאומיתלכלכלה,פרופ'אבישמחון;ויו"רהמועצהלבטחוןלאומי,מאירבןשבת.
כלכךתמימההייתהביחסלמתרחשבחייה,שלרגעלאעלתהבדעתההאפשרותלפתוחאתהטלפוןשלוולחטטבו,אבלכאשרנכנסהלחנייהשלהבנייןבועבד,התגלתהלנגדעיניההאמתהמכוערתוהעירומהבמלואהדרה:מיכלודודישבויחדמחובקיםומנושקיםברכבשלבעלה.
הקולצ'ונרוס,מקוםשישיונקודהמהמקוםשמוליךלליגתהאלופותלפניהמחזור,חוויםעונהבינוניתבליגה.
גםאחריהצילוםאפשרלהמשיךלערוךאתהיצירה.
אלתתעכבובביתרקבגללהחששמהענייןהזה".
ראשהממשלההגישתלונהנגדמפגיןשתועדכשהואמאייםלפגועבבנווקוראלהשליךבקבוקתבערהעלביתו.
הנשיאהנבחרשלארה"ב,ג'וביידן,אמרהערב(שלישי)כיאנשיוכברהחלובתהליךהעברתהשלטון.
גזלשיתףאתמולבהרכבחמישהזרים,ומלבדלוואגהקיזיטו,שכבשאתהשער,כולםהיוחלשים.
הסוגהשנישלסימניםהואבקבוצתההגנהוהואמתקייםביןהזורקלתופס,וכוללסימוניםבאצבעותשלהתופסלגביסוגהזריקהשהואמעדיף.
החבריםלקבוצהטועניםשהתפריטשלודומהלזהשלאישמערותובעברכברקיבלאתהכינוי'אללצ'וגיטה'–החסההקטנה.
במקוםלסדרתפקידלחבר'מועדף'מתוךשיקוליםשאינםבהכרחענייניים,זאתבלשוןהמעטה,היהראוילשתףאתההתאחדותבבחירתכלמועמדשמוצאעצמוראוילהתמודדעלמושבזה.
כאןאיןלקורונהאחיזה.
שטקוסקיבלפיצויממחזיקתהגביעהטרייהוישחקאצלהאדומים,ששחררואתהשועריםאריקינקושעברלמכביפ"תויואבג'רפישחתםבהפועלחדרה.
הפעולההראשונהשביצענוהיאלנשוםאחריצלילהארוכהשלתשעהחודשים,ולכןבכלפעםשאנועוצריםנשימה-אנחנומתחבריםבמידהמסוימתלאותורגע,וזהגורםטלטלהחיוביתבכלחלקבגוף.
זהסוגשלתרפיהואניגםמאודאוהבתאתהיצירתיותהמתבקשתבמטבח.
נבחרתישראלהיאמודללדו־קיוםשצריךלאמץאותובכלהחברההישראלית.
מהאם,כשתתאהבי,תהייבגילשבולאתסכימילדבראיתיעלהכל?
טהרןנקמהאזבמתקפתטיליםעלהכוחותהאמריקנייםבעיראק,שבהנפגעועשרותחיילים.
יותרמכך:חליטהשלהשורש–ביןאםבאמצעותקיצוץשלואוחליטהשלאבקהמוכנה,עשויהלסייעבמניעתמחלותהחורף.
לדברישמולי,"בטווחהארוךזהגםעלוללחסלאתמדינתישראלכמדינהיהודיתודמוקרטית.
כשנשאלאםשוטרייתןקנסלאדםללאמסכהענה:"זהייכנסכתקנהמחייבתואזבעצםתהיהאכיפהשלהמשטרהעלזה".
הכיכיףליבעולםלשוחחאיתןבשפההטבעיתלי,כךשאביןאותןללאכלבעיה.
עקבהאבחון,הושםויינשטייןבבידודלצדאסירנוסףשחלהבמחלה.
היולהםזמניםלאקלים,4,000שניםעברו,אבלהיום—הכלטוב.
היאויתרהעלקלינטקאפלה,אחדהגבוהיםהמודרנייםוהאיכותייםביותרבליגה,בתמורהלרוברטקובינגטון.
המשטרהחשפהאתמולפרטיםנוספיםמחקירתהאונס,לפיהעלהשלפחותארבעההשתתפובמעשההאונסעצמו-והשארסייעולהםוביצעובעצמםמעשיםמגוניםבנערה.
כלסגרהואכישלון,כלגלהואכישלון".
גדלוב-61%ברבעוןהחולףלעומתהמקביללוב-2019והגיעול-412מיליוןשקל.
אםלאיהיהקהלבאולמות,הבונוסיםעבורהעפלהלפיינל-פוריהיו55%ביחסלעונההקודמת;אםתתאפשרכניסהשלקהל,הבונוסיםיהיומלאים.
כלאלהיצרותערובתאימתניתשהיתהפגאניתלהחריד.
מסדריםאתהקציצותעלמגששרופדבנייראפייה.
גםהאפליקציהשלהאנגאאוטסמיטמתברגתבשבועהאחרוןבמעלהטבלאותההורדות,כשהיאמאפשרתפגישותוירטואליותשלעד250משתתפים.
חבללישקוראיםלזה'אנרכיזם'אומיליםכאלהאואחרות.
בעשוריםשלאחרהקמתהמדינהוהנכבההפלסטיניתב-1948,הצטמצמהחבישתהתרבושגםבארץ,וגםבמדינותשכנותכמומצרים,לבנון,וסוריה.
סיבהנוספתלכישלוןהמסתמןשלהמתווההואחוסראמוןשלהמעסיקיםבכךשהאוצראכןיקייםאתהבטחותיותוךפרקזמןסביר.
א-רימיהגדירבסרטוןארוךשפרסםלאחרהאירועאתא-שמראני"אביראמיץלב"ו"גיבור".
"אנחנוממליציםלמנתחיםלהימנעמניתוחיםאסתטייםארוכים,שבהםישסיכוןמוגברלסיבוכים".
אוליהואקשוראליה.
לאטלאטהיאחוזרתלעצמה,ומתאוששתמנגיףהקורונה.
אךהתמונהבמציאותהתבררהכשונהלחלוטין.
הואהוסיףבתדרוךלעיתונאיםכיהפקידיםבעירמתכווניםלבדוקאתכלמישיראהתסמיניםהמזכיריםהצטננות.
בלבספרושלממיניצבהההכרהבתלותםההדדיתשלהכובשוהנכבש,הקולוניזטורוהנתיןהקולוניאלי.
"לרגעבאמתחשבתישזאתאני".
ממילאביןישראללאיחודהאמירויותהתקיימויחסיםחשאייםשהלכווצברותאוצה.
הסכנהמבחינתהמועדוןהיאשזהמהשיקרהכעתלקיילקוזמההנהדר.
כךשכפישזהנראהכעת,ניאלץלהתרגללחיותעםהקורונה.
רונאלדוהפציץפנימהבדקההשמיניתשלתוספתהזמןאתשערוה-120בליגתהאלופות,והשליםאתהרכבתהמנועהכפולשהטיסאתריאללתואר:הראשוןהיהבריחוףהמדהיםשהוכיחלכליריבהשרונאלדובלתיניתןלעצירה.
צוותהתוכניתצייןכימשרדהתיירותאיננורגולטורבתחוםבתיהמלוןבארץולפיכךאינומפעילמערךפיקוחאובקרהעלבתימלון.
ניתןלשערשהנאום,טובככלשהיה,לאיעזורהפעם.
עםהשניםהתוספותעלהפיצההפכומגוונות,ואםבעברהיהמקובללזלולאתמהשנחשבלג'אנקפודעםפטריות,זיתיםאובצל,היוםאפשרלמצואתוספותלאשגרתיותשלאלומר-מוזרותמאוד:הכירואתהפיצותהמוזרותברחביהעולםשלאדמיינתםשיימכרובמציאות.
באוצרהסבירוכיאמנםארגוןהמוריםלאהגיעלהסדרעמםכפישעשובהסתדרותהמוריםבסוףמרץ,אולםמדוברבהחלטתממשלהותקנותשעותחירוםשמחייבתאתהמוריםלהמשיךללמד.
עיקרהכעסהואעלכךשאינואומרדבריםברורים,אלאמשפטיםשמשתמעיםגםלכאןוגםלכאן.
מכסיםומצנניםבמקררבמשך20דקותלפחותאועדלילהשלם.
הואלאהיהבקשרעםהחברהמאזשהעסקתוהושעתהב-18ביוני,היוםשבוחשפההחברהאתהחורהעצוםבמאזןשלה.
אתהתוכניתהאחרונהשל"סוכןתרבות",פתחקובימידןבמונולוגהבא:"מישעוקבאחריתוכניתנוהצנועהבוודאייודעשישליקצתאובססיהעםטראמפ,שלמרותכלהטובשהאישמשפיעעלארצנואנידימתעבאתהתופעה.
עםזאת,בעתביצועהמעשיםעצמם,האבלאהיהנתוןבהכרחלהתקףפסיכוטיוניכרתשליטה,תכנוןמראשוהבניהשלמהלךהביקור.
תלאביב(לילינבלום33).
זאת,כדילאפשראתהמשךהצמיחהשלהמשקולצמצםככלהניתןפיטוריעובדים",אמרמנכ"לההתאחדות,רוביגינל,והבהיר:"לאנפגעבמשקובעובדיםשלנובאיומיסרקשלשביתה,אלאנפעלבדרךאחראית".
הריגםאני,לאממשהכרתיכבשים,עזים,פרותאותרנגולתלמעטכשהםעטופיםיפהבסופר".
זהלאיהיהלהםקל,אבלנתוניהפתיחהמעודדים:בכנסתהנוכחיתנרשםייצוגשיאשלח"כיםמהקהילה,חמישה(מספרשיעלהלשישהאםיוראילהב-הרצנוייכנסלכנסתדרךהחוקהנורווגי).
זהוכאמורסרטוהשנישלואןהורן,אחרישגםסרטהביכוריםשלו,"העולםהבא"מ-2015,עשהחיל.
לאחרכחודשייםשלהפסקה,הכדורגלהישראליחזרסוףסוףלאימוניםבמגעמלאוללאשמירתמרחק.
אנחנואוהביםאתהכדורגלשלנו.
במקביל,דירקטוריוןהמינהלתאישראתהצעתההחלטהלהשאירלמשךשנתייםנוספותאתמצבתהזריםכפיששוחקהבעונההחולפת.
בכלזאת,לאכלאחדיכוללהיותטייס.
"אנישמחלשחותבחוףשליבפעםהראשונההשנה",אמרמיכאיליסבןה-39.
הפתרוןשל"באמצע",שלחל"תמהמעסיקעלחשבוןהמדינה,חייבלעבורמןהעולם.
קצתנחמץהלבלראותחלקמאנשיהכדורגלבישראלמסתובביםכרגעבאיחודהאמירויותבניסיוןלקבץנדבותעבורהמועדוןאותוהםמייצגים.
הואשיחקבמקבילבקבוצהמקומיתקטנה,אזראהאותוסקאוטשללידסיונייטד.
גםבירושליםלאשללושהחלתהריבונותתידחהלאחרי1ביולי.
לאדיברנועלזהולירושליםלאהגענו,אבלידענו.
ישלנוהרבהאמניםמעוליםוהגיעהזמןלהתגאותבמהשיש.
אתםעובריםטלטלהגדולהמאוד.
"נשיאשנקר,פרופ'שיזףרפאלי,בגיבויהוועדהמנהל,מייחסחשיבותעליונהלפרטיותםוביטחונםשלהסטודנטים.
עלפידיווחיםקודמיםבהולנד,בספרטההציעובמהלךהשבועהאחרוןהארכתחוזהלשוערהמושאלמהפועלבארשבע,אךהואלאהגיב,עדהיום.
מרשותניירותערךנמסר:"הרשותהשיבהלפונהכילאחרבחינתהדבריםלאנמצאמקוםלקידוםפעולותאכיפהבעניין,תוךציוןאפשרותהלהגישעררבנדון".
בנימשפחתושלהמת,משהוראלג'עברי,אמרוכיהואסבלממחלותרקעוהיהמושתלכליה.
טורקיההפכהלמובילתהאידיאולוגיההמאיימתשלהאחיםהמוסלמים.
אותוח"כיקבלגםהוא28ימיםלהרכבתהממשלה,אךלאיוכללבקשהארכהמהנשיא.
היחידשמבחיןבו,בלילות,הואקשישמקומיהמזהירמפני"השטןהכחול",אבלאישכמובןלאמאמיןלוולהזיותיו,כביכול.
עברוכמעטשניעשוריםמאזהקיםנירקפלןאת"קרקספלורנטין".
כמוכן,לגופיםציבורייםאיןיכולתלהציעחוזיםאישיים,דיפרנציאציהבשכראותנאיםמשופריםלמועמדיםהמצטייניםוהמבוקשיםביותר—לעומתהמשרדיםהפרטיים,שלהםישהרבהיותרמרחבתמרוןבהיבטיםאלה,מהשמעניקלהםיתרוןתחרותיעלטוביהמתמחים.
משטרתרחובותהתנתהמתןאישורלהפגנהבכך"שלאיושמעובהקריאותנאצהאוהתססהנגדראשהעיראוראשהממשלהאומימטעמם".
ישחששכבדשמספרהנדבקיםיעלהבצורהדרמטית,בשעהשמאותמיליוניסיניםיוצאיםלחופשותברחביהמדינהובעולם.
עצמאיםשמעונייניםלקבלאתהמענקנדרשיםלהמתיןבינתיים–מפנישהתשתיתהנדרשתלתשלוםהמענקאינהמוכנה.
איגרותהחובהשקליותהלאצמודותשמשךהחייםהממוצעשלהןהוא19ו-15שניםעולותב-0.34%וב-0.32%והתשואותעליהןיורדותל-1.536%ול-1.29%בהתאמה.
לדבריפרץ,ייתכןשייעשהשימושבמועדונים,במתנ"סיםובמרחביםנוספיםלטובתהלמידה.
מקורבקואליציהאמרכיהחלטתהוועדה,בראשותשרהמשפטיםאביניסנקורן,נועדהלאפשרלממשלהלבחוןאפשרותלקדםהצעתחוק"מתונה"יותרשלאתעוררהתנגדותנחרצתבמפלגותהחרדיות.
רולדתבשרשתמידמצליחהונהדרתלהגשהכמנהראשונה.
רווחי18החברותהגדולותבפוטסי100בחמשהשניםהאחרוניםהסתכמוב-42מיליארדליש"ט.
טהרןטוענתשהיכולתשלהלרכושחיסוניםמחו"לנפגעהבצורהמשמעותיתכתוצאהמהסנקציותהאמריקניות.
הספריםברשימההנוכחיתמיועדיםגםכןלקריאהמשפחתיתמשותפת,רקלילדיםמעטיותרבוגרים-בביתספריסודיותחילתהחטיבה.
באופןחסרתקדיםנשאהאפיפיורפרנציסקוסאתדרשתוהשבועיתבגפומולכיכרפטרוסהקדושהריקה,לאחרשדרשתוהקודמתשודרהרקבאינטרנט.
בריאלסוסיאדדלמשליששלושהמאומתיםלקורונהמהחודשהאחרון,שהחלימו,ולארקשחזרולשחקגםכובשיםשעריםונראיםמצוין.
כדילענותעלשאלותמהסוגהזה,צריךלפנותלגנים.
אומריםשלאהיהסטוקטוןבלימאלוןולהפך,אבלבליסלואן,כנראהשגםסטוקטוןומאלוןהיושוניםמאודמכפישאנחנומכיריםאותם.
מסעדתבליקרשייכתלשניאחים,שקיימתכבר12שנה.
מהשהממשלהצריכהלהתגברעליוכעת,זהעלהמשברהכלכליוהקורונה.
אוליזהבגללשלהיספניםישקהילהוחברים.
"נראהכילאחרחצישנהבהןהענףהושבת,כעתאנחנואכןבדרךהנכונהלפתיחתהשמייםוחזרהלפעילותכמושארהעולם.
באתרשלמכוןדוידסון,הזרועהחינוכיתשלמכוןויצמןלמדע,הוסברכיהתיאוריותעלכךשגליהרדיושמשמשיםבטכנולוגייתהדורהחמישימסרטניםאומסוכניםאינןנכונות.
אלוףהעולםבג'ודושגיאמוקיבירךעלההחלטה.
ביידן:מביךשטראמפלאמודהבהפסדאכזבהלטראמפ:העליוןרומזשלאיבטלאת"אובמהקר"טראמפמעכבאתצוותהמעברשלביידן:"אנחנוננצח"
אםתשווביןהמרכיביםשלשתיהמנותתגלודמיוןרב:הבצלהמטוגן,הביצההקשה.
משפחתהנשיאבעימותהראשון.
בחברותהתיירותקראולממשלהלשקולמחדשאתהמדיניות.
חברתהתעופההבריטיתמסרהלאחרמכןשהחליטהלבטלבאופןמיידיאתטיסותיהלספרדבגללהזינוקבמספרהקורבנותבספרדועלרקעהחלטתהממשלההמקומיתלהטילמגבלותעלתושביםותייריםכחלקמהמאבקבהתפשטותהמגפה.
ידליקמדורות,ישחטכבשים,ינתקעורלותשלצמחים,ישפוךיין,חלבודלקכמיםעלהכבישים,יבנהמגדליםסגוריםמפנירוחעדהשמיים.
בנוגעלאפשרותהסיפוחשלחלקיםמהגדההמערביתעל-ידיהממשלההחדשהבראשותבנימיןנתניהוובניגנץכברב-1ביולי,אמרהבכיר:"אנחנותומכיםבמאמציםשלישראל.
כלאלויצרוהרבהחלליםנשכחיםבקריירהשהפכהלמקצועניתלפני18שנים.
אילואתגריםצציםבדרך,מהעובדבשבילי(ומהפחות),איךמשלביםפעילותספורטיביתבחייהיום-יום,ועוד.
"נהניתילצפותבמשחקלרגעים",אמרהמאמןההולנדיבסיוםהמשחק,שגםתוצאתולאשחררהאותומהאיפוקהאופיינילו.
למחרתהתפצלנו–מילמוזיאוןהלאומילתעופהולחללומילקניוןהקרובלמלון.
זההיהחדומהיר,ומפתיע.
כךגםשריכחוללבןוחבריהכנסתשלהבוועדה.
אפשרלהוסיףלקצפתהממותקתשהופכתלגלידהגםשבריעוגיות,שברימקופלת,ממרחישוקולדלמינהםוכו.
דיאנג'לוזכהלכינוי"הרוצחמגולדןסטייט"בספרהשלהסופרתמישלמקנמארה"נעלםבחשיכה",שבוחקרהאתהנושאבהרחבה.
הנאגטסהשלימוקאמבקמ-3:1ל-3:4עם78:80במשחק7,יוקיץ'הכריע,קונליפספסניצחוןעםהבאזר.
לדבריומצטרפתד"רלבציון-קורח:"בגללשהמחלהכלכךמפושטתבציבור,יותראנשיםנדבקים.
במהלךהבוקרהצביעוהנציגיםבמדינותברחביאסיה,שבהןבעייתהקורונההיאהחמורהביותר.
לפיהרשויותמביןאלושנדבקובנגיףעדכההחלימועדכה622אנשים.
בנוסף,ציודשאינומתאיםכמונעלייםבלויותותכניתאימוניםשאינהמאוזנתואינהבנויהבאופןהדרגתיגםיכוליםלהוותגורמיםתורמיםלפציעהמסוגזה.
עםידעלהלב:כמההייתםרוציםעכשיולבחורמנהבמסעדהבאמצעותמסךמגעשמאותאנשיםנגעובולפניכם?
כלמישעוסקבזהבדרגיםהמקצועיים,עושיםאתהמקסימום".
דבורההסבירל"ספורטהארץ"אתעמדתהמועדון:"בסיטואציהרגילה,לאףקבוצהאיןשיקולדעתעצמאי-ישחוקים.
גםשניהחבריםהטוביםשלה,טריוקוואמי,מתמודדיםעםמפגשיםמינייםשברמהכזאתאואחרתנעשובניגודלרצונם.
"ישלהןהחלטותשהןצריכותלקבללגביהתנהלותבמרחבהציבורי,לגביתמיכהבעסקים,לגביבתיספרוכןהלאה.
בשלבזהקטעהאותושובהשופטתלאריבבלי,וטענהכימקומןשלטענותכאלובמשפטעצמו,ולאבדיוןהארכתהמעצר.
ואולילאוהדיניואלסבכלללאאכפתאםמסייישארבברצלונהאויחתוםסיטי,הםפשוטנהניםלהמשיךלחלום.
תגידלה'הילדהזהיהיהיהודי,תבואילביתהדין,נקבעלךתור'-היאתבואותעשה".
בגללזהחוסרהאחידותשלהםצועקלשמיים,אנילאיכוללהגידמהאניחושבעלהחבר'ההללוכיאקבלהרחקה".
לדוגמה,נזיןלמכונהנתוניםמתוכנתמשובשל500ילדיםהמוכריםלרווחה(חיסורים,איחוריםוכו'),ופלטהמחשביציגדפוסים.
ישלהזכירכיכברבתחילתשנותה-2000,לפנישניעשורים,הוצגולממשלהתוכניותקונקרטיותלחשמולמסילותהרכבתבישראל.
מצבםשלהדייריםצפוירקלהחריף,מכיווןשהמענקהמיוחדשלארה"בלמובטלים(תוספתשל600דולרבשבוע),אמורלהסתיים.
במקרהכזה,מילהאחתמפרגנתכמו"תודה"תעשהפלאיםלשיפורהמצב.
מארגןקבוצותרכישה,ככלואתהחוששכיהפעילותבקבוצהשאירגנתהיאבניגודלחוק,ניתןלפנותאליימיוזמתךעלמנתשביחדנתקןאתהפרותהחוקוהליקויים".
קוסטהריקה,שכנתהשלניקרגואהמדרום,הגבירהבאחרונהמאודאתהשמירהלאורךנהרסןחואןהמפרידביןהמדינות.
כעת,המחקרשנערךבמעבדתושלפרופ'נעםסובלבמכוןויצמןלמדע,מצביעעלכךשלנשיםשסובלותמהפלותחוזרותישתפיסהותגובותמוחיותלריחגוףשלגברים,שהינןשונותמהתגובותשלנשיםשאינןסובלותמהפלותחוזרות.
אםעושיםסגראזצריךלעשותלכולם.
"הממשלהשמכהנתהיאממשלתמיעוטכברהרבהמאודזמן.
בצהרמסביריםכילאניתןלמנועמיבואןלהכניסארצהמוצריםכשריםלצדמוצריםשאינםכשרים,כלעודהדבראינוגורםלהטעייתהצרכנים,וממילאודאיהואשאיןלרבנותלשלולתעודהממוצראחדבגללפיקוחפרטיעלמוצראחר,כלעודהדברנעשהבמסגרתהחוק.
אבלתמידריחףסביבוסימןשאלה,מסיבותשונות.
בתחילהסירבבתוקףלהתראיין,ורקאחרישסיפרתילוששורהמתוךשירשלו,"ראיתיציפוררבתיופי",מקועקעתעלזרועי-הואהתרצה.
שארנמליהתעופהביווןייפתחולטיסותבינלאומיותב-1ביולי.
ההנהגההפלסטיניתקראהלבחרייןלחזורבהמההחלטהולמדינותערבלדבוקביוזמתהשלוםהערביתמ-2002ובהחלטותהקהילההבינלאומית.
הואהופךלעשענק,מכהבסטרייסנדומעיףאותהלחלל.
שכונתדמבוהתוססתמלאהבחנויותטרנדיותובמסעדות,אבלמבחינתיגולתהכותרתהיאהפארקשבסמוךלגשרמנהטןשנמצאממשעלהמים.
תוךכדימהררצתילמטהוחייגתילמד"א.
אחרירגעשלהתייעצויותביידישניסהאחדהאברכיםאתמזלובעודכמהלחיצותחזקותעלהגז.
תקציבאחזקתהכבישיםשלנתיביישראלגדלבשנת2020לטובתשדרוגהתשתיותהריקותבתקופתהקורונהוכחלקמתמרוץהמשקליציאהמהמשבר".
הקריאהשלשילחיזוקהקשריםהבינלאומייםנאמרהגםעלידימנהיגיםאחריםמהעולםכמוקנצלריתגרמניה,אנגלהמרקל,ונשיאדרוםקוריאה,מוןג'יאהאין,עלרקעהעלייהבחששליציבותהמוסדותהבינלאומייםשהוקמואחריההרסשנוצרבמלחמתהעולםהשנייה.
"אתםחייביםלבקשמהאנשיםשלכםלשמורעלהכללים,כולללהקפידעלמסכות",אמרפוטיןבשיחתועידהעםמושלימדינותהמחוז.
ישהאומריםאףכיבעברכונתההכיכרגםכיכרהרפובליקה,אךכאןלאמסתייםענייןשמהשלהכיכר.
משחקיההכנהלקראתליגתהאומותנמשכוהערב(רביעי),כאשרגרמניהשמטהשלושפעמיםיתרוןונפרדהב-3:3מאכזבמטורקיהלאחרשספגהשערשוויוןבדקהה-94,בעודהולנדהפסידה1:0למקסיקובהופעתהבכורהשלפרנקדהבורעלהקוויםביוהאןקרויףארנה.
ביןשללההצהרות,כדאיגםלשיםאולילבלדבריםשנראיםשולייםיותר,אךגםלהםישחשיבותסמלית.
מצדאחדברורשמדוברבקומדיהייחודיתכיהנושאשלהייחודי.
כאילוישאלףמראותסביבנו,וכולןמשַקפותלנואתדמותו.
הניסיוןלבטלשובאתהפריימריזבליכודהואניסיוןבלתידמוקרטי,שיפגעבתנועה".
אחתהבדיקותכברנמצאתבשימוששוטףבביתהלבן,כשהנכנסיםלמתחםנדרשיםלעבוראותה,כדילצמצםאתסיכוןההדבקהשלנשיאארה"בושדרתההנהגה.
עדכהלאידועעלמפגיניםשקיבלוהודעותאיכוןשלהשב"כוחויבולהיכנסלבידודבעקבותשהותםבמקום.
הגירעוןירדבהדרגהלאזורה-5%".
בקיצור,פריזהיאהנובורישיתהגדולהשלהכדורגלהעולמי.
ברדוגומוסיף:"כלאתגרשנתתילים-הואעמדבו.
לפימחלקתהמדינה,התקופהשלויזותאמריקניותנקבעתעלבסיס"הדדיות"("רסיפרוסיטי").
בסוףינוארנסעהליושיאומיןעםבןזוגהלעירווהאן,כדילחגוגאתהשנההירחיתהחדשה.
טיילתהחומותמורכבתלמעשהמשניחלקיםנפרדים,שיוצאיםשניהםמאזורשעריפו-החלקהצפוני,הארוךיותר,עוברדרךהרבעיםהנוצריוהמוסלמיומסתייםבשערהאריותשברובעהמוסלמי,והחלקהדרומי,שעוברדרךהרבעיםהארמניוהיהודיומסתייםבאזורשערהאשפות.
הצעדהמהירהזה,שנכפהעלינומבלישהוכחהיעילותווקבעדה-פקטומדיניותחדשהבנוגעלזכותלפרטיות,יצרשלושמורכבויותמרכזיות.
ומהלגביאחריותהרגולטור?
לאנשקוטולאנחדלעדשתלך".
ישעודעבודהרבהלעשות,אנימתמקדבנושאיםהללו.
ללאמגעידאדם,ללאאצבעמונפת,ללאכלדרךלחמוקמןהגזירה.
למרותזאתהםעדייןמתוקים,זורמיםוכשהעיןנחהעלהדגיםשחייםבה,הנפשנרגעתומתירהלגוףלהיכנסלטבילה.
באמצעותוניתןלגנובזהויות,להתחברמאחוריזהויותאמיתיות,כוללהתחזותלעובדימדינה,וגםכאשראותהזהותפיקטיביתנבדקת,הפרטיםשמאחוריהמאומתיםובמקרהשלבדיקההיאעשויהלהיראותכלגיטימית".
נציבתלונותהציבור,השופטבדימוסדודרוזן,מתחביקורתעלהבכירבמחלקהלחקירותשוטרים(מח"ש)שביטללעצמודו"חתנועהוהגדיראתהביטולכאירוע"בגווןכההשלחשדלניגודעניינים".
עלהתלמידלהשתתףבאופןפיזיומרחוקבשיעורים.
ואכן,ערבהסגרהשנילאנותרלאזרחיישראלהרבהיותרמלשבתעלהמרפסתולהביטלמעלהלשמייםבתקווה.
מוקדםעדייןלקבוע,אבלדבראחדברור:הפוקוסעוברמהמגרשלמשרדהחקירותבימ"רמרכז.
ופתאוםנעיםלולכומרששניהםבעליקומהלאגבוהה.
"לאקרהכלום,"מלמל,"דחפתיאותהקצתיותרבכוחממהשהתכוונתי."
שנתייםלאחרמכןפוליטקובסקיהנורתהלמוותמחוץלדירתהבמוסקבה,בהתנקשותשעוררהגינוייםחריפיםבמערב.
עלפיהחשד,האירועהתרחשבמהלךמסיבהשנערכהבטבע,עלגדותנחלשיקמה,ושבהלפיהחשדהיהשימושבאלכוהולובסמים.
במקוםלהיאבקעלתקציביםלהתמודדותעםמגפתהקורונה,בתיהחוליםהוצגוכמחפשינדבותונאבקועלתקציביםלקרןמחקר.
לפיבג"ץ,חלעלמינוישלח"כהמועמדלראשותממשלההכללשל"כשירותלחודושיקולדעתלחוד".
יתרהמכך,מספרתיקיפשיטתהרגלשנפתחיםמדישנהעולהבאופןמשמעותיעלמספרהתיקיםשנסגרים(עקבמתןצוהפטראועקבביטולההליך)-כךשקיימתעלייהמתמשכתבמספרהתיקיםהפעילים.
תומפסוןהעמידממוצעיםשל9.4נק'ו-8.7ריב'בעונתוהאחרונהבקליבלנד.
אחריהתקףהלבהודעתילכולםשזהו,הבנתי,הפעםאנימרזהכיזושאלהשלחייםאומוות.
מכביתלאביבמוכנהלליגתהעל.
ואז,כשהחלקהשיכורהזההתפכחמהריותרמכלשארהחלקים,ומבלילהתחשבבעובדהשחלקממניעדייןהיהשיכור,טעיתיטעותמרהושפטתיהכולבאמצעותתודעתיהמפוכחת.
עודהתבררהבוקרכיחולהשנמצאחיובילקורונה,ואושפזבביתהחוליםכרמלבחיפה,ערךטיפוליפוטותרפיהבמחלקתעורבביתהחוליםרמב"םבעיר.
אוליפצצהשנפלהעלתלאביבוהשמידהחלקמהאוכלוסייה,אושאוליהיהשרויבתרדמתמספררבשלשנים,ועכשיושהתעוררהואלאמכיראיש.
רקביוםשישיהאחרוןאיימועלישיפגעוביובילדיםשלי,וביקשוממנילבטלאתהתביעהשהגשתינגדהעירייהבענייןהזכויותשלי.
ואנירואהאתהנכדיםשלי,אותוהדבר.
בבחירהבין"לנשום"ל"לחיות"היהברורלהםהיכןנמצאתהתשובה.
״מהשרצינוממנוזהלהיותיוצר,טובבהגנהולארגןאתהמשחק.
רקבחציהשעההאחרונהשלהדיוןנזכרההוועדהלעסוקבנתונים-שהיומבולבליםולאאחידים.
"מישלאיוכללהסבירלמההואלאבבית,נסובבאותו"
הספרדיהגיעלקבוצהבעונת18/19והואמציגאתהעונההטובהביותרבקריירהשלו.
עםזאת,היאהתקשתהלהסתגללכלליההתנהגותוהשפההנהוגיםשם.
במקביל,מתכווןהמועדוןלפתוחבמו"מעםהשחקניםבעליהחוזיםהגבוהיםבקבוצהולקצץבשכרם.
"יכולתילסייםאתהסצנההזאתבכמהדקות.
נראהכיהאירועיכולהיהלהסתייםבמהירותאםהיהמנוהלאחרת.
ששטיסותהגיעולישראלבמהלךהחג,,לאחרשאושרועלידיועדתחריגים.
"זהגמרהגמרים".
עםזאת,מסקירותבספרותהרפואיתנמצאוממצאיםסותרים.
ואכן,אחרישנהנולדלהםבןואנימלתיאותו״.
משוםכךאנימתנצלעלהדבריםוחוזרבימהם".
כעתנראהכיכחוללבןחושבתשהתנאילשינויהואהסכמהשלהפוליטיקאיםהחרדיםוכלשונושלהשופטסולברג,נגזרעלינו"להמתיןעדלבואאליהו".
היאתמידמשמחתאבלהלידהשלהבןהראשוןתמידהכימשמחת.
מצדנוהמזרחישדרתהנשיאהשישי–חייםהרצוג,ומצידוהמערבי–שדרתהנשיאויצמן.
למדנושמכלהפשעים,העוולותוהסכנותשבפניהןניצבתמדינתישראל,הכיחשובעכשיולהעמידלדיןסטודנטיתלעבודהסוציאליתשמצאהדרךלמחותעלהקיפוחהשיטתישלהושלחברותיה.
כךאוכך,בוולפסוןכמובוולפסוןמהלכיםיוצאיםלדרך,לפעמיםגםחוזריםחלילהולרובמשתניםתוךכדיתנועה.
עו"דלירוןמלכההמייצגתאתלשםמסרהכי"ביתהמשפטאימץאתעמדתההגנהוזיכהאתמרשימעבירתהאינוס.
טכנולוגיותמתקדמותלזיהויפניםתמידהיושנויותבמחלוקת,שכןהןמאיימותעלפרטיותבסיסיתועשויותלהיותמנוצלותלרעהבידייםהלאנכונות,בקלותיתרה.
התרשיםהבא,הלקוחמהספר,מתאראתהמגמותשלאוכלוסייתאנגליהוהשכרהממוצעלעובדיםבחקלאותבמהלךהמגפההשחורה.
כרגעממקום16למקום12,אבלהליגהמתאזנת.
למרותשהםנטוליקלוריותופחמימות,ידועכיוםכיהממתיקיםהשוניםגורמיםלשינויבהרכבאוכלוסייתחיידקימערכתהעיכולובמנגנוניםשוניםגםיכוליםלהגבירתחושתרעבבעקבותצריכתם.
בשיחההזוהיאסימנהאתהנהג,שלהשחלהבקורונה,כמישהדביקאותה.
בתגובהנמסרמלשכתנתניהוכיהואלאייכנעללחציםמתוךהממשלהאומחוצהלה"מצדאלהשמנסיםלקוששקולותעלחשבוןבריאותהציבור".
ליוסוןהיאסגניתנשיאתאגידית,העומדתבראשחטיבתהמפתחיםשלהחברה.
השמותאקרמן,ברוורמןוביינהורןמופיעיםעלהמסמכים.
"לתל־אביבישכלמיניתארים,אבלההיסטוריוניםיגידושהיאבראשובראשונהבירתהקולנועהישראלי",אומריבין.
אהבואותםודאגולהם.
מספרהמשרותשאבדובאפרילעודכןל-20.7מיליון,לעומת20.5מיליוןבפרסוםהמקורי.
ברשימתהמפורסמיםשהביאלארץנמצאיםליאומסי,לואיססוארס,מדונהועוד.
ראשהממשלה,בנימיןנתניהו,הודיעהיום(ראשון)כייאריךבחצישנהאתכהונתושלראשהמוסד,יוסיכהן,עדיוני2021-וזאת"בשלהאתגריםהביטחונייםהעומדיםבפנימדינתישראל".
עםזאת,ישהסכמהבקבינטשלאיהיהמעברמשלבלשלבבליהמתנהשלשבועיים.
חבריהכנסתנענולהם,תוךשהםשוכחיםאתהאינטרסהציבורי.
גםשכרםשלשניראשיאיגודיםמקצועייםושניראשיאגפיםגדוליםצמודלשכרח"כ-יו"רהסתדרותעובדיהמדינה,אריאליעקבי,יו"רהסתדרותהמעו"ף,גילברטל,ומישהחליףאתבר-דודבתפקידיו"רעובדיהתחבורהבהסתדרות,אביאדרי,וכךגםיו"ראגףהמרחבים,אבייחזקאל.
אתשלושתהדקאריםהאחרוניםלאסייםאגב,כוללהאירועאשתקדבוהובילעדשמנועהאופנועשבק.
המדיניותהזוהתבטאהבפנייהישירהללקוחותתוךאיוםבהפסקתהשירותללקוחבכלאתריוברחביהארץאםלאיחדלמלרכושתדלוקישטחמאחרים.
הגוףהנשיהואמרחבארוגניגדולונהדר,אךעדייןנתפסתכחידה:מהביןאורגזמהדגדגניתלאורגזמהוגינלית,מהיאורגזמהשלנקודתהג'ילעומתאורגזמהטנטרית,כשמעלכולןמרחפתאפופתמסתוריןהאניגמההגדולהמכל‑האורגזמהעםהשפיכההנשית.
היורומזנקאלמולהשקלבכמעט1%ונסחרביןהבנקיםסביב4.04שקליםליורו.
אתהציטוטהזהסיפקאנדיקול,כוכבהעברשלמנצ'סטריונייטד,ניוקאסלונבחרתאנגליה,בראיוןלדונאלדמקריימהגרדיאן,בוסיפרעלההתמודדותעםמצבוהבריאותיהקשה.
הבאנומשחקיםמהבית,הבאנומחצלותמהביתואנחנושומריםעלמרחקושומריםעלהיגיינהאישית".
בגיל18הושאללגבעתשמואלושיחקבמועדוןבמשךחמשעונות.
מאזפתיחתמערכתהחינוךבאופןמלא,ב-18במאי,התגלומקריקורונהב-47בתיספרשוניםברחביהארץ.
נבחרתהבייסבולהיאגםהראשונהמאז1976שתייצגאתישראלבמשחקכדור.
הואנראהנינוחוניכרשמצאאתמקומוהטבעי,לצדעמיתיומישראל.
טוב,מהאםאגידלכםשבשנההבאהתוכלוכברלהדפיססטייקבמדפסתתלתמימדבמקוםלקנותאותובקצביהאובסופר?
לשכיריםישביטוחלאומיאושירותתעסוקה.
"העובדהשהםהחלימולאמפחיתהמהקשייםהרגשיים,נהפוךהוא-הםחרדיםלשובולהיחשףלנגיף,עלאףשלכאורההםהחסיניםיותר.
המחסורבמשאביםבמערכתהבריאותהציבוריתעלהבעוצמהלכותרותבמהלךהמגפה,אבלכולםידעותמידשה"שמיכהקצרהמדי",ושזומערכתרעבהלכוחאדםותקציבים.
מדוברבמקרהמצערשפרטיועודטרםידועים,מכיווןשרקעתההוגשכתבהאישוםוחומריהחקירהאינםבידינו.
התושביםשבה,בעיקרהשוטריםואלושאמוניםלשמורעלהחוק,רצינייםעדכדיאימהולהוציאמהםחיוך,ולוהקטןביותר,זופעולהשהיאכמעטבלתיאפשרית",הואמתאר.
צמחים"לוחשים"לקרקע:הםמפרישיםחומריםשוניםמשורשיהםוכךמשפיעיםעלהרכבהחיידקיםבאדמההעוטפתאותם.
"לאהרגשתיכאבכזהחדכברתקופהארוכה",אמרהסנטר.
רביםעמדוהיוםבתוריםארוכיםלבדיקותבמתחם"היבדקוסע"לידאצטדיוןטדי.
לאטובלנולצאתלבחירותמוקדמות,אנימקווהשהממשלההזאתתמלאאתימיה".
מותחיםאתהקצוותבעדינות-תופסיםבשתיהידייםקצהאחדומותחיםאותוכלפיחוץ,ככהעושיםעםכלארבעתהקצוותשלהבצק.
הואהסעיראתהמדינהוירדמתחתלרדארבפתאומיות-אבלעכשיודודופארוקחוזרעםדמותחדשה.
אחרישנמצאשהואאכןהחלים,דהןשוחררלביתו-אךאשתו,שלווה,עדייןנמצאתבבידודבשיבאובדיקותיהיוצאותחיוביותפעםאחרפעם.
ומיכמוהיודעת,שכןהמחקרשלד"ררוניפןעוסקבזרימה.
לפנינעילתהישיבהאמראדלשטיין:"ביליתילאמעטשעותגםאתמולוגםהיוםבניסיוןלהגיעלהסכמהביןסיעותהבית.
מדוברבקבוצתנעריםונערותבני14ו-15מעירסמוכהשהגיעולרחוץביםבאשדודונכנסולמיםלאחרשהופסקושירותיההצלה.
צלמומלמעלהאורדועלארבע.
מהיוםשהכרתיאותורקהפסדתי.
יו"רהסתדרותהאחיותאילנהכהןקיימהאתמולכינוסשלהמזכירותשבוהוחלטלהוציאלפועלאתהסכסוך.
אפשרגםלהזמיןכדוריבצקלאכחלקמהערכה,וישכדוריםלפיצהאולפוקצ'ה(15-10שקליםליחידה).
נכשילאתהניסיוןלהביאלקצהשלהסוגייההפלסטינית".
חילקה180מיליוןשקלבגיןמכירתהחזקותיהבחברתביכורישדה.
"היחידהשעוסקתבלמידהמרחוקפועלתבעניין",אומרזהרינון,מנכ"להאוניברסיטה.
האחוזהשלפבלואסקוברהפכהלמלוןאומנותימטורף!
"מפעללחלקיקיםאלוהיים"מתחתלאירופה:הפרויקט,בעלות26מיליארדדולר,יושלםתוךלפחות30שנה.
שופט"נוזף"או"מתפלסף"(כברהזכרתיחכמון?)מגרדעודכמהדקותשהיהאפשרלנצלאותםלמהלכיכדורגל.
יומייםקודםלכןערךגנץדיוןעםצמרתמערכתהביטחוןלקראתההכרעהעלהסיפוח-שלפיראשהממשלהבנימיןנתניהוייצאלדרךב-1ביולי.
אנחנועריםלקיומםשלסיכוניםומשברים,אבלישמרחקביןהמודעותלתחושהשזהעלוללקרותגםלנו.
ואולם,המהלךעשוילהוביללתגובתנגדשלהממשלהסיני,שהאמיןכיבריטניהפתוחהלהשקעותשלסין.
תייסירעוויסאתמשמשכרוקחראשיבקהילהובמרחבאילתואחראיעלהתקשורתביןבתיהמרקחתלמחלקותבביתהחוליםיוספטלבעיר.
זהקורהבעיקרבזכותצמדהבלמיםהמצוין,רובןדיאסוג'וןסטונס,שהפכולתחנההאחרונה.
זאתדרכושל"האחהגדול",וגםאזמדוברבמפלטושלהנבל.
"סינגפורהופכתכלאבןובודקתכלמקרהדמוי-שפעתאודלקתריאות",שיבחאתהמדינההזוראשארגוןהבריאותהעולמי,טדרוסאדהנוםגברייסוס.
נזכירכיסטודנטיםרביםדורשיםמהמועצהלהשכלהגבוההלהורותלאוניברסיטאותלקייםאתהמבחניםמרחוקולאלחייבאותםלהגיעלקמפוסים,מחשששיידבקובנגיףולאורהדאגהשהציוניםוההישגיםהאקדמייםשלהםייפגעו.
אחרישאתמול(ד')התקבלההחלטהלהשהותאתפתיחתהמשחקיםלפחותעדלינואר2021שלחחברהכנסתעודדפורר,יו"רהוועדהלקידוםמעמדהאישהולשוויוןמגדרי,מכתבלשרהתרבותוהספורטחיליטרופרבוהביעמחאהעלההחלטהוקראלשנותה.
אתהאמפליהערבבתיעםפלפלשושקהמתוקוצימוקאוזבקי,וקיבלתיסלטמשגע,המיועדלמישלאמפחדמטעמיםחדשיםומשילוביםמפתיעים.
איןבמדינתישראליכולתלהתקייםללאמערכתאכיפתחוקומערכתחקירתיתמשובחת.
מצדשני,הרבהיותרקונותגיטרות(בעיקראקוסטיות)בהשוואהלעשוריםקודמים.
עוברלאדוםשלאשדוד.
במחלקתהפיקוחעלהבנקיםשלבנקישראלעובדיםכמהאנשיםשתפקידםלראותשחורות.
שםמטפסיםוקופציםהצעירים,לצדסרטניםקטניםשלאיודעיםאתנפשם.
היאשואלת,אזלמהאתהצריךאותי?
ואזאילתחזרהמשוםמקום.
"אניאומרבכנות,אנילאיודעכיעודאיןדיוניםעלהתקציב.
פתיחתשנתהלימודים:האתגרים.
המחאהנגדפינויקשישיםלטובתחוליקורונה:"ניצולישואהנשלחיםאלמותם"
"אותימענייןשכלבןאדםשנכנסבשעריעובדבדיקהמלאהואנימאבחןאותונכוןוגםמטפלבונכון.
זהממשלאהיסטריכיהכלמשותקוהתלמידיםמפחדיםלבוא.
"בטייוואןהרגשתימאודבנוחעםהעובדהשאניתיירמערבי,אנשיםרצולשמועאתמהשישלילספרולהיותבקרבתי.
גםעתידושלהמנהלהמקצועי,יוסיבניון,לאברורבשלבהזה.
"הכרזתיעלתוכניתפורצתדרךלשלוםביןישראללפלסטינים.
כאמור,נתוניחודשאוקטוברצפוייםלהיותכנראהמדאיגיםלאפחותוהםיפורסמורקבחודשהבא.
המגןששיחקמולרדבולזלצבורגלפנייומייםבבלומפילד(2:1)נדבקבנגיףוייכנסלבידוד.
אקסורהיאחברתאחזקותאירופיתגדולהוהיאבעלתמניותגםבחברותרכבכגוןפיאטקרייזלר,ופרארי,אךישלהמניותגםבמועדוןהכדורגליובנטוסובאקונומיסט.
הייתבמחזורהראשוןשלביה"ס"סםשפיגל"ושםהכלהחל.
האבוילדיהמשפחהמספריםעדכמההחבריםמקנאיםבהםואומריםלהםשעשואתהדברהנכון,למרותשכאשריגיעולקנדהייאלצולהיכנסלבידוד,"אבלבקנדהישלנוביתגדוללידאגםאזאנחנומסודרים".
אבלהשףיוסיאלעדלאשקט.
כיכסףגדולאיןפה,תאמינולי.
החוקריםמצאובתרמילואבניםורגלשלכיסא-עץ,שהחשדהואכיבההשתמשבתוראלה.
אנחנואפילולאיודעותשישלנואפשרותלדעתמההגוףשלנואומר,ושישלנואפשרותלזהותאתהתקופהשבהאנחנופוריותבמהלךהחודש".
עםההסרהשלרובם,מעתהתתמקדהמשטרהבאכיפתהתקהלויותאסורות,קיוםאירועים,פתיחתעסקיםועטייתמסיכות.
הואמתשבעהימיםלאחרמכןבביתהחולים.
עלפיהתוכניתהמסתמנת,משרדהבריאותיעניק"דרכוןירוק"באפליקציהסלולרית,לכלמתחסןשיגיעלשתיהזריקותהנדרשות.
לפיהדיווחשלקלירסקיי,פורסמובקבוצותשונותכ-9,000כתובותמיילוסיסמאותשלמשתמשיםישראלים.
הואהוסיףכי"ברורשכולםמביניםאתהמשמעותשלהסגר,והדחיפהלחפשכליםלהפחתתהתחלואהכמעטבכלמחירהייתהעלהכתפייםשלי.
"אנחנונרגשיםמאודלהיותכאן",אמרהקברניטסאלחעבדאללה.
"ליזהבכלזאתמשונה.
אינספורחסריהביתהמשתרכיםברחובותהעירמשמשיםעודעדותלפערההולךוגדלביןענייםלעשירים.
אביבגפןלנתניהובהפגנהלהצלתעולםהתרבות:"בואניפגש,אסבירלךעלגודלהאסון"
אנחנובהחלטמצפיםגםלביקורשלמשלחתמאיחודהאמירויותבישראלבקרוב".
אתםמתווכחיםאיתןעלהתזרימיםהחזוייםשהןמציגות?
חובשיםופרמדיקיםהוזעקולטפלבתינוקתבתשלושהשבועותמשדרותשנפצעהבאורחבינוניכשנפלהמידיהשלאימהבדרכהלממ"דונחבלהבראשה.
השופטיםניגשולמוניטורכדילהחליטאםהעבירהשביצעדניאבדיהעלוויידבולדוויןהייתהבלתיספורטיבית.
"שמירהעלההנחיותהחדשותתבטיחסיכוןמינימליעבורהנוסעים.
לאברורמהמשמעותושלהצו,ללאחקיקהמשלימהבקונגרס.
פתיחהוכניסתקהלהחלמהשעה20:00.
למדנולקרואאחדאתהשניולהיותאמפתיים.
הצוותממליץעל"תוכניתלאומיתדחופהוהאצהשלפתיחתמרכזיםגריאטריםומוסדותאחריםלהקלעלהעומסיםבבתיהחולים".
סולומוןלאכבשאתה-2:3נגדריאלמדריד,למרותשהמשחקאמנםהסתייםבתוצאההזאת.
פעםאנשיםהלכולאצטדיוןכדילברוחמהחייםלכמהשעות.
אנימקווהשאחרישהתקופההזותיגמר,אנשיםעדייןיקראוליולהרכבשלילבואלהופיע.
מבטעלקירותהמבנהשלמערתהמכפלהמדרוםוממערבמזכירעדמאודאתחומותהרהבית.
ברוטהוסיףכי"העלייהבעשרתהימיםהאחרונים,למיטבהבנתנו,היאמשנימקורות:סופרמרקטבעירוחוףהים.
ב-11במרץאסרהרפובליקתקפריסיןעלהתקהלויותבחלליםסגורים.
אזרחיםמשואותובסופושלדברמהיםכשהואמחוסרהכרה.
בימיהקורונההמדכאים,הסיורבאתרהארכיאולוגייוצאהדופןיכוללשמשבקלותכתחליףמרענןלסיורהנדושבאתרהקולוסיאוםבאיטליה.
ביוםשישיהטמפרטורותיירדוומזגהאוויריהיהנאה.
ועלאףהשרבהכבדתאסורהממשלהעלעמהללכתאלהיםוהיםאיננומלא,והכנרתעולהעלגדותיהולאיורשובניישראללצוףבאבוביםבמימיהוריחוודקהרדבולעלהמים.
"לאהורדנוהילוך,להפך,המשכנולהתאמןמאודחזקגםבסגר,ביןאםבאימוניםבתוךהביתוביןאםבבריכהלאחרשפתחולנואותה,ולקחנואתזהלמקוםאחר.
אנחנולאשולחיםמידעעלהמשתמשולאשומריםאצלנומידעעלהמשתמש.
אניהריחתוםעלהשעריםהחשוביםשלהם–נגדאינטר,שערהאליפותמולסכנין,השערבגמרהגביע.
השוטריםהפלסטיניםהוזעקולבארלאחרשתושביםדיווחוכימצאומהשהגדירוגוףמוזרבמקום.
כשבןאדםמרפה,הגוףמרפא".
כלכניסהלתוךהמחלקהמחייבתבלבושהמלא,ובכליציאההציודכולו,למעטמשקפיהמגןהרבפעמיים,מושלךלפח.
הואהאשיםאתראשהממשלהבקמפייןמכווןשלהפעלתלחץכלפיהביתהלבןמצדבעליבריתהשלישראלבוושינגטון,קמפייןשמטרתוהייתהלכאורהלשיםאותובמצבשלמגננהתמידית.
ב-10הדקותבהןבילהעלהפארקט,ההספקשלוהיהנורמטיבי(ביחסלעצמו):12נקודותו-9ריבאונדים.
השוטריםהחלולכווןאתהתנועהובוחניהתנועהשלהמשטרהפתחובחקירתנסיבותהתאונה.
עמנואלאמנםעודצעירולאשחקןבכיר,אבלהוארואהאתעצמוכשחקןמשמעותי.
אחתהאפשרויותהיאשהואיוצגבמוזיאון.
לטענתהמשטרההואלאהיהמסוגללהשיבלשאלותהחוקרים.
משברהקורונהעודרחוקמלהסתיים,מדינותהעולםמתמודדותעםאלפימקריתמותה,אבלחלקןכברמתחילותלחשובעלאסטרטגיותיציאהאלתוךחייםבשגרתקורונה.
לכךישלהוסיףמאבקיכוחוקרבותאגובתוךהדרגהמדיני,ביןהשריםלפקידותוגםביןגופיממשלהשונים.
בערוץהלבנוני"אל-מיאדין",שמזוההעםחיזבאללה,הקדישוגםהםכתבותעלהמאמרמנקודתמבטשלילית,כהרגלםעלכלנושאשקשורלהתנהלותאיחודהאמירויות.
מהביטוחהלאומינמסרכיעלפיהחוקשעברבכנסתילדיםיקבלורקקצבהשל500ו-300שקל.
כיוםכמעטאיןהסעותלברמצווה,חתונותוטיולים,אבלגםבשגרההמשכורתשלימתוכניתקרבהיאקריטיתלקיוםהמשפחה.
הסוכןהפךלעדמדינהוהפלילעשרות.
השריפהפרצהבמכליתבאילסבוסהמשמשתלמגוריפליטים,ולובתהבידירוחותעזות.
הקפותשניותמרגשותבמיוחדנערכובמחלקתהקורונהבביתהחוליםהציבוריאסותאשבאשדוד-ובמחלקתטיפולנמרץקורונהשלביתהחולים"שעריצדק".
אנימאודמאמיןביכולותשלו".
כמותמיד,שעתוהקשהשלהעולםהיאגםהשעהשבהמתגלהטובלבםשלחלקמהמהלכיםעליו,ועודועודסיפוריםשלמעשיאדיבותוהתחשבותמגיעיםממדינותשונות.
אךלאריהתעקשלהמשיך.
האםזההזמןלהיכנסלשוקולרכושמניות,האםלמשוךאתהכסףמקרןההשתלמות,ומהיהיהעלהפנסיהשלנו?
פסקהדיןשלביתהמשפטהינופסקדיןשראוישיילמדבבתיהספרלשוטרים,למעןישכילולחתורלחקרהאמתמבלילזלזלבטענותיהםשלנאשמיםומבלישיפתרואתעצמםמלבדוקטענותנאשםאוחשוד".
"איזהערבאומלל",נכתבעליו.
קודםלכןתקףבחריפותשרהתיירותאתהחלטתבג"ץ:"ביתהמשפטהשתלטבאופןרשמיעלהכנסת,ומהיוםהפךהעליוןאתיו״רהכנסתלחותמתגומי,כאשראתהכנסתוהמליאהמנהליםשופטיהעליון.
מגפתהסארסמהעשורשעברגרמהלמותםשלכמהעשרותאזרחיםדרוםקוריאנים,ובתגובההכינההמדינהפרוטוקולמסודרהמפרטאתהצעדיםהנדרשיםבמקרהשלמגיפההמונית.
אנידווקארוצהלפנותלמוריםבשנההזאתלאלנהלאתהשיעוריםכאילוהםמהאו"ם.
ברובהמדינותהמתקדמותבעולםמעוגנתשיטתההפעלהשלבתיהמשפטבחוקולאבתקנות,בטחלאבתקנותשיכולותלהשתנותבהינףקולמוסשלשרהמשפטים—ללאצורךאפילובאישורשלועדתהחוקהשלהכנסת.
מט"חמפעילהתוכניתלמידהמשותפת,ומחקריםהוכיחושהיאקידמהאתהלמידה,הגבירהאתהסובלנות,יצרהסביבהרב-לשוניתוחוללהחברויותביןהילדים.
מודללחיקוישמראהשאפשרוצריךלרדוףאחריהחלום,לשנותולהשפיע,גםאםלאהגעתממשפחהעשירהבמיוחד.
לסיכום,מכביתלויהבעצמה,וכמובןגםבצסק"א.
לדבריושלפרופ'סגל,האופציההחלופיתלהגבלותהיאלחכות,אך"צריךלהביןשישלהחלטהכזאתמחירמבחינתחייאדם.
ג'ושועוונגהתייצבבתחנתמשטרהכחלקמתנאישחרורובערבותבעקבותאישוםאחר—ונעצר.
זהלאשלמיקרוסופט-אחתמחמשענקיותהטכנולוגיההעולמיות,ולאורקל-חברתתוכנהושירותיענןמובילהוגלובלית,חסרדאטה.
כשמדוברבהנגאובר,לפעמיםזרמתיאיתו.
מתפרצתמושלמתשלבארשבע.
הםהולכיםלעבודבמעבדותפרטיותוהםמרוויחיםשםפישלושהוארבעה.
עםמיהואמתגפףבלילהמתחתלשמיכה?
המשמעותהיאשדודהוצ'אסקובסקייתמודדושוב,אחדמולהשני,בסיבובהשנישייערךב-12ביולי.
לעוףלוקחכמעטשעהובינתייםאנימכינהסלט,פירהוברוקולימאודה.
השופטתהוסיפה:"זכותההפגנהחשובה,היאיכולהלהיותשקטהוגםמקוממת,אבלהפגנהאיננהיכולהלצאתמשליטהולגלושלאלימותפיזיתומילולית.
בכלבוקר,לפניהזריחה,יצאתימצוידבמצלמהעלהכתף,חציתיביצתמיםמצחינהוהגעתילמחנההבקרשלהמונדרי.
אםכמותהרוטבגדולה-מגביריםמעטאתהלהבהומביאיםלרתיחהעדינהלזמןקצר,עדשהרוטבמסמיך.
אתימיההאחרוניםשלאימו,מניה,מגדיראריהמז'בובסקי"ימיייסורים".
בנושלראשהממשלה,יאירנתניהו,זכהבשבועשעברלהוקרתתודהמפתיעהמטעםפוליטיקאיאמריקאיבשםסנדיסטימפסון.
ביוםרביעישעברחשתישלאבטוב.
"צריךלהעניקיותרתמיכהוצריךלנקוטיותרפעולותאםאנחנורוציםלטפלבזה.
התהליךדומהלמהשמתרחשכשחומריםרגיליםנשרפים,אךמהירהרבהיותרבחומרינפץהודפים.
מידלאחרשהפסקתהאשנכנסהלתוקףהצדדיםהאשימואחדאתהשניבהפרתה.
נוסףעלכלאלה,באותכעתהנחיותהבריאותומערערותאתסדריהתפילהוהלימוד,עדכדיכךשמנהיגיםחרדיםחוששיםמפריקתעולשלהדורהצעירהרבהיותרמחששםממוותשלזקניהמגזר.
רועיהואחברכיתה,שכלאחדמאיתנופגשמישהואומישהישכמותו;הואמלאביטחוןעצמיושופעידיעותותובנות.
מחקרחדששלמרכזטאובשערךפרופ'אלכסוינרבחוזהכיעד2040תגיעאוכלוסייתישראלל-12.8מיליוןבניאדם,לעומת9מיליוןכיום.
הלשכההמרכזיתלסטטיסטיקה(למ"ס)מפרסמתהיום(ד')אתנתוניהלגביתאונותדרכיםב-2019.
עדייןקייםחששלשיטפונותבנחלים.
ב-1968התגייסלצה"לוהוצבבחילהאוויר,שםהתקדםבתפקידיםובדרגותעדלקידומולתת-אלוףולתפקידראשלהקציודב-1989,מהתפקידיםהבכיריםביותרבחיל.
המאבקלשחרוראברהמנגיסטודועך:"איןלנואמצעיםכספייםכדילהיאבק"
אבלצריךלומר-רובהעריםהאדומותהןמהמגזרהחרדי,רובןעםציוןמעל8ברמזור.
עשרותחייליםהגישוערעורעלכךבפניקציןבדרגתתת-אלוףוזכושובלסירובבתשובהאחידהונטולתנימוקים.
הנתוניםכללו,ביןהשאר,דו"חותשנתייםאותיקונידו"חותל-2018ו-2019.
גורמיםבמל"למדבריםעלפשרהשלבין100ל-150נדבקיםביום-כתנאילהקלהבהגבלות.
היאיכלהלדברצָ'לֶמֵיידוּני,העגהשלטהראן,וגרמהלנולגעותבצחוק.
אנימבינהשזולאהפעםהראשונהשמישהונפגעבמעברהחציההזה,והגיעהזמןלעשותמשהוכדישלאיפגעושםעודהולכירגל".
"לטובתהעניין,בואנשאיראתלשלוש-ארבעהשעותהקרובות,אועדמחרבבוקר.
מערכותבטיחותמתקדמותשהחלולהגיעגםלמכוניותספורטדוגמתהעדכניתלאמוצעותכאן,ולכןתותקןבהמערכתמובילאיימקומית.
"סגראינועוצראתהמגפהאלאמאטאתהתפשטותהנגיףבאופןזמני.
הואהוסיף:"אנימציעלחיזבאללהלאלנסותאתכוחהמחץשלישראל.
לאניתןלהשליםפעריםשל20שנהב-4חודשים.
"נתניהוובןזיידמביעיםאתהערכתםהעמוקהלנשיאטראמפ".
פרנסיהעדהמכיריםאתהמגפהושמעועלהתקנות.
ביתהמשפטהעליוןיצטרךלהכריעאםנשיאמכהןיכוללמנועמהקונגרסלפתוחבחקירהלגביענייניוהפרטייםאולמנועמרואיחשבוןובנקיםלפרסםאתמסמכיוהפיננסייםמהתקופהלפנישנכנסלביתהלבן.
איןהבדלביןהפגנההמוניתלחתונההמונית".
בשעהשהרבהעוזבים,ישגםתאגידיםמתוחכמיםעםראייהלטווחארוךשעושיםהפוך.
וישאתשתיגשושיותוויאג'ר,עםתקליטיהזהבשלהן,ששטותעכשיומחוץלמערכתהשמש,נקודותאפסיותעלרקעשחור.
ב-16בספטמבר2000עלהלאומסיבןה-13עלהמטוסשהביאאותובפעםהראשונהמרוסאריושבארגנטינהלברצלונה.
"יצרתיליאתהעולםהפרטישלי,כתגובהלצליליםששמעתי.
יכוללהיותשבריאללארצולבצעמהפכהקיצוניתמדיאחרישאיבדואתכריסטיאנו,אבלהאמתהיאשלמרותהדיבוריםעלשילובצעירים,מעטיםמאודבאמתעוזרים.
אתהפתיחלחופשההזוניתןלחלקלשניים:הגעתםעםילדיםקטנים?
מדוברבמארבים,לקיחהבשבי,ירימנגד,הטעיה,הסתערותואיגוף–כלזהכדילהקשותככלהניתןעלהכוחותשיתרגלומולןבאימונים.
מאזשעזבאתהביתהלבןהשתדלאובמהלהימנעמהתערבותבענייניםפוליטיים,ורקלעתיםנדירותדיברבפומבינגדטראמפ.
ביוםראשוןגלהחוםאףיגברויהיהכבדעדקיצוניבכלאזוריהארץ.
אולםהלקוחותסיפרוכימרחקשלשנימטריםנשמרביןהקוניםבתוךהחנות.
שובעסקיםנסגרים,חתונותבוטלובשנית:"בשבילנוזהסוףהעולם"
אםהמכירותלאיהיוטובותאזנדבר".
מחריהיהמעונןחלקיתוהטמפרטורותעדייןיהיונמוכותמהממוצעלתקופה.
משברהקורונהחשףיכולתניהולמחרידהשלשריהממשלהוהביאלשיאאתממדיהעוני.
נתניהו:"בקרובאשוחחעםביידן,שאמורלהיותהנשיאהבא"
האחריותלכךנופלת,לדידו,עלהשיחהז'רגוניהפוסט־מודרניהרב־משמעישביקרבחוסראחריותאתהתבונהתוךויתורעלהסובייקטהאוניברסלי.
זהמהשהובילאתמועצתהמנהליםלהחלטהשישלהתקדםעםבחינתהתרחישים".
ההחלטהשללוילפתוחאתמשרדירותהפקות(עלשםאימו)הוכיחהלארקאתהרצוןלעצמאותאלאהתנערותמכוונתמהטייטל"בןחסותושלאיילגולן".
מזגהאווירמחר(רביעי)יהיהבהירעדמעונןחלקיתבעננותגבוהה.
"לטובהביותר",כתבאלןבהקדשהוהוסיף:"היאאכלהלימכףהידופתאוםהרגשתישכלהידשלינעלמה".
אבללמהלהתקטנן?
ברורשלצדהשמחהישגםחששות,כימצדאחדאנחנופותחים-אבלמצדשניישעלייהבתחלואה;אבלנעשהאתהמיטבונעבודלפיהכללים".
מילרמריםאתעיניו,רואהאתליועוד19,763ניויורקריםשורקיםלובוז.
בשלבמסוים,זמןקצרלפניהבחירות,טראמפאףהכריזשאיןבכוונתולהמשיךבדיוניםעלהעסקהעםהדמוקרטים,הכרזהשעוררהביקורתחריפהושממנההואהתנערתוךזמןקצר.
מצה"לנמסרכיסביבהשעהארבעלפנותבוקרהגיעגדודסיורשלחטיבתגולנילכפריעבדעלמנתלעצורארבעהפלסטינים,שנחשדובהשתייכותלארגוןטרורובזריקתאבנים.
משרדהתרבות:"משתייכתלסיירתהרפואהוהאנושיות"
סרגייטורופהנהיגבמשךכ-30שנהכתבסיבירואמרלמאמיניושהואגלגולנשמתושלישו.
אישלאציפהשרוזנבורגתנצחאתמילאןבסןסירובליגתהאלופותותעפילעלחשבונהמשלבהבתים.
תלונהנוספתנגדרבמוכרמהדרום:אישהבשנותה-40לחייההתלוננהאתמולנגדרבידועמאזורהדרום,אחרישאישהאחרתכברהתלוננהנגדובטענהשביצעבהמעשהמגונהבעתשהגיעהלקבלממנועצהוברכה.
אםיהיהרצוןהדדי,אפשרשבתוךשעהיהיההסכם",אךכאמור,הצדדיםשובנפרדוללאפיתרוןשיוביללממשלההמיוחלת.
פסיביותמובילהלדכדוך,לחרדות,לאכילת-יתרולהשמנה,ופעילותגופניתהיאנוגדדיכאוןחזק,אצלכלאדםובכלגיל.
זהמעציבאותיאפילולומראתזה-הלוואישהיינויכוליםלהפוךאתזהלמשהובאמתמרהיב".
יוצריהקומיקסלאמשתמשיםבשמושלטראמפ,אבלכמובטיפולבקורונה,גםפההנשיאמאבדאתהעשתונות.
הואשוכבלבדבחדר,מורדם,מונשםומחוברלצינורות:כתבתנוהתלוותהלצוותשלביתהחוליםפוריהשמטפלבחולההקורונההקשהביותרבישראל—נהגהאוטובוסשהסיעתייריםיווניםברחביהארץ.
בשיבאמבהירים:"אנחנוכברעכשיוערוכיםלהוציאאתאתהתוכניתהזולפועל".
השחקןצייץבעצמושהוא"שמחלספרשהואחוזרלצסק"אלשלוששניםנוספות.
בלהטהרגע,אחרישהמפגיניםהרביםשברואתפסלושלסוחרהעבדיםשהוצבבכיכרהעירוהשליכואותולמיהנמל,נעמדהרידבמקומו,אגרופהמונףמעלה.
היאהצליחהלרפאאדםזהכשהבינהכינתגלגלהבונשמתושליהודיבןהמאהה-16.
תצלמישםאתהלוביואתהחוףותראיאיךאילתנראית".
בניוןשכחשהואהמנהלהמקצועישלבית"רומהשאמורלעמודלנגדעיניוהיאהצלחתהקבוצה.
הממשלהאישרההערב(יוםב')אתעלהישראליםשחוזריםמחו"ל.
במספריישוביםבארץהחליטולסייעלמישימשיכולהתפללבחוץ.
מקורביומגדיריםאותוכאדםשקט,והואעצמוהעריךשביידןלאיחזיראתהשגרירותהאמריקניתלתלאביב.
כיגםכלמהשאניעושהזהבשבילשלאיישכח.
אתהתשובהלשאלהאנימשאירלכם.
תיאוריותשונות,ובהןטיפולממוקדרגשוסכמהתרפיה,חוקרותאתהפעילותהפנימיתוהפעילותהבין-אישיתשלנוכשאנחנומנסיםלמתןאתהלחץשאנחנומרגישיםבמערכותיחסים.
בשנהשעברהסרטהפתיחההיה'פראאציל'שעסקבהתמכרויות.
רואנדהנכנסהלהליךכזהלאחרטבחהטוטסיבידיבניההוטועלמנתשהקהילהתוכללהיבנותמחדש.
בכיריםבמערכתהבריאותאומריםבעקבותפרשתהפטורלטדישגיאוהמיילשנחשףב"ידיעותאחרונות":"ישלנוביטוי'התפלקלוגרוטו'.
בגללהאיסוריםהחדשיםשעליהםהורהמשרדהבריאות,בהםשמירתמרחקביןאנשיםבמקומותציבוריים,במערתהמכפלההתפללוברחבההפתוחהולאבאולםהתפילההמסורתי.
הגבלותחדשותעלהציבורכדילמגראתהמגפהנידונותבממשלה.
המדדכוללסקירתעסקות(ומודעות)ב–18עריםגדולות,ותוצאותיוהושוולתוצאותהרבעוןהשלישישל2019,לפיפרוץהמשבר.
ספריםהםכמוסוסים-פראייםושלוחירסן,אםלאמוצאיםאליהםגישהנכונה.
ילדיםבגיליםכאלהלאיודעיםלשמורעלמרחקשלשנימטר.
זומגמהחשובהונכונה,אבלככלשינוי,גםביזורהטיפולבמיםגוררתופעותלוואישאינןקשורותבמטרתוהראשונית.
ראשהממשלהנתניהומסרבתגובהלהודעה:"אניגאהלצאתבשבועהבאלוושינגטון,בהזמנתהנשיאטראמפ,ולהשתתףבטקסההיסטוריבביתהלבןלכינוןהסכםהשלוםביןישראללאיחודהאמירויות".
חיוןשילםאתהמסאךעירערעלכךלביתהמשפט.
ניתןלקבועשמדינתישראל,אזרחיהותשתיותיהאינםערוכיםלמגה-אירועכזה.
ברום,חברבפורוםהחוקרלהט"ביותבקיבוץובהתיישבותהעובדת,עוסקבהיסטוריהוכותבתזהעלהמקרהשלגיוראמנור-הומוואישתרבותשעסקבתיאטרוןובמחולואףהיהאחדממייסדילהקתהנח"ל,וחיבקיבוץמשמרהעמקמ-1939ועדלמותוב-2005.
עדיוםרביעילאיורגששינוימשמעותיבמזגהאוויר,אךמיוםחמישיישסימניםלגשם.
בתיכוניםובחטבותהבינייםהוחלטכיהיומייםהראשוניםיוקדשולמעברהדרגתיללמידהמרחוק,ולאחרמכןיתקייםסדריוםמובנהשללימודיםמרחוקבהיקףמלא.
"זהיכוללהוביללאנרכיה.
זאתלאורהעובדהשתפוסתהמושביםבאולםתקטןבאופןמשמעותיבגללההנחיותלשמורמרחקאחדמהשניוכיישסיכוישאנשיםיימנעומלהגיעלמקומותהומיםויעדיפולהישארבבית.
אוליהזינוקמאשהאחתלשלושבשורותהסיעההואהסימןהראשוןלשינויהמתבקש.
כמואצלביטון,גםהשינויבקריירהשליוספיהחלדימאוחר-בגילנוער,כאשרלמחלקההגיעאישמקצועחיצונישדעתונחשבהבעיניאנשיהקבוצההבוגרת.
כלזהקורהכשהשוקשלכםכמעטונעלם?
אםלאבתקופתבידוד,חרדה,אבטלה,משברפוליטיוטירוףכללי,אזמתי?
אסטרהזנקהפנתהלגיליאדבחודששעברבנוגעלאפשרותלמיזוגשתיהחברות.
ביןהיתר,ישראלהפסיקהאתהעברתהסחורותמכרםשלום,צמצמהמשמעותיתאתמרחבהדיגוהפסיקהאתההעברתהדלקיםלרצועה,מהשהשביתאתתחנתהכוחבעזהוצמצםאתשעותהחשמלהמועטותממילאשלהתושבים.
לחלקזוהאפשרותשובליהנותמקנייתמוצרים,לאכולבקרובבמסעדההאהובהאולרחוץבחוף.
גרוטובמתחםהאימוניםשלמכביפתחתקווה.
"אמרושנחזורלגןכברביוםראשוןשעבר,וחיכיתילזה",הואאמר,"אבלבסוףאמרושאיןגן.
חלקנועדייןמרגישיםאשמיםשאולילאעשינומספיקלהצילאתיקירינו,לשקםאתהחייםשנהרסושם.
התוכניתצפויהלהקריןגםעלהעבודהמולועדתהתיאוםהאזרחיתמטעםהרשות-שהיוותהעםהקשרהאזרחימולחמאסברצועה.
עמדתהאישההמדברתמפיהנערהשהייתהמספקתלהאתיתרוןהעיבודוהתבונהשנרכשבחלוףהשנים.
בנוסף,נאסףכאמורמידעאודותהעמדותהפוליטיותשלתושביהעירבמאגרהמידעהמשמשאתהעיריהוגםבכךעלפיהחשדהופרהזכותםשלתושביהעירלפרטיות.
המשטרהשבהומדגישהשלצדקיוםמחאותתפעללשמירהעלהסדרהציבורי".
בדרךחזרהלאוטואוסמההתקשר.
יהיהמעונןחלקיתותחולעלייהבטמפרטורות.
למרותזאת,שמונודעלשמצה,וחברותמזוןרבותמתגאותבפרסומיהןכיהצליחולהפחיתאתכמותובמוצריהן.
יוםמעשיםטוביםנוסדלפני14שניםמתוךמחשבהשאםכולנונחשובטוב,נדברטובונעשהטוב–העולםשלנוייראהאחרת.
עודעלהפרק:הרחבתהנחלבחלקוהמזרחיויצירתמקוםלפיקניקיםובילויבטבע.
לוקחיםעלהאחדומכסיםבמגבתאתהנותרים.
היוםיגיעונציגיכחוללבןלדיוןבבג"ץנגדהתנהלותושלאדלשטיין,וביוםשנימתכווניםבמפלגתושלגנץלהחריףאתהטוןולהעלותהילוךבקרבשיתנהלבכנסת.
וולטרתמידהכירתודהעלהזכותלהקדישאתעצמולנושאיםבהםהתעניין.
צורביםאתהבשרשתיבלנובמלחופלפלבשניהצדדים.
היוםישהיענותויששיתוףפעולה".
"כלהסאפיםקשורים,אזאיןסכנה.
כמוכן,מסרוכייספקומסכותליתרהרצים.
והאםעלרקעההתנהלותהספקנית,הכושלתוהקטלניתשלהמערב,צפויההיחלשותשלארה"בואירופה?
איראן:"שקריםשלוושינגטוןותלאביב"
גלנטדורשלהחזיראתכלהתלמידיםלבתיהספר,ילדיכיתהה':"לארוציםלהישארבבית"
הפכוכךששניצידיהתפוחיצופובקרמל.
במסיבתהעיתונאיםשלוהלילה,טראמפהגדיראתההסכםכ"צעדאדיר"לקידוםקשריםושיתוףפעולהבמזרחהתיכון,"ואניחושבשעודמדינותיצטרפו.
"אניבהחלטחושבשאפשרלנצחעדהסוףעםסמול-בול",ענהעליהבביטחון,"גולדןסטייטהוכיחהאתזה".
אףאחדלאיכוללדעתבוודאות.
אנטמןאמר:"ידענושבענייןמגפתהקורונהעלינולפעוללאמתוךתקווהלהתפתחויותחיוביותאלאמתוךהחלטהלהניעהתפתחויותכאלה".
"מצדאחד-מונגוליההיאמקוםפראי,בתולי,סוגשל'פאקינגנו-וור',עםהיסטוריהותרבותעתיקהשעדייןלאהתגלתהלעולם.
מספרמנהליקניוניםהדגישושמספרהעובדיםבחנויותמשתנהבאופןתדירכפונקציהשלסידוריעבודה,עומסיםוכדומה.
נורמגומדובהכירתודהלאמריקאי:"תודהרבהג'סטין.
היאהייתהחברהבצוותיםשנשלחולאזוריםמוכיאסוןברחביהעולםכמונפאלוטיפלהגםבחוליםבאפריקה.
מהודו-המלידה,מלוב-חגהבסיסה,מפולין-חגהחינוך,ממרוקו-המימונה,ממצרים-התאווחיד,מתוניס-עידאלבנאת(חגהבנות),ומברה"מלשעבר-יוםהשחרורמגרמניההנאצית.
המדינההרולניקיסטיתהאידאלית,שבהישמספרגדולשלעסקיםקטניםובינונייםהמתחריםביניהםעלההגמוניה,איננהקיימתולעולםלאתהיהקיימת.
היאמוסיפהואומרת:"גםכךאנחנומצוייםבאנדרלמוסיהגדולהבשלהמצבהחדש.
באחרונהניתןלראותיותרויותרתאגידיענקומעסיקיםמסוגיםשוניםומתחומיםמגווניםשבוחניםאלטרנטיבותלהמשךהעסקהמרחוק—"העסקהדיגיטלית"—גםלאחרשתסתייםהמגפההנוכחית.
הואמעיןמותחןפסיכולוגימרתקהמתרחשבראשושלגיבורהמחפשמיהואומההוא,ומגלהמהחשובלובחייםולמהכדאילולהילחםעלזה.
בימיההראשוניםשלהמגפההטילהספרדאתאחדהסגריםהנוקשיםביותרשנראובעולם,ובמהלךהקיץהיאהסירהחלקממגבלותבעקבותהירידהבתחלואה.
בסרטוניםנראההאבמכהאתבתוומאייםלרצוחאתהכלביםשלהם.
להרוש,שנחשבלשוערהפותח,איןקבוצהכרגע.
המועדוןיקייםבירורעםהשניים,כאשרזוההזדמנותלומרבאופןשאינומשתמעלשניפנים:כללהשחקניםחייביםלצייתלהנחיותולשמורעלכלליהבידוד.
מתוך3,114החוליםהפעילים,152מאושפזיםבבתיחולים,כאשרמצבםשל52מהםמוגדרקשה,ורובםכאמורמונשמים.
טוואטחה,שסיכםלשלושהשניםהקרובות,יכוללהיותמרוצהמכךשיחזורלשחקבאופןקבועוינסהלעזורלחיפהלעמודבמטרהשהציבהלעצמה–זכייהבתוארהאליפות.
דבריהבכירההגיעוברקעהסרטוןשפרסםהליכוד,ושעוררסערה,בעקבותסירובחדשותרשתלשדראתהתגובההמלאהלכתבהשבהפורסמוהקלטותמתיק4000,ושבהנאמרכי"בעולםמתוקןרביבדרוקרהיהנכנסהיוםלכלא".
אינניכותבגמדיםכדישלאתטעולחשובשמדוברביצוריםהגנרייםמהזןהמופיעבסיפוריאגדותכגוןשלגיה.
במהלךההתחברותשלהקורונהלתאהאנושי,מתחילהמערכתהחיסוןלהיכנסלפעולה:נוגדניםמוזרמיםלמקום,מתבייתיםעלהתאהנגוע,ומסמניםאותו,ובכךמאותתיםלתאימערכתהחיסוןלהגיעלמקוםולהסתער.
תיבולהסלטהואמינורי:רקחרדל,מיונז,מלחופלפל.
מוציאיםאתהבצק,מכדרריםאותוומחזיריםלקערתהלישה.
מסתברשתייריםלאנכנסיםלרומניה,למרותשישלנואתכלהתנאים",אמרהלפרין,לפנישהקונסוליתהודיעהעלהטיסההמיוחדתשיצאההבוקר.
לפימקורותשונים,שניהצדדיםנחושיםלהגיעלהסכםכוללבתוךזמןקצרוכיהצדדיםהסכימועלכךשיו"רהרשותהפלסטיניתיוציאצונשיאותילעריכתהבחירותבתוךעשרהימים.
"הטקילהקצתמופרעת,ישבהעומקאבלהטעםמופרע".
בימיםהאחרוניםתקףעו"דכהןבזעםאתתכניתהמענקיםלכלהאזרחיםשהגהראשהממשלה,בעודשלטענתנשיאארגוניהעצמאיםהסיועשהובטחלהםמגיעטיפיןטיפיןוישעשרותאלפיעצמאיםרעבים.
נכון,יכוללהיותשיגיעואליךילדודסלמיניהםויתחילואיתךאבלזהלאשזהלאקורהלךגםהיום.
פתאל:"רמתהסיכוןירדה"
אתמולבשעה23:00ניתקואותווהחזירורקבסביבות10:00הבוקר.
הגיעהזמןלהתעוררולפעוללפנישיהיהמאוחרמדי".
"אנימציעשהדיקטטורינהגעלפימהשהחליט"
בשבתהאחרונהצעירבן27טבעבאזורחוףאכזיב,צפוניתלגןהלאומי.
כאןאיןפשרותואיןחצאיאמת.
כמוכן,הםיידואבניםלעברניידותמשטרה.
במסגרתהקיצוציםמפוטרים42עובדים.
המשטרהפתחהבחקירהועצרהאתהחשודיםשתועדובמצלמותהאבטחה.
הואמנסהלהסבירבואתמדעהקברניטות.
ההכרזההאחרונהשלראשהממשלה,בנימיןנתניהו,עלתוכניתסיועכלכליתלחציהשנההקרובהשתגובשהשבוע,רחוקהמלהרגיעאתאנשיתעשיותהאירועים,הבריםוהמועדונים-שממחרתוגבלפעילותםלעד50איש(בכפוףלאישורועדתהקורונהבכנסתהיום).
דורשלישילרכבהפנאיהסופרפופולרישלניסאן,חושףכעתאתעיצובהפניםוסביבתהנהג.
הרשויותמנסותלמנועכךהתפשטותמהירהשלנגיףהקורונהבבתיהכלא,במיוחדבצפופיםשבהם.
קשרהעברקיבלהצעהלאמןאתברצלונה,ובנימהאישית,אנימשתוקקלראותמההגאוןמטרסהיעשהעםקבוצתנעוריו.
בכלזאת,כברכמעטשלושהשבועותשהכלסגור.
אםרקנתמקדבדבריםהחיוביים,נוכל"להנמיך"אתהקולותהשליליים.
סיוםהליגותכמושהןכרגע–מבחינתהטבלאות.
הואקראלפצותכספיתאתאותןרשויות:"לאהגיונישאמאואבאלאיילכולעבודה,שמישהוייקחאחריות".
“גםבשנהשעברהאהבתילראותאותם,זוקבוצהמאודמאומנתעםהמוןשחקניםבנבחרתצ’כיה,שחקניםאיכותייםבחלקהקדמישגםשיחקופהנגדישראלבשבועשעבר.
זההיהמסוגהדבריםשכמעטאףפעםלאקוריםבאמת.
הרשותהודרהמישיבותהממשלהעל-גםמהישיבותהחסויותשבהןהוצגויכולותיוהטכנולוגיותשלהארגון;וגםמהישיבותבוועדתחוץוביטחוןשבהןדנובהסדרתהשימושבשירותהחשאי.
במערכתנעשהשימושבאיטליה,ובימיםאלהנכנסתלשימושבגדרפיילוטבמחלקותהקורונהבבתיהחוליםשעריצדק,השרוןותלהשומר.
אםהייתייודעשישהנחיהמפורשתכמובןשהםלאהיובאים.
המאבקעלעליונותטכנולוגיתוגיאופוליטיתבעולםביןארה"בלסיןקיבלתפניתמוזרהבמהלךמשברהקורונה.
הסנטרג'יימסווייזמן,שהספיקלשחקרקשלושהמשחקיםבאוניברסטתממפיסלפנישהושעהבעקבותחקירהעלקבלתכספיגיוסבתיכון,נבחרבמקוםהשני.
הקובץ),שממיפרסםב-1968ולאתורגםלעברית,כללמסותרבותעוצמההמעידותעלהדריכותשבהעקבממיאחרהנעשהמעברלאוקיינוסהאטלנטי.
בשלבהזהההתמקדותהיאבלשרודאתהחודשייםהקרובים.
אניבכלללאמשקיעבבורסה.
ואיךהיאתשפיעעלמאותאלפיתושבים?
בעתידירחיבהמשרדויוסיףאמצעיתשלוםנוספיםעבורהנוסעיםבתחבורההציבורית.
מכיווןשהמבנהשלהסרטמכילבתוכותעלומה,לאניתןלחשוףפרטיםרביםעלמהשיתגלה.
מאחרשבשניםהאחרונותמארחיםרביםשייכיםגםהםלקבוצתגילהשלישי,ייתכןשאפילותמצאואתעצמכםמתיידדיםבמהירותעםחבריםממדינהאחרת.
אניתמידמרגיששאתהאיתי,אנילאיודעאםישחייםאחריהמוות,אבלאנייודעשאתהאיתיכיאםאתהלא-אזאנילאיודעמהנשארממני.
איןכניסהלישראליםבאירופההאיחודהאירופימתכנןלפתוחאתשעריוב-1ביולילתייריםממדינותשמחוץליבשת-כשנכוןלעכשיוישראליםלאיורשולהיכנס.
בנוסף,באזורפועליםמחנותעבודהוחינוךמחדשהמיועדיםלאוכלוסיההמוסלמית,ולפיהערכותמאזשנת2015יותרמ-200מיליוןמוסלמיםנשלחוונכלאובמחנותאלה.
הואטען:"מסרתיאתהגרסהכאילוהיהמדוברבכספישוחדבגללהלחציםהאדיריםשהופעלועלייעלידיהמשטרה".
השםהכיבולטשניתןלראותמחוץלסגלסקוטלנדהואכמובןראייןפרייז’ר,ששיחקבארבעהשניםהאחרונותבבורנמות’שירדהלליגתהמשנהבאנגליה.
לדוגמה,מותרלתקןכפתורבבגד,אךלאלסרוגצעיף.
עובדהזוגרמהלרופאיםולרופאותלתהות:האםייתכןשהאחראיםלכךהםהורמוניםהמיוצריםאצלנשיםבכמויותגדולותיותר?
לפימחקרשפורסםבשנת2017עלידימרכזהמחקרוהמידעשלהכנסתנקבעכיבשנים2000עד2015עלהמספרהקשישיםמעלגיל80מכ-2.15%מכללהאוכלוסייהלכ-2.8%וכינכוןלסוףשנת2015עמדמספרהחוליםהסיעודייםבגילאי60ומעלה,על225,000בניאדם.
"בכלחיילאהיהאירועמרגשמזה.
צמצמנומגעלאפסעלידיהשארתהשקיותלשליחיםעלהשולחנות.
הואלאמסתיראתזה".
"היאמסמלתאתהערבותההדדית,אתהכנסתהאורחיםהחמהואתאהבתישראל,המאפיינותאתמלאכתהקודששלבתיחב"דבעולם",אמרההשרהרגב.
הואגםצריךלהיותחשוףוזמיןללוויםשיהיומעונייניםללוותממנו.
בהבעת,עסקיםאחריםכמומסעדותובריםנאלציםלסגורדלתותיהם.
היאצריכהלעזורלעסקיהריטיילבמדינהכדילעבורלאי-קומרס.
כשאניחושבעלעצמיכיוצר,אנייודעשהכיווןהואלאלפה.
זההבדלמשמעותי,כיזהההבדלביןזחיחותלשכרוןכוח.
גורלהשלאלעליוכרעכנראהעלידיעובדיהחברה,לאחרהתקדמותשחלהערבהחגבמשאומתןביןהנהלתהחברה,צוותשלמשרדהאוצרונציגיםשלבנקדיסקונט.
קרובימשפחהוהמשטרהמסרושלאהיוסימניםלאלימותלפניהאירועהקשההבוקרבביתבהודהשרון.
כספיהמשיך:"ואני,ילדבן22,אמרתילו'הואשלי,אנילוקחאותו'.
איןטעםלצפותממנולחדולמקמפייןהשנאהכנגדמחציתהעםשמאסבוובשלטונו.
הואגםירדמ-13דקותב-5000מ'וסייםרביעיבאליפותהעולםלמרוצישדה",סיפרעליומומחההספורט,ד"רנחשוןשוחט.
עודעולהמנתונימשרדהבריאותכי6,003חוליםהחלימוו-194נפטרו-כךשבפועלישכעת8,861חוליםפעילים-המספרהנמוךביותרמאז8באפריל,אזהיובארץ8,530חוליםפעילים.
הואהינדסאתהפובליציסטיםכדישיקדמואתהרעיון,בשיחותתדרוךשקייםעמם.
איטלקיםרביםהמשיכולעבודבשווייץ,ובהםלאמעטחוליקורונהשחצואתהגבולמדייוםגםבחודשיהשיאשלהמגפה-מארסואפריל.
פעלנועםדןגלזרעלפיכלההנחיותשלכלהגורמיםהמוסמכיםוכלהפרוטוקוליםוכןהלאה.
התנאיםטוביםמאוד-מתחתלגגאיןרוח,המשטחמושלם,אזהכלמוכןבשבילמשחקיםנהדריםכאלה".
רקלאחרונה,כשהואכברבן90,החליטלצאתמהארון.
נתניהואמרלמנכ"להאוצרשיבאב"דשישאבסורדוכשלמימוש,ודרשלטפלבזה.
"אנילאמרוצהממדיניותהסגרים.
לדוגמא:פעולותכמויציאהמהירהמהמקום,ניתוריםוכו'.
הטראומהשלהציבורושלהתקשורתשתיווכהלואתהאירועיםהתחזקהככלששידוריםאלההתמשכווהתארכו,כשכלערוץחוששלרדתמןהאווירמחששלאובדןרייטינגלערוציםמתחרים.
בימיםשהקפידועלטהרות,הייתהחובהליטולידייםלפניאכילתירקותבטיבול.
מבחינתם,הםחייביםלקטועלפנישיתחרטו.
ההנחיותלאברורותושרירותיות-איךהציבוריביןמהצריךלעשות"?
"בצדהשלילי,כשאתרוצהמשהוויודעתשאתיכולהלהגיעלשם,הצדהשניעלוללשיםלךמקלותבגלגלים.
במקריםמסוימיםמדוברגםבייצורמשותף".
לפימחקרשערךבאפריל"הפרויקטלשקיפותטכנולוגית",בפייסבוקפועלות125קבוצותשקשורותלאידיאולוגיהשלהבוגאלו,עםעשרותאלפיחבריםבשימושבנשקוחומרינפץובאסטרטגיותנגדהשלטונות.
פעמיםרבותהעיבודיםהסתמכורקעלנקודתהמוצאופיתחואתהעלילהוהמסריםלכיווניםמשלעצמם.
המצבביןקופותהחוליםוזמינותהתוריםמשתנה.
"'הגיעהזמןאומרתאימי',והפעםגםאבאשליאומר.
"מבחינהאלקטורליתמסתברשלאהיהלהםכוח,אבלמבחינתהחותםשהםהשאירו,איןספקשהםשינואתהחברההישראלית.
זאתלאחרשהברזילאימרקוסדהסוזההועדףעלפניו,ופתחלצדסרג'יגווארדיולהבצמדההתקפישלהמאמןסרחיוגונזלס.
השלמתההנפקההיאהישגעצוםלמייסדהחברה,עופרינאי,שבגיל45צפוילהפוךלמיליארדר.
וייסמילר,שהתנשאל-1.90מטרונחשבלענקבמושגיםשלהימיםההם(באותהתקופהגובהםהממוצעשלהשחייניםעמדעל1.70מטר),נבחרלספורטאיהגדולביותרשלארה"בבמחציתהראשונהשלהמאהשעברה.
אנחנועושיםאתכלההשתדלות,השאלהאםהשתדלותזהמשהושמספיקאושנובעמזהשחייביםלשחרראתהמשק.
קריסטינה:"זהקורהלנוהרבהפעמים.
האישוםמדגישאתהתכנוןמראש,ומצייןכילאחרשאלמוגרצחאתווישניאק,הואהחביאבמגירהשבחדרוסכיןמהמטבחוהמתיןלשובהשלאמובכוונהלגרוםגםלמותה-הפעםבדקירותסכין.
אךמבחינתג'ףבזוס,מייסדומנכ"להחברה,זהתמיד"היוםהראשון".
הםחוששיםשהורדוסיהרוסאתביתהמקדשהישןמבלישישליםאתבנייתביתהמקדשהחדש,ובכךישאיראותםללאמקוםלעבודתאלוהים-קרחיםמכאןומכאן.
“לאחרהניתוח,ואןדייקיחלבהליךהשיקוםעםהצוותהמקצועישלהמועדוןבכדילעזורלולחזורלכושרבמהרה”.
היאנבחרהכשבועוחציאחריפתיחתהלימודים.
מדבריםעלממלכתיותומקימיםועדותחקירה",טען.
התחבורההציבוריתבטוקיונוחהמאוד,וזוהיגםהדרךהיעילהביותרלהגיעלמוזיאוןולהתניידבעירכולה.
לפניהדיוןתקפוגורמיםבסביבתושלאדלשטייןאתהקוהתקשורתישלכחוללבן:"חוותדעתושליועמ"שהכנסתאילינוןמדברתבעדעצמה-הניסיוןלייצרספיןשלפיויו"רהכנסתדורסאתהדמוקרטיהקרסתחתחוותדעתוהמקצועיתוהעצמאית".
מוראטההוסיף:"גםסרחיוראמוסהואבלםקשוחונגדוירג'ילואןדייקאתהמרגישכאילוניצבמולךהר".
אחדמהםתההאםהוארואהאתעצמומגיעליורוליג.
רצההגורלויוםההולדתשלאבאשלענבר,זוגתי,יצאהשנהבשבועהראשוןשלחודשאוגוסט.
גםאתמולהפגינומאותעובדותסוציאליותבעשרותצמתיםברחביהארץ,ביןהיתרבירושלים,רמתגן,אשקלון,חיפהודימונה.
עלכלפנים,לחמאסישאתהתוכניותשלו,השעוןשלומתקתקבקצבהרבהיותראיטיוסינווארלאיוותרבקלותעלשחרורחבריומימיובכלא.
מחייםכהןנמסרבתגובה:"נבחרנולהובילאתמיזםהאוכלהמורכבבמתחםהחדששלמייקרוסופטיחדעם'טעםוצבע'".
עלפיהשמועות,ההצעההייתהמענקבסך150מיליוןדולרבמזומן-סכוםשמעידהןעלזמינותהמשאביםבנסיכותהמפרץ,והןעלהתשוקההאדירהלקרבההוליוודית.
כיצדישפיעוחילופיםאפשרייםבביתהלבןעלאיראן,הפלסטיניםומערכתהיחסיםהמתהדקתביןישראללמדינותהערביות?
עלפיהדיווח,החתימההתאפשרהלאחרשהעסקהלהעברתוולשליחתמיראלםפיאניץ'לברסהנסגרה.
ישלהידחופשיתלשחקקלפים,קנסטה,ברידג'.
העברנואתהמתיםבמחצלותמקש",היאמספרת.
מג'דנג'מי,לקוח"עדהעצםאקספרס"בנתניהשכונה"הומו",החליטלתבועאתהרשת.
סיפורההאישיהמיוחדומעוררההשראהשליעלכאדםעםמגבלה,הואמהוהדוגמהיוצאתדופןלכךשעםהרבהאמונה,השקעהונחישות–השמייםהםהגבול.
אנחנולארגיליםלחייפאר,אבלאנחנורגיליםלחייםממוצעיםשלמשפחהבמעמדהבינייםבמדינתישראל,וגםאתזהדיקשהלעשותכרגע.
האג"חירדוב-10%-15%אבלתיקנולאחרמכן".
דייסוןקיבלההזמנהראשוניתשל10אלפיםיחידותמממשלתבריטניה.
קרקוששזיהיתי,מכיווןששמעתיאותוכמהשעותלפניכןמחדרהאמבטיה.
צריךלהגידאתהאמת,זולאהייתהפנינתחמדאדריכלית.
שתיהלוחמות,בהןמפקדת,קיבלו20ימימחבושבטענהשהפרואתפקודתהשילובהראויבכךשנגעוזובזובחדרהמגוריםשבבסיס-פעמייםבחודשהאחרון.
דייטיםבזמןמגפה:מהבאמתהשתנה?
לדבריו,כמולדברימנכ"ליםוטייסיםשלחברותתעופהרבותכוללהישראליות-צריכהלהיותדרישהמצדהחברותוהמדינותלחזורלטוס,גםבשביללהחזיראתהחברותלפעילות-שלאקוריתביוםוגםלאבחודשאחד,וגםבשביללהחזיראתאמוןהציבורבעולםהתעופה.
מרשותהמסיםנמסרכינציבותשירותהמדינהפרסמהביוליהאחרוןתוכניתייחודיתלפרישהמרצוןשלמנהליםהנמניםעלהסגלהבכירשלשירותהמדינה.
"הרבהשניםשאניסובלתמסינוסיטיסחוזרשגורםלילחוסרנוחותרבהול,אזהחלטתישזהו,שנמאסלישהאףשליכלהזמןסתוםוהחלטתילפתוראתהבעיההזו.
אנחנוקוראיםמכאןלממשלתישראללתתאתהרוחהגביתוהגיבוילמערכתהביטחוןלהכותבטרוריסטיםהאלוובמיששלחאותם".
הארוחהבחצותאמורהלאזןליאתהיום,וככלשהיוםיותרמורכב,ככהיהיוליפחותמחסומיםכשאנימגיעלארוחההזאת.
עמיתכספימכרםשלום,אבלשלושהבהםילדבן11שעולהלכיתהו',אמרכיהואלאמרגישתכונהמיוחדת:"הורגלנולהתחממותבגזרהבכלקיץ.
יצאתימאודפגועהמכלהסיפורהזה,הרגשתישישפהחוסרהוגנותמוחלטת",היאאומרת.
פרטלבחריין,שבירכהעלההסכםכברשלוששעותלאחרפרסומוושמשמשתכבסיסהביתשלהציהחמישישלארצותהברית,המדינותהערביותהיחידותשהודיעועלתמיכתןבוהןעומאןומצרים.
בצה"לאמרוכיחמאסאףערךאתהתמונותכדילהקשותעלזיהוימקורן.
ד"רברוךלשםהואדוברהמשטרהלשעבר,מרצהבחוגלפוליטיקהותקשורתבמכללתהדסהומחברהספר:"נתניהו-ביתספרלשיווקפוליטי"
מהשצריךזהברק,טאץ'נדירואבקכוכבים,שאתכלאלויודעלספקמיכאלאוחנה,אוליגםאחריהפציעה.
עלהתקיפההאיראנית:"לאממליץלאישלגרוראתישראללאירועשאינוקשוראליה"
חשיבותהמהלךהיאבהגנהעלבעליהזכויותבתהליכיםאלה,שבמסגרתהפטורמחוקהמכרהמאפייןקבוצותרכישה,אינםזוכיםלהגנותהגלומותבחוק-כמולמשלערבותמכרהמבטיחהאתהתשלומיםששילמובמסגרתהפרויקט,שנותבדקופיצוייםבגיןאיחורבמסירתהדירה.
"צריךלתתאתהדעתעלזה.
אנחנוהיוםשומרהסףמספראחדשלהדמוקרטיה".
במסרשאותופרסםבסוףהשבועשבוהמנדטלהרכבתממשלהעברמידיולכנסת,כתבגנץ:"מאזהבחירותמתנהלמשחקכפולמצדגורמיםשוניםבמערכתהפוליטית.
מתחילתהשנהנהרגו12פועליבנייןבתאונותעבודה.
אתהסוכההציגרבהקהילההיהודיתבמקום,הרבלוידוכמן,בחזיתושלהמגדלהגבוהבעולם,הבורג'ח'ליפהשמתנשאלגובהשל828מטר.
צה"לושב"כימשיכולסכלטרורוהברחותבתווךהימיאשרמיועדותעבורהתעצמותגורמיהטרורברצועתעזה".
עודהוסיף:“כשחתמתיפהבקבוצהלאתיארתישאפתחבחמישייהבמשחקהראשון,ברגעשהאימוניםהתחילווהחבר'הנפצעוהרגשתישזאתההזדמנותשלי,הזדמנותשלאמגיעההרבהלשחקןבשנההראשונהכאן.
"פונהלמים,נושמתרגע,מנסהלהיערךנפשיתלים.
ביוםהזה,במקוםהזה,ולזכרמיליוניההרוגיםבשואה,בואונתחייבמחדשלסובלנותוכבוד,ולהבטיחשאלושחיודרךהחשיכההזאתיהיואורלאומותולדורותהבאים".
זואומרתשהמדוברב"ניוז",והתקשורתהמכונה"חדשה"מכנהאותןכ"פייקניוז".
אףשלאחרמכןחזרבומהודאתו,בספטמבר2014הואהורשעברצחראדהבביתהמשפטהמחוזיבנצרת.
כשעודשיחקבמדינבחרתהטריקולורבנזמהכבש27שעריםב-81הופעותוהיהאמורלהיותהחלוץהמרכזיביורו2016שנערךבצרפת,אבלפרשתהסחיטההידועהלשמצהגרמהללוותרעלאחדהחלוציםהטוביםשעמדולרשותו.
מסעדתשףונייטקלאבבפינתהרחובותאלנביויהודההלויבתלאביב,המשלבתביןמסעדהלחיילילהבחללאחדשל450מ"ר.
קוניםגרבייםללאתפרים,מורידיםתוויותמהבגדים,לאמנהליםקרבותאבודיםעלאוכלומנסיםלייצרסקרנותושיתוףבהכנתהארוחה.
עםסיוםתקופתהסגר,החזירההקבוצהאתכללעובדיה.
פעמיםספורותבקריירהשלייכולתילהגידשגםפתרתיאתהבעיההכיגדולהוגםנתתיחווייתמשתמשמשופרת,והרעיוןהזהשלאימותבליצורךבסיסמהיושבבדיוקעלשניהכאביםהאלה".
"אנימבינהאתהכאבשלתושביביתשאן.
המאמןעודדקטשהתייחסלחזרתושלמקל:"הואשחקןמאודחשובעבורנו,כברחשבנושהואלאיהיהבמשחקים,כרגעמסתמןשהואיוכללשחקוזהטובעבורנו".
הואדיברודיבר,ואנחנונעשינושקטיםיותר.
אחדמהםהודהבמעורבותבמעשים,ואילוהשניהכחיש.
ההתנדבותשלכלמשתתףצריכהלהיותבהיקףשל25שעותשבועיותלפחותולהלוםאתכישוריהםשלהמתנדבים.
יוסףאסלןקטאויפחה(1861–1942)כיהןכשרהאוצרושרהתקשורתבממשלותמצריםבשנותהעשרים,היהחברבסנאטהמצריושימשכנשיאהקהילההיהודיתשלקהיר.
בארבעהביולי2004,חמישיםשנהאחריש"הנסשלברן"אירע,ובוניצחהגרמניהאתנבחרתהפלאשלהונגריהבגמרהגביעהעולמי-אירעבליסבוןנסבסדרגודלדומה,כשנבחרתיווןניצחהאתפורטוגלהמארחתוזכתהבאליפותאירופה.
לרושםשמנסיםכהןוח'ליצורכאילוהמוסדפועלבחשאיותולרמזיםכאילוהואלאיהססלהפעילשיטותשבהןהואמומחה,דהיינוגניבה,איןכלשחר.
ביתהמשפטהרשיעאתדודחייםברצחאופירהחייםלפנישנתיים.
"מבחינהמוסרית,תקופתהקורונההיאאחתהמעניינותשחיינובהן"
מחרתבקשהמשטרהמביתהמשפטלהאריךאתמעצרםשלהשמונה.
בשלהתפרצותנגיףהקורונה,העוליםלאהתאחדועםבנימשפחותיהםבנמלהתעופהבןגוריון,אלאהועברובסיועהסוכנותהיהודיתלאכסניהייעודיתשהוכנהעבורםבקיבוץביתאלפאשבעמקיזרעאל,שםישהובתנאיבידודביתי,ובעודשבועייםהםישתלבובמרכזיקליטהברחביהארץ.
בעירייתירושליםובמשטרהמתנעריםמאחריותלהסרתהפסל.
ההתנגדותשלשרתהתחבורהלחשיבההמרובעתשלהפקידותהיאמשברוחרענן.
המרקםיהיהכמושלפסטוגסוריחניבמיוחד.
ברובהמקרים,הופךהאהובבתהליךהגירושיןבחברההערבית,לאויבמושבע.
פחותכסףהוזרםלקופתלהליגה,במזרחהרחוקהתחילולהתענייןקצתיותרבאנגליה(הרבהבגללליברפולומנצ'סטרסיטי)ובצרפת(בעקבותניימארואמבאפה),והרייטינגירדבצורהכלכךחדהשבקלאסיקוהראשוןללאהפורטוגלינצפתהקריסהשל35%בנתוניהצפייה.
היהודיםהעתיקואתזהלאיסרוחגהפסח,כיזהפחותאויותרבאותהתקופהבשנה".
אבלהשבועהגיעומיםעדנפשוראשיהמועצותהדרוזיותנגדמדיניותהממשלהכלפייישוביהם.
לפיהארגון,התקיפהההיאכוונהנגדקבוצותפעיליםהנאמניםלמשטראסד.
"אנשיםשסובליםמיובשמתקשיםלקרוא,לעבודמולמחשב,לצפותבטלויזיה,נוגעיםפעמיםרבותבפנים–מהשעלוללהדביקבחיידקיםואוליאפילובנגיףהקורונה".
הרשימההמשותפתהיאהבית,האופציהוהכתובתהמתאימהלכלהציבורהערבי.
בגיל19בלבדמוניקהסלשהייתהכברבדרךהבטוחהלהפוךלטניסאיתהגדולהבהיסטוריה.
יוםאחרישגריגורדימיטרובהודיעשהואנבדקונמצאחיובי,היום(שני)נודעשגםבורנהצ'וריץ'חולה.
בשלהמחסורהחמורבמטושיםבכלהעולםוגםבישראל,הורהמשרדהבריאותלצמצםאתהשימושבהם.
אגב,החדריםכאןפשוטיםויפים(עםנוףליםאולגן)ובשיאהעונהעלובין100-130יורוללילה(ומספטמברוהלאהסביב60-70יורו).
במקוםזההתמקדנובמחקריםשביקשומאנשיםליצורהומורבצורהספונטנית,לרובבתגובהלגירוימסוים.
בהמשךדבריובישיבתסיעתכחוללבן,הריםגנץאתהטונים.
"מעצרוהיהמחויבהמציאותבהיעדרחלופהאחרתולמעןשמירהעלשלוםהציבורומניעתפגיעהבנפשורכוש.
כיאנייכוללהתעורראחריהשינהולהחזיקרקכמהשעותעדשאנינותןביסבבשר".
הואתלהאתזהבקליניקהוזהמאודריגשאותו.
ההוריםהיונפגשיםוהולכיםלמסעדות,בתיקפה,אופרה.
עכשיו,כשינשוףהתרחקוחזרזירהתקרב,פונהיהפתוחיותרלהרהוריםולחיפושתשובותלשאלותהקיומיותשהצגתיבפניו.
עובדיםנוספיםמאיימיםלהתפטראםהחברהלאתפעלבנושא.
אםלא,אזנראהמהיהיה".
סטודנטיםבשיעורבאוניברסיטההעברית.
מדישבוע,כשהואנוסעלבקראתהוריובכפרבועיינהנוג'ידאת,הואמתקשהלעלותלאוטובוסיםכיאיןכריזהבתחנות.
המשמעותתהיהכנראהמאבקמכאיבמאדלשרודאתהימיםהבאיםולקוותשהשילובביןעומסעלהגוףלמצוקתהפציעה-לאיעלולובמחירכבדמדי.
כשאנחנומתוחיםהנשימהקצרהומהירה,כשנחנובדיכאוןאובעצבגדול,הנשימהמצטמצמתומאטה.
כשהייתיבת17ועמדתילעזובאתביתהחוליםבפעםהשביעיתבתוךארבעשנים,הרופאהאמרהלישהגיעהזמןלהפסיקעםזה.
אניאוהבלצפותבוכמהשאפשר.
"חזרתילביתהספרואמרתילמורהשעמדהבכניסהשהחצאיתעומדתבתקנון.
כשסוזןסונטגמתחהעליהביקורתנוקבת,במאמרב"ניויורקרוויואוףבוקס"ב–1975שבוהתייחסהל"אנטי־אינטלקטואליות"שלה,הרגשתישישביסוסלדעתיעליה.
"המוןאנשיםשואליםאתעצמםהאםזאתרקתקופה,האםצריךלהתייחסלזהברצינות?"
בארקןנפטרביוםשישיהאחרון,אךמשפחתוביקשהלפרסםאתההודעהעללכתורקבמוצאיהשבת,עלמנתשלאלפגועבאמונתושלאביהם.
לארציתתקופתצינוןאוחיירווקות?
בבארשבעמקוויםשאכןהפורטוגלייצאלדרךחדשהומודעיםלכךשכאשרהואמרוכזאךורקבכדורגל,הואהאקספקטורהגדולשלהקבוצה.
הפתרוןיגיערקבאמצעותמו"מישיר",אמרהשגרירהישראליבאו"ם.
בחודשמאיהחלובמתןהקלותבעקבותזובחזרהחלקיתלשגרהבכפוףלעמידהבתנאי"התוהסגול"בנוסףלאורךכלהתקופהנמשכהמדיניותשלהגבלתכניסותויציאותשלתייריםמהמדינה.
שירהאיש-רן,שהייתהבחודשיהריוןמתקדמים,נפצעהבפיגועבאורחקשה.
אחרישמצאתיאתעצמיללאהגבראיתוחשבתישאזדקן,קיבלתיהוכחהלמהשתמידידעתי:לכלמערכתיחסיםישפגתוקף.
ההחלטהלשינוימדיניותצריכהלהיותברמתהמדינהולאברמתגןהילדים.
שניהצוויםנכנסולתוקףאחריקמפייןשלצאצאיפליטיםמגרמניההנאציתשכעסועלדחייתבקשותהאזרחותשלהם,למרותהערבויותבחוקה.
לאאהבהלאדםאחר,אלאלספורט.
מישקוראאותוחייבלבחוןאתעמדתוכלפימדינתהלאום.
למשלמפלימאנאוואיופונה(הידועיםגםכ"מפליהיורה")הממוקמיםלידחוףנה-פאליעוצרהנשימה.
ראשהממשלההחליפיבניגנץאמרבטקסבביתהנשיאכי"רביןהיהמאודמוטרדממהשאנחנורואיםבתוךהבית.
במיליוניהשניםשלאחרהפגיעההיונקיםהתמיינובמהירותלמיניםרביםושוניםהמתאימיםלמגווןשלנישותאקולוגיות,מפרסתניםאוכליעשבועדהטורפיםשצדואותם.
ואיאפשרשלאלהחמיאלהםעלכך.
אתהרעשבאולםהיהאפשרלשמועעדניוג'רזי.
מעברלכך,בתזוגושלשגיבהיאעומרשפירא,שהוכתרהכאלופתישראלבנג”ש,וכעתשניהםמחזיקיםבתוראלופיישראלבכבישובנג”ש,כלאחדבמינו.
"מישנתןאתההוראהלירותהואחסרלב,שוםסליחהלאתפצה",אמרהאמושלאחדהצעיריםשנהרגמאשהשוטרים.
הטכנולוגיהשלאדווריפייאיפשרהלבצעזיהויאוטומטישלמודעותפוליטיותביןשללהפרסומותשמגיעותמפייסבוק.
אחתהפעילותשישנובמאהל,סמדראור,סיפרהכיכיבתהאתהאש.
הואאינומוכןלשאתבזהכעת",אומרעו"דחייםרביה,מומחהלפרטיותוראשקבוצתהסייברבמשרדפרלכהןצדקלצרברץ.
למקוםהמלהיבהזהישרקשניחסרונות-השפההסקוטית(אפשרלהתווכחמהזהכן.
מזהשבועותארוכיםשהבעליםשלמועדון"הבארבי"בתלאביב,מהדמויותהוותיקותוהממולחותבאחוריהקלעיםשלתעשייתהמוזיקהוההופעות,מתבטאברשתותהחברתיותובכלגוףתקשורתשרקפונהעלמצבםהעגוםשלהכיסוהביזנס,בצלהמגפהשהתפשטה.
אחריהכולזהגםביטולתורהכיהבןהגדולבכלללאלומדכשאיןישיבה".
המחאההיאנגדהפוליטיקההרקובהשהמציאהיושבבבלפור.
אחדהמינוייםשמעורריםתרעומתנרחבתהואזהשלהגנרללשעבראנתוניטאטא,שבשניםהאחרונותהיהאורחקבועברשת"פוקסניוז"והביעתמיכהנחרצתבטראמפ.
יממהלאחרשהודיעהכיפולדיליינילאיצטרףלקבוצה,נועלתטבלתליגתהעלבכדורסל,מכביאשדוד,ממשיכהבהרכבתהסגללשאריתהעונה.
ב-30%מהתיכוניםו-20%מהיסודייםמדוברביותרמתלמידאחדשחלה.
אחרכך,כשהואישאללגילך,תענילובגאווה.
גםעטאאג'אבריחזורמהרחקהוישלנוקצתיותרמשבועשלעבודהקשהכדילהתכונןלליגה".
חלוץלנתניהו:"אוליאתהחייזרבעליכולותשלאמהעולםהזה"
אבלבינתייםאנחנומצליחיםלשמורעלמקוםהעבודהונותניםלעובדיםפרנסה".
ברשותשדותהתעופהאמרוכילינדוןנבדקבהתאםלהנחייתגורמיהביטחוןכמוכלאדםשמגיעלנמלהתעופהבןגוריון.
מהבנוגעלסגירתישיבות?
התוויותשלמיצ'לומוריבניה-23עדייןבהכנה.
"באתרעצמו,נכוןלעכשיו,הציבורנשמעלהנחיות.
מצה"לנמסרכיהואהציעסיוערפואילפינויהפצועיםוכחלקמהצעתהסיועמסוקצה"לועליולוחמייחידתהחילוץ669פינואתהחיילהאמריקנילקבלתטיפולרפואיבישראל.
"זהלאעוזרשהמקוםגדול"
דיברנועלאיסוראשפוזחוליםשלאבחדרים.
ביתהחוליםהלליפהבחדרה,שבונפטרהחולהה-165,הודיעכי"נפטרחולהבן80,תושבבקהאל-גרבייהבשםעותמאנימועייןשהיהמאושפזבמחלקהלמאומתינגיףהקורונה.
הילדיםב"וונדי",כמואלהבחייםהאמיתיים,נוהיםאחראמאמנחמת,מגוננת,ומתגמלת.
בכךנקבעההיסטוריהכאשרלראשונהייצגואתישראלבעלואישהבמשחקיםהאולימפיים.
זהמסרחשובשלהתזמורתהחזקהביותר,ישלוערךרבלעולםהיצירההמקומי,והואנותןהזדמנותלקהללהכיר,להתלהבוליהנות.
הפעילותהשוטפתשלפרשמרקטייצרהעודףשל66מיליוןשקלבתזריםהמזומניםברבעוןהראשוןשל2020-גידולשל205%בהשוואהלרבעוןהמקבילב-2019.
כשהקומיקאי-תסריטאי-מפיקהבריטיניקפרוסטהיהבן15,עסקהריהוטהמשרדישלהוריוקרסופשטאתהרגל.
בחודששעברכברהשתמשההמשטרהבזרנוקימיםוגזמדמיעלפיזוראלפימפגיניםשהתאספובברליןכדילמחותעלהגבלותהקורונה.
״ללאספק,ברור,כמושאמרתי,אנימאמיןשכלקבוצהשאנימשחקבהיכולהלזכותבתואר.
זהלאשישליבעיהכלליתעםאנשיםבעלישיערסגול"
בזמןשהקריירההפוליטיתשלחברהפרלמנטהבריטיג'רמיתורפנסקהאלעל,הואניהלרומןעםצעירמתוסבך,והואשםבקשירתקשרלרציחתו.
אנילאקונהבגדיםבכלל,רקחומרילימוד.
התנגדתי,ובסוףהתפשרנועלטייק-אווי,ועדייןהצלחתילשמורעלקוררוח.
עושיםאצלנוהרבהיותרבדיקותולכןאנחנוגםמזהיםיותרחולים.
הואאףפעםלאאומרדבריםלאראויים.
הסיפורשלערה,אלמנתושלגיוראגיוראנהרגביוםרביעי,ואניהייתיהכירגועהבעולם,לאתיארתילעצמיש"ההואמלמעלה"ייקחלישובאתחברנעוריי,כמושלקחאתחןמיכאלמסיירתצנחנים,שנהרגבידיפדאיונים,ממשבסוףשירותוהצבאי–בליווישלאוטובוסלאילת.
אםתבצעהנפקתמניותלציבורשתבטיחאתהוצאתמניותהחברהלאחרהמיזוגמרשימתהשימורלרשימההראשית.
בעיקרוןאניבחופשהמהעבודה,אבלאניממשיךלקבל60%מהמשכורתמהמדינה.
התפרצותהמגפהאילצהעלהטלתהסגריםבמדינותרבותושינתהאתאופןתפקודהחברותשהפכואתהעבודהמהביתלנורמהחדשה.
תהתה,ובצרלהמצאהעורךדיןשיעזורלהלצאתמןהתסבוכתשמצאהאתעצמהבתוכה.
כמענהלעובדיםשאיןברשותםמכסתימימחלה,הוסכםביןהצדדיםכיהעובדיםיקבלותשלוםעבורימיהבידוד,בהתאםלחלוקההבאה:0%מהשכרעלהיוםהראשון,50%מהשכרעלהיוםהשני,50%מהשכרעלהיוםהשלישי,ו-70%החלמהיוםהרביעיוהלאה.
היאמתכננתמראשובקפדנותאתכלהצילומיםשלה,ומפקידהאתמצלמתהטלפוןבידייםשלחבראוקרוב,תוךמתןהוראותבימוימדויקות.
לפידיווחשלסוכנותהידיעותהצרפתיתאי-אף-פי,ארמניהטוענתכיהאזריםשיגרוטיליםלעברנגורנו-קרבאךלאחרההודעהעלהפסקתהאש,ואילובאזרבייג'אןטועניםשהארמניםפתחובמתקפתטיליםעלאזוריםמיושבים.
אניגםיכוללספרלךשבשלמצביקיבלתיתונכהלרכב.
גננתבגןשפתיבאזורהמרכז,שבולומדיםילדיםעםאוטיזם,סיפרהכימאזשהגןנפתחמגיעיםלגןכשניים-שלושהילדיםבכליום,בעקבותקשייםעםמערךההסעותוהמחסורבמטפלות.
עומרדנינושפתחבעמדתהמגןבימני:"תחושותטובותוגםקצתפחות.
הגיבורשלמכבית"אהיהניקבלקמן.
במסגרתלימודיהפוסט-דוקטורטבלונדון,התמקדתיבחקרהתהליכיםהמתרחשיםבמוחאשרגורמיםלהתפתחותמחלתהאפילפסיה,ובמוקדפיתוחטיפוללמניעתההתפרצותשלהמחלהלאחרפגיעהמוחית.
העדרלאינהלאתההנהגה'.
בפתיחתההודעהציינוכילטיקטוקישכ-100מיליוןמשתמשיםבארה"ב,יותרמ-1,500עובדיםוצפילהעסקהשל10,000נוספיםברחביהמדינה.
אגב,כאןנמצאהמכרההקדוםביותרבעולם.
כעתמבקשיםברשותלהרחיבאתהסדרהרישוםהכפוללבורסותנוספותבעולם.
אבליהיהמהשיהיה,אנילאיכוללהפסיקלשמועאותוונדירותהפעמיםשאנימפסיקאותובאמצע.
עםזאת,כריסטיןלגארד,נשיאתהבנקהמרכזי,אמרהאזכי"התכווצותכלכלתגושהיורוהיאחסרתתקדיםבזמןשלום.
הדברהיחידשבואפשרלשנותיותרהואבחקיקה.
אנחנו"פורחים"ו"נובלים"בהתאםליחסאלינוובעלירגישותרבהלמסריםחזותייםומילוליים.
היאצריכהלוודאשאיןלתורמיםעסקיםבארץ,ושתרומתםבאהאךורקמתוךרצוןטוב.
הואייוצגבמשחק,וכךגםהענניםמעלהביתשלכםאוהגשםבבירתצפוןקוריאה.
תחילהפוצץברייוויקמכוניתתופתבאוסלווהרגשמונהאנשים,ומשםהמשיךלאיאוטויהורצחביריות69בניאדם,רובםהגדולבנינוערבמחנהקיץשלתנועתנוערהמזוההעםהשמאל.
מיצובישיאאוטלנדראינסטיילעםשבעהמקומותישיבהיעלהבליסינגפרטילמודל2021(שלמהסיקסט)12.9אלףשקלמקדמהו-2,700שקללחודש.
בקמפייןהבחירותשלטראמפהשתעשעוהלילהלרגללילכלהקדושים,וחשפופרסומתשמזהירהאתהבוחריםמהצבעהלביידןה"זומבי",ומספקתלהם"סימנים"שיאפשרואתזיהויוככזה.
הפשיטותנעשובמדינותהמחוזשטיריה,קרינתיה,וינהואוסטריהתחתית.
בתחילתמשברהקורונה,עםירידתנפחהעבודה,שמעע'שישאפשרותלדחותאתתשלומיהמשכנתאותופנההןלבנקוהןלמגדלבבקשהלדחותאתתשלומיההלוואותוהמשכנתאשנטל.
הואהדגיששהרשויותלאעוברותלסדרהיוםבמקרהשלפגיעהבאזרחים,וצייןשלאחרונהשוטרשסחטכסףמאזרחנענשוהחזיראתהכסף.
סימניםראשוניםשלהתאוששותקלהבכלכלההסינית,אךנתונישוקהרכבהגדולבעולםחסריתקדיםבעידןהמודרני.
שיאןישראלנפטרבגיל62ממחלהקשה.
הםמקבליםמסרמעוותובעייתיעלמקומןשלהבנותועלמקומםשלהםבחברה,ועלהדרךחשופיםגםהםללאמעטסטראוטיפיםעלהלבושוההתנהגותשלהם.
מפרקהירך,הואאחדמהמפרקיםהחשוביםוהחיונייםביותרבגוףשלנו.
עלמיאניעובדת?
האםמסיכותבאמתיעזרולנולעבוראתהמגפהבשלום?
הישגשנראהאולימרשיםאבלהפוךמהמציאות.
נזכירכיאתמולהפכההתכתבותבוואטס-אפ,שבהכינהמסינגאתכץהורדוס,להמשךהמריבותבצמרתמשרדהאוצרולתלונהשהגישהשרנגדהיועץהמשפטישלהמשרדליועץהמשפטילממשלה.
בנימיןנתניהולאהיהיכוללהיותברוריותרבראיונותהחגשהעניקלאמנוןלורדב"ישראלהיום"ולחגיסגלב"מקורראשון".
הקציניםהיחידיםבכלחטיבהסדירהבצה"לכיוםשחצואתהגבולללבנוןהםהמג"דיםוהמח"טים.
אלאשמתוצאותמחקרחדש,שבדקאתיעילותהובטיחותהשלאחתהצורותהפופולריותשלהשבהזמןהאכילהמוגבל,עולהשהדיאטהאינהמובילהלירידהניכרתבמשקלואףעלולהלגרוםלאובדןמסתשריר.
אחריסוףשבועשלברברתבלתיפוסקתוספיניםעל"חקירהפלילית"שלניסנקורןוהמשעשעשבהם,פריימריזלראשותכחוללבןלאנותרלאדםהסביראלאלתהות,מהעוברבראשםשלאנשיהקואליציהשאינםחלקמהליכוד?
אתלאמבינה",הואאומרוצוחקבמבוכה,"כלכךהרבהחשיפהוצילומים.
בשלבמאוחריותרובאופןהדרגתי,אומריםבמשרדהתיירות,החוקשיחוקקאףיאפשרפתיחתעסקיםנוספיםבאזוריםהמיוחדים-שישרתואתאורחיהמלונות.
צריךלהטילעונשיםכבדים,איןאכיפהוהזלזולממשיך.
היהליברורשהמרחקהקטןממילאיצטמצםעםכלתשובהשאומרולאתמצאחןבעיניו.
בשיחהציבוריניתןמשקלעודףלשאלההפורמליתאםחוקמסויםייפסלעלידיבג"ץאולא.
הקציןשציטטמידעכוזבעלמפגיניםבשידורחיבמוצ"שהוארקהסימפטום.
הרביעייהכולהעולהלבמה,וניכרשהיאמעטהמומהנוכחהשילובביןגודלהאולםוכמותהקהל.
"עודלאהספקנולספרלמשפחה",אמרעלההיריון.
כ-200מפגיניםבתלאביבנגדהטיפולבמשברהכלכלי:"לאנמשיךלהצביעלמישמכהאותנו"
היאגםהייתהחברתהנהלהפעילהמאוד"במרכזהילדות",וביןהראשוניםשתרמהמחקריתדרךספרותילדיםלאותומרכז.
בית"רירושליםנרתמתלסיועקהילתיבימיהסגר.
לטענתאספה,"נוכחהנסיבותהמיוחדותשלהתאונה,בשיםלבלקביעתוהעובדתיתשלביתמשפטקודםלפיההתאונהנגרמהשלאבאשמתושלאספהוהואלאיכולהיהלמנועאותה"-הואמבקשלהקלבעונשו.
האמתהיאשאנידיברתיאיתולפנישבוע,כשראיתישהואמתלבט,והסברתילושבכלמצבהואלאיהיהבסגלכיהראששלולאאיתנו.
"צה"למחויבלשוויוןואי-אפליהעלרקעמגדרי",נכתב.
מזנקתביותרמ-7%אחרישדווחכיהחברהעשויהלהציעשירותמנוייםבתשלום.
המעברשלמטוסאיתיחאדבשמיישראלהואסנוניתראשונהלתחילתפעילותסדירהשלטיסותמסחריותישירותביןאבודאבילתלאביב.
הבטנועלמגיפתהדברשלימיהבינייםשהרגהשלישמאוכלוסייתאירופה,והשפעתהספרדיתשתקפהבתחילתהמאהה-20וגבתהכ-50מיליוןנפשות–כעלהיסטוריהרחוקה.
"אנירואהאתעצמיממשיכהלהתעסקבקולנועשמתקייםגםבמחוזותשדההאמנות.
משרדהאוצרורשותהחדשנותהשיקוהיום(ד')אתתוכניתהסיועלחברותהיי-טקקטנותובינוניותשנקלעולמשברכלכלי.
לצערינודעליעלעודנשיםשנפגעו".
כברעכשיוברורכירוגן,שעובדבהתאחדותעלבסיסשכריומי,סייםאתדרכובנבחרתוהואלאיוזמןלשניהמשחקיםהאחרוניםבעידןרוטנשטיינרבחודשהבאמולסלובקיהוצ'כיה.
בנוסף,נקבעבעמדהכילפחותבשלבהראשונישלהבקשהלגילוימסמכיםניתןלהסתמךעלהחלטהשלנציבותזרה.
קצתלפנישנעלמהביקשהסליחהמאחיותיהוהשאירהמכתב:"ניסיתילהיותאמאטובה".
"זהההסכםהכימטורףשחתמנואיפעם",אומרתמנכ"לית"ספיריטהפקותעולם".
הראשוןדרוזי,השנימזרחי.
כנראהשכןוהיהליגםמזל,למרותשבמציאות,הדברהראשוןשעשיתילאחרשפגשתיבגאריהיהלהקיאעליו".
התגעגענומאודלמקום.
מעיינותעיצבואתהטבעוהתרבותהחקלאיתביןהירדןליםהתיכון,והםראוייםלשימורקפדניוהערכהעלהשירותשהםנתנולנו.
במהלךהשניםגבריםניסואתמזלם,וכשהגעתילדייטעםגברשפגשתיבתחנתדלקבלישהואניסהלנשקאולגעת,שאלתיאתעצמימהלאבסדראצלוואםישליריחמהפה.
ביןהיתרביקשנתניהומהציבורלעטותמסכותאוצעיףביציאהמהביתוהודיעעלמענקיםמיוחדיםלפסחעבורמשפחותעםילדיםולקשישים.
הביאוגםצנחנים,הביאוקומנדו,רקדבריםבסיסייםכמומשלוחיםאין,אזחייביםלצאתמהביתלקנותאוכל,במקוםלדאוגלזהשיהיהמשלוחיםלבתיםשלכולם".
אנירואהאתהאנשיםהאלהכגיבורים,לאפחותמכלגיבוריישראללדורותיהם.
בשלכך,הואנעדרמהניצחון0:1עליובנטוסבמשחקהראשוןברבעגמרליגתהאלופות,אמורהיהלהיעדרעדלסיוםהעונהולהחמיץאתיורו2020,אבלפגרתהקורונההגיעהבזמןעבורו.
מנהליבתיספרנתקליםבקושילארגןמערכתשעות,במחסורבמורים,בקשייםבהפעלתמערךההסעות,ובמוריםבקבוצתסיכוןלאקיבלועדלרגעזההודעהעלאפשרותשלאלחזורלעבודה.
בודהימסבירכיההבדלהעיקריביןסקסטנטרילסקסרגילהואהמטרההסופיתאותהמסיריםמהמשוואה.
איןמדוברמבחינתעלעסקתשבוייםכוללתומלאה,אלאעלעסקהמוגבלתוחלקית.
הםרואיםלנגדעיניהםדיסנילנד:ממגוריםבנתניהעלהיםועדהצבעהלכנסת.
האםהפעםהחבריםיעזרולוברגעהאמת?
נכדהשלאחתהמאושפזות:"מעברמשם-גזרדיןמוותלמאושפזים"
"כשעשיתיחישוביםכמהאקבלבחל"ת,הבנתימהרמאודשלאאוכללעמודבתשלומיהמשכנתה",סיפרהמיצמן,שביקשהלפניכחודשייםלשובלעבוד.
לאחרמכןהסבירו"מקורביו"כילאייתכןשראשהממשלהייצג15חבריכנסתבלבד,שלאלומר10-9מנדטיםלפיהסקרים.
העסקיםהזכאיםלפנותלקרןהפעילההםאלהשהכנסותיהםהשנתיותאינןעולותעל100מיליוןשקל.
בזכותהסרטיםקונריהפךלשםמוכרבכלביתוהואהשתתףבשישהסרטיםנוספיםבסדרה.
במרביתהמחלקותהפנימיותאין,אושישרקבחלקמהזמןכיאיןתקן.
ברבעוןהרביעיהוסיפההחברה7,000לקוחות,וכעתהכפילהאתשיעורההצטרפותל-14אלףלקוחות.
דרשוביץמכחישאתהטענותנגדו,ובמאמרשכתבלפניכשבועייםטעןכירוברטסמשקרתומסלפתאתהעובדות,וצייןכיכמושהיאמאשימהאותובקיוםיחסימיןאיתה,היאמאשימהגםאתברקואנשיםאחרים,וכולםמכחישיםזאתבתוקף.
שנית,להדרהארוכתשניםמשירותיהבריאותהממלכתייםישמשמעות.
למשל,רשתמזוןתלאביביתמציעהמבצעלרופאיםולאחיות,חילהחינוךמקיםבתיספרלילדירופאיםואחיות,וכשרוציםלהעלותעלנסאתפועלםשלהרופאותוהרופאיםמצייניםזאתביוםחגיגישנקרא,איךלא,"יוםהרופא".
קלובעיקרמהנה.
דקה31,שווייץעלתהל-0:1:גרניטג’אקההגביהמשמאלושםכדורמושלםעלהראששלמריוגברנוביץ',שנגחבעוצמהלפינההקרובה.
חלקמהשחקניםשהכרתיופרשופחותאויותרבמקבילאליי,נפלובקטעהזה.
לקשרהייתהעונהמצוינתבאנטוורפן.
"אנימניחשהימיםהקרוביםיהיוהמבחןהאמיתי,אזנראהמהיקרהבימיםהאלה",אמרהנשיא.
בחודשאפרילהוקםארגוןבשם"נוידנונצ'רמו"("אנחנונעתור"),שנועדלייצגאתקרוביהםשלקורבנותהקורונהבברגמו.
הקרמליןמסראתמול(שבת)כיבתיהחוליםבבירההרוסית,מוסקבה,מגיעיםלקצהגבולהתפוסהשלהםבעקבות"הצפהעצומה"שלחוליקורונה,למרותשבעירובאזוריםאחריםבמדינהישסגרשנמשךכברכשבועיים.
בתביעהנטעןכי"לתובעיםהתבררבדיעבדכיהמטוסשבוהיואמוריםלטוסהושבתבשלתקלהונעשומאמציםלהובילאתהנוסעיםליעדםבאמצעותמטוסשלחברהאחרת".
מהסתדרותהמוריםנמסר:"אנושמחיםשהמתווהשהסתדרותהמוריםהציעהבתחילתמשברהקורונהלגביהפעלתביתהספרשלהחופשהגדול-התקבלבמלואו".
אוליאחדהטוביםביותרשלנו.
המאבקהאמריקאינגדחברתוואוויהסיניתנותןאתאותותיווהחברה,שצמחהבקצבמהירלאורךרבעוניםרבים,ירדהברבעוןהרביעילמקוםהשלישיתוךצניחהשל7%במספרהמכשיריםשנשלחו.
תרומותועזרהלנזקקיםאומחוותלאנשיםשנמצאיםבחזיתהמאבק,תמידמרחיבותאתהלב.
אחרימשאומתןארוךומתיש,השוערהמוערךיישארבאלופתגרמניהלשלוששניםנוספותויהיהבן37בסיוםהחוזה.
התמונהשלהידהחבולהבשטפידםשלעלמהבק,קולנועניתבת32מתלאביב,התפשטהבפייסבוקכמואשיוםאחריהפגנהברחובבלפורביוםשלישי.
אלאשגםאחריהמכתבהחריףהזההמציאותבהוסטלג'נסטיללאהשתנתהבצורהמספקת.
סוכנורונןקצב,אשתושיזהבישכתבה:“מלךשלי”ואחיואביזהביגםהצטרפולברכות.
ביןהדו"חותהנוספיםשחולקו:שלושהלמפריחובתבידוד,שנייםלכאלושיצאומאזורשהוכרזכמוגבלועודשנייםלכאלוששהוב"מקוםאסור".
משאיריםרווחיםשוויםביןהלחמניותומניחיםלהןלתפוחכשעה,לאמכוסות.
קלארק:"בשניםהאחרונותששיחקתימעברליםנוצרריחוקמהמשפחה,וגםמהבןשלישחישם.
אבלאםמסתכליםעלהכלכלההעולמית-עלעומקההאטההנוכחית-ישסיכויטובשזהיהיהרעיותרמכלדברשראינובמאהוחציהאחרונות".
ראשיתובסעיף7לחוקיסוד:הכנסת,שהתקבלב-1964,עלבסיסעיקרוןהדמוקרטיההמתגוננת.
במהלךמבצעקדשהיאהיתההנווטתבאחתהטיסותמהןצנחנוהצנחניםבמיתלהולאחרמכןבפינויהפצועיםמשם.
בשנת2019וואוויהחזיקהבמקוםהשניבמכירתסמארטפוניםברחביהעולם,עםנתחשוקשהוערךב-16%מכללהמכשיריםשנמכרו,כשרקסמסונגמקדימהאותה.
מקלבהוסיףלתקוף:"הציבוראיבדאתהאמוןבעמדותמשרדהבריאותמבליקשרלנושאהשבת.
"הרביסיפרבכינוסשלשליחיחב"דבניויורקשהאיץבוודחקלפיכישוריושהואילךלרבנות",הואמשחזר.
הסופרנובהשלטיכו,למעשה,היתהאחדהגורמיםשאפשרוברבותהימיםלאנושותלחזורולחפשאותה.
מחקרשנערךשנהלאחרהזכייההצרפתיתבמונדיאל98',הראהשלצדשיפורבמצבהכלכליובתוצרהגולמיהלאומי,נרשמהירידהניכרתבאחוזיההתאבדות,בעיקרבקרבבנינוער.
קודםלכןאמורההפרקליטותלהגישכתבאישוםמתוקןעד30בדצמבר,והנאשמיםיגישומענהלכתבהאישוםעד8בינואר.
עודטוענתמאריכיאחתהסיבותלכךשדונלדטראמפפעלנגדההייתהשהוא"לאחיבבאותה".
הגשםיוסיףלרדתלפרקיםמהצפוןועדלצפוןהנגב.
בסוףהשבועפורסםהסינגלהראשוןשלבראיינטב"וורנררקורדס"–עיבודמלאומקצועייותרלשירוזה.
"הנאשםסיכןאתאנשיהצוותהרפואי,ומטופליםששהובאותהעתבחדרהמיוןעלוליםהיולהיפגע",נכתבמטעםהפרקליטות,שמבקשתלהאריךאתמעצרושלבוזגלועדלתוםההליכיםהמשפטייםנגדו.
בתוךכך,בהפועלת"אמשהסיניונירקלינגרעסוקיםבעיקרבניסיוןלהרגיעאתהמערכתולשנותאתהלךהרוחלאחרההפסדבמחזורהפתיחה(השלישיתברציפותביחדעםגביעהטוטו),מנסיםלשמורעלפרופורציותומאמיניםשאחריפגרתהנבחרותהקבוצהתיראהטוביותר.
בראוןניסהלפתוחאתדלתהמכונית,השוטרדחףאותו,ואחריחילופידבריםקראלגיבוי.
מרחקלארבמשם,בשדרותשאולהמלך,מתקייםהליךשיפוטימסוגאחר.
שחקניםבמכבימשוכנעיםכיאיביץ'יסייםאתדרכובעודשלושהמשחקים.
ב-1996חוקקבארה"בחוקשמעניקלרשתותחסינותכמעטמוחלטתמפניתביעות,וזהעבד.
הגוףלאעומדבפניהמיליםשלהואנימתחיללהרגישאתהכאבבתוךהבטן,אתהצורךלהקיאאתכלהעצבשמצטברלימבפנים.
זרותושלהבמאיהבריטיבסביבההאנושיתוהפיזיתשלערביייפונהפכת,אגבכך,לנוכחותרפלקסיביתהמתייחסתלהיותםשללויועברוןעצמםזריםלסיפורשהםמספריםולשפהשבההואמתרחש.
הרווחהכולללפנימסבפעילותחסכוןארוךטווח(ביטוחחיים,פנסיה,גמלוהשתלמות)הסתכםבכ-227מיליוןשקלברבעוןהשנישל2020-לעומתהפסדכולללפנימסשלכ-6מיליוןשקלברבעוןהמקבילאשתקד.
כאשרהואסגורניתןלהשתמשבוממשכמובסמארטפוןרגיל,באמצעותמסךמשניבגודל4.6אינץ'שנמצאבצידוהקדמי.
עלרקעהביקורתלהזנחהשלהמגזרהשלישיבעתמשברהקורונה,הכריזמשרדהאוצרהיום(ג')עלהקמתהשלקרןסיועחדשהלארגוניהחברההאזרחית,בסך53מיליוןשקל.
זהנכוןתמיד,אבלזהנכוןבמיוחדעכשיו.
בסרביהבהחלטהיורוציםלראותזאתקורה.
כשהתבגרתיוהגעתילתלאביבזהנהיהיותרחמור.
האחרוןשבהם,"רומןשחורלבן",יצאלאורלפנישנתיים.
עודחמישהבניאדםנפצעובתאונה,בהםילדותינוק.
אנחנומתחיליםלרעוד",אמרהזמרפאז,שכמוגוליםקובניםרביםמאשיםאתמנהיגיהשלקובההקומוניסטיתבדיכויעמם.
כיוםקיימותמספרתוכניות,בהן"הדרים"ו"צמרות"המיועדותלבנותבלבדלשירותבחילהאווירואגףהתקשוב,תוכנית"מגשימים"המייעדתאתבוגריהלחילהמודיעין,תוכניתהמצוינות"נחשון",תוכניתהעתודהשלצה"ל,תוכניתללימודיסייבר,תוכניתללימודיפרסית,ועוד.
אמיתמידהיתהקשורהלעולםהרפואי.
נובמברהיההגשוםביותרבמישורהחוףמזה26שנה.
דוניסדיברגםעלהתחרותהרבהבסגלשלו:"ישלנושחקניםטוביםמאודומישיראהליבאימוניםאתהמשמעתוהיכולתיוכללקבלצ'אנס.
אניבטוחהשכאשרהשמייםייפתחונראהשובהגעהשלקבוצותמאמיניםומשפחותנוצריותמרחביהעולם,שיחזרולכנסיותבירושליםובנצרת,יטבלובירדןובכינרת,ויסיירובמדבריהודה,במגידו,ובכלהארץ".
הואיודעשאפילוהבייסשלולאמתענייןבמיגורהאלימות.
חילהאווירתקףאתהתשתיתשלחמאסבדרוםהרצועהבתגובהלהפרחתבלוניהנפץוהתבערהלשטחישראל.
מחריחולשיפורהדרגתיבאיכותהאווירביתראזוריהארץ.
לעגהבוקר(יוםד')לראשהממשלהעלכךשלאהחילהיוםאתהריבונותהישראליתעליהודהושומרון,תאריךהיעדשלולהכרזהכזו.
אנחנועובריםלצרוךמידעמהרשתותהחברתיות,שהאלגרויתםשלהןמתוכנןכדילהציגמידעסנסציוניומעוררתגובות,וכךפוטנציאלההשפעהשלפייקניוזגדל.
חלקטבעו,אחריםטיפסובחזרה,אבלרק4שרדו:"ראינוסירותדייגיםשטותבאופק,אבללאיכלולראותאותנו"
לאצריךלהסתכלעל13אלףסוכניביטוחאלאעלמיליוניהאזרחיםהמשוועיםלתחרות".
ולפיכמהתחזיות,אםלאנבטלאתהכפפתהעבודה,הטבעוהיחסיםהחברתייםלעשייתרווחים,צפוילנועתידעגוםבמיוחדשלהידרדרותגלובליתאטיתוכואבתואסוןאקולוגי.
יכולתםלהמשיךעםטייקאוויומשלוחים.
מחר,יוםחמישי,יהיהמעונןחלקיתעדנאה,תחולעלייהבטמפרטורותוהןיהיומעטגבוהותמהממוצעלתקופה,בעיקרבהרים.
עםזאת,בשנתייםהאחרונותהתחלתילהכיןאותובעצמי,בגרסהמופחתתשמן,בעיקרלילדים.
לפחותהיוםברורלאןהוארוצהלהתקדם–עודשלבבדרךלגביעעםהאוזנייםהגדולות.
"בצלהמצב,הביקושיםלמותגיהחברהגבוהיםמאוד,ואנומנסיםלדאוגשהייצורבמפעליםיעמודבביקוש.
שרהבריאותיוליאדלשטיין:"אםיעבודטוב,נוכללחשובעלהקלותנוספות"
אבלחירותזהלא"לעשותחייםכמהשאפשר".
מאזאותהתאונההחלהלהתענייןבנושאבאופןמעמיקופרסמהבצרפתמספרספרים,ביניהםהספר"הרפואההטבעיתשלי"שמכרמיליוניעותקיםוהפךלרבמכרועורראתהתנגדותםשללאמעטרופאיםקונבנציונלייםורוקחיםשהתנגדולתרופותהסבתאהטבעיותשהמליצהעליהן.
לאחראישורהצעתהחוקלאיסורעלטיפוליהמרהבקריאהטרומיתהודיעהיהדותהתורהכיתעצור"כלשיתוףפעולהעםכחוללבן",וכיתניחאתשולחןהכנסתאתפסקתההתגברות.
היהבמישלפיקולי,שחקןהקולנועהצרפתישמתבשבועשעברבגיל94,משהועצורומכונסבעצמו,שאיפשרלולגלםמגווןעשירשלדמויות,ותמידלהותירבהןמידהשלמסתורין.
איאפשרלהפוךהכוללנושאאכיפה".
הרגשתישמשהוקרה,וקרהלטובהוזהמאודהפתיעאותי".
ביוםשישידיווחביתאבותבעירניויורק,העירהעומדתבמוקדההתפרצות,כי98דייריםשמתובונדבקוכנראהבנגיףהקורונה.
פיתחנוגםאפשרויותלמכירהטלפונית,והמשכנואתהאפשרותלקבלתרכבהביתהלחמישהימים,כשמישמחליטלהחזירמחויבב־100שקלסמלייםעלכליוםשימוש,אבלזהכמעטלאקורה".
כן,אךבמתכונתמצומצמתובתאריכיםשונים:התלמידיםיגשוהשנהלשלושבחינותבלבדבמקצועותהחובה-מתמטיקה,אנגליתועבריתאוערבית.
זההלךקשהמהצפויעבורהתרנגולים,אבלבסופושלדברהיהזההאריקייןשנתןלהשלושנקודות.
כדילקבלמסכהאניצריךלהתחנן.
עלמנתלחזורלאימונים,עלהקבוצותלהעבירלאיגודמסמךהמציגממונהקורונהוהתחייבותלהתנהלותתקינהתחתההגבלותהקיימות.
בשניםהללוהתרחשושנימשבריםעםארגוןהשחקניםשאיימולחסלשתיעונות,וסכסוךביןקבוצותכמעטחילקאתהליגהלשניים.
וכן,זהבדיוקאלושגדליםלידכםבבית,בסוףהמסדרון,מאחוריהדלתהסגורה.
עםישראלעוברפהבדרךלאילתוליםהמלח,זהפשוטאבסורד.
ממשלותמפנותמשאביםלהתמודדותעםמגפתהקורונהובהבעתמקטינותאתהמימוןשלשירותיבריאותושירותיםמשפטייםוסוציאלייםלקורבנותשלאלימות.
וזאתהייתההדרךשלה.
"משטרתישראלרואהבחומרהרבהאתהתנהגותםשלפורעיהחוק,שבחרולתקוףאתהשוטריםהפועליםלאכוףאתהחוקולשמורעלשלוםהציבורובריאותו,באופןבוטהומשולחכלרסן",נמסר.
רמלה:סגרמלאעלשכונתעמישב.
אזורשמצפוןלתלאביבנחסם.
גםהתרנגולהצ'וסרימתבררכשכוויבעלבינה,והשועלהואשנופלקורבןלעורמתו:הואמשכנעאותולקללאתרודפיווכשהשועלפותחאתפיו,הואמתעופףלוויושבעלענףהעץ,הרחקממנווממלתעותיו.
לאשחקןשלמספרים,כןשחקןהעונה.
ללייזההיהטעםטוב.
הםחזרועלזהגםכשכמהמחברותהתנועה,שבתיהןנושקיםלגבול,ענולהםשהשהייהבלבנוןלאמגנהלאעליהןולאעלילדיהן.
ועםכלזאת,מדוברבמשחקשמעבירחווייתמשחקשונהוייחודיתמכלמשחקשהיהעדהיום.
ישיברגר-הנההןבאות.
יריהטנקשבוצעאתמולבשוגגלעבררצועתעזה,בוצעכתוצאהמהבנהמוטעיתכימדוברבאירועאמת,ובעקבותכךנורהפגזאחדשפגעבמבנה.
נזכירכילפניכשבועייםמנדלבליטהודיעלבג"ץכיהעבירלרה"מנתניהוטיוטתהסדרניגודענייניםהמגבילאותולעסוקבמינוייםברשויותאכיפתהחוק-כולליועץמשפטילממשלה,פרקליטמדינהומפכ"להמשטרה.
בביתהחוליםהלליפהבחדרהשתימחלקותקורונה.
משהוקמהממשלהועםמינוייךלתפקידהשרהעומדבראשהמערכת,נוצרלמערכתהחינוךאופקלשניםקדימה.
עלשיתוףפעולהאפשריעםיו"רישעתידיאירלפידאמרגנץ:"אנילאעוסקבו.
"חטפנוסטירהמהמסעדותשלאמשכויין,אבללמזלנוגםכשטובשותיםייןוגםכשרעשותיםיין"
זמןקצרלאחרמכןשבההרכבתלפעילות.
יאניסספרופולוסצחקבתקופההאחרונהעלכךשהשחקניםשיושביםביציעלאפחותטוביםמאלושנמצאיםעלהספסל.
חבריהלהקהרצולמחותנגדהכוחהמופרזשלהמשטרהבארצם.
הנשיאהודהלחבריהכנסתעלהירתמותםלמעןהערבותההדדית-ואמר:"באלפישנותהיותובגלות,חיהעםהיהודיבמחלוקותביןביתשמאילביתהלל.
עלמסךהנקודותמוקרנותתמונותמרגעיםיפיםבמהלךהקריירהשלו,ויששניכיסאותעלהמגרשעטופיםבגופיהשלקובימספר24והגופייהשלבתו,עםהספרה2ועליהןמונחיםזרישושניםאדומות.
כעתניתןלהזמיןמארה"במוצריםולשלםעלמשלוחתעריף"רגיל"שלאמזון.
"העובדהשאוליביהויילדתבייםסרטשלמארוולמספיקהליכדילשרודעודיום",צייץהשחקןג'ושגאדהמדבבאתדמותושלאולאףבסרטי"לשבוראתהקרח".
עכשיוהכלבסדרביניכם?
והציפייההזונכונהגםאםישבסיסשלממשבטיעוןשעדיףאישעםניסיוןפוליטיוביצועיכמושלפרץ–איששוחרטובביסודושלאעשהלביתוכמורביםאחריםבמהלךעשרותשנותיובפוליטיקה–עלפנישרמתחתיתהרשימהשמביאאיתוגנץ.
בארגוןישעורכידין,רופאים,חברותשירותים,קמעונאיםועוד.
ואולם,המנגנוןשמבוססעלתאריךהנפקתהתעודה,לאהופעלכללבאתר,וכלאדםיכולהיהלהתחזותלאזרחים,לגנובאתפרטיהחשבונותשלהםואףלדאוגשהמענקיועברלחשבוןכרצונו.
דאגתיאיךאחריםיגיבו,אךבסופושלדבראנימאמינהשהיהחשובמאודלספראתהסיפורשלי,כיאנייודעתשאחריםיתחברואליו.
"לאורפרסוםהודעתמשרדהבריאות",נכתבמטעםהפועלבארשבע,"באשרלחולתקורונהמספר269ולמרותשיוסיאבוקסיסלאקיבלהודעהפרטנית(אותהקיבלומישהיובמגעיםהדוקיםעםהחולה),ייכנסהמאמןלבידודביתיעדה-23במארס.
הקיצוץברשת13יבוצעבאופןרחוביבכלהמחלקות,והואיפגעבעיקרבעובדימינהלה,מסחר,שיווקויחסיציבור.
ההפגנההחלהסמוךלביתושלהשרלביטחוןהפניםאמיראוחנהבשדרותההשכלהבתלאביב,במחאהעל"ניסיוןלסכלאתהמחאההאזרחית",לטענתם.
ולמרותהמאבקשלובמחלה,היאהולכתומנצחתומסכנתאתחייו".
ההערכההיאשהמו"מלאיתקדםבמהלךהחג.
איןלוהרבהזמןלבלותעםבנובנעימים,ובכלל,בקושיישלוזמןלהתרווח,להירגע.
השנייםהכירוכשנחשוןהיהדוברמשרדהחוץומיכלהיתהדוברתשגרירותישראלבפריז.
טרוםתקופתהקורונה,יצארוןפלדלסיורביןקהילותשבטהג'האליןבמדבריהודהשםהואשתהקפהשחור,טעםממיטבהמאכליםהמסורתייםושמעמבניהשבטמדועהחליטולפתוחאתמאהליהםבפניתיירים.
בנוסף,המקוםמותאםלתייריםעםמלונותבוטיק,חנויותמסחררבותושווקיםאקזוטיים,כאשרגולתהכותרתהיאהפנסיםהיפהפייםשתלוייםבכלמקוםויוצריםאווירהקסומה.
חוותהדעתשמקרבתדיוןבבקשתנתניהולקבלחסינותמהעמדהלדין:היועץהמשפטישלהכנסת,אילינון,אינומונעבחוותדעתשפרסםהיום(א')הקמתועדתכנסתשתדוןעודלפניהבחירותבבקשתהחסינותשלראשהממשלהבנימיןנתניהו,שמואשםבשוחד,מרמהוהפרתאמונים.
ד"ררןטיין,הרופאשלהפועלת"א,הוסיף:"צריךלסמוךעלהספורטאיםשהםעבדוכמושצריךבבית.
עםזאת,פעילותגופניתלאיכולה"להוריד"אתהסופגניה.
זוהפעםהראשונה,מאזהחלהמדיניותהאכיפההמינהליתשלהרשות,בההחליטביתהדיןלהפחיתאתסכוםהעיצוםהכספישהטילהממונהוהואמבצעהפחתהניכרת.
ברשותהארציתדואגיםלביטחוןבריאותהנוסעים,ופרסמוהנחיותברורותלנוסעיםולנהגים.
בשנההחולפתביצעההקרןלאפחותמ-16השקעותבישראל,עםחיבהמיוחדתלתחוםהסייבר.
המטרהשלהיוזמההיאלעודדאתהילדותולהשאיראותןבענףבזמןששגרתהאימוניםנפגעהבגללהסגר.
"לאידעתישעדייןמייצריםכאלה."
במקוםנותרוכ-20אנשים.
העבודהעלעיצובתוכנית"תנופה"החלהעודכשכוכביהיהסגןהרמטכ"לוהיאבנויהעלהתשתיתשהניחההתוכניתהרב-שנתית"גדעון"שגיבשומימשהרמטכ"להקודם,גדיאיזנקוט.
המתווהתקףעדלסוףהחודשובמסגרתורכבותמכיווןצפוןיסתיימובתחנתנתניהורכבותמדרוםיסתיימובתלאביב.
עלפיהנתוניםמדישנהמאובחניםבישראלכ-4,500אישבסרטןהמעיהגס,וכאלףמהםימותומהמחלה.
עלפידיווחב"טוטוספורט"האיטלקי,יובנטוסוברצלונהבדרךלהשלמתטריידבומעורביםלאפחותמשישהשחקנים.
זהעוזרלהשיבקצתכבודעצמי.
פסקזמן:מהאתםיודעיםעלעונתהספורטהנוכחית?
במקביל,במכביחיפההחלומחנהאימוןבןשמונהימיםבסרביה,עלמנתלשמורעלהשחקניםבכושר.
כן,אנחנונהיהבסדר.
הואהביןשההפגנההזושיחררהאתהשדמהבקבוק.
אלאשאפילוחזרהלהסכםהמקורי,שלאלדברעלדרישתטראמפלגבשהסכםחדשלחלוטין,טומנתבחובהקשייםרבים.
מובןשזהלאקרהמכיווןשכלהחייםשוויםבעינינו-זהקרהמפנישהתבררלנושכולנומחוברים.
לאקללמצואאתהמורהשלךמפרפרביןחייםלמוות,אבלאוריאללאאיבדאתהעשתונות.
בדרךכללאניחזקמאודמנטאליתולאבוכהמדבריםכאלה,אבלהפעםהתפרקתי.
גםהמוסדהותיקבישראלהצטרףליוזמהומספקשעותאופרהלילדיםבעליתכניםהמתאימיםלגילאי3-8.
אניבטוחשזההיהקשהלהם,אזהניצחוןהזההואעבורם",אמרהיווניבסיום,והזכירמאמןאחרמאותהמדינהשאוהבלפרגןלאוהדיםשלו,והביןאתהפוליטיקההפנימיתמהרמאוד,יאניסספרופולוסבמכבית"א.
קרטליהסמיםמטיליםאימהעלהעיר.
אחתמהןהיתההפועלרעננה,ששאפהלחזורלליגההבכירהאחרישירדהממנה.
עלפיהערכות,הישראליהממוצעצורך8-6ק"גאבוקדובשנה.
"לפעמיםבמסדרוןאנחנוקוראיםאחדלשניבשמותהעברייםשלנו.
אנחנועובריםאתהמגפהעםילדינובפעםהראשונהואיןלנואפשרותלשאובמההיסטוריההאישיתאוהמשפחתיתשלנוסיפוריםשמדגימיםכיצדנכוןלעבורדברכזהאומהמשמעותו.
בקושייכולתילראותמהישמאחוריו.
במקביל,ישעלייהמבורכתשלכ-40%בתרומותשלאנשיםפרטיים,אךירידהשלכ-15%בתרומותשלגופיםעסקיים.
מכליסאמרשהרווחיותשלתעשוהאריסטובהמתחזיותיהשלהחברה,והעריךשתעשתגיעבתוךשניםספורותלרווחיותהממוצעתשלאלביטמערכותכולה.
היוםפניחזרכמאמןלאוניברסיטתממפיס,שםשיחקהשנהג'יימסווייזמן,מועמדלבחירההראשונהבדראפט,אךגםשחקןיחסיתפציע.
הזיתלגלגעלקנההסוףלעיתיםקרובות.
רעותשוורץ-אלמשעלינהרגהבשבועשעברבתאונהבגללתשתיותהדרךהרעועות.
נכון,הלמידהמרחוקאינהמושלמת,ובכלזאתמאזהגלהראשוןהמשרדלמדאתהבעיותופועללהשליםאתהפערים".
באלילהראותאתהאופישלי,כידרךאינסטגרםמאודקשהלהעביראופי,כולנונעלהבדרךכללמשהושהואיפה.
עודאמרההאם:"אתהלאכאןוזהכלכךכואבלי.
הואיודעשכעסלאפותרוששנאהמצמיחהושהצחוקוההומורשלותמידמצחיקיםאותי.
עבוררוסיה,המתמודדתכברעםמחאותנגדבעליבריתהששלטובשניםהאחרונותבבלארוסובקירגיזסטן,נפילתםשלבעליבריתמהשלטוןבמולדובהעלולהלהיותמכה.
שילוי,שלחםבלבנון:"לאמחפשיםתהילה,אלאהכרה".
אחתשלאקיבלתמאבאשלך?","לאלכולנוישאבאשיכוללסדרלנומשרתיועץבביתהלבן,יחדעםבןהזוג"ו"איזהרעיוןגאוני,לשנותמקצוע!
"הממסדהרבנידרשגיורוטבילהמיהודיאתיופיה,מהשעוררכעסאצלחלקמהקהילה",אומרבנו,"אבאדאגשיכבדואתהיהדותשליהודיאתיופיהובסוףהדעההמחברתשלוניצחהוהיאזושמחברתביןשניהקצוותהקיצוניים".
הסכמהשלולעסקתהמאה,ללאמו"מאמיתיעםהפלסטינים,הייתהנוגדתאתהעקרונותשלמרביתהבוחריםשלכחוללבןואתהדבריםשאמרבעבר.
לאתותרפעילותשלמפעיליםחיצונייםבגניהילדים.
ולכןהיאלאחזרה,בהתאםלקושמובילמשרדהבריאות.
"זהמזכירליאתהכאבשחשתיבמחאה,ושאנילאצריכהלשכוחאותו".
ההחלטהלהעלותאתהמיסויעלהמשקיעיםבדירות(מסרכישה),והחשששהממשלהתנקוטבאמצעיםנוספיםלהרחקתהמשקיעיםמהשוק,צימצמהבחמשהשניםהאחרונותאתמלאיהדירותהעומדותלהשכרה,הקטינהאתההיצעוהעלתהאתהביקוש.
אחדהמשחקיםהפופולארייםבימיםהאלומציעאתהבריחההמושלמתמהלחץשלמשברהקורונההעולמי.
איןפהבעלהביתשמשתלטעלמהשקורהכאן".
המערכההשלישיתכברהיתההפכפכהיותר,וכללהארבעשבירותרצופות-קודםנדאלשברל-1:3,אחרכךשוורצמן,וחוזרחלילה.
הניסוימתוכנןלהתחילבחודשיםאפריל-מאי(בכפוףלהצלחתשניהשלביםהראשונים).
מערכתהחינוךחזרהלפעילותבבתאחתולאבהדרגה,וללאהנחיותהמיושמותבשארהמדינות-בהןלימודיםבמרחקשלשנימטר,ביצועבדיקותחוםכמהפעמיםביוםולמידהבקבוצותשל10תלמידיםבלבד.
"ממהשאנחנויודעיםעלהקורונהמהשנההאחרונה,וממהשאנחנויודעיםעלחיסוניםבאופןכללימעשרותשניםשלמחקרועלחיסוניהקורונהבפרטבחצישנההאחרונה,ניתןלהסיקשהתועלתשלהחיסוןעולהעלהסיכונים",הואאמר.
לצקצקעלכךש"ג'ורדן/קוביהיהזורקאתזהגםעםשישהשומריםעליו"ולנחורבבוזעלרקעעודהילוךחוזרשלדניגרין,חופשילחלוטיןעלקוהשלוש,בקושימגיעלטבעת.
וההזמנהלהופיעבטקסהדלקתהמשואותאחריההשפלהשליוםהעצמאותשעבר.
גםעורךהדיןאמרשהכולמוכן",מתחננתהאם.
עצםהתקיימותןשלהפלאפליותהללו,רובןמפלרטטותעם50שנותפעילות,הופךאותןלסמליות.
אבלחברהשלאינדיבידואליםהיאהמתכוןלאסוןאקולוגי.
מלבדהכריכיםישבתפריטהצנועגםסלטקפרזה,קרואסוןהםאנדצ'יזוחציבגטעםחמאהוריבה(18שקלים).
נוחעלמשכבך,אדםנהדר,שחקןגדול".
כולנומבקשיםהנהגהשמחוברתלעם,ולאכזוהמתבצרתבעמדתהבניתוקמהמתרחש.
סגןפרקליטמחוזירושליםלשעברעו"דאוריקורב:"נראהשנפלופגמיםבאישום,ואנימניחשביתהמשפטיורהלפרקליטותלתקןחלקמהם"
הואכתבסדרהחדשה,מנייאכ,שנכנסתבמשטרה.
הםגורמיםנזקכבדמאוד.
השוטרים-בהםשניקציניםובלשיםשלימ"רש"ישהיובפעילותאחרת-הגיעולמקוםופרסומחסום.
מאחרשמקריהקורונההכרוניתהולכיםומתרבים,לפחותעלפיהדיווחיםבספרותוברשתותהחברתיות,נראהשמשרדהבריאותייאלץלהיערךגםלסוגיההזו.
והואניסהלעקובאחרההרצאה.
מורחיםאתנתחהצליבפפריקהובשום,ומעסיםהיטב.
הפעםזהיהיהיותרקל"
נתניהוהוסיףכי"אנחנומחזקיםאתהקשרעםהמדינההזאת,אנימקווהשבסוףהיוםיהיולנובשורותטובותמאודלמדינתישראל".
שגיא:"אנחנוקשוביםמאודמאודלביקורתולפידבקמהקהילהשלנו.
כלומר,מבוגריםצופיםבהמוניהםבתכניםשבעצםמענייניםומפעיליםילדים.
התרחישהמחמירעסקבעשרותאלפיחוליםישראליםבתוךשישהשבועות,ומאותחוליםמונשמים.
השחקנים,כךלפידיווחיםשונים,איבדואתחדרההלבשהויששחקניםשמתעלמיםממנו.
לבסוףהמאמציםעלויפה,והיום(ב')האוסףמוצגלראשונה.
במידהותהיההארכה(גביעהמדינה)תיתנתןהאפשרותלבצעחילוףנוסף.
רקלאחרכמהימיםשהשוטריםשמעורביםבתקריתסיפרועלההתנגשות,שהנעריםטענומלכתחילהשהתרחשה.
פרץ,שהכריזלאחרונהכייתמודדעלנשיאותהמדינהבבחירותלתפקידשמתוכננותליוני,צייןכידחההצעהשלגנץלהשתלבברשימתכחוללבן.
ההנפקותסייעולחזקאתמצבההפיננסישלהחברה,וישלהןהשפעהאדירה;הוצאותהמימוןהקודמותהכבידו,כךשהגיוסיםשיחררואתהחברה.
היובהןרחמים,אהבה,סליחהואוליגםהשלמהומאבק,וזולתהאחרון,לאהיואלההחומריםשמהםנוצרההגיבורההעברייה:לאשרהגיבורתניל"י,לאחנהסנשוגםלאזהרהלביטוב.
"כשישחוסרודאותהכלאפשרי.
זהרעיוןנחמדשלמרותההגבלות,עדייןאפשרלחגוג.
כך,ההגבלותהחדשותהפכולירייתהפתיחהשלהשלבשאליוקיוולהגיעמוביליהמאבקהמשתניםוהמתרבים:פריסהשלהמחאהעלפנימאותנקודותבשכונותברחביהארץ.
נקפלאתהשולייםמעלומסביבלמליתכלשיצאלנומחומשונצבוטמעטאתהחיבוריםעלמנתשלאיפתחובאפיה.
בענייןזה,נדמהשעדיףלהסתפקבתגובההברורהשלמשרדהבריאות:"עלפיהמופיעבפנקסהפסיכולוגיםהיאאינהפסיכולוגיתובוודאישלאמומחיתהרשאיתלכתובדו"חותאבחון.
זההיהכמואפקטדומינוכשכולםיצאולחל"ת,הכולנעצרונתקע.
"הכוונההיאשהיוםישדגשחזקעלהנראותוהטעם,וכשמדוברעלצמחיתבליןותבליניםבעליערכיםבריאותיים,זהלאעובדכיכלהערכיםהטוביםהולכיםלאיבודבחימום.
בדקהה-50הואחבטבפניושלירדןכהן,עבירהשהיתהצריכהלעלותלובכרטיסאדוםאבלהסתיימהבכרטיסצהובבלבד.
כשבאיירןהחתימהאתאותולפניחמששנים,עבורסכוםשאזנראההיהגבוה,שבעהמיליוןאירו,והיוםברורשהואהנחתרצפה,עמדואיתובאותוחדרשתיאגדותבוואריות,מתיאסזאמרובסטיאןשוויינשטייגר.
משברהקורונההביאלביטוליטיסותולמצוקהפיננסיתקשהלחברותהתעופה.
גםהמוערבותבמספרבלתינתפסשלשעריםהיאאבידהבשםעצמה.
שריכחוללבןוחבריהכנסתשליהדותהתורה,ימינהוישעתידהביעואזהתנגדותקולניתנגדה.
יותרטובמכלום,לא?
ניתןלעקוףאתהשלבהזהעלידיביצועבריתמילהכשבמקוםשלבהמציצהישנהשאיבהלאישירהעלידישפופרת,שבאמצעותהנמנעמגעהשפתייםשלהמוהלעםאיברמינושלהתינוק.
מדוברבאחתממערכותהקולהטובותביותרשתפגשוכיום,עםצלילעמוק,חףמצרצוריםובעלעוצמה.
שוקרכביהפנאיההיברידיים-נטעניםבישראלממשיךלגדול,הפעםעםשנידגמיםחדשיםמביתבמ.
בדיוןמרתקואליםשעסקבמקרהשבותועדצעירמכהזוגהומואיםערביםבנמליפונחשפושללהרבדיםוהשסעיםשמרכיביםאתהעיר.
החברותשהגישואתהפנייההן:עידןשניניהולואחזקות,מקדן,רמות,נתוןניהולנכסיםוהייטאואר.
בשעהשבישראלרובימניברור,גושהימיןבכנסתרשםעודהיחלשות-56מנדטיםבלבד.
מהשבטוחהואשבספורטאחזורעלהבדיקהבגללשישסיכוילטעות.
אתמולבעלהשליטהבמויניאן,ג'ומויניאן,העבירמסרלשוקההוןבנוגעלאמונובחברה–חרףמשברהקורונה.
התחלתיאותובבוקרושליוםשלישישלתחילתמאי,ועדהערבכברחיפשתיבמרשתתאתהספרהשניבסדרה,שעדייןלאתורגםלעברית.
כמותמיד,כלמשברהואהזדמנות,השאלהאםנשאראמיציםשינצלואותה.
"רווהעברעודניתוחשלושהחודשיםאחריהניתוחהראשון.
מטרתהכרטיסים,כמושמורטוגלושואף,היאלהפתיעולהוסיףדרמה.
"החוקריםשאלואותיאםאנירוצהלהפילאתהממשלה",סיפרקרבי,לאחרששבועלפניכןהואנצפהעםדגלשחורביישוב.
המשחקהבאייערךבעודשלושהשבועותבחוץנגדלברקוזן.
ליצרניותששומרותעלשאיבהרצופהאיןברירהאלאלמסוראתהנפטבליתמורה,אואפילולשלםעבורה,כפישדווחשקרהמולבתיזקוקמסוימים.
והםמודיםלובדרךהיחידהבההםיכולים–בהערצהדביקה.
"אנידוחהאותהעלהסף.
רקיציבותוסדר.
אחתמהןהיאמשפחתמנדלמאורנית,משפחהצבעוניתבמובןהיפהשלהמילה.
מושלוירג'יניהרלףנורתהאםהגיבלדבריםואמר:"איןליזמןלהשתתףבמלחמותבטוויטר".
אבלבצעירותיהתנדבתיבקיבוץאפיקים.
בבתיהחוליםאיןבשלבזהשינוייםמשמעותייםבנתוניהאשפוזשלחוליקורונה.
בכלמועדוןבעולםישבעיות,אבלישדבריםשאיןלישליטהעליהם.
קרובלמחציתמהמרואייניםשהשיבועלהסקר(48%)דיווחוכיהםמקפידיםעלמרביתההנחיותשלמשרדהבריאות,לעומת46%שדיווחוכיהםמקפידיםעלכולן.
לדבריה,מדוברבפריצתהדרךבהצלחהשלהתלמידים.
באתרהאינטנרטשלהחברהנכתבכימתאיםעבור"מפתחיםשרוציםלחקורכיצדניתןלהתאיםרובוטיםניידיםגמישיםלמגווןמשימותהחלמבקרהתעשייתיתוכלהבבידור".
בשנת2000,כמעטכלהכלכלותהעשירותבעולםסבלומשיעורהשמנתיתרשליותרמ־10%בקרבילדיםובנינוער,לעומתפחותמ־10%מהכלכלותהעניות.
מגזרזהעברלהפסדתפעולישל4מיליוןשקלברבעוןהחולףבהשוואהלרווחתפעולישל21מיליוןשקלברבעוןהרביעישל2018,כתוצאהמקריסתהמחיריםותמהילהמכירותשהיהמוטהליצואשרווחיותוגבוליתעדנמוכה.
לאהייתיסומךעלמשטרתטבריהשתגונןעלבעלימוגבלויותבעתצרה".
"אניפונהאליכםכילראשונהאנימזההבעיהשאיןביכולתילפתורלבד.
אצלנו,משטרתישראלבתגובתההרשמיתדווקאהצדיקהאתהפעלתהכוח,ובכךגםאתהדריכהעלהצוואר.
התהליכיםהכימייםלאורךמיליונישניםהקשוכמובןעלהעבודה.
לאחרמכןהםיעלועלטיסותמיוחדות,שחכרההסוכנותהיהודיתונתרמוביןהיתרעלידיהקרןלידידות.
נכון,צריךלהמשיךלהיאבק".
אבלגםכשישקהל,אנייודעתאיךלהתעלםמהרעשולהתרכזמאהאחוזבשיפוט".
"המשקיעיםהזריםנעלמוכיכלהמדינותמשקיעותבהפקותשלעצמן,וזהגםלאזמןלבקשכסףממשקיעיםפרטיים.
"זההדברהכייפהשאמרוליאיפעם.
פתיחתשנתהלימודיםעדכיתהד'וצמצוםמספרהנוסעיםבתחבורההציבוריתב-40אחוז.
מצלמתהמאקרושקיבלנו"בתמורה"לוויתורעלמצלמתזום?
מזגהאווירמחר(חמישי)יהיהמעונןחלקיתעדבהירותחולעלייהבטמפרטורותאךהןעדייןיהיומעטנמוכותמהממוצעלעונה.
וולטרטבארסהיההמצטייןעם13נקודות,12ריבאונדיםוארבעחסימות.
המקרההאחרוןשבונדבקתושבמקומיבטייוואןבווירוסקורונההיהב-12באפריל–מאזלאהיהגלשניבטייוואן.
ולמההואיאבדהכנסותשלמיליוניםמהשירשניצחבאירוויזיון?
המשמעותהיאשניתןיהיהלהשתמשבמלאיהמדובר.
זהכמושלבראשונישללפניהכנסתכלבהביתה.
פעםאמרהבבדיחות,כיבגלגולהבאההיתהרוצהלהיותאסטרונאוטית.
ישהרבהבתיעסקשספגומכהקשהבחודשיםהאחרוניםויהיוכאלהשיתקשולפתוח,למרותשהרובהמכריעמשוועלפתיחהמחדש".
הסנאטורמארקורוביו,למשל,צייץבטוויטר:"התקשורתיכולהלהכריזעלמנצחבבחירות,אבללאהיאמחליטהאםהטענותלחוקיבחירותפגומיםולאי-סדריםנכונות.
דבריובאובהמשךלציוץשלח"כשלמהקרעימהליכוד,שכתב:"פקידיםשמנסיםלשלוטבמדינהנגדנבחריהציבורזהאנטידמוקרטי.
ואולם,ברגעשהבחינוהרשויותכימדוברבהאזנתסתר,מידנגנזההקלטתהאזנתהסתר-ונמחקהכלהתייחסותאליה".
בפברואר2018,אחרימאבקחריףשלשנתיים,אושרבכנסתהחוקלהגדלתקצבאותהנכותבכמהפעימות.
ככלהנראההשריפהפרצהבעקבותמדורהשהודלקהעלהאיבניגודלחוק,ועדכההיאכילתהכבריותרמ-40%מהאי.
לוימחליףבתפקידאתמשהברסימןטוב,שהודיעבחודששעברעלכוונתולפרוש.
קודםלכןכבשפאקואלקסארבבעיטת11לוויאריאלוגונסלוגדשהישווהזמניתלעטלפים.
ככמובסוגיותדומות,אפשרלברךעלבגדחדשאועלפריטחדששמוענקלילדה,ובתוךכךלכווןעלכלמהשחדשבמעמדאחריהסבריםלילדהעודלפניבואהאורחותוהאורחים:"בָּרוּךְאַתָּהה'אֱלוֹקינוּמֶלֶךְהָעוֹלָם,שֶׁהֶחֱיָנוּוקִיּמָנוּוהִגִּיעָנוּלַזּמַןהַזֶּה".
תיקהחינוךהוצעלשריובלשטייניץ',וגםלח"כנירברקתהוצעלשמשכשר-אםכילאברורבאיזהתיק.
"ההשפעהשלמגפתהקורונהעלהכלכלהלאתחלוףבמהירותכיהנזקגדולמאוד.
מהאניעושהעכשיוכאמאשלהן?
"אתןאתהתחזיתהזאתממשעכשיו",אמר.
לדבריהן,התעריףלביצועעבודהבסדרגודלשכזההואחצימיליוןשקל.
בדקהה-78היאאפילוספגהאתהשני:טקפוסהקובו,הידועגםבכינויו"מסיהיפני",בעטמחוץלרחבהלקורהופנימה.
עצםזהשהםהגיעווטיישוןעודביקשלהגיעבאיחורשלשבועיים,זההשאירקצתטעםמר.
אחרישרצתהלעזובאתהיורוליג,נראהשגםהרכששלהירוקיםהואדימאולץובחציכח,וכששחקןכמוקלאת’סעוזב,זוכבראבדהרציניתביותר.
עלידושלהפרופסורהיהצמידמכסף,והיולומשקפייםצבעוניים.
באליפותהליגההבכירההיאזכתהבפעםהיחידהבתולדותיהב-1898ובגביעהיארשמהארבעזכיות,האחרונהב-1925.
איתןהציץבשעון,והסיקכיאיןשוםסיכוישבנוומשפחתויצליחולהגיעאליולפניכניסתהשבת.
"חלילה,מהזאתאומרת.
רחלוברוך-הוריםלילדבןשנהוחציובנוסףעושיםשליחותבכפרומשמשיםהוריםאומניםל10ילדיםבפנימייתאורשמחה.
השרפרץ,שיזםזאת,התנגדלכךבתוקףוהציגאתהאבסורד-באולםבאיירפורטסיטיאסורלערוךתערוכות,אבלבאותואולםמותרלקייםחתונות.
אתאוחנהיחליףמספר39ברשימתהליכוד,עמיתהלוי.
ירדתימהאוטובוסוצעדתיישירותלעירייהשםדרשתילפגושאתראשהעיר.
לתשומתלבושלהקוראשלמהארצי,המומחיותשלג'ולסוןהיתהבניית"מסלולים"מהבמהאלתוךהקהל.
על-פינתוניחברתמגנוס,עלותטיסהכזונאמדתב-650אלףדולר.
אוליהכלמתחילבזה:"לפעמיםבשעותהמאוחרותשלהלילה/אנייושבומנגן.
כךגםלגביבכיריםבמשרדהמשפטים,לרבותמשנהליועץלענייניםפליליים.
אחתמהן,רבקה,נכנסתלחנותכרוחסערהומידמפשילהשרווליםועוברתלמטבחהבוהקמניקיון,שםהיאשוברתשתיביציםבתוךסירותבצקאימתניותשהיאשולחתלתנור.
ואזהיהמישהושאובחןכחיוביבאמצעהמשחקאומשהוכזה.
זהוביתהחוליםהראשוןבישראלשמודיעעלצמצוםהפעילותהלא-דחופהמאזתחילתהמשבר.
אירועייוםהזיכרוןיתקיימוהשנהתחתולפיכךלאיתאפשרלמשפחותהשכולותלפקודאתקברייקיריהםמחששלהתקהלויותשיובילולהידבקות.
הואלקחחבלוקשרעצמולכיסא.
אנירואהשהואמתעסקבזהכלהזמן,הואלאלבד.
ועכשיולתעלומהבלבמדברביוטה,שםשימולב,התגלהכשהואתקועבאדמה,עמודמתכתמסתורי,ללאשוםסימון,כשאישאינויודעמישםאותושם.
הכנסותהחברהמפעילותהחיפושצמחוב-20%ל-42.3מיליוןדולר.
מוקדםיותרחיפשההמשטרהאחרהתינוקבןהשמונהימיםשנפגעקשהבבריתמילהואחרהוריומירושליםשלקחואותומביתהחוליםזיומבלישנותחכפישקבעוהרופאים.
חשובלארחחברהלמפעילאולמפעילתהמנגל(כמובמקרהשלנו)ולדאוגשישתו.
זאתכיווןשמאזשנת1919,עתהסתיימהמגפת"השפעתהספרדית"שקטלהבפרקזמןשלשנהוחציבין70ל-90מיליוןנפש,לאחוותההאנושותהתמודדותעםפנדמיהשחוצהיבשותושהשליטהעליהאבדה.
בנוסף,לחימהבגדהובעזהעלולהלגרוראתחיזבאללהוהאיראניםבסוריהלתוךהחגיגה.
כמהנשמותצריךלהצילכדילכפרעלהכניסהלממשלה?
הפעם,הםגילו,היאשכללהאתעבודתה.
לאחרשהתקבלהאישורנעשוכמהניסיונותלמצואטיסותמהודולישראל,אךכולםעלובתוהו.
אחדהמלונותייפתחבבארשבע.
"ישבארץתחושהשלאנותניםלאנשיםליהנות".
הסתדרותהמורים,המייצגתאתהגננותבגניהילדיםוכןאתהמורותבבתיהספרהיסודייםובחטיבותהביניים,הכריזההבוקר(א')עלסכסוךעבודהבגניהילדים,וכןבבתיהספרוגניהילדיםבחינוךהמיוחד.
התוצאותשלהמתחילתהעונהלאהכיטובותאבלאנחנומכבדיםאותה.
אניחושבתשזוהתקופההכיטובהשליעדכה,היאנתנהליזמןלהתחברלעצמיולדעתמיאני,לארקבצילוםאלאבמציאות.
בתורשף,הטעםשלהקינוחחשובלימאוד,ובתורמעצבגרפיאנייודעשאנחנואוכליםקודםכלעםהעיניים.
הרופאיםברוסיה:"הצלנואתחייושלנבלני"
"אנחנולאמגייסיםעובדיםחדשים,שכןבשביללגייסצריךלבצעהדרכות,ואיןלנודרךלעשותהדרכותמסודרות.
אצאמכאןרקבעשרבבוקרלמחרת.
אניגאהבנבחרתשלנוואניחושבשהיאמביאהלנוהרבהכבוד,כפישהיהאגבכוללבמשחקנגדסקוטלנד,שםהנבחרתעלתהלהיאבק".
ביציאהמסניףהדוארהוותיקברחובסוקולובפגשנואתשמעוןלוי,מוסכניקמהעירשפוטרלאחר22שנהבגללהקורונה.
לפניכמהחודשיםניסהנשיאצרפת,עמנואלמקרון,להביאלשיחותביןטראמפלנשיאאיראן,חסןרוחאני,אולםהמהלךבסופושלדברלאיצאאלהפועל.
אנשיםחזקיםובריאיםשיושביםולאיודעיםאיךהםיתפקדומחרכיהמחלהניקזהלהםאתהאנרגיה.
המשותףלכולםהואאחד:המבצעלהבאתםנוהלבמרכזהשליטההלאומישהוקםבביתהחוליםשיבאבתלהשומרלהתמודדותעםהנגיף.
גםבמקרההנוכחי,אלהלחםהזהצריךלהתכונןמראשוהכנתוכרוכהבשנישלביםמרכזייםשלעבודה-הכנת"חלבגבינהכחולה"והבצק.
משברהקורונהחשףאתההיברידיותהישראליתבשיאה.
עלאףהביקורת,עדייןלאיצאההודעהרשמיתשהסעיףהזהירדמהפרקבמו"מ,אולםבשניהצדדיםמאשימיםאחדאתהשני.
לפיגרסהאחתאמהשלנביןניסתהלמנועאתהרצחשלבתה,אךלאהיהלהסיכוימולשלושתהגבריםשכברגזרואתדינה.
לא,נשארתיבביתכילארציתילסכןאףאחד.
פניתילרשויות,אבלכנראהשהןהרימוידיים.
"ישאנשיםמהקהילהשלישתרמולפיתוחהמדינהאבללאיכוליםלצאתמהארץ",אומראשריאל.
הכינוישלוהיה"בקלאן"-בסלנגרוסיזהבןאדםשאוהבמכות".
בצלהזעםהרבשאותוהפנואזרחילבנוןלמנהיגיהמדינה-בעקבותהמחדלהעצוםשהביאלפיצוץושבמסגרתו2,750טונותשלחומרדליקבמיוחדמסוגאמוניוםחנקתיישבושששניםבמחסןסדוקבנמל-נסראללהקראבנאומולסולידריותחברתית.
"צרלנושלמרותהעלייההגבוההבתחלואה,שובשחקןשלמכביתלאביבהפראתהנחיותהבידוד,והסתובבבקניוןכשהואמסכןאתעצמוואתחבריולקבוצהבהדבקה",נכתבבהודעתמינהלתהליגה.
צוותמד"אשהוזעקלמקוםביצעבהפעולותהחייאהופינהאותהלביתהחוליםאיכילובבעירבמצבאנוש,שםלבסוףנאלצוהרופאיםלקבועאתמותה.
בעתירהנכתבכי"לאנמצאגוףהעוסקבבריאותשטועןכיזוהתהאפשרותלהידבקבנגיףהקורונהבאמצעותמים.
הביתמייצרזיווגיםשלאהיומתקיימיםמחוצהלו.
"היורגעיםשזהכברפגעליבבריאות,הוצאנואתהשחקניםלחל"תוהיהיוםאחדשממשהרגשתיחולהמכלהמצבהזה,הלחץדםשליעלה,היהליחוםגבוהוכברהרגשתימיואשמהמצבוהסיטואציה".
הרשתנקנסהב-123מיליוןדולרבעקבותהתקרית.
באותהעתהיהשמיאגנֶסגֶ'מיימה.
יו״ררשותניירותערך,ענתגואטה,מינתהאתידימינה,עו"דשרהקנדלר,למנהלתמחלקתתאגידיםברשות.
בסוףמסיבתהעיתונאיםאףנשאלאםהואקוראלפטראותו,והשיב:"אניקוראלפיטוריארזכלפון,הואצריךלהסיקמסקנות.
לאורךכלחיינו,אףבטרםרכשנושפה,אנחנומתקשריםעםסביבתנובאמצעותהעיניים.
אנידורשמכם,בשםכלאזרחיישראל,להמשיךולהשיטאתספינתהביטחוןבתבונה,באחריות,ללאמוראוללאהתערבותשלגורמיםשאינםענייניים.
לדברישיברמן,מנכ"לאיגודהמסעדותובתיהקפה,לפניכשבועייםהואנפגשעםהנהלתוולטודרשכיהםיורידואתהעמלותבתקופהזו–אךבחברהסירבו:"ענףהמסעדותנמצאבמצבבעייתי,וביקשנומוולטאמפתיהוהתחשבות,אבלהםבחרושלאלהתחשבבמסעדות.
יאנהיוסף,"ידיעותאחרונות"
העמודהזההואאוסףדבילישלצלחותמכוערותעליהןכתוביםמסריםמשעשעיםהקשוריםבאופןמסויםלתמונותהמוטבעותעלגביהן-מעיןהכלאהביןממיםלפריטיעיצובמשעשעיםלקישוטהבית.
מקוםחדשנוסףשמציעפיתותנפתחברחובזמנהוףבמרכזתלאביב,והפעםמדוברעלפיתהעםטוויסטהודי,שנמצאתבסמוךלמסעדת"טנדורי"הוותיקה.
אזנכון,נתנותוספות,אניאנסה,ביחדעםהחשבהכלליואחרים,להביאהצעהמקצועית".
עודטוענתפייסבוקכיהיאזיהתהעודרשתשהופעלהלטענתהככלהנראהעלידיממשלתאיראן.
לסירעםשתיכוסותמיםקריםמוסיפיםאתהאורזהמסונןומשאיריםאותוכךלכמהדקות(כדאילהשרותאותוכךכחצישעה).
"אלפימוריםומרקידיםאיבדואתפרנסתם,מנהליסטודיושהקימובשתיידייםאתמפעלהחייםשלהםרואיםאותוקורסויורדלטמיון",אמרוהמארגנים.
אםבמהלךהבידודמופיעיםתסמיניםשלחום,שיעולאוקושיבנשימהישלהתקשרבאופןמיידילמוקד101שלמד"א.
"האויבעשהטעותבחיסולהזה",הוסיף,"חיסולהמדעןלאיעצוראתהתקדמותתוכניתהגרעיןשלאיראן,אלארקיאיץאותה".
אבלהיכרויותבהפגנותאינןדברחדש.
בתוםפגישהליליתארוכה,שנמשכהעדלשעהחמשבבוקר,הושגוהסכמותמשמעותיותביןדלקלביןנציגותמחזיקיהאג"ח,שכוללתאתהראלומנורה.
כןאיירתקליטיםכמו"מזלגדי"שלאריקאיינשטייןו"שלכם"שלשולהחן,ועבדפעמיםרבותעםחווהאלברשטיין,ביןהשארבאיורתקליטיה"אשהבאבטיח"ו"מרדף".
ביתהחוליםמעייניהישועהבבניברקהודיעהיום(שלישי)למשרדהבריאות,כילאיוכליותרלקבלחוליםמונשמיםעקבמחסורבמוניטורים.
ישלנוהרבהמזל,לפנישנתייםעשינוטיולברחביארצותהבריתבוואן.
עםתמיאברהםבחוד,כשמאחוריושלישייהובהשחקניהרכשטימוורנרוקאיהאברץ,וגםקיילוםהאדסון-אודוי,שלטהצ'לסיבצורהברורהבמשחקהביתי,אבלבמשךמחציתשלמההלחץשלה(כולל75אחוזהחזקתכדורומספרדו-ספרתישלבעיטותלשער)היהעקר.
הריםהןכוחכלכליעצום.
ביוםג'החלמ-13:30.
"כשאתהשר,לכלאמירהישמשמעותואנימשתדללהימנעמזה,אבללוויליישזכויותוהואעושהעבודהטובהבעיקרכמנהלמקצועיבארץ,אבלאניאשאיראתההחלטהבעניינולמישצריךלהחליטבעניינו".
"שלוםלכםחברייהערבים",אמר,"נציגלכםאפשרויותלשתףפעולהבתחומיםשונים,כמוכלכלהוחקלאות.
השרכץהתנגד,נתניהו:"אםלאנפעל-נאבדשליטה".
אניגםאחראיעלניקיוןהדירהומרבהלערוךמבצעיניקיונותרצינייםבדירה.
שנזכורממנואתרמתהמשחקים,אתההפתעותוהסינדרלות(מישהואמרקוקוגוף?
אפסמחשבהעלהאזרח.
הואחלהבקורונהומת",אומראחדמהםבייאושבעודומכניסאתהכיסאלחנותוסוגראותהלהיום.
ששמהןהתכנסוכדילדברבצורהחשופהעלהנושא.
בנוסף,החוקריםמעריכיםשבעודכעשריםשנהאחוזהאוכלוסייהברמהסוציו-אקונומיתנמוכהעםנגישותשלשעהלמרכזיהתעסוקהיעמודעל38%,אםהמטרויפעלהמספריקפוץל-57%וירחיבאתאפשרויותהתעסוקהשלאותהאוכלוסייה.
בימיםהאחרוניםגדלמספרהחוליםבעירבקרובל-500איש.
ישנוגםויכוחהאםהבדידותמשתנהעםהגיל,ואםכןאזלאיזהכיוון.
המשטרהפתחהבחקירהלבירורהרקעונסיבותפציעתה.
"אנירוצהלקדםאמניםחדשיםוצעירים.
הרשימההתפצלהלאחרמכן,אחרישלוי-אבקסיסהצטרפהלקואליציהבמסגרתגושהליכוד,ואילומרצהלכהלאופוזיציה.
עכשיוחייביםלחזורלשגרהמסויימת,צריךלבודדאתהמגזריםשבסיכוןולחזורלחיות,ההרסהכלכליהואהרבהיותרגדולמהנזקשלהקורונה,יהיופהמשפחותשלמותשיהרסולהחלוטין".
הביתשלנותמידהיהפתוח,ואמאשלאורהוסבתההרבולבקראצלנו.
היוםעובדיםשלמכלוףנעצרווהואהתבקשלפרושופנהלבשאר:"אדוניהנשיא,המצבמסוכן"
עדשפרצההקורונה,הםארגנוהפגנותבכלשבועבמקומותשוניםבישראל.
זהייקלמאודעלההשתלבות".
אנליסטיםצפוהפסדכמעטכפולמכךשל16מיליוןדולר.
במהלךהעבודותהתגלומספרליקוייםשדרשוהתערבותרציניתיותרממהשנדמההיהתחילה.
"גםבשנהשלאחרמכןהייתהבעיהלקייםמחנותקיץ,אבלשובהתעקשנולקייםאתכלהאירועים,עלפיהוראותהרשויות,ומצאנופתרונותלבעיותהקשותשהתעוררו".
לטענתכהן,התנערותזולכאורהשלמשרדהחינוךוהביטחוןמאחריותהשפיעהעליהםבהגשתהתביעה.
ישנםגםמספרמחקריםהבוחניםאתהשפעתהטכנולוגיה(במיוחדהשימושבאינטרנט)עלמערכותיחסיםזוגיות.
זהיוביללהצגהמחדששלהדו"חותהכספייםלפחותשנתיים-שלושאחורה".
היחסיםביןחבריהלהקההחלולהתערער.
ישגםמתנדביםשנותניםתמיכהבפרמוטהמחשב,כלמינידבריםשבשבילשהמחשביהיהתקין.
מתחהערב(ד')ביקורתעלפעילותהממשלהבמאבקבנגיףהקורונה.
"הםמתחיליםלהישבר.
"בקבוצותאחרותסגרואתהקיצוץגםלעונההבאה,מקצציםעשרותאחוזוהחוזיםשלהםמבוססיםעלפרמיותשהםגםלאמקבליםבכלמקרה",אמרושחקניםבהפועל.
אםנקבל16-15מנדטיםבנימיןנתניהולאיוכללהיותראשממשלה,איןלובלוקשל61".
כאןמגישיםסושיכשרונהדר,ומבחרגדולשלדגיםלבניםכמואינטיאס,בסולוקוס.
באמתלאנעיםלראותראשממשלהשנוהגבניגודלמהשהואעצמומטיףלעמו,לאפחותמכךקשהלראותנשיאאהובועממישמתנהגכמורםמעם.
בנוהיחיד,ג'ייי.לי,הובילאתהחברהמאזשליהאבסבלמהתקףלבב-2014.
כשבידיוחבילהקטנהעטופהבשמיכהתכלתרקומהפרפריםהואניגשאליךנרגש,מחייך.
זהבימולאוסטריה.
זאתאףשלפניחודשהצהירראשהממשלהבנימיןנתניהוכיהתקריתלאהיתהפיגועואףהתנצללפנימשפחתושליעקובאבואל-קיעאן,שנורהלמוותבידישוטריםביישובבינואר2017.
איןמשהואחדשנכוןעבורכולם,רקלמצואאתהדברשנכוןעבורך.
עלייהבמספרהחוליםהקשים.
עו"דמורגנשטרןאמרכי"סגרמלאהיהפוגעוהורסאתהכלכלה.
אנליסטיםמעריכיםשענףהתיירותהסיניהואשיספוגאתהנזקהכבדביותר,ואחריוענפיהקמעונאותוהמשקאותהאלכוהוליים.
"הבסיסשלכלהבעיותהתחילמנושאיהירושה",אמרלי.
זאתבדומהלממצאימחקריםקודמיםשהראושמסריםקולקטיביםמלכדיםסייעולחברותשמצויותבמצביחירוםכמואסונותטבעאומתקפותטרורלגלותעמידותחברתיתטובהיותר.
בהקשרזהמענייןלהתעכבעלפרטישנחתםביןהעבודהלכחוללבן.
אלדאגה,יהיהבסדר.
הבעליםשרצקישהגיעבשבועשעברלאימוןהקבוצהעלמנתלדרבןאתהשחקניםלקראתהמשחק,צפוילהגיעהערבגםלבלומפילדכדילתמוךבהם.
שנישחקניםבלבד-רוביןסודרלינגונובאקג'וקוביץ'-ניצחואותוברולאןגארוס,כשמאזןהמשחקיםשלועומדעלנתוןמדהיםשל93ניצחונותלעומתשניהפסדים.
הוועדההמליצהעלשורהשלמסקנות,ביןהיתרלהעמידאתמספרהמיטותבמחלקותהפנימיותעל36וקביעתתקןקבועשללפחות16רופאיםלכלמחלקה.
לכן,כברמגיל8(טרוםג'ומעלה)ניתןלרדתולעלותליגה.
"אםתפגינוחולשה,נאבדאתארצנו",אמרבעצרתביוםשישי.
העברייןאבנרהררי,שנאשםבהנחתמטעניחבלהש,עתרהבוקר(יוםב')לביתהמשפטהמחוזיבלודנגדהצבתובתאעםאסיריםמעשנים,בטענהשהואמעולםלאעישן–ובריאותונפגעתמשהייתולצדמעשנים.
גםהחלטותאלהשנויותבמחלוקת.
עלפיחברתהניתוחיםאיירפיניטי,ארה"ב,בריטניה,האיחודהאירופיויפןהבטיחועדכה1.3מיליארדמנותשלחיסוניקורונהאפשריים.
גורמיםהמעוריםבפרטיםסיפרו:"זהפרוייקטגדולשמאיהעובדתעליוכברחודשים,וישעדייןכמהדבריםלסגור.
הבאנוחמישהמכשיריםשעוליםפחותמ-1,000שקל,ורובםאפילוהושקוהשנה.
מהשכן,הקפידולהוסיףאתהירקותלווקמהקשהלרך.
במצבהנוכחישבואנובליבתושלגלשנישלהתפרצותהמחלה,ההגבלותעלפעילותחברתיתומשפחתית,אבטלהכפויהוהמשברהכלכליהעמוקשהביא,ניתןלחזותלהחרפההולכתוגוברתשלהשלכותאלועלבריאותםוחוסנםשלהחוליםוהמבודדים.
משרדהבריאותלציבור:"לשמורעלכלליההתנהגותבחום-וגםעלכלליהקורונה"
לסיידיאןישהצעהאיךלפתוראת"הקטסטרופההלאומית"שישלדבריו.
שם,על-גבימסךענק,ובסיועמערכתנפלאהשלסאונדהמהדהדביןהגבעות,מוקרנתמיטבהתוצרתהקולנועיתשלהשנההחולפתמאירופה,אסיה,אמריקהוגםישראל.
לדלגעל"יקוםאלוהים".
ביממהשלפניהבחירות,המועמדיםלנשיאותארה"ב,דונלדטראמפוג'וביידן,תרוכמהמהמדינותהמתנדנדותבניסיוןאחרוןלחדדאתמסריהםולגייסלטובתםקולותמתלבטים.
בגניאירועיםובמקומותפתוחיםהמספרהמרבייוסיףלהיות250איש,אבלבאולמותסגורים-רק100איש.
"אנחנופועליםכדילאפשרפתיחהשלחלקמשמעותיבמשקב-4במאי,מהייצורעדהבנייה",אמרקונטה.
בממשלתישראלהראשונה,זוהזמניתשהוקמהבמאי1948,כיהנו13שריםשהיואחראיםעלתחומיםהכרחייםלתקופה:ביטחון,חוץ,פנים,משטרה,עלייהועוד.
נתניהוהתייחסאתמוללנושאוהדגיש:"אנחנולאלוקחיםסיכוניםמיותרים.
נהגנוסףבשםאליסיפר:"הגעתילירושליםמכיווןתלאביבובכביש1היהפקקמשערהגיאלכיווןביתמאיר.
"אםאתםרוציםדאגה,חמלהותשומתלבהיואחראיםלהביאאותםאלהמרחבהזוגיבעצמכםואלתחכושהצדהשנייעשהאתזה.
אמריקהמנפצתעכשיואתפסליהואתשקריה,מיתוסאחרמיתוסמקועקעים.
חבריהמועצהביקשולהדגיששכיום,פעילותהוותמ"למתמקדתבתוכניותהתחדשותעירוניתוביישוביהחברההערבית,ולאבהקצאתקרקעותחדשותלתוכניות.
הנהלתאלעלדחתהבסוףהשבועשעבראתלהחזירעשרותמטייסיציה-737לעבודהלקראתחידושהטיסותהמסחריות.
באזורהגלילהמערביוהתחתוןפרצוכמהשריפות,ביןהיתרביערחנתון,ביערתפןוביעריובלים.
לפיהודעתהמשטרה,בינואר2019,בתוםחקירהסמויה,חשפההיחידההארציתלמאבקבפשיעההכלכלית(יאל"כ)בלהב433מספרדירותששימשולהעתקהולהפצהשלמאותיצירותתוכןמוגנותבישראלובחו"ל,בניגודלחוק.
“היולנוהרבהקשיים,לאהיהקללשחקבאצטדיוניםריקים,בליתמיכהשלהאוהדים,הביאואותנולקצהבכלמשחק,התחלנוטובואזהפסדנווריאלניצחהארבעהחמישהמשחקיםעםפנדלבכלאחדמהםועם0:1.
כזכור,לפנישנתייםוחציאסוליןנעצרלאחרשבלשיהמשטרההבחינובפעילותחשודהוהואנתפסמוכרסמיםללקוחותדרךטלגראס.
אםנתניהוותומכיוטועניםשצירההתנגדותלישראלבמזרחהתיכוןנשבר,יתכבדוויעודדונסיעותלארצותשמסביבנו.
"תמידאמרנושאנחנומעונייניםלהפוךבאיזשהושלבלחברהציבורית.
שיר:"אישית,זהספרשאניתמידחוזרתאליו,ברמהשאםקורהלימשהוקשהבחיים,ואנימרגישהשאנילאיודעתמיאני-אניצופהבסרטיםאוקוראת'האריפוטר'ומרגישהשזהמסדרלידברים,כיזהמאודמתעסקבטובורעובזהות.
הכעסעלהתנהלותהממשלהבשבדיהגוברלצדטענותכיהמדיניותהובילהלמחדלבבתיהאבותוכיהקשישיםהופקרו.
משכתיאתהחוטמסלילהצמרשלהזיכרונות,ועכשיוהואכמעטנגמר.
בכתבההזואנסהלענותעלחלקמהשאלותולספקמספרכליםלהתמודדותשונהעםמצביםאלו.
בניסיוןלהפריךאתתזתהנאמנותהעיוורתנהגתילתתלהםשיעורבהיסטוריהעלהמרדהדרוזיהגדולבהנהגתסולטאןבאשאאל-אטרשב-1925,ועלמלחמותומאבקיםאחריםשהדרוזיםהובילולהגנהעלעצמםכמיעוטנרדף.
משרדראשהממשלה,משרדהבריאותומשרדהאוצרפירסמוהבוקרהודעהמשותפתשמפרטתאתעיקריהתיקוניםלתקנותשעתהחירום,שאותםאישרההלילההממשלה.
בביתאבותאחדבמזרחצרפת,למשל,מתו15בניאדם.
"לאזוכרתאםאכלתיארוחהחמהבילדות,רקמקדונלד'ס.
תהפכיאתהממלכהשלךלמצמיחהופורחתבפניעצמה.
החלטתילעזובאתהשביללכמהשבועות,בתקווהשכשאחזורהמצביהיהטוביותר.
מנייתוויליאםהילצללהב-11.9%לאחרדיווחשלפיומפעילתבתיהקזינוסיזר'סאנטרטיימנטמנהלתמשאומתןלרכישתחברתההימוריםהבריטיתתמורת3.7מיליארדדולר.
בהבעת,משברבריאותהציבורהחריף,כתוצאהמהקורונה,ותוצאותיוהכלכליותיקשועלהירתמותמלאהלנושא.
יו"רהאופוזיציהיאירלפידהעבירמסרדומה.
בנוסף,יוקרנוסרטיילדיםושובריקופותתחתכיפתהשמייםעלמסךענקעםמערכתסאונדהיקפית,תוךשמירהעלקפסולותוחיטויהמושבים.
עלפיארגוןהבריאותהעולמי,בסוריה,בתימןוגםבירדן–לאאובחןאףחולהקורונהביוםשבונערכההבדיקה.
אנימחכהלמגן10אוליהואיצליח"
אםבשנותה-20כלאמריקאירביעיהיהחקלאיהרישעדשנותה-40רק7%מהאוכלוסייההועסקהבחקלאות.
כזושמגיעהפחותמהמנוע.
כאמור,רביםמהמגיביםלפוסטראובומתקפהגזעניתנגדהעםהסיניוטענוכיהואעלוללעודדשנאתזרים.
באיזשהושלבסטנדרטהטיפוליירדואנשיםייפגעו",הואאמר.
מוסיפיםאתרבעיהארטישוקים,מלחו-2כוסותמיםומביאיםלרתיחה,מבשליםכ7-10דקות,עדלריכוך.
לאנשיםבקבוצותסיכוןלהדבקהאסורלהישארבאותוביתעםאדםבבידודמחששלקורונה,ובכללזהחוליאסתמה,אנשיםבעלימערכתחיסוניתמוחלשת,חוליסרטןתחתטיפולכימותרפי,אנשיםהמקבליםטיפולביולוגי,חולילב,נשיםבהריון,חוליסוכרתוקשישים.
בסופושליום,ייתכןשהחוליםבמחלותרקעקשותאולייקפחואתחייהם,זהאוליהיהקורהגםבליקשרלקורונה,אךנתחמשמעותימהאוכלוסייהיתחסןבאופןטבעי.
אםהםיידעושמקומםבטוחבקבוצה,הםירצולעזורלצעיריםבחדרההלבשהובמגרש.
בברזילמכניםאתהמקרה"נסשלממש"וכעתמקוויםשאחרישיתאוששאתחגיגותחציהשנהשמתקיימותעודשבועייםבדיוקיעשהדוםהקטןכברבביתושבסאופאולו.
נראהכמהזמןיצליחושםלהחזיקמעמדבליגרסתבסיסמוזלתעםהנעהקדמיתבשבילהפוזהבלבד.
כשנהלאחרמכן,אישרלפתוחאתהכספותהסודיותבשווייץ,בהןהתגלואוצרותכמומחברתלימודיהעבריתשלקפקא.
מחראעבורלמלוןשהכנסמתקייםבו,אפרדמימיהחופשהשלקחתילעצמילפניוואצאלצודהזדמנויותלהתפתחותמקצועיתוללמידה.
איןחתונות,איןבת־מצוות.
"ההכנסותברבעוןהראשוןשל2020היו1.07מיליארדדולר,בהשוואהל–1.02מיליארדדולרברבעוןהמקבילב–2019"—כותבתאלביטמערכות,בלילפרטאולהסביר,בדו"חהדיקטוריוןשמלווהאתדו"חותהרבעוןהראשון.
אתהמתקןפיתחוהשנייםכדישקרוליןתוכללחבקאתאמה.
הואאףהוסיףואמרכי"כעתאנשיםמחליפיםאתהחופשותשתכננובאסיהבמדינותדרוםאמריקה,באפריקהובקריביים,וברגעשהקיץיחזורוהקורונהתיעלם-הכוליחזורלקדמותווהמחיריםיירדו,להערכתיב-30%-20%.
כלומר,לאחשובהקצבשבוילדיםיבצעואתהפעילותאויטמיעואתהמיומנות,אלאחשובהההתנסות,ההשקעה,המאמץ.
כךאפשרלעזורגםלאנשיםשנמצאיםבמצביםהכיקשים.
וללאמהפכהבמצבם,איןלישראלתקווה.
כיוםלפוקסכ-400מיליוןשקלבמזומןוכ-400מיליוןשקלבאג"חמדורגזהנותןליאווירלנשימה".
החוקריםערכוניסוייםקלינייםביותרמ-120נבדקיםבישראל,בהםחוליקורונה.
לפיהמשטרה,זותחקרהאתהפלסטיניםושחררהאותם,כשהםלאנזקקיםלטיפולרפואי.
הנהגיםנדחפולהתקרבלמנהרה,בעודכלירכבשניסולנסועמהכיווןהנגדיצפרוכדילהביעאתמחאתם.
הביתהלבןאמרשבגללשבכיריהממשלואורחיהםנבדקוולאאובחנוכחוליקורונההםבדרךכלללאצריכיםלעמודבהנחיותשתקפותלכללהציבור.
"אניעובדתכדוגמנית,וכשאנימפרסמתחזיותובגדייםאףאחדלאבאאלייבתלונות.
אפילושמעתישנתניהוהודהלאמנים,וטובשעשהכך".
הבנותמתנסותבהליך,ומוץ'מסבירלהןשכדילהכיןאתהוודקהצריךלדפוקככהעשרתאלפיםפעמיםבכליום.
העצירההזוקיימתבעיקראצלהילדיםוהילדיםהקטניםשחזרולגנים".
הזכותלהיבחרהופכתקדושהככלשמדוברבבשארה,זועביויזבק.
אךבחלקשל"תיקוןרחל"פשוטיושביםובוכיםעלהחורבן,קוראיםקטעיםממגילתאיכהואומריםקינות.
"מערכתחינוךרקלעשירים"
הואאמרלי'אבא,התגעגעתיאליך'.
עלאףמנייןהנדבקיםבקורונהבהפועלתלאביב,שעלההיוםלחמישה,משחקהחוץהערב(20:00)מולבניסכניןיתקייםכמתוכנן.
ורקאזהותקנהצנרת,ומיםהחלולהגיעלברזים.
עדכההתאשפזו775חוליקורונהבמצבקשהב-285יחידותלטיפולנמרץברחביהממלכההמאוחדת.
משברהקורונהתפסאתהמשקכולולאמוכן,אבלאתהמסעדניםהואתפסעםהמכנסייםלמטה:אחריחורףלאקל,אחריתשלוםרטרואקטיבישלפקדונותעלהעסקתעובדיםזריםואחרימלחמתהישרדותלאפשוטהבג'ונגלשנקראעולםהמסעדנות-המצבהואלאפחותמקטסטרופה.
זהתלוי,איךאתםזורמיםעםהכינוי"אוויר"?
בתשובתילאותושואל,ציינתישישלומחויבותאתיתלשתףאתאשתובתחושותיולגביהקשר,אבלהצעתילולפניכןלבחוןאתהתחושותהללומולעצמובדרכיםשונות.
ביתמשפטהשלוםבתלאביבאתואמה,ציפירפאלי,במסגרתעסקתטיעון.
שבעהמתוךעשרהמכלהמטופליםבמחלקותלטיפולנמרץהיוגברים,וכשלישמהםהיובניפחותמ-60–לעומת15%מהנשיםשאושפזו.
אורימשגבמתייצבכברחמישהשבועותבהפגנותבבלפור,הואידווחמהשונהבהןלעומתהמחאההחברתית.
בשלבמסויםאמרתילושאםהוארוצהאותי,אנימגיעהיחדעםהכלבהוזהו,הואצריךלהחליט.
אנשי"דרךארץ"?
בגיל35ג'יימסחגגעודאליפותושאלתהשחקןהגדולבכלהזמניםשובעולה.
כשזמןפנויהופךמופשטונטולגבולות,גםהלייקיםמעייפים.
זוהיטענהשביידןטועןשהיאשגויהמהיסוד.
היוםהגישארגוןשמייצגמשפחותשלחוליקורונהוכאלוששרדואתהמחלהתביעהנגדראשהממשלהקסטקס,בטענהשהואנכשלב"מאבקבאסון".
תהליךהירידהבמשקלמחייביצירתגרעוןקלורייומי,המובילאתהגוףלנצלאתרקמתהשומן.
הבוקרנרשםמקרהמוותשניב.מדוברבגברבן60שאושפזאמשבמצבקשהבביתחוליםבפריז.
למעשה,אםמתפתחותתופעותשונות,ככלהנראהמדוברבמחלהמתקדמת.
בעלהבילאל:"מדינהכובשתשחיהבאשליותושטויות"
בוריאנזהיהבן27כשהתקבללתפקיד(כיוםהואבן50)וזוהייתהההופעההמשמעותיתהראשונהשלו.
יכוללהיותשזהיהיההאתגרשלהילדשלנו,שהואלאיהיהיהודי,אזאנימקווהשאגדלאותובחינוךובאהבהאינסופיתושהואיביןשהכותרתשישלועלהמצח-יהודי,ערבי,נוצרי-לאמגדירהאותו.
משברהקורונהמנעמהסרטלהגיעלבתיהקולנועבארצותהברית,אבללמזלנואנחנויכוליםלצפותבומהספהבבית.
הקשרהאישישזהנותןלאיסולאבפז.
מנהלביתהחולים:"ישלנואתכלמהשצריך,אנחנומבודדיםהרמטיתמשארביתהחולים".
הםגםמפרישיםחלבוניםמהכבדשתוקפיםפולשיםזריםבליהבחנה.
בעלהשלמירית,השדרןדידיהררי,תההבפתחהספדו:"איךמספידיםאישהכמוך?
פרסוםראשון:הזמרמסרכתובתבפ"תכמקוםשבויימצא,אבלכשאנשימשרדהבריאותהגיעולמעקב–הואלאהיהשם.
לפיההסדר,השנייםהורשעובעבירותשלמתןולקיחתשוחד,גניבהבידימורשה,קבלתדברבמרמה,תרמיתבניירותערך,איסורהלבנתהוןועבירותנוספות.
טראמפ,היאטענה,"נכשלבתפקידהבסיסיוהחשובביותרשלהנשיא,להגןעלינו".
לכן,שיעורהבדיקותהחיוביותהיהגבוהבהרבה,וכןשיעורהחיובייםשהיוחוליםעםסימפטומיםהיהגבוהבהרבהמהיום.
אוננההפךלמלךהשעריםבכלהזמניםשלמכבייפו(116).
החיסוןיאפשרלנולהחזיראתחייהתרבות,החינוך,המסחרוהכלכלהלשגרהולפריחהמחודשת".
אחתהאקדמאיותהבודדותשחוקרותאתהנושאבישראלהיאהמוזיקאיתרבקהזולה.
הזינוקבהערכהנובעמכךשמבקרהמדינהמביאבחשבוןשארה"בתגבילאתהיכולתשלמשרדהביטחוןלהשתמשבחלקמכספיהסיועשלהלצורךרכששלחומריםמסוימים,מתוךהבנהשרכשחומריגלםאינומעודדדיואתתעשייתהנשקהאמריקאית.
נסולבצעהרמותאגןבתמיכהשלרגלבודדת.
שםהדבריםכברהפכולקשיםיותר:עונותמסובכותעברועלהמועדוןעד06/07החלומית,אזהגיעמאמןמוכשרובעלחזוןהעונהלשםעבדוללהאבצ'י.
אםזהלאהיההילדשלו,הואכברהיההורגאותו".
משחקנוסףשהוכרעבהארכההיהביןאחינצרתלכפרקאסםוהסתייםבניצחוןהאורחת0:1משערשלעוזפרץ(113).
יוצקיםאתהמליתעלגביהקלתיתהקרהואופיםאתהפאיבמשךכ-30דקות.
ניגנתירקכמהשעותבשבוע.
בכמותשיחותהסלולרנרשמה,כצפוי,עלייהשל25%מהרגעבונסגרהמערכתהחינוך,והיאנמשכתעדהיום.
אתמול,אחרישיחהעםנשיארוסיהולדימירפוטין,אמרלוקשנקושיחידתתקיפהאוויריתתישלחלגבולהמערבישלבלארוס.
המסעדההבנגלדשיתשלרוחאל-איסלאםהוצתהעל-ידיהמפגיניםונשרפהעדהיסוד.
הסיבהלכךהיאחוסרהתאמהביןהאותותשמגיעיםלעצביהראייה,לביןהאותותשמגיעיםלאיברשיוויהמשקלבאוזן.
מרכזהמעקבהסוריאחרזכויותאדם,ארגוןאופוזיציהלמשטראסדשמקוםמושבובבריטניה,דיווחכיייתכןשישראלעומדתמאחוריתקיפותשבוצעולפנותבוקרסמוךלגבולעםעיראק.
הדיירתהחדשהבמדדת"א90,דלקקידוחים,צללהב-5.4%,קבוצתדלקנחלשהב-3.3%,מדדהנפטוהגזנחתךב-2%.
הםהמשיכווזכובליגתהאלופותוזהמראהשהםקבוצהברמהגבוהה.
עםזאת,וול-מארטציינהכיבחודשיוליחלההאטהבקצבהצמיחהבשורההעליונה,לכ-4%.
כפישציינוקודםלכם,האג'נדהשלחברתההפקותשלנועוסקתבשינוימחשבתילצדאחריותסביבתיתוחברתית,ובהתאםלכךכלהסרטיםשלנונוגעיםבנושאיםחשוביםכמואיכותהסביבהוהטבעהאנושי.
יששיראובכךחסרוןוישרביםשרואיםבכךיתרוןגדול.
"התקציבהואשוליאםאנחנומביניםשממדינותאחרותעוליםאלפייהודים.
גילהמתקשהלהשליםעםרועהגזירהועםההחלטהלנסועלביתהחולים.
כברשניםשלאצורפולסלתרופותוטיפוליםשמספקיםבשורהמשמעותיתלחולותסרטןהשחלהשאינןנשאיותמוטציותבגן.
"מרגעשאדםמתחסןועדשהואמחוסןזהסדרגודלשלעשרהימיםעדשבועיים,לכןכדאילהתחיללהתחסןעכשיו!
"באשרל'הקפאה',עלפיהתוכניתניתןיהיהלבנותללאהגבלהבשטחיהיישוביםולאשרמיידיתעשרותתוכניותבנייהשעדהיוםנאלצולהמתיןלשעתכושר.
אדםלאדיווחבדו"חותהשנתייםלרשותהמיסיםעלקיומהשלשותפות,אשרהניבהלוהכנסותמהפעילותבגיאורגיה.
מינויכזהגםיהיהבניגודלמסרהלאומנישישראלמשדרתלעולםכלקחמהשואה.
הפקהחסרתתקדיםבלביםהתגלתהכסבוכהמדי:שללתאונותוסופותעיכבואתהצילומים,הכוכבקוויןקוסטנרכמעטנהרגאבלשרדכדילשגעאתהבמאיקוויןריינולדס,עדשזהפרשאמצע.
שנהטובהובריאותלכולם!
הםנמצאיםבבידודולפיהצבאהצ'יליאנימצבםטוב.
הטניסאיהשוודיהיהגםביןהבודדיםשהצליחלהנחיללרפאלנדאלהפסדעלמשטחהחימרברולאןגארוס,איאזבחציהגמרב-2009.
עשרותתושביםברהטחייםכברשבועייםבליחשמל:"ישניםבאוטו"
במהלךהקורונהקרהגםדברחיובי:עברנוקורסמקיףבפארטצ'ניהולימלווהבהיבריס,פחדנותוחוסרמקוריות.
"אנילאמבינהלמהאניצריכהלשלםפעםשנייהעלהטסטשלאהתקיים",אומרתמריהסאריג(17),תלמידתנהיגהמנצרת.
ומההכימטרידאתהשחקנים?
למעשה,ביןטביעותהאצבעותנמצאותגםאלהשלנו,ואותןאי־אפשרלמחותבקלותרבהכלכך.
לפיהמומחיםשירביטניהלהמערכתהגנתסייבררשלניתולאמעודכנתוהקלהמאודעלהתוקפים.
ישיותרמסיבהאחתלהצלחהשלהאדומיםלאחרונה,להצלחהשקלינגרהכניסלמועדון,שהיהנראהמפורקלחלוטין,אבלברורלכולםשהשינוישלספירובסקי,זהשהחלמאזאותההתנצלות,הואאחדהגורמיםהישיריםלהצלחההקבוצתית.
החושניותשלההיאחלקבלתינפרדממנה,וכמישחיהכדילהוכיחשהיאיכולהלעשותאתכלמהשאומריםלהש"אתלאתוכלי",הואטוענתשהיא"בתהזוגהכיטובהשיכולהלהיות".
האו"םהטילאמברגונשקעללוב.
לבתשליבתה-12ישכמהאפליקציותחברתיותואניחברשלהבכולן.
החוקריםטועניםכעתשהעבירותהחדשותבוצעובשיתוףפעולהעםקרובימשפחתו,ובראשםגיסושלברמלי-רועיהורביץ-וגורמיםנוספיםהמקורביםאליו.
במסגרתהעמותה,שכלחברותיהעובדותבהתנדבות,הוקםצוותשפועללשינויחקיקהרוחביכדילאפשרלטרנסיותחייםקליםיותרוהטבותבסיסיות.
הצעדיםכולליםהעלאהמשמעותיתשלמספרהבדיקותולהוסיףבהקדםגםבדיקותסרולוגיות,שיאפשרולארקלדעתאםאדםחולהבעתהבדיקהאלאגםלהגדילמשמעותיתאתהמידעהמופקמכלבדיקהויכוללשמשלהחלטותמדיניותבהמשך.
זהשוםדבררציני".
במקרהיצאשהיאגםבעיתויהטובביותר–בדיוקביוםהשנהה-22לפיגועיםבשגרירויות.
הואהוציאאתאקדחוהאישיוחולץעל-ידיכוחותיס"מ.
פ.ס.ז'הגיעהלגמרבפעםהראשונהבתולדותיהעלחשבוןלייפציגהנהדרת.
התוצאותשלנוהיוםמולהפועלפתחתקווהומולנצרתעילית(נוףהגליל)בחמישילאבאמתחשובות,ההכרעהנפלה".
הארביבארנסהצילנקודהבמשחקהחוץעםשערבדקהה-83.
התוצאההיאסדרהשרובפסהקולשלההואשקט,עלצעיריםשחושפיםאתחייהםאךמתוקףהיותםחירשיםגםמכניסיםאתהצופהלמעגלהפנימישלהקהילה,ומאפשריםלולצאתמשםלארקאמפתייםיותראלאמסוקרניםומזדהים.
עםזאת,חשובלהדגישכיבניגודלאידיאולוגיההדתית-לאומית,הקבוצותהחרדיותהחדשותמנהלותיחסיםמורכביםעםהציונות,הישראליותוהחילון,ונוטותלשלילתם.
עודאמרהאזנתניהובעדותה:"עדכמהשאנייודעתממהששמעתיבתקשורת,כלמהששירהרבןאומרתזהשירה.
ידעתיבכלמקרהשברגעשאניחאתהידעלקובי,יעיפואותימהקבוצהכלכךמהר".
"אניאופטימי,אבללארוצהלפזרתקוותשוואכיהמבחןהואבהצבעהבפועל.
ממשרדהבריאותנמסרכיבתוםחקירהאפידמיולוגיתהוחלטשנשיאהמדינה,שרהביטחוןוהרמטכ"לאינםנדרשיםלשהותבבידוד.
החטיבההיהודיתבשירותבודקתאםהתקריתשאירעהבמוצאישבתקשורהלמעשיאלימותנוספיםנגדמפגיניםבעיר.
שרהתחבורהשלמקרון,ז'אן-בטיסטגב'ארי,כברהודיעשעד2022תחודשפעילותםשלשניקוויםשיחברוביןפריזלניסוביןפריזלעירטרב.
מציאותשבהעתידשלכלילדייקבעלפיהלאוםשלווכלחייויהיהאזרחסוגב'.
ראשממשלתרוסיה,מיכאילמישוסטין,דרשהיום(ב')מהרשויותלפתחבתוךחמישהימיםמערכתשתעקובאחריאזרחיםשהיובמגעעםחולהקורונה.
נצייןכימדוברבסכוםקטןיחסיתעבורהחברה:ההכנסותהשנתיותשלהעומדותעלכ-275מיליארדדולרושוויהשוקשלהמוערךבכשניטריליוןדולר.
חשובלהדגישכיסידני,אלופתהשנהשעברה,מובילהבבטחה,אךהקרבהצמודוהמענייןיותרמתרחשדווקאעלהכרטיסהאחרוןלפלייאוף,עליונאבקותכרגעארבעקבוצות.
הבחירותלנשיאותייערכובנובמברהקרוב,ורובהמועמדיםבפריימריזהדמוקרטייםמנהליםקמפייןזהיותרמשנה,אבלב-3בפברוארתצאעונתהפריימריזהממשיתלדרך,כשייפתחוהקלפיותבאייווה,המדינההראשונהלהצביע.
המהדריםמוסיפיםגםתפוחאדמהמבושלועמבה.
במקסיקו,מומחיםלבריאותהציבוראומריםשמדיניותושללופזאוברדורהיאבבחינתחוסראחריות,ומזהיריםשהימנעותמצעדיםנחושיםתגדילאתהמחירההומניטריוהכלכלישהנגיףיגבה.
יוצקיםעליהםאתהשמן,סוגריםומשאיריםבמקוםחשוךוקרירלמשךשבועיים.
זהאומרשכלנתוניהשכרנכנסיםלביטוחהלאומי.
בבארשבענרשמהגםכןעלייהגדולהשלכ-24%,וישנם114חוליםמאומתיםבעיר.
להקלטותשנערכוב-25בנובמברהתייצבהנבחרתחלומיתשכללהאתמרביתכוכביהתקופהבממלכהובהםבונו,פילקולינס,סטינג,שפנדאובלט,דוראןדוראן,ג'ורג'מייקל,פוליאנגופולוולר.
צוקרברגנשאללגביאימותהנתוניםוהעובדותבפוסטיםוהאםבודקיהעובדותבאיםמרקעיםאידאולוגייםשונים.
"איךיכוללהיותשמנהלתגןמעסיקהבידיעהגמורהסייעתמורשעתבמשךשניםארוכות?",תוהיםבמטההמאבקנגדהתעללותבגילהרך,"מהעושיםשםבמשרדהעבודהוהרווחה?
כובעעםסיסמתהבחירותשלטראמפ.
וילהעלתהל-1:4:רביעייהבמחציתהראשונה,כזהדברלאזוכריםבליברפולכברהרבהזמן.
יידויהאבניםהליליהתרחשככלהנראהלאחרשרכבובוכמהתושביםיהודיםמהאזורעצרבכיכר,בכבישהראשיהמובילליישוביגבההר,והנערואחיורקדובמקוםלצלילישיריחגהפורים.
אזבכלרגעשיתעוררתאחולה,מערכתהחדשהאמורהלזהותאותוולפעולנגדו.
"היאמבולבלתכיהיוצריכיםלהעביראותהלביתסוהראחרולאהעבירואותה,אוליזהסימןטוב.
זאתהייתההפעםהראשונהשנפגשנו,סאלחואני,לאבזמןהמשמרתשלו.
אזנסעתילוושינגטוןהבירה.
מטרתהעלהמוצהרתשלהנעריםהיאלפרקאתהמפלגלפשיעהלאומניתבמחוזש"י,שלטענתםמתנכללהם.
בעברפורסמודו"חות,ביןהיתרעלטיפולשלצה"לבהטרדותמיניות,והטיפולשלהמוסדותלהשכלהגבוהה.
חגי:"המנכ"ל(בלניקוב,א"ז)פירטאתלוחותהזמניםו(אני)מצטרףלמהשנאמרעלידיקוביבליטשטיין.
"לאורךכלתקופתהקורונהעשינוכלשביכולתנועלמנתלהוותלתלמידיםעוגןולספקלהםמערכתלימודיםיציבה,יצירתיתוחדשנית.
מזגהאווירמחר(שני)יהיהבהירונאה,עםטמפרטורותגבוהותמעטמהממוצעלעונה.
"להפסידאתהשחקןהכיחשובשלהנבחרתלקראתהמשחקבסקוטלנדבאוקטובריכוללהיותמכתמוותעבורנו",אמרוגורמיםבנבחרתישראל.
לכלאחדמאיתנוישאתהסיפורהאישישלועםכסף,סיפורשנבנהמזיכרונותילדות,מההתנהלותשלהורינוויחסםלנושא,ממסריםשהועברואלינומהחברהשבהגדלנו,מסביבתנוהקרובהומניסיוןהחייםשהספקנולצבור.
אלוףבןפגשבפרופ'יחזקאלדרור,92,מהחוקריםהבולטיםבעולםבמדיניותציבורית,שכתבספרהסוקראתההתפתחויותהצפויותלקראת2200,ושאותוהואמגדיר:"יצירתהסיוםהגדולהשלי".
עבורם,מאכליםרביםהנחשביםלמאכליחגחגיגייםהינם,בליציניותובליהתרסה–פשוטבעליחייםמתים,שהיועדלאמזמןחיותחמודות.
הדוח,שנכתבבין19באפרילל-16במאי1943,מכיל126עמודים,31דיווחיםיומיים,53צילומים–המפורסםביותרשלהילדמריםהידיים,אבלגםצילומיםשלבנימשפחתי–הוכןכמתנתיוםהולדתלהיטלר.
אבלהנהבאסגרשלישישמשביתשמחותולגמריישביתליגםאתמקורהפרנסהשאלתרתילעצמי.
אבלכךאוכל,הלביבהזהאחדהמאכליםהכיטעימיםואהוביםעלילדיםועלמבוגרים.
נגדרעננהאואשדודאיביץ’יכולהיהלהסתדרבלעדיו,אךעםזאתידעשבמשחקיםהקשוחיםוהעצבניים,אלושבהםצריךלהביאיותרלב,נשמהומשמעתמאשראתהכישרון–הואפשוטחייבאתריקן,שהועדףלרובעלפנידורמיכהשירדלספסל.
ללאספקאיבדנואתאחד"ההוגיםהגדולים"שלימינו.
יחדעמםיהיוגםהיועץהבינלאומילשרהאנרגיהאביבאיאש,היועץהמדינילראשהממשלהראובןעזר,ראשהמערךהמדיניבמשרדהחוץאלוןברוראשהחטיבההאסטרטגיתבצה"לתא״לאורןסתר.
באיראןשוררתמצוקהכלכליתקשה-החמורהמאזהסתיימהמלחמתאיראן-עיראקלפנישלושיםשנה.
אנימתגעגעלתקופהשבההייתילצידובעיקרבערביםאחריהלימודיםוהעבודה.
בן25מירושליםנעצראתמול(יוםשני)בחשדלאונסנערהבת13בגןציבוריברמתהשרון.
בראיוןקודםשלסמוב"ידיעותאחרונות"סיפרהעורךשלוב"ארץנהדרת",מולישגב,איךפריצתהדרךשלסמובתוכניתאירעהדווקאבעקבותצילומיהסרט"זוהיסדום".
חרףהסתייגויותאלוזהופרויקטשכלחובבוחובבתקולנועמושבעיםצריכיםלהכיר.
"אנילאמאשיםכלכךאתהשופטשפיספס,אלאאתשניהקווניםשלווהשופטהרביעישלאראו",אמראברהםקלייןבסיום.
נגידבנקישראל:"ההתאוששותלאתגיעבמחצית2021,חייביםלהעבירתקציבבהקדם"
הגירעוןבתקציבהמדינהטיפסל-7.2%מהתמ"גביולי2020,לעומת6.4%ביוני(גירעוןמצטברב-12החודשיםהאחרונים).
משרדהבריאותחייבלהובילקו.
"מזדהיםעםתחושתהאשמה".
עלהמצבבקבוצהאמרדורסי:“אנחנומשחקיםכעתרקפעםבשבועכךשאנחנומתאמניםהרבהיותרמהרגילבמהלךהעונהוזהעוזרלנולהכניסאתהחברההחדשיםלענייניםוליצורכימיהטובה,כדישכשנשחקאתהמשחקיםנכיראחדאתהשניטוביותר.
החברההישראליתהיאהראשונהבעולםשמקבלתהכרהבפיתוחשלהכקוטלהקורונה,ובימיםאלומיוצרותמיליונימסכותעבורמשרדהבריאותהסיני,ובחברהמקוויםשבימיםהקרוביםיקבלואישורגםממשרדהבריאותהישראלי.
המשמעותהמיידיתהיאשהואכמובןלאיכוללהיותבסגלוהנבחרתתצטרךלהסתדרבלעדיובשניהמשחקיםהמשמעותייםשלליגתהאומותמולסקוטלנדוצ’כיה.
בשוקהמט"ח,הדולרנחלשמולהשקלב-0.02%,ונסחרברמהשל3.2115שקליםלדולר.
אםהעולםהיהמתנהלכסדרו,צ'ירואימובילההיהמתברגהעונהבקלותלחמישייההפותחתשל"כדורהזהב".
"אנילאמישהישבעדהשלטוןאבלאהבתיאתסולימאני.
במכתבהתגובהשהועברהיוםמטעמושלמנדלבליטנאמרכי"לאלמותרלהזכירכיאיןמדוברבהסדרניגודהענייניםהראשוןהנערךלראשהממשלה.
ישמחקריםשמראיםשזהיוצרציפיותשוואשיעשהיותרממהשהואבאמתיכול.
הכנסותיהשלטבעירדוב-16%ברבעוןהשנישלהשנהבהשוואהלרבעוןהמקביללוב-2019והסתכמוב-488מיליוןדולר.
אבלעושהרושםשעכשיוכולנותקועיםאיתו,ועםלהקתהמעודדיםהמתחנפיםשלו.
ב-2007הועלהלדרגתתת-אלוףומונהלקציןרפואהראשי,תפקידשבושימשעד2011.
למחרתבבוקרהיהאמורלעבוראתהבדיקותהרפואיותולחתוםבמועדון.
בן26מתהיום(ראשון)מסיבוכיםשלמחלתהקורונה-כךנמסרהערבמביתהחוליםשיבא.
הבקשההחריגהמעוררתחשדמפניפעולהצבאיתאוממשלתיתעתידיתנגדכלבניהתיגראי,במדינתתיגראיאומחוצהלה-ביןהשארבאמהרה,הגובלתבתיגראיבצפוןאתיופיה.
"אנחנולאיכוליםלחבקזהאתזה",אומרתבאותומעמדמנהלתביתהחולים,מבקשתלרומםולחזקאתרוחםשלהעובדיםהמותשים.
לפיהחשד,המניעשלהדוקרהיהלאומני,אךהגרסהשמסרבחקירתו,כמוגםהעובדהשהמשיךללכתבקצברגיללאחרהדקירה,העלתהגםאתהסברהכיהואלוקהבנפשו.
תחשבועלהשילובהזה.
אפשרלהשיגאבןכזובחנויותלצורכימטבח.
בארה"ב,למשל,מתועדכהיותרמ-37אלףבניאדם.
מגפתהקורונהממשיכהלהתפשטברחביהעולם-ובשבועותהאחרוניםקיימתונוכחתגםכאן,במגרשהביתישלנו.
איךהתמודדתעםמותה?
אםניסנקורןייכנסלמשרד,הואיוכללמנותממלאמקוםאחרעדשימונהפרקליטמדינהקבוע.
אחרכךהוחלטלשנותאתתאריךהיעדל-1ביוני,אךבהמשךסוכםבהחלטתשרהבריאותיוליאדלשטיין,שרתהתחבורהמירירגבוגורמיהמקצועכיהדבריקרהב-8ביוני.
הגננותהפרטיותהודיעושיפתחומעונותבזמןהסגר:"הענףשלנויקרוס"
למרותשישלבית"ראופציהעליולעונהנוספתתמורת300אלףדולר,קונטלאצפוילהישארבשלהיכולתוגםבשלנטייתולהיפצע.
העירייהתקייםבערביוםהעצמאות(יוםשלישי,28באפריל,20:30)מסיבהלכלהמשפחהשתערךכשעה,ולאחריה(21:30-24:00)מסיבתענקעםדיג'יימיסעוז,שתשודרחימברהסוקושלהעירייהובאמצעותרכביהגברהברחביהעיר.
קייםסיכוילסופותרעמיםיחידותוחששלשיטפונותבנחליהמזרח.
כלהורהשקראאתהמתווההחדשועייןבפרטיוסבירלהניחשותףלדאגהשלי,לתחושותהכעסולאוזלתהיד.
ממשרדהבריאותנמסר:"האמירההמצוינתבפניה-אינהנכונה.
"גםאחרי20שנה,שבהןהייתימוכרתועבדתי,עדייןהתלבטתיתוךכדיהופעותאםאניעושהאתהדברהנכון",היאמעידהעלעצמה.
הואעודהספיקלחזורלגרמניהלאחרמכן,אבלבספטמבר2012חזרלהפועלת"א.
במיוחדתלמידיהחטיבה".
אנחנולאעלההתאנהשלאףאחד".
אניאפילולאזוכרתעלמההואהיהכועס.
נזכרתיבפתגםטורקיישןשאומר"זהלאנעיםלראותעץגדלעלביתך".
מאידך,אםאתםבניעדותהמזרח–ישלהניחשהתחלתםאתהתפילהכשעתייםקודם.
עלפיהחלטתהממשלהכלהעובדיםשיצאולחופשהללאתשלוםויירשמובלשכתהתעסוקהעדה-26במרץ,יהיוזכאיםלדמיאבטלההחלמהיוםבוהופסקהפעילותם.
ביוםרביעימזגהאוויריהיהמעונןחלקיתותורגשירידהקלהבטמפרטורות.
יאוהודחבאותהמועצתשבט,בליהמכוניתשזכהבה,ודרימזנחשבעדהיוםלאחדהשורדיםהיותרידועיםלשמצה.
"אףשמצבהשלהבורסהכלללאנפגעמהמשברואפילוליהפך-המחזוריםעלו-אנומבקשיםלגלותסולידריותעםהעובדיםבמשקבתקופהשלמשברכלכליעמוק",הסבירועדעובדיהבורסהבהודעתו.
השבתשלפניפסחנקראתשבתהגדול.
האסמגלמתצעירהשבורחתמחסידותסאטמרהחרדיתבניויורקומגיעהלברלין,שםהיאנחשפתלעולםהחילוני.
"זהכברמזמןלארקשלסקייווקר-אלאשלכולם",מרגיעגוראריה.
כך,דודסוןניצלהאתהיכולותוהכישוריםהאמנותייםשלהלהפיץידעעלהגוףהנשי.
צביחפץחיתןאתבתהשלאשתובחוותרוניתשבקיבוץיקוםהסמוךלנתניה.
זואינהפעולתמנעמפניהנגיףאלאסימוןוי.
היאלאהסירהאתעיניהמהמחשבאומהספרשקראהואפילולאהעיפהמבטלכיוונהשלמגי.
כאבלאניתןלראותבצורהמוחשית,ולרובשניאנשיםזהיםעםבעיהזההידווחועלחומרתכאבשונהלחלוטין,שהיאפועליוצאשלהאישיותשלהם.
הנתוניםמעידיםעלכךשהעלייהבביקושבמארסלאהיתהתופעהחד-פעמיתשללקוחותשאגרומצרכיםלסגר.
בשדהשלהונג-קונגהשיקותאמיוחדשבתוכועוברכלנוסעחיטויבתהליךשאורךרק40שניות,ובשדהנעיםרובוטיםשמחטאיםכלמשטח.
תפקידהממשלההואלקבלהחלטותותפקידהכנסתהואלפקחעליה.
גםתיבתההילוכיםלאמרשימהיתרעלהמידה.
רקביתהקפההקטןבקומתהכניסהפתוח-והואכולושלי.
אנחנופהנהיהכלעודתארחואתהאנרכיסטיםעלהגגשלהביתשלכם.
הוסברשהחברההודיעהשתפעללביטולההתקשרותעםספקיחומריהגלםשלתפרחותהקנאביסותכניסבמקומםספקיםמטעמהשיספקוחומריגלםבעלותכפולה.
השינויההדרגתיבמודלהעסקיבאלידיביטויבגידולבהכנסותהנדחותשלסייברארק,כלומרהכנסותשהחברהקיבלהאךתכירבהםבהדרגהעלפניתקופתחייהמנוי,מ-174מיליוןדולרבסוףיוני2019ל-226מיליוןדולרבסוףיוני2020.
עלאףשמבחינהכספית,בעקבותההכנסותמהליגההאירופיתב"שיכולהלהתכונןלעונההבאהובמסגרתהתקציבלהציעלז'וזואהחוזהחדש,הדברטרםנעשה.
"חמששניםעברומאז,אשתיהשתקמהומרגישהמצוין,ואנחנומחכיםשהילדיחזורלגוראיתנו.
"אנחנובוחריםחבריקבוצהלפיתכונותאופי,יכולתעבודתצוות",אומרתלמידאחר.
איסוףעצמימחנינאבןתרדיון2,יפו.
“אניהרגשתיאתהלחץ,אניהרגשתימבחינתישמדוברבמשחקהכיחשובוגדולבקריירהשלי”.
מומחהלפיונגיאנגמטילספק:"אםכך,זולאבעיהלפרסםתמונותשלו".
במאי2017נכנסלתוקפו"",שקובעשמסתנןיפרישחמישיתמשכרו,בנוסףל-16אחוזלהפרשותסוציאליותשלהמעביד.
גםהתרחקנומהמקוםשגרנובוקודם.
נופים,אתריםומראותשדופדפוהלאהכ"לאעבורנו",הפכולפתעלאפשרייםבהחלט,בוודאיבתקופהבההתיירותמוגבלתמאודמבחינתההיצעשלהעבורישראלים.
הכתבההמלאה-היוםב"ידיעותאחרונות"
דורמיכהועומראציליעדייןלאמורשיםלהתאמן,בעקבותהחלטתהמועדוןשלאלהתירלהםזאתעדלהחלטתהפרקליטות.
כיוםזהכברעלהמדרגה—ישראליםנוסעיםלאתונהוחוזריםעםדירה",אומרתמשווקתהנדל"ןהבינלאומיתסבטלנהבוריסוב.
עלכלקבוצהשלאמהותמשקיעותקמהקבוצהשלאמהותשוקעות.
"הגיעואליימטופליםשישלהםהכל—ביתיפה,אישהשהםאוהבים,ילדיםוכסף,אבלהםלאנהניםמהחיים—למרותשאינםבדיכאון",מספרהפסיכולוגהקלינינצרדאי.
לפיהנתיבהמסתמן,הכבליעבורמהודולסעודיה,כאשרבדרךיתפצלגםלעומאן,ואזימשיךלירדן,ישראלולבסוףיעבורמתחתלמיהיםהתיכוןויגיעעדאיטליה.
ודאישכן,זהבלתינמנע.
בראששלהאנשיםטראמפהואמפלצת.
הרשויותאסרוהשנהעלעצרתהמחאה,ואמרושנגיףהקורונההואהסיבהלאיסור.
בולטימורחלקאתפרסהנובלעםרנאטודולבקו,קתוליממוצאאיטלקי,ועםהווארדטמיןשנולדלמשפחהיהודיתבפילדלפיהב-1934.
"הנשיאקיבלאתההחלטהומחכהשהסידוריםיושלמו",נמסר.
בסביבתושלבכראישרואתהפנייהונראהכיהואיוחתםלשנתייםאםהמו"מהכספייצלח.
בפוליטיקהעושיםפשרותכואבותוצריךלתתלזהגםלגיטימיציה".
אנילארוצהלהיותשראלאלהיכנסמתחתלאלונקה".
אתמולאתהתקשורתהממלכתיתברוסיהבהפצתשקריםעלהחיסוניםלקורונהשפותחובאירופהובארצותהברית.
לפישעהמסתמןמתווהשבמסגרתויוכלוהמסעדותלהתרחבלרחובותבסיועהעיריות.
כדילבדוקאתהשפעתהלחץהחיצוניעלחיפושאלטרנטיבות,נאמרלנחקריםשהםמשתתפיםבתרגילשלמפגשהיכרויותאחדעלאחדעםכמהאנשיםשהםירצו,מתוך12רווקיםאטרקטיבייםשתמונתםהוצגהבפניהנחקרים.
מעטלפניהשעה21:00אמשהיאהחלהבארבעשעותוחצישלירידהאיטיתלעברהאסטרואיד,מגובהשל800מטר.
אםישמשהושתושביהעירלאהאמינושיגידויוםאחד,זהשכולםפהמתגעגעיםלקצתתיירים.
בכלתוכניתשמעודדתחזרהלעבודהישלתתדגשעלמיפויהאוכלוסיות,ובתוךכךגםלהיבטהמגדרי,עלמנתשנוכללסייעלהןבדרכןהמהירה,ובעיקרהאיכותית,חזרהלשוקהעבודה".
מעברלזהשהואמגיעעםאידיאולוגיהסדורה,הואחדומנוסהובעלתכונותפוליטיותשועליות,כאלהשיאפשרולולכרותבריתותפוליטיותעםקבוצותשיפתחולואתהדלתלהקמתממשלתשמאלמלאה.
"הומורמוכר,לאמשנהמיומהאת.
הדיבוריםעלהקמתמינהלת,אינםאלאאיומיסרק.
״אחדמהם,אחדמהםללאספק.
תודהעלהסבלנות,ההבנהוהאהבהללאתנאים,אתםהדברהכייקרליואניאוהבאותכםהכיבעולם.
אתאנחתהרווחהשליותרמ-75%מיהודיבארה"בבתוםהשבועמורטהעצביםשלספירתהקולות,כאשרהתבררשביידןהואאכןהנשיאהבא,ניתןהיהלשמועעדתלאביב.
הואהשקיעוכבששערשחשובמאודלביטחוןשלו.
חלקמתחיליםלסבולמקוצרנשימה,מכאביםבחזה.
עםמותושלכמאלאבו-וערעולהמספרהשהידיםמתנועתהאסיריםל-226,ובפנינופשעמלחמהמאורגןמצדישראלנגדהאסירים.
הואעודדאותילהתגברעלהחששות.
כמוכןהיאציינהשעלפיהנהליםהבעלהורשהלהיכנסלביתהחוליםעםהאקדחמכיווןשהציגרישיוןנשק.
הלילה(חמישי)הושלמהספירתהקלפיותברחבירוסיה,בתוםהצבעהשנמשכהשבוע,ממנהעולהכי77.9%מהמצביעיםבמשאלהעםתמכוברפורמההחוקתית,לעומת21.2%שהתנגדולה.
אדםזרשמגיעלארץומבקשאזרחותמתוקףיהדותועוברדרךהסוכנותשמנסהלאתראתשורשיוהיהודיים,וכפישנכתבבמכתברשמיממנכ"להעלייהוהקליטה,שיפלבר,"נעשוניסיונותלהוכיחאתיהדותושלהסבא,שלאצלחו".
זהיהיהכדורגלשלברצלונהעםרוחהולנדית,בדיוקכמושאוהביםבמועדון.
הפרפקציוניסטיםיימנעומכלמהשישבוסיכוילטעותאולהיכשל.
לאחרשנמשהמהמיםניסולבצעבוחובשיםופרמדיקיםשלמד"אפעולותהחייאה,אךגםאזנאלצולקבועאתמותובמקום.
לדבריו,"נגיףההרפסיכוללגרוםאחריבריתמילהלזיהוםבעור,שיכוללהתפשטלמוחולגרוםלדלקתקשהואףלמוות.
הואהביעתמיכהבעסקתהמאה,והוסיף:"האיוםמאיראןהואשאלהקיומיתעבורנו"
ביוםחמישיאמרשרהבריאותאלכסאזרכיהמעבדותהציבוריותבמדינהצפויותלערוךהשבועבדיקותל-400,000בניאדם,אךכברבאותויוםאמרפנסשאיןכיוםמספיקערכותבדיקהכדילעמודבביקושהרב.
בנוסף,כאשרהקשישנותרביחידותעםמנהלהבנק,הואלחשלובפחד:"אנימפחדממנו,אלתצרפואותולחשבון".
הצוייכנסלתוקףמחרכחלקמהמאבקלבלוםאתהתפשטותנגיףהקורונה.
אנחנוניכנסלהסגרבימיםהאלהובעזרתה'נחזורבמהרהלשגרה,לתפילות,ללימוד-כלאחדלעבודתו".
מספרהחוליםהמאומתיםעלהב-24השעותהאחרונותב-4,218ועומדכעתעל195,944–הכיגבוהבעולםאחריארה"ב.
חמששעותלמידהשמתוכןשעתייםהפסקה,אניאשרוד".
בשנתההתנדבותיתקיימוהדרכותאישיותוקבוצתיותלמתנדביםפעמייםבחודש.
כברבשנההקרובהייסללוכ-30ק"מנוספיםשלשביליאופניים,תוךהפרדתםבצורהפיזיתביןמשתמשיהדרך.
היאהייתהמספרתשאריקשרוןראהאותהמתרוצצתיוםאחד,אסףאותהטרמפ,ועזרלהלחפשאתאבאשלי,הרב"טהגיבור".
הרכישההוגברהעלרקעכוונתהשלבייג'יןלחוקקחוקביטחוןחדשבנוגעלעיר,שגרמהלירידהחדהבמניותבבורסההמקומיתביוםשישי.
אבלבמקביללקושיהרגשיוהתפקודישלעיתיםנלווהלמפגששכזה,הואיכוללפתוחבפנינוטריטוריותחדשות,לנסוךבנואומץלנסותדבריםשעודלאניסינוולהרגישדבריםשעודלאהרגשנו.
עודנמסר:"המתווהלהפעלתבתיהספרוהגניםבמהלךהחופשהגדולנבנהבמטרהלסייעלהוריםהעובדיםולהחזיראתהמשקלפעילותמלאה,וכןנועדגםכדילאפשראתהשלמתהפעריםהחינוכייםוהלימודייםשצברוהתלמידיםבמהלךמשברהקורונה".
אלתמהרולהקליקעלמקשההזמנהולשרייןמקוםבטיסה,וגםלאבמלוןאובדירהלהשכרה.
כמושאוטולאיכוללנסועבלידלק,כךאיןטעםלסגוראתכלהמדינה.
בנבחרתישראלדרוכיםמאודלקראתבדיקותהקורונהשיתקיימוהערב(שלישי)ומקוויםשלאיהיוהפתעותנוספותבכלמהשנוגעלנגיף,שעדכההצליחלגרועמהסגלמספרשחקניםמוביליםכמוטאלבטוואטחהודורפרץ.
טוב,התפנהתקן,קחת'סמארטפוןשלךותתקיןאתאפליקצייתהליקוט".
אנונחזורלאיתנותכלכלית–הרבהיותרמהרממהשמצפים.
זוהיתהתמונהמושלמתשביטאהאתהיחסיםהעדיניםהקיימיםביןנשיאמקסיקולבתחסותו.
איגיפופ,אזבן60,נראהוהתנועעכמושילובשלקוף,פנתר,לפידבוערואיברמיןגבריזקוף.
זוהזדמנותמצוינתלשיםדגשעלפיתוחאחרישנחשףלדרישותהפיזיותוהמנטליות.
בנוסף,הטורניריםהאחרוניםשהיוצריכיםלהתקייםבליגותהילדיםנדחיםעדלהודעהחדשה,כמוגםמחנותהאימוניםשלהנבחרותהצעירות.
ייפגשואתעפולהלמשחקמכריע.
הכניסהלפוליטיקהאינהקשורהרקליכולותאלו.
טראמפהואדמותשנויהבמחלוקתבארה"ב—אבללאבישראל.
עלקירותגלריהבןעמיהסמוכהלגןהחשמלבתלאביבתלוייםומוצביםתצלומיםופסלים,והאמנותזולגתגםלביתהקפההסמוך,קפההחשמל.
אובמיליםאחרות-האםהסקורפיונסגויסובחשאילמאמץהאמריקניבבלימתהקומוניזם?
השבועמתהבשיבהטובה.
כמוכןתשובהחייבבאמצעותי.תאמריקההפרטיתכ-1.5מיליארדשקללבנקיםבראשותהפועלים,דיסקונטומזרחיטפחותהמחזיקיםבשעבודעלמניותתשובהבקבוצתדלק(61%).
"האנרכיסטים,הפלגהירושלמיוחלקמהעדההחרדית,חסידיהרבברלנדשהםרואיםאתעצמםכסוגשלשומריהגחלת,מתחכמיםעםהחוק.
קהילותמתנדבים,שירהותרבות,חוגיםלילדיםומבוגריםופעילותאחרהצהרייםלמשפחות,יוצריםביחדהוןחברתיחיוני.
במקוםה-29הגיעעדןחסוןעם"מהעברעליי"ואתהמקוםה-30במצעדלקחהשיר"איפהאת"שלאליעד,ששירו"מסע"זכהבשנהשעברהבתואר"שירהשנה"שלתשע"ט.
אושאתםבכללבקטעשלקבוצותקטנותוצנועותשהולכותלהפתיע?
חברהפרלמנטמאירחביבספדלחברו:"איבדתיהיוםאח.
הואאחדהחלוציםהכיפחותמוערכיםבכדורגלשלימינו,אבלנראהשקאריםבנזמהכברלאעוסקבדברמלבדהבקעתשערים.
החוקריםמצאוששתייםמתוךשלושהחולשותשאפשרואתהפעולהשלהווירוסלאתוקנולחלוטין,והשלישיתשתוקנהניתנתלפריצהגםהיוםבשיטהשונה.
ארגוןהבריאותהעולמיאמראתמולשמוקדםמדילהגדיראתהתפרצותהנגיףכמצבחירוםעולמי,הגדרהשדורשתמהמדינותלהגיבבהתאם.
גורמיםבמערכתהבריאותרואיםזאתכחלקממדיניותשלעמימותוחששמביקורתעלניהולהמשבר.
הנגיףהואענייןלמקצוענירפואהשאחראיםלתיווךהמשברלאזרחים.
המנועמחוברלתיבתשמונההילוכיםאוטומטית(רציפהבהיברידי)והנעהאחוריתכבעבר.
הואמעלהמידבזיכרוןגםאתהכתבותהשונותעלתיירותהמיןבאומן,ועלאלוהצורכיםשירותימיןבתשלוםבעיררגעלפנישהםמתפלליםלזיווגעלקברהצדיק(כאחדשרביםמחבריונוסעיםכדרךקבעלאומן,עליילצייןכיגםאםהתופעהקיימת,היאלאבהכרחמייצגת).
הלכתיהשבועלביקורנוסףבביתמשפחתאלחלאק(הםקמומהאבלהרשמי,אבלמקבליםבאצילותובתודהביקוריתנחומים.
מתקןאגירתהאנרגיהממוקםמזרחיתללוסאנג'לס,והואבעלכושראגירהשל20מגה־ואטלאספקהרציפהשלארבעשעות.
בתורעצמאיהייתזכאילמענקים?
לפיתנאיהשימוששלפייסבוק,כפישצוטטעלידיהשופט,"אםאתהצרכן,חוקיהמדינהשבהאתהמתגורריחולועלכלטענה,עילהאומחלוקתשישלךעםהרשתהחברתית.
ארגוןהמגמגמיםבישראל(אמב"י)תקףהבוקר(ד')בחריפותאתראשהממשלהעלכךשאמש,באירועהשקתקמפייןהבחירותשלהליכוד,הואעלאופןדיבורו.
בסיסהנתוניםמאפשרגםלגלותעבורכלנבדקאתמספרתסמיניהמחלהשדיווחעליהםאושהתגלו.
לא,איןבחיסוןכלחומרחי,לאווירוסולאחיידק,והחיסוןעצמואינוגורםלמחלה.
בעשוריםשחלפומאז,"שייקספיראנדקו"שינתהרקמעטאתאופייה.
בפועל,הםבעצםעוסקיםבפורנוגרפיה,בגללשהחוויההעומדתבמרכזםהיאחוויהשלהשפלתהאשהומחיקתרצונותיהשלה,המינייםאוהאחרים.
גילילוסטיג,מנכ"להועדהאולימפי,בחורהשלאחיהפהואפילולאמדברתעבריתמייצגתאתישראל.
עםזאת,לגורמיםאמריקנייםרשמיים,למשלאנשיממשל,נתונההאפשרותלהגישבקשהספציפיתלחשוףאתשמושלאזרחאמריקנישהוסתרבדו"חאםהםחושביםשחשיפהכזוחיונית.
נתניהורוצהדםשלמפגיניםכיהואחושבשכךיעצוראתמחאה-המחאההזאתלאתיעצרעדשביבייתפטר".
"זההיהסיכוןמטורף,אבלהאמנושיהיהבסדר.
הפסיקהשלהשופטאומרתלמעשה:'אתןלאיכולותלהתחרטעכשיו,זוהעסקהשסגרתןמולההתאחדות'".
האםתיתכןסתירהגדולהיותרמאשראוכלשוקבמשלוחים?
חודשאחרינולדליבארץילדראשון.
אנימאודאופטימיומקווהשבחצישנההקרובהנראהחיסוןכחול-לבן".
חלקמהמקצועותלאעושיםבכללשיעורים".
משרדהעבודהוהרווחהומשרדהאוצרחתמוהלילה(רביעי)עלהסכםלפתיחתמעונותהיוםוהמשפחתוניםהמפוקחיםביוםראשוןהקרוב.
מספרהמתיםבמדינהעומדעל24,114–הכיהרבהבעולםאחריארה"ב-ומספרהחוליםהמאומתיםעל181,228.
עו"דגליהכטתשמשכרכזתהוועדה.
הקארמהתפגעגםבמייקלסשנפצעמספרחודשיםמאוחריותרוחזררקב-2002.
צ'ופרנוסףהואשאנינהניתיותרלקנותבגדים".
אתכלליהמשחקאנחנוקובעיםמתוךחשיבהלדורותהבאיםולאמתוךהתוצאההרצויהלמחנהפוליטימסויםכעת.
ואולי-אולי,שלאנדע,אותותיקונצחי,וחוזרחלילה.
תחתמנהיגותושלנתניהוישראלהיאמדינהחלשהיותרמבחינתהחוסןהחברתיהפנימישלה.
"עכשיואנחנויכוליםלראותאתהפרצופיםשלהם",אמרהכומררוברטשלגטרלעיתוןמקומי.
נכון,כברשמענואלףפעםעלליברפולבהקשרשלו,אבליורגןקלופלחוץמאודלרענןאתההתקפהעםורנר,והאדומיםמוביליםבמרוץ.
הרומנייוןאלקסה,שאמורהיהלהתמודדמולובגמר,לאהתייצבלקרבבגללפציעהובכךהבטיחלעצמוסטיבנסוןאתהזהבהאולימפיהראשון.
אפילוהמסכותשהתחייבועליהןלרשויותלאהגיעו,ישגננותשרכשומכספןכילאהגיעאליהן.
עלפיהדיווח,92המשחקיםשנותרויערכוללאקהלוישודרובטלוויזיהבמהלךיוני-יולי,כאשרבכליוםיתקיימוביןשנייםלשלושהמשחקים.
האלבוםמספקמעיןעלילהחדשהלגרסתהלייבאקשןשל"מלךהאריות"שיצאהבשנהשעברה.
כריסג'ונסהציגיכולתטובה,והפעםגםקיבלתמיכהואמוןמיאניסספרופולוס.
”אנילאחושבשאניבאמתצריךלהשיגמשהו.
הקצנתהשיחברשתותהחברתיותוהפצהגבוההשלתכניםפוגענייםברשתגרמהלזינוקבשימוששלהוריםבתוכנותבקרתגלישהלילדים.
"אניכלכךרוצהשימצאואותוחי,בעזרתהשם.
אניאומרכןלביקורתענייניתולאלביקורתהרסנית".
מרביתמוקדיההפגנההגדוליםהיושקטים–צעדותומחאותשלאהדרדרולעימותיםעםהמשטרה–אךבעריםרבותקבוצותקטנותיותרשלמפגיניםפנולהצתות,השלכתאבניםוחפציםוהשחתתמכוניותומבנים.
שירתיבצה"לבמגווןתפקידים,ביניהםקצינהבקבע.
השאלההיאלאהיכןיתפוצץאחדמבלוניהנפץשנשלחיםמעזהבימיםאלה,אלאמתיואילוקורבנותהואיגבה.
נתניהוהתייחסלהצעתהחוקמעלדוכןהכנסתואמר:"שרהאוצרואניעובדיםבליסוףעלשתיהמשימותשלנו-הבריאותוהכלכלה,וכמובןבמקבילאיננומסיחיםאתדעתנואפילולרגעאחדמאתגריהביטחון-מישפוגעבנויספוגוכברסופגמנהאחת.
טרםכניסתולתוקףשלהחוקשיגבילההפגנותבזמןהסגר,הפגינואמש(יוםד')מאותבניאדםנגדראשהממשלהבנימיןנתניהו.
ב-1992דנמרקנכנסהלאליפותאירופהבכדורגלכממלאתמקוםבעקבותהחרםעליוגוסלביה,עשתהאתהבלתייאומןובניגודלתחזיותזכתהבתואר.
אתמולנרצחעבדאלמונעםאלג'ראבעהביישובהבדואיאל-סיידשבנגב.
בפועלמהשאפשרלומרבאופןכלליזהשנוגדניםשנוצריםעלידיבניאדםנוטיםליצורשטחימגענרחביםיותרמאשררקבאחדמהחרוזיםשלהחלבון".
היושתיאחיות,אחחדשואחראיתמשמרת.
כשההצעהממכבית”אהגיעה,היאלאהותירהלקשרברירהמלבדלבחורבאופציההשנייה.
אפילואשתראשהממשלההסתפרה.
"בכלפעםאומריםלנושהחשמליחזורעודשעה-שעתיים,שבסךהכולנשרףארגזבגללהחוםושלאצריךלהחליףכלום",צייןאלמלאחי.
בדבבד,הלשכהמגדירהאתתנאיהכניסהלמקצועבפועל,קובעתאתהדיןהמשמעתיהחלעלחבריה,שופטתעבירותאתיותשלחבריהועוד.
המחלקההכלכליתבפרקליטותהמדינההגישההיום(ראשון)לביתהמשפטהמחוזיבתלאביבכתבאישוםנגדתשעהנאשמיםבעבירותשלארגוןוניהולהימורים,הלבנתהוןועבירותמס.
אנימבקשלקבלרשימהשבהשמותותפקידיםספציפייםשלהאנשיםשעליהםאתםמבקשיםלהחילאתההגבלות.
למהכבראפשרלצפותממסעדהבתחנתדלק?
הרצוןלחנךהואבסדר,אבלישגבול.
אתהקונצ'רטוהשנילכינורשלבלהברטוקשמעתילראשונהכנער,בקונצרט.
כך,לדוגמה,בנובמבר1979יצאהלארה"במשלחתמטעםהקהילההיהודיתבמרוקובראשותאישהעסקיםדודעמאר,שכיהןאזכראשהקהילההיהודית.
הואהוסיף:"התובעהיהבחדרהמיוןבמרכזלבריאותהנפשטרםהגעתהשוטרים.
עכשיואנישואלמהקורהפה?
"אניחושבשדרךהמשרדיםהללונוכללתתמזורדרךדמיאבטלהופיצוייםלעצמאיםדרךמתןתמריצים,כדילהחזירהרבהמאודמהחל"תניקיםלשוקהעבודה.
כמושאתםשמיםלב,כלההצבעותבקבינטהקורונההתקבלובהצבעהפהאחדובהסכמה,למרותשישחילוקידעות".
עלמנתלמנועספקות,איןלכנסאתמזכירותההתאחדותלכדורגלעדמתןהחלטהבערעור".
באמצעותהמוצריםשלה,אונאבוהצליחהלהשיגתובנותמשמעותיותלגבישימושבאפליקציות-ותובנותאלההובילואתפייסבוקלהחלטהלרכושאתוואטסאפ-לאחרשנראתהצמיחהמטאוריתשלאפליקצייתהמסריםבשווקיםרחביםבעולם.
אנחנורוציםשיהיהטובלילדים,אבללפעמיםעושיםעבורםדבריםשהםיכוליםלעשותלבד,מגיביםבדרךשעלולהלגרוםלהםלהפסיקלשתףולאשמיםלבלהתנהגותשלנו.
גםילדיםהסובליםמעיכובהתפתחותי,אינםיכוליםלעטותמסכהלבדם,אלאבנוכחותמבוגרהמסייעלהם.
למרבהצערושלהשר,חבריהכנסתשהשתתפובדיון,בניהולהשלח"כקאריןאלהרר,סירבולקבלאתעמדתובעדהדחייה,שכןהםהבינואתהדחיפותבאכיפתהאיסורעלצריכתזנותוהמסרהמעוותשיעבורלצרכניהזנותבדחייתו.
ביטיהביעחרטהוביקשאת"מידתהרחמים"
האתגרהגדולשהסביבההחרדיתשידרהלוהיהמאזומעולם"חתןאתילדיך".
איגודהמסעדניםסיכםעלצעדיםלפתיחתהעסקים,בהםגםבריםומועדונים,כברבשבועהבא.
עלשיפועחלקשלהגגישבושניצעירים.
אםלאאנחנו,וולטזהרקפוסטר.
טראמפ,לעומתזאת,ביצעמהפךרקבשבעהמחוזותשבהםניצחהאותוקלינטון.
למשל,לנסחמצעימני,שקרוביותרלזהשל"ימינה"מאשרל"ליכוד"בתצורתוהנתניהו-אבוסולטיתהנוכחית.
חוקריםמאוניברסיטתבר-אילןפיתחוטכנולוגיהשהופכתמיםלחומרחיטוינגדקורונה,ומנהרתחיטויהוצבהבאצטדיוןבלומפילדכפיילוטומיועדתלחטאאתהנכנסים.
"עבדתיבכמהמפעליםכשכירובשלבמסויםהבנתישהרצוןשלילהוכיחאתהיכולותשלילעצמיולכולםיצראצליצורךלהמציאאתעצמימחדשכלהזמן",הואמסביר.
הזמןהזהשהיינושםפשוטהורידלנואתכלהמתחשבאנואיתו.
בעקבותהסגרהשני,קבוצתהאופנהפוקס,שבשליטתהמשפחותויזלופוקס,מוציאהשובאלפיעובדיםלחל"ת(חופשהללאתשלום).
זהשאיןמעבריםפתוחיםוצריךאישוריםמהפלסטיניםעלהכנסתעגלים",אמרדורוןבידץחקלאימכפריהושע.
המשכנובחשיפההדרגתית,עדשהצליחהלייצרקרבהעםהסייעתוהמורה".
אנימתפללשלאאפתחאדישותואראהכלמקרהכמקרהראשון.
השלושהנעצרובמהלךמחאהמולמעוןראשהממשלהבירושלים,במהשהוביללביקורתנרחבתולאמש,בטענהשמדוברבמעצרפוליטי.
חברתהספנותמאיטליהששטהבכלרחביהעולםידעהכמובןימיםטוביםיותר,כמויתרחברותהספנותכיום.
כאילוניבאתיאתמהשהולךלקרות.
בקבוצהממתיניםלהחלטהלגביקיוםהמשחק.
כסאב,שהתקשהלעמודמולפרץדבריהנוסעתשנבעומבורותאוגזענות,הורהלהלרדת,ועלכךהיאהשיבה:"למה,מההקטע?"
מאזשעברתילרומאאניעסוקהבמנטליותהאיטלקיתבכללוהרומאיתבפרט,לכןהסיוריםשליסובביםסביבזה,מפנישמנטליותהיאאוכלוהיאגםהתרבותהמקומית.
"אנילאאתפלאאםזהייזכרכיוםשבונתניהווהציבורהחרדינתנוגטכריתותהאחדלשני".
אחריםנאלצולהיישירמבטלחוסרההתאמהוישגםזוגותרביםשחיכולעמודתחתהחופהונדרשולדחותאתהחתונה.
עםזאת,ולמרותהקשיים,פילץהבהיר:"נהיהמוכניםלגמרילפתיחהעדיוםחמישי".
ישמשהובאצטדיוניםהקטנים,הבועריםוהמשפחתייםיותר,שבאנגליהמאבדיםעםהמגה־אצטדיונים.
תקשיביטוב-כשאנירואהפהאימאבהריוןשרצהלמיגונית-בשביליליזהכמו2חייליצה''ל"וזהכלכךהיהליחזק.
מהשבטוח,אףאחדמהןלאתתקרבלרמותהדרמהוהרייטינגשלהריקודהאחרון,הסדרההראשונהשצצהבתקופההמושלמתויצרהדיוניםשהחיומחדשאתהשיחותשאנחנוכלכךאוהביםלנהל,במיוחדבהיעדרליגותפעילות.
שלוםשלשתימדינותשמכבדותאתעצמן,מעריכותאחתאתהשנייה,משתפותפעולה,ופירותהשלוםנובעיםמהשלוםולאמוויתוריםמסוכניםשמסכניםאתהשלוםואתהקיוםשלנו".
לגביכוונתמשרדהחינוךלאלבטלאתבחינותהבגרותולקייםאותןביוני-יוליבמתווהמצומצםשלעדחמשבחינות,כתבבלסכי"עדיףלבטלאתהבחינותולהסתמךעלממוצעהציוניםהתלתשנתישלהתלמידים.
מחלתפרקינסוןהיאתוצאהשלפגיעהבתאיעצבבמוחותסמיניההםרעד,נוקשותשלאיברים,תנועותאטיות,קושיבהליכהובעיותשיווימשקל.
"ישצורךבמיילדתמוסמכתאורופא"
אפללוגבהבמרמהמהמשפחהסכוםשל2,700שקליםבמזומן,ובהפרשהואהתחלקעםחובב.
השוערלאהיהאמורלשחקעודהעונה,אבלהחליםמשברבידבמהלךהפגרה.
רח'מלכיישראל,מבןגוריוןועדשד'חןבשניהכיוונים.
עלייהחדהבמספרהחוליםנרשמהגםבצפת,שבהעלהמספרהמאובחניםמ-20ל-27(35%),וכןבהתנחלויותכוכביעקב(47%)וכוכבהשחר,שבההיהאתמולמאובחןאחדוהיום11(עלייהשלאלףאחוזים).
וישהשוואהביןהחיסוןלציאניד.
בסירקטןמערבביםסוכרומים.
ההסתדרותוהמגזרהעסקילרה"מ:"אלתיתןלאלעללהיסגר"
שלגירדבפסגההגבוההשלהחרמון,שלאפתוחהלמבקרים.
באופןדימדהיםזההמצבשצפויגםהפעם,כשיוסיאבוקסיס,מאמנההנוכחישלהפועלבארשבע,הואהמועמדהמוביללאמןאתנבחרתישראל.
ואניחושבשזותקופה,גםבמובןהספציפילגבירפואהובאופןכללי,שגורמתלךלחשובולתעדףולהעריךמחדשאתסדרהעדיפויותשלך".
"הםהיומחזיריםאותילגרגוריולאהייתיעומדתבכךשהואיהיהזהשיגדלאתבנג'מין".
אחדהדבריםהחיובייםשקרוהשנה(מהמעטיםשבהם)הואהעסקהביןנטפליקסלאולפניג'יבלי,במסגרתהסרטיהאנימהשלהאולפןהמוהללהגיעועםתרגוםלעבריתלשירותהסטרימינג.
המתווהלאפשוט,אבלהואבשבילכםובשבילנו.
אחדהיהודיםהחשוביםביותרבהיסטוריה.
יותרמ-200אלףאישבדרוםארה"בנותרוללאחשמל.
לפיהשירותהמטאורולוגי,מהשעה08:00ועדל-21:00אתמולנמדדו83מ"מגשםבתלאביב,כאשרביןהשעות13:00-11:00ירדוכ-74מ"מגשם,ומתוכםכ-50מ"מבחצישעהבלבד.
למשל,אםהצרכןקנהשקיתשוקושלאהיתהתקינה,איןמניעהשהצרכןיחזיראותהלחנותויקבלהחזר–כלעודהיאלאנפתחהולאנעשהבהשימוש".
הילדהלאתושאלה-עובדהשעלולהלפגועקשותבמאמציםלאתראתהתוקף.
גםמשרדהבריאותנרתםלמצבומנכ"להמשרדמשהברסימןטובחתםעלצושמורהלעכבאתכלאזרחיישראלשנוחתיםבנתב"געדלשעה20:00בערב,זאתכדילמצואמקוםלבידודעבורכלהנוסעים.
הואהועברלחקירהבשטחולאחרשזוכהמנשיאתנשקהבינובצה"לכיניסהלחדורלישראלכמהגרעבודה.
אףאחדלאשאלאותיאםבטוחבישראל.
מורחיםומושחיםאתיתרתהתערובתביןומעלהרעפים.
עוסקבמחקראנתרופולוגיוסוציולוגישלתרבויותהאוכלבדרוםמזרחאסיה.
בעקבותמחאהבקרייתמלאכי,החליטהאסירהמשוחררלעבורלבסוףעםמשפחתול,שםמנסיםהתושביםלהקיםמחאהגםכן.
מנכ"להמלון,ברנרדדה-וויל,אמרכי"המלוןשלנובבחרייןמתגאהבכךשהואמספקחוויהיוקרתיתלאורחיםשלנובמהלךשהותםובפרטבכלמהשקשורלחוויההקולינריתשלהם.
"מאזשאיןכמעטטיסות,אנשיםכאןאומריםכלהזמן'איזהמגניבההקורונה,איךנהיהלנושקטפתאום'".
"דאגתישיפנולכםאתהחדרוישלחואתהמזוודותלכאן".
היוםאנייכולהלהגידלילדים:אנילאיודעת.
תנאיםאלה,יחדעםמבנהגופםהתעופתי,הופךאותםל"גןעדן"להתפשטותוירוסיםוהפצתם.
נציגתמשרדהבריאות,עו"דטלפוקס,הודיעהבדיוןבוועדתהכלכלהבכנסתכי"ההגבלהעליציאהלשדההתעופהבתקנותהגבלתהשהייהבמרחבהציבוריהוארכהרקעדמחרבחצות,והוחלטשלאלהאריךאתההגבלותעליציאהלשדההתעופה".
בתוםמסעההרגבנובהסקוטיה.
הואנכנסכמחליף,בישלשערלברונופרננדשוכבשצמד,כוללשערניצחוןבתוספתהזמן.
"זההיהעודשינוי,ביןיתרהשינויים.
חוגגיםעלינובסגר:כלרשתותהמזוןהעלומחירים-מיהכיגרועה?
השיגהשלושקרנותולאמעבר.
מכיניםשתיקערותרחבות,באחתמיםבגובהשלכמהסנטימטריםובשנייהשכבהיפהשלשומשום.
ד"ררוניתלוין-שנור,מומחיתלקנייןבמרכזהבינתחומיבהרצליהשחוותדעתההופיעהבפסקהדין,הסבירהל"הארץ"כיהשופטיםהיוחייביםלהכירב"מעיןתקנתשוק".
פיצ'רההודעותהנעלמותבוואטסאפהואעודצעדבדרךלהגשמתהחזוןהזה.
הפעםהםגםביצעותדלוקאווירימעלתלאביב.
קצתסבלנות–הדבריםהאלהמתהוויםתוךכדי".
אכזבהבהפועלבארשבעמבחוץבמחזורהשניבשלבהבתיםבליגההאירופית.
"הםנכנסואיתילמעלית.
מיכל:"הואגםמאפשרלהםלהתקשרבכלשעה".
אבדיהאמר:"למרותהמציאותהלאפשוטהבהאנחנונמצאיםבימיםאלו,חלומותותקוותיכוליםלהתגשם.
הואסיפרלתקשורתבאוסטרליהשעםשובולחוףנקנס.
ישלנובעיהבדקותמסוימותואנחנומאבדיםאתהראש.
התפקידשלולנצחמשחקיםולהביאתארים.
במקביל,היום(ג')התקיימההחקירההנגדיתשלהנערהבמסגרתשלבההוכחותבמשפטםשל11הנאשמיםבמעורבותבתקיפתההמינית.
דמיינולכםשניטיליםמשוגריםמעזהלעברישראל.
במועדוןמעונייניםלהתחזקבעודמספרשחקנים,וכרגעמתנהלמו"מעםניבזריהןששוחרררקלאחרונהמהפועלב"שעקבהפרתתנאיהבידודועדייןלאמצאקבוצהחדשה.
הרווחהנוסףשלההסכמההטמונהבלהכירבכךשזוגיותאינהדבריציב,קשורלעלייהבהשתוקקותהמינית.
אנימסכיםשהקניוןצריךלהשתנותואיןספקשהקורונהמזרזתתהליכים.
שאיירהיהאחדמ-20גבריםשלדבריהתביעהבבריסלנתפסובמסיבהשנערכהבביתבמרכזהעירביוםשישילפנישבועוחצי,וכלאחדמהםנקנסב-250אירו.
"מהשהיהלילהגידעלזהאמרתילמשטרה.
המאבקבקורונהמציףמתחיםביןהקבוצותהשונותבחברההישראלית.
ד"ריובלהירש,ראשמטההמאבק"פורוםהארגוניםלמעןפסיכולוגיהציבורית",אמרבהפגנה:"המתמחיםבפסיכולוגיההםהעתידשלהמקצוע,הםהעתידשלהטיפולבציבור,והםכוחהעבודההעיקריבפסיכולוגיההציבורית.
"מהשטובלניויורקטובגםלרמתגן".
אבלבאמתצריךלשיםלבכיעצםמחלתחוםיכולהלהעלותאתהסוכר.
אנילוקחאתהזיכרוןומפרקאותולגורמים,מתרגםלטעמיםואזמכניסאותםלתוךהלחםבשיטותשלפעמיםלקוחותמעולמותהבישולוהקונדטוריה,ולאתמידקשורותלאפייתלחםמסורתית.
מחממיםמחבתעםשמןזית.
בארה"בעדייןבודקיםאפשרותשלתאונה.
מהשראיתיוהננירואה,מחושבלהפליא.
בפרקשלהעימותשעסקבנושאהגזענותוהאלימותעלרקעגזעני,נושאשבוביידןכברלפניחודשיםאחדים,הואהציגבקלילותאת"הלהיטיםהגדולים"שלטראמפ–התבטאויותיושלהנשיאבעדאנשיהימיןהקיצוניבאירועישרלוטסווילבוושינגטוןבאמצעותגזמדמיע.
החברהגםהקטינהב-46%אתיתרותהלקוחותוהחייבים,שהסתכמוב-13.3מיליוןדולרקנדי.
סופריםאתהקולותבדטרויט.
בלילההואנעזרבמנשם.
למעשהעלפימרכזהמידעוהידעהלאומישלאמ"ן-אחדמכל80תושביםבעירהואחולהקורונהפעיל.
אנחנופועליםבמלואהעוצמהכלהעתלחיזוקמעמדנוהתחרותיוהשיווקיתוךמיקודבהמשךהצמיחהוהשאתערךלבעליהמניות".
הרבחייםקניבסקי,גדולהדורשלהחברההחרדית,עורראתזעמושלהציבורהחילוניכשהורהפעמייםלפתוחאתמוסדותהלימודהחרדייםבזמןהסגר.
סעדנואתליבנובארוחהמשובחת,ולאחרכשעתייםשלשהייהנעימההחלנולרדתבשבילהליקי,חזרהלכיווןצ'יראלי.
"ממשיכיםעםשמירהעלהכללים.
עגבניות,עליזעתרטרי(אואורגנו),כדורילַאבַּנֶה,קרעילחםקלוי(אופיתה)ושמןזית.
לכאורהמדוברברעיוןמצויןשיכלולשיתוףפעולהמלאביןהמדינהוהמעסיקים,אלאשבדיקהעםמשרדהעבודההעלתהכיהפעילות"הלאומית"כוללתרקחלקמהמעסיקים,ולאאתכולם.
משרדהבריאותידוןעםהמל"געלפתיחתשנתהלימודיםבאופןשיתקייםבאמצעותלמידהמרחוקולאבלמידהפרונטלית.
קבינטהקורונהמתוכנןלהתכנסבקרובכדילדוןבצעדיםשיינקטולאורהגידולבתחלואה,כשביממההאחרונהנמצאו966חוליקורונהחדשים.
כברכאן,ואיתועוליםשוברעיונותשוניםלהתמודדותעםהמגפה.
בפרקליטותציינוכיהגיעולמסקנההזובעקבותחוותהדעתשלשב"סוחוותדעתטיפוליותשמלמדותעלהליךטיפולימשמעותישעברבכלא,ושבמהלכוהביעחרטהולקחאחריותמלאהשביצעובגינםהורשע.
עלמנתלעצוראתהמשךשרשראותההדבקהולמנועקריסהשלמערכתהבריאותבישראל,ישלהקפידעלתנאיהבידודבאופןהדוק.
התסמיניםהגופנייםשקליותרלהבחיןבהםהםלחץבחזהאותחושהלאנעימהבבטן.
ישבכךכדילשפראתעבודתהכנסתואתייצוגהציבורבדיוניםובוועדות,וכןלאפשרלמספרלאמבוטלשלשריםוסגנישריםלהתמסרלעבודתםברשותהמבצעת.
יחדעםלוחמיהאשירדנולעברהרכבוביצענוחילוץשלהלכודמתוךהרכב.
הרווחיותהתפעוליתהשוטפתשלדלקרכבנהנתהמגידולשל320%ברווחהתפעולישלמגזראיכותהסביבהל-17מיליוןשקלברבעוןהרביעישל2019.
אזוראחדכזה,החשובבמיוחדלסיפורנו,נמצאביןאלסקה,שבקצההצפוןמערבישלצפוןאמריקה,לקצההצפוןמזרחישלסיבירושלאסיהכולה.
מהשחשובלליכודזהשלושתהכ"פים-כוח,כסףוכבוד.
ביוםראשוןמתחילותהקופותבתדרוךמתןהחיסוניםלאחיותובהיערכותשינועהזריקותממרכזטבעבשוהםלנקודותההתחסנות.
מאשתטורסנמסרכילקוחותשיהיומעונייניםלדחותאתנסיעתםיוכלולעשותזאתללאדמיביטול,אולקבלהחזרכספיבתשלוםשלדמיטיפולבסך25דולריםלאדם.
חוליםבמחלההזוזוכיםלסיקורלואיןזוכיםשוםחוליםבמחלהאחרת.
כבר43שנהשאנימתעוררבאותההשעהובלישעוןמעורר.
לדבריהם,בכךהרשותמפרהלכאורהאתהסכםפריז,שמגדיראתמערכתהיחסיםהכלכליתביןשניהצדדים.
מאזהחזרהלשגרתהלימודיםבאמצעמאי,זינקמספרהתלמידיםהחוליםפימאה.
גםבמשחקיםשלנווגםאצלהיריבות.
בכינוביחד,היאחייכהוירדהבמדרגות.
אתהנשףביטלולנואחרישקבענושמלות,איפורוהכול.
כאשרידועגםהמרחקלגלקסיהשממנההגיעוגליהרדיו,אפשרלחשבאתצפיפותהגזביןהגלקסיות.
לקראתכניסתולממשלתנתניהוהודיעהערב(שבת)יו"רמפלגתהעבודהח"כעמירפרץליו"רמרצח"כניצןהורוביץ,כיהואמסייםאתהשותפותביןשתיהמפלגותומפרקאתהגוששהוקםערבהבחירותהאחרונות.
בינואר2019,טרםהבחירותלכנסתה-21הודיעעלפרישהמהחייםהפוליטיים,אךלקראתהבחירותלכנסתה-22שורייןמחדשבמקוםה-11ברשימהולאנבחר.
מאימועלם,שופטתביןלאומית,תהיהעוזרתהשופטבמשחקאותוינהלמג׳דרושרוש.
אנימגיעהל"אשכולגניםטשרניחובסקי"בתלאביבלפגישתיעםילדיהגן.
נסציונהעשתהאתמול(חמישי)אתהעבודהמבחינתהכשניצחה1:2אתהפועלרעננה,ותמתיןלמשחקמחרביןהפועלכפרסבאלקרייתשמונה,שתייםשנאבקותישירותמולהנגדהירידהללאומית.
אבלאתזהלארואיםבכלל.
איפהאניאמורהלתקועאותוביןכלהארגזיםוהרהיטיםהלאמסודרים?
כיום,באמצעשנותהשבעיםלחייו,השאיפהשלומתממשתסוףסוף:חובבימוזיקהומוזיקאיםבכלהעולםמתפעליםממנוושואביםממנוהשראה.
לפיהחקיקהשאישרהאתהחבילה,שרהאוצרסטיבןמנוצ'יןחייבלאשראתההלוואה.
הקורונהביטלהאתהפעילויותהאלהוגםאתהפסקולשמתלווהאליהן.
אתהמביןמההולךלהיות?
פרסוםראשון:המנצחתהראשונהשלאמריקןאיידולוזוכתהגראמי,קליקלרקסון,צפויהלשחררדואטבעבריתעםמאיהבוסקילה,במסגרתפרויקטשלהקלטתשירחדשבחמששפותשונות.
שרהאוצרנענהב-27באוקטוברלהצעתפשרהשהציעהלויו"רועדתהמשנהלוועדתהכלכלהשלהכנסת,ח"כקרןברק,והסכיםשבמקומותעבודהשבהםמועסקיםעד10עובדיםהמדינהתישאב-75%מהעלותוהמעסיקיםרקב-25%מעלותימיהבידוד.
ואףשככהזהמרגישכעת,אתלאתמידתאהביאותו!
כדילספוראתכמותהתאריםשלפרופ'רבקהכרמיצריךיותרמשתיידיים.
ב-2018הועמדלדיןעובדבאחדהמשרדיםבביצועעבירותשלמעשיםמגוניםופגיעהבפרטיות,בגיןכךשבחמישהמועדיםהציץלשירותיהנשיםבאותומשרד,במהלךהשנים2017-2011בעתשעובדותבמשרדהשתמשובשירותים.
רקכשהיהבן12החליטג'אנלואיג'יבופוןשהוארוצהלהיותשוער,אחרישצפהבמונדיאל1990בשוערשלקמרון.
לעיוןבסקירתאמ"ןעלסגרים-
בגיל22הפכהלאם.
בתוךהמרחבישלנומוניטור,מחשב,אייפדומצלמהשמשדרתלנומהקורהבזמןאמת.
ההערכהכעתהיאשתחלוףיותרמשנהעדאשריזכובבריטניהלראותאצטדיוניםמלאיםכמובעבר.
אפילוהמסלולהמאוירשהקימובירושליםלכבוד20שנהלרומןהנעוריםשלו,''מישהולרוץאיתו'',לאכזהמנחםאותו.
השר,שמודעהיטבלחשיבותהעצומהעבורהכדורגלשלנוועבורמדינתישראלבעצםההשתתפותבמפעליםבזירההאירופיתשלנבחרותהלאוםוהקבוצות,הדגישכייפעלככליכולתוכדילהבטיחאתפעילותהנבחרותוהקבוצותבמפעליםהרשמייםשלאופ״א".
"הדברהשניהואמודעוּת",הואאומר,"גםכיוםאיןבהנהלותמספיקמודעותלנושאהסייבר,וזהבאלידיביטויגםבהפנייתתקציביםחסרה.
ראובןבןשמעון,מייסדהפורוםלמניעתתאונותעבודה,מסר:"הפועליםממשיכיםלשלםאתמחירהדמיםוההפקרותבענףהבנייה,וכבראנועדיםלשלושהפועליםשנהרגוב-2020בתאונותעבודהשונות.
שפיגלראמרכי"אנומזדהיםעםהמצוקותשאיתןמתמודדיםאזרחיישראלבעתהזוופועליםלילותכימיםכדילהעביראתכללהזכאויותבהקדם.
זהמהשאנייודעלעשותכרגע,אבלאנילאט-לאטמפתחאתהתחוםכדישגםהקהלשלהטבעוניםיגיעלכאן.
שופטיהעליוןהורולהעביראתהסמכותלכינוסהמליאהלוותיקחבריהכנסתעמירפרץ.
אניזוכראיךיצחקסיפרליעלהגעתוארצהממשערבמלחמתיוםהכיפורים.
במקביל,גלהפרידותבהפועלחדרהנמשך.
הלוביהחדשיפעילאנשימחקרואנשיציבורשיהוומשקלנגד.
אנימודהלמקבליההחלטותעלהאמוןביובצוותשליומקווהשניפגשחזרהבמהרהבליגתהעל.
רכביפנאיחדשיםמיונדאי,קיהורנו,פולקסווגןגולףדור8,מיצובישיאאוטלנדרחדשועוד15אחריםשאמוריםלנחותבארץעדסוףהשנה.
הרפובליקההרומיתנפלה.
במשךיותרמשניעשוריםהנחהאתתוכניתהראיונותהמיתולוגית"סטודיולמשחק",בהאירחאינספורשחקניםויוצריםמהשורההראשונה.
תורמתמחשבבמיזם"ניידיםבקהילה"
כמנהלתביתהספר'אריאל'ברעננה,היאהקפידהשכלשנהביוםירושליםביתהספרילבשחג,ועלהדרךגםיחגוגלהאתיוםההולדת.
אףשמדוברבילדשאוהבספריםוגדלבביתשאהבתקריאהשורהבו–ברורלכלשמדוברבנס.
אחרכךתקףאתהתקשורת:"היאאויבתהעם"
בורסותהמזרחהתיכוןננעלוברובןבירידות,בהובלתהבורסהבתלאביב,בעודהמשקיעיםמעכליםאתהירידותבוולסטריטבשבועשעברעלרקעהעלייהבמספרמקריהקורונהברחביארה"ב.
החזרהלאימוניםצפויהלסייםאתהחל"תשאליהיצאוחמישהמועדונים:מכביפ"ת,סכנין,חדרה,כפרסבאוגםהפועלת"אשהודיעהעלכךאתמוללפניההחלטה.
תוךכדיבידוקכליהרכבהגיעותושביבניברקלמחסומיםמשטרתייםברחביהעירוהביאולשוטריםולחייליםממתקיםומצותלקראתהחג.
"הואהיהאחראיעלהפיצוציםוהפגיעות",מספראורי,"הואהיהאישמדהיםבמקצועיותשלו.
הואביקשמהבנקהפדרלילהחזיראתהכסףשאמורהיהלממןאתהתוכניות-צעדשעלוללפגועביכולתשלהנשיאהנבחר,ג'וביידן,לרכךאתהמשברהכלכליבאמצעותהבנקהפדרלירבהעוצמה.
משמחמאודלראותאותוחוזרלשחקטוב.
אגב,מישהושםלבמהתוצאותהבחירותשהיוהשנה?
"בעקבותמקריקורונהבאזור,אנחנונאלציםלאלקייםאתהטורניר",נרשםבהודעההרשמית.
כלכךהרבהאנשיםתורמיםועוזרים,אנשיםשאנילאמכירהבכלל,החבריםשלישעוזרים.
ירדןטיילעלאופניובמרכזהמסחריבסביוןוגור,שלבשמדים,פיתהאותולעלותלמכוניתו.
כמהקומותמתחתלאדמההחלולפעולכיוםמהמערכותהקריטיותביותרשלהצבא,ומדייוםמוסיפיםעודועודמערכותרגישות.
בתוךכך,שוטריםשהגיעוביוםשניהאחרוןלעצורחשודבשיבושהליכיחקירתושלרמתי,פרצובטעותלדירתקשישהבשכונתגבעתשאולבירושלים.
בשעהזאתמבקשיםאנולוחמיהחטיבהלחזקאתכם.
הןשכרומקומותודירותוקיבלוהנחיהברורהממרשתילאלקייםיחסימיןבמקוםספציפי.
המשטרהאינהצדלו.
אנימציעהשמשרדהבריאותיציגלנובישיבההבאהתוכניתעבודהלהגדלתמספרהבדיקותל-100אלףביום.
ב-40הדונםשלהמתחםנמצאיםגםמשקחיופינתליטוףשלארנבונים,כבשיםועיזים,וביןהיתרמפעילהחיכיףחוגלימודיכלבנותלילדים,ותכניתטיפולבילדיםבעזרתבעליחיים.
ראשהממשלהנתניהולאפוסלשבסופושלדבריהיוהסכמותעםהאמריקנים,כךשיאפשרולהחילאתהריבונות.
הוויכוחהנצחיבשאלהאיזופלטפורמתמסריםטובהיותר-אוטלגרם,עשוילהיותלארלוונטי,שכןבעינירביםמדוברבפלטפורמותמשלימות.
הואזוכראתד"רסלווין,הרופאשטיפלבובעתשפונהבסירתזודיאקמהאימסנןמלהאחת,"הממזרים".
תנחומינולמשפחתההענפה,בבנייןהארץובהמשךמפעלהתנוחמו".
אזאיךהקרחבכלזאתנשבר?
כנסייתהסגרדהפמיליההמפורסמתבברצלונהנפתחההיוםלראשונה-לאחרשהיתהסגורה114ימיםבשלמגפתהקורונה.
בדקהה-20,המארחת,שהיתההקבוצההמסוכנתיותרבמגרש,גםעלתהליתרון:עבירהממשעלסףהרחבההעמידהאתשלומיאזולאילידהכדור,והאחרוןבעטמ-17מטריםבעיטהחופשיתמושלמתשעברהמעלהחומה,פגעהבמשקוףונכנסהפנימה,לאמותירהלאוהדלויטהסיכוי.
עמדהזוסותרתחזיתיתאתשנקבעבפסקדינוהמרשיעשלביתהמשפטהעליון".
מכיריםאתהאנקטודהעלהאשהשמסכימהלבלותאתהלילהעםגברשאינהמכירהתמורתסכוםכסףנכבד?
מישממשיךלאכזבולקבלקרדיטמרפואההוארועיקהתשבעודמשחקחלשמאודשלוהעלההרבהמאודסימנישאלה.
הערביקייםנתניהומסיבתעיתונאיםשבהימסורהצהרהלציבור.
תורג'מן:"בליחיזוקיהיהקשהלהישארבליגה"
ארה"במתנגדתלהקלותבסנקציותעלאיראןכדילאפשרלהלהתמודדעםהמגפה.
אזמתקבלותהתוצאותהכיטובות.
מזגהאווירהיום(חמישי)צפוילהיותנאה-ותורגשעלייהבטמפרטורותלצדירידהבלחות.
שניםארוכותלקחלדברתבלוךלהריםאתעצמומהמפלההעסקיתוהאישית.
מגדלהפיקוחהמיתולוגישלהשדההוכרזמבנהלשימורויישארכשטחציבוריבשכונתהמגוריםהעתידיתשתוקםבמקום.
"אתכלהתהליךהתחלנועודקודםלכן,הקורונהבאהאחרישבחרנולעלות.
הצטרפתילשירהכמואמריקאיגאה.
דלתאדיווחהעלהפסדתפעולישלכ-28.8מיליוןדולרברבעוןהראשוןשל2020,לעומתרווחתפעולישל10.4מיליוןדולרברבעוןהמקבילב-2019.
שיפורנוסףשראוילציון-עבורמישיורדגםלשטח-הואכיולחדשלבקרתהיציבות-משיכהשבעברהתערבהבאגרסיביות-יתרוחייבהביטול,אךכעתמשתלבתבאופןנינוחהרבהיותר.
אתהאומרשצריכהלהיותאחידותגםבכלמהשקשורלהתקהלויותבחוץ.
המגבלותהחדשותוסגירתהאפשרותלמבקריםבבתיחולים,הובילולכךשילדיםהמאושפזיםמסיבותשונות,שזוכיםבמהלךהשנהללימודיםבבתיספרהנמצאיםבבתיהחולים,נשארוכעתלבדללאמסגרתאופעילותחינוכיתבמהלךהאשפוזהקשה.
קיוויתיבכלליבישלאילכועלהידוקמגבלותהפעם,והנהאנימוצאתאתעצמיכמוכלהמדינהשובבסגר,וזהממשלאבסדר.
שערששווהאליפותלריאל?
לדבריך,איןכלוםכילאהיהכלום,אזמהיותרפשוטמלקחתפסקזמןולהתמודדעםההאשמות.
החקלאיםבקליפורניהקוראיםלנו'החבר'השלהנתונים'".
בהשוואהלרומןרגיל,אולמערכתיחסיםשאיןלהמסגרתמחייבת,מגוריםמשותפיםכרוכיםבמחירגבוהיותרבמקרהשלפרידה(למשל,מחויבויותכלכליות,חוזהשכירותמשותף,חייתמחמדמשותפת,היריון,מבוכה),אךאינםכולליםבהכרחעלייהמשמעותיתבעוצמהובעומקהאהבה.
ניסוקפילוטוובןווהבהייעדרובעקבותפציעות.
"קשהלהתאוששמכלשבועמחוץלמים,ועברותשעה",הוסיף,"צריךליצורקשרמחודשעםהמים,להחזירסבולתומהירות,ובשבילזהנדרשיםהרבהאימונים".
בכיכרניצביםפסלושלמלךרומניהקרולהראשוןועמודגבוהשלשישלבןלזכרהנופליםבמהפכההרומנית.
לדבריו,טראמפהפךאתעבודתול"בלתיאפשרית".
התיאטרוןהלאומינוסדבכללבמוסקבה,לפנייותרממאה(!)שנה,ורקבשנת1928עשהעלייהלנמליפווהתבססבתלאביב.
לאמהפוזהשלהם,מהנפששלהם.
בפוסטשפירסמהבפייסבוקוזכהלתהודה,היאהמליצהלמישעבדובתקופתהחל"תלתעדאתשעותהעבודהוהפעילויותשעשו,ולאייםבתביעהבמידתהצורך.
וכמובןרואההרבהספורטורקמחכהשהתקופההמאתגרתהזאתכברתהיההרחקמאחורינו".
מדוברבשחקןשישלואתהאופיהנדרשכדילהילחםעלהמטרותשלמכביתלאביב.
כוחותהמשטרהפתחובסריקותלאחרשעלפיהחשדשניגבריםנמלטומזירתהרצח-בנייןנטושברחובהמוסכים.
ומילאהימנים,הביביסטיםוהפשיסטים,הסלידהמהמלהשמאלהגיעהגםאלאזרחיםמןהמניין.
מיקיזוהר:"בג"ץמחסלאתהדמוקרטיה,בחירותעשויותלהביאלפסקתהתגברות"
"צריךלחשובמימתחבאמאחוריהפניםהיפות".
מאזהשחרורמהמנדטהצרפתי,בשנותה-40,היאהפכהלמגרשהמשחקיםשלאיראן,סוריה,הפלסטינים,קצתטורקיה,וזכתהגםלמהלומותלאפשוטותמצה"ל.
תגובתהמועדון:"בימיםשבהםעובדיםמוצאיםלחל"ת,חבריהנהלה,עובדיםושחקניםמקזזיםמשכרם,לאראינולנכוןלחלקתלושיםבעשרותאלפישקליםעבורחנויותאופנהומוצריצריכהשגםכךסגורותבימיםאלו.
הליכוד:"איןתגובה"
אמריקהמכבדתאתהודו,אמריקהתמידתהיהנאמנהלעםההודי",אמרטראמפ.
החיסוןהרוסיכברניתןלנבחריםמעולםהעסקיםוהפוליטיקההרוסיתעודטרםאישורוהרגולטורי.
עלהמאבקבאכיפתההנחיותאמר:"רקאתמולושלשוםחילקנו7,000דו"חות,אנחנומתקרביםלמספרשל300אלףקנסות,אנחנופותחיםבחקירותפליליותועוצריםחשודיםשיוצאיםמהביתכשהםבבידודאוכשהםחולים.
עלפיהדיווחיםבתקשורתהארגנטינאית,האשהשבהלפניקצתפחותמשבועייםמביקורמספרד.
בכלמקרהשלאזעקה,ישלהישמעולפעולעלפיהנחיותפיקודהעורף".
התואר"מדהימות"הואלשוןהמעטהביחסלסימפוניותשלהיידןשהצטלצלובו.
"קבענוגבולותגזרה,מהעושיםומהלאעושים,מהמוגדרחצייתקו–כדישיהיהסדרומשמעת,ובעיקרבדקנושאנחנויודעיםמיעולהלגגכדישלאיהיהנוערשולייםשיכתיםאתכלהקהילהכולה".
הקינגס(23:15)היוצריכיםלשחקטוברקרבעאחד-האחרוןבמשחק,בוהביסואתהסאנס(23:14)16:36.
האימוניםהחלולקרטע,הקושיגובר,ואנילאשםוהיעדמתרחק.
גםאז–כותרות,הודעות,הכרזות,חגיגות,ועדעכשיואיןבישראלאי-הפללה.
כעתמשרדהמשפטיםמעלהאתההצעהבכמהחלקים.
שרההגנההאמריקאי,מארקאספר,אמרשהואמאמיןשהפיצוץהאדירבנמלביירותהיהתאונה.
טטיאנהחייקיןהיאהאשהשנדקרהלמוותאתמולבבתים:"אמרנולהלעזובאותו"
הדוקטורנטיםדניאלאיסטרטהויהודהפילניאק,מתוךקבוצתהמחקרשלפרופ'חגיאיזנברג,אמרו:"למרותשבתיאוריהציפינולתוצאותחיוביותבהצלחתהשזירה,היהצורךלעבורכברתדרךלאפשוטהבהשגתהמדידותהתומכותבה.
בחדשות12פורסםתיעודמ-20באוגוסט,בונשמעתא"לבמיל'אמירהשכל,טייסחילהאווירלשעברשהשתתףבהעלאתיהודיאתיופיהלארץ,אומרלשוטרים:"שניםהקדשתילהביאאתההוריםשלכםוזהמהשאנחנומקבליםמכם.
הפארקהמקורהממוקםבתוךמתחםקניוןווסטאדמונטון,שהואאטרקציהבפניהעצמה–עםיותרמ-800(!)חנויות,שנימלונותומעל100מסעדות.
במרכזהמחזה,בושיחקפינקוביץ'לצדבתו,אישהשמתאהבתבצעירותהבגברשסובלממחלהקשה,מחליטהלעזובאותווחוזרתאליובבגרותה.
החלמאותוהרגעטורסבעצםמחקאתעתידואצלה"עטלפים"ונשאאתעיניולמועדוניםגדוליםיותר.
עודריגשאותיהשנהלעמודעלכבשהמטוס,בגלהעלייההקודםלפניכמהחודשים,עםשרתהעלייהוהקליטה,פנינהתמנו-שטה,שעלתהבגיל4מאתיופיה-היאתגיעבמטוסעםהעוליםמחר".
האיירפודסהראשונותלאנראומרשימותבמיוחדעלהנייר,אבלשינואתשוקהאוזניותמהקצהאלהקצה.
אנילאקבצןואנילאמחזרעלפתחיםשלפקידים.
אםמסתכליםעלהמספריםשלובניויורק,הואאמנםקלעפחותמעונתוהאחרונהשם(22.7),אךרשםשיאיקריירהבריבאונדיםואסיסטים.
הםאוספיםאתהמידעמכלפעילותאפשרית-החלבשימושבאימיילים,דרךהחיבוריםלרשת-כדילחשבאתציוןבאחוזיםשלפרודוקטיביותהמשרדכולו.
"היינוקצתאופטימייםמדי,כדילנצחצריךלהבקיע",סיכמהבצערנאלייה,אבלהחמיאהלקבוצהשלה:"ועדיין,הםנתנוטורניריפה".
דוניסמשנהאתעמידתהקבוצהשלובהתאםלדבריםהחדשיםשלומד.
כולנורוציםלהבריאאתהכלכלהשלנו.
במהלךהמשברוהסגרהממושכיםהוכשרו23בתימלוןבישראללריכוזחוליקורונה(ומאוחריותר,אנשיםהמחויביםבבידוד),במימוןהמדינה.
עלהניירמגיעלכלאחדמאיתנוהכול.
מזגהאווירמחר(חמישי)יהיהמעונןחלקיתעדמעונן.
טענותהמדינהכפישהובאובביתהדיןלעבודההיוהפוכותלאופןשבוהתנהלהבתקופתהמשבר,והשופטיםגםנזפובמשרדיהממשלהעלכךשחיכועדליוםהאחרוןללימודים.
בדרךכללנדחסוכ-100בניאדםבקרון,ללאתנאיםבסיסייםכגוןאוורור,מזוןאומים.
בנוסףחמ"להקורונהשלהקופהאמורלהתקשרולוודאכיהאדםבבידודהמתאיםבביתואובמלונית.
השוניביןהזהויותוהרצוןלאבחןאתהזהותהקהילתיתולגבשסביבהאתהקהילה,יוצרניכורבמקרההטובואיבהבמקרההרע.
איילתמאוהבתבגברנוסףחוץמבעלה,ומוצאתזמןלהיפגשגםעםאחרים.
קפלןמספרתכיעברהתהליך.
במהלךהתקופההמאתגרת,עולםהפרסוםלמדשיעורמענייןבהקשרלמדדיהצלחהשלקמפיין.
"אבאמתבטיול,כשעשהדברשכלכךאהב"
פסקדיןשנתןהשופטעופרגרוסקופףבעקבותערעורשהגישגרין,חשףאתמאבקוהממושךלהכשירשימושבלתיחוקישעשהבמשךעשרותשניםבנחלתושביישובבצרה.
הסנטרמחזיקבמסגרתגוףענקיתוידייםארוכות,שעוזרותלולארקלחסוםזריקותאלאגםלהרתיעשחקניםלנועלכיוונומלכתחילה.
בעיתוןמצייניםכיישנםשלושהתרחישיםסביבהשחקן:הראשון,רונאלדויאלץלמצואקבוצהאחרתבאירופהשתהיהמוכנהלשלםלוסכוםכזהויובנטוסתהיהמוכנהלהיפרדממנותמורת70מיליוןאירו.
אותםמיםמובליםלחממותצמחיםלטובתתהליךפוטוסינתזה,שנעזרבפחמןהדוחמצנישבאוויר,וכןבמיםובאנרגייתהאור.
משברבניהערובההתחילעשרותשניםשלעוינותביןהמדינות.
החרדיםהפנואתזעמםבעיקרלעברנתניהווהליכוד.
בארגוןדרשולבטלאתקיזוזהשכראשרביצעובמועדוןלשכרהשחקנים:"קיזוזמשכרספטמברבוצעשלאכדין:לשיטתכםהםהיושלושהשבועותבחל"ת,רקלאידעושהםבחל"ת".
אםלעומתזאתהצלמושלםואינוחסרדבר,הרישאותואדםנחתםלחיים.
בקרבנהדרבןחמישהסיבובים,האלופההסיניתז'אנגוויליגברהבהחלטתשופטיםחצויהעליוהנהינג'ייצ'יקהפולנייהושמרהעלהתוארבמשקלקש.
מועמדותושלשמעונימפתיעהמכיווןששיוכוהפוליטיאינולליכודישירות,כמושלרביםאחריםשאותםרגבפועלתלקדםבימיםאלהכדירקטוריםבחברותממשלתיותבתחוםהתחבורה,אלאלמפלגתש"ס.
משרדהאוצרשיגרהיום(חמישי)למנהליבתיהחוליםוקופותהחוליםאתטיוטתהשימועבנושאכלליהתחשבנותביניהםבשניםהקרובות,מהשמכונהגם"חוקהקאפ".
בענייןאחר-הדירוגהעולמיוהאולימפיהחדשפורסםובושגיאמוקיאלוףהעולםב-81ק"ג,פינהאתמקומובצמרתלמתיאסקאסההבלגי.
שחקנימכביחוגגיםבסיום.
מפגיניםרביםניסולהגיעהערבגםלאזורארמוןהנשיאות,מעונוהרשמישללוקשנקו.
כךלמשל,לפינתונימשרדהתחבורה,בגושדןהיקףהנוסעיםהיהרקכ-40%,בנגבהשיעורהזההיהפחותמ-10%,באזורהשרון15-10%,בבקעתאונו15%ובירושלים50%.
"הציורנעשהעלמנתלהכפיש,ותמידהוצמדהאליופרשנותשלילית,אבלאנחנויכוליםללמודמכךרבות".
מטבעהדברים,שאלתשקלולנזקמולתועלתחברתיתהיאשאלהערכיתאמורפית,הנתונהלמגווןרחבשלפרשנויותועמדות.
במסגרתהפרויקטתיחצבמנהרהבאורךשל600מטריםשתחלוףמתחתלמחסוםקלנדיהולעיירהא-רם.
ככלהנראה,ההחלטהתרמהתרומהמכרעתלפרוץהגלהשנישלהתחלואהבישראל,לאחרשמספרהנדבקיםבקורונהבמערכתהחינוךגדללכ-2,300בתוךכחודשייםבלבד.
יו"רהמנהלת,ארזכלפוןנמצאבקשררציףעםהמשנהלמנכ"למשרדהבריאות,פרופסוראיתמרגרוטו,כשבשיחותהאחרונותהובהרכיעדלסוףהשבועהבאיישלחמכתבהתשובה.
מצדשני-העולםנכנסלסגר,ובודקיהתוכןשלפייסבוקנשלחולבתיםללאיכולתלעבוד,מפנישפייסבוקלאאיפשרהלגשתלמידעאישיעלמשתמשיםמחוץלמשרדים.
פרטיםאלהחשוביםכדילאפשרלמטופללבחורבחירהמושכלת".
אגדתהכדורסלובעלישארלוטהורנטסהחליטלעזורלארגון"פידינגאמריקה"עםתרומתענק:"אניגאהלתרוםכדילעזורלרעביםבארה"ב"
עדיףשזהקורהעכשיוולאבסוףהעונה-בתקופותהכרעה".
לאהיולנועציםיותר,והחלטתילהיכנסליערולנסותלמצואעציםיבשים.
האםאניממשיךבמהשאניחושבשהיאהחלטהנכונה?
ג'ורג'בושהאב,שהגיעאחריו,אומנםהותיראתרישומובספריההיסטוריהבגללמלחמתהמפרץ,אךנותרזניחבעלילותהבדיוניותשלמארוולששלחואותודווקאלזירתהיחסיםעםמוסקבה.
"אלפאיס":פעילותהביתהתחתוןבפרלמנטהופסקהלשבוע.
הואאולילאיתקוףאותוישירות,אבלישלומספיקאנשיאגרוףשיעשועבורואתהמלאכה.
הנושאהשנישאעלההואאיראןוהנושאהשלישישאעלההואאיראןועוד".
אופיםעוד25דקותב-170עדשמתייצבומזהיב.
מכביחיפהעשויהלאבדבקרובאתלואיסויסנטהמתאו,מנהלמחלקתהנוערשלהמועדון.
אנחנומחויביםלמדינתישראל,מחויביםלחברהבישראל.
במקוםלהגןעלינוזההפךללתקוףולאיים.
כךאמרושניאנשיםשהיועדיםלהוביקשולשמורעלעילוםשם.
לפינתוניהסוכנות,מספרהמתיםמהנגיףבארה"בהגיעהערבליותרמ-20אלף,ובאיטליה,שםנרשמוביממההחולפת619מתים,הואעומדכעתעל19,468.
השחקניםהצחיקוקודםכלאתעצמם.
"זהממששוקטוטאלי.
"אםומתיאוהדיםיחזרולאיצטדיוניםזולאהחלטהשלהבונדסליגה,אלאשלהפוליטיקאים",אמריו"רהבונדסליגהכריסטיאןזייפרט,"המינהלתאינהדורשתאומצפהלדבר,אלארקלהעבירמסרכיאנחנומוכניםלקחתצעדקדימהכשיגיעהזמןהנכון.
אמנם,גםבבתיהחוליםהכללייםישעומסים,אבלאצלנוהקירותמתקלפים,ישעובש,צפיפותנוראית,מיטותרעועותותנאיםקשיםשיוצריםתחושהלאנעימהלעובדיםולמטופלים.
סלבויז'יז'קרוצהלהצילאתהעולםעם"נוסחהברוטאליתואפלה".
כך,עונהשכבראיבדהכלענייןומשמעותחזרהלחייםבןרגעוהצליחהלמשוךאחריהאנשיםמכלקצוותהעולםבניגודלכלהציפיות.
אפילושלוםלאהייתםאומריםאחדלשני?
כןצריךלדאוגלעסקיםהקטנים,להקפיאלהםארנונה,ולהעלותאותםעלמסלולצמיחה.
הבורסהנעלהאתיוםהמסחרהראשוןשלהשבועבעליות,במקביללהתקדמותבמבצעחיסוןהאוכלוסייההמקומית-ועלאףהסגרהכללישיחלהיוםבשעה17:00.
במסגרתהתוכנית,המקודמתעלידימשרדהבינויוהשיכוןורשותמקרקעיישראל,תוקםשכונתמגוריםחדשהשבה5,000יחידותדיורו-300יחידותדיורמוגן,במבניםשל12-5קומות.
גלעדהרופאשלהמחלקהביקששאקראמהרלצוותיםלעשותהחייאה.
הדיווחעלהתאונה,באזורנתיבות,התקבלבמוקדמד"אבשעה00:17.
כ-70%מהאחיםהמוסמכיםהעידועלצורךביזמות,לעומת26%בלבדמהמתמחיםברפואה(השיעורהנמוךביותרביןמשלחיהידשנמדדו).
עםצאתולדרךשלמיזם"ביתהספרשל"סבלוהצהרוניםהפרטייםמנפילתהכנסותבקיץ,בשלהמחירהמסובסדשהציעובתיהספרבמקוםהקייטנותשסיפקואלה.
האגודהנוהגתבאפססובלנותבנושאזהודורשתממשטרתישראללחקוראתהפרשהולהעמידלדיןאתהמעורביםבדבר.
השלטהזה,מהמקומותהבולטיםשבהםהמכונהשלסונינבדלתמזושלמיקרוסופט,כוללמנגנוןרטטייחודיומדויק,שיגרוםלכםלהרגישתחושהמסויימתכשהדמותפוסעתעלמתכתותחושהאחרתכשהיארצהעלהחול.
איךאתםמעודדיםהאחדאתהשניבסיטואציההזו?
"נתניהולאינצלרובמקרישל61כדילהקיםממשלה",אמרהגורם.
הנקודההישראליתומהאנחנוחושבים:מרביתהשינוייםשבוצעובפנאמרהלאבאמתרלוונטייםלשוקהמקומי.
למעשההייתיהיחידבארץוביןהבודדיםבעולם.
גםסרינהוויליאמס,שזכתהשבעפעמיםבווימבלדוןקיוותהלהשיגאתהגראנד-סלאםה-24בקריירהבמגרששהיאמאודאוהבת.
דוברישניהקונצרנים,כמו-גםאנשיהנציבותהאירופאית,סירבולהגיבאולהתייחסלנושאבכלדרך.
עדמתיימשיכונתניהווכנופייתולתעתעולהתעללכךבאזרחיישראל?
בסופושלדברנאלצנולקבועאתמותו".
"זההיהחלוםיפהפה.
ביןהיתריגויסופנסיונריםשלמערכתהחינוך,סטודנטיםומובטלים.
חוסרהאופטימיותוהיעדרתקווהשאוליהשנהיהיהיותרטוב-זהמהשמלווהאתהירוקיםבכלשנהב-5-4השניםהאחרונותלפחות(כיבשניםהראשונותלבצורתאישלאחשבשהיאתתארךכלכך).
המשחקיםנערכוללאקהלבמתחםהבועהשלהליגהבאורלנדוושוחקובמתכונתשונה-עשרדקותלרבעבמקום12.
אלההבנותששומרותאלינו,בושהשזההיחסשהןמקבלות.
"ואזהבנתישיהיוחבריצוותשלעולםלאאזההללאהמסכות"
באחדהימים,כךנזכר,נסעעםאשתולעתידלטיולבעכו,שםעצרובירידשכללמשחקהטלתחצים("אינדיק")נושאפרסים.
גםהיהרעב,כולםרצולהיותביחדולהתאמן,היהאיזוןביןצעיריםלמבוגריםוזהאחדהדבריםהכיחשובים.
"היאלאמודעתלמהשקורה,היאבהלםמוחלט.
לאחרשימוענפסלרישיוןהנהיגהשלהנהגל-30יום,ובנוסףהואזומןלשיפוטמהירבגיןאי-ציותלהוראתשוטר,בלתימורשהלסוגהרכבוהשחתתלוחיתרישוי.
מכאןלהיבטהבינלאומישלפסקהדיןהחשובהזה.
אלנילשיחקבמשחקהליגהביוםשניהאחרוןמולמכבינתניה(0:7לנתניה),עברבדיקתקורונהביוםרביעי,ובדיקתויצאהחיובית.
גםמיששכחשישנהקורונה,קיבללכךתזכורתבמסדרונות,שםהמסכההיתהאחידהכמעטכמוהתלבושות.
הבוקר,בנאוםבפניהביתהתחתוןשלהפרלמנטהגרמני,הביעהמרקלתמיכהבהרחבתהסגרובהארכתחופשתהחגמבתיהספרעדל-10בינואר.
בינתייםישסיכוישהליגהלאתיפתחבגללשאיןפתרוןבריאותי.
"שיפסיקלפגועבנו".
ישלהקפידעלקיוםמרחקשלשנימטריםלפחותביןהעובדיםבכלהמקומותוהמתאריםבהםהעובדיםנמצאים.
חלבוןבקרההואוסתשלמערכתהחיסון,ובשניםהאחרונותהתגלהחלקובתהליךהסרטני.
בנימשפחתושלמג'דמרוואןהוסיפוואמרובכאב:"רצינולסייעלמשפחותכדישהילדיםשלהםיקבלואתהאיבריםשלבננוהגיבור.
"ממשלתמיעוטהיאלאדגםשמקובלבישראל,אךהואלגמרימקובלבעולם",הסבירמנהלהתוכניתלרפורמותפוליטיותבמכוןהישראלילדמוקרטיה,ד"ראסףשפירא.
לדבריהחוקרים,מתבררשכאשרההפרעותהאמורותמשתנותעלפנימרחקיםגדוליםמאורךהגל,נוצרדפוספיזורייחודימאוד:האוריוצרערוצים(ענפים)שלעוצמותמוגברות,וערוציםאלהממשיכיםלהסתעףשובושובככלשהגלמתקדם.
בדמותהזאתלארואיםמישהושחותךאנשיםלחתיכות.
משחקהפתיחהשלכםבליגהשהיהאמורלהיותבחמישישעבר,נדחהלשניהאחרון.
"אנילאאתןלךלנסועלטיולהזהלבד",איליהעונהבתקיפות.
הואמצטייןביכולתשימורטבעיתכךשהואיכוללהישמרללאקירורולאצריךלחשוששיתקלקל.
חוויתידחייהוחוסרתמיכהמצידו,ובעתשאנידואבת,פצועה,מזועזעת,בןהזוגמכריז"אנילאעוזר"ומגיבבתוקפנותלבקשותעזרהמצידי.
אךהתרומההאמיתיתשלכהנאלפרויקטהיאהשיר"כולנואותוהדבר"הזועםעלמצבהאבטלהויכוללהפוךלהמנוןהתקופה.
נתניהוהצליחלשכנעאותולבואלשיקוםבישראל.
הואכיהןגםכיו"רהוותמ"ל(הוועדהלתכנוןמתחמיםמועדפיםלדיור).
"זהבאמתיכוללהשפיעעלהרבהאנשים,במיוחדעלהאנשיםהמבוגריםיותרשאיןלהםגישהלטכנולוגיה",אמרהסאנצ'ס.
תמידהייתיכזה.
הואהבהירשהואהטילוטועלהתוכנית.
מאמציההצלה,כאמור,לאהועילו.
הרעיוןהיהלשלבשלושתרופותשחייבונטילהשלכמותגדולהשלכדורים,לעיתיםעדכ-15כדוריםביום.
עשרותחוליקורונההשוהיםבמלוןדןפנורמהבתלאביבקיבלובצהרייםהודעהמפיקודהעורףבההםמתבשריםכיהמלוןייסגרכברמחרוהםיעברולאחדמשלושהמלונותבירושלים,נהריהאואשקלון.
סיןחוששתבמיוחדמנדבקיםשיגיעומחו"ל,אוממקומייםשלאסובליםמתסמיניםולאיודעיםשהםמדבקים.
כלצעדנוסףשיינקטלהמשךלדו"חזה,כפוףלהחלטתהמדינותהחברותבמועצתזכויותהאדם,שתדוןבדו"חבמהלךהמושבהבאשלהמועצהשיחלב-24בפברואר",אמרההנציבהבצ'לט.
לעומתו,המגןאיקווםאוטיןטרםסייםאתתקופתהבידודולאישחק.
במסלוליםלבני60+התשואההיתה1.8%,עםטווחשל1.5%.
חברתכרטיסיאשראיכאלשבשליטתבנקידיסקונט(72%)והבינלאומי(28%)פותחתאתהדו"חותהכספייםשלחברותכרטיסיאשראילרבעוןהראשוןשל2020עםהפסדנקישל7מיליוןשקללעומתרווחנקישל37מיליוןשקלברבעוןהמקבילבשנהשעברה.
מצדשני,ענקיותרכבוטכנולוגיהאחרות,עםלאפחותכסףוהשפעהבמסדרונותקבלתההחלטות,לאהצליחולהשיגעדייןהתקדמותמשמעותיתבנושא.
כמוכן,כ-82אלףאישחייביםבבידודנכוןלאמשוכ-46אלףמהםבאובמגעעםחוליםמאומתים.
ואםאיןביכולתכםלהגיע–כמהפשוטזהפשוט–להודיע,ולקבועמחר!
הצוכוללאתכלמישהגיעאויגיעמהמדינותשברשימה(ולאשההבמדינהאחרת)ב-14הימיםהאחרונים.
לשאלהכמהעולהצמידכזהענהמירוןכימדוברב-15דולרלצמיד.
בימיהבינייםמצאוהיהודיםדרךמרתקתומקוריתלמחותאתשמושלהמן:עלפיסתעץאואבןכתבואתשמושלהצורר,והכובהבכוחעדשהאותיותנמחקו.
ניתןלהשיגאותובחנויותחשמל,מאפיותתימניות,בשווקיםאותנטיים(כמושוקרמלה),בטירהובכפריםערבייםוגםבכלבושיגריס(אבןגבירול11תלאביב).
עםהממצאיםהחשוביםשהתגלובאתרנמניםמפעלמיםמרשיםמאיןכמוהו,ארמוןכנעניומבניםמהתקופההישראליתהקדומהכגוןמצודהומגדל.
"ההתפטרותלאמקובלתעלהנשיאוהשרימשיךבתפקידו",נמסרמטעמושלארדואן.
לאחרמכן,חזרולכיסאהראשוןונסולתתלאותוחלקפגיעאתמהשהואביקשלשמועאולהרגישמכם.
בילוגנקברבטקסקבורהיהודיבחלקהלמחוסרידתבאשדוד,שכןבעירמגוריואיןחלקהכזובביתהעלמין.
כץגםהבהירלנציגושלהנשיאהאמריקנידונלדטראמפלאזורג'ייסוןגרינבלט,ולנציגיהממשלהנוספיםשאיתםנפגש,אתהחשיבותשישבמעורבותםלטובתחתימתהסכםביןישראללמדינותהמפרץבטקסעלמדשאתהביתהלבןעודלפניהבחירותבארה״ב.
השרבנטהוסיף:"אניקראתיבתקשורתעלהחלטתראשהממשלה.
עכשיואפשרלהתרכזבכדורגל"
נתניהואמרכיהימיםהקרוביםיהיומבחןלציבורהישראליבכלהנוגעלעמידהבהנחיותהקורונה-ובהתאםלכךיוחלטאםלהטילהגבלותחדשות.
רקכךניתןלתאראתמהשעברשירצדקבהפועלבארשבעבשניםהאחרונות.
בריאלמדרידחיכולחזרהמהפגרהכדילראותאםהפתיחההמאכזבתורצופתהפציעותשלהבלגיבמועדוןנבעהמחוסרמזל,אושהואפשוטלאיכוללסחובאותהכפישציפוממנו.
עלפיסקראחר,מ-2018,אחתמחמשנשיםבבריטניהלאיכלהלהרשותלעצמהלרכושמוצריםהיגייניםלפחותפעםאחתבחייה.
עודנכתב,כיסיןלאדיווחהלארגוןהבריאותהעולמישנגיףהקורונהמדבקבמשךרובחודשינואר-במטרהלהמשיךלהזמיןציודרפואירבמחו"ל.
בזמןשהשריםדניםעלהחזרתהגניםוכיתותא'-ג',מעידיםהגורמיםהמעורביםעלקשייםבלתיפתורים.
האלבוםהראשוןמדברעלחוויותגלובליותיותר,היובוהרבהאמירותפוליטיותוהרבהמזההתעסקבחוויהלאומיתאובחוויהשלדור.
מחקרזהמציגלנוכיכלעודעוקביםאחרעקרונותהאימוןהשוניםאזהתוצאותיהיוזהות,לפחותבהקשרשלעלייהבמסתשרירוכוח.
"אלובעצםהמלחמותשבינילביןעצמי",היאאומרתומסבירהאתהנוכחותשלהדגלבכלזה,"הדגלהואסוגשלזהותמבחינתי,משהושעוטףאותיכמובדאובגד.
השפיתבתעמיבוזגלוהכינהלקראתראשהשנהתפריטאוכלמוכןטבעוני.
אחריתקופהארוכהומתסכלתבמיוחד,יעקבהצליחלמצואבעזרתהרופאהשלואתהטיפולהתרופתישמאזןאותו.
ואמנם,אנשיםשאומרים"דבריםכאלהואחרים"יהיובדרךכללגםאלושיציעו"פתרוןכזהאואחר"ל"בעיותכאלהואחרות".
ככלשהתקדמוהשנים,נכנסומאכלירחובמתרבויותשונותעלפניהגלובוס-טורטיותמקסיקניות,נודלסאסייתיבקופסתקרטון,פישאנדצ'יפסואפילוסושיטו-גו.
ב-2006ביתהמשפטהמחוזיבתלאביבהרשיעמטפלתבת32מפתחתקווהבהתעללותבחסרישעובתקיפהבנסיבותמחמירות,לאחרשהכתהתאומיםבנישבעהחודשים,וגזרעליהמאסרשלשנהוחצי.
אפשרלחכותלמטייליםעלכבישהערבההישןאולהמשיךלמצודתיטבתהבעקבותסימוןהשביליםהכחול.
הואהתייחסלחידושאירועיהתרבות:"זההיהקצתלאהגיוני.
היאפחדהמסבתאשלהומהביתשלהבונאלצהלבלותחופשותקיץ.
פסטיבלערדהיהונותרמיתוסבקרבקהילתהמוזיקהבארץ-עבורמישהיהשםועבורמישחלםלהיות.
ראשהממשלהבנימיןנתניהושוחחהיום(ה')בטלפוןעםנשיארוסיהולדימירפוטיןעלההתפתחויותבאזורועלעניינהשלנעמהיששכר.
פתאוםנפעראיזהחללחדשכזהובלתימוכר.
הקבוצהשלפרנקלמפארדהפכהבקיץלמסקרנתביותרכשהנחיתהשמותגדוליםמהליגההגרמניתכמוקאיהאברץוטימוורנר.
אבלמבדיקהשערךהמבקרעולהכיעדלדצמבר2019,ובמשךיותרמשמונהשנים,רח"ללאהגישהלוועדהולקבינטהמדיני-ביטחוניהצעהלקביעתמנגנוניםלגריעתוהוספתמתקניםחיוניים.
"אנחנורוציםשכולםילכומפה–אמריקה,ישראלוכלהפוליטיקאיםהמושחתיםבממשלה",אמרראעדאבוזהרה,עובדבמשרדהבריאותמהעירסמאווהבדרוםעיראק.
אםיימשךקצבההדבקההנוכחיבאיטליה,היאתעבורבאמצעהשבועאתסין.
הרובלנחלשב-2%מולהדולרל-74.9886רובללדולר,לאחרשקודםלכןצנחב-3%.
"החלוםהבאמבחינתיזהלפתוראתהבעיותשעדייןקיימות.
מטרתןלצבועאתימיהקורונהבצבעיםשלאופטימיותושמחה.
חדריהכושרוהמספרותייסגרוובעירתתאפשרהתקהלותשלעדשניאנשיםבלבד.
זאת,לאורמקריםחוזריםשלהתחזויותושלפרסומיםמטעיםאוחלקייםמצדמטפליםשונים.
חלקמהמפגיניםהשליכובקבוקיםואבניםלעברהשוטריםשאיבטחואתההפגנה,אחריםהשחיתואנדרטהלמלחמתהעולםהראשונהומפגיןאחדאףריססאתהמלים"הואהיהגזען"עלפסלשלוינסטוןצ'רצ'יל.
קופתהחוליםהגדולהבישראלנערכתלהגעתחיסוניהקורונהלארץ,מתכוונתלפרוסמאותעמדותלטובתכחמישהמיליוןמבוטחים-וגםלהגיעלבתיקשישים:"החיסוןיינתןבסניפים,אבלגםבמתנ"סיםואולמות".
ב-1984הייתהסליבאןהאישההאמריקניתהראשונהשביצעההליכתחלל,לאחרשיצאהאלמחוץלמעבורתהחללצ'לנג'ר.
הסופההכלכליתשעומדתלפתחהשלישראלתהיהמבחנוהאמיתישל"מרכלכלה".
עלותהשיקוםהימיתהיהגבוההמשוויהנפט.
השינויייטיבעםסיעתדרךארץשליועזהנדלוצביהאוזר.
גםיובהיכולהלהרוויחמזהלאורךזמן.
בנוסףלכך,ניסתהיחידתקומנדומיוחדתשלחיזבאללהמכוח"רדואן'"לחדורקרקעיתלישראל.
מבחינתםשלכלכלניםציוניים,סכומיםאדיריםשלהוןיהודיעזבואתהיישובבמקוםלהיותמושקעיםבו.
מישקיבלהאיומיםעלחייהוהואשמהבריגולעבורישראל,הצטלמהעםראשהמוסדיוסיכהןוהתבדחה:"עכשיוישבסיסלטענות"
מח"שהודיעהלעו"דאיתימק,המייצגאתהשומר,שהחליטהכיאיןמקוםלפתוחבחקירהפליליתנגדהשוטר.
דבירהיהקוראבובאדיקות,לומדממנוומיישם:שותלונוטע,זורעוגוזם,מנסהומחדש.
"עשיתישנידבריםחכמיםבחיים:אחדשהצטרפתילמחניודה,והשנישידעתימתילצאתמהשותפות.
ברישוםישירלמסחרהחברהלאמבצעתגיוסהוןורוד־שואולמשקיעים;והיאתתמחראתהמניהבמשאומתןעםהמשקיעים.
מביןארבעתהמרוציםשטרםהוכרעו,בשנייםצועדיםהרפובליקניםביתרוןשכנראהיסתייםבניצחונם,באלסקהובצפוןקרוליינה,והשנייםהאחריםהםשניהמרוציםבג'ורג'יהשייגררוכנראהלסיבובשניבינואר.
המיזםמשלבביןתרומתמחשבניידאוטאבלטשלתושבים,וגםנותןאתהאופציהלהתנדבבשינועהמחשבים,בדיקתהאיכותשלהםוהדרכהעלהפעלתהמחשבלמישזקוקלכך.
לפישעהלאידועעלחוליקורונהבקרבהשגרירים.
עלינולהתמודדעדייןעםבעייתהתנעשלנו.
כן,האירוניהההיסטוריתהפכהאתהמקוםהזהלמקוםמפלטשלשקטושלווהבירושליםהמודרנית,הפקוקהוהרועשת.
"החברותשמדורגותבדרךכלללאנמצאותבמצבהזה,שכןאחרישניםשלשוקשורי,חלקגדולמהחברותהתארגנו.
לפיההערכות,אזרחיםשגילםנמוךמ-45יתקשולהשיגחיסוןנגדשפעתלקראתהחורף.
במקריםשבהםבתיהספררכשומחשביםניידיםוטאבלטיםמכספיההורים,הגבייהלאתבוטל,אךביתספרשלאהספיקלבצעאתהרכישהיחזיראתהכספיםלהורים.
זאתלפיעדותםשלגורמיםבבתיהחוליםבמקום.
אניחושבשבןאדםחייבבסיטואציותמסוימותלשמורעלהפהשלו.
בזמןשהיהמאושפז,שבתבןה-66הוציאאתהשיר"בואהביתה"שהקליטעםאחותו,הזמרתלאהשבת,וילדיו,אביהוומנור.
אםהואמצהירעלאהבתוורוצהלהתחתןאיתךבלישנפגשתם,הואלאאפוי.
היוםיוחלטהאםהבנותיחזרולבידודבארץאוימשיכולמחנההאימונים.
מנהלרשותהתח"צאמיראסרף,בראיוןלאסנתניר,שובראתהראשכיצדמשכנעיםנוסעיםפוסט-טראומתייםלהיכנסלאוטובוס–ומניןמביאיםאשראילענףשתלויעלבלימה.
אלתגידושהאישעםהשיערהלבןבזקןלאהזהירמראש.
בגללהשיטה,בגללהצוותהזרוהמבטיח.
ישליפוסטשקראתילו'ג'ינסאחדבשנה',שמתחילעםסיפורעלג'ינסשקניתיממשלפנישיצאנולמסעשלנו.
"אםהיינומטיליםחובתדיווח,הייתימקבלת2,000אקסלים",אמרההפלינג.
"משרדהבריאותניצבבאתגרמורכב".
כלשנותרהואלקוותשפייסבוקתועילבטובהלתקןאתהפרצה.
ארה"ב:מיהאריךאתהאףשלהמועמדהיהודי?
באורמסויםהיאנראיתכלכךבטוחהבעצמהשזהיכוללהיותמפחידאחתשלאכדאילהרגיזאותה.
עקיצותיהןגדולותוכואבות,וכשהןעוקצותאדםכמהפעמים–הןעלולותלהרוגאותואפילואםהואאינואלרגי.
"מגישהתלונהקפץלמסקנהשגויהשלאניתנתלהוכחה,מכיווןשזהמעולםלאקרה",אמרנילמן.
"בגדתםבנולאורךכלהזמןובמיוחדעכשיובקורונה,אמרחמוד.
ההפסדהזהיכאבכמהימים,אבלאניצריךלחזורלעבודכיישכמהטורניריםגדוליםבקרוב".
כנ"ללגביפרקליטהמדינה.
אחריבניסכנין,הפועלחדרהומכבית"א-"מכתקורונה"גםבקבוצהנוספתבליגתהעל:מכבינתניה.
זוויותהןענייןשלניסויוטעיה.
נתניהוחוששכיאםתורכבממשלתאחדות,וייקבעבהכיהואמוחלףעלידיבניגנץשנהוחציאחרישהוקמה,בג"ץיפסולאתכהונתועלבסיסהלכתדרעי-פנחסי.
ולמהבכללצריךאדםאומץכדילומראתאשרעלליבו?
יו"ראיגודהמוזיאוניםואיקו"םישראל,נאוהקסלר,השתתפהאתמולבוועדתהקורונהוהביעהמחאהעלסגירתהמוזיאוניםבשבת.
המשפטהגיעלמקוםהתשיעיברשימה.
עםזאת,נתניהויכולבכלעתלהחליטשהואמביאאתהסיפוחלכנסת.
ה"עריקים"שסומנובמרכז-שמאלמכחישיםכלקשר,ולמרותהצהרותבכיריהליכוד,ממשלתימין-חרדיםעדייןרחוקה.
הואזכהבאוסקרלסרטהזרעל"שיחותנפש"(2003),פרסשלוהיהמועמדעודפעמייםב"שיחותמלוכלכות"(1986)וב"ישובמונטריאול"(1989).
חילוניםרביםכברהבינושהמצבהאבסורדישבמסגרתוהםתלוייםבמוסדותדתיים,בשריחינוךדתייםשמקדמיםהדתהבבתיהספר,אובשריתחבורהדתייםשמונעיםתחבורהציבוריתבשבת-אינוסביר.
כלומר,במצבזההב"אעשויהלפעולכסבסודלעבודותאיכותיותדווקא.
הםמחטאיםאתהפה,אתהאףואתהעינייםכדילהפחיתאתסיכוןההדבקה.
היאפונתהלביתהחוליםכשהיאבמצביציבועדייןבהכרה.
לאמשחקיםעםהפרנסהשלהעובדיםובעליהעסקים.
לאחרעלייתהלישראלבשנת2006,החליפהאתהשוקולדבמטעיהדובדבנים,והגיעהלניהולמפעלריבותוליקריםמהעציםהמובחריםשלהמשק.
ביתהמשפטהמחוזיבירושליםהורההיום(שלישי)לפרקליטותלהעבירלידיסנגוריראשהממשלהאתאישוריהיועץהמשפטילממשלהאביחימנדלבליטלפתיחתהחקירותבתיקים1000,2000ו-4000בתוךשבעהימים.
זינוקבנדבקיםבגרמניה:"התרשלנו,זהמטרידמאוד"
הנקודההחשובהוהקריטיתביותר,שבהגםשגתהישראלבצורהחמורה,היאשתהליךהפתיחהשלניו-יורקנעשהבאופןאיטיוהדרגתילצדהשיפורבנתוניהתחלואה.
לפיגורמיםבכיריםבממשלטראמפ,המשלחתתפעללקדםאתהיחסיםביןישראלומרוקובעקבותההסכםלכונןביניהןיחסיםדיפלומטייםבשבועשעבר.
"מבחינתילשתףדעות,לדברעלנושאיםחשוביםשמענייניםאותנוולחלוקחלומות,זההדברהכינפלאומקסיםשאפשרלעשותהיום,בעולםשלטכנולוגיהוהייטק.
אורנינפטרההשבועוהותירהארבעהילדים,12נכדיםושמונהנינים.
"גםאםכלהכוכביםיסתדרובצורההטובהביותרלטובתהסכםגרעיןחדשומשופר,חברותמערביותלאיזדרזולחזורלעשותעסקיםעםאיראן"
נקודתחןעםמיםבכלהשנה.
ימיםספוריםלפניפתיחתשנתהלימודיםהאקדמית,המועצהלהשכלהגבוההסיכמההבוקר(ד')אתשנתהלימודיםשזהעתההסתיימה.
נשיאותהמגזרהעסקי,המתעמתתבשבועותהאחרוניםעםהתאחדותהתעשיינים,הציעהלממשלהמתווהמשלהלחלוקתהמענק.
השחקןממלאאתהדלישוב,רודףאחרינילשוב,אבלהפעםכשנילמתחמקמהמים,הםשוטפיםאתפרצופוובגדיושלאוהדאואוהדתחסרימזל.
מהמצבושלבנךכיום?
מרביתהפריטים,מקורםאינובארץ.
איךהיההנאום?”
הרימדוברבכספיציבור.
מהמאלהאכןניתןיהיהלראותבניאוםעדייןלאברור.
שוערההצעירשלפ.ס.ז',מרצ'יןבולקה,היהמעורבבתאונתדרכים,במהלכהריסקאתהלמבורגיניהשכורהשלו.
"הפתרוןהמתגבשלאמונעאתקריסתהעסקיםהקטניםוהבינוניים,וכשהםשבוריםונטולייכולתביצועוייצור,לאיהיהכאןמישיחזיראתהמשקלפעילותוהתוצאהתהיהפגיעהאנושהבכלכלה,אנרכיהומשברחברתיוביטחונישמסוכןלישראל.
הואפרץבעוצמהועלהבעקביות,אךבשלבזה,עושהרושםשמדוברבאמןשהונדסהיטבבמעבדתיחסיציבורוניהול.
אוברצינות:רדומזה.
ברקעהשיפורבנתוניהתחלואה,אישרהיוםקבינטהקורונהכיתחלביוםראשוןהקרובותכלולבשלבהראשוןפתיחהשלמוסדותהחינוךבגילים6-0,עסקיםללאקבלתקהל,איסוףעצמיממסעדות,שמורותטבע,גניםלאומייםוחופיהים.
השנייםהיוחלוקיםביןהיתרבנושאהארכתכהונתושליוסימלמד,שעומדבראשחטיבתהתעופה,והודיעשבסוףהשנההואיפרושמהחברה.
רוברובםשלהנדבקיםממנולאחלוכלל,ורוברובםשלאלהשכןחלו–הבריאו.
אניאפילולאיודעתאםאפתחמחראתהמעוןהפרטישליכיתוצאותבדיקתהקורונהאורכותיומייםוההמלצהנזרקהמהרגעלהרגע.
הריהואלאהזיקלמישהואחר,מלבדהעינוישגזרעלעצמו.
אבללאחסרותמשפחותשתיעדואתירושליםלאורךהשנים-משנותה-30עדשנותה-80,באמצעותמצלמות8מ"מ.
אפלהודיעהבתחילהשהיאתשלחמנהלבכירשיעידמולהוועדהולאהבטיחהשזהיהיהקוק.
דיווחמיוחדמברלין:הקהלנשארבבית,דוכניהאוכלשבתווהרעשהחזקביותרהיהשלהשקטבתוךהאצטדיוןהאולימפיבדרביהטעוןביןהרטהלאוניון.
סביבנוהיואנשיאבטחהומד"אלשמורעלינו.
אףמדינהבעולםלאמצליחהבאמתלסגורבגדראתהאוכלוסייההמבוגרתוהפגיעה.
"ישליהרבהזמןליצור",הואמספרבריאיוןלקראתהופעתובמשדרההתרמהלפתחוןלב,ומדברעללילהסדרבסגר:"אחגוגעםגרושתיהגיטרה"
עדותהשלהמטפלת,לעומתזאת,הייתהמבולבלתלפיהשופטת.
ביידן,שנפגשהיוםעםכוחהמשימהשהרכיבלמלחמהבמגפתהקורונה-הכולל13רופאיםורופאות-אמרכיהחדשותהמשמחותעלהצלחתהחיסוןלקורונהשלחברתפייזרלאצריכותלשנותאתההתנהגותשלהאמריקאים.
ת"אהוקםבכדילשרתקהילהמהשולייםשלהחברההישראלית,בתוךשכונהשתושביהבעברוגםבהווההםאנשיעמלקשייום.
"המראותברכביםשלולאשרדויותרמדיזמן,והיהלוגםמקרהאחדשבוהואתדלקאתהריינג'רוברבגזבמקוםדיזלוניפץאתהבנטלי",נכתבבספר.
"בעולםהפוליטיהדבריםמאודשבריריים,אנילאמאמיןלאמירותשלהחרדיםש'בשוםמקרה'.
גםכשהואמנסהלהסבירמדועבניגנץ-האדםשנגדוהואניהלקמפייןארסישהטילספקבשפיותו,צריךלשכוחמזהו״להיכנסתחתלאלונקה״-הואמסביר:״הייתיבשדההקרב.
בכלמקרה,צייןרזכיבשלבזהלאיפורסמוהחומרים,שהושגולכאורהתוךביצועעבירה".
אתםרוציםלצלםאותיבביתהמשפטכחלקממסעהתעמולהרקלאביבישלאנפסקאפילולרגע.
בפעםהראשונההתגלעביניהםויכוח,הואהתנצלוזהנגמר".
איוב-הואולאאחר-מביאלעולמנוהעבריאתה"סדר"(י',י"ח-כ"ב):"וְלָמָּהמֵרֶחֶםהוֹצֵאתָנִיאֶגְוַעוְעַיִןלֹאתִרְאֵנִי.
זהלאאוטומטי,תמידתלויבהופעות.
בעקבותהדבריםאמרשרהפניםדרעי:"זהרעיוןטוב,צריךלהשאיראתהמבוגריםבביתעדאחרייוםכיפור,הםיקבלואתזה".
החיסוניםשורדיםבטמפרטורתהחדרלמשך6שעות.
מחלקתהשיקוםהנשימתיבאלי"ןמיועדתלגמולילדיםהנזקקיםלהנשמהמלאכותית.
למרותזאת,דוברתהביתהלבןסטפניגרישםאמרהכיהםלאמוטרדיםמדבריושלבר.
גוטמןעזבכזכוראתהפועלחדרהלפנימספרשבועותודגוהחלאתהעונהכמאמנהשלעירוניקרייתשמונה.
לונדוןירדהב-0.7%;פרנקפורטנחלשהב-0.5%;פריזירדהב-0.6%;מדדסטוקס600הכללאירופיירדב-0.7%.
סאגתמכביתלאביב,אויותרנכוןשחקניה,נגדמינהלתהליגהולהפךנמשכת.
ישאנשיםשחייםבבועה,אנימבינהשאנחנובעידןשלשפע,אבלישקרעפנימי.
אתהתהליךהמורכבהזה,הדורשתעצומותנפש,התבוננותבצרכיהאחרובעצמך,הצליחהאוריתברגמןלזקקלמעטמאדמיליםואיוריםנפלאים.
השלושעושותשימושבתיבותהילוכיםמתקדמות–רציפהבסיוויק,אוטומטיתשמונהיחסיםבפוקוסוכפולת-מצמדעםשבעההילוכיםבסקאלה.
תענוגמושחתלחג,שמשלבכמהמהדבריםהטוביםשישלאיטליהולהונגריהלהציעלשבועות.
אםהואיתעצבן,תגידי:'אבלחשבתישאנחנוקרובים'".
ישלנוחבלילידהואנחנונלחמיםחזק.
אניחושבשמסכותהןדברטוב".
רביםמהתייריםשואליםבעיקרעלמיקוםההתפרצותשלהנגיף,ולמרותשנכוןלרגעיםאלו,ככלהידועלי,טרםהתגלומקריםבאומבריהאוברומאוהשגרהממשיכהשםכרגיל-החששעדייןקיים".
היוזמההזאתקידמהאתאזורשדרותהתמרים-הרחובהראשוןשלאילתהלאמתויירת-וכךגםאתהרחובותהסמוכיםאליו.
מאודחשובעכשיולייצראווירהנעימהבבית—במיוחדכשישילדים".
"למרותשזותקופהקשהלגיוס,גייסנופישנייםממהשהיהיעדהגיוס",מודהוולך.
איןליספקשההליךהמשפטייתנהלבצורהענייניתוהוגנת.
אלוןסיפרשהואנרגשלהתגייס,למרותחוסרהוודאותבתקופתהקורונה.
מחלקתהחקירותשלהרשותשבהנפגשנולשיחה-היאלאכחוקרתואני,למזלי,לאכנחקר-שוכנתבאחדמבנייניהמשרדיםהארוכיםהפזוריםבאי־סדרמופתיבאור־יהודה.
עריקתהשללוי-אבקסיסהיתהאחדהנדבכיםהמרכזייםשאפשרולראשהממשלהבנימיןנתניהולהמשיךבתפקידו.
בתהשראתהאותהבתמונהמשםבאהגם:"אניצייתנית,אבלישרקאמאאחת".
צריךלבססאתההתנהלותעלנתוניםמדויקים.
למרותשיעורהחיובייםהנמוך,מספרהמאומתיםהיומיממשיךלעלות.
היאהלכהבשבילההדרכה".
חבריועדתהקורונהביקשולהחריגאתחופיהיםממגבלותסוףהשבועוזכולתמיכהמיואבקיש:"משרדהבריאותמתייחסליםכמקוםעםסיכוןמאודנמוך".
המאמןנועםכץתיארבמכתבשפורסםבעיתונותהקיבוציתוהמקומיתאתחוסרהיכולתלעכלאתהמצב.
בניזוגשהגיעושניהםממשפחותעםהפרעה,והשכילולהביןשזוגיותטובהדורשתעצמאותשבאהלידיביטויבמדינהמשלה,דגלמשלהוהמנוןמשלה.
היחסיםהמשיכולהשתפרב-2017,עלרקעהיחלשותההשפעההאיראניתעלעיראק.
כשנולדבראשההרעיוןלפתוחדוכןשיגישרקפיתהעםקבברומני,החזוןהיהה"חלון"שפעלצמודלמסעדת"חייםנלו"בדרוםהעיר,אליובלייניהעירהיומתנקזיםבלילותבשביללתקועסטייקלבןבפיתה.
בעולםמושלם,פרידמןחלםשהיצעהכסףבשוקייקבעבלעדיתעלידיאלגוריתםשמבודדלחלוטיןמרצונותהעםאונציגיהםהפוליטיים.
טעיתםתרגילבחשבון:מיזכאילמענקגדוליותר,מעסיקשהחזירעובדיםמוקדםאומאוחר?
זההיהסמל,כמוהפסלשלסדאםחוסייןשהמוניםריסקובבגדאד.
שילובשלממצאיםהיסטורייםוארכיאולוגיים,לצדגרסאותמצריותלמוצאהעםהיהודיולדמותושלמשהרבנו.
"אנימסרבחדמשמעית.
דבריועוררוהדיםבוועדה,שכןרביםמהנוכחיםלאהבינומדועהמתווהלאמוצג.
אנשיםאולילאימותומהנגיףאבלגםיישארלהםפחותבשבילמהלחיות–בדידותקשה,חסכונותועמלשלשנים,הכלירדלטמיון.
הגןהלאומיאכזיב.
כלהפיצותיהיובקוטר30ס"מומחירןהחלמ-48שקלים,בהחלטלאסכוםמבוטללפיצהבקוטרכזה.
המטרההעיקריתשלנוהיאמתןאפשרותלבדיקהביתיתשאזרחיםיוכלולבצעבעצמםכדילדעתבוודאותאםנדבקובנגיף,וכךנוכללייעלאתההפרדה".
בסוףשולחתהכלללוסיולגלקרפלהעורך.
חמדאן,לבנוניתגםהיא(וכיוםמתגוררתבפריז)-נולדהבביירותב-1976והפכהלאייקוןבסצנתהמוזיקההערביתהאלטרנטיביתוהאלקטרונית.
כלהצוותהרפואיהמטפלבנפגעיםמצוידבחליפתגוףמבודדת.
איךיכוללהיותשלאנדברבטלפון?
הייעודשלהכספיםהאלהבחוקברורמאוד-הכסףאמורלשמשלהפקותחדשותמסוגהעילית,כלומרהפקותשיעמדובסיווגהנוכחישלגופיהפיקוחככאלהשהםבעליערךציבורי.
מש"סנמסרכיהשרהמיועדמשמשגםחברועדותהלסינקיוהאתיקהבביתהחוליםברזיליבאשקלוןועומדבראשארגוניצדקהוחסד.
רקהרוקחהאחראיעלהחיסוןרשאילפתוחבמקריםמסוימיםשבהםהתגלתהתופעתלוואיאצלאחדהמחוסנים-קודסודישיכוללחשוףאיזהזריקהקיבלאותומתחסן.
הדברהמפתיעהבאשבוהבחנתיהואעדכמההאנשיםשםהיונראיםלישוניםזהמזה.
האלכוהולשהוטמןבאדמההוחרםבהוראתביתמשפט,אבלאחרישנטמןשםהחלכנראהלחלחלוזיהםאתמיהמאגר.
"מתיבדיוקהטיסה?"
הואמתקייםבמציאותמקבילהלזושלנו,שבההשליטההאבסולוטיתשלתאגידיםבכלכלההעולמית,והמעברלכוחעבודהרובוטישמייתראתזההאנושי—יצרושכבהחדשהשלמעמדנמוךומנוצל;עובדיקבלןמשועבדים,שתפקידםלהניחכבליםעבורמחשביקוונטים,שייתרואותםבעתיד.
ישעלייהבתוחלתהחיים,והדברגורםלכךשאנשיםמבוגריםנחשפיםיותרלמחלותולזיהומים"(סגןשרהבריאותיעקבליצמן,4בפברואר2019).
"אחותיאמרהלישהמטתיבושהעלהמשפחהבכךשיצאתילרחובודיברתיעםגברים".
אנחנובמקוםטובוהשחקניםמביניםיותראתהכדורגלהבינלאומי,בתדירותגבוההיותרשהםמשחקים”.
האזורשאולילאהיהאורבניבמונחיםתל־אביבייםאבלבכלזאתעירוני,נהפךבבתאחתליישובפרברי.
לדבריהמשטרה,הדריסהאירעהסמוךלשעה08:15,כשהשוטרוהחיילעסקובחלוקתדוחותבצומתועמדומחוץלרכבם.
השירבוצעלראשונהבמחזמר"קרוסל"(1945)ונהפךלאחדהשיריםהמבוצעיםביותרשלרוג'רסוהמרשטיין,ביןאםבאירועיםחשוביםלאומההאמריקאיתוביןאםבפיאוהדיקבוצותכדורגלברחביהעולם.
מל"טהסיורהימייכוללשאתתחתכנפיוארבערפסודותמתנפחות,שכלאחתמהןיכולהלשאתשישהבניאדם.
והתורותזהלאלענותגרואלמנהויתום.
עםזאת,העובדהשהואאינומצליחלהרחיבאתמעגלהבוחריםשאללבםהואמגיעעשויהלהגבילאתפוטנציאלהצמיחהשלו.
התרחשותזוגרמהלסערתרגשות,אשרהסיחהדעתהמןההתלבטות".
בוחניקמסביר:"ישראלהיאחצירגלעםאמזוןכיאיןפהמחסנים.
התחנותשהוצבועדייןמתפקדותאמנם,אבלהתקשורתעםהנהגועםהאוטובוסובתוךהאוטובוסלאעובדתיותר.
חיימובערךשלושהופעותבמדינבחרתישראל.
אםאתםבקטעשלאדםאחדמולהטבע,קרימעונייניםב"נסהבדידות"שלהכנרת,תוכלולהמשיךמעטצפונהולמצואאחתמאינספורהירידותהנסתרותאלהמים.
אני,אחרימסעארוךשעשיתי,נפרדתימהפתרוןהזה.
המועצהמסרהאתהנתוניםבעקבותעתירהמינהליתשהגישההתנועהלחופשהמידע.
מבחינהזוהסרטלאמחדשיותרמדי.
עודנכתב:"אותואוהדשהורחקהביעחרטהעלהתנהגותווהתקשרלעמיביטון,מנהלהקבוצהבמכביתל-אביב,עלמנתלהתנצלוביקשלהעביראתהתנצלותולשחקן.
תהנובדיסניוורלד:הווריירסאפילולאהגיעולפלייאוףהעונה.
השנייםהאחריםשעשוזאתהםשחקןהגולףטייגרוודסוהמתאגרףפלוידמייוות'ר.
כמוטראמפואנויודעיםלהילחםנגדאמריקה".
עלרקעמשברהקורונהוהפיטוריםהנרחביםבמשק,עמותותהסיועכברמצביעותעלעלייהבפניות,אךהחששהגדולהואממהשעלוללקרותאםהמשברלאיסתייםבקרוב.
דרעידוחףלדיוןעםכללגורמיהמקצועבראשותמשרדהבריאות,כדילבדוקהאםקיימתאפשרותלקייםטיסותעםכללההגבלותשיקבעמשרדהבריאות.
אמאשליפשוטהייתהטובה.
השוקהכלכלישנגרםמהקורונהלאמשתווהלשוםתופעהקודמת,ובמבטהיסטוריישסיבהלסקפטיות:משךהזמןהממוצעשעברעדלחזרתןשלמניותלרמההמקוריתשלהןלאחרהתכווצותכלכליתהוא18חודשים.
ישלצייןשעקבההתחממותהנוספתבגזרהעםאיראןישאפשרותשהםעומדיםמאחוריהתקיפהומסתתריםמאחורידמותשלקבוצההאקטיביסטיתבמקוםלהיחשףרשמית".
רודיטיהיהבדבוקההמובילהלכלאורךהמשחה,דבוקהממנהגםיצאושניהמנצחים,שחיינינבחרתרוסיהקירילאברוסימוב,שקבע1:52:09.31שעות,ודניסאבדייב,שקבע1:52:18.16שעות.
אנילאאתןליאירלפידלהיותראשממשלהעםבל"ד".
ביןשארהכלים,ששובצובתוךהקונסטרוקציההמכניתגדולתהממדים:פטישים,צבתות,מגלפתעץ,מסורדיסק,גלגלישינייםבגדליםשוניםועוד.
ציפירפאלימרצהעונששל16חודשימאסר,וברמבצעתתשעהחודשיעבודותשירות.
אירועההנצחה,שמארגנתעמותת"אמריקניםלמעןשלוםעכשיו",היהאמורלהתקייםב-20באוקטובר.
"מייהיהשרהבריאותשלכם,רבאורופא?",הואהמסרהמרכזיבסרטוןשהעלתהמפלגתושלליברמןלרשתותהחברתיות,בהתייחסהלשרהבריאותיעקבליצמן.
בכךהפכהליוןלקבוצההראשונהבצרפתשלוקחתהחלטהדרסטיתכזאתבמטרהלקצץעדכמהשניתןאתההפסדיםהצפוייםשלהבעקבותהתפשטותהנגיףוההשפעותהכלכליותהעצומותשהואגורם.
אפרתיהיהחלוץבשילובאנשיםעםמוגבלויותעלהבמה,ויחדעםהלהקהעשהאינספורסיוריםבעולם.
רביםקראו"להענישאתהרשימההמשותפת"בבחירותהבאות.
מארבלוי,המאמןשלהבילס,קראלסקוטנורוודכדישינסהבעיטהמ-47יארד.
השופטותבדימוסשרהפרישונחמהמוניץמכהנותבמשותףכיושבותראשהוועדה,כךשבכלפעםיוכלולהרכיביחדעםאחתמהןועדהשתמנהשלושהחברים.
אתהעליותמובילותמניותהפיננסים,בראשןמניותהביטוח-מנייתמנורהמבטחיםעולהב-5%ומנייתבנקנסחרתללאשינוי,לאחרשהודיעהכיבוטלהמיזוגעםהוט.
זהנגמרבהרבהרסיסיזכוכיתוהבנהשהדרךאלהקפהשלשישיעודארוכהארוכה.
אםטראמפאכןיקבלאתההזמנה,זוצפויהלהיותהתפניתהמשמעותיתביותרבתולדותהרשתמאזהושקהבספטמבר1998.
ילידת1966,גרהברמתגן,עורכתלשוןותוכן.
בניגודלמוצריחשמללמטבח,למשל,דגמימסכיםמתחדשיםבקולתרועהרמהמדישנה,ואחתהסיבותלכךהיאניסיוןלמנועמצבשבוהצרכניםחושביםלאורךיותרמדיזמןשישלהםאתהמוצרהטובביותרבתחומו.
אחדיםעומדיםויושביםבמטבחומדברים,אחריםמסתובביםבדירהומרעישיםכמושיכורים.
לצדזאת,הםמוסיפים,"יכוללהיותשאלמלאהקורונההקבוצההזאתלאהיתהקמה.
במכתבלמשקיעיםכתבואנשיהחברהכיהמעברלרווחיותתפעוליתהתרחשרבעוניםרביםלפניהמצופה.
מאידךהואנראהמעטאנמיותאהנוסעיםבומאכזב,ולצערנונראהכיגםזהלאבדיוקהשתנה.
אךמרגעהתפרצותהקורונההןהפכולשםדבר.
עכשיוהואכברשמאל,לאשונהמאיימןעודה".
"אנחנורוציםלהביאאתהחיסוניםהאלהלארץ,ואנחנולאמדינהגדולה.
עםזאת,לדברימדרונו,המודליםהחוזיםאתהמשךההתפשטותבברזילמצביעיםעלכךשמיליוןמקריההדבקההבאיםיגיעובקצבאיטייותר,שכןישפחותאזורים"נקיים"מהנגיףבמדינתהענק.
אולםכמושקרהבישראלבשבועהראשוןלחזרהללימודיםבשנתהלימודיםהקודמת,עוברעלגרמניהגלחום.
נשיאברזילבלימסכה.
המדינההזותומכתבעובדיםשלהיותרמרובהעולם–אבלהאםזהיספיק?
והם–הטייסים–מצאועצמםמקורקעים:בבית,בליתעסוקה,עם"טיפוסיםעלהקירות",בליעתידברורועםהרבהסימנישאלה.
שחקניםטוביםשיכוליםאפילולהשתפר.
הנתוניםהמלאים:כמהנדבקיםבכליישוב?
גםאםנאמיןשהכולמכוּוַןבהשגחהפרטית,הבידולבמקראלגביאברהםורבקה,הואמובהק.
כמחציתמאותםמשתמשיםמעידיםכיהשירותיםהמקווניםשלקופותהחוליםוהבנקיםהםמצויינים,לעומתזאתרק10%מהמשיביםענוכךעלאתרירשותהמסיםושירותהתעסוקה.
מלבדןהביעותמיכהבמינויוגםראשיממשלהבעבר,בהםסעדאל-חרירי,שמובילאתהמפלגההסוניתהגדולהביותר-"זרםהעתיד".
זאתבשלהקושיבשמיעתהדבריםאובהבנתהשיחביןהחוקרלנחקר.
חלקמהפוניםמעונייניםלצאתמאיראןבשלמצבכלכליקשהוחלקאחרבשלמגבלותהחופשוהיעדרדמוקרטי.
"ניסיתילהיותמרוכז",אמרהאנטר.
אתהזוכראתהרגעיםשלהיציאהמשם?
משברהקורונההסבנזקכבדלקופתהמדינה,שתצטרךלמצואפתרונותכדילכסותאתהגירעונותשנוצרו.
מאמןבנייהודהחגגאתה-0:1עלאשדודבבכורהשלועלהקווים:"החילופיםעשואתהשינוי"
אולם,לאנערכהבחינהשלהסיקורהכוללשלראשהממשלהומשפחתובאתר"וואלה"בתקופההרלוונטית.
"ישגםהרבהמאודהדלקותהמוניות,אנחנומכיריםאתזהויודעיםשזהקורהבכלחנוכה,בחגהזהזהלאיכוללקרות.
מאזהיאמנוהלתעלידישותפם,איתיאשכנזי.
אקסלסולושנסרכשהאתהשליטהבחברתאי.
ההחלטההתקבלהלאחרשהשחקניםסירבולהפחתהבשכראותהביקשהברקת,ובכךדחולמעשהאתתכניתהחירוםשגיבשהמועדוןלהתמודדותעםהמשבר.
בעצם,זוהפעםהראשונהבחיישבהיצאתילחופשהכדילפגושרקאתעצמי.
ארגוןהמזוןוהחקלאותשלהאו"םהזהירהיום(חמישי)כיהחלתמדיניותכלכליתשלפרוטקציוניזםבעקבותמשברהקורונהעלולהלגרוםלמחסורעולמיבמזון.
בממשלהייערכולהתפרצותנוספתאפשריתשלהנגיףבחורףהבא.
"נפלתיעלההוריםמבחינהכלכלית.
פגועמסילבס,מאשיםאתבעליהקבוצותשתפסוטרמפעלהקורונה,חושבשהמאמניםהישראליםהופכיםאתהכדורגללרובוטי–ולאמביןלמהבנבחרתכלכךפוחדיםמשחקניםמהסוגשלו.
למרותהדבריםהללו,חמינאיעצמוטרםהתייחסלסוגיה,ובאיראןניכרתהתעניינותרבהבמתרחשבארה"ב.
"העיקרוןשמנחהאותנוהואשפעילותמערכתהחינוךהכרחיתלתפקודהמשק",אמרגלנט.
דווקאכשהיאמגישהלמשחק,קניןלאעמדהבלחץ.
קנוכרטיסיםמראשכדילהבטיחאתמקומכם,ואזתשלמו"רק"$103(378דירהאם)לחלקהעליון,או$50(184דירהאם)לתצפיתהנמוכהיותר.
הקבינטדןבחיובהתקנתיישומון"המגן"ובחידושהלימודיםבכיתותז'-י'
בישראל,מספרהילדיםבמשפחהגדולבהרבה,דברהמאפשרביצועחקירותאפדימיולוגיותמעמיקותשלסוגייתההדבקהבתוךהמשפחה,בייחודבמשפחותמרובותילדים.
"נותניאשראיאחריםמעניקיםהלוואותבערבותמדינהלעסקיםשישלהםמחזורמכירותשנתישל100מיליוןשקל.
בימינהוביהדותהתורהמסרביםלחתוםעלהמסמךבגללהביטוי"חוקיאיראן".
אחרתהיאהכללתהשלקומדיהרומנטיתפיקטיבית,סרטבתוךסרט,שבייםלכאורהרוברטזמקיס("פורסטגאמפ").
יוהוהכחיששכיווןאתהדבריםאלאוקסיו-קורטז,אךהתנצלעלהסגנוןהבוטהשלדבריו:"אנינשויכבר45שנהוישלישתיבנות,כךשאנימודעמאודלשפהשלי.
עתה,בגיל52,הואפותחעונהחדשהבליגתהעללנשיםבתפקידחדש,יו"רא.סרמתהשרון.
הקציןקובילויאמראתהדבריםכשנשאלבביהמ"שאםנכתבתחקירעלמותילדותבירושליםמחומריהדברהרעילים.
אנחנועובדיםעלמתווה.
בצהרייםאוכליםהפועליםארוחתהצהרייםקצרהשכוללתקערהשלנודלסושעועית.
אניגםיוצאמתוךנקודתהנחהשבתורבניאדםאנחנוצריכיםתמידלצמוחולהתפתחואםדרךהספורטאנימגיעלשםאזזאתהדרךשלי".
הנתוןהסופישל2020יושפעגםמהסגרהשני,שנמשךאלתוךהרבעוןהרביעי(הנוכחי).
יתרהמכך,שליטהבעקוםהתשואותיכולהלשלוחאיתותובמקביללצמצםאתהצורךלרכושכמויותעצומותשלאג"ח.
הטמפרטורותבעיראקהגיעובקיץהזהלשיאיםחדשים.
הכריךהטובבתלאביב?
הגעגועיוצרלפעמיםעיוותשלהמציאות.
אניאבודה,איןלימהלעשותכבר.
עכשיוהכולשומם.
היאגםדרשהמפרנסיהעירלהגביראתמאמציההסברהשלהםבקרבצעירים.
הינה,לאתמידהיארואההכול.
ופאהייתהאשתוהשנייהשלמסארוה.
אבלבמקרההזה,הרעיםהםרעים,רעיםעדכמהשאפשרלהיות,ואיןיותרמדימהלדוןבהם.
המקוםמציעכלמהשקשורבספורטימי-בננות,אבובים,סירותנגררות,סירותמרוץ,גםבנהיגהעצמית,אופנועיים,סקימיםועוד.
בטהרןמאיימים:"הנקמהתהיהחמורה,קיבלנוהחלטות"
המראייןמחה:"זהלאקשורלטראמפ,אלאלכךשאנירוצהלשאולשאלותעבורהקהילהשלי".
במינכןזהבאלידיביטויבהשקעהבתשתיותמותאמותלרכיבהבכלחלקיהעיר,שמונהכ-1.5מיליוןתושבים.
בזמןהשיחות,שנתקלובמבויסתום,נכנסהשרהחדשהלמשרד,שמחתהבדיוניםעלכךשרק"עשיריםבעלירכב"יוכלולחזורלשגרה–ולחצהעלפתיחתהרכבתבאופןמלא.
אתמלאכתהדבוראותהואלמדבפקולטהלחקלאותברחובותבמספרקורסיםמקצועיים,והיוםכלכולומוקדשלטיפולבכוורות,לגידולדבוריםוליצירתדבש.
"בתורשחקןפחותהתאכזבתישזהנדחהכיידעתישזהבשבילציוןוהואיודעמההואעושה.
וגם:מהזהטריגונומטריה?
מדובר,למעשה,בשנירמקוליםמחובריםשניתןלפרקבתוךכמהשניותכדילייצרזוגרמקוליסטריאו.
היאשאלהכשסיימנו.
"לחפשדירהזהסיוט",אומרלי,בן30שגרבדירתסטודיושכורהברובעהיוקרתישבדרוםהעיר.
בשלבמסוים,האקסואניהחלטנולהיפרדובגללשאניהבאתיאותו,אנירציתילקחתאותו",נזכרתבעצבהדסכהןמירושלים.
שםדווקאהשקיעובגג:ריאלמדרידהציגההדמיהשלהברנבאוהחדש.
ונראהכיהמודעותהגוברתלהפעלתתחבורהציבוריתבשבת,הנתמכתבאופןקבועוברורעל-ידיסקריקהלשנערכובעשוריםהאחרונים,האירהעבורצרכניהתחבורההציבוריתגםפעילותרכבתישראלהמצויהלאחרונהבפעילותחישמולמואצתשלקוויהבמרכז.
מרסלשמלצר(88)השליםאתהתוצאהלקראתהסיום.
מחירהטלפוןשלבזקמפוקחעלידימשרדהתקשורתולטענתהמשרד,הפחתתהתעריפיםיכולהלחסוךלמשקכ-400מיליוןשקל.
בהפועלים,שמחזיקבשעבודעלמניותהשליטהשלתשובהבדלק,בחרולאלהעמידחובזהלפירעוןמיידי,והביאואתתשובהלמצבשבוהואיממשלפחותנתחמאחזקותיו.
אישלאהצהירכאן"צאולחגוג".
ישהרבהאנשיםשמתקשריםורוציםלבואלכאןוברגעשזהיקרה,כמובןבאיחודהאמירויותיגיעורביםמהאזרחים,תודהרבהלכם,זהכבודלנו".
מוקדםיותרהחודשהוכרזוכמהפיצ'ריםחדשיםבאפליקציה,המעניקיםלהוריםיותרשליטהעלהנעשהבה-כוללהיכולתלקרואאתהיסטורייתהשיחותשלהילדים.
גולן,מספר3בסיעה,מסמןבדבריול"הארץ"בעיקראתתמרזנדברגואתחברהכנסתלשעברמוסירז.
ישראלהתנגדהלאספקתמטוסיאף-15לערבהסעודיתואף-16למצרים.
תודהלךעלהזכותלגדוללצדך18שנה.
יחדעםזאת,מרכוליםוחנויותהפארםשמוכרזיםכחיונייםלמשקוימשיכולעבודלאייהנומהפטורהמובטחויידרשולתשלוםרגיל.
חַאוּדְסְמִיטהיהאמורלהיותשותףלמשימה,ולנסותלדובבאתחברוכדילדלותמידעעלתוכניתהגרעין.
יפותמידהיתהבשבילימקוםשלניגודים,אבלישליתחושהשהפערביןהדימויהרומנטיוהאקזוטישלהלמציאותצורםבמיוחד.
מבחינתהחקלאילהעבירלתרומהאולזרוקלפחזהאותודבר,אבלאיאפשרלזכותבהכל.
כוכביונתניהו,בשנהשעברה.
עודהוסיפותושבים:"צריךלהטילקנסותבסךעשרותאלפישקליםעלכלאדםשמפראתהכלליםבחתונות.
"כשהואלחוץ,זההכימצחיקוהכיכיףומענייןואינטנסיבי.
כשנחתתילקונקשןבסיאטל,כברלקחתיטיסהחזרההביתה".
"אנחנומצפיםשיגיעוחזרהלאוניברסיטאות,יקימוכאןמעבדותונוכללשלוחאליהםתלמידיאלפאבדורותהבאים".
כעתבארשבערחוקהניצחוןבמשחקאחד,אותותארחביוםחמישיהקרובנגדויקטוריהפלזןהצ'כית,מהעפלהבפעםהשלישיתבתולדותיהלשלבהבתיםהיוקרתישלהמפעל.
עםזאת,הואביקשלהדגיש,"צריךלשיםלבגםלכוכביתולמהשכתובבאותיותהקטנות.
היוםגםשוחחושרהבריאותיעקבליצמןומנכ"למשרדומשהברסימןטובעםישראליםהשוהיםבספינה.
"תקשיב,אנילאבןאדםפוליטי,אנילאצריךלהיבחרבפריימריז,כןמביניםלאמבינים.
אתחלקןניסינוכשעודהיהאפשר–כדוגמתמשחקגביעהמדינהביןמכביחיפהלהפועלב"ש,כללללאקהל.
"הוקאסםסולימאני,זהניצחוןאלוהי",קראוהעיראקיםורקדוברחובות.
סבאמבוגרישבאזמאחוריהדלפקוהתבונןבעובריםושביםדרךתצוגתהבורקסשלו,הנחשביםלטוביםבארץ.
ארזנולדבארץלהוריםילידימרוקוואיראן.
ייתכןשלפחותמבחינתהטניס,אליפותאוסטרליההשנויהבמחלוקתהיאקופרשתהמיםבהקשרהזה.
במקרהשאדםבסביבתכםנמצאבמשברועלוללהיותאובדני,אלתהססולדבראיתו,ולעודדאותולפנותלעזרהמקצועית.
עתידכוכבהלכתשלנומוטלעלהכף.
השכלהישראומרשכאשרישצפיפותוחיכוךישהדבקות.
התנועהלאיכותהשלטוןעתרהנגדבקשהזובנימוקשלוועדהאיןסמכותלדוןבהשובמשוםשכברהגיעהלהחלטהסופיתבענייןומשוםששינויהנסיבותכללאינורלוונטי.
"חוקקורונהמובהקלהפחתתהשכרומניעתהעלאתהשכרואישורתפקידהחשבהכללי.
מצדאחדדחףשרהחינוך,יואבגלנט,לפתיחהמלאהשלמערכתהחינוךומהצדהשני,פרויקטורהקורונה,רוניגמזו,שמשמיעחזונותאפוקליפטייםלגבימצבהתחלואהבחברההערביתוהחרדית,דחףלסגירהבאזוריםהאדומים.
תחוםנוסףשרשםעלייהחדהשל30%הואשלההימוריםבמשחקיהספורטהווירטואליברשת.
ההסכםכוללאספקהשלכמותהחיסוניםהגדולהביותרשתגיעלישראל.
לפנישבועייםחלפתיברחובידחרוציםוראיתימיןהמולהשלאוכללפנידלפק,ראיתיכמהלקוחותשאוכלים,כמהממתיניםעלהפלאנצ׳ה,כמעטמשעיניםאתעצמםאלתוךהאוכלעצמו,המשכתילנהוגהלאה,סימנתיאתהמקוםבזיכרוןוחיכיתילמצואחניהבאזורידחרוצים.
מסדריםאתפרוסותתפוחיהאדמהעלהתרדוהפטהכמניפהסביבסביב.
האם"קונקשן"במדינהשאינהירוקהפוטרמבידוד?
בחלקאחרבסרטון,דמותושלהרבימלובביץ'מופיעהברקעלצדספרתפילהעםכיתובבערבית.
עלרקעהבטחתושלטראמפלהמשיךנזכריםכעתבארה"בבסירובושלקודםלכןהשנהלהתחייבשהשלטוןיעבורבצורהמסודרתאםיפסיד.
עשיתיחשבוןנפשוהבנתישהעולםלאורודכמושחשבתי,ישליילדהומשפחהמבחינתיזהמעלהכל.
היאגםהפציצהלשלושעם53.5%,ועם60%לשתיים–הישגמרשיםלכלהדעות,אךהואמתעצםלנוכחהנתוניםהעלוביםשלז'לגיריס(7אחוזיםמהשלושו־37אחוזיםמהשתיים),כתוצאהמההגנהשלמכבי.
בינואראמורלהתחילהמשפטוהכולמשועבדלשםכך".
"באופןאישיכשראיתיאתזהצחקתי,כיאנחנונתקלותהמוןבביטוייםמהסוגהזה.
העיקרוןהבטיחלאזורהמינהליהמיוחדאוטונומיה,חירויותאזרחיותכמוחופשביטויוחופשלהפגיןועצמאותמשפטיתשתושביסיןהיבשתיתלאנהניםמהן.
"אנילאחושבשזהענייןשללחצים.
כאן,הגאולההיאבאמצעותיחסימיןסאדו-מזוכיסטיים.
כשהיאמשחקתנגדבית"ר,כולםמחכיםלמשחק,זהכמומשחקנבחרתבשבילם".
מניתוחהחקירותהאפידמיולוגיותהרשמיותוהתשאוליםהפנים-קהילתייםנמצאכימוקדיההדבקההעיקרייםהם(עלפיהסדרהזה):הבתיםוהמשפחות,מוסדותחינוך(אםכיפחותמאשרבאוכלוסייההכללית),התחבורההציבורית,החתונותהנערכותבניגודלחוק-ובתיכנסת.
זאתעודלבנהקטנהבשרשרתביןאנשיםהרבהפחותמוכריםונערצים.
הכוונההיאלפתוראתהסכסוךכדילסלולאתהדרךלניצולהמשאביםלטובתשניהעמים".
אתתקופתהסגרהואבילהרובהזמןבביתובשכונתצהלהבתלאביב,שםהואגרבימיםאלולבדלאחרפרידתומבתזוגו,צ'רסלה,לפנישלוששנים.
האםהסדרההפופולריתשלנטפליקס,"חינוךמיני",היאמקורלתקווה,אושהפורנוהזמיןלכלנערונערהוהדימוייםהמינייםמכלעברמולידדורעםמיניותלאבריאה?
היאהגדילהאתמספרהמשתמשיםשלה,מהשבאלידיביטויבמחירהמניה.
מענייןלצייןכיאתהאפשרותשמדוברבמתקפהמכוונתהעלהגםמזכ"לחיזבאללהחסןנסראללה,שבאתמוללאשללאותה.
זוחובתושלעורךדין.
הואלאיודעהרבהעלמדיניותפנים".
"גשרתרבותיביןיוצריקולנועואוהביובשתיהמדינות".
קודםכלאמריקה,הואחוזרואומרמדייוםבמסעהבחירות.
כשבעלהגילהשהיאמלמדתאותו,הואהפסיקמידאתהשיעורים.
ממשרדהבריאותנמסרכילבקשתמשרדהחוץהסרטוןאכןנגנז.
אנחנורוציםהסברמפקידתהסעדהמחוזיתוממנהלאגףהרווחהבעירייה",אמרו.
הולנד,בלגיה,איטליהואוסטריהקיבלואתההחלטהעלהשעייתהטיסותאחרישראשהממשלההבריטיהכריזאמשבעצמועלעללונדוןודרוםאנגליה.
איךזהיכוללהיותשבןאדםכזהמתבגללהקורונההארורההזו?"
נתוניהלמ"סמציגיםשיעוראבטלהשל4.2%במשקהישראלי-אךמעודכניםלמאי,ואינםכולליםאתמאותאלפיהישראליםשנמצאיםבחופשהללאתשלום(חל"ת)בגללמשברהקורונה.
"וזהבמקרההטוב.
זהצפוילהגדילאתהעקה(סטרס)בסביבותהאקולוגיותשזקוקותלמספרמסויםשללילותערפלבשנה.
חבלהטבורחוברלמכונההמזרימהחמצןלדםומסלקתאתהפחמןהדוחמצני,ובנוסףמעבירהחומריתזונהבדומהלשלייה.
אנייכוללעשותסגרברחביהעולםלמשךחודשולאיהיומתיםממחלותזיהומיות.
רקבימיםהאחרוניםהואמקבלמקוםיותרויותרמרכזיבכליהתקשורתהבולטיםבארה"ב.
פעילותהמרכזמתאפשרתבזכותרוחבליבםשלתורמיםפרטייםוחברותמובילותבמשק,לטובתהחייליםהבודדים.
מדוברבעיוותצורםבמיוחדבענףהתיירותשבוהמחזורגדולוהרווחמועט.
ועדיין,סרטוןחדששפרסמהליברפולברשתותהחברתיותשלהשופךמעטאורעלתפקודובזמןהמשחק-ובעיקרעלהתשוקהשלו.
בעזרתהדרכוןהאירופאישלה,מצליחההבלוגריתהצעירהלקפץממדינהלמדינה,עםבדיקותקורונהשליליותכמובןולשהותבהןללאבידוד.
ארבעהפיצוציםגדוליםוקולותירינשמעובצהריים(יוםד')בנמלהתעופהשלהעירעדןבתימן,זמןקצראחרישמטוסועליושריהממשלההחדשהשלתימןשהוקמהלאחרונהנחתבעיר,לשםהגיעמסעודיה.
ממשרדהבריאותומחברתגלובקיפרלאנמסרהתגובה.
הקשתמדהימהוכשעומדיםמתחתיהאפשררקלדמייןאתהמשקלמעל.
חשובלהקפידלהשתמשרקבסילאןטבעיללאתוספתסוכר.
"כלהצוותממוגןולפעמיםזהיכוללהיראותקצתמנוכרולאנעיםאבלהצוותהרפואיעושהאתזהכדילשמורעלהיולדתוגםעלעצמו".
ראשיתכל,מישלאיודע,ההצבעהשלילאנקלטה.
נחיתתמטוסאלעלשטסשובדרךסעודיהחתמהאתהביקורההיסטוריבמפרץשהוגדרכהצלחה.
לקיםורעייתוריסולג'וישלפיההערכותשלושהילדים,אםכיהתקשורתהממלכתיתבצפוןקוריאהמעולםלאפרסמהדברעלאודותיהם.
כלאחדמאיתנוהיהיוםאחדבביתחוליםלצורךבדיקות.
כנראהשהשיר"נופלוקם"נכתבעליו.
בכךהגיעמנייןהנדבקיםמנגיףהקורונההחדשבסיןלמספרגבוהיותרמזהשלהנדבקיםשםבבשנים2003-2002,שעמדאזעל5,327.
ההבעותשלזאדה-דניאלכשהואמאזיןהןהמגנטשלהסרט.
האסטרטגיהלהתמודדותעםחוסרודאותהיאפשוטלברוח,אבלההימנעותמהתמודדותהיאכנראההדברהגרועביותרברמהההתנהגותית".
חשיבותושלהספרהיאבפרספקטיבהאותההואמקנהלקוראיםלגביאופןהתפיסהוהתגובההשוניםלמישנמצאיםעלהספקטרום.
לפימתווהמשרדהחינוך,החלמיוםראשוןילדיםילמדובגניםבקבוצותשל18,וחצישבועילמדומהבית.
יורשיהשללוייקבלומיליוןשקל.
דדוןמציינתכיישנןגננותשמסרבותלעבורבדיקה,מחשששהדבריטילעליהןאתהאחריותלמקריהדבקהבגןאובביתשלהן.
למרותאהבתולעולםהחיוהצומח,הנזירהקשישלאנרתעגםמטכנולוגיהואףתועדמתקןבעצמומכשיראלקטרוניכלשהו.
טועניםלמעצרפוליטי.
נורמגומדובתמידמתחילאתהקרבבצורההגנתית,וגייצ'יצריךלנצלזאתעםמתקפהמוקדמת.
נקווהשיהיהמשחקמצויןושהקהליהנהמשתיקבוצותאיכותיות”.
חיבקתיחזקאתההזדמנותהזווהפכתיאותה,בשנהוחצישלטיפולים,לדרךחיים.
טראמפ,שבשבועותהאחרוניםהופךאתסוגייתהטיפולשלסיןבהתפרצותהנגיףלענייןיותרויותרמרכזיבקמפייןהבחירותשלולקראתהבחירותלנשיאותבנובמבר,אייםהלילהלהטילעלבייג'ינגמכסיםחדשיםבשלהתנהלותה.
מכיווןשהצמחיםחוסמיםאתחרכיהירי,אנחנומטפסיםלתצפיתאלהגבולמעלהגגהמבוטןשלהעמדה.
ומהצדהשני,יאירנתניהו,שהשווהבכסילותוביןהרעיוןהקיבוציעלחברתמופתלנאציזםשחתרל"חברתמופת".
הקהילההיהודיתבעירנכחדה.
לקביעתהוועדהשותפיםגםהחוקרהמיוחדרוברטמולר,וסוכנויותמודיעיןאמריקאיותנוספות.
כךלמשל,המתווהעשוילהיותרלוונטיבמצבשלהיענותשלגופיםמוסדייםלהצעתהחלפהשלסדרתאיגרותחובקיימתאושלהלוואההמוחזקותעלידיגופיםמוסדיים,בסדרהאובהלוואהחדשהשלאותותאגיד.
בימיםהאחרוניםהחלהתנועתמטוסיםפרטייםהחוניםבנתב"גומטוסיתובלהצבאייםשלהמשלחותלנמלהתעופהרמוןבערבה.
למרותהמודל,חשובמאודלהדגישכישינויהרגליםהואקשה,מורכבומלווהבקונפליקטיםפנימייםרבים.
גננותמעבירותלתלמידיםתדריךהקפצהלממ"דכאילוהיומ"מבצנחנים.
הואהוסיףכי"קשהמאודלאסוףאתהמידע".
היאהחזיקהבשיאיישראלבסגנונותהחופשי,גב,פרפרומעורבאישי,כוללשבעהשיאיםבוזמנית,דומיננטיותאשרזיכתהאותהבמשךשניםבכינוי"מלכתהבריכה".
נכוןלעכשיו,שתיהחלופותעלהפרק,אבלהנטייההיאלאופציהשהציעחילהאוויר-בסיסרמתדוד.
"התחרותהיאזושבוערתבהם",הסבירקר.
מסדריםמעלשכבהשלגזרמגורר,תפוחעץמגורר,סלקמגוררוביציםמגוררותומקפידיםלהפרידביןהשכבותבעזרתשכבהדקהשלמיונז.
הנחיהלמשרתיםהנמצאיםמחוץליחידה-איןלצאתלמטרותפנאי:פארקים,שמורותטבעוגנים,מרחביםציבוריים,מתקניבילוי,ים,בריכה,ספריותומוזיאונים.
או'תפסיקלייללליכמואיזהתינוקת'.
"אנימעריךש-90אחוזיםמהסוגיותנסגרו.
"כלההצעותלקצץבתקציבהמשטרה,לקדםביטוחבריאותלכל,וכלהדיבוריםהאלהעלסוציאליזם—כלאלההיומשקולתסביבצווארנו",הואאמרלפוקסניוז,ובכךסימןאתהקרבהבאשלו—בתוךהמפלגההדמוקרטית.
אניעושההכלבהתנדבותוהאמתשאנימפסידעלזההמוןהמוןימיעבודה.
המפגינים,נזכיר,קוראיםלהתפטרותושללוקשנקו,ששולטבידברזלבמדינהכבר26שנהומכונהבמערב"הדיקטטורהאחרוןבאירופה".
והנהגםהמלצהחמהמאיתנו:בכניסהלאתרבקשואתמשחקהחידות"בורחיםאלהעבר"(ללאתשלום).
לדבריה,היאמנגבתכלמשטחלפנישהיאנוגעתבו.
ויליאםבראונפילד,שניהלבעברקרבמשלובתפקידשגרירארה"בנגדנשיאונצואלההמנוחהוגוצ'אבס,אמרכיהשימושבשיחותוידאובמטרהלגשרעלהמרחקביןונצואלהלקולומביההואפתרוןחכםביותר.
"לכלאורךהחלוןרצינוקשרהתקפי,קשרמרכזיוחלוץ.
בנובמבר2018הגיעההתחקירניתלמשרדיהחברהשםפגשהבנאשם.
"אנחנומתנצליםמראשעלהקולשלניל"
איסורעלמבנהפירמידלי,בובעליהשליטהשולטיםבחברהציבורית,אשרבתורהשולטתבגוףהמפוקחשאינוציבורי.
גןהחיותנפתחבמתכונתמלאה,מלבדתצוגותהנשרים,הגנואיםופינתהליטוף.
חוקרמרכזיאחר,ישראלוולפנזון(בןזאב),כתבדוקטורטבהנחייתושלטאהאחוסיין,אבירהספרותהערבית,ומוסטפאעבדאל-ראזק,שהיהלימיםשיח'אל-אזהר.
השבטיםהאנגלו־סקסוניים,שכבשואתבריטניהבמאההחמישיתלספירהעםנפילתהאימפריההרומית,הביאועמםאתהניבהגרמאני,שהפךלבסוףלמהשאנחנומכיריםכאנגלית.
אחתמהןהיאהישיבההמפורסמת"פוניבז'".
ואזהואשמערעשמוזר,קולירי.
הורדנומחיריםביותרמ-50%,ואנחנומתחיליםלחשובעלאפשרותלשווקאתהדירותלישראליםלחודשיים-שלושה,במחיריםפחותגבוהיםואטרקטיביים".
עודאמר:"מסדהנתוניםשלנומחמיר,ומצבהתחלואהשלנוהואפיעשרהמהסףשלמדינהירוקה,וישלנועודדרךארוכהלעשות.
נגדנתניהובגשריםובצמתיםברחביהארץ,וכןבהפגנותובצעדותבירושליםובתלאביב.
הצדדיםקרוביםלסיכוםעלפיהמתווההבא:המגןהשמאלי,שחתוםלעודשנתייםבלודוגורץ,יעבורללאתמורהלחיפה,שתשלםלקבוצההבולגריתבונוסיםאםהיאתגיעלהישגיםכמוזכייהבאליפותאועלייהלשלבהבתיםשלהליגההאירופית.
מאירתושבהודיע:"מפסיקלקחתחלקבניהולהפעיל"
אבלהחייםכפישצריךלחיותאותם,ולאכפישצריךלמותאותם.
אניגרהבאזוררחביה,אזורשישבוהמוןצעיריםושניבריייןשפתוחיםבשבתואנירואהיותרויותרירושלמיםצעיריםשבוחריםלהישארוללמודבעירכדילפתחאותהולשמורעלהגלחתהצעירהוהחילוניתשלה".
והואסיפרשהלךלשאולאתאבאשלו'תגידלי,זהבסדרמהשעשיתי?',אבאשלואמרלו'כן.
ותוספתמחירזואחראיתלתאנוסעיםמודרניומרווחמבעבר,לצדאיכותנסיעהוביצועיםמשופריםבגרסההחזקה.
זאתועוד,החיסוןמספקהגנהלמחוסניםלאורךזמן,והשפעתואינופגהכמושקורהבחלקממחולליהמחלותהאחרים,שדורשיםלפעמיםלחדשאתהחיסוןכלפרקזמןמסוים.
ההתחלהלאהייתהפשוטה.
מהבעצםההבדלביןחופשהללאתשלוםלחופשהרגילה?
לדעתהלציבורצריכהלהיותתרומהישירהלמדיניותשלהממשלה,וגםמישאינםנחשביםלפוליטיקאים"מסורתיים"–כמוה–צריכיםלקחתחלקבמשחק.
ייתכןשהיאמעידהעלההרגשההזומניסיונההאישי.
"זהבלתינסבלשהואנשארבשלטוןכלכךהרבהשנים.
בכללי,יהיהנחמדאםהואיאהבכדורסל,אבללאחובה".
הואלאבאכדילהקיםלעצמוחמ"ללבדיקתמיילים,קריאתחומרלימודיאוזימוןפגישותעבודה.
אלוחלקמהסיבותשבחרתילעזוב",מודההסרביבראיוןמביתובסלוניקי,ומחזקאתמהשהיהברוראךלאיצאעדכהמפיו:"הסיפורשלאירופההשפיע.
חדריםעמוסיםמיטותומזרנים,מבלייכולתלעבור,שוהיםהחוליםהפסיכיאטרייםבמערכתהבריאותבישראל.
ואולםההלוויההמשיכהכסדרהבהשתתפותהמוניםובצפיפותרבה.
הואהתייחסלמתקפותההמוניותנגדהמיעוטהסיקי,אחרישחבריהמיעוטהזההתנקשובראשהממשלהדאזאינדירהגנדי.
מוקדםיותרהחודשהזהירטראמפכיאיראןאוהמיליציותשנתמכותעל-ידהבעיראקמתכנניםלבצעפיגוענגדמטרותאמריקניות,והזהירכי"הןישלמומחירכבדמאוד"אםמתקפהכזותצאלפועל.
אניעפהעלהתקופההזאת.
ישליזמןשלהתארגנות".
האחראיהעיקרלשיפורהדרמטיביכולתשללוקאקומאזשעברממנצ'סטריונייטדלאינטרהואללאספקמאמנו,אנטוניוקונטה,שלאמפסיקלהרעיףעליושבחים.
אתלטיקומדריד-לייפציג:הדחייהבאהטובלאתלטיקה.
השלכתהפסללנהרבבריסטולהציתהסערהודיוןערבנושאבבריטניה.
הםביטאואתהתנגדותםבעוז,הןבוויכוחיםבכנסתוהןבמאמריםובראיונותאינספורבתקשורת.
משוםשהמציאותמורכבתיותרמאשרשורהתחתונהמשפטיתכזואואחרת,והציבורלאמגלההבנהאוסלחנותבכלהנוגעלפרשיותמיןבהןמעורבותקטינות.
רביםמהנפגעיםהישיריםהםילדיםובנינוער.
היתרון:מתעורריםמאוחר,לוקחיםאתהזמןעםהילדיםבבית,ויוצאיםלטיילרקבשעותהנעימותשלהיום.
הפרדוקסיםמלוויםאתהקריירהשלג'ונידפמאזראשיתה.
כלאחדרוצהלהביעאתהאהבהשלובדרכו.
אתשאשאביטוןאגבהאשימהמארקגםבאחריותלסגרהשנישעליוהכריזבספטמברראשמפלגתה,ראשהממשלהבנימיןנתניהו.
בשלבזהלאיוכלולהתחסןצעיריםעדגיל18שנים,נשיםבהיריוןונשיםמיניקות,משוםשאיןעדייןמספיקנתוניםאודותיהם.
הבשורההטובה:לפידו״חהלמ״סמהיום,האבטלהבאוגוסטירדהל9.8%-רשתהבטחוןעובדתמצויין.
הסנקציותשמגבילותאתעבודתןשלמסעדותובתיהקפה,הותירהאתמרביתעובדיענףהקולינריהללאעבודה.
השיפוץהשניוהסגירההיוהבעיההכיגדולה,כיכשלאנכנסכסףחודשה'ברייקאיוון'הופךלהיותמינוס.
אנחנוביןהיחידיםשמצליחיםבכלזאתלהמשיךלקבלעודסחורותוגםזהלאחרלאמעטמאבקים".
הםעבדובפרויקטיםשהיוקשוריםלחברת"אורמשאחזקות",אךהחברהמכחישהטענותכילאשמרהעלהבטיחות.
זכותהשלהמשפחהוזכותהציבורלדעת".
מפריבידודייקנסומעתהב-10אלףבמקום5אלף,ומישלאיעטהמסכהיידרשלשלם1,000שקליםבמקום500היום.
המשפחהעשויהלהיותקןמוגןוחמיםשממנויוצאיםאלמועקותהקיוםואלההתמודדויותשהחייםמזמניםלנו,אבלהיאגםעלולהלהיותמקוםפוגע,לאהוגןומְצַלֵּק.
קניסטרבר־דוד:"בישיבהבטוטואמרולי:'אףאחדלאצופהבכן',ועניתי:'תנולנותקציבזההואנימבטיחהשיצפו'.
מגיעהב-19:55ומתחילהלתקתקענייניםעםאחותי.
המשמעותהיא:32נוסעיםבאוטובוסעירוניאובינעירוני.
"איאפשריהיהלעשותחגיגותאואירועיםרבימשתתפים".
למשל,כילאעלהעלדעתםשלמשרדהחקלאותורשותהמיםלהגיד:"תשמעו,היושנתייםמצוינותשלגשםומאגריהמיםמלאים.
שיטותנפלאותשלדיקטטורה).
הרחובותבעריםכמובארשבעואשדודהתרוקנומאדם.
אימהשלרותהידרדרהבפתאומיות,אביושלישראללאנטלאפילוכדוראחדאךמזהחודשמחוברלמכשיראקמו.
חילקנולהםמתנותכדישיכבשושערים.
ב-1באוקטוברהיאכברהודיעהעלרכישתושליאנסהאוגה,אזעודלאבן21,שכבשובישלמולה.
לליגהישחוקיםברוריםבנושא,ואנילארואהבעיה.
היוםאנחנויושביםבמשרדוביןפגישהלישיבהרוכשיםכרטיסיטיסהומלונותיוקרה,בשניקליקיםבממוצע.
משטרתהונגקונגהודיעההבוקר(יוםד')כיעצרהעשרותמפגינים,בהםאדםשהחזיקדגלהתומךבעצמאותהטריטוריה,המעצריםהראשוניםבמסגרתחוקהביטחוןהלאומישנכנסלתוקףאתמול.
עלפיבדיקותנוגדניםראשוניותנראהשרקשנייםעדשלושהאחוזיםמאוכלוסייתהעולםנדבקובנגיףוכברמתומאותאלפיחולים.
במגדלהעמק,כךעלפינתונימשרדהבריאות,לאהתגלהאףחולהב-24השעותהאחרונות.
בחלקמהמקריםזהבגללכשליישומיוחוסררצוןלהתעמתעםקבוצותכאלהואחרות".
"במחציתהראשונהשיחקנוכדורגלמדהים,לחצנווהיינואינטנסיביים.
כלאימתשפניתימהרחובאלהשבילהמוליךאלהרומחהאחד,חציתיבתוכיאתהמחנקשהשרתהעלייעצםהכניסהכדיירתזמניתלביתסְפוגנוכחותמצטברתשלבעליםושוכריםקודמים.
השיטהנוצרהבמיוחדלתקופתנוכךשביןשללהמשימות,ההודעותוהלחצים,נוכללקחתדקהאחתלעצמנו,למצוארוגעושקטבכלפעםשאנוזקוקיםלכך:ביןאםבדרךלעבודה,לפניפגישהחשובה,עלהספסלבפארק,שאנועםהילדים,אובכלמקוםאחר.
"לאורמחלוקתביןמשרדיהממשלהנדרשתבהקדםהכרעהמיניסטריאליתוקידוםתיקוןחקיקהבוועדתשריםלחקיקהכברביוםראשוןהקרוב",כתבו.
לאחרהעסקהתחזיקקרןתש"יב–22.2%,והראלוברקיחזיקואףהםיחדיוב–22.
האםהציבורידרושעתהמערכתבריאותאוניברסליתכמושישברובהמדינותהמפותחות?
"הרגשתיצורךלהיותנחמדהאליובגללהבתשלי,אבלהואגםמצאחןבעינייבליקשרבגללהמראההחיצונישלוובדרךהרכהוהנחמדהשבההואתקשר.
להיותעלהפרקטבכלהמהפךהזהשעשינועשהליפשוטצמרמורת.
שרהאוצרעוצראותך,אולימתייחסיםאליךבזלזול?
לעומתטוטנהאם,לידסכבריוצאתלדרךחדשהאחריששמהמאחוראתההפסדהדרמטילליברפולבמחזורהפתיחהורשמהניצחוןשני-0:1עלשפילדיונייטדמשערמאוחרשלפטריקבאמפורד.
מרדדיםעםמערוךאתכדורהבצק.
אחריעוד10דקותהמאפהמוכן.
האנשיםהיוצריכיםלכלותאתכלמאגריהעץוהחומרשעלהאדמה.
אנחנולאיכוליםלהעלותאתשכרהלימוד".
עלוללהיותלאנעים.
אחתהעוגותהכיאהובותאצלנובקפההיאעוגתיוגורטולימון.
ביןהפניות:מתלוננתששהתהבבידודבמשךחודש,פנתהלנציבותוציינהכיהיאשוההבבידודזמןכהרבמשוםשתוצאותהבדיקותלאבחוןהמחלהמתעכבות,ומשרדהבריאותלאמשיבלפניותיה.
שרהאוצר,ישראלכ"ץ,מסרבתגובהעלההתפטרות:"מאזכניסתילתפקידהענקתיגיבוירחבלצוותהמקצועיבאוצרובכללולשאולמרידור,כפישעשיתיבכלתפקידייבעבר.
בצילוםכאןנראותחיילותינוהחסודותצועדותבסךברחובהמלךקינגג'ורג'(כן,זהשםהרחובבירושלמית),ביוםהעצמאותהשלישישלנו,כלומרב-1951,כלומרבשיאהצנעוהקושי.
אמאלאהייתהמדברתכלכךולאהיודיבוריםעלזהשהיארוצהלהתאבד.
בסוףהשבוע,בעצרתבדרוםקרוליינה,הדףטראמפאתהטענותולעגלדמוקרטים.
עדכהניסנקורןהיהידועומוכרכיו"רההסתדרות,אבלהואצמחכיועץהמשפטישלהארגוןותפיסתוהיאמשפטיתקלאסית.
"מחקרנומראהשנשיםמודעותלכך,ולכןחלקןעשויותלהגןעלעצמןבאופןאקטיביבאמצעותהלבוש".
למרותזאת,ובאופןמפתיע,מכחישיםהשנייםכיהחליטועלהאיחודמשוםשחששושאחתהמפלגותלאתעבוראתאחוזהחסימה.
למהלהתאפראםלאיוצאיםמהבית?
קיםכלללאהתלבטה.
פקידתהקבלהבמיוןמוצאתמידאתההפניה,שהודפסהעלידהמבעודמועד.
אתהמכתבחתםבשםולדימירז'בוטינסקי-ביטוינוסףלכךשהיהבשלבשבועדייןלאעברלכתובדרךקבעבעברית.
אנחנושוקליםאתזהבכובדראש,רוציםלחבראתישראלבחזרהלעולםאךבאופןכזהשאנשיםשבאיםממוקדיתחלואהלאידביקואתמדינתישראל".
כנטעןבאישום,המהנדסשגהלחלוטיןבאופןתכנוןהעגורן.
במענהלשאלהנוספתהבהירוכימותרלבצעפעולותשישבהןחילולשבתאםהןנחוצותלמניעתהתפשטותהמחלה,מדין"ונשמרתםמאודלנפשותיכם".
הקבוצההשלישיתשלהלמ"סשנכללתבשיעורהאבטלההרחברלוונטיתגםהיאלמשברהקורונה.
אבלאיןכמולהגישאותוחםמהתנור.
הצודקבסכסוך,עובדההמונעתממנולעסוקבעתירהבאופןבלתיתלויואובייקטיבי.
דניאלכהנמן,זוכהפרסנובללכלכלה,הראהאתהמנגנוןהזהבמחקריושבהםמצאשאנחנושונאיםלהפסידפישנייםעדארבעהיותרמשאנחנואוהביםלהרוויח.
רפואההיאלאמדעמדויקולכן,באופןאישי,אניממליץלרביםממטופלייהמתלבטיםאםלעבורניתוחאלקטיבילשמועחוותדעתנוספת.
בדרךלמשברזהות:"משברהקורונהיביאלהתבוללותבארה"ב"
בהמשךהיוםיובאהיורהלהארכתמעצרבביתמשפטהשלוםבבארשבע.
אבלרקהחרפתיאתהמבוכהשהופרהרקכשהאוטובוסהגיע.
נניח,ביתמלאאורלכל-כךהרבהחייםשאינםאנחנו.
בנוסף,לאחרשנאמרשהשתתפותובמשחקחידושהליגהמוטלתבספקעקבפציעה,דיווחיםמאשריםכימסילאפצועויהיהכשירלמשחקהפתיחההמחודשתשלהליגההספרדיתמולמאיורקהבשבתהבאה.
זהסגרדמה,זהלאסגראמיתי.
החזיתותבחורףהקרוב,מספרתשכטר-אזולאי,יתחלקולשניים:"אתריהחיסוניםהםחזיתאחת,בהאנחנונערכיםבקופותהחוליםלאתריםנקייםומופרדים.
בניגודלטענותהראשוניותשלאיראןאמרהבכיר,דוברהארגוןלאנרגיהאטומיתבמדינה,שלאתרנגרםנזקקשה.
הבוקרנפתחבקמפייןאגרסיבישקראלנתניהוולטראמפלוותרעלהקמתמדינהפלסטינית,ובערבהפגינומנהיגיהמתנחליםבירושליםשטענוכיהידידותעםנשיאארה"בהיאלאפחותממסוכנת.
שוורץ-אלמשעליז"ל,שנהרגהבמקום,הותירהאחריהבעלושלושהילדיםרכים,צורשלום(ארבעוחצי),דגןחיים(שנתייםוחצי)וטובשבה(שנה).
כשאנשיםמגניביםתמונותזהגורםלילהרגישמוזר".
המהלךכברהוביללצניחהשל7.3%במנייתקוואלקוםביוםשישי.
"מהשאנחנועושיםזהליישםאתהסכםהחללהחיצוןבהסכמיארטמיס",אמרראשנאס"אג'יםבריידנסטיין,כשהואמתייחסלאמנההבינלאומיתמ-1967,שמדגישהכיבחללישלהשתמשלמטרותשלוםולאלמטרותצבאיות.
כיום,כ-2%מכללהקשישיםבישראלחייםבדיורמוגן,אךהעלייהבתוחלתהחייםמשנהאתהתמונה.
מהגםשהימיןכברלאמלוכדכולומאחורינתניהו,אפילולאבסיפוח.
הצבאהסוריניסהלהיכנסמאזורעמקהבכאלצפוןרמתהגולן,בעיקרבאמצעותכוחותהשריוןשלו.
איןלנואפילואתהפריביליגהלהיותצופיםמהצד,כיהמשחקדורשמאיתנולמשוךבחוטיהדמותבאמצעותהג'ויסטיק.
ב–2012,בהיותובן20בלבד,מונהשורלאחראיעלהתחזיותהסטטיסטיותבמטהשלהנשיאברקאובמה,בבחירותשבהןזכהבכהונהשנייה.
אםעובדמרגיששתנאיעבודתולאמתאימיםלרמתהסיכוןבההואנמצא,והמעסיקאינויכוללדאוגלעבודהמוגנתיותר,הואיופנהלרופאתעסוקתילקביעתיכולתולחזורלעבודה".
ישלוקולייחודי,הרבהמוזיקליותוחן.
המחמצתנראית"עייפהושטוחה"ללאתסיסהועםשכבהיבשהמעל?
גםפערגדולביןהאישהלגברמבחינתהכישוריםהואסימןרעמאד,לדעתלילי.
העלייההמתמשכתבאירועיהאנטישמיותהאלימיםבעולםמחייבתאתכולנולעודדאתהשיחולהגביראתהמודעותלנושא.
עודניסיוןישראלי.
קבינטהקורונהקבעבעברכיהתנאילמעברלשלבהבאבמתווההיציאהמהסגרהואמקדםהדבקהנמוךמ-0.8.
"אניזוכרשאמרתילעצמישזהלאמהשיפסול".
איתישכטרושרןייניימשיכו,טלבןחייםיעבורבדיקותרפואיות,איילגולסהזועםואמרלמקורביו:"לאאשחקתחתחוזהכזה"ולאייצאלמחנההאימון.
היועץאביחימנדלבליטהדגישכיעדכההתקבלומאותהערותלהצעתהחוק,ועודלפניתוםהמועדלקבלתהערותהציבור,הייעוץהמשפטילממשלהכברהחללדוןוללבןאתההערותהשונותמולגורמיהמדיניותוהמקצועבמשרדיהממשלההרלוונטיים.
שתיהןמצצו,בתורות,בחיוך,בנימוס,והכולהיהקלבהתחלה,כלהעינייםנצצובגיחוךובהתלהבות.
הנחתהעבודהשלמשרדהספורטכפישאומריםגורמיםבמשרד:"כאשרמאפשריםלמקומותעבודהלהמשיךלפעולאזאיןסיבהשהכדורגללאימשיך".
"הואמנהיגנהדרשכיףלעבודאיתוועבורו.
הכרנולפניכ-11שנים,כשהתחלנויחדאתהמסלוללהוראהבלימודיםלרבנות,אבלמהרמאודהואהפךמחברלמורהדרך,למישהושמנחהומלמד.
היאלאהתבאסה,הייתהלהמיגרנהוהיאהעדיפהלהיותקבורה".
עו"דשגה:"חדדטיפלבמסגרתההגנהבתיק1000,וישלנוחורגדולבאישוםשל2000ו-4000.
הוועדהצפויהלהתכנסביוםראשוןהקרוב.
היוליכאןארבעשנים,ואנימקווהשאוכללהמשיך,אבלאיאפשרלדעת.
עודנקבעבפסקהדיןשאיןכלצורךלבחוןאתהמניעשהובילאתהעובדלחתוםעלטופסהצטרפות,וכןשעמדתהחברהפטרנליסטיתואיןלקבלה.
אתהשינויהגדולבחייוחווהמייקלגאנינגלאחרשנכחבפיגועבהופעהשלאריאנהגראנדה.
לאבנינומשפחהכדילבלותאיתה24שעותבלייכולתלזוז.
ישבהעשרותחברותוחבריםשמחויביםלערכימפלגתהעבודהולמהשמפלגתהעבודהמאמינהשצריךלעשותבשבילמדינתישראל.
מושלמינסוטהטיםוולץהזעיקהלילה(שישי)אתהמשמרהלאומיבמדינהבעקבותהתפשטותהמחאותבמיניאפוליסעלהרגהאזרחהשחורג'ורג'פלוידבידישוטרביוםשלישי.
בהמשךשרוהמפגיניםאתההמנוןהגרמני.
מאזבראילןהואמדברעלשתימדינות.
אתםכנראהלאזוכריםאותהכרעהבמיוחד,כיהיאהייתהסבירהלתקופתה,אבלהיוםהיאמזעזעת.
בנסציונה,האחשלעידןמימון,עומרי,ימשיךלעונהשלישיתעלהקווים,ובקבוצההאריכואתהחוזיםשלהאחיםשלומיואראלצייטלר,שחקניהנבחרתהבוגרתוהעתודהשלישראל.
עודהוצעלמשרדהחינוךלקייםשולחןעגוליחדעםנציגיההורים,המוריםוהשלטוןהמקומיולהציגאתהמסקנותבפניהםעדלדיוןהקבינט.
הואאמרכי"היציאהמהסגרתהיההפעםאיטיתומדורגתויכולהלהימשךגםחצישנהעדשנה.
הפרשנותביחסלאופןההכרהבהוצאותמיוחסותביןהיתרלזקיפתהכנסותמימוןהנובעותמהפרשישערלנכסבהקמה;אופןיישוםחוקמיסוירווחיםממשאביטבע(מסששינסקי)לענייןניכויהוצאותפחת;ואופןחישוברווחההוןממכירת9.25%מהזכויותבמאגריתמרודליתלתמרפטרוליום.
לאחרשביטלהמספרהופעותברחביארצותהבריתובליסבון,הזמרתבתה-61ביטלההופעהנוספתבלונדון,כתוצאהמפציעהברגליה.
במקרהשלדיכאוןישבהחלטצורךבטיפולתרופתי,טיפולבפסיכותרפיהאוטיפולמשולב.
בסוףהבישול,מעביריםאתהפסטהלמחבתעםהזוקיניוממשיכיםלבשלכשתידקותומורידיםמהאש.
"אנחנוחושביםשהםעושיםמהשהםיכולים,אבלזהלאמספיק".
לאצריךלהכריז,לאצריךלצעוקשנאוהממשאביאנושתקועהועודבפוזהלאמחמיאה,ולאצריךלהתחיללקללבעצבים.
נדל"ןשבשליטתאלפרדאקירובכוללבעיקראחזקהבמניותבנקלאומיוכללביטוח(4.9%).
בטורהנרגששלו,וילנבלאמתעלםמהשלכותמגיפתהקורונהעלתעשייתהקולנוע,ומכירבמדיניותבריאותהציבורשמכריעהבסוגייתזמינותבתיהקולנועשכרגעמוגבלתביותר.
זהבהחלטשיתוףפעולהעםגורמיםישראלים".
המשפטההואשאומריםעלחרמניםשלאחושבים?
"כשביקרתיבמספנההגרמניתוראיתיאיךהםעובדיםעלאח"ימגן,בסטנדרטיםהגרמנייםהמוכרים,זההזכירליאתסביהייקה".
מדוברבלמעלהממאהאלףמסעדותמקומיותבאפליקציה",כךמסרההחברהאתמול(שלישי).
כיוםהואנחשבלחלקמהכוורתהמצומצמתשלהמנכ"לקוק.
למרותמאהשניםשלהתפתחותבמדע,שנת2020נראיתדומהמאודל-1918.
הנשיאדונלדטראמפ,שכברנערךלבחירותשיתקיימובנובמברהקרוב,בילהאתרוביומובטוויטר,בניסיוןלהביא"חוקוסדר",כהגדרתו–ולעודדפעולותמשמעותיותיותרמטעםהמשטרהנגדהמפגיניםברחביהמדינה.
זהותהליךנטולביקורתהמבוססעלשיקוףמלאלספורטאיועבודהאינטנסיביתומרתקתהמובילהלשינויושיפורתוצאות.
התקיימומגעיםושיחותביןחולדאילגורמיםנוספיםבמחנההמרכז-שמאל.
הדרךבההגבנואחרישספגנואתהשוויוןהייתהקריטית,כיפריזניסתהלהתקדםעלמנתלעלותליתרון".
גורםישראליאמר:"איןספקשישהרבהלחץבמערכתונערכיםלכמהתרחישים.
הקפטןביברסנאתכוהודהשלפעמיםהביקורותכלפיומעטמציקותלו.
לפניכשבועייםפוטרוכ-600אנשיהחינוךוהטיפולשמועסקיםבמסגרתהתוכנית-שמגיעיםלבתיהםשלכ-1,400ילדיםשאינםמסוגליםללמודבביתהספר-לאחרשמשרדהחינוךלאהאריךאתההתקשרותמול"קדימהמדע".
איןממשצורךלהתחכםאולנסותלתארזאתבדרךיותרמליצית.
הגבלותההתקהלותההולכותומחריפותמדייוםבעקבותמשברהקורונהנישלואתשללאמניהבמהמעבודתם.
במנחזההעומסעלעצמותהמפרקהואהנמוךביותרוגםשריריכףהידנמצאיםבאורךהמאפשרלהםלהפיקכוחמרבי.
מאחליםלובהצלחהבהמשךדרכו”.
היום,החלקהתמיםוהאופטימישבירוצהלהאמיןשהסיבההיחידהשבגינהלאקיבלתיאףתגובהלפנייהשליהיאחוסרהנוחותשלגבריםלהתמודדעםהעובדההזו,ולאהתכחשותמוחלטתלמציאותשבהאנוחיים.
אישסמית'קלע32נקודותלוויזארדס(24:11)וטרויבראוןסייםעםדאבלדאבל(25נקודותו-14ריבאונדים).
במהלךסגרהקורונה,לאוניצלאתהזמןהיטבוצפה,ביןהיתר,בסדרותכמו"היורשים"המוערכתועטורתהפרסים.
ראשהממשלההחליפיושרהביטחוןבניגנץאמרכי"נמשיךלפעוללהבאתשקטמוחלטבדרומהשלהארץ.
המכשירשבדקנונמסרלנועלידיהיבואניתהרשמית,חברתהמילטון.
ברגעשתחלצואתהפחדמהלאמודעותהפכואותולמודע,תוכלולעבודאתוומכאןלהתחיללצעודבדרךלהחזרתגורלכןלידיכן.
הנכיםחסמואתצומתעזריאלי:"נהפוךאתהמדינהלשדהקרב"
אישיותושלהמבלשטהכרוניזההלאישיותושלהאדםשאיןלושוםכבודלחוקייסודולשלטוןהחוק,ושרואהאתעצמומתפקדכראשממשלהמעברלהחלטותהרשותהשופטתוהפיקוחשלהרשותהמחוקקת.
ארקיעהייתההחברההישראליתהראשונהשהכריזהלפניכשבועייםעלפתיחתהקולדובאיהחלמתחילתינוארולאחרכמהימיםישראייריצאהגםהיאבהודעהדומהעםהתחלתהפעלתטיסותכברב-2.12.20.
גריןוקבוצתוכברסיימומזמןאתהעונה,ולאזומנולחלקהמסייםשלהב"בועה"בעקבותהמאזןהגרועשהשיגועדלעצירתה(50:15,מקוםאחרוןבליגה).
לאראיתםשקולונלקדאפיחבשאתכובעווחברלאנשיו?"
עדהיוםחושביםשאניגאונהבמתמטיקה,אבלהקשרמקריבהחלט".
כפועליוצא,תגדלהחשיפהשלהמשקיעיםהפסיבייםלניירערך"מסוכןוספקולטיבי",כלשוןהמכתב.
בעקבותהודעהזו,תמשיךאלעללהוציאעובדיםלחופשותללאתשלום,בנוסףל-5,500מעובדיהחברהשכברהוצאולחל"ת.
לספוגאתהכשלונות,ולעשותגםאתהדבריםשאףאחדלאאוהב.
"לאורזאתפנתההנתבעת(הרמן)לטאוורסק,ולאחרשביררהאתהיכולתלפתחאתהמענההאבטחתיהנדרש,ניהלהמשאומתןאינטנסיביומהירלרכישתה".
שניהצדדיםהציבורףברור:חמאסימשיךעםהבלוניםכלעודקטארלאמבטיחהאתהמשךהמענקים,וישראללאתעצוראתהתקיפותכלזמןשחמאסמפריחבלונים.
הרבהאנשיםבני60ו-70שמונשמים".
אנימנסהלדמייןמהעוברלהבראשואנימזההאתהלחץשלה.
במדינתוושינגטון,בקליפורניהובאורגוןנהרסואלפיבתים.
במקביל,לאהיססלהצטלםעםחבריוהיהודיםאיתםנפגש.
"מתנצלבפניכלמיששכנעתיאותולהצביעלגנץ.
כךאוכך,היאמציגהאתמלואהתמונהבכמהמילים.
מהעודאפשרלומרלראשמדינהשאינומביןאתחופשהאמונהומתנהגכךלמיליוניאנשיםהחייםבארצו,בעליאמונהאחרת?"
כנשיאהתאחדותהקבלניםבוניהארץוכבעליםשלחברתבנייה,אנימבקשלהאיראתהדבריםבאורשונה.
אנילאחוששמהביקורות,לאנשתףפעולהעםהספיןשמדוברבחייאדם.
זאתהולכתלהיותתקופהקשה,בייחודלמשפחותעםילדיםקטנים".
מטעםשגרירותישראלבצרפתנכתבבטוויטר:"היאשרהעלישראלוירושליםבתשוקהובמסירות.
הרחפןבעליכולתתעופהשל40דקותורדיוסשל7ק"מ,ובאמצעותמצלמות,ראייהתרמיתוחיישנים,הואיכוללזהותבעיותבמכונות,תשתיתפגומה,נזילותבצנרת,בעיותבפאנליםסולאריים,אנומליותוסיכוניםאחרים.
כן,אנימאמיןשזהלחלוטיןאפשרי.
אחרישפורסםכימשרדיהחינוךוהבריאותהסכימולחידושהלימודיםבאופןמלאברובהיישוביםמיוםראשון,אמרוגורמיםבממשלהכיחלבלבול.
חמישהאנשיםנוספיםנפגעו-אישצוותשלהמירוץבוהתנגשיקובסןוארבעהרוכביםשנפלובעקבותגרונווחן.
באפרילאשתקדכברביצעהישראלמחווהבעקבותהחזרתגופתבאומל,ושחררהשניאסיריםלסוריה.
"לאדישהןחמורות,אלאשעלפניונסיבותביצועהעבירותהינןברףהחמורוהבזויביותרשניתןלהעלותעלהדעת".
הביתשיוקםיתווסףלביתברחובות,הנמצאבימיםאלהבשלביהקמה,והצפוילכלול250יחידותדיורומחלקהסיעודית".
מטעמייח"צוחישוביםפוליטייםכמובן.
יתרהקבוצותדימתקשותלהשיב.
יותרמ-40אלףבדיקותבוצעואתמולוללאבדיקותסקרשיעורהחיובייםעומדעל2.6%.
כוליתקווהכיבכוחותמשותפיםנצליחלעמודבו.
היוליכאבירגליםוגב,התקשיתילנשוםבהליכהוהזעתיכלהזמן".
ההנחיותיאכפועלידישוטריםופקחימשרדהתחבורה.
בסוףמארס,כאשרקולומביהנכנסהלסגר,הכנופיותבלהלומה—אזורבעירמדיין,שהתפרסמהכמקוםפועלושלברוןהסמיםפבלואסקובר—הכריזומידעלעוצרוהסכימוביניהןעלהפסקתאש.
בכלמקרה,חיסולושלפחריזאדהלאצפוילהסיטאתהמשטרהאיראניממאמציההתגרענותארוכיהשניםשלו,המהוויםבראייתולארקאמצעילהרתיעאתאויביואלאגםתעודתביטוחהכרחיתלהמשךשרידותו.
מוסיפיםאתיתרהחומרים,כוללתערובתמיץהלימוןוהסודה,מערבביםלאיחודומעביריםלתבנית.
מאזהפךלמקצועןב-2010צברדייגושוורצמןעשרשניםשלטניסבוגריםברמותשונות,ואינספורפעמיםבהןנשאלאתאותהשאלהבווריאציותשונות.
החקלאיםפההםחלוציםאמיתייםוהתוצרתשלהםנמכרתבכלהעולם,אסורלתתלהםלהיפגע".
באופןדומה,כהנובמאדירהאתחוסרהשייכותהתרבותית-פסיכולוגיתשלסופרים"עקוריםמבחינהתרבותית,אנשיםהמביעיםאתהתלישותוהבידודיותרמשהםמביעיםאתההשתייכות",ומבחינהאותומספרותןשלקבוצותמדוכאותהנאבקותנגדתלישותןהפוליטית,שבההיאמתעניינתפחות.
מנייתעליבאבאירדהב-5%לקראת"יוםהרווקים"שיחולמחר,11.11.
משאיותלחלוקתמזוןיוכלולהיכנס,אבלהשוטריםיגבילולמינימוםאתהכניסותשלאזרחיםלעיר.
באמצעדצמבר,שבועייםאחרישנפצעבכףהרגלונצטווהלנוח,מצאעצמוהנשיאהנבחרשלארה"במדדהכלהדרךדרומהלאטלנטה,ג'ורג'יה,ועולהשובעלהבמהבקמפייןבחירות.
איןמהלומר,גםאםמדוברלעתיםבנסיעהבמנהרתהזמן,מדוברבמפלטכהלכתומהכשרותוהשגרתיותשלמסעדותאילתיותאחרות.
איןספקשזותקופהלאפשוטהכללעבורכלמישקשורלמועדוןהפועלחדרה,אחריהמשחקכברנשמעוקולותמפוצליםבאשרלאשמהבמצבכשיששיגידוכיחלקמהשחקניםכבוייםולאנלחמיםמספיקכפישמאפייןאתהקבוצההזובשניםהאחרונות.
"'אמא,הםשובציירוחזירהעלהלוחוכתבואתהשםשליליד',ככההייתחוזרתאליי,עםאוסףשלטראומותבלתינגמרותמדישבוע.
מאזהחלהריחוקהחברתיעברוהשתייםלשוחחבטלפון.
קוטרבןה-46החללהעלותשידוריםחייםמביתו.
היהזההשערהשנישלרוברטובקריירהבמשחקליגה.
אברבוךממשיך:"קפיצהבמוטזהמקצועמיוחדשדורשחישוביםואינטליגנציהשלמהנדס.
אתהמתייחסבעיקרלתיירותהפנים?
כולםמתעסקיםאךורקבקורונה".
כךפורסםגםלמחרתבכותרותהעיתונים.
המקוםהבאשאליותרצהללכתהיהתמידמוכןעלקצההלשוןשלה.
כשהיאעדייןללאאדבאיוודראגיץ',מיאמיקיבלהמשחקמושלםמבאטלר,שסייםעם40נקודות,13אסיסטיםו-11ריבאונדים.
עלפינתוניהיום(ב')חלהירידהשל1.34%במספרהחוליםבמצבקל,ירידהשל15%במספרהחוליםבמצבבינוני,וירידהשל2.27%במספרהחוליםבמצבקשה.
חברתהכנסתשרןהשכלצפויהלהעמידאתהמערכתהפוליטיתבמבחןבשבועותהקרובים.
טראמפכבראייםבתחילתהמחאהלשלוחאתהצבאלרחובות,איוםשאותולאמימשבסופושלדבר.
כחלקמפעילותוהמרמתיתכלפירשויותהמס,הכנסותיוהאישיותשלבנימיניהועברולחשבונותיוהאישייםבבנקיםשוניםבעולם,ובהםחשבונותאישייםבגיאורגיה,באיג'רזיובשוויץ,וזאתלצורךהתחמקותממס.
כדילחסוךכסף,אנישומרעלהמלוןבלילותורעייתימאיישתאתדלפקהקבלה.
המוריםמפחדים,חלקםסובליםממחלותרקע.
כמוכןבלטובהיעדרםראשי"ימינה"נפתליבנטואיילתשקד.
הניסיוןהבאיהיהבינואר,ונראהכיעדאזברצלונהתעשההכלכדילגרוםלשחקןללכתבתנאיםשהיארוצה.
"בעברהיוצריכיםלהגיעלמצבאשפוזיכדילקבלאתזהלוריד,וכעתאישרותרופהשנחשבהמסוכנתומגיעהבכמותמדויקתופשוטהיחסית".
הערתיאתמיטלמן,וממשעלינוהואואני,עםפיג'מותלאולפןוהשירהוקלט.
שיאושלהרסיטלהגיעכאשר"הטובים"הביסואתהנאציםוהילדיםקמולתחייה.
לפלורידהנוספובבחירותהאחרונותפנסילבניה(20אלקטורים)ומישיגן(16),שתימדינותשבאופןמסורתיהיו"כחולות"(דמוקרטיות),אבלב-2016עברובמפתיעלטראמפ.
לצעריעדייןלאהפנימושאנחנונמצאיםבאחדהרגעיםהקשיםשמדינתישראלחוותה.
אחרכךנחשובעלהפועלמרמורק.
אבלאזהגיעהקורונהונעלמוהתיירים.
מיילאנונימישנשלחלבכירבשירותיהכבאותעםצילומימסךשלתכתובותבוטותחשףאתהפרטיםהמביכיםובכללםתמונותתקריבשלאיברימין.
עודטענובהסתדרותהרפואיתכי"לכלהפחות,בממשלתמעבר,ראוישההחלטהתתקבלתחתפיקוחפרלמנטריולאחרדיוןציבורי,עלמנתלהזיםאתהחששותשמדוברבשיקולפוליטי".
במהלךישיבתהזוםנראהלפתעהגברניצבבפלגגוףעליוןחשוףמאחוריגרזוליס,ואזנראיםהשנייםבוהיםבמסךלמשךכמהשניות.
רשומותעליוההדלפותהכימלוכלכותשאיפעםידעומדוריהספורט,והסיבההיחידהשנמנעיםלהחתיםאותוזהכדיש"הואלאיעשהבלגן".
"אסורלחכותיותר:שחררואתהילדיםשלנו!"
זוחברהשנחשבתלליברלית,אבלגםכזושקשהלהיותבהיוצאדופן-איךהתמודדובקיבוץעםהומואים,לסביותויציאהמהארון?
שריםבקבינטהקורונהאמרוכיאיןעודהסכמותבדיוניםעלמתווהפתיחתהטיסות,וכיקיימתהבנהשאםישראלתטעהבנושאהזה-לאתהיהאפשרותלתקןלאחור.
שפעתמלווהלרובבחוםגבוהותסמיניםנוספיםהמתפרציםכולםביוםאחד.
התקףלבנגרםבשלחסימהשלעורק,ואםאנחנולאפותחיםאתהחסימהומחדשיםאתאספקתהדםבטווחשלשעתיים-שלוש,הנזקשנגרםללבהואבלתיהפיך".
קשובלמאמןודוחףאתכולםקדימה".
ונשאלתהשאלה:עלאיזהפעולהמשמעותיתהםמדברים?
"המסעמאודיקרואנחנומצפיםשהמדינהתתערבויימצאפתרון.
אךבנראהשאופיהתסמיניםוחומרתםלאקשוריםביכולתלהדביקכמותגדולהשלאנשים,דברשלדבריהישלהמשיךולחקור.
עםשחרורנומשירותהמילואים,שארךשישהחודשיםעקבמלחמתיוםכיפור,התכנסנו,מאותחייליםמשוחררים,עדייןבמדים,בעמקהמצלבהלמרגלותבנייןהכנסת.
הביתהלבןגינהאתפרסוםהדו"ח,ביוםשלישישעבר.
בהמשךהצעירההתנצלהעלהדבריםושוחררהבתנאיםמגבילים.
הואקפאבמקומוולאידעאםלהסתובבאלהגבר.
דברנוסףומאודחשוב-התרחקומפורנו!
באותורגעניסינולתפוסאתהמלוןכדילראותמהההנחיות-אםאנחנוצריכיםלעבורבדיקתקורונהגםכן.
לכןבהתאחדותהוחלטלהכניסומיידיתלבידודבביתהמלון,מבלישייצורמגעעםהשחקניםהמתכונניםלמשחקשייערךיומייםלאחרמכןבסלובקיה,גםכןבליגתהאומות.
במקביל,בביתהיהודימתחוביקורתעלכךשבניגודלסיכומיםהראשוניים,החטיבהלהתיישבותלאהועברהלאחריותפרץ.
זהלאהוא,זההם.
סולברגצייןכי"התנהלותשכזושלרשויותשלטוניות,תמיכהועידודשלבנייהבניגודלחוק,לאורךשנים,אינהלתפארתמדינתישראל",אולםהבהירכילטעמו,"מעורבותזויצרהבמהלךהשניםמציאותבשטח,בהיקףרחבמאד,וממנהלאניתןלהתעלם".
שבועעברמאזכניסתהדייריםהחדשיםוכברדיברורשמציאהגדולההםלא.
התקשורתהיווניתמדווחתבשעותהאחרונותכיפנאתינייקוסמינתהאתיורגוסוווראסלמאמןהחדששלהקבוצה.
"בצרפתעובדיםבחל"תמקבלים80אחוזממשכורתהברוטו,שלהם,לאמשנהבגילהעובדאובמצבהמשפחתישלו,אואםבןהזוגשלוגםמקבלכסףאולא.
לאידועליעלהחמרותכרגע".
איאפשרלהמשיךלדחותאתזה.
כךגםבמסוףשמשוןבאשקלוןהמהווהתחנהאחרונהלקוויםרבים,ואךבואיןשירותיםאומקוםלהתרענן,וכךגםבמסוףחופיתבעיר.
הראשוןהואשאהבההיאמוקדהכמיהותהנפשיותוהרוחניותשלרביםמאוד.
גודלהשלהמצודה18מטריםעל18מטריםובארבעהפינותישנםמגדלים.
הואנסעמלודלחיפהכשהואמצוידבסכיןוהמתיןלהברחוב.
כשהנבדקמגיעלאוהלעםעמדתהבדיקהעליולהציגאתמכשירהניידעםהברקוד-ולקבלאישורסופילבדיקה.
ואנילאמתכוונתלמישמשלםאתהחשבוןב,אנימתכוונתלכךבצורההרבהיותרקוסמית.
כולםצריכיםליישרקו,כךהיהכלהשניםוכךיהיהגםבעתיד.
בשמורתשיטהמלבינהישרשיש20מיניצומחהגדליםרקשםובהםדרדרהקורים,מרסיהיפהפייה,חבלבלהחוףותורמוסארצישראלי,לצדמיניםנדיריםהנמצאיםבסכנתהכחדהכגוןעדןחד-שנתי,תלתןפלשתיועלקתארצישראלית.
"זהממשעזרלילהתמקדמחדש,שימחאותימאודועזרלילהתעלםמהוויכוח",אמרהטורצ'ה.
בתוםהחורףהםיחזרואלינו?
בשבועותהאחרוניםפורסםלאפעםכיבספרדשוקליםלעצורלחלוטיןאתהעונהולהכריזעלבארסהכאלופה.
כיצדהגיבוהתושביםההמומים?
ארה"בהיאכידועהמדינהבעלתמספרהנדבקיםוהמתיםהגבוהביותרבעולםבמגפה.
חובשבכירבמד"א,אביביסמוט,סיפר:"כשהגענולבנייןראינואתהגברשוכבבחדרהמדרגותכשהואמחוסרהכרה,ללאדופקוללאנשימה.
בחודשיםהאחרוניםנרשמוכמההישגיםראשונייםבעניין–העיקרישבהםהואאישורובקריאהטרומיתשלהחוקלאיסורעלטיפוליהמרה.
צוותהפעולההמיוחדשהוקדםעלידיהוועדהאולימפיבישראל,המייצגאתכלגופיהספורטהמקצועניבארץ,הציגבפנינציגימשרדהבריאות-דנידרייפוסוד"ראפרתאפללו-אתמתווההחזרהלשגרהשלו,עלסמךהצרכיםשלהספורטהתחרותיבישראל.
בביתההשקעותעובדיםכ-800איש,כךשמדוברבהוצאהשלעדחצימיליוןשקל.
מילרעצמוהגיעכעבורזמןקצרעםאשתווהתאומיםכדילראותשהכלמתנהלכסדרו.
כחוללבןנגחושלושפעמיםבמבצרהזהשקוראיםלוממשלתהימיןושלושפעמיםלאהצליחולהפילאותה".
לתורתהאבולוציהשלהכדורגל.
העוולהנוראשיכוללקרותפהממלחמותדתייםוחילוניים,הואשהמוגדריםחילוניםיכוליםלחשובשהתורהשייכתלמגזריםשהםפחותאוהבים,ומכיריםאותםרקדרךהפוליטיקהוהתקשורת.
עםזאת,נדמהשישמישדווקאעכשיורואיםיותרמחציכוסמלאה.
יצאתקודםמהביתורצתיכמומשוגעסביבהמאהמטרשמותר.
אנשיהארגוןהעולמיסירבולהתערב,בטענהשמדוברבסכסוךפנימי.
ולסיום,השבועשוחחתיעםד"רשוהםושאלתימהדעתובעקבותהמחקריםשפורסמובחודשייםהאחרונים.
"זהדבראחדלפקפקבזהותםשלהבודקים,זהדבראחרלפעולבצורהכמושהואפעלולהשמידאתהמבחנה,וכךלהרוסכלסיכוילבדוקאותהגםבעתיד".
סרג'גנאברי,שנבחרכצפוילאישהמשחק,גםדיברעלמזלבהתחלה.
ורושהכונתהבעבר"היהלוםשלהיםהתיכון",אבלמאזןהפלישהשלהטורקיםלצפוןקפריסיןב-1974הדרךאליהחסומה,והיאנחשבתלפצעמדמםעבורםהקפריסאיםהיוונים,שמעולםלאויתרועלדרישתםשהעקוריםשברחומוורושהיורשולשובלבתיהם.
בןאחדקנהאקדח,אחרירה.
הרבהעובדיםנקראיםלחזורלעבודהולאמעוניינים-זהצריךלהיותבגדרהתפטרות".
אךהקהלשעמדלשטוףאתהאילאנבהל.
צ'אביפרסםהיום(שבת)בחשבוןהאינסטגרםשלוכינדבקבנגיףהקורונה.
עולםתוכנותבסיסיהנתוניםמגלגלכיום60מיליארדדולרבשנה,אךבמשךשניםרבותנחשבלתחוםמסורתיוקפוא.
פרויקטורהקורונה,פרופ'רוניגמזו,שהגיעלג'וליסשבגלילקראאחרהצהריים(שבת)לאנשיםללכתלהיבדק.
כשהקורונהתסתייםנעשהחפלהגדולה"
עלותהמענקיםלקופתהמדינהצפויהלהיות2.6-3מיליארדשקל.
כמושנקבעבתקנותשלהרמזור,השינוייםייעשואחתלשבועיים,ואנחנונסתכלעלהנתוניםגםבאמצעכלשבוע.
מוסיפיםאתהשוםומטגניםעודכדקה.
אנחנומדבריםעלהרבהמאודסעיפיםשמהםאפשרלהביאכספים".
מתחקירראשונישנערךבצה"לעולהכימדוברבכוחמגדודההנדסה601,שביצעהבוקרמשימהרכובהשלתגבורציריםבכביש60.רכבפלסטיניהגיעוהתקדםלעברם,ומתוכויצאמחבלשהתקדםאלהכוחבסכיןשלופה.
"אנימתביישמאודבהתנהגותשליובמהשעשיתי",אמרהקשרבווידאושפירסםבטוויטר,"חברהציעלילבואאליוובטיפשותיהסכמתי.
אונייתהתענוגותשנצורהביפןהפכהלמוקדסיקורמרכזישלהקורונה.
הכימאיאוֹטוֹהַאןוהפיזיקאיתלִיזֶהמַייְטְנֶרחקרוחומריםרדיואקטיבייםבאוניברסיטתברליןשניםרבות,עדשמייטנר,היהודייהלשעבר,נאלצהלהימלטמהנאציםלשוודיה.
אזלמההרפיסותהזאת?
לדבריה,"המשטרהמפחדתשבתיהמשפטיבחנואתההוראהשלניצבאשד".
בצלמצבוהעגוםבסקרים,הנשיאניסהלהציגקוממלכתיבנוגעלמשברהקורונה.
וזההיהשיעורראשון:להתבונןעמוק,ולאבשטחיות.
בארטעצמההשיבהכיהיאחשהכבודרבעלהאמוןשנתןבהטראמפ,והצהירה:"אניאוהבתאתארה"בואתהחוקההאמריקנית".
מצדאחד,הפעםזוהייתהביצה,אבלזהלאמופרךשבפעםהבאההםיגיעועםסכין".
הרפובליקניםיצאונגדסירובושלטראמפלהכירמראשבתוצאותההצבעה,קמפייןביידן:"אפשרלסלקמהביתהלבןמסיגיגבול"
בחלקמההודעותהתייחסהקציןבבוטותלמיניותהשלגרושתו,עלבבהוייחללמותה,בעודהיאמצדהביקשהממנולחדולמכך.
נחזקאתהמפגיניםברחביהארץמולהסתהמצדמנהיגמושחתוכושלשחטףאתהדמוקרטיהכדילהימלטמהדין.
לשחקניםשחוריםישכעתפלטפורמהוגםכוח,גםבזכותהרשתותהחברתיות-אםהםיאמרומשהוכולםיקשיבולהםוייקחואותםברצינות.
העםהואזהשמחליטמייהיההנשיא.
קשהלנבאאתהרגעבוייפרמוחלילה.
הואנישקאותהבעדינות,שניהםעצמואתהעיניים.
"כשבעליהעלהחום,למרותשהסימפטומיםהיושלבכללשלסינוזיטיס,לאלקחנוצ'אנסודיווחנומיידיתלמשרדהבריאות",אמרההאישה.
השילובשלהמאבקהדמוקרטינגדהנסיגהוהעקשנותהסוריתהצילואתישראלמאסוןלאומי.
בדרוםקייםחששלשיטפונות.
וילירוטנשטיינרהיהממשיךאצלך?
אתהחיועובדבניויורק,אךכרגעאתהנמצאכאןבישראל.
יוצאעםלואילהוציאאנרגיה.
כיקשההענייןשלעבודהופרנסה".
להגדיראתהשידורשהחלבשמונהבלילהכ"נחמד"זההיהבעצםלהגידבינוניומטה.
כיזהבאמתהכלהצגה.
מדוברב-12תיקיםפליליים(שלושהתיקיתרמיתבניירותערך,ארבעהתיקישימושבמידעפנים,תיקאחדשלפרטמטעהוארבעהתיקיסחרועבירותעלחוקהייעוץ)ותשעהמנהליים.
"אניבדואי,"ענהנימר,"אתהרואהאותילבושכך?"
ניתןגםלהסתכלעלההליכהלשכםבמבטגבוהיותר,בפרספקטיבההיסטוריתרחבה.
כינוסנוסףייערךבשעה17:00אחרהצהריים,במלוןדודהמלךבירושלים,בהשתתפותא-זיאני,נתניהו,אשכנזי,ריבלין,וגםמזכירהמדינההאמריקנימייקפומפאו.
לפיהמתווההחדש,גםשחקניםשיידרשולבידודבגללחשיפהעםחולהמאומת,יוכלולקחתחלקבאימוניםומשחקים.
זאתהמטרהשלווהמחשבהשלו",האשיםהשרכהן.
הגעתםשלאנטואןגריזמןלפנישנהוטרינקאובקיץהנוכחי,וההחלטהלבצעמהפכהבסגלאחריהכישלוןהגדולאשתקדולדללאותובעקבותהמשברהכלכלי,סללואתדרכושלדמבלהמחוץלברצלונה.
ההסכםמקלעלמעברהסחורותביןהמדינותללאההגבלותהחלותעלכניסתציודוצוותממדינותאחרות.
אהבתיאתבגיןאזכמושהיוםהםמעריציםאתנתניהו,ואתנתניהואניאוהביותרמאתבגין.
חנויותרבותהיוריקותמלקוחותועובדיםועובדותרבותבחנויותחסריתעסוקה.
בכתבהתביעהבסךשנימיליוןוחצישקליםנטעןכיבשיחותמהשעותהאחרונותלחייונשמעהסוכןמספרלמפעילושבכוונתולהתאבדואףמצייןשחבלכרוךעלצווארו-אךהמפעיללאהזעיקעזרה.
"ישלנותוכניתטובה.
כמוכלשארחומריהנפץשהואמפרקבובחדווה(תוךשהואמצחקקונראהמרוצהונבוךגםיחד),הואמפיקמהצופיםצחוקשלרבעחטא.
שעותספורותלאחרהודעתארה"בהתבררהבוקרכיאזרחאמריקניבן60מצאאתמותובעקבותהנגיף,בביתחוליםבעירווהאןשבסין,מוקדההתפרצותשלהנגיף.
ישלךרקאימג'עתידיכזה,תמונהשלךבראשכאישהשבהאתמרגישהביטחוןבמישאת".
בביתהחוליםשיבאבתלהשומרנקבעמותושלקשישבן94שנכווהקשותוסבלמשאיפתעשןבשריפהשפרצהאתמול(שבת)בחדרובביתאבותבקיבוץעיןהחורשבעמקחפר.
בשבועשעבר,אחריתקיפהבמחוזאידליבבסוריהשבהנהרגוחייליםטורקיםרבים,אותתהאנקרהעלכוונתהלהפסיקלכבדאתההסכם.
לדבריו"הגםשאנובעלימעונותהיוםהפרטייםמאודהיינושמחיםורוציםלחזוראיננויכוליםלעשותזאת.
לפעמיםזהעובד,ברובהזמןאנחנועובדותעלעצמנו.
ברשותהעריכוכיאםלאיהיועודאירועיגשםחריגים,לאיהיהצורךלפתוחהשנהאתסכרדגניה.
הבןשלגוטמןוהאחשלברקוביץ'
חמאסהיהרוצהלראותגםכניסהמשמעותיתשלציודרפואישיסייעלולהיאבקבקורונהבמקרהשלהתפרצותחמורה–גםבמחירשלפחותאסיריםמשוחררים.
גםשפנולקופותהחוליםולמד"אהםנותרוללאמענה:"עומסובלגןגדול,משהושםלאמתנהלכמושצריך".
המשמעותהיאשהספורטאיםשעתידיםלהשתתףבהןזקוקיםלפחותלחודשייםשלאימוניהכנהלפניהתחרותעצמה.
עודהםמסביריםכינכסיהלאיאפשרולחברהלשלםסךשל168מיליוןשקלתשלומיריביתותשלומיקרןאותםהיאנדרשתלשלםעדסוף2020.
הבנתישזהקשורלענייניםשישליעםמיניות,עםהביטחוןבגוףשלי,עםהיכולתלהתפשטבפנימישהישאנילאמכיר.
זהלאקל,אבלאיאפשרלהראותאתזהלילדים",היאמשתפת.
אבלמאזשחזרלפוליטיקההואהוכיחלמעשהשלאערכיםדמוקרטייםולאטובתהציבורמוביליםאותואלאאמביציהאישית.
ל"הארץ"נודעכיאנשיהפיקודהבכירבארגון,בהםממלאמקוםהמפכ"למוטיכהן,קיימולאחרונההערכותמצב,שבמסגרתןתודרכומפקדיהמחוזותלהיערךלהסלמהבמחאות.
אםמשקיעיםבאמא,אםמעורריםבההשראה,אפשרלעורראותהבמשפחה,ואםמעורריםהשראהבמספיקמשפחות-אפשרלעוררהשראהבקהילה.
באחרונהדוברעלכךשתוקםקרןהלוואותלעסקיםבסיכון,אךהיאעדייןלאהוקמה.
לפיההסכםהיואמוריםהממשלהוהכנסתלאשרתקציבדו-שנתי,לשנים2020ו-2021כברב-25באוגוסטהשנה.
מביתהשלחיימוביץ'המשיכוהמפגיניםלעברגןהעירשםמתגוררח"כאסףזמיר.
וכמותמיד,להקפידעלשתייהמספקתשלמים.
המחליףגלאופיליוהאסלבנייקהגיעלמצבטובברחבהאבללאבעטמספיקחזק.
אניעוסקכאןרקבמהשמוגדרכ"מאבקבנורמליזציההתרבותית"שאנחנו,האזרחיםהערביםבישראל,נדרשיםלקיים.
עלפידפוסהפעולההיהברורכימדוברבמישהושתכנןהיטבאתהמעשה.
נתניהודורשאישורוהמיידישלתקציבחד-שנתיל-2020בלבד-כדילהשאירלעצמואפשרותלפרקאתהממשלהבתחילתהשנההבאה.
הגורםהעיקרילירידהברווחיותהתפעוליתברבעוןהשנישל2020בהשוואהלרבעוןהמקביללוב-2019היאההפרשהשל3מיליוןדולרלעסקהשביצעהמוסדהפיננסישלנובה.
"איךיכולתיפשוטלשבת?
השתדלוכמיטביכולתכםלשמורעלמרחקשלשנימטרלפחותמקוניםאחרים.
"ביןהיסודותשמרכיביםאתהלא־מודעהעמוקהזהנמצאהיסודהאינטלקטואליהתלמודי",הואאומר.
הרבהמעברלשיא.
ביתהמשפטהביןשלאניתןלכמתבכמהסעיפיאישוםטכנייםאתהמורכבותואתהעומקשלניצולמטופליםחסריישע,שבאולקבלעזרהבתחוםהמיניונוצלובצורהכלכךנוראית.
כלהשאריוכלולהתחסן.
ההסברלכךמצוי,ככלהנראה,בעובדהשהמשקיעיםמביטיםלאירופה,כאשרהםמזהיםבחלקמהמדינותמגמתהאטהבקצבההתפשטותשלהנגיף.
נקווהשיהיהבסדר".
בדו"חהוסברכיהשנאההמופצתברשתותהחברתיותמשפיעהבאופןישירעלאירועיםותקריותבשטח.
נציגיהיחידותיעמדולצדהמשפחותבזמןהצפירהויכבדואתזכריקיריהם.
במקביל,ארה"בפרסמההיוםאזהרתמסעשבההזהירהאתאזרחיהמפנינסיעהלגדההמערביתמחשששההכרזותעלסיפוחיגרמולפרוץאלימותבאזור.
לדבריו,רקממשלהחדשהועצמאיתתוכללזכותמחדשבאמוןהקהילההבינלאומית.
"עדלהפסקתהמשחקיםבעקבותמגפתהקורונההובלנואתהליגההישראליתונמנינועלשמונההקבוצותשהעפילולרבעגמרהיורוליג,כאשרמכאןדרכנוהייתהפתוחה.
בפברואר2020מליאתהכנסתהצביעהבעדמתןחסינותלכץ,שביקשאותהמפניכתבהאישוםנגדובגיןעבירותמרמהוהפרתאמוניםבפרשתהמניות.
לצערנואמשהתגלוהפרותרבותוחמורותבמוקדימחאות,כוללהפרותסדר,חסימותציריםואירועיאלימותולכןנרשמודו"חותובוצעומעצריםהיכןשנדרש,ובפרטבמקריםבהםלאנשמעולהוראותואזהרותהשוטריםואףהתעמתועמם.
אםהייתיכוללאלףכלחיהשהיאכךשהיאתביןאותךלגמריותוכללתקשראיתה,איזוחיהזוהיתה?
שםישבכללכאוסגמורשנעביןדבריהאיוולתשלמישחושבשאתכלהיסטרייתהקורונההזוהפילעלינוראשהממשלהנתניהוכדילהצילאתעורו,לביןמישטועןששעתחירוםמהסוגהזהמחייבתממשלהרחבה,שתישעןעלאנשיםשכברצברוכמהמייליםבניהולמשברים.
כשפתחואתהדלת,מצאואותהמעורפלתהכרהוהזעיקואתמד"א.
אנחנולאמחזיקיםאףאחדבכוח,אךלכלדברישמחיר",אמרגורםבמועדון.
קצבההתקדמותשליאלהמטרהתלוי,כךנראהלי,במעברמדיבוריםלמעשים.
בגרסההראשונההושםדגשמיותרעלהפןהגרוטסקישלהטקסטהספציפיהזהושלדומיו.
אינטר,שתפתחהערבב-22:00אתהעונהשלהבליגתהאלופות,קיבלהבשורהמאכזבתשעותספורותלפניהמשחקמולבורוסיהמנשנגלאדבך:אשרףחכימינדבקבקורונה.
כלומר,הסכוםשחג'ג'מוכניםלשלם,בתוספתהתמורהלפועלים,מייצגיםמחירדירהשל3מיליוןשקללפחות.
"ישבדובאיענייןלארקלהתחיללהצטיידבאוטובוסיםחשמליים,אלאשהםיורכבובישראלואוליגםבדובאי",אמרלידיעותאחרונותיואלוייס.
היאמורכבתמאינספורתובנות,התנסויות,מסרים,חוויותוזכרונותשלנוההורים,שחווינוישירותאובעקיפין(כאשרהיינוצופיםבהתנהגויותומסריםשלהוריהחבריםשלנו,למשל)לאורךילדותנוושנותחיינועםהורינו.
הואהוסיףכיהמשפחהלאמוכרתלמשטרהוכילאהתקבלוממנהתלונותבעבר.
מדדהאושרשלהאו"ם:פינלנדממשיכהלהיותהמדינההשמחהבעולם,אפגניסטןהכיפחותמאושרת.
דלתותהמושביםהאחורייםיכולותלהיפתחרקמבחוץ.
לשםהןמגיעותלחפשעבודה,לחפשזוגיותולקבלשירותיםנוספים.
עםזאת,בשלושמדינותמפתח-מישיגן,ויסקונסיןופנסילבניה-נהנהביידןמיתרוןשל45%-39%עלטראמפ.
בהמשךהתעניינוכתביםוגולשיםברשתותהחברתיותמהקרהלתרומה,ואתמולפרסמהלשכתהנשיאהודעהשנייה.
אךבאותההנשימה,מושכלותהיסודבקבלתהחלטותמורכבותשלממשלההןכיקבלתהחלטותכזונסמכתעלעבודתמטהמקצועיתשלדקגימקצוע,הנסמכיםעלידערב,עלנתוניםועלניתוחשלההשלכותלצעדימדיניותשונים.
בסרטוןשהעלהאתמולבאינסטגרם,מביתמלוןבניויורק,אמרוולן"מפיקיהתוכניתהתקשרואליואמרושלאאוכללהשתתףבהכיהפרתיאתתקנותהקורונה.
הראשוןשלהכאימא.
משרדהחינוךומשרדהבריאותסיכמועלחזרהמדורגתשלתלמידיכיתותד'-ו'לבתיהספר.
איןליהתנגדותלהרצלעדכדיכך,אבלאניאומר,לבססאתזהרקעלאדםאחד-זהאומרשהעסקלארציני".
אנשיםמוכניםלנסועבמשךשעותבשביללראותאתזה!"
שירותהחיזויהלאומיפרסםבסוףהשבועלמשךכמהשעותאזהרהמפני"התנהגותמסוכנתבאופןקיצונישלהאש".
המקומייםלאממהריםלשוםמקום,והרבהשחקניםמסמניםלעצמםאתבאיירןמינכן,דורטמונד,פ.ס.ז'וכו'כקבוצותשיכולותלקדםלהםאתהקריירהושניתןלהגיעאיתןלהישגים.
"אנחנוניגשיםלסיוםהעונהכמולכלפלייאוף",אמרלפניחידושהמשחקים.
התקציבהכולללהאצתפרויקטיםמסתכםעדכהב-1.1מיליארדשקל.
אתהמשחקהואסייםעםשיאקריירהשל28נקודות,מובילאתמכביראשוןלציוןלניצחון81:98.
כהןהורהלהזריםעודכוחותלשכונה,שנראתהכמואזורתחתעוצר.
"המצבבשווקיםגרועממהשהיהבמשברשל2008","הכלנופלומתפרק";"היסטריה";"פחדואי־ודאותמשתלטיםעלהמצב"-אלההיוחלקהתיאוריםשניתןהיהלשמועאתמולבשיחותעםאנליסטיםהמסקריםאתענףהבנקאותועםמנהליהשקעותבשוק.
החלוםהואלהקיםרשתשלחניוניםלקרוואניםכמובאוסטרליה".
הייתיבתתמשקלואימאתמידהייתהמודאגתמרמתהברזלהנמוכהשליבדםומכךשאכלתיממשמעט.
חבלניםהוזעקולנטרלאתהאיוםובמקוםפרצהבהלה.
אילנהואנשיהצוותהאחריםבירכואותו,שרולושירייוםהולדתוהעבירולואתהמתנה.
יכוללהיותשאנחנוחוזיםבתחילתהשלמהפיכהבעולםהקמעונאות.
קיבלנוהיוםמתנהבלתיצפויהמחברותיק.
אנימבקשלהבהיר,בכלאותםמקרים,התקלותוהפעריםדווחועלידיהמפקדיםבמעלההשרשרת,עדאליי,ותוחקרוביוזמתצה"ל.
קציןפיקודהעורףשהיהבמקוםקראלולהיכנסמידלביתו.
לכלאחדמהםיששניילדיםמנישואיוהקודמים,ובנוסףלניהולחיינישואיםכדתוכדין,הםגםמנהליםפרופילפייסבוקמשותףשיצרויחדביוםשבוהחליטולסגוראתכלהרשתותהחברתיותשהחזיקובנפרד.
פעלנומבצעיתבמגווןזירות,הרחבנואתמעטפותהביצועים,ובשילובזרועותעםשותפינומצה"לכולותרמנולמימושהיעדיםהאסטרטגייםשלמדינתישראל".
"הדגלשתפורבעבודתידיוצאאיתילהפגנותנגדהשחיתותהשלטוניתשמתקיימותבימיםאלה",הואמשתף.
"בתחילתהשנהנתקלתיבאקסהאחרוןשליבאפליקצייתהיכרויות,והואכתבשםשהואמחפשזוגיות.
המבחןיבדוקאתמהירות,מהימנותופירוטהמידעשמועברמהרכבהנפגעלצוותיהחירום,כמו-גםאתתפקודהרכיביםבמכוניתעצמה-למשלתפקודידיותדלתותחשמליותהנפוצותכיוםבמכוניות.
מדוברבשניכישרונותצעיריםשמזכיריםליאתמנורסולומוןודאבור.
"שאנשיםבפניםבליכפפותאבלמעיריםלהםואיןכניסהבלימסכות.
המשטרהמסרה:"השבועהוגשהתלונהנגדסייעתבגןילדיםברמתגןבחשדלאלימותכלפיפעוטבמהלךשהותובגן.
אםמצדאחדישיציאהלמרפסת,ומהצדהשניחללשכוללגםמטבחופינתאוכל,לאיהיולסאונדקירותלהשתקףממנו.
"צעדמשמעותינוסףבכיווןהנכוןלמעןהשוויון".
האירועיםשעושיםכותרותהםמסךעשןשנועדלהטעותאותנו.
בבתיהחוליםמאושפזים1,025חוליקורונה,מהם593שמצבםקשה.
אניגדלתיבעשורמאודמבלבל,שבוקוביישלוטלנצח,אבלתכףישאיראתהבמהללברון.
ב-15השניםהאחרונותהיאמופיעהבפניקהליםעםמספרהרצאותוסדנאות,ואחתההרצאותהיותרפופולריותשלהנקראת"סטנד-אפקולינרי",בההיאמציגהמבטמשועשעעלאוכל,עלבניאדםועלהקשריםביניהם.
מניחאתהקניותבבית,עולהעלאופנייומדוושלחוףהים.
איאפשרלשכנעאותם.
עזרהלחלשיםביותרהיאמחויבותמוחלטתמצדנו.
"אנישםעלייךאזיקיםואניעוצראותךעכשיועלאי-זיהויבפנישוטר.
"המרכזלטיפולוחקרבאוטיזם–העמותהלילדיםבסיכון",שהוקמהבשנת1990,פועלתלשוויוןהזדמנויותושילובאנשיםעםאוטיזםומוגבלויותבחברה,כדילאפשרלהםלמצותאתהפוטנציאלהאישישלהםולהשתלבבעולםהעבודה.
"אנחנוזוכריםשקאריוהגיעלמשחקהראשוןבליגהכשתיארואתהמשחקהזהכ'הזדמנותהאחרונהשלו'.
פנהראשהממשלהבנימיןנתניהולציבורהרחבבשורהשלהצהרות,ריאיונותומסיבותעיתונאים,כדילהבהיראתחומרתהאיוםשמציבהנגיף,וכדילהציגאתהצעדיםשנועדולבלוםאותו.
עכשיו,אחרישלושהחודשיםבהםהיאניצבהמוכנהוסגורה,"חליפתמשבצות"פתוחהסוףסוףלקהל–עם(כמעט)כלמהשרציתםלדעתעלהקומיקסהישראלי.
דו"חהמוסדלביטוחלאומיועסקבממדיהעוניוהפעריםהחברתייםבישראל,קבעש-45.3%מהמשפחותהערביותחיותמתחתלקוהעוני,וכפועליוצאנמצאיםהיישוביםהערבייםבשלושתהאשכולותהכלכליים-חברתייםהנמוכיםביותר(1עד3).
ראשהממשלהנתניהוכעסעלהשרהרגבשהודיעהעלפתיחתהרכבתמבלישהדברעלהלדיון.
עםהבניםזהלאהסתדר,אזהעבירואותילבנות.
זוהיתכניתשתובעתויתוריםעמוקים,קשיםומורכביםמשניהצדדים,אבל,אסורלנולהריםידיים,כימישמריםידייםמוותרעלהסיכוי,ואני,מסרבלוותר".
כמהעולהקילו"כחוללבן"?
ניגנתיבכלמיניאירועיהתרמהרקעםגיטרה,והבנתישאםשיריםלאעובדיםרקעםגיטרה,איןלהםשוםמשמעות.
פהבאמירויותאנימניחשהשגרהקצתיותרשקטה,ואוליזוהסיבהשהםשמולבלעלייהבפעילותסביבהחתימהעלההסכם".
בנהיושבמולוכמישמוסמרלכיסאו,מנענעבליהרףאתכלעשראצבעותיו,צוחקכמשוגעכאילולאהיהלבדובחדראלאבלבהחבורהשלוהמתגודדתברחוב.
ישלאמעטמוריםשבקבוצתסיכון,איךאתהדואגלהם?
השינויהדמוגרפיהאדירהזהחוללגםמהפךתרבותי:לפיהערכות,אחרימאותשניםשבהןפיניתהייתההשפההשנייההכימדוברתבשבדיה,כעתתופסתאתהמקוםהזההערבית.
במקרהשלקרופורדזהלאהיהרקהתרגיל,אלאגםהגילבוביצעאותו:39ו-20יום,מהשהפךאותולשחקןהמבוגרביותרבהיסטוריהשמגיעל-50נקודות.
השחקניםירוכזובבתימלוןוייצאובכל3-4ימיםלקייםאתאחדהמחזוריםשנדחו.
"אנחנופועליםבאחריותובקוררוח.
בהמשך,הרפההנאשםמהמתלוננתוהיאברחהמהמקוםוהזעיקהעזרהבביתעסקסמוך.
ועכשיומגיעמשרדהתחבורהומבטל.
עדעכשיוהייתהלנופתיחהלארעהואנחנועומדיםבציפיותשלעצמנו.
הקהילההגדולהביותרמתגוררתבעירהבירהטהרן,קהילהגדולהנוספת-בשיראז,עודקהילהמרוכזתאֶסְפָהָאן-העירהשלישיתבגודלהבאיראן,ויהודיםנוספיםמפוזריםעלפניכמהערים,אךרובםמשוייכיםלקהילותהאםהגדולותושומריםעלקשר.
"עדיףטיפולמיידישלזבנגוגמרנוולגמוראתהמצבהזה",אמרהשר.
לרוב,רכישתטכנולוגיותמגיעהכצורךשלאנשיהשטח.
שיקגובולסמינתההלילה(ביןשלישילרביעי)אתבילידונובןלמאמנההראשי.
בענייןעמוק,ואפילובאהדת־מה,אניעוקבאחרוכבדהראששמתנהללאחרונהבתקשורתסביבהצורךהדחוףבהשמדתזקנים.
היאנהגהבמיניקופּראדומה,מכוניתחדשהשקנתהזהעתה,ובימיםשטופישמשהיהאפשרלאתרהמרחוק,מתנוצצתבשמש.
הדרתםהיאניסיוןלהתייחסלאנושיותולפגיעותשלנוכסוגיםשוניםשל"רעש"
האםיוטלועליהןהגבלות?
שניראשיממשלהיהיוחייביםלפעולבהסכמה,מהשמקשהעלהרעיוןשלאחריותמשותפת.
הודותלהיערכותוהתגייסותשלצוותיהחינוךאנומנהיגיםמתווהלימודיםנרחבבכלהשכבות.
זאתלאמחלהקלה".
ספרוהראשון,"מקוםבעולם:מחשבותעלחינוך",פורסםב-2013וספרוהשני,"שבילבעולם:עודמחשבותעלחינוך",ב-2015.
היהזהאקטסמלישהעידעלכךשחלומםעלציונותבחסותעות'מאניתהתקרבלקיצו.
במידהויתבררכיאכןסיסהסייםאתהעונה,חוזהויוקפאובמקומויצורףבלםאחר.
הואיעבורבדיקתקורונה,כמוכלשחקניהסגל,ויירשםלמשחקמולטוטנהאם.
לאחרונהנפתחלמיזםסניףנוסףבביתאבותבתלאביב.
וגם-איזהסוגשלדחייהמשאירתקווהגדולהיותרלפיוסאפשרי-דחייהבשלאי-נאמנותאודחייהשנגרמתבגללחוסרהתאמה?
מכבית"אצריכהלצאתכברבשבועהבאלאוסטריהלגומליןפלייאוףמוקדמותליגתהאלופותמולזלצבורג,והפועלירושליםבכדורסלצריכהלצאתלאתונהלקראתטורנירשמונההאחרונותבליגתהאלופותבכדורסל.
איךהןמובילותאותולמלחמה?
במקבילפורסמובתקשורתהתלבטויותבכירימשרדהבריאותבנוגעלהחזרתהפעילותבספורטהתחרותי.
יותרממחציתמהגבריםיסבלומשפיכהמוקדמת,מצבבואיןשליטהעלהשפיכהולרובהיאמתרחשתמוקדםמהרצוי,לפעמיםאפילולפניהחדירהאורקדקותבודדותלאחרהחדירה.
ייתכןשבעתידתלמדבאוניברסיטה-"פשוטלדעתיותרעלהעולם"-אבלכרגעהיאשמחהעלההזדמנותלהתרכזרקבטניס.
•טרםביצועכלפעילותגופניתישלעבורבדיקהרפואיתולוודאכיהנכםכשיריםובריאים.
הקדנציהשלאריאלביתהלחמיבהפועלתלאביבהסתיימה.
החלוץהמנוסההקפיץבנגיעהרכהמעלחברון,וקבע0:1לבארשבעבגמרהגביע.
רצויגםלהבדילביןגריללעישון-בגרילנשתמשבנתחיםשצריכיםזמןצלייהקצריחסית,ובעישון,כאמור,זמןהבישולהואארוךויכוללקחתשעותרבות(הזמןהממוצעלעישוןהוא5-3שעות).
לפיהבקשה,בסוףיוניהעובדיםזומנולשימועעקבהמצבהקשהשאליונקלעההחברהוהיאחייבתלהםיותרממיליוןשקלפיצויפיטורים,הודעהמוקדמת,דמיהבראהודמיחופשה.
מוזיאוניםוגלריותהםמביןהמרכזיםוהעסקיםהרביםשנאלצולהיסגרכחלקממאמציהשלטונותלבלוםאתהנגיף,שבימיםהאחרוניםמתפשטבקצבהולךוגדלברוסיה.
עלפידיווחמסרביה,שחקנהשליוטהג'אז,נייג'לוויליאמסגוס,הוזכרכמועמדלהגיעלהיכלמנורהמבטחים.
במקוםהמודלהמסורתישלרכישתמשחקיםבתשלוםחד-פעמי,גיימריםישלמופעםבחודשויקבלוגישהלמבחרמשחקים.
נכוןשישלנוהנחה,אבלעדיין,זהכסףשיכללהגיעישירותלמשפחות.
אםלאהיהדיבצבעעורוהכהה,הקומץהנבערהסיקשהואגםיהודי,עלפישמוהפרטי(אםהיומבחיניםבשמוהאמצעי,מוחמד,היוגםמגניםאותוכנראהעלהיותוערבי).
לטובתהמדינההמנהיגיםצריכיםלהיותמסוגליםלעבודביחד".
הבורסהפתחהאתיוםהמסחרבעליותקלות.
התפטראחריפחותמחודש.
הקצבשונהולוקחזמןלעשותאתההתאמות.
היאאמאלארבעהילדיםקודםכל,ואחריזההמורהומחנכתלמופת.
המרכזלמדיניותהגירהישראליתשאנימנהלתיעדשורתמקריםשבהםהדייןמרזוקבחרלשחררלרחובותמסתנניםהמעורביםבפשיעהמסוכנת.
אולםאסורלרחוץולשחותביםובבריכהשלאמטעמיבריאות.
יחדאיתונמצאיםגםשארבניהמשפחהותושביםאחריםבשכונה.
בפועל,הקשרשלהלהשכרהמוכרתמתחילהונגמרתבסמינר"ביתיעקב"לחינוךמיוחד.
מחקריםמנפציםמיתוסיםאיךלמנועכאבישריריםשלאחריאימון?
במצגתשהוכנהלישיבתהקבינטעלידי"מגןישראל"בראשותפרופ'גמזו,הוצגונתוניםשונים,ביןהיתרעלאפקטיביותהסגרעדכה.
הגישההנינוחהיחסיתמסתיימתכשמישהומאובחןכחולהקורונה.
היאהיתהכוכבתשל'גרוןעמוק'",אמרפרופ'יוסיגיל;חשבתישהואהתבלבלביןכוכבתהפורנולמתכנתתהראשונהבהיסטוריה.
בבתיהחוליםבישראלקיימות110מחלקותפנימיות,והןלמעשההבסיסשלפעילותהאשפוזבהם.
עומסחוםכבדעדקיצוניצפויבעמקיהצפון,בבקעתהירדן,ביםהמלחובערבה.
כךאוכך,נהוגשהמוריםלספרותבוחריםבעצמםרומןאושניים–ומתמקדיםבהםבלבדבכיתה,בזמןשרובהתלמידיםכלללאטורחיםלהציץברשימההמלאה.
עודמסרהכי"נוכחהתרחשותןשלהפרותבטיחותחמורותחוזרותונשנותבאתרהתאונהממש,עולההשאלהאילואמצעיםרגולטורייםהופעלובאתרעלידימשרדהעבודהכדילהבטיחשהעבודהבותחודשרקבתנאיםבטוחים.
נתוניםרשמייםשפורסמוהיום(ד')בסיןמלמדיםשלראשונהרובהאוכלוסייההבוגרתסובלתמעודףמשקל.
“איךאפשרלהתכונןלליגהללאמשחקיאימוןורקע"יאימוניםבלבד",תהובכפ”ס.
הםהוציאואותילברים,איתםעישנתילראשונה,ופתאוםהכלנפתח,חירותמוחלטת.
לימיםיפים,בריאיםוטוביםיותרלכלעםישראל–חגשמחושנהטובהממכביישראל!"
הואנבחרלשחקןהשנהבמקסיקוב-2019ולשחקןהמצטייןשלסידרתהגמרבאותהשנהבפורטוריקו.
בדיוקכפישצופיהקולנועיודעיםהיטבשוונדרוומןוספיידרמןבסוףיביסואתהרעיםויצילואתהעולם,כךאנודימשוכנעיםשבתוךכמהחודשים,אולישנה,החוקריםוהחוקרותבמעבדותימצאותרופהלקוביד-19ואוליאפילוחיסון.
כהנאאמרכי"אופןההתבטאותהיהלאמוצלח,בגללששרחינוךהתבטאבצורהלאמוצלחתהואלאראוילהיותשרחינוך?
אנחנוקבוצהשלמהוממשיכיםלהשתפר,לארקבהגנה,אלאגםבקישורובהתקפה".
לצדזאת,במסעדותברחביהעירניתנו29דו"חותו-27התראותלפנימתןדו"ח,בחנויותניתנו34דו"חותו-77התראותובמספרותומכונייופיניתנו30דו"חותוארבעהתראות.
"בנוסף,לחנויותמתחומיםשיכוליםלהמשיךלפעול(מזון,בתימרקחתוכדומה)התווספהחובהלהגבילבכלעתשהייתלקוחותביחסשלארבעהלקוחותלכלקופהפעילה.
לדבריסגניתיו"רהמינהלהפדגוגיבמשרדהחינוך,"מבחינתנוהםילדיםרגילים,שרקצריךלהקפידבסביבתםיותרעלהנהלים".
חסוןהמשיך:"נכפתהעלהחבורההנפלאההזאתשאוהבתאתהמשחקפגרהשליותרמחמישהחודשים,אבלהםלרגעאחדלאאיבדותקווה.
שרהתקשורתיועזהנדלכתבבחשבוןהטוויטרשלו:"במדינתישראללאיתקפועיתונאים.
"הגשתיהסתייגות,יחדעםחברי,חברהכנסתמיקילויועודאחרים,שחתמועלהצעתהחוקהמקוריתשהעיוותהזהשלחוסרהנשיאהבנטלעםהציבורבתקופהקשהזוהפריעלהםבאמתולארקכדילצאתידיחובהכמושהצעתהחוקהזומנסהלעשות.
זוהיתמונהעגומה,אךתמונתהראישלהאופטימיתמפנישהיחסיםיכוליםלהשתפרמעצםזהשדנהומילואיפסיקולנסותלהרגישטוביותר.
כמישמגיעהמקיבוץחששתיקצתבהתחלהכילאהכרתימספיקאתאשקלון,אבלבביתהספרעשוהכלכדילקבלאותנויפהוכלהצוותהיהממשמקסים,והילדיםבמיוחד.
ישלנומשחקחשובמאודבעודשלושהשבועותבבית.
לדבריהמשנהליועץהמשפטילממשלה,משילותהיאבראשובראשונהמנהיגות.
אבלהיובוגםפינותאפלותוסמטאותקודרותשלאהוליכולשוםמקום.
"בעזרתההומוראתהיכוללהפעילאתהקהלולגרוםלאנשיםלהתפקעמצחוק.
החוזיםשלעובדיםאחריםכברהסתיימו,ולכןגםהםאינםמקבליםכסף.
גםכעת,בצלמשברהקורונה,35אלףמבקשיהמקלטהמתגורריםבישראלאינםזכאיםלביטוחבריאותממלכתיונאלציםלהסתמךעלביטוחפרטישמימונותלויבהכנסהזמינה.
העלילההסבוכהעוסקתבניסיוןלסכלאתניסיונםשלכוחותעלומיםמהעתידלהפוךאתחץהזמןשלאובייקטיםואנשיםבעולםהמוכר,סכנהשעלולהלהביאלהשמדתהעולםהמוכרלנו.
עשוראחריה,דיווידבואיהקליטאתהשירביחדעםטיןמאשין,הלהקהשהקיםבשלהישנותהשמונים,והעניקלוגרסהזועמתוכבדהאףיותר.
ברקע,ישראלממשיכהלחזורלשגרה,אלפימטייליםיצאולטבעומחרייפתחוהמעונותוהגנים.
עכשיוכשחיפשתימשהו,מצאתיאתהמסמכיםהאלה.
אדמונדדהרוטשילד,מיכאלכרסנטי,מציין:"שיתוףהפעולהעםדקטלוןהואזכותגדולהעבורנו.
אםאיןברשותכםכזה,פתחואתהידיתבאמצעותהמרפק.
בתגובהשלחהמלךאתהנסיךטורקיאל-פייסלהמקורבאליולכתובמאמרדעהבעיתוןסעודישבונאמרכי"אםמדינהערביתכלשהיתלךבעקבותיהשלאיחודהאמירויות,עליהלדרושמחירבתמורה,ועליולהיותגבוה".
יחדעםחבריילקבוצה-רעות,אודליהגלודבי-הפכנולמשפחהקטנה.
ניהלואתהמגפהבממוצעלאומי,זהלאנכון.
"עולםישןעדהיסודנחריבה"סטייל.
ביוםכיפורהאחרוןמחבלמהימיןקיצוניירהלמוותבשניבניאדםלידביתכנסתבעירהאלה.
זיכרוןזהדברמתעתע,מצדאחדאנינוסעתלמכולתומוצאתאתעצמיבחנותלשכפולמפתחות,מצדשניאנייכולהלשבתמולמטופלת,לשכוחאתהשםשלהאבללזכוראיךקוראיםלגרוששלה,לאקסהאחרוןולילדהאמצעי.
"השקענוהמוןבפרויקטהזה,וביוםשבוהיינואמוריםלהתחילאתהשיפוץהתקבלההודעהעלסגירתכלהמסעדות",אומרסתיוקרוק,אחדהשותפיםבקבוצה.
"ישמלחמהאחתויחידהבימיםאלהוזוהקורונה,ואתםעסוקיםכלהיוםבענייניםאחרים,במלחמותאגוובפוליטיקהזולה".
העובדיםלאמדבריםמילהבשפהאחרת,נמצאיםבמשקיםבמקומותמרוחקים,יוםהחופששלהםהואשבת,אזאףאחדלאיודעמהקורהאיתם.
רובמצביעיהליכודנתנואתאמונםבי,רובעצום.
בינתייםהסופהעזבהאתהאזור,ועושהאתדרכהלחציהאיקוריאה.
לוועדההזאתאיןסמכותלגביפוליטיקאיםוזהלארלוונטי,וההיבטיםהפליליםשלהפרשהכברנחקרוונבדקובביתמשפט.
זהלאהיהעלהפרקמבחינתילעבורלמכבית"א.
הצמיחהשלאנרגיותמתחדשותעלחשבוןפחם,גזאואנרגייתגרעיןמשמעהשתחנותכוחיהיוהרבהיותרשכיחותונראותלעין.
התקשורתהממלכתיתבבלארוסדיווחהשהרוסיםשנעצרועובדיםב"וואגנר"-חברהצבאיתפרטיתשפועלתביןהשארבסוריהובכמהמדינותבאפריקה.
מהאתהאוהבלעשותכשאתהלבדבבית?
החלטתילקחתאתהפרויקטצעדאחדקדימה,וכעתאנימפתחתפיצ'רשישדרגאתהמערכת.
מוסיפיםאתהשוםומטגניםכעשרשניות,להיזהרשלאיישרף.
כלתקלהשנחשפתמשחקתלידימישרוצהלשנותאתהשיטהולהפוךאתפרדיגמתהבחירה.
הוארכבעלאופנייםוהתנגשבפחאשפה"צפרדע".
ל"הארץ"נודעכינציגיםשלמשרדהחוץכברבוחניםמבניםבאבודאבישיוכלולשמשלהקמתהשגרירותהישראליתבמקום.
למרותשניסגרים-מספרההרוגיםבתאונותלאירד:"מסוכןללכתברגל"
מערכתההפעלהשלהטלפוןהיאאנדרואיד10,עםכמהגרסאותייחודיותלאפליקציותמובנות.
סרטשיזכירלהאתהמעטיםשהאירואתהימיםהחשוכיםההם,בתקווהלימיםטוביםיותרבעתידהנראהלעין.
"רקחנויותהכרחיותנשארופתוחותוהשארנסגרלמשךחצישנה.
"בעליואניאתמולהתחסנובכרמיאל,הואבן70ואניבת67",מספרתאסתיפרידמקרייתביאליק.
מענייןיהיהלעקובולראותכיצדיכריעביתהמשפטבענייןנוה.
נתחהשוקשלמנורהמבטחיםפנסיהבגבייתדמיגמולים,מסךדמיהגמוליםהנגביםעלידיקרנותהפנסיההחדשות,מסתכםבכ-28%.
ארכיאולוגיםמשוכנעיםכיפונטאכןקימת,וכעתייתכןכיהצליחולאתראתהאוצרהקדוםביותרמשםשהתגלהעדכה–גולגולתבבוןמלפני3,300שנה.
אנחנוחייםבג'ונגל".
הואעשוילהתגלותכג'וקרמנצח.
בינתיים,מעשיהביזהפסקווגםמספרההפגנותהולךומצטמצם.
כתוצאהמהפגיעההיאשברהאתהרגלואתהבהונותוהיאשוכבתבביתעםגבסמנוטרלתלפחותלשלושתהשבועותהקרוביםולפניהעודתהליךשיקוםארוך.
זותביעהלאלגיטימית.
המכרזהחלב-2,500דולרובסךהכלהתקבלו37הצעות,כשהאחרונהלאהשאירהסיכוילאףאחדאחר.
במקריםחריגיםוקיצונייםבלבדישמקוםלפתוחבהליךשלצומניעהדחוףנגדהפיטורים.
המדינהמקצהמדישנהכ-60מיליוןשקללהפקתסרטיקולנוע.
התפישההאקולוגיתשלהפילוסופיהבמזרח,מוצגתגםבשלושמערכותהאמונההמזרחיותהעיקריותשהתפתחמהמאההששיתלפנה"ס:הטאואיזם(אוהדאואיזם),הקונפוציוניזםוהבודהיזם,המושתתותעלההנחהשהאדםהואחלקמהטבעוישלשמורעלההרמוניההטבעיתשביניהם.
זהוהערבהאחרוןבסיבובהבריטישלהמופעהמדוברוהשנויבמחלוקת.
כשהואנפצע,הקבוצהחיכתהלושלוששנים,עדשחזרבגיל36כדילקחתאתהקבוצהלליגתהאלופות.
אניבסדרגמורמבחינהפיזיתואניחושבשייקחהרבהזמןלפנישנחזורלהתחרותשוב.
בתנאיםאלהנקבעכיסכסוכיםעסקייםומסחרייםיתבררובקליפורניה,לפיהדיןבמדינההאמריקנית.
ביוםשישיהטמפרטורותירדוומזגהאווירצפוילהיותחורפי.
"איןשוםסיכוישליברמןייכנסלממשלתנתניהועםגנץ",כךאמרוהיום(שישי)גורמיםבמפלגתישראלביתנו.
"שיטתה'סמוך'ו'ליזהלאיקרה'ו'אלתדאג',שכלכךמאפיינתאותנוכישראלים,צריכהלהיכנסלהקפאהעמוקה.
התינוקתבכתבהמידוהועברהעםהאםלביתהחולים,שתיהןבמצבטוב.
גודהואבפטיסט,עובדכטכנאימכונותצילום–ונוהגלצודאייליםברובההרמינגטוןשלו.
ריצ'רדהאוולבמשחקטובוכמובןמגיעזרולחולוןלצמקל-10הפרש,אבלכשאתהסופג100נקודות,קשהלנצח.
אחתהסוגיותהקריטיותשמערכתהחינוךמתמודדתאיתהבעשוריםהאחרונים,ותעסיקגםאתהשרהחדש,היאהמחסורבמוריםמקצועייםומשבראיכותהמוריםוהכשרתם.
הסתדרותהמוריםסירבהבתוקףלהצעהוטענהכימדוברבחלק"משיסויהציבורבעובדיההוראה".
יותרמ-100מנהלימחלקותפנימיותהתריעובפנירה"מעלמצבהשלמערכתהבריאותלקראתהחורף.
מאזנודעהמקרההראשוןשלההידבקותשלמאמןהשוערים,עצרההקבוצהבאופןגורףאתהפעילות,כךשלמעשההשחקניםלאנפגשואחדעםהשנימאזה-0:1עלויקטוריהפלזן,שהבטיחעלייהלשלבהבתיםשלהליגההאירופית.
באגףשבוניצתההאשבתחילה,מעטלפניהשעהשתייםלפנותבוקר,הצליחוכמהמהנוסעיםלהשתלטעלהשריפהולכבותאותה.
ההיענותמצדהחרדיםהיתהמלאה.
חלקןשלההלוואותבתיקהחיסכוןשלהציבורהולךוגדל.
במקרהשלכוויותקור,צפויהחולהלהרגישתחושתקורבגפיים,כאביםוהרגשתנימול.
למזלי,לאשתיהאמריקאיתמעולםלאהיתהשאיפהכזו,למרותשלאפעםהיאנוזפתבילדיםבאופןשגורםלילחשובשהיאהיתהיכולהלהיותמורהלארעהבכלל.
באימוןהראשוןאמרתילושאנייודעאתהרצוןשלהמועדוןושלוושאנימקווהשזהיסתדרושכלהצדדיםיצאומרוצים,מעברלזהזהלאבשליטתי״.
החברותהבהירושאיומיסייברנמצאיםכברעכשיובתוךהמתודולוגיהשלהערכתהסיכון–אךשמעתהיינתןלהםדגשגדוליותר,מהשיכולבמקרהקיצוןאףלהוביללהורדתדירוג.
בהמשךלפתיחתהקניוןלפעילותמסחרית,פעלוהתובעותלחייבאתקסטרובתשלוםדמיהשכירותהמינימלייםודמיניהולבגיןחודשיוני2020.
ההודעההביאהלנפילהשל8%במנייתהחברהבאותויום.
כיום,השמותהבולטיםבהקשרזההםאולהגונארסולשיאר(מנצ'סטריונייטד),פרנקלמפארד(צ'לסי)ומיקלארטטה(ארסנל)שלאעברוהמוןבתורמאמניםראשייםבקבוצותגדולותעדלמינוי.
וזו,כנראה,הדרךהנכונהלהתייחסאליהם-כאלמשקפישמשקודם-כל,ותחליפיאוזניותרקאחרכך.
הסיבהלכךהיאשמאחרשכמעטכלהנבדקיםהםבריאים,גםסיכוינמוךלתוצאהחיוביתכוזבתיוביללהתרעותשווארבות.
אםזההמצב,עדיףלכםלוותרעליוולהתמקדבירקותשמעניקיםאתאותםיתרונותעםפחותפחמימות.
לפיההערכה,המשקולתשממנהנפגעשוקלתיותרמ-50ק"ג.
יו"רהוועדה,ח"כיפעתשאשאביטון(הליכוד),אמרהבפתחדבריה:"הגיעהזמןשנסתכלעלהקורונהבצורהרחבהכעלמשברקורונה,ולארקעלההתמודדותבמניעתהתפשטותהנגיףעצמו.
וואלקביקרבישראלמספרפעמים.
בשבועותהאחרוניםמתקיימיםימירענוןליחידותהלוחמותובתוךכךגםבבסיסהתקייםרענוןובוביןהשארחולקולחייליםמדיםחדשים,ציודאישי,והתבצעהחלוקתמוצריהיגיינה.
כשיעדהבדיקותבישראלעומדעלכ-10אלףליממה,מדוברבחששלמחסורחמורבאספקתהציודהרפואי,כמוגםצורךבמאותצוותירפואהבודקים.
באפלוהשיגהאתמספרהנקודותהרבביותרבעונההרגילה.
המספרנמוךבהרבהמההבטחהשל10,000בדיקות,שעליההצהירראשהממשלהנתניהולפנייותרמשבועיים.
אסףבכורנהגלנסועמדייוםברכבתמביתובעתליתלמקוםעבודתובתלאביב,נסיעהשאורכתפחותמשעה.
הממשלהתדוןמחרבהטלתסגרמערבהחג,ביוםשישיהבאב-6:00בבוקר.
גםהשניםהבאותלאמספקותשוםראיהליריבותאישית.
האםאנחנובמשברשאתהשלכותיונרגישעודעשרותשנים?
לכולםהיובעיותעםהדשא.
להתגרשולהישארבניאדם".
ליברפולממתינהעדייןלחידושהעונהבאנגליהכדילזכותבאליפותראשונהאחרי30שנה.
המכההכלכליתשהביאאיתווירוסהקורונה,לאאיחרהלהגיעגםלחוותקרןאור."
עלפילשכתהשרנפתליבנט,בישיבההוחלטעלפתיחתעסקיםביוםא'-בכפוףלעמידהבכלליםשייקבעועדמוצאישבת.
השוטרהנאשםטעןבחקירתוכילארצהלהסיראתעיניומהנערים:"כיוונתיאתהנשקאלרגליושלהמנוח,בערך10ס"מממנו".
במשחקהבאתזרוקיותר״.
גטמתמקדתכעתבפעילותאספקתשירותינסיעותלשוקהארגוני־עסקיובשיתופיפעולהעםחברותתחבורהאחרות,כמוליפט-תחוםשהתחזקמבחינתהחברהומפצהעלהפגיעהשלהקורונה.
תוךכדיהליךהנחיתההמטוסהחללבצעסיבובבאווירואחריזמןקצרהמשיךצפונהעדשנחתבלטקיה.
ראבנשאלהיוםעלדיווחיםשפורסמולאחרונה,לפיהםחלקמחבריהממשלהמרגישיםשבעתידצריכההקהילההבינלאומיתלבחוןאתהתנהלותהשלסין,שבההתפרץהנגיףבסוף2019.
הואמביאאיתואיזושהינקודתאור.
דו"חתעסוקהחזקבארה"ב:1.8מיליוןמשרותנוספוביולי;האבטלהירדהל-10.
"דיפנדרישןמחליפיםרקבדיפנדרישןאחר"
הנתוניםנאספומהארגוניםהגדוליםהמייצגיםאתמעונותהיוםהפרטיים,בעודמצבםשלגניילדיםרביםשאינםמאוגדיםאינוידוע.
ברכבתהתחתיתבטהרןהוסרוידיותהאחיזהמהקרונותכדילחסלמקורנוסףשלחיידקים.
שרתהתיירות,אוריתפרקשהכהן:"מקרההאונסבאילתזעזעאותי.
נשיאסודאןלשעבר,הרודןעומאראל-בשיר,מישאחראיישירותלפשעיהמלחמהבדרפורהודחאומנםבאפריל2019,אךאתמקומותפסהמועצהצבאיתלזמןקצוב.
שידורהאירועהיוםעלידםקשורגםלתפיסההאוונגליסטיתשלפיההצהרתבלפורפורסמהגםכןבלחציהקהילה.
ביןהפריטיםשיועברו:דגימותקורונה,תרופות,בדיקותדם,ציודשנדרשלטיפולדחוף.
מאיסלנדשבצפוןועדיווןשבמזרח,כמהמההגבלותשהוטלועלמבקריםזריםמהאיחודהאירופיומאזורשנגןיוסרו,אךעדייןלאמדוברבתנועהחופשיתלחלוטיןכפישהונהגהלפניהמשבר.
חלקמכךנובעמהחיבורעלהמגרששישלועםיובלאשכנזי.
ככלשנצליחלהתחברלרגשותהעמוקיםוהטבעייםהאלהכךייחלשהקולהביקורתיוהמאשים,ונשיגאיכותחייםמנטליתונפשיתגבוההיותר.
אנחנועושיםהחלטותדרמטיותותפקידהוועדהזהגםלשמורעלבריאותהציבורוכמובןגםלאזןביןרצונותהממשלהלביןרצונותחבריהכנסת".
מסתברשהואבביתכיהואצריךהסעהלחזרה.
"לדעתיזההקמפייןהכילאשגרתיבהיסטוריההמודרנית",אמרביידןבמסיבתעיתונאיםבדלאוור–הראשונהשבההואמשתתףמאזפרוץהמגפה.
הדיווחבמוקדמד"אעלהאירועהראשוןהתקבלבשעה19:10,והצעירפונהלביתהחוליםהלליפהשבחדרה.
ועודנקודהשחייביםלהזכירהיום:אחרישהיהמיעוטבכנסת,אחרישכמעטאיבדאתהשלטון,נתניהוחזראתמוללמשחקובגדול.
בעבראימנההעליוןבליגתהעללנשיםגםאתהפועלראשוןלציון.
אנחנומביניםעכשיושלאתהיהברירהאלאלסדראתהתור.
ניתןלמצואביןהחותמיםעלהמכתבמנהלים,יזמיםוכלכלניםמכלצדדיהמתרסהפוליטי,כיכולםמביניםשחייביםלהעביראתהתקציב.
ווילר:"תתמוךבנואואלתתערב".
זההיההמשחקהגדולביותרברולאןגארוסהנוכחי,אוליב-2020בכללותה.
[truncated: 361,425 more chars]
