# Supplementary material for: Probing language identity encoded in pre-trained multilingual models: a typological view
Source: PeerJ Comput Sci. 2022 Mar 15;8:e899. doi: 10.7717/peerj-cs.899 (PMC9044357; doi:10.7717/peerj-cs.899)
Supplement: Supplemental Information 1 [file peerj-cs-08-899-s001.zip › Raw data or code files/multilingual sentences/Hindi.txt]

बारिशनहींहोनेकीवजहसेअभीठंडकमहैहालांकिआनेवालेदिनोंमेंमौसममेंबदलावकीसंभावनाहै।
वापसलौटनेपरएलाकोखांसीहोगई,उसकीखांसीकीआवाज़कुछइसतरहथीजैसेधुम्रपानकरनेवालेखांसतेहैं.
सभीकेखिलाफजांचकीकार्रवाईजारीहै.
विधानसभाकामानसूनसत्रजून-जुलाईमेंसंचालितहोताहै,लेकिनकोरोनासंकटकेचलतेअभीतकसदनकेशुरूहोनेकीतस्वीरसाफनहींहै.
परअब्दुलकरीमखाँऔरबड़ेग़ुलामअलीखाँकीचीज़ेंबहुतसुनतेथेऔरइनकाबहुतसम्मानकरतेथे.
अल्संख्यकमामलोंकेकेंद्रीयमंत्रीमुख्तारअब्बासनकवीनेहजयात्रा2021केलिएबैठकआयोजितकी।
जबमहामारीकेबीचएकएंबुलेंसबुलाईजातीहैतोउसकेपासपीपीईनहींहोता.
आजचीनकेसामनेभीएकअवसरहै.
उन्होंनेकहा,"सोशलमीडियामेंकुछशरारतीतत्वअभियुक्तविकासदुबेकेपितारामकुमारदुबेकेहार्टअटैकसेमृत्युकीसूचनावायरलकररहेहैं.
ऐसेमेंसवालउठताहैकिआख़िरसरकारयेक़ानूनवापसलेनेकोतैयारक्योंनहींहैं?
लेकिन,यहाँछोटीसीचूकसरकारसेयेहोगईकिउन्हेंनहींलगाथाकिइतनीबड़ीसंख्यामेंयेकिसानदिल्लीपहुँचजाएँगे.
महाराष्ट्रमेंकोरोनावायरससेसंक्रमितलोगोंकीसंख्या74,860होगईहै,जबकि2,587लोगोंकीमौतहोचुकीहै.
किसानोंऔरसरकारकेबीचकईदौरकीबातचीतकेबाददोनोंकेबीचगतिरोधखत्मकरनेमेंनाकामरहे,प्रदर्शनकारीकिसानोंनेशनिवारकोदिल्ली-जयपुरराजमार्गकोअवरुद्धकरनेकाआह्वानकिया।
येउन्हेंकाफीहदतकबिगबॉसमेंमददकरेगा.
कोट्टायमजिलेमेंभारीबारिशकेकारणहुएभूस्खलनकेकारणरेलसेवाएंप्रभावितरहीं.
तेजसर्दीऔरगलनकेकारणउत्तर-पूर्वीराजस्थानमेंतोलोगोंकेहाथ-पैरमानोसुनपडऩेलगगए।
इसकेबादबाबाकेढाबेपरनासिर्फग्राहकोंकीलंबी-लंबीलाइनलगगईबल्किउन्हेंऑनलाइन-ऑफलाइनलाखोंरुपयेकीमददभीमिली.
आईसीआईसीआईबैंककीपूर्वअधिकारीकीकुल78करोड़रुपयेकीसंपत्तिजब्तकीगईहै,जिसमेंमुंबईमेंउनकाघरऔरउनकेपतिकीकंपनीकीकुछसंपत्तिशामिलहै.
असमकेसीएमसर्वानंदसोनोवालनेपूर्वमुख्यमंत्रीतरुणगोगोईकीस्वास्थ्यस्थितिमेंतेजीसेसुधारकीकामनाकीथी।
पूरेमहाराष्ट्रमेंअबतक2लाख82हजार194लोगोंकाकोरोनाटेस्टकियाजाचुकाहै,जिसमें2लाख47हजार103कीरिपोर्टनिगेटिवआई,जबकि35हजार58लोगोंकीरिपोर्टपॉजिटिवआईहै.
लेकिनइसबातपरकईसवालभीउठरहेहैंकिक्याप्रदर्शनकरनाभीहिंसाकीश्रेणीमेंआताहै?
हालांकिफिरभीवैज्ञानिकयेमानरहेहैंकिभारतमेंजितनीजल्दीलॉकडाउनखुलेगा.
जसवंतसिंहकीसबसेबड़ीआलोचनातबहुईजब1999मेंकंधारविमानअपहरणकेबादतीनआतंकवादियोंकोअपनेविमानमेंकंधारलेगए.
अक्षयनेपुलिसफोर्स,सिटीवर्कर्स,डॉक्टर्स,एनजीओवॉलिंटियर्स,सरकारीकर्मचारी,सब्जीविक्रेता,डिलीवरीपर्सन,गार्डकोभीधन्यवाददियाहै.
मुख्यचिकित्साअधिकारीकेसाथतालमेलकरपूरीचिकित्साव्यवस्थाकोऔरमजबूतकरनेकेलिएहरजिलेमेंविशेषसचिवस्तरकाएकअधिकारीतैनातकियाजाए.
कबहोगीराष्ट्ररक्षाऔरसुरक्षाकीबात?
यूपीसरकारनेकोटामेंफंसे7500छात्रोंकोलानेकेलिएलगभग250बसेंभेजीहै.
मंगलवारकेसंपादकीयमेंकांग्रेसनेताअशोकचव्हाणऔरबालासाहेबथोराटपरनिशानासाधागयाहै.
सिनेमाकेसबसेबड़ेसम्मानऑस्करयानिएकेडमीअवॉर्ड्सका9फरवरीकोऐलानकियाजाएगा.
महात्मागांधीनेकहाथाकिहमेंअपनेपड़ोसीदेशोंमेंसताएगएलोगोंकोशरणदेनीचाहिए.
शेनवॉटसननेअपनीपारीकेदौरान9वेंओवरकीपांचवींगेंदपर101मीटरकाछक्कालगाकरहरकिसीकोरोमांचितकरदिया.
हालांकिराज्यमें630लोगोंकीकोरोनावायरसकेकारणजानजाचुकीहै.
ख़बरमेंकहागयाथाकिदोलड़कियांअपनेतीनपुरुषदोस्तोंकेसाथप्रकाशमज़िलेकेबाहरकनिगिरीमेंपिकनिकमनानेगईथीं.
ज़ाकिरनाइकआजकलक्याकररहेहैंऔरमलेशियामेंउनकीज़िंदगीकैसीहै,इसबारेमेज़्यादाजानकारीजुटानेकेलिएहमनेउनकेसाथएकसाक्षात्कारकरनेकीकोशिशकी.
भूमध्यसागरमेंसमुद्रीजलक्षेत्रकोलेकरभीटर्कीऔरफ्रांसकेबीचविवादचलरहाहै.
वहींहिंसासेप्रभावितलोगोंमेंअभीभीडरबनाहुआ.
हमजीतरहेहैं.
वैसेहीदुनियामेंभीकईदेशएकदूसरेकेक़रीबआएहैं.
हमेंदेखनाहोगाकिगलतीकहांहुई.
बक्तशकेमुताबिक़जबतकऐसीख़बरेंमीडियामेंनहींआतीं,इनपरकोईध्याननहींदेता.
उसकेउलटे,टिप्पणीकारयेमानतेहैंकिराष्ट्रपतिशीजिनपिंगकेनेतृत्वमेंचीनऔरभीतानाशाहीराष्ट्रबनगयाहै.
अमरीका,ऑस्ट्रेलियाऔरसिंगापुरनेसभीविदेशीलोगोंकेअपनेयहाँआनेपररोकलगाई,जोहालफिलहालचीनगएथे.
इसकेअलावाकोईव्यक्तिमोबाइलनम्बर6900869008परमिस्डकॉलदेसकताहै.
चर्चाहैकिफिल्ममेंहॉलीवुडएक्टर्सरेस्टीवनसन,ओलिवियामॉरिस,एलिसनडूडीभीमेजररोलनिभाएंगे.
उन्होंनेसाल2016मेंजिलापरिषदचुनावमेंचाचाअभयसिंहचौटालाकीपत्नीकांताचौटालाकोहरायाथा.
अगरआपभीअपनेघरमेंयापंडालमेंकलशबैठानाचाहरहेहैंतोइसबारकलशबैठानेकाउत्तममुहूर्तजानलीजिए।
अबश्रीरामसेपूरेविश्वकोएकसूत्रमेंपिरोनेकीतैयारीहोरहीहै।
वेकहतीहैंकिविकासबहुतइरिटेटिंगहै.
उनकाकहनाहैकियहभविष्यमेंइसकापहलाइलाजसाबितहोसकताहैक्योंकियेएटी-बॉडीजिन्हेंहाइपरइम्यूनग्लोब्यूलिनकहाजारहाहै,मानवशरीरकेहरसेलमेंजाकरउसेवायरसकोचितकरनेकीक्षमतादेतीहैं.
इसीदौरानतेजरफ्तारसेआरहीबसकोपिकअपचालकनेटक्करमारदी.
बातचीतमेंभारतीयपक्षकानेतृत्व14वींकोरकेकमांडरलेफ्टिनेंटजनरलहरिंदरसिंहकररहेहैंजबकिचीनीपक्षकानेतृत्वतिब्बतसैन्यजिलेकेकमांडरकररहेहैं।
इसकेअलावाइससेदुनियाभरमेंबनीभारतकीभरोसेमंदनिर्यातकवालीछविभीप्रभावितहोगी।
लेकिनअभीभी86हज़ारछात्रोंकारजिस्ट्रेशनतकनहींहोसकाहै.
एडमिरलचांदयादकरतेहैं,"ब्रिटिशनेवीकेज़मानेसेहमारेयहाँपरंपराचलीआरहीथीकिहमलोगशार्ट्सपहनतेथे.
लखनऊमेंकोरोनावायरसनेतेजीसेपांवपसाराहै.
इससेपहलेउन्होंनेएकऔरट्वीटकरप्रधानमंत्रीनरेंद्रमोदीपरतंजकसा.
जानकारीकेमुताबिकधीरेंद्रबिहारसेलखनऊआरहीबसमेंसवारथाऔरइंटेलिजेंसकेआधारपरइसकीगिरफ्तारीहुईहै.
शाम6बजेकेआसपासजबमांनेविकासकाशवलेनेसेइनकारकरदियातोशवउसकेबहनोईकौसौंपागया।
कोरोनाप्यारहैजैसेफिल्मटाइटलइससमयवायरलहोगएहैं.
दिल्लीकेसादिक़नगरमेंरहनेवालेविनयगुप्ताभीदिल्लीसरकारकेदावोंऔरआश्वासनोंसेइत्तेफ़ाक़नहींरखते.
भारतमेंहुवैकाविरोधहोरहाहैक्योंकिइसकेसंस्थापककेपीएलएसेरिश्तेबताएजातेहैं.
पाकिस्तानकेविदेशमंत्रीशाहमहमूदक़ुरैशीनेइसीप्रेसकॉनफ़्रेंसमेंकहाकियूएनप्रमुखएंतोनियोगुतेरससेकश्मीरकोलेकरविस्तारसेबातहुई.
ज़्यादातरवाहनरोटरकेसाथडिजाइनकिएगएहैंताकिवेसीधेऊपरउठकरटेक-ऑफ़यालैंडकरसकें.
टूटीकांचघरमेनकारात्मकऊर्जाबढ़ातीहै.
बतादेंकिआमआदमीपार्टीनेबदरपुरविधानसभासीटसेनारायणदत्तशर्माकाटिकटकाटकरकांग्रेससेआएरामसिंहनेताजीकोटिकटदियाथा.
केंद्रकीदलीलहैकिनंबरोंकादवाबइससेख़त्महोगा.
वैक्सीनकितनीकारगरहोगी?
दोनोंपहलीबारअगस्त2016मेंमातापिताबनेजबमीरानेमीशाकोजन्मदिया.
बतादेंकिसुशांतकेसकेबीचकंगनारनौतऔरमहाराष्ट्रसरकारकेबीचकाफीवक्तसेखींचतानदेखनेकोमिलरहीहै।
पुलिसनेइनसभीकापतालगालियाहै।
इसमेंकोईदोरायनहींकिइंसानबुद्धिमत्ताकेमामलेमेंकाफ़ीआगेनिकलचुकाहै.
बतायाजाताहैकिअतीकअहमदनेअपनेप्रभावकाइस्तेमालकर500वर्गगजनजूलकीभूमिपरकब्जाकरअपनेएककरीबीकोकिराएपरदेदियाथा।
फिल्मशूटिंगकेलिएट्रैफिककोरोकानहींगया.
स्मृतिनेबतायाकिडॉक्टर्सनेमुझसेकहाकिउनलोगोंनेइसकामकेलिएअस्पतालकाएककमरा,मशीनें,उपकरणआदिसबसुबहसेसैनिटाइजकररखाहै.
इंटरनेशनलफूडपॉलिसीरिसर्चइंस्टीट्यूटकेपेपरमेंअध्ययनकर्ताओंनेकहाहैकिसन्2001से2011केबीचभलेहीआहारकीलागतबढ़ीहै,लेकिनउससमयग्रामीणमज़दूरीभीबढ़ीथी।
जाधवकेमामलेमेंभारत-पाकिस्तानकेबीचअजीबअनबन!
नानकऔरकबीरकेरामनिर्गुणरामहैं.
उनकाकहनाहैकिसभीठीकहैंलेकिनथोड़ाडरेहुएहैं,इसकेसाथहीज़रूरतकीसभीचीज़ेंमुहैयाकराईजारहीहैं.
अखिलेशयादवनेभीकियाइशारा.
वही,इनपांचोंनमाजोंमेंशुक्रवारकेदिनतब्दीलीहोतीहै.
क्याराममाधवकानीमातेंज़िनकेअंतिमसंस्कारमेंपहुंचनामहज़एकइत्तेफ़ाक़थायाकिसीबड़ेनीतिपरिवर्तनकीओरएकछोटासंदेश?
दोमिनटकेअंदरहीभूमिपूजनकीशुरूआतहुई।
दंगेचलरहेहोंतोलाजिमीहैकिउसपरतुरंतचर्चाकराईजाएलेकिनजबदंगेसमाप्तहोचुकेहों,एजेंसियांगुनहगारोंकोतलाशरहीहों,आगेहोलीकात्योहारहोतोयहबहुतजरूरीथाकिऐसीकोईबातनहो,जिससेभावनाएंभड़के।
लेकिनवहएकहीएप्रोचपरनिर्भरनहींरहनाचाहतीं,इसलिएशिक्षार्थियोंकेमार्गदर्शनकेलिएअन्यतरीकोंकेसाथइसकेइस्तेमालकासुझावदेतीहैं.
ज्यादातरलोगोंकीयेसमस्याहोतीहैकिवोबचतनहींकरपातेहैं.
इसीकेबादउत्तरप्रदेशमेंसतर्कताकोबढ़ायागयाहै.
उन्होंनेकहाकिडॉ.
इसकेबादभीबीजेपीचंबल-ग्वालियरकीतुलनामेंमालवा-निमाड़कोखासतवज्जोनहींदीहै.
बाराबांकीमेंगुरुवाररातकोपुलिसऔरबदमाशोंकेबीचएनकाउंटरहुआ.
इसकेअलावासारानेहालहीमेंएकपुरानावीडियोशेयरकियाहैजिसमेंसाराक्लासिकलडांसकरतीनजरआरहीहैं.
चालूवित्तवर्षकीतीसरीतिमाहीमेंलघुबचतयोजनाओंकेलियेब्याजदरोंमेंकोईबदलावनहींकियागयाहै.
आजखुलतेहीसेंसेक्स१०००अंकटूटचुकाहै।
राजनीतिकदलअपनेवादोंसेजनताकोरिझानेमेंलगेहैं.
पीएममोदीनेसैनिकोंसेकहाकि'आपकायहीजोश,यहीजुनूनदेशकोआश्वस्तकरताहै।
मुख्यमंत्रीजयरामठाकुरनेकहाकिकांग्रेसनेताप्रियंकागांधीवाड्रानेअपनेपूर्वपिताराजीवगांधीकीएकपेंटिंगयेसबैंककेसंस्थापकराणाकपूरको2करोड़रुपयेमेंबेचीथी.
केंद्रसरकारनेतोनहींलेकिनपश्चिमबंगालकीसरकारनेएकअक्तूबरसेसिनेमाहॉलखोलनेकीअनुमतिदेदीहैलेकिन50लोगोंसेज़्यादालोगोंकाइकट्ठाहोनामनाहै.
साल1980केलोकसभाचुनावोंमेंइसीसीटसेदोबाराजीतहासिलकी.
बलरामथवानीकोबुखारऔरगलेमेंइंफेक्शनकीशिकायतकेबादउनकाकोरोनाटेस्टकियागयाथा.
पुरानीदिल्लीमेंऐतिहासिकमस्जिदकामुख्यगुंबदबारिशसेक्.
महाराष्ट्रसरकारनेफिरशूटिंगशुरूकरनेकीमंजूरीदीहै.
उन्होंनेयुवाउद्यमियोंसेकहा,'मौजूदाकठिनाइयोंसेनिराशहोनेकीजरूरतनहींहै.
इनमेंकेदारजाधव,नवदीपसैनी,दीपकचाहर,मनीषपांडे,हनुमाविहारी,शार्दुलठाकुर,श्रेयसअय्यरऔरवाशिंगटनसुंदरशामिलहैं.
इसकाउदाहरणहैश्रीलंकाकाहम्बनटोटापोर्ट।
अभीसतवंतफ़ायरकरहीरहाथाकिसबसेपहलेसबसेपीछेचलरहेरामेश्वरदयालनेआगेदौड़नाशुरूकिया.
इसपेजपरजोसबसेपॉपुलरवीडियोपोस्टकियागयाहैउसवीडियोकोतकरीबन48हज़ारबारशेयरकियाजाचुकाहैऔरतकरीबन30लाखलोगउसेदेखचुकेहैं.
कोरोनाकेचलतेकिसानअपनीउपजकोबेचनेकेलिएबाजारतकनहींलेजापारहाहै,जिसकेचलतेसरकारनेखरीदारीकरनेकानिर्णयलियाहै.
मरीजोंकीबढ़तीसंख्याकेबीचएकअच्छीखबरआईहै.
इसमैचमेंमेजबानटीमनेआठविकेटसेजीतहासिलकी.
इससेपूराशहरहीमानोमलबेकेढेरमेंतब्दीलहोगया.
बैठकमेंमंदिरकबऔरकैसेबनेगा,इसपरचर्चाकीजाएगी।
खुदकोहमेशाफिटरखनेमेंविश्वासरखनेवालेमिलिंदट्रैवलकरनेकेभीशौकीनहैं.
इसकेबावजूदसरकारने6मई2020कोपेट्रोलपर10रुपयेलीटरऔरडीजलपर13रुपयेलीटरकाउत्पादशुल्कबढ़ादिया.
जबउत्पादोंकीमाँगबढ़ेगी,तोउसकाउत्पादनभीकियाजाएगा,जिससेआर्थिकगतिविधियोंमेंतेज़ीआएगीसाथ-ही-साथलोगोंकोरोज़गारभीमिलेगा।
टैक्सीचालकोंनेबतायाकिवोलगातारअपनीगाड़ियोंकोसैनिटाइजकरतेहैंऔरयात्रियोंकोकिसीतरहसेकोरोनामहामारीकाखतरानहोइसकापूराध्यानरखतेहैं.
मैंउम्मीदकरताहूंकिइसगानेकोसुनकरउनकेचहरेमेंमुस्कुराहटजरूरआजाएगी.
सीएमनेमजदूरोंकेलिएबनाएजानेवालेक्वारंटीनस्थलोंपरपूलटेस्टिंगकीव्यवस्थाकरनेकेभीनिर्देशदिए।
हालांकिहमारीभीसाझाचिंताएंहैं.
लॉकडाउनकेदौरानजॉनकुमारनेअपनेआवासकेपास200लोगोंकीभीड़जुटारखीथी.
लेकिनअभीभीमंदिरकेगर्भगृहमेंभक्तोंकेप्रवेशपररोकहै.
मनोरंजनकाजीवनसड़कसेसाहित्यकेशिखरतकपहुँचनेकीअनूठीमिसालहै.
हैरतकीबातयेहैकिएकहीप्लेनकेसाथ4घंटेमेंदोबारहादसाहुआ।
पुलिसकाआरोपहैकिउनकेभाषणकेबादजामियाकेइलाक़ेमेंहिंसाभड़कीथी.
यहमां-बापकीमहत्वाकांक्षाओंऔरआज़ादीकेआकर्षणकेबीचकश्मकशकीकहानीहै.
तेलविपणनकंपनियोंनेदिल्लीऔरमुंबईमेंपेट्रोलको7पैसे,कोलकातामें6पैसेऔरचेन्नईमें8पैसेप्रतिलीटरमहंगाकरदियाहै.
सालोंतकअन्यायकेख़िलाफ़उनकीअहमलड़ाईकोकमतरसाबितकरनेकीकोशिशकीगई.
गुनासेचारबारलोकसभासांसदरहेसिंधियाचाहेंगेकिउनकेगुटकेसभी22विधायक,जिन्होंनेउनकेलिएइस्तीफादियाथा,फिरसेजीतकरविधानसभापहुंचे.
राहुलनेकहा,"भारतीयइकॉनमीबुरेदौरसेगुज़ररहीहै.
हालांकिदोनोंअलग-अलगअपनीजीतकादावाकररहेहैं.
मामलेकीजाँचकीजारहीहै।
लेकिन,कंपनीअबपूरीतरहसेफ्लैगशिपकैटेगरीमेंशामिलहोगईहै.
मेलेकाउद्घाटनकेंद्रीयमानवसंसाधनविकासमंत्रीरमेशपोखरियालनिशंककरेंगे.
यहसर्जरीपीछेसेकीगई।
इसमेंसेलगभग45प्रतिशतमेंगेहूंऔर40प्रतिशतमेंचावलकीखेतीहोतीहै.
पराक्रमसिंहजाडेजानेयहभीकहा,"सिविलअस्पतालकेमेडिकलसुप्रीटेंडेंटकेख़तमेंसिर्फ़धमन-1काहीज़िक्रनहींहै.
इसीबीचकोरोनाकीवजहसेकईसालपहलेलापताहुएएकशख्सकोअपनेपरिवारसेमिलनेकामौकामिलगया।
इसप्रस्तावपरचीननेअपनेवीटोकाइस्तेमालकरतेहुएरोकलगादीथी.
स्टूडेंट्सनेअपनेछोटे-छोटेअलगगुटबनाएहैंलेकिनसबकानाराएकहीहै-आज़ादी.
कोरोनारिपोर्टनेगेटिवआनेकेबादमौलानानेअपनानिवासस्थानबदलदिया.
राष्ट्रीयध्वजगार्डकेलिएनौसेनादलकीकमानलेफ्टिनेंटकमांडरविवेकटिंग्लू,वायुसेनादलकीकमानस्क्वॉड्रनलीडरमयंकअभिषेकऔरदिल्लीपुलिसदलकीकमानअतिरिक्तपुलिसउपायुक्तश्रीसुधांशुधामासंभालेंगे.
राहुलगांधीनेरोजगारऔरअर्थव्यवस्थाकेमामलेपरभीसरकारकोघेराहै.
इसमेंसुशांतनेलिखाहै,हायहर्ष,मैंसुशांतराजपूतहूं।
इसट्रेनमेंकंटेनरफ्रीजकीतरहहोतेहैं.
अबइसवायरससेनिपटनेकेलिएपहलेसेज़्यादासमझऔरज़्यादासंसाधनहैं."
एफबीआईडायरेक्टरकेमुताबिक,बीजिंगकाकाउंटरइंटेलीजेंसवर्क'हमारेदेश(अमेरिका)कीसूचनाऔरबौद्धिकसंपदाकेसाथ-साथआर्थिकमजबूतीकेलिएभीदीर्घकालिकखतराहै.'
इसकेअलावाआरक्षितसीटोंकेनतीजोंकेएलानकेसाथपीटीआईकेपास22सीटेंहोगईहैं.
जबकिअमेरिकाकेपास6185न्यूक्लियरहथियारोंकाजखीराहै.
कोरोनामहामारीआनेवालेसमयमेंदक्षिणीएशियाकेलिएबहुतबड़ासंकटबनकरउभरनेवालाहै.
कोरोनावायरससंक्रमणसेपूरीदुनियाप्रभावितहुईहैऔरइसकेप्रभावसेराजनीतिभीअछूतीनहींहै.
उन्होंनेबतायाकिइनप्रस्तावोंकोखासतौरपरतैयारकियागयाहैताकिमांगकोबढ़ायाजासके।
रिप्लेमेंवेडआउटथे.
राजधानीदिल्लीकेमुंडकाइलाकेमेंएकवीभत्सघटनासामनेआईहै.
अगरऐसाकरनेपरथोड़ीभीगड़बड़ीमिलेतोदूसरेसभीउम्मीदवारोंकेलिएऐसाकरनाअनिवार्यहोताहै.
इसपरबुमराहनेकहा,'मैंअश्विनकेसाथखेलाहूं,लेकिनमैंनेहरभजनकोबचपनसेदेखाहैऔरउनकेसाथखेलाभीहूं.
लेकिनप्राइवेटमालिकोंकेयहांकिराएपरबिजनेसचलानेवालोंकोकोईछूटनहींमिलपारहीहै।
निशानेतयकियाइसबारपवनकोसमेटनेकीकोशिशकरेगीज़रूर!
अमरीकाकेकईशहरोंमेंप्रदर्शनकारीआईकॉन्टब्रीदकाबैनरलिएप्रदर्शनकररहेहैं.
बीएसईपर1652शेयरोंमेंगिरावटदेखीगईऔरसिर्फ509शेयरोंमेंतेजीदिखी.
यहसबमाहौलकीबातहैऔरदर्शकोंकेबिनाक्यामाहौलबनेगा.’
आनन-फाननमेंआगपरकाबूपालियागयाहै.
इसेदेखकरआपकोलगेगायहकिसीफिल्मकेग्राफिक्सकाकमालहैलेकिनयहबिल्कुलसचहै.
उत्तरप्रदेशकीयोगीसरकारदूसरेराज्योंमें14दिनकाक्वारनटीनपूराकरचुकेमजदूरोंकोवापसलानेकीतैयारीमेंहै.
सुबहसेहीमतजानजारीहैऔरलंबीकतारेंपोलिंगबूथोंपरलगीहैं.
इसकेबादउन्हेंभारतीयसशस्त्रबलोंद्वारागार्डऑफ़ऑनरऔर21तोपोंकीसलामीदीगई.
साथहीकंपनीवारंटीभीचुनिंदाप्रोडक्ट्सपरऑफरकररहीहै.
हालांकि,मलबासाफकरनेकीकोशिशकीजारहीहै.
डोनाल्डट्रंपनेअपनेभाषणमेंकिनमुद्दोंपरचर्चाकी,पढ़ेंपूराभाषण.
ऑस्ट्रेलियाकेखिलाफदूसरेटी-20मैचोंमेंउन्होंनेआखिरीओवरमें2छक्केलगातारटीमइंडियाकोसीरीजमेंजीतदिलादी।
वहीं,शिक्षककोटेकीसीटोंमेंएकसीटपरशिवसेनाकाकब्जाहै,जिसपरवोकिस्मतआजमारहीहै.
करीब8बजेउसेवहांसेपिस्तौलकीनोकपरअगवाकरलियागया.
बतादेंकिमिकायलाकेमंगेतरचक,मिकायलाकेफैसलेकासमर्थनकररहेहैं.
उप्रकेशाहजहांपुरमेंएककरोड़रुपएसेअधिककेचोरीकेगहने.
पूर्वबिगबॉसकंटेस्टेंटऔरडांसरसपनाचौधरीनेमांबननेकेबादएकबारफिरडांसस्टेजपरवापसीकरलीहै.
इसपरडॉक्टरबोरसेनेकहा,'नेगेटिवपाएगएलोगोंकोभीहममास्कपहनने,नियमितरूपसेहाथधोनेऔरछींकतेयाखांसतेवक्तमुंहपरटिश्यूयारुमालरखनेकीसलाहदेरहेहैं.
उन्होंनेतुरंतआयोजकोंपरएफ़आईआरदर्जकरनेकीसिफारिशभीकी.
सभीजारमजबूतस्टेनलेसस्टीलकेहैं।
संकेतस्पष्टहैंकिइसआपदासेपूरीदुनियामेंलोकतंत्रकीजड़ोंपरतेज़ीसेप्रहारहोसकतेहैं.
पहलेउन्होंनेइससवालकाजवाबगूगलमेंतलाशनेकेलिएकहा.
इसपरटैक्सभीछूटमिलतीहै.
एक,दो,तीननहीं,नाहीपांचऔरदससाल.
इसफायरिंगकेबादशाहीनबागइलाकेमेंहड़कंपमचगयाथा.
मुख्यकैमरा16मेगापिक्सलकाहै,इसकेसाथ2मेगापिक्सलकामैक्रोलेंसदियागयाहै.
गृहमंत्रीअमितशाहफिलहालपश्चिमबंगालदौरेपरहैं.
गलवानघाटीमेंभारतऔरचीनीसैनिकोंकेबीचहुईहिंसकझड़पकेबादचीनीसेनाकेजरिएकुछभारतीयसैनिकोंकोबंदीबनालिएजानेकीखबरोंपरचीननेसफाईदीहै.
इसमेंसमयपूर्वभुगतानऔरदूसरेशुल्कभीलागूनहींहोंगे.
लेकिनअभीरुबीना-जानऔरएजाजनॉमिनेटेडकंटेस्टेंट्समेंशामिलहैं.
मीटिंगसकारात्मकरही.
इसदौरानवहांअर्जुनसिंहऔरदिग्विजयसिंहमौजूदथे।
एकबारफिरसोनियानेहक्सरकोतलबकिया.
जिसमेंशिवांगीजोशी,शहीरशेख,मोहसिनखानऔरकईअन्यलोगअपनेअलगहीअंदाजमेंदिखरहेथे.
उन्होंनेसभीजिलाधिकारीऔरमुख्यचिकित्साधिकारीकोसख्तीसेइसकापालनकरनेकानिर्देशदियाहै.
अमेरिकाकेनवनिर्वाचितराष्ट्रपतिजोबाइडननेसोमवारकोसार्वजनिकरूपसेकोविड-19काटीकालगवाया।
चौथीमंजिलसेनीचेगिरनेसेछात्राकाफीबुरीतरहघायलहोगईऔरउसेइलाजकेलिएजिलाअस्पताललेजायागया.
पंजाबमेंगुरदासपुर4.6डिग्रीसेल्सियसतापमानकेसाथसबसेठंडाजगहरहा.
पाकिस्तानकेवरिष्ठपत्रकारअब्बासनासिरनेपत्रकारोंकेख़िलाफ़आपराधिकमामलोंको'फासीवादीसरकारकानयाहथियार'बताया.
इसकेबाद109रनतकपहुंचते-पहुंचतेआरसीबीनेअपनेसभी10विकेटगंवादिए।
लॉकडाउनसेअनलॉककेसिलसिलेमेंदिल्लीनेकोरोनासेबिगड़तेहालातभीदेखे.
परिवारकीतरहहमएकसाथपेंटिंगकरतेहैं.'
उन्होंनेस्वीकारकियाकिमहंगाईहमेशासेसरकारकेलिएचिंताकीबातरहीहैऔरआपूर्तिमेंमामूलीबाधासेहीसमस्यागहराजातीहै।
भारतकीओरसेइसेघरेलूमुद्दाबताकरविदेशीनेताओंकोइसमेंहस्तक्षेपनाकरनेकीनसीहतकेबावजूदपहलेकनाडाकेप्र.
इसबहसबाजीमेंमामलाकंट्रोलसेबाहरहोगयाऔरदिनेशबाबूनेसाथीयुवराजकोधक्कादियाजिसकेतुरंतबादहीयुवराजकीमौतहोगई.
इसनीतिकोलेकरडोनाल्डट्रंपनेभारतकोलपेटाथाऔरकहाथाकिभारतजैसेमजबूतदेशजोअफगानिस्तानकेपासहैं,उन्हेंसिर्फपैसेहीनहींबल्किअपनेजवानोंकोभीभेजनाचाहिए.
मीडियामेंआयीएकखबरकेमुताबिकयहघटनाहालमेंअटकजिलेकेहसनअब्दालशहरमेंहुई।
आवेदनकरनेकेलिएएप्लिकेशनफीसभीजमाकरनीहोगी.
स्मिथनेकहा,‘कोविड(लॉकडाउन)केदौरानमैंनेचारमहीनेतकबल्लेबाजीनहींकी,इसलिएअगरलयहासिलकरनेमेंअधिकसमयलगाहोतोमुझेपतानहीं.’
इसप्रस्तावकेतहतनेपालकेनएराजनीतिकनक्शेमेंलिपुलेख,लिम्पियाधुराऔरकालापानीकोनेपालकीसीमाकाहिस्सादिखायागयाहै.
ईरानमेंमामूलीअंतरहै.
बर्नाडशॉकीमहात्मागांधीसेमिलनेकीबहुतइच्छाथी.
उन्होंनेइसकेलिएएकटीमभीबनाईथी,जिसमेंसिद्धार्थपिठानीशामिलथे.
कोरोनासेलड़ाईमेंदिल्लीसरकारकीलेटलतीफी?
उन्हेंस्वास्थ्यसंबंधीपरेशानियांज़्यादाहोतीहैं.
साथनिश्चयपार्ट-1मेंबिजली,शौचालयऔरहरघरकोनलसेपीनेकाजलदेनाऔरगांवोंपक्कीसड़कोंकानिर्माणउनकेस्पष्टलक्ष्यथे.
यानीइसमामलेमेंभीदिल्लीकाप्रदर्शनराष्ट्रीयऔसतसेअच्छारहाहै.
अमितशाहनेकहाकिबंगालकेलोगोंमेंबदलावकीतड़पहै.
इसबीचराजस्थानविश्वविद्यालयनेराज्यमेंआयोजितहोनेवालीग्रेजुएशन(यूजी),पोस्ट-ग्रेजुएशन(पीजी)परीक्षाओंकोपहलेहीस्थगितकरदियाहै.
जोआईपीसीकीधारा386केतहतदर्जहुआथा.
अमेरिकाकीराष्ट्रीयमौसमसेवा(एनडब्ल्यूएस)केमुताबिकरविवारकोदोपहर3.41बजेडेथवैलीमेंफर्नेसक्रीककेपास130डिग्रीफैरेनहाइटयानी54.4डिग्रीसेल्सियसतापमानदर्जकियागया।
परिजनोंकेमुताबिकउन्होंनेवार्डबॉयसेडिलीवरीकरवानेकाविरोधकियाथा.
उद्धवकीचुनौतीपरबीजेपीकापलटवार,'अपनीसरकारकेकामकेबारेमेंबतानेकेलिएकुछभीनहींहै'
वहीं,केंद्रीयमंत्रीरविशंकरप्रसादऔरजितेंद्रसिंहभीशामिलहुए.
उनकेजन्मदिवसपरसमर्थकोंमेंबधाईदेनेकेलिएहोड़मचीहुईहै,तोवहींउनकीबहननेबचपनकीएकफोटोट्विटरपरशेयरकरआगेबढ़नेऔरजनताकीसेवाकरनेकाआशीर्वाददियाहै.
इसकेलक्षणसामान्यसेलेकरगंभीरतकहोसकतेहैं.
छोटी-छोटीपरेशानियोंआपकेजीवनकीसमाप्तहोंगी.
लेकिनमार्केटिंगकीभाषामेंइसे'ऐडेड-वाइटामिंस'कहागयाऔरइसतरह'ऐडेड-वाइटामिंस'काकॉन्सेप्टचलनिकला.
राज्यऔरकेंद्रसरकारेंइसवायरससेनिपटनेकेलिएहरसंभवप्रयासकररहीहैं।
दूसरायुवकभीहमारेअस्पतालकेमुर्दाघरमेंकामकरताथा.'
दीपिकापादुकोणमीडियासेबचनेऔरएनसीबीगेस्टहाउसटाइमपरपहुंचनेकेलिएपासकेहीहोटलमेंरुकीथीं।
इसलिएब्रिटेनमेंचीन,इटलीऔरईरानसेवापसआएलोगोंकेलिएख़ाससलाहज़ारीकीगईहै.
राजस्थानकीइसखिलाड़ीनेएकघंटा29मिनटऔर54सेकेंडमेंयहदूरीतयकी.
इसड्राफ्टमेंकहागयाथाकिएकधर्मसेदूसरेधर्ममेंपरिवर्तनकरानेकेलिए,अगरकोईव्यक्तिकिसीभीतरहकीजबरदस्तीयाताकतकाइस्तेमालकरताहैतोवोनएकानूनकेतहतसजाकापात्रहोगा.
भारतसरकारनेप्याज़केनिर्यातपररोकलगादीहै।
उपासनेवर्तमानमेंभारतप्रकाशनकेनिदेशकहैंऔरमाखनलालचतुर्वेदीपत्रकारिताविश्वविद्यालयकेकुलपतिरहचुकेहैं।
संयुक्तकिसानमोर्चानेबयानजारीकहाकिअभीतकसंयुक्तकिसानमोर्चाकोसुप्रीमकोर्टकीतरफसेकोईआधिकारिकनोटिसनहींमिलाहै,इसलिएहमसुप्रीमकोर्टमेंचलरहीसुनवाईपरकोईबयाननहींदेंगे.
बांदाकेएसपीसिद्धार्थशंकरमीणानेबतायाकिशादीशुदामहिला,उसकेप्रेमीसमेतऔरएकअन्यमददगारकोइसमामलेमेंजेलभेजागयाहै.
इसकेअलावाओपरानेकहाकिअमेरिकामेंबच्चेअपने30सालकेपैरेंट्ससेभीअलगरहनेलगतेहैं.
तुगलकाबादआजवक्तकीधूलमेंखोगया,लेकिनख्वाजाकेदरपरसुकूनकाचश्माबदस्तूरबहरहाहै.
इनसभीबयानोंसेस्पष्टहैकि14अप्रैलकेबादपूरेदेशभरमेंएकसाथलॉकडाउननहींखुलनेवाला.
डॉगुप्तानेकहा,'साइडइफेक्ट्समेंब्लडशुगरमेंवृद्धि(मधुमेहकाबिगड़ना),वजनबढ़नाऔरघावभरनेमेंदेरलगनाशामिलहै.
वॉर्नरगेंदकोरोकनेकेलिएकूदेऔरगिरनेकेबादवहजिसतरहसेदर्दसेकराहरहेथेऐसालगताहैकिवहकेवलतीसरेऔरअंतिमवनडेमेंहीनहीं,बल्किइसकेबादहोनेवालीतीनमैचोंकीटी20सीरीजमेंभीनहींखेलपाएंगे.
उन्होंनेकहा,सीलकरनेकेबादसंक्रमणनहींबढ़रहाहै.
यहांतककीहमेशालोगोंसेगुलज़ाररहनेवालेअंडरग्राउंडमेट्रोट्रेनकेस्टेशनसुनसानपड़ेहैं.
मेरीआंखोंमेंजलनहोनेलगी.
परिजनोंकापूर्णसहयोगबनारहनेसेमनोनुकूलकामोंमेंसफलताप्राप्तिहोगी।
सिंगरएआररहमानकोउनकीबेटीकेबुर्कापहननेपरकईबारट्रोलकियागयाहै.
सोचानहींथाकिसिंधियाछोड़ेंगेकांग्रेस!
वेकहतीहैं,"यहएकमुश्किलसबकहै.
परवेशवर्मासेहमनेपूछाक्याइसबारबीजेपीकाइतनालम्बावनवासख़त्महोगा?
इसकेउलटउत्तरकोरियाअबइसपरध्यानदेरहाहैकिएकमात्रपरमाणुहथियारकीजगहयेमिसाइलकैसेज़्यादापरमाणुहथियारलेजानेमेंसक्षमहो.
शिवजीकेमंत्रकाजापकरें.
शुक्रवारसुबहअयोध्याशहरमेंभव्यशोभायात्रानिकालीगई,इसदौरानकईझांकियांशामिलरहींजिन्होंनेशहरकेअलग-अलगहिस्सोंकाचक्करलगाया.
सरकारदेगी12हजारकरोड़कीमदद!
जबरदस्तीसबकोयहकहाजाएकिउन्हेंकोविडकेयरसेंटरजानाहै.
वीएचपीअध्यक्षआलोककुमारनेकहाकिहमारेटैक्सकेपैसेकाइस्तेमालज्यादाबच्चेपैदाकरनेवालेधार्मिकसमुदायकेमेंजारहाहै.
फिल्ममेंपंकजत्रिपाठीऔरमुकेशऋषिजैसेसितारेभीनजरआएंगे.
अबशादीमें30मेहमानहीआसकतेहैं.
उसीकेतहतग्वादरआताहै,उसीमेंबेल्टएंडरोडआताहै।
अबतमिलनाडुकाग्रॉसएनरोलमेंटरेशियोराष्ट्रीयऔसतसेलगभगदोगुनाहै.
लेकिनचीनकेएकअधिकारीनेजैसेहीयेबातएकऑस्ट्रेलियाईटीवीप्रोग्राममेंकही,सद्दामनेअपनीपत्नीऔरबच्चेकीतस्वीरकोट्ववीटकियाजिसमेंवुमाएरकेहाथमेंदिखरहेकागजपरलिखाथा,''मैंजानाचाहतीहूंऔरअपनेपतिकेसाथरहनाचाहतीहूं.'
मुझेबचपनमेंदिनमेंख़्वाबदेखनेकाख़ब्तथा.
अधिकारियोंनेअस्पतालजाकरउसकामोबाइलफोनसीजकरलिया.
किसानपरदोलाखकाकर्जथा.
प्रशांतकुमारनेबतायाकिजल्दसेजल्दविशेषफास्टट्रैककोर्टमेंसुनवाईकेबादसजाभीदिलवाईजाएगी.
ऐसेमेंअगरमनरेगास्कीममेंभीअनियमितताओंकीखबरेंसामनेआएंगीतोजाहिरतौरमजदूरोंकेलिएआजीविकासंकटपैदाहोगा.
हालांकिआईटीबीपीमेंअबतककुल157कोरोनावायरसकेमरीजोंकीपुष्टिहोचुकीहै.
इसकेअलावारश्मिदेसाईसेअपनेऔरसिद्धार्थकीकंट्रोवर्सीपरकुछभीबोलनासहीनहींसमझा.
वाल्मीकिरामायणमेंअयोध्यानगरीकेमहत्वऔरवहांकेजन-जीवनकेबारेमेंकईजानकारियांदीगईहैं।
आजसेमेरीग्रेटरकैलाशविधानसभामेंहरमंगलवार,भाजपाभक्तोंकोहनुमानजीकीयाददिलाईजाएगी.
पुलिसकेमुताबिकइसटेस्टकेजरिएयहपतालगायाजासकताहैकिसंदिग्धनेपिछले4-5महीनेमेंड्रग्सलिएहैंयानहीं.
सिंगापुरनेअपनेसमुद्रीबंदरगाहोंपरआनेवालेजहाजोंकोकिनारेआनेसेरोकनेकाफैसलाकियाहै.
भारत-यूरोपियनयूनियनसम्मेलन13मार्चकोहोनाथा.
एनसीपीनेतानेभगतसिंहकोश्यारीकोचिट्ठीलिखीहैऔरउनकीकिताबपरव्यंग्यकियाहै.
सुजीतकुमारनेइसमौकेपरकहा,"यहयात्राकाफीअच्छीरहीहै,मैं2012सेपार्टीकेलिएकामकररहाहूं.
पत्नीकोठीककरनेकेलिएवाइसरायनेउनकोएकदवापिलाईजोजेसुइटपुजारियोंनेतैयारकीथी.
लिहाजासदस्यदेशकेराष्ट्राध्यक्षहोनेकेनातेमोदीसरकारइमरानखानकोभीइससमिटमेंशामिलहोनेकेलिएन्योताभेजसकतीहै.
मुझेनहींपताकियेसबकबखत्महोगामगरइसकेलिएएकरिवोल्यूशनकाहोनाजरूरीहै.
उनकेसाथ22बरसकाएकनौजवानभीरहताहै,जोफ़ैशनडिज़ाइनरबननेकीट्रेनिंगलेरहाहै.
इसकेपहलेभारतकेस्वास्थ्यमंत्रीडॉ.
इसमेंटायर-ट्यूबउद्योग,बैङ्क्षरगउद्योगकेअलावासाइकिलमेंउपयोगकियेजानेवालेअन्यकईउद्योगहैं।
अबबातकरेंदूसरेपहलुओंकी,तोज्योतिषाचार्यराजीवनारायणकेविचारसेमुहूर्तअशुभहै,क्योंकिउससमयपंचकयानीपचखाहैऔरउसमुहूर्तमेंराहुकालभीहै.
यहवैज्ञानिकयुगहै.
बचीहुई260करोड़डोजकोभारत,बांग्लादेश,चीन,ब्राजील,इंडोनेशियाऔरमेक्सिकोमेंबेचाजाएगा.
डाउनिंगस्ट्रीटनेयहभीबतायाकिप्रधानमंत्रीहॉस्पिटलसेकामनहींकररहेहैंलेकिनवेदूसरेलोगोंसेमिलनेमेंसक्षमबताएजारहेहैं.
हरसामनेवालेकोकोरोनामरीजसमझेंऔरसोशलडिस्टेंसिंगकापालनकरतेहुएशॉपिंगकरें।
बिपुलरायकीपत्नीऔरएकबच्चीपांचसालकेसाथमेरठकेकंकरखेड़ाइलाकेकेकुंदनकुंजमेंरहतेथे।
रास्तेमेंमददकरनेकेलिएकईहाथसामनेथे,लेकिनज्योतिकोजोखानापसंदथावहनहींमिलताथा.
किताबकोपढ़तेहुएहमजिंदगीकेउसबीतेहुएलम्हेमेंपहुंचजातेहैंजोबालपनकेसाथहमकहींछोड़चुकेहैं.
यात्राओंमेंसावधानीरखें.
इसदौरान142लोगोंकेघरजले.
हरियाणाकेकालिदासऔरशेक्सपियरकहेजानेवालेचर्चितकविपंडितलखमीचंदपरउन्होंनेबड़ेजज्बेऔरव्यापकतैयारीकेसाथदादालखमीनामसेबायोपिकबनाईहै.
क्याअभीस्कूलोंकोखोलाजानाचाहिए?
आजहीकोर्टडेथवारंटजारीकरे.
ऑस्ट्रेलियाहरसालअंतरराष्ट्रीयछात्रोंसे28अरबडॉलरकाकारोबारकरताहै.
सबसेपहलाकामआपकोयेकरनाहैकितत्कालइसेलॉगआउटकरलें.
जिन्होंने105सालकीउम्रमेंराज्यसाक्षरतामिशनकेतहतचौथीक्लासकेबराबरकीपरीक्षामेंहिस्सालियाथा.
आसपासकेकोविड19मरीज़केबारेमेंजानकारीहासिलकरनेकेमकसदसेआरोग्यसेतुएपबनायागयाथा,लेकिनजिसमकसदकेतहतइसएपकोबनायागयाथावोपूरानहींहुआ.
सभीघरवालेइससेबहुतपरेशानहैं.
शिवसेनाऔरबीजेपीकागठबंधनटूटगयाहैऔरउसनेहिंदुत्वकेमुद्देपरभीअपनारुख़नरमकरलियाहै.
जनवरी2020मेंचांदबागकेसर्विसरोडपरडीएसबिंद्राकेलंगरमेंसीएएऔरएनआरसीकाविरोधप्रदर्शनशुरूहुआ.
शुक्रवारकोवार्ताकारोंनेअलग-अलगजाकरमहिलाओंसेबातकी।
उन्होंनेकहा,"यहदुखीकरनेवालानहींबल्किफ़ैज़अहमदफ़ैज़की'हमदेखेंगे'कोहिंदूविरोधीकहनामज़ाक़ियाहै.
अमेरिकाकीकोरोनावैक्सीनह्यूमनट्रायलमेंपासअमेरिकाकीबायोटेकफर्मइनोवियोनेदावाकियाहैकिकोरोनोवायरसवैक्सीनकेपरीक्षणकेदौरानउत्साहजनकरपरिणामदेखनेकोमिलेहैं।
यहफिल्मभी3जनवरीकोहीरिलीजहुईथी.
वेडायरेक्टरप्रभुदेवाकीफिल्मराधेमेंसलमानखानसंगनजरआनेवालीहैं.
कोविड-19केलिएसाइटोकाइनब्लॉकर्सपरकईतरहकीक्लिनिकलरिसर्चकीजारहीहैं.
हालाँकिउनकीहरकोशिशकोभारतीयसैनिकनाकामकरदेतेहैं।
मालूमहोकिएयरपोर्टपरबाहरसेआरहेहरशख्सकीस्क्रीनिंगहोरहीहैऔरइसबातकीतसल्लीकीजारहीहैकिबाहरसेआरहाकोईभीशख्सवायरससेसंक्रमिततोनहींहै.
ऐसेमेंपहलेचरणकीतुलनामेंदूसरेचरणकाप्रचारकाफीजोरोंपरऔरआक्रामकदिखा.
जेडीयूसेपहलीबारमंत्रीबनेमेवालालचौधरीकोशिक्षामंत्रालयदियागयाहैजबकिपिछलीसरकारमेंयहविभागजेडीयूकेकृष्णनंदनप्रसादवर्माकेपासथा,लेकिनइसबारवोचुनावहारगएहैं.
संजयराउतनेकहाकिप्रधानमंत्रीनरेंद्रमोदीऔरकेंद्रीयगृहमंत्रीअमितशाहभीराज्योंकेमुख्यमंत्रियोंकामार्गदर्शनकरतेरहतेहैं.
यहजानकारीसामनेआतेहीडॉक्टरोंकीटीमअधिकारियोंकेसाथसिपाहीकेगांवपहुंचीऔरउसेसीलकरदिया.
उन्होंनेकहा,"उनबच्चोंकोविशेषदेखभालऔरअच्छेभोजनकीज़रूरतहै.
आपजानकरहैरानहोंगेकियेपरिवारअबसिर्फदेवी-देवताओंकेकपड़ेहीसिलताहै.
ग्रीनप्रीसकेपूर्वस्ट्रेटेजिस्टसुनीलमोक्षानंदतेलरिसाववालीजगहकेनज़दीकएकद्वीपपरहैं.
भारतीयमूलकीप्रीतिपटेलकोमिलाहाईप्रोफ़ाइलगृहमंत्रालय.
फायरिंगकरनेवालेशख्सरातकेअंधेरेमेंअपनीबजुर्गमांकोढालबनाकरघटनास्थलसेभागनेमेंकामयाबहोगया.
कईहेल्थबेनेफिटदेनेवालामुनक्कामानसिकतनाव(स्ट्रेस)सेमुक्तिदिलासकताहै.
रामकीकीर्तिध्वजाकोदुनियाकेकोने-कोनेमेंलेजानेकेलिएभारतवर्षकेदोकवियोंवाल्मीकिऔरतुलसीदासनेदोमहानग्रंथोंकीरचनाकी.
वहींएकबारफिरयहसूचनासामनेआईहैकिराज्यपालकीओरसेतीसरीबारभीविधानसभाकाप्रस्तावलौटदियागयाहै।
इसपरसॉलिसीटरजनरलनेकहाकिरिजर्वबैंक,वित्तमंत्रालयऔरसेबीसेबातकरेंगे.
मेडिकलजर्नललांसेटकीरिपोर्टमेंकहागयाहैकिजिनलोगोंकीमौतकोरोनावायरससेहुईहै,वोलोगपहलेसेहीकोईनकोईबीमारीसेग्रस्तथे.
विश्वचैम्पियनशिपकेरजतपदकविजेताअमितपंघल(52किग्रा)कोअंतरराष्ट्रीयओलंपिकसमिति(आईओसी)केमुक्केबाजीकार्यबलनेअगलेमहीनेहोनेवालेओलंपिकक्वालिफायरसेपहलेनंबरएकरैंकिंगदीहै.
फिरपिछलेसालकोर्टनेअस्थायीतौरपरइसऐपपर'पॉर्नकोबढ़ावादेनेकेकारण'प्रतिबंधलगादियाथा.
जॉनहॉपकिन्सयूनिवर्सिटीकेअनुसार,अमेरिकामेंअभी26लाखसेअधिककोरोनावायरसकेमामलेहैं,जोकिसीभीदेशमेंसबसेअधिकहैं.
लोकतंत्रकोअपनेहाथकीकठपुतलीबनायाजारहाहैऔरसरेआमबहुमतकीहत्याहोरहीहै.
उन्होंनेकहाकिकेंद्रसरकारनेनागरिकतासंशोधनअधिनियममेंश्रीलंकाकेतमिलोंऔरनेपालियोंकोशामिलकरनेसेइनकारकरदिया.
प्रधानमंत्रीनरेंद्रमोदीऔरगृहमंत्रीअमितशाहनेमिजोरमकेमुख्यमंत्रीजोरामथांगासेबातकीथीऔरकेंद्रसेमददकीपेशकशकीथी.
उन्होंनेलिखा,''क्याबेहतरीनघरहै.'
जानिएवायरलऑडियोकापूरा'सच'
पति-पत्नीकेबीचआपसमेंविवादहुआथाजिसमेंपतिनेजहरखालिया.
वहबिहारमेंबीजेपीअध्यक्षकेरूपमेंभीकामकरचुकेहैं.
डायरेक्टरमुकेशछाबड़ाकीबनाईफिल्मदिलबेचारा24जुलाईकोडिज्नीप्लसहॉटस्टारपररिलीजहोरहीहै.
अभीजोपैसेखर्चहोरहेहैंवोसंयुक्तराष्ट्रऔरडब्ल्यूएचओसेहीतोआरहेहैं."
हमनेइससंकटसेनिपटनेमेंकेंद्रकीकमियोंपरकभीसवालनहींउठाएहैं."
सरकारहिस्सेदारीबेचनेकेलिएआईपीओकारास्ताअपनानेजारहीहै.
भारतकीकरीबएकअरब38करोड़74लाखकीआबादीकाबड़ावर्गइंटरनेटइस्तेमालकरताहै।
कोविडबीमारीकीवजहसेसभीनेमास्कपहनाथा.
डोनाल्डट्रंपपरजोआरोपहैंवोगंभीरहैंऔरदेशकोधोखादेनेवालेहैं.
अमेरिकाजानेकेलिएचयनहोनेकेबादपुंडीनेआईएएनएससेकहा,'हॉकीस्टिकखरीदनेसेलेकरमैदानमेंखेलनेतककेलिएकाफीजूझनापड़ाहै.
बाबाकेदारनाथधाममें12जूनसेअबतक186लोगपहुंचेहैं.
इससेतीसरेदिनभीछात्रपरेशानरहे.
ब्लूमबर्गबिलिनेयरइंडेक्सकेमुताबिकशनिवारको183अरबडॉलरकीसंपत्तिकेसाथजेफबेजोसपहलेनंबरपरथे,128अरबडॉलरकेसाथबिलगेट्सदूसरेनंबरपरथे,जहांअबएलनमस्कआगएहैं.
इनमेंसे15लोगोंकाइलाजहोचुकाहै,जबकि4लोगोंकीमौतहोचुकीहै,इसतरहसेकोरोनावायरसकेसक्रियरोगी159है.
सड़कोंपरपानीभराहोनेकेचलतेराहतकाममेंऔरभीमुश्किलआरहीहै.
पिछलेसाल14मईकोरिज़र्वबैंकनेअपनेडिप्टीगवर्नरआरगांधीकोयसबैंककेबोर्डमेंअतिरिक्तडायरेक्टरनियुक्तकिया.
इसमामलेपरउन्होंनेसफाईपेशकरतेहुएकहाथाकिमुझेनहींपताकिमेरेडिप्लोमापरसवालकरनेवालेलोगसाक्षरहैंयानहीं.
यहभीपताचलाकि13फ़ीसदीलोगनट्टोकोनापसंदकरतेहैं,भलेहीइसेखानेकेकितनेभीफ़ायदेहों.
स्वास्थ्यमंत्रीकेअनुसारअबतक28केससामनेआएहैं.
सेंटरपरडॉक्टरोंकीटीमडेराजमाएहुएहैऔरसभीलोगोंकोबाहरनिकाललियागयाहै.
आईसीएमआरकेमहानिदेशकबलरामभार्गवकेमुताबिक़फ़्रांसहरसप्ताह10हज़ारलोगोंकेटेस्टकररहाहै,ब्रिटेनमें16हज़ारलोगोंकीटेस्टिंगहरहफ़्तेहोरहीहैजबकिअमरीकामेंतकरीबन26हज़ारलोगोंकीटेस्टिंगप्रतिसप्ताहहोरहीहै.
हमनेबच्चोंकोनिराशनहींहोनेदियाहै,अभिभावकोंकोपरेशाननहींहोनेदियाहै.
इसबीचकेंद्रीयस्वास्थ्यमंत्रालयकीओरसेएडवाइजरीभीजारीकीगई।
उनकादावाहैकिप्रतिदिनसंगठनद्वारादियेजारहेभोजनसेअपनीभूखमिटाकरसंतुष्टहोनेकेबादबन्दरोंद्वारापर्यटकोंयास्थानीयलोगोंपरहमलाकरकेनुकसानपहुँचानेकीघटनाओंमेंबहुतकमीआयीहै।
आंकड़ेबतातेहैंकिमैन्युफैक्चरिंगसेक्टरकाग्रोथ2.7फीसदीहोगयाहैजबकिअक्टूबरमेंयहआंकड़ा-2.1फीसदीथा.
वहींक्वानकंपनीकीमैनेजरकरिश्मासेतोशु्क्रवारकोहीसवाल-जवाबहोनेहैं.
चाउअपनीमेक्सिकोसिटीकेवर्ल्डट्रेडसेंटरपहुँचनेकीकहानीसुनानापसंदकरतेहैं.
उनकीबहननेबीबीसीकोफ़ोनपरबताया,"हमउनसेश्रीनगरकेशेरगरीपुलिसस्टेशनमेंमिले.
जापानकेनिक्केईमें3.2फीसदी,दक्षिणकोरियाकेशेयरबाजारमें2.7फीसदीकीगिरावटदेखीगई.
पहलेफैसलालेनेदियाजाएफिरफ्लोरटेस्टहो।
औरग्लोबलवैल्यूचेंजमेंएकमजबूतयोगदानदेसकताहै.
शोरूमकेमालिकतकहमपहुँचगएलेकिनवहअपनीपरेशानीसेजूझरहेथे,फ़ोनपरबातकररहेथे,उन्होंनेहमसेबातकरनेसेइनकारकरदिया,अगरइसबातसेकोईअंतरपड़ताहोतोइसशोरूमकेमालिकएकसिखथे.
ओमानकेसुल्तानकबूसबिनसईदअलसईदकीपेटकेकैंसरकेचलतेइसीसालमौतहुई।
परन्तुअफगानिस्तान,पाकिस्तान,म्यांमार,श्रीलंका,नेपाल,तिब्बत,भूटान,मालदीवयाबांग्लादेशकाज़िक्रप्राचीनइतिहासमेंनहींमिलता,जोहमारेसाथसीमाविवादकाप्रश्नकिसीतीसरेकेकहनेपरअंतर्राष्ट्रीयमंचपरउठानेकीकोशिशकरतेहैं।
अबसिंथेटिकशटलकॉक्सआरहीहैं।
अजयदेवगनकीफिल्मतानाजीदअनसंगवॉरियरनेपहलेहफ्तेमें118.91करोड़काकलेक्शनकियाथा.
लम्बेप्रयासकेबादउन्हेंपिछलेदिनोंसरकारीमददसेलैबोरेटरीमेंनौकरीमिलीहै।
ऐसेमेंइसविपरीतपरिस्थितिमेंराज्यपालअपनेअधिकारकाप्रयोगकरतेहुएविधानसभासत्रबुलानेसेरोकसकताहै.
वहींबीजेपीसांसदगौतमगंभीरऔरमनोजतिवारीनेअबदिल्लीसरकारपरनिशानासाधाहै.
दुआकेइसख़तकेजवाबमेंलिखीसौम्याकीअगलीचिट्ठीसोमवारकोबीबीसीहिन्दीडॉटकॉमपरप्रकाशितकीजाएगी.
इतनाहीनहीं,उन्होंनेयहभीआरोपलगायाकिविश्वस्वास्थ्यसंगठनचीनकेहितमेंफैसलेलेरहाहै।
वहीं,ईस्टयूपीऔरबिहारकेज्यादातरइलाकोंमें10से12जुलाईकेबीचभारीबारिशकीसंभावनाहै.
सीमापरपाकिस्तानकीओरसेसीजफायरउल्लंघनकीभीकईखबरेंआरहीहैं.
दोनोंबेटियांजामियाकेअलावाकईऔरजगहोंमेंप्रदर्शनकारियोंकाहौसलाबढ़ानेजाएंगी.
जयशंकरनेसीएएकीतुलनापूरेयूरोपमेंप्रवासीऔरशरणार्थीपुनर्वासनीतियोंसेकी.
किसाननेताओंनेबृहस्पतिवारकोयहघोषणाभीकीथीकिअगरउनकीमांगेंनहींमानीगयींतोदेशभरमेंरेलमार्गोंकोअवरुद्धकरदियाजाएगाऔरइसकेलिएजल्दहीतारीखघोषितकीजाएगी।
मिग-21कुछहीवर्षोंमेंबेड़ेसेबाहरहोजाएंगे.
फिलहालभारतमेंपर्यटकवीजानिलंबितहै,लेकिनविदेशियोंकोकामऔरगैर-पर्यटकवीजाकीकुछअन्यश्रेणियोंमेंभारतयात्राकरनेकीअनुमतिहै।
फिलहालपुलिसनेमहिलाकेशवकोपोस्टमार्टमकेलिएभेजदियाहैऔरजांचकररहीहै.
जारीदिशानिर्देशकेमुताबिकछात्रोंकोऑनलाइनमाध्यमसेसंक्षेपमेंस्वतंत्रतासंग्रामकाइतिहासबतायाजाए.
केकुल39मरीजहैं।
बिहारचुनावमेंमुख्यमंत्रीपदकीस्वघोषितउम्मीदवारसुपरफ्लॉपसाबितहुईहैं।
दुनियामेंप्रतिलाखजनसंख्यापर4.4मौतेंहुईहैं,जबकिभारतमेंप्रतिलाखजनसंख्यापर0.3मौतेंहुईहैं।
निजीअस्पतालोंपरपूरीसख्तीबरतीगई.
बतादें,भारतमेंभीइसहफ्तेकोरोनावायरसकेमामलेतेजीसेबढ़रहेहैं.
यहांकोरोनाकोलेकरमौतकीतादादभीकाफीज्यादाहै.
लॉकडाउनसेआजीवकाकासंकट,वापसीकीमांगआंध्रप्रदेशकेचित्तूरजिलेमेंबड़ीसंख्यामेंप्रवासीमजदूरोंनेचेन्नईऔरश्रीकालाहस्तीकोजोड़नेवालेहाईवेकोजामकरदियाहै.
इनकेपानीमेंउफानसेबिहारके6जिलोंमेंबाढ़जैसेहालातहैं.
आमतौरपरयहमानाजाताहैकिकवितासंग्रहकीकमबिक्रीहोतीहैऔरपेपरबैकतोबहुतकमछपतेहैं।
येजोपाकिस्तानके20करोड़लोगहैंउनमेंसेबच्चा-बच्चाजंगलड़नेकोतैयार.
इनकेदोबच्चेहुए-पूजाऔरसिद्धार्थबेदी.
हालांकिकांग्रेसनेइससीटपरफिरसेवोटोंकीगिनतीकीमांगकीहै.
दिल्लीकेनिर्भयारेपकेसकोलेकरपटियालाहाउसकोर्टसेलेकरसुप्रीमकोर्टमेंसुनवाईहोरहीहै.
यूपीपुलिसकेइनशहीदोंकेपरिजनोंकेसाथमेरीशोकसंवेदनाएं.
इसमेंएकबड़ीलागतकोविडसंबंधीमानकसंचालनप्रक्रिया(एसओपी)कापालनकरनेकीहै.
मैनेजरपदकेलिएतीनपदोंपररिक्तियांहैं,जिसकेलिएआयुसीमा25-35हीहै,जबकिकिसीएनबीएफसीयाहाउसिंगफाइनेंसमेंकामकाअनुभवसातसालहोनाचाहिए.
तबउनकीखुशीकाठिकानानहींरहा.
इसक्रममेंकोरोनोवायरसकेकारणपाकिस्तानको5बिलियनडॉलरकानुकसानहोसकताहै.
धन-सम्मानउपहारकीप्राप्तिहोगी,विवाहतयहोजाएगा.
अमेरिकीसंविधानकेमुताबिक,डोनाल्डट्रंपकेपास20जनवरीतकबतौरराष्ट्रपतिसारीताकतहोंगी.
तभीमुझेअंदाज़ाहोगयाकिदेशकेदूसरेसबसेताक़तवरशख़्सकेलिएइसतरहकाजीवनजीनारोज़मर्राकीबातहै."
इससेविक्कीबुरीतरहडरगए.
विधानपरिषदकीनामांकनकीप्रक्रियाभीशुरूहोगईहै,लेकिनबीजेपीनेअभीतकअपनेपत्तेनहींखोलेहैं.
नेपालकेअधिकारियोंनेकहाकिचीनकीसीमासेलगेसिंधुपालचौकजिलेमेंसाल2015मेंआएघातकभूकंपकेबादसेभूस्खलनऔरबाढ़काखतराबनारहताहै.
येराज्यहैं-उत्तरप्रदेश,महाराष्ट्र,बिहार,पश्चिमबंगाल,मध्यप्रदेश,गुजरात,ओडिशा,तेलंगानाऔरझारखंड.
बतादेंकिकिउत्तरप्रदेशकेसोनभद्रजिलेकीसोनऔरहरदीपहाड़ीमेंअधिकारियोंनेसोनामिलनेकीपुष्टिकीहै।
सबसेअधिकमामलेरायपुरसेआरहेहैं.
यहजोड़ीकाफीहदतकसफलभीरही,लेकिनपिछलेमैचमेंटॉमबेंटनकोमौकामिलाथा,लेकिनवोअसफलरहेथे.
अनुरागकाक्याहैक्यानहीं,येदुनियाकोपताहै.
इसप्रयोगकेज़रिएपालतूपशुओंकोजंगलीजानवरोंकाशिकारबननेसेबचायाजासकाहै.
ओवैसीनेपूछाकिफिरमोदीसरकारकिसबातकाइंतजारकररहीहै,हमेंअपनापक्षरखनाचाहिए.
दिशाभीकिसीकीबेटी,किसीकीबहनऔरकिसीकीदोस्तथी.
लोगोंमेंयहहोड़हैकिइसप्रदर्शनकीअगुवाईकौनकरेगा।
सफलहोनेकीसंभावना?
पीएममोदीनेनिवेशकोंसेकहाकिआत्मनिर्भरभारतकेवलएकविजननहींहै.
वकीलशांतनुपारीकनेयेअर्जीलगाईथी।
नेइसमामलेमेंअगलीसुनवाईतकयथास्थितिबनाएरखनेकेआदेशदिएहैं.
इसदौरानचंद्रबाबूनायडूकीपार्टीटीडीपीकेविधायकोंनेविधानसभासत्रकेबहिष्कारकाफैसलाकियाहै.
जैसेकिकोरोनावायरसकीऊपरीसतहपरचारोंतरफस्पाइकीप्रोटीन्सकाहोना,जोइसवायरसकोशरीरकीकोशिकाओंकेअंदरप्रवेशकरनेमेंमददकरतेहैं।
अशोककुमारनेबीबीसीसेख़ासबातचीतमेंबलबीरसिंहसीनियरकोयादकरतेहुएकहाकिउनसेजबभीमुलाक़ातहोतीथीवहहमेशायहकहकरमिलतेथे,'दादाकालड़का-दादाकालड़का'.
दोनोंनेमिलकर93रनकीसाझेदारीकीऔरभारतपरबढ़तहासिलकरली।
उन्होंनेकहा,"24मार्चकोशेड्यूल्डऑपरेशन्सबंदकरदिएगएथे,लेकिनकोलकाताहवाईअड्डेकाऑपरेशन24/7रहताहै.
संतानसंबंधीचिंताखत्महोगी.
उन्होंनेसंवाददाताओंसेकहा,''यहहमलोगोंकेसामनेस्पष्टहैऔरहमयहदावेसेकहसकतेहैंकिविमानकोमिसाइलनेहिटनहींकियाथा.'
दरअसलएकदुर्लभखगोलीयघटनाहोगीजिसमेंबृहस्पतिऔरशनिइसदिनएकदूसरेकेबेहदकरीबदिखाईदेंगे.
इसकीस्थापना1979मेंहुईथीजबविश्वस्वास्थ्यसंगठननेदुनियाभरमेंवैक्सीनकेट्रांसपोर्टेशनकेलिएइसकीमदरकंपनीइलेक्ट्रोलक्ससेसंपर्ककियाथा।
बतायागयाहैकिजैसेहीसीएमनीतीशकुमारमंचपरपहुंचे,तोदर्शकदीर्घामेंबैठेकुछयुवकोंनेनारेबाजीशुरूकरदी.
जिसकेबादसेपितादुखीरहतेथे.
उदयपुरसंभागमेंकोरोनासेपहलीमौतनिम्बाहेड़ाकेसंक्रमितव्यक्तिनेदमतोड़ाचित्तौडग़ढ़में8,बांसवाड़ामें2केसराज्यमें146नए.
उन्होंनेपुरानेसमयकोयादकरतेहुएलिखा,'वोबार-बारउंगलियोंसेनंबरकोघुमानाउससमयअलगहीमजादेताथा.
इसउपचुनावकेलिएकिसेजिम्मेदारमानतेहैं?
फिल्मकेपोस्टरकोरिलीजकरनेसेपहलेपूजाभट्टनेमहेशकेजवानीकेदिनोंकेसाथ-साथसड़क2केसेट्ससेकुछब्लैकएंडव्हाइटफोटोजशेयरकीं.
संतानकोखूबसफलतामिलेगी.
न्यूजीलैंडसीरीजमेंप्लेइंगइलेवनमेंनचुनेजानेपरउनसेजबउनकेभविष्यकेबारेमेंपूछागयातोउन्होंनेकहाकिहरखिलाड़ीकेलिएयहउम्मीदलाजमीहैकिवहअगलीसीरीजमेंचुनाजाए.
लेकिनअगरआपपीनम्ब्रलक्षेत्रमेंखड़ेहैं,तोपूरेप्रकाशस्रोतकवरनहींहोगा.
बजाजऑटोकेराहुलबजाजएग्जीक्यूटिवचेयरमैनकापदछोड़ेंगे.
हालांकिराहतइंदौरीकीखैरियतनमिली,वोइसदुनियाकोछोड़करचलेगए,येपैगामजरूरआगया.
अभी2दिनपहलेयेअपनेमायकेमेंआईथी.
जरूरतहैकिमैंमजबूतरहूं,पार्टीमजबूतरहे।
कुकनीरजऔरहाउसस्टाफदीपेशसावंतकोभीईडीनेपूछताछकेलिएबुलायाहै.
आपकोयहांबतादेंकिसरकारजल्दवाहनोंपरजीएसटीकटौतीकाऐलानकरसकतीहै.
अंतिमतिथि15फरवरी,2020है।
कांग्रेसपार्टीदेशकेलिएशहीदहुएजवानोंकेसाथखड़ेरहनेकीबातएकबारफिरदोहरातीहै.
कोरोनावायरसकेकारणपूरीदुनियामें1,08,800सेअधिकलोगोंकीमौतहोचुकीहै.
राजस्थानमेंवसुंधराराजेकेकार्यकालमेंअन्नपूर्णारसोईयोजनाकीशुरुआतकीगईथी.
देशकीराजधानीमें4अधिकारीहररोजएकसाथबैठकरपूरेदेशकोवायरसमहामारीसेजुड़ीहरजानकारीऔरआंकड़ेदेतेहैं।
इसीस्कूलमेंएककिसानकेबेटेविकासरावतने80.2फीसदीनंबरपाएहैं।
दसदिनवडोदराकेअस्पतालमेंभर्तीरहनेकेबादरविवारकोइसनन्हेकोरोनावॉरियरकोडिस्चार्जकरदियागया।
वेंडरोंकोकुछऐसीहीप्रतिक्रियारेजीडेंटवेल्फेयरएसोसिएशनऔरहाउसिंगसोसाइटीजकारखरखावकरनेवालोंकीओरसेभीमिलरहीहै.
अबसेकुछदेरमेंएकबारफिरहाईकोर्टकीसुनवाईशुरूहोगी.
उत्तरप्रदेशकेसंभलमेंएकमंदिरमेंपुजारीऔरउसकेबेटेकाशवमिलनेसेसनसनीफैलगईहै.
बेटाउम्रमेंसबसेछोटाहैऔरपांचवीकक्षामेंपढ़ताहै.
इसकेअलावामांबननेकीहालतमेंलंबीछुट्टी,बच्चोंऔरघर-परिवारकीदेखभालजैसीजिम्मेदारियोंकेचलतेसेवाकेदौरानगंभीरचुनौतियांसामनेआसकतीहैं.
उन्होंनेकहाकिग़लततरीक़ेसेउन्हेंटारगेटकियागयाक्योंकिवोकैलिफ़ोर्नियामें400एकड़मेंएकधार्मिकसमुदायकानिर्माणकरनाचाहतेथे.
हालांकिअभीभीट्रंपख्यालीदुनियामेंहैं.
सफदरकीगिरफ्तारीसेउत्पन्नतनावकेकारणसिंधकेपुलिसअधिकारियोंकीओरसेआईजीपीमहरकोदीगईछुट्टीकीअर्जीमेंकहाहैकिउनकेलिएपेशेवरतरीकेसेकर्तव्यनिभानामुश्किलहोगयाहै।
दरअसल,एकमंत्रीऔरसीपीएमकेएकविधायकस्वास्थ्यकारणोंसेवोटनहींदेसकेथे।
आंशिकरूपसेइसकीवजहयहहैकिअलग-अलगव्यक्तित्वकेलोगकमयाज़्यादाजोखिमउठानेवालेहोसकतेहैंयाउनकेमूल्यएक-दूसरेकेविपरीतहोसकतेहैं.
एडवोकेटघनश्यामउपाध्यायनेआजतकसेबातकरतेहुएबतायाकिशुक्रवारकोउनकीयाचिकालिस्टेडहुईऔरउन्हेंरेफेरेंसनंबरभीमिलगयाहै.
सुनिएभाईकीभावुकअपील.
हमारीकूटनीतिमेंबदलावआयाहै।
उदाहरणकेतौरपरटेलीग्रामऔरसिग्नलमेंएंडटूएंडएन्क्रिप्शनदिएजातेहैं.
लताने'अंतर्नाद'गानेकावीडियोट्वीटकियाहै.
'निर्मलासीतारमणकेमुताबिकडीडीटीकोहटानेकेबादहरसालअनुमानित25,000करोड़रुपयेकेराजस्वकानुकसानहोगा.
समस्तीपुरकेकलेक्टरशशांकशुभांकरबतातेहैंकिउनकेज़िलेमेंबाढ़केटूटेतटबंधोंकेऊपर9राहतशिविरचलरहेहैंजबकिज़िलेकीकुलबाढ़पीड़ितजनसंख्याढाईलाखहै.
पुत्रकायहहालदेखमांपार्वतीविलापकरनेलगींऔरअपनेपुत्रकोजीवितकरनेकीहठकरनेलगीं.
प्रधानमंत्रीआवासमेंनरेंद्रमोदीकामोरप्रेम!
शहीदकौशलकुमाररावतकीमांकाकहनाहैकिउन्हेंनतोकेंद्रसरकारसेकोईमददमिलीहैनहीकोईसामाजिकसंगठनऔरजनप्रतिनिधिउनकेपरिवारकीमददकेलिएआगेआया.
येफिक्शन,बायोग्राफी,पॉपुलरसाइंसजैसेतमामक्षेत्रोंकोकवरकरतीहैं.
वहींदोनोंनेताओंनेभरोसाजतायाकिपिछलेकुछवर्षोंमेंभारत-जापानकीसाझेदारीसेहासिलहोनेवालीमजबूतगतिभविष्यमेंभीजारीरहेगी.
तीनोंशवकाफीजलचुकेथे.
देशभरमेंग़रीबीऔरबेरोज़गारीकीदौरथा.
ऐसालगरहाहैकिहमकिसीसुरंगमेंहैं.
पुनीतऔरनिधिकीशादी50मेहमानोंकीउपस्थितिमेंहुईथी।
उन्होंनेकहा,'मैंशरदपवारमेंअगाधश्रद्धाऔरविश्वासरखताहूं.
उन्होंनेकहाकिदेशमें85फीसदीछोटेकिसानहैं,जो6से7बोराअनाजहीबेचतेहैं.
इसबीचकेंद्रीयमंत्रीप्रकाशजावड़ेकरनेनिर्भयाकेदोषियोंकोफांसीदिएजानेमेंदेरीकाजिम्मेदारदिल्लीसरकारकोठहरायाहै।
मैंएकदमठीकहूं.
भारतमेंशुक्रवारकोकोरोनाकेकेस3लाखकेपारहोगएहैं।
जहांएकनाबालिगलड़कीदुर्गापूजाकेलिएरविवाररातकोनिकलीथीलेकिनदेरराततकघरनहींलौटी.
एसबीआईलाइफमेंसार्वजनिकशेयरहोल्डिंग25फीसदीसेकमकरनेकेलिएबैंकनेकरीब2.1फीसदीहिस्सेदारीकाविनिवेशकरेगा.
उसकायहीतरीकाहै.
कांग्रेसकेप्रतिनिधिमंडलमेंराहुलगांधीकेअलावालोकसभामेंकांग्रेसकेनेताअधीररंजनचौधरी,केसीवेणुगोपाल,कुमारीसैलजा,रणदीपसुरजेवालासमेतकईनेताशामिलहैं।
बीजेपीनेतानेकहाकिमुझेलगताहैकिदिग्विजयसिंहनेकोरोनापॉजिटिवहोनेवालेहजारों-लाखोंलोगोंकेचरित्रऔरभाग्यपरसवालउठायाहै.
लेटरकेमुताबिक,‘‘रिफंडकीप्रक्रियामेंकिसीतरहकेकागजीदस्तावेजोंकोभौतिकरूपसेसौंपेजानेकेबारेमेंनहींकहागयाहै,इसतरहकेकिसीभीव्यवहारसेबचाजानाचाहिए.’
एसपीकाकहनाहैकिसोशलमीडियासेसंज्ञानलेकरएफआईआरदर्जकरठोसएक्शनकीबातकहेरहीहै.
शुरुआतीकारोबारमेंकरीब1013शेयरोंमेंतेजीऔर325शेयरोंमेंगिरावटदेखीगयी.
इसनेकईराज्योंमेंकांग्रेसकोक्षतिपहुंचाकरसत्ताहासिलकीहै.
आशाहैआपइसेदेखेंगेऔररिप्लाईकरेंगे.
इसलिएएफएटीएफनेफैसलाकियाकिपाकिस्तानकोग्रेसूचीमेंहीरखाजाएगा,जोकिबिल्कुलसहीनिर्णयहै.
नयाडेथवारंटजारीहोनेकेबादनिर्भयाकीमांआशादेवीनेउम्मीदजताईथीकिइसबारहरहालमेंदोषियोंकोसज़ाहोहीजाएगीऔरवोकिसीक़ानूनीपेचीदगीकाफ़ायदानहींउठासकेंगे.
एकमहीनेबादउसकीमौतहोगई.
इसदौरानजानेकबछोटीबहनकेसाथउसकाप्यारहोगया.
जुलाईमहीनेमेंमिली5शुरुआतीराफेलविमानोंकोअंबालाकेएयरफोर्सस्टेशनपरतैनातकियागयाहै.
पाकिस्तानइधर-उधरदौड़लगारहाहै.
चोरीसेकेलेखानेकीसजामॉबलिंचिंग!
सीरोसर्वेकायहताजाडेटाकेंद्रसरकारकीहेल्थमिनिस्ट्रीनेजारीकियाहै।
लॉकडाउनकेबीचशुरूहोशराबकीबिक्री?
इससालदसवींऔरबारहवींकक्षाओंकीपरीक्षाएंएकसाथ15फ़रवरी2020सेशुरूहुईथीं.
दरअसलभारतसरकारकेस्वास्थ्यऔरपरिवारकल्याणमंत्रालयसमेतराष्ट्रीयरोगनियंत्रणकेंद्रऔरगृहमंत्रालयनेकोविड-19कीबीमारीकोदेखतेहुएक्वारंटीनसुविधाओंकोलेकरकुछदिशानिर्देशतयकररखेहै.
शुहराकेनानाभीसंसदसदस्यथेऔरउन्हेंमुजाहिदीनोंनेमारडालाथा.
यूपीमेंपशुधनविभागमेंटेंडरफर्जीवाड़ेकेमामलेमेंजांचतेजहोगईहै.
उसेखंभेसेबांधकरबुरीतरहमारापीटा,जिससेउसकीमौतहोगई.
ब्रॉडबैंडसेवाएंऔरहाईस्पीडइंटरनेटअभीभीकश्मीरमेंबंदहै.
उन्होनेआगेकहा,"विवादकीबाततोमैंकरहीनहींकररहाहूँ.
स्वास्थ्यकर्मीइतनाख़तराउठाकरइसवायरसकोफैलनेसेरोकनेकीकोशिशकररहेहैं.
उत्तरप्रदेशकेमुख्यसचिवराजेंद्रकुमारतिवारीनेइसकोलेकरएकआदेशजारीकियाहैऔरसभीसंबंधितअधिकारियोंकोइसबारेमेंनिर्देशितकियाहै।
आइलाकेबादअबतकजोकुछभीदोबोराबनाथा,वहसबसाफहोगयाहै."
'महामारीकेबीचराष्ट्रवादकामुद्दा'
हेयरकटिंगकेदौरानहेयरड्रेसरकेसाथगॉसिपकाक्याहोगा?
मध्यमईकेबादलोगोंकेएंटीबॉडीटेस्टशुरूहोसकतेहैं.
इसकेतहतकुल18,000करोड़रुपयेकारिफंडजारीहोगा.
तोवहइसमामलेकोतूलनहींदेरहे."
भारतसरकारनेभीयहीचिंताजताईथीजबजूनमेंऐपपरप्रतिबंधलगायाथा.
जबहमअल्पसंख्यककीबातकरतेहैंतोहमेंयहसमझनेकीजरूरतहैकिपाकिस्तान,अफगानिस्तानऔरबांग्लादेशघोषितमुस्लिमदेशहैं,ऐसेमेंवहांअल्पसंख्यकमेंमुसलमानकैसेहोसकताहै।
हरीशने1988कीफिल्मजलजला,1995कीफिल्मअबइंसाफहोगाकाभीनिर्देशनकियाहै.
यहवारदातभीदिलीपनेदोअन्यसाथियोंकेसाथकीथी।
मौजूदाराष्ट्रपतिडोनाल्डट्रंपव्हाइटहाउसमेंबनेरहेंगेयाफिरजोबाइडेनअमेरिकाकेनएराष्ट्रपतिबनेंगे.
इसकेअलावासेक्युलरिज्मकीबातकरनेवालीपार्टीकोहिंदुत्वपरउनकेविचारोंसेभीआपत्तिरहीहै।
जम्मूकश्मीरमेंलायेगएभूमिकानूनकेविरोधमेंपीडीपीकेकार्यकर्ताओंनेपार्टीऑफिसकेबाहरजमकरहंगामाकिया.
ब्रिटेनमेंयेसंख्याक़रीब15है.
सुप्रीमकोर्टने24अक्टूबर,1994कोविवादकेतहतफैज़ाबादकेआयुक्तकोजगहकाआधिकारिकसंरक्षकनियुक्तकियाथा।
वहींराज्यमेंएक्टिवमरीजोंकीसंख्याअभी3,109है.
येगालीदेकरमर्दअपनेअहंकारकीतुष्टिकरतेहैंऔरदूसरेकोनीचादिखातेहैं.
केंद्रसरकारनेअपनाजवाबदाख़िलकरनेकेलिएकोर्टसेवक्तमांगाथा.
साथहीयहभीकहाकिअगरकोईछात्रयामजदूरोंकोघरखालीकरनेकोकहताहैतोउसकेखिलाफकार्रवाईकीजाए.
अस्पतालकीप्रेसस्टेटमेंटकेमुताबिकउनकीहालतस्थिरबताईगयीहैऔरकपिलखतरेसेबाहरहैं।
मैंनेज़ीरोसेशुरूकियाहैऔरउसकेबादयहाँतकपहुंचाहूं.
यहाँपरभलेहीशान्तिकीबातकहीजारहीहै,परदहशतऔरतनावकीस्थितिजल्दखत्महोनेवालीनहींहै।
इससेपहलेकोरोनासंकटकेकारणसभी50राज्योंमें45हजारनेशनलगार्डकीतैनातीकीगईथी.
सरकारकोअपनेरुखकोबदलनाचाहिएऔरकिसानोंकेसाथशीघ्रतासेसमझौताकरनाचाहिए.
साथहीयेभीकहाथाकिमौलानाकेखिलाफजिनधाराओंमेंभीकेसदर्जकियागयाहैवोसभीजमानतीहैं.
आजबॉलीवुडअभिनेत्रीगुलपनागभीकिसानोंकेसमर्थनमेंसिंघुबॉर्डरपहुचींऔरउन्होंनेकिसानोंहौसलाबढ़ाया।
भाजपाकाकेंद्रीयनेतृत्वराजेकेबदलतेतेवरदेखतोपारहाहै;लेकिनउनकेपैंतरोंकोपकड़नहींपारहाहै।
औरशरीरकीएनर्जीकीज़रूरतपूरीकरतेहैं.
यूरोपकेबादअबकोरोनाकाकहरएशियाईदेशोंमेंबढ़रहाहै.
मौसमवैज्ञानिकोंकेमुताबिकइससालआमतौरसेज्यादाठंडपड़ेगी,इसकेकईकारणगिनाएजारहेहैं.
हमभारतसरकारसेदेशकोविश्वासमेंलेनेऔरलोगोंकीचिंताओंकोदूरकरनेकाआग्रहकरतेहैं.
दिल्लीमेंकोरोनावायरसकेहालातकोलेकररविवारकोगृहमंत्रीअमितशाहनेबैठकबुलाई.
तेजस्वीनेकहाथाकिनीतीशकुमारपिछले84दिनसेबाहरनहींनिकलेहैं,अगरउन्हेंडरलगरहाहैतोवोउनकेआगेचलनेकोतैयारहैं.
एकअधिकारीनेबतायाकिप्रतिमा2018मेंहरिकृष्णसरोवरकेपासस्थितएकउद्यानमेंलगाईथी.
जानिए-क्याहैयोजना.
मैंनेउससेपहलेरणजीट्रॉफीमें800रनबनाएथेऔरदिलीपट्रॉफीकेफाइनलमेंशतकबनायाथा.
'पूर्वचीफ़जस्टिसगोगोईहोसकतेहैंअसममेंबीजेपीकेसीएमउम्मीदवार'
शुरुआतीअप्रैलमेंबिहारमेंकोरोनाकेसंदिग्धमरीज़ोंमेंसेलगभगआधेसिर्फ़सिवानज़िलेकेथे,लेकिनसरकारगंभीरनहींहुई.
जेपीनड्डाकीनईटीममेंभूपेंद्रयादव,अरुणसिंह,कैलाशविजयवर्गीय,दुष्यंतकुमारगौतम,डी.
ट्रंपकोतड़क-भड़कऔरआडंबरपसंदभीआताहै.
इनट्रेनोंमेंटिकटबुकिंग11मईसेशुरूहोचुकीहै.
अरुणगोविलनेशानदारकामकियाहै.
बतादेंकिप्रेग्नेंसीमेंभीकरीनाखूबकामकररहीहैं.
अश्विननेट्वीटकिया,'मैंदूसरेतरीकेसेकहूंतोचेन्नईमेंअभीतकआपसमेंदूरीबनानेवालीबातपरअमलनहींकियागयाहै.
जूनमेंन्यूयॉर्कनेवोटरोंकोइजाज़तदीथीकिवोपार्टीकेराष्ट्रपतिपदकेउम्मीदवारीकेलिएहोनेवालेप्राइमरीचुनावमेंपोस्टलबैलेटकाइस्तेमालकरसकतेहैं.
इसकेबाददोनोंपक्षोंनेकहाकिउन्होंनेसीमापरसैनिकोंकोइकट्ठाकरनाशुरूकरदियाहैऔरकईइलाक़ोंमेंमार्शललॉलगादियाहै.
शेफालीजरीवालाकोकैसालगासिद्धार्थ-शहनाजकासॉन्गभुलादूंगा?
उसवीडियोकेजरिएश्वेतानेभगवानशिवसेप्रार्थनाकीथी.
'रांचीकेराजकुमार'केनामसेमशहूरधोनीएकबेहदसाधारणसेपरिवारमेंपलेबड़े,इसदौरानउन्हेंअनेकोंपरेशानियोंकासामनाभीकरनापड़ा.
वैवाहिकजीवनकोसुखमयबनानेकेलिएघरमेंराधाकृष्णकीतस्वीरलगाएं.
लंबेसमयसेप्रतिद्वंद्वीईरानऔरअमेरिकाकेबीचतनावअबचरमपरपहुंचचुकाहै।
होसकताहैयेछहमहीनेचले.
गौरवकेवकीलहितेशगुप्तानेकहाकिअबकोर्टकेनिर्देशपरआरोपलगानेवालीमहिलाकेखिलाफजांचहोरहीहैं.
दूसरीओर,मुंगेरकीघटनाकोलेकरविपक्षीदलोंकीओरसेनीतीशकुमारपरसवालउठाएगए.
उन्होंनेयहजरूरकहाकिदेशमेंभविष्यकीचुनावीराजनीतिअबविकासकेमुद्देपरकेंद्रितहोगी.
उसकेबादसेकईऔरऐसेमामलेसामनेआचुकेहैं.
उसनेमहंगाईमेंकमीआनेकाअनुमानजतायाहै.
अबतकसामनेआईजानकारीकेमुताबिकराज्यसरकारकीइसयोजनासे30फीसदीज्यादाबच्चेशिक्षासेजुड़सकतेहैं.
आपकोबतादेंकिदुनियाभरमेंअभीतककोरोनावायरसकेकेसकीसंख्या20लाखकाआंकड़ाकभीभीछूसकतीहै,जबकिमौतकीसंख्या1लाखसेअधिकपहुंचगईहै.
बादमेंयेलोन्सएनपीएमेंतब्दीलहोगए।
करीब50देशोंकी170करोड़लोगघरोंमेंबंदरहनेकोमजबूरहैं.
अस्पतालकानामलीशेंसनअस्पतालहोगा.
इससंबंधमेंलोगोंकीजानकारीकेंद्रकेपासनहींहोतीहै.
कपिलकेशोमेंजबजबशाहरुखखानफिल्मकेप्रमोशनकेलिएआए,सुनीलनेखूबएंटरटेनकियाथा.
उन्होंनेनेबतायाकिचयनितकंपनी2महीनेमेंफिजबिलिटीरिपोर्टसौंपदेगी।
केवलघरवालेहीइसशादीमेंशामिलहोरहेहैं.
नेपालकेनएमैपपरविवादतय।
विज्ञापनचाहेजोभीमैसेजदेनाचाहरहाहो.
बीजीशिर्केकंपनीमेंदोगार्ड्सकीपीट-पीटकरहत्याकरदीगईहै.
एकबारफिरवोसलमानऔरउनकीएक्टिंगपरहीफिदाहोतेदिखेहैं.
बादमेंउसशख्सकीरिपोर्टनिगेटिवआई.
देशकीराजधानीदिल्लीनागरिकतासंशोधनकानून(सीएए)औरराष्ट्रीयनागरिकरजिस्टर(एनआरसी)कोलेकरकईदिनसेधू-धूकरजलरहीहै।
चेन्नैने10ओवरमें1विकेटखोकर82रनबनाएहैं,फिलहालगायकवाड़(37)औररायुडू(20)क्रीजपरहैं।
यादकेतौरपरबतादें91मोबाइल्सनेएकपुरानीरिपोर्टमेंदावाकियाथाकिरियलमीटीवीकोसाल2019केअंततकलॉन्चकियाजाएगा.
इसपरदिल्लीकेस्वास्थ्यमंत्रीसत्येंद्रजैनकाकहनाहैकिऐसानहींहैकिसभीलोगकोरोनासेअभीभीपीड़ितहैं,बल्किकईलोगइसकीचपेटमेंआकरठीकभीहोचुकेहैं.
जानकारोंकामाननाहैकिफिलहालजिसतेजीसेकोरोनाकेमामलेदेशमेंबढ़रहेहैं,उसेदेखतेहुएकोरोनासेसबसेज्यादाप्रभावितदेशोंकीलिस्टमेंभारतएकसेडेढ़हफ्तेमेंपांचवेंनंबरपरपहुंचजाएगा.
भारतकेमज़बूतस्टार्ट-अपइकोसिस्टमकोपरमाणुक्षेत्रसेजोड़ाजाएगाऔरइसकेलिएअनुसंधानसुविधाओंऔरतकनीक-उद्यमियोंकेबीचतालमेलकोबढ़ावादेनेकेलिएप्रौद्योगिकीविकास-सह-ऊष्मायनकेंद्रस्थापितकियेजाएँगे।
ईरानमेंहुए2016केसंसदीयचुनावोंमेंईरानकीगार्जियनकाउंसिलनेक़रीबआधेप्रत्याशियोंकीउम्मीदवारीकोरद्दकरदियाथा.
उसमेंतोड़फोड़हुई.
ठंडऔरकोहरेकीवजहसेट्रेनभीकाफीदेरीसेचलरहीहैं.
सभीकोखासकरसोशलडिस्टेंसिंगकापालनकरनापड़ेगा.
पीएममोदीनेआत्मनिर्भरभारतअभियानकीभीघोषणाकीथी.
इसइलाक़ेकेसभीलोगोंसेअनुरोधहैकिवोइसप्रयासमेंसहयोगकरें".
गडकरीनेकहाकिनिश्चिततौरपरहमआयातकोकमकरसकतेहैं.
जैसेकोईखांसताहैतोयेवायरसहवामेंआजाताऔरदूसरेव्यक्तिकीश्वासनलीकेमाध्यमसेउसकेअंदरचलाजाताहै.
प्रकाशसिंहकहतेहैं,''दिल्लीपुलिसहीनहींसारेदेशकीपुलिसइसबातसेप्रभावितहैकिउसफ़ोर्सपरकिसकाराजनैतिकनियंत्रणहै.
सूत्रोंकेमुताबिक,नागरिकउड्डयनमंत्रालयकाकहनाहैकिऐसेफैसलेलेनेकाअधिकारस्वास्थ्यमंत्रालयकोहै.
कृषकउपजव्यापारऔरवाणिज्य(संवर्धनऔरसरलीकरण)विधेयक,2020लोकसभामेंहुआपारित।
राष्ट्रीयस्वयंसेवकसंघ(आरएसएस)केएककार्यकर्ताकीसोमवाररातपुलिसहिरासतमेंपिटाईकरनेकेमामलेनेतूलपकड़लिया,जिसकेबादइसमामलेमेंएकसब-इंस्पेक्टरसमेतचारकॉन्स्टेबलकोनिलंबितकरदियागयाहै.
हमनेमांगकीहैकिएनडीएमेंएककॉमनमिनिममप्रोग्रामबनायाजाएऔरहमारीमांगोंकोउसमेंजगहदीजाए.
इसकेलिएविनोददसारीकीबड़ीयोजनाएंहैं.
पीटीआईकेमुताबिकराहुलकोदोदिनपहलेहीनानावटीअस्पतालमेंभर्तीकरवायागयाहै.
शेयरमें53प्रतिशतकीगिरावटआचुकीहै.
आजकईदिग्गजअपनानामांकनदाखिलकरेंगे.
मैंकहनाचाहूंगाकिवह20सालकेनहींहैंऔरउन्हेंचोटिलनहींहोनाचाहिए.
लंदनओलंपिकमेंकुल13टीमोंनेहिस्सालिया,जिन्हेंतीन‘पूलों’मेंबाँटागयाथा।
वैगनआरकारयोगेशसिंहनेमुहैयाकराईजबकिमोटरसाइकिलकाजुगाड़छात्रफरहानअहमदनेकिया.
मुझेविश्वासहैकिप्रदेशकेकिसानोंकोन्यायअवश्यमिलेगा.'
इसटापूपरपीपीईकिटजल्दीपहुंचानेकेलिएड्रोनसेवातयवक़्तसेचारसालपहलेहीशुरूकरदीगईहै.
कोरोनाकेचलतेफेडनेचुनौतीबढ़नेकीआशंकाजताईहै.
वहींसरकारनेपुलिसकोक्वारनटीनकाउल्लंघनकरनेवालोंपरकेसदर्जकरनेकाआदेशदियाहै.
सैकड़ोंकीसंख्यामेंमुसाफिरजिन्हेंकटिहार,मधुबनी,शिवहरऔरअन्यजिलोंमेंजानाथाउन्हेंतकरीबन1घंटेतकराज्यसरकारकीओरसेव्यवस्थाकीगईबसकाइंतजारकरनापड़ा.
विश्वस्वास्थ्यसंगठनकाकहनाहैकि"जबतककोरोनावायरसकाकोईटीकाविकसितनहींहोजाता,तबतकसोशलडिस्टेंसिंगहीइससेबचनेकासबसेकारगरतरीक़ाहै."
इसमैचमेंहमनेकुछगलतियांकीं.
ऐसेमेंउसकीक्लाइंटलिस्टकीजांचकीजारहीहै.
डेटिंगऔरपार्टनरकोलेकरलोगोंकीपसंदनापसंदबदलतीरहतीहै.
बिहारमेंआजदूसरेचरणकेलिएकुल94सीटोंपरवोटिंगहोरहीहै.
सूत्रोंकेमुताबिकवाडियासमूहकीगोएयरमेंलगभग6,700कर्मचारीहैंऔरलगभग4,000-4,500बिनावेतनकेअवकाशपरहैं.
पिछलीबारडेमोक्रेट्सकीराष्ट्रपतिपदकीउम्मीदवारहिलरीक्लिंटनथींजोराष्ट्रपतिडोनल्डट्रंपसेहारगईथीं.
इसीतरहनिफ्टीभी13,773.25कीरिकॉर्डऊंचाईतकपहुंचा.
पाकिस्तानसरकारसभीशिक्षणसंस्थानोंकोबंदकरनेकापहलेहीऐलानकरचुकीहै.
ऐपलकीरणनीतिमूलरूपसेएकऐसीनईबैटरीडिजाइनकरनेकीहैजोबैटरियोंकीलागतकाफीकमकरदेऔरवाहनकेचलनेकेघंटेयानीरेंजमेंकाफीबढ़तकरदे.
ग्राहकइसेब्लैक,ब्लू,ग्रीन,प्रोडक्ट(रेड)औरवाइटकलरऑप्शनमेंखरीदपाएंगे.
आयोगनेजानकारीदीहैकिएग्जामकेशेड्यूलमेंबदलावभीकियाजासकताहै.
इसमामलेमेंड्रगकंट्रोलविभागहमेशाबेहतरकामकरताहै।
बतादेंकिबीतेशनिवारसेहीदेशभरमेंरमजानशुरूहुआहैऔरइसबीचअभीतकऐसीकोईखबरनहींआईहैजिसमेंरोजेकीवजहसेकोरोनाटेस्टकेलियेकिसीनेमनाकियाहो.
लेकिनपरिवारकेलोगशवकोघरलेजानेकेलिएअड़ेरहे.
हालांकिकोरोनावायरसकीवजहसेकीमतोंमेंकाफ़ीगिरावटआईहैजिसकीवजहसेइसकारोबारमेंलगेकिसानोंकाभविष्यख़तरेमेंदिखरहाहै.
अबतक600सेज्यादाकंफर्मकेससामनेआचुकेहैं.
इसबीचविपक्षकीओरसेभारतीयजनतापार्टीकीसरकारपरहमलाकरनाजारीहै.
उसकोपताहैकिसरकारहीसुशासनकेनामपरचलरहीहै.
रिपोर्ट्सकेमुताबिक,घटनामेंलगभग3दर्जनप्रवासीमजदूरघायलभीहुएहैं।
बिहारसरकारनेमृतकोंकेनिकटपरिजनोंको४-४-लाखरूपयेकीराहतराशिदेनेकीघोषणाकीहै।
यहीकारणहैकिवेलॉकडाउनलागूहोजानेकेबावजूदभी100सेअधिकलोगोंकोपकड़चुकेहैं.
मारियाग्रेजियाकाडिजाइनकियाहुआहै.
हमजांचरोकनेकेलिएनहींकहरहेहैं।
अगरसरकारकांग्रेसपार्टीकोसमझापातीहैतोमुमकिनहैकिहममानजाएंलेकिनअभीतोहमसंशकितहैं."
दरअसल,यहसड़ककिसीभीसीमासेदूरहोगी.
चीनकीसत्ताधारीकम्युनिस्टपार्टीकामुखपत्रमानाजानेवालाअख़बारकेमुताबिक़रविवारकोहुईइसबैठकमेंचीनकीकम्युनिस्टपार्टी(सीपीसी)सेजुड़ेएकलाख70हज़ारअधिकारीशामिलहुए.
हमारेपासपहलेसेजोटमाटरकास्टॉकहै,वहअबसड़नेलगाहैक्योंकिखरीददारमंडीतकनहींआपारहेहैं.
हालांकि,महिलाओंकीतुलनामेंपुरुषोंमेंयेबीमारीबहुतकमपाईजातीहैलेकिनफिरभीकुछसालोंमेंयेमामलेबढ़ेहैं.
घरकेदरवाजेऔरखिड़कियांबंदरखें.
मैंबिहारकेपंजवारामेंनर्सकाकामकरनेलगीथी.
अगरकिसीराहतशिविरमेंक्षमतासेअधिकलोगआजातेहैतोहमउन्हेंदूसरेकैंपोमेंपहुंचातेहैताकिसोशलडिस्टेंसिंगकापालनहोतारहे."
इसकेतहतअलग-अलगट्रेड्समेंफ्रेशर्सऔरएक्स-आईटीआईकेपदोंपरउम्मीदवारोंकीभर्तीकीजाएगी.
इन्हेंलोगकलमकेसिपाहीकेनामसेभीजानतेहैं.
लॉकडाउन:इनदिनोंतेंदुएऐसेलेरहेहैंमौज!
सभीवहांसेनिकलेऔरअपनेठेकेदारकेपासजारहेथे.
कोरोनाठीकहोनेकेबाददोबाराहोसकताहै?
इसबदलतेदौरमेंमोबाइलफोननेयकीननलोगोंकेसोचनेकानज़रियाबदलदियाहै।
इसकेआकलनमेंघरेलूउत्पादनएवंनिवेशकोभीआधारबनायाजाताहै।
कंपनीकोयेसफलताशेयरभावमेंउछालकेबादमिलीहै.
इनपदोंपर15फरवरी2020सेआवेदनप्रक्रियाशुरूहोगी.
धीरे-धीरेउसकेपैरोंकीउंगलियाेंकीग्रिपयानीपकड़मजबूतहोनेलगी.
मार्च2020मेंखुदकोबिहारकासीएमकैंडिडेटघोषितकरनेकेबादचर्चामेंआईंपुष्पमप्रियाकीप्लूरल्सपार्टीनेअपनेप्रत्याशियोंकोचुनावीमैदानमेंउतारदियाहै.
ऑस्ट्रेलियाकेविकेटकीपरमैथ्यूवेडकामाननाहैकिभारतकामजबूततेजआक्रमणप्रभावीनहींहोगा.
उन्होंनेकहाकिमुझेमिर्जियाकेबादकुछऑफर्सआएथेलेकिनकिसीभीफिल्मनेमुझेखासउत्साहितनहींकिया.
पुलिसअधिकारीनेबतायाकिउन्हेंतीनसेचारआतंकियोंकेछिपेहोनेकीखबरमिलीथी.
चंगेजखानने12वींशताब्दीमेंयूरेशियाकेअधिकांशहिस्सेपरजीतदर्जकरलीथी,उसकेउत्तराधिकारीमहाद्वीपकेअलग-अलगहिस्सोंमेंशासनकररहेथे.
युवतियांनृत्यकरतेहुएहाथहिलाकरट्रंपकाअभिवादनकररहीथीं.
हालांकिज्योतिषविदोंकेमुताबिक,इससालसेकरवाचौथकीशुरुआतकरनाअशुभहोसकताहै.
ठेकेपरखेतीकेमामलेमेंकिसानसंगठनोंकाकहनाहैकिजोकंपनीयाव्यक्तिठेकेपरकृषिउत्पादलेगा,उसेप्राकृतिकआपदायाकृषिमेंहुआनुक़सानसेकोईलेनादेनानहींहोगा.
डिप्रेशनऔरअकेलेपनकायेअसरउनमेंतकरीबन9सालोंतकरहसकताहै.
इसवीडियोमेंकुणालऔरइनायाकीबातचीतभलेहीसमझसेपरेथीलेकिनथीबहुतप्यारी.
पुलिसकोघटनाकीजानकारीतबमिलीजबरविवारकोइनसभीकेशवखेतपरपड़ेमिले.
ग्राउंडकेसभीप्लेटफॉर्मपरएकसाथकईचिताओंकोजलायाजारहाहै,जोअपनेआपमेंडरावनाहै.
वहीं,आजसूकोबीजेपीसाधकरजीतदर्जकरनाचाहतीहै.
अदालतनेसरकारकोभर्तीप्रक्रियापूरीकरनेकेलिएतीनमहीनेकासमयदिया.
इसदंपतिनेशादीकेलिएएकरंगसमन्वितशादीट्राउसेवकोचुना।
हालांकिअबअभयदेओलनेखुलासाकियाहैकिबॉलीवुडकेखुदकेदिमागमेंफिल्मकीकहानीयेनहींथी.
संकष्ठीचतुर्थीकाक्यामहत्वहै?
गौतमगंभीरनेयेभीकहाकिऐसालगताहैकियेहिंसासुनियोजितहै.
टेस्टिंगकोलेकरकिसतरहकीरणनीतिअपनानीचाहिए?
फिल्मक्रिटिकतरणआदर्शनेसोशलमीडियापरकश्मीरियतकाफर्स्टपोस्टररिलीजकरतेहुएलिखाहै-दिव्यांशपंडितकीअगलीशॉर्टफिल्मकश्मीरियतकाफर्स्टलुक.
शिक्षामेंसफलता.
मुबईकेलिएबोल्टनेचारओवरकेकोटेमेंएकमेडनसहित18रनदेकरचारविकेटलिए।
गांधीपरिवारऔरसचिनपायलटमिलेतोमाहौलबेहदभावुकथा.
ऐसेमेंउसेफंसाकरआउटकियाजासकताहै.
उन्होंनेकहाकिजोभीदिल्लीमेंघटनाक्रमहोरहाहैउसमेंदिल्लीपुलिसकादोषनहींहैलेकिनऊपरकेआदेशोंसेवहबंधीहुईहै.
इसकॉर्डिनेशनकमेटीमेंजामियाकेकईपूर्वछात्रभीशामिलहैं.
लॉकडाउनकेकरीब59,000लोगोंकोपासजारीकिएगएहैं.
ममताकेफ़ैसलोंपरराजनीतिकबहसतेज़होनेलगीहै.
श्रीधरनेकहा,"संदेशमूलरूपमेंहेल्थकेयरवर्कर्सद्वारादिएजातेहैं.
इसजमीनमेंसे1.6एकड़मेंएकबहुउद्देशीयप्लेटफॉर्मबनरहाहै,जिसपरदोहेलिकाप्टरउतरसकतेहैं.
इसफैसलेपरकईखिलाड़ियोंनेहैरानीभीजताईथी,क्योंकिउनकाकहनाथाकियहफैसलालेनेसेपहलेउनसेविचारनहींकियागया.
इसमेंनईदिल्ली,मुंबई(छत्रपतिशिवाजीटर्मिनस),नागपुर,तिरुपती,चंडीगढ़,ग्वालियरजैसेस्टेशनशामिलहैं।
इससेपहलेसाल2007मेंशेयरबाजारनेसालभरमें31.2बिलियनडॉलरकीरकमजुटाईथी.
महागठबंधनकीमुख्यपार्टीआरजेडीकेविधायकफराजफातमीनेमानवश्रृंखलाकासमर्थनकियाहैऔर19जनवरीकोइसमेंशामिलहोनेकीबातकहीहै.
ऐसेमेंपत्रकारोंनेजबबीजेपीकेआरोपोंपरकेजरीवालसेसवालपूछाथातोउन्होंनेकहाकिउनकेविरोधीउन्हेंएंटी-हिंदूहोनेकाआरोपलगातेहैजबकिवोतोहनुमानकेकट्टरभक्तहैं.
उन्होंनेकहा,"पाकिस्तानकोइसवजहसेअंतरराष्ट्रीयशर्मिंदगीझेलनीपड़ीऔरयेअनौपचारिकबैठकबिनाकिसीनतीजेकेख़त्महोगई."
अथॉरिटीवीडियोकोदेखरहीहै.
ग्रामीणोंकेरोष,पुलिसकेखिलाफविरोधप्रदर्शनऔरनेशनलहाईवेजामकरनेकीचेतावनीकेबादपुलिसअधिकारियोंकेबीचहड़कंपमचगया.
कभीदोनोंकेबीचबहुतअच्छीबॉन्डिंगदिखतीहैतोकभीदोनोंएक-दूसरेकेसामनेखड़ेहोजातेहैं.
मौसमविभागकेमुताबिकअबजोलोगबर्फकाआनन्दलेनाचाहतेहैंवोअबउनस्थानोंपरजासकतेहैंक्योंकि12तकधूपखिलीहोसकतीहै.
महिलाओंकोनीतीशकुमारकावोटरमानाजाताहैउन्होंनेब्लॉकस्तरपरफैलेभ्रष्टाचारकाबार-बारज़िक्रकिया.
विकासनेखुदपुलिसवालोंपरफायरिंगकी.
येसबमैंअपनेलिएआर्काइवबनाताहूंइधर'.
वर्ल्डचैम्पियनपीवीसिंधुकाकहनाहैकिउनकेपिताचाहतेहैंकिवहबैडमिंटनकोर्टमेंऔरभीज्यादाआक्रामकरवैयेकेसाथखेलें.
मृतकाकेपरजिनोंकेमुताबिकअस्पतालमेंमौतकेबादमहिलाकापोस्टमार्टमकियागया.
पिछलेवित्तवर्षकीसमानतिमाहीमेंबैंकने985.03करोड़रुपयेकाशुद्धलाभकमायाथा.
इसउच्चस्तरीयबैठकमेंदिल्लीकेमुख्यमंत्रीअरविंदकेजरीवाल,केंद्रीयस्वास्थ्यमंत्रीडॉ.
वीडियोमेंरामकपूरकीपत्नीगौतमीमस्तीभरेअंदाजमेंशहरकीलड़कीसॉन्गगारहीहैंऔरसाथमेंहंसभीरहीहैं.
लेकिनहमउनबीमारियोंसेनिपटनेमेंनाकामक्योंहैं,जिनबीमारियोंसेहरसालहज़ारोंलोगमौतकेमुँहमेंसमाजातेहैं।
आजमैंउसीभूमिकामेंहूंमैंरामलीलाकाप्रचार-प्रसारकररहाहूं.
लॉकडाउनकेचलतेपंजाबमेंअधिकांशइकाइयोंकीआयपूरीतरहसेरुकगईहै.
वेस्टइंडीजमेंक्रिकेटरोंकोइससालजनवरीसेउनकीमैचफीसकाभुगताननहींकियागयाहैक्योंकिसंचालनसंस्थाइससमयआर्थिकरूपसेकाफीमुश्किलमेंहै.
क्यावाकईवोतीनक़ानूनजिसकोलेकरयेतीनमहीनेसेप्रदर्शनकररहेहैं,वोकिसानविरोधीहैं?
भारतऔरसऊदीकेव्यापकसाझेहितहैंऔरसऊदीअरबकश्मीरकोलेकरभारतकेख़िलाफ़बोलनेसेबचतारहाहै.
लेकिनदोनोंदेशकेबीचकमज़ोरपड़तेरिश्तोंकीक्यायहीएकवजहहै?
अगलेदो-तीनदिनोंमेंआर्थिकपैकेजसेजुड़ीसभीजानकारीलोगोंकेसामनेरखीजाएंगी.
जोपुलिसअबगाँव-गाँवजाकरदबिशदेकरअवैधशराबबरामदकररहीहै।
अमिताभबच्चनकीयेपोस्टसोशलमीडियापरखूबवायरलहोरहीहै.
प्रशांतभूषणएकरूपयेकीजुर्मानाराशिपहलेहीभरचुकेहैंलेकिनसाथहीउन्होंनेअदालतकेफ़ैसलेकोचुनौतीभीदेदीहै.
यहसोलमेंमौजूदएकसरकारीरीसेटलमेंटइकाईहैजहांउत्तरकोरियासेभागकरआएलोगतीनमहीनेकेलिएरहतेहैं.
जिसमेंभारतनेयुवीऔरकैफकीबदौलत326रनोंकेलक्ष्यकापीछाकरतेहुएदर्जकीथी.
तीसरा,हमारासमाजएकमानवीयऔरसंवेदनशीलसमाजहोगा.
डिशकानामसुनकरआपचौंकजाएंगे.
हमेंइनमतभेदोंकासमाधानबातचीतकेजरिएकरनाचाहिए।'
जिसकेबादहालहीमेंहाईकोर्टनेचुनावआयोगसेस्वारमेंउपचुनावकरानेकोकहाथा.
इसराइलहमारेअल-क़ुद्सअल-शरीफ़परहमलाकियातोहमकड़ारुख़अपनाएंगे.
हैदराबादकेलिएराशिदखाननेसबसेज्यादा3विकेटझटके.
शुक्रवारकोअसमकी18बसोंसे389छात्रोंकोरवानाकियागया.
मेरीबेटीकोन्यायमिलाहै.
इसमौक़ेपरचीननेकहाकिपिछलेसालभारतनेभारतीयकश्मीरकाविशेषदर्जाख़त्मकियाजोकिग़ैर-क़ानूनीथाऔरइससेक्षेत्रमेंतनावबढ़ाहैऔरएकसालकेबादभीतनावकमनहींहुआहै.
इससेनिवेशकोंमेंउत्साहहै.
दलहितकोपीछेरखनाहै.
स्त्रीविमर्शकेवलस्त्रियोंकाविषयहै,औरवहभीकेवलउनकीदेहतकसीमितहैक्या?
एकसरकारीअफ़सरडॉक्टरउमरकेमुताबिक़,'शुरुआतीकुछमहीनोंमेंहेल्थकेयरकोचोटपहुँचीक्योंकिक्रिटिकलकेयरकेलिएइंटरनेटकीजरूरतपड़तीहै.
सूत्रोंकेमुताबिकसीडीएसजनरलविपिनरावतनेइसकेलिएकईसुझावदिएहैं।
लेकिनयेतरीक़ासभीपरकारगारसाबितहोगाऐसानहींहै.
परयेभीसचहैकिसंकटकेसमयलोगअपनीभावनाएंनज़रअंदाज़करदेतेहैं.
बतायाजारहाहैकिइसरोलंबेवक्तसेइसप्रोग्रामकीतैयारीकररहाथा।
विज्ञापनमेंमॉडलकेडांसकोमुजराबताकरवहांएकधड़ाइसकेविरोधमेंउतरआयाहैऔरइमरानसरकारसेकार्रवाईकीमांगकररहाहैजबकिदूसराधड़ाविज्ञापनकोमहिलाओंकीआजादीसेजोड़करइसेसहीठहरारहाहै.
नईव्यवस्थाहैतोकुछशुरुआतेंनईभीहोंगी.
मोनिकानामकीहैकरकेसाथजबकुमारकीचैटकोश्रुतिनेपढ़ातोउसेपतालगाकिअपनेपैसेवापसपानेकेलिएकुमारने12लाखरुपयेऔरदांवपरलगादिएथे।
दुनियाकासबसेबड़ाखाद्यथोकबाजाररजीसइंटरनैशनलअबअस्थायीमुर्दाघरमेंबदलाजारहाहै।
बिहारविधानसभाचुनावमेंलालू-राबड़ीके15सालबनामनीतीशकुमारके15सालकेबीचराजनीतिकबिसातबिछाईजानेलगीहै.
कविताएकसोशलएक्टिविस्टहैंऔरइसआंदोलनकीसेंट्रलकोऑर्डिनेशनकमिटीकीमेंबरभीहैं.
इसकेबादलगातारपांचदिनवित्तमंत्रीनिर्मलासीतारमणनेप्रेसकॉन्फ्रेंसकरइससेपरदापूरीतरहसेहटादियाहै.
यहाँतबसेमंदिरकेलिएपत्थरतराशेजानेकाकामलगातारजारीहै.
करगिलयुद्धकीवजहसेभारतऔरपाकिस्तानकेबीचजोतनावकीस्थितिथीउसेकमकरनेकेमकसदसेवाजपेयीनेनवाजशरीफसेफोनपरबातकियाथा।
समाजकीमुख़ालफ़तकेसामनेडटकरवंचितोंऔरस्त्रियोंकेहक़मेंखड़ीरहीं.
याचिकामेंप्रदेशकांग्रेसनेसुप्रीमकोर्टसेउनकेविधायकोंकोभाजपाकीकैदसेछुड़ानेकीमांगकीहै।
इसबीचपंजाबसरकारनेबड़ीकार्रवाईकरतेहुएतरनतारनकेएक्साइजविभागकेअधिकारीमधुरभाटियाकोअपनीड्यूटीमेंकोताहीबरतनेकेआरोपमेंउनकोउनकीसेवासेडिस्मिसकरदियाहै.
लेकिनमहत्वपूर्णबातयेहैकितबसेअबतकमोदीसरकारनेसीधेतौरपरचीनकानामअबतकनहींलियाहै.
आशादेवीनेचारोंअभियुक्तोंकेलिएनयाडेथवारंटजारीकरनेकीमाँगकीऔरकहा,मैंयहाँडेढ़सालसेआरहीहूँऔरइंतज़ारकररहीहूँकिवेकैसेक़ानूनीरास्तोंकालाभउठारहेहैं.
इसमामलेमेंकांग्रेसनेताऔरपर्यटनमंत्रीविश्वेंद्रसिंहनेबुधवारकोट्वीटकरयहकहतेहुएचुटकीलीथीकि'कांग्रेसकेविधायकलॉकअपमेंहैं'।
शॉर्टबॉलकोउन्होंनेपुलकरनेकाप्रयासकियालेकिनगेंदकाफीतेजथीऔरबल्लेबाजकेपासउसकेलिएकोईमौकानहींथा।
एकसूत्रकेमुताबिकअबतकलगभग70फीसदीभारतीयआयातखेपोंकोस्वचालितमार्गकेमाध्यमसेजांचाजातारहाहै.
दीलल्लनटॉपशोमेंआजबड़ीखबरमेंइसपरबातकरेंगे.
इनहालातनेसोवियतसंघकोभारतऔरपाकिस्तानकेबीचमध्यस्थबनादिया.
यहीपैटर्नपूरेयूरोपमेंदेखागया.
दक्षिणमुंबईकेफार्मेसीबाजारमेंस्थितराजफार्माकेसूर्यकांतयादवनेरेमडेसिविरकीछःशीशियोंकेलिए180,000रुपयेकीमांगकी.
लोगोंकीसुविधाकेलिएक्याकियाजारहाहै?
इसकीलंबाई410किलोमीटरऔरऔसतचौड़ाई20किलोमीटरहै.
बीजेपीअध्यक्षजेपीनड्डानेकहाकिआत्मनिर्भरभारतअभियानअगलेतीनसालमेंभारतकोआत्मनिर्भरबनानेकेलिएहै.
वोआगेकहतीहैं,"पहलेहरियाणाकेमुख्यमंत्रीकहरहेथेकियेआंदोलनकेवलपंजाबकेकिसानोंकाहै,हरियाणाकेकिसानइसमेंशामिलनहींहैं.
बतादेंकिलालूयादवकेवकीलप्रभातकुमारनेपहलेकहाथाकिझारखंडहाईकोर्टनेलालूयादवकोइसआधारपरबेलदीहै,क्योंकिउन्होंनेअलगअलगमामलोंमेंआधीसजाकाटलीहै.
हमने5सालकीकड़ीमेहनतकेबादराजस्थानमेंसरकारबनाईथी।”
पीएममोदीनेकहाकिभारतसरकारविश्वास,लिंग,जाति,पंथयाभाषाकेबीचभेदभावनहींकरतीहै.
पात्रानेट्वीटकियाहै,'आजमैंनेउच्चतमन्यायालयकेपुरानेआदेशपरस्पष्टीकरण/समीक्षाकेलिएएकअर्जीदीहैऔर23जूनकोपुरीमेंश्रीजगन्नाथमहाप्रभुकीपवित्ररथयात्राकीअनुमतिदेनेकाअनुरोधकियाहै।'
दूसरीगेंदशॉर्टथी,इसपरभीछक्का.
रास्ताखुलवानेकीमांगकोलेकरस्थानीयलोगोंनेअदालतकादरवाजाखटखटाया।
बतादेंकिइफ्कोनेपीएम-केयर्सफंडमें25करोड़रुपयेकायोगदानदियाहै.
धर्मेंद्रअरोड़ाकोभीसीएमअशोकगहलोतकाकरीबीबतायाजाताहै.
रेडिटकेसीईओनेयेबातेंकहीहैं.
अगरकोईज्वेलरयेनहींकरताहैतोउसेजुर्मानाभीदेनाहोगा.
विश्वस्वास्थ्यसंगठननेवायरसकासंक्रमणफैलनेको'बेहदचिंता'काविषयबताया।
रविनेकहा,घरकाबिजनेसनहींचलरहाथा.
इसबीच,ब्रिटेनकेअलावाफ़्रांसऔरदक्षिणअफ़्रीकामेंभीकोरोनावायरसकेनएवैरिएंट्समिलेहैंजिन्हेंज़्यादासंक्रामकबतायाजारहाहै.
वहगुरुवारकोप्रैक्टिसकेलिएनहींउतरे।
नदीमेंउफानसेकिनारोंपरकटानशुरूहोचुकाहै.
पहलेचरणकीबातशुरूहोगईहै,जिसमें21मुख्यमंत्रीहिस्सालेरहेहैं.
एकदूसरेसेसमुचितदूरी,संक्रमणसेबचावमेंलगीपूरीव्यवस्था,तालाबंदीऔरअर्थव्यवस्थाकीचरमरातीहालतनेपूरीदुनियाकीरफ्तारमंदकरदीहै.
जिससेआजदेशकाकिसानपरेशानहै।
साथहीवेघुड़सवारीभीकररहीहैं.
जिलाधिकारीनेमऊमें15दिनकेलॉकडाउनकाऐलानकियाहै.
अगररात्रिकेसमयशवकादाहसंस्कारवोभीपुलिसप्रशासनद्वारानहींकियागयाहोता,तोइतनाहो-हल्लानहींहोता।
चारोंदोषियोंको20मार्चकोसुबहसाढ़े5बजेफांसीदीजानीहै।
यहांजानेंइनकेसारेस्पेसिफिकेशन्स.
पढ़ें-कोरोनाकाडरयाविकल्पपरविचार?
मईकेअंतमेंऔरजूनकीशुरुआतमेंकुछसमयकेलिएदिखाईदियाकिमहाराष्ट्रमेंकोविड-19महामारीकाअसरस्थिरहोरहाहै.
आयाभीतोउसेअच्छारिस्पॉन्समिलेगा,कहनामुश्किलहै.'
वेबतातेहैंकिजबहमरातकोऑपरेशनपरनिकलेतोहमेंनतोबिकरूगांवकेबारेमेंकोईजानकारीदीऔरनहीविकासदुबेकेबारेमेंकोईसूचनाथी.
नियोक्ताकिसीकावीजानहींरखसकताहै.
हालांकिपुलिसनेघटनामेंशामिलदोआरोपियोंकोगिरफ्तारकरलियाहै.
अफगानिस्तानकेछहखिलाड़ी-राशिदखान,मोहम्मदनबी,मुजीबउररहमान,नवीनउलहक,नाजीबुल्लाहजादरानऔरजाहिरखान,इनसभीकोअफगानिस्तानकेघरेलूटी-20टूनार्मेंटशापगीजाक्रिकेटलीगमेंहिस्सालेनाहै,जोछहसितंबरसेशुरूहोरहा.
इसकोर्समेंसीखपाएंगेकिकैमरेकेसाथवीडियोशूटकैसेकरें.
चुनावआयोगनेकोरोनासंकटकाध्यानरखतेहुएबिहारचुनावप्रचारकेतौर-तरीकेकोलेकरदिशा-निर्देशोंकाएकप्रारूपतैयारकियाहै.
जोव्यक्तिनतोदानदेताहैऔरनहीउपभोगकरताहैउसकाधननष्टहोजाताहै.
उन्होंनेकहाकिप्रधानमंत्रीनरेंद्रमोदीकोदेशकोबतानाचाहिएकिआखिरचीनीसेनानेऐसीहिमाकतकैसेकी।
इसमेंफ्रंटजिपक्लोजरमिलरहाहै।
जबकिकुलकेसकीसंख्या81हजारकेपारचलीगईहै.
इंस्पेक्टरकवितानेबतायाकिडॉक्टरकेपरिवारनेभीउन्हेंअपनानेसेइनकारकरदिया।
राष्ट्रपतिनेहमेशासेअमरीकाचुनावमेंरूसकेदख़लकोलेकरकीजारहीजाँचकोहमेशाअपनेशासनकीवैधताकेलिएचुनौतीकेतौरपरदेखाहै.
कफीलखानकोगिरफ्तारकरलियागयाहै.
प्रेमकोदृढ़ताप्रदानकरनेवालाहै.
गौरतलबहैकिप्रवासीमजदूरोंकोलेकरहुईसुनवाईमेंसरकारकीओरसेअदालतमेंकहागयाकिअबतक3700ट्रेनचलाईगईहैं,जिनमें91लाखमजदूरवापसभेजेजाचुकेहैं.
ईश्वरसेउनकेशीघ्रस्वस्थहोनेकीकामनाकरताहूं.
हालांकिदोनोंनेएकदूसरेसेमुलाकातकरनामुनासिबनहींसमझाहैऔरबालकनीसेहीएकदूसरेसेमुखातिबहोरहेहैं.
विजयमुहूर्त14:24से15:15बजेतकहै.
हालियाइंटरव्यूमेंअरुणगोविलनेइसबातपरदुखप्रकटकियाहैकिउन्हेंअपनेकरियरमेंरामकारोलप्लेकरनेकेलिएसरकारद्वाराकोईसम्माननहींदियागया.
वहींमरनेवालोंकीतादाद40होगईहै.
कनिकाअबपूरीतरहसेठीकहै.
हरदूसरेआस्थाकेइसबाज़ारमेंकोईनाकोईनयाढोंगीबाबासामनेआजाताहै.
हालांकिचीनकासख्तनजरियाहैकिताइवानस्वीकारकरेकिवोचीनकाहिस्साहै,इसकेबादहीउसेहिस्सालेनेदियाजाए.
यहफैसलाखेलमंत्रालयकेपरामर्शकेबादकियागयाहै.
अमेरिकाऔरतालिबानकेबीचहुएसमझौतेकीएकअहमशर्तयहहैकिअफगानवार्ताकोजारीरखनेकेलिए5,000तालिबानकैदियोंऔर1,000सरकारीकर्मियोंकीरिहाईकीजाए.
येक्षेत्रइससमयएकनियंत्रणरेखासेबँटाहुआ,जिसकेएकतरफ़काहिस्साभारतकेपासहैऔरदूसरापाकिस्तानकेपास.
पुलिसनेहिंसाकेबादकुलअबतक167एफआईआरदर्जकीहै.
आइएजानतेहैंकिइसबारदेरीक्योंहुईऔरअपनेआयकररिफंडकास्टेटसआपकैसेचेककरसकतेहैं?
वहांविपक्षीकांग्रेसपार्टीसमेतअन्यदलों,नागरिकसमाजऔरकईअन्यसमूहोंनेनागरिकतासंशोधनऔरएनआरसीकाखुलेतौरपरविरोधकियाहै."
इसपरनिखिलडेकहतेहैंकिसप्लाईचेनमेंसुधारकरनाहोगा.
चीनकेसरकारीअख़बारग्लोबलटाइम्सकेअनुसारचीनकेवाणिज्यमंत्रालयकेप्रवक्तागाओफ़ेंगनेगुरूवारकोएकप्रेसब्रीफ़िंगमेंइसफ़ैसलेपरगंभीरचिंताजताईहै.
जोकिवायरलहुआथाऔरउसकीकाफीआलोचनाभीहुईथी.
कोरोनाकेसबसेकमफैलावरेटवालेदेशोंमेंभारतभारतनेसोमवारकोबंदिशोंमेंअधिकछूटकेसाथलॉकडाउन4.0मेंप्रवेशकिया.
ऐसीहीएकअफवाहफैलीकिकीपहलीखेपलखनऊपहुंचचुकीहै।
अबतक1,66,956मरीजइलाजकेबादठीकहोचुकेहैं.
दरअसल,कैलाशविजयवर्गीयशहरकीसमस्याओंकोलेकरकमिश्नरकेघरकेबाहरधरनेपरबैठेथे.
धोनीनेबताया,'ब्रावोफिटनहींथे।
मगर,कईदेशोंनेलॉकडाउनमेंढिलाईबरती.
इसकेअलावाकुछअतिरिक्तलिंडरोडऔरपुलोंकोबनानेकाकामचलरहाहै।
अमेरिकीचुनावकोलेकरपाकिस्तानीएकअजीबदुविधामेंफंसेनजरआरहेहैं.
इसक्षेत्रमें7.9तीव्रतातककाभूकंपआसकताहै।
यहसवालकईबारस्वास्थ्यऔरसाफ़-सफ़ाईकोलेकरपूछाजाताहैतोकुछलोगोंकेलिएयहसमानअधिकारोंकाभीमामलाहै.
यहत्योहारयहूदीसमुदायमिस्रकीग़ुलामीसेआज़ादीकेतौरपरमनाताहै.
कोरोनावायरसकेदौरकेबादकैसीहोगीफैशनकीदुनिया?
अमरीकामेंजब1865मेंगुलामीकाउन्मूलनशुरूहुआथातोहरआज़ादहुएश्रमिकको40एकड़ज़मीनऔरएकखच्चरदेनेकावादाकियागयाथा.
वोगांवकेत्योहार,परिवारकेकार्यक्रम,गांवकीमिट्टीकीख़ुशबूकोकाफ़ीमिसकरतेहैं.
यहमनहीहमेंतपतेसेहरामेंपानीकेचश्मेदिखातारहताहै.'
नीतीशनेलालूकेपरिवारकीछविकाबचावकरनेकेबजाएराजदगठबंधनकोतिलांजलिदेदीथी.
जब12सितंबरसेसारेरूटोंपरसेवाएंबहालहोजाएंगीतोज़्यादालोगयात्राकरेंगे."
सुप्रीमकोर्टनेइसपरयहभीकहाकिऐसीयाचिकादायरकरकेवोदेशभरमेंहोरहेविरोधप्रदर्शनोंऔरआंदोलनोंकोऔरहवादेरहेहैं.
येदंपतिसीएएकेविरोधकेनामपरकईभड़काऊपोस्टलिखरहाथा.
गुज़रेकुछवक्तमेंचीनऔरताइवानकेबीचसमुद्रऔरहवाईक्षेत्रकेउल्लंघनकीघटनाएंबढ़ीहैं.
फफूँद(फंगस)कोहरकोईएकदमबेकारसमझताहै;लेकिनआमलोगयहबातनहींजानतेकिफफूँदकाप्राचीनकालसेहीदवाओंमेंइस्तेमालहोतीआयीहै।
मेंडिसकेशतकसेजिम्बाब्वेकीउम्मीदटूटी,श्रीलंकानेसीरी.
इनआंकड़ोंकामतलबहैकिहरदिनपांचसेज्यादाबच्चोंकीमौतहोरहीहै.
अबखबरेंहैंकिशाहरुखपठाननामकीफिल्ममेंनजरआनेवालेहैं.
यहीवजहहैकिगुरुग्राममेंबैठेप्रदेशअध्यक्षसचिनपायलटसेदिल्लीमेंबैठापार्टीनेतृत्वबातनहींकरपारहीहैं.
एथलेटिक्समेंशिवांगीदोबारसिल्वरऔरगोल्डमेडलपाचुकीहैं.
इनबाघोंकीकिसीभीतरहसेतस्वीरलेनेकाकामअबबेहदमशक्कतभराहोगयाहै.
इसकेअलावाइनदोनोंकेसातसाथियोंकोभीगिरफ्तारकियागयाहै.
लॉकडाउनऔरप्रशासनकीसख्तीकेबावजूदघाटीमेंआतंकीअपनेमंसूबेमेंकामयाबहोतेदिखरहेहैंक्योंकिहरदिनकोईनकोईछोटी-बड़ीघटनासामनेआरहीहै.
बीजेपीनेपार्टीहाईकमानकेनिर्देशपरहोलीमिलनकेसभीसार्वजनिककार्यक्रमोंकोस्थगितकरदियाहै.
पांचमहीनेबादक्रिकेटकेमैदानमेंलौटेपांड्यानेइसकानूनकापालनकरनेकेलिएपर्याप्तसावधानीनहींदिखाई।
इसकेलिएपैनडेमिकऔरएपिडेमिककेबीचकेफर्ककोसमझनाजरूरीहै.
सरकारसेजुड़ेसूत्रोंनेआजतकऔरइंडियाटुडेकोबतायाकिइसदिशामेंतौर-तरीकोंकोअगलेकुछदिनोंमेंपूरीतरहसेअंतिमरूपदियाजासकताहैजिसमेंचरणबद्धतरीकेसेसभीविवादितक्षेत्रोंसेसैनिकोंकोपीछेहटानाभीशामिलहै.
जबइरफाननेदर्दभरीअवाजमेंकहाथा-आजमैंआपकेसाथहूंभी.
इसकानिष्कर्षयहनिकलाकिवर्तमानहालातमेंजुलाईमेंज़िलेमेंस्कूलखोलनाबुद्धिमत्तानहींहोगी।
मॉनसूनसत्रसेपहलेसभीविधायकोंऔरविधानसभाकेसभीकर्मचारियोंकाकोरोनाटेस्टकरानेकोकहागयाथा.
प्रधानमंत्रीनरेंद्रमोदीनेबुधवारकोगलवानघाटीमेंहुईहिंसकझड़पपरचीनकोकड़ाजवाबभीदिया.
इसकानिर्देशनमयंकशर्माकररहेहैं.
अभीकंपनीकालोगोरेडकलरमेंहै.
उत्तरप्रदेशकेरामपुरसेसपासांसदआजमखानपरशत्रुसंपत्तिकब्जानेकाएकऔरमुकदमादर्जहुआहै.
राज्यकेविधानसभाचुनावमेंपाकिस्तान,शाहीनबाग,आतंकवादसमेतकईबड़ेमुद्देउठाएजारहेहैं.
रिपोर्ट्सकीमानेंतो19अक्टूबर,2020कोएनसीबीनेसोहेलसेपूछताछकी.
वैसेइनकोतोआपनेपहचानलियाहोगा?
वहींकेंद्रीयबैंककेगवर्नरशक्तिकांतदासनेकहाकिरेपोरेटकटौतीकीरफ्तारमेंकाफीसुधारहुआहै.
नोटबंदीऔरउसकेबादडिजिटलट्रांजैक्शनकोबढ़ावादेनेकेलिएअभियानचलानेकेचारसालबीतचुकेहैं.
यहविवाददोनोंराज्योंकीराजनीतिगरमाताआयाहै.
चीमानेईडीकेलिएफिलहालअपनीसेवादेनेमेंअसमर्थताजताईथी,लेकिनचीमाइन्हींमामलोंमेंसीबीआईकीओरसेस्पेशलप्रोसिक्यूटरकीजिम्मेदारीनिभातेरहेंगे.
हालांकि,बाक़ीइलाक़ोंमेंमेट्रोरेलसेवाएंसामान्यरहीं.
'फ्रीकश्मीरकामतलबपाबंदीहटाना'
कईबारहमलाकरनेकाप्रयासकियालेकिनसफलनहींहोपाया.
येनतीजेअगलेसालकीशुरुआततकमिलजाएंगे.
दूसरीओरभारतदस्तावजोंकेसहारेसाबितकरचुकाहैकिकालीनदीकामूलउदगमकालापानीकेपूरबमेंहै।
लेकिनआजसबकोमालूमचलगयाहैकिइससाजिशकोरचनेमेंपाकिस्तानकीखुफियाएजेंसीआईएसआईकीमहत्वपूर्णहाथथा.
इसमुद्देपरराजनीतिभीशुरूहोगईथी।
इसकेसाथहीट्रंपकैपेननेकोर्टसेविस्कॉन्सिनराज्यमेंवोटोंकीगिनतीफिरसेकराएजानेकीभीमांगकीहै.
उन्होंनेबतायाकिशराबकापुरानास्टॉकचेककियाथाऔर53ऐसीजगहहैंजहांपरस्टॉकरखाजाताहै.
दिल्लीकेलक्ष्मीनगरसेबीजेपीविधायकऔरदिल्लीबीजेपीकेउपाध्यक्षअभयवर्मापिछले45दिनोंसेअपनेक्षेत्रमेंमजदूरोंकेलिएकिचनचलारहेहैं.
राज्यपालकातर्कथाकिसरकारकेपासबहुमतहै,तोविश्वासमतप्राप्तकरनेकेलिएसत्रआहूतकरनेकाक्याऔचित्यहै?
सर्वेकेनतीजोंकेमुताबिकदेशमें78फीसदीलोगमोदीकेकामकाजकोयातोबहुतअच्छायाफिरअच्छामानतेहैं.
बीते19मईकोदोनोंकेबीचहंसते-हंसातेकिसीबातकोलेकरझगड़ाहोगया.
अबप्रदेशमेंकोरोनाकेऐक्टिवमामलोंकीसंख्याबढ़कर34हजार968पहुंचगईहै।
कांग्रेसकेवरिष्ठनेतापृथ्वीराजचव्हाणनेबतायाकिपार्टीके20नेताओंनेकरीबकरीब5घंटेतकबैठककी.
दिल्ली,आंध्रप्रदेश,महाराष्ट्र,कर्नाटकऔरउत्तरप्रदेशजैसेराज्योंमेंइसबीमारीसेग्रसितहोनेवालोंकीसंख्याहररोजबढ़रहीहै।
पाकिस्तानकेअंदरूनीक्षेत्रोंकोपाकिस्तानकेसंविधानकाआर्टिकलएकनिर्धारितकरताहै.
इसपरीक्षाकोउन्होंने74.4फीसदीअंकोंकेसाथपासकीथी.
बतादेंकिरामायणमेंअरुणगोविल,दीपिकाचिखलिया,सुनीललहरी,दारासिंहजैसेसभीकलाकारोंनेकामकिया.
मेरेपतिनेऐसादिखायाकिकुछहुआहीनहीं.
सुप्रीमकोर्टनेकहाकिपुलिसकोउनकाकामकरनेदीजिए.
अगररिश्तादिखावेकाहोताहै.
ज्योतिषकेअनुसारइसदशामेंआकस्मिकघटनाएंतथाविचित्रबीमारियांहोतीहैं.
यहतस्वीरइस्लामाबादकीहै.
पहलेदिननएस्ट्रेनके6मामलेसामनेआएऔरदूसरेदिनसीधे14नएमामलोंनेनींदउड़ादी.
ऐसेमेंतेजस्वीकोयहलड़ाईअपनेबूतेपरहीलडऩीहैऔरखुदकोसाबितकरनाहै।
इसआयुधकाइस्तेमालहल्केस्वचालितआग्नेयास्त्रोंकेविरुद्धकियाजाताहै।
बड़ेनामकेसाथउम्मीदभीबड़ीहोहीजातीहैं.
इससेयहसवालखड़ाहोजाएगाकियहसरकारकिसकेलिएकामकररहीहैऔरक्याएक-दोघरानोंकोदेशकासाराकारोबारसौंपदियाजाएगा.
एकबारजबआपभोजनकेएकहिस्सेकोहटादेतेहैं,तोयेसभीपाँचघटकखुदकोपुनर्संयोजितकरतेहैं।
हमेंएकदोवाकयोंपरनहींजानाचाहिए.
क्याइससेपुलिसकीकार्यशैलीपरकुछफ़र्कपड़ाहै?
लॉकडाउनमेंइनफैक्ट्रिेयोंमेंकामकरनेवालेश्रमिकोंकोउनकेगांवसेलानेकीव्यवस्थाहुई.
इसलिएवोअपनेसाथहथियारलेकरघूमरहाथा.
भारीबारिशकेमद्देनजरमौसमविभागनेकईराज्योंमेंऑरेंजअलर्टजारीकियाहै.
एनडीएमसीकेअस्पतालोंमेंवेतनकीअनियमितताइतनीआमक्योंहै?
गुनामेंदलितदंपतिकेसाथहुईमारपीटमामलेमेंअबराजनीतिगर्महोगईहै.
बाहरवालोंकोफोनपरसूचनादेकरबुलायागयाहै.
बतायागयाकिहैवानियतकोइसकदरअंजामदियागयाथाकिउसकीजीभकाटदीगईऔरकमरकीहड्डीतकटूटीहुईथी.
सुमालीनेअपनेपोतेरावणसेराक्षसोंकेलिएएकबारफिरलंकावापसलेनेकाआग्रहकिया.
केरलसालोंसेअपनेहेल्थकेयरनेटवर्कपरभारीनिवेशकररहाहै.
कुछहीदिनोंकेअंदरकोरोनावायरसकेचपेटमेंहज़ारोंलोगआगयेऔरआंकड़ाइतनाबढ़गयाकि(इसस्टोरीकेलिखेजानेतक)में5476लोगोकीमौतसिर्फइसीबीमारीसेहोचुकीहै.
शनिवारकोनोएडाऔरग्रेटरनोएडामेंकोविड-19के3पॉजिटिवमामलेसामनेआए.
दूसरायहकिअगरकोईशख़्सअभियुक्तहैऔरवहकिसीऔरपरआरोपलगाताहैतोउसकाभीमहत्वनहींहै.
कलयानीमंगलवारकोभीआगरामेंकोरोनाके17नएमरीजसामनेआए.
बहुतबड़ीख़ुशख़बरीकीपहलीक़िस्तआगईहै.
इससेपहलेकोर्टनेरियाचक्रवर्तीकीजमानतअर्जीखारिजकरदी.
इसइलाक़ेमेंकोरोनासंक्रमणकेस्तरकोलेकरभीकईतरहकेसिद्धांतगढ़ेगए.
उन्हेंशनिवारकोएजेंसीकेसामनेपेशहोनेकोकहागयाहै.
सीबीएसईके10वींऔर12वींकेबाकीपेपर1से15जुलाईकेबीचहोंगे।
इसमेंगुटनिरपेक्षके59देशभीशामिलहैं।
मैसेजटीवीनामकसोशलमीडियाकेचैनलपरतबलीग़ीजमातकेनेतानईमबटनेकुछफोटोभीदिखाएजहांकथिततौरपरपंजाबकेकुछथानोंमेंतबलीग़ीजमातकेकुछलोगोंकोहथकड़ियांलगाकररखागयाथा.
तेजस्वीयादवदिल्लीमेंअपनेप्रत्याशियोंकेलिएयुद्धस्तरपरचुनावप्रचारकररहेहैं.
येदियुरप्पानेभारतीयजनतापार्टी(बीजेपी)केअध्यक्षअमितशाहसेकैबिनेटविस्तारकोलेकरलंबीबातचीतकीहै.
राजस्थानकीसियासतकोलेकरअबकांग्रेसकेनिशानेपरकेंद्रसरकारहै.
ऐसेदौरमेंजबलोगोंकोआर्थिकसंकटकासामनाकरनापड़रहाहै,उत्तरप्रदेशकेएसोसिएशनऑफप्राइवेटस्कूलचाहताहैकिहरसालकीतरहउन्हेंइससालभीफीसबढ़ानेकीछूटदीजाए.
इसयूपीएकीअवस्थाफिलहालएक‘एनजीओ’कीतरहनजरआतीहै।
प्रश्नकालकेदौरानकांग्रेससांसदराहुलगांधीनेसवालकिया,'मैंनेसरकारसेबड़ाहीआसानसवालकियाकिदेशके50डिफॉल्टरकौनहैं.
लॉकडाउन4.0कोलेकरकेंद्रीयगृहमंत्रालयनेदिशा-निर्देशजारीकिएथे,जिसमेंइंटरस्टेटबससेवाकोफिरसेशुरूकरनेकाफैसलाकेंद्रनेराज्योंपरछोड़ाथा.
इसकेअलावातीनसीटेंजेडीयूऔरदोसीटेंबीजेपीकेखातेमेंजासकतीहै.
व्यापारियोंकोसफलतामिलेगी.
ब्रिटेनजैसेविकसितऔरठंडेदेशकेलिएऐसेइंतज़ामकरनाऔरइतनाखर्चउठानामुश्किलनहीं.
सवाल:मेरीस्कूटीकीआगेकीनंबरप्लेटटूटगईहै।
इससेपहले,कांग्रेसअध्यक्षसोनियागांधी,डीएमकेचीफ़एमकेस्टालिन,एनसीपीप्रमुखशरदपवार,समाजवादीपार्टीकेचीफ़अखिलेशयादव,लेफ़्टफ़्रंटकेसीतारामयेचुरीऔरडीराजासमेतभारतके11बड़ेराजनेताओंनेकिसानोंकेभारतबंदकेसमर्थनकीबातकहीथी.
इनकानामभूषणठाकुर(52)है.
इससेसंक्रमणकीदूसरीलहरकीआशंकाहोगईहै.
कांग्रेसकीप्रियंकागांधीसेलेकरयूपीकेपूर्वसीएमअखिलेशयादवतकनेइसमामलेमेंसरकारकीआलोचनाकीहै।
येबातअबमहाराष्ट्रसरकारभीखुलकरस्वीकारकररहीहै.
एडिशनलचीफसेक्रेटरी,हायरएजुकेशनमोनिकागर्गनेकहाकिउच्चशिक्षासंस्थानोंकोचरणबद्धतरीकेसेकक्षाओंकोफिरसेशुरूकरनेकेलिएकहागयाहै.
इसबारचीनलेकरआएगा.
चुनावकैंपेनऔरप्रेसिडेंशियलडिबेटकोलेकरयहमहीनाअहमहै.
सूत्रोंकेअनुसारपैसेट्रांसफरकरनेकेअलावामैलवेयरडेटाऔरपहचानकोभीचुरासकताहै।
इसबारेमेंजानकारीकेलिएसमूहकीकंपनियोंकेएकप्रवक्ताओंकोहमारेसहयोगीप्रकाशनबिजनेसटुडेद्वाराभेजेगएई-मेलकाकोईआधिकारिकजवाबनहींमिलाहै.
गनीमतकीबातरहीकिइसदौरानकोईजानमालकानुकसाननहींहुआथा.
उन्होंनेकहाकिदोछोटेचैनलफख्तमराठीऔरबॉक्ससिनेमाभीइसमेंशामिलहैं।
कईबारवेमैगजीनमेंउनकेबारेमेंछपीकिसीचीजकीशिकायतकरनेकेलिएफोनकरतेथे.
पुरानेमॉडलकोभारतमें599रुपयेमेंलॉन्चकियागयाथा.
केंद्रीयमंत्रीनेयहजानकारीसोशलमीडियाकेकार्यक्रम'संडेसंवाद'केदौरानदी।
वैसेलॉकडाउनकेतीसरेचरणकीमियाद17कोपूरीहोरहीहै.
लगभग40लोगोंकोहिरासतमेंलियागयाहै.
दिग्विजयसिंहकीप्रेसकॉन्फ्रेंसऔरविधायकोंकीखरीदफरोख्तकोलेकरदिएगएबयानकेबादअचानकमध्यप्रदेशकापाराचढ़गयाहैऔरराजनीतिकगलियारोंमेंइसकीतपिशमहसूसकीजानेलगीहै.
सेंसेक्स2713अंकगिरकर31,390अंकोंपरबंदहुआजबकिनिफ्टी756अंकोंकीगिरावटकेसाथ9,199परबंदहुआ.
ज्योतिअन्नेमपिछलेसालअगस्तसेहीकामकेसिलसिलेमेंचीनकेवुहानमेंहैंऔरअबवहींफंसगईहैं.
पीटर्सइसबारेमेंविचारकररहेहैंकिकैसेवोविकासशीलदेशोंमेंमौजूदारेफ्रिजरेशनकैपेसिटीकाअधिकतमइस्तेमालकरसकतेहैं.
एकरिपोर्टकेअनुसार,2019मेंपूरीदुनियामेंसैनिटाइजरकाबाज़ारतकरीबनएकअरबडॉलरथा,जो2020मेंबढक़रलगभगछ:अरबडॉलरतकपहुँचगयाहै।
बाजारोंकोदोपहरदोबजेसेशाम6बजेतकहीखोलनेकीइजाजतदीगईहै.
मगरयोगगुरुरामदेवनेदवाकैसेबनाईहैवहवहीबतासकतेहैं,मैंइसबारेमेंकुछनहींजानताहूं.
लाइनऑफएक्चुअलकंट्रोल(एलएसी)परचीनसेतनातनीजारीहै.
इसकापताचलतेहीसिक्किमकेमुख्यसचिवएससीगुप्तानेदिल्लीसरकारकोपत्रलिखकरकड़ीआपत्तिदर्जकराई।
कईरुटडायवर्टकरदिएगएऔरमेट्रोसेवाभीप्रभावितहुई.
विधानसभाअध्यक्षकेकमरेकेबाहरधरनेपरबैठेमदनदिलावरनेकहाकिस्पीकरनेमेरीशिकायतकोखारिजकरदियाहै.
सहरसाकेसदरअस्पतालकेजनरलवार्डमेंकिसीमुर्दाघरजैसासन्नाटाथा.
इनबसोंमेंहदतोतबहोजातीहैजबबसकीछतपरछोटे-छोटेबच्चोंकोभीयात्राकरनेपरमजबूरकियाजाताहै.
जबमुख्यमंत्रीकीअंतरिमअध्यक्षसोनियागांधीसेमिलकरआगामीराज्यसभाचुनावकेलिएरणनीतिबनानेमेंजुटेथेतबउनकीसरकारकेछहमंत्रीसमेत17विधायकभोपालसेफ्लाइटपकड़करबेंगलुरुजारहेथे।
उनकाकहनाथाकिविधानसभाचुनावसेपहलेबीजेपीमेंगएएमएलएएनसीपीमेंलौटनाचाहतेहैं,मगरइसपरअभीकोईफैसलानहींहुआहै.
इसपूरेसंघर्षकेदौरानवेअपनासिगारपीतेरहे.
बचाएहुएपैसेख़त्महुएतोरिश्तेदारोंसेउधारमाँगकरगुज़ाराचलरहाहै.'
मुझेउनकीचिंताथी.'
टीएमसीसरकारकेदावोंकोअमितशाहनेखारिजकरतेहुएपुलिसअधिकारियोंकेतबादलेकोलेकरउन्होंनेकहाकिहमनेकुछभीसंघीयढांचेकेखिलाफजाकरनहींकियाहै.
कईऐसीगेंदेंहोतीहैंकिआपभारतमेंड्राइवकरसकतेहैं,लेकिनउनपरऑस्ट्रेलियामेंड्राइवनहींकरसकतेक्योंकिवहांउछालज्यादारहताहै.
इससेपहलेवहसऊदीअरबभीगयाथा.
रादेरनेजैशकेअन्यआतंकियोंकेलिएभीसुरक्षितपनाहमुहैयाकराईथी.
कोरोनावायरससंकट:राहुलगांधीनेकीमोदीसरकारकीतारीफ,कहा'आर्थिकपैकेजसहीदिशामेंपहलाकदम'
जबभारतीयसैनिकोंनेउन्हेंरोकनेकीकोशिशकी,तोउन्होंनेहमलाकरदिया।
हालहीमेंसुशांतकीगर्लफ्रेंडरियाचक्रवर्तीकेवकीलनेसुशांतऔररियाकेव्हाट्सएपचैटरिलीजकिएथे.
उन्होंनेकहाकिहमनेअबतकसभीसंक्रमितलोगोंकोआइसोलेशनवार्डोंमेंरखकरइलाजकियाहै.
दिल्लीऔरएनसीआरमेंजलभरावकोलेकरसंसदकीअर्बनडेवलपमेंटकीस्थाईसमितिनेचिंताव्यक्तकीहै.
अधिकांशप्राइवेटअस्पतालोंमेंआईसीयूबेड्सऔरवेंटिलेटरभरचुकेहैं.
हैदराबादमेंतोख़ैरपीगोपीचंदऐकेडमीहैहीसाथहीदिल्लीकोभीहरसालएकसुपरसिरीज़करानेकाअवसरमिलताहै.
इसबीचकईजगहोंपरपिछलेदिनोंहुईबारिशसेझुलसेजंगलोंमेंज़िंदगीकेअबनएनिशानदिखनेलगेहैं.
हरियाणाकेगृहमंत्रीअनिलविज.
इसपूरेमाहयदिश्रीकृष्णकोपंचामृतसेस्नानकरायाजाएतोतमाममनोकामनाएंपूरीहोसकतीहैं.
कानूनकेजानकारोंकेमुताबिकयहइसधाराकेतहतआनेवालेअपराधजमानतीऔरसंज्ञेयहोतेहैं.
पूर्वीलद्दाखमेंरविवारकोआर्मीकेएडवांस्डलाइटहेलिकॉप्टरध्रुवनेएहतियातकेतौरपरअचानकलैंडिंग(इमरजेंसीलैंडिंग)की.
उन्होंनेइसकाविवरणदेतेहुएमुझेबतायाथा,"हरशामसाढ़ेपाँचबजेब्रिगेडियरउस्मानअपनेमातहतोंकीबैठकलियाकरतेथे.
जोजांचकीदिशाकोबदलसकताहै.
मुख्यमंत्रीनेप्रत्येकक्वारनटीनसेंटरमेंअच्छाऔरपर्याप्तभोजनउपलब्धकरानेकोकहा.
इसीप्रकारहरतीनघंटेकेबादएक-एकहजारटोकनदिएजाएंगेजबकिअपनाकामखत्मकरचुकेव्यापारीअपनाटोकनजमाकरातेरहेंगे,जिसेबादमेंदूसरेव्यापारियोंकोदियाजाएगा.
इससेदेशकाबना-बनायाताना-बानाटूटेगाऔरसमाजमेंविघटनकीस्थितिपैदाहोगी.
ओवैसीकीवजहसेआरजेडीकोकितनानुक़सान,बीजेपीकोकितनाफ़ायदा?
गुरुवारसेदेशमेंइसकीशुरुआतहोजाएगी.
बाबरीविध्वंसकेसमेंबुधवारकोकेंद्रीयजांचब्यूरो(सीबीआई)कीकोर्टनेबहुप्रतीक्षितफैसलासुनादिया.
इसकेलिएचेहरेऔरहावभावकोपढ़करअलगअलगजगहोंपरउसलीडरद्वारादीगईस्पीचकोइकठ्ठाकियाजाताहै.
मॉलकेदुकानदारोंकोहिदायतदीजासकतीहैकिवहसैनिटाइजरतोरखेंही,साथहीदुकानमेंअधिकलोगोंकोजमानाहोनेदें।
इसकीस्थापनाईसाईमिशनरीजकेजरिएखासीजनजातीमेंधर्मांतरणकीकोशिशोंकोरोकनेकेनामपरहुईथी.
पारसनेकहाकिउन्होंनेआकांक्षापुरीसेइसलिएब्रेकअपकियाक्योंकिउसनेपर्सनललाइफमीडियासेशेयरकीहै.
कंपनीकाकहनाहैकिवेकिसीभीग्राहककोऐसेमैसेजनहींभेजते.
पुतिनकीयूनाइटेडरूसपार्टीकोवोचोरोंऔरबेइमानोंकीपार्टीबतातेरहेहैं.
महज10वींपासविजयकोपूरायकीनहैकिकाढ़ेकेसेवनसेलोगोंकोफायदापहुंचरहाहै.
लेकिनपहलेउन्होंनेअपनाभाषणहमेशाहिंदीमेंहीदियाथा.
शीघ्रहीविद्युतीकृतइंजनयुक्तयात्रीट्रेनकासंचालनभीइसमार्गपरकियाजाएगा।
मोनालिसाकाकहनाहै,'काशमैंरियलजिंदगीमेंअपनीसीरियलवालीडायनकीताकतयूजकरइसकोरोनावायरसकोभगादेतीलेकिनअसलजिंदगीमेंऐसापॉसिबलनहींहै.
येबहुततनावकादौरथा.
राजेशदेवनेकहाकिशरजीलइमामकोरिमांडपरलेनेकीजरूरतइसलिएभीहै,क्योंकिउससेलंबीपूछताछकीजानीहै.
कोरोनावायरसआख़िरीमहामारीसाबितहोगायानहीं.
वहीं,बिहारकेहालियाराजनीतिकघटनाक्रमकेबादचाराघोटालामामलेकेसजायाफ्तालालूप्रसादयादवकोरिम्सकेप्राइवेटवार्डमेंशिफ्टकियागयाहै.
उन्होंनेहालमेंएकइंटरव्यूमेंलैसितेकोधर्मनिरपेक्षअधिनायकवादकहाथा.
कहानियोंनेहीहमेबनायाहैऔरइसदेशकेहरकोनेमेंऐसीकईकहानियांहैंजोप्रेरणादेतीहैं.
उन्होंनेकहा,'हमनेतत्कालमार्केटिंग,पूंजीगतव्ययजैसेखर्चोंपरकाबूकिया.
स्काईड्राइवकेप्रतिनिधिटकाकोवाडाकाकहनाहैकिमाँगबढ़ीहैलेकिनलोगोंकोअभीतकयातायातकास्पष्टसमाधानउपलब्धनहींकरायागयाहै,जबकिइलेक्ट्रिककारेंऔरफ्रांसकीइंटरसिटीटीजीवीट्रेनजैसेतेज़विकल्पमौजूदहैं.
अबसरकारनेहाईकोर्टकोबतायागयाहैकियेफैसलासिर्फएकहफ्तेकेलिएहै,जिसकीसमीक्षाहोगी.
सभीमेडिकलकॉलेजोंकेलिएयहबहुतहीमुश्किलकामहैकिपहलेवोइनकिटोंकीगुणवत्ताकीजाँचकरें।
इसमें24,729करोड़रुपयेकास्पेक्ट्रमबकायाऔर28,309करोड़रुपयेलाइसेंसशुल्कशामिलहैं।
मरीजरतनऔरउनकेसाथआयेपरिजनोंनेबतायाकिरतनकोहार्टमेंदिक्कतहै।
चालचक्र:आपकेबच्चेकेमानसिकविकासनहींहोरहा?
हालांकिअभीइसकाऔपचारिकरूपसेऐलानउन्होंनेनहींकियाहै.
वहरिलायंसकेसाथपिछले38सालसेजुड़ेरहेहैंऔरकईवरिष्ठपदोंपरकामकरचुकेहैं.
मंदिरनिर्माणमेंलगनेवालेपत्थरोंकोजोड़नेकेलिएतांबेकीपत्तियोंकाउपयोगकियाजायेगा.
बिहारमेंविधानसभाचुनावोंकेबीचमुंगेरमेंहिंसाभड़कउठीहै.
गुड़कादानकरें.
जांचपड़तालमेंजुटीबिहारपुलिसनेकहाहैकिरियाचक्रवर्तीउसकीनिगरानीमेंहैं.
गुजरातकेअहमदाबादमेंकोविड-19अस्पतालमेंआगभड़कनेसे8लोगोंकीजानचलीगयीहै।
उन्होंनेकहा,'पुतिनकाएकपरिवारहैऔरउसकारूसीराष्ट्रपतिपरगहराप्रभावहै।
घटनाकेसंबंधमेंघायलगार्ड50सालकेहरिनाथनेबतायाकिएकव्यक्तिआयाऔरमेनगेटखटखटाया.
इसबारकीबैठकमें'साल2020-21और2021-22मेंकोरोनामहामारीकाजीडीपीपरअसरऔरवृहदअर्थव्यवस्थाकीअनिश्चितताकोलेकरचर्चाहोसकतीहै.'
कुछअफवाहोंमेंउन्हेंप्रेग्नेंटभीबतायागयाथा,जोकिउनकीफैमिलीनेखारिजकरदियाहै.
उनकेपरिवारोंकोमैंदिलसेसांत्वनादेताहूं.
आपसबसोचतेहोंगेकिइनकाकोईउत्तरहैयानहीं।
दुर्घटनाकेबादमानसीनेअपनेऑफिसकीओरसेकराईगईएकप्रतिस्पर्धामेंहिस्सालियाथा.
इसदौरान,जीजामाताशपथलेतीहैंकिजबतकमराठाकोंधानाकोफिरसेनहींजीतलेते,वोपैरोंमेंकुछनहींपहनेंगी.
जबकि,टिकटॉकमेंदोवर्टिकलवीडियोजहोतेहैं,येउससेअलगहोगा.
बतादेंकिउत्तरप्रदेशमेंलगातारकोरोनावायरसकेमामलेबढ़ेहैं.
अबड्रग्समामलेकोलेकरअध्ययनसुमननेविशेषबातचीतकीहै.
हमप्रोत्साहनआधारितवाहनकबाड़नीतिकीभीकाफीसमयसेप्रतीक्षाकररहेहैं.’
गौरतलबहैकियूपीएकीदोयोजनाएं,मनरेगाऔरराष्ट्रीयखाद्यसुरक्षाकानून,कोरोनाकालमेंगरीबोंतकराहतपहुंचानेकाबहुतप्रभावीजरियासाबितहोरहेहै.
कंपनीनेकहाहैकियेअपडेटधीरेधीरेहरयूजर्सकेलिएजारीकरदियाजाएगा.
कोविड-19महामारीनेदूसरेशैक्षणिकसंस्थानोंकीतरहइनसंस्थानोंमेंभीदेशकेभावीमैनेजमेंटपेशेवरोंकीशिक्षाऔरप्रशिक्षणकेवार्षिकचक्रकोबाधितकरदियाहै.
जहीरनेअपनेअपकमिंगप्रोजेक्टकाभीहिंटदियाहै.
बयानमेंकहागया,"भारतीयसेनाइसकामुंहतोड़जवाबदिया."
इनसबकेबीच15दिसंबरसेशाहीनबागमेंमहिलाएंअपनीमांगकोलेकरधरनास्थलपरडटीहुईहैं.
ग्रामीणोंनेआनन-फाननमेंलोगोंनेपुलिसकोसूचनादी.
वोकहतेहैं,“जोदावेआपकरतेहैं,उसेलागूकीजिए.
इसघटनामेंजानमालकेहानिकीखबरअभीतकनहींमिलपाईहै.
इनमेंसे132क्रूमेंबरऔर6यात्रीशामिलहैं.
क्षेत्रकीसबसेपुरानीदुर्गामंदिरहोनेकीवजहसेबासंतीयऔरशारदीयनवरात्रकेदौरानयहांश्रद्धालुओंकाजनसैलाबउमड़पड़ताहै.
कोरोनावायरस:बैनकेबावजूदकैसेमिलरहाहैपानमसालाऔरगुटखा?
केकेआरकेतेजगेंदबाजऔरआईपीएलमेंजगहबनानेवालेपहलेअमेरिकीक्रिकेटरअलीखानआईपीएलसीजन13सेबाहरहोगएहैं.
आरोपियोंकीजल्दगिरफ्तारीकेलेकरपरिवारऔरइलाकेकेलोगोंसुरक्षाकीमांगकोलेकरअखिलभारतीयअग्रवालसंगठननेधरनाऔरगाजियाबादप्रशासनकोज्ञापनदियाहै.
मुझेसमझनहींआयाकिमैंउससेक्याकहूं.
राजस्थानमेंगहलोतगुटकेविधायकोंकाराजभवनमेंधरनाखत्महोगयाहै.
लेकिन,एकसीटपरसिर्फदोलोग.
अमेरिकाने9जुलाईकोउइगुरमुसलमानोंकेमानवाधिकारहननकेमामलेमेंचीनीकम्युनिस्टपार्टीकेतीनवरिष्ठअधिकारियोंपरप्रतिबंधलगायाथा।
पैतृकगांवपहुंचायोगीआदित्यनाथकेपिताकापार्थिवशरीर,कल.
सरकारकाअनुमानहैकिहरव्यक्तिकोकोविड-19टीकेकेदोइंजेक्शनदेनेहोंगे।
फिलहालउनकीस्थितिकाफीअच्छीनहींलगरही।
साथहीसैनिटाइजरकीमददसेइसेसाफरखें.
डेरेकनेकहाकिमंत्रीइसस्मारकीयसंकटकेदौराननदारदरहेहैंजबलाखोंगरीबप्रवासीश्रमिकोंकोछोड़दियागयाहै.
आनेनहींदेरहेहैं.
स्वास्थ्यमंत्रीकेमुताबिक़इनमेंसेएक-दोकेअवालाबाकीमौतेंउनलोगोंकीहुईंजोपहलेसेहीअन्यगंभीरबीमारियोंसेपीड़ितथे.
पिछलेसाल1635070छात्रोंनेपरीक्षामेंहिस्सालियाथा.
रॉयल्सकीउम्मीदेंयहांसेगोताखातीदिखरहीथींक्योंकि23बॉलपर17रनबनाचुकेतेवतियाकोरनबनानेमेंसंघर्षकरनापड़रहाथा।
लेकिनक्यायहएकमात्रमुद्दाहोगाजोतयकरेगाकिअमेरिका,भारतकेसाथकैसेकामकरे?
अप्रैलमेंयहसंख्या2.55लाखथी.
लॉन्चहोनेकेसाथहीकोरोनिलनामकीयेदवाविवादोंमेंआगई.
सुअरोंकोहोनेवालेअफ्ऱीकनस्वाइनफ़्लूकेसंदर्भमेंविस्तृतजांचऔरअध्ययनकरनेकेबादभारतसरकारनेअसमसरकारकोदिशा-निर्देशभेजेहैं.
यहींसेबातबिगड़ीऔरउन्होंनेसुसाइडकरलिया.
तोअपनेएक-एककदमकोएकमंजिलसमझलेनाचाहिए.
उन्होंनेकहाकियेसिर्फएकमुठभेड़कामामलाहीनहींबल्कियेपूरेसिस्टमपरसवालियानिशानहै.
इसकेलिएसिलिकॉनकाइस्तेमालकियागया.
देवआनंदकोअपनावादायादरहाऔरजबनवकेतनफ़िल्म्सने'बाज़ी'बनानेकाफ़ैसलाकियातोनिर्देशनकीज़िम्मेदारीउन्होंनेगुरुदत्तकोदी.
लखनऊसेभीजांचकेलिएफरेंसिकटीमभेजीगईहै।'
इसपररिएक्टकरतेहुएकंगनानेकहा-ब्रिजेशजी,सुरक्षाइसआधारपरनहींदीजातीहैकिआपक्यासोचतेहैंयामैंक्यासोचतीहूं.
एनसीपीऔरकांग्रेसकादबावउद्धवठाकरेपरबनारहताहै.
लेकिनदो-तीनदिनबीतजानेकेबादउन्होंनेफ़ोनभीबंदकरलिया.
दलितसमुदायनेइसेराजनीतिकेकेंद्रमेंलादियाहै.
ट्रंपकेकार्यकालमेंभीब्रिटेन,फ़्रांसऔरजर्मनीनेकाफ़ीकोशिशेंकीथींकियहडीलकिसीतरहजीवितरहपाए.
गावस्करनेबुधवारको‘इंडियाटुडे’सेकहा,‘कुलदीपअच्छीलयमेंदिखे.
जोवहांपीड़ितहैंउन्हेंहिंदुस्तानआजानाचाहिए.
कुलमिलाकरहालातयहहैकिबिहारमेंजोभीदोपार्टियांमिलकरलड़ेंगीउसकीहीसरकारबनेगी।
इंतजारकीघड़ीखत्म.
आज2900अंकोंसेज्यादालुढ़ककरबंदहुआ।
हमउसकेपासपहुंचेऔरउसेउठाकरतत्कालऑटोसेअस्पतालपहुंचाया.
येवहीदोस्तहैंजोकभीकिसीबातकोलेकरगंभीरनहींरहते.
वोहमारीमददकरनेकीबिल्कुलभीकोशिशनहींकररहीहै."
इसवीडियोमेंवोजमकरखरी-खोटीसुनातीनजरआरहीहैं.
क्याविपक्षीएकजुटाकेआगेइमरानखानकासत्तामेंबनेरहनामुश्किल?
कंपनियोंकेलिएएकऔरबड़ीमुश्किलहै'फे़यरकैपिंग'यानीएकतरहकीसीमाजोयेतयकरेकिकिसीउपभोक्ताकोकिसीउड़ानकेलिएअधिकतमकितनाभुगतानकरनाहै.
बातचीतकेबीचहमारेएकमित्रनेकहा,"भाई!
क्योंकिसोमवारकीबैठकमेंभीपीएममोदीनेकहाथाकिजानकेसाथजहानकाभीसोचनाहोगा.
वहसऊदीअरबसेलौटाथाऔरशकथाकिवहसेसंक्रमितथा।
पूर्वकेंद्रीयमंत्रीमनीषतिवारीनेअपनेट्वीटमेंलिखा,'यहउसनोटकाएकस्नैपशॉटहै,जिसेकिसीनेभेजाहै.
एकअधिकारीनेबतायाकि44पुलोंमेंसे30पुललद्दाखसेअरूणाचलप्रदेशतकएलओसीजानेवालेरूटपरआतेहैं।
दोपहरमेंयहमाहाराष्ट्रकेपालघरऔरमुंबईमेंसमुद्रतटसेटकरासकताहै.
सज्जादनेनॉर्थकश्मीरमेंएकबड़ानेटवर्कसेटकरलियाथा।
रसोईगैससिलिंडरकीकीमतचेककरनेकेलिएआपकोसरकारीतेलकंपनीकीवेबसाइटपरजानाहोगा।
खुशबूसुंदरकांग्रेसकीप्राथमिकसदस्यतासेइस्तीफादेनेकेबाद"दमन"काआरोपलगातेहुएबीजेपीमेंशामिलहुईथीं.
गवर्नरशक्तिकांतदासनेकहाकिमहंगाईऊंचाईपरपहुंचगईहै.
अपाचेहेलिकॉप्टररिफ्यूलकियाजारहाहैसाथहीमिसाइल,मशीनगन,रडारऔरसभीमशीनोंकोचेककियाजारहाहै.
बिहारविधानसभाचुनावकेदूसरेचरणकी94सीटोंपरचुनावप्रचारकाशोररविवारकोथमगयाहै.
फ़र्रुख़जाफ़रकहतीहैंकिअमिताभबच्चनउनकेपसंदीदाअभिनेतारहेहैंऔरउनकी'सिलसिला'फ़िल्मउन्हेंबेहदपसंदहै.
इनकाआरोपथाकि11अप्रैलसे28अप्रैलतककोरोनाकेइलाजकेदौरानकेजेसोमैयाहॉस्पिटलने12.5लाखरुपयेकीफीसमांगी.
राहुलनेजबऑर्डिनेंसफाड़ाथातबतत्कालीनप्रधानमंत्रीमनमोहनसिंहअमरीकामेंथे.
भारतीयटीमदूसरीपारीमेंअपनेन्यूनतमस्कोर36रनपरआउटहोगयीऔरऑस्ट्रेलियानेपहलाटेस्टमैचआठविकेटसेजीतकरचारमैचोंकीसीरीजमें1-0सेबढ़तबनायी।
बचेलीकस्बेमेंअपनेघरपरगोविंदकुंजमकोलगताहैकिसरकारकोविड-19सेलोगोंकोबचानेकेलिएज़्यादाकुछनहींकररहीहै.
इसकेअलावानयासालपरइंडियनरेलवेनेकिराएमेंबढ़ोतरीकरलोगोंकोतगड़ाझटकादियाहै.
असदुद्दीनओवैसीकीपार्टीऑलइंडियामजलिसएइत्तेहादुलमुस्लिमीन(एआईएमआईएम)भाजपाशासितमध्यप्रदेशमेंअगलेस्थानीयनिकायचुनावोंसेअपनेचुनावीसफरकाआगाजकरसकतीहै।
एक्टरआशुतोषराणाकईदफायेकहचुकेहैंकिवेअपनीवाइफकीवजहसेहीइंडस्ट्रीमेंइतनासक्सेसफुलहै.
राज्यसभाचुनावस्थगितकरनेकेचुनावआयोगकेफ़ैसलेकेबादराजनीतिकदलोंकीसांसेंभीअटकगईहैं.
मगरदेररातदोमरीज़मृतअवस्थामेंहमारेयहांपहुंचे.
लेकिनपिछलेकईसालोंसेकिसानोंकेहक़कीलड़ाईलड़नेवालेकिसाननेतासुदेशटीकमऐसेतर्कोंकोकिसानविरोधीबतातेहैं.
रेटफिक्सहोनेकेबादमहाराष्ट्रमेंअब2200रुपयेमेंनिजीलैबमेंकोरोनाटेस्टकरायाजासकेगा.
इसकामतलबयेहुआकिअबतकजो'स्वैब'हमचीनसेआयातकररहेथेउसमेसिर्फ़एकस्वैबकीक़ीमत17रुपएकेआसपासआरहीथी.
डॉस्मृतिनेकहा,“आपसोचरहेहैंकिहमनेग्लव्सक्योंनहींपहने.
चीनसीमापरगंभीरस्थितिकोदेखतेहुएफाइटरप्लेनकीतैनातीकोऔरआगेबढ़ायागयाहै।
दुर्गमइलाकोंमेंतैनातहमारीसेनाकेसाथपूरासदनखड़ाहै।'
अपराधकोकमकरनेकेलिएहमआपकेसहयोगकाधन्यवादकरतेहैं.
चीनकोरोनावायरसकेरोगियोंकेइलाजकेलिएपाकिस्तानमेंअस्थायीअस्पतालकानिर्माणकररहाहै.
छत्तीसगढ़केमुख्यमंत्रीभूपेशबघेलनेप्रधानमंत्रीनरेंद्रमोदीकेसाथमुख्यमंत्रियोंकीवीडियोकॉन्फ़्रेंसिंगकेज़रिएहुईबैठकमेंकहाकिआर्थिकगतिविधियोंकेसंचालनकानिर्णयकेंद्रसरकारकीबजाएराज्यसरकारकोदियाजाए.
हीराफैक्ट्रियोंकेमजदूरपॉजिटिवसूरतमेंहीरेकीफैक्ट्रियोंमेंकामकरनेवाले23वर्करोंकेकोरोनापॉजिटिवपाएजानेकेबादप्रशासनने8फैक्ट्रियोंकोबंदकरदियाहै.
इसकेअलावापर्यटकोंकेलिएयहांविशेषसुविधाओंकाइंतजामकरानेकेलिएभीकहागयाहै।
सादकेपरिजनोंनेपाकिस्तानीसेनासेसंपर्ककियाऔरपाकिस्तानीसरकारनेभारतसरकारसेबातचीतकी.
इमरानख़ाननेट्वीटकिया,"इंडियामेंरहनेवालेवोघरानेजोलॉकडाउनकीवजहसेमालीतौरपरप्रभावितहुएहैं,उनकीआसानीकेलिएपाकिस्तानअपनेएहसासप्रोग्रामकोउनकेइस्तेमालकेलिएपेशकरनेकोतैयारहै."
दिल्लीमें20अप्रैलसेलॉकडाउन2मेंमिलनेवालीछूट,फ़िलहालनहींमिलरहीहै.
ऐसीस्थितिमेंकांग्रेसकेपाससिर्फ92सदस्यहोंगे,जबकिभाजपाकेखेमेंमें107विधायकहोंगे।
सीएमगहलोतनेआजभाजपापरसीधाहमलाकियाऔरआरोपलगायाकि”उसनेपहलेविधायकोंको10फिर20करोड़काऑफरदियाथाऔरअबमुंहमांगीकीमतदेनेकाऑफरकियाहै।
चारोंनेकुलमिलाकर2,151इंटरनैशनलक्रिकेटमैचखेलेऔर1,00,000सेज्यादारनबनाए।
इसलिएसुखीजीवनयापनकेलिएक्रोधसेदूररहनेकाप्रयासकरनाचाहिए.
कोरोनावायरसकेसंकटनेदेशऔरदुनियामेंसबकुछबदलदियाहै.
पुलिसपरपहलेकेसकोलेकरलापरवाहीबरतनेकाआरोपलगाथा,लेकिनबीतीरातपरिवारकीगैरमौजूदगीमेंजिसतरहपीड़िताकाअंतिमसंस्कारकियागयाउससेयूपीपुलिसकेव्यवहारपरगंभीरसवालखड़ेहोरहेहैं.
उन्होंने28दिनजुडिशलकस्टडीमेंबिताएहैं.
भारतमें17मार्चकोकोरोनावायरसकाडेलीग्रोथरेट16.1प्रतिशतथी।
फिररक्षामंत्रीनेकहाचीननेदेशमेंअतिक्रमणकिया।
वित्तवर्ष2020मेंजूनतिमाहीमेंअर्थव्यवस्था5.2फीसदीकीदरसेबढ़ीथी।
सपाकेसमर्थनसे2016मेंएकबारफिरअमरसिंहराज्यसभामेंपहुंचनेमेंसफलरहे.
लेकिनज़्यादासमयतकयहीस्थितिबरक़राररहीतोपूरीदुनियाकीअर्थव्यवस्थामेंमंदीकीआशंकामंडरानेलगेगी."
राहुलगांधीनेपंजाबयात्राकेतीसरेदिनपटियालामेंप्रेसकॉन्फ्रेंसकी.
यानीअबइसकेतमामसर्वरबंदहैंऔरयेपहलेसेइंस्टॉल्डफ़ोनमेंभीनहींखेलाजासकताहै.
मनमोहनसिंहशामिलनहींहोंगे.
शोमेंएंट्रीकरतेहुएधर्मेंद्रकहतेहैं-'आपनेजब-जबबुलायाहमचलेआए.
संविधानकेअनुच्छेद164-2केअनुसार,मुख्यमंत्रीकीअध्यक्षतावालामंत्रिमंडलसीधेविधानसभाकेलिएजवाबदेहहोताहैक्योंकियहलोगोंद्वाराचुनाजाताहै.
कोरोनासंक्रमणकीवजहसेयेकार्यक्रमराज्यसभामेंनहोकरराज्यसभाकेसभापतिवेंकैयानायडूकेचेंबरमेंहोगा.
येधूलकेबारीककणोंकोसमेटकरआसानीसेबाहरकरदेगा.
मुज़फ़्फ़रपुरमेंहीदिमाग़ीबुखारकेचलते100सेज़्यादाबच्चोंकीमौतोंनेराज्यसरकारकेखस्ताहालमेडिकलप्रबंधनकीकलईखोलीथी.
सबसेपहलेजानिएकिभारतकेकितनेसैनिकचीनसेटक्करलेनेकेलिएतैयारहै.
अबयेतोसलमानखानआनेवालेएपिसोडमेंबताएंगेकिइनमेंसेकौनसाकंटेस्टेंटघरसेबाहरजाएगा.
बचावअभियानकेलिएगएकईपुलिसकर्मियोंकोभीसांसलेनेमेंदिक्कत,आंखोंमेंजलनजैसेलक्षणहुएऔरवेबेहोशहोगए।
आक्रामकक्रिकेटसेपहचानबनानेवालेरॉसटेलरनेकहाकिवहखेलकोजारीरखनाचाहतेहै,लेकिनइसकेलिएवहखुदपरज्यादादबावनहींडालेंगे.
अबतक60027कोरोनामरीजठीकहोचुकेहैं.
भारतीयमूलकीअमेरिकीनेतानिकीहेलीकाकहनाहैकिचीनकेद्वाराजोआंकड़ेजारीकिएजारहेहैं,उनपरअमेरिकाभरोसानहींकरताहै.
हाथरसपरकब,क्यों,कैसे.
एनआईएइसबातकीभीजांचकररहीहैकिदेवेंद्रसिंहनेआतंकीनवीदकोमारकर20लाखइनामलेनेकीबजायकमपैसेमेंउसकोसुरक्षितपासक्योंदेरहाथा?
वहबच्चोंकीसमस्याओंपरनियमिततौरपरअंग्रेजीअखबारोंमेंलेखलिखतीथी।
उनकीजीतमेंबड़ाहाथउनकेफैंसकाभीहैजिन्होंनेउन्हेंभरपूरप्यारदियाहै.
वेपिछलेकुछदिनोंसेबीमारचलरहेथे.
उन्होंनेसहानुभूतिकाकार्डखेलनेसेभीपरहेजबरताहैऔरइसआरोपकासहारानहींलियाहैकिउनकेपिताभगवासाजिशकेशिकारहुएहैं.
मासूमबीतेकुछदिनोंसेअस्पतालमेंभर्तीहै.
राजशेखरनकेखिलाफआईपीसीकीधारा323केतहतकेसदर्जकियागयाहै.
बतायाजारहाहैकिइनसभीकेसम्पर्कमेंकरीब500लोगआएथे।
कर्नाटकबीजेपीप्रदेशप्रमुखनलिनकुमारकटीलनेबतायाकिपार्टीकेकेंद्रीयनेतृत्वनेमहात्मागांधीकेखिलाफहेगड़ेकीटिप्पणियोंपरकड़ाऐतराजजतायाऔरउन्हेंनोटिसजारीकरउनसेस्पष्टीकरणमांगाथा.
भारतीयउद्योगपतियोंकीइसपहलपरखासाआश्चर्यभीरहा।
नौशादकहतेहैं,"घरमेंअकेलेवहीकमानेवालेथे.
वहांअकालीकासामनासत्तारूढ़कांग्रेससेहै,जोइनबिलोंकानसिर्फकड़ाविरोधकररहीहै,बल्किमोदीसरकारकेसाथखड़ाहोनेकेलिएउसेभीनिशानाबनारहीहै।
अमरेंद्रप्रतापसिंह,भोजपुरजिलेकेआरासेबीजेपीकेविधायकहैं।
उनकेपरिवारको50लाखरुपयेकीसहायताराशिकेअलावाअन्यकल्याणलाभदेनेकाऐलानकियागयाहै.
बतायाजारहाहैकिमुठभेड़केदौरानएकअन्यबदमाशफायरिंगकरतेहुएफरारहोगयाहै।
कोविड-19कीमहामारीसेमरनेवालेभीसबसेअधिकअमरीकामेंहीहैं.
बसकहतेकिचलेतोगए,अबबसगांवकीमिट्टीमिलजाए.
दोनोंकेबीचमेंहालकेसमयमेंनजदीकीबढ़ीहै।
राजधानीमें7नवंबरकेबादरविवारकोपिछले24घंटेमेंसबसेकम68मौतेंदर्जकीगईहैं.
लेकिनअबमिर्जापुरफेमप्रियांशुपेनयुलीनेइसट्रेंडकोबदलनेकीठानीहै.
कांग्रेसनेहालांकियहनहींबतायाकिराहुलगांधीकहांगएहैं।
इनसमूहोंकीआबादीकुलआबादीकीलगभग13प्रतिशतहै।
कोरोनाकीमारझेलरहेगरीबोंकोमोदीसरकारनेबड़ीराहतदीहै.
जिससमयआगअपनेसबसेख़तरनाकस्तरपरथीउसवक़्तअकेलेन्यूसाउथवेल्समेंही2700सेज़्यादालोगतैनातथे.
दिल्लीमेंपेट्रोल81.55रुपयेऔरडीजल72.56रुपयेप्रतिलीटरपरआगयाहै.
वहींज्यादावॉल्यूमयाकॉलिंगकेदौरानयेबैटरीऔरकमहोजातीहै.
हमनेब्रिटेनसेछिड़कावकेलिएसाठमशीनेंमंगाईहैंलेकिनलॉकडाउनकीवजहसेपहुंचनेमेंदेरीहोरहीहै.
शिखाऔरराधानेआठवेंविकेटकेलिए22रनजोड़करभारतकोसम्मानजनकस्कोरतकपहुंचाया।
कुछलोगसब्जियोंकोसलादकीतरहखातेहैंतोकुछलोगइसकेजूसकोज्यादासेहतमंदमानतेहैं.
तेलंगानामेंएकलाइवएक्सपेरिमेंटचलरहाहैकिकोरोनावायरसकेमामलेमेंलॉकडाउनकामकरताहैयानहीं."
टार्टचेरीजूसमेंमेलाटोनिनकाफीमात्रामेंपायाजाताहै.
उनकेकुछऔरनिजीअन्वेषकोंनेरुजाकीतस्वीरलेकरएथेंसकेमहंगे-महंगेरेस्तरांकादौराकियाथा.
सभीसेसामंजस्यऔरसहयोगबढ़ाताआयासप्ताहविभिन्नक्षेत्रोंमेंसफलतादिलाएगा.
अक्षयकुमारनेइसफिल्मकोअपनीबहनकोडेडिकेटकियाहै.
"मैंबतौरमैजिस्ट्रेटड्यूटीनिभारहीथी।
गानेकोरिद्धिम्यूजिकवर्ल्डनामकेयूट्यूबचैनलपररिलीजकियागयाथाऔरइसेअबतक24करोड़सेज्यादाबारसुनाजाचुकाहै.
लेकिनयहांदोतरहकीदिक़्क़तेंसामनेआरहीहैं.
अबसुनिएचायकीकहानी.
मुजफ्फरपुरजिलेकेहथौड़ीथानाक्षेत्रमेंमहिलाओंपरडायनहोनेकाआरोपलगाकरउनकेसिरमुंडवादियागयाऔरगांवमेंघुमायागयाहै।
औरदूसरायहकिअगरयहसौदानहींहोपायातोफ़्यूचरग्रुपकादीवालानिकलसकताहै.
अपनेपीछेकईसवालछोड़करगएसुशांतकेमौतसेपहले24घंटेकैसेबीतेहोंगे?
मगरदेशकेप्रधानमंत्रीएकशब्दभीनहींकहते."
विजयकीगिरफ्तारीकीपुष्टिगोंदियाकेएडीशनलएसपीअतुलकुलकर्णीनेकीहै।
इकबालअंसारीनेकहाहैकिउन्हेंन्योतामिलनारामकीमर्जीहै.
लेकिनमुझेकिसीसेकोईचैरिटीनहींचाहिए.
इसबीचन्यूजएजेंसीरॉयटर्सकीरिपोर्टकेमुताबिकसीमाविवादकेबीचचीननेतीनदशकोंमेंपहलीबारभारतसेचावलकाआयातशुरूकियाहै।
अबसोनियागांधीबेटेराहुलगांधीकेसाथशुक्रवारकोगोवाकेपणजीपहुंचगयीहैं।
लालकिलेपरप्रधानमंत्रीनरेंद्रमोदीकीसुरक्षामेंलगेसभीजवानोंकेलिएभीकईतरहकीगाइडलाइन्सजारीकीगईहैं,जिनकापालनकरनाहोगा.
श्रेणीबद्धछूटकेतहतसरकारनेइलेक्ट्रॉनिक,टूरिस्टऔरमेडिकलवीजाकोछोड़करसभीमौजूदावीजाकोतत्कालप्रभावसेबहालकरनेकाफैसलाकियाहै।
ऐसेभीमामलेसामनेआएहैंजबसंक्रमितव्यक्तिदोबाराबीमारपड़गएहैं।
मध्यप्रदेशकेराजगढ़जिलेमेंतिरंगायात्रानिकालनेकेमामलेमें150लोगोंपरकेसदर्जकियागयाहै.
वहीं,बिहारमेंइनदिनोंकन्हैयाकुमारसक्रियहैंऔरसीएए-एनआरसी-एनपीआरकेखिलाफलगाताररैलियांकररहेहैं,जिनमेंबड़ीतादादमेंमुस्लिमोंकेसाथ-साथदलितऔरओबीसीसमुदायभीजुटरहाहै.
कहसकतेहैंकिकुछअराजकलोगमोबाइलकेदुरुपयोगसेकिसी-न-किसीकोनुकसानपहुँचारहेहैं।
येबहुतजरूरीहै.
उनकीकोरोनाकीरिपोर्टभीनिगेटिवआईहै.
साथहीहमजितनाहोसकेजरूरतमंदोंकीमददकरनेकीकोशिशकरेंगे.
हालांकियेदवाएंटीमलेरियाड्रगक्लोरोक्वीनसेथोड़ीअलगदवाहै.
घटनागुरुग्रामकेसेक्टर40कीहैजहांरातकरीब11बजेलोगकेजश्नमेंसराबोरथे,तभी5अज्ञातयुवकोंनेफायरिंगकीऔरफरारहोगए.
साइबरक्राइममेंशिकायतकरनेकीजानकारीएक्ट्रेसनेट्विटरपरदीहै.
उत्तरप्रदेशकेपूर्वमुख्यमंत्रीअखिलेशयादवभीट्वीटकरनेमेंपीछेनहींरहे.
गौरतलबहैकिबीतेएकसेढेड़सालमेंदेशभरमेंकरीब300एजेंसियांबंदहोचुकीहैं.
पूर्वमुख्यमंत्रीनेसाथहीसरकारसेभीकहाकियदिआपबुलातेहैं,वे(रिटायरडॉक्टर्सऔरनर्स)आएंगे.
लेकिनटीचरकीहत्याकेबादयेखाईऔरगहरीहोगईहै.
कोरोनावायरसकीजंगमेंभारतकाहरमॉडलनाकामक्योंहोरहा?
सूर्यकुमारयादव(15रन)औररोहितशर्मा(26रन)क्रीजपरहै.
हालांकिअबवेइसबीमारीसेतेजीसेउबररहीहैं.
जबबीबीसीनेउन्हेंबतायाकिजम्मू-कश्मीरकेकुछअस्पतालोंसेमास्क,सौनिटाइज़रकीकमीकीबातेंसामनेआरहीहैंतोउन्होंनेकहा,“हमने3लाखसैनिटाइज़रकाऑर्डरदियाथाजिसमेंसे1लाखहमेंडिलीवरीहुआहै.
एमबीबीएसइंटर्नडॉक्टरोंकेअनुसार365दिनकीइंटर्नशिपमेंसेक़रीबडेढ़महीनेकी‘डिस्ट्रिक्टपोस्टिंग’भीअनिवार्यहोतीहै.
उसेचौगाम,शोपियांभेजागया.
दिल्लीमेंअबतक19लोगोंकीमौतहोचुकीहै.
हाथरसकीघटनापरइलाहाबादहाईकोर्टकीफटकार,अफसरतलब;मीडिया,.
फिलहालकोईअधिकारीयाविश्लेषकयेबतानेकाजोख़िमनहींउठासकताहैकिआनेवालेदिनोंमेंइसवायरसकीवजहसेकितनेलोगोंकीजानजाएगी.
लेकिनअमरीकामेंदोबारासंक्रमितहुएमरीज़केमामलेमेंयहजवाबदेनामुश्किलहैकिवोगंभीररूपसेबीमारक्योंपड़े.
जानिएफाइनलपरीक्षाकोलेकरक्याहैडीयूकीगाइडलाइन.
मेरीलिएइनचीजोंकेमायनेकभीनहींरहेहैं.
अरोड़ाराजस्थानकांग्रेसकेउपाध्यक्षहैं,वहींराठौरराज्यबीजनिगमकेपूर्वअध्यक्षहैं।
बैठकमेंनीतिआयोगकेसदस्यडॉ.
वेइसघरसेजरूरबाहरहोगएहैं,लेकिनउनकागुस्साअभीशांतनहींहुआहै.
वलयाकारसूर्यग्रहणतबहोताहै,जबचंद्रमाकाकोणीयव्याससूर्यसेकमहोजाताहैजिससेचंद्रमासूर्यकोपूरीतरहसेनहींढकपाताहै।
इसमेंसवार112लोगोंमेंसे108लोगमारेगएथे.
शोधकर्ताओंकाकहनाहैकिवेसाबितकरचुकेहैंकिब्लडटेस्टपरआधारितडीएनएनमिथिलेशनकेजरिएपारंपरिकनिदानकेचारसालपहलेहीपांचप्रकारकेकैंसरकोडिटेक्टकियाजासकताहै.
ट्रंपनेपांचमहीनेपहलेहीहाउडीमोदीकार्यक्रममेंइस्लामिकआतंकवादकाजिक्रकियाथा.
इससंकटकीसबसेबड़ीचोटग़रीबमज़दूरऔरश्रमिकवर्गपरपड़ीहैं.
येराजनयिकबैगसंयुक्तअरबअमीरातकेवाणिज्यदूतावासकेपतेपरजानेवालाथा.
महाराजदलीपसिंहको1849मेंदूसरेएंग्लो-सिखलड़ाईकेबादपंजाबमेंसत्तासेबेदखलकरदियागयाथा.
मुझेएकदिनमुकेशखन्नाकोदेखऐसालगाकिवोविगइस्तेमालकरतेहैं.
कोरोनासंक्रमणकेबीचदेशकीअर्थव्यवस्थाकोसंकटसेउबारनेकेलिएरिजर्वबैंकऑफइंडियानेशुक्रवारकोफिरकईबड़ेऐलानकिए.
सच्चाईकोदेखिए.
'गोरकीपतरकीरेमारेगुलेलवाजियराउड़ीउड़ीजाए'इससेपहलेयहगानामशहूरसिंगरमोहम्मदरफीऔरआशाभोसलेगाचुकेहैं.
आपकीसहमतिसेनिकले.
खडसेएपिसोडकेबाददिल्लीकीचिंतायहहैकिखडसेकेसाथकितनेविधायकहोसकतेहैं?
अख़बारनेलिखाहै,''दिल्लीकेमुख्यमंत्रीअरविंदकेजरीवालनेसोमवारकोतीसरीबारसत्तासंभालनेकेबादमंत्रियोंकेविभागोंकाबँटवाराकरदियाहै.
इससालआईतानाजीमेंसैफकेकामकोकाफीपसंदकियागया.
बीजेपीविधायकदेबेन्द्रनाथरेकाशवफंदेसेलटकामिलनेकेमामलेमेंपार्टीकेवरिष्ठनेताकैलाशविजयवर्गीयनेसीबीआईजांचकीमांगकीहै.
आगबुझादीगयीहै।
जल्दहीराफेलकेलिएमहिलापायलटमिलजाएगी।
सरकारनेऔपचारिकऔरअनौपचारिकक्षेत्रमेंकामकरनेवालीमहिलाकामगारोंकीसुरक्षाकेलिएकार्यस्थलपरमहिलाओंकेयौनउत्पीड़न(रोकथाम,निषेधऔरनिवारण)अधिनियम2013लागूकरचुकीहै.
रुझानोंसेजाहिरहोताहैकिभाजपानेजम्मूडीडीसीचुनावमेंबेहतरप्रदर्शनकियाहै,हालांकिकश्मीरमेंगुपकारगठबंधनकोजबरदस्तसमर्थनमिलाहै।
इसकेलिएबैठककीजातीहै।
करीबतीनदशककेबादपार्टीकेसमर्थकोंकाअयोध्यामेंभव्यराममंदिरनिर्माणकासपनासाकारहोरहाहै.
शिवसेनानेकहाकिबाबरीगिरी।
राजेशओरंगकेघरकीमालीहालततंगहै.
इसकेअलावाटीचर्सफोनपरभीबच्चोंसेसंपर्कमेंरहेंगे.
भारतऔरचीनकेबीचसीमापरतनावबढ़रहाहैऔरलगातारइसमामलेमेंआरोप-प्रत्यारोपभीलगाएजारहेहैं.
फारूकअब्दुल्लानेकहाकिवास्तविकनियंत्रणरेखापरतनावकीजोभीस्थितियांबनीहैं,वह370केखत्महोनेकेकारणबनीहैं.
इसकेअलावा,मुफ्तयारियायतीदरोंपरमिलनेवालाखाना,ऑफिसजिम,पिकएंडड्रॉप,क्रैचसुविधाऔरक्लबकीसदस्यताजैसीसुविधाओंकाफायदाभीकर्मचारीनहींउठासकते.
शुक्रवारकोलगभग8घंटेतकरियासेपूछताछकरनेकेबादईडीनेअबएकबारफिरउन्हेंसमनभेजाहै.
इसआयुर्वेदिकदवाईकानामकोरोनिलहै.
जिसयूजरनेइसेशेयरकियाहै,उसनेअंग्रेजीभाषामेंकैप्शनलिखाहै,जिसकाहिंदीअनुवादहै-“लेबनानकेएकफरिश्तेकेनाम,दूसरेफरिश्तेफातिमाअलजहराकागायाहुआएकगीत.”
आरोपपत्रमेंकहागयाहैकिमामलेमेंअन्यआरोपियोंकीपहचानकेलिएजांचजारीहै।
बच्चेकाइंतकालहोगयाहै.
वैक्सीनकेवितरणकोलेकरकेंद्रऔरराज्यकीटीममिलकरकामकरेंगी.
लॉकडाउनकेचलतेप्रदेशकेकिसानोंकीहालतदयनीयहोचुकीहै,तोउद्योगोंमेंकामकरनेवालेअधिकांशमजदूरअपनेघरोंकोलौटचुकेहैं।
दिल्लीपुलिसकेंद्रीयगृहमंत्रालयकेअधीनकामकरतीहै.
पंजाबमेंटैक्सीऔरकैबचालकोंकेसामनेखाद्यान्नसंकटकीस्थितिआगईहै.
इसवीडियोमेंहमआपकोसमझाएंगेआंवलेकापौराणिकऔरवैज्ञानिकमहत्व.
अगरफास्टैगबैंकखातेसेलिंकहोताहै,तोपैसेसीधेखातेसेकाटलियाजाताहै.
फिलहालदेशके95शहरोंमेंइसकीसेवाउपलब्धहै,औरलोगरैपिडोबाइकसर्विसकाइस्तेमालभीखूबकररहेहैं.
अब18मईकोदिल्लीहाईकोर्टइसमामलेपरदोबारासुनवाईकरेगा.
देशभरमें7सितंबरसेमेट्रोसेवाएँचरणबद्धतरीक़ेसेफिरसेशुरूहोजाएँगीमगरयात्रियोंकोसोशलडिस्टेंसिंगऔरमास्कजैसेएहतियातीउपायोंकाध्यानरखनाहोगा.
कईनियमतयहुएऔरफेज़केहिसाबसेसैनिकोंकोपीछेलानाचाहा.
वेकहतीथींकिवेएकअच्छीएक्ट्रेसहैंजोस्क्रिप्टअच्छीतरहसमझसकतीहैं.
कामशुरूकरनेसेपहलेलोगोंकोबहुतसारातरलपदार्थपीनाचाहिए,बीच-बीचमेंब्रेकलेतेरहनाचाहिएऔरजबवोआरामकेलिएरुकेतोफिरकुछपीनाचाहिए.
मैंनेकहा,"लेकिनएनआरसीतोआयाहीनहींहै.
मूवीके250करोड़क्लबमेंएंट्रीकरनेकीउम्मीदेंहैं.
मुंबईमेंअबतककोरोनाके3हजारसेअधिकमामलेसामनेआचुकेहैं.
बतादें,चीनकावुहानशहरकोरोनाकाकेंद्रबनाहुआहैऔरचीनसेशुरूहुएकोरोनावायरसतेजीसेदुनियाभरमेंफैलताजारहाहै.
"आपनेकहाथाकिसरकारीअस्पतालमेंकोईख़तरानहींहोगा.
अराकानआर्मीने10-11मार्चकोम्यांमारसेनाकीपोस्टपरहमलाकर20सैनिकोंकोमारदियाथा।
लेकिनअबहरजिलाअदालतमेंबमुश्किलएकयादोड्यूटीमजिस्ट्रेटहीबैठरहेहैंऔरवहभीकुछमामलोंकीहीसुनवाईकरपातेहैंयानीकिमहामारीकेचलतेज्यादातरअदालतोंमेंसुनवाईटलनेकाअसरवकीलोंकेरोजगारपरपड़ाहै.
इसकेमुताबिकएकनिर्धारितउम्रसेअधिकआयुवालेकामगारोंकेलिएसालमेंएकबारनिःशुल्कचिकित्साजांचकरानाअनिवार्यहै.
आर्सेलरमित्तलनेगुजरातमें42हजारकरोड़रुपयेकानिवेशकरनेकाऐलानकियाहै.
उनकातरीकादूसरेराज्योंसेअलगहै.
कांग्रेसनेरोमेशसबरवालकोअपनाउम्मीदवारबनायाहै.
भारतमेंइसकासंचालनबाइटडांसइंडियासर्विसेजलिमिटेडकेनामसेहोताहै.
अधिकारियोंनेस्पष्टकियाकिएएनएमएस,मैकऔरजगुआरजैसेअवैधसॉफ्टवेयरआईआरसीटीसीकेलॉगिनकैप्चा,बुकिंगकैप्चाऔरबैंकओटीपीकीबाइपासकरतेहैं।
नईविमाननकंपनीकानामसनायाइंटरनेशनलएयरलाइंसहोगा.
उनकेदोबच्चेहैं.
इजरायलकेपूर्वप्रधानमंत्रीएहुदओलमर्टसेजुड़ेप्रिज़्मग्रुपनेलेन-देनकेसिलसिलेमेंअबूधाबीकेरॉयलस्ट्रेटेजिकपार्टनर्स(आरएसपी)केसाथएकसंघकागठनकियाहै।
अभी(12.45बजे)तककेरुझानोंमें280मेंसे174सीटोंकेरुझान/नतीजेआएहैं।
कईएक्सपर्टपहलेहीकहचुकेहैंकिठंडकेमौसममेंकोरोनावायरसकेमामलेपहलेसेज्यादाआसकतेहैं.
ओडिशाकेरहनेवालेपटनायककेनामकईमहत्वपूर्णउपलब्धियांदर्जहैं.
दूसरीतिमाहीमेंवर्किंगऑवर2019केअंतसे17फीसदीकमहै।
सुप्रीमकोर्टके6जजोंकोस्वाइनफ्लूहोगयाहै.
येसभीमास्क,शील्ड,ग्लव्ससेलैसरहतेहैं.
सबसेविलंबट्रेनोंमेंगाजीपुर-आनंदविहारटीएक्सप्रेसहैजो8घंटालेटहै,जबकिअगरतला-आनंदविहारटीराजधानीएक्सप्रेसएकघंटा30मिनटलेटसेदिल्लीपहुंचरहीहै.
दिल्लीबीजेपीकेसांसदोंनेशांतिलानेकाहरप्रयासकिया."
रियानेइनकारकियाकिअभिनेताकीजिंदगीकेफैसलेवेलेतीथीं,''वहठीकवहीकरताथाजोवहकरनाचाहताथा.'
जबसुबहमवेशीखोलनेकेलिएआयातोलाशदेखी.
इसदेवीकीपूजासेशुक्रग्रहकेबुरेप्रभावदूरहोतेहैं.
अगरकोईधार्मिककट्टरताकाजहरसमाजमेंघोलताहैतोवहअपराधहै.'
इंडियनऑयलकीवेबसाइटकेअनुसार,दिल्ली,कोलकाता,मुंबईऔरचेन्नईमेंसोमवारकोपेट्रोलकादामघटकरक्रमश:75.80रुपये,78.39रुपये,81.39रुपयेऔर78.76रुपयेप्रतिलीटरहोगयाहै.
हालांकिअभीतकराज्यसभाउम्मीदवारोंकेनामोंकाकांग्रेसनेऐलाननहींकियाहै.
दमदारएक्शनसेभरीइसफिल्मकोक्रिटिक्ससेठीक-ठाकरिस्पॉन्समिलाहै.
उनकीसलामतीकीदुआमांगनेकेलिएआपसभीकाशुक्रिया.
दुनियाभरकेदेशइसपररिसर्चकररहेहैंऔरकईदेशवैक्सीनपरकामकररहेहैं.
पुणेमेंमहात्माफुलेद्वारालड़कियोंकेलिएबनाएगएपहलेस्कूलकेजर्जरमकानकेबाहरजोबोर्डलगाहै,उसमेंभीफ़ातिमाशेख़काज़िक्रमिलताहै.
रिपोर्टमेंआगेकहागयाहैकिदौरेकीशुरुआतसीमितओवरोंकीसीरीजकेसाथहोगीऔरफिरइसकेबादचारमैचोंकीटेस्टसीरीजखेलीजाएगी.
अगरकिसीशख्समेंकोरोनालक्षणमिलेतोउसेइसमेंशिफ्टकियाजाएगा।
लेकिनतीनोंटेस्टमैचकेपरिणामनेदिखायाकिकितनेजोशऔरकशमकशकेबीचयहसिरीज़खेलीगईऔरकोईहादसानहींहुआ.
अधिकारियोंकीशिकायतेंदूरहोंगी.
मंत्रालयकेसचिवएम.
उनकीट्रेनकोवोनसन-काल्माप्रायद्वीपमेंअपनेएकनिजीविलाकेपासदेखागयाथा।
मृत्युकेदेवतायमकीदिशादक्षिणमानीजातीहै.
सावनकीचौथीसोमवारीसेपहलेरितेशपांडेयकायहगानाआरवीएफइंटरटेंमेंटकेयूट्यूबचैनलपररिलीजहुआहै.
इसकेबादउन्होंनेफ़ोनकाटदिया.
पीएमनेइशारोंमेंकहाथाकिऐसेलॉकडाउनलगानेसेआर्थिकगतिविधियोंकोठेसपहुंचरहीहै।
पीएममोदीनेकहाकिकोरोनाकीलड़ाईकोहमनेजनआंदोलनबनायाहै.
हालांकि,अभीतकइसबातकाकोईसबूतनहींहैकिचीननेएलएसीकेभारतीयहिस्सेकीतरफकोईकब्जाकियाहैयाकिसीक्षेत्रपरकब्जाजमायाहै.
हमनेएक-एकघरमेंजानेकीयोजनाबनाई.
जम्मूमेंबीएसएफकेआईजीएनएसजामवलनेकहा,ऐसालगताहैकिनगरोटाएनकाउंटरकेआतंकियोंनेइसी30से40मीटरलंबीसुरंगकाइस्तेमालकियाहोगाक्योंकियहताजीबनीलगरहीहै।
पाकिस्तानकेपूर्वप्रधानमंत्रीनवाज़शरीफ़कीबेटीमरियमनवाज़नेघटनापरट्वीटकरतेहुएलिखाहै,"हाईवेपरगैंगरेपकीइसघटनासेमेरादिलरोरहाहै.
मध्यप्रदेशकेश्योपुरमेंरेतमाफियाकेहौसलेकिसकदरबुलंदहैंकिवोसरेआमपुलिसकर्मियोंकेसाथमारपीटकरतेहैंऔरउन्हेंधमकियांदेकरट्रैक्टर-ट्रॉलीकोछुड़ाकरचलेजातेहैं.
राज्यसरकारलोगोंकाटेस्टनहींकररहीहै.
नीतीशकुमारनेलालूऔरराबड़ीपरहमलाकरतेहुएकहा,''जाओअपनेबापसेपूछो,उनलोगोंनेकभीस्कूलबनायाथाजोसत्तामेंथे?
आधिकारिकआंकड़ेकेमुताबिकसरकारनेजूनमेंजीएसटीसे90,917करोड़रुपयेएकत्रकिए.
किसीअभीवक्तहोसकतीहैगिरफ़्तारी.
इसकेबावजूदवेइतनाज़्यादामेहनतकररहेहैं.
राकेशसूदकहतेहैं,"राजनाथसिंहमॉस्कोसेलौटतेवक़्ततेहरानपहुंचेऔरविदेशमंत्रीएस.
काशीहिन्दूविश्विद्यालयकेसरसुन्दरलालचिकित्सालयमेंइंटर्नशिपकररहाएमबीबीएसकाछात्रनवनीतपाराशर9जूनकोलापताहोगयाथा।
दौरेकेदौरानएक-दूसरेकोलेकरव्यक्तप्रशंसाऔरअभिव्यक्तियोंसेपरेइसयात्राकोएकअलगपरिप्रेक्ष्यमेंदेखनेकीज़रूरतहै।
इसमामलेमेंअफ़ग़ानिस्ताननेकहाहैकि'उन्हेंऑस्ट्रेलियाकीओरसेयहआश्वासनमिलाहैकिइंसाफ़कियाजायेगा.'
जानकारीकेमुताबिकबलदेवनगरमेंएकनाबालिगकामोहल्लेकीहीलड़कीसेप्रेमप्रसंगचलरहाथा.
मुझेलगाकिवेमेरेभाईऔरमुझेलेकरशायदगफ़लतमेंहैं,मेरावहभाईजोवर्षोंपहलेहमारेपरिवारसेअलगहोगयाथा.
प्रत्येकशिफ्टकेबादपरीक्षाकेंद्रकोदूसरीपालीशुरूकरनेसेपहलेसैनिटाइजकियाजाएगा.
उन्होंनेकहा-ट्रंपसेकिसीतरहकीडॉक्टरीसलाहमतलीजिए.
इसीलियेमैंनेरामजन्मभूमिन्यासकेअधिकारियोंकोसूचनादीहैकिशिलान्यासकेकार्यक्रमकेमुहूर्तपरमैंअयोध्यामेंसरयूकेकिनारेपररहूंगी.
बिगबॉससीजन13कोशुरुआतसेबायस्डशोकाटैगदियाजारहाहै.
उनकाकहनाहैकिबीदरस्कूलमेंक़रीब50फ़ीसदीग़ैर-मुसलमानछात्रपढ़तेहैं.
इनदोनोंकीगिरफ्तारीकीकागजीकार्यवाहीशुरूहोगईहै.
एडिलेडमेंभीपहलेदोदिनउनकाप्रदर्शनशानदारथा,लेकिनतीसरेदिनमैचउनकेहाथसेनिकलगया.
फिलहालबसअड्डेपरकमयात्रीदिखाईदेरहेहैं,लेकिनसबकुछठीकरहताहैऔरयात्रियोंकीतादादबढ़तीहै,तोउसकेलिएभीरोडवेजनेतैयारीकरलीहै.
जल्दहीबड़ीसंख्यामेंउत्पादनहोगा।'
प्रधानमंत्रीनरेंद्रमोदीकेअलावाइसबारयेसम्मानऑस्ट्रेलियाप्रधानमंत्रीस्कॉटमॉरिसनऔरपूर्वजापानीप्रधानमंत्रीशिंजोआबेकोदियागयाहै.
दीक्षितनेयहभीकहाकिफेफड़ेकीनसोंमेंब्लडक्लॉटबननेकेकारणहीकईबारसांसलेनेमेंदिक्कतेंआतीहैं।
पुलिसनेदानिशकेखिलाफएफआईआरदर्जकीहै.
यहीवजहहैकि1अप्रैल2019कोभीरुपया70रुपयेप्रतिडॉलरकेकरीबथा.
माहायाहयाकहतीहैंकिगृहयुद्धख़त्महोनेकेबादसाल1990मेंहुएताएफ़एग्रीमेंटमेंकोईदिक़्क़तनहींहै,परेशानीतोइसबातमेंहैकिइसएग्रीमेंटकोकभीठीकसेलागूनहींकियागया.
लिहाजाऐसीस्थितिकेबादपहलीबारप्रधानमंत्रीमोदीबोडोलैंडकेप्रशासनिकमुख्यालयकोकराझाड़मेंरैलीकोसंबोधितकरनेआरहेंहै,जिसकेकईराजनीतिकमायनेहैं.
लेकिनफिरभीयहदवाहैऔरसबकोमिलकरइसवैक्सीनकोलगवानाचाहिएऔरइंसानियतकोबचानाचाहिए.
इसबीच,बीजेपीराज्यमेंसरकारबनानेकेलिएदिल्लीमेंबैठककररहीहै।
स्वास्थ्यविशेषज्ञऔरइंटरनेशनलएसोसिएशनऑफ़बायोएथिक्सकेपूर्वअध्यक्षडॉक्टरअनंतभानभीआईसीएमआरकीयोजनापरहैरानीजतातेहैं.
मुर्गीपालनकोमंजूरी.
चीनसेनिपटनेकेलिएउससमयकेसेनाप्रमुखजनरलकृष्णास्वामीसुंदरजीकेनेतृत्वमेंऑपरेशनफाल्कनकीरूपरेखातैयारहुई।
बतादेंकिकच्चेतेलकाकीमतमें40फ़ीसदीयोगदानहै।
अचानकबदलेमौसमसेतापमानमेंगिरावटआईहै.
बतादेंकिमीराराजपूतसोशलमीडियापरबहुतएक्टिवहैं.
इतनेहाईएल्टीट्यूटमेंभूखनहींलगतीलेकिनसैनिकोंकोपोषणऔरजरूरीकैलरीमिलतीरहेइसकेलिएहरदिन72आइटममेंसेवहअपनीपसंदकीचीजचुनसकतेहैं।
भोपालएम्सकेडायरेक्टरडॉरमनसिंहनेआजतकसेबातकरतेहुएबतायाकिप्लाज्मामेंमिलावटकेकारणकिडनीफेलहोजातीहैक्योंकिब्लडसेलशरीरकीएकखासग्रेविटीमेंहीकामकरपातेहैं.
कईजगहोंपरलैंडस्लाइडकीखबरहै.
एक्टरनेकहा-येदेखकरकाफीअच्छालगताहैकिआपकेद्वाराकिएगएप्रोजेक्टकोसालोंबादभीलोगोंकाऐसाप्यार,पॉपुलैरिटीमिले.
उन्होंनेकहा,‘पिछलेकईवर्षोंसेनाइकीटीमइंडियाकीजर्सीकीप्रायोजकरहीहै,लेकिनकईऐखेखिलाड़ीहैजोजेवेनकाप्रचारकररहेथे,रोहितशर्माएडिडासऔरकोहलीप्यूमाकेसाथहैं.
अबतकक़रीबचौबीसलाखमतपत्रयहांगिनेजाचुकेहैं.
इननौजवानलड़कियोंमेंबहुतऊर्जाहैऔरवोहीबदलावकीबयारबहासकतीहैं.
उसकीतलाशकीजारहीहै।
उन्होंनेआगेकहा,"उपसभापतिकोशारीरिकरूपसेधमकीदीगईऔरकहागयाकिअगरसमयसेमार्शलनआतेतोउनकेसाथबहुतबुराहोता।
बीएसईबीकक्षा10बोर्डपरीक्षा2020केपरिणामऑनलाइनजारीकिएजाएंगेऔरछात्रअपनारोलनंबरदर्जकरकेइसेचेककरसकतेहैं.
लेकिनऐसानहींहोपारहाहै।
स्वास्थ्यमंत्रालयकीओरसेगुरुवारसुबहजारीअपडेटकेमुताबिक,पिछले24घंटेकेअंदर9हजार996नएमामलेसामनेआएहैं.
तस्वीरोंकेआधारपरपिछलेएकहफ्तेयाएकमहीनेमेंकितनीप्रगतिहुई,इसेचुटकियोंमेंदेखाजासकताहै.
घटनाकेबादमौकेपरपहुंचींऐंबुलेंसनेलोगोंकोइलाजकेलिएलेजानेकाकामशुरूकरदियाथाऔर4000सेज्यादाघायलोंसेरातभरमेंअस्पतालभरगए।
पेंटागननेसाथहीयेभीकहाकियेअभ्यासउससमझौतेकीप्रतिबद्धताओंकाउल्लंघनकरताहै,जोचीननेअन्यदावेदारोंकेसाथकियाथा.
अप्रैलमेंदोनोंसेनाएंजहांथीं,उसीजगहपरलौटें.
डॉक्टरोंनेकहाहैकिइसपरध्याननहींदियागयातोवेअपनीसारीउम्मीदेंछोड़देंगे.
'हालांकिउन्होंनेइसकेलिएकोईसबूतनहींदिए.
स्कूलोंकेमैदानोंऔरघरोंकेबगीचोंमेंसब्ज़ियाँउगाईजारहीथीं.
दुर्व्यवहारवालीबातनहीहै.
हालमेंअंतरराष्ट्रीयबाज़ारमेंकच्चेतेलकीक़ीमतक़रीबमाइनस37.63डॉलरतकचलीगईथीलेकिनअबयहक़रीबप्रतिबैरल40डॉलरसेअधिकहोगईहै.
हमचाहतेहैंकियहीपरंपराजारीरहे.
भारतहमारेऊपरफ़ायरिंगकरताहै.
किसीसरकारीकर्मचारीकेऐसाकरनेपरभीयहधारालगाईजासकतीहै.
राघवचड्ढानेअपनेबयानमेंकहाहै,'दिल्लीपुलिसजांचएजेंसीहै,इसलिएवकीलोंकोतयकरनेमेंकोईभूमिकानहींहोनीचाहिए.
उत्तर-पश्चिमीराजस्थानपरचक्रवातीहवाओंकाक्षेत्रबनाहुआहै.
नोबेलसमितिनेकहा,उनकीखोजोंनेदुनियाभरकेविक्रेताओं,खरीदारोंऔरकरदाताओंकोलाभान्वितकियाहै।
’गांगुलीनेइसमहामारीकेकारणकईलोगोंकेजानगंवानेऔरइससेहुएभारीनुकसानपरदुखव्यक्तकिया.
दिल्लीकेजिससफदरजंगअस्पतालमेंपीड़ितानेआखिरीसांसली,उसकेबाहरप्रदर्शनहुआ,कैंडलमार्चनिकला।
न्यूयॉर्कटाइम्सनेउनटैक्सरिटर्नपररिपोर्टकीहै.
एकइंस्टाग्रामयूज़रनेलिखा,"येआपदोनोंकेलिएअच्छाहै."
शादीऔरअंतिमसंस्कारमें10लोगोंसेज़्यादालोगोंकेशामिलहोनेकीअनुमतिनहीं.
ऑस्ट्रेलियानेयहमैचआठविकेटसेजीतकरबॉर्डर-गावस्करट्रॉफीमें1-0सेबढ़तबनाई.
आजभलेहीपाकिस्तानऔरइसराइलमेंकूटनीतिकरिश्तेनहींहैं,वहींमराठीयहूदीवहाँभीपहुंचेथेऔरवहींसुपुर्द-ए-ख़ाकहुए.
इतिहासकारोंकामाननाहैकिरोमनसाम्राज्यकाअंतहीमहामारीकीवजहसेहुआथा।
पेटकेबलसोनेकीआदतबड़ेहोनेपरकैसेपरेशानकरतीहै,यहां.
दिल्लीमेंशराबकीऑनलाइनडिलीवरीकोइजाजतदेनेकामामलाअबहाईकोर्टपहुंचगयाहै.
इंडियाटुडेसेबातकरतेहुएबीएमसीकमिश्नरइकबालसिंहनेकहाकिजरूरतमंदरोगियोंकोयेदवामुफ्तमेंदीजाएगी,जबकिमुंबईमेट्रोपॉलिटनरीजनजैसेकेठाणेमेंस्थितअस्पतालकोयेदवाखरीदनीपड़ेगी.
हालांकिउनकेलुक्समेंज्यादाकुछबदलावनहींथापरउनकेकिरदारकोखूबसराहनामिली.
प्रॉपइक्विटीकेसंस्थापकएवंप्रबंधनिदेशक(एमडी)समीरजसुजानेकहाकिभारतीयरियलएस्टेटसेक्टरमेंकुछसुधारदिखरहाहै,पिछलीतिमाहीमेंकईपरियोजनाएंशुरूहुईहैं.
इससेपहलेसोमवारदोपहरइसधावकनेसोशलमीडियापरएकवीडियोपोस्टकियाथा,जिसमेंउन्होंनेकहाकिवहअपनेकोरोनाटेस्टकीजांचरिपोर्टकाइंतजारकररहेहैं।
अबतकजिलेमें1200सेअधिककेससामनेआचुकेहैं.
उन्होंनेकहा,‘फिरोजशाहकोटलामैदानकानामआनन-फाननमेंदिवंगतअरुणजेटलीकेनामपररखदियागया,जोगलतथा.
जिसज़मीनपरकोईआपत्तिनहींआतीऔरसभीपक्षोंकीसहमतिहोतीहै,राजस्वविभागकेअधिकारीउसकेकाग़ज़ातज़मीनमालिककोदेदेतेहैं.
करीब6बजेमेडिकलअफसरनेचारोंदोषियोंपवन,अभय,मुकेशऔरविनयकोमृतघोषितकरदिया.
वहीं,दिल्लीमेंवायुप्रदूषणखतरनाकस्तरपरहै.
हालांकिबादमेंसभीकेलिएफ्रीटेस्टिंगकाप्रावधानकियागया.
इसलिएहमेंज्यादासेज्यादाशारीरिकदूरीबनानीहोगीऔरमास्कपहननाएवंहाथधोनेजैसीआदतोंकालगातारपालनकरनाहोगा।
इसअहमबैठकमेंइसकेससेजुड़ीभविष्यकीकार्रवाईऔरसीबीआईकीजांचकीदिशातयकीगईहै.
येमहत्वपूर्णहैकिआपपहचानेंकीआपनेअपनेलक्ष्यकीतरफ़कितनीप्रगतिकीहै.
यहांआपकोबतादेंकिमाता-पिताकेतलाककेबादकमलाहैरिसकालालन-पालनउनकीभारतीयमांनेकियाथा.
सदरक्षेत्रकेउपजिलाधिकारी(एसडीएम)रामप्रवेशयादवनेबतायाथाकिवहसूचनाकेआधारपरपुलिसबलकेसाथटोलेपरपहुंचेऔरजितेन्द्रकेसरवानीकीदुकानकीतलाशीली।
वोअपनीजानजोखिममेंडालकरकामकररहेहैं.
रक्षामंत्रीबोलेकिभारतकीकोशिशहैकितनावनाबढ़े,चाहेसेनाकीओरसेबातहोयाफिरडिप्लोमेटिकलेवलपरबातहो.
बतादेंकिबिहारकेमुख्यमंत्रीनीतीशकुमारनेइसबीचकहाहैकिइसकेसमेंएफआईआरदर्जकरानेवालेसुशांतसिंहराजपूतकेपिताअगरसीबीआईजांचकीमांगकरतेहैंतोइसकेलिएसिफारिशकीजासकतीहै.
"मैंउसवक़्तक़रीब9सालकाथाऔरवहींहमखेलकूदमेंहिस्सालेतेऔरअनुशासनमेंरहनासीखतेथे.
प्लीजमुझेघरछोड़दो।'
रहाणेनेकहा,'एकव्यक्तिकेरूपमेंआपकोविड-19स्थितिकोएकतरफरखदेंतोआपचाहतेहैंकिआपकापरिवारआपकेसाथयात्राकरे.
मोदीनेट्वीटकियाहैकि'हम2001मेंआजकेदिनहमारीसंसदपरहुएकायरानाहमलेकोकभीनहींभूलेंगे।'
तुम्हारीपार्टी.
जॉबकेदौरानउन्होंनेयूपीएससीपरीक्षादेनेकेबारेमेंसोचा.
चंद्रशेखरआजादकेसमर्थनमेंबिहारकेसुपौलमेंराष्ट्रीयलोकसमतापार्टीकेसैकड़ोंकार्यकर्ताउतरगएहैं.
पूर्वप्रधानमंत्रीराजीवगाँधीकीविधानसभाओं,संसदऔरराज्यविधानसभाओंमेंमहिलाओंकेलिए33फीसदीआरक्षणकीप्रशंसनीयपहलइसलिएभीफलीभूतनहींहोपारही।
रिपोर्टमेंकहागयाहैकिरक्षासौदेकेतहतदासौएविएशनऔरएमबीडीएनेडीआरडीओको30फीसदउच्चतकनीकदेनेकाप्रस्तावकियाथा।
हिंदमहासागरमेंचीनकेबढ़तेप्रभावकोनाकामकरनेकेलिएभारतऔरऑस्ट्रेलियानेएक-दूसरेकेसैन्यअड्डोंकेइस्तेमालकाएकबेहदसमझौताभीकिया।
यहदेशकोरोनावायरसकीचपेटसेबचाहुआहै।
हालतयेहोगईहैकिलॉकडाउनसेपहलेडेयरीवाले40रुपयेप्रतिलीटरदूधलियाकरतेथेआजउसे28से30रुपयेप्रतिलीटरलेरहेहैं.
गोदाराकहतेहैं,"हरियाणापुलिसनेएकएडवाइज़रीजारीकरदीहैकिहरियाणासेआगेकिसानोंकोनहींजानेदेंगे.
येआपकीविफलतानहींतोक्याहै?
इसकेअलावाफैजाबादजिलेकानामबदलकरअयोध्याकरदिया.
टीवीएक्ट्रेसरुचागुजरातीप्रेग्नेंटहैं.
चीफ़जस्टिसअजयलांबाऔरजस्टिससौमित्रसैकियानेतलाक़केइसमामलेमेंफैसलासुनातेहुएसाफ़शब्दोंमेंकहा,"पत्नीकाशाका-पोलाऔरसिंदूरपहननेसेइनकारकरनाउसेकुंवारीदिखाताहै.
मेराहार्ट,किडनीट्रांसप्लांटहै.
इसआवेदनकेनिकलनेकेबादयूजरकाफीकमेंटकररहेहैं.
चीनहॉन्गकॉन्गमेंनएराष्ट्रीयसुरक्षाक़ानूनलागूकरनेकाप्रयासकररहाहै,जिसकेबादहॉन्गकॉन्गकेलोगोंपरराजद्रोहसेसंबंधितमुक़दमेबनानाचीनकेलिएआसानहोजाएगा.
अगरअभीवोखुदकोमाररहीहैं,तोबादमेंखुदकेसाथगलतभीकरसकतीहैं.
इसदौरानउन्होंनेकहाकिजिसवेबसाइटसेहमनेअनुमानलगायाथाउसकेमुताबिकथाकि30जूनतकएकलाखकेसहोंगे.
उनएनकाउंटर्सपरभीसवालउठेहैं,जिसमेंवहशामिलरहेहैं।
सभीसेसोशलडिस्टेंसमेंटेनकरनेकेलिएकहाजारहाहै.
हालांकिआज़ादकोमहासचिवपदसेहटानेकेसाथहीसीडब्ल्यूसीमेंस्थानदियागयाहै.
प्रधानमंत्रीकोभेजीगईआमंत्रणकीचिट्ठीमेंश्रावणीपूर्णिमाकेमुहूर्तकाजिक्रहै.
न्यूजएजेंसीपीटीआईकेमुताबिकनिवेशकोलेकर'निजीभागीदारी:यात्रीरेलगाड़ियां'शीर्षकसेएकडिस्कशनपेपरलायागयाहै.
'चुनावअभीदूर,राजनीतिकरनेकेलिएबहुतवक्त'
लेकिनजानवरोंकेसंदर्भमेंऐसाकरनाज़रामुश्किलहै.
कारोबारकेदौरानसेंसेक्स44,215अंककेउच्चतमस्तरपरपहुंचा.
दोनोंभाइयोंनेमृतकाकेशवकोफांसीकेफंदेसेउताराऔरधौलपुरअस्पताललेगए.
हालांकिडॉक्टरमारियाएलीनाबोट्टाज़्ज़ीकावैक्सीनइससमयसंक्रमणमेंप्रचलितकोरोनावायरसकेलिएनहींथाबल्कियेसार्सबीमारीकेलिएथा.
अगरकिसीहिजड़ेकापरिवारउसकीदेख-रेखकरपानेमेंअसमर्थहै,तोउसव्यक्तिकोपुनर्वासकेंद्रमेंरखाजासकताहै.
दिग्गीबोले,सिंधियानेधोखादिया,वरनाहमतो.
महाराष्ट्रमें20जूनकोमिलेआंकड़ेबेहदपरेशानकरनेवालेहैं।
हर्षवर्धननेबतायाकिइसटेस्टमें96प्रतिशतसंवेदनशीलताऔर98प्रतिशतविशिष्टतादेखीगईहै.
मगरड्रैगनकीतकनीकीक्षमताकोभांपतेहुएभारतीयसेनासिर्फपारंपरिकयुद्धकेतौर-तरीकोंपरहीनहीं,भविष्यकीयुद्धरणनीतियोंपरभीआगेबढ़रहीहै।
अक्टूबर2019तककामबहुततेजीसेचलाऔरलगभग70प्रतिशतकामहोचुकाथा.
रेलवेबोर्डकेचेयरमैनवीकेयादवनेकहाकि2023मेंप्राइवेटट्रेनोंकेरोलआउटसेपहलेएकरेलवेरेगुलेटरबनायाजाएगा.
उसआधारपरइससेकमसेकम25हजारमजदूरोंकोजरूरलाभमिलेगा।
तेजस्वीनेउन्हें"बेचारामुख्यमंत्री"संबोधितकरतेहुएकहाकिनीतीशकुमारराज्यकेलिएनतोविशेषदर्जाहीहासिलकरसकेऔरनहीपटनाविश्वविद्यालयकेलिएसेंट्रलयूनिवर्सिटीकादर्जाहीहासिलकरसके.
मौजूदाकाकार्यकाल22फरवरी2020कोसमाप्तहोरहाहै.
पश्चिमबंगालऔरबिहारमेंपांच-पांचसीटेंख़ालीहोरहीहैं.
अलगसेकिएजारहेइसकठिनट्रायलकेतहतदवाकंपनियोंकोलंबीअवधिकीसुरक्षा,स्वास्थ्यमापदंड,दोखुराककेबीचअंतरआदिकीजांचकरनेकीजरूरतहोगीताकिबच्चोंपरवैक्सीनकेप्रयोगकानतीजाबेहतरहोसके.
नियमकेअनुसारएग्जामहोनेके24घंटेकेभीतरस्कूलबोर्डकोअपनेऑब्जर्वेशनभेजसकतेहैं.
हमेंनहींपताकिउनकीदवाइयोंकेस्टॉककीक्यास्थितिहै.
मंगलवारकोपॉजिटिवपाएगएखिलाड़ियोंमेंफखरजमां,इमरानखान,काशिफभट्टी,मोहम्मदहफीज,मोहम्मदहसनैन,मोहम्मदरिजवानऔरवहाबरियाजशामिलहैं.
शिकायतकेअनुसारआरोपियोंनेछहमहीनेतककईबारउसकेसाथदुष्कर्मकियाऔरइसकेसंबंधमेंकिसीकोकुछभीबतानेपरउसकेसभीपरिजनोंकीहत्याकरनेकीधमकीदी.
उन्होंनेकहाकि'कुनबियोंकेबच्चोंकोशिक्षादेनाऔरकुछनहींसिर्फ़पैसेकीबर्बादीहै.'
बादमेंजबमामलामहिलाएसपीतकपहुंचातोनसिर्फकेसदर्जकियागयाबल्किकॉन्स्टेबलकोभीलाइनहाजिरकरदियागया.
वजहजोभी,इसएकफैसलेकेचलतेसिद्धार्थ,शहनाजऔरआरतीकीदोस्तीमेंदरारजरूरआगईहै.
कांग्रेसविधायकोंने"जयजगन्नाथ"केनारेलगाएऔरयसबैंकमेंमंदिरकेपैसेजमाकरनेकेलिएज़िम्मेदारअधिकारियोंकेख़िलाफ़कड़ीकार्रवाईकीमांगकी.
पतंजलिकेलैबमें500वैज्ञानिकोंकेसहयोगसेइसदवाकोविकसितकियाजासकाहै.
वहांविधानसभासीटपरउपचुनावहोनाहै।
मौकेपरएकबड़ेराहतकार्यकेलिएफायरब्रिगेड,ऐम्बुलेंसऔररिलीफफोर्सेजकोभेजदियागयाहै।
अस्पतालकेबाहरकईस्तरकीसुरक्षालगाईगईहै.
बाबरीमस्जिदविध्वंससाजिशमामलेमेंजोचार्जशीटदाखिलहुईथीउसमेंभारतीयजनतापार्टी(बीजेपी)केवरिष्ठनेतालालकृष्णआडवाणीसमेत13अन्यकानामशामिलहै.
जिसकीसमझमेंआता.
दरअसल,प्रधानमंत्रीनरेंद्रमोदीनेकोरोनासंकटकेबीचअर्थव्यवस्थाकोरफ्तारदेनेकेलिएमंगलवारको20लाखकरोड़रुपयेकेपैकेजदेनेकाऐलानकियाथा.
वेकहरहेहैंकिमेरेबैंकखातेमेंमददकेलिए25लाखरुपयेआए,जोकिसहीनहींहै।
कुछलोगबहुतमेहनतकररहेहैं.
"फिरएक-एककरमैंमैचजीततीगई.
साथहीमुंबई,नवीमुंबई,कल्याण,ठाणे,पुणे,पिंपरीचिंचवाड़औरनागपुरमेंसभीप्रतिष्ठान31मार्चतकबंदकरदिएगएहैं.
गर्मीकेमौसममेंहमाराशरीरकाफीगर्मरहताहै,जबकिसर्दियोंमेंयेकाफीठंडाऔरसख्तहोजाताहै.
डीयूएसआईबीकेसदस्यएकेगुप्ताकेअनुसार,वेहररोजकरीब18,000लोगोंकोखानादेसकतेहैं,लेकिनकभी-कभीउन्हेंदोबारादेनापड़जाताहै।
राजूगुप्तानेबतायाकिउसेइसबातकाअफसोसहैकिउसनेगुस्सेमेंआकरऐसाकिया.
जैस्मिनकेमुताबिकअभिनवनेउन्हेंशादीकेपांचफायदेबताएथे.
बतादेंकिईशानखट्टरएक्ट्रेसअनन्यापांडेकेसाथफिल्मखालीपीलीमेंनजरआनेवालेहैं.
पोपटलालनेजोश-जोशमेंसोढ़ीकोहांतोबोलदियाहै,लेकिनयेकामउनकेलिएएकटेढ़ीखीरसाबितहोनेवालाहै.
आजसेठीक5दिनबादभारतसमेतपूरीदुनियामेंमहिलादिवसमनायाजाएगा,लेकिनआजभीदेशमेंमहिलाओंकीस्थितिमेंकोईखाससुधारनहींहुआहै.
कोर्टनेकहाकिनौकरशाहीमेंई-कूपनउपजजैसीव्यवस्थाकेचलतेअगरजरूरतमंदोंकोराशननहींमिलपारहाहैतोव्यवस्थाकोबदलनेकीजरूरतहै.
गर्भावस्थामेंसुरक्षितगतिसेदौड़नेसेगर्भस्थशिशुपरकोईविपरीतप्रभावनहींपड़ता।
कोर्टनेकहाथाकिअगरमजदूरोंकोसमझानेकेलिएभजन-कीर्तनभीकरनापड़ताहैतोवोभीकरनाचाहिए।
सीएमअरविंदकेजरीवालनेकहाकिदिल्लीमेंकोरोनावायरसके6,923मामलेसामनेआएहैंजिनमेंसे2,069लोगस्वस्थहोगएहैंजबकि91मरीजआईसीयूमेंऔर27वेंटीलेटरपरहैं।
दोनोंदलोंनेआरोपलगायाकिसरकारअमीरोंकेसाथहै।
कत्लकीयहवारदातभोजपुरकेकारनामेपुरआउटपोस्ट(ओपी)क्षेत्रकीहै.
महाराष्ट्रमेंकोरोनावायरसकाकहरलगातारबढ़ताजारहाहै.
आरोपीकीगिरफ्तारीकेलिएशाहजहांपुरपुलिसनेअपनीएकटीमओडिशाकेलिएरवानाकरदीहै.
औरवोहमपरहंसीहोगी.
इन्हेंथोड़ीदेरमेंरिहाकरदियाजाएगा.
क्योंकिकुछलोगमानतेहैंकिजीवहत्यागलतहै।
कितनेकर्मचारियोंपरसंकट?
सैमसनने74औरस्मिथने69रनोंकीपारीखेली।
विशेषसीबीआईजजवीरेंदरभटकेसमक्षसीबीआईकीओरसेपेशवकीलनेकोर्टसेकहाथाकिदोषियोंकोअधिकसेअधिकसजादेनीचाहिए,क्योंकिउनकेद्वाराकिएगएअपराधबेहदगंभीरहै।
येयोजनाफरवरी2019मेंलांचकीगईथीऔरउसवक्तइसकीपहलीकिस्तकिसानोंकोदीगईथी.
बाहरसेआनेवालेहरसामानकोअच्छीतरहसेडिसइंफेक्टकियागया.
कदमनेकहा,हमआरोप-प्रत्यारोपऔरराजनीतिमेंकटाक्षकीभाषाकोसमझसकतेहैं,लेकिनदेशकोतोड़नेकीबातबर्दाश्तनहींकरसकते,जिसदेशकेलिएबहुतसेलोगअपनेप्राणोंकीआहुतिदेकरशहीदहुए.
अबडोकलाममेंकुछबड़ीतैयारीकररहाहैचीन?
मेरेपासमेरामोबाइलथाऔरफिरमैंनेवहींमूवीदेखनाशुरूकरदिया.
नएविधेयककेतहतअमरावतीप्रदेशकीविधायीराजधानीहोगीजबकिविशाखापत्तनमकार्यकारीराजधानीऔरकुर्नूलन्यायिकराजधानीहोगी।
मुझेज्यादागॉसिपिंगपसंदनहींहै.
नेसुकोमेंपैरवीकेलिएसिब्बलकोक्योंचुना?
सुप्रीमकोर्टनेसोमवारकोतिरुवनंतपुरममेंपद्मनाभस्वामीमंदिरकेप्रबंधनकेअधिकारकोलेकरअपनाफैसलासुनाया.
राज्यमें5अगस्तसेमॉल्सऔरमार्केटकॉम्प्लेक्सखुलजाएंगे.
आनेवालेसमयमेंकंपनीइसकाफाइनलबिल्डजारीकरेगीतोयेसभीलोगोंकेलिएउपलब्धहोगा.
केरलमेंकोविड-19के5,376मरीजोंकीपहचानहुई,वहींआज2,591मरीजरिकवरहुए,जबकि20संक्रमितोंकीकोरोनासेमौतोहोगई.
इसबयानपरकांग्रेसकीओरसेअभीतककोईटिप्पणीसामनेनहींआईहै.
धनंजयऔरउनकीपत्नीसोनीदोनोंबेरोजगारहैं.
लेकिनबादमेंउन्होंनेवहनगरीछोड़दीक्योंकिउनकामाननाथाकिमायानगरीमेंशब्दमरगएहैंऔरवहमुर्दोंकेसाथजिंदानहींरहनाचाहते.
इनमेंसबसेचिन्ताजनकयहहैकियहवायरसकथितरूपसेचीनकीएकप्रयोगशालासेलीकहुआ।
मुख्यसचिवनेकहाकिदिल्लीसेउत्तरप्रदेशआनेवालोंकेचलतेकोरोनाकेकेसबढ़रहेहैं।
औरउनसेकेंद्रकेक़ानूनकोक़ानूनीआधारनहींमिलेगा.'
स्पेनसरकारनेआदेशदियाथाकिबच्चेकिसीभीस्थितिमेंघरसेबाहरनहींआसकते.
इसकेलिएअयोध्यामेंजोर-शोरसेतैयारियांचलरहीहै.
सर्वोच्चन्यायालयकेफैसलेसेहरियाणाकेकिसानोंमेंजहाँपानीमिलनेकीउम्मीदजगीहै,वहींपंजाबकेकिसानपानीकीकमीकीआशंकासेहताशहैं।
उन्होंनेट्वीटकरकेकहा,"यूएईकेइसरवैयेकेलिएकोईतर्क़नहींहोसकता.
बतादेंकिखुदचिरंजीवीभीइसकठिनघड़ीमेंअपनीजनताऔरप्रशंसकोंकेसाथहैं.
टेलिकॉमकंपनियांजोपैसाकमारहीहैं,उनकाएकहिस्साउन्हेंटेलिकॉमविभागकोदेनाहै.
मौजूदाविधायककाटिकटकाटनेकेबादफिलहालहरिनगरविधानसभासीटसे'आप'नेनएचेहरेकोउताराहैऔरसिखवोटबैंककोमजबूतकरनेकेलिएआमआदमीपार्टीकीजद्दोजहदजारीहै.
इसीतरह,बिहारकेजमुईजिलेमें1,300फीसदीकीवृद्धिदेखीगई.
औरमुझेमालूमहैकिकोरोनावायरसकेकारणफिलीपींसमेंबहुतसीनर्सोंकीमौतहोगई.
इसकेलिएराजस्थानकीगहलोतसरकारनेकईउपायकिएथे.
अरविंदपनगढ़ियाने19दिसंबरकोटाइम्सऑफइंडियामेंएकलेखलिखाऔरबतायाकिएपीएमएसीसेबाहरहोनेवालेराज्योंमेंकृषिवृद्धिदरबढ़गई.
बस15मिनटमेंपरमाणुबमचीनपरगिरनेहीवालाथा.
वेआगेकहतीहैं-इसकेबाद16और17मार्चकोमुझेबुखारलगनेलगा.
दूसरीतरफ,श्रीलंकाकेलिएइससमयहरसीरीजकड़ीपरीक्षाहै।
इसब्लडग्रुपकेलोगमच्छरोंकेलिएकिसीचुम्बककीतरहकामकरतेहैं.
कोरोनावायरसकेलॉकडाउनकीइसघड़ीमेंमरीजोंकेउपचारमेंकिटाणूमारनेकेकामआरहेसेनेटाइजरकागंगानगरशुगरमिलनेभरपूरउत्पादनकियालेकिनअबउसकीबाजारमेंबिक्रीशुरूहुईहैतोआरएसबीसीएलकेप्रतापनगरडिपोसेमनमानीशुरूहोगईहै।
डेविडवॉर्नर(34रन)औरऋद्धिमानसाहा(29रन)क्रीजपरहै.
सादिकनेकहाथा,पैरकांपरहेथेऔरमाथेपरपसीनेछूटरहेथेऔरविदेशमंत्री(कुरैशी)नेहमसेकहा,‘‘अल्लाहकेवास्तेहमेंउसे(वर्धमान)छोड़देनाचाहिएक्योंकिभारतरातनौबजेपाकिस्तानपरहमलाकररहाहै।
मौसमकामिजाजबदलतेहीहमारीसेहतखराबहोनेलगतीहै.
इसदौरानसुरक्षाबलके29जवानभीशहीदहुएहैं।
दुनियाकीज्यादातरआबादीअभीभीलॉकडाउनमेंरहरहीहैऔरलोगोंकोसामाजिकदूरीकापालनकरनापड़रहाहैताकिकोविड-19कोफैलनेसेरोकाजासके.
अकालीदलसेअलगहोकरनईपार्टियांबनानेवालेनेताओंकेमुताबिककहनेकोअकालीदलमेंकईपदाधिकारीहैंलेकिनसारीशक्तियांबादलपरिवारतकहीसीमितहैं.
डोनाल्डट्रंपकेदोदिवसीयदौरेमेंभलेहीप्रधानमंत्रीनरेंद्रमोदीकासंसदीयक्षेत्रवाराणसीशामिलनहो,लेकिनयहांकीजनताकेउत्साहमेंकोईकमीनहींहै.
इसबयानकोट्वीटकरतेहुएमुस्लिमपर्सनललॉबोर्डनेलिखाहै-हागियासोफ़ियाहमारेलिएबड़ाउदाहरणहै.
हालहीमेंइंडियाआएमाइक्रोसॉफ्टकेसीईओसत्यानडेलालुधियानाकी13वर्षीयस्टूडेंटनाम्याजोशीकीअसाधारणप्रतिभासेप्रभावितहुए.
भलेयहतर्कस्वीकारकरलियाजाएकिकश्मीरियोंनेबहुमतकेसाथभारतकेसाथजम्मू-कश्मीरकेविलयकेसमर्थनमेंराज्यविधानसभामेंप्रस्तावपारितकियाहै।
करीबढाईघंटेचलीमुठभेड़केदौरानआतंकियोंनेकईबारट्रकसेबाहरनिकलनेकीकोशिशकी,लेकिनट्रककोचारोंओरसेघेरेहुएसुरक्षाबलोंकेजवानोंनेउन्हेंबाहरनहींनिकलनेदियाऔरताबड़तोड़फायरिंगकरउन्हेंट्रकमेंहीढेरकरदिया।
नामनबतानेकीशर्तपरएकमोचीनेकहाकिवहकईसालोंसेइलाहाबादस्टेशनपरलोगोंकेजूतेपॉलिशकररहाहैलेकिनअबलोगआहीनहींरहेहैं.
भारततोआजादीके75वेंवर्षमेंप्रवेशकरनेजारहाहै।
हमआधारहीनआरोपोंकोसिरेसेनकारतेहैं.
लिहाजासरकारअपनीतरफसेप्रयासकररहीहैकिउनलोगोंकोकोरोनाकेसंपर्कमेंआनेसेरोकाजाए.
जबकिइसअधिनियमकेतहतदोबारादोषीपाएजानेपरदोगुनीसजाहोगी.
कैंसरसेजंगलड़रहेफिल्मअभिनेताइरफानखानकाआजनिधनहोगया.
हालांकिपिछले24घंटेमेंकोरोनापरगुडन्यूजभीआईहै।
मुख्यमंत्रीकैप्टनअमरिंदरसिंहनेइसमामलेमेंजांचकेआदेशदिएहैं।
कईलोगोंनेअपनोंकोखोयाहै।
वाइब्रेंटडेमोक्रेसीमेंऐसानहींहोताहै।
इसबीचप्रधानमंत्रीमोदीनेमुख्यमंत्रीसर्बानंदसोनोवालसेबातचीतकेदौरानराज्यकेलोगोंकेसाथखड़ेहोनेकीबातकहीहै.
हरियाणामेंविधानसभाकेचालूसत्रकेदौरानविपक्षीकांग्रेसआक्रामकहै.
सिसोदियाबोले-'2दिनकेलिएदिल्लीपुलिसहमेंदें,चढ़ादेंगेनिर्भयाकेकातिलोंकोफांसी'
भारतकीपहलीऔरएकमात्रमहिलाप्रधानमंत्रीइंदिराप्रियदर्शिनीगांधीकाजन्म19नवंबर1917कोहुआथाऔरवह31अक्टूबर1984तकजीवितरहीं.
इसमेंताली-थालीऔरदिवालीकाभीबड़ायोगदानरहा.
येकमाललगरहाहै.
बादमेंउसकीसिरकाटकरहत्याकरदीगई।
पाकिस्तानमेंभीहिंदूसमुदायनेकोरोनाप्रोटोकॉलकापालनकरतेहुएदिवालीमनाई.
स्वास्थ्यमंत्रालयनेकहाकिअबसूंघनेकीक्षमतामेंकमीऔरस्वादमेंकमीकोकोरोनाकेलक्षणोंमेंशामिलकियागयाहै।
हमनेकभीकिसीपरजुल्मनहींकियालेकिनहमारेसाथगलतहोरहाहै.
लड़कीकेपिताटीकारामकहतेहैंकिलड़कीकेऐसानकरनेपरओवैसउन्हेंऔरपरिवारकोजानसेमारनेकीधमकीदेताहैऔरगाली-गलौजकरताहै.
अगरऐसाकोईकररहाहै,तोवोराष्ट्रधर्मकेखिलाफखड़ाहै।'
उसपलवोप्यारसेएकदमभरेहुएथे.
टैक्सीसर्विस,कुली,टूरऑपरेटर,हवाईकंपनीऔरजानेकौन-कौन.
वहांछोटेविमानोंकोतोपहलेहीसुरक्षितस्थानोंपरभेजदियागयाथा.
कोरोनाकालमेंभीचीनकेपॉजिटिवग्रोथकोलेकरनीतिआयोगकेउपाध्यक्षनेकहाकिहमनेजीवनऔरआजीविकाकेबीचसहीसंतुलनकायमकियाहै.
आधिकारिकसूत्रोंनेमंगलवारकोबतायाकिकरीब3घंटेकेअयोध्याप्रवासकेदौरानमोदीहनुमानगढ़ीजायेंगेजिसकेबादवहरामजन्मभूमिपरविराजमानरामललाकादर्शनकरेंगे।
वेलोगकिस-किसकेसंपर्कमेंआचुकेहैं,इसकापतालगानाभीकाफ़ीअहमहै.
शोधकर्ताओंकेमुताबिक,दखलकेउम्मीदवालेपरिदृश्यमेंतबकोरोनावायरसकाफैलाव400से800दिनमेंअपनेपीकपरपहुंचता,इससेहेल्थकेयरसिस्टमकोरिस्पॉन्सकेलिएपर्याप्तसमयमिलजाता.
इसफोनमेंफिंगरप्रिंटसेंसरसाइडमेंमौजूदहै.
हमग़रीबकल्याणरोज़गारअभियानमेंभीगए.
ऐसेमेंमीटिंग्सकेलिएवीडियोकॉन्फ्रेंसिंगकासहारालियाजारहाहै.
सभीराजाओंकोनिमंत्रणपत्रभेजेगएलेकिनहस्तिनापुरमेंयुधिष्ठिरनेसहदेवकोभेजा.
सचिनपायलटसेगुस्साएकांग्रेसविधायकनेक्योंकहा-कश्मीरसेनहींचलेगाराजस्थान?
चीनकीअधिनायकवादीनीतियोंकेविरोधमेंविदेशमेंरहनेवालेचीनीमूलकेजोनागरिकआवाजउठातेहैं,उनकेखिलाफभीबीजिंगनेबड़ेपैमानेपरअभियानचलायाहै.
बाइडननेअपनाराजनीतिकभाग्यइससोचपरदांवपरलगादियाकिट्रंपध्रुवीकरणचाहतेहैं,वोभड़काऊबातेंकरतेहैंऔरअमेरिकीलोगोंकोशांतऔरस्थिरनेतृत्वचाहिए.
यहसनसनीखेजघटनापश्चिमबंगालकेकोलकाताकीहै.
मिलिंदभारंबेकेअनुसार,टीआरपीकेसाथमूलरूपसेतीनतरहसेहेरफेरकीगई।
अयोध्यामेंमोदीलगाएंगेपारिजातकापौधा-इकबालभेंटकरेंगेरामनामी.
अगरऐसाहैतोइसकीविस्तृतजानकारीदीजाए."
एमपीकेछत्तरपुरकेगौरीहारमेंमहिलासबइंस्पेक्टरनेसड़कपरमौजूदएकमजदूरकोपकड़करउसकेमाथेपरलिखदिया,मैंनेलॉकडाउनकाउल्लंघनकियाहै,मुझसेदूररहना.
सॉफ्टवेयरबेस्डफीचर्सभीदिलचस्पहैं.
क्षितिजकोहिरासतमेंलिएजानेकेबादकरणजौहरनेबयानजारीकरसफाईदीहै.
भारतमेंत्योहारोंकोपारंपरिकउल्लासऔरभक्तिभावनाकेसाथमनायाजाताहै,सर्वेमेंदिल्ली,गुरुग्राम,नोएडा,गाजियाबादऔरफरीदाबादकेनिवासियोंसे35,000सेअधिकप्रतिक्रियाएंमिलीं.
शिवनाडरयूनिवर्सिटीकेप्रोफेसरऔरइकोनॉमिक्सडिपार्टमेंटकेहेडपार्थोचैटर्जीकहतेहैंकिऐसेकईऐलानकाफलमिलनेमेंकाफीसमयलगेगा.
एनआईएकेएकअधिकारीनेबताया,"छापेमारीकेदौरान,एनआईएनेटेररफंडिंगमामलेमेंमोहम्मदअशरफमीरकेबेटेकोगिरफ्तारकियाहै."
हालांकि,अभीइसपरआखिरीनिर्णयलियाजानाबाकीहै.
उन्होंनेकहाकितुर्कीकश्मीरमुद्देपरपाकिस्तानकेरुखकासमर्थनकरेगाक्योंकियहदोनोंदेशोंसेजुड़ाविषयहै.
हालांकि,चुनावआयोगनेफैसलाकियाहैकिअसम,केरल,तमिलनाडुऔरपश्चिमबंगालकी7सीटोंपरउपचुनावनहींहोगा.
उनकेपासएकसोच-समझथी,वोफ़िल्मोंकोअपनेहिसाबसेबनानाचाहतेथे.
इसकेअलावादिल्ली-एनसीआरसेआनेवालोंपरसख्तीबरतेजानेकेभीनिर्देशदिएगएहैं।
पीएमआईविनिर्माणसूचकांक2008केबादसबसेऊंचेस्तरपरहै।
पाकिस्तानकेप्रधानमंत्रीइमरानखाननेभारतकोहराकरविश्वचैम्पियनशिपजीतनेकेबादअपनेदेशकीकबड्डीटीमकोबधाईदीहै.
इसलिएहमसबनेअपनाकैमराबंदकरनेकाफैसलाकियाहै.
कानूनकेजानकारोंकीमानेंतोअगरविदेशियोंकेखिलाफवीजानियमोंकेउल्लंघनकामामलापायाजाताहै.
कुंभराशिवालोंकेवैवाहिकजीवनमेंसुधारहोगा,नौकरीमेंबेहतरीहोगी,जीवनमेंप्रेमकीशुरुआतहोगी.
सैनिटाइजेशनकेबादजब15जुलाईकोअस्पतालखुलातोकैंसरसेसंबंधितउपचारऔरजांचकेलिएबड़ीसंख्यामेंमरीजओपीडीमेंपहुंचगए.
यहघटनाभारत-नेपालसीमापरसीतामढ़ीकेलालबंदीबॉर्डरकेसोनबरसानमकस्थानपरहुईहै।
ऐसानहींहैकिआपकोसब्जियोंकोकिसीभीतरहखानाकमकरनाहैबल्किकोशिशकरेंहरदिनकच्चीसब्जियोंकाएकग्लासजूसपिएं.
येकार्डराज्यसरकारेंबनाएंगी.
राज्यपालनेसोमवारदोपहरकोराज्यकैबिनेटकीमांगकोस्वीकारकरतेहुएविधानसभासत्रकाआह्वानकियाहै।
शायदअल-मूतसिमयुद्धकेमैदानपरअपनापूराजीवनबितानेकेबादअपनीमानसिकक्षमताओंकोभीबढ़ानाचाहताथा.
जीकोप्रभुश्रीरामकेजन्मस्थानपरएकभव्यमंदिरबनानेकेलिएएकस्वायत्तट्रस्टकागठनकरनेकेलियेकोटिशःधन्यवाद।
सेंटस्टीफंसकॉलेजमेंवहअध्यक्षथेऔरमैंउपाध्यक्षथा।
बीजेपीनेअबसोशलमीडियापरएकवीडियोसाझाकियागयाहैजिसमेंशाहीनबागऔरसीएएकेनामपरहुईहिंसाकोमुद्दाबनायागयाहै.
टेस्टरिपोर्टआनाबाकीहैयाकुछकासैंपललेनाबाकीहै.
रक्षाबंधनकोदेखतेहुएयूपीसरकारनेरविवारकोलॉकडाउननहींलगायाथा,ताकिलोगआ-जासकें.
वैशालीकेराघोपुरकेकोरोनासंक्रमितशख्सकोपटनाकेपॉपुलरअस्पतालमें3अप्रैलकोभर्तीकरवायागयाथा.
बतादेंकिइसवायरसकीचपेटमेंआएजमातकेकईलोगोंकीअबतकजानभीजाचुकीहै.
दरअसल,ऑटोएक्सपोमेंहुंडईकीथीम'फ्रीडमइनफ्यूचरमोबिलिटी'है.
उन्होंनेकहा,"आपहमेंइसकेलिए(सीएएलागूकरनेकेलिए)बाध्यनहींकरसकते."
बुधवार,23सितंबरकोदोनोंग्रहोंनेसुबहकरीब7बजकर40मिनटपरक्रमश:वृषभऔरवृश्चिकराशिमेंप्रवेशकरलियाहै.
गलवाननदीघाटीमें15जूनकोखूनीसंघर्षकेबादभारतऔरचीन,दोनोंकेसैनिकएक-दूसरेकेदावेवालेक्षेत्रमेंघूमतेपाएगए,जिससेअपने-अपनेघायलसैनिकोंकोढूंढाजासके.
उनकेअलावाकर्नाटककेमुख्यमंत्रीबीएसयेदियुरप्पा,यूपीबीजेपीकेप्रदेशअध्यक्ष,यूपीसरकारमेंएकमंत्रीभीकोरोनावायरससेसंक्रमितहुएहैं.
कांग्रेसकार्यसमिति(सीडब्ल्यूसी)कीबैठकसेएकदिनपहलेरविवारकोकांग्रेसनेउनखबरोंकोगलतबतायाहैजिनमेंकहागयाहैकिसोनियागांधीनेकांग्रेसकीअंतरिमअध्यक्षपदसेइस्तीफादेदियाहै।
वहींदूसरीतरफकांग्रेसइसमुद्देकोलेकरमोदीसरकारपरनिशानासाधरहीहै.
ओबामानेकहाकिवेसीनेटरकमलाहैरिसकोलंबेसमयसेजानतेहैं,वोइसकामकेलिएपूरीतरहसेतैयारहैंउन्होंनेअपनेकरियरमेंसंविधानकीरक्षाकीऔरजरूरतमंदोंकेलिएलड़तीरहीं.
पीएममोदीनेलोकसभामेंबतायाकिदेशमेंसभीधर्मोंकेलोगएकपरिवारकेसदस्यहैं।
एसपीगौरवयादवनेपुलिसटीमकेसाथइनदोनोंअपराधियोंकोपकड़ाथा।
मातृभाषाकेसाथ-साथसफलहोनेकेलिएअच्छीअंग्रेजीभीजरूरीहै,इसलिएयुवाओंकेलिएस्पोकनइंग्लिशकोर्सहोगा.
ख़बरकामूलशीर्षकथा-'असलीसाइबरबुलीःकश्मीरमेंपुलिसनेट्विटरयूज़रसेपूछताछकी.'
उम्मीदवारकानाम,माता-पिताकानामआदिसहितविवरणसहीहोनाचाहिएऔरदस्तावेजोंमेंउल्लिखितकेसाथमेलखानाचाहिए.
हाईकोर्टप्रशासनऔरकमेटीकीमीटिंगमेंयेभीफैसलालियागयाहैकिवीडियोकॉन्फ्रेंसिंगकेमाध्यमसेसुनवाईकरनेवालीपीठ(बेंच)कीसंख्यामेंबढोतरीकीजाएगी,जिससेमामलोंकीसुनवाईकीसंख्याकोकुछऔरबढ़ायाजासके.
वर्तमानमेंपूरीदुनियाएकबड़ीआर्थिकमंदकीतरफ़बढ़रहीहैलेकिनभारतकेहालातउतनेख़राबनहींहैं।
जिसमेंशराबकेकारोबारियोंकोराहतदीजासकतीहै.
हालांकि,संक्रमणज्यादाहोनेकीऔरभीवजहहोसकतीहै।
तुर्कीऔररूसकीफ़ौजनेक्षेत्रमेंनियंत्रणस्थापितकरनेकोलेकरआपसमेंबेहतरसमन्वयभीस्थापितकिया.
इससेअबतक1,475मौतेंहुईहैं.
यूनिवर्सिटीऑफवॉशिंगटनकेमॉडलकेमुताबिकअगस्तकीशुरुआतीमहीनेतकअमेरिकामेंकोरोनावायरससेमरनेवालोंकीसंख्या68,800पहुंचसकतीहै।
इसकेबादगुजरातमें4,721,दिल्लीमें3,738औरमध्यप्रदेशमें2,719मामलेहैं.
उन्होंनेकहाकिकिसानऔरसरकारकीस्थितिभारतपाकिस्तानकीतरहहोगईहै.
अमेरिकीराष्ट्रपतिनेकहाकिअमेरिकामेंभारतीयमूलकेलोगोंनेवहांकेविकासमेंबड़ारोलनिभायाहै.
इसकेबादमैदानमेंकप्तानस्टीवस्मिथउतरेलेकिनउनकीख़राबफ़ॉर्मकासिलसिलाटूटानही.
अक्सरदेखाजाताहैकिलोगऑफ़िसजातेवक़्तऔरगाड़ीमेंतोमास्कलगाएरहतेहैंलेकिनऑफ़िसमेंघुसतेहीइसेहटादेतेहैं.
हमनेजीवीकेईएमआरआईकेसीओओपी.
दंगेकेवक्तवोघरपरथे.
हालांकियेसोलरप्लेटखरीदनेलायकपैसेभीसभीकेपासनहींहैं.
वहीं,नईदिल्लीकेरोहिणीइलाकेमेंदिल्लीपुलिसकेसाथकानूनव्यवस्थामेंतैनातएकआईटीबीपीकंपनीके2जवानोंकापूर्वमेंकोरोनाकाटेस्टपॉजिटिवआयाथा.
सदस्यकेअनुसारइसयोजनाकेअंतर्गतअबतक24राज्यऔरकेंद्रशासितप्रदेशशामिलहुएहैं.
इसकेबादतुरंतपूरेशहरकीआबादीकाटेस्टकियागयाऔरजल्दीहीसंक्रमणपरफिरसेकाबूपालियागया.
येजिराफ़वहांकीबरिंगोझीलमेंपानीकेस्तरकीवजहसेएकटापूमेंफंसगएहैं.
कोरोनाकाकहरअभीखत्मनहींहुआहै,लेकिनहमघरमेंबैठनहींसकतेहैं.
आखिरकारभारतलौटतेहीवाडेकरनेक्रिकेटसेसंन्यासकीघोषणाकरदी,जबउन्हेंपताचलाकिउनसेवेस्टजोनकीकप्तानीछीनलीगईहै.
अंतिमचारमेंड्रयूमैकइंटायरकेसाथरैंडीऑर्टन,रोमनरेंसऔरऐजरहगएथे.
दीपिकाकीछपाककेट्रेलरकोसोशलमीडियापरकाफीअच्छारिस्पॉन्समिलाहैऔरदेखनायेहोगाकिफिल्मकोबॉक्सऑफिसपरक्यारिएक्शनमिलताहै.
कविताबोलींअलीस्मॉलटाउनगुंडाहै.
चीननेपूर्वीलद्दाखमेंतेवरदिखाएतोभारतचौकन्नाहोगया।
पहलीएफआईआरमेंतीनलोगोंकेखिलाफनामजदशिकायतकीगईहैइनमेंकांग्रेसविधायकभंवललालऔरगजेंद्रसिंहकेसाथतीसरेशख्ससंजयजैनकानामशामिलहै।
कपलने2011मेंअपनेपहलेबच्चेकास्वागतकियाथा.
नोएडादिल्लीबॉर्डरपररैंडमटेस्टिंगशुरूहोगयीहै.
ऐसेमेंदोनोंदेशोंकेबीचजलक्षेत्रकोलेकरजटिलविवादहैंऔरकईबारदोनोंदेशयुद्धकेमुहानेतकआचुकेहैं.
कोरियामें9,976औरपुर्तगालमेंअबतक9,034केससामनेआचुकेहैं.
भारतीयजवानोंनेपाकिस्तानकीसीमामेंघुसकरआतंकियोंकेठिकानोंकोतबाहकरदियाथा.
इसटूर्नमेंटकीतैयारीकेलिएधोनीएकमार्चसेचेन्नैमेंअपनीटीमकेसाथअभ्यासभीशुरूकरदेंगे।
इससेपहलेअमेरिकीराष्ट्रपतिनेभारतीयमूलकेअमेरिकीलोगोंसेमिलेभारीसमर्थनपरआभारजतायाथा.
'सचिनजितनाप्यारकिसीकोनहींमिला'
कर्नाटकसेलेकरदूसरेकईराज्योंमेंजबसियासीसंकटआयातोइसकाउदाहरणभीदेखनेकोमिला.
यदिउम्मीदवारकोपहलीप्राथमिकताकावोटमिलजाताहैतोवोवहजीतजाताहैनहींतोइसकेलिएचुनावहोताहै.
शर्मिष्ठानेपूछा,तोदुकानबंदकरलें?
इसीदौरानइनकासंपर्कहॉस्पिटलकेमेडिकलस्टाफसेहुआजोबादमेंकोरोनापॉजिटिवपाएहैं.
संसदीयचुनावमेंमुस्लिममतदाताजोकांग्रेसकेपक्षमेंवोटकिएथे,एग्जिटपोलकेमुताबिकवहविधानसभाचुनावमेंआमआदमीपार्टीकेपक्षमेंवोटिंगकरतेदिखेहैं.
राजधानीमेंजबटेस्टिंगबढ़ीतोएक-एकदिनमेंकरीब4हजारतकसंक्रमितलोगसामनेआए।
भगवानगणेशकेमंदिरमेंएकजटावालानारियलऔरमोदकप्रसादकेरूपमेंलेकरजाएं.
यहाँ20अक्तूबरकोहीडाकसेआएमतपत्रोंकीगिनतीशुरूहोगईथी.
'क्लीनयोरप्लेट'केनामसे.
इनकीजगह300केकरीबएनसीसीकैडेट्सकोसोशलडिस्टेंसिंगकाध्यानरखतेहुएबुलायाजासकताहै.
लॉकडाउनकेदौरानलोगोंकोबैंकसेलिएकर्ज़परराहतदेनेकीभीबातकहीगई.
अधिकटिकाउहोनेकेलिए,हमेंअपनीपैदावारकीचीज़ोंकाअधिकसेअधिकउपयोगकरनेकीआवश्यकताहै.
इनकेंद्रशासितप्रदेशोंऔरराज्योंमेंकिसानोंकोप्रधानमंत्रीकिसानसम्माननिधिकेतहतहरसाल6000रुपयेपानेकेलिएअपनेबैंकखातानंबर,आधारनंबर,खेतकाखसरानंबरसमेतअन्यजानकारियांसरकारीअधिकारियोंकोदेनीपड़तीहैं.
मोदी-शाहकीजोड़ीकेसामनेकेजरीवालनेयहकरिश्मादूसरीबारदोहरायाहै.
इसट्विटरवॉरपरऐक्टरनेहंसतेहुएकहा,'लड़ाईहोरहीहै?
गुडन्यूजकेजरिएदर्शकोंकोगुदगुदानेकेबादबॉलीवुडस्टारअक्षयकुमारजल्दहीपड़ेपर्देपरफिरसेवापसीकरेंगे.
लोमड़ीकोजगानेकेलिएआवाजलगाईगई,उसपरपानीफेंकागयालेकिनलोमड़ीहिलीतकनहींलेकिनजैसेहीलोगवहांसेगएतुरंतवोफरारहोगई.
भारतआनेसेपहलेवहपैसातोजमाकरें.'
सीबीआईऔरईडीकेसाथहीअबइसमामलेमेंड्रगऐंगलकीजांचनारकोटिक्सब्यूरोकरेगी।
लेकिनक्याआपनेश्मशानपरचिताओंकेभस्मसेहोलीखेलनेकेबारेमेंसुनाहै?
धीमीपिचोंपरचेन्नईकेस्पिनरोंकाअटैकनिर्णायकसाबितहोसकताहै.
ऐसेमेंदेखनाभीअहमहोगाकिप्रधानमंत्रीमोदीद्वाराइसविषयपरभीराज्योंकेमुख्यमंत्रियोंसेचर्चाकीजासकतीहै।
गौरतलबहैकिनेशनलस्कूलऑफड्रामादेशकेसबसेलोकप्रियथियेटरइंस्टीट्यूटमेंशुमारकियाजाताहै.
प्रोफेसरबेलिसकहतेहैं,"येतयकरनाकिकौनसीबीमारीमहामारीकारूपलेसकतीहै,द्वितीयचरणकाकामहै.
इसकेजवाबमेंअनुरागठाकुरनेकहाकिइसमेंछुपानेकीकोईबातनहींहै.
उनकेलिएख़तराकईगुनाबढ़गयाहैलेकिनवहडरनेवालीलड़कीनहींहैं.
टाइमदोगुनाहोगया,इससेतोपाठ्यक्रमपूराहोनेमेंबहुतज़्यादाटाइमलगेगा."
कोविडकेबाददुनियाकोजोअमेरिकामिलेगावहपहलेसेकितनाफर्कहोगायहकहनामुश्किलहैलेकिनजोचीनमिलनेवालाहैवहपहलेसेबिल्कुलअलगहोसकताहै.
विश्वबैंकसमूहकेउपाध्यक्षसेलापेज़रबाशियालूनेकहा,"यहएकचिंताजनकबातहै,क्योंकिइससंकट(कोरोनामहामारी)काअसरलंबेसमयतकरहेगाऔरहमेंवैश्विकस्तरपरचुनौतियोंकासामनाकरनापड़ेगा."
मेडिकलस्टॉफइतनीगर्मीमेंपीपीईकिटपहनेहुएइसकोचमेंरहेगाउससेउसकोभीप्राब्लमहोगी,पेशेंटकोभीप्राब्लमहोगी."
सीरीजकाट्रेलरवायरलहोचुकाहै.
राकेशरोशनबोले-मेरीपत्नीकीतरफसेअपनेहाथोंपरखुदराखी.
उन्होंनेकहाकिबिहारकेअगलेसीएमनीतीशकुमारहीहोंगे.
औरअपनीइसयोजनाकेमुताबिकअशरफ20फरवरीकोमुंबईपहुंचगए.
बीजेपीनेसीएए-एनआरसीकेखिलाफशाहीनबागमेंचलरहेआंदोलनकोदिल्लीमेंचुनावीमुद्देकेतौरपरभुनानेकाफैसलाकियाहै.
जवाबमेंहैदराबादने20.0ओवरमें7विकेटकेनुकसानपर174रनबनाएहैं।
पार्टीकार्यकर्ताओंनेइसबड़ीजीतपरजश्नसड़कोंपरमनानाशुरूकरदियाहै।
सबकीनिगाहेंअमेरिकाकेचारराज्योंपरटिकीहैं,जिनकीगिनतीसेतयहोजाएगाकिसबसेताकतवरदेशकाबिगबॉसकौनहोगा.
वहींगैर-खाद्यवस्तुओंकेदाम2.85फीसदीऔरखनिजोंकेदाम9.11फीसदीबढ़गए.
पोंपियोनेकहा,'चीनीसेनापीएलएनेभारतकेसाथतनावकोबढ़ादियाहैजोदुनियाकीसबसेबड़ीआबादीवालालोकतंत्रहै।'
वीडियोकेशुरुआतमेंएकव्यक्तिकहताहै:"मेरानामसईदहमीदहैऔरयहमेरीबेटीमोहसीनाहै.
हमेंसंक्रमणसेरिकवरहुएलोगोंकीभीपहचानकरनेकीज़रूरतहैताकिउन्हेंकामपरभेजाजासके."
एकप्रवक्तानेएएफपीकोबतायाकिबीयरकीसप्लाईकरनेकेलिएजहाजसेकोईसामानउतारनानहींपड़ा.
इसकेबादवहविवादोंमेंआगएथे।
इसकेबादचर्चाशुरूहुईकिक्यादिल्लीमेंबढ़तेमामलोंकोदेखतेहुएदोबारालॉकडाउनलगानेकीज़रूरतपड़ेगी?
उनकायहनिरीक्षणकईमायनोंमेंमहत्वपूर्णऔरविरलेमानाजारहाहै.
इसकेबाददोनोंपीएममोदीसेमिलनेकेलिएपहुंचगए।
अबतक1,694लोगोंकीमौतहोचुकीहै।
मध्यप्रदेशकेआगरविदानसभासीटसेविधायकमोहरऊंटवालकालंबीबीमारीकेबादनिधनहोगयाहै.
यहकैफेभारतीय-चीनीभोजनपरोसताहै.
प्रशासनकादूसराहीख़ौफथा.
बादमेंइनपत्रकारोंनेअपनेदूतावाससेमददमांगीऔरऑस्ट्रेलियाईकूटनयिकोंकीपाँचदिनोंतककीगईकोशिशकेबादपत्रकारोंकोबाहरनिकालाजासका.
इसकेज़रिएबीजेपीसरकारमुख्यधाराकेराजनेताओंकोधमकियांदेकरऔरख़तरोंकोदिखाकरअपनीबातमनवानाचाहतीहै."
गानागुजरातीमेंहैऔरइसकेबोलहैं''हुमानूछुआभारतमारो.'
दीपिकापादुकोणकेविरोधमेंक्योंट्रेंडकररहाहै'राजेश'?
दुनियाभरके39फ़ीसदीक़र्ज़डॉलरमेंदिएजातेहैं.
इसेछिपानेकीज़रूरतनहींहै,इससेनुकसानहीहोगा.
हालांकि,कारणचाहेजोभीरहेहोंलेकिनदुब्बकाकीजीतकाएकबड़ासांकेतिकमहत्वहै.
केहरियाणाअध्यक्षएडवोकेटराजीवगोदारानेशराबफैक्ट्रियोंकोलॉकडाउनखत्महोतेहीचालूकरनेकोलेकरहरियाणासरकारकेआदेशोंकोशराबकंपनियोंऔरशराबठेकामालिकोंकेदबावमेंलियागयाफैसलाबतायाहै.
सरकारनेटेस्टिंगकेलिएपहले200एंटीजनकिटमंगाईहै.
वेएकधर्मनिरपेक्षशासकथेऔरइसीनीतिपरसमस्तजनताकोएकहीदृष्टिसेदेखतेथे।
पहलेघोषणाऔरभुगतानदोनों31दिसंबर,2020तककियेजानेकीजरूरतथी.
बेगूसरायमेंमुसलमानोंकोलेकरजोचर्चाइनदिनोंसबसेआमहैवोयेकिवहीइसबीमारीकोज़िलेमेंलेकरआएहैं.
कांग्रेसइसबारभीबुरेदौरसेवापसनहींआसकी।
सोनेकीछुरीपेटपरखानेकेलिएनहींहोती.
इसनक़्शेमेंगिलगितबल्टिस्तानकोभीसाफ़तौरपरपाकिस्तानकाहिस्सादिखायागयाहै.
इससेवैश्विकस्तरपरअरबोंडॉलरकानुकसानहुआ.
'सरकारदेरसेजागी,इसकेपीछेजनताकीलगातारमांगहै'
मौजूदावक्तकीबातकरेंतोफाइजरइंडिया,सीरमइंस्टीट्यूटऑक्सफोर्डवैक्सीनकोविशील्ड,औरभारतबायोटेककीकोवैक्सीनआपातस्थितिमेंप्रयोगकेलिएअनुमतिपानेकीदौड़मेंहैं.
आपकीपीआरटीमकाफीदेरसेजागीहै।
उन्होंनेदेशकेअलग-अलगराज्योंमेंअपनीसेवादी.
मुंबईकेकईइलाकेबुधवारकोतालाबजैसेनजरआए.
इसबारबीजेपीकेखातेसेदो-दोउप-मुख्यमंत्रीहोंगे.
बिहारकेपूर्वउपमुख्यमंत्रीतेजस्वीयादवनेकहाकि15सालकेआरजेडीशासनकालकेदौरानजोभीहुआउसवक्तहुआउसवक्तहमछोटेथेऔरसरकारमेंक्याहोरहाथाकुछनहींजानतेथे.
इसकेबादहीरोमोटोकॉर्पटॉप50डिजाइन्सकोवोटिंगकेलिएअपनीमाइक्रोसाइटपरपोस्टकरेगी.
अमेरिका-निर्मितइसहेलिकॉप्टरकेभीतरसलीकेसेभरेकार्डबोर्डकेकार्टनरखेहैं.
उनकेबाएंहाथकेनाखून10फीट2इंचलंबेहैं,जबकिदाएंहाथमें9फीट7इंचकेनाखूनहैं.
राज्यमेंनेतालगातारकहरहेहैंकिअबकिसीयुवानेतृत्वकीजरूरतहैऔरहारकाठीकराकमलनाथपरफोड़रहेहैं।
इंडियनइंस्टीट्यूटऑफ़पब्लिकहेल्थ(आईआईपीएच),गुड़गांवकीकराईएकस्टडीकेमुताबिक,देशकी71फीसदीआबादीकेग्रामीणइलाकोंमेंमौजूदहोनेकेबावजूदइनइलाकोंमेंडॉक्टरोंऔऱनर्सोंकाअनुपातक्रमशः34फीसदीऔर33फीसदीहै.
लेकिनइसबीचशरजीलकानयावीडियोसामनेआयाजोदिल्लीकेजमियाकाहै.
अबआपकोयेछूटछोड़नीहोगी.
रूसीविशेषज्ञआंद्रेईफ्रोलोवकेअनुसार,आर्मीनियानेहालमेंमानवरहितविमानोंकीख़रीदनहींकीहै.
दिल्लीसरकारकेफैसलेपरकन्हैयाकुमारनेभीप्रतिक्रियाजाहिरकीहै.
ज्योतिरादित्यसिंधियावैसेभीबीजेपीकेसाथनहींजासकतेक्योंकिउन्हेंतोकुछमिलनेवालाहैनहीं।
कार्यस्थलपरपदोन्नतिकायोगहै.
देखनाहोगाकिखानविशाल-मधुरिमाकेमामलेकोकैसेहैंडलकरतेहैंऔरदोनोंकेबीचहुईलड़ाईमेंकिसेदोषीठहरातेहैं.
सनराइजर्सनेआखिरीलीगमैचमेंमंगलवारकोमुंबईको10विकेटसेहराकरप्लेऑफमेंजगहबनाई.
उन्होंनेकहा,"इससेमेस्टरकोईखासपढ़ाईनहींहोसकीहै।
हांवोसभीतरीक़ेएकदूसरेकोगलेलगाने,एकदूसरेकेगालसेगालमिलाकरअपनेजज़्बातज़ाहिरकरनेजितनेताक़तवरनहींहोंगे.
मसलनएकसीनमेंहमलेकेबादटूटचुकीमालती(दीपिका)अपनासारापुरानासामान,चमकीलेकपड़े,झुमकेफेंकदेनाचाहतीहै.
हमसोनहींरहेहैं।'
साथहीउन्होंनेयाददिलायाकिटैक्सपेयरकोटैक्सइसलिएदेनाहैक्योंकिउसीसेसिस्टमचलताहै.
घरमेंबूढ़ेमाता-पिताऔरएकबहनहै.
आपकाभाग्यभीसाथदेगा.
विभागकेमुताबिकइससालमॉनसूनसामान्यरहेगा.
अपराधियोंकापतालगानाइतनाकठिननहींहै.
इसफैसलेकेबादचीनकीउड़ानेंअमेरिकामेंप्रवेशनहींकरपाएंगी.
अनिलकोहलीकीउम्र52वर्षथीऔर13अप्रैलकोकोरोनापॉजिटिवपाएगएथे,जिसकेबादउन्हेंअपोलोअस्पतालमेंभर्तीकरायाथा.
शीरिनमज़ारीकाकहनाथा,"विदेशमंत्रालयकामकरता,तोदुनियाकश्मीरपरहमारीबातज़रूरसुनती.
मार्बलबेल्टकीपूरीज़मीनहीसंगमरमरसेअटीपड़ीहै।
एक्ट्रेससनाखाननेग्लैमरइंडस्ट्रीछोड़नेकाऐलानकरदियाहै.
ईवीएममामलेकेसंबंधमेंजबराजठाकरे,ममताबनर्जीसेमिलेथेतबअमितठाकरेभीउनकेसाथथे.
शुरूमेंइसभवनकानिर्माणमेडिसीपरिवारकेलिएकियागयाथा।
मोटरसाइकिलपरसवारदोयुवकोंनेएकलड़कीकामोबाइलफोनछीननेकीकोशिशकी.
वहकेंद्रीयखाद्यएवंप्रसंस्करणउद्योगमंत्रीथीं.
इसदिशामेंआगेबढऩेकेलिएयहआवश्यकभीहै,क्योंकिफिलहालभारत4जीउपकरणोंकानिर्माणकरनेमेंसक्षमनहींहै।
पिछलेएकसालकेदौरानसुशांतसिंहराजपूतनेखुदकोबाहरीदुनियासेपूरीतरहसेकाटदियाथा।
ट्रंपकीयात्राकेमद्देनजरएयरपोर्टकेरास्तेमेंपड़नेवालेपेड़ोंकीभीधुलाईकीगईहै.
जबकिमोहम्मदजुनैदसिद्दीकी,शेखसैदुज्जम्मान,मोहम्मदराशिदऔरइमरानअहमदट्रस्टकेसदस्यबनाएगएहैं.
मुजीबगेंदबाजहैंलेकिनजबउन्होंनेयेरिवर्सस्वीपशॉटखेलातोसभीलोगअसमंजसमेंपड़गए।
चैटमेंदीपिकापादुकोणनेअपनीमैनेजरकरिश्मासेड्रग्सकोलेकरबातकीथी.
बतायाजारहाहैकिअयोध्याकोअधिकसुंदरऔरआधुनिकबनानेकेलिए360करोड़रुपयेकीपरियोजनाएंपहलेशुरूकीजाचुकीहैं.
लेकिनकेंद्रकेदिशानिर्देशोंसेअलगकेरलनेमोबाइलरिपेयरिंगजैसीमरम्मतकीदुकानोंकोभीखुलनेकीअनुमतिदेदीहै.
अबवेराजकुमाररावकेअपोजिटफिल्मरूहीआफ्जामेंनजरआएंगी.
कोरोनामेंरिकवरीरेटजो25मार्चको7.1प्रतिशतथा,वोआजकेअनुसार57प्रतिशतहै.
बाबरीढांचागिरानेमेंकोईपूर्वनियोजितषड्यंत्रनहींथा."
इनमेंहाइड्रोक्सीक्लोरोक्विनकाइस्तेमालऔरसोशलडिस्टेंसिंगजैसेमुद्देभीशामिलथे.
पितृविसर्जनअमावस्यापरकैसेदेंपितरोंकोविदाई?
टक्करसेउसकीटांगकटगईऔरजानचलीगई.
उन्होंनेचेतायाकिअगरभीड़मेंशामिलएकभीव्यक्तिकोकोरोनाहुआ,तोसभीलोगकोरोनाकीचपेटमेंआजाएंगे.
बेटीकीशादीरद्दहोनेकेबादबन्नेख़ानेअपनेछोटेभाईसेबातकी.
हालांकिअभीअसलचुनौतीबाकीहै।
पुलिसकोमाजरासमझनेमेंदेरीनलगी।
स्वास्थ्यमंत्रीकादावाहैकिइसआपदामेंक्वारनटीनकेलिएलोगोंकोरखेजानेकेलिएभीसरकारकेपासपर्याप्तव्यवस्थाहै.
जिसवक़्तयहघटनाहुई,उसवक़्तएसडीएमऔरपुलिसक्षेत्राधिकारीसमेतकईबड़ेअधिकारीभीवहांमौजूदथे,बावजूदइसकेमुख्यहमलावरवहांसेभागनिकला.
मुख्यमंत्रीममताबनर्जीनेतूफ़ानकेकारणहोनावालेजान-मालकेनुक़सानकोदेखतेहुएममताबनर्जीनेप्रधानमंत्रीनरेंद्रमोदीसेबंगालकादौराकरनेकीअपीलकीथी.
अधिनियममहिलाओंकोनकेवलशारीरिकहिंसाकेिखलाफहीसुरक्षाप्रदाननहींकरताहै,बल्किहिंसाकेअन्यरूपों-भावनात्मक,मौखिक,यौनऔरआर्थिकदुरुपयोगसेभीसुरक्षाप्रदानकरताहै।
मास्क,सैनिटाइजर,हाइजीनऔरसोशलडिस्टेंसिंगकेनियमोंकापालनकरनेकेबावजूदबाहरखानासुरक्षितनहींमानाजारहाहै.
बाबरीमस्जिदढहाएजानेकेमामलेकीजांचकेलिएगठितलिब्रहानआयोगने17वर्षोंकेबादअपनीरिपोर्टप्रधानमंत्रीमनमोहनसिंहकोसौंपी.
भारतमेंभीकोरोनाकाहमलाफिरसेतेजहुईहै.
लाखोंकीसैलरीमेंविकासदुबेके4खजांचीकरतेथे'ब्लैकगेम.
कन्या-नौकरीमेंसमस्याआसकतीहै.
ट्रकवाला,एकआदमीपर2500रुपयेकीमांगरहाहै.
कोरोनामहामारीकीक़ीमतयेमज़दूरचुकारहेहैं.
सरकारकायहफैसलानिशिकांतमोरेपरएफआईआरदर्जहोनेकेदोसप्ताहबादआयाहै।
साल2018केकान्सफिल्मफेस्टिवलमेंइसकालुकलॉन्चकियागयाथा.
हालाँकि,जम्मू-कश्मीरकीभारतीयजनतापार्टीकीइकाईकाकहनाहैकिसुरक्षाबलोंकाहटायाजानाहालातकेठीकहोनेकीओरइशाराकरताहै.
रिपोर्टकेमुताबिक“शिनजियांगमेंप्राकृतिकजनसंख्यावृद्धिमेंनाटकीयरूपसेगिरावटआईहै;2015और2018केबीचदोसबसेबड़ेउइगरप्रीफेक्चरमें84%तकविकासदरगिरीऔर2019मेंकईअल्पसंख्यकक्षेत्रोंमेंऔरगिरावटआई.
आपकोबतादेंकिइसमामलेमेंमेंपायलटखेमेकेवकीलनेकलसुनवाईमेंअसमर्थताजताईथी,जिसकेबादआजहीइसमामलेमेंसुनवाईदेरशामकोहोनेकीबातकीजारहीहै।
पीएमनेकहाकियेकिसानोंकीरक्षाकोढिंढोरापीटरहेहैं,लेकिनबिचौलियोंकासाथदेरहेहैं.
करणअपनेबच्चोंकेवीडियोभीलगातारशेयरकररहेहैं.
चीनकेवुहानसेशुरूहुएकोरोनानेदुनियाकेकईदेशोंमेंपैरपसारलियाहै.
कुछअन्यकामाननाहैकितेजीसेफैलरहेवायरसकेकारणखेलोंकोरद्दयास्थगितकियाजासकताहैयाफिरइन्हेंकिसीअन्यशहरमेंआयोजितकियाजासकताहै।
इससंकटकेबीचपिछलेकरीबदसदिनसेहररोजपेट्रोल-डीजलकेदामोंमेंबढ़ोतरीकीजारहीहै.
शनिकीसाढ़ेसातीकाप्रभावसकारात्मकरहनेवालाहै.
सितमयेकिनएसालपरभीइससेनिजातमिलतीनहींदिखती.
उन्हेंमेडिकलकॉलेजमेंरेफरकियागयाहै।
राज्यमें710नएकेससामनेआएहैं.
मौजूदाविधायकसंख्याकेआधारपरकांग्रेसकेखातेमेंदोसीटेंजानीतयहैंऔरपार्टीकोअपनेप्रत्याशियोंकेनामअगलेदोदिनमेंतयकरनेहोंगेक्योंकिनामांकन13मार्चतकहोंगे।
हाथरसकेइसचर्चितकांडमेंअबकईथ्योरीसामनेआनेलगीहै,जिसेदेखतेहुएसीबीआईकीजांचकोकाफीमहत्वपूर्णमानाजारहाहै।
कोरोनावायरससेजूझनेकेबीचएकबड़ीचुनौतीबायोमेडिकलवेस्टयानीउपचारसेजुड़ेसामानकेकचरेकोसुरक्षिततरीकेसेनष्टकरनेकीभीहै.
दुर्रानीनेकहा,पिछलेसालपांचअगस्तकोकश्मीरकाविशेषदर्जाखत्मकरभारतनेअपनीछुट्टीकरलीहै.
पिछलेमहीनेहीकराचीमेंएकबच्चेपरईशनिंदाकाआरोपलगाकरमंदिरमेंतोड़फोड़कीगईथी।
विवादितमुद्दोंमेंकोरोनावायरसकीउत्पत्ति,दक्षिणाीचीनसागरमेंअमरीकाकासैन्यअभ्यास,हॉन्गकॉन्गकानयासुरक्षाक़ानूनऔरतिब्बतकामुद्दाभीशामिलहै.
अपनीकमाईकेअनुसारखर्चोंपरनियंत्रणरखें.
सोमवारशामकोताजमहलकादीदारकरनेकेबादडोनाल्डट्रंपअपनीपत्नीकेसाथदिल्लीआएंगे.
हमारेपासआर्मीनियासेज्यादासंसाधनहैं.
अबइसीदौरानअमिताभनेखुदकेनामसेजुड़ाहुआएकदिलचस्पकिस्साशेयरकिया.
मगरमहिलावबालविकासमंत्रालयनेलॉकडाउनमेंआँगनबाड़ीकेंद्रबन्दकरदियेऔरआँगनबाड़ीकार्यकर्ताओंकोलाभार्थियोंकोघर-घरजाकरराशनवितरितकरनेकेआदेशजारीकरदिये।
इसीडार्कमैटरकीवजहसेमिल्कीवेआकाशगंगाटूटरहीहै.
कनाडा,रूसऔरपेरूभीबड़ेउत्पादकहैं.
येएकहॉररकॉमेडीफ़िल्महैजोसाल2011कीतमिलफ़िल्म'मुनी2:कांचणा'कीहिंदीरीमेकहै.
मेरादिलड्रमकीतरहजोर-जोरसेधड़करहाथा.
दिल्लीमेंहोनेवालीइसबैठकमेंश्रीरामजन्मभूमितीर्थक्षेत्रट्रस्टकेसभीसदस्योंकेसाथरामजन्मभूमिन्यासकेअध्यक्षमहंतनृत्यगोपालदासऔरविश्वहिंदूपरिषदकेअंतर्राष्ट्रीयमहामंत्रीचंपतरायभीशामिलहोंगे.
उत्तरप्रदेशमेंकोरोनावायरसतेजीसेफैलरहाहै.
पुलिसदोनोंपक्षोंसेहोरहीपत्थरबाजीकोरोकनेकीहरसंभवकोशिशमेंजुटीहै।
पाकिस्तानकेविदेशमंत्रीशाहमहमूदक़ुरैशीनेमंगलवारकोकहाकिअमरीकीराष्ट्रपतिडोनाल्डट्रंपनेभारतदौरेकेदौरानपाकिस्तानकोलेकरजोकहाहैउसकीअहमियतसेइनकारनहींकियाजासकता.
अबगोवाग्रीनजोनमेंहैऔरअभीतकयहांपरकोरोनावायरससेसंक्रमितरोगीनहींहैं.
कोरोनाकोलेकरकईतरहकेसबूतहैंकिमौसमफर्कडालताहै,अगरलोगबाहरअधिकरहतेहैंतोकोरोनाअधिकफैलताहै।
इसदौरान14घंटेकेलिएलोगोंकोघरोंकेअंदररहनेकोकहागयाथा.
न्यूयॉर्कमें1906मेंहुएप्रकोपकीशूरुआतउनसेहुई.
येपूराफीचरटिकटॉकजैसाहीहै.
देशकेअमीरमुख्यमंत्रियोंकीफेहरिश्तमेंतेलंगानाकेसीएमकेचंद्रशेखररावभीशामिलहैं.
जल्दहीइसअहममुद्देपररोडमैपकेसाथहमयुवकोंकेसामनेआएंगे।
हरमोर्चेपरगोरखारेजिमेंटकेजवानोंनेदुश्मनोंकोमुंहतोड़जवाबदियाहैऔरयहीवजहहैकिचीनकोयेगठजोड़खटकरहाहै.
दिल्लीकेतीनोंनगरनिगमोंमेंभारतीयजनतापार्टीकाबहुमतहै.
हालांकिइसएनकाउंटरकोलेकरकईसारेसवालभीउठाएजारहेहैं.
जफरसरेशवालाउनलोगोंमेंशामिलहैं,जिन्हेंपीएममोदीकेकरीबीकेतौरपरजानाजाताहै.
सीरियामेंअल-क़ायदाकीनुमाइंदगीउसकाअघोषितगुटहुर्रासअल-दीनकरताहैपरवोअपनीपैठनहींबनासका.
इतनाहीनहींलोगोंकोआपसमेंदूरीरखनेकीभीसलाहदीजारहीहै.
इससेपिछले13नवंबरकोसमाप्तसप्ताहमेंदेशकाविदेशीमुद्राभंडार4.277अरबडॉलरकीभारीवृद्धिकेसाथ572.771अरबडॉलरहोगयाथा.
हैदराबादमेंकमतीव्रतावालेधमाकेआईईडीसेकिएगएथे।
हालांकिबावजूदइसकेकुछफिल्मेंहैंजोजनवरी2021मेंसिनेमाघरोंमेंरिलीजहोंगी.
इसबीचकेंद्रीयजांचएजेंसियोंसीबीआईऔरईडीनेभीकईऑपरेशंसकेलिएतैनातअपनेफील्डअफसरोंकोवापसबुलालियाहै.
फिलहालएनआईएउससेपूछताछकररहीहै.
हिंदुस्तानमेंकोरोनावायरसकाकहरलगातारबढ़ताजारहाहै.
अमेरिकानेयहकदमऐसेसमयपरउठायाचीनकेरक्षामंत्रीजनरलवेइफंगेनेकहाकिअगरअमेरिकाकीतरफसेयुद्धकेहालतपैदाकिएगएतोपेइचिंगहरकीमतपरलड़नेकोतैयारहै।
आनंदशर्मानेकहा,'यहउनसंस्थाओंकाभीसम्मानहै,जिन्हेंभारतनेकईदशकोंमेंतैयारकियाहै,जिनमेंभारतकोदुनियाकासबसेबड़ाटीकानिर्माताबनानेकीविशेषज्ञताऔरक्षमताहै।
जरूरतपडऩेपरवेकांग्रेसऔरअन्यदलोंकेबीचराजनैतिकवार्ताकेलिएसबसेभरोसेमंदपुलकीभूमिकाभीनिभातेथे.
साल2016मेंकेंद्रसरकारनेघोषणाकीथीकिदेशमेंबीएस-5नियमोंकोअपनाएबगैरही2020तकबीएस-6नियमोंकोलागूकरदियाजाएगा.
डायरेक्टरसंजयलीलाभंसालीनेपुलिसकोबतायाकिवेसुशांतसिंहराजपूतकोअपनी4फिल्मोंमेंकास्टकरनाचाहतेथे.
वोअमेरिकीराष्ट्रपतिचुनावजीतनेकेकरीबपहुंचगएहैं.
कांग्रेसकेप्रवक्ताप्रेमचंदमिश्रानेआरजेडीकेद्वाराउनकेबिहारप्रभारीशक्तिसिंहगोहिलकेपत्रकोफर्जीकहनेपरकांग्रेसनेआपत्तिजताई.
राष्ट्रपतिमैक्रोंनेउनकीदिएबयानोंकोग़लततरीकेसेपेशकिएजानेकाभीआरोपलगाया.
उन्होंनेकहा,‘टूर्नामेंटजीतनाअलगबातहैऔरशीर्षपरबनेरहनाअलग.
ब्लैकऐसाकलरहै,जोकभीभीआउटऑफफैशननहींहोसकताऔरबॉलीवुडकेस्टार्ससमय-समयपरइसकाप्रमाणभीदेतेरहतेहैं.
आजतकसंवाददाताअशुतोषमिश्राकेसाथबदसलूकीकीगईहै.
उत्तराखंडकेपारंपरिकरास्तेसेअबआसानहोगीकैलाशमानसरोवरयात्राघटियाबगढ़सेलेकरलिपुलेखतककरीब75.54किलोमीटररोडकाकामबीआरओकररहाहै.
भीलवाड़ाकेचीफमेडिकलऑफिसरमुश्ताकअहमदनेबतायाकिपूरेशहरमेंस्वास्थ्यविभागकीटीमेंघर-घरगईहैं.
मैंकारगिलमेंलड़ेबहादुरजवानोंकोयादकरताहूं,जिनकेबादहमारीसेनामेंसुधारपरकईचर्चाएंशुरूहुईं,जिससेआजयहऐतिहासिककामहुआ.'
क्याट्रांज़िशनअवधिकेदौरानबाइडनयाउनकीटीमट्रंपकेफ़ैसलोंमेंदख़लदेसकतेहैं?
एयरइंडियाविदेशमेंफंसेभारतीयोंकोलानेकेलिएवंदेभारतमिशनकेतहतविशेषउड़ानेंसंचालितकररहीहै।
मरनेवालोंमेंफैजाननामकावोयुवकभीशामिलहैजिसकीपुलिसद्वारापिटाईकावीडियोवायरलहुआथा.
कोरोनाकीलड़ाईमेंगहलोतसरकारनेएकमिसालपेशकीथी,राजस्थानकेमॉडलकीकईजगहोंपरप्रशंसाहुईथीलेकिनअबउनकासाराजोरसरकारबचानेपरहोगा.
जूनमेंजबचीननेहॉन्गकॉन्गकेलिएनयासुरक्षाक़ानूनलागूकियातोजिमीलाइनेबीबीसीकेसाथएकबातचीतमेंचेतावनीदीथीकिहॉन्गकॉन्गभीचीनकीतरहभ्रष्टहोजाएगा.
येभीदेखनेवालीबातहोगी.
इसकेतहतअबबैंक0से0.25प्रतिशतकीब्याजदरपरक़र्ज़देगा.
नएसालकेमौकेपरदुनियाभरमेंबच्चोंनेअपनेघरवालोंऔरदोस्तोंकेसाथजश्नमनाया.
जब1980मेंऋतुइंश्योरेंसएजेंटबनींतोयेदूसरीबारथाजबउन्होंनेकिसीबिजनेसमेंहाथडालाथा.
कोरोनाकोलेकरसेलेब्सलगातारफैंसकोइससेसतर्करहनेकेतरीकेबतारहेहैं.
बजाजफाइनेंसकेअलावाटेकमहिंद्राकेशेयरभी4फीसदीसेअधिककीगिरावटकेसाथबंदहुए.
कॉन्वालेसंटप्लाज़माथेरपीमेंख़ूनकेएकघटककाइस्तेमालहोताहैजिसेप्लाज़्माकहतेहैं.
हालांकियेसारीचीजेंअभीअटकलेंहैंऔरपुलिसनेकोईआधिकारिकबयाननहींदियाहै।
दीपिकाकीमां59सालकीहैंऔरफिलहालवेघरपरहीहैंऔरउन्हेंघरपररहकरइलाजकरनेकोकहागयाहै.
इनकीबिक्रीफ़रवरीसेशुरूहोगी.
उन्होंनेनीटपरीक्षामें720मेंसे720अंकप्राप्तकिएहैं.
बादमेंउन्होंनेअरबोंडॉलररुपयेअमेरिकासेहथियारखरीदनेपरखर्चकरदिए।
हालांकि111किमीप्रतिघंटारफ्तारकीहवाएंखतरनाकहोसकतीहैं।
ब्रिटेननेफाइजरकेटीकेकी40मिलियनखुराककाऑर्डरदियाहै.
मतभेदभीरहे,फिरभीप्रयासकियाहैकिहमारेमतभेदविवादमेंनबदलें”।
सुप्रीमकोर्टने2010मेंइससज़ाकीपुष्टिकी.
जबहमग्राहककेडेबिट/क्रेडिटकार्डसेभुगतानकीसारीप्रक्रियाएँपूरीकरलेतेहैं,तबउसकेमोबाइलपरएकओटीपीआताहै,जिसेग्राहककोनचाहतेहुएभीहमेंबतानाहीहोताहै।
मामलेकाखुलासाहोतेहीपुलिसनेआरोपीमनोजकेघरकेसैप्टिकटैंककोतोड़करदेवराजकीसड़ी-गलीलाशकोबरामदकरलिया.
इससालअक्टूबर-नवंबरमेंबिहार,फिरअगलेवर्षप.बंगाल,केरल,असम,तमिलनाडुऔरपुद्दुचेरीमेंविधानसभाकेकार्यकालखत्महोनेवालेहैं।
कार्यक्रमकीशुरुआतसुबह10बजेसेहोगीऔरयहशाम7बजेतकचलेगा.
इसेबर्बादमतकरिए.
खेतोंकीमिट्टीपरतोकेमिकलकीपरतमिली.
यूपीकेबुलंदशहरसेबीजेपीविधायकवीरेंद्रसिंहसिरोहीकानिधनहोगयाहै.
"मैंनेपूछाकिक्याराम-सीताकीकास्टिंगहोगई?
तेलुगु,तमिल,कन्नड़,हिंदीऔरमलयालमभाषामेंउनकेकईबेहतरीनगीतहैं।
वेणुगोपालने21अगस्तकोसक्सेनाकोलिखेपत्रमेंकहाकिअभिनेत्रीकेबयानदोपैराग्राफ़मेंहैंजोतथ्यात्मकप्रतीतहोतेहैंऔरयहबोलनेवालेकीअपनीधारणाहोसकतीहै.
स्वास्थ्यकीदृष्टिसेनिर्मितपिचकारीमेंपर्यावरणकीसुरक्षाकाभीख्यालरखागयाहै।
इससेपहलेआरजेडीकीसरकारथीनौकरीतबभीनहींदीगईंऔरजेडीयूकेसाथसरकारमेंरहतेहुएभीतेजस्वीयादवनेयुवाओंकोरोजगारक्योंनहींदिया.
महामारीकारूपलेचुकेकोरोनावायरसकेप्रकोपसेदुनियाभरमेंआमलोगोंकेसाथ-साथखासलोगभीबचनहींपारहेहैं।
अगरवायेंहाथऔरजबडेंमेंदर्दकेसाथघबराहटहोतोउसेनजरअंदाजनाकरेंक्योंकियेहार्टरोगकेहीलक्षणहै।
हमस्थितिपरलगातारनज़रबनायेरखेंगे।
आपकेनएउत्तरप्रदेशमेंगुलामीकीमानसिकताकेप्रतीकचिन्होंकाकोईस्थाननहीं.
यहप्रस्तावध्वनिमतसेपारितहोगया।
प्रधानमंत्रीआवासयेाजनाकेतहतमकानबनायेजानेकीशुरुआतभरकीहीतस्दीकहोतीहै।
बहरहालहमनेफॉसिलकीइसनईकारिव्यूकियाहैऔरआपकोबतातेहैंकियेकैसाहै.
महुआमोइत्रानेकहाकिआदरणीयप्रधानमंत्रीनरेंद्रमोदीकासंबोधनसुनरहीहूं.
दिल्लीकातापमान30-35डिग्रीहोतेहीइसवायरसकाअसरकमहोनाशुरूहोजाएगा।
अलीगढ़:जूलरीशॉपमेंदाखिलहुए,सैनेटाइजरलगाया,फिर.
पोस्टमॉर्टमरिपोर्टमेंछात्राकीमौतआंतफटनेकेकारणहोनेकीजानकारीसामनेआईथी.
मनोजवाजपेयीऔरजितनेभीकलाकारोंकेनामलिएजारहेहैं,इनसबकीयात्राविलक्षणरहीहै.
उत्तरप्रदेशकेसहारनपुरमेंकोरोनाकेपॉजिटिवकेसबढ़नेकेसाथहीजिलाप्रशासननेलॉकडाउनकोलेकरबड़ानिर्णयलियाहै.
बतायाजारहाहैकिवहशालीमारसेअपनेघरबीगार्डेनकीओरजारहेथे.
यहसबअफवाहहै।
अग्रवालनेजवाबदिया,"यह8/9या11अगस्तकेलिए1.75लाखरुपयेहै.
हालांकियहमीटिंगआधिकारिकतौरपरकहींदर्जनहींहुईलेकिनएस.
निलंबनपरप्रतिक्रिया,न्यूजब्रॉडकास्टर्सअसोसियेशन(एनबीए)नेनिर्णयकासहीदिशामेंएककदमकेरूपमेंस्वागतकियाहै।
इसपूरीप्रक्रियाकीवीडियोग्राफ़ीभीकराईजाएगी.
येपहलीबारथाजबसलमाननेप्रभुदेवाकेसाथकामकियाथाऔरइसफिल्मकोसलमानकेकरियरकाटर्निंगप्वाइंटभीमानाजाताहै.
इसकामनेमहिलाओंकीज़िंदगीकीबोझिलबनादियाथा.
वहपिछले8सीजनसेअपनापहलामैचनहींजीतसकीहै।
इनमें30लोगोंकीमौतहुईहै,28मरीजठीकहोचुकेहैंऔरउन्हेंअस्पतालसेछुट्टीमिलीहै।
उनकाव्यक्तिगतआजादीकोलेकरमजबूतभरोसाहैऔरवेरिपब्लिकनउम्मीदवारोंकोहजारोंडॉलरदानदेचुकेहैं.
इसकेअलावाकर्नाटकनेभीअपनेसेसटेराज्योंकेबॉर्डरबंदरखेहैं.
जामियाकेछात्रोंनेजिसतरीकेकासंयमदिखायाहैवोकाबिलेतारीफहै.
इसतरह,देशमेंलगातार40दिनोंकालॉकडाउनहै.
श्वेतानेइससेपहलेभीभाईकेसाथएकफोटोशेयरकीथी,जिसमेंदोनोंबेहदखुशनजरआरहेथे.
वहसाल2003सेकोटकमहिंद्राबैंककानेतृत्वकररहेहैं.
फिरजबयेअश्वेतसैनिकअपनेवतनलौटेतोउन्होंनेअपनेलिएबराबरीकेनागरिकअधिकारोंकीमांगउठाई.
इसकेबाददुनियाभरकेचिड़ियाघरोंमेंजानवरोंकेजरूरीगाइडलाइनकापालनकरनेकोकहागयाथा।
कोरोनावायरसमहामारीकाअसरसिर्फदेशहीनहींबल्किदुनियाकेहरदेशमेंदिखरहाहै.
जिसबेशर्मीकेसाथजोसियासीलोगसाम्प्रदायिकधु्रवीकरणकापत्ताखेलरहेहैं,वेआिखरराहतकार्योंमेंनज़रक्योंनहींआते?
इसलिएघरमेंकार्पेटकीजगहहार्डसरफेसवालाफ्लोरबिछवाएं.
हालांकियेअलगबातहैकिकोरोनामहामारीकेचलतेविजयेंद्रभूमिपूजनकार्यक्रममेंशामिलनहींहोपाएंगे.
पहलेहीएकयाचिकाजोशीनेदायरकीथीलेकिनउसेबादमेंवापसलेलियागयाथा।
वेदांतास्टरलाइटहिंसा:'पुलिसनेसामनेसेगोलीमारी'
विवेकवत्सबतातेहैं,"इनमेंसेकईदिहाड़ीमज़दूरोंकेपासकोईदस्तावेज़नहींहैऔरनाहीउन्हेंयहपताहैकिउन्हेंकहांजानाहै,किससेमददमांगनीहै."
उसकेबादसाफ़होजाएगाकिकिसनेहेटस्पीचदीऔरकौनदेशद्रोहीहै."
मल्लिकामेरीहीरोईनहैं.
पालमसेबीजेपीनेविजयपंडितकोआपनेभावनागौड़कोउम्मीदवारबनायाथा.
बेरूतमेंजगह-जगहविरोधप्रदर्शनचलरहेहैं.
सरकारइसेकृषिसुधारमेंअहमकदमबतारहीहै,लेकिनकिसानसंगठनइसकेखिलाफहैं.
अम्फानचक्रवातसेप्रभावितपश्चिमबंगालकाप्रधानमंत्रीनरेंद्रमोदीनेशुक्रवारकोहवाईदौराकिया।
इसकेबादकांग्रेसअध्यक्षसोनियागांधीनेतीनसदस्यीयसमितिगठितकरनेकाफैसलाकिया।
राजस्थानकीसीमाओंकोसीलकरनेकाआदेशऐसेसमयआयाहै,जबराज्यमेंकांग्रेससरकारगिरानेकीकोशिशोंकामामलासामनेआयाहै.
हालांकिबादमेंआजतककेसाथखासबातचीतमेंउन्होंनेकहाथाकिमैंनेफ्रांसहिंसाकोजायजनहींठहरायाथा.
पांचओवरकेबाददिल्लीकास्कोरथाएकविकेटपर42रन.
येशब्दहैंसेनामेंलांसनायकरहेकेजिन्होंनेकरगिलविजयदिवसकेमौकपरआजतकसेभारतीयसेनाकेविजयकीशौर्यगाथाकोसाझाकिया.
हमारीजानकारीमेंआयाहैकिरणजीतकाअपनीपत्नीसेभीविवादथाऔरइनकीपत्नीनेगोरखपुरमेंइनकेखिलाफमहिलाथानेमेंतहरीरभीदीथी।
लेकिनमलेशियामेंउनकीउपस्थितिधार्मिकसमूहोंमेंमनमुटावपैदाकरतीहुईनज़रआरहीहै.
केंद्रीयगृहमंत्रालयनेसभीराज्यसरकारोंकोइसबारेमेंलिखाहैकिलॉकडाउनमेंराहतजरूरदीगईहै,लेकिनराज्यसरकारगृहमंत्रालयकीगाइडलाइंसकोदरकिनारकरप्रतिबंधोंकोकमनहींकरसकतीहैं.
जिनलोगोंकीमौतहुईवोबालकनीमेंबैठेथे.
रजककोतेजस्वीयादवनेपार्टीकीसदस्यतादिलाई.
अमेरिकामेंकोरोनावायरसकोफैलनेसेरोकनेमेंबुरीतरहनाकामरहेराष्ट्रपतिडोनाल्डट्रंपअबकरीबसेइसखतरेकोमहसूसकरनेलगेहैं.
सुसाइडकरनेवालोंमेंमेडकजिलेकेनिवासीएड्डुश्रवणयादव(23),सिद्दिपेटकीकिरणिमोनिका(28)औररंगारेड्डीजिलेकेपीसुनील(29)शामिलहैं.
इससेपहले30जूनतककेलिएलॉकडाउनबढ़ायागयाथा।
लेकिनकोरोनामहामारीनेसबकुछबदलकररखदिया.
मैंसार्वजनिकरूपसेबोलनानहींचाहता.
येउनकीओरिजनिलपार्टीहै,जिसनेप्रचंडकीपार्टीसेमर्जरकियाथा.
रोज़ी-रोटीअधिकारअभियानकेकार्यकर्ताओंनेझारखंड,मध्यप्रदेश,उत्तरप्रदेश,गुजरात,तमिलनाडु,दिल्ली,छत्तीसगढ़,राजस्थानऔरपश्चिमबंगालआदिराज्योंके3,994लोगोंसेबातचीतकरयहरिपोर्टतैयारकीहै.
लेकिनहमसभीऐसेहीसड़कोंपरऔरअस्पतालोंकेआसपासखुलेमेंकामकरनेकोमजबूरहैं.
राहुलगांधीयहांआएंऔरउन्होंनेउनसेमुलाकातकी.
इंग्लिशटाउनहोयाअल्पाइनगांवयाफिरएफ़िलटावरचीनमेंचारोंतरफ़इनकेजैसेदिखतेविदेशीइमारतोंकीनक़लदेखीजासकतीहै.
अबवहऐसेलिबासहीपहनतीहैं,जिससेपूराबदनढकारहे।
मेदांताअस्पतालकेकोरोनावार्डकोलीडकरनेवाली42वर्षीयडॉ.
पंडितजसराजकोसंगीतविरासतमेंमिला।
इसकेलिएवो26नवंबरसेदिल्लीकीसीमाओंपरपिछले14दिनोंसेडटेहुएहैं।
बतादें,परीक्षाकापरिणाम7अगस्ततकजारीकियाजाएगा.
नहीउन्हेंसरकारसेकोईमददमिलरहीहै.”
"इसलिएऐसाकोईमैजिकटाइमनहींहै,जिसपरयेफ़ैसलाकियाजाता.
इसलिएसरनाकोडकोजनगणना2021मेंमान्यतामिलनीचाहिए.
ऐसेमेंकामकरनेवालेमजदूरकितनेबचेंगे?
दरअसल,शुरुआतीजांचमें23अन्यलोगोंमेंइसखतरनाकवायरसकीमौजूदगीकेसंकेतमिलेहैंऔरअबस्वास्थ्यअधिकारियोंकोउनकेदोबाराटेस्टकेनतीजोंकाइंतजारहै।
पत्नीअगरगुणवानहोतोविकटसमयमेंभीवोपरिवारकोसंभाललेतीहैऔरकिसीपरआंचनहींआनेदेतीहै.
प्रदेशबीजेपीकेएकनेतानामनहींछापनेकीशर्तपरकहतेहैं,"बीतेलोकसभाचुनावोंकेआँकड़ोंकोध्यानमेंरखेंतोदीपालीकेशामिलहोनेसेपार्टीकोकोईख़ासफ़ायदानहींहोगा."
दोबारकीचैंपियनकोलकातानाइटराइडर्सकेकप्तानरहेगंभीरनेक्रिकइन्फोसेकहा,'यहमौकाहैकिकोहलीआगेआएंऔरइसपरिणामकेलिएजिम्मेदारीलें।'
इंंग्लैंडकेकप्तानजोरूटनेकहाकिखिलाड़ीएक-दूसरेकेसाथहाथनहींमिलाएंगे,इसकीजगहमुट्ठियांटकराएंगेऔरनियमिततौरपरहाथभीधोएंगे।
दूसरा,यहसर्किलकबड्डीहैजिसमेंगोलघेरेमेंखिलाड़ीखेलतेहैंनाकिस्टैंडर्डकबड्डी।
इनकोघरमेंरहनेकीसलाहदीगईहै.
जेपीनड्डानेकहा,"केजरीवालऔरउसकीपार्टीनेदेशकोविखंडितकरनेवालाबयानदेनेवालेटुकड़े-टुकड़ेगैंगकोबचाकररखाहै.
अभीतककिसीकेमारेजानेकीजानकारीनहींहै।
ऐसेमेंजरूरीहोजाताहैकिअमेरिकावहांपरमौजूदहोइसलिएहमनेदक्षिणीचीनसागरमेंउपस्थितिदर्जकराईहै।
शहीदसुरक्षाकर्मियोंमें21राष्ट्रीयराइफल्सकेकमांडिंगऑफिसरकर्नलआशुतोषशर्मा,मेजरअनुजसूद,नायकराकेश,लांसनायकदिनेशकेसाथजम्मूकश्मीरपुलिसकेसबइंस्पेक्टरशकीलकाजीशामिलहैं.
इसकेबाददिल्लीसरकारनेआदेशदियाथाकिअगरसरकारीलैबकीक्षमतासेज्यादासैंपलटेस्टकरानेकीस्थितिबनतीहैतोअस्पतालयाअथॉरिटीअपनेजिलेकेहिसाबसेनिर्धारितप्राइवेटलैबकोसैंपलटेस्टकरानेभेजेंगे.
मेरासाथियोंसेआग्रहहैवेभीटेस्टकरवाएं.'
उनकेअलावाअक्षयकुमार,ऋतिकरोशन,करणजौहर,अजयदेवनगजैसेकलाकारोंनेभीकाफीसहयोगदियाहै.
आजकलदेशमेंजारीलॉकडाउनकेबीचभीऐसीतमामखबरेंआरहीहैंऔरलोगधर्म-जातिभूलकरएक-दूसरेकीमददकररहेहैं,खाने-पीनेकीचीजेमुहैयाकरारहेहैंऔरमुश्किलवक्तमेंदेशकीएकजुटताकोबरकराररखनेमेंअहमभूमिकानिभारहेहैं.
अपनेसाथियोंकोआगाहकरतेहुएराकेशटिकैतनेकहा,"शरारतीतत्वोंसेबचकेरहनाहै,हमारेबीचकोईगलततत्वनाआनेपाए.
हरियाणासेप्रवासीमजदूरोंकोवापसप्रदेशलानेकीप्रक्रियापूरीहोचुकीहै.
मिश्राअभीमध्यप्रदेशसरकारमेंमंत्रीहैं.
लेकिनअपनीसियासीजमीनतलाशनेकेलिएभोलेभालेकिसानोंकेकंधेपरबंदूकरखकरचलाईजारहीहै।'
पुलिसनेयुवककोगिरफ्तारकरजेलभेजदियाहै.
अबतक1755लोगकोरोनावायरससेसंक्रमितहोचुकेहैं.
फ्लोरेस्कोऔरमैकनलीलिखतेहैंकिइसमाहौलनेज़रूरविलादड्रैकुलापरगहराअसरछोड़ाहोगा.
उन्हेंक़रीब25फ़ीसदीवोटहासिलहुए.
गेंदबाजीविभागमेंगंभीरकामाननाहैकिजसप्रीतबुमराहऔरमोहम्मदशमीअपनीगतिसेमंगलवारकोशुरूहोरहीएकदिवसीयसीरीजमेंऑस्ट्रेलियाकेबल्लेबाजोंकेापरेशानकरसकतेहैं.
वहींसेमेरेमनमेंहाथियोंकेलिएप्यारकीशुरूआतहुई."
नएभवनकानिर्माण6,086वर्गमीटरमेंकियागयाहै.
डॉक्टर्सनेउन्हेंबतायाकिउनकाप्लाज़्मादोदिनपहलेहीएकमरीज़कोदियागयाहै.
एकजगहहमनेदेखाकिदोयुवाछात्रोंनेएकबैनरपकड़ाहै,जिसपरलिखाथा-'दुनियाकाबतादो,हमघरलौटरहेहैं.'
फ़िलहालतोचीनीड्रैगननेभारतीयलक्ष्मीकोकाफ़ीपीछेछोड़दियाहै.
असम,पश्चिमबंगालऔरबिहारमेंतमामजगहोंपरबाढ़कीवजहसेरास्तेहीनहींहैं.
एकैडमिकथिंकटैंकअमरीकनइंस्टीट्यूटऑफ़इकोनॉमिकरिसर्चकेफ़ेलोपीटरसीअर्लेकहतेहैं,"मुझेलगताहैकिउनउपायोंकालंबेसमयतकअसररहेगा.
अचानकउनकीनज़रदेवआनंदकीकमीज़परगई.
इसचीज़परकाफ़ीविचारकियाजानाचाहिएकिइनजगहोंकोकैसेसुरक्षितबनायाजासकताहै."
सीएमऔरडिप्टीसीएमदोनोंकोएहतियातबरतनेकेलिएकहागयाहै.
मुंबईमें50हजारसेज्यादाकोरोनावायरसकेकेससामनेआचुकेहैं.
बाबारामदेवनेदवालॉन्चकरतेहुएपरीक्षणमेंसफलपरिणामहासिलकरनेकादावाकिया।
इसीदौरानएकपार्टनरप्रदीपनेराकेशऔरनरेशपरगोलीचलादीऔरखुदकोभीगोलीमारली.
मार्चसेकोविड19ड्यूटीपरतैनातथेडॉ.
कार्यव्यापारएवंलाभउत्तमबनारहेगा.
स्टीरीनबहुतहीज्वलनशीलहोतीहैऔरजबयहजलतीहैतोबहुतहीजहरीलीगैसरिलीजकरतीहै।
देश-दुनियामेंतारीफहोरहीथीराजस्थानकी।
वोपूर्वांचलकेकुशीनगरसेआतेहैंऔरपिछड़ीकहीजानेवालीकानूजातिसेताल्लुकरखतेहैं.
प्यारासाप्रस्तावआजकेदिनआपकेदिनकोबेहतरबनाएगा.
भारतीयसेनाकेजवानोंनेआजसुबहचीनीसैनिककोहिरासतमेंलेलियाथा.
रुबीनासंगउन्होंनेकाफीट्रैवलकियाहै.
भारतनेइतनीबड़ीलागतकोमाननेसेइनकारकरदियाहै।
उनकाट्विटरपरएकदूसराअकाउंटहै.
वहीं,अनुभवीडेविडमिलरने64रनबनाए.
इनमेंरजनीपाटिल,पुनिया,सातव,गोहिलजैसेनेतापहलेसेप्रभारीरहेहैं।
हमलोगोंकोसमझारहेहैंकिजोलोगजहांहैं,वहींरहें.
इसलिएअसिस्टेंटड्रगकंट्रोलरकेआग्रहकेमुताबिकइसेसीलनहींकियाजासकता.”
पहलेदिनसंघप्रमुखमुरादाबाद,सम्भल,रामपुरके500सेअधिककार्यकर्ताओंसेमुलाकातकरेंगे.
रिपोर्ट्सकेमुताबिक53सालकेआसिफबसरासंभवताडिप्रेशनकेशिकारथे।
आजएसडीएमप्रसूनद्विवेदीनेसेक्टर135मेंस्थितसीजफायरइंडस्ट्रीजप्राइवेटलिमिटेडकोआगामीआदेशोंतकसीलकरदिया.
सूत्रोंकेमुताबिकइसदौरानसंघप्रमुखनेयहभीकहाकिकाशीऔरमथुराकामुद्दाआरएसएसकेअजेंडेमेंनहींहै।
एक्टरकायेअंदाजफैंसकोपसंदआरहाहै.
खासकरपड़ोसीदेशोंके,क्योंकिभारतहमेशापड़ोसीपहलेवालेसिद्धांतमेंयकीनकरताहै.
आतंकवादीपुलिसकर्मियोंपरचाकूसेहमलाकरसकतेहैंयाछोटेहथियारोंसेफायरिंगकरसकतेहैंयाफिरवाहनसेकुचलसकतेहैं.
वेंकैयानायडूनेसोमवारकोकहाकियह(रविवार)राज्यसभाकेलिएसबसेखराबदिनथा।
वहीं,कांग्रेसनेताराहुलगांधीनेकोरोनासेबचावकीतैयारियोंकोलेकरमोदीसरकारकोघेराहै.
फ़ायदाबड़ेकॉर्पोरेटघरानेलेरहेहैंऔरयहीडरइसकृषिक़ानूनसेभीहै.'
यूएईकेबिजनसटायकूनबी.
मंगलवारकोकोरोनावायरससेसंक्रमणके51नएमामलेदिल्लीमेंसामनेआए.
दूसरीनईगेंदसेपहलेसुबहजल्दीदोविकेटलेनामहत्वपूर्णरहा।
आडवाणीहिंदुत्ववराममंदिरमुद्देकोलेकरआगेबढ़ेऔरइसकेबादयेरास्ताबनताहुआसत्तासेशीर्षतकचलताचलागया.
पुलिसकीकड़ीपूछताछकेबीचआलोकटूटगयाऔरउसनेअपनागुनाहकबूलकरलिया.
कंगनाकोपिछलेमहीनेबांद्रापुलिसनेइंवेस्टिगेशनटीमनेनोटिसभेजाथाऔरएक्ट्रेसकीगैर-मौजूदगीमेंउनकेएकस्टाफकेसदस्यकोसौंपदियाथा.
वेअपनेपतिकोबहुतमिसकरतीहैं.
येफुल-ऑटोमैटिकटॉपलोडिंगवाशिंगमशीनहै।
नक्सलियोंकीइसकोशिशकोनाकामकरनेकेलिएपुलिसऔरसीआरपीएफकेजवानमुस्तैदीकेसाथतैनातहैं.
उन्होंनेरविवारसुबहकेरलकेउत्तरीज़िलेकासरगोडमेंस्थितइडनीरकेअपनेआश्रममेंअंतिमसाँसली.
चीननेकोरोनावायरसपैदाहोनेकेकारणोंकीजांच-पड़तालकरनेकेलिएवुहानमेंअमेरिकीएंट्रीकीमांगकोखारिजकरदियाहै.
चेन्नैनेसीजनकीशुरुआतमुंबईइंडियंसकेखिलाफमिलीजीतकेसाथकीथी,लेकिनइसकेबादवहलगातारतीनमैचहारगईहैऔरयह2014केबादसेपहलीबारहुआहैकिचेन्नैलगातारतीनमैचहारीहै।
इसदौरानआपआदित्यहृदयस्तोत्रकापाठकरसकतेहैं.
आपकेघरमेंएकनईऊर्जाभीबनीरहेगी.
अंबेडकरबस्तीकीतंगगलियोंकीकच्चीदीवारोंकेबीचकमजोरछतकेनीचेचकबहादुरनामकाएकशख्सकिराएकेमकानमेंरहरहाहै.
ऐसामैंनेपहलेकभीनहींकिया.
यहलगातार30वांमहीनाहैजबमैन्युफैक्चरिंगपीएमआई50अंकसेऊपररहाहै.
ऐसाइसलिएहैक्योंकियहकोईनईदवानहींहै.
अस्पतालपहुँचनेपरउसकेदिमाग़काएमआरआईकियागयाजिससेपताचलाकिउसेवायरलमेनिनजाइटिस(दिमाग़मेंसूजन)है.
बिजनेसस्टैंडर्डनेसूत्रोंकेहवालेसेयहखबरदीहै.
इससेठीकपहलेजदयूनेताराजीवरंजननेतेजस्वीयादवपरइनतस्वीरोंकोजारीकरकेजबरदस्तहमलाबोलाहै.
कोईभीमस्जिदोंमेंनमाजकेलिएनहींआएगा,लेकिनक्यारमजानकेदौरानअजानकीभीइजाजतनहींहोगी?
कन्या-खान-पानकाख्यालरखें.
इसकेबादइसमशीनकोप्लगमेंलगाएं.
इसकेबाददोनोंकेतलाककीखबरेंभीआईं.
वेलार्डकाआजजन्मदिनहै.
उन्होंनेनोटिसकियाकिबहुतबारलोगउनकेसाथलिफ्टपरजानेसेबचतेथेक्योंकिउन्होंनेमास्कनहींपहनाहोताथा.
इससेपहलेमौजपुरसमेतसभीमोहल्लाक्लिनिककोसेनिटाइजकियागया.
एलआईयूकर्मीलगातारड्यूटीपरतैनातहोकरलोगोंपरनजरबनाएरखेहैं।
कहाकिकोरोनाकेखिलाफजंगलड़रहेहमारेजोफ्रंटलाइनसोल्जरहैंउनसेआजहमेंप्रेरणालेनेकीजरूरतहै।
इसतरीक़ेमेंपुलिसमोबाइलफ़ोनकंपनियोंयाकिसीमोबाइलफ़ोनकीलोकेशनपताकरनेवालीडिवाइसकीमददसेपतालगानेकीकोशिशकरतीहैंकिवोकिससमयकिसइलाक़ेमेंमौजूदथा.
इनमेंसबसेपहलानामआताहैसिक्किमऔरनगालैंडका.
बच्चेकेपरिवारमेंअभीकोईकोरोनापॉजिटिवनहींहै।
ग्रीस,फ़्रांसऔरतुर्कीतीनोंनेटोकेसदस्यहैं.
शिक्षकअभिव्यक्तिकीआज़ादीकेबारेमेंपढ़ारहेथे.
फिल्मनेबॉक्सऑफिसपरशानदारकमाईभीकीथी.
पूर्वक्रिकेटरऔरमंत्रीचेतनचौहानकानिधन-कोरोनासंक्रमणके.
वीडियोअपलोडकरनेवालेशख़्सकोइसऐपपरएकबड़ाडेटाबेसऔरगानोंसमेतकईतरहकेफ़िल्टरभीमिलतेहैं.
हालांकिबीतेदिनोंदिल्लीकेस्वास्थ्यमंत्रीसत्येंद्रजैननेनगरनिगमकेइसआंकड़ोंकोपूरीतरहसेबेबुनियादबतायाथा.
इससेसंघीयसरकारद्वाराअमेरिकियोंकोनौकरीदेनेकेसरलनियमकाअनुपालनसुनिश्चितहोसकेगा.’
इसकेबादशाम6.30बजेजोहुआवैसाकैंपसमेंशायदकीकभीदेखनेकोमिलाहोक्योंकितबहुड़दंगीनकाबपोशोंनेकैंपसमेंतांडवमचानाशुरूकरदियाथा.
सचकहूँतोमहिलाएँअपनेसेलंबाईमेंछोटेलड़कोंकोडेटनहींकरतीं.
लेकिनवेट्विटरपरमौजूदहैंऔरपर्वत्योहारोंकेदिनअक्सरट्वीटभीकरतेहैं.
ट्रांसक्रिप्टकेमुताबिक़जॉर्जफ़्लॉयडनेदर्जनोंबारमाँकहकरपुकारा.
सरकारकेतमामउपायोंकेबावजूदकोरोनानोएडाकीझोपड़पट्टीऔरगांवतकमेंदस्तकदेचुकाहै.
इसपरसचिवनेकहाकिजबस्थितिसामान्यहोगी,मूल्यांकनकियाजाएगाऔरउसीकेबादकोईप्रतियोगीपरीक्षाआयोजितकीजाएगी.
लेकिनउन्होंनेचेतावनीदीकिअगरदेशकीसंसदकांग्रेसनेतुरंतफंडकेबारेमेंफ़ैसलानहींलियातोकोरोनोवायरससेनिपटनेकीकोशिशेंधीमींहोसकतीहैं.
कीटनाशकप्रबंधनबिलतोसाल2008सेलटकाहुआहै."
तभी13बच्चोंसहित16लोगकरंटलगनेसेझुलसगए।
दक्षिणकोरियामेंभीइसीतरहकीएकतकनीकबनाईगईहैजिसकीकड़ीआलोचनाहुईहै.
कोरोनासंकटकेबीचदेशमेंलॉकडाउनलागूहै.
हमारीक़ानून-व्यवस्थाबहुतमज़बूतहै.
किंगसलमानकोमौतकेबेहदक़रीबबतायागयाऔरयहअफ़वाहभीउड़ाईगईकिसऊदीमेंराजाकातख्तापलटहोसकताहै.
रेलवेटिकटोंकेगोरखधंधाकोलेकरआजतककेस्टिंगऑपरेशनकाबड़ाअसरहुआहै.
इतनाहीनहींकपिलशर्माऔरशोकीपरमानेंटगेस्टअर्चनापूरणसिंहनेखड़ेहोगरसोनूसूदकोट्रिब्यूटदिया.
महाराष्ट्रमेंकोरोनासे187लोगोंकीजानजाचुकीहै।
उन्होंनेपिस्टलनिकालीऔरअरोड़कोदेदी.
कौनसीपार्टीकिससीटसेप्रत्याशीउतारेंगेइसकीडिटेलभीतैयारहै।
सत्तामेंआनेकेबादख़ुमैनीकीउदारतामेंअचानकसेपरिवर्तनआया.
इसकेअलावाजम्मू-कश्मीरराज्यकोभीख़त्मकरउसेदोकेंद्रशासितप्रदेशजम्मू-कश्मीरऔरलद्दाखमेंतब्दीलकरदियाथा.
लेकिनपिछलेछहसालसेहमदेखरहेहैंकिसिविलसोसायटीकोविरोधीकेरूपमेंदेखाजारहाहै,नाकिऐसेसाथीकेरूपमेंजोराष्ट्रनिर्माणमेंसरकारकासाथदेताहै.
केकेआरकेलिएमिस्ट्रीस्पिनरवरुणचक्रवर्तीऔरपेसरपैटकमिंसको2-2विकेटमिले।
वोसीरीजऔरहैट्रिकमेरेजीवनकाटर्निंगप्वॉइंटसाबितहुई.'
वहांकोईभीसोशलडिस्टेंसिंगकोनहींमानरहाजोमेरेहिसाबसेबहुतदुर्भाग्यपूर्णहै."
लोकतंत्रमेंहरचीजकीनिश्चितप्रक्रियाहोतीहैऔरनियमोंऔरकानूनोंकेतहतहरकिसीकोअपनेअधिकारकेलिएआवाजउठानेकाअधिकारहै।
नथालीमेकडॉरमेटबतातीहैं,"चीनकेबाहरकोरोनावायरसजहां-जहांफैलरहाहै,उनमेंईरानकामामलासबसेज़्यादाचिंताजनकहैक्योंकिवहांसेसटीकआंकड़ेनहींआरहेहैं.
एसकेएमसीएचमेंपिछलेसालइसबुखारकाप्रकोपदेखनेकोमिलाथा.
इसदौरानपीएमनेभारतके5पिलर्सकाजिक्रकिया.
रितेशनेशोकेदौरानयेबतायाकिकैसेउनकेपिताविलासरावदेशमुखकोकिसीऑर्गनकीशॉर्टेजहोनेकेचलतेबचायानहींजासकाथा.
इनलोगोंनेस्पीडबोटपरलुटेरोंऔरअपनेसाथियोंकोडेल्टाकीतरफजातेदेखा.
हमलेमेंचारलोगोंकीमौतहोगईथी.
भारतऔरदक्षिणअफ्रीकाकेबीचरविवारकोलखनऊमेंहोनेवालादूसरावनडेमैचदर्शकोंकेबिनाहीखालीस्टेडियममेंखेलाजाएगा.
पीएमओलीनेहमेंचेतावनीदीहैकिवेहमारेखिलाफसख्तकार्रवाईकरनेकोबाध्यहोंगेअगरहमनेउनकेखिलाफकोईकदमउठायायासाजिशरची.
जैसलमेरमेंलोंगेवालापोस्टपरप्रधानमंत्रीनरेंद्रमोदीनेदेशसेवाकेलिएसैनिकोंकाआभारतोव्यक्तकियाही,साथहीउन्हेंतीनसलाहभीदी.
इसकेअलावाकमसेकम7वर्षोंकीएडवोकेटप्रैक्टिसभीहोनीचाहिए.
मुंबईकीइसीग्लैमरभरीदुनियामेंदीपिकापादुकोणशोहरतकमानेआईथीं.
दिल्लीपुलिसअपराधशाखाकेएकसूत्रकेमुताबिक,‘पुलिससेबचनेकेलिएइधर-उधरछिपताफिररहाशरजीलतीन-चारदिनसेठीकसेसोनहींपायाथा।
इससमयदेशमें114कंफर्मकेसहैं।
इसलिएयहपरिवारमददकेनामपरराशनचाहताहैताकिघरसेबाहरनिकलनेकीनौबतनाआए.
कांग्रेसहाईकमानसेउनकेरिश्तेहमेशाबेहतररहे.
हालमेंओलीद्वाराउठाएगएकुछकदमोंकेपीछेचीनीराजदूतकारोलअहमबतायाजाताहै।
उनसेमिलनेकीअनुमतिमांगनेकेलिए2012मेंजयानेसुप्रीमकोर्टकादरवाजाखटखटायाथा।
डीजीएफटीवाणिज्यमंत्रालयकेतहतआताहैऔरनिर्यातयाआयातकेलिएलाइसेंसयाअनुमतियाअनापत्तिप्रमाणपत्रदेताहै.
इंडियाटुडेनेभीइसघटनाकेबारेमेंअसदुद्दीनओवैसीसेभीबातकी.
विभागनेबतायाकिराज्यमें34,890मरीजोंकाइलाजचलरहाहै।
बाराबंकीमेंभीबिजलीहड़तालसेजनतानाराज,हालातसंभालनेकेलिएपुलिसबलतैनात.
फर्नांडीसमानतेहैंकिकंपनियोंकेपाससौदेबाज़ीकीज्यादाताकतहोतीहैलेकिनअक्सरकिसानभीकॉन्ट्रैक्टकीशर्तोंसेमुकरजातेहैं,खासकरऐसेवक्तमेंजबबाज़ारमेंकीमतेंज्यादामिलरहीहों.
हमारेयहांसेलीकनहींहुईहै।
उन्होंनेबतायाकि39मरीजोंकीहालतगंभीरहै,उनकोवेंटिलेटरपररखागयाहै.
गरीबोंको5लाखरुपयेतककाइलाजमुफ्तदियाजारहाहै.
मथुराकेथानामगोर्राइलाकेमेंयूपी-राजस्थानबॉर्डरपरउसवक्तअफरा-तफरीमचगई,जबप्रवासीमजदूरोंकोराजस्थानपुलिसउत्तरप्रदेशकीसीमामेंछोड़नेआई.
दिल्लीकेएम्सअस्पतालमेंकुल16कैंडिडेटसामनेआएहैं,जोकोरोनावायरसवैक्सीनकाट्रायललेनेकेलिएतैयारहुएहैं.
कृपयायहध्यानदेंकिमैंकैंसरसेपीड़ितरहचुकाहूंऔर69सालकाहूं।
उन्हेंइसमीडियासेउम्मीदनहींदिखती."
उन्होंनेकईहिटगानेदिए.
पॉपसेल्फीकेअलावाइसस्मार्टफोनमेंट्रिपलरियरकैमरेभीदिएगएहैं.
गेटकेबाहरतेजप्रतापयादवकेप्राइवेटबाउंसरखड़ेहैं.
महावरनेकहा,'मुझेलंबेसमयसेसंगठनकाकामकरनेकेकारणफायदामिलाहै,आमआदमीपार्टीकेविधायकने5सालइसइलाकेमेंकोईकामनहींकरायाथा,मुझेजनतानेमौकादियाहैमैंजमकरविकासकरूंगा.'
गौरतलबहैकिदेशभरमेंकोरोनावायरससेपीड़ितोंकीसंख्या1000सेज्यादापहुंचचुकीहैऔरलगातारमामलेबढ़तेहीजारहेहैं.
गांवमेंतोबहुतहोताथापहलेअमूमनयेदेखागयाथाकियेगालियांसमाजकेनिचलेपायदानपररहनेवालेलोगहीदेतेथेलेकिनअबआमपढ़ेलिखेलोगभीदेनेलगेहैं.
उन्होंनेइसशहरकोचारोंतरफ़सेघेरनाशुरूकरदिया.
फिलहालजिसतरहसेलोगअभीघरोंमेंनमाजअदाकररहेहैंमानाजारहाहैकिऐसेमेंहीउन्हेंरमजानमेंभीघरोंमेंरहनाहोगा.
वर्ल्डइकनॉमिकफोरमकायहकार्यक्रमस्विटजरलैंडकेदावोसशहरमेंआयोजितकियागया।
ऐसेमेंवोइसबातकाविशेषध्यानरखेंगेकिजहांतकसंभवहोफिल्मकीटिकटेंपेपरलेसहों.
संजयराउतनेकहाकिजिसतरहकीभाषाकावहप्रयोगकररहीहैंहमलोगनहींकरसकतेहैं।
हाँ,इतनाज़रूरहैकिउन्हेंलाने-लेजानेकाइंतज़ामकरदेंगेऔरमंचपरसम्मानकरेंगे।
ममताअघोषितरूपसेअभिषेकबनर्जीकोअपनाउत्तराधिकारीबनाचुकीहैं।
राज्यसरकारकेमुताबिक,मंगलवारकोकुल373कोरोनावायरसमामलेकेसैंपललिएगएथे,जिनमेंसे43पॉजिटिवआएहैं.
हमलोगमज़ाकमेंकहतेथे,उन्हेंगिरानेदो.
साथहीराज्यसरकारोंसेभीसिफारिशकीहैकिवेराज्यबालअधिकारसंरक्षणआयोगकोइससमस्यासेनिपटनेकेलिएसजगतासेकार्रवाईकरनेमेंसक्षमबनाएं।
दोनोंकोसाथमेंअक्सरदेखाजाताहै.
एक्ट्रेसशनिवारकोअपना38वांजन्मदिनमनारहीहैं.
शिवलिंगनिर्माणकीबातहोयामानवसेवावपरोपकारकी,दद्दाजीनेसदैवसमाजवधर्मकेलियेजीवनपर्यन्तअपनाअमूल्ययोगदानदिया.
रियाकेवकीलसतीशमानशिंदेनेस्टेटमेंटजारीकरइसबातकीजानकारीदीहैकिरियाएनसीबीकेआदेशोंकापालनकरेंगीऔरबॉयफ्रेंडसुशांतसिंहराजपूतसुसाइडकेसमामलेमेंपूछताछकेलिएवेतैयारहैं.
अकेलेअमरीकामेंकंपनीके400सेअधिकस्टोरहैं.
गायकेखुरकेपासकीमिटटीलेलें.
इसकेअलावासुनीतानेकहा,"मैंनेफोनपरइस्तीफादेनेकीजानाकारीदीथी.
भारतइससेकमकुछभीस्वीकारनहींकरेगा.
एकवीडियोतेजीसेइंटरनेटपरवायरलहोरहाहै.
जैसे-जैसेचुनावनजदीकआरहाहैवैसे-वैसेहिंसाबढ़तीजारहीहै.
इनतीनमेंसेदोमहीनेतोक़रीब-क़रीबसबकुछठपरहचुकाहैऔरअगलेमहीनेभीकितनाकामशुरूहोपाएगाइसपरसवालियानिशानलगाहुआहै.
सुमितएकस्कूलएडमिशनसंबंधितवेबसाइट'एडमिशननर्सरी'चलातेहैं.
इसबीचपटनाऔरजयपुरमेंएक-एकमरीजकोवायरससेमिलते-जुलतेलक्षणपाएजानेकेबादअस्पतालमेंभर्तीकरायागयाहै.
ओलीनेरविवारसुबहअचानककैबिनेटकीइमरजेंसीमीटिंगबुलाई।
इसकेबादउत्तरकोरियामेंकाफीवक्तबिताचुकेपत्रकाररॉयकैलीनेदावाकियाकिउसदेशमेंइसहदतकगोपनीयतारखीजातीहैकिवहांरहनेवालोंकोभीनहींपताचलताकिदेशमेंक्याहोरहाहै।
बाजारीबिचौलिएहकमरलेतेहैंतोअपनाहीनिवालामुंहसेदूरहोजाताहै.
लेकिनभारतकेदूसरेप्रांतोंमेंकिसानबिचौलियों,ज़मींदारोंऔरसाहूकारोंसेसंघर्षकररहेथे.
हरसंभवमददकाआश्वासनदिया.
संजयसिन्हाआजजोकहानीआपकोसुनानेजारहेहैंउसकाशीर्षकहै-बेटीकाप्यार.
यहांक्लिककरदेखेंउन्होंनेकहा,“हम15जूनसेसभीस्कूलोंऔरकॉलेजोंकोफिरसेखोलदेंगे.
इसकेअलावाकोरोनासंक्रमणसे156लोगोंकीमौतहुईहै।
अतिरिक्तसुरक्षाऔरस्वच्छताकेउपायभीकियेजासकतेहैं।
इसदौरानदोनोंनेताओंकेबीचशिष्टाचारभीसाफ-साफनजरआया.
त्योहारकैसेमनाएं?
राष्ट्रपतिडोनाल्डट्रंपकेहारस्वीकारनहींकरनेकेबावजूदअमेरिकामेंइलेक्टोरलकॉलेजनेसोमवारकीगिनतीकेबादआधिकारिकरूपसेघोषितकियाकिराष्ट्रपतिचुनावमेंडेमोक्रेटजोबाइडनको306जबकिरिपब्लिकनट्रम्पको232वोटमिलेहैं।
यहांपरबीजेपीनेताअनामिकासिंहमहापौरबनेंगीतोवहींसुभाषभड़ानाकाउपमहापौरपदकेलिएचुनाजानातयहै.
मई-जूनमेंएसीकीख़रीददारीकाफ़ीहोतीहै,लेकिनउसपरभीप्रभावपड़ेगा.
उन्होंनेकिसीसेनहींडरनेकीबातकरतेहुएकहाकिबाबासाहेबनेसंविधानलागूकरतेसमयइसबातकाजिक्रकियाथाकियहदेशकिसीएकखासमजहबकेलोगोंकानहीं,बल्किसभीमजहबकोमाननेवालोंकाहोगा.
लोगोंसेगलतकामकरवारहेहैं.
मंत्रालयनेकहाकिऐसेमामलोंमेंएफआईआरदर्जकरनेमेंहीलाहवालीनकीजाए।
विपक्षकाकहनाहैकिकभीभीहायरऔरफायरकीनीतिकेकारणकंपनियोंकोमनमानीकरनेकामौकामिलेगा.
चीनकेखिलाफलगातारहमलावररुखअपनाएअमेरिकीराष्ट्रपतिडोनाल्डट्रंपनेचीनीऐपटिकटॉकऔरवीचैटकेमालिकोंकेसाथकिसीभी'लेनदेन'परप्रतिबंधलगादियाहै।
कुत्तेकोअस्पतालमेंडॉक्टरकेपासभीलेकरगए.
इसकानेतृत्वभीमसूदनेहीकियाथा।
मालूमहोकिसंजयदत्तबीतेदिनोंअपनेलंगकैंसरकेचलतेकाफीज्यादासुर्खियोंमेंरहेहैं.
ओडिशाहाईकोर्टनेकहाकिडॉक्टरोंकीअपठनीयलिखावटमरीजों,फार्मासिस्टों,पुलिस,अभियोजनपक्ष,जस्टिसकेलिएअनावश्यकपरेशानीपैदाकरतीहै,जिन्हेंइसप्रकारकीमेडिकलरिपोर्टोंसेजूझनापड़ताहै.
वॉशरूममेंमौजूदवॉशबेसिनपरअबआपकोशीशेलगेदिखेंगे।
जिसमेंउसेतीनटेस्टऔरइतनेहीटी20अंतरराष्ट्रीयमैचखेलनेहैं,इनमैचोंकाआयोजनबंदस्टेडियममेंकियाजाएगा.
यहमोदीसरकारहै,सिंगलगोलीनहींचलीहैऔरअबजम्मू-कश्मीरपूरीतरहभारतकाहिस्साहै।'
उत्तराखंडकेउधमसिंहनगरजिलेकीपुलिसकीएकदिलदहलादेनेवालीअमानवीयघटनासामनेआईहैजोलोगोंकोसन्नकरनेवालीहै.
ऐसेटीवीड्रामेकीलोकप्रियतासेयहभीपताचलताहैकिदर्शकतुर्कीकीवर्तमानहालातसेजूझनेकेबदलेएकफंतासीभरीदुनियामेंजानाचुनरहेहैं.
वोकहतेहैं,"चूंकि,कंपनियांपूरीकैपेसिटीपरकामनहींकरपारहीहैं,ऐसेमेंउन्होंनेअबस्कीमेंऔरऑफ़रदेनेभीबंदकरदिएहैं."
तबडॉलरकेमुकाबलेरुपयेकीकीमतकेहिसाबसे6330रुपयेप्रतिबैरलबनताहै.
हमें'न्यूज18'कीएकभीमिली,जिसमेंलिखागयाहैकिएग्जिटपोलकेनतीजे7नवंबरकोमतदानकीसमाप्तिकेबादहीघोषितकिएजाएंगे.
मुंबईमेंबुधवारकोकोरोनाके106नएमामलेआए।
मानाजारहाहैकिजिसतरहसेप्रदेशबीजेपीकेगठनमेंफडणवीसकीताकतदिखीथी,वहीताकतमुंबईबीजेपीकार्यकारिणीमेंदिखाईदेगी।
फोर्ब्सनेइसकीलागत1बिलियनडॉलरसेअधिकयानीकरीब71अरबरुपएसेज़्यादाबताईथी.
नवंबर2016मेंसतीशउपाध्यायकीजगहमनोजतिवारीकोभीबिनासांगठनिकसक्रियताकेहीअध्यक्षबनायागयाथा.
मगरइसबारउसनेवेस्टर्नसेक्टरमेंरणनीतिबदलीहै।
सेटिंग्समेंजाकरपर्सनाइलेजशनपरक्लिककरनाहैऔरयहांआपकोकलरसेटिंग्सकाऑप्शनमिलेगा.
बिहारमेंगफूरसरकारकोबर्खास्तकरनेकेलिएआंदोलनचलाथा.
एकशॉटकेदौरानसामनेसेबॉलतेजीसेआईऔरउनकेनीचेवालेहोंठपरलगगई.
गंगामेंडूबेयुवककोनिकालतेसमयभीड़मेंखड़ाथापीड़ितशख्सउत्तरप्रदेशकेमिर्जापुरकेपुलिसइंस्पेक्टरकीअमानवीयघटनाकावीडियोसोशलमीडियापरतेजीसेवायरलहोरहाहै.
सुरक्षाबलोंनेश्रीनगरकेनवकडलइलाकेमेंदोआतंकियोंकोमारगिरायाजिसमेंएकआतंकीजुनैदसेहराईहै,जिसकेपिताअलगाववादीनेताऔरतहरीक-ए-हुर्रियतकेचेयरपर्सनहैं.
बिहारकीओरसेपेशवकीलकेशवमोहननेकहाकिशहाबुद्दीनकोदिल्लीकीतिहाड़जेलमेंरखागयाहैऔरदिल्लीकोउनकीसुरक्षासुनिश्चितकरनीचाहिए।
इसदौरानघरसेबाहरनिकलनेपरपूरीतरहपाबंदीहै.
अमरीकामें42लाख59हज़ारसेज़्यादालोगसंक्रमितहैंजबकिवहांएकलाख47हज़ारसेज़्यादालोगोंकीमौतहोचुकीहै.
इसमामलेकीसुनवाईअब3मार्चकोहोगी.
उन्होंनेबतायाकिवेलोगशहरमेंअपनेनियोक्ताओंसेपैसेलेनेजारहेथे।
अगरजर्मनीऔरफ्रांसएकसाथआजाएंतोभीउसकेनेताविश्वकानेतृत्वकरनेकीक्षमतारखतेहैंऔरखुदअमरीकाभीइसबातसेइनकारनहींकरसकता.
बतादेंकिकांग्रेसपार्टीनेभीकेंद्रसरकारकेइसकदमकाविरोधकियाहैऔरइसेजलेपरनमकछिड़कनेजैसाबतायाहै.
दुनियाकेसबसेबड़ेलोकतंत्रभारतमेंजिसतरहसेचुनावकेदौरानपोलिंगबूथबनतेहैंउसीतरहसेवैक्सीनकेलिएबूथबनानेकाप्लानहै.
मौसमविभागकीमानेंतोमुंबईकेअलीबागइलाकेमेंइसतूफानकालैंडफॉलहुआ.
इसकेबादसेपड़ोसियोंकारवैयाभीउनकेप्रतिअच्छानहींहै.
दोनोंदेशआगेकीराहबेहतरकरनेकोलेकरफ़िलहालछोटाख़तराउठानेमेंपरहेजनहींकररहे.
देवीसीताकेलिएगहनेउनकीससुरालअयोध्यामेंहीबनरहेहैं.
बतादें,बिहारमेंविधानसभाचुनावोंसेपहलेनयामोर्चाआकारलेरहाहै.
श्रीवास्तवनेकहा,'खबरोंकेमुताबिकनूननेजोबयानदिएवहसहीनहींहैंऔरयहमामलेमेंहमारेरूखकेविपरीतहैं।
टीवीसीरियलरामायणमेंहनुमानकीभूमिकानिभाचुकेदारासिंहकेपुत्रऔरअभिनेताबिंदुदारासिंहइसरामलीलामेंहनुमानकीभूमिकानिभाएंगे.
लॉकडाउनऔरकर्फ्यूकासहीतरहसेपालनकरें,घबरानेकीजरूरतनहींहै।
अबहमाराएकमात्रलक्ष्य2022केचुनावहै।
जूनमेंकुमारनेकुछहीकिस्तोंमें25लाखरुपयेट्रांसफरकरदिए।
इसमेंसे64बचेहैं।
जहांउनकीनॉर्मलडिलिवरीहुईऔरउन्होंनेएकबच्चीकोजन्मदिया.
रविशंकरप्रसादनेकहाकिविरोधीशुरूसेहीसियासतकररहेहैं.
इसबैठकमेंअगलेआईसीसीचेयरमैनकेनामांकनप्रक्रियाकीघोषणाभीकीजासकतीहै.
सीएमयोगीनेप्रतिनिधियोंकेसाथबातचीतकीऔरअपनेनिर्वाचनक्षेत्रोंमेंविकासपरियोजनाओंपरउनकीप्रतिक्रियाजानी.
भारतमेंअयोध्याकेसाधु-संतोंसमेतबीजेपीसरकारनेभीओलीकेबयानकोलेकरनाराजगीजाहिरकीथी.
इसकेसाथहीकोरोनावायरसकेकारणसोमवारकोदोमौतेंभीहुईं.
हमअभीभीउसकेइरादेकेबारेमेंअधिकजानकारीजुटारहेहैं.
दिल्लीचुनावोंकेशोरकेबीचबीजेपीनेअपनानयागीतजारीकियाहै.
रूसकरेगाहस्तक्षेप?
इसपहाड़ीराज्यमेंकुछलोगोंनेफूडसप्लाईबाधितहोनेपरजीवितरहनेकेलिएजंगलीजानवरोंकाशिकारकरनाशुरूकरदियाहै.
इसकेपीछेबड़ीवजहकच्चेतेलकीकीमतोंकागिरनाभीहै.
आखिरकारमुझेइसआश्रमआनापड़ा.
इसबैठकमेंहिस्सालेनेकेलिएखुदसीएमअशोकगहलोतसीएमआवासपहुंचगएहैं.
दक्षिणअफ्रीकाकेहरफनमौलाक्रिकेटरएबीडीविलियर्सएकबारफिरपिताबनेहैं।
वहीं2018मेंकेंद्रीयबैंकनेयसबैंकमेंगड़बड़ीकीपहचानकरलीथी,जबकि2019मेंयसबैंकपर1करोड़रुपयेकाजुर्मानाभीलगायागयाथा.
इच्छुकउम्मीदवारोंकोजल्दहीआवेदनकरनाहोगा,क्योंकिआवेदनपत्रनिर्धारितपतेपरपहुंचनेकीअंतिमतिथि21जुलाईहै.
यहबहुतजरूरीहैकिहमेंहाइवेपरधीमीगतिसेगाड़ीचलानासीखलेनाचाहिए.
चिंताकीबातयहहैकियेहौसलाउनकेलिएबहुतघातकहोसकताहैऔरलोगोंकीभीड़कोरोनासंक्रमणकेदौरानएकगंभीरचेतावनीजैसाहै.
वहीं,एक्टरसुशांतसिंहराजपूतकेनिधनकेबादअबइसबातकोलेकरछानबीनजारीहैकिएक्टरकीमौतकैसेहुई.
केजरीवालनेएकऑनलाइनसंवाददातासम्मेलनमेंकहाकिजिनलोगोंमेंलक्षणनहींहैंयाहल्केलक्षणहैं,उन्हेंअस्पतालमेंभर्तीकरनेकीजरूरतनहींहैतथाउन्हेंघरपरहीइलाजमुहैयाकरायाजासकताहै।
राजधानीमेंअधिकतमतापमान35डिग्रीऔरन्यूनतमतापमान26डिग्रीसेल्सियसकेआस-पासरिकॉर्डकियागया.
गांगुलीनेगेंदबाजीभीकीऔर3ओवरोंमें26रनदेकरएकविकेटनिकाला.
उन्होंनेकहा,‘मैंनेआउटहोनेकेतरीकोंपरगौरकियाऔरईमानदारीसेकहूंतोपिचमेंकुछभीगलतनहींथा।
उसनेपंपबंदकरदिया.
नएकानूनकेमुताबिकमानवतस्करीकेलिए10सालतकजेलहोसकतीहै.
वहींगौतमबुद्धनगरमेंयेजहांयेआंकड़ा1,083थावहींदिवालीकेबादयह1,256होगया.
राहतऔरबचावकेकाममेंलगीटीमेंलोगोंकोसुरक्षितजगहोंपरलेजानेमेंजुटीहैं।
कोविड-19केबढ़तेमामलोंकेकारणटी20विश्वकपकास्थगितहोनातयमानाजारहाहै.
उन्हेंऑक्सीजनऔरवेंटिलेटरपरजानेकीज़रूरतनहींपड़ी.
रियाकेभाईशोविकऔरसैमुएलमिरांडाकोएनसीबीकीरिमांडमेंभेजदियागयाहै.
मंदिरतककेरास्तेकीबर्फहटादीगईहै.
गीतारायनेजल्द-से-जल्दकोरोनापीडि़तोंकीजाँचमेंतेज़ीलानेऔरराहतपहुँचानेकेमद्देनज़रसेंट्रलड्रगस्टैंडर्डकंट्रोलऑर्गेनाइजेशन(सीडीएससीओ)औरइंडियनकाउंसिलमेडिकलरिसर्चऑफइंडिया(आईसीएमआर)कोइसतकनीककाप्रस्तावभेजदियाहै।
वीएचपीकीसक्रियताकाहीनतीजाथाकि1989मेंपालमपुरअधिवेशनमेंबीजेपीनेरामजन्मभूमिपरभव्यमंदिरनिर्माणकोअपनेचुनावघोषणापत्रमेंशामिलकरनेकाऐलानकरदिया.
आर्थिकबर्बादीकोरोकनेकेलिएसरकारकोअपनेप्रयासोंमेंईमानदारीबरतनेकीजरूरतहै.
रिलायंसइंडस्ट्रीजकीबाजारपूंजी12लाखकरोड़रुपयेसेज्यादाहोगईहै.
फिरहमपेड़ोंकीजड़ोंकोईंधनकेलिएलानेलगे.
नीरजायेमानतीहैंकिकांग्रेसमेंगांधीपरिवारकेउम्मीदवारकेलिएस्वीकार्यताहैलेकिनअगरकोईअन्यहैतोउसेलेकरमतअलग-अलगहोजातेहैं.
इसकेअलावाभारतसरकारकीतरफसेएडवाइजरीभीजारीकीगईहैऔरसावधानीबरतनेकीसलाहदीगईहै.
इससेपूरीदुनियाप्रभावितहै,इसलिएवैश्विकस्तरपरसंबंधोंपरभीअसरपड़नातयहै।
यहांपरभारतीयफौजएलएसीकेकाफीकरीबहै।
हरियाणाकेसीएममनोहरलालखट्टरनेपीएमनरेंद्रमोदीकेसाथवीडियोकॉन्फ्रेंसिंगकेदौरानआग्रहकियाकिराज्योंकोआर्थिकगतिविधियोंकोफिरसेशुरूकरनेकेफैसलेलेनेकेलिएअधिकृतकरें.
उन्होंनेकहाकिडीएमनेहमलोगोंकेसाथबदसलूकीकीहै.
असममेंबाढ़कीस्थितिशुक्रवारकोऔरबिगड़गईतथादोऔरजिलोंकेबड़ेक्षेत्रमेंपानीफैलगया।
इसीबीचसोशलमीडियापरएकवीडियोवायरलहोरहाहै,जिसमेंएकशख्सलोगोंकोपैसेबांटतेदिखरहाहै.
जिसतरहसेअमोलपालेकरछोटी-छोटीफिल्मेंकियाकरतेथेऔरलोगोंकोसंदेशभीदियाकरतेथे.
मेंप्रेमप्रकाशशहरकीसबसेबड़ीमंडीमुंडेरामेंअपनीप्याजलेकर23अप्रैलकोपहुंचे.
उसकेअंदरूनीअंगोंतककोनिकालकरफेंकदियागयाथा.
यूरोपकीसैटेलाइटतस्वीरेंयेबतातीहैंकिउत्तरीइटलीसेनाइट्रोजनडाईऑक्साइडउत्सर्जनकमहोरहाहै.
क़मरजहांकामाननाहैकिलेबनानकीबेहतरीकेलिएराजनीतिकव्यवस्थामेंआमूल-चूलपरिवर्तनज़रूरीहै.
अनुमानिततौरपरक़रीब42लाखभारतीयमूलकेअमरीकियोंमेंसे6.5प्रतिशतग़रीबीमेंरहतेहैं.
उसएपिसोडमेंकंगनारनौतनेउनअभिनेत्रियोंपरभीनिशानासाधाथाजोफेयनेसक्रीमकेएडकरतीहैं.
लालूकेकरीबीऔरवरिष्ठनेतारघुवंशप्रसादसिंहऔरआरजेडीकेप्रदेशअध्यक्षजगदानंदसिंहकीलड़ाईवहांकेअखबारकीसुर्खियांबनचुकीहै.
सातअगस्तकोसोनियागांधीकोलिखागयाखतकांग्रेसकेलिएइलाजकोमजबूरकरनेवालीचोटजैसाहोसकताथा,परहमेशाकीतरहगांधीपरिवारकेभक्तोंनेएकजुटहोखतलिखनेवालोंकीहीलानत-मलामतकरडाली.
लेकिनहुआयेकिमोदीनेरामविलासपासवानकोश्रद्धांजलिदीऔरउधरचिरागनेट्वीटकरदिया-मोदीजीनेजिसतरहसेमेरेपिताकोयादकियाउससेमैंभावुकहूं।
विश्लेषकमानतेहैंकि'संयुक्तराष्ट्रमहासभाकीबैठकेंकाफ़ीरचनात्मकहुआकरतीथींजिनमेंबड़ेअंतरराष्ट्रीयनेताआपसमेंमिलकरकूटनीतिकढंगसेचर्चाकरतेथे.
वेअपनीफिल्मोंकेचलतेबच्चोंकेबीचभीकाफीपॉपुलरहैं.
हरदोईमेंप्रेमीयुगलनेएकहीदुपट्टेसेलटककरफांसीलगाली.
देशमेंकोरोनावायरसकाकहरहरदिनबढ़ताहीजारहाहै.
घटनास्थलपर47कर्मीतैनातकिएगएथे.
इसपरकुमारमिहिरकहतेहैंकिप्रारूपमें'गॉड'लिखाहै,अगरकोईअल्लाहकोमानताहैतोवोअल्लाहकेनामपरशपथलेगा,इसीतरहसेजोजिसभगवानकोमानताहैवोउसकेनामपरशपथलेसकताहै.
इसलिहाजसेदेखाजाएतोराजस्थानके7से10लाखऔरमध्यप्रदेशके6-7लाखलोगअपनेघरलौटनाचाहतेहैं।
इसकेअलावाएकऔरमुद्दाहै'राजनीतिकइस्लाम'या'पैनइस्लाम'.
वहींकईलोगअभीभीकोरोनावायरसकेसंदिग्धकेतौरपरदेखेजारहेहैं.
भारतीयसेनाकोइतनीऊंचाईपरठंडसेबचनेकेलिएआर्कटिकटेंटकीजरूरतहोगी।
दिल्लीकीहवागंभीरसेमध्यमश्रेणीमेंआगईहै.
विवाहसमारोहमेंमौजूदलोगउसवक्तचौंकगएजबउन्होंनेअपनेबीचबॉलीवुडकेजाने-मानेसितारेशत्रुघ्नसिन्हाकोपाया.
यहीपरपार्टीनेताओंऔरविधायकोंकेबीचमीटिंगहुई.
वहएकसम्मानितस्वतन्त्रतासेनानीथेऔरब्रिटिशशासनकीखिलाफतकेकारणउन्हें10सालसेअधिककासमयजेलमेंसज़ाकेतौरपरकाटनापड़ा।
इसयात्राकापरिणामराष्ट्रीयहितमेंहोनाचाहिए."
लुकाशेंकोनेस्वेतलानाकीओरसेबनाएविपक्षीकाउंसिलपरसत्ताहथियानेकीकोशिशकरनेकाआरोपलगायाहै.
इसकेबादकेसकोइंदौरशिफ्टकरदियागयाथा.
मई2018मेंपरमाणुडीलसेअमेरिकाकेहटनेकेबादईरानबुरीतरहसेअमेरिकीप्रतिबंधोंकीमारझेलरहाहै।
उन्होंनेकहा,'मेरे90वर्षीयमाता-पितासहितमुझेऔरमेरेपूरेपरिवारकोटीकालगायागयाहै.
उन्होंनेकहा,दशकोंतकहमारेकिसानभाई-बहनकईप्रकारकेबंधनोंमेंजकड़ेहुएथेऔरउन्हेंबिचौलियोंकासामनाकरनापड़ताथा।
बीतीरातश्योपुरकीप्रभारीमहिलातहसीलदारकीकोरोनासंक्रमणरिपोर्टपॉजिटिवआनेकेबादप्रशासनमेंहड़कंपमचगयाहैऔरतहसीलदफ्तरकोबंदकरदियागयाहै.
कैसरबागइलाकेकेप्रमुखचौराहेपरएकहोर्डिंगपरबकरेकीलगाईगईतस्वीरनेविवादपैदाकरदियाहै.
किडनीफ़ेलहोनेपरडायलेसिसहोसकताहै.
लेकिनइससवालकेआईनेमेंबिहारकीलचरऔरफिसड्डीस्वास्थ्यव्यवस्थासेमुंहनहींमोड़ाजासकता.
तभीकुछछात्रजोइग्नूद्वाराचलाईजानेवालीकॉरेसपॉन्डेंसकोर्सकेलिएकॉलेजमेंआएथे.
इसपरआजसुप्रीमकोर्टऔरहाईकोर्टअपनाफैसलासुनाएगा.
अभीतककीजानकारीकेमुताबिकयहजिम्मामहासचिवयाउपाध्यक्षकाहोसकताहै।
टॉन्सिलइंफेक्शनएंटीबायोटिक्ससेकंट्रोलहोताहै,जबकिरिफल्क्सएसिडमेंएसिडिटीकीदवाएंदीजातीहैं.
उन्होंनेआगेकहाकिलॉकडाउनखोलनेकीबातहैतोधीरे-धीरेथोड़ी-थोड़ीचीजोंकोखोलनाहीहोगा.
उन्होंनेकहाकिसीबीआईकोकेसट्रांसफरहोनेसेमैंबहुतखुशहूं।
फिरसभीचारोंआरोपियोंकोपुलिसनेगिरफ्तारकरलिया.
तेलंगानामेंभारीबारिशकेबादबाढ़केहालातबदतरहोतेजारहेहैं.
पंजाबमेंडीजलपरवैटकोबढ़ाकर15.15प्रतिशतकियागयाजबकिपेट्रोलपरवैटकोबढ़ाकर23.30प्रतिशतकियागयाहै.
शाहनेकहाथाकिलालूयादवऔरनीतीशकीजोड़ीकोवोटदेनेपरपाकिस्तानमेंपटाखेजलेंगे।
मानाजारहाथाकिचुनावसेपहलेइसकाउद्घाटनहोता.
लेकिनयेशोधभीअभीशुरुआतीचरणमेंहै.
स्टैनफ़ोर्टहेल्थकेयरकीडॉक्टरशांतिकैपागोड़ाकेमुताबिक,"14वींशताब्दीकेहालातकेविपरीत,अबहमेंपताहैकियेबीमारीकैसेफ़ैलतीहै.
इसलिएअबपूराशहरखौफ़केसाएमेंजीरहाहै."
विकासदुबेकोपुलिसने9जुलाईकोउज्जैनसेगिरफ्तारकिया।
विपक्षनेइसप्रस्तावकेखिलाफ21और22मार्चकोरैलीकेआयोजनकेलिएप्रशासनसेअनुमतिमांगीहै.
अबकंपनीनेकन्फर्मकरदियाहै.
वोमुझसेकहरहीहैकिमैंमिस्टरइंडियाबनचीनसेक्योंनहींलड़सकती.
हरियाणाविधानसभामेंबजटसत्रगुरुवारसेशुरूहोगयाहै.
हालांकि,कईराज्यकाफीहदतकअप्रभावितरहे।
शुरुआतमेंमानाजारहाथाकिब्रितानीमहाराजाकीजगहनोटपरमहात्मागांधीकीतस्वीरलगेगीऔरइसकेलिएडिज़ाइनभीतैयारकरलिएगएथे.
ऑनलाइनक्लासकेदौरानहीउन्हेंसांसलेनेमेंतकलीफहोनेलगीथी.
सामाजिककार्यकर्ताअचम्भेमेंहैंकिजबअर्थव्यवस्थापूरीतरहसेनहींखुलीहैऔरबहुतसारीदुकानें,उद्योगऔरव्यावसायिकप्रतिष्ठानबंदहीपड़ेहैं,ऐसेमेंबेघरलोगोंकोनतोमज़दूरीमिलपारहीहैऔरनाहीभीख.
आमआदमीपार्टीकेविधायकप्रकाशजारवालकीजमानतयाचिकाराउजएवेन्यूकोर्टनेखारिजकरदीहै.
यानीयहां33रुपयेकीबढ़ोतरीकीगईहै.
पिछलेकुछहफ़्तोंमेंदिल्लीमेंकोविड-19केहालातबिगड़ेहैं.
निककोहेननामकेशख्सनेट्वीटकियाहै,"शानदारऋषिसुनक.
आपकोबतादेंकिभारतमेंमोबाइलगवर्नेंसकोगतिदेनेकेलिएइलेक्ट्रॉनिक्सऔरसूचनाप्रौद्योगिकीमंत्रालयऔरनेशनलई-गवर्नेंसडिविजन(एनईजीडी)नेउमंग(यूनिफाइडमोबाइलएप्लिकेशनफॉरन्यू-एजगवर्नेंस)काविकासकियाहै.
इसकीबिक्रीआजयानी15मईसेहीशुरूकरदीगईहै.
इनमेंलगभगआधीसंख्याउनकीहै,जिनकीशादीनहींहुईहै.
यहांसरकारीअस्पतालोंमेंनर्सोंकोजहां25हज़ाररुपयेमिलतेहैंवहींनिजीअस्पतालोंमेंयहरकम16से18हज़ारकेबीचहै.
पुलिसकादावाहैकिखजूरीखासइलाकेमेंरहनेवालेताहिरनॉर्थईस्टदंगोंकेमास्टरमाइंडमेंसेएकहै।
तबसरकारकीओरसेकोरोनामहामारीकेकारणइससेसंबंधितआदेशलानेमेंदेरहोनेकीदलीलदीगईथी.
सीबीआईनेशौविकसेभीलंबीपूछताछकीहै।
पताचलाहैकिकोविड-19महामारीकेबीचउचितयोजनानहींबनापानारावकोबाहरकरनेकेबड़ेकारणोंमेंसेएकहै.
दोसालपहलेपीएममोदीनेइवांकाट्रंपकास्वागतकियाथा,आजफिरइवांकाहमसभीकेबीचमेंहैं.
इसकेअलावादोसीटेंअन्यदलोंकोमिलीथी.
देरीसेमिलीजानकारीकेमुताबिकयहघटनारविवारदेररातकीहै।
फिल्मशूटरकेप्रोड्यूसरकेवीढिल्लोंनेकुछसमयपहलेमोहालीपुलिससेशिकायतपाईथीजिसमेंलिखाथाकिफिल्ममेंसुक्खाकाहलवांकोअच्छादिखायाजारहाहै.
दिल्लीमेंकंटेनमेंटजोनकीसंख्याघटकर80होगईहै.
डॉक्टरोंऔरनर्ससेपूछा,लेकिनकिसीकोकुछपतानहींथा।
महाराष्ट्रमेंकोरोनावायरससेमरनेवालोंकीसंख्यामेंतेजीसेइजाफाहोरहाहै.
इसकेअलावाइनमेंसेकुछलड़कियांगर्भवतीभीथीं.
महिलानेकईसत्ताधारीनेताऔरपुलिसकर्मियोंपरझूठेमुकदमेमेंफंसानेकाआरोपलगायाहै.
अशोकगहलोतनेदावाकियाहैकिउनकीसरकारआसानीसेबहुमतसाबितकरदेगी.
कांग्रेसके22विधायकोंकेइस्तीफेकेबादसरकारकेलिएसंकटकमहोनेकानामनहींलेरहेहैं।
पानीकीबोतलगैलरीयाफिरसीटपरउपलब्धहोंगी.
झारखंडमेंकोरोनासेमरनेवालोंकीसंख्याबढ़कर958होगईहै.
उन्होंनेमेकर्ससेसीधेप्रोफिटमेंहिस्सामांगाहै.
एकअक्टूबरकोख़त्महोनेवालेइससत्रकोतयवक़्तसेआठदिनपहलेहीख़त्मकरदियागया.
इसकेअलावाइसकेअधिकतमनौसदस्यहोसकतेहैंजिसकाचुनावप्रधानमंत्रीकेसुझावपरहोताहैं.
वायरलबुख़ारऔरकोरोनाकेलक्षणएकजैसेहैंइसलिएडॉक्टरोंकोअपनेअनुभवसेकामलेनाचाहिए.
गौरतलबहैकिपाकिस्तान,तुर्कीऔरमलयेशियाकीओरसेहालमेंकश्मीरसेअनुच्छेद370हटाएजानेकेभारतसरकारकेफैसलेमेंधार्मिकऐंगलनिकालनेकीकोशिशकीगईथी।
वोदिल्लीकेहैंऔररणजीट्रॉफीमेंदिल्लीकेलिएहीखेलतेरहेहैंऔरआख़िरीमैचमेंउन्हेंदिल्लीसेहीभिड़नाहै.
यहांपर300यात्रियोंकेठहरनेकीव्यवस्थाकीगईहै.
पूरामामलाजाननेकेलिएआजतकनेलोनीकेएसडीएमखालिदअंजुमसेसंपर्ककिया.
दिवालीसेपहलेलोगघरोंकीसफाईतोकरतेहैंपरअक्सरघरकीछतकोनजरअंदाजकरदेतेहैं.
उन्होंनेइसबातकीपुष्टिकीकितस्वीरउन्हींकेलाइब्रेरीकीहै.
बहरहालदेशकेसभीराज्योंसेइसकेमरीजसामनेआचुकेहैं,हालांकिकईराज्यऐसेभीहैंजोइसमहामारीसेमुक्तहोचुकेहैं।
कोर्टकीतरफसेबीजेपीकेवरिष्ठनेतालालकृष्णआडवाणीसमेतअन्यआरोपियोंकोनोटिसभेजाहै।
भारतमेंकोरोनावायरसकेसबसेअधिकमामलेमहाराष्ट्रमेंदेखनेकोमिलेहैंजहांपरअभीतक42केसपॉजिटिवपाएगएहैं,महाराष्ट्रके42मामलोंमें39भारतीयनागरिकहैंऔर3विदेशीनागरिक।
उनकेगृहनगरमेंसैन्यसम्मानकेसाथअंतिमसंस्कारकियागया.
'लगातारहोरहीमौतपरगंभीरनहींहैंमुख्यमंत्री'
चौथेमालेपरअस्पतालकाकोविडवार्डहै.
कश्मीररेंजकेआईजीविजयकुमारनेइसकीजानकारीदीहै।
शाहीनबागसेराजनीतिकफायदेकेसवालपरअरुणसिंहनेकहाकिहमराजनीतिमेंफायदायानफा-नुकसाननहींदेखते.
बैठककेबादकिसानोंनेऔपचारिकप्रेसकांफ्रेंसकरकेअपनीबातकही,जिसमेंआगेकाप्लानबतायागया.
नॉकआउटमैचोंमेंविराटकोहलीकारिकॉर्डकाफीखराबहै.
उससेबीचबाजारमेंउठक-बैठकलगवाई.
दिल्लीसरकारकेमुताबिकशरीरमेंऑक्सीजनकीजरूरतबढ़ानेवालीस्थितियाऑक्सीजनकेइस्तेमालकीशारीरिकक्षमताघटानेवालीस्थितिमरीजकोखतरेमेंडालसकतीहै.
हमारामाननाहैकिभारतमेंसितंबरमेंहीपीकआगयाथा.
हरसालकीतरहइससालभीमुंबईमेंबारिशसेहाहाकारमचाहुआहै.
वहींशराब,पानमसाला,गुटखाऔरतम्बाकूकासार्वजनिकजगहोंपरसेवननहींकियाजासकेगा.
मैंनेभीऐसाकरनेकीकोशिशकीलेकिनइससेपहलेहीमैंबेहोशहोगया.
सुरेशरैनानेआईपीएलकेइतिहास(2008-2019)मेंसबसेपहले5,000रनोंकाआंकड़ाछूआथा.
गैंगस्टरविकासदुबेकीपत्नीऋचादुबेतबतकलखनऊकेकृष्णानंदइलाकेकेअपनेदूसरेघरमेंथी.
कोईशुभसूचनाप्राप्तहोगी.
कांग्रेसकेवकीलनेसुप्रीमकोर्टमेंकहाकिमौजूदास्थितिमेंफ्लोरटेस्टकीइजाजतनहींदीजासकतीहै.
लेकिनट्रंपकेआनेकेबारमुझेलगाकिवोअलगहैं.
रेड्डीउनअस्पतालोंकादौराकरेंगेजहांमरीजोंकोभर्तीकियागयाथा।
यहफिल्मइंडस्ट्रीकीगैंगबाज़ीकोईनईनहीहै,राजकुमारीकाअंतलता,ओ.पी.
बहुतसारेलोगअपनेघरोंएवंहोटलोंमेंहैंऔरउनकेपासपैसेनहींहैं।'
जम्मूकश्मीरमेधारा370छलसेलागूकरकेकांग्रेसमेनासिर्फअलगाववादकोबलदियाबल्किआतंककोभीबढ़ावादिया.
तबमजदूरोंसेभरीएकडीसीएमसड़कपरजारहीथी,इसीदौरानएकट्रकनेइसगाड़ीकोजोरदारटक्करमारदी.
एकस्टडीकेमुताबिक,हाईप्रोटीनवालाफूड,खासतौरसेरेडमीटवालाप्रोटीनकैंसरकाखतराबढ़ताहै.
साथहीआर्थिकदंडसेदंडितकियाजासकताहै.
इसकेसाथही4मईसेलॉकडाउन3.0शुरूहोरहाहै.
वेदावाकररहेहैंकिकोडिंगछठीक्लासऔरउससेऊपरकेक्लासकेबच्चोंकेलिएअनिवार्यकरदियागयाहै?
पायलटनेइसबयानसेइशारों-इशारोंमेंमुख्यमंत्रीअशोकगहलोतपरनिशानासाधाहै.
इंडियाटुडेसेबातचीतकरतेहुएदुनियाकेजानेमानेंवायरोलॉजिस्टडॉ.
नॉर्थसेसाउथजानेकेलिएरिंगरोड,आश्रमचौक,सरायकालेखान,आईपीफ्लाईओवर,राजघाटकेरास्तेजानेकीसलाहदीहै.
इसकेथोड़ीदेरबादआतंकियोंनेफिरसेसुरक्षाबलोंपरहमलाकियाऔरसेनाकाएकजवानशहीदहोगया.
फिंचऔरब्रेंडनमैक्कुलमकेसामनेबुमराहनेसिर्फछहरनदिएथे.
उन्होंनेबतायाकिश्रीराममंदिरकेशिलान्यासकेलिएदोशुभमुहूर्तदिएगएथे.
अबसायंतनीघोषकाकैरेक्टरभीशोसेखत्महोनेजारहाहै.
असमकेपूर्वमुख्यमंत्रीऔरवरिष्ठकांग्रेसनेतातरुणगोगोईकानिधनहोगयाहै।
खेड़ावालाकीकोरोनारिपोर्टहोनेकेबादवोखुदअस्पतालमेंभर्तीहोगएहैं,जबकिबाकीदोनोंविधायकोंकोक्वारंटीनकरदियागयाहै.
कुलपतितिवारीनेकहाकिपृथ्वीराजचव्हाणकेवलमंदिरोंपरहीक्योंबोलरहेहैं.
इसेलिएएकशख़्सदल्लूपुराकीगलियोंमेंघूम-घूमकरनिर्दलीयउम्मीदवारअक्षयकुमारकाप्रचारकररहाहै,जिनकाचुनावचिह्नसीटीहै.
प्रियंकानेकहा–‘इसदेशकीएक-एकमहिलासरकारपरनैतिकदबावडाले।
फ्रांसमेंलॉकडाउनकोबढ़ाकर11मईतकऔरइटलीमें3मईतककरदियागयाहै।
यहकेसबरनालाजिलेकेएकपुलिसस्टेशनमेंदर्जकियागयाहै.
सुरक्षाजांचकेदौरानशख्सकेपासकारतूसमिलेऔरसुरक्षाकर्मियोंनेउसेरोकलिया.
अबदुनियाभरमेंकोरोनासंक्रमणकेमामलोंकीतादाद107000कोपारकरगईहै.
मौकेपरपहुंचीपुलिसनेदेखाएकशख्सपंखेसेलटकाहुआथाऔरघरअंदरसेबंदथा।
बच्चोंकेलिएख़ुशी-ख़ुशीखानेकासामानलेकरजातेएकनिहत्थेआदमीकोतलवारसेमारा,लाठियोंसेमारा,रॉडसेमारा.
हालांकि,आमतौरपरसेनाअपनीआंतरिककार्रवाइयोंकोसार्वजनिकनहींकरतीक्योंकिइसकासैनिकोंकेमनोबलपरप्रतिकूलअसरपड़ताहै.'
संतोषबाबूकोअंतिमविदाईदीगयी।
पारसरश्मिकोकैप्टननहींबननेदेनाचाहतेथे.
इसकेअलावामायावतीनेउपेंद्रकुशवाहाकेसाथमिलकरएकगठबंधनबनायाहै।
वहीं,एकदूसरेनोटिफिकेशनकेमुताबिक136पदोंपदोंपरटीजीटीशिक्षकोंकीभर्तीकेआवेदनमांगेहैं.
मांझीलालूऔरराबड़ीदोनोंकीसरकारोंमेंमंत्रीरहचुकेहैं।
मगरभारतअबतकइससेबचताआयाथा।
बीतीसोमवारशामइसीविजयनगरथानाक्षेत्रकेबहरामपुरइलाकेमेंरहनेवालीअपनीमौसीकेलड़कोंसेमिलनेगयाथा.
दरअसल,शियावक्फबोर्डअध्यक्षकेतौरपरवसीमरिजवीसाल2008सेलेकरमई2020तककायमथे.
रोडपरअचानकबड़ी-बड़ीचट्टानेंआगिरीं.
कियाराकोउनकेबर्थडेपरहरबड़ासिताराविशकररहाहै.
जिसकेदोनोंपैरकामनहींकरते.
नागरिकतासंशोधनअधिनियमकेखिलाफप्रदर्शनकेदौरानउपद्रवियोंनेसरकारीऔरनिजीसंपत्तियोंकोनुकसानपहुंचायाथा.
सोमवारकोकैबिनेटमीटिंगमेंप्र.
उनकेअंदरकीहिन्दुस्तानियतकायेजादूथाकिहिन्दीकवि-सम्मेलनोंमेंभीउन्हेंवहीमुकामहासिलथाजोउर्दूमुशायरोंमेंथा.
संजयनेकहाकि-मैंअपनीदाढ़ीकेजीएफकेलिएबढ़ारहाहूं.
ठीकयहीबातदोमहीनेपहलेअपनेडिस्क्लोज़रबयानमेंदेवांगनाकलिताऔरनताशानरवालने26मईकोकहाथा.
पिछलेकुछसालोंमेंपाकिस्तानमेंबनते-बिगड़तेहालातोंपरबनीफिल्म'दडंकीकिंग'दुनियामेंसबसेज्यादादेखीगईपाकिस्तानीफिल्मबनगईहै.
अबइसे20मार्चतयकियागयाहै.
इसनातेइतनाबड़ाबंगलाउन्हेंमिलाहुआथा.
आठसीटोंपरझारखंडविकासमोर्चा(प्रजातांत्रिक)(जेवीएम-पी),एकपरसीपीआई-मालेऔरराष्ट्रवादीकांग्रेसपार्टी(एनसीपी)नेभीएकसीटजीती।
दिल्लीपुलिसनेबेवजहलॉकडाउनकाउल्लंघनकरनेवालेलोगोंकेखिलाफभारतीयदंडसंहिताकीधारा188केतहतकार्रवाईकरतेहुए183एफआईआरदर्जकीहैं.
एकशख्सनेकमेंटकरतेहुएलिखा-इसवीडियोनेमेरादिनबनादिया.
पार्टी100शीर्षनेताओंनेचुनावप्रचारमेंशिरकतकी.
इसीकड़ीमेंगुरुवारकोप्रधानमंत्रीनरेंद्रमोदीकीअगुवाईमेंएकअहमबैठकहुई.
जोवामपंथी,नक्सलवादकोहवादेतेहैं,जिनकाउद्योगोंऔरफैक्ट्रियोंकोबंदकरानेकाइतिहासरहाहै,वोनिवेशकामाहौलबनासकतेहैंक्या?
लेकिनइसकामार्गक्याहो?
गाड़ीकाएक्सीडेंटनहींहुआथा।
एपीआईविभिन्नप्रकारकीदवाओंकेनिर्माणमेंकच्चेमालकेतौरपरइस्तेमालकियाजाताहै.
हालांकिगृहमंत्रालयनेआदेशदियाहैकिई-कॉमर्सकंपनियोंकेजरिएलॉकडाउनकेदौरानगैर-जरूरीसामानोंकीसप्लाईपररोकरहेगी.
तभीमुझेपताचलाकिजाफ़राबादऔरमौजपुरकीसीमाकेआस-पासवाहनोंमेंआगलगीहै,पत्थरबाज़ीजारीहै.
प्रज्ञानेअपनेइसमुकामतकपहुंचनेकाश्रेयअपनेमम्मी-पापाकोदिया.
पुलिसचीफ़कीट्रंपकोनसीहत'आपकोईढंगकीबातनहींकरसकतेतोमुँहबंदरखिए'
अम्माआध्यात्मिकव्यक्तिहोनेकेकारणहमारेघरसेबाहरनहींनिकलीं,मुझेमजबूरनउसेअपनेसाथआनेकेलिएबाध्यकरनापड़ालेकिनएकबारजबहमयात्राशुरूकरतेहैं,तोफिरवहबेहदखुशरहतीहै.
यहांतककिफायरिंगभीहुई.
हमयहसोचभीकैसेसकतेहैं?
स्वार(रामपुर)सीटपरउपचुनावकीतारीखकाऐलानचुनावआयोगनेनहींकियाहै.
इरान11वेंपायदानपरहैजहां240,438केसआचुकेहैंजिसमें11,571लोगमारेजाचुकेहैं.
विपक्षकासवालहैकिक्याअसलमेंलवजिहादहै?
देशमेंनेशनलडिज़िटलहेल्थमिशनकीशुरुआतकीजाएगी.
मैंउसवक्तकाइंतजारकररहाहूँ,जबगलतफहमियाँअपनेआपदूरहोजाएँगीऔरहमफिरसेउसीतरहएकअच्छेदोस्तकीतरहसाथ-साथहोंगे।
परीक्षाकाआयोजन5से21मार्चकेबीचकियागयाथा.
गोडसेनेआख़िरगांधीकीहत्याक्योंकी?
इसमेंप्रधानमंत्रीनरेंद्रमोदीशामिलहोंगे.
अब्दुलअब्बासनेकहाकिहमनागरिकतासंशोधनअधिनियम(सीएए)केखिलाफप्रदर्शनकररहेलोगोंकासमर्थनकररहेहैं.
मैंनेएककंस्ट्रक्शनकंपनीज्वॉइनकरली.
अरुणाचलकेएकनिवासीसेलालूप्रसादयादवकीइसकारकोजब्तकियागयाहै.
खरगोनएसपीशैलेंद्रसिंहचौहाननेबतायाकिआधीरातमेंपीड़िताअपनेभाईकेसाथखेतपररखवालीकररहीथी.
उन्होंनेकहा,"अगरकहींफ़सादहोताहैऔरवोचारघंटोंसेज़्यादाचलताहैतोसमझजानाचाहिएकिसरकारफ़सादकरानाचाहतीथी."
क्याइंसानोंकीउम्रअसीमितबढ़सकतीहै?
चीनकेविदेशमंत्रीतोयहाँतककहचुकेहैंकिअमेरिकाऔरचीनमेंशीतयुद्धशुरूहोगयाहै।
रविवारकोकोर्टमेंपेशकरनेसेपहलेएनसीबीकेअधिकारीदीपेशसावंतकोमेडिकलजांचकेलिएलेकरगएथे.
एमपीमेंज्योतिरादित्यसिंधियाकेखेमेसेकौन-कौनबनामंत्री,देखें-
विद्यानेबताया,"जिसरैपिडकिटकोउन्होंने600रुपएमेंख़रीदाहै,उसीतरहकीटेस्टिंगकिटकोछत्तीसगढ़सरकारनेमात्र337रुपएमेंकैसेख़रीदा.
उन्होंनेकहा,“बिहारज्ञान,करुणाऔरममताकीभूमिहै.
वहीं,95लोगपॉजिटिवपाएगए.
हालांकिसुप्रीमकोर्टकेआदेशकेबादनागपुरकोर्टनेफडणवीसकोसमनजारीकियाथा.
जबकियेपूरीडील36राफेलविमानोंकीहै.
आनेवालेदिनोंमेंभारतचीनकीतरहमैन्युफैक्चरिंगहबबनेगाऔरइकॉनमीकीट्रेनबुलेटट्रेनकीतरहचलनेलगेगी।
पहलाहिस्सामंदिरकाअग्रभागहोगा.
इनकाकहनाहैकिकोरोनाहोनेपरभीडरेंनहीं,हिम्मतऔरधैर्यसेकामलें।
जिसमेंवकीलकीओरसेदिल्लीमेंकेसकाट्रायलकराएजानेकीमांगकी,साथहीसीबीआईकीरिपोर्टसीधेसुप्रीमकोर्टकोजमाकरनेकीबातकहीगई.
वहीं,वनविभागकीटीमनेदुर्गावतीजलाशयकेपासभीबाघहोनेकीपुष्टिकीथी.
उसदौरमेंपुंडीदोमहीनेतकहॉकीसेदूररहीथी,मगरवहहॉकीकोभूलीनहींथी.
मोहनभागवतनेकहाकिकभी-कभीलोगोंकोभयलगताहैकिहमेंक्वारनटीनमेंडालदेंगे.
कश्मीरभौगोलिकतौरपरतोहमाराहैलेकिनभावनात्मकरूपसेनहीं।'
इसकेबादअमरीकानेब्रिटेनकोएकऔरधमकीदी,इसबारयेकहागयाकिखुफियाजानकारीब्रिटेनकेसाथसाझानहींकीजाएगी.
मैंनेअपनीनौकरीछोड़दीऔरकुछहफ़्तोंकेलिएघरपरहीरहा.
जबटॉमकॉटननेइसतरहकीआशंकाकीबातकही,तोमशहूरअमेरिकीअखबारवॉशिंगटनपोस्टनेविशेषज्ञोंसेइसमसलेपरउनकेविचारजाने।
चितासरीखातनजले,घरहौवैशमशान।
उत्तरप्रदेशकेहाथरसकांडमेंपुलिसनेगैंगरेपकीबातसेइनकारकिया,वहभीतबजबपीड़ितामजिस्ट्रेटकेसामनेमरतेवक्तबयानदेचुकीथी।
हालांकिवोकिसीकोनीचेदिखानेजैसानहींथा.
नुकसानकीभरपाईकेलिएप्रधानमंत्रीमोदी21लाखकरोड़केराहतपैकेजकीघोषणाकरहीचुकेहैंऔरवित्तमंत्रीनिर्मलासीतारमणभीबैंकोंसेआत्मनिर्भरभारतअभियानकोबलदेनेकीबातकहचुकीहैं।
मूवीदर्शकोंकाखूबमनोरंजनकररहीहै.
साथहीसंबंधितअमेरिकीदूतावासोंयाकौंसुलेटकीवेबसाइटकोदेखनेकेलिएभीकहागयाहै,जहांस्थानीयसरकारकीओरसेलगाईगईपाबंदियों,विदेशीनिगरानीनीतियोंऔरताजास्वास्थ्यसूचनाओंकीजानकारीलीजासकतीहै.
ईशांतशर्माबाजूमेंचोटकेकारणऑस्ट्रेलियादौरेसेबाहरहैं.
इसदौरानउसने'जयश्रीराम'कानारालगाया।
नकवीनेकहाकिअल्पसंख्यकसमुदायकेयुवाओंकेयुवाओंमेंभीप्रतिभाकीकमीनहींहै.
ऐसेमुकदमोंकीसुनवाईप्रथमश्रेणीमजिस्ट्रेटकीअदालतमेंकीजाएगी.
वहउनखिलाड़ियोंमेंसेहैजिनकाटेस्टक्रिकेटमेंस्ट्राइकरेट45केकरीबहै.’
नीतीशकुमारकीसरकारसेनाराजहैं?
जैसे-सांसमेंतकलीफऔरआंखोंकेचारोंतरफपपड़ीकाजमना.
सोशलमीडियाकेफ़ेकअकाउंटयाबोटकापताकैसेलगाएं?
लखनऊमेंकृष्णानगरकेइंद्रलोकमेंविकासदुबेकाघरस्थितहै.
मुख्यमंत्रियोंकेसाथ27अप्रैलकीसुबहवीडियोकॉन्फ्रेंसिंगकेजरिएपीएमबैठककरेंगे.
उधरसियोलमेंकोरियारोगनियंत्रणऔररोकथामकेंद्रनेएकबयानमेंबतायाहैकिदक्षिणकोरियामेंइसविषाणुकेसंक्रमणकेशनिवारको५९४औरमामलोंकीपुष्टिहुईहैजिनमेंसे९०प्रतिशतसेअधिकमामलेदाएगूऔरउत्तरीग्योंगसांगमेंसामनेआएहैं।
वोबतातेहैं,"इनलोगोंकीहालतऐसीहैकिवेजहांसेजोमिलरहाहै,बसलेतेहुएआगेबढ़तेजारहेहैं.
कोरोनाकहरबरपारहाहै.
यहांसेदोरुपये97पैसेप्रतियूनिटबिजलीबेचीजारहीहै.
इसबारतारकिशोरप्रसादकाजीतनामुश्किलमानाजारहाथालेकिनअंततःयेदसहज़ारवोटसेजीतेहैं."
चाराघोटालेमेंसजासुनाएजानेकेबादलालूयादवकेचुनावलड़नेपर2012मेंरोकलगगई.
मुझेलगाकिलड़ाईकेजोशमेंहमारेजवानपाकिस्तानीपायलटकोनुकसानपहुँचासकतेहैं.
इसबीच,बीबीसीहिन्दीनेपीड़ितबताएजारहेयुवकसेबातकरनेकीकोशिशकीलेकिनउससेबातसंभवनहींहोपाई.
शिक्षाबोर्डकेअध्यक्षडॉ.
हालांकि,'मिशनबिगिनअगेन'केतहतकईरियायतेंभीदीगईहैं।
मईमेंकोविड-19सेजुड़े55विज्ञापनोंकीरिपोर्टआयुषमंत्र.
विधानभवनकेअंदरकीटाणुनाशकअल्ट्रावायलेटलाइटेंलगाईगईहैं.
केरलकेकैथोलिकपादरीबोले-लवजिहादकोनजरअंदाजकरनाइसेमू.
शिल्पाशेट्टीरियलिटीशोजभीजजकरतीनजरआतीहैं.
एकऐसीकारजोहवासेकरतीहैबात,बस2घंटेमेंदिल्लीसेपटना!
अपनेपतिकोअस्पतालमेंभर्तीकरानेआएथेमगरयहांबोलागयाकिजगहनहींहै.
सादनेबतायाकिउनकेपितानेखुदकोआइसोलेटकरलियाहैऔरवहठीकहैं।
हालांकिबतायाजारहाहैकियेलोगवीडियोकॉन्फ़्रेंसिंगकेज़रिएकार्यक्रममेंशामिलहोंगे.
लालूकेकथितऑडियोजारीकियेजानेकेबादलालूकीमुसीबतेंबढ़गयीहैं.
इसरूढ़िवादीप्रैक्टिसपरशर्मकरनेकीजगहहमारारेलमंत्रालयगरीबमहिलाओंकेशोषणपरगर्वमहसूसकररहाहैजोकिसिरपरभारीसामानढोरहीहैं।'
इक्कीससालकीउम्रमेंवोमद्रासप्रेसिडेन्सीकॉलेजमेंफ़िलॉसफ़ीविभागमेंजूनियरलेक्चररबनगएथे.
राजनीतिमेंतेजतरार,शोपरकरेंगीकमाल?
उन्होंनेकहा,‘मैंअपनीगेंदबाजीमें100प्रतिशतहोनाचाहताहूं.
कोविड-19काप्रकोपअपनेउच्चतमपरहै,औरहज़ारोंकीसंख्यामेंदेशवासियोंकीजानइसमहामारीसेजाचुकीहै,जबकिबड़ीसंख्यामेंलोगइसकीचपेटमेंहैं।
चुनावजीततेहीबिहारमेंबीजेपीनेचेहराबदलदिया.
गुरुवारकोहीअबतक7लोगोंकेमौतकीखबरहै.
ऐसेमेंमांकेसाथसपनाकेडांसकावीडियोउनकेचाहनेवालोंकेलिएकुछनयाहै.
ड्राइवरोंकोरास्तेमेंखानापानीकीसुविधाभीनहींमिलपारहीहै.
अनूपपुरएसपीकिरणलताकोइंदौररेलएसपीबनायागयाहै.
पहलीबारवेबसीरीजमेंदिखरहींस्वराभास्कररसभरीऔरइंग्लिशटीचरशालूबंसलकेकिरदारमेंनजरआरहीहैं,जिनपरउनकास्टूडेंटलट्टूहै.
पंजाबकेजसबीरसिंहकाकहनाहैकिउनकेपास12एकड़कीजमीनहै,लेकिनआढ़तियोंकेकारणउन्हेंकाफीफायदाहै.
भारतीयजनतापार्टीकेस्टारप्रचारकोंकीसूचीमेंनरेंद्रमोदी-अमितशाहकानामतकनहींहै.
हमाराउद्देश्यलोगोंकोयहबतानाहैकिकिसीव्यक्तिकोऔरबड़ेस्तरपरवैक्सीनलेनेकाक्याप्रभावऔरलाभहोगा।'
आगेहमारेकाफीबेहतरीनएपिसोडआनेवालेहैंऔरउनकेऑनएअरहोनेकामुझेबेसब्रीसेइंतजारहै.’
सोमवारकोबैंकनेभीच्वीटकरग्राहकोंकोखुशखबरीदीथीकि18मार्चकेबादसबकुछपहलेजासाहोजाएगा।
उनमेंगांधीनगर,विश्वासनगर,लक्ष्मीनगर,करावलनगर,घोंडा,रोहतासनगर,रोहिणीऔरबदरपुरसीटशामिलहै.
मध्यप्रदेशमेंकोरोनाके86केससामनेआएहैं.
जिनकीकीमतढाईकरोड़सेऊपरहै.
इसकेबादफिररास्तेकोबंदकरदियागया.
मानाजारहाहैकिवेडिप्रेशनमेंथे.
जर्मनसांसदनेपोस्टमेंक्यालिखा?
झरनेकेप्रबंधनसमितिकेमनाहीकेबावजूदमाणिकमंडलनामकाव्यक्तिझरनेकेप्रतिबंधितक्षेत्रमेंचलागया.
इसलिएमैंइस्तीफादेरहाहूं।'
इनमेंसे590लोगोंकीमौतभीहोचुकीहै।
सवालयेहैकिक्याप्रदेशसरकारकीरुचिहरबारघोटालेबाजोंकोबचानेकीहीहोतीहै?'
कोरनाकेदौरमेंकामकाबोझभीबढ़गयाहैंक्योंकिकर्मचारीकमहैं.
वैसेतोजिलेकीजर्जरसड़केंऔरबिजलीकीसमस्याभीगंभीरहै.
केवलप्रदेशकीविधानसभायहतयकरसकतीहै.
ऑयलमार्केटिंगऔरप्रोडक्शनकंपनियांभीकच्चातेलमंगातीहैं।
नेपालकेप्रधानमंत्रीओलीनेइसीहफ़्तेसंसदकेनिचलेसदनप्रतिनिधिसभामेंकहाथा,"नेपालऔरभारतकेबेहतरीनरिश्तेरहेहैं.
पीएमबोलेकिसंकटकेइससमयमेंअस्पतालमेंजोसफेदकपड़ेपहनकरहमारीसेवाकररहेहैं,वोईश्वरकाहीरूपहैं.
इसदिनतिब्बतनेअपनीआज़ादीआधिकारिकतौरपरखोदी.
डिनरकेवक्तउनकेपतिकेगलेमेंमछलीकाकांटाफंसगयाथाऔरउनकीहालतगंभीरहोतीजारहीथी।
इसकीभीएकसीमाहै.
वारदातकेबादभाजपाकेप्रदेशअध्यक्षसतीशपूनियानेभीकांग्रेससरकारपरकानूनव्यवस्थाबिगड़नेपरकड़ाप्रहारकियाहै.
असदुद्दीनओवैसीनेकहाकिजोमोदी-शाहकेखिलाफआवाजउठाएगावोसहीमायनेमेंमर्द-ए-मुजाहिदकहलाएगा.
कृपयाखुदको,अपनेपरिवारकोबचाएंऔरनिर्देशोंकागंभीरतासेपालनकरें।
इसवक्तसिर्फकोरोनाहीबीमारीनहींहै,बल्किगिरतीअर्थव्यवस्थाभीबीमारीहैऐसेमेंदोनोंओरध्यानदेनेकीजरूरतहै.
खुदमोदीनेट्वीटकरकेयहजानकारीदीहै।
बिहारकीराजधानीपटनामेंमेट्रोकेकाममेंतेजीआसकतीहै।
हालहीमेंहुएएकटास्कमेंमाहिराशर्माकोमास्टरमाइंडऑफदसीजनकाखिताबदियागयाजिसकेबादमाहिराकोकाफीज्यादाट्रोलकियाजारहाहै.
सुलेमानीकोपश्चिमएशियामेंईरानीगतिविधियोंकोचलानेकाप्रमुखरणनीतिकारमानाजातारहा.
पहलेसेट्रोलर्सकानिशानारहींरियाकोअबऔरभीज्यादाआलोचनाएंझेलनीपड़रहीहैं.
जापानीरक्षामंत्रीनेविदेशीपत्रकारोंसेकहाथा,''हमारेआसपासजोकुछभीघटितहोरहाहैउसेलेकरजागरूकरहनेकीज़रूरतहै.
इसरोप-वेकेशुरूहोनेसेगिरनारपर्वतकेऊपरबनेमंदिरकेदर्शनकेलिएश्रद्धालुओंको10हजारसीढ़ियांचढ़नेसेराहतमिलेगी.
एकतरफजहांअनुरागआजभीप्रेरणासेप्यारकरतेहैंवहींप्रेरणाअनुरागसेदिलकीगहराईसेनफरतकरतीहैं.
मास्ककोईभीलगासकतेहैं,थ्रीलेयरयाकपड़ेकामास्कइस्तेमालकरसकतेहैं.
हेल्थएक्सपर्ट्सकाकहनाहैकिसर्दियोंमेंफ्लूयासंक्रमणकाफैलनाआमबातहैइसलिएहोसकताहैकिइसदौरानकोरोनाकेमामलेभीबढ़जाएं.
ईरानीअधिकारीशुरूसेयेकहतेआएहैंकिसंवर्धितयूरेनियमकोनष्टकियाजासकताहैलेकिनशोधऔरविकासकीदिशामेंहुएकामोंकोमिटानाबेहदमुश्किलहै.
बीबीसीसंवाददातानिखिलईनामदारकामाननाहैकियहडीलफ़ेसबुककोभारतकोएकऔरमुक़ामहासिलकरनेमेंमददगारसाबितहोगीऔरसाथहीउनसेवाओंमेंभीतालमेलबिठानेकामौक़ादेगीजोजियोप्रदानकरताहै.
इसफ़ैसलेकेबादउनकीचिंताऔरबढ़ेगी.
परएकचुनौतीऐसीहैजिससेकईमहिलाखिलाड़ीअबभीजूझरहीहैंऔरवोहैपीरियड्सऔरइसपरछाईरहनेवालीचुप्पी.
गुजाराकरनेकोकईमजदूरसड़कोंपरनिकलआएऔरभीखमांगनेलगेलेकिनलोकलअथॉरिटीकोयहरासनहींआयातोउन्हेंडिटेंशनसेंटरमेंभेजदियागया।
हाईकोर्टमेंमुकेशकीयाचिकापरसुनवाईनहींहोगी.
सातवेंमहिलाटी20वर्ल्डकपटूर्नामेंटमेंहरमनप्रीतकीकप्तानीमेंखेलरहीभारतीयटीमअगरसेमीफ़ाइनलकीबाधापारगईतोवहइसटूर्नामेंटकेइतिहासमेंपहलीबारफ़ाइनलमेंपहुंचेगी.
पदोंकेनाम,संख्याऔरउनकेअनुसारवेतनमान.
किसीभीतरहकीबड़ीजुटानकीअनुमतिनहींहोगी.
यहांएडिलेडओवलमैदानपरऑस्ट्रेलियाकेखिलाफखेलेजारहडे-नाइटमैचकेदूसरेदिनशुक्रवारकोभारतीयफील्डरोंनेऑस्ट्रेलियाईबल्लेबाजोंकेकईकैचछोड़े।
इसलिएउनकेपासपैसानहींथा."
इसकेजेनेटिकसीक्वेंसकोगौरसेदेखनेपरपताचलरहाथाकियेचमगादड़केकरीबीहोसकतेहैं.
छोटेदेशोंकोमान्यतादेनेकानियम1933मेंमोंटेवीडियोसम्मेलनमेंबनायागयाथाजिसमेंराज्योंकेअधिकारऔरकर्तव्यतयकिएगएथे.
हमारीज़रूरतकीचीज़ोंकीसप्लाईमेंभीदिक्कतेंपेशआरहीहैं."
एकजनसभामेंजनतादलकेकुछकार्यकर्ताओंनेजगन्नाथसरकारकेकंधेपरहरेरंगकीपट्टीडालनेकीकोशिशकीथी,तोसरकारनेऐसानहींहोनेदियाथा.
घटनामेंपितानेमौकेपरहीदमतोड़दिया।
इसकेपहलेउनकेपिताऔरपूर्वमुख्यमंत्रीफ़ारूक़अब्दुल्लाहनेभीपीटीआईकोदिएअपनेइंटरव्यूमेंराज्यकादर्जावापसमिलनेकीमाँगदोहराईथीऔरअनुच्छेद370हटाएजानेकोलेकरसुप्रीमकोर्टसेन्यायमिलनेकीबातकहीथी.
अबभूटानसरकारस्थानीयलोगोंकेसाथमिलकरसिंचाईस्रोतोंकीमरम्मतकररहीहै,ताकिपानीकाप्रवाहसुनिश्चितहोसकेऔरअसमकेकिसानोंकोपानीमिले.
इससालकीशुरुआतमेंजापानकेतटपररोकेगएक्रूज़शिपडायमंडप्रिंसेजपरइससेभीअधिकऐसेलोगपायेगएथे,जोइसवायरससेसंक्रमितथे.
पूलटेस्टमेंतीनसेपांचलोगलोगोंकागलेऔरनाककानमूनालेकरएकसाथहीजांचकीजातीहै।
मैंअपनीकारकेलिएकलरकोडेडस्टिकरबुककरनेकीकोशिशकररहाहूं।
इसकेअलावावेफेसबुकऔरइंस्टाग्रामलाइवस्ट्रीमिंगकेदौरानप्रोडक्ट्सकोटैगभीकरपाएंगे.
रायबरेलीकेबेसिकशिक्षाअधिकारीआनंदप्रकाशकेअनुसारसर्वशिक्षाअभियानकीतरफसेछहजिलोंमेंलेटरभेजकरकेजीबीवीमेंअनामिकाशुक्लानामकीटीचरकेबारेमेंचेककरनेकोकहागया।
हमनेअबनियमबदलकर1लाखकीजगह5लाखकरदियाहै.
हालांकिवोयहभीकहतेहैंकिजिसतरहसीएएकोवापसलेनेकीमांगकीजारहीहैवोग़लतहै.
चीनमेंअबतकजहां106लोगोंकीमौतहोचुकीहै,वहींभारतमेंभीकोरोनानेअपनेपैरपसारनेशुरूकरदिएहैं.
यहांदेखेंपूराशेड्यूल.
इसकेबादगंभीरनेएकऔरट्वीटकिया।
हालाँकिसैफईकोवीवीआईपीग्रामपंचायतबनानेकेपीछेसपानेतामुलायमसिंहयादवकेमित्रदर्शनसिंहकाअहमयोगदानमानाजाताहै।
हॉटस्पॉट्समेंलॉकडाउनकोलेकरकिसीतरहकीछूटनहींहोगी।
यादवनेसमाचारएजेंसीएएनआईसेकहाकिउन्हेंपिछले10सालसेदरकिनारकियाजारहाथा.
इसकेसाथहीसंगमविहारमेंभारतीयजनतापार्टी(बीजेपी)औरनीतीशकुमारकी4बजेजनसभाभीतयहै.
लॉन्चकोकंपनीकेसोशलमीडियाचैनल्सपरदेखसकतेहैं.
गाजियाबादकेविजयनगरइलाकेमेंपत्रकारविक्रमजोशीपरबदमाशोंनेजानलेवाहमलाकियाथा.
राजस्थानकेबाड़मेरसेएकदर्दनाकघटनासामनेआईहै.
चेतननेआगेकहा-उदाहरणकेतौरपरअगरआपमोदीकोपसंदकरतेहैंतोआपकोउनकी3खामियांभीपताहोनीचाहिए.
लेकिनआपलोगऐसाकदमनहींउठासकते.
जबकिसचयहहैकिकांग्रेसकेपासमुस्लिमोंकासमर्थन30फीसदीभीनहींरहगयाहै।
नेपालकीसंसदकेनिचलेसदननेइसविवादितमानचित्रकोशनिवारकोस्वीकृतिदेदीथीजिसकेबादभारतकीतरफसेकड़ीआपत्तिजताईगईहै।
स्थानीयलोगोंनेगम्भीररूपसेघायलजोशीकोपासकेअस्पताललेगये,जहाँदोदिनबादउन्होंनेदमतोड़दिया।
प्रधानमंत्रीनरेंद्रमोदीकाशीविश्वनाथमंदिरपहुंचेऔरमंदिरमेंपूजा-अर्चनाकेबादपीएमकॉरिडोरप्रोजेक्टकाजायजालियासाथहीदीपदानकिया.
हमसबसेपहलेहिंदुस्तानीहैं।
इनमेंसे16राज्योंऔरकेंद्रशासितप्रदेशोंकेहैं.
इसवायरससेबचनेकेलिएनएनएतरीकेईजादकिएजारहेहैं.
दूसरेट्वीटमेंकेआरकेनेसिद्धार्थ-आसिमक्योंबॉलीवुडमेंनहींआसकतेइसकीवजहबताई.
मंगलवारकोसीएमनेकहाकिसभीप्रवासीमजदूरोंकेलिएसरकारकीओरसे1000-1000रुपयेकाभरण-पोषणभत्ताभीदियागयाहै।
सोमवारकोआयुष्मानकीअपकमिंगफिल्मशुभमंगलज्यादासावधानकाट्रेलररिलीजहुआथा.
धर्मकीनगरीमेंअधर्महमनहींहोनेदेंगे।
कोरोनावायरससंक्रमणपरप्रधानमंत्रीनरेंद्रमोदीकीबैठककेबादकुछमहत्वपूर्णनिर्णयलिएजासकतेहैं.
सरसंघचालकमोहनभागवतनेसंघकेपदाधिकारियोंकोकोरोनायोद्धाओंकेसम्मानऔरउनकेउत्साहवर्धनकीनसीहतदी.
दाल,सब्ज़ी,सलादऔरदहीकोमहिलाओंकाखानाकहाजानेलगा.
जिसमेंउसनेदावाकियाकिजुर्मकेवक्तवहनाबालिगथा.
आजकमलनाथऔरसिंधियाएकदूसरेकेप्रतिद्वंद्वीहोचुकेहैं,सियासीपर्यवेक्षकोंकामाननाहैकिपूर्वमुख्यमंत्रीऔरकभीउनकेभरोसेमंदसहयोगीरहेदिग्विजयकेबीचभीसबठीकनहींहै.
लेकिनमंडीमेंधानकीआवककेकुछमहीनोंबादरेटबढ़ताथा.
स्थापितप्रोटोकॉलकेअनुसार,चीनीसैनिककोऔपचारिकताओंकेपूराहोनेकेबादचुशुल-मोल्डोबैठकबिंदुपरचीनीअधिकारियोंकोवापससौंपदियाजाएगा.
हमवहांसेनिकलहीरहेथेतबदेखाकिकुछलोगट्रेमेंसमोसेलेकरआरहेथेपुलिसवालोंकेलिए.
मैंउसचेहराकभीनहींभूलपाऊंगा."
इसकेअलावापाचनक्रियाकोभीदुरुस्तरखतीहै.
भारीएवंस्थापितकीजानेवालीवस्तुएंखरीदें.
येशंकुतलाऔरराकेशकापरिवारहैजोपैदलहीमहाराष्ट्रकेनासिकसेमध्यप्रदेशकेसतनाकेलिएरवानाहुआ.
येवेसांसदहैं,जिनकेसाथदोदिनपहलेराष्ट्रपतिभवनमेंदुष्यंतसिंहब्रेकफास्टकरचुकेहैं.
येभीहोसकताहैकिउसकेमोबाइलपरकोईरिकॉर्डिंगभीहो.
छात्रोंसेमारपीटकेविरोधमें9बजेकेकरीबपुलिसमुख्यालयकेबाहरजेएनयू,डीयूऔरजामियाकेछात्रोंकेसाथआमलोगभीजमाहोनेलगे.
फिल्ममेंइसबारमनोजतिवारीऔररानीचटर्जीतोनहीं,लेकिनउनकीजगहअथर्वसिंहऔरनेहाप्रकाशकीजोड़ीनजरआएगी.
टोयोटाकिर्लोस्करमोटरमैनेजमेंटऔरकर्मचारीयूनियनकेबीचगतिरोधजारीहै.
खासबातयहथीकिनतीजोंकेबादइनदोनोंराज्योंमेंकांग्रेसबहुमतकेकाफीकरीबआकरठिठकगई।
शोएबपरआरोपहैकिवह23अक्टूबरकोलड़कीकोबहला-फुसलाकरअपनेसाथबिहारकेमुजफ्फरपुरलेगया.
के-787ड्रीमलाइनरकोसितंबर,2012मेंएयरइंडियाकेबेड़ेमेंशामिलकियागयाथा।
कोईदेशआख़िरयेकैसेतयकरताहैकिवोअबख़ुदकोकोरोनामुक्तघोषितकरसकताहै.
परिजनोंकाआरोपहैकिपुलिसनेविक्रमकीशिकायतकोलेकरलापरवाहीबरती.
इसघटनाकीजानकारीसाइंसचैनलनेसोशलनेटवर्किंगसाइटटि्वटरपरदीहै।
वेसोशलमीडियासाइट्सकेजरिएसामनेआतेरहतेहैं।
हालांकि,इससमयआपकेनिर्णयलाभकीतरहलेकरजाएंगे.
इसकेमुकाबलेमेंजावाकोदेखेंतोरॉयलएनफील्डसेकमवजनवालीजावापेराककालुकज्यादाहैवीदिखताहै.
लोगोंमेंगंभीरताआगई।
अर्नबसरउन्हेंबोलनेकीआज़ादीकेलिएअपनेबालखींचनेदीजिएऔरमारपीटकरनेदीजिए.
क्याहोगीदीपिकाकीअगलीफिल्म?
इसकाजानवरोंसेकोईलेना-देनानहींहै.
ताजाघटनाक्रमबतातेहैंकिकिसतरहद्रविदारकझगमकाकट्टररुखनरमहुआहै।
बीजेपीसांसदरमेशबिधूड़ीनेकहाकिराहुलगांधीकुछदिनपहलेइटलीसेआएहैं,इसलिएउनकीकोरोनावायरसजांचहोनीचाहिए.
उन्होंनेकहा,"एक्टकेअनुसारपीसीआईसिर्फ़अख़बारोंसेजुड़ेपत्रकारोंकेमामलेदेखताहै.
इसकेककोजबविकासनेघरवालोंकेसामनेरखातोअसीमरियाजनेउन्हेंसबसेपहलाटुकड़ाखिलाया.
वीडियोमेंगौरवकहरहेहैं'येएकछोटासामेसेजरश्मिदेसाईकेलिएहै.
पत्रमेंउन्होंनेभूख,प्यासऔरबीमारियोंसेजूझतेहुएअपनेपरिवारऔरघरपहुंचनेकेलिएजोलोगजद्दोजहदकररहेहैंउनकीमददकरनेकीअपीलकीथी.
अधिकारियोंनेबतायाकिआईटीबीपीकेविशेषज्ञइनबलोंकेलिएकार्यशालाओंकाआयोजनकरेंगेऔरऑनलाइनमॉड्यूलतैयारकरेंगेताकिउन्हेंकोरोनावायरससेप्रभावितलोगोंकेलिएपृथककेंद्रचलानेकेलिएप्रबंधनऔरअन्यचिकित्साप्रोटोकॉलकोसमझनेमेंमददमिलसके।
घटनाजौराथानाअंतर्गतटुडिलागांवकीहै.
रोशनीनादरएचसीएलटेक्नॉलजीज़कीचेयरपर्सनभलेहीअबबनीहोंलेकिनएचसीएलग्रुपसेवेकाफीसमयसेजुड़ीहुईहैं.
तीनदिनपहलेहीअपराधियोंनेसमस्तीपुरजिलेकेचकमेहसीथानाक्षेत्रमेंएकफाइनेंसकम्पनीसेभी17लाखरुपयेलूटलिएथे.
सिंधियाकाफ़ीहोशियारऔरक़ाबिलहैंलेकिनउनकीपृष्ठभूमिराजघानेकीहैऔरसाथमेंबीजेपीकीभीपृष्ठभूमिउनकेपरिवारकीरहीहै.
लेकिनडीडीएनेएनजीटीकोबतायाकियमुनानदीकीसफाईकेलिये''वाटरफ्रंटमैनेजमेंटअथॉरिटी''कागठनसंभवनहींहैक्योंकिइसकेलियेविधायीप्रावधानकीआवश्यकताहै.
इसीदौरानएकचैनलसेबातचीतमेंप्रभातनेपुलिसवालोंपरफायरिंगकीबातस्वीकारी।
बैंककेएडमिनिस्ट्रेटरटी.
हालांकि16यात्रीघायलहैंजिनमें5कीहालतगंभीरहै.
रिपब्लिकनसांसदनेकहाकिडब्ल्यूएचओकोचीनकेबारेमेंपूरीजानकारीथी,लेकिनबावजूदइसकेजांचकरनेकीजरूरतमहसूसनहींकीगई।
ब्रेकलगानेकेदौरानगाड़ीपलटगईथी।
सरकारकातर्कयेहैकिसमाजमेंशांतिस्थापितकरनेजैसेबड़ेहितमेंइनडेटाकापुलिसइस्तेमालकरसकतीहै.
आइएइनकेबारेमेंजानतेहैं.
रिपोर्ट्सकेमुताबिकप्रियंकाकेसाथकुछस्थानीयनेताभीहैंजिनमेंवरिष्ठनेताइमरानमसूदऔरपूर्वविधायकपंकजमलिकशामिलहै।
जिनपार्टियोंकोगठबंधनमेंमनमुताबिक़हिस्सेदारीनहींमिलरही,वेटूटकरकुछनईऔरछोटीपार्टियोंकोसाथलेकरअपनानयागठबंधनबनालेरहेहैं.
देशभरमेंराजस्थानमेंसबसेपहलेभीलवाड़ामेंकर्फ्यूलगायागयाऔरसरकारनेघर-घरलोगोंकीस्क्रीनिंगकी.
बैंकबैडलोनकीप्रोविजनिंगकेज़रिएएकसहीस्थितिमेंहैं.
दिलचस्पबातयहहैकिइसबसकेपंजीकरणकेदौरानजोमोबाइलनंबररजिस्टरकरवायागयाहैवहपूर्वविधायकअनिरुद्धयादवकाहीहै.
कोलकातामें2,200बिस्तरोंवालेएकसरकारीअस्पतालनेअन्यबीमारियोंकेनएमरीजोंकोभर्तीकरनाबंदकरदियाहैऔरजिनमरीजोंकेस्वास्थ्यमेंसुधारहोरहाहै,उन्हेंअस्पतालसेछोड़ाजारहाहै।
इसप्रकारस्थितिकंट्रोलहै.
पुलिसक्योंनहींहुईसजग?
पतवंतसिंहनेरणजीतसिंहपरलिखीअपनीकिताबमेंकहाहै,"सिखधर्मकेदसगुरुओंकीशिक्षासेप्रभावित,वोअपनेसंपर्कमेंआनेवालेसभीलोगोंकेअधिकारोंकाख्यालरखतेमगरअपनेअधिकारोंपरभीआंचनआनेदेते.
कर्मचारियोंनेशिकायतकीथीकिउन्हेंसहीतरीकेसेवेतननहींदियाजाताहै।
नेहानेशार्दुलकोकिसकरतेहुएएकखूबसूरतफोटोशेयरकीहै.
वहीं,कांग्रेसप्रत्याशीबाबाराघवदासचुनावप्रचारकेदौरानतुलसीकीपत्तियांखिलाकरलोगोंकोकसमेंदिलवातेथेकिआचार्यनरेंद्रदेवकोवोटनहींदेंगे.
जेएनयूकेपूर्वछात्रउमरख़ालिदकोदिल्लीदंगोंकेमामलेमेंएकदूसरीएफ़आईआरकेआधारपरऔपचारिकरूपसेगिरफ़्तारकरलियागयाहै.
किसाननेताराकेशटिकैतनेकहाकिसरकारनेहमारीदोमांगोंकोमानलियाहै.
इसलिएनएबिलमेंइसेशामिलनहींकियागयाहै.
हालांकि,बीएमसीकीएकटीमभीइलाकेकीइमारतोंमेंलगींविभिन्नलिफ्टकीजांचकरनीशुरूकरदीहै।
सबसेपहलाऐपएकअमरीकीऐपथा,नामथा'म्यूज़िकली'जोसाल2014मेंलॉन्चहुआथा.
जिसमेंप्रत्येकउम्मीदवारकोतीनघंटेऔर30मिनटदिएजाएंगे.
शीर्षखेलपुरस्कारराजीवगांधीखेलरत्नपुरस्कारइसबारकुलपांचखिलाड़ियोंकोदियागयाहै.
इसकेसाथहीबैजलनेउनसेअपीलकीकिवेप्रदर्शनवापसलेलेंक्योंकिसड़कबंदहोजानेकेकारणस्थानीयलोगों,स्कूलीबच्चोंऔरमरीजोंकोदिक्कतोंकासामनाकरनापड़रहाहै।
क्या88वर्षोंकेबादयेकंपनीएकबारफिरअपनेपुरानेमालिककेपासचलीजाएगी?
हालाँकि,सुप्रीमकोर्टनेइसेसीबीआईकोसौंपनेपरअपनीमुहरलगादी.
पूर्वसीएमनेआगेलिखा,'डॉक्टरोंकीपिटाईकीघटनाबेहदनिंदनीयऔरशर्मसारकरनेवालीहै.
यहांइनपायलटोंकोशारीरिकअभ्यासकरनेकेसाथबायोमेडिकलट्रेनिंगभीलेनीहोगी.
दूसरामामला29अप्रैलकाजालंधरसेसामनेआया,जबएकशख़्सके45कॉन्टैक्टपॉज़िटिवमिले.
हालांकिविकासकोकितनीगोलियांलगीहैं,इसकीकोईजानकारीउन्होंनेनहींदी.
दु:खदवास्तविकतायहथीकिमहिलाएँसेनामेंपुरुषश्रेष्ठताकीझूठीधारणाकेचलतेअपनेकरियरमेंशिखरकोनहींछूसकतीथीं।
इतनीबड़ीराशिकाबिलदेखकरनिर्मलाबाईकामाथाठनकाऔरउन्होंनेसीधेऊर्जामंत्रीकेबंगलेपहुंचकरइसकीशिकायतकी।
तापमानकीवजहसेप्रोटीनमेंकईतरहकेसंरचनात्मकबदलावआजातेहैं.
उत्तरप्रदेशसरकारनेअध्यादेशकेदमपरराज्यमेंलवजिहादकानूनबनादियाहै।
येपिछले12महीनोंमेंव्हाट्सऐपऔरफेसबुककेबादसबसेज़्यादाडाउनलोडकियागयातीसराऐपहै.
नहीं,इंशा-अल्लाहआपबहुतलम्बीउम्रजिएँगे।
तीसरीबारदिल्लीकीकमानसंभालनेकेबादसीएमकेजरीवालऔरपीएममोदीकीपहलीमुलाकातकी.
वोकहतेहैं,''ऑटोमननेसऊदीवालोंकोहमेशाअसभ्यकबीलामाना.
इसफैसलेकोलेकरबकिंघमपैलेसकीतरफसेजारीबयानमेंकहागयाहैकिअन्यघटनाओंकीसमीक्षाउचितसलाहकेआधारपरकीजाएगी."
उन्हेंमजबूत,बड़ाऔरबेहतरबनायाजानाचाहिए।”
सर्कसकेस्टाफनेफिरसरकारसेउनकेलिएकुछकरनेकीअपीलकीथी.
विदेशमंत्रालयनेशुक्रवारकोइसकीजानकारीदी।
मार्कजुकरबर्गकोभेजेगईचिट्ठीमेंकेसीवेणुगोपालनेकहाकिकांग्रेसनेकईफेसबुकअधिकारियोंकेसाथबार-बारपक्षपातकामुद्दाउठाया.
उनकेट्वीटपरजवाबदेतेहुएपुलिसअफसरनेउनपरतीखातंजकसाहै।
अबदेखनायेहोगाकिरॉबकीइच्छाजनवरीमेंपूरीहोपाएगीयानहीं.
मुल्ककेविभाजनकेबादउनकापरिवारभारतआगयाथा.
अभी37हजार543एक्टिवकेसहैं.
गोपालगंजमेंसबसेज्यादा13लोगोंकीमौतबिहारमेंआजगुरुवारकोआकाशीयबिजलीगिरनेऔरआंधी-तूफानसेभारीतबाहीहुई.
किरदारकोईभीहोअनिलकपूरनेउनकिरदारोंकोअपनेअभिनयसेज़िंदाकरदिखायाहैपर्देपर.
कान्हाअपनेबड़ेभाईदाऊसंगनन्दकेद्वारआगंनमेंखेलरहेहैं.
छात्रामेरठकेएककॉलेजसेएमबीएकररहीहै.
एसजयशंकरनेयेबातेंबुधवारकोचीनकेविदेशमंत्रीवांगयीसेफोनपरहुईबातचीतमेंकही.
येकंपनियांकमर्शियलबैंकोंकेदायरेसेबाहरक़र्ज़देनेवालीवित्तीयसंस्थाएंहैं,जोदेशकेउनलाखोंछोटेकारोबारकोलोनदेतीहैंजिनकीलागतएकलाखरुपएसेलेकर10करोड़रुपएतकहै.
मैंदीदीकोयाददिलानाचाहताहूंकिआपकीमूलपार्टीभीकांग्रेसहीथी।
अगरआपलॉकडाउनमेंटर्मलोनलेनेकीसोचरहेहैंतोआपकेलिएदेशकेसबसेबड़ेबैंककीओरसेएकतोहफाहै.
बीजेपीकेप्रवक्तासंबितपात्रानेकहाकिकिरायेका85फीसदहिस्साकेंद्रचुकारहाहैजबकि15फीसदराज्योंकोदेनाहै.
बिनाकीकिसीगॉडफादरकेउसेसचकरदिखाया.
सिंगापुरयूनिवर्सिटीऑफटेक्नॉलजीऐंडडिजाइनकीस्टडीमेंबतायागयाहै29मईतकवैश्विकस्तरपरकोरोनावायरस97प्रतिशततकखत्महोजाएगा।
इसकेमुताबिक,डसॉल्टएविएशनसे59हजारकरोड़रुपयेमें36राफेलविमानोंकीडीलकरतेसमयऑफसेटकॉन्ट्रैक्टमेंडीआरडीओकोकावेरीइंजनकीतकनीकदेकर30प्रतिशतऑफसेटपूराकरनेकीबाततयहुईथी,लेकिनअभीतकयहवादापूरानहींकियागयाहै.
खुदएनिमलहसबेंडरीडिपार्टमेंटआस-पासकेसभीपालतूजानवरोंकीचेकिंगकररहाहै,ताकिअगरवायरसदूसरेजानवरमेंफैलाहोतोउसेरोकाजासके.
जिसगतिकेसाथचीनएकविशालवैश्विकउपस्थितिकीयोजनाकेसाथतकनीकी,आर्थिकऔरसैन्यक्षेत्रमेंआगेबढ़रहाहै,वहनकेवलभारत,बल्किअमेरिकाकेलिएभीचिन्ताकाविषयहै।
हर्षवर्धननेमीडियासेबातचीतमेंकहा,‘चीनकेवुहानराज्यमेंकरीब500भारतीयहैं।
प्रवासीश्रमिकोंकीन्यायतककितनीपहुँच?
कोरोनामहामारीकेदौरमेंऐसेलोगोंकोकोरोनायोद्धाकादर्जादियागयाहै।
रॉबर्ट्सकीरवानगीकीघोषणाइससप्ताहकेआखिरमेंकीजाएगी.
जबएनआरसीकानूनबनेगातबहमइसपरबातकरेंगे.
दोनोंकीसोच,पसंद-नापसंदसबकुछतोएकजैसाहीथा।
सत्तारूढ़गठबंधनकेपासअध्यक्षसमेत29विधायकथेजबकिकांग्रेसकेपास24विधायकथे।
जगह-जगहवॉलपेंटिंगबनाईजारहीहैंताकिधार्मिकनगरीकोसुंदरबनायाजासके.
बक्सरकेसदरहॉस्पिटलमेंयहघटना23जुलाईकीहै,लेकिनउससमयलीगईदोतस्वीरेंअबसोशलमीडियामेंतेजीसेवायरलहोरहीहैं.
उन्होंनेकहा,‘एकटीमकेतौरपरहमअभीअपनासर्वश्रेष्ठप्रदर्शनकररहेहैं.
मैंछात्रोंकोआईटीपढ़ाताहूं,इसलिएमैंनेउनकेलिएबनाईएकप्रेसेंटेशनअपनेबेटेकोदेदीऔरकहाकिवोउसेदेखकरकुछऐसीहीप्रेसेंटेशनबनाले.
उत्तरीकर्नाटककेएकअन्यवरिष्ठअधिकारीनेकहा,"किसीभीनियमकाहवालादेनाज़रूरीनहींहै.
बैंककीजांचमेंपायागयाकिविशालभरवाड़नामकशख्सनेअपनेअन्य30साथियोंकेसाथमिलकर10अगस्त2020से9सितम्बर2020केदौरानकरीब41बारनकलीसोनादेकर2.55करोड़कागोल्डलोनलेगए.
उन्होंनेफिल्मनिर्देशनमेंभीअपनाहाथअजमातेहुएअजयदेवगनऔरअमिताभबच्चनस्टाररफिल्महिंदुस्तानकीकसमबनाईथी.
इसकेलिएसर्चवारंटयामजिस्ट्रेटकीइजाजतकीज़रूरतनहींहोगी.
उन्होंनेसोमवारकोअपनीपार्टीकीएकबैठककोसंबोधितकरतेहुएकहाकिगिलगित-बल्तिस्तानकेचुनावमेंधांधलीहुईहै.
ऐसेमेंआपकेलिएहमएकबड़ीखुशखबरीलेकरआएहैं।
अगलेदिनजबदोनोंनेचेकआउटनहींकियातोहोटलस्टाफनेशकहोनेपरदरवाजाखटखटाया.
घरमेंरखापैसाभीअबधीरे-धीरेखत्महोनेलगाहैइससेपरेशानीभीबढ़तीजारहीहै.
इन्हेंहाई-एनर्जीरेडियोफ्रीक्वेंसीभीकहाजाताहै.
इसकेकुछसमयबादवोरॉमेंप्रतिनियुक्तिपरआगएथे.
कामकरनाऔरकमानाहमारासंवैधानिकअधिकारहै.
कोरोनावायरससेचपेटमेंआकरभारतदेशमेंअभीतककुलदोलोगोंकीजानगईहै.
सचिनपायलटकीओरसेअपनाएकअलगमंचबनानेकेविकल्पकीचर्चाशुरूसेकीजारहीथीलेकिनकांग्रेसकीओरसेउनकोलेकरनरमरुखअपनानेकेसंकेतसामनेआतेरहे।
ऐसेमेंवहांतकपहुंचनाभीटेढ़ीखीरथा.
इसीबीचमौलानासादनेएकऑडियोसंदेशजारीकरजमातकेलोगोंसेकहाहैकिआपजहांहैं,वहांप्रशासनकीमददकरें.
प्रशासननेस्कूलों-कॉलेजोंमेंपढ़नेवालेछात्रोंकेलिएव्यवस्थाकीहै.
आजतकनेमौकेपरमौजूदलोगोंसेभीबातकी.
ईंटकेवजनकेतौरपरलिखाहैशुद्धचांदी22किलो600ग्राम.
होटलमेंपुलिसनेजालबिछाकरआरोपीउपनिरीक्षककोगिरफ्तारकियाहै.
देशकीराजधानीदिल्लीमेंकोरोनावायरसकेमामलोंमेंहरदिनउछालदेखाजारहाहै.
पैकेजमेंएमएसएमईकेलिएबिनागारंटी३लाखकरोड़काकर्ज,२००करोड़सेकमकेसरकारीकाममेंग्लोबलटेंडरनहीं:.
यदिसरकारयहआश्वासनदेतीहैकिउन्हेंननौकरीसेनिकालाजाएगाऔरनहीउनकेवेतनमेंकटौतीहोगी."
अस्पतालकेबाथरूमदिनमें2से3बारसाफकिएजातेथे।
हमबातकररहेहैं,जिलेकेशुक्लारोडकेचतुर्भुजस्थानकी.
साथहीइसबातकाभीपतालगाएजानेकीकोशिशकीजारहीहैकिइनकेसाथऔरकौन-कौनलोगतस्करीमेंशामिलहैं.
इनपरलिखा-इनसेबेटियांरहेंसावधानसुरक्षितरहेहिन्दुस्तान।
उन्होंनेहनुमानभक्तबनकरबीजेपीकोबैकफुटपरधकेलदियाहै.
इसकाएकसबसेबड़ाउदाहरणहै,इससालकेहीशुरूमेंकरीबदोदर्ज़नबारभूकम्पकाआना।
वहीं,शाहीनबागधरनेमेंभड़काऊवदेशविरोधीबयानदेनेवालेजेएनयूछात्रशरजीलइमामकेखिलाफहिंदूसेनाकेराष्ट्रीयअध्यक्षविष्णुगुप्तानेअमरकॉलोनीथानेमेंशिकायतदी.
हालांकि,उन्होंनेयहभीकहाकिहिंदूसमुदायइस्लामिकआइडियोलॉजीकाउंसिलऔरधार्मिकमामलोंकेमंत्रालयकेसाथसलाहकेबादहीइसपरियोजनापरआगेबढ़ेगा.
राष्ट्रपतिट्रंपसोमवारसेभारतकादोदिनकादौराशुरूकररहेहैं.
कोरोनासेसंक्रमितअभ्यर्थियोंकेअलावाजिनअभ्यर्थियोंकाकिसीकारणवशसाक्षात्कारछूटगयाहै.
इनजिलोंमेंरेस्तरांकोखोलाजाएगाऔरऑड-ईवनफॉर्म्युलेपरकुछप्राइवेटगाड़ियोंकोभीचलनेकीअनुमतिदीजाएगी।
जबउन्हेंबड़ेपैमानेपरभड़केविद्रोहकेकारणमजबूरीमेंइस्तीफ़ादेनापड़ा.
रणनीतिकमामलोंकेविशेषज्ञएवंचीनमेंभारतकेराजदूतरहचुकेअशोककांतनेभीलेफ्टिनेंटजनरलहुड्डासेसहमतिजताई।
यदिकिसीलड़कीयालड़केकीशादीमेंअड़चनेंआरहीहैंतोवास्तुदोषविवाहमेंदेरीकेकाकारणहोसकताहै.
सोशलमीडियापरकिरकिरीकेबादकानपुरपुलिसअबअमरदुबेकीपत्नीकोछोड़नेपरविचारकररहीहै.
एक्सफैक्टरकीजोनियमोंकीकिताबकेहिसाबसेनहींचलताऔरअपनेहिसाबसेकामकरताहै.’
इसकेसाथहीवोशहीदकर्नलसंतोषबाबूकेपरिवारकोआर्थिकमददकेसाथपत्नीकोनौकरीकालेटरभीदेंगे.
चीनकेवुहानमें31दिसंबरकोपहलाकोरोनावायरसकामामलाआयाथा,जिसकेबादसेहीदुनियामेंइसकेफैलनेकीशुरुआतहुई.
फिलहालशीर्षकोर्टनेइसयाचिकापरसुनवाई4हफ्तेकेलिएटालदीहै.
कोरोनापरकेंद्रकीओरसेउठाएकदमोंकीसोनियानेकी.
इसकड़ीमेंछहचिट्ठियाँलिखीगईंहैं.
जबपरिवारवालोंकोइसबारेमेंखबरमिलीतोसुरजीतकेघरमेंकोहराममचगया.
इसदौरानकरीनानेकुछप्रोफेशनलवर्क्सभीपूरेकिए.
इससवालपरगौरवनेकहाकि,"जोऑडिशनआतेहैंजिसकीस्क्रिप्टऔरस्टोरीअच्छीलगतीहैवहीकरताहूं.
इसउम्मीदमेंकिएकदिनवोअपनेतिब्बतकोड्रैगनकेचंगुलसेफिरसेआज़ादकरासकेंगे.
न्यायिकआदेशहोनेकेबावजूदडॉक्टरोंके14अगस्तकोअबॉर्शनकरनेसेइनकारकरनेकेबादइसमसलेपरबहसऔरतेज़होगई.
कोरोनावायरसकेकारणविश्वकेअधिकांशदेशोंकेशेयरबाज़ारध्वस्तहोगयेहैं।
तीनोंतमिलनाडुकेरहनेवालेहैं.
उठक-बैठककरोऔरप्लेटफोर्मटिकटपाओ!
एक्ट्रेसऔरएक्सबिगबॉसकंटेस्टेंटकिश्वरमर्चेंटनेसिद्धार्थशुक्लाकोअनडिजर्विंगविनरबतायाहै.
प्रोमोमेंदिखायागयाकिनायराकाझूठपकड़ागयाहै.
वाराणसीकेवरिष्ठपुलिसअधीक्षकप्रभाकरचौधरीकोमुरादाबादभेजागयाहै.
फिल्मरैपकेजरिएजानिएरविवारकेदिनबॉलीवुड,हॉलीवुडसमेतएंटरटेनमेंटकीदुनियामेंक्यारहाखास.
अगरइनमेंरेहड़ीपटरीवालोंकोजोड़दियाजाएतोअपनेगृहराज्यसेबाहररहनेवालोंकीसंख्याकरीब1.2से1.8करोड़बढ़जाएगी।
इनसेइतरएकऔरकपूरपरिवारहै,जिसमेंनिर्मातारहेसुरिंदरकपूरकापरिवारहै।
राज्यसरकारनेबतायाहैकिवकीलोंकेइंश्योरेंसकेलिएटेंडरनिकालागयाहै.
इसमैचमेंउन्हेंमैनऑफदमैचभीचुनागयाथा।
आजराफेलविमानऔपचारिकतौरपरभारतीयवायुसेनामेंशामिलहोगया.
सम्पत्तिकीबातकरें,तोविश्लेषणकेमुताबिक,42मंत्रियोंकीऔसतसम्पत्ति21.95करोड़रुपयेहै।
डाटाइंटेलिजेंसयूनिटनेसबसेज्यादाप्रभावितशहरोंमेंदैनिककेसोंऔरदैनिकरिकवरीकाजायजालिया.
क्याइससेमैंआतंकवादीबनगया?
खासकरग्रामीणइलाकोंमेंमतदानप्रतिशतदेखनाहोगा।
यहसाफहैकिअशोकगहलोतकेपासअपनीसरकारकोबचानेकेलिएसंख्यानहींहै.
सरकारसेजुड़ेसूत्रोंनेवायरलहोरहेसंदेशोंकोखारिजकरतेहुएदोटूककहाहैकिकिसीतरहकेलॉकडाउनकाऐलाननहींहोनेवालाहै।
जेलसेरिहाहोतेहीएसआरदारापुरीनेउत्तरप्रदेशपुलिसपरकईगंभीरआरोपलगाए.
इसतरहसेएनाडस्टहॉलकिसीभीतरहकापहलाटीकालगवानेवालापहलीभारतीयबनीं.
विधानसभाचुनावमेंभीआरजेडीनेतेजस्वीकोनीतीशकेखिलाफचेहराबनाया.
लेकिनइसमेंकोईनयाभूभागनहींशामिलकियागया.
एमपीकेअधिकारीहमेशाजांचकेलिएदिल्लीजातेहैं।
भारतकेअलावादुनियाकेअन्यदेशोंमेंभीकोरोनावायरसकाकहरजारीहै.
धोनीएकसफलकप्तानकेसाथ-साथसफलविकेटकीपरभीरहे.
सिंगरनेवीडियोमेंकहा,'दो-तीनदिनसेमैंअसहजमहसूसकररहाथा.
इसपरतेजस्वीयादवफिरउठेऔरकहाकिउन्होंनेनीतीशकुमारपरजोआरोपलगायाहैवहगलतनहींहै.
विजयलोकपल्लीबतातेहैं,"कोरोनासंक्रमणकाडरकेबीचएहतियातकेतमामप्रावधानहैं.
आजकेइसदौरमेंमहाराणाप्रतापकिउनसभीबातोंकोबच्चोंकोपढ़ानाबहुतजरूरीहैजोकिउन्होंनेअपनेजीवनकालमेंसंघर्षकरतेहुएदूसरोंकेलिएप्रेरणादायकबनगई.
उनकाकहनाहैकिगांवमेंबीमारीकाकोईसंकटनहींहै।
केंद्रकीओरसेसॉलिसिटरजनरलतुषारमेहतानेकहा-
साथहीउन्होंनेकहाकिआपकेअपारस्नेहऔरदुआओंसेजल्दहीकोरोनाकोमातदेतेहुएआपकेबीचहाजिरहोऊंगा.
तमाममुसलमानभाईयोंसेअपीलकरतेहैंकिजोपैसाइसबारईदपरखर्चकरनेवालेहैं,उससेगरीबमजदूरकीमददकरें.
कुछफिल्मेंफ्लॉपहोनेकेबादसलमानकीइसफिल्मनेबॉक्सऑफिसपरजबरदस्तकमाईकीथी.
इसमेट्रोलाइनकोचीनकीमददसेबनायागयाहै.
मुझेखुदकोलेकरआत्मविश्वासहै.
हालहीमेंसोशलमीडियापरकईऐसेवीडियोवायरलहुए,जिनमेंहिन्दूमृतकोंकोअंतिमसंस्कारमेंउनकेनिकटसम्बन्धी,पड़ोसीऔरपरिचितशामिलनहींहुए।
इससेपहलेउन्होंनेस्टेन्सहायरसेकेंडरीस्कूल,कुन्नूर,औरभारतीयप्रौद्योगिकीसंस्थानकानपुरउत्तरप्रदेशभारत(1980से1985तक)सेइलेक्ट्रिकलइंजीनियरिंगमेंबैचलरइनइंजीनियरिंगकीपढ़ाईकीथी.
इसदिनभगवानगणेशकीपूजाकीजातीहै.
उन्होंनेयहभीकहाकिमयंकअग्रवालसेउन्हेंबेहतरीनप्रदर्शनकीउम्मीदहै.
उन्होंनेमुफ्तमेंउनकाइलाजकरनेकाऑफरसोशलमीडियापरदिया.
वहीं,कोरोनाकीमहामारीकेबीचदुनियाआजअंतरराष्ट्रीययोगदिवसमनारहीहै.
भारतकेवयस्ककीचिंता,भारतकेवृद्धकीचिंता।
अभियुक्तनेन्यूज़ीलैंडकेमस्जिदोंकेबारेमेंजानकारीइकट्ठाकररखीथी.
धर्मेंद्रकीएंट्रीसेशोमेंकाफीधमालहोनेवालाहै.
हमघुसपैठऔरआतंकवादकोमुंहतोड़जवाबदेनेमेंसक्षमहैं.
उन्होंनेकहाकिअबमेघालयजैसेनॉर्थईस्टकेपहाड़ीराज्योंकोपर्यटनकेलिएसेफजोनकेरूपमेंप्रचारितकियाजासकताहै.
इसबीचदूसरेराज्योंमेंफंसेमजदूरोंकीवापसीकोलेकरसरकारनेप्रयासतेजकरदिएहैं।
पकड़ेगएबदमाशकीपहचानमकोकामेंवांटेडराशिदतरफशिबूकेरूपमेंहुईहै.
घटनास्थलकीतस्वीरदेखकरअंदाजालगायाजासकताहैकिआर्मीकैंटीनमेंकाफीनुकसानहोगयाहै.
सैमुअलसिंहकोहिंदी,पंजाबीऔरदूसरीभाषाओंमेंगानागातेदेखकरउनकेफैंसकीतादादबढ़तीजारहीहै.
इसकेबादइंडियनकाउंसिलफॉरमेडिकररिसर्चकेमानकोंकेमुताबिकऐंटिबॉडीटेस्टकियागया।
इसीवजहसेमायावतीबीजेपीकेखिलाफनतोकोईबयानदेतीहैंऔरनहीकोईराजनीतिककदमउठातीहैंबल्किविपक्षकोकमजोरकरनेकीदिशामेंकामकरतीदिखतीहैं.
साल2004केबादउन्होंनेकभीचुनावनहींलड़ा.
क्यासभीउम्रकेलोगबचपाएंगे?
कोरोनाकेइसकठिनसमयमेंहमाराकृषिक्षेत्र,हमाराकिसानइसकाजीवंतउदाहरणहै.
"वेबनेतुरंतमैकरेवनकोसूचितकियाकिमैंकॉन्फ़्रेंसरूमसेउठकरउनकेकमरेमेंचलाआयाहूँऔरलाइवफ़ीडकोदेखरहाहूँ.
तबअमिताभबच्चनअपनेघरसेहीदर्शकोंसेसवालपूछरहेथे.
हाथरसकीदलितयुवतीकेसाथहुईहैवानियतऔरमौतसेपूरेदेशमेंआक्रोशहै।
वर्ष2018केविधानसभाचुनावमेंभीबसपानेराज्यकीसभी230सीटोंपरअपनेउम्मीदवारखडेकिएथेलेकिनसिर्फ़दोहीजीतपाएथे,उसेप्राप्तहोनेवालेवोटोंकेप्रतिशतमेंभीज़बर्दस्तगिरावटदर्जहुईथी.
इसकेचलतेलोगोंकाकामकाजठपहोगयाहैऔरप्रवासीमजदूरअपनेघरोंकोपलायनकररहेहैं.
चेयरमैनसाहबकाबकराचोरीहोनेकीघटनाकोयलांचलमेंचर्चाकाविषयबनीहुईहै.
कोरोनावायरस:खालीस्टेडियममेंफुटबॉलमैचखेलनेकोतैयारहै.
मेंकर्फ्यूलगादियागयाहै.
आजसंजयसिन्हाआपकेलिएलेकरआएहैंकहानी-पिताजीकाचश्मा.
रुपेशकोपब्लिककाभीकाफीसपोर्टमिला.
विश्वमेंकोरोनावायरसकीवजहसेहोनेवालेअंतराष्ट्रीयसमारोहोंपरभीअसरपररहाहै.
गेंदाफूलफेस्टिवलऔरफोककीवाइब्रेंटफीलिंग्सकोपैदाकरताहै.
बीजेपीकेउम्मीदवाररविन्द्रनेगीनेउन्हेंकड़ीचुनौतीदी.
चूंकिपब्लिकट्रांसपोर्टनहींथा,इसलिएनतीजेमेंऐसेस्थानोंकीओरमूवमेंटकमहुआ.
देखनायहहोगाकिनिर्मलासीतारमणइससेक्टरकेलिएक्याऐलानकरतीहैं.
इसपरबच्चीबहुतडरगईऔरकुछभीकहनेसेइनकारकरदिया.
पीडीएमकीबैठकशुरूहोनेसेपहलेगठबंधनदलोंकीभीबैठकहुईहै.
पिछलेदोदिनोंसेदिल्लीमेंस्मॉगदिखाईदेनेलगाहै।
उन्होंनेकहा-मुझेअभीभीविश्वासनहींहोरहाहैकिमास्टरजीइसदुनियामेंनहींहैं.
इसमें7हजार855लोगोंकीमौतहोचुकीहै,जबकि90हजारसेअधिकलोगठीकहोचुकेहैं.
कंगनानेभीतनिष्ककाविरोधकियाहैऔरइसएडपरअपनीप्रतिक्रियादीहै.
मिठाईकीदुकानोंकोइसशर्तपरअनुमतिमिलीहैकिवहांकोईबैठकरनहींखाएगाऔरबिक्रीकेसमयऐंट्रीगेटपरसेनिटाइजरकाबंदोबस्तहोगा।
इनमें9लखनऊजनपदकेहैं.
डेडलाइनपूराहोनेसेपहलेही26मईकोइसेबढ़ाकर31जुलाईकियागया.
केरलकेसीएमओनेबतायाकिप्रधानमंत्रीनरेंद्रमोदीनेफोनपरकेरलकेमुख्यमंत्रीपीविजयनसेबातकी.
लेकिनतभीमैंनेभारतआनेकाफ़ैसलाकियाक्योंकिमेरीदादीकीतबीयतठीकनहींरहतीथी.
हालांकिइसबारक्योंकिलॉकडाउनचलरहाहैऔरयेनहींपताकिलॉकडाउनकबतकचलेगातोयेदेखनादिलचस्पहोगाकिमेकर्सइसबारशोकोकिसतरहअंजामदेतेहैं.
जानबूझकरऔरसाजिशकेतहतचीननेभारतीयसैनिकोंपरगलवानघाटी.
दरभंगाकेविधायककीओरसेज्योतिकोस्पोर्ट्ससाइकिलदीगईहै.
इसमुद्देपरभीआमसहमतिबनानेकीज़रूरतहै."
बीजेपीकेपासफिलहाल306विधायकहैंजबकिसपाकेपास48,बसपाकेपास18,कांग्रेसके7,अपनादलकेपास9औरओमप्रकाशराजभरकीपार्टीकेचारविधायकहैं.
स्पेनसेनिकलीइसबीमारीनेमहामारीकारूपलिया,तोदेखते-ही-देखतेयहविश्वव्यापीहोगयी।
कहाजाताहैकिउन्हेंकोकीनकीलतभीइसीशहरमेंलगी.
इसकेकारणइनलोगोंकोअपनीसिक्योरिटीकेलिएखुदहीकीचौकीदारीकरनीपड़रहीहै.
अपनेइसबयानकावोकारणभीबतातेहैं.
बेसअच्छाहैऔरमिड्सभीशानदारहैं.
अकबरकेसबसेख़ासराजामानसिंहथे.
मास्ककेबदलेबिहारकेलोगरंगबिरंगे,लाल,हरा,सफेदऔरकेसरियागमछाइस्तेमालकररहेहैं.
जोनियमोंकापालननहींकरेंगे,उनकेखिलाफकानूनीकार्रवाईकीजाएगी।'
कंपनीनेबाकीकिसीस्पेसिफिकेशन्सकेबारेमेंनहींबतायाहै.
लेकिनसरकारअबसभीकोइसेइंस्टालकरनेकीअपीलकररहीहै.
चौरसियानेकहाकिआजजनताउनसेसवालपूछरहीहै,लेकिनवोकिसीभीसवालकाजवाबनहींदेपारहेहैं.
अनुराधाभसीननेबीबीसीकोबताया,"उनकाकार्यकालकोईख़ासनहींरहा.
भारतकेइकलौतेमातृसत्तात्मकसमाजमें,वहऐसेबदलावपरकामकररहेहैंजिसकाउद्देश्यवहांमौजूदपारिवारिकढांचेकोबदलनाहैहालांकिवहढांचाखुदहीआकांक्षाओंकेचलतेतेज़ीसेबदलतेसमाजमेंअस्तित्वबचानेकासंघर्षकररहाहै.
बतादेंकितारासुतारियाआदरजैनकेसाथमालदीवमेंछुट्टियांमनानेखासमैकेपरगईहुईथीं.
दूसरेस्थानपरलवसिन्हा2.68करोड़कीसम्पत्तिकेसाथहैंजबकिसीटिंगविधायकनितिनकीसम्पत्ति1.74करोड़रुपयेहै.
चक्रवातसेजुड़ीदुर्घटनाओंमेंपुणेमें2लोगोंकीमौतहोगईजबकितीनलोगघायलहोगए.
सालकीशुरुआतमेंशुक्रवृश्चिकराशिमेंजबकिसूर्यऔरबुधधनुराशिमेंरहेंगे.
हांगकांगमेंचीनकेनएकानूनकेविरोधमेंरविवारकोहजारोंलोगसड़कोंपरउतरआएऔरविरोधप्रदर्शनकिया.
उनकीबेटीरिद्धिमादिल्लीमेंथींऔरलॉकडाउनकेकारणवोअपनेपापाकेअंतिमसंस्कारमेंशामिलनहींहोसकीथीं.
वैक्सीनकीएकडोजनहींहोगीकाफी–भारतकोचाहिएहोंगी260करोड़.
यहविमानमुंबईमेंदिनमें12.30बजेपहुंचेगा.
इसकेअलावासौरापुलिसथानेमेंगिरफ्तारलोगोंकेखिलाफआर्म्सऐक्टऔरगैरकानूनीगतिविधियों(रोकथाम)अधिनियमकीधाराओंकेतहतमामलादर्जकियाहै।
कर्नलसंतोषबाबूकीपत्नीसंतोषीअपनी8सालकीबेटीऔर3सालकेबेटेकेसाथदिल्लीमेंरहतीहैं.
अबतीनदिनकीपूछताछकेबादएनसीबीनेरियाचक्रवर्तीकोभीगिरफ्तारकरलियाहै.
यहांपरउन्हेंवापसजानेकीअनुमतिनहींमिली.
इसलिएस्वभाविकतौरपरयहाँपरनेताओंकीओरसेपैदाकिएगएराजनीतिकशून्यकोफ़ौजहीभरतीरहीहै."
आख़िरकोईइंजीनियरिंगकरकेइतनेकमपैसेमेंक्योंकामकरेगा?
अबकीबरसातमेंउनकीमेहनतकाअसरदिखरहाहै.
भारतका55फीसदजीडीपीआमलोगोंकीखपतसेआताहैजोवर्तमानमूल्योंपरकरीब153लाखकरोड़रुपएहै.
पीएममोदीनेमुख्यमंत्रियोंकोसंबोधितकरतेहुएकहाकिरिफॉर्म्सकरनेकीदिशामेंराज्योंकोआगेआनेकीजरूरतहै.
आदर्शरूपमेंएककिट700रुपयेकीहोनीचाहिए.
उसकागुनाहहमेशाइतनाहीहोताहैकिवहयाउसकीमाँटीचरोंकीचमचागिरीकरनेसेपरहेज़करतीहैं।
स्कोरबोर्डपरबड़ास्कोरनहोतोगेंदबाज़ोंपरदबावआनालाजमीहैलेकिननवदीपसैनीऔरशिवमदुबेमुश्किलहालातमेंबिखरेनहीं.
किसानडिजिटलमाध्यमसेखरीद-बिक्रीकरसकतेहैं.
बुरीतरहसेहारेंगेट्रम्पअबकीबारमित्रो.
पिछले6महीनोंसेतनावमेंजीरहेसुशांतसिंहराजपूतकोआखिरक्यागमथा,येसवालसभीकेजहनमेंउमड़रहाहै.
बैंकिंग,फ़ाइनैंशियलसर्विसेज,मीडिया,एजुकेशन,आईटी,ईकॉमर्सऔरटेलिकॉमसेक्टर्सकोमध्यमस्तरकीदिक्कतेंहोतीहैं.
किसानोंकेहाथमेंलाठीडंडेथे.
राहतकीबातयेहैकिदेशमेंअबतक12हजारसेअधिकलोगकोरोनासेठीकहोचुकेहैं.
सोमवारकोसभीप्रमुखएशियाईबाजारोंमेंगिरावटदेखीगई.
यहपूछेजानेपरकिक्याउसेकोईअन्यचोटहै,वहअपनीजीभबाहरनिकालतीहै,जिसमेंकईघावथे।
गोरखनाथमंदिरसेमानसरोवरपोखरातककेलिए65पुलिसटीमेंलगाईजाएंगी।
भारतकेविदेशमंत्रालयकेप्रवक्ताअनुरागश्रीवास्तवनेकहाकिसबसेबेहतरयहहोगाकिकूटनीतिकसंवादकोराजनीतिकमकसदसेग़लततरीकेसेनहींपेशकियाजाए.
येमिसाइलएकपरमाणुहथियारभीलेजानेमेंसक्षमहै.
कैसेवोवहांरहसकतीहै?
उन्होंनेबिनाएकभीपलगंवाएयुवतीकेशरीरपरपानीडालाऔरआगबुझानेकीकोशिशकीलेकिनआगकीलपटेशांतनहींहोरहीथीं.
इसवर्षकेबजटमेंबतायागयाकिराज्यकीप्रतिव्यक्तआय2018-19में30,617रु.
मौजूदावक्तमेंअमेरिकामेंरोज20हजारसेअधिककेससामनेआरहेहैं,वहींमरनेवालोंकाआंकड़ाएकहजारमौतप्रतिदिनकेहिसाबसेबढ़रहाहै.
बटलरकायहवीडियोसोशलमीडियापरवायरलहोगया.
जबदोविमानहवामेंटकरागएथे.
लॉकडाउनकेउपरांतआॢथकतंगीकेकारणमध्यवर्गकेबीचआत्महत्याओंकाजोसिलसिलाशुरूहुआहै,वहअगलेकितनेवर्षोंतकजारीरहेगा।
मुख्यमंत्रीअरविंदकेजरीवालनेगुरुवारकोकहाकिवैक्सीनकेलिए3मुख्यलोगहोंगे.
वृषभ-कारोबारमेंलाभकायोगहै,संपत्तिसंबंधीमामलेसुलझजाएंगे,पदोन्नतिटलसकतीहै.
उपद्रवियोंकेभारीबवालकेबीचगोकुलपुरीमेंदिल्लीपुलिसकेएकहेडकॉन्स्टेबलकीमौतहोगईहै,वहींएकडीसीपीघायलभीहुएहैं।
ड्रगनिर्माताकंपनीगिलिएडसाइंसेजकेस्टॉकबुधवारकोचढ़ेदिखाईदिए.
उल्लेखनीयहैकिइसीरफ़ालसौदेकोलेकरविपक्षमोदीसरकारपरकईसवालउठाचुकाहै.
हमअभीबसउनकाकलहदेखरहेहैं.
येसबबैंकोंकेलिएभीफ़ायदेमंदनहींहैऔरयेचिंताजनकहै.
इलाहाबादहाईकोर्टकीलखनऊबेंचने3जूनकोउत्तरप्रदेशमें69हजारसहायकशिक्षकोंकीभर्तीप्रक्रियापरअंतरिमरोकलगादीथी.
इनमेंसेतीनमज़दूरोंकीहालतगंभीरबताईजारहीहै,जिन्हेंइलाज़केलियेरायपुररवानाकियागयाहै.
स्वास्थ्यमंत्रालयकेमुताबिक,देशमेंकोरोनाकेकुलपॉजिटिवकेसकीसंख्या11,55,191परपहुंचगईहै.
ग्रामीणोंनेझाड़ियोंमेंशवऔरमोटरसाइकिलकोपड़ादेखातोगांवमेंसनसनीफैलगई.
अर्जुनकपूरकीमांमोनाकपूरकानिधन2012मेंहुआथा.
वहवैश्विकमंचपरअपनीशर्तोंपरअपनीसहीजगहकादावाकरनेकेएकमात्रउद्देश्यकेसाथचलताहै.
हालांकिबजटपेशकरनेकेबादमोदीसरकारकेइसबजटपरमिलेजुलेरिएक्शनदेखनेकोमिलरहेहैं.
अबजबतृषाहोशमेंआतीहैतोवोघरवालोंकोलव-कुशकीहरकतकेबारेमेंबतातीहै.
डेलीमेलमेंछपीरिपोर्टकेमुताबिक,नॉर्थकोरियाकीनईशक्तिशालीमिसाइलपरेडकीजानकारीमिलनेपरअमेरिकाकेराष्ट्रपतिडोनाल्डट्रंपभड़कगए.
इसकेबादविराटऔरअनुष्काकीशादीदिसंबर2017मेंहुईथी.
अचानकपुलटूटकरनदींमेंगिरगया.
यहहमारेस्वास्थ्यकोअलग-अलगप्रकारसेफायदेपहुंचताहै।
अभिषेककपूरकेडायरेक्शनमेंबनीइसफिल्ममेंसुशांतनेमंसूरखाननामकाकिरदारनिभायाथा।
समाचारएजेंसियोंनेभीइसदावेकोचलानाशुरूकिया.
पाटीदारअनामतआंदलोनकेनेतारहेहार्दिकपटेलकोकांग्रेसनेगुजरातकाकार्यकारीअध्यक्षनियुक्तकियाहै.
ऐसेमेंसरकारऔरशासनकोसदरबाजारकेबारेमेंभीपॉजिटिवनिर्णयलेनाचाहिए।
उन्होंनेकहाकिइसतरहकीसेवाप्रदेशकीअन्यजेलोंमेंभीउपलब्धकराईजाएगी.
इससमस्याकोदेखतेहुएदिल्लीटेक्निकलयूनिवर्सिटीअबहॉवर्डयूनिवर्सिटीकीतर्जपरआर्टिफिशियलइंटेलिजेंसकीमददसेऑनलाइनएग्जामलेनेकीतैयारीकररहीहै.
सरकारबनानेकेलिए120मेंसे61सीटेंजीतनाअनिवार्यहोताहै.
इसदौरानस्टूडेंटऔरटीचरवाइसचांसलरकोहटानेकीमांगकरेंगे.
वहीं,दूसरीओरपरालीजलाएजानेकीघटनामेंलगातारइजाफादेखनेकोमिलरहाहै।
उन्होंनेपरिसरकेभीतरजेलरेडियोकीस्थापनामेंभीमहत्वपूर्णभूमिकानिभाईहै।
न्यायपालिकाकीस्वतंत्रतासेसमझौताकरनेमेंकांग्रेसकारिकॉर्डहै.
येकार्यक्रमशुक्रवार14फ़रवरीकोथा.
हालांकि,सरकारकीओरसेकोईठोसकदमनहींउठायागयाहै.
वहहरजाँचकेलिएतैयारऔरपूरासहयोगदेनेकाभरोसादिलातेहैं।
उन्हेंउम्मीदहैकिटेस्टमेंइसकीअनुमतिमिलजाएगी.
हालांकिबीमारीकेकईलक्षणदोबारादेखेजासकतेहैंयाकभीनहींजाते.
लेकिनमांलक्ष्मीकीकृपारहीतोअगलेशुभवर्षमेंधनकेभंडारभरेरहेंगे.
यहीनहीं,राष्ट्रपतिपदकीरेसमेंउन्होंनेअपनेप्रतिद्वंद्वीजोबाइडनकीआलोचनाभीख़ूबकी.
मैंनेखुदकोपूरेविश्वासकेसाथभारतीयजनतापार्टीकोसौंपदियाहै।
इसनोटिसकोतुरंतरद्दकियाजाएऔरअवैधानिकघोषितकियाजाए.
यहफ़ैसलाअभीदिल्लीतकहीसीमितहैलेकिनएकवकीलनेकहाकिचूँकिफ़ैसलाशिक्षाकेअधिकार(राइटटुएजुकेशन)केआधारपरदियागयाहैइसलिएइसेपूरेदेशमेंलागूकियाजानाचाहिए.
प्रोफेसरवंदनातिवारीनेजबखुदइसपोस्टकोदेखा,तोवोकाफीपरेशानहोगईंऔरथानेमेंजाकरउन्होंनेइसकीशिकायतकीहै.
विधानसभाके16मार्चको10दिनकेलिएस्थगितकरदिएजानेकेबादसुप्रीमकोर्टनेकोरोनापरसुनवाईनहींकीऔर20मार्चकोएकफ्लोरटेस्टकाआदेशदिया.
वहींदुनियाकेकईदेशोंमेंकोरोनावायरसकीरोकथामकेलिएवैक्सीनकीखोजभीकीजारहीहै.
सिद्धार्थनेअपनेइसशोकेपूरेसफरकाएकथ्रोबैकवीडियोशेयरकियाहै.
हमनेऐसासंकटनदेखाहै,नहीसुनाहै।
निश्चिततौरपरउनकीतुलनामेरेदौरसेगेंदबाजोंसेहोगी.
उन्होंनेकहाकिइसकेबाददलितपरिवारोंकासामाजिकबहिष्कारकियागया।
सीबीआईएकबिचौलिएकेरूपमेंसौदेमेंउसकीकथितभूमिकाकीजांचकररहीहै.
हालांकियहवीडियोलॉकडाउनसेपहलेकादिखरहाहै।
इनचारोंकेवकीलकोबहुतअच्छेसेपताहैकिमौतकीतारीखकैसेआगेसरकाईजासकतीहै.
सोनभद्रजिलेमेंबुधवारकोपाकिस्तानीटिड्डियोंनेहमलाकरफसलोंकोभारीनुकसानपहुंचायाथा.
सैनिकोंकेअंदरजानेऔरलगभगपांचघंटेतकचलनेवालेऑपरेशनकोपूराकरनेसेपहलेइनलॉन्चपैडोंपरतैनातपहरेदारोंकोस्निपर्सनेमारगिराया।
इसकंपनीकेबाकी91जवानोंकोआईटीबीपीछावलामेंक्वारंटीनमेंरखागयाहैऔरइनकेसैंपललिएजाचुकेहैं.
कईट्वीटमेंउन्होंनेसरकारसेसवालपूछेथे.
इसकेअलावानॉनकंटेनमेंटजोनमेंहेयरकटिंगसैलून,ब्यूटीपार्लर,पब्लिकलाइब्रेरीभीखुलेरहेंगे.
हालांकि,कर्फ़्यूकेदौरानभीपुलिसबलकेसामनेकईचुनौतियांआतीहैं.
केंद्रीयकृषिमंत्रीनरेंद्रसिंहतोमरनेअसदुद्दीनओवैसीपरनिशानासाधतेहुएकहाहैकिउनकेबारेमेंपूरादेशजानताहै.
पुलिसकीलापरवाहीकेबारेमेंभीलोगोंसेसवालपूछेजारहेहैं.
अबफिरजिसतरहसेदिल्लीमेंकोरोनाकेमरीजबढ़रहेहैं।
यूपीसरकारनेसाथहीसीबीआईजांच,इलाहाबादहाईकोर्टकीलखनऊबेंचमेंसुनवाईकाहवालादियाऔरअदालतसेसीबीआईजांचकोअपनीनिगरानीमेंरखनेकीअपीलकी.
अंटार्कटिकामहाद्वीपदुनियाकासबसेसर्दइलाक़ाहै.
क्योंआरहीबाजारमेंतेजी?
इसकेपीछेधार्मिकमान्यताओंकेसाथ-साथकुछवैज्ञानिककारणभीहैं.
पंजाबसरकारकाकहनाहैकिइनकिताबोंमें'ईशनिंदाऔरआपत्तिजनक'पाठपढ़ाएजारहेहैं.
भारतनेपिछलीबारऑस्ट्रेलियाकोउसकीसरजमींपर2-1सेहरायाथातबवॉर्नरऔरस्मिथटीममेंमौजूदनहींथेक्योंकिदोनोंखिलाड़ीगेंदसेछेड़छाड़प्रकरणमेंएकसालकेलिएप्रतिबंधितथे.
ऐसेमेंबाजारकीअनिश्चितताकाखतराकिसानकेबजायस्पॉन्सरपररहेगा।
अपराधाशाखासेजुड़ेसूत्रोंकेअनुसार,सिंहसिर्फडिस्ट्रीब्यूशनहेडहीनहींहैं,उनकाओहदारिपब्लिकमीडियानेटवर्कमेंअसिस्टेंटवाइसप्रेसिडेंटकाभीहै।
अमेरिकामेंकोरोनावायरसके240,000सेज्यादाकेससामनेआएहैं,जोकिदुनियामेंसबसेअधिकहै.
सुरक्षाकीनजरसेवाहनोंमेंमजदूरोंकोलाकरकड़ीजांचकेबादकामपरलगायाजारहाहै.
इसकेबादकुछदिनोंतकदोनोंनेएकदूसरेसेकोईबातनहींकी,लेकिन18जुलाईकोएकबारफिररियाकीतरफसेडीसीपीकोफोनमिलायागया.
बिहारकीसरकारपतानहींक्योंबच्चोंकोलेनेकेलिएतैयारनहींहोरहीहै.
बादमेंदोनोंअपनेदल-बलकेसाथपैदलहीहाथरसकीतरफबढ़गएतोपुलिसनेयमुनाएक्सप्रेस-वेपरप्रशासननेउन्हेंफिररोकनेकीकोशिशकी।
रज़्ज़ाक़नेअभीजोमंज़रदेखाथा,वोउसीकोसमझनेकीकोशिशकररहेथे.
अख़बारमानताहैकि'इसकापालनमोदीसरकारकीएकबड़ीपरीक्षाहोगी'.
डेमैटिसकाकहनाहैकिसरहदपरमुलाकातयहजाननेकाएकमात्रतरीकाथाकिउनकेबीचकीकेमिस्ट्रीक्यावास्तवमेंउतनीहीअच्छीहैजितनीफोनपरलगतीथी.
हाफगर्लफ्रेंडमेंहीरोहोतेसुशांत?
ट्विंकलकीयहगलतफहमीबादमेंदूरहोगईकिफूलोंसेलदेट्रकउनकेनहींबल्किउनकेसुपरस्टारपिताऔरलोगोंकेचहेतेएक्टरराजेशखन्नाकेलिएआतेथे.
गज़ालाकहतींहैकिनईरक्षाख़रीदप्रक्रियामेंविदेशकीप्राइवेटकंपनियोंकेसाथख़रीदारीकरनेपरतकनीककेट्रांसफरकोऑफ़सेटक्लॉज़काहिस्साबनादियागयाहै.
”आजमेंदुखसेकहताहूंकि२१वींसदीकाहिंदुस्तानअपनीपूंजीकोबर्बादकररहाहै।
अगरआगेभीसबकुछठीकरहताहै,तोसंभवहैकिबहुतजल्दीहीकोरोनावायरसकीएककारगरवैक्सीनतैयारकरलीजाए.
इसबैठकमेंनेशनलपॉपुलेशनरजिस्टरपरचर्चाहोगीऔरसभीराज्योंकेसचिव,जनगणनाअधिकारशामिलहोंगे.
येहमारेमुद्देनहींहैं."
इनमेंसे16जूनकीसुबहकोकिएगएदोट्वीटछोड़देंतोसभीट्वीटभारत-चीनसीमाविवादसेजुड़ेहैं.
वहींगुरुद्वारेसेआरोपियोंनेकथिततौरपरफायरिंगभीकीऔरपुलिसवालोंकोवहांसेचलेजानेकेलिएकहा.
एलजेपीकाअलगचुनावलड़नेकाफ़ैसलाबेहददिलचस्पहैऔरइससेकईसंभावनाएंआनेवालेवक़्तमेंबनसकतीहैं.
लॉकडाउनकेतहतलागूविभिन्नप्रतिबंधोंमेंढीलदियेजानेकेबादगतिविधियांबढ़ीहैं.
कोरोनासंक्रमणसेअनहोनीकीआशंकासेडररहेलोगोंकेलिएयेएकबेहदराहतभरीखबरहै.
वीडियोकॉन्फ्रेंसिंगकेदौरानपीएममोदीनेकहाकिमैंआपकेसाथतकनीककेमाध्यमसेजुड़रहाहूं,लेकिनवहांजोमाहौलहै,जोउत्साहहै,जोजुनूनहै,जोऊर्जाहै,उसकोमैंअनुभवकरसकताहूं.
साथहीऐसेसमयमेंकिसीभीसंभावितसंक्रमणसेबचनेकेलिएआमलोगतोआमलोगसेलिब्रिटिजभीअपनाकामखुदहीकररहेहैं.
इनसभीकेखिलाफमुंबईमेंएफआईआरदर्जहुईहै.
खाद्यवस्तुओंकेदाममेंथोड़ीनरमीआयीहै,लेकिनमैन्युफैक्चर्डवस्तुओंकेदामबढ़नेकीवजहसेमहंगाईमेंइजाफाहुआहै.
वाइटहाउसनेएकबयानजारीकरबतायाकिराष्ट्रपतिट्रंपकेआदेशकेबादअमेरिकीसेनानेविदेशोंमेंमौजूदअपनेजवानोंकीसुरक्षाकेलिएनिर्याणककार्रवाईकरतेहुएकासिमसुलेमानीकोमारडाला।
इसकासम्बन्धमायाकेबारेमेंउनकेउससवालकेजवाबमेंहै।
टीमनेऑलराउंडरसैमकुरैन,तेजगेंदबाजजोशहेज़लवुडऔरस्पिनरपीयूषचावलापरपैसालगायाहै.
किंग्सइलेवनपंजाबकेकप्तानलोकेशराहुलनेरॉयलचैलेंजर्सबेंगलुरुकेखिलाफशानदारशतकजमाकरअपनीटीमकोजीतदिलाई.
बहुतदिनहोगए.
लोगोंकीमददकेलिएहोशंगाबादमेंसेनाउतारनीपड़ीहै।
संक्रमणपरकाबूपानेकेलिएहॉन्गकॉन्गनेसीमापरनियंत्रणसख्तकियाऔरकिसीभीरास्तेदूसरेदेशोंकेनागरिकोंकेआनेपरपाबंदीलगादी.
हालहीमेंहुएएकअध्ययनमेंयहदावाकियागयाहै।
गुलाबनेअपनाबयानबदलतेहुएकहाकिशिनाख्तमेंउससेचूकहुई।
वास्तुशास्त्रकोमनुष्यकेजीवनमेंकाफीमहत्वपूर्णमानाजाताहै.
साथहीयेकंपनीकीसबसेबड़ीख़दानोंमेंसेहैं.
इसप्रकारअबतककुल8यात्रियोंमेंकोरोनाकीपुष्टिहोचुकीहै।
अमरीकीराष्ट्रपतिडोनाल्डट्रंपकेअनुसार‘महामारीसेसंबंधितजोभीबेस्टकियाजासकताथा,वोउन्होंनेकिया.’
वेकहतेहैंकिरामविलासजीकहाकरतेथेकिजबवो2005मेंयेकरसकतेथेतोवह2020मेंक्योंनहींकरते,वेतोअभीकाफ़ीयुवाहैं.
इन्होंनेब्रिटिशसरकारसेभारतकेसामनेइनतीनकिसानकानूनोंकेखिलाफविरोधदर्जकरवानेकीमांगकीगईथी।
उन्होंनेबताया,"मैंचूनागाराकाकाममुंबईमेंकरताहूं.
इसेराजनीतिककेसबनादियागयाहै।
लेकिनउसवीडियोकीवजहसेआमिरखानकीबेटीकोट्रोलहोनापड़गयाथा.
इसदिनसूर्यनारायणकोअर्घ्यदेनेसेगरीबीऔरदरिद्रतादूरहोतीहै.
बैंककेप्रमुखएच.
जहांपुलिसबिकरूगांवमेंदबिशदेकरकुख्यातहिस्ट्रीशीटरविकासदुबेकोपकड़नेगईथी.
पूर्वमुख्यमंत्रीऔरनेशनलकॉन्फ्रेंसपार्टीकेनेताउमरअब्दुल्लाहनेअजयपंडिताकीहत्यापरशोकज़ाहिरकरतेहुएकहा"इसहादसेकेबारेमेंजानकरबहुतदुखहुआ.
इसदौरानसंगठनसरकारसेयहमांगकरेगाकिलॉकडाउनकेदौरानबेरोजगारहुएलोगोंकोनौकरीऔरवेतनदेनासुनिश्चितकियाजाए,कामकेघंटे8से12करदेनेकेराज्यसरकारोंकेआदेशकोतत्कालवापसलियाजाए,रेलवेऔरडिफेंसकेनिजीकरणकोतत्कालरोकाजाए.
कुछदेरबादसांसदोंकायहधरनाखत्महोगया.
हालांकिकोरोनासेवोठीकहोगएथेलेकिनसिंतबरकीशुरुआतमेंउन्हेंकईदिक़्क़तेंशुरूहुईं.
मध्यप्रदेशमेंएक-एककरकेकईभाजपानेताकोरोनावायरसकीचपेटमेंआचुकेहैं.
मोस्टपॉपुलरशोबिगबॉस14नेकोरोनाकालमेंदस्तकदेदीहै.
लेकिननेपालकीसीमाधारचूलासेहीशुरूहोजातीहै.
किसानोंकेविरोधप्रदर्शनोंकापंजाबकीअर्थव्यवस्थापरगंभीरअसरपड़ाहै.
प्रौद्योगिकीकेंद्रऔरमंत्रालयकेसंस्थानोंकेमाध्यमसे3,59,361कुशलयुवाओंकोप्रशिक्षणप्रदानकियागया।
केंद्रकेद्वाराजिनतीनकमेटियोंकोबनायागयाहै,उसमेंअमितशाह,निर्मलासीतारमणऔरनितिनगडकरीभीशामिलहोंगे.
वोकहतेहैं,''1962मेंहमहारेहमारीकाफ़ीज़मीनचलीगई.
जबएकटीमकोलगाकिउनकाजीतनामुश्किलहैतोवेसामनेवालेकोहरानेकेलिएटास्करद्दकरनेकाप्लानबनाते.
उन्होंनेदिखायाहैकिकैसेमांबननेकेबादभीकरियरखत्मनहींहोजाता.
हालांकियेट्वीटकुछदेरबादअनुरागनेडिलीटभीकरदियाथा.
इधर,रतलामकेपासशामकरीब4बजेमोबाइलऑनहुआऔरउधरसाइबरसेलकोइनकीलोकेशनपताचलगई.
बसनोएडासेबिहारकेभागलपुरजारहीथी.
तबतकमैंइसमेंकुछनहींकररहाहूँ."
वेस्टैनफोर्डयूनिवर्सिटीमेंप्रोफेसरभीहैं.
सियासतयहांभीचलरहीहै.
यहभारतकेसंविधानकेआधारभूततत्वोंमेंशामिलपंथनिरपेक्षताकेखिलाफहै।
इसकेबावजूदसरकारविनिवेशप्रक्रियाकोलेकरमजबूतीबनायेहुयेहै।
इसकेसाथहीकोरोनावायरसकेकारणमौतोंकाआंकड़ाभीलगातारबढ़ताहीजारहाहै.
कोरोनावायरसपरअमेरिकीराष्ट्रपतिनेकहाकिक्वारनटीनकीजरूरतनहींहै.
इसकेअलावाइसहमलेमेंशामिलसभीलोगोंकोगिरफ्तारकरनेकीभीकीगईहै।
अफवाहफैलानेवालेमामलेमेंपुलिसकमिश्नरएसएनश्रीवास्तवनेभीकहाहैकिकुछदेशविरोधीऔरशरारतीतत्वअफवाहफैलाकरदिल्लीमेंशांतिभंगकरनाचाहतेहैं।
पहलाट्रिपभारतीयनौसेनाकेजहाजसेमालेसेकोच्चिकेलिएहोगा.
येदिल्लीसरकारकीएंबुलेंसथी.
रिनीसेनएकशार्टफिल्मकेसाथअपनीशुरुआतकरनेकेलिएपूरीतरहतैयारहैं.
आजनोएडामेंदोनएमामलेकीपुष्टिहुईहै।
जैसेदूरकोईबादलकांपताहै.
अधिकजानकारीकेलिएकरें.
दिव्यांगोंकीनियुक्तिकेलिएविशेषअभियानचलाए.
गोयनकानेकहा,'नवंबरऔरदिसंबरकामहीनाहमारीउम्मीदसेबेहतररहाहै.
जहांअभिव्यक्तिकीस्वतंत्रतापरगंभीरतौरपरप्रतिबंधहैऔरजहांशासनकेख़िलाफ़बोलनेवालोंकोकभीभीगिरफ़्तारकियाजासकताहै.
वेकहतेहैं,''ग्लोबलहंगरइंडेक्समेंभारतकीरैंकिंग102हैऔरहमारेहीदेशमेंबफरस्टॉकलिमिटसेज्यादाअनाजभराहै.
साथहीकोरोनावायरसकोलेकरचीनपरट्रंपनिशानाभीसाधतेरहेहैं.
उनकोकिसीसुरक्षितजगहरखनेकाप्रबंधसरकारकोकरनाचाहिएताकिगांवमेंकोरोनानहींफैले.
सुबह8बजेसेदोपहरदोबजेतकयहप्रबंधलागूरहेंगे.
मेराचेहराभीबहुतबदलगयाहै,लोगसोचतेहैंकिमैंसमलैंगिक.
ट्रस्टकागठन19जुलाईकोकियागयाऔरअभीतकहमनेडिजिटलमीटिंग्सकी.
लक्ष्मणकेरोलमेंदिखेसुनीललहरीनेकहा-मैशके1983में106मिलियनकोछूनेकारिकॉर्डनेटफ्लिक्सऔरअमेजनकाकॉम्बिनेशनथा.
अनिताकोठारेबतातीहैंकिमौर्यकेबादउत्तरीकोंकणपरकईशासकोंकाराजरहा.
इसेदेखकरइतनातोतयहैकिआनेवालेदिनोंमेंमनोरंजनकेभारीभरकमडोजकेसाथदर्शकोंकाखूबमनोरंजनकियाजाएगा.
शोकीप्रशंसासिर्फभारतमेंहीनहींबल्किदूसरेमुल्कोंमेंभीकीगईथी.
अमेरिकीविदेशमंत्रीनेकहाकितिब्बतीलोगोंकेबुनियादीतथाअहस्तांतरणीयमानवाधिकारोंकेलिए,उनकेविशिष्टधर्म,संस्कृतिऔरभाषायीपहचानकोसंरक्षितरखनेकीखातिरकामकरनेकेलिएहमदृढ़संकल्पितहैं।
कोरोनावायरसकेसंक्रमणसेपैदाहुएडरनेलोगोंकीसिर्फनआदतेंबल्किसामाजिकव्यवहारमेंभीबड़ाबदलावलायाहै.
लेकिनउम्मीदकेमुताबिकअबभीइनकमटैक्सरिटर्नभरनेवालोंकीसंख्याकमहै.
महत्वपूर्णनिर्णयलेसकेंगे.
इसमहामारीसेनिपटनेकेलिएलॉकडाउनकीसमय-सीमा3मईतकबढ़ादीगईहै,लेकिनइसकेबावजूदलॉकडाउनकाउल्लंघनकियाजारहाहै.
नौविधायकोंनेशैक्षिकयोग्यतामेंसिर्फसाक्षरलिखाहै।
दीपिकाकीइसतस्वीरकोबसकुछहीघंटोंमें12लाखसेज्यादाबारलाइककियागयाहै.
हालांकिइसबातकीभीआशंकाहैकिसुरक्षितऔरअसरदारवैक्सीनबनानेमेंकईबरसलगसकतेहैं,याएचआईवीएड्सकीतरहकोरोनावायरसकीभीकभीकोईवैक्सीननामिले.
इससेकरौली-धौलपुरहाईवेपरवाहनोंकीलंबी-लंबीकतारेंलगगईं.
इसकेअलावा,रणनीतिकलिहाजसेभीग्वादरपोर्टमेंचीनीमौजूदगीभारतकेलिएदिक्कतपैदाकरसकतीहै.
अधिकतरलोगअसंगठितऔरग्रामीणक्षेत्रसेहैं.
इसकेलिएमहिलापुलिसकोट्रेनिंगदीजाएगी.
लेकिनइरफ़ानकैरेक्टरकीबैकस्टोरीतैयारकरतेथे.
जापानकेपर्यावरणमंत्रीसिनजिरोआजकलसुर्ख़ियांबटोररहेहैं,औरइसकीवजहकतईराजनीतिकनहींहै.
हमेंएकबड़ेसेहालमेंबैठायागया.
केसीजोसेफनेकहाकिकेंद्रीयमंत्रीकीटिप्पणीकेविशेषाधिकारकाउल्लंघनहै.
भूषणनेकहाकिअगरलोगग्रुपमेंसाइकलिंगकररहेहैं,रनिंगयाजॉगिंगकररहेहैंतोउन्हेंमास्कपहननाचाहिएऔरसोशलडिस्टेंसिंगकापालनकरनाचाहिए।
लेकिनयह100बोरीकोईकिसानएकसालमेंकितनीबारलेसकताहै,इसकीकोईसीमानहींथी.
गौरतलबहैकिपिछलेकाफीलंबेवक्तसेपुलिसऔरएसओजीकीटीमपूछताछकरनेकेलिएकोशिशकररहीथी,इससेपहलेभीएकटीमहोटलपहुंचीथी.
हमलोगअबयुवकोंकेपरिवारऔरबॉर्डरपरसेनाकोइसबारेमेंसूचितकररहेहैं.
बुधवारको31नएकोरोनासंक्रमितमरीजोंमेंवोभीशामिलहै.
उन्होंनेकहा,'कमलनाथसरकारअल्पमतमेंआगईहै।
दहिंदूअख़बारकीएकरिपोर्टहैकिचीनतीस्तानदीपरसिंचाईपरियोजनाविकसितकरनेकेलिएबांग्लादेशकोएकअरबडॉलरतककीमददमुहैयाकरासकताहै.'
जानकारीकेमुताबिकबुधवारसुबहविजयचौक,जोसंसदभवनकेनजदीकहै,सेइससंदिग्धव्यक्तिकोगिरफ्तारकियागयाहैऔरउसकीतलाशीलेनेपरउसकेपाससेएकचिट्ठीमिलीहै,जोकोडवर्डमेंलिखीहुईहै।
इसकेसाथहीबिजनेसटूबिजनेसएक्जिबिशनकोभीगृहमंत्रालयकेदिशा-निर्देशोंकेसाथपरमिटदेदियागयाहै।
इसीवजहसेभारतीयवायुसेनाहॉकरहरिकेनविमानकोलेनाचाहतीहै।
इसकेअलावाऑस्ट्रियामेंभीआतंकीहमलाहुआहै,जिसकेबादयूरोपकेकईदेशसतर्कताबरतरहेहैं.
उनकेकाममेंनदियोंऔरझीलोंकासर्वेकरनाशामिलहै.
आदेशगुप्तानेआगेकहाकिकेजरीवालकीअपीलकोदिल्लीकेलोगोंनेठुकरादियाहै.
आलोचकोंकाकहनाहैकिईरानसरकारकोकोरोनाकेप्रसारकोरोकनेकेलिएबहुतपहलेकड़ेक़दमउठानेचाहिएथे.
सीएमपदकेमसलेपरभूपेंद्रयादवबोलेकिहमारीपार्टीकीओरसेपहलेहीसाफकरदियागयाथाकिनीतीशकुमारहीमुख्यमंत्रीबनेंगे.
सेक्टर108कीरहनेवालीवर्षाअग्रवालनेइससंबंधमेंपुलिसकोशिकायतदीहै।
मेरायेट्वीटजिनलोगोंकेलिएथावहआजभीभ्रष्टाचारकाप्रतीकहैं।
हालांकि,सरकारनेफिरदोहरायाहैकिलोगोंकोघबरानेकीजरूरतनहींहैलेकिनवेपूरीसावधानीबरतें।
मानाजाताहैसर्दीमेंइंसानकाइम्यूनसिस्टमसबसेबेहतरकामकरताहै.
इसीपाइपकेजरिएपहलेग्राहकदुकानदारकोपैसादेताहैफिरदुकानकेअंदरसेचेंजइसीपाइपमेंडालकरदियाजाताहैऔरइसकेबादशराबकीबोतलइसीपाइपकेजरिेएग्राहकतकपहुंचाईजातीहै.
हालांकि,उन्होंनेजारीगाइडलाइंसकेमुताबिकसोशलडिस्टैंसिंगजैसेनियमोंकेपालनपरजोरदियाऔरकहाकिकिसीभीतरहकीलापरवाहीबरतनेपरकोरोनाकाप्रकोपतेजीसेबढ़सकताहै।
तिहाड़जेलकेबाहरसैकड़ोंलोगइकट्ठाहुएऔरभारतमाताकीजयकीनारेबाजीकी.
इसवजहसेमानसिकऔरशारीरिकथकानभीबढ़रहीहै.
इसटास्कफोर्सकेमुताबिकहाइड्रॉक्सीक्लोरोक्विनदवावहींलेसकतेहैंजोकोविड-19केहाईरिस्कमेंहों.
लेकिनफ़ीचरफ़ोनऔरस्मार्टफ़ोनकाअंतरलगातारघटरहाहै.
कोरोनाटेस्टिंगकादायराभीबढ़ायागयाहै।
मॉस्कोमेंउन्होंनेअपनेचीनीसमकक्षवाँगयीसेबातचीतकी।
उनकेपरिजनडरकरवहांसेभागगए।
प्रदर्शनोंमेंसुधारोंऔरमहिलाओंकोसुरक्षादेनेकीमांगहोरहीहै.
पुरानाघरढहानेकेबादनयाबनामकानभीनेस्तनाबूदकरदियागया.
फिलहालइसजानलेवावायरससेनिपटनेकासबसेकारगरतरीकालॉकडाउन,कंटेनमेंटऔरसोशलडिस्टेंसिंगहै.
प्रधानमंत्रीकीइसीअपीलकाअसरबुधवारकोदेशकेअलग-अलगहिस्सोंमेंदिखा.
भारतनेआश्वासनदियाहैकिकोरोनावायरसकीफाइनलजांचमेंसंक्रमणकीपुष्टिनहींहोनेपरअपनेनागरिकोंकोघरवापसीकेलिएहरसंभवमददकरेगा.
इनकीआयु46,60और78सालहै.
स्मिथ18रनकेस्कोरपरभाग्यशालीरहेजबकिविकेटकीपरलोकेशराहुलनेसुंदरकीगेंदपरउन्हेंस्टंपकरनेकामौकागंवादिया।
राज्योंकोसिर्फउनकेज़ोनकेहिसाबसेहीलॉकडाउनमेंछूटनिर्धारितकीजाए.
इसकेबादवेमणिपुरऔरनगालैंडकेराज्यपालभीरहचुकेथे.
पिछलीसरकारमेंबहुजनसमाजपार्टीछोड़करमैंइनकेपासआयाथा,तबइनसेकितनापैसालियाथा,यहबतादें.
ऐसिडअटैककीत्रासदीकोकहींभीमेलोड्रैमेटिकयासनसनीखेजनहींहोनेदिया।
अख़बारनेरेलवेसूत्रोंकेहवालेसेलिखाहैकिजिनलोगोंपरएयरलाइंसनेबैनलगायाहै,उन्हेंट्रेनोंमेंसफ़रकरनेसेभीरोकाजासकताहै.
हालांकि,फिरभीस्थानीयश्रद्धालुलगातारहरिद्वारपहुंचरहेहैं.
इमराननेबतायाकिवोअपनेघरसेबाहरएकपार्ककीतरफगया.
उच्चशिक्षाकेस्तरपरभीघबराहटकमकरनेसेछात्रोंकोमददमिलसकतीहै.
इसमेंइसबातकाभीजिक्रकियागयाहैकि1जनवरीकोकरीबपौनेदोलाखलोगोंनेवुहानशहरछोड़ाजिनकेजरिएहरदेशमेंयेवायरसपहुंचगया.
जबशहरोंमेंकाममिलनाबंदहुआऔरहज़ारों-लाखोंमज़दूरोंनेअपनेघरोंकीतरफ़सैकड़ोंकिलोमीटरकासफ़रशुरूकिया,तोयहीबिस्कुटकामआए.
इसपूरेइलाक़ेकेमंज़रमेंएकअजबसीसादगीहै.
नोटिसमेंकहाहै,अबकक्षा12वींकीपरीक्षामेंइंग्लिशऔरमैथविषयकीपरीक्षा100अंकोंकीबजाय80अंकोंकीहोगी.
हमारीतस्वीरेंअपनेआपगूगलफोटोजमेंसेवहोजातीहैं.
अमेरिकाकोहमेशाइनइसदोस्तीसेखतरामहसूसहोताहै.
हालकेदिनोंमेंबेहदतेज़ीसेपॉपुलरहुए'मित्रोंमोबाइलऐप'कोगूगलप्लेस्टोरनेहटादियाहै.
उन्होंनेकहाकिकोईभीपार्टीहमारीदुश्मननहींहै.
इससेकर्मचारियोंमेंतोभारीनाराजगीहैहीविपक्षकेकईनेताओंनेभीइसपरसख्तटिप्पणीकीहै.
यूरोपमेंबेलारूसकोआख़िरीतानाशाहीशासनकेरूपमेंदेखाजाताहै.
दस्पेक्टेटरमैगज़ीनकीवॉशिंगटनएडिटरअंबरएथीकीमानेंतोट्रंपदूसरेराष्ट्रपतियोंकीतरहनहींरहेंगे.
विपक्षकामतलबदेशकेभविष्यकेलिएकामकरनाभीहै.
एकऐसाबल्लेबाज़जोक़रीबएकमहीनेसेकोईमैचखेलनेमैदानमेंनउतराहो,उसपरदांवलगानेकेलिएबड़ीदिलेरीचाहिए.
यहांप्रोटेक्टिवगियरभीउपलब्धनहींहै.
यशिनीकायूपीएससीकीपरीक्षापासकरनेकासफरकाफीलंबाथा.
सरकारीआंकड़ेंकेअनुसार,अभीतक56,342कोविड-9केमामलेसामनेआचुकेहैं।
पहलेकेउदाहरणदेखेंतोसरकारनेसहकारीऔरसरकारीबैंकोंकोतोडूबनेसेबचायाहीहै,निजीक्षेत्रकेबैंककोभीबचानेकीकोशिशकीहै.
अरविंदकेजरीवालनेआग्रहकियाहैकिहोसकेतोलोगविवाहकुछदिनोंकेलिएस्थगितकरदें.
सबसेपहलेरुबीनादिलैकआईंजिनपरघरवालोंनेकईइल्जामलगाएहैं.
सत्रन्यायलयमेंयहसुनवाईहोनीहै.
कुछअनुमानोंकेमुताबिक़चीनकीअसलआर्थिकविकासदरउसकेतयकिएगएलक्ष्यकीआधीहै.
इसदौरानलोगअपनेघरोंमेंहीरहें।
इसमेंरियानेसिमोनकोबतायाथाकिवेभुबनेश्वरमेंहैंऔरवहांकागांजाबेस्टहै.
इससूचनापरवहपीजीआईचलागयाऔरइसदौरानउसनेसंजयकेघरवालोंकोफोनकियातोजवाबनहींआया।
थानारामनगरमेंएफआईआरदर्जकीगईहै,जिसकेबादपुलिसफर्जीफेसबुकआईडीबनानेवालेकीतलाशमेंजुटगईहै.
सरकारनेयेभीदलीलदीहैकिहिंसाकीआशंकाकेचलतेपीड़िताकेशवकारातमेंअंतिमसंस्कारकियागयाऔरयूपीसरकारयेभीदावाकररहीहैकिपीडिताकाअंतिमसंस्कारपरिवारकीअनुमतिसेकियागयाहै.
पहलेकेमुक़ाबलेसंख्याकमहैलेकिनलोगअपनीसोसाइटीऔरमोहल्लेमेंबाहरनिकलरहेहैं.
कमलनाथसरकारकेपदभारसंभालतेहीकुछघंटेमेंकर्जमाफीकीप्रक्रियाशुरूहोगईथीलेकिनयोजनाकोइसतरहबनायागयाहैजिससेलाभार्थियोंमेंभ्रमकीस्थितिहै.
इसकोलेकरड्राइवरोंकोट्रेनिंगभीदीजारहीहै.
पुलिसनेबतायाकिअभियुक्तअमनहयातखानशातिरकिस्मकाअपराधीहैऔरइसकेद्वाराअपनीपहचानभीछुपाईगईहै.
सबसेअहमसवालयेहैकिक्यासुशांतसिंहराजपूतकामर्डरहुआथा?
फ्लोरिडामेंशोधकर्ताओंनेपायाहैकिनोवेलकोरोनावायरसमानवकोशिकाओं(सेल्स)कोअबउससेकहींज्यादाआसानीसेचकमादेकरसंक्रमितकररहाहोसकताहै,जितनाकिवोचीनमेंमहामारीकीशुरुआतकेदौरानकररहाथा.
लेकिनबड़ासवालयहहैकिग्लोबलअर्थव्यवस्थाकीयहगिरावटकबथमेगी?
मगरकांग्रेसआलाकमानउन्हेंनजरअंदाजकरतारहा।
रैपिडएंटीबॉडीटेस्टकिटकीडिलिवेरीआईसीएमआरकोचरणबद्धतरीकेसेमिलेगी.
इसदौरानसॉलिसिटरजनरलनेकहाकिकईतथ्यहैं।
हालाँकिकंपनीनेइसकेलिएवेंडरऔरसप्लाईचेनकोज़िम्मेदारठहरायाथाऔरबादमेंइसइश्यूकोठीककरलियागयाथा.
वायरलहोरहीतस्वीरक्याहाथरसपीड़िताकीभाभीकीनहींहै?
बाइडननेकहा,मेरेबेटेकेसाथड्रगकीसमस्याथीलेकिनवोइससेबाहरनिकलनेमेंकामयाबरहा.
उन्होंनेलिखाथा,'1955में'पाथेरपांचाली'केसाथकंगनाजीनेसमानांतरसिनेमाचलाया,2013मेंक्वीनफिल्मकेसाथफेमिनिजमशुरूकियापरइससबसेपहले1947मेंउन्होंनेभारतकोआजादीदिलवाईथी।
उसकीबातकितनेकमालकीथी!
उन्होंनेकहाकिमनकीबातकार्यक्रमकेलिएअपनेविचारसाझाकरनेकेकईतरीकेहैं.
वहींधार्मिकस्थल,रेस्टोरेंट्स,होटलऔरमॉलकोखोलनेकीइजाजतदीगईहै.
बेटीकेस्कूलमेंदाख़िलेकेलिएअप्रैलमेंएकदिनकीछुट्टीऔरनवंबरमेंआधे-आधेदिनकीदोछुट्टियां.
पिछले24घंटोंमेंदेशमेंकोरोनामहामारीने1136लोगोंकीजानेंभीलीहैं.
सीएनएनकेमुताबिकबाइडनकोअबतक253औरट्रंपको213इलेक्टोरलवोटमिलेहैं।
इनलोगोंने5कारेंऔरदोटूव्हीलरचुराएथे.
कुछनेतोमजेलेतेहुएकहाकिदुर्भाग्यपूर्णहैकोईभीबर्तनसाफकरनेकीजिम्मेदारीनहींउठाएगा,क्योंकिवेदोनोंहीआजकाखानाहोटलमेंखानेवालेहैं।
इसकेअलावाइंटर-स्टेटऔरइंटरा-स्टेटमूवमेंटपरकोईप्रतिबंधनहींहोगा.
यूपीकेमुख्यमंत्रीयोगीआदित्यनाथ()हरमोर्चेपरडटेरहे।
इनहालातकेलिएदेशकेकामगारोंकेज़्यादातरअसंगिठतक्षेत्रमेंकामकरनेकोज़िम्मेदारठहरातेहुए,सीईएसुब्रमण्यननेकहाकि,'हमारेदेशकीअर्थव्यवस्थामेंसंगठितक्षेत्रकीहिस्सेदारीबहुतकमहै,जबकिअसंगठितक्षेत्रबहुतबड़ाहै.
येवोलोगथेजोहेल्थवर्कर्सकेलिएमास्कऔरफेसशील्डबनारहेथे.
बीतेदिनोंशिकायतमिलीतोजांचकराईगई.
दुबईस्वास्थ्यप्राधिकरणकेमहानिदेशकहुमैदअलकुतामीनेकहा,'यहपहलदोनोंदेशोंद्वारासाझाकिएगएसंबंधोंकीपहचानहैऔरयहसरकारऔरनिजीस्वास्थ्यक्षेत्रकेबीचघनिष्ठसहयोगकोदिखाताहै।
अबनेपालनेकोरोनावायरससेप्रभावितचीनऔरजापानसमेतअन्यदेशोंसेआनेवालेयात्रियोंकेलिएवीजाऑनअराइवलसेवाबंदकरदीहै.
पुलिसनेअपनीप्रेसकॉन्फ्रेंसमेंबतायाकिदिल्लीहिंसासेजुड़ेअलग-अलगमामलोंमें200सेज्यादालोगोंकोगिरफ्तारकियाजाचुकाहै.
वर्कफ्रंटकीबातकरें,तोरणबीर-आलियाफिल्मब्रह्मास्त्रमेंनजरआनेवालेहैं.
इसकेखतरेकोकमकरनेकेलिएदेशमें21दिनोंकालॉकडाउनलगायागयाहै.
आईसीएओकेमुताबिक़,दुनियाके100सेअधिकदेशऔरग़ैर-राष्ट्रइकाइयाँ(जैसेसंयुक्तराष्ट्र)फ़िलहालई-पासपोर्टजारीकरतेहैं.
इस्लामिकआतंकवादनाफैलेइसदिशामेंहमप्रयासरतहैं.
दीपोत्सवकेसभीपारंपरिककार्यक्रमपहलेकीतरहहीहोतेरहेंगे.
पंजाबऔरहरियाणाकेकिसानोंपरकियेगयेलाठीचार्जपरआक्रोशजतातेहुएबीकेयूनेपश्चिमीउत्तरप्रदेशकेविभिन्नजिलोंमेंजामकाऐलानकियाथा।
कलकेजलभरावकेकारणआजकईसड़केंबंदहैंऔरट्रैफिटरूट्सडायवर्टकिएगएहैं।
लेकिन,इंडियामेंइसतरहकेप्रोग्रामचलानेकीबेहदसीमितक्षमताहै."
मोहनकोपताहैकिबैंकमेंजमापैसेसमयसेपहलेभीख़त्महोसकतेहैं.
साराअलीखानकीफरवरीमेंरिलीजहुईफिल्मलवआजकल2बॉक्सऑफिसपरकुछखासकमालनहींदिखापाई.
पुलिसनेबतायाकिचारलड़कोंनेइसलूटकीवारदातकोअंजामदियाहै,जोहथियारोंसेलैसथे.
वक्तबदलातोदोस्तबदलेऔरशिवसेनाकेतेवरभीबदलगए.
यहांपरसीबीआईने14सितंबरकासीसीटीवीफुटेजलेनाचाहालेकिनवहबैकअपमेंनहींथा।
पिछले24घंटेमेंकरीब9लाखटेस्टकिएगएहैं.
लेकिनइससेलोगोंमेंभ्रमकीस्थितिबनीहै.
राज्यकेगोलाघाटजिलेकेबोकाहाटमेंएकव्यक्तिकीमौतहोनेसेइससालबाढ़औरभूस्खलनसे129लोगोंकीमौतहुईहै।
लेकिनहमारालक्ष्यहैकिदसहज़ारसैंपलकीजांचकीक्षमता20जूनतकप्राप्तकरलीजाएं.
पंजाब,हरियाणाऔरपश्चिमउत्तरप्रदेशकेकिसानइनदिनोंदिल्लीमेंकेंद्रसरकारकेनएकृषिक़ानूनकाविरोधकररहेहैं.
सीएमअशोकगहलोतनेविधानसभामेंविपक्षकेसवालोंकाजवाबदेतेहुएकहाकिनेताप्रतिपक्षगुलाबचंदकटारियाकाआजनयारूपदेखनेकोमिला।
मोदीसरकारबिनासंसदचलाएदेशकैसेचलारहीहै?
साथहीप्राइवेटऑफिसमें33%लोगऑफिसमेंकामकरसकतेहैं,शेषकोघरसेहीकामकरनेकीअनुमतिहोगी.
उत्तरीडिकोटासेआनेवालेरिपब्लिकनसांसदक्रेमरनेरॉयटर्सकोबतायाहैकिउन्होंने30मार्चकोसऊदीअरबसेअमरीकीसैन्यटुकड़ियोंकोहटानेकेलिएट्रंपसेबातकीथी.
धरनास्थलसेकरीब200मीटरआगेकुंडलीकेतरफखालसाऐडकीतरफसेअस्थाईरैनबसेरादिखाईदेताहै।
दोनोंएक-दूसरेपरकमेंटकरनेकाकोईमौकानहींछोड़ते.
हत्याकेबादआरोपीबेटेनेपिताकेप्राइवेटपार्टकोभीकाटकरअलगकरदिया.
इसदौरानउनसेसवालकियागयाकिअबमेयरकाचुनावहोनाहै.
खबरकेअनुसारसूत्रोंनेकहाकिचीननेअपनेसीमानिगरानीतंत्रकोस्वचालितबनायाहैऔरभारतीयसैनिकोंकीआवाजाहीपरनजररखनेकेलिएकैमरेऔरसेंसरतैनातलगाएहैं।
फ्रांसमेंलॉकडाउन11मईतकयानी56दिनचलेगा.
कोरोनावायरसकाकहरपूरीदुनियामेंदेखनेकोमिलरहाहै.
मोदीसरकारनेसूक्ष्म,लघुऔरमध्यमउद्योगों(एमएसएमई)केलिए3लाखकरोड़रुपयेकेलोनपैकेजकाऐलानकियाहै.
केंद्रसरकारऔरगैरभाजपाराज्योंमेंबढ़तीदूरीकीख़बरोंकेबीचकिसानोंकेमुद्दोंपरपंजाबऔरकेंद्रसरकारकेबीचजबरदस्ततनातनीबनगयीहै।
इनमेंसेदोलोगोंने29अक्तूबरकोमंदिरपरिसरमेंनमाज़पढ़ीथी.
ग्राहकोंकोयेऑरोराब्लू,ग्लेशियरवाइटऔरइंटरस्टेलरब्लैककलरऑप्शनमेंउपलब्धहोगा.
एसपीकेआदेशपरतीनोंग्रुपकेएडमिनपरएफआईआरदर्ज।
सुप्रीमकोर्टकेआदेशोंकेअनुसारएकस्वायत्तट्रस्टश्रीरामजन्मभूमितीर्थक्षेत्रकागठनकरनेकाप्रस्तावपारितकियागयाहै.'
दिल्लीमेंतुरंतरिजस्टदेनेवालेएंटीजनटेस्टसहारालियागयातोवहींचेन्नईनेलॉकडाउनकाविकल्पचुना.”
आपकीकार्यक्षमतापरप्रभावपड़सकताहै.
सनराइजर्सकीयहलगातारचौथीजीतरही.
हालांकिअलग-अलगअस्पतालोंमेंडॉक्टरअलग-अलगदवाओंकाइस्तेमालकररहेहैं।
क्योंकिनीतीशकुमारईमानदारी,पारदर्शिताऔरसुशासनकेप्रतीकमानेजातेहैंजबकिबहुसंख्यकक्षेत्रीयनेताओंकोभाई-भतीजावादकेलिएदोषीठहरायाजाताहै.
कांग्रेसनेदावाकियाहैकिपायलटगुटकेतीनविधायकउसकेसंपर्कमेंहैं.
उन्होंने,भारतकेसाथमज़बूतव्यापारिकरिश्तोंकोबढ़ानेकीभीपैरवीकीऔरकहाकिवोलेबरपार्टीऔरभारतीयोंकेबीचएकनयारिश्ताशुरूकरनेकेलिएभारतीयउच्चायुक्तसेमिलनाचाहतेहैं.
गुजरातमेंकोरोनावायरसकाकोहरामथमनेकानामनहींलेरहाहै.
इसकेबादगतिऔरअभ्यासदोनोंकेस्तरकोबढ़ानाहोगा.’
इनवीडियोमेंगौहर,जैदकेसाथढोलकीबीटपरभांगड़ाकरतीनजरआरहीहैं.
काखर्चआताहै.
आशुटेलिकॉमसेक्टरपरलंबेसमयसेलिखतेआएहैंऔरवरिष्ठपत्रकारहैं.
आरजेडीनेकहाकिपार्टीकठपुतलीसरकारकेशपथग्रहणकाबायकॉटकरतीहै।
वहींकिसानोंकेलिएकईबड़ेऐलानकिएगएहैं.
सरकारकीएजेंसियोंकामैकेनिज्महैं।
शाकाहारीलोगोंकीडाइटमेंफाइबरकीमात्राज्यादाहोतीहै.
रविवारशाममेंमुख्यमंत्रीनीतीशकुमारनेरघुवंशबाबूकोश्रद्धांजलिदी.
ग्रामीणइकोनॉमीपरजोरदियागयाहै.
लॉकडाउनसेऔरभीलोगपरेशानहुएहैं।
क्यादक्षिणभारतकेकिसीभीत्योहारकाजिक्रकियागया?'
हमारेखासशोआजकीसलाहमेंज्योतिषशैलेन्द्रपाण्डेयबतारहेहैंकिबच्चापढ़ाईनकरताहोतोक्याकरें.
विवेकनेएकतस्वीरसाझाकीथीजिसकीबिनाहपरउन्होंनेदावाकियाथाकिसोनाक्षीसिन्हालॉकडाउनकेदौरानअपनेघरसेबाहरनिकलीहैं.
इसीदौरानवहांपहलेसेलाईगईएककालीलग्जरीकारमेंबदलसिंहभागनिकला.
मैंरोडशोकेबादआश्वस्तहूंकिइसबारबीजेपीअपनीसीटेंबढ़ानेयाअपनीउपस्थितिकोमजबूतकरनेकेलिएनहींलड़रहीहै,लेकिनइसबारहैदराबादकेमेयरहमारीपार्टीसेहोंगे।
अबउत्तरप्रदेशसरकारकीओरसेसूबेवापसलौटेमजदूरोंकोयहांहीकामदियाजारहाहै.
इसहादसेमें11लोगोंकीमौतहोचुकीहै,जबकि300सेअधिकलोगोंकाइलाजचलरहाहै.
असलमें,कोरोनासंकटकेचलतेजबराज्यऔरदेशभरमेंशैक्षणिकसंस्थानोंकोफिरसेखोलनेकोलेकरअनिश्चितताबनीहुईहैलेकिनबिधानचंद्ररेहाईस्कूलबुधवारकोखुलगया.
ऐसेमेंअगरजोबाइडेनअमेरिकाकेनएराष्ट्रपतिबनतेहैं,तोइसमेंभारतकेलिएफायदाहोसकताहै.
प्रधानमंत्रीबोलेकिटेक्नोलॉजीकागलतइस्तेमालदुनियाकेलिएखतराहै.
हमनेग्यारहपुलदिएहैं.
पश्चिमबंगालकीमुख्यमंत्रीकेबीचअदावतकासिलसिलाजगजाहिरहै।
हालांकिकुछदेरबादसंबितपात्राकोयेभीपतालगगयाहैकिवोजिसेवोसपानेताआजमखानसमझरहेथेवोअसलमेंकोईदूसराआजमखानहै.
साथहीकेजरीवालनेअभिभावकोंसेस्कूलमेंहुएसुधारकेबारेमेंपूछाऔरबच्चोंसेउनकेफ्यूचरप्लानकोलेकरसवालकिए.
दिनेशशर्मानेकहाकिकुछवाहनतोथ्रीव्हीलरथे.
शौविकचक्रवर्तीऔरसैमुअलमिरांडाकेकॉलडिटेल्सहैं,जिनमेंइनकेऔरड्रगपेडलर्सकीबातचीतकासबूतहै।
भाजपासरकारअगरउप्रकेबच्चोंकीरक्षानहींकरसकतीहैतोउसेसत्तामेंबनेरहनेकाकोईअधिकारनहीं।
वहींबिहारकेपूर्वस्वास्थ्यमंत्रीऔरआरजेडीनेतातेजप्रतापयादवनेअपनेपितालालूप्रसादयादवकोयादकरतेहुएभावुकवीडियोसोशलमीडियापरपोस्टकिएहैं।
वोकहतेहैंकिमुसलमानयुवाओंमेंयेएहसासहैकिसेकुलरपार्टियाँमुस्लिममुद्देउठातीनहींहैंऔरओवैसीऐसेमुद्देउठातेहैं.
उपचुनावसेपहलेबीजेपीभीकिसीभीबगावतकोहवानहींदेनाचाहतीहै।
कोविडस्कीममेंउन्हेंलाभनहींमिलेगा।
भीमआर्मीसेजुड़ेहिमांशुवाल्मीकिनेट्वीटकिया,"उत्तरप्रदेशकेहरपुलिसथानेमेंमंदिरबनेहैंमस्ज़िद,चर्च,गुरुद्वारेक्योंनहीं।
वहीं,न्यूयार्कमर्केटाइलएक्सचेंजयानीनायमैक्सपरअमेरिकीलाइटक्रूडवेस्टटेक्सासइंटरमीडिएटयानीडब्ल्यूटीआईकामार्चडिलीवरीअनुबंध0.43फीसदीकीकमजोरीकेसाथ58.13डॉलरप्रतिबैरलपरबनाहुआथा.
कमसेकमखानेकाप्रबंधकरादीजिए.
लेकिनयेअंतरराष्ट्रीयमहिलादिवसमनायाक्योंजाताहै?
इनमेंमुख्यमंत्रीकमलनाथ,पूर्वमुख्यमंत्रीदिग्विजयसिंहऔरज्योतिरादित्यसिंधियाहैं.
उनदोनोंघटनाओंमेंभीवारदातकापैटर्नएकजैसाथा.
आर्थिकमामलोंकेसंयुक्तसचिवरहतेहुएएशियनडेवलपमेंटबैंकसेदर्जनोंडेवलपमेंटलोनलेनेऔरवित्तीयएक्शनटास्कफोर्सबनानेकेलिएबातचीतकी.
थाईलैंडमेंनामकेउपसर्गकोआधिकारिकरूपसेमान्यताहासिलहैऔरइसेक़ानूनीतौरपरबदलनाएकजटिलकामहै.
इसकेलिएबीतेकुछचुनावोंपरभीनज़रडालनाज़रूरीहै.
गांवकेकईलोगदूध,फल-सब्ज़ियांदेतेहैं,खानादेतेहैं.
हालकेवर्षोंमेंदुनियाकेअमीरलोगोंमेंऐसेखासपत्थरोंऔरआभूषणोंकोलेकररुझानमेंबढ़ोतरीदेखीगईहै.
पिछले6महीनोंमेंमुंबईमेंकांग्रेसपार्टीकीमौजूदगीनहींदिखीहै।
रूसकादावाहैकियहवैक्सीनउसके20सालकेशोधकापरिणामहै।
पल्सपोलियोअभियानकेतहतराज्योंऔरकेंद्रशासितप्रदेशोंनेरैपिडरेस्पॉन्सटीमेंबनाईंताकिवेदेशमेंपोलियोकेकिसीभीमामलेसेनिपटसकें.
अंबालामेंआजमौसमबिगड़सकताहै,मौसमविभागकीओरसेबारिशहोनेकीचेतावनीदीगईहै.
कोविड-19बुलेटिनकेअनुसारराज्यमेंकोरोनावायरसकेकुल1,887मामलेहैंऔर41लोगोंकीइससेमौतहुईहै।
लालकृष्णआडवाणीकोअयोध्यामेंछहदिसंबर1992कोबाबरीमस्जिदकेविध्वंसमेंउनकीकथितभूमिकाकेमामलेमेंअदालतमेंतलबकियागया.
यहयाचिकाएंभाजपानेताऔरपूर्वविधायकनंदकिशोरगर्गऔरएकवकीलअमितसाहनीनेदायरकीहुईहैं।
यहांजामनगरमेंदुनियाकासबसेबड़ापेट्रोलियमरिफाइनिंगहबहै.
शामकोसातबजेसेसुबहसातबजेतकघरसेबाहरनिकलनामनाहै,अबनाइटकर्फ्यूजारीरहेगा.
इनकमटैक्समेंविकल्पदेदियागयाहैकिआपचाहेंतोटैक्सपरमिलनेवालीछूटकोत्यागदेंऔरबदलेमेंक़रीबपांचफ़ीसदीकमटैक्सभरें.
अभीसिर्फएकदिनकाकैंपलगाहैजिसमें110लोगोंकाकोरोनाटेस्टहुआथा.
अपनीवोल्वोहैचबेकसेघरजानेकेरास्तेमेंवॉकरइनसांपोंकोसेंटरतकपहुंचानेवालेथे.
इनचारोंको22जनवरीकोफांसीदीजानीचाहिएथीलेकिनएकदोषीकीदयायाचिकाराष्ट्रपतिकेपासलंबितहोनेकेकारणफांसीकीतारीख़टालदीगईथी.
लेन-देनमेंअतिरिक्तसतर्कताबरतें.
इसदौरानउन्होंनेस्थानीयअधिकारियोंकोकन्विंसकरतेहुएनेल्लोरतककीयात्रातयकी।
मौकेपरअबरैपिडएक्शनफोर्सऔरअर्धसैनिकबलोंकेजवानतैनातहैं.
बीजेपीनेतागोलीमारोऔरविरोधियोंकीजीतपाकिस्तानकीजीतहोगीजैसीबातेंचुनावीसभाओंमेंकही.
उसीदिन,उन्होंनेअपनेहीविदेशविभागयानीस्टेटडिपार्टमेंटको,डीपस्टेटडिपार्टमेंटयानीअसीमताक़तवालीख़ुफ़ियाशक्तियोंसेलैसविभागकहाथा.
अपाइंटमेंटनम्बरकाडिजिटलडिस्पलेसिस्टमशुरूकियाजाएऔरउपचारअथवाजाँचमेंएकसेअधिकदिनकीवेटिंगहोनेपरवैकल्पिकव्यवस्थाकीजाए।
ऐसेम्यूटेटेडकोरोनावायरसयानीनएस्ट्रेनपरकोरोनावायरसकेलिएबनाएगएवैक्सीनकाअसरकितनाहोगायहकहपानामुश्किलहै.
इससेपहलेइससीरियलकानाम'जीवनसाथी'सोचागयाथालेकिनबादमेंबदलकर'एमेरेहमसफ़र'रखदियागयाहै.
कोरोनावायरसकोफैलनेसेरोकनेकेलिएमोदीसरकारने21दिनकेलिएलॉकडाउनकियाहै.
कोरोनावायरससेडरेकरणजौहर,बंदहुईदोस्ताना2औरतख्त?
ज़्यादातरजोलीक्सहोतेहैं,वोव्हाट्सऐपकीसुरक्षामेंसेंधसेनहींबल्किथर्डपार्टीकेक़ानूनीयागैर-क़ानूनीतरीक़ेसेजानकारीहासिलकरनेसेहोतेहैं.
उन्हेंपद्मभूषणसेभीसम्मानितकियागया.
अदालतनेईडीको28सितंबरकोनिरीक्षणकरनेकीअनुमतिदीथी।
आगरामेंदोगलियारोंमें29मेट्रोस्टेशनचुनेजाएंगे।
इसीदौरानदेररातनितिनपटेलअपनेघरवापसलौटरहेथे,तबगांधीनगरकीसड़कोंपरउन्होंनेहजारोंकीतादादमेंलोगोंकोपैदलचलतेदेखातोरुककरउनसेपूछाकिकहांजारहेहैं.
उसकेबाददिल्लीकेसफदरजंगअस्पतालमेंइलाजचला.
राज्यमेंअब31जुलाईतककेलिएलॉकडाउनबढ़ानेकाऐलानकियागयाहै।
देशमेंतेजीसेफैलरहीकोरोनामहामारीकेबीचपश्चिमबंगालमेंकेंद्रसरकारऔरराज्यसरकारकेबीचतकरारजारीहै.
येहमनहींकहरहे,बल्कियेमध्यप्रदेशआयुषविभागकादावाहै.
वोजमीनीदायराबढ़ाकरनक्शाबदलनाचाहताहै.
तबकंपनीप्रबंधननेवादाकियाथाकिवोअयोध्यामेंजन्मभूमिपरराममंदिरनिर्माणमेंबिनाकिसीशर्तकेसेवाभावसेसहयोगकरनाचाहतेहैं.
कंपनीमेंइच्छाशक्तिकीकमीहै.
कांग्रेसकेबिहारमेंप्रभारीशक्तिसिंहगोहिलनेपत्रलिखकरआरजेडीकोउसकेएकराज्यसभासीटदेनेकेवादेकोयाददिलायाथा.
यहपवित्रअनुष्ठानइसबातकाप्रतीकहैकिजोड़ी,हरबुरेऔरअच्छेवक्तमेंएकदूसरेकेसाथरहेगी'.
यहस्थितिउपभोगऔरनिवेशदोनोंकोप्रभावितकररहीहै।
सुपरहीरोफिल्ममेंकामकरेंगीकटरीनाकैफ!
'पीएममोदीकीयोजनाएंविपक्षकीतरहपक्षपातीनहीं'
हालांकिउन्हेंबतादियागयाथाकिमरीजपरजानलेवाखतराहै.
गुजरातसरकारकेडिप्टीसीएमऔरहेल्थमिनिस्टरनीतिनपटेलनेगुरुवारकोकहाकिजोअस्पतालगुजरातसरकारकेजरियेतयफीससेज्यादावसूलीकरेंगे,उनकेखिलाफकार्रवाईकीजाएगी.
उन्होंनेकहाकिइसकोरोनामहामारीऔरअन्यबीमारियोंसेजूझतेलोगोंमेंरक्तकीकमीनाहो,इसकेलियेरक्तदानकरलोगोंकीजिन्दगीबचाये।
दुबेकोबुधवारसुबहमध्यप्रदेशपुलिसनेउज्जैनसेगिरफ्तारकियाहै।
भारतीयजनतापार्टी(बीजेपी)कीनेताउमाभारतीनेकहाकिरामजन्मभूमिपूजनकार्यक्रमसेउन्होंनेजानबूझकरअपनानामपीछेलियाहै.
गॉन्डोलाचलानेवालेलोगइनदिनोंखालीबैठनेकोमजबूरहैं।
हफ्तेकेतीसरेदिनबुधवारकोभारतीयशेयरबाजारहरेनिशानमेंखुलाहै.
अबइसीलापरवाहीपरएक्शनलेतेहुएसरकारनेठेकाहीरद्दकरदिया.
उपलब्धएकमात्रविकल्पवित्तीयदायित्वऔरबजटप्रबंधन(एफआरबीएम)कीबढ़ाईगईसीमाकाउपयोगकरतेहुएऔरकर्जलेनेकाहीदिखताहैऔरइससेपहलेसेहीतनावग्रस्तविभागीयबजटपरदबावऔरबढ़जाएगा.
इधर,केंद्रीयमहिलाऔरबालविकासराज्यमंत्रीदेबाश्रीचौधरीनेकहाकिआपटीएमसीसेक्याउम्मीदकरतेहैं?
इनकार्टूनोंकीअभीतकचर्चाहोतीहै.
मुझेवहांबहुतटॉर्चरकियागया।
वियॉनवेबसाइटनेखबरप्रकाशितकीहैकिडॉ.
आपबीबीसीट्रैवलकोपरफ़ॉलोभीकरसकतेहैं.
वे64वर्षकेथे.
बतायाजारहाहैकिकेसीवेणुगोपालनेमुख्यमंत्रीअशोकगहलोतऔरडिप्टीसीएमसचिनपायलटकेबीचमतभेदोंकोलेकरबातकी.
महात्मागांधीकेएकसहयोगीनेएकबारबतायाथाकि1918मेंउन्हेंफ़्लूहोगयाथा.
उसेफिरअडोनीकेसरकारीअस्पताललेजायागया.
"इसकेसाथकिसीएकप्रकारकीसामाजिकसंरचनाभीहोनीचाहिएजिससेएकतरहकास्थायित्वमिले."
जैस्मिननेआगेकहा-आपमुझेकिसीकेसाथभीपेयरकरसकतेहैं.
आपकेलिएतकनीकमौजूदहैऔरसंबंधितव्यक्तिकोइसमामलेमेंसहीजानकारीदेनीचाहिएथी।'
लेकिनक्याआपएकबारकोरोनावायरसकेसंक्रमणसेठीकहोगएहैंतोयेवायरसआपकोदोबारासंक्रमितकरेगा?
अभीभीसनसेटसेमुझेजलताहुआशहरयादआजाताहै."
तस्वीरकोफ्लिपकरकेइंटरनेटपररिवर्ससर्चकरनेपरहमेंअसलीतस्वीरमिलगई.
हमाराव्यवहारहमारेग्रहोंकीस्थितियोंसेसम्बन्धरखताहै.
जांपानेधवनकोआउटकरदियाहै।
समारोहमेंहजारोंकीतादादमेंलोगइकट्ठाहुए.
उन्होंनेउनकीशिक्षाऔरट्रेनिंगकीव्यवस्थाकीथी.
लेकिनफिरनाजानेऐसाक्याहुआकि2004मेंमुंबईमेंवर्सोवाकेअपनेफ्लैटमेंउन्होंनेखुदकुशीकरलीथी.
साथहीयहचैटएकलड़कीकेअकाउंटसेकीगईथी.
इसकोदेखतेहुएअबकेंद्रीयस्वास्थ्यएवंपरिवारकल्याणमंत्रालयनेउन10राज्योंमेंकेंद्रीयटीमोंकोतैनातकरनेकाफैसलालियाहै,जहांकोरोनाकेमामलेतेजीसेबढ़रहेहैं.
झज्जरमेंसंक्रमितहुए9लोगबहादुरगढ़सब्जीमंडीसेजुड़ेहुएहैं.
ख़ासपुलोंकेमाध्यमसेइनदेशोंसेआरहेयात्रियोंकोस्क्रीनिंगकेलिएलेजायाजाताहै.
उनकेप्रवक्तानेकहाकिरातमेंउनकीहालतस्थिरथी।
कईजगहोंपरतोलोगअमिताभबच्चनकेअच्छेसेहतमंदहोनेकेलिएप्रार्थनाभीकरनेलगगएहैं.
आजकेसमयमेंइसतकनीककाउपयोगकपड़ोंकोडाईकरनेऔरकपड़ोंकारंगपक्काकरनेकेलिएभीकियाजाताहै।
समाजारएजेंसीपीटीआईकेमुबताबिक,ट्रेंटनसंघीयअदालतमेंजिलान्यायाधीशपीटरशेरिडनकेसमक्षन्यूजर्सीके62वर्षीयपरमिंदरजीतसंधूऔरओहायोकेपरमजीतसिंहद्वारागुनाहकबूलकरनेकेबादअबअप्रैलमेंउन्हेंसजासुनाईजाएगी.
अपनेकरियरकेपहलेटेस्टमैचकीपहलीपारीमेंपुजाराविफलरहेऔरमात्र4रनबनाकरजॉनसनकाशिकारबनगए।
फिलिस्तीन,तुर्की,जॉर्डन,कतर,सऊदीअरब,बंग्लादेश,पाकिस्तानसमेतकईदेशमेंप्रदर्शनहोरहाहै.
उसकेपासचुनावबहिष्कारकरनेकानक्सलीपर्चाबरामदहुआहै.
येवहीलोगहैं,जोइटलीसेआएशख्सकेसंपर्कमेंआएथे.
सिनेमाहॉल,स्विमिंगपूल,मनोरंजनपार्क,थिएटरबंदरहेंगे.
इलाकेमेंमाहौलगमगीनहोगयाहै।
टॉसजीतकरपहलेगेंदबाजीकरतेहुएभारतीयटीमनेजापानको22.5ओवरोंमेंपवेलियनलौटादिया.
एलएसीपरतैनातसैनिकोंकेमनोबलकोबढ़ानेकेलिएरक्षामंत्रीराजनाथसिंहआजरविवारकोदशहरेकेअवसरपरसिक्किममेंवास्तविकनियंत्रणरेखा(एलएसी)कादौराकरेंगेऔरवहां'पूजन'(शस्त्रपूजन)करेंगे.
उसपरफब्तियांकसीजातीथीं.
इसविमानवाहकनेब्रिटेनकीरॉयलनेवीमेंसाल1959मेंदस्तकदीऔरउसे‘एचएमएसहरमीजकानामदियागया।
हमकैसेउड़ानभरतेहैं,यहभीमायनेरखताहै.
इसकेअलावाधोनीनेअपनाआखिरीटी-20इंटरनेशनलमैचफरवरी2019मेंऑस्ट्रेलियाकेखिलाफबेंगलुरुमेंखेलाथा,जबकिवर्ल्डकपसेमीफाइनल(9-10जुलाई2019)उनकाआखिरीवनडेइंटरनेशनलरहा.
पुलिसटीमजिसमेंफॉरेंसिकविशेषज्ञभीथी,उन्होंनेसांपकाहीपोस्टमॉर्टमकियाऔररिपोर्टतैयारकी.
हालांकि,1990केबादसेउच्चसदनमेंकिसीएकपार्टीकोबहुमतनहींमिलसकाहै,लेकिनएनडीएपहलीबारसौकाआंकड़ाक्रॉसकरसकीहै.
वहीं,जोधपुरसेसांसदऔरकेंद्रीयमंत्रीगजेंद्रसिंहशेखावतसमेतगहलोतसरकारकेदिग्गजएवंवरिष्ठमंत्रीशांतिधारीवाल,प्रतापसिंहखाचरियावास,लालचंदकटारिया,मुख्यसचेतकमहेशजोशीकीप्रतिष्ठाभीदांवपरहै.
इसेदुनियाकासबसेएडवांस्डइंटरनेटसेंसरशिपऔरगोल्डेनशील्डप्रोजेक्टभीकहाजाताहै.
उदाहरणकेलिए,ट्विटरनेट्रंपकीएकपोस्टकोब्लॉककरदियाथाजोकियेसुझावदेरहीथीकिफ़्लूकोविडसेज़्यादाख़तरनाकहै.
केंद्रसरकारनेकोरोनाकेखतरेकोदेखतेहुए3मईतकपूरेदेशमेंलॉकडाउनलागूकरदियाहै.
शुरूमेंअरुणाचलप्रदेशकेउत्तरीहिस्सेतवांगकोलेकरचीनदावाकरताथा.
कोरोनाकेमामलोंकोलेकरशिवसेनानेताबोलेकिधारावी,वर्ली,मालेगांवजैसेइलाकोंमेंअबमामलेकमआनेशुरूहोगएहैं,लेकिनअभीभीसंकटबनाहुआहै.
वहमंचपरमौजूदथेऔरवारिस15मिनटतकबोलतेरहे.
दोगुम्बदवालीकोईभीमस्जिदनहींमिलेगीक्योंकियेदिल्लीसल्तनतकीशैलीपरबनींथीं".
आर्मीनियाऔरअज़रबैजानकेबीचविवादितनागोर्नो-काराबाख़इलाक़ेमेंसितंबरअंतसेलड़ाईकीशुरुआतहुईथी.
कितनेकामकाएकग्रामजहर-रॉयटर्सकीएकरिपोर्टकेमुताबिक,बिच्छूकेएकग्रामजहरसेकरीब20,000से50,000तकएंटीवेनोम(विषरोधक)डोज़बनाएजासकतेहैं.
सुबहमुख्यमंत्रीगहलोतनेट्वीटकियाकि"हमेंफॉरगेटएन्डफॉरगिव,आपसमेंभूलोऔरमाफकरोऔरआगेबढ़ोकीभावनाकेसाथलोकतंत्रकोबचानेकीलड़ाईमेंलगनाहै।"
इनहास्यास्पददावोंकीनतोक़ानूनीवैधताहैऔरनहीअंतरराष्ट्रीयविश्वसनीयता.
अबछात्र-छात्राओंकोअपनेपरीक्षापरिणामकाबेसब्रीसेइंतजारहै.
इनलोगोंकोपुलिसकीटीमनेबचालियाथा.
इसीबीचगृहमंत्रीअमितशाहनेअन्यबीजेपीनेताओंकेसाथमिदनापुरमेंकिसानसनातनसिंहकेघरभोजनकिया.
साथहीकईबातेंआपकोचुभभीसकतीहैं.
महाभियोगपरकैसारहामतदान?
इसकेबादहीमेरेकरियरकीदिशामेंबदलावआया।
रेलसेवापरपहलेहीरोकलगाईजाचुकीहै.
कमरेमेंमिलीलाशकीपहचाननैनानामकमहिलाकीहै.
नौसेनानेयुद्धपोतऔरजहाजोंकेसाथसमुद्रीसीमाओंपरअपनीपैनीनजरबनालीहै।
इनसभी109लोगोंकेपक्षकोसुननेकेबादडिस्ट्रिक्टमजिस्ट्रेटअरशदअजीजने38लोगोंकोतड़ीपारकेआदेशदिएगए.
जबकिप्रदेशअध्यक्षकापदभीसचिनपायलटकेपासहीरहे.
इसकीमददसेआतंकीगतिविधियोंपरभीकाफीहदतककाबूपायागयाहै।
लिहाजाआर्टिकलकीहेडलाइनभ्रामकहै.
लड़केकेपिताऔरलड़कीकीमांकॉलेजकेदिनोंकेदोस्तथे।
साथमेंउन्हेंधमकीभीदीकिअगरपुलिसकेपासगएतोअंजामअच्छानहींहोगा.
दूसरा16मेगापिक्सलकाअल्ट्रावाइडलेंसहै,जबकि2मेगापिक्सलकाएकमैक्रोलेंसदियागयाहै.
मंगलवारकोहीआयकरविभागकीटीमनेछापेमारीकरकरीब1000करोड़रुपयेकेहवालाकारोबारकाभांडाफोड़दिया.
वाजपेयीजीने16सालपहले2004केलोकसभाचुनावसेपहलेएकइंटरव्यूमेंइनजीपोंकीकहानीबताईथी.
बातचीतशुरूहोनेसेपहलेअज़रबैजानकेराष्ट्रपतिइल्हामअलीयेवनेटेलीविज़नपरप्रसारितएकसंदेशमेंकहाथाकिजंगख़त्मकरनेकेलिएवोआर्मीनियाकोएक"आख़िरीमौक़ादेनेकेलिएतैयारहैं."
लॉन्चसेपहलेइनस्मार्टफोन्सकीकुछजानकारियांसामनेआगईहैं.
लेकिनइसदौरानएकईसाईराजकुमारीकाअय्यूबियनदरबारमेंकैसासमयगुज़रा?
स्कूलमेंबच्चोंनेतिलकलगाकरउनकास्वागतकियागया.
स्नातककीपढ़ाईपूरीकरनेकेबाद,उन्होंनेदूरसंचारक्षेत्रमेंनौकरीकरनेसेपहलेएकस्थानीयस्कूलमेंअंशकालिकशिक्षककेरूपमेंप्रवेशलिया।
कईदफ़ाउघाड़ेरातमेंगानागातेहैं.
भारतमेंकोरोनावायरसकेबढ़तेसंक्रमणकीवजहसेलॉकडाउनचलरहाहै,ऐसेमेंपूर्णमासीकेशवकोठेलेमेंलादकरश्मशानलेजानापड़ा।
उनकेलिएपरीक्षाकेंद्रतकपहुंचनाभीआसाननहींहोगा."
मुझेऐसीप्रतिबद्धताऔरझूठीउम्मीदेंबंधानेसेडरलगताहै.’
इसमॉडलनेपहलेभीभारतीयबाजारमेंअच्छाप्रदर्शनकियाहै.’
जामियाकॉर्डिनेशनकमेटीकोजामियाकेस्टूडेंट,आलइंडियास्टूडेंट्सएसोशिएशन,स्टूडेंटइस्लामिकऑर्गनाइजेशन,मुस्लिमस्टूडेंटफोरम,जामियास्टूडेंटफोरमजैसेकईसंगठनकेलोगोंनेशामिलहोकरबनायाथा.
बल्किउसेखड़ाकरनेमेंअहमभूमिकानिभाई।
कमलाहैरिसकेअलावाप्रमिलाजयपालकाभीनामइसीसूचीमेंआताहै।
यहीवजहहैकिमैनेपलटकरजवाबदिया.’
येकैसीदुनियाहै.
इनमेंपोलिशओपन,वियतनामइंटरनेशनलचैलेंज,पुर्तगालइंटरनेशनलचैम्पियनशिप,जर्मनओपनऔरचाइनामास्टर्सशामिलहैं.
तभीसामनेसेतेजरफ्तारसेआरहीस्कॉर्पियोनेतीनोंबाइककोजोरदारटक्करमारदी.
शायदयहीकारणहैकिहमारेदेशसेवहांबड़ीमात्रामेंनिर्यातहोताहै.
प्रदर्शनकरनेवालोंमेंज़्यादातरमहिलाएंहीहैं.
क्योंकिजबतकदवानहींआतीतबतकहालातऐसेहीरहेंगे.
इसेफ्लिपकार्टपर14जुलाईदोपहर12बजेसेबेचाजाएगा.
यदिआपइसबातकोस्वीकारनहींकरपारहेहैंकिमेरेइतनेफॉलोअर्सहैं,तोइसेसमझें.
जोबाकीकेलोगअपनेघरोंकेलिएनिकलेउनमें85फ़ीसदीनेपैसेख़र्चकिए.
एमपी:200कांग्रेसकार्यकर्ताबीजेपीमेंशामिल,कमलनाथबोले-सोशलडिस्टेंसिंगकहां?
पूर्वआईपीएसअधिकारीकिशोरकुणालनेआजतककेधर्मसंसदकार्यक्रममेंकहा,मैंउम्मीदकरताहूंकितीनसालमेंराममंदिरकाढांचातैयारहोजाएगा.
जिसमेंशहनाजनेटोनीकक्कड़औरनेहाकक्कड़केहिटसॉन्गगोवाबीचपरडांसकियाहै.
इसमामलेमेंदर्जएफआईआरकेअनुसारआरोपहैकिसरकारीआदेशकेबावजूदएकहीबिल्डिंगमें50सेज्यादालोगधार्मिककार्यकेलिएएकहीजगहइकट्ठेरहे.
इसलिएदुनियाकेअलगअलगदेशवैक्सीनकेलिएट्रायलकररहेहैं.
बोर्डपरजबनामसंस्कृतमेंलिखेजाएंगेतोअधिकबदलावनहींहोगा.
लोकसभाचुनावकीतैयारियोंमेंलगीभाजपाकेलिएइसेबड़ाझटकामानागया.
केंद्रसरकारकेआयुषमंत्रालयकोजैसेहीइसबातकीखबरमिलीउसनेस्वत:संज्ञानलेतेहुएइसदवाकेप्रचारपररोकलगादी,साथहीपतंजलिसेआवश्यकजानकारीभीमांगी.
सौदातयहोनेकेबादसंजयनेआशनारायणकेसाथमिलकरलूटकीसाजिशरचीऔरफिरआशनारायणने2बदमाशोंकोशामिलकियाऔरउनकीमददसेलूटकीवारदातकोअंजामदिया.
फ्रैंकलिनटेम्पलटननेअपनीछहयोजनाओंकोबंदकरदियाथा.
शशिकपूरपेमरनेवालीलड़कियोंकीकमीनहींथी.
लेकिनसरकारकेमुताबिककोरोनाकीवजहसेजानगंवानेलोगोंकाआधिकारिकआंकड़ा33हीहै.
इसकेबादअदालतनेनईतारीखकाऐलानकियाऔर1फरवरीकीतारीखतयकरदीगई.
इसनेदोनोंदेशोंकेरिश्तेको'काफीपरेशान'स्थितिपरलाकरछोड़दियाहै.
इसलिएपिछलेदिनोंजबडोभालकीचीनकेरक्षामंत्रीवाँगयीसेदोघंटेवीडियोकॉन्फ़्रेंसकेबादजबचीनीसेनाओंनेउसइलाकेसेपीछेहटनाशुरूकरदियाजिसपरवोकुछदिनपहलेअपनादावाकरतेआएथेतोकईलोगोंकीभौहेंऊपरउठीथीं.
यहसुरंगभारतीयसेनाकोमिलीहै।
इसज़ोनमेंउच्चऊंचाईयोंसेनिकलनेवालीस्नोलाइनसेवनस्पतिकोबढ़नेकामौकामिलताहै."
डांटपड़नेकीडरसेउसनेयेबातअपनीमांकोनहींबताई.
इधरराजनाथसिंहनेफ्रांसकोभारतमेंरक्षाक्षेत्रमेंनिवेशकासौदादियाहै।
उनकेशोकसंतप्तपरिवारोंकेप्रतिमेरीगहरीसंवेदना.
अबबिहारपुलिससुशांतकीबहनमीतूसिंहकाबयानदर्जकरेगी.
इसगोलकोशब्दोंमेंबयांकरपानाकिसीकेलिएभीआसाननहींथा.
साल2008मेंहर्षदीपनेसिंगिंगकंपटीशन'जुनून-कुछकरदिखानेका'शोजीताथा.
दूसरेट्वीटमेंरोहिणीनेलिखाकिगरमचायकीप्यालीहै,तेजस्वीयादवभाईमेराखिलाड़ीहै।
रिपोर्ट्सहैंकिगाँवकेसभीलोगोंकेमोबाइलपुलिसनेअपनेकब्जेमेंलेलिएहैंऔरछोटेसेगांवमें250पुलिसवालेनाकाबंदीकियेहुएहैं।
त्रिपुराके2मरीजोंमेंसेएकठीकहोचुकाहै।
ऐसालगरहाहैकिकंपनीनेसेलसेपहलेइसकीकीमतकमकरदीहै.
पासवाननेयहभीकहाकिइसतरहकेसभीमुद्दोंकोसंविधानकी'नौवींअनुसूची'मेंडालदेनाचाहिएताकिउन्हेंन्यायिकसमीक्षाकेदायरेसेबाहररखाजासके।
लॉकडाउनखत्महोनेकेबादकारखानोंसेदूषितवायुसेपूरेवातावरणमेंप्रदूषणफैलताहै।
टोनीकेबहुपक्षीयदृष्टिकोणपरभीकिसीकोशकनहींहै.
सूत्रोंकीमानें,तोमंगलवारकोभारतीयविदेशमंत्रालयनेईरानीराजदूतकोबुलाया.
भारतीयरक्षाविश्लेषकअजयशुक्लानेदावाकियाकिपिछलेएकमहीनेमेंचीननेभारतीयगश्तवालेइलाक़ेके60वर्गकिमीहिस्सेपरक़ब्ज़ाकरलिया.
कईपरिवारतीन-तीनदिनसेदिनरातमॉर्चरीकेबाहरअपनोंकीबॉडीलेनेकेलिएकाइंतजारकररहेहैं।
इसेदुनियाभरकेकरोड़ोंरामभक्तोंकेबीचइंटरनेटऔरसोशलमीडियाकेमंचोंसे14भाषाओंमेंदिखायाजाएगा.
सरकारीवकीलनेकहाकिफिलहालकोईभीयाचिकाकिसीकोर्टमेंलंबितनहींहैइसलिएनयाडेथवारेंटजारीकियाजासकताहै.
इसमेंकर्व्डसाइड्सहैंऔरपंचहोलडिस्प्लेदियागयाहै.
वीडियोमेंप्रिपरेशनसेपहलेवेकाफीनर्वसनजरआरहीहैंऔरकहरहीहैंकिइसेबनानाइतनाभीआसाननहींहै.
यहांपिछलीबारहमसेमहाचन्द्रसिंहदूसरेनम्बरपरथे।
पेंटागनसेआईरिपोर्टोंमेंकहागयाकिजनरलसुलेमानीकोमारनेकाफ़ैसलाऑनदस्पॉटलियागया.
यहएकख़ासक़िस्मकाफ़ायदातोदेताहीहै.
अनुष्काअक्सरअपनेइंस्टाग्रामअकाउंटपरअपनीबेबीबंपवालीतस्वीरेंसाझाकरतीरहतीहैं.
केसाथशादीकोलेकरभीसुर्खियोंमेंथेलेकिनकोरोनाकालकेचलतेउन्होंनेअपनीशादीकोटालदियाहै.
लुकाशेंकोक़रीब26सालोंसेबेलारूसकीसत्तापरकाबिज़हैंऔर1994केबादसेकिसीचुनावमेंउनकीहारनहींहुईहै.
इससेपहलेइंस्टीट्यूटनेअपनेछात्रोंसेकहाथाकिबड़ेदुखकेसाथहमेंआपलोगोंकोयहसूचितकरनापड़रहाहैकिनेशनलइंस्टीट्यूटऑफडिजाइनका40वांदीक्षांतसमारोह7फरवरीकोअप्रत्याशितकारणोंसेआयोजितनहींहोगा.
अमेरिकारणनीतिकरूपसेअहमहिंद-प्रशांतक्षेत्रमेंचीनकेबढ़तेदबदबेपरअंकुशलगानेकेलिएचतुष्पक्षीयगठबंधनकोसुरक्षाढांचाकारूपदेनेकीवकालतकररहाहै.
इससेपहलेनिर्भयाकेदोषीविनयशर्माकेवकीलए.पी.
कोरोनावायरसकीवैक्सीनखोजनेकीरेसमेंकईदेशहैं।
हमनेपहलेभीफ्लाइटबंदनाकरनेकीकीमतचुकाईहै.
बिहारकेमुख्यनिर्वाचनअधिकारीकोयहभीबतायागयाहैकिवेऑनलाइननामांकनकेसंबंधमेंजानकारीदेनेकेलिए20जुलाईकोमॉकट्रॉयलऔरप्रक्रियाकाप्रशिक्षणदियाजाएगा.
पीएमनेकहाकिसोमनाथकेपुनर्निर्माणसेसरदारपटेलनेभारतकेसांस्कृतिकगौरवकोलौटानेकाजोयज्ञशुरूकियाथा,उसकाविस्तारदेशनेअयोध्यामेंभीदेखाहै.
जैसाहमनेदेखाकिसंख्याबढ़रहीहै।
कोरोनामहामारीसेजूझरहेदेशकोप्रधानमंत्रीनरेंद्रमोदीनेराहतभरीखबरदीहै.
मंगलवारकोसुशांतसिंहराजपूतकीएक्सगर्लफ्रेंडअंकितालोखंडेइसीगमकोबांटनेऐक्टरकेबांद्रास्थितघरपहुंचीं।
येट्रायलफि़िहाल40,000लोगोंपरहोरहेहैं.
इसवेबसीरीजकेसभीकलाकारोंनेशानदारएक्टिंगकीहै.
हल्लीमेंहुईघटनाओंकेसिलसिलेमेंआरोपीनवीनकोअपमानजनकपोस्टकरनेकेलिएगिरफ्तारकरलियागयाहै।'
क्रिकेटकीदुनियामें'भूचाल'
कोरोनाकेकहरकीवजहसेसोमवारकोसमूचेएशियाईशेयरबाजारोंमेंभारीगिरावटदेखीगई.
दक्षिणकोरियाकेअधिकारियोंनेकहाकियेमौतेंपिछलेएकहफ्तेकेअंदरहुईहैं।
लोकसभाचुनावसेलेकरदिल्लीचुनावआते-आतेपरिस्थितियांभीबदलचुकीथीं।
भारतकेविदेशमंत्रालयनेकहाथाकिपामतेलकीख़रीदारीकिसीख़ासदेशसेनहींजोड़ाजासकता.
कथिततौरसेएलिजावेटाबदलेहुएनामकेसाथसालोंसेरहतीआईहैं.
सबसेज्यादाकोरोनासंक्रमितमेडिकलस्टाफबाबासाहेबअंबेडकरअस्पतालकेहैं.
ऑडियोसुननेकेलिएयहांक्लिककरें.
बंगालमेंचुनावसेपहलेसियासतमेंलगातारउतार-चढ़ावकीस्थितिबनीहुईहै.
टिपटिपबरसापानीकेरीक्रिएशनकीबातसामनेआनेकेबादफैंसनेनाराजगीजताईथी.
याफिरअबतककीतरहफूँक-फूँककरहीक़दमआगेबढ़ानापसंदकरेगी?
पशिचिमबंगालमेंअगलेसालचुनावहोनेहैं.
वोकहतेहैं,"सरकारकेलिएसंभवयेहैकिकिसानोंसेअपनीख़रीदकमकरदे,ताकिभारतीयखाद्यनिगम(एफसीआई)कोज़रूरतसेज़्यादाउत्पादकोस्टॉकमेंरखनेकीज़रूरतनपड़े."
हालांकिजरूरतकेसामानोंकीदुकानोंखुलीरहेंगी.
लेकिनउनकेसार्जेंटनेजवाबदियाकिअगरउसनेहमेंआगेबढ़नेभीदियातोहमारेपूरेदलकोहवाईअड्डेपरमारदियाजाएगा,क्योंकिदोस्तमकेसैनिकहवाईअड्डेपरनतोकिसीकोघुसनेदेरहेहैंऔरनहीबाहरजानेदेरहेहैं."
इससालदिल्लीकेमुख्यमंत्रीअरविंदकेजरीवालनेयुद्धप्रदूषणकेविरुद्धकैंपेनकीशुरुआतकीहै,जिसमेंसरकारकीतरफसेकईबड़ेकदमउठायेजानेकीघोषणाकीगयीहै।
इसलिएराकेशटिकैतकोगिरफ्तारकरो।"
कईकिसानअपनेजीवनकीआहुतिदेचुकेहैं।
आरोपियांनेचाकूसेउसकेगलेपरभीवारकियाथा.
रूसकेसाथकीमतकोलेकरछिड़ीलड़ाईकेबीचउसनेयहघोषणाकी।
उन्हेंनिर्देशनहींदियागयाहैकिवेमानसिकरोगियोंकाकोविड-19कोलेकरकिसतरहसेइलाजकरें.
मैंफर्जीमेंकिसीसेभिड़तीनहींहूं.
इसटीमनेआतेहीपूरीरिंगमेंबवालमचादिया.
जबवोद्वीपपरपहुंचे,तोसमुद्रजमाहुआथाऔरउन्हेंकोईदिक़्कतनहींहुई.
इसीकेचलतेरघुवंशप्रसादसिंहनेपार्टीकोअलविदाबोलदियाहै.
देहरादूनकेरायपुरकीएकमहिलानेअपनेखातेसे4.45लाखरुपयेनिकाललिएजानेकीरिपोर्टदर्जकराईथी.
टीवीऔरसोशलमीडियाकेप्लेटफॉर्मोंसहितअन्यप्रसारणमाध्यमोंकेज़रिएबीबीसीहिंदीअबहरसप्ताहकुलमिलाकर2.49करोड़लोगोंतकपहुँचरहाहै.
इसीकोदेखतेहुएइंदिरागांधीराष्ट्रीयमुक्तविश्वविद्यालय(इग्नू)नेई-मेलकेमाध्यमसेअसाइनमेंटजमाकरनेकीसुविधाकानिर्णयलियाहै.
येनिर्देशदेहरादून,ऋषिकेशऔरमसूरीकेतमामपब,बारऔररेस्टोरेंटपरसमानरूपसेलागूरहेंगे.
इससेपहलेराहुलनेरक्षामंत्रीराजनाथसिंहसेपूछाथाकिक्याक्यालद्दाखमेंचीनीसैनिकोंनेभारतीयजमीनपरकब्जाकियाहै?
यूंकहेंकियेसीटबीजेपीकीसीटहैतोगलतनहींहोगा।
उत्तेजनापरनियंत्रणरखेंऔरजल्दबाजीमेंकोईभीफैसलालेनेमेंसावधारीबरतें.
इसकेसाथहीकोर्टनेयाचियोंकेखिलाफदर्जप्राथमिकीकोरद्दकरदियाहै.
मसालेदारखानाखानेसेपेटमेंएसिडिटीभीबननेलगतीहै.
केमुख्यमंत्रीकेचंद्रशेखररावनेराज्यमेंजारीकोसातमईतकबढ़ाएजानेकीरविवारकोघोषणाकीहै।
अयोध्यामेंराममंदिरकेभूमिपूजनकारास्तासाफहोगयाहै.
फिरयहीएनईपी2014केचुनावोंसेपहलेभारतीयजनतापार्टी(भाजपा)केचुनावघोषणापत्रकाहिस्साथी.
शाहीनबागसेमाहौलबदलनेकीकोशिशहुई।
पाकिस्तानमेंसेंट्रलबैंककीवेबसाइटपरपिछलेआठवित्तीयवर्षोंमेंप्रचलनमेंरहीमुद्राकेआंकड़ोंकीजानकारीमिलतीहै.
उन्होंनेमास्कोमेंचौथेअंतर्राष्ट्रीयओलंपियाडमेंदिल्लीकाप्रतिनिधित्वकियाऔररसायनविज्ञानमेंकांस्यजीता.
दिल्लीएनसीआरसमेतउत्तरऔरपश्चिमभारतकेकईइलाकेलूकीचपेटमेंहैं.
पुलिसवालेआएऔरघरकेमर्दोंकेबारेमेंपूछनेलगे.
हालियामहीनोंमेंअमरीकीराष्ट्रपतिचीनसेव्यापार,कोरोनावायरसमहामारीऔरहॉन्गकॉन्गकेनएसुरक्षाक़ानूनसमेतकईमसलोंपरभिड़चुकेहैं.
रितिककहतेहैंकिवोलोगतोयहांफंसेहुएहैं,यहांनतोपढ़ाईहोपारहीहैऔरखानेकेलिएभीउन्हेंबहुतदिक्क़तहोगयीहै.
अनुवाद:"माननीयप्रधानमंत्रीनेयेज़िम्मेदारीसंभालीहैकिवोक़ायद-ए-आज़मतकयेसुझावपहुंचाएकिहमारास्वतंत्रतादिवससमारोह15अगस्तकेबजाय14अगस्तकोमनायाजानाचाहिए."
बतायाजारहाहैकिवायरसकोफैलनेसेरोकनेकेलिएसरकारनेइनपररोकलगादीहै।
तालिबानकेहमलेकेबादअफगानिस्तानकेशानिस्तानक्षेत्रकेहेलमंडप्रान्तमेंअमेरिकीफौजकेतालिबानीठिकानोंपरहवाईहमलोंसेयहतोज़ाहिरहैकितालिबानअमेरिकािफलहालखुलीछूटनहींदेनाचाहता।
पहलीबारराजदकेपक्षमेंनतीजाशून्यआयाथा.
इसकेबादशख्सकोपुलिसनेहिरासतमेंलेलिया.
नौकरीमेंबदलावहोगा.
मनीषसिसोदियानेकहाकिहमेंपताहैकियेसाढ़ेतीनसौकेसकहांसेआरहेहैंऔरउनकेस्रोतक्याहैं.
इसगणितसेयेगठजोड़इतनामज़बूतहोरहाथाकिलालूप्रसादसत्तासेबाहरहीरहे.
मनोजझाकेइसट्वीटपरकेंद्रीयमंत्रीरविशंकरप्रसादनेसंज्ञानलेतेहुएतुरंतडाकविभागकोआदेशदियाकिवहांराशनपहुंचायाजाए.
अर्जुनसिंहनेनरसिम्हारावकेखिलाफ़पार्टीकेअंदरमेंएकबारमुहिमछेड़ीथी.
इसबारसकटचौथ24जनवरी2019(गुरुवार)कोहै.
लोकसभाचुनावकेदौरानजहानाबादसीटपरप्रत्याशीकोलेकरतेजप्रतापयादवऔरउनकेभाईतेजस्वीयादवकेबीचखींचतानहुईथी.
जिनकीतगड़ीफैनफॉलोइंगहै.
राज्यसभासांसदऔरबीजेपीनेताराकेशसिन्हानेदिग्विजयपरबरसतेहुएकहाकिवास्तवमेंयहपूरीलड़ाईरोमबनामरामभक्तिकीलड़ाईहैऔरदिग्विजयसिंहजैसेकांग्रेसकेनेताइसकेकर्ताधर्ताहैं.
देवदत्तपडीक्कलकेलिएयूएईमेंस्टारबनकरउभरनेकामौकाहै.
ये6कॉलेजकेदोस्तोंकीकहानीहै,जोकि5सालबादसाथआतेहैं.
बावजूदइसके,पार्टीने12मुस्लिमऔर10दलितउम्मीदवारखड़ेकरकेअपनीसर्वजातीयछविकोबिगड़नेनहींदेनेकीकोशिशकीहै.
आपकीकुछपरेशानियांदूरहोसकतीहै.
रोकानहींजारहा.
सूचनामिलतेहीद्वारकापुलिसमौकेपरपहुंची.
नेपालऔरभारतकेबीचसीमाविवादअबतनावबननेलगाहै।
बतादेंकिकर्नाटकसेइतरतमिलनाडुकेचेन्नईमेंभीबीतेदिनोंफिरसेलॉकडाउनलगायागयाहै,चेन्नईमेंतेजीसेमामलोंमेंबढ़ोतरीदेखनेकोमिलीथी.
इससेजरूरतपड़नेपरभारतअबएलएसीपरतेजीसेसैनिकोंऔरसैन्यउपकरणोंकोमूवकरसकताहै।
इससेपहलेकांग्रेसपार्टीनेबीजेपीकोघेराथा.
महिलाओंऔरयुवाओंकोतरजीहदीगईहै।
काराकोरमदर्रारणनीतिकरूपसेयहलद्दाखकोतारिमबेसिनसेजोड़नेवालासबसेआसानमार्गहै.
जिसेदुनियाकीसबसेप्रदूषितजगहोंमेंगिनाजाताहै.
बतादेंकिपुलिसनेफलोंकीदुकानोंपर'हिंदूफलकीदुकान'लगेपोस्टरोंकोहटातेहुएदुकानदारोंकेखिलाफकेसदर्जकियाहै।
क्योंकिऐसाभीमानाजारहाहैकिअभीसंक्रमणकाऔरबुरादौरआनाबाकीहै.
लेकिनआयोगनेसबसेज़्यादादोषीतत्कालीनमुख्यमंत्रीकल्याणसिंहकोबतायाथा.
केंद्रसरकारऔरराज्यसरकारेंलॉकडाउनसेबहुतकुछसीखरहीहैं।
इसकेबादफैन्सकेबीचकाफीआक्रोशदेखनेकोमिलाथाजिसकेबादसीबीआईद्वारामामलेकीछानबीनशुरूकीगई।
उत्तरप्रदेशकेआजमगढ़सेएकहैरानकरनेवालीघटनासामनेआयीहै.
बातबहुतछोटीसीहै.
रामप्रकाशगुप्ताकेबादबीजेपीसेराजनाथसिंहसाल2000मेंउत्तरप्रदेशकेमुख्यमंत्रीबने.
जैसेइंडियाइजइंदिराकहतेथेऐसेहीकेजरीवालसोचतेहैंकेजरीवालमतलबदिल्ली,केजरीवालकाअपमानदिल्लीकाअपमानकैसेहोसकताहै?'
इनप्रवासियोंमेंज़्यादातरघरेलूस्टाफ़केतौरपरकामकरतेहैं.
कोविड-19काइलाजपूरीदुनियामेंनहींहैयेहमसबजानतेहैं.
महाराष्ट्रमेंकोरोनावायरससेसंक्रमणकेबादबीमारीसेउबरजानेकेबावजूदएकशख्सकीजानचलीगई।
"मेराबेटावहांफंसाहै,उसेवापसलेआइये"
गीताकीबताईगईबातोंकोध्यानमेंरखतेहुएज्ञानेंद्रऔरउनकीटीमइसनतीजेपरपहुँचीहैकिगीतासंभवत:महाराष्ट्रसेलगतीसीमावालेइलाकोंकीहोंगी.
आरोपीअजयऔरउसकाबेटाअवनीशउर्फअंकितखेतमेंअमरसिंहकेपासपहुंचे।
राज्यमें49लोगोंकीबीते24घंटेमेंकोविड-19केसंक्रमणसेमौतहोगई.
फिरयेदेखाजाताहैकिकफ़न-दफ़नकाख़र्च,ख़िदमतमेंलगेलोगोंऔरजोउधारलियाथावोचुकायाजाएऔरजोबचताहैउसकाएकतिहाईविरासतकेतौरपरदियाजासकताहै.
वहींतीसरेदिनकीबातचीतकेबाददोनोंवार्ताकारोंनेमीडियासेजानकारीसाझाकीऔरबतायाकिप्रदर्शनकारीएकओररास्ताखोलनेकेलिएतैयारहैंबशर्तकीपुलिसपुख्ताआश्वासनदे.
योग्यउम्मीद्वार09जुलाई2020तकइसभर्तीकेलिएआवेदनकरसकतेहैं.
संक्रमणकोनियंत्रितकरनेकेलिएकॉन्टैक्टट्रेसिंगप्रत्येकदशामेंकीजाए.
दूसरेलॉकडाउनअवधिकाटैक्सनखत्मकिएजानेसेवहऔरपरेशानहैं।
मैंसपनेबेचताहूं.'
यूपीकेसीएमनेकहाकिकेंद्रकीगाइडलाइनकापालनकरतेहुएमजदूरोंकोवापसलानेकाकामशुरूकरदियाहै.
लेकिनइसफ़ैसलेकेअपनेनफ़ा-नुक़सानहैं.
लेकिनगोलीकुत्तेकोनालगकरएमीके10सालकेबेटेकोलगगई.
मैंआदरणीयगृहमंत्रीकोसूचितकरनाचाहूंगाकिक्लिनिकलट्रायलहोचुकीहै.'
चीनकेवुहानमेंप्रोटेक्टिवसूटपहनेमेडिकलस्टाफऔरपुलिसहरआने-जानेवालेव्यक्तिकीकड़ीजांचकररहीहै।
लेकिनजबफाइनलीहिमांशीवहांसेगुजरतीहैंतोउन्हेंदेखकरवहइसपोजकोबहुतपरफेक्टतरीकेसेकरतेहैं.
लक्ष्मीमित्तलकीबेटीवनिशाकीशादी2004मेंपैलेसऑफवर्सायमेंहुईथी.
अबकुछदिनकेबादव्हाइटहाउसनेवापसइनसभीट्विटरहैंडलकोअनफॉलोकरदियाहैऔरफिरसेसिर्फअमेरिकीप्रशासन,डोनाल्डट्रंपसेजुड़ेट्विटरहैंडलकोफॉलोकरनाशुरूकरदियाहै.
पश्चिमीउत्तरप्रदेशकेकईजिलोंमेंअगलेदोतीनदिनहल्कीबूंदाबांदीकेआसारहैं.
मलाइकाअपनेलाडलेकेजन्मदिनपरबेहदखुशहैं.
उनकामाननाथाकिहूतीविद्रोहीकुछमहीनोंमेंहीआत्मसमर्पणकरदेंगे.
साथहीफ्रंटकैमराफेसअनलॉककोभीसपोर्टकरताहै.
मरकजसेघरलौटेलोगकोरोनाकाकैरियरबनकरलौटेहैंऔरसरकारकोउन्हेंढूंढनेमेंभीपरेशानीआरहीहै।
ग्राउंडफ्लोरपरकाफीधुआंफैलगयाहै.
ज्योतिषकेअनुसारमहीनेकीपूर्णिमाकाउपवासजरूररखें.
कईबारवॉलंटियर्सकोचेकपॉइंट्सपरमुश्किलेंझेलनीपड़तीहैं.
संदीपनेदेखाकिबहुतलोगोंकोइसनियमकीजानकारीनहींथी।
आयटानेइससेपहले14अप्रैलकोजारीरिपोर्टमेंकहाथाकिभारतमेंयात्रियोंकीसंख्या36प्रतिशतघटेगीजिससे884करोड़डॉलरकाराजस्वनुकसानहोगाऔर22.47लाखलोगोंकारोजगारछिनजाएगा.
लोनअस्पतालकोभीपीछेछोड़दियाहै.
विक्रमसिंहकहतेहैं,''यहदिल्लीपुलिसकादुर्भाग्यहै.
प्रधानमंत्रीनेकहाकिनरसिम्हारावएकओरभारतीयमूल्योंमेंरचे-बसेथे,तोदूसरीओर,उन्हेंपाश्चात्यसाहित्यऔरविज्ञानकाभीज्ञानथा.
राज्यसरकारनेहालमेंहीबालूऔरपत्थरखननकेपरमिटबाहरीकॉन्ट्रैक्टर्सकोदिएहैं,इसतरहसेसिद्दीक़जैसेहज़ारोंस्थानीयकारोबारीधंधेसेबाहरहोगएहैं.
यहबदलावजनवरी2018सेलागूहुआथा.
संजयकुंडूकेमुताबिक़युवाआईपीएसअधिकारियोंकेलिएअश्वनीकुमारकीईमानदारीऔरकर्तव्यनिष्ठाप्रेरणाकाकामकरतीरहीथी.
फैंसफ्रेंचाइजी,खिलाड़ी,ब्रॉडकास्टर,प्रायोजकऔरअन्यसभीहितधारकखेलकोलेकरबेहदउत्सुकहैं।
पुलिसऔरसीआरपीएफनेआतंकियोंकोपकड़नेकेलिएसर्चऑपरेशनशुरूकरदियाहै.
बिहारभारतीयजनतापार्टी(बीजेपी)प्रदेशकार्यालयमेंकोरोनाकीदस्तककेबादअबबिहारप्रदेशअध्यक्षडॉ.
दोदिनबाद25अक्टूबरकोउन्हेंअस्पतालसेछुट्टीमिलगईथी.
उन्होंनेकहाकिभारतइसकेखिलाफआवाजबनरहाहै.
कंटेनमेंटजोनमेंरहनेवालेलोगोंकेइनकार्यक्रमोंमेंशामिलहोनेपरसख्तपाबंदीरहेगी।
जबपत्रकारमंसूरअलीख़ाननेउनसेपीटीआईनेताजहांगीरतरीनकेबारेमेंपूछाकिक्यावेअबभीपार्टीकाहिस्साहैंतोप्रधानमंत्रीनेकहाकिपार्टीमेंउनकेपासकोईपदनहींहै.
राशनभीइसलिएमिलगयाक्योंकिकोरोनाथा.
लंदनमें2005मेंट्रेनमेंआतंकीहमलाहुआथा.
एनएसयूआईकेराष्ट्रीयअध्यक्षनीरजकुंदननेट्वीटकरकहा,'मोदीजीनेदेशकीअर्थव्यवस्था,रोजगारव्यवस्थावशिक्षाकेपरिसरोंकोगड्ढेमेंडालदिया.
आगकोबुझानेकेलिए200सेअधिकदमकलकर्मीमेहनतकररहेहैं.
दिल्लीस्थितएम्सकेनाइटशेल्टरमें22लोगोंकेकोरोनापॉजिटिवपाएजानेसेजुड़ेमामलेमेंएम्सऔरदिल्लीसरकारबुधवारकोकोर्टमेंआपसमेंभिड़गए.
चीनमेंमहामारीकेतौरपरउभरेकोरोनावायरसकीजदमेंभारतभीहै.
उन्होंनेलिखाहै-'एकजोकरकीतरहअभिनयकेलिएएकजोकरकोदोषनदें.
अदालतकोसूचितकियागयाथाकिबंबईहाईकोर्टइससमयमामलेमेंगोस्वामीऔरदोअन्यआरोपियों,फिरोजशेखतथानीतेशसारदाकीयाचिकाओंपरसुनवाईकररहाहै।
मतलबजनताखुदसड़कोंपरननिकले.
लीककेमुताबिकपहलीबारकंपनीनेअपनेस्मार्टफोनमेंवायरलेसचार्जिगकासपोर्टदियाहै.
लेकिनइतनाकहूंगाकिआपकेसपनेकभीपूरेनहींहोंगे।
उन्होंनेकहाकिपीएमकेयर्सफंडऔरप्रधानमंत्रीराष्ट्रीयराहतकोषदोनोंकीऑडिटएकहीएजेंसीकरतीहै।
वोवक़्तदिल्लीमेंविधानसभाचुनावकाभीथा.
लेकिनमनरेगामेंअबशहरोंसेलौटेइनश्रमिकोंकोकाममिलसकेगा.
चारबच्चोंपरएकनर्सिंगस्टाफहोनाचाहिएथा,लेकिन13बच्चोंपरएकस्टाफथा.
अमेरिकाऔरईरानकेबीचजारीविवादकाअसरदुनियाकेकईदेशोंमेंदिखरहाहै.
उन्होंनेअनससंगअपनीशादीकीफोटोशेयरकीथी.
जिननागरिकोंकोवहांसेलायाजाएगा,उन्हेंसमुद्र-यात्राकेदौरानबुनियादीसुविधाएंऔरजरूरीचिकित्सासुविधाएंमुहैयाकराईजाएंगी.
क़तरकेपासबड़ेगैसफील्डहैंऔरअकेलेक़तरनेयूकेकीअर्थव्यवस्थामें53अरबडॉलरनिवेशकररखाहै.
इनमेंसे6हजारअस्पतालमेंहैं.
क्यास्पेशलट्रेनोंमेंपहलेकेमुकाबलेज्यादाकिरायावसूलाजारहाहै?
महाराष्ट्रसरकारकेइसफैसलेपरअखिलभारतीयआयुर्विज्ञानसंस्थान(एम्स)केडायरेक्टरडॉ.
पांडेकबादबेयरस्टोनेमोर्चासंभालाऔर37गेंदोंमेंहाफसेंचुरीपूरीकी।
केजवाबमेंएकऔरनाराबच्चोंमेंबड़ालोकप्रियहुआहै.
करीबएकहफ्तेकेभीतरदिल्लीमेंपेट्रोल57पैसेप्रतिलीटरमहंगाहोगयाहै.
वहखेलकेलंबेप्रारूपमेंसबसेतेजीसे150विकेटऔर4000रनबनानेदूसरेखिलाड़ीबनगएहैं.
गुरुवारकीशामतेजप्रतापयादवकेघरकेबाहरकुछलोगोंकीभीड़खड़ीहै.
परिवारकाआरोपहैकिअस्पतालकीलापरवाहीकीवजहसेतैराकआशुतोषकीमौतहोगई.
इससमयकिसीभीतरहकीसिलाई-कढ़ाईकाकामकरनाशुभनहींमानाजाताहै.
बल्किसिखानेकेबदलेशिष्योंसेकिसीभीतरहकीअपेक्षानरखनेकाभीहै."
हालांकिटी20वर्ल्डकप(ऑस्ट्रेलियामेंअक्टूबर-नवंबरमें)केरद्दहोनेकीआधिकारिकघोषणाकेबादहीआईपीएलकेबारेसोचाजासकताहै.
ऐसेमेंडांसकिंगगोविंदाकापार्टीमेंठुमकेलगानातोबनताथा.
ऊपरसेमकानमालिककिरायामांगरहेहैं।
चकाचौंधकीजिंदगीहाईप्रोफाइललोगोंसेमिलना-जुलनारिश्तेबनाना.
कांग्रेसजितनारामनामजपेगीउतनाहीनुकसानपार्टीकोउठानाहोगाऔरकांग्रेसकासेक्युलरवोटशिफ्टहोजाएगाजोकांग्रेसऔरमध्यप्रदेशदोनोंकेलिएठीकनहींहै'.
दिग्विजयसिंहनेपूर्ववित्तमंत्रीऔरकांग्रेसकेवरिष्ठनेतापी।
इसेपर्याप्ततरीक़ेसेपरिष्कृतकियाजाताहैऔरसख़्तनियमोंकेतहतइसकीआपूर्तिकीजातीहै.
इसीलिएकोविड-19सेपहलेकेसमयमेंएकबड़ेकमरेकेअंदरबीसलोगोंकासाथरहनाभीसामान्यथा.
जयशंकरऔरवांगयीकेबीचहुईबैठकमेंगतिरोधकोख़त्मकरनेकेलिएपाँचसूत्रीययोजनापरसहमतिबनीथी.
⁣कोईभीएकमहिलाकोपर्देइतनीखूबसूरत,आकर्षकऔरभावमयनहींदिखासकताजैसेवोदिखातीथीं.
कोरोनावायरसकेमसलेपरअमेरिकाऔरविश्वस्वास्थ्यसंगठनमेंतकरारबढ़तीगईहै.
येवोजगहहैजिसेपारकरभारतीयसेनाआगेपूर्वकीतरफबढ़तीहैऔरफिंगर8तककेइलाक़ेकीपेट्रोलिंगयानीनिगरानीकरतीहै.
सत्ताकेनेतृत्वपरिवर्तनकीमांगपरअड़ेसचिनपायलटकोगहलोतसरकारमेंउपमुख्यमंत्रीऔरपार्टीकेप्रदेशअध्यक्षपदसेहटादियागयाहै.
एक्टरनेकहाकिजिसनेभीट्वीटकास्क्रीनशॉटशेयरकियाहैवोजवाबमांगरहाहै.
लड़कीकाआधीरातकोपरिवारकीमर्जीकेबिनाअंतिमसंस्कारकरनेपरकांग्रेसमहासचिवनेकहाकिहमारेदेशकीयेपरंपरानहींहैकिउसकापरिवारउसकीचिताकोआगनहींदेपाए।
मीनाहैरिसनेट्वीटकिया,‘मेरानाममीनाक्षीहै।
आजकलदूरदर्शनपरफिरसेप्रसारितहोरहीरामायणसुर्खियोंमेंहै.
जूड़ा,विग्स,वीव्जस्टाइलबनाएंऔरहेडस्कार्फकाइस्तेमालकरें.
क्याराममंदिरपरकांग्रेसकारुखसॉफ्टहिंदुत्वकोधारदेनेकीकोशिशहै?
मुझेलोगोंकोबालकनीमेंदेखनाअच्छालगताहै.
दरअसल,पश्चिमीनौसेनाकमानकोआईटीहार्डवेयरकीआपूर्तिकेलिएजालीबिलबनाकर6.76करोड़रुपयेकेघपलेकाआरोपहै.
इसबीच,अमेरिकाएकक्रूजजहाजमेंइससंक्रमणकोकाबूकरनेकेलिएजद्दोजहदकररहाहैजहां21लोगोंकेनमूनोंकीजांचकेपरिणामसकारात्मकपाएगएहैं।
करणजौहरनेऐलानकियाथाकिधर्माप्रोडक्शनमेंबननेवालेसभीप्रोजेक्ट्स31मार्चतकरुकेरहेंगे.
इसकेबादआनन-फाननमेंमौकेपरपुलिसबलबुलानापड़ा.
हालांकि,भारतसरकारकीओरसेअभीट्रेडयूनियनकीमांगोंकोलेकरकोईबयाननहींदियागयाहै.
दोनोंदेशोंकेबीचअबतकबातचीतबेनतीजारहीहै.
माघमहीनेमेंपवित्रनदियोंमेंस्नानकरनातोशुभहोताहीहैलेकिनमौनीअमावस्यापरइसस्नानकापुण्यकईगुनाबढ़जाताहै.
हॉस्पिटलाइजेशनकेमामलेमेंयहकैशलेसहोजाताहै।
दरअसलपरिवारमेंमहिलाओंकेलिएटीचरकोसबसेअच्छीनौकरीकीसोचरखनेवालेउत्तरप्रदेशकेबड़ौतकी34सालकीसीमाभीअध्यापिकाबननाचाहतीथीं।
इसमेंसार्वजनिकपरिवहनकोबंदहीरखाजाएगा,जबकिकुछदुकानोंऔरउद्योगोंकोखोलनेकीइजाजतदीजासकेगी.
एशियामेंइनकीअच्छीखासीआबादीहै।
मौतकाआंकड़ाभीबढ़ताजारहाहै.
भारतसरकारनेचीनकेटिकटॉकसमेत59ऐपपरप्रतिबंधलगादियाहै।
भारतनेसिडनीक्रिकेटग्राउंड(एससीजी)मेंखेलेगएमैचमेंऑस्ट्रेलियाको6विकेटसेहरादिया।
दूसरेसत्रमेंडोमसिबले(50)टेस्टक्रिकेटमेंअपनेदूसरेअर्धशतकतकपहुंचनेकेतुरंतबादआउटहोगए।
पीड़ितपरिजनोंकेप्रतिमेरीगहरीसंवेदनाहै.
इजरायलीलोगोंनेशालेमकोएकचीनीनागरिकसमझाऔरकोरोना-कोरोनाकहकरचिढ़ानेलगे.
इसकेअलावाकरीब4हजारसुरक्षाकर्मियोंकोतैनातकियागयाहै,जोसोशलडिस्टेंसिंगकापालनकररहेहैं.
मोदीलहरकेबावजूदसंबितपात्राकोबीजूजनतादलकेपिनाकीमिश्रसेशिकस्तमिलीथी.
आपसोशलडिस्टेंसिंगकापालनकरतेहुएभीयहकरसकतेहैं.
चीनउभरतीहुईमहाशक्तिनहींहैबल्कियहवाकईमेंमहाशक्तिबनचुकाहै.
मैंइसबातकोलेकरखुशहूंकिमेरामूवीमाफियाकेपसंदीदामुख्यमंत्रीकोलेकरजजमेंटबिल्कुलठीकथा.
फ़ज़लुर्रहमानकहतेहैं,"एकमहिलाकोख़ुदमज़ालेनेकेलिएयाख़ुशीहासिलकरनेकेलिएहमेशाखु़दकोपतिकेसामनेपेशकरनाचाहिएऔरउसकेपतिकीख़ुशीकोकिसीविशेषसमय,स्थानऔरमानकतकसीमितनहींरखनाचाहिए."
कांग्रेसअध्यक्षनेमोदीसरकारपरलॉकडाउनकेदौरानअपनाखज़ानाभरनेकाआरोपलगातेहुएकहा,"सरकारने12बारएक्साइजड्यूटीबढ़ाईजिससेसरकारनेलगभग18लाखकरोड़रुपयेकीअतिरिक्तवसूलीकीहै.
चीनअपनीसेनाकोमजबूतकरेइससेकिसीकोकोईतकलीफनहींहोसकतीहै.
नामीसामाजिककार्यकर्ताएनीराजा,मेधापाटकर,फ़राहनक़वी,अरुणारॉयऔरशबनमहाशमीसमेतअन्यमहिलाओंनेसरकारसेमाँगकीथीकि'शांति-पूर्णढंगसेसीएए-एनआरसीकाविरोधकरनेवालेलोगोंपरसेकेसहटायेजाएं.'
यहहैदराबादकेवोटरोंकाअपमानहै।
पूर्वीलद्दाखकेयेवोतीनअहमइलाकेहैंजहांकरीबएकमहीनेसेदोनोंदेशोंकेबीचतनावबनाहुआहै.
इसबीचसीबीएसईनेकोरोनावायरसकेखतरेकेमद्देनजरबोर्डपरीक्षाओंमेंबैठनेवालेछात्रोंकोपरीक्षाकेंद्रमेंमास्कऔरहैंडसेनेटाइजरलेजानेकीइजाजतदेदीहै।
वैसीसोचहोनेकीवजहसेहीदूसरोंकाखोयासामानमिलनेपरलौटादेतेहैं.
प्रतिनिधिमंडलोंकेसाथकृषिमंत्रीकीबैठकहुई,जिसमेंउन्होंनेज्ञापनभीसौंपा.
इसहमलेमेंसीआरपीएफजवानकेपैरमेंगोलीलगीथीऔरवहबुरीतरहघायलहोगयाथा।
सरकारनेहालहीमेंइसतथ्यकीओरलोगोंकोध्यानआकर्षितकियाथा.
लेकिनलॉकडाउननेरोजीरोटीकेलिएबिहारसेपलायनकेमुद्देकोफिरसेउभारकररखदियाहै.
विकासशीलदेशोंकेसाथइसकेक्यारिश्तेहैं.
अखिलेशयादवनेकहाकिअगरकिसानोंकेलिएबनेकानूनसेकिसानहीखुशनहींहैं,तोफिरसरकारइन्हेंवापसले.
बतादेंकिपाकिस्तानको39मेंसे12वोटचाहिए,जिसकीमददसेवोग्रेलिस्टसेव्हाइटलिस्टमेंपहुंचजाएगा.
हिंदूमहासभानेबयानकोअपमानजनककरारदेतेहुएसिविललाइनथानेमेंमामलादर्जकरायाहै.
सर्वेसेपताचलताहैकिअगलेतीनसेछहमहीनोंमेंनिर्धारितलागतखर्चेकोपूराकरनेकेलिएकेवल22फीसदीस्टार्टअपकेपासहीपर्याप्तनकदीहैऔर68फीसदीपरिचालनऔरप्रशासनिकखर्चेकोकमकररहेहैं.
फिरभाईवीडियोमेंथर्मसदिखतेहुएअंग्रेजीमेंकहरहाहैकिछुट्टियोंमेंइससेचायपीएंगे.
लेकिनयहीसबकुछनहींहै.
दिल्लीपुलिसनेबुधवारसुबहमरकजकोखालीकरायाऔरशामिललोगोंकोक्वारनटीनमेंभेजा.
छापेमारीमेंमुंगेरकेपहाड़ोंसेमिलेहथियार.
कांग्रेसकेभीतरलोगोंकोलगनेलगाहैकिगांधीपरिवारहीपार्टीकीराहकारोड़ाबनगयाहै.
आजकीतारीखमेंकांग्रेसकीइसहालतकाविस्तारकमोवेशसभीराज्योंमेंहोगयाहै;कुछराज्योंकोछोडक़र।
अकेलेहैदराबादमें815नएकोरोनावायरसकेकेसदर्जकिएगए.
इसीबीचकर्नाटकमेंमौजूदसिंधियाखेमेकेविधायकोंनेअपनेइस्तीफेदेदिए.
इसमेंसेलगभग31लाखमजदूरोंकास्किलमैपिंगहोचुकाहै.
राज्यमेंअबतककुल187लोगोंकीमौतकोरोनावायरससेहोचुकीहै.
उसकेबादउत्तरकश्मीरमेंसक्रियहोगएहै।
एहसानुल्लाहएहसाननेयहभीदावाकिया,'मुझकोपाकिस्तानकीखुफियाएजेंसियोंनेउनलोगोंकीलिस्टभीदीथी,जिनकोवोमारनाचाहतीथीं.
गौरतलबहैकियूपीसरकारहालकेवर्षोंमेंविदेशीनिवेशकोलेकरकाफीसक्रियदिखीहै.
सीडीएसजनरलबिपिनरावतनेकहाथाकिकट्टरवादीविचारधारासेनिपटनेकीजरूरतहै.
हालांकिएकदेशऐसाभीहैजहांकोरोनापीड़ितोंकीसंख्याभारतसेकमहैलेकिनमरनेवालोंकीसंख्यातीनगुनाज्यादा.
मुंबईमेंबीएमसीनेप्राइवेटकंपनियोंमें50प्रतिशतसेज्यादाकर्मचारियोंकीउपस्थितिटालनेकाआदेशदियाहै।
बिहार:पार्टियोंनेलगाईवादोंकीझड़ी!
कईहज़ारलड़कियाँपीरियडकेदिनोंमेंस्कूलनहींजातीं।
मस्जिदउद्घाटनकेन्योतेकेसंदर्भमेंसीएमयोगीनेकहाथा,'मैंनातोवादीहूं,नाप्रतिवादीहूं।
इनकेसिरपरघंटेकेआकारकाचन्द्रमाहैजिसकीवजहसेइनकोचंद्रघंटाकहाजाताहै.
यहीकारणहैकिकांग्रेसलगातारसचिनपायलटऔरउनकेसमर्थकोंकोमनानेमेंलगीहै.
जबतकइन्हेंबिल्डिंगमेंलगायाजाएगाइनकीलंबाई6से9मीटरतकहोजाएगी.
इसमामलेमेंनिजामुद्दीनपुलिसस्टेशनकेएसएचओनेभीतबलीगीजमातकेलोगोंकेखिलाफशिकायतदर्जकीथी.
इसकेबादधर्मपरिवर्तनकराया।
कीवर्ड्सकीमददसेखोजनेपरहमें"मेट्रोप्लस"नामकेएकन्यूजपोर्टलकेफेसबुकपेजपरइसवीडियोकालंबावर्जनमिलगया.
इसमें2कोस्वीकृतिदीगईहै.
अगरकिसीमेलक्षणहैंऔरउसकाएंटीजनटेस्टनिगेटिवहैतोऐसेशख्सकाआरटी-पीसीआरटेस्टजरूरकरवायाजाताहै.'
प्रसारणकर्तादिवालीकेसप्ताहकापूराइस्तेमालकरनाचाहताहै।
तेलंगानाकेकरीमनगरजिलाअस्पातलमेंबेडसेगिरकरकोरोनामरीजकीमौतमामलेमेंकांग्रेसनेमानवाधिकारकमिशनमेंशिकायतदर्जकराईहै.
वर्ष2013मेंएकपत्रिकामेंउनकेजानदारव्यक्तित्वकेबारेमेंलिखागयाथा-‘अमिताभकीदाढ़ीभलेहीसफेदहोपरउनकेबालअबतकपूरीतरहनहींपकेहैं।
भारतकेचौतरफारणनीतिकाअसर,पूर्वीलद्दाखमेंपीछेहटनेलग.
जाफराबादसेशुरूहिंसाकीजोआगभड़की,धीरे-धीरेअबवोदूसरेइलाकोंमेंभीफैलतीजारहीहै.
पाकिस्तानमेंबीतेकुछदिनोंमेंकोरोनाकेमामलोंमेंतेजीआईहै.
मुनिनेकहा,'ऐसेकईक्षेत्रहैंजहांभारतनेछोटेपड़ोसीदेशोंसेपेशआनेमेंशिथिलताऔरअतिआत्मविश्वासदिखायाहै।
ध्यानचंदकेबेटेऔर1975विश्वकपमेंभारतकीखिताबीजीतकेनायकोंमेंशुमारअशोककुमारने‘भाषा’सेकहा,‘उसदिनकोवह(ध्यानचंद)कभीनहींभूलेऔरजबभीहॉकीकीबातहोतीतोवहउसओलंपिकफाइनलकाजिक्रजरूरकरतेथे.’
तीसराकैमराभी12मेगापिक्सलकाहैऔरयेअल्ट्रावाइडहै.
मलालाऔरउसकेपिताकीबुलंदआवाजकोदबानेकेलिएउन्हेंकईबारजानसेमारनेकीधमकीमिलतीहै.
'भारतकासामानमतख़रीदो,बॉलीवुडगानेमतसुनो'
पीएममोदीनेकहाकिकोरोनाकेइससंकटकालमेंयेचुनावकरानाआसाननहींथा.
जोबाइडनकेकैंपेनकेअनुसारचुनावीटक्करवालेआठराज्योंमें1.31मिलियनमहत्वपूर्णभारतीयअमरीकीवोटहैं.
वोनखचिवनकीतरफइशाराकरतेहुएकहतेहैंकिउन्होंनेवहांभीकईदोस्तबनाएहैं.
शेयरबाज़ारमेंभारीगिरावटदेखीजारहीहैऔरपाकिस्तानीकरेंसीभीकमज़ोरहोतीजारहीहै.
इससवालपरमदनलालकहतेहैंकिकैमरेकेहोतेकुछछिपनहींसकता,बाक़ीखिलाड़ीध्यानरखें.
वहींएसीपीप्रीतपालसिंहकाकहनाहैकिपुलिसनेआईपीसीधारा306केतहतमामलादर्जकरजांचशुरूकरदीहै.
दुनियाभरकेविशेषज्ञवायरसकेनएक्षेत्रोंमेंफैलावकोरोकनेकेलिएअधिककठोरकदमउठानेकीसलाहदेरहेहै.
हमनेदेखाहैकियेदलनदीकेआसपासज़्यादासक्रियहै.
आरिफाकामकसदनसिर्फकलाकोबढ़ावादेनाबल्किकारीगरोंकोउनकावाजिबहकदिलानाभीहै।
अबबिहारविधानसभाचुनाव2020केठीकपहले14सितंबरकोउत्तरप्रदेशकेहीहाथरसमें19वर्षीयएकदलितयुवतीकेसाथ4लोगोंद्वारातथाकथितगैंगरेपकरनेकामामलासामनेआगया।
उनकाएकदोस्तऔरयासिरकादूसराकमांडरमूसाभीउसकेसाथथा।
हालांकिइसशहरसेचीनकेबॉर्डरकीदूरीमहज़65किमीहै.
उन्होंनेकहाकिअमेरिकाकेसाथभारतकाआयातऔरनिर्यातदोनोंबढ़रहाहै,जबकिचीनकेसाथआयात-निर्यातदोनोंमेंगिरावटआरहीहै.
शिक्षामाफियासरकारोंकीमिलीभगतसेसरकारीशिक्षाव्यवस्थामेंमूलभूतसुविधाओंसेवंचितरखाजारहाहै,जिससेशिक्षाकानिजीकरणविस्तारपाताजारहाहै।
डिजिटलनपाईसेपूरीजमीनकाविवरणएकडिजिटलकार्डमेंदर्जहोगा.
इसमेंजुड़नेवालेकोएनरोलमेंटफीसदेनेकेबादकाममिलजाताथाऔरवहकामकरकरकेपैसेकमातारहताथा.
देशमेंकोरोनावायरसकेबढ़तेहुएमामलोंकेचलतेकेंद्रऔरराज्यसरकारोंनेकईअहमऐलानकिएहैं.
इसकेबजायदिनकीशुरूआतकिशमिशयाभीगेबादामखाकरकरनीचाहिए.
इसबीचपीएममोदीपहलेहीकहचुकेहैंकिभारतमेंतीनदेसीवैक्सीनतैयारहोरहीहैं.
वैसेबतादेंकिफैन्सकोतोमाधुरीकायेअंदाजभीकाफीभारहाहै.
किसीकेनमआंखोंमेंखुशियोंकीचमकपैदाकरनेवालेसोनूसूदकोकरनालस्थितविर्कहॉस्पिटलकेयुवान्यूरोसर्जनडॉक्टरअश्वनीकाभरपूरसहयोगमिलरहाहै.
तमामकोशिशोंकेबावजूदबाज़ारकेहालातसुधरक्योंनहींरहे?
कांग्रेसकीराष्ट्रीयमहासचिवशनिवाररातफौरनघायलोंसेमिलनेएम्सअस्पतालपहुंचगईथीं.
कमसेकमयेरक़म2.5से3लाखहोनीहीचाहिए."
येतस्वीरेंउनकीलेटेस्टफोटोशूटकीहैं.
इसकेउल्लंघनकोदंडात्मकअपराधबनादेनाचाहिए।
वोकोरकमिटीमेंथे.
चेन्नैकेपत्रकारशब्बीरअहमदनेट्वीटकरयहजानकारीदीहै।
बॉलीवुडएक्ट्रेसरहचुकीटीनाअम्बानीअपनेपरिवारसेबेहदप्यारकरतीहै.
सुबहखानाबनाकरमहिलाएंधरनेपरआजातीहैंऔरफिरशाममेंघरवापसलौटजातीहैं,कुछमहिलाएंरातमेंभीवहींरुकतीहैं.
हबीबुल्लाराष्ट्रीयअल्पसंख्यकआयोगकेभीअध्यक्षरहचुकेहैं.
ड्रग्सखरीदनेकेलिएसुशांतकेपैसेकाइस्तेमालहोताथा?
पुलवामाहमलेकीपहलीबरसीपरमीडियामेंखबरेंआईंकिकईशहीदोंकेपरिवारकोमददनहींमिलीहै।
अबछात्रपरीक्षाकेरिजल्टकाइंतजारकररहेहैं.
लेकिनअंतिमनिर्णयसीएमअशोकगहलोतटास्कफोर्सकमेटीकेसुझावोंकेआधारपरलेंगे।
आरोपियोंकेखिलाफहत्याकेप्रयास,लोकसेवकोंकोअपनेकर्तव्यनिर्वहनसेरोकने,लोकसेवककोनुकसानपहुंचाने,खतरनाकहथियारोंकेसाथदंगासहितअन्यमामलेदर्जहैं.
कुमारस्वामीपहलेहीकहचुकेहैंकिउन्हेंभाजपाकेसाथसत्तामेंसाझेदारीकरनेमेंखुशीहोगी.
सवालबसयेहैकिअबचंचलकाक्याहालहोगा?
उन्होंनेमुसलमानोंकोविधर्मियोंकेबराबरठहरायाहै.
कईजानकारोंकेमुताबिक़इसबारनीतीशकुमारकेलिएमुख्यमंत्रीबननाउनकेराजनीतिकजीवनकासबसेचुनौतीभराकार्यकालरहनेवालाहै.
इसनेउद्यमियोंकेबीचराष्ट्रीयस्तरपरयूपीकीएकअलगछविबनाईहै.’
हालांकियहपैसानुकसानकीएवजमेंनहींहै,बल्किप्रदर्शनकेदौरानपुलिसकेइंतजामपरखर्चेकेलिएमांगागयाहै.
मैदानपरमैदानसेबाहरभी.
दूसरीतरफकोर्टकेफैसलेपरनिर्भयाकेपितानेबहुतहीसंयमितअंदाजमेंप्रतिक्रियादी।
पुलिसकेलिएस्थितिसंभालनामुश्किलहोरहाथा.
इंस्टाग्रामपरचैटग्रुपबनाकरअश्लीलबातेंकरनेवालेबॉयजलॉकररूमकेजिसएडमिनकोगिरफ्तारकियागयाहैवोनोएडाकेनामीस्कूलकाछात्रहै.
इसबारभीमुख्यमंत्रीभूपेशबघेलनेगोवर्धनपूजाकेअवसरपरसबकीमंगलकामनाकेलिएदुर्गजिलेकेग्रामजजंगिरी,कुम्हारीमेंसांटाकाप्रहारझेलनेकीपरंपरानिभाई.
लखनऊमेंसीएए-एनआरसीकेखिलाफप्रदर्शनकेदौरानथानाठाकुरगंजकेमोहम्मदवकीलनामकशख्सकीपुलिसकीगोलीलगनेसेमौतहोगईथी.
पिछलेवर्षोंमेंदक्षिणअफ्रीकाकेकुछइलाकोंमेंपानीकीकमीकोदेखतेहुएवहाँकीसरकारनेखुदऊँटोंकोमारनेकाफरमानसुनायाथा।
उसदौरानउनकेबड़ेबेटेनेउन्हेंफोनकियाऔरउन्हेंवहींरहनेकेलिएकहा.
केंद्रीयगृहमंत्रीअमितशाहनेकहाहैकिदिल्लीकेजामियाइलाकेमेंगुरुवारकोगोलीचलानेकीजोघटनाहुईहै,उसपरपुलिसकोकठोरकार्रवाईकरनेकेनिर्देशदिएगएहैं.
अगरबीजेपीनेवसुंधराराजेकेअलावाकिसीऔरकेसिरपरसेहराबांधा,तोवसुंधराराजेकेलगभग50सेज़्यादासमर्थकविधायकपार्टीकेलिएबड़ीमुसीबतखड़ीकरसकतेहैं.
इसहादसेमेंबाइकफिसलकरइतनीदूरगिरीकिअगरकोईऔरवहाँहोता,तोउसेभीकाफीचोटलगती।
देवेंद्रफडणवीसनेकहाकिविपक्षआजइनमुद्दोंकोलेकरराज्यपालसेभीमुलाकातकरेगा।
'आशंकासेकममौतेंलेकिन.
इनपुटकेतहतहीराज्यसरकारेंकिसानोंकोसस्तेदरपरसिंचाईसुविधाएंमुहैयाकरातीहैं.
इसकेअलावारिटेलर्सकोपीछेहोलसेलर्ससेभीसप्लाईमिलनेमेंदिक्कतहोरहीहै.
मैंहमेशाएकआउटडोरपर्सनरहाहूं.
इसदौरानदोनोंमेंकाफीकहासुनीहुई.
किंग्सकोअपनीपहलीजीतकाइंतजारहै.
इनसारेआंकड़ोंकेबीचदेखनादिलचस्पहोगाकि11फरवरीकोजबचुनावीनतीजेआएंगेतबबीजेपीकोराममंदिरट्रस्टकाफायदाबीजेपीकोहोताहैयानहीं।
लेकिनअगरसमुद्रीलुटेरोंकेदूसरेसमूहनेपकड़लियातोयेउनकामामलाहोगा."
कोरोनासंकटकेअसरकीवजहसेपिछलीदोतिमाहियोंमेंजीडीपीलगातारनेगेटिवरही,यानीइसमेंगिरावटआयीहै.
सरकारनेतयकियाहैकियदिकोईमोटरवाहनपरफास्टैगठीकसेकामनहींकररहाहैयाउसमेंपर्याप्तराशिकारिचार्जनहींहैऔरवहटोलप्लाजापरफास्टैगलेनमेंघुसताहैतोफिरउसवाहनसेजुर्मानावसूलाजाएगा।
उनकेनिधनकीपुष्टिएक्टरअजयदेवगननेकी.
भंडारीनेबताया,"यहांरहनेवालेलोगअपनेउत्पादघोड़ेखच्चरोंकेमाध्यमसेनीचेमुख्यमार्गतकलेजातेहैंजिसमेंकि150रुपयेतकएकचक्करकाभाड़ालगजाताहै.'
सीआरपीएफकीमददगारटीमइसपिता-पुत्रकोमिलानेकीकोशिशकररहीहै.
इसबिलकेविरोधमेंविपक्षभीख़ूबसक्रियहै.
पुलिसनेदोनोंकेखिलाफसंबंधितधाराओंमेंमामलादर्जकरजेलभेजदियाहै.
पति-पत्नीकेकीटनाशकपीलेनेकेबादभीपुलिस-प्रशासननेउनकीसुधनहींलीथीबल्किउनकेबच्चेहीउन्हेंउठानेकीकोशिशकररहेथे.
आर्चरनेअबकहाहैकिइंग्लैंडटीममेंजोभीहैंवोइसआंदोलनकेबारेमेंबिल्कुलभीनहींभूलेहैं.
इससवालकेजवाबमेंमूलचंदनामकेएकबुज़ुर्गकहतेहैं,''उनकेलोगबहुतज़्यादाथे.
डॉक्टरकेकेअग्रवालऔरसमाजसेवीबी.
घोटालेबाज़ोंकेगिरफ्तमेंआनेकेबादलुटे-पिटेनिवेशकोंकेचेहरोंपररोनकनज़रआतीहैकिशायदउन्हेंउनकीडूबीहुईरकममिलजाए?
इधरआजहाईकोर्टमेंहोनेवालीसुनवाईमेंवकीलविनोदशाहीयूपीसरकारकीओरसेपक्षरखरहेहैं।
हालांकि,किसाननेतामीटिंगकेबीचसेहीबाहरनिकलगए।
जल्दीही,परिवारकेबाक़ीसदस्योंमेंभीकोरोनाकेलक्षणदिखनेलगे.
वहीं,आरजेडीऔरजेडीयूकेहिस्सेमें101-101सीटेंआईथीं।
अबतक15लोगोंकोइसवायरसकेसंक्रमणसेबचायागयाहै.
ट्यूमरबढ़नेकेसाथ-साथब्रेस्टकेअंदरखिंचावहोनेलगताहै.
समाचारएजेंसीएएनआईनेस्वास्थ्यमंत्रालयकेअधिकारियोंकेहवालेसेबतायाहैकिसरकारनेलोगोंकोकोरोनासंक्रमणसेबचावकेतरीकेबतानेकेलिएसभीबीएसएनएलऔरजियोमोबाइलफ़ोनपरएकप्री-रिकॉर्डेडमेसेजभेजनाकाफ़ैसलालियाहै.
मुस्लिमशासकविदेशीतोमौर्यशासकदेसीकैसेथे?
त्रिपुरामेंशरणार्थीब्रूजनजातियोंकेलिएकेंद्रसरकारने600करोड़रुपयेकेआर्थिकपैकेजकीघोषणाकीहै.
यहसनसनीखेजघटनामध्यप्रदेशकेभोपालकीहै.
बीतेचौबीसघंटोंमेंअमेरिकामेंकोरोनामहामारीकीवजहसे532लोगोंकीमौतहुईहै.
मिलीजानकारीकेमुताबिक21वर्षीयपीड़ितछात्राप्रतियोगीपरीक्षाओंकीतैयारीकररहीहैऔरऑनलाइनपढ़ाईकरनेकेलिएटेलीग्रामपरबनेएकस्टडीग्रुपपरजुड़ीहुईहै.
आजहीकेदिन18सालपहलेदक्षिणअफ्रीकाकेपूर्वकप्तानहैंसीक्रोनिएविमानहादसेमेंमारेगए.
पीएमनरेंद्रमोदीकेसाथहुईबैठकमेंराजनाथकेरूसजानेकाप्लानबनाथा।
संजयसिंहनेकहाकियूपीमेंसिर्फठाकुरोंकेलिएसरकारचलरहीहैऔरब्राह्मणोंकोटारगेटकियाजारहाहै.
फाइजरकीवैक्सीनकोबहुतकमतापमानपररखनाहोताहै,इसकेअलावाभारतमेंउसकाट्रायलभीनहींहुआहै।
जोलोगबाहरसेयहाँआएँगेउन्हें14दिनतकक्वारंटीनमेंरहनाहोगाऔरइसकाख़र्चभीउन्हेंहीदेनाहोगा."
उनकेनएलुककीफोटोसोशलमीडियापरकाफीवायरलहोरहीहै.
आवेदनसेजुड़ीमहत्वपूर्णतारीखें.
इनसभीपांचराज्योंमेंटेस्टपॉजिटिवरेट(टीपीआर)मेंवृद्धिदर्जकीगईहै.
कुकनेबादमेंन्यूयार्कटाइम्ससेकहा,"एफबीआईकीजोयोजनाथीउससेपूराचालकदलमाराजाता.
उसपरडीजेहल्लीपुलिसस्टेशनमेंहिंसाकीसाजिशमेंशामिलहोनेऔरभीड़कोउकसानेकाआरोपहै.
औरमज़ेकीबातयेहैकिलॉरेनशादीमेंगईभी।
इसीकड़ीमेंबीजेपीकेउम्मीदवारकपिलमिश्रानेएकविवादितबयानदियाहै.
रविवारकोबीजेपीसांसदप्रज्ञाठाकुरनेकांग्रेसनेताराहुलगांधीकानामलिएबिनाउनपरबड़ाहमलाबोलाहै।
शायदइसलिएक्योंकिहमयहांरहतेहैं.
उनकेइसविरोधकाउसगांवकेअन्यसवर्णोंनेभीसमर्थनकिया.
वित्तमंत्रालयनेजानकारीदीहैकिउसने14राज्योंको6हजारएकसौ95करोड़8लाखरुपयेजारीकिएहैं.
मध्यप्रदेशकीराजधानीभोपालमेंदेररातहुक्कालाउंजमेंलॉकडाउनकाउल्लंघनकरनालड़के-लड़कियोंपरभारीपड़गया.
क्यावहउससेशादीकरसकतीहै?
उसनेहत्याकाजुर्मकुबूलकरतेहुएपुलिसकोपूरीकहानीबताडाली.
शांतिप्रक्रियामेंजोसंगठनबाधापहुंचारहेहैं,उनमेंतहरीक-ए-तालिबानपाकिस्तान,जैशऔरएलईटीकेनामहैं.
"यदिमेरेपतिलियोनज़िंदाहोतेतोवहकभीनहींचाहतेकिमैंयहसबकरूं.
उनमेंसेदोकीमौतहोगईहै।
अबमैंकोरोनावायरससेपॉजिटिवपायागयाहूं.
कांग्रेसअध्यक्षसोनियागांधीनेआजबुधवारकोतारिकअनवरकीउम्मीदवारीकेनामपरमुहरलगादी.
इसइलाक़ेमेंगेहूंकीखेतीनहींकीजातीहै.
मैंचाहताहूँकिहैदराबादकीसेनाभारतीयसेनाकेसामनेऔपचारिकरूपसेअपनेहथियारडाले.'
शिक्षककोबिनाकिसीशिकायतकेबादभीमोबाइलनंबरअपडेटहोनेकीसूचनामिली.
नागरिकतासंशोधनएक्टकेनामपरदिल्लीमेंहुईहिंसाअबथमगईहै.
"हमनेअपनेमाता-पिताकोइसकेबारेमेंनहींबतायाथा.
साथहीत्रिलोकपुरीऔरसीमापुरीसीटपरभीमुस्लिममतदाताकाफीमहत्वपूर्णमानेजातेहैं.
भारतकोभूमिप्रणाली,जहाजऔरपनडुब्बियोंसेलेकरलड़ाकूविमानों,हेलिकॉप्टरों,हथियारोंऔरसेंसरोंजैसेरक्षाउपकरणोंकीभारीजरूरतहै.
वहींचीननेशनिवारकोहांगकांगसंबंधितमुद्दोंकोलेकरचीनीअधिकारियोंपरवीजाप्रतिबंधलगानेकेअमेरिकाकेफैसलेकाकड़ाविरोधजताया.
गौरतलबहैकिमार्केटकैपकेलिहाजसेआरआईएलदेशकीसबसेबड़ीकंपनीहै,जो15लाखकरोड़रुपयेकाआंकड़ापारकरनेवालीभारतकीएकमात्रकंपनीभीहै.
एक्ट्रेसअमृताअरोड़ाजिन्होंनेबिजनेसमैनशकीललदाकसेशादीकीहैऐसेमेंउनकेलिएईदकात्योहारबेहदखासहैऔरशानदारअंदाजमेंमनायाजारहाहै.
बतादेंकिछत्तीसगढ़मेंलभगभगडेढ़महीनेपहलेनक्सलियोंनेएकबड़ीघटनाकोअंजामदियाथा.
देखनाहोगाकिहमजिसतरहअपनीकहानियांकहतेआरहेहैंवैसेहीकहतेरहसकतेहैंयानहींयायहबदलजाएगा.’
एकदिनपहलेअयोध्यामेंहोरहेविकासकार्योंकीसमीक्षाकेलिएबैठकमेंसीएमयोगीनेइसप्रस्तावकोमंजूरीदेदी.
अबअनंतसिंहऔरविवेकासिंहकापरिवारएकहोचुकाहै.
इसमेंसेसबसेज्यादातस्वीरेंअजरबैजानकीतरफसेसामनेआरहीहैं.
तस्वीरमेंराहुलगांधीकिसीअस्पतालमेंदिखाईदेरहेहैं.
अमेरिकाऔरभारतकेरिश्तेरणनीतिऔरभू-आर्थिकसम्बन्धोंकेसाथराष्ट्रीयहितोंकेआधारपरनिर्धारितहोतेहैं।
श्रीहरिकोटासेहोनेवालीरॉकेटलॉन्चिंगकोसामनेबैठकरदेखसकतेहैं।
उत्तरप्रदेशकांग्रेसनेडॉ.
इसपलकोअमिताभनेअपनेऔरजयाकेलिएऐतिहासिकबतायाहै.
पॉलकीअध्यक्षतामेंएककमेटीबनाईगईहैजोसोमवारतकअपनीरिपोर्टपेशकरेगी.
नंदनकेमुताबिक,कुछदेशोंमेंलोगोंकोलॉकडाउनकेदौरानदिनमेंएकबारएक्सरसाइज़करनेकीइजाज़तहै.
कोरोनाकीवजहसेउनकेघरज्यादालोगोंकीभीड़तोनहींलगीलेकिनफिरभीइतनाप्यारलोगउन्हेंदिखारहेहैं.
मौलवीऔरमस्जिदकीरखवालीकरनेवालेइसबातकोसुनिश्चितकरेंगे,औरअगरसमझौतेमेंलिखीशर्तोंकापालननहींहुआतोसरकारकोअधिकारहोगाकिवोमस्जिदकोबंदकरदे.
नेपालकेबीरगंजमेंमोटरपार्ट्सकाव्यवसायकरनेवालेसुरेशकुमारउन्हींमेंसेएकहैं.
नौसेनाहिंदमहासागरक्षेत्रमेंतैनातीबढ़ारहीहैताकिचीनकोकड़ासंदेशपहुंचसके।
सरकारनेमहाराष्ट्रकीसीमासेयूपीऔरराजस्थानकीओरश्रमिकोंकोलेजानेवालीबसोंकारूटभीबनालियाहै.
क्याएकबारमेंकरसकतेहैं?
फिरवहांऐम्बुलेंसबुलाकरवहांसेउसेशिफ्टकियाजाएगा।
वहींरूसमेंअबउनसभीसार्वजनिकआयोजनोंमेंलोगोंकाबुखारजाँचाजारहाहैजहाँराष्ट्रपतिपुतिनकोपहुँचनाहै.
इसेलेकरअभीबातचीतचलरहीहै.
बुधवारकोराजस्थानकेस्वास्थ्यविभागकेकर्मचारियोंने450लोगोंकेसैंपललिए.
बतायाजारहाकिहवाईसर्वेकेमाध्यमसेयूरेनियमहोनेकाभीपतालगायाजारहाहै.
मैंनेएकऔरमीमदेखाजिसमेंभगवानकामजाकबनानेकेलिएमुझेथर्डक्लासपर्सनकहाथा.
लेकिनअबयेदर्शनदुर्लभहोतेजारहेहैं.
वहींसाराभीअपनीथ्रोबैकपिक्चर्सकोलेकरअक्सरचर्चामेंबनीरहतीहैं.
तूफानकीचेतावनीसेपहलेकईराज्योंमेंअलर्टजारीकरदियागया,फ्लाइट्सरद्दहोगईहैं.
राष्ट्रपतिपदपरट्रंपकेकार्यकालकेशुरुआतीदौरमेंमाइकलफ़्लिनकोइस्तीफ़ादेनेकेलिएमजबूरकियागयाथा.
पहलेकानपुरशूटआउट.
गौतमबुद्धनगरमेंकलचारनएकेसआएथे,जिसकेबादयहांमरीजोंकीसंख्या37होगईहै.
इसकीवजहयहहैकिसंक्रमितकोशिकाएंगलेमेंजलन,चुभनयाअसहजतापैदाकरतीहैं।
इसखुशीकेमाहौलमेंउदितऔरदीपासहितपूरानारायणपरिवारबेहदखुशनजरआरहाहै.
अमरीकाकीतरहभारतमेंअलगसेसाइबरसिक्योरिटीक़ानूननहींहै.
कोरोनावायरसकीउत्पत्तिस्थलकीजांचकेलिएवुहानलैबकादौराकरनेकीजबभीबातआतीहै,चीनमामलेमेंसफाईदेनेमेंजुटजाताहै।
किसानअपनाखानाखुदबनातेहैंऔरबर्तनखुदधोतेहैं.
एकबारजबरमजानखानउर्फमुन्नामास्टरनेलाकेकेसाधु-संतोंकेसंपर्कमेंआकरअपनायज्ञोपवीतसंस्कारकरालियातोउसकेबादइलाकेकेमुस्लिमोंनेइनकीपिटाईकरदी.
वहीं,दूसरीतरफएम्सकीरिपोर्टनेकूपरअस्पतालकोभीक्लीनचिटनहींदीहै.
हिमाचलप्रदेशकेकुछहिस्सोंमेंहल्कीसेमध्यमबारिशहुई।
जिसमेंछत्तीसगढ़कीउनमहिलाओंनेअपनेअनुभवकोसाझाकिया,जिन्होंनेराज्यमेंउल्लेखनीयकामकियाहै.
घरवालेहमेंलेकरबहुतचिंतामेंहैंऔरहमभीबहुतडरेहुएहैं.
प्रत्येकदिनलगभग50हजारमामलेसामनेआरहेहैं.
हालांकितबतकवोखुदकुशीकरचुकेथे,इसलिएकॉलकाजवाबनहींआया.
इसदौरानदेशकेसर्विससेक्टरमें7.85अरबडॉलरकानिवेशआया.
हमने23884तुर्कऔरबल्ग़ारमारदिएऔरउनमेंवोशामिलनहींजिन्हेंउनकेघरोंमेंजलादियागयायाजिनकेसिरहमारेफौजियोंनेनहींकाटे.'
फिरक्रूरऔरदमनकारीतरीकोंसेइसआंतरिकअसंतोषकोदबानाशुरूकिया.
उन्होंनेकहाकिसाउथचाइनासी,भारत-चीनसीमाविवाद,हॉन्गकॉन्गमेंचीनकीकार्रवाईसेऐसालगताहैकिइसइलाकेमेंलोकतंत्रऔरशांतिबड़ीचुनौतीकासामनाकररहेहैं.
कोरोनावायरसकेकहरकेकारणछात्रोंपरभीकाफीअसरपड़ाहैऔरगुजरातसरकारकाशिक्षाविभागअपनेछात्रोंकेलिएअबनईपहलशुरूकरनेजारहाहै.
अमितशाहनेकहाकिइनसोशलमीडियाअकाउंटसेसिर्फदंगाभड़कानेकाकामकियागया.
उन्होंनेकोरोनाजैसेजानलेवावायरससेलड़नेकेलिएलोगोंसेघरोंमेंरहनेकीअपीलकीहै।
सूत्रोंकेमुताबिक,रक्षामंत्रालयनेरेलवेसे11विशेषट्रेनउपलब्धकरानेकीअपीलकीहैताकिलद्दाख,हिमाचलप्रदेशऔरजम्मू-कश्मीरतकप्रवासीमजदूरोंकोभेजासकेऔररुकेहुएकामपूरेकरायेजासकें.
इसकीसमयसीमा4सालकीहोगी.
दिल्लीपुलिसलॉकडाउनकापालनकरानेऔरकानून-व्यवस्थाबनाएरखनेमेंजुटीहुईहै.
आलमतोयहहैकिबगलमेंबैठेइंसानकोभीदोबारआवाजलगाओतोवहसुनेगा.
इंदिरागांधीकेखिलाफसीधेतौरमोर्चालेनेवालेनेताओंमेंराजनारायणप्रमुखथे.
पुलिसकेअनुसार,कुछफोटोग्राफकेचलतेआरोपियोंनेडबलमर्डरकीवारदातकोअंजामदिया.
उसेबदलनेयाहटानेकेलिएसरकारतैयारहै.
केरलननरेपकेसकेआरोपीबिशपफ्रैंकोमुलक्कलनेसुप्रीमकोर्टकादरवाजाखटखटायाहै.
अबलॉकडाउनकीअवधि3मईतकहोनेकीघोषणाकेबादसेकईअन्यपरीक्षाएंजोअप्रैलकेअंतमेंहोनेवालीथीं,उन्हेंभीआगेकेलिएटालाजाएगा.
वहींकोरोनावायरसमहामारीकेमद्देनजरप्रधानमंत्रीकईबारदेशकोसंबोधितकरचुकेहैं।
वर्ष1990केबादभारतमेंशहरीकरणऔरऔद्योगीकरणकाअसरसंयुक्तपरिवारोंपरभीपड़ाहै.
इतनाहीनहींप्रियंकाकेनिजीसचिवसंदीपसिंहकेखिलाफमामलादर्जकियागयाथा.
बजाजफाइनेंसमेंचीनकेबैंकने1फीसदीसेकमहिस्सेदारीलीहै.
पीठपरचोटकेइतनेनिशानहैंकिचमड़ीनीलीपड़गईहै.
कहाजासकताहैकिटाइगरश्रॉफकीइसफिल्मसेकाफीकाट-छांटकीगईहै.
लालकृष्णआडवाणीनेअपनेसंदेशमेंरथयात्राकोभीयादकिया.
सीमितओवरोंकेप्रारूपमेंअपनेकरियरकोलंबाखींचनेकेलिएटेस्टक्रिकेटसेसंन्यासलेनेवालेआमिरनेकहाकिखिलाड़ियोंऔरप्रबंधनकेबीचसंवादऔरआपसीसमझबेहतरकरनेकीजरूरतहै.
लेकिनआमतौरपरयेइनसाइडरअंदरकीख़बरोंअनजानहीरहतेहैं.
दिल्लीकेलोगोंनेआजतकबहुतबड़े-बड़ेकामकरकेदिखाएहैं.
इसजोड़ीनेबहुतसेगीतकारोंकेसाथकामकिया.
जल्दहीएयरलिफ्टऔरमेडिकलसामग्रीभेजनेकेकार्यक्रमकोअंतिमरूपदेदियाजाएगा.
कलआजतकसेबातचीतमेंपीड़ितपरिवारनेकहाथाकिवोलाईडिटेक्शनटेस्टकेलिएतैयारनहींहै.
बाहरकेलोगोंकोयहएहसासनहींहै."
यहकेसफॉरेनइन्वेस्टमेंटप्रमोशनबोर्ड(एफआईपीबी)सेजुड़ाहै.
लेकिनहुबेईप्रान्तकेवायरसहॉटस्पॉटकोलॉकडाउनपररखेजानेकेबादऔरचीनमेंशुरुआतमेंलोगोंकीमौतकीखबरेंभीआयीं।
पुलिसकर्मीकेसामनेहुएइसहत्याकांडसेअस्पतालमेंभगदड़मचगई.
असीमकेसितारेबुलंद,बिगबॉसकेबादखतरोंकेखिलाड़ी11मेंदिखेंगे!
रोज़नाश्तेकेबादउनकाएकहीशगलहोताथाफ़ुटबॉलखेलना.
वहअपनीतीनएकड़ज़मीनपरकिराएकीखेतीकरतेहैं.
बतादें,हालहीमेंमरकजकेमौलानासादकाएकऑडियोटेपकाफीवायरलहुआजिसमेंवहलोगोंसेकहरहेहैंकिकोरोनावायरसकेडरसेलोगमस्जिदोंकोछोड़करनभागें।
साधनायादवकीपहलेलखनऊमेंपोस्टिंगथीलेकिनकुछसमयपहलेहीउन्हेंडिबियापुरथानेमेंभेजागयाहै.
अभीतकयूपीपुलिसऔरएसटीएफविकासदूबेकेअलावाउसकेकरीबीप्रभातमिश्रा,अमरदुबे,अतुलदुबे,प्रेमप्रकाशपांडेयऔरबउवनदुबेकोमुठभेड़मेंमारचुकीहै।
जीएचएमसीकेनिगरानीएवंआपदाप्रबंधननिदेशकविश्वजीतकामपतिकेएकट्वीटकेअनुसारग्रेटरहैदराबादनगरनिगम(जीएचएमसी)केआपदाप्रतिक्रियाबल(डीआरएफ)केकर्मीलगातारजलजमावऔरबाढ़मेबचावकार्यकररहेहैं.
पाकिस्तानमेंकईऐसेमामलेसामनेआएहैंजहांहिंदुओंपरप्रताड़नाकेमामलेसामनेआएहैं.
साथहीवेलोगजोअभीतककिसीपक्षकीओरखड़ेनहींहैंऔरस्थितियोंकाआकलनकररहेहैं.’
लेकिनइससाललोकतंत्रऔरसुधारोंकीमांगकोलेकरहोनेवालेप्रदर्शनोंनेउन्हेंअपनेविचारबदलनेपरमजबूरकरदिए.
'किसाननेताओंकोबुलायाथा'
आचार्यधर्मेंद्रनेकहाकिजहां-जहांभीदागहै,उनकोधोकरसाफकरेंगे.
उन्नावसेसांसदरहींअन्नूटंडननेकांग्रेससेइस्तीफादेदियाहै.
इसकारणब्रिटेनमेंहज़ारोंनौकरियोंपरख़तरापैदाहोगयाथा.
वरनाहोमोसेक्सुअलिटीकोदिखानेमेंहमसफलनाहोपाते.'
मानाजारहाहैतावड़ेकोपार्टीएमएलसीकाप्रत्याशीबनासकतीहै.
फिल्मइंडस्ट्रीकेडूबे9,000करोड़–संकटमेंलाखोंलोगोंकी.
वहींकंगनाकीफिल्मकीबातकरेंतोबतादेंकिउनकीफिल्मपंगा24जनवरीकोरिलीजहोरहीहै.
इसफीचरकेतहतस्टैंडबाईमोडसेयेतेजीसेनॉर्मलमोडमेंआजाएगा.
मौसमविभागनेबतायाकिसुबहसाढ़े8बजेसेसाढ़े11बजेतककोलाबाऔरसांताक्रूजमें6मिमीऔर19मिमीबारिशहुईजबकिठाणेमें16मिमीबारिशहुई।
इसदिनचौराहोंपरलोहड़ीजलाईजातीहै.
समयपरमिलजातीतोकईघायलोंकीजानबचाईजासकतीथी।
अपनीबातकोलेकरमहाराष्ट्रसरकारअड़ीनजरआरहीहै।
देशमेंजोकुछहोरहाहैमैंउससेबहुतपरेशानथी.
अंग्रेजोंकीगुलामीसेमुक्तिकेबादहमनिराश्रितलोगसाँसभलेहीआज़ादीकीफिज़ामेंलेरहेथे;लेकिनहमउसराज्यकेनागरिकनहींथे,जहाँहमारेपुरखेआज़ादीकेबादजानबचाकरसिरछिपानेकेलिएसुरक्षितठिकानेपरआगयेथे।
उनकेपड़ोसमेंरहनेवालेएकलड़केकीभीताज़ालड़ाईमेंमौतहोगई,जिसेलेकरवोकाफ़ीभावुकहैं.
अख़बारकहताहैकिदीपासेस्पष्टकियाहैकिवोराजनीतिमेंकदमनहींरखेंगी.
टीकमगढ़केनिवाड़ीजिलेमेंएकपत्रकारकीसरेआमगोलीमारकरहत्याकरदीगई।
साल2018केराष्ट्रपतिचुनावोंमेंमादुरोदोबाराराष्ट्रपतिबनेलेकिनकहागयाकिचुनावनातोस्वतंत्रथेऔरनाहीनिष्पक्ष.
ट्रंपकेसाथसाझाप्रेसवार्ताकेबादप्रधानमंत्रीनेकहाकिआजअमेरिकाकेसाथहोमलैंडसुरक्षापरनिर्णयहुआहै,आतंककेसमर्थकोंकोहरानेकेलिएहमनेअपनेप्रयासोंकोबढ़ानेकानिर्णयकियाहै.
रिपोर्ट्समेंयहभीबतायागयाहैकिइसफिल्ममेंतमिलसुपरस्टारभीहोंगे।
यहनागरिकआंदोलनबनगया।
जैस्मिनकेयूंअचानकशोसेबाहरहोनेसेउनकेफैंसनिराशहुएथे.
हमचाहतेहैंकिदिल्लीमेंमेट्रोकादायराज्यादासेज्यादाहो।
अमेरिकामेंचुनावीसरगर्मियोंकेबीचराजनीतिकबयानबाजीकादौरभीजारीहै.
वियनामेंएकप्रदर्शनकारीसमूहनेज़मीनपरगोलेबनाएताकिदूरीबनाईजासके.
रेलवेकीतरफसेसभी39ट्रेनोंकीलिस्टजारीकरदीगईहैलेकिनअभीइन्हेंकबसेचलायाजाएगा,इसकीजानकारीनहींदीगईहै.
पंचायतचुनावकेलिएप्रदेशभरमेंजिलासंयोजककोनियुक्तकियागयाहै.
गोपालझानेसुनाईकोरोनासेअपनीलड़ाईकीकहानी.
केरलपुलिसनेयूट्यूबरपरहमलाकरनेवालीचारमहिलाओंकेखिलाफकेसदर्जकरलियाहै।
इसखबरसेयसबैंककेशेयरमें25फीसदीसेअधिककीतेजीआगईथी.
वोइससीटसेपहलीबारचुनावलड़रहेहैं.
भूटानकीइससीमाकेपासअसमकीतरफदरंगा,बोगाजुली,ब्रहमपाड़ाजैसेकुल26गांवहैंजहांकीलगभगपूरीआबादीकृषिपरनिर्भरहै.
अकमलनेपाकिस्तानकेलिएअबतक16टेस्ट,121वनडेऔर84टी20इंटरनैशनलमैचखेले।
एमबीमेंसंभागके11पॉजिटिवहैभर्तीडूंगरपुरकेदादा,पिताऔरपोतारिपोर्टफिरपॉजिटिवउदयपुर।
उन्होंनेकहा,‘हमसभीकोखचाखचभरेस्टेडियमोंमेंखेलनेकीआदतहै,खासकरचिन्नास्वामीस्टेडियममेंजबदर्शकहौसलाअफजाईकरतेहैंतोमंजरहीअलगहोताहै,हमेंउसकीकमीजरूरखलेगी.’
येहथियारजेमाइस्लामियाकेथे.
ब्रिटेनकेवैज्ञानिकोंनेवैक्सीनकेक्लीनिकलट्रायलकेबीचहीउत्पादनभीशुरूकरदियाहै.
वोख़तरनाकशख़्सभीहै,क्योंकिवोशब्दोंकोतोड़नेमरोड़नेमेंउस्तादहैं.
सीएमगहलोतकेइसबयानसेपहलेपायलटनेराजस्थानविधानसभाअध्यक्षसीपीजोशीकोजन्मदिनकीबधाईदीथी.
शेख़हसनसादचिजेंगातंज़ानियाकेशाहीमुफ्त़ीकेप्रवक्ताहैं.
पुलिसऔरकंज्यूमरएजेंसियांसंकटकेइसदौरमेंऑनलाइनधोखाधड़ीकरनेवालोंकेप्रतिलोगोंकोलगातारआगाहकररहीहैं.
ऐसीफ्लाइट्सकेलिएलोगहजारों-लाखोंरुपयेखर्चभीकररहेहैं.
उन्होंनेकहाकितबलीगीजमातसेपूर्वमेंनातारहनेकीवजहसेकिसीकोकोरोनासंदिग्धनहींमानाजासकताहै.
शनिवारकोमीनाक्षीलेखीनेकहाथाकिदिल्लीकेसीएमअरविंदकेजरीवालनागरिकताकानूनकेमुद्देपरलोगोंकोगुमराहकररहेहैं.
गुजरातमेंकोरोनाकेबढ़तेकहरकाअंदाजाइसबातसेलगायाजासकताहैकिराज्यमेंकोरोनासंक्रमितोंकीसंख्या2लाख10हजारकोपारकरगईहै.
राष्ट्रीयराजधानीदिल्लीमेंअनलॉक-3कोलेकरकेजरीवालसरकारऔरउपराज्यपालअनिलबैजलएकबारफिरसेआमने-सामनेआगएहैं.
कुछबांग्लाकीवर्ड्सकीमददसेहमनेपायाकियहीवीडियो22मईकोकुछफेसबुकयूजर्सनेअपलोडकियाहै.
इसमुठभेड़मेंउपनिरीक्षकविनयतिवारीऔरआरक्षीजितेंद्रसिंह(क्राइमब्रांच)घायलहोगएहैं।
उन्होंनेकहाकिसभीमंत्रालयोंऔरराज्योंनेसभीकीसुरक्षाकोसुनिश्चितकरनेकेलिएअनेककदमउठाएहैं।
नईदिल्लीसेकिसीभीतरहकीमददकेलिएभारतकेपड़ोसियोंकोकमदिलचस्पीलेनेकीचीनकीनीतिकेबारेमेंएकविचारसार्क(दक्षिणएशियाईक्षेत्रीयसहयोगसंगठन)देशोंमेंबीजिंगसेबड़ेपैमानेपरनिवेशसेहोसकताहै।
ऐसेमेंक्याचुनावबादयेदोनोंनेताएकमंचपरदिखेंगे?
अमरीकाकेवाणिज्यविभागकेमुताबिकसाल2018मेंविदेशीछात्रोंसेअमरीकीअर्थव्यवस्थाको45अरबडॉलरकाफ़ायदाहुआथा.
सीएमअरविंदकेजरीवालनेकहाकिएकबारजबट्रायलपूराहोजाएगा,उसकेबादहमपूरीदिल्लीकेसीरियसकोरोनामरीजोंकोप्लाज्माथेरेपीदेनेकेलिएकेंद्रसेपरमिशनमांगेंगे.
एकआधिकारिकबयानमेंकहागया,''मंत्रीनेदोहरायाकिनएकृषिकानूनकिसानोंकेहितमेंबनाएगएहैंऔरइससेभारतीयकृषिकेक्षेत्रमेंनएयुगकीशुरुआतहोगी।
आजदेशआत्मनिर्भरभारतकीओरआगेबढ़रहाहै.
इनसबकेबीचराहतभरीखबरयेहैकि110मरीजठीकहोकरअपनेअपनेघरभीजाचुकेहैं.
समुद्रीतटकेहिस्सेमेंसड़कनिर्माणकरनाहै।
एक्सपर्टइसकेलिएत्योहारीसीजन,सिनेमाघरखुलने,बाजारोंऔरअन्यसार्वजनिकजगहोंपरअधिकभीड़भाड़कोजिम्मेदारबतारहेहैं।
विकासदुबेजैसेअपराधीसत्ताकेलोगोंसेपनपतेऔरफलते-फूलतेहैं।
अक्षतअवस्थीनेखुदकोएबीवीपीकाकार्यकर्ताभीबतायाहै.
देखाआपनेविकासदुबेदावाकररहाहैकिउसकीसारीबातचीतहोगईहैऔरवोएकदोरोजमेंसरेंडरकरदेगा.
धर्मेंद्रमलिकनेसरकारसेमांगकरतेहुएकहाकिकृषिसेक्टरकेतहतफसलोंपरलिएगएकिसानोंकेमौजूदाक्रॉपलोनकोमाफकियाजाए,क्योंकिइससालतोकिसानोंकीफसलपूरीतरहसेबर्बादहोगईहै.
गौरतलबहैकिआरोपीसतीशकेरितूकेसाथसंबंधथे.
जबभारतनेयेप्रस्तावपेशकियातोबांग्लादेशकेकुछमंत्रियोंनेइसकाविरोधजतानेकेलिएअपनेदौरेकोरद्दकिया.
कार्रवाईकेदौरानमाटासे66.47लाखरुपएजब्तकिएगएहैं।
हालांकि,42फीसदीलोगोंकेमुताबिकइकोनॉमीजसकीतसहै.
सुरक्षाबलोंनेजबावीकार्रवाईकीऔरतीनआतंकियोंकोढेरकरदिया।
समितिनेअपनीजांचमेंपायाकिवीडियोकोनकोकर्जदेनेकेमामलेमेंकोचरनेबैंककीआचारसंहिताकाउल्लंघनकियाहै.
वोकईबारकपिलकेशोमेंआएऔरदिलखोलकरअपनीजिंदगीकेबारेमेंबातेंकीं.
अबइसबीचमहेशभट्टकेकरीबीदोस्तऔरएक्टरअनुपमखेरनेइसमामलेपररिएक्टकियाहै.
जिनकीकभीभीडिमांडआसकतीहै।
इसपरीक्षाकेजरिएशिक्षकोंकोएनुअलरिफ्रेशरप्रोग्रामइनटीचिंगमेंसेलेक्शनहोताहै.
इसकेअलावारसगुल्लाऔरजीरोफिगरभीउनकेजानेमानेगानेहैं,जिनपरडांसकरकेउन्होंनेलोकप्रियताहासिलकीहै.
आपकोबतादेंकिकोरोनावायरसकेमामलोंकेबढ़नेकीएकवजहदेशमेंतेजीसेबढ़रहीटेस्टिंगकीसंख्याभीहै.
उन्होंनेलिखाथाकिकरगिलविजयदिवसकी21वींवर्षगाांठपरमैंकठिनतमपरिस्थितियोंमेंदेशकेलिएलड़नेवालेवीरजवानोंकोसलामकरताहूं।
इसकेबादउन्होंनेएकथिएटरकेबाहरपेंटिंगकीऔरसभीपहलवानोंकोचुनौतीदीकि,जोभीउन्हेंहराएगाउसेपांचपाउंडकाइनामदियाजाएगा.
शिकायतमेंकहागयाहैकिबादमेंएकस्थानीयनिवासीनेकार्यक्रमकाविडियोफेसबुकपेजपरडालदिया।
वहनहींजानतींकिसोशलमीडियाकाकैसेइस्तेमालकियाजाताहैतोउन्हेंऑनलाइनभीअबतकमौतकीसूचनानहींमिलसकीहै।'
जाहिरतौरपरइनमेंसुशांतकेदोस्तदीपेशसावंत,सिद्धार्थपीठानी,कुशालजावेरीसेपूछताछहोगी।
इसकेअलावाआपकोएकतस्वीरदिखाएंगेजिसेदेखकरआपदोबाराकोरोनाकेप्रतिसतर्कहोजाएंगे.
पिछलेसालहीमोदीसरकारमेंमंत्रीरहतेहुएअनंतहेगड़ेनेराहुलगांधीसेउनकेडीएनएकासबूतभीमांगाथा.
भारतनेमलेशियासेरिफाइन्डपामऑयलकेआयातपररोकलगादीहैऔरइसबातकेभीसंकेतहैंकिभारतअन्यवस्तुओंकेआयातपरभीप्रतिबंधलगासकताहै.
झारखंडहाईकोर्टनेएकशराबतस्करकोइसशर्तपरजमानतदीकिकोरोनावायरसकीमहामारीसेनिपटनेकेलिएबनेपीएमकेअर्सफंडमेंजुर्मानेकेतौरपरवह10हजाररुपयेजमाकरेगा.
गुरुवारकोभारतीयविदेशमंत्रालयनेकहाथाकि"बातचीतकेदौरानराष्ट्रीयसुरक्षासलाहकारअजितडोभालनेगलवानघाटीइलाक़ेसमेतवास्तविकनियंत्रणरेखाकेआसपासहालमेंहुईघटनाओंकेलेकरभारतकारुख़स्पष्टकियाथा.
उन्होंनेलिखा-इसबीमारीकेलिएदुनियामेंकोईफूलप्रूफतरीकानहींनिकलाहै.
यहउपचुनावभारतीयजनतापार्टीकेलिएभीकाफीअहमहै.
पंडितनेबताया,"जिसपुलिसवालेनेमारा,उसनेनातोमाफ़ीमांगीऔरनाहीरुका.
एकतरफकईबड़ीफिल्मोंकोपोस्टपोनकियाजारहाहैतोवहींदूसरीतरफकईसारेइवेंट्सभीकैंसिलकरनेपड़रहेहैं.
कोरोनावायरससंक्रमणकोफैलनेसेरोकनेकेलिएअधिकतरबाज़ारऔरसिनेमाघरबंदकरदिएगएहैं.
इसमेंयेटॉपकी20टीमहिस्सालेरहीहैंजोपबजीमैप्समेंअपनेप्रतिद्वंदियोंकोधूलचटानेमेंसक्षमहैं.
इसबैठककेकुछहीसमयबाददिल्लीसरकारनेकोरोनामरीजोंकेलिएउपलब्धबेडकीकिल्लतकोदेखतेहुएबड़ाफैसलाकियाहै.
अगरपूरेअमेरिकाकीबातकरेंतोयहांकरीब5लाखसेअधिकलोगइसवायरसकीचपेटमेंआचुकेहैं.
उसकाकहनाहैकिउसेबिल्कुलजानकारीनहींहैकिउसकेबैगमेंयेपिस्टलकहांसेआया.
वहींएक्टरनेएकऔरपोस्टकेजरिएमहिलाओंकोलेकरअपनेविचारशेयरकिएहैं.
यहकार्रवाईसिर्फएकदिनकीहै.
कर्कराशिवालोंकीकरियरकीचिंताएंदूरहोंगी.
'इन्वायरमेंटइम्पेक्टअसेसमेंट-2020'काप्रस्तावकुछदिनपहलेहीजारीकियागयाहै.
प्रधानमंत्रीनरेंद्रमोदीकीउनकोलिखीचिट्ठीकेबादइसबातकीचर्चाहैकिक्यावहराजनीतिमेंजासकतेहैं?
इससिरीज़नेदर्शकोंकोबहुतगुदगुदायाऔरजितेन्द्रकुमारकोस्टारबनाया.
यहपर्वतोंऔररिहाइशकेलिएप्रतिकूलइलाक़ोंसेगुजरतीहै.
विशेषज्ञोंकेअनुसार,जबतकतीसरेस्टेजकेडेटापरचर्चानहींहोजातीवैक्सीनकोसुरक्षितनहींकहाजासकताहै।
असुरक्षाकाभावअच्छेसेअच्छेरिश्तेकोबिगाड़देताहै.
"महाराष्ट्रमेंकिसानबड़ावोटबैंकहैलेकिनयहांगन्नाकिसानअधिकहैंऔरगन्नेकीख़रीदकेलिएफेयरएंडरीमुनरेटिवसिस्टम(एफ़आरपी)मौजूदहैऔरउसकामूल्यतयकरनेकेलिएशुगरकेनकंट्रोलऑर्डरअभीभीहै.
प्रकरणमेंपीहरपक्षकीतरफसेमृतकाकेपिताकमलसिंहनेससुरालपक्षपरदहेजहत्याकाआरोपलगातेहुएमामलादर्जकरायाहै.
धार्मिकआचरणकेलिएव्यक्तिस्वतंत्रहै,लेकिनउसकेपीछेमंशाविशुद्धधार्मिकहोनीचाहिएराजनीतिकनहीं.
इसीकेसाथराज्यमेंकोरोनाके3,562मरीजस्वस्थहोचुकेहैं.
पीएमनेकहाकिइसमहामारीकेदौरानभारतकीउत्पादनक्षमताएंविश्वकेलिएउपयोगीरहीहैं.
कीइसखबरमेंइसबातकाउल्लेखकियागयाहै.
हालहीमेंउन्होंनेसीएए-एनआरसीपरसमर्थनकियाथा,जिसकेबादसेउनकेतेवरसाफनजरआगएथे.
चित्रकूटकानर्कलोक:पीड़ितलड़कियोंपरमुंहबंदरखनेकेलिएनेताबनारहेदबाव?
हुआंगयूनसॉन्गनेबीबीसीकोबताया,''चीनमेंकच्चामालउपलब्धकरानेवालीकंपनियांभारतकेफ़ार्मास्युटिकलनिर्माताओंकेबिनाचलनहींपाएंगी.'
उत्तरकोरियाकेपरमाणुयुद्धमेंशामिलहोनेकीक्षमताकीएकबड़ीबाधाउनकेपासमौजूदलॉन्चर्सकीसंख्याहै.
अबतालिबानएकलोकतांत्रिकप्रक्रियामेंशामिलहोगायालोकतांत्रिकप्रक्रियामेंअपनाढांचातैयारकरेगा.
येगठियाकेमरीजोंकेलिएखतरनाकहोताहै.
आधिकारिकनोटिफिकेशनकेअनुसार,भर्तीकेलिएकोईइंटरव्यूनहींहोगाऔरऑनलाइनपरीक्षाउत्तीर्णकरनेवालेउम्मीदवारलोकललैंग्वेजपरीक्षाकेलिएउपस्थितहोंगे.
चेतावनीकेबावजूद,संक्रमणकेमामलोंमेंकमीआनेकेसाथहीकईदेशोंनेढिलाईबरतनीशुरूकरदी.
सबकासाथ,सबकाविकासऔरएकभारतश्रेष्ठकेमूलमंत्रसेउन्होंनेदेशकाजोअभूतपूर्वसर्वांगीणविकासकिया,इससेउन्होंनेजन-जनकेहृदयमेंअपनीजगहबनायी।
युद्धसेबुरीतरहप्रभावितमुल्कयमनमेंकोरोनावायरसकीमारभीबहुतज़्यादापड़रहीहै.
बेंचनेयूपीसरकारकेजिनअधिकारियोंकोनोटिसभेजेहैंउनमेंयूपीकेडीजीपी,एडीजीक़ानूनव्यवस्था,हाथरसकेडीएमऔरएसपीभीशामिलहैं।
बतादें,साल2018मेंनायकूतबसुर्खियोंमेंआयाथा,जबउसनेअपनेपिताकीरिहाईकेबदले10पुलिसकर्मियोंकेपरिजनोंकोअगवाकरलियाथा.
अप्रैलमेंहार्वर्डयूनिवर्सिटीकेएकमेंपायागयाकिहवामेंमौजूदप्रदूषणकारीमहीनकणकोरोनामौतोंकीदरकोबढ़ासकतेहैं.
कोरोनामहामारीकीतरहयेमुसीबतभीकिसीकोनहींपहचानती.
नवंबरमेंकोरोनाभारतकी58फीसदीजनसंख्याकोप्रभावितकरसकताहै.
फ़्रांसीसीव्यंग्यपत्रिकाशार्लीएब्दोनेतुर्कीकेराष्ट्रपतिरेचेपतैय्यपअर्दोआनकामज़ाक़उड़ातेहुएएककार्टूनप्रकाशितकियाहैजिसकेबादतुर्कीनेफ़्रांसकेख़िलाफ़क़ानूनीऔरकूटनीतिककार्रवाईकीधमकीदेडालीहै.
स्टडीकेलेखरएवलिनमेडावरनेकहा,'जिनप्रोडक्टमेंफैटऔरशुगरज्यादापायाजाताहैवोमोटापेकोबढ़ानेकाकामकरतेहैं.
बेंगलुरुकीगेंदबाजीभीअच्छीहै,नवदीपसैनी,इसुरुउदानाऔरक्रिसमॉरिससेनिपटनाहैदराबादकेबल्लेबाजोंकेलिएभीचुनौतीहोगी.
नएसाल2021काआगाजहोनेवालाहै.
बतादेंकिपहलेजुर्मानेकीरकमपांचसौरुपयेथी.
हालाँकि,मौज़ूदासमयमेंभीकारोबारीलम्बेसमयसेचन्दादेकरराजनीतिकरुखकोप्रभावितकररहेहैं।
फ्रंटऔररियरबंपरकाफीभारी-भरकमहैं,जोइसेएकअलगलुकदेताहै.
यहहमलामध्यविएनामेंकियागयाहै.
जबहमपहलामैचजीतेथेऔरअबजबइसमैचकोजीतेहैं,तबभीमाहौलएकजैसाहीहै.
ब्रिटेनकीयात्राकरहालहीमेंस्वदेशलौटींचंडीगढ़कीएक23वर्षीयमहिलाकेबुधवाररातकोविड-19सेसंक्रमितहोनेकीपुष्टिहुई.
संदीपनेआईपीएलमेंकुल7बारविराटकोहलीकोआउटकियाहैजोएकसंयुक्तरिकॉर्डहै.
शादियोंकासीजनकारोबारकेलिहाजसेसंशयमेंहैकिसमारोहमेंकितनेमेहमानोंकोअनुमतिमिलेगी?
जबवोमहजचौदहसालकेथे,तभीउनकागायकीकीतरफरुझानहुआ.
आपकीबच्चीकेसपनेनौवींक्लासकेसाथदमतोड़जाएंगेवोकभीदसवींक्लासकाइम्तेहाननहींदेसकेगी.
रॉयटर्सकोएकअधिकारीनेबतायाकिचालूवित्तवर्षकाफीमुश्किलहै.
बैरकपुरसेसांसदअर्जुनसिंहराज्यमेंपार्टीउपाध्यक्षहैं.
इसकेसाथहीकांग्रेसविधायकोंकेफोनटैपिंगकेदावेभीकिएजारहेहैं.
इससेपहलेनड्डानेअपनीपार्टीकी14सदस्यीयकोरकमेटीकेसाथबैठककीजिसमेंगिरिराजसिंह,नित्यानंदरायऔरअश्विनीकुमारचौबेशामिलरहे.
औरअगरआपकीवजहसेघरमेंकोईबुजुर्गइसवायरसकीचपेटमेंआयातोआपपूरीजिंदगीपछताएंगे.
उन्होंनेअधिकारियोंकेसाथबैठककीऔरजिलेमेंकोरोनासंक्रमणकाताजाअपडेटलिया.
वहींसूचनापाकरमुजफ्फरपुरकेवरिष्ठपुलिसअधीक्षक(एसएसपी)जयंतकांतऔरअन्यउच्चाधिकारीमौकेपरपहुंचगएऔरघटनाकेसंबंधमेंजानकारीली.
जबवहकूड़ाफेंकनेघरसेबाहरगई,तोआरोपियोंनेबच्चीपरपेट्रोलडालकरउसेजिंदाजलादिया,जिसकेबादशामकोदिल्लीकेअस्पतालमेंबच्चीकीमौतहोगई.
कश्मीरऔरपड़ोसीदेशोंसेआनेवालेग़ैरमुसलमानअल्पसंख्यकोंकोनागरिकतादेनेवालेविवादास्पदनागरिकतासंशोधनक़ानूनकेमसलेपरप्रधानमंत्रीमोदीकोघरेलूऔरविदेशीदोनोंहीमोर्चोंपरआलोचनाओंकासामनाकररहेहैं.
क्वाडकोचीनकेप्रतिप्रतिकारकेरूपमेंदेखाजाताहै.
गृहमंत्रालयनेसभीमजदूरोंकीसुविधाओंकोध्यानमेंरखतेहुएसभीराज्योंकोनिर्देशजारीकियाहै.
पूरेराष्ट्रकोमिलकरयेजंगजीतनीहोगी."
इतिहासइसबातकीगवाहीदेताहैकिमेरापरिवारकभीसत्ताकाभूखानहींरहाहै.
इन6डॉक्टरोंमेंसेएकनामडॉहादियोअलीकाभीहै.
दुनियाभरमेंगरीबीदूरकरनेकेलिएएक्सपेरिमेंटअप्रोचकेलिएअर्थशास्त्रमेंनोबेलसम्मानपानेवालेबनर्जीनेकहा,'बीते30सालोंमेंभारतमेंगरीबीमेंभारीकमीआईहै।
अमेरिकीराष्ट्रपतिनेकहाकिउनकेनेतृत्वमेंनौकरियांबढ़रहीहै,आयबढ़रहीहै,गरीबीकमहुईहैऔरहमारादेशबेहदसम्मानिततरीकेसेआगेबढ़रहाहै.
रैपिडटेस्टिंगकिटपाँचअप्रैलकोआनाथा.
टीमइंडियाअपनेटी-20इतिहासमेंपहलीबारपांचटी-20मैचोंकीसीरीजखेलरहीहै.
बतायागयाहैकिउनकाशववहांछिपाकररखागयाथा।
इसकेकारणबैंकोंकेपासपूंजीऔरबढ़ेगी,जिसकाइस्तेमालवहउद्योगोंकोकर्जदेनेमेंकरेगी।
इसस्मार्टफोनकोब्लैकस्किलस्टोर्म,ब्लूबेरीमिंट,फोरसीजनस्प्रिंगमिल्कग्रीन,पीचग्रेपफ्रूटऔरवाइटपीचऊलॉन्गकलरऑप्शनमेंउतारागयाहै.
सुज़ैनपेजनेवाइटहाउसकेउससमारोहपरभीसवालउठाए,जिसे'सुपरस्प्रेडर'कीतरहबतायाजारहाहै.
रोहनप्रीतकेखुदपरपहलेइंप्रेशनकेबारेमेंनेहाकक्कड़नेबतायाकिवहसेटपरहरकिसीकेप्रतिउनकेदयालूस्वभावसेकाफीप्रभावितहुईथीं.
खासकरउत्तरप्रदेशमें,जोहाथरसकीघटनाकीवजहसेचर्चामेंहै,वहां2014केमुकाबले2019मेंरेपकेरिपोर्टहोनेवालेकेसोंमें12फीसदीकीगिरावटआईहै.
यहफैसलाडीआरएससेहुआ,लेकिनथर्डअंपायरइसबातकोलेकरपूरीतरसेसहमतनहींदिखेकिगेंदवॉर्नरकेबल्लेकोछूकरगईथी।
उनकामाननाथाकिचीनसेसीमाविवादकोबातचीतसेहलकरनाचाहिए.
कोलकाताकीरहनेवालीबरनालीमित्राल्यूपसपीड़ितहैंऔरपिछले17सालसेरोज़इसदवाकी200एमजीलेरहीहैं.
आईसीसीबोर्डनेखिलाड़ियोंकीसुरक्षाकोध्यानमेंरखतेहुएयहनियमबनायाहै.
अंडेमेंहोताहैकोलीन-कोलीनएकमहत्वपूर्णपोषकतत्वहैजोज्यादातरलोगोंकोनहींमिलपाताहै.
दूसरीओर,जम्मू-कश्मीरकेपूर्वमुख्यमंत्रीउमरअब्दुल्लानेअपनेएकरिश्तेदारकेनिधनपरलोगोंसेआग्रहकियाकिवेशोकजतानेनआएं,बल्किअपनेघरसेहीमृतात्माकीशांतिकेलिएप्रार्थनाकरें.
एक्टिवहुईपुलिसनेनाटकीयतरीकेसेआकाशकोकुछहीदेरमेंअपहर्ताओंकेचंगुलसेमुक्तकरालिया.
पाकिस्तानीसेनाकेप्रमुखकमरजावेदबाजवानेमंगलवारकोआदेशदियाकिमोहम्मदसफदरकीगिरफ्तारीक्योंऔरकिनपरिस्थितियोंमेंहुई,इसकीजांचकीजाए.
मलेशियानेपाकिस्तानकेलिएक्योंदांवपरलगाएभारतकेसाथरिश्ते?
येचीजेंपेटसाफरखनेमेंमददकरतीहैं.
ऐपलकोआमजनताकेलिएउपयोगीवाहनबनानेमेंकईअन्यदिग्गजोंसेमुकाबलाकरनापड़सकताहै.
दोनोंकेबीचकोरोनावायरसकोलेकरभीबातचीतहुई.
इसरामलीलाकाआनंदअपनेघरबैठकरअपनीपसंदीदाभाषामेंलोगदेखसकें।
हाथरसकेबहानेयूपीमेंजातीयहिंसाफैलानेकीसाजिशथी.
सोमवारकोहुईइसघटनाकेबादसुरक्षाबलोंकोनाराजप्रवासीमजदूरोंकीभीड़परआंसूगैसकेगोलेदागनेपड़ेसाथहीउनपरलाठीचार्जभीकियागया।
बिहारविधानसभाचुनावमेंअपनीकिस्मतआजमानेकेलिएजनअधिकारपार्टीप्रमुखवपूर्वसांसदपप्पूयादवहरसंभवकोशिशमेंजुटेहैं.
लालूयादवकीछोटीबेटीराजलक्ष्मीकीशादीमुलायमसिंहकेपोते(मुलायमकेबड़ेभाईकापोता)तेजप्रतापसिंहयादवसेहुईहै।
इसजानलेवावायरसकोलेकरअमेरिकाऔरचीनएकदूसरेपरनिशानासाधरहेहैं.
आयोगनेशुरूसेहीसोशलमीडियापरचलरहीइनसभीगतिविधियोंकेखिलाफकड़ारुखअपनायाहै.
इसकेबादकांग्रेसीनेतासमेततमामविपक्षीपार्टियोंनेइसघटनाकोहाथोंहाथलियाऔरप्रदेशकीयोगीसरकारकेसाथकेंद्रकीमोदीसरकारकोदलितविरोधीकरारदेतेहुएप्रदर्शनपरउतरआए।
शपथग्रहणसमारोहकेदौरानसमाचारएजेंसीएएनआईसेबातकरतेहुएविजेंद्रगुप्तानेकहा,समारोहमेंआनामेरीनैतिकजिम्मेदारीहै,क्योंकिमैंविपक्षकासदस्यहूं.
भारतीयकिसानसंघनेदावाकियाकिपुलिसनेप्रदर्शनकारियोंकोतितर-बितरकरनेकेलिएलाठीचार्जकिया।
जिसकेबादपहलेवालानोटिसरद्दकरदियागयाहै.
लेकिनराजस्थानकेसीएमअशोकगहलोतनेकहाकिजोभीप्रवासीमजदूरजहांभीफंसेहैं,उन्हेंसरकारीबससेउनकेराज्यकीसीमाकरपहुंचायाजाएगा.
मौसमविभागनेबतायाकिपूरीदिल्लीकेसाथ-साथग्रेटरनोएडा,नोएडाऔरफरीदाबादमेंहल्कीबारिशयाबूंदाबांदीकेआसारहैं।
उम्मीदजताईपिछलेवक़्तकाफीदुरूहरहाहै,आगेख़ुदानेचाहातोजल्दसेहतयाबहोकरकामपरलौटेंगे।
फायरिंगकेबादपरिवारकेसदस्यदहशतमेंहैऔरघरछोड़करजानेकीबातकररहेहैं.
हजारोंलोगोंसेउसनेघरकेलिएपैसेवसूलेलेकिनघरनहींदिए.
यहीकारणहैकिअभीभीहजारोंमजदूरोंकोइसकालाभनहींमिलाहै.
भारतीयआपदाप्रबंधनकेअधिकारीएस.
लिहाजामजबूरीमेंजिंदारहतेहुएभीमुर्दाबननापड़रहाहै।
ऑर्थोपेडिकसर्जनहिमांशुत्यागीनेदीयेसलाह.
वेणुगोपालनेकहाकियहसलाहकारसमूहआमतौरपररोजानावीडियोकांफ्रेंसिंगकेमाध्यमसेबैठककरवर्तमानसमयसेजुड़ेविषयोंपरचर्चाकरेगाऔरविभिन्नमुद्दोंपरपार्टीकारुखतयकरेगा.
मैंखुदसड़कोंपरउतरूंगा'
नोएडामेंबुधवारकोकोरोनावायरसकाएकऔरमामलासामनेआयाहै।
इसकेअलावाहेल्पलाइननंबरपरफोननालगेतोमुख्यमंत्रीऑफिसमेंफोनलगाएं.
वहीं,राज्यकेआवासमंत्रीजितेंद्रअव्हाडनेकहा,'शरदपवारकिसीकोडरानेवालीरणनीतिसेभयभीतनहींहोंगे.
टीवीपरइसकाप्रसारणभीहुआजिसकेचलतेखिलाड़ियोंकीनजरभीइसजोड़ेपरपड़गई.
केंद्रसरकारइसजानलेवावायरससेबचनेकेलिएकईकदमउठारहीहै।
लेकिनपूरीदुनियामेंहज़ारोंमौतोंकेबीचइसवायरसकीउत्पत्तिकोलेकरदुनियाकीदोबड़ीमहाशक्तियोंअमेरिकाऔरचीननेजिसतरहएक-दूसरेपरआरोप-प्रत्यारोपकियेहैं,उसनेएकबड़ीबहसकोजन्मदेदियाहै।
भारतनेक्वार्टरफाइनलमेंऑस्ट्रेलियाकोऔरपाकिस्ताननेअफगानिस्तानकोहराया.
इसकेअलावासंभागकेबड़ेनेताओंकोजिम्मेदारीदीगईहैकिवहअपनेसंभागमेंसभीसहकारीसंस्थाएं,अपेक्सलेबलको-ऑपरेटिवसंस्थाएं,एपीएमसी,मंडी,जिलासहकारीसंस्थाओंमेंजनसंपर्कअभियानचलाएंऔरलोगोंसेकृषिकानूनपरचर्चाकरें।
पत्रपरहस्ताक्षरकर्ताओंमेंगुलामनबीआजादकाभीनामलियागयाथा.
राजस्थानप्रदेशकांग्रेसकमेटीकेतरफसेकहागयाथाकि10.30बजेमुख्यमंत्रीअशोकगहलोतऔरनएप्रदेशअध्यक्षगोविंदसिंहडोटासरा,पूर्वपीएमराजीवगांधीकोप्रदेशकांग्रेसमुख्यालयमेंश्रद्धासुमनअर्पितकरेंगे,मगरअशोकगहलोतनहींपहुंचे.
इसहादसेमेंदोलोगगंभीररूपसेघायलहुएहैं।
साउथएंडसाउथ-ईस्टएशिया,मिडिलईस्ट,अफ्रीकाऔरऑस्ट्रेलियामेंप्रीफर्डहोटल्सएंडरिजॉर्टकेएग्जीक्यूटिववाइसप्रेजीडेंटसौरभरायनेकहा,'कोरोनाकेचलतेहोटल्सएंडरिजॉर्ट्सकोबड़ानुकसानहुआहै.
लेकिनएकसेकेंडकेअंदरहीउन्होंनेएयरहोस्टेसकोवापसबुलाकरकहा,"लाइएदीजिए.
फ्लोरटेस्टहुआतोमुरझाजाएगाकमल?
लेकिनयेवायरसआखिरबाहरआनेकोक्योंकुलबुलारहेहैं?
अबतककोरोनाकीचपेटमेंदेशकेकईवीवीआईआचुकेहैं.
वीडियोशेयरकरतेहुएमोनानेलिखा-औरएकमहीनाभीहोगया.
मदरसेमेंकैसेआनेलगेकिन्नर?
वायनाडमेंप्रेसकॉन्फ्रेंसकेदौरानराहुलगांधीसेजबकमलनाथकेआपत्तिजनकबयानपरप्रतिक्रियामांगीगईतोउन्होंनेकहा,‘कमलनाथमेरीपार्टीकेहैं,लेकिनव्यक्तिगतरूपसे,मुझेउसप्रकारकीभाषापसंदनहींहैजिसकाउन्होंनेइस्तेमालकिया।
इसबीच,गोएयरकेप्रवक्तानेकहाकिकंपनीइसमामलेमेंप्राधिकरणकेसाथबातचीतकररहीहै.
मौसमविज्ञानकेंद्रकेपूर्वानुमानकेअनुसारसौराष्ट्रक्षेत्रकेपासदक्षिणीगुजरातकेक्षेत्रोंमेंपिछले24घंटोंमेंभारीबारिशआई.
महाराष्ट्रस्वास्थ्यविभागकाकहनाहैकिदोहफ्तेपहलेकोरोनावायरससेसंक्रमितदोलोगोंकोपुणेमेंआइसोलेटकियागयाथा.
अलग-अलगराजनीतिकदलोंकेएजेंटमतगणनाकेंद्रोंपरपहुँचचुकेहैं.
यहीनहींइसमुश्किलवक्तमेंउनकेसाथउनकीएक्सवाइफसुजैनखानभीहैं.
लॉकडाउनमेंपरेशानियोंकासामनाकररहेप्रवासीमजदूरोंकीमददकेलिएकईसंस्थाएंऔरलोगआगेआरहेहैं.
पुलिसने9स्टूडेंट्सकीतस्वीरशेयरकीहैजिसमेंजेएनयूएसयूकीप्रेजिडेंटआइशीघोषभीशामिलहैं।
अनिलबैजलनेकहाकिमैंहालातकाजायजालेनेआयाहूं.
रात9बजेलोगअपनेघरोंकीलाइटबंदकरदीयाऔरमोमबत्तीसेरोशनीकररहेथे.
बीसीसीआईकईमहीनोंकेविलंबकेबादजनवरीमेंसैयदमुश्ताकअलीटी20चैंपियनशिपकेसाथघरेलूसत्रशुरूकरनेकीयोजनाबनारहाहै।
पवित्राअबघरसेबाहरहैं.
सीएमयोगीनेकहाकिप्रधानमंत्रीनरेंद्रमोदीकोप्रभुश्रीरामकेजन्मस्थानपरएकभव्यमंदिरबनानेकेलिएएकस्वायत्तट्रस्टकागठनकरनेकेलिएधन्यवाद।
गुजरातकेनिर्दलीयविधायकऔरदलितनेताजिग्नेशमेवानीनेट्वीटकरलिखाहै,'आनंदतेलतुंबड़ेकीगिरफ्तारीकेखिलाफइसलड़ाईमेंहमारासाथदें.
दूसरीओरमध्यप्रदेशकीसियासतमेंभीहलचलबढ़गई।
पोर्टकेजनरलमैनेजरहसनकोरेटेमऔरलेबनीज़कस्टम्सकेडायरेक्टरजनरलबद्रीदाहेरनेकहाहैकिउन्होंनेअमोनियमनाइट्रेटकोस्टोरकिएजानेकेख़तरेकेप्रतिकईबारआगाहकियाथा,लेकिनउसकीअनदेखीकीगई.
उन्होंनेकहाकिसाइबरअपराधीयूजर्सकीव्यक्तिगतजानकारीहासिलकरनेकेलिएकिसीभीसरकारीयागैरसरकारीअथॉरिटीकेनाम-पतेकाउपयोगकरसकतेहैं,जिन्हेंकोविड-19इलाजसंबंधीसरकारीसहायताकाकामसौंपागयाहै.
श्यामलासिर्फएकरिसर्चरकेतौरपरनहीं,सिविलराइट्सऐक्टिविस्ट्सकेतौरपरभीअपनीआवाजबुलंदकररहीथीं।
इसकेमिलेजुलेनतीजेरहे.
ऐसेमेंमानाजारहाहैकिइसबारविधानसभाकेसियासीमैदानमेंउतारसकतेहैं.
उन्होंनेकहा,‘बदलाबहुतअच्छाशब्दनहींहै,प्रतिद्वंद्विताकहनाठीकहोगा.’
फैसलेकेमद्देनजरअयोध्याऔरलखनऊमेंसुरक्षाकेकड़ेइंतजामकिएगएहैं।
नवाजशरीफनेशुक्रवारकोहुईरैलीमेंएकबारफिरसीधेतौरपरसेनाकोनिशानेपरलिया.
जिनमेंसेएकविधायकसोमनाथभारतीकाड्राइवरभुवनकामतहै.
राज्यसरकारकेमुताबिकयूपीसरकारने1लाखबेडकीव्यवस्थाकरनेकेनिर्देशदिएहैं.
उन्होंनेकहा,“मैंचाहताहूंकिहमेंएकांतमेंरखाजाए.
इसप्रस्तावकाजिक्रकरतेहुएसीएमकेजरीवालनेकहाकिपिछले24घंटेमें4.75लाखसुझावआएहैं.
वोकहतेहैं-'येगलतनहींहैक्योंकिमैंटास्कजीतनेकेलिएएकसाइकोलॉजिकलटैक्टिककाइस्तेमालकरसकताहूं'.
ऐसाक्योंकियागया?
अबकरीनाकीकुछफोटोजसोशलमीडियापरवायरलहोरहीहैं.
इनपरआरोपहैकिदेशमेंलॉकडाउनहोनेकेबादभीउन्होंनेइतनाबड़ाधार्मिकआयोजनकरायाहै।
लेकिनपिछलेकुछहफ्तोंसेवोगणनाएंफिरउलटीहोगईंक्योंकिकोरोनावायरसकोफैलनेकेलिएनईदिशाएंमिलगईं.
मोहम्मदशरीफ़बतातेहैं,''एकदिनमैंनेकुछपुलिसवालोंकोएकलाशकोनदीमेंफेंकतेहुएदेखा.
किसानयूनियनोंकोलगताहैकिएसडीएमअदालतएकनिचलीअदालतहैऔरउन्हेंअदालतजानेकीअनुमतिदीजानीचाहिए।
बिहारइलेक्शनसे'कनेक्शन'
दिल्लीकेप्रभारीरहतेहुएगहलोतऔरमाकनकेबीचअच्छीकेमिस्ट्रीदेखनेकोमिलीथीऔरयेदोनोंनेताशीलादीक्षितकेखिलाफएकजुटनजरआएथे.
नागरिकतासंशोधनकानून(सीएए)परबवालकोदेखतेहुएबीजेपीनेसाल2020कीशुरुआतकेसाथहीनागरिकतासंशोधनकानूनकोलोगोंतकपहुंचानेकाबड़ाप्लानतैयारकरलियाहै.
अबलॉकडाउनकीवजहसेफिरसेरामायणटीवीपरटेलीकास्टहोरहाहै.
उनकेसाथबड़ीसंख्यामेंकांग्रेसनेताओंकेअलावाकिसानभीप्रदर्शनमेंशामिलहुए।
प्राचीनभारतमेंकुषाणोंकेकालमेंगांधारशैलीकीकलाअपनेचरमपरथी.
राज्योंमेंअनलॉकशुरूहोनेपरबेरोज़गारीकमहुईथीपरअबफिरसेडरानेवालाहालहै.
तूफान'अम्फान'केखतरेकोदेखतेहुएरेलवेनेभुवनेश्वरसेदिल्लीऔरदिल्लीसेभुवनेश्वररूटपरचलनेवालीस्पेशलट्रेनकेरूटमेंबदलावकियाहै.
याचिकामेंकहागयाहैकिलालूप्रसादयादवचाराघोटालेमामलेमेंसजायाफ्ताहैंऔरलगातारदोसालसेरिम्सकेपेइंगवार्डऔरअबरिम्सनिदेशककेबंगलेमेंअपनाइलाजकरारहेहैं।
भारतनेचीनकाचेहराउजागरकियाहै.
इसेलेकरजॉन्सहोपकिंसकीमौजूदास्टडीमेंचारप्रमुखबातेंबताईगईहैं.
कलशामछहबजेतकमतदानहुआथा।
इनसबकेबीचप्रधानमंत्रीनरेंद्रमोदीकीकोरटीमकेसदस्यराममाधवनेकुछमुसलमानबुद्धिजीवियोंकेसाथबैठककीहै.
मंगलवारकोमुंबईमेंएकाएकहजारोंकीसंख्यामेंमजदूररेलवेस्टेशनकेपासएकत्रितहोगए,उन्हेंउम्मीदथीकिट्रेनशुरूहोगीऔरवोघरवापसजापाएंगे.
लोगोंकोक़र्ज़कीजरूरतनहीपरसीधेमददकीआवश्यकताहै।
मगरअभीजबदेशमेंएकपान्डेमिकसिचुएशनआयाहैयेविश्वयुद्धसेभीबड़ीआपदाहैऔरयहांभलेहीआपकेपासविश्वकामहानलीडरक्योंनहोवोआकरआपकामुंहनहींसाफकरसकतेहैं,आपकोइसकीगंभीरताकोसमझनेकीजरुरतहै.
रोडशोमेंजयश्रीरामकेनारेलगे।
छहसितंबर1965कोभारतनेअंतरराष्ट्रीयसीमापारकीजिसकीजानकारीअय्यूबख़ानकोसुबहचारबजेकेक़रीबमिली.
ईसीटीसे70फ़ीसदीकारोबारभारतसेहोता.
कोरोनासंकटकोलेकरशनिवारकोदिनभरई-एजेंडाआजतकतककामंचसजा.
पश्चिमबंगालमें66वर्षीयएकव्यक्तिमेंकोरोनावायरसकेसंक्रमणकीपुष्टिहोनेकेसाथहीराज्यमेंइसमहामारीकेरोगियोंकीसंख्यादसहोगईहै।
येकहनामुश्किलहैकिभारतकेअबएसएफ़एफ़कीमौजूदगीकोस्वीकारकरनेसेचीनकेसाथरिश्तोंपरक्याअसरहोगा,लेकिनभारतऔरचीनकेबीचबढ़रहेतनावनेभारतमेंरहनेवाले90हज़ारसेअधिकतिब्बतीलोगोंकोचिंतितकरदियाहै.
तीसरेडिवीजनमें,न्यूनतम33प्रतिशतअंकऔरउससेअधिकवालेछात्रोंकोमानाजाताहै.
बादमेंजबकुछपत्रकारोंनेउनसेपूछाकिवहकिसे'कातिल'कहरहेथेतोवहसवालोंकोटालगए।
अगरवहांसंवेदनशीलनहींरहीतोउसकीमुश्किलेंबढ़ेंगी.'
दोराष्ट्रकेसमाधानपरसमर्थनलगातारघटरहाहै.
हालांकिपुलिसकईजगहोंपरगिरफ्तारीकेलिएदबिशदेरहीहै.
दिल्लीकेदंगोंमेंकईलोगोंकेघरजलचुकेहैं,कईदंगापीड़ितआजभीलापताबताएजारहेहैं.
इसकामतलबसाफ़हैकितथाकथितधर्मनिरपेक्षपार्टियोंकोजिसचीज़केलिएवोनिशानाबनातेहैं,वोभीवहीकामकररहेहैं."
उत्तरप्रदेशकेमिर्जापुरमेंस्वास्थ्यविभागमेंफर्जीनियुक्तिकेआधारपरनौकरीकररहे64कर्मचारियोंकीसेवाशासनकेनिर्देशकेबादसमाप्तकरदीगईहैं.
सबसेतेजक्रिकेटरकैटेगरीमेंविराटकोहली,रोहितशर्मा,सौरवगांगुली,हार्दिकपंडयाऔरजसप्रीतबुमराहकेनामशामिलथे,जानिएदर्शकोंकेचुनावकेआधारपरकौनबना2020कासबसेतेजक्रिकेटर.
सेएक39सालकेव्यक्तिकीमौतहोगई.
इसीहलचलकेबादमुख्यमंत्रीउद्धवठाकरेनेएनसीपीप्रमुखशरदपवारसेमुलाकातकीहै.
टैक्सकीमुकदमेबाज़ीभीकमहोजाएगी.
उनकेइसीउत्साहकोबढ़ानेकेलिएउन्हेंसाइंटिफिकटेंपरकोबढ़ानेकेलिएएकऔरव्यवस्थाशुरूहुईहै.
दीपिकापादुकोणकीमैनेजरकरिश्माएनसीबीदफ्तरसेनिकलगईहैं.
वोनौकरीछोड़करजानाचाहतेथेइसलिएउन्होंनेअपनीजगहपरकामकेलिएज़ाहरॉफ़कीशिफारिशकी.
इसीकड़ीमेंसरकारनेसोमवारको12प्राइवेटलैबकोकोविड19केमरीज़ोकोटेस्टकरनेकीइजाज़तदेदीहै.
इन्फ्रारेडसेंसरऔरएकएलईडीडिस्प्लेलगीहुईयहगनएकतरहकाथर्मामीटरहै।
कोईपुरानाकर्जऔरमर्जआपकेलिएपरेशानीकाकारणबनसकताहै.
उसकेसिरमेंचोटलगीहै.
इसकेपहलेभीहमइसशोमेंपहुंचचुकेथेलेकिनतबहमइसेजीतनहींपाएथे।
क्राइस्टचर्चटेस्टकेबादविराटकोहलीकीनंबरदोकीरैंकिंगतोबरकराररही,लेकिनउन्हें20अंकोंकानुकसानहुआहै.
राधाकुमारकहतीहैं,"उमरअब्दुल्लाहनेयेभीकहाहैकिकोर्टमेंभीउनकाकेसहैऔरवोक़ानूनीलड़ाईलड़ेंगे.
'ट्रंपकोनोबेलशांतिपुरस्कारकानामांकनफ़र्ज़ी'
केशुभाईपटेलकीउम्र92सालथी।
यदिकहींथिएटर्सखुलभीगएतबभीलोगोंयदिसुरक्षितनहींलगेगातोलोगथिएटर्सनहींजाएँगेयाबहुतकमलोगहीजाएँगे.
बतादेंकि11जुलाईकोअमिताभऔरअभिषेकबच्चनकोमुंबईकेनानावटीअस्पतालमेंभर्तीकियागयाथा.
यहींरहनेवालेहाशिमनेबीबीसीकोबताया,''हमेंयेपताहैकिमददकेलिए100रुपये50रुपयेदिएगए.
यदिआपकामकेसिलसिलेमेंयात्राकरनेवालेहैंतोइसगोचरकेदौरानआपकोउसकाममेंसफलतामिलेगी.
वहींइसमामलेपरबीजेपीकाआरोपहैकिकांग्रेसनेजिनबसोंकीलिस्टसौंपीथी,उसमेंसेज्यादातरबसोंकेनंबरहीनहींथे.
फिरउनकेशवकोबॉडीबैगमेंरखा.
सुरक्षामेंचूककेलिएबीजेपीसरकारमेंकिसेजिम्मेदारठहरायागया,जिसकीवजहसेहमलाहोपाया।'
बिहारमेंबाढ़कीआहटनेलोगोंकीनींदउड़ादीहै.
जिसकेबादकुछदिनपहलेहीउसेदिल्लीकेअस्पतालमेंलायागया,जहांउसनेदमतोड़दिया.
यहएकऐसाफ़ैसलाहैजिसकेबारेमेंकईलोगोंकामाननाहैकिईरानकेपासइसकेअलावाकोईदूसराविकल्पहैनहीं.
भारतमेंभी3मईपरपूरीतरहलॉकडाउनकररखाहैऔरहरतरहकेयातायातपरप्रतिबंधहै.
ऐसीस्थितिमेंकमलनाथसरकारकेअल्पमतमेंआगईहै।
मुंबईहाईकोर्टकीनागपुरबेंचनेफडणवीसकोएक्सिसबैंकमामलेमेंनोटिसजारीकियाहै।
लोगोंमेंमास्कपहननेकेप्रतिचेतनाबढ़ीहैतथाआमजनएक-दूसरेकोभीकोरोनासंक्रमणसेबचावकेबारेमेंजागृतकररहेहैं।
रातयाबारिशकेसमयऐसीलैंडिंगकाफीचुनौतीपूर्णहोजातीहै।
हालांकि,मंत्रीरहते2019काविधानसभाचुनावहारचुकेहैं.
चर्चाहैकिसरकारऔषधिएवंसौदर्यप्रसाधनअधिनियममेंसंशोधनकरनेपरविचारकररहीहैताकिदवाओंकीऑनलाइनबिक्रीकोभीउसकेदायरेमेंलायाजासके.
निशाकाप्रेमइसबाड़ीमेंउपजरहाथा,परकिसहाटबिकायेगायहप्रेम!
ऐसेमेंलोकसभाऔरराज्यसभादोनोंसदनोमेंएकहीसमाजकेनेताकिसप्रकारकान्यायहै?
कृषिकानूनोंकेखिलाफदिल्ली-यूपीबाॅर्डरपरडटेप्रदर्शनकारीसोलरपैनलसेफ़ोनऔरट्रैक्टरकीबैटरीचार्जकररहेहैं।
एक्ट्रेसकीहेल्थकोलेकरफैन्सकाफीचिंतितथे.
इसभयानकबाढ़मेंवोअपनीमांसेबिछड़गयाहै.
बांकीपुरसीटकामुकाबलाकाफीदिलचस्पहोतानजरआरहाहै,यहांलवसिन्हाकेअलावाप्लुरल्सपार्टीकीपुष्पमप्रियाऔरबीजेपीकेतीनबारसेविधायकनितिननवीनमैदानमेंहैं.
इंडियाटुडेकेन्यूजट्रैकप्रोग्राममेंअमीषत्रिपाठीनेकहाकिहमारीशिक्षाप्रणालीकादुर्भाग्यपूर्णहिस्सायेहैकिहमारेइतिहासकारोंनेराष्ट्रकेप्रतिघृणाकाकामकियाहै.
येकमिटीट्रांसपोर्टकीव्यवस्थाकेलिएबनाईजाएगी.
लॉकडाउनकीघोषणाकेबाददेशकेअलग-अलगइलाकोंमेंमजदूरीकररहेझारखंडकेनागरिकफंसेहुएहैं.
बातअगरबिहारकेअंगक्षेत्रकीकरेंतोयहांकी23सीटोंपरकांटेकीटक्कररहनेकाअनुमानहै।
स्नैपचैटदुनियाभरमेंकाफीपॉपुलरहैऔरइसकेकईफीचर्सफेसबुककेइंस्टाग्राममेंभीदिएगएहैं.
हमएनसीडीआरसीकेदोजुलाई2019केउपभोक्ताकीशिकायतकोरद्दकरनेकेफैसलेकोनिरस्तकरतेहैं।
वहींओयोरूमकेफाउंडरऔरको-चेयरमैनरितेशअग्रवालनेकहाकिएविएशनसेक्टरकेबादसबसेज्यादाहोटलइंडस्ट्रीजप्रभावितहुआहै.
येबेहदकंफर्टेबल,लाइटवेटऔरसॉफ्टसाड़ियांहै।
आपकोबतादेंकिजिसतरहसेरुपयेऔरडॉलरहैं,उसीतरहअबबिटकॉइनहैं.
यहअध्ययननेचुरलहैज़ार्डसनामकीसाइंसमैगजीनमेंप्रकाशितहुआहै.
अगरयेट्रायलसफलहुआतोइसकीवैक्सीनभारतमेंविकसितदूसरीवैक्सीनहोसकतीहै.
असलमेंब्रिटेनकीकोर्टनेजून29कोएकआदेशमेंअनिलअंबानीसेकहाथाकिवेअपनेविदेशमेंस्थितएसेट,आय,देनदारी,बैंकस्टेंटमेंट,शेयरसर्टिफिकेट,बैलेंससीटआदिकीपूरीजानकारीएकहलफनामेमेंदें.
जिननिर्दलीयविधायकोंकीएसोसिएटसदस्यतानिलंबितकीगईहै,उनमेंविधायकओमप्रकाशहुडला,सुरेशटांकऔरसुखबीरसिंहजोजावरशामिलहैं.
किसीभीराष्ट्रपतिकोइससेपहलेइतनेवोटनहींमिले.
टक्करलगतेहीदोनोंगाड़ियोंमेंआगलगगई।
अगलादादाजीसमयकेसाथबदलगया।
हमेंकोविड-19केखिलाफलड़ाईमेंएकहोकरमजबूतीकेसाथखड़ेहोनाचाहिए.'
जोबाइडनअबअमेरिकाकेराष्ट्रपतिहोंगेजबकिकमलाहैरिसउपराष्ट्रपतिहोंगी.
शिवराजसरकारकर्जमाफीयोजनाकीसमक्षीकरनेकीबातकररहीहैऔरज्योतिरादित्यसिंधियामूकदर्शकबनेहुएहैं.
चीनीसेनाकाएकसैनिकभारतीयसेनाकीगिरफ्तमेंआयाहै.
पुलिसलाशकीतलाशमेंजुटगईहै.
वहवैसेभीबड़ेखिलाड़ीथेऔरपाकिस्तानकेलिएलगातारखेलरहेथे.
जितनामैंनेहिंदुस्तानकोजानाहै,वोपाकिस्तानकेसाथकामकरनेकेलिएमररहाहै.'
गडकरीनेकहाकिकंपनीपहलेकेवलबिक्रीकेसाथदेशमेंपरिचालनशुरूकरेगीऔरबादमेंकिसीभीविधानसभाऔरविनिर्माणसंयंत्रोंकीस्थापनापरविचारकरेगी,जोइसप्रतिक्रियाकेआधारपरखरीददारोंसेप्राप्तइलेक्ट्रिककारोंपरनिर्भरकरेगी।
लेकिनबीचमेंहीजयामांबनजातीहैऔरअपनेबच्चेकेजन्मकेबादखेलनेकीप्लानिंगकरतीहै.
जामियाप्रशासनउनकेलिएक्याकररहाहै?
कोरोनावायरसकापहलामामलाबीतेसालदिसंबरमेंचीनकेवुहानमेंसामनेआयाथा.
यहांपरमिश्रानेपीड़ितपरिवारसेमुलाकातकी.
मैंअपनेजूतोंकोसहीजगहरखनासीखगयाहूं.'
कुछराज्योंनेकोविडकोफैलनेसेरोकनेकेलिएबड़ेहिस्सेमेंप्रतिबंधलागूकिएहैं।
देखिएऔरअपनाध्यानरखिए.
इसकेअलावाराहुलटीमकेराजीवशुक्लाकोहिमाचलप्रदेश,विवेकबंसलकोहरियाणा,मनीषचतरथजोगांधीपरिवारकेकरीबीहैं,कोअरुणाचल,देवेंद्रयादवकोउत्तराखंड,राजीवसाटवकोगुजरात,जितेंद्रसिंहकोअसमऔरजितिनप्रसादकोपश्चिमबंगालकीजिम्मेदारीमिलीहै.
राज्यमेंअबतकपॉजिटिवकेसकीसंख्या100केकरीबपहुंचगईहै.
लोगजयश्रीरामऔरसौगंधरामकीखातेहैं,मंदिरवहींबनाएँगे-जैसेनारेलगारहेथे.
परहकीकतमेंस्वास्थ्यसेवाकेनामपरनाकेबराबरसुविधामिलरहीहै।
लेकिनउसचीज़मेंअधूरेहोगए.
येधोखे,प्यार,मर्डर,मिस्ट्री,औरफनसेभरपूरकहानीहै.
बीते24घंटेमेंकोरोनावायरसकेमामलोंमेंसबसेबड़ाउछालदेखागयाहै.
उनकेखिलाफरासुकाकेतहतकार्रवाईकीजारहीहै।
जबरिपब्लिकननेसत्तासंभालीतोभीऔरजबडेमोक्रेट्सनेशासनकियातबभी.
हालाँकियहभीमानाजाताहैकिपाकिस्तानकेषड्यंत्रकेचलतेवहाँशियाअबबहुमतकीआबादीनहींहै।
येदुर्भाग्यपूर्णहैकिपत्रकारनसिर्फ़सुरक्षाएजेंसियोंबल्किचरमपंथियोंऔरअन्यबाहरीतत्वोंकीप्रताड़नाकेभीशिकारहोतेहैं."
आधेघंटेकीवीडियोमीटिंगमेंहीव्यक्तिकाफीथकजाताहैक्योंकिइसमेंकाफीकॉन्सेंट्रेशनकीजरूरतहोतीहै.
इसकामतलबहैकिजिसबजटसेतीनकुर्सीआसकतीथीउससेएककुर्सीखरीदीगई।
अपनीछविकोलेकरचौकसएजेंसीनेकहाहैकिजल्दहीवहतीनअभिनेताओंसेभीपूछताछकरेगी.
परिवारकेकरीबीऔरखासहीशादीमेंपहुंचे.
शीर्षसरकारीसूत्रोंनेबतायाहैकिकईसारेराज्योंऔरविशेषज्ञोंनेकेंद्रसरकारसेदेशमेंजारीलॉकडाउनकोबढ़ानेकाआग्रहकियाहै।
इनसबकेबीचइरफ़ानकीमांक़ुरैशाकेचेहरेपरख़ालीपनसाफ़दिखताहै.
उम्रकेइसपड़ावमेंभीलतामंगेशकरप्रशंसकोंकेसाथजिसतरहसेजुड़ीरहतीहैंवोकाबिल-ए-तारीफहै.
पुलिसकोइसबातकाभीशकथाकिहर्षिताहत्याऔरआत्महत्याकीयोजनाकेबारेमेंजानतीथी।
इसमिशनकेअगलेसालजानेकीसंभावनाहै.
दिनदहाड़ेहत्याकेबादसेगांवमेंदहशतकामाहौलहै.
उन्होंनेकहा–‘हमारेयहांकहागयाहैकिसामर्थ्य्मूलंस्वातन्त्र्यं,श्रममूलंचवैभवम्।
अपनेसार्वजनिकभाषणोंमेंजनरलरावतकादृष्टिकोणहमेशाहीएकजैसाबनारहाहै.
मुगलताकतऔरपूर्वोत्तरभारतपरफतहकेबीचकेवलएकशख्सअड़गया,जिसकानामहै)।
शॉनकॉनलीनेकहाथाकिट्रंपकीसेहतसुधररहीहैऔरवोअस्पतालसेछुट्टीलेसकतेहैं.
लोगोंकोयहहारबहुतअखररहीहै.
किसानसंगठनसुबह11बजेसेशाम3बजेतकचक्काकररहेहैं।
एग्रीगोल्डनामकीचिटफंडकंपनीनेकथितरूपसेपोंजीस्कीमकेद्वारालाखोंनिवेशकोंसेकरीब6300करोड़कीठगीकीहै.
बोर्डकीओरसेएकलाइनकाबयानजारीकरइसकीजानकारीदी।
वोजवाबदेतेहैं,''अबअपनीपरआगईहैतोनिकलेंगेही.
तबतकसबकुछसफेदहोगया.
अबउखाड़लेदिल्लीकीजनताजोखा.
कन्हैयायहांएकजनसभाकोसंबोधितकरवापसलौटरहेथे,जबउनकीगाड़ीपरकुछलोगोंनेपथरावकरदिया।
कोरोनावायरसमहामारीकेचलतेकाफीसावधानीबरतीजारहीहै.
हालांकि,राहतकीबातयेहैकिदेशमेंकोरोनावायरसमहामारीकोमातदेकरठीकहोनेवालोंकीसंख्या16हजारसेअधिकहै.
चीनसीमापरभारतीयफौजपिछलेकईदिनोंसेडटीहैऔरआगेभीतैनातीबनेरहनेकेसंकेतहैं.
इसपरबीजेपीप्रवक्तासंबितपात्रानेकहा,'आवदेखानताव,कांग्रेसनेधर्मढूंढलियाहै।
इंडियनएक्सप्रेसनेएकअधिकारीकेहवालेसेलिखाहैकिजिससमयउन्हेंगिरफ़्तारकियागयावोनावेदकोलेकरजम्मूजारहेथे.
इसकेबादआजहीश्रीनगरलौटेंगे.
इससिस्टममेंपेमेंटकाभीतरीकाऑनलाइनकरदियागयाहै,इसमेंपेमेंटभीऑनलाइनहोसकतीहै।
मौसमविभागकेमुताबिकअगलेदोदिनोंमेंतेजहवाओंकेसाथएक-दोबारबारिशहोनेकेआसारहैं.
अगलीबारीतकमेरेदोस्त.'
अगरकिसीसार्वजनिकजगहपरकोरोनावायरसकीउपस्थितिहुईतोयहअलर्टजारीकरसकतीहै।
येदेखकरमेरीहालतखराबहोगई।
इसमेंउनकेकैरेक्टरकानामगंगारामत्रिपाठीहै.
विपक्षीदललगातारसरकारपरआरोपलगारहेहैंकिवोजानबूझकरभ्रमबनाएरखनाचाहतीहै.
उन्होंनेआस-पासकेलोगोंकोभीबुलायाऔरआनन-फाननमेंदरवाजेपरलगातालातोड़ागया.
कमलहासननेयेभीकहाकिचीननेहमारेनिहत्थेसैनिकोंकोमारकरहमारेपीठमेंछुराघोंपाहै.
पहलीयेकिकिसानअगरसरकारोंकीबातोंसेकईबारआशंकितरहताहैतोउसकेपीछेदशकोंकाइतिहासहै।
भारतीयक्रिकेटटीमपरबुधवारकोहैमिल्टनमेंन्यूजीलैंडकेखिलाफखेलेगएपहलेवनडेमैचमेंधीमीओवरगतिकेकारण80फीसदीकाजुर्मानालगाहै.
येभीहैरानीकीबातहैकिसुशांतकेअंदरचलरहीकशमकशकोउनकेदोस्तकैसेनहींभापपाएं.
गांवमेंदोहजारसेअधिककलाकारहैं.
नेपालकेऊर्जामंत्रीबर्समानपुननेबतायाकिपीएमकेपीशर्माओलीकीओरसेबुलाईगईएकआपातकालीनबैठकमेंकैबिनेटनेसंसदकोभंगकरनेकीसिफारिशकी.
कैबिनेटमंत्रीश्रीकांतशर्मानेबतायाकिसीएएलागूहोनेकेबादज़िलाप्रशासननेराज्यकेगृहविभागऔरमुख्यमंत्रीकार्यालयकोसूचीभेजी,ताकिइन्हेंभारतीयनागरिकतादिलाईजासके.
इन्हेंहटानेकेलिएमुंबईपुलिसनेलाठीचार्जकाइस्तेमालकिया.
अबपूरेपरिवारपरसंक्रमणकाखतरामंडरारहाहै.
भारतऔरचीनकेम्युचुअलफ्रेंडयानीरूसनेदोनोंदेशोंकोहथियारबेचेहैं।
पटरियोंपरट्रेनोंकीआवाजाहीबढ़नेसेरेलट्रैफिककुछव्यस्तहुआहैलेकिनअबधीरे-धीरेउसमेंसुधारदेखाजारहाहै.
पुलिसकादावाहैकिबदमाशलारेंसविश्नोई,कलाजठेड़ी,अक्षयपलड़ाऔरराजूबसोड़ीसेठीगैंगकेलिएकामकरताथा.
भारतकेलिएक्योंहैचिंताकीबात?
एकओरकोरोनाकाकहरऔरदूसरीओरइसतरहगरीबमजदूरोंपरआईआफतसेहरकोईचिंतितहै.
अभीएकदिनपहलेहीवहांबीएमसीकेडिप्टीम्यूनिसिपलकमिश्नरकीकोरोनाकीवजहसेमौतहोगई.
"वहांसेभीभागकरमैंपासकेकिसीरूममेंजाकरछिपगया.
देखेंनिरहुआकायहगाना.
इसकार्यक्रममें175अतिथियोंकोबुलायागयाथा।
इसजोड़ीकीशादीको54सालपूरेहोगएहैं.
गलतजानकारीवायरलहोरहीहै.
सलमाननेकहाकियेवीडियोपनवेलकेफार्महाउसमेंतीनलोगोंकीमौजूदगीमेंशूटहुआहै.
मुख्यमंत्रीनेकहाकिमिशनशक्तिकीजोशुरुआतहुईहै,वहदिवालीबादऑपरेशनशक्तिमेंबदलीजाएगीऔरअपराधियोंकीतरहइनकाभीरामनामसत्यहोगा.
सीबीएसईबच्चोंकोसबसेकरीबपरीक्षाकेंद्रनियुक्तकरसकताहैताकिबच्चोंकोपरेशानियोंकासामनानकरनापड़े.
चुनावपरिणामआनेकेबादबीजेपीनेतासंजयमयूखनेभीकहाहैकिविकल्पपरचर्चाकेबादहीफैसलालियाजाएगा।
हालांकि,इसमामलेमेंकानूनबनानेकेपरंपरागतप्रक्रियाकापालननहींकियागयाहै।
मार्केटमेंबुरीतरहपिटनेकेबादएकबारफिरसेकंपनीवापसीकीतैयारीकररहीहै.
पश्तूनलोगोंकोपठानकेरूपमेंभीजानाजाताहै.
राजनीतिकअनुभवकेअलावामनोजसिन्हाकाप्रशासनिकअनुभवभीरहाहै,यहीकारणहैकिजम्मू-कश्मीरजैसेराज्यकेलिएवोविकल्पबनकरउभरे.
दर्शकोंकोपूर्वांचलकेपारंपरिकव्यंजनोंकालुत्फउठानेकाभीअवसरमिलेगा.
कोरोनावायरसमहासंकटकेबीचजारीलॉकडाउनमेंप्रवासीमजदूरोंकाकाफीमुश्किलोंकासामनाकरनापड़रहाहै.
इसकेअतिरिक्तमहाराष्ट्रजैसेकईराज्यपहलेहीबंदीकरचुकेहैं,उससेभीनुकसानहोगा.
रास्तेमेंलोगउनकाहालचालपूछरहेथे.
दूसरीओर,तालिबानकेपदाधिकारियोंनेकहाकिउसकेवरिष्ठसदस्योंकाएकप्रतिनिधिमंडलशनिवारकोकतरलौटआयाहैजिससेअफगानसरकारकेसाथबातचीतकारास्ताएकबारफिरखुलगयाहै।
अमानतुल्लाखानने1मार्चकीरात2.08बजेकियेगयेट्वीटमेंलिखा,'अंबेएन्क्लेव,चौहानमोहल्ला,सोनियाविहारमेंअभी-अभीएकगरीबऔरकमजोरकेघरकोउपद्रवियोंनेआगकेहवालेकरदिया.
सुतापाऔरबाबिलकेप्रतिसंवेदना,आपनेभीलड़ाईलड़ी,सुतापाआपनेइसलड़ाईमेंहरसंभवकोशिशकी।
दिल्लीकेसदरबाजारमामलेमेंअनवरठाकुरकोदोषीठहरायाजाचुकाहैऔरआजीवनकारावासकीसजासुनाईजाचुकीहै.
हालांकिइसबीचविकासकीकुछबातेंअर्शीकोचुभगईंऔरअर्शीइसबातपरअड़गईंकिवहजाननाचाहतीहैंकिकिसतरहविकासकोघरमेंहोनेवालीसारीचीजेंपताचलजातीहैं.
दुनियाभरकेकॉरपोरेट,अर्थव्यवस्थाएंभलेहीकोरोनाकीवजहसेपरेशानहों,भारतमेंरिलायंससमूहकेलगातारअच्छेदिनबनेहुएहैं.
येसभीपब्लिकसेफ्टीएक्टकेतहतविभिन्नजेलोंमेंनजरबंदहैं.
येलोगजबतकयहांरहेंगेहमलोगउनकापूराख्यालरखेंगे.
पिछलेकरीबएकमहीनेसेआर्थिकगतिविधियोंकेठपपड़नेसेज्यादातरछोटेकारोबार,एमएसएमईकोनकदीकेभारीसंकटसेगुजरनापड़रहाहैऔरइसीलिएवेसरकारसेतत्कालमददचाहतेहैं.
इसमेंचीनऔरभारतकाअहमयोगदानरहाहै.
उन्होंनेबताया,"मैंकईइलाक़ोंमेंगईजहाँमुझेकोईभीघरदेनेकोतैयारनहींथा.
इसकेअलावामैंएकऔरदिलचस्पबातकाज़िक्रकरनाचाहूंगाजोहमारेसामनेआयाहै.
महाराष्ट्रमेंकोरोनाके39,935एक्टिवकेसहैं.
दोनोंकीजोड़ीदर्शकोंकोबेहदपसंदआरहीहै.
खालीस्टेडियमोंमेंआईपीएलखेलनेसेगुरेजनहीं:अजिंक्यरहाण.
इमरानखाननेकहा,अफगानिस्तानमेंहमाराकोईस्वार्थनहींहै,हमाराएकहीमकसदहैकिकाबुलमेंभविष्यमेंआनेवालीसरकारभारतकोपाकिस्तानकेखिलाफअपनीजमीनकाइस्तेमालनाकरनेदे.
वोकहतीहैकितुमशनिवारकोकुछबनातेक्योंनहीं?
ऐसेहीएकविधायकसेजबमीडियानेताजाराजनीतिकहालातपरसवालकियातोउन्होंनेसचिनपायलटकानामलिएबिनासीधेनिशानेपरलियाऔरकहाकिराजस्थानजम्मू-कश्मीरसेनहींचलेगा.
लेकिनउन्हेंइसबातकीजानकारीनहींहैकिकाढ़ाएकरोगप्रतिरोधकअर्कहै,जोदवाकीतरहहीउपयोगकियाजानाचाहिए;अन्यथावहनुकसानदायकसाबितहोगा।
कारोबारकेअंतमेंसेंसेक्स1,068.75अंकया3.44फीसदीटूटकर30028.98परबंदहुआ.
भंवरमेघवंशीनेहिब्रूविश्वविद्यालययरुशलममेंअध्यापनकरनेवालेइतिहासकारडॉ.
येस्टीलबुलेटइतनीखतरनाकहोतीहैंकिकिसीभीबख्तरबंदवाहनऔरबंकरकोभीभेदसकतीहैं।
इसमामलेमेंअबतकचारछात्रऔरदोब्रोकरकीगिरफ्तारीभीहोचुकीहै.
मस्जिदपरभगवाझंडा,तिरंगालगानेकेवीडियोवायरलहुएतोयेअशोकनगरअपनीअलगपहचानबनागया,दिल्लीमेंनजानेकितनेअशोकनगरहैंलेकिनयेवालाखासहोगया.
गुरुवारकोइसमामलेपरहाईकोर्टनेविधानसभाअध्यक्षसेकिसीतरहकाकोईफैसलादेनेसेभीशुक्रवारतककेलिएरोकदियाहै,जिससेबीजेपीकासमीकरणपूरीतरहसेबिगड़गयाहै.
सूत्रोंकीमानेतोवाल्मीकिनगरसीमाक्षेत्रसेसटेनेपालीक्षेत्रमेंनरसहीगांवकेचारनंबरवार्डमेंयेहेलीपैडनिर्माणाधीनहै।
मयंकअग्रवालकोवनडेसीरीजकेलिएरोहितकीजगहटीममेंशामिलकियागयाहै.
यहींसेसंक्रमणबदलापुरकी80वर्षीयमहिलामेंफैला.
पुष्पमप्रियाचौधरीनेविज्ञापनमेंबिहारकीजनताकोएकपत्रलिखाहै,जिसमेंउन्होंनेकहाहैकिवहअगरबिहारकेमुख्यमंत्रीबनजातीहैंतो2025तकबिहारकोदेशकासबसेविकसितराज्यबनादेंगीऔर2030तकइसकाविकासयूरोपियनदेशोंजैसाहोगा.
यहांउन्होंनेशहीदोंकोश्रद्धांजलिदी.
कुल1.26करोड़उम्मीदवारोंनेपरीक्षाकेलिएआवेदनकियाहै.
वायरलटेस्ट:सोशलमीडियापरकंगनाकोलेकरमचीजंग!
लवअग्रवाल1996केआंध्रप्रदेशकैडरकेआईएएसअधिकारीहैं.
इसमेंकहागयाहैकियहदवाउनलोगोंकोनहींदेनीचाहिए,जोनजरकमजोरकरनेवालीरेटिनासंबंधीबीमारीसेग्रस्तहै,एचसीक्यूकोलेकरअतिसंवेदनशीलताहैऔरजिन्हेंदिलकीधड़कनोंकेघटने-बढ़नेकीबीमारीहै.
यानीअगररियरकैमरेकायूजहैतोकैमरामॉड्यूलविजिबलहोगा,वर्नाकैमराखुदसेहाइडहोजाएगा.
लेकिनकैंपसमेंपहननेसेकिसीकोक्यादिक्कतहै?"
कोरोनावायरस,तूफान,चक्रवातकेबादअबगुरुवारकोदेशमेंबिजलीगिरनेकाप्रकोपदेखागया.
भूमिपेडनेकरकरणजौहरकीआभारीहैंकिउन्होंनेभूमिकोअपनीफिल्मकाहिस्साबनाया.
लॉकडाउनकेचलतेसभीफिल्मोंऔरटीवीसीरियल्सकीशूटिंगरुकगईहै.
इजरायलऔरयूएई-बहरीनकेबीचमंगलवारकोऐतिहासिकसमझौतेपरसाइनहोगएहैं,जिसकाक्रेडिटअमेरिकाकोदियाजारहाहै.
अगर20अप्रैलतकयहांसेकोईमामलाआताहैतोलॉकडाउनउसीतरहजारीरखाजाएगा।
वहीं,रियाचक्रवर्तीकेवकीलसतीशमानेशिंदेनेकहाकिरियाऔरउसकेभाईशोविककीजमानतयाचिकापरमुंबईकीविशेषअदालतमेंगुरुवारकोसुनवाईहोगी.
फिलहालराजस्थानमेंकोरोनावायरसके1699मामलेएक्टिवहैं,जबकिकईलोगोंकाइलाजहोचुकाहैऔरउनकोअस्पतालसेछुट्टीदेदीजाचुकीहै.
औरइसमेंमैन्युपुलेटकियेजानेकीआशंकासेभीइनक़ारनहींकियाजासकताहै.
मौसीगीतानेकहाकि,"वोअफ़सरबनकरदेशकीसेवाकरनाचाहतीथी."
सूत्रोंनेबतायाकिइससेपहलेदिसंबरमेंदोनोंदेशोंकीसेनाओंने'हाथोंमेंहाथ'सैन्यअभ्यासकियाथा,इसदौरानहीइसदौरेकीरूपरेखातैयारकीगईथी.
जेएनयूप्रशासनकेअनुसारवर्ष2020केशीतकालीनसत्रकीकक्षाएंऔरअन्यप्रासंगिकशैक्षणिकगतिविधियाँ13जनवरी2020सेशुरूहोंगी.
स्वास्थ्यमंत्रालयकीतरफसेजारीबयानकेमुताबिकहर्षवर्धननेआगाहकियाकिसीरो-सर्वेरिपोर्टसेलोगोंमेंआत्मतुष्टिकाभावपैदानहींहोनाचाहिए.
दुनियाभरमेंअबतककोरोनावायरससे3000मौतहोचुकीहै.
यूपीपावरकार्पोरेशनलिमिटेडनेबिजलीकेदामप्रतियूनिट66पैसेबढ़ादिए.
इसकेडेस्कटॉपइंटरफ़ेसमेंरीडिजाइनकाकामचलरहाहै.
शोमेंसभीकंटेस्टेंटकीजर्नीलाजवाबरहीऔरसभीनेएकदूसरेकोकांटेकीटक्करदी.
ईरानकेपोस्टरकेजवाबमेंइसराइलकेप्रधानमंत्रीबिन्यामिननेतन्याहूनेभीफ़ारसीभाषामेंएकट्वीटकियाहै.
इसकेलिएहमनेआवेदनभीकियाथा,लेकिनसहीनहींहुआ.
येफिल्मजिसकेलिएबनाईगईहैवोइसेकाफीपसंदकररहेहैं'.
जबआजादीकेलिएसंघर्षचलरहाथा,तबमुस्लिमलीगकेनेतामुहम्मदअलीजिन्नाअपनाघातकसिद्धांत(टूनेशनथ्योरी)लेकरआगेबढ़ेऔरमुसलमानोंकेलिएअलगपाकिस्तानकीमांगकरनेलगे.
फ़ाइनेंशियलएक्सप्रेसकीएकरिपोर्टकेमुताबिक़,आरबीआईनेएकआरटीआईकेजवाबमेंबतायाकि30सितंबर2019तक50विलफुलडिफॉल्टर्सकोदियागयाकुललोन68607करोड़रुपयेथा.
इसकार्यक्रममेंराज्यकेमुख्यमंत्रीनीतीशकुमार,उपमुख्यमंत्रीसुशीलकुमारमोदी,जलपुरुषराजेंद्रसिंहसहितकईमंत्रीऔरअधिकारीउपस्थितरहे.
एलजेपी2005केविधानसभाचुनावकाउदाहरणपेशकररहीहै.
हालांकिउनके200किलोमीटरलंबेसफ़रकोदेखतेहुएपुलिसथकानकोभीमौतकीएकवजहमानरहीहै.
लेकिनकुछबूंदेंहवामेंबनीरहतीहैंऔरकमरेमेंभीघुससकतीहैं.
विपक्षकाआरोपहैकिट्रांसफरकीसिफारिश12फरवरीकोहुईथी,लेकिनसरकारनेअधिसूचनाजस्टिसमुरलीधरकीओरसेदिल्लीकीस्थितिपरदिल्लीपुलिसकोफटकारलगाएजानेकेबादजारीकी.
अबखबरेंआरहीहैंकिबहुतजल्दसीरियल'प्यारकीयेएककहानी'कासीजन2आनेवालाहैऔरइससीजनमेंभीसुकीर्तिकांडपालऔरविवियनडीसेनाकीजोड़ीनजरआएगी.
इसकामतलबयहहैकिलॉकडाउनकेऐलानकेबाद1मार्चसे31अगस्त2020केबीचजिन्होंनेभीलोनलेरखाथा,उनपरलगनेवालेचक्रवृद्धिब्याजकोसरकारमाफकरेगी।
प्रधानमंत्रीयूपीकेदोजिलोंप्रयागराजऔरचित्रकूटकेदौरेपरहैं।
ऐसीकोईभीबातनहींहैजोहमारेकंट्रोलमेंनहो।
वॉर्डमेंआसपासकेबेडदेखे,लेकिनकोईभीगुड्डूकासाथीनहींथा।
वोकहतेहैंकिहमपूरेगांवमेंघूमतेहैं.
बुधवारकोसुरक्षाबलोंनेउसेमारगिराया.
बतादेंकिओलीसरकारकेआनेकेबादनेपालऔरचीनकीदोस्तीकाफीघनिष्ठहुईहै.
लोगउसेसुरक्षाबलोंकीगतिविधियोंकीहरखबरइसलिएभीदेतेक्योंकिवोसभीउनकेबीचकेहीलड़केथे।
भारतनेउसेफिंगर-8सेपीछेजानेकेलिएकहाहै.
इनतीनोंटेस्टिंगलैबकीक्षमतारोजाना10हजारसेअधिककोरोनाटेस्टकरनेकीहै.
हालांकिकभी-कभीइनकाकाटनायाडंकमारनाखतरनाकभीहोजाताहैऔरहमेंतुरंतइलाजकीजरूरतमहसूसहोतीहै.
डैमेजकंट्रोलकरनेकेलिएजेलमेंबंदआरजेडीसुप्रीमोलालूप्रसादयादवनेपहलकीऔरउन्होंनेबिहारविधानसभामेंनेताप्रतिपक्षतेजस्वीयादवकोतत्कालरघुवंशप्रसादसिंहसेमुलाकातकरनेकानिर्देशदिया।
मगरयेभीपताचलनाज़रुरीहैकिकौनहैवोजिसकीवजहसेसबकुछहोतेहुएभीपूरीदुनियाअचानकबेबसऔरलाचारनज़रआरहीहै.
शिकायतमेंपीड़ितलड़कीनेलिखाहैकिआरोपीनेउसेकिसीकामकेबहानेअपनेहॉस्टलरूममेंबुलायाऔरवहांउसकेसाथछेड़छाड़करनेलगा,तबउसनेशोरमचादिया.
कुछदिनकीराहतकेबादपहाड़ोंपरमौसमकीचालफिरबदलजातीहै.
रायबरेलीकानामहालांकिउसलिस्टमेंनहींथालेकिनहमनेक्रॉसचेककियाऔरपायाकिमहिलाहमारेकेजीबीवीमेंभीकामकरतीहै।
मीडियारिपोर्टोंमेंबतायागयाहैकियहझड़पक़रीब14,000फ़ीटकीऊंचाईपरएकदुर्गमइलाक़ेमेंहुईथीऔरकईजवानयहांसेतेज़बहतीगलवाननदीमेंगिरपड़े.
ऐसीचर्चाहोरहीथीकिआयुष्मानकीपत्नीताहिराकश्यपकीमांनेरामायणमेंत्रिजटाकारोलनिभायाथा.
बिहारचुनाव:नीतीशकुमारकेइमोशनलदांवसेहोगाभला?
नीतिआयोगनेमंगलवारकोकहाकिदिल्लीकेअलावाहरियाणाकेगुरुग्रामऔरफरीदाबादमेंकोरोनाकेमामलोंमेंइजाफाहुआहै.
इससेपहलेभीमजदूरोंकेसाथकईऐसीवारदातहोचुकीहैं,जिन्होंनेहरकिसीकोझकझोरकररखदियाहै.
उसीसंख्याकेआधारपरहमएंट्रीपरमिटजारीकरेंगे.
उन्होंनेकहा,"किसीभीअर्थव्यवस्थामेंविकासदरस्थिरनहींहोतीहै.
येअयोध्याविवादसेजुड़ाहुआपहलाकेसथा.
हाईस्कूल-इंटरमीडिएटपरीक्षा2020केपरिणामएकसाथपहलीबारराज्यकीराजधानीसेप्रदेशकेउपमुख्यमंत्रीडॉ.
सीएएकेख़िलाफ़होनेकेबादभीराज्यसरकारोंकोइसेलागूकरनाहो-तोक्यायेसंघीयढांचेकेख़िलाफ़नहींहै?
वहींदेशकेअनेकराज्योंकेकईहिस्सेमेंभीइसकानूनकेखिलाफप्रदर्शनजारीहैजोलगातारबढ़ताजारहाहै.
मिसालकेलिएकार्डियोलॉजिस्ट,न्यूरोसर्जनऔरमेडिकलकेछात्रआदिसभीकोइमरजेंसीवार्डोंऔरआईसीयूमेंमरीज़ोंकीदेखभालकेलिएलगादियागयाहै.
राजनीतिकहस्तक्षेपकेकारणसमस्यादूरनहींहोपारहीहै।
यहशख्सब्रिटेनसेलौटाहै.
उन्हेंदिल्लीमेंजमातकेठीकहुएसदस्योंकोप्लाज़्मादेनेकेलिएप्रेरितकरनेकाज़िम्मासौंपागयाहै.
पूरेदेशनेपीएमकेकहनेपरकोरोनाकेखिलाफआशाकादीयाजलायातोराहुलनेकहाकिक्योंजलारहेहो.
इसकल्टकोशिनचेओनजीचर्चऑफजीससकहाजाताहै.
वैसेतोवोअपनेउपन्यास'ट्रेनटूपाकिस्तान'औरमशहूरकिताब'अहिस्ट्रीऑफ़सिख'सेहीलोकप्रियहोगएथे.
अमेरिकानेगलतीमानतेहुएकहाथाउसनेफाइटरजेटसमझकरहमलाकियाथा।
हिमांशकोहलीनेअपनीइंस्टास्टोरीपरएकतस्वीरशेयरकीहैजिसमेंवहएयरपोर्टपरमास्ककैपऔरचश्मापहनेनजरआरहेहैं.
कोरोनासेचीनमेंहालातबेकाबूहोतेजारहेहैं.
इसकेसाथकर्मचारियोंकेस्वास्थ्यकीरक्षाकेलिएउन्हेंसामुदायिकदूरीऔरसाफ-सफाईकाप्रशिक्षणभीदेगी.
कर्फ्यूकेदौरानकिसीकोभीढीलनहींदीजाएगी.
इसबारराजस्थानकेबजटमेंयुवा,बिजनेसमैन,चिकित्साऔरशिक्षापरखासफोकसरहनेकीसंभावनाहै.
वोकहतेहैं,"हमलोअरपरेलमेंपहलेजमाहोतेहैंफिरवहांसेटिफ़िनपहुंचानेनिकलजातेहैं,कोईदादरजाताहैतोकईचर्चगेट.
हालांकि,12सितंबर2014कोअवैद्यनाथकानिधनहोगया,जिसकेबादयोगीआदित्यनाथनेउनकीगद्दीसंभाली.
राज्यसभाकीकार्यवाहीकल9बजेतककेलिएस्थगितहोगईहै.
दिल्लीकेउपमुख्यमंत्रीमनीषसिसोदियानेई-एजेंडाआजतकमेंस्वीकारकियाकिलॉकडाउनकीवजहसेस्थितिनियंत्रणमेंरही.
बतादेंकिइसअस्पतालमेंकोरोनासेजुड़ीकईदिक्कतेंमीडियामेंसामनेआईथीं.
जानकारीकेमुताबिकसागरकेदलबतपुरमेंमजदूरोंकोलेकरजारहाएकट्रकहादसेकाशिकारहोगया।
उनकेमुताबिक़,उत्तरभारतीयमंदिरों,ख़ासकरज्योतिर्लिंगोंमेंइसेइसलिएइतनाकठोरनहींबनायागयाहैक्योंकिवहांमौसमठंडारहताहै.
केंद्रसरकारनेलॉकडाउनकेअगलेचरणकाऐलानकरदियाहैजो30जूनतकलागूरहेगा।
दोनोंनाबालिगगिरफ्तारशख्सकेबेटेहैंऔरपीड़ितपरिवारकेपड़ोसमेंहीरहतेहैं.
लेकिनएलएसीपरशांतिमेंकिसीभीतरहकीगंभीरस्थितिकाद्विपक्षीयरिश्तोंपरनिश्चितरूपसेअसरपड़ेगा.
कोहलीऔररहाणेनेतीसरेसत्रमें88रनजोड़ेऔरभारतकोअच्छेस्कोरकीतरफलेजातेदिखरहेथेकिकोहलीआउटहोगए.
गौरतलबहैकिइसकेपहलेभारतमेंकोरोनाकाटीकातैयारकरनेमेंलगेपुणेकेसीरमइंस्टीट्यूटकेसीईओअडरपूनावालानेकहाथाकियदिट्रायलसफलरहातोयहटीकाइसीसालसितंबरयाअक्टूबरतकआसकताहैऔर1000रुपयेमेंमिलसकताहै.
वॉशिंगटनमेंपहलेकीतरहहिंसकप्रदर्शननहींदेखेजारहेलेकिनलोगविरोधप्रदर्शनजारीरखेहुएहैं.
इससेपहलेजानकारीमिलीथीकिगुरुग्रामऔरफरीदाबादबॉर्डरकोभीसीलकरदियागयाहै.
वहीं,सर्विससेक्टरभारतीयअर्थव्यवस्थाकीरीढ़है.
शेखरनेलिखा,"सुशांतकेपितासेमिला,उनकादुखबांटा.
चीननेअपनेसैनिकोंकोभीस्पष्टनिर्देशदियाहैकिकोईभीभारतकेप्रतिउग्ररवैएकाइस्तेमालनहींकरेगा।
इसमेंसीरीजमेंबनारसकेरहनेअखिलश्रीवास्तवकीकहानीदिखाईजाएगी.
अनुमानकेअनुसारएनडीएसेअलगहोनेकेबादचिरागपासवानकोकुछखासफायदाहोतानहींदिखरहाहै।
मैंपीएमनरेंद्रमोदीकेसाथबैठककरूंगावहमेरेदोस्तहैं।
यहांपरलगातारभाषणहोरहाहै.
विधानमंडलदलकेअलावा,जिलाध्यक्षों,प्रदेशएवंराष्ट्रीयपदाधिकारियोंकीअलग-अलगबैठकेंहुईहैं.
दीपकजैसेलोगोंकीवजहसेकोरोनाकेवैक्सीनखोजनेकीराहमेंथोड़ीतेज़ीज़रूरआजातीहै.
इससेमहामारीकोलेकरदुनियाकीचिंताऔरज्यादाबढ़गईहै।
अबइसराइलमेंबसचुकेइतिहासकारएलियाजदांडेकरकेपरदादाभीमुरुडरियासतमेंनौकरीकरतेथे.
शालेमशिंदसोनमणिपुरकीबनईमेनाशेसमुदायकाहिस्साहैंऔर2017सेइजरायलमेंहीरहतेहैं.
इनकेअधिकसेवनसेपेशाबसेअधिककैल्शियमनिकलनेलगताहै।
पिछलेचंददिनोंकेअंदरकोरोनावायरसकेमामले100काआंकड़ापारकरचुकेहैं.
श्रीपवारनेउद्योगपतियोंकोबड़ाबनाया।
कहाजाताहैकिउसवक़्तमुबारकबेगमएकमशहूरनामथीं.
सचिनपायलटकोकैबिनेटऔरपीसीसीचीफपदसेहटानेकेबादसीएमअशोकगहलोतनेसार्वजनिकतौरपरसचिनपायलटपरटिप्पणियांभीकीं.
सभीइयर्सकेछात्रोंकोथ्योरीऔरलैबकोर्सेजमेंफाइनलग्रेडिंगअबपिछलेसेमेस्टरोंकीपरीक्षाओंकेप्राप्ताकोंकेआधारपरदीजाएगी.
मध्यप्रदेशसरकारमेंमंत्रीइमरतीदेवी.
दोनोंदेशोंनेसामान्यद्विपक्षीयरिश्तेबहालकरदिएहैं.
रे-डिज़ाइनवर्ल्डकीआड़मेंजिस्मफरोशीकागंदाकामचलरहाथा.
भारतीयजनतापार्टी(बीजेपीदिल्ली)नेहॉस्पिटलमेंबदइंतजामीकोलेकरएकवीडियोट्विटरपरशेयरकियाहै.
इसलिएकुछसमस्याएँबेहोशीऔरचक्करआनाधीरे-धीरेअपनेआपठीकहोसकतेहैं.
भारतमेंहमारेपासजहाँस्वर्गकेराजाकेरूपमेंइंद्रदेवहैंऔरहाथीकीसवारीकरनेवालेदेवताओंमेंप्रमुखहैं;जापानियोंकेपासभीअपनेभगवानतैशकू-तेनस्वर्गकेराजाऔरदेवताओंकेप्रमुखहैंऔरएकहाथीकीसवारीकरतेहैं।
मगरलोगउन्हेंएकगेकेकैरेक्टरमेंदेखनेसेवंछितरहगए.
लालूयादवकेवकीलप्रभातकुमारनेकहाकिकुलसजाकाआधाहिस्साकाटलिएजानेकोआधारबतातेहुएजमानतअर्जीदीगईहै.
इसीसालमार्चमहीनेमेंजबसिंधियानेकमलनाथसरकारकेखिलाफमोर्चाखोलातोदिग्विजयनेखुलेतौरपरकमलनाथकासमर्थनकिया।
लेकिननौरोजीनेहारनहींमानी.
महेंद्रसिंहधोनीने28सालबादअपनीकप्तानीमेंभारतकोदोबाराविश्वकपदिलायाथा.
लेकिनइनसबकेबावजूदभारतीयजनतापार्टीकेअध्यक्षनेस्पष्टकरदियाकिबिहारमें'एनडीए'नीतीशकुमारकेनेतृत्वमेंहीचुनावलड़ेगी.
दिल्लीपुलिसकेसंयुक्तकमिश्नरआलोककुमारनेबतायाकिइसदौरानदिल्लीहिंसासेजुड़ेकईबिंदुओंपरचर्चाकीगईहै.
लेकिनइसकीताकतबढ़ातेहुएपहलेएककंपनीजितनेसंसाधनऔरफिरएकबटालियनकीक्षमतातकबढ़ादिएगए.
पश्चिमबंगाल12वींक्लासकीपरीक्षामेंपिछलेसाल7.77लाखबच्चोंनेहिस्सालियाथाऔररिजल्टकीघोषणा27मई2019कोकीगईथी.
इसक्षेत्रमेंकरीब850सेज्यादाविशेषज्ञवअन्यकार्मिकलगेहुएहैं.
झोंगमेक्सिकोमेंरहतीथींऔरवहएशियाऔरलैटिनअमरीकाकेबीचलगातारट्रैवलकरतीरहतीथीं,लेकिनवहमार्चकेअंतमेंचीनवापसआगईं.
लेकिनकिसानसंगठनोंकाकहनाहैकियेविधेयककृषिक्षेत्रकोकार्पोरेटकेहाथोंमेंसौंपनेकीकोशिशोंकाहिस्साहैं.
लेकिनमिडिलक्लासऔरसैलरीवालेलोगोंकीपरेशानियाँबढ़गईं,सैलरीपरगुज़ाराकरनेवालेक़रीबएककरोड़लोगबेरोज़गारहैं.
‘’बिनासुलहकेतोरहपानाहीमुश्किलहै.’
लेकिनयूट्यूबपरपिछले48घंटेमेंइसकेव्यूजकोदेखिए.
हमलोगोंकोकिसीतरहजानबचाकरभागनापड़ा."
अप्रैलमहीनेमेंश्रीलंकाकेकेंद्रीयबैंकनेआरबीआईसे40करोड़डॉलरकीमुद्राकीअदला-बदलीकीकोशिशकीथी.
उन्होंनेकहाथाकिहमशुरुआतीतौरपरबिहारसरकारकोअपनीतरफ़से50ट्रेनदेनेकोतैयारहै.
लेकिनजबगुरुतेगबहादुरवहांगए,तोऔरंगजेबकीसेनानेउन्हेंगिरफ्तारकर,उनकासिरकलमकरदिया.
ट्राइविट्रोनऔरमायलैबडिस्कवरीअबभीआईसीएमआरऔरसेंट्रलड्रग्सस्टैंडर्डकंट्रोलऑर्गेनाइजेशनसेअपनीटेस्टिंगकिट्सकीमंज़ूरीमिलनेकाइंतज़ारकररहीहैं.
हालकेवर्षोंमेंलम्बेखिंचेकईगतिरोधनेमीडियाकाध्यानआकॢषतकियाहैऔरइसनेराजनीतिकस्तरपरगर्मीपैदाकीहै।
इसदौरकीमहानवैज्ञानिकउपलब्धियोंमेंसेहमउनकुछउपलब्धियोंकाउल्लेखकरेंगेजोसीधेअल-ख़्वारिज़मीसेसंबंधितथीं.
अबप्रशासनिकभवनकेसाथ-साथक्लासरूममेंभीबाढ़कापानीचलागयाहै.
साथहीरिटर्ननहींफाइलहोने,बिलबढ़ा-चढ़ाकरदिखानेजैसेमामलोंपरभीगौरकरेगाऔरफर्जीतरीकेसेबड़ेइनपुटटैक्सक्रेडिटदावोंपरकार्रवाईजैसेकदमउठाएगा.
इसरोनेजीसैट-30लॉन्चिंगकेसाथहीअपनेपहलेमिशनकीशुरुआतकरदीहै.
इसकेअलावाएनसीपीअध्यक्षशरदपवारकेपोतेपार्थपवारसुशांतसिंहराजपूतकेमामलेकीसीबीआईजांचकरानेकीवकालतपहलेकरचुकेहैं.
अभिनेतासुशांतसिंहराजपूतमौतमामलेपरसुशांतकेचचेरेभाईऔरबीजेपीविधायकनीरजकुमारसिंह"बबलू"नेकहाकिपोस्टमार्टमरिपोर्टमेंयहीआयाहैकिशरीरमेंकेमिकलनहींथा.
अंतर्राष्ट्रीयबाज़ारमेंहुईसोनेकीकीमतमेंआयीतेज़ीऔरसरकारद्वारासोनेकेआयातपरशुल्कको10फीसदीसेबढ़ाकर12.5फीसदीकरनेकेकारणबीतेमहीनोंसेसोनेकीकीमतमेंउछालकीस्थितिबनीहुईहै।
छहबारहवाकेरास्तेऔरपांचबारगेंदज़मीनसेटकरातेहुएबाउंड्रीकेबाहरगई.
ऐसादौरा15दिनयाएकमहीनेबादभीहोसकताथा.
ऐसेहीअपराधकोअंजामदेनेकेचलतेकईचर्चितपूर्वसांसदऔरविधायकइनदिनोंजेलमेंसजाकाटरहेहैं।
कोरोनावायरसकोलेकरभारतमेंलगातारसतर्कताबरतीजारहीहै.
नएलोगोंसेकारोबारीचर्चामेंसतर्कतारखें.
वहतीनोंकानूनोंकेखिलाफशहीदभगतसिंहनगरमेंधरनादेंगे।
इसमेंम्यूचुअलफंडोंकीतरहऐक्टिवपोर्टफोलियोमैनेजमेंटकीजरूरतनहींपड़तीहै,इसलिएइन्हेंइनैक्टिवइक्विटीइन्वेस्टमेंटमानाजाताहै।
उसकीहालतकाफीगंभीरथी।
अब14दिनबादकीहमारीरिपोर्टनेगेटिवआनेकेबादऐसालगरहाहैकि14सालकावनवासखत्महुआहै।
येसबविंदुदारासिंहकीवजहसेहोपाया.
कोविडकेचलतेस्वास्थ्यसेवाओंपरबोझकाफीबढ़गया.
वोसिर्फनौरनबनासके.
भारतनेकोरोनावायरसकेकेंद्रचीनकेवुहानशहरसेअपने647नागरिकोंकोएयरलिफ्टकियाथा.
भारतभीरूससेएस-400एयरडिफ़ेंससिस्टमकीडीलकरचुकाहैऔरफ़िलहालरूसमेंइनकानिर्माणचलरहाहै.
दीपिकापादुकोण,दिल्लीमेंअपनीफिल्मकेप्रमोशनकेसिलसिलेमेंआईथीं.
जिसकेबादविवादइतनाबढ़गयाकिपतिनेधारदारहथियारसेपत्नीकेगलेपरवारकरदिया.
हाईकोर्टकीलखनऊबेंचने16जूनकोमामलेकीकेसडायरीतलबकीथी.
लेकिनहैदराबादस्थितनालसारलॉयूनिवर्सिटीकेवाइसचांसलरफ़ैज़ानमुस्तफ़ानेबीबीसीसंवाददातादीप्तिबाथिनीसेबातचीतमेंसीबीआईकीविशेषअदालतकेफ़ैसलेकोनिराशाजनकबतायाऔरकहाकियेभारतकीआपराधिकन्यायप्रणालीकेलिएएकधक्काहै.
जगंलराजपरजोकहरहेहैं,कहतेरहें.
यूपीकेगोंडामेंरामजानकीमंदिरकेपुजारीसम्राटदासकोरातमेंगोलीमारकरघायलकरदियागया.
बाजवाकीयात्राकाप्रमुखमक़सदसऊदीअरबऔरपाकिस्तानकेबीचपैदाहुएताज़ातनावकोकमकरनाहोगा.
जेएनयूविश्वविद्यालयमेंपश्चिमएशियाविभागमेंप्रोफ़ेसरएकेपाशाकहतेहैंकिकोईतीसरापक्षआकरइनकेरिश्तोंमेंआकरदखलदेरहाहै.
जानिएइसजगहकाइतिहासऔरकिसदिशामेंजारहीहै2018मेंहुईहिंसाकीजांच.
तीनजनवरीकोदोपहरएकबजेकेआसपासएसएफ़आईकेकुछसदस्योंनेसर्वररूममेंजाकरहंगामाकिया.
एकप्रतिनिधिमंडलग्लासगोगयाथा,उसमेंजयाबच्चनभीथीं.
एकअप्रैलसेशुरूहोनेवालेराष्ट्रीयजनसंख्यारजिस्टरनंबर,वोटरआईडीऔरड्राइविंगलाइसेंसकीजानकारीदेनाअनिवार्यहोगा।
चक्रवातकोदेखतेहुए1लाखसेअधिकलोगोंकोसुरक्षितस्थानपरपहुंचायागयाहै।
उन्हेंआशंकाथीकिऐसाकुछहोनेवालाहै,हालांकिकिन्हींकारणोंसेवहअपनेपैसेपहलेहीनहींनिकालपाए।
उन्होंनेकहा,"येसचहैकिआपनेटेक्नॉलजीदूसरेदेशतकपहुंचाईहै."
तिवारीयादकरतेहैंकिउनकेस्टारडमकेदिनोंमेंथिएटरकाकलेक्शनपांचसे50करोड़रु.
जेनवायलेकाजन्मरिपब्लिकऑफ़कॉन्गोमेंहुआथा.
लेकिनहैंमैंअपनेबच्चोंकेहरफैसलेकेपीछेखड़ीहूं.
देशमेंइनदिनोंअवैधड्रगतस्करकेकईमामलेसामनेआरहेहैं.
साथहीमहिलाजजकेसंपर्कमेंआएलोगोंको14दिनकेलिएक्वारनटीनहोनेकोकहागयाहै.
इससेपहलेमुख्यमंत्रीने4मईसेप्रदेशकेग्रीनजोन्सकोपूरीतरहसेखोलदेनेकीजानकारीदी.
येमामलाटाटाइंस्टिट्यूटऑफसोशलसाइंसकीरिपोर्टकेसामनेआनेकेबादसुर्खियोंमेंआयाथा.
आक्साईचीनविवादितहै.
वैज्ञानिकएंटीबैक्टीरियलसरफ़ेसतैयारकरनेकेलिएप्रकृतिसेभीप्रेरणालेरहेहैं.
सुप्रीमकोर्टनेकहाहैकिहमनोटिसजारीकररहेहैंऔरअबइसमामलेपरअगलीसुनवाईजुलाईकेदूसरेसप्ताहमेंकरेंगे.
यूनियननेयेभीकहाहैकितीनोंहीदेशऐसाकोईबयाननदेंयाऐसाकोईक़दमनउठाएंजिससेवार्ताप्रक्रियाकोठेसपहुंचसकतीहै.
सलमानखानयेफॉर्मूलाहिटभीरहा.
ग्रीसकेलेसबॉसशरणार्थीशिविरमेंहालातबदतरहैंऔरमददकीकोशिशेंनाकाफ़ीसाबितहोरहीहैं.
बिहारकामुख्यमंत्रीकौनहोगा.
चुनावआयोगनेइसेलेकरकईनियम-कायदेबनाएहैं.
उत्तराखंडकारिकवरीरेट80.79प्रतिशतहै।
इसगानेमेंउनकाडांसदर्शकोंकोझूमनेपरमजबूरकरदेताहै.
दूसरोंकी,खासकरनिर्बलोंकीमददकरनासिखाताहै।
आरजेडीनेआरोपलगायाकिनीतीशसरकारहरघटनाकेलिएचूहोंकोहीजिम्मेदारबतादेतीहै.
आरक्षितकैटेगरीकेउम्मीदवारोंकेलिएअधिकतमआयुसीमा30वर्षहै.
पूरीक्लिपिंगप्लेहोनेकेदौरानयहीग्राफिकदिखताहै.
सोमवारकोजारीएकरिपोर्टमेंबतायागया,''यूरोपके11देशोंमेंसमयपरहोनेवालीलॉकडाउनजैसीकार्रवाईसे31मार्चतकएकअनुमानकेमुताबिक59,000लोगोंकीजानबचाईजासकी.
येउनकापाकिस्तानसेपहलामुक़ाबलाथालेकिनइसकाइंतज़ारदोनोंदेशोंकेखिलाड़ी1948सेहीकररहेथे.
पाकिस्तानकीकेंद्रीयकैबिनेटमें5मई,2020कोप्रधानमंत्रीकीअध्यक्षतामेंराष्ट्रीयअल्पसंख्यकआयोगकीस्थापनाकीगईथी.
ऐसाइसलिएहैक्योंकिउन्हेंमामूलहैकिसमाजऔरशासनदोनोंमेंसेकिसीकोइनअत्याचारोंपरख़ासएतराज़नहींहै.
इसकेसाथउन्होंनेएकश्लोकट्वीटकिया,'शुभंकरोतिकल्याणमारोग्यंधनसंपदा।
भारतकेछात्रोंकोभीएशिया,अफ्रीकाकेदेशोंमेंभेजाजाएगा.
क्रिकेटकेताकतवरदेशकेकप्तानकेतौरपरवहइसखेलकोबढ़ावादेनेकीजिम्मेदारीकोअच्छेसेसमझतेहै.’
मानाजारहाहैकियेसिक्कादोलाखसेतीनलाखपाउंडकेबीचनीलामहोसकताहै.
यहनयीयात्राशुरूकरनेकासमयहै।’
यहांतककिजबसेतुमलोगअलगहुएहोतुमनेहमेशासुशांतकीसलामतीऔरअच्छीसेहतकेलिएभगवानसेदुआमांगी.
कर्नाटकमेंकोरोनाकेकेसतेजीसेबढ़रहेहै.
ताहिरभीइसीआतंकीग्रुपकासंदिग्धहै.
सोसॉरीकेइसवीडियोमेंदेखेंकैसेपीएमनरेंद्रमोदीसेलेकरराहुलगांधी,2021केलिएकैसेबेहतरीकीकामनाकररहेहैं.
जबभगवाननेदुनियाबनाईतोउसनेसिर्फ़इंसानबनाया.
अमितशाहनेकहा,"ये56इंचकेसीनेवालीमोदीसरकारहैजिसनेपाकिस्तानकेहमलेके10हीदिनोंमेंसर्जिकलस्ट्राइकऔरएयरस्ट्राइककरके,पाकिस्तानमेंघुसकरआतंकवादियोंकेसीनेछलनीकरनेकाकामकिया."
मध्यप्रदेशमेंकिसीडॉक्टरकीमौतकोरोनाकीवजहसेपहलीबारहुईहै.
भोजपुरीकीसबसेपॉपुलरएक्ट्रेसमेंसेएकअक्षरासिंहकेइसगानेकीखासबातयेहैकियेसमाजमेंएकताऔरसौहार्दबनाएरखनेकासंदेशभीदेरहाहै.
दोनोंपक्षोंनेआपसमेंप्राथमिकताओंकोआगेबढ़ानेपरसहमतिजताई,जिसमेंरूसकीपूर्वीक्लस्टरपरियोजनाओंमेंभारतीयनिवेशकेलिएरोडमैपतैयारकरनाभीशामिलहै.
विमलथोराटकहतीहैं,"राजनीतिकपार्टियोंकेलिएसवर्णजातिकेलोगवोटबैंककेसाथ-साथनोट-बैंकभीहोतेहैं.
रिलेकीटीमकासमय3:16:14मिनटथा।
इसकेबादफ्रांसकानंबरआताहै,जहांकोरोनावायरससेमरनेवालोंकीसंख्या17हजार900सेज्यादाहोचुकीहै.
अफ़ग़ानिस्तानकेराष्ट्रपतिअशरफ़ग़नीनेकहाकितालिबानसेबातचीतकेलिए5000तालिबानीकैदियोंकोरिहाकरनेकीशर्तउनकीसरकारनहींमानेगी.
इसमेंअरमान,आदरऔररणबीरकपूरभीसाथनजरआरहेहैं.
उन्हेंकिसीकेदुखदर्दसेकोईमतलबनहींहोता.
उन्होंनेकहाकिउनकीदेशभक्तिसेआजसारादेशवाकिफहै.
नमीरअसुलफकरूद्दीनकीहांमेंहांमिलातेहुएजोड़तेहैं,"28जुलाईकोजबहमारेगाँवमेंपानीघुसातोगांवकेमुहानेपरबसायहतटबंधटूटगयाथा.
जिसकानतीजाहैकिबीजेपीकेकईदिग्गजनेतामंत्रीबननेसेमहरूमरहगएहैं.
लॉकडाउनकीवजहसेमांकेअंतिमसंस्कारमेंइरफानखानवीडियोकॉन्फ्रेंसिंगकेजरिएशरीकहुएथे.
संयुक्तअरबअमीरातऔरसऊदीसरकारनेबीतेहफ़्तोंमेंव्यवसायिकगतिविधियोंपरलगेप्रतिबंधोंमेंकुछढीलदीहै.
मौसमविभागकेअनुसार,24,25और26जूनकोराज्यकेअधिकांशस्थानोंपरबारिशऔरगरजकेसाथबौछारेंपड़नेकीसंभावनाहै।
इसहफ्तेआरतीसिंह,माहिरशर्माऔरशहनाजगिलनॉमिनेटेडहैं.
बतादेंकिदिशापाटनीकीफिल्ममलंग7फरवरीकोरिलीजहुईथी.
इनकोहार्दिकबधाईवशुभकामनायें।
यहांइनसदस्योंकोहवाईअड्डेसेश्रीनगरमेंसेनाके15कोरमुख्यालयमेंलेजायागया,जहांउन्हेंसेनाकेशीर्षकमांडरोंद्वाराकश्मीरमेंसुरक्षास्थितिकेबारेमेंजानकारीदीगई.
जानबचानीहैतोभागजाओ.
गुप्तसूचनामिलनेकेबादजिलेकेराजस्वअधिकारीशनिवारकीरातमौकेपरखजानेकोकब्जेमेंलेनेकेलिएपहुंचगए.
पिछलेचुनावमेंहुईसमस्याएं?
यहपूछनेपरकिक्यामहिलाएँभीप्रदेशमेंइसकार्यसेजुड़रहीहैं,उन्होंनेकहाकिबड़ीसंख्यामेंमहिलाएँजुड़ीहैं।
उनकेअनुसारज्यादातरलोगोंकीप्रतिक्रियाअच्छीथीलेकिनकुछकाकहनाथाकिऐसीक्लीनगालीदेकरउन्हेंगालीदेनेकीफ़ीलनहींआतीहै.
छात्रोंनेपुलिसकेसामनेकईमांगेंरखीं।
वाजपेयीकीनरमपंथीछविसंघकेबहुतकामआई.
मंत्रालयनेकहाकिचीनीपक्षद्वाराअतिक्रमणकीगतिविधियोंकाहमेशाहमारीओरसेउचितजवाबदियागयाहै।
भारतसरकारनेसुकन्यादेवयोजनाशुरूकीहैजिसमें14000रुपयेजमाकरनेपरबेटीकीउम्रके21वेंसालमें6लाखरुपयेमिलेंगे.
इसकीवजहयहहैकिआपकापसंदीदामौसमआनेतकआपकेशरीरकोरनिंगकीआदतहोजाएगीऔरआपबेहतरपरफॉर्मकरपाएंगे.
चीनकीकम्युनिस्टपार्टीकेनिशानेपरशिनजियांगकेउइगुरोंकेबादअबहेनानकेआगएहैं।
खबरोंकेमुताबिकभारतीयक्रिकेटटीममंगलवारकोबेंगलुरुपहुंचकरवहींसेधर्मशालाकेलिएउड़ानभरेगीजहांपहलावनडेमैचखेलाजानाहै।
रणदीपसुरजेवालानेकहाकिखेतीराज्यकाविषयहैतोउसपरनरेंद्रमोदीकीसरकारकानूनकैसेबनासकतीहै.
लोकसभाने10दिसंबरकोतोराज्यसभाने11दिसंबर2019कोनागरिकतासंशोधनबिलकोपासकियाथा.
बहुतजल्दआपकोखुशखबरीमिलनेवालीहै.
हालांकिदोनोंमेंलक्षणनहींहोनेकेचलतेउन्हेंघरपरहीआइसोलेटकियागयाथा.
येगानागायकरामजनमयादवनेअपलोडकियाथाऔरइसगानेकेक़रीबतीनलाखव्यूज़हैं.
दिल्लीहाईकोर्टनेकहाथाकियाचिकामेंफांसीरोकनेकाकोईआधारनहींदियागयाथाऔरनहीकोईइंडेक्स,मेमोयाकोईएफ़िडेविटइसमेंशामिलथा.
इसकेअलावारोडट्रांसपोर्टमिनिस्ट्रीनेमोटरवीइकलरूल्सकेसंशोधनमेंटू-वीलरकेपीछेरखेजानेवालेकंटेनर्सकीसहीसाइजकाभीप्रस्तावदियाहै।
सुशीलकंवरनेबीजेपीकेमहेंद्रसिंहमझेवलाको14मतोंसेहराया.
एकबारआपभीदेखेंगेतोहंसेंगे।
दरअसलएनडीएमेंबीजेपीको121सीटेंमिलीहैं,इसमेंसेबीजेपीने11सीटेंवीआईपीकोदेदीहैं.
सोशलमीडियापरतोइसवायरसकोमारनेकेइतनेफॉर्मूलेउपलब्धहैंकिगिनतीकरनामुश्किलहै.
'इसबातकीगारंटीदेताहूंकिप्रधानमंत्रीमेंयेबतानेकीहिम्मतनहींहोगी'
जहांकुछसेलेब्सघरकेकामोंमेंमशगूलहोकरअपनासमयबितारहेहैंवहीकुछऐसेभीहैंजोअपनीक्रिएटिवसाइडएक्सप्लोरकररहेहैंऔरपोएट्री,म्यूजिकजैसीकईआर्टिस्टिकचीजोंमेंमशगूलहै.
इसतरहकीघटनाएंलगातारभारत,पाकिस्तान,बांग्लादेश,उत्तरी-पश्चिमीऑस्ट्रेलिया,लालसागरकेतटीयक्षेत्रऔरकेलिफॉर्नियाकीखाड़ीमेंनज़रआरहीहैं.
असलमेंरिलायंसजियोकाजोमॉडलहैउससेभारतकीकरीब7करोड़खुदरादुकानेंअगलेदिनोंमेंवर्चस्वकेलिएजंगकेमैदानमेंबदलनेवालीहैं.
पीरमोहम्मदहालांकियहस्पष्टकरतेहैंकिइंसानोंकोसीधेदेनेसेपहलेइनकाक्लिनिकलट्रायलजरूरीहोताहैक्योंकिइसबातकीकोईगारंटीनहींहोतीहैकियहकामकरेगाकिनहीं.
इसतरहसेलोगपरेशानभीकरतेहैं.
आवेदनकीअंतिमतिथि11अप्रैलहै,जानें-कबहोगाएंट्रेसटेस्टऔरक्याहैआवेदनकातरीका.
लेकिनसवालहैकिकोरोनामरीजोंकीजांचऔरकोरोनाअस्पतालोंऔरक्वारंटीनकेंद्रोंकीहालतपरपहलेहीतमामविवादोंसेजूझरहीतृणमूलकांग्रेससरकारक्याइतनीबड़ीतादादमेंप्रवासियोंकेलौटनेपरपैदाहोनेवालीसंभावितसमस्याओंसेनिपटनेकेलिएतैयारहै?
संजयसिंहनेकहा,पुलिस8घंटेबादताहिरहुसैनकेघरमेंदाखिलहुईऔरउनकेपरिजनोंकोबचाया.
आख़िरयेएकअध्यक्षकाहीतोचुनावथा.'
नित्यप्रातःगणेशजीकोदूर्वाअर्पितकरें.
पहलेतोजोफ्राआर्चरनेअपनेपहलेओवरकीपहलीहीगेंदपरसलामीबल्लेबाज़पृथ्वीशॉकोबोल्डकियाऔरउसकेबादअजिंक्यरहाणेकोभीरोबिनउथप्पाकेहाथोंकैचकराया.
बहरहालहनीसिंहकायेगानायूट्यूबपरट्रेंडकरनाशुरूहोगयाहै.
इनअस्पतालोंकेनामकेसाथदिल्लीपुलिसकीओरसेफोननंबरभीजारीकियाहै,वहांपरतैनातलोगोंसेकिसीभीघायलकेबारेमेंजानकारीलीजासकतीहै.
बिगबॉसमेंआनेसेपहलेस्वामीओमकोईखासफेमसइंसाननहींथे,लेकिनशोपरदूसरेप्रतियोगियोंपरअपनापेशाबडालनेकेबादउन्होंनेअपनेनामकोबदनामकरलियाथा.
घरलौटनेसेपहलेऔरबादमेंऐसेसभीलोगोंकीस्क्रीनिंगहोगी,जांचहोगीकिकहींकिसीमेंकोरोनाकेलक्षणतोनहीं।
आगेकीरणनीतिक्याहोगी?
गोल्ड:कक्षा2से7के80′विद्यार्थियोंद्वाराभाषा,गणित,अंग्रेजीविषयमेंकक्षास्तरकी50′दक्षताओंकोप्राप्तकरना।
जोकोईभीहमारेसाथजुड़नाचाहताहै,उसेपहलेहमारीविचारधाराकोस्वीकारकरनाहोगा.
उन्हेंइसकादुखनहींथाकिउनकेखानेमेंदालयामांसजैसीचीजेंशामिलनहींहैं.
अबअर्जुनबिजलानीकाबयानसुनजहांएक्टरकेफैंसखुशहोंगे,वहींसिडनाजकेफैंसजरूरनिराशहोंगे.
हालांकि,नौसेनानेचेतावनीदीकिआगअबपूरीतरहसेबुझगईहैलेकिनजहाजकेअंदरउच्चतापमानऔरपर्यावरणीयप्रभावोंकेकारणआगफिरलगनेकीआशंकाहै.
राजेश्वरपचौरीकेएकपड़ोसीबतातेहैंकिघरमेंकिसीतरहकाकोईपारिवारिककलहथा,इसकीकिसीकोजानकारीनहींहै.
फिलहाल,हालातयेहैंकिगांवसेनिकलकरलोगरेलवेट्रैककेकिनारेआसरालिएहुएहैं.
मैंनेकोरोनामहामारीसेपहलेभीकहाथाकिवहांकेलोगबहुतभरोसेमंदहैं.
लेकिनअनिताअपनाबैगऔरसामानलेकरनरेंद्रकेमकानमेंआगईथी.
आगेकपिलसिब्बलनेलिखाकिमुझेलगताहैकिमानेसरमेंरुकेविधायकहरियाणाकीबीजेपीसरकारकीनजरोंमेंछुट्टियांमनारहेहैं.
इसकेअलावाकोरोनाकेलिएअलग-अलगटीमभीगठितकरदी.
अभीतकजांचमेंयेसामनेनहींआयाहैकियेलीकेजकिसवजहसेहुआ.
जबआपऑफ़िसजातेहैंतोवहाँप्रवेशकरनेपरआपकाकामकाजीदिनशुरूहोताहैऔरदफ्तरसेनिकलनेपरसमाप्त,यानिदफ्तरकेकामकीएकसीमातयहोतीहै.
पंजाबसमेतकईरज्योंकेकिसानइनक़ानूनोंकाविरोधकररहेहैं.
बतादेंकिदिसंबरमेंचीनकेहुबईप्रांतकेवुहानशहरसेकोरोनाकासंक्रमणशुरूहुआथा.
कितनेहीलोगसेल्फ़आइसोलेशनमेंहैं.
पहलेघरेलूफ्लाइट्सकीसंख्यामेंबढ़ोतरीहोतेदेखनाहोगाजोदोमहीनेकेअंतरालकेबाद25मईकोदोबाराशुरूहुईं.
इंदौरमेंप्लाज्माथेरपीसफल?
नरेंद्रमोदीजहांहिंदूवादीसंगठनराष्ट्रीयस्वयंसेवकसंघ(आरएसएस)सेनिकलेहैं,वहींट्रंपघरानेसेराजनीतिमेंपहुंचेहैं.
यहस्पष्टरूपसेस्थानीयरूपसेवायरसकेव्यापकप्रसारकासंकेतदेताहै.
दोनोंदेशोंनेसैनिकोंकीतैनातीकोबढ़ायाहै.
वहीं,मीटमार्केटमेंसन्नाटापसराहुआहै.
किसीकेअंतिमसंस्कारयाजनाज़ेमेंअधिकतम20लोगशिरकतकरसकतेहैं.
धोनीनेश्रीलंकाद्विपक्षीयवन-डेशृंखलामेंअक्टूबर-नवंबर,2005मेंतीसरेवन-डेमेंनम्बर-3परबल्लेबाज़ीकरतेहुए145गेंदोंमेंनाबाद183रनबनाये।
ऐसीसंभावनाहैकिआनेवालेकुछसमयमेंयोगकिटऔरअचारकेअलावाअन्यकईउत्पादोंकीखरीदकेंद्रीयसशस्त्रपुलिसबलोंकेलिएकेवीआईसीसेकीजाएगी.
मेरेहिसाबसेयेकहसकतेहैंकिआरबीआईज्यादासख्तीदिखासकतीथी.
इसमिशनकीकामयाबीसेकईनएआयामजुड़े.
हालांकिपिछलेदिनोंयहभीकहागयाथाकिसिंधियाउच्चसदनमेंजानेकेलिएतैयारनहींहैऔरइससेपार्टीकीचिंताएंभीबढ़गईथी।
विभागीयआंकड़ेकेमुताबिकदिल्लीमेंवर्ष2018-19मेंदोसौयूनिटकेबिजलीउपभोक्ताओंकीसंख्या26लाखथी,वहींदौसौसेचारसौयूनिटवालेउपभोक्ताओंकीसंख्या14लाखथी.
बिहार:तेजस्वीकीमांग,फिल्मसिटीकानामसुशांतसिंहराजपूत.
उनकेपाससामान्यप्रशासन,कानूनऔरन्यायपालिका,सूचनाएवंजनसंपर्कजैसेविभागहैं.
आमिरखानकोमहज6प्रतिशतलोगोंनेचुनाऔरअजयदेवगन,रणवीरसिंहवऋतिकरोशनको4प्रतिशतलोगोंनेवोटकिया.
पेट्रोल,डीजलकेदामबढ़ाकरआमलोगोंपरअनावश्यकबोझडालाके.
आरबीआईनेउन्हेंइसीजालमेंफंसालिया।
इसदिनहनुमनजीकीविधिवतपूजाकरनेसेउनकीकृपाप्राप्तहोतीहै.
साईंबाबाकेजन्मस्थानपरहुएविवादकोलेकरमुख्यमंत्रीउद्धवठाकरेनेआजबैठकबुलाईहै.
लेकिनइसीकेसाथनेपोटिज्मपरएकबारफिरबहसछिड़गईहै.
अगरसभीलड़कियांज़िंदाहैंतोवोबताएंकिजोलड़कीमधुबनीबालिकागृहसेग़ायबहुईवोकहांहै?"
यहकिसतरहकीसरकारहै.
उन्होंनेआगेकहाकिक्रॉसफायरिंगमेंतीनलोगोंकीमौतहोगईथी,इसलिएकुछलोगोंपरउनकीहत्याकामुकदमाभीचलेगा.
बतादेंकिहांगकांगमेंपिछलेसालजूनसेहीविरोधप्रदर्शनोंकासिलसिलाचलरहाहै.
सैफअलीखानकेपिताऔरतैमूरकेदादामंसूरअलीखानपटौदीनेइंग्लैंडसेपढ़ाईकीथी.
अगरइसमंचकोसमयबद्धतरीकेसेइस्तेमालकियाजाएतोसदस्यदेशअहममुद्दोंपरदूसरेमुस्लिमदेशोंकीतवज्जोलासकतेहैं.
उन्हेंचौथेस्टेजकाकैंसरहुआहैजिसकाट्रीटमेंटवेदुबईसेकरारहेहैं.
औरतमार्चकीशुरुआतकरनेवालेमुख्यसमूहसेजुड़ीएकआयोजकनेकहा,"युवानारीवादियोंकीआवाज़बुलंदकरनेकीज़रूरतपहलेसेथी.
विशेषज्ञोंकाभीकहनाहैकिभारतमेंकममृत्युदरसेपूरीकहानीकापतानहींचलताहै.
लेकिनकेजरीवालइसमामलेमेंचुपहैंक्यों?
हमसभीभाजपाकेकार्यकर्ता,नीतीशजीकेनेतृत्वमेंएनडीएकेकार्यकर्ताहरबिहारवासीकेसाथइससंकल्पकोसिद्धकरनेमेंकोईकसरबाकीनहींरखेंगे।
वहीलोगइसचीजकाभीविरोधकरतेहैं'.
नक्शेकेपासहोतेहीकामशुरूहोजाएगा.
इसदौरानमंदिरमेंतैनातचौकीदारऔरपुजारीकोचोरोंकेआनेऔरतालातोड़करचोरीकरवापसभागनेकापतानहींलगा.
इसकीजांचशुरूकरदीगईहै.
बीतेसालफ्रांसकेराष्ट्रपतिइमैनुएलमैक्रोंनेप्रधानमंत्रीनरेंद्रमोदीकोजी7शिखरसम्मेलनमेंआमंत्रितकियाथा.
वसुंधराराजेनेक्वारनटीनमेंजानेकीखबरसाझाकरतेहुएट्वीटकिया,'कुछदिनपहलेदुष्यंतऔरउनकेससुरालवालोंकेसाथमैंलखनऊमेंएकडिनरपरगईथी.
पारीकेइस13वेंओवरमें16रनबने.
देसीशराबऔरराजस्थाननिर्मितशराबकीबिक्रीकेलिएमूललाइसेंसशुल्कभीबढ़ायागयाहै.
अबएकबारफिरदोनोंपक्षबातचीतकीटेबलपरआएहैं,ऐसेमेंउम्मीदेंबरकरारहैं.
येधुरंधरहैं'गोलगप्पाब्वॉय'यशस्वीजायसवालऔरपृथ्वीशॉ.
हालांकिबीबीसीइसवीडियोकीसत्यताप्रमाणितनहींकरता.
उन्होंनेकहा,'मैंकईसालोंसेट्रांसपोर्टबिजनेसमेंहूं,लेकिनपहलीबारऐसीगंभीरसंकटकोदेखरहाहूं.'
फारूक़होटलचलातेहैं.
इनमेंसेएकशिकागोरेडियोकंपनीकीदुकानभीथी."
आने-जानेवालेहरव्यक्तिपरनजररखीजारहीहै।
केजरीवालभ्रष्टाचारमुक्तऔरविकासकेएजेंडेकेदमपरभलेहीशीलादीक्षितकेनेतृत्ववालीकांग्रेसकोमातदेनेमेंकामयाबरहेहों,लेकिनजबसामनाबीजेपीसेहुआतोउन्होंनेअपनेएजेंडेमेंसॉफ्टहिंदुत्वकोशामिलकरलियाऔरहनुमानभक्तबनगए.
जबसीएमकमलनाथसेपूछागयाकिक्याराज्यपालकेनिर्देशानुसारसोमवारकोफ्लोरटेस्टहोगातोइसपरउन्होंनेकहाकिइसबारेमेंस्पीकरफैसलालेंगे.
हमेशाहल्केभरेपेटसेहीनृत्यकरनाचाहिए।
मौजूदामॉडलकेमुकाबलेइसकीस्टाइलिंगमेंकईबदलावकिएगएहैं।
फ्लाइट्सबंदहोनेकीवजहसेसुनवाईकेलिएभारतीयअधिकारीलंदनपहुंचनेमेंअसमर्थथे.
वहींबिहारचुनावकोलेकरउत्पादविभागएवंपुलिसभीअलर्टहै.
अबप्राइवेटलैबकोटेस्टकरनेसेपहलेसरकारसेअनुमतिलेनीपड़तीहै.
आरसीपीसिंहनेबीजेपीपरहमलाकरतेहुएकहदियाकिजनतादलयूनाइटेडकभीकिसीकोधोखानहींदेतीनाहीकिसीकेखिलाफसाजिशरचतीहै.
पहलेयहजानतेहैंकि'एकराष्ट्र,एकबाज़ार'हैक्या?
बीजेपीकेमंत्रियोंऔरनेताओंकीओरसेअक्सर‘टुकड़े-टुकड़ेगैंग’जुमलेकाइस्तेमालकियाजाताहै.
दोनोंपति-पत्नीके1सालअलगरहनेकेबादऔरतलाककीअर्जीलगानेपरभीकोर्टकीतरफसेकुछवक्तऔरदियागयाथा.
मैंदिल्लीइलाजकेलिएआईथी।
अखिलेशनेघोषणाकी,''सपाकीसरकारबनेगीतोप्रसपानेताकोकैबिनेटमंत्रीभीबनादेंगे.
घर-घरजाकरस्क्रीनिंगकीगईऔरलोगोंसेसहयोगकरनेकीअपीलकीगई.
पिछले24घंटोंकेदौरानदेशमें41हजारसेअधिकनएमामलेसामनेआएहैं.
व्यर्थकेविवादोंसेबचें.
यानीहवामेंमिसाइललॉन्चकरनेवालायहफाइटलदुश्मनकेलिएसबसेज्यादाखतरनाकहै.
इसहादसेमें7लोगोंकेघायलहोनेकीसूचनाहै.
गोकलपुरीइलाकेमेंटायरमार्केटकोउपद्रवियोंनेआगकेहवालेकरदिया.
सीएमअशोकगहलोतनेकहा-बीजेपीनेताओंऔरहमारीपार्टीछोड़चुकेलोगोंकेखिलाफहरघरमेंगुस्सा।
उनकेकपड़ेवबदनसाफनहींथे।
जिलेकेनेवासापुलिसथानेमेंदोलोगोंकेखिलाफमामलादर्जकियागयाहै.
ऐसेहीट्रेंडरहेतोमुंबईमेंजल्दीहीहरदिनसबसेज्यादानएकेसरिपोर्टहोनेलगेंगे.
शंघाईएकेडमीऑफसोशलसाइंसेजकेइंस्टीट्यूटऑफइंटरनेशनलरिलेशंसकेफैलोरिसर्चहूझाइयोंगनेशनिवारकोग्लोबलटाइम्सकोबतायाकियहबैठकसकारात्मकसंकेतथीक्योंकिदोनोंपक्षगंभीरतनावोंकोसमाप्तकरनेकीकोशिशकररहेहैं.
दिल्लीकेलाजपतनगरमेंफ्रेंड्सटिकटिंगहबकेट्रैवलऑपरेटरविपिननेयहांतकदावाकियाकिएयरइंडियाटोरंटोकेलिएएकप्राइवेटविमानउड़ाएगा.
गोचरमेंचन्द्रबलजन्मकाहितकरबनारहेगा।
कोरोनावायरसकेकारणलागूराष्ट्रव्यापीलॉकडाउन(बंद)काअगलाचरणसोमवारसेशुरूहोगाऔरइसमेंलोगोंकोज्यादारियायतऔरलचीलापनदेखनेकोमिलेगा।
आइये,मिलकरफसलकादामदिलवाएं.
बतायाजारहाहैकिमृतकज्ञानीशर्मानेचारशादियांकीथीं.
नेपालकम्युनिस्टपार्टीकेचेयरमैनपुष्पकमलदहलनेरविवारशामकोअपनेगुटकीबैठकबुलाई।
कहतेहैंप्यारअंधाहोताहै.
जबतकलोगोंकोयहबातसमझमेंआती,दिल्लीमेट्रोनेछहऔरमेट्रोस्टेशन-नांगलोई,सुरजमलस्टेडियम,बदरपुर,तुगलकाबाद,उत्तमनगरपश्चिमऔरनवादास्टेशनबंदकरदिए.
बीजेपीकेदिग्गजनेतामानेजातेहैं,लेकिनइसशिवराजकैबिनेटमेंफिलहालजगहनहींपासकेहैं.
बीसीसीआईअध्यक्षसौरवगांगुलीनेपहलेहीसाफकरदियाहैकिसबसेज्यादाटेस्टमैचखेलनेवालेखिलाड़ीकोहीमुख्यचयनकर्ताबनायाजाएगा.
केजरीवालकीपार्टीरैलीऔरधरनाप्रदर्शनोंसेउभरीपार्टीहैजोसाफ़-सुथरीराजनीतिकेवादेकेसाथ2012कोअस्तित्वमेंआईथी.
एमएसपीऔरएपीएमसीकोखत्मनहींकियाजारहाहै.
गोरखपुरकीनगरसीटसेबीजेपीविधायकडॉ.
क़रीबतीसलोगफ़र्शपरथे.
यहनियमवास्तवमेंहैंभी?
जबकिराजस्थानमेंकोरोनाकीरोकथामकेलिएपहलेसेहीकंटेनमेंटप्लानलागूहै.
इसमंदिरकोबनानेकेलिएइमरानखानसरकार10करोड़रुपयेदेरहीहै.
ऐसेमेंप्रधानमंत्रीमोदीअपनेसंबोधनमेंकिसीरिलीफपैकेजकीघोषणाभीकरसकतेहैं।
आरोपीकीपहचानमहावीरतकअलियाजनकुलकेरूपमेंहुईहै.
क्याहैमेराज-1ड्रोन?
डॉक्टर्सकाकहनाहैकिखान-पानकीआदतोंऔरटाइप-2डायबिटीजकेबीचगहरासंबंधहै.
कानपुरआईआईटीमेंभीसीएएकेखिलाफहुएप्रदर्शनमेंइसीनज्मकाइस्तेमालकियागया,जिसपरएंटीहिंदूहोनेकोलेकरजांचबैठादीहै.
क्रिकेटऑस्ट्रेलिया(सीए)केअंतरिममुख्यकार्यकारीअधिकारी(सीईओ)निकहोकलेनेकहाकिअगरटी20विश्वकपकेलिए15टीमोंकोदेशमेंप्रवेशकीअनुमतिदीजासकतीहै,तोप्रशंसकोंकोभीस्टेडियममेंलाइवमैचदेखनेसेरोकानहींजाएगा.
ज्यादासेज़्यादालोगोंकोअपनेप्लैटफ़ॉर्मपरलानेकेलिएकंपनीनेइसऑफ़रकाऐलानकियाहै.
विगतदिनोंलगभगएकपखवाड़ाहमेंअखिलभारतीयआयुर्विज्ञानसंस्थान(एम्स)मेंगुज़ारनापड़ा।
तभीवोदेखताहैकिउससुअरकेशरीरमेउसकेबाणकेअलावाएकऔरबाणहै,तभीवहांएकशिकारीआताहैजोकहताहैवोजंगलीसुअरउसकाशिकारहै.
हालाँकि,ऐसेसमयमेंबॉलीवुडकेबड़ेस्टार,जिनमेंसलमानकाफीआगेहैं;जनसामान्यकेसाथ-साथफिल्मजगतसेजुड़ेलोगोंकीमददकोआगेआरहेहैं।
जाहिरहैअरविंदकेजरीवालनेदिल्लीचुनावकेदौरानएमसीडीकेकामकाजऔरदिल्लीसरकारकेकामकाजकीतुलनाकरतेहुएबीजेपीपरकड़ाहमलाकियाथा.
अधिकारियोंनेबतायाकिअटैचकीगईसंपत्तियोंमें7अचलसंपत्तियांऔरबैंकखातोंमेंजमाशेषराशिशामिलहैं.
जम्मूऔरकश्मीरअलगथिएटरहोनाचाहिएजिसमेंआईबी(इंटरनेशनलबाउंड्री)पार्टभीहो.
जिसकेचलतेअबमुझेलगाकिलोगोंकोकुछसवालोंकेजवाबदिएजानेजरूरीहैं.
अमेरिकीराष्ट्रपतिचुनावकीगहमागहमीकेबीचकुख्यातआतंकीओसामाबिनलादेनकीभतीजीनेबड़ाबयानदियाहै।
ऐपहमेशाकेलिएडिलीटहोनेसेपहलेयूजर्सकोउनकेवीडियोज,पर्सनलइनफॉर्मेशन,चैटहिस्ट्रीऔरफेवरेटलिस्टकोडाउनलोडकरनेकामौकादियाजाएगा.
पैसानदेनेपरआरोपीजानसेमारनेकीधमकीदेरहाथा.
बीजेपीकार्यकर्ताओंकेहंगामाकरनेपरपुलिसनेलाठीचार्जकरतेहुएदौड़ा-दौड़ाकरपीटा.
इसकेबाद26/3/2018कोफील्डअफसरकीइंस्पेक्शनरिपोर्टलीगईथी.
उन्होंनेकहा,'हमनेलोगोंकोपर्याप्तअनाज,गैससिलिंडर,किसानोंकोरकमदेनेकीकोशिशकीहै.
साल2010सेलेकरअबतकवहचौथीऐसीमहिलाहैंजिन्हेंसाहित्यकानोबेलपुस्कारदियागयाहै.
बड़ेशहरोंकेबाहरज़्यादातरवकीलोंकोखानेकेलालेपड़रहेहैं.
चीनसेजारीअधिकांशबयानोंमेंअमेरिकाकीविस्तारवादीमहत्वाकांक्षाओंकीआलोचनाकीजातीथी.
वहकहतेहैंकिजोउनकेसाथहुआ,वहीतोगानेमेंहै।
इसकेबादजबसर्जिकलस्ट्राइककरपुलवामाकाबदलालियागयाथा,तबकैसेकांग्रेससमेतज्यादातरविपक्षीदलोंनेसर्जिकलस्ट्राइककासबूतमांगाथा।
बुधवारकोइटावाऔरमेरठसबसेठंडेस्थानरहे.
यहशख्ससबसेपहलेकोरोनावायरससंक्रमणकाशिकारहुआ.
सीबीआईकीटीमआजपीड़िताकेपरिवारकेतीनसदस्योंसेपूछताछकरेगी.
प्रोफ़ेसरइवासाकीकहतीहैंकिक़रीबतीसफ़ीसदलोगोंमेंवायरससेलड़नेकीएंटीबॉडीनहींबनती.
गंभीरनेकहाकिस्टोक्सकोलीडरबननेकेलिएकिसीतमगेकीजरूरतनहींहै.
इससेनजदीकीपोलिंगबूथ,वहांवोटरोंकीसंख्याऔरकितनेलोगवोटडालचुकेहैं,इसकापताचलेगा।
इसतरहसेपाकिस्तानकी29सदस्यीयटीममेंसंक्रमितखिलाड़ियोंकीसंख्याअबकुल10होगईहै।
गुलाबऑइल्सएंडफूडइंडस्ट्रीजकेडायरेक्टरश्रीदिशितनाथवानीकाकहनाहैकि,"ग्राउंडनटऑइलउननेचुरलऑइल्समेंसेहैजिन्हेंभारतमेंहीनिकालाजाताहै.
फ़िल्मस्लमडॉगमिलियनेयरमेंभीनिर्देशकडैनीबॉयलकिसीऔरकोलेनाचाहतेथेलेकिनफिरयेफ़िल्ममुझेमिली.
टूर्नामेंटमेंडार्विनप्रीमियरग्रेडकेसातक्लबऔरएकआमंत्रणएकादशहोगी,जिसमेंनॉर्दर्नटेरिटरीकीएशियाकपप्रतियोगिताकेसर्वश्रेष्ठखिलाड़ीहोंगे.
उन्होंनेकहाकिअगलेकुछदिनोंमेंटेस्टिंगकेकईसेंटरखुलजाएंगे.
उन्हेंलगताहैकिइसमुबारकमहीनेमेंमस्जिदनहींगएतोगुनाहहोगा.
हालांकि,सवालइसपरभीखड़ेहोरहेहैंकिजबअभीदिल्लीपुलिसकेद्वाराइसमामलेकीजांचचलहीरहीहै,तोफिरइसतरहकोईकेंद्रीयमंत्रीकिसकिसीभीसंगठनकोक्लीनचिटकैसेदेसकतेहैं.
दीपिकानेकहाकिवहसागरकैंपकेशोविक्रमबेतालकाहिस्सारहचुकीथींऔरइसशोकीशूटिंगरामानंदसागरकेबंगलेपरहीहुआकरतीथी.
उनकाजीवनएकसाधारणबच्चेसेअलगथा.
आपकीराशिसेपंचमभावकीराशिमेंसूर्यग्रहणकाघटितहोनाआपकेखर्चोंकोबढ़ानेवालासाबितहोगा.
मजदूरोंकेशवगांवपहुंचेतोपरिजनोंकीपथराईआंखोंसेफिरआंसूफूटपड़े.
अबइसस्थितिमेंपार्टीकोकैसेआगेबढ़ायाजाया,कैसेआंतरिकविवादकोखत्मकियाजाए,येमहत्वपूर्णहै.
फेसबुककायेभीकहनाथाकिउसनेबिनाकिसीराजनीतिकदबावकेलोगोंकोअपनीअभिव्यक्तिप्रकटकरनेकामाध्यमभीदियाहै.
लेकिनजंगकेकारणसबसेबुरीतरहप्रभावितहोनेवालोंमेंआमनागरिकहैं.
वैश्विकलॉकडाउनकेकारणभारतीयदवानिर्माताकंपनियोंनेसरकारसेइसदवाकेलिएकच्चेमालकोएयरलिफ्टकरमंगानेकीमांगकीहै।
सूचनामिलनेकेबादमौकेपरपहुंचीपुलिसनेशवकोकब्जेमेंलेकरपोस्टमार्टमकेलिएअस्पतालभेजाऔरमामलेकीजांचमेंजुटगई.
हाड़कंपादेनेवालीठंडकेचलतेदिनढलनेकेबादलोगघरोंकेअंदरदुबकजातेहैं.
येएकपब्लिसिटीस्टंटजैसाथा.
राममन्दिरकाआन्दोलनभारतकीराजनीतिमेंकईमोड़औरबदलावलानेकागवाहरहाहै।
इनआतंकियोंसेकड़ीपूछताछकीगयीहैऔरजानकारीलीजारहीहै।
टीमइंडियाकेगेंदबाजमोहम्मदशमीनेपिछलेसालआजहीकेदिनवर्ल्डकप2019टूर्नामेंटमेंहैट्रिकलीथी.
इसदौरानअरविंदकेजरीवालऔरउनकीपार्टीनेइनप्रदर्शनोंसेदूरीबनाएरखीहै.
उत्तरप्रदेशमेंदेवरियामें9लोगोंकेअलावाप्रयागराजमें6,अंबेडकरनगरमें3,बाराबंकीमें2औरकुशीनगर,फतेहपुर,उन्नावऔरबलरामपुरमें1-1कीमौतहुईथी.
अहमदाबादमेंरहनेवालेअरहमकेमाता-पिताओमतलसानियापेशेसेसॉफ्टवेयरइंजीनियरहैऔरउनकीपत्नीतृप्तितलसानियालेक्चररऔरइंजीनियरहैं.
लेकिनएमपीपुलिसकेसहयोगसेयूपीपुलिसकोकोर्टमेंरिपोर्टनहींदेनीपड़ी.
येखराबबातहै.
उप-राज्यपालनेमिलनेकावक़्तनहींदियातोकेजरीवालउनकेऑफ़िसमेंहीधरनेपरबैठगए.
त्रिपाठीकहतेहैंकियहलगभगतयहैकिभविष्यकेमानवकासिरबड़ाहोगा.
रिजल्टकेलिएनीचेदिएगएडायरेक्टलिंकपरक्लिककरें.
कानपुरमेंकोरोनावायरसकेकुल173एक्टिवकेसहैं.
बिहारमेंअबतककोरोनावायरसकाकोईमामलासामनेनहींआयाहै,लेकिनएहतियातनबिहारसरकारअलर्टमोडपरहै.
उत्तराखंडकेमुख्यमंत्रीत्रिवेंद्रसिंहरावतकेडॉक्टरकीरिपोर्टपॉजिटिवआईहै.
फिरसौम्यानेखुदबयानदेकरबतायाकिवेबिगबॉसमेंनहींजारहीहैं.
यानीकुल121सदस्यहैं.
आपसबसेमेरीगुज़ारिशहै-ज्यादाटेस्टिंगकेलिएआवाजउठाइए.’
मुरादाबादपुलिसकोभीहमारेद्वारासूचितकियागयाहै.
केंद्रीयगृहमंत्रीअमितशाहनेमंगलवारकोदिल्लीकेपुलिसकमिश्नरएसएनश्रीवास्तवसेकहाहैकिवेडॉक्टरोंकीसुरक्षासुनिश्चितकरें।
एक्टरसुशांतसिंहराजपूतकीअचानकहुईमौतकेबादबॉलीवुडप्रोड्यूसरकरणजौहरलगातारट्रोलहोरहेहैं.
इसमेंसेक्सवर्करऔरपोर्नस्टारकीभूमिकानिभनेवालीइमिलीमेयाडनेअधिकारियोंकोबतायाकिउनकेकुछनग्नदृश्यदबरहेहैं.
जानें-दसवींकीउत्तरपुस्तिकाओंकेमूल्यांकनकोलेकरबोर्डकीतैयारी.
हालमेंउन्होंनेकहाथाकिबीजेपीहिटलरजैसारवैयाअपनारहीहै।
मेंअर्जीदाखिलकरबहुविवाहकोगैरसंवैधानिकघोषितकरनेकेलिएगुहारलगाईगईहै।
संतोंकाकहनाहै-जातनपूछोसाधुकी,पूछलीजिएज्ञान.
कौनहोंगेबड़ेपर्देकेराम-सीता-रावण?
लाहौरहाईकोर्टनेअपनेफैसलेमेंकहाहैकिकिसीआरोपीकीगैरमौजूदगीमेंउसपरकेसचलानाइस्लामऔरइंसानीनियमोंकेखिलाफहै.
इसगीतमेंकहागयाहैकिनागरिकतासंशोधनक़ानूनऔरराष्ट्रीयनागरिकतारजिस्टरकेख़िलाफ़जारीप्रदर्शनभारतकोतोड़रहेहैं.
जबयहखबरसामनेआईकिभारतकेबिनाईरानअकेलेहीचाबहारजाहेदानरेललिंकप्रोजेक्टकेकामकोपूराकरेगा,तोईरानकेरेलमंत्रीनेसाफकहाथाकिभारतऔरईरानइसप्रोजेक्टपरसहयोगजारीरखेंगे.
इसीकारणरिटदाखिलकीगईहै।
एसएनसुब्रमणयननेकहाकिइसपूरेकाममेंकम-से-कमचारसेपांचसाललगेंगे.
पंजाबकेबटालामेंस्थानीयअकालीनेताकीगोलीमारकरहत्याकरदीगई.
कंपनीलगातारइसमेंनएफ़ीचर्सदेतीरहतीहै.
क्रिसिलनेमाननाहैकिपिछले69वर्षोंकेआंकड़ोंकोदेखेंतोदेशमेंकेवलतीनबारसाल1958,1966और1980मेंमंदीआईथी.
क्यासर्दियांआनेपरकोरोनावायरसकाऔरभयानकरूपदेखनेकोमिलेगा?
इन्हींस्वयंसेवकोंकेदमपरकेजरीवालने2013मेंदिल्लीविधानसभाचुनावलड़ा.
इसतनावकेबादसेहीभारतमेंचीनविरोधीभावनाएंउफानपरहैं.
मेरेकेसमेंमैंअपनीउम्रकेचलतेथोड़ाचिंतितथालेकिनअबमैंबिल्कुलठीकहूंऔरलोगोंकोभीसकारात्मकरहनेकीसलाहदूंगा.
इसचरणकेपहलेदिनयानीसोमवारकोभारतीयशेयरबाजारमेंरौनकदेखनेकोमिली.
देखिएकिसानपंचायत.
दरअसल,सचिनपायलटऔरउनके18समर्थकविधायककांग्रेसकेविधायकदलकीबैठकमेंशामिलनहींहुएथे,जिसकेलिएपार्टीनेव्हिपजारीकररखाथा.
आठबजतेबजतेचेतावनीउठालीगईऔररेडियोकार्यक्रमफिरसेशुरूहोगए.
देशमेंकोरोनाकेकुलमरीज़ोंकीसंख्या1लाख12हज़ारपारहै.
महिलाएंचाहतीहैंकिउनकापार्टनरबहुतसरलस्वभावकाहो.
मौसमविभागकेमुताबिकदिल्लीमें23अगस्ततकबादलोंकीआवाजाहीऔरहल्की-फुल्कीबारिशहोतीरहेगी.
मरीज़ोंसेलिएगएइसवायरसकेसैंपलकीजांचप्रयोगशालामेंकीगईहै.
इसकेबाद10जुलाई2020कोरेलवेनेएकआदेशजारीकरइसबातकीजानकारीदीकिउसनेरेलवेनेटवर्ककोबेहतरबनानेकेलिएइनसुझावोंमेंसे20कीपहचानकीहै.
शुक्रवारकोजांचटीममुंबईपहुंचचुकीहै।
साथहीसातलोगोंकेमौतकीभीपुष्टिहोचुकीहै.
लेकिनदोनोंहीवैज्ञानिकमानतेहैंकिकोरोनावायरसकोसमझनेकेलिएऔरशोधकीज़रूरतहै.
शामलीकेबादवोअपनीजगहबदलनेकासोचरहाथा.
क्याभारतकाकोरोनासेरिकवरीरेटवाकईहैउम्मीदकीकिरण?
राजस्थानकेअलवरकेगीतानंदशिशुअस्पतालमेंआगलगनेकीघटनापरस्वास्थ्यमंत्रीडॉरघुशर्मानेबयानदियाहै.
फाइनलमेंअर्जेंटीनानेबेल्जियमको4-2सेहराकरस्वर्णपदकजीताजबकिनीदरलैंड्सनेजर्मनीकोपरास्तकरकांस्यपदकपाया।
आस्कदएक्सपर्टलाइफलाइनकाइस्तेमालकियागया.
मार्चऔरअप्रैलकीसैलरीकिसीतरहसेकर्मचारियोंकोदेदीगई.
नजरउतारनेकेदौरानदोनोंनेएकदूसरेकेहाथथामेहुएहैंऔरदोनोंएकदूसरेकीआंखोंमेंदेखरहेहैं.
लेकिनइसदौरानआतंकियोंने3सिविलियंसकोमारदिया,एकहेडकॉन्स्टेबलकीभीहत्याकीऔरएककॉन्स्टेबलकोकिडनैपकिया।
बतादेंकिबदमाशसाधुगिरीबड़हराथानामेंलूटकांडकाफरारआरोपीहै.
संभावनाजताईगईथीकिइसेशिनजियांगकेकैंपोमेंकैदउइगरोंनेतैयारकियाथा।
गौरतलबहैकिगलवानघाटीमेंसोमवारकीरातभारतऔरचीनकेसैनिकोंमेंहिंसकझड़पहुईथी.
जब1918मेंस्पैनिशफ्लूआयाथा,उसवक्तसिल्विया7सालकीथीं।
नेसोमवारकोचौथीबारमध्यप्रदेशकेमुख्यमंत्रीपदकीशपथली।
आपकेसौम्यस्वभावकेफलस्वरूपजहांभीजाएंगेचाहनेवालोंकीभीड़बढ़ेगी.
जेएनयूमेंआजहुईहिंसाइसडरकोदिखातीहै.
पड़ोसीदेशनेपालमेंलगातारराजनीतिकहलचलबढ़तीजारहीहै.
आख़िरक्योंकिसीकिसानकोअपनीफ़सलबेचनेकेलिएकॉरपोरेटपरनिर्भरहोनाचाहिए?"
भोपालके50सेअधिकइलाकोंमेंयहअभियानचलायाजारहाहै.
उनकीऔरमीराराजपूतकीवर्कआउटकीवीडियोवायरलहोतीरहतीहैं.
यहघटनागुरुवारशामकीहै.
कोलाजकेऊपरलिखाहै,“शाहरुखखानराममंदिरनिर्माणकेलिएमंदिरट्रस्टको5करोड़रुपयेकादानकरेंगे.”
पश्चिमीविक्षोभकेकारणदक्षिणीकश्मीरकेऊपरीइलाकोंमेंभारीबर्फबारीहुईहै.
शाहीनबाग़केआंदोलनकीवजहसेउसकेपीछेहटनेकासवालभीनहींहै.
हमेंऔरकरनेकीज़रूरतहैऔरहमइसकोलेकरगंभीरहैं."
येसबैंककोमार्चकीतिमाहीमें2,629करोड़रुपयेकानेटप्रॉफिटहुआहै.
कलबजटपेशकियाजाएगा.
कोरोनावायरससेकुल1,306लोगजानगंवाचुकेहैं.
भारतप्रशासितकश्मीरकेउरीसेक्टरकेएकगाँवचुरांदामेंउदासीपसरीहुईहै.
कानपुरमेंवेएकबालूसेभरेट्रकपरसवारहोगयेजोअचानकअनियंत्रितहोकरपलटगया।
आसमानऔरअबपानी!
लॉकडाउनकेउल्लंघनकीखबरेंलगातारआरहीहैं.
उन्होंनेकहाकिडेविडहेडलीनेअपनेबयानमेंकहाथाकिवहतहव्वुरहुसैनकाएजेंटथा.
ऐसेमेंफोनकीबैटरीकोबचानाबहुतजरूरीहोताहै.
मुख्यमंत्रीबननेकेबादयोगीआदित्यनाथनेफैजाबादकानामबदलकरअयोध्यारखाऔरअबदुनियाकीसबसेऊंचीभगवानरामकीप्रतिमालगाएजानेकीतैयारीहै।
इसीदौरानदोबाइकसवारोंकोजबपुलिसनेरोकातोवहांकेलोगोंनेहंगामाकरदोनोंबाइकसवारोंकोछुड़ालिया.
राजस्थानकेबूंदीजिलेमेंएकबसबुधवारकोनदीमेंगिरगई.
चयनितउम्मीदवारोंकावेतनमान33800रुपयेहोगा.
नाकऔरगलेकेज़्यादास्वाबटेस्टकीवजहसेवायरसकाज़्यादापताचलाहै.
स्पिनमेंराशिदखानसेनिपटनादिल्लीकेलिएकठिनचुनौतीहै.
क्योंकियुवाऔरग़ैर-शादीशुदामहिलाकोसेक्सग़ुलामकेतौरपरअच्छेदामोंमेंबेचाजासकताथा.
इसकेसाथहीमुंबईमेंअबकोरोनामरीजोंकीसंख्या65329होचुकीहै.
वहींअन्यको06-10सीटेंमिलनेकाअनुमानजतायाजारहाहै.
ओवैसीकाअसरसीमांचलकीराजनीतिमेंसाफदिखरहाहै.
येप्रस्तावबुधवारकोसंसदकेपटलपररखेजारहेहैंजिनपर30जनवरीकोमतडालेजाएंगे.
बीतेकुछसप्ताहमेंकोरोनावायरसकेएकनएम्यूटेटेडवेरिएंटकेकारणब्रिटेनमेंसंक्रमणकेमामलोंमेंतेज़ीदेखीगईहै.
वहींदिल्लीमेंरविवारसुबहबारिशहुई.
अजयकुमारकहतेहैं,''लालूकीजोबीजेपीविरोधीराजनीतिहैउसकेसामनेकोईटिकनहींपाताहै.
ज्यादातरदेशोंमेंप्रशासनकीतरफसेपूरीतरहसेलॉकडाउनयानीबंदीकीजारहीहै.
इसकीड्यूटीअस्पतालकेवाटरवर्क्समेंलगीथी.
वल्लभाईकथीरियानेइसचिपकोलेकरघोषणाकीऔरकहा,"यहएकरेडिएशनचिपहैजिसेमोबाइलमेंरेडिएशनकमकरनेकेलिएइस्तेमालकियाजासकताहै."
स्मृतिईरानीनेवाराणसीमेंकमिश्नरीसभागारमेंहुईप्रेसवार्ताकेदौरानकहाकिपीड़िताकेसाथजोघटाउसपरटीआरपीकीरोटीनासेकेंतोउसलड़कीकेसाथन्यायहोगाऔरतभीउसकासम्मानभीहोगा.
कन्हैयाकुमारकेखिलाफराजद्रोहकेसचलानेकीमंजूरीदेनेकेबाददिल्लीसरकारकोविपक्षकीआलोचनाझेलनीपड़रहीहै.
असलमेंछत्तीसगढ़मेंकांग्रेसपार्टीशराबबंदीकोलेकरलगातारआवाज़उठातीरहीहै.
अबअगरयूएईसुरक्षितनहींहैतोभारतमेंकैसेहोआयोजन?
वहीं,विदेशसेआनेवालेयात्रियोंकीएयरपोर्टपरथर्मलस्क्रीनिंगकीजारहीहै।
इसबैठकमेंगृहमंत्रीअमितशाह,राष्ट्रीयसुरक्षासलाहकारअजीतडोवलऔरविदेशसचिवकेअलावाटॉपखुफियाअधिकारीशामिलहुए।
घायलयुवककोफरीदाबादकेलिएरेफरकरदियाहैऔरउसकीभीहालतनाजुकबताईजारहीहै.
वोइसक्षेत्रकोचीज़ेंबेचताहै.
लेकिनइतनेपरभीइमरानखाननेकहाहैकिउनकीसरकारपूरीकौम(पाकिस्तानीलोग)एकसाथमिलकरभारतीयसाज़िशकोनाकामकरेगी।
साथही1दिसंबरसेमास्कनपहननेयासामाजिकदूरीकापालननकरनेपरजुर्मानादोगुनाकरदियाजाएगा.
इसकेअलावास्टार्सअपनेहिसाबसेलोगोंकीमददभीकररहेहैं.
कोरोनावायरस:आरोग्यसेतुऐपकेबारेमेंयेजानतेहैंआप?
चीनऔरईरानमिलकरहथियारोंकानिर्माणकरेंगेऔरएक-दूसरेसेख़ुफ़ियाजानकारियांभीसाझाकरेंगे.
भाभीबाहरदोआदमीमरेपड़ेहैं.
मीटिंग्सहोतीहैं.
मतलब20सालसत्तामेंरहनेकेबादउनकेकुछनिजीहितहैं,दोस्तहैं,एकसिस्टमहैउनका.
समाचारएजेंसीएएनआईनेचौधरीकेहवालेसेलिखाहै,"यहयानीसोशलमीडियाछोड़नामोदीजीकीनईचालहैताकिवोदेशकाध्यानज़रूरीमुद्दोंसेहटासकें."
लेकिन,25मार्चसेलॉकडाउनशुरूहोगयाऔरमंदिरबंदहोगया।
यूनाइटेडकिंगडमफाइजरकीवैक्सीनकोरोलआउटकरनेवालादुनियाकापहलादेशहै.
जुलाई2018सेनवंबर2018तकपाकिस्ताननेजिम्बाब्वेऔरफिरऑस्ट्रेलियाकोदोबारहरायाथा।
गिरफ्तारीकेबादकोर्टनेएक्टररागिनीद्विवेदीको3दिनकीपुलिसकस्टडीमेंभेजदियाथा,जहांवीडियोकॉन्फ्रेंसिंगकेजरिएकोर्टमेंउनकीपेशीहुईथी.
वहअपनीखूबसूरततस्वीरेंशेयरकरतीरहतीहैं।
’’हालांकि,एचपीसीएलकेचेयरमैननेलॉकडाउनआगेबढ़ानेकीस्थितिमेंईंधनकानिर्यातकरकेनुकसानकीभरपाईकाभरोसाजताया.
परिवहननिगमद्वारासंचालितसभीबसोंकोनियमितरूपसेसैनिटाइजकियाजाए,लेकिनसोमवारकोफिरएकबड़ाहादसाहोगया.
मीडियामेंछंटनीकोलेकरएकअफवाहकलसेकईवॉट्सऐपग्रुपपरशेयरहुई.
कांग्रेसकेकार्यकर्ताआगरामेंराजस्थानकीसीमापरघरनेपरबैठगए.
ज्योतिषिकहतेहैंकिग्रहणकालकीअवधिमेंतमामसमस्याओंसेनिजातपानेकेलिएकुछखासमंत्रोंकेउच्चारणकियाजासकताहै.
पुलिसनेदुर्घटनावशमौतकामामलादर्जकरलियाहै.
पाकिस्तानकोभारतकीकड़ीआलोचनाकासामनाकरनापड़रहाथाजिसकीवजहसेदोपरमाणुशक्तियोंकेबीचयुद्धकामाहौलबनरहाथा.
आजकलसमलैंगिकरिश्तोंपरफिल्मेंबनानाभलेहीकोईबड़ीबातनहींरहगईमगरएकसमयऐसाथाजबऐसेविषयोंपरफिल्मेंबनानेकेबारेमेंकोईसोचताभीनहींथा.
आपकोबतादेंकिकोरोनाकेखिलाफलड़ाईमेंडॉक्टर,नर्सऔरपुलिसकर्मीदिनरातमेहनतकररहेहैं.
इसमेंपताचलताहैकिआपकेशरीरमेंबीमारीसेलड़नेकेलिएएंटीबॉडीबनीथींयानहीं.
इससेपहलेपाकिस्तानकेविदेशमंत्रालयनेइस्लामाबादमेंभारतीयउच्चायुक्तकोजानकारीदीथीकिपाकिस्तानकुछमछुआरोंकोरिहाकरेगा.
ऐपपॉर्नोग्राफ़ी,भड़काऊबातेंकरनेवालेअकाउंटोंकोबैनकरताहैमगरजिसकॉन्टेंटकोवहअपनेदिशानिर्देशोंकाउल्लंघनकरतापाताहै,उसकीपहुंचकोसीमितकरदेताहै.
इसमेंलगभगआधाहिस्सासीएनजीगाड़ियोंकाहोगा।
समझौतेमेंमहिलाओंकीआजादीकाकोईजिक्रनहींहै।
इसकैटिगरीमेंपुलिसवालेएवंअन्यकर्मीआएंगे।
कैसेविकासदुबेकानपुरमें8पुलिसवालोंकाखूनकरकेहरियाणाकेफरीदाबादतकपहुंचगया.
गृहमंत्रीअमितशाहपूर्वमेंकहचुकेहैंकिजबसमयआएगातोयूनिफॉर्मसिविलकोडपरविधायीकार्रवाईकीजाएगी.
लेकिनअभीभीकुछलोगइसतरहकीबातेंकररहेहैंकिजिनकादिमागकमज़ोरहोताहै,वेलोगआत्महत्याकरतेहैं।
इसमामलेमेंपुलिसलगातारछापेमारीऔरपूछताछकररहीहै,ताकिगिरोहकेदूर-दूरतककेसदस्योंकोदबोचाजासके।
इसजगहपरगुरुनानकनेअपनेजीवनकेअंतिमवर्षबिताएथे.
कांग्रेसनेताडॉक्टररागिनीनायकनेफ़ैसलेपरट्वीटकिया.
गहलोतसरकारनेशनिवारकोविधानसभाकाविशेषसत्रबुलायाथा.
ऐसासमयजबयहकरनाआसाननहींथा.
इसहत्याकोछिपानेकेलिएबच्चेकेरिश्तेदारनेशवकोभूसेमेंदबादियाथा।
उन्होंनेकहाकिउन्हेंभारतीयलोगोंऔरपीएममोदीकासमर्थनप्राप्तहै।
उनकेपितामुस्लिमहैं,मांहिंदूहैं.
प्राइमरीकैमरा12मेगापिक्सलकाहै,जबकि13मेगापिक्सलकादूसराकैमराहै.
उन्होंनेपुलिसकीइसकार्रवाईकोतुष्टिकरणकीनीतिबतातेहुएहेमंतसोरेनसरकारकीआलोचनाकीहै.
इसप्रोमोमेंअनारकलीयानीसोनारिकाभदोरियादीवारपरलटकीनजरआतीहैं.
दिल्लीमेंकरीब80इलाकोंकोसंवेदनशीलघोषितकियागयाहै.
लेकिनबादमेंउन्हेंडरायाजानेलगा.
कौन-कौनसुशांतकेफार्महाउसपरआतेथेऔरयहांक्याहोताथा,एनसीबीइनसबकेजवाबढूंढरहीहै.
इनसेलोंमेंग्राहकोंकोअलग-अलगप्राइसरेंजकेस्मार्टफोन्सपरडील्सऔरडिस्काउंटदिएजारहेहैं.
हालांकिपुलिसनेआरोपीकोफौरनदबोचलिया.
समझौतेकेमुताबिकइसराइलवेस्टबैंककेकुछइलाकोंकेविलयकीअपनीयोजनाटालदेगा.
तुषारगांधीनेकहाकिनागरिकतासंशोधनकानूनपहलाऐसाकानूनहैजोपक्षपातपूर्णहै.
प्रिंसेसमाको2018मेंअपनेयूनिवर्सिटीफ्रेंडकोमुरोसेशादीकरनेवालीथीं.
कोरोनावायरसकेबढ़तेमामलोंसेअर्थव्यवस्थापरपड़नेवालेअसरकोलेकरग्लोबलरेटिंगएजेंसीएसऐंडपीनेसोमवारकोअगलेवित्तवर्षकेलिएभारतकेआर्थिकविकासदरअनुमानको6.5फीसदीसेघटाकर5.2फीसदीकरदिया।
वोइनदिनोंएकऑनलाइनग्रोसरीस्टोरकीतरफ़सेदक्षिणदिल्लीकेघरोंमेंग्रोसरीपहुंचातेहैं.
यहींवजहहैकिउन्हेंस्ट्रीटडांसर,जिसमेंपूरीिफल्महीडांसपरकेंद्रितहै,उसमेंनोराकोअभिनयकेसाथ-साथडांसपरफॉर्मकरनेकेभीशानदारमौकेदियेहैं।
दिल्लीसरकारनेदुकानें,ट्रांसपोर्टऔरपार्ककुछशर्तोंकेसाथखोलदिएहैं.
जबकिरचनात्मकसोचहमेंहमारीआत्मासेमिलतीहै.
'ऐसीकार्रवाईसेजम्मूकश्मीरमेंहालातनहींहोंगेसामान्य'
यहांजानेंइनदोनोंकीखासबातें.
मेंफिरसेबगावतहोगईहै।
वनडेसीरीजमेंविराटको3बारकियाआउट,टेस्टमेंभीकरेंगेकमाल?
क्याहैऑपरेशनकीनस्वॉर्ड,जिससेदहशतमेंहैचीन?
बिहारमेंपिछलेविधानसभाचुनावमेंबीजेपीकेअकेलेलड़नेपरहारजानेयामहाराष्ट्रमेंपार्टीकेअकेलेपड़जानेजैसेउदाहरणोंकेजवाबमेंअखिलेशनेकहा,"उत्तरप्रदेशकीतुलनाकिसीअन्यप्रदेशकेसाथनहींकीजासकती.
चीनकीनिंदाकरनेसेभारतमेंकांग्रेसकेवोटबैंकपरकोईअसरनहींपड़ताहैऔरनाहीऐतिहासिककोईलगावहै.
बीएमसीकीसत्तापरइससमयशिवसेनाकाबिजहै,जोमहाराष्ट्रकीसत्तापरकाबिजमहाविकासअघाड़ीकानेतृत्वकररहीहै.
रजिस्ट्रेशनकेलिएआधारकार्डऔरखसरा-खतौनीकीनकललेजानीहोगी.
इसीप्रकारसेसामूहिकधर्मपरिवर्तनकरनेयाकरानेकेमामलेमेंभीयहकानूनलागूहोगा.
आपसभीकोदेवदीपावलीऔरगुरुपर्वकीढेरसारीशुभकामनाएं।'
इसशादीमेंविकासदुबेमौजूदथा.
भारतसेसंबंधबिगड़नेपरनेपालकोअतीतमेंनाकाबंदीकाभीसामनाकरनापड़ाहै.
हालाँकिदेरसेअकाउंटखोलनेकेबादभी5लाखफॉलोअर्सइनकेभीहैं.
कृषिकानूनोंपरमचेविवादकोदेखतेहुएकेंद्रसरकारउसमेंथोड़ासंशोधनकरसकतीहै।
भीमाकोरेगाँवमेंदलितरैलीपरहमलेकेअगलेदिनहिंसामुंबईतकपहुंचगईथी.
ड्रग्सकेसमेंउनकानामहोनेकेबावजूदभीउनकीफैनफॉलोइंगमेंकोईकमीनहींदिखीऔरआजभीउनकेफैंसउनकोवैसेहीपसंदकरतेहै.
इसआयोगनेदलितनेताऔरप्रोफेसरजोगेन्द्रकावडे,एक्टिविस्टहर्षिलपोटदारऔरवंचितबहुजनअगाड़ीकेनेताप्रकाशआंबेडरसेभीपूछताछकीहै.
यूपीसरकारक्याकररहीथी.
देखिएबीबीसीसंवाददाताविलग्रांटकीरिपोर्ट.
तस्वीरोंकेकैप्शनमेंकाजोलनेलिखा-डरकेजिसमाहौलमेंहमइनदिनोंजीरहेहैंअबहमेंजरूरतहैखुशीकीएकगोलीकी.
चिलीकेटेलकुआनोशहरमेंनौसेनाबेसपरपहुंचनेकेबादइसकेतीनक्रूमेंबरकोरोनापॉज़िटिवपाएगए.
वैसेभीआजहुईछापेमारी,घरकीतलाशीऔरचैटहिस्ट्रीसेरियाकेड्रग्सनेटवर्ककाभांडाफूटचुकाहै.
अबराष्ट्रपतिबननेकेबादउनकेलिएयेकामऔरभीआसानहोगा.
लेकिनयेख़तप्रेमिकातककभीपहुंचेहीनहीं.
उन्होंनेकहाकिदुकानेंखुलीथींऔरअमूमनहरजगहपरट्रैफिकजामदिखा.
लेकिनभारतीयवैज्ञानिकोंकोलगताहैकिकुछस्ट्रेनऐसेभीहैं,जिनकीताकतकापूर्वानुमाननहींलगायाजासकता.
यूंतोगणितकेलिहाजसेदेखेंतोचेन्नैसुपरकिंग्सकेलिएरास्तेअभीपूरीतरहबंदनहींहुएहैं।
आईएमएनेएलोपैथयानीआधुनिकचिकित्साकोसुरक्षितरखनेकेलिए8दिसंबरकोप्रदर्शनभीकियाथा.
उत्तरप्रदेशकेऔरैयामेंएकलावारिसडार्कग्रेकलरकीफोर्डकारबरामदहुई।
मोदीजीपाकिस्तान,बांग्लादेश,अफगानिस्तानसेआएशरणार्थियोंकोनागरिकतादेनेजारहेहैंतोदलितविरोधीकेजरीवाल,राहुलगांधीइसकाविरोधकररहेहैं.
महाराष्ट्रसरकारनेदाऊदकाघरछोड़ा,कंगनाकादफ्तरतोड़ा?
लोकसभामेंकांग्रेसकेनेताअधीरनेएएनआईसेकहाकिकश्मीरभौगोलिकतौरपरहमाराहै,भावनात्मकरूपसेनहीं।
जोभीहो,लेकिनइतनातोसाफहोगयाहैकिडिसइंगेजमेंटकाजमीनपरबहुतकमदेरतकहीअसरहोगा,बशर्तेइसेबड़ेपैमानेपरअंजामनहींदियाजाए।
उनकापूरानामकमलरानीवरुणथाऔरवेयूपीविधानसभाकीसदस्यथीं.
उन्होंनेअकबरकोअक्षयकुमारकीफिल्मखिलाड़ी,कीफिल्मसोल्जरमेंअसिस्टकियाथा.
लवजिहादकेखिलाफअबयूपीमेंसरकारएक्शनमेंआगईहै.
हालांकिराघोपुरसेतेजस्वीविजेताहैं.
राजस्थानविधानसभाअध्यक्षजीकोजन्मदिवसकीहार्दिकबधाईएवंशुभकामनाएं।
इससेपहलेराहुलगांधीभीइसमसलेपरसरकारकोघेरचुकेहैं.
देशमेंशुक्रवारकोकोरोनासंक्रमणकेकुलमामले46लाखकेपारपहुंचगएहैं.
उन्होंनेकानूनमंत्रीपरपांचसवालभीदागदिएऔरकहाकिहमारेसवालोंकावोदेशकोजवाबदें.
बतादेंकिअमेरिकामेंअश्वेतसमुदायकेखिलाफहिंसाकीघटनाएंअमेरिकीचुनावमेंअहममुद्दाहै.
इसकेबादअबदोषीमुकेशनेराष्ट्रपतिरामनाथकोविंदकेसामनेदयायाचिकालगाईहै,जिसमेंउसनेफांसीसेराहतमिलनेकीमांगकीहै.
चेकिंगअभियानकेदौरान6,09,60,384रुपयेकाशमनशुल्कवसूलकियागया।
किस्मतकनेक्शनमेंआजहमबताएंगेकिकैसेआपअपनेरसोईकेमसालोंसेग्रहोंकीदशापरिवर्तितकरसकतेहैं.
वोकहतेहैं,"यहकोयलाबेहदहल्काहै,पानीमेंमिलजाताहैऔरलहरोंकेज़रिएगोवाकेसमुद्रीकिनारोंपरफैलजाताहै.
तोवहींकुछलोगयेभीकहतेहैंकिबारबारतुम्हारीआवाजसुनकरइरिटेटहोगएहैं.
ऑस्ट्रेलियानेटॉसजीतकरबल्लेबाजीकाफैसलाकियाथा,लेकिनउसकेबल्लेबाजभारतीयगेंदबाजोंकेसामनेज्यादाटिकनहींसके.
अमरीकाकामुक़ाबलाकरनेमेंईरानकितनासक्षम?
राष्ट्रीयस्वयंसेवकसंघ(आरएसएस)केसरसंघचालकमोहनभागवतनेगणतंत्रदिवसकेमौकेपरनागरिकतासंशोधनकानून(सीएए)काविरोधकररहेलोगोंकोइशारोंहीइशारोंमेंनसीहतदेडाली।
बैंकऑफइंग्लैंड3.17लाखफॉलोअर्सकेसाथसातवें,बैंकऑफकनाडा1.80लाखफॉलोअर्सकेसाथआठवें,स्टेटबैंकऑफपाकिस्तान1.16लाखफॉलोअर्सकेसाथनौवेंऔररिजर्वबैंकऑफऑस्ट्रेलिया49,200फॉलोअर्सकेसाथदसवेंस्थानपरहै।
निर्दोषजानवरोंकेखिलाफऐसेआपराधिककृत्यइंसानोंकेसोची-समझीहत्यासेकमनहींहै।
लेकिनलापरवाहीसेकिसीकीमौतनहींहोनीचाहिए।
चीनकेनेता18वींसदीकेयूरोपीयकुलीनवर्गकीरणनीतिअपनारहेहैं.
जमीनीताकतमजबूतकरनेकेलिएभारततेजीसेकामकररहाहै।
गौरतलबहैकि2020केबिहारविधानसभाचुनावमेंलोकजनशक्तिपार्टी143विधानसभासीटपरअकेलेचुनावलड़रहीहैअबदेखनादिलचस्पहोगाकिचिरागकीरोशनीसे10नवंबरकोपार्टीकितनीचमकदारदिखेगी।
येछोटीसीबर्थडेपार्टीपंचगनीमेंआयोजितकीगईजिसमेंआमिरकीबेटीइराखानभीशामिलहुईं.
गेंदकेकरीबपहुंचते-पहुंचतेदोनोंहीआपसमेंभिड़गए.
जिसदौरानशर्मिलापरफॉर्मकररहीथींतबपूरेवक्तअमिताभउन्हेंदेखकरमुस्कुरारहेथे.
परफलोंकेबारेमेंतोकहाहीगयाहैकिपेड़अपनाफलस्वयंनहींखाते,नदियांअपनापानीस्वयंनहींपीतीं.
संगठननेकहा,'कोरोनावायरसमहामारीसेउनकेकारोबारपरबुराप्रभावपड़ाहै.
कोरसेक्टरकीबातकरेंतोअक्टूबरमेंग्रोथ-2.5फीसदीरही,जोसितंबरके0.8%केमुकाबलेकमहै.
गौरतलबहैकिभारतमेंहोनेवालीज्यादातरसड़कदुर्घटनाओंकेलिएसड़कोंमेंबनेगड्ढेजिम्मेवारहैं.
उन्होंनेकहाकिपूरीदुनियाहजारोंसालसेयहजानतीऔरमानतीहैकिरामललाकाजन्मअयोध्यामेंहुआथा.
किसानपहलेसेबैंकोंकेकर्जदारहैं,ऐसेमेंनयाऋणलेकरकोईभीजोखिमउठानेकीस्थितिमेंनहींहै.
जोधपुरकेजोइंतरागांवमें5सालकारोहितसोमवारसुबहखेलतेसमयबोरवेलमेंगिरगयाहै.
शहीदलवकुशशर्माकेघरमेंउनकेपितासुदर्शनशर्मा,मांप्रमिलादेवी,पत्नीअनीतादेवी,7सालकाबेटासूरजऔर3सालकीबेटीअनन्याहै.
हालांकि,2012केविधानसभामेंमहानदलजीतनहींसकीथी,लेकिन20सीटोंपरप्रदर्शनकाफीबेहतररहाथा.
इसशोकेचलतेदोनोंपारसऔरशहनाजफिरबिगबॉसकेघरमेंकैदहोगएहैं.
इनमेंसुशील,राकेशऔरअंकिततीनोंआरोपीहैं.
ब्लूमबर्गकीकुछरिपोर्ट्सकेमुताबिक़,अमरीकीसरकारमेंयेबातथोड़ीऔरआगेबढ़गई.
अबकेंद्रीयस्वास्थ्यमंत्रालयनेधार्मिकस्थलोंकेलिएएसओपीजारीकियाहै.
सुभाषनगरइलाकेमेंरहनेवालायहयुवक22मार्चकोनोएडासेलौटाथा।
भारतऔरचीनकेबीचबॉर्डरपरतनातनीकेबीचदोनोंदेशोंकेविदेशमंत्रीमिलेहैं.
रेलवेकाअनुमानहैकिसवालाखमेंसे50हजारकर्मचारीपश्चिमरेलवेमेंसफरकरेंगे।
स्कूल-कॉलेज,माल,सिनेमाघरोंको31मार्चतककेलिएबंदकरदियागयाहै.
इनबसोंसेजानेकेइच्छुकछात्र-छात्राओंकोअपनेविश्वविद्यालय,महाविद्यालय,शिक्षणसंस्थान,कोचिंगसंस्थानकीओरसेजारीफोटोयुक्तपहचानपत्रऔरपिछलेदोसालमेंहुईकिसीप्रतियोगीपरीक्षामेंप्रतिभागकरनेकेप्रमाणकेतौरपरप्रवेशपत्रलानाहोगा.
यहीट्रेन13मार्च2020कोगोरखपुरसेदूसराचक्करभीलगाएगी.
पर्यटकवीजाअभीकाफीहदतकनिलंबितहीहैं।
उत्तरप्रदेशकेआजमगढ़मेंऑनलाइनएजुकेशनकेनामपरएकशिक्षककेखातेसे8लाखरुपयेगायबहोगए.
यूनिफ़ाइडट्रांसपोर्टसिस्टमलास्टमाइलकनेक्टिविटीकेसाथदेंगे."
गांवके800सवर्णपरिवारोंनेउसदिनसेदलितोंकापूरीतरहसेसामाजिकबहिष्कारकरदियाहै.
इसबातकादावाकियाहैइंग्लैंडकेलीड्सकीरहनेवालीलॉरामुंडीने।
यहएकमात्रराज्यहै,जिसनेखासीआबादीहोनेकेबावजूदवक्रकोसमतलकरनाशुरूकिया,जैसाकिइसकेकुलकेसकीसंख्याकीगणनामेंपरिलक्षितहोताहै.
यहलॉकडाउनजयाऔरआशाकीजिंदगीकीवजहभीबनगया।
लोगोंनेसवालकियाहैकिआखिरऐसेइलाकेमें,जहांलोगलाखोंरूपयेकाटैक्सदेतेहैं,वहांऐसीबदहालतहैतोबाकीकराचीमेंक्याहोगा।
ऑक्सफोर्डकीकोरोनावायरसवैक्सीनकोइसमहामारीकेखात्मेकेलिएगेमचेंजरमानाजारहाहै।
हालांकि,एनपीपीप्रमुखकेइसबयानकोमेघालयमेंअपनीसरकारकोबचाएरखनेकेतहतदेखाजारहाहै.
इनमरीजोंकेडेटाकोदेखेंतोएकचिंताजनकबातसामनेआतीहै.
इसशर्मनाकहरकतकोअस्पतालकेएकवार्डबॉयअमरनाथनेअंजामदिया.
उननेताओंकेनामइसतरहहैं.
साल1977मेंयूपीकेसहारनपुरमेंजन्मेपायलटनेउच्चशिक्षाप्राप्तकीहै.
लेकिनउनकीहालतबिगड़तीचलीगई.
रोजाना10000सैंपलटेस्टिंगनहींहोना!
नीतीशकुमारएकबारफिरबिहारकेमुख्यमंत्रीबनेंगे।
सीएमनेकहाकिकोईयहगलतफहमीमेंनारहेकीइसकानूनकेविरोधमेंकेवलकुछकिसानहैं,जोधरनेपरबैठेहुएहैंबल्किदेशकाएक-एकआदमीइनकानूनोंकोसमझरहाहै.
गृहमंत्रीक्याकररहेथे?
तमिलनाडुमेंयहकोईपहलामामलानहींहैजिसमेंलोगोंनेकोरोनामृतककोदफनानेकाविरोधकियाहै.
उन्होंनेहालांकिबतायाकिभारतसरकारकोर्टसेइससमयसीमाकोबढ़ानेकीअपीलकरसकतीहैऔरअगरऐसानहींहोताहैतोवहदेरीकीदुरुस्तवजहकोर्टकोबतासकतीहै।
हमारेधर्मकोसनातनकहाजाताहै;अर्थात्जिसकाशाश्वत्मूल्यहै-एक,जोनतोसमयबद्धहैऔरनहीअंतरिक्षबद्धहै।
ऐसेमेंदुनियाकोकोरोनाकेवैक्सीनकाइंतजारहैऔरआजसेअमेरिकामेंकोरोनावैक्सीनकाट्रायलशुरूहोजाएगा.
तिहाड़जेलकेअधिकारियोंनेइसकीपुष्टिकरतेहुएकहाकिजेलकेइतिहासमेंऐसापहलीबारहुआजबएकसाथचारदोषियोंकोफांसीकेफंदेपरलटकायागया।
उन्होंनेकहाकिशस्त्रलाइसेंसनिरस्तकरदिएजानेकेबावजूदअतीकनेअसलहेजमानहींकराएथे.
उनकीमौतकीखबरसेपरिवारमेंमातमपसरगया.
लॉकडाउनमेंकंगनारनौतएक्टिंगसेअलगअपनीराइटिंगस्किल्सकोएक्सप्लोरकररहीहैं.
इसीसिलसिलेमेंउन्होंनेगृहमंत्रीअमितशाहकोकहाहैकिआपनेजिसपार्टीकाकार्यकर्ताकेघरखानाखायाहै,उसकापूरे5सालतकख्यालमैंनेहीरखाहै.
हमेंट्रायलरोकनेकोनहींकहागयाथा।
इसकेअलावा7,53,050कोरोनावायरसकेमरीजोंकाइलाजकियाजाचुकाहै.
इसकीकीमत7,499रुपयेरखीगईहै.
वोइसइलाक़ेको'गोल्डमाउंटेन'कहतेहैं.
वोकहतेहैं,रूसअजेरीयाआर्मेनियाईकेखिलाफनाजाकरमध्यस्थताकीभूमिकामेंबनेरहकरसहीकररहाहै.
नज़रस्वर्णपदकपरक्योंनहीं?
यहवीडियोदो-तीनदिनपुरानाबतायाजारहाहै.
नीमातेंजिनकीशहादतसेएसएफएफकानामसामनेआया.
लेकिनजुमेकीविशेषनमाज़केबादपूरेप्रदेशमेंकहींभीप्रदर्शननहींहुए.
फिरचाहेवोसर्जिकलस्ट्राइकहोयाफिरएयरस्ट्राइकहो.
वहीं,57जिलोंमेंयेसंख्या10से50है.
वहीं,उत्तरप्रदेशकेमध्यभागों,तटीयकर्नाटक,तेलंगाना,विदर्भऔरपूर्वीमध्यप्रदेशमेंहल्कीसेमध्यमबारिशकेसाथएक-दोस्थानोंपरभारीबारिशहोसकतीहै.
एआईओसीडीनेऐसाहीएकपत्रअमेज़नकोलिखाहै.
राजौरीजिलेकेसुंदरबनीकेपासगुरुवारकोहुएइसहादसेमें9लोगोंकीमौतहोगईहै.
जिसपरशाहरुखनेजवाबदेतेहुएकहाकिबसआपदुआमेंयादरखना.
अगरसरकारदोसेढाईलाखकरोड़सड़क,रेलवेयाशहरीविकासमेंख़र्चकरतीहैतोइससेजुड़ेउद्योगजैसेसीमेंट,स्टीलऔरमशीनरीमेंलाभहोगाऔरउससेमांगऔरविकासबढ़ेगी.
मिथिलाचंलऔरनेपालमेंइसदिनलोगकन्याओंकाविवाहकरनेसेबचतेहैं.
इसदौरानयूपीपुलिसकेकुछसिपाहियोंनेउनकेसाथधक्का-मुक्कीभीकी.
जहांपूर्वप्रधानमंत्रीमनमोहनसिंहकीपत्नीगुरशरणकौरभीइनकीछात्रारहीं.
इसकेबादइसेबढ़ाकरहरमहीनेएककरोड़डोजतकलेजायाजासकेगा.
औरजबतकउन्हेंइसकाएहसासहुआबातउनकेहाथसेनिकलचुकीथी.
कैप्टननेहरियाणासीएमपरहमलाकरतेहुएकहाकिपंजाबअपनेकिसानोंकोनहींरोकरहाक्योंकिविरोधकरनाउनकाहकहै.
इससेपहलेमंगलवारकोबराकओबामानेएकवीडियोसंदेशजारीकरतेहुएजोबिडेनकेसमर्थनकीबातकही.
जबलड़केडिपार्टमेंटसेपैदलचलकरगोदावरीढाबेपरपहुँचेऔरचायकाऑर्डरदेनेवालेथे,तोसागरनेकहाथा-अगरमैंचायनापिऊँतोचलेगा.
हाथकीसफाईरखनीहै.
जोधपुरनगरनिगमदक्षिणमेंभारतीयजनतापार्टी(बीजेपी)कोबहुमतमिलगयाहै.
वेकहतेहैंयहबड़ेबैनरकीसीरीजथीजिसमेंबड़ीटीमऔरबड़ीकास्टथी,इसलिएउनकेलिएबेतालकासफरअच्छारहा.
वेस्टमिंस्टरमजिस्ट्रेटकोर्टमेंनीरवके5दिनोंकेप्रत्यर्पणट्रायलमेंभारतसरकारद्वारापेशकिएगएनएसबूतोंकेकारणएकदिनकीकटौतीकीगई.
कुछनेअन्यमानदंडोंकेमाध्यमसेकानूनपारितकिएहैं.
दूसरीतरफराज्यजबवैटबढ़ातेहैंतोउसकापूराबोझग्राहकोंपरहीपड़ताहै.
आमआदमीपार्टीकेनेताराघवचड्ढानेकहाकिउत्तरप्रदेशकेमुख्यमंत्रीऔरअधिकारियोंनेबयानदियाकिदिल्लीवालोंकीवजहसेप्रदेशमेंकोरोनावायरसफैलाहै,इसलिएहमनेबॉर्डरसीलकिया.
लेकिनअबसवालयहीहैकिप्रेरणाकेनामपरकितनीछूटलीजासकतीहै?
एकसीटपरचुनावचिन्हकोलेकरकुछविवादरहा,जिसकेचलतेकोर्टनेउसकेपरिणामोंपररोकलगादीहै.
येसिक्केकाबसएकपहलूहै.
मंगलवारकोयहांमहात्मागांधीअस्पतालमेंआइसोलेटेडकररखेगएकोरोनासंदिग्धयुवकनेखिड़कीतोड़करभागनेकीकोशिशकी।
इसमुद्राकाअर्थयहीहैकिदुनियामेंरहकरभीपूरीतरहसेदुनियाकेमायाजालमेंनहींफंसें.
उसीमौकेकाफायदाउठाकरदुबेनेपुलिसकेएकजवानकीपिस्तौलछीनकरभागनेकीकोशिशकीऔरकुछदूरभागभीगया.'
वहींइसकेसाथहीहोटलफेयरमॉन्टमेंठहरेकांग्रेसीविधायकोंपरकोरोनाप्रोटोकॉलकोतोड़नेकेआरोपभीलगाएहै।
बेनकेनऔरहर्लीऑर्बिटमेंहैंऔरवोशून्यगुरुत्वाकर्षणमेंहोंगे.
प्याजकीकीमतोंकोदेखतेहुएकेंद्रसरकारनेसोमवारकोप्याजकेनिर्यातपररोकलगादीहै.
इससेपहलेभारतकेस्वास्थ्यमंत्रालयनेभीएकएडवाइज़रीजारीकरकिसीसमुदायकोकोरोनाफैलानेकेलिएज़िम्मेदारनहींठहरानेकीअपीलकीथी.
इसकामतलबहैकिअबदिल्लीमेंकोईभीकोरोनाटेस्टकरासकताहै.
जिसकीलाठी,उसकीभैंसवालासिस्टमचलरहाहै.
द्रौपदीकेदुर्योधनपरहंसनेसेयुधिष्ठिरपरेशानहैऔरद्रौपदीजबउसकेचिंताकाकारणपूछतीहैतबउसेज्ञातहोताहैकिउससेबहुतबड़ीगलतीहुईहै.
उन्होंनेजाँचकीऔरयहपायाकिशिकायतएफ़आईआरदर्जकरनेयोग्यहै."
रविवारकोजोहुआवहहमसभीकेलिएपीड़ादायीथा.
एम्सकेडॉक्टरआलोककुमारनेबतायाकिचिकित्साकेक्षेत्रमेंहोरहेशोधोंसेइसबीमारीकोपकड़ागयाहै।
ट्वीटमेंआगेलिखाहैकिचीनभारतकेसाथकोईटकरावनहींकरनाचाहताहै,लेकिनहमडरतेनहींहैं.
इसकेचलतेहीकेरलकोरोनासेप्रभावीतौरपरनिबटनेवालादेशकापहलाराज्यबनगयाहै.
इसकेजवाबमेंस्वास्थ्यमंत्रालयकेज्वाइंटसेकेट्रीलवअग्रवालनेकहा,"वोरिपोर्टकहांहै,जिसमेंडब्ल्यूएचओनेभारतसरकारकोऐसीसलाहदीथी?"
यहीनहीं,अपनेपरिवारमेंभीसभीसेइनकेसंबंधमधुरनहींहैं.
आर्थिकलाभकीस्थितिपहलेकीतरहबेहतररहेगी.
दुबेकहतेहैं,"मुक़दमोंकासमयबद्धतरीकेसेनिस्तारणहोनाचाहिए."
हमनेगुवाहाटीलखटोकियामस्जिदकेनेताओंसेअपीलकीहैकिवोउनलोगोंकीलिस्टमुहैयाकराएं,जोतबलीगीजमातकेमरकजकेजलसेमेंशामिलहुएथे.
लेकिनबहुतसेलोगएनसीपीकीसफ़ाईसेसंतुष्टनहींदिखते.
ट्रेनचलरहीहै.
अधिकारियोंनेशर्तपूरानहींकरनेवालीकम्पनीकोकामदियाथा।
सरकारकोयहसबरोकनाचाहिए.
इससेपहलेकिपुलिसउसेगिरफ्तारकरतीडॉ.
इससीटपरआरजेडीकाजलवारहाहै।
उत्तराखंडवासियोंकाकहनाहैकिकोरोनावायरसकोलेकरसत्तापक्षओरविपक्षकेबीचजोभीसियासीदांव–पेंचखेलेजारहेहोपरजनताकोकाफीनुकसानहोरहाहै।
''इसपरबहुतसोचकीआवश्यकताहै.
टूर्नामेंटमें670रनबनानेवालेकिंग्सइलेवनपंजाबकेकप्तानकेएलराहुलने'ऑरेन्जकैप'और30विकेटलेनेवालेदिल्लीकैपिटल्सकेकागिसोरबाडाने'पर्पलकैप'हासिलकी.
चीनकेसरकारीअखबारनेखबरदीहैकिइसबांधकेनिर्माणकाकामपावरकंस्ट्रक्शनकॉर्पोरेशनऑफचाइनाकोदियागयाहै.
प्रिंसपलनेजवाबदिया,"बिल्कुलहै."
हालांकिनुस्खोंकोलेकरकोईवैज्ञानिकआधारनहींहै,जिससेयहकहाजासकेकिइननुस्खोंसेकोरोनाकाइलाजहोसकेगा.
सुशांतकीमौतकेकुछदिनोंबादएकवीडियोपहलेभीसामनेआयाथाजिसमेंफजअपनेमालिककीतस्वीरफोनमेंदेखतेनजरआरहाथा.
राहुलगांधीकेजरिएट्वीटकियागयाआरबीआईकेआंकड़ोंकाग्राफबताताहैकिदेशमेंलोगोंकाकॉन्फिडेंसलेवललगातारगिरताजारहाहै.
दानिशअलीपरसीएएप्रदर्शनकेदौरानलोगोंकोभड़कानेऔरहिंसाफैलानेकाआरोपहै.
वहीं,तेजस्वीयादवनेराबड़ीआवाससेबाहरनिकलनेकेबादकहाकिअगरसरकारहमेंरोकरहीहैतोसमझिएसरकारअपराधकीजननीहै।
घटनाकोअंजामदेनेकेबादआरोपीपुलिसकीपकड़सेबाहरथा.
कानपुरमेंआर्थिकतंगीवरोजगारनहोनेकीवजहसेआत्महत्याकीदुखदघटनाएंसामनेआचुकीहैं.
कोडावासमुदायलड़ाकोंकासमुदायहै,जिसनेफ़ील्डमार्शलकेएमकरिअप्पाऔरथलसेनाकेपहलेजनरल,जनरलकेएसथिम्मैयाजैसेनामदिएहैं.
इससेआनेवालेदिनोंमेंइनसब्जियोंकेदामऊपरजातेहुएनज़रआएंगे.
एकचम्मचशहदकेसाथलहसुनकासेवनआपकेइम्यूनिटीसिस्टमकोबूस्टकरनेकाकामकरताहै.
रामदासअठावलेऔरकंगनारनौतकेबीचकरीबएकघंटेकीमुलाकातहुई.
दिल्लीकेनवनिर्वाचितविधायकओपीशर्मानेआमआदमीपार्टीकेसंयोजकअरविंदकेजरीवालकोआतंकवादीबतायाहै.
सुवासराविधानसभाक्षेत्रकेघसोइगांवमेंप्रदेशकेमंत्रीहरदीपसिंहडंगकोग्रामीणोंनेकेलेसेतौला.
उन्हींकीयादमेंउसनेएकधुनबनाई.
अभिनेतानेनियतसमयमेंमानसिकऔरआर्थिकसमस्याओंकेकारणउनकेसंभावितराजनीतिकसफरमेंउनकासाथदेनेवालोंकोलेकरभीचिंताव्यक्तकी।
बतादें,कोरोनावायरसकेकेसएकजुलाईतककमहोनेकीउम्मीदथी,जोनहींहुएहैं.
स्कूलकॉलेजऔरयूनिवर्सिटीतककहींभीकक्षाएंनहींचलरहीं.
लेकिनप्रोफ़ेसलएसएसजोहलकीअध्यक्षतामेंबनीइनकमेटियोंकीरिपोर्टपरआजतकअमलनहींहोपायाहै.
येधूपमेंखुलनेवालेरोमछिद्रोंकोभीकमकरताहै.
कोईअपनेबाल-बच्चोंकोनहींशिक्षादेगा।
इसकेबादवहसंयुक्तअरबअमीरातकेक्लबअलवस्लकेभीकोचरहे.
बिगबॉस14मेंसिद्धार्थशुक्ला,हिनाखानऔरगौहरखानतूफानीसीनियर्सबनकरआएथे.
अयोध्यामेंराममंदिरनिर्माणकीकवायदशुरूहोगईहै.
ऐसेहीस्वयंभूविशेषज्ञलोगोंकोयूवीलाइटसेवायरसइन्फ़ेक्शनख़त्मकरनेकेमशविरेबांटरहेहैं.
सेनानेपाकिस्तानकीकईचौकियांभीतबाहकरदीं।
इतनाहीनहींरियाचक्रवर्तीनेएनसीबीकेसामनेअपनेबयानमेंकहाहैकिसुशांतकीफिल्मोंकेसेटपरड्रग्सकाइस्तेमालकियाजाताथा.
इसमेंआईपीसीकीधारा498केतहतमामलादर्जकरलियाहै.
सीनियररेजिडेंटकेअलग-अलगस्पेशलिटीकेकुल22पदोंपरभर्तीहोनीहै.
बिजनौरकेगांवटिककोपुरमेंऐसाहीएकनरपिशाचपुलिसकेहाथआयाहै.
केरलकेमुख्यवाइल़्डलाइफ़वार्डनआईएफएससुरेंद्रकुमारनेबीबीसीकोबताया,''ऐसालगरहाहैकिविस्फोटकरखनेकामुख्यमक़सदजंगलीसुअरोंकोखेतोंसेदूरकरनाथा.
उनकाखानाखत्महोरहाहै,उनकाख्यालरखनाहोगा.
मानाजारहाहैकिराजस्थानमेंकरीब30विधानसभासीटेंहैं,जहांपरपायलटकाअसरदिखताहै.
भारतमेंकोविड19सेमरनेवालोंकाप्रतिशतमहज़2.87है.
कोर्टनेकहा,'राष्ट्रपतिनेजल्दीहीनिर्णयलेलिया,तोइसकामतलबयहनहींकिउन्होंनेबिनासोचे-समझेयहनिर्णयलिया.'
अपनीआदतोंकोबदलें.
पिछड़ावोटबैंकभीथोड़ाबहुतराजदकोवोटकरताहै,जिनमेंफ़िलहालथोड़ीएनडीएकोलेकरनाराज़गीहै."
गानेकोइमोशनलऔररुहानीबनानेकीकोशिशजरूरकीगईहैलेकिनकहनाहोगाकियेवोफीलदेतानहींहैजिसेध्यानमेंरखकरशायदइसगानेकोबनायागयाथा.
एनसीबीकेसामनेरियानेखुलासाकियाहैकिसुशांतकेको-स्टारऔरअन्यकुछस्टार्सकोभीसमनभेजाजाएगा।
चीनीस्वास्थ्यअधिकारियोंकेअनुसार,अगरइसवैक्सीनकोराष्ट्रीयटीकाकरणअभियानमेंशामिलकियागयातोजिनलोगोंकेनामइसअभियानसेजुड़ेहैं,उन्हेंयहवैक्सीनसरकारीखर्चपरमिलसकेगी.
इसपैसेमेंबारातकोखानाभीखिलायाजाएगा.
रविबिश्नोई(0रन)औरनिकोलसपूरन(24रन)क्रीजपरहै.
लॉकडाउन3.0केबादभीकईराज्योंमेंमरीजोंकीसंख्यामेंबढ़ोतरीदेखीजारहीहै।
उसकेबादस्वास्थ्यकर्मीपलसियाथानापहुंचगए।
आरबीआईनेबसउनचेतावनियोंकोएकजगहइकट्ठाकरकेसामनेरखदियाहै."
स्वास्थ्यमंत्रालयनेबतायाकिइन16नएमामलोंमेंसे11मामलेमहाराष्ट्रसेजबकिएक-एकमामलादिल्ली,लद्दाख,उत्तरप्रदेशऔरआंध्रप्रदेशमेंसामनेआयाहै।
इसतरहसेसीटबंटवारेकोलेकरआपसीसहमतिकोसकतीहै.
हालांकिजबबोनीकपूरकीतरफसेइसपरकोईप्रतिक्रियानहींआईतोमानायेगयाकिसंभवतःबोनीजीस्टूडियोकोपहलेहीअनुमतिदेचुकेहैं.
अमरीकामेंअधिकारीऔरनेताइसबातकोलेकरचिंताजतारहेहैंकिटिक-टॉककेज़रिएबाइटडांसकंपनीजोडेटाइकट्ठाकररहीहैवोचीनीसरकारकेपासपहुंचसकताहै.
इसविवादपरबाबूलालमरांडीपक्षऔरप्रदीपयादव-बंधुटिर्कीपक्ष,दोनोंहीएक-दूसरेकेविलयकोअसंवैधानिककरारदेरहेहैं।
रखमाबाईकेइसकेसनेभारतमें'एजऑफ़कंसेंटएक्ट1891'केपारितहोनेमेंमहत्वपूर्णभूमिकानिभाई.
जरूरीउत्पादोंकीलिस्टमेंशामिलकिएजानेकेबादइसकीकीमतमेंहुईबेतहाशावृद्धिरोकीजासकेगी।
अधिकारियोंनेकहाहैकि2020केराष्ट्रपतिचुनाव'अमेरिकाकेइतिहासमेंसबसेसुरक्षितचुनाव'थे.
धार्मिककार्यक्रमों,जनसभाओं,रैलियोंकेअलावायहरामलीलामैदानलोकनायकजयप्रकाशनारायणकेआंदोलनकाचश्मदीदरहचुकाहै.
मुख्यतःप्रेमप्रसंगकापूरामामलालगरहाहैवहींनोटबुकमेंउसनेएककरोड़रुपयेहोनेकाजिक्रभीकियाहै.
जांचकेदौरानहमनेपायाकिउनकेबैंकखातेमें18करोड़रुपयेथेजिसमेंसे4.5करोड़रुपयेअभीभीमौजूदहैं."
आईपीएलनेरविवारकोबयानमेंकहा,‘कोलकातानाइटराइडर्सकेखिलाड़ीसुनीलनरेनकेगेंदबाजीएक्शनकोआईपीएलकीसंदिग्धगेंदबाजीएक्शनसमितिनेपाकसाफपायाहै.’
वोशादीकेबंधनमेंबंधनेजारहीहैं.
इसीकेमद्देनजरएकताकपूरनेबड़ीअनाउंसमेंटकीहै.
इलकेअलावास्वास्थ्यकाआधारभूतढांचाभीजर्जरहै.
इसहफ्तेबिगबॉसमेंकईसारेट्विस्टएंडटर्न्सआनेवालेहैं.
गौतमबुद्धनगरमें15जनवरीतकविदेशयात्राकरनेवालेकमसेकम373लोगोंकोनिगरानीमेंरखागयाहै।
प्रोमोमेंदेखागयाहैसारानेएकखूबसूरतगुलाबीजंपसूटपहनाहुआहै,वहींवरुणएककालेरंगकीशर्टऔरजीन्समेंदिखरहेहैं.
भारतमेंलॉकडाउनकामजाकउड़ानेवालीपाकिस्तानकीइमरानखानसरकारकोरोनावायरसपरलापरवाहीकेकारणघरमेंहीघिरगईहै।
वाणीपरनियंत्रणनहोनेसेआपकोबड़ानुकसानहोसकताहै.
नासानेकहाकिवैसेकभीकभीनीलाचांददिखनासामान्यहै.
किलोंऔरघाटीकोविजुअलइफेक्ट्ससेअच्छीतरहसजायागयाहै।
ट्रेनसेआरहेलोगोंकेपासअगररिपोर्टनहींहोगीतोउनकीस्क्रिनिंगऔरशरीरकातापमानमापनेकेबादहीउन्हेंघरजानेकीइजाजतदीजाएगी.
उत्तरप्रदेशकेगोंडाजिलेमेंएककुएंमेंएकबछड़ागिरगयाथा.
सीएमनेकहाकिअपनेस्वास्थ्य,परिवारऔरबच्चोंकेलिएकोईभीघरसेनानिकले.
रिपोर्टकेमुताबिक़24घंटेबादजबपीड़िताकोबेहोशीकीहालतमेंअलीगढ़केजेएलएनएमसीएचअस्पतालमेंशिफ्टकियागयातबभीरिश्तेदारोंनेडॉक्टरोंकोकहतेसुनाकिउन्हेंनहींपताकियेकेसउनकेपासकहांसेऔरकिसलिएलायागयाहै.
एबीसीन्यूजनेबतायाकिएकअमेरिकीअधिकारीनेपुष्टिकीहैकिइराकमेंकईअमेरिकीसैन्यअड्डोंपरईरानकेअंदरसे'बैलिस्टिकमिसाइलों'कोदागागया,जिसमेंउत्तरीइराकमेंएरबिलऔरपश्चिमीइराकमेंअलअसदएयरबेसशामिलहैं.
येफिल्मअगलेसालईदपररिलीजहोगी.
इसकेसाथहीइसशिपमेंएकहज़ारसेअधिकबिस्तरोंकीव्यवस्थाहै.
इरफानखानकीमौतकेदूसरेदिन30अप्रैलकोऋषिकपूरकीमौतकीखबरआईतोलोगोंकोयकीननहींहुआ।
इसमें40बसेंसमस्तीपुरकेछात्रोंकेलिए,जबकिअन्यबसेंदूसरेजिलेकेछात्रोंकोभेजनेकेलिएथी.
जलवायुपरिवर्तनऔरग्लोबलवार्मिंगकेकारणदुनियाभरकेग्लेशियरपिघलरहेहैं.
दिल्लीकेसदरबाजारइलाकेमेंउपराज्यपालकेआदेशोंकीसाफतौरपरअवहेलनाहोतीनजरआरहीहै.
इसकेबादभाऊसाहेबनेपुलिसमेंशिकायतदर्जकराई.
इसवीडियोकोभीशेयरकरतेसमयसलमाननेकैजुअललुकरखाहुआहै.
अबदोबाराखुलींतोउनकेपासकामकरनेवालेलोगनहींथे.
अधिकारियोंकाकहनाहैकिशास्त्रीभवनकेचौथेफ्लोरपरस्थितकानूनमंत्रालयकाएककर्मचारीकोरोनापॉजिटिवमिलाहै.
अमेरिकीनौसेनानेपश्चिमीप्रशांतसागरमेंचीनकीबढ़तीघुसपैठकोदेखतेहुएऑस्ट्रेलियामेंअपनीउपस्थितिबढ़ादीहै।
स्वास्थ्यकेलिहाजसेभीबुधकायहगोचरआपकेलिएअच्छानहींहै.
इसतरहसेजेडीयूकोअपनाकिलाबचाएरखनेकीबड़ीचुनौतीहोगी.
"मेरीशिफ़्टदोपहरकीहोतीथी.
लेकिनपुलिसनेउन्हेंपकड़लिया.
थानेमेंआने-जानेकेदौरानहमकोपैंटघुटनेतकमोड़नापड़ताहैऔरजूतेहाथमेंलेनेपड़तेहैं.
ऐसीख़बरेंआरहीहैंकिकईजवानोंकेपरिजनोंकोसरकारोंकीओरसेघोषितमुआवज़ापूरीतरहसेनहींमिलसकाहै.
मेरेसिरमेंलगातारमाइग्रेनकादर्दबनारहताहै."
इसेतुर्की,रूस,स्पेनजैसेदेशोंमेंभीखूबदेखाजारहाहै.
उनकीसंपत्तियहांहैलेकिनउनकेपासजन्मप्रमाणपत्रनहींहै.
बीजेपीसांसदमीनाक्षीलेखीनेमंगलवारशामकहा,'यहहाउसअरेस्टनहींबल्किघरपरआरामकरनाहै।
लक्ष्मणकेरोलमेंउनकीएक्टिंगलोगोंकोबेहदपसंदरहीहै.
उन्होंनेभीइसेचंदहफ़्तोंकागेमसमझाथा.'
वेअप्रत्याशितढंगसेनईगलियांतलाशनेलगे,इससेहृदयविदारकऔरसंवेदनाओंकोझकझोरनेवालासंगीततैयारहोनेलगा-जैसाकिनौवींसिम्फ़नीकेआयोजनमेंस्पष्टनज़रआया.
बतादेंकिपूरीदुनियामेंअबतककोरोनाकेसाढ़ेतीनकरोड़सेभीज्यादामामलेसामनेआचुकेहैं.
किसीतरहइशारेकररहीथी."
महाराष्ट्रकेपूर्वमुख्यमंत्रीऔरविधानसभामेंविपक्षकेनेतादेवेंद्रफडणवीसकोरोनासेबिगड़तेहालातकोलेकरप्रदेशसरकारपरजमकरबरसे.
फसलकाटभीलेतोमंडीमेंकैसेबेचें,मंडियांबंदहैं.
उसीदिनसुबहमेंवहतिरुवनंतपुरमजनरलहॉस्पिटलगयाऔरपार्किंगमेंअपनीगाड़ीलगाई.
'चीननेआंकड़ोंमेंकियाबड़ाखेल'
बिहारकी१२करोड़जनताकीमाँगअच्छीस्वास्थ्यसेवा,बाढ़सेपीड़ितोंकीमदद,करोनासेराहत।
तलवारकेपितानेबादमेंपुलिसकोशिकायतदर्जकराईकिकाशीनाथकोइसलिएपीटागयाक्योंकिउसनेकथिततौरसवर्णसमुदायकेएकशख़्सकीमोटरसाइकिलसेसटगयाथा.
प्रधानमंत्रीजनकल्याणकारीयोजनाअभियानकीएकबैठककेदौरानबीजेपीकेबुलंदशहरज़िलाअध्यक्षअनिलसिसौदियाबुलंदशहरहिंसामामलेमेंअभियुक्तशिखरअग्रवालकेसाथनज़रआएथे.
उसकेबादयेबेकारहोगए.
कोरोनावायरससेलंबीलड़ाईकेबीचकेंद्रसरकारनेइसजानलेवाबीमारीकेप्रकोपसेलड़नेवालेयोद्धाओंकीऑनलाइनसूचीजारीकीहै.
यहांउपलब्धउड़ानसुविधाऔरचिकित्सासेजुड़ीबेहतरव्यवस्थाकेपिछलेअनुभवनेध्यानखींचा.
मनजिंदरसिंहसिरसानेकरणजौहरकोबॉलीवुडड्रगकार्टेलकाकिंगबतायाथा।
बतादेंकिआजसेसंसदकामॉनसूनसत्रशुरूहोगयाहै.
हालांकिआजकीस्तिथिमें8500बेडहैं,लेकिनआगेभीअधिकबेडकीजरूरतपड़सकतीहै.
प्रतापसरनाईकखुदएकरियलएस्टेटडेवलपरहैं।
हमेंइससेभीमतलबनहींकिहमारामज़हबदूसरेमज़हबऔरदूसरेमज़हबकोमाननेवालोंसेप्यारकरनासिखाताहै।
हमेंकोशिशकरतेरहनाचाहिए.
इलाकेमेंएकबारातकीघुड़चढीहोरहीथी.
आरोग्यसेतुऐपकीसुरक्षाकेबारेमेंउन्होंनेकहाकिसामान्यडाटामरीज30दिनमेंऔरमरीजकाडाटा60दिनमेंखुदहटजाताहै.
उन्होंनेखगोलविज्ञान,ज्योतिषविज्ञान,ब्रह्मांडविज्ञान,चिकित्सा,गणितकेविषयज्यामिति,अंकगणित,मंडलियोंऔरसंगीतपरभीकामकिया.
महाराष्ट्रकेनागपुरसेलखनऊलौटेमजदूरोंनेटिकटदिखायाऔरबतायाकिउनसेटिकटकापैसालियागया.
वहींभारतीयसेनानेकहाहैकिइसपरबिनाचर्चाआगेनहींबढ़ेंगे.
उम्रदराज़लोगोंमेंयापहलेसेहीकमज़ोरप्रतिरोधकक्षमतावगंभीरअस्थमाजैसीबीमारियोंसेजूझरहेलोगोंमेंज़्यादासंक्रमणपायागयाहै.
रियाकेइसतंजपरसुशांतकीबहनोंनेउसेजवाबदियाथा.
मूलरूपसेउत्तराखंडकेरहनेवालेजयमेहताकहतेहैं,'ऐसेमहामारीकेवक़्तपरजबदुनियाभरकेलोगएक-दूसरेकासाथदेरहेहैं.
अगरयहऑलराउंडरफिटहोताहैतोमेलबर्नटेस्टकीप्लेइंगइलेवनमेंहनुमाविहारीकीजगहलेसकताहै.
इनमेंएकभारतीयक्रिकेटरभीशामिलहैंजिनकेनामकीजानकारीनहींदीगईहै.
प्रवक्तानेकहा,भारतएकशांतिप्रियदेशहैऔरहमचाहतेहैंकिपड़ोसियोंसेहमारेरिश्तेहमेशाहीबेहतररहें।
ब्रिटिशअंग्रेजीअखबारदमिररकेमुताबिकजानकारइसबातकीचेतावनीदेरहेहैंकिकिमयोजोंगबेहदक्रूरहैं.
सुप्रीमकोर्टमेंपवनकीयाचिकापरगुरुवारकोसुबह10.25मिनटपरसुनवाईहोगी.
अभिभावकोंनेकहाहैकिदिल्लीमेंसर्दियोंकेप्रदूषणकेबढ़तेस्तरऔरकोरोनामामलोंकीबढ़तीसंख्याउनकेलिएचिंताकाविषयहै.
लेकिनबहुतबार,ख़ासकरछोटीजगहोंपरइसबारेमेंबातनहींकीजातीक्योंकिकोचऔरखिलाड़ीदोनोंझिझकतेहैं."
बिगबॉस14मेंतूफानीसीनियर्सहिनाखान,सिद्धार्थशुक्लाऔरगौहरखानकाफीएंटरटेनकररहेहैं.
संभवत:बिहारविधानसभा2020अबतककाएकमात्रचुनावहोगाजिसमेंगठबंधनकीपार्टियोंकेद्वाराबगैरसीटशेयरिंगकामसलाहलकिएही,पार्टीकेउम्मीदवारोंकोसिंबलभीदेदियागया।
रिपोर्टमेंबतायागयाहैकिनाबालिगपीड़िताकीदोसहेलियांहैंजिनकेमाध्यमसेआरोपीनेएकमहीनेपहलेउसकीबेटीकोमोबाइलदिया.
दोऔरतीनजुलाईकीदेररातएकतरफबिकरूगांवमेंगोलियांचलरहीथींतोवहींदूसरीतरफउसीगांवमेंकुछगैंगस्टरकीबीवियांडरी-सहमीघरोंकेअंदरमौजूदथीं.
इसदौरानपीएममोदीकेसाथनीतीशकुमार,जीतनराममांझीभीमौजूदरहे.
उन्होंनेकहाकिअभीदिल्लीमेंकरीब4हजारकोविड-19बेडखालीहैंऔरविभिन्नप्राइवेटहॉस्पिटलोंमेंकुल2हजारसेज्यादाबेडतैयारकिएगएहैं।
येकॉलसेंटरसुबह8सेशाम6बजेतकसंचालितहोगा.
जानेंइसविश्वविद्यालयकाइतिहास.
पांचवेंनंबरपरतमिलनाडुहैं.
बतादेंकिकोरोनासंक्रमणकीशुरुआतकेसमयदेशभरमें16मार्चकोविश्वविद्यालयबंदकरदिएगएथे.
अबजबनिजीकंपनियोंकोकृषिक्षेत्रमेंआनेसेरोकानहींजासकताथातोकुछऐसेक़ानूनऔरनियमबनायेजानेज़रूरीथेजिनसेयेनिश्चितहोकिनिजीकंपनियांआमकिसानकाशोषणनकरसकेंऔरआमतौरसेउनकीआयबढ़े.
हालांकिएकओरजहांलगभगपूरीदुनियालॉकडाउनकासामनाकररहीहैवहींचीननेवुहानशहरसेप्रतिबंधख़त्मकरदियाहै.
देवव्रतनेसभीदिशाओंऔरदेवीदेवताओंकोसाक्षीमानकरआजीवनब्रह्मचारीरहनेकीप्रतिज्ञाली,जिसकेबादवोभीष्मकेनामसेजानेगए.
सवालयहहै–किआखिरकैसे?
मुख्यमंत्रीशिवराजसिंहचौहाननेबुधवारकोप्रस्तावितस्थलकानिरीक्षणकिया।
गुजरातकासोमनाथमंदिरभीआजसेखुलगयाहै.
साल2019मेंब्रिटेनजाकरपढ़ाईकरनेवालेभारतीयछात्रोंकीसंख्यामें63फ़ीसदीकीबढोत्तरीदेखीगई.
सोनानेकेवलबैगमेंछुपाकरलायाजाताहै,बल्किकुछलोगतोअपनेशरीरकेकुछख़ासहिस्सोंमेंछुपाकरइसकीतस्करीकरतेहैं.
दुनियाभरमेंकोरोनाकीस्थितिपरनजररखनेवालीवेबसाइटवर्ल्डोमीटरकेमुताबिक,अबभारतमेंकुलकोरोनाकेसकाआंकड़ा8,79,447तकपहुंचगयाहै।
इसपरप्रतिक्रियादेतेहुएविदेशमंत्रालयकेप्रवक्तानेकहाकिजाधवपरपाकिस्तानकादावादूरगामीहै.
मुनाफाखोरइसमेंसप्लाईकमकरकेमुनाफाकमानेकीजुगतभिड़ातेहैं;लेकिनमालकीआपूर्तिकरनेकेलिएनक्कादसक्रियहोजातेहैंऔरनकलीमालबाज़ारमेंधड़ल्लेसेउतरनेलगताहै।
आरोपहैकिइसीबीचरामचरनकितीनबेटियांभागकरघरकेअंदरगईंऔरहाथमेंचाकूलिएबाहरआईं.
दिग्विजयसिंहनेकहाकिप्रधानमंत्रीनरेंद्रमोदीऔरगृहमंत्रीअमितशाहकालाधनआपकीपार्टीमेंहीहै,आपविदेशोंमेंकहांढूंढतेहो.
शिक्षकोंकेशिक्षणकेलिएमौज़ूदाबीएडप्रोग्रामकोचारवर्षकेएकीकृतबीएडप्रोग्रामसेरिप्लेसकियाजाएगा,जिसमेंउच्चक्वालिटीकाकंटेंट,शिक्षणकास्तरऔरव्यावहरिकप्रशिक्षणशामिलहोगा।
विजयकुमारनेसंवाददाताओंसेकहा,घटनास्थलकामुआयनाकरनेऔरसाक्ष्योंकोदेखनेकेबादऐसालगताहैकिआतंकीस्थानीयव्यक्तिअल्ताफकीगाड़ीमेंबैठकरआए।
ऐसेमेंअभीजबदोनोंदेशोंकेबीचबातचीतचलरहीहैतोइसमुद्देपरअभीटिप्पणीकरनासहीनहींहोगा.
आरोपीअपनीप्रेमिकाअशातूकेसाथमिलकरयूएसए,यूएईकेनागरिकोंकीफर्जी6फेसबुकऔर3इंस्टाग्रामआईडीबनाकरयुवकऔरयुवतियोंकोप्रेमजालमेंफंसाकरधोखाधड़ीकररहेथे।
लगभग30वर्षोंबादभगवानरामतंबूसेबाहरनिकलेंगे.
वीपीमेनननेमुंबईमेंकाठियावाड़ीप्रतिनिधियोंकेसाथएकबैठककीथी.
विवाहतयहोनेकायोगहै.
काठमांडूमेंचीनीदूतावासकेएकप्रवक्तानेकहा,"राजदूतहाउयांकीनेउम्मीदजताईहैकिएनसीपीनेताअपनेमतभेदसुलझालेंगेऔरपार्टीमेंएकतामेंबनाएरखेंगे."
बतादेंकिकुछसमयपहलेसलमानखाननेअपनीएकफोटोशेयरकीथी,जिसमेंवेमिट्टीसेलथपथबैठेथे.
बीसलाखअमेरिकीकोरोनाकेमरीज़हैं.
उन्होंनेकरिश्माकपूरकेसाथअक्षयकीएकपुरानीफोटोभीशेयरकीथी.
यहमामलाइमलियासुल्तानपुरथानाक्षेत्रकाहै.
इसबारसिर्फरावणकीआरतीहीउतारीगई.
आईसीएमआरकेडायरेक्टरजनरलडॉक्टरबलरामभार्गवनेहमारेसहयोगीटीओआईसेबतायाकिऐसेकरीब185प्रस्तावमिलचुकेहैं।
पैदावारकेनुकसानकेआकलनकेलिएनुकसानवालेक्षेत्रोंकोकेवलफसलकाटनेकेप्रयोगों(सीसीई)केअधीनकियाजाएगा।
खुदकोजबरदस्तनुकसानहोतादेखराहुलनेतुरंतइसडीलकोकैंसिलकरदियाऔरखुदहीअपनेकपड़ेधोनीकीठानी.
इसमेंलोकसेवाआयोगकेकमर्चारियोंकोसातवेंवेतनमानकालाभदेने,नाबार्डकेलिएगारंटीराशि,समूहखमेंनियुक्तिअधिकारीनियुक्तकरनेकेप्रस्तावभीशामिलहैं.
प्रोफेसरकादंबानेकहा,"मुश्किलयहहैकिउसेअगलेतीनशनिवारोंकोकंबालामेंहिस्सालेनाहै.
जहांतकहोसकेचीखनेचिल्लानेसेबचें.
येसुनसभीदेवताहरकतमेंआगएऔरउन्हेंतैयारकरनेमेंजुटगए.
बतादेंकिएक्ट्रेसस्वराभास्करकीमांचोटिलहोगईहैं.
भगवानगणपतिबुद्धिऔरसमझदारीकेदेवताहैं,.
पुरानीभ्रांतियोंकेआधारपरइनरिश्तोंकीसमीक्षाकरनागलतहोगा.
भूपेशबघेलकेआरोपोंकोउमरअब्दुल्लानेख़ारिजकरतेहुएकहाहैकिवोइसदुर्भावनापूर्णआरोपसेतंगहैंकिसचिनपायलटजोकररहेहैं,उसकाउनकेपिताऔरउनकीरिहाईसेकुछलेना-देनाहै.
इसमेंहरीलाइनवोहैजिसेभारतचीनकेसाथअपनीअंतर्राष्ट्रीयसीमामानताहै.
अगलेदोदिनोंतकसूबेकेकईहिस्सोंमेंबारिशहोसकतीहै।
भारतविश्वकापहलादेशहै,जहाँअक्षयऊर्जाकेविकासकेलिएएकअलगमंत्रालयहै।
देशमेंकोरोनाअबतेजीसेपैरपसाररहाहैऔररोज10हजारसेअधिकनएमामलेसामनेआरहेहैं।
सभीनेतामतभेदोंकोहलकरनेमेंसक्षमहोंगे।
उसकापरिवारदक्षिणीमुंबईकेकाफीघनीआबादीवालेइलाकेभिंडीबाजारमेंबसगया।
कोरोनावायरसकेमरीजोंकेइलाजकेलिएकेंद्रसरकारऔरदिल्लीकीकेजरीवालसरकारबड़े-बड़ेदावेकररहीहै.
गांवकोजोड़नेवालेपैदलरास्तोंकाकहींकुछपतानहींहै.
कर्नाटककीतरहहीयहांभीरिजॉर्टपॉलिटिक्सशुरूहोचुकीहै।
कोरोनावायरससंक्रमणसेठीकहुएलोगोंकीसंख्या857हैऔर53लोगोंकीमौतहोचुकीहै.
'नीतीशकेअपशब्दभीमेरेलिएआशीर्वचन'
कोरोनासेचीनमेंअबतक213लोगोंकीमौतहोचुकीहै,जबकि9,692कन्फर्मकेससामनेआएहैं.
यहनिवेशकरनेऔरलाभप्राप्तकरनेकाएकअच्छासमयहै.
पीएमकेलेहदौरेकोलेकरकेंद्रीयरक्षामंत्रीराजनाथसिंहनेट्वीटकरलिखाकिभारतीयसेनाकेरहतेदेशकीसीमाएंहमेशासुरक्षितरहीहैं.
जोसैनिकनागार्नोकाराबाख़मेंचलरहेयुद्धमेंमारेगएहैंयेबैनरउनकेघरोंकेबाहरलटकेहुएहैं.
उसेसर्दी-खांसीकीसमस्याहै।
बतादें,साल2004तकजबदक्षिणभारतमेंसुनामीनेबड़ीतबाहीमचाईथी,भारतनेविदेशीचंदास्वीकारनहींकियाथा,लेकिनइसमेंअबतब्दीलीदेखीजारहीहै.
इसतरहसेकांग्रेसनेसंजयगांधीकेरूपमेंएकजबरदस्तरणनीतिकारकोभीखोयाहै.
उन्होंनेअस्पतालमेंबायोमेडिकलइंजीनियरकीसेवाऐंलेने,खालीपदोंपरसहायकप्रोफेसरकीसेवाऐंलेनेकेप्रस्तावकीस्वीकृतिप्रदानकी.
फिल्ममेंसलमानखानसंगदिशापाटनी,जैकीश्रॉफ,रणदीपहुड्डाऔरगौतमगुलाटीहोंगे.
रियानेअपनेहलफनामेमेंसीबीआईजांचकाभीविरोधकियाहै।
अबतक10हजार369लोगइलाजसेठीकहोचुकेहैं,जिनकोअस्पतालोंसेडिस्चार्जकियाजाचुकाहै.
पुलिसकहकरकन्नीकाटरहीहैकि‘जोभीहोगा,सबसामनेआजाएगा।’
प्रयोगशालासेबाहरनिकलकरबड़ेपैमानेपरवैक्सीनबनानेकेलिएकुछबुनियादी-ढांचागतज़रूरतेंहोतीहैं,जिन्हेंफॉर्मास्यूटिकलकंपनियोंसेआर्थिकमददमिलरहीहै.
वेसरकारपरसीधावारकरतेहैं.
इसमामलेमेंपुलिसनेदोलोगोंकोगिरफ्तारकरलियाहै.
इसदौरानरोडकाकार्यकररहेमजदूरसड़ककिनारेआरामकररहेथे.
सुहासिनीकहतीहैं,"मोदीसरकारकेसामनेइसकीघरेलूनीतियोंसेउपजीचुनौतियाँअबभीमुंहबाएखड़ीहैं.
वहबतातीहैंकिउन्होंनेअपनेबाक़ीदोबच्चोंऔररिश्तेदारोंकोभीनहींबतायानहींथाकिवोइतनीदूरजारहीहूं.
इसमेंसबसेबेशक़ीमतीसामान2013मेंबरामदहुआ,औरवोहैक़ीमतीपत्थरोंकाबॉक्स.
फिल्मकायहडायलॉगइसकेट्रेलरकेबादहीछागयाथा।
इससेस्पष्टहोताहैकिग़लततरीक़ेसेजातीयतनावपैदाकरनेकेलिएइसतरहकीचीज़ेंकराईगईं.
इसकेबादप्रदेशकेमुख्यमंत्रीशिवराजसिंहचौहाननेसरकारीआदेशकापालननहींकरनेपरसख्तीसेनिपटनेकीबातकही,तोवहींइसेलेकरखूबआलोचनाभीहोरहीहै.
चंबलकेबीहड़ोंमेंकईटीमउन्हेंतलाशकररहीहैं.
डॉक्टरशैलजाबतातीहैंकिविमानकेपायलटकैप्टनसंजयमिश्रापहलेभारतीयवायुसेनामेंकामकरचुकेथे.
औरइसीलिएचीनीसरकारस्थानीयपहचानऔरभाषाकोखत्मकरनेकीकोशिशकररहीहै.
चीनकेशहरशेन्ज़ेनमेंआर्टिफ़िशिय़लइंटेलिजेंसपरकामकरनेवालीढेरोंकंपनियाँहैं.
हालांकिइससेयौनसंचारितसंक्रमणबढ़सकताहैइसलिएइसेलगवानेसेपहलेटेस्टजरूरकरालें.
अभीतककेंद्रसरकारकीतरफसेकॉन्ट्रैक्टकेतहतयूपीमेंचीनकेबिजलीउपकरणोंकाइस्तेमालहोरहाथा,लेकिनराज्यसरकारनेइसपररोकलगादीहै.
एमनेस्टीइंटरनेशनलकाकहनाहैकिईरानकेसुरक्षाबलोंकीसख़्तीमें304सेज़्यादालोगमारेगएथे.
मंत्रालयनेजेईईपरीक्षाकेसेंटर्स570सेबढ़ाकर660करदिएहैं,वहींनीटपरीक्षाकेसेंटर्स2846सेबढ़ाकर3843करदिएगएहैं।
हिंसकभीड़नेजमकरउत्पातमचायाथाऔरदुकानों,घरोंवस्कूलोंकोआगकेहवालेकरदियाथा.
वोआंटीहीरहेंगी,क्योंकिलोगपुरुषएक्टरकीउम्रकोनहींदेखतेलेकिनमहिलाएक्टरकीउम्रदेखीजातीहै.
कभीबीजेपीइंदिरागांधीकोइतिहाससेमिटादेनाचाहतीथी,लेकिनअबहालातबदलगएहैं.
विजयीरनलेनेकेबादभीउनकारवैयाऐसाहीथा.
सोनियागांधीनरामकोपसंदकरतीहैनारामभक्तोंको."
बुलेटिनकेअनुसार,बृहस्पतिवारकोइसमहामारीसे66औरमरीजोंकीमौतहोनेसेमृतकोंकीकुलसंख्या6,769होगईहै।
इसकामतलबहैकिपश्चिमबंगालकेग्रामीणइलाकोंमेंसरकारीअस्पतालोंमें70,000लोगोंकेलिएसिर्फएकडॉक्टरउपलब्धहै.
इसकामुख्यकारणफ़्रांसऔरयूरोपमेंकट्टरइस्लामकापनपनाहै.
दरअसलसरकारकीकईगारंटीपेंशनस्कीम्सहैं.
वेकहतेहैंकिइसमेंकोर्ईशकहीनहींबचाहैकिभाजपाध्रुवीकरणकेलिएमुस्लिमोंकोटारगेटकररहीहै।
रक्षामंत्रीराजनाथसिंहनेगिलगित-बाल्टिस्तानमामलेकोलेकरपाकिस्तानपरनिशानासाधतेहुएकहाकिगिलगित-बाल्टिस्तानपरपाकिस्ताननेअवैधकब्जाकियाहुआहै.
स्वास्थ्यमंत्रीजयप्रतापसिंहकीकोरोनारिपोर्टआजपॉजिटिवआगईहै.
फ्रांसकीयहराज्यक्रांति1789ईसवीमेंलूईसोलहवांकेशासनकालमेंहुई.
फिल्ममेंअनीलकपूरऔरश्रीदेवीलीडरोलमेंथे.
बतादें,कल्याणसिंहपांचअगस्तकोअयोध्यामेंहोनेवालेभूमिपूजनकार्यक्रममेंशामिलनहींहोसकेथे.
एंटरटेनमेंटजगतकेइसपॉपुलरशोकेप्रोड्यूसरराजनशाहीनेबाकीकंपनीजकीतरहवर्कफ्रॉमहोमशुरूकियाहै.
दोनोंपुलिसकर्मियोंकोनाकेपरतैनातकियागयाथा.
बीबीसीनेअस्पतालोंमेंकोरोनाकाकचराप्रबंधनकैसेकियाजारहाहै,इसपरकईनिजीअस्पतालोंऔरसरकारीअस्पतालोंसेबातकी.
केसउलझाताहैऔरफिरहारजाताहै।
ऐसेमेंक्यासभीविधायकचुनावकेलिएतैयारहोंगेयहबड़ासवालहै।
बाघिनपेड़कीछालसेखुदकोरगड़तीदिखरहीहैताकिवहांअपनीगंधछोड़सके.
राहुलनेकहाकिमुख्यमंत्रियोंनेहमेंअपनेराज्यकीहालतबताई,केंद्रसेपैसानहींमिलरहाहै।
उनकादावाहैकिसरकारकीतरफसेकोरोनाकेट्रीटमेंटमेंपारदर्शिताकाअभावहै.
एएनआईकीएकरिपोर्टकेमुताबिकचीनकेमाइक्रोब्लॉगिंगसाइटवीइबोपर730पोस्टजोबाइडेनकेबारेमेंडालेजाचुकेहैं,वीइबोकोआपचीनकाट्विटरमानसकतेहैं.
एमसीमेरीकॉमकेनामसेमशहूरमैंगतेचंग्नेइजैंगमेरीकॉम(महिलाऔरपुरुषदोनोंकैटेगरीमें)अकेलीऐसीबॉक्सरहैंजिन्होंनेआठवर्ल्डचैंपियनशिपमेडलजीतेहैं.
पाकिस्तानकेविदेशमंत्रालयकेप्रवक्ताजाहिदहाफिजचौधरीनेकहाकिफ्रांसकेराजदूतकोविशेषसचिव(यूरोप)केजरिएएकडोजियरदियागयाहै.
हापुड़मेंतीनमामलेऔरपीलीभीत,बांदा,मिर्जापुर,रायबरेली,औरैया,कौशांबी,मथुरा,अमरोहा,हरदोईमें2-2कोरोनाकेसआएहैं.
केबादयहांसबसेज्यादामौतकीखबरहै.
वोमांपरहमलेकेबादभीनहींरुका.
दरअसलसीकरउद्योगनगरथानाइलाकेमेंस्थितकेनराबैंककोएकअपराधीलूटनेकीकोशिशकररहाथा.
बतादें,उत्तरप्रदेशमेंकोरोनालॉकडाउनमेंफंसेश्रमिकोंकोउनकेघरपहुंचानेकेलिएबसकोलेकरकांग्रेसऔरराज्यकीबीजेपीसरकारमेंतनातनीजारीहै.
चीनपहलेइनकैंपोंकेहोनेकोख़ारिजकरतारहाथालेकिनबादमेंउसनेआतंकवादऔरशिंजियांगमेंअलगावादियोंकीहिंसाकाहवालादेतेहुएकहाकियहकुछख़ासक़दमउठाएगएहैं.
'प्राइवेटआइलैंडपरसीक्रेटपार्टीकररहेथेसऊदीकेक्राउनप्रिंससलमान,आईथीं150महिलाएं'
इसकीतहमेंजाएँ,तोपताचलताहैकिदवाकम्पनियोंकेसाथअनेकसरकारीऔरगैर-सरकारीडॉक्टरोंकीसाँठगाँठहै।
दोनोंकेबीचदिसंबरसेफ़रवरीकेदौरानलिखेगएछहख़तोंमेंसेयहआख़िरीख़तहै.
धोनीकेबल्लेकीख़ामोशीबहुतकुछकहरहीहै.
इसदौरानउन्होंनेमोदीसरकारकेदूसरेकार्यकालकाएकसालपूरेहोनेपरउपलब्धियांगिनाईं.
समाजवादीपार्टीकेराष्ट्रीयअध्यक्षअखिलेशयादवनेभारतीयजनतापार्टी(बीजेपी)परनिशानासाधतेहुएजातीयजनगणनाकीमांगकीहै.
कोरोनाकेखौफकेबीचसऊदीअरबकीसरकारनेएकचौंकानेवालाफैसलालियाहै.
सालकेपहलेदिनजारीआंकड़ोंकेअनुसारमारुतिसुजुकीनेदिसंबरमेंअपनीबिक्रीमें2.4फीसदीकीबढ़तहासिलकीहै.
पिछले6सालमेंहमनेडायरेक्टबिनिफिशियलप्रोग्रामकेलिए40करोड़बैंकखातेखोलेहैं.
स्त्रीपरिवारकीमान-मर्यादाहोतीहै,उसीसेव्यक्तिकीअपनीमान-मर्यादाहोतीहै.
इससेपहलेभीसाल2019मेंप्रियंकागांधीको'गंगाकीबेटी'बतायागयाथा.
उन्होंने26सालोंतकबेलारूसपरअपनीमजबूतपकड़बनाएरखीहै.
वीडियोमेंदोनोंमहिलाओंकोकुछपुरुषोंनेघेररखाहैऔरऐसालगरहाहैकिउन्हेंसुपरमार्केटसेसामानचोरीकरतेहुएपकड़ागयाहै.
तबउन्होंनेअपनीपूरीदास्तानसुनाई.
चीनएवियनफ्लूकासामनाकाफीवक्तसेकररहाहै।
सभीराजनीतिकपार्टियांपूरीतरहसेसक्रियहोगईहैं.
बतादेंकिनएदिशानिर्देशोंकेमुताबिकपहलेचरणमेंमंदिर-मस्जिद-गुरुद्वारा-चर्चखोलदिएजाएंगे.
इसकेबाददिशानेसाल2015मेंऐश्वर्यारायकोफिल्मजज्बाकेवक्तमैनेजकियाथा.
येयुद्धलड़नेकापुरानासोवियततरीकाहैजिसमेंसैनिकनीचेछुपकरचलतेहैंऔरउन्हेंहवासेसुरक्षादीजातीहै.
इंडियाटुडेसेबातचीतमेंएकरेजिडेंटडॉक्टरनेनईनियमावलीकोबर्बरबतायाहै.
इससेपहलेहमारेइतिहासमेंऐसाकभीनहींहुआ.
आईपीएलमेंहीवोतीनशतकजमाचुकेहैं.
कोरोनावायरसकेसंक्रमणकेडरसेअस्पतालप्रशासननेयेफैसलालियाथा.
हालांकि,अबऐसेसंकेतमिलेहैंकिसरकारइसमेंदख़लदेगीऔरएक्साइज़ड्यूटीबढ़ाएगी.
क्राइमब्रांचनेतीनदिनकीरिमांडदौरानउसकेकरीबी10-12लोगोंकोनोटिसदेकरजांचमेंशामिलहोनेकोकहाजाएगा।
पंजाबकेदेवीदासपुराइलाकेमेंकिसानमजदूरसंघर्षकमेटीकीओरसेप्रदर्शनजारीहैऔरयहांअमृतसररेललाइनकेपासवोपिछले6दिनोंसेधरनादेरहेहैं.
हालमेंउन्होंनेमेघनागुलजारनिर्देशितफिल्मराज़ीदेखीहै.
यूपीपुलिसकीटीमनेदिल्ली-एनसीआरमेंडेराडालातोविकासदुबेउज्जैनभागगया.
डब्ल्यूएचओनेकहा,'कोरोनावायरससेप्रभावितज्यादातरलोगोंकोसांसलेनेमेंहल्कीपरेशानीहोसकतीहैऔरवेबिनाकिसीखासइलाजकेठीकहोजाएंगे।
बीतेदिनोंएक्ट्रेसदीपिकापादुकोणदिल्लीकीजवाहरलालनेहरूयूनिवर्सिटी(जेएनयू)गईथीं.
बतादेंकियेवहीपायलटहैंजिन्होंनेपिछलेसालइस्तीफादेदियाथालेकिननियमोंकेअनुसार6महीनेकीनोटिसअवधिकेभीतरअपनेइस्तीफेवापसलेलिएथे.
इसखालकीझुर्रियोंमेंकईअनुभव,ढेरसारेकिस्सेऔरजवाबदबेहैं.
इससेयेसाफहोजाताहैकिडांसकररहेजवानदिल्लीपुलिसकेहैं.
लॉकडाउनकाचौथाचरणसोमवारसेशुरूहोजाएगा।
इनमेंउनकेकामकोकाफीसराहागया।
राजेंद्रकुमारबतातेहैंकिजबउन्हेंपीटाजारहाथातोएकबुज़ुर्गआदमीनेउन्हेंबचायाऔरभीड़सेबाहरलेआए.
महिलाएंस्थायीकमीशनकेलिएचुनेजानेपरफ़ुलकर्नल,ब्रिगेडियरऔरजनरलभीबनसकतीहैं.
नियमोंकेमुताबिकअगरकिसीसदस्यनेइस्तीफादियाहैतोउससेविधानसभाअध्यक्षकासंतुष्टहोनाजरूरीहै।
मध्यप्रदेशकेविदिशाजिलेमेंससुरालमेंघरजमाईबनकररहरहादामाद,सालीकोलेकरहीभागनिकला.
पहलेबलजीतनेहरिभगवानकानंबरप्रदीपकोदिया,फिरप्रदीपनेअपनेसाथीरणवीरकोदियाथा.
वहीं,तेलंगानासेभीएकनयामामलासामनेआयाहै.
उर्वशीपरकालिदासकेअलावारवीन्द्रनाथठाकुरनेभीनेभीकलमचलाईहै,किन्तुदिनकरकीउर्वशीइनकवियोंकीकल्पनाओंसेविलगऔरविशिष्टहै.
आपकिसतरहइसभयानकहमलेमेंबचपाए?
बतादेेंअमरसिंहनेयेवीडियोअपनेट्विटरहैंडलसे25जुलाई2019कोजारीकियाथा.
सुशांतकेदोस्तऔरक्रिएटिवकंटेंटमैनेजरकोभीएजेंसीनेसमनभेजाहै.
इसबातसेकोईइनकारनहींकरसकताहैकिउन्होंनेपार्टीकेलिएकाफीकामकियाहै.
अजयकुमारलल्लूप्रवासीश्रमिकोंकोकांग्रेसकीबसोंसेभेजेजानेकेमामलेमेंपिछलेक़रीबदोहफ़्तेसेलखनऊकीजेलमेंबंदहैं.
उदाहरणकेतौरपरनरपतगंजसीटपरबीजेपीआरजेडीसेक़रीब14हज़ारवोटोंसेआगेहैऔरयहांएआईएमआईएमकेउम्मीदवारकोचारहज़ारसेकुछअधिकवोटहीमिलेहैं.
इसलिएविपक्षकोकहताहूंकिभारत-चीनमामलेपरहमेंज्यादासमझानेकीकोशिशमतकीजिए.
राज्यविधानसभाओंकाअंकगणितइसबारबीजेपीकेखिलाफजारहाहै.
गलवानघाटीमेंस्टैंड-ऑफपॉइंटपरझड़पकेदौरानभारतीयसेनाकेएकअफसरऔरदोजवानशहीदहोगए.
वहींमहिलाओंकाकहनाहैकिलॉकडाउनमेंउनकीकिसीप्रकारसेमददनहींहोरहीहै,जिससेभूखामरनेकीस्थितिहोगईहै.
महाराष्ट्रमेंलॉकडाउनएम्सडायरेक्टरडॉ.
महिंद्राकीदिसंबर2019मेंघरेलूबाजारमेंवाहनबिक्रीएकप्रतिशतबढ़कर37,081इकाइयोंपरपहुंचगई.
अधिकारियोंनेकहाहैकिश्रीनगरकेशेर-ए-कश्मीरइंस्टीट्यूटऑफमेडिकलसाइंसेज(एसकेआईएमएस)मेंअभीतक18लोगोंकोस्वाइनफ्लूकीदिक्कतकेसाथभर्तीकियागयाहै.
पाकिस्ताननेजहांट्रंपकेप्रस्तावकास्वागतकियाथा,वहींभारतनेकश्मीरकोद्विपक्षीयमुद्दाबतायाथा.
अबब्रिटिशहाईकोर्टनेअपनाफैसलासुनादियाहै.
"इनप्रदर्शनोंमेंवामपंथकाप्रभावज़रूरहैलेकिनयहपूरीतरहराजनीतिकपार्टियोंद्वारानहींचलाएजारहे.
कहनेकोयेपति-पत्नीकीजोड़ीथी,लेकिनशोपरसबसेज्यादाझगड़ेभीइन्हींकेहोतेदिखजातेथे.
आयशाजलालकहतीहैं,"मंडलकेपाकिस्तानछोड़नेऔरभारतवापसजानेकेफ़ैसलेकाकारणधार्मिककट्टरताथीजिसनेउन्हेंमुस्लिमलीगकेनेताओंकेलिएअस्वीकार्यबनादियाथा.
वरिष्ठकांग्रेसनेताज्योतिरादित्यसिंधियासमर्थककरीब20कांग्रेसविधायकबेंगलुरुपहुंचगएहैं.
सामाजिकसरोकारोंमेंरुचिबढ़ाताआयासप्ताहपेशेवरताकोबलदेनेवालाहै.
स्टेप6-फॉर्मकोएकबारअच्छेसेचेककरेंकहींकोईगलतीनहो.
लेकिनकिसीई-पेपरकोयाइसकेएकहिस्सेकोकॉपीकरकेपीडीएफबनानाऔरउसेटेलीग्रामऔरवॉट्सएपपरशेयरकरनागैरकानूनीमानाजाएगा.
अडानीइसटॉप100सूचीमेंपहलीबारआएहैं.
लेकिनडरकाएकक़तरायहांभीमुझेछूकरगुज़रगया.
वेहोतेतोमोदीऔरनीतीशकुमारकोअपनेराजनीतिकतंज़मेंपहलेहराते,फिरचुनावमेंहराते."
यहीवजहहैकिसितंबरमहीनेमेंयात्रीवाहनोंकीथोकबिक्रीमें25फीसदीसेज्यादाकाइजाफाहुआहै.
इसकेअलावा,उसनेआरोपलगायाकिउसकीसासभीबेटेकेसाथमिलकरबेरहमीसेउससेमारपीटकरतीथी.
पहाड़ोंपरहोरहीलगातारभारीबरसातकेकारणकालाढूंगीकामैथीसाहनालाउफानपरहै.
जबकिअमरजीपकाऑर्डरदेचुकेथेऔरचुनावअभियानभीशुरूकरचुकेथे.
हालांकिक्षेत्रीयरूपसेपृथकथी;फिरभीकुछसामान्यसामग्रीसांस्कृतिकविशेषताओंकोसाझाकरतीथी।
इसकेअलावाप्रोडक्शनप्लांटमेंमहिलाओंकीअच्छीखासीभागीदारीहै.
खासकरसरकारीकामोंमेंयहलागूहोगा।
पार्टीसांसदरितेशपांडेनेकहाकिउत्तरप्रदेशमेंहमलोगोंनेप्रमोशनमेंआरक्षणकीव्यवस्थाकराईथी.
नायबसूबेदारमनदीपसिंहकेपरिवारमेंमाँशकुंतला,तीनबहनें,पत्नीगुरदीपकौर,बेटीमहकप्रीतकौरऔर10सालकाबेटाजोबनप्रीतसिंहहै।
इसतस्वीरकोफैन्सखूबलाइकऔरशेयरकररहेहैं.
इसबीचनॉर्थईस्टदिल्लीकीहिंसामेंमरनेवालोंकीसंख्या20होगईहै,जबकि200सेज्यादाघायलहैं.
इसकेअलावा,गिरीशकुमारआहूजा,ग्याजसुधामिश्रऔरतेजेंद्रमोहनभसीनकोकंपनीकेबोर्डमेंस्वतंत्रनिदेशकबनायागयाहै.
साथहीइसेझूठ,व्यक्तिगतहमला,युद्धभड़कानेवाला,अपनेअल्पसंख्यकोंकेउत्पीड़नऔरसीमापारआतंकवादकोछुपानेकीकोशिशकरनेवालाबताया.
इसबीचवायरोलॉजिस्टडॉ.
अस्पतालनेसफाईमेंकहाकिहॉस्पिटलकीभावनाहिंदू,मुस्लिम,जैन,सिख,ईसाईसबकोसाथलेकरचलनेकीहै.
हाथरसकांडकोलेकरपूरेदेशमेंविरोधप्रदर्शनजारीहै.
सेनाप्रमुखजनरलमनोजमुकुंदनरवणेनेयहभीकहाकिनियंत्रणरेखाकेपारलगभग20से25सक्रियआतंकीलॉन्चपैडहैंऔरभारतस्थितिकीनिगरानीकररहाहै.
यूजीनचाउमुस्कुरातेहुएमज़ाकमेंकहतेहैं,"मैंपूरासिलेबसअपनेदिमागमेंरखसकताहूँ."
लेकिनबतादेंकिसारापैसामहाराष्ट्रसरकारनेदियाहै.
इसकेबादउन्होंनेवीआईटीवेल्लोरसेबीटेककियाऔरफिरजॉबमेंलगगए.
घरमेंरहें,सुरक्षितरहें।
केनामसेरामपुरमेंबनेरिसॉर्टकेगिराएजानेपरइलाहाबादहाईकोर्टनेरोकलगादीहै।
रविवारकोआलियाभट्टनेअपना27वांबर्थडेसेलिब्रेटकियाथा.
उन्होंनेअपनेट्वीटमेंलिखाकिबहुतबढ़िया,बंगालसरकार.
स्नानकरतेसमयवहांएकमगरनेउसकापैरपकड़लिया.
राजस्थानमेंलौटेप्रवासीमज़दूरोंकीकहानीउनकीहीज़ुबानीजाननेऔरसरकारकीघोषणाओंकेबादइनमज़दूरोंकेबदलेहालातोंकीहक़ीक़तदेखनेकेलिएहमइनकेघरोंतकपहुंचे.
इसनएकानूनकेमुताबिक,शादीसेपहलेदुल्हाऔरदूल्हनकोअपनेधर्म,व्यवसायऔरइनकमकेबारेमेंएकहलफनामादेनाहोगा.
आजफिरोजशाहकोटलाकानामआतेहीलोगोंकेजेहनमेंक्रिकेटमैचघूमनेलगताहै,लेकिनकोटलाकेखंडहरबतातेहैंकिदिल्लीकापांचवांशहरयानीफिरोजाबादकिसशानकानमूनाथा.
अंग्रेज़ीमेंइनशहरोंऔरगांवोंकेनामोंकाइस्तेमालभारतमेंब्रितानीऔपनिवेशिककालसेहोतारहाहै.
भारतमेंकोविड-19केमामले11लाखकेपारपहुंचगएहैंऔरइसबीमारीसेठीकहोनेवालेमरीजोंकीसंख्यासातलाखहै।
लॉकडाउनकेबाददूसरेप्रदेशोंसेवापसआएइनमजदूरोंकासाफकहनाहैकियदिसरकारहमेंबिहारमेंहीकामदे,तोहमदूसरेप्रदेशोंमेंकामकरनेकेलिएक्योंजाएंगे.
महाराष्ट्रमेंएफआईआरदर्जकरनेसेपूरीतरहइनकारकरदियागयाथा.
याचिकामेंयहभीकहागयाहैकिअगरटेलीकॉमकंपनियांयाइंटरनेटसुविधादेनेवालीकंपनियांयहबिलआमलोगोंसेवसूलतीहैं,तोऐसेऐसीस्थितिमेंआमजनताकीओरसेबिलभुगतानमेंदियागयासारापैसापीएमकेयरफंडमेंभेजाजाए.
जिसकेबादवोघबराकरउठीऔरआसपासबच्चेकोखोजा.
वहीगायत्रीप्रसादप्रजापतिकेखिलाफएफआईआरलिखवारहाहै.
नासानेकहाकिरोवरजहांमंगलकेनमूनेएकत्रकरेगा,वहींहेलिकॉप्टरवहांउड़नेकीकोशिशकरेगाऔरयदिसबकुछठीकरहातोयहभविष्यकेमंगलअन्वेषणअभियानोंमेंहवाईआयामकोभीजोड़ेगा.
जिसकेबादएकबारफिरचर्चाएंशुरूहोगईहैं.
अगलेभागमेंबड़ाट्विस्टआनेवालाहै.
जयपुरस्थितसवाईमानसिंहअस्पतालमेंमेडिसिनडिपार्टमेंटकेएकडॉक्टरकहतेहैं,"ब्लडऔरब्लडकॉम्पोनेन्टकोचढ़ानेकेअपनेख़ुदकेरिएक्शनकेचांसेसभीहोतेहैं.
ऐसेस्थानपरजहांकोईसंक्रामकरोगफैलाहो,तबवहांलोगोंकोजमाकरताहैतोइसकानूनकेवहआरोपीहोसकताहै.
हमारेयहाँकुछप्रसिद्धकहावतेंहैं-‘प्रसन्नरहो,स्वस्थरहो।’
समझदारलोगकरतेहैं.
मेरठमेंहुईहिंसाकेदौरानपांचलोगोंकीमौतहोगईथी.
चीनऔरयूरोपमेंकुछमॉडलिंगअध्ययनोंमें,यहपहलेसेहीदिखाहैकिप्रदूषकोंमेंवृद्धिऔरअन्यवायुजनितसंक्रमणोंमेंवृद्धिसेकोविडमृत्युदरमेंवृद्धिहुईहै.’
येरामललाकेमन्दिरकानतोनवनिर्माणहैऔरनाहीइसमेंविराजनेवालेअधिष्ठातामुख्यदेवताकीप्राणप्रतिष्ठाहोनीहै.
बेनापोलबंदरगाहकेउपनिदेशकमोहम्मदममूनकबीरनेबीबीसीकोबताया,"इसदौरानभारतीयनागरिकोंकाआना-जानालगारहा."
कांग्रेसकेपासखुदहीसामान्यबहुमतसेज्यादाविधायकोंकाफिलहालसमर्थनहै.
कृपयान्यायव्यवस्थामेंभरोसारखिएऔरफेकएनकाउंटरमतकीजिए।'
नागरिकतासंशोधनक़ानूनकेसमर्थनमेंलखनऊमेंबीजेपीकीएकरैलीहुई.
मामलामथुराकेरायाथानाइलाकेकाहै.
लेकिन,विश्वस्वास्थ्यसंगठनकेमुताबिक़,माइक्रोवेबमेंगर्मकियाखानाखानेमेंकोईहर्ज़नहींहै.
उत्तरप्रदेशकेमुख्यमंत्रीयोगीआदित्यनाथनेएकनईपरंपराशुरूकरदीहै.
इसकेअलावामरकजसेलौटेलोगोंकीतलाशकीजारहीहै.
जावेदबतातेहैं,"आईटीआईरोडपररविवारकीसुबहसातबजेथे,मैंनेदुकानलगानीशुरूहीकीथीकिकुछलोगआगएऔरमुझसेआधारकार्डमांगा.
चूंकिइसरेस्टोरेंटकेज्यादातरस्टाफ़हाशिएकेसमाजयाग्रामीणक्षेत्रसेआतेहैंइसलिएवोपूरीतरहसेरेस्टोरेंटसेमिलनेवालीसैलरीपरनिर्भरहैं.
साथहीएकलाइब्रेरीभीस्थापितकीजाएगी।
महाराष्ट्रमें8590कोरोनापॉजिटिव,24घंटेमें522नएमामले.
डॉकफीलपरधर्म,नस्ल,भाषाकेआधारपरनफरतफैलानेकेमामलेमेंधारा153-एकेतहतकेसदर्जकियागयाहै.
दिल्लीमेंविधानसभाचुनावसेपहलेसोशलमीडियापरबीजेपीनेतामनोजतिवारीकाएकवीडियोवायरलहोरहाहै.
फिल्मकेपोस्टर्ससोशलमीडियापरपहलेहीशेयरकिएजाचुकेहैं.
ठंडीकेमौसममेंइसेआपजैकेटकेसाथस्टाइलकरकेपहनसकतेहैं।
बुलंदहौंसलेवालीप्रतिष्ठाकहांरुकनेवालीथी,उन्होंनेनिश्चयकियाकिवहबिनाकिसीसहारेकेअपनाजीवनव्यतीतकरेगीऔरवहपढ़ाईकेलिएदिल्लीचलीगई.
इसकेसाथहीअबदेशमेंकोरोनावायरससेसंक्रमितलोगोंकीसंख्या31पहुंचगईहै.
उन्होंनेबताया,''कोर्टनेयेभीकहाकिआजकीतारीख़मेंइंटरनेटअनुच्छेद19(1)केतहतअभिव्यक्तिकीआज़ादीकाहिस्साहै.
जवाब:हमेंनहींयादकिपरिवारसेकौनमौजूदथा.
दिल्लीमेंपिछलेदोकुछदिनोंमेंशराबकीचारदुकानोंमेंचोरीकीघटनाएंहोचुकीहैं.
ग्रीसकेज़्यादातरलोगहागियासोफ़ियाकोरूढ़िवादीईसाईधर्मकेकेंद्रकेरूपमेंदेखतेहैं.
मीरवाइज़औररेहानाकीशादीकोइसलिएनिशानाबनायागयाक्योंकिवोअफ़ग़ानिस्तानमेंरहनेवालेशियासमुदायसेआतेहैं.
वह2017मेंआखिरीबारन्यूजीलैंडकेखिलाफटी20इंटरनैशनलमैचखेलेथे।
येपरीक्षा2घंटेकीहोगी.
उनकेवोटनिर्णायकहोतेहैं.
हालांकि,2020-21मेंभारतकेविदेशीमुद्राभंडारमें9.2बिलियनडॉलरकीबढ़ोतरीदर्जकीगई.
क्योंराहुलगाँधीहीआलोचनाकेघेरेमेंआतेहैंऔरभाजपानहीं?
इनशोजकेअलावाछोटीसरदारनी,शक्तिअस्तित्वकेएहसासकाऔरदकपिलशर्माशोभीलगातारअच्छाप्रदर्शनकररहेहैं.
पूर्वभारतीयकप्तानमहेंद्रसिंहधोनीनेइंस्टाग्रामपोस्टकेजरिएइंटरनेशनलक्रिकेटसेसंन्यासलेनेकाऐलानकिया.
भैरवस्थानथानामेंतैनातपुलिसकर्मियोंकाकहनाहैकिहरसालबारिशकेमौसममेंभैरवस्थानथानाटापूमेंबदलजाताहै.
इजरायलीप्रधानमंत्रीकासऊदीदौराखाड़ीदेशोंकेसाथइजरायलकेसंबंधोंमेंऐतिहासिकबदलावकासंकेतहोसकताहै.
सुबहकेनौबजेयहकरीब27.24डॉलरप्रतिबैरलपरट्रेडकररहाथा।
वहींदूसरीओरनीतीशकुमारभीअपनेभाषणकेदौरानबार-बारश्रद्धेयनरेंद्रमोदीबोलतेरहेऔरउनकेमार्गदर्शनकागुणगानकरतेरहे।
वर्ष2011मेंउन्हेंगिरफ़्तारकियागयाऔर15दिनोंकेलिएजेलभेजागया.
वहीं,अमरीकानेवीज़ाकेधोखाधड़ीमामलेमेंचीनकेतीननागरिकोंकोगिरफ़्तारकियाहैऔरचौथेचीनीनागरिककोभीगिरफ़्तारकरनेकीतैयारीहोरहीहै.
उन्हेंआपकोवैसेहीरहनेदेनाचाहिए.'
दरअसल,एकस्थानीयनिकायकेचुनावप्रचारकेदौरानउन्होंनेयेबातकही.
एकनएरिसर्चकेमुताबिकप्लेसेंटा(गर्भनाल)मेंकोरोनावायरसकाइंफेक्शनहोनेकीवजहसेप्रेग्नेंसीकेदूसरेट्राइमेस्टरमेंगर्भपातकाखतराभीहोसकताहै.
हरनिमंत्रणकार्डपरएककोडहै,जोसुरक्षाकेचलतेतैयारकियागयाहै.
भारतमेंकोरोनावायरससेसंक्रमितहोनेवालेलोगोंकीसंख्या330केपारपहुंचचुकीहै.
भारतइससमयदुनियामेंसबसेज्यादाकोविड-19केमामलोंमेंअमेरिकाकेबाददूसरेनंबरपरहै।
वर्कफ्रंटकीबातकरेंतोआलियाभट्टनेसड़क2कीशूटिंगपूरीकरलीहै.
जम्मूकश्मीरमेंहुएसबसेघातकआतंकीहमलेके11महीनेबादभीचार्जशीटदायरकरनेकीएजेंसीकीकोईयोजनानहींहै.
कपिलशाहीनबागमेंप्रदर्शनस्थलपरशनिवारशाम4-4:15बजेपहुंचगयाथा।
टिड्डीदलोंकेलगातारहमलेसेकिसानपरेशानहैं.
खुदआरबीआईगवर्नरशक्तिकांतदासनेप्राइवेटबैंककेग्राहकोंकोभरोसादियाकिदेशमेंसभीबैंकसुरक्षितहैं.
जवाहरलालनेहरूविश्वविद्यालय(जेएनयू)मेंहिंसाकेसिलसिलेमेंदिल्लीपुलिसनेशुक्रवारकोनौसंदिग्धोंकीतस्वीरजारीकीऔरदावाकियाकिजेएनयूछात्रसंघअध्यक्षआइशीघोषउनमेंसेएकथीं.
उन्हेंसिर्फ़राजनीतिककारणोंकेचलतेनिशानेपरलियागयाहै.
रामायणकाएकएपिसोडसुबह9बजेऔरदूसराएपिसोडरात9बजेआयाकरेगा.
गानेको25हजारबारलाइककियाजाचुकाहै.
लखनऊः40फुटलंबेपाइपमेंघुसातेंदुआ,10घंटेकेलगाताररे.
पिछलेसालसितंबरमेंजापानकेतटपरजबर्दस्तयुद्धाभ्यसहुआथा।
हालांकिअक्षरपटेलटीमकेलिएथोड़ीराहतसाबितहोसकतेहैं।
इसदिवालीआपकपड़ोंमेंनएकलरकाभीतड़कालगासकतीहैं.
हाईटेंशनतारकीचपेटमेंआनेसेपति-पत्नीगंभीररूपसेझुलसगए.
एफ़आईएकीजाँचमेंपतायेचलाथाकिजिनलड़कियोंकोवेश्यावृत्तिके'लायक़'नहींसमझाजाताथा,उनकेअंगनिकालकरबेचदिएजातेथे.
स्किनमेंमोटापन,स्किनकेरंगमेंबदलावयाउसकीशेपखराबहोनाकैंसरकीतरफइशाराकरतेहैं.
दरभंगाज़िलेके18ब्लॉकमेंसेदरभंगासदर,बहादुरपुर,हायाघाट,केवटी,बहेड़ीसमेत15ब्लॉकबाढ़प्रभावितहै.
नमुस्लिमपर्सनललॉपरकुछबोले,नबाबरीमस्जिदढहनेपरउन्होंनेकुछकहा।
कोरोनावायरसपरगर्मीकेअसरपरनईरिसर्चक्याकहतीहै?
जिनमेंसे7.15फीसदलोगपॉजिटिवमिलेथे।
लेकिनमैंफिरभीकहूँगाकियहदुनियाअच्छेलोगोंकीवजहसेहीचलरहीहै;औरचलतीरहेगी।
उसकेपास30,000वॉलिंटियर्सकेऊपरकिएगएट्रायलकाडेटाहै.
सोमवारकोसुबह11बजेकेकरीबजबउनकागेटखुलादेखातोमनमेंसवालउठे,कमरेकेअंदरकौनदाखिलहोगया?
साथहीघरपहुंचानेमेंउनकीमददभीकरेंगे।
शजारविवारकोशामकेसमयकोरोनापॉजिटिवपाईगईथीं.
कईसंगठनप्रतिबंधितहैंलेकिनवोनामबदलबदलकरसामनेआतेरहतेहैं.
लॉकडाउनमेंयेसभीशोजफिरसेटेलीकास्टकिएजारहेहैं.
बीतेकुछदिनोंसेअटकलेंथीकिफ्रांसीसीराष्ट्रपतिइमैनुएलमैक्रोनकैबिनेटमेंफेरबदलकरसकतेहैं.
दिल्लीमेंशुक्रवारकोकोरोनावायरसकीवजहसेमहिलाकीमौतहोगईथी,जिसकानिगमबोधघाटपरअंतिमसंस्कारकरनेसेमनाकरदियागया.
येभीपढ़ें:पतिमेंइतनीखूबियांहोनेकेबावजूदपत्नीनेक्योंदियातलाक?
इसपरअदनानसामीनेअपनेऑफिशलट्विटरअकाउंटसेपलटवारकरतेहुएट्वीटकिया,'अरेबच्चे,क्यातुमने'क्लियरेंससेल'सेदिमागखरीदाहैयाफिरकिसीपुरानीचीजोंकीदुकानसे?
बीबीसीक्लिक:प्रदूषणसेनिपटेंगेआर्टिफ़िशियलपेड़?
एनकाउंटरकेदौरानचारआतंकीमारेगएहैं.
हमबतारहेहैंइसभर्तीसेजुड़ीसभीजानकारीकेबारेमें.
पुलिसकामाननाहैकियुवतीकीहत्याकरशवकोसूटकेसमेंबंदकरकेयहांफेंकागयाहै.
पिछलेएकमहीनेसेचुप्पीसाधेहुएपायलटयहतोसमझचुकेथेकिवहअपने19विधायकोंकेसाथराज्यसरकारकोनहींगिरासकतेहैं।
नाबालिगबेटेपरअपनीमां-बहनकीहत्याकरनेकाशकतोउसीवक्तहोगयाथा,जबघरपरमां-बेटीलाशपड़ीथीऔरबेटाघरसेगायबथा.
राजधानीदिल्ली,नोएडा,गाजियाबादमेंकईइलाकोंमेंतेजआंधी-तूफानहै.
ऐसाइसलिएहैकिवहदेखरहाहैकिएकबेरोजगारइंसानयाफिरआमआदमीदिक्कतोंकासामनाकररहाहै।
पूर्वीलद्दाखमेंचीनकेसाथगतिरोधकेबीचसेनाकेतीनोंअंगोंनेपिछलेकुछसप्ताहोंमेंकईतरहकेसैन्यउपकरणों,अस्त्र-शस्त्रोंऔरसैन्यप्रणालियोंकीखरीदशुरूकरदीहै।
लेकिनचूड़ीकीफ़ैक्ट्रीपहुँचनेसेठीकपहलेबसजयपुरमेंपकड़ीगई.
बतादेंकिरेलवेनेअपनीलंबीदूरीकीट्रेनोंकेअपग्रेडेशनकेलिए2018मेंकरीब300उत्कृष्टरैकलॉन्चकीथी।
उन्होंनेहेडिग्लेमें11अगस्त1977कोऑस्ट्रेलियाकेखिलाफएशेजटेस्टमैचमेंघरेलूदर्शकोंकेसामनेयहउपलब्धिहासिलकीथी.
लॉकडाउनकेदौरानलोगमनोरंजनकेलिएसोशलमीडियाऔरवेबस्ट्रीमिंगसर्विसेजपरकाफीहदतकनिर्भरकररहेहैं.
सीएमयोगीकेगृहक्षेत्रगोरखपुरमेंकोरोनाकोलेकरहुईइसबदइंतजामीपरप्रियंकागांधीनेट्वीटकियाहै.
गीताकेपितापुलिसविभागकानपुरमेंतैनातहैं.
हिंदीसिनेमाकीमहानकलाकारलतामंगेशकरनेउनकेनिधनकीखबरसोशलमीडियापरदी.
इसलिएहालकेदिनोंमेंसैनिटाइजरकीखपतकाफीबढ़गईहै.
जबहर्षिलरातमेंअकेलाथा,तोवहबेंगलुरुऔरबिहारमेंअपनेचचेरेभाइयोंकेसाथवीडियो-कॉलपरबातकरताथाक्याेंकिवहरातमेंअक्सरडरजायाकरतालेकिनउसकेचाचा,चाचीऔरचचेरेभाइयोंनेउसकीमददकी।
सीपीआई(माले)बिहारकी16सीटोंपरअपनेप्रत्याशीउतारीथी.
वहांअबतक78हज़ारसेज़्यादालोगसंक्रमितहुएहैं.
गुजरातमेंकोरोनासे181लोगोंकीमौतेंहुईहै।
इसतरहउसनेइंडियनप्रीमियरलीगमेंसबसेबड़ालक्ष्यहासिलकरनेकानयारेकॉर्डबनाया।
कईलोगोंकोउनमेंकोरोनावायरसकेलक्षणदिखनेकेबादअस्पताललेजायागयाहैऔरउनकाटेस्टकियाजारहाहै."
सर्वेक्षणमेंउत्तरदाताओंसेएकसवालपूछागयाकिराष्ट्रीयसुरक्षाकेमामलेपरप्रधानमंत्रीनरेंद्रमोदीपरआपकितनाभरोसाकरतेहैं।
पायलटकेवकीलनेउल्लेखकियाकियाचिकाजल्दीदायरकीगईथी.
बिहारविधानपरिषदमेंसंख्याबलकेआधारपरकिसीभीपार्टीकोनेताप्रतिपक्षबननेकेलिए8सदस्यहोनेचाहिए.
लंदनकेअखबारफाइनेंशियलटाइम्सकेअनुसारइसनिवेशकेलिएदोनोंसमूहबातचीतमेंलगेहैंऔरइसमेंरिलायंसरिटेलकावैल्यूएशनकरीब57अरबडॉलर(करीब4.18लाखकरोड़रुपये)काहोसकताहै.
अमेरिकामेंइससालचुनावहोनाहैऐसेमेंडोनाल्डट्रंपकाभारतदौराअहममानाजारहाहै.
कांग्रेसनेतादिग्विजयसिंहनेकहाकिराज्यमंत्रिमंडलविस्तारविधानसभाकेबजटसत्रकेबादकियाजानाचाहिए.
हिन्दीवाद-विवादकेक्षेत्रमेंइसप्रतियोगिताकाअबएकविशिष्टस्थानहै,जिसमेंदेशऔरविदेशकेविद्यालयउत्साहसेभागलेतेहैं.
इनदोनोंकेबारेमेंबातकरतेहुएसलीममर्चेंटनेकहा-मिस्टरफैजुयानीफैजलशेखकीबातकरेंतोवोइंस्टाग्रामस्टारहैंऔरउनकीबहुतजबरदस्तफैनफॉलोइंगहै.
शायदमेडिकलस्टूडेंट्सकोइससेपैदाहोनेवालेख़तरोंकोलेकरज़्यादाजाग्रतरहनाचाहिएथा.
प्रधानमंत्रीनरेंद्रमोदीनेशुक्रवारकोलेहपहुंचकरभारतीयसेनाकेजवानोंकोसंबोधितकियाथाऔरकहाथाकिविस्तारवादकायुगखत्महोचुकाहै.
आदित्यकीबारातकीतस्वीरेंसामनेआगईहैंजिसमेंदूल्हेसमेतदूल्हेकेपापाउदितनारायणऔरपूरापरिवारजमकरनाचतेनजरआरहेहैं.
इसपरजीएसटीभीदेनीपड़तीहै.
सचिनपायलटकेअलावाउनकेदोकरीबीमंत्रियोंकोभीकैबिनेटसेबाहरकरदियागयाथा.
यादकीजिएजबसाकेतचौधरीनेहिंदीमीडियममेंडायरेक्शनकियाथा.
खुलेआमयेलोगकारोबारकररहेहैंलेकिनसरकारइसेरोकनेमेंअसफलरहीहै।
रिपोर्टबतातीहैकिबिहारमेंहरसाल'परकैपिटा'यानीप्रतिव्यक्तिस्वास्थ्यपरखर्चहै-2358रुपए.
वेफिरसेअपनाकारोबारशुरूकरनाचाहतेहैं,लेकिनउन्हेंतत्कालराहतमिलतीदिखायीनहींदेरहीहै।
तोचीननेइसकेउलटएलानकरडालाकिवोअपनीड्रोनतकनीककोदूसरेदेशोंकोनिर्यातकरेगा.
युवासेनानेकहाकिकोविडकाखतरारोजानाबढ़ताजारहाहैइसलिएऐसारिस्कनहींलियाजासकताहै.
हिन्दूमहिलाओंकेसम्पत्तिअधिकारअधिनियम-1937कीविसंगतियोंकोदेखनेकेलिएसन्1941मेंहिन्दूकानूनसमितिकीस्थापनाकीगयीथी।
हालांकि,जापानकेनीचेकीटेक्टोनिकप्लेट्सरिंगऑफफायरमेंआतीहैं.
अबबातक़ासिमसुलेमानीऔरइसराइलकी.
आदेशगुप्तानेमांगकीकिमार्चसेनवंबरतककानसिर्फबिजलीकाबिलबिनाफिक्स्डचार्जकेयानीएक्चुअलबिलदियाजाए,बल्किबिजलीऔरपानीपरजारीसब्सिडीबहालकीजाए.
रूठेविधायकोंकोमनानेकेलिएमध्यप्रदेशमेंकैबिनेटविस्तारकीभीचर्चातेजहोगईहैजिसमेंकुछविधायकोंकोमंत्रीबनायाजासकताहै।
उन्होंनेकहाकिमहाराष्ट्रमेंबिहारकीतरहइसकेखिलाफप्रस्तावपासकरनेकीजरूरतनहींहै.
प्रधानमंत्रीनरेंद्रमोदीनेरविवारकोअपनेरेडियोकार्यक्रम”मनकीबात”मेंकहाकिदेशमेंअबअर्थव्यवस्थाकाएकबड़ाहिस्साचलपड़ाहै,खुलगयाहै।
जबकि610मजदूरोंकाआजभीबकायाहै।
इसमेंपुलिसबिनावारंटकेअभियुक्तकोगिरफ़्तारकरसकतीहै.
सोमवारकोभीजेटएयरवेजकेशेयरोंमें5फीसदीकाअपरसर्किटलगा.
धीरे-धीरेसबहोजाएगा."
यहहमनहीकहरहेहैं,उन्होंनेखुदस्वीकारकियाहै।
इनपांचोंबच्चोंकीउम्रतीनसालसेलेकर10सालतकहै.
भारतकाभावबंधुताहै,हमइन्हींआदर्शोंकेसाथआगेबढ़तेरहेंगे.
उदयनराजभोसलेसतारासेसांसदरहचुकेहैंऔरछत्रपतिशिवाजीके13वेंवंशजहैं.
इमसेंहमारादेशजराभीपीछेनहींहै.
बहरहाल,जॉनसनएंडजॉनसननेयेफैसलाऐसेसमयमेंलियाहैजबबीतेकुछसमयसेप्रोडक्टकोलेकरलगातारआरोपलगरहेथे.
जेएमएम-कांग्रेस-राजदकीगठबंधनसरकारकेलिएइसछात्रवृत्तिकाख़ासाराजनीतिकमहत्वहैक्योंकियहयोजना2008मेंयूपीएसरकारकेदौरानशुरूहुईथी.
गौरतलबहैकिनागरिकतासंशोधनएक्टकेनामपरहुईहिंसामेंअबतक46लोगअपनीजानगंवाचुकेहैं.
इतनाहीनहीं,उन्होंनेविस्थापितकश्मीरीपंडितोंकीबातकरतेहुएकहाकिपार्टीराज्यकेलोगोंकेआत्मसम्मानऔरगरिमाकीरक्षा,कश्मीरीपंडितोंकीगरिमापूर्णवापसी,युवाओंऔरमहिलाओंकेसशक्तिकरणकेलिएभीकामकरेगी.
सुरजेवालानेकहा,‘प्रधानमंत्रीजीऔररक्षामंत्रीजी,देशकोविश्वासमेंलीजिए।
पीएमनेकहाकिदेशमेंडिमांडबढ़ानेकेलिए,डिमांडकोपूराकरनेकेलिए,हमारीसप्लाईचेनकेहरस्टेक-होल्डरकासशक्तहोनाजरूरीहै।
भारतीयजनतापार्टी(बीजेपी)इसेलेकरकांग्रेसपरहमेशाहमलावररहतीहै.
इसपूरेघटनाक्रमकेबादसरकारपरसंकटकेबादलमंडरानेलगेहैं.
आजफ़लस्तीनीजिसस्थितिमेंहैं,उसमेंउसकेएकराष्ट्रबननेकेलिएज़रूरीस्थितियांसबसेकमहैं.
स्क्रीनपरआसिम-हिमांशीकीकेमिस्ट्रीकाफीपसंदकीगई.
बातकरें,बिपाशाबसुकीतो,वेलंबेसमयसेपर्देसेदूरहैं.
दिल्लीमेंकोरोनाकाकहरबढ़ताजारहाहै.
मुंबईकोपहलेपाकिस्तानबादमेंबाबरकहनेवालोंकेपीछेमहाराष्ट्रकीभारतीयजनतापार्टीखड़ीहोतीहै.
दूसरापहलूयेभीहैकिनीतीशअबसक्रियराजनीतिसेदूरीबनानाचाहतेहैं।
हाथरसमामलेमेंअदालतनेपूछा,अगरवोलड़कीआपकेपरिवारकीहोतीतो.
पीड़ितमहिलाकीशिकायतपरशाहबादथानेकीपुलिसआरोपीअमरपालकेखिलाफमुकदमादर्जकरजांचमेंजुटगईहै.
इसकेअतिरिक्त,परिचारकसेवाकेसाथ-साथलिपिकीयऔरसचिवालयीयसहायताभीउपलब्धकराईजातीहै.
तमिलनाडुमेंभाजपादोद्रविड़दलों—द्रविड़मुनेत्रकडगम(डीएमके)औरअखिलभारतीयअन्नाद्रविड़मुनेत्रकडगम(एआइएडीएमके)—केबीचजगहबनानेकीकोशिशकररहीहै.
जिसतरहआजन्यूयॉर्ककोरोनावायरसकीचंगुलमेंहै,कलकोईऔरशहरभीहोसकताहै.
आरोपहैकिआरोपियोंनेवारदातकावीडियोभीबनाकरवायरलकियाहै.
तोसबसेपहलेबातकरतेहैंटेस्टिंगकी.
बतायाजारहाहैकितापमानमाइनस50डिग्रीपहुंचनेकीवजहसेयुवककीजानचलीगई.
बीतेएकमहीनेमेंपाकिस्ताननेकईबारसीजफायरकाउल्लंघनकियाहै.
ट्रंपयहमानकरचलरहेहोंगेकिजोबाइडनकेपरिवारपरहमलाकरनेसेउन्हेंचुनावीदौड़मेंबढ़तमिलेगी,परउनकीयहमंशापूरीनहींहोपाई.
फिरभीहमनेजरूरतकेहिसाबसेदूध,फलऔरकेमिस्टकीदुकानेंखोलरखीहै.
शपथग्रहणसमारोहमेंसबसेपहलेगोपालभार्गवनेकैबिनेटमंत्रीपदकीशपथली.
गौरतलबहैकिदुनियाभरके99%स्मार्टफोन्समेंऐपलऔरगूगलकेऑपरेटिंगसिस्टमदिएहैं.
मुझेमेरीइसबातपरविश्वासथा,लेकिनमेरेएक्टर्सकोनहींथा.
रामदासआठवलेनेराजस्थानमेंमचेसियासीघमासानपरटिप्पणीकरतेहुएमहाराष्ट्रकेराजनीतिकहालातपरभीचर्चाकी।
जिसकेमौतकेबांटनेकेतौर-तरीकेदेखकरदुनियाकेबड़ेसेबड़ेऔरताकतवरमुल्कतोदूर,खुदसंयुक्तराष्ट्रसंघभीहिलगयाहै.
मुर्शिदाबादऔरसिलीगुड़ीमेंकथितघटनासामनेआनेकेबादगृहमंत्रालयनेबंगालसरकारकोपत्रलिखाहै.
[truncated: 312,435 more chars]
