# Supplementary material for: Probing language identity encoded in pre-trained multilingual models: a typological view
Source: PeerJ Comput Sci. 2022 Mar 15;8:e899. doi: 10.7717/peerj-cs.899 (PMC9044357; doi:10.7717/peerj-cs.899)
Supplement: Supplemental Information 1 [file peerj-cs-08-899-s001.zip › Raw data or code files/multilingual sentences/Hungarian.txt]

És nem, nem a bátrak mögé sorakozik fel a többség.
A napi mutató november közepén még 90 körüli értékeken járt, azóta lassan és fokozatosan nő.
Továbbra is a menekültek befogadására akarják kötelezni hazánkat - reagált a Fidesz az Európai Bíróság döntésére.
Az ellátottak és a nevelők zenés, verses műsorral kedveskedtek egymásnak.
Vagyis csökkentik a kimozdulásra csábító nyilvános helyek kínálatát, így ösztönözve az embereket az otthonmaradásra.
A Liverpool jelenleg 13 pontos előnnyel áll a bajnoki tabella élén, a hétközi forduló csütörtöki zárómeccsén pedig a Wolverhampton Wanderers vendége lesz.
Egy kút kifúrása körülbelül három hónapig tart, ami járhat némi kellemetlenséggel.
Töltse ki legújabb tesztjüket: Tűzvédelmi teszt II.
O’Sullivan elképesztő tempót diktált, kétszer is száz pont fölé jutott hiba nélkül, öt alkalommal pedig 60 pontig meg sem állt, gyakorlatilag esélyt sem adott ellenfelének.
A 12 perces klip a különös sci-fi környezetben játszódó FPS-RPG hibrid egyik karakterosztályát, avagy Outriderét, a Pyromancert mutatja be, aki a megnevezéséhez hűen örömmel süti ropogósra az ellenfeleit két újratöltés között.
Február 27-én ismét jó hangulatú programmal várta iskolánk a leendő első osztályosokat.
Megdöbbentette a tudat Edinát, hogy milyen gyorsan telik az idő.
A város hivatásos tűzoltói dolgoztak a helyszínen.
Ez ennek a gamenek a rövid története.
A hírek szerint nem csak nyári rendezés jöhet szóba, elképzelhető, hogy az év első felében lesz az olimpia.
A Duna bal partján haladt, nagyon lassan.
Nagy levegőt véve úgy döntött a T-Mobile US vezetése, hogy elérkezett az idő a régi, 2G-s technológiák nyugdíjazására, így a szolgáltató hálózatán a jövő év elejétől már csak olyan készülékekkel lehet majd hanghívást bonyolítani, melyek VoLTE-képesek.
Elhunyt kilenc krónikus beteg - közülük nyolcan 70 év felettiek-, így az elhunytak száma 663 főre emelkedett, 4227-en pedig már meggyógyultak.
Nem sikerült meggyőzni az embereket erről, ligaszerte komoly felháborodást váltott ki a döntés a szurkolók közt.
Donald Tusk tehát európai, de már nem lengyel.
A rendezők azt szeretnék, ha az odalátogatók egymás társaságát élvezve, sportolási és hajókázási lehetőségeket kihasználva töltenék el a Szent István napot a város legszebb szabadtéri helyszínén!
Szerintem Orbánt egy erős árnyalattal inkább lehetne teljhatalmú politikusnak nevezni.
Az applikáció emellett értelemszerűen csak bekapcsolt Bluetooth mellett működik, illetve a kontaktfigyelés bármikor ki- és visszakapcsolható az alkalmazásból.
Vagy olyan magas havi számlavezetési díj lenne, hogy azzal az átlagember az átlagfizetésével nem járna jól.
Az eljárás és a bírság megállapítása folyamatban van - olvasható a közleményben.
Legutóbb pont a franciaországi kontinensviadal csoportkörében találkozott a magyar válogatott az izlandival, akkor 1–1-es döntetlent játszott egymással a két gárda.
Sokan vélekedtek úgy, hogy a zuhanó árfolyamok ideális lehetőséget biztosítanak a vásárlásra, összesen 22,2 milliárd forintnyi friss lakossági pénz áramlott így a Budapesti Értéktőzsde részvényszekciójába.
A 34 éves Esterházy Péter dedikálja Kis magyar pornográfia című könyvét 1984.
Ha kedves és tisztelettudó a pincér, akkor kialakul a bizalmi légkör, és még az étel íze is jobb” – hoz példát Bedros J. Róbert.
Az elmúlt hetekben mindhárom futballista nagyon jó formát mutat, ezért is merült fel velük kapcsolatban a visszatérés lehetősége, főleg azért, mert a német csapat védekezése az utóbbi időben hagy némi kívánnivalót maga után.
Persze nem 100% de azert jo sansza van hogy ez a stajsz.
A novemberi visszavágón aztán a DAC magyar gólokkal (Vida Kristopher, Kalmár Zsolt, Vida Máté) törlesztette az adósságát.
Transzneműségét azért nem titkolta tovább, mert a kezelések befejeződtek, így most már bátran világgá kürtölheti a hírt.
A „Szentesi anekdotákat” ezentúl nem csak olvasni, de hallgatni is lehet.
Rövidesen megszűnhet a töltőmizéria, mert az EU a töltőcsatlakozók egységesítésére készül.
Egyeztetett az Emberi Erőforrások Minisztériuma (Emmi) egészségügyi szakszervezetekkel az egészségügyi szolgálati jogviszonyról szóló törvényről – közölte a tárca hétfőn az MTI-vel.
A munkanapokon 18:20-kor Győr, Audi gyár, központi parkolótól Csornára közlekedő járat megáll 18:28-kor a Győr, Eötvös park, és 18:30-kor a Győr, 1-es út, Csipkegyári út megállóhelyeknél.
Két helyen összesen 66 gondozott és tucatnyi dolgozó koronavírus tesztje lett pozitív a Nógrád megyei bátonyterenyei idősotthonban – ja.
Az elnökjelöltséghez a küldöttek 1276 voksára volt szükség.
Az Out of the Box - from the Box egy olyan virtuális rendezvénysorozat ami a Dialogue Creatives ötlete alapján az IndaMédia felületein valósul meg.
Az időközi választás tehát nemcsak a parlamenti ellenzéki pártok teljes összefogásának lesz a kísérlete, hanem a hivatalos Fidesz-támogatás nélküli fideszes jelölt indulásáé is.
A műveletet az orosz légierő támogatja.
A baleseti helyszínelés és műszaki mentés idejére az utat teljes szélességében lezárta a rendőrség a forgalom elől.
Karrierje első felnőtt Eb-érmét nyerte.
Fontos azonban, hogy a diák lakcíme az adott településen legyen, Budapest esetén, az adott kerületnél lehet érdeklődni a támogatásról, melynek mértéke városonként, kerületenként eltérhet.
A komoly fagyok mindig jelentős pusztítást tesznek a növényevő rovarok állományában, míg enyhe teleken sokuk áttelel.
A kilencvenes és a kétezres évek legnagyobb bulihimnuszaira rázhatja a belvárosi klub húsz éven felüli közönsége.
A portál emlékeztet, hogy 737 Max volt – főként az amerikai belföldi járatok zsugorítása és a fapados forradalom miatt – a gyártó legkelendőbb típusa, mivel sok utas fér bele, fenntartása pedig gazdaságos.
Ugyanerre szólítja fel a parlamentbe jutott többi pártot is.
A 2018-as évet 1 milliárd 927 millió forint nettó árbevétel mellett 1 milliárd 188 millió forint nyereséggel zárta.
Próbálj úgy érvényesülni a társaságunkban, hogy a saját neveddel és ne az enyémmel.
Latin-Amerika negyedik legnagyobb gazdasága várhatóan 5,5 százalékkal fog zsugorodni az idén a járvány miatt.
Szoboszlóval az élen 2020.
A címvédő Sopron szintén magabiztos, húszpontos sikerrel rajtolt a fővárosi Ludovika-FCSM Csata otthonában, az Atomerőmű KSC Szekszárd pedig házigazdaként győzte le a PEAC-Pécset.
˝Sokan kérdeztétek, hogy én vagyok-e az igazi anyukája Hannának?
Csak azt sajnálom, nem sikerült úgy elválni, hogy az mindenkinek jó legyen.
A csoport tagjait a határrendészet és a közegészségügyi intézet munkatársai ellenőrizték, miután Horvátország felől beléptek Boszniába.
A legnagyobb súlyú járműgyártás az előző havi 10,4 százalékos visszaesés után jelentősen emelkedett.
A húszas évek egyértelmű kihívása az egyre fenyegetőbbé váló klímavészhelyzetre adandó globális válasz megtalálása lesz.
A Földön ma élő legnagyobb békafajt 1906-ban fedezte fel George Latimer Bates amerikai természettudós és hittérítő, aki a British Múzeum számára gyűjtött állatokat Nyugat-Afrikában.
Ünnepi műsor, a Nélküled sem maradhatott el.prezentálta a klubhimnuszt.
Ez azonban nem volt akadálya annak, hogy a polgármester a szerződést megkösse az IGLU LTP Kft.
Alapítványuk 6500 adag meleg ételt és segélycsomagot oszt ki Budapesten és vidéken a karácsonyi szeretetlakoma keretében.
Többek között a mobil, a tablet, laptop, fülhallgató, és a hajkefe is idetartozik, amikhez sokszor akkor is hozzányúlunk, ha nem mostunk közvetlenül előtte kezet, így folyton veszélyforrást jelenthetnek számunka.
A magyartanárok és történelemtanárok nincsenek egy véleményen Takaróval.
Az előzetes adatok bejelentését megelőző aggodalmak, valamint a Peking és Washington között egyre élénkülő feszültségek közepette 4,18 százalékos veszteséget mutatott Hongkong irányadó részvényindexe, a Hang Seng.
Ítéletidő jöhet szombaton a Csallóközbe, másodfokú riasztást adtak ki!
Ma már minden családi tulajdonban van: felesége, fia és lánya, valamint az ő párjaik vezetik a cégeket.
A makóiak gyors játéka többször meghozta a gyümölcsét, háromszor majdnem eljutott negyven gólig, míg a Bácsalmás hálóját 46-szor zörgették meg.
Azokat, akik nem rendelkeztek befogadó vízummal, és nem volt hová továbbmenniük, áttelepítették a kínai megszállt övezetbe, Sanghajba.
Mint mondta, a küldöttekkel megtárgyalnak "egy lehetséges jövedelemadó-csökkentést vagy enyhítést, jelentős enyhítést, nagyon jelentős enyhítést, ez egy nagy szám lesz" - mondta az elnök.
Mikor a címet megláttam, már világos volt, hogy sunyiság és más nem írhatta, mint Komócsin elvtárs.
Ahelyett hogy azt mondta volna: laci megkérte szabit azonnal vetesse le az index függetlenségi mutatóját, szabi azt válaszolta hogy nem, erre laci közölte: akkor kirúgatlak mint a szart.
A Nyugdíjas Szervezetek Egyeztető Tanácsa elvárja, hogy a kormány ne szórja el az adófizetők pénzét.
Addig is, míg ez megtörténik, örüljünk a korábbi vezetés még ma is folyó fejlesztéseinek, mert így legalább úgy tudunk tenni, mintha fejlődnénk.
A világjárvány azonban “elsodorta” a Szegedi Szabadtéri Játékok idei Dóm téri előadásait.
A szegedi tűzoltók végezték el az oltást, senki sem sérült meg.
Kortól, nemtől és stílustól függetlenül mindenkinek jól áll, így akár az is előfordulhat, hogy nagypapa és unokája egyforma lábbelit húz.
Nyelvvizsgát azonban nem várunk el. Érdemes csatlakozni a hálózathoz, s nem csak azért, mert anyagi juttatással jár.
Én is csak szuperlatívuszokban tudok róla beszélni, hiszen úgy beszippantott a játék, hogy csak pislogok!
Bízunk benne, hogy a fejlesztésnek köszönhetően településünk a kerékpáros sport területén is nemzetközi jelentőségű pozíciót tud magának kivívni – mondta Debrecen polgármestere.
A magyar rendszer fontos eleme, hogy a bankok - az MNB elvárásainak megfelelően - semmilyen módon nem terhelik rá beruházásaik költségeit az ügyfelekre, az átutalások díja nem emelkedhet.
A mintaberuházás pedig olyan program, amelyet Magyarországon bárki megtekinthet, és levonhatja a gazdasági tanulságokat - tette hozzá.
Ez a brutális átmenő forgalom, a villamos állandó zaja és a rengeteg autó a budapestiek nagy részének kedvét elvette attól, hogy többet tartózkodjon a Nagykörúton annál, mint amennyit tényleg muszáj.
Itt ugyan tűz nem volt, de a füst és a hő átment a falakon, megolvadtak a kapcsolók, bekormozódtak az öltözők.
Müller Cecília, a Koronavírus-járvány Elleni Védekezésért Felelős Operatív Törzs tagja kifejtette, ha olyan munkahelyen dolgozunk, ahol kötelező a maszkhasználat, akkor egyaránt viselhetünk egyszer használatos, illetve textilmaszkot is.
A Capcom ismét egy klasszikusát újította fel a Resident Evil 3 remake-jével.
Süttői mészkőből, két egymástól különálló elem kialakításával készült.
A Budapesti Történeti Múzeumban 2000-ben rendeztek nagyszabású palotatörténeti kiállítást, amelyet kiterjedt kutatás előzött meg.
Arról is beszámoltunk, hogy a Bayern minden hazai mérkőzését zárt kapuk mögött rendezni meg április közepéig.
A monitorozó munkának köszönhetően nem kerülik el figyelmünket aszteroidák, nincs szükség pánikra" - mondta a kutató.
Ez előtt azonban már hétfőn jöhetnek izgalmak az amerikai részvénypiacon, ez lesz ugyanis az első olyan nap, amikor is a Tesla részvényei már szerepelni fognak az S&P 500-as részvényindex kosarában.
Az ország egész területéről jelentettek fertőzéseket.
Még szintén hátravan a Kvevri Wealth Management LLC-től 2019 februárjában 3 évre, kiugróan magas, évi 12 százalékos kamatra felvett 200 ezer eurós (akkori értéken 66,1 millió forintos) kölcsön visszafizetése, ez 2022 februárjában esedékes.
A győri táncfesztiválra a nyáron orosz balett-táncosok érkeznek.
A kimagasló közép-európai adatok mögött azonban még ennél is több és mélyebb indok sejlik fel.
Bízik benne, hogy az újraszentelésen ott lehet.
Látogatásunk idejére talán kicsit meg is feledkeztek súlyos veszteségükről: örömmel mutatták kis jármű- és babagyűjteményük darabjait és mosolyogva fotózkodtak a kameránk előtt, ami előtt néha Baba, a kutyus is elsétált…
Szinte kis sem mozdul a lakásából az egyik Vuhanban élő magyar.
Értelmezhetetlen ez a tendencia ami mostanság van a demokráciákban.
Beszámolója szerint újabb és újabb módszereket vetnek be, ilyen például, hogy már az országos mentőszolgálat közreműködésével is folytatnak mintavételt annak érdekében, hogy ne történjen betegmozgás, minimalizálják a kontaktusokat.
Alig három órával előbb, mint a Bourbonok katonája még ráirányítottam ágyúimat; most úgy rémlett, ismét franciává lettem.”
A magyar válogatott kiválóan teljesített a drezdai Világkupa-viadalon: szombaton egy arany- és egy ezüstérem, vasárnap egy második és egy harmadik hely volt a termés.
Velük azonban legalább tud csetelni vagy beszélni időnként, imádott kutyája, Licsi azonban ezekből többnyire kimarad.
Visszaemlékezéseit írta meg közösségi oldalán Lang Anna, Anel néni.
A házasok mindenfajta pletykát megelőzve egy közlemény formájában tudatták a nyilvánossággal, hogy a szakítás mellett döntöttek, most pedig Sánta Laci éppen a negyvenedik születésnapján az árult el újabb részleteket a történtekről –
Ahogy az állatkertet, meg a budapesti fürdőket is, melyek csak és kizárólag az egészségügyi ellátáshoz kapcsolódó szolgáltatásokat működtethetik tovább.
Ez persze még csak félsiker: az érmeket a rájátszás végén osztják majd.
Johnson jelenleg a tengerentúli ligában szereplő Atlanta Dream játékosa.
Megelégelve a túlterhelt rendőrség tétlenségét, a bosszúvágytól fűtött Paul maga ered az elkövetők nyomába, hogy igazságot szolgáltasson.
Ezt is nagyon köszönöm.
Jean-Claude Juncker korábban a magyar koronavírus-törvényt illetően, és az EU járványügyi intézkedéseinek kérdésében is állást foglalt.
Szabadidő sétálás olyannak is lehetséges, akivel nem él az ember egy háztartásban- mondta Müller Cecília.
Az MSZP országgyűlési képviselője szerint Legény Zsolt csempészcigaretta-ügye - ahogy minden hasonló botrány - hátrányt jelent, de ugyanez igaz a Fidesz részéről is, ahol Szájer József szexparti-ügye kavart nagy port.
A sármos énekes a négy fal között alkotta újra sokak kedvencét.
Többször is kerestük otthonában a lelkészt, de nem vette fel a telefont.
Karcsi bá’ most is bánja, hogy '54-ben nem jutott be a magyar–angolra.
A videóra kattintva megnézheted a C-csoport negyedik fordulójának beharangozóját.
A kormányfő akkor úgy fogalmazott: a járvány statisztikáiból világosan látszik, hogy a legveszélyeztetettebb korosztály továbbra is a szüleink és a nagyszüleink korosztálya.
Az akkor 68 éves cimbora kézzel, majd egy fém járóbottal ütlegelte az erősen ittas, így védekezésre képtelen állapotban lévő petőfiszállási férfit.
Lapunk éppen emiatt kereste fel Bisteyné Magdolnát, a Pacsi Kutyamenhely alapítvány önkéntesét, hogy ossza meg a Naplóval tanácsait: mire ügyeljenek, hogyan cselekedjenek idén a gazdik szilveszter éjjelén?
Kiss elmondta, hogy jogszerűen módosítják a polgármesterek az idősek bevásárlási sávját.
Elmondta: szerda este Libanon segítséget, műszaki személyzetet is kért a Belügyminisztériumból, amire 50 percen belül reagáltak, a segítségnyújtás csütörtökön hivatalosan meg is történik.
Arra azért kíváncsi leszek, hogy ki és miként lesz képes ellenőrizni ennek a szabálynak a betartását.
Ez tovább nehezítheti a helyzetüket, és kipróbálja kitartásukat, türelmüket.
Az első három tényező nem változott, a sorrendjük viszont átalakult.
Az összes erőforrást egy adatközpont biztosítja, ezért nincs szükség az eszközök fizikai beszerzésére és üzemeltetésére.
A West Bromwich két vereség után a 3. fordulóban 27 perc után már 3–0-ra vezetett a Chelsea ellen, de végül csak ikszre futotta az erejéből (3–3).
Julius Malema Dél-Afrika fehérellenes pártjának a vezetője, sapkája pedig a fekete sovinizmus szimbólumává vált világszerte.
A szebb napokat is megélt Crytek legfrissebb műve bő két évet húzott le ilyen-olyan korai hozzáférést biztosító programok címkéje alatt, ezek során pedig megesett az is, hogy a német fejlesztők ingyenes próbakörökkel csábították a leendő vadászokat.
Nem tudjuk, hogy a koronavírusból meggyógyult ember fertőz-e még.
A belépőket megvizsgálják, s csak az jöhet be, akinél nem merül fel a fertőzés gyanúja.
A Hódmezővásárhelyi Nyugdíjas Szövetség az Idősek Világnapja alkalmából egy „flashmobot” szervezett: a BFMK előtt mozgatták meg a csípőjüket.
Ukrajnában, a szlovák határhoz közel is nyilvántartásba vettek már néhány pozitív esetet.
Csakhogy… Én játszani akartam, és amikor hét egymást követő mérkőzésen nem léptem pályára egyetlen percre sem, azt nem úgy néztem, mint a kiegészítő ember szerepkörét – annál tényleg sokkal többet akartam futballozni.
A fordulás után is a HFC volt a kezdeményezőbb és két újabb gól jutott erre a játékrészre is, Mohácsi Ozmin és Dáni Dániel is beköszönt.
Vasvári Vivien az Instagram-oldalán bölcs sorokat osztott meg legújabb bejegyzése alatt.
A szlovák futball Dicsőségcsarnokában csütörtökön már a 4. forduló sorsolását is megtartották, amely alapján a Pata-DAC találkozó győztesére az FC Petržalka vár.
December 1-jétől január 31-éig a vendéglátásban, szórakoztatóiparban tevékenykedők megkapják – a novemberihez hasonlóan – a bértámogatást, adó- és járulékkedvezményt.
A napi halálozások száma azonban a második egymást kövező napon csökkent - írja a Reuters.
Az épület éveken át tartó felújításon esett át, miután egy 1980-as földrengés megrongálta - mondta el a keddi megnyitón Dario Franceschini olasz kulturális miniszter.
A című dalhoz készült videóban óriásként mászkálnak ijesztően magas cipőkben és tangában, miközben lábuk alatt monster truckok versenyeznek, de nem is ez a leginkább zavarbaejtő a klipben.
Végül a fejlesztési minisztérium örökébe lépő innovációs tárca és a fővárosi önkormányzat arra jutott: újabb két évvel meghosszabbítják a 2016-ban kötött - és az év végén lejáró - szerződéseket.
Minden tanár más úton közölte velünk az elvárásait, a ránk szabott feladatait, ez nagyon összezavart.
Koszovóban hétfőről keddre 561-ről 598-ra emelkedett az igazolt fertőzöttek száma.
Ezt az építészek nem annyira kedvelik, esztétikai szempontból van jogosultsága.
Ali Baba szegénylegényként éli életét, mígnem véletlenül mesés kincsre lel egy rablóbanda rejtekhelyén, egy barlangban.
Érthetetlen, hogy honnan kaphatta el a betegséget a nő.
Alex bejelentette, hogy érkezik hamarosan az új lemezük.
A válogatók, illetve a külső helyszíni döntők 2020.
Vujity Tvrtko mindezek ellenére találkozni akar korábbi bántalmazójával.
A Dél-Alföldön és az északkeleti országrészben ködös az idő.
Zozo bár egy kicsit megpróbálta felrázni csapatát, mégis úgy érzi, hogy süket fülekre talált.
A környéket rendőrök lepték el az eset után, továbbra is nagy erőkkel keresik a tetteseket.
A koronavírus-járvány miatt a Debreceni Labdarúgó Akadémián is ellehetetlenültek a mérkőzés-rendezés és a csoportos edzések feltételei, azonban a munka nem állt meg.
Szlovákia 458 pontot szerzett, az OECD-átlag 487 pont.
A Johns Hopkins Egyetem interaktív térképén pedig az látszik, hogy a világ különböző országaiban hol tart a pandémia.
Alaptalan a közösségi médiában terjedő rémhír, miszerint a kormány meghosszabbította a tanévet.
A kék versenyző tudja, Zalán nem csak egy kiváló játékos, hanem egy nagyszerű lelki támasz is volt a csapat számára, és ez a fajta támogatása biztosan hiányozni fog a csapatnak.
Bízik abban, hogy ez a program is sikeres lesz, és mihamarabb beszámolhatnak az ötezredik tüdőátültetésről is.
Az olasz mezzoszopránt ünnepelheti és ismerheti meg a Margitsziget közönsége, aki Rosina szerepében többszörösen meghódította már a világ nagy operaszínpadait.
Mindezt úgy, hogy a hivatalos statisztikákban szereplő fertőzött gyerekek természetes otthoni karanténban voltak, tehát nem vettek részt a tesztben.
Tóth Bertalanné hálás az újabb adományokért, rájuk is fér a segítség, hiszen augusztus óta – amikor családi házuk kiégett – az önkormányzat által biztosított szükséglakásban élnek.
A fogyasztóvédelmi eljárások folyamatban vannak, az e-kereskedelemben kapható kézfertőtlenítők ellenőrzése folytatódik.
Cser Palkovics András, Székesfehérvár Fideszes polgármestere a napokban kifogásolta, hogy nem kap hivatalos tájékoztatást a betegszámról.
Ha a tömegközlekedési eszközön valaki nem hord maszkot, a járművezető felszólítja erre, ha az utas ezután sem veszi fel vagy veszi fel szabályosan a maszkot, a járművezető értesítheti a rendőrséget, leszállíthatja az utast, vagy megállíthatja a járművet.
Igaz Darren Julien, a zenei árverések szakértője szerint a megtalált levél csak tervezete annak, amelyet végül Lennon elküldött az uralkodónak, az eredetit, amelyet 1969. november 25-én kelteztek, a királyi archívumban őrzik.
A férfiak lakásán tartott kutatások során a rendőrök több kilogramm kábítószert – marihuánát, amfetamint-, a kábítószer adagolásához, méréséhez szükséges eszközöket találtak és foglaltak le.
A Bács-Kiskun megyei posta vezetője az Index szerint levelet írt, mielőtt végzett magával.
Így aztán komolyabb kül- és szagsérelmi nyomok nélkül húztam ki barátunkat a sötét lyukból, amelynek mérete szerencsére messze elmaradt az Ördög torkától.”
Ez végső soron oda vezethet, hogy a hazai fogyasztók választási lehetősége kevesebb számú szolgáltatóra, rosszabb ár-érték arányú programcsomagokra korlátozódik.
Mint az aláírási ceremónián Mike Pence alelnök fogalmazott a Fehér Házban: „az elnök ma egyszer s mindenkorra elkötelezte magát a vízumprogramunkkal történő visszaélések ellen”.
A GYHG Nonprofit Kft. az egészségügyi vészhelyzet idején is folyamatosan végzi a szemétbegyűjtést és -szállítást Győr városában és 111 településen.
A Samsungnál ez úgy néz ki, hogy februárban leplezik le a Galaxy S családot, majd augusztusban a Note modelleket – 2021-ben mindkettő változhat.
Újabb védőeszközök készültek a teátrum jelmezkészítő műhelyében, melyeket ezúttal a fővárosi Madarász utcai gyermekkórház számára ajánlottak fel.
Tudom, trendi nyomatni a közösségi oldalt, de én, múlt századi kövületként a „szemtől szembe” híve vagyok, hiszen abban legalább adódik lehetőség egymás megértésére.
Nem szégyen ez!
Egyfelől más viszi a boltot: a betelepülő munkáltatók kínálta lehetőségekből éppen a dunaújvárosi-térségi munkavállalók maradnak ki.
Az iskolaőr tanári kérés nélkül ugyan nem mehet be rendet tenni egy órára, de ha szembesül az összetört bútorral, a vécében beütött tükörrel, akkor kötelessége hatósági eljárást indítani, írja a Népszava.
Gyurcsány tartozása egy 56 milliós bankhitel, valamint egy 150 milliós értékpapír fedezetű hitel.
A térségben az elmúlt hónapban a belföldi vendégek domináltak, az összes vendégéjszaka 86 százalékát ők adták.
A képen egy kádban látható, ahol éppen, hogy eltakarja felsőtestét a habáradat.
Szentes közelében, a 4401-es út 15. kilométerszelvényében lógott az útra egy faág, amely veszélyeztette a közút forgalmát.
A Felbár csapatától a bajnokság végén 3 pontot levonnak.
A hőmérsékleti maximum 6-7 fok körül valószínű.
Majd úgy fogalmazott: "Ezt a válságot önök nélkül is meg fogjuk oldani"
Csehországban pénteken már 1447 új igazolt koronavírus-fertőzöttet szűrtek ki a laboratóriumi vizsgálatok egy nap alatt, míg Lengyelországban egy nap alatt 600 embernél mutatták ki a vírust.
A brit üzleti lap szerint azonban aligha lenne más képes arra, hogy egy ilyen vakmerő akciót végrehajtson Iránban egy kiemelten fontos személy ellen.
A 2020-as InnoMax-pályázaton díjat nyert a HappyHelp Nonprofit Közhasznú Kft. is.
Emmy-jelölést kapott, miután a című paródiaműsorban eljátszotta vezető infektológust, aki kvázi médiasztárrá vált a koronavírus-járvány alatt Amerikában.
Gárdonyi: siker az online viadalon 2020.
A zenetippet a Városvédők Újtelepért Egyesület felajánlása nyomán és picit már a közelgő anyák napjára kacsintva Csapó Nóra adta, reméljük, ezúttal is sokan csatlakoznak ma este; a hálataps előtt, pontban nyolctól a "Mama, kérlek" szóljon városszerte!
Az RAD750 tandemben fog dolgozni több FPGA (field programmable gate array, a felhasználási helyen programozható logikai kapumátrix) számítógéppel, közösen látják el a hajtómű, a kerekek, a felfüggesztés és a kamerák vezérlését.
Nem tudjuk megnézni, hogy tényleg mi lett volna, ha…
Göncön sok jószívű ember él, de hárman közülük elhatározták, hogy annyi szegény családnak és gyermeknek segítenek, amennyinek csak tudnak.
Manapság számos forrásból tájékozódhatunk arról, hogyan éljünk egészségesen.
Az még nem egyértelmű, hogy a gyerekek életében ez milyen szerepet játszik majd, de az én személyiségen is azt sugallja, amit a pszichológus mondott, hogy egyszer meg kell majd próbálnom egy új családot összehozni.
Ennek ellenére egy ideig még a Szent László kórházban marad, ahol megfigyelik.
Azzal kezdte, hogy a kormányhivatal épületében viszonylag ritka a muzsikaszó, ami azt jelzi, mennyire különleges az alkalom, amire itt összegyűltek a vendégek és a média képviselői.
Nem tudni még, hová tud menni, ha eladja a házat, hiszen új lakásra nem lesz pénze, így gyűjtenie kell egy kis albérletre – folytatta lapunknak az ismerős.
Oroszország közel van, és Magyarország túlságosan függ az orosz gáztól.
Akárcsak a vele egyidős Hackman, Connery sem a csúcson hagyta abba: utolsó filmje című képregény-adaptáció volt 2005-ben.
Amstrup szerint 2100-ra talán már csak a Kanadai szigettengerben lévő Erzsébet királynő-szigeteki alpopulációban születnek jegesmedvék.
A tervező július 7-éig nem küldte vissza a válaszait, ekkor felszólították a határidő tartására.
Mindenki tetszését elnyerte, amikor magukra öltötték színes szanyi viseletüket.
Az onkológiai műtétek kivételével elhalasztják az összes tervezett beavatkozást.
A "jó kívánságok" után természetesen Fabregas sem hagyta viszonzatlanul a kritikát.
A hatóság ma azt is közölte, hogy a repülő már a levegőben lángra kapott.
Az újszegedi színpadot, amíg az időjárás engedi, üzemeltetik, hiszen nagy igény mutatkozik a biztonságos színházi élményre – hangzott el a Szegedi Szabadtéri Játékok idei, különleges évadát értékelő sajtótájékoztatón.
Kiemelte: jelenleg a járvány eszkalálódik az egész világban, de ha mindenki fegyelmezetten viselkedik, érzékeli, hogy nem csak a saját, hanem a szerettei és honfitársai életét is “a kezében tartja”, akkor “túl fogunk jutni ezen a járványon”.
Dmitrij Peszkov, a Kreml szóvivője szintén azt hangoztatta, hogy indokolt politikai szintjére emelni az Északi Áramlat 2 befejezésének kérdését.
Roman felkeresi Pomposát, hogy bosszút álljon rajta, mert megmentette tőle Chiquit.
A megvert édesanyának már többen is jelezték, hogy a becsületsértési per tárgyalására eljönnek, hogy jelenlétükkel tiltakozzanak az eljárás ellen.
Sabahattin figyelmezteti Demirt, hogy szálljon le a magas lóról, még mielőtt nem késő.
A telepen egyáltalán nem állt rendelkezésre szociális helyiség, nem biztosították megfelelően a higiénikus kézmosás lehetőségét - sorolta a hiányosságokat a Nébih.
Az államtitkár ezek után azt javasolta az elnökjelöltnek, hogy ne a feszültség szítására koncentráljon, hanem a vírus okozta kihívásokra.
Néhány ember remélem elgondolkodik, hogy tönkreteszi mások délutánját.
A WWF szerint az Európai Unióban megengedett harmadik országba kereskedelmi célból tigriseket szállítani.
Egy kicsit önfegyelemre is tanít minket ez a járvány.
"A szemünk előtt zajlik, amiről az elemzők régóta beszélnek", az Egyesült Államok vezető szerepének végét, és egy ázsiai vezetésű század kezdetét jósolva – emelte ki online elmondott beszédében az uniós diplomácia vezetője.
Ma a kórházak egyenetlen rendszerben jutnak forrásokhoz, amely az egyik oka – a pazarlás mellett – az eladósodásuknak.
Hangsúlyozta: tudományos tény, hogy a 3-6 év közötti életkor a saját nemmel való azonosulás igen érzékeny időszaka; a gyermekek ekkor automatikusan magukévá teszik az anya vagy az apa magatartási mintáját.
A magyartanításnak ezért különös figyelmet kell fordítania a diákok olvasási érdeklődésének felkeltésére, képességeik fejlesztésére, az irodalmi hagyományok és a kortárs kultúra közötti közvetítésre.
Minden alkalommal az adott problémát orvosolták – mondta Németh Árpád, Veszkény polgármestere, aki az elmúlt években, évtizedekben végbement fejlesztéseket is felsorolta.
Építési terület vagy kirándulóhely?
Lajkó pedig Fülöphöz hasonlóan több poszton bevethető, kiváló adottságú és szellemű pólós – árulta el Pellei Csaba, aki hozzátette, mivel összes távozójuk a rosszkéz oldalon játszott, így a csapatépítés, összeszokás több időt vesz majd igénybe.
A vírus ugyan rámutatott, hogy vannak fontosabb területei az életnek a moziba járásnál, de a filmek szerinte fontosak lehetnek a társadalmi felépülésben.
Az országban élénk vita folyik a kormány és a tartományok között: utóbbiak feloldanák a szigorú korlátozásokat karácsony előtt, hogy segítsék a térségek gazdaságát és biztosítsák a családi ünneplést.
Ezt kihasználva, számos vállalkozás hirdet a vírus elleni hatékony védelmet biztosító terméket.
A tartományok közötti és a külső országhatárok megnyitására készül Olaszország, ami a várakozások szerint elindítja az olaszok országon belüli mozgását.
December elején a kormánypárt és a hét másik parlamenti párt nagyratörő klímacélokban állapodtak meg.
Az utólag beépített gépészeti berendezések (pl. szagelszívó, szárító), valamint az utólagos építészeti átalakítások is befolyásolhatják az épület levegő ellátását, a kéménykör működését.
Erre példaként az e-szja-t említette.
Amennyiben emberi élet van veszélyben, kereshetjük a rendőrséget, és ha a hatóság úgy ítéli meg, riasztja az illetékes állatvédő szervezetet.
A járvány második, őszi ciklusára alábbhagyott a lelkesedés, az emberek elteltek a mindenhonnan rájuk zúduló közvetítésekkel, karanténvideókkal.
A legrövidebb távnak számító 500 méteren Liu Shaolin Sándor a döntőben harmadikként haladt át a célvonalon, de Hvangot szabálytalansága miatt a zsűri kizárta, így Liu Shaolin másodikként zárt.
A Magyarországon őshonos nemzetiségek támogatása hatszorosára nőtt, ugyanakkor a külhoni magyarságé 2010 óta a tízszeresére.
Az ismerethiány szülte oltásmegtagadás súlyos problémákhoz vezethet, ha ennek szintje elér egy bizonyos arányt a népességben.
A miniszterelnök hangsúlyozta, hogy a pénzügyi segítség az alkalmazottak boldogulását célozza, és azt, hogy elkerüljék a munkások elbocsátását.
Bízom benne, hogy a mai meghátrálás azt jelenti, ezt a kormány is megértette" - fogalmazott a Facebookra feltöltött videójában.
Az Emberi Erőforrások Minisztériuma úgy nyilatkozott, hogy az iskolák maguk dönthettek arról, hogy fogadnak-e iskolaőrt.
Este tíz órától reggel hat óráig tilos szeszes italt árulni, az éjszakai szórakozóhelyek pedig továbbra is zárva maradnak.
Mi történik, ha Trump kiesik a sorból?
Ezért lehet, hogy az újabb csomagról több részletben dönt majd a kormány.
RN: Mi az az egy dolog, amire megtanított a világjárvány?
Az ország második legfertőzöttebb régiójának számító fővárosból, Kijevből 96 új beteget és egy halálos áldozatot jelentettek, így az azonosított fertőzöttek száma 12 248-ra, az elhunytaké 174-re nőtt.
Az házi karantén ellenőrzésére szolgáló alkalmazás aktív felhasználóinak köre 778, eddig 2586-an töltötték azt le.
Annus Melindától megtudtuk, a korai kezdés és a vírus miatt is érezhetően kevesebben buliznak, de hétről hétre egyre felfelé ível a tendencia, hiszen egyre többen fogadják el és szoktatják magukat ahhoz, hogy 23 óráig tart a buli.
Elvileg Chris Lee azért lépett ki,mert félre lett állítva.
Erre a cikkiro kozbecsusztatott egy olyat, hogy a vedooltas remelhetoleg meg iden, vagy jovo ev elejere meglesz.
Nagyon fontos, hogy a választás előtt konzultáljunk a kedvenc szalonunk tanácsadójával, hiszen ezeket kombinálni is érdemes, ettől még hatékonyabb lesz a végeredmény, de ehhez profi segítségre van szükség, ne mi magunk találjuk ki a menetét!
A 44. percben azonban megtört a jég, Baránek lövésére nem volt miskolci ellenszer (2–1).
Volt néhány botlása, amikor belebonyolódott a mondanivalójába.
A hétvégén is marad a borús, párás, helyenként ködös idő – közölte az Országos Meteorológiai Szolgálat csütörtökön az MTI-hez eljuttatott országos, középtávú előrejelzésében.
Nemcsak az a hiúság, ha jobbnak érzem magam másnál, hanem az is, amikor szokásaimban, öltözködésemben is ki akarok tűnni.
Kiss Róbert közölte, hogy a tranzitálási szabályokat 140-en szegték meg.
Világszerte és Magyarországra vonatkozóan is hozzájárul a járvány terjedése ellen hozott hatósági intézkedések okozta utazási, helyváltoztatási szokások bemutatásával a keresőóriás.
Oroszországban 832 993-ra nőtt az igazolt fertőzöttek száma, a halálos áldozatoké 13 778-ra, a gyógyultaké pedig 628 482-re emelkedett.
A pirotechnikai eszközök tárolására és használatára vonatkozó szabályokat korábban a rendőrség foglalta össze.
A tiszaburai varrodában készített maszkok az első időszakban a Magyar Máltai Szeretetszolgálat ellátó intézményeibe kerülnek, amelyek együttesen naponta 13 ezer emberről gondoskodnak.
Az LKT 81 Turbo a legismertebb erdészeti gép.
Veterán 1-es korcsoport, férfiak (750 m úszás, 20 km kerékpározás, 5 km futás): 1. Szabolcs Géza (Tiszaújvárosi TK) 1:15:54.
A rendőrség újabb összegzése megerősíti: a "halálszakaszon" történt baleset során két autó frontálisan ütközött.
Mi bízunk benne és hallgatunk rá, amit ő mond, azt teszik az emberek.
A Testnevelési Egyetem előtt tesztelésen és véradáson vett részt a betegségből felgyógyult több úszó, így Kapás Boglárka (26), Kozma Dominik (28), Bohus Richárd (26) és Horváth Dávid (23), vagy éppen a mountainbike-kerékpáros, Parti András (37).
A tesztelés során több alkalommal mintegy 70 ezer, véletlenszerűen kiválasztott helyi lakostól fognak mintát venni.
Sokkoló kérdés Messi kapcsán – Itt az új La Liga-szavazás!
A 25 éves labdarúgó – akinek a koronavírustesztje pozitv lett, azonban azóta is tünetmentes – 2019 októbere óta alkot egy párt a gyönyörű televíziós műsorvezetővel.
Mi mindent lépésről lépésre megtanítunk a neki.
Tudtam, hogy ez nekem így nem megy – például átküldeni a kérdéseket.
Az évi 30-35 ezer stroke-os beteg 30 százalékánál kialakul a betegség, valamint az évi körülbelül ezer baleset miatti agyi vagy gerincvelői traumánál is gyakoriak a fájdalmas izomgörcsök a végtagokban – ismertette.
Felix a kaliforniai Walnutban, Miller-Uibo Bradentonban, míg Kammbundji Zürichben futott.
Mint ismert, Kommentár Alapítvány adja ki a Terror Háza Múzeum kutatási igazgatója, Békés Márton főszerkesztőként fémjelezte folyóiratot és szervezi a minden évben megrendezésre kerülő nevű nyári fesztivált.
Mozgóurnát csütörtökön délután négy óráig lehet igényelni, illetve a választás napján 12 óráig.
Az Opus még nagyobb mértékben, 7,4 százalékkal zuhant.
Tokmac Nguen kapcsán már tavaly is többször elhangzott, és általános szurkolói, szakértői vélekedés szerint sem feltétlenül lesz hosszú évekig a Ferencváros csapatának tagja: ha így folytatja, hamarosan egy szinttel feljebb léphet.
A fizetési infrastruktúrában nagy változás nincs, mindent dominálnak az érintéses fizetésre alkalmas bankkártyák.
Utoljára pontoz ma este a zsűri a Dancing With The Starsban, ám ezúttal két produkciót is értékelni fognak.
Rosaura és családja elhagyja az Arismendi.
És ezt be is mutatja.
A szombaton megrendezett első kör győzteseihez a három erőnyerő, a Székkutas, a Tiszasziget és egyetlen megyei II.
A rajongók újabb tiszteletüket rótták le a tragikusan elhunyt kosárlegenda előtt.
Valóban, többen is távoztunk.
A szeptemberi csatornaportfólió-változást követően novemberben további változások várhatók az Antenna Hungária ingyenesen fogható és fizetős rendszerben elérhető földfelszíni sugárzású digitális tévéplatformjánál.
Az egyik ilyen vendége rengeteg péksüteménnyel kedveskedett Anitának, aki szavakba nem tudta önteni, hogy mennyire hálás azért, hogy ilyen emberek veszik körül.
A koromnál fogva most tudom kihasználni a modellkedés adta lehetőségeket, hiszen 22 éves vagyok, és már csak egypár év, aztán nem lesz helyem ebben a világban.
Az énekesnő egy mosolygós szelfivel adott hírt állapotáról: A koronavírus okozta helyzetben egész családjával az otthonmaradás mellett döntöttek, így csak boltba és futni jár ki az énekesnő.
A Debrecen játékosa a hódmezővásárhelyi Sós Bence is.
A Robert Koch országos közegészségügyi intézet (RKI) pénteki adatai szerint az utóbbi 24 órában minden korábbinál több, 33 777 regisztrált megfertőződésről tettek bejelentést a helyi egészségügyi hatóságok.
Mészáros Lőrinc, a Felcsúti Utánpótlás Neveléséért Alapítvány kuratóriumának elnöke emlékeztetett arra, hogy 2018-ban kezdtek szakmai együttműködésbe a Testnevelési Egyetemmel, és ennek eredménye a tankönyv.
Az utolsó vacsora közismert jelenete, ahol Jézus megmosta tanítványainak lábát, azt az üzenetet hordozza, hogy ilyen szeretettel szolgáljátok embertársaitokat.
A NAV a legmagasabb nemzetközi sztenderdeket figyelembe véve partnerként támogatja az adózókat, hogy jobban eligazodjanak az adózás kérdéseiben.
A felmérésben résztvevők 54 százaléka ugyanis több lehetőséget is mérlegel az első kapcsolatfelvétel előtt.
Áprilisban 5 milliárd forinttal nőtt a magyar kórházak adóssága - derül ki a Magyar Államkincstár friss adataiból.
Scramm zavartan nézett rá.
Az ország mind a 19 megyéjéből érkeztek sikeres igénylések, melyek csaknem fele 1000, ezen belül is közel 50 település 200 fő alatti.
A Kárpát-medencében élő magyar népnek szabadságáért, függetlenségéért folyamatosan küzdenie kellett.
A Mecsekben viszont vastagabb hóréteg képződhet – tudtuk meg Tóth Tamástól.
Denevérnyálas kávé az új őrület: ön megkóstolná?
Ebben az időszakban az összes fertőzötthöz viszonyítva csaknem tízszázalékos volt a halálozási arány.
A Windows 7-es PC-k éppenséggel továbbra is működnek, ám kiemelt biztonsági kockázatot jelentenek.
Aprosagok, tduom de nemkem ezek a sok kis aprosagok amik elveszik a kedvem pl. ettol a jatektol, hiaba alapjaban veve Marvel rajongo vagyok.
Az első helyen Albont intette le a kockás zászló, a mögötte befutó Leclerc azonban egy helyet vesztett a korábbi időbüntetése nyomán, így Russell lett a második.
Magukhoz rendelték a hangadókat, és kirúgással fenyegették őket, ha nem hagyják abba a szervezkedést.
Putyin az orosz kormány tagjaival folytatott videokonferencián hangsúlyozta, hogy a világon először jegyeztek be oltóanyagot az új koronavírusos fertőzés ellen.
Pedig a legutóbbi 12 fordulót tekintve a Vörösök 28 ponttal az első, a Clarets pedig 25 egységet gyűjtve a második helyet foglalja el ebben az összevetésben.
A rendelet alapján március 22-ig csak telefonon, illetve egyéb távolsági lehetőségekkel tarthatják a kapcsolatot a bebörtönzöttek.
A Dél-afrikai Nemzeti Biodiverzitási Intézet szerint a farkának alján két, rejtett mirigy található, amelyek akár 40 méterre is képesek „kilőni” egyfajta szagos folyadékot.
Az idei ünnep más lesz, mint az eddigiek, de a TV2 Csoport most sem töri meg a hagyományt – változatos, különleges műsorokkal várja a család minden tagját a képernyők elé.
Micsoda mérkőzés, Meszhi a 93. percben szerzett győztes gólt!
A Nemzeti Sport Vasárnapi vendége Kiszelly Gábor filmes technikus, korábbi vízilabda játékvezető.
Megkeseredett emberek támadnak, akik egy tíz éve hivatalosan lezárt ügyet próbálnak felmelegíteni, s ezzel igyekeznek ártani nekem.
A rendőrök őrizetbe vették az egész családot.
Egy pécsi bölcsődében egy gondozó koronavírus-tesztje lett pozitív.
A kínai állam rendelkezik a világ egyik legnagyobb devizatartalékával, és ennek több mint felét dollárban denominált eszközök teszik ki.
A műsorvezetők Ördög Nóra és Fábián György voltak.
Az alábbiakban négy csallóközi, illetve mátyusföldi szövetkezeti tisztségviselő életrajzát ajánjluk kedves olvasóink és az érintett községek krónikásainak figyelmébe.
Túlnyomóan derült idő lesz.
Hozzátette, ezek közé tartozik Soros György terve is, amely szerint az Európai Unió országainak olyan örökkötvényeket kellene kibocsátaniuk, amelyek után generációkon keresztül, a végtelenségig fizethetnék az egyes országok és azok polgárai a kamatokat.
A varázslat akkor is működik, ha felhős az ég, tehát nem látjuk a teliholdat, a vizünk így is feltöltődik.
A jogszabályi lehetőség ellenére ez Simonka esetében az elmúlt tíz évben egyszer sem történt meg.
Már eleve a duplaregért máshol azonnali ban járna,itt meg még az anyázásért is ejnyebejnye és moderálás is a jutalom.
Valaki szívességet tehet neked, ami nagyon jól jöhet a napokban.
Emiatt a budapesti képzőművészeti gimnáziumot egy év után kénytelen volt abbahagyni.
Nem kérdés: A természetes szépség mintapéldái is lehetnének az énekesnők, akik testvéri szövetségük ápolására is gondosan figyelnek.
Kedvcsináló ajánlunk egy-egy ilyet otthoni időtöltéshez.
A Magyar Közlönyben megjelent rendeletben, hogy kik léphetnek az országba és milyen feltételekkel.
Legvalószínűbb, hogy a két dátum között készült el. Ruebel Kassai főkapitány irányítása mellett a tervező és építésének irányítója Giulio Baldigara volt.
Eva teljesen összetörik, amikor kiderül Wenczel félrelépése, ezért jobbnak látja, ha visszautazik Linz-be, Lilo viszont maradni akar.
Most viszont a Regionális Közegészségügyi Hivatal döntése alapján a munkásoknak karanténa kell vonulniuk, emiatt pedig a gyárban leáll a termelés.
A megemlékezésen az idén is jelen volt a szerencsétlenség egyetlen túlélő katonája, Martin Farkaš.
"Szomorú egy olyan stadion látványa, ahol az edzők kiabálását is hallani lehet.
Ennek pedig nem lesz nagyobb hatása a szén-dioxid légköri koncentrációjára, mint a szénkörforgás normális, évről évre való ingadozásának és a szénelnyelők – például a növényzet – természetes változékonyságának.
Szuper receptek és remek hangulat jellemzi a csoportot – érdemes, de egyúttal nagyon veszélyes is csatlakozni, itt ugyanis garantált néhány plusz kiló begyűjtése is.
Az egyik helyi úgy látja, mindenki szigorúan betartja a távolságtartás és a fertőtlenítés szabályait is, ezért úgy véli, nem lesz baj.
Megjelent a jövő évi nyugdíjemelésről szóló kormányrendelet, a várakozásoknak megfelelően a 2021-re tervezett háromszázalékos inflációnak megfelelő mértékben növekednek több mint 2 és félmillió juttatásai január elsejétől - a Népszava.
Árcsökkentő tényező az is, hogy Líbia - közel tíz hónap szünet után - újraindította olajtermelését és -exportját.
Az elszánt karnagy kitalálja, hogy az éneklés helyett egészen más műfajban hívja elő a rejtett tehetséget a férfiakból, amellyel végül meglepik saját magukat és szerintem a nézőket is – fejtette ki mosolyogva Szilágyi Annamária.
A KB4577586 azonban csak a Windows 10-be csomagolt Flash változatot törli, a felhasználó által telepített önálló verziókhoz nem nyúl, és az Edge-ből, valamint a többi böngészőből sem tünteti el a Flasht.
Rögtön ott van például a tévé tetejébe épített NFC chip, ami lehetővé teszi, hogy a telefonunkon lejátszott zene egyetlen érintést követően az okostévé 40 wattos hangrendszerén keresztül szólaljon meg.
Ez volt a természetes reakciója, várta a kapusról kipattanó labdát.
Schindler Szabolcs: – Sokat gyakoroltuk a szöglet- és szabadrúgások kivédekezését, mégis ebből kaptunk gólt.
És ezt tudta is magáról – vagyis tudta, hogy hol a helye: még a kolostorban is leginkább a jószágok mellett.
Jól kezdtük a mérkőzést, az első negyed órában voltak lehetőségeink, amiket nem használtunk ki, aztán kapkodóvá vált a játékunk, a hazai gárda ránk erőltette az akaratát és az óriási védelmi hibánkat kihasználva szerzett is egy gólt.
A.R.: És ez most még inkább így lesz, hiszen az egzisztenciális bizonytalanság immár olyanokat is elért, akik eddig valahogy kint tartották a fejüket a vízből.
Ebből az oltóanyagból háromhetes különbséggel két adagot kell beadni a védettség elérése érdekében.
Sajátos társadalmában főszerepet játszik a Tengermester és Földmester.
Az idő közeledtével szigoríthatnak, vagy lazíthatnak a friss számok függvényében.
A Dél-Kínai tengeren is szépen épülnek a támaszpontjaik.
Egészen 1935-ig kellett várni első nagy egyéni dobására.
Csapattársa, Charlec Leclerc folytatni tudta a futamot, de csak az utolsó, 19. helyen, aztán egy körrel később ő is kiállni kényszerült.
A következő két hét során várható, hogy a publikálja remdesivir nevű készítményével enyhe lefolyású Covid-19 betegeken végzett klinikai kísérletének eredményeit.
Maldini mellé egy másik korábbi Milan-futballista, Zvominir Boban érkezett klubigazgatónak.
Az előadás Petra történetét dolgozza fel, aki 2050-ben egy virtuális gimnáziumba jár, ahol csak heti egy alkalommal érintkeznek egymással valóságosan, materiálisan a diákok.
A szokásos battle royale-címekhez képest azonban van egy igazán komoly csavar a meccsek során ugyanis a legnagyobb ellenségünk nem is igazán a többi játékos, hanem maga a pálya.
A fehéret tehát feloldja a fekete, ami ezáltal a színpadot uraló szürke színné válik.
A játékosok akkora szabadságot kapnak, hogy mindig megtalálhatják a sikerhez vezető utat.
Sokfelé várható eső, zápor, főleg keleten zivatar, de a nap folyamán csökken a csapadék területi kiterjedése.
Örült az alkalmi hallgatóságának, hosszasan beszélt egészségügyi állapotáról és anyagi helyzetéről is.
Mik a terveid a járvány utáni világra, azon kívül, hogy megvered ezt a valakit?
Kideríti ugyan, hogy mi az igazság, de akkorra már ő lesz a gyanúsított.
Elmondta, tavaly 15 millió forintot kaptak első körben, amiből a falugondnoki busz beszerzése és a járda felújítása is megvalósulhatott.
A központ emellett városkutatásokat folytat, gyűjti a nemzetközi tapasztalatokat, legjobb gyakorlatokat, valamint szakmai konferenciákat, társadalmi párbeszédet is szervez majd budapesti ügyekben.
Sokat gondolkozott már azon, hogy milyen lesz, ha felnő, vagy milyen volt, amikor még pici volt – osztotta meg elképzeléseit Dalma.
Ha az ember sokat használ a Google szolgáltatásai közül, akkor valószínűleg meglehetősen sok előzményt tárol róla a cég, ha nem törli azokat rendszeresen.
Örülök, hogy ennyi nézőnk volt, és így buzdítottak minket.
Tavaly augusztusban lett kész, de már garanciális javításokat végez a Kiss Ernő utcán a kivitező cég.
MN: Említetted máshol, hogy gyakorlod a tudatos álmodást.
A klubok a lehangoló üres lelátókat általában megpróbálják feldobni különféle kreatív megoldásokkal.
A masters kategóriákban páros versenyt is hirdetnek, a célba érők az érem és az oklevél mellett ellátásban részesülnek, valamint szponzori felajánlásokból összeállított ajándékcsomagot is kapnak.
A 61 éves szakember annak ellenére, hogy ismét pontokat hullajtott csapata, nem csalódott játékosai teljesítményét illetően.
Szerencsés voltam, mert öten egyszerre kerültünk fel a felnőttbe, így együtt élhettük meg ezeket az időket.
Szerepel benne Agatha Christie és Wass Albert, maradt a médiaismeret tantárgy.
Néhány éve az intézményben ombudsmani vizsgálat folyt, melynek megállapításait 2016-ban a Magyar Nemzet hozta nyilvánosságra.
Évek óta viszonylag csekély számban fogynak az influenza elleni vakcinák.
Kínában (Hongkong és Makaó nélkül) 84 673 fertőzéses esetet tartottak nyilván csütörtök reggel, valamint 4640 halálos áldozatot és 79 562 felépültet.
A tavalyihoz hasonlóan idén is megmérettette magát Csehy András, akinek sikerült elhoznia az ezüstérmet.
A tervek szerint az U17-es megyei bajnokság A csoportja március 28-án folytatódik, a fiúk akkor Csongrádon lépnek pályára.
Pénteken ismét zivataros lesz az idő, de a hétvége további részében több lesz a napsütés.
Amennyiben ez nem történik meg határidőre, az egyéni vállalkozó székhelye szerint illetékes járási (fővárosi kerületi) hivatalnak határozattal kell visszavonnia az igazolványokat.
Egy főként nehéz fegyverzetű sereg, és egy jobbára nomád harcmodort alkalmazó támadó.
Mint mondták, új expedíciót szerveznek, hogy még többet tudjanak meg ezekről az állatokról.
Egy személyt a kihallgatása után elengedtek, Kičurát pedig kenőpénz elfogadásával és pénzmosással gyanúsították meg.
"Részben valutát vásárolt, ezen kívül különbözp technikai eszközöket, telefont, laptopot, órát, illetőleg édesanyjának is küldött hetvenezer forintot.
A hétfő reggeli hírek szerint Kínában a fertőzöttek száma már meghaladja a 2700-at, a halottaké pedig nyolcvanra nőtt.
Jöhet az alapos öblítés, fordított sorrendben, a fejétől kezdve.
A manchesteriek most ismét a törökökkel csapnak össze, a PSG pedig a németeket fogadja a francia fővárosban.
Az új típusú koronavírus a levegőben néhány órán át, egyes felületeken akár két-három napig is megél – állapította meg az amerikai országos Allergia és Fertőző Betegségek Intézetének (NIAID) kutatóiból és más tudósokból álló csoport.
Orsolya az Amazonon rendelt szárított élesztőt, mert nálunk egy hónapja hiánycikk.
Ez azt jelenti, hogy szinte csak Ausztria és Németország felé van naponta pár vonat - tette hozzá.
A 2020 márciusában a magyar infláció 3,7 százalék volt, a tolerálható 1,8 százalékkal szemben.
A Közegészségügyi Hivatal fontos dologra kéri azokat, akiknek tüneteik vannak!
Igaz, az erősödés már az év végén elkezdődött, hiszen a karácsony előtti időszakban még 100 dollárral alacsonyabb szinten kereskedtek a tőzsdéken a termékkel.
"Ha például látom a szalagon, hogy jön tíz zsemle - ezt egy idő után jól meg lehet saccolni - vagy egy kígyóuborka, annak gyorsan beütöd a kódját, majd nyomsz egy szünet gombot" - mondta egyikük a portálnak.
A színárnyalatot meghatározó számjegyből gyakran kettő is látható a hajfestékeken, erre mindig figyeljünk, intenzitásukat a sorrendiség határozza meg, ezért nem mindegy, hogy egy hajszín például 5.43 vagy 5.34 jelölésű.
Ennél jóval többel, 19 százalékkal jut több az EMMI művészeti intézményeinek (21 milliárd forint), ami vélhetőleg a fővárosi színházak elosztásával függ össze.
Ávéd János alapító tagja a Mindszenti Városvédő és Szépítő Egyesületnek és a Mindszenti Veteránjármű Egyesületnek is.
Mindig is kiváncsi volt rá, hogy fest smink nélkül Zimány Linda?
A 2024-es lesz a 16. női Európa-bajnokság a sportágban, de az első, amelyen 24 válogatott vehet részt.
A gazdikat felszólították, hogy a kedvenceiket szolgáltassák be.
A magyar szakember szerint a párharcig az a feladat, hogy feltérképezzék az ellenfelet, begyűjtsenek róla minden fontos és friss információt és azok alapján felkészüljenek.
A finnt Ricciardo és Verstappen követte • A címvédő nem futott gyors kört a lágyon • Latifi összetörte a Williamst.
Az édesapja, Karol (†61) halála után papi pályára lépő Wojtylát 1946-ban szentelték fel, és a krakkói főegyházmegye érseke Rómába küldte tanulmányi útra.
Előfordulhat ugyanis, hogy nem kapunk kártérítést, amennyiben a melléképület nem rendelkezik a megfelelő, legalább minimálisan előírt védelemmel.
Nem volt kérdés, hogy be kell fejezni az idényt, de az, hogy végül úgy vetettek véget neki, ahogy, azt továbbra is nagy talánynak tartom.
Az edzéseket természetesen szigorúan az egészségügyi előírásokat követve tartják meg, így kisebb létszámokban, csoportokra bontva zajlik majd a munka, a teremben két edző felügyelete mellett egyszerre maximum tíz-tizenkét gyermek tartózkodhat.
Elemzők szerint a hat százalék körüli Hajrá Olaszország önálló utat keres a huszonhat százalékos Liga és a tizenöt százalékra ugrott Olasz Testvérek mellett.
Elismeri, hogy a karantén nem volt jó hatással a fiúra, voltak vitáik, de ez előfordul.
A zaklatási ügyről készült belső jelentés alapján a főpolgármester utasítást adott arra, hogy a panasszal érintett munkavállaló munkaviszonyát a társaság szüntesse meg.
A gödöllői arborétumban organikus szoborpark épül, a fesztivál ideje alatt négy szobor készül el, így egy új helyszín és állandó kiállítási tér jön létre.
Celso bevallja Laurának, hogy prostituáltakat bérelt fel azért, hogy féltékennyé tegye.
A lap szerint a saját közönsége előtt alulmaradó nemzetet végleg utolérte a kis testvér Norvégia, ez a vasárnapi összecsapáson tökéletesen kirajzolódott.
Persze, már ismerjük ezt a lemezt: sajtószabadság, demokrácia, alkotmányosság, jogállamiság, bla-bla-bla… Ha a portálok elérését nézzük, az első tízben csupán két jobboldalit találunk.
A HSZC Corvin Csongrád-Csanád, Békés és Bács-Kiskun megye cégeivel áll kapcsolatban.
Egyértelműen elmondható tehát, hogy a szervezet egészére kiterjedt a leanfilozófia.
Adri nem csak az ízekre, hanem a megjelenésre is figyelt, így már első ránézésre egyértelművé válik: nyár legfinomabb desszertjét varázsolta az asztalunkra.
Míg Dunaszerdahelyről Pozsonyba (vagy fordítva) óránként indulnak vonatok, addig Komáromból két óránként közlekednek a RegioJet fővárosba tartó vonatai.
A vezetőség bejelentette, hogy 13 százalékkal, 248 forintra tervezik emelni az egy részvényre eső osztalékot.
A zágrábiak agresszívan támadtak, jó ütéseket választottak és remekül sáncoltak – amire egyébként Hollósy László vezetőedző már a meccs előtt is felhívta a figyelmet –, így nagy előnybe kerültek.
Ne álljanak meg beszélgetni és a könyökhajlatukba tüsszentsenek – javasolják a hatóságok a koronavírus miatt.
Kiemelkedően sokszínű, és művészetileg teljes évadként értékeli az ideit a Szabadtéri Játékok vezetősége.
A kínos baki persze betesz a barátságnak, és kitör a háború.
Természetesen ő volt a kapus.
A 2,4 milliárdos keretösszeg fennmaradó részét vélhetően az adminisztratív munkatársak bérére, dologi és utazási költségekre, informatikai fejlesztésekre fordították - írta a Magyar Narancs.
A közlemény kiemeli: mind a négy győztesnek járnak a koncertmeghívások, vagyis még idén színpadra lépnek a Strand Fesztiválon és a MOL Nagyon Balaton eseményein.
Este 10 órakor indul a várva-várt PlayStation 5-show, ahol végre nagyobb rálát.
New Yorkban a tőzsdenyitást megelőző elektronikus kereskedésben a Tesla 2,15 százalékos pluszban, 439,49 dolláros árfolyamon forgott.
Minden negatívuma és elfogultsága mellett arra is rávilágít, hogy több német vezető politikus is szorgalmazta a párbeszédet Orbán Viktorral, de Merkel csak a nyomásgyakorlást erőltette.
Ez nem panasz, ezek tények: ebben a mesterségben – amit az ember a színházban vállal – nagyon sok befektetés van.
Budapest saját forrásokból is próbál védőfelszerelést biztosítani az egészségügyi dolgozóknak, és hangsúlyozottan arra kérnek mindenkit, hogy csak különösen indokolt esetben keressék fel a háziorvost.
Az azonnali fizetési rendszeren keresztül azonnali átutalás bankszámlaszám megadása nélkül, másodlagos számlaazonosító megadásával is indítható.
Az emberelőnyt viszonylag gyorsan kihasználták a szabolcsiak, a 63. percben Viana a kapu elé passzolt, a balról berobbanó Bumba megelőzte Pauljevicset és hat méterről a kapuba passzolt.
A tűzoltóknak a vízsugarak mellett a láncfűrészre is szükségük volt pénteken.
Háttér és petíció a hajtás után.
Jó érzés fejest ugrani az ismeretlenbe.
A kormányfő egyúttal felszólította a magánszektort, engedje meg az alkalmazottaknak, hogy szabadságra menjenek vagy otthonról végezzék munkájukat, amennyire az lehetséges.
Mártély tiszta vize, Orbán el nem ismert igazsága, a szépségkirálynő-jelölt trükkös telefonsztorija, Tóth Gabi sejtelmes üzenete.
A hajrában végül Sindel Rolandnak sikerült betalálnia, élete első NB III-as gólját szerezve, ez viszont csak szépségtapasz volt egy olyan mérkőzésen, ahol számtalan helyzetünk volt és nem sikerült ezeket értékesíteni.
Selene (Kate Beckinsale) egyszerre próbálja túlélni a lycan klánok brutális támadásait és az őt eláruló vámpírok ostromát.
Ha nem vagyok atom részeg, akkor nem vagyok senki?
Mindebből talán érezni lehet, hogy a játék megpróbált egy kissé elmozdulni a szerepjátékoktól az akciójátékok irányába, ami egyébként remek húzásnak bizonyult a fejlesztők részéről.
Ügyfeleik folyékony hidrogén segítségével mínusz 196 Celsius-fokra lehűtve várják a tudományos áttörést, ami életre keltheti őket, mit sem törődve azzal, hogy jelenleg semmi jele annak, hogy ez valaha megtörténhet.
A kezdeményezés célja a mai Róma bemutatása egy új, szokatlan szemszögből.
Vera Jourovát tehát nem azonosítjuk sem a Cseh Köztársasággal, sem a cseh kormánnyal" - jelentette ki Szijjártó Péter, aki hétfői prágai látogatása során adott interjút Léko Istvánnak, a konzervatív cseh újság főszerkesztőjének.
Az akció ma folytatódik, pontos számadat csak ennek befejezése után áll majd rendelkezésre.
Az eredeti tervek szerint szeptemberben Lipcsében EU-Kína csúcstalálkozót tartottak volna.
A két fő elfoglaltságból a polgármesterség továbbra is megmaradt.
A leendő kormánykolaíció egyik fontos feladata az útdíjrendszer körüli problémák kezelése lesz.
A vásárhelyi kollégiumban a vírus miatt az idei év más, mint a többi.
Krániczné Mayer Erika állattenyésztő mérnök, férje, Tamás pedig agrármérnök.
Ám súlyosabb esetben akár élethosszig tartó vérátömlesztésekre is szüksége lehet a betegnek – mondta el a Blikknek dr. Kóczán István.
Így minden adva van az igazi erőpróbához.”
Nagy István a szegedi nagybani piacon.
A neves színművész mellett, életének két meghatározó szereplőjével: egyik legrégibb barátjával, Lang Györgyivel, illetve János testvérével, Janinával is találkozhatnak a nézők.
A Magyar Honvédség létszáma nem éri el a 30 ezret.
A PCR-vizsgálatok alapján egyetlen aktív fertőzöttet sem találtak.
Simon összeszedi minden bátorságát, és igyekszik elkápráztatni a családot.
Ajánlatunkat természetesen megtesszük meglévő ügyfeleinknek, de azon cégekre is számítunk, amelyekkel jelenleg nem állunk szerződéses kapcsolatban, azaz amelyek nem a Telenor mobilszolgáltatásait veszik igénybe.
Mindezek után tavaly novemberben derült ki, hogy a megvalósíthatósági tanulmány elkészítési jogát (egyedüli indulóként) 215 millió forint értékben a Truck Race Promotion Rendezvényszervező Kft.
Zsírpapírral elválasztva tornyozza egymásra a palacsintákat egy hűtődobozban, és fagyassza le.
A Nemzet Színésze címet egyszerre 12 művész viselheti, akik életük végéig havonta nettó 630 ezer forint juttatásban részesülnek.
Kiss Róbert arról beszélt, hogy a szerdai kormányülésen elemzik a járványügyi helyzetet, és a döntésekről Gulyás Gergely tájékoztat majd csütörtökön.
A káloziak pedig „beleültek” az eredménybe, így a hazai csapat több, gólreményes támadást vezethetett ellenfele térfelén.
Az első dologban sürgősen lépnünk kell, a második dolog kevésbé sürgős – mondta a kormányfő.
Lewis nagyon korán megjelent, délelőtt 9 órakor már motorra akart ülni, de jeleztük neki, hogy még hideg van.
A találkozóra mindkét fél különböző ütlegeket, illetve szúró-vágó eszközöket vitt magával.
Ne azért legyen olcsó, mert új termék.
Kitalált egy teljesen új reklámozási módszert: a direkt botrányokat.
Az ügyet az újonc nyomozó, James Gordon kapja meg, aki megígéri Bruce-nak, hogy megtalálja szülei gyilkosát.
Ezért fordulunk az Európai Bizottsághoz" - szögezte le Richard Brabec.
A rendőrség eljárást indított.
A fokozott biztonságú elektronikus aláírások esetében azonban nagyfokú bizonytalanság és eltérő gyakorlat kezd kialakulni.
Első megrendelője Kuvaitból jelentkezett, az ott szolgáló magyar hölgy egyedi készítésű ingre vágyott.
Az úttest a mellé épített kerékpárút miatt tényleg nagyon szűk, két szemben jövő autó nemigen fér el egymás mellett.
Aljakszandr Lukasenka legfőbb vetélytársa, az angol nyelvtanárból előlépett Szvjatlana Cihanouszkaja a választás után Litvániába menekült.
Opten céginformációs rendszer adatai szerint tavaly 806 millió forintnál is nagyobb árbevétele volt a társaságnál, amire 4 millió forintnál valamivel nagyobb eredményt értek el. A társaságnak októberben 50 alkalmazottja volt.
A házhelyi városrész családi házas környezet, ellátási rendszerünkből pedig nagyon hiányzott a 24 órás ellátást nyújtó idősotthon.
A pénzügyi hatóságok ezt különféle könnyítő intézkedésekkel kompenzálhatják.
A rendőrök ezek után figyelmeztették, hogy rengeteg internetes hivatkozásban szerepel a film és a Twitter-oldal.
Ezzel nem tudott mit kezdeni a Liverpool, ami nagyon korán megszerezte a vezetést, és ahelyett, hogy az első félidőben lezárta volna a három pont sorsát, szép fokozatosan elhitette a vendégekkel, hogy lehet esélyük.
Solskjaer kifejtette, a szezon elején kapott kritikák csak megerősítették abban, amit csinált.
Spanyolországban 1 259 366 fertőzöttet és 36 495 halálos áldozatot regisztráltak.
A szövetség kedden elfogadta a liga javaslatát, amelyet az előző idényben vezetett be a futball szabályalkotó testülete (IFAB) a koronavírus-járvány miatt annak érdekében, hogy csökkenjen a játékosok terhelése.
Mi vezet a gyermek hisztijének kialakulásához, és hogyan érdemes azt szülőként kezelni?
Aggasztó jel azonban, hogy mintegy 60 ezren vannak fizetés nélküli szabadságon és további 20 ezren pedig a felmondásuk idejét töltik, ők ugyanis vélhetően a munkanélküliek táborát fogják gyarapítani - derül ki a GKI Zrt. legfrissebb felméréséből.
A legnagyobbat csökkenő üzemanyagárak kiszűrésével 1,6 százalék volt az áremelkedés üteme, ami már közelebb áll az Európai Központi Bank 2 százalékos céljához.
Véleménye szerint ehet, hogy a kormánytagok után a legtöbbet a főigazgatóság vezetőinek kell majd dolgozniuk a teljes magyar államigazgatásban.
Az egész arra volt jó, hogy konfliktusokat generáljon és összeugrasszon embereket.
Hónapokkal ezelőtt csapott le a COVID-19 világjárvány, s most szerte a világon az oktatási intézmények azt mérlegelik, milyen módon indítsák útjára a következő tanévet.
Kigyulladt és teljes terjedelmében égett egy személyautó az M5-ös autópálya Szeged felé vezető oldalán, a 90-es kilométernél, Kecskemét térségében.
Szerencsére ezt elbírtuk.
Legújabb munkájuk, az Alba: A Wildlife Adventure már teljesen multiplatform lesz.
A beltéri találkozók időtartama nem haladhatja meg a két órát, a szabadtéri találkozókon pedig minden résztvevőnek legalább négy négyzetméteres helyet kell biztosítani.
A szamurájokat viszont megvédte, de szituációtól függött, hogy mikor viselték a teljes páncélzatot, és mikor vették le a sisakot és az álarcot.
Kárász jobbról beadott, a fiatal Bojtos rosszul vette át a labdát, így odalett a helyzet.
Csakhogy közben a kereslet is változott az apadó jövedelmek miatt, ez viszont az árak emelését fogja vissza.
Az eddig feltárt részei arra utalnak, hogy ez lehetett az egyik legnagyobb hosszúház Izlandon.
Előfordul, hogy nem saját, tavalyi otthonukba térnek vissza, ennek oka lehet, hogy a hímnek új párja van, és az is, hogy kicsinek bizonyult az előző.
Egy nap alatt újabb 619 beteget regisztráltak.
A nemzeti park közölte a jó hírt.
Az emberek lassabban változnak mint a körülmények.
Jól hallhatóan erről az ügyről beszéltek, ám amikor meglátták munkatársainkat, gyorsan témát váltottak.
Javasolják, hogy minél több páciens nyisson ügyfélkaput magának, mert ezen keresztül elérhetők az EESZT-be feltöltött leleteik.
Bármilyen észrevétel, kérdés, kérés (zene ajánlása) keressék bátran a e-mail címen keresztül a szerkesztőségünket!
Az ügyben a polgári peres eljárás a büntetőper jogerős lezárulta után indulhat el.
Szerdáig az 1-es vonali villamosok az I. vágányról indulnak.
Mind az üzletfejlesztésben, mind az értékesítésben szinte megközelíthetetlenné váltak a partnerek.
Félelem, bizonytalanság, a jövőért való aggódás tölti ki napjainkat, ”és a remény” - hangoztatta Áder János, aki szerint a remény az összefogásnak, segítőkészségnek, áldozatvállalásnak, egymásért érzett felelősségnek tanulságos példáit táplálja.
Iránban 286 523 fertőzöttet, 15 289 halálesetet és 249 212 gyógyultat tartanak számon.
Jürgen Klopp természetesen beszélt a hosszabbításban annullált lesgólról is.
Karanténnapló - 12. nap Az elmúlt tizenkét napban (de főleg annak első és középső harmadában) elég rendesen.
A szakmában pedig minden pontra voltak jó szakemberek, most felhígult a mezőny.
Egy gyors mozgóképes kedvcsináló és egy interjú erejéig a Microsoft új konzolja is beugrott a Summer of Gamingre, a Smart Delivery működését taglalva.
A járvány és a gazdasági válság miatt idén különösen sok kérés érkezik a civilekhez.
Ennél közvetlenebb módon szerintem a profi sport finanszírozásában sincs helye az államnak.
Átalakultak a szokások a mozizásban is, új sebességi fokozatba kapcsoltunk, életünk filmje másképp pereg tovább.
Döntésük egyrészt végleges, másrészt a szerződésük ennek következtében automatikusan egy évvel meghosszabbodik.
Van esélye, játékunknak ugyanis még koránt sincs vége, március 14-ig még két milliomost avatunk.
Az innen kiinduló idegpályákat próbálja helyretenni, hogy a becsípődés és az ezzel járó fájdalom megszűnjön.
Azonban ez nem így van, mivel a norvég bajnok elleni meccs után alig 48 órával már újabb megmérettetés várt Juan Carlos Pastor vezetőedző tanítványaira, amelyen óriási meglepetésre 1092 nap után szenvedtek vereséget az újszegedi sportcsarnokban.
Ilyen lehet például az, ha egy alkalmazott hirtelen elkezd késő éjjel dolgozni, pedig korábban csak reggel 9 és délután 5 előtt ült a gép előtt.
A halottak száma szerdán 47-tel 7733-ra emelkedett.
Ha a vérplazma kellő mennyiségű antitestet tartalmaz, és a fertőzés kezdeti szakaszában tudja a betolakodó vírusokat rendszerből eltávolítani, akkor az rendkívül hatékony lesz – hangzott el.
Kiesett több évtized, és sajnos az apaképeink is teljesen különbözőek.
Pomázi Gyula szerint a magyarok mindig tele vannak jó ötletekkel és fejlesztésekkel, viszont azt nem tanultuk meg, hogy ezekből az ötletekből miként lehet üzletet kovácsolni.
Ehhez az intézményrendszerhez hozzátartozik az oktatás, a kultúra, a gazdaság és a politikai érdekképviselet is – hangsúlyozta.
Orbán Viktor most már nem atagdta, hogy van klímaváltozás és ez komoly kihívást jelent Magyarországra nézve is.
Az elmúlt tíz évben perlekedtünk már a határokon túlról érkező víz miatt Romániával, Ukrajnával és Ausztriával is – voltaképpen tehát az összes szomszédunkkal volt vagy van komolynak mondható vízvitánk.
Az interneten több nyelven is elérhető tanulmányt Puppinck annak megjelenése előtt elküldte az EJEB elnökének is, de választ nem kapott.
Ígéretet tett arra is, hogy az uniós forrásokat a jogállamisági normák biztosítása mellett költik el a következő hétéves ciklusban az uniós szerződésekben rögzítettek szerint.
Most lett kész, de három évvel ezelőtt kért fel a kiadó, mert a hetvenedik születésnapomhoz akarták igazítani.
Idén két új helyszínen, Vácdukán és Orosházán is tartanak előválogatót, a Kishuszár Vágtát hét helyszínen rendezik meg - mondta el Szotyori Nagy Kristóf versenyigazgató a rendezvénysorozat keddi budapesti sajtótájékoztatóján.
A Magyar Telekom árfolyama 7 forinttal, 1,85 százalékkal 371 forintra esett, forgalma 85,0 millió forint volt.
Tehát nem igaz, hogy minta alapján nevetünk.
A szobatársai azt mondták, folyamatosan nyugtatót kap.
Makón pedig két fertőzöttről tudnak.
A fiatal járőrök – Nádas Kitti őrmester, Csepregi Péter törzsőrmester és Kováts Zsolt őrmester – nem haboztak: megkülönböztető fény- és hangjelzés együttes használatával felvezették a kórházhoz az autót, amelyben a beteg kisfiú ült.
Egyes feltörekvő részvénypiacokon súlyosabb a helyzet, mint Görögországban, Oroszországban vagy Törökországban.
Nézd vissza a Garázsvásári rejtélyek: Halotti maszkok című filmet október 17-ig a Jocky TV oldalán!
Szentmihályfa önkéntes tűzoltó testülete már negyedik éve valósítja meg e megmérettetést, különleges látványelemekkel fűszerezve, külön értékelve a férfi és női versenyrajokat, két-két sport, és klasszik kategóriában.
Ezek a játékok nem pusztán szórakoztatóipari termékek, hanem médiumok is, úgy, ahogy a könyvek vagy filmek.
A rendőrök 2020. szeptember 30-án 21 közúti közlekedési baleset helyszínén intézkedtek, amelyek mindegyike Szegeden történt.
Trump köreiben lelkesen fogadták a hírt, ám az érintett államok főállamügyészei és független jogi szakértők szerint kínosan bornírt ötlet, hogy az államok beavatkozhatnának egymás választásainak hitelesítésébe.
Épületalapokba, építési földhányásokba, aknákba is beköltözhetnek, ha ott akár csak egy hétvégén át nincs mozgás.
Szombat reggelre újabb betegek veszítették életüket a koronavírus miatt: 12 kórnikus beteg hunyt el, egy 41 éves férfi kivétel mind idősek voltak.
A belvárosban a Tisza Lajos körúton, a Dugonics térnél, az Oskola utcában, a Somogyi utcában valamint a Stefánián lépésben lehet haladni.
Persze aki nem akar, annak nem kell ezzel bohóckodnia - a játék támogatni fogja a Pro Controllert, valamint nem utolsósorban a lokális multiplayert is.
Máshol a bodza letépett ágacskáitól és a megfelelő ráolvasástól remélték ugyanezt, megint máshol pedig azt tartották, hogy a disznókat elkerüli a vész, ha az óljukba bodzaágat szórnak.
Az érintettek tudása tehát – mint fogalmazott – az erős nemzetközi versenyben is Magyarországon hasznosul.
A Központi Nyomozó Főügyészség ugyanis a már folyó pertől elkülönítette az európai uniós pályázati pénzek visszásságaival kapcsolatos, összességében milliárdos nagyságrendű ügyeket.
Mit ettek a hírességek az Oscar-gálán?
Gergely pápa rendelte el. Advent első vasárnapja, amely Szent András napjához legközelebb eső vasárnap, egyúttal az egyházi év kezdete.
A méreg egyik legfőbb összetevője, a melittin nagyon hatékonyan pusztítja el az egyik legagresszívabb daganattípus sejtjeit.
Annak ellenére, hogy az egy egyes döntetlen nem világraszóló eredmény, úgy érzem, ha ezt a motivációs szintet tartani tudjuk, akkor fordul velünk a világ, és a sok helyzet valamint a jó játék eredményességgel is párosul.
A 31 éves spanyol hisz benne, hogy csapata képes bezsebelni a lehető összes trófeát.
Ez a nagy szám bennünket is meglepett.”
Az első terveket a cég vezetője, Rodolfo Gómez dolgozta ki, aki szerint ezzel a megoldással elejét vehetik a világjárvány miatt kialakult koporsó- és kórházi ágy hiánynak, hiszen termékük mind a két célra bevethető.
A javaslatot Kocsis Máté (Fidesz), Böröcz László (Fidesz) és Nacsa Lőrinc (Fidesz) nyújtotta be a parlamentnek szerdán.
Közép-Európa fővárosai közül egy évvel ezelőtt is Bécsben lehetett a legdrágábban lakást bérelni: átlagosan havi 310 ezer forint volt egy kétszobás belvárosi lakás bérleti díja.
“Köszönöm szépen, hogy itt lehettem, azt már nem tudom megígérni, hogy visszajövök!”
Az élelmiszer- és élelmiszer jellegű vegyes kiskereskedelmi üzletekben 4,9 százalékkal nőtt a forgalom.
A dunaújvárosiak esélyeshez mérten egy másodpercig sem hagyták, hogy dominálja a mérkőzést a hazai együttes.
Az erre szabott határidő 2020.
Németországban a Johns Hopkins Egyetem adatai szerint ekkor közel 128 ezer fertőzött volt.
Földszintes ház volt, a 10 szobakonyha az udvarra nézett.
Az itt dolgozók olyan elvkatonák, amelyek a legnehezebb körülmények és társadalmi elutasítás mellett is harcedzetten állják a sarat, bízva a hálózat támogatásában.
Aztán, ha meg belekerülne egy item shop meg két bug, már oda is lenne a hírnevük.
Megjegyezte, hogy aktualizálni kellene a korábbi megállapodást, amelyet az EU Törökországgal kötött, vagy újat kell kötni, hogy Ankara ne tartsa nyitva kapuit az Európai unió irányába.
Szombaton ismét megdőlt Romániában a napi esetszám rekordja: az utóbbi napon diagnosztizált 3517 újabb fertőzés több mint 70 százalékkal, az 59 haláleset pedig 23 százalékkal meghaladja az utóbbi két hét átlagát.
Barnák László szerint a darab örök érvényű aktualitásának titka Csehov felettébb mély emberismeretében rejtezik.
A mostani jólét fogalom az anyagi fogyasztáshoz és a technológiafüggéshez kapcsolódik.
Miután megkapták az engedélyt, a két különálló sátrat a Helyőrségtámogató Parancsnokság hét katonája építette fel és kapcsolta össze.
A Jobbik elnöke a hvg.
Minerva figyelmezteti Karinát, hogy mihamarabb olvassa el Maximiliano levelét, mielőtt rossz.
A Nyugaton ismert internetes oldalak, közösségi portálok és keresők közül a legtöbb Kínából egyáltalán nem érhető el, de mindegyiknek van helyi, szigorúan ellenőrzött megfelelője.
Ezeket nyilvárt viseljük, hogy a viselsükkel felhívjuk magunkra a figyelmet.
A kiegészítők egy-egy teljesen új területet tartalmaznak, ezekhez akkor férhetünk hozzá, ha az alapjáték végigjátszásakor már kijutottunk a vadonba.
Végül fontos szempont, hogy Joe Biden kiváló kapcsolatot ápolt John McCainnal, beszédet mondott a temetésén, miközben Trump nem győzte gyalázni az idős politikust, aki kifogásolta az elnök egyes intézkedéseit és stílusát.
A MOL Fehérvár második helyen áll az OTP Bank Ligában, hátránya négy pont a címvédő Ferencvárossal szemben, amely egy mérkőzéssel kevesebbet játszott.
A műsorban szerzett élményeiről a Napló kérdezte a futballistát.
Ismét lángra kapott Márki-Zay táborában a Barta Róbert vs.
A fotót a Színház- és Filmművészeti Egyetem Facebook-oldalára posztolták.
Jó látni, hogy felébredt az emberekben a szolidaritás, hogy sokkal nyitottabbakká váltak, amióta vészhelyzet van.
Ezeket általában külföldi, homályos hátterű és hazai engedély nélküli cégek üzemeltetik.
Dr. Jogg Zsolt elmondta, az ügyészség kérte a vádlott letartóztatásának fenntartását az elsőfokú ítélet meghozataláig szökés, elrejtőzés veszélye miatt, a bíró ennek helyt adott, ez ellen a vádlott és védője sem fellebbezett.
Nem élt belőle több és most sem él s mint fán se nő egyforma-két levél, a nagy időn se lesz hozzá hasonló.
A járőrök hat embert állítottak elő, a BRFK emberölés gyanúja miatt indított nyomozást ismeretlen tettesek ellen.
A hat legrosszabb helyzetben Olaszország, Spanyolország, Írország, az Egyesült Királyság, Dánia és Svédország áll.
Az egész éven át tartó tesztelés során a nemzetközi szakmai zsűrit idén Fausto Arrighi képviselte, aki 36 évet töltött el a világ legnagyobb nevű étteremkalauzánál, a Michelin Guide-nál és már négy éve segíti szakmai tanácsadóként a Dining Guide munkáját.
Argentínának esélye sem volt, Spanyolországé az arany!
A nyilvánosan elérhető cégadatok szerint a Celitron Kft.
A Magyar Bankszövetség ugyan felvetette, érdemes lenne hatástanulmányban vizsgálni, szükség van-e ilyen magas értékhatárra.
Szerdán megtartották az Európa cenzúrázatlanul című online konferenciát, amelyen Orbán Viktor miniszterelnök, Aleksandar Vucic szerb elnök és Janez Jansa szlovén miniszterelnök szólalt fel.
Fél 5 körül sajtótájékoztatót tartanak a Petőfi-szobornál, ahol Csóka-Szűcs Jánost 1987-ben előállította az akkori rezsim rendőrsége.
Vasali szerint a helyzet nem reménytelen a nyilvánvaló problémák ellenére sem, ugyanis ezeknek a pártoknak vannak saját ügyeik, melyeket helyi szinten tudnak képviselni: például az országos hulladékkezelés körül kialakult botrányok.
A hajóból San Diego fölé szálló maró füst miatt a hatóságok felszólították az 1,4 milliós nagyváros lakosságát, hogy maradjon otthonában, ha a füst szagát érzi.
A szakszervezetek szerint ez többhetes folyamatos bejárást és ki nem fizetett túlórákat jelentene, utóbbi kifizetésével pedig akár két évig is várhat a vállalat.
A tájékoztatón elhangzott, hogy a napi több mint hatszáz halott és majdnem kétezer diagnosztizált fertőzött “kevesebb mint korábban, de nem a járványhelyzet végetértét mutatja”.
Reggel még a pizsama felsőmet is felvettem az ingem alá, hátha megvéd a hidegtől.
Farkas Ciprián polgármester a magyar történelem leggyászosabb eseményének nevezte a trianoni békediktátumot, amely mély fájdalmat okozott minden magyar számára.
Namármost, az internetet nem csillámpónik szárnyrebegtetésének halk zümmögése táplálja, szóval ha durván megemelkedik a nethasználat, az bizony az energiafogyasztást is felpumpálja.
Stagnál a koronavírus-fertőzöttek száma Horvátországban és Szlovéniában, előbbiben nulla és egy, utóbbiban nulla és kettő között ingadozott a napi új esetek száma az elmúlt egy hétben - derült ki a válságstábok pénteki sajtótájékoztatóján.
A legnagyobb sikert – ruházati értelemben – azzal aratta, amikor egy időre a magyar válogatott címeres mezébe bújt.
Andi kíméletlenül kritikus magával szemben, most mégis maradéktalanul elégedett a külsejével.
Rábafüzesnél azonban már fel is állítottak egy konténert, ott készülnek a határellenőrzésre.
Az ukrán importból beszerzett Nyafogós Böhömke egyszer válaszolhatna érdemben, érvelve, nem csak azt a sok bornírt baromságot, amit betanítottak neki.
A McLaren ugyan kilenc éve gyárt ismét utcai sportkocsikat, de hiába kaptak már sok kritikát miatta, a névadás feladatát továbbra is elszabotálják.
A hétfőn reggel kezdődött tüntetések éjszaka is folytatódtak a kirgiz fővárosban.
Egyiküknek sem először került gyűrű az ujjára, korábban az asszony is elvált, míg a humorista már harmadszor tett esküt.
Az uniós piacon kívül milyen eredménnyel sikerült bevezetni ezt a terméket?
A fertőzési mechanizmusokat még nem ismerjük, de azt tudjuk, hogy egy fertőzött ember a tüntetek megjelenése előtt 1-2 nappal már továbbadhatja a koronavírust és a fertőzésnek a tünetek megjelenését követő 5-6 napon van a legnagyobb esélye.
A fiú a településre a családjához költözött, akik ugyancsak nemrég érkeztek a faluba.
Az MMK-ban ez éppen a 47. kiállítás megnyitója volt a 2015.
A hosszú kilométereken át a 82-es főutat követő patak gyűjti össze a Malomsori-árok, a Kis-Pándzsa-patak és a Vezseny-ér vizét.
Utóbbi várhatóan novemberben jelenik meg.
Úgy vélem, ez a minimum, amit tehetünk ebben a járványhelyzetben, ezért azonnal támogattam Dani megkeresését.
Az önálló polgármesterjelölt erről posztolt a közösségi oldalán.
A felvételben résztvevők a szűrővizsgálatot megelőzően egy kérdőívet is kitöltenek, így fontos információkhoz juthatunk többek között a kockázati tényezőkről.
A most következő pótfelvételi, a szakirányú képzések és a külföldi hallgatók folyamatban lévő felvételi eljárásának lezárását követően, várhatóan több mint 8000 új hallgató kezdheti meg tanulmányait 2020 szeptemberétől a Szegedi Tudományegyetemen.
De addig is mentsük meg a Földet, igazán érdemes lenne, még ha nem is egyszerű feladat.
Nem lehet megnézni a kontrolleres kiosztást (én spec nem találtam)búgy kell kizongorázni.
A vasárnapi ellenzéki megmozdulás az ország posztszovjet történetének legjelentősebb tiltakozása volt, amelyen egyes becslések szerint 200 ezren vettek részt.
Mikor észleltük a pofátlan adást, akkor jeleztük a Fogyasztóvédelmi Hatóságnak, hogy minden ilyen kizsákmányoló elnyerhesse a büntetését.
A baba kritikus állapotban volt, az orvosok stabilizálták az állapotát.
Az processzorok kedvező paraméterei, illetve Intel ellátási problémája miatt várhatóan az összes nagy OEM épít majd a Renoirra.
Pepe jobbszélsőt játszik, Reguilón felrúgja, jót mosolyognak az egykori madridi csapattársak.
Akiknél alkalmazták ezt a készítményt,azok négy napig voltak pozitívak, míg nélküle 11 napig tart ez az időszak.
Kiderült, hogy a káposztás roládból elkészült 100 tonna konzerv és hamarosan szállítják a Német Szövetségi Köztársaságba.
Győr-Moson-Sopron, Zala és Tolna megyében viszont a Legfőbb Ügyészség és a Belügyminisztérium adatai szerint egyetlen uzsora-bűncselekmény sem fordult elő ebben az időszakban.
A 40 éves kamionsofőr alkoholszintje a szondáztatásnál meghaladta az 1,6 ezrelék légalkoholszintet, előállítást követően a mintavételt végző orvos megállapítása szerint is súlyosan ittas állapotban volt.
A ligacsapatok képviseletében Fodor András, illetve Papp Gábor jutott elnökségi szavazathoz.
A cég keddi közleménye szerint kedden még az eredetileg betervezett járatok 20 százaléka közlekedik, de 25-étől a kormányok korlátozó intézkedései miatt egy-két járatot leszámítva az összeset törlik.
A számok szerelmeseinek: a PSG megalapításának 25. évfordulóján, 1995-ben jutott be először, most, az 50.-en másodszor a Bajnokok Ligája elődöntőjébe.
Feleségével együtt betegedett meg, enyhébb tünetekkel otthon vannak.
Miért is beszélhetünk napenergiáról?
A brit munkáspárti európai parlamenti képviselők nehéz szívvel intenek búcsút az EP-nek és az EU-nak.
A következő napokban várható csapadék javíthat a levegő minőségén.
Romániában szeptember 14-én indul az új iskolai év.
A parkolók és az út burkolására 64 millió forintot költ a szegedi önkormányzat.
A planetezimálok a bolygóvá alakulás korai fázisában lévő égitestek, amelyek a Naprendszer keletkezése idejéből változatlanul megmaradtak.
A textilmaszkok mosás és vasalás után újra használhatók.
A külgazdasági és külügyminiszter az egyeztetést követő Facebook-bejegyzésében azt írta: tájékoztatták egymást a koronavírus elleni küzdelemben elért eredményekről és kölcsönönös elismerésüket fejezték ki a megtett erőfeszítések miatt.
A várandósvitamin persze nem csodaszer, idő kell ahhoz, hogy feltöltse a raktárakat, még akkor is, ha szerves kötésű anyagokat tartalmaz, amik felszívódása 80%-kal is jobb lehet.
Azóta, hogy a városállam 1997-ben visszakerült Kínához, nem volt még példa rá, hogy ekkora tömeg fejezze ki az elégedetlenségét.
Ennek azonban súlyos ára volt: bár a bányászat nem nagy területet érintett, ám a vizet egy 25 négyzetkilométeres környezetben tette tönkre.
A szakember elmondta: a SARS-CoV-2 vírust eddig 188 068 esetben mutatták ki a vizsgálatok, a fertőzés következtében 19 478-an veszítették életüket.
Az egyszeri téesz-tagoknak nem voltak tartalékaik, a bankok épp ezért nem adtak nekik hitelt.
Mint írják, a jobbikos Csányi Tamás parlamenti képviselő arról kérdezte a legfőbb ügyészt, pontosan mi történt Boldog kétpói házában május 12-én.
Eleve óriási a rendőri készenlét, de mintha így sem lennének képesek rendesen és szabályozottan kezelni a helyzetet.
Ázsiában éhezik a legtöbb ember, jelenleg mintegy 381 millióan, míg Afrikában 250 millió ember, további 48 millió pedig Latin-Amerikában és a karibi térségben.
A program iránt komoly érdeklődés mutatkozik az amerikai állatkertek részéről, így a debreceni utódok valószínűleg a tengerentúlon alapíthatnak majd családot.
Az egyik széles körben elterjedt vélemény szerint „csak akaraterő kérdése a túlsúlytól való megszabadulás”.
A Dunaújvárosi Sárkányok két tehetséges kosárlabdázója is az ország egyik legjobb utánpótlás bázisán bontogathatja tovább szárnyait.
Ahogy az is, mi a helyzet vidéken és a fővárosban.
Hazánkban évente mintegy 8 ezer 500 nőt diagnosztizálnak mellrákkal, élete során minden nyolcadik-kilencedik hölgy érintett lesz.
Ha megszűnik egy változat támogatása, akkor nem kap többé biztonsági frissítéseket, amelyek befoltozzák a frissen felfedezett biztonsági réseket, és megvédenek az új vírusfenyegetések ellen.
A debreceni agrárvállakozó szerint a mostani helyzetben azért is fölösleges az indokoltnál nagyobb készleteket felhalmozni, mert ha azokat nem sikerül megfelelően tárolni, akkor akár komoly mennyiség mehet veszendőbe.
A tavalyi évhez kötődik az egyesület egyik legnagyobb sikere is az utóbbi időket nézve.
Reméljük, jövőre még jobb eséllyel futhatunk neki a vébének.
Ezért köszönet a magyar gazdáknak, hogy mindennap teszik a dolgukat: vetnek és etetik a jószágot, hogy amint a vész elmúlik, tudjanak aratni és legyen mit enni.
Emiatt nincsenek valós korlátozások - állapította meg Zsiday Viktor befektetési szakember.
K1 lány kölyök U13–U14 2000 méter döntő I.: 6. Dolezsál Zsófia.
Azt mondja, közszereplőként kutya kötelessége a valóságot mutatni.
A Microsoft Store tovább folytatja jó hagyományát a véletlen leleplezéseknek.
Döntő többségük csökkentett létszámmal üzemel, 40 százalékuk szabadságra küldte dolgozóit, miközben minden negyedik leépítésre is kényszerült már.
Szép szerelést mutattak be a miskolciak, de a gólszerzés továbbra sem ment.
A napszél és a Szaturnusz holdjából származó elektromosan töltött részecskék kölcsönhatásából kialakult elektromos áramlatok okozzák a fényt és melegítik fel a légkör felső rétegét.
A teljesítménye ezúttal 60 kg volt, ami elég volt a sikerhez.
Vezetés közben úgy öt másodpercig nagyon erős fájdalmat éreztem a mellkasomban.
A Global Talent nevű terv „csúcsképzettségű tudósokat, kutatókat, matematikusokat” említ azok között, akik a brit EU-tagság megszűnése (Brexit) után e kedvezményes elbírálásban részesülhetnek.
Von der Leyen az interjúban azt is nehezményezte, hogy néhány tagállam külön utakra lépett, amikor „a schengeni egyezményt veszélyeztetve” lezárták határaikat.
A viharos szél okozta káreseményekhez hétfőn Győr-Moson-Sopron megyében huszonegy esetben riasztották a tűzoltókat.
Lesz az épületben bel- és kültéri élménymedence illetve jakuzzit magába foglaló wellness részleg, továbbá több szauna és masszázs szoba is.
Egy JÁTÉK grafikájáról volt szó, erre megjelentél nem tudom hányadszor, platformvitát generálni.
A Kaszap utca – Kálvin tér irányba augusztus 13 és 18 között végzik a munkálatokat, ezért a Bocskai utca lesz zsákutca.
Azt a vízaknát, amibe 2017 szeptemberében Roland fejjel lefelé beledobta az eszméletlen Csengét.
Hétfős csapatunk tagja továbbá: Komjáti Áron, aki gitározik, Cibere József ütőhangszerezik, Lakatos Pecek Krisztián nagybőgőn játszik, és Balázs József az egyetlen alapító tag mellettem.
Szereplőket várnak római katonáknak, római előkelőnek, jeruzsálemi asszonyoknak, férfiaknak, ifjaknak.
Egy 233 millió évvel ezelőtt bekövetkezett, eddig ismeretlen nagy kihalási eseményt azonosítottak a kutatók, akik szerint az úgynevezett karni pluviális (esős) esemény készítette elő a terepet a dinoszauruszok uralmához.
Sok helyen van gyanús eset, de nem tesztelték őket csak az elkülönítést igyekeznek megoldani", zárul a Facebook-bejegyzés.
A kis trónörökös kedvenc színe valószínüleg a kék lesz.
Miskolcon, a Latabár utcában egy szakközépiskola lemez elő-tetejét a szél megbontotta.
A budapesti lakosok ugyanis minden kukaürítés után 5 Ft/liter hulladékgazdálkodási közszolgáltatási díjat fizetnek, amiből az FKF-hez néhány hónapja, elvonások után már csak 4 forint jut vissza.
Érezhetően nagyon hiányzott a támadásokból Moody és Polyák, és bár a küzdésre nem lehetett panasz, a csapatjáték nagyon akadozott.
Szembetűnő Jakab pálfordulása, pár hónap leforgása alatt a Jobbik pártelnöke ugyanis a Gyurcsánnyal való közösségvállalás kizárásától eljutott a közös miniszterelnök-jelölt és képviselő-jelöltek állításáig.
Idén a repce mellett még a mézontófűnek is nevezett facéliáról mondható el, hogy hozta a „tőle elvárt” eredményt, térségünkben azonban nagyon kis területen termesztik, főként Győr-Moson-Sopron megye a hazája.
A régi épület azonban már a mai kor követelményeinek nem felelt meg, ezért úgy döntött a képviselő-testület, hogy új helyszínen, a régi teleház épületébe alakítja ki új bölcsődéjét.
A pap természetesen kitért arra is, hogy a kézfogásokat kerülni kell a szentmiséken, továbbá többen arról is értesültek, hogy a változtatás belekerül a misekönyvbe, és az nem csak Győrben, de országosan is kötelező lesz.
Csongrádon két azonosított fertőzött van, náluk ez idáig enyhe lefolyású a betegség, mindketten otthon vannak, és folyamatos orvosi kontroll mellett gyógyulnak.
Az 1350 milliárd eurós pandémiás vészhelyzeti vásárlási program, amelyben az EKB magán- és állami értékpapírokat vásárol, megóvta a gazdaságot a sokkhatástól.
A bírságot megállapító határozat az erőmű üzemeltetésében lévő Őzse-völgyi ipari víztározóból kibocsátott szennyezett víz által a befogadó felszíni vizekben okozott rendkívüli vízszennyezés miatt indított eljárásban született.
A déliek teljes vereséget szenvedtek, az egykori konföderációs államok 1870-re mind betagolódtak az Amerikai Egyesült Államokba.
Májusban 12 százalékkal (91 négyzetkilométerrel), a januártól májusig tartó időszakban pedig 34 százalékkal több erdőt irtottak ki az Amazonas vidékén, mint a múlt év hasonló időszakában.
Jeltolmács: - Magyarországon nemzetközi összehasonlításban kiugróan magas az igazolt fertőzöttek halálozási aránya.
Montenegróban az utóbbi 24 órában 481-ről 501-re nőtt a nyilvántartásba vett fertőzöttek száma.
Ez a 30 millió euró "jól befektetett pénz, beruházás a jövőnkbe", amely a vakcinafejlesztések sikeréhez fűződő megalapozott remények hatására egyre kevésbé tűnik riasztónak.
Hihetetlenül fontos kilencven perc vár rájuk.
A feljutásért, ami az idény végén még így is meg lehetett volna egyenes ágon, ehhez a közvetlen riválisnak számító Aston Villát kellett volna legyőzni (mondjuk nagyon sok góllal).
Combig érő latexcsizmában, átlátszó fehérneműben fotózták, a két fotó közt a kis, fehér nyíllal lapozhat.
A sikerben nagy szerepe van csapatvezetőnknek és edzőnknek, valamint Timár Gábor és Legáth Péter háttérmunkájának.
Németországban 186 691 a fertőzöttek száma, 8772 a halottaké, 170 961-en meggyógyultak.
Hódítanak az interneten a Farm VIP előzetesei, és egyre közelebb kerülünk a nagy bejelentéshez.
Ha a következő négy évben nem lesz nemzetiségeket képviselő párt a kormányban, az iskolák finanszírozási igényei és a mágnesként működő minőségi nemzetiségi iskolák létrejötte továbbra is a jövő titka maradhat.
Kifejezte meggyőződését, hogy Oroszországban már csak a hatályos törvények miatt sem jelenhetne meg egy, a Charlie Hebdóhoz hasonlatos kiadvány.
Továbbra is zajlik az egészségügyi dolgozók oktatása, mivel már közel ezer ember van kórházban a fertőzés miatt.
A megértésnél pedig nem a pszichológus ideológiája számít, hanem a másik ember, szervezet.
A bajor miniszterelnök sajtótájékoztatóján közölte, hogy fokozzák az ellenőrzések számát a mezőgazdasági vállalkozásoknál, ahol jellemzően román, ukrán és magyar idénymunkások dolgoznak.
Utóbbi esetében kissé nevetséges, hogy amíg nem használunk fegyvert, ellenfeleink sem nyúlnak általában a pisztolyhoz, így volt, hogy az utcán hét-nyolc katonát vertem péppé, mert senkinek sem jutott eszébe, hogy akár le is puffanthatna.
Pénzt és energiát nem sajnálva a 70-es, 80-as évektől egy nemzetközi hálózat kialakításán kezdett el dolgozni.
Utánuk a legtöbb szülő 5000 forintig ad havonta gyermeküknek, ők a válaszadók 26%-át teszik ki.
Bizonyos összefüggések egyszerűek, mint például hogy a melegebb óceánok erősebb viharokat szülnek.
Őrült izgalom: Megérkeztek az új csapattagok!
Azt is elárulta, mit üzent Zsoltnak a döntő előtt.
A jelöltek jól teljesítettek, majd kisimult arccal és büszke tekintettel folytatták az esti programot.
Az 1200 embert befogadó, négyezer négyzetméteres csarnokban hat öltözőt, egy edzőtermet, oktatótermet, vendéglátó egységet és egy sportboltot is kialakítottak.
Orbán Balázsnak, a Miniszterelnökség parlamenti és stratégiai államtitkárának A magyar stratégiai gondolkodás egyszeregye című könyvét online kerekasztal-beszélgetésen mutatták be hétfőn.
Úgy vélem, már ez is jelentős javulást fog hozni, de vizsgáljuk a gépesített vízátemelő rendszerekben rejlő lehetőséget is, hogy így növeljük a vízelvezető képességet.
Az énekes a részletekről Kadlecsek Krisztiánnak mesélt.
Hogy pontosan mennyi, az erősen függ az aktuális járványhelyzettől és az esetleges korlátozásoktól.
Játékosoknak elsősorban a saját hitükre van szükségük.
Több mint 350 ezer embert evakuáltak a veszélyesebb, alacsonyan fekvő területekről.
Kilugani „hosszú és teljes élet után” halt meg.
A legborzasztóbb látvány a kínzókamrában elhelyezett fogorvosi szék volt, amit szerencsére nem tudtak használni a bűnözők.
Az internetes vásárlással kapcsolatban részletes tájékoztatót a oldalán is lehet találni.
Az ügylet keretében az E.ON Hungária felvásárlási ajánlatot tett a részvényekre az Elmű esetében 34 585, míg az Émásznál 31 701 forintos áron.
Délia érezte, hogy nem igazán sikerült remekelniük a konyhában Tibivel, ezért annyira nem lepte meg, hogy nekik kellett távozniuk.
Az intenzív osztályok munkájának - előrejelzésen alapuló - összehangolásával a gyógyító erőforrások az igényeknek megfelelően oszthatók el térben és időben.
Vasárnap egy járványmentes időszakban ilyenkor együtt a család.
Éppen tegnap vette át a bizonyítványát, melynek 4,9 az átlaga.
Szóval, nekem ez az Instagram-oldalunk kicsit azt jelenti, hogy újra létezem.
A márciusban a járvány miatt félbeszakadt spanyol élvonalban 27 forduló után az 58 pontos Barcelona vezet a Real Madrid (56 pont) és a Sevilla (47) előtt.
Nem magyar sors, de nem is kiváltság.
Hatalmas öröm, hogy nálunk követhetik figyelemmel ezt az óriási érdeklődésre számot tartó eseményt” –az M4 Sport csatornaigazgatója.
A Zempléni Fesztivál szerencsére az üdítő kivételek közé tartozik, mert ebben az évben is megtartják a művészetek ünnepét Tokaj-Hegyalja és Zemplén legszebb helyszínein, augusztus 14-e és 23-a között.
Az oldal egyébként piros pisztollyal jelzi, ha a keresett bűnöző fegyveres, felkiáltójellel azt, ha különösen veszélyes akár a lakosságra vagy önmagára.
A dokumentum aláhúzza, hogy a javasolt eladás javítja Magyarország védelmi képességét, elősegíti az úgynevezett NASAMS légvédelmi rendszer megvásárlását.
Az egészségügyi hatóságok felkutatják azokat, akik kapcsolatban álltak az idősebb férfival.
A megegyezés és a pisztoly átadását követően együtt elindultak, de még a buszmegállóban a vevő a fegyvert többször elővette, nézegette, hol a nadrágja első, hol pedig hátsó részébe tette.
Mint bármely gyógyszernek, ennek is lehet olyan mellékhatása, amelyet harmincezer ember beoltásánál még nem lehet látni, de a hatvanezredik vagy százezredik esetnél majd megtalálják.
Viszont mozgást korlátozó eszköz nélkül szerintem lehagyná az Uniós doppinggtól bátor ámokfutókat.
Tucatnyi egyetemista teljesítette a kihívást Nagy-Britanniában egy diákújság kedvéért.
A virológusok szerint paradox módon a vírusokra jellemző, hogy a nagyon halálos vírusok az alanyok megölésével a saját túlélési potenciáljukat rontják, ezért törvényszerűen a tartósan fennmaradó mutációjuk gyengébb lesz.
Esetleg abból áll a szorosan jó barátságuk, hogy időnként lenácizzák egymást?
A miniszterelnök-helyettes nyitva hagyta a kereszt ledöntésének kérdését, s meglehet, erre végül nem vetemednek.
Éppen ezért határoztunk úgy, hogy elindítjuk saját sorozatunkat, melynek küzdelmei szombaton délelőtt kezdődnek, s délutánra véget is érnek, ám a különbség mindössze ennyi, ezen kívül minden szabály, feltétel megegyezik a Magyar Darts Liga versenyeivel.
A nemzet sebét a nemzet tapaszaival gyógyították be a párt hídemberei.
Ezt leginkább azzal magyarázták, hogy egyszerre kis összeget költenek, és ez így a legegyszerűbb, mások azzal indokolták, hogy a fizetésüket készpénzben kapják, ezért ezzel is fizetnek.
Hardcore komolyzene- és kortárszene-rajongó vagyok, színházi és irodalmi ízlésem szintén hasonló.
Mindenki elkaphatja a megbetegedését, az ország egész területéről detektáltunk már pozitív eseteket.
Úgy érzi, együttműködőek vele az emberek.
Lehet, hogy divatot akart teremteni vele.
Ignatieff megjegyezte, hogy nagy ára volt ennek az ítéletnek, miután a CEU Bécsbe költöztetése 200 millió euróba került, de anyagi kártérítési igényről egyáltalán nem beszéltek még.
Ráadásul ötszáz fontot (200 ezer forint) fizetett közös gyermekük elvetetéséért, mielőtt a hölgy hozzáment volna az öccséhez.
A „civilben” színművész, a debreceni Csokonai Nemzeti Színház korábbi igazgatója augusztus 13-án indult útnak Hűvösvölgyből.
Kábítószer-kereskedelem gyanújával vettek őrizetbe három embert Kaposváron, további nyolc ellen pedig drogfogyasztás miatt indítottak büntetőeljárást.
A küldött adatokból annyi látszik, hogy az eddigi két idényben csak a tárgyieszköz-beruházásra és a versenyeztetésre szánt pénz között volt érdemi átrendeződés, az utánpótlás-nevelésre mindkét évben a források 40-45 százalékát szánták.
Csak az Amerikai Egyesült Államok influenzaoltás-ellátásának biztosítására napi 900 ezer tojásra van szükség.
Poór Mária türelemmel viselt, hosszú betegség után csendesen elhunyt.
A miniszterelnök szerint az új rendszernek Skóciára nézve „pusztító” hatása lehet.
A vállalat a várható keresletre reagálva hajt végre projekteket, ezért a mostani helyzetben a debreceni BMW-gyár építését egy évvel elhalasztották" -
Végül maga Szabi hívta fel, hogy megkérdezze, merre jár és várjanak-e rá.
Alacsony sebesség mellett az AVAS rendszer (Acoustic Vehicle Alert System) a jogszabályban előírt elektromos hangot produkálja a forgalom többi résztvevőjének figyelmeztetése érdekében.
Ahogy az embereken úrrá lett a fásultság, nehezen viselték a kijárási korlátozásokat, és jöttek a szigorúbb biztonsági intézkedések a koronavírus-járvány miatt, úgy erősödtek meg a vírusszkeptikus hangok is.
Újabb elhunyt nincs.
A szerzők hangsúlyozták, hogy a tanulmány hatóköre "korlátozott a kisszámú minta miatt", és további kutatásokra van szükség, hogy jobban megismerhető legyen a vírus élettartama és fertőzési feltételei a spermában.
Ha éppen valamelyik szállodában voltam, akkor a hotel termékeit használtam, sosem samponoztam vagy kondicionáltam – mesélte korábban Hamilton.
Az egészségügyi ellátásnak, azon túl, hogy felhívja a figyelmet, semmiféle ráhatása nincs.
Egy speciális mozgásterápiával a kislány állapota jobbra fordulhat, ám ennek ára meghaladja a család költségvetését.
A kínai piacon pedig, ahol a járvány már korábban éreztette hatását, a visszaesés az első negyedévben 20 százalék fölött volt az előző évi adatokhoz viszonyítva.
A válság azonban belekavar a szabadság és a zsarnokság küzdelmébe.
Előfordult már, hogy a vállalatot külsős biztonsági cégek vagy kutatók figyelmeztették, hogy gond van a biztonságukkal, és noha akkor ígéretet tettek, hogy jobban ügyelnek a felhasználóik adataira, a történelem most megismételte önmagát.
Tavasszal a kutak megtisztítása, vagy a nyájak tűzzel, vaslánccal szentelése, mely szintén egyfajta megtisztulási ceremónia.
Az újkígyósi Felföldi István SE-t fogadja szombaton 17:30-tól a Hódmezővásárhelyi LKC.
Az önjáró-gép egyébként újdonság lesz náluk.
Mondok egy címet.
Indulásakor Rudolf hét kapuvári hajadontól kapott virágcsokrot, köztük Licskai Erzsébettől, aki talán utolsó kapuváriként búcsúztatta.
Raab elmondta: Szergej Magnyitszkij néhai jogász az orosz belügyminisztérium adóügyi vezetőit leplezte le, megállapítva róluk, hogy 230 millió dollárnak megfelelő összeget sikkasztottak.
Az új kilens ugyanis lehetővé teszi, hogy drága Xbox vagy erős számítógép nélkül is játszhatók legyenek olyan videójátékok, amikhez korábban nélkülözhetetlen volt a megfelelő hardver.
E téveszmével párhuzamosan és szoros szövetségben jelen van egy másik, amelynek mindmáig hasonlóképpen könnyen áldozatul esünk.
Állapota az információi szerint kielégítő.
Műsorajánló - Nézd a Bad Boys - Mire jók a rosszfiúk?
Tinisztárnak indult, függetlenfilmes ikon lett.
A szakértők most azért várják nagy kíváncsisággal az Alibaba elleni eljárások folytatását, mert ebből kiderülhet, hogyan is működik a hagyományosnak mondható nyugati kapitalizmushoz képest a kínai hibrid rendszerben egy efféle folyamat.
Azt állítja, hogy az országos tesztelés nélkül nem sikerült volna ilyen eredményeket elérni, és a helyzet ugyanolyan ütemben rosszabbodott volna, mint Csehországban.
A piaci szereplők a biztonságosabbnak tekintett befektetések (arany, jen, kötvények) felé fordultak.
Már tavasszal megfogalmazott 5 pontot, hogyan lehetne segíteni a zenészszakmán, most újra megosztotta ezeket a javaslatait a Sziget Zrt.
Lesodródott az úttestről és az út menti árokba hajtott egy személyautó szombat délben a gulácsi Szabadság utcában.
A szakszervezet emellett arra is rámutat, hogy a rendelet szerint egy-két kivételezett esetben az "intézmény vezetője a kiemelkedő teljesítményt tovább ösztönözheti, havonta legfeljebb bruttó 101 500 forinttal".
A tüntetők égő petárdákat dobáltak a kormány udvarába, vulgáris szavakat skandáltak a miniszterelnöknek címezve, és megpróbálták betörni a kaput - jelentette a közszolgálati TASR hírügynökség.
Segítője, Baricz Dezső szerencsére éppen ott volt az idős szobrászművésznél, így kezelni tudta a helyzetet.
Érdemes meghallgatni ezt a konkrét példákat, eseteket is bemutató beszédet, ami a videón 1:51-nél kezdődik.
A járvány helyzete tekintettel engedjék meg hogy felolvassák önöknek egy kedves különösen gyermekek számára tanulságos mesék Döbrentey Ildikó művésznő tollából amelynek témája aktuális is lehet.
Megjegyezte ugyanakkor, hogy Karácsony Gergely egy eldöntendő kérdésre válaszként a kormányt vádolja, így nem teljesen értik, ő mit javasol.
Ha lesznek lehetőségek (a Premier League-ben), mindenképpen meghallgatom őket.
Az országos tiszti főorvos útmutatására várunk, az intézményeket pedig az óvintézkedések szigorú betartása mellett fogjuk megnyitni, hogy védjük az alkalmazottak és a látogatók egészségét" - mondta Viskupič.
Sajnos azonban a sajtó és/vagy az olvasók „működése” is manapság olyan, hogy sokkal jobban figyelünk a támadásokra, a megosztó jelenségekre – hangsúlyozta végül.
A Charles Schwab nevű brókercég elemzése szerint a járványok kitörését követően az MSCI All Countires World Index átlagosan egy hónappal később 0,4, fél év elteltével 3,1, egy évvel később pedig 8,5 százalékkal járt magasabban.
Adás előtt: Nagy bajban van a Farm VIP csapata, ugyanis a kenyér alja szénné égett a sütés során.
Fájó szívvel emlékezünk drága unokatestvérünk NÉMETH KATALIN volt lázi lakos halálának 6. évfordulóján.
Az együttérzés lelkülete azonban képes fájdalmainkat pozitív szeretetenergiává alakítani.
Alapos kézmosás, fertőtlenítés: minimum húsz másodpercig, szakszerűen érdemes kezet mosni – rengeteg múlhat rajta.
Vevőt találni azonban rettenetesen nehéz, és nem is mindig lehetséges, ráadásul a legtöbb érdeklődő valójában álruhás rendőr.
Arról nem beszélve, hogy érdemes olyan hentest választanunk, akiben megbízunk, akit mindenki nagyon kedvel korrektsége és friss áruja miatt.
Meghalt egy 101 éves krónikus beteg, és 7-tel, 4076-ra emelkedett az azonosított koronavírus-fertőzöttek száma Magyarországon – közölte a koronavirus.
Két baleset is történt a kora délutáni órákban.
A harmadik generációs α (Alpha) 9 AI-processzorral az LG legújabb 8K televíziói még jobb teljesítményt nyújtanak.
A vendégek kezdtek jobban, a 19. percben már négy találattal vezetett a pontosabban támadó, hatékonyabban védekező, és mezőnyben kevesebbet hibázó Valcea.
Beléptünk a frissen kifestett lépcsőházba, üres és csendes volt, a gyerekek iskolában voltak, az anyukák otthon a kisebbekkel.
A szövetség (TFF) csütörtöki közleménye szerint a 2020–2021-es idény első felét biztosan nézők nélkül bonyolítják le a koronavírus-járvány miatt.
Horvátországban több mint 2700 fertőzöttről számoltak be csütörtökről péntekre.
Egyszer csak összeestem otthon, műteni kellett.
Mintegy másfél év után végül mégis bekerült a Google Play Store-ba az alkalmazásboltot eddig Fortnite, noha a népszerű battle royale cím továbbra is elérhető az Epic Games weboldaláról is.
A lap szerdai számában megjelent cikkben az államtitkár kifejtette: a parlament által múlt héten elfogadott módosítás megköveteli a kereskedelem online kasszát használó szereplőitől, hogy garantáljanak készpénzmentes fizetési lehetőséget.
De az, hogy békeidőben két évre el lehessen vezényelni azért, mert máshol nincs olyan orvos, teljesen elfogadhatatlan és idegen attól a kultúrától, amit a kollégák az egészségügyben megszoktak.
Annegret Kramp-Karrenbauert 2018 decemberében választották meg a CDU elnökének.
Előző héten még 253 volt, egyértelműen látszik ebből is, hogy felszálló szakaszban vagyunk - mondta Müller.
Leszögezte azt is, hogy miután észlelte magán a betegségre utaló tüneteket, haladéktalanul és felelősségteljesen megtette a szükséges óvintézkedéseket.
Az ukrán kapitány, Jurij C. a bíróság előtt tegnap nem tett vallomást, korábban azt mondta, hogy nem ő okozta a balesetet.
A vár és a múzeum közti feltárás során is találtak ilyen rejtélyes építményeket, amikor a vár régi falait kutatták, tudtuk meg Löffler Zsuzsannától és Molnár Csillától, a Móra Ferenc Múzeum régészeitől.
A siker egyik nagy titka az, hogy rugalmasnak kell lenni, észrevenni a lehetőségeket és alkalmazkodni az adott élethelyzethez, amibe belecsöppenünk.
Pedig ideje beszéd helyett cselekedni – mondta.
Gulyás Gergely az új amerikai adminisztrációval kapcsolatban hangsúlyozta, a kormány minden demokratikusan választott kormánynak megadja az őt megillető tiszteletet.
Lemondott szombaton Musztafa Adib kijelölt libanoni miniszterelnök, miután nem tudott kormányt alakítani, indoklása szerint a súlyos belpolitikai harcok miatt.
Amennyiben a családunk egyetlen tagjaként vagyunk fertőzöttek, a legjobb volna, ha külön szobában izolálnánk magunkat.
Közben Vitalij Klicsko kijevi főpolgármester közölte, hogy pozitív lett a koronavírustesztje, különben jól érzi magát, házi karanténban van.
A jeles nap alkalmából a Press Association sajtószolgálat fotósa megfelelő biztonsági előírások betartásával, az udvar felkérésére Windsorba utazhatott és közös családi portrét készített Fülöpről és II.
Az építkezéseknek és a nagy reményekre jogosító programnak a háború vetett véget – írta a Magyar Katolikus Lexikon.
A kiadó lakások átlagos bérleti díja Budapesten idén januárban eddig 165 ezer forint volt, ami 10 százalékos emelkedésnek felel meg éves összevetésben.
Az esetről maga Kunhalm számolt be a Facebook-oldalán, ahol azt írta: "Ma reggel a parlamentből kijövet, a Kossuth téren koccantam a 2-es villamossal.
A nyitva tartó vállalkozások többsége lappangó forgalomról számolt be, az előző év azonos időszakához képest a bevétel 20-30 százalékos.
Gabi nem mással, mint Pápai Jocival készítette el a dalt, mi pedig már alig várjuk, hogy hallhassuk a fülbemászó dallamokat!
Az új IBAN-szám a Revolut appban kereshető meg a számla adatainál.
Euró/forint, dollár/forint, norvég korona, zloty voltak a főbb devizapárok, amelyekkel hozamokat tudtak elérni tavaly.
Ebben az a csavar, hogy a megszerzett képességfázisoktól néha meg kell szabadulni, ugyanis mindegyik fázisban csak egy-egy képesség áll rendelkezésünkre.
Ha teheti, kerüljön!
Különleges hobbi: több mint kétszáz madárból.
Eddig nem látott képsorok kerültek elő.
Ő az, aki megtervezi az alkatrész gyártását, a szerszámgépen beállítja a forgácsolási jellemzőket, és legyártja a munkadarabot.
Sok más híresség mellett, mint például Kanye West, most Barbra Streisand is tett valamit George Floyd kislányáért: részvényeket vásárolt neki a Disney-nél.
"Szombat délelőttre hívtam meg azokat a tanácsadókat, szakembereket, virológusokat, orvosokat, professzorokat, akiknek a véleményét még mankóként szeretném használni.
Tüttő Kata városüzemeltetésért felelős főpolgármester-helyettes szerint kényszerűségből felmerült a hitelvelvétel is.
A Kilauea a világ egyik legaktívabb vulkánja, az elmúlt 100 évben mintegy 50 alkalommal tört ki, 1983 és 2018 között csaknem megszakítás nélkül működött.
Olyannyira kevés a temetkezési hely New York városában, hogy a holttesteket már tömegsírba helyezik el. Az alábbi drónfotókat a Reuters készítette a New Yorki-i Hart-szigetről, amely Manhattan-félszigettől északkeletre található az East River-en.
Az összképen még az sem ront, hogy a fenti két játékhoz képest a Galaxy drasztikusan visszavett az irányítás lehetőségeiből - mindezt azonban jóváteszi a zseniális pályáival és játékmechanikáival, amelyeket egyszer sem erőltet tovább a kelleténél.
A tegnapi kudarc után motiváltan vágott neki.
A szövetségi statisztikai hivatal adatai szerint 3,2 százalékos volt a havi növekedés.
Hidvégardón szintén azért lesz időközi választás, mert ősszel szavazategyenlőség alakult ki az első helyen végzett két jelölt között.
Nem tudjuk, hogy tisztában volt-e az útvonallal, de helyes irányba haladt”
A nyitraiak még a félidő vége előtt növelték előnyüket, egy tetszetős támadást követően Faško mattolta Yakubu kapust.
Lombardia volt az utolsó, ahol július 16-ig kötelező volt a szájmaszk viselete szabadtéren is.
Terjed a koronavírus a Európában: Két iráni állampolgár vírustesztje is pozitív lett, közben egy fővárosi fürdőben, patikában és romkocsmában is jártak a fertőzött turista lányok Budapesten, akik azóta elhagyták az országot.
Ennek ellenére az ICT-költés 2023-ra már 994 milliárd dollár fölé fog nőni Európában.
A magyarul is beszélő támadó középpályás a Vojvodinában nevelkedett, legutóbb a szerb élvonalban szereplő KF Vozdovac futballistája volt.
Amikor 2005-ben megjelent, az első két napban 60 000 Xbox 360 konzolt vittek haza a japánok.
Még az életben nem játszottam Sims-et lehet most kipróbálom :D (nem hiszem).
A mezőgazdaság körülbelül 3000 évvel ezelőtt történt feltalálása óta ugyanakkor a növényi biomassza tömege 2000 milliárd tonnáról 1100 milliárd tonnára csökkent.
Tarjányi Péter biztonságpolitikai szakértő szerint elhamarkodott lenne még elkönyvelni a titkosszolgálatok szerepét, vagy annak hiányát a botrányban.
A beszélgetést egyébként díszes társaságban rendezték, a német szociáldemokrata Dietmar Köster, a német zöldpárti Terry Reintke is részt vett.
Ennek során a nő alsó ruházatában alufóliába csomagolt, kábítószergyanús növényi törmeléket találtak.
Az előző kapcsolataimból megtanultam, hol kell meghúzni a határt.
A vírus azonban nem válogat, sokak kerülhetnek olyan helyzetbe, hogy új időpontot kell találni a házasságkötésre.
Busa Gabi és Pap Dorci szálltak szembe egymással az Exatlon Hungary pályáján a Végjáték soron következő futamában!
Megbetegedésről nem tudunk – közölte az önkormányzat hétfő délután.
Azonban míg Soros úgy tesz, mintha érdekelnék a fekete életek, addig igen komoly összegeket pumpál a Planned Parenthood (PP) nevű abortusz klinikákat üzemeltető szervezet fenntartására is.
A FourFourTwo magazin összeállításában ezúttal a szokatlan külső beavatkozásokat gyűjtötte össze.
A főpolgármester a költségvetés vitájában emiatt bírálta a kormányt.
Hibáztam, hogy félelmemben nem kértem elegendő segítséget.
A még ma is fellobbanó máglyákon a Fawkest, vagy a közvélemény szemében éppen gonosznak számító személyeket ábrázoló bábukat is elégetnek.
A döntőben a német Alexander Zverev volt Thiem ellenfele, aki élete első Grand Slam-fináléját vívta, és vezetett is 2–0-ra, ezt követően azonban három szettet és a meccset is elveszítette.
Az MNB emellett hiányosságokat tapasztalt a belső védelmi vonalak működésével kapcsolatban, a belső szabályzatban meghatározott vezető döntését, jóváhagyását igénylő esetek tekintetében.
Még ha a Tesla piaci részesedése felére is csökkenne, akkor is évi 15 százalékos növekedést tud produkálni a következő 20 évben az elemzés szerint.
Hackerek ellopták az easyJet kilencmillió ügyfelének adatait - közölte a brit fapados légitársaság kedden.
Schiffer viszont úgy látja, van egy fontos különbség: a posztkommunisták úgy sértették meg a jogállamot, hogy semmibe vették az alkotmányos és rendészeti szabályokat.
Sokan nem is tudnánk létezni térerő és internet nélkül, voltaképpen online éljük a mindennapjainkat.
A cél, hogy a szakemberek betekintést nyerjenek a fiatalok felkészülésébe, felmérjék, ki hogyan vészelte át a vírushelyzetet, és ki milyen állapotban van jelenleg.
Egyre többen vezetik le a napi stresszt futással.
A reptereken 6848 ellenőrzés történt eddig, a közúti határátkelőkön 427.
Kötelező a maszk viselése mindenütt, de a jogi személyek kivételével a szabálysértőket nem büntetik.
Manigat a 2018-19-es idényben érkezett a cívisvárosba, a német elsőosztályú Giessen 46ers csapatától – cikkében a deac.hu. Első szezonjában társai máris kapitánynak választották a kanadai hátvédet, aki Bognár Kristóffal megosztva viselte a tisztséget.
A dal nem stúdióban készült.
A szitkomoknak egyébként is leáldozott, így drámaként.
A nemrég azt is megállapította, hogy 56 ezer fővel dolgoztak kevesebben, mint egy évvel ezelőtt.
Győrben elsőként a Czuczor Gergely Bencés Gimnáziumban tesztelték ezt a technológiát.
Korábban úgy hírlett, Panayiotou az összetört szíve miatt hunyt el, mert sosem tudta túltenni magát George Michael elvesztésén.
Megjegyezte, hogy a bértámogatási programok, a gazdaságvédelmi akcióterv által biztosított újfajta hitellehetőségek, a képzések illetve az adókönnyítések összességében több mint egymillió munkavállalón segítettek.
A területet a társhatóságokkal együttműködve százméteres körzetben kiürítik, az intézkedés előzetes információk alapján tíz-tizenöt embert érint.
A kadét fiú párbajtőrvívók és a kardozó lányok kezdik meg Porecben az utánpótlás Európa-bajnokságot szombaton.
Mindig ötszáz egyenruhás figyel a rendre, tanulva a szállodai malőrökből.
Híradónknak az MSZP pártigazgatója, Molnár Zsolt elismerte: Karácsony Gergely integratív és a jelenlegi ellenzék egyik legnépszerűbb arca.
A tésztát nagyobb darabokra tördeljük, a szalonnára dobjuk és megpirítjuk.
Míg itthon leginkább a sikeres védekezés megakadályozásában, addig az Unióban Magyarország megbüntetésében, és ellehetetlenítésében érdekeltek.
Egy éjszakám volt dönteni, hogy indulok-e.
Kis tüntike, pár cikk aztán megy tovább az élet, hiszen amíg rántott hús és szerelem van, addig minden megvan.
A hegyek közt, a völgyekben érezni, ahogyan felgyorsul a légáramlás, itt-ott apró turbulenciák dobálhatják meg a repcsiket, a felszálláskor pedig még az épületek nyújtotta szélárnyékokat is érezhetik a tapasztaltabb pilóták.
A fenti számok akkor lesznek igazán sokkolóak, hogy még szélesebb kontextust nézünk.
Mint kiderült, nem józanon ült a volán mögé.
Andrej Vorobjov, a fővárost körülvevő Moszkva megye kormányzója viszont bejelentette, hogy a járványhelyzet jobbra fordulása miatt szombattól a régió már nem köti digitális kód beszerzéséhez a közlekedést.
Tavaly így is 260 kilónyi pontyot vittek el tőlünk, ezt viszont pótolni kell ahhoz, hogy aki ide érkezik, eredményesen tudjon horgászni – mondta Vass Éva.
Azonban felhívta a figyelmet arra, hogy az iskolatáska súlya az alsó tagozatosoknál sokszor meghaladja a gyermek testsúlyának 20 százalékát.
Ebben arról tájékoztatják, hogy születése után a kórházban tévedésből elcserélhették egy másik gyermekkel, így valójában más szülőktől származik.
Miklós M. hibátlan távolijával 10–18 lett, és ettől Gereben is kedvet kapott, szépen tempózott.
Mára nagyjából 25 ezer jegesmedve maradt a vadonban.
A labdarúgó Slovnaft Cup idei sorozatában az ötödik ligástól egészen az élvonalbeli résztvevőkig bezárólag 229 gárda indult harcba a trófeáért.
Észak-Macedóniában az utóbbi 24 órában 1231-ről 1259-re nőtt a regisztrált fertőzöttek száma.
Már, ha szándékunkban áll egyáltalán kritikusabban mérlegelve felfogni a hibáinkat, és hajlandóak vagyunk mindent elkövetni azok korrigálására.
Vasárnap egyébként Törökország is lezárta átmenetileg Iránnal közös határát a betegség terjedése miatt.
A megyében stagnál, országos szinten viszont emelkedett a koronavírussal fertőzöttek száma.
A Petz-kórházban végzett diagnosztikai eljárások (laboratóriumi vizsgálat, RTG, UH, CT, izotóp, oszteoporózis) leletei az EESZT-be felkerülnek, onnan letölthetők, ezért nincs szükség a papíralapú lelet átvételére az intézményben.
A sérültet mentőhelikopterrel szállították kórházba.
Martin nem csak ennek örül, de kénytelen észrevenni, hogy egyre jobban élvezi a csinos kárszakértő társaságát.
A gyanúsított más ügyben már büntetőeljárás hatálya alatt áll, mivel az ügyészség a felesége sérelmére elkövetett zaklatás bűntette miatt 2020.
Az első turnus július 1-jén indult, a második pedig augusztus 1-jén fog. Összesen 100 fiatal kóstolhat bele a munka világába egy hónapon keresztül, napi 6 órában.
Istenes reagált is a megjegyzésre, miszerint Tóth Vera hangját azért fel lehetne ismerni.
A férfit később egy közeli lakásban fogták el, ráadásul kábítószert is találtak nála.
Mint elmondta, az, hogy ő Michael Jackson lánya, hozzáad ahhoz a sebezhetőséghez, amelyet a személyes dalok világ elé tárása jelent.
Amikor az információ nyomába eredtünk, falakba ütköztünk.
Jelentheti azt, hogy a legrövidebb elérhető kötvénysorozat lesz 10 éves - és így az 55 év alatti ügyfelekre szűkül a célpiac; ugyanakkor jelentheti azt is, hogy az ennél hosszabb kötvények esetén lenne valamilyen részhozzáférési lehetőség a 10. évnél.
A machesteri egyetem kutatóival közösen készítik az autómegosztó szolgáltatóknak szánt Bee Anywhere villanyautót.
De ahogy a Népszava írja: a vétellel kapcsolatban "a tisztánlátást a Mészáros-cégek és a birtokukban lévő Mátrai-csoport közötti bonyolult, több milliárdos hitelviszonyok sem könnyítik" meg, amiket az MVM állítólag szintén "kiváltott".
Ha pedig valakit olyan személy zaklatott, molesztált szexuálisan, akinek anyagilag is kiszolgáltatott, mert például támogatja a tanulmányait, lehet, hogy 23 éves koráig nem is kerül a sértett olyan helyzetbe, hogy feljelentést tehessen"
A hatalmas fenyő fényárban úszik, ugyanis nemrégiben kapcsolták fel a rajta lévő égősorokat.
Mint mondta: az apja vállalatbirodalmát irányító ifjabb Trump tünetmentes, karanténban van és követi az orvosok előírásait.
Nem beszélhet így nőkről, akik szülés után a legsebezhetőbb állapotukban vannak – vallja az énekesnő, aki hét hete hozta világra Krausz Gáborral közös gyermekét.
Fontos számodra a biztonság, ebben a kapcsolatban talán azt is megtalálod.
Annál boldogabb leszel, minél többször be tudod iktatni a tevékenységet a mindennapokba.
Megtörtént eset: mások véleményére és saját tapasztalatlanságára alapozva pórul járt az az ember, aki maga adta el 10-11 millió Ft értékű lakását 5,5 millió Ft-ért.
Befejezte küldetését az első magyar magán műhold, az ATL-1, miután a légkörbe visszatérve elégett.
Folytatódik a műsor, ezúttal szó szerint.
Ezzel le volt rendezve a tesióra.”
A tűzijáték kapcsán kiderült, hogy a kormány kész azt egy későbbi időpontban megtartani, ha a járványhelyzet mégis úgy hozza, mivel megvásárolták a rakétákat és az egyéb eszközöket.
A család háza szinte porig égett.
A fűszernövények betakarítására a nyár a megfelelő időszak.
Felmerül az a kérdés is, hogy csak egyszerűen hozzá nem értésről van szó vagy szándékosan akadályozzák a polgári kezdeményezések létrejöttét.
A vádlottakat 25 év börtönbüntetésre ítélhetik, de tagadják, hogy közük lenne a gyilkossághoz.
Arról pedig a héten hogy Kocsis Máté Fidesz-frakcióvezető sem indul '22-ben - mivel a kampánycentrumban lesz rá szükség.
Az új eszközök bővítik a házigazdák lehetőségeit, és zökkenőmentesebbé teszik a megbeszéléseket, de egyelőre csak az oktatási célú változatban.
Azt is vegyük hozzá a mostani számokhoz, hogy az informatikai igényszintünk úgy általában egyre gyorsabban növekszik.
Hatszáz informatikai vezető részvételével készített felmérést a Xerox a koronavírus, de legfőképpen a távmunka témájában.
A helyszínre érkező rendőr az egyik kutyára rálőtt, így az elengedte a lányt, és a lövéstől a másik kutya is elmenekült.
Bár csak videóhíváson keresztül, de a Reggeli vendége volt Várkonyi András, aki elárulta, mikor tér vissza a képernyőre, illetve hogy van most, az őt ért sorozatos tragédiák után.
A Windows 10 újabb frissítései rendre valami idegesítő hibát hoztak magukkal, és ez a legutóbbi csomaggal sincs másként.
Mennék már, persze.
Természetesen az adattörlés során érdemes nagyon figyelmesen eljárni, nehogy olyan meghajtókat, illetve olyan adatokat töröljünk le vagy semmisítsünk meg véletlenül, amelyeket nem is akartunk…
A 22 éves Kesztyűs Máté Pakson nevelkedett, játszott a Pécs, majd a Szekszárd együtteseiben is, utóbbi csapattól érkezik csapatunkhoz, s szélső poszton jelenthet segítséget labdarúgóinknak.
Az idősek félnek a vírustól, szeretnék megóvni az egészségüket, mi pedig ebben szeretnénk a segítségükre lenni – magyarázta a képviselő.
Utolsó útjára 2020. szeptember 4-én 14.30-kor kísérjük a Baracs-apátszállási temetőben.
Hát sajnos az utóbbi történt, ráadásul egy cringe-feszt volt az egész.
Az igazság az, hogy a Szovjetunión kívül nem akadt még egy olyan ország Európában, amelynek saját állampolgárai ilyen magas arányban harcoltak volna fegyverrel a kézben a németek (az ellenség) oldalán.
Nála csak a 2. laboratóriumi vizsgálat igazolta az új koronavírus okozta fertőzést.
Mindebből látható, hogy hazánkban alacsony a betegek száma, és nem lehet nyájimmunitsáról beszélni.
Ebben persze Charly is a felnőttek segítségére lesz.
Újságíróként vájkálni kezd a férfi múltjában, ezért Karl mindent elkövet, hogy megszabaduljon a nőtől.
Most jött: két hónapos csecsemőt szállítottak kórházba egy VIII.
A megállásból viszont különböző igényei fakadtak a közkedvelt együttes legénységének.
Távolabbi ismerősök között akad persze mindenféle reakció.
Ezt Boris Kollár (Sme rodina), a parlament elnöke erősítette meg a TASR hírügynökségnek.
Köszönjük, hogy eddig is minket választottak, maradjanak velünk a felújítások alatt is, amelyek befejezése után megszépült, teljesen új szállodákban köszönthetjük Önöket - írta a cég.
Mert ez azért még nem feltétlenül jelenti a kínai termelési hegemónia megdöntését, igaz, ehhez a termelésnek vagy egy részének ki kell menni Kínából.
Az FBI azonban most arra hívta fel a figyelmet, hogy ez a típusú munkamódszer komoly biztonsági problémákat is felvet.
A hamarosan munkába álló őr a Népszava szerint csak titokban adhatott interjút, az őrség tagjai sem nyilatkozhatnak a sajtónak.
Aggódnak érte csapattársai Dávid és Zsolt este Zozo teljesítményéről beszélgettek.
Vagyis más pénzéből élnek.
Az illiberális államok egy része közelebb került Moszkvához, vagy akár az ölükbe is hullanak.
Egy félidő volt a Sixersben.
A nagyobb, hogy nem a választókat jelenleg érdeklő két fő kérdésre reagál.
Ez a 24.hu információi szerint 150-200 millió forint is lehet.
A Magyar Honvédség az ország legnagyobb munkáltatója is részt vesz a munkahelyteremtésben.
Kiemelte, hogy hétfőtől azokban az intézményekben, amelyekben továbbra is hagyományos oktatás zajlik, a veszélyeztetett csoportba tartozó pedagógusok otthonról, online tanítanak.
Egyetlen új koronavírus-fertőzést sem észleltek Máltán az utóbbi 24 órában, első alkalommal azóta, hogy a járvány felütötte a fejét a szigetországban — jelentette be vasárnap Chris Fearne egészségügyi miniszter.
Amennyiben szükséges banki hitel felvétele, és nem szeretnénk emiatt jelzálogot tenni ingatlanunkra, úgy a megfelelő megoldás a szabad felhasználású személyi kölcsön.
Pedig a budapesti taxispiac azonnali segítségre szorul.
A munkát a 2018 decemberében nyerte el a Roden Kft.
Szabadi Vilmos Liszt-díjas hegedűművész, a budapesti Zeneakadémia tanszékvezető egyetemi docense Mága Zoltánnal Bach: D-moll kettősversenyét és Sosztakovics Hegedűduók című műveit játszották el a közönségnek.
Georgia városának egyetemén olyan mértékű a feketék elnyomása, és a “fehérek kiváltsága”, hogy az ifjú hallgatót, Irami Osei-Frampongot már végzősként alkalmazták tanársegédnek.
Rendes érettségi vizsgából lesz a legtöbb: a végzős tanulók 331 450 ilyen vizsgát tesznek majd (az összes megmérettetés 93,3 százaléka).
A főváros vezetése elkötelezett a társként és a természetben velünk élő állatok védelméért, a természet megőrzéséért, mindazért, ami környezetünk élhetőbbé tételéhez, a biodiverzitás fenntartásához szükséges - olvasható a közleményben.
A Női Erőforrás Család és Karrierpont kollégái a kisgyermekes szülők munkakeresésének folyamatát segítik.
Önök tudják, hogy egyes államokban folytatódik a szavazatok vizsgálata és újraszámlálása, ami nélkül nem lehet megvonni a választások hivatalos mérlegét” –
Sissi felmond Kaisernek és utazási irodát akar nyitni a városban.
Ugyanígy a Hídnak is több mint száz polgármestere, megyei és helyi képviselői vannak, megyei alelnöke, és így tovább.
Nagyon rossz állapotban volt a templom, a héjazat hibái miatt hatalmas beázások voltak, amelyek a belső falakon, pilléreken is megjelent, a vakolat pedig már omlott le.
A francia futball kedvelőinek ismerősen cseng André-Pierre Gignac neve.
Félszáraz bor illik hozzá.
Miért olyan fontos a döntés melletti elköteleződés?
Az olimpiai bajnok gyorskorcsolyázó Világkupa-győztes lett Drezdában a hét végén.
Az alkalmazott nyelv kiválasztása tetszőleges.
A Nemzeti Filmintézet tájékoztatása szerint a kis költségvetéssel készült rövidfilm szűkre szabott képekkel és portrészerű beállításokkal mutatja meg egy majdnem hétköznapi kapcsolat kialakulását, ahogy az a főszereplők arcán lejátszódik.
Most megvan az időpont, amelyhez azért hozzátenném, reméljük, hogy a járványnak nem lesz második hulláma, így nem kell ismét halasztani.
A Diósgyőr a nyáron kölcsön után végleg a 25 esztendős támadót a Puskás Akadémiától.
Az ETO Kazincbarcikára látogatott vasárnap.
Félrevezető hírek jelentek meg egy fóti nyugdíjas személy méltányossági segélyének kiutalásáról.
E kérdésben szövetségesre lelt a szovjet, a kubai és a bolgár szövetségben, noha a bolgárok – jó pénzért – már 1985-ben, első szocialista országbeli kosarasként átengedték Georgi Glucskovot a Phoenix Sunsnak.
Az ország a napokban lényegében le is zárta határait a legtöbb utazó elől.
A rendszer a Google szerint már a második bétával stabilnak minősül, azon az appok, SDK-k, NDK API-k már ugyanúgy működnek, mint a végleges verzióban fognak - így a felhasználók az új kiadásban már érzékelnek majd túl sok változást.
A BFK részéről is fontosnak tartjuk a kerékpározás feltételeinek javítását, ezért is kezdeményeztük a közterületek újraosztását a koronavírus-járvány nyomán átalakult közlekedési szokásokra és igényekre reflektálva.
Gulyás Gergely előtte azt mondta, hogy ahhoz a jogosítványokhoz képest, amit a rendkívüli jogrend biztosított, “rendkívül szerény” jogosítványa lesz a kormánynak a járvány elleni védekezésben.
A gép palackról és akkumulátorról egyaránt üzemeltethető.
Bár az apátfalvi közmunkaprogram skálája idén is széles, Szekeres Ferenc polgármester megjegyzi: évről évre kisebb a létszám, mert a közfoglalkoztatottak mind nagyobb része talál állást a versenyszférában.
Mint írta, “a pénzt a fertőzés elleni védekezéshez szükséges eszközökre, továbbá a kerületi járóbeteg- és alapellátásban dolgozó orvosok és ápolók, valamint a szociális intézményeink munkatársainak vírustesztelésére szeretnénk fordítani”.
A leggyorsabbnak az előző hétvégén nullázó bizonyult, aki így mindenképpen örülne, ha egyáltalán nem tudnák megtartani a kvalifikációt.
Li Venliang volt az első, aki figyelmeztetett a koronavírus veszélyeire.
Csinált egy filmet, de többet nem fog” – idézte fel Banderas egy tavalyi páros interjúban.
Nagyon sok múlik azon, hogy ezekben az államokban mi lesz a szavazás kimenetele.
A virtuális barangolásba aktívan be lehet kapcsolódni, kérdéseket is tesznek fel a követőknek.
De még mielőtt jobban belemásznánk a részletekbe, lássuk mi is valójában a Cyberpunk 2077!
Tudom, ezt ukránok de na.
Versenyképes piaci bér nélkül megfelelő munkaerő alkalmazása lehetetlen".
Nehéz bármivel is összehasonlítani a DOOM Eternal sajátos, aszimmetrikus többj.
A legalacsonyabb hőmérséklet 4 és 13, a legmagasabb hőmérséklet 16 és 23 fok között várható, északkeleten lesz a hűvösebb, délnyugaton pedig a legmelegebb – olvasható az előrejelzésben.
Björn Pazen német szakíró 39 topedző körében végzett felmérést, amelynek eredményét – itthon egyedüliként – lapunkhoz is eljuttatta.
Ott 1790-ben alakították át a tagállamok adósságát szövetségi tartozásra, megtéve az első lépést a költségvetési unió felé.
Viszont itt akkor is üzleti megfontolás alapján nem egyes játékokról és nem régi játékokról volt szó, hanem érkező címekről és kijelölt üzleti irányról.
A nemzetközi zsűri négy ezüstérmet ítélt oda: az olasz-spanyol Yves & Ambra, valamint az olasz-bolgár Kolev Sisters akrobataduóknak, illetve két orosz csoportnak, az Alania Troupnak és a Virtuoso 5-nek.
Több hónapnyi beszélgetés és a friss fejlemények tükrében örömmel jelentem be, hogy egy konstruktív és támogató módot találtunk az unokám és családjára számára.
Igazuk van többeknek, nem kell felszopni a sony-t 2 ingyen játék miatt.
“Így az ellenzéki taktika nem vált be egyelőre” – állapította meg a kutatás.
Tényleg 140 ezer ember vett részt rajta, de ha megnézzük a képeket, azon azt látni, hogy a tömeg meglehetősen szellős volt.
Az évforduló apropóján összefoglaltuk életének legfontosabb pillanatait.
Ennek előfeltétele a lakosság fegyelmezettsége, azaz a szájmaszk viselése és a szabályok betartása – derül ki az Egészségpolitikai Intézet (IZP) szakértői csoportjának legutóbbi elemzéséből.
Egy bibliai idézetről (Lukács 6,45) van szó, amely így hangzik: „Mert amivel csordultig van a szív, azt szólja a száj.”
Közel egyharmaduk, 9000 szakdolgozó pályát módosítana, 3700-an a magánegészségügyet választanák, közel 3000-en pedig külföldi munkában gondolkodnak.
Ebből az is következik, hogy jelenleg nem terveznek újabb kamatmódosításokat, hanem a nem-konvencionális eszköztárat preferálják, ahogy azt a kamatdöntést követő elemzői háttérbeszélgetésen Virág Barnabás alelnök is megerősítette.
Emlékét ezeken a fotókon kívül még azok a termékek őrizhetik, melyek mind a mai napig megmaradtak az otthonokban, persze csak akkor, ha van még ilyen.
Erre az volt a reakció, hgy forduljanak a minisztériumhoz.
A négy fal között sokan ábrándoztak egy felejthetetlen utazásról.
Fájó szívvel tudatjuk mindazokkal, akik ismerték és szerették, hogy drága édesapánk, nagypapánk, dédpapánk, apósunk és rokonunk, ID.
Sszeretem, ha egy férfi legalább annyira karrierista, mint én, legyen szenvedélye a hivatása.
Mi helyzet eközben a 2016 végén már a Mediaworks tulajdonában lévő nyolc megyei napilapnál?
Egy másik férfi úgy nyilatkozott, hetente több alkalommal látja a padon ülni az idős férfit, ahol a környéken sokan járnak, gyakran óvodás és kisiskolás csoportot hoznak erre a területre.
☺ A barista tanfolyam kis létszámú csoportokban zajlik, és 100 % gyakorlatból áll.
Jakupcsek Gabriella teljesen megtévesztette a zsűriket a Nicsak, ki vagyok?
A különbséget ekkor már növelni nem tudták, de a 9-10 gólos különbség végig megmaradt.
A mindig derűs, kiegyensúlyozott Juttának kezdenek kétségei támadni, hogy valóban összeillenek-e Martinnal.
Itt a DJI új vloggerkamerájaAz Osmo Pocket 2 frissített szenzorral és optikával érkezik, és elődjénél szebb hangzást ígér.
A 45 éves Kretínsky a nagy cseh energetikai holding, az EPH alapítója, amely - többek között - birtokolja Lengyelország egyik nagy sziléziai szénbányáját.
Töltekezni akart a hazaindulás előtt.
Az élete kicsit nehezen indult, mert az első gazdája kitette egy kishomoki kertbe.
Az Ötöslottó több mint 60 éves története során számos érdekes számadattal találkozhatunk.
Before and After, at the Same Time címmel állítottak ki egy nagyon izgalmas válogatást, ahol az antik képeknél elsősorban nem a mester neve és presztízse számított, hanem a kortársra hasonlító kompozíció, a rokon téma vagy megközelítés.
A tíznapos verseny kilenc selejtezőnapjára összesen 251 nevezés érkezett a több mint 200 indulótól – a szabályok megengedik, hogy valaki egynél többször is nevezzen.
Az optimisták elkönyvelhetik, hogy a döntés nyomán megjelent a közös európai költségvetés és a közös eladósodás, ami a federalisták álma.
Fotó: MTI Fotó - Olimpia 2024, egykori látványterv.
A kommentelők többségének tetszett az ikeás reakció, majd sorra érkeztek más cégektől kommentek, amelyekben a szolgáltatásaikat igyekeztek népszerűsíteni.
A nő azóta is kezelésre szorul.
Útban feléjük az utcán folyamatos volt a szirénázás, és látták, ahogy sebesülteket visznek autókkal.
Ha rosszabul lesz fizetheti a melkkasröngtengt és az antibiotikumot ami kb. 150-200.000 ft.
Hacsak nem adódik valami váratlan, komoly hiba, minden valószínűség szerint ez lesz az utolsó "szabadon választott" frissítő csomag 2020-ban, mivel a Microsoft decemberben az ünnepek miatt szünetelteti ezek kiadását.
A homoszexualitást és más devianciákat népszerűsítő propagandafilmek elmulasztott korhatárbesorolását pótoltam ma a…
Ahogy haladt előre az idő és teltek az évek, a fejlesztések folyamatosan drágultak.
A 150 beteg befogadására alkalmas mobil járványügyi kórház a Kiskunhalasi Országos Büntetés-végrehajtási Intézet területén épült.
A mozgásformákat a www.evp.hu honlap naptárjában lehet megismerni.
A költségek ugyanis nem csupán a rendező várost, Tokiót érintik, hanem a nemzeti kormányt és az NOB-ot is - magyarázta a politikus.
Budapest zöldítése és fenntarthatóvá tétele nem végezhető el külső források nélkül.
A DVTK 3–2-es összesítéssel jutott fel az élvonalba.
A miniszterelnök a kijárási korlátozások fenntartását jelentette be, az esetleges szigorítást az önkormányzatok vezetőire bízza.
A program a résztvevők többségének ingyenes volt, csak keveseknek kellett minimális önköltségi díjat fizetni.
Sok értelme nincs.
Müller Cecília azonban felhívja a figyelmet arra, hogy a maszk használata önmagában nem elég a járvány megfékezéséhez.
Oké, nem ez lesz az új kedvencünk, de kétségtelen, hogy gondoskodunk az immunrendszerünkről.
És innentől azt várta minden népcsoport, bármilyen sokféle misztikus körítést szőtt is hozzá, hogy mostantól lassan minden megint egyre jobb lesz.
Ettől most igencsak távol állunk, ami főként a Liverpoolnak köszönhető.
Magyar idő szerint 17 órakor felgördül a függöny, és a Sony a világ szeme elé tárja a legújabb PlayStationt.
A következő DLC-nek a megjelenésével kapcsolatosan egyelőre még nem kaptunk híreket, de a Nioh-rajongók vélhetően így is el lesznek foglalva friss tartalmakkal egy jó darabig.
Idén a gazdasági teljesítmény legfeljebb 5 százalékkal csökken, 7-9 százalék közötti GDP-arányos államháztartási hiány mellett, ami nemzetközi összehasonlításban jónak mondható - tette hozzá.
A Jeges-tengeren augusztusban 1-3 Celsius-fokkal volt melegebb a tengerfelszín középhőmérséklete az 1982-2010 közötti átlagnál.
Hogy, ki fogják tudni ezt mutatni, hogy hol keletkezett, az szinte lehetetlen.
Az akció közben azonban elárulják, ezért megszökik.
Az Aegon Művészeti Díj Magyarország legrangosabb, független, nettó hárommillió forint pénzjutalommal és több tízmillió forint értékű médiamegjelenéssel járó magánalapítású elismerése, az előző év kiemelkedő kortárs szépirodalmi alkotását díjazza.
A kormányfő végül mindenkit arra kért, a tömeges oltások megkezdéséig tartsuk be az szabályokat és az előírásokat.
Ennyi idő elég volt arra, hogy kidolgozzunk egy teljesen saját folyamatirányítási rendszert.
A kutatások és szemlék eredményeként Nagykőrös és Domaháza területén viadalra használt feszítőfákat, kutyák kiképzésére szolgáló futópadokat és mérlegeket találtak a nyomozók.
Egy kis ez-az, majd tanulás.
Meccslabdához jutottak a Kihívók, Zsoltnak mindent bele kellett adnia, ha nem akarta, hogy a Bajnokok veszítsenek.
A cég a gyártás megszüntetésétől függetlenül, 2020 végéig változatlanul kiszolgálja majd ügyfeleit LCD panelekkel.
Az intézkedés piacokra, boltokra, éttermekre és az online platformokra is érvényes, és az országos válsághelyzet végéig tart. Nemzetközi állatvédő szervezetek azonban azt sürgetik, hogy végleg tiltsák be a vadon élő állatok kereskedelmét Kínában.
Ha ön is kedvet kapna egy mártélyi sétáláshoz, egyrészt használjon szúnyogirtót, másrészt pedig nézzen a lába alá, hiszen az áradással sok sulyom került a partra, amik még a papucsokat is képesek átszúrni.
A hónapokkal ezelőtt, az önkormányzati választás után megszületett feljelentés súlyos dolgokat állít.
Közpénzből működik, de a köz fogalmán csak O1G keresztény csapatát érti.
A szakértői vizsgálat során fog kiderülni, hogy a lefoglalt mennyiségű kendernek mekkora a hatóanyagtartalma, később ugyanis ez alapján állapítják meg a lefoglalt kábítószer-mennyiséget.
A Fehér Ház kabinetfőnöke, Mick Mulvaney vezeti azt a amely ma Londonban próbálja meggyőzni a brit miniszterelnököt, hogy vonja vissza döntését a kínai gyártóval kapcsolatban.
De ma már van Arcanum, parádés keresővel, begépelek két szót, nyomok egy entert, és a gép a sokszorosát löki ki annak, amiért korábban álló hétig vakoskodtam.
Egy magánrendelő esetében is minimum másfél-két nap kell, hogy a labor elvégezze a levett mintából a megfelelő vizsgálatokat, majd kiállítsa az eredményt.
A legkisebb gyerekek leginkább a szülők érzelmi állapotaiból érzékelik a megváltozott, feszült helyzeteket.
Budapesten és Pest megyében kijárási korlátozások szabályait megszegőkkel szemben pénteken 361 esetben intézkedtek, ebből 211-en figyelmeztetést, 89-an helyszíni bírságot kaptak, 61 ember ellen pedig feljelentést tettek a rendőrök.
Megdöbbentő: Te tudod, hol történt a legtöbb.
Ezzel kapcsolatban Pesty László korábban azt nyilatkozta a lapnak, hogy a tavaszihoz hasonló a helyzet.
Azt, hogy az önkényesen elfoglalt épület(ek)ben egyébként kik és mit dolgoznak, illetve azt, hogy ki gyakorolja a munkáltatói jogaikat, ha a vezetés az épületbe sem léphet be, nem közölték.
Jelenleg azon dolgoznak a Nemzeti Agrárgazdasági Kamara egyik programjában, hogy tényleges termék legyen a Moly.
Mindennek nyomán továbbra is változatlanul tartja az egész évre vonatkozó 6,5 százalékos GDP-csökkenési előrejelzését.
És mindenki újra gyerek lehet!
Nem tudott dönteni a válaszadók 27%-a.
Délután az ideális kenyérpirítóra vadásztam az Amazonon, ha végre találok egyet ami tetszik, meg is rendelem azonnal.
Muszáj kihangsúlyozni, hogy bár a fogadás idején Timberlake gyerek volt, a győzelmi sms írásakor, 2007-ben már 26 éves, felnőtt ember.
A Hübner Nyíregyháza BS 106 pontot dobva nyerte a soros bajnoki mérkőzést.
A FourFourTwo magyar kiadásának 2013-ban izgalmas elemzést írt arról, hogy a FIFA a magyar–izraeli meccsen elhangzott szurkolói rigmusok miatt megbüntette az MLSZ-t, noha a magyar jog szerint nem történt bűncselekmény.
A Hagia Sophia, törökül Ayasofya 1935 óta múzeum, és Isztambul egyik legkiemelkedőbb turistalátványossága.
Azt azonban a Pedagógusok Szakszervezetének alelnöke sem tudja, hogy van-e elegendő tanár a szakképző intézményekben, azoknak ugyanis már nem egy fenntartójuk van, tanáraikat pedig a Munka Törvénykönyve alapján foglalkoztatják.
Az eszköz ugyan felvehető az IKEA okostelefonos alkalmazásába, arra viszont nincs lehetőség, hogy onnan kapcsolgassuk a lámpát, ehhez valamilyen okosizzó szükséges, és erre egy kicsit lejjebb részletesen is kitérünk.
A polgári védelem arra szólította fel a közeli La Canonge és Vila-Seca településen élőket, hogy ne nyissanak ablakot, és ne tartózkodjanak a szabad levegőn.
A címkéken egyszerűen olvasható QR-kódokat is fel kell tüntetni.
Fáklyás és fehér lovas felvonulást tart Horthy Miklós kormányzóvá választásának 100. évfordulójának napján, 2020.
Az ugyancsak olimpiai bajnok Liu Shaoang az MTI-nek elmondta, a felkészülését egy kisebb hátsérülés nehezítette, de az elmúlt napokban ismét teljes értékű edzésmunkát tudott végezni.
Mindketten nagyon hiányoznak neki.
De még mielőtt a főszereplők kivonultak a gondosan fellocsolt Nou Camp gyepszőnyegére, a Barcelona és a Fradi vezetői megkoszorúzták a mindkét klubban szerepelt géniusz, Kubala László 2009-ben felállított szobrát.
A július 1-jei sorsolása előtt az induló 16 csapatot négy kalapba sorolta az EHF.
Bíró Attila szövetségi kapitány csapata Franciaország, Kína és a 2010-ben, 2012-ben és 2018-ban Európa-bajnoki ezüstérmes Görögország ellen ugrik medencébe a Fabó Éva Sportuszodában.
A helyszínelés idejére az érintett útszakaszt teljes szélességében lezárták a forgalom elől.
A kabinajtó kinyitásának pillanatától karanténba helyezték a három holdutazót, majd Pearl Harborba vitték őket.
A fekete szín úgy tündököl leginkább, ha a haja sima, szálkamentes.
Emellett az ügyintézők és az ügyfelek közé leheletvédő plexifalakat is építettek, ezzel is minimalizálva az esetleges fertőzésátadás kockázatát.
Az országban az Iszlám Állam terrorszervezet is aktív, a dzsihadisták az elmúlt hónapban több merényletet is saját tettüknek tulajdonítottak, beleértve a kabuli egyetem ellen novemberben elkövetett, közel 50 halálos áldozattal járó támadást is.
Tehát a fertőzöttek számával mindig növekszik a laboratóriumi mintavételek és vizsgálatok száma is – magyarázta.
Gyorsan megszerettem a megyeszékhelyet: sokkal élhetőbb, mint Budapest.
Az iOS-es rajt, akárcsak a már Magyarországon is elérhető Google Stadia, az Nvidiától ismertpletykáknak megfelelően progresszív webalkalmazás formájában várható, míg Windows alatt az Xbox appból vagy böngészőből lesz elérhető a szolgáltatás.
A második félidőben ez már megvolt, még ha követtünk is el hibákat – értékelt Nebojsa Vignjevics (51), az Újpest szerb vezetőedzője.
A mise végeztével az oltár előtt maradt, imádkozva Istenre bízta sorsát: elkezdett viszketni az orra, majd ahogy megvakarta tüsszögni kezdett, és a pók az orrlyukán keresztül távozott.
A büfével kezdte, ott köszöngetett a színészeknek, aztán beült előadásokra, próbákra.
Árulkodó lehet, hogy a célként meghatározott 1 millió euró felét máris összekalapozták.
Egy újabb fázis pedig a bontás: a szalma használatával az épület elbontása után sem keletkezik semmilyen hulladék.
A Nagy-Britanniában az elmúlt napokban felfedezett olyan mutációkat tartalmaz, amelyek miatt az elképzelhető, hogy legalább annyira fertőző a gyerekek körében, mint a felnőtteknél.
A Kihívók egy csapatmegbeszélés során kérték ki egymás véleményét, hiszen úgy érezték, eljött az idő, hogy előhozakodjanak egy furfangos tervvel.
Majd a csapadékzóna kelet felé vonul, este elhagyja az országot.
Most vehetem meg PS-re, ahogy a XV-öt is.
A kontingensek terepjárókkal, éjjellátó készülékekkel, kézi és mobil hőkamerával segítik az érintett határszakasz védelmét.
A cryptojackinghez használt szoftverek működésének és viselkedésének jobb megértése hatékonyabbá teszi a kriptobányászati tevékenységek észlelését.
Úgyanúgy liberalista, globalista, internacionalista, sorosista nemzetárulónak vannak bélyegezve, mintha cselekedtek volna.
A sikerrel – egy időre biztosan – befejezte távol-keleti karrierjét, májusban a jóval erősebb orosz első osztályú bajnokságba, a Szuperligában harmadik Fakel Novij Urengojba igazolt.
A németek világbajnok labdarúgója, Benedikt Höwedes távozik a Lokomotiv Moszkvától.
Stohl András megmutatta, kivel tölti a vasárnap estét.
Roman Mikulec a kormány szerdai ülése után közölte, hogy a rendőrök ellenőrizni fogják azokat a tanúsítványokat, melyeket az országos tömeges tesztelés során kapunk.
Köllő Babett méltán híres vagány és elragadó stílusáról.
Földcsuszamlásszerű változásokat hoztak a mindennapokban, így a bankolásban és a vásárlásban is a koronavírus-járványhoz köthető intézkedések, köztük például a kijárási korlátozások.
Gianni Infantino, a Nemzetközi Labdarúgó-szövetség (FIFA) elnöke a 2021-es klubvilágbajnokság elhalasztásáról beszélt.
Alsó tagozaton a szabad óraszámokat nem új tantárgy bevezetésére használják, hanem a magyar, matematika és informatika óraszámok növelésére.
Igaz, ez a felszerelés nem gátolta meg, hogy a kórház főorvosa megbetegedjen.
Ruffalo számára a politikai áthallás csak egy plusz motivációt jelentett, hogy elvállalja a szerepet.
A Tungsram által fejlesztett UVC-lámpák kipróbálására kötött együttműködést a gyártó cég és az Országos Mentőszolgálat.
Habár ezek között bankkártya-információk nem szerepeltek, email címek, postai címek és telefonszámok már igen.
Magyarországon 28 500 forint a minimumnyugdíj már sok éve, amivel a sereghajtók egyike az OECD-ben.
Az adat 2013. novembere óta a legerősebbnek számít, akkor 56,3 pontot mértek.
Ebből a csapdából akkor sikerült megmenekülnie, amikor negyvenéves korában végleg megváltoztatta a nemét.
Az irodalmi és társadalmi folyóirat 1991 óta jelenik meg, egy ideje már csak kéthavonta.
Válogatásunkból most felidézheted azokat a pillanatokat, amelyek leginkább mosolyt csaltak a nézők arcára.
Az Operatív Törzs nevében Lakatos Tibor, az Ügyeleti Központ vezetője válaszolt.
Kínai történészek nézete szerint a hsziungnuk voltak a későbbi hunok ősei.
Kevés olyan kormány van az Európai Unióban, amely hosszú idő óta olyan magabiztos támogatottságot tudhat magáénak, mint a Fidesz-KDNP.
Az amorf arcú Tinának ugyanis van egy szuper képessége: képes kiszagolni az emberek érzéseit, legfőképp a bűntudatot, és ez meglehetősen jól jön egy határőrnek, és hát Tina még a pendrive-on csempészett gyermekpornót is magabiztosan kiszúrja öt méterről.
A cél az Index brand lerohasztása, minden kritikus hang elhallgattatása.
Minden ország kockázatokkal és egyben új lehetőségekkel néz szembe a jelenlegi válság során.
Horváth Zoltán, a szövetség elnöke a Paraméternek elmondta, az üzenet az iskola nagy családjának szól, vagyis a gyerekeknek, a szülőknek és a pedagógusoknak egyaránt.
Hollik István kiemelte: a hazugságot súlyosbítja, hogy miután a beszéd nyilvánosságra került, az emberek felháborodására Gyurcsányék válasza „rendőrattak és szemkilövetés volt”.
Biztos van olyan segíteni szándékozó ember, akinek egy fűthető konténert nem nagy érvágás kölcsönadni.
A Szusza Ferenc stadion gyepszőnyegének alkalmatlansága miatt csak öt mérkőzést rendeztek a labdarúgó NB I 20. fordulójában.
Garamszegi László Zsolt szerint fontos lenne megérteni, hogy a jövőnket nagy mértékben befolyásoló folyamatok rendkívül komplikáltak, megértésükhöz a mára „életformává” vált gyors, de felületes tájékozódás mellett néha mélyre is kell ásni.
Az országban a járvány kezdete óta több mint 8,6 millió, az elmúlt nap alatt pedig 282 ezer tesztet végeztek el. Fertőzés gyanújával 282 ezer ember tartanak megfigyelés alatt.
Ha ez megtörténik, azt fogja jelezni, hogy Sneidernek és Varga-Dammnak továbbra is komoly támogatottsága van a párton belül, Jakab Péter és helyettesei pedig nagyközönség előtt magyarázkodhatnak a döntéseik miatt.
Mint mondta, a társaság szakemberei is el tudják ezt dönteni, szerinte csak az értékesítésről kellene szavaznia a bizottságnak.
Azzal fenyegette őket, hogy ha nem a pisztollyal, akkor késsel biztosan megöli őket.
Őt csak a szakmai tökély izgatja, a legtökéletesebb illat megalkotása, és a gyilkosságok csupán az ehhez vezető út elkerülhetetlen állomásai.
A csapat, a lányok szerintem most a legmagabiztosabbak.
Négy gyermekük született, akiket aztán korán özvegységre jutva egyedül kellett felnevelnie.
Kis kepernyo, szar hang, szar iranyitas.
A büntetőperekben szokásos koreográfia itt is kirajzolódik.
További 1,5 milliárdot az esemény hungexpós rendezvényeire.
Az ügyben a bíróság mond majd ítéletet - jegyezte meg.
Öt percre elaludtunk a második félidőben, ezt pedig az ellenfél kihasználta, és színvonalas játékosaival megszerezte a vezetést.
Előbb-utóbb mindegyikük elbukik, mert a szemfüles gamerek úgyis megtalálják a gyengéjüket, vagy valami olyan mechanikát, amit kihasználva jócskán le lehet egyszerűsíteni a küzdelmet.
Az augusztus 19-én tartott meghallgatáson Chapman azt mondta, hogy „hírnevet” akart szerezni a 40 éves rocksztár megölésével, és hangoztatta, hogy halálbüntetést érdemelt volna.
Nekem meg mindig nem tiszta az eddigi hirekbol meg videokbol hogy ez most rts, tps, fps vagy milyen fajta jatek?
Hiába hoz a kormány egy olyan döntést, ami szerintük hatékony, ha azt erőltetésnek érzik az emberek, nem fogják betartani – mondta a műsorban.
A BUX fél 12-kor 33 225,33 ponton állt, ami a legutóbbi, szerdai záró értékéhez képest 534,88 pontos, 1,64 százalékos emelkedés, a csütörtöki nyitásnál 534,88 ponttal magasabb.
Az a brit „örökségfilmek” sorába, a társaságába tartozik, és a filmcsoport jobb darabjaihoz hasonlóan kritikával kezeli a hagyományosan angolos tulajdonságokat: a kimértséget, az érzelmek elfojtását, a gyarmatbirodalmi gőgöt.
A fejtörők megoldásához azt kell kihasználnunk, hogy amit egy kicsinyített világban megváltoztatunk, az az eredeti világban is megváltozik, így például egy hatalmas kőkockát is elmozdíthatunk az útból, ha megkeressük a Rubik-kocka méretű társát.
A legutóbbi kórokozó, a SARS-CoV-2 története most is folyamatosan alakul - olvasható az Orvostovábbképző Szemle online kiadásában megjelent összefoglalóban.
A seprőgép az alumínium panelszéleken, az erre kialakított kereten könnyen mozog - ahogyan azt Adarsh Kumar Pandey kutató a mondta: a rendszert nagyon könnyű összeállítani és a normál háztetőkre is egyszerűen telepíthető.
November óta tombol minden idők legnagyobb bozóttüze az Ausztrál kontinensen.
Ebben szerepet játszottak a jegybank eddigi szabályozó intézkedései is, amelyek mérséklik az előrevetíthető kockázatokat is.
Vagyis: aki házi karanténban van, és esetleg nincs, aki bevásároljon helyette, online rendeléssel sem tud élelmiszerhez jutni.
A portré az art nouveau mesterének egyik késői festménye, 1916-17-ben készítette, eltűnése a galériából a képzőművészet világának egyik legnagyobb rejtélye volt.
A Starbucks kávézóhálózat és a McDonald"s gyorsétteremlánc boltokat zár be Kínában, a légitársaságok leállítják járataikat és ha tovább terjed a járvány, tovább fognak terjedni a közlekedési korlátozások is.
"Ma reggelre annyi elhunyt került a halotthűtőbe, hogy húsz elhunyt egymás hegyén-hátán, a földön fekszik, a többi 32-t lehetett csak szabályosan tárolni" - írták.
Egyre inkább fokozódik.
Az euró 346,40 forinton forgott este fél nyolckor, 1 forint 72 fillérrel emelkedett a közös európai fizetőeszköz árfolyama a reggeli 344,68 forinthoz képest.
Látható lesz többek között Jane Lynch amerikai színésznő, humorista, Craig Robinson és például The Weekend, az etiópiai származású kanadai énekes, dalszerző is, aki az adott rész társírójaként is szerepet vállalt.
Nem mindennapi felvétel lett abból, amit Hegedűs Zoltán indított szerda délután.
Meccsen volt, mikor kirabolták Frank Ribery házát.
Hamar kiderült ugyanis, hogy szakmaszeretete és igényessége minőségi italokat eredményez.
A férfi anyja szerint van esély arra, hogy fia szabad legyen.
Nem volt könnyű felvenni a ritmust, beletanulni ebbe a rendszerbe.
Kínában (Hongkong és Makaó nélkül) 89 567 fertőzéses esetet tartottak nyilván, valamint 4709 halálos áldozatot és 83 663 felépültet.
Jelenleg három szórógép várja a bevetést Miskolcon.
Azt felelték: egyél kevesebbet.
Ehhez jött még, hogy pár héttel a házasságkötése után szétmentek a feleségével, úgyhogy muszáj volt szünetet tartania, hogy rendezze a sorokat.
Egy fejlesztés során arra kerestek megoldást, hogy az orvosnak ne kelljen a vizsgálat helyszínén tartózkodnia, hanem távolról is fel tudja állítani a diagnózist.
Hiába jártam végig a szamárlétrát és álmodoztam arról, hogy Székesfehérváron leszek NB I-es labdarúgó, amikor végre a felnőttek közé kerültem, mindössze egy évet kaptam.
A La Liga 10. fordulójának nyitómérkőzésén az Osasuna együttese az Huesca csapatát látta vendégül, s annak ellenére, hogy a vendégek egyedüliként még képtelenek voltak diadalmaskodni a most futó idényben, az ötödik percben vezetést szereztek.
Még néhány hónapot várni kell, hogy a külföldi vendégek visszatérjenek Budapestre, ezért a Magyar Turisztikai Ügynökség (MTÜ) a belföldi turizmust élénkítené - hangzott el az M1 aktuális csatorna pénteki műsorában.
Mert az a munkája, amit addig kifejtett, az gyakorlatilag Németország felemelkedését hozta, méghozzá látványosan, a világgazdasági válság után.”
A jól megszokott Mikulás csokit idővel felváltották az alternatív verziók, valamint megjelentek a piacon a laktózmentes, cukormentes, valamint a gluténmentes formái.
Váratlan ellenőrzéseket tartott az önkormányzat.
A kreatív ételcsodák világhírű szakértője, Donna Hay új, inspiráló sorozata abban segíti a nézőket, hogy néhány egyszerű recept elsajátítása után azokat lenyűgöző ételkülönlegességekké varázsolhassák.
Mint fogalmazott, nem szabad elbagatellizálni a járványt, de közben pánikot és félelmet se szabad gerjeszteni.
Egy rendkívül heves, de egyelőre tulajdonképpen még egy klasszikus bikapiaci korrekció megy végbe jelenleg az arany piacán.
Németországban állítólag már úgy készülnek, hogy a következő években nem bírják majd a dialízisre szoruló betegek rohamát.
Látszik, hogy nagyon God of War-os téma lett volna ez.
Szerencsére mégis megpróbálta.
A 18 és 60 év közötti hívek legfeljebb háromszor étkezhetnek, és egyszer lakhatnak jól, valamint 14 éves kortól a húsételek fogyasztásától is tartózkodni kell.
Értékelem a segítségüket és egyúttal a lakosok fegyelmezettségét, türelmét és óvatosságát” – mondta Érsekújvár polgármestere, Otokar Klein.
A ládában egy vetítőgép volt, erre és a mellékelt diákra pedig egy komplett ARG-t (alternate reality game-et) húzott fel az Activision.
Az összetett legjobbjai mind a mezőnnyel értek célba 11:43 perc hátránnyal, így előnye változatlan a záró hétvége előtt.
Az akcióban résztvevők az elektronikus levélhez csatolják a közlekedési jelzőtábla fotóját, a helyszín azonosításhoz szükséges lehető legpontosabb leírást, valamint a táblavadász bejelentő nevét.
Csak annyit költenek, amennyi rendelkezésre áll 2020.
Ez hétfőn, szerdán és csütörtökön jelentett számára elfoglaltságot.
Ezért tíz nap hatósági karantént kell letölteniük a rendházban.
A lányok egy homárcsapda helyét jelző bójába kapaszkodva vészelték át az éjszakát a nyílt tengeren a szakadó esőben és erős szélben.
Persze van a Munka törvénykönyve hatálya alá tartozó kollégánk is, nem a jellegadó, hanem a kiegészítő vagy kisegítő munkakörökben, többek közt a közfoglalkoztatottak.
A Borussia Mönchengladbach labdarúgója leköpte ellenfele arcát a német bajnokság 13. fordulójának szombati játéknapján.
A hit olyan és az, mint amikor jegyet váltasz, majd felszállsz a repülőgépre, és elutazol egy másik városba, egy másik kontinensre.
A Hír TV Informátor című műsorának péntek esti adásában minden kiderül.
Akarsz egy jót mortálozni, akkor ajánlom a WWF Wrestlemania Arcade Game-et 1995-ből.
Üde színfoltként hatottak a nézőre és mérhetetlen mennyiségű hagyományt örököltünk.
De a vérbeli komédiás más műfajokban, drámai szerepekben is megállta a helyét A nevető rendőr, Hajsza a föld alatt című musicalban Barbra Streisanddal játszott, akit annyira nem szeretett, hogy a közös jeleneteket kivéve messze elkerülte a forgatáson.
A LOL-kommentátorok igazi versenyhangulattal várják a résztvevőket.
A szórakoztató filmek sorában képernyőre kerül, a Női szervek, a Bazi nagy francia lagzik 2., a Kellékfeleség Jennifer Anistonnal és a Központi hírszerzés című akció-vígjáték is.
A Covid-19 betegségben 69 498-an vesztették életüket, az utóbbi egy napban 4727-en, a gyógyultak száma 262 985, ami 16 ezerrel több, mint egy nappal korábban – olvasható a baltimore-i Johns Hopkins Egyetem összesítésében.
Az eredeti épület egyes részeit mostanra már lebontották, a radioaktív részeket pedig elzárták.
A globális statisztikai adatokat gyűjtő szerint így jelen állás szerint már 103 országot érint a koronavírus-járvány.
Mindezekkel együtt további dezinflációs hatással, és 3,4 százalék körüli fogyasztói árindexszel számolnak.
A Kossuth-díjas rockegyüttes azonban már készül a visszatérésre.
Vajon sikerül Klárival rendezni a kapcsolatukat?
Abszolút nem trollkodásnak szánom + nem is Magyarországon élek, de számomra egy évi (!) szórakozásra bőven belefér évente 20.000 forint.
Hatalmas helyzetet hagyott ki a szegedi alakulat előbb a 6., majd a 15. percben: először Grumics az ötösről lőtt centikkel mellé, majd Gajdos labdát szerzett a bal oldalon, az alapvonalig lefutott, majd laposan középre adott.
Az Equilor Befektetési Zrt. az MTI-hez eljuttatott elemzésében kiemeli: "kilőtt" a héten a BUX-index, a magyar blue chip cégek gyorsjelentését követően.
Addig lesz iskola, amíg biztonságosan fenntartható a helyzet" - mondta.
KAmu Gerinek a mai facebokolásból ennyire tellett?
Buzás Péter és Gáspárovics János is kitüntetést kapott a Magyar Közlönyben megjelent határozat szerint.
E titokzatos és elegáns négylábú legősibb társunk, és generációk óta családtagként éli világát.
Szlovákia területén, a határátlépési pont közelében demonstráció miatt forgalomkorlátozás van.
Szem nem maradt szárazon a produkciójuk során, ami nem csak a közönséget, hanem őket is nagyon megérintette.
Nemcsak a torna rendezői, hanem a támogatók, valamint a vasárnapi gála fellépői is nagyon várják a hétvégi viadalt, derült ki a hétfői sajtótájékoztatón elhangzott nyilatkozatokból.
Az Európai Unió Bírósága keddi ítéleteiben elismerte a magyar kormány által képviselt méltányos teherviselés elvét.
Aki pedig a kórházak telítettségéért aggódik a kormányban, az gondolkodjon el: vajon milyen hatással van a fűtetlen lakás a légúti megbetegedés esélyére?"
Viszont a kérdés csak az, mennyire örül ennek Szabi?
Szakértők szerint a Kurzarbeit nagyon illik Németországhoz, ahol a vállalatok rengeteget költenek alkalmazottaik képzésére, így óriási pazarlás lenne, ha egy átmeneti válság miatt elvesztenék őket.
Nagy-Britannia a világon elsőként engedélyezte a Covid-19 betegség elleni amerikai-német védőoltás forgalomba hozatalát.
A Kingston DataTraveler Vault Privacy 3.0 (DTVP 3.0) USB-kulcs költséghatékony biztonsági megoldást kínál a szervezetek számára 256 bites, AES hardveralapú titkosítással, XTS módban.
A szegedi nyitódarab Giacomo Puccini Bohémélete, elemzésének második állomását tegnap tartották a kisszínházban.
A pedagógusokat - állami ill. egyházi fenntartótól függetlenül - nem lehet nertárssá zülleszteni?
Nyolc filmes hiányszakma képzését támogatja a Nemzeti Filmintézet (NFI), így a gyakorlatorientált képzések kedvező tandíjakkal indulhatnak októbertől - jelentette be az NFI.
A Szeged-Csanád GA vasárnap 17 órától a Dorogot fogadja a Szent Gellért Fórumban, mert játszani kell, ha a két fél nem tud megegyezni.
Súlyos közúti baleset történt szerdán kora este, amelyet követően egy személyt a tűzoltóknak kellett kiszabadítaniuk a roncsok közül.
Csakhogy ez rengeteg energiát von el a szervezettől, mely csak abban az esetben valósítható meg, ha a test fokozza az ásványi anyag, nyomelem és vitaminfelhasználást.
A Smart projekt egy eszköz ennek az időkényszernek a feloldására.
Több bank is jelezte az elmúlt hetekben, hogy megszaporodtak náluk az adathalász csalási kísérletek.
A bevilágítások gyengék, a belső terek szó szerint gagyik,akárcsak a mellékes npc karakterek kidolgozottsága.
Erdélyben két koronavírusos betegről számoltak be péntek délután a romániai egészségügyi hatóságok.
Megyei akciócsoportot hoztunk létre, mely heti rendszerességgel ülésezik.
Figyeltem arra, hogy a járvány okozta stressz idején, hogy amennyire lehetett, ne kelljen eltérniük a napi rutintól” – mondta Kulcsár Nárcisz, a Széchenyi-egyetem fiatal oktatója, aki a karantént nem csak önkéntes munkával töltötte.
Az Athleticsnek ugyanis a liga egyik legszegényebb csapataként esélye sem volt a Red Soxszal vagy a Yankeeszel szembeszállva nagy neveket szerződtetni.
Az EPP-ED, azaz Európai Néppárt és Európai Demokraták Képviselőcsoportja 1999-ben alakult meg, amikor a zömében brit konzervatív képviselőket tömörítő demokraták csatlakoztak a néppárthoz.
Az Újszövetség szerint Jézus fiatal korában zarándoklatra és tanulni ment a Szentélybe, idősebb tanítóként pedig kizavarta onnan a kufárokat és a pénzváltókat.
Ráadásul a mai világban sosem lehet tudni, mi történik.
A labdarúgó-bajnokság első osztályának mérkőzéseit május végétől tervezik újraindítani, nézők nélkül.
A tetőtérben pedig anyaszobákat alakítanak ki – tette hozzá.
A térségben több mint 3 370 000 esetet regisztráltak, így a fertőzések számában is a második helyen áll a világon az Egyesült Államok és Kanada mögött, ahol több mint 3 400 000 fertőzöttet jegyeztek fel.
Egyszerűbb munkái között van egy szivardobozból készült gitár, melyet remek blues-hangzása miatt szeret.
Veszprémben született 1984. december 2-án.
Farkas András nyugdíjszakértő szerint a módosítás a munkavállalók mellett a munkaadók számára is könnyebbséget jelent.
Az 1083-as eljárás az elbeszélések szerint akadályba ütközött, mert I. István király sírjának fedelét sehogyan sem tudták felemelni.
A kedvező lefolyás organikus magyarázata, hogy az orrukban kevesebb a vírus támadásának kitett receptor.
Ilyen magas támogatottsági szintet a rendszerváltás óta szinte egyszer sem tapasztalhattunk.
A szakember akkor azt javasolta, hogy mivel jelentős összegről van szó, minden olyan munkavállalónak, aki valamilyen tartós egészségügyi problémával él, érdemes beszélnie az orvosával arról, hogy betegsége után jár-e neki adókedvezmény.
Ez nem a manapság divatos "propaganda", a 80-as években is pont így volt.
A bájos Mazsi közösségi oldalán mesélt vidámságának okáról.
Tizenöt pár galambom van, azt azonban tudni kell erről a fajtáról, hogy dajka galambok kellenek melléjük, amelyek kiköltik és felnevelik a fiókákat.
A 71 éves férfi inkább leüli a büntetését, minthogy kifizesse.
Ne felejtsd el megnézni, hogy mi van a kamera “háta mögött”!
A 2 Ton Games azóta is dolgozik rajta (bár eredetileg még 2018-ra ígérték), a játék pedig szép lassan kerekedik.
Az előző héten a II.
Szerinte a klub nem megfelelően járt el, ezért kezdeményezte a szerződésbontásról szóló dokumentumok érvénytelenítését.
Hozzátette: az új Nat miatt az első, ötödik és kilencedik évfolyamon más, átdolgozott tankönyveket kapnak a tanulók.
Borítókép: Egy férfi vért ad az Országos Vérellátó Szolgálat megújult Karolina úti véradóterének átadásán 2018.
A parlament elé kerülő tervezet szerint a lengyel társaságok ellenséges átvételét megakadályozó szabályzás két évig lenne érvényes.
Szekszárd, NB I-es női mérkőzés, 800 néző.
Ha ennyit sem csinálnak meg benne, akkor tényleg nem érdemes megvenni.
A Fradi a Facebook-oldalán fedte fel a szurkolók előtt Isael átalakulását, a játékos pedig ezzel is csak azt szerette volna elérni, hogy minél kevesebbszer kelljen elhagynia az otthonát.
Európa part menti tengerszakaszainak csaknem fele intenzív algásodástól szenved.
A szülésnél közreműködő mentőtisztek még szelfit is készítettek a picivel.
Így juthat el könnyebben az Állattenyésztési és Mezőgazda Napokra!
Ahogy arról a Blikk is beszámolt, elhunyt Dwayne Johnson édesapja, a legendás pankrátor, Rocky Johnson.
Takács kapus a jobb alsóra vetődik, Horváth lövése a másik irányba száll.
A Hannibál-hadművelet során csaknem 1000 hajót használtak fel, amiből 245 süllyedt el, és 33 ezer menekülőt, illetve tengerészt vittek magukkal a hullámsírba.
A Miami megnyerte a Boston elleni rangadót; T. J. Warren nem lassít, Luka Doncic remekelt.
Nem keresem kétségbeesetten az igazit, mert most nagyon jól érzem magam a bőrömben, de nyitott vagyok, sőt, 50 éves fejjel már úgy gondolom, ha megtalálom az igazit, megnősülök, persze, csak ha a feleség fizeti” – tette hozzá nevetve.
Miután a magyar kormány – élén a hibbant miniszterelnökkel – teljes mértékben elhanyagolta a magyar egészségügyet, felelős a történtekért.
Gratulálok a csapatnak, ki tudtuk használni a vendégek hibáit.
Ez a rendszer lényege.
Az eddigi csúcsév 2018 volt 3,36 millió légiforgalmi eseménnyel.
“Mindezek tükrében kijelenthető, hogy a magyarok többsége elkötelezett a hagyományos értékek szerinti gyermeknevelés, valamint a tradicionális családmodell mellett” – értékelt kutatása alapján a Századvég Alapítvány.
A beruházások anyagi hátterét a hívek adományai, a Miniszterelnökség Egyházi és Nemzetiségi Kapcsolatokért Felelős Államtitkárságának támogatása, valamint az egyházközség saját forrása biztosította.
Ajánló - Nézd Az Építkezők legújabb epizódját szombat délután a TV2-n!
Az olyan lenne, mintha (a szervezet) egy személyben lenne vadász és vadőr – tette hozzá.
Beláthatatlan következményekkel járna egy mostani csatlakozás az eurózónához – fogalmazott.
A második játékrészben sikerült minden játékost pályára küldeni, mindenki fontos tapasztalatokat szerzett.
Mint írták, egy komoly szakmai tapasztalattal rendelkező cég, a CE Developments szerdán a Kőér utcai metrótelephelyen egy metrószerelvényt kezelt nagy teljesítményű, professzionális felhasználásra tervezett ózongenerátoraival.
Piusz pápa 1938 decemberében nevezte ki a történelmi Erdély területét magába foglaló gyulafehérvári egyházmegye püspökének.
Lehetetlennek tűnt, de végül sikerült.
A javaslat szerint az egyetem új neve Szent-Györgyi Tudományegyetem lenne.
Vasárnap elszórtan valószínű zápor, hózápor.
A Mol Fehérvár 18 órától egymeccses Európa-liga selejtezőt vív itthon a francia Stade de Reims ellen.
Köszönjük ennek a közösségnek a sok támogatást és inspirációt.
A lengyel ellenzéki Polgári Platform új államfőjelöltje, Rafal Trzaskowski neve Lengyelországban nagyon is ismert, már csak azért is, mert ő Varsó főpolgármestere.
Elhunyt újabb 47 beteg, a járvány halálos áldozatainak száma ezzel 1700-ra emelkedett.
A 24 kg-ot a kulcsiak, a 28, és a 32 kg-ot a mezőfalviak nyerték, majd 38, és 43 kg-ban aratott győzelmeivel megint a kulcsi iskola szerzett előnyt.
Szeretett édesanyánk, nagymamánk és dédikénk, POHÁRNOK LÁSZLÓNÉ 2020. december 8-án, családjának szentelt, tartalmas életének 95. évében csendesen elhunyt.
Felső tagozatban, ahogy eddig is, megjelenik a hon- és népismeret is, ám a nemzettudat erősítése hangsúlyosabb szerepet kap.
Henriknek viszont a csábítás fontos meg az otthon – amit a haverja éppen felújít, - hogy legyen hova meghívni legújabb hódítását.
A városban mozogtak néhányan, de közel sem olyan sokan, mint egyébként szoktak.
A hármas átadáson jelen volt Barcza Attila Sopron és környéke országgyűlési képviselője, Duschanek Péter polgármestere és Szabó Károly, Harka előző polgármestere.
A közlemény szerint több mint két kilométeren újul meg az autópálya külső sávjának két szakasza a Budapest felé vezető oldalon: a 48-as és a 49-es kilométer között Aszód térségében, valamint az 59-es és 60-as kilométer között Hatvan környékén.
A nagymágocsi Dóczi Jusztina most skype-on beszélget a pár utcával arrébb lakó barátaival.
Ha azonban kiderül, hogy valóban van kardiológiai oka a mellkasi fájdalomnak, idejekorán megkezdhetjük a kezelést, amellyel akár súlyos következményeket is megelőzhetünk.
A rendszeres gyermekvédelmi kedvezményre jogosult gyerekeknek viszont ennek a kétszeresét biztosítja az állam.
Öt gólt lőtt, oroszlánrészt vállalva ezzel, hogy nyolc perc után már 7-0-ra vezettek a Tisza-partiak a női vízilabda OB I. 3. fordulójában.
Fontos szabály: a veszélyhelyzet megszűnéséig helyszíni eljárási cselekmény, illetve hagyományos árverés nem tartható, helyszíni eljárási cselekmény nem foganatosítható.
Debrecen–Budapest — „Kis pénz, kis foci, nagy pénz, nagy foci” – tartja a Puskás Ferencnek (†79) tulajdonított mondás, amelynek igazságában az NB II-es Debrecennél és Vasasnál is bíznak.
Az egyik boszniai bíróság pedig úgy ítélte meg, nem volt jogos a maszkviselési kötelezettséget megszegők megbírságolása, így felmentette őket a fizetési kötelezettség alól.
Az egyik éjszaka a mellékhelyiségen keresztül betört a víz az épületbe, a Tisza ugyanis feltörte a csatornarendszert alulról, szétnyomta a kövezetet.
Megszokhattuk már: a kötelező böngészőt (amitől lehetetlen megszabadulni) 25 éve folyamatosan erőlteti.
Bár még nem alkalmazták, ennek keretében a tagállamok egy kisebb csoportja is tudna szorosabban gazdaságilag együttműködni, meghatározhatnak egy költségvetést és annak finanszírozását is.
De kíváncsi lennék, hogy te hogyan oldanád meg az atomhulladék tárolását 300 ezer évig.
A szervezet szakértőinek számításai szerint a március és május közötti időszakban 21 millió turista érkezését várták, de ha fennmarad az utak lemondásának jelenlegi üteme, akkor az idegenforgalmi ágazatnak 2,65 milliárd euró vesztesége lehet.
A KMTG továbbá elősegíti a szerzők arra érdemes műveinek megjelentetését, író-olvasó találkozók, fellépési lehetőségek szervezéséről és médiajelenlétről gondoskodik, valamint szakmai kérdésekben képviseli a pályakezdők érdekeit.
A szerbiai ellenzék július 7-én megkezdett tüntetéssorozatának egyik követelése éppen az, hogy nevezzenek ki új válságstábot.
Világszerte 2 millió 790 ezer 986-an fertőződtek meg a koronavírus-járványban, a halálesetek száma 195 ezer 920, a gyógyultaké pedig 781 ezer 382 a baltimore-i Johns Hopkins egyetem szombat reggeli összesítése szerint.
A programban szerepelt többek között tányérpörgetés, látásteszt, Tiszával kapcsolatos népdaléneklés és csárdás táncolás.
Bízik magában, így nyugodtan várja a március végi országos bajnokságot a 200 méter pillangó világbajnoka és Európa-bajnoka, Kapás Boglárka, aki címei ellenére sem élvez védettséget.
A sok gyakorlás mindenkire ráfér, ugyanis egyre fogynak a műsor táncparkettjéről a versenyzők, ezért egyre jobb oldalukat kell megcsillogtatniuk a versenyzőknek, ha le akarják nyűgözni a zsűrit, és nem másodlagosan a közönséget is!
Hogy nem szakad le a pofájuk, de a többi kereskedő se igen különb.
A Rákóczi szerezte messze a legkevesebb gólt (4) a vendégcsapatok közül.
Ebből is látszik, hogy elég kiegyensúlyozott az NB II-es mezőny, de mi szeretnénk folytani a jó sorozatunkat és elhozni Szegedről mind a három pontot” – szögezte le a szakvezető, aki a sérült Hajdú, Vogyicska és Mayer játékával nem számolhat.
Egy mezőtúri nő a Tényeknek elmondta, hogy a gyereknek szót kellene fogadnia, és együtt kellene működnie a tanárral.
A konditermek, uszodák, mozik és színházak egyenlőre be kell hogy zárjanak, és a legjobb esetben sem nyithatnak ki november közepénél hamarabb.
Sárváron 30-án kinyit a kalandpark, a gyógy- és wellnessfürdő külső részeit azonban csak június 12-től használhatják a látogatók.
A 27 éves lánynak háromhavonta kell nagyobb méretű melltartókat vásárolnia.
Azonnal folytatjuk a munkát, hiszen szorít az idő, májusban már elkezdődnek a szabadtéri versenyek.
Köszönjük az év minden napján, de most, Pedagógusnapon különösen.
A nehézségek ellenére mind a kicsi, mind a nagyobb gyermekek végig kitartottak és türelmesen végighorgászták a háromórás fordulót.
A házassági évfordulójuk alkalmából mutatta meg.
A film egy már-már csodás fordulatnak köszönhetően ügyesen oldja fel a kérdést, csak egy mindenre kész ikertestvért kell beszerezni, hogy minden megoldódjon.
A kevesebb mint két év alatt elkészült vasút pedig nemcsak Európa első föld alatti kötöttpályás vonala volt, de egyben az első alacsonypadlós vasút is, amelynek mindkét végén volt vezetői fülke.
A köztársasági elnök az MTI szerint arról írt, hogy a történelmi magyar-amerikai kapcsolatok közös értékekre épülnek: a két nemzet hagyományos szabadságvágyára és a demokrácia melletti elkötelezettségére.
Néhány egyetemen a helyi hallgatói önkormányzat, máshol önkéntes diákok szervezik a fórumokat, egységesen szeptember 22-én, kedd este 18.00 órára.
A Csernobil vagy a Joker Golden Globe-jelölésén pontosan nulla ember lepődött meg, akad viszont néhány kevésbé ismert, de figyelemre méltó sorozat, film és alkotó, illetve vannak beszédes trendek és csúnya hiányosságok is.
Ha a lengyel–magyar barátság továbbra is értéket jelent számukra, kérjenek bocsánatot a Donald Tusk családjáról írt hazugságokért.
A Szegedi Tudományegyetem a Járványügyi Ellátó Központ Kálvária sugárúti épületéből ideiglenesen több klinikai egységet másik telephelyre költöztetett.
A változtatással a jelek szerint kormány gyorsan reagál arra a sok kritikára, amely a beindított bértámogatási programot, illetve a többi intézkedést érte.
A júliusi határidős jegyzésekben a Brent hordónként 3,94 százalékos mínuszban, 34,64 dolláron, a WTI pedig 3,60 százalékos veszteségben, 32,70 dolláron forgott kora este, háromnegyed hat körül.
Igazi sportos nyári örömnek gondolva mindezt.
Kedden is nagyrészt borult, párás és foltokban ködös lesz az idő, csak a dunántúli, illetve a dél-alföldi tájakon valószínű némi napsütés.
Elnézéskérések közepette mondta, bármikor, bármit szívesen mesél jó barátjától, Titiről, de most, most egyszerűen nem jut szóhoz.
E program a járványhelyzet alatt sem szünetelt, sőt: a munkatársak minden rendelkezésre álló eszközzel segítettek a gyermekeknek, hogy be tudjanak kapcsolódni a digitális oktatási rendbe.
Gyűljünk össze és használjuk a sport erejét az elhalasztott 2020-as tokiói olimpiai játékok előkészítésére, az emberiség szolidaritásának és ellenállásának megnyilvánulására” – idézte az olimpia.hu oldal Thomas Bach NOB-elnököt.
A legmagasabb hőmérséklet általában mínusz 1 és plusz 3 fok között, de a naposabb helyeken 5 fok körül alakul.
Az északnyugati szél a nap első felében még több helyen megélénkül, helyenként megerősödik, majd délután mindenütt mérséklődik a légmozgás.
Összesen 44 mérkőzésen szerepelhetett, ezzel ő az első és mindmáig egyetlen skót kosaras, aki lehetőséget kapott az NBA-ben.
Zalánék próbálták biztatni Flórit, ám csapattársuk úgy érzi, hogy ekkora hátrányból már nem nyerhet.
A vizet a hódmezővásárhelyi hivatásos tűzoltók benzinmotoros szivattyú segítségével távolították el.
A november 7-én induló metrópótlás miatt további jelentős pluszterhet ró a fővárosban közlekedőkre az ingyenes parkolás miatt megnövekedő gépjárműforgalom a városi önkormányzat szerint.
A segítőkészség és a tenni akarás mellett alighanem a róla kialakult kedvezőtlen képet is javítani szerette volna múlt heti dél-békés roadshowjával Simonka György, a térség fideszes országgyűlési képviselője.
Magawa hivatásos bombakereső, éles szaglásával mindennap a halálos aknák felszámolásán dolgozik Kambodzsában.
Magyarország az EU-n belül a jól teljesítő tagállamok között van, 2030-ra a földgázfogyasztás csökkentése és ezzel az importfüggőség javítása és a karbonsemleges áram-előállítás 90 százalékos arányának elérése a cél.
Összesen 166 dolgozó kap bruttó 150 ezer forintot.
A tranzitforgalom, a katonai konvoj és a humanitárius célú utazás is kivételt képez – fűzte hozzá.
Hozzátette, hogy rájuk is ugyanazok a járványügyi szabályok vonatkoznak, mint bárki másra, akiről kiderül, hogy szoros kontaktusba került egy fertőzöttel.
Hozzátette: nagy várakozással tekint a közös munka elé, és bízik abban, hogy „harminc év után újra Budapesten köszönthetjük Japán miniszterelnökét.
A zenész annyira tisztelte a világsztárt, hogy képét magára tetováltatta.
Spanyolországban meghaladta a 26 ezret az új koronavírus okozta fertőzés halálos áldozatainak száma – közölte a spanyol egészségügyi minisztérium csütörtökön.
Illegális bevándorlók elfogásában segített szombaton az MH 5. Bocskai István Lövészdandár hódmezővásárhelyi zenekarának katonazenésze.
Egyszerű és finom!
A Ferencváros mellett a többi nagycsapat is megkapja.
Ziobro szombaton azzal érvelt, hogy a lengyel jog tartalmazza az összes, az isztambuli egyezményben előirányzott megoldást, egyes területeken pedig a lengyel megoldások ennél magasabb szintű védelmet biztosítanak a nőknek.
Mindennapos harc folyik a stadionok létszámának emeléséért, de a cél, hogy 25%-os kapacitással üzemelhessenek, ma végkép elbukott.
Megbeszélitek ezt ti egymásközt vagy nem?
Ez azonban arra ösztönözte a terroristákat, hogy egyszerűbb megoldásokhoz forduljanak, olyan merényleteket hajtsanak végre, amelyet egyedül és nagyobb előkészület nélkül is el lehet követni.
Paulina Doria szegény gyerekekkel foglalkozik, az alapítványa nehéz pénzügyi helyzetben van.
"Visszalengett az inga, a Publicus szerint erősödött az ellenzék" - így közölte a Népszava netes oldala azt a cikket, amiben a múlt héten számoltak be a baloldali pártoknak is dolgozó közvéleménykutató felméréséről.
Azok akik a játekot lehuztak azok mind a jatek elején törtentek miatt tették.
Nagy Ádám szerint reális a cél a fiataloknak, hogy beálljanak Feröer ellen vagy a kezdőcsapatba kerüljenek.
Lőw Zsolt közben a saját bőrén is tapasztalja, hogy a magyar válogatott jó híre milyen gyorsan terjed.
Mindig mindent fertőtlenítettek.
A bevándorlásellenes Liga párt vezetője arra a karanténhajóra utalt, amely az olasz partoknál fogadja a migránsokat.
Igazságtalanság lenne vele szemben, ha a választ elintéznénk annyival, a Ferencváros jelenlegi lehetőségei messze felülmúlják a három-négy évvel ezelőttieket.
Az innováció előnyeivel kapcsolatban sok találgatás látott már napvilágot, a Mercedest vezető még az óvás előtt világosabb képet festett arról, pontosan mire jó az elem, és elárult pár érdekességet is.
A rendelkezés nem vonatkozik az Írországból Nagy-Britanniába utazókra.
Az alapvetőn biztonsági feladatok ellátására alkalmas, smart kameráknak léteznek direkt kültérre, kertbe tervezett változatai is.
Egy éve ilyenkor maximum csak egy Zs kategóriás amerikai film vagy néhány bestseller jutott eszünkbe a pandémia szóról, mára azonban már a legkisebbek is ismerik a valódi, a bőrünkön is tapasztalható jelentését.
Az orvosok és szakdolgozók szintjén ez azt jelenti, hogy rugalmasan kell hozzáállni az újabb és újabb szabályokhoz, utasításokhoz, helyzetekhez.
Fel tudod sorolni az eddigi összes vb-csapatot?
Az R7-es fejlesztése is lelassul, a legjobb pozícióban – a 38. helyen – az Ollétejed-Albár közti szakasz áll, ez a 8,6 km hosszú szakasz az előzetes számítások szerint csaknem 160 millió euróba kerülhet.
A kínai mitológiában szereplő szerencsehozó állat, a kilin, valamint a garnéla kínai neve után Kylinxia zhanginak elnevezett teremtmény fosszíliáját egy Jünnan tartománybeli sziklaképződményben fedezték fel.
Folytatjuk a munkát, nagyon sok teendőnk van még.
Azt mondta, hogy a szóbeli után egy inget és egy mellényt kellett készíteniük.
Az RHN szerint a legfőbb probléma a Büntető törvénykönyvbe beillesztett új passzus, amelyre hivatkozva akár öt év börtönnel is büntethetik a rémhírterjesztést.
A Kúria szerint nem történt kiküszöbölendő eljárási hiba az ügyben, az eljáró bírák a hatályos szabályok szerint jártak el.
Győr-Moson-Sopron megye ipari termelése ugyanis 17,1 százalékkal ugrott meg januárban, miután decemberben itt zuhant be legnagyobb mértékben a termelés: 14,8 százalékkal.
December 5-én, gödöllői otthonában elhunyt Pécsi Ildikó Kossuth- és Jászai-díjas színésznő, Gödöllő város díszpolgára.
A Twitter üzemeltetője megjegyzést fűzött az elnök kifakadáshoz, miszerint állításai torzíthatják a valóságot - mármint nem nyerte meg az elnökválasztást, legalábbis egyelőre -, illetve félrevezetőek lehetnek - azaz azt sejtetik, mintha már győzött volna.
A helyszínen egy 26 és egy 29 éves szír, valamint két 26 éves palesztin férfit fogtak el, ellenük tömegzavargás résztvevőjeként elkövetett határzár tiltott átlépése miatt indult büntetőeljárás.
Számunkra ezekben a válságos napokban is a legfontosabb feladat, hogy folyamatos kapcsolatot tartsunk nézőinkkel.
Hiszen a politikus "nőtlen férfi, azt csinál, amit akar" - így Kollár.
A vonzó hozamszint ugyanakkor idecsábította azt befektetői kört, amelyik magas hozamszint mellett nagyon olcsón vásárolna, de mint Pázmány Balázs elmondta, információi szerint az eladók kitartják az árakat.
A második helyen a lipcsei áll 105 próbálkozással.
A 2001/02-es szezon egyik legemlékezetesebb párharcát mutatjuk meg csatornánkon.
Sem a kórház, sem a kezelőorvos nem tájékoztatta a teendőkről.
A RAI felügyelőbizottsága vizsgálatot indított.
A koronavírus járvány és az ennek nyomán ugrásszerűen terjedő távmunka jelentősen növelte a keresletet a felhőalapú szolgáltatások és az összes olyan cég iránt amely technológiai megoldásokkal segíti a megváltozott munkavégzési szokásokat.
José Julián máris hiányolni kezdi Lucecitát.
Ha több mint ötven százalékkal véd a kapus, és veszít a csapat, akkor el kell zavarni a játékosokat (nevet).
Mely csapatnak ne lenne szüksége egy ilyen befejezőemberre?
Fejes Dániel január 2-án, délelőtt 11 óra 4 perckor, 2660 grammal és 47 centivel született, egészséges, az édesanyja, Fejes Barbara úgyszintén.
Az olasz tramezzini szépen gömbölyödik, puha, héj nélküli kenyérszeletekkel, sok réteg felvágottal és annál is több sajttal.
A bábszínház kihalt most, bár szerdánként többen is bejárunk.
Egyelőre ugyanakkor még az is kérdés, hogy Hollandiában mikor kezdődik a sportélet, szeptember 1-ig ugyanis minden ilyen jellegű rendezvény be van tiltva.
A város polgármestere a TASR szlovák közszolgálati hírügynökségnek azt mondta: a támadás lehetséges okait vizsgálva eddig nem találtak arra utaló jelet, hogy az elkövető valamiféle múltbéli sérelemért akart volna bosszút állni.
A dunai szabadstrandok egyik gyöngyszeme a Dunakanyar kapujában: homokos part, kisgyerekes családoknak is ideális, mert sekély a part menti víz.
Meglátta a volt élettársát és annak jelenlegi párját egy autóban, majd futni kezdett a jármű után – olvasható a vádiratban.
A felhőkön és a távmunkán alapuló működési mód terjedése megnehezíti a jól körülhatárolható hálózatokhoz kapcsolódó biztonsági politika alkalmazását.
A fiatal édesapák is egyre jobban szeretnék kivenni részüket a gyermekgondozásból – mondta a Három Királyfi, Három Királylány Mozgalom alelnöke.
Azonban összességében kijelenthető, hogy a hatékony zajcsökkentés ezen útja kombinált és bonyolult megoldásokat követel.
Hogy mi mikor hagyhatjuk el a hajót, arról még mindig semmi információnk nincs.
Már utazás előtt észleltem, hogy megváltozott az ízlelésem, eleinte mindent sósnak éreztem, a banánt is például, aztán pedig alig éreztem az ízeket – mondta a producer.
Bakancslistás hellyé vált a hetente kilenc előadás tartó Tolna megyei mozi, ami az utolsó falusi filmszínház az országban.
Egy ismerősöm ihlette ezt a posztot, aki el van keseredve, mert miután a neje szült, házassági problémái vannak a felesége túlsúlya miatt – árulta el Schobert.
A koronavírus miatt naponta változnak az.
Ezzel kapcsolatban hamarosan személyesen is megszólítjuk az egyetem valamennyi polgárát" - jelentették be.
A reggeli magazinműsorban az igazgató méltatta ugyanakkor a részmunkaidős foglalkoztatás szabályainak rugalmasabbá tételét.
Az SZTE SZAKK Onkoterápiás Klinika és a I. sz. Belgyógyászati Klinika szakemberei mégis megtették pénteken.
Az Emmi közleményében emlékeztet arra, hogy Karinthy Márton, a alapító-tulajdonosa tavaly november 6-i elhunyta óta a színház működési nehézségekkel küzd.
Benne a kislányomnak telis-tele apróságokkal, Family bag-gel, meg persze egy pár új kislányos ágyneművel.
Azoknak a felhasználóknak ugyanis, akiknek sikerült is feltenniük a KB4592438-at a PC-jükre, komoly működési zavarok jelentkeznek.
Gyertek haza orvosrabszolgák, Orsós csicskájának ahogy azt a szótagolva olvasó büdös cigány elképzelte, könyörgünk!
A szervezet a latin-amerikai országban toborzott szegény és kiszolgáltatott nőket, akiket később prostitúcióra kényszerítettek Kínában.
Bár nyilván fontos sorozat számunkra a Magyar Kupa is, a bajnokság azért előrébb van a fontossági sorrendben, s ott szeretnénk minél több pontot szerezni.
Az apatini esemény elmaradt a koronavírus-járvány miatt – jó hír viszont, hogy ha jövőre ismét a négy közé jut a csapat, újra csak a vajdasági kisvárosig kellene utaznia… Ehhez viszont még sok akadályt kell legyőzni.
Bővítették azoknak a számát, akik nemzetközi védelemben vagy úgynevezett humanitárius menedékjogban részesülhetnek.
A kvantumszámítógépek alapját jelentő kvantumbitek gyakorlati megvalósítása a mai napig hatalmas technológiai kihívás.
Lasd:Horty,aki fel milla magyart az SS-nek kiszolgaltatot boszen es lelki ismeretesen.
Egyfelől, különösen a második részben, nyugodtabb a nyelvhasználat, miközben az első rész bizonyos radikalitásait, gondolom, megtartom.
Mivel a koronavírus-járvány elsöpörte a versenyrendszereket, most nem az év, hanem az elmúlt húsz esztendő legjobb férfi és női csapatának tagjait keresték.
A csengersimai közúti határátkelőhelyen jelentkezett kilépésre 2020.
Melyek a legfontosabb utak egy egyházmegye életében?
Jöhetne már egy Rogue Squadron vagy egy Jedi Knight, Kotor ért nem rajongtam Bocsi.
A francia-német terv szerint a 500 milliárd eurót az EU venné fel hitelként, majd támogatásként osztanák szét, a visszafizetéséről pedig 2027 után vagy az uniós tagállamok megnövelt EU-befizetéseiből vagy egy közös európai adó kivetéséből gondoskodnának.
Ismerje fel az alkotásokat!
"Július hónapban, tehát ebben a hónapban kiírásra fog kerülni egy feltételes közbeszerzési eljárás.
A pénzbeli díjak mellett a szervezők médiakampánnyal (szervezett sajtómegjelenéssel) is segítik a díjazott szervezetek és önkéntesek megismertetését és tevékenységük népszerűsítését.
Egy új haláleset történt, a járvány eddigi halálos áldozatainak száma így 134-re nőtt.
A piaci hal minőségével, frissességével soha sem volt gond, ezt a részt pipáljuk is ki, viszont nézzük, mit mutat az ártábla.
Egy mozinéző, a 36 éves Behruz Purnezam elmondta, hogy feleségével járt az autós moziban, és valójában nem is a film vonzotta őket, amelyet vetítettek, hanem az, hogy az ő korosztályuk először vehet részt ilyen szórakozásban.
A regisztrált esetek közé csupán azok kerültek be, akiken jelentkeznek a betegség tünetei.
A beszélgetés során kitértek a többi kormányzati indítványra is.
A francia férfi nyolc alkalommal hagyta el engedély nélkül otthonát, ráadásul visszaeső bűnöző, ezért négy hónapos börtönbüntetést kapott.
A szegedi kosaras számára nem újdonság a távoktatás.
Azért ajánlják a kétheti elzárkózást, mert ha enyhe lefolyású a fertőzés, akkor a 14. nap végére a beteg nagy valószínűséggel elveszíti fertőzőképességét.
Igyekszem a dolog pozitív oldalát nézni, több időt fordíthatok testedzésre és a kedvenc hobbimra, a motoromra – mondja.
A tavaly novemberben indult streaming-szolgáltatása pedig egyértelműen viszi a prímet növekedés tekintetében.
A hazaiak az első félidőben szerezték meg a vezetést Bimenyimana révén, a második játékrész elején azonban a vendégek egy szögletet követően egyenlíteni tudtak.
Mára több mint hatszázan vannak.
Azzal persze a cég mérnökei is tisztában vannak, hogy ez már elég veszélyes teljesítmény, éppen ezért összesen 17 ponton építettek kigyulladás elleni védelmet a rendszerbe, amit pluszban még 25V-os túlfeszültség-védelem fog támogatni.
A lap megjegyzi: a Balaton területe 59200 hektár, vagyis a 40 hektár elenyésző tómedercsökkenést jelent.
A többszörös Grammy-jelölt amerikai rapper Tramar Dillard néven látta meg a napvilágot a floridai Carol Cityben, egy hatalmas családban: hét lánytestvérével töltötte mindennapjait.
Ráadásul sokan sietve telepítették a frissítést, hogy minél előbb megszabaduljanak a problémától, cserébe pedig kaptak egy másikat a nyakukba.
Győzelemmel folytatta szereplését a DEAC Salming OB I-es csapata: az IBK Cartoon Heroes otthonában megszerzett bajnoki pontoknak köszönhetően visszavette a vezetést a tabellán az egyetemista csapata.
Külföldi forgalmazóra utalhat többek között az is, ha a honlapon magyartalan megfogalmazású, nyelvtani hibáktól hemzsegő szövegek olvashatók.
Az értékesítések előnyeit a korábbi tapasztalatok is alátámasztják.
A figyelmeztetési értéket meghaladó, 8,3-as (extrém) UV-B-sugárzás várható.
A sorozat forgatókönyvírója, az Entertainment Weekly-nek beszélt arról, hogy a stúdiók felettébb aggódtak amiatt, miként ábrázolják Xenát és Gabrielle-t a vásznon, mert véletlenül sem akarták azt sugallni, hogy ők egy leszbikus pár.
A szlovén kormány ismét betiltja a tízfősnél nagyobb összejöveteleket, hogy lassítsa az új típusú koronavírus terjedését - közölte Jelko Kacin kormányszóvivő.
A hét legnagyobb feladatának nevezte, hogy a pedagógusokat és a szociális intézmények dolgozóit letesztelik a Covid-19 fertőzésre.
Ingyenes kosárlabda játékvezető tanfolyamot indít a Csongrád Megyei Kosárlabda Szövetség.
Ugyanakkor a gyógyultak száma is az eddigi legtöbbel, 943-mal ugrott egy nap alatt, és túllépte a hatezret.
Az elmúlt hétvégén igazán mély vízbe dobták, ugyanis Meixner Marcell esküvője miatt a Metalcom Szentes mindhárom magyarkupa-mérkőzésén Kovács Kristóf védte a Kurca-partiak kapuját.
Magyar úgy számolja, hogy ennek hatására egyharmaddal növekedni fog a börtönnépesség, több lesz a költség vele, több büntetés végrehajtási intézetet és helyet kell biztosítani, a személyzetről nem is beszélve.
A Microsoft elméletileg dolgozik azon, hogy a játékok (egy része) az érintőképernyő használatával is irányítható legyen, de a bétában ennek még nincs nyoma.
Szentmisék is tarthatók, de csak a hatósági kijárási korlátozásokkal összhangban.
Az Országos Mentőszolgálat (OMSZ) az Országos Rendőr-főkapitánysággal (ORFK) együtt írt ki mentőautó-tendert, 3 milliárd 186 millió forintos keretösszeggel.
A sportminisztérium javaslatot tett az összes országos jelentőségű sportesemény elhalasztására.
Hangsúlyozta ugyanakkor: a magyar kormány továbbra is arra törekszik, hogy minél több forrásból, minél több és minél jobb oltóanyagot szerezzen be, hogy a lehető legnagyobb biztonságban legyenek a magyar emberek.
Tornóczky elárulta, hogy szándékosan volt ennyire direkt Alexával, akiről úgy gondolja, igazságtalan volt.
Ez különösen igaz most, amikor a kötelező otthonmaradás és a kényszerű otthoni munkavégzés következtében számos ilyen platform tapasztalhat példátlan mértékű növekedést.
Egy nappal később az államfő már arról beszélt, hogy nem lesz kijárási tilalom, ám a tiltakozásokat úgysem ez váltotta ki, azok politikai indíttatásúak voltak.
Figyelem, alig egy hét maradt a kötelező díjának befizetésére!
Értékeink megőrzéséért bérelhetünk öltözőszekrényt 550 forintért vagy háromszemélyes kabint egy ezresért.
Zászlókkal tájékoztatják ezentúl a sándorfalvi Nádastó Szabadidőközpont látogatóit, hogy időjárási szempontból mennyire biztonságos a strandolás.
Szombat délelőtt 10 órától például szemétszedő akciót hirdettek, amelyre várják azokat az önkénteseket, akiknek fontos, hogy továbbra is kulturált maradjon ez a kedvelt kirándulócélpont.
Belül a Huawei legújabb Kirin 990 processzorai működtetik majd az eszközöket.
Ha ezt a világbajnokság előtt kérdezi, akkor ugyanaz lett volna a válaszom, nem?
Az önkormányzati ASP rendszer továbbfejlesztése és országos kiterjesztése (ASP 2.0) elnevezésű projekt fejlesztéseinek köszönhetően 2020.
A Bundesligában címvédő bajorok november elején menesztették Niko Kovac vezetőedzőt, akinek helyét ideiglenes megbízással Flick vette át.
Nekem az a legjobb érzés, amikor azokkal az emberekkel beszélgethetek akik ezekkel foglalkoztak annak idején.
A hölgyeknek nem ez az első mérkőzésük, játszottak edzőmeccset, jártak meghívásos tornán, de a tétre menő hazai találkozók sorában ez lesz a legelső alkalom, amely egyben emlékezetes dátum sportkarrierjükben – írja közleményében a Debreceni Hoki Klub.
Az ítéletet a fő ellenzéki párt, a Polgári Platform elnöke, Borys Budka parlamenti sajtóértekezletén "embertelennek" nevezte.
Fontos határidő közeleg: pénteken, január 31-én éjfélig érvényesek a tavaly vásárolt éves megyei és országos autópálya matricák.
Az országos tisztifőorvos közölte: új beutalási rendet, a “betegútra vonatkozó algoritmust” állítottak össze az egészségügyi szolgáltatók részére, amely tartalmazza, hogy melyik beteget melyik egészségügyi intézményben kell elhelyezni.
Vele tart Lucy szerelme, egy határvidéki seriff, és a különleges képességekkel megáldott katonapapnő.
Elhunyt 103 többségében idős, krónikus beteg, így az elhunytak száma 2596-ra emelkedett, 27 585-en pedig már meggyógyultak.
A gumblik összegubancolódtak, hogy kiszabaduljanak, hernyóolajra van szükségük - de a hernyók eltűntek.
Bármely országból is érkezzenek, a külföldi diákok kedvezőbb befogadási feltételekkel léphetnek be Franciaországba.
A város 13 bölcsődéjéből 10 kinyitott tegnap, a többiben még tart a korábban megkezdett felújítás.
A visegrádi országokkal együtt 35 millió euróval segítjük Líbiában a járvánnyal szembeni védekezést és a határok őrizetét – sorolta Szijjártó Péter.
A biztosítónak emellett belső kontrollrendszerét - ezen belül a megfelelőségi kör működését, s az egyedi és összetett kockázatok kezelésére alkalmas kockázatkezelési rendszerét - is át kell alakítania.
Maróth azt írta, a kutatási programokat összesített javaslatként kívánja az ELKH Irányító Testülete elé terjeszteni, ami után az IT feladata lesz „a jóváhagyásra méltó kutatási programok kiválasztása.”
Mi vagyunk a legnagyobb kisebbség Amerikában, részei vagyunk a történeteknek és a mindennapi életnek is.
A program egy svédasztalos fogadással zárult.
A női bajnokság helyosztóin induló három csapat (FTC, MTK, DVTK) költségeit teljes egészében az MLSZ állja.
Megjelenési dátumot nem kaptunk hozzá egyelőre.
Családunk és otthonunk az, ahová hazatérünk, ahol megnyugszunk, ahol körbevesz bennünket a szeretet.
Daily Mail Australia szúrta ki, hogy egy ausztrál ruhás vállalat, a Dazie szinte tökéletesen újraalkotta egy menő divatcég, a Bec and Bridge négyszer annyiba kerülő darabját.
A Bors szerint a férfi nagyon sok pénzt költött drogokra és cigire, amikor pedig már nem volt pénze ezekre, kölcsönkért másoktól.
Pontosan ezért növekedési programunkat is folytatni kívánjuk a járvány ideje alatt is, hogy a válság elmúltával minél erősebb szereplőként vehessük ki részünk a talpra állás kínálta üzleti lehetőségek kihasználásában.”
Olyan volt ott dolgozni, mint egy idegőrlő érzelmi sakkjátszma, ahol, ha egyáltalán szóba állnak velem, minden szavamra vigyáznom kell.”
"Vagy találunk egy utat, vagy csinálunk egyet. A brüsszeli utak nem voltak járhatóak, hát csináltunk egyet" - beszélt a 2010 utáni gazdasági válságkezelésről azt hangsúlyozva, hogy az IMF-től is megszabadultak, nem ezt a receptet követte az ország.
Egyszer sem fagyott ki nálam a játék, ellenben más lineárisabb, kevésbé komplex játékokkal ahol simán kilephetett menet közben (hiba üzenettel vagy anélkül, mint pl a másik kedvencem a Bioshock).
A kínai hatóságok már a tudósítások szerint a kínai Vuhan városát, eddig több mint 500 megbetegedésről érkezett hír és az 17 életet követelt.
Halálos áldozatról is szóltak a hírek, de a belügyi tárca sajtószolgálata szerint a konfrontációnak nem volt halálos áldozata, és valótlannak nevezte az ezzel ellentétes tartalmú, az internetes híroldalakon megjelent állításokat.
Utóbbit nem lepte meg a két manchesteri csapat teljesítménye, ugyanakkor a Real Madrid ellen, szerinte kellett némi bírói segédlet is, hogy a City nyerni tudjon.
Hazánk területén hét különböző helyszínen új üzemanyag-kutak létesülnek, amelyek tovább növelik a légimentés lefedettségét” – válaszolta lapunknak az ORFK Kommunikációs Szolgálata.
Molnár Krisztina közölte, teljesen kiégett egy lakóházhoz épített kazánház Makón, a Szegfű utcában.
Ezek szerint ezt egyedül én várom.
Azt írták: a közelmúltban megszületett döntés értelmében a Színház- és Filmművészeti Egyetemet fenntartó alapítvány kuratóriumának elnöke Vidnyánszy Attila rendező, a Nemzeti Színház főigazgatója, egyetemi tanár lesz.
Közép csoportjának 15. fordulójában, ahol idegenben találkoztak az Újpest II.
A legújabb szabályozás értelmében szerb, észak-macedón, orosz és moldáv állampolgárok nem utazhatnak be Montenegróba, míg a bosznia-hercegovinai, koszovói és albán állampolgárok negatív koronavírus-teszt felmutatása esetén igen.
"Remélem, tudják, mennyire nagyon szerettem őket."
A pesti nyavalásoknak Geri elintézte, szerencsére engem nem érint, a mai esőnek örültem, kellett a földeknek.
Az aranypiaci helyzetről az Aranypiac Kft.
Alaposan kiböjtöltük, éppen ezért kiérdemeljük: itt az első hosszú hétvége pünkösddel és gyermeknappal, amelyet – ugyan még némi óvintézkedés mellett, de – végre közösségben, az otthonunktól távolabb is eltölthetünk.
Az észak-afrikai ország Moammer Kadhafi diktátor 2011-es megbuktatását követően süllyedt káoszba, és gyakorlatilag kettészakadt.
Soha nem jegyeztek egy nap alatt annyi új koronavírus-fertőzöttet (5343), annyi új halálesetet (107), mint az elmúlt 24 órában, és soha nem ápoltak olyan sok koronavírusos beteget a kórházakban (10 934) és az intenzív osztályokon (861) mint most.
Éltünk a lehetőségeinkkel, márpedig a rájátszásban ezek döntenek.
Ezt a márciusi hétvégét mi mással egészíthetnénk ki, mint egy finom ebéddel.
Mike Ryan, a WHO veszélyhelyzeti igazgatója szerint a koronavírus elleni harc lényege, hogy megakadályozzák: a gócokon belüli fertőzés ne váljék közösségi szintű fertőzéssé.
Zsujtán és Telkibányán a reformátusság visszatekintésre hívta az ott élőket, mert 100 esztendeje annak, hogy aláírták a trianoni békeszerződést – mondta az Északnak Szalay László Pál, a két település református lelkipásztora.
Részben még nem kényszeríti be az időjárás a rászorulókat, másrészt az intézmények is csak fele annyi embert tudnak fogadni a távolságtartási szabályok miatt, mint korábban.
˝ - tette hozzá Norbi.
Vajon sikerül megmentenie a mindenre elszánt édesanyának lányait Kaya és Dzihan karmai közül?
Állítólag 14 nappal ezelőtt tértek haza Szlovákiába.
Fájó szívvel tudatjuk mindazokkal, akik ismerték és szerették, hogy Szeretett Fiam, Unokatestvérem és Rokonunk, BOROS MIKLÓS életének 63. évében hirtelen elhunyt.
Nem várt könnyű mérkőzés a Real Madrid csapatára a La Liga 30. fordulójában, hiszen a Real Sociedad otthonába látogatott, ahol az idényben kikapott már az Atlético Madrid is és döntetlent játszott a Barcelona.
Magyarország kifejezetten mély recessziót élhetett át a koronavírus miatt az elmúlt hónapokban.
Az évadot szabadtéri ősbemutatóval folytatja a független színházi közösség.
Ezeket a tartozásokat most a lap értesülése szerint Szilágyi István özvegyétől akarják behajtani.
Ebben a pavilonban "Kató Néni finomságait" kínálta az azonos nevű kft. Az épület belül is elhanyagolt: piszkot, kartondobozokat, konyhai berendezést hagytak maguk után Katóék.
Az első helyhez kétség sem férhet.
Számomra a saját üzlet elindításában is az volt a legfontosabb szempont, hogy egyedi, gondosan előkészített ételeket készítsek.
Ezek a lányok és fiúk először magukért, egyetemükért, a szabadságért, a függetlenségéért álltak ki, de mára ez sokkal több lett.
Érdekesség, hogy az eddigi fél szezon alatt egyetlen egy döntetlent sem fűződik a nevükhöz, szemben a piros-fehérekkel, akik már hatszor ikszeltek a bajnokságban.
Mire Feri rávágta, hogy igen.
Ennek azért van jelentősége, mert Szent István, miután egyetlen örököse, Szent Imre herceg meghalt, a Szűzanyának ajánlotta fel Magyarországot – magyarázta a plébános.
Ehhez a felhasználók az Apple Store-okba, vagy a hivatalos szervizpartnerekhez érdemes ellátogatni.
Neki akkor az volt a fontos – ezt meg is említette az egyik barátja –, hogy számot vessen az életével, s egy kicsit egyedül legyen.
Éppen most is egy bal csuklótörés utáni felépülési fázisban vagyok, de újra teniszezem.
A piackutató cég szerint ez arra utal, hogy az emberek hosszú távú izolációra rendezkednek be a szigetországban.
Bak Nüng Hu egészségügyi miniszter azt mondta, hogy visszavonhatják az ellenszegülő orvosok engedélyét, sőt akár három évig terjedő börtönre is ítélhetik őket.
Készültem a futballkarrierem lezárására, szóval nem ért váratlanul.
Már nem a kiköltözés a domináns, hanem a beköltözés.
Azt nyilatkozta az ORF osztrák közmédiának, hogy nem a világjárványt szeretné elbagatellizálni, de szerinte nem szabad elveszítenie az embereknek a humorérzéküket.
Először hirdette meg a szőregi Tömörkény István Művelődési Ház a legszebb kenyér vetélkedést, amelyre kevesen jelentkeztek.
A kedvező kamatozású vállalati hitelekből sok esetben saját vagy más cégek részvényeit vásárolják ahelyett, hogy munkahelyeket mentenének meg vagy újabb munkahelyek jönnének létre.
Szombaton, 29-én reggel 11 különvonattal és 17 autóbusszal jöttek a megyeszékhelyekről és Budapestről.
A Magyar Nemzeti Bank (MNB) átfogó vizsgálatot végzett az MKB Nyugdíjpénztárnál, a 2015.
A magyar sereget Taksony vezér vezette, amely Itáliába indult, majd ott II.
Léteznek azonban olyan modern eszközfelügyeleti programcsomagok, amelyek ilyen esetben is segítenek átlátni a káoszt.
Éppen emiatt nem lehetnek az innen származó vizek szennyezettek, hormon- vagy gyógyszerszármazék-tartalmúak.
Míg a választópolgárok egyszerűen kiszerettek az egykori nemzeti pártból, addig a balliberális politikusok is kezdik már felismerni azt, hogy a Jobbik mostantól többet visz, mint amennyit hoz.
Magyarország mindenhol rendelt készüléket, ahol lehetett, egyéb esetben nem járt volna el kellő gondossággal.
Vasárnapról hétfőre 3380-ról 3630-ra nőtt az igazolt fertőzöttek, és 74-ről 80-ra a Covid-19 betegség következtében elhunytak száma.
A temetkezési helyet körbevevő alkotások komoly szempont alapján, tervezett távolságra, minta és forma alapján lettek odahelyezve!
Az biztos hogy a mai hardverek már máshogy működnek mint ami a konzolban.
Az új menedékhely egyelőre csak a Szeretetszolgálat saját intézményeiből fogad betegeket.
Ha nem ismerik el, a közterület-felügyelő vagy a rendőr szabálysértési feljelentést tehet, és ekkor duplája lesz a pénzbüntetés – elemezte jogilag a helyzetet Fridman Róbert ügyvéd.
Elképzelhető, hogy ezzel még többet tudunk spórolni!
A rendes kerékvágásban ugyanis már akkor is kijött, hogy rendes kerékvágásba a nagy ügyek nem tudnak megszületni.
Autósok, figyelem: új rendszámok jönnek az utakon!
Fehéroroszországban az elnökválasztás óta - több mint három hete - zajlanak ellenzéki tüntetések.
Volt közöttük kisebb, nagyobb, még 20–30 centi átmérőjű is.
A koronavírus-járvány a korábban gondoltnál jobban sújtja az idősotthonokat, több európai országban a járvány minden második halálos áldozata idősotthonban lakó ember a London School of Economics (LSE) adatsora szerint, amelyet az Index idéz.
A Sárospataki Árpád Vezér Gimnázium például „Legyél Te is ÁVG-s!”
Leginkább azok a zárt cipők jelentenek kockázatot, melyekben az előlábnak és a lábujjaknak nincs megfelelő hely, ezáltal az ujjak oldalirányból összenyomódnak.
A járvány halálos áldozatainak száma Szerbiában az utóbbi 24 órában huszonnéggyel 1054-re, Koszovóban tizenhattal 849-re, Észak-Macedóniában harminceggyel 1376-ra, Montenegróban kilenccel 405-re, Bosznia-Hercegovinában pedig hetvennel 2043-ra nőtt.
Arra kérte a beiratkozás előtt álló fiatalokat, hogy segítsék az intézményt ennek kidolgozásában.
Fasza, viszont egy dolog nem tetszik az eddig látottakból, hogy az ellenfelet pontosan megmutatja a minimap ha lövöldöz.
Majdnem jól fogalmaztál Viktor Király, csak nem Magyarországról, hanem rólad van szó.
A római arisztokrácia szemében viszont ettől még nem volt több egy felkapaszkodott barbárnál, az erőviszonyokat felmérve ugyanakkor a senatus fogcsikorgatva bár, de elismerte császárrá választását.
Ez éppen olyan jól fest, akár a Barcelona, Juventus, Dinamo Kijev, FTC kvartett, de nem ugyanaz a szakasz, és a két zöld-fehér garnitúra kvalitásait – Orbán Árpádra, Palotai Károlyra vagy Korsós Istvánra gondolva – kegyeleti okokból sem vetném össze.
Roland közli Balázzsal, hogy tudja, kik a főnökei.
A The Sun nem írta meg, hogy mikor készült a felvétel, de a filmesek december elején érkeztek Londonba.
Sok C-, B1-, B2- és K-vitamin, folsav található benne, továbbá ásványi anyagok, mint a kalcium, kálium és magnézium.
Természetesen Risztov Évát is felkerestük, és amint felvette a telefont, örömmel mondhattuk az olimpiai bajnoknak: üdvözöljük újra itthon!
A kutatások szerint még a vércukorszintre is rendkívül jó hatással van, így cukorbetegeknek is ajánlják.
A versenybizottság ülését követően a megyei első osztályba tizenöt sportszervezetnek fogadták el a nevezését.
Bármennyire csodálom a tengert és a pálmafát, ezt az idegenséget már nem tudom tartósan elviselni.
Fekete azt írta, három közvetlen kollégája is gyanús tüneteket produkált, rajtuk és saját magán is végeztettek PCR tesztet, a hétfő este kézhez kapott eredmények szerint pedig mind a négyen elkapták a vírust.
Az Audi Akadémia szakértő trénerei a két féléves képzés során számos témakörben vendégelőadásokkal teszik egyedivé a felsőoktatási tartalmakat.
Az rendkívül sok adatot jelentene, hiszen több mint 2800 település van az országban.
Quebec-ben 2018-ban indult egy új szexedukációs program, ami valóban az óvodában kezdődik, de semmi ördögire nem kell gondolni.
Kereskedelmi és vendéglátói végzettségem van, benzinkutakat üzemeltettem Kalocsán, megéltem belőle.
A gitártartással azonban akadnak némi nehézségek: az alapvetően jobbkezes fiú a normál gyári beállítású hangszerrel mégsem boldogult.
A felvétel érdekessége, hogy Gajda itt éppen Kormival, azaz Kormos Gáborral viccelődik, láthatóan nagyon jó viszonyban vannak.
Ami a befolyt összeget illeti, 400 eurónál tartunk” – tájékoztatta a Paramétert Vörös Róbert ultrafutó, a karitatív jellegű sportrendezvényt szervező Nagymegyeri Futóklub elnöke.
Látható, hogy ezeket maguktól nehezen fognak összhangba kerülni, de tudatos odafigyeléssel és tervezéssel megadhatjuk a lehetőségét annak, hogy valami spontán is kialakuljon.
Szerdán éjszaka medvével ütközött az útkezelő vállalat egy járműve az R2-es gyorsforgalmi úton.
Miként Matthijs de Ligt közeli fejesénél, majd Blaise Matuidi éles szögből leadott, bal alsóba tartó lövésénél is.
Az árverés egyik legérdekesebb tétele az a Vox AC30-as hangerősítő lesz, amelyet Wyman 1962-ben vásárolt, amikor meghallgatásra jelentkezett a Rolling Stones együttesbe.
A játék szinte minden elemében jobb volt a Salzburg, az Atlético Madrid azonban nem kegyelmezett, kihasználva a lehetőségeit, továbbjutott a Bajnokok Ligájában.
Összesen 0,3 százalékot vonhatnak el az egyenlegből vagyonkezelésre és működésre, ezt az intézmények ki is használják.
Manapság a gyakorlott vezetőnek is meggyűlik a baja a kialakult helyezettel.
Már több mint 40 millió forint gyűlt össze a közmédia Jónak lenni jó!
Hozzátette: ez az elmúlt időszakban is igazolódott és erre minden eddiginél nagyobb szükség van.
Szőcs a Boon-interjúban azt mondta, sokszínű színházat szeretne.
Egy nagyobb gócpont alakult ki június végén egy amerikai nyári táborban, miután legalább 200 gyerek fertőződött meg a koronavírussal.
Jobban mondva, az anyaság azon árnyalatait, amit mások festenének rájuk.
Örülök, hogy elindulunk ezen az úton.
Ők kérdezik ki, hol a helyszín, mi történt pontosan.
Az előadókat és a Győri Filharmonikus Zenekart vezénylő Erwin Ortner elegánsan, a túlzott színpadiasságot kerülve, kellő drámai erővel dirigálta Bach egyik mesterművét.
Az RB Leipzig a nyolcaddöntőben a címvédő Liverpoolt búcsúztató Atlético Madriddal találkozik a nyolc között a labdarúgó Bajnokok Ligája lisszaboni végjátékában.
Egyébként én is csak élő adásban beszélnék a lakájmédiának, akkor legalább egyszer eredetiben elhangzik.
Persze a horror-komédia kategóriában nem ér fel az idei Ready or Not-hoz például, de akkor is, legalább valami stilusa van.
A hegymászók – négy dél-koreai és három nepáli – egy népszerű túraútvonalon haladtak pénteken Deurali faluban, 3200 méter magasan, amikor a lavina rájuk zúdult – mondta hírügynökségeknek az idegenforgalmi minisztérium egyik tisztségviselője.
Főleg annak fényében, hogy ezeken a településeken messze nem olyan magasak az ingatlanárak, mint a fővárosban vagy a környékén.
Igaz a mondás, hogy akkor értékeli igazán az ember azt, amije van, mikor elveszíti.
A jelenlegi hangulat és az elnök harcias retorikája azt sugallja, hogy az elhúzódó jogi viták és a szavazatok újraszámlálása bizonyos tagállamokban elkerülhetetlennek látszik.
Aztan lehet ugy mint a star warsban visszanyulnak a witcherek szuletesehez.
Aztán rájöttem, rengeteg felejthetetlen pillanaton vagyok túl, de annyira teljesnek érzem magam a jelenben, hogy inkább maradnék.
Szerződésének időtartamáról nem számolt be csapat, közleményében csupán annyit írt, hogy „a következő idényekre csatlakozik a Renault DP World F1 Teamhez”.
Ha 120 fps, ha 90, ha 85, ez ronda.
Asbóth Márton ezt azzal egészíti ki, hogy olyan szervezetre lenne szükség az egészségügyben, mint a Fogyasztóvédelmi Felügyelőség, ahol a betegek panaszt tehetnének.
Van, akinek sokat köszönhetsz?
Szerda óta már csapattréningeket is lehet tartani.
Hazai, afganisztáni és iraki tudósításaimért három alkalommal részesítettek a Honvédelemért minisztériumi kitüntetésben.
Kriszta Kingát, akit már olyan szerepekben köszönthettünk, mint Masenyka, Xenia és Papagena.
Így visszatekintve egyértelmű volt, hogy a kapusunk elfáradt.
Az előző évadban férje, Kanye West is szerepelt.
Siófok akkor azt a Horváth Gyulát jelölte, aki 42 évet töltött a balatoni hajózási társaságnál.
Minden magyar tudja, hogy Amerika a szabadság földje, amely őszinte szeretettel fogadta Kossuth Lajost, a budapesti amerikai nagykövetség Szabadság téri épülete pedig 15 éven át nyújtott menedéket Mindszenty József bíborosnak - mondta a kormányfő.
Akár egy kényesebb bőrből készült ruhát, alkalmi ruhát, vagy szőnyegeket, huzatokat.
Komolyabb baj nem történt 2020.
A szállásról vagy turisztikai illeték befizetéséről számlát kell felmutatniuk, a fokozott ellenőrzés miatt torlódások alakulhatnak ki a határátkelőhelyeken.
Remélem bukása után Al Caponéval kerül egy szintre!
Az elmúlt években rakott petékből nem születtek utódok Rübelandban.
A járvány kihívások elé állítja az élelmiszerlánc szereplőit is.
Időnként mindenkivel előfordul, hogy bármilyen fáradt is, mégsem jön álom a szemére.
A légi áruszállítás eközben jól teljesít: októberben tovább folytatódott a cargo volumenek erősödése, amelyre a koronavírus kereskedelemre és logisztikára 2020 első felében gyakorolt negatív hatásai után nagy szüksége van a légiszállítási iparágnak.
Szép a faragvány, de tudomásul kéne venni, hogy magyar királyság már nem létezik (szerencsére), a koronát meg vissza kéne vinni a múzeumba.
Az esetről Mária Faltániová, a Besztercebányai Kerületi Rendőrkapitányság szóvivője számolt be hétfőn.
Ha még arról is nagyon eltérően tudunk gondolkozni, amit látunk, hogyne tudnánk különbözőképpen gondolkozni arról, akit nem is látunk – vagyis Istenről.
György hercegről édesanyja, Katalin készített néhány édes fotót a herceg hetedik születésnapja alkalmából.
Böröcz elmondta azt is, amit Hollik István már kedden: miután 2013-tól az állam átvette az önkormányzattól az iskola üzemeltetését, a szegregációt azonnal megszüntették.
Csakhogy az államosítás óta a munkavállalók egy jelentős részét elbocsátották, ráadásul a társaság a cégbíróságra leadott legfrissebb beszámolója szerint aligha fog a városnak érdemi iparűzési adóbevételt (hipa) termelni.
Az 1970-es évek nagy megrendelései után az 1980-as évek elején a DÉLÉP éppen csak kibővítette házgyári kapacitását, amikor negyedére visszaesett az állami megrendelések mennyisége.
Annyiban mindenképp, hogy amazok vélhetőleg versenyben álltak helyt, nem kiosztott szerepet töltöttek be.
A rágcsálóhús fenntarthatóbb és egészségesebb, ezért egyen mindenki tengerimalacot.
Az antigéntesztekkel elvégzett vizsgálatban 317 embert találtak pozitívnak, ami a teljes tesztelt személyek 1,1 százalékát teszi ki, és ennek a számnak több mint a fele az alkalmazottak hozzátartózóihoz kapcsolódik.
Szerintük ugyanis a brit fél megszegte a tagsága kilépéséről szóló megállapodásból eredő kötelezettségeit.
Ezt követően ismét átváltott kormánya dicsőítésére felelevenítve, milyen sikeresek voltak a tavalyi bejelentései a családvédelmi akcióterv keretében.
Mészáros Attila (Fidesz) alpolgármester arról beszélt, hogy a városnak komoly repülős hagyományai vannak, nem mellékesen pedig Székesfehérvár a Magyar Honvédség fővárosa.
Ám kiderült: akit épp kiütött az influenza, az átmenetileg teljesen védtelen, így bekerül a veszélyeztetettek csoportjába.
Az első félidőben kiegyenlített volt a mérkőzés, a harminc perc alatt a legnagyobb különbség két gól volt a házigazda javára.
A sofőr futásnak eredt, kezében egy lőfegyvert és egy kézigránátot tartott.
Ugyan ezek a Mastermind-ok állnak a Warcraft 3 reforged mögött.
Lakatos Tibor azt mondta, a jövőbeli intézkedésekkel kapcsolatban figyelembe kell venni a fertőzés terjedését, az ellátókapacitásokat és a szomszédos országokat is.
A listára újonnan felkerült országok: Belgium, Dánia, Finnország, Franciaország, Németország, Írország, Olaszország, Hollandia Norvégia, Spanyolország és Svédország.
David Leger tanítványai azonban nem számolgatnak, egyelőre a hétfői mérkőzésükkel foglalkoznak, mely finoman szólva sem ígérkezik könnyűnek.
Az Open Arms hajója jelenleg 363 migránssal ismét a Földközi-tengeren várakozik: Máltától és Olaszországtól is kikötési engedélyt kért.
Fotózott már graffitiket többek között Dél-Amerikában, Németországban, Belgiumban, Franciaországban, Észtországban, Spanyolországban és a hazánkkal határos országokban is.
Vasvári Vivi varázslatos ruhát kapott magára, olyan mint egy igazi hercegnő / tv2.
Szerződésem van, a legtöbb, amit tehetek, hogy kivárok, és reménykedek, hogy történik valami˝ - nyilatkozta a válogatottal a Nemzetek Kupája meccseire készülő Bale.
Ha úgy érzik, hogy lakhatási válság van, akkor indítson a fővárosi önkormányzat bérlakásépítési vagy kollégiumépítési programot” – reagált Schumicky.
A Spix ara (Cyanopsitta spixii), amely nevét Johann Baptist von Spix német természettudósról kapta, Brazília északkeleti részéről származik, ám immár két évtizede kihaltnak tekintik a vadonban.
A szövetség már március közepén úgy döntött, ennyi volt, a maradék mérkőzéseket nem játsszák le.
Úgy tűnik jól működött, bevált, így ezt a jövőben is alkalmazzák.
Ha ismét lesz lehetőség annyi pénzt költeni, mint a pandémia előtt, akkor az meg is fog történni”
Iránnak a teljes felelősséget vállalnia kell" - jelentette ki a kormányfő.
Az elhunyt – akinek az életkora 55-70 év közöttire tehető –, bajuszos, a szeme kék, a haja a homlokánál kopaszodott.
Az 55 éves Johnson és a 32 éves Carrie Symonds kisfia szerdán jött a világra a University College London egyetem kórházában.
Tóth Gabira és Krausz Gáborra egészen máshogy hatott a karantén, mint a legtöbb emberre.
Az egyik gyógyszergyártó multi romániai leányvállalata nagyot kaszált azon, hogy a hatóságok hatásosnak nyilvánították az egyik vény nélkül kapható készítményét a koronavírus-betegség enyhébb változata ellen.
Ennek során derült ki, hogy annak idején nem stabil földműre került az útalap.
Közjogi tisztséget mégis vállalna a jövőben Gyurcsány Ferenc- ezt a DK szóvivője mondta az ATV Híradójának.
A közlemény szerint az államfő úgy vélte: a törvénnyel szemben megalapozott alkotmányos kifogás nem támasztható, a még nyitott kérdésekre a végrehajtási rendeletek - a törvény hatályba lépéséig - választ adhatnak.
Hogy a buliból alig nyertünk meg valamit azzal, hogy a kassza csilingelt, az ügyfél fizetett.
A közösen kialakított adatállomány olyan elemzési lehetőségeket teremt, amely az elkülönült adatrendszerekben egyik fél számára nem lenne lehetséges, mondta el Székely Gáborné a KSH lakásstatisztikai osztályvezetője.
Az MSZP és a DK is azt nehezményezi, hogy 100 milliárd forintnyi közpénzből magánvagyon lett, miközben a valódi válságkezelésre nem biztosít elég forrást a kormány.
Varga Judit megdöbbentőnek nevezte, hogy Donáth Anna kettejük szeptember 29-ei nyilvános vitáján letagadta a Vera Jourovával folytatott egyeztetéseit.
Hozzátette, hogy a korábban „halálútként” emlegetett M15-ös, ahol a bővítés előtt nagy volt a forgalom és sok baleset történt, az „élet útjává” vált abból a szempontból is, hogy gazdaságélénkítést jelenthet a térségnek.
Amellett, hogy Nagy-Britannia is kedvelt turisztikai célpont a magyarok körében, számos magyar származású munkavállaló is él a már nem uniós tagállamban.
Keserű György Miklós akadémikus, a Természettudományi Kutatóközpont Gyógyszerkémiai Kutatócsoportjának vezetője a projektről elmondta: „nemcsak a vírussal, hanem az idővel is versenyt futunk.
Ami apró konfliktusom volt, hogy nem akartam kacsázni, és elmentem saját lábamon a mosdóig, amiért két nővér is jó alaposan lebaltázott, és visszaparancsoltak a hordágyra.
Közben a Szent Család azért gazdagodik rendesen.
Soha a büdös életbe, semmilyen biztosítást nem kötök az UNION-nál.
Egy vívóedzőt, aki korábban Andreast is tanította, Dietmar Kuhlmannt, meggyilkolják.
A szlovák kormányfőt Kövér László, az Országgyűlés elnöke is fogadta.
Ha csak az internet segítségével is, de ott beszédet mond egykori egyeteme, a Texas Tech diplomaosztó ünnepségén Patrick Mahomes, a tengerentúli amerikaifutball-ligában (NFL) címvédő Kansas City Chiefs irányítója.
De nem csak Rice az, aki nemzetbiztonsági kérdésekben lenne Biden mellett.
A klubedzések nemsokára elkezdődhetnek, és körülbelül egy hónap felkészülés után ismét lehetne meccseket rendezni”
A Magyar Nemzet munkatársa különös beszélgetést folytatott, amikor a párbeszédes Szabó Tímeát kereste.
Köchert Rozália (a csarnok Virágos Hugija) életének 79. évében csendesen elhunyt.
És miután elolvastuk, valóban nem találjuk a szavakat.
Egy nemzetközi konzorcium kutatói az új ásványt optikai és elektronoptikai módszerekkel fedezték fel, részletesen leírták és nagy pontossággal sikeresen meghatározták a kristályszerkezetét.
A Skandináv országokban a második világháború után folyamatosan voltak a baloldali kormányok, hozott példát a másik oldalról is.
A Primeira Liga június 4-én folytatódik.
Kiemelt képen Peter Wright, a darts jelenlegi világbajnoka.
A Roszpotrebnadzor, Oroszország egészségügyi felügyeleti hivatala tovább növelte a riadalmat azzal a bejelentésével, hogy a régióban az "olasz forgatókönyv" valósul meg, azaz a tavaszi lombardiaihoz hasonlóan súlyos járvány alakul ki.
Annyi gonoszságot, amit te írtál rólam, talán csak Gergely Zsófia írt rólam a HVG-nél” – ezzel a mondattal kezdte Huth Gergely, a Pesti Srácok főszerkesztője és a Pesti TV programigazgatója szerda esti vitáját Szily Lászlóval, a 444.hu újságírójával.
Ki ferdült el az egykori közös értékektől?
Szerinte kulcsfontosságú volt, hogy a második félidő elején Tokmac révén sikerült szépíteni.
A Budapesti Értéktőzsde részvényindexe a plusz 14,86 pontos nyitás után csökkent kedden délelőtt.
A videót egy rövid kérdezz-felelek szegmens zárja, amelyben elárulják, hogy az Outriders nem fog mikrotranzakciót tartalmazni és nem is live service játék lesz – amikor megjelenik, minden benne lesz.
Később ő lett a Tolkien-hagyaték irodalmi végrehajtója, apja Középfölde világában játszódó több munkáját posztumusz ő adta ki 70 doboznyi, korábban nem publikált kézirata alapján.
Legyen előzetes,érdemi párbeszéd és szakmai hatástanulmány a parkolók helyetti kerékpársávról!
A gazdasági megerősödés nemcsak a klubnak, hanem a Premier League-nek is jót tesz majd” – mondta Ba a Sky Sportsnak.
A csepeli polgármester szerint politikai alapon kaszáltak el fejlesztéseket.
Az Interfax orosz hírügynökség számításai szerint ezer köbméterenként 100 dollár felett rentábilis az európai gázexport a Gazpromnak.
Kristen Stewart az Instagramon osztott meg egy nem mindennapi fotót.
Egyesült Királyságban 1 754 911 a fertőzöttek száma, és 62 130-an haltak meg a betegségben.
Kormányzati beavatkozásra azért lehet szükség, mert elképzelhető, hogy a magánszektor hitelezői nincsenek olyan helyzetben, hogy ilyen mértékben finanszírozzanak.
Most egy másik, a céggel szembeni csoportos kereset is végkifejletéhez ért, 34 állam részvételével, annak eredményeként pedig a vállalatnak 113 millió dollárt kell kicsengetnie a felhasználókat félrevezető gyakorlatáért.
A kommentelők egy része szerint ugyanis nincs mese, itt nem az énekhangért jönnek a lájkok és a megtekintések.
Szarka Gábor arra a sajtóba is bekerült péntek reggeli belső utasításra reagált, amely szerint este hat óráig az egyetem létesítményeit valamennyi egyetemi polgárnak el kell hagynia.
A srácok ismét visszatérnek a kerekasztal lovagjaihoz, csak épp ezúttal a valósidejű stratégiázást cserélik le a körökre osztott taktikázásra.
Egyik első filmjét Roberto Rossellini rendezte, ebben főszereplő volt, később viszont epizódszerepeket kapott.
Az ingyenes influenza elleni oltás október második felétől elérhető, a háziorvosoknál kell kérni.
Marosvári Csabáné azért osztotta meg történetét lapunkkal, nehogy beleessenek mások is az ő hibájába.
A napi tőzsdei eseményekhez tartozik, hogy az MKB Bank mérlegeli a lehetőségét, és vizsgálja feltételeit a horvát Slatinska banka d.d.-ben történő részesedésszerzésnek - mint ahogy a Portfolio által kiszúrt tőzsdei közlésből kiderül.
Nem hagyott fel megtévesztő áldokumentumfilmjeivel sem: a két évvel ezelőtti legjobb hagyományait élesztette fel -
Mindkét párt tartja előző hónapi választottságát.
Az alábbi videón visszanézheti az igehirdetést.
Két álmom volt, miután a profi karrieremet befejeztem, ez az egyik, úgyhogy ennek a kezét valószínűleg sosem engedem el.
Tehát a most következő influenzaszezon előtt – ami elképzelhető, hogy gyengébb lesz, hiszen a maszk, a távolságtartás az influenza ellen is véd – azt tanácsoljuk, hogy minél többen oltassák be magukat.
Korábban teniszszervezetek " a szövetség korábbi, súlyos költségvetési hiányt okozó működési anomáliáitól, és azoktól, akik ebben bármilyen aktív vagy passzív szerepet vállaltak".
Lehasadt egy faág a debreceni Csigekert utcában, emiatt riasztották a megyeszékhely hivatásos tűzoltóit.
A látványos, hidegtűrő növényből jutott többek között a Széchenyi térre és a Bécsi körútra is.
Az angol Ligakupa elődöntőj.
Amikor teszteles nelkul kuldik vissza az idosotthonokba a kezelesen jaro embereket, ami altal ujabb gocpontok alakulnak ki, akkor kussol.
Dél-Dunántúlon nincs koronavírus az idő.
Míg ehhez képest csak pár százalékkal kevesebben vélik úgy, hogy a vidékiek kevésbé vannak kitéve a fertőzésveszélynek, mint egy városlakó.
A kollégiumokban lakó magyar diákokat arra kérik, hogy az oktatási szünet alatt utazzanak haza, csak kivételesen indokolt esetben vegyék igénybe a kollégiumi szolgáltatást.
A rendőrök az állampolgárok segítségét kérik egy férfi azonosításában, aki hamis recepteket felhasználva akart gyógyszerekhez jutni több belvárosi patikában, Szentesen.
Nemes Tibor két agarát nevezték, Lexát és Szöszit, akik tovább is jutottak a vasárnapi fináléba.
A szolgáltatás támogatja az idő alapú, egyszer használatos jelszó (time-based one-time password, TOTP) protokollt, ennélfogva együttműködik az olyan appokkal, mint a Google Authenticator, a Microsoft Authenticator és a FreeOTP.
Vasárnap délután az algyői hídnál például olyan mértékben rajzottak, hogy csaknem lehetetlenné tették a kerékpáros közlekedést.
A tájékoztatás szerint szeptember 15-től az MVK Zrt.
Bár a sminknélküliséget is imádom, mert szeretem, hogy lélegzik a bőröm, de a Sztárban sztár alatt imádtam a különböző sminkkreációkat, olyan vonásaimat emelték ki, amelyeknek nem is tudtam a létezéséről.
Élelem a zsákomban, három bambuszkenuból ácsolt hajóm magabiztosan töri a hullámokat, szinte kedvem lenne az egyre csak lemaradó víziszörny arcába nevetni… aztán megfordul a szél…
Ha pedig nincs információ, az bizonytalansághoz vezet, amely pedig gyakran szorongást okoz a munkavállalók számára - tette hozzá Szvetelszky Zsuzsanna.
"Sajnos tegnap éjszaka történt egy ilyen eset, az egyik idősek otthonában negatív teszt nélkül vitték vissza, és szinte szó szerint lerakták a kapuba az idősotthoni lakókat.
A Nemzeti Nyomozó Iroda több hete indított egy nyomozást, ennek keretében 4 olyan személynél tartottak ma házkutatást, aki vírustagadó nézeteket terjesztenek online.
Családja szerint mindig egészséges életet élt.
Anthony Fauci, a fertőző betegségek országos intézetének igazgatója a Fehér Ház keddi sajtótájékoztatóján már figyelmeztetett arra, hogy a megbetegedések elkerülhetetlenül szaporodni fognak.
Nguen az októberi, Szerbia elleni Eb-selejtezőre, illetve az azt követő Nemzetek Ligája-mérkőzésekre (Románia és Észak-Írország ellen) meghívót kapott a válogatottba Lars Lagerbäck szövetségi kapitánytól.
Újra kijárási korlátozást rendeltek el Madrid 37 zónájában, a szigorítás a tervek szerint két hétig fog tartani.
Ha nincs mit mondani a választóknak.
Az utolsó csatában volt minden: háromszori levonás fejtalálatok miatt, egyszerre bevitt pontok, melyekből szintén három volt, illetve letükrözött találatok.
Már ha egyáltalán lesz változás.
Folytatódott ugyanis az 1,2 milliárd euróból – 400 milliárd forintból – épülő tiszaújvárosi Mol vegyipari megaberuházáshoz tartozó óriási méretű technológiai berendezések magyarországi vízi szállítása.
Legalábbis eddig így tűnt, most azonban újabb hírek érkeztek: két új beteget diagnosztizáltak, egy 60 éves firenzei vállalkozót, illetve egy bergamói olasz nőt, aki épp Palermóban nyaral.
Kilencéves korában sajnos minden megváltozott.
Ankara menekültpolitikája nem változott, de már nincs abban a helyzetben, hogy fel tudja tartóztatni a menekülőket – jelentette ki a szóvivő.
Ezután visszatér Dániába, ahol már csak a jövőbe tekint.
Az írót tehát bonyolult kapcsolat fűzte mind az irodalomhoz, mind a zsidósághoz.
Ilyen előzmények után egyáltalán nem meglepő, hogy a forint idén tavaszi gyengülése mögött is többen a spekuláns beavatkozását vélik felfedezni.
A sok agresszív hülyét másként nem lehet megfékezni.
A Központi járásnak lakói mindig csaknem száz százalékban magyarok voltak; 1890-ben 32 663, 1910-ben 35 998, 1920-ban 37 141 fő alkotta.
Ő lett az első hívő Alexandriában, Anianusnak hívták.
A sorozat napjaink egészségtrendjeinek mélyére hatolva azt vizsgálja, hogy milyen tudományos és szociális kérdések állnak e hóbortok hátterében, miközben igyekszik lerántani a leplet a túlárazott átverésekről.
Ha a sekélyebb vizekben megreked, hatalmas problémát okozhat a Brit Tengerentúli Területek élővilágának.
Szerencsésnek érzi magát, hogy könnyen beilleszkedett a csapatba és gyorsan hozzászokott a pályákoz, de úgy érzi, nem tudott mindent megmutatni magából.
A beszélgetésen részt vett Anton Schrag, az Európai Bizottság osztályvezető-helyettese is.
Tudom, hogy egy nap majd teljesen felépül, és újra olyan lesz, mint régen!
Írásában a Piskolty Tibor és Csizmadia Imre tulajdonolta cégek elképesztő szárnyalását vizsgálta egészen 2019 májusáig.
Kiss Róbert rendőr alezredes azt mondta, a Baranya megyei rendőr-főkapitányság munkatársai elfogtak egy férfit és egy nőt, akik az interneten árultak szájmaszkokat, így tízmilliókkal károsítottak magánszemélyeket, patikákat, orvosokat.
"Mégpedig optimista feltételezésekkel élve" - jegyezte meg.
Megpróbálta kijátszani a korábbi rektorjelölteket egymás ellen, vagy csak zavart akart kelteni, miszerint, van ám olyan ember, aki szerinte megfelelő vezetője lehetne az egyetemnek.
Főként azért illeti őket hála, mert most már azt is értjük, hogy Columbo hadnagy feleségéről miért csak beszélnek mindig a sorozatban, és miért nem mutatkozik meg soha a maga valójában.
Ez lehetővé tette volna, hogy az elnökválasztást elhalasszák, majd miután a veszélyhelyzet elmúlt 90 napon belül meg lehetett volna tartani a választást.
Este a Dunántúlon kevesebb felhő ígérkezik, míg másutt erősen felhős, borult tájak is lehetnek.
Az igazat megvallva mindegyik jól zár és jól szűr, de a fajta teljes lezárást, ahogy egy arcra igazodó szilikonmaszk zár, mint a KC-maszk, egyik sem tudja megadni.
"Egész családom kívánsága az, hogy a mai megállapodás nyomán hozzákezdhessenek boldog, békés új életük kialakításához" - fogalmaz személyes szombati nyilatkozatában a brit uralkodó.
Hozzátette: a mintavételezés nála is megtörtént, eredménye még nincs.
A törvényjavaslatnak már csak az állam kongresszusán kell átmennie, azonban szinte teljesen biztosak lehetünk benne, hogy törvényi erőre fog emelkedni az előterjesztés.
Hiszen itt született, innen indult, 1970-ig itt lakott.
Szépen emelkedik az OTP és a Mol is, a Richter és a Telekom kissé lemaradva, de a pozitív tartományban mozog.
Emellett természetesen jár a falusi CSOK másik fele is, 1,3 millió forint, ezt be lehet forgatni a felújításba, és ez után is jár vissza az áfa.
A kiadások magasabbak lehetnek az áprilisi 114 milliárdnál is.
Az innovációs minisztérium érdemben nem cáfolja a Népszava értesüléseit, Palkovics László viszont letagadott egy nyilvánvalóan létező dokumentumot.
Az intézmény járványhelyzet miatt megváltozott működéséről is tájékozódott Barta Endre humán ügyekért felelős alpolgármester, amikor látogatást tett a Családok Átmeneti Otthonánál a napokban.
A színész rengeteget edzett az elmúlt hónapokban, ez már meg is látszik rajta.
A Magyar Kereskedelmi és Iparkamara Emlékplakettjét kapta Takácsné Fekete Piroska.
A befektetést a KKV-knak szóló funkciók továbbfejlesztésére, piaci terjeszkedésre és nem utolsósorban új munkatársak felvételére fordítják.
Ez mindenféle segélyezettre érvényes!
Később kapott még 3 darab FFP1 maszkot, majd a külföldön dolgozó fia küldött neki néhányat és maga is rendelt az interneten.
A spermiumszám csökkenésének okairól nincs egyetértés a szakértők között.
A történet ötletesen a könyvek, a játéksorozat - és persze most már a netflixes sorozat - előtt játszódik, amikor még jóval több vaják járta a világot, mint a Fehér Farkas idejében.
Bár a cég szakemberei viszonylag rövid idő alatt orvolták a bajt, a Googe további intézkedéseket tervez annak érdekében, hogy az eset a jövőben ne ismétlődhessék meg.
A hétfői elutasító válasz szerint azonban a Tottenham vezetése nem kívánja a szigetországi konkurenciát erősíteni Kane elengedésével.
A The Stand első része alapozás, de annak nagyon erős.
Nagy-Britanniában például az utóbbi nyolc hónapban nem találkozhattak szeretteikkel azok, akik idősotthonokban, illetve más, bentlakásos egészségügyi intézményekben vannak.
Hét évvel fiatalabb a férfi.
De mikor volt Amerika nagyszerű?”
A múlt héten a szomszédos Sokoto államban közel száz embert gyilkoltak meg terroristák.
Informátor című oknyomozó műsorának a volt alkalmazottak arról beszéltek: a jobbikos politikus többször nem fizette ki bérüket, van, akinek több százezer forinttal tartozik.
A srác fényképezni szeretett volna, amikor belezuhant a folyóba.
A legtöbb szülőnek nehézséget okoz a minőségi időtöltés gyermekeivel a négy fal között: Regős Judit, a Szülők Háza Alapítvány Elnöke pontosan ezért indította el a digitális bölcsődét, amivel hatalmas sikert aratott.
Orbán Viktor a szombaton felvett interjúban elmondta, továbbra is felszálló ágban van a járvány, a kórházakra nagyon nehéz időszak vár.
Eddig egy góc volt, a Pesti úti idősotthon.
A két győztes tortát augusztus 19-től az ország számos cukrászdájában lehet megkóstolni.
“Éppen most informáltak a legújabb fejleményekről az MFF/NGEU-csomag (a többéves pénzügyi keret és a “Next Generation EU” helyreállítási eszköz) végrehajtásának helyzetét illetően” – írta Orbán Viktor.
A minisztérium közleménye kiemelte: az elhelyezkedési idő kevesebb, mint két hónap volt és a végzettek csaknem 80 százaléka felsőfokú végzettséget igénylő munkakörben dolgozik, 34 százalékuk pedig mesterszakon tanul tovább.
A legnagyobb gond, hogy a kormányok a statisztikai adatok helyes vagy fals értékelésére alapozva olyan súlyú döntéseket hoztak, mint a gazdaság leállítása, amelynek ma még beláthatatlan következményei lesznek.
A nyelvi gátlások leküzdése érdekében ebben az évben is megszerveztük a diákjaink körében nagy népszerűségnek örvendő, külföldi lektorok közreműködésével megvalósuló Aktív Angol és Német Nyelvi Hetet.
Az államilag támogatott képzések keretszámai továbbra is megmaradnak, valamint az önköltséges képzések meghirdetett díjai sem változnak.
Ha pedig már videójáték: ahogy említettük, ezen a tévén nem lehet kihasználni az újgenerációs konzolok azon képességét, hogy akár 120 képkocka per másodperces képfrissítéssel játszhassunk.
"Bár a tendencia pozitív, egyelőre szükség van az óvintézkedések fenntartására" - vélekedett Ladislav Dusek.
A trendek vizsgálatára számos eszköz létezik a technikai elemzés eszköztárában, azonban az egyik legalapvetőbb a csúcsok és mélypontok vizsgálata.
Szerencsénk volt, hiszen így a földrengés alatt nem Zágrábban tartózkodtunk – mondta Ante Krapic.
Részvénytársasággá alakul az elmúlt évek legsikeresebb hazai útépítő vállalkozása, a Duna Aszfalt Kft.
A család- és ifjúságügyért felelős államtitkárnak továbbra is megvan az a 8 ingatlana, amely 2018-as vagyonnyilatkozatában is szerepelt.
Főként a Duna vonalában és a déli országrészben megélénkül, néhol megerősödik a délkeleti szél.
Ameddig a szem ellát, nyáron zöldellő rét, napraforgómező bástyázza körül a Pándzsát, miközben a messzeségben a Pannonhalmi Főapátság sziluettje rajzolódik ki.
Az eredmény a szociális kiadások drasztikus lefaragása, a költségvetés és a munkaerőpiac szanálása, kísérőjelenségként pedig a párt szociáldemokrata arculatának lebomlása lett.
Végh Judit eszméletlenül szép helyen járt,.
A Ryanair egymilliárd eurós adózás utáni nyereségről és 13 százalékos profitnövekedésről számolt be a 2020 márciusáig tartó üzleti évről szóló, hétfőn közzétett éves jelentésében.
Magával, a családjával, de a tágabb környezetével szemben is.
Az ügy résztvevője Cseh Benjamin dunaszigeti polgármester és Zsidi Csaba József vállalkozó volt.
Várhatóan a kiskereskedelem, a szolgáltatások és az oktatási, illetve napközbeni gyermekellátási rendszer működésének csaknem teljes körű felfüggesztéséről döntenek.
Az adatokról nem is szólva: feltérképezésük, kinyerésük a forrásrendszerekből, többlépcsős feldolgozásuk, megfelelő formába öntésük adja a legtöbb feladatot a szakembereknek.
Az olasz autóversenyzőként 2001-ben egy németországi viadalon olyan súlyos balesetet szenvedett, hogy mindkét lábát amputálni kellett.
A vállalatóriás Kínán kívüli legnagyobb logisztikai központját is Magyarországon üzemelteti.
A miniszterelnöki megbízott szerint az iskolaőrség célja az elrettentés.
Emberek fürdőnadrágban, bikiniben, fagylalt, lángos, az emberek úgy érzik, kitört a szabadság, de őrizzük meg az óvatosságot.
A szünet oka nem ismert.
Árokba sodródott egy autó Debrecenben, Dombostanyán.
Az allergiás náthában vagy asztmában szenvedő betegeknél egy légúti fertőzés szezonon kívül is elhúzódóbb tüneteket válthat ki, illetve az asztma súlyosbodását okozhatja.
Olyan hírek keltek szárnyra, hogy az oroszok segítenék Trump újraválasztását.
Békeidőben a paprikamustrára, azaz a Vastagh József-őrleményversenyre 90 százalékban már az aktuális év termését küldik a nevezők, és mindig sok minta érkezett a határon túlról, a Vajdaságból és Erdélyből.
Hétfőtől kezdődően két hétre bezárják az iskolákat és az óvodákat.
Elejétől fogva a címvédő Slovan volt aktívabb, de Fryšták kapusnak köszönhetően a hazaiak jól állták a sarat.
Ők pedig bénáztak, újabb pénzt vettek fel hitelbe, az megint elment minden sz.rra, elcsúsztak az online fejlesztésével, és hiába kerestek külsős fejlsztőket, a Bethedás megállapodásban kapott 4 év alatt kvázi semmit sem tudtak megvalósítani, amit akartak.
Erre a beruházásra is kiírták már a közbeszerzési eljárást.
A nagyközönség azonban igazán a Java platform révén ismerheti a Sun nevét: ezt a 90-es évek elején kezdték fejleszteni azzal a céllal, hogy létrehozzanak egy olyan környezetet, amelyben a programok eszközfüggetlenül működhessenek.
"Miért bíznánk meg egy rendszerben, ahol nincs szabad nyilvánosság?
"Azt híresztelték, hogy az Országgyűlés bezárt, holott rendszeresen ülésezik, és heves vitáknak biztosít helyszínt.
Közlése szerint, akik süteményt készítenek, november 30-án 16 órakor egy sorsoláson is részt vehetnek, ahol értékes nyeremények találnak majd gazdára.
A vezető részvények közül a Mol szerepelt a leggyengébben.
Az írónő tartotta az ígéretét, és fel is fedte, hogy érkezik az új könyv, de addigra olyan sokan látogatták meg Meyer honlapját, hogy az össze is omlott a túlterhelés miatt.
A felmérésből kiderül, hogy a 25 éven aluliak több mint a fele (53 százalék) támogatja ezt, míg a megkérdezett 35 év felettieknek csak alig 19 százaléka ért egyet ezzel.
Az iráni Forradalmi Gárda azt közölte, hogy hajnali rakétacsapásai “teljesen lerombolták” az amerikai erők által használt iraki Ain al-Aszad légitámaszpontot és “minden tekintetben teljes sikernek” minősítették az akciót.
Anyukája ezt az imádni való pillanatot örökítette meg.
Ilyen alapokon talán nem meglepő, hogy az Egyesült Királyság kutatói 123 ország 25 évnyi villamosenergia-termelési, illetve szén-dioxid-kibocsátási adatait is alaposan kielemezték.
A csoport egyik tagja, John Cleese a Twitteren azt írta, “nagyon sokféle tehetség és végtelen lelkesedés” jellemezte Jonest.
Az ország nyugati részén található iparvárosban erőszakos tüntetők fémrudakkal támadtak rá a rendőrökre szerdára virradó éjjel.
Ezt a megközelítésüket a termékek piacra kerülése előtt bejelentették mind az EU, mind a magyar szabályozó hatóságoknak, így a teljes folyamat során transzparensen jártak el a véleményük szerint.
Ezt követően késsel fenyegette az intézmény dolgozóit.
Országszerte 3927 újabb magyar állampolgárnál mutatták ki a vírust, ezzel 126 790-re nőtt a hazánkban beazonosított fertőzöttek száma.
A fővárosi rivális Real csak rosszabb gólkülönbségével szorul a piros-fehérek mögé, igaz, két találkozóval többet játszott.
Tudni szeretnénk, mekkora lakást bérel Vámos Ágnes?
A Magyar Alvás Szövetség szerint az alváskutatási tapasztalatok, a baleseti statisztikák és még sok minden más arra figyelmeztet, hogy az eredeti időzónánknak megfelelő idő visszaállítása lenne a legésszerűbb élettani, egészségügyi szempontból.
Továbbra is repkednek a nevek a Barcelona háza táján, a legfrissebb hírek szerint a vezetőség Franciaországból hozna védőt.
Ez ugyanakkor azt is jelenti, hogy ha egy ország úgy dönt, a listán most nem szereplő ország állampolgárait beengedi, akkor azt is kockáztatja, hogy a többi uniós tagállam újra megtiltja az ő állampolgárainak a beutazását.
A londoni FTSE-100 mutató 0,31 százalékkal, a frankfurti DAX-30 index 0,52 százalékkal, a párizsi CAC-40 mutató ugyancsak 0,52 százalékkal erősödött keddi záróértékéhez képest.
Rengeteg munka van a tökéletessé csiszolt mozdulatok mögött, és a kidolgozottság, a precíz, pontos tervezés (rendezés) minden jelenet sajátja.
A megye, olykor az ország számos pontjáról érkeznek ide látogatók.
Ha mindig hagyunk neki száraz tápot, ő abból annyit eszik, amennyire éppen szüksége van.
Már áprilisban látszott, hogy a megerősített esetekre jutó halálozási ráta alapján Magyarország és Svédország nagyjából azonos pályát járt be: május végéig nagyjából azonos volt az összes esetre jutó halálozások aránya 13,6-12 százalék.
Nem kérdés, Touré a legemlékezetesebb időszakát Angliában töltötte, nyolc évet húzott le a Manchester Citynél, ez idő alatt pedig 316 mérkőzésen lépett pályára.
Novák Zalán nem kertelt: ˝Ezt senki nem gondolta volna.
Arra is kitért, hogy azért javasolnak 140 ezer forintot, mert jelenleg körülbelül ennyi a havi átlagnyugdíj.
Mit kellene tenni, hogy jobban fel legyen készülve az ellátórendszer?
Ellenfelünk kontrái veszélyesek voltak, összességében igazságos döntetlen.
Az ő feladata közé tartozik a koronavírusos, a trópusi betegek, valamint a HIV-fertőzött betegek ellátása.
A kerítés építése előtt a híradásokban gyakran feltűnt egy elhagyatott sínpár, amelyet követve a migránsok megérkezhettek Magyarországra.
Müller Cecília kiemelten kérte az időseket, a 65 év felettieket, hogy maradjanak otthon.
Fájó szívvel tudatjuk mindazokkal, akik ismerték és szerették, hogy Szeretett Férjem, Édesapánk, Apósunk, Nagypapánk és Rokonunk, DAMÓ ZOLTÁN életének 78. évében csendesen elhunyt.
Amit a régiónkban a kommunisták a diktatúra 40 éves propagandájával nem tudtak elhitetni Amerikáról, azt az Obama-Hillary adminisztrációnak 8 év alatt sikerült.
Nem vagyok oltásellenes, sőt.
Azt akarják elérni, hogy a magyar és lengyel migrációellenes ellenállást egy többségi szavazással leverjék” – mondta a miniszterelnök péntek reggel a Kossuth rádió Jó reggelt, Magyarország!
A figyelmes férj korábban még éjjeli zenét is adott, járták a falut a barátaival, míg azok a zenészek éltek, akik ezt lehetővé tették, abban az időben ez is divat volt.
Ukrajna esetében támogatjuk a vétópolitikát, hiszen dermesztő az a jogfosztás, amit a kárpátaljai magyarokkal tesznek.
Extrém kihívásokat hozott a koronavírus Bár még a járvány kellős közepén vagyunk, de már az üzleti életben is gyűlnek azok a sztorik, hogy a vállalatok és csapataik hogyan állták a sarat a koronaválság idején.
A teljes kiőrlésű lisztekben semmi különlegesség nincs, egyszerűen összedarálják a búzaszemeket.
Az érintett válaszadók 76 százaléka mondta, hogy nem rendelte elő a készüléket, döntő többségük azért, mert csak akkor akarják beszerezni, ha már előrendelés nélkül lesz rá lehetőségük, vagy mert még nem tudják, hogy pontosan mikor veszik meg.
Szerbiában egy nap alatt 900-ról 1060-ra nőtt az új típusú koronavírus-járvány regisztrált fertőzöttjeinek a száma.
Azt mondja, hogy van még hová fejlődnie, de érzi, hogy egyre igényesebb munkákat tud kiadni a keze közül.
Oda már higiéniai ellenőrnek maszkirozva be is jutott.
A Wifo arra számít, hogy a teljes naptári évben 25-30 százalékos lesz a vendégéjszakák csökkenése.
A rabló végül 1400 euróval távozott.
Talán kerékpárút megy majd fel a járdára, csak akkor a gyalogosokkal mi lesz?
Meghalt 81, többségében idős, krónikus beteg, és újabb 4673 magyar állampolgárnál mutatták ki a koronavírus-fertőzést – közölte a koronavirus.
Bánki sporttárs megszavaztatta, hogy ezután már igen.
Mi ihletett meg titeket erre a számra?
A különadó alapja az évesi nettó árbevétel.
Annak ellenére, hogy igazán nagy megjelenésekkel nem kellett számolnunk, körülbelül 225 ezer játéklemez talált gazdára az előző héten.
Megszaporodtak a róluk szóló bejelentések.
Egy régi kedvenc is előkerülhet a parkolópályáról.
A menetrend fokozatosan, a délutáni órákban állhat helyre a ceglédi, a szegedi és a lajosmizsei vonalon, kora délután még késésekre, járatelmaradásokra kell számítani – írták.
Azt is megjegyezte, Szakács László 2010 előtt megszavazta az ingatlanadót, a nyugdíjak csökkentését, illetve elvételét és a közszféra bérének csökkentését is.
A közpénzt összeharácsoló kleptománok sem tudják.
A srác ismeretleneket állított meg azzal a feladattal, hogy folytassák a dalt, amit ő elkezdett.
BBB+, azaz befektetésre ajánlott minősítést adott a és a cég által a Magyar Nemzeti Bank Növekedési Kötvényprogramjának (NKP) keretében kibocsátani tervezett kötvényeknek egyaránt.
Akár két tucat helyszínen is lecsaphatott a rendőrség, és ahogy az érintettek hozzátartozói elmesélték másoknak, házkutatást tartottak, iratokat foglaltak le, és az érintetteket bevitték.
Az előttünk álló hetekben fizikai, taktikai és pszichikai jellegű lesz a munka, hogy a lányok visszarázódjanak a 3×3-as közegbe.
Az európai ruházati és textilipari vállalatok értékesítése idén 19 százalék körüli mértékben eshet vissza a járvány következtében.
A helyzetek után most mezőnyjáték.
Valakik talán sugalmazhatták is egy-egy elemét, nem függetlenül a közvetlen érdekeltségeiktől, és e magánérdekek jelentek meg az állami preferenciák között."
A mentők három embert kórházba vittek.
Az ünnep egyben azt is jelenti, hogy elérte legmagasabb pontját az építkezés – tette hozzá Szabó Dániel.
Müller Cecília beszélt az idősotthonok helyzetéről, kiemelten a Pesti úti idősotthonról.
Dr. Hannibal "Kannibál" Lecter az egyik legveszedelmesebb pszichopata gyilkos.
Biztos, hogy borzasztóan nehéz két összecsapás vár ránk.
A horgásztavak látogatására a szokásos forgalmi rendben van lehetőség.
Előbbi a világ legdrágábban igazolt kapusa, azonban az új idény eddigi mindkét bajnoki találkozóján gólt kapott a Chelsea a hibái miatt.
Ennek megfelelően a pozitív esetek száma várhatóan nőni fog, a betegség területi terjedése azonban lassul.
Csanádi Zoltánt arról is kérdeztük, hogy mennyire zavarja a kivitelezést az, hogy a lezárt Csillag térről az Etelka sor és a Felső-Tisza-part felé terelték a buszokat.
Emiatt búsult egy kicsit, pedig ez is nagyon szép eredmény, hiszen közel 30 pár indult ezen a megméretésen.
Figyelem, ma este műsorváltozás!
A főnyomócső a közúti hídra van felszerelve, a régi acél vezetéket lebontják, felszerelik az új korrózióálló vezetéket majd nyomáspróba és fertőtlenítés után üzembe helyezik.
A tanácskozás később videókonferencia formájában valósult meg.
A pótdíjmaximalizálás a többször hibázó, de önkéntes teljesítésre hajlandó közlekedők számára biztosít az akár tucatnyi pótdíj megfizetésénél olcsóbb alternatívát - írták.
Az NB I, a II és a III mellett megyei I., II.
A második osztályba olyan alacsony kockázatú kis tűzijátékok tartoznak, amelyeket a szabadban kell felhasználni.
A jövő karácsonykor érkező harmadik évadban egyelőre nem tudni, hogy a két főszereplő hogyan akad újra egymásra, ahogy azt sem, hogy Din Djarin látható lesz-e benne egyáltalán.
Az olcsó új iPhone SE 2 még áprilisban piacra kerül, viszont a legnagyobb, legdrágább iPhone 12 megjelenése októberre csúszhat, mert a járvány megakaszthatja a vásárlást - írja a Computerworld.
A HVG legjobb gimnáziumokat ismertető kiadványa az Oktatási Hivatal adatbázisából származó, 2018/2019-es tanév adatai alapján készült.
A kancellár felszólalását követő képviselői kérdések közt Magyarország is szóba került -
Ezúttal az othhoni udvar változott át ˝cstatérré˝ és egyetlen kisfiával mérték össze tudásukat egy versenyben.
A kezdeményezéshez három budapesti és egy miskolci hely csatlakozott.
Ahogyan a várakozásoknak megfelelően az MSZP és DK-szavazók körében is.
Az eredményeket a hétfőről keddre virradó éjszaka során folyamatosan frissítik majd a központi választási bizottság honlapján, ahogy az urnák tartalmát megszámoló helyi választási bizottságok megküldik azokat a kneszet épületében működő központnak.
A feljelentést ismeretlen tettes ellen tették hivatali helyzettel visszaélve elkövetett hivatali visszaélés bűntett megalapozott gyanúja miatt.
A Cloud Modernization szolgáltatásban megjelenő új képesség mesterséges intelligenciával segíti a vállalatokat az alkalmazásmodernizálás ráfordításainak csökkentésében, illetve hatékony eszközöket ad a korszerűsítés teljes folyamatának optimalizálásához.
Persze, fontos a sport, meg le kell játszani ezeket a találkozókat, de nem hiszem, hogy jó lenne ki- és elszakítani a lányokat hetekre, hónapokra a családjuktól, a barátaiktól.
Péntek hajnalban, 68 éves korában meghalt Marius Tabacu, a kolozsvári Transilvania Filharmónia igazgatója, a magyar irodalom legelismertebb román fordítója - adta hírül közösségi oldalán a filharmónia.
Ugyanakkor sietve teszem hozzá, hogy történeti monográfia írásakor, kiadásakor és olvasásakor van egy hiba, amit nem szabad elkövetni.
Ennek első lépéseként Varga Judit lengyel hivatali kollégájával, Zbigniew Ziobróval a Mádl Ferenc Jogi Összehasonlító Intézet és a Lengyel Jogi Intézet közötti együttműködési megállapodást írt alá.
Gyurkovics István szerint szomorú tény, hogy manapság egyre több házasság megy tönkre.
Az jogait csak nemrég árverezték el egy aukción, tehát még meg sem jelent.
Hazai oldalon a legeredményesebb játékosok: Kurtovic 7 gól (ebből 6 büntetőből), Amorim 5, Bulatovic és Knedlikova 3-3 gól.
A férfi ügyvédje vasárnap azt közölte a sajtóval, hogy ügyfelét semmilyen körülmény nem köti a tűzesethez.
Minden követ megmozgat, hogy megtalálja Yamanékat.
A porcsin apró, sárga virágai és vastag, húsos levelei egyaránt ehetőek, akár főzve, akár nyersen is.
Visszaúton azonban a fiúk már inkább a vonatra szavaztak – írta közösségi oldalán a külgazdasági és külügyminiszter.
A világjárvány sokkal inkább volt a sérülékenység vörös posztója, mint védőpajzs, és az sem telt sok időbe, hogy az NHS-t érő 2017-es Wannacry támadáshoz hasonló incidensek is bekerüljenek a hírekbe.
A tavalyi jó átlagos termés minőségét 2010 után ismét nagyban befolyásolta a fuzárium nevű gombafertőzés jelenléte, keresni kell tehát azokat a tételeket, amelyek megfelelnek az egészséges termés követelményeinek.
A beszélgetés során a Flashback Tape nevezetű gyűjthető tárgyakról esett szó, amelyeket a hagyományos szinteken találhatunk meg.
A 2007-ben az év hazai ultrafutójának megválasztott kiváló sportember 2011-ben megkapta a NOB Fair Play-díját, 2016-ban pedig bekerült a magyar ultrafutás dicsőségcsarnokába.
Azt javasolta, mindenki igyekezzen minimalizálni a társadalmi kapcsolatok mértékét, amíg a helyzet stabilizálódik.
Továbbá kapcsolati tőkét is kovácsol belőle.
Čaputová azt a rendelkezést tartja alkotmányellenesnek, amely kizárja, hogy azok, akiket a törvényből következő, meghatározatlan számú személyt érintő óvintézkedések végrehajtása következtében kár vagy veszteség ért, éljenek a kártérítés jogával.
Az Országos Rendőr-főkapitányság (ORFK) tájékoztatásából kiderült, hogy az átszervezés valójában átcsoportosítás: az egyik állami apparátustól áttesznek feladatokat és embereket egy másikba, hogy ott pontosan ugyanazt csinálják, mint korábban.
Az amerikai társadalom legérzékenyebb ütközőpontjaira csatlakoztak rá, és kamuprofilokkal, kamuposztokkal, álhírekkel addig szították mindkét oldal indulatait, amíg a vita teljesen el nem mérgesedett.
Ők erejük és lehetőségeik felett teljesítettek, örök hálával tartozom ezért nekik!
Kiemelte: bár az intézmények bővítették kapacitásaikat, és további kórházi ágyakat állítottak fel az úgynevezett Covid-osztályokon, végül kénytelenek lesznek leállni a terjeszkedéssel, mert nem lesz személyzet, amely ápolja a betegeket.
Az országban átlagosan egy ember egy év alatt több mint hatvannyolc kilogramm hulladékot termel, ennek nagy része háztartási hulladék.
A Hír TV-ben, a törvénytervezettel foglalkozó interjúban Bódis József államtitkár a modellváltás előnyei mellett érvelt, ugyanakkor elmondta, hogy az egyetemnek vannak a 'vezetéssel, vezetőváltással kapcsolatos megoldandó feladatai'
Más pornósokhoz hasonlóan Peach is webkamerás munkát vállal a járvány alatt: így ugyanis nem kellett felhagynia a pornózással.
Vuhanban ugyan továbbra sem nyitottak ki az iskolák, de a 11 milliós városban bizonyos cégek már újraindulhattak.
A cég az Android világ fő processzorgyártójához, a Qualcommhoz hasonlóan ARM komponensek segítségével építi mobil lapkáit.
Az adóügyekért felelős államtitkár az operatív törzs pénteki sajtótájékoztatóján tartott beszámolót.
Berki Krisztián és Mazsi amerikai körútjuk legújabb állomásaként a Bahama-szigetekre látogattak.
Mert fotókat készíthet velük.
A brit veteránt - aki 29 millió fontot gyűjtött a brit állami egészségügyi szolgálat (NHS) számára - azzal ünnepli a Királyi Posta, hogy péntekig minden levelet születésnapi köszöntésével bélyegeznek le.
Ezzel a megerősített esetek száma 78 ezer 824-re emelkedett, de legalább lassul a növekedés.
A páros akkor bukott le, amikor egy névtelen bejelentés nyomán a feletteseik ellenőrizték a járműveik GPS-adatait.
A cibetmacska kilója például 26 ezer, a sikló kilója több mint 5000 forint.
A svájci frankhoz képest 0,05 százalékkal erősödött a közös európai fizetőeszköz, 1,0725 frankon jegyezték.
Dávid nem csalódott, mert szerinte szoros küzdelemben maradt alul a Kihívó ellen.
Az első fél évben a CIG Pannónia Csoport adózás után 1,174 milliárd forint nyereséget ért el, az előző év azonos időszakában mért 648 millió forintos veszteség után - írja az MTI a társaság közlése nyomán.
Rekordokat döntöttek az elmúlt napokban Németországban a koronavírus-járvány fertőzöttségi és halálozási adatai.
Az 1952-es helsinki olimpia előtt súlyos gyomorhuruttal küszködött, de saját szervezetét sanyargatva gyógyította ki magát, hogy valóra váltsa álmát.
Mielőtt még megkezdődött volna a játék, Tilla és Majka csipkelődésétől volt hangos a stúdió.
A wisconsini legfelsőbb bíróság szóvivője megerősítette a kereset beérkezését, de arról nem nyilatkozott, hogy a testület lefolytatja-e az eljárást.
Az egyéni képzések a jogszabályok és a sportegészségügyi, higiénés ajánlások szigorú betartásával, szabadtéren, edző részvételével saját felelősségre folytathatóak, illetve elkezdhetőek, akár a szezon levezetéseként.
Kicsit meg is rázogathatja, hogy a palacsinta biztosan a fedőre essen.
Az idei számok is – a 2019-eshez hasonlóan – azt mutatják, hogy az egységes kérelmek beadásánál érdemes igénybe venni a kamara falugazdászainak ingyenes segítségét.
A legalacsonyabb éjszakai hőmérséklet általában 14 és 20, a legmagasabb nappali hőmérséklet 29 és 34 fok között alakul.
A polgármester szerint tavasszal ellentét, a második hullámban szinte minden szegedinek van a családjának, ismeretségi körében koronavírus-érintett.
Őrizetbe vettek egy iraki férfit Bécsben, akit azzal gyanúsítanak, hogy 2018 októberében és decemberében terrortámadásokat követett el németországi vasútvonalakon –
A cikkben általunk is kipróbált okosórákat gyűjtöttünk össze különböző árszegmensekből.
Hatpontos mérkőzés vár a két félre.
Jay és Néma Bob bunyózni mennek, a Kevin Smith-rajongók legnagyobb örömére.
A kamatbevételek még nőttek a többletkihelyezéseknek köszönhetően, a ráfordítások azonban nagyobb mértékben ugrottak meg.
A családanya állapota májusra hirtelen rengeteget romlott, aminek az lett a vége, hogy a sürgősségire szállították.
Hetvenkilenc éves korában, hosszas betegség után meghalt Michel Roux francia sztárséf, a Roux-séfdinasztia feje, aki az 1960-as években Londonban vitte a párizsi fine diningot – jelentette be csütörtökön családja.
Ezekben a raktárakban éppen azokat az anyagokat tárolták, amelyek Ázsiából érkeztek a pandémia leküzdésére.
Bár csodával határos módon mindkét sofőr túlélte az esetet, de több kilométeres dugó alakult ki, és súlyosan meg is sérültek.
Maga az Antarktisz 14 millió négyzetkilométeres.
A támogatási kérelmeket a Magyar Államkincstárhoz elektronikus úton, az erre a célra rendszeresített elektronikus űrlapkitöltő felületen keresztül lehet benyújtani.
Ezzel a bérük is emelkedik.
A nyomozók őrizetbe vették, és előterjesztést tettek letartóztatásának indítványozására.
Emlékeznünk és emlékeztetnünk kell a nemzedékeket a holokauszt rémtetteire és következményeire, mert ez segít elkerülni a jövőbeni ismétlést.
A Szegedi Tudományegyetem kilencedik alkalommal rendezi meg a Szent-Györgyi Tanulmányi Versenyt.
Elmondta, korábban az a bizonyos ruhamárka kereste meg őt, hogy készítsenek egy közös kollekciót.
A 2020-as esztendő új távlatokat nyit Kis Máté pályafutásában.
A gyerekei, Elemér (15), Levente (13), Lilla (12) és Adorján (10) egy pillanat alatt árvák lettek, amikor a munkába induló édesanyjukat szállító Skoda egy teherautóval karambolozott.
CSELGÁNCS: Portré az MTK Budapest 21 éves U23-as Európa-bajnok dzsúdósáról, Gőz Rolandról (90 kg), aki azt sem tartja kizártnak, hogy a felnőtt-világbajnoki ezüstérmes Tóth Krisztián súlyában kijuthat a tokiói olimpiára.
MN: A WHO immár úgy fogalmaz, hogy nem biztos, hogy valaha megtalálják a tökéletesen hatékony megoldást a vírus ellen.
Gulyás Gergely Miniszterelnökséget vezető miniszter pénteki sajtótájékoztatóján lényegében az Orbán Viktor reggeli rádióinterjújában elhangzottakat ismételte meg, az újságírók kérdéseire adott válaszaiból azonban több újdonság is kiderült.
Szentkirályi Alexandra kormányszóvivő arról beszélt, a kormány pontosan tudja, hogy a koronavírus-járvány nemcsak a lakosság egészségét, hanem a gazdaságot, a munkahelyet, az emberek egzisztenciáját is komolyan érinti.
Az is nagyon megható, ahogy a világ dolgairól mit sem sejtő Artúr kiskutyánk boldogan nyugtázza, hogy az utóbbi időben valahogy mindig akad valaki, akivel labdázhat” – meséli a színésznő.
Beszámolt arról is, hogy terveik között a régi családtámogatási konstrukciók átdolgozásai és teljesen új elemek is szerepelnek majd.
Azt gondolom, hogy azon győri emberek közül, akik bajba kerülhetnek jelen helyzetből kifolyólag, bizonyára sokan klubunk, a Győri Audi ETO KC szurkolói, akik szurkolásukkal támogattak minket hazai pályán és idegenben is, időt és pénzt sem kímélve.
Emellett nem szabad megadni a személyes adatakat másoknak, továbbá nem szabad képernyőfotót rögzíteni a banki internetes felületen.
A Győri Bothúzó és Tradicionális Népi Játékok Egyesület edzőterem bérlését 980 ezer forinttal támogatják.
Cipi bácsi neve ekkor már védjegy volt a flekkenen és a vargabélesen.
Ami utána történt – elég nehéz erről beszélni –, sajnos az ellenfél kiegyenlített.
Leszögezték: Magyarországon is már bárkiben és bárhol jelen lehet a vírus.
Megnyitottak egyúttal 16-ot a személyforgalom előtt korábban lezárt 31 tartományból, de a legnépesebbek zárva maradtak, köztük Isztambul és a főváros, Ankara is.
Így lehet a szetted franciásan sikkes: csak néhány kulcsdarab a titka »
Egy napon a még sikertelen de jólelkű kezdő írónak minden összejött.
Hősünk vonzó menyasszonya kíséretében el is indul, hogy megszerezze a kincset.
A 21. századi szakképzés nyújtotta technikai lehetőségekkel élve a Szolnoki Szakképzési Centrumban 3D-s nyomtatóval speciális arcvédő plexiből, eddig közel 3000 darabot gyártottak le egészségügyi dolgozók számára.
Lezárult a két éve működő „Nézőpont” projekt, de a lelki egészségközpont további három évig működik majd a Kereszt téri Egészségpontban.
Az idén is korai és növekedési szakaszban lévő vállalkozásokba terveznek invesztálni, 30 millió és 1,5 milliárd között összegeket, de emellett szeretnék növelni a kivásárlás jellegű befektetéseket.
A kórházban a magas láz és étvágytalanság miatt infúzión tartották, naponta vizsgálták a tüdejét, és 10 nap után gyógyultan hazamehetett.
Szerencsére tünetmentes vagyok, bírom a terhelést.
Az esten „Száz év, öt ország – Kárpátalja” címmel Grezsa István tartott előadást, aki miniszteri biztosként öt éve tevékenykedik a jelenleg Ukrajnához tartozó 12800 négyzetkilométeres területért.
A fizikai kapcsolatok számának csökkentése érdekében az érintéses fizetési kártyás vásárlásoknál a PIN-kód kötelező használatára vonatkozó 5000 forintos értékhatár 15 ezerre emelésére szólítja fel a bankokat és a kártyatársaságokat a Magyar Nemzeti Bank.
A díjakat Szili-Balogh Mária, a Szent Ágota Gyermekvédelmi Szolgáltató Módszertani Intézményének vezetője és Mitykó András, az ÁGOTA Alapítvány Kuratórium elnöke adta át a legjobbaknak.
A végső megoldás ugyanis a vakcina".
Beszámolt arról is, hogy nyáron lehetőségük volt kisebb rendezvényeket megszervezni, de például a Fürdőfesztivál elmaradt.
A megegyezések és kompromisszumok útján kell maradnunk, és végre kell hajtanunk a nyáron tető alá hozott grandiózus pénzügyi-költségvetési terveinket, mondjon akármit is az Európai Parlament.
Sőt, a spanyol lap szerint a portugál klasszis az orvosok és a nővérek fizetését is állja ezekben az ideiglenes kórházakban.
Angela Merkel kancellár és Horst Seehofer belügyminiszter tartományi kormányfőkkel folytatott telefonkonferenciáján megállapodtak arról, hogy az áruforgalmat fenntartják, és az ingázó munkavállalóknak is engedélyezik a határátkelést.
Ott van a család is: ez a vállalkozás komoly fordulat lenne személyes életünkben.
Hatalmas tüntetések voltak szombaton Bejrútban, ahol a tömeg a felelősök felkutatását és a politikai elit számonkérését követelte.
A március 8-án meghozott szociális intézményekre vonatkozó korlátozások enyhítései után az országos tisztifőorvos feloldotta a kijárási tilalmat az idősotthonokban.
Felnőttként kiemelt figyelmet kell szentelnünk a gyerekek digitális biztonságára, célul kitűzve azt, hogy a fiatalok felismerjék és adekvát módon kezeljék a veszélyt jelentő helyzeteket."
Az életmódkezelés két legfontosabb eleme a mozgás- és a táplálkozási terápia, amelyet kardiológus és életmódorvos iránymutatása mellett mozgásterapeuta és dietetikus tud optimálisan felépíteni.
Az ellenőrzés eredménye alapján a hatóság megteszi a szükséges lépéseket annak érdekében, hogy minden súlyos kockázatot hordozó termék lekerüljön a boltok polcairól.
Egyes egyedüla nagycsaládoaok tartják fenn a rendszert merz járulékfizetőket adnak vérrel-verítékkel a gyermektelen parazitáknak akik kirabolják zéró munkával a nyugdíjkasszát.
Krémernek eközben nem lett olyan új párja, akivel bekerülhetett volna a válogatottba.
Ez a helyzet belém égett.
Palkovics arról beszélt, széles körű utánpótlásbázisra van szükség, hiszen a mostani négy-ötévesek közül kerülhetnek ki a jövő nagy versenyzői.
A kormány az egészségügyi védekezés fenntartása mellett további gazdaságvédelmi és családvédelmi intézkedéseken is dolgozik – közölték.
Az ellátóhelyen összesen 118 ágyat helyeztek el, melyekhez kiépítették az oxigéncsatlakozást.
Mint mondja, ezzel is az bizonyosodott be, hogy az egészségügy összeomlott.
Ez nagyban köszönhető a kormány és a járványügyi szakemberek összehangolt munkájának, valamint annak az egészségügyi infrastruktúrának, amit még a 2003-as SARS-járványt követően alakítottak ki.
Pápainé Szalánczy Erzsébet elnök azonban felvilágosított: mégsem ők az illetékesek.
Az MSZP elnöke egyúttal javasolta azt is, hogy mind a 106 egyéni jelöltet, illetve a közös miniszterelnök-jelölt személyét is előválasztáson válasszák ki – fogalmaz a Magyar Nemzet.
A szakolyi önkormányzati, a nyíradonyi hivatásos és a balkányi önkéntes tűzoltókat riasztották, akik egy vízsugárral és kéziszerszámokkal fékezték meg a tüzet.
Könnyen elképzelhető, hogy karantén alá kerül az illető a tervezettnél hosszabb időre.
Amennyiben egy automatikus újrahangolást követően sem érhető el a meghirdetett kódolatlan csatorna, a legvalószínűbb ok, hogy vevőkészüléke nem alkalmas a DVB-T2 adások vételére.
A tényleges összeg ennél még jóval magasabb is lehet, mert egyre többen választják ezt az adófajtát – jegyzi meg a PM.
Szinte végig vezetve szerezte meg a győzelmet a Győr otthonában a Vásárhelyi Kosársuli.
Ha nem kezelik időben és megfelelően, gyorsan halálhoz vezethet.
A tavaly pont ugyanezekkel az elismerésekkel kikövezve menetelt el az Oscarig.
Mici egy zöld, virágos felsőben és hatalmas mosollyal az arcán fogott bele az elsőre nehéznek tűnő munkába, így már csak egy kérdés maradt hátra: A cukrász szakma nyeri végül el a tetszését?
Egy hónappal ezelőtt, július 22-én emelkedett először ezer fölé a napi esetszám, és azóta csak hétfőn jegyeztek ezernél kevesebb új fertőzöttet.
A közepes lefolyású verzió szintén májusra feltételezi a zárlat feloldását, a korlátozások enyhítését azonban szigorúbb ütemben vetíti előre és a termeléskiesések hosszabb idejű elhúzódásával számol.
Budapest — Tímea (40) pontosan tudja, hogy az élete már soha többé nem lesz olyan, mint mielőtt megismerte M. Andrást (39).
Japánban is megjelent az új koronavírus, amely először a kínai Vuhan tartományban okozott tüdő- és légúti megbetegedéseket – jelentette be csütörtökön a tokiói egészségügyi minisztérium.
A hétvégén öt alkalommal kellett intézkedni zenés, táncos rendezvények megtartására és a vendéglátóhelyek korlátozott nyitva tartására vonatkozó szabályok megszegése miatt.
Miért indult vizsgálat az LMP-nél?
Az óra lelke egy 53x46,8x10,8 milliméteres, 43 grammos rozsdamentes acélvázba került, ami ahogyan azt sejteni lehet, jól bírja a strapát is.
Köszöntötték a nyugdíjba vonuló kollégákat is: dr. Bély Máriát, a bőrgyógyászati osztály főorvosát, dr. Gartner Bélát, a KAITO főorvosát, dr. Pintér Tamást, az onkológiai osztály főorvosát és dr. Törzsök Ferencet, az urológiai osztály főorvosát.
Mindez jól tükrözi azt az ideológiai törésvonalat, amely az európai baloldal és közöttünk húzódik” – írta Facebook-bejegyzésében Varga Judit.
Ami a trailert illeti, habár az alig egyperces, és bőven tartogat korábban már látott jeleneteket, hangulatfokozónak tökéletesen megteszi, ráadásul a játék polírozottabbnak tűnik valamivel a korábbiakhoz képest.
Hamarosan könnyen hozzáadhatunk egy extra címkét az elérhetőségünkhöz, ezzel pedig egyszerűen hozhatunk létre ideiglenes címeket.
A sztori szerintem szar lett,pedig a 4. tetszett.
Afrikában majd visszaeresztik az abroncsnyomást 0,8 barra.
A tréning pillanatait a Blikk megörökítette, a képek pedig alátámasztják: Cseh nem adja fel egykönnyen kitűzött céljait, küzd azért, hogy ötödik olimpiáján is részt vehessen.
Amíg ezt nem találtam meg, hiába volt meg ugyanez az anyag, mindig kevésnek bizonyult, futottam olyan kört, hogy száz oldalakat megírtam, és száz oldal az nem kevés, több hónap munka, és lehetett az akármilyen jó, mindig bezárult.
A viharos tengeren 15 órán át kapaszkodott egy bójába két fiatal ír nő, akit evezés közben sodort ki az erős szél a nyílt vízre egy védett öbölből.
Habár ezúttal én adtam neki konkrét feladatot az autóval, azért ebbe is belecsempészett egy kis szeleczky-s csínyt – de nem lövöm le a poént, az adásból úgyis kiderül” – fogalmazott sejtelmesen Wéber Gábor, az M4 Sport F1-es vezető kommentátora.
Csak be kell lépni a megfelelő áruházba – PS4-esek a PlayStation Store-ba, Xbox One-on az Xbox Store-ba, PC játékosok a Battle.
A videó felkerült az internetre, a rendőrök ez alapján indítottak vizsgálatot.
A koronavírus-fertőzöttek számának rohamos növekedése miatt ismét átmeneti járványkórházzá alakították a belgrádi Stark Arénát, ahol szükség esetén 510 beteget tudnak ápolni.
Foglalkoznak a gondolattal például Hamburgban, Schleswig-Holsteinben, Szászországban és Alsó-Szászországban.
Itt a vádlott ismerőse két személy segítségével az autó csomagterébe és a hátsó ülésére berakodott 5 nagyméretű hangfalat.
A nagyvállalatok és a külügy kapták a legtöbbet.
Gyönyörű helyszínen, testközelből látni, hallani és elérzékenyülve, szűnni nem akaró vastapssal köszönteni az életműdíjas „kenukirály” Wichmann Tamás (az interjú felvételének napján a nagybeteg kenukirály még élt, Wichmann Tamás 2020.
Azt is gondolom, hogy ezt túlzásba vitték.
Ennyi a történet, bárhogy is próbálod megideologizálni.
A polgármesteren kívül még három kolléga bizonyult fertőzöttnek.
Hosszú Katinka és Szilágyi Liliána is nyert egy-egy aranyérmet pénteken az európai szövetség (LEN) által életre hívott úszó Európa-kupa-sorozat nyitó állomásának első napján, Luxembourgban.
A zászló félárbócon lobogott, a Városháza erkélyéről pedig gyászdalok harsantak fel a nemzeti gyásznapon.
Abszolút biztonságban érzem magam, a kormány minden szükséges intézkedést megtesz az egészségünkért.
A mintegy 10 millió lakosú Portugáliában több mint 318 ezer koronavírus-fertőzöttet diagnosztizáltak és 4876 halálesetet jelentettek.
Megnyertük a rangadót, és mikor hazaérkeztünk, a Nagyállomástól a belvárosig a vállán vitt a szurkolók ünneplő tömege.
A harmadrendű és negyedrendű vádlottak pedig annak ellenére folytattak szexuális tevékenységet a közvetített lányokkal, hogy tudták róluk, azok még nem töltötték be a 18-at.
Ezt a döntést elsősorban azért hozták, mert a megjelölt időszakra jelentősen visszaesett a repülőjegyeik árusítása.
Az ellentábort alkotó négy ország, Svédország, Dánia, Ausztria és Hollandia befolyása ugyanis relatív.
Az ünnepélyes díjátadó ceremónia keretein belül szakmai zsűri minden évben odaítéli az Év Médiaszemélyisége díjat.
Én is annyira rinyálok mint te.
Ha nem, kérjük, haladéktalanul cselekedjen!”
Ennek ellenére Csongrád-Csanád megyében szerencsére senki sem sérült meg, és épületekben sem esett kár.
A Ruth Bader Ginsburg életét és pályafutását felidéző búcsúztató ceremónián jelen volt Nancy Pelosi demokrata párti házelnök is, a búcsúbeszédet Lauren Holtzblatt rabbi mondta.
Az északnyugati, északi szél estétől nagy területen megerősödik, egyes tájakon viharossá fokozódik.
Az erdélyi lap a Grigore Antipa Intézet kutatóira hivatkozva írja, hogy a Fekete-tenger vize nyolcvan év alatt húsz centimétert emelkedett, ami komoly fenyegetést jelent a Duna-deltára nézve: a tenger több tucat hektárnyi területet elnyelt már.
A Miskolc Belvárosi Gazdaságfejlesztő Klasztert elindításában egykor részt vevő Szűcs Lajos úgy látja: akik a miskolci sétálóutcán most nyitva vannak, nagy nehézségek árán próbálják kitermelni a költségeiket.
Szerencse kísér a héten, ami főleg a pénzügyeid terén mutatkozik meg.
Az amerikai közszolgálati rádióban () elhangzott összeállítás szerint Mike Pompeónak évek óta célkeresztjében volt az iráni tábornok.
Egy már hatályba lépett pedig kizárólagos és lényegében korlátlan jogot biztosít a veszélyhelyzetben Benkő Tibor miniszter számára arra, hogy létfontosságúnak minősített cégeket kijelöljön.
Ferenc pápa ír Szent Benedek atyánkról, aki azt javasolta, hogy a szerzetesek közösségben éljenek, az imát és a tanulást pedig a kétkezi munkával ötvözzék (ora et labora).
A sértett a következő megállóhelyen leszállt a vonatról és értesítette a rendőrséget.
Azt hinné az ember, hogy ez elég komoly ügy volt ahhoz, hogy ne Kövér napi faszságain rugózzon az ember fia.
A kufli animációs rajzfilmsorozat alkotóinak, köztük magának a szerzőnek tolmácsolásában hallhatják az érdeklődők a kedvenc kufli meséiket a Magyar Telekom Gyermekek otthoni foglalkozására készített előadói online platformján.
A jármű hossza 16,9, szélessége 4,1 méter, sebessége pedig eléri az 50 csomót (az óránkénti 92,6 kilométert).
A magaslati levegőre vágyó kutyus egy harmadik emeleti ablakon mászott ki a tetőre a győri Kiss Ernő utcában.
Tóth Andris rutinja nem csak a pályán ér sokat.
Vis maior esetnek minősül, ha egy rendezvény (workshop, konferencia stb.) a veszélyhelyzeti intézkedésekkel közvetlen összefüggésben elmarad, ha a költségeket nem fedezi biztosítás, vagy azokat más módon nem lehet visszafizettetni.
A portálhoz is eljuttatott válaszlevél szerint Varga Judit hiába érvelt azzal, hogy egy demokratikus vitában mindkét felet meg kellene hallgatni, kérését elutasították.
Azután következett Bölcske és Madocsa, majd Dunakömlőd.
A úgy tudja, ünnepelt a társaság, amikor verekedés tört ki köztük és egy másik társaság között.
Nem csak önkormányzati beruházásokkal fejlődött Derekegyház.
A lap szerint a nagyobb német üzleti csoportokat valószínűleg nem fogja igazán lelkesedéssel eltölteni a kereszténydemokraták és a szociáldemokraták között kötött egyezség ténye.
Az ágazati bértámogatás igényelhető maximális mértéke a minimálbér másfélszerese, személyenként havi bruttó 241 500 forint.
Akkor azt tartották céljuknak, hogy érdemi vitát váltsanak ki a javaslatról.
Domjánné Szénási Edit intézményvezető a Rádió 7-nek elmondta, hogy a tagsági visszajelzések alapján olyan újításokat terveznek, mint a bankkártyás fizetési rendszer kialakítása, illetve üzembe helyeznének egy élelmiszer automatát is.
Az összefogásnak köszönhetően néhány nap alatt 174 ezer forint gyűlt össze, ebből kezd el törleszteni a hátralékot.
Áprilisban kerül képernyőre az új műsor.
Szerbia már keddtől fokozatosan enyhít a koronavírus-járvány megelőzését célzó szigorú intézkedéseken, a nyugat-balkáni országok többsége azonban április végénél, május elején előbb nem szándékozik visszavonni a korlátozásokat - írja az MTI.
A tálibok cáfolták, hogy szerepük lett volna az utóbb említett támadásokban.
Szintén ezt az elismerést vehette át Kántorné Péterffy Judit, a Bóbita Tagóvoda óvodapedagógusa, aki „1988 óta a Dunaújvárosi Óvoda óvodapedagógusa.
Hozzátette: talán a járvány arra is ráébreszt mindenkit, hogy a globalitással szemben a lokalitásnak, a helyinek is van jelentősége.
Hiszen, ha csak hazánkat nézzük, a Árpád-ház, Anjou-házi uralkodók, Hunyadiak, Habsburgok, Erdély, a Horthy-korszak egyaránt kimeríthetetlen lehetőséget nyújt a gyűjtésre.
A játék azonban még egyet csavar a történeten.
Magyar Péter közölte, a diákhitelt 18 és 55 év közöttiek igényelhetik, és a hitelfelvevő dönti el, hogy 1 év és 10 év között milyen hosszú törlesztési időt határoz meg.
Az egyéves olimpiai kvalifikációs időszakból megmaradt viadalokat azonban későbbi időpontban mindenképpen pótolja.
Az egészséges táplálkozás, a megfelelő testmozgás fontos, ahogy természetesen a káros szenvedélyek, a dohányzás kerülése is.
Köszönetet mondunk Dr. Nagy Mária háziorvosnak áldozatos munkájáért, valamint mindazoknak, akik utolsó útjára elkísérik, és gyászunkban velünk éreznek.
A rizikós kihívás lényege, hogy fognak egy mobiltöltőt, amit bedugnak a konnektorba, majd egy pillanatra hozzáérintenek egy pénzérmét a kettő csatlakozásához.
A hétvégén a gyerekek sem maradnak ki a jóból.
Például az, amit már említettem, hogy a válaszadók jelentős része házasságban vagy stabil, jól működő párkapcsolatban él.
Mivel az úgynevezett sovány izomtömeg elvesztése már a harmincas éveinkben elkezdődik, kulcsfontosságú az olyan jó minőségű fehérjék fogyasztása, amelyeket például a darált hátszínből, a tojásból és a csirkehúsból nyerhet a szervezet.
Szabó Bálint lő 21 méterről, erősen és laposan.
A kedvesnek tűnő állatnak azonban még egy titkos fegyvere is van annak érdekében, hogy minden körülmény között megvédje magát.
A többi díjazott bejelentésére október 5. és 12. között kerül sor.
Reméljük, hogy partnereinkkel közösen egy kicsit könnyíthettünk a koronavírus által leginkább sújtott fiatalok életén.
A kutatásból ez egyértelműen kiderült.
A zárt kapus futballmeccsek, vagy a Felcsút-Mezőkövesd meccsek hangulatát idéző közönségmentesség még inkább kudarcosnak tekinthető, ha megemlítjük, hogy a belépés ezúttal is díjtalan volt.
A táborozók ugyanis találkozhattak egy hús-vér vakvezető kutyával és beszélgethettek gazdájával a hétköznapi kihívásokról.
Hozzátette: a témában szombaton 10-től a derekegyházi művelődési házban tartanak fórumot.
Arra gondoltunk a zenekarral, hogy az egyik próbáról élő közvetítést adunk, legyen egy rendkívüli kis buli az otthonodban is.
Végül pedig meglátogattuk Pásztor Erzsit, az ország Janka nénijét.
A BUX 0,8 százalékkal emelkedett, az OTP és a Richter húzta.
Nemrég a Revoluttal is partnerségre lépett.
Személyi sérülés nem történt, a kisvárdai hivatásos tűzoltók áramtalanították a járműveket, majd átadták a helyszínt a rendőrségnek.
Tízhetesen tette meg az első tétova lépéseit, most pedig már kerek tizenkét kiló.
A Magyar Tudományos Akadémia 1868.
Ebben benne lesznek az esetleges ellenjavallatok is.
GKI fogyasztói bizalmi index áprilisi zuhanása után májusban jelentősen, majd júniusban kisebb ütemben emelkedett, és ezzel e két hónap alatt az üzleti szférához hasonlóan csaknem a felét ledolgozta áprilisi zuhanásának.
Csak a politikában emelgetik a bérüket vírus alatt és után is.
Feltételezhető volt, hogy a férfi lőfegyverrel rendelkezik, ezért a Budapesti Rendőr-főkapitányság Nyomozó Főosztály felkérésére a Terrorelhárítási Központ munkatársai fogták el az elkövetőt 2020.
Éppen ezért nagy összegű hitelt legtöbben hosszabb futamidőre vesznek fel, de olyanok is vannak, akik kihasználják a lehető leghosszabb visszafizetési időt, ami lakáshitelnél 30 év, csok-hitelnél 25 év, míg Babavárónál 20 év.
A Vogue egyik videosorozatában sztárokat kérnek fel arra, hogy elemezzék ki a karrierjük legikonikusabb vagy épp legemlékezetesebb ruháit.
Kiderül, hogy Louisa és Jan is beteg valamitől, de még nem annyira, mint Maren.
Komplizenschaft c. kiállítás: 2020. szeptember 14-től december 29-ig látható.
Ezért idén elmarad a közös hajókirándulás, azonban helyette szabadtéri színház várja a fiatalokat – tette hozzá.
A zenész terepjárójával a tilos jelzés ellenére behajtott egy kereszteződésbe, ahol összeütközött egy rendőrautóval.
A kiegyensúlyozott, tápanyagokban gazdag táplálkozás a szervezetre és az alakra is jó hatással van, de ami nagy örömhír: egyes élelmiszerek a fogakat is erősítik, sőt még a fehérségüket is megőrzik.
Ezek a zenészek történetei, akik közül ki a népzenéhez, ki a könnyűzenéhez, ki pedig a jazzhez áll közelebb – éppen ezért színes, újszerű és magával ragadó a zenekar muzsikája, szokatlan és mégis jólesően ismerős!
Amikor azonban kiértek a helyszínre, azt tapasztalták, hogy bevándorlókkal van tele.
Álomfejtés: Önt is érdekli, mit jelentenek az álmai?
Van egy asztalim és van egy laptopom.
Hasonlóan a 42. percben, amikor csapata tizenegyeshez jutott, ő azonban a kaput sem találta el. A fordulást követően bekezdtek, majd miután nem bírtak egymással, visszavettek a csapatok a tempóból, de nem volt eseménytelen a találkozó.
Ne a bár előtti, hanem a pályán mutatott produkcióra tessenek gondolni!
A második hullám súlyosságát az is növelheti viszont, hogy egybe fog esni az influenzajárvánnyal.
Most ismét a stúdióban jártak a lányok, akik már újra edzhettek a csapattársakkal is, viszont még továbbra sem tudni, hogy mikor és hogyan fog újraindulni az élet a tőrözőknél.
Hozzátette: a kormány jövő keddi ülésén fogadja el a szükségállapot április 25-ig tartó kiterjesztését, majd javaslatát beterjeszti a törvényhozásnak.
Sőt, azóta is mindenben, amiben tudnak, segítenek Ilonka néninek és unokájának.
Ők általában csak arról a bankkártyaterminálról tudnak nyilatkozni, ami náluk megtalálható – más szolgáltatóval nincsenek tapasztalataik.
Ebbe tesszük bele a csíkokra vágott pacalt, s ha jól volt leforrázva, akkor azzal a lével lehet fölönteni, úgy lesz igazán ízes.
Undon a rendelő fűtés-korszerűsítése történik meg, Újkéren pedig kívül-belül teljesen megújul az épület, köszönhetően a kormány támogatásának – közölte a jó hírt Barcza Attila, Sopron és térsége országgyűlési képviselője.
Alkalmazzunk 5-8000 V feszültséget biztosító több szálas (lehetőség szerint 6 szál) villanypásztort!
A terroristához, akinek már rég közös a múltja a King családdal.
Emésztésserkentés céljából érdemes aloetartalmú joghurtot vagy aloe vera italt fogyasztanod.
A srácok nagyon jó helyzeteket alakítottak ki nekem, csak be kellett dobnom, de a csapatjátékot kell kiemelnem a mai győzelem kapcsán.
Őrizetbe vétele mellett rablás bűntettének megalapozott gyanúja miatt indult ellene eljárás, a rendőrök kezdeményezik letartóztatását.
Fölhozta nekem, szemlátomást örömmel.
A klub többek között megszerezte Maxime Gonalonst az AS Romától, Jesús Vallejót és Alberto Sorót (előbbit kölcsönbe) a Real Madridtól, valamint Jorge Molinát a Getafétól.
A sportolónak heves szívverése miatt többször is le kellett jönnie a pályáról, s mint kiderült, bármelyik pillanatban meghalhatott volna, akárcsak a volt győri Fehér Miklós, akit Portugáliában ért a végzetes tragédia.
Ez utóbbit többször láttuk a rendezővel együtt fesztiválokon is, Szarajevóban, Isztambulban és utoljára tavaly nyáron Tel Avivban” – emelt ki néhány hiányzót Rajk Judit.
Az ENSZ Gyermekalapja, az UNICEF aggodalmát fejezte ki, illetve közölte, hogy a 2017 decembere óta lemészárolt több mint ezer ember esete kimeríti az emberiesség elleni bűncselekmény fogalmát.
A Szent Pantaleon Kórház szemészete osztályvezető főorvosával, dr. Kiss Károllyal többi között erről és az időben történő diagnosztizálásról beszélgettünk.
Hozzátette, nem támogatják sem Sorost, sem Orbánt, inkább olyan kétoldalú kapcsolatokat építenek, amelyek segítségével eredményeket tudnak elérni, és nem egyik vagy másik személyt bírálják.
Nem kijárási tilalomról van szó.
A Leeds 16 év után ismét PL-meccset játszhatott az Elland Roadon, hogy aztán a győzelmet is megszerezze egy őrült, hétgólos meccsen a szintén újonc Fulham ellen.
Dr. Fendler Judit, a Szegedi Tudományegyetem kancellárja köszöntőjében azt hangsúlyozta, a Szegedi Tudományegyetemen szeptembertől valamennyi szakon meghirdetik a honvédelmi alapismeretek kurzust.
A büntetést azért szabták ki a társaságra, mert idős embereket hívott be ingyenes egészségügyi állapotfelmérésnek álcázott vizsgálatra, amelyen olyan betegségeket állapítottak meg, amikre azonnal „gyógyszert” is tudtak ajánlani.
A jegyvizsgáló rehabilitációs szabadságot igényelt és kapott – közölték.
Egy adott ország borkultúrája a nemzeti öntudatot is jellemzi.
Ezidáig közel hatezer rendőri intézkedés történt ezzel kapcsolatban, amelyek során 4008 figyelmeztetés, 857 esetben pedig helyszíni bírság született, és 1053 fővel szemben tettek feljelentést.
Az kínai tanúsító hatóságok – 2020 februárja és júliusa között végzett vizsgálatuk alapján – kijelentették, a módszer megfelelően alkalmazható minden rendszertípusra.
A focisták más a spájzban vannak: kis magyar etűd.
A katalánok jelenleg hetedikek, de csak kilenc mérkőzésen vannak túl.
A cég azonban a Szurkolók az állatokért csoport szerint az elmúlt másfél évben nem reagált a megkereséseikre pedig szerintük a vasúti rendészek, illetve más helyszínen dolgozó munkatársaik is pontosan ismerik az erdőben lévő körülményeket.
Az iskolai hagyományőrző foglalkozásokkal nyomon követik kenyér útját egészen a magtól, hogy a fiatalok megismerjék és megbecsüljék azt a munkát, amellyel a kenyér az asztalra kerül.
Ennek ellenére a teljesítmény-igazolásokat aláírták, ezért a számlák ellenértékét kifizették.
Minden más összeköttetés 2-3 átszállást jelentett.
A péntek esti menethez bárki csatlakozhat.
Minimalizálja az állásidőt a SUSE segítségével!
Az elmúlt hónapokban megcsappant a bevétel, ám most a szokásosnál háromszor több a rendelésem.
Az Ukrajinszka Pravda hírportál közölte, hogy Ukrajnát az Egészségügyi Világszervezet (WHO) kedden a Covid-19-betegek előző napi növekménye alapján a 14. helyre tette az országok listáján.
"A kiemelkedően transzparens működés jegyében a fentiek ellenére a társaság ma a honlapján közzéteszi az auditált, 2019.
Pedig már az új műsora promóját is elkezdték.
Mély nyomot hagyott bennem, amikor először esés után eldeformálódott végtagot láttam.
Később a nyomozók L. Zsolt budapesti lakásán is kutatást tartottak, ahol további 178 gramm marihuánát, nagy mennyiségű kábítószergyanús anyaggal szennyezett műanyag tasakot, valamint készpénzt foglaltak le.
A hal motívum az ókeresztény korban egy titkos jelképe is volt a keresztényeknek.
Beszámolt arról is: a rendőrség a korlátozások bevezetése óta 75 esetben tett szabálysértési feljelentést üzletek korlátozott nyitva tartásával összefüggő szabályszegés miatt.
A brit istálló már tavaly is világossá tette, ha Alonso vissza is akarna térni az F1-be, nálunk nem találna helyet magának.
Ezek nem maradtak meg, azonban a szobrok kőből készült talapzataiból maradtak fenn töredékek.
Az Aranymiatyánkot Bálint Sándor „asszonynépünk máig egyik legkedvesebb elmélkedő imádságá”-nak nevezte.
A vírushelyzet javulásával, újra van lehetőség a közösségek összetartó erejét javítani, megvitatni az elmúlt időszak szakmai tapasztalatait, felkészülni a következő időszakra.
A Sony hamarosan, szeptember 16-án összecsődíti a különböző saját és külsős já.
Oly éltető és kedves.
A Bankrupt zenekar új klipjében, ami a Nemazértnem című számhoz készült, egy hazánkban landolt űrlény kalandjait követhetjük nyomon.
Amikor vidéken játszottam és nem volt telefon, hetente írtunk egymásnak levelet.
A feldolgozások mellett saját dalokat, illetve animációkat is készítetek.
Drimba Tibor szavai civilben is célba találnak.
Egyetlen lélegeztetőgépet sem sikerült még vásárolnia az Európai Bizottságnak a közös beszerzési rendszer márciusi elindítása óta.
A rendőrök három napon belül elfogták a rablókat, akiket gyanúsítottként hallgattak ki, majd őrizetbe vették őket.
Az Erdélyi Magyar Szövetség (EMSZ) szerint újra az állampolitika szintjére emelt magyargyűlölet lett a nemzetstratégia Romániában.
Olyan igazi keresztényorgiás náci-fasiszta orbánféle "keresztényi" ítélet született, amire a magyar emberek/?
Ebben segítenek a SOAR (security orchestration automation and response) megoldások, amelyek egyes munkafolyamatok automatizálásával csökkentik az elemzőkre nehezedő munkamennyiségét, ezáltal pedig a szakemberhiányt.
Meghalt 10 krónikus beteg, és 46-tal, 3111-re emelkedett az azonosított koronavírus-fertőzöttek száma Magyarországon – közölte a koronavirus.
A Szegedi úti Futó-Dobó Lovascentrum mellett pénteken hivatalosan is megnyílt Mórahalom új turisztikai attrakciója, a kocsimúzeum.
A karácsonyi időszakban sokakra szalad fel egy kis súlyfelesleg.
A bajnoki címet – fennállása során először – az isztambuli Basaksehir FK szerezte meg.
A rendőrök bekérették Khumalo mobitelefonját, és most annak híváslistáját tanulmányozzák.
Az aktuális piaci igényeket kiszolgáló képzések támogatásával a Nemzeti Filmintézet célja a hazai filmgyártásban mutatkozó szakemberhiány hatékony és gyors orvoslása.
A Gyékényes-Barcs-Szentlőrinc vonalon mindez azt is jelenti, hogy megszűnik a zalaszentiváni átszállás a Sopron-Szombathely-Zalaszentiván-Nagykanizsa-Pécs között közlekedő járatoknál.
A magánszemélyek, az iskolák és számos vállalat is megismerte és megtanulta értékelni a digitalizáció előnyeit.
A teljes Kastélyszálló hetek óta lázas készülődésben van, ugyanis az étterem ad helyet az.
A kérdés tagadhatatlan, de ebben Mo.
A kilencszeres svájci válogatott Bürki 2015-ben érkezett a Borussia Dortmundhoz a Freiburgtól, a becsült ára hatmillió euró volt.
Nagymamája, Sára, magyar származású volt.
A példaértékű magyar összefogásnak köszönhetően már több mint 1 millió uniós polgár támogatását bírja a kezdeményezés” – írta Varga Judit.
Bár nem ez volt az első alkalom, hogy Szinetár Dóra felszólaljon a szoptatás témájában, legújabb posztja azonban mégis sokak figyelmét felkeltette, ugyanis egy igazán intim pillanatot mutat meg benne a sikeres színésznő.
Mindezen nehézségek ellenére több ezer darab egyszerhasználatos maszk beszerzése és beraktározása megvalósult, ez a Társaságnál rendelkezésre áll, de továbbra is folyamatosan keressük a lehetőségeket a további beszerzésekre.
Kép: itt vannak a dátumok, így indulhat újra a futballélet!
Ő egy speciális programmal (életmódváltással) foglalkozik, keressem bátran!
Ennek során 3 ezer szabályszegést állapítottak meg a hatóság emberei.
Saniye végleg elhatározza, hogy magához veszi Sehert és ő fogja felnevelni a lány gyermekét.
Dave Rafter elmondhatja magáról, hogy fogadott testvére egy igazi, nyolcvanas évekbeli.
Ha kíváncsi vagy erre a felejthetetlen farsangra, akkor kattints a videókra!
Újabb versenyzővel bővül a játékstreaming szolgáltatások mezőnye, ezúttal a Facebook hogy saját felhős megoldásával belép a piacra.
A 24 éves skót lány 13 esztendős kora óta hord lencsét, eddig különösebb problémája nem akadt a viselésével.
Mint mondta, kizárólag akkor kerülhet sor szóbelire, ha nem megoldható az írásbeli vizsga lebonyolítása, illetve azok a tanulók, akik nem felelhetnek írásban.
A távoli munkavégzéshez szükséges együttműködési eszközök (videokonferencia, chat, konferenciahívás) használatának bevezetése, engedélyezése.
A tagállamoktól ezért azt várják, hogy elsőbbségi forgalmi sávokat (zöld folyosókat) jelöljenek ki az áruforgalom számára.
A lakosság a felmérések szerint leginkább az üzletek és a vendéglők megnyitását, valamint a szolgáltatások engedélyezését szeretné a karácsony előtti időszakban.
Makai Gábor klinikai szakpszichológus szerint azonban az emberek könnyebben fogják venni a második hullám okozta lelki akadályokat, mint márciusban.
Ferencváros–Újpest: 16 ezer néző, remek hangulat, gólok, piros lap.
Egy 57 éves osztrák férfit gyanúsítanak a rendőrök.
A verseny honlapja szerint az idei leggyorsabb hajó 17 óra 52 perc 57 másodperc alatt teljesítette a távot.
A Gartner felmérésében a fitt vállalatok IT-vezetőinek 38 százaléka mondta, hogy szervezeti kultúrájukba beletartozik a megfontolt kockázatvállalás és a tanulás a vétett hibákból, míg a törékeny szervezetek körében ez az arány csupán 21 százalék.
Müller aláhúzta: a karantén nincs negatív hatással a kormány működésére, mivel a járvány kapcsán a kabinet már több hónapja videokonferenciák formájában is működött, az iratok átadását is biztosítani tudják.
Találja meg a tökéletes albérletet Budapesten – Szuper tippek!
A jelenleg is börtönben ülő német férfi 2005-ben erőszakolt meg egy idős nőt Praia de Luzban, ugyanabban a városban, ahol Madeleine is eltűnt.
Roland műtétjénél komplikációk lépnek fel, miközben Miklós megjelenik Csillagkúton.
Nem biztos, hogy a legjobban sikerült Orbán Viktor fürkészeinek és portyázóinak lélegeztetőgép beszerzési küldetése.
Ugyanakkor a magyarellenes kijelentéseket az együttműködés idejére fel lehet oldani.
Az Index megkereste a rendőrséget, hogy megtudják, hogyan történt pontosan a baleset, mik az eset körülményei, amint választ kapunk kérdéseinkre, frissítjük a cikket.
A megoldást végül a volt szegedi hallgatók által alapított Four Creation szállította.
Sajtóértesülések szerint a vandalizmus minden előzetes fenyegetés nélkül történt, Anne Hidalgo főpolgármester elítélte a történteket, támogatásáról biztosította a zsidó közösséget és ígéretet tett arra, hogy a tetteseket nem hagyják futni.
Ám ahogy Ady Endre írta, „az Élet él és élni akar”, ebből erőt merítve pedig mi lehet fontosabb, mint segíteni azokon, akiknek szükségük van rá, netán ránk.
A mérkőzésről Idei Szabolcs baracsi edzőt kérdeztük: – Az első gólt szabadrúgásból rúgtuk.
Hozzátette, azért kínálja árverésre a könyvet, mivel nincs örököse, és szeretné, ha jó kezekbe, egy Dahl-gyűjtőhöz vagy egy múzeumba kerülne.
A megjegyzés rovatba a kiválasztott rajz sorszámát és a postázási címet kell megadni.
Hárman sérültek a mártélyi úton Vásárhely közelében, amikor egy motoros és egy kerékpáros ütközött össze.
Úgy vélte, ha előbb szóltak volna, a WHO tudott volna segíteni a járvány legyőzésében.
Természetesen ezen kívül sajtóanyagot is használt.
Hozzátette: az elkerülés legbiztosabb módja annak a bevándorláspolitikának a folytatása, amit a kormány évek óta folytat.
A pénzintézet szakembere megjegyezte, hogy az egészség célú megtakarítás is fontos.
Brassói Sándor arról is beszámolt, hogy a ma kezdődött tanévtől a tankönyvek a Nemzeti Köznevelési Portálon évfolyamokra bontva elektronikus formában is elérhetők.
Egy nemzetközi kutatócsoport által összegyűjtött adatok szerint 8,8 százalékkal, 1551 millió tonnával volt kevesebb - a szén-dioxid-kibocsátás 2020 első hat hónapjában 2019 azonos időszakához képest - írja az MTI.
A látogatóközpont állandó tárlatnak ad otthont, amely metszetében mutatja be az itt élő nemzetiségeket, a természeti értékeket, a borkultúrát.
Az MKB azt tervezi, az idén tavasszal olyan új számlacsomagot indít, amely támogatja az azonnali fizetést.
A gömöri tornádó károsultjainak egy része nem rendelkezik biztosítással, ők az államtól, konkrétan a kormánytól várnak segítséget.
A Miami másodjára is lenyomta az Indianát – 2–0-ra vezet a Rockets, 1–1-re áll a Lakers-Blazers.
Emellett megszüntették a vasárnapi szavazás lehetőségét is, ami szintén az elsősorban afroamerikaiak lakta megyékben volt népszerű.
Az NB III-as magyar együttes és a horvát második ligás gárda edzőmérkőzést játszott, de a főszereplők nem a labdarúgók, hanem a szurkolók voltak, a gyepen ugyanis egymásnak estek.
Végre labdát ragadhattak a kézilabdás lányok és fiúk az elmúlt hétvégén Alsóörsön, ugyanis a járványhelyzet és a csonka szezon után a Balaton-parti városban rendezték a strandkézilabdázók magyarkupa-összecsapásait.
"Egzisztenciálisan megoldható lenne az Omega számára, hogy kihagyjunk egy évet, nem erről van szó.
Bár félig francia is vagyok – apám brit, anyám francia –, erre sosem gondoltam volna.
A kedélyeket csak három oldalhálós lövés kavarta fel, aztán az idő múlásával mindkét társaság beletörődött abba, amit a táblán lát.
Férfi vízi Eb: „El kell felejteni, ami eddig történt”
Az lakosság nagy része úgy gondolja, hogy Alijev elárulta őket, ugyanis abban hittek, hogy a harcok folytatódni fognak.
Olvassák végig a román elnök nyilatkozatát - javasolta tegnap Szijjártó Péter a román külügynek, akik provokációval vádolták, mondván: a székely területi autonómia-tervezet Románia belügye.
A jobbikos képviselőknek szólva azt mondta Dömötör, hogy elmehetnek az Apró-villába társbérlőnek.
"Bár az egészségügyi szakdolgozóknak sosem lehetünk elég hálásak", a béremelés megbecsülésük egyik legfontosabb eleme, amely tovább folytatódik - jelentette ki a kormányszóvivő csütörtökön a Facebook-oldalára feltöltött videójában.
A koronavírus-járvány miatt azonban egyre valószínűtlennek tűnik a forgalmi rekord idei elérése.
A koronavírus elleni oltóanyagokkal kapcsolatos bűncselekmények veszélyére figyelmeztetett szerdán az Interpol nemzetközi rendőri ügynökség: szervezett bűnözői csoportok hamisított vakcinák árusításába kezdhetnek.
A lerabolt boltokat hétfőn újra feltöltötték, így Klaudia alaposan bevásárolt.
Nyolcadikban öt tantárgyból buktam meg.
Azt is megtudtuk, a pacalfőzés nem szigorúan férfi műfaj, egy női focicsapat tagjai is szorgalmasan kevergették a fővésben lévő marha egykor fehér, krémszínű gyomorszövetét.
Furcsa baleset történt egy észak-angliai gazdaságban, ahol hirtelen tűz keletkezett.
A megszerzett immunitás azonban megmarad, azaz az új típus megjelenése nem eredményez új hullámot.
Kiváncsi arra, hogy jövőhéten, amikor rendkívüli jogrendről fognak szavazni, akkor mit lépnek majd az ellenzéki pártok (az ellenzéki pártok bejelentették, hogy támogatják a javaslatot, erről írtunk).
Elindították a filmesgyakornok.hu oldalt és adatbázist is, amely összeköti a gyakornoki lehetőséget keresőket és a gyakornokot kereső producereket.
"Több Balaton, kevesebb Adria, ez legyen most a jelszó" - fogalmazott a miniszterelnök.
Mindazonáltal a “negatív listán” szereplő vuhani vállalkozások – például mozik, könyvesboltok, bárok, éttermek és edzőtermek – továbbra sem nyithatnak ki.
Az ötödik, az ismeretszerzés szinten érdekességeket, a hatodikon szórakoztató anyagokat ajánl a tanár úr.
Lukasenka ismételten az állította, hogy külföldről próbálnak forradalmat szítani Fehéroroszországban.
Az USA lehet a mintában az egyetlen olyan ország, ahol a munkaerő továbbra is növekszik majd, és nem is öregedik a következő 30 évben.
Így ma amerikaiak milliói nyögnek visszafizethetetlen diákhiteleik alatt, a teljes ilyen hitelállomány több mint 1,6 ezer milliárd dollár.
Elhunyt húsz beteg, és újabb 1374 magyar állampolgárnál mutatták ki a koronavírus-fertőzést - közölte a koronavirus.
Akkor is, ha csak rövid időre hagyjuk ott!
Az ügyvéd blogbejegyzésében – a teljesség igénye nélkül – számba veszi az Orbán kormánya által a nép ellenségeinek kikiáltott listát, é mint mondja, „nincs oka a szégyenkezésre”.
Ezzel Gulácsi Péter és Willi Orbán csapatát, az RB Lepiziget megelőzve a csoport élén végzett a triplázó Neymar és a duplázó Kylian Mbappé vezérletével.
A napi fertőzöttek között akár harmincan is lehetnek azok, akiket a szerológiai teszt elvégzése miatt találnak meg.
Az elmúlt 24 órában elhunyt 8 beteg, az ő családjuknak az országos tiszti főorvos kifejezte részvétét.
A Mokka vendége Metzker Viktória volt, aki a stúdióba cicájával, Bocival érkezett:A DJ elárulta, milyen macskái vannak még és azt is, miben másak így a hétköznapjai.
Az okát nem tudom, csak sejtem, hogy az izlandiak úgymond „belterjesen” házasodnak, unokatestvérek nemzenek közös gyermeket.
Pap Róbert a szüleivel a város határában két és fél hektáron termeszti a gyümölcsöt: jelenleg 12 ezer palántát nevelnek.
Annyira, hogy többekben felmerült, valódi énekest rejthet a maszk.
Számos nagy eredményt ért el, több mint harminc éve töretlenül hódol az ultrafutásnak, emellett egy szakbolt, a tulajdonosa, mindig szívesen segít a kezdő kocogóknak, feltörekvő ultrásoknak.
A gyerek a hatóságoknak elmondta, hogy édesanyja úszni ment, de nem tért vissza.
Azt mondta, az emberek döntöttek, és ez alapján következtetéseket kell levonniuk.
Mahon tagja volt az ír művészeket tömörítő Aosdána nevű egyesületnek és műveiért számos elismerésben részesült.
Ez pedig azt jelenti, hogy a végrehajtó pénteken 10 órakor rendőri támogatással megy a Cserepes sorra, hogy „kilakoltassa” onnan a Váczi családot.
A kisfilmben előkerülnek a csúnya pulcsik, felbukkan Theresa May, de Boris Johnson is főszerephez jut, akit maga Robbie Williams alakít.
Kevesebb magyar megy Ausztriába az itthoni bérnövekedés miatt?
A palesztinok minden kapcsolatot megszakítanak Izraellel és az Egyesült Államokkal – jelentette be az Arab Liga szombati, rendkívüli ülésén Mahmúd Abbász palesztin elnök Kairóban.
A „szerencsén és az ellátást végző orvosokon múlt az élete” fogalmazott a főigazgató.
Nedim megkéri Nurtent, hogy kutassa át Neriman szobáját a kameráért.
Már nem játszol a tűzzel, az magától elég.”
Zacherhez hasonlóan az addiktológus szakember is elmondta, továbbra sem lehet megállapítani, hogy mekkora adag okozhat életveszélyes tüneteket a fogyasztók számára.
Hozzáteszik: a közmédia a BBC szerkesztői és hírszerkesztési alapelveit követi.
A zenekar tagjai az üres nézőtéren foglalnak helyet.
A Dortmund végül hátrányból fordítva nyert a Zenit ellen, míg a Lazio hazai pályán döntetlenre végzett a Club Brugge együttesével Az E csoportban az első Chelsea döntetlennel, a második Sevilla pedig győzelemmel zárt.
A MÁV-Start esetében a jegypénztárakban, automatákban vagy az Elvirán vásárolt, papíralapú bérletek esetében az utasok a pénztáraknál, az ügyfélszolgálatokon személyesen, vagy levélben - MÁV-Start Zrt.
Ez sajnos kissé megnehezíti a vezetői utánpótlás bebiztosítását, hiszen a mai világban nem egyszerű elköteleződni egy heti rendszerességű aktivitáshoz.
A Coop ezen a listán 627 milliárd forintot tavalyelőtti bruttó forgalmával a második volt, a Tesco mögött.
Ma már nem ismerik, de 40 éve ő volt a világ egyik legmagyobb rendezője.
Orbán meg akarta mutatni, hogy akár pillanatok alatt felkészíti az egészségügyet a komoly járványhelyzetre is.
Az esetről egyelőre nem sok mindent tudni, a hatóságok későbbre ígértek pontosabb adatokat, viszont azt nyilvánosságra hozták, hogy a férfi Washington államban, Seattle külvárosában, Kirklandban halt meg.
Itt már -stílusban írták a forgatókönyvet.
Magyarországon a tegnapi rekordszámú 365 fő után az elmúlt 24 órában 301 új fertőzöttet regisztráltak, és elhunyt egy újabb beteg.
Brazíliában 4 745 464 fertőzöttről, 142 058 halálos áldozatról és 4 197 372 gyógyultról tudni.
"Nem tudom jelenleg.
A közérdekű bejelentéseiről ismert közéleti szereplő a feljelentését több sajtóhírre alapozta.
Én azt javallom, nagyon osszák be, amit most kaptak.
Emberi őssejtek segítségével gyógyítottak meg cukorbeteg egereket a St. Louis-i Washington Egyetem kutatói.
A két bunyós a mérkőzés végén a Frontline Heavyweight-címet kapja egy-egy díszes öv társaságában.
Az adatok szerint Soros személyesen 5,6 millió dollárt tolt az akcióbizottságba, a Fund For Policy Reform nevű szervezet pedig további 46 millió dollárt utalt.
A Rosztov-Don a tervek szerint a Ferencváros vendégeként kezdi meg a BL új idényét a szeptember 12-i hétvégén.
Kamarás Iván csak fogta a kamerát, majd gyorsan lőtt egy selfie-t a ahol maga mellé ragadta Stohl Andrást: A két tehetséges színész izgalmas karakterek bőrébe bújva játszák el a sorozatban saját szerepüket.
A kedvezmény csakis a foglalás szerinti utazási csomagra vehető igénybe és kizárólag abban az esetben érvényes, ha a foglalás valamennyi utasra vonatkozóan egyszerre került leadásra.
Hamvasztás utáni búcsúztatása szűk családi körben megtörtént a győr-újvárosi temetőben.
A megbeszélést követően a tárcavezető a France2 köztévében a bántalmazásban részt vett négy rendőrről azt mondta, hogy „besározták a köztársasági egyenruhát”.
A Fauci képével ellátott baseball-kártya közben az árusítás első napján abszolút eladási rekordot döntött, még soha, egyetlen sztár képe sem volt ilyen népszerű.
A most szintén szünetelő Bajnokok Ligájában a nyolcaddöntő első mérkőzésén hazai pályán 2–1-re kikapott az angol Manchester Citytől.
Gyerekként mindig anyukám körül voltam a konyhában, sok mindent ellestem tőle.
Most kaptunk egy kisebb teasert az utódai munkájából.
Minden állami alkalmazottra sor kerül, és ha kell, januárban is folytatódnak a tesztelések – közölte.
Az hogy valamivel kevesebb loot lett volna, mint az előzőben rendben lenne, de az hogy 6 db páncél szett van egy játékban.
A balliberális Több Europa nevű párt 200 ezer eurós támogatást kapott Soros Györgytől.
Utuk során először sikerült tevét fotózniuk, amit meg is mutattak szurkolóiknak.
A Cerha Hempel ügyvédei szerint az arányosságot minden egyes esetben egyedileg lenne szükséges mérlegelni, hiszen akár csak a megbetegedés gyanúja esetén is élhet jogával az OT.
Eredmények, jók és nyilatkozatok a 3. fordulóból 2020.
Júniusban például a kampánynak pénzt adományozók 68 százaléka először ajánlott pénzt, és jelentős számban, 2.6 millió emberrel bővült Biden kampányának email-listája is.
A Guradian publicistája szerint a túlságosan nagy kockázat miatt nem vállalná be alkalmazását a frissen függetlenné váló Skócia első kormánya.
Próbáltuk elérni Vujity Tvrtkót is, a telefonja azonban napok óta ki van kapcsolva, az emailre pedig nem válaszolt, igaz, a közösségi oldalán egyelőre magyarországi képeket posztol, de ez valószínű elterelés.
TENISZ: Fajta Péter és Tóth Amarissa is magabiztosan vette az első akadály a párizsi tornán, Szabanin Natália a második kiemelt ellen szenvedett vereséget a Garroson.
Varga Mihály hangsúlyozta: a magyar kormány egyetért azzal, hogy szükséges a vállalkozások hitelezésének elősegítése.
Egyre többen ismerik fel az SZTE Junior Akadémia továbbtanulást segítő lehetőségeit: a 2020-2021.
Győrfi Dani elárulta, mi okozott.
Mielőtt nekiállunk az utastér fertőtlenítésének, érdemes kiporszívózni,port törölni a műszerfalon, és az összes felesleges holmit, ételmaradékot, használt zsebkendőt kidobni, mert ezeken rengeteg baktérium tenyészik.
Így aggodalomra semmi ok, maximum akkor fogjuk kínosan érezni magunkat, ha valaki szándékosan a bolondját akarja járatni velünk.
Délben egyébként volt egy erősödő szakasz is, amikor 334,30 ig süllyedt az árfolyam.
A Sárrétudvari-DEAC 6-3-ra végződött, de akadt még néhány sima győzelem a labdarúgó megyei első osztály 6. fordulójában.
Olyan 15-16 éves voltam, amikor belevágtam.
Torlódik a forgalom mindkét irányba a csanádpalotai és a nagylaki határátkelőknél - közölte a rendőrség péntek reggel a honlapján.
Ez 373 új fertőzést jelent, ami az eddigi számok közül szinte a legmagasabb.
Járványügyi szakemberek arra figyelmeztettek, hogy amíg tartósan nem esik ezer alá a napi új esetek száma, nem szabad enyhíteni a korlátozásokon, mert a vírus újra rohamosan elterjedhet.
A vasúti egyes kocsi forgalom (amikor a feladó nem egy szerelvényre, hanem csak egy vagonra való árut ad fel) fenntartása és revitalizációja érdekében célzott állami támogatási rendszer létrehozásáról döntött a kormány.
Rohamos emelkedésnek indult a Kínából indult új koronavírus miatt megbetegedettek és a halálos áldozatok száma is.
Ezek miatt többször ápolták kórházban, sőt intenzív osztályon is.
Ezért „a magyar emberekkel szembeni felelőtlenség lenne az, hogy ha valamelyik lehetőségről lemondanánk” – fogalmazott.
Lehet, hogy a vírus teljesen átalakítja a vásárlási és étkezési szokásokat?
Amúgy állítása szerint abban az egy hónapban, amíg a dalon dolgozott, meglepő módon kevesebb húst evett.
J. Gábor három másik társával azok közé tartozik, akik a nyomozás során egyezséget kötöttek az ügyészséggel, és részletes beismerő vallomást tettek.
Két autó ütközött a Híd utca 1 szám mellett.
Donald Trump és Melania Trump is karanténba vonult.
Az infláció éves üteme mérséklődött a januári 4,7 százalékról.
Az utóbbi napokban alakult a pszichológusok zárt csoportjaként egy szakmai felület, ahol egymást segítjük a mostani krízishelyzetben, megosztjuk a kérdéseinket és tudásunkat.
Ez egyéni vélemény kérdése, az azonban biztos, hogy a győzelem pontosan ugyanannyit ér, mint a többi GS-siker.
A hűtőkonténer intézményünkben jelenleg biztonsági tartalékként szolgál.
Berki Krisztián szerelme igencsak összetett tervet osztott meg közösségi oldalán.
Jó, ha valaki kívülről is tudja látni, biztosan fontos is, de én nem keresem erre a lehetőséget.
Óriási dolog lenne, ha pár hónapon belül a magyar labdarúgás két ekkora bravúrt érne el. Legyen igaza!
Mint minden nagy nemzetközi találkozó a davosi fórum is jól tükrözhet számos globális törésvonalat, amit jól mutat az is, hogy a keddi tanácskozások két legfontosabb vendége egymással homlokegyenest ellentétes nézeteket vall.
Alföldi Róbert lett az, aki támogatott.
Vagy hogy ne az legyen a fő attrakció, hogy „Beckham még csak huszonegy”, hogy menyasszonya „négy évvel idősebb nála”, vagy hogy „csak hét hónapja ismerik egymást”.
Azonban nem jutottak el odáig, mivel miután az illetékes hatóságok megtudták, hogy milyen “szörnyű dologra készülnek”, kiemelték a lányt a családból.
A hatóságok magyarázatát várja arra vonatkozóan, hogy voltak-e olyan személyek, akik bűncselekményre készültek a beregszászi lakosok ellen – olvashatjuk a Karpat.
Jelenleg a futóművek mellett a lelkek is összetörnek, mire a felújított templomokhoz érnek a hívek!
Azonban erre megoldást még nem talált a Mintaapa.
A reptéren korábbi tizenhat helyett jelenleg egyetlen csatornán végzik az utasok biztonsági átvizsgálását, a kereskedelmi egységek zárva tartanak, a terminálépület jelentős részét is lezárták.
A legjobb magyar gyerekfilmnek járó Aranymókus szoborról és a legjobb gyerekfilm forgatókönyv-tervről, összesen több mint félmillió forintnyi díjakról héttagú gyerek zsűri dönt.
A rendőrség a helyszínt lezárta és átvizsgálta.
Lehetséges, hogy Kínából indult ki, akárcsak a Covid-19 járvány.
Folyamatos a fertőtlenítés, minden sporteszközt többször tisztítunk.
A szén-monoxid-érzékelők minden héten több család életét mentik meg országszerte.
Melyik együttes látható a képen?
És persze a kisfia, Lóci iránti szeretete és felelősségtudata, hiszen apaként helyt kellett állnia.
A hatóságok ezt folyamatosan ellenőrzik is, de a rutin szolgálatellátás mellett, nem razziaszerűen.
Akkor most visszacsinálják a vidéki lazításokat?
Színház is szerepelt a kínálatban: a Nyári bújócska című interaktív élőzenés bábelőadáson szurkolhattak Brúnó kutyának a gyerekek, hogy megtalálja-e elveszett gazdáját a Munkás Művelődési Központban.
A cikk szerzői a Külügyminisztériumtól kikérték az össze szerződést, és részletesen közlik az adatokat, hogy milyen szerződésben, kitől és mennyi lélegeztetőgépet vásároltak Orbán fürkészei.
Spamet senki sem szeret kapni, még az ártalmatlan fajtát sem: pocsékolja a sávszélességet, foglalja a tárhelyet, elvonja a figyelmet, és egyáltalán: bosszantó.
A fenti videóra kattintva megtekintheted a városi derbi felvezetőjét.
Emlékművet állítanak Budapesten, a Margit híd pesti hídfőjénél a Hableány sétahajó áldozatainak – jelentette be a külgazdasági és külügyminiszter pénteken a helyszínen.
Mintegy hat perc talán elegendő sem lett volna a feladat végiggondolására, ám nagyjából ennyi idő alatt eldőlt – amit azért korábban sejtettünk –, hogy a kaposvári együttes nem szerez 21 pontot.
Ujjongana örömében Planéta Szimonetta, a Chambray Touraine kézilabdázója, ha szeptember 15-én elkezdődhetne a francia bajnokság.
Ezt a polgármester február 16-án nyilatkozta a megyei lap online számának.
A teqvoly egyfajta ülő röplabda, ennek megfelelően csapatban játsszák, de itt is szerepet kap az asztal.
Az amerikai szenátus az alkotmányos felelősségrevonási eljárás mindkét vádpontját leszavazta.
A rendőrök az ügy vizsgálati szakaszában a szükséges eljárási cselekményeket elvégezték, az iratokat átadták az ügyészségnek.
Korábban a spanyol csapatok közül az Espanyol és az Atlético Madrid is jelezte, hogy a futballisták bérét csökkenteni kénytelen.
A két férfival egy nő is utazott, őt azonban nem tartóztatták le.
Lássuk hogyan vélekednek a látottakról az edzők és a győztes gól szerzője.
Annak ellenére is, hogy a szektorban 2019 igencsak gyenge év volt.
"Ezekben a nehéz napokban fontos és sokat segít, hogy kimozduljunk, lehetőség szerint kiránduljunk is, de nem mindegy, hogy hogyan tesszük most mindezt" - írják.
A gyártósori koncepció tervezése termelési szimulációk és virtuális modellek segítségével történik, így már ebben a fázisban beépítjük a sorba a hatékonyságot és a minőséget, továbbá eszköz-megtakarítást is realizálunk.
Az elkövető az orrát találta el, így nyolc napon túl gyógyuló sérülést szenvedett el az őr.
A Jobbik április után májusban is 9 százalékon áll, amely kevesebb mint fele a 2018 tavaszi támogatottságuknak.
Szombaton 147 intézkedésre volt szükség, ebből 84 figyelmeztetés, 41 helyszíni bírság és 22 feljelentés volt.
A szocialista politikus rámutatott, hogy az Európai Unió hatékonyan cselekszik a veszélyhelyzetben és a „kormányzati hazugságokkal” szemben minden lehetséges eszközt a tagállamok rendelkezésére bocsájt a hatékonyabb védekezés érdekében.
Azt gondolom, szép lassan sikerül őt meggyőznünk a maradásról” – fogalmazott a mérkőzés után Arteta, aki szerint fontos, hogy a csatár lássa, a csapat fejlődik.
Kardashian-fenék mára világhírű lett, és Kourtney jóvoltából most az övét, és húgáét, Khloéjét is szemügyre veheti a nagyvilág, a nővérek ugyanis nyaralásuk alkalmával igazi popsifókuszú képre álltak össze.
Balogh ellen tavaly november óta költségvetési csalás, december óta pedig befolyás vásárlása miatt is elfogatóparancs van érvényben.
A sokak által nőket sértő Schobert Norbi kijelentés után nem is olyan sok idő elteltével jött a válasz, ami meglepő lehet az esetben, hogy nemcsak a celebtársadalom reagált, hanem Norbi is, egy újabb videóval, de vajon miért?
Ez utóbbi más tüdő- és szívbetegségek kockázatát is növeli, ezért a levegőminőség javítása kulcsfontosságú lehetne a koronavírus-fertőzéssel szembeni védekezésben.
Akkoriban indult a Sport Plusz hetilap, ahol meghirdettek egy pályázatot, lehetett nekik írni.
A kilenc természetes összetevőket tartalmazó termékből álló paletta nappali krémje például 5,99 fontba, azaz több mint 2300 forintba, míg a szemránckrém 3,99 font, azaz több mint 1500 forintba kerül.
Két nőt és két férfit gyanúsítanak.
Ellenben este hatkor az egész napi munkahelyi hajtás után jót tesz, ha ki tudja engedni a gőzt egészséges módon.
A CIBI társaság 15 000 kézfertőtlenítőt ajánlott fel, melyek jelentős része szintén a város által fenntartott iskolákban kötött ki.
Nem tudni, miért lépett vissza az ügyelttől a felcsúti csodavállalkozó.
Majd ezt üzente a konditermeseknek, hogy ha az útblokád mellett döntenek, azzal senki másnak nem fognak ártani, csakis a munkába igyekvőknek.
Ezúttal általános veszélyhelyzet lép életbe, amely nem csak az egészségügyre vonatkozik.
Nagy István éppen ezért ágazati szintű operatív bizottságok felállítását kérte a szakmai szervezetektől, hiszen a tárcának tudnia kell azokról a nehézségekről, amelyek a gyakorlatban megjelennek és próbatételt jelenthetnek a termelők számára.
A tárcavezető szerint hármas védelemről, az Európai Unió határ, a migrációs útvonal és az osztrák határ biztosításáról beszélt.
Emmanuel Macron, francia elnök ugyanis nemrég július közepéig minden tömegrendezvényt betiltott az országban.
Júniusban aztán John Ridley, a Oscar-győztes forgatókönyvírója követelte, hogy az HBO szedje le a filmet frissen elindított streamingplatformjáról.
A döntőn való részvétel a területi nevezés alapján történik.
A férfi az újrapublikált Mohamed-karikatúrák miatt azt vette a fejébe, hogy felgyújtja a vicclap szerkesztőségét.
Mert nem csak finom, de igazán egészséges is, valódi szupergyümölcs, amely telis-tele van vitaminokkal, ásványi anyagokkal és antioxidánssal.
Krausz Gábor idén a szakállát levágatva csak bajuszt hagyott az arcán, amivel pont úgy néz ki, mint a Magnum című sikersorozat sztárja, Tom Selleck.
A filmkészítők betekinthettek a Lee Miller-archívumba, amely az amerikai fényképész és fotóriporter összes felvételét és naplóját tartalmazza.
Fajtajellege szerint szüksége van az emberi közelségre, a gazdájához ragaszkodik.
A másik orvosunk egyszerűen azt vágta hozzánk, hogy nyomorék lesz, fogyatékos és vízfejű, de azt gondoltuk a párommal, Jázmint nem hagyjuk.
Bartomeu azt is elárulta, hogy fegyelmi eljárást indítottak a Juventushoz szerződött Arthurral szemben, miután a brazil középpályás nem tért vissza vakációjáról.
Az egykori 92-szeres válogatott biztos benne, hogy a bolgár válogatott legyőzi a mieinket az Eb-pótselejtezőn.
A jelmezeket Mlinár Péter tervezte, a 14 szereplőn 34 öltözet jelenik meg alig egy óra alatt, és valamennyin felfedezhetőek lesznek a szereplők jellemzői.
Kérdésünkre a vállaltnál azt közölték, hogy a magyarázat az, hogy Magyarországon a Google jelenleg nem engedélyezi szerencsejátékkal kapcsolatos alkalmazások felvételét online alkalmazásboltjába, a Google Play Áruházba, ezért a Szerencsejáték Zrt.
Mondanunk sem kell, irigykedve néztük végig a fotókat, amiken nem csak az edzés, de az utána eltöltött közös vacsora is fantasztikus hangulata miatt!
Meggyőződésem, hogy méltó helyre került az emléktábla, az intézet vezetői és munkatársai velünk, a város polgárságával együtt megőrzik a jövő nemzedékei számára.
De akár korábbra is vissza lehetne menni.
Vadai Ágnes azzal kapcsolatban fejtette ki véleményét közösségi oldalán, hogy – mint írja – „egy milliárd dollárba fog kerülni a rakétavédelmi rendszer, amit Orbán vesz Amerikától.”
Charles Michel az Európai Tanács elnöke a csúcsra szóló meghívó levelében nyomatékosította, hogy a következő napok meghatározóak lesznek a tárgyalások kimenetét illetően: "az EU megállapodást akar Nagy Britanniával, de nem minden áron"
A fogyókúra, amelyre igaz a dalszöveg, hogy az egyiknek sikerül, a másiknak pedig nem, de miért nem?
Éjszaka besurrant a tanyája udvarára és egy vasállványra felkötözött egy elektromos vezetéket.
A hitel- vagy betéti kártyákkal, illetve mobil eszközökkel történő érintéses fizetések egyre népszerűbbek.
Egyébként köszönöm kérdésed, de nem szoktam semmit füstölni.
A lap azt írja, hogy egyszer rendőrnek adták ki magukat, megállítottak a közúti forgalomban egy személyt, akitől aztán pisztollyal fenyegetőzve 200 ezer eurót követeltek, hogy elsimítsanak egy ellene indult állítólagos rendőrségi ügyet.
Azt írják, szeretnék jelezni, hogy a hétfő esti zavargásért nem ők a felelősek, hanem az ellentüntetők.
Az operatív törzs a friss adatsor mellett újra figyelmeztete hivatalos weboldalán: a csoportos megbetegedések szakaszában vagyunk, amikor közösségben, személyes érintkezések útján terjed a fertőzés.
Bár a közvéleményben egymással ellentétes álláspontok léteznek, Orbán úgy érzi, egy masszív többség azt gondolja, az országnak a védekezés közben továbbra is működni kell, azaz fontos, hogy az emberek el tudjanak menni dolgozni.
Mintegy 3500 lakosnak kell elhagynia otthonát Velencében vasárnap egy második világháborús robbanószerkezet hatástalanítása idejére.
A klip készítésekor is a letisztultságra törekedtünk, mert engem, és remélem, még sok embert, ez tud igazán megérinteni – fogalmazott a riporter.
Dráma a debreceni reptéren: Tűz ütött ki a segédhajtóműnél?
Peking viszont úgy vélte, egy ilyen dokumentumban fel kell tüntetni a az Egészségügyi Világszervezetet.
Minden héten leugatok vkit a kasszánál, hogy ne álljon mellém 50 centire.
Az összes feladatnál ( ez mondjuk tényleg csak hard-on igaz.) szükség volt a terep teljes kiismerésére, a célterület, bázis körbejárására, és igen "nagy körben" ráadásul, mert a járőrök igen messze is elmozogtak.
Százezer lakosra számítva jelenleg három nyugat-ukrajnai régióban: Lviv és Ivano-Frankivszk, valamint a romániai határnál lévő Csernyivci megyékben a legtöbb az aktív beteg.
A hírre reagált Magyar Államkincstár, levelükből az derült ki, hogy az 50 forint nem segély, hanem nyugdíjemelés volt.
Múlt héten 14 járás volt vörös, és ugyanennyi narancssárga besorolású.
Most már aztán tényleg kipukkad a lufi 2020-ban – jósolta Prekopcsák.
Montenegróban egy nap alatt 1164-ről 1221-re nőtt a nyilvántartásba vett fertőzöttek száma.
A búsulás idejének már vége, az új pontok lehetőleg maradéktalan begyűjtése a cél mindenki számára.
Mindeközben azonban folytatódik a járványellenes korlátozások fokozatos feloldása.
Problémát jelent az is, hogy a magyar fiatalok digitális készségei jelenleg elmaradnak a régiós és az uniós fiatalok szintjétől, ráadásul az eredmények ezen a téren inkább romló tendenciát mutatnak.
A Kárpát-medence időjárását vasárnap estig magassági hidegörvény, majd teknő alakítja, amely kedvező feltételeket teremt záporok, sőt akár néhol zivatar kialakulásához is - írta az MTI.
Ami pedig nem változik, az a váltási árfolyam (ami egyelőre kifejezetten baráti), valamint a készpénzfelvételi és számlavezetési díjak összege.
Ugyanis ezek a változások várhatóak nálunk is évek múlva.
A politikusokat szépen lassan ki kell vezetni a sport világából”.
A zöld és a digitális átállás megvalósítása, és egy geopolitikai helyzetben a külső kitettség csökkentése radikális változást tesz szükségessé.
Az útvonalat egy jelzőlámpával ellátott útkereszteződés keresztezte.
Az elmúlt hét adatait vizsgálva kijelenthető, hogy változik a járványgörbe.
Közel ezren vettek részt a zarándoklaton, ami tavaly – és tavalyelőtt is – hat kilométeres utat jelentett.
Megnőtt az ajándékozási kedve a város lakóinak.
Szeretném megköszönni nekik, hogy ilyenek, és bízom benne, hogy továbbra is ilyen szeretettel támogatnak bennünket a jövőben is – vélte Sostaric.
A legalacsonyabb éjszakai hőmérséklet 8 és 15, a legmagasabb nappali hőmérséklet 14 és 21 fok között várható.
Több mint huszonegy éven át tagja volt a megyei tűzoltó-válogatottnak, képviselhette hazáját a Finnországban megrendezett szakmai olimpián is.
A tartományi vezetők szerint a kormány hatáskörébe tartozott a karanténövezetek elrendelése.
Napközben nyugat felől várhatóan felszakadozik a felhőzet, de a nappali csúcsértékek csak 19 és 24 Celsius-fok között alakulnak.
A bajnoki kényszerszünetben megvizsgáljuk, hogyan teljesítenek az utánpótláskorú játékosok az NB I-ben, elsőként a lányok eddigi produkcióját térképezzük fel.
A kutatók nem valódi életet fedeztek fel, csak annyit jegyeztek meg, hogy a Földön a foszfint oxigénhiányos körülmények között élő baktériumok állítják elő.
A testvérek folyamatos kapcsolatban vannak, órákon át vigasztalták egymást.
Az ifjúházas-kölcsön bevezetése és a fiatal családok segítése nekem személy szerint a szívügyem.
Kérem elnök úr megértését.
Előadás hangzott el az információk és kapcsolatok jelentőségéről az élelmiszer-gazdaságban.
Ha mi is ilyet szeretnénk készíteni, a csülköt érdemes egy éjszakára vízben áztatni a feldolgozás előtt.
A hivatalosan bejelentettnél nagyságrendekkel többen fertőződhettek meg a Vuhan vírussal.
Az örök fiatalság titkát is elárulta közben, ezt külön is nagyon köszönöm, de valóban ennyire egyszerű lenne?
A tajvani filmolimpiát hetedszer rendezték meg.
Nem mondom, hogy így időzítette, de így lett mégis.
Nicolas Cage hazánkba érkezett, a világsztár Budapesten forgat.
Liamnek négy testvére van: Elizabeth, Bernadett, Rosaleen és Bernard, együtt gyászolják a mamát.
A kormányfő bejelentette, hogy az egész országban felfüggesztik a csoportos és tömeges eseményeket.
A B kvartett a horvátok és a németek dominanciáját hozta, a lengyelek és az osztrákok lényegesen gyengébb játékerőt képviseltek.
Erről csütörtökön tájékoztatott Boris Kollár, a mozgalom elnöke.
A Kihívó célja, hogy még jobban összekapja magát, és elkerülje a "vesztét".
A főpolgármester szerint sincs még itt az ideje Budapest újraindításának.
Nemzetközi szervezetek évek óta számolnak be arról, hogy a szír kormány nagy számban kínoztat és gyilkoltat meg embereket, több az erőszakos "eltüntetés", és gyakoriak a mérgező gázzal elkövetett támadások.
Vannak olyan cégek, ahol az is előrelépés, ha egyetlen édesanya újra munkába áll, mivel kicsinyét jó helyen tudhatja a bölcsiben.
Remélem, hogy folytatódik mindaz, amit elkezdtünk és felépítettünk.
Egy denevért játszottam, és a látványosság kedvéért találtam ki, illetve vállaltam el ezt az akciót.
A célok elérésében segíthet, hogy kezd összeszokni a keret, miután nyáron fél tucat új játékos érkezett.
"2020 első felében egészen pontosan 55,7 százalékos volt az energiamixben a zöld villamosenergia-részesedése, ami immár jelentősen felülmúlta a fosszilis erőművekét (44,3 százalék)."
A hetedik percben megszerzett előnyét megőrizte, és 1–0-ra győzött a Rákosmente vendégeként a Hódmezővásárhelyi FC a labdarúgó NB III.
Az elmúlt tíz év Fidesz-kormányzásának köszönhetően Magyarország Európa sereghajtója lett minden szempontból - véli a párt.
A közös munka szépségeiről Tripolszky Annának, a sorozat online riporterének mesélt.
A legújabb snapshot segítségével már most szétnézhetünk az újdonságok között.
Bár az előválasztásos beugrása elég gyengére sikeredett.
Somogyi 2010-ben a Stars-szal, 2012-ben és 2013-ban a DAB-bal, 2016-ban a Jegesmedvékkel, 2018-ban a MAC-cal nyerte meg az Erste Ligát.
Reggelre már az ország déli, délkeleti részét jégeső verte el.
A világ 17. legnagyobb olajexportőreként Algéria 60 dolláros olajárra tervezte központi költségvetését, így az egész március 9-től értelmét vesztette.
Az utóbbi években aztán a napelemes boom - melyről több tételben és nézőpontból is beszámoltunk már, például - utat nyitott a rendszerszintű napenergia térnyerésének.
A szakember emlékeztetett: a spanyol egészségügyi minisztériummal és a statisztikai hivatallal (INE) közösen már negyedik alkalommal tesztelték a lakosság átfertőzöttségét.
Mint mondta, korai még következtéseket levonni, mert sok vizsgálatot kell lefolytatni, amelyek során új tényeket tárhatnak fel.
Családja az éjszaka során kihívta a mentőket, de Rodrigues életét már nem sikerült megmenteni, és a szépészeti beavatkozás másnapján meghalt.
Al természetesen nem örült ennyire az ötletnek, ám amikor az egyik híres magazin felkéri a címlapfotózásra, belemegy a játékba.
Nóra nyerte az első futamot, így Dorkának már csak 3 élete van!
Oroszországban az igazolt új koronavírusos fertőzöttek száma az elmúlt napon 20 985-tel 1 991 998-ra emelkedett a szerdán közzétett hivatalos adatok szerint.
Egy ilyen jellegű és súlyú kérdésnél Gulyás Gergely természetesnek nevezte, hogy parlamentáris demokráciában a magyar kormány a Országgyűléstől kér mandátumot, és “a tárgyalásairól is itt a parlamentben fog beszámolni”.
A Life TV Vacsorakirály című műsorában ezen a héten Szunai Linda, Koholák (Farkas) Alexa, Tornóczky Anita, Varga Győző és Tóth Szabi látják vendégül egymást és Alexa ízlése miatt egy kisebb balhé kerekedett.
Egy újabb Nagy-védés után Manhercz duplázhatta volna az előnyt, de Daniel Lopez Pinedo is bizonyította klasszisát, így a torna utolsó nyolc perce előtt egy góllal vezettek a magyarok.
Mint fogalmaz bejegyzésében, „generációk nőttek fel abban a hitben és valóságban, hogy London a világ közepe.
Ha lemaradtál a Mintaapák izgalmairól, nézd vissza a legutóbbi részeket online!
November 7-ig van erre lehetőség.
Így van ez például a Kaspersky ingyenes próbaverziójával, ami jól működő VPN klienst is tartalmaz, de sajnos csak egy próbaidő erejéig, utána muszáj lesz fizetnünk érte.
A mintegy kilencmilliós Izraelben eddig 322 463-an fertőződtek meg igazoltan a koronavírussal.
Fontos, hogy a jót ne csak szavakban, hanem tettekben is átadjuk az embereknek.
A videóra kattintva megnézheted a fordulatos találkozó összefoglalóját.
Munkatársaival olyan olcsó módszert kerestek, amely a nemesfémeket tartalmazó katalizátorok helyett alkalmas az ezek által kibocsátott füstgáz tisztására.
Aki veszélybe került, meg kell védeni, akinek baja esett, azt meg kell bosszulni!
Őket haza kell küldeni?
Az 1673 aktív fertőzöttből 758 fő, 45 százalék budapesti, 915 fő, 55 százalék vidéki.
Ezeket most Csermák Szilvia invitálására néztük meg, aki a város zöldítéséért felelős tanácsnok.
Az útiköltség-térítésre, eszközvásárlásra vagy egyéb sportoláshoz köthető költségekre igénybe vehető támogatás a fiataloknak megfelelő hátteret jelent a további felkészüléshez.
A hét piacmozgató eseményei Ismét gyorsulni kezdett a fertőzöttek száma globális szinten.
Vasárnapig lehetett szavazni a kész termékekre.
Viszont már évek óta olyan rohadt nagy szabad elvekkel ruházzák fel magukat jópáran, hogy ez egy borzasztó irányba taszítja a világot.
Csak azért nem mennek az utcára örömtáncot járni, mert betartják az egészségügyi előírásokat.
Farkas Alexa fontos dologgal kapcsolatban.
Lezárult a 2019-es Mozaikkereső játék, a kiadó veszprémi telephelyén pedig megtörtént a megyei napilaponkénti sorsolás közjegyző és a Szerencsejáték Felügyelet kollégái ellenőrzése mellett.
Rekordot döntött az újonnan azonosított koronavírus-fertőzöttek száma csütörtökön Lengyelországban, az egészségügyi tárca 1136 fertőzöttről számolt be, közölve azt is, hogy az új esetek többsége enyhe tüneteket mutat vagy tünetmentes.
Nem való mindenkinek.
Bejrútot katasztrófa sújtotta várossá nyilvánították a keddi rendkívül erőteljes robbanások miatt.
A miniszter szerint egyelőre nem beszélhetünk a koronavírus-járvány második hullámáról, annak ellenére sem, hogy az elmúlt napokban nőtt a fertőzöttek száma.
A Salzburger Nachrichten információja szerint Stefan Ilsankert nemi erőszakkal vádolta meg egy 26 éves nő.
Nem csoda, hogy a párját egy egymillió forintba kerülő félmeztelen festménnyel ajándékozta meg a születésnapjára, hiszen Bogi kitűnő formában van.
A pályázatot május 15-ig lehet benyújtani.
A járvány miatt bevezetett intézkedések csak rontanak az andoki ország szociális problémáin, ahol eddig 49 579 fertőzöttet azonosítottak, akik közül 509-en haltak bele a Covid-19-betegségbe.
Nem mindenhova passzol az ember – szólt belőlem Coelho".
Szerdán adták át a Raoul Wallenberg-díjakat Budapesten.
Laura elmondja Celsónak, hogy Yago életben van.
A fogdai őrzés és kísérés közben, valamint az előállítóban bekövetkezett rendkívüli események száma 52,38 százalékkal, 32-re nőtt.
Tomás Sokol ügyvéd szerint a válságtörvény alapján jogosan fel lehet lépni az állammal szemben, még az egészségügyi minisztérium különleges intézkedései esetén is.
Még nem alakult ki a tradíciója a klinikai gyógyszerészetnek, pedig szükséges lenne, hogy orvosokkal, dietetikusokkal, gyógytornászokkal egy jól megszervezett klinikai csapatot alkossanak, segítve a betegek szakszerű ellátását, mielőbbi felépülését.
Lapunk a kérdésben konzultált mindhárom nagy, több milliós ügyfélbázissal rendelkező hazai mobilszolgáltatóval.
Minden profi sportoló győzni szeretne, és bizton állíthatom, hogy ezzel is fognak bárki ellen fölmenni a pályára, de innentől kezdve számukra ez egy kellemes történet lesz.”
Az év első szenior úszóversenyét nagy érdeklődés mellett rendezte meg a Szentesi Delfin ESC.
Dancing with the Stars versenyzője minden héten bizonyítja, hogy énektudása mellett tánctudása is A rocker imázsnak sok velejárója között a beöltözés is szerepel, bár kicsit most más átalakulás történik hétről hétre a táncparketten.
Az újjáépítők két táborra szakadtak: az “ortodoxok” azt követelik, hogy a XIX.
Egy hónapos csúszással, november 24-én érkezik a World of Warcraft legújabb expanziója, a Shadowlands.
A Meseország mindenkié című könyv előszava szerint „óvodai és iskolai foglalkozástervek” is készültek a mesékhez.
Gyógyszer nélkül is gyógyítható az asztma?
Orbán nem tudja elfogadni a Jobbik azon javaslatát, hogy a már függőben lévő beruházásokat állítsa le a kormány, mert az megszorításokhoz vezetne.
Valamint az EU első lépésként idedob 2ezermilliárdot pluszban, az e célra elkülönített teljes EU-keret majdnem egyötödét a vírus és hatásai elleni védekezésre.
A műsorvezetőhöz szólva úgy fogalmazott: “(…) sajnálattal közlöm, hogy újabb álhírt terjeszt Magyarországról, mivel azt mondta, hogy a parlamentet beszüntették (…), ami nem igaz.
A kiváló pedagógus azt vallja: nem táncosokat, hanem embereket nevel.
Ezek közül kettőt a Twitter megjelölt, így azok csak a figyelmeztetése után válnak hozzáférhetővé.
"Nem hinném, hogy Tennessében lennének rokonai vagy barátai Meghannek, ezért valószínűleg ez nem is lenne egy járható út számukra" - vélekedett a királyi szakértő.
Az orvos próbálja rávenni Wanját, hogy fogadja el a helyzetet és kezdjen új életet.
Kovács elmondta, hogy a képzés teljesen ingyenes lesz.
Mindenesetre volt minek örülni is magyar részről, többek között a vállsérüléséből felépülő Lékai Máté visszatérésének vagy a büntetők elvégzésére előlépő Jorge Maquedának.
A művelet következő szakaszában a távoli és kevésbé látogatott országokra összepontosítanak.
Egy szakmai szervezet még a minisztériumnak is szólt, de tőlük sem kaptak választ.
A természetközeli foglalkozásokon múzeumpedagógus szakember vezetésével hasznos növénytani- és a felhasználással kapcsolatos gyakorlati ismeretekkel gazdagodnak a kisdiákjaink – mondta el Marek János, a Soproni Tankerület igazgatója.
De a vámok egy részét meghagyták, amelyek eltörlését majd attól teszik függővé az amerikaiak, hogy Kína hogyan viselkedik.
Jiráčková szerint minden elköltött pénze megéri azt, amivé válik az idők során.
Alexander Slafkovsky, tízszeres világbajnok szlovák szlalom kenus annak ellenére is jó döntésnek tartja a tokiói olimpiai elhalasztását, hogy négy sikertelen hazai válogatót követően már nagyon várja az ötkarikás játékokon való bemutatkozást.
Ez a törekvés az 5G megjelenésével - melynek köszönhetően csak hazánkban (tíz)ezres nagyságrendű új telephelyet kellene néhány éven belül üzembe állítani - további megerősítést nyer.
A felső légúti megbetegedések kórokozói többek között a száj és a garat nyálkahártyáján található sejteket veszik célba.
Az unió szoros érdekszövetségben működik együtt az országgal, annak ellenére, hogy súlyosan elítéli egyoldalú katonai fellépéseit, tevékenységét Szíriában.
Katonát játszani még NATO tagként is nagyon drága.
Meglepő eredmény született a Top Gear tesztjén!
A tudatosan megválogatott étrend segít megőrizni a szervezet egészségét, a különböző tápanyagok a vérkeringést, az ereket és a szívet is védik.
A döntéssel kapcsolatban Varga Mihály pénzügyminiszter és Fürjes Balázs, Budapest fejlesztéséért felelős államtitkár is nyilatkozott az MTI-nek.
Vagyis az Index tulajdonosait képviselő Bodolai arra kérte a saját szerkesztőségét, hogy legyenek már olyan kedvesek, és az ellenzéki vezetésű Budapest ügyeit is vizsgálgassák az objektivitás jegyében.
A beruházás nagyobb mennyiségű és magasabb minőségi követelményeknek megfelelő megrendelés teljesítését teszi lehetővé, megerősíti a vállalkozás szerepét a hazai vetőmag-előállításban – tette hozzá a miniszter.
Az egyik módszer, hogy az oxigént kapó betegek testhelyzetén változtatnak, akár például hasra fordítják őket.
A költözés után ezután lezárják a NASA blokkját, ahol a levegő nyomásának növelésével próbálják felderíteni a szivárgás helyét.
A magyar kormány a gyökeresen megváltozott helyzet ellenére is mindent megtesz a hazai munkahelyek védelme érdekében – jelentette ki az államtitkár.
Elengedhetetlen a tagországok és szakminisztériumaik közötti folyamatos információcsere, valamint a körülmények feltérképezése a további lépések tervezése és gondos meghozatala szempontjából - tette hozzá a horvát miniszter.
A 2021 végéig teljesen különváló céggel kapcsolatban annyi hangzott el, hogy az IBM és a NewCo továbbra is "erős stratégiai partnerségben" dolgozik majd.
A fekete péntek (Black Friday) veszít ugyan jelentőségéből, de még 2020-ban is ez ígérkezik a legnagyobb forgalmat hozó napnak az áruházak és az online kiskereskedők éves mérlegében.
Az ígérte, hogy az ország hatalmas fejlődés előtt áll, miután visszanyeri szabadságát.
Michael Jordan a filmiparban is letette a névjegyét, de a Space Jam forgatását is arra használta fel, hogy újra formába lendüljön.
Ennek emléket állítva 1992 óta május 21. a honvédelem napja.
A szervezők egy rögtönzött cirkuszi helyszínt varázsoltak a főtérre.
Eke Angéláék kimatekozták a továbbjutást: Így szól az egyenlet Eke Angéla és Budavári Balázs elképesztő matekozásba kezdtek, hogy kiszámítsák: Mekkora esélyük van a továbbjutásra.
Ezek mértéke az egy-egy esetszámtól egészen a 60 százalékos fertőzöttségig terjedt.
Ezt már nem élte túl a férfi.
Egy férfit nagy erőkkel kerestek Pécsett, hiszen Olaszországból érkezvén a pécsi infektológiára került, ám onnan megszökött.
Ennyit várt Magyarország legsikeresebb csapata arra, hogy ismét a Bajnokok.
Ezer feldolgozás, és szinte mindet lehetett szeretni, ahogy az eredeti regények is klasszikusok.
A második felvonás elején minden addiginál nagyobb volt a különbség (17-10), ám a vendégek – a magyar hibákat kihasználva – egy négyes gólsorozattal visszazárkóztak, ettől lendületbe jöttek és fokozták a játék tempóját.
Maszk viselése, a légzőszervek eltakarása kötelező lesz a tömegközlekedési eszközökön, továbbá olyan munkahelyen, ahol a másfél méteres távolság betartása nem lehetséges.
A sorozat, amelyet Michael Crichton 1973-as filmje, a Feltámad a vadnyugat inspirált, sötét odüsszea a mesterséges tudat hajnala és a bűn fejlődése körül.
Az elmúlt kereskedési napokhoz hasonlóan szerdán is növekedést vár a Budapesti Értéktőzsdén (BÉT) az Equilor Befektetési Zrt.
Tanulmányokban és interjúkban fejti ki ellenvéleményét.”
A kutató szerint továbbá a diagnózis felállításában játszott szerepük mellett az FKBPL és CD44 biomarkerek a gyógyszeres kezelések és sejtterápiák célpontjaivá is válhatnak.
Az MSZP-s politikus javaslata szerint jövőre erre a szakaszra is pénzt kéne szánni.
Sáfrány Emese tudta, hogy fizikuma nem az Exatlon Hungary pályáira való, és nem ő fogja megnyerni a versenyt.
Tizenkét beteget kellett kórházban kezelni a budaörsi szakrendelőben végzett szürkehályog-műtét után, amelyet a rendelő egynapos sebészeti részlegén végeztek el - írja a hvg.hu.
Öttel, 4234-re emelkedett az azonosított koronavírus-fertőzöttek száma Magyarországon – közölte a kormányzati tájékoztatási oldal.
A német Sky Sports értesülései szerint a Bayer Leverkusen tegnap elfogadta a Chelsea ajánlatát Kai Hevertzért.
Ezért az MSZP követeli azt is, hogy a teljes munkabérre járjon 80 százalékos bértámogatás - mondta a politikus.
Emellett persze a családommal töltöm az időm nagy részét, mindig szervezünk programot.
A magyarázat szerint a legtöbb megbetegedés Budapesten és Pest megyében található, ezért a szigorú korlátozások ott fennmaradnak, a kevésbé fertőzött vidéken pedig eljött az ideje a szabályok lazításának.
A további határellenőrzéssel kapcsolatos információkat az alábbi linkre kattintva találnak: https://konzuliszolgalat.
Miért láthatatlanok a szociális szféra dolgozói a kormány számára?
Az elmúlt 24 órában két ember hunyt el a Covid-19 betegség következtében, a járvány halálos áldozatainak száma ezzel 96-ra nőtt.
Az euróban fennálló kötelezettségek esetében 2020. december 31-ig évi 1,1 százalékos, 2021.
Úgy tűnik, az akkori kommunikáció nem sokat változott.
Hogy ez sok vagy kevés, azt jól szemlélteti, hogy 2019-ben mintegy 66 ezer amerikai katona állomásozott Európában, tehát ez a létszámcsökkentés alig tíz százalékot tesz ki.
Dunaújváros polgármestere a városlakókat is fokozott figyelemre kérte.
Megismétlem, ezek a kormányredeletek klasszikus kormányrendeletek, melyek törvénnyel, azaz a parlament által alkotott jogszabállyal nem lehetnek ellentétesek.
Jó hír, hogy egyenletes az új fertőzések eloszlása, Budapest és hét megye érintett.
Az érdeklődők Kószó Péter hivatalos Facebook-oldalán tekinthetik meg az élő közvetítést.
Egy hete még semmilyen rendőri retorzió nem érte az ugyanott, ugyanilyen módon tüntetőket.
Xbox Series X mellett még PC-n lesz játszható.
A tárcavezető szerint erre szükség van ahhoz, hogy lassuljon a fertőzés terjedésének üteme és csökkenjen a kórházak leterheltsége.
Bill Gates, a világ harmadik leggazdagabb embere szerint más világ jön a járvány után.
A Microsoft példát is hoz a módszerre: a támadók előszeretettel adják ki magukat fejvadászoknak, és valamilyen kecsegtető állást ajánlanak a célszemélynek, majd megpróbálják kicsalni belőle a hozzáférési adatait.
Nyolc év alatt két 7. hely – ennyi volt a maximum a Leeds Unitedtől.
Gondolom, elég volt egy pillanat a bajhoz.
Haines Obama nemzetbiztonsági tanácsadójának helyettese volt, előtte pedig a CIA igazgatóhelyettese.
A világbajnoki ezüstérmes svéd versenyző egy centivel javította meg saját rekordját, amelyet a lengyelországi Torunban állított fel múlt szombaton.
Az egyik legizgalmasabbnak, kétségkívül a Barcelona-Paris Saint-Germain összecsapás ígérkezik, már csak a két csapat közös múltja miatt is.
Donáth Anna, Momentum: „A magángépekkel türk rokonokhoz, baráti diktátorokhoz repkedő, kórházakban turistaként tébláboló miniszterelnök valamiért pont a legfontosabb vitára nem indul el. Nem mer.
Kaleta ellen itthon is folyt nyomozás, az ügyészség novemberben emelt vádat ellene.
A legutóbbi és legvalószínűbb álláspont szerint egy vírus miatti gyulladás okozott ödémát a nyakcsigolyájánál, ami olyan idegeket nyom, aminek következményeként nyaktól lefelé lebénult.
Ilyen volt például a Hit Gyülekezete.”
Ha úgy érezzük, vagy azt a visszajelzést kapjuk, hogy bizonyos függőségeink rosszat tesznek nekünk, célszerű pszichiáterhez fordulni.
A kisfiú összesen 19 rendbeli, nyolc napon túl gyógyuló - köztük másodfokú égési - sérüléseket szenvedett.
A 13. havi juttatás fokozatos visszavezetésének költségvetési hatása így 2021-ben a GDP 0,15 százalékát teheti ki, ami 2024-re a GDP 0,6 százalékára emelkedhet.
Az újszülöttek a legelső K-vitamin adagot születésük után, azonnal a kórházban kapják meg.
Stohl András szíve szerint felhívta volna az.
Sőt, a bemutató előtt megrendelték a második és a harmadik évadot is.
Az NBP tervei szerint az alkalmi bankjegy témája az lesz, hogy "Lech Kaczynski.
Egy nappal korábban még 15 178 371 fertőzöttet tartottak nyilván, a halálos áldozatok száma 622 207, a gyógyultaké pedig 8 608 873 volt.
Szén-monoxid-szivárgás gyanúja miatt riasztották a város hivatásos tűzoltóit vasárnap este Kisteleken, egy Árpád utcai lakóházhoz – közölte a megyei katasztrófavédelem.
De nem tudta becsapni magát.
Képzési és oktatási támogatások indulnak.
Teljesen megváltozott a verseny képe, ugyanis kiegyenlített lett a Villa játék.
A gyerekszereplőknek nyilván fizetett is a színház.
A legjelentősebb új váruk Gvozdanszkó volt.
Minden történelmi cselekedetünk, minden nagy dolog a kereszténységhez köthető.
Az elővárosi közlekedés, a vasút, a HÉV-ek fejlesztése pedig állami feladat.
A halgazdaságok ívás idején lefejik az anyapontyokat, megtermékenyítik az ikrát, nevelik, etetik az ivadékot, különböző méretű és rendeltetésű tavakban.
Az óvodavezető és az óvodatitkár irodájukban szép csendben végezték munkájukat, amikor erős kopogásra lettek figyelmesek, ami nem az ajtó, hanem az ablak felől érkezett.
A kormány mindig is felelősen viszonyult ehhez a kérdéshez.
Bár ezek közül csak egy a kapacitáshiány, épp ezen változtatna az Innovációs és Technológiai Minisztérium (ITM) törvénymódosító javaslata, melynek nyolcadik paragrafusa egy rövidke mondatrésszel egészíti ki a Közúti közlekedésről szóló 1988.
A világ legnagyobb kártyakibocsátóinak részvényei népszerű befektetéssé váltak a tőzsdéken, de a nagy kérdés, hogy melyik cég papírjain lehet jobban keresni.
A politikus csak annyit mondott, hogy a minden kötelezettségtől havi illetmény illeszkedne az egyes családok életkörülményeihez.
Varga Mihály pénzügyminiszter (b) és Tóth Péter, a Lipóti Pékség Kft.
Ez azt tükrözi, hogy a bizottság a gazdasági helyzet javulásával párhuzamosan 2021 folyamán a szükséghelyzeti támogatási intézkedések fokozatos megszüntetésével számol.
Az SZFE ügyében jelenleg patthelyzet alakult ki, miután vasárnap egy sikeres demonstrációt szerveztek az SZFE hallgatói.
Ezekre is érdemes figyelni a feladatok öszszeállításánál.
Hogy kit hív ki és ki tér közülük vissza a Farmra, a videóból kiderül!
Olvasónk panasza ügyében megkérdeztük lapunk fogyasztóvédelmi sorozatának állandó partnerét, a Gazdasági Versenyügyi Tanácsadó Irodát.
Hatalmas robbanás rázta meg kedden Libanon fővárosát.
Arról, hogyan éli meg a fertőzés, a krízis és a lábadozás napjait egy koronavírusos beteg, tegnap rendhagyó összegzést közöt a DO – mutatom!
Szerintem nem jó, ha ilyen nagy eltérések vannak 2 szomszédos érték megítélése között.
Balogh pénteki közlése szerint a megsemmisítés azt jelenti, hogy visszamenőleges hatállyal érvénytelenítette a bíróság a felfüggesztését.
Bátyja, ifjabb Gréczi Gábor az NB III-as Tiszakécske játékosa, neki több NB I-es mérkőzése van, míg nagybátyjai közül Kiss Csaba és Kiss Péter több másodosztályú szezont lehúzott Szegeden, Sopronban, illetve Hódmezővásárhelyen is.
Az igénylésnél mi az életkori határ?
"Maradéktalanul elégedett vagyok.
Vida-Sós Tünde 2003-ban kezdte meg munkáját a Szegedi Városi Bíróságon fogalmazóként, majd 2012.
Két év kihagyás után így ismét gyermekáldásnak örülhetett a zsiráf család.
A győri Petz kórházban hétfőtől oldják fel részlegesen a látogatási tilalmat.
A változás ugyanis egyedül a sürgősségi ellátást nem érinti, az viszont, hogy mi számít annak, nem minden esetben egyértelmű - állítja Komáromi Zoltán háziorvos, egészségügyi szakpolitikus (DK).
A férfi május elején megkérte a rokonait, illetve nagymamáját, hogy váltsák ki neki az általa szedett nyugtatókat, mert nem volt pénze rá.
A biológiai irtás minden szempontból jobb, mint a kémiai.
A Lyme-kór nem halálos kimenetelű, ám nagyon fontos a helyes diagnózis és a személyre szabott antibiotikumos kezelés, amellyel a fertőzés tökéletesen gyógyítható.
Berobbanni viszont nem sikerült.
Az élet őket igazolta, generációjukból és stílusukból ma már kevesen vannak, akik ekkora népszerűségnek örvendenek.
A szaúdi tulajdonban lévő al-Arabíja hírtelevízió jelentette, hogy Rajmit január 31-én ölték meg a kelet-jemeni Máreb tartományban végrehajtott dróncsapásban.
Nem csoda, hogy öt évvel ezelőtt összerándult a mezőhegyesiek gyomra, amikor napirendre került a birtok szétdarabolása.
Eljött az idő, hogy George tiszteletére felemeljük fejünket, és azt mondjuk: vegyétek le a térdeteket a nyakunkról!"
Kamaszodva hamar önállóvá vált, nagyon jószívű, kedves ember volt”
Szeretetünk végtelen, míg élünk, árad feléd.
Egy személyautó Eger felől érkezett, amikor letért az útpadkára – vizsgálják, hogy defekt, vagy a sofőr pillanatnyi figyelmetlensége miatt történt-e a baleset.
Szeptember 15-én délután 17 órától a Vándorút című alkotást vetítik.
Lillian nem akarja, hogy újra bemocskolják az apja nevét, ezért nyomozni kezd, hogy.
Utoljára 2016-ban futott az RTL Klubon, és ha egyetlen érdemét kellene csak említeni, ami utókornak is fennmarad, az versenyszelleme, ahogy próbál átvergődni az akadálypályákon, miközben ütik, püfölik, belelökik a sárba vagy bedobják a vízbe.
Az e.denníkn portál tovább árnyalja a statisztikát, és azt is megnézte, miről vallanak a járásokra lebontott adatok.
Köztük lehetnek társadalmi tanácsunk tagjai is.
Az Információs Hivatal Magyarország polgári hírszerző szolgálata, az öt magyar nemzetbiztonsági szolgálat egyike.
Sajnos, őt nem sikerült életben tartani, mások ne járjanak így.
Aki egy kicsit is DBZ fan szerintem bőven szeretni fogja, de persze lehetnek kivételek.
Az oltakozás nem a regisztráció sorrendjében, hanem egy adott oltási terv szerint zajlik majd, élen az egészségügyi dolgozókkal, a védekezésben résztvevőkkel.
A nyári szünet beköszöntével előszeretettel játszanak, bújócskáznak, bicikliznek a gyerekek a vasúti töltéseken vagy az álló szerelvényeken.
"Ez a siker mindnyájunk közös sikere, melyhez az elmúlt években minden kolléga extra erőfeszítésére szükség volt" - fogalmazott.
Megjegyezte, a javuláshoz a klubkultúrát kell fejleszteni, amely az egyesülethez tartozó összes embert arra sarkallja, hogy a legjobb legyen.
Legnépszerűbb cikkeink FTC: 21 éves argentin középpályás érkezik – sajtóhír Bundesliga: ennyit a hazatérésről?
Ennél is feltűnőbb, hogy Kim felesége is köddé vált: a 31 éves Ri Szol Juról január óta nem tudni semmit.
A Budapest Film az első között állította le a vetítéseket a koronavírus-járvány miatt, a repertoár pedig az online térbe került Távmozi néven.
Először kerülhetett egy csoportba CR és Messi, összejött!
Csontos Dóra, a csoport adminisztrátora és én vállaltuk fel, hogy összegyűjtjük az adományokat, és elvisszük a családnak.
A család egy férfi és egy nőből áll, így önök.
Amikor tavaly szeptemberben 24 nap alatt 680 helyi buszjárat Győrben, mindenki tisztában volt vele: égető a buszsofőrök hiánya a kisalföldi megyeszékhelyen.
Merino és Reguilón közös erővel állítja meg Jarmolenkót – szabálytalanul.
Az aktuális gazdasági környezet megítélése a vártnál kevésbé romlott, a mutató 4,8 ponttal, mínusz 63,3 pontra süllyedt novemberben.
A szakember szerint a legfontosabb, hogy egészségesek maradjanak, főleg a kétfrontos harc miatt.
A Fidesz azt írta: úgy tűnik, hogy az év utolsó napja sem kivétel, a baloldal most sem segíti, hanem akadályozni akarja a koronavírus-járvány elleni védekezést.
A Makói Rendőrkapitányság befejezte az ügy vizsgálatát azzal a 22 éves helybeli nővel szemben, aki egy karórát, valamint készpénzt tulajdonított el koros vendéglátójától.
A lakók közül többen is arról számoltak be, hogy ma már jó ott élni, békés, nyugodt a környék.
A párbeszéd a kormánnyal a nagyvállalatok támogatási lehetőségeiről – későbbiekben még szükség lehet rá – továbbra is folyik.
Oda szintén a 2015-ös migrációs hullám során érkezett több tízezer bevándorló, akiknek azonban közel 90 százaléka nem tudott elhelyezkedni a munkaerőpiacon a 2019.
Első felesége Törőcsik Mari volt, a második Voith Ági, akivel van egy közös fiuk, Ádám.
Az egyik somogyi főcsicska gelencsér valaki anno azt mondta egy emeszpés képviselőnek: remélik, Soros még sokáig fog élni, mert ha elhunyna, nem lenne kire ráfogni a bajokat és a fityisz strómanjai általi lopások okát.
A Groupama Biztosító nem szerette volna megvárni a bírósági eljárások akár évek múlva várható befejezését, ezért mindent megtett a kártérítések mielőbbi kifizetése érdekében.
Mintavételre minden véradáson lehet jelentkezni, előzetes bejelentkezés nem szükséges.
De kínai vagy orosz oltóanyagot engedélyez-e az EU?
Szakértői vélemény szerint azonban egy ilyen projektet csak úgy lehet sikerre vinni, ha a folyamat első lépése az üzleti szintű probléma megértése.
A brazil származású játékos 1999-ben mutatkozott be az NB I-ben.
Ez áll a 2010-2019 között létrehozott mintegy 850 ezer új munkahely mögött.
Ahogy tavasszal mindenki biztonságra vágyott (lásd péntek reggelről estére fordulat és iskolabezárás), mostanra a többségnek elege van és nem is akar éhen veszni.
Ez a mi véleményünk, aminek természetesen nem kell egyeznie máséval.
Tizedik napja, hogy a kormány elrendelte Magyarországon a veszélyhelyzetet, az állampolgárok egészségének védelme érdekében.
A szakember kiemelte, hogy a kijárási korlátozások hatására megjelentek az online kocsmák is.
Hivatalosan azonban csak 2017 őszén vonult vissza a közszerepléstől, azóta nem fogad el meghívásokat nyilvános eseményekre, csak családi eseményeken, például esküvőkön vesz részt.
Fendler Judit, a Szegedi Tudományegyetem kancellárja köszöntőjében kiemelte, azzal, hogy a támogatók hozzájárulnak a Szegedi Keresztény Roma Szakkollégium programjához, a tehetséges cigány származású diákok egyetemi továbbtanulásának esélyét növelik.
Hozzáteszik, sajnos a mai napig nagyon sokan adnak örökbe ivarosan kutyát vagy cicát és ez hatalmas nagy baj, hiszen így az állatvédelmi tevékenység nem ér semmit.
Az ország nyugati részében a családok általában rendelkeznek a távoktatáshoz szükséges számítástechnikai eszközökkel, a legtöbb családban van legalább egy számítógép, és a megfelelő internetkapcsolat is általánosnak számít.
Bécs jövőjét egyelőre tehát egy joviális baloldali tanárember határozza meg, de ellenfelei fiatalok és radikálisok, kérdés, hogy ez a szembenállás milyen változást hoz az egyébként konszenzusra törekvő osztrák főváros életében.
Komáromi Rendőrkapitányság eljárást folytat az ellen a férfi ellen, aki többször is megütötte egy vascsővel a járművét elszállító banki dolgozót.
A megszüntetett büntetőeljárással kapcsolatban a rendőrség további kérdésekre nem válaszol” - közölte rövid válaszlevelében a megyei kapitányság.
Örültem, hogy a kapcsolatunk elején csak beszélgettünk, nem találkoztunk három hétig, mert így nem voltak bennünk félelmek, előítéletek – mondta Ági a Fókusznak adott interjújában, akitől szerelme vette át a szót.
Nappal még nincs is gond okvetlen vele, de éjszaka sem szűnik meg ez a jelenség.
A Fehérvár FC elvárásai nem kisebbek felém, mint elődeimnél – mondta a Vidi frissen kinevezett edzője.
Én áttoltam, dobtunk is egy tetőt a cél után.
A szerda hajnalban életbe lépő törvények szerint nézők nélkül kell rendezni – legalább egy hónapig, azaz december 11-ig – a meccseket.
Kiemelték, hogy a koronavírus körüli járványügyi helyzet az utóbbi két nap alatt jelentősen súlyosbodott, ezért az egész országban áttekintik, és szükség esetén frissítik a világjárvány - pandémia - esetére készített terveket.
A Demokratikus Koalíció elnöke mára teljesen uralma alá hajtotta a baloldali pártokat, akik még egy ilyen vállalhatatlan ügyben sem mernek szembemenni vele.
Ezer dologgal kötődöm a városhoz, itt születtem, itt élnek a szüleim, itt ismerkedtem meg a feleségemmel, ide születtek a gyermekeim, itt élnek a feleségem szülei.
Éppen ezért mindig nagy várakozás előzi meg ezt az eseményt, igaz, idén azzal indított a Miniszterelnökség, hogy az egyik legnagyobb hírportált, a 24.hu-t, illetve az oknyomozó portált, a Direkt36-ot nem akarta beengedni az eseményre.
Kászim Szulejmáni sok amerikai állampolgár és ártatlan ember haláláért felelős, további támadó akciókat tervezett, és Trump elnök mindent elismerést megérdemel, mert határozottan, erővel és gyorsan dolgozott" - mondta az izraeli kormányfő.
Egy darabig a svájci válogatott helyzete sem volt világos a klubnál, ő ugyanis előbb pozitív, majd negatív tesztet adott, végül orvosi hozzájárulás mellett elutazhatott válogatottja Nemzetek Ligája-meccseire.
Spanic: Nem titok, nagyon szeretek táncolni, a latin zenét pedig imádom, a salsa az én műfajom.
December 13-án indult volna ismét haza, ám legnagyobb megdöbbenésére 11-én megindult a szülés.
De a viccet félretéve, el nem tudom képzelni, hogy aki egy kicsit is szereti a focit, az magára húz egy ilyen szart.
A 17. percben aztán meg is szerezték a vezetést, Holman büntetőből talált be.
Így épül a makói könyvtár – Galéria!
Az ENSZ tájékoztatása szerint a szélsőséges időjárás a fővárost, Kartúmot, illetve Kék-Nílus és Nílus államot sújtja a leginkább, de el-Gezirát, el-Gedarefet, Nyugat-Kordofánt és Dél-Dárfúrt sem kímélte az esőzés.
A májusban a Covid-19-betegek fogadására Isztambulban kijelölt két, egyenként ezerágyas kórház megtelt.
Ehhez pedig itthon adottak a feltételek – szögezte le Szabó István.
Az immár Gáborjáni Hagyományőrző Népzenei Együttes néven ismert társulat szóvivője, Sándorné Bunyik Andrea felsorolja a tagok nevét és foglalkozását is, majd ő folytatja.
Az újrakezdés érdekében a kormány Gazdaságvédelmi Akciótervet dolgozott ki öt fő pontban foglalva össze a tennivalókat.
Itt is az oldallemezek domborulataival igyekeznek feldobni az összképet, az viszont meglepő.
Közben a kormány tájékoztató kampányt is indít a vírussal kapcsolatban.
A döntést Ion Marcel Vela román belügyminiszter rendelte el – írta meg az erdon.ro. Mindez magyar oldalon Battonyát, Létavértest, Méhkeréket, Vállajt és Nyírábrányt érinti.
S ezért akár szabadságvesztésre vagy súlyos pénzbüntetésre számíthatnak.
A színésznő újabb Jóbarátok a közösségi oldalán mutatta meg a búcsúzó fotót, ami a 10. évad utolsó, 17. epizódja előtt készült.
Ezek nem feltétlenül hangos és durva módszerek, nehezen észrevehető folyamatok, és kamerákkal nem rögzíthetők, viszont tönkre teheti egy gyerek életét.
Ráadásul a pollenek mellett a napfény, a meleg és a rovarcsípések is allergiás panaszokkal járhatnak.
Még szerencse hogy az országban nem gyarapszik a korona vírus fertőzöttek száma csak szám szerűen.
Zsigmond veszélyes környéken már nem is engedi szerelmét egyedül közlekedni sötétedés után.
Talán itt az ideje kivenned néhány napot, hogy töltődhess.
A szervezet elnöke, Boros Péterné úgy számol: aki szegényebb, amúgy is hátrányos helyzetű megyében él, az 10 százalék körüli béremelést kap, míg egy budapesti dolgozó fizetését 35 százalékkal is megemelhetik.
Miért kell fenntartani a kétszintű bankrendszer illúzióját?
A találékony fiatalember hozzátette, egyébként is snassz lett volna a romantikus verzió, hiszen igazából nem tartja magát „egy nyálas típusnak”.
Szólt arról, a nemzetiségi támogatásokra 2010-ben 3,5 milliárd forint jutott, mára ez az összeg minimum 21,5 milliárd forint.
Koray nekiesik Leventnek, aki Hande kísérőjeként jelent meg.
Elmondta, sajnos több mint 500 ember meghalt, halálukat valamilyen vírushoz társuló szövődmény okozta.
Mint olvasható: "A vakcina megérkezése új szakaszt nyithat a járvány elleni védekezésben.
Müller Cecília elmondta, hogy 37,8 fokban fogja meghatározni a testhő alapértékét, amely után gyereket haza kell küldeni az intézményből.
Azóta ugyan volt egy választás, de ezeknek a politikusoknak a döntő része továbbra is EP-képviselő, és nyilván azóta újabb megbízható szövetségeseket is szerzett.
Nézd vissza az Elpuskázva című filmet augusztus 15-ig a Moziverzum oldalán!
Ez utóbbi szintén elképesztő ugrás a megelőző év hasonló időszakához képest, mikor a cég nyeresége 5,5 millió dollár környékén mozgott.
Hogy bizonyítsa, ez nem csak múló hóbort, nemrég arról számolt be közösségi oldalán, hogy átvette aranykalászos bizonyítványát.
A tudósok és orvosok szerint viszont a hongkongi influenza - járvány jobb összehasonlítási alapot kínál, mint a XX.
A Bajnokok már csupán egyetlen pontra voltak a győzelemtől, de Novák Zalán eltökélte: nem hagyja nyerni őket!
Képes vagyok hajnali ötkor elindulni Ausztriába hegyet mászni, éjfélre pedig már itthon is vagyok.
Vállalta sorsát, így élete rövid, életigazsága azonban örök lett.
A The Falconeer gyors, brutális és pusztító égi háborút ígér, amit óriási madarak szárnyain vívunk meg.
Mostanáig nem volt egyértelmű, hogy helyi szinten lehet-e javítani a korallok túlélési esélyeit a klímaváltozással szemben.
A tervek szerint a Vác július 20-án tudná folytatni a felkészülést a bajnokságra.
A török-szír határ szíriai oldalán rekedt menekültek helyzete ugyanis kezd kritikussá válni, és a most kiújult harcok még elkeseredettebbé teheti őket, hogy átjussanak a lezárt török határon.
Azonban azt még nem tudni, hogy miért is jártak a patológián.
Az Iss hozzátette, hogy ezzel egy időben az eddig nyárias időjárás is véget ér jelentős hőmérsékletcsökkenéssel, ami az influenzaszezon kezdetét jelentheti.
Miként az ismeretes, a jobboldaliság és baloldaliság kifejezések az 1789-es francia nemzetgyűlés soraiban való elhelyezkedésekből erednek, tehát egy, már válságban lévő időszak szülöttei.
Az androidos alkalmazásban egy harmadik "Discover" fül is helyet kapott, itt különböző a szolgáltatással és tartalmaival kapcsolatos YouTube videókat gyűjt az app.
Nem mondhatja el, milyen feladatokat teljesített, hogy mit tett vagy nem tett.
Az orosz elnök jelentős gesztust tett amerikai kollégájának azzal, hogy nagyjából negyedével csökkenti olajkitermelését.
Örömteli bónusz továbbá, hogy a füles könnyen hordozható: a kagylók beforgathatók, sőt össze is csukhatók – így szépen beleférnek az alaptartozékként kapott tokba.
Nagy István miniszter válaszában a szikaszarvasok hazai történetéről is ír.
A magyar orvosokat egy úgynevezett csekklista segítette.
A cikket a Karintiai Idegenforgalmi Hivatal támogatta.
A második műtét alkalmával a fél hasnyálmirigyét el kellett távolítani.
Tizennyolc olyan szociális intézményben regisztráltak koronavírus-fertőzést.
A közösségimédia-vállalat szerint tesztjelleggel indították el az új funkciót, a célja pedig az lenne, hogy jobb minőségű tartalmat osszanak meg a felhasználók, és kevesebb téves információ keringjen az interneten.
A kamatmentes lakáshitel futamideje 10 év lenne, ám, hogy ez maximális futamidőt jelent, vagy a konstrukció kizárólag 10 évre lesz majd elérhető, arról egyelőre nincs információ.
Szerinte az is fontos, hogy minél kevesebbet kell mutatni a társadalom felé, nem kell az embereknek tudnia, hogy mennyire gazdagok.
A félelem és a hülyeség veszélyes elegy.
Hamvasztás utáni búcsúztatása július 9-én, csütörtökön 15 órakor lesz a péteri temetőben.
A levegő, amely fenntartana bennünket egyben életben is tartana, mivel légzésre alkalmas.”
Azt, hogy a Momentum mindent megtesz a „felzárkoztatásért”, jól mutatja, hogy a pártnak külön LMBTQ munkacsoportja, aki 2019-ben levelet írt Kövér Lászlónak, amelyben az LMBTQ-emberek örökbefogadási jogát propagálta.
Negyedik alkalommal futottak, tekertek és sétáltak a Partfürdőről indulva az SZTE SZAKK Gyermekgyógyászati Klinikáért.
Boldog vagyok, hogy pályára léphettem, és remélem, a formám ennél csak jobb lesz, és elkerülnek a sérülések” Lékai a mérkőzés után.
Így a győri embereknek jutna a munka és a bevétel is.
Elkészítették a tó mederfelmérését, iszap-térképét, áramlási modelljét és az újabb nádas-térképet.
Közismert, hogy a városok környékén élő madaraknak az utóbbi évtizedekben meg kellett változtatniuk az éneküket, nagyjából úgy, ahogy egy zajos összejövetelen az ember önkéntelenül hangosabban kezd beszélni.
Aztán átvette a mérkőzés irányítását a Debrecen, sorra érkeztek a siófoki kapu elé a hajdúsági beadások, szögletek.
Ez azonban nem a Chapter 11 eljárásának egyetlen végkimenetele.
A The Athletic hozzáteszi: a FIFA várhatóan napokon belül nyilvánosságra hoz egy több módosításból álló listát, ám a pontos részletekről ebben a pillanatban is folynak az egyeztetések.
Zoe Walker, tudós, akit Kolumbiába küldenek, hogy megtalálja a tökéletes kávét.
Valószínűleg azért, mert odaköltözött az egyikük volt élettársa.
Az elképzelések szerint bizonyos közszolgáltatások egységes elektronikus értékesítéséről szóló törvényjavaslat alapján a jövőben nem kell megfizetni az elektronikus értékesítést terhelő úgynevezett kényelmi díjat.
Ha így történik, akkor a BL-ben 1973 után sikerülne megint magyar csapatnak megélni a tavaszt, akkor Újpesti Dózsa a BEK negyeddöntőjében esett csak ki.
Gyönyörű lányok szaladgálnak mindenhol.
Kárai Péter, az ECA vezető testületének tagja, a magyar szövetség alelnöke az MTI-nek azt mondta: nagyon örülnek ennek a fejleménynek.
Vaskó után Mokánszki Máté is többször villant, húsz pont körüli előnynél pedig újabb fiatalok kerültek a pályára, így Végső Bálint és Gerőcs Roland Bálint is bemutatkozott a felnőttek között.
Köszönjük, hogy éltél és bennünket szerettél.
A higiéniát az emberek túlnyomó többsége fontosnak érzi a járvány idején.
A Ubisoft is belátta a hibáit, csak kár, hogy túl későn: a jót tettek az összképnek, de csodára továbbra sem érdemes számítani.
Nyeste Orsolya szerint az euró felértékelődése is hozzájárult a gyenge inflációs rátához.
A valóságban persze az elméleti számoknál minden adat kisebb.
Mindez rendkívül kedvező eredmény a visszavágót tekintve, amelyen akár tartalékosabb kezdővel is pályára léphet a bakonyi gárda.
Ezért vágott bele Orbán a fiatal doki szavába a Korányiban.
De sok szakemberrel tartjuk a kapcsolatot.
Mi is ehetünk kutyát, dolgozhatunk 12 órát, rend van, csak egy párt van az ország egységes.
A gázolaj átlagára a héten már nem változik.
Ekkor lehet a kenyeret, a gyümölcsöt, a tésztaféléket lassan visszaépíteni a táplálkozásba.
Az orosz cuccok nehezebbek, csúnyábbak, viszont működnek.
A téli utazásfoglalások is beindultak nálunk, de még inkább az érdeklődés dominál.
A legutolsó, legfrissebb adatok szerint egyébként Kínában 80932 ember fertőződött meg.
A főpolgármester titkos dokumentumokat osztott meg.
Pénteken este fél 8-ra visszahelyezték a pályára az onnan a lillafüredi alagút előtt nem sokkal korábban letért kisvasúti szerelvényt – jelentette a helyszínről kollégánk.
Dudás Miki és kislánya közös.
Itt, az ilyenekben érhető tetten az Orbán-banda igazi arca, valódi moralitása.
Rashford felépült, jobbról remekül ível James elé, de kirepül kapujából Darlow.
Két idős, krónikus beteg hunyt el, így a járvány halálos áldozatainak száma 238-ra nőtt, 11 933-an pedig már meggyógyultak.
Kathleen Kennedy Townsend korábban - a családi kapcsolatain kívül - Maryland alkormányzójaként vált ismertté.
Például a pálmazsír vagy a shea vaj legfeljebb 5 százalékban lehet jelen a csokoládéban, ezt szintén kötelező feltüntetni.
Hajdú arra volt kíváncsi, hogy Alekosz számára hogy néz ki az ideális nő.
Amúgy nem tudom mi bajod van azzal, ha csak egyféleképpen lehet megmászni valamit és csak egy irányba mehetsz.
A menü 1280 kcal/fő értéket tartalmaz, az ára pedig 880 Ft/fő.
Kiderült: Nem a hideg okozza a felfázást, otthon is kijöhetnek a tünetek!
A pipálás megszüntetésével kikapcsolhatjuk a rövid előzetesek lejátszását és a sorozatok következő epizódjának automatikus lejátszását.
Az új lőtér tizenkét lőállásos, ebből hét hagyományos, ki-befutó lőlapos, öt pedig elektronikus, amelyek működését Jákó Csaba sportlövő, edző mutatta meg alapos részletességgel, majd fotóriporterünk és a polgármester is kipróbálta magát lövészetben.
Mindenesetre ez az este a koronavírus árnyékában a csúcsfutballról és annak drámájáról szólt.
A 2019 év Moson Vármegye Iparosa Díjak velejárója egy igényes kerámia tábla is, amely a díjazottak üzletének, lakóhelyének homlokzatán kap helyet.
Ő javasolja az állatterápiát, hátha segít a kislányon.
A Real Madrid úgy vághatott neki a Borussia Mönchengladbach elleni összecsapásnak, hogyha nem nyer, akkor kiesik a csoportból.
Az előbbiben a vendéglétszám korlátozása mellett működik a termálmedence és a gyermekmedence, az utóbbiban valamennyi vízforgatásos medence és csúszda használható lesz, de egyes felszíni élményelemek nem működhetnek.
Az örvény középpontja pénteken már felettünk lesz, vagyis egy nap alatt mintegy 1300 km-et tesz meg - írja az Országos Meteorológiai Szolgálat (OMSZ) a Facebbookon.
A 60-69 éves korosztályban százezer lakosra 1127 beteg jut, míg a 80 éven felüliek 1040-en vannak – tudatta.
Ennek alapján Kisvárda képviselő-testülete az érintetteknek fejenként ötezer forint támogatást szavazott meg.
Ennek hitelesítését szintén egyhangú döntéssel tagadta meg az NVB, mert ez is akadályozná az állam élet- és egészségvédelmi kötelezettségének teljesítését.
A továbbjutókról a negyed- és az elődöntőben is egymeccses párharcok döntenek.
Ennek ellenére ha valami fontosat kell elintézni, vagy esetleg a lányoknak több lehetőséget akarunk nyújtani, még mindig be kell mennünk Budapestre.
Dunaújvárosban szombaton napközben is jelentősen lehűl a levegő, hajnalban -5 fokot mérhetünk, míg napközben is csak +4 fokra melegszik a hőmérséklet.
Csak eszközként szolgál az amerikai és európai beavatkozás legitimálásához a régióban.
A szinódus azonban hiába foglalt állást a nős férfiak felszentelése mellett, Ferenc pápa végül a javaslatot elvetette, miután az előző pápa, XVI.
A városligeti intézményben – a most született gidákkal együtt – összesen hét mhorr gazella él.
Jelenleg a Tatabánya, KSI, és az Újpest velünk egy szinten lévő csapat, ezért ellenük jó lenne legalább tizenkét-tizenöt pontot megszerezni majd – mondta a fiatal játékos.
Az ügyben kerestük a rendőröket, nem nyilatkoztak, de közleményükből kiderült, hogy foglakozás körében elkövetett halálos veszélyeztetés miatt indítottak eljárást a történtek miatt.
Gabriel Jesus nem akárhogy vette be az Everton kapuját és segítette ezzel győzelemhez a Cityt, de a David Moyes-szal megtáltosodó West Ham United francia támadója, Sébastien Haller is lehetetlennek tűnő mozdulat után tudott eredményes lenni.
Az államtitkár beszélt a Diákhitel Plusz programról, valamint arról, hogy visszamenőleg lehetővé tették a Diákhitel felvételét.
Kúraszerűen, napi egy csészével bátran alkalmazható.
A hét vége felé társasjátékest szokott lenni nálunk, amire moderátor barátom készül, és hétről hétre izgalmasabbnál izgalmasabb játékokat hoz a vendégek számára.
Az államokban napok óta tüntetések és rablások zajlanak, mindeközben Donald Trum, amerikai elnök egy bunkerben próbálja meg átvészelni a zavargásokat.
Az állatok aranyosak, nem kell tőlük félni.
Akik nem mellékesen családanyák, családapák, gyermekek, nagyszülők, tehát a családban is helyt kell állniuk.
A digitális transzformációs projektek és az adatmenedzsment megújítását célzó projektek különösképpen ilyenek.
Szép katonai sikerekkel zárult az 1579-es év.
Az előadást első alkalommal láthatják a nézők a Régi Zsinagógában.
A hal még élt, és fájdalmában nagyot ugrott a tányéron, amikor vágtak belőle egy szeletet.
Kásler szerint december 10-ére körülbelül 5 ezer intenzíves ágyra lesz szükség.
A veszekedés közben a férfi letépte a nő autójának a rendszámtábláját, aki ezután beült autójába, és elhajtott a benzinkútról.
Az ezredes kiemelte: ez a tudományos projekt Európában is példaértékű, Kárpát-medence-szerte hasznos lett.
Powis professzor hangsúlyozta: elsődleges fontosságú, hogy az "R" mutató 1 alatt maradjon, vagyis nem szabad megengedni, hogy a járvány terjedése ismét gyorsuljon.
Abban is megegyeztünk a férjemmel, hogy lesz „énidőm”, amit csak magamra fordíthatok.
A virágágyások gondozatlanok, a virágládák láttak már jobb napokat.
Ennek apropóján, illetve templomunk bemutatása céljából készítettem ezt a 3 perces drónvideót.”
A várakozások szerint 2025-re 95 milliárd dolláros bevétel származik majd az ilyen típusú termékekből, az évenkénti növekedés 18 százalékra becsülhető.
Olyan felső ligás szakácsnők és háziasszonyok voltak, akikről Krúdy Gyula novellaciklust, Cserna Szabó András pedig erős regénymellékszálat kerekített volna.
Európában az EU új tagállamaiban a kivándorlás a társadalom öregedésével párosul.
Az ügyészség szerint a beszédnek azonban egyetlen eleme sem éri el a bűncselekmény szintjét, hiszen csak a beszélő viszonyult ellenségesen a személyek egy csoportjához, nem kérte, hogy mások is viszonyuljanak hasonlóan.
A 2020 január havi index kisebb a 2019 decemberi (53,9) értéknél, és a tizenötödik legmagasabb januári érték.
A tárlat – melyben sok más mellett helyet kapott egy kínai, belső festéssel készített tojás is – április 12-éig látogatható a nyíregyházi Jósa András Múzeumban.
A miniszterelnök a Mátrai Erőmű vásárlásáról elmondta, a lignitvagyon a nemzeti függetlenség szempontjából is stratégiai kérdés.
A munkáltatók májustól egészségügyi járulékot fizetnek a fizetés nélkül foglalkoztatott munkavállalók után.
Ettől a felek megállapodása eltérhet, így nem kizárt, hogy az örökös csak a hagyaték meghatározott hányada vagy egyes vagyontárgyakról mondjon le.
Az ellenzék és több gazdasági érdekképviselet szerint a törvény alkotmányellenes módon korlátozza a tulajdon feletti rendelkezés szabadságát, és elriasztja az ingatlanberuházókat, a városvezetés így csak tovább súlyosbítja a lakásínséget.
És ki az új boldog kiválasztott?
Vegyük fel a harcot antioxidánsokkal a ráncok ellen!
Nem a hideg okozza a felfázást, otthonunk melegében is kialakulhat!
A kutatás szerint GitHubon jelenleg több mint 56 millió fejlesztő van jelen, ami számottevő előrelépés a tavaly jelentett, 44 milliós bázishoz képest.
"A kormánynak meg kell értenie az Egyesült Királyság szorosan kapcsolódó logisztikai iparának összetettségét és a SMART Freight használatához szükséges koordináció mértékét.
Bevetettek szerszámokat, kábeleket, bicikliláncokat, és minden egyes figurát körülbelül ezer alkatrészből raktak össze.
Régi GOW jobban szerettem.
Beszterczey András, a Magyarországi Református Egyház Diakóniai Irodájának vezetője elmondta, nagyon értékes adomány számukra az ezer arcvédő pajzs, hiszen kétezer bentlakásos férőhelyet tartanak fenn.
Vannak országok, ahol már a készpénzeket is fertőtleníteni kezdték, nem véletlenül.
A szervezet közölte: bírósági ítélet ugyan még nem született a sportoló ügyében, az azonban bebizonyosodott, hogy „nem megfelelő kapcsolatot tartott fenn egy kiskorúval, ezzel károsította a cselgáncs integritását és rontotta társadalmi megítélését”.
A még stresszmentesebb működés érdekében a Fujitsu globális szolgáltatóközpontjai 7x24 órás egykapus támogatást nyújtanak az összes szoftver- és hardverkomponenshez.
A rendőrök a szemtanúk elmondása után megállapították, hogy a járművezető szándékos magatartása miatt közúti veszélyeztetés bűncselekményének gyanúja merült fel, ezért a felelőtlen sofőrt elfogták, majd a rendőrkapitányságra előállították.
Timi, neked erről valami nem jut eszedbe?
Aki tehát változatlanságról beszél, már harminc éve végezhetett nálunk, és azóta nem nyitotta rá egyszer sem az ajtót az egyetemre.
A bizonytalanság egyik oka, hogy a Nemzetek Ligájában kezdő, Wales és Írország ellen egy-egy gólt kapó a klubjában, a Cserno Moréban sem számít alapembernek, az új idényben a nyolc bajnokiból csak hárman szerepelt, ötször csere volt.
A nürnbergi bírók ezzel tulajdonképpen azt mondták ki, hogy nem akarnak foglalkozni a kérdéssel.
Viszont az biztos, hogy Orbán Viktor nem várná meg, hogy a Fideszt kizárják - bár most ilyen opció nem látszik -, előbb kilépne.
Az eltelt három évtizedben több katasztrófavédelmi helyzetben állt a gáton, 2013 tavaszán Győrújfalunál.
Az eszközök használatáról és a biztonságos munkavégzés otthoni körülményeiről szintén a foglalkoztatóknak kell gondoskodniuk.
Blikk-talk: mennyit segítenek az adományozott Béres-cseppek a tanárokon?
Honlaptulajdonosnak lenni nem bonyolult, de nagy felelősséggel jár.
Lapunknak Harangozó Tamás (41) frakcióvezető-helyettes arról beszélt, hogy egy forgatókönyv szerint szoktak szavazni, hiszen van, amikor száznál is több javaslatról kell dönteniük.
Június 20-áig még marad időnk egy emlékkiállítás berendezésére is.
Meg kell szabadulnia azoktól az adókedvezményektől, amelyek a gazdagokat teszik még gazdagabbá, és ügyelnie kell arra, hogy a kedvező adózási és más pénzügyi szabályokkal mindenki jól járjon.
Ha valaki nem használ szívószálat, mert azt látta valahol, hogy ezzel megmentheti a műanyagtól elpusztuló tengeri állatokat, azzal önmagában nincs semmi baj.
A betegségből felépültek száma 36 569, Európában 84.
Te is így vagy a saját tükörképeddel?
Az indulatok így aztán forrnak, csak épp a harc maradhat el. Immár ötödjére.
Úgyhogy valószínűleg három hónapon belül választást fognak kiírni, ezen az időközi választáson pedig az ellenzék kipróbálhatja az előválasztás taktikáit, megoldásait.”
Aida és Orsolya számára azonban nincs megállás: mindketten úgy döntöttek, hamarosan ismét belevetik magukat a tanulás nehézségeibe, hogy megszerezzék a hőn áhított szakvizsgát.
A CNN Business cikke azt járta körbe, hogy mi táplálja az élelmiszertechnológia fellendülését.
Szerintem nem vagyunk elfoglaltabbak, mint egy átlagos szülőpár.
Az edzéseken is próbálok jó hangulatot teremteni, ám a mérkőzés más, a pályán eredmény kell, a felelősség az enyém.
Egészségügyi járványhelyzetben pedig ez lehetne naptári évenként 100 munkanap is, de semmiképpen sem egy vagy két év.
A többség azonban nem támogatta ezt, ahogyan az összes ellenzéki módosító indítványt lesöpörték az asztalról.
Ma este újra szurkolhatunk a vásárhelyi versenyzőnek a Ninja Warriorban!
Alapból a játékban nem kapott helyet semmilyen kommunikációs lehetőség, egyedül csak jelölhetünk, de írni, vagy beszélni nem tudunk a társainkkal.
Ehhez minden évben hozzátesznek egyhetit, így 2024-re visszaépítik a tizenharmadik havi nyugdíjat, „amit annak idején a baloldal elvett”.
Nagy Roland például 8–12-éves tanulók körében vizsgálódott, és azt mérte, mennyire befolyásolja fejlődésük eredményességét az, hogy infokommunikációs eszközöket használnak.
A csapat tagjai Bihacsy László, Bihacsy Lászlóné és Kecskeméti Ilona.
Az, hogy megbecsült tábornokok ilyen módon kritizáljanak egy elnököt, soha nem fordult elő az Egyesült Államokban.
Csak két kislemezt rögzíthetett, köztük legismertebb szerzeményét, a Zöld csillagot.
Mintaapák augusztus 24-től minden hétköznap a Tények Plusz után a TV2-n!
Mivel Szilvia úgy érezte, hogy betart minden szabályt, nem akarta abbahagyni a szemétszedést.
Az utolsó részben Henri Gonzo, Szendrői Csaba, Csongor Bálint és Horváth Attila, valamint Király Linda alkotta a dalkészítő csapatot, amelynek egy Sziget-himnuszt kellett összehoznia.
A felcsúti együttes győztes gólját a tavasszal kölcsönben a Diósgyőri VTK-ban szereplő Kiss Tamás szerezte a Pancho Arénában.
Nem értjük, miért kell fegyverrel felszerelni a közlekedési rendőröket”
A koronavírus-járvány gazdasági következményeinek enyhítése érdekében azonnali és hathatós támogatással kell a vállalatok segítségére sietni - jelentette ki Christian Ossig, a BdB igazgatója.
A BUX 12 óra perckor 35 227,54 ponton állt, ami a szerdai záró értékéhez képest 144,34 pontos, 0,41 százalékos csökkenés, a csütörtöki nyitásnál 143,87 ponttal alacsonyabb.
Az ügyészség indítványa alapján a bíróság egy hónapra elrendelte a nemzetközi elfogatóparancs alapján Magyarországon elfogott, többszörös emberöléssel is gyanúsított pakisztáni férfi letartóztatását – közölte a Fővárosi Főügyészség vasárnap.
A kicsik között ott volt Katalin és Vilmos akkor hároméves lánya, is.
A csapat érdeke mindig előbbre való, mint a személyes célkitűzésem.
Ezt sok kelet-európai úgy fordítja le magában, hogy a svédek nem vállalnak felelősséget.
Mint írják, tavaly szeptemberben a balatoni szállodai vendégéjszakák száma 342 ezer, ezen belül a belföldi 184 ezer, a külföldi 158 ezer volt.
Az MSZP-s jelölt nyert a XIII.
Mielőtt leégnél a napon, ideje ismét útra kelni, és meg sem állunk egy helyes kis hegyvidéki faházig, ahol az ablakon kipillantva smaragdzöld legelőket, mögöttük pedig havas csúcsokat látsz.
Az x360-alvan nagyjából párban.
A helyiek által felkért jogászként mutatkozott be, ennél sokkal több magyarázatot nem fűzött ahhoz, hogy miért éppen ő állt ki a nyilvánosság elé.
A kijárási korlátozás bevezetésének hétvégéjéhez képest a húsvéti hosszú hétvégén, április 10-13.
Az isztambuli egyezmény, melyet az Európa Tanács 2011-ben fogadott el, a nőkkel szembeni erőszak elleni küzdelemről szóló legkomplexebb nemzetközi szerződés.
A Zechmeister utcán közelítik meg a város romantikus részét, a Radó-szigetet, majd a Töltésszer utca után suhannak el a Széchenyi-egyetem előtt.
A honvédelmi miniszter szerint fontos feladat megtanítani a fiataloknak, hogy mit jelent a haza iránti elkötelezettség.
A saját eszközeivel a magyar olimpiai család is részt vállal a járvány elleni küzdelemben, köszönöm a felajánlásokat, büszke vagyok az adakozókra.
Négyszáz fölé nőtt a fertőzöttek száma Kínában, ahol a járvány már az ország 13 régióját elérte.
Kész van a tanmedence és a bemelegítőmedence is, mindkettőben elvégezték már a vízzáró próbát.
De vajon nem gigantikus képmutatás-e ez?
A családias, kertvárosi intézmény nagy, zöld udvarral rendelkezik, ökoiskolaként pedig a természet- és környezetvédelem is fontos szerepet kap az ottani mindennapokban.
Az alapkérdés, hogy ki vagyok én.
Ebben a háztartási erőművek teljesítményét nem mérik, így is elgondolkodtató, hogy Paks nukleáris termelését fél blokknyival (~244 MW) csökkenteni kellett.
A középkori fekete halál, a bubópestis sokkal mélyebb lenyomatot hagyott a nyugati kultúrában, mint a legutóbbi pandémiák.
A Nicsak, ki vagyok? negyedik adásának egyik sztárversenyzője a Bohóc lesz.
Az aszalt szilva hazánk egyik legnépszerűbb aszalványa.
És ebben lehet is bízni: rossz körülmények között, méltatlan fizetésért, rengeteg túlórával, de felveszik a kesztyűt a járvány ellen.
A programon jelen volt Stöckert Tamás, a körzet önkormányzati képviselője, valamint Barcza Attila is.
Eddig ilyenkor voltunk kettesben, de idén ez természetesen elmarad.
A felhasználható pénz mennyiségét az UEFA határozza meg, általában az alapot az előző Európa-bajnokság profitja képezi, amelyet évente oszt szét a szervezet.
Olvasás közben ezeket a monológokat Woody Allen hangján halljuk a fejünkben, és úgy még sokkal viccesebbek.
A kutató összesen hét nulladik napi sebezhetőséget fedezett fel a böngészőben, melyeket az almás gyártó március végéig a frissítésekben már javított – ha nem telepítettük volna eddig a biztonsági javításokat, itt az idő bepótolni.
Sajtóértesülések szerint a tervek között szerepel a külföldről karácsonyra Olaszországba érkezők ellenőrzésének további szigorítása.
Négyszeresére nőhet az extrémmeleg napok száma az északi féltekén az évszázad végére még akkor is, ha sikerül teljesíteni a párizsi klímaegyezmény céljait - állapította meg egy új tanulmány.
Rámutatott: jelentősen jobb eredményt ért el, mint a 2015-ös választás első fordulójában, amikor a voksok 34,8 százalékát nyerte el. Bejelentette a kampány folytatását is a második forduló előtt.
Egyszerűen gyönyörű környezetben élhetünk, és ezért hálásnak kell lennünk, meg kell becsüljük amink van.
Úgy, hogy a Széchenyi-egyetemtől fél kilométert kellene megtenni „Győr tüdejébe”.
Elmondta azt is, hogy a legfiatalabbakról sem feledkeznek meg, és a következő hetekben az intézmények dolgozói részükre is elkészítik a kétrétegű védőmaszkot.
Nem hiszem, hogy bárki ne akarná, hogy nullára csökkentsük a balesetek számát.
Az első játékrész rendben volt, akadtak lehetőségeink, a kapufát is eltaláltuk, akár vezethettünk is volna.
A főleg szakmai kapcsolatépítésre szolgáló LinkedIn pedig a hongkongi rendfenntartó szervek kéréseinek teljesítését állította le.
A hitelszerződéssel rendelkező adósok 49 százaléka nem szeretne élni a moratórium lehetőségével - derül ki a Bank360.hu online felméréséből, melyet közel 1250 hitelszerződéssel rendelkező ügyfél bevonásával végeztek.
Szépen összecseng ez a hanuka legendájával: fontos, hogy világosságot teremtsünk ott, ahol nincs, és így egy kis közösség identitása is tovább tud fejlődni.
A kormány azt kéri, senki ne szervezzen külföldi nyaralást, főleg ne délre.
A politikus csütörtökön jelentette be, hogy pozitív lett a koronavírus-tesztje.
A püspök ráadásul Szálasi Ferenc rémuralma alatt sem rejtette véka alá nézeteit, elutasította a zsidókkal való kegyetlen bánásmódot, és nem volt hajlandó hálaadó misét celebrálni a hungarista vezetés üdvére.
A négyszeres világbajnok Sebastian Vettel az idény végén távozik a Ferrari Forma-1-es csapatától.
Kockás ing, széles mosoly: Elindult az.
Az egészen egyszerűtől az elvont, bonyolultabb ábrákig mindenféle alak felbukkan a matricákon.
Az eseménysorozat kulisszái mögé a Lounge Group ügynökség enged bepillantást, a felvételeken készült fotók, videók és exkluzív élő bejelentkezések megosztásával.
Aztán döntöttem, és meghúztam a kart. Olyan érzésem volt, mintha egy lőporos hordón csücsülnék, de nem tudom a kanóc hosszát.
Nekem is kellemetlen, hogy egy bírósági ügy árnyékot vetett rám, de eltitkolni sem akarom.
Miközben a Warface free-to-play lövöldeként igyekszik hódítani, a Breakout alcímet viselő konzolos mellékágért már fizetni kell.
Vagyis a kormány a munkájukat a koronavírus-krízis miatt elvesztők szélesebb körének adja meg a lehetőséget, hogy csatlakozzanak a közfoglalkoztatási programokba.
Az ellenőrzés megállapította, hogy a jármű szerepel a Schengeni Információs Rendszerben, azt a német hatóságok keresik.
Sokat olvastam a szakmai karrierjéről, nagyon nagy tisztelője vagyok és sajnálom, hogy későn kapta meg azt az elismerést, ami még életében megillette volna őt.
A karácsony az utazással telt el. Első nap még ebéd sem volt, este, amikor a vonat megállt, akkor ehettünk.
Marcelo, Gareth Bale és Casemiro járt ehhez a legközelebb, de célt tévesztettek a 16-os előtti lövések, egyébként pedig stabilan állt a lábán az olykor héttagú Celta-védelem.
A Rétromobile rendezvényen kalapács alá kerül rengeteg régi, esetleg híresség által használt kocsi, például Gábor Zsazsa aranyozott Rolls Royce-a, avagy Michael Schumacher szolgálati Ferrarija!
A bajnokcsapatok jó része – figyelmeztetett a címvédő vezetőedzője, Phil Jackson – a nagy győzelem után többé nem jut fel a csúcsra.
Ezt a terhet csak akkor bírod el, ha a rutinodból fakadóan megvan a kellő önbizalmad, de hát nálunk ugye ilyesmiről nem lehetett beszélni, és ez a kulcsjátékosainkra még a szokottnál is nagyobb terhet rakott.
Ez a felismerés vezetett el a globális klímavédelmi mozgalmakhoz és ezért jelentek meg a mindennapjainkat is gyökeresen átformáló technológiák, sokszor a legmeglepőbb területeken.
A kormány már néhány évvel ezelőtt komoly gyorsításba kezdett az építési engedélyeknél: egyszerűen megszüntette az engedélykötelességet az ingatlanok egy bizonyos típusánál és csak bejelentési kötelezettséget írt elő.
Zákányszék 1950-ben, 70 évvel ezelőtt vált önálló településsé.
Az erőnléti edző napközben, a Debrecen korábbi válogatott szélsője este, naplemente után futja le a 33 kilométeres távot a Csupasport május 16-ra tervezett virtuális futóversenyén.
A szóvivő szomorúnak nevezte, hogy Magyarországon a koronavírus-járványban meghaltak közül minden hatodik egy fővárosi fenntartású idősotthonból kerül ki.
Rábapordány külterületén – a 8422-es számú mellékúton – június 1-én 4 óra 15 perckor, Rábapordány felől Árpás irányába közlekedett Volvo személygépkocsijával egy rábapordányi lakos.
Az Európai Parlamentnek is szentesíteni kell az EU-csúcson hozott döntéseket, ami szintén eltarthat egy jó ideig.
Kitért arra is, hogy a kísérletek egy része eljutott a klinikai tesztelés fázisába: 15 látássérült ember megkapta az általuk kifejlesztett génterápiás oltást.
"Hadd zárjam soraim azokkal a szavakkal, amiket az utolsó születésnapján mondtam neki: Apa, annyira szeretlek és annyira büszke vagyok rá, hogy a fiad lehetek!"
Kenéz László, az egyesület elnöke a Hód Úszó SE mai közleményére reagálva kijelentette, hogy nem kívánnak foglalkozni a rivális egyesület belügyeivel.
A V4NA azt is megvizsgálta korábban, hogy az egyes európai országok, a fertőzés megjelenése után mennyi idő múlva hoztak intézkedéseket a járvány megfékezéséért.
Szeitl Gergely január 13-án tűnt el, azóta senki nem tud róla semmit.
Nem véletlen ez, hiszen Kalifornia egyik legpatinásabb részén található az ingatlan.
És Gyuri bácsi nagy szeretettel fogadott minket˝- írta Polyák Lilla az Instagramon.
Az Otter és a Recorder fejlesztői nyilvánvalóan más véleményen voltak, ott ugyanis folyamatosan megjelennek a leírt szöveg elemei.
Jürgen Klopp, az angol bajnoki listavezető Liverpool labdarúgócsapatának vezetőedzője bízik benne, hogy a Premier League küzdelmeit is folytatják majd, a zárt kapus meccseket pedig egyáltalán nem élné meg tragédiaként – számolt be róla az MTI.
Többeknek, bár esetenként mindhiába: a DO a járvány veszélyhelyzet idején is (mit is: pláne!) ragaszkodik a hiteles közlés elvéhez – ebből eredően kizárólag hivatalos adatokkal dolgozunk.
Fel kell készülni az átszervezésekkel arra, hogy mindenki megkaphass a megfelelő ellátást.
Egyben hozzájárulnak ahhoz, hogy a magyar gazdaság dimenzióváltása minél gyorsabban megtörténjen, és modern, tudásorientált gazdasággá alakulhasson át – tette hozzá.
A regisztrált állástalanok 214 ezren voltak.
Mamája ugyanis 47 évesen mellrákban halt meg.
A két férfi fel akarta újítani a nyékládházi házukat 2017 novemberében, ezért tetőléceket, trapézlemezt és más építőanyagokat vásároltak, amelyeket a ház előtti közterületen pakoltak le.
Soha nem érzett félelmet, minden viszontagságára úgy gondolt vissza, hogy azoknak vele kellett megtörténniük.
Nem világos az sem, hogy miért kellett több mint megduplázni az ügynökség költségvetését.
Én szeretnék bocsánatot kérni a fiatal sráctól, amiért ez így alakult" – mondta a takarító, aki a verekedésben a fiúhoz hasonlóan könnyebb sérüléseket szenvedett.
Egyébként pár órája derült ki, hogy a miniszterelnök Csányi Sándor OTP-vezér magángépével utazott az ázsiai országba.
Biden, akit Trumpnak a világjárványra adott válaszát helyezte választási kampánya középpontjába, vasárnap Pennsylvaniában kampányol, ahol a választás sorsa eldőlhet.
A migránsokat a Szúk al-Hamisz nevű őrzött létesítménybe szállították a líbiai Homsz városában, amely mintegy 120 kilométerre keletre található Tripolitól.
Az állami cég a múlt év végén 12 milliárd forinttal tartozott a fővárosi hulladékcégnek, ha Budapest kilép a rendszerből, véget érhet a nagy pénznyelő története.
Mindegyik mérkőzést meg tudták tartani a váratlanul enyhe januárban, az Ujság egyenesen „ideális futballidőt”
Ez nem is meglepő, hiszen a különösen szigorú előírások miatt a maszkosok még a stúdióban, a felvétel alatt sem beszélhetnek szinte senkivel, sőt akár hosszú ideig bent kell lenniük az öltözőjükben, ahonnan egyébként csak mellett tudnak kimenni.
A körítést ezúttal értelemszerűen a Warhammer 40.000 adja, mi pedig Tertium városában küzdünk majd azért, az Admonition néven futó szekta ne tudja megszerezni a hatalmat.
A Latin-Amerika legnagyobb és 210 milliós lakossal legnépesebb országában becslések szerint mintegy 800 ezer őslakos él 300 etnikai csoportban.
Ha dolgom van a belvárosban, biciklire ülök, mint most is.
A 2012-es Paralimpiai Nyári játékok (London) alatt az egész világ egy nőről beszélt: a 20 éves Jessica Longról.
Egy semmitmondó üres film lett.
Ez természetesen sok mindentől függ.
A Dunaújvárosban aratott 5-4-es győzelem után ezúttal a fővárosban tréfálná meg a címvédő Ferencvárost a Dunaújvárosi Acélbikák jégkorong csapata.
A legeredményesebbnek Zsarkó Dániel Péter bizonyult, aki két szabályrendszerben is nyerni tudott a megmérettetésen, amely a hazai sportolók számára az első kvalifikációs viadal volt az idei világversenyekre – adta hírül a Magyar Kick-box Szakszövetség.
A reálkeresetek a legtöbb nemzetgazdasági ágban nőttek: 6 százalékot meghaladó vagy elérő reálbér-növekedés következett be az építőipar, a kereskedelem, a gépjárműjavítás és a mezőgazdaság, erdőgazdaság, halászat ágakban.
Ez összhangban áll a Fujitsu filozófiájával, mely szerint a vállalat a digitális átalakulás központi elemeként, egykapus támogatást kínál ügyfeleinek minden adattárolási és adatvédelmi igény kielégítésére.
Stohl András hitelesen hozza a notórius hazudozó, hűtlen férj szerepét a Házassági leckék középhaladóknak 2. című darabban a Centrál Színházban.
A főleg a Tesla és SpaceX vezetéséről ismert Elon Musk 2016-ban alapította meg a Neuralinket, a cég célja, hogy egy olyan implantátumot gyártsanak, amely az emberi koponyába építve képes lenne az aggyal interfészelni –
Mivel nem járt sikerrel, a fickó elmenekült.
Munkába állás a koronavírus után: használjuk ki a lendületet és a lehetőségeket!
Az 5,4 hüvelykes iPhone 12 mini 64 GB-os kiadása 649 dollár lesz, a 128 és 256 GB-os változat már 699 és 799 dollárba kerül.
Megszoktam a korai ébredést, csak most a rohanás helyett van idő – már a reggeli kávé mellett meg este is – olyan könyveket olvasni, amelyekre eddig kevesebb idő maradt.
Ezekben az országokban az összeomlás szélére kerülhet egészségügyi rendszer, ha a jelenlegi ütemben zajlik a vírus terjedése – figyelmeztetett Kluge.
Annak idején, amikor én is a miskolci jogi karra jelentkeztem, csak sejtettem, hogy mit jelent a jogi diploma.
A kezdő tanfolyamon általában gömböt, valamint egyszerű tál, és váza formákat készítenek, amit boldogan adnak tovább.
Ebben Miklós Péter akkori megyei képviselőként oroszlánrészt vállalt, ugyanis a közgyűlésnek történészként kidolgozta ennek a történelmi, szakmai hátterét.
A helyi vállalatok ugyanis tömegesen bocsátanak ki koronavírus kötvényeket, amely révén olcsó finanszírozáshoz juthatnak.
Mint ismert, az uszoda alapkövét 2018 augusztusában rakták le, azóta zajlik az építkezés a Modern Városok program keretében.
Az eurót a kedd esti 338,92 forint után szerda reggel nyolc órakor 338,62 forinton jegyezték.
Az igazi probléma, hogy egészen más volt a járványügyi helyzet júniusban, mint most, amikor napról napra egyre több a koronavírusos beteg, sokkal több, mint tavasszal.
Ha baj van, a sárga helikopterek a legmodernebb eszközökkel felszerelve indulhatnak segíteni.
Huszonhét év óta az egyházkarcsai iskola igazgatója és a római katolikus hívek kántora.
Ashley Graham nem engedte, hogy retusálják: a duci modell várandósan, fürdőruhában is megmutatta alakját »
Az ebolás beteget a kelet-kongói Észak-Kivu tartomány Beni városában azonosították.
Kaczynski lezárta a pletykákat azzal, hogy elárulta: lesznek személyi változások a kormányban ősszel, de a miniszterelnök a posztján marad.
Az új sebezhetőséget állítólag még a Spectre-nél és a Meltdownnál is nehezebb lesz kiküszöbölni.
Az alkalmazással egyelőre kizárólag az osztrák Berg határátkelőn lehet átjönni Szlovákia területére este 19:00 órától.
Eszerint a romló európai gazdasági kilátások, a romló hitelminőség és a jövedelmezőséget tovább rontó jegybanki intézkedések a legfontosabb problémák.
Négy perccel később viszont a Sepsi hálóőre elvesztette a letámadó elleni párharcot, az addig rendre lesre futó holland támadó pedig az üres kapuba lőtt.
A szupermodell már elmúlt 50 éves, de ez a testén egyáltalán nem látszik.
A narancsokat megmossuk, a héját lereszeljük és összekeverjük a sóval és az őrölt borssal.
A szociális hozzájárulási adó július 1-jétől 17,5 százalékról 15,5 százalékra csökken.
Nos, a séta sokkal jobb megoldás, mert nem csak, hogy oldja a szorongást, segít kiszellőztetni a fejünket, de mindezt fölösleges kalóriabevitel nélkül éri el. Sőt a mozgás által nem gyarapítjuk, hanem égetjük a zsírt.
Ez nemcsak azt jelentené, hogy a magyar válogatott feljutna az A-divízióba, és a sorozat következő kiírásában Európa legjobbjai ellen léphetne pályára, hanem könnyebben kvalifikálhatná magát a 2022-es katari vb-re is.
Van, aki azt mondja, ha ez náluk történik, a papnak a ruháját is leszaggatják.
A piacok inkább csendesek, kivárósak, már csak azért is, mert Amerika – Martin Luther King napja miatt – ma zárva lesz.
Szombat kora délutánra Miskolcon még egy fegyverrel fenyegetés is jutott, itt azonban hamar elfogták az elkövetőt, aki gáz-riasztó fegyvert használt.
A CEBR tavaly decemberben összeállított éves WELT-előrejelzésében még az szerepelt, hogy az Egyesült Államok és Kína 2033-ban cserél helyet a legnagyobb gazdaságok globális mezőnyének első két helyén.
A kis- és közepes vállalkozások iparűzési adója január elsejétől megfeleződik, emellett folytatódik a bajba jutott ágazatokban a bértámogatási program – emelte ki.
Az idáig vezető út azonban nagyon hosszú volt számukra, a tizedik lombik alkalmával fogant csak meg a baba.
A Dél-afrikai Köztársaságban 640 441 fertőzöttről, 15 086 halottról és 567 729 gyógyultról tudnak a hatóságok.
Így ötvenen túl már nehéz újratanulni mindent egy új kapcsolatban, és nehezebb megszokni egy másik embert.
A fotó garantáltan minden követőt megmosolygtat, érdemes ezzel indítani a hétfőt!
Csak egy kattintás, és életeket ment!”
Ráadásul még az örömapa is elérzékenyült.
Akinél még van régi bankjegy, a postákon és bankfiókokban kaphatnak új bankjegyet a régiekért cserébe, a Magyar Nemzeti Bank viszont még közel 20 évig teszi meg ugyanezt.
Razziát tartott a rendőrség Siófokon.
Az a cél, hogy közösségként és országként megbirkózzunk a pandémiával, emberi életeket és egészséget mentsünk.
A proletár szó helyére elhelyezhető a munkavállaló-fogyasztó.
A vb-címvédő hollandokkal legutóbb a 2018-as Eb csoportkörében találkoztunk, akkor szoros meccsen három góllal maradtunk alul (25–28).
Adás előtt: A Bajnokok mosolyogva ébredtek, hiszen nyertes napot zártak, így beszélhettek rég nem látott szeretteikkel, ami teljesen feltöltötte a pirosak versenyzőit.
Ezzel a kör bezárul" - mondta a szóvivő.
A tanulmány azt is megállapította, hogy az öregedő sejtek száma akár 37 százalékkal csökkent és ezeknek az úgynevezett zombi sejteknek az eltávolítása is meghosszabbíthatja az életet.
A BCG-oltás kapcsán is ez történik: a feltételezés azon alapszik, hogy a veleszületett természetes immunitásunkat fokozza ez az oltás” – mondta.
Eközben új pap érkezik a városba, hogy feladataiban helyettesítse az atyát.
Újra kinyithatnak a könyvesboltok és gyerekruhaboltok Olaszország több régiójában, miközben a szigorú korlátozások többsége továbbra is életben maradt.
Jelen határozat ellen további fellebbezésnek nincs helye nincs.”
Ez a hét körzet alkotja az úgynevezett Hegyi-Karabah biztonsági övezetet, ami gyakorlatilag mára teljesen lakatlan.
Kedd délelőtt a Karlsruhe városában működő német alkotmánybíróság pontot tett egy öt éve húzódó per végére.
A NAV oldalán megjelent tájékoztató szerint március 5-től 65 dohánytermék ára emelkedett.
Ettől energikusabb vagyok, és azt érzem, hogy a kerékpározásban is jobban teljesítek.
Saját súlyához képest a legtöbbet idén Szabóné Stumpf Ágnes veszítette: januárhoz képest most 27 kilóval mutat kevesebbet a mérleg.
Balázs Fecó a koncertek előtt ugyanis mindig kérte a zenekar tagjait, hogy fekete inget vegyenek, de Dorozsmai gyakran nem fogadott szót, és pirosban lépett színpadra.
Sok sikert kívánok a Veszprémnek a BL négyes döntőjében – tette hozzá a világ- és magyar bajnok, kupagyőztes, EHF-kupa-aranyérmes spanyol tréner.
A DIGI most hasonló fejlődési szakaszt jár be, bár jelentős mértékben nehezített pályán, mint a jelenlegi piac nagyjai évtizedekkel ezelőtt, de az ismert nehézségek ellenére a cég tovább bővíti a tavaly májusban indult tesztszolgáltatás lefedettségét.
De amint azt a gyakorlat mutatja, a doxolás a különösen elszánt abúzerek vagy rosszindulatú felhasználók kezében a célszemély fiókjainak meghekkeléséig is fajulhat - ez pedig egy olyan szolgáltatás, amelyet ma már meg lehet venni a fekete piacokon.
Amikor elkezdődött szeptemberben a tanév, ő is munkába állt.
Melyik állami kitüntetést adományozzák ezen az ünnepen?
Már ötödik alkalommal hirdetett felvételt a Széchenyi István Egyetem (SZE) és az MNB Alapítvány együttműködési és támogatási szerződése alapján létrehozott doktori képzés.
Azt kérik, hogy az átvételhez mindenki vigye magával az utolsó befizetési csekket vagy bizonylatot.
"Eddig úgy tudtuk, hogy Gyurcsány Ferenc is keresztény, ezért szokott rendszeresen bérmálkozni.
Elismerte, hogy Olaszország a fertőzés február 20-i "robbanása"pillanatában kritikus helyzetben találta magát.
Milyen a jó báli ruha?
Korábban is javasoltunk már túraappokat, amelyeket érdemes kipróbálni, a Wikiloc azonban egy szempontból mindenképp kitűnik a tömegből.
A sportolók pedig ezt a szakaszt egy lehetőségnek, fejlődési állomásnak fogják fel, még ha kényszerűségből is nyílt rá lehetőség”
Antonio Conte mindenesetre tovább bővítené keretét, a Manchester United játékosai pedig különösen szimpatikusak neki, Sánchez mellett Romelu Lukaku és Ashley Young is az Interben szerepel.
A képviselő Orbán Viktor korábbi kijelentését is idézte, miszerint a családok kártérítése nem oldana meg semmit, hanem csak rontana a már fennálló problémás helyzeten.
Ha ugyanis nyáron nem hagy alább, mint ahogyan azt a szezonális influenza is teszi, sokkal kevésbé lehet hatásos a kifejlesztendő védőoltás.
Vannak egyéb segédeszközök, szilikonos távtartók és tapaszok, de ezek is csak időlegesen segíthetnek a tünetek enyhítésében.
Szerintük egy nagy poén érdekében nem ciki rendőrnek öltözni, és kicsit járőrözni békés környékükön, a zsaruknak úgysincs soha semmi dolga arrafelé.
Hozzátette, nyáron még biztosan jönnek Szegedre, hiszen nem tud nemet mondani a szülővárosából érkező meghívásokra.
Két hete új időszámítás folyik a Dunaújváros Futsal klubban.
Nem mai képet osztott meg magáról a bajnok.
Az énekes otthon, szűk családi körben ünnepelte a jeles eseményt.
˝Budapest tekintetében elképesztő nagy a baj˝ - nyilatkozta Flesch Tamás, a MSZÉSZ elnöke, a szállodák kétségbeejtő helyzetéről.
Bár a Mol tavaly azt is közölte, hogy az általa letárolt százezer tonna szennyezett kőolajat a jó minőségűbe biztonságosan, apránként bekeverve hasznosítja, ennek jelenlegi állását nem közölték a lap szerint.
Ismerős ellenfél következik a MOL-PICK Szeged számára a férfi kézilabda Bajnokok Ligája A csoportjának 5. fordulójában.
Egy név nélkül nyilatkozó amerikai tisztségviselő szerint már folyamatban vannak közös műveletek az iraki katonákkal, de még nem annyi, mint korábban.
Tíz felnőttből kilenc ezt a kvízt nem tudja jól kitölteni – Tényleg: Ön mennyit tud a magyar népmesékről most, hogy hungarikummá váltak?
Testvérei becsapják Jakobot, azt mondják neki, hogy örökbefogadták.
Kézmosás után újra lehet kezet fogni egymással.
Az Orosz Atlétikai-szövetség (VFLA) fejenként 250 dolláros kompenzációt szavazott meg azoknak a sportolóknak, akik semleges státuszú indulóként szereznek érmet világversenyen.
Hozzátette, Csongrád-Csanád megye népessége 398 ezer fő volt, az öregedési index viszont magasabb az országos átlagnál, 100 gyermekre 158 idős jut.
Mivel direktben elküldeni nem lehet, indirekt módon próbálják elijeszteni, például azzal, hogy igyekeznek felsrófolni a díját jó magasra, hátha másik céget választ.
Kadlecsek Krisztián kemény kérdést szegezett Pásztor Annának, aki azonnal megragadta a kínálkozó alkalmat egy frappáns válaszadásra.
Az előírások értelmében előfordulhat, hogy a járványveszély miatti utazási korlátozások meghiúsítják egyes mérkőzések megrendezését az eredeti helyszíneken, semleges pályákra kényszerítve a csapatokat.
Ha van szándék, minimális eszközökkel is érhetünk el változást.
A Star Wars: Squadrons sztorija az endori csata után veszi fel a fonalat: a frissen megalakult Új Köztársaság pilótái azért küzdenek, hogy felszámolják a Birodalom maradványait.
Karácsony Gergely a fix tarifák eltörlésének kérdését csak annyival kommentálta, hogy "én személy szerint azt gondolom, hogy kell gesztusokat tennünk a taxistársadalom felé".
De a kórházak is vehetnének pár lélegeztetőgépet, vagy akár a temetéseket is lehetne állni belőle – írta az egyik felháborodott kommentelő.
A 2016-os választás után több tanulmány is született arról, hogy az egyik legfőbb indok, amiért valaki Trumpra szavazott, az a kulturális változástól való félelem volt, amit szerintük Hillary Clinton megválasztása okozott volna az országban.
Ne menjünk az orvosi rendelőkbe, inkább telefonon kérjünk segítséget a doktoroktól.
Más uniós tagországban nem tapasztalható ilyen támogatása a kormánypárti politikusok, illetve a sajtó részéről.
Adás előtt: Eljött a pillanat, Novák Zalán visszatért társaihoz a Táborba.
Caudio Bravo egy éves szerződést – a második év opcionális – kötött a Real Betisszel, miután lejárt a kontraktusa a Manchester Cityvel.
Miközben vezettem őket hátra, a fiatalember jött előre, így félúton találkoztak.
A karácsonyfa feldíszítése nálunk közös apa-anya-lányok program.
A Regeneráló és Védő Arckrém, illetve a Regeneráló és Védő Fluid sárga színűek, így elnyelik a kék fényt.
A legújabb helyzetekhez a technológiának is alkalmazkodnia kell, hogy biztonságosabbá és gyorsabbá tehesse a beléptetést például iskolákban, rendezvényeken.
A csütörtök reggeli kormányzati tájékoztatás szerint újabb hat ember esett áldozatul a Covid-19 betegségnek, míg további 39 új fertőzöttet azonosítottak.
Fény derül Sermin hatalmas adósságaira.
Az AML aktiválásához az Android OS 4.1 (Google Play Services 9.0), vagy annál magasabb verziójú, míg az iPhone-ok esetében minimum az iOS 13.4 operációs rendszer használata szükséges.
Ez azt jelenti, hogy 55-60 ezer forint lehet a törlesztőrészlet, ami az állami támogatás megszerzését követően akár a felére is csökkenhet.
Az eszköz egyik sajátossága, hogy segítségével páramentesíteni is lehet a fertőtlenített tereket.
Hozzátette, a természet és a kultúrtáj együvé tartoznak, egységben kell kezelni őket, ehhez a stratégiához pedig szakmai vitákra és az érintettekkel való párbeszédre van szükség.
Az erdélyi SMA beteg kisfiút, Noelt hamarosan Bukarestbe, majd Milánóba viszik kivizsgálásra.
A sportszövetségek közül elsőként az élvonalbeli bajnokságot lebonyolító Profi Labdarúgó Liga lépett, azonnal zárt kapussá nyilvánítva a találkozóit.
Ennek veszélyes oldala is van – teszi hozzá, ha ugyanis más módon nem tudjuk megélni ezt az érzést, a vásárlással szerzett eufóriát újra és újra meg szeretnénk tapasztalni.
Az olvasó szerint folyamatos piros jelzést adott csak a lámpa, aminek következtében sorra fordultak vissza az autók.
A klub az 1995–1996-os, valamint az 1997–1998-as szezonban ismételten dobogóra kapaszkodott, előbbiben leginkább Robbie Fowler elképesztő tehetségének hála.
Mennyire ismered ezeket a hazánkban is fellelhető halfajokat?
Ez a képrejtvény Önt is megizzasztja majd: vajon megtalálja az egeret a gombák között?
Az Epic második ajándéka: Oddworld: New 'n' Tasty!
A Fehérvár második csapata elleni találkozón első félidőben azonban rendben voltunk, pedig hat új játékos kapott helyet a kezdőcsapatban.
Németh Gábor, a klinika igazgatója lapunknak elmondta, ha koraszülött jön világra Szegeden, akkor a szülés a Nőgyógyászati Klinikán történik, majd az újszülöttet mentő és inkubátor segítségével szállítják át a Gyermekklinikán lévő PIC-re.
Hagyományos népviseletbe öltözött máramarosi gyerekek várták, hogy sorra kerüljenek bemutatni előadásukat.
A Győri Nemzeti Színház női és férfivarrodájában dolgozó varrónők is csatlakoztak a kezdeményezéshez, napok óta gyártják a Petz Aladár Megyei Oktató Kórház munkatársainak a textilmaszkokat.
A többi színész erősen meh kategória.
Októberben tovább pótolták a gazdák a koronavírus miatt tavasszal elmaradt gépbeszerzéseiket: országos szinten 20 százalékkal több új traktort, illetve 17 százalékkal több mezőgazdasági pótkocsit helyeztek forgalomba a hónap során, mint tavaly ilyenkor.
A British Airways megválik sokmillió fontot érő műgyűjteménye néhány darabjától, hogy pénzhez jusson és ne kelljen elküldenie dolgozóit – számolt be róla csütörtökön a BBC News.
A járművezető ezután külföldre menekült.
Aki mérgezett csalétket tesz ki, az egyszerre követ el természetkárosítást, orvvadászatot, állatkínzást és méreggel való visszaélést, és a börtönbüntetést kockáztatja.
A Mol árfolyama 51 forinttal, 2,87 százalékkal 1728 forintra csökkent, 1,6 milliárd forintos forgalomban.
Rengeteg platformon olvashattuk, hogy a gyermekeknek sem tavaszi szünete van most, hanem egy igen veszélyes vírus terjedését próbálják az iskolák "bezárásával" megakadályozni, azonban úgy tűnik, egyesek számára ez még mindig nem elég elrettentő ok.
A SZTE Radiológiai Klinika Női Diagnosztikai Osztálya a közelmúltban költözött a Leányszállás köz 2/A alatt található épületbe, ahol barátságos, modern környezetben várja a szűrésre érkezőket és a betegeket.
A Vas Megyei Rendőr-főkapitányság Bűnügyi Osztálya a szükséges eljárási cselekményeket elvégezte és az iratokat vádemelési javaslattal a Szombathelyi Járási Ügyészségnek megküldte.
De abban talán a nemzetközi mezőnyben is egyedi, hogy a közszolgálati jellegű hírszolgáltatást kereskedelmi alapon valósítja meg.
A tömegközlekedési eszközökön 38 emberrel szemben, míg a bevásárlóközpontokban 124 személlyel szemben intézkedtek.
Ez azért hasznos, mert ilyenkor az operációs rendszer legeslegújabb változata telepítődik, nem pedig az, amelyet eredetileg használtunk.
Azt is tudjuk, hogy nemcsak a fesztivál- és koncertszervezőknek, zenészeknek jelent ez borzasztó nagy gondot, hanem nagyon sok más ágazatnak, munkavállalónak is.
Ha a City visszavesz a presszingből és mélyebben helyezkedik el, akkor a régi kontroll amúgy is elveszik.
Van más állami segítség is – folytatta a vezérigazgató.
Az év harmadik hónapjában a foglalkoztatók 104 800 új betölthető álláshelyet jelentettek be, ezek 88 százalékához igényeltek támogatást.
Ha csak a két legutóbbi idegenbeli mérkőzését nézzük, akkor a Szeged-Csanád Grosics Akadémia optimista lehet a békéscsabai, délvidéki rangadó előtt: nyert Nyíregyházán (2–0), majd Kazincbarcikán (1–0) is.
Közölték azt is, a letárolt kereskedelmi készleten felül továbbra is rendelkezésre áll a biztonsági készlet (1,45 milliárd köbméter), amely szélsőséges körülmények között szolgálja a lakosság biztonságos ellátását.
Fiatal magyar szakemberek kapnak majd arra lehetőséget, hogy az itt zajló szakmai programokban részt vegyenek és így tovább bővíthessék a tudásukat – magyarázta.
Viszont bérletet nem veszünk, bringával járunk, mi ezt a szokást szeretnénk megtartani.
Persze ezeken kívül is vannak még okok, amik a nőket a hűtlenség útjára csábítják.
A településeken lévő helyi egyházi közösségek több mint 221 millió forintot nyertek el megyei szinten a helyi egyházi közösségi terek fejlesztésére, közel 38 millió forintot pedig az egyházi temetők fejlesztésére.
A szervezők csütörtök délután adták át a díjakat a helyezetteknek.
Amúgy 100x leírtam, én elégedett vagyok velük, csak szeretnék már egy olyan előzetest látni, ami leviszi a fejem.
És a nemzetközi nyomozásra nem számított.
Az Európai Bizottság 2019.
A szerb rendőrség nem hivatalos információk szerint előző éjszaka már több tucat migránst begyűjtött, és rabszállító járművekkel a dél-szerbiai befogadóközpontba vitte őket.
Sok hívást kaptam azzal kapcsolatban, hogy kicsit zavartak a kutyák, mert nem tudják még értelmezni azt a helyzetet, hogy gazdájuk egész nap otthon van, mégsem egész nap vele foglalkozik.
Szintén kiolvasható, hogy a bértámogatási (kurzarbeit) program nem kombinálható a munkahelyteremtő pályázattal.
Rudisha legutóbb 2017 júliusában versenyzett, de készül a harmadik olimpiájára.
A tűz rövid idő alatt kialudt.
Az eddigi filmek összesen 1,5 milliárd jegyárbevételt termeltek a készítőknek.
A verseny fő célja az innovátorok, befektetők és a társadalmi partnerek összekapcsolása a koronavírus járványhoz kapcsolódó kihívások kezelése volt.
[truncated: 835,663 more chars]
