# Supplementary material for: Probing language identity encoded in pre-trained multilingual models: a typological view
Source: PeerJ Comput Sci. 2022 Mar 15;8:e899. doi: 10.7717/peerj-cs.899 (PMC9044357; doi:10.7717/peerj-cs.899)
Supplement: Supplemental Information 1 [file peerj-cs-08-899-s001.zip › Raw data or code files/multilingual sentences/Icelandic.txt]

Höfundurinn er Margrét Tryggvadóttir.
Diskurinn er gefinn út á netinu í gegnum efnisveituna Tune Core, sem dreifir honum áfram til efnisveitna eins og Spotify, Youtube og Apple Store.
Mér sýnist tilhögun á utanlandsferðalögum einmitt teljist líka í þennan flokk.
Ásgeir Örn Þorsteinsson, sölu- og markaðsstjóri Ernis segir í samtali við Eyjar.net að staðan hjá þeim sé óbreytt.
Verkefnin framundan eru mörg og þrátt fyrir covid-þokuna sem við ráfum í núna stöndum við á tímamótum.
Hvergi kemur fram að vafi leiki á eignarhaldi.
Fjármögnunaraðilar afskrifuðu u.þ.b. 10 milljarða kr. á verðlagi í mars 2015, eða sem svarar til um 11,9 milljarða kr. á verðlagi í janúar 2020.
Óvenjumikið hefur verið um veikindi hjá nemendum í 7. bekkjum GRV og í þeim bekkjum eru nemendur sem hafa verið veikir og tengjast einstaklingum sem eru með staðfest smit.
Börn fædd 2005 eða síðar eru undanskilin fjöldatakmörkun.
Í nýsamþykktri tímabundinni fjárfestingaráætlun stjórnvalda eru nokkur verkefni á Vestfjörðum sérstaklega ákveðin.
Inflúensa orsakast af veirum sem smitast í gegnum öndunarfæri fólks.
Jóhannes segir að þessi aðgerðapakki sé góður grunnur og þótt eitthvað standi út af þá hafi forystumenn ríkisstjórnarinnar ekki útilokað að til frekari aðgerða verði gripið seinna meir.
En á þessu stigi er allt of snemmt að segja nokkur fyrir um það með hvaða hætti hvort og hvernig slíkt yrði gert," segir hann.
Fyrir son sinn.
Á vef ráðuneytisins kemur fram að með frumvarpinu sé stefnt að því að einstaklingar geti fylgt fyrirmælum heilbrigðisyfirvalda um að fara í sóttkví án þess að hafa áhyggjur af afkomu sinni.
Í því sambandi má nefna lýsingu og hljóðvist sem er sérstaklega hönnuð með það fyrir augum að auka þægindi,"segir Þorsteinn Már Baldvinsson forstjóri Samherja.
Platan er líklega frekar róleg,“ segir Summi Hvanndal sem er í viðtali í Vikublaðinu.
Það er Guðjón Ingi Eiríksson sem skráði og Bókaútgáfa Hólar sem gefur út.
Síðustu ár hefur blandað agn verið leyfilegt á hluta svæðis I og að öllu leyti á svæði II og III.
Nálgast má ítarlega umfjöllun í blaðinu.
Áhrif norðurljósa á íslenska list og menningu?
Hægt er að krydda þetta til t.d. með chilli krydduðu allioli ef þetta má vera örlítið sterkt en mjúkt.
Algengt verð á makríl fyrir ári var um 1.800 dalir á tonnið á afhendingarstað, en nú er verð nálægt 1.500 dölum.
Með skipinu fórust 10 manns.
Markmiðið er að fylgja eftir ákvæði kjarasamninganna þar sem samið var um að opinber þjónusta hækkaði ekki umfram 2,5%.
Viðurkenningu fyrir framfarir og vinnubrögð í smíði og hönnun hlaut Adrian Nieduzak.
Í aðalskipulagi er svæðið skilgreint sem íbúðarsvæði/þróunarsvæði.
Að auki var unnið við að koma upp skiltafestingum, skiltum og neyðarsímaskápum og tengingu að þeim.
Markmið þeirra er að styrkja börnin á öllum leikskólunum á sínu svæði.
Verkefnið Ísland ljóstengt er ein af lykil forsendum búsetugæða, atvinnusköpunar og samkeppnishæfni landsins alls,“ segir Sigurður Ingi Jóhannsson, samgöngu- og sveitarstjórnarráðherra.
Það má kalla mig dramatíska óhemju og ég skal með glöðu geði taka það hlutverk að mér því síðustu dagar hafa verið hörmung.
Þannig sé greitt 7-8000 kr tvisvar á ári í boltaíþróttum auk þess sem samfella er í starfi íþróttaskólans og grunnskólans.
Ef þú gerir þetta með látum þá fatta neytendur hvað þú ert að gera og geta brugðist illa við.
Guðmundur Valur Guðmundsson framkvæmdastjóri þróunarsviðs Vegagerðarinnar segir að vegagerðin frá Hallsteinsnesi að Þórisstöðum verði boðinn út um leið og það verður fært.
Þær upplýsingar ættu að gefa tilefni til góðrar greiningar á stöðunni og mati á árangri – áður en aðgerðir eru lagðar til.
Við verðum að fara varlega þar sem veiran fer ekki í vetrarfrí.
Bakað við 200°C í 30-40 mínútur, fer eftir stærð formsins.
Aldrei hefur verið boðið upp á jafn veglega sumardagskrá og nú.
Fjölgun bæjarfulltrúa hefur það einnig í för með sér að réttari mynd er gefin af vilja kjósenda sem styrkir betra og sterkara lýðræði.
Sú ákvörðun yfirvalda að framhaldsskólar landsins skuli loka frá með mánudeginum síðasta og á meðan samkomubann er í gildi, kallar á breyttar aðferðir í skólahaldi með nútíma tölvutækni.
Síðustu mánuði ársins munu íbúar landsbyggðarinnar sem búa í meira en 275 kílómetra fjarlægð frá höfuðborginni fá endurgreiddan hluta fargjalds af ferð til og frá Reykjavík eða af tveimur leggjum.
Í svarbréfi hafnarstjóra segir að á næstu 2 árum verði farið í framkvæmdir við Bíldudalshöfn sem kosti um 400 milljónir króna.
Sama dag sýndi endurvigtun á þremur körum af löngu 155 kíló af ís en hafnarvogin 101 kíló, eða frávik sem nemur 53%.
Það yrði okkur mjög gott veganesti í baráttu Framsóknar fyrir vorið, jafn mikilvægt afl í íslensku samfélagi og Framsókn er.
Viðfangsefni Vestfirðinga verður að þróa vöru úr hráefni úr laxavinnslu sem skafið er af hryggjum eftir flökun.
Til að sú uppbygging gæti orðið að veruleika keypti Varmahlíðarfélagið jarðirnar Reykjarhól og Varmahlíð af ríkissjóði árið 1941, en segja má að þær fjárfestingar hafi verið undirstaðan í allri uppbyggingu í Varmahlíð.
Á flestum svæðum utan suðvesturhornsins fær ferðaþjónustan inn langstærstan hluta tekna sinna yfir sumarmánuðina, en ef fer sem horfir blasir við verður komandi sumar mjög erfitt, ekki síst fyrirtækjum sem hafa lagt í fjárfestingar í góðri trú.
Í frétt frá Heilbrigisstofnun Vestfjarða kemur fram að í gær greindist fyrsti einstaklingurinn með Covid-19 á norðanverðum Vestfjörðum, en hingað til hafa smitaðir Vestfirðingar ekki verið heima hjá sér þegar smit hefur greinst.
Í því felst m.a. að ganga ákveðið til verka en þó af yfirvegun og skipuleggja það sem gera þarf.
Matovic er formaður Flokks venjulegra og sjálfstæðra borgara, en sá flokkur og fleiri sem settu baráttu gegn spillingu á oddinn í kosningabaráttunni voru sigursælir í kosningunum í febrúar.
Slaktaumatöltið fer fram 9. apríl, fimmgangur 21. apríl og loks verður svo keppt í tölti og skeiði þann 7. maí.
Liður 3 var samþykktur með fjórum atkvæðum E og H lista gegn þremur atkvæðum D lista.
Að því tilefni eru allir hjartanlega velkomnir til okkar í dag, segir í tilkynningu frá starfsfólki Íslandsbanka sem minnir í leiðinni á nýju sparnaðarleiðina „
Síðan landaði Bergey á ný á Eskifirði í gærmorgun.
Eigendur Krónunnar vinna enn að því að opna verslun á Akureyri.
Hins vegar kemur fram að um einn af hverjum tuttugu nemendum í 10. bekk segir að foreldrum sínum sé sama um rafrettunotkun en 2% þeirra telja að foreldrum þeirra sé sama um sígarettureykingar.
Skagafjarðar að ýmsar framkvæmdir hafa verið í gangi í Skagafirði á haustmánuðum.
Heildarupphæð þessarar styrkúthlutunar var 14,9 milljónir króna.
Samkvæmt heimildum Bæjarins besta var það Guðmundur Gunnarsson sem sagði upp störfum með tölvupósti sem hann sendi á nokkra bæjarfulltrúa.
Framleiðsla fyrirtækisins að meðtöldu Arctic Fish á Íslandi jókst um 59% frá sama tíma í fyrra og selt magn jókst um 18%.
Hrein eign íbúðareiganda í fjölbýlishúsnæði á höfuðborgarsvæðinu hefur liðlega sjöfaldast á aðeins rúmlega 9 árum.
Ekki síst ef fólk er í einagrun, sóttkví eða bíður af sér storminn heima.
Eitt og annað var á boðstólnum en dagskráin stendur til klukkan 14 í dag.
Við Ammassalik er 1024 mb hæð og frá henni hæðarhryggur til SA, en 700 km SV af Hvarfi er vaxandi 986 mb læg sem fer NA.
Ég veit ekki hvort það sé raunhæft að íþróttamót séu hafin mánuði seinna, ég er ekki sérfræðingur á þessu sviði en mér finnst það óraunhæft.
Auk Hrafns gaf Jóel Andersen ekki kost á sér, en Jóel hefur setið í stjórn Farsæls frá 1996, þar af var hann formaður 1999-2018.
Kappreiðarnar komu fyrst til og voru lengi framan af, eftir að stórmótahald hófst, vinsælustu greinarnar.
Sigvaldi samdi lagið „Erla“ við ljóð Stefáns frá Hvítadal nóttina sem Selma fæddist og tileinkaði henni lagið.
Vinna hélt áfram við uppsetningu á festingum fyrir strengstiga og strengstiganum sjálfum sem mun liggja eftir endilöngum göngunum og í útskotum.
Listagjöf er samstarfsverkefni mennta- og menningarmálaráðuneytis og Listahátíðar í Reykjavík og kemur í framhaldi af viðbragðsverkefni þeirra, Listagjöf, sem vakti mikla lukku í Reykjavíkurborg í byrjun nóvember.
Mikilvægt er að horfa björtum augum til framtíðar og vera með skýra framtíðarsýn og hefur HSU alla burði til að vera framsækin stofnun sem tileinkar sér að vera í fararbroddi í heilbrigðisþjónustu á landsbyggðinni.
Fólk getur þá annað hvort fengið vörurnar sendar heim eða komið að sækja þær, en þá þarf fólk að hringja fyrir utan búðina og varan er afgreidd til þess.
Það voru nú ekki margir að abbast í mér en man að Gísli Sveins pissaði á okkur nýliðana, sem herti okkur heldur betur upp.
Frá Vestmannaeyjum kl 07:00, 09:30 og 12:00 og í kjölfarið frá Landeyjahöfn/Þorlákshöfn kl 08:15, 10:45 og 13:15.
Hann hætti þó ekki að sinna skólamálum því hann hafði mikil afskipti af Ljósafossskóla og var m.a. prófdómari þar og sat í skólanefnd.
Magnús Eðvald Halldórsson leikur annað aðalhlutverk myndarinnar.
Á árunum 1954-55 var hann við nám og rannsóknarstörf við Stokkhólmsháskóla.
Ýmsar uppákomur okkur til heilla voru á starfsárinu, vil ég þar nefna Bjóruppboð sem var á sjómannadaginn, allur ágóði rann til okkar, sem var ca. ein milljón.
Meginmarkmið er að undirbúa farveginn fyrir mögulega uppbyggingu hátæknigróðurhúss á Eyjafjarðarsvæðinu með því að skoða fýsileika þess að undirbúa viðskipta- og fjárfestingaáætlun þess efnis.
Ein hótelkeðja er búin að loka sex af sjö hótelum sínum og önnur níu af tólf hótelum, þar af öllum nema einu í Reykjavík.
Við þurfum orku og við þurfum hráefni til framleiðslu.
Frá þessu er greint á heimsíðu Hraunbúða.
Hefðbundið skólastarf hefst á morgun, mánudag.
Veronica er alþjóðlega viðurkenndur sérfræðingur í vistfræði vaðfugla og hefur verið þátttakandi í fjölda rannsóknarverkefna í Evrópu í því sambandi.
Smoltuninni fylgir álag á fiskinn og getur leitt til lakari fóðurtöku og vaxtar og jafnframt komið niður á heilbrigði og velferð fisksins.
Það reynir á okkur öll, óháð þeim hlutverkum sem við gegnum.
Verkefnið er styrkt af SSNV og Húnaprent.
Feykir fékk leyfi til að sýna myndbönd Kristjáns Más Kárasonar og Soffíu Hrafnhildar Rummelhoff en Kristján nálgaðist hvalina á fleyi sínu meðan Soffía naut nærveru þeirra í fjörunni austast á Borgarsandi.
Gestum boðið upp á kaffi og kleinur milli erinda.
Ég skila þessum heiðri til ykkar og mun fela stjórn Óðins og yfirþjálfara að koma öllum beiðnum um aukna tíma og nýja laug á framfæri við ykkur, því ég mun ekki eyða meiru af tíma mínum í að eiga við ykkur.
Hér kemur önnur fiskuppskrift sem áðurnefndum umsjónarmanni matgæðingaþáttarins þykir líka mjög góð.
Það er hagur okkar allra að vinna saman að þessu verkefni.
Báran og Drífandi stéttarfélög mótmæla fyrirhuguðum uppsögnum á ræstingafólki hjá Heilbrigðisstofnun Suðurlands – HSU.
Það sem er einnig merkilegt er að í ár er lundavarp í Eyjum á „eðlilegum“ tíma.
Sumarið 1924 hófust framkvæmdir við bygginguna og höfðu menn orð á hve vönduð vinnubrögð væru þar viðhöfð.
Núna vorum við það nálægt lögsögumörkum Noregs að makríllinn gat farið inn í norska lögsögu í skjól og komið svo aftur út í Smuguna á öðrum stöðum.
Halldór Gylfason leikur undirskipaðan mág hans afar vel á lágstemmdari nótum og ég hefði alveg viljað fá að sjá hann vinna meira úr sinni lífsumbreytandi reynslu.
Fjölskyldan upplifði sorg á árinu við fráfall Ágústu tengdaömmu sem sárt var að geta ekki kvatt á hefðbundinn hátt sökum fjöldatakmarkana.
Til endanna er hún sett nýsilfri og rákaður kúlulagaður tappinn er festur við pontuna með silfurkeðju.
Bifreiðin er útbúin með reykköfunartæki fyrir fimm slökkviliðsmenn, loftbanka og hitamyndavélum til að geta athafnað sig í reykfylltum jarðgöngum.
Gestir athugið að viðhafa þarf tveggja metra regluna á sýningunni.
Munurinn milli kynjanna er 4 -5% hjá þessum þremur flokkum.
Hér með er staðfest að Gary Martin hefur verið lánaður til Darlington!
Vestur af Æðey og norður af Borgarey reyndust vera kóralþörungasvæði (Lithohaminon).
Samninganefndirnar ákváðu á fundi sínum í morgun að biðja ríkissáttasemjara að taka aftur að sér stjórn viðræðna.
Bíóbíll RIFF (Reykjavik International Film Festival) verður á ferðinni um landið dagana 17.–23. september 2020 og er fyrsti áfangastaður Húnaþing vestra og þar verður bíóbíllinn á ferðinni í dag.
Olíurnar innihalda varnarefnið etýlen oxíð sem er ekki leyfilegt í matvælaframleiðslu í Evrópu.
Í textaspá fyrir Suðurland segir að það gangi í suðvestan 13-20 eftir hádegi í dag, með skúrum og síðar éljum og kólnar.
Áramótauppgjör Sigurgeirs Brynjars má lesa hér að neðan.
Hugmyndin um samstarf allra flokka í bæjarstjórn Akureyrar er síður en svo ný af nálinni.
Það er heilbrigðiseftirlits sveitarfélaga og Matvælastofnunar að fylgja því eftir að slík vottun sé til staðar meðal sinna eftirlitsþega.
Ég tel að það muni styrkja landsbyggðirnar mjög mikið og búsetuþróun þar að í boði séu líka íbúðir og húsnæði fyrir tekjulága, þannig að fólk geti haldið áfram að búa á þeim stað sem það vill búa.
Við göngum ekki að neinu vísu og stundum kunnum við ekki að meta hlutina fyrr en þeir eru teknir frá manni,“ segir séra Sigríður að lokum.
Ný auglýsing heilbrigðisráðherra um takmörkun á samkomum vegna farsóttar tekur gildi á morgun mánudaginn 25. maí.
Á efnisskránni eru tónverk eftir þá félaga, auk laga eftir Jón Múla, Cole Porter og Luiz Bonfa.
Ætla má að krafan sé samtals um 30 milljónir króna að meðtölum launatengdum gjöldum fyrir framangreint tímabil.
Veðurstofan varar við hvassviðri eða stormi á landinu öllu á sunnudag.
Þar er fullyrt að hann hafi ítrekað sýnt að hann valdi ekki því embætti, þar á meðal með því að gera lítið úr sauðfjárbændum og telur hann þá vera að stunda lífstíl með atvinnu sinni líkt og tómstundaiðkun fólks.
Forsala er hafin á tix.is. Miðar seldir einnig við innganginn.
Hrun í afkomu á erlendum mörkuðum fyrir kindakjöt og hliðarafurðir þeirra samhliða óhagstæðri gengisþróun var megin ástæðan fyrir þessari þróun.
Fram kom að það sem af er ári hafa 538 börn og ungmenni í aldurshópnum 2 - 18 ára nýtt sér frístundastyrk Vestmannaeyjabæjar að hluta eða öllu leyti.
Fulltrúar embættis landlæknis og almannavarna leggja því ekki til að fresta eða hætta við íþróttaviðburði miðað við stöðuna eins og hún er í dag.
Pantaðu mat af veitingastaðnum nærri þér.
Samstaðan og samvinnan heima hjá ömmu og afa var einstök, allir lögðu sitt á vogaskálarnar, hvort sem það var að strokka smjör, stoppa í sokka, sækja vatn, sjá um búfénað og fleira.
Það hefur aldrei áður komið til tals hin síðari ár að fjölga launuðum fulltrúum, hins vegar hefur verið stefna Sjálfstæðisflokksins að hagræða í stjórnsýslunni, með því að fækka fagnefndum og millistjórnendum.
Fljótlega má síðan vænta samnings um frekari vetrardýpkun eftir að þessum samningi við Björgun lýkur.
Bætið afganginum af innihaldsefnunum við og maukið saman í matvinnsluvél.
Skömmu síðar náðust þó samningar sem hafa haldið allt fram til nóvember síðastliðnum er samningar þjónustudýralækna runnu út en þeir verið framlengdir til 1. maí.
Talsverður samdráttur er hins vegar í útflutningsverðmæti annarra botnfiskafurða, eða sem nemur tæpum 13% í erlendri mynt.
En Ari af hverju er þetta gert svona?
Með þessari reglugerð er verið að tryggja að veiðarnar verði sem best í samræmi við vísindalega ráðgjöf og það er mikilvægt fyrir alla hlutaðeigandi.
Þar á meðal eru 5 þingmenn kjördæmisins.
Var því byssan góða sótt og ákveðið að fara upp á nafir.
Áætlað er að halda til loðnumælinga 4. janúar nk.
Síðan verður farið í fleiri loðnumælingar í framhaldi af því, eins og áður hefur verið gert.
Danero Thomas kom liði ÍR yfir í fyrsta skipti í leiknum þegar rúmar þrjár mínútur voru til leikhlés og gestirnir voru feti framar fram að hléi og leiddu þá 39-41.
Alls greindust 26 innanlandssmit sl. sólarhring og eru nú 542 einstaklingar í einangrun vegna Covid-19.
Hitt númerið er fast á símsvarastillingu vegna bilunar og of tímafrekt að koma í gagnið.
Viðskiptavinum sem hafa keypt tilgreinda vöru er bent á að farga eða skila henni til þeirrar verslunar þar sem hún var keypt gegn endurgreiðslu.
Því vantar enn tæpar 200 kr/kg uppá afurðastöðvaverð og það gengur ekki upp til lengdar að greiða verð undir framleiðslukostnaði.
Enn síðar bættist raunar sjötta dísin við, Jódís.
Hann segist ekki eiga von á skipum í júlí og um skipakomur í ágúst og setember sé mikil óvissa.
Það felur í sér samstarf milli grunnskólanna og listamanna sem búa á eða eru ættaðir af svæðinu.
Það var mat Byggðastofnunar að umsókn Vestfisks ehf. og samstarfsaðila væri best til þess fallin að ná fram þeim markmiðum sem að er stefnt með úthlutuninni.
Í vinnu hópsins var fjallað um úrgangsmál svæðiðsins og m.a. greindir úrgangsstraumar og tækifæri til að ná auknum árangri og hagræðingu í þessum viðamikla málaflokki.
Ein félagasamtök á Vestfjörðum fengu styrk til reksturs.
Grænfánanefnd Tálknafjarðarskóla bauð íbúum á Tálknafirði að þátt í þessu verkefni laugardaginn 16. maí síðastliðinn og var vel mætt.
Nýjasta afurðin sé Amerískar pönnukökur sem þykja hafa heppnast gríðarlega vel.
Fyrr í þessum mánuði áformuðu Framsóknarmenn fjölda funda á Vestfjörðum.
Það sem kom fyrst upp í huga hans var hafragrautur með rjóma og púðusykri eða skyr með rjóma en það er eitthvað sem allir kunna að gera og varð því eitthvað allt annað fyrir valinu í þennan þátt.
Stefanía Ásmundsdóttir, skólastjóri Grunnskóla Bolungavíkur var ráðinn sviðsstjóri til eins árs og sagði hún lausu skólastjórastarfinu.
Aðrir starfsmenn sem ekki eru í Sjómannafélagi Íslands eru ekki í verkfalli og hafa vinnuskyldu.
Eðlilega voru þeir ekki ánægðir með forystu sem ekki var treystandi til stjórnunar eða fyrir hagsmunum okkar.
Ásprent-Stíll var stofnað í núverandi mynd 2003 með sameiningu prentsmiðjunnar Ásprents og auglýsingastofunnar og skiltagerðarinnar Stíls.
Loks var á mótinu ´70 kynntur fyrsti vísir að sjálfstæðum vinnubrögðum hvers dómara fyrir sig; þannig var tilskilið að hver dómari skyldi frumdæma hvern hest og færa dóm sinn á dómblað sem svo skyldu samræmd.
Síðasta veiðiferðin minnir um margt á íslenskar myndir frá níunda áratugnum þar sem veiði, sumarhús, íslensk náttúra og karlahópar koma við sögu.
Þannig er nú í vikunni verið að ljúka við gagngerar endurbætur á einni álmu Glerárskóla og var önnur tekin í notkun eftir yfirhalningu í fyrrahaust.
Við leggjum inn pantanir til okkar erlendu birgja um leið og fjármögnun er klár.
Sveitarfélögum er gert að innleiða umræddar breytingar á styttingu vinnutíma dagvinnufólks eigi síðar en 1. janúar 2021 og breytingar á styttingu vinnutíma vaktavinnufólks eigi síðar en 1. mai 2021.
Um vorið 2001 var hægt að opna hluta af húsinu eftir endurbyggingu, fjögur herbergi voru tilbúin og lítill eldhúskrókur til að bera fram morgunmat.
Þrátt fyrir áhuga frá NWSL atvinnumannadeildinni ákvað hún að stökkva á ævintýrið á Íslandi,“ segir Guðni.
Samstarf verður haft við landeigendur og aðgangur að jarðvarma og hreinum sjó.
Margir séu agressífir og tillitslausir, komi reiðir inn í apótekið og láti reiðina bitna á starfsfólki.
Í fundargerð nefndarinnar kemur meðal annars fram að þar hafi verið lagt fram minnisblað frá RR ráðgjöf sem átt hefur fundi með sveitarstjórnum aðildarsveitarfélaga að sameiningarnefndinni.
Þótt kærurnar séu fjölmargar eru kærendurnir ekki svo margir.
Þar á meðal eru samkomutakmarkanir sem hafa hindrað eðlilega starfsemi félaganna og þar með tekjuöflun þeirra.
Í kjölfar svartadauða á 14. öld komust deshúsin fyrst í notkun á meginlandi Evrópu, því ákveðin ilmefni þóttu góð vörn gegn hinum ýmsu kvillum, þar sem þau bægðu frá slæmu lofti sem talið var bera með sér sjúkdóma.
Leikurinn verður sýndur á Tindastóll TV.
Reynsla manna frá Noregi bendir til þess að hvert starf í eldinu skapi þrjú til fjögur störf í nærumhverfinu.
Kvikmyndin var tekin upp á Húsavík og tóku margir bæjarbúar þátt í tökunum.
Þetta er það allra, allra erfiðasta verkefni sem ég hef nokkurn tíma tekist á við.
Næsta sóknarfæri á Vestfjörðum er aukin vinnsla á laxi og hefur Íslandssaga framtíðaráform um að nýta sýna haldgóðu þekkingu í vinnslu sjávarfangs í þeirri uppbyggingu.
Í Blönduhlíðinni er stormur, yfir 30 metrar á sekúndu með miklum hviðum en fyrir hádegi mældist mesta gusan 47,7 m/s á veðurstöð við Miðsitju.
Eitt af markmiðum með þátttöku Íslands er að efla stofnanir og fyrirtæki á landsbyggðinni í alþjóðlegu samstarfi.
Með meira fyrir kojuklúbbinn á kóvit-19-tímum kemur teknóhjúkkan Kelly Lee Owens frá Wales sterk inn.
Notkun á sameiginlegum búnaði skal haldið í lágmarki en annars skal sótthreinsa hann á milli notkunar.
Næsta vers er að bregðast fljótt og örugglega við öðrum þáttum og við munum næstu daga móta þær aðgerðir sem við teljum brýnastar til lengri og skemmri tíma.
Fjárhagsstaða félagsins er mjög erfið og miklar áskoranir framundan.
Eru allir keppendur hvattir til þess að mæta í golfskálann og þeir sem ekki hafa nú þegar skráð sig í mótið að skrá sig til leiks.
Þórólfur Guðnason sóttvarnalæknir segir að ekki standi til að notast við heimapróf að svo komnu máli, líkt og stefnt er að í Bretlandi og víðar.
Þetta stóð tæpt.
Sigurður Pétursson, sagnfræðingur sá um heimildaöflun og sagnfræðilega skráningu á texta og myndaval.
Auk þeirra landaði Berglín GK 59 tonnum og Sóley Sigurjóns GK 102 tonnum, hvort um sig í einni veiðiferð.
Að neita fyrir það gerir lítið annað en ýfa fólk enn meir en nú er orðið.
Fiskur sem meðafli á rækjuveiðum verði gerður upp samkvæmt ákvæðum um fiskveiðar.
En þetta er nú ekki allt.
Það er ljóst að samkvæmt þeim tilmælum sem borist hafa, mun íþróttastarf og rekstur íþróttamannvirkja riðlast á næstunni.
Ferðaþjónustuaðilar í Grímsey eru hæstánægðir með áhuga Íslendinga á eynni.
Meðfylgjandi mynd er tekin 2. des. 2013.
Eftir matsferli innan Byggðastofnunar var tillaga um afgreiðslu fjögurra umsókna send Ísafjarðarbæ til umsagnar og ákvörðun var tekin á fundi stjórnar Byggðastofnunar þ. 17. desember 2019.
Eftir þessu gengu víst harðast þau stóru sveitarfélög sem hér gegna lykilhlutverki og áður eru talin.
Kolfinna Kristínardóttir hefur verið ráðin til SSNV sem atvinnuráðgjafi með áherslu á nýsköpun.
Ráðgert hafði verið að frumsýna í Sæluviku, sem var svo frestað fram á haustið.
Engu að síður hefur vel tekist til og þjónusta við samfélagið verið bætt verulega.
Í gærkvöldi var haldinn íbúafundur í Eldheimum þar sem kynntar voru niðurstöður þjónustukönnunar Gallup um þjónustu Vestmannaeyjabæjar.
Til þess að tryggja áframhaldandi rekstur hefur sett af stað áskriftarsöfnun í gegnum Karolina Fund og vefritið verður því fjármagnað af lesendum.
Jónas Aron Ólafsson er tvítugur knattspyrnumaður í Tindastól, lék alla leiki liðsins í sumar og er einn máttarstólpa liðsins.
Rúm fjögur ár eru síðan að öll þjónusta sem veitt var í Ráðhúsi Vestmannaeyja, þ.e. stjórnsýslan, félagsþjónustan og skólaskrifstofan fluttist úr húsinu vegna viðgerða.
Um klukkan 7.40 í morgun var ölduhæðin 3,5 metrar.
Þau hjón segjast ekki enn hafa tekið þátt í mótum, en það standi til bóta á næsta ári.
Bæjarráð ræddi málið og fól bæjarstjóra og framkvæmdastjóra stjórnsýslu- og fjármálasviðs að kanna hvort hægt væri að koma á viðspyrnusjóði til þess að koma til móts við fyrirtæki, sem hafa orðið fyrir mikilli tekjuskerðingu vegna faraldursins.
Frekari upplýsingar um málið verða ekki veittar að svo stöddu.
Það var langþráður áfangi þegar Menntaskólinn á Ísafirði var stofnaður árið 1970 eftir áralanga baráttu Vestfirðinga.
Verum meira í núinu en í fortíð eða framtíð.
Í sumar verður boðið upp á félagsmiðstöð fyrir íbúa 60 ára og eldri í Húnaþingi vestra.
Kvennalið Tindastóls færðist skrefi nær sæti í Pepxi Max-deildinni í gær þegar þær heimsóttu lið Fjölnis í Grafarvoginn.
Aldís Atladóttir tekur í sama streng og Hallgrímur, og segir að fyrst og fremst sé ótti við að fólk smitist.
Sjálfstæðisflokkurinn fengi 17,2% og mynd tapa 5,5% fylgi.
Nýr aðalinngangur verður tengdur bílastæði á suð-austurhorni lóðar.
Til samanburðar má ætla að laxeldisframleiðslan hér á landi geti numið ríflega 30 þúsund tonnum í ár, eða tíundi hluti þess sem hún var í Noregi þegar sértæk gjaldtaka af fiskeldi hófst.
Fara 20 milljónir í framkvæmdir á árinu en áætlaðar eru alls 380 milljónir í verkefnið á árunum 2020-2023.
Guðbjartur Ellert Jónsson framkvæmdastjóri Herjólfs ohf. segir dómur sérstakan.
Þar er gert ráð fyrir að einkaaðilar annist flýtiframkvæmdir í vegagerð að hluta eða öllu leyti og fái greitt fyrir með innheimtu vegtolla.
Nýverið kom út lítil tveggja laga 7" með nýjum lögum eftir Gísla Þór Ólafsson (Gillon).
En kemst að þeirri niðurstöðu, til bráðabirgða, að ákvæði nýju laganna séu ófullnægjandi þar sem ráðherra fékk leyfi til að gefa út bráðabrigðaleyfi og setja skilyrði án þess að nákvæmlega væri tilgreint í lagatextanum hvaða skilyrði það væru.
Fjármunir sem ekkert stendur eftir af nema ferjubryggja á Brjánslæk sem ekki er einu sinni nothæf fyrir smábátaútgerð staðarins, án stórfeldra lagfæringa.
Landshlutasamtök sjö landsvæða á Íslandi hafa tekið sig saman um að bjóða stjórnendum í ferðaþjónustu og tengdum greinum þátttöku í nýrri útgáfu af Ratsjánni, samtengdu verkefni sem hefst í upphafi árs 2021.
Íslendingar hafa verið talsvert á ferðinni og sótt heim aðrar þjóðir og valið að búa þar um lengri og skemmri tíma, þekkja vel þá reynslu að setjast að á framandi slóðum.
Guðfræði er stundum köllum drottning vísindanna – kristindómurinn væri þá pápinn.
Þessi auka fjárveiting er liður í sérstöku tímabundnu fjárfestingarátaki stjórnvalda til að sporna gegn samdrætti í hagkerfinu í kjölfar COVID-19.
Búið að steypa upp hálft stigahús, uppsláttur á seinni helming stendur yfir.
Verður styrkurinn nýttur í að efla íþrótta og tómstundastyrk Hetjanna.
Engir áhorfendur eru leyfðir en leikurinn verður sýndur á Stöð 2 sport kl. 13:45.
Bústaðir er ljósmyndabók með myndum af íslenskum bústöðum.
Sú niðurstaða byggir á öllum gögnum málsins.“
Framboð fjölbreyttra námskeiða í hreyfingu fyrir 60 ára og eldri verður aukið til þess að koma á móts við hæfi og getu sem flestra.
Mælibúnaðinn þyrfti að reka samfleytt í 2 ár.
Alþingi hefur nefnilega í sér inngróinn ómöguleika, einskonar genetískan galla, sem gerir það ófært um að semja heila stjórnarskrá.
Árneshreppi og Vesturverk ehf var stefnt í málinu og kröfðust þeir að málinu yrði vísað frá dómi.
Hringurinn er sem rísandi sól (hin nýja trú) og í hafi tímans speglast gotneskt form, biskupshúfa á hvolfi.
Samhljómurinn og þéttleikinn í kórnum er eitthvað sem ég held að enginn hafi búist við á fyrstu æfingu,“ segir Kristín Halldórsdóttir, forsprakki og formaður hins nýja kórs á Fésbókarsíðu sinni.
Í hruninu var mörkuð sú stefna að nota ekki almannafé til að bjarga fallandi stórfyrirtækum, en að ríkið þyrfti að tryggja áfram samfélagslega mikilvæga grunnþjónustu.
Vegna sóttvarnareglna var ekki um hefðbundna dagskrá að ræða við tendrun jólaljósanna á Kirkjutorgi.
Einnig kom fram í máli hans skýr vilji ríkisstjórnarinnar væri að styðja við þær fáu starfsstöðvar sem eru utan höfuðborgarinnar.
Þá eru 25 í einangrun á Vesturlandi, tólf á Vestfjörðum og, eins og áður kom fram, fjórir á Norðurlandi vestra en sjö smit eru óstaðsett.
Í kjölfarið ætti að heimila örsláturhús með ungneyti og það sama er hægt að gera í mjólkurframleiðslunni.
Miðað við þann málflutning sem ég hef rakið hér að ofan þá hefur sú von heldur dvínað; en ég ætla samt að halda áfram að vona!
Glókollurinn ég klifraði svo uppá kollinn þó mamma hafði nú boðist til að kippa mér upp á ástandið, en þessi glókollur hennar var snemma sjálfstæður eða ætti kannski frekar að segja þrjóskur, enda Arnfirðingur.
Því er talið mikilvægt að kanna nú þegar hvort að fýsilegt sé að leggja út einhvers konar garð á umræddu svæði.
Þegar skoðaður er ferðakostnaður einstakra stofnana sést að mest lækkun milli áranna 2019 og 2020 er hjá Háskóla Íslands, Landspítala og Landhelgisgæslu Íslands eða alls um rúmlega 500 milljónir króna.
Einnig verður þarna rými fyrir kælivélabúnað vegna fiskvinnslu,“ sagði Siggeir Stefánsson framleiðslustjóri.
Áður hefur komið fram í máli Þórólfs Guðnasonar, sóttvarnarlæknis að mótefnamæling gæti gefið góða mynd af því hversu raunverulega útbreidd kórónuveiran sé og hafi verið hér á landi.
Ísak Óli er fæddur árið 1995 og verður því 25 ára í október á þessu ári.
Þar var farið yfir framsögu bæjarstjóra.
Hann mun styrkja verðmætasköpun við framleiðslu, vinnslu og markaðssetningu matvæla og verður við úthlutun sérstök áhersla lögð á nýsköpun, sjálfbærni, verðmætasköpun og almennar aðgerðir til að bæta samkeppnishæfni íslenskrar matvælaframleiðslu.
Með þeirri framkvæmd sem á að ljúka næsta sumar verður búið að byggja um 1,5 km af nýjum Vestfjarðavegi ásamt 5 km af endurbyggingu núverandi vegar inn Gufufjörð með bundnu slitlagi.
Allar stelpurnar sem hafa verið með síðan 2018 hafa vaxið gífurlega, það hefur verið mjög gaman að fylgjast með því og ég veit að þær munu halda áfram að vaxa þegar við undirbúum okkur fyrir að spilla í efstu deild.
Handknattleiksdeild ÍBV hefur gengið frá þriggja ára samningi við Sigtrygg Daða Rúnarsson.
Nafnið Farga varð hlutskarpast í kosningu íbúa og ber því það nafn í framtíðinni.
Í kvínni voru um 100.000 laxar með meðalþyngd 6,8 kg.
Á meðan vesturhlutinn taldi sig arftaka hugmynda um frjálsræði í efnahagslegu og pólitísku tilliti gafst íbúum austurhlutans tækifæri á að taka þátt í uppbyggingu sósíalism.
Allt er þetta byggt á nýjustu þekkingu og bestu starfsvenjum sem eru svo aðlöguð að þörfum hvers viðskiptavinar fyrir sig.
Leikurinn var unnin í samstarfi við Ljóðasetur Íslands á Siglufirði.
Alþingi samþykkti í dag lög um greiðslur til fólks í skertu starfshlutfalli hjá fyrirtækjum í rekstrarvanda vegna COVID-19 faraldursins.
Var einn stofnenda og sat í stjórn Samtaka frjálslyndra og vinstri manna og var borgarfulltrúi flokksins í Reykjavík 1970-1974 og varaborgarfulltrúi 1974-1978.
Útflutningsverðmæti sjávarafurða var 21,6 milljarðar króna í febrúar, sem er í samræmi við bráðabirgðatölur Hagstofunnar.
Það var gert m.a. með því að taka á móti ferðagjöfinni (52%), lækka verð (48%), sérstökum tilboðum (45%) og að laga vöruframboð og þjónustu að þörfum Íslendinga.
Auk þess eru Menningarhúsin sjálf með reglubundna viðburði, en alls þarf að fresta eða fella niður 33 viðburði vegna samkomubannsins sem nú ríkir.
Ef þú býrð út á landi og stundar nám við Háskóla Íslands, þá kannastu örugglega við þá löngun að fara heim í rólegheitin, til ættingja og vina, en af ákveðnum ástæðum verður þú að vera í borginni til þess að missa ekki af fyrirlestrum og fleiru.
Víðtækar samgöngutruflanir eru líklegar, ekkert ferðveður er á meðan viðvörunin er í gildi.
Lið Þórs hafði frumkvæðið í þriðja leikhluta og var jafnan 2–7 stigum yfir.
Alls eru tíu greinar í bókinni að þessu sinni en hefð er fyrir því að vera með eitt aðalefni í hverju riti, gjarna grein um þekktan Skagfirðing, og að þessu sinni fær Guðjón Ingimundarson þann heiður.
Aðspurður segir hann að þetta eigi ekki að koma niður á barnavernd eða félagsþjónustu.
Umsóknareyðublað og frekari upplýsingar um sjóðinn er að finna á sjóðavef Háskóla Íslands.
Þetta gerir hún til að koma til móts við fólk en það stefnir í miklar biðraðir í verslunum fram að jólum.
Óvenjulegt veðurfar og öldufar árin 2010 og 2011 breytti ströndinni framan við höfnina þannig að sandrifið minnkaði og hvarf að hluta.
Einnig á hún nokkra leiki með U19 landsliði Englands.
Finnur prófessor Jónsson setur enga sennilega skýringu fram um nafnið, nema það kunni að vera leitt af mannsnafni: Ípir.
Því ítrekar fulltrúi Í-listans beiðni um að sjá gögn sem styðja við fullyrðingar um ósk um starfslok og vinnu er tengjast þeim.“
Flugvellir og nágrenni þeirra eru ekki fyrir dróna!
Þar skemmtum við á milli ræða og lékum svo fyrir dansleik á eftir og gafst þetta vel.
Um áramótin síðastliðinn bjuggu 39.115 fyrstu og annarrar kynslóðar innflytjendur á höfuðborgarsvæðinu eða 64,1% allra innflytjenda á landinu.
Sem sagt: samsetning bæjarstjórnarinnar verður í meira samræmi við niðurstöður kosninga.
Vatnsveita Vestmannaeyja og framkvæmdir við hana hófust árið 1966 til 1970.
Hafa þeir verið lokaðir í rúman mánuð nema fyrir forgangsbörn, en þar er aðeins um örfá börn að ræða.
Eingöngu félög með virkt barna- og unglingastarf hljóta framlag frá KSÍ.
Frá höfninni á Flateyri.
Formaður Framsóknarflokksins birti runu fyrirvara sem minnti helst á það þegar flokkurinn var forðum til í aðild að Evrópusambandinu, að því gefnu að Evrópusambandið aðlagaði sig Íslandi en ekki öfugt, úr því varð auðvitað ekki neitt.
Mörg börn misstu foreldri.
Þá er höfnin enn óvarin fyrir snjóflóðum, vinna við nýtt hættumat stendur enn yfir og því ekki tímabært að taka ákvarðanir um framkvæmdir við höfnina.
Í myndbandinu má svo einnig sjá íþróttafréttamanninn Hauk Harðarson í sjóðheitum ástaratlotum við þáverandi kærustu sína.
Þorgeir er með B.Sc. gráðu í byggingaverkfræði frá Háskóla Íslands og framhaldsnám (Dipl. Ing.) í byggingarverkfræði frá Universität Karlsruhe í Þýskalandi.
Á mánudaginn tóku gildi rýmkaðar reglur um samkomur og mega 20 manns koma saman.
Skyndibitastaðir mættu hins vegar hafa opið áfram.
Í ljósi þess að árið 2021 er að fara að líta dagsins ljós ætla færeyingar að láta byggja nýjan Smyril sem mun hafa yfir 30 mílna hraða og hann á að nægja þangað til göngin leysa hann, síðustu ferjuna af hólmi.
Baldur Þór er menntaður einka- og styrktarþjálfari frá ÍAK og hefur auk þess sótt fjölda námskeiða í styrktar- og hugarfarsþjálfun hérlendis sem erlendis.
Upp hafi komið hópsýkingar og smitum fjölgað og svo virðist sem fjöldi þeirra sem greinast utan sóttkvíar stefni í línulegan vöxt og hugsanlegan veldisvöxt, sbr. minnisblað sóttvarnalæknis.
Ekki var oft messað á stórhátíðum en þau skipti afar eftirminnileg.
Á tónleikunum munu þau taka lög frá öllum þremur plötum Adele; 19, 21 og 25, auk annar.
En svona er bara staðan.“
Árni Ragnarsson, arkitekt, tilnefndur af Byggðastofnun, formaður dómnefndar, Ásdís Spanó myndlistarmaður, tilnefnd af SÍM, Baldur Ó Svavarsson, arkitekt nýbyggingar Byggðastofnunar, tilnefndur af Byggðastofnun.
Við er að glíma vágest sem kemst gegnum mannsins varnir og getur verið illviðráðanlegur.
Okkur er tamt að segja í Vestmannaeyjum – fyrir og eftir gos.
Svo í upphafi árs brast á með faraldri sem ekki sér fyrir endann á og við höfum neyðst til að hægja á okkur.
Miðað verður við ákveðinn fjölda ferða á mann á ári og niðurgreiðslan verði ákveðin hlutfall af farmiðaverði, eða 40% eins og áður segir.
Grásleppan kemru fyrst að á norðausturhorni landsins og mun síðar á vestanverðu landinu.
Hins vegar er í reglugerðinni ákvæði um að Fiskistofu sé heimilt að taka til greina umsóknir um byggðakvóta sem bárust eftir umsóknarfrest í sveitarfélögum þar sem byggðakvóta hefur ekki þegar verið úthlutað.
Samkvæmt vefsíðunni PlugShare, má finna allt að 186 rafhleðslustöðvar á Íslandi sem opnar eru almenningi.
Hann tók fram að matvöruverslanir og apótek yrðu áfram opin en skilgreindi ekki frekar þessi bráðnauðsynlegu fyrirtæki.
Þar sem þetta er þróunar verkefni var byrjað á að keyra aðra hverja viku í sumar eftir fyrirfram ákveðnu leiðakerfi allt frá Borðeyri og út í Fljót.
Þjóðkirkjan er langfjölmennust með 230.741 manns innan sinna raða.
Þetta er sagt vegna þess að hún hefur hingað til nýst okkur hjá landshlutasamtökunum í að meta og hafa yfirlit yfir raunverulega stöðu okkar á landsbyggðinni.
Eftir fréttir síðustu daga hefur verið ákveðið að blása hátíðina af með einu og öllu.
Það er magnað að upplifa þann kraft sem í mannauðnum er og samfélaginu öllu í sveitinni.
Flugsæti eru komin í sölu á heimasíðu félagsins og þar er hægur leikur að finna flug aðra leið fyrir 6.225 krónur inni falið í því gjaldi er sex kílóa handfarangur, hressing um borð, skattar og gjöld.
Fyrir hönd meistaranema í viðskiptadeild flutti Monika Katarzyna Waleszcynska ávarp og Arnhildur Ásdís Kolbeinsdóttir fyrir hönd meistaranema í félagsvísinda- og lagadeild, þá flutti Sigrún María Grétarsdóttir ræðu fyrir hönd háskólagáttarnema.
Atvinnuleysi samkvæmt tölum Vinnumálastofnunar er 4,3% af vinnuaflinu og um 9.600 manns voru á atvinnuleysisskrá.
Skipulagssvæðið afmarkast af Vallartröð í austur, Digranesvegi í suður, Digranesvegi 1, Hálsatorgi og Hamraborg 8 í vestur og Hamraborg 10 til 38 í norður.
Í skýrslunni er fjallað um leiðir til að draga úr losun og er talið að stærstu tækifærin liggi í að draga úr losun frá samgöngum.
Vestri er í 4. sæti deildarinnar með 22 stig eftir 18 leiki og á 2 – 3 leiki til góða á liðin fyrir ofan Vestra.
Hægt verður að kíkja innfyrir og glugga í stuttmyndir sem sýndar verða í bílnum í samstarfi við EFA.
Sé rafmagn reiknað upp sem magn bensíns út frá því hve langt það skilar svipuðu ökutæki má ætla að notkun þess hafi jafngilt um 6.300 tonnum bensíns árið 2019 samanborið við 4.000 tonn árið 2018.
Þannig að þetta er bara ný staða sem við verðum að skoða og ræða,“ segir Guðbjörg.
Ég held að við verðum orðin svo sjálfstæð að við þurfum ekki að mæta í ræktina.
Ekki var gert ráð fyrir uppbyggingu Akureyrarflugvallar í fimm ára samgönguáætlun sem kynnt var í haust og var því harðlega mótmælt fyrir norðan.
Árleg garðfuglahelgi Fuglaverndar stendur yfir dagana 24.-27.
Aukin áhersla var á aðveitustöðvar og afhendingaröryggi í þéttbýli, en á undanförnum árum hefur dreifbýlið haft hvað mestan forgang.
Því ber að hrósa Grunnskólanum, leikskólanum og foreldrum fyrir jákvæð viðhorf og dugnað í að vinna að þessum málum.
Bætið þá púðursykri á pönnuna og látið malla í allt að 10 mín en passið að bæta smá vatni út á þegar sósan er byrjuð að þykkna til að þetta brenni ekki allt saman.
Bjarni Ólafur er 38 ára gamall og gæti hann verið að leggja skóna á hilluna.
Ólíklegt er að skemmtiferðaskip komi í sumar með tilheyrandi tekjutapi.
Af gefnu tilefni vegna umræðu um málefni Herjólfs þá mun ferjan sigla óbreytta siglingaáætlun þó gripið hafi verið til þeirra varúðaraðgerða að segja upp öllu starfsfólki.
Geta farið á fjallaskíði eftir vinnu, geta farið í göngutúr niðrá sandi og hlaupið út að vita.
Það að það dúkki núna upp er hrein tilviljun og ég skil angist þjóðarinnar og ég skil reiði mjög margra.
Reyndar boðaði Hafró vorið 2018 að nýtt og endurbætt áhættumat myndi líta dagsins ljós þá um sumarið þegar sól væri hæst á lofti.
Var fyrsti formaður Félags íslenskra flugumferðarstjóra (FÍF) 1955-66 og í stjórn BSRB í 10 ár.
Það er skynsamlegt fyrir okkur sem samfélag að verja fjármunum í íþróttahreyfinguna sem gegnir gríðarlega mikilvægu hlutverki þegar kemur að lýðheilsu þjóðarinnar.
Elín Jóna Rósinberg hefur verið ráðin í starf sviðsstjóri fjármála- og stjórnsýslusviðs Húnaþings vestra.
Sérhæfð bráðaþjónusta hefur verið skert verulega á landsbyggðinni, þ.á.m. í Vestmannaeyjum á síðustu áratugum sem eykur þörf fyrir örugga sjúkraflutninga í öllum veðrum.
Auglýst var eftir henni á samfélagsmiðlum en ekkert kom út úr því til að byrja með.
Það er komið að því!
Þá er vegurinn utan Hofsóss merktur ófær á korti en þar er stórhríð og hvassviðri og á Siglufjarðarvegi utan Ketiláss er óvissustig vegna snjóflóða.
Fyrir vikið voru þau kaup valin bestu viðskipti ársins samkvæmt dómnefnd Markaðarins, fylgiriti Fréttablaðsins.
Forstöðumaður Fjölmenningarseturs ber meðal annars ábyrgð á daglegum rekstri þess, að rekstrarafkoman sé í samræmi við fjárheimildir og að fjármunir séu nýttir á árangursríkan hátt.
Áfram heldur fornleifauppgröftur á Þingeyrum og í sumar stendur til að grafa í um þrjár vikur.
Áhorfendum gefst einnig tækifæri á að kjósa um fyndnustu gamanmyndina og hlítur sigurvegarinn veglega Canon myndavél frá Reykjavík Foto.
Njótið vel,“ sagði Einar Hallgrímsson að lokum.
Hann spilaði lag á blokkflautu og kveikti síðan á aðventukransinum, söng jólasálm og sagði svo nokkur viðeigandi orð um tímatalið.
Innilegar hamingjuóskir með daginn og áfangann Slökkvilið Vestmannaeyja, Vestmannaeyjabær, 2Þ-verktakar og bæjarbúar allir.
Á sunnudagskvöld er spáð allhvassri vest-suðvestan átt á svæðinu og gæti ísinn þá færst nær landi.
Þá hefur ráðherra úthlutað styrkjum til reksturs félagasamtaka sem starfa á málasviði ráðuneytisins.
Fram kemur í að umræddur gámur hafi verið staðsettur á stæðinu árin 2012-2016.
Við hvetjum eldri borgara til að fara út fyrir boxið og prófa eitthvað nýtt.
Á Norðurlandi eystra var það rétt um 10%, en lægst á Norðurlandi vestra eins og áður sagði.
Þórhallur segir hugmyndin af hjartanu á Akureyri ekki vera nýja af nálinni.
Undanfarna daga hafa staðið yfir hér í Eyjum tökur á kvikmyndinni "Wolka".
Að sögn Guðmundar Inga e næstu áfangar verkefnisins að leggja nýja tengingu frá Hellu í tengistað Vestmanneyja við Rimakot og endurnýja elsta sæstrenginn til Vestmannaeyja.
Skerið sveppina niður og steikið upp úr smjöri og olíu.
Vegna göngumynsturs grásleppu kemur hún fyrst að landinu norðan- og austantil og þá þeim svæðum höfðu veiðar gengið sérstaklega vel.
Það var heldur napurt á laugardagsmorguninn þegar sautján áhafnir mættu til leiks í þriðju keppni Íslandsmótsins í rallakstri.
Þó endurvinnsla sé jákvæð, svo langt sem hún nær, hlýtur markmið okkar að vera minni neysla.
Dick Pound, fyrrum varaforseti og núverandi nefndarmaður í Alþjóðaólympíunefndinni, segir í viðtali við bandaríska miðilinn USA Today í dag að Ólympíuleikarnir í Tókýó muni ekki hefjast á uppsettum degi, þann 24. júlí.
Sigmanni var því slakað niður og vistunum komið fyrir í björgunarkörfu sem var látin síga úr þyrlunni.
Aflahæsta skipið á makrílvertíð þessa árs er Huginn VE-55, sem hefur komið með 4.383 tonn að landi, eða tæplega 10 prósent af öllu lönduðu magni á þessu ári.
Bjarni Eiríksson rak verslunina allt þar til að hann lést árið 1958 og þá tók sonur hans Benedikt Bjarnason.
Davíð Rúnar Gunnarsson, markaðsstjóri Glerártorgs, segir fólk farið að koma á Glerártorg í auknum mæli.
En hver átti nóg með sig, og það var ekki mikið um samskipti utan skólans, nema þegar ég bauð til veislu einstaka sinnum heima í stofu.
Ég held þó að við þurfum að gera okkur grein fyrir því að það er töluvert af fyrirtækjum sem mun eiga gríðarlega erfitt með að standa þetta tímabil af sér,“ segir Jóhannes.
Kápa Þjóðhátíðarblaðsins er sérstök í ár – tómt hvítt hústjald í tómum Herjólfsdal.
Þungfært og skafrenningur er á Mikladal og veginum um Hálfdán.
Það er ljóst að bæjarfulltrúar sækja umboð sitt til kjósenda.
Engir sporar fylgdu með troðaranum en ætlunin er að útbúa troðarann með tveimur sporum fyrir næsta vetur.
Rekstrarforsendur eru hins vegar að verulegu leyti brostnar með fordæmalausum hætti.
Við erum að bjóða uppá tísku og gæði á frábæru verði á sjálfbæran hátt og ég trúi því að þetta sé eitthvað sem heimamenn muni meta.
Allt frá haustinu 2018 hefur verið í gangi samráð bæjaryfirvalda við Heilbrigðisstofnun Norðurlands (HSN) vegna fyrir.
Vegna aðstæðna í samfélaginu tengt Covid-19 þurfum við að grípa til þeirra ráðstafanna að loka deildinni.
Þrjú atriði er talin þörf á að kanna frekar.
Pólitíkin mun standa fyrir viðburði á báta og hlunnindasyningunni.
Þann 2. janúar sl. var kallað eftir sjúkraflugvél Mýflugs í sjúkraflutning frá Vestmannaeyjum á F1 (fyrsta forgangi).
Þá fannst talsvert magn af peningum á báðum aðilum.
Verkefnið ber yfirskriftina og segir í tilkynningu að þetta sé stafræn bylting þegar kemur að skipulagningu ferðalaga um Ísland sem og einstök upplýsingagátt.
Hefur þú til dæmis gengið upp að Fálkafelli, hringinn við gömlu Gróðrarstöðina eða Lögmannshlíðarhringinn?
Samningurinn var lagður fram í bæjarráði í síðustu viku og bókað var að bæjarráðið fagnar samningnum og áformum um uppbyggingu á nýsköpunar- og samfélagsmiðstöð í Bolungarvík.
Breytingarnar taka gildi að morgni þriðjudagsins 24. mars 2020 og gilda þar til samkomubanni stjórnvalda verður aflétt.
Bæjarins besta leit inn á Edinborg Bistró í gærkvöldi ræddi við Sigurð Arnfjörð framkvæmdastjóra staðarins.
Kristín segir að ef jarðhræringarnar hafa ekkert með vinnslu á svæðinu að gera þurfi að komast að því hvort þær hafi eitthvað með kvikusöfnun að gera.
Brauðstangirnar penslaðar með hvítlauksolíunni og bakaðar í ofni í 8-10 mínútur.
Hitið smá olíu á pönnu yfir miðlungshita og bætið gulrótum, salti og pipar út á og steikið í 3-4 mínútur.
Arna nýtur þannig betri kjara en Mjólkursamsalan þegar kemur að hráefni í vörur.
Landakirkja óskar sjúkraliðum innilega til hamingju með daginn.
Loðnan er oft aðalfæða þorsksins en hann lifir aðallega á 1 og 2 ára loðnu og stjórnar því hve margar komast í ætisgönguna norður í Dumbshaf.
Febrúar-tónleikarnir á þessu ári „Russian Souvenir“ í Hörpu, í Reykjavík, fengu hlýlegar móttökur áhorfenda og góða dóma hjá Jónasi Sen tónlistargagnrýnenda.
Heimilt er að nýta allt að 1.500 m.kr. úr Fasteignasjóði Jöfnunarsjóðs sveitarfélaga á þessu ári til mótvægisaðgerða vegna lækkunar tekna Jöfnunarsjóðs á árinu 2020.
Allar upplýsingar um þjónustu fyrirtækisins má nálgast á fyrir erlendan markað.
Bæjarfulltrúar Í-lista lögðu fram eftirfarandi bókun þar sem meirihlutinn er gagnrýndur fyrir ábyrgðarleysi og skuldasöfnun.
Svona er þetta en það kemur ekki í veg fyrir frábæra skemmtun.
Nefndin gat ekki veitt leyfið en hún var bundin af þágildandi skipulagi sem gerði ráð fyrir, að Hamarstígur endaði við Helgamagrastræti.
"Megum ekki mála allt svart eftir svona lagað"
Hann var sonur Friðriks Sveinssonar, bónda á Króki, og k.h., Sigríðar Maríu Árnadóttur húsfreyju.
Í sumar munum Vestmannaeyjar sækja fram á innanlandsmarkaði.
Við þurfum að vera viðbúin því að þessi veira geri vart við sig aftur.
Þar kemur fram að um verulegar úrbætur verður að ræða hvað varðar afhendingaröryggi á Vestfjörðum.
Í erindinu verður reynt að leita svara við ýmsum þessara spurninga en líka rætt um viðhorf til málsins og ástæðuna fyrir því að það er mikilvægt að hafa gott vald á móðurmáli sínu.
Þorbergur Jósepsson söng sálminn í Sauðárkrókskirkju á nýársdag 2005 og síðan þá hefur lagið verið flutt víða.
Þannig benda verðvísitölur botnfiskafurða til þess að landfrystar afurðir séu þær einu sem hafi haldið sjó á undanförnum mánuðum.
Sögnin skíra merkir að hreinsa og hin upphaflega merking þess að barn sé skírt er þess vegna hreinsun.
Í þessari nýju leiklistar og listabók rekur Elfar Logi Hannesson á fróðlegan og ferskan hátt hina einstöku leiklistar- og listasögu Þingeyrar.
Ekkert þessara svæða hefur verið burðarþolsmetið og engin rekstrarleyfi eða umsóknir um rekstrarleyfi eru til staðar á þessum svæðum.
Sömuleiðis sparast mannskapur við færibandið og þær hendur verða kærkomnar í öðrum mikilvægum verkefnum í vinnslunni.“
Samningarnir voru gerðir frá 2003 til 2015.
Það eru félagar í Björgunarsveitunum fyrir vestan sem óttu bátinn og sigla honum til Flateyrar.
Gott ef það hefur bara ekki dregið mig lengra niður í skítinn og gert hlutina enn verri en áður.
Verslanir sem eru yfir 1.000 m2 að stærð mega hleypa til viðbótar einum viðskiptavini inn fyrir hverja 10 fm2 sem eru umfram þessa 1.000 fm2.
Landbúnaðaráðherra sem virðir ekki landbúnaðinn hefur ekkert erindi til þess að vera Landbúnaðarráðherra.
Að vísu tapaði Vestri illa gegn Keflvíkingum syðra 4:1 og hugsa sér nú að jafna metin.
Þetta hefur tekist vel og er það þakkarvert.
Töluvert var um forföll og vantaði eina 6 leikmenn hjá Vestra í hópinn.
Alvarlegar efnahagsþrengingar vegna kórónuveirunnar draga enn betur fram mikilvægi slíkrar nýsköpunar og auðlindanýtingar fyrir landsmenn.
Útflutningsverðmæti landbúnaðarafurða nam 1,9 milljarði króna í ágúst samkvæmt bráðabirgðatölum Hagstofunnar um vöruskipti sem birtar voru í morgun.
Við voru bjartsýnar um að hægt væri að hittast eðlilega og skipulögðum því afmælissamveru og margir sýndu áhuga á að koma.
Því svaraði hann svo, að fyrst guð hefði látið sig fæðast í því landi, þar sem klæði væru gerð af sauðaull, en ekki í landi, þar sem stunduð væri silki- eða bómullarrækt, þá bæri sér að semja sig að háttum síns lands og klæðast ullarfötum.
Njáll segir í samtali við Eyjar.net að hann hafi dottið aðeins út, en eftir stutta hvíld hafi hann jafnað sig og náð að klára fundinn.
Þá eru einnig ýmsar aðrar athafnir í boði eins og húsblessanir eða sérstakar bænastundir.
Þessi lausn hefur verið notuð víða í Evrópu með góðum árangri, t.a.m. sem skriðu- og grjótvörn, en einnig sem rofvörn fyrir ágangi sjávar.
Sem skólasálfræðingur fæ ég að upplifa þetta í starfi á hverjum degi.
Smituðum hefur fjölgað um 5 síðan í gær.
Til að tryggja það enn betur var meirihluti atvinnuveganefndar einhuga um, árið 2019, að auka við aflaheimildir með því að ufsaafli gæti ekki leitt til stöðvunar strandveiða.
Miklu máli skiptir að vinna vel með þann árangur til framtíðar."
Stofnmæling botnfiska á Íslandsmiðum er hafin og stendur yfir næstu þrjár vikur.
Hér er Andrea Maya Chirikadzi við það að kasta kúlunni.
Líkt og undanfarin ár ætla Eyjafréttir.is því að skoða hvaða fréttir voru mest lesnar á árinu 2020.
Í fyrstalagi sjón sem við höfum á okkur sjálfum og öðru lagi hvaða sjón við höfum á öðrum.
Þú vaknar í rólegheitum á sunnudagsmorgni, hvað viltu helst heyra?
Líklegt að frysta verði meira af laxi en áður var ráðgert og það mun minnka tekjurnar.
Það skynsamlegasta sem hægt er að gera við þessar aðstæður er að tryggja framfærslu fólks, hvort sem það er launafólk eða atvinnulaust fólk, öryrkjar eða aldraðir.
En nú skiptir sköpum að nýja skipið á mun auðveldara með siglingar í Landeyjahöfn og ljóst að nýi Herjólfur hefur siglt mun oftar til hafnarinnar en Herjólfur III hefði getað.
Segja má að það mætti kallast nýmæli að hafa slíka sýningu við hliðina á sýningu kynbótagripanna, þótt því sé ekki gleymt að nokkur hestamannafélög hefðu um árabil haft gæðingakeppni á hestaþingum sínum og hafði hún notið almennra vinsælda.
Soffía á ættir sínar að rekja til Stranda en faðir hennar Guðmundur Jónsson var frá Fiskinesi við Drangsnes.
Stjórn Samtaka sunnlenskra sveitarfélaga (SASS) hafði til umfjöllunar þær 211 umsóknir sem bárust í áhersluverkefnið "Sóknarfæri ferðaþjónustunnar" nýjan sjóð á vegum SASS til stuðnings ferðaþjónustunni á Suðurlandi.
Talsverðar vonir voru bundnar við Anítu á mótinu sem var þarna að stíga sín fyrstu skref í keppni í fullorðinsflokki enda aðeins rétt nýlega orðin tvítug á þessum tíma.
Meirihluti bæjarstjórnar Ísafjarðarbæjar hefur verið samstíga í störfum sínum frá upphafi kjörtímabilsins.
Sjö einstaklingar til viðbótar hafa verið greindir með COVID-19 og er fjöldi smitaðra orðinn 102 í Vestmannaeyjum.
Bæjarstjórn Ísafjarðarbæjar hefur samþykkt samstarfssamning við handverkshópinn Koltru á Þingeyri um rekstur upplýsingamiðstöðvar ferðamála á Þingeyri árin 2020-2022.
Hún er leiðarljós fyrir stofnanir og starfsfólk bæjarins til að koma betur til móts við nýja íbúa bæjarfélagsins af erlendum uppruna.
Þá kom Nathalie Jacqueminet, sérfræðingur í forvörslu og safnafræðingur, til ráðgjafar í Byggðasafnið í tæpar tvær vikur í júlí.
Ríkisstjórnin samþykkti á fundi sínum á fimmtudag að ráðist verði í fræðsluátak fyrir almenning um gervigreind.
Enn er ófært til Landeyjahafnar vegna mikillar ölduhæðar, því siglir Herjólfur einnig til Þorlákshafnar seinni ferð dagsins.
Hér að neðan má sjá dagskrá dagsins.
Þetta er bæði vegna sóttvarna en einnig vegna umhverfissjónarmiða.
Eigendur fasteigna geta frá 15. júní nálgast tilkynningarseðil um mat á eignum sínum í pósthólf sitt á www.island.is.
Pantanir sem berast fyrir kl 13:00 verða afgreiddar samdægurs.
Ekkert smit hefur greinst í Vestmannaeyjum síðan 20. apríl sl., en samanlagt greindust 105 smit síðan veirunnar varð vart.
Bæjarstjórn ákveður sjálf þóknun til handa bæjarfulltrúum.
Næsti leikur er úti gegn Sindra á sunnudaginn (ef það verður fært) en næsti heimaleikur er 12. september gegn Ægi Þorlákshöfn.
Stelpur eru mun minna í tölvuleikjum en strákar en þær eru á hinn bóginn meira á samfélagsmiðlunum.
Því stefnir þar í stórfelldan niðurskurð verði ÓBREYTTRI stefnu haldið.
Í henni sitja Björn Bjarnason, fyrrverandi ráðherra og þingmaður, og Hlédís Sveinsdóttir, ráðgjafi og verkefnastjóri.
Á vefsíðunni eru fréttir af starfseminni, yfirlit verkefna og stöðu þeirra og margt fleira.
Landsframleiðslan var á sama tíma um 54 þúsund tonn.
ICES leggur til í samræmi við samþykkta aflareglu strandríkja að afli ársins 2021 verði ekki meiri en 651 þúsund tonn.
Til að bregðast við hafa verið settar upp viðvaranir víða um land.
Líkt og aðrir sveitarstjórar og oddvitar sem svöruðu Feyki þá segir Valdimar að besta almenna aðgerð ríkisins gagnvart sveitarfélögunum væru aukin framlög inní Jöfnunarsjóð sveitarfélaga.
Þá verða aukin tækifæri fyrir starfsfólk húsanna til að auka samvinnu sín á milli og miðla þekkingu og lista- og tæknifólk mun í einhverjum tilfellum geta starfað við verkefni í báðum leikhúsum.
Það er mjög mikilvægt fyrir vinnustaði landsins að huga að vel að starfsandanum á þessum fordæmalausu tímum.
Það er lykillinn að vaxandi samfélagi.
Starfið í grunnskólanum er nánast með hefðbundum hætti en valgreinar eru ekki kenndar.
Hvetjum við nemendur sem hafa áhuga á að vinna við fag sitt í sumar í Vestmannaeyjum að hafa samband við undirritaða.
Hún lauk námi frá East 15 Acting School í Lundúnum en ástríða hennar fyrir leikhúsi var vakin þegar hún var 13 ára gömul og hún hóf að leika með áhugaleikhúsinu í sínu nærumhverfi, í hinum dreifðu byggðu Vermont-fylkis í Bandaríkjunum.
Tapið hleypur á milljónum króna, segir í erindinu og ennfremur segir að ekki sjái fyrir endann á því hvort frekara fjárhagstjón muni hljótast af faraldrinum á starfsárinu 2020-2021, sem nú er að hefjast.
Árið 1981 voru 1.262 hjúkrunarfræðingar en 2018 voru þeir 3.115.
Íbúar á Blönduósi eru hvattir til að njóta flugeldasýningarinnar heiman frá sér.
Búist var við að talsvert af sýnum yrðu jákvæð, en talsvert af sýnum var tekið hjá einstaklingum sem höfðu verið í nánum samskiptum við einstaklinga með staðfest smit.
Fyrstu útgáfu þess korts sem hann teiknaði var hafnað að hans sögn.
Í fyrra var viðburðurinn haldinn í yfir 200 löndum víðs vegar um heiminn, m.a. í Argentínu, Sjíle, Mexíkó, Bandaríkjunum, Kanada, Spáni, Tyrklandi, Ástralíu, Hong Kong og Filipseyjum.
Horft er til þess að sú þekking sem verði til með verkefninu geti nýst við töku ákvarðana á sviði fiskveiðistjórnar í krafti bestu þekkingar um hagræna þætti og sjálfbærni.
Að plokka fegrar umhverfi okkar og náttúru en víða er mikið af plasti og öðru rusli eftir stormasaman vetur.
Um mál sem átti sér stað fyrir 1980 segir hann að „í einu tilfellinu kemur einstaklingur sem þekkti viðkomandi til lögreglu og sagðist vera með vitnisburð sem gæti mögulega skipt einhverju máli og þeir vildu ekki einu sinni heyra vitnisburðinn.
Lokahóf yngri flokka í fótbolta fóru fram í síðustu viku hjá iðkendum í 4.-8. flokkum.
Í næstu áætlun sem gildir fyrir 2024-2028 eru 300 milljónir króna til verksins.
Launatekjur hafa árlega að meðaltali hækkað meira þar sem umframafhendingargetan var meiri.
Það er allavega þess virði að missa ekki af því, ef það gerist!
Í tilkynningu frá ÍSÍ segir að alls hafi borist 98 umsóknir vegna sértækra aðgerða.
Aðrir hafa lýst því að þungbært gæti orðið fyrir fyrirtæki að loka og að það gæti haft varanlegar afleiðingar fyrir rekstur, meðal annars sökum þess að fyrirtækin gætu ekki afhent vörur samkvæmt samningum.
Svona framkoma er engan veginn ásættanleg, við viljum kjarasamninga STRAX.” segir Unnur.
Fundinum hefur verðið frestað um óákveðinn tíma og verður auglýstur síðar.
Samstarfsmenn Ingólfs eru Davíð Másson og Halldór Hafsteinsson og eru þeir þrír saman í stjórn Stara ehf. Þeir Davíð og Halldór eru báðir búsettir í Sviss.
Helga Kristín Kolbeins bæjarfulltrúi Sjálfstæðisflokksins bókaði um málið.
Landnáma getur bæjarins og er það vitaskuld elzta heimildin.
Ég verð að segja allir sjónvarpsþættir N4!
Gylfi Ólafsson, forstjóri Heilbrigðisstofnunar Vestfjarða segir að margir sjálfboðaliðanna séu kennarar og sýni þeir að þeim er margt til lista lagt.
Á næsta ári eru margir stórviðburðir á dagskrá eins og HM í handknattleik karla sem er í upphafi árs og Ólympíuleikar og Ólympíumót fatlaðra í Tókýó.
Svör bárust samdægurs frá tveimur bæjarfullrúum og komu þau áður en að ný vending kom í málið með Írisar Róbertsdóttur og Jóhanns Péturssonar, og í kjölfarið kom frá Írisi.
En kynningarfundur er áætlaður mánudaginn 25. maí þar sem skýrsla Mannvits verður til umfjöllunnar.“
Á þeim eru samtals 15 einbreiðar brýr, krappar beygjur, brattar brekkur, hæðir og lægðir.
Samtök fyrirtækja í sjávarútvegi (SFS) fyrir hönd útgerðanna hafa hins vegar óskað eftir því að greiðsla komi á móti útlögðum kostnaði.
Síðastliðna mánuði hefur staðið yfir vinna við styttingu vinnuvikunnar fyrir dagvinnufólk í samræmi við kjarasamninga opinberra starfsmanna.
Kjörnir fulltrúar í bæjarstjórn Akureyrarbæjar hafa ákveðið að afnema minni- og meirihluta í bæjarstjórn það sem eftir lifir kjörtímabils.
Sérstakt fagráð, skipað Jónu Hlíf Halldórsdóttur, Guðmundi Oddi Magnússyni og Loga Bjarnasyni, mælti með Rannveigu og Fritz og stjórn Stofnunar Wilhelms Beckmanns samþykkti þá tillögu.
Fyrir nokkru kom í Ríkissjónvarpinu all ítarleg frétt og viðtal um lausagöngu katta á Akureyri.
Til að bregðast við þessu hafa verið settar upp viðvaranir víða um land.
Lilja starfar sem læknaritari við HSN á Sauðárkróki.
Við munum berjast gegn því að endurreisnin verði byggð á að sameignir okkar verði seldar eða að slegið verði af kröfum um laun og aðbúnað vinnandi fólks.
Fjármála- og efnahagsráðuneytið og Nýsköpunarmiðstöð Íslands eru framkvæmdaraðilar verkefnisins ásamt öðrum opinberum stofnunum sem leggja fram gögn sem nýtast í gagnaþoninu.
Um það bil 9 af hverjum 10 unglingum hér finnst félagslíf gott í bænum sem er sambærilegt við hlutfallið á landsvísu og í raun ívið hærra en annars staðar.
Tileinkað öllum þeim sem eru að spóla fyrir utan Krónuna á Granda á kvöldin.
Ásmundur Einar Daðason, félags- og barnamálaráðherra, kynnti breytingar sem fyrirhugaðar eru, bæði á brunaeftirliti og störfum því tengdu, sem og þörfinni fyrir auknar fjárveitingar á mörgum sviðum brunavarna.
Elmar Atli Garðarsson meiddist og verður frá í nokkrar vikur.
Bræðurnir hafa báðir verið valdir í 16 manna U18 ára landsliðshóp KKÍ vegna verkefna á komandi sumri en þeir voru liðsmenn U18 í fyrra auk U16 og U15 árin þar á undan.
Sýningin hefst klukkan 21:00.
Katrín segir umræðu um sjálfkeyrandi bíla mikla og varpar fram spurningum sem hún síðan leitast við að svara í greininni.
Við staðgreiðslu ber launagreiðendum að miða við meðalútsvarshlutfallið.
Sýnt verður í Félagsheimilinu á Hólmavík 6. og 7. mars og 2., 5. og 13. apríl en janframt verður farið í leikferð á Hvammstanga þann 28. mars.
Á 4. og 5. öld fór að tíðkast að minnast fæðingarinnar þann 25. desember en skírnar Krists og Austurlandavitringanna 6. janúar.
Raggagarður, Fjölskyldugarður Vestfjarða Súðavík opnar í dag 31 maí.
Spilið gengur út á það að þátttakendur leika formann einhvers flokks á þingi sem keppist við að koma sem flestum þingmönnum í eigin vasa.
Með þessu vilja skipuleggjendur hátíðarinnar sýna ábyrgð en gefa fjölskyldufólki engu að síður tækifæri til að gera sér dagamun á Akureyri um verslunarmannahelgina.
Flugslóðar myndast því á svipaðan hátt og frostreykur þegar andað er frá sér í köldu veðri.
Starfsfólk safnsins tekur bækurnar til og viðkomandi getur þá skotist inn og sótt bókakostinn á þessum opnunartíma, segir í tilkynningu á facebook-síðu safnsins.
Alvörugefni og trausti félaginn sem jafnframt gat verið hrókur alls fagnaðar er horfinn á braut og um leið einn reynslumesti og dyggasti starfsmaðurinn.
Fyrir það eiga þau miklar þakkir og virðingu skilda.
Lögmaður konunnar segir að konan hafi nú verið hreinsuð af öllum sakaráburði.
Jákvæð rekstrarniðurstaða síðustu þrjú ár.
Húsið, sem stendur við Kópavogsgerði, hefur frá upphafi tengst heilbrigðismálum, fyrst sem hressingarhæli fyrir útskrifaða berklasjúklinga, síðar meðal annars sem holdsveikraspítali og húsnæði Þroskaþjálfaskólans.
Magnús segir ákvörðunina, sem tekin var af æðstu stjórnendum félagsins, hafa fengið jákvæð viðbrögð.
Fljótlega eftir merkingu í mars og fram á vor endurheimtust þorskar á Vestfjarðarmiðum, í Breiðafirði og við Reykjanes.
Neyðarstig tekur gildi nú á miðnætti, aðfaranótt mánudagsins 5. október, samhliða hertum samkomutakmörkunum.
Frá upphafi byggðar í Eyjum hefur sjávarútvegur sem atvinnugrein skipt samfélag og atvinnulíf mestu máli.
Konan kvartaði um eymsli í hálsi / baki og var farið með hana á Bráðadeild til aðhlynningar fyrir vistun.
Þetta er fjórði mánuðurinn í röð sem lækkun á sér stað.
Fylgst er með hvort fólk veikist og þá hverju það veikist af og reynt að finna tengingar fæðis og sjúkdóma.
Sá kappi samdi við Stólana fyrir nokkrum misserum en skilaði sér aldrei norður, hann átti hreint magnaðan leik með Valsmönnum í gær.
Sjóðinn stofnuðu hjónin Ásgeir Magnússon og Unnur Ásmundsdóttir til þess að minnast starfs Alþýðuskóla Húnvetninga, sem Ásgeir stofnaði og rak á Hvammstanga árin 1913-1920.
Ég óska heiðursiðnaðarmönnum innilega til hamingju með nafnbótina.
Hjörtur Kristjánsson framkæmdastjóri lækninga við Heilbrigðisstofnun Suðurlands sendi frá sér í gærkvöldi upplýsingar um stöðuna á Kórónaveirunni.
Jón Elvar Númason á Þrasastöðum lýsir sambærilegum aðstæðum.
Á landsvísu eru 1.048 einstaklingar í einangrun, flestir á höfuðborgarsvæðinu eða 843, og 1820 í sóttkví af þeim 2.283 sem hana sæta á landsvísu.
Ég var ekki lengi að heillast af Heimakletti og fljótt kynntist ég því góða fólki er hann sækir.
Samkvæmt upplýsingum Landssambands smábátaeigenda frá 6 apríl hefur grásleppuvertíðin farið vel af stað.
Addi sagði að það væri ekki hægt, vasaljós væru öryggistæki fyrir slökkvilið og það kæmi ekki til grein að lána þau.
Fjórða ágúst var undirritaður samningur við Geirnaglan ehf Strandgötu 7b í Hnífsdal að upphæð kr.37.464.950 vegna steypu á Þekju og er það verk núna í gangi og áætlað er að því verði lokið 15. október 2020 og á þar með að ljúka þessu verkefni.
Starfsmaður Landspítala í hlífðargalla.
Hitaveita í Hrútafirði, mat á jarðhitasvæði og hugsanleg stækkun hitaveitu.
Það getur meirihlutinn gert með því að bæjarfulltrúar taki ekki sæti í ráðum og nefndum bæjarins líkt og Sjálfstæðisflokkurinn gerir.
Bæjarfulltrúar meirihlutans frá Framsóknarflokki og Sjálfstæðisflokki studdu áætlunina og bæjarfulltrúar Í listans greiddu atkvæði gegn henni og var áætlunin samþykkt 5:4.
Bríet er 18 ára línumaður.
Þann 9 og fram til 11 voru norðlægar vindáttir, með snjókomu eða éljum.
Árið 1968 fluttist hann ásamt fjölskyldu sinni til Reykjavíkur og vann þar um tíma sem ritstjóri Spegilsins.
Leikurinn gegn Friðjóni var í undanúrslitum og var hann jafn og spennandi.
Bæjarráð Akureyrarbæjar samþykkti fyrr á þessu ári að óska ekki eftir framlengingu á rekstrarsamningi sem rennur út 31. desember 2020.
Það er einnig gaman að segja frá því að Gunnar Gísli Sigurðsson, sem hefur mokað Hrafnseyrarheiðina frá árinu 1974, ætlar að verða samferða ykkur í gegnum göngin.
Ávörp flytja, Jón Atli Benediktsson rektor Háskóla Íslands og Sigurður Guðjónsson forstjóri.
Í skýrslu meirihluta nefndar um byggingu fjölnota íþróttahúss frá október 2019 er lagt til að fara í útboð á fjölnota knattspyrnuhús og hámarksverð í húsið verði 380.000.000 kr.
Greinilegt er að lagatextinn, þ.e.a. svipta báta öllum veiðirétti hefur ekki gert ráð fyrir að til stöðvunar kæmi.
Rannsóknarstofan Arctic Therapeutic stefnir að því að byggja upp störf fyrir allt að hundrað manns í lyfjaþróun á Akureyri.
Að taka tafarlaust í sátt þá óblíðu náttúru sem ógnað hafði bæði lífi og eignum.
Þegar er búið að ganga frá breytingum varðandi yfirstjórn og frá 1. janúar 2020 telst Hrafnhildur Guðbjörnsdóttir skólastjóri sameinaðs skóla og Alma Benjamínsdóttir er aðstoðarleikskólastjóri.
Herjólfur III var við það að losna frá bryggju vegna hvassrar vestanáttar sem nú gengur yfir Vestmannaeyjar þannig að brugðið var á það ráð að færa Skipið á Binnabryggju.
En það er augljóst að forsvarsmenn Ernis eru að reyna að beita íbúum í Vestmannaeyjum fyrir sér til þess að knýja út ríkisstyrk eða stuðning frá bænum.
Borið fram á pönnunni með soðnum hrísgrjónum, kartöflum og snittubrauði.
Rebekka Hilmarsdóttir, bæjarstjóri í Vesturbyggð segir að bæjaryfirvöld hafi ekki fengið staðfestingu á því hver fjárhæðin verður sem ætluð er í landfyllinguna.
Hann gegndi því embætti til ársins 1957, er hann náði aldurshámarki embættismanna.
Á þeim tíma var verið að undirbúa lagfæringu á stígnum sem liggur um garðinn.
Meginstarfsstöð Kolfinnu verður á Sauðárkróki en hún mun líkt og aðrir ráðgjafar samtakanna vinna með aðilum á Norðurlandi vestra öllu.
Elísabet Lára Björgvinsdóttir, formaður Lkl.
Það ætti að viðra vel á Akureyri um Hvítasunnuhelgina.
Heil umferð fer fram í Lengjudeild karla um helgina.
Átakið tókst afar vel og hingað komu þúsundir innlendra ferðamanna.
Verkferlarnir eru nú í endurskoðun í skólanum og stefnt er á að því verði lokið fyrir næsta skólaár.
Ráðið samþykkti fyrirliggjandi fjáhagsáætlun fyrir árið 2021 og vísar henni til síðari umræðu í bæjarstjórn.
Um er að ræða úrræði sem menntarmálaráðherra og félegsmálaráðherra kynntu á dögunum.
Fjölmargir iðkendur lögðu leið sína í Íþróttahúsið á Torfnesi og stjórnuðu þjálfarar yngri flokka fjölbreyttum leikjum við allra hæfi ásamt leikmönnum úr mfl. karla og kvenna.
Ekki má gleyma því að lítill hópur fólks fylgir einhverskonar grænmetisfæði allt frá því að neita sér eingöngu um kjöt og yfir í það að neita sér um allar dýraafurðir, semsagt vegan.
Það er ákaflega ánægjulegt að húsinu hafi verið fundið nýtt hlutverk og það verði gætt lífi á nýjan leik.
Flautað er til leiks í Íþróttamiðstöðinni klukkan 14.30 í dag.
Heilsa og velferð hvalanna hefur verið undir ströngu eftirliti sérfræðinga og dýralækna síðastliðið ár, eftir ótrúlegt 10.000 kílómetra ferðalag þeirra á lofti, láði og legi frá sædýrasafni í Kína til Íslands.
Bæjarráðið vill að samgönguyfirvöld komi upp upplýstum og upphituðum þyrlupalli á Ísafjarðarflugvelli og aðstöðu fyrir þyrlu á vellinum til að mögulegt sé að þyrla verði staðsett á svæðinu til að stytta viðbragðstíma.
Jakobína lést 29. janúar 1994.
Íris þakkaði stjórn, framkvæmdastjóra, starfsfólki og áhöfnum ferjunnar fyrir framlagið á erfiðum tímum, og vísaði þar til ástandsins sem skapaðist í kringum kórónuveirufaraldurinn.
Hér koma myndir frá athöfninni sem bb.is fékk frá Menntaskólanum.
Fiskistofa mun ekki breyta skráningu landana í byggðakvóti til vinnslu eftirá.“
Landinn er að læra það sem mín fyrrverandi samstarfskona uppgötvaði fyrir löngu, að kaffi er ekki bara kaffi.
Karlalið Vestra í knattspyrnu gerði góða ferð til Vestmannaeyja í gær.
Samband íslenskra sveitarfélaga telur ekki þörf á sameiginlegri yfirlýsingu um lækkun álagningar.
Þau gilda til 1. maí og fela það í sér að atvinnuveitendur geta sótt um frá ríkinu endurgreiðslu launa þess starfsfólks sem ekki getur sinnt vinnu vegna sóttkvíar.
Forritarar framtíðarinnar er sjóður sem stofnaður var 2014 með þann tilgang að efla forritunar- og tæknimenntun í grunn- og framhaldsskólum landsins.
Bárujárn er á þaki og á veggjum svokallað steinblikk.
Ákveðið er að senda loðnuskipið Kap VE til loðnuleitar og rannsókna.
Gíslína hefur tekið þátt í fjölmörgum samsýningum hérlendis og erlendis og haldið nokkrar einkasýningar hérlendis.
Rétt er að minna á að um er að ræða athafnasvæði og engin leið að tryggja útsýni frá öllum fasteignum.
Ekki kom fram fyrra í svari Hafrannsóknarstofnunar hvaða hafsvæði var tekið til burðarþolsmats og var þá ítrekuð spurningin um það hvort Eyjafjörður hafi verið svæðið sem metið var.
Hann var bara 16 ára en kröfurnar sem gerðar voru til hans voru kröfur á fullorðinn mann.
Bogi sagði að það væri erfitt fyrir okkur Íslendinga að byggja upp millilandaflug á mörgum stöðum.
Ekki nóg með það heldur er nýtt ár þegar byrjað.
Klukkan 16:53 varð skjálfti sem mældist 3,3 og klukkan 17:56 varð annar sem mældist 3,2.
Það mun verða Hafrannsóknarstofnun til ævarandi háðungar og er mikill áfellisdómur yfir vísindastarfi í stofnuninni.
Húsakostur og framtíðarskipan Safnahúss og Sagnheima hefur verið í vinnslu hjá starfshópi sem bæjaryfirvöld skipuðu.
Hefurðu upplifað tíma þar sem þú stendur frammi fyrir áskorun eða verkefni og þyrftir helst að fá ráð frá einhverjum, sem hefur gengið í gegnum svipað?
Meðal barna þeirra voru Guðrún, húsfreyja í Hólmum, móðir Maríu Jóhannsdóttur, móður Einars Odds Kristjánssonar alþingismanns.
Til sölu verður kaffi og gosdrykkir, vöfflur og annað gotterí með kaffinu.
Það er því einlæg von okkar að allir geti sameinast um verkefnið og þau markmið sem að var stefnt frá upphafi með yfirtökunni, sem eru fyrst og fremst bætt lífgæði fólks og bætt samkeppnisskilyrði fyrirtækja í Eyjum, nái fram að ganga.
Hversu oft höfum við hugsað að við þyftum einmitt að draga úr áreitinu í kringum okkur?
María Júlía er merkilegt skip sem á sér merka sögu en því miður hefur ekki fengist nægilegt fjármagn til að halda henni við og sýna henni þann sóma sem hennar merkilega saga á skilið og halda þannig til haga okkar menningararfi.
Mér líkaði starfið í raun það vel að ég ílengdist á Sauðárkróki alveg fram til maí síðastliðinn þegar ég flutti heim aftur.
Því var hafnað þar sem framkvæmdir yrðu ekki svo óafturkræfar að það réttlætti stöðvun.
Hvers vegna er ekki bara boðið upp á Ðe Lónlí Blú Bojs eða Brikmkló frekar en þetta alíslenska sargandi garg!
Breytingartillagan var felld 5-4. og síðan var upphaflega tillagan samþykkt 5:4.
Hitt færið kom eftir aukaspyrnu á þeirra vallarhelmingi.
Við munum jafnframt fara í yfirlögn á flugbraututinni á Ísafirði í sumar, en það verkefni er á samgönguáætlun.“
Ég verð að játa að ég er svartsýn, en vona þó að það sé rétt.
Gef henni það að þetta var mjög góður hrekkur.
Þetta kemur fram í nýjustu færslu lögreglunnar í Vestmannaeyjum á facebook.
Það breytir því ekki að starfsmannamál geta verið viðkvæm og mikilvægt að nálgast breytingar í mannahaldi af virðingu og þess hefur verið gætt í starfsmannamálum hjá Ísafjarðarbæ.“
Lokað verður fyrir vatnið um kl 15 og verður lokað í nokkrar klukkustundir, jafnvel fram eftir kvöldi.
Við getum glaðst yfir því að hafa lengt líftíma þvottavélarinnar og þar með dregið úr neyslu og óþarfa sóun.
Baldur fjárfestir í plöntu sem breytir tilveru hans og allra í kringum hann.
Sú ráðgjöf byggði á ungloðnumælingum haustið 2019.
Stundum er það jafnvel svo að sannleikurinn finnur sér farveg í gegnum húmor.
Skilyrðislaust bann verður við því að setja vörur á markað sem gerðar eru úr plasti sem er niðurbrjótanlegt með oxun eða svokallað oxó-plast.
Þekkingarnetið vinnur nú að þessum málum með hlutaðeigandi stofnunum, þ.m.t. Náttúrustofu Norðausturlands, Rannsóknasetri Háskóla Íslands og SSNE.
Skipulagning var gerð á heimsendingarþjónustu á mat og nauðsynjum.
Þjónustuaðilar í Eyjafjarðarsveit hafa fengið sinn skerf af Covid en allt frá fyrstu fréttum veirunnar snerist umræða þjónustuaðila um það hvernig þeir gætu gefið í frekar en dregið saman seglin.
Íbúum fjölgaði í öllum landshlutum utan Vestfjarða þar sem fækkaði um 0,3% en Suðurland er sá landshluti sem bætti mestu við sig hlutfallslega eða um 1,8%.
Þann heiður á ég að þakka Pétri Björnssyni, fyrrverandi stórvini mínum.
Á árunum 2005-2007 vann Grímur hjá Sveitarfélaginu Árborg, sem verkefnastjóri íþrótta-, forvarna og menningarmála.
Hægt er að skoða í hvað peningarnir fara með því að smella á myndina hér að neðan.
Sveinn Runólfsson, fyrrverandi landgræðslustjóri.
Trúnaðarmaður skipverja við uppgjör geti verið utanaðkomandi aðili að vali skipverja og stéttarfélags.
Fórnarlambanna minnst í almenningsgarði í Christchurch.
Hann var alltof stuttur og kraftlítill til að yfirgnæfa búkhljóðin sem voru að þessu sinni óvenju langdregin og hávær.
Í suðvestan rokinu þann 4 fóru kviður í 47 m/s, jafnavindur var þá kl.: 18:00 29 m/s.
Samtök sveitarfélaga á Vesturlandi hafa ákveðið að nýta fjármunina í tvö áhersluverkefni tengd ferðaþjónustu.
Frá því að Dýrafjarðargöng voru opnuð þann 25. október hefur umferð um göngin verið mismikil eftir dögum.
Kirkjan, samfélag fólks um trú, von og kærleik, er fyrirheitið sem kristur sendi lærisveina sína út til að boða – lausnargjaldið sem kristur greiddi fyrir á krossinum.
Að sögn Hjálmars Boga Hafliðasonar, kennara við Borgarhólsskóla, var veðrið með besta móti þegar út í eyju var komið, sunnan andvari og hlýtt.
Íbúum hefur fjölgað í Vesturbyggð og Tálknafjarðarhreppi á árinu en fækkað annars staðar í fjórðungnum.
Á Reykhólum voru eldsneytisbirgðir fyrir 2,5 sólarhringa, sem kemur nú í ljós að er of lítið og brugðist við með því að sækja eldsneyti í skip Þörungaverksmiðjunnar.
Engin frekari breyting verður á Domino’s deild kvenna.
Tónleikarnir verða kl 20 og allur ágóði rennur til styrktar Unicef á Íslandi.
Að því virtu og eins og mál þetta er vaxið mælist ég til að Tryggingastofnun leiti leiða til að rétta hlut A komi fram beiðni þess efnis frá henni.
Á þessari sjöundu sýningu í Ferocious Glitter seríunni – og annarri í seríu þessa árs – eru sýnd málverk, prent og verk úr plexígleri eftir Eyborgu Guðmundsdóttur.
• Frekari kortlagning á jarðhitakostum á Vestfjörðum.
Í gær, þriðjudaginn 3. nóvember, mættu 14 spámenn til fundar í Veðurklúbbinn á Dalbæ til að spjalla um veðrið framundan.
Sóttvarnalæknir og almannavarnadeild ríkislögreglustjóra ítreka tilmæli sín vegna fjölgunar í hópi þeirra sem smitast hafa af kórónuveirunni COVID-19 einkum á höfuðborgarsvæðinu síðustu daga og auknum líkum á veldisvexti í faraldrinum.
Telja aðilar sveitarfélaginu fyrir bestu að leiðir skilji“ segir í svari Árnýjar.
Hún lauk barnaskólanámi á Flateyri.
T.a.m. hafi allt ráðningarferlið dregist von úr viti, en hafi síðan verið keyrt áfram með miklum hraða undir lokin.
Í gluggum eru tiltölulega nýlegir sexrúðupóstar.
Á námskeiðinu er fjallað um ótal leiðir til að nýta sér uppskeruna af berjarunnunum, úr krydd- og matjurtagarðinum.
Hafna- og atvinnumálaráð Vesturbyggðar gerir athugasemdir við við þær breytingar sem sjávarútvegsráðherra gerði voru á forsendum úthlutunar byggðakvóta fyrir 2019/20 frá því sem gilti síðasta fiskveiðiár.
Þá var brúttóvigt karanna 746 kíló á hafnarvog en 486 kíló við endurvigtun, nemur því frávikið 53,4%.
Ínefndarinnar kemur meðal annars fram að þar hafi verið lagt fram minnisblað frá RR ráðgjöf sem átt hefur fundi með sveitarstjórnum aðildarsveitarfélaga að sameiningarnefndinni.
Arnarlax mun þá bregðast við og ganga frá endanlegri matsskýrslu og leggja hana fram.
Það er óskandi að sumarið verði okkur gott með mörgum gleði- og samverustundum,“ segir Sólveig Halla.
Um er að ræða ellefu vikna nám fyrir konur sem vilja öðlast þekkingu og færni í rekstri fyrirtækja og fer námið að stórum hluta fram gegnum netið.
Afurðahæsta búið á listanum er Gýgjarhólskot í Biskupstungum sem skilaði 44,2 kílóum á hverja kind.
Erfitt er að neita því að um sögulega tíma er að ræða og að samheldnin og samstaðan í samfélaginu um að vernda okkar viðkvæmustu bræður og systur verið mögnuð.
Heljarstór skíðastökkpallur ásamt heilmiklum snjó og skíðafólk blasti við í þessari þekktu útivistarperlu Lundúna.
Eru ökumenn beðnir að hafa í huga þá hættu sem skapast af ám við sumarbeit auk þess sem talsvert eignatjón getur af þessu hlotist þar sem bifreiðar fara oft mjög illa og búfénaður drepst.
Þegar líður á tímabilið þá fara stelpurnar að norðan, sem eru búsettar yfir veturinn í Reykjavík, til Reykjavíkur og þurfa því að halda sér við með því að mæta á æfingar.
Því er boðað til aukafundar á morgun 4. mars til að gefa sem flestum tækifæri til að taka þátt í umræðu og vinnu við valkostagreiningu vegna lagningar línunnar.
Hins vegar getur verið sett rangt tollskrárnúmer af ásetningi til að forðast greiðslu aðflutningsgjalda þar sem gjöld eru misjöfn eftir tollskrárnúmerum,“ segir í minnisblaðinu.
Hún hefur verið virk innan UVG sem og VG síðastliðin ár og setið í hinum ýmsu embættum, bæði hjá framkvæmdastjórn UVG, núna síðastliðið ár sem varaformaður, og í stjórn kjördæmaráðs Suðurkjördæmis.
Sandra á aragrúa leikja með yngri landsliðum Íslands og hefur verið að banka á dyrnar í a-liðinu.
Frá mánudegi fækkaði í sóttkví á svæðinu úr sex niður í einn.
Fjölgunin á Vestfjörðum hefði þurft að vera 141 í stað 55 til að halda í við almenna íbúafjölgun.
Bolungavíkurkaupstaðir vinnur að deiliskipulagi fyrir nýja hesthúsabyggð og verður það fljótlega auglýst og gefinn kostur á umsögnum og athugasemdun.
Í síðustu grein minni var fjallað um fjölda þátttökuhesta og voru félögin sjálf alfarið ábyrg fyrir vali þátttökuhestanna.
Ef einhverjar spurningar eru um þjónustu bæjarins hvað varðar ofangreint eða einhver eldri borgari vill bara spjalla um stöðuna í dag er velkomið að hringja í síma 860 1030.
Segir í bókun bæjarráðsins að „skýrslan er vel unnin og eru tillögunar skynsamlegar.
Þegar norsku skipin komu á miðin fundu þau mikla loðnu sem virtist koma fræðimönnum í opna skjöldu.
Reynsluboltar í faginu, byrjendur og hinn almenni áhorfandi koma saman á hátíðinni í skemmtilegu og skapandi samtali sem gegnir mikilvægu hlutverki fyrir þróun og miðlun íslenskrar heimildamyndagerðar.
Hann segir að nokkuð hafi borið á lúsmýi í sumar og að það hafi verið nokkuð áberandi frá Borgarfirði og austur í Fljótshlíð.
Flestir gera heimasíðu og kynningu en það eru ýmsar útfærslur á því.
Miðaverð 3500 kr. Tónleikarnir hefjast kl. 17:00 laugardaginn 1. ágúst.
Tryggt skal í allri starfsemi að ekki séu á sama tíma fleiri en 10 einstaklingar inni í sama rými.
Þverár í Botnsdal er talinn hagkvæmur.
Þriggja daga verkfall hefur gríðarleg áhrif á samfélagið allt hérna og á þessum árstíma, eins og fram hefur komið, hefur þetta rosalega mikil áhrif á allt sem tengist lífinu hér í Eyjum, ferðaþjónustunni og atvinnutækifærum hjá fólki og öllu.
Fjölbrautaskóla Norðurlands vestra var slitið í 41. sinn við hátíðlega athöfn í íþróttahúsinu á Sauðárkróki í dag að viðstöddum nánustu aðstandendum brautskráningarnema.
Kómedíuleikhúsið frumsýndi í lok ágúst Beðið eftir Beckett í Haukadal Dýrafirði.
Síldin skorin í teninga og sett í skál. Rífið kartöflurnar og setjið ofan á fyrsta lag salatsins.
Nú var mesta erfiðið að baki enda var ég hálfþreyttur og verulega þyrstur.
Niðurstöður eru birtar tvisvar á ári og sýna laun í febrúar og september.
Kristín Mjöll Jakobsdóttir nam fagottleik við Tónlistarskólann í Reykjavík hjá Sigurði Markússyni, aflaði sér framhaldsmenntunar í Bandaríkjunum og lauk Mastersprófi frá Yale School of Music vorið 1989.
Stólastúlkur voru ógnandi fyrstu mínútur síðari hálfleiks en eftir að Thelma Lóa jafnaði fyrir KR á 52. mínútu þá gengu þær á lagið.
Haraldur Sveinsson var einn hinna kunnu Völundarbræðra sem svo voru kallaðir eftir Timburversluninni Völundi sem faðir þeirra stofnsetti og rak og þeir bræður síðan.
Þrátt fyrir þessa ákvörðun háskólaráðs fengu rúmlega 600 umsækjendur synjun um skólavist.
Bæjarráð fjallaði um undirbúning bæjarskrifstofanna vegna forsetakosninganna 27. júní 2020.
Kristjana og Svavar Knútur munu á ferð sinni heimsækja alla helstu landsfjórðungana og bæta fyrir þyngsl vormánaðanna sem skriðu hjá í móki samkomubanns með húmor og hlýju, krúttlegum kvöldsöngvum, angurværum Abbalögum og sígildum söngperlum.
Eins og veðrið hefur verið að undanförnu, umhleypingasamt og ofankoma og ekkert þar á milli höfum við þá trú að veðrið verði með svipuðum hætti, að minnsta kosti fram að næstu tunglkomu.
Ingvar hefur nú sett sér að smíða næst Sólborgina ÍS 260 frá Ísafirði og er að bíða eftir teikningum af henni.
Hryssurnar voru sömuleiðis í flestum tilfellum í eldri kantinum og því má segja að elstu og yngstu aldurshóparnir hafi orðið verst úti í óveðrinu.
Umhverfis- og auðlindaráðherra, Guðmundur Ingi Guðbrandsson, fer á næstu dögum í hringferð um landið og kynnir áform um stofnun Hálendisþjóðgarðs, en frumvarp þar að lútandi er nú til umsagnar í samráðsgátt stjórnvalda.
Náðist að uppfylla þær væntingar, sem voru gerðar til fiskveiðistjórnunarinnar og hver varð svo fórnarkostnaðurinn?
Engir viðburðir verða í húsinu.
Kaffiterían í Skaffó var þvílík bylting, Bílasalan var eins og félagsmiðstöð stundum og að fá inngöngu í partýin í Villa Nova gjörbreytti stöðu manns í samfélaginu, að eigin mati.
Hér er samantekt af því helsta sem gerðist í vikum 40 & 41 við vinnu Dýrafjarðarganga.
Bílaröð sem bíður þess að komast vestur.
Þróunarverkefni á unglingastigi í Langholtsskóla í Reykjavík sem beinist að því að auka veg þverfaglegra viðfangsefna með áherslu á sköpun, lykilhæfni og nýtingu upplýsingatækni í námi.
Í bókun frá fulltrúum E og H lista segir að skólastjórnendur GRV og skólaskrifstofa hafi lýst yfir áhuga og tilbúin að styðja þróunarverkefnið og rannsóknina.
Dönsk stjórnvöld ákváðu í gær að banna að fleiri en tíu mættu safnast saman.
Haft er eftir Jónasi Garðarssyni, formanni samninganefndar Sjómannafélags Íslands á mbl.is að viðsemjendur ætli að hittast aftur á þriðjudaginn og þangað til á að skiptast á gögnum.
Lögðum við í vegferð í haust og vetur til að styrkja kjarnann okkar, afrakstur þeirrar vinnu hefur gengið mjög vel þó við séum ekki endilega búin.
Hálf milljón manna hefur nú greinst með Covid 19 í heiminum.
Unnið er að því að fjarlægja bifreiðina af vettvangi.
Hins vegar eru blikur á lofti og nokkur óvissa með horfur í efnahagslífinu sem gætu haft töluverð áhrif á fjárhagsáætlanir sveitarfélagsins.
Hann er búinn að fá nóg!“
Skipulagsráð samþykkir að auglýsa framlagða tillögu að deiliskipulagi samkvæmt 1. mgr. 43. gr. skipulagslaga nr. 123/2010.
Rætur þess liggja í Flugfélagi Norðurlands sem rann saman við Flugfélag Íslands (nú Air Iceland Connect) árið 1997.
Fjölnir, sem blm. Feykis taldi vera með besta lið deildarinnar fyrir viku, tapaði heimaleik gegn B-liði Keflavíkur um helgina og náðu Suðurnesjastúlkur því efsta sætinu af andstæðingum sínum.
Mun bæjarsjóður auka hlutafé sitt í Hvetjanda hf, eignarhaldsfélagi um 1,5 m.kr. og það félag mun kaupa hlutafé í Skúrinni fyrir jafnháa upphæð.
Í kjallara er verkstæði, geymsla og tæknirými.
Neðan á svipunni var svo festing fyrir svipuólina nefnd kengur, á milli húns og kengs var svo iðulega einn eða fleiri skrauthólkar lagðir um skaftið.
Sögu Legó má rekja til ársins 1934 þegar Ole Kirk Christiansen stofnaði fyrirtækið LEGO í Billund í Danmörku en nafnið samanstendur af orðunum „leg godt“ sem gæti þýtt á því ástkæra ylhýra leiktu vel eða leiktu þér vel.
Heimilisfólkið fer þaðan út núna með bros á vör enda alltaf skipt máli á Hraunbúðum að íbúar geti haldið sinni reisn og verið snyrtileg til fara eða eins og þeim líður best sjálfum.
Maður lítur á þessi lífsgæði sem sjálfsagðan hlut.
Ég fullyrði að þessi uppbygging ferðaþjónustunnar sé besta byggðaaðgerð sem átt hefur sér stað.
Það voru Vestinvest ehf, Ísafjarðarbær og Simbahöllin sem stofnuðu Blábankann og nutu fljótlega stuðnings Nýsköpunarmiðstöðvar Íslands, Samgöngu- og sveitastjórnarráðuneytisins, Verkvest og fyrirtækja á svæðinu.
Hann hvatti meðal annars til árása og dreifði samsæriskenningum þar sem gyðingum er kennt um útbreiðslu COVID-19.
Yfirlýsingar bæjarstjóra í gærdag og gærkvöldi um að Lögmannsstofa Vestmannaeyja væri ekki að kaupa húsnæði 2. hæðar Íslandsbanka af Vestmannaeyjabæ heldur beint af Íslandsbanka halda ekki vatni og þarfnast nánari útskýringar af hálfu bæjarstjóra.
Hún er þannig að erfiðar reglur eiga ekki við um alla.
Annað flóð féll á Skerðingsstöðum.
Sjöunda umferð Lengjudeildar karla fer fram í dag.
Við erum með 14–15 leikmenn sem vilja aðeins spila fyrir Tindastól og það er magnað að vinna við slíkar aðstæður!
Spegillinn ræddi við lyfsala, leikskólakennara, strætóbílstjóra og starfsmenn matvöruverslana um lífið í framlínunni, um reynsluna af samkomubanni, fórnir og fúkyrðaflaum, óvissu og öryggi.
Stjórn KSÍ færir stjórnum, starfsfólki, iðkendum, sjálfboðaliðum og öllum þeim sem koma að framgangi knattspyrnunnar þakkir fyrir þrautseigju og mikla vinnu á þeim mánuðum sem Covid-veiran hefur kollvarpað starfsemi og fjárhag félaganna.
Ísafjarðarbæ sagði upp í gær öllum fimm starfsmönnum sem sinna öryggisvakt hjá slökkviliði Ísafjarðarbæjar.
Ráðið bendir á að gjaldfrjálst er í sund fyrir börn yngri en 18 ára sem og fyrir 67 ára og eldri og öryrkja, búsett í Vestmannaeyjum.
Lilý Erla Adamsdóttir (f. 1985) lauk BA gráðu í myndlist frá LHÍ 2011 og MA gráðu í listrænum textíl frá Textilhögskolan í Borås í Svíþjóð 2017.
Þessu er ég bara ekki sammála, jól í desember og svo aftur í júní yrði geggjað, vetrarjól og sumarjól.
Sérstaklega þegar kemur að heilbrigðisþjónustu.
Herjólfur verður því látinn sigla alla daga.
Goslokahátíðin í ár verður töluvert frábrugðin hátíðum undanfarinna ára sökum Covid- 19 faraldursins.
Það sét svo betur á síðustu myndinni ( nr 9).
Reynslan hefur sýnt að eftirspurn eftir ferskri ostru er mikil bæði hér á landi og erlendis.
Ég heyrði í mörgum Eyjamönnum varðandi þessa hugmynd og bjóst alveg við misjöfnum viðbrögðum, en svo var ekki.
Þessi frábæri og flotti hópur mætti á sína fyrstu æfingu í Félagsheimilinu og stóð sig virkilega vel.
Eyri og Heilbrigðisstofnun Vestfjarða.
Það voru bæði slæmar og góðar fréttir sem bárust úr Kópavogi á alþjóðlega geðheilbrigðisdaginn þann 10. október.
Jón hafði verið fulltrúi Íslands á stjórnlagaþingi Dana 1848-49.
Það sama er að segja um Bókakaupstefnuna í Leipzig sem halda átti 18-21. mars.
Er það aðeins undir meðaltali allra sveitarfélaga sem er 14%.
Lúðrasveitin lék, börn af Víkinni sungu, Lóa Baldvinsdóttir flutti hátíðarræðu, Viktoría Dís Viktorsdóttir flutti hátíðarljóð í hlutverki fjallkonunnar.
Útgerð Herjólfs ohf. í eigu Vestmannaeyjarbæjar notar eigur ríkisins til verkfallsbrota og beitir launafólk lögleysu og ofríki.
Samráð hefur verið haft við sóttvarnalækni, Sjúkratryggingar Íslands, Rauða kross Íslands og fleiri.
Hann tekur einnig fram að mestur hlutinn sé þarna án leyfis landeigenda.
Eftir 12 umferðir af 22 er Vestri í 7. sæti deildarinnar með 16 stig og siglir nokkuð lygnan sjó um miðja deild.
Annarsvegar vegna þess að plantan vill ekki láta borða sig.
Það má því búast við hörku leik á Hásteinsvelli í dag.
Formaður Sjómannasambands Íslands hvetur útgerðir fiskiskipa til að vera á varðbergi gagnvart kórónuveirunni og herða eftirlit og skimun.
Bæjarstjórn hefur falið bæjarráði og hlutaðeigandi fagráðum að annast framkvæmd og eftirfylgni aðgerðanna sem um ræðir.
Brúin yfir Tangagötuna er heiti á nýrri skáldsögu eftir Eiríkur Örn Norðdahl.
Í grein frá Byggðasafni Skagfirðinga sem birtist í Feyki nú í vikunni kemur m.a. fram að heldur hafi verið rólegra á safnasvæðinu nú í sumar en undanfarin ár vegna kórónufaraldursins.
Höfundar eru hjónin Gunnar Sverrisson, ljósmyndari og Halla Bára Gestsdóttir, innanhússhönnuður og þau gefa bókina út.
Hrafnhildur segist enn ekki hafa fengið neitt svakalega skrýtnar beiðnir um neglur.
Auk þess að nýta húsakost milli bygginga.
Við Vestfirðingar viljum vera sjálfum okkur nógir í þessum efnum.”
Arna Lára Jónsdóttir, bæjarfulltrúi Í-listans, lagði fram eftirfarandi bókun, f.h. Í-listans.
Nokkur snjóflóð eru á Fossahlíðinni í Skötuhlíðinni og moksturstæki eru á leiðinni þangað.
Fyrirtækjum er gert skylt að setja reglur um hreinlæti fyrir starfsmenn sína.
Nánar má lesa um um efnahagsáætlun Samfylkingarinnar í bæklingnum: Ábyrga leiðin – úr atvinnukreppu til grænnar framtíðar https://issuu.
Þá er þessi stöðugi og mikli vöxtur merki um þann árangur sem hefur náðst í markaðssetningu áfangastaðarins Norðurlands og undirstrikar mikilvægi þess að ráðist verði í uppbyggingu á Akureyrarflugvelli til framtíðar.
Því er haldið fram að einungis einn spennir sé í tengivirki Landsnets í við Mjólká.
Það voru vafalaust orð að sönnu og svo sárt sem þessi atburður lék marga þá var mikil sú mildi að ekki varð frekara tjón á lífi íbúa, björgunarmanna og framtíð byggðar.
Ráðherrarnir og samningsaðilar við undirritun en vegna aðstæðna fór undirritunin fram á fjarfundi og tóku því allir mynd af sér við tölvuna.
FISK Seafood á Sauðárkróki hefur hlotið jafnlaunavottun samkvæmt ÍST 85:2012 staðli til næstu þriggja ára en á heimasíðu fyrirtækisins kemur fram að BSI á Íslandi hafi gefið út staðfestingu þess efnis á dögunum.
Í morgun kl. 10:18 féll snjóflóð í Súgandafirði norðanmegin fjarðarins gegnt Suðureyri.
Er allt í lagi í Ameríku „Það var óneitanlega óvenjulegt að koma heim að þessu sinni.
Það er því að engu að keppa nema að klára mótið með reisn.
Hann líkt og flestir aðrir Eyjamenn þurfti að flytja tímabundið upp á land í gosinu 1973, en Viðar snéri aftur í FES-ið árið 1974.
Ég hef lesið að það sé ekki óalgengt með karlkyns hundaeigendur að þeir taki geldingu rakka sinna nærri sér.
Tapið kom á móti Val síðastliðna helgi en Valur vann 4:1.
Fundargerð skal deilt með öllum fundarmönnum á skjá við lok fundar og lesin yfir, hún skal svo send fundarmönnum til staðfestingar í tölvupósti eða undirrituð með rafrænum hætti.
Hann segir veginn, heimreiðina, bílbæra en vatn liggur víða yfir hann.
Opið verður fyrir umsóknir í sjóðinn til kl. 16:00 þann 12. maí næst komandi.
Það gerum við með því að vera meðvituð um á hverju athygli okkar hvílir og hvernig við kjósum að bregðast við.
Fimm titlanna vann hann í röð undir stýri hjá Ferrari árin 2000-2004.
Veiran smitast þegar dýr snerta hvert annað, hræ eða eitthvað sem smitið hefur borist á, svo sem fóður, jarðveg eða vatn.
Ívar Eydal Sigfússon kveikti á trénu í gær.
Fréttir frá sjómönnum herma að erfiðlega hafi gengið að veiða þorsk á hefðbundnum slóðum á Vestfjarðarmiðum í sumar og haust.
Bjarni segir að rekstrarlega hafi árið verið krefjandi, „og vel þarf að halda á spöðunum á nýbyrjjuði ári svo fjárhagslega markmið náist í samræmi við fjárlög.“
Okkur gengur ágætlega að halda uppi þrýstingi á öllum stöðum í bænum.
Landsréttur sneri við þriggja ára nauðgunardómi2.
Það er því ekkert að óttast fyrir ísfirsku vini mína.
Hámarksfjöldi viðskiptavina á sama tíma er 10 manns.
Viðhorfið virðist vera að þetta sé allt í lagi það er einhver annar sem borgar.
Bræðið súkkulaði yfir vatnsbaði og kælið áður en því er blandað varlega saman við skyrblönduna með sleif.
Auk þess gilda um sveitarfélög og sjálfsstjórn þeirra evrópusáttmáli um sjálfsstjórn sveitarfélaga, en Ísland hefur innleitt hann og fullgilt og byggja gildandi sveitarstjórnarlög á þeim sáttmála og víða í hann vitnað.
Nauðsynlegt viðhald Húnavers næstu fimm árin er áætlað 42 milljónir króna.
Verð í síðarnefndu versluninni er mörgum tilfellum töluvert hærra rétt eins og könnunin sýnir.
Síðan var tekin sú ákvörðun að reyna að útrýma riðu úr íslenska fjárstofninum.
Tveir einstaklingar búsettir í Vestmannaeyjum greindust með staðfest smit af COVID-19 síðasta sólarhringinn en þeir voru báðir í sóttkví við greiningu.
Tvær hugmyndir lagðar fram af starfshópi20.
Seinni helmingur leiðangursins verður helgaður mælingum á íslenskri sumargotsíld, jafnframt mælingum á ástand sjávar sunnan lands.
Við gáfum hverju barni smáhlut, sem við höfðum gert, auk fléttaðra krossa, rósa og slíkra muna.
En þeir sem hafa fylgst vel með skrifum Jóns Baldvins síðustu áratugina, þekkja vel andúð hans á ofurvaldi og níðingsverkum húsbóndanna í Kreml.
Þetta sagði Íris Róbertsdóttir, bæjarstjóri í Vestmannaeyjum í við fréttastofu Ríkisútvarpsins í gær vegna nýútkominnar skýrslu um áhrif loðnubrestins á sveitarfélagið.
Þar sem enn er í gildi samkomubann vegna veiruógnar verða engin hátíðarhöld í tilefni af deginum líkt og venja er.
Þremur umferðum var að mestu frestað í 3. deildinni í COVID-pásunni og ekki hefur enn verið ákveðið hvenær þeir leikir verða spilaðir.
Þessa dagana er mikið rætt um loðnu eða réttara sagt loðnuleysi.
Aukafundur bæjarstjórnar í dag21.
Það var traffík í verslunum í bænum í gær, enda síðasti laugardagur fyrir jól.
Upptökin voru á tvöfalt meira dýpi en vanalega og telja menn nú að slíkt dýpi sé fyrirboði um eldgos.
Samstarfssamningar á Norðurlandi vestra eru tæplega 20 og gerði ráðuneytið athugasemdir við 13 samninga.
Ætla þeir í vetur að styðja alla leikskóla Ísafjarðarbæjar ásamt Bolungarvík og Súðavík.
Það er algerlega óraunhæft og allt tal um tíföldun á afhendingaröryggi gersamlega gagnslaust.
Þrír kennarar fóru frá Akureyri vestur á Patreksfjörð til að kenna og gekk skólinn vel að mati kennara og annarra sem að skólanum komu.
Fjöldi alvarlega veikra hefur ekki hækkað eins mikið hlutfallslega.
Á fundinum fór Jóhannes Torfason, framkvæmdastjóri Ámundakinnar, yfir það helsta í starfsemi félagsins á síðasta ári.
Í hertu aðgerðunum sem nú er í gangi höfum við þurft að hólfa skipta bekkjunum niður á stofur sem hefur haft áhrif á ofangreint skipulag.
Það kann að vera ástæðan fyrir því að það er sjaldan sem fólk hefur rætt um fæðinguna og hvernig báðir aðilar upplifa ferlið.
Ef heimilisfanginu Norðurgötu 19 er flett upp á gagnasafninu timarit.is eru nokkuð áberandi auglýsingar um herbergi til leigu í húsinu á árunum 1920-40.
Samt er það svo að fólki með nýrnasteina er gjarnan ráðlagt að borða minna kjöt.
Samningur sá er nú liggur fyrir er líka fyllilega sambærilegur við saming sem að Í-listinn gerði við núverandi rekstraraðila Stúdíó Dan, hvað fjárhæðir varðar.
Mig langar hér hins vegar að nefna lítillega nokkra þætti sem mér þóttu merkilegir á síðast ári hér á landi en einnig sérstaklega í Vestmannaeyjum, þætti sem bæði eru afar jákvæðir og horfa mjög til bóta fyrir samfélag okkar.
Þar segir jafnframt að við séum í þessu saman og með þessum aðgerðum er líkurnar minnkaðar á því að smit berist inn á heimilið.
Það hefur harnað á dalnum og vaxandi hópur fólk nær ekki endum saman.
Í báðum leikjunum hafði lið Tindastóls betur í frákastabaráttunni, tóku yfir 60 fráköst í hvorum leik, en það er sama hversu mörg fráköst þú tekur, ef þú hittir ekki skotunum þá fæst lítið fyrir snúðinn.
Við munum selja jólakort í ár eins og áður en ekki verður gengið í hús.
Tími gæluverkefna er ekki núna!
Með þessu sérátaki er hægt að ná til fólks sem er óöruggt eftir COVID-19 faraldurinn og hugsanlega draga úr einangrun og óöryggi, segir á vef bæjarins.
Tónlistin er í höndum tónskáldsins Atla Örvarssonar og verður tekin upp í Menningarhúsinu Hofi á Akureyri.
Á fiskveiðiárinu 2019/2020 veiddu íslensk skip um 6.400 tonnum meira af þorski en á fyrra ári innan landhelgi.
Það er því mikilvægt, ekki bara í dag heldur fyrir ókomna tíð, að við viðurkennum kvennastörf sem alvöru störf sem hægt er að byggja afkomu sína á.
Við veiddum einnig um tíma á Reynisdýpinu en þar fékkst karfi og ufsi.
Ég lít svo á að við séum flest öll hlekkjuð kapítalismanum með ógnarsterkum hlekkjum neysluhyggjunnar, enda er hún einn af drifkröftum vestræns samfélags.
Með reglugerðarbreytingunni er jafnframt kveðið á um að spilakassar eigi að vera lokaðir líkt og spilasalir og er það í samræmi við minnisblað sóttvarnalæknis til heilbrigðisráðherra frá 29. október.
Varpað er fram hugmynd á facebook í dag um að hafa frítt í Herjólf.
Þar segir einnig að þetta sé þó ekki búið og geta aðstæður breyst hratt eins og við þekkjum.
Þeirra störf verða aldrei fullþökkuð.
Ljóð Jónasar, Íslands farsældar frón, sem er grískur fimmliðaháttur, birtist í fyrsta árgangi Fjölnis sem nokkurs konar stefnuskrá hans.
Það er mikið hagsmunamál fyrir þéttbýlisstaði og minni sveitarfélög út um landið að hafa aðgang að slíkum húsum.
Þegar gangnamönnum var ekið aftur á heiðina á föstudagsmorgni fylgdi Holger með til að aðstoða bróður sinn, og þá gangnamenn sem honum fylgja, við að koma sér af stað og keyra bílinn til baka.
Hér á landi fer skráning skóla mjög vel af stað og auðvelt er fyrir skóla að bætast í hópinn.
Orgelið er 15 metra hátt, vegur um 25 tonn og stærstu pípurnar eru um 10 metra háar.
Þetta kemru fram í könnun sem Maskína gerði fyrr í þessum mánuði.
Boðið verður upp á barnagæslu í Íþróttamiðstöðinni Árbæ í Bolungarvík frá og með 1. febrúar 2020.
Það hefur líka sýnt sig í því að síðustu ár hefur kaffimenning landans breyst.
Þátttakendur geta valið að þiggja ekki styrkinn og fellur þá kauprétturinn niður.
Hann var gerður út frá Bolungarvík til ársins 1947.
Eitt af markmiðum þjóðgarðsins er einmitt að auðvelda almenningi að kynnast og njóta náttúru svæðisins, menningu þess og sögu.
Árið 2005 var efnt til mikillar hátíðar í tilefni af 100 ára afmæli iðnnáms á Ísafirði.
Meðal helstu breytinga frá fyrra fyrirkomulagi LÍN er að lánþegar sem ljúka prófgráðu innan tilgreinds tíma geta nú fengið námsstyrk sem nemur 30% niðurfærslu af höfuðstól námsláns þeirra ásamt verðbótum, að loknu námi.
Hún er kannski ekki til hjá þeim sem með ferðina fara í þessu ömurlega máli, en hlýtur samt að finnast í hópi starfsmanna.
Síðasti leikhlutinn einkenndist svolítið af mistökum beggja liða og ekki var mikið skorað, lokatölur 81-68.
Verkinu skal lokið eigi síðar en 15. október 2020.
Foreldrar hans voru Þórhildur Hafliðadóttir, f. 20.9.
Kortið sýnir svæði þar sem hluti af einni eða fleiri vindmyllum geta verið sýnilegir.
Flóðin eru tiltölulega þunn á svæðinu milli garðanna og neðan þvergarðsins, víðast 0.5-1 m að þykkt.
Strákarnir voru því oft á tíðum að keppa við sér eldri skákmenn en strákarnir eru í 4. og 6. bekk.
Ekkert verður þó úr því heldur efnt til fjarfundar, „svo að hvert ríki geti einbeitt sér að viðbrögðum við heilsufarslegum og efnahagslegum afleiðingum COVID-19,“ sagði talsmaður Hvíta hússins, Judd Deere, á fréttamannafundi.
Í raun gerir hún það sama og sú gamla gerði áður en hún gafst upp; raðar, brýtur, heftar og sker.
Balkanskaginn liggur á stóru misgengi og því eru skjálftar algengir á þessum slóðum.
Hvers konar vörur framleiðir Pure Natura?
Vináttuganga í skólum Kópavogs fór fram föstudaginn 8.nóvember á baráttudegi gegn einelti.
Skráningu fylgja kröfur um fjárhagslegar upplýsingar um félagið og reglur um sölu hlutafjár.
Konan brást ekki við tilmælum TR í bréfum, um endurgreiðslu, og því var tekin ákvörðun um að senda kröfuna til innheimtu hjá innheimtumiðstöð sýslumanns á Norðurlandi Vestra.
Þórarinn Ingi Pétursson.
Það er ótrúlegt hve miklu hún fær áorkað.
Um þá tillögu segir Nanný Arna að hún geti stutt margt sem fram kemur í henni.
Gloppurnar í sviðsmyndagreiningu félagsins eru svo stórar að það er alls óvíst að skuldahola Icelandair muni grynnka nokkuð næstu árin.
Þau voru staðarhaldarar og bændur á Hrafnseyri í 40 ár.
Hafði hann haft samband við Sigurð fyrr um morguninn til að fá brottfararstað og -tíma staðfestan.
Talsvert hægari vindur á landinu um kvöldið.
Starfsfólk þar leggur sig því í meiri hættu en aðrir þar sem fólk er að umgangast fleiri í vinnunni en heilbrigðisyfirvöld telja almennt skynsamlegt.
Sama gildir um þá einstaklinga sem hafa starfað á skipum undir 30 brúttórúmlestum, en yfir 15 metrum að skráningarlengd.
Við höfum að einhverju leiti undirgengist þá hugmynd að fátækt ákveðinna hópa sé lögmál, að kynbundið misrétti sé of rótgróið til að uppræta og almennum lífsgæðum sé mjög misskipt.
Hún hefur ekkert orðið vör við það að fólk komi í apótekið veikt eða með einkenni.
Þar sem aðgerðin felur í sér ríkisaðstoð skv. 61. gr. EES-samningsins er gerður fyrirvari um samþykki Eftirlitsstofnunar EFTA.
Heilmiklar áskoranir hafa verið í samgöngumálum Vestmannaeyja undanfarnar vikur.
Tess setti niður tvö víti eftir tveggja mínútna leik og staðan 50-43 en þá kom kafli þar sem lið Tindastóls skoraði ekki í hátt í fimm mínútur og á meðan komst lið Fjölnis yfir.
Hildur Elísabet Pétursdóttir hefur verið ráðin framkvæmdastjóri hjúkrunar frá 1. janúar 2020.
Það kallast: Hádegishljómur í kirkjuklukkum landsins og sameiginleg bænastund hvern dag.
Hátíðin leiðir saman reynslubolta í faginu, byrjendur og hinn almenna áhorfanda en þannig stuðlar hún að skemmtilegu og skapandi samtali sem gegnir mikilvægu hlutverki fyrir þróun og miðlun íslenskrar heimildamyndagerðar.
Til eru mismunandi tegundir af húmor, eins og t.d. hörmungahúmor, gálgahúmor og yfirlætishúmor.
Treyjurnar hafa verið áritaðar að meistaraflokkum ÍBV, karla og kvenna í handbolta og fótbolta.
Þriðja árið í röð lækka greiðslur (að raunvirði) til þeirra hjúkrunarheimila sem eru með íbúa með óbreyttri hjúkrunarþyngd.
Gestir Magnúsar, þá sérstaklega á Mjólkurbarnum, fá oft að njóta spilamennsku hans en hann gerir þó ekki út neina hljómsveit.
Landstólpinn Samfélagsviðurkenning Byggðastofnunar er viðurkenning sem Byggðastofnun veitir árlega á ársfundi sínum.
Lesendur Húnahornsins völdu Guðjón Ragnarsson á Blönduósi sem mann ársins í Austur-Húnavatnssýslu árið 2018, ásamt hundinum Tinna.
Anton Sveinn ræddi við RÚV í dag.
Stöðugur fréttaflutningur og öflugt viðbragð stjórnvalda víða um heim fer ekki fram hjá neinum og styður hugmyndir um að alvara sé á ferð.
Á fjallvegum, einkum á vestanverðu landinu verður ekki eins hlýtt svo að bæði má reikna með að úrkoma fari seinna yfir í rigningu í kvöld eða nótt og eins kólnar fyrr þar á morgun svo að öll úrkoma fellur þar sem él á morgun.
Var þá helst horft til þess að leiðakerfi Strætisvagna Akureyrar er talið geta þjónað vel þörfum grunnskólabarna í Innbænum og einnig þeirrar staðreyndar að neðri og þrengsti hluti Spítalavegar er nú einstefnugata sem dregur mjög úr umferð ökutækja.
Fjallað var um mögulega gjaldtöku á fundi skipulagsráðs í síðustu viku.
Hvað er svona merkilegt við sænska (norræna) vinnumarkaðsmódelið?
Í nýja starfsleyfinu sem Umhverfisstofnun staðfesti 11. maí er tekið fram að starfsleyfið hafi ekki tekið efnislegum breytingum umfram orðalagsbreytingu í grein 4.2 um mengunarmælingar sem hafa verið endurskoðaðar til að bæta gæði þeirra.
Hlynur hefur aldrei átt möguleika á að hljóta nafnbótina íþróttamaður ársins hjá Íþróttabandalagi Vestmannaeyja þar sem hann hleypur undir merkjum Íþróttafélags Reykjavíkur.
Við útleysingu tekur það sjálfvirkt kerfi varaflstöðvar um 90 sekúndur að keyra vélar sínar og kerfi í gang.
Það er í það minnsta um að gera að fjölmenna bara í Síkið og styðja Stólana alla leið.
All voru keppendur 19 og var hópurinn þéttur framan af en svo náði þrír keppendur að slíta sig frá hinum og í lokin voru tveir þeirra sem kepptu um sigurinn og hafði Hafsteinn betur að lokum.
Þegar þessi leið er útfærð ber að forðast margfeldisáhrif innheimtu af þeim sem þurfa að fara um mörg veggjaldahlið, t.d. til að sækja þjónustu til höfuðborgarinnar.“
Þetta kemur fram í svari byggðarráðs sveitarfélagsins til Álfhildar Leifsdóttur sem spurði m.a. hver stefna sveitarfélagsins væri hvað varðar sorphirðu í dreifbýli.
Beðið er úrskurðar úrskurðarnefndar um umhverfis- og auðlindamál um lögmæti framkvæmdaleyfisins fyrir allri vegagerðinni sem Reykhólahreppur hefur þegar gefið út.
Fjölskylda hugðist fara í ferð ásamt stórfjölskyldu sinni, foreldrum, systkinum og fjölskyldum þeirra í ferð til Madonna di Campoglio á Ítalíu frá 29. febrúar til 7. mars 2020 um var að ræða hjón og tvö börn þeirra.
Eitt þeirra er Þingvallastræti 10. En húsið reisti Ingimar Óskarsson grasafræðingur árið 1931.
Aðgerðir Verndarsvæðis laxa á Norðausturlandi byggja á þremur þáttum, árvissum grefti hrogna úr löxum úr ánum sjálfum, byggingu laxastiga til að opna laxinum ný uppvaxtarsvæði, og uppgræðslu og skógrækt til að auðga fæðuúrval fisksins í ánum.
Útflutningsverðmæti flatfisks hefur svo dregist saman um 14% á milli ára og skelfisks um 24%.
Hlutdeild í lánum til lítilla og meðalstórra fyrirtækja er 44 prósent.
Við ákváðum því að halda áfram með þessu sniði meðan C19 er að hrella okkur.
Vegna verkfalls undirmanna á Herjólfi n.k þriðjudag og miðvikudag (14-15.
Teikning af Kroneslauginni sem sýnir fyrirhugaðar breytingar.
Þorgerður Eva Þórhallsdóttir á Sauðárkróki var matgæðingur í 20. tbl. ársins 2018.
Smíði þeirra tókst með ágætum og útgerð þeirra var alla tíð farsæl á meðan þau voru í eigu Bergs-Hugins.
Þetta er tímabundin ráðstöfun meðan verið er að rekja smit.
Hvatt er til að áður boðaðir fundir, ráðstefnur og þing, verði haldin rafrænt sé það mögulegt eða frestað sé þess kostur.
Kristófer Oliversson, formaður FHG - Fyrirtækja í hótel- og gistiþjónustu og framkvæmdastjóri Center Hotels, segir að bjartsýna sviðsmyndin í hótelgeiranum sé sú að hægt sé að hefja starfsemina á ný í júní.
Stefnt er að því að árið 2025 þegar starfsemin hefur náð fullum afköstum verði ársvelta fyrirtækisins um 5,4 milljarðar króna.
Ég get heldur ekki séð að það samræmist velferð gæludýra að sleppa þeim á umferðargötur eða jafnvel algeran útigang.
Heilavinur ber lítið hjarta í barminum sem tákn um að hann sé reiðubúinn að leggja sitt af mörkum í átt að styðjandi samfélagi.
Það má alltaf gera betur í stuðningi við sveitarfélögin.
Við höfum ræktað skjólbelti á jörðinni eins og tími hefur unnist til og nýtum þannig landsins gagn og nauðsynjar,“ segja þau hjón.
Bannið gengur gegn öllu því sem EES-samningurinn byggir á og við gerum ráð fyrir því að úr þessu leysist mjög fljótt,“ segir Guðlaugur Þór.
Styrkirnir voru eðlilega misháir, flestir undir milljón eða 52 og þeir lægstu 150 þúsund.
Samkvæmt upplýsingum Feykis stefnir Olís að því að opna stöðina nú í lok maí.
Feykir hafði samband við Unni Valborgu Hilmarsdóttur, framkvæmdastjóra SSNV, og lagði fyrir hana nokkrar spurningar.
Þannig að það er mikið undir fyrir okkur að ná bróðurpartinum af sumrinu,“ segir Pétur.
Kröfur sem eru óaðgengilegar fyrir fyrirtækið.
Andrés flutti heim frá Hollandi árið 2004 og hefur verið virkur í íslensku tónlistarlífi síðan og gefið út fjölda geisladiska í eigin nafni og í ýmsum samstarfsverkefnum sem hafa margir hverjir hlotið mikið lof jafnt hérlendis sem erlendis.
Logi Einarsson, formaður Samfylkingarinnar heimsækir suðursvæði Vestfjarða á morgun og miðvikudag.
Ríkisstjórnin fullyrðir hins vegar að lög um ríkisábyrgð geti ekki átt við um ríkisábyrgðina á lánalínu Icelandair og forðast þannig nauðsynlegar rökræður.
Þá var einnig rætt um mikilvægi þess að þjónustan taki mið af þörfum atvinnurekenda á svæðinu, m.a. vegna starfsmanna sinna við að komast til vinnu innan svæðis sem og flutningur verðmæta innan og utan svæðis.
Starfsmenn Vegagerðarinnar unnu að því fyrir skömmu að ná niður tveimur björgum í bröttum skeringum í Bröttubrekku á Vestfjarðavegi (60).
Leikskólarnir hafa undanfarið glímt við margskonar áskoranir, meðal annars manneklu og fækkun á menntuðu starfsfólki.
Nú rúmum tuttugu árum seinna stendur ríkið enn í stappi við bændur, landeigendur og sveitarfélög um þjóðlendumörk.
Íslendingar vinna að jafnaði mun lengri vinnudag en þær þjóðir sem við berum okkur saman við.
Ég held að mannskapnum finnist svona samsett áhöfn einfaldlega góð tilbreyting, gaman að kynnast innbyrðis og vinna saman.
Vladimir Tufegdzic svaraði svo strax í kjölfarið með sínu öðru marki.
Grunnskólar á norðurlandi hafa að jafnaði staðið sig vel í Skólahreysti.
Díana Óskarsdóttir, forstjóri HSU ritar pistil inn á vefsíðu stofnunarinnar í dag.
Sum þeirra eru til sýnis á Maríudögum 2020 ásamt ýmsum munum í einkaeigu.
Eftir hverja fræðslu fær hver og ein stúlka úthlutað einum poka og einnig fá þær kennslu hvernig nota eigi bindin.
Hann segir að til standi að gera athugun á sandsíli í leiðangri sem farinn verður í lok ágúst.
Atli Fannar býr í Vesturbænum, er ættaður frá Sjávarborg í Skagafirði í móðurætt og starfar nú sem samfélagsmiðlastjóri RÚV.
Unnið var í tæknirýmum og fjarskiptahúsum við lagnavinnu og tengingar.
Staðsetning eldissvæða skiptir máli og þarf þar að taka tillit til fjölmargra sjónarmiða.
Þessar breytingar á útbreiðslu voru mest áberandi hjá tegundum grunnslóðarinnar og þá sérstaklega hlýsjávartegundum og þeim sem lifa við þröngt hitastigsbil á Íslandsmiðum (stenothermal).
Sé verkfall hafið er heimilt að kalla starfsmenn, sem eru í verkfalli, tímabundið til vinnu í þeim tilgangi að afstýra neyðarástandi.
Foreldrar og forráðamenn þurfa að skila inn kvittunum til skrifstofu Súðavíkurhrepps fyrir þátttökugjöldum í íþróttum og tómstundum og geta fengið endurgreiðslu sem nemur allt að 25.000 fyrir hvert barn sem skráð er í sveitarfélagið.
Heimasíða Síldarvinnslunar ræddi við Jón Valgeirsson skipstjóra og spurði fyrst hvar skipið hefði verið að veiðum.
Bæjarráðið bókaði að það tæki undir umsögn skipulagsfulltrúa.
Bergþór hefur verið ötull við að kynna tónlist í skólum landsins, haldið fjölda tónleika með söngvurum úr ólíkum geirum tónlistar, komið fram á skemmtunum af ýmsu tagi og haldið fyrirlestra um margvísleg málefni.“
Fólk er beðið um að athuga að þegar hringt er í upplýsingasímann svarar talhólf.
Hægari og stöku él annað kvöld, segir í nýrri spá fyrir Suðurland.
Innslagið með Kára má sjá í heild sinni í spilaranum að ofan.
Þetta er gert vegna COVID-19 faraldursins.
· Halda skal tveggja metra fjarlægð eftir því sem það er unnt, einkum hjá eldri börnum.
Bæjarráð þakkaði fulltrúum ferðaþjónustunnar fyrir upplýsingarnar og var bæjarstjóra og framkvæmdastjóra stjórnsýslu- og fjármálasviðs falið að funda reglulega með ferðaþjónustunni um stöðu mála.
Sævar Gunnarsson kom á dögunum fram á völlinn og staðfesti tilvist skjalsins sem kom nú í leitirnar og þá um leið forsendurnar sem Helgi Seljan gaf sér.
Nú eru Skagfirðingar með flest sín egg í körfu KS.
Var það Guðlaugur Skúlason, formaður Tindastóls er afhenti hann.
Rekstur og framganga Landverndar er að stórum hluta fjármögnuð af opinberum aðilum.
Annars vegar séu þeir sem líta svo á að 5,3 prósentin séu skerðing á veiðiheimildum þeirra útgerðarfélaga sem hafa á sínu forræði hin 94,7 prósentin.
Bæjarins besta hitti Gunnar Ólafsson í aðstöðu Djúpsins og sagði hann að fljótlega yrði formleg opnun en nú væri verið að útbúa aðstöðuna.
Vikublaðið setti sig í samband við Eirík og spurði hvað væri að frétta af bæjarstjóranum fyrrverandi og hvernig honum líkaði lífið fyrir sunnan.
Þá segja hagspekingarnir, en hagvöxtur minnkar og atvinnuleysi eykst.
Var búið að reyna til fulls að fá meira fjármagn til rekstursins úr ríkissjóði?
Það er vissulega göfugt markmið.
Að öðru leyti er vísað til erindis mannauðsstjóra sem sent var bæjarstjórn 3. desember sl. Efni erindisins er staðfesting sveitarstjórnar um tilhögun vinnutímastyttingar.
Hennar upplifun af þessum hörmulega sorglega atburði er rauði þráðurinn í myndinni.
Mikilvægt er að halda árvekni þó nokkrir dagar séu síðan smit greindist í bænum okkar.
Ljóst er að það þarf að breyta menningunni í kringum knattspyrnudeild Tindastóls þannig að upplifun fólks af stjórnarstörfum fyrir félagið verði jákvæð.
Legið hefur fyrir um nokkurt skeið að til framleiðslustöðvunar gæti komið til þess að gera við báða ofna verksmiðjunnar, Boga og Birtu en brösulega hefur gengið að halda þeim í rekstri allt frá því að verksmiðjan hóf framleiðslu.
Markmið fyrirhugaðrar breytingar er að skilgreina iðnaðarsvæði undir vatnsaflsvirkjun í Garpsdal en svæðið sem fellur undir nýja skilgreiningu er skilgreint sem landbúnaðarsvæði í gildandi aðalskipulagi.
Þrátt fyrir þá staðreynd, þá lítur ANR ekki á Vestmannaeyjabæ sem einn af helstu hagsmunaðilum varðandi endurskoðun á 5,3% veiðiheimildunum.
Páll Pálsson ÍS var með 545 tonn og Stefnir ÍS landaði 482 tonn.
Fyrst er þó rétt að nefna að ástæðan fyrir því að ákveðið var að styrkja lið Tindastóls er að pínu hefur flíast úr liðinu frá í fyrra en þær Vigdís Edda, Guðrún Jenný og Kolbrún verða ekki með liðinu í sumar.
Í minnisblaðinu segir að allra leiða verði leitað til að flýta þeim framkvæmdum sem fyrirhugaðar eru í 5 ára framkvæmdaáætlun sveitarfélagsins og hægt er að hefja framkvæmdir strax á þessu ári.
Að ávörpunum loknum munu gestir hjóla átakið formlega af stað.
Herjólfur er okkur gríðarlega mikilvægur og allt kapp er lagt á að hann muni sigla milli lands og Eyja þrátt fyrir faraldur.
Enn eru þó í gildi takamarkanir og lokanir.
Ber sýningin nafnið Að koma ull í fat.
Viðmiðunareignin er einbýlishús sem er 161,1 fermetrar að grunnfleti.
Best er að setja rakt viskustykki undir bökunarpappírinn.
Forsaga málsins er sú að ÍSÍ skipaði vinnuhóp 25. mars sl. til að móta tillögur að skiptingu þeirra fjármuna sem renna frá ríkinu til íþróttahreyfingarinnar til að mæta áhrifum Covid-19.
Er því haldið fram að eldissilungurinn muni sleppa í meira og minna mæli úr eldinu og dreifa sér um allt land og að það sé alþekkt staðreynd að þá samstundis sé eyðilögð ímynd hreinnar og ómengaðrar náttúru.
Hið skelfilega manntjón sem varð nýverið hefur beint kastljósinu að þeim dýrkeyptu afleiðingum sem fylgja brunum.
Snjókoma á norðurhelmingi landsins, sums staðar talsverð ofankoma á Norðurlandi, en úrkomulítið sunnan heiða.
Hlutur hinna (90% þjóðarinnar) hefur minnkað úr 40% í 27% þjóðarauðsins.
Mest var atvinnuleysið í Kaldrananeshreppi og Reykhólahreppi nærri 5% í hvori sveitarfélagi.
Markmiðið sem stefnt er að er að uppfæra, einfalda og skýra lagaumhverfið.
Í það minnsta er mun meira ef enninu á mér til staðar í dag en var bara fyrir örstuttu síðan og eins eru silfraðar strípur farnar að birtast á víð og dreif í annars hnausþykkum og dökkum ljónsmakkanum.
En Alþingi er hins vegar falið að afgreiða tillögu stjórnlagaráðs án þess að raska því verulega, sem til þess kjörnir fulltrúar hafa samið og samþykkt einróma.
Á facebook síðu lögreglunnar segir að krakkarnir hafi allir verið með reglurnar á hreinu.
Hnapp verði komið fyrir á vefsíðu sveitarfélagsins: Viltu flytja til Vestmannaeyja?
Hún er einmitt tekin skömmu eftir að endurbótum lauk, eða 30. júní 2012.
• Sjálfbær ferðaþjónusta: Ferðaþjónustan á að leggja sitt af mörkum til að auka fjölbreytni í viðkvæmum hagkerfum á svæðinu um leið og sjálfbærni innan greinarinnar eykst.
Þá eru lög um sveitarstjórnarmál byggð á þeirri meginlínu að virða skuli sjálfsstjórnarrétt sveitarfélaga sem eininga og er það sjálfsstórnarfyrirkomulag jafnframt varið af Evrópuráðssamningi um sjálfsstjórnarrétt sveitarfélaga.
Hún þarf að renna létt og ganga upp efnislega þannig að öll vísuorðin hafi þýðingu fyrir umfjöllunarefnið og samhengið.
Sjómenn hafa, ásamt starfsfólki í fiskvinnslum, verið öflugir liðsmenn í merkingarverkefnum á undanförnum áratugum og er þátttaka þeirra ómetanleg.
Á Blönduósi seinkar opnun sundlaugarinnar og er stefnt á að byrja að opna potta, vaðlaug og rennibrautir í lok vikunnar og sundlaugina í næstu viku.
Frá afhendingu hvatningarverðlauna á degi gegn einelti.
Ég hef sagt að ég er svo lánsöm að vera í þessu starfi og fá að umgangast þennan aldurshóp þau eru dásamleg.“
Hægt er að lesa sig til um bólusetningu fyrir inflúensu á heimasíðu landlæknisembættis.
Þetta er mjög vinsælt og hollt og hvet ég því alla, sem mögulega hafa vilja, áhuga eða getu til að halda áfram með málið.
Upphaflega var hugmyndin að útbúa nýja Herjólf sem tvíorkuskip (hybrid) þannig að það væri með rafhlöður en gæti skipt yfir á olíu.
Fræðslufundi um erfðamengi krabbameina sem Krabbameinsfélag Skagafjarðar hafði boðað til á Löngumýri í kvöld hefur verið aflýst vegna veðurs.
Og svo voru þau öll glorsoltin.
Íslensk þjóðarbú stendur vel að vígi og þegnar landsins eru dugandi fólk.
Olíumálverk af íslensku sjávarþorpi „Þingeyri“ er á uppboði hjá Bruun Rasmussen í Kaupmannahöfn.
Kvenna lið Vals kom til Eyja í gær og karla liðið er væntanlegt með Herjólfi frá Þorlákshöfn.
Gleðin verður milli kl. 17-18:30 og þar verður grillað, settir upp leikir, allir fá litla Vestragjöf og önnur skemmtun verðu í boði, t.d. hoppukastali.
Aukin samkeppni á innanlands- sem og útflutningsmörkuðum hefur ýtt undir þessar breytingar ásamt vexti í greininni.
Bókfært eigið fé í árslok samkvæmt efnahagsreikningi nam.
Og ríkisútvarpið sendi út sjónvarpsdagskrá sex kvöld vikunnar.
Getur bærinn nýtt og notað skipin án skilyrða?
Atvinnuleysi er því með minnsta móti og mörg spennandi atvinnutækifæri í boði.
Félagið gerir ráð fyrir því að afkoma félagsins og afurðaverð lagist í fyrsta lagi undir lok þessa árs.
Jakobína Sigurðardóttir fæddist í Hælavík á Hornströndum 8. júlí 1918.
Í ljósi ríkjandi kynjahlutfalls innan lögreglu og jafnréttisáætlunar lögreglunnar eru konur sérstaklega hvattar til þess að sækja um.
Til að opna framtalið þarf að nota rafræn skilríki eða veflykil en hægt er að panta veflykil og fá hann sendan í heimabanka.
Á blaðamannafundi í samhæfingarmiðstöðinni í Skógarhlíð sem nú er nýlokið var fólk hvatt til þess að halda ró sinni og fara eftir leiðbeiningum landlæknis, meðal annars um hreinlæti.
Mikilvægt er að geðrækt verði kennd á menntavísindasviði til að styðja við getu kennara við að miðla þessari fræðslu.
Borgin hefur átt í áratugalöngu og nánu samstarfi við Kvennaathvarfið og fólkinu sem þar vinnur verður seint fullþakkað fyrir sín mikilvægu störf.“
Hallfríðar Eyjólfsdóttur, eða Halla á Laugabóli eins og hún er betur þekkt, fæddist 11. ágúst 1866 í Múla við Gilsfjörð, Austur-Barðastrandarsýslu.
Færeyingar eiga sínar vindmyllur sjálfir, engir norðmenn.
Úrslit urðu þau að tillagan var felld með 54% gegn 44% eða 67 atkvæðum gegn 54. Þess má geta að þau tuttugu sveitarfélög sem lögðu tillöguna fram höfðu aðeins 19 atkvæði á þinginu en alls voru 136 með atkvæðisrétt.
Herjólfur IV hélt í sína fyrstu áætlunarferð til Landeyjahafnar fyrir nákvæmlega ári síðan.
Geir Jón segir að þessar heimsóknir geri mikið fyrir báða aðila.
Páley segir að mikið sé að gera í smitrakningum.
Olísdeild karla í handbolta fer aftur af stað í kvöld klukkan 18:30, þegar ÍBV tekur á móti Val.
Ekki verður heldur séð að nokkur nauðsyn knýi á um slíkan holskurð og eyðileggingu á vandaðri vinnu og farsælli niðurstöðu.
En mikið verður nú ljúft þegar samverustundirnar verða orðnar að veruleika á ný, því félagsleg og andleg heilsa skiptir jú líka gífurlega miklu máli, segir í tilkynningunni.
Piltar máttu þá gefa í skyn hverja þeim leist á. Þetta var sambærilegt við bóndadaginn og konudaginn á fyrsta degi þorra og góu.
Margrét Helga Hallsdóttir, sigurvegari í Sólstöðumóti GSS.
Einn einstaklingur var skráður í einangrun á Norðurlandi vestra í dag eftir að hafa greinst með kórónuveiruna og í kjölfarið þurftu nokkrir að fara í sóttkví.
Bæjarráð samþykkti einnig að fela bæjarstjóra að vinna áfram að framkvæmd málins í samræmi við það sem rætt var á fundinum.
Þá eru tekjur sveitarfélagsins frá Jöfnunarsjóð sveitarfélaga 609 milljónir króna fyrstu níu mánuðina sem er einnig það sem gert var ráð fyrir í fjárhagsáætlun ársins.
Að lokinni dagskrá verður rómversk-kaþólsk messa í Landakirkju.
Ég er ekki vongóður eins og staðan er í dag.”
Æ færri hafa engan eða bara einn reykskynjara en að sama skapi fjölgar þeim sem hafa þrjá eða fleiri.
Þú ert ofurhetja.
Horfði á Kickboxer á netflix um daginn og í kjölfarið tók ég hinar líka.
Sá sem upplifði söng Dóra Hermanns á góðri stund varð aldrei samur.
Ekki reyndi til fulls á vilja útgerða í Tálknafjarðarhreppi því lög og reglur um byggðakvóta leyfa ekki að byggðakvóti sé leigður út af sveitarfélagi og tillögu meirihluta sveitarstjórnar var því hafnað í ráðuneyti.
Tímamótasamningar í rekstri heilbrigðisstofnana á landsbyggðinni ganga í gegn nú um áramótin þegar nýtt greiðslulíkan heilsugæslunnar verður innleitt.
Ég legg hér með til við bæjarfulltrúa, bæjarstjóra og aðra bæjarbúa að við gerum með okkur eftirfarandi Samgöngusáttmála fyrir bæinn okkar.
Formaður þingflokks Framsóknarflokksins 1980–1994.
Þá mætti hugsa upp á nýtt reglur um snjómokstur í dreifbýli, þ.e. hvað sveitarfélög eiga að greiða og hvað Vegagerðin greiðir.
Snýst í vaxandi suðaustanátt í nótt15.
Bjargey Ingólfsdóttir kynnir hefur hefur verið að taka viðtöl við fyrrum íbúa Flateyjar á Skjálfanda í sumar.
Það eitt skiptir máli í stóra samhenginu.
Fyrsta sýning þessa árs verður 19. janúar í Hofi á Akureyri.
Það stefnir í verulegt tekjufall hjá Herjólfi ohf. í ár vegna Covid-19 faraldursins.
Við þurfum að vera á tánum alla daga.
Hallgrímur sá nauðsyn þess að safna saman alls konar fróðleik sem annars hefði gleymst, stofnaði Vestfirska forlagið og fór að gefa út bækur, fyrst ritröð með fróðleik úr Arnarfirði og Dýrafirði en svo varð útgáfan fjölbreyttari og jókst ár frá ári.
Óhætt er að segja að útsýnið úr því sé ágætt, því þaðan má sjá yfir til Vestmannaeyja.
Bræðurnir og Þjóðhátíðarnefnd voru algerlega sammála um að gefa út lagið þrátt fyrir þessi örlög hátíðarinnar.
Ég segi hiklaust að fiskeldi sé alvöru viðspyrna í atvinnulífinu á þessum svæðum.
Faðir vor, þú, sem ert á himnum.
Í fundargerð skipulagsráðs þar sem rætt var um umferðaröryggismál á Hörgárbraut er óskað eftir að fá fulltrúa frá Vegagerðinni og umhverfis- og mannvirkjasviði á fund ráðsins til að ræða málið og mögulegar úrbætur.
Stjórn KSÍ hefur áður ályktað um að leitað verði allra leiða til að ljúka mótum í meistaraflokki samkvæmt mótaskrá auk þess sem stjórn ÍTF hefur ályktað á sama veg.
Athugið að boðið er upp á vistun leikskólabarna annan hvern dag til þess að mæta skilyrðum samkomubannsins.
Er þetta sú veröld, sem bíður okkar í framtíðinni?
Fara þeir fram á að stjórnvöld tryggi að ráðrúm gefist til rannsókna áður en nýtt deiliskipulag fyrir svæðið verður samþykkt fyrirbyggja megi óafturkræfan skaða.
Í dag eru liðin 76 ár frá stofnun lýðveldisins.
Annar þeirra var Benedikt G. Waage – Bennó – sem þá var ritstjóri íþróttablaðsins Þróttar en síðar forseti ÍSÍ.
Dísilvélin verður áfram notuð með en talið er að þegar hægt verður að sigla fyrir rafmagni úr landi muni 35-40% olíukostnaðar sparast, að því er fram kemur í Morgunblaðinu í dag.
Við erum að skoða ýmsa virkjunarkosti og erum með nokkur rannsóknarleyfi fyrir virkjanir,” segir Elías Jónatansson orkubússtjori Orkubús Vestfjarða.
Að þeim fengnum var af hálfu bæjarins tilkynnt 22. júlí að unnið væri að því að rekstur líkamsræktar héldi áfram í Hafnarstræti 20 þar sem hinn kosturinn með aðstöðu að Sindragötu 10 væri of dýr.
Athugið að spottinn upp á skíðasvæðið verður lokaður þegar fyrstu keppendur byrja að fara þar upp.
Ella eru líkur á að þjóðgarðsmálið verði enn eitt vítið til að varast.
Nú er öldin önnur og standa kaupstefnusvæðin auð vegna kórónuveirufaraldursins.
Þann 30. júní 2016 kynnti Kalkþörungafélagið Skipulagsstofnun áform sín um framleiðsluaukningu kalks á Bíldudal og leitaði stofnunin í kjölfarið umsagna frá hagsmunaaðilum.
Skrá þarf sig í þennan viðburð hjá tengiliðum verkefnis eða á þeim fasbókarsíðum sem að ofan greinir, segir í frétt á Vestmannaeyjabæjar.
Bærinn var rýmdur og voru íbúar og aðrir fluttir í fjöldahjálparstöð á Egilsstöðum.
Ekki þarf að hafa mörg orð um “Færeyska kerfið” en eins og flestir vita byggir það á óknardögum sem eru bundnir við skip.
Yfir helgina hafa því verið skráðar um 2000 pysjur.
Almenningur þarf að geta tekið upplýstar ákvarðanir og veitt kjörnum fulltrúum nauðsynlegt aðhald.
Sveitarstjórn Strandabyggðar afgreiddi á fundi sínum í gær erindi frá skipulagsfulltrúa Árneshrepps þar sem kynntar eru breytingar á aðalskipulagi Árneshrepps og nýs deiliskipulags í tengslum við Hvalárvirkjun í Ófeigsfirði.
Búið er að rétta bátinn af og vinna hafin við að koma honum á flot.
Á Grenivík, eins og víða annarsstaðar, hefur snjóað nær linnulaust frá því um miðjan desember.
Ætlun umsækjanda er að setja upp fullvinnslu á bolfiski og einnig að vinna bleikfisk.
Frá undirritun samninga.
Í gegnum facebooksíðu lögreglunnar í Vestmannaeyjum.
Nú tekur við aðlögun undir ströngu eftirliti sérfræðinga og dýralækna.
Ef Ernismenn vilja ræða við bæjaryfirvöld þá vita þeir öll símanúmer.
Hross eru allt sumarið að undirbúa sig fyrir komandi vetur þó haustið sé mikilvægasti tíminn í því tilliti.
Málarekstur Vegagerðarinnar og skipasmíðastöðvarinnar tafði afhendingu nýju ferjunnar.
Lélegt skyggni verður, einkum í éljum, og áfram slæm akstursskilyrði.
Á bakhlið er inngönguskúr eða stigahús.
Það er enginn að kaupa neitt í dag.
Þau Erna Rut Kristjánsdóttir og Steinar Gunnarsson syngja undurvel og tilvalið að hafa þau sem flytjendur jólalags dagsins.
Það var 1.564 tonn árið 2017 en 1.641 tonn á síðasta ári.
ADD börnin mín eru öllu rólegri í fasi og oft andlega fjarverandi en hafa virkilega góðan húmor og mikla færni í því sem stendur hjarta þeirra næst.
Við erum öll ALMANNAVARNIR!
Nákvæm tímasetning og umfang þess leiðangurs mun m.a. ráðast af veðri, útbreiðslu loðnu og aðstæðum til mælinga, segir í tilkynningu frá Hafró.
Andri vakti athygli á samfélagsmiðlum á dögunum fyrir nýstárlega útgáfu af laufabrauði sem hann bakaði í ofni til að ná fram taco-forminu.
Þessir fjölmiðlar eiga það nefnilega oftar en ekki sameiginlegt að þeir segjast „frjálsir“ og „óháðir“.
Þangað áttu flestir leið.
Því er mér algerlega fyrirmunað að skilja eftirfarandi setningu úr nýlegu rannsóknariti Hafrannsóknarstofnunar um stofnmat og líffræði loðnu: „Að meðaltali hefur (árlegt) át þorsks, ýsu og ufsa af loðnu verið metið um 150 þúsund tonn.“
Við biðjum ykkur því að ganga tryggilega frá öllu lauslegu, hvort sem það eru ruslatunnur eða annað við ykkar hús og fyrirtæki.
Í skriflegu svari frá samgönguráðuneytinu kemur fram að mikilvægt sé að þau svör séu byggð á traustum skilningi á þeim flóknu aðstæðum sem eru við höfnina og vandaðri greiningu.
Einkennilegt væri að stofnunin kæmist upp með slíkt inngrip í aflareglu, ekki síst þegar hún er á síðasta ári.
Fangelsið á Akureyri.
Þar má meðal annars finna grænmeti, blóm og bætiefni, krem og kjöt, svo eitthvað sé nefnt.
Hjörtur var endurráðinn framkvæmdastjóri til 5 ára síðastliðið haust.
Hættan er sú, þegar við erum heima, að vinnan gleypi allan daginn og teygi sig jafnvel inn í kvöldið.
Sóttkví var svipuð og í Kaliforníu, við gátum farið í göngutúra og farið út að hlaupa sem var fínt.
Flokkarnir voru hver á sér svæði og lítill sem enginn samgangur á milli þeirra svæða.
Vextir bankans eru nú komnir niður fyrir eitt prósent og verða 0,75 prósent.
Fjárhagsáætlun fyrir árið 2021 takið mið af þessu.
Hæg breytileg átt, en norðvestan 5-13 m/s á Austfjörðum fram að hádegi.
Í nýútkominni skýrslu Verkís fyrir Vestfjarðastofu um smávirkjanir á Vestfjörðum eru metnir tveir kostir í Árneshreppi og fimm í Kaldrananeshreppi.
Hér er búið að klæða styttuna af Lúter í einn slíkan bol.
Hafandi sagt allt þetta þá skal það tekið fram að þetta tap ætti nú bara að efla okkur, við mætum klár í næsta leik sem er gegn ÍA og ætlum okkur ekkert annað en sigur.
Skammt frá þeim stað fundust lík skipverjanna tveggja af mb. Helga VE sem höfðu komist upp á skerið.
Aðeins ein kona hefur áður fengið nafn sitt á bikarinn en það er Ingileif Ólafsdóttir.
Fram kemur á vef Hinsegin daga að til standi að halda fræðsluviðburði síðar á árinu, sem og ýmsa menningarviðburði.
Kostnaður við þau göng er talinn verða aðrir 35 milljarðar króna.
Þú ferð eftir honum og á meðan leggur sá þriðji á stað út í veröldina.
Áhorfendur mega eiga von á tónlistarveislu beint í æð.“
Enn fremur skal tryggt á öllum vinnustöðum og í allri starfsemi að ekki séu á sama tíma fleiri en 10 einstaklingar inni í sama rými, s.s. á veitingastöðum, mötuneytum, kaffihúsum og verslunum.
Íslandsbanki vildi ekki selja húsnæði sitt í hlutum heldur allt í einu.
Samninganefndir hafa hist ört og reglulega á rafrænum fundum með það að markmiði að ljúka viðræðum svo fljótt sem auðið er.
Að borðhaldi loknu var stiginn dans við undirleik þeirra Benedikts Sigurðssonar, Helga Hjálmtýssonar og Jóns Hallfreðs Engilbertssonar.
Valka var stofnað árið 2003 og sérhæfir sig í hátæknilausnum í sjávarútvegi og hefur meðal annars verið leiðandi í þróun á vatnsskurðarvélum.
Nemendur vinna raunhæf verkefni, til dæmis lokaverkefni, með það að markmiði að verkefnið leiði til atvinnu- og eða nýsköpunar á Suðurlandi.
Sama stjórn hafði setið frá árinu 1999.
Hótelið var opnað vorið 2016 og er um 2500 fermetrar, með 12 svítum og gistingu fyrir tæplega 30 manns.
Nú opnast til dæmis möguleikar fyrir krakkana á Bíldudal, Patreksfirði og Tálknafirði og víðar að bregða sér t.d. til Ísafjarðar á skíði.
Útför hefur farið fram í kyrrþey að ósk hinnar látnu.
Frjáls framlög upp í kostnað eru vel þegin.
Munu ungar stúlkur gjarnan hafa hengt poka aftan á pilt, sem þær vildu stíga í vænginn við.
Mikilvægt er að fjármunir í Jöfnunarsjóð verði auknir.
Það hefur ávallt aflað vel og farið vel með mannskap.
Hann verður 24. ára á árinu og mun koma til landsins í mars og fer með liðinu í æfingaferðina til Spánar þann 27. mars.
Bækurnar eru myndskreyttar af Páli Jóhanni Sigurjónssyni, myndlistarmanni, sem er sonur Guðnýjar Önnu.
Hér er um ríka samfélagslega hagsmuni að ræða.
Nýjasta spá gerir ráð fyrir að 2000 manns verði smitaðir í fyrstu vikum apríl þegar faraldurinn nær hámarki eða 4500 í versta falli.
Nú hefur dregið úr úrkomu og vindi en síðdegis í dag eykst úrkoma aftur og bætir í vindinn og spáð er NA-hríð fram á miðvikudag.
Á miðnætti hófst önnur vinnustöðvun háseta, bátsmanna og þerna á Herjólfi.
Alls eru 40 á sjúkrahúsi, þar af 11 á gjörgæslu.
Það er ekki nóg að tala um góðu verkefnin, eins og Hamarsskóla, spjaldtölvuvæðingu og ljósleiðarvæðingu, en forða sér svo frá þeirri ábyrgð sem fylgir því að samþykkja fjárveitingar til þessar verkefna.
Brá sér í Höfðann kom til baka með 30 fýlsegg.
Bókin „Saknað - Íslensk mannshvörf“ kom út þann 21. nóvember síðastliðinn og fjallar um mál þeirra íslendinga sem hafa horfið frá því snemma á 20. öld og fram til ársins 2019.
Flest er breytt í tilverunni í ár vegna kórónuveirunnar.
Það er að fara að fordæmi Sjálfstæðisflokksins þar sem bæjarfulltrúar taka ekki sjálfir sæti í ráðum og nefndum heldur hleypa fleiri fulltrúum að ákvörðunartöku og umræðu um bæjarmálin og fá því fleiri raddir samfélagsins að heyrast.
· Ekki fleiri en 50 einstaklingar verða saman í hóp.
Fríða Á. Sigurðardóttir lést í Reykjavík 7. maí 2010.
Fjallað er um þetta góðverk Björns og Söndru á vef Fréttablaðsins.
Hraunskirkja er af elstu formgerð turnlausra íslenskra timburkirkna.
Telur kærandi fyrirhugaða uppbyggingu rýra eignir sínar á svæðinu, hefta notkun þeirra með hávaðamengun og öðru því sem fylgir slíkum rekstri.
Stjórn KSÍ hefur áður ályktað um að leita verði allra leiða til að ljúka mótum í meistaraflokki samkvæmt mótaskrá auk þess sem stjórn ÍTF hefur ályktað á sama veg.
Fyrirkomulagið verður endurmetið í takt við sóttvarnareglur þegar þær taka breytingum.
Í fréttinni var einnig talað um að upphlaup væri hjá vindorkuaðilum sem væru að gera tilkall til fjölmargra staða víðsvegar um landið.
Starfsfólkið í heilbrigðisþjónustunni á Vestfjörðum er einstakt.
Við búum við svo margflókið kerfi leyfisumsókna og kæruferla að ekkert nágrannaríki okkar býr við annan eins reglufrumskóg.
Þá hafa tæplega 5000 tonn af ýsu verið leigð á árinu fyrir samtals 1,2 milljarða króna.
Egill Ólafsson tók í sama streng.
Auk þess þurfum við að manna gæslu og annað í tengslum við framkvæmdina.
Frá Vestmannaeyjum kl 07:00, 09:30 og 12:00.
Að venju munu Blönduósingar skreyta hús sín og garða með alls konar fígúrum fyrir hátíðina, hvort sem er í þéttbýli eða dreifbýli.
Enda eru þessar afurðir þær allra næringarríkustu sem völ er á.
Kostnaður Landsvirkjunar vegna afslátta er áætlaður um 1,5 milljarðar króna.
Þá kemur fram að „að svo stöddu hefur enginn réttastöðu sakbornings.“
Stangveiðin í laxveiðiánum þremur í Ísafjarðardjúpinu varð á síðasta ári aðeins þriðjungur af meðalveiði áranna 1984-2018.
Snör handtök þeirra sem voru á staðnum og viðbragðsaðila skiptu þá sköpum við björgunina.
Það þýðir ekki að bjóða okkur upp á 20 til 30 sæti að meðaltali á dag.
Við erum því afar ánægð og stolt af því að geta sent þennan frábæra tónlistarmann og hans fólk út eins og til stóð að gera síðast.
Feykir gerði sér lítið fyrir og setti sig á dögunum í samband við Jennýju Leifsdóttur, leikskólaliða og húsmóður í Vesturbænum.
Rakin er alþjóðleg þróun á þessu sviði.
Fyrir síðustu Alþingiskosningar skipaði ég þriðja sæti á lista Framsóknarflokkins í Norðvesturkjördæmi og hef því verið varaþingmaður frá árinu 2017.
Hér verðum við í fullum gangi að skapa ný tækifæri fyrir fólk og fyrirtæki í matvælaframleiðslu, heilbrigðisþjónustu, menntun, tækni og nýsköpun.
Eftir stendur samheldinn og sterkur hópur.
Fundinum sem vera átti í dag er FRESTAÐ vegna veðurs!
Ég er búin að fara nokkrum sinnum út að borða, fara til Reykjavíkur og er alltaf að bæta í hóp þeirra sem ég hitti og er mögulega að kafna yfir frelsinu sem ég finn fyrir.
Þá verða líka væntanlega komin fleiri skip á þessar veiðar.“
Fjöldi verkefna, þátttakenda og afurðir benda til þess að ávinningur Íslands sé verulegur af þátttökunni og að íslenskir þátttakendur séu eftirsóttir samstarfsaðilar.
Smám saman rann mesti móðurinn af okkar mönnum.
Nýr formaður var einnig kjörin, Guðrún Einarsdóttir tekur við af Kolbrúnu Ödu Gunnarsdóttur sem gaf ekki kost á sér til áframhaldandi setu.
Vill landssambandið að Umhverfisráðherra komi í veg fyrir að laxeldi verði leyft í Ísafjarðardjúpi.
Vonandi lýkur þessu fyrir næstu mánaðarmót.”
Þá samþykkti sveitarstjórnin á sama fundi heimild til Vesturverks ehf til þess að vinna tillögur að breytingu á deiliskipulagi til að heimila Hvalárvirkjun, en sá sem fer fram á breytingarnar lætur gera tillögurnar og kostar þær lögum samkvæmt.
Hvernig sem á því stendur þá er ekki lengur landað tveggja nátta fiski.
Það er því ljóst að framtíð flugvallarinns og flugsamgangna til Vestmannaeyja liggur hjá Sigurði Inga Jóhannssyni, samgöngu- og sveitarstjórnarráðherra.
Þar segir jafnframt að það sé gríðarlega mikil ánægja með endurkomu Eiðs Arons og vill knattspyrnuráð óska honum, sem og stuðningsmönnum, til hamingju með endurkomuna.
Fjórða daginn í röð greindust færri með nýtt smit en sem nam fjölda þeirra sem náðu sér af veikinni.
RKÍ hefur því gegnt lykilhlutverki í þeim áföllum sem svæðið hefur orðið fyrir og hefur Ísafjarðarbær styrkt samtökin fjárhagslega, síðast í tengslum við snjóðflóðið á Flateyri s.l. vetur.
Hvað er gert með fyrirtækjunum?
Hægari annað kvöld.
Farþegar eru því beðnir um að fylgjast vel með miðlum Herjólfs.
Kristinn Gísli segir að mjög vel hafi gengið í keppniseldhúsinu og mikil gleði í hópnum.
Styttingin hefur einnig það að markmiði að bæta vinnustaðamenningu og auka skilvirkni og þjónustu.
Í aukaúthlutun safnasjóðs geta eingöngu viðurkennd söfn hlotið styrk, ekki er tekið á móti umsóknum frá öðrum aðilum, er þeim bent á aðalúthlutun safnasjóðs.
Ljóst er að hann hefur orðið fyrir miklu tjóni en hægt væri að bæta það og vonandi verður það gert.
Á þessum tímum hefur heilbrigðiskerfið verið undir miklu álagi, en í dag bendir flest til þess að kerfið hafi staðið þá miklu þolraun sem það stóð frammi fyrir.
Atvinnuvega- og nýsköpunarráðuneytið fer með framkvæmd samkeppnismála í Stjórnarráði Íslands og hafði umsjón með verkefninu sem unnið var í náinni í samvinnu við Samkeppniseftirlitið, önnur ráðuneyti og stofnanir.
Samtals tóku 71,6% afstöðu til spurningarinnar, aðrir kváðust ekki eiga uppáhalds jólasvein.
Svarið er einfalt, hér er einfaldlega frábært að búa.
Þriðja krafan sem vekur athygli er að kvótakaup frá erlendum aðilum verði dregin frá óskiptu.
Þeim fannst því eðlilegt að hefja föstuna á því að minna sig á forgengileikann en askan er einmitt tákn hans.
Mun greiðsluþátttaka ríkisins vera 40% af verðinu.
Samfylkingin þarf að biðjast afsökunar!
Í tilkynningu Vegagerðarinnar segir að Dynjandisheiðin opnist vonandi fljótlega eftir helgi en það muni taka eitthvað lengri tíma að opna Hrafnseyrarheiðina.
Lítið var um færi framan af leik en ljóst var að ef Haukastúlkur ætluðu að blanda sér í baráttunni um sæti í efstu deild þá urðu þær að næla í stigin þrjú og hægja á skriði Stólastúlkna.
Ekki verður hér mat lagt á rekstur körfuknattleiksdeildar Tindastóls né annarra deilda þá eða nú en hringrás sögunnar er skemmtileg.
Að því verkefni loknu kemst á önnur ljósleiðaratenging milli Suðurlands og Norðurlands um hálendið, sem bætir bæði öryggi og afkastagetu fjarskipta á leið strengsins sem og grunnkerfis fjarskipta hér á landi.
Upplýsingar eru misvísandi og samþykkt kauptilboð sem lagt var fram í bæjarstjórn hefur ekki verið gert opinbert á vef Vestmannaeyjabæjar.
Hvert er uppáhalds liðið þitt í enska boltanum?
Hallveig Guðnadóttir, eiginkona Hlyns, verður framkvæmdastjóri hins nýja Atlantic Leather en þau hjón eiga fyrirtækið ásamt erlendum fjárfesti.
Hóparnir hittast í safnaðarheimilinu, eiga helgistund uppi í kirkju með söng, sögu og bæn og loks tekur við formleg dagskrá í safnaðarheimili, uppfull af skemmtilegum leikjum, þrautum og öðru spennandi.
Lagning hennar var langt komin 1980 en hún var tekin í notkun 1985.
Fuglinn kippir sér þó lítið upp við það og virðist taka lífin.
Annar lykilstyrkleiki er að svo virðist vera sem stór hluti brottfluttra Eyjamanna vilji flytja heim ef efnahagslegur grundvöllur og atvinnutækifæri væru til staðar.
Eins og sagt hefur verið frá á Húnahorninu á undanförnum vikum, hafa nú fjórir aðilar hafið starfsemi í húsnæði Ámundakinnar á Húnabraut 4. Vegna Covid-19 hefur ekki verið unnt að fagna þessu með viðeigandi hætti en það mun líklega verða gert síðar.
Á fundi sveitarstjórnar Sveitarfélagsins Skagastrandar þann 19. maí sl. voru ársreikningar sveitarsjóðs og stofnana þess fyrir árið 2019 lagðir fram til seinni umræðu.
Enn vantar að finna meiri loðnu til að hægt sé að gefa út kvóta.
Sigrún Björk segir að starf flugvallarstarfsmanns sé skemmtilegt og fjölbreytt.
Eðlilega hafa fallið úr nokkur ár en sem betur fer er enn verið að hjakka í þessu, eins og Hjalti Pálsson, einn ritstjórnarmanna, orðar það.
Nánari grein er gerð fyrir þessum meginskrefum í skýrslunni.
Tveir einstaklingar búsettir í Vestmannaeyjum greindust með staðfest smit af COVID-19 í gær en þeir voru báðir í sóttkví.
Lúðvík Geirsson, hafnarstjóri Hafnarfjarðarhafnar, var kjörinn formaður Hafnasambands Íslands og tekur Lúðvík við af Gísla Gíslasyni sem hefur verið formaður hafnasambandsins frá árinu 2004.
Starfsfólk hefur fengið leiðbeiningar og fyrirmæli um hvernig hægt er að verja starfsemina.
Þau mega auðvitað ekki leika við börn sem eru í sóttkví eða fara inn á heimili þar sem einhver er í sóttkví.
Nú svo má ekki gleyma stórglæsilegum tónleikum á hafnarsvæðinu í lok Fiskidagsins þar sem besta tónlistarfólks landsins mætir og heldur uppi þvílíkri stemningu langt fram á kvöld við mikinn fögnuð hátíðargesta.
Ég er sannfærð um að ef okkur tekst að skilgreina hlutverk bæjarins á þeim forsendum þá verði það öllum íbúum Norðausturlands, sem og öllum Íslendingum, til hagsbóta,“ segir Hilda Jana á vef bæjarins.
Hluti af afurðunum kann að hafa verið fluttur út fyrir alllöngu síðan en vegna verklags Tollstjóra, sem gögn Hagstofunnar byggjast á, eru umrædd gögn að birtast nú.
Lokaafurðin soðin rækja er tilbúin til neyslu en við framleiðsluna eru gerðar miklar kröfur til hreinlætis og krefst vinnsluferlið mjög agaðra vinnubragða.
Á stofujólunum í morgun fengu nemendur í 6. bekk í Árskóla afhenta bók að gjöf frá Sauðárkróksbakaríi, sem hvatningu til nemenda til lesturs yfir jólin.
Að skilja hvað eru skjöl, hvernig á að flokka og varðveita.
Það var ekki síst mjög víðtæk skimun sem hjálpaði okkur út úr þeim vanda sem var hér í vetur.
Fundur framkvæmda- og hafnarráðs Vestmannaeyja fór fram í gær en þar var Blátindur VE meðal annars til umræðu.
Unnið er að rakningu smitleiða en markmið þeirrar vinnu er að varpa ljósi hverjir gætu verið útsettir vegna þessa staðfesta smits.
Þjóðin hlýtur að vilja eiga bestu mjólkurkúnna sína áfram og leiðin til þess er að breyta ríkisbönkunum í Samfélagsbanka.
Sirrý ÍS kom til hafnar í gær með um 100 tonn af fiski og er verið að landa aflanum í dag.
En upp úr standa sigrarnir og allar ánægjustundirnar; fólkið sem hefur gert afrekin möguleg og hefur haft vilja, kjark og þor til að veita þeim vænghaf.
Í náttúruverndarlögum er áskilið í 61. gr. laganna að því aðeins megi raska svæði sem skilgreint er sem vistfræðilega mikilvægir birkiskógar, að brýna nauðsyn beri til þess.
Sjá má hvernig flóðið hefur brotið gróður þegar það streymdi með garðinum.
Reyndust þau jákvæð með tilliti til garnaveiki.
Þetta skánaði ekki þegar Emma fæddist og í dag vil ég meina að mitt arfa lélega svefnmynstur skrifist algerlega á þessar vökur yfir stelpunum mínum.
Í upphafi voru það þrír hugsjónamenn úr Skagafirði sem komu útgáfunni af stað, Kristmundur, Bjarnason, Sigurjón Björnsson og Hannes Pétursson sem síðar eftirlétu Sögufélagi Skagfirðinga þann kaleik að gefa út fjölbreyttan sögulegan fróðleik úr Skagafirði.
Hann fluttist barn að aldri með móður sinni að Kollafjarðarnesi í Strandasýslu og ólst þar upp hjá móðurbróður sínum, Guðmundi Bárðarsyni.
Mig langaði svo mikið að deila þessari upplifun minni með krökkum sem eru mörg hver orðin svo fjarlæg náttúrunni, að þegar ég hef komið því við hef ég boðið upp á Skapandi samveru, þar get ég sameinað listamanninn og náttúrubarnið í mér.
Í þetta þarf eingöngu framtíðarsýn og kjark til að framkvæma hana.
Hópurinn verður hér á vegum SIT skólans, School for International Training (SIT) í Vermont í Bandaríkjunum.
Þá þarf að fara að reglum um samkomubann hvað varðar fjölda leikfélaga þannig að hópurinn sé aldrei fjölmennari en 10. Skynsamlegt er einnig að takmarka þann fjölda barna sem barnið leikur við á meðan þetta ástand varir.
Ég held nefnilega að rót vanda hinnar ósambúðarhæfu kynslóðar megi finna í þeirri löngun okkar að vilja hafa lífið vesenislaust en kannski umfram allt að lifa í þeirri barnslegu trú að það sé yfirhöfuð mögulegt.
Ég geri mér fullkomlega grein fyrir þeim forréttindum sem ég bý við og tek þeim ekki sem sjálfsögðum hlut.
Upphaf málsins má rekja til átaka um meirihluta í hreppsnefnd Árneshrepps.
Hægt væri að útfæra hana þannig að hluti hennar þjóni jafnframt hlutverki flughlaðs.
Þar er um að ræða verkefni fyrir háskólanema í grunn- og meistaranámi.
Alginöt er verðmæt afurð og það er mikil eftirspurn eftir þeim.
Velta fyrirtækisins jókst um 59% milli ára.
Þeir sem misstu af getrauninni eða vilja gera aðra tilraun fá því tækifæri að nýju, auk þess sem staðurinn sést mun betur en áður.
Fjölnir segir að myndin verði sýnd í bíó í september fyrir þá sem styrktu myndina, og í beinu framhaldi fer hún á kvikmyndahátíðir og segir Fjölnir að komin séu vilyrði um sýningu myndarinnar á kvikmyndahátíðir.
Njótið vel og við hlökkum til að sjá ykkur í dalnum að ári, segir á facebook-síðu Þjóðhátíðar.
Ráðherra kynnti breytingarnar og minnisblað sóttvarnalæknis á fundi ríkisstjórnar fyrir helgi.
Einnig eru flutningsmenn frá Framsóknarflokki, Miðflokki, Flokki fólksins og Vinstri grænum.
Það er brýnt að vandað verði til verka þegar aflað er svara um hvað þurfi að gera til að tryggja að Landeyjahöfn geti þjónað hlutverki sínu að fullu,“ segir Sigurður Ingi Jóhannsson, samgöngu- og sveitarstjórnarráðherra.
Fleiri námskeið eru á teikniborðinu og verða þau auglýst jafn óðum bæði á vef miðstöðvarinnar og á Facebook.
Á fyrsta aðalfundi félagsins ári eftir stofnunina, 1. mars 1946, gengu allmargir Skeiðamenn í félagið og var nafni þess þá breytt í Hestamannafélagið Smári.
Ef marka má niðurstöðu fundargerðar bæjarráðs er staða félagsins ekki góð.
Um hvað snúast deilurnar um Nagorno-Karabakh?
Ég tók líka þátt í útilistasýningu með Grósku í Garðabæ og einnig samsýningu á Laugarveginum á gallerí 101”, sagði Jóní í samtali við Eyjafréttir.
Leikur Tindastóls gegn Val í 15. umferð Domino’s deild karla fer fram klukkan 18:30 í Síkinu í kvöld.
Stólarnir töpuðu aðeins átta boltum í leiknum en heimamenn 14.
Vonandi er þeim sem hafa nú setið á annað ár á lokuðum fundum í nefnd á vegum bæjar stjórnar við að endurskoða gildandi skipulag miðbæjarins þetta ljóst.
Þeir munu síðan þurfa að láta verkin tala á vellinum!
Búið er að boða til framhaldsaðalfundar knattspyrnudeildarinnar 16. janúar þar sem efni fundarins er kosning nýrrar stjórnar.
Þetta mun vera umtalsvert minni hækkun en tilkynnt var um fyrir ári síðan þegar fasteignamat hækkaði um 6,1% á landinu öllu.
Þá er áskriftarsíminn er 460-0750 og 860 6751.
Árið 1963 var Rafveita Snæfjallahrepps stofnuð og var Engilbert Ingvarsson á Mýri fyrsti formaður rafveitunefndar.
Sighvatur Jónsson fangaði einstakar myndir af stemningu stuðningsmanna ÍBV og fagnaðarlátum Eyjamanna í leikslok.
Fyrrum formaður læknafélagsins, Sigurbjörn Sveinsson, skrifaði grein á bloggsíðu sína um niðurskurð riðufjár og segir aðgerðirnar ekki virka.
Haraldur Benediktsson verður áfram 1. þingaður kjördæmisins samkvæmt Gallup könnuninni.
Lagt er fyrir skipulagsfulltrúa að svara bréfriturum.
Starfsmenn frá upphafi hafa verið Arnar Sigurðsson og Arnhildur Lilý Karlsdóttir, en Haukur Sigurðsson og Vaida Bražiūnaitė leiddu verkefnið á fyrri hluta árs vegna fæðingarorlofs.
Það er mat stofnunarinnar að óverjandi sé að halda hjörð lifandi sem líkur eru á að sé smituð og getur því leitt til frekari útbreiðslu veikinnar.“
Þeir standi sig einungis vel í heildina þegar verðþensla er í verðbréfaviðskiptum áður en kemur að verðfalli.
Fer málið nú til bæjarstjórnar til staðfestingar.
Akureyrarbær fær 21.485.000 milljónir kr. til framkvæmda á stígagerð og brúun í fólkvangnum á Glerárdal frá bifreiðastæði að Lamba (skála Ferðafélags Akureyrar).
Umhverfisráðuneytið, Ferðafélag Íslands, Umhverfissjóður Pálma Jónssonar og Útivist styrktu sýninguna.
Svipaður fjöldi smitaðra er í Bolungarvík og Ísafjarðarbæ, eða 18 í Ísafjarðarbæ og 15 í Bolungarvíkur.
Á sama tíma er mikill skortur á tækni- og tölvukennslu í grunn- og framhaldsskólum landsins,” segir Sigfríður Sigurðardóttir formaður stjórnar Forritara framtíðarinnar.
Neikvæð áhrif verða að miklu leyti staðbundin og afturkræf, en framkvæmdin mun hafa verulega jákvæð áhrif á hagræna og samfélagslega þætti eins og áður sagði.
Nokkrir fremstu skákmennirnir fóru oft suður um páska til að tefla á Skákþingi Íslands; þeir betri í meistaraflokki en aðrir í lægri flokkum.
Takmarkanir vegna COVID-19 hafa sett svip á allt starf og skipulag innan leikskólanna með verulega auknu álagi á starfsfólkið og nemendur.
Hreinar vaxtatekjur stofnunarinnar voru 509 m.kr. miðað við 468 m.kr. árið 2018.
Vegna Covid stefnum við á að hafa fundinn inni í vélasal og verða sætum dreift með tilliti til tveggja metra reglunnar.
Fjölnet þakkar Límtré Vírnet traustið og hlakkar til áframhaldandi samstarfs.
Ef nota þarf grímu í langan tíma á að skipta reglulega til að koma í veg fyrir rakamettun (á sérstaklega við um einnota grímur).
Það er það fallega við pönkið að fólk getur sleppt sér og fundið samkennd,“ segir hún.
Það eru hagsmunir kúabænda, eigenda Mjólkursamsölunnar, að sem flestir aðilar starfi að nýsköpun í greininni, að vöruframboð sé fjölbreytt og smærri fyrirtæki skili árangri í framleiðslu úr mjólk eins og Arna hefur sannarlega gert.
Heimgreiðsla er bundin því að barn sé með lögheimili í Ísafjarðarbæ.
Þannig að þegar kvíði dúkkar upp að þá komi samferða honum viðleytnin til að ná tökum á honum í stað þess að láta hann hafa tökin í aðstæðum.
Jafnvel með eins metra reglu, fer haustlífið í gang og framundan liggur heill vetur af félagslífi og skólahaldi, kórastarfi, leikfélögum í hverjum hreppi og öllu sem því sem ferðamönnum er oftast hulið.
Ef vill má smella hér til að fá undirleik.
Breytinga er því þörf, leiðréttingar á afurðaverði á þeim frjálsa markaði sem við búum við eða að öðrum kosti stórra kerfisbreytinga, ef greinin á að lifa.
Farið var yfir málið að nýju á fundi bæjarráðs nú í vikunni en ekkert nýtt kom fram.
Það eru líka fæstir sem eru hrifnir af því að það séu borin inn í hýbýli fólks hræ af fuglum og nagdýrum sem veiðiklærnar hafa gripið á leið sinni.
Tjaldsvæði Þingeyri: Fjöldatakmarkanir eru í gildi og svæðinu er skipt upp í hólf.
Kristján Freyr Helgason, formaður íslensku sendinefndarinnar í viðræðum um deilistofna, segir að til að teljast strandríki þurfi fiskurinn, ungur eða gamall, að vera á einhverjum tímapunkti í lögsögu þess.
Kemur þetta fram á Facebooksíðu Sveitarfélags Skagafjarðar.
Að mínu mati, nei!) skríður hann undir tréð, losar fótinn, sonurinn tæplega þriggja ára að dást að trénu og hugsanlega er hann að taka í greinina eða skrautið.
Alina hefur haldið fjölmargar einkasýningar í Eistlandi auk þess að sýna verk sín víða um heim.
Í Húnabúð verður meðal annars uppsett tjald sem er í hópslysakerru Björgunarsveitarinnar Húna.
Kennarar nemenda í Þreksportstímum og jóga munu hafa samband við sína nemendur um útfærslu.
Fyrsta hverfið fékk mat gær, annað í kvöld og það síðasta á fimmtudaginn.
Og þeir fengu meiri kvóta.
Nýi Herjólfur fer í slipp í lok mánaðrins.
Undanfarin ár hefur núverandi umhverfisráðherra beitt sér fyrir því að koma í veg fyrir að mörg hagsmunamál Vestfirðinga nái fram að ganga.
Ákvörðun um skerta opnunartíma stofnana bæjarins á við meðan samkomubann stjórnvalda er í gildi, en ákvörunin endurskoðaðuð reglulega.
Björgunarskip á Ísafirði var kallað út klukkan hálf ellefu vegna vélarvana skips innarlega í Djúpinu.
Hafrannsóknastofnun fær öll gögn leiðangursins þannig að allt er gert eins og um hefðbundna vetrarmælingu sé að ræða.
Tekist hafa samningar milli Sjúkratrygginga Íslands og rekstraraðila hjúkrunarheimila um allt land um rekstur og þjónustu hjúkrunarheimila.
Alþingi ályktar að efnt skuli til þjóðaratkvæðagreiðslu um hvort flugvöllur og miðstöð innanlands- og sjúkraflugs skuli vera áfram í Vatnsmýrinni í Reykjavík.
Meirihluti bæjarstjórnar stóð ekki að bókuninni og var erindið aðeins kynnt í bæjarstjón.
Þessa daga mátti aðeins einn einstaklingur af hverju heimili yfirgefa heimilið til að afla aðfanga og lá öll starfsemi í sveitarfélaginu niðri utan sú sem telst lífsnauðsynleg, s.s. hjúkrunarheimili, sjúkrahús og verslun með matvæli og eldsneyti.
Áfrýjunarfrestur er liðinn og því er þetta endanleg niðurstaða málsins.
Önnur hefur þegar verið lögð fram og er komin til nefndar.
Verið þótti raunar svo róttækt og gróft að það var ekki sett upp fyrr en 15 árum síðar, jafnvel eftir það hefur verkið oft verið ritskoðað og “mildari” útfærslur settar upp.
Svona umfangsmiklar bilanir eru fátíðar og leiða að jafnaði til skerðinga á flutningi rafmagns til neytenda.
Boðið er upp á fjölbreytta viðburði dagana 19.-26.
Raforkuframleiðsla í fyrra nam um 26 GWst, sem jafngildir raforkunotkun um það bil sex þúsund heimila.
Hafrannsóknastofnun mun kynna úttekt á ástandi helstu nytjastofna og ráðgjöf fyrir næsta fiskveiðiár nú klukkan 10.00.
Frá og með haustinu 2020 geta nemendur stundað BSc-nám í íþróttafræði við HR í blöndu af staðarnámi og fjarnámi í Vestmannaeyjum.
Framhald af 3. máli 325. fundar fræðsluráðs frá 15. janúar sl.
Veiðileyfi í Blöndu og Svartá á veida.
Hvalárvirkjun hefur verið slegin af, a.m.k. í bili.
Ákveðið hefur verið bæta merkingar, setja upp skilti/broskarl sem sýnir raunhraða ökutækja og koma upp rauðljósa- og hraðamyndavél við gangbrautina við Stórholt.
Það þýðir að afurðaverð til bænda er að jafnaði 77% hærra en innflutningsverð sambærilegrar vöru ef engar hindranir væru á innflutningi.
Sigurður Bjarki Guðbjartsson við afgreiðslu.
Nauðsynlegt er fyrir háskóla að hafa grunnfjármögnun lykilstarfseminnar, rannsóknir og kennslu, tryggða.
Að ofan er tengill á fyrsta mótið en til að vera með í mótum á næstunni þarf einfaldlega að mæta á chess.com frá 15:30 á fimmtudögum og skrá sig í mótið í gegnum hópinn “Skólaskák Vestfirðir”.
Þá kemur fram í skýrslunni að skýrt hafi komið fram af hálfu þeirra sem urðu fyrir tjóni að ófýsilegt sé að hefja útgerð á ný ef hafnarsvæðið verður ekki varið sérstaklega fyrir snjóflóðum.
Arna Lára Jónsdóttir, Ísafjarðarbæ.
Jónas Friðrik Guðnason þekkja margir sem hirðskál Ríó tríósins á árum áður, borinn og barnfæddur á Raufarhöfn.
Vill aðgerðastjórn því þakka ykkur fyrir að vera til fyrirmyndar.
Gestirnir héldu í við Stólastúlkur í öðrum leikhluta og hélt Gréta Hjaltadóttir þeim inni í leiknum.
Verið er að byggja búningsklefana sunnan megin við stúkuna við Hásteinsvöll.
Þessi hraði í gagnaflutningum gerir mögulegt að framkvæma ýmsa hluti sem lengi hafa verið taldir til vísindaskáldskapar, svo það er spennandi að sjá hvað framtíðin ber í skauti sér.“
Tilkynningar eru þegar komnar frá íþróttasamböndum um leikjabann.
Aðrir íbúar á hjúkrunarheimilum stofnunarinnar á Tjörn á Þingeyri, Eyri á Ísafirði verða bólusettir í dag, sem og læknar og hjúkrunarfræðingar í framlínu heilbrigðisþjónustunnar.
Bæjarráð samþykkti samhljóða að ráða Pál Marvin Jónsson og mun hann hefja störf á næstu vikum.
Covid19 veirusýkingin sem geisað hefur hér á landi síðastliðna mánuði er nú á hraðri niðurleið.
Spennuvirkið í Breiðadal séð frá neðri Breiðadal.
Eyjamenn tryggðu sér sæti í 32-liða úrslitum með 1-5 sigri á Grindavík í síðustu umferð.
Og við erum að gera það.
Það ger aðrir aðilar eins og t.d. sjúkraflutningar sem hafa kostað meira í faraldrinum og þeir aðilar sem eiga inni í því tilfelli hjá Sjúkratryggingum munu leita eftir greiðslum á þeim umframkostnaði hjá SÍ.”
Pétur segir að nú þegar hafi einhver skemmtiferðaskip afboðað komu sína.
Á 1. Hæð er stórt hjónarúm, tvö fataherbergi og baðherbergi sem er ekki af lakari gerðinni.
Ekki er að teljanlegu ráði framleitt grænmeti né ávextir á okkar afmarkaða, erfiða svæði.
Viðvörunin tók gildi kl. 06:00 og er í gildi til kl. 18:00 í dag.
Sýnatökur vegna fyrirhugaðra mótefnamælinga eru hafnar hjá heilbrigðisstofnuninni og er fólk sem hefur lokið einangrun eða sóttkví og ekki fengið boð um rannsókn frá HSU beðið um að hafa samband á netfangið og óska eftir sýnatöku.
Það var engin hætta fyrst að ísinn hreyfðist ekki.
Í svona litlu samfélagi séu allir til í að hjálpast að.
Vestmannaeyjabær hefur auglýst fund á miðvikudaginn næstkomandi.
Þau yfirgefi húsið með sérfræðiþekkingu og fartölvu í poka og það hjálpi til að það séu þrjár aðrar starfsstöðvar fyrir utan Birkiborg.
Engin lokapróf verða haldin í húsakynnum MA og VMA í vor og taka nemendur prófin rafrænt.
Hið umdeilda landamerkjakort sem unnið var að ósk fyrrverandi aðstoðarmanns Umhverfisráðherra Guðmundar Inga Guðbrandssonar.
Náttúrufegurð, söfn á heimsmælikvarða, frábærir veitingastaðir, besta sundlaug landsins, frábær golfvöllur og margt annað spennandi er í boði.
Snemma sendi félagið til að mynda fulltrúa sína til Noregs til að kanna hvernig útgerðarmenn þar í landi gerðu út á sem hagkvæmastan hátt.
Skýrslan var þungamiðjan í umfjöllun Ríkisútvarpsins um meint brot Samherja, um að félagið hafi selt dótturfélagi sínu afla á undirverði.
Þegar yfirvöld í Bretlandi afléttu samkomubanni hópuðust þarlendir á knæpurnar.
Það hefur þó komið örsjaldan fyrir að ég læt ofan í mig eitthvert meðlæti t.d. þegar ég fer í mat til mömmu eða er gestur annarsstaðar.
Íslendingar hafa gert hlutfallslega mun fleiri sýnatökupróf en aðrar þjóðir í heiminum, einungis Færeyingar hafa gert hlutfallslega fleiri próf.
Ég kom með tillögu að markaðsátakinu Vestmannaeyjar 2023 og var hún lauslega kynnt á fundi sem við héldum með bæjarstjórn og stjórn Herjólfs miðjan desember 2019.
Nú hins vegar er fátt sem minnir á að Verslunarmannahelgin sé um næstu helgi, ef frá er talin brennan á Fjóskletti og ÍBV merkið á setningarsteninum.
Á facebook-síðu GRV segir að við séum öll almannavarnir.
Það verður að teljast trúlegt að stjórnmálamenn hafi á sínum tíma álitið að farið yrði gætilega með þennan rétt.
Áslaug Eir er sjávarútvegsfræðingur og hefur starfað hjá Fiskistofu í 12 ár þar sem hún er sviðstjóri.
Kristján Þór Júlíusson, sjávarútvegs- og landbúnaðarráðherra, hefur undirritað reglugerð um veiðar íslenskra skipa á makríl á árinu 2020.
Stuðningur vestfirsku sjávarútvegsfyrirtækja við golfíþróttina er ómetanlegur segir forsvarsmaður Golfklúbbs Bíldudals og þakkar Arnarlax stuðninginn við mótið.
Það eru góð skipti að skipta mel og söndum út fyrir gula akra, ekki satt?
Við ætlum að reisa 800 fermetra frystigeymslu á nýja staðnum.
Einhver góð saga úr boltanum?
Niðurstöðurnar gefa nokkuð góða heildarmynd af stöðunni eins og hún raunverulega var þegar skimuninn fór fram.
Það verður ekki litið framhjá því að hjá Icelandair störfuðu þúsundir sem gætu horft fram á atvinnumissi ef félagið fer í þrot.
Legufæri ljósduflanna sem gjarnan er fjögurra tonna steinn ásamt allt að 70 metra langri keðju eru hífð upp á dekk Þórs og yfirfarin.
Jakobína Ragnhildur Valdimarsdóttir varð 99 ára gömul þann 2. ágúst síðastliðinn.
Haukur var tregur til enda feiminn en gat vart neitað svo fögrum meyjum og sló til.
Lóðin var síðan ekki tekin formlega tilbaka fyrr en undir lok árs 2019 eða um tveimur árum eftir að hún var byggingarhæf.
Mótið fer fram dagana 3. og 4. júlí og er þetta í 33. sinn sem mótið er haldið.
Hjá okkur er þetta fólk jafn heilagt og kýr á Indlandi.
Staða atvinnumála í Vestmannaeyjum var rædd á fundi bæjarráðs í síðustu viku.
Þá komu tvær plötur út árið 1964.
Nemendur að sækja staðarlotur og fleiri ástæður þarf varla að nefna sem við þekkjum sem ferðumst á milli landshluta.
Farnar verða að tvær ferðir í viku, fram og til baka.
Þvert á móti verðum við að túlka reglurnar á þann veg að almannahagsmunir gangi framar okkar eigin og fylgja settum reglum um smitvarnir í hvívetna.
Nýtt þrep í töflu.
Sjávarútvegsfræðingur hefur verið með í ferðunum með fræðsluefni, einnig fá nemendur með sér bækling um helstu fisktegundir við landið.
Ráðgert er að koma til baka seinni partinn.
Jafnframt leggur sveitarstjórn þunga áherslu á að nauðsyn þess að vetrarþjónusta Vegagerðarinnar á vegum á svæðinu sé verulega aukin og bætt.“
Félagið festi kaup á einum af hinum eldri nýsköpunartogurum.
Í gögnum Hafrannsóknarstofnunar kemur fram að nýliðun skortir í humarstofninum.
Í Bolungavík og Vesturbyggð er lækkunin um 15.000 kr/íbúa og er það 6. og 7. mesta lækkun þjónustutekna á landinu.
Vegna ástandsins í samfélaginu sjáum við okkur ekki fært að vera með viðburð í sama formi og áður en viljum samt sem áður hvetja fjölskyldur til að koma og njóta útivistar og samverustundar á fallegu safnasvæðinu í Glaumbæ dagana 15. til 16. október.
Afmælishátíðin verður síðan haldin þann 14. mars á sama stað og er það Veislan veisluþjónusta sem sér um að gera vel við okkur í mat og drykk.
Blautklútar, hvort sem þeir eru notaðir á andlit og líkama eða til þrifa og sótthreinsunar, eiga heima í ruslinu,“ segir í nýrri tilkynningu Veitna.
Þann 11. ágúst 1991 var Hjálmar staddur í Sviðnum á Breiðafirði, eyjaklasa sem tilheyrir svokölluðum Inneyjum.
Unga fólkinu er lítill sómi sýndur og metnaður meirihlutans klénn í meira lagi.
Eining ríkti um þátttöku í smitvörnum.
Þrettándinn ber ævinlega upp á 6. janúar og er stytting á þrettándi dagur jóla og er almennt kallaður síðasti dagur jóla.
Fyrirtækið Vista sérhæfir sig í því að setja upp mælibúnða fyrir íslensk fyrirtæki þar sem þarf að fá nákvæmar mælingar við erfiðustu aðstæður svo eitthvað sé nefnt.
Svarmöguleikar voru já, nei og óákveðin/n.
Handhreinsun er lykilatriði til að forðast smit og fækka smitleiðum.
Óvíst er hvenær niðurstaða liggur fyrir um bráðabirgðakröfuna en búast má við því að umfjöllun nefndarinnar um aðalkröfuna taki marga mánuði, jafnvel heilt ár.
Við hvetjum fólk til að koma og ná sé í bók að lesa en gætum vel að sóttvörnum.
Skipulags- og umhverfisráð Vesturbyggðar afgreiddi jákvætt erindi um framkvæmdirnar í nóvember 2019 með fyrirvara um grenndarkynningu.
Nú var tími til kominn að halda heim á leið að afloknu góðu dagsverki, með smá krókum.
Þjónustuíbúðin er heimili viðkomandi leigjanda en hann mun njóta þjónustu samkvæmt þjónustusamningi frá starfsmönnum þjónustukjarnans sem staðsettur er á sömu hæð.
Er þetta í lagi?
Stærsta einstaka breytingin er lækkað framlag Jöfnunarsjóðs sveitarfélaga um 45,1 milljón króna.
• Sóttvarnalæknir leggur til að söfn, skemmtistaðir og aðrir opinberir staðir geri hlé á starfsemi sé ekki hægt að tryggja að farið sé eftir fjöldatakmörkun eða að bil milli ótengdra aðila sé yfir 2 metrum.
Tekin séu sýni ef einkenni komi fram hjá þeim sem tengist einhverjum sem hafi greinst jákvæður, eða eru í sóttkví.
Þar fer krafan í það ferli, að gert er fjárnám, og síðan er fasteign í eigu konunnar seld nauðungarsölu fyrir 23 milljónir króna.
Í 10 km göngunni varð Ólafur Thorlacius Árnason, Ulli fyrstur karla og Unnur Guðfinna Daníelsdóttir, SFÍ fljótust kvenna.
Það er alltaf skafrenningur og ofankoma.
Hitið ofninn í 170°C.
Stefna ríkinu eftir áralanga baráttu16.
Verkfallsaðgerðir munu hefjast mánudaginn 9. mars, takist samningar ekki fyrir þann tíma.
Verkfall hefst á miðnætti aðfararnótt mánudagsins 9. mars ef samningar nást ekki fyrir þann tíma.
Á vefsíðu Heilbrigðisstofnunar Vestfjarða kemur fram að fimm einstaklingar eru í sóttkví og einn í einangrun vegna mögulegrar Covid-19 sýkingar.
Að sögn Páleyjar hefur borið á því að lögreglan hafi fengið tilkynningar um einstaklinga sem eru að brjóta reglur um sóttkví og einangrun.
Biðst velvirðingar á því hvernig þetta er orðað, en það er víst lítið hlustað þegar orðin eru sett í bómull.
Tvö skip frá útgerðunum fara til móts við hann, að því er segir í Morgunblaðinu í dag.
Þar á eftir greiddi Marel rúmlega 4 milljarða króna í skatta og Össur tæplega 2,6 milljarða króna.
Það má þó ekki loka augunum fyrir þeirri staðreynd að unglingsstúlka grófst undir í flóðinu og það er mikil mildi og ekki síður hetjudáð björgunarsveitamanna að hún bjargaðist.
Konan var handtekin skömmu síðar grunuð um akstur bifreiðar undir áhrifum fíkniefna og var hún vistuð fyrir rannsókn máls í fangageymslu lögreglu.
Ég og aðrir sem á þessum fundi erum bundin trúnaði þangað til þeim fundi er lokið og tilkynning hefur komið frá Háskólanum á Akureyri,“ útskýrði hún en gat ekki upplýst frekar um það hvort ákvörðun háskólans um að hafna umsókn Davíðs yrði endurskoðuð.
Ég er alger sökker fyrir slæmri tónlist jaðarfólks í tónlistarheiminum.
Þrátt fyrir að sá harmur sé sannarlega ekki sá mesti sem slíkur heimsfaraldur veldur eru margir hryggir.
Staðsetning starfanna er á Sauðárkróki.
· Hressó verður lokuð til þriðjudagsins 4. ágúst, þá kemur nánari tilkynning varðandi opnunartíma og reglur.
Þegar vjer athugum nafnið nánar, getur breytingin verið eðlileg.
Á umræddu 14 ára tímabili hækkaði stuðningshlutfallið um 6% af heildarfjölda nemenda og um nærri 30% fleiri nemendur fengu stuðning.
Meirihluti bæjarstjórnar Ísafjarðarbæjar leggur til við bæjarstjórn að ráða Birgi Gunnarsson í starf bæjarstjóra Ísafjarðarbæjar og samþykkja framlagðan ráðningarsamning.
Ólíkt því sem hins vegar tíðkast á höfuðborgarsvæðinu erum við ekki að selja lóðir né leggja á sérstök auka byggingarleyfisgjöld sem íbúðareigendur nýrra fasteigna greiða.
Við deilum ekki um að það sé staðreynd þegar við horfum á vegakerfið þar annarsvegar, og svo hins vegar á hinum ýmsu stöðum landsins.
Í fréttatilkynningu frá Sjótækni segir að framundan sé mikilvæg fjárfesting hjá Sjótækni þar sem gengið hefur verið frá samningum um smíði á nýjum vinnubát fyrirtækisins í Noregi.
Það er því afar auðvelt að skjóta sendiboðann og skella skuldinni á ómögulega og tafsandi veðurfræðinga sem engu kunna að spá þegar hvert stórviðrið og eignatjónið rekur annað.
Ný fjárlög taka gildi 1. janúar en í þeim hefur ríkisstjórnin aðeins gert ráð fyrir um 5% af þeirri upphæð sem áætlað er að þurfi til að fjármagna niðurgreiðsluna.
Nám í lögreglufræðum nýtur áfram mikilla vinsælda við skólann.
Þetta kemur fram í frétt Morgunblaðsins í dag og þar segir að þetta komi fram í tilkynningu Norway Royal Salmon ASA (NRS) til norsku kauphallarinnar, en það félag fer með 50% eignarhlut í Arctic Fish.
Íslendingar hafa unnið ótrúlegt starf í baráttunni við COVID-19 til að gera þetta mögulegt og mér finnst ég mjög heppinn að vera hér að undirbúa liðið fyrir næstu helgi.
Hópur áhugamanna hefur undanfarin ár unnið að söfnun örnefna í Vestmannaeyjum.
Sumir steinar þóttu búa yfir heilunarmætti og hægt var að brenna brennistein eða agat fyrir vitum verðandi móður.
Þar á hvert barn að eiga örugga höfn í traustum höndum hjartahlýs fagfólks.
Vegna COVID-19 faraldursins mun lögreglustöðin í Vestmannaeyjum verða lokuð öðrum en starfsmönnum lögreglu um takmarkaðan tíma.
Í niðurstöðu ráðsins segir að bæjarráð taki undir með Almannavarnanefnd Vestmannaeyja sem á fundi sínum þann 7. febrúar sl., lýsti þungum áhyggjum af stöðu varaafls í Vestmannaeyjum.
Mestur hluti meðaflans kemur í grásleppunet.“ segir í svarinu.
Já, lífið er breytt í bili.
Sveitarfélagið er því í raun að niðurgreiða rekstur líkamsræktarstöðvarinnar um 3 milljónir króna á ári.
Með samþykkt frumvarpsins var skilgreiningu í lögum á hugtakinu smáskip breytt þannig að þau teljast nú vera skip sem eru fimmtán metrar að skráningarlengd eða styttri í stað tólf metra áður.
Frétt Rúv um málið.
Nú spáir kólnandi veðri og þá ætti að draga úr slitlagsblæðingum.
Mynd frá landsmótinu á Vindheimamelum 1982.
Flestir af Símamótinu frá Tindastóli mættu svo á leik Tindastóls og KR í Bikarkeppninni á laugardagskvöldinu og fannst stelpunum frábært að fá að fylgjast með þjálfaranum sínum og hinum stelpunum berjast á móti KR sem er í toppbaráttu í deildinni.
Félagsleg og andleg heilsa getur lent á undanhaldi og þá er mikilvægt að hafa í huga að sinna henni eins og best verður á kosið.
Framakonurnar í Beðmálum í borginni og tilfinningaflækjur þeirra höfðuðu ekki til Pettitt.
Vestmannaeyjabær birti á heimsíðu sinni frétt í dag þar sem farið er yfir stöðuna í öldrunarþjónustu í Vestmannaeyjum.
Viðræður við landeigendur að Hallsteinsnesi og Gröf hafa gengið þunglega.
Búið er að leggja fráveitulagnir eftir öllum göngunum.
Það á bæði við um góðu stundirnar, þar sem allt gengur vel upp, og einnig þær sem fara ekki eins og kannski vonast var eftir,“ segir Ísak.
Hrossagaukur (einnig kallaður mýrispýta eða mýrisnípa) er algengur meðalstór vaðfugl sem fer gjarnan huldu höfði.
Markmið byggingarinnar er m.a. að kenna handbragðið og búa til hús í anda landnema Íslands og heiðra sögu og byggingararf þjóðarinnar.
Umtalsverð verðmæti felast í 5,3% heildaraflamarks, en heildarverðmæti atvinnu- og byggðakvóta er áætlað 5,5–7,6 milljarðar króna á fiskveiðiárinu 2019/2020 samkvæmt því sem fram kemur í frumvarpsdrögunum.
Vestmannaeyjabær býður Eydísi Ósk velkomna til starfa.
Allt skipulag skólahalds og annarar starfsemi sveitarfélagsins miðast að því að fara í einu og öllu eftir fyrirmælum yfirvalda um samkomubann.“
En opinber stuðningur við kaup á Oddeyrinni varð meiri.
Það er því ljóst að foreldrar barna í 1. bekk þurfa að kemba sín börn ef þau ætla að senda þau í skólann á morgun.
Á Tálknafirði 6 bátar með 6,4 tonn, fimm bátar lönduðu 6,8 tonnum á Bíldudal, fjórir bátar lönduðu í Súðavík 6,5 tonnum, fjórir bátar á Hólmavík öfluðu 5,5 tonnum, á Flateyri voru þrír bátar við róðra og lönduðu 3,2 tonnum.
Hann svaraði að bragði að mennta ætti þjóðina.
Starfsfólk Vestfjarðastofu veitir ráðgjöf um styrkumsóknir sé þess óskað.
Nú fái menn vatnið í virkjanirnar beint frá jöklum, a.m.k. í þeim tilvikum þegar jökulár eru virkjaðar.
Að þegar verði hafnar rannsóknir á Landeyjahöfn með það að markmiði að bæta innsiglingu hafnarinnar þannig að hægt verði að nýta höfnina sem heilsárshöfn.
Daníel Jakonsson, formaður bæjarráðs Ísafjarðarbæjar og oddviti meirihluta bæjarstjórnar segir að ekki hafi verið tekin formleg afstaða til stofnunar þjóðgarðsins en segist halda að almennt sjái fólk tækifæri í þessu.
Hér hefur atvinnustarfsemi orðið fyrir tjóni vegna tíðra lokana á Súðavíkurhlíð í vetur, Covid-19 sett strik í reikning margra á alla þá vegu sem unnt er og hér hefði verið tilefni til þess að draga ekki úr framlögum sjóðsins miðað við áætlanir frá 2019.
Frá Gilsoddanum var síðan efnið flutt að rótum Reiðhjallans og eftir það á klakki upp að stíflustæðinu.
Ólafur Stephensen, framkvæmdastjóri FA, bendir á að þessi samanburður sé marklaus.
Um þessar mundir rannsakar hún píanótónlist fyrir einleikara frá því eftir árið 1945 við Goldsmiths háskólann í London.
Gildir þá einu hvert móðurmálið er.
Ætli þá sé ekki gráupplagt, að taka fyrir hitt steinskífuhús bæjarins í næstu viku.
Deilan snýst fyrst og fremst um það að Herjólfur OHF hefur ekki sinnt því að mæta til fundar um kjaramál þrátt fyrir að við höfum ítrekað leitað eftir því.
Niðurstöður loðnukönnunar á grænlenska uppsjávarveiðiskipinu Polar Amaroq sem lauk í síðustu viku sýndu austlægari útbreiðslu loðnu en síðustu ár á þessum árstíma (mynd).
Að leik liðanna loknum fer svo fram leikur B-liða þeirra í 3. deild og hefst hann strax að leik loknum.
Áfram sitja þau Pétur Örn Sveinsson og Rósa María Vésteinsdóttir í aðalstjórn.
Ríkisstjórnin hefur tekið á nokkrum þeim þáttum sem munu ýta undir jákvæða þróun.
Tökum fagnandi á móti nýju ári sem færir okkur ný tækifæri og nýjar áskoranir.
Hvað var helst í brennidepli á ársþingi SSNV að þessu sinni?
Allt fer eftir ákveðnum reglum sem sumar hafa gilt í margar aldir.
Ég sendi ykkur og öllum sem eruð veik og þeim sem sinna veikum kærleikskveðjur með bæn um betri tíð bæði heilsufarslega og veðurfarslega.
Eftir siðaskiptin hefur frekar verið litið á skírdag sem lok föstu og haldið upp á hann með mat.
Eða hvort embætti sýslumannsins í Vestmannaeyjum muni falla undir átaksverkefni ríkisstjórnarinnar um “Störf án staðsetningar”.
Ráðning nýs bæjarstjóra verður tekin fyrir á bæjarstjórnarfundi á morgun.
Kristján Þór Júlíusson hefur hins vegar óskað eftir umsögn sveitarfélaga við Djúp um það hvort rétt sé að banna eða takmarka laxeldi í Jökulfjörðum.
Við þurfum alltaf pening í startið,“ segir hann.
Þetta gildir bæði hvað varðar starfsfólk Hraunbúða og annað heimilisfólk.
Mari er líka afar stoltur af fjölskyldufyrirtækinu og uppruna sínum.
Í nótt verður suðlæg átt, 5-15 m/s.
Fundarstjóri verður Friðbjörn Reynir Sigurðsson, lyf- og krabbameinslæknir.
Búast má við því að þeim fjölgi eftir því sem rakningu smitanna fjögurra vindur fram.
Frá því að ákvörðun flugfélagsins kom fram hefur bæjarstjóri rætt við samgönguráðherra og vegamálastjóra um stöðu flugsamgangna til og frá Vestmannaeyjum og mögulegar leiðir til að koma á áætlunarflugi að nýju.
Með þessu tilraunaverkefni erum við að svara þessu ákalli og leita leiða til að framkvæma þetta innan þess regluverks sem gildir,“ segir Kristján Þór Júlíusson, sjávarútvegs- og landbúnaðarráðherra.
Það má eiginlega segja að það sé svart hvítt blóð í honum.
Fyrirhuguðum tónleikum sem halda átti á miðvikudaginn 11. mars næstkomandi til styrktar Krabbavörn í Vestmannaeyjum hefur verið frestað um óákveðinn tíma vegna aðstæðna í þjóðfélaginu vegna COVID-19.
Guðrún segir að þegar vel viðrar sé oft setið úti og hefur pallurinn nýst mjög vel í haust en svo vildi til að rétt fyrir afmælisveislu Ástu gekk fyrsta haustlægðin yfir og var allt dótið sent í geymslu.
Áætlað er að ráða í þrjú störf.
Fyrsta verkefnið sem leikklúbburinn ætlar að koma af stað núna í vor er vinnustofa.
Ég var svo lánsamur að fá að taka þátt í því.
Snyrtilegasta eignin: Þorlaugagerði eystri, eigendur Garðar Arason og Ingibjörg Jónsdóttir.
Stundum getur hið mesta böl komið einhverju góðu til leiðar.
Vonast er eftir því að niðurstöðu liggi fyrir á miðvikudag, en það ræðst af flugi, en koma þarf sýnunum suður til greiningar.
Bæjarstjórn Ísafjarðarbæjar samþykkti mannréttindatsefnu fyrir sveitarfélagið á síðasta fundi bæjarstjórnar.
Þar segir að áformað sé að verja 500 til 600 milljónum króna til undirbúnings verkefnanna á flugvöllunum á Akureyri og Egilsstöðum á þessu ári.
Luke Rae fékk besta færi Stólanna í síðari hálfleik en setti boltann í stöngina.
Þá er lagt til að hafinn verði undirbúningur að tilnefningu Breiðafjarðar á Heimsminjaskrá UNESCO.
Í dag tókst að opna leiðina og er þá loksins orðið fært milli Dýrafjarðar og Arnarfjarðar eftir lokun síðan fyrir áramót.
Ástæða þess er ekki síst tilkoma Fyrirtækjasmiðju Ungra frumkvöðla – JA Iceland sem boðið hefur skólum að liðsinna við nám á þessu sviði hérlendis.
Við urðum að fara á byrjunarreit.
Lítill stuðningur var við vatnsaflsvirkjun á láglendi nærri byggð, aðeins 29% studdu það en 43% voru andvíg.
Í tillögu 2 frá fulltrúum D lista segir að farið verði í heildarendurskoðun á húsnæðisþörf sveitarfélagsins með það að markmiði að selja, leigja eða rífa fasteignir og draga þar með úr íþyngjandi og vaxandi rekstrarkostnaði fasteigna.
Arctic Fish mótið, sem er hluti af Sjávarútvegsmótaröðinni var haldið sunnudaginn 26. júlí.
Hann sagði mikilvægt að slíðra sverðin til þess að skapa svigrúm til að koma hjálpargögnum sem bjarga mannslífum til skila.
Sex bátar voru í höfninni þegar flóðið féll og sukku fjórir og tveir fóru upp í fjöru.
Á fundi bæjarstjórnar gerði Íris Róbertsdóttir, bæjarstjóri grein fyrir þeim breytingum sem orðið hafa á fjárhagsáætlun Vestmannaeyjabæjar 2021 frá fyrri umræðu.
Það gerir útslagið fyrir mig þegar kemur að því að taka þessa ákvörðun um að ganga í Samfylkinguna og þingflokk hennar.
Þær hagspár sem liggja til grundvallar fjárlögum 2020 gera ráð fyrir lítilli loðnuveiði.
Í raun gagnvart öllum þeim byggðarlögum sem eru hvað lengst frá ákvörðunarvaldinu.
Á dagvinnutíma í síma 432-2500 en á öðrum tímum í 1700.
Samhliða verða möguleikar á vörnum fyrir hafnarsvæði sem og aðgerðir til að tryggja öryggi vegfarenda um Flateyrarveg við Hvilftarströnd í forgangi.
Kjörnefnd kaus sr. Sólveigu Höllu Kristjánsdóttur til starfans og hefur biskup Íslands, sr. Agnes M. Sigurðardóttir, staðfest ráðningu hennar.
António Guterres, aðalframkvæmdastjóri Sameinuðu þjóðanna, hefur sagt að ofbeldi gegn konum sé hindrun í vegi jafnréttis, friðar og þróunar.
Í Vestmannaeyjum er tiltölulega einhæft auðlindahagkerfi, en slík hagkerfi einkennast gjarnan af sveiflum og óstöðugleika.
Getur t.d. ekki verið samband milli tilvistar þessa risa þorskstofns og loðnuskortsins og jafnvel hruns í mörgum öðrum nytjastofnum?
Nýsköpunarkeppnin Hafsjór af hugmyndum er spennandi tækifæri fyrir frumkvöðla til að vinna að nýjum hugmyndum sem efla Vestfirskan sjávarútveg og Klofningur er eitt þeirra fyrirtækja sem standa að keppninni og styrkjum til háskólaverkefna.
Það fé hefur ekki verið í sjónmáli og hefur Vegagerðin bent heimamönnum á að í slíku tilviki yrðu þeir að ræða við stjórnmálamenn og þá sem fjárveitingavaldið hafa.
Ég er að fara að gefa út annað lag nú á næstu vikum og er með ágætar væntingar til þess.
Reiðtúrarnir sem byrja og enda í garðinum heima, sundferðirnar, fjöruferðirnar, skíðaferðirnar óteljandi í Tindastól og allt annað sem við höfum bardúsað.
Gert er ráð fyrir 6 áningarstöðum á leiðinni frá Grænagarði og út fyrir byggðina í Króki.
Allir hafa tækifæri til að senda inn umsögn eða ábendingar um grænbókina en frestur til að skila umsögn er til og með 25. janúar 2021.
Fiskistofa gaf út 30.5.
Nú styttist í það að mjaldrasysturnar flytji út í Klettsvík.
Þar segir jafnframt að öll þurfum við að vera á varðbergi áfram, gæta að eigin sóttvörnum, 2 metra reglunni og virða samkomubann.
Þau veittu mænunni enga vörn í árekstri og gátu frekar aukið við skaðann ef eitthvað var.
Rafmagnslaust er nú á hluta Vestmannaeyjabæjar vegna bilunar í innanbæjar kerfinu.
Árið 2013 ákvað ég að festa kaup á Skólavegi 6 sem við hjónin löppuðum upp á, með hjálp pabba.
Hvet þig til að vera með og senda mér fyrirspurn.“
Þess utan er Hallgerður farin og það skal fram tekið að þó þær sem komu inn fyrir hana hafi staðið sig vel þá setur það alltaf jafnvægi í liði úr skorðum þegar breyta þarf miklu milli leikja í varnarlínu.
Ég átti ekki marga nána vini meðal bæjarbúa.
Í niðurstöðu segir að ráðið þakki veittar upplýsingar og leggur áherslu á að mengunarvarnabúnaður sé sífellt í lagi og til taks.
Séu gögn undanþegin upplýsingarétti almennings sbr. upplýsingalög nr. 140/2012 verða þau ekki afrituð eða farið með þau af skrifstofu.
Land Hornstaða var afgirt og voru menn þess fullvissir að enginn samgangur var við aðra hjörð.
Það verður ekki skilið við þessa umsögn án þess að minnast á hugljúft viðtal við þau Jón Baldvin og Bryndísi í lok bókarinnar sem Jónas Jónasson, útvarpsmaður tók við þau árið 2008.
Í svona samfélögum gleðjast allir saman á góðum stundum, en syrgja líka saman þegar áföll dynja á. Því miður fengum við í mínum heimabæ alltof stóran skerf af því síðara.
Tilgangur athugunarinnar var að afla heildstæðra upplýsinga um samstarfssamninga sveitarfélaga og leggja mat á hversu vel samningarnir samræmast þeim kröfum sem gerðar eru til slíkra samninga í lögum.
Endurheimt votlendis fellur ekki undir lög um mat á umhverfisáhrifum samkvæmt því sem Skipulagsstofnun hefur gefið út.
Námskeið í Háskólanum á Bifröst eru í viðskiptafræði, lögfræði og félagsvísindum og skólinn er viðskiptaháskóli.
Ísafjarðarbær afgreiddi sína umsögn í síðasta mánuði og er hún samhljóða afgreiðslu sveitarstjórnar Strandabyggðar nú.
Pollýanna hefur nefnilega þá frábæru eiginleika að vera alltaf bjartsýn og vongóð, sem rannsóknir hafa sýnt að skipta miklu máli fyrir vellíðan.
Skotnýting liðanna var svipuð innan teigs en heimamenn voru að hitta mun betur utan 3ja stiga línunnar og sömuleiðis af vítalínunni.
Löndunarkrani á Edinborgarbryggju var til umræðu á síðasta fundi framkvæmda- og hafnarráðs.
Frá síðasta fundi bæjarstjórnar.
Starfsfólki Pysjueftirlitsins barst í morgun tilkynning um að fyrsta lundapysjan væri fundin þetta árið, hún hafði því miður orðið fyrir bíl.
Hlutastarfabætur ríkisins renna áfram beint til launamanna, fresta má greiðslu tekjuskatts lögaðila vegna 2019 og jafna hagnaði þess árs móti tapi ársins 2020, og reglum um eftirgjöf skulda lögaðila er breytt.
Vestmannaeyingar voru svo rækilega minntir á afleiðingar Covid-19 síðastliðið vor.
Hvað finnst þér um frammistöðu Tindastóls það sem af er sumri?
Líklegast að þetta hafi verið auknefni konunnar í Rugludal.
Hann rekur þar samsvörun milli fyrirbæranna og tengir við það sem Færeyingar kalla kemur af norræna orðinu vættir.
Lægri rekstrarkostnaður í nýja skipinu er þó farinn að skila sér en Herjólfur gengur fyrir rafmagni sem og olíu.
Lögin voru Hvít jól, Jólasveinninn minn, Jólin allsstaðar og Litli trommuleikarinn.
Það voru margir leikmenn sem fengu tækifærið á æfingum hjá meistaraflokki og samspilið á milli meistaraflokks og 2. flokks var mikið.“
Á svæðinu eru miklar leirur með fjölbreyttu lífríki sem eru mikilvægar til fæðuöflunar fyrir margar tegundir fugla.
Í kjölfar samþykktar meirihluta bæjarstjórnar fór fram ítarleg fjölmiðlaumfjöllun um málið á fréttavefnum eyjar.net og tók þá málið stjórnsýslulegum kúvendingum þar sem bæjarstjóri tók fram að Íslandsbanki myndi selja lögmannsstofunni þeirra hluta beint.
Ferðamálafélagið hefur óskað eftir því að Akureyrarbær niðurgr.
Á Ísafirði kom það til seinna en í Reykjavík, en að sama skapi náði það lengra fram á árið en syðra með þessum afleiðingum.
Jeg hygg að rjetta nafnið hafi verið Skeggvaldastaðir, og á það bendir rithátturinn Skeggalds- á 14. öld.
Samkvæmt úrskurði ráðuneytisins hafi Matvælastofnun gefið Fossa Enterprises ehf. þær upplýsingar að mögulegt væri að sýna fram á rekjanleika umræddra lambshorna.
Bænir mínar, hugur og hjarta eru hjá Flateyringum, Súgfirðingum og öðrum Vestfirðingum.
Auka virði og framlegð úr því hráefni sem berst í land á Vestfjörðum sem og ónýttum auðlindum.
Það væri einnig fullkomlega óboðlegt, enda er nýr Landspítali nýtt þjóðarsjúkrahús, sjúkrahús allra landsmanna en ekki bara borgarbúa.
Fólksfjölgun er lítil sem engin því hver vill búa á stað þar sem litla sem enga vinnu er að hafa.
Þegar rafmagnið fór af urðum við að fara niður í gamla bæ til að reyna að koma því á aftur.
Einkum tvennt gerir það að verkum að þessi skattur er ósanngjarn og stefnulaus.
Frekari upplýsingar veitir Gunnþór B. Ingvason framkvæmdastjóri.
Sveitarfélögin eru vel til þess fallin að reka dvalar- og hjúkrunnarheimili en ríkið þarf að greiða framlög sem standa undir þeim rekstir sem ríkið sjálft gerir kröfulýsingu um.
Hægt er að sjá hann á hlekknum hér að neðan.
Markmiðið með því, eins og sóttkvínni og sýnatökunum, er að hefta útbreiðslu COVID-19 í Eyjum.
Ég hafði aldrei heyrt um þetta mál.
Hvítasunnan er hátíð heilags anda.
Frá fundi bæjarstjórnar Vestmannaeyja.
Þorsteinn Snær Róbertsson heiti ég frá Hvalshöfða.
Kynnti hún eftir það tóvinnu víða, m.a. í Árbæjarsafni og naut við það aðstoðar eiginmanns síns, Kristins Gíslasonar kennara.
Stólarnir byrjuðu leikinn vel og komust í 2-0 snemma en gestirnir minnkuðu muninn fyrir hlé.
Guðmundur Baldvin segir að KEA hafi ítrekað verið veittur frestur til framkvæmda.
Þyrlulæknir kemur um borð í Gísla Jóns.
Stuðningsþjónustan/heimaþjónustan er að mestu óbreytt við einstaklinga í heimahúsi.
ON rekur í dag stærsta hraðhleðslunet landsins og eru stöðvarnar nú vel á sjötta tug talsins.
Notast er við sama halla á þaki og byggingin er brotin upp með ásum í einingar sem taka upp hlutföll og takt eldri byggingar.
Miðbærinn - hjarta Akureyrar, fær styrk til að vekja athygli á fjölbreyttri þjónustu í miðbæ Akureyrar.
Þá er ég a.m.k. að hjálpa einum.
Opið er fyrir síma á hefðbundnum tíma.
Ýsan sækir mjög í síldarhrognin.
Heimamenn hefðu helst þurft að vinna leikinn til að tryggja sér góða stöðu fyrir seinni leik liðann nk. miðvikudagskvöld í Skessuhöllinni í Hafnarfirði.
Hann segir að eins og er sé ekki mikið efni komið inn á síðuna.
Göng milli Álftafjarðar og Skutulsfjarðar snúast um öryggi gagnvart svo ótrúlega mörgum þáttum, ekki bara að fólk, bílar og vörur komist öruggt leiða sinna.
Jafnframt eru gestir beðnir um að dvelja ekki lengur en 1,5-2 klst. í hverri sundferð.
Ísfélagið kaupir uppsjávarskip frá Noregi1.
FA gagnrýnir notkun Landlæknisembættisins og starfshópsins á gömlum og úreltum tölum, en fjögur erindi félagsins til heilbrigðisráðherra þar sem boðið hefur verið samstarf um að leiða fram réttar tölur um þróun sykureyslu landsmanna hafa verið hunsuð.
Það eru mörg félög í sömu stöðu og eru þau að tala saman hvernig hægt verður að halda mótin án þess að brjóta þær reglur sem settar hafa verið.
Í þessari grein verður byrjað að rekja sögu íþróttakeppninnar, þ.e. hestaíþrótta, þó sá andi að hestamennskan, í sinni tærustu mynd ástundunnar, væri ekkert annað en íþrótt var til kominn í brjóstum framsæknustu manna löngu fyrr.
Ertu hættur að fara fram í hornspyrnum?
Þeir hafa hlustað á raddir kennarar, bætt og breytt eftir því sem hægt er og létt undir með kennurum.
Pósturinn og Hlíðarkaup á Sauðárkróki hafa tekið höndum saman með þessa þjónustu sem hefjast mun nk. þriðjudag en Pósturinn hefur hug á að sinna samskonar dreifingu víðar á landinu til að þjónusta sveitir sem allra best.
Rósa Björk segist sem varaformaður flóttamannanefndar Evrópuráðsþingsins hafa fengist mikið við málefni fólks á flótta og sérstaklega mála sem varða barna á flótta sem hún hafi unnið ötullega að.
Skipalyftan mun annast verkið en áætlað er að hefjast handa þegar veðrið gengur niður seinnipartinn í dag að sögn Sveins Rúnars Valgeirssonar skipstjóra á Lóðsinum sem hefur umsjón með verkinu fyrir hönd Vestmannaeyjahafnar.
Suðvesturumdæmi rekur svo lestina með 2.216 kindur.
Guðni Þór þjálfari Tindastóls.
Sonur Ágústs og Maríu Valdimarsdóttur var Emil Pétur skipstjóri sem lést 2015.
Þá var komið myrkur og ekki hægt að eiga meira við hópinn að sinni.
Víðir og Alma sögðu bæði að þau væru ekki hrædd um eigin hag eða sinna.
Ef þið spiluðuð Heroes 2 þá mun þetta láta ykkur líða mjög vel.
Hvaða skilaboð sendum við með því að leggja þessu einkafyrirtæki til 15 milljarða króna í kjölfar alls þess sem á undan er gengið?
Lionsklúbburinn Harpa í Stykkishólmi fékk ábendingu um það í vetur að komið væri að endurnýjun á fæðingarbekkjum deildarinnar en ætla má að vel flestir nýfæddir íbúar svæðisins líti þar fyrst dagsins ljós.
Góðar samgöngur eru lykillinn en duga ekki einar og sér.
Ákveðið var að uppfæra reglur um starfsemi bæjarins vegna hertra samkomutakmarkana.
Á síðasta ári samþykkti bæjarráð breytt fyrirkomulag afsláttar til handa elli- og örorkulífeyrisþegum á fasteignaskatti og öðrum fasteignagjöldum.
Þetta er hins vegar breytilegt milli landsvæða.
Sjúkdómurinn hefur greinst í öllum fimmtíu ríkjum Bandaríkjanna.
Hann segist binda vondir við aðgerðir ríkisstjórnar og nefnir niðurgreiðslu á raforkuverði og beingreiðslur sem mögulegar lausnir.
Háborðið kl. 14.00 klikkar ekki.
Sólrún Erla Gunnarsdóttir deildarstjóri öldrunarþjónustu Vestmannaeyjabæjar mætti á fund Fjölskyldu- og tómstundaráðs í gær til að segja frá verkefninu „Út í sumar“ sem og öðrum verkefnum sem hún er að vinna að og tengist öldrunarmálum.
Þar ætlar Dóra Svavarsdóttir matreiðslumeistari hjá Culina að fjalla um mat í samhengi við loftslagsmál og þátttakendur elda saman nokkra rétti sem eru í sátt við umhverfið.
Einkum verðfall á erlendum mörkuðum og óhagstæð gengisþróun.
Hann var ritstjóri Skinfaxa, málgagns UMFÍ, um árabil, skrifaði margar greinar í blöð og tímarit og var mikill ræðuskörungur.
Merki annarrar þeirrar jarðar eru að auki óskýr.
”Við ætlum að gefa ykkur uppskrift að kjúklingarétti sem tengdamamma mín eldar oft fyrir okkur,” sagði Róbert, ”frábær réttur sem svíkur ekki.
Mótmælt er að árið 2029 standi Vestfirðir standi enn skör aftar en aðrir landshlutar, þrátt fyrir úrbætur.“
Liður 6, Sérstakur fjárstuðningur til ÍBV íþróttafélags vegna COVID-19, liggur fyrir til umræðu og staðfestingar.
Hann er menntaður slökkviliðs- og sjúkraflutningamaður og hefur starfað sem aðstoðarslökkvistjóri hjá Brunavörnum Skagafjarðar frá 2018.
Eins og ég hef áður lýst út frá lagalegri stöðu þinni og SÍS: Þú sem formaður ferð ekki með hlutverk gagnvart einstaka aðildarfélögum né ferð þú með lagasetningarvald eða starfar að öðru leyti sem stjórnvald.
Þeim verður komið fyrir á morgun” segir Sveinn Rúnar í samtali við Eyjar.net. Í framhaldinu á svo að reyna að koma bátnum inn á skipalyftuna.
Sú útivera færði okkur að stað sem útdeilir fullorðinsdrykkjum í miðbænum.
Í úttekt Byggðastofnunar (sjá mynd) kemur fram að fasteignagjöld á Akureyri voru á árinu 2019 fyllilega samkeppnishæf.
Fátæka sveitadrengnum úr Eyjafirði lánaðist að njóta menntunar í æðstu menntastofnunum Íslands og Danmerkur og þar fengu hæfileikar hans og gáfur að njóta sín og blómstra.
Sá diskur hlaut íslensku tónlistarverðlaunin sem djass diskur ársins.
Vísir hf. í Grindavík hefur tekið Bylgju VE á leigu og lagt Kristínu GK.
Laugardaginn 28. nóvember verða jólaljósin tendruð á jólatrénu á Silfurtorgi og eins og venjan er mun torgsala Tónlistarskóla Ísafjarðar fara fram á sama tíma.
Þær miklu breytingar sem á fáum vikum hafa orðið leiðir hugann að öllum þeim breytingum sem orðið hafa á mínu æviskeiði, jafnvel á líftíma þeirra sem fæddir eru á síðustu áratugum liðinnar aldar.
Engir áhorfendur verða í sal eins og Covid-staðan er í dag einungis listamenn og einvalalið tæknimanna.
Og ekki mitt að meta.
Þá er því beint til fólks að senda aðeins einn fjölskyldumeðlim í matvöruverslanir til að takmarka fjölda þeirra sem þar ganga um.
Þeir sem halda utan um bíóið, sem eru Lionsmenn í sjálfboðavinnu, sýna mikinn metnað í myndavali og eru alltaf með puttann á púlsinum og bjóða upp á nýjustu myndirnar.
Núið er það eina sem við höfum í hendi.
Tökum bjartsýn á móti 2021 og gerum okkar besta að það verði árið sem vert er að muna.
Gamalkunn viðbrögð stjórnvalda og atvinnurekenda við kreppu, að herða sultarólina og skerða kjör almennings, hafa sýnt sig að vera vond meðul.
Ráðið þakkar upplýsingarnar og einnig öllum starfsmönnum sviðsins og Vestmannaeyjabæjar fyrir þeirra framlag.
Sigurður var valinn Maður ársins 2019 hjá lesendum Feykis.
Árlega vinnur Creditinfo greiningu á rekstri íslenskra fyrirtækja og veitir Framúrskarandi fyrirtækjum viðurkenningu fyrir árangurinn og var listinn nú unninn í tíunda sinn í október síðast liðnum.
Ýmis alþýðuráð þóttu duga við fæðingarhjálp og skal hér stuttlega greint frá nokkrum þeirra.
Gefin hefur verið út appelsínugul veðurviðvörun fyrir Norðurland eystra.
Bíllinn kostar um 35 milljónir króna og var sveitarstjóra falið að ganga frá samningi um kaupin.
Ísbrúnin lá í norðaustur og klukkan 16 í gær var ísinn næst landi um 43 sjómílur norðvestur af Straumnesi.
Ekki bara þegar kemur að æfinga og keppnisaðstöðu fyrir íþróttafólk heldur ekki síður þegar kemur að vali fólks á búsetu.
Frumættleiðingar innanlands voru níu árið 2019.
Alls komu átta umsóknir um stöðu mannauðsstjóra og fimm sóttu um starf fjármálastjóra.
Kanna möguleika á þátttöku ríkisins við uppbyggingu innviða í Vestmannaeyjum og hvetja til þess að endurgreiðslu vsk. vegna framkvæmda og viðhaldsverkefna eigi jafnframt við um sveitarfélög.
Framboð H- og E-lista gerðu kjósendum sínum það aldrei kunnugt að þetta stóra stefnumál væri á dagskrá þeirra og hljóta kjósendur þeirra því að upplifa sig svikna.
Launakjör erum samkvæmt kjarasamningum Sambands íslenskra sveitarfélaga og viðkomandi stéttarfélags.
Varasamar aðstæður gætu myndast fyrir ökutæki sem taka á sig mikinn vind og er fólki einnig bent á að tryggja lausamuni til að fyrirbyggja foktjón.
Dýfið kúlunum að hluta í súkkulaðihjúpinn en einnig má þekja þær alveg með súkkulaðinu.
G. Pétur segir að erlenda dýpkunarskipið sé á leiðinni en er í skjóli vegna veðurs á Hjaltlandi.
Þrátt fyrir að engin sé Þjóðhátíðin lét myllugengið sitt ekki eftir liggja í Herjólfsdal í gærkvöld.
Skelltu okkur í samkomubann og rautt sóttvarnarstig og lífið er samt bara fínt.
“Þau taka þó pásu og það er misjafnt hver skemmtir í pásum.“
Atli Dagur varði nokkrum sinnum vel í marki Stólanna í leiknum en hann hefur sannarlega staðið fyrir sínu.
Þá er mikilvægt að komið sé til móts við það eins vel og hægt er þannig að allir geti við unað.
Jón Stefán þjálfari segir að það sé hrikalega vont að missa Hallgerði en hún hefur unnið sína varnarvinnu einbeitt en sallaróleg og verið afar skynsöm í sínum leik.
Alþingi samþykkti fyrir skömmu frumvarp félags- og barnamálaráðherra um rétt til greiðslu atvinnuleysisbóta samhliða minnkuðu starfshlutfalli vegna tímabundins samdráttar í starfsemi vinnuveitenda.
Allt í einu munaði aðeins fjórum stigum á liðunum og rúmlega ein og hálf mínúta eftir og það getur verið langur tími í körfuboltaleik.
Eyjamenn með 30 stig í fimmta sæti en lið Vestra er með 26 stig í sjöunda sæti deildarinnar.
Guðrún Lára og Guðni skoruðu á Jennifer Tryggvadóttur á Hvammstanga sem er matgæðingurinn í tbl 33 sem kom út á miðvikudaginn.
Dómsmálaráðherra hefur ákveðið að leggja til við forseta Íslands að Ása Ólafsdóttir og Björg Thorarensen verði skipaðar dómarar við Hæstarétt Íslands frá 23. nóvember 2020.
Mörg sveitarfélög treysta að miklu leyti á framlög Jöfnunarsjóðs til að sinna þeim fjölmörgu verkefnum sem þeim eru falin og því ljóst að skerðing á framlögum mun gera mörgum sveitarfélögum ómögulegt að sinna þessum verkefnum.
Bæði skip Bergs-Hugins, Vestmannaey VE og Bergey VE, komu til Vestmannaeyja í gær með fullfermi.
Til gamans má geta að leikur Kára og KFS verður sýndur í Týsheimilinu en hann hefst kl. 20.00.
Ég þakka stjórnendum traustið til að fá að einblína á framtíðina og hlakka til að vinna með lykilstarfsmönnum deildarinnar að því að koma HK í fremstu röð í íslenskri knattspyrnu.“
Leikskóli-Framkvæmdir vegna lóðar skv. áætlun Verkís og málun utanhúss og viðgerðir vegna múrskemmda.
Farþegar Herjólfs ganga frá borði í Landeyjahöfn.
Ráðsmenn komust að sameiginlegum niðurstöðum um efni og orðalag nýrrar stjórnarskrár fyrir landið.
Fólk utan vinnumarkaðar og fólk sem vinnur erfið láglaunastörf þarf að sjá betri tíma framundan.
Telur þú sóknarfæri fyrir Herjólf og samgöngur milli lands og Eyja?
Undanfarin ár má segja að allir þeir sem hafi sótt um hafi fengið hjá okkur vinnu,“ segir Lilja Björg.
Jón segir að töluverð áhersla hafi verið lögð á að fanga nafna sinn, gæsina Jón Sigurðsson gassa og setja á hann nýjan sendi.
Hafa það gott heima en „heilbrigðiskerfið að hrynja“
Voru börnunum færð margvísleg áhöld sem nýtast til eflingar á hreyfiþroska þeirra.
Hvernig væri að láta núna verða af því að standa við stóru orðin.
Í vikunni fylgdu ASÍ og Neytendasamtökin eftir umsögn til Persónuverndar um starfsleyfi til Creditinfo.
Tíminn verður notaður til að skipuleggja framhaldið.
Það er ekki sjálfgefið að það séu sigldar sex ferðir yfir vetrarmánuðina.
Í tilefni af sumardeginum fyrsta var settur upp ratleikur út um allt þorp á Reykhólum.
Júlí 2021,“ segir í tilkynningu.
Gert verður ráð fyrir að löglegur völlur fyrir 8 manna bolta verði í húsi ásamt 3 metra öryggissvæði.
Það hefur þó komið fyrir að karlmenn mæti til hennar í naglasnyrtingu og hún man eftir einum sem fékk gel á sínar eigin neglur.
Hallinn var jafnaður með því að aðstandendur lækkuðu launakröfur sínar.
Hafnarstjórn óskar eftir því að bæjarstjórn og samgönguyfirvöld láti skoða mögulegar leiðir til að verja höfnina fyrir snjóflóðum.
Það eru því að myndast nýir vindflekar ofan á snjó sem þegar er lagskiptur.
Þetta er tæplega 16% samdráttur í krónum talið miðað við október í fyrra, en rúmlega 27% samdráttur mælt í erlendri mynt.
Það var áreiðanlega pólitísk gæfa Jóns Baldvins Hannibalssonar sem fyrrverandi stjórnmálamanns og þjóðfélagsrýnis, að leið hans skyldi liggja sem sendiherra til Bandaríkjanna, lands tækifæranna þar sem allir áttu að geta látið ameríska drauminn rætast.
Kvíði er varnarkerfi, innbyggt í okkur, og gerir okkur kleyft að bregðast við þegar á þarf að halda.
Tilgangur reglugerðarinnar er að ákveða forgangsröðunina á grundvelli málefnalegra sjónarmiða og með eins miklum fyrirsjáanleika og mögulegt er.
Að bifreiðastyrknum meðtölum fær bæjarstjórinn 1.605.000 kr. á mánuði.
Ekki er þó ljóst hvort það muni aftur þjónusta sjófarendur við Íslandsstrendur en eftir á að meta hvort borgi sig að fá duflið sent heim.
Fram kemur hjá Votlendissjóði að fyrir lok september mánaðar verður hafist handa við endurheimt votlendis í þremur jörðum á Vestfjörðum.
Heilbrigt príon myndast í flestum vefjum dýra og er bundið við yfirborð fruma í líkamanum.
Ef eigendur lausamuna finnast ekki og ef enginn hefur samband við Ísafjarðarbæ vegna þeirra verður litið svo á að enginn beri ábyrgð á hlutnum og verður hann þá fjarlægður.
Það er til skráðar heimildir frá 1298 þegar Sauðbréfið var gert.
Hér hnykkir Samfylkingin á því að það sé ekki nóg að kaffæra heilbrigðiskerfið á Íslandi með 100-200 þúsund konum frá Póllandi og Möltu - þar sé ekki nóg að gert - og því sé það óskandi að geta tekið á móti fleiri konum frá fleiri löndum.
Vegna aukinnar útbreiðslu CoVid-19 í samfélaginu hefur verið ákveðið að sundlauginni á Svalbarðseyri verði lokað þar til nýjar upplýsingar munu liggja fyrir frá sóttvarnalækni og embætti landlæknis.
Líklegast hafa fáir verið jafn sáttir við atvinnuleysi mitt og börnin mín. Ég fylgdi þeim í skólann og sótti sömuleiðis eða tók á móti þeim heima.
Nú þegar landsmenn prýða heimili sín, gjarnan með útsaumuðum jóladúkum fögnum við í Textílmiðstöðinni meðbyrnum sem okkar áherslur á textílinn hafa hlotið.
Verkið felst í fyllingu undir og gerð grjótgarðs, vegna landfyllingar austan við núverandi höfn í Bíldudal.
Kostirnir eru gríðarlega margir.
Ný rafknúin ferja hefur lækkað siglingakostnað á leiðinni í Landeyjar eða Þorlákshöfn.
Annar vörubílstjóri, Friðjón Jónsson, kom þarna líka að.
Hins vegar, vegna þess að kröfu verkalýðshreyfingarinnar um hátekjuþrep var ekki mætt, þá gagnast breytingarnar best þeim sem eru með yfir milljón á mánuði, þeir fá skattalækkun uppá tæplega fimm þúsund krónur.
Það þýðir að greitt er fyrir 42 klst en ekki 63. Við það lækkar kostnaður við vistun í 13.692 kr. úr 20.538 kr. Heildarkostnaður verður þá 17.745 kr fyrir mánuðinn, sem gerir Bolungavík langódýrasta sveitarfélagið.
Ísfisktogararnir gera það gott6.
Tói Vídó er sonur Sigga Vídó og Erlu Vídó sem flestir Vestmanneyingar ættu að þekkja.
Ég hef aldrei upplifað að þjálfa hóp þar sem allir eru jákvæðir fyrir því að læra og leggja meira á sig – sem hljómar heimskulega því allir ættu að vilja bæta sig en það er ekki alltaf raunin.“
Fyrir þetta vil ég þakka Sigurði Inga fyrir skjót viðbrögð og áframhaldandi baráttu hans fyrir öflugum samgöngum við Vestmannaeyjar.
Fyrsta skemmtiferðaskip ársins bíður þess nú að komast til hafnar í Vestmannaeyjum.
Skipta nokkrum bittlingum á milli sín og trúa í einlægni að verið sé að gera góða hluti.
Ein af hverjum þremur konum í heiminum er beitt kynbundnu ofbeldi – þar er Ísland engin untantekning.
En þá stendur eftir spurningin: Hvað var raunverulega samþykkt í bæjarstjórn þennan drottins dag?
Veiran er ekki eins skæð og SARS eða MERS kórónaveirur sem höfðu 10% og 35% dánartíðni, en virðist mun meira smitandi og þessi faraldur hefur nú þegar haft mun meiri áhrif í Kína og á heimsvísu en SARS faraldurinn hafði.
Jón Kaldal hafnaði óskum um frekari sundurliðun á helstu liðum reikningsins, styrkveitingum, vörukaupum og aðkeyptri þjónustu.
Tóku greiðslur mið af fjölda veiddra laxa í net árin á undan.
En svo borðuðu þau allt upp til agna með bestu lyst.
Þetta tekur enda.
Með ríkisábyrgðinni er það beinlínis orðið hagsmunamál stjórnvalda að koma í veg fyrir samkeppni á flugmarkaði.
ÍBV, Fjölnir og Vestri eru með 6 stig hvert og Víkingur Ólafsvík er án stiga.
Fram kemur í frétt Norges Sjømatråd að samkvæmt hefð hafi loðnuhrogn frá Íslandi verið notuð sem „topping“ á sushi-rétti.
Kristján Þór Júlíusson, sjávarútvegs- og landbúnaðarráðherra stýrir fundinum, en þar flytja framsögu fulltrúi veiðiréttarhafa og fulltrúi Samtaka fyrirtækja í sjávarútvegi.
Væri Reykjavíkurflugvelli lokað líkt og vilji borgaryfirvalda stendur til yrði viðbragðstími sjúkraflutninga af landsbyggðinni aukinn verulega og þar með aðgengi íbúa landsbyggðarinnar og ferðalanga að sérhæfðri bráðaheilbrigðisþjónustu skert.
Þar mun kennarinn miðla upplýsingum og myndböndum og þátttakendur fá tækifæri til að spyrja og spjalla.
Þeir skorðuðu 121 stig en Vestri 104. Í hálfleik höfðu Álftnesingar 20 stiga forskot 64:44.
Umsagnirnar voru lagðar fram til kynningar á fundi bæjarráðs Ísafjarðarbæjar í gær.
Áður birst í 37. tbl.
Niðurstöður könnunarinnar leiddu í ljós að engin nýtanleg ígulkerjamið eru á svæðunum sem skoðuð voru.
Í leikhléi var staðan 12-13 ÍBV í vil, eftir að Valsmenn skoruðu 2 síðustu mörk hálfleiksins.
Heildarframlag SASS til þessa átaks er 8 m.kr.
Fasteignaverð fyrir sérbýli er hæst í nýrri byggðinni á Ísafirði.
Jón Reynir var inntur eftir áformum skólans vegna tímamótanna.
Sigurður Böðvarsson yfirlæknir göngu- og lyflækningadeildar mun sinna starfi framkvæmdastjóra lækninga í fjarveru Hjartar Kristjánssonar sem er kominn í ársleyfi.
Þá læddist þessi hugsun að mér að partýin geta verið ansi heillandi þegar fólk er ungt og áhyggjulaust.
Guðrún Linda Rafnsdóttir situr í stjórn Varnar; „Okkur langaði að gera eitthvað til að hjálpa og aðstoða og okkur datt þetta í hug“.
Það er skammt stórra högga á milli hjá liði Tindastóls því á fimmtudag spila strákarnir við Hauka sem eru, líkt og lið Tindastóls, í 3.-4.
Tilboðsfjárhæð er 30 milljónir króna og er gert með fyrirvara um samþykki framkvæmda- og hafnarráðs og bæjarráðs.
Ný lögreglusamþykkt fyrir Vestmannaeyjar í burðarliðnum13.
Það hefur einkennst af því að það sem áður þótti sjálfsagt er nú munaður hvað varðar öll samskipti, samveru og tilbreytingu með fjölskyldu og vinum.
En við skulum fagna, við skulum eiga samfélagsmiðlana á sunnudaginn.
Förum að öllum reglum og verjum, eins og kostur er, það fólk á vinnumarkaði sem er útsett fyrir smiti.
Kannski var þátturinn ekki týndur heldur bara í láni úti í bæ.
Þá séu Sjúkrahúsið á Akureyri og Heilbrigðisstofnun Norðurlands eystra (HSN) í góðu samstarfi er varðar viðbragðsætlun og hafa stjórnendur SAk fundað vikulega með yfirmönnum HSN ásamt sóttvarnarlækni Norðurlands.
Þá er vatnsmagnið stöðugt.
Tekin verður ákvörðun með opnun á Íþróttahúsinu kl. 15 í dag.
Endurbætur á fráveitu í sveitarfélaginu en þar ríkir að mörgu leyti neyðarástand, fjármunir sem sveitarfélagið þarf að leggja í endurbætur á henni verða aðeins teknir af annarri uppbyggingu.
Allir eru ávallt velkomnir í Landakirkju, kirkju okkar allra.
Skipulags- og umhverfisráð Vesturbyggðar hefur fallið frá því að úthluta lóðunum Langahlíð 16a og 16b undir íbúðabyggingar.
Hilda Jana fagnar því að verkefnahópurinn hafi verið skipaður og segist hlakka til að taka þátt í þeirri vinnu sem framundan er.
Fjöldi smita á Vestfjörðum er 5,4% af öllum greindum smitum á landinu.
Eins og áður segir voru aðeins 14 ný smit voru staðfest síðasta sólahring, en fram kom í máli Þórólfs Guðnasonar sóttvarnalækni að fá sýni hafi komið inn.
Þetta er gott dæmi um hvernig Anger fer stundum á svig við sannleikann ef þannig má að orði komast.
Að hækka atvinnuleysistryggingar er ekki eingöngu rétt gagnvart þeim einstaklingum sem standa frammi fyrir atvinnumissi, heldur best fyrir samfélagið, hagkerfið og komandi kynslóðir.
Við vöruþróun verður horft til aldagamalla matarhefða í bland við nýstárlegri framleiðsluaðferðir.
Með notkun þeirra verður sundurdráttur fljótlegri, sauðféð er rólegra og það er farið betur með það, því ekki þarf að taka á neinni kind.
Starfsmaður Dekkjahallarinnar á Akureyri greindist með Covid-19 í gærkvöld.
Markmið framkvæmdanna er að bæta samgöngur um Vestfirði með því að tryggja áreiðanlegar og öruggar samgöngur um Vestfjarðaveg og Bíldudalsveg.
Eftir fermingabúðir í Vatnaskógi ætlaði ég að verða prestur, þær áætlanir fóru út um gluggann þegar ég á mínum uppreisnar árum sagði mig úr þjóðkirkjunni.
Á Patreksfirði er starfrækt mjög öflugt kvikmyndahús með góðu hljóðkerfi, nýjum græjum og alltaf nýjustu myndirnar, jafnvel sýndar sama dag og frumsýning.
Stjórn GSS hefur ákveðið að fresta Opna Steinullarmótinu um óákveðinn tíma.
Þá er áhersla á að leggja háhraða nettengingu í öll hús og tryggja síma- og útvarpssamband á öllum þjóðleiðum til Þingeyra auk þess að minnt er á að á aðalskipulagi er gert ráð fyrir löglegum flugvelli í Dýrafirði.
Hafa kærendur í því tilviki, hluti landeigenda Drangavíkur, nú ákveðið að höfða dómsmál til að fá viðurkennda kröfu sína til lands sem hingað til hefur verið talið í eigu jarðarinnar Engjaness.
Því veirugerðirnar komi frá öðrum löndum en mest vakt var á. Þá sýni rannsóknin tugi stökkbreytinga á veirunni.
Þar verður meðal annars fjallað um nýtingu þrívíddar matarprentarans Foodini fyrir fólk sem glímir við Dysphagia sjúkdóminn (sem gerir fólki ómögulegt að kyngja mat á föstu formi) og zero-waste sveppaprótein.
"Þegar samkomum fækkar gefst tækifæri til að hægja aðeins á. Nýtum þessar aðstæður til að njóta augnabliksins og dvelja meira í núinu.
Samþykkt var ályktun frá Hafna- og atvinnumálaráði sveitarfélagsins þar sem segir að skapa þurfi stöðugleika í afkomu í sauðfjárrækt og styðja við innlenda matvælaframleiðslu.
Fyrirtækið er í eigu, Sigurjóns Óskarssonar skipstjóra og fjölskyldu auk Daða Pálssonar.
En þegar ég áttaði mig á menntakröfunum (nánast engar!) og því að ég myndi ekki hafa neitt um það að segja hverjir væru farþegar í vagninum mínum þá missti ég allan áhuga á því.
Nú fær landsbyggð mjög skerta opinbera þjónustu á mörgum sviðum.
Matráðar skólans fara í verkfall og af þeim sökum verður ekki hafragrautur í boði þessa tvo daga.
Ekki er viðtekin venja að leggja fram kaupsamninga bæjarins heldur hafa kauptilboð nægt líkt og nýleg dæmi sýna.
Ingólfur Árnason mun áfram gegna starfi forstjóra SKAGANS 3X og mun njóta liðsinnis núverandi stjórnendateymis fyrirtækisins.
Tólf verkefni fengu fjármögnun úr fjárfestingarátaki um nýsköpun í heilbrigðisþjónustu sem Fjármála- og efnahagsráðuneytið, Heilbrigðisráðuneytið og Atvinnuvega- og nýsköpunarráðuneytið stóðu fyrir.
Þetta kemur fram í frétt á vefsíðu Hraunbúða.
Eyborg var einstök í islensku listalífi.
Í flestum tilfellum er um að ræða lönd sem skipt hafa verið milli eigenda sinna frá alda öðli oftast ágreiningslaust.
Hús þeirra stóð mér opið nótt sem nýtan dag.
Hann var bæklaður frá fæðingu, þannig að vinstri fóturinn var styttri en sá hægri, en framan af ævinni tókst honum þó að láta á engu bera því hann var kvikur í hreyfingum og harður af sér.
Það gæti bent til þess að endurskoðunarskrifstofa sú sem vann kröfuna fyrir fyrirtækin hafi ekki endilega beitt sambærilegum aðferðum við að vinna tölur úr bókhaldi fyrirtækjanna.
· Skólar: Leikskólar, Grunnskóli Vestmannaeyja og Framhaldsskólinn starfa samkvæmt ákveðnu skipulagi (m.a. fjarkennsla) og er staðan þar breytileg eftir aðstæðum og dögum.
Því er það mat sóttvarnalæknis að nú sé rétti tíminn til að grípa til nauðsynlegra aðgerða til að hægja á faraldrinum til að auka líkur á því að heilbrigðiskerfið geti sinnt þeim sem veikjast af COVID-19 ásamt því að sinna annarri bráðaþjónustu.
Hér kemur umtalsverð lækkun gengis íslensku krónunnar frá áramótum dregið úr tekjutapi sjávarútvegsins.
Liðin áttust við á Króknum fyrr í sumar og úr varð mikill hasarleikur sem endaði með 4-3 sigri Stólanna eftir mikið drama.
Aðgangur ókeypis og allir velkomnir.
Verkið sjálft hefst utandyra þar sem yfirhjúkrunarkona staðarins tekur á móti hópnum og býður þau velkomin til starfa.
Nú er þess beðið að veður verði skaplegt svo hægt sé að lyfta bátnum og koma honum á þurrt.
Guðmóðir Crossfitts í Eyjum Hrund Scheving er að sjálfsögðu líka á meðal keppenda og hún keppir einnig fyrir Íslands hönd í Ólympískum lyftingum á RIG2020.
Kynnir á hátíðinni var prófessor Guðmundur Hálfdanarson.
Körfuboltadeildin er komin með facebook-síðu https://www.
Munurinn felst í hærri fjármagnskostnaði einkafjárfesta og kostnaði við innheimtu vegtolla.
Þegar ég fer út á morgnanna til að moka stéttina, þá skelli ég mér í gamla Kraft gallann minn og grænu gúmmístígvélin – alveg eins og í sveitinni heima í gamla daga.
Með óendanlegan áhuga á mannlegu eðli, sérstaklega því sem eykur vellíðan, hamingju og lífsgleði og því sem dregur úr hausarusli og tilfinningadrasli.
Fyrri leikur Kormáks/Hvatar og KÁ í átta liða úrslitum 4. deildar fór fram á Ásvöllum í Hafnarfirði í gærdag.
Eftir þetta spjall varð ég hugsi yfir því að hvorug þessara fjölskyldna hafi haft hugmynd um að Vestmannaeyjar væri hluti af Íslandi.
Bæði karl- og kvenreklar eru á sömu plöntunni, alsettir þrísepóttum rekilhlífum, og standa þrjú blóm innan við hverja þeirra.
Í þessari skýrslu er fjallað um niðurstöður greininga á takmörkunum og áhrifum notkunar jarðstrengja á hæstu spennustigum flutningskerfa raforku.
Eins og kunnugt er hafa báðir ofnar verksmiðjunnar á Bakka verið stöðvaðir og um 80 manns verið sagt upp.
Sigurður Aadnegard bætti öðru marki við tíu mínútum síðar og síðan urðu Samherjar fyrir því óláni að gera sjálfsmark tveimur mínútum síðar.
Fram kemur í bókun stjórnar að stjórn KSÍ hafi farið ítarlega yfir stöðu Íslandsmóta í knattspyrnu og bikarkeppni karla og kvenna vegna takmarkana og banns við æfingum og keppni samkvæmt bráðabirgðaákvæði reglugerðar heilbrigðisráðuneytisins.
Það var þó ekki tilviljun ein sem réði því að ég sótti í Skagafjörðinn fyrir rúmum þremur árum enda mitt móðurfólk úr Skagafirði.
Síðan þá hefur Eva leikið með úrvalsdeildarliði Hauka við góðan orðstýr og er meðal lykilleikmanna liðsins.
Deildin fær einnig föt send frá Rauða krossinum á höfuðborgarsvæðinu, þannig að úrvalið er fjölbreytt.
Sigfús Ingi Sigfússon sveitarstjóri var ánægður með áfangann.
Síðan var eftir þeim farið í öllu ferlinu við gerð núgildandi miðbæjarskipulags.
Þegar ferðamálaráðherrann verður uppvís að því að hunsa tveggja metra regluna í vinahópi, og storka þannig drepsóttinni, draga orðuhafarnir upp úr pússi sínu áður óþekkta reglu og sýkna ráðherrann sinn af því að hafa brotið almennu tveggja metra regluna.
Smáey bar áður nafnið Vestmannaey VE.
Ísfirðingurinn Guðmundur Gíslason varð í gær fyrsti Íslandsmeistarinn í netkappskák.
Mummi er bóndi sem selur sveitalífið og er ekki með puttana í daglegum rekstri hótelsins.
Ef eitthvað kemur upp á eða þið verðið fyrir ónæði eða óþægindum af okkar völdum biðjum við ykkur um að hika ekki við að hafa samband og munum við bregðast við eins fljótt og auðið er.
Ef þú vilt leggja þitt af mörkum til hnúfubaksspjaldskrár Hafrannsóknastofnunar (ISMN) eða önnur skyld verkefni er hægt að lesa sér nánar til um slíkt samstarf og þau verkefni sem unnið er að á vefsíðu: https://www.
Ég er líka gríðarlega ánægð með allt starfsfólk leik- og grunnskóla og starfsfólk í öldrunar- og félagsþjónustu sem einnig hefur unnið frábært starf við mjög krefjandi aðstæður.
Í foreldrahúsum var því iðulega haldið til haga að siðir, venjur og reglur væru mannanna verk og þeim væri hægt að breyta.
Eitthvað sem við ættum ávallt að reyna að forðast.
Líður okkur vel heima hjá okkur?
Hverfisráð Holta-, Tungu- og Seljalandshverfa í Skutulsfirði óskar eftir að framkvæmdafé 2020 verði nýtt til uppbyggingar á Hreystisvæði sem nýtist ungmennum og fullorðnum.
Þeir sem eru á aldrinum 30-49 ára eru líklegastir til að vinna að hluta til að heiman, en 33% svarenda í þeim aldurshóp sögðust gera það.
Til dæmis hvort Bolungarvíkurkaupstaður og Súðavíkurhreppur hafi lagt Eyri á Ísafirði til stofnfé á sínum tíma eða Ísafjarðarkaupstaður hafi lagt fé til Bergs í Bolungarvík.
Guðrún Tómasdóttir söngkona söng öll lögin á þessarri plötu.
Einhverjir velta kannski fyrir sér hvort sveitarfélagið ætli ekki að standa fyrir húllumhæi í tilefni af frábærum árangri Stólastúlkna.
Hjólreiðar eiga það sameiginlegt með skíðum að vera almenningsíþrótt og þó margir keppi eru flestir að hjóla sér til skemmtunar og njóta þess að eiga samverustund með fjölskyldu og vinum.“
Unga fólkið sem er að koma upp fjölskyldum í dag hugsar öruvísi en við gerðum, fólk er meðvitaðra um umhverfismál og endurnýtingu.
Verkefnið byggir á upplýsingum úr gervihnöttum.
Lengi vel langaði mig að verða strætisvagnabílstjóri, því ég var algjörlega heillaður af þessum stóru vögnum og því að hafa öll þessi líf í hendi mér.
Aðildarríki G7 skiptast á um að halda árlegan leiðtogafund hópsins og er röðin komin að Bandaríkjunum.
Pétur er góð fyrirmynd yngri leikmanna, stundar íþrótt sína af miklu kappi og er frábær félagsmaður.
Og hann er að flytja til okkar, sagði mamma með væntumþykju.
Fljótur að hugsa og taka ákvarðanir.
Í þeim tilvikum sem fallist hafi verið á að fella niður vinnsluskyldunni hafi þannig háttað til að engin vinnsla var til staðar.
Íþróttamiðstöðinni var lokað 24. mars 2020.
Hann hefur ávallt verið boðinn og búinn til að aðstoða okkur við hvaða verkefni, hver og hvenær sem er.
Þessi atriði er vert að setja á minnið fyrir það sem á eftir kemur.
Annað sem vekur athygli er að hlutfall fyrstu kaupa er 40% og hefur það ekki verið hærra frá 2008.
Vel er látið af veiði í húnvetnsku laxveiðiánum nú í byrjun veiðisumarsins.
Þau áform hefur hann kynnt bæði ríkisstjórn og þingflokkum allra stjórnarflokkanna.
Þá er tuðrusparkið hafið á ný og um næstu helgi verður loks sparkað í bolta í fyrsta alvöru keppnisleik sumarsins hér á Norðurlandi vestra.
Hlaut hann mikla áverka í árásinni en aðeins örfáum mínútum eftir árásina keyrði leigubíll á hann.
Fólki er góðfúslega bent á að þegar þetta tímabil gengur í garð þá er alltaf hætta á færslum milli hafna og því ekki æskilegt að skilja bifreiðar eftir í annarri hvorri höfninni, þ.e.a.s Landeyjahöfn eða Þorlákshöfn.
Samþættur uppruni íslensku gæðingakeppninnar og þróun hennar og dóma kynbótahrossa, eftir að þeir voru gerðir á grunni tölulegs dómkvarða (1950 og eftirleiðis), er svo mjög athyglisvert atriði.
Við verðum jafnframt að hlusta á áhyggjur og kvíða annarra og virða.
Þrátt fyrir að það sé kominn vetur.
Starfshættir kjörinna fulltrúa voru á dagskrá bæjarráðs Vestmannaeyja á þriðjudaginn síðastliðinn.
Námskeiðin eru öllum opin og er öðrum en félagsmönnum í þessum félögum bent á að skoða rétt sinn hjá sínu félagi.
Lögreglustjórinn í Vestmannaeyjum hefur fengið heimild Vinnumálastofnunar til að ráða námsmenn í fjögur sumarstörf.
Upp úr áttunda áratugnum hófst hann handa við að byggja upp Chinati Foundation, safnið í Marfa í Texas sem gerði honum kleift að finna bestu leiðirnar til að sýna eigin verk og fjölda annarra listamanna sem hann dáðist að.
Páll Hlíðar Svavarsson sá um upplýsingaöflun og framkvæmd sögugöngunnar í smáforritinu.
Að sögn Halldórs Halldórssonar, forstjóra Íslenska kalkþörungafélagsins ehf gekk námið vel.
Guðný er þaðan en Jökull er stoltur Snæfellingur.
Flestum er hins vegar ljóst að evrusamstarfið byggði á veikum grunni í upphafi og verður ekki deilt um það.
Til að tryggja öruggan aðgang að innlendum matvælum þarf að grípa til í það minnsta þeirra aðgerða sem nefndar hafa verið hér, til þess að bæta afkomu bænda.
Arnar Pétursson hefur valið 19 leikmenn til æfinga, hópurinn hittist og æfir í Vestmannaeyjum 28. september – 3. október.
Það varð einnig umtalsverð aukning á Seyðisfirði.
Með því er dregið úr hættunni á því að fólk safnist saman af þessu tilefni.
Lánafyrirtækin hafa beinan aðgang að launareikningum viðkomandi í bönkum og í hvert sinn sem einhver peningur kemur inn standa smálánafyrirtækin vaktina og taka út allt sem inni er fyrir skuldum viðkomandi.”
Ég hef ekki verið spurður af bb.is eða aðrir hér í Súðavíkurhreppi mér vitandi um afstöðu til þessara mála.
Vestmannaeyjabær býður Sigurjón Örn velkominn til starfa, segir í tilkynningunni.
Haft er eftir Gunnari M. Guðmundssyni framkvæmdastjóri SBA Norðurleið að ekkert sé framundan hjá þeim frekar en öðrum ferðaþjónustufyrirtækjum.
Ég sagði við einhvern fjölmiðilinn að mér hafi þótt hljóðið ónáttúrulegt, en í raun gerast þau ekki mikið meira náttúruleg, hljóðin sem fylgja náttúruhamförum.
Notið grísakótilettur sem eru með rifbeininu á. Rifbeinið haft á en hreinsað vel og skafið af beininu.
Ég skora á Björgu Erlingsdóttur, sveitarstjóra Svalbarðsstrandarhrepps, að skrifa næsta pistil.
Ráðuneytið hyggst tryggja lágmarksflugtíðni tímabundið milli Vestmannaeyja og Reykjavíkur fram á vor, en þá hefur Air Iceland Connect áætlunarflug á markaðslegum forsendum á flugleiðinni.
Leiðtogahæfileikar Sigurðar eru miklir og þeim beitt af þekkingu, innsæi og andagift.
Þetta er svipaður fjöldi og 2018.
Hins vegar hafi vinnuferlið getað verið betra, „sýn bæjarins var ekki skýr í upphafi um það hvað bærinn vildi.“
Stólarnir töpuðu fyrsta leiknum á nýju ári í Keflavík í byrjun vikunnar og þurftu því að mæta með sparihliðina upp gegn Njarðvíkingum.
Reikningsupplýsingar munu birtast á skjánum í útsendingunni.
Þeirri tillögu hafnaði meirihlutinn og niðurstaðan sú að auglýst verður nýtt starf við umhverfis- og framkvæmdasvið bæjarins og nýr hafnarstjóri en þessar stöður munu kosta sveitarfélagið hátt í 30 milljónir á ári.
Sendiráð Íslands í Kaupmannahöfn vekur athygli á þessari breytingu á Facebook síðu sinni.
Einstaklingur má ekki nota almenningssamgöngur eða leigubíla.
Sigríður kenndi við tónlistarskólann, en var jafnframt einn ástsælasti kennari grunnskólans, auk þess sem hún var mjög virk í félagslífi á ýmsum sviðum.
Gagnfræðaskólinn (nú Menntaskólinn) var reistur árið 1904 í túni Eyrarlands og fáeinum árum síðar voru fyrstu tré Lystigarðsins gróðursett fast við Eyrarlandsbæinn.
Við sama tækifæri var stígurinn milli Smáratúns og Borgartúns malbikaður og gagnast bæði gangandi og hjólandi,“ segir á vef sveitarfélagsins.
Enn fremur ætlaði ég að prófa sjóböðin norður á Húsavík núna í ágúst s.l. en þrátt fyrir ástandið, þá var fullbókað 2 daga fram í tímann.
Þessi leið hefur skilað góðum árangri þar sem margir þátttakendur raunfærnimatsins hafa haldið áfram námi og lokið sveinsprófi að loknu matinu.
Enn fremur hefur tekist að skilgreina ferlið fram á við til mats á mögulegum leiðum til úrbóta á nýtni hafnarinnar.
Arnarlax hefur framleiðsluleyfi fyrir 25.200 tonn laxeldi og hefur sótt um 14.500 tonn til viðbótar, þar af eru 10.000 tonn í Ísafjarðardjúpi.
Árið byrjaði vel, ég uppfyllti gamlan draum ömmu minnar og flutti nýárspredikun í Landakirkju.
Greint var frá þessu í Morgunblaðinu.
Já, já, auðvitað eru alltaf einhverjir hlutir sem maður hefði viljað gera með öðrum hætti en í stóra samhenginu skiptir það ekki máli.
Einum leik í 16-liða úrslitum er ólokið, viðureign Vals og ÍA.
Efnt er til samráðsins í samræmi við tillögu sóttvarnalæknis.
Þeir tímar munu koma að þarna verði breytingar á en á meðan er eðlilegt að leitað sé viðleitni til jafnræðis.
Með þessari lausn gætum við hvort heldur sem er haldið hluta bæði göngu og alpa svæðisins opnu allt árið eða ákveðið nákvæmlega hvaða dagur skuli vera fyrsti opnunardagur ársins og einnig hver skuli vera sá síðasti.
Í henni felst að Alþingi feli samgöngu- og sveitarstjórnarráðherra að láta nú þegar hefja óháða úttekt á Landeyjahöfn.
Eagles messunni sem átti að vera nk. sunnudag, 15. mars hefur verið frestað um óákveðinn tíma vegna Covid-19 veirunnar.
Á deiliskipulagssvæðinu er einnig kirkjugarður og er hann vel gróinn trjá- og runnagróðri.
Fylgist vel með á vef vegagerðarinnar og lögreglu.
Staðan núna sé ekki góð og það berist aðeins ein og ein bókun.
Það hjálpar engum að vera með læti en gott að fylgjast með á landlaeknir.is. Þar eru nýjustu upplýsingarnar.“
Í tengslum við byggingu skálans stóð Fornminjafélagið, í samstarfi við Kristínu Auði Kelddal Elíasdóttir hleðslumann og skrúðgarðyrkjumeistara úr Dýrafirði, fyrir námskeiði í grjót- og torfhleðslu dagana 6.- 8. ágúst 2019.
Þannig að það er nóg að gera,“ segir Jón sem telur að á búinu séu um 250 hross.
Með öflugu skipulagi og vandlegri hreinsun á vellinum að Þjóðhátíð lokinni ætti völlurinn að ná sér fljótt aftur til knattspyrnuiðkunar.
Ferðaveðrið heim í dag er með ágætum, aðgerðarlítið og veðurstofan reiknar með norðaustlægri átt seinnipartinn, skýjuðu og súld á köflum en gæti farið að rigna með kvöldinu.
Loks var snætt á KK Restaurant á Sm smakkað var á fjölbreyttum afrakstri námskeiðisins.
Húsið er teiknað sem einbýlishús, en árið 1947 þegar Viggó nokkur Ólafsson auglýsir það til sölu er það sagt tvær íbúðir.
Undirritaður hefur ekkert horfið frá þeirri skoðun sinni að þar hafi skort mikið á vilja til sátta og að jafna ágreining.
Útkallið tók í heildina um átta tíma.
Látinna minnst í örhelgistund1.
Samkomulag Evrópusambandsins, Noregs og Færeyja frá árinu 2014 um stjórnun makrílveiða rennur út í árslok og tók Bretland nú þátt í makrílviðræðum í fyrsta sinn sem sjálfstætt strandríki.
Hann segir að um gagnsæistilkynningu sé að ræða af hálfu Seðlabanka Íslands – Fjármálaeftirlits.
Þá megi gjarnan sjá myndarlegar raðir.
Það var svo síðsumarkvöld í ágúst að fjölskyldan sigldi með allt sitt hafurtask inn fallegustu innsiglingu landsins og þá var ekki aftur snúið.
Yfirvöld eru þar gagnrýnd fyrir að hafa einungis sett samstarfsmenn þýska barþjónsins í sóttkví, en ekki hugað að gestum staðarins.
Hellið vatninu og rjómanum á pönnuna og leysið rjómaostinn upp í vökvanum.
Einn ökumaður var sviptur ökurétti til bráðabirgða í kjölfar brotisins, en hann ók á tvöföldum hámarkshraða í Krók á Ísafirði.
Ef þessi þróun verður er talið að losna muni um 140 íbúðir í sveitarfélaginu.
Tryggja yrði öryggi hans og annarra í húsinu.
Þá fóru um Djúpið 1800 bílar til Ísafjarðar á þessu tímabili og miðað við þumalputtareglu Vegagerðarinnar má ætla að ekki færri en 4500 manns hafi heimsótt Ísafjörð á páskum.
Bjarni segir frá uppvexti sínum, vinunum og fjöskyldunni, ásamt öðrum sem hann hefur kynnst á lífsleiðinni.
Landvernd stendur næstu þrjá daga fyrir fjórum rafrænum fundum um vestfirsk málefni.
Sem betur fer varð ég ekki fyrir neinum meiðslum en þær rændu mig heldur ekki.
Þann 25. apríl sl. var lögreglu tilkynnt um að brotist hafi verið inn í einar 10 geymslur í stigaganginum að Áshamri 59.
Um er að ræða beiðni um 20 m.kr. fjárstyrk fyrir árið 2020.
Unnið hefur verið hörðum höndum að tiltekt í Kjarnaskógi og fleiri skógum Skógræktarfélags Eyfirðinga en skógar komu illa undan snjóþungum vetri.
Þeir eru skyldir og fjölskyldur þeirra áttu peninga til að styrkja þá til að festa kaup í Parhúsi og báðar íbúðir jafn dýrar, sem þeir keyptu 2005.
Raforkuverð frá stöðinni var í samræmi við markaðsverð í Kaupmannahöfn 2018, eða að jafnaði 344 DKK/MWh.
Er þetta fyrsta ferð Herjólfs síðan á fimmtudaginn, þar sem ófært hefur verið vegna veðurs og sjólags.
Victor Borade fékk að líta gula spjaldið tvívegis í uppbótartíma og var því vísað af velli en þetta var síðasti leikur hans með liði Tindastóls.
Smíði bátsins var hluti af raðsmíði fiskiskipa fyrir tilstilli ríkisstjórnarinnar til endurnýjunar á fiskiskipaflota þjóðarinnar í stríðslok.
Til ráðstöfunar eru aðeins 400 fermetrar fyrir öll söfnin og sameiginlega aðstöðu starfsmanna í Sundstræti 36 á neðri hæðinni sem tekið var á leigu til 10 ára fyrir fimm árum.
Stöðvarstjóri er ábyrgur fyrir rekstri stöðvarinnar á Ísafirði.
Umferðin um Ögur yfir páskana var aðeins 17% af umferðinni um síðustu páska.
Hin björgunarþyrlan, TF-EIR, verður ekki til taks eins og áætlað var þar sem vinna við skoðun sem hún er í hefur legið niðri í verkfallinu.
Guðný og Jökull hafa verið saman í rúmlega fjögur ár og búa á Akranesi.
Þá er nám og vinnuframboð meira og fjölbreyttara eftir því sem fangelsin eru stærri, hærra öryggisstig er í stærri lokuðu fangelsunum og þau eru einnig hagkvæmari einingar.
Miðað er við að fyrirtæki séu nú þegar starfandi með vöru eða þjónustu á markaði.
Þetta er þriðja árið í röð sem farið er í söfnunarátak en allur ágóði af sölunni rennur óskertur til Menntunarsjóðsins sem styrkir tekjulágar konur til mennta.
Það var Orri ÍS.
Álögð veiðigjöld til ríkisins fyrstu sjö mánuði ársins fyrir veiðar á kvótabundnum fisktegundum nema 2.559 milljónum króna samkvæmt upplýsingum á vef Fiskistofu.
Viðkomandi er með einkenni (kvef, hósta, hita, höfuðverk, beinverki, þreytu, kviðverki, niðurgang o.fl.).
Þau stunduðu dúntekju; þú kemur að æðarkollu, sem liggur á.
Í meðfylgjandi yfirliti sem byggt er að hluta á tölum frrá Rebekku Hilmarsdóttur, bæjarstjóra í Vesturbyggð kemur fram að kostnaðurinn hefur vaxið langt umfram tekjurnar.
Sito tryggði m.a. ÍBV annað sæti í sínum riðlið í Fótbolta.net mótinu með tvennu gegn HK í 3-1 sigri í enda janúar.
Næsti leikur stúlknanna er hér heima í Síkinu nk. laugardag kl. 16 en þá kemur lið Njarðvíkinga í heimsókn.
Kári er þrátt fyrir þetta bjartsýnn á að ná að tryggja sér sæti á leikunum í Tókýó.
Í markið kom þá Einar Ísfjörð Sigurpálsson (2005).
Árgangarnir hafa látið verulega á sjá.
EBITA var um 2,2 milljarðar króna.
Stærstur hluti fjárfestingarinnar er í vegakerfinu, nýframkvæmdir, breikkun einbreiðra brúa og gerð hringtorga auk viðhalds vega.
Þetta kemur fram í tilkynningu frá Herjólfi ohf. eftir miðnætti í nótt.
Tvær þeirra virðast ekki hafa verið byggðar í mjög langan tíma og önnur þeirra nýtt sem afréttur.
For.: Magnús G. Jensson og Kristín Guðríður Höbbý Sveinbjörnsdóttir.
Enn er óvíst um niðurstöðu fríverslunarviðræðna Bretlands og Evrópusambandsins þó báðir aðilar stefni að samningi.
Við Gauksmýri er vinhraðinn um 20 m/s og hviður hafa mest mælst rúmur 31 metri á sekúndu.
Klofningur á Suðureyri er gott dæmi um slíkt fyrirtæki.
Landsnet hafi athugað hvernig best verði komið á tengingu og fyrir liggi tillaga um tengivirki í Miðdal áleiðis upp á Steingrímsfjarðarheiði.
Laxinn gat því skilað sér í heimaána að sumri.
Að sögn Andrésar voru kindurnar í ágætu ásigkomulagi og þrátt fyrir slæm veður hafi runnið úr þeim snjórinn þegar hlánað hefur, svo ekki voru þær sligaðar af snjó.
Fyrirtækið Smartmedia var stofnað í Eyjum og hefur verið starfrækt í rúm tíu ár.
Hann segir að það sé annars búið að fullmanna sláturhúsið yfir vertíðina en að sláturtíðin verði með mjög óhefðbundnu sniði í ár vegna aðstæðna í þjóðfélaginu.
Leigusamningur við Knut Axel Ugland Holding var undirritaður þann 19. júní.
Þar heldur oddvitinn því fram að á henni hafi verið brotinn trúnaður með því að birta í fundargerð bæjarráðs spurningarnar sem um getur hér að ofan og tók svo óskaplega langan tíma að svara, sem sagt tvo daga.
Finnur Eydal spurði unga söngkonu í Reykjavík seint á sjötta áratugnum: Gætirðu hugsað þér að syngja eitt sumar með hljómsveit á Akureyri?
Jónsi tekur fram að KSÍ stefni á að klára mótið þannig að hann gerir sér vonir um að leikurinn verði spilaður.
Ákveðið hefur verið að Mb Blátindur VE verði rifinn.
Íslenskur sjávarútvegur tekur hlutverk sitt alvarlega sem framleiðandi hágæða matvæla og ein af burðarstoðum efnahagslegrar hagsældar þjóðarinnar.
Það hefur ekkert breyst.
Þeir sem treysta sér til að kaupa föt sem eru Belgíu-megin án þess að máta þau getra þó enn gert sín viðskipti á vefsíðu Zeeman.
Fólk óttast að geta ekki losnað við eignir sínar á einfaldan hátt ef það þarf að flytjast búferlum.“
Allt er þetta auðvitað hið versta mál en leitað er lausna.
Samdráttur í botnfiskafla nam um 26 þúsund tonnum en af því var samdráttur upp á um 6 þúsund tonn í þorski og annað eins í ýsu.
Engin raunveruleg samkeppni ríkir á milli félaganna og hefur aldrei gert.
Var Vestfjarðastofa að afla upplýsinga fyrir stjórnvöld, sem undirbúa nú aðgerðir til að vinna gegn neikvæðum efnahagslegum áhrifum af Covid19 veirunni.
Ur vinnslusal West Seafood ehf á Flateyri.
Áhafnar Sæfarans var minnst laugardaginn 11. janúar við Minningaröldurnar í Fossvogi í Reykjavík.
Meginmarkmið er að standa fyrir viðburðum á Bárunni, svo sem lifandi tónlist, gamanleik o.fl. Upphæð 300.000 kr.
Ástæða hækkunar á áhættumati er mikil fjölgun sýktra og alvarlega veikra í þessum löndum.
Við mat á umsóknum var stuðst við þætti eins og íbúaþróun, samsetningu atvinnulífs og atvinnustig og þróun á starfsmannafjölda viðkomandi stofnunar undanfarin ár.
Ég bið að upprisusólin megi einnig skína skjótt til ykkar.
Stærð hússins er 257 fermetrar.
Þessum framkvæmdum verður lokið tímalega áður en haldið verður upp á 240 ára afmæli Landakirku 30. ágúst næst komandi.
Vikublaðið forvitnaðist um sólóverkefni Summa og rabbaði við hann um tónlist.
Í Norður Kóreu talar fólk ekki um pólitík, því þá er það gert höfðinu styttra.
Annar varð Eyjólfur Guðgeirsson en sekúndu á eftir honum var Birkir Snær Ingvason sem sigraði mótið í fyrra.
Hvítasunnudagur (áður fyrr stundum nefndur hvítdrottinsdagur, píkisdagur eða pikkisdagur) er hátíð í kirkjuári kristinnar kirkju.
Mætti ég glottandi andlitum loks þegar ég áræddi fram í sturtuna.
Eftir að einn meðlimur fjölskyldunnar fór að finna fyrir einkennum var hann sendur í aðra sýnatöku sem reyndist jákvæð.
Hann segir þó ástandið mun betra þar sem hann býr en víða annars staðar.
Bjarni Maronsson, formaður Menningarsjóðs KS og stjórnarformaður Kaupfélagsins, bauð gesti velkomna, sem voru í færra lagi vegna Covid ástands, og rakti sögu sjóðsins sem á sér langa og merka sögu.
Dugnaður og eljusemi Péturs smitar út frá sér til liðsfélaga hans.
Við getum ekki komið í veg fyrir allt brunatjón en við getum fækkað tilfellum og stuðlað að því að þau verði ekki of dýru verði keypt fyrir samfélagið allt.
Kirkjan, sem stendur þar nú, var hönnuð af Rögnvaldur Ólafsson arkitekt og byggð árið 1908.
Menn telja reyndar óraunhæft nú að tímaramminn verði lengdur yfir tólf mánaða tímabil.
Það er styrkur stofnunarinnar að finna þennan stuðning úr samfélaginu hér á svæðinu.
Við getum kennt vellinum og vindinum um en við eigum ekki að þurfa að nota slíkar afsakanir.
Mér finnst það ákaflega sorglegt.
Stór textasöfn eru mikilvægur efniviður fyrir gerð margs kyns máltæknibúnaðar eins og t.d. búnaðar fyrir málfarsleiðbeiningar, þýðingarkerfi, talgreina og talgervla.
Jónas Jónasson frá Hrafnagili nefnir að þegar slíka steina reki á fjörur, finnist þeir yfirleitt tveir saman og þá skal ekki taka með berum höndum, heldur vefja bláu silki eða óbrúkuðu lérefti, láta böggulinn í öskju eða kistil og vitja ekki í 5 mánuði.
Tveir aðrir leikir eru á dagskrá í kvöld er ÍR og Þór Ak. eigast við annars vegar og toppliðin Keflavík og Stjarnan.
Tólf smáframleiðendur á Norðurlandi vestra og Vörusmiðja BioPol hafa tekið höndum saman um skemmtilegt verkefni en þeir hyggjast verða á ferðinni um svæðið í sumar á smábíl sínum og bjóða vörur sínar til sölu.
Þá hefði verið svo auðvelt að svekkja sig á vonbrigðunum í stað þess að horfa til þeirra tækifæra sem Kóngsins Köben hefur upp á að bjóða, njóta mannlífs á Strikinu, skemmtilegra leiktækja í Tívólíinu eða kíkja í skemmtigarðinn Legoland.
Framan á tækinu lýsti rautt ljós.
Eðlilega háði þetta gestunum en Stólarnir komust vel frá sínu og spiluðu lengstum vel, náðu snemma ágætu forskoti og unnu að lokum öruggan 23 stiga sigur, 99-76.
Leiksýningin er óhefðbundin að því leitinu til að áhorfendur eru þátttakendur í sýningunni, í stað þess að sitja “aðgerðarlaus” úti í sal eru áhorfendur í hlutverki nýrra starfsmanna sem fá leiðsögn um hælið og skyggnast þannig inn í heim sjúklinganna.
Leitin tók ekki langan tíma og áður en ég vissi hafði umsókn mín verið samþykkt.
Langtímaplanið gæti svo verið að bæta fleiri tungumálum við.
Landeigendur hófu þá að beita sér fyrir því við Vegagerðina, sem hefur lagaskyldur í vörnum slíkra minja, að þarna yrði sett grjótvörn.
Reglugerðin er í samræmi við ráðgjöf Hafrannsóknastofnunar og er í gildi til 15. mars 2021.
Stundum þarf að bregðast fljótt og vel við eins og til dæmis þegar komu hér franskir gestir um sjö leytið á gamlársdagskvöldi.
Snerpa hefur jafnframt mjög öflugar tengingar við Internetið um útlandagáttir Símans, Nova og skiptistöð fyrir innanlandsumferð í Tæknigarði í Reykjavík (RIX).
Það verður vissulega fróðlegt að sjá hvernig Eyjamenn taka þessu skoti en það hefur hingað til ekki boðað gott að kveikja eldana í Eyjum, þar sem hjartað slær, segir í frétt Vísis.
Á síðasta fundi sveitarstjórnar Skagastrandar var rætt um úthlutaðan byggðakvóta til sveitarfélagsins en hann nemur nú 179 þorskígildistonnum.
Á sýningunni eru tví- og þrívíð textílverk, bókverk, tvívíð myndverk, málverk, vatnslitamyndir, samklippur og pappírslágmyndir.
Svona reiðhallarspeglar eru ekki neinir venjulegir speglar þar sem þeir þurfa að þola ýmislegt hnjask, grjótkast og hitabreytingar.
Völlurinn er í fjölbreyttu landslagi og krefjandi holur víðsvegar á vellinum sem er níu holur og rétt um 5.100 metra langur af aftari teigum en 4.160 metrar af fremri teigum.
Við stefnum á ágúst eða september.
Eftir að ég var kominn til vinnu hjá lögreglunni eftir dásamlega helfi á Dalvík fékk ég langan og merkilegan tölvupóst.
Það má til að mynda sjá í þróun verðvísitölu sjávarafurða sem Hagstofan birtir mánaðarlega, en nýjustu tölur eru fyrir september.
Ráðið felur framkvæmdastjóra í samráði við formann ráðsins að leggja fram tillögur til að mæta tekjubresti.
Það er allt í lagi að vera öðruvísi og verum ekki viðkvæm fyrir því þótt það sé sagt upphátt.
Niðurstöður leiðangursins verða notaðar til að veita ráðgjöf um rækjuveiðar á svæðinu við Snæfellsnes frá 1. maí næstkomandi.
Fiskistofa hefur tekið saman yfirlit yfir afla og meðafla grásleppubáta á vertíðinni sem stóð frá 10. mars og fékk óvæntan endi 2. maí í tilefni af endurmati Hafrannsóknarstofnunar á stöðu stofnsins og aflabrögðum.
Tankarnir sem eru ætlaðir fyrir loðnu bera hver um sig 500 rúmmetra.
Byggðastofnun hefur sent frá sér rökstuðning fyrir þeirri ákvörðun stjórnar að semja við Vestfisk ehf og fleiri fyrirtæki um afnot af sérstökum byggðakvóta til sex ára.
Hins vegar eru atriði sem skera sig úr varðandi HSV.
Mest voru viðskiptin með sérbýli í íbúðarhúsnæði.
Það er verið að vinna í því með ríkisstjórninni og fleirum að finna leiðir svo þessir afreksíþróttamenn okkar geti stundað sína vinna áfram," segir Birgir.
GFS reiknilíkanið sem Blika byggir á reiknar 915 hPa þrýsting í lægðarmiðjunni, sem er með því lægsta sem sést.
Knattspyrnudeild Vestra ætlar að halda sumargleði á vallarsvæðinu við Torfnes mánudaginn 1. júní.
Þrátt fyrir fjölgun báta lauk strandveiðum í fyrra með því að aflinn varð nokkru undir úthlutuðum veiðiheimildum.
Öllum þeim sem telja sig vel kunnuga staðháttum og eru til í að aðstoða við að skrá þau menningarverðmæti sem örnefni eru inn á landakort.
Lægir og dregur úr úrkomu í nótt, en fer aftur að rigna sunnan- og suðaustanlands í fyrramálið.
Fjallað var um málið í sjónvarpsfréttum klukkan 19:00.
Í aðalefni blaðsins er fjallað um Ernuna, skipsflakið á Borgarsandi við Sauðárkrók, saga þess rifjuð upp og fjöldi mynda fylgir með sem sýnir skipið í mismunandi brúkun og ástandi.
Námskeiðið hefst þriðjudaginn 28. apríl.
Í samþykkt um ungmennaráð Blönduósbæjar kemur fram að helsta hlutverk þess sé að gæta hagsmuna ungs fólks í Blönduósbæ á aldrinum 13 til 25 ára gagnvart sveitarstjórn.
Við höfum óskað eftir þvi að hitta stjórnvöld en það hefur ekkert svar borist við því,“ segir Sigurgeir Brynjar.
Tilefnið var gul viðvörun vegna óveðurs.
Eðlilegt er að finna fyrir áhyggjum og jafnvel kvíða.
Dr. Verónica Méndez Aragón hefur verið ráðin fagstjóri meistaranáms í haf- og strandsvæðastjórnun.
Rudy Giuliani fv. borgarstjóri New York, Sidney Powell fv. ríkissaksóknari og Kayleigh McEnany blaðafulltrúi Hvíta hússins tóku til máls og svöruðu fyrirspurnum blaðamanna.
Nú eru ýmis tilmæli komin frá yfirvöldum varðandi tilslakanir á takmörkunum á samkomum og skólahaldi sem taka munu gildi 4. maí.
Ef þú ert með einkenni flensu, jafnvel léttvæg, vertu heima.
Núverandi þingmaður VG í Suðurkjördæmi Ari Trausti Guðmundsson gefur ekki kost á sér til endurkjörs.
Það er fagnaðarefni að nú eru bara dagar í það að Dýrafjarðargöng verði opnuð.
Um leið og skóla sleppti tóku við knattleikir við nágrannaþorpin.
Alls fengu 35% drengja og rúm 24% stúlkna stuðning.
Ef þú hefur áhuga hafðu þá samband við Ragnheiði Þórhallsdóttur () verkefnastjóra hjá Mál- og raddtæknistofu HR til að fá frekari upplýsingar.
Íslandsmót golfklúbba 2020, 1. deild kvenna var haldin á Urriðavelli (Golfklúbburinn Oddur) og Leirdalsvelli (Golfklúbbur Kópavogs- og Garðabæjar) 23.-25.
Einnig tökum við átusýni og mældum líka ástand sjávar, en þá tökum við hita- og seltumælingar og gerum frumframleiðnimælingar.
Þetta er ekki orðin raunin enn sem komið er samkvæmt þessu yfirliti.
Kristín Lýðsdóttir frá Þingeyri sá um bókhald í sjálfboðavinnu.
Litla Grá og Litla Hvít eru nú í lokaferli aðlögunar áður en þær flytja í sjókví í Klettsvík í júní, þar sem þeirra bíður nýtt líf undir berum himni í náttúrulegu umhverfi.
Snýst í hægari suðlæga átt síðdegis.
Var upplýsingum safnað saman með aðstoð landshlutasamtaka sveitarfélaga og eru þær upplýsingar settar fram á korti sem finna má hér.
Verkefnið teygði anga sína í aðra árganga í GRV og einnig út fyrir skólann.
Þá spillti ekki hve glettinn hann var og átti auðvelt með að sjá hið spaugilega í málunum.
Rigning sunnan- og vestantil á landinu en þurrt norðaustanlands.
Ef ykkur dettur skemmtilegt samstarfsverkefni í hug, ekki hika við að hafa samband!
Á miðju flóðasvæðinu var 9 tonna steinn í ófrosnu sitrusvæði Köldukvíslarinnar, rétt neðan við ferðamannagöturnar.
Maðurinn hennar fer í búðina og heima fyrir er spritt við hverjar dyr.
Vetrarfærð er í öllum landshlutum og gott að afla sér upplýsinga áður en haldið er af stað í langferð en upplýsingasíminn fyrir færð og aðstæður á vegum er 1777, og opinn milli kl. 06:30 – 22:00.
Það er Arnar Richardsson sem á frumkvæði af þessu skemmtilega framtaki.
Fjölmenningarfulltrúi heldur úti facebook síðunni Multicultural center Vestmannaeyjar þar sem ýmsum upplýsingum er komið á framfæri; auglýst íslenskunámskeið, komið á framfæri upplýsingum varðandi Covid-19, frístundastyrkurinn kynntur og margt fleira.
Veður er slæmt víða um land og það blæs líka hressilega í Grímsey þar sem nú er býsna margt um manninn eða rúmlega 60 manns.
Einnig er útlit fyrir talsverða rigningu og snjóbráð og mikilvægt að huga að því að niðurföll séu opin til að forðast vatnstjón að því er segir í spá Veðurstofunnar á vedur.is. Suðvestan 10-18 og él á morgun, hiti kringum frostmark.
Fækkunin á Vestfjörðum nam 0,5% en á Norðurlandi eystra um 0,1%.
Eftir að kristni komst á helgaði kirkjan þennan dag dýrlingnum Valborgu sem var ensk prinsessa, trúboði og abbadís í Þýskalandi.
Ég minni á fundinn Til róttækrar skoðunar: Gerum Ísland heilt á ný – Kvótann heim!
Af hverju skyldi það vera?
Það þýðir að útflutningurinn þarf að aukast um 50 milljarða að jafnaði á ári.
Var áður fáein ár með Pólýfónkórnum og eitt ár með kirkjukór.
Segir hún best að þetta mál leysist f jótlega svo hægt sé að koma hjúkrunarheimilinu í hönnunarsamkeppni og útboð.
Hinn ungi biskup, 34 ára gamall, fékk Skálholtsstað í hrörlegu ásigkomulagi, en uppbyggði stórmannlega, lét rífa gömlu dómkirkjuna og reisa aðra minni.
Allir eru hvattir til að kíkja við og þiggja kaffi og kökur og fagna deginum með viðbragsaðilum í Húnaþingi vestra.
Baráttan um fráköstin var ansi jöfn (43/40) en á meðan Stólarnir skoruðu meira innan teigs þá leituðu gestirnir ítrekað út fyrir 3ja stiga línu en þar kólnuðu þeir talsvert eftir því sem á leikinn leið.
Ísfirðingar tala um Neðsta kaupstað, sem státar m.a. af hinum fræga sjávarréttarstað ( þar sem bara er boðið er upp á fisk, sem veiddur er samdægurs) í húsakynnum frá 18du öld.
Vestri vann góðan sigur á liði Skallagríms í Borgarnesi í gærkvöldi 89:85.
Þeim fjölgaði svo þegar leið á daginn og síðdegis voru um 220 manns með sex leitarhunda við leit af fólkinu.
Eflaust þarf að ganga róttækar fram í því máli ef árangur á að nást sem ekki verður rætt nánar hér.
Frá söngnum við Hvíta húsið í Bolungavík.
Megi nýtt ár færa okkur öllum hamingju og góða heilsu.
Um hvað er pólitík?
Sá fjöldi svarar til um 0,5% þeirra 20.000 hrossa sem ætla má að hafi verið á útigangi á þessu landssvæði.
Nú á enn einu sinni að freista þess að auðvelda fólki hér á landi að kaupa áfengi.
Spáð er að atvinnuleysið minnki enn í ágúst og verði 3,0%.
Fjölmiðlar voru bjartsýnni á gengi Tindastóls og settu þeir Stólana í efsta sætið með 112 stig en Stjarnan fékk einu stigi minna.
Þykir því eðlilegt að sú deila verði útkljáð sjálfstætt.
Já og tilfinningarússíbani.“
Í fyrsta lagi er um að ræða vöru, sem sérstaklega er framleidd fyrir pitsugerð með jurtaolíublöndun til þess að osturinn bráðni jafnar og betur, brenni síður og haldi gæðum lengur.
Upp komu tvö ný smit á norðanverðum Vestfjörðum í gær.
Í upphafi leikritsins má sjá þar fjöldann allan af kartöflupokum, íbúarnir eru nokkuð bjartsýnir og vel búnir fyrir langa dvöl í felum.
Nytu þessir flokkar sama fylgis með karla og meðal kvenna væru þeir með 37% fylgi í stað 29%.
Við sluppum vel sýkingarlega séð en misstum nokkra í sóttkví.
Íris afhenti Jónasi Jónassyni, flugstjóra blömvönd við komuna í hádeginu.
Ég er sjálf með doktorsgráðu í að forðast vesen.
Árni Friðriksson byrjaði þá mæliyfirferð 11. febrúar og munu veiðskip bætast við í mælinguna um og eftir helgi þegar óveður helgarinnar gengur niður, segir í tilkynningu frá Hafrannsóknarstofnun.
E. H. Lind þekkir hvorugt nafnið (sjá Norsk-Isländska dopnamn och fingerade namn från Medeltiden).
Skerið sólþurrkaða tómata í smátt og raðið inn í. Lokið bringunum og raðið í eldfast mót.
Minning: Kristinn Guðni Ragnarsson4.
Þar eru margar efnilegar og góðar stelpur að í 3. Flokki að banka á dyrnar.“
Prófasturinn er vel í sveit settur hvað tæknimálin snertir með þetta öndvegislið með sér.
Það var Logi Geir Þorláksson sem gerði markið fyrir lið Hamars á 23. mínútu og þar við sat.
Ríkisábyrgð yrði veitt fyrir allt að 70% lánsfjárhæðar samkvæmt nánari útfærslu.
Foreldrar hennar voru Ólafur Pétursson, skipstjóri á Þingeyri, og k.h. Þórdís Ólafsdóttir.
Tilraunaverkefnið felur í sér að efla og þróa samvinnu sýslumanna, lögreglu, félagsþjónustu og barnaverndar í málum er lúta að velferð og högum barna, með áherslu á vernd barna sem búið hafa við ofbeldi á heimili.
Skelfilegt hefur verið að fylgjast með hamförunum í sjókvíunum í Arnarfirði undanfarna daga þar sem hefur verið dælt upp tugþúsundum af dauðum löxum um og yfir fimm kíló.
Langur laugardagur í verslunum.
Hildur Sólveig Sigurðardótir, fulltrúa D-lista lét bóka að bæjarfulltrúi Sjálfstæðisflokksins fagni því að skilningur allra bæjarfulltrúa á eðlilegri lýðræðislegri skipan stjórnar Herjólfs ohf. með umboði bæjarstjórnar verður nú loks sameiginlegur.
Efnamælingar árvatns sýna innihald sem er nálægt 5 µmól/L nitur og 0,5 µmól/L fosfór.
Í fyrsta sinn var veittur Öndvegisstyrkur til allt að þriggja ára og hlaut Listasafnið 6,3 milljóna króna styrk fyrir hina árlegu sýningu Sköpun bernskunnar fyrir árin 2020-2022.
Framlög úr Jöfnunarsjóði sveitarfélaga hafa t.a.m. lækkað töluvert milli ára og loðnuvertíð haft áhrif á útsvarstekjur.
Stærsti útgjaldaliðurinn var launakostnaður 5,1 milljón króna.
Í Herjólfsdal er rekið tjaldsvæði og gilda á svæðinu þær reglur um næði og frið gesta sem almennt eru í heiðri hafðar á tjaldsvæðum.
Í tilkynningu frá Akureyrarbæ segir að það sé forgangsmál að hlúa sérstaklega að börnum, enda stefnir Akureyrarbær hraðbyri að því að verða fyrsta Barnvæna sveitarfélagið á Íslandi samkvæmt UNICEF með innleiðingu Barnasáttmála Sameinuðu þjóðanna.
Bæjarstjórn hefur ávallt staðið saman í þeim málaflokki og því leitt ef varabæjarfulltrúar ætla sér að reka fleyg í þá góðu samvinnu.
Vinnubrögð sem þessi kalla á sérstaka skoðun á meðferð málsins í stjórnkerfinu og að hlutaðeigandi aðilar verði dregnir til ábyrgðar.
Flestar lóðirnar voru í Tunguhverfi á Ísafirði, þar á meðal fimm lóðir við Ártungu.
Allar þessar framkvæmdir fela í sér umtalsvert aukið afhendingaröryggi fyrir viðskiptavini RARIK á svæðinu.
Hífingarnar fóru fram á stefni skipsins og gengu vel.
Þar kemur fram að í stað þess að strandveiðar standi yfir í 4 mánuði – maí til og með ágúst og 48 veiðidagar skiptist jafnt á mánuðina verði dagarnir gefnir út til 12 mánaða.
En þær eru fyrstu Íslandsmeistarar í sögu félagsins í meistaraflokki handboltans.
Leita á leiða við að skapa störf í þjónustu og efla nýsköpun.
Eyjamenn spila í Grindavík í dag7.
Aðrir í áhöfninni eru í sóttkví og eru ekki veikir, samkvæmt upplýsingum frá útgerðarfyrirtækinu Ramma sem gerir skipið út frá Þorlákshöfn.
Einnig leggjum við áherslu á að vanda sig í allri umfjöllun um veiruna og varast að vekja óþarfa ótta hjá börnum og unglingum.“
Samkvæmt áætluninni er gert ráð fyrir jákvæðri afkomu af rekstri A- og B-hluta á næsta ári um 106 milljónir króna samanl.
Það er ekki sjálfsagt að hafa þannig yfirmann,“ segir í ávarpinu.
Við byrjuðum að veiða í Hvalbakshallinu en mestan afla fengum við út af Ingólfshöfða og í Skeiðarárdýpi.
Ég vil því hvetja alla foreldra, frændur, frænkur, ömmur eða afa,, sem hafa einhver tengsl við iðkendur deildarinnar, um að íhuga vel að koma inn og taka þátt í þessari skemmtilegu uppbyggingu sem á sér stað í fótboltanum á Króknum.
Það sem ég er að reyna að segja er, verum umburðarlynd, sýnum tillitsemi og kærleik.
Bæjarfulltrúinn Victoria Maria Evensen skýrði að fólk sæti of nálægt hvert öðru og þrengsli væru á veitingastöðum.
Hann var einnig mikið í félagsmálum,“ segir Hjalti aðspurður um efni bókarinnar.
Í málunum voru lögð fram alls 1.786 skjöl, að meðtöldum hliðsjónargögnum.
Sá er einnig grunaður um eignaspjöll og fíkniefnalagabrot.
Diana Sus er tónlistar og leikkona frá Lettlandi sem rataði fyrir röð tilviljana til Akureyrar þar sem hún býr nú og lærir skapandi tónlist.
Þetta þýddi 3.5 vinningar gegn 1.5 vinningi og ljóst var að vera GSS í 2. deild var þar með tryggð.
Þetta kemur fram hjá Ríkharði Stefánssyni og Halldóri Inga Guðnasyni sem sæti eiga í ráðinu.
Framsal ríkisvalds, t.d. vegna alþjóðlegra samninga, skal alltaf vera afturkræft.
Fræðslufulltrúi og skólastjóri GRV kynntu verkefnið fyrir fræðsluráði í vikunni.
Þau fluttu til Njarðvíkur.
Sagði hann stuttlega frá trénu, sem vaxið hefur við óblíð veðurskilyrði, en þrifist samt – bognað en ekki brotnað.
Dregur úr vindi og úrkomu í kvöld og nótt.
Auglýst er eftir umsóknum úr Þróunarverkefnasjóði fyrir styrki til nýsköpunar- og samfélagsverkefna á Flateyri, sem verkefnisstjórn veitir úr.
Íbúafjölgunin á Vestfjörðum er aðeins 40% af landsfjölguninni.
Svipaður rafmagnskostnaður samkvæmt google en mikill tímasparnaður.
Á bakhlið (norðurhlið) er viðbygging og eru þar svalir til vesturs.
Aðilar að málsóknarfélaginu eru eigendur veiðiréttinda í laxveiðiám í Breiðdal og Vopnafirði.
Út er komin skýrsla Hafrannsóknunarstofnunar þar sem gerð er grein fyrir framkvæmd og helstu niðurstöðum stofnmælingar botnfiska á Íslandsmiðum sem fram fór dagana 27. febrúar til 20. mars 2020.
Í ágúst 2018 lést Stefán Karl eftir tveggja ára baráttu við illvígt gallgangakrabbamein þá 43 ára.
Herjólfur stefnir á siglingar í Landeyjahöfn seinni partinn í dag, segir í tilkynningu frá Herjólfi ohf. en ferjan fór í Þorlákshöfn fyrstu ferð dagsins.
Tilkynnt var um slagsmál í hverfi 105 um hálf tólf leitið í gærkvöld.
Tölurnar í bókhaldi eru eins og tölurnar sem liggja að baki forriti.
Sjúkraþjálfarar HSN á Sauðárkróki ásamt félögum í stjórn Sjálfsbjargar í Skagafirði við afhendinguna.
Nánast öll fjárhagsleg geta stofnunarinnar færi í að mæla stofnstærð með talningu, dýptarmælislóðningum og röllum af ýmsu tagi.
Eyjamenn eiga sér fáa líka.
Fyrir íbúðir í fjölbýli kemur í ljós að flest sveitarfélögin hækka fasteignagjöldin meira en 2,5%.
Starfslaun listamanna eru 407.413 kr. á mánuði samkvæmt fjárlögum 2020.
Núverandi ástand er ekki boðlegt atvinnulífinu.
Með lagabreytingunni 2018 fóru tekjur af flutningsjöfnunargjaldi sem neytendur greiða ekki lengur í sérstakan „flutningsjöfnunarsjóð“ heldur beint í ríkissjóð.
Þar fjallaði hann um markmiðasetningar, árangur og lífið sjálft og hvatti nemendur til að láta drauma sína rætast með því að bera ábyrgð á eigin lífi, setja sér markmið, hafa trú á sjálfum sér til að ná markmiðunum og skipuleggja sig í samræmi við það.
Ætla að þramma út um allt með cameru og dróna og búa til slatta af vídeóum með frumsaminni músík undir.
Magn flestra brjóskfiska minnkaði frá fyrra ári og er nú um eða undir meðaltali rannsóknartímabilsins.
Ég endurtek, bara þessir fimm,“ er ítrekað í færslunni og minnt á opnunartíma helgarinnar sem er milli klukkan 11:00-15:00 á morgun og 16:00-18:00 á sunnudag.
Fyrirtækið sækir um styttingu á hvíldartíma eldissvæðis.
Þá fylgi kartöflur fiski og súpukjöti.
Faraldurinn breiðist hratt út en enn sem komið er hafa flest tilfellin greinst í Kína.
Þessar aðstæður höfðu það meðal annars í för með sér að aflýsa þurfti Hlaupahátíð og Vesturgötuhjólreiðakeppninni vegna veðurs og mögulegs grjóthruns en Hlaupahátíðin fer fram að ári dagana 15.-18.
Umhverfis- og skipulagsráð Vestmannaeyjabæjar samþykkti á fundi sínum á mánudaginn nýtt deiliskipulag á athafnasvæði við Græðisbraut.
Á vefnum visir.is hefur staðið yfir umræða um fiskveiðistjórnarkerfið og úthlutun kvótans í upphafi þess 1983.
Degi íslenskrar tungu verður fagnað með fjölbreyttum hætti um land allt í dag, þann 16. nóvember.
Þar sem þess er farið á leit að ráðherra beiti sér fyrir nauðsynlegu fjármagni úr ríkissjóði til þess að halda uppi reglulegum flugsamgöngum milli lands og Eyja þar til flugfélögin sjá sér fært að hefja áætlunarflug á markaðslegum forsendum.
Þannig hljóta sérsambönd grunnstyrk sem er mishár eftir flokki, styrk vegna þátttöku í HM/EM, styrk vegna hæfileikamótunar, vegna heilbrigðisteymis og vegna menntunar afreksþjálfara/landsliðsþjálfara.
Alþingi samþykkti vegna Covid 19 200 milljóna króna aukafjárveitingu til Sóknaráætlana landshlutanna þann 30. mars 2020.
Hildur er M.Sc. í fjármálum og alþjóðaviðskiptum frá Árósaháskóla en starfaði áður sem atvinnuráðgjafi hjá SSNV.
Þar er skemmtileg röð reisulegra steinsteypuhúsa frá upphafi fjórða áratugar 20. aldar.
Í ávarpi sínu við upphaf gossins sagði þáverandi biskup að varla hefði í annan tíma jafn mikill voði vofað yfir jafn mörgum Íslendingum á sama andartaki og þá nótt.
Þá er í undirbúningi að bjóða út þverun Þorskafjarðar og útboð fyrirhugað í júní-júlí.
Fjölnir vann nokkuð örugglega 77:41 eftir að hafa haft 20 stiga forystu í leikhléi.
Skýrslan greinir frá því sem gert hefur verið til bóta undanfarin ár en bætir einnig við fjölmörgum tillögum um frekari bætur.
Halldór B. Halldórsson mætti að sjálfsögðu á Skipasand í morgun með myndavélina.
Ferðaþjónustuaðilar á Suðurlandi telja að fyrirtæki þeirra muni komast í gegnum þær aðstæður sem skapast hafa vegna Covid-19 faraldursins.
Hér blandast fjallgöngur og létt skokk saman í æfingarprógrammi.
Ekki koma lengra en inn í fataherbergi og dvelja þar sem styst.
Margar snúa að gæðum þeirra gagna, sem fylgja vörum í milliríkjaviðskiptum og eru fremur tæknilegs eðlis en að um sé að ræða eitthvert misferli.
Það hefur aldrei verið mikilvægara en nú á tímum kóvíd-19 að vekja athygli á þeirri staðreynd að ofbeldi gegn konum hefur aukist í heiminum.
Það skiptir þjóðina máli að Landhelgisgæslan hafi björgunarþyrlur til taks ef vá ber að garði.
Skipið er 485 brúttótonn, 28,9 m langt og 10,39 m breitt með 699 hestafla Yanmar vél.
Þann 22. apríl 2020 var seinagangurinn kærður til Umhverfisráðuneytisins, emn það framsendi erindið til úrskurðarnefndarinnar.
Hefur núverandi meirihluti staðið sig vel?
Munum sóttvarnirnar,“ segir í tilkynningu aðgerðarstjórnar almannavarna á Norðurlandi vestra.
Er nú verið að undirbúa að hreinsa allt koltvíoxíð úr reyk frá stöðinni, sem að öðru leyti er mest vatnsgufa, þar sem nær öll (>99%) spillefni hafa verið hreinsuð burt.
Á þessum erfiðu óvissutímum ber ríkið vissulega mikla ábyrgð á að vinna sem best úr flóknum aðstæðum sem ég tel að gert hafi verið.
Það er búið að loka öllum skólum og flestum veitingastöðum allt hér í kring.
Eitt lagið er unnið í Stúdíó Benmen en hin lögin í stofunni hjá Guðmundi í Eyrartúninu.
Í víðtæku samráði og samstarfi fjölmargra aðila, leikinna, lærðra, innan þings og utan, hefur verið unnið að því í hartnær þrjú ár að smíða undirstöður undir kerfi sem tryggir að börn og fjölskyldur þeirra falli ekki á milli kerfa.
Hann kemur sér vel í þeirri vinnu sem framundan er í erfiðu árferði í mínu litla fyrirtæki.
Atvinnulífið hefur tekið vel við sér í smitvörnum og allir hafa lagst á eitt við að láta þetta ganga upp.
Svo höfum við eytt góðum tíma í eldhúsinu í að búa til mat og snakk.
Aðsókn að svæðinu hefur verið góð og félagið hefur látið troða gönguspor.
Geir Zoega er að byggja 181.9 fermetra timburhús með steyptum grunni og Grétar Jón Jóhannsson stendur að hinu húsinu sem er öllu minna.
Norðaustan hvassviðri eða stormur og snjókoma um landið norðvestanvert, en einnig norðaustanlands um kvöldið.
Mun AST kalla eftir slíkum áætlunum í næstu viku.
Í tonnum talið var aukningin þó nokkuð minni, eða tæp 2%.
Þetta voru; Björn Ingi Bjarnason á Eyrarbakka og Böðvar Gíslason í Þorlákshöfn.
Til stendur að flytja frístundaver úr Þórsheimili í Hamarsskóla í haust.
Benedikt gaf og hjó til úr rekaviði grindina í húsið en Norðmenn sem ráku hvalveiðistöð á Meleyri í Veiðileysufirði gáfu panelklæðningu í húsið.
Guðrún Helga Magnúsdóttir tók við formennsku Ungmennasambands Vestur-Húnvetninga á 79. héraðsþingi sambandsins sem haldið var á Hvammstanga þann 15. júní síðastliðinn.
• Nemendur sem hafa meistarapróf í faggrein og innritast í 60 eininga kennaranám til fá réttindi til kennslu geta sótt um námsstyrk sem nemur allt að 400.000 kr. sem greiðist út í einu lagi við námslok.
Ársreikningar Akureyrarbæjar fyrir árið 2019 voru lagðir fram á síðasta fundi bæjarráðs.
Gera má ráð fyrir að bóluefnin kunni að henta ólíkum hópum með mismunandi hætti sem getur haft áhrif á forgangsröðunina, samanber reglugerð þar að lútandi.
Þeir sem hafa náð bata eru 29 og eru því enn 74 með virk smit.
Eitt af því sem stendur upp úr er hvað allir vildu fá að gera eitthvað, fólk spurði ekki hvort það gæti eða mætti hjálpa, það krafðist þess, krafðist þess að fá verkefni og tilgang.
Samkvæmt upplýsingum frá UNESCO hefur skólum verið lokað í 102 löndum og í ellefu löndum til viðbótar er skólastarf skert.
Töluvert hefur verið þrengt að varpsvæðum kríunnar í Skutulsfirði og því hafa þau færst til í firðinum eftir því sem erfiðara verður fyrir fuglinn að finna sér pláss.
Samið um lágmarksflugsamgöngur til Vestmannaeyja fram á vor16.
Frítt fyrir börn innan 12 ára.
Tólf aðrir evrópskir flugvellir komust á lista í vali um fallegasta aðflugið, en Ísafjarðarflugvöllur er eini flugvöllurinn á Norðurlöndunum sem komst á listann.
Framkvæmdastjóri greindi frá samskiptum við kunnáttumenn í endurbyggingu tréskipa vegna hugsanlegra viðgerða á Blátindi VE.
Þá þjónaði rétturinn óvinum þessa ferlis, andskotum lýðræðisins, sem siguðu sínum sendisveinum, stuttbuxnadrengjum úr æfingabúðum valdnýðslunnar, til að panta ógildingu.
Einhver ríki virðast að sögn Jóns Hilmars hafa lokað fyrir útflutning á lækningabúnaði.
Í Laugardalsá veiddust 73 laxar á síðasta ári.
Mótið er keyrt áfram af CrossFit Reykjavík og haldið í samstarfi við Reykjavík International Games (RIG).
Er hann því með þrennu eftir síðasta ár.
Körfuknattleiksdeild Tindastóls og Tess Williams hafa komist að samkomulagi um að slíta samstarfi sínu og var sú ákvörðun tekin í góðu samkomulagi og mesta bróðerni, samkvæmt tilkynningu körfuknattleiksdeildar Tindastóls.
Til viðbótar hóf störf í kófinu verkefnisstjóri fjárfestinga, Magnús Jónsson, en hann hefur það hlutverk að laða stærri atvinnuskapandi fjárfestingarverkefni inn í landshlutann.
En ekki var meira en svo, að sá minnstur djákn í Guðs kristni, sem hér var kominn, kynni almennilega að messa.
Gagnaþon fyrir umhverfið verður sett í dag í beinni útsendingu á vísi.is og facebook-síðu viðburðarins.
Flogið verður frá Vestmannaeyjaflugvelli og tekin stór hringur um eyjuna á glæsilegri þyrlu frá Reykjavík Helicopters.
Akureyrarbær mun auglýsa lóðina við Hafnarstræti 80 að nýju með það fyrir augum að reist verði hótel á reitnum.
En inni í mér ólgaði risavaxinn kvíði, óvissa, áhyggjur og vanmáttur, tilfinningar sem ég hef þurft að berjast við alltof oft í lífinu bæði fyrr og síðar.
Á vef Rohde Nielsen A/S segir að fyrirtækið gefi sig út fyrir að vinna með náttúruna.
Íris Róbertsdóttir, bæjarstjóri, segir að mjög öflug sýnataka sé í Eyjum og það skýri að hluta hversu margir greinist.
Ég fór ásamt gamla varðstjóranum á vettvang og við ræddum við bóndann og gangsterinn og þegar hann varð tvísaga þá handtókum við gaurinn og ókum með hann af stað í handjárnum á Krókinn.
Krabbameinsfélagið býður upp á krabbameinsleit á Heilsugæslustöðinni á Ísafirði daganna 31. ágúst til 4. september.
Eftir að búið var að festa platta og járnkassann stytti nægilega upp svo hægt var að rita í gestabókina.
Árið í ár er nú þegar orðið næst besta ár síðan mælingar hófust.
Afdráttarlaust sé kveðið á um það í samningnum að sé yfirvinna ekki greidd með venjulegum hætti sé hægt að semja um að safna upp frídögum, en fá yfirvinnuálagið greitt út með launum hverju sinni.
Með stækkandi bátum í smábátaflota Vestmannaeyja hefur aðstaða til olíutöku á Bæjarbryggju ekki nýst sem skyldi.
Það er einmitt helsta gagnrýnisatriðið á áhættumat Hafrannsóknarstofnunar.
Ennþá hefur engin hugsanleg olíumengun greinst á þeim myndum sem hafa fengist.
Gert er ráð fyrir að í þeirri sókn muni ríki og sveitarfélög hafa frumkvæði að framkvæmdum víða um land og hvetja um leið fjárfesta til að fylgja í kjölfarið og taka þátt í enn frekari uppbyggingu innviða samfélagsins.
Fyrir átti Ragnheiður Magnús Jónsson, f. 1947.
Stefnt er að því að vinna um 2.500-3.000 tonn af laxi fyrst um sinn með stækkunarmöguleika í huga.
Við leggjum okkar af mörkum til samfélagsins og vel það, árum saman verið með hæstu skattgreiðslur miðað við höfðatölu á landinu.
Fullyrðingar um slíkt eru tilraunir til þess að tortryggja þetta framfaraskref fyrir starfsfólk og þjónustuþega fjölskyldu- og fræðslusviðs Vestmannaeyjabæjar.
Langstærstu dreifiveiturnar sem þetta á við eru Rarik og Orkubú Vestfjarða.
Við trúum því að opnun Dýrafjarðarganga skapi ný tækifæri, skapi sóknarfæri og færi Vestfirði nær því að verða samkeppnishæfir við aðra landshluta.
Við viljum meira að segja bæði það sama í grunninn; öruggt líf.
Við erum eyja og sérstaða okkar því mikil.
Byggingin verði á svæðinu í kringum Borgarhólsskóla, Íþróttahöllina og Tún.
Við biðjum þeim blessunar í störfum sínum og þökkum kærlega fyrir styrkinn.
Hefðbundnir fundir æskulýðsfélagsins hefjast síðan um kvöldið.
Hátíðin var fyrst haldin árið 1874 til að fagna þúsund ára afmæli Íslandsbyggðar sem og þeim tímamótum að Íslendingar fengu afhenta sína fyrstu stjórnarskrá frá Danakonungi.
Nemendur halda dagbók með mælingum ásamt því að vinna skemmtileg verkefni tengd viðfangsefninu.
Var varamannabekkurinn af þeim sökum fremur þunnskipaður.
Þá er sagt að stutt sé í að opnuð verði pólsk verslun með matvöru.
Síðan fer ég og fylli slöngubútinn af vatni.
Í tilkynningu frá Viðreisn segir að um fyrri hluta landsþingsins sé að ræða en fyrirhugað er að ljúka málefnahluta landsþings eftir áramót.
Unnið er að útfærslu á þessum undanþágum.
Sveitarstjórn Tálknafjarðar ákvað á fundi sínum fyrir helgi að afnema vinnsluskyldu á 300 tonna byggðakvóta sem sveitarfélaginu var úthlutað fyrir yfirstandandi fiskveiðiár.
Straumnes ÍS aflaði 12 tonn í 6 róðrum og Afi ÍS landaði 2,5 tonnum eftir einn róður.
Arndís Soffía Sigurðardóttir, sýslumaður í Vestmannaeyjum: „Vestmanneyjar eru tilvalin vettvangur fyrir tilraunaverkefni sem þetta þar sem boðleiðir eru stuttar og aðeins eitt sveitarfélag í lögsagnarumdæmi lögreglu og sýslumanns.
Það var mjög sérstakur andi yfir hléi tónleikanna það er fáheyrt að 40 mínútna hlé sé tæplega nógu langt.
Mál 9 barna voru til frekari meðferðar.
Í dag þriðjudaginn 20. októberber frá kl. 17-18 verður haldinn kynningarfundur fyrir fjarnema í háskólanámi á Vestfjörðum.
Starir er með nokkrar af þekktustu laxveiðiám Íslands í leigu frá bændum víða um land.
Verkið hefur falið í sér rif og förgun á þakdúk, borðaklæðningu, loftunarlektum, hluta af sperrum og fleiru af þaki sundlaugarinnar.
Fyrir skömmu var efnt til leiks á Facebook síðu Samtaka sveitarfélaga á Norðurlandi vestra, SSNV, þar sem fólk var beðið um að skrá í athugasemd það sem því líkaði best við að búa á Norðurlandi vestra.
Við höfum fundið fólkið sem er lasið og fólkið með veiruna hefur komið til okkar í sýnatöku.
Stjórn Eyþings sagði framkvæmdastjóra upp störfum 31. janúar 2019 að undangengnum tilraunum til gerðar starfslokasamnings.
Flestir eru atvinnulausir í Ísafjarðarbæ eða 66. Þar er atvinnuleysið 3,1% sem er heldur lægra en meðaltalið á Vestfjörðum.
Ef eitthvað kemur upp á eða þið verðið fyrir ónæði eða óþægindum af okkar völdum biðjum við ykkur um að hika ekki við að hafa samband og munum við bregðast við eins fljótt og auðið er, segir í tilkynningunni.
Í fyrri umræðu um fjárhagsáætlunina var gert ráð fyrir lækkun í 0,32%.
Í Samkomuhúsinu á Akureyri er nú verið að sýna margverðlaunaðan söngleik, Vorið vaknar, stórkostleg sýning sem enginn söngleikjaunnandi ætti að láta framhjá sér fara.
Óskar Smári hóf sinn þjálfaraferil hjá Tindastól áður en hann fluttist búferlum á höfuðborgarsvæðið þar sem hann hefur verið að þjálfa hjá Stjörnunni í Garðabæ undanfarin misseri með góðum árangri.
Sjúkraflugvél Mýflugs fór í 770 sjúkraflug með 848 sjúklinga, mannaðar með a.m.k. einum sjúkraflutningamanni frá SA.
Það var góður andi í salnum og virkilega gaman að hitta allt þetta fólk,“ sagði Þór í samtali við Eyjafréttir.
Helga og Solveig segja að hugmynd þeirra hafi fengið afar jákvæðar viðtökur.
Öll smit sem greinst hafa síðustu daga voru hjá fólki sem var í sóttkví.
Þannig hafi gestafjöldi minnkað til muna og brugghúsin geti einungis keppt um mjög takmarkað hillupláss í áfengisverslunum ríkisins til að selja vörur sínar.
Þetta kemur fram á fréttavef Ríkisútvarpsins - ruv.
Ýmsar kenningar eru á lofti um ástæður en vísindalegar skýringar skortir.
Erindið er byggt bæði á rannsóknum sem Jóna hefur kynnt sér og á hennar eigin reynslu af því að vera í fjarnámi.
Þeir veiða einnig í sömu pörum en hittast og borða saman (og drekka aðallega samt) á kvöldin.
Viruxal inniheldur fitusýrur sem hafa veiruhamlandi áhrif.
Nýtt húsnæði hljómsveitarinnar er nýbyggð álma við Álfhólsskóla, Digranesi, með kennslustofum, geymslurýmum og skrifstofu skólans ásamt æfingasal fyrir hljómsveitarstarfið.
Bæjarfulltrúar Sjálfstæðisflokksins munu gera það að formlegri tillögu sinni á bæjarstjórnarfundi á morgun að ákvörðun um fjölgun bæjarfulltrúa verði dregin til baka.
Á listanum eru þrjár framkvæmdir á Vestfjörðum.
Það var sérstakt að sjá Herjólfsdal tómann á föstudagskvöldi á verslunarmannahelgi.
Þessi mynd er tekin fyrir um áratug, þann 31. júlí 2010, og þar má sjá hluta þátttakenda í sögugöngu sem Gísli Sigurgeirsson leiddi með miklum glæsibrag.
Þjálfar á námskeiðinu verða: Þjálfarar meistaraflokka kvenna og karla Siggi Braga, Hilmar Ágúst Björns, Erlingur Richardsson og Kiddi Guðmunds ásamt þjálfurum yngri flokka og leikmönnum ÍBV.
Auðvitað hafa orðið miklar breytingar í sjávarútvegi á þessum tíma og fyrirtækjum og skipum hefur fækkað en fyrirtækin sem eftir standa eru sterk og sýna og sanna að þau standa með samfélaginu og eru stoðir byggðarlagsins.
Tjaldurinn stofnar einnig til langtíma hjúskapar.
Þá er fólkið grunað um að hafa veist að manni sem ætlaði að koma því til aðstoðar, fyrr um kvöldið í Gufudal, en bifreið þremenninganna hafði fest þar.
Einnig er hægt að hringja í síma 452-4324 eða 680-6013.
Meirihluti bæjarstjórnar er hlynntur því að skoða að framtíðar tjaldsvæði fyrir Þjóðhátíð verði á Þórsvelli.
Greint er frá þessu á vef KA.
Landspítalinn undirbýr göngudeild fyrir fólk sem er smitað af COVID-19.
Kaflarnir „Sauðalitur mánaðarins“ eru einnig nýjung og upplýsa lesendur, ekki einungis um svart, mógolsótt, svartbotnótt, flekkótt og margt fleira, heldur eru líka einn eða jafnvel fleiri fulltrúar litarins í Hvammshlíðarhjörðinni kynntir nánar.
Það er af sem áður var þegar sjúkrahúsið í Vestmannaeyjum stóð undir nafni.
Eins og í framfærslu.
Settur var á samráðshópur sem Matvælastofnun, atvinnu og nýsköpunarráðuneytið og dýralæknafélagið eiga sæti í til að finna lausnir á þjónustu dýralækna í dreifðum byggðum landsins.
Það var frá Kubbi ehf Ísafirði sem bauð 257 milljónir króna í verkið.
Hér er um að ræða einstaka íbúa hjúkrunarheimila sem þurfa, óvenju mikla þjónustu, hjálpartæki eða lyfjagjöf.
Í bloggskrifum mínum gegnum árin hef ég lagt mikla áherslu á innri fegurð þar sem það er marg sannað að flagð er undir fögru skinni.
Þegar hringt var í alla 80 ára og eldri í samvinnu við HSN, kom í ljós að fólk fann fyrir mikilli öryggistilfinningu að vita til þess að það væri verið að fylgjast með.
Þetta getur hafa orðið til þess að upplýsingar sem notaðar hafa verið við aflaskráningu hafa verið rangar.
Rétt er að taka fram að efnið er í mjög litlu magni í vörunni eða undir 0,05% og því er ekki talin ástæða fyrir neytendur að hafa sérstakar áhyggjur af því að hafa notað vöruna.
Vegamálastjóri Bergþóra Þorkelsdóttir og Sigurður Ingi Jóhannsson, samgönguráðherra fluttu ávörp.
Við Eyjafólk höfum tekist á við þetta stóra samfélagsverkefni með æðruleysi og stillingu, eins og áður þegar hefur gefið á bátinn.
Aðspurður um hvenær það skýrist hvort mótunum verði seinkað segir Hörður Orri að þau eins og flestir aðrir séu bara að bíða og sjá hvernig hvernig þetta ástand muni þróast.
Þetta þýddi að niðurstaða var fengin eftir um það bil 8 tíma og reyndist ekki um covid-smit að ræða.
Þaðan héldu þau hjónin til Vestmannaeyja 1639 þar sem Jón tók við sem stjórnandi heimavarnarliðs og byssumaður á Skansinum.
Hátíðardagskrá hefst klukkan 14:00 og um kvöldið verður hátíðarkvöldverður og skemmtidagskrá.
Áætlað er að uppsetningu búnaðarins ljúki í júlí 2020 í verksmiðju Morrisons í Grimsby í Englandi.
Með tilkomu stöðvarinnar mun öllum gámastöðum verða lokað vestan Héraðsvatna.
Okkar gæfa er gott starfsfólk.“
Til að leyfa sem flestum að njóta þeirra, hafa verið teknar myndir af verkunum sem og stutt myndbönd sem verða sett á facebooksíðu skólans.
Jónsi félagi hans úr fókus á bakvið.
Það verður þétt dagskrá í dag á Goslokahátíðinni.
Hún flutti úr Eyjafirði til Reykjavíkur eftir andlát eiginmannsins en bjó einnig um tíma erlendis með dætrum sínum á meðan þær voru þar við nám.
Varðandi leiðir til og frá svæðinu eru frekar álitamál.“
Þá eru einhverjir Eyjamenn væntanlegir erlendis frá í vikunni sem þurfa að sæta 14 daga sóttkví skv ákvörðun yfirvalda.
Hitt er allt háð tíma og þroskasögu mannsins og mun vafalaust taka breytingum.
Einhverjir sækja atvinnu í nágrannabyggð og aðrir hafa búið til önnur tækifæri til að afla sér viðurværis og þorpinu til viðgangs.
Staðurinn hafði auglýst opið fyrir viðskiptavini meðan landsleikur Íslands í fótbolta færi fram.
Þóra Hrönn Sigurjónsdóttir opnaði í dag nýja fataverslun sína við Vestmannabrautar 37. Þóra ætlar eingöngu að vera með til sölu notuð föt eða „second hand“ eins og það er kallað, en Þóra Hrönn er mikil áhugamanneskja um endurvinnslu og bætta nýtingu.
Þessi óvissa veldur fólki kvíða og það er vitanlega afleitt ástand,” segir hann.
Þau sem þurfa að fara í hlutastarf geta sótt um bætur á vef Vinnumálastofnunar.
Glover er þrítugur tveggja metra maður, fæddur 1990 í Dallas í Texas.
Blaðamaðurinn Jan Arve Gjövik á Fiskeribladed undrast þá þögn sem hefur verið um niðurstöður skýrslunnar og segir svo virðist sem enginn hafi gert sér grein fyrir stóru tíðindunum sem rannsóknin dró fram.
Bóka þarf tíma á vef Íslenskrar erfðagreiningar, https://bokun.
Í kröfulýsingunni kemur fram að vonast er til að merkin skýrist við frekari skoðun nefndarinnar og athugasemdir aðila.
Það eru ákveðnir hópar sem falla á milli skips og bryggju sem þarf að tryggja framfærslu.
Nýjar virkjunarhugmyndir verði hins vegar ekki teknar til skoðunar og þannig dregin lína í sandinn við þriðja áfanga rammaáætlunar.
Á þriðjudaginn rann út frestur til að skrá sig til þátttöku í Evrópukeppnum EHF.
Nú fara þessar tillögur starfshópsins væntanlega í þinglega meðferð, það er lagabreytinga og reglugerðarbreytinga þörf svo tillögurnar nái fram að ganga.
Bergþóra Þorkelsdóttir, forstjóri Vegagerðrinnar var innt eftir því hvort fallist hafi verið á skilyrði sveitarstjórnar með útboðinu.
Heimastúlkur héldu forystunni fyrstu mínútur þriðja leikhluta.
Lögmælt verkefni sveitarfélaga eru í yfirlitinu flokkuð eftir málaflokkum og hvort um verkefni er að ræða.
Á morgun, jóladag verður suðvestan 10-18 og él á morgun, hiti kringum frostmark en á annan í jólum verður komin norðlæg eða breytileg átt 3-10 m/s og víða dálítil él.
Svandís Svavarsdóttir, heilbrigðisráðherra, ræddi við fréttamenn að loknum ríkisstjórnarfundi nú í hádeginu um breytingar á sóttvarnareglum hérlendis sem taka gildi 18. nóvember.
Sex verkefni hafa verið valin á Eyrarrósarlistann í ár.
Á forstjórinn þar við að talsverður hluti starfseminnar er fjármagnaður af opinberum sjóðum og hefur Verkefnasjóður sjávarútvegsins verið þar langstærstur.
Samstarfsfólk Elvars þakkar honum fyrir ljúf kynni, langt og farsælt samstarf og óskar fjölskyldu hans alls hins besta," segir í tilkynningu Samherja.
Sá ég í fjarlægð að Magnús var saltvondur og veifaði öllum skönkum þvílíkt að ætla mátti að hann tækist á loft á hverju augnabliki.
Þetta segir meira en mörg orð um aðbúnað manna og hesta í tjöldum og sýningahrossin saman í hólfi, þ.e. kynbótahryssur, góðhestar og kappreiðahross en stóðhestar voru hýstir, annað enda ómögulegt.
Það var vægast sagt rólegt til að byrja með, fyrstu dagana kom enginn, það var ekki fyrr en á 4. degi að 2 gestir hættu sé inn.
Næsti leikur Stólastúlknar er nk. þriðjudagskvöld en þá kemur lið Fjölnis úr Grafarvogi í heimsókn á Krókinn.
En hefðin um að umvefja tréð englahári hætti án allrar umræðu.
Fulltrúar D-lista hafa t.d. bent à önnur svæði sem heppileg gætu orðið til að fyrirtæki à svæðinu gætu vaxið àn þess að valda frekari deilum innan nùverandi svæðis.
Mjög líklega eru tugir fugla sem hafa lent í olíunni en ekki náð til lands.“
Lélegt skyggni og akstursskilyrði slæm.
Þriðja flugvélagerðin sem Norlandair nefnir er De Havilland DHC6-300 Twin Otter og að félagið eigi þrjár slíkar.
Skipin héldu út til veiða á ný strax að löndun lokinni.
Frú Eliza Reid, verndari Eyrarrósarinnar mun afhenda verðlaunin.
Gert er ráð fyrir að fjárhagur félagsins nái jafnvægi árið 2023 og þá getu til að greiða niður lán vegna fjárfestinga liðinna ára.
En hvaða erindi á leikverk frá 19. öld við samfélagið í dag?
Börn þeirra eru fjögur.
Hún var farin að hlakka mikið til hátíðarinnar og vonast til að hitta alla að ári og að faraldurinn verði þá vonandi að baki.
Skúrinn eða húsnæðið er staðsett á hafnarsvæðinu á Patreksfirði.
Kröfur ríkisins til þjónustunnar hafa aukist mikið undanfarin ár, en framlög til starfseminnar staðið í stað.
Nú var Íslandsmótið í kvennaflokki sérstakt að því leyti að fremstu atvinnukylfingar landsins tóku flestir þátt enda liggur mótahald út í hinum stóra heimi niðri af alkunnum ástæðum.
Líklega verður létt háskýjabreiða að trufla sólina í dag en síður á morgun.
Nám á að vera forgangsverkefni nemenda og foreldra þeirra.
Úrskurðarnefndin hafnar þessu algerlega í úrskurði sínum.
Taka saman í eina gátt þau tækifæri sem bjóðast varðandi starfsaðstöðu, kortleggja þörf og skrá rými sem bjóðast.
Eignuðust Sigurður og Stefanía níu börn sem öll komust upp.
Myndavélunum skal koma fyrir þannig að þær sýni bæði löndunaraðstöðu og vigtunaraðstöðu, og „skulu stilltar þannig að hægt sé með þeim að fylgjast með samfelldri ferð afla frá veiðiskipi til vigtunar á hafnarvog.“
Útgáfufélag Austurlands ehf.
Jónas segir þetta ekki vera góða umferðarmenningu og hafi mjög slæm áhrif á nemendur.
Björnar Moxnes leiðtogi vinstri flokksins Rautt hafði á orði þegar upphaflega tillagan var lögð fram að með henni yrði Erna Solberg forsætisráðherra fyrsti einræðisherra Noregs á friðartímum í rúm tvö hundruð ár.
Þeir sem vinna í þessum teymum munu ekki vinna annars staðar þegar deildin hefur verið opnuð.
Á síðasta fundi bæjarstjórnar var nýtt deiliskipulag á athafnasvæði við Græðisbraut samþykkt með 4 atkvæðum bæjarfulltrúa H- og E-lista gegn 3 atkvæðum bæjarfulltrúa D-listans.
Á sýningunni koma saman átta listamenn frá sex ólíkum löndum og fjórum heimsálfum; Hong Kong, Litháen, Japan, Þýskalandi, Mexíkó og Túnis og „draga línur“.
Í morgun var tilkynnt um samfélagsstyrki O.V. í ár.
Með samstöðu og hjálpsemi komumst við saman yfir þetta verkefni.
Tengir þú við einhverja mynd þarna?
Fyrir óvissa framtíð ættum við því að leggja enn meiri áherslu á ólíka menntun, auk þess að auka vægi skapandi greina því þar liggja tækifæri okkar og von til þess að geta breytt og verið breytingin.
Auður Katrín Víðisdóttir frá Laugum í Reykjadal dúxaði í innanhússhönnun við virtan alþjóðlegan skóla í Mílanó á Ítalíu.
Umrædd fyrirtæki skoða nú stöðu sína vegna þessarar breytingar á áralangri framkvæmd.
Sjálfboðaliðar Slysavarnafélagsins Landsbjargar verða á fjölförnum stöðum víða um land á morgun og ætla að dreifa 17.000 endurskinsmerkjum Neyðarlínunnar, Landsbjargar og Samgöngustofu.
Um tilurð gæðingakeppninnar segir svo á bls. 33 til 34 í ritinu: „Formaður LH bar fram tillögu um það sýningaratriði á stjórnarfundi og var það samþykkt.
Í stuttu máli á hann að vinna að stefnumótun, upplýsingagjöf til íbúa og stofnana og benda á ýmislegt í samskiptum sem betur má fara í samfélaginu.
Er það raunin að sunnanverðir Vestfirðir hafi „setið eftir“ þegar kemur að fjárframlögum hins opinbera til „landsamgangna“?
Bikblæðingar eru nú mun minni á leiðinni milli Borgarness og Akureyrar en verið hefur síðustu daga.
Tregða útgerðarinnar hefur þegar leitt til tafa á að sjópróf geti farið fram, en dómari hafði upphaflega boðað að þau færu fram 6. nóvember.
Nú er komin niðurstaða og er þar gert ráð fyrir að greitt sé árlegt gjald, 0,4 aurar norskar pr. framleitt kíló.
Bæjarstjórn Akureyrar.
Auk þess þarf hið opinbera að bjóða störf án staðsetningar eins og núverandi ríkisstjórn hefur lofað í stjórnarsáttmála sínum.
Brotaflokkur hefur ekkert með það að gera.
Boðað var til aukafundar bæjarráðs til þess að leiðrétta rangar upplýsingar sem fram komu á bæjarráðsfundi á mánudaginn var, þann 25. maí, um samning Vestmannaeyjabæjar og Sjúkratrygginga Íslands um rekstur Hraunbúða.
Enn aðrir vildu heldur sjá tíma þessa fólks varið í að finna fjármagnið sem vantar í ofanflóðasjóðinn.
Kampi framleiðir bæði stærri pakkningar fyrir heildsölur og smápakkningar í smásöluverslanir.
Til stóð að fleiri kæmu í dag til að vera á þorrablóti heimamanna sem haldið verður á laugardaginn en vegna veðurs hefur öllu flugi verið aflýst.
Sýnatökunar gengu vel og kveðst Davíð bjartýnn á að hægt verði að senda sýnin til lands með Herjólfi í dag.
Svo stuttur var ég þá að ég náði ekki einu sinni uppí gluggasilluna.
Meðal efnis er seinni umræða um ársreikning Vestmannaeyjabæjar.
Þrír sérfræðingar hjá Hafrannsóknastofnun flytja erindi.
Meistaramót Golfklúbbs Skagafjarðar fór fram á Hlíðarendavelli á Sauðárkróki dagana 8. - 11. júlí í góðu veðri.
Í tilkynningu frá ÍBV eru stuðningsmenn beðnir um að láta sitt ekki eftir liggja og hvattir til að fjölmenna á Hásteinsvöll og hjálpum stelpunum okkar að ná góðri byrjun í Pepsí Max deildinni.
Ertu farin að sjá fram á hvernig jólamessur muni fara fram?
Þéttsetnu bekkirnir eiga ekki upp á pallborðið þessa dagana.
Samstarfsstofnanir eru Þjóðminjasafn Íslands, Anchorage Museum í Alaska (US), Listasafnið á Akureyri, Bureau of Ocean Energy Management (US) og Rannsóknarsetur Háskóla Íslands á Ströndum.
Forsala á Reisubókinni verður í anddyri Safnahússins fimmtudaginn 15.okt. milli kl. 13 og 18. Þar verður bókin boðin á sérstöku kynningarverði, kr. 4000.
Í nýrri spá Veðurstofunnar fyrir Suðurland er gert ráð fyrir suðlægri átt 5-10 m/s og slydduél eða él.
Þann daginn var því sérlega mikil hefð fólgin í því að vera humar í kari eða á færibandi í Eyjum snurfusaður og ljósmyndaður á leið í frost og fínar öskjur.
Lagið er fyrsti söngull af væntanlegri plötu kappans Making a Door Less Open sem verður væntanlega áhugaverð fyrir áhugafólk um gítarlaust Car Seat Headrest.
Eins og vænta mátti skiptust bæjarbúar fljótt í andstæðar fylkingar um þessa róttæku hugmynd, annaðhvort jákvæðir eða harðir á móti.
Ertu mikið að búa til músík?
Áhersla hafi verið lögð á að finna þá sem eru smitaðir og greina þá.
Án þeirra aðkomu hefði samfélagið ekki getað komist í gegnum þetta ástand eins vel og kostur var.“
Á vefnum er að finna 18 myndskeið frá Norðurlandi vestra, tvö úr Hrútafirði og 16 úr Skagafirði.
Hér á myndunum er verið að undirbúa sundlaugar kerið fyrir málningu.
Starfsfólk Flokku á Sauðárkróki hafa brugðið á það ráð að sleppa því að losa grænar tunnur sem ekki er flokkað nægilega vel í og stendur til að herða það enn frekar.
Bendir fréttavefurinn á það að í venjulegu ári verði yfirfall um og eftir Verslunarmannahelgi.
Í miðri brekku sást bílstjórinn yfirgefa bílinn og halda áfram fótgangandi.
Útgjöld vegna félagsþjónustu hafa vissulega aukist eitthvað, en sú þjónusta er rekin í sérstöku Byggðasamlagi um félags- og skólaþjónustu í A-Hún. Útgjöld vegna æskulýðsstarfs hafa eitthvað aukist en ekki verulega vegna minna umfangs starfseminnar.
Þegar maður lendir í miklum hremmingum og er bjargað af hetjum sem leggja líf sitt að veði til að björgun megi takast langar maður að hitta á þá og taka í hönd þeirra og þakka fyrir sig.
Nú þegar liggur fyrir vilyrði fyrir stofnfjárframlagi frá ríkinu til þess verkefnis og þarf sveitarfélagið að leggja fjármagn þar á móti.
Murielle, sem hefur verið í meiðslaveseni allt tímabilið, gerði tvö mörk, á 24. og 38. mínútu, og staðan 3-0 í hálfleik.
Björgunarsveitir, lögregla, áhöfnin á varðskipinu Þór auk þyrlusveitarinnar höfðu leitað mannsins frá því í gærkvöld þegar hann fannst með myndavélinni.
En vegna niðursveiflunnar í hagsveiflunni og svo afleiðingar af kórónaveirunni í kjölfarið kappkostar ríkisstjórnin að koma af stað nýjum verkefnum sem skapa mega verðmæti og atvinnu.
Plastið brotnar niður í smærri einingar (örplast) og áhrif þess á lífríki er ekki að fullu þekkt.
Áherslur verndarsvæðisins eru einstakar vegna áherslu á að varðveita land og vistkerfi ánna á Norðausturlandi og viðhald uppeldisstöðva Norður-Atlantshafslaxins á svæðinu.
Við þurfum þess vegna að huga að því að vera til staðar fyrir samferðafólkið okkar.
Annar viðskiptavinur kallaði samstarfskonu hennar nöfnum sem hún vill helst ekki hafa eftir.
Landssamtök sauðfjárbænda beittu sér fyrir aðgerðum sem myndu leiða greinina sem fyrst út úr þessari stöðu.
Liðin mættust um miðjan mánuð í deildinni og lyktaði leiknum með jafntefli, 4-4.
Ef einstaklingar finna fyrir veikindum er þeim bent á að hringja í síma 1700 varðandi nánari upplýsingar og hvernig þeir eigi að nálgast heilbrigðiskerfið.
Þann 1. desember voru íbúar Vestmannaeyja 4358 talsins.
En alla vega fylgir óskin með jólalagi dagsins Hvít jól sem þau Ellý Vilhjálms og Raggi Bjarna fluttu eftirminnilega á safnplötunni Hátíð í bæ: 48 íslensk jólalög sem kom út fyrir jólin 2003.
Ásgeir Erlendsson segir í samtali við Eyjar.net að vegna skýjahæðar hafi ekki verið mögulegt að senda sjúkraflugvél og því hafi þyrlusveitin verið kölluð út.
María Dögg Jóhannesdóttir hefur skrifað undir nýjan samning við knattspyrnudeild Tindastóls sem eru góðar fréttir en sögur höfðu heyrst að hún ætlaði að söðla um og reyna fyrir sér annars staðar.
Óþarfi er að minna á slysahættuna af slíkri háttsemi.
Samtals eru fjórir einstaklingar í einangrun og hafa þrír náð bata.
Stjórn SASS fjallaði um framkomna tillögu fagráðsins og samþykkir hana einróma.
Það jafngildir styrk upp á 33.082 krónur að meðaltali á hvern iðkanda.
Um þá gilda einnig tveggja metra nálægðartakmörk og ef ekki er hægt að uppfylla þau skulu nemendurnir nota grímu.
Rúv greindi frá málinu í morgun.
Leikurinn á Ólafsvíkurvelli hefst klukkan 14.00 í dag.
Útvegsmenn hafa afhent sínar gagnkröfur og Bergvin segir að framundan sé fyrsti samningafundurinn.
Þá varð tjón á traktorsgröfu á Ísafirði er einangrunarplata fauk frá byggingasvæði skammt frá.
DAM er er íslenskt heiti á námsefninu DBT Skills Training for Emotional Problem Solving for Adolescents sem er bandarískt að uppruna.
Borið fram með vanilluís eða rjóma.
Sóknarpresturinn skorar á karla í Ísafjarðarsókn að koma með köku til messu á konudaginn klukkan ellefu svo að við karlarnir í söfnuðinum getum boðið konunum upp á köku og kaffi í tilefni dagsins.
Við erum öll saman í baráttu við stóran óvin, sem herjar í alla heimsbyggðina, líka á Smábæina.
Skýringin er sú að hver ferðamaður dvaldi lengur á landinu en áður.
Markmiðið er að bjóða Eyjamönnum og gestum okkar upp á umhverfisvænan og handhægan máta til að komast leiðar sinnar.
Í sameiginlegri yfirlýsingu frá meirihluta bæjarstjórnar Ísafjarðarbæjar og Guðmundar Gunnarssonar segir að samkomulag sé um starfslok Guðmundar og að hann láti þegar af störfum.
Borið fram annaðhvort með spaghettí eða kartöflumús.
Hún hafði glímt við önnur langvarandi veikindi að því fram kom í Landspítalans.
Ef þú værir að panta af matseðlinum á Hard Wok hvað myndirðu fá þér?
Göngutími ca 6-8 tímar.
Það stóð ekki á svörum.
Sr Bryndís Svavarsdóttir messar verður í Tálknafjarðarkirkju á morgun kl 14.
Nátthrafnar í Vestmannaeyjum urðu varir við nokkuð háværar drunur í nótt rétt fyrir klukkan þrjú.
Þar kom fram að hafrannsóknaskipið Árni Friðriksson heldur í haustleiðangur á mánudaginn og stendur hann yfir í 22 daga.
Guðrún Helga er jógakennari og zumbakennari og er nýútskrifaður nuddari, með bakgrunn í körfubolta, fótbolta og spretthlaupum og viðurkennir að hún sé ágætlega aktív.
Finna þarf minnismerkinu annan stað sem sómi er að, segir í fundargerð framkvæmda- og hafnarráðs Vestmannaeyjabæjar.
Þar verði væntanlega hægt að draga eða lyfta honum á land og meta hversu mikið tjón hafi orðið.
Í frétinni kemur fram að ákvörðunin verði tekin með formlegum hætti í dag, en að óljóst sé hvenær ákvörðunin tekur gildi.
Hann fór utan það ár, ásamt nafna sínum, í erindum Þjóðfundarins, en í banni stiftamtmanns.
Auðvitað hefst okkar tímabil hér á landi svona upp úr maí skulum við segja.
Mikill sjór gengur yfir Strandveginn á Sauðárkróki og eru vegfarendur beðnir að vera ekki á ferðinni á Strandveginum frá Hegrabraut og að hringtorginu á Eyrinni (hjá Kjötafurðastöð KS).
Alltaf pínu fúlt að keyra hjólin á valinn áfangastað, svo þeirra öryggi sé a.m.k. tryggt, til að hefja hjóltúrinn.
Ívar er sannkallað jólabarn, enda fæddur á jóladag.
Byggðastofnun mun gegna lykilhlutverki við vinnuna framundan, líkt og við gerð síðustu byggðaáætlunar.
Það er dauðans alvara að fá lungnabólgu og þótt maður kunni að lifa það af með hjálp góðra lækna þá er ekki víst að maður verði jafngóður aftur.
Arkitektunum voru gefnar frjálsar hendur að bera fram sínar tillögur innan þess ramma sem íbúaþingið ákvað og áður er getið.
Í hálfleik var forystan tvö mörk eftir Ivo Öjhage og Pétur Bjarnason skorðu með stuttu millibili skömmu fyrir leikhlé.
Búið var í Litlabæ fram til 1969.
Þetta er í fyrsta sinn sem þessi fagráðstefna fer fram á Vestfjörðum.
Gott ræktunarland á Íslandi er aðeins 6% af flatarmáli landsins, eða 600.000 hektarar.
Reynslan sýnir að búast megi við aukinni bílaumferð í kringum skólana á álagstímum þegar veturinn gengur í garð.
Öll atkvæði eru vel þegin, okkur langar svakalega að vinna þessa keppni,“ sagði Eyþór að lokum.
Athygli er vakin á að umræddar breytingar sem taka gildi 1. janúar 2020 eiga við um nám sem hefst frá og með þeim tíma.
Aðalstarfsstöð Sjótækni er á Tálknafirði og hjá fyrirtækinu starfa um 15 manns en áætlað að þeim fjölgi í 20 manns næsta sumar.
Bæjarlögmaður er vissulega að kaupa umrædda eign á bílskúrsverði.
Birgir Ómar Haraldsson hjá Norðurflugi sagði að þetta hefði verið skemmtilegt verkefni og gaman væri a segja frá því að „hjá okkur starfar Hrafnhildur dóttir Jóakims Pálssonar sem var alla sína tíð í dalnum sínum sem honum þótti vænt um.“
Þrjú söfn á Norðurlandi vestra fengu styrk til átta verkefna, alls 9,5 milljónir króna, og skiptast þeir þannig.
Fólk yfir 65 ára, var það ekki?
Meinlaust veður og frekar gott og ekkert sem gefur annað til kynna en haustið verði ljúft.
Hlynur fæddist á Núpi í Dýrafirði 5. nóvember 1921.
Fyrir liggur samningur við Sjúkratryggingar Íslands um frestun uppsagnar á rekstri Hraunbúða um þrjá mánuði.
Fram kemur að af þeim styrkjum sem búið er að samþykkja séu 470 milljónir sem eiga að koma til móts við rekstrarútgjöld íþróttafélaga.
Hann glímdi við meiðsli á nýliðnu tímabili og hefur þar af leiðandi ekki náð að sína sitt rétta andlit en Nökkvi var að ná vopnum sínum á ný þegar tímabilið var blásið af.
Það er Lýðheilsunefnd Eyjafjarðarsveitar sem stendur að framtakinu.
Þau flytja þekkt Eyjalög Ása og Oddgeirs sem útsett voru af Atla Heimis Sveinssyni.
Þar á eftir verður dráttarvélafimin og læðutogið á sínum stað.
Auk þess að vinna í fiski átti Lilja kindur með pabba sínum, Guðmundi skósmið.
Fyrir helgi fór í sundur heitavatnslögn við Þórsheimili þar sem frístund er staðsett.
Í morgun var allt vaðandi í smásíld í fjöruborðinu við skreiðarhjallana á Sauðárkróki.
Fólk á að tilkynna símleiðis til heilsugæslu þegar sóttkví hefst.
Þetta staðfestir Már Kristjánsson, yfirlæknir smitsjúkdómadeildar Landspítalans í samtali við fréttastofu.
Frekari úrvinnsla mun fara fram á næstu dögum þegar Árni lýkur yfirferð sinni og að því loknu verður greint frá endanlegum niðurstöðum.
Vinna er í gangi þar um mótun fleiri samstarfsverkefna.
Síðdegis í gær hækkaði sóttvarnarlæknir áhættumat fyrir Spán, Þýskaland og Frakkland í ljósi útbreiðslu COVID-19 í þeim löndum.
Varan inniheldur varnarefnið etýlen oxíð sem ekki er leyfilegt að nota í matvælaframleiðslu.
Það er menntamálaráðherra sem veitir styrkina að fengnum tillögum safnaráðs.
Sýningin fékk afbragðsgóðar viðtökur og var hún valin sem Athyglisverðasta áhugaleiksýning leikársins 2018-2019 af dómnefnd Þjóðleikhússins og var söngleikurinn sýndur tvisvar á fjölum Þjóðleikhússins í júní sl.
Með forsætisráðherra í umræðunum eru Halldór Þorgeirsson, formaður Loftslagsráðs og Sigrún Jakobsdóttir, stjórnarformaður Landsnets.
Þetta skiptir miklu máli fyrir samfélagið.
Bæjarstjóri kynnti nýjan samning um dýpkun í Landeyjahöfn.
Bolungarvíkurkaupstaður annast bókhald og fjárreiður fyrir heilbrigðiseftirlit Vestfjarða, þar með talið innheimta leyfisgjöld, sýnatökugjöld, og önnur sérverkefni fyrir fyrirtæki og einstaklinga.
Samtök sveitarfélaga á Norðurlandi vestra (SSNV) mun því bjóða upp á ör-ráðstefnu á vefnum 17. september nk. þar sem leitast verður við að varpa ljósi á verslun á netinu, hvað einkennir góða vefverslun, hvað ber að varast og hvað getur haft áhrif á sölu.
Fyrir Illsku hlaut hann Íslensku bókmenntaverðlaunin og Bókmenntaverðlaun starfsfólks bókaverslana og var jafnframt tilnefndur til Bókmenntaverðlauna Norðurlandaráðs.
Í flestum kristnum kirkjudeildum eru páskar mesta hátíð kirkjuársins enda nefndu kirkjufeðurnir páskana Festum festorum eða hátíð hátíðanna.
Báðir byrjuðu með kr.10 millj. lán frá 2005.
Þannig má skapa tekjur til framtíðar og getu til að taka á móti nýjum íbúum og atvinnutækifærum.
Á tímum kórónaveirunnar er Djúpið ásamt Bolungarvíkurkaupstað stolt af slíku boði segir í tilkynningu frá Djúpinu.
Ásdís ÍS var þeirra aflahæst með 132 tonn í 16 veiðiferðum, Finnbjörn ÍS landaði 50 tonnum eftir 7 róðra, Þorlákur ÍS og Páll Helgi ÍS voru hvor um sig með 81 tonn, Þorlákur í 6 veiðiferðum og Páll Helgi í 13.
Í ár er það söngleikurinn Mamma mía með öllum vinsælu ABBA lögunum sem verður sýndur í Edinborgarhúsinu.
Arna Lára Jónsdóttir hefur verið ráðinn svæðisstjóri Eimskips á Vestfjörðum og hefur störf þann 1.jan nk.
Alls var 64 skotum skotið í átt að ísjaka sem notaður var sem skotmark.
Hún segir að líklega sleppi margir grímunum þægindanna vegna, lyfsalar þurfi að geta talað við viðskiptavini og samtöl snúist ekki bara um að heyra það sem sagt er það þurfi líka að horfa framan í fólk.
Ef svo er, hvaða rök eru fyrir því?
Eyborg Gudmundsdottir (1924-1977) fæddist í Reykjavík en flutist stuttu síðar með móður sinni til Ísafjarðar.
Forvitnilegt er í þessu sambandi að átta sig á samþættri rót beggja greinanna og jafnvel mætti segja gæðingakeppnina afsprengi skeiðkeppninnar.
Við treystum læknunum þegar við leitum til þeirra og nú skulum við einnig gera það þar sem þeim er annt um alla, hvar sem þeir búa, segir hann í bréfinu.
Eins og á Urriðaá var afraksturinn út úr sauðfjárræktinni á Bergsstöðum mjög góðurþetta árið.
Verkfall flugvirkja hjá Landhelgisgæslunni hefur staðið yfir frá 5. nóvember.
Opinn fundur um hagsmuni Eyjamanna!28.
Það verður hægt að fá gistingu en ekki morgunmat.
Vegna þeirra takmarkanna sem í gildi vegna COVID verður kynningin haldin sem opinn ZOOM fjarfundur sem áhugasamir geta skráð sig inn á.
Algengasta sermisgerðin í dúfum er Typhimurium var.
Ég sé reyndar ekki eftir því, enda er kaffi eitt af mínum aðal áhugamálum í dag og mér finnst fátt jafnast á við góðan kaffibolla.
Hins vegar herma heimildir Eyjar.net að búið sé að tilkynna skipverjum frá þessari ákvörðun og að skipið verði ekki gert út í vetur.
Strafshópurinn telur að í núverandi fyrirkomulagi sé skortur á samræmi í þjónustunni milli þjónustuaðila og heilbrigðisumdæma og óljós ábyrgð á gagnvart bráðaþjónustu, sjúkraflutningum og björgunarsveitum.
Sveitarfélagið reiðir sig á framlög Jöfnunarsjóðs til að geta staðið undir lögbundnum verkefnum.
Eitt af því er samanburður á rekstri sveitarfélaganna.
Líkami minn er fullur af þér dag eftir dag.
Bætir aðgengi landsbyggðar að miðlægri þjónustu í höfuðborginni.
Fram kemur að útgerðin hafi hafnað þessum beiðnum sóttvarnalæknisins.
Bein hækkun útsvars til allra sveitarfélaga var ákveðin 2,33% og miðuð við að það dygði Reykjavíkurborg án frekari framlaga.
Markmið viðskiptanna er að hagræða í prentrekstri Ásprents, auka við þjónustuframboð á starfsvæði félagsins á Norðurlandi og tryggja áframhaldandi öfluga prentþjónustu á Norðurlandi.
Á vef Akureyrarbæjar segir að markmiðið með nýju deiliskipulagi sé meðal annars að bjóða nýjar íbúðir á einu fallegasta svæði Akureyrar, bæta umferðarskipulag á svæðinu og huga að nýjum gönguleiðum og útivistarsvæðum.
Umsókn um byggingarleyfi-íbúðir, liggur fyrir til umræðu og staðfestingar.
Dagbjört var fyrirliði U20 landsliðs kvenna og var hún framlags- og stigahæst í liðinu á Evrópumótinu í Kósovó og valin í lokahóp A-landsliðsins kvenna sl. haust.
Þar segir jafnframt að samhliða þessum samningum við rekstraraðila hafa Sjúkratryggingar Íslands, Samtök fyrirtækja í velferðarþjónustu og Samband íslenskra sveitarfélaga gert með sér samstarfssamningur um fagleg málefni.
Viðbúið að samgöngur lokist og aðgengi að innviðum/þjónustu skerðist.
Skapti Steinbjörnsson, á Hafsteinsstöðum, sem gegnt hefur embættinu sl. fjögur ár, ákvað að bjóða ekki fram krafta sína á ný og því var nýr formaður kosinn.
Framtíðarsýnin er einnig byggð er niðurstöðu á íbúaþingi sem haldið var 2018.
Kostnaður Húnavatnshrepps vegna reksturs Húnavers og Dalsmynnis síðastliðin fimm ár nemur rúmlega 35 milljónum króna og eru viðhaldsframkvæmdir vegna húsanna næstu fimm árin áætlaðar um 77 milljónum króna.
Í miðri ánægju minni heyrðust hávær hróp og köll sem færðust heldur nær ef eitthvað var.
Báðir bankastjórar Landsbankans sem sá um söluna, þeir Halldór J. Kristjánsson og Sigurjón Þ. Árnason, lýstu yfir að þeir hefðu unnið að og styddu yfirlýsinguna.
Þau eru búsett á Blönduósi ásamt sonum sínum tveim þar sem Árný starfar á leikskólanum Barnabæ og Agnar er rafvirki hjá Tengli.
Vinnustöðvunin stendur í sólarhring og lýkur á miðnætti í kvöld.
Það er kannski að bera í bakkafullan lækinn að birta bolluuppskriftir þar sem alnetið er stútfullt af slíkum þessa dagana.
Tvö þúsund milljarða bandaríkjadala fjárframlag ríkisins í efnahagskerfið var samþykkt í öldungadeild Bandaríkjaþings í nótt.
Til gamans má geta þess að bróðir Sigmars, Aðalsteinn Maríusson, býr á Sauðárkróki, víða kunnur fyrir steinsmíði og múrverk.
Veðurspá gefur til kynna að ófært verði til bæði Landeyjahafnar og Þorlákshafnar seinni partinn á morgun en gefin verður út tilkynning fyrir kl. 16:00.
Við biðjumst velvirðingar á þessu og vonumst til þess að það fari að sjá fyrir endann á þessum óveðurslægðum.
Þrátt fyrir tveggja metra nálægðartakmörk eru snertingar heimilar milli íþróttafólks á æfingum og í keppnum á vegum Íþrótta- og ólympíusambands Íslands (ÍSÍ), en virða skal tveggja metra regluna í búningsklefum og á öðrum svæðum utan keppni og æfinga.
Norðlæg átt, 5-13 m/s og dálítil væta N- og A-lands, en bjart með köflum S- og V-til.
Hann segir að fólk hafi fyrst hugsað um að minnka heimsóknir í ræktina eða koma með eigin dýnu og handklæði til að minnka hættu á smiti.
Auðvitað megum við þakka fyrir að ekki fór verr og ekkert mannslíf glataðist að þessu sinni.
Kirkjan var í eigu Hólsbænda til 1925, þegar söfnuðurinn keypti hana á 4.400.
Ef kvef eða flensulík einkenni eru til staðar hvetjum við fólk til að halda sig frá heimilinu.
Hvert mót fær ákveðinn stuðul eftir vægi mótsins samkvæmt skilgreiningu sérsambands.
Margt smátt gerir eitt stórt.
Byrjaði í yngri hóp sem var fyrir byrjendur en var strax sett í eldri hóp.
Sumarið 1953 lauk gerð stíflunnar og þrýstivatnspípan lögð.
Í dag hófust réttarhöldin í máli Samherja gegn Seðlabankanum.
Við óskar öllum Gleðilegra jóla.
Íslendingar áttu það líka til að segja að víkingarnir „mikilfenglegu“ hafi skilið þá sjóveiku eftir í Færeyjum, færeyingar væru ekkert annað en sjóveikir víkingar.
Frekari kærur komu frá Erni, m.a. um að samningsgerð skyldi stöðvuð.
Meðlimir kirkjustarfs fatlaðra hittast annan hvern mánudag yfir vetrarmánuðina.
Ráðgjafaverið er opið frá kl. 9:00 til 16:00 og netspjallið frá kl. 9:00 til 18:00, alla virka daga.
Valdís hefur BSc gráðu í framleiðslustjórnun frá Copenhagen Business School og hönnunartækni frá TEKO og BEC Design í Danmörku.
Það á við bæjarfulltrúa Í-listans, Þrúðaheima og Ísófit.
Tveir Skagfirðingar eru í hópnum en það eru Tindastólsmennirnir Pétur Rúnar Birgisson og Sigtryggur Arnar Björnsson sem spilar nú með Grindavík.
Viðskiptavinum er bent á að nýta sér stafrænar lausnir Íslandsbanka, s.s. Íslandsbankaappið og netspjallið á islandsbanki.
Myndir: Magnús Jónsson.
Í hléum frá lestrinum sótti ég sérstakt námskeið um sænska vinnumarkaðsmódelið, sem haldið var á ensku handa fáfróðum útlendingum, þ.á.m. handa stúdentum frá vanþróuðum ríkjum (sjálfur ég þar með talinn).
Hvorki fyrir starfsfólkið okkar né fyrir gestina okkar,“ segir Gísli um tilurð verkefnisins.
Í svari ráðherra komi fram að nauðsynlegt þurfi að hækka fjárhæðina meira en sem nemur fyrirhugaðri 50 milljón króna hækkun á fjárlögum 2021.
Nú sem áður er starfandi pysjueftirlit í Eyjum.
Gert er ráð fyrir að 2. áfangi, þverun Þorskafjarðar verði boðinn út nú í október og verði lokið haustið 2022.
Upptök skjálftans voru 20 km. NV af Húsavík eða 6,8 km SA af Flatey á Skjálfanda.
Hugrún geðfræðslufélag hvetur til opinnar umræðu og þess að fólk nýti leiðbeiningarnar til að veita ungmennum geðfræðslu.
Nú þegar er orðið ljóst að háannatíminn í ár tapast að stærstum hluta vegna áhrifa Covid-19 faraldursins.
Nær væri að lækka útsvar í efnahagslegri uppsveiflu og þegar útlit er fyrir myndarlega rekstrarafkomu bæjarsjóðs.
Það gekk mjög vel.
Við óskum eftir að fá að sjá gögn sem styðja þá fullyrðingu.
Vissulega er erfitt að grípa þurfi til þessara aðgerða en þar sem almannaheill er í húfi er það rétt og skynsamt.
Skáldsaga Fríðu, Í luktum heimi, var tilnefnd til Íslensku bókmenntaverðlaunanna 1994.
Í þeim tilvikum sem formkröfur samnings væru ekki uppfylltar að öllu leyti yrði að gera þá kröfu að lagaregla orði formkröfu beinlínis sem gildisskilyrði.
Enn er þó gríðarlega mikilvægt að fylgja því sem aðgerðastjórn og almannavarnir ákveða.
Mér varð hins vegar ekki að óski minni því fyrir um tveimur vikum barst ríkislögmanni ítrekunarbréf frá borginni um þessa kröfugerð.
“Upp á móti, upp í vindinn, á móti straumi.”
Eyjar.net ræddi við Hörð Orra Grettisson, framkvæmdastjóra ÍBV um stöðuna.
Fundinum verður streymt og verður hægt að leggja fyrir spurningar á meðan honum stendur.
En samt sem áður prýða dagatalið úrvals ljósmyndir úr hversdagslífi hundanna, kindanna og hrossanna,“ segir Karólína.
Óásættanlegt er að bæjarfulltrúar meirihlutans svari ítrekað ekki spurningum sem formlega er beint til þeirra á opinberum fundi bæjarstjórnar.
En svo rek ég augun í sólgleraugu á rekka.
Stóra sorgin í lífi hennar var að missa dóttur sína í blóma lífs.
Okkur er ekki heimilt að setja inn í auglýsingar verð án vasks, en viljum nota tækifærið og koma eftirfarandi á framfæri.
Eignir fyrirtækisins eru bókfærðar á 3,7 milljarða króna og skuldlaus eign er 1,5 milljarður króna í lok árs 2019.
Frá árinu 2015 hafa stofnar kolmunna og norsk-íslenskrar síldar verið veiddir án heildarsamkomulags um skiptingu og hefur árleg veiði því verið um 20-30% umfram ráðgjöf, segir í frétt ráðuneytisins.
Myndirnar hér að neðan eru teknar í Herjólfsdal nýverið.
Alls urðu 42 innanlandssmit sl. sólarhring og staðfest smit frá 28. febrúar sl. orðin alls 4.719 tilfelli.
Skálinn fannst nokkrum metrum frá öskuhaug og jarðhýsi sem hafði verið grafið þar áður.
Með þeim á myndinni hér að ofan er Sammi, formaður Vestra.
Núna hafi tekist að leysa málið með tímabundinni undanþágu en menn munu standa í sömu sporum næst þegar álíka kemur upp.
Liður 5, Endurskoðaðar samþykktir Vestmannaeyjaferjunnar Herjólfs ohf., liggur fyrir til umræðu og staðfestingar.
Vikudagur kemur út í dag, fimmtudaginn 27. febrúar og að vanda kennir ýmissa grasa í blaði vikunnar.
Eins og fram kemur í yfirlýsingu um starfslokin er ákvörðunin samkomulag meirihluta Framsóknarflokks, Sjálfstæðisflokksins og Guðmundar Gunnarssonar.
Arna Lára hefur síðustu 13 ár unnið sem verkefnisstjóri hjá Nýsköpunarmiðstöð Íslands á starfsstöðinni á Ísafirði.
Bjarni bóndi er aðalpersónan og hann er hluti af ástarþríhyrningi þar sem aðrir aðilar eru Helga, gift kona á næsta bæ og Unnur eiginkona hans sem hefur farið í aðgerð sem gerir hana ónýta til barneigna og samræðis við eiginmann sinn.
Áskrifendur gamla Vikudags og Skarps fá nýja blaðið inn um lúguna í dag en blaðið verður einnig fáanlegt í völdum verslunum.
Meirihlutinn hefur ekkert um þetta ályktað.
Íbúar eru hvattir til að fylgjast vel með tilkynningum sem settar verða inn á FB síðu lögreglunnar í Vestmannaeyjum.
Ég hef trú á því að þegar okkur tekst að sigrast á veirunni mun samfélagið okkar blómstra sem aldrei fyrr.
Rafmagn fór af á Vestfjörðum um klukkan hálf tólf og hefur gengið erfiðlega að koma því á aftur og þannig er enn rafmagnslaust í Önundarfirði kl. 13,10 en annars staðar á Vestfjörðum er rafmagn víða komið á.
Verið að vinna að uppsetningu límtrésbita N/S.
Marzellíus Sveinbjörnsson, bæjarráðsmaður sagði í samtali við Bæjarins besta að verkið væri svo lítið að ekki þurfti að bjóða út.
Fyrir vikið drepst meira af fiski og er talið að afföllin séu um 100 tonn.
Ísraelinn Naor gerði þá ágæta körfu og kom Val aftur yfir.
Sótt var um rúmlega 22,5 milljónir.
Ásta Jóna Jónsdóttir kom inn sem helmingseigandi á móti Hafdísi árið 2010 og hafa þær rekið stofuna undir formerkjum Dízo allar götur síðan.
Taka aðgerðir samkvæmt þeim gildi 1. janúar 2023, eða ári síðar en upphaflega hafði verið boðað.
Til stóð að mjaldrarnir Litla Grá og Litla Hvít færu í dag út til nýrra heimkynna sinna í Klettsvík.
Lögreglan á höfuðborgasvæðinu telur að lögreglumenn hafi gætt meðalhófs í aðgerðum, en á meðal málsgagna eru upptökur úr búkmyndavélum lögreglumanna á vettvangi.
Það kann að virðast nokkur mótsögn í því að á því herrans ári 2020 sé töluvert afl í nýsköpun á Vestfjörðum og margir sprotar að líta dagsins ljós.
Undirbúningur rannsóknarinnar hefur tekið um tvö ár og margir samstarfsaðilar leggja Krabbameinsfélaginu lið við rannsóknina meðal annars til að lágmarka kostnað sem fellur til vegna rafrænna undirskrifta.
Óskar Björnsson, skólastjóri Árskóla, sagði við þetta tækifæri: „Þessi höfðinglega gjöf gefur okkar gríðarlega marga möguleika.
Þessi samlög og samstarfsverkefni draga hinsvegar úr gegnsæi og ábyrgð.
Áður en við vitum af verðum við komin í World Class aftur, full þakklætis yfir því hversu fjölbreytta flóru af líkamsrækt er hægt að stunda þar,“ segir Guðrún Gísladóttir.
María Ósk Óskarsdóttir, bæjarfulltrúi tekur aftur sæti í bæjarstjórninni 1. maí næstkomandi.
Njáll Ragnarsson fundaði með Sigurði Inga Jóhannssyni í gær.
Markaðsstofa Norðurlands tekur þátt í átakinu og er vinna hafin við að uppfæra allt efni á íslensku og þýða það efni sem ekki var til.
Það er nefnilega svo, að allri endurvinnslu fylgir töluverður úrgangur, sem annaðhvort verður að urða eða brenna.
Það er því að vel ígrunduðu máli sem við leggjumst gegn 15 milljarða ríkistryggðri lánalínu til Icelandair.
Stefán nefndi þá að verið væri að skoða hvort til greina kæmi að safna saman gömlum leikfimiþáttum og gera aðgengilega.
Vegurinn um Mývatns- og Möðrudalsöræfi er lokaður vegna veðurs.
Ef gera þarf breytingar á áætlun, þá gefum við það út um leið og það liggur fyrir.
Fyrirhugaðri framkvæmd er líst vel í skýrslunni.
Áætlað er að framkvæmdir á Skarðseyri sem stefnt er að í ár kosti allt að 50 milljónum króna en það eru Vegagerðin og Sveitarfélagið Skagafjörður sem standa að þeim.
Mótmæla harðlega stefnu bæjaryfirvalda að „gjörbreyta bæjarmynd Akureyrar"
E.t.v. verður hún sjálf atvinnulaus eftir næstu kosningar?
Einhver verður jú að breiða út boðskapinn og það er engin þörf á að stunda trúboð í sjálfum söfnuðinum!
Sigurður segir að þótt margt bendi til þess að kúlurnar séu tómar sé það ekki víst og betra að þær séu geymdar á öruggum stað þar til úr því fæst skorið.
Stjarnan hefur ekki unnið bikarinn í þrettán ár og komst síðast í bikarúrslitin fyrir sjö árum síðan.
Norðlæg átt 5-13 m/s, skýjað og dálítil snjókoma eða él N- og A-lands.
Hvað er það sem gerist í þeim síðari?
Eigendur fimm þeirra hesta, er hljóta beztan dóm, fá áletraðan bikar sem verðlaun.“
Þá er gert ráð fyrir að þeir einstaklingar sem hófu nám til réttinda eftir 1. september 2020 fái sjálfkrafa uppfærð réttindi í samræmi við breytinguna.
Þrjátíu og tveir nemendur luku stúdentsprófi.
Nánar má lesa um leiðangurinn hér.
Ætlunin er að kaupa á markaði 400 tonn.“
Halldór Ó. Zoega deildarstjóri mannvirkjadeildar Samgöngustofu stðafestir í svari við fyrirspurn Jónasar Guðmundssonar f.h. Samgöngufélagsins að gerð verði úttekt á öryggismálum í jarðgöngum á Vestfjörðum.
Breytingarnar sé ekki þannig að gengið sé á grenndarhagsmuni landeigendanna.
Sennilegast er, að hóllinn hafi verið kallaður upphaflega Íbeitshóll og bærinn verið svo samnefndur honum.
Mótun landbúnaðarstefnu er samvinnuverkefni stjórnvalda, bænda, neytenda og atvinnulífs.
Eigendur hússins eru Atli Einarsson og Hafrún Halldórsdóttir.
Samstaða, jákvæðni og þrautseigja má segja að hafi einkennt nám og kennslu undanfarið.
Nú eru samtals 43 einstaklingar í sóttkví í Vestmannaeyjum og fyrirséð að þeim muni fjölga á næstunni, segir í tilkynningunni.
Þá er fólk hvatt til að vera áfram dugleg að gæta að einstaklingsbundnum sóttvörnum og almennum smitvörnum til að vernda okkur sjálf og okkar viðkvæmasta fólk.
Þegar hann sneri aftur heim fann hann að honum fannst hann eiga eitthvað inni.
Þau eru mörg, en hreyfingin er sterk og tilbúin í það sem koma skal.
Jónas Garðarsson veit fullvel að þessir aðilar eru eigendur að félaginu en fara ekki með daglega stórn þess.
Um forlið bæjarheitisins er lítið að segja.
Heimasíða Síldarvinnslunnar greinir frá.
Að öðru leyti telur Skipulagsstofnun helstu neikvæðu áhrif framkvæmdarinnar felast í aukinni hættu á að laxalús berist í villta laxfiska, áhrifum á botndýralíf og eðlisþætti sjávar.
Þetta er samdráttur í botnfiskveiðum upp á tæp 30 þús. tonn, þ.e. um 5,7%.
Þrátt fyrir að Þjóðhátíð í Eyjum hafi formlega verið aflýst, hafa margir enn ekki hætt við bókanir á húsum á Heimaey.
Ég tel óboðlegt að leyfa tjöldun á Þórsvellinum og leggst því gegn slíkum hugmyndum.
Svo væri auðvitað hægt, til að hámarka nákvæmnina, að láta tvo hunda lykta af sömu sýnunum.
Húsið hlaðið úr r-steini á háum steyptum kjallara.
Fiskistofa mun nú annast framkvæmd skyndilokanna en Hafrannsóknastofnun mun ráðleggja um fiskifræðilega þætti er varða skyndilokanir eins og viðmiðunarmörk og tímalengd lokanna.
Hann byggði stóran garð og skyldaði sóknarmenn í þegnskylduvinnu í garðinum, sem þeir á móti nefndu garðinn Ranglát.
Þetta var ungur rafvirki að reyna nýjan farkost við ýtrustu aðstæður.
Hann segir að á næstu dögum verði 80- 100 manns boðaðir á dag, og á hann von á því þannig næstu þrjá daga.
Gert er ráð fyrir að samningurinn verði endurskoðaður í heild sinni fyrir 2021.
Tónlistarflutningurinn er frábær og upplifun út af fyrir sig.
Hákon Daði Styrmisson er í liði fyrstu og annarrar umferðar undankeppni Evrópumótsins í handknattleik eftir leik sinn með íslenska landsliðinu í Laugardalshöll gegn Litháaen í síðustu viku.
Platan hefur hlotið jákvæð viðbrögð að undanförnu og hafa gagnrýnendur víða um heim vakið athygli á henni.
Hún reyndist vera rúm 150 grömm og mikið dúnuð eins og sést á myndum og því ekki til stórræðna.
Þar er of langt gengið í hagsmunagæslunni.
Í fyrsta lagi þá er bærinn ekki einungis að kaupa þær skrifstofur sem honum vantar fyrir starfsemi sína.
Hlutfall íss við vigtun skiptir fyrst og fremst máli hvað varðar eftirlit með aflaskráningu og geta mikil frávik í ísprósentu frá meðaltali útgerðar orðið til þess að hert verði eftirlit með viðkomandi útgerðaraðila.
Auðvitað ætla ég ekki að bera saman þá lífsógn, ofsóknir og píningar sem frumkristnir þurftu að þola, við okkar Covid tíma.
Hvergi í auglýsingunni sé að finna kröfu um að hafa lokið bakkalárgráðu.
Í öllum kreppum og krísum reyna fjármagnseigendur að finna tækifæri til að auðgast frekar á kostnað almennings.
Landvernd hefur kært til úrskurðarnefndar um umhverfis- og auðlindamál framkvæmdaleyfi Reykhólahrepps til Vegagerðarinnar fyrir nýjum vegi um Gufudalssveit skv. Þ-H leið.
Helstu skó- og fatastærðir þurfa líka að fylgja með.
Áfram er hægt að kaupa miða á Þjóðhátíð inn á Dalurinn.is til að styrkja barna og unglingastarf félagsins.
Spurningin er, var hápunkturinn um síðustu helgi eða eigum við eftir að sjá enn stærri daga?
Búast má við auknu afrennsli og vatnavöxtum í ám og lækjum sem eykur hættu á flóðum og skriðuföllum.
Sannarlega glæsileg niðurstaða fyrir skólann.
Matvælastofnun hvetur landbúnaðarnefndir og/eða sveitarstjórnarfulltrúa til að huga að því hvernig verður staðið að sundurdrætti í réttum komandi hausts.
Því miður er enn ófært til Landeyjahafnar vegna veðurs og sjólags.
Það má gera nafnlaust en einnig er hægt að skrá sig inn með rafrænum skilríkjum eða með því að notast við innskráningu í gegnum Facebook.
Um er um að ræða 485,6 brúttótonna skuttogara í flokki skipa undir 29 metra lengd en skipið var smíðað af Nordship skipasmíðastöðinni í Gdynia í Póllandi árið 2007.
Samþykkt að fjölga bæjarfulltrúum19.
Lögreglan hvetur því fólk til að gæta að sér þegar PIN-númer eru slegin inn og eins að upplýsingar um PIN-númer séu ekki geymdar með greiðslukortum.
Kennari í Hamarsskóla hefur greinst með kórónaveirusýkingu en hann hefur ekki verið við kennslu undanfarna daga.
Neðra burðarlag var lagt á stuttum köflum við munna og umhverfis stálplöturæsi sem Kjaransstaðará rennur í. Neðra efra burðarlag var lagt frá malbiksenda við munna og langleiðina að klæðingu eða á um þriggja kílómetra kafla.
Jafnframt var ákveðið að færa framkvæmdir og viðhaldsverkefni fram í tímann til að halda uppi atvinnu sem hefur í för með sér að útgjöld hafa aukist töluvert á fyrri hluta ársins.
Þá var kirkjugarðurinn stækkaður og girtur að nýju.
Íbúum Húnaþings vestra fjölgaði um sjö í júlí og voru 1.224 1. águst.
Bætið nautakjötskraftinum út í og hrærið öllu saman.
Þar flytur sóknarpresturinn hugleiðingu og fer með bæn.
Með hækkandi sól og betra tíðarfari er rétti tíminn til framkvæmda og Skagafjörður er þar engin undartekning.
Í skipinu er 699 hestafla Yanmar vél.
Fyrir þá sem ekki eru Krókódílar að þá kostar 2.000 kr.- inn á leikinn, óháð aldri viðkomandi en það er í ljósi þessarra takmarkana.
Mest fjölgun hlutfallslega varð í Árneshreppi 7,5% og næstmest í Kaldrananeshreppi 5,8%.
Því er ljóst að í þessu tilviki átti að kalla til þyrlu til að sinna öðru þessara verkefna.
Í flokki atvinnu og nýsköpunar eru það atvinnuskapandi og/eða framleiðniaukandi verkefni sem eiga kost á stuðningi ásamt nýsköpunarverkefnum sem efla fjölbreytileyka atvinnulífs.
Jónas Garðarsson, formaður samninganefndar Sjómannafélags Íslands hefur ekki svarað fyrirspurn Eyjar.net vegna málsins.
Síðan þá hefur verið um heimaakstur nemenda að ræða.
Til þessa hefur hún gegnt starfi gjaldkera í Kvenfélagasambandi Gullbringu- og Kjósarsýslu og beitt sér þar sérstaklega fyrir stuðningi við byggingu Barnaspítala Hringsins.
Samtökin skora því á ráðherra, alþingismenn og sveitarstjórnfólk að standa með íslenskum handverksbrugghúsum og standa þannig vörð um störf um land allt, vandaða íslenska framleiðslu og íslenskar skatttekjur.
Terra umhverfisþjónusta fer með gáma yfir á Þingeyri, Flateyri og Suðureyri þar sem skila má úrgangi úr plokkinu.
Leikurinn var ágæt skemmtun og hart tekist á. Lið Tindastóls náði fljótlega yfirhöndinni í leiknum og varð munurinn mestur 20 stig í leiknum í síðari hálfleik.
Lagðar voru fram mælingar á dýpi hafnarinnar frá því í maí 2020 og á dýpistölum frá 2015.
Á sama tíma verður afmælismyndbandið frumsýnt og steymt á netinu.“
Beiðni LS er tilkomin vegna áhrifa af COVID-19.
Ævisaga okkar allra besta manns.
Rúmlega þrítugur að aldri flutti hann á Blönduós og tók að mála myndir af mikilli ástríðu.
Við fáum fréttir daglega og nýjar tölur eru birtar um ástandið.
Fjögur námskeið eru sérstaklega ætluð fólki af erlendum uppruna.
Vafi hefur verið á því hvort Þjóðhátíð verði haldin í ár.
Ekki tókst þó að ljúka þessum framkvæmdum vegna lánsfjárskorts, enda miklir erfiðleikar í íslensku efnahagslífi þá.
Afraksturinn fóru þau með í Flokku.
Sigtryggi var sýndur margvíslegur heiður og Halldór Kristjánsson skrifaði ævisögu hans 1964.
Geti til dæmis borið launakostnað í sex mánuði.
Velgengni okkar er fyrst og fremst ykkur bæjarbúum að þakka.
Við í ÍBV eiga fulltrúa, bæði í stúlku- og strákahópnum, sem við eru ótrúlega stolt af.
Mynd af vegagerdin.
Mikilvægt er einnig að sótthreinsa reglulega alla snertifleti.
Ísak og Laufey lýsa því yfir að lokum að meðlimir FÁSES á Íslandi séu með sorg í hjarta yfir fregnum dagsins en hafi skilning á aðstæðum og ákvörðun EBU.
Í textanum er súkkulaðið frá Nóa Síríusi gert réttilega að frábærum mannlífs- og mennigarmola.
Mynd: Í síðustu viku var margt að gerast á höfninni á Sauðárkróki.
Það má leiða líkum að því að lokun á Hreiðrinu, fæðingarþjónustu við Landspítalann, hafi t.a.m. orðið í beinu samhengi vegna vaxandi álags á fæðingardeild Landspítalans í kjölfar skertrar fæðingarþjónustu við landsbyggðina.
Við eigum framúrskarandi skólafólk sem hefur hugsað í lausnum og haldið uppi menntun barna og unglinga við vægast sagt krefjandi aðstæður.
Þá eru þeir einnig grunaðir um nytjastuld á bifreið og akstur án réttinda.
Reykjavíkurflugvöllur séð til suðurs, Reykjavík, Kópavogur, Garðabær og Hafnarfjörður í bakgrúnni.
Í Reykjavík varð fjölgun um 1,6% eða 2.051 manns.
Foreldrar afar ánægðir með þjónustu dagforeldra22.
Það er alvarlegt að geta ekki stutt þetta þingmannamál en ætlast til stuðnings þeirra í öðrum málum.
Páley Borgþórsdóttir, lögreglustjóri í Vestmannaeyjum, hefur verið skipuð sem lögreglustjóri á Austurlandi til bráðabirgða.
Á heimasíðu RÚV kemur fram að lagið hafi þó heldur betur slegið í gegn en það hefur nú þegar þetta er skrifað verið spilað tæplega 55 milljón sinnum á Spotify.
Það var kannski alhvít jörð og alveg útilokað að nokkur hefði getað komist að rafmagninu án þess að skilja eftir sig spor.
Það er orðið svo auðvelt að fá óendanlegt magn af lesefni heim til þín.
Fjölbreytt dagskrá er á Græna hattinum um helgina.
Fjórir af ellefu styrkjum koma í hlut verkefna á Vestfjörðum samtals 27,4 m.kr. á þremur árum.
Ákveðið hefur verið að fresta afmælisveislu Bjarna Haraldssonar sem halda átti laugardaginn næstkomandi 8. ágúst í sal Frímúrarahússins á Sauðárkróki.
Dominos-deildin í körfubolta heldur áfram í kvöld en þá hefst 21. umferðin sem er sú næstsíðasta.
Grímutöltmóti Hestamannafélagsins Neista var haldið síðastliðinn laugardag og var það annað mót vetrarins hjá félaginu.
Ef það tekst ekki verður boðað til nýrra kosninga.
Það væri gaman að sjá hvernig þau mál þróast nú við tilkomu nýs dómkvarða og útreikning tveggja meðaltala, þ.e. með og án skeiðs.
Úthlutunarnefnd skipa: Bæjarráð og bæjarstjóri.”
Að þessu sinni er viðvörunin appelsínugul fyrir svæðið frá Snæfellsnesi austur að Langanesi, að miðhálendinu meðtöldu, en gul fyrir aðra landshluta.
Íslandstofa og Sveitafélagið Skagafjörður eru að vinna þessa undirbúningsvinnu saman og fundum við strax fyrir því í samtalið við Íslandstofu hvað það var sterkt að hafa viljayfirlýsinguna við stjórnvöld.
Gríðarlega margar umsóknir bárust sjóðnum og nam heildarkostnaður þeirra rúmum 113 milljónum króna.
Þarna er vissulega um mjög snjóþungt svæði ræða en toppur Miðfellsins er mjög mjór og brekkur sem þarna fást stuttar og brattar.
Á þessum fundum er farið yfir helstu hagsmunamál og sjónarmiðum Fjórðungssambands Vestfirðinga sem fram koma í ályktunum sem samþykktar voru á 65. Fjórðungsþingi sem haldið var í fjarfundi dagana 9-10.
Í verðlaun fékk hópurinn kvöldverð á veitingastaðnum Húsinu auk handleiðslu frá ráðgjöfum Vestfjarðastofu og vinnuaðstöðu í frumkvöðlasetrinu Djúpinu í Bolungarvík.
Síðustu dagar hafa þannig vissulega ekki verið auðveldir fyrir alla og það eru áfram sérstakir tímar framundan.
Bæjarráð Ísafjarðarbæjar hefur samþykkt að leigusamningur um húsnæði Studio Dan verðu framlengdur með viðauka til 31. júlí n.k. og fól bæjarráðið bæjarstjóra jafnframt að óska eftir áhugasömum aðilum til reksturs líkamsræktarstöðvar á Ísafirði.
Í frétt GÍ um gjafirnar segir: „Margt smátt gerir eitt stórt og er gaman að sjá samstöðuna og samhuginn sem ríkir á meðal nemenda og foreldra þegar á reynir.
Úti við kjallara sjúkrahússins á Ísafirði (gangandi).
Það er ekki nóg með það að á Norðurlandi vestra séu einhverjir bestu lögregluþjónar landsins, og þó víðar væri leitað, heldur þeir söngglöðustu líka.
Markaðsverð heimildanna gæri verið um 8,5 milljarðar króna sé miðað við verðið 3.000 kr/kg af þorskveiðiheimild.
Niðurstaðan er þessi: fjölgun bæjarfulltrúa eykur lýðræðið með því að gefa fleiri framboðum tækifæri til að gera sig gildandi og minnkar líkurnar á að hægt sé að ná meirihluta í bæjarstjórn með minnihluta atkvæða.
Bergey VE kom í fyrsta skipti til heimahafnar í Vestmannaeyjum í morgun.
Stofnun og úthlutun þessara lóða verður ekki fyrr en grendarkynningu hefur verið lokið en hún fer af stað í lok vikunnar segir Finnbogi Bjarnason, byggingarfulltrúi.
N4 og Græni hatturinn færa þér tónleika heim í stofu.
Ríkisútvarpið sendi frá sér yfirlýsingu þegar þetta lá fyrir og harmaði atvikið.
Hvorki Kristín Hjálmtýsdóttir, framkvæmdastjóri né Sveinn Kristinsson, formaður Rauða krossins hafa svarað fyrirspurnum Bæjarins besta.
Bjarni segist ætla að fara með þingsályktunartillögu fyrir ríkisstjórn á morgun um hvernig þeim 15 milljörðum sem á að veita í einstakar aðgerðir verður varið.
Ekki er æskilegt að halda fylfullar hryssur á húsi né láta þær kasta í aðþrengdu umhverfi hesthúsa.
Heldur er að lifna yfir Flateyrarhöfn.
Ekki man ég nú þessar sögur allar.
Við lofum mikilli gleðisprengju segir Esther Ösp formaður Leikfélags Hólmavíkur.
Því vakna upp spurningar hver var í raun staða Sparisjóðs Vestmannaeyja þegar að Vestmannaeyjabær, Lífeyrissjóðurinn og Vinnslustöðin lögðu sjóðnum til nýtt fé á árinu 2010.
Frá þessu er greint í tilkynningu frá Vestmannaeyjabæ.
Útgerðir geta ákveðið samsetningu veiðiheimilda á skipum sínum en hafa takmarkaða stjórn á því hvaða tegundir fást í veiðarfærin.
Flutningi dýranna var þá frestað en sýkingin uppgötvaðist um mánaðamótin í undirbúningi fyrir flutning hvalanna út í Klettsvík.
Hafliði Helgason upplýsingafulltrúi Dómsmálaráðuneytisins sagði í samtali við Eyjafréttir að um mannleg mistök hafi verið að ræða og nafn Sigurðar hafi vantað á listan sem fyrst fór á netið, það hafi nú verið leiðrétt.
Samkvæmt þeim verður meðal annars eingöngu heimilt að skjóta upp flugeldum á alls 20 klukkustunda tímabili um áramót.
Mæting er við sundlaugina og þaðan er gengið niður að sjó.
Í tilnefningu segir um Sigurð: „Uppbyggingin á Kakalaskála er stórmerkilegt þrekvirki og ekki síður eitt merkasta og mesta útilistaverk landsins, til minningar um Haugsnesbardaga.
Í dag föstudaginn 25. september verður Lista og menningarfélags Vestmannaeyja með sýningu sem ber yfirskriftina “samfélag manns og lunda”.
Það er hvergi sagt berum orðum í lögum, en menn virðast hafa litið á fyrsta dag sumars sem upphaf ársins.
Sjö hafa greinst frá því í gær hjá Íslenskri erfðagreiningu.
Stólarnir náðu að þessu sinni að verja mark sitt síðustu tvær mínútur leiktímans.
Þær verði endurskoðaðar með hliðsjón af stöðunni hverju sinni.
Í niðurstöðu ráðsins, sem samþykkt var með 3 atkvæðum fulltrúa E- og H-lista, kemur fram að meirihluti hópsins leggur til að samið verði við Eflu á grundvelli verkefnatillögu þeirra.
Fjárveitingin er liður í fjárfestingarátaki stjórnvalda til að sporna við samdrætti í hagkerfinu í kjölfar heimsfaraldurs kórónuveiru.
Einnig verður hægt að sjá sútun á kindaskinni úr sveitinni þar sem elstu aðferð við sútun sem vitað er um (brain-tanning) er notuð.
Mánudaginn 30. mars þá vaknar Arnar með mikið mæði og er mjög andstuttur, Arnar fer upp á Spítala þar sem teknar eru lungnamyndir og koma þær ekki vel út, greinilegar bólgur í báðum lungum.
Mér stökk ekki bros á þessu ári!
Í fyrra sinnið var yfirbyggð laug í 3. sæti, nú er hún komin í 7.sæti.
Þeirra frægðarsól reis hæst þegar þeir ásamt Spilabandinu Runólfi slógu heimsmet á tennisvelli í Hafnarfirði með því að spila lagið Chameleon með Herbie Hancock í sex tíma samfleytt.
Þetta er hagsmunamál fyrir allt samfélagið, enda er einfalt og skilvirkt eftirlit eitt helsta verkefni stjórnvalda til að tryggja sem best stöðugleika í rekstrarumhverfi íslenskra fyrirtækja til lengri tíma og búa þeim samkeppnishæft starfsumhverfi.
Þegar fram í sækir er ljóst að fjölga verður atvinnugreinum og þar er matarframleiðsla og að hluta útflutningur stórvægur.
Miði hékk við inngang þar var fólk með kvef eða hósta beðið um að hafa samband í síma 1700.
Ingó veðurguð og bróðir hans Guðmundur sömdu þjóðhátíðarlagið í ár.
Húni.is greinir frá því að Ingvar Sigurðsson, slökkviliðsstjóri hjá Brunavörnum Austur-Húnvetninga hafi sagt í samtali við Ríkisútvarpið að bíllinn hafi orðið alelda frá upphafi og út frá honum kom eldur í sinu.
Húsið er opið gestum á eigin ábyrgð daglega 8-18.
Þá mátti selja veiðiréttinn.
Shiran Þórisson, fjármálastjóri Arctic Fish segir að afleiðingar kórónaveirufaraldursins gagnvart laxeldinu séu einkum þær að skapa óvissu um verð og sölu á afurðunum.
Nú í vikunni munu um 700 heimili í Reykjavík og Reykjanesbæ fá matarúthlutun hjá Fjölskylduhjálp Íslands en maturinn er gjöf frá Kaupfélagi Skagfirðinga og dótturfyrirtækja KS.
Grétar segist staðráðinn í að verja titilinn á næsta ári, enda smíði á nýjum og léttari bíl hafin.
Líklega hafa verið íbúðir á sitt hvorri hæðinni, en geymslur eða verkstæði í kjallara.
Þá líkur byggingu nýs vegar yfir Klettsháls og í framhaldinu ákveður Vegagerðin að halda leiðinni Bjarkalundur – Flókalundur opinni árið um kring.
Vígsluathöfnin var einvörðungu rafræn og sátu gestir í bílum sínum enda annað ekki unnt vegna covid veirunnar.
Samdráttur í verkefnum fyrirtækjanna er ástæða uppsagnarinnar.
Fjárveiting lá fyrir á síðasta ári, en fyrir mistök Vegagerðarinnar varð þá ekki af framkvæmdum.“
Þessi starfsmaður, lánasérfræðingur, veitti aðstoð við gagnaöflun en undirbúningur innan stofnunarinnar var í höndum annars lánasérfræðings, sem lagði málið fyrir Aflamarksnefnd Byggðastofnunar.
Stelpurnar mæta Pepsí-deildarliði KR syðra og strákarnir mæta ÍBV í Vestmannaeyjum en þeir leika í Lengju-deildinni í ár.
Stefnt er að 10 flugferðum frá Amsterdam til Akureyrar frá og með 10. febrúar og svo vikulegu flugi næsta sumar,“ segir í tilkynningu frá Markaðsstofu.
Vestfjarðarstofa kannar nú viðhorf fólks til matarvenja Vestfirðinga með könnun sem nálgast má hér : https://www.
Munar þar mest um Gary Martin en hann er væntanlegur til Vestmannaeyja nú í mars.
Fagfólkið í fimmunni þennan föstudag bíður upp á ástralskan hrærigraut, gítarlaust gítarrokk, seiðandi afrískt súperfönk, rafræna naumhyggjuhjúkku og hressa síðpaunks krakka.
Þrjú smit hafa orðið utan þeirra byggðarlaga en þó á Vestfjörðum og 4 smit eru skráð á Vestfjörðum en viðkomandi einstaklingar dvelja utan Vestfjarða og sýktust þar.
Þar er rætt við Birgi Þór Sverrisson skipstjóra.
Þá vill ég þakka sjálfboðaliðum og keppendum fyrir að gera þetta að veruleika með okkur.
Í ár virðist ekki ætla verða nein undantekning enda valinn maður í hverju rúmi.
Leikritið sem söngleikurinn byggir á skrifaði Frank Vedekind árið 1891, gagnrýnin á þröngsýnt samfélag og viðfangsefni eins og kynlíf, samkynhneigð og fóstureyðingar ollu miklu fjaðrafoki.
Árið 2016 var nefnilega gefin út skýrsla (ef einhver vill gúggla, er höfundurinn Philippe Legrain).
Við skulum ganga til nýs árs vongóð um að Íslendingar og þjóðir heimsins sigrist á veirunni.
Með þessum leik meirihlutans hefur sú trú brostið.
Með samræmingu raforkuverðs yrði hins vegar stigið raunverulegt skref í þá átt, bæði hvað varðar einstaklinga, fjölskyldur og atvinnustarfsemi sem býr að flestu leyti við erfiðari skilyrði en á þéttbýlli svæðum.
Af þessu má vera ljóst að ný fiskiskip eru mun sparneytnari en þau sem eldri eru.
Þess í stað ætlar kevnnadeildin að brydda upp á þeirri nýjung að koma með Sjómannadagskaffið heim til Bolvíkinga í ár.
En þetta eru allt kenningar, ekki eitthvað sem við vitum nákvæmlega.“
Í ljósi veðurskilyrða og slæmrar færðar frestast afhending á Vestfjörðum sem fara átti fram dagana 19. og 20. desember.
Það skásta sem ríkisstjórnin getur gert úr því sem komið er að setja framkvæmdir á fulla ferð þegar í stað án frekari vafninga.
Ármann Kr. Ólafsson bæjarstjóri Kópavogs, Halla Thoroddsen framkvæmdastjóri Sóltúns og Ásdís Halldórsdóttir forstöðumaður heilsu- og vellíðan á Sóltúni.
Ef menn telja að forstjóri hins nýja félags kunni ekki að svara fyrir sig, þá er það gróflegt vanmat á aðstæðum.
Knattspyrnumaðurinn Andri Rúnar Bjarnason hefur gert tveggja ára samning við Esbjerg í Danmörku.
Auk þess að styðja við og efla það starf sem þar er þegar unnið mun félagsmálaráðuneytið tengja Hjálparsímann við aðra aðila sem veita viðkvæmum hópum þjónustu og ráðgjöf, bæði stofnanir og félagasamtök.
Alls er gert ráð fyrir 150 milljónum kr. í nýtt þjónustuhús á siglingasvæði Nökkva; 75 milljónum kr. á þessu ári og 75 milljónum kr. á árinu 2021.
Aðeins verður hægt að nálgast blaðið á stafrænu formi og mun það því liggja í netheimum öllum til gagns og gamans.
En það var ævinlega eins og að fara í andlegt sturtubað að líta inn í beitningaskúrinn hjá Halldóri og félögum og taka rökræðu dagsins.
Kjörnir fulltrúar og nefndarfólk Vestmannaeyjabæjar munu dreifa sér á borðin og fylgja eftir málaflokkum sínum.
Talsvert var um kvartanir vegna samkvæmishávaða í heimahúsum á Ísafirði um sl. helgi.
Baldur Geirmundsson og Magnús Reynir Guðmundsson munu spila fyrir gesti.
Landhelgisgæslan verður vör við að áhafnir gæti fyllstu varúðar og séu varar um sig ef vart verður við veikindi um borð í skipum.
Rétt fyrir klukkan tvö í nótt voru Þrír aðilar handteknir í austurbæ grunaðir um fjárkúgun og frelsissviptungu og vour þeir vistaðir í fangaklefa í þágu rannsóknar málsins.
Er þetta til að takmarka umferð foreldra sem líklega fylgja börnunum sínum í skólann fyrsta daginn, við mælumst til þess að aðeins eitt foreldri fylgi barni sínu og fylgi því ekki inn í stofur heldur aðeins í andyri.
Þeim sveitarfélögum sem fengu úthlutað fjármagni til sumarverkefna er ætlað að skila stuttri skýrslu um framvindu verkefna og árangur til félagsmálaráðuneytisins fyrir 1. október 2020.
Rækjur þar ofan á, einnig kreista lime yfir þær og síðast toppað með sýrðum rjóma eða grískri jógúrt.
Fylgi Miðflokksins minnkar úr 12,6% í 10%.
Fyrirsjáanlegt var að breytingin hefði í för með sér að minna yrði veitt af þorski á yfirstandandi fiskveiðiári en gert var ráð fyrir.
Hann sagði það frumskyldu stjórnvalda að tryggja samgöngur til landsins.
Slíkt loforð ætlar ríkið að efna á 7 árum með greiðslum til handa sveitarfélags sem mun teljast standa uppi að lokinni sameiningu.
Það gengur ekki upp gagnvart þeim sem treysta á aðstoð og björgun.
Veistu af áhugaverðum þróunar– og nýbreytniverkefnum í GRV, leikskólum, Tónlistaskóla eða Frístund sem þú vilt vekja athygli á?
Á þriðja áratugnum ákváðu Ísfirðingar að reisa nýtt sjúkrahús enda húsið í Mánagötunni þá löngu orðið of lítið.
Ég vil nota tækifærið og fara nokkrum orðum um þau góðu verkefni og áskoranir sem hafa verið á árinu sem er að líða og eru framundan eru hjá Vesturbyggð á nýju ári.
Ráðið vann verkefnið fyrir opnum tjöldum og tók sjónarmiðum almennings opnum örmum og gaumgæfði þau.
Aðspurður um verðlaunin segir Áskell Heiðar: „Þau hafa fyrst og fremst þá þýðingu að þau undirstrika að hér var vandað til verka, frábært fagfólk sem stóð að undirbúningi og uppsetningu sýningarinnar og það var mikið lagt í hana.
Það geta fáir eignað sér heiðurinn af því að áætlunarflug verður til Vestmannaeyja á næsta ári og bæjarstjóri stóð sig ákaflega vel í þessu máli líkt og svo oft áður.
Þá vann hann við Ísafjarðarhöfn og sem opinber starfsmaður var honum gert að hætta samkvæmt þeim reglum sem gilda.
Þar fer nú fram ábyrgðarskoðun, í samræmi við smíðasamning.
Þar gefst okkur tími til að vinna vandaða kostnaðaráætlun og taka yfirvegaða ákvörðun um framhaldið, án þess að báturinn sé tifandi slysagildra í höfninni.
Erla Björk Örnólfsdóttir, rektor Háskólans á Hólum, og Gústaf Gústafsson, framkvæmdastjóri Hjaltadals ferðaþjónustu ehf., olnboga nýja samkomulagið.
Nemanja og Nebosja Knezevic skoruðu samanlagt 51 stig og skiptu þeim eins jafnt milli sín og unnt er.
FÍB styður flýtiframkvæmdir jafnt og aðrar vegaframkvæmdir.
Þriðja og fjórða húsið voru búin til 2011 og 2017, í þeim eru veggir ov innréttingar horfnar, húsið geymir ekki lengur heiminn.
Í samtali við Vikublaðið segir Guðrún Ingimundardóttir skólastjóri Tónlistarskóla Húsavíkur að málið snúist um aðstöðu fyrir nemendur sem eru að læra á popp-hljóðfæri eða svo kölluð rythmísk hljóðfæri til að koma saman og æfa sig.
Sex hinna látnu voru komin yfir nírætt, fjórir milli 70-79 ára, tveir 60-69 ára og einn á fertugsaldri.
Það er erfitt fyrir börn að vera tekin úr sínu reglubundna lífi.
Jólamót Molduxa í körfubolta verður ekki haldið annan í jólum að þessu sinni út af dálitlu.
Viðbrögð mannkyns og heimsins alls vegna Covid 19 hafa laðað fram þennan kærleikstón sem ómar í hjarta hvers manns.
Flestir af þessum hafa á einhverjum tímapunkti æft hjá CrossFit Eyjar eða byrjað sinn feril þar.
Agnes-Katharina rannsakaði fjölbreytileika samfélaga smádýra í lindum og hvernig umhverfisþættir móta það í tíma og rúmi.
Á fundinum voru lögð fram drög að kaupsamningi dagsett 29.05.
Eyþór sagði söluhorfur aðeins hafa glæðst en staðan væri þó langt frá því sem menn ættu að venjast og töluverð birgðasöfnun orðið í frystigeymslum félagsins.
Líkamleg heilsa á undir högg að sækja þegar samkomur eru engar og ekki margt að sækja utan heimilisins.
Ólafur Snorrason, framkvæmdastjóri umhverfis- og framkvæmdasviðs, tók þátt í umræðum um málið.
Farþegar sem áttu bókað í þessar ferðir eru vinsamlegast beðnir um að hafa samband við skrifstofu Herjólfs í síma 4812800 til þess að láta færa sig í næstu lausu ferð.
Í niðurstöðu ráðsins segir að losa þurfi skipalyftupallinn fyrir 22. mars nk., en þá er stefnt að viðhaldi á lyftupalli.
Mennta- og menningarmálaráðherra hefur samþykkt tillögu leiklistarráðs um styrki til atvinnuleikhúsa fyrir árið 2020.
Lagið er eitt af vinsælustu lögum Sálarinnar og Stefán Hilmarsson segir að fólk tengi við það á ólíkan hátt, hann hafi til að mynda sungið það í ótal brúðkaupum sem og jarðarförum.
Kennsla við Grunnskóla Vestmannaeyja verður í formi fjarkennslu frá og með morgundeginum og þar til annað verður tilkynnt.
Hún hefur einnig minnst neikvæð áhrif á umhverfið.
Eldvarnateppi á að vera á sýnilegum stað í eldhúsi.
Þá geta skapast varhugaverðar aðstæður, sérstaklega þar sem hált er.
Þetta var í fyrsta skipti sem Ásgeir heldur tónleika á Króknum.
Enda er vinna, umræða og samtal allt eftir.
Minnt er á grímuskyldu og takmarkaðan fjölda viðskiptavina en að þessu sinni bjóða margar sveitanna einnig upp á netverslun.
Nú standa öll spjót á stjórnvöldum.
Olga Sevcova hefur framlengt samning sinn við knattspyrnudeild ÍBV um eitt ár.
Þess vegna séu í kringum 1% þjóðarinnar sýkt af Covid-19 og stór hluti hefur komið frá öðrum stöðum en fyrr hafði verið talið.
Landbúnaður - Hvað er til ráða?
Er það allt frá máli Teigskógs yfir í flugvöll í Vatnsmýri sem ég hef látið til mín taka og það með hagsmuni þessa fjórðungs í huga.
Ég sá ekki betur en rollunum þætti þetta bráðfyndið, a.m.k. glottu þær við tönn, ulluðu á mig og þutu út í buskann.
Bæjarins besta sendir frumkvöðlunum og þeim sem síðar komu og starfsfólki þeirra í gegnum tíðina afmælisóskir og setur fram þá frómu ósk að vefurinn, og ef til vill síðar blaðið, verði Vestfirðingum til gagns og gamans á komandi árum.
Fræðsla um orsakir og afleiðingar af völdum myglusveppa er nauðsyn.
Næstu leikir Vestra eru við Fjölni annan föstudag þann 6 mars og við ÍBV sunnudaginn 8 mars.
Gunnhildur flutti til Flateyrar sem ung kona ásamt manni sínum, Jóni Gunnari Stefánssyni, og þau hjón bjuggu hér um aldarfjórðungs skeið.
Flekkótt jörð var í 1 dag.
Þetta er langstærsta verkefni sem MAS hefur ráðist í.
Búið er að draga út 11 kV jarðstreng milli allra tæknirýma í göngunum og eingöngu eftir að leggja 11 kV jarðstrengi frá tæknirýmunum sem eru næst munnunum og út úr göngunum.
Í tilkynningu frá Menningarfélagi Akureyrar er haft eftir Mörtu Nordal, leikhússtjóra Leikfélags Akureyrar, að kosning sé áhugavert tækifæri fyrir áhorfendur til að hafa meiri áhrif í leikhúsinu.
Loks hringir fiskibúðarstjórinn og pantar ýsu og steinbít, það var nóg til af ýsu en steinbíturinn var búinn.
Af því tilefni var boðið upp á köku og kaffi í matsal landvinnslunnar á Sauðárkróki.
Bæjarráð óskar eftir því við Vegagerðina að allt kapp verði lagt á að þau útskiptanlegu svefnrými sem samið var um við smíði ferjunnar, verði kláruð hið allra fyrsta.
Bænum stóð þannig ekki til boða að kaupa bara þann hluta sem bærinn vildi og bærinn hafði ekki áhuga á að kaupa allan eignarhlut Íslandsbanka.
Leiðindaveður í kortunum með tilheyrandi ölduhæð - gul viðvörun24.
Sækja þarf um heimild Minjastofnunar fyrir flutningi hússins.
En með óbeinum störfum og þjónustu er talið í áætlunum KMPG frá október 2017 að allt að 30 bein störf og 12 óbein störf verði til.
Samningurinn við Arnar gildir út keppnistímabilið.
Í óveðrinu um helgina varð engin bilun í dreifikerfi HS Veitna sem olli truflun.
Ég ætla þó ekki að gera mikið úr því, að minnsta kosti ekki á þessum vettvangi en eitt vil ég þó leiðrétta; meirihlutinn sem trompar hvað eftir annað þann gamla hefur aldrei staðið í vegi fyrir rekstri sveitarfélagsins á Herjólfi.
Fyrir mér er alltaf sami þátturinn varp ársins en ég get líka nefnt metnaðarfulla og vel heppnaða útsendingu ungs tónlistarfólks úr Bifröst á Sauðárkróki á dögunum.
Hægt að kaupa sér hnallþórusneiðar eða vöfflur og gæða sér á heitu súkkulaði eða kaffi.
Með þessum styrkjum getur félagsmaður sem greinst hefur með krabbamein leitað eftir stuðningi til félagsins.
Þá ræddi bæjarstjórinn við ráðherrann um minnkandi línuívilnun og áhrif af því á sfjölda starfa við beitningu.
Eigendur eHopp eru Davíð Guðmundsson, Jóhann Pétur Sturluson, Jón Þór Guðjónsson, Nanna Berglind Davíðsdóttir og Soffía Valdimarsdóttir.
Feykir óskar afmælisbarninu innilega til hamingju með áfangann.
Samkvæmt aflareglu verður aflamark ýsu 45.389 tonn fiskveiðárið 2020/2021 sem er 9% hækkun frá fiskveiðiárinu 2019/2020.
Burðarþolsmatið er 30 þúsund tonn.
Nú horfir hins vegar svo til að þeir hafa ekki tök á að skipuleggja nein ferðalög og því bárust fáar sumarleyfisóskir þegar óskað var eftir þeim,“ útskýrir Lilja Björg.
Veðurfarið hefur verið erfitt á löngum köflum í vetur.
Torfi Halldórsson sem oft er nefndur faðir Flateyrar fæddist í Arnarnesi við Dýrafjörð þann 14. febrúar 1823 og ólst þar upp.
Hag- og upplýsingasvið Sambands íslenskra sveitarfélaga hefur tekið saman upplýsingar um tekjur sveitarfélaga af staðgreiðslu útsvars á fyrri hluta 2020 og borið hana saman við sömu mánuði í fyrra.
Félags- og barnamálaráðherra, hefur ákveðið að verja um 2,2 milljörðum króna í átaksverkefni til að fjölga tímabundnum störfum fyrir námsmenn í sumar.
Til hamingju Dagur.
Aðstandendur Reykholtshátíðar hafa unnið brautryðjendastarf á Íslandi með því að halda úti tónlistarhátíð á landsbyggðinni með áherslu á klassíska söng- og hljóðfæratónlist.
Afkoman var um tvöfalt betri 2019 en árið áður.
Í gær voru engin ný smit greind á Vestfjörðum.
Undanþágur frá samkomubanni fyrir þjóðhagslega mikilvæg fyrirtæki6.
Margir voru knattleikirnir en það var bara ein Sumargleði og hún kom bara einu sinni á sumri í æskuþorpið.
En blessunarlega eru til hjálpartæki fyrir vegferðina sambærileg og vatnsappið sem undirrituð sótti en var við hættumörk drukknunnar sökum rangrar mælieiningar skráningar.
Hver sem niðurstaðan verður fyrir dómstólum þá mun hún hafa mikil áhrif á úrskurði úrskurðarnefndarinnar þegar kærumálin verða tekin fyrir þar.
Keppendur stimpla sig inn i byrjun hverrar sérleiðar og svo út í lok hennar.
Það verður því Grind og saga en ekki Súpa og saga eins og þessi fyrirlestarröð kl. 13.00.
Matið getur mögulega stytt nám og verið hvatning til að ljúka því.
Mynd af Facebooksíðu Skagfirðingasveitar, Haraldur Ingólfsson.
Þótt Fræðslumiðstöð Vestfjarða hafi í gegnum tíðina boðið upp á einstakar námsleiðir og námskeið í fjarkennslu hefur mikill meirihluti alls náms byggst á því að nemendur mæta á tiltekinn stað allir saman.
Hversdagslegir hlutir eins og börn í ójöfnum leik, vinnustaðagrín sem gengur of langt, nýbúi í vanda, dýr í hættu.
Eldsupptök eru ókunn en grunur leikur á að kviknað hafi í út frá miðstöð bílsins sem hafði verið í notkun skömmu áður, en bifreiðin er mikið skemmd eftir brunann, segir í facebook-færslu Slökkviliðsins.
Hafdís vill koma á framfæri þakklæti fyrir þátttökuna og stuðninginn.
Í heildina er hlutfall til úthlutunar 14,2% af óskum um kaup.
Einnig gef ég út og dreifi bók dóttur minnar, Maike Hanneck, um matargerð á Íslandi, ISLANDKOCHBUCH.
Þrátt fyrir háa skatta og víðtæk afskipti af mörkuðum var hagvöxtur mun meiri en á yfirstandandi tímabili nýfrjálshyggjunnar (1980-2020) sem og framleiðni.
Jarðskjálfti fannst vel í Eyjum20.
Þegar frumvarpið var lagt fram í vor mætti það mikilli gagnrýni sem að mati Þorsteins var byggð á misskilningi.
Nærri 500 slíkar stöðvar er að finna á Evrópska efnahagssvæðinu.
Hann hefur örugglega gert þetta lag heima.
Fyrir liggur frummatsskýrsla um eldið í Djúpinu.
Háskólagáttin býður upp á aðfararnám á framhaldsskólastigi fyrir þá nemendur sem ekki hafa lokið stúdentsprófi eða sambærilegu prófi til inngöngu í háskóla.
Jósef var fæddur í Blönduóshreppi, eins og fram kemur á Íslendingabók, en ólst upp á Sauðárkróki og í Skagafirði.
Ljósleiðaramál í Vestmannaeyjum voru til umræðu á fundi bæjarstjórnar Vestmannaeyja á fimmtudaginn var.
Framkvæmdir á grundvelli leyfisins eru ekki hafnar en eru yfirvofandi, segir í dómnum.
Samningurinn hefur nú verið birtur á heimasíðu Herjólfs.
Í fyrstu var á litlu að byggja við rannsókn málsins, en með þrautseigju og útsjónarsemi tókst lögreglu að komast á slóð hinna óprúttnu aðila, sem reyndust vera tveir karlar á fertugsaldri, en þeir hafa báðir játað sök.
Á síðasta fiskveiðiári fengu byggðarlög innan Ísafjarðarbæjar 19% af heildarkvótanum og hefur því hlutur sveitarfélagsins heldur aukist frá fyrra fiskveiðiári.
Eins og öllum er ljóst eru orkumálin okkar hér í Eyjum í lamasessi og sást það vel í óveðrunum á haustmánuðum.
Það var lágstemmd en góð stemning á Stakkagerðistúni í gær þegar að ljósin voru tendruð á jólatrénu.
Aurora Seafood ehf er með þrjú sæbjúgnaleyfi fyrir 30% af heildarveiði sæbjúgna árlega.
Hann mætti á Eyjatónleikana í fyrra og sló rækilega í gegn.
Trompararnir hafa hins vegar engan áhuga á Aðalskipulagsskýrslunni og segja engar áætlanir liggja fyrir hjá Vestmannaeyjabæ í umhverfismálum.
Hitinn dýpkar iðkunina og liðkar vöðva þannig að hver og einn kemst dýpra í stöðurnar og getur haldið þeim lengur en ella.
Komið er inn á þetta í fjölda rannsókna og skýrslna sem ritaðar hafa verið um þessa áhættuhegðun.
Tekjur einstakra sveitarfélaga sveifluðust mismikið til hækkunar og lækkunar.
Vestfjarðaleiðin er dæmi um verkefni sem hefur haft, og mun hafa víðtæka skírskotun og ýta undir atvinnuþróun og nýsköpun á Vestfjörðum.
Bresku miðlarnir The Sun og Mirror greina frá því að dulúð umlyki það sem gæti verið einmannalegasta hús heimsins sem hefur verið autt á lítilli eyðieyju í næstum 100 ár.
Vegna Covid áhrifa verður öll vinnsla einfölduð og segir Ágúst að kappkostað verði að láta slátrun ganga vel fyrir sig og frágang á aðalafurðum.
Skjáskot af vef Veðurstofunnar.
Nú yfir hátíðirnar verður flogið 22, 27, 28. desember og 3. janúar.
Kannski var þetta ástæðan fyrir því að svo fór sem fór.
Mér finnst eins og hún hafi verið best í essinu sínu þegar erfiðleikarnir virtust vera mestir og flóknastir.
Er Hard Wok Café að bjóða upp á einhverjar nýjungar á þessum sérkennilegu tímum?
Hér finnst mér gott að bæta við að vild súkkulaði, rifnu marsipani, bönunum, eplum, döðlum eða öðrum uppáhalds sætindum.
Bæjarráð Ísafjarðarbæjar hefur samþykkt sérreglur um úthlutun byggðakvóta til fiskiskipa á fiskveiðiárinu 2020/2021 og eru tillögurnar í samræmi við minnisblað bæjarstjóra.
Stærsti kostnaðarliðurinn er endurnýjun á þaki yfir íbúð, inngangi og aðalsal en reikna má með að það kosti um 14 milljónir.
Alls sæta 460 einstaklingar einangrun á Íslandi af covid.is frá því í gær og liggja 28 á sjúkrahúsi, fjórir á gjörgæslu.
Sviðslistahópurinn CGFC hefur hlotið tilnefningu til Grímuverðlaunanna 2020 í flokkinum Leikrit ársins, fyrir verk sitt sem sýnt var í Borgarleikhúsinu síðastliðið haust.
En svo virðist sem önnur lögmál ráði eins og almennur sölusamdráttur vegna heimsfaraldursins.
Um leið skorum við á aðra viðbragðsaðila að fara að dæmi okkar og senda út syngjandi jólakveðjur.
Á vef Veðurstofunnar er áhugaverð kynning á viðvörunarkerfi sem margir hafa orðið varir við að undanförnu.
Ráðið þakkar kynninguna og óskar deildarstjóra velfarnaðar með verkefnið "Aldur er bara tala" sem er virkilega spennandi viðbót við fræðslu og ráðgjöf til eldra fólks á öllu landinu, segir í fundragerð fjölskyldu- og tómstundaráðs Vestmannaeyjabæjar.
Alls bárust tvö tilboð í verkið en ákveðið var að ganga til samninga við Uppsteypu ehf. sem var með lægra boðið.
Þarfirnar fyrir starfsemi okkar er eftirfarandi; geymslusvæði, samsetningarsvæði, viðhalds mannvirki, viðhaldsmannvirki fyrir báta, skrifstofurými og vinnsluhúsnæði.“
Undirritaður hefur haft efasemdir um þessa vegferð frá upphafi aðkomu að henni og raunar fyrr, hefur aldrei hugnast sú vegferð að fara gegn sveitarfélögum með lögum.
Á árunum eftir jafnaðist hlutfallið jafnt og þétt og fór lægst í 1.005 1. janúar 2014.
Ég elska að geta sagt góðan daginn og fengið bros og góðan daginn tilbaka við hvern sem ég rekst á úti á götu.
Meðal fastra þátta má nefna áskorandapennann en um hann heldur Ingvar Björnsson á Hólabaki, Vísnaþáttur Guðmundar, sá 758. í röðinni og matarþáttur þar sem Þuríður Þorláksdóttir matreiðir mikið góðgæti með börnunum.
Af því leiðir að við getum ekki nema að takmörkuðu leyti notfært okkur fyrri reynslu til að takast á við þetta; hún er ekki fyrir hendi.
Einnig er fyrirtækið með skrifstofu á höfuðborgarsvæðinu.
Mikið vill meira.
Miðausturlandamarkaðurinn, sem flytur inn vöruna, innkallar hana í samráði við Heilbrigðiseftirlit Reykjavíkur.
Við njótum líka aðstoðar Hjálparstarfs kirkjunnar sem við úthlutum einnig með okkar úthlutun allt árið um kring en þó sérstaklega fyrir jól.
Bráðabirgðaheimild jafngildir ekki umsókn um nýtt ökuskírteini.
Líkt og í öðrum rekstri er mikilvægt að sauðfjárbændur fái sanngjarnt verð fyrir sína vöru og hafi þannig forsendur til áætlanagerðar og ákvarðanatöku.
S.l laugardag var þáttur á Rás 2 sem tileinkaður var 158 ára afmæli Akureyrarkaupstaðar og var þáttastjórnandinn Gígja Hólm geirsdóttir sem stóð sig nokkuð vel miðað við það að hún er ekki Akureyringur og án þess að á hana sé hallað hefði e.t.v. veri.
Lögreglan á Norðurlandi vestra var að senda frá sér nýja töflu þar sem sést að nú eru átta komnir með smit á svæðinu en jákvæðu fréttirnar í þessu öllu saman eru þær að þeir sem smituðust í dag voru í sóttkví.
Bæjarstjórn Vestmannaeyjabæjar hefur samþykkt að kynna tillögu að deiliskipulagi.
Í stað þess að rekstur flugvalla sé í höndum ríkisins sem sjái um rekstrarkostnað eru þeir reknir af innkomu flugvalla í formi ýmissa gjalda sem farþegar að lokum þurfa að greiða.
Með frumvarpinu eru því lagðar til lagfæringar á náttúruverndarlögum til að skýrt sé hvað teljist óbyggð víðerni.
Þar er ýmislegt á boðstólnum eins og vöfflur og súkkulaði ásamt heitum og köldum drykkjum.
Klukkan 14:00 er leikið í Grill 66 deild kvenna þar mætast ÍBV og Selfoss í Vestmannaeyjum.
Hljómsveitin ADHD spilar á Græna hattinum í kvöld.
Suðaustan 8-13 með rigningu á morgun, en heldur hvassari snemma um morguninn.
Að hámarki mega 25 nemendur í 5.-10. bekk vera í hverju sóttvarnarými.
Fjórar áhafnir mættu til leiks í AB varahlutaflokknum.
Ekki er alveg óþekkt að lekar komi fram í gömlum byggingum og er þá venjulega um að ræða skemmdir á þakdúkum eða loftunarrörum sem standa upp úr þakinu víða.
Bæjarráð Ísafjarðarbæjar tók fyrir í morgun erindi sjávarútvegsráðherra sem óskar umsagnar sveitarfélagsins um hvort rétt sé að takmarka eða banna fiskeldi eða ákveðnar eldisaðferðir í sjókvíum í Jökulfjörðum.
Ræðumaður fyrir hönd grunnnema viðskiptadeildar var Thelma Dögg Harðardóttir og fyrir hönd grunnnema félagsvísinda- og lagadeildar var Kristófer Kristjánsson.
Öll sýni, fyrir utan það fyrsta, reyndust neikvæð.
Við þurfum að ljúka skemmtunum eigi síðar en kl 23:00 hvert kvöld.
Kirkjan, sem nú stendur þar, var byggð 1908 og vígð 6. desember sama ár.
Bjarki sem er 29 ára er nýfluttur vestur eftir að hafa klárað meistaranám sitt frá Háskólanum í Liverpool og starfar hann nú sem framkvæmdarstjóri Héraðssambands Vestfirðinga (HSV).
Þú átt ekki hlutverk í þeirri hrapalegu vegerð sem ráðherra málaflokksins velur að fara, þ.e. boða til átaka við yfir 20 sveitarfélög á landinu frá og með 2022 og svo koll af kolli.
Fordinn var lengi áður til sýnis á Byggðasafni Skagfirðinga.
Ekki er ljóst hvenær næsti þingfundur verður, því næstu vikur verður einungis fundað á Alþingi vegna mála sem tengjast afleiðingum farsóttarinnar beint.
Framundan eru fundir með stjórnvöldum, samskipti við þingmenn ofl.
Er það óvenjulegt í júlí, en hins vegar var það aðeins á fáum stöðvum í senn, í ýmsum landshlutum.
Hann heldur því stöðugt fram að guð almáttugur launi Dalvíkingum gjafmildi og gestrisni með góðu veðri ár eftir ár og útilokar ekki að guð sé brottfluttur Svarfdælingur.
Samkvæmt vef MAST er um fjóra flokka að ræða.
Tónlistarfólkið mætir í Félagsheimili Bolungarvíkur Laugardaginn 1. ágúst kl 15:00 þar sem leiðbeinendur taka á móti þeim og farið verður í að vinna saman að tónlist og tónlistarsköpun ásamt hópefli og öðru.
Fáein dæmi skulu talin, víðsvegar á landinu: Geirmundarstaðir í Sæmundarhlíð hjet upphaflega Sæmundarstaðir (sjá Landnámu, bls. 138).
Samstillt átak starfsmanna og stjórnenda lykillinn að þessum árangri24.
Þær voru 32% að fjölda til og um 50% af þeirri fjárhæð sem samtals var sótt um.
Skilyrðin sem sett voru er að skerðingin sé a.m.k. 10% og getur orðið 75%.
Morgunverðinn bý ég oft til kvöldinu áður til að geta sett í töskuna og átt þegar ég er búin á æfingu og á leið í vinnu.
Reksturinn gekk almennt vel en fór lítillega fram úr fjárheimildum.
Verkefnið fylgir áherslum ríkisins þ.m.t. Ferðamálastofu um að styðja við innlenda ferðaþjónustu á þessu ári.
Mun nafn liðsins fara í pott (á Fésbókarsíðu klúbbsins) og kl. 18 á annan í jólum verður eitt lið dregið úr pottinum og hlýtur flatbökuveislu fyrir 10 manns frá Hard Wok Cafe, og gullmedalíur að launum sem væntanlega verða safngripir framtíðarinnar.
Aðfaranótt 7. apríl sl. var lögreglu tilkynnt um innbrot og eignaspjöll á veitingahúsinu Canton v/Strandveg.
Vélarnar 26 sem til eru á Landspítalanum eru komnar á aldur, til stóð að skipta þeim út yfir tveggja ára tímabil.
Þá er ótalið heilsutjón sem skipverjar kunnu að verða fyrir af sömu ástæðu.
Engir áhorfendur mega vera á íþróttaviðburðum, hvorki innan- né utandyra.
Atvinnulífið á Húsavík fékk mikinn skell í sumar þegar tilkynnt var um lokun kísilversins á Bakka og ekki mátti atvinnulífið við því nú þegar hrun blasir við ferðaþjónustunni í vetur.
Goslokahátíð hófst í gær í blíðskaparveðri með fjölbreyttri dagskrá.
Á myndinni að neðan til hægri hefur útflutningsverðmæti loðnu verið deilt í tekjur sveitarfélaganna og sést þá mikilvægi veiðanna fyrir Vopnafjörð og Grenivík.
Hæpið er að bærinn hafi upphaflega heitið Skeggkalls- (Safn IV.
Fyrirlesturinn, sem hefst klukkan 14, er öllum opinn og án endurgjalds.
• Samkomubann verði miðað við 5 manns (þetta á þó ekki við um fjölskyldur sem búa á sama heimili).
Sama ár stofnuðu þau heimili í Kaupmannahöfn þar sem Jón hafði búið frá 1833.
Hættustigi og rýmingu á Flateyri var reyndar aflétt að hluta fyrr í dag en enn var hættustig og rýming í gildi vegna þriggja húsa.
Allt krefst þetta peninga, húsnæðis, tækja og tóla, tíma, mikillar vinnu, tilrauna, mistaka, listamannalauna, styrkja og fleira.
Fyrr í sumar var Guðjón Valur Sigurðsson ráðinn þjálfari Gummerbach og vildi hann fá Elliða til liðs við sig fyrir baráttuna í vetur.
Óskað er eftir 2-4 áhugasömum einstaklingum til að taka þátt í vinnu starfshóps um mótun aðalskipulagsins og koma með tillögur að fyrirkomulagi til framtíðar.
Meginmarkmið er að bjóða börnum í 4.-6. bekk úr 19 skólum á Norðurlandi að sjá og heyra tónlistarsöguna um Stúlkuna í turninum á skólatíma í Menningarhúsinu Hofi og gefa þeim tækifæri á að kynnast hljóðheimi sinfónískrar tónlistar.
ÍH og Kormákur/Hvöt mætast sem fyrr segir í Skessunni í Hafnarfirði og nú þurfa stuðningsmenn Kormáks/Hvatar að fjölmenna á FH-svæðið og öskra sína menn upp í 3. deild.
Samkvæmt upplýsingum Arnarlax voru rifurnar á 1,5 m dýpi og var lengd þeirra 20 cm, 50 cm og 100 cm lóðrétt niður nótarpokann.
Arnar má svo sannarlega vera stoltur.
Pétur Þór er fyrrverandi framkvæmdastjóri Eyþings og höfðaði mál til heimtu bóta vegna meintrar ólögmætrar uppsagnar ráðningarsamnings.
Sömuleiðis var ákveðið að allar eigur Menningarsetursins skyldu afhentar sveitarstjórn Sveitarfélagsins Skagafjarðar sem eru eftir sölu eigna, 214 milljónir.
Og á facebooksíðu D-listans í Eyjum er svo bætt um betur með þessum samsetningi: ''Atkvæðakaup vinstri meirihlutans á kostnað uppsafnaðs sparnaðs hægri meirihlutans.
Hún mun koma sér afar vel,“ segir Inga Berglind.
Starfsmenn Byggðasafns Vestmannaeyja höfðu samband við stjórnstöð Landhelgisgæslunnar á dögunum vegna fallbyssukúlu sem fannst í kjallaranum innan um aðra muni safnsins.
Fyrirtækin sem voru heimsótt voru Arctic Fish ehf., Arnarlax ehf. og Vélsmiðjan Logi ehf. Björgunarsveitin Blakkur á Patreksfirði tók einnig á móti krökkunum og fræddi þau um þeirra starfsemi.
Loks sást til jeppa á leið upp hlíðina og sóttist ferðin seint.
Annars vegar eru lög um jöfnun á flutningskostnaði olíuvara felld úr gildi.
Ekki þótti ástæða til að kalla skipið til hafnar á þeim tíma.
Kómedíuleikhúsið var stofnað árið 1997 og er fyrsta og eina atvinnuleikhús Vestfjarða.
Þar voru 32 samningar og fjárhæðin var 1.044 milljónir króna.
Mikilvægt er að þeir sem eru að koma í heimsókn sýni sérstaka aðgát varðandi fjölda þeirra sem þeir umgangast og sýni sérstaka aðgát nálægt eða forðist þá sem hafa verið erlendis og komið hafa frá höfuðborginni nýlega.
Mest er framleiðslan á sunnanverðum Vestfjörðum og hefur framleiðslan á því svæði stóraukist á undanförnum árum.
Leikflokkur Húnaþings vestra hefur gefið út geisladisk með lögum úr söngleiknum Hárinu sem leikflokkurinn setti upp á síðasta ári.
Til þessa hafa sumar hafnir hafa byggt gjaldtöku vegna þessarar starfsemi í höfnum á ákvæði um aflagjald.
Að mínu mati þarf að ganga lengra og auka aftur vægi greiðslumarks svo þeir bændur sem sannanlega höfðu verið að fjárfesta í greininni og sinni framleiðslu standi á traustari grunni.
Þá er ótalið gjald sem íslenskt laxeldi greiðir í Umhverfissjóð sjókvíaeldis.
Við horfðum bæði fyrir og eftir hádegi,“ sagði Magga Alda Magnúsdóttir, hjúkrunarfræðingur á Saeborg.
Álftir þurfa að éta um 300 gr. á dag af þurrefni.“
Það er hann, sem snertir við sálum mannanna og fær hjörtu okkar til að slá í takt.
Brunnbátur siglir inn til hafnar á Bíldudal.
CERF, sem er sérstakur sjóður undir OCHA, eykur viðbragðsflýti stofnana Sameinuðu þjóðanna og beinir sjónum að undirfjármögnuðum og gleymdum neyðarsvæðum.
Alls ná afsláttarkjör Loftbrúar til rúmlega 60 þúsund íbúa á þessum svæðum.
Þúsund til viðbótar stefna á heimkomu fyrir mánaðamót.
Bolungavíkurkaupstaður vekur athygli á þessum afleiðingum sem snerta íþróttamiðstöðina Árbæ.
Þau sem eru með undirliggjandi sjúkdóm vísi frá sér athöfnum.
Dagskráin hófst með hópreið hestamannafélagsins Léttis að brúnni ásamt Sigurði Inga Jóhannssyni samgönguráðherra undir söng Karlakórs Eyjafjarðar.
Þær sem hafa yfirgefið lið Tindastóls eru þær Laufey Harpa sem spilar í sumar með liði Þórs/KA, Vigdís Edda gekk til liðs við Breiðablik og Kolbrún Ósk lagði skóna á hilluna.
Fyrr í vikunni var tekin fyrsta skóflustungan að nýjum leikskóla í bænum og með ýmsum öðrum aðgerðum munum við komast fljótt aftur á réttan kjöl.
Sigurður Ingi Jóhannsson, samgöngu- og sveitarstjórnarráðherra, hefur staðfest tillögur valnefndar um verkefnastyrki sem veittir eru á grundvelli stefnumótandi byggðaáætlunar fyrir árin 2018-2024.
Myndin er gerð af starfsmönnum samtaka sorporkustöðva í Evrópu, CEWEP, og byggist á upplýsingum frá hagfræðistofnun Evrópu, EUROSTAT, en stofnunin fær skýrslur um sorphirðu frá öllum aðildarlöndum EES.
Lilja Rannveig Sigurgeirsdóttir, Borgfirðingur og formaður Sambands ungra Framsóknarmanna, hefur þegar gefið kost á sér í þriðja sæti.
Fjölmargar greinar hefi ég birt bæði um vegamál og fleira, Hlynur Þór Magnússon vélritaði fyrir mig og birti sumt á vefnum.
Siglingaleiðin hér á milli er okkar þjóðvegur og það gengur ekki að hann sé aðeins opinn í nokkrar klukkustundir dag hvern.
Slökkviðið sendi sína umsögn 20. apríl.
Á fundi Byggðaráðs Blönduósbæjar sl. þriðjudag var svohljóðandi bókun samþykkt í framhaldi af erindi frá Ferðamálastofu þar sem fram kom synjun um styrk úr Framkvæmdasjóði ferðamannastaða.
En áætlun er áætlun og við verðum bara að mæta því sem kemur.
Að koma eldi af stað á báðum stöðum.
Mikilvægt er að flýta vinnu við mat á viðhaldsþörf og aðgerðum þar að lútandi.
Fyrir hvert veiðarfæri sýnir kortið vísitölu á sókn hvers veiðarfæris, ljósir litir þýða litla sókn en eftir því sem litir verða dekkri þeim mun meiri sókn á hverju svæði.
Á þriggja mánaðar ferli frá júlí til september 2019 voru tekin saman gögn um borð í hvalarskoðunarskipi þar sem mælingar voru gerðar á hraða bátsins, fjarlægð frá hvölum, fjöldi báta á svæðinu í kringum sýnilega hvali og almenn hegðun hvalanna voru skráð.
Þar gekk Guðmundur G. Hagalín um garða, rithöfundurinn knái sem Vestfirðingar ætla ábyggilega að fara að endurreisa!
Á fundi sveitarstjórnar Blönduósbæjar þann 9. júní síðastliðinn urðu breytingar á byggðarráði samkvæmt samþykktum Blönduósbæjar og nýr forseti sveitarstjórnar valinn.
Dregið verður í 16 liða úrslit Mjólkurbikars karla í kvöld.
Hin smitandi veirusýking, Covid 19, sem nú gengur yfir hefur haft mikil áhrif á allt mannlíf í Íslandi.
KKÍ hefur þegar ákveðið að ljúka keppni á tímabilinu og Hannes Jónsson, formaður sambandsins, segir það bitna illa á félögunum.
Þetta er hlaðvarp sem hefur skemmt mér vel undanfarin ár þar sem breskt þríeyki les upp kafla úr erótískum bókum föður eins þeirra.
Í kjölfarið bættist hagur fólks og hegðun er varðar efnismenningu breyttist með.
Og það eru fjölmörg vitni.
Þetta kemur fram í tilkynningu á facebook síðu lögreglunnar á Suðurlandi.
Þeim sem eru í sóttkví hefur fækkað mjög og eru nú 95.
Sé það hins vegar staðfastur vilji þingheims að víkja frá þessu leiðarstefi þá væri eðlilegra og réttlátara að fyrir 15 milljarða króna framlag ríkisins kæmi eignarhlutur í félaginu.
Verðmæti þorskaflans 2019 var 65,3 milljarðar króna.
Fimmtudaginn 9. júlí var samninganefnd SÍ boðinn þessi sami kjarasamningur og hún beðin um að kynna hann fyrir sínum félagsmönnum.
Akbrautin meðfram flugvellinum er mikilvæg til þess að hægt sé að lenda sem flestum flugvélum á sem skemmstum tíma.
Forsetahjónin munu þar ræða við gesti um árin á Bessastöðum, framtíðarsýn sína og sóknarfær.
Ég er ekki vanur að tapa á Hásteinsvelli og á því varð engin breyting,“ sagði Gunnar Heiðar léttur.
Það er vilji okkar að viðhalda sterku og öflugu starfi í kirkjunni þrátt fyrir tilkomu Covid-19 veirunnar og er það í samræmi við tilmæli Biskups Íslands í samráði við Landlækni og Almannavarnir.
Með heitinu má segja að áréttað hafi verið inntak félagsskaparins sem skyldi felast í vináttu við hestinn, þ.e. í áhugamennsku frekar en atvinnustarfsemi eins og hugmynd Gunnars bar með sér.
Landsmenn yrðu standa saman gegn þessari vá.
Og ég skil það vel því margt af því sem fólk er að upplifa er afskaplega raunverulegt og sársaukafullt vesen.
Í janúar var farið yfir birgðastöðu hlífðarbúnaðar hjá viðbragðsaðilum og hafa þeir móttekið viðbótar birgðir.
Hann segir að tveir hafi verið í bílnum og sluppu þeir óslasaðir frá atvikinu.
Það er ekki ofsögum sagt að þær aðstæður sem uppi eru í dag eru án fordæma og því var það verkefni sem beið stjórnar KKÍ vandasamt og krefjandi.
Forsenda þess að teymið verði stofnað er að meginþorri sveitarfélaga taki þátt í verkefninu, segir í fundargerð bæjarráðs.
Bleikur jóga nidra tími var einnig haldinn þar sem ágóðinn rann einnig til félagsins.
Um var að ræða erindi Vegagerðarinnar frá 10. júlí 2020 þar sem sótt er um framkvæmdaleyfi til Vesturbyggðar fyrir byggingu Vestfjarðavegar um Dynjandisheiði um Penningsdal ofan við Pennuá og upp fyrir Þverdalsvatn.
Lagið er gott og grípandi, gefið út þótt engin sé samkoman í Herjólfsdal.
Gylfi Ólafsson, forstjóri Heilbrigðisstofnunar Vestfjarða segir að með skýrslu Flateyrarnefndarinnar hafi stofnunin fengið vilyrði fyrir auknu fé til að undirbúa nýtt sel á Flateyri.
Líkt og í leiknum í haust reyndist Milka Stólunum erfiður og var kominn með 21 stig í hálfleik.
Það að koma nýjum sveitarstjóra í starf er ærið verkefni og dýrt.
Ísland ljóstengt er tímabundið landsátak ríkisins og sveitarfélaga í ljósleiðarauppbyggingu utan markaðssvæða í dreifbýli.
Veiðimönnum með gilt veiðikort, útgefið af Veiðistjórnunarsviði Umhverfisstofnunar, stendur til boða að kaupa sérstakt veiðileyfi útgefið af Húnaþingi vestra er veitir þeim einum heimild til rjúpnaveiða í eignarlöndum sveitarfélagsins.
Fylgi Sósíalistaflokks Íslands mældist nú 4,7% og mældist 4,7% í síðustu könnun.
Við tökum undir með Tryggva að afhendingaröryggi raforku á Vestfjörðum þarfnast úrbóta.
Þetta kemur fram í svari Gylfa Ólafssonar, forstjóra Heibrigðisstofnunarinnar við fyrirspurn Bæjarins besta.
Það er svoldið eins og að læra nýtt tungumál,“ segir Salóme Katrín.
Módel að fyrirhuguðum útsýnispalli á Bolafjalli er hluti af sýningu í Moskvu sem helguð er framtíðar arkitektúr í Evrópu.
Endurheimtur úr merkingum árið 2019.
Hún segir brýnt að halda áfram að hreyfa sig og fólk megi ekki missa dampinn.
Í mörgum tilvikum er húsnæðið á vegum atvinnurekenda og því fer fjarri að allir atvinnurekendur standi undir slíkri ábyrgð.
Guðni og Jónsi höfðu samband við mig og spurðu hvort það væri ekki í lagi að þær myndu mæta inn hjá mér á æfingar hjá 2. flokki.
Kostnnaður 2 er afmarkaður nettó kostnaður.
Árgangur ýsu frá 2018 mældist lélegur, en fyrstu vísbendingar um árganginn frá 2019 gefa til kynna að hann sé sá næst stærsti síðan 1996.
Útflutningsverðmæti síldarafurða eykst um 5,2 milljarða króna á sama kvarða og loðnuafurða um rúma 1,8 milljarð króna.
Hann átti þræl þann er Roðrekr hét.“
Sama er að segja um systurskipið, sem bar nafnið Bergey VE, en var selt til Grundarfjarðar á síðasta ári og heitir nú Runólfur SH.
Ráðið þakkaði kynninguna og óskar deildarstjóra velfarnaðar með verkefnið „Aldur er bara tala“ sem er virkilega spennandi viðbót við fræðslu og ráðgjöf til eldra fólks á öllu landinu.
Þá hefur Steini G SK farið í stærsta aflatúrinn en þeir feðgar, Þorvaldur Steingrímsson og Þráinn Þorvaldsson, sóttu 5,6 tonn af grásleppu meðfram ströndinni áleiðis að Selnesi á Skaga.
Þá hefur ekki heldur sést olíumengun á yfirborði sjávar í flugferðum Landhelgisgæslunnar yfir svæðið eða á gervitunglamyndum frá Siglingaöryggisstofnun Evrópu (EMSA).
Fyrir utanaðkomandi getur verið erfitt að setja sig inn í aðstæður þessa hóps og bæði einstaklingurinn sjálfur og aðstandendur upplifa enn fordóma og einangrun.
Einstaklingum sem enga möguleika á að greiða aftur þessi lán vegna lágra tekna er samt lánað og lánað þangað til allt er komið í skrúfuna og rúmlega það.
Kleifaheiði miklu síður, þar sem á Barðaströnd er mun færra fólk.
Háskólinn í Reykjavík býður nemendum að velja staðið eða fallið í námskeiðum sínum í stað þess að fá einkunn á vorönn 2020.
Dreifð byggð, landslag og erfið veðurskilyrði gera verkefnið síðan erfiðara til úrlausnar miðað við aðra landshluta.
Samið til tveggja ára um rekstur og þjónustu hjúkrunarheimila16.
Hefur hún meðal annars komið að uppbyggingu innheimtumiðstöðvar sýslumanna á landsvísu sem er hluti af þróun embættanna í átt að stafrænni framtíð.
Umsögn NÍ Móttöku-, brennslu- og orkunýtingarstöð í Vestmannaeyjum – frummatsskýrsla.
Landssamband veiðifélaga mun leita allra leiða til að koma í veg fyrir að það nái fram að ganga.
Nú hafa bæði verið boðnir út vegkaflar á Dynjandisheiði og í Gufudalssveit, en jafnframt eru boðuð stór útboð vegna framkvæmda á þessum vegum sem á að ljúka árið 2024.
Unglingakeppnin endaði þannig að Sigurður Pétur sigraði með 88 dúfur, Elyass Kristinn varð í öðru sæti með 79 dúfur og Jón Gísli Stefánsson MAV í því þriðja með 65 dúfur.
Viljum taka fram að allur aðgangseyrir tónleikana rennur óskiptur til tónlistarfólksins.
Beckham, sem var á þessum tíma leikmaður Los Angeles Galaxy, átti eftir að bæta 15 landsleikjum í sarpinn en hann skoraði alls 17 mörk í 115 leikjum fyrir England.
Á Vestfjarðastofu starfar öflugur hópur sem vinnur vel að upprunalegu markmiði hennar, þ.e. að vinna að hagsmunamálum íbúa, sveitarfélaga og fyrirtækja á Vestfjörðum.
Þeir fóru í ferð upp á Sólheimajökul, ótal sundferðir, fyrstu bíóferðina, kirkjuferðir m.a. í Lindakirkju og margt fleira.
Skipið var smíðað 1989 í Skipasmíðastöð Marsellíusar hf á Ísafirði og hét fyrst Þór Pétursson ÞH 50.
Haldinn var í gær auka stjórnarfundar með formönnum landshlutasamtaka og borgarstjóra til að fjalla nánar um stöðu efnahagsmála í ljósi þess ástands sem nú er í samfélaginu og til fá upplýsingar um stöðu mála í hverjum landshluta.
Góðar kveðjur til ykkar allra.
Nokkrir valinkunnir Eyjamenn komu að þessari uppbyggingu undir verkstjórn Hávarðar Sigurðssonar.
Nei það var félagsskapur harðduglegra sjómanna, eyjapeyjar og pæjur sem kunnu tökin á lífinu þegar hart var sótt á sjóinn, tekjurnar miklar og skemmtanalífið í stórskalaútgáfu sem passaði vel við tekjurnar á sjónum.
Neyðarlegasta atvikið: -Í leik á móti Þór á Akureyri var leikmaður í hinu liðinu sem reif stuttbuxurnar mínar aðeins niður um mig, ákveðinn skellur að þurfa stoppa til þess að hysja þær upp.
Ef sjúklingur sækir blóðskilunarmeðferð að minnsta kosti tvisvar í viku endurgreiða Sjúkratryggingar Íslands ¾ hluta kostnaðar í umsömdum hagkvæmum ferðum með leigubifreið, allt að 60 km vegalengd.
Hvert hlaðborð verður opið upp að næsta hlaðborði.
Hlaupinu lauk hann á 3 tímum og 55 mínútum.
Þar er ekki minnst á laxveiði í Langadalsá heldur aðeins silungsveiði.
Hér að neðan má sjá myndbandið góða frá Stuðlabandinu.
Nokkrar ástæður má nefna sem leitt hafa til aukins öryggis sjómanna.
Telur bæjarráðið mikilvægt að taka vel ígrundaðar ákvarðanir um framtíðar uppbyggingu fiskeldis á Vestfjörðum þ.m.t. í Jökulfjörðum.
Þetta skerðir sýn vegfarenda inn í og úr göngunum sem getur virkað fráhrindandi og skert öryggistilfinningu vegfarenda,“ segir í minnisblaðinu.
Samingurinn er til þriggja ára og mánaðarleg greiðsla 420 þúsund krónur.
Ein af þeim stofnunum sem yfirvofandi verkfall nær til er Grunnskóli Vestmannaeyja.
En á öskudaginn fór ég gjarnan út á götu með öskudagspoka, sem mamma hafði saumað handa mér.
Núna á sunnudag verður nýjasta viðbót leikhúseyrarinnar fagnað, Leiklistarmiðstöð Kómedíuleikhússins.
Þungar vinnuvélar stóðu á pallinum sem áformað er að nota til malbikunar seinnipartinn í dag ef veður verður hagstætt.
Um þetta hefur verið ágreiningur í sveitarstjórn.
Í dag var haldinn kynningarfundur í höfuðstöðvum Húsnæðis- og mannvirkjastofnunar (HMS) við Ártorg 1 á Sauðárkróki þar sem kynntar voru fyrirhugaðar breytingar á bruna- og eiturefnavörnum á Íslandi.
Ég hef bullandi trú á að við eigum eftir að gera betur en í fyrra.“
Allir kennararnir stóðu þétt að baki mér og voru vinir í raun, þegar á reyndi.
Til að forðast mögulegan misskilning skal tekið fram að Schrader var andstæður hörðum refsingum, svo það var ekki þess vegna sem hann fann að svipunni.
Hann reit endurminningar sínar og kallaði þær og komu út hjá Steindórsprenti í Reykjavík 1937.
Útlit fyrir suðaustanátt með slyddu eða rigningu, en bjart með köflum norðaustanlands.
Samgöngu- og jarðgangnaáætlun er eitt af áhersluverkefnum stjórnar Vestfjarðastofu og voru settar 5 milljónir króna til þess á þessu ári.
Síðan var Ögri geymdur á hvolfi utanhúss og búið um hann eftir því sem tök voru á. Framstefni slitnaði frá kjöl þegar verið var að draga bátinn á land með spili.
Afgreiðsla Herjólfs er opin 06:30 til 23:15 alla daga vikunnar.
Fólk getur skráð sig, tekið grunnnámskeið á heimasíðu félagsins og lagt þannig sitt af mörkum.
Við vitum að flugferðir til Íslands hófust á ný 15. júní og að íslensk stjórnvöld gera ráð fyrir því að samkomutakmörk verði hækkuð upp í 2000 manns nú í sumar.
Þátttaka sveitarfélaga í kostnaði við byggingu og búnað hjúkrunarheimila skal vera 15% af stofnkostnaði.
Þannig fáum við hreinna andrúmsloft fyrir börnin okkar og minnkum líkur á að þrói síðar á lífsleiðinni með sér bæði astma og ofnæmi…
Austur-Húnavatnssýsla hefur átt undir högg að sækja undanfarna áratugi og mikilvægt er að setja mikinn kraft í atvinnuþróun og byggðaaðgerðir.
Fræðsla og félagsskapur fyrir börn og ungt fólk á meðan samkomubanni stendur.
Íslendingarnir séu komnir af stað að skoða landið sitt og aðsókn hafi verið ágæt, sérstaklega um helgar.
Nýja vélin gerir þetta þó allt saman hraðar og betur og er því vel þegin viðbót í vélaflóru Nýprents.
Bílinn er búinn öllum þeim búnaði sem björgunarsveitarbíll þarf að hafa svo sem vinnu- og forgangsljósum, sírenu, fjarskiptatækjum GPS tæki og spjaldtölvu.
Við notendurnir þykjumst hafa gert okkar þegar verktaki á vegum sveitarfélaganna kemur og losar tunnuna.
Kaldalónsjökull er skriðjökull sem gengur úr Drangajökli niður í Kaldalón.
Námskeiðinu fylgir vönduð viðarskrín með tveimur bollum og leiðbeiningum.
Vinnumálastofnun hefur ekki farið varhluta af varnaðaraðgerðum stjórnvalda.
Katthotsfólkið þekkir mörg góð ráð sem það getur veitt þeim kisuvinum sem eru óörugg með það hvernig er best að haga sér í þessu.
Settar verða upp þrjár hleðslustöðvar sem festast á eða við vegginn í lokuðu rými til að verja þær fyrir veðri,“ segir í beiðninni frá Herjólfi ohf.
Einkenni inflúensunnar koma oftast snögglega og lýsa sér með hita, hósta, hálssærindum, höfuðverk, vöðvaverkjum og almennri vanlíðan.
Vöntun hefur verið á handlóðum fyrir þjálfunarherbergi og ætla samtökin einnig að gefa þau.
Bæði höfðu lagt verðuga andstæðinga að velli þegar í úrslitaleikinn var komið.
En reyni að hlusta þegar tími gefst til þess.
Jóhanna Jóhannsdóttir er að öllum líkindum fyrsta íslenska barnastjarnan.
Hæfnihringir eru byggðir á aðferðafræði, sem kallast aðgerðanám, en það grundvallast á því að nota raunverulegar áskoranir, verkefni og tækifæri sem grunn fyrir lærdóm.
Sagði hann í ræðu sinni að Alþingi, sveitarstjórnir, heimilin og fyrirtæki hafi þurft að bregðast við nýjum áskorunum.
Varavél sem komið var á Reykhóla til viðbótar varaflsvél, bilaði í miðjum klíðum, ekki hægt að koma henni inn á netið, samfösun tókst ekki.
Í þeim heimi kynjamisréttis sem við búum í enn í dag er það nefnilega svo að í langflestum gagnkynhneigðum samböndum tekur konan það orlof sem er til skiptanna.
Margir eftirskjálftar hafa fylgt í kjölfarið, sá stærsti var 4,1 og reið hann yfir um klukkan 16:40.
Óskað er eftir aðstoð sem flestra með því að koma með fána, muni, mat og annað sem tengist hinum ýmsu þjóðum.
Mynd: Róbert Daníel Jónsson.
Notendum Android-síma er bent á að sækja veski (e. Wallets) í símann áður en stafrænu vinnuvélaskírteini er hlaðið niður.
Meðalhiti í Reykjavík var 5,8 stig og er það 1,4 stigum yfir meðallagi áranna 1961 til 1990, en 0,5 stigum yfir meðallagi síðustu tíu ára.
Í eyjunum er gjarna að finna veiðhús og veiðifélög og þar ríkir skemmtileg stemming og sérstök menning.
Það þýðir að viðbúið er að næstu vikur verði erfiðar fyrir sjávarútveginn með umtalsverðum samdrætti í sölu afurða á erlendum mörkuðum.
Með samningnum var afhentur allur réttur til virkjunar vatnsafls, jarðhita og fallvatns, sem Í eða rafveitan ætti eða kynni að eiga í löndum kaupstaðarins, rafveitunnar eða annars staðar og kaupstaðurinn kynni að hafa samið um.
Leitað var til íbúa Skagafjarðar um nafn á móttökustöðina og bárust 62 tillögur en fram kemur á skagafjordur.is að kosið hafi verið um fimm álitlegustu nöfnin að mati umhverfis- og samgöngunefndar og bárust yfir 700 atkvæði í kosningunni.
Það gleymdist í útvarpinu að úrskurðarnefnd hefði hafnað kröfu „Líflands“ og fleiri sjálfskipaðra áróðusaðila varðandi ógildingu framkvæmdaleyfis Reykhólahrepps til lagningu þjóðvegar 60 um Teigskóg.
Íbúar á Suðureyri eru beðnir um að halda sig frá höfninni.
Á sambærilegan hátt og gert var með nemendur og starfsfólk í 7. bekk var í gær ákveðið að setja nemendur í 1.-4. bekk ásamt starfsfólki Hamarskóla í tímabundna úrvinnslukví fram á sunnudag á meðan málið er skoðað.
Molduxar þakka öllum sem tóku þátt með ósk um gleðilega hátið og von um bjarta körfuboltatíð á nýju ári.
Gert er ráð fyrir 50 milljón króna tekjuskerðingu hafnarinnar á næsta ári og því leggjast bæjarfulltrúar Sjálfstæðisflokksins alfarið gegn því að staða hafnarstjóra sem kostar um 15 milljónir árlega verði sett á laggirnar.
Þar kynnti LS tillögu sína um heildarafla í þorski á næsta fiskveiðiári, að hann yrði 272 þúsund tonn.
Frá þessu er greint á vefsíðu Heilbrigðisstofnunar Vestfjarða rétt í þessu.
Fulltrúar E og H lista bókuðu þá eftirfarandi.
Þar segir jafnframt að Vegagerðin óski Jóhannesi til hamningju með verðlaunin sem og pólsku skipasmíðastöðinni.
Í niðurstöðu segir að byggingarfulltrúi samþykki erindið.
Stefnt er að því að keppni í efstu deildum í fótbolta hefjist í júní og verður KA í eldlínunni í Pepsi Max-deildinni.
Oftast eru hækkanir á leikskólagjöldum milli ára um eða undir 2,5% og eru hækkanir ekki umfram það hjá 14 sveitarfélögum af þeim 16 sem skoðuð eru.
Starfsemi er því komin í gang hjá samtökum atvinnurekenda á öllum svæðum Vestfjarða og markmiðið er að einu sinni á ári komi öll félögin saman og ræði sam-vestfirsk mál.“
Þessi þrjú þúsund voru fyrsti kristni söfnuðurinn,“ segir á Vísindavefnum.
Þetta þarf þó ekki að þýða að rafmagnslaust verði í Eyjum því vélar HS Veitna verða notaðar til að framleiða rafmagn.
Höfundur er fyrrverandi formaður Alþýðuflokksins og utanríkisráðherra.
Mælingar staðfesta þetta en Surtseyjardufl mældi hæð kenniöldu í tvígang fara yfir tíu metra.
Það gerir þó starfsmönnum áhaldahúsins mjög erfitt fyrir hversu hratt og nálægt þeim ökumenn keyra.
Gleðiríka helgi til ykkar allra frá okkur á Sóla.
Matvælastofnun hefur gert samning við Tún um framkvæmd eftirlitsins.
Gil kom til Vestra frá Þór á Akureyri í fyrra og gerði þá eins árs samning.
Mikil ánægja var með verkefnið hjá nemendum og foreldrum.
Þ-H leiðin er samkvæmt bláu línunni.
Nú nálgast helgin og verða því væntanlega margir á ferðinni.
Sjómenn í Patreksfirði og Tálknafirði eru a.m.k. mjög sáttir með laxeldið þar.
Refsing hans var 40 vandarhögg og að vera undir eftirliti yfirvalda í ár.
Þá hefur stofnunin á sama tíma stórkostlegra fjárhagslegra hagsmuna að gæta sem hún fylgir eftir, af verkefnum sem af fiskeldinu leiðir og sömuleiðis þjónusturannsóknum í laxveiðiám á Íslandi.
Laugardaginn 20. júní útskrifaði Vilhjálmur Egilsson rektor 102 nemandur við hátíðlega athöfn.
Ráðið samþykkir að veita Þekkingarsetrinu styrk til bátakaupa að upphæð kr. 8 milljónir.
Hátt í 30 keppendur af Norðurlandi vestra tóku þátt í Stórmóti ÍR um helgina en tæplega 600 skráðu sig til leiks í hinum ýmsu keppnisgreinum.
Það er endalaus barátta að bæta hag vinnandi fólks og stundum að koma í veg fyrir lífshættulegar aðstæður.
• Hvernig er hlaðið með klömbru?
Um landið allt eru mörg einkarekin fyrirtæki í hátækniiðnaði sem þarfnast hámenntaðs starfsfólks.
Eru þetta jákvæð skref í uppbyggingaráformum Háafells í fiskeldi í Ísafjarðardjúpi.
Loðnan er einn okkar mikilvægasti nytjastofn og óvissu varðandi veiðar og nýtingu þarf að halda í lágmarki.
ÍBV stelpurnar í fjórða flokki sigruðu nú fyrir skömmu HK2 í úrslitaleik Coca cola bikarsins.
Svo hratt gerðist það að hann spik fitnaði.
Í september 2019 færði RARIK íslenska ríkinu jörðina Dynjanda að gjöf.
Anne Tønnes, lögreglustjóri Kaupmannahafnar, tilkynnti að héðan í frá yrði fólk sektað og hún minnti á að lögreglan hefði heimild til að handtaka ef slíkt þætti nauðsynlegt.
Hjallurinn er gott dæmi um þetta.
Að baki vefritinu stendur sex manna ritstjórn og eru meðlimir hennar allir með tengsl við Vestfirði.
En fyrir liggur að ráðherra hefur ekki óskað eftir burðarþolsmati fyrir firðina þrjá sem um ræðir og ekkert áhættumat erfðablöndunar er til um þau svæði.
Hönnun Herjólfs hins nýja hlýtur Shippax verðlaunin fyrir hönnun minni ferja.
Neyðarstig almannavarna í gildi með rýmingu.
Sundlaugin var gjöf frá Lilju Pálmadóttur á Hofi og Steinunni Jónsdóttur á Bæ.
Bókað er að bæjarráð tekur vel í erindi Arnarlaxs og fól það bæjarstjóra að ræða við forsvarsmenn þeirra um fyrirætlanir fyrirtækisins og kynna fyrir kjörnum fulltrúum.
En auðvitað hefir það samt oft komið fyrir, að bændur fluttu sig búferlum frá einum stað til annars og það jafnvel sjálfir landnámsmennirnir.
Tölurnar eru ekki greindar eftir landsvæðum.
Hér er að finna myndasyrpur frá mótinu sem við fengum frá Tindastóli og Kormáki/Hvöt.
Hins vegar þegar kynþroska er náð fer hann af uppeldissvæðum á hrygningarsvæði.
Í fluginu lenti TF-SIF tvívegis í Vestmannaeyjum.
Verkfall mun hafa áhrif og skerða þjónustu22.
Fyrir þá sýningu hlaut Sigurður Íslensku myndlistarverðlaunin 2018.
Markmiðið er að stofn landsels verði nálægt 12.000 dýr en samkvæmt síðustu talningu sem framkvæmd var árið 2018 var stofninn metinn um 9.500 dýr.
Í bókun frá bæjarfulltrúum H- og E-lista segir að það sé mikill misskilningur að meirihluti sé að leggja til að byggja nýjan grasvöll vegna sjö daga tjöldunar.
Í léttivagninum situr Árni Thorsteinsson landfógeti, aftan við hann er sonur hans Árni tónskáld, gráa hestinn til hliðar situr Lárus H. Bjarnason prófessor og fyrirmennið með svipuna í virðulegri stellingu er Ludvig Hansen kaupmaður.
Fólk sem finnur til einkenna skal halda sig heima og hafa símasamband við sína heilsugæslu, eða í síma 1700 eða heilsuvera.is Rauði Kross Íslands veitir fólki í sóttkví og einangrun aðstoð í síma 1717.
Eins og nafnið gefur til kynna þá getur þú í krafti stærðar og stöðu á markaði einokað markaðinn og hrakið alla samkeppni í þrot.
Við stefnum ótrauð að fræðsludegi í ágúst 2021 og getum þá vonandi nýtt okkur eitthvað að þeim áhugaverðu erindum og málstofum sem til stóð að fræðast um í dag,“ segir jafnframt í tilkynningunni.
M.a. þess vegna hefur verið erfitt að koma norræna líkaninu að mótun á velferðarkerfi hér á landi.
Auðveldlega má með rýni í gögn og sanngjörnu tjónamati á þeim mannvirkjum sem verða fyrir skemmdum vegna framkvæmda, sýna fram á allt aðra niðurstöðu.
Baldur Smári Einarsson, Bolungarvík, Fannar Jónasson, Grindavík, Gauti Jóhannesson, Djúpavogi, Liv Aase Skarstad, Akraneskaupstað og Rebekka Hilmarsdóttir, Vesturbyggð.
Orkumótið er haldið árlega í Vestmannaeyjum.
Afgreiðslan í síma 481-2800 er opin til kl 20:00 í kvöld, segir í tilkynningu frá Herjólfi ohf.
Ég verð að viðurkenna að ég verð fyrir vonbrigðum með margan Íslendinginn yfir því að enn bólar á andúð á Breiðavík vegna gamallar sögu en það er annað mál sagði Birna að lokum.
Bollur eru mótaðar með matskeið og steiktar á pönnu upp úr olíu og smjöri.
Það er bara svo einfalt.“
En eftir gæti staðið möguleg aðild náttúrurverndarsamtaka.
Lesnar eru stuttar setningar, á bilinu 5 til 15 orð.
Bændur eru hvattir til að viðhalda 2 metra nálægðartakmörkun frá bílstjórum þegar fé er sótt á bæi.“
Samhliða því hefur dregið úr þörf fyrir afskipti lögreglu og tilkynningum um slys hefur fækkað aðeins.
Í þeim kom meðal annars fram viðurkenning Danmerkur á því að Ísland væri fullvalda og frjálst ríki.
Fallbyssukúlan fannst í kjallara Safnahússins.
Ljóst er að allar tillögurnar sem starfshópurinn lagði fram eru mikilvægar en mest áhersla var lögð á tillögu hópsins um styttingu vinnuvikunnar.
Stefnt að hann opni klukkan 12:30 á morgun, segir í tilkynningu frá skólastjórnendum.
Athugið að ekki er kveikt á öllum ljósunum og að ljósmyndin gefur ekki alveg rétta mynd af birtustiginu vegna stillinga á myndavélinni.
Fólk í áhættuhópum þarf að sýna aukna aðgát sem og þjónustuaðilar viðkvæmra hópa.
Fólk þetta var allt flutt í fangageymslur lögreglustöðvarinnar við Hverfisgötu í Reykjavík og munu yfirheyrslur yfir þeim fara fram síðar í dag.
Ég held að við getum alveg gert ráð fyrir að minnsta kosti 10 þúsund og alveg upp í 20 þúsund,“ segir Unnur.
Ráðherra sagði einsetningu, sem á mannamáli kallast eins manns herbergi, hafi verið gríðarlega krefjandi verkefni.
María Ósk tók sér leyfi í febrúar vegna fréttaflutnings um einelti í Patreksskóla.
Eftir sem áður eru eigin smitvarnir okkar sjálfra það sem skiptir mestu máli.
Hversu hættulegt var það að blotna eftir allt saman?
Ragnheiður Jóna Ingimarsdóttir, sveitarstjóri, sagði í samtali í morgun að þetta smit tengdist grunnskólanum ekki með beinum hætti.
Birgir Þórarinsson talaði manna mest á haustþinginu.
Á fundinum verða kynntar helstu niðurstöður viðhorfskönnunar um þjónustu sveitarfélagsins við íbúa Vestmannaeyjabæjar.
Forðist að koma við snertifleti í almennum rýmum svo sem handriði og hurðarhúna.
Gott er að hlusta eftir bjölluhljóm, stoppa ísbílinn og ná þar í eftirréttinn.
Nú er verið að fylgja eftir skýrri stefnu um að byggja flugvellina á Akureyri og Egilsstöðum upp sem alþjóðlegar fluggáttir, samhliða varaflugvallahlutverkinu og innanlandshlutverkinu.
Í þessari grein verður tæpt á samstarfi afurðastöðva, frelsi til heimavinnslu, tollasamningum, sýklalyfjaónæmi og fæðuöryggi.
En það voru þau Arnór Viðarsson og Bríet Ómarsdóttir sem hlutu verðlaunin að þessu sinni og eru vel af því komin.
En viðhorfsbreytingar þurfa að eiga sér stað í samfélaginu og aðgerða er þörf til að námið og starfið verði eftirsóknarverðara, hvað þá að hjúkrunarfræðingar haldist í starfi eftir útskrift.
Slátrað var 81 þúsund tonnum af eldislaxi og gert er ráð fyrir að framleiðsla ársins verði um 164 þúsund tonn.
En áfram gakk, ég gref djúúúúpt eftir gleðinni minni, þurrka tárin og hlakka til að ári.
Eins og öllum ætti að vera kunnugt, þá vorum það við sem föttuðum upp á þessum brandara, þegar við skreyttum fallegasta mannvirki Herjólfsdals, Vitann, með þessum hætti fyrir Þjóðhátíðina 2019 (sjá meðfylgjandi mynd).
Mikilvægast í því samhengi er að standa vörð um Jöfnunarsjóð sveitarfélaga og tryggja að framlög hans til sveitarfélaganna skerðist ekki.“
Þrátt fyrir böl og alheimsstríð, þá verður haldin Þjóðhátíð!
Eða eru það útgerðir landsins, þær sem hafa fengið úthlutað hinum 94,7 prósentum veiðiheimildanna, sem eiga tilkall til 5,3 prósentanna líka?
Í kynningu á verkefninu er litið til Nord Kapp í Noregi og byggt á þeirri uppbyggingu sem þar hefur átt sér stað.
Lóðarhafar hafa til 1. desember 2020 til að skila hönnunagögnum en vinna við gatnagerð mun fara fram samhliða byggingarframkvæmdum.
Hann telur það samfélagslega skyldu brugghússins að færa heilbrigðisyfirvöldum það sem fyrirtækið getur.
Einnig hefur Café Varmó ákveðið að loka um óákveðinn tíma vegna aðstæðna í samfélaginu.
Það mál er aðeins á frumstigi og ég vona að það verði gengið frá því á næstu vikum,“ sagði Guðni aðspurður um málið.
Má þar nefna eldgos árið 1973 og eitraðan tréspíra árið 1943.
Verst er höggið þó fyrir Skíðafélag Ísfirðinga því Fossavatnsgangan er mikilvægasta tekjulind félagsins og í raun lykillinn að því að hægt sé að halda úti því öfluga barna- og unglingastarfi sem Ísfirðingar eru þekktir fyrir.
En þau hafa rétt á að fá lokunarstyrki sem við fáum ekki.
Ofanflóðasjóður greiðir 90% af kostnaði við athugun, hönnun og framkvæmdir og Bolungavíkurkaupstaður 10%.
Byrjendalyftan eins og hún er í dag í botni Tungudals er ekki alveg sú þægilegasta vegna meðal annars hliðarhalla í brekkunni við hana.
Keppnisgreinarnar voru að auki farnar að færast mjög í núverandi horf.
Var fundurinn haldinn í Lokinhömrum og má það heita rart.
Eftir yfirferð með sérfræðingum telur Vestmannaeyjabær að mögulegt sé að fá hagstæðari verð á flutningi raforku á nokkrum notkunarstöðum hjá Vestmannaeyjabæ.
Þá var greint frá einu smiti.
Helstu niðurstöður eru þær að loðnubrestur hefur bein áhrif á 350 starfsmenn og er ígildi 60 ársverka.
Og slíkur maður dregur ekki fisk úr sjó.
Miðað var við að Ísland fengi þá rúmlega 21.000 skammta en þeir verða um 10.000.
Við jafnaðarmenn viljum styrkja stöðu íslenskrar matvælaframleiðslu á forsendum almennra markaðslögmála, matvælaöryggis og markmiða um sjálfbæra nýtingu.
Umhverfis- og samgöngunefnd valdi fimm álitlegustu nöfnin að hennar mati og var opnað á atkvæðagreiðsluna sl. miðvikudag og stendur hún til klukkan 24:00 nk. sunnudag 9. nóvember.
Þá verður íþróttastarf barna leyft, með og án snertingar.
Á árunum 1886–1891 var kirkjunni breytt og var þá m.a. loft yfir framkirkju lengt, hvelfing smíðuð yfir kór og strikasylla undir hana efst á veggjum, bogagluggar settir í kirkjuna og þakturn smíðaður.
Fyrsti leikur liðsins í 1. deildinni þetta sumarið fer fram á Fagverksvellinum Varmá í Mosfellsbæ þann 18. júní þar sem Afturelding bíður.
Með bjartsýni, þori og þoli að leiðarljósi tekst það auðvitað.“
Hér að ofan erum við aðeins að tala um eina fisktegund, takið eftir því og segjum bara að þjóðin sem leigusali, gefi 50% afslátt af leigunni og fengjum þá “bara” 25 milljarða slétta í tekjur af einni tegund, það væri nú hægt að gera eitthvað fyrir það!
Allir skólar og leikskólar verða lokaðir á meðan ferðabannið stendur en fólkí sem gegnir sérlega mikilvægum störfum í samfélaginu verður séð fyrir barnagæslu.
Í ljósi þeirra ótryggu og sérstöku aðstæðna sem ríkja um þessar mundir hafa forsvarsmenn Súlnaskers ehf. ákveðið að loka veitingastaðunum Tanganum tímabundið.
Faðir hennar er Viggó Magnússon sem ólst upp á Skagaströnd, sonur hjónanna, Guðbjargar Viggósdóttur og Magnúsar B. Jónssonar, sem eiga hér heima.
Byrjað að setja upp festingar fyrir skilti í göngunum.
Arnar var einn þeirra sem komust í gegnum niðurskurðinn.
Við Haukur höfum verið bestu vinir frá því í 5. bekk í Árskóla á Sauðárkróki og höfum alltaf ætlað okkur að gera tónlist saman, en það var erfitt þar sem hann flutti á Akureyri og svo stuttu seinna til Danmerkur.
Þá kröfðust stefnendur þess að hinir stefndu, Árneshreppur og Vesturverk ehf greiddu málskostnað.
Hún er með BA-próf og diploma í upplýsingafræði frá Háskóla Íslands.
Halldór Halldórsson um borð í Dísu.
Ýmislegt fleira verður til skemmtunar eins og karl sem býr allskonar fígúrur úr blöðrum.“
Ég naut þess að taka þátt í einum þætti jafnréttisþings þar sem rætt var um framtíð vinnumarkaðarins og loftslagsbreytingar.
Við getum öll verið góð hvort við annað og sýnt náungakærleik.
Norski flugherinn kom hingað til lands í byrjun mánaðarins til að sinna loftrýmisgæslu á vegum Nató.
Með vísan til þess sem að framan greinir áskilja hagsmunaaðilar sér því allan rétt til að berjast enn frekar gegn því að umrædd tillaga nái fram að ganga.
Útgefandi er Sögur útgáfa ehf sem Ísfirðingurinn Kristján Freyr Halldórsson stýrir.
Það kemur einnig fram að Þingspilið hafi orðið til í hitamóki eina desembernótt fyrir rúmu ári.
Við náðum þó að fá innlenda gesti til okkar í júní og júlí, en upphæðin sem þeir greiddu fyrir hvert herbergi var mun lægri en voru árin á undan.
Til vitnis um erfiða sögu sem mikilvægt er að endurtaki sig ekki, en einnig um þjáningu, baráttu og vilja hinsegin fólks til að öðlast viðurkenningu, frelsi og mannréttindi.
Þátttakendur fá leiðsögn og fræðslu um hugmyndavinnu, vöru- og þjónustuþróun, fjármögnun og áætlanagerð.
Því til viðbótar grípum við til ýmissa ráðstafana til að styðja við viðskiptavini okkar, ráðast í atvinnuskapandi verkefni og stuðla að orkutengdri og loftslagsvænni nýsköpun.“
Tónlistarmaðurinn mun vera væntanlegur í Vatnsdalinn í sumar ef COVID faraldurinn kemur ekki í veg fyrir það.
Í aðdraganda komandi keppnistímabils í Dominos deild karla í körfubolta hafa félagsskipti sterkra leikmanna milli tveggja Reykjavíkurliða verið áberandi.
Munum eftir að vera kurteis við starfsfólk verslana.
Þóra Þórðardóttir sagði frá sinni reynslu af sjóflóðum á ytri mölum og hvernig hún brýndi fyrir börnum sínum að varast það að ganga inn götu og alls ekki fjöruna þegar mikill snjór var í norðurhlíðinni.
Lið Gummersbach leikur í næstefstu deild í Þýskalandi en þeir féllu niður úr efstu deild fyrir rúmu ári.
“Þetta er nú bara tilkomið vegna þess hversu hrærður ég er yfir öllum þessum ótrúlegu viðbrögðum sem við fengum við þættinum okkar í skemmtanabanninu.
Reinhard hefur verið framkvæmdastjóri Atvinnuþróunarfélags Þingeyinga frá árinu 2008 og var áður bæjarstjóri á Húsavík frá 1998 til 2006.
Það er liðlega þrefalt meiri fjölgun hlutfallslega mælt en á Vestfjörðum í heild.
Sigurjón Þorkelsson var vel að sigrinum kominn og sýndi mikið öryggi allt mótið.
Samgöngu- og sveitarstjórnarráðuneytið sendi 7. apríl töluvpóst til sveitarfélaganna og gerði grein fyrir óvissu um tekjur jöfnunarsjóðs á árinu 2020.
Síðdegis í dag mun gamli Herjólfur leysa nýja Herjólf af. Sá nýi er á leið í slipp og ábyrgðarskoðun og eru áætlaðar allt að þrjár vikur í stoppið.
Breytir þetta einhverju í Eyjum?
Tíu manna samkomubannið er enn i gildi sem þýðir til dæmis að inni á hárgreiðslustofu mega ekki vera fleiri en tíu viðskiptavinir í einu.
Á gulu svæðunum er fiskeldi í sjó óheimilt.
Um haustið kom Helgi með Körfuboltaskólann á Blönduós og gaf krökkunum miða á leik hjá Tindastól í fylgd með fullorðnum.
Næst á dagskrá er að laga aðgengi að svæðinu og verður gervigras lagt yfir svæðið, segir í frétt á vef Vestmannaeyjabæjar.
Sjórinn er 70 % af flatamáli heimsins en enn er aðeins um 2% af fæðuframleiðslu í eldi er kemur þaðan.
Dagana fyrir samkomubann voru rúm 9% af sölu á erlend greiðslukort, en um miðjan mánuðinn var hlutur þeirra undir 1% af heildar sölu.
Ríkinu er sérstaklega oft mislagðar hendur þegar skipt er út gildum lögum fyrir eitthvað alveg nýtt.
Matgæðingar vikunnar í 27. tölublaði Feykis árið 2018 voru þau Ásdís S. Hermannsdóttir og Árni Ragnarsson á Sauðárkróki.
Það tekur á taugarnar að vera innan um og í nálægð við svona margt fólk þar sem smit eru algeng.
Í boði verða litlir fjölskylduvænir viðburðir víðs vegar um bæinn og tryggt að fullorðnir gestir á einstökum stöðum verði aldrei fleiri en 500 í samræmi við þau mörk sem sett eru af sóttvarnaryfirvöldum.
Viðræður Herjólfs ohf. við ríkið eru nú nýhafnar.
Orðhlutinn frjá í því orði er skyldur goðaheitunum Frigg og Freyju en þó öllu heldur þýsk-ensku ástargyðjunni Fría.
Dagana fyrir jól er Gallerí Úthverfa / Outvert Art Space Aðalstræti 22 á Ísafirði með sölusýningu á verkum vestfirskra hönnuða, myndlistar- og handverksfólks auk nokkurra gesta.
Því vekur furðu að nokkrum vikum seinna skuli ríkissjóður sem hann veitir forstöðu ganga fram í að reyna að hafa aðrar landareignir af skráðum eigendum sínum.
Lögregla og sjúkrabílar eru á vettvangi og er verið að hlúa að farþegum.
Umræddur launakostnaður er kr. 6.800.000 fyrir tímabilið 18. maí 2020-31. desember 2020.
Sem fyrr er SAH aðalstyrktaraðili mótsins.
Enginn rökstuðningur sé í kærunni heldur sé eingöngu óskað frests til að leggja fram greinargerð með kærunni.
Hvetjum við vegfarendur og ökumenn til að fara sérstaklega varlega í námunda við vinnusvæði, segir í tilkynningu frá umhverfis- og framkvæmdasviði Vestmannaeyjabæjar.
Starfinu verður stýrt frá landsskrifstofu Rauða krossins í Reykjavík.
Þetta er byggt á samantekt á niðurstöðum merkinga í gegnum tíðina.
Fyrir þau sem misstu af þá er hér brekkusöngurinn í heild sinni.
Í tengslum við þetta er rétt að rifja upp að í ársbyrjun 2017 ríkti mikil svartsýni um loðnuveiðar.
Eins og síðustu ár eru Pólverjar langfjölmennasti hópur innflytjenda hér á landi.
Fjölmiðlun á Íslandi á sér mjög sterkar rætur í útgáfu flokksblaða sem er eins langt frá hlutlausri fjölmiðlun og mögulegt er.
Svörin frá upplýsingafulltrúa ráðuneytisins voru á þá leið að haft yrði samband þegar eitthvað væri að frétta af málinu.
Steypubílnum, sem lögregla veitti eftirför í miðbæ Reykjavíkur á miðvikudaginn i síðustu viku, var stolið við Vitastíg.
Þetta er eitt af því skemmtilegasta sem ég fæst við og ómetanlegt fyrir marga krakka að komast í.
Reiknað var með miklum baráttuleik en þegar til kom reyndust Breiðhyltingarnir vængstífðir en daginn fyrir leik var Kaninn þeirra, Ewan Singletary, settur í bann af aganefnd KKÍ.
Komur sérfræðinga til landsbyggðarinnar eru því stopular og þarf fólk oft að ferðast um langan veg eftir læknisþjónustu.
Þegar reiknuð eru afleidd áhrif af þessari innspýtingu inn í hagkerfið á Ísafirði telur Peter Wild að heildar áhrifin séu tvöfalt meiri, tekjur upp á 2,6 milljarða króna og 134 störf.
Í gær fór fram hörkuleikur í Egilshöllinni í Grafarvogi þar sem Björninn tók á móti liði Kormáks/Hvatar.
Að vera með það skjalfest að ég væri leikskólakennari, sérfræðingur í námi ungra barna.
Lögreglan segir í skilboðum á Twitter að það sé afar skiljanlegt að menn vilji nýta góða veðrið til útiveru, en biður fólk um að gera það í fámenni og halda góðri fjarlægð frá næsta manni.
Í heild voru skoðaðir 68 mögulegir virkjanakostir með heildar uppsett afl upp á 79 MW.
Á sama tíma voru lægstu vextir óverðtryggðra húsnæðislána bankanna 6,00% en hafa síðan þá lækkað niður í 3,5%, eða um 42%.
Í afgreiðslu ráðsins segir að bæjarráð þakki upplýsingarnar og lýsir áhyggjum af ástandi íþróttahúsanna.
Hringja þarf á heilsugæsluna til að fá tíma í sýnatöku.
Hvort viðhorfið skyldi nú lýsa meiri vinstrimennsku, svo vísað sé til orða oddvitans?
Göngin voru síðan malbikuð í maí 2020.
Það er alltaf valkvætt hvaða viðhorf við kjósum að hafa, hvort glasið er hálftómt eða hálffullt.
Á norðlensku sjónvarpsstöðinni N4 verður í kvöld kl 20:30 viðtal við Elías Jónatansson, Orkubússtjóra.
Eins er hægt að senda okkur skilaboð hér á Facebook.
Fimm sandburðarvélar eru í notkun og er í forgangi að sandbera stíga og gangstéttir sem allra fyrst.
Lánið er búið þegar gjalddagi 480 er búinn.
Höfð voru afskipti ökumönnum tveggja bifhjóla þar sem búnaður hjólanna var ábótavant.
Fram kemur í svari ráðherra að þegar hafi verið gripið til þess að banna beinar veiðar á sel vegna ákvarðana Bandaríkjamanna.
Nú skulum við setja upp dæmi.
Mynd 5. Hitastig sjávar (til vinstri) og frávik í hitastigi frá meðaltali áranna 1995-2019 (til hægri) á 50-200 m dýpi í maí 2020.
Sigurður gekkst fyrir stofnun Sögufélags Skagfirðinga og var áhrifamaður í menningarlífi þar.
Kæru gestir, ég væri sennilega ekki sannur Vestfirðingur ef ég talaði nú ekki um veðrið, hvað þá 17. júní veðrið.
Daði og Gagnamagnið fengu fullt hús stiga hjá fréttaþul BBC í gær.
Að öðrum kosti hefði Matvælastofnun verið skylt að stöðva starfsemi fyrirtækjanna sem tengdist umræddum leyfum og láta eyða seiðunum eða fiskinum.
Innan við 500 tilfelli hafa greinst í Rússlandi samkvæmt opinberum tölum, og einn látið lífið.
Stjórn SSNV ákvað, á fundi sínum í byrjun apríl, að verja allt að 50 milljónum á næstu mánuðum í átaksverkefni til eflingar atvinnu- og menningarlífs á Norðurlandi vestra.
Einnig er sú þróun að flutningaskipin hafa verið að stækka, sem jafnframt kallar á stækkun hafna.
Tvö skip Ísfélagsins eru á miðunum, Heimaey VE og Sigurður VE.
Þegar ég fór að skoða málið nánar vakti sérstaka athygli mína viðbrögð Eyjamanna auk þess sem málið sjálft er einstakt á margan hátt.“
Fram kom í máli Magnúsar að það hefði verið sama við hvern var talað þegar undirtektir voru kannaðar, allir voru jákvæðir og skrifuðu undir áskorunina.
Þó ber að nefna að þar sem laus snjór er á jörðu, mun hann fara af stað og mynda skafrenning.
Alls mættu 16 keppendur til leiks frá fimm félögum, Skotíþróttafélagi Hafnarfjarðar (SIH), Skotfélaginu Markviss Blönduósi (MAV), Skotfélagi Húsavíkur (SKH), Skotfélagi Reykjavíkur (SR) og Skotfélagi Ólafsfjarðar (SKÓ).
Við höfum unnið leikina með verstu ákvörðunum þannig að ég er ekki að kvarta vegna þess að við séum að tapa, ég er að segja að ég hafi sönnunargögn sem segja að þetta sé alvarlegt vandamál!
Jólaguðspjallið hefur að geyma marga áhugaverð vinkla, andstæður og mikilfengleika.
Íbúafjöldinn 1944 var um 126 þúsund manns.
Við eigum mikið og gott samstarf við vestfirskar útgerðir og má því segja að þetta sé okkar leið til að gefa til baka, en við erum mjög stoltir af góðu samstarfi við Vestfirðinga“ sagði Gunnar Valur Sigurðsson, framkvæmdarstjóri Atlantic.
Engin rödd kom fram um það, að þeir hefðu í nokkru af sér brotið, og báðum vildi bæjarfógeti halda.
Við munum spjalla, lesa og skrifa og deila óvenjulegum lífssögum okkar.
Þetta hræðilega slys var ekkert rætt og þegar við unnum myndina reyndum við að fókusa á það.“
Gríðarleg framþróun hefur átt sér stað í laxeldi eins og í öllum öðrum matvælaiðnaði.
Seldum gistinóttum yfir sumarið fækkaði hinsvegar og því er heildarfjöldi seldra gistinátta nánast sá sami og árið áður.
Þá verður erindum sinnt rafrænt en í Þjónustgátt Kópavogsbæjar er að finna hinar ýmsu umsóknir.
Það er aldrei vandamál og engin uppgjöf í okkur.
Þetta verða fyrstu tónleikar sveitarinnar á Íslandi síðan í september 2019.
Karvel Pálmason (Karvel Steindór Ingimar) fæddist í Bolungarvík 13. júlí 1936.
Þar sem enn eru í gildi samkomutakmarkanir vegna Covid19 verður athöfninni streymt á viðburði á facebook síðu skólans, hægt verður að nálgast hlekk þar til að fylgjast með athöfninni.
Þar skrifar Þorvaldur: „Laxinn (Salmo salar) gengur upp í mjög margar ár bæði sunnan lands og norðan, en miklir hlutar landsins eru þó laxlausir, t.d. Vestfirðir allir milli Gilsfjarðar og Bitru,“
Fyrir helgina var formlega hleypt af stokkunum undirbúningi að endurskoðun byggðaáætlunar 2018-24.
Fjórir urðu jafnir og efstir með fimm vinninga í eldri flokknum.
Það læra börnin sem fyrir þeim er haft, segir málshátturinn.
Ársreikningar Strandabyggðar fyrir 2019 liggja fyrir.
Eignartjón er minniháttar, segir á Facebooksíðu Brunavarna Skagafjarðar.
Mikilvægt er að sækja um á island.is og láta forstöðumann stofnunar vita um fyrirkomulag á vistun barna hverja viku fyrir sig.
Þjónustan telur m.a. til viðtala við fagaðila skjólstæðingum að kostnaðarlausu, með áherslu á stuðning og fræðslu.
Öllum stórlaxi er þvi sleppt ósködduðum út í náttúruna í sjálfbærum ám landsins.
Vinsældir Ásgeirs Braga á tónlistarrásum Alnetsins hafa verið með eindæmum en á Spotify má sjá að tónlist hans er sótt tæplega 1,4 milljón sinnum á mánuði og er hann með rúmlega 45 þúsund fylgjendur, á þeirri streymisveitu einni.
Laugardaginn 18. janúar fór Andrés á sleða og varð var við þrjá kindahópa í Stakkfellinu og náði að sameina þá og reka yfir í Hryggjafjall.
Upplýsingar uppfærast og breytast og við þessu öllu þarf að bregðast.
Stefna Miðflokksins er skýr er varðar uppbyggingu á landsbyggðinni jafnt sem annars staðar.
Svo útleggingar Sunnu Óskar Logadóttur í Kjarnanum um bráðnum jökla og skemmri líftíma virkjana jökuláa fær engan stuðning í svörum þeirra sem til þekkja.
Á fundinum var löndunarkrani á Edinborgarbryggju til umræðu.
Hann segir að búast megi við því að skerðingin vari í einhverjar klukkustundir.
Bæjarráð Vestmannaeyja fundaði í morgun.
Í frétt á mbl.is er haft eftir Lárus Ástmar Hannessyni, formanni LH, að hann reikni með að fundað verði með fulltrúum umsækjenda í þessum mánuði og í kjölfarið verði einn staður valinn og skrifað undir viljayfirlýsingu um að halda mótið þar.
Athöfnin fór fram í björtu og fallegu vorveðri sem var vel við hæfi.
Hún rekur tamningastöð á Blönduósi, jafnframt því að kenna, keppa og sýna hross.
Dregið var úr viðhaldsfé til ýmissa fjárhagsliða og niðurstaða ársins lækkuð sem nemur því sem útaf stóð.
Þó bera verk hans ekki eingöngu einkenni naívískrar nálgunar því í mörgum þeirra er að finna sterk einkenni módernískrar myndgerðar.
Á rýru landi er gjarnan losun kolefnis því þar er gamall jarðvegur enn að rotna.
Þá eru öll safngögn þrifin um leið og þeim er skilað og aftur þegar þau fara í útlán.
Fæddur á Hrafnseyri við Arnarfjörð 17. júní 1811, dáinn 7. desember 1879.
Frávikin frá þessu eru þó óþægilega mikil og mörg.
Lagðar verða Ecoraster umhverfisvænar grindur í stíginn þar álagið er mikið og bratti er ekki of mikill.
Er mikið atvinnuleysi í sveitarfélaginu í kjölfar COVID?
Jón Axel, sem er ættaður úr Vestmannaeyjum, segist hlakka mikið til að heimsækja heimaslóðirnar, fá að hitta fjölskylduna og ræða við áhugaverða viðmælendur þaðan.
Ákvörðunin er tekin í samráði við alla lögreglustjóra landsins og í samræmi við veðurspá Veðurstofu Íslands, sem spáir aftakaveðri með appelsínugulum veðurviðvörunum um allt land.
Það er mikilvægt að sýna árvekni og vera vakandi fyrir því í umferðinni að holur geta myndast mjög hratt, þannig að þótt ekið sé á vegi sem var í góðu lagi í gær, getur verið komin hola í morgunsárið.
Við byrjuðum að veiða á Mýragrunni, færðum okkur um tíma austur á Stokksnesgrunn og síðan aftur á Mýragrunn þar sem var hörkuveiði.
Munu lánin brúa bilið á milli lána veittum af fjármálafyrirtækjum og lífeyrissjóðum annars vegar og kaupverðs hins vegar.
Það voru starfsmenn Ísfélagsins sem önnuðust uppsetninguna.
Þá verður hinsvegar áfram austan rok og ofankoma um landið norðanvert með hita nálægt frostmarki.
Sólborgin var líka smíðuð í Aberdeen en árið 1951 og var 732 tonn að stærð.
Reglulegur handþvottur minnkar líkur á smiti milli aðila eða frá menguðum matvælum.
Aðspurður um áætlaðan kostnað segir hann að hann hafi ekki þær upplýsingar.
Þetta er sorgleg staðreynd sem blasir við okkur og því miður er það svo að ég hefi orðið miklar áhyggjur af því áhugaleysi sem virðist ríkja meðal bæjaryfirvalda um uppbyggingu á KA svæðinu.
Með breytingunni eru skattalegir hvatar milli fjárfestingakosta sem leiða af sér vaxtatekjur annars vegar og arðstekjur og söluhagnað hins vegar jafnaðir.
Eins og dæmin sanna með Reykjanesbrautina, þar sem nú er unnið að því að ljúka tvöföldun brautarinnar sem er um 50 km löng að Hafnarfirði.
Sjávarútvegsráðherra hafnaði samþykkt sveitarstjórnar Tálknafjarðarhrepps um afnám vinnsluskyldu á byggðakvóta.
Næsta vetur verður teymiskennsla í 5. og 6. bekk og í stærðfræði og íslensku í 7. bekk.
Kristján Þór Júlíusson sjávarútvegs- og landbúnaðarráðherra segir á Rúv.is óvíst hvenær bændur í Skagafirði sem hafa horft á eftir bústofni sínum fái bætur.
Því miður eru vandamál jarðarinnar allrar sífellt að verða alvarlegri og ef leiðtogar heimsins vakna ekki til ábyrgðar mun ástandið enn eiga eftir að versna.
Gísli segir að til að byrja með verði þetta allt réttir sem hafi verið á matseðlinum á Skál!
Við lentum t.d í því í fyrsta leik gegn HK, liði sem féll í sumar að markmaðurinn okkar meiðist í fyrri hálfleik og útileikmaður klárar 60 minutur í markinu.
Núverandi deiliskipulag svæðisins er frá 15.06.1999 með breytingum sem tók gildi 19.09.
Stoðarholur var einnig að finna við suðurvegg og ein við norðurvegg en þar voru einnig nýttir stoðasteinar.
Málinu lauk með bókun frá fulltrúa D-lista.
Þórdís Kolbrún Reykfjörð Gylfadóttir, ferðamála-, iðnaðar- og nýsköpunarráðherra, ráðstafaði 200 milljón kr. viðbótarframlagi til Framkvæmdasjóðs ferðamannastaða á árinu 2020 með hliðsjón af vinnu stjórnar sjóðsins frá úthlutun ársins 2020 í mars sl.
Skagafjarðarkortið nýja sameinar því Skagafjarðarbæklinginn og afrifukortið í eitt öflugt ferða- og þjónustukort fyrir ferðamenn þar sem allar helstu upplýsingar um Skagafjörð er að finna.
Ég hef t.d. orðið vitni af því að ungmennið mitt segi tvö orð í klukkustundar kennslustund, og annað þeirra þegar hann svarar nafnakalli í upphafi tímans.
Þá vann hann við uppbyggingu Mjólkárvirkjunar og endurgerð fæðingarbæjar Jóns Sigurðssonar á Hrafnseyri við Arnarfjörð.
Handtökin æfð fyrir flutninginn út í Klettsvík.
Sumir hafa sorgarsögur að segja og þeir fá hvatningu og hlýju hvaðanæva að.
Uppskriftin er fyrir tvo.
Þar kom fram að mikið landbrot hefur einnig átt sér stað í Skansfjöru og Viðlagafjöru.
Í gær var unnið við að steypa undir og í kringum Hádegissteininn í Hnífsdal.
Að þessu sinni er sjónum beint að heilbrigðisstarfsfólki og þeirra þætti í að tryggja öryggi sjúklinga og fyrirbyggja smit með reglubundnum og góðum handþvotti.
Heilbrigðisyfirvöld á Gazasvæðinu staðfestu í morgun fyrstu kórónaveirusmitin þar og sögðu tvo menn hafa greinst með COVID-19.
Bryndís segist stolt af sínum stelpum og hlakkar til að fylgjast með þeim í framtíðinni.
Sumir segja að ég sé með rusl á heilanum en það er ég ekki.
Í fjárhagsáætlun er sömuleiðis gripið til margháttaðra aðgerða til að bæta þjónustu við unga jafnt sem aldna í sveitarfélaginu.
Með fjárveitingunni, sem er hluti af sérstöku tímabundnu fjárfestingarátaki stjórnvalda vegna Covid-19 faraldursins, verður unnt að hraða uppbyggingu innviða á ferðamannastöðum um allt land sem stuðla að öryggi ferðamanna og verndun náttúru landsins.
Enn hefur ekki verið hægt að finna hvað veldur því að tugir olíublautra fugla hafa fundist í Vestmannaeyjum, Reynisfjöru og Víkurfjöru.
Hér má sjá kynningarmyndband HG: https://www.
En þú getur ekki lokað heilu landi - sérstaklega ekki landinu með stærsta efnahagskerfi heimsins,“ sagði Trump, sem viðurkenndi þó að vandamálið væri hvorttveggja alvarlegt og flókið.
Einnig hefur hún tekið hin ýmsu námskeið hérlendis og erlendis.
Þá þarf ekki lengur að prenta út og afhenda möppur.
BTS er suðurkóreskt strákaband og kannski það vinsælasta í heiminum í dag.
Þar er verið að safna saman spurningum frá íbúum um ástandið og verða svör við þeim birt á heimasíðu Vestmannaeyjabæjar í kvöld.
En Eyjamenn eru sem stendur í þriðjasætinu.
Vissulega megi segja að bygging fjárhúsa í sveitum teljist til tíðinda nú til dags þegar sauðfjárbændur séu líklega frekar að hugsa um að skella í lás.
Takmörkum fjölda fólks í eldhúsinu eða þar sem maturinn er útbúinn og gengið er frá eftir matinn.
Landsnet hefur lokið viðgerðum á flutningskerfinu.
Barnanámskeiðið á Akureyri er unnið í samvinnu við Listasafnið á Akureyri með styrk frá Uppbyggingarsjóði Norðurlands eystra.
Reiðskór þekktust ekki en leðurstígvél voru til en ekki algeng.
Þá stóð flokkurinn fyrir almennum fundi á Hóteli Ísafirði á miðvikudagskvöldið.
Lið Tindastóls er nú í öðru sæti Lengjudeildarinnar en Keflavík er á toppnum.
Skráning í MakaThon er: https://matisprojects.
Áhersluverkefni eru samningsbundin verkefni sem hafa beina skírskotun til sóknaráætlunar landshlutans og áherslna samráðsvettvangs og þar er ekki gerð krafa um mótframlag.
Undanfarna daga hefur Icelandair sett upp nokkur aukaflug til að koma íslenskum ferðamönnum til síns heima.
Af þeim tæplega 4500 sem búa í Vestmanneyjum smituðust 105 af kórónuveirunni.
Sigurður E. Sigurðsson, framkvæmdastjóri lækninga og handlækningsviðs á Sjúkrahúsinu á Akureyri (SAk), hefur staðið í ströngu ásamt öðru starfsfólki sjúkrahússins síðastliðnar vikur og mánuði vegna Covid-19 veirunnar.
Íbúar Skagastrandar voru 484 1. ágúst og fjölgaði um 12 eins og áður sagði.
Það fer ekki framhjá neinum sem keyrir út á eyrina á Króknum að þar er búið að láta hendur standa fram úr ermum því mikil tiltekt hefur verið í gangi.
Það er ekkert sjálfsagt við að segja fólki hvar það má og hvar það má ekki eiga heima.
Við plágunni er enginn lækning.
Í skýrslunni eru kynntar ráðleggingar fyrir mat á mögulegum endurbótum á höfninni og vegvísir að heildstæðri óháðri úttekt á Landeyjahöfn, sem gerir ráð fyrir tæknilegu mati og kostnaðarmati á mögulegum endurbótum.
Við erum vön því að taka tarnir og þetta er ein þeirra, þótt hún sé ekki lík neinu því sem við höfum áður kynnst.
Lið Tindastóls átti svo sem engan stjörnuleik en heimastúlkur, sem voru í næstneðsta sæti Lengjudeildarinnar, voru hreinlega aldrei líklegar til að skora.
Vinir okkar í ferðaþjónustunni geta ekki meir.
Eftir ótal bollu bolludag þjóðarinnar og einhver ósköp af saltkjöti og baunum er okkur víst vænst að snúa okkur að aðeins léttara fæði enda hefst páskafastan að afloknum þessum óhófsdögum.
Framtíðarsýn og áherslur í menntamálum var til umræðu í fræðsluráði í síustu viku.
Finnbjörn ÍS aflaði 298 tonn og Þorlákur 357 tonn.
Þá er Hrútafjarðará komin í 277 laxa en skv. Húna.is hafa tölur ekki verið uppfærðar fyrir Svartá en 2. september höfðu veiðst 144 laxar í ánni.
Meðal þeirra sem hefur krafist afsagnar Burrs er Tucker Carlson þáttastjórnandi hjá sjónvarpsstöðinni Fox News, en hann hefur hingað til verið mikill stuðningsmaður ríkisstjórnar Trumps.
Ásthildur Sturludóttir bæjarstjóri á Akureyri sagði við þetta tilefni að Akureyrarbær vildi vera í fararbroddi í loftslagsmálum og rafvæðing hafna væri eitt af stóru skrefunum í þá átt.
Þorgeir er jafnframt menntaður húsasmíðameistari.
Liður 2, Búhamar 2. Umsókn um byggingarleyfi, liggur fyrir til umræðu og staðfestingar.
Vandi flugsins felst líka í lítilli eftirspurn.
Er það von mín að félagið njóti áfram mikillar góðvildar sinna félagsmanna þannig að hægt sé að halda áfram á þessari braut.
Hvort það sé utan um hald hjá klúbbnum eða að árgangarnir séu einfaldlega ekki með marga sem vilja æfa fótbolta.
Mat bæjarráðs er að minnst hafi verið komið til móts við fyrirtæki í ferðaþjónustu15.
Um 45-60 trossur eru lagðar á hverju svæði og er þeim dreift innan svæða á helstu hrygningarslóðir þorsks.
Jafnframt greindi formaður frá fundi sem hún og starfsmenn áttu með fulltrúum Útvegsbændafélagsins og svari til bréfritara.
Opið hina dagana 14:00 – 18:00.
Í versta falli hafa komið upp tilfelli þar sem fjarskiptabúnaður er óstarfhæfur.
Farið var í yfirhalningu á Gilsstofunni í ár, gluggar voru lagfærðir og húsið málað og klárað var að lagfæra glugga í Áshúsi en Trésmiðjan Ýr hafði veg og vanda að þeirri viðgerð sem hófst sl. vor.
Harpa hefur leikið með yngri landsliðum Íslands og nú síðast með U-18 í Færeyjum á dögunum.
Á myndinni sést að afmælisbarnið hefur fengið sérmeðferð hjá félugum sínum í landsliðinu.
Gránufélagshúsin sem byggð voru eftir miðja 19. öld hverfa gjörsamlega og þessi hús sem troðið er í bakgarð þeirra stórskaða mestu menningarverðmæti Oddeyrar.
Samband náðist tiltölulega fljótt en töluverður tími fór svo í að finna í hvaða átt fengist mestur sambandsstyrkur.
Fjórir landsréttardómarar og ríkissaksóknari sækja um stöðu Hæstaréttardómara.
Bæjaryfirvöld vinna í nánu samráði við Almannavarnarnefnd og sóttvarnalækni umdæmisins.
Samkvæmt skýrslunni var um þriðjungur þess afla landað á Vestfjörðum og var Bolungavík sú höfn þar sem mestum afla var landað eða um 19% af heildinni.
Það verður þó ekki hjá því komist að minnast á Covid heimsfaraldurinn þegar farið er yfir árið 2020.
Nefndin telur ekki þörf á því að auglýsa breytta framkvæmdina að nýju og að nóg sé að fara í grenndarkynningu.
Hann lést á heimili sínu gær.
Námskeiðið er sérstaklega ætlað sauðfjárbændum og þeim sem tengjast sauðfjárrækt en er einnig opið öðrum.
Frítt fyrir börn yngri en 3 ára!
Hvar getur fólk pantað tíma?
Verst er ástandið í Evrópu þessa dagana, einkum á Ítalíu.
Félagið sem tók breytingum árið 1926 og bar síðan nafnið Útvegsbændafélag Vestmannaeyja fagnaði því 100 ára afmæli sínu á árinu sem er að líða.
Tekin eru sýni samkvæmt mati læknis, sem fylgir leiðbeiningum sóttvarnalæknis.
Sporin hræða ef að fólk nennir að hugsa til baka.
Heimsóknir eru leyfðar tvisvar sinnum í viku á hvern íbúa.
Þarna voru samankomnir fulltrúar hinna ýmsu hópa sem njóta þess að stunda útivist á svæðinu, hestamenn, hjólreiðafólk, hlauparar og göngufólk.
Einnig allt öðruvísi starf.
Af þessu skýringum í ársskýrslunni er ljóst að Jöfnunarsjóður sveitarfélaga mun verða að greiða kröfu Reykjavíkurborgar upp á 8,7 milljarða króna um framlög úr sjóðnum fari svo að dómstólar fallist á kröfuna.
Framlög frá Jöfnunarsjóð sveitarfélagi voru 64 milljónir króna.
Það dregur ekki úr getu Hvalárvirkjunar heldur miklu fremur eykur framleiðslugetuna a.m.k. í marga áratugi.
Vegagerðin bauð verkið út í nóvember 2017 að undangengnu forvali og bárust tilboð frá fimm verktökum og verktakasamstæðum.
Í þessari bók er að finna skemmtilegar og fræðandi greinar frá mögnuðum einstaklingum um heilsu, hreyfingu, mataræði, markmiðasetningu og hugarfar.
[truncated: 718,906 more chars]
