# Supplementary material for: Probing language identity encoded in pre-trained multilingual models: a typological view
Source: PeerJ Comput Sci. 2022 Mar 15;8:e899. doi: 10.7717/peerj-cs.899 (PMC9044357; doi:10.7717/peerj-cs.899)
Supplement: Supplemental Information 1 [file peerj-cs-08-899-s001.zip › Raw data or code files/multilingual sentences/Indonesian.txt]

Trisaktiyana menyebut, petugas yang ada di RPH harus berjarak minimal satu meter.
Kapolres Metro Jakarta Timur, Kombes Arie Ardian mengatakan saksi pertama merupakan rekan satu kamar MR di RS Hermina Jatinegara.
Ada beberapa fasilitas yang diberikan karena sepaket dengan harga hotel yang ditawarkan.
Abdillah membandingkan penarikan dan pelarangan terbang jenis tertentu yang salah satu unitnya mengalami kecelakaan dan menyebabkan banyak orang meninggal, meskipun penyebab pasti kecelakaan belum diketahui dan masih diselidiki.
Harusnya, pemerintah setempat terlebih dahulu melakukan koordinasi dengan camat dan unsur tripika lalu dilapor ke Kabupaten.
Mubarak menjelaskan, bayi yang ditemukan tanpa kepala itu diperkirakan baru saja beberapa hari dilahirkan dan dibuang oleh orang tuanya.
Amien Rais akan mengumumkan nama partai baru melalui akun Youtube Amienraisofficial pada pukul 12.00 WIB, Kamis 1 Oktober 2020.
ID, JAKARTA -- Pemerintah kembali menyiapkan bantuan bagi masyarakat demi mendorong lagi daya beli yang tengah lesu.
Pasalnya, Azis mengaku sering melakukan kontak sebelum Agus terkonfirmasi positif Covid-19.
Petugas medis langsung mendatangi lokasi kejadian menggunakan APD lengkap.
Personil Kompi 1A Pelopor Satuan Brimob Polda Bengkulu, yang tergabung dalam Satgas Aman Nusa II Pencegahan Covid-19 melakukan patroli terhadap pedagang yang tidak menggunakan masker.
Anwar Ibrahim juga mengunggah pernyataan tersebut.
"Kemunculan anak buaya dengan ukuran dan lokasi yang berbeda-beda itu untuk mengingatkan kepada masyarakat agar berhati-hati jika melakukan aktivitas di tepian saluran primer atau sungai menghindari hal yang tidak diinginkan," ujar Junaidi.
Menurut Badan Metereologi Klimatologi dan Geofisika (BMGK), kondisi itu disebabkan oleh karakter angin yang cend.
“Pemerintah menangkap adanya investasi yang terbangun atau minimal pengelolaan keuangan.
Setelah mendapat banyak penjelasan mengenai cara membuat dalgona coffee bahkan sampai ada yang mengirimkan video tutorial pembuatan kopi viral itu membuat Raisa ingin mencoba untuk membuatnya.
"Masyarakatnya yang bekerja di luar kota Depok kemudian positif, dan menularkan keluarga mereka.
Efek Samping Hobi Makan Jeroan, Asam Urat Hingga Membebani Kerja…
Sementara itu Azerbaijan mengatakan bahwa Ganja, kota terbesar kedua di Nagorno-Karabagh telah dihancurkan oleh pasukan Armenia, menewaskan setidaknya satu warga sipil.
Nah, penasaran gaya apa saja yang bisa meraih G-spot?
Dan pemilihan warna blush on yang disapukan ke pipi pun menjadi hal yang paling penting untuk mendapatkan hasil makeup yang flawless.
Jika berefleksi dari kejadian tersebut, akan terlihat bahwa kecanggihan teknologi tidak selalu berhasil membuat pelaku kejahatan mengurungkan niatnya.
Pol pun langsung menjawab pertanyaanya tersebut.
Kisah Pilu Gadis 12 Tahun di Karimun Jadi Korban Tindak Asusila…
Keberkahan ini juga dikatakan Ubai ingin dibagikan kepada para orang tua yang telah memberikan nama anak-anaknya dengan Muhammad ataupun Ahmad.
Temannya bersama warga desa berserta Babinsa, bhabinkamtibmas melakukan pencarian korban hingga ke tepi jurang dan pinggir sungai.
"Setelah turun pendapatan karena pembatasan pertama selama tiga minggu, kami sempat berharap bisa naik lagi pelan-pelan setelah dilonggarkan, ternyata di luar dugaan harus tutup sementara lagi."
Personel Polres Kapuas melakukan pemeriksaan mobil dinas untuk pengamanan Pilkada Kalteng 2020, Selasa (8/9/2020).
Pembukaan kembali lokasi wisata populer dianggap sangat penting bagi perekonomian Spanyol.
“Saya inisiatif swab tanggal 6 (Juli 2020), kemudian hasilnya keluar tanggal 9, siang.
Uniknya keduanya terjatuh secara bersamaan, tetapi tak ada saling kontak.
Kamar tersebut penuh tumpukan barang dan beberapa almari.
Kulit kering tentu saja dapat mengurangi kecantikan.
Menurutnya, wabah Corona memang sesuatu yang berbahaya sehingga penghentian Shopee Liga 1 merupakan langkah tepat.
Putin diketahui memadu kasih dengan Svetlana Krivonogikh, 45, dan menjadi ayah Elizaveta, 17, selama masa jabatan pertamanya sebagai presiden.
Tiga tersangka, selain Harun Masiku yang buron, sudah dijebloskan ke tahanan.
Sekitar pukul 16.00 wita, tim berhasil mengantongi nama-nama pelaku yang sering melakukan penjualan kendaraan tanpa identitas kendaraan sehingga dilakukan pengejaran dan penangkapan terhadap kedua pelaku di Denpasar.
Pasien tersebut memiliki riwayat penyakit penyerta (comorbid) diabetes, gula darah sangat tinggi dan tidak ada riwayat berobat.
Meskipun, ia mengetahui sang ayah mampu membelikan sebuah mobil.
Meski Danielle Evans kala itu optimistis dan mengatakan dia bisa melakukannya, Tyra membalas dengan menirukan bentuk celah gigi dengan jarinya, "Ini yang orang-orang lihat, ini tidak menarik."
Sejatinya, Madrid disebut-sebut sebagai salah satu dari dua tujuan yang paling mungkin jika Pogba meninggalkan Old Trafford.
Sementara secara teknikal, analis Binaartha Sekuritas, M. Nafan Aji menjelaskan, adapun berada pada level 5.076 hingga 5.187.
Sehingga selain itu, bisa melaksanakan pendidikan politik di partai itu sendiri," ujarnya.
Babinsa Bodas, Serda Slamet menyebutkan pihaknya bersama Polri juga warga sering patroli untuk memantau situasi.
Saya telah memenangkan Liga Champions, namun saya juga sudah kalah tiga kali.
Untuk melakukan ini, buka menu "Drop-Down" dan klik tombol 'Reply' untuk mengirim pesan tanpa harus membuka WhatsApp.
Berbicara tentang dapur pacu Oppo A8, telah dipersenjatai dengan chip Mediatek Helio P35 (12nm) yang disandingkan dengan prosesor 64-bit Octa-core yang dibangun oleh produsen Cortex-A53.
Apabila sudah sehat maka kelima pasien ODP diperbolehkan pulang.
“Sesuai arahan Bapak Bupati, pada prinsipnya beliau akan menambah ruangan untuk merawat pasien COVID-19.
Penampakan benda putih di langit saat lebaran membuat heboh media sosial.
Angka tersebut juga berada di atas standar kecukupan internasional sekitar 3 bulan impor.
"Lima kali banjir dalam dua bulan.
Sementara itu, Menteri Koperasi dan UKM Teten Masduki mengatakan masa pandemi ini mengubah pola konsumsi masyarakat dari offline menuju online.
Bahkan pada masa Pembatasan Sosial Berskala Besar (PSBB) di beberapa kota besar terjadi penurunan mencapai 50 persen-60 persen.
"Kurang lebih panen kopi satu bulan 80 Kg sampai 100 Kg dengan omzet perbulan kurang lebih Rp 6,5 juta," sebutnya.
Jika berhasil, tidak hanya akan mendapatkan untung, tapi juga menyelesaikan masalah unta liar Australia.
"Saya kira tersedia semuanya.
BWF mencatat, kedua pasangan tersebut telah bertemu sebanyak 11 kali dan Boe/Mogensen menang empat kali.
Mayat pengusaha rental mobil beserta keluarganya itu ditemukan bersimbah darah di rumah mereka di RT 001/RW 005, Desa Duwet, Kecamatan Baki, Sukoharjo, Jumat (21/8/2020) malam.
Kemudian tanpa sepengetahuan Sumarni bahwa pelaku yang diduga merupakan sekretaris LPKMS berinisial RH telah menjual tanah beserta sertifikat yang berlokasi di trans Swakarsa Harapan Makmur Bengkulu Tengah tersebut.
“Daniele Rugani telah dites positif untuk Coronavirus-COVID-19 dan saat ini tidak menunjukkan gejala.
COM, PALEMBANG --- Padatnya waktu ujicoba training camp (TC) membuat dkk tidak melakukan latihan di lapangan hijau sehari jelang menghadapi tim Jayapura yang akan dimainkan di Lapangan Yogyakarta Independent School (YIS), Selasa (25/2) pukul 08.00 WIB.
Padahal, perusahaan transportasi online yang didirikan Nadiem Makarim ini memiliki target satu juta unduhan dalam enam bulan.
Sebaiknya dalam melakukan pemilihan program studi tidak dilakukan dengan mengikuti pemilihan teman.
"Trump harus menulis surat kepada Ketua DPR, Nancy Pelosi (D-Calif.
Di kabupaten yang sama, tepatnya di Nagari Sungai Durian Kecamatan Sungai Lasih 74 warga terjebak banjir bandang.
Jumlahnya mencapai belasan hingga puluhan kasus.
Dia tuh bilang, 'kamu ngapain artis ibu kota datang ke Solo untuk menemui penyanyi udik?' gitu.
Khofifah Indar Parawansa Gubernur Jatim di Grahadi.
Selain itu, Saleh juga menerima laporan bahwa insentif tenaga medis yang menangani covid-19 belum dibayarkan secara keseluruhan.
Meski begitu, Ketua IDAI, Aman Bhakti Pulungan, mewanti-wanti Indonesia tidak bisa memandang enteng kasus Covid-19 pada anak.
Jadi mulai sekarang pilihlah makanan bergizi dan alami, karena dapat membantu menghilangkan stres serta menenangkan hati.
Di kompetisi gokart junior, kiprah Piria sangat menjanjikan.
"Saya selaku Menko Polhukam diminta mengkoordinasikan, mensikronisasikan program, dan mengendalikan," kata pria yang dikenal juga sebagai mantan Ketua Mahkamah Konstitusi (MK).
Erick Thohir lebih dulu dipilih Jokowi sejak Oktober 2020.
Layanan Telkomsel di 5 Provinsi Termasuk Lampung Sudah Kembali Normal 100 Persen.
Pemkot Tegal juga diminta membentuk tim khusus, untuk mencari klaster baru penyebaran covid-19, yakni klaster ijtima ulama Gowa.
Jadi, saya tidak mengharapkan apa-apa lagi darinya,” ujar Dall’Igna, sebagaimana dikutip dari Paddock GP, Selasa (11/2/2020).
Misteri terduga pembunuh editor Metro TV Yodi Prabowo belum terkuak meski telah memasuki hari ke-12.
Klub promosi LaLiga Spanyol musim 2019/20, Granada berhasil mendatangkan Luis Milla Manzanares dari klub Divisi Segunda, Tenerife.
Laga Persija Jakarta vs Persebaya Surabaya ditunda.
Awal mulanya usaha yang diberi nama Keisya Shop ini dirintis saat Ramainis masih bekerja di salah satu perusahaan swasta di Riau pada 2012.
Menanggapi permintaan warga dari segi meningkatkan pembangunan khususnya di mengajak semua pihak berkolaborasi mencari solusi dari permasalahan yang ada.
Nantinya akan ada tujuh kandidat kepala daerah di Jawa Timur yang melakukan pengecekan kesehatan di RSUD Saiful Anwar.
KAI memberikan potongan harga dan undian yang menarik bagi para pelanggan kereta api untuk menyemarakkan Hari Ulang Tahun ke-75 Republik Indonesia,” ujar Manajer Humas Daop 2, Noxy Citrea, Kamis (6/8).
Marketing executive PT Daliatex Kusuma Devina Unjoto mengatakan, sebagai pabrik kain pihaknya selalu ingin memajukan karya anak-anak bangsa.
Mereka tahu bagaimana mencintai dengan tulus.
Anda harus pintar dan harus melakukan hal yang benar untuk menjaga tubuh Anda pada level tertentu yang dapat Anda tendang ketika mulai lagi,” lanjutnya.
Bukan tanpa alasan, rupanya Vicky Prasetyo memiliki potensi untuk melarikan diri.
Maksudnya saya merasa materi wawancara itu bermanfaat untuk dibagikan, memberikan harapan buat saya," jelasnya.
Indonesia memang tengah mewaspadai penyebaran virus Korona COVID-19, setelah ada dua orang warga asal Depok positif terkena virus tersebut.
"Itu tidak terlalu bagus.
Hal itu didapat jika Muslim menerapkan pola makan sehat yang kaya akan gizi, serta tidak lupa berolahraga.
Artinya sudah dianggap lengkap.
Pertanian bukanlah satu-satunya wakil dari sisi produksi pada sistem perekonomian.
Ketua Umum Sahabat Polisi Fonda Tangguh (kiri) membesuk Hadian Rizky Ramadhan di RS Polri Sartika Asih, Jumat (15/5).
Petugas itu tampak tersengal, seperti sesak nafas, sehingga langsung dibawa ke mobil ambulance.
“Surat dari Kementerian Perhubungan belum kita terima, kita masih menunggu konfirmasi resmi.
Disusul korban selanjutnya atas nama Jaka (17) yang ditemukan pada pukul 21.45 WIB.
Di bawah kandidat itu, terdapat nama Wenny Bukamo-Ridaya Laode Ngkowe.
Di video tersebut terlihat pria tersebut berusaha membujuk perempuan tanpa busana agar mau masuk ke dalam rumah.
Pemain Philadelphia 76ers Joel Embiid (21) menangkap bola rebound saat melawan Toronto Raptors dalam laga NBA di Wells Fargo Center, Philadelphia, Pennsylvania, AS, Selasa (29/12/2020).
Jasa rapid test di Stasiun Pasar Senen, Jakarta Pusat.
Kapan Waktu yang Tepat Ajarkan Anak untuk Berpuasa?
Dirga menyebutkan masih ada sejumlah hoaks seputar vaksin dan Covid-19 misal anggapan bahwa virus corona akan hilang sendiri dari tubuh seseorang.
J.Lo pun turut menyanyikanyang mana kedua lagu tersebut terdengar menyatu dan membuat penonton riuh dalam gempita.
Deklarator Relawan Gerakan Rakyat untuk Daerah Kota Surakarta (Garuda).
Tapi jangan khawatir, karena mungkin tidak akan separah yang terlihat.
Ketika terjadi pencurian gaji para guru di sekolahnya, Taat harus bekerja sama dengan sekelompok guru dan murid untuk mengambil kembali uang tersebut dari komplotan penjahat.
Menurut dokter Elena, penanganan kasus DBD di cukup meningkat.
Sementara itu, Kepala Biro Bina Mental dan Kesra Provinsi Sumbar, Syaifullah mengatakan, pelaksanaan salat Idul Fitri biasanya dilaksanakan di halaman kantor Gubernur tetapi karena kondosi covid-19 pihaknya tidak melaksanakannya.
Peng mengaku telah menyaksikan banyak kematian secara 'tak adil', terutama ketika berhadapan dengan wabah Sars yang mematikan pada tahun 2003 dan flu burung pada tahun 2016.
Selain menjadi taman anak dan pelajar, taman ini juga menjadi sarana edukasi alam dan lingkungan.
"Kami sudah kordinasi dengan UPTD Terminal Tipe A Regional VII Propinsi Sumsel.
"Masyarakat diminta mewaspadai guguran kubah lava di Kawah Jongring Seloko dan tidak beraktivitas di area terdampak material awan panas karena saat ini suhunya masih tinggi," tuturnya.
Polisi harus segera mengusut tuntas sehingga informasi yang beredar di masyarakat tidak simpang siur,” ujarnya, dalam rilisnya, Sabtu (29/8/2020).
Nino alias El Ibnu yang sempat menjadi vokalis Elkasih itu menyesal pernah meninggalkan Sarah.
Saat Tribunkaltim.co melakukan konfirmasi kepada Kabid Humas Polda Kaltim, Kombes Pol Ade Yaya Suryana mengaku telah mendengar aksi solidaritas yang dilakukan jurnalis Bontang beberapa waktu lalu.
Terakhir kali Napoli merengkuh gelar piala domestik ini adalah pada 2013/2014.
Fokus perhatian itu khususnya tertuju di matanya untuk menciptakan masa depan yang lebih baik dan berada di tempat yang lebih baik.
Saat ini, gerakan perempuan di Turki ternyata sedang mengutuk adanya niatan dari kelompok-kelompok tertentu untuk menarik diri dari Istanbul Convention.
Dick Alen selaku perwakilan Little Richard mengatakan, sang musisi meninggal dunia di usia 87 tahun akibat kanker tulang.
"Sejak awal, Pol Espargaro telah menjadi bagian penting dari proyek ini, dan tentunya kami harus mengubah strategi kami untuk masa depan.
Bentrok massal antara sopir truk yang melawan, dengan warga lain pun hampir terjadi, kalau tidak dilerai petugas kepolisian.
Saya kan juga bertanya di menit 4:39 dan 8:27.
Saat diwawancarai di Live Chat Plus RCTI+ pekan lalu, kedua grand finalis mengaku akan berjuang dan bersaing ketat.
Saya hanya ingin bermain tanpa beban, tapi tetap berjuang semaksimal mungkin.
Karenanya, anak yang masih memiliki sangatlah beruntung, sehingga masih bisa merasakan kasih dan sayangnya.
Salah satu laporan Hellena Souisa pekan ini adalah soal dibukanya sekolah-sekolah di Australia yang sudah menjadi perdebatan di kalangan warga, sejak awal pandemi.
Kondisi tersebut terungkap dari kegiatan kunjungan Kepala Polisi Resor (Kapolres) Pasaman, AKBP Hendri Yahya ke posko perbatasan yang telah dioperasikan pihak Pemerintah Kabupaten Pasaman sejak 23 Maret 2020.
Di Bangladesh, lebih dari seratus sekolah swasta kini akan dijual ke publik.
Lebih lanjut Jhonni mengatakan, Ustaz Ayip pulang dari Arab Saudi dengan membawa banyak kitab.
Selain itu, SKA Form D dengan format lama dapat diterbitkan sampai dengan tanggal 20 Desember 2020 dan tata cara pengenaan tarifnya dilaksanakan sesuai dengan tata cara dalam ATIGA.
Saat MP diperiksa, datang dua pelaku lainnya, AJ dan FN, menggunakan mobil.
"Tapi saya ingin membuat jalan saya sendiri dan menjadi pemain versi saya sendiri.
Perkiraan bos Space X ini diungkapkan, saat wawancara The Joe Rogan Experience.
Salah satu contohnya adalah produk pertanian seperti cangkul yang masih impor.
Perdana Menteri Irlandia Micheal Martin menyambut baik keputusan untuk melanjutkan pembicaraan, dengan mengatakan di Twitter: "Setiap upaya harus dilakukan untuk mencapai kesepakatan."
Minimoon akan berputar mengelilingi Bumi membentuk angka delapan sebelum pergi pada Mei 2021.
Hanya kaulah yang aku dengar mengatakan itu.
Aja Syahri juga yakin sosok Bobby benar-benar punya niatan membenahi Kota Medan.
Gelombang tersebut kemudian menghantam permukiman warga.
"Tapi kan buktinya enggak gitu, cuma ada salah satu ini oknum yang di rumah gue itu."
Antimikroba ini diperoleh dari bahan alam, yaitu daun dadap dan air kelapa.
Wali Kota Depok Mohammad Idris mengatakan beberapa tambahan aktivitas kegiatan sosial ekonomi yang diperbolehkan, di antaranya posyandu, wisata alam, bioskop dengan kapasitas maksimal 30 persen.
Namun, karena papan ini terbuat dari lapisan tipis, kemungkinan besar tidak dapat disempurnakan.
Ada sejumlah persoalan yang dibahas dalam mediasi pada Senin (24/8).
COM, JAKARTAKantor Staf Presiden (KSP) Jaleswari Pramodhawardhani membantah pemerintah menyembunyikan informasi terkait kasus positif virus Corona atau Covid-19.
"Setelah jeda yang lama ini, saya sangat senang melihat bagaimana kejuaraan dunia nantinya.
"Korbannya tambah, awalnya tujuh jadi sepuluh orang," kata Zazali saat dihubungi, Jumat (16/10).
Entah kenapa nyelonong, harusnya belok kanan karena di depan jalan berbelok ke arah kanan," ujar Bayu.
Suasana gerbang tol Bakauheni Selatan pada arus mudik 2019 lalu.
“Saya tahu level motor yang didapat Takaaaki Nakagami untuk 2020.
Sedangkan Spanyol berada dalam urutan kedua korban meninggal akibat virus corona di dunia, yaitu mencapai 15.447 orang.
Hujan deras sempat menghalangi skuad Persebaya berlatih di lapangan hijau.
Sedangkan Irlandia Utara menjamu Norwegia di Windsor Park.
Seperti diketahui, pertumbuhan ekonomi diproyeksikan bakal mencapai 2,3 persen (yoy) atau terkontraksi hingga -0,4 persen (yoy) pada 2020 ini.
Meski pembangunan infrastruktur menurun pada tahun ini, Sri Mulyani memastikan pemerintah akan kembali mendorongnya pada tahun depan dengan dialokasikannya anggaran Rp413 triliun dalam APBN 2021.
Terlebih saat ini dua warga Depok telah terinfeksi penyakit mematikan tersebut.
Petugas masih menyelidiki penyebab pasti kebakaran tersebut.
“Itu dia yang belum didapatin (jodoh),” tuturnya.
Selain Kementerian ATR, nantinya akan ada dua kementerian lainnya bakal ditentukan oleh Presiden Joko Widodo alias Jokowi sebagai penanggung jawab.
Dengan demikian, terang Hugua, diperlukan program dan pendanaan yang matang dan tersistem untuk mencegah wabah ini secara maksimal sebelum vaksinnya ditemukan.
Bakal Calon Wakil Gubernur Sumbar, Audy Joinaldy menyambangi kediaman mantan Wakil Gubernur (Wagub) Sumbar dan mantan Rektor Unand, Fachri Ahmad, Jumat (11/9/2020) kemarin.
Hal ini telah berdampak pada harga saham semua perusahaan, dan bahkan harga saham kami juga tidak kebal dari sentiment tersebut, yang saat ini diperdagangkan di harga yang mendekati posisi terendah sepanjang waktu.
“Tanpa adanya stimulus ekonomi, terlihat bahwa wilayah-wilayah sentra dan non-sentra produksi pangan menunjukkan dampak penurunan yang cukup besar.
Selama masa pandemi pun tidak ada peningkatan laporan kekerasan terhadap perempuan yang signifikan karena memang masalah rumah tangga dianggap sebagai masalah pribadi.
Setiap operasi tersebut pun harus dilakukan dengan menerapkan protokol kesehatan.
Sementara, penelitian terbaru mengugkap kemungkinan adanya hubungan antara penyakit gusi dan kondisi kesehatan lainnya, termasuk pneumonia, demensia, hingga penyakit jantung.
"Saya merasakan sendiri tugasnya gimana, terus capeknya pakai masker.
Mereka menuntut pemilik dan pengelola rumah sakit itu bertanggung jawab.
"Kondisi ini memberikan rasa khawatir seluruh komponen masyarakat di Aceh karena itu semuanya harus ikut terlibat aktif memerangi narkoba," kata Brigjen Pol Heru Pranoto.
Studi tersebut mengungkap bahwa penumpang yang duduk dekat kursi jendela lebih berisiko tertular Covid-19.
Langkah ini dilakukan agar bagian mesin tidak terganggu karena bisa menyentuh permukaan jalan.
Perlombaan ini tidak dipungut biaya sama sekali alias gratis.
Melania memasangkan jaket berwarna hijau army itu dengan rok pensil berwarna senada.
“ Siap-siap aja, Pak Said Didu akan datang ke tempat Anda di hari pertama tugas.
Pada Jumat (4/9/2020), agensi mengumumkan bahwa album studio pertama BLACKPINK "THE ALBUM" telah melampaui 800 ribu pre-order hanya dalam enam hari.
Terimalah mereka yang telah meninggal dunia di dalam kemuliaan bersama-mu dan menghibur serta meneguhkan iman keluarga yang ditinggalkan.
Total pada hari ini, Rabu (17/6/2020) tercatat ada sebanyak 13 kasus positif baru di Sumut.
Selain itu, para Direksi juga dipastikan tidak akan menerima Tunjangan Hari Raya (THR) pada tahun ini.
Jawaban berbeda ini mereka ungkapkan dalam video yang diunggah di kanal YouTube The Hermansyah A6, beberapa waktu lalu.
Dan disinfeksi adalah upaya mencegah.
Setelah melakukan pengintaian melalui kamera pemantau, akhirnya masyarakat memergoki AU alias Akmal sebagai pelakunya.
Ia bahkan sempat berprestasi dan mengharumkan nama Jerman ketika berhasil meraih medali perak di nomor estafet 4x400 pada Kejuaraan Atletik Eropa U-20 2017.
Oleh karenanya, kali ini akan membagikan batas waktu terakhir membayar dan lengkap dengan bacaan niat.
Peraih predikat Gold AHMBS 2020 lainnya berasal dari pulau Sumatera, Salsabila Tri Rahmi dari SMA Negeri 1 Sitiung, Sumatera Barat.
Satu dari tiga orang dewasa di Inggris yang sekarang secara klinis mengalami obesitas menjadi salah satu data tertinggi di dunia.
Bahkan teriakan warga yang memperingatkan kereta api melaju kencang tak dihiraukan pengendara.
COM, JAKARTAMahkamah Konstitusi (MK) menggelar sidang uji materiil Pasal 222 Undang-undang Nomor 7 Tahun 2017 tentang Pemilihan Umum, Senin (21/9/2020) secara virtual.
Masih ada keramaian seperti pesta, dan kegiatan keramaian lainnya.
FA tahun lalu didenda 510.000 Franc Swiss yang kemudian dikurangi menjadi 350.000 karena pelanggaran aturan yang melibatkan transfer internasional.
Benny menjelaskan bahwa Bupati Muna Barat, Laode Muhammad Rajiun Tumada sempat berkeliling di wilayahnya.
Megabintang Barcelona Lionel Messi ternyata juga bisa bersikap keras terhadap rekan setimnya yang bermain di luar ekspektasinya.
Dönüş kemudian dibawa ke dua rumah sakit lainnya tetapi kembali ditolak, kata suaminya.
“Gedung BCA KCU Solo Veteran digunakan untuk melayani nasabah kantor cabang pembantu (KCP) Solo Veteran.
Saya sudah rindu untuk bermain dengan rekan setim saya lagi dan bersaing (berkompetisi)," kata Omid, dikutip dari laman resmi Persib.
”Kemungkinan tabrak lari karena helmnya itu terlempar agak jauh.
Kendati demikian, lanjut Nurul, keputusan untuk anggota DPR tidak menerima tetap menunggu sikap resmi dari Pimpinan DPR.
Kemudian, mereka berempat memutuskan untuk bareng-bareng berenang di kolam resapan perumahan.
Total, ia telah mencetak 11 gol dan enam assist dalam 19 pertandingan Bundesliga sejauh ini.
Idham Azis membenarkan adanya maklumat yang dia tanda tangani sendiri itu.
Kroasia berhasil membuka keunggulan lebih dulu pada laga ini.
Menurut laporan tersebut, Bayer Leverkusen akan sedikit sulit mendapatkan jasa Williams.
Posisi ini saya tempati saat masih di SSB.
Jadi usahakan APBN enggak broken atau enggak rusak biar enggak jadi masalah," katanya.
Kepala SMKN 8, Rafio, menjelaskan, pelatihan ini sebagai bekal bagi siswa yang akan prakerin.
Joey Lim, Commercial Lead Asia Pasific Lark, berharap dengan adanya perangkat kerja jarak jauh ini, berbagai organisasi dapat memastikan karyawannya tetap produktif, walaupun sedang melakukan remote working.
River Where the Moon Rises adalah drama sejarah tentang kisah cinta Putri Pyeonggang (Kim So Hyun) dan On Dal (Ji Soo).
Dengan begitu, jajarannya baik di Satgassus maupun dinas kesehatan, akab terus memaksimalkan sarana dan prasarana.
Kerja sama tersebut meliputi peningkatan kapasitas dan keterampilan SDM serta pengembangan kemampuan berbahasa Jepang bagi SDM Indonesia.
Lebih lanjut disebutkan Didik, hasil dari likuidasi dan validasi organisasi baru di tubuh TNI AL yang membuat jabatan Danpuspenerbal akan dijabat oleh Perwira Tinggi Bintang Dua berdampak pada pembentukan Divisi Drone nantinya.
"Biar tambah berkah, dan bisa tahun baruan di Tanah Suci.
Semua memang harus lewat peran Pemerintah Daerah yang proaktif.
“Munculnya virus korona bisa mengarah pada gangguan di China yang akan mempengaruhi ekonomi global," tulis The Fed dalam laporannya seperti dikutip dari VOA Indonesia, Minggu (9/2/2020).
Polisi belum bisa memastikan apakah sopir truk itu memang ada niat melarikan diri atau tidak merasa ban belakang truk gandengnya melindas orang.
Di nomor tunggal putri, Thailand sendiri masih punya beberapa amunisi seperti Busanan Ongbumrungphan, Nitchaon Jindapol, dan Pornpawee Chochuwong.
Penyemprotan diprioritaskan pada asrama santri karena sebagian besar santri sudah menerapkan kegiatan belajar di rumah atau di asrama.
Ada 65 WBP tidak menerima remisi," papar Agus.
Rempah-rempah tersebut diklaim mengandung tinggi antioksidan.
Ia juga melancarkan pukulan-pukulan serangannya yang kuat untuk membuka pertahanan lawannya.
Sementara ada 13 kasus suspek atau pasien yang datang dengan keluhan sakit.
Cara unduh film atau cara download film Trolls dengan terjemahan atau subtitle bahasa Indonesia (sub Indo).
Sekarang kami sedang terkurung.
Marlo menuturkan sepanjang 2019 perusahaan penyedia layanan fixed broadband tersebut berhasil menambah hingga 74.000 pelanggan, melampaui target sebelumnya yakni 65.000 pelanggan.
Dengan pembelajaran online tidak ada kontak langsung antara guru dan siswa.
"Swedia melakukan itu, kawanan, mereka menyebutnya kawanan.
Pasaman Marama Sejahtera (PMS) yang tergabung dalam Incasi Raya Group, turun tangan untuk meringankan beban ekonomi masyarakat.
Jadi jika penggemar beruntung, “Earwig and the Witch” akan datang ke pasar AS pada musim panas tahun depan.
Dalam hal ini ada beberapa perusahaan yang mengalami keuntungan saat wabah virus menyebar, perusahaan tersebut itu adalah perusahaan yang memproduksi obat-obatan seperti apotek.
Menteri Ketenagakerjaan Ida Fauziyah dinyatakan positif terkena virus corona (covid-19).
Seperti wajib menjaga jarak, mengenakan masker, tidak berkerumun dan wajib cuci tangan.
Di balik itu, aktivis hak asasi manusia menyebut para pekerja muda itu sebagai pekerja budak karena dengan upah tak layak mereka harus bekerja 12 jam sehari selama 10 tahun.
"Jadi mereka mendirikan suatu perusahaan bernama KCN pada tahun 2004.
Zakat, misalnya, hanya terkumpul sekitar Rp10 triliun per tahun, sedangkan wakaf uang hanya sekitar Rp250 miliar.
Yayasan Madani Berkelanjutan turut mengapresiasi disetujuinya proposal pendanaan yang diajukan pemerintah Indonesia ke GCF dalam rangka pembayaran kinerja penurunan emisi dari REDD+.
Dana tersebut digunakan untuk membiayai persalinan 169 ibu hamil.
Sedangkan 4 pasien positip corona kini masih menjalani perawatan di RSUD Waikabubak, Sumba Barat.
Menurut Yulius, nantinya platform yang terlibat sebagai mitra Kartu Prakerja tidak langsung ditunjuk oleh pemerintah.
Namun, kekhawatiran tersebut kini telah terjawab saat para pebulu tangkis China akhirnya dibolehkan bertanding di turnamen internasional.
Sebelumnya, Mountrash juga sudah melakukan sosialisasi dalam pengurangan plastik pada generasi milenial.
Pelaku sudah banyak melakukan pencurian di wilayah hukum Polres Mitra dengan modus mengaku sebagai anggota Polri untuk menakut-nakuti calon korbannya.
Setelah sempat membuat publik penasaran, Laudya Cynthia Bella akhirnya angkat bicara soal kisruh rumah tangganya.
“Kami terus melakukan koordinasi dengan Kepala Dinas Pangan di daerah agar melaksanakan kerjasama yang sudah dibangun,” kata Agung.
“Fraksi Partai Gerindra tentu mempertanyakan hal tersebut mengapa tahun ini Kota Medan terus mendapatkan WDP kembali?
Menteri PUPR Basuki Hadimuljono menekankan bahwa, penataan Kawasan pusat cenderamata Puncak Waringin membutuhkan ketelitian tinggi dengan mengedepankan kualitas artistik dan unsur seni.
"Salah satu terobosan yang dilakukan adalah bersama Yamaha Mekar Service Centre di Cibinong sebagai diler percontohan.
Ini kata juru bicara, Dahnil Anzar.
Frislly Herlind bersama Billy Christian dan Tasha Siahaan menguak alasan kenapa Lawang Sewu Kota Semarang itu berubah menjadi menyeramkan.
Penekanannya di taktik dan fisik secara langsung.
Penghargaan ketiga, Bank Nagari juga menorehkan juara II Akuisisi Merchant QRIS Terbanyak (Tier 3) dari BI Perwakilan Riau.
Di wilayah Surabaya memang mengalami lonjakan kasus Virus Corona sejak tiga hari belakangan ini.
Ia menambahkan, pemerintah juga harus lebih gencar dalam melakukan sosialisasi ke masyarakat umum agar dapat terhindar dari virus corona.
Dingin dan juga banyak destinasi yang memungkinkan untuk tak dikunjungi.
Melakukan olahraga kardio mampu merangsang pelepasan berbagai senyawa kimia di otak seperti dopamin dan serotonin.
Jinping memang menjadi salah satu undangan Rusia dalam peringatan itu.
Rapat Koordinasi Nasional (Rakornas) Pariwisata dan Ekonomi Kreatif Tahun 2020 bertema 'Program Pemulihan Pasar Ekspor Produk Ekonomi Kreatif' di Badung, Bali pada Kamis (26/11).
Turut tergugat pula Kantor Otoritas Jasa Keuangan (OJK) Regional IV di gedung BI lantai IV, dan kantor BI Regional II Provinsi Jawa Timur.
Dalam film Tilik ini, Bu Tejo memiliki karakter sebagai sosok "kompor" gosip di antara para ibu-ibu.
Demam tinggi sampe 40, otot dan sendi sakit, pusing, ilang konsentrasi, sakit tenggorokan (ga pernah sesakit ini.
Hadits ini menjelaskan bahwa seorang anak tidak boleh melakukan hal-hal buruk yang mengundang kemarahan orang tuanya.
H-1 hari raya Idul Fitri 1441 H, beberapa pusat perbelanjaan pakaian dan fashion masih terpantau tidak terlalu ramai seperti tahun-tahun sebelumnya.
Love you, jangan khawatirkan aku diluar sini, aku tetap ada buat kamu!
Gubernur Khofifah menyebut saat ini terdata sebanyak 1.286.374 keluarga miskin di seluruh kabupaten/kota wilayah Jawa Timur.
Penmas Divisi Humas Polri Brigjen Argo Yuwono mengatakan, maklumat itu dikeluarkan agar penyebaran virus tidak semakin meluas dan berkembang, lalu menjadi ganguan terhadap keamanan dan ketertiban masyarakat.
Proyek itu sedianya menggunakan skema KBPU availability payment (AP) atau ketersediaan layanan.
Era digital ini, membuat anak muda, termasuk juga pemuda-pemudi asal Flores menyukai musik kebarat-baratan.
Lantas, beliau mewasiatkan kepada Muaz: "Wahai Muaz!
Inilah prinsip yang dipegang teguh para pebalap binaan PT Astra Honda Motor (AHM) yang tergabung di Astra Honda Racing Team (AHRT).
Saat ini IF telah diamankan di Mapolres Metro Jakarta Timur dan kasus ditangani Satreskrim Polres Metro Jakarta Timur.
Pengadaan Vaksin Covid-19 Indonesia akan Dibantu Badan WHO HARIANHALUAN.
Bibi seolah menguatkan dirinya atas masalah yang menimpa Vanessa.
Pasalnya, hingga saat ini baru ada satu balapan Moto2 yang terselenggara, sehingga tim-tim tak bisa benar-benar mengetahui kapasitas yang dimiliki oleh si pembalap.
Dari tempat kejadian, Alex mengatakan ditemukan jajanan, air mineral, dan dua jenis minuman miras.
Maka dari itu, KOBI sangat menyambut baik masuk yang diberikan PB WI terkait pembentukan organisasi olahraga.
Jadi, aktivitasnya harus dikendalikan agar kontak dekat, transmisi lokal bisa dikontrol secara maksimal supaya kita bisa menyelesaikan pandemi ini bersama-sama,” kata dia di Graha Badan Nasional Penanggulangan Bencana (BNPB) Jakarta, Minggu (12/4).
Benzema dan Giroud pernah sama-sama membela Timnas Prancis.
Tim itu bekerja sama dengan peneliti dari Institut Sains dan Teknologi Periyar Maniammai menyelidiki dampak polutan kompor pada 23 orang yang memasak dengan gas minyak cair atau biomassa kayu di Thanjavur, India.
Selain itu, menaburkan bubuk larvasida (bubuk abate) pada tempat penampungan air yang sulit dbersihkan, menggunakan obat nyamuk atau anti nyamuk, serta tanaman pengusir nyamuk.
Sebab, mudik bisa menjadi sarana tersebarnya COVID-19 ke kampung,” kata Menteri Agama, Fachrul Razi, di Jakarta, Selasa, 22 April 2020.
Habib Rizieq tiba di Polda Metro Jaya sejak pukul 10.31 WIB.
Jenderal Andika Perkasa itu berupa pemindahan tugas dari Bintuni, Provinsi Papua Barat ke Pontianak, Kalimantan Barat.
Vega diproduksi pada 2001-2003 sebagai penerus model Crypton.
Kemudian hingga pukul 17.00 WITA lebih tiba petugas ambulans dari Rumah Sakit Wangaya untuk mengevakuasi WNA tersebut dengan APD.
COM, TUBAN - Warga yang berada di kawasan Makam Ronggolawe Kelurahan Sidomulyo, Kecamatan/ Kabupaten Tuban, digegerkan penemuan mayat bayi, Rabu (2/9/2020), siang.
Pastikan bahwa lantai dan perabotan sekitar tembok sudah kamu tutupi dengan kain atau koran.
Apalagi, pembalap berdarah Brasil itu dikalahkan Fabio Quartararo yang berstatus debutan pada MotoGP 2019.
Seorang suami nekat membakar rumah saat istri tertidur.
"Sekarang sudah diterapkan dengan Sicaplang tapi kita akan ada penguatan dan akan ada dibahas dan ditambah masukan dari DPRD dan DPRD yang memiliki legalitas itu (membahas) bekerjasama dengan pemerintah," katanya.
"Murni dari ketidaktahuan saya, dan kami berdua.
Dua anak buah kapal (ABK) KM Fuen 7 dilaporkan terpapar covid-19 atau Virus Corona, Sabtu (20/6/2020).
Karena itu kita minta penegak hukum membasmi mafia proyek tersebut agar ada pemerataan ekonomi di Aceh,” katanya.
Setelah pendaftaran berhasil, yang selanjutnya kamu lakukan adalah login ke https://dashboard.
Karena jika aturan itu ditegakkan, insya Allah Agusrin-Imron secara konstitusional tidak terhalang maju di pilkada 2020,” ujar Suryawan.
Hal tersebut diungkapkan Plt Kepala Badan Bahasa Dadang Sunendar menanggapi keinginan Mendikbud Nadiem Makarim menjadikan Bahasa Indonesia sebagai bahasa pengantar di Asia Tenggara.
Kemudian, virus ini menyebar hingga ke berbagai negara di seluruh dunia dan menyebabkan ratusan orang meninggal dunia.
Fikser mengatakan, data sampai 3 Juni 2020 petang, jumlah confirm Covid-19 di Surabaya sebanyak 2.007 orang.
Sebanyak 17 di antaranya untuk pasien gangguan jiwa yang terpapar corona.
COM - Hari ini berdasarkan data yang dirilis Pemprov Sumbar pada Minggu (20/9) terjadi penambahan pasien yang terkonfirmasi sembuh.
Setelah membuat daftar belanja selama sebulan, tentukan anggaran agar Anda membeli sesuai kebutuhan meski nantinya diserbu banyak tawaran diskon yang menggiurkan.
Melihat perkembangan yang ada, kata Benny, semua pihak, terutama para pengusaha harus mendukung dan mendorong bisnis yang bergerak dari sektor pertanian menjadi luas dan besar.
Dipertanyakan 30 Bandara Internasional Ada di Indonesia, Presiden Jokowi: Apa Perlu Sebanyak Ini?
Cara pengusutannya, tim penyidik KPK mencecar Pejabat Pembuat Komitmen (PPK) Kemensos Adi Wahyono yang sudah ditetapkan sebagai tersangka dalam kasus korupsi yang juga menjerat bekas Menteri Sosial Juliari Peter Batubara.
Kisah antara Man United dengan Cristiano Ronaldo bermula dari sebuah laga persahabatan pada musim panas 2003.
Beruntung, dalam kejadian itu satu ekor sapi dan tiga ekor kambing berhasil diselamatkan dan tidak ada korban.
Boleh banget dicobain gaya baru yang dinamakan The Anvil, nih!
Diantaranya adalah rendahnya jumlah aset ternak yg dimiliki oleh peternak, kualitas hasil susu pun juga saat ini menjadi masalah yang harus kita tanggulangi.
Sedang sisanya 1 kasus, penderitanya dalam pengobatan, rawat jalan.
"Terkait dengan adanya pihak-pihak yang menolak, mengkritisi, saya pikir silakan saja.
Mereka menderita trauma psikologis, termasuk anak-anak.
Sejauh ini, Trump sendiri diketahui sudah unggul di dua wilayah, yakni Kentucky dan Indiana.
Menurut Jazuli, Gus Sholah punya kepedulian yang luar biasa terhadap bangsa dan negara.
Dia juga memasang fotonya tersenyum semringah sambil memegang piala IGA 2020, Senin (21/12/2020).
Untuk menyelesaikan lukisan Jokowi, Arrifai membutuhkan waktu sekitar sebulan.
“Posko pengaduan daring ini bukan bermaksud mengesampingkan layanan pengaduan untuk sektor pelayanan publik lainnya.
“Tapi kesehatan dan keselamatan keluarga lebih utama,” tambahnya.
Cara sehat untuk makan popcorn adalah dengan memasaknya dengan menggunakan panci di api kecil, dan menambahkan bumbu sendiri.
Melansir Times of India, Sebuah studi yang dirilis pada konferensi Eropa online mengisyaratkan kemungkinan hubungan antara kadar seng dalam darah yang lebih rendah dan kondisi kesehatan yang lebih buruk dari orang dengan Covid-19.
Pasalnya ada kegiatan pelaku usaha dalam hal menjual gula yang sudah ia dapatkan dari realisasi impor.
Proses transaksi pembayaran belanja di PaDi UMKM dapat menggunakan virtual account yang disediakan oleh Bank Himbara.
Ia menambahkan kampanye ini menjadi awal bagi Buttigieg di panggung politik nasional.
Sebelumnya, DPC PDIP Kota Solo mengusung pasangan Achmad Purnomo dengan Teguh Prakosa sebagai cawali dan cawawali Kota Solo pada Pilkada 2020.
Mereka mendulang kemenangan 6-1, 6-2 atas pasangan Ziva Falkner (Slovenia)/Matilda Mutavdzic (Britania) untuk mengamankan gelar juara.
Dia menyatakan penyaluran ke pekerja tidak ada masalah selain persoalan tersebut.
Sebelumnya, keduanya telah merilis single duet pertama berjudul Percayalah pada tahun 2015 silam.
Di sisi lain, undian akan berlangsung Senin 14 Desember 2020.
Alat tes ini dipakai di Korea Selatan.
"Pengguna KRL juga kami ajak untuk memanfaatkan semaksimal mungkin fasilitas transaksi tiket nontunai dengan menggunakan Kartu Multi Trip (KMT), kartu uang elektronik bank, dan aplikasi Link Aja," katanya.
Namun di sisi lain, mantan Menteri Agama Lukman Hakim Saifuddin menilai kitab Injil berbahasa Minang seharusnya tidak jadi masalah.
"Sembilan mahasiswa penerima beasiswa dari Pusat Bahasa Mandarin Unesa dan tiga mahasiswa penerima beasiswa dari pemerintah China," ujar Rektor Unesa Nurhasan saat dihubungi, Minggu (26/1/2020).
Menerima banyak hantaman, Gaethje bisa bertahan, menghantam Cerrone dan Ferguson hingga KO lewat pukulan mautnya.
Kedua, kemudahan mengelola UMKM.
Kamu tahu apa yang kamu mampu.
Pada 16 Januari 2019, Tsubasa kembali memperkuat tim utama Toronto.
"Pemanfaatan dari penerbitan ini sangat positif di tengah turbulensi pasar keuangan global," kata Sri Mulyani.
Pada hari Senin (7/12), Hong Kong mencatat 78 kasus baru virus corona, sehingga totalnya menjadi 6.976 kasus.
Kodim 0612 Tasikmalaya siapkan 500 APD untuk rumah sakit yang merawat pasien Covid-19.
Acara tahunan ini sebelumnya direncanakan pada April lalu.
Menyikapi nilai rendah putranya, pria 36 tahun tersebut meminta Betrand Peto untuk lebih sering berbicara menggunakan Bahasa Indonesia.
Lebih jauh Dony menjelaskan, mengapa SIS memilih nama varian yang berbeda dari produk Suzuki lainnya.
Dari empat itu, dua di antaranya meninggal dunia, sedang dua orang lainnya masih menjalani isolasi di RSUD dr Moewardi Solo.
Pemain Persib Bandung Ghozali Siregar (kanan) bersama pemain lainnya melakukan peregangan otot saatmengikuti latihan di Stadion Sport Jabar, Arcamanik, Bandung, Kamis (29/8/2019).
Lalu, kepastian tersebut juga disampaikan Wali Kota Banda Aceh, Aminullah Usman usai memimpin rapat Gugus Tugas Percepatan Penanganan Covid-19 Banda Aceh di pendopo, Senin (11/5/2020) yang siaran persnya ikut diterima Serambinews.
Kegiatan peringatan Hari Sumpah Pemuda ke-92 yang puncaknya hari ini 20 Oktober 2020, digelar secara daring dihadiri oleh Kementerian Lembaga dan Pemerintah Provinsi se-Indonesia.
Lagi pula, apakah poligami membuat si suami bebas dari Covid-19?
Mengingat, Paolo masih terdaftar sebagai pemain Persik.
The Magpies berpotensi menjadi tim terkaya di Liga Premier karena konsorsium Saudi berupaya membeli klub dari Mike Ashley.
Bagaimana pun pengawasan ini sangat penting, Karena jangan sampai mereka melakukan suatu tindakan yang serupa,"katanya, Selasa (2/6/2020).
Sebab, dalam situasi di tengah pandemi seperti saat ini, banyak hal yang perlu disinergikan.
Kemudian Kiara Karin merilis Oh Inikah Cinta yang video klipnya dibuat oleh Upie Guava.
El Real menang dengan skor tipis 2-1.
Kabar Bagus gabung FC Utrecht disampaikan oleh fcutrecht.
Misi ini mengembalikan 170 gram material pada tahun 1976.
Sebelum instruksi Kapolri agar anggotanya bersiap menghadapi kerusuhan massa, Polri menuding kelompok anarko sindikalis akan melakukan penjarahan di Pulau Jawa 18 April.
Lebih lanjut, Whiko menuturkan bagaimana kinerja tubuh merespons manakala virus corona masuk dalam tubuh.
Diakui oleh Guardiola bahwa ia tidak bisa menebak untuk menebak taktik yang akan digunakan Zidane pada laga nanti.
Sementara itu, beradasarkan pantauan CNNIndonesia.com bersamaan dengan tinjauan Ngabalin, massa aksi tertahan di sekitar Patung Kuda.
Dengan mempelajari puing-puing tersebut, peneliti bisa mengungkapkan keberadaan meteorit yang berasal dari asteroid lain dan jauh lebih besar berada di dekatnya.
Jangan heran, keterserapan lulusan tiga SMK tersebut mencapai rata-rata 93 persen.
Saya tertarik di PKS sendiri ada 6 kursi tentu saya lakukan komunikasi juga ke partai lain.
"Ada yang disodok, ada yang kabelnya diputus, ada yang posisi kameranya sampai berubah, ada yang ikut terbakar bersama pos polisi," ungkap Sambodo kepada wartawan di Cikunir, Bekasi, Jumat (30/10).
“Prosesnya tidak sampai 1 menit.
Ruselli berniat untuk mengamankan gim kedua, agar tidak menjalani rubber game.
Sementara itu, harga emas di pasar spot juga turun 0,04 persen ke level US$1.714 per troy ounce.
"Saya masih di daerah (di luar Jakarta).
Sehingga, penjualan aset BUMN kepada asing tidak lagi terjadi.
Langkah cepat dilakukan mengingat jumlah kasus terus meningkat total hingga sekarang ada 37 kasus positif virus corona.
Saat melintas di Kampung Mamba Bawah, Distrik Hitadipa, dan tombongan TGPF dihadang KKB.
Sang istri mengenakan baju dan hijab warna hijau yang sama persis seperti calon istri kedua dirut tersebut.
Sebanyak empat pesawat tempur jenis SU-27/30 dari Skadron Udara 11 Hasanudin Makasar telah tiba di Kupang, Rabu (12/2/2020) pagi.
Tak sedikit dari pengikutnya di Twitter memberikan dukungan terhadap pengusaha kuliner tersebut.
Kak Seto juga psikolog ini menekankan, orang tua harus menghindari gaya otoriter selama menemani anak belajar dan bermain.
Rencananya, jalur sepeda itu akan dibangun di sepanjang jalan dari Bundaran Madani hingga Jembatan Bengkong Sadai.
Berikut materi Soal Pertanyaan dan Jawaban untuk peserta didik dan orangtua di rumah agar bisa dijadikan panduan dalam mengikuti materi pembelajaran hari ini.
Setelah Setan Merah gagal medaratkan Sancho, Liverpool dikabarkan ingin mendapatkan jasa sang pemain.
Sama seperti lalu lintas, cara membatasinya adalah dengan menerapkan sistem ganjil dan genap, sesuai tanggal yang berlaku saat itu.
Korea Utara mengatakan akan mencermati mengapa pemimpin A.S. merilis "cerita yang tidak berdasar" kepada media.
"Jadi begini dari pemaparan bapak secara sederhana, dalam hal ini memaklumi kerugian Pertamina begitu?" timpal Ratna.
Saat ini, polisi sudah meminta keterangan dari saksi, di antaranya petugas UPK yang pertama kali menemukan mayat dan akan melakukan investigasi lebih lanjut di lokasi kejadian.
Selain itu dirinya melanjutkan bahwa akan membuat instrumen termasuk dengan belanja yang akan disiapkan dengan baik untuk menjaga perekonomian sekaligus membantu masyarakat.
Xiang selalu membawa foto pembunuh ayahnya sejak kejadian tragis itu di tahun 2000.
Awal mula Sandiah mendapat julukan sebagai Ibu Kasur setelah ia mengasuh Taman Putra dan Taman Pemuda di Jakarta bersama suaminya, Soerjono.
ANTARA - Kepala Badan Karantina Pertanian (Barantan) Republik Indonesia, Ali Jamil menyatakan komoditas perkebunan menjadi penyumbang jumlah ekspor terbesar pada pertumbuhan ekonomi di kuartal II tahun 2020.
Istri saya jelas shock," tuturnya.
Yenti Garnasih menduga ada modus penipuan dalam kasus dugaan suap Pergantian Antar Waktu (PAW) yang menyeret Komisioner KPU Wahyu Setiawan.
Isu rasialisme tersebut, berdasarkan pengamatan Didi Prambadi, mantan wartawan Tempo dan sekarang menjadi chief operations officer di Indonesianlantern.
Mantan narapidana (Napi) dihadiahi timah panas setelah melakukan tindak pidana pencurian satu unit handphone.
Ini tidak termasuk latihan, olahraga, atau bentuk latihan yang disengaja lainnya.
Tak ingin malu di depan pendukung sendiri yang terus memberikan support, Ginting tampil lebih menyerang di game kedua.
ID, TANGERANG -- Apa yang terlintas dalam pikiran anda seketika mendengar kata “kurikulum”?
Begini Kondisi Terkini Pemain Persib Bandung usai Libur Lebaran, Pelatih Robert Alberts Puas?
Direktur Jenderal WHO, Tedros Adhanome Ghebreyesus mengatakan, jangan melihat keputusan itu sebagai tanda WHO tidak berpikir wabah ini serius.
Beberapa hal mungkin dirasa seperti ”kembali dari bawah”.
Ia mengaku sudah dekat karena bermula dari pertemanan.
Perry melanjutkan Bank Indonesia terus meningkatkan peran sistem pembayaran dalam mendukung upaya pemulihan ekonomi di periode pandemi virus corona.
Arista mengungkapkan, Garuda Indonesia sudah seharusnya memiliki pesawat kargo sendiri karena kedepannya bisnis logistik dalam negeri sangat potensial.
Saat itu, petugas melakukan penyekatan di sejumlah titik terhadap massa yang melakukan aksi.
Pasalnya kampus ini satu-satunya perguruan tinggi vokasi dibawah naungan Kementerian Perindustrian yang ada di Sum.
Selain kolaborasi, dia pernah didaulat sebagai pembawa acara karpet merah di American Music Award 2010 dan menghadiri acara itu pada tahun 2019.
Paling terbaru, ancaman Virus Korona membuat tes pramusim balap mobil Deutsche Tourenwagen Masters (DTM) dipindahkan.
COM - Nelayan yang sempat dilaporkan hilang saat mencari ikan di tengah hujan lebat dan angin di Kota Padang, Jumat (1/5/2020) berhasil ditemukan.
Kemudian diberi serbuk daun kelor,” kata dia saat ditemui di rumahnya, Sabtu (21/11/2020).
Maka dengan meniadakan sesi jabat tangan diharapkan penanganan penyebaran virus mengerikan itu dalam lingkup kompetisi sepakbola bisa diatasi.
Anggota Satgas memeriksa ABK dan mereka positif, namun tidak ditemukan barang bukti narkoba.
Ia menjawab bila kejujuran dalam berkomunikasi adalah salah satu cara yang paling utama.
Semua eksekutor mereka sukses menceploskan si kulit bundar.
"Ke depannya, Laboratorium ini dapat digunakan untuk tempat sertifikasi (tempat uji kompetensi/TUK) atau pelatihan TIFO di area Jawa Timur," katanya.
Febri rencananya akan mengikuti pemusatan latihan bersama Timnas senior di Jakarta, 13 sampai 23 Februari 2020.
Tak seperti biasa, di mana hampir setiap hari intensitas hilir mudik penumpang dan kendaraan di pelabuhan Tanjungkalian Muntok padat.
"Kalau dalam satu tahun ini mungkin sulit tercapai.
Kemudian, sebagai ibu, Tasya berharap buah hatinya kelak menjadi anak yang baik.
Sedangkan MU ada di posisi ke-15 dengan 7 poin dari 5 pertandingan.
Tak hanya pantai, destinasi wisata religi juga tersebar di KotaBatam, Kepulauan Riau.
Berdasarkan putusan majelis hakim, apabila tidak bisa membayar kerugian negara maksimal satu bulan setelah ada putusan, maka jaksa bakal menyita harta benda untuk dilelang dan dijadikan pengganti kerugian negara.
Sebab, nantinya sebelum berangkat, akan dimintai sertifikat kompetensi.
Mari kita semua cuci tangan, mari kita semua pakai masker,” kata Profesor dari Fakultas Kesehatan Masyarakat Universitas Indonesia (FKM UI) ini.
Hasilnya, tanyakan kepada yang memeriksa,” ucap Presiden.
Seperti diketahui Christina Maria Aguilera lahir di Pulau Staten, New York, Amerika Serikat, 18 Desember 1980.
Pasalnya, momen libur Idul Fitri sering kali digunakan sebagai waktu yang pas untuk mudik atau pulang kampung.
Teranyar, PPM Minang melanjutkan laporan tersebut ke Mahkamah Kehormatan Dewan (MKD).
"Ya, kami mengasah dua aspek dalam permainan.
Hal itu tak luput dari jumlah penduduk dan wilayahnya yang relatif kecil.
Nayim memang hanya lima tahun bersama Tottenham, namun namanya akan tetap dikenang sebagai pesepakbola muslim pertama yang merumput di Liga Inggris.
Bukti yang dibeber Dinar Candy ini menjadi salah satu berita terheboh entertainment JPNN sepanjang Sabtu (26/9).
"Nggak tahu sejak kapan itu udah mati, tapi setauku udah lama lah.
Staff tiketing Wana Wisata Alam Air Terjun Coban Rondo, Diarto membenarkan hal tersebut.
Hal tersebut terlihat dari penyaluran kredit PEN Bank Mandiri Hingga 15 Oktober 2020 sudah mencapai Rp44,88 triliun kepada lebih dari 153 ribu nasabah.
Hermawan menjelaskan bahwa Pemprov DKI Jakarta sebenarnya belum tepat menerapkan transisi PSBB.
Melihat jumlah kasus makin banyak perlumendapat perhatian pemerintah dalam melakukan pembinaan keagamaan terhadap lapisan masyarakat.
Dalam telegram itu disebutkan pelayanan penerbitan SIM di Satpas setiap wilayah di seluruh Indonesia diminta untuk memberikan pelayanan khusus dalam rangka Hari Bhayangkara.
Di era disrupsi ini, birokrasi dituntut untuk menghadapi tantangan tersebut dengan bekerja secara efektif dan efisien.
Robert menilai performa Supardi dan kawan-kawan terus meningkat dibandingkan pekan-pekan sebelumnya.
Sementara itu, pelaku lari dan membuang senjata tajamnya ke Setu Cilodong.
Salah satu alasan utamanya ialah tentang wabah Virus Corona atau COVID-19.
Melalui paper Kisah Inspiratif miliknya, mahasiswi yang pernah meraih juara 1 Kompetisi Anatomi Nasional 2020 ini ingin berpesan kepada masyarakat khususnya anak muda untuk tetap produktif meskipun dari rumah.
Enggak sih, enggak ada apa-apa," jawab Densu.
Untuk menghilangkan gugup, para peserta tetap berlatih dan dihibur oleh nyanyian para alumni The Voice Kids Indonesia sebelumnya.
Lembaga adat Baduy memusnahkan sebanyak 20 botol dan satu jerigen isi 40 liter madu palsu yang beredar di kalangan masyarakat Baduy setempat.
Robert mengatakan persiapan anak asuhnya berjalan dengan baik.
Samsudin menjelaskan, tidak jarang ia mesti berutang ke sana kemari hanya untuk memenuhi kebutuhan keluarga.
Rinni kemudian memberi pemahaman kepada Kekeyi tentang sebuah karya yang harus dicek dengan jelas sebelum diunggah dan dirilis kepada masyarakat.
“Ya ampun mom huhu semangat ommm cepet sembuh,” tulis Gisela Anastasia.
"Di lokasi lain belum," ucapnya.
Melihat anaknya merintih kesakitan, Marina pun berteriak meminta tolong bantuan warga setempat untuk mengamankan pelaku.
Bakal pasangan calon atau salah satu bakal pasangan calon yang dinyatakan positif Covid-19 dilakukan penanganan sesuai peraturan.
Benda yang umumnya berbentuk bulat itu selalu digenggam erat oleh pengemudi.
Yang menarik perhatian adalah isi caption dalam unggahan tersebut.
"Karena posisi memang di pinggir selokan.
Contoh penyakit yang ditularkan seperti meningitis yang biasa terjadi pada awal musim panas dan penyakit Lyme.
“Upaya tersebut terutama sekali kita lakukan pada mereka yang berusia lanjut, karena memang angka kematian tersebut lebih banyak di mereka yang usia lanjut,” tegasnya.
Hingga Rabu (27/5), sudah 12 desa dan kelurahan yang mengajukan permohonan pelaksanaan PKM di masing-masing wilayah.
Mantan Sekretaris MA Nurhadi seusai menjalani pemeriksaan di KPK, Jakarta, Kamis (23/7) terkait kasus suap penanganan perkara.
Perubahan lainnya, yaitu tidak ada lagi majalah dalam pesawat dan akan ditransformasikan dalam video inflight entertainment.
Mirisnya mereka yang rela membaluri tubuhnya dengan cat minyak berwarna silver itu pun masih usia anak-anak.
"Nah jadi sebenarnya bahasanya gitu kalau bahasa saya dari hasil kongres Partai Komunis.
Dalam upaya penyelamatan bumi dan menjaga lingkungan, Kystdesign membuat produk yang ramah lingkungan.
Untuk menyiasati hal ini, Nugie juga mengajari buah hatinya berhemat dengan tidak jajan berlebihan.
Pabrikan asal Italia itu menunjuk Francesco Bagnaia dan Jack Miller sebagai pembalap mereka musim depan.
Namun, pertanyaan menyelimuti Aprilia.
Lalu setelah identias yang akan digunakan, di kolom kedua nomor identias dan tuliskan dana lengkap sesuai dengan yang terdaftar di Kartu Tanda Penduduk (KTP).
Ini dia sampaikan menyusul kritik Komisi Dakwah Majelis Ulama Indonesia (MUI).
Disinggung soal kedekatannya kepada salah satu pasangan, Topan enggan berkomentar.
Karena saya takut kalau proses hukum tidak berjalan, mereka bisa bertindak masing-masing, mereka bisa melakukan apapun," ucap Aziz.
Sementara, jumlah penumpang yang menggunakan jasa transportasi kereta api di wilayah PT KAI Daop 7 Madiun meningkat pada libur akhir pekan yang bersamaan dengan Tahun Baru Imlek dibandingkan dengan hari biasa.
Eddie Van Halen meninggal dunia pada usia 65 tahun akibat penyakit kanker yang sudah lama ia derita.
Menaker Ida mengatakan, dengan diserahkannya 3,5 juta data dari BPJS Ketenagakerjaan pada hari ini, maka total data calon penerima BSU dari tahap I, II, dan III adalah 9 juta.
Di samping kasus kematian pasien Covid-19, ada ribuan PDP yang juga meninggal dunia.
Ada 10 kategori penghargaan yang tersaji tahun ini.
Masing-masing telah memiliki nomor urutnya, seperti nomor 1 Yesi Karya Lianti - Adly Fairu, nomor 2 Cellica Nurrachadiana - Aep Saepuloh, dan nomor 3 Ahmad Zamakhsyari - Yusni Rinzani.
Saya yakin mereka yang sudah menggunakan dan pastinya cukup puas dengan pelayanannya kedepannya mungkin permintaan mobil servis akan semakin banyak," terangnya.
Perluasan elektrifikasi di Indonesia timur merupakan bagian penting dari rencana investasi infrastruktur pemerintah, yang bertekad menyediakan listrik di seluruh Indonesia pada 2024.
Netizen itu kemudian membalas, dia meminta konfirmasi tentang unggahannya itu.
Sejumlah sekolah tinggi pariwisata tersebut juga memulangkan mahasiswanya yang mengikuti program pertukaran mahasiswa atau magang di luar negeri sejak beberapa waktu lalu.
Setelah tidak menjadi bintang film, Heath menekuni profesi sebagai produser pada 1990-an.
India yang kini menjadi negara paling ketar-ketir dengan penyebaran wabah COVID-19 dikabarkan memesan ratusan juta lusin vaksin dari Rusia.
Program ini disebut BRAIN atau Brimob Ramah Anak Indonesia.
Perwira menengah ini menegaskan, penimbunan masker sama saja dengan kasus penimbunan lain semisal kasus penimbunan bawang putih.
BANDA ACEH - Kapolda Aceh, Irjen Pol Drs Wahyu Widada MPhil, memberi peringatan (warning) kepada bandar atau mafia sabu-sabu agar tidak main-main di wilayah Aceh.
Aksi menolak berjabat tangan yang dilakukan oleh pria ini menjadi viral di Internet.
Namun sejauh ini, pemerintah belum memerintahkan penutupan penuh.
Yang ditakuti kan itu (bayi tidak menangis),” tutur personel Govinda itu.
Samuel dikenal sebagai pribadi yang baik dan ramah di kalangan murid dan orang tua.
Tidak ada orang yang mengatakan bahwa pemakaian bahasa demikian suatu paradoksal.
"Ini diakibatkan luapan Sungai Salubattang, jadi tadi kita juga evakuasi harta benda warga dan saat ini kita mendirikan tenda bencana," kata Ricar, Minggu (18/2/10/2020).
Meski harus menempuh perjalanan yang cukup jauh di tengah hutan, dan menyusuri pinggir tebing yang curam, namun dirinya akhirnya berhasil sampai dan berakhir dengan berswa foto dengan bunga tersebut.
Didampingi Rektor UNS Solo Jamal Wiwoho, Menteri Kesehatan Terawan Agus Putranto, Wakil Gubernur Jawa Tengah Taj Yasin dan pejabat lainnya, Ma’ruf Amin mengaku cukup bangga atas penghargaan itu karena diberikan oleh perguruan tinggi ternama.
Di masa sulit seperti sekarang ini, d'Given hadir dengan single bertajuk It’s Gonna Be Fine.
"Ini ada Soul cafe, jadi aku total itu di food and baverage total 12 tahunan Tapi kalo di bisnis dibilang baru lah ya.
Ini dibuktikan dengan lahirnya produk padi unggul Rojolele Srinar dan Srinuk yang diharapkan dapat mengangkat kesejahteraan para petani dengan nilai panen tinggi tapi waktu panen yang relatif singkat.
Maksudnya gini ya, kita sudah terbiasa masuk angin, terbiasa batuk dikit.
Fitur Autopilot milik Tesla dikritik Badan Keselamatan Transportasi Nasional AS (NHTSA) karena 15 kasus kecelakaan yang melibatkan mobil berfitur Autopilot.
Mojahed Jbarat, seorang warga negara Yordania yang tinggal dan bekerja di Alkhobar, mengatakan, "Istri saya, anak perempuan kami yang berusia 2 tahun, dan saya akan merayakan Idul Fitri di rumah, dan kami akan membuat kue-kue cincin kurma Palestina."
Meski kemudian tereliminasi, mahasiswi prodi Pendidikan Seni Pertunjukan FKIP Universitas Lambung Mangkurat ini tetap bangga bisa membawa tampil membawa nama daerah.
Padahal the Citizens sudah berupaya menempel Rashford secara maksimal.
Hasil buruk pada 2017 membuat Quartararo hijrah ke Speed Up Racing pada 2018.
Manajer Media dan Hubungan Publik PT LIB Hanif Marjuni memastikan, sampai jelang diputarnya pekan kedua Liga 1 2020, jadwal pertandingan belum ada yang terganggu oleh masuknya kasus wabah penyakit yang berasal dari Wuhan, Tiongkok, ini.
Cak Malik yang bernama Muhammad Maliki resmi i wanita cantik Yuliana Saputri.
Badan-badan PBB telah memperingatkan tentang krisis kemanusiaan kecuali makanan dan bantuan medis segera dikirimkan.
Indeks S&P 500 turun 13,07 poin atau 0,35 persen, menjadi berakhir di 3.709,41.
Jenderal Moeldoko mengatakan, setiap prajurit maupun purnawirawan TNI harus terikat dengan Sapta Marga dan Sumpah Prajurit.
Karena selain PDP negatif, di Purbalingga juga ditemukan satu lagi pasien dinyatakan positif corona.
Iver mengatakan, pelaku ditangkap saat berada di kediaman orang tuanya.
Kepala Dinas Pekerjaan Umum dan Penataan Ruang (PUPR) Kabupaten Badung, IB Surya Suamba tak menampik perihal tersebut.
Namun, performanya masih dianggap di bawah ekspektasi dan kubu Bayern tidak ingin membelinya secara permanen.
Istri kedua ungkap alasannya tak ingin tinggal serumah dengan istri pertama.
Sektor lainnya, yakni hotel, kata Bima, diizinkan untuk menyelenggarakan kegiatan, baik itu resepsi pernikahan maupun kegiatan MICE seperti workshop, seminar, namun dengan penerapan protokol kesehatan yang ketat yang diajukan kepada pemerintah kota.
Peneliti memperkirakan penyebab mengapa hal ini terjadi.
Selain convalescent plasma, Kemenristek juga sedang mengembangkan serum anti-COVID-19.
Ayahnya hanya bisa memperhatikan putranya dari ambang jendela, saat itulah sang putra berusaha meminta pelukan yang membuat sang ayah menangis.
"Tekanan darah stabil yang lainnya secara umum kondisi stabil tapi hanya memang dilihat dari pemeriksaan laboratorium menunjukkan bahwa ada perburukan," jelas dokter.
Kabupaten Lampung Selatan menjadi salah satu dari lima kabupaten/kota yang menjadi target pengembangan budidaya udang di tahun ini.
Namun Kai hanya bisa duduk bernyanyi.
Gibran sendiri berulang kali dengan tegas membantah kabar keterkaitannya dengan korupsi bansos.
Apalagi, di Hongkong telah terjadi demonstrasi besar-besaran yang berujung bentrokan dengan aparat kepolisian Hongkong dan terjadi penangkapan 100 lebih aktivis yang menginginkan pemilu dipercepat.
Presiden Joko Widodo (Jokowi) mengaku kadang kala dibuat gagap dan gugup juga oleh insan pers.
Kepala Bidang Humas Polda Metro Jaya, Kombes Yusri Yunus mengatakan, sebanyak 228 kendaraan travel akan dikandangkan hingga sidang selesai.
Hanya dia berpendapat oleh karena dia didukung oleh kedua belah pihak masa waktu dia meletakkan jawatan belum tiba.
Petenis Belarusia itu sangat merindukan kompetisi.
“Itu (balapan tanpa adanya penonton) akan memberikan saya perasaan yang kosong.
Inilah lima makanan yang bisa mencegah bau tak sedap pada Miss V atau pada vagina yang membuat wanita tak percaya diri.
"Dua orang pemuda tersebut berhasil diamankan saat pelaku usai melakukan aksi pejambretan terhadap korbannya," kata Kapolsek Tambora Kompol M Faruk Rozi, Sabtu (14/11).
Guna menjaga kondisi sepeda motor, mesinnya harus dipanaskan walaupun tidak digunakan.
"Sedangkan di sini maksud saya adalah saya bisa ikut berkontribusi dalam berpartisipasi untuk menghentikan wabah corona ini.
Dari pihak driver pun setuju dengan angka kenaikan yang diusulkan oleh Kementerian Perhubungan.
Wakil Direktur 1 PNP, Revalin Herdianto menyatakan, hasil penelitian akademis yang diwadahi iCAST diharapkan dapat dipahami dan dimanfaatkan langsung oleh masyarakat luas melalui deseminasi dan sosialisasi bersama dalam skala internasional tersebut.
Berbagai langkah dicoba untuk tetap dapat bertahan dan bangkit dari kondisi saat ini.
Menurut laporan baru dari Asian Development Bank (ADB) yang dirilis hari ini, Selasa 15 September 2020, dijelaskan bahwa pemulihan ekonomi Indonesia tahun depan akan didukung oleh perekonomian global dan reformasi domestik yang meningkatkan investasi.
Zodiak Aries fokus membayar hutang dan mengurangi pengeluaran.
ID, JAKARTA– Penyanyi Sivia Azizah kembali meluncurkan single ketiganya bertajuk Love Jokes, Rabu, 1 April 2020.
Ia menjalani tes setelah merasa tak enak badan usai pulang dari liburan di New York sejak 18 Maret 2020.
Terlihat pula kerumunan massa mengenakan baju koko dan kain sarung.
Meskipun begitu, keduanya kini sudah hidup bahagia dengan dikaruniai seorang putra.
“Prosedurnya harus jelas karena ini demi keselamatan anggota tim dan pendukung, apabila nanti suporter dibolehkan masuk stadion.”
Supardi menegaskan, hak interpelasi sebenarnya merupakan hal yang biasa.
“Sebenarnya mah ya, kalau pengin tahu mah, di dalam hati gak setuju,” jawab Putri.
Sebab penyidik satreskrim Polres BS masih fokus pada pensukseskan Pilkada.
Pria dengan banyak tato di lengannya itu kemudian dibawa ke Polresta untuk menjalani pemeriksaan.
Premium dari 24 ribu kl per hari menjadi 13,8 ribu kl per hari," ujar Mas'ud.
Sementara belum jelas (sumber penularannya)," tuturnya.
"Kita adalah mitra, tanpa rekan rekan wartawan, apa yang telah kami kerjakan tidak akan diketahui masyarakat," kata Iman Pribadi Santoso di Mapolres Bukittinggi, Rabu (22/4/2020).
Hal ini menunjukkan bahwa anak-anak SMP jaman sekarang mampu melakukan sesuatu dengan tepat, cepat dan benar.
Per tanggal 16 Maret 2020, perkuliahan diarahkan secara online atau dengan pemberian tugas.
Kasus doping itu terjadi pada 2016.
Saya berharap prosesnya dapat dilakukan secara profesional dan transparan," ucapnya.
Hal itu membuat banyak pria tidak mampu berkomunikasi dengan baik saat bertatapan mata Paige.
Pergerakkan Lucas Moura beberapa kali menembus pertahanan Burnley tetapi belum ada peluang berbahaya yang tercipta untuk Tottenham.
Jika diduga penyidik tidak profesional dalam melaksanakan tugasnya, maka Pengawas Penyidikan (Wassidik) bertanggung jawab memeriksa hasil penyidikan perkara dan memberikan arahan-arahan kepada penyidik," jelasnya beberapa waktu lalu.
PT Komatsu Remanufacturing Asia Adakan Khitanan Massal di Balikpapan, 'Membentuk Anak Sobat Reman'
Selanjutnya perumahan untuk pembangunan 9.210 unit rumah susun, 2.440 rumah khusus, 111.200 unit rumah swadaya dan 40.000 unit prasarana dan sarana umum.
Ia berharap BPJS Ketenagakerjaan juga bisa mendorong UKM di lokasi pariwisata untuk menjadi peserta BPJS Ketenagakerjaan sehingga terjadi sesuatu mereka juga dilindungi.
Kasus di Australia sempat melonjak ketika negara bagian paling padat penduduk menyebut bahwa seorang pekerja di hotel, lokasi karantina masyarakat yang kembali dari luar negeri selama 14 hari, positif terpapar COVID-19.
Banjir merendam rumah warga di Kecamatan Benjeng, Kabupaten Gresik, Kamis (9/1/2020).
Egy Maulana Vikri dkk berhasil memenangkan laga tersebut dengan skor 3-2.
"Pembangunan pariwisata ke depan, kita akan fokuskan ke hal-hal yang sangat prinsip guna mengantisipasi tren dan paradigma baru pariwisata atau yang dikenal 'new normal’ yang lebih peduli pada masalah sanitasi dan higienitas, misalnya.
Gorengan merupakan salah satu jenis jajanan yang cukup banyak digemari.
Dana insentif tersebut sudah ditransfer ke rekening desa dan kelurahan pada Jumat (18/9/2020) lalu.
"Sore ini kami baru menerima surat yang disampaikan oleh keluarga Pak Wahyu.
Dengan demikian, pasangan calon dari sang cukong akan melawan kotak kosong, dan terpilih,” jelasnya.
Biasanya, lonjakan dalam tiap pekan hanya terjadi pada Sabtu-Minggu.
Darah muda macam Ansu Fati dan Ousmane Dembele ingin dimanfaatkan oleh Koeman.
COM -- Penyaluran Bantuan Sosial (Bansos) Tunai dari Kementerian Sosial RI (Kemensos) oleh PT.
Pelaku sempat dirawat di RS Bhayangkara karena mengalami luka parah usai dipukuli massa di Jalan Pulau Singkep, Sukarame, Bandar Lampung, Jumat (11/9/2020) sekitar pukul 9.00 WIB.
Bersama keluarga setiap hari dirinya berdoa memohon agar bencana virus ini segera berakhir.
Sergio Aguero dan kolega pun diminta untuk tetap fokus dan merapatkan pertahanan serta mewaspadai set piece bola mati dari para penggawa Man United.
Dari pantauan, saham GLVA pada pukul 11.08 WIB naik 2 poin atau 0,89% ke Rp226.
FX Rudy: Berpolitik Itu Harus Siap Dikecewakan!
Manchester United telah mengajukan penawaran terlebih dahulu kepada bektersebut pada bulan Juni, namun Alaba baru tersedia dari Bayern bulan depan.
A sempat menanyakan alasan ke sang guru tersebut menamparnya hanya gara-gara belum cukur rambut.
"Ni tolong, ibu dibawa orang ke dalam mobil.
"Dengan inovasi itu menjadi motivasi Polda lain untuk serius dalam memutus mata rantai covid," tutur Idham.
Adapun penampakannya berupa perempuan cantik dan harum.
"Anak saya itu ada lima orang.
Selama dua hari terhitung sejak Jumat 10 April 2020 hingga Sabtu 11 April 2020 ada enam orang pasien positif virus Coro.
Jack Dorsey adalah salah satu pendiri Twitter.
Andre juga menuturkan, gerakan rapid test ini tidak hanya dilakukan di Jakarta, tetapi juga di seluruh Indonesia.
Tampilannya bak anak muda, karena Tante Ernie memakai dress merah bermotif dengan sling bag Gucci sekira Rp29 jutaan.
Selama ini, yang bersangkutan dikenal punya riwayat sakit diabetes dan paru-paru.
Kantor cabang yang mengusung tema modern dan digital tersebut diharapkan bisa mengubah persepsi publik tentang bank syariah.
Ia berkeinginan mendapatkan penghasilan lebih, namun tantangannya adalah modal usaha dan daya beli masyarakat yang rendah.
Kalau ditanya harga, tas bergaya retro yang dia pakai untuk melengkapi gaya urban style-nya itu dibandrol dengan harga 7.550 USD atau sekitar Rp107 jutaan.
Saya kira itu, yang lainnya tadi sudah disampaikan.
Salah satunya, berkampanye melalui budaya.
Jadi, sekali lagi, itu hanya sesuatu yang harus kita tunggu dan lihat dalam beberapa bulan bagaimana ini semua akan berjalan lancar,” tambahnya saat berbicara dengan pembawa acara Ellen DeGeneres.
Heru mengatakan, pihaknya akan tetap mengawal dua kelompok massa yang tengah berunjuk rasa.
Sementara untuk sidang hari ini, agenda pembuktian sudah dilangsungkan dengan pihak Angel Lelga menghadirkan dua saksi.
"Rencana ini juga didukung Aleg DPRD Sumbar, Khairuddin Simanjuntak, Kepala Dinas Pertanian Provinsi Sumbar dan legilastor kita di Senayan, Ibu Nevi Zuarina.
Pasalnya, di sana sudah masuk dalam Zona merah COVID-19, sehingga semua aktivitas warganya dibatasi.
Chipset Snapdragon 690 diharapkan masuk untuk ke perangkat ritel dengan harga 300 hingga 500 dolar AS atau Rp 4,3 juta - Rp 7,1 juta.
Pelaku langsung meminta korban untuk membuka pakaian yang digunakannya.
Bill Gates menyerukan kerjasama global untuk menyiapkan vaksin COVID-19 bagi 7 miliar orang.
Selain itu, Nurdin Abdullah diketahui juga akan memunda salah satu kegiatan yang melibatkan tamu dari luar negeri yaitu Ijtima Dunia 2020 Zona Asia yang akan dilaksanakan Minggu 20-22 Maret 2020.
Kamu akan menghadapi beberapa tantangan di tempat kerja hari ini.
“Siswa hanya bawa materi pembelajaran saja, semua alat pembelajaran virtual sudah kami siapkan,” ujar Dedi.
”Hasil akhir biasanya 80 persen yang reaktif, swab positif,” ucap Syaf.
Pada Minggu (11/1/2020), Tribunnews.com mencoba kembali mengkonfirmasi kembali kepada Louisa soal pendaftaran Prakerja Gelombang 11.
Dirinya memastikan pasangan GR (Gusnan-Rifai) akan terus melanjutkan pembangunan di BS.
Nasib Liga Inggris Diputuskan Kamis, Liverpool Juara atau Merana?
Hal itu diketahui karena Ott mengumumkannya lewat sebuah unggahan di akun Instagram pribadinya.
Mantan istri Rudy ini juga mengatakan Gobind saat ini tengah naik daun, tinggal di London dan bekerja untuk HBO, juga sebagai blogger makanan.
Di survei ketiga, lagi-lagi rumah saya terkena.
Penyebab kematiannya adalah gagal hinjal stage 5, gagal ginjal tahap akhir," ujar Juru Bicara Satgas Covid-19 Sulut, dr Steaven Dandel MPH, Jumat (27/3/2020).
"Namun mohon maaf bapak Gubernur, selama penyusuran kali Ciliwung ternyata sepanjang 33 kilometer itu yang sudah ditangani dinormalisasi 16 kilometer.
Akibat erupsi gunung tersebut Minggu malam, 12 Januari 2020, ribuan orang dievakuasi, bandara lumpuh, kantor dan sekolah pun diliburkan di sejumlah wilayah terdampak.
Lebih baik mandi atau cuci di rumah, karena lebih aman.
Hal seperti ini, kata Sri Mulyani, menjadi sorotan Presiden Joko Widodo.
Saya minta kerja samanya.
Zat yang dikenal sebagai itu bertindak seperti "jejak remah roti" yang membuat sperma bisa melacak sel telur.
Soal cinta sih semua orang pasti memiliki kisahnya masing – masing ya.
COM, Rabu (9/9/2020), operasi ini berlangsung di Jalan D.I Panjaitan, Kelurahan Matawai.
Haerudin (18) rekan Juan, pembunuh kakak kandung di Depok, Jawa Barat.
Meski begitu, banyak masyarakat dan pasien dengan posotif COVID-19 yang belum memahami proses klaim pembayaran ke rumah sakit.
NF, tersangka yang masih duduk di bangku kelas 3 SMP itu tega membunuh APA yang merupakan tetangganya dengan tangannya sendiri.
Nah, ada masalah semenjak kisruhnya ini terjadi, ditemukan permasalah terkait penggunaan dan pengelolaan stadion.
Pergantian tahun dari 2020 ke 2021 harus jadi momen refleksi dan penyadaran bahwa COVID-19 telah menimbulkan banyak musibah dan kerugian bagi semua warga masyarakat," jelasnya.
Ia disebut masuk daftar belanja Arsenal dan Inter Milan.
Izin tersebut menambah panjang daftar balapan F1 yang telah mendapat lampu hijau langsung dari pemerintah setempat.
Ini akan menyangkut jumlah banyak dan lokasi yang beragam," jelas Sri Mulyani saat konferensi pers KSSK, Selasa (27/10/2020).
"Sasaran pendistribusian daging qurban ini adalah keluarga prasejahtera dan daerah tersebut masih minim warga yang berkurban,” tambah Hamas.
Bapak ibu adalah orang tua mereka yang tanggung jawab masa depan mereka sekaligus masa depan Indonesia," ungkap Jokowi.
Selain meminta maaf, Hana juga mengucapkan terima kasih kepada kepolisian yang menangani kasus tersebut.
Selain itu, sosialisasi digencarkan terutama di daerah yang ditemukan kasus DBD.
Setelah itu baru dipindahkan masuk ke aplikasi," ujar Saptono.
Menurutnya, gaya balap itu sedikit banyak dipengaruhi oleh kinerja Michelin sendiri.
Fenomena ini terpantau banyak dilakukan oleh sejumlah orang pasca ditetapkannya kasus pertama Covid-19 di Indonesia.
Sebagai solusinya, Henry pun memasang baterai berkapasitas 14 kilowatt per jam sejak April lalu yang menelan biaya sebesar 11.000 dolar.
"Kami tahu MU sedang bermain bagus.
Bahwa Allah telah menjawab doa saya, saya merasakan itu, saya bersyukur.
Pertama, pada tanggal 17 Maret 2016 sebesar Rp500 juta.
Pengurus DPD Partai Nasdem HSS pun turun langsung membagikan masker tersebut kepada masyarakat dipimpin Ketua DPD nya Zainal Abidin.
COM- Pemerintah Kabupaten Pesisir Selatan bakal menyurati Balai Konservasi Sumber Daya Alam (BKSDA) terkait munculnya Buaya di sekitar perairan objek wisata Pantai Carocok Painan dan Pulau Cingkuak, Keca.
Siaran langsung Live Streaming Bein Sports 2 dan Live Streaming TV Online laga akan dimulai pada pukul 20.50 WIB, namun ditegaskan tak bisa diakses via Live Streaming RCTI +.
"Pelaku merupakan anak kedua dari tiga bersaudara.
Menurut Elvianus, melalui arahan pelaksanaan New Normal sesuai dengan Perwali (Peraturan Wali Kota) Kupang, No. 18 Tahun 2020, pemerintah membuka aktivitas ruang publik agar bisa dimanfaatkan oleh masyarakat.
Ia mengatakan, selama menjalankan kerja dari rumah ( /WFH) pengeluaran justru lebih banyak.
Dwi mengaku bisa mengeruk penghasilan sebanyak Rp3 juta hingga 4 juta per bulan sebelum pandemi.
Karena itu, kemenangan di laga ini membuka jalan mereka lolos ke babak 16 besar Liga Champions 2020-2021.
Kerajaan menyebutkan sebagian besar individu yang terpapar virus corona baru kembali dari Iran atau Irak.
Saya minta jangan pulang dulu.
Kamu hanya perlu mengeluarkan diamond sebanyak 500 saja atau sekitar Rp 70.000-an saja.
Namun, kondisi warga tersebut memburuk dan akhirnya meninggal dunia.
Kepala BPBD Babel Mikron Antariksa mengatakan, banjir kiriman juga datang dari dari daerah Paritlalang yang merupakan wilayah rawan banjir.
Tujuannya adalah untuk menjadikan kawasan perbatasan negara yang sering juga disebut sebagai halaman belakangnya Negara Indonesia, menjadi beranda depan yang dapat dibanggakan.
Krakatau Steel masuk ke hilirisasi produk tanpa mematikan pemain swasta, malah bekerjasama," tuturnya.
"Sehingga dengan pencapaian ini kami cukup optimis untuk bisa mencapai target realisasi investasi di tahun 2020 ini," kata Heldy.
Tapi kalau dipersentasekan kematiannya, penyakit ini tidak lebih mengkhawatirkan dari severe acute respiratory syndrome (SARS) atau middle east respiratory syndrome (MERS).
"Kakaknya Nadia selamat, luka di bagian kepala.
Biasanya, wanita yang akrab disapa Niki itu syuting untuk salah satu program televisi, serta membuat konten untuk diunggah ke kanal youtubenya.
Karena ini tindakan pencegahan supaya virus nggak masuk ke tubuh," jelas dr. Arie yang hadir ke Media Center Satgas Covid-19 ditemani istrinya tercinta.
Perbaikan yang dilakukan merupakan bagian dari perawatan rutin untuk memperkuat dinding turap sehingga mencegah kelongsoran.
Karena asyik bermain handphone, MA tak menyadari jika rupanya ada dua bandit berkendara sepeda motor yang mencari sasaran.
Hasilnya hingga sore kemarin terkumpul dana sebesar Rp 4.760.
Media melaporkan bahwa mantan Menteri Pertahanan Shigeru Ishiba dan mantan Menteri Luar Negeri Fumio Kishida telah menyatakan minat akan posisi orang nomor satu Jepang itu.
Diberitakan sebelumnya, Gisel dan MYD terancam hukuman maksimal 12 tahun penjara berdasarkan UU Nomor 44 tahun 2008 tentang Pornografi.
Dengan pendataan yang benar, makan jenis bantuan dan sasaran bantuan menjadi tepat sehingga menimbulkan efek terhadap pertumbuhan ekonomi.
Kepada keluarganya dia mengaku uang itu untuk membayuar angsuran motor yang sudah menunggak tiga bulan.
Beruntung, hingga saat ini Idah belum memersiapkan perlengkapan untuk keperluan ibadahnya selama di tanah suci.
Siapa yang tak bahagia bila kedua belah pihak keluarga sudah setuju dan memberi restu.
Tes mengungkapkan iPhone 8 berhasil mendapatkan lebih dari 5 jam masa pakai selama proses pengujian.
"Alhamdulillah Ruben Onsu baik banget, dia masih ingat," ujar mantan suami Angel Lelga itu.
Dia menyebutkan, 12 ribu THL-TBPP yang lulus PPPK 2019, mempunyai peran sangat strategis dalam menyukseskan program kegiatan ketahanan pangan nasional.
Sumbangan yang dapat diperhitungkan adalah sumbangan dalam bentuk uang, barang, jasa, atau pemanfaatan harta tanpa kompensasi.
Kedua, Tiongkok tidak hanya mendukung langkah cepat dalam penelitian medis untuk vaksin dan pengobatan, tetapi juga pelacakan kontak, rumah sakit, dan peralatan medis.
“Motor ini memiliki suspensi yang sangat nyaman untuk motor trail standar karena mempunyai diameter suspensi yang cukup besar.
Di awal-awal pertandingan, Liverpool langsung bisa menguasai bola dan jalannya pertandingan.
"Caru diganti Tirta Sabuana Raksa dengan fungsi yang sama.
PT PLN (Persero) menjadi bulan-bulanan kemarahan pelanggan.
Anji memang sedang memiliki sebuah di Gunung Puntang, Jawa Barat.
Kami tidak ketemu dan saat acara kami tidak di lokasi," kata dia saat dihubungi jpnn, Kamis (19/11).
Dan nantinya dana yang terkumpul akan diserahkan oleh HCO kepada Panti Asuhan Bundo Saiyo.
"Awalnya CSR Epson bergerak dalam membantu mengentaskan kemiskinan.
Namun tetap mengindahkan protokol kesehatan Covid-19.
Ya tentu sebagai pembina beliau bisa memberikan nasihat, memberikan masukan, teguran agar ke depan tidak gaduh lagi kepada orang yang berperilaku seperti Wamen 3," tutup Andre.
Diketahui, Melly dan Agnez Mo bertemu dalam sebuah acara televisi pada Senin malam, 12 Oktober 2020.
Cari jalan pintas mengambil dari alam yang dampaknya tentu saja jadi merusak kehidupannya, kita banyak kehilangan benur di alam yang seharusnya masih bisa berkembang jadi lobster dewasa," kata Rianta.
Berbeda dengan Bayou, Haoyue disematkan transmisi otomatis model atau kopling ganda.
Selain itu, Luhut juga membandingkan jumlah korban meninggal di Indonesia dengan Amerika Serikat.
Dia menegaskan, semua ingin menjadi PNS.
Bersepeda dapat membantu Anda melindungi diri dari obesitas, penyakit jantung, kanker, penyakit mental, diabetes, dan radang sendi.
Oleh karena itu, masyarakat Badui memiliki sebuah larangan adat yang menjadi pedoman yakni "lojor teu meunang dipotong" (panjang tidak boleh dipotong) dan "pondok teu meunang disambung" (pendek tidak boleh disambung).
Lalu ada di Jawa Tengah 34 orang; Maluku Utara 24 orang; Banten 21 orang; Sumatera Barat 20 orang; Kalimantan Tengah 16 orang; Kalimantan Selatan 14 orang.
“Intinya, kami akan melakukan upaya maksimal untuk memulangkan rekan-rekan yang tertahan di Tiongkok,” ujarnya.
Dinas Komunikasi dan Informatika Surabaya telah menyiapkan aplikasi guna memonitoring terkait kinerja pegawai yang melakukan WFH.
Pemindahan drumer grup band SID tersebut dikawal ketat petugas kepolisian dan kejaksaan.
Sesuai kesepakatan antara BI dengan Kementerian Keuangan, di pasar non-competitive bidder itu bank sentral maksimum bisa membeli sebesar 25 persen dari target maksimal.
Belum lagi Apple telah menutup Apple Storenya diseluruh dunia kecuali di China untuk mengurangi penyebaran virus corona.
Jumlah tersebut berkurang pada 2016 menjadi Rp11,16 triliun.
Video mesum ini sebelumnya di unggah oleh pemilik akun media sosial Facebook bernama Moh Rizki.
Kemudian juga untuk masyarakat yang memerlukan."
Hal tersebut dikarenakan lokasi kedua kecamatan itu berjarak cukup jauh dari SPBU.
Apabila anda berhak menerima bantuan pemerintah Rp 2,4 juta akan ketahuan muncul.
Emilia juga tak menampik bahwa cita rasa menjadi salah satu faktor penting untuk membuat makanan yang sesuai dengan kebutuhan atlet dalam membentuk kekuatan.
"Google sendiri masih terus dan terus memerangi praktik ini (memodifikasi video dari karya orang lain)," ungkapnya.
Kendaraan itu disinyalir dimiliki oleh Neolix, perusahaan antar-jemput pengiriman otonom yang berbasis di Beijing.
Karena tidak bertemu langsung oleh Yasonna di kantornya, warga Tanjung Priok kemudian mengultimatum sang menteri 2x24 jam untuk meminta maaf kepada warga Tanjung Priok secara terbuka di hadapan media.
Baik insentif dalam membantu pengajaran jarak jauh (PPJ) maupun insentif untuk operasional pesantren?
Proses ini bahkan bisa memakan waktu selama satu jam,” kata dia.
Maimunah (bukan nama sebenarnya), calon pengacara Hakim Jamaluddin, menyebutkan bahwa Kenny Akbari dan keluarga sangat sedih mengetahui otak pelaku tak lain adalah istri kedua, Zuraida Hanum.
"Jika tidak menggunakan masker maka tidak boleh naik langsung ditolak oleh petugas.
Dari peta persebaran Covid-19, Coronavirus Covid-19 Global Cases by John Hopkins CSSE, Selasa (10/3/2020) pukul 16.30 WIB, di Amerika Serikat ada 755 kasus positif dengan jumlah kematian 26 orang.
"Kebijakan ini akan dievaluasi lebih lanjut sesuai kebutuhan," kata Tjahjo Kumolo di Jakarta, Jumat, 29 Mei 2020.
Salah satu kejadiannya berada di Pasar Kobong.
Sebagaimana diketahui, Satgas Antimafia Bola Jilid III sudah mulai bertugas sejak Senin 3 Februari 2020.
Jika beruntung ditemukan telur ular untuk dipindahkan, jangan dimusnahkan.
LAUV juga pernah membatalkan konser pada 24 Mei 2019 lantaran kondisi di Jakarta yang dianggap sedang tidak kondusif.
Parjo mengaku pernah menjadi korban di tanjakan maut Tanggulrejo Sragen tersebut pada 2013 lalu.
Dapur umum yang saya tinjau ini dipastikan terus melayani suplai makanan," imbuhnya.
Teknologi tersebut kini sedang diintegrasikan ke dalam skema identitas digital negara dan sekarang sedang diujicobakan di beberapa kantor pemerintah, termasuk otoritas pajak dan dana pensiun kota.
Semua penyidikan dan keterangan saksi tampak sama dengan rekonstruksi.
Matahari yang kamu pilih akan mengungkap sisi lain yang tersembunyi dari dirimu.
“Itu adalah pukulan yang berat baginya (Pecco), itu luar biasa cara ia membalap, ia bisa menang dan itu akan menjadi hari yang tidak terlupakan baginya.
Dugaan korban tewas akibat dibunuh juga diperkuat dengan giginya yang rontok akibat hantaman benda keras.
"Kami memasangnya 20 hari yang lalu, tetapi tidak ada hasilnya," kata Leidy Olaya, 35 tahun, yang tinggal bersama ibunya 57 tahun, Francy, di lingkungan miskin Giradot.
Dia diketahui berkontak erat dengan pasien pertama.
"Kita akan perbaharui peraturan yang nantinya akan memungkinkan menyikat semua akun palsu, minta pertanggungjawaban mereka, terutama apabila ada kasus seperti yang dialami Hana Kimura," lanjut Sanae Takaichi.
Latihan itu dilakukan saat ketegangan antara Seoul dan Pyongyang meningkat setelah Korut menghancurkan kantor penghubung antar-Korea di perbatasan pada Juni dan mengancam tindakan militer.
Kedua tim saling melancarkan serangan.
Beberapa peluang pun mereka ciptakan.
Chris Evans (Captain America) Chris Hemsworth (Thor), Scarlett Johansson (Black Widow), Mark Ruffalo (Hulk) dan Jeremy Renner (Hawkeye) semuanya muncul melalui obrolan video untuk menerima penghargaan dan berterima kasih kepada penggemar mereka.
Sigit menjelaskan pihaknya telah menaikkan status dugaan tipikor terkait surat jalan Djoko Tjandra dari penyelidikan menjadi penyidikan.
ID, LIVERPOOL—Liverpool akan menjamu Southampton di pekan ke-25 Premier League, Sabtu, 1 Februari, besok malam.
Sedangkan Riza Falepi sebagai alumni ITB, adalah satu-satunya kepala daerah yang prestasinya cukup moncer dalam beradu prestasi dengan Kota Padang sebagai ibukota propinsi.
Sebelum diumumkan resmi, foto kendaraan tersebut telah berhasil diabadikan saat menjalani pengujian.
Peristiwa tersebut terjadi di Kampung Sukamantri, Desa Gombong, Balaraja, Kabupaten Tangerang.
Hak cipta itu sebenarnya kedaluwarsa tiga tahun setelah setiap bagian restorasi selesai, tetapi Vatikan memutuskan untuk tetap melarang fotografi untuk melindungi karya seni berharga dari kilatan kamera yang berbahaya.
Mereka disambut langsung oleh tokoh masyarakat setempat.
Bagaimana Sih Hukumnya Memakai Susuk dalam Islam?
“Ingat waktu pemilihan ketum PAN lima tahun lalu.
Dari pertemuan tersebut BPKP bersedia mengubah reviu dengan berdasarkan bukti baru yang diberikan Kemenpora.
Bahwa ini keberagaman Indonesia.
Saat keduanya menggedor pintu rumah N, tidak ada jawaban dari dalam rumah.
Sekitar 4000 ikan haring asin - makanan lezat khusus yang di Belanda dikenal sebagai maatjes - akan diserahkan kepada Menteri Kesehatan NRW Karl-Josef Laumann dan direktur rumah sakit universitas di Münster, Hugo van Aken.
Sampai sekarang kita biaya sendiri, tiket pesawat sendiri, hotel sendiri," jawab Atta Halilintar.
Pemkab Kulonprogo telah menyiapkan 21 puskesmas, 7 klinik pratama dan 2 rumah sakit daerah untuk mengantisipasinya.
Jakarta (ANTARA) - Penyanyi Adikara Fardy merilis lagu baru berjudul "Fly Away", yang lirik dan musiknya dikerjakan sendiri olehnya.
SDN 225 Bantimurung merupakan salah satu sekolah dari sembilan sekolah di Luwu Utara yang mendapatkan bantuan.
ID dilokasi, ada titik jalan tergenang banjir dengan panjang masing-masing, berkisar 6 sampai 12 meter.
Penasihat keamanan nasional Korea Selatan mengatakan dalam sebuah pengarahan bahwa Kim dan Presiden Korea Selatan Moon Jae-in telah bertukar surat pribadi.
Rapat yang digelar hari ini dimaksudkan untuk meminta penjelasan soal duduk perkara sesungguhnya dari polemik pembangunan kawasan Monas, dalam hal ini Medan Merdeka.
Mereka diimbau agar lebih peka dan bertanggung jawab dalam menjual masker alkes dengan mempertimbangkan kondisi terkait mewabahnya Virus Corona.
Belum lagi gerobak pentol yang harus selalu dipindahkan dan tidak diinapkan dilokasi justru tak pernah dipindahkan lagi.
Tersangka H sempat mengalami luka pada bagian dagu.
Ada juga kepala desa banyak yang didemo," ucap Yandri.
Atlet balap kursi roda Nina Gusmita saat ditemui di Stadion UNS, Solo, Jumat (20/12/2019).
Sedangkan dalam setahun Kabupaten Kepahiang mendapatkan pembagian DHB kisaran Rp 24 – 26 miliar.
Pelatih asal Norwegia ini pernah menjadi pelatih Man United U-23 pada 2008 lalu.
“Namun karena kedua korban datang dengan marah marah, dan membuat pelaku emosi dan terjadi pertengkaran,” kata Khoiri kepada wartawan, Senin (20/7/2020).
Hal itu disebabkan karena mobilitas masyarakat mengalami penurunan.
In the Blood merupakan film aksi yang disutradarai oleh John Stockwell dan dibintangi oleh mantan pejuang Gina Carano dalam peran utama keduanya setelah film Haywire (2011).
Mengenai alokasi anggarannya, Sri Mulyani menjelaskan bahwa anggarannya berasal dari pembagian beban atau 'burden sharing', termasuk dari dana alokasi khusus di bidang kesehatan.
Seperti diketahui, umumnya LST dirancang dengan satu pintu ramp (ramp door) pada bagian haluan, dimana ramp door digunakan untuk masuk dan keluar kendaraan ke dalam tank deck.
"Ada belasan senjata tajam yang kami amankan dari tangan para pelaku.
Pentolan Pasoepati, M. Badres, menilai kepergian sejumlah pemain Persis menjadi pertanda masih ada masalah di internal tim.
Sebab skuad asuhan Thomas Tuchel itu juga memiliki kekuatan yang tidak bisa diremehkan karena para pemainnya juga berkualitas.
Kader PDI Perjuangan DIY ikuti pelatihan bermedia sosial.
“Kalau jumlah pergerakan pesawat saya bisa prediksi di angka 750-800 pergerakan dari kondisi saat ini yang rata-rata mencapai 650 pergerakan pesawat per hari, untuk ukuran Bandara Soekarno-Hatta ke berbagai destinasi,” ujarnya.
Beberapa ekor rusa besar bahkan berlari kencang dan menabrak tubuh mungil kasuari.
Tapi, Bennaceur didukung oleh hakim garis yang menyatakan aksi Maradona sah.
Penemuan baru yang penting ini akhirnya ditulis dalam British Medical Journal pada tahun 1965, dengan gambar June diterbitkan dua tahun kemudian dalam Journal of General Virology.
Departemen Pertanian di negara bagian juga telah mengeluarkan peringatan yang serupa.
"Saya ingin memimpin Israel selama bertahun-tahun untuk mencapai kesuksesan bersejarah," tegas Netanyahu.
Salmafina mengaku kecewa kepada sahabatnya lantaran mengunggah video yang dianggap sangat mempermalukan dirinya.
Menurutnya, penumpang KRL masih cukup banyak karena ada beberapa kantor yang masih beroperasi ditengah PSBB terutama di sektor informal.
"Dari hasil pemeriksaan kami tidak bisa sampaikan secara keseluruhan apalagi terkait nominalnya karena kita masih berproses," tutur Awi.
Konsep tauhid yang dikedepankan Buya Hamka, tidak hanya diposisikan sebagai teori belaka, tetapi ia mengaplikasikannya dalam kehidupan bernegara, ekonomi, masyarakat.
Lagu tersebut, populer di kalangan masyarakat dan masuk dalam tangga lagu Billboard Indonesia per 12 Februari 2020.
Dirinya mengumpulkan data-data untuk menentukan hubungan antara kesejahteraan dengan usia.
Citra Kirana diketahui memang memiliki banyak kucing peliuharaan.
Kebocoran tersebut terjadi pada pegiat media sosial Denny Siregar yang data pribadinya menyebar di media sosial.
Hal ini membuktikan keseriusan.
"Kegiatan para santri di sini dimulai salat subuh berjemaah, kemudian dilanjutkan dengan salat Duha dan dilanjutkan dengan kegiatan pembelajaran," ujar Gus Digo, sapaan karibnya.
Untuk webinarnya sendiri menurut saya tidak apa-apa, tidak perlu dilarang," kata Mahfud dalam keterangan tertulis, Sabtu (30/5/2020).
Beberapa peluang mampu mereka ciptakan.
Pemerintah mendatangkan sebanyak 1,2 juta vaksin Sinovac pada Minggu 6 Desember 2020 dari China.
Hal ini terjadi akibat Sumbar berada p.
Dua orang pengrajin songket di kampung songket Desa Muara Penimbung Indralaya OganIlir Sumsel sedang menenun kain songket.
"Masa sih?" jawab Manohara sembari tersenyum.
Mahasiswa KKN Unwidha mengajari siswa SD mematuhi protokol kesehatan.
Kendati demikian, Firli menganggap kebebasan berpendapat adalah hak semua pihak.
Sementara Australia berada di peringkat keenam dan Singapura menjadi satu-satunya negara di Asia Tenggara yang masuk dalam peringkat 10 besar.
Gareth Bale membuat Spurs yang sudah punya Harry Kane dan Heung-Min Son makin eksplosif, sementara Pierre-Emile Hojbjerg membuat lapangan tengah Spurs punya pemimpin yang keras bertarung berebut bola.
COM, JAKARTA - Langkah politik Partai Demokrasi Indonesia Perjuangan (PDIP) mengumumkan 45 calon kepala daerah yang diusung dalam Pilkada serentak 2020 patut diapresiasi.
Kapolres dan istri yang baru turun dari mobil langsung dicek suhu tubuhnya.
Melakukan perjalanan panjang, akhirnya Voyager 2 tiba di ujung dunia yang penuh rahasia ini.
Dirinya menjelaskan, tentunya dengan inovasi pelayanan publik yang dilakukan pihaknya ini, maka ketika seorang ibu sudah keluar dari fasilitas kesehatan, maka ibu tersebut sudah bisa mendapatkan tiga dokumen itu sekaligus secara gratis.
IHSG tertekan dan menyentuh titik terendahnya sejak 2013, pada penutupan perdagangan Senin (23/03/2020) merosot ke level 3.989.
Dua ibu tersebut yakni W (28) asal Desa Remban Kecamatan Rawas Ulu dan T (38) asal Desa Pantai Kecamatan Rupit.
DENPASAR, BALIPOST.com – Pascatambahan seratusan warga positif COVID-19, pada Minggu (28/6), kembali ada kasus baru di Bali.
LAKSI mempertanyakan apa pentingnya dan manfaatnya merevisi kewenangan Polri dalam penerbitan SIM, STNK, dan BPKB.
Selain itu beberapa kesalahan lain adalah mengikat kencang, mengisap darah di area tergigit, dan cross insisi.
“Saling bahu-membahu, bersinergi dengan paguyuban daerah lain, demi kemajuan individu, organisasi dan daerah asal,” pungkasnya.
Selain pos polisi, dilaporkan bahwa fasilitas umum seperti pembatas jalan sempat dirusak oleh massa.
"Nick memilih untuk merahasiakan penyakitnya supaya dia bisa melanjutkan mengejar mimpinya selama mungkin.
Dikatakan, proyek itu dibawah pengawasan project management unit-pmu. untuk itu, pihaknya akan berkoordinasi dengan pmu untuk mencari solusi terhadap masalah tersebut.
Tidak sekedar cantik dan menjadi Halimah Agustina Kamil ternyata bukan keturunan sembarangan.
Artinya sidang saat ini ditunda dan akan dilanjutkan pada sidang selanjutnya pada Senin 6 Juli," ujar Hakim Pengawas PKPU Makmur.
“Lonjakan pertumbuhan ekspor tahun 2019 ini tidak dapat dipisahkan dari daya saing produk anak bangsa yang memiliki kualitas berstandar global di pasar luar negeri,” katanya.
"Kami semakin memiliki harapan melihat tanda-tanda resmi dari pemerintah AS kepada Kongres soal tujuan untuk menghapus Sudan dari daftar itu.
Enggak tidak ada itu.
"Sulit ketika ada pelatih yang tidak mempercayaimu.
Tetapi PPh pasal 21, PPh pasal 25, PPh 22 impor tidak dilakukan lagi untuk tahun depan,” kata Menkeu Sri Mulyani dalam rapat kerja dengan Komisi XI DPR RI, Rabu (2/9/2020).
Media sosial dikejutkan dengan trending topik yang aneh, 'Klepon Tidak Islami'.
Mereka lantas pergi ke ponton untuk main wahana Banana Boat itu.
Tidak adanya pawai ogoh-ogoh tentu jauh berbeda dengan tahun sebelumnya.
"Kami istikamah menolak tetap bersama rakyat dan buruh," kata saat ditemui seusai kunjungan kerja Komisi IX DPR RI di Balai Kota Cirebon, Jalan Siliwangi, Kota Cirebon, Rabu (7/10/2020).
Kami akan melakukan tindak lanjut.
"Namanya karena presiden minta cepat pasti ada saja yang miss, saya kira tidak perlu terlalu dibesar-besarkan.
Pengusutan ini sendiri, karena adanya laporan yang masuk ke kita,” tukasnya.
Polisi amankan gerombolan ABG yang pesta miras di pekarangan rumah warga.
Selain itu, Doni yang merupakan Kepala Badan Nasional Penaggulan Bencana (BNPB) itu menitipkan pesan kepada bupati dan wali kota se-Provinsi Maluku.
Sedangkan dari hasil penggalian di Aceh Besar, Eko mengatakan ditemukan lapisan tanah berselang-seling berwarna hitam kecoklatan dan putih di kedalaman 50 sentimeter.
Mantan Kabag Umum Sekretariat Daerah Kabupaten (Setdakab) Bengkalis pun menyatakan itu.
Penyandang DAN V ini mengakui, sejak wabah COVID-19 merebak, pihaknya sulit mengkonsolidasikan para atlet.
Negara yang terletak di kawasan Asian Timur ini memiliki kecepatan internet yang luar biasa fantastis hingga mencapai 85.02 Mbps.
"Iya lah, grogi takut enggak dapat chemistry-nya," kata Yuna.
“Insya Allah awal Juli nanti barangnya sudah sampai sehingga untuk melakukan uji swab kita tidak tergantung lagi dengan Balai Teknik Kesehatan Lingkugan di Banjarbaru,” ungkap Sukamta.
Serangan dilakukan oleh seorang pria tak dikenal dan terjadi di Gereja Kota Nice Perancis.
Hal ini disampaikannya berkaitan dengan hasil peninjauannya tim dari PVMBG di lokasi munculnya calon gunung berapi di Kabupaten TTS yang sudah dilakukan pada Rabu (19/2) kemarin.
Menurut dia, inovasi tersebut merupakan salah satu terobosan dalam upaya pencegahan kekerdilan (stunting) pada anak.
Perseroan pun telah menyiapkan strategi untuk terus mengakselerasi kinerja WM BRI.
Mengonsumsi makanan seimbang dengan memilih makanan rendah lemak dan tinggi serat dan pastikan untuk mengonsumsi lima porsi buah dan sayuran segar setiap hari.
Pembunuhan tersebut terjadi diduga dipicu persoalan batas tanah.
Tidak tidur sangat berdampak buruk untuk kesehatan.
Menurut Iwan, pencapaian ini diharapkan juga menjadi perhatian Badan Pemeriksa Keuangan (BPK) dalam melakukan pemeriksaan atas pertanggungjawaban laporan keuangan di Setjen MPR.
Dengan kata lain, komposisinya saat ini lebih banyak pasien sembuh, yakni sebesar 75 persen, dibandingkan kasus aktif (pasien dirawat).
Pertemuan antara Carlos dan Barthez terjadi dalam laga internasional yang mempertemukan Brasil dengan Prancis di tahun 1997.
PT Indaco Warna Dunia kembali membagikan voucer belanja cat.
Saya tahu tantangan yang mereka alami sebagai hasil dari pengawasan ketat selama dua tahun terakhir dan mendukung keinginan mereka untuk kehidupan yang lebih mandiri," kata Ratu Elizabeth II dalam pernyataannya, dikutip TIME.
"Lebih baik menjaga daripada mengobati.
Sebagai informasi, Wali Kota Malang Sutiaji mengumumkan bahwa ia positif Covid-19 pada Selasa 1 Desember 2020.
Saya baru saya melahirkan bayi perempuan saya.
Melansir chicagotribune, alih-alih mencoba membuat sekeliling kamu tampak seperti gambar dari majalah dekorasi, ikuti naluri dan gaya pribadi kamu.
Sebelumnya, lonjakan pengunjung juga terjadi di Toko Tani Indonesia Center (TTIC), Pasar Minggu, Jakarta Selatan.
QPR hanya membuang bola jauh-jauh ke depan usai kebobolan.
“Kami merasionalisasikan salah satunya yang mendapat banyak sorotan media adalah Garuda Tahu Beres,” terang Direktur Utama Garuda Indonesia Irfan Setiaputra.
Mereka bermaksud membeli koleksi fosil di Sragen itu dengan fantastis mulai dari Rp50 juta hingga Rp200 juta/fosil.
Disinggung apakah akan menggandeng parpol lain sebagai barisan pendukung bila dirinya mendapatkan rekomendasi dari PDIP, Gibran belum mau menjawab.
Jika dibiarkan, beberapa komplikasi di bawah ini bisa berakibat fatal.
"Kita mau jadikan Angels sebagai segmen tersendiri.
Indonesia membentang luas sejauh 5.200 kilometer di sepanjang garis khatulistiwa.
Pengalaman pertama Cristiano Ronaldo berkiprah di kompetisi elite Eropa dirasakannya bersama Manchester United pada 2003-2004.
Namun, tahukah Anda jika menangis dapat menurunkan berat badan?
Dalam negosiasi Celah Timor, diyakini Australia berusaha mendapatkan hasil yang lebih menguntungkan.
Lahir di Wajo, 3 Agustus 1964, lulusan Akademi Militer tahun 1989 sekarang menjabat Kepala Staf Garnisun Tetap I Jakarta.
Dalam melakukan tugas-tugas pengawasan itu yang nantinya dilakukan oleh Petugas Pemuktahiran Data Pemilih (PPDP).
Keduanya berduel di ajang kickboxing yang digelar oleh promotor MMA, Monte Cox.
Setelah berlakunya UU Cipta Kerja, pelaku UMKM diberikan kemudahan dan kepastian dalam proses perizinan melalui Online Single Submission (OSS).
Dimas pun diundang ke kediamannya di Andara dan keduanya sempat berbincang.
Yunan masih ingat kegiatannya sebelum diisolasi pada 14 Maret 2020.
Meski demikian, komponen tersebut jarang diperhatikan oleh pengguna kendaraan.
Tidak hanya hubungan yang kejepit, tangan juga suka kejepit," papar wanita kelahiran Denpasar, Bali itu sambil tertawa.
Beragam komentar pun bermunculan.
“Saat ini anggota Blog M ada lebih dari 60 orang.
Dalam pola 4-2-3-1 racikan Flick, Sancho dapat diperankan sebagai kanan maupun kiri.
"Saya kaget, dari luar dia lari sambil nangis dan bilang kalungnya (dijambret) dengan muka pucat gitu.
Akibatnya peristiwa tersebut menyebabkan sempat terputusnya akses lalu lintas (lalin) di jalur Cikembar menuju Palabuhanratu, Sukabumi.
Gubernur DKI Jakarta memberikan ucapan selamat kepada Presiden yang berulang tahun hari ini, Minggu (21/6/2020).
“PT BAI turut melibatkan tenaga kerja lokal untuk proyek tersebut,” ucapnya.
Ia pun melaporkan kejanggalan tersebut ke pihak yang berwajib.
Untuk itu dirinya menyarankan Bunga untuk beristirahat.
Kasihan ini bukan NKRI ayo di-reset balik, paket undang-undang penataan otonomi daerah kita belum kelar.
Anda tidak suka? ke marilah," kata pria tersebut.
Dosen Mengabdi memakai sebagian dana pengabdian dan penelitian tiap dosen untuk dialih ke berbagai program penanganan pandemi.
Sekitar pukul 16.40 WIB rombongan finis di Kopilih Cafe, Badran, Purwosari, Laweyan.
Setelah dilakukan mediasi, dikatakan Shanty, pemilik usaha segera membuat Instalasi Pembuangan Air Limbah (IPAL) yang sesuai standar.
Lahir dan besar di keluarga muslim, Mane menerima pendidikan agama yang begitu baik.
Jack juga merupakan kapten dari tim ini dan ia masih sering mengunggah foto saat ia berada di akademi, ketika ia masih berusia enam tahun.
"Dari data warga terdampak bencana tersebut, yang paling banyak adalah wilayah Kota Bekasi dengan total 149.573 jiwa," kata Agus.
Karena nila setitik, rusak susu sebelanga.
Keputusan The Fed itu pun mengangkat logam mulia yang sebelumnya terperangkap dalam aksi jual pasar yang lebih luas karena corona terus menyebar dengan cepat.
Dia adalah cucu politisi sekaligus ulama, Salahuddin Wahid.
"Selama saya menjabat kapolres di Batang sudah dua tahun tiga bulan dan hari ini saya menitipkan anggota kepada kapolres yang baru.
Dewan menilai, keistimewaan dengan dana keistimewaan di dalamnya nyata belum mensejahterakan warga masyarakt DIY.
Mereka membangun serangan dan pertahanan dengan cara yang seimbang.
Kerugian yang dialami warga korban banjir bandang di tiga wilayah Kabupaten Bandung Barat (KBB) saat menjelang pergantian tahun mencapai Rp 8 miliar.
Haftar bersama LNA yang didukung Mesir, Uni Emirat Arab (UAE) dan Rusia, mengklaim kekuasaan di timur Libya.
Kisah tragis satu keluarga ditemukan meninggal di dalam rumah.
BREAKING NEWS: Rekor Baru, Kasus Sembuh Covid-19 di Indonesia…
Setelah disemayamkan di rumah duka di Jalan Teuku Cik Di Tiro, Gondangdia, Jakarta Pusat, jenazah Ibunda dibawa ke Purwakarta untuk dimakamkan.
Sementara tiga yang negatif lainnya akan dipulangkan dari Rumah Sakit Umum Pusat (RSUP) M Djamil,” sambung Irwan.
Iriawan menjelaskan, Jerry Hermawan Lo sebelumnya memang tengah tes Covid-19 bersama keluarga besar dan para karyawan pada 24 Maret 2020.
Melainkan memperingatkan setiap bangsa negara untuk memajukan industri pertahanan nasional dalam menjaga kedaulatan, sehingga bisa menjamin perdamaian.
Meski menutup karier tinjunya dengan buruk dan sudah tidak muda lagi, optimistis bisa kembali ke kondisi tubuh yang ideal.
Selain itu, Klishina pun pernah menjadi sorotan dunia karena jadi satu-satunya atlet atletik Rusia yang bisa berlaga di Olimpiade 2016 Rio De Janeiro.
Pemilik nama lahir Reisa Kartikasari itu tentu tak asing dengan tampil di depan publik.
Dia merasa tidak pernah melakukan pemblokiran terhadap akun Instagram milik ibu tiga anak tersebut.
Berikut 8 daftar mitos-mitos apa yang membatalkan puasa.
Satu-satunya kemenangan pada laga pembuka diraih Chelsea ketika bersua Huddersfield pada Liga Inggris 2018-2019.
Salah satunya mengistirahatkan Ronaldo karena dianggap sudah kelelahan.
Karena itu menurut dia, seluruh kader dan pengurus partai harus bersatu-padu kembali, menghilangkan keperbedaan, dan bersama-sama berjuang untuk membesarkan partai.
Lebih parahnya, Marquez harus kembali menjalani operasi pada awal Agustus 2020 lantaran pelat yang tertanam di lengan kanannya rusak.
Pelanggaran serius yang dimaksud CCDI biasanya mengenai penerimaan suap atau tindak pidana korupsi terkait jabatan seseorang.
Menurut Juru Bicara Gugus Tugas Percepatan Penanganan COVID-19 Denpasar, I Dewa Gede Rai, ada tiga desa yang mengalami tambahan warga meninggal.
Diingatkan Agar Pakai Masker, Anggota Dewan di Sumbar Ini Malah…
Karena itulah selain fungsi tradisionalnya sebagai lembaga pendidikan yang mendidik pada santrinya, pesantren juga merupakan lembaga dakwah.
Lewat media sosial, dia mengunggah foto saat sang pedangdut diamankan petugas kepolisian.
Secara tampilan, Reno4 dan Reno4 Pro tampak identik.
Dari rumah Vichai, si pencuri terindikasi membawa sejumlah barang yang jika diakumulasi mencapai 1 juta pounds atau setara Rp18,5 miliar.
"Petugas Stasiun Gondangdia kemudian memintanya kembali menggunakan masker jika hendak naik kereta.
Sudah mulai ada penggantian,” ujar tangkas.
Pertandingan pembuka Kompetisi 2020 ini akan digelar selama dua hari mulai hari Jumat hingga Minggu di GOR Gelanggang Remaja, Pekanbaru.
Kemacetan mencapai 1 kilometer.
Teka-teki dapat membantu meningkatkan kosa kata anak dan membantu orang tua untuk menghindari demensia.
Berkat tiga golnya tersebut, Aguero menjadi pemain asing paling subur di sejarah Liga Primer Inggris dengan 176 gol dari 255 penampilan.
Gelandan enerjik tersebut pindah klub dengan biaya transfer 45 juta euro (sekira Rp786 miliar).
Pengungkapan kasus itu berawal dari beredarnya video yang memerlihatkan aksi kekerasan terhadap seorang siswi oleh beberapa siswa atau teman lelakinya di kelas.
Bila masih ada masyarakat yang bimbang, Ustaz Syafrizal menyarankan sebaiknya mematuhi imbauan pemerintah dan Fatwa MUI.
Kiwil mengaku sampai saat ini belum pulang ke rumah karena berkaitan dengan pandemi virus corona dan juga ia mengatakan bahwa selalu mementingkan higienis.
Pihaknya mendorong seluruh pengawas pemilu di tingkat desa untuk segera merekrut pengawas TPS masing-masing sesuai dengan syarat-syarat yang ditetapkan.
Inilah safari cinta aktor Hyun Bi sebelum dikabarkan kembali (CLBK) pada Song Hye Kyo.
Wakil Ketua Komisi Pemberantasan Korupsi (KPK) Alexander Marwata mengaku tak tahu keberadaan bekas Sekretaris Mahkamah Agung (MA) Nurhadi.
“Apa lagi dimasa Panedemi Covid-19, dimana kami harus melaksanakan proses belajar mengajar sesuai protokoler kesehatan,” ujarnya.
Apa yang baik itu baik, dan terserah pendengar untuk menilai.
"Setelah bertemu, pelaku meletakkan amplop di atas meja, katanya berisi uang untuk pembayaran motor saya."
Namun di pasar saham domestik, dana asing masih keluar di bulan Oktober walaupun tidak lagi sebesar bulan-bulan sebelumnya.
Seperti ibadah lainnya, sebelum menjalankan puasa Senin Kamis juga harus membaca niat.
Dan kita juga fokus untuk performance musisi yang tampil sebagus mungkin," kata Ferdy.
Meski demikian, dalam kanal YouTube-nya, Luna Maya tampak menyebut inisial RM sebagai pria yang ingin dinikahinya.
Sebagaimana tugas dan fungsi lembaga intelijen suatu negara, organisasi itu bukan lembaga publik melainkan hanya melayani single client yaitu Presiden, dalam kerja-kerja mereka.
Sisa penyerahannya,” ungkapnya kepada FAJAR, Minggu, 26 Juli.
Namun sebelumnya LM telah memiliki penyakit bawaan jantung.
KETUA KPK Firly Bahuri mengingatkan hampir seluruh provinsi di Indonesia, rawan korupsi.
Hal tersebut dimaksudkan untuk menjamin kesehatan dan meningkatkan kesejahteraan, sehingga kualitas hidup mereka menjadi lebih baik.
Dan itulah memang pilihan kami berbagi pesan kebajikan dengan balutan fusion jazz,” pungkas Ucok.
Dikutip dari laman Sputnik News, Senin (30/11/2020), RUU tersebut mengusulkan denda hingga 10 persen dari omset tahunan perusahaan telekomunikasi, atau senilai 100.000 poundsterling per hari.
Menurut perempuan yang bermain untuk timnas putri di Kejuaraan Putri ASEAN edisi 1982 itu, Satia Bagdja memiliki kemampuan untuk mendekatkan diri dengan pesepak bola putri.
Namun, dia menegaskan bahwa berdasarkan fakta persidangan tudingan itu tidak terbukti, terutama dalam proses pemeriksaan saksi-saksi.
Badai juga meninggalkan jejak kehancuran seluruh negara Kepulauan Pasifik tersebut.
Salah satunya destinasi wisata religi yang berkaitan dengan umrah dan haji.
Ayahanda Vanessa Angel, Doddy Sudrajat menceritakan awal mula proses permintaan restu suami anaknya, yakni Bibi Ardiansyah.
Yazid yang juga Ketua Gugus Tugas Percepatan Penanganan Covid-19 Kabupaten Kebumen, mengucapkan terima kasih kepada tenaga medis RSUD Dr Soedirman Kebumen yang telah berjuang melawan coronavirus.
Pada hari Senin, Badan Keamanan Laut Indonesia mengatakan mendeteksi sebuah kapal China di ZEE Indonesia, di perairan Natuna Utara pada Sabtu (12/9/2020).
Melalui Instagram resmi, Blackpink menyampaikan pengumuman pemenang.
Hasil penelitian ini didapat setelah para peneliti mengambil perbedaan dalam sosial, ekonomi, dan demografi setiap negara.
Selanjutnya, pelaku menawarkan untuk berbisnis pulsa.
Sementara itu, masyarakat yang ingin membeli produk Suzuki tetap bisa melakukannya.
Meski, ia mengaku masih memiliki rasa takut menghadapi perannya dalam film yang siap syuting Maret 2020 mendatang.
Anik mengatakan belajar di rumah secara daring di SMPN 2 Karangnongko Klaten ini dilakukan melalui grup aplikasi perpesan masing-masing kelas.
Semula lurus, Atta Halilintar ngide ingin gaya rambut keriting karena penasaran.
"Ketiga aspek tersebut menjadi perhatian dunia internasional.
Zhu Yimin, Wakil Direktur Komisi Kesehatan Provinsi Hunan sekaligus kepala tim medis itu, mengatakan bahwa Zimbabwe dan beberapa negara Afrika lainnya telah membantu Tiongkok saat negara tersebut dilanda wabah COVID-19 parah.
“Korban tinggal berdua dengan anaknya, karena suaminya bekerja di Sulawesi Selatan sudah tiga pekan lalu,” kata Camat Ngaringan.
Para pedagang senjata itu menuntut Leonard untuk memberikan daftar lengkap orang-orang dan bisnis yang terlibat dengan CIA.
Teh hijau berasal dari Camellia Sinensis yaitu tanaman yang banyak mengandung antioksidan, kafein, dan asam amino.
Flying Six mungkin secepatnya akan mulai mencari Yamato demi keinginan mereka untuk menggantikan posisi All Star.
Mengingat pekan depan warga di seluruh dunia akan merayakan Natal yang identik dengan libur nasional.
BENGKULU, bengkuluekspress.com – Setelah menerima rekapan data dari PPDP yang melakukan pencoklitan dari 15 Juli hingga 13 Agustus 2020, tercatat sebanyak 48.120 nama dalam DPT Pilpres kemarin dicoret karena tidak memenuhi syarat.
Gusion juga bisa menghasilkan serangan yang kuat apabila gamer telah mengetahui combo skill-nya.
Dia melanjutkan, jumlah nasabah yang telah menerima kredit PEN dari BRI tersebut, komposisi terbesar dicatatkan oleh nasabah eksisting, yakni sebesar 60%.
"Ya dia (Nikita Willy) begitu (sedih), karena ada rasa ingin melepas diri dari anak kepada orangtuanya sambil meminta maaf.
Bukan tidak mungkin Anda yang tidak memiliki keturunan kembar, bisa memiliki anak kembar.
Oh iya tetap dong, nggak bisa digabung (berkas) karena saya bilang tadi locus dan tempus berbeda," jelasnya.
“KPU Provinsi dan KPU Kab/Kota harus mengatur secara bergiliran pembagian secara teknis bekerja dari rumah.
Konon hanya butuh dua hari bagi Kiai Basyari untuk menjadikan kawasan hutan lebat menjadi pesantren.
Yaitu sebagian wilayah Kecamatan Tamansari, Kawalu dan Cibeureum karena memiliki perbukitan.
Jadi pelaksanaan putusan sesuai putusan Pengadilan Tinggi Jawa Tengah 2 tahun," katanya.
"Anggota kami minta untuk monitor secara terus menerus, terutama pada daerah rawan bencana," ujarnya.
Dengan demikian, sekolah dapat melakukan data sekolah selama aplikasi belum ditutup.
Wakil Menteri Agama, Zainut Tauhid Sa’adi, mengatakan bantuan ini sangat penting untuk membantu pesantren dan lembaga pendidikan keagamaan dalam mencegah penyebaran COVID-19.
Disebutkannya, budaya gotong-royong sudah menjadi tradisi turun temurun masyarakat Aceh khususnya masyarakat Krueng Simpo sejak dulu sampai sekarang.
Di sisi seberang lapangan, rekrutan baru Hertha, Krzysztof Piatek mendapat peluang saat ia melompat untuk menyambut bola tendangan sudut, namun sundulannya masih mengarah ke atas gawang.
Satu di antaranya yang dipanggil untuk jalani pemeriksaan, Manap Ganda Hutagalung.
Sawah di Weru dan Tawangsari yang terendam banjir paling banyak masing-masing 159 hektare dan 128 hektare.
Program bantuan perekonomian dan pembangunan dari berbagai kementerian inilah yang ditarik oleh Mulyadi untuk memajukan Sumbar selama dekade terakhir.
Hanya saja, sejauh ini, ia belum mengambil keputusan.
Saat itu bersama Menko PMK dan Menkes mengoordinasi pemulangan lebih dari 200 WNI dari Hubei, Wuhan – China.
Saya tak bisa menaruh £800 ribu di antara tiang gawang'," jelasnya.
Kunto juga mengimbau agar para pelaku transaksi emas bisa menjadi pelanggan yang bijak dan senantiasa mengedepankan prinsip-prinsip kehati-hatian.
"Prancis bersama Italia," kata Macron dalam wawancara dengan surat kabar Italia La Repubblica, Corriere della Sera, dan La Stampa.
Karena yang bersangkutan ini omongannya ngelantur ketika ditanya.
Oleh sebab itu bambu dianggap sebagai simbol akar sejarah mereka.
Kata dia, ada beberapa gereja di sekitar Seoul itu sekarang menjadi tempat penyebaran baru.
Namun sayangnya, hingga berita ini dilansir belum ada keterangan lebih lanjut apakah acara 1.001 Night Festival tersebut akan disiarkan melalui akun chanel Youtube Jiangsu TV atau tidak.
"Karena libur cuti bersama," katanya.
Apakah langkah itu tepat?
Sebab seperti diketahui, Ronaldo sempat dinyatakan positif Covid-19 sejak pertengahan Oktober.
Caranya dengan menguras dan menyikat tempat penampungan air seperti bak mandi dan drum.
Saya seperti pulang ke rumah sendiri.
Kegiatan sensus serentak dilakukan di semua daerah tanah air.
Jika kamu mengunjungi area Santa Monica, tidak ada salahnya untuk mengunjungi Hiho CheeseBurger, sebuah kedai burger yang menggunakan daging sapo halal.
Bocah tersebut ditemukan pukul 08.45 WIB dalam keadaan meninggal dunia.
Kala itu, Dan Gosling bisa dibalas oleh Pierre-Emerick Aubameyang.
Selain berkarier sebagai diketahui memiliki kerajaan bisnis.
Posisi Gabbia kemudian digantikan Pierre Kalulu.
Sehingga capaian serapan APBD tahun ini bisa diketahui.
Pada Mei 2020, pemerintah tercatat mengeluarkan Peraturan Presiden Nomor 64 Tahun 2020 tentang Perubahan Kedua atas Perpres Nomor 82 Tahun 2018 tentang Jaminan Kesehatan yang menaikkan lagi iuran BPJS.
Saya aman dan sehat, dan sangat sehat.
Mantan pemain dan manajer Liverpool Kenny Dalglish, manajer terakhir yang meraih gelar untuk klub pada 1990: Dua tahun terakhir dan sejak Jurgen (Klopp) masuk, semuanya sangat positif.
Sanggupkah Pilkada Serentak 2020 Diselenggarakan pada 9 Desember?
“Saya sepakat bahwa kita tidak bisa berdiam diri.
Taufik menambahkan, semua pihak harus memahami bahwa UMP hanyalah batas bawah penetapan UMK yang direkomendasikan Pemprov Jabar.
Dalam kesempatan ini, tim berkeliling meninjau pelayanan perbankan, bagi tamu, lantai tenant, operasional, hingga kantin.
Mendapat laporan itu, polisi segera mengevakuasi korban dan mencari pelakunya.
Rupanya, penampilan Norah tersebut merupakan ide dari Kristen Stewart itu sendiri.
Sejumlah Artis Mulai Mengenakan Kalung Anti Virus, Benarkah Aroma Eucalyptus Anti Covid-19?
Durasi penegakan ini kami bagi dalam dua fase.
Pembangunan partisipatif dan berkelanjutan adalah prinsip pembangunan yang akan diterapkan oleh Abdul Rahman dalam masa jabatan nanti.
Gubernur Sumatera Selatan (Sumsel) melakukan kunjungan kerja ke Kabupaten Penukal Abab Lematang Ilir (PALI), Sabtu (6/6/2020).
Juru Bicara Gugus Tugas Percepatan Penanganan Covid-19 Kota Denpasar, I Dewa Gede Rai, Senin (16/11), mengatakan dari 11 desa/kelurahan di Denpasar Utara, memiliki zona risiko berbeda-beda.
Wali Kota Solo ini mengimbau semua kader di Solo harus bekerja keras untuk memenangkan pasangan Puguh.
Agen pemain Kia Joorabchian memberi informasi penting terkait masa depan sang klien, Philippe Coutinho.
Sedang yang dilantik perwakilan DPW FK KBIHU berada di aula RM Ny Suharti Gedongkuning.
Menkum HAM berharap tiga kepengurusan Peradi ini dapat duduk bersama dan menyelesaikan perbedaan dalam waktu tiga bulan ke depan.
Paul terjungkir dan dan segera dikelilingi oleh genangan darahnya sendiri ketika pelanggan toko mengantarnya ke kursi terdekat sebelum dia tampak kehilangan kesadaran.
Sejumlah upaya dan program pun digagas Pemda Provinsi Jawa Barat guna mewujudkannya.
"Enggak usah ya.
Salah satu warga di Sidikalang, Passiona Sihombing mengatakan, hal ini menunjukkan pemerintah tidak profesional dan merugikan masyarakat.
Peningkatan performa Man United ini nampaknya tak lepas dari kehadiran Bruno Fernandes.
Dia berharap IOC segera mengumumkan langkah selanjutnya.
Sayangnya masih banyak fasilitas kesehatan yang kekurangan APD, padahal APD dirancang untuk jadi penghalang terhadap penetrasi zat partikel bebas, cair atau udara dan melindungi penggunanya terhadap penyebaran infeksi.
BPF: Loco Gold Jadi Incaran Investor selama Pandemi…
"Pak Jokowi nanti akan datang sebagai bukti akan ada relaksasi," kata Tri, Selasa 26 Mei 2020.
"Mereka ini termasuk ujung tombak, membantu tugas para Babinkamtibmas dalam berbagai sosialisasi kamtibmas untuk menciptakan suasana kondusif dan religi," kata Kapolresta.
Pattinson bersaing dengan Henry Cavill yang berada di peringkat kedua dengan poin 91.64 persen.
Sebab, dilihat dari gas rumah kaca, penyumbang terbesar karbondioksida (CO2) adalah dari sektor energi (sumber pembangkit dan transportasi), yaitu sebesar 90 persen (kajian tahun 2019).
Dalam jadwal pemeriksaan yang dirilis KPK, Hendra akan dimintai keterangannya sebagai saksi untuk melengkapi berkas penyidikan tersangka Dadang Suganda (DS).
Dengan adanya tambahan satu kasus positif pada 14 Juni ini, maka total kasus positif corona di Bantul secara akumulasi berjumlah 65 orang, bertambah satu kasus dibanding yang dilaporkan Gugus Tugas -19 Bantul pada 13 Juni yang berjumlah 64 orang.
ID, BANJARMASIN - Pejabat lainnya di lingkup Pemko Banjarmasin yang juga hobi melakukan aktivitas gowes, adalah Kepala Dinas Pendidikan (Disdik) yakni Totok Agus Daryanto.
Menurutnya, penggabungan pilkada, pileg, dan pilpres juga agar RUU Pemilu tidak selalu dibahas setiap kali pemilu hendak digelar.
"Kami juga berharap seperti itu, jika kondisinya demikian karena namanya Banjarmasin adalah ibu kota provinsi.
Sebelumnya dalam evaluasi bansos DKI tahap I, pemerintah pusat dan Pemprov DKI Jakarta sempat 'saling serang'.
" Motor bebek diskonnya Rp 250 ribu untuk kredit.
Penerapan potokol kesehatan yang ketat juga menjaga kualitas dan kedewasaan demokras,” ujar Plt.
COM, JAKARTA - Kabid Humas Polda Metro Jaya, Kombes Pol Yusri Yunus menyebutkan 33 peserta yang diduga akan melakukan tindakan anarkis telah dipulangkan pada Rabu (21/10/2020) pagi.
Ketiganya ditangkap saat sedang melakukan hubungan badan di salah satu hotel di kawasan Sunter, Jakarta Utara.
Anda juga bisa menikmati berbagai macam fitur-fitur menarik buat meningkatkan pengalaman gaming Anda.
Apa kurang persiapan?
Ketinggian air bervariasi mulai dari 10 sentimeter hingga 60 sentimeter.
Belum lama ini, Nia membagikan aktivitasnya makan bersama keluarga di pinggir jalan lewat InstaStory.
“Kondisi pasien baik-baik saja, saat ini menjalani perawatan di ruang isolasi,” terang Herwan.
Menurut Lola, proses syuting ulang tak semudah yang dibayangkan.
Pada saat yang bersamaan, Meidinger mengeluhkan kurangnya data yang valid untuk menangkap sejauh mana masalah tersebut.
Kompleks Makam Pudak, Desa Taskombang, Kecamatan Manisrenggo, Klaten, Kamis (22/10/2020).
Svay Rieng mengemas tiga poin, sedangkan Quang Ninh baru mendapatkan satu angka.
Meski begitu pihak sekolah tetap menerapkan protokol kesehatan COVID-19 untuk mencegah adanya penularan virus corona selama proses pendaftaran penerimaan siswa baru berjalan.
Wishnutama Kusubandio mengatakan, program itu meliputi hibah pariwisata hingga stimulus untuk reaktivasi sektor wisata.
Untuk lengkapnya, simak besok, Sabtu (8/8/2020) yang dikutip dari horoscopefriends.
Sri Mulyani mengunggah empat foto di media sosial pribadinya.
"Sekarang Nindy sudah enggak terlalu julid kayak dulu, ya.
Hal ini disampaikan Teten pada penutupan Program Wirausaha Berbasis Kuliner Sahabat Tuli yang diselenggarakan Perempuan Tangguh Indonesia (PTI) di Jakarta, Sabtu (5/9).
“Meski tidak banyak, kami harap bantuan ini dapat meringankan beban masyatakat,”ucapnya.
Sementara, Pasien Dalam Pengawasan (PDP) 232 kasus dengan paling banyak adalah Lota Banjarmasin sebanyak 131 kasus.
Artikel ini telah tayang di Kompas.com dengan judul MSG Bikin Bodoh, Benarkah?
Pelantun lagu "Januari" tersebut menikah dengan di Taman Kajoe Ampera, Jakarta Selatan, Senin (19/8/2019).
Dari angka tersebut, 792 orang masih dalam proses pemantauan, dan 5.306 orang selesai pemantauan.
Shihab resmi mengajukan gugatan praperadilan ke Pengadilan Negeri Jakarta Selatan, pada hari ini, Selasa (15/12/2020).
Ini Alasan Guru SMP di Cipete Buat Soal Ujian "Anies Diejek Mega"
“Diharapkan tidak ada dualisme posko di tingkat desa dan penanggulangan COVID-19 menjadi efektif,” jelasnya.
Sedang belajar bagaimana mengikhlaskan sebuah kepergian, belajar bagaimana melepaskan tanpa menjadi beban,” tulis Mutia lewat akun Instagram miliknya, Kamis (25/6) kemarin.
Jely rempah sengaja dibuat agar dapat lebih menarik masyarakat mengkonsumsi olahan rempah-rempah yang sangat cocok untuk menjaga stamina tubuh dan menangkal virus corona.
Bahkan, dia pun tidak pernah menampilkan foto selfie di media sosialnya, apalagi soal asmaranya.
Hasilnya, dia dinyatakan positif terkena COVID-19.
"Agar meningkatkan kapasitas perawatan pasien COVID-19 hingga 50 persen dari kapasitas total yang tersedia di rumah sakit masing-masing," kata Anies dalam Ingubnya.
"Covid dalam keadaan kondisi sehat dan lincah, tingkahnya sangat menggemaskan.
Jadi bukan nyari aku," katanya.
Irfan menjelaskan, satu hal yang kerap disepelekan oleh pembeli AC adalah pipa.
Untuk PNS di daerah, Sri Mulyani mengatakan akan terus melakukan komunikasi dan koordinasi dengan pemerintah daerah melalui kantor wilayah Direktorat Jenderal Perbendaharaan Kemenkeu.
Ini untuk melindungi pegawai KUA Kecamatan serta masyarakat pada saat pelaksanaan tatanan normal baru pelayanan nikah.
Berikut daftar harga HP iPhone terbaru Agustus 2020, dirangkum Tribunnews dari erafone.
"Musim ini, ada satu pemain incaran kita yang lepas.
SUV yang akan melakukan debutnya tahun depan itu menampilkan bahasa desain baru dari model konsep Engelberg, yang pernah dikenalkan pada 2019 lalu.
"Hasil pemeriksaan sementara, tersangka bertugas sebagai kurir yang disuruh oleh seorang bandar besar di Johar Baru Malaysia untuk mengirimkan sabu-sabu ke Surabaya, dengan menggunakan pesawat," kata Kompol Heru.
"Apabila tidak jelas sumbernya, dapat segera menghubungi kepolisian setempat.
Akibat kejadian ini, truk muatan tersebut menutup jalan dari arah bukit menuju Demang Lebar Daun.
“Seringkali yang dibutuhkan adalah ruang rawat intensif yang jumlahnya memang terbatas.
Ia percaya dirinya akan menjadi juara di MotoGP Valencia 2020.
Menurut seorang wargam Sukamto, pelaku sempat dikejar petugas keamanan ruko.
"Tentu kondisi kami semakin baik, setiap pertandingan kami akan selalu lebih baik dan mengerti, saya rasa kami lakukan langkah demi langkah, lagi dan lagi," kata Wander di Bandara Husein Sastranegara, Kota Bandung, Senin.
Dari hasil penyelidikan, didapati dua nomor handphone yang melakukan pengancaman melalui pesan whatsapp kepada korban.
“Lagi persiapan menuju jihad, alias kerja.
Dituturkan penulis Moammar Emka, ibunda Baim, Kartini Martaatmadja binti Sahir Martaatmadja, sempat dirawat terlebih dahulu di rumah sakit.
“Kita di BPKAD hanya menunggu.
Faktanya, sejak dulu penambahan libur di luar tanggal merah tidak diatur undang-undang tapi kebijakan pemerintah.
Ternyata ada nama kayu mati Chelsea, dalam daftar tersebut.
Sementara jika dibandingkan dengan 33 provinsi lain, penambahan kasus di Jatim merupakan yang terbanyak.
Saya dinyatakan positif,” tuturnya.
Mereka dinilai paling bertanggung jawab atas kerugian negara Rp 16,81 triliun dalam dugaan korupsi serta pencucian uang di Jiwasraya.
Tony memiliki karier yang berkilau.
Karena harus dituangkan ke dalam berkas perkara.
"Kami sebagai warga negara tugasnya hanya melapor.
Setelah bertahun-tahun mempelajarinya, sekarang Burville berhasil mengabadikan momen tersebut dalam sebuah rekaman.
Para aktivis masalah pengungsi di Australia mengecam keputusan pemerintah untuk mengurangi penerimaan pengungsi sebanyak lima ribu orang dalam setahun.
Pertama, kebutuhan biaya karena sakit, serta biaya rumah sakit yang tidak bisa ditunda.
Yakni versi kelompok Soekarnois (1 Juni), versi kelompok Islam (22 Juni), dan versi Orde Baru (18 Agustus).
Saat ini adalah waktu yang tepat untuk kamu melangkah ke hubungan yang lebih serius Virgo!
Tim Medis dari Banda Aceh Cek Kesehatan Harimau yang Terperangkap di Desa Singgersing.
Selain itu, tim kuasa hukum turut mengajukan beberapa orang untuk dijadikan saksi kepada penyidik.
Grand Slam lapangan rumput tersebut dijadwalkan dimulai Senin namun dibatalkan untuk pertama kalinya sejak Perang Dunia kedua pada April.
Pasalnya di usia kehamilan yang masih muda, Zaskia Sungkar tiba-tiba hendak ikut bersepeda.
Ketua umum Wadah Silaturahim Khotib Indonesia (WASATHI) Ustadz Fauzan Amin mengatakan, hukum mengimami anak kecil yang belum baligh adalah sama halnya dengan berjamaah dengan orang dewasa, yang berarti hukumnya sah.
"Status DKI saat kegiatan dilaksanakan itu seperti apa?
Ia terlihat terus berenang menjauhi petugas dengan bergerak menjauhi pantai, meskipun polisi telah menunggunya.
Percaya semua akan baik2 saja, jika memang benar / mungkin mereka senang melihat kita tak bisa bersama ikhlasin, legowo, dari kasus ini sudah hampir 3 bulan kita tidak seatap," tulis Nora pada postingan di Instagram, Rabu, 4 November 2020.
Dan kita harus kooperatif supaya ini tidak jadi teka-teki di masyarakat.
Gereja yang populer sejak menjadi latar tempat film Ada Apa Dengan Cinta 2 ini sebenarnya berbentuk merpati dengan mahkota.
Dia mengatakan, sejak pertengahan Juni 2020 sebanyak 90 persen dari total 90 outlet resmi DFSK di Indonesia sudah kembali beroperasi maksimal untuk memberikan pelayanan kepada konsumen.
Terlebih di sektor lain di luar pariwisata yang tersebar di Kabupaten Mabar," ujarnya.
Tanggal 1 Dzulhijjah : Allah mengampuni Nabi Adam AS di Arafah, maka yang berpuasa di hari itu akan diampuni dosa-dosanya.
Tak jarang, ia harus berangkat pagi dari rumahnya di kawasan Jakarta Timur untuk bekerja memimpin apel.
“Kami terus bekerja untuk menghasilkan kesepakatan antara Kanada dengan AS. Saya pikir itu akan tercapai,” kata Trudeau.
Melansir dari Boldsky, ibu hamil tidak disarankan mengonsumsi teh hijau karena mengandung kafein.
Direktur Remedial and Wholesale Risk Bank BTN Elisabeth Novie Riswanti mengatakan, empat kota yang disasar yakni Medan, Bandung, Surabaya dan Makassar.
Apple juga menambahkan dua sensor baru, yaitu NFC dan magnetometer untuk memperkuat medan magnet.
Lebih memalukan, Liverpool dihajar telak dengan skor 7-2 di Villa Park Stadium dalam pekan keempat Liga Inggris.
Tim tersebut sedang memasuki periode krusial dalam persaingan memperebutkan scudetto.
"Tadi malam saya sudah berbincang dengan para pemred.
Putri Bung Karno, Megawati Soekarnoputri, ialah yang mengusulkan ulama asal Makassar Syekh Yusuf dijadikan pahlawan kemerdekaan Afrika Selatan bersama Bung Karno.
Dia melanjutkan, sebelum pandemi covid porsi KPR untuk plafond kurang dari Rp500 juta mencapai 55% secara jumlah account, kedua segmen ini mengalami penurunan selama pandemi menjadi 43% pada kuartal III 2020.
"Kita punya standar pemeriksaan yang berbeda dengan Tiongkok dan kami telah melakukan pemeriksaan lagi di dalam pesawat dan memisahkan orang-orang yang menunjukkan gejala-gejala ke lantai dua pesawat," kata Kim dalam konferensi pers.
"Kita sudah komunikasi dengan atasan dari penyidik, bahwa rencananya Senin, 14 Desember akan datang bersama Habib Rizieq dan lima tersangka lainnya," kata Azis di Mapolda Metro, Jumat, 11 Desember 2020.
Satu insiden terjadi, Syahrini alami luka hingga menyebabkan dahinya bocor dan berdarah.
Tes swab ulang kepada Habib Rizieq akan dilakukan secepatnya untuk memastikan kondisi sesuai dengan ketentuan yang ada.
Kemudian, jenazah diantar oleh kendaraan jenazah dari Dinas Pertamanan dan Hutan Kota DKI langsung ke tempat pemakaman yang telah ditentukan.
Ia langsung mengejar Sahabon.
Staf klub terancam kehilangan pekerjaannya.
Penelitian telah menunjukkan bahwa kita cenderung menyentuh dagu kita dan area di sekitar mulut, hidung, dan mata.
Selain menawarkan bentuk bangunan yang unik, ketiga kamar suite ini memiliki fasilitas yang cukup lengkap, seperti dua kamar tidur hingga mini kitchen (dapur kecil) untuk memudahkan wisatawan yang berwisata.
Tapi hasilnya masih belum keluar pada sore hari ini.
Terakhir, khusus ustadz/ustadzah yang bermukim disiapkan bantuan sembako.
Kamu akan melihat bagaimana ide-ide berguna muncul hari ini.
“Mengapa Haaland tidak pindah ke Juventus?
Persentase jumlah peserta yang lolos seleksi SNMPTN sebesar 19,74% untuk peserta reguler dan 26,32% peserta KIP-Kuliah.
Pengumuman yang ia sampaikan dalam akun Youtube miliknya Offcial, Kamis (1/10/2020) siang.
Bagi jutaan fans diseluruh rumah diseluruh dunia, laga akan tetap berlangsung dalam kenyamanan dan keselamatan dirumah Anda.
"Intinya, Gomez menyampaikan bahwa dirinya berterima kasih dan menyatakan bahwa tidak bisa berlanjut dengan situasi yang ada sekarang.
Pertamia juga mengimbau bagi masyarakat yang berkemampuan ekonomi kategori mampu tetap menggunakan elpiji non subsidi, seperti varian bright gas.
”Yang penting diberikan kesempatan untuk menjadi PNS atau PPPK,” tuturnya.
Meski ada pemain yang masih bisa bermain hingga usia 40 tahun, tetapi banyak juga yang harus pensiun cepat.
Tapi nggak ada juga," terang Juliati.
Berbeda halnya dengan PKS dan PAN yang berada di luar koalisi pemerintah tetapi ikut dalam pembahasan Omnibus Law.
Pemain bulutangkis muda Indonesia sat jumpa pers di pelatnas cipayung, Jakarta Timur, Selasa (28/10/2015) Sebanyak 16 pemain muda Indonesia akan beraksi di kejuaraan BWF World Junior Championships 2015 di Lima, Peru.
Pada 24 Februari 1963, lahar mulai mengalir turun dari bagian utara gunung.
"Dulu sebelum menetap di Sampu, ia bekerja di kabupaten Bungo, Jambi," tutupnya.
“Dengan dana cuma Rp 15 miliar bantuan Pemprov Kalsel, mungkin dapatnya cuma pembebasan lahan satu kilometer saja,” kata Sekretaris Daerah (Sekda) Kabupaten Batola, Abdul Manaf, Rabu (11//3/2020).
"Polda Jatim sudah mengantisipasi.
Kenaikan tarif baru ini, lanjut Batara juga sudah mendapat persetujuan dari Bupati Deliserdang, Ashari Tambunan.
Kalau memang terbukti, dan sudah memiliki kekuatan hukum tetap, tentu akan diberikan sanksi sesuai aturan yang berlaku hingga sanksi pemecatan,” katanya.
"Kepada KSAU yaitu Bintang Swa Bhuwana Paksa Utama berdasarkan Keppres Nomor 70/TK/Tahun 2020," tutur Aidil dalam keterangannya di Jakarta.
Kepala Divisi Humas Polri, Irjen Argo Yuwono mengatakan, tim penyidik Direjtorat Tindak Pidana Umum memeriksa Asep Subhan pukul 10.00-17.00 WIB di Gedung Bareskrim Mabes Polri.
Ia mengungkapkan masih mempersiapkan seputar kesehatan fisik para atlet gulat binaannya.
Abidzar Al-ghifari kini berhasil menjadi artis pendatang baru hingga laris manis diundang ke sejumlah program TV.
Lokasi persisnya berada di laut pada jarak 210 kilometer arah Tenggara Kota Masohi, Kabupaten Maluku Tengah, Maluku pada kedalaman 194 km.
Penting untuk melakukan tindakan ekstra untuk staf perawat.
Seperti diketahui Jenita Janet telah menikah dengan Alief selama 9 tahun.
Sejumlah negara di kawasan Asia Tenggara disebut akan menyangkan film animasi Titus Mystery of The Enygma.
Sejauh ini, Korea Utara tidak mengonfirmasi satu pun kasus infeksi COVID-19, namun KCNA menyebut bahwa masa karantina satu bulan diterapkan kepada siapa saja yang menunjukkan gejala-gejalanya.
Selain itu Portman dinilainya seperti seorang aktris yang tengah berakting, seolah-olah dia peduli.
Kemudian, jumlah spesimen yang diperiksa sebanyak 39.922.
Jadi, dia harus mencari cara untuk menetaskan telur itu sendiri.
Ilustrasi pasien corona dengan ventilator.
Diharapkan, Paket Halo Unlimited dapat memperdalam adopsi gaya hidup digital pelanggan sekaligus mengajak lebih banyak pelanggan untuk menjalani gaya hidup digital yang memberikan banyak kemudahan dalam kehidupan sehari-hari.
Jika Anda takut untuk menyimpan sayuran segar, Chef Degan menyarankan agar Anda membeli sayuran frozen atau beku.
Setelah beberapa saat, jerapah berjalan maju sementara singa masih melanjutkan upaya mereka.
Sebagian besar pengguna akun Tiktok itu, juga telah memperingatkan orang lain untuk tidak meng-klik preview video tersebut.
Bagi orang tua calon siswa yang ingin mendaftar besok dipersilakan mendatangi sekolah untuk meminta difasilitasi.
Buaya tersebut terlihat pada Jumat tanggal 17 Juli 2020 sekitar pukul 12.30 WIB lalu.
Lebih lanjut Presiden Rouhani mengatakan, pemerintahan Trump adalah "aktor yang menjengkelkan yang mempunyai peran negatif" terkait hubungan Iran dengan negara-negara tetangganya.
Dia hanya menempuh sekitar 1.000 menit dalam 18 pertandingan musim ini dan hanya mencetak tiga gol.
“Apa yang perlu Anda ketahui tentang adalah bahwa itu tidak seperti negara lain seperti Iran atau Kuba,” katanya kepada outlet berita.
Hasil manis ini membuatnya berhasil melanjutkan catatan manis dari sesi latihan bebas pertama MotoGP Aragon 2020.
Daftar Harga Hape Terbaru Vivo Mei 2020, Vivo V11 Pro Rp 5 Jutaan, Vivo V19 Berapa?
Peristiwa sadis itu terjadi di kamar kontrakan daerah Cibeureum, Desa Sadu, Kecamatan Soreang, Kabupaten Bandung.
Kedua perwira tinggi itu mengamati suasana di halaman parkir Polsek Ciracas.
Agustus lalu, warga Tunisia juga dibuat kagum dengan kemampuan seorang gadis berusia sepuluh tahun yang berhasil mengkhatamkan hafalan 30 juz Alquran.
Sering kali masalah HP tidak bisa dicas hanya terjadi sementara.
Setelah memutuskan berpisah, pelantun Goyang Heboh itu memilih tinggal di kontrakan.
"Kemudian menggunakan masker saat berinteraksi dengan warga pendatang atau warga asing," lanjutnya.
Tetapi Pemkab harus melakukan antisipasi beberapa kemungkinan yang akan muncul,” kata dia kepada wartawan, Selasa (7/4/2020).
Peserta program JKN skema PBI APBN mencapai 95.897.122, sedangkan peserta dengan skema PBI ABPD ada 34.216.
Game ini juga akan hadir konsol game lainnya seperti Xbox One dan PC pada 30 April, dikutip Windowscentral.
Setelah tiba di Pualu Penibung, sambung Rizal, tiga teman Harris berenang di laut.
Dengan demikian, total klaim jatuh hingga akhir 2020 mencapai Rp 16,1 triliun.
Akhirnya aku narik personel baru," lanjutnya.
Di mana Arsenal mengakhiri musim dengan menjadi juara tanpa tersentuh kekalahan dan dilabeli skuad 'Invincibles'.
Tingkat kesembuhan pasien Covid-19 di Indonesia jauh diatas rata-rata dunia.
Barcelona sendiri ditengarai tengah mengalami kesulitan keuangan karena pandemi corona.
Puasa Asyura disebut dapat menghapus dosa setahun yang lalu.
Dengan modus investasi usaha ketering, tidak tanggung-tanggung total penipuan yang dilakukan wanita tersebut mencapai angka Rp 1 milliar.
"Pembubaran BUMN bukan berarti kesalahan Kementerian BUMN, karena memang banyak BUMN yang taik sehat," sambung Baidowi.
Ini berkaitan dengan pergerakan harga yang anomali saat Mei dan Juni, sempat ada justment tapi mengalami peningkatan signifikan," kata dia.
Kedua rumah warga itu rusak parah setelah diterjang puting beliung yang melintasi Semarang, Selasa siang, sekitar pukul 12.20 WIB.
Terlebih Tim Aprilia sendiri saat ini memang tengah mencoba mendatangkan pembalap anyar untuk menggantikan peran Andrea Iannone.
Sebab, Leclerc mengakhiri musim di peringkat delapan klasemen pembalap.
"Ada sebagian masyarakat yang menganggap new normal ini berarti bisa kembali beraktivitas seperti sebelum kejadian tanggal 13, atau sebelum ditetapkannya status pandemi oleh pemerintah.
"Nanti orang-orang kaya mau mudik naik pesawat karena tidak bisa naik mobil, dan kereta, akhirnya keluar sedikit uang buat surat rekayasa, surat jalan, bisnis.
Dijelaskanya, kabar terakhir sekolah yang memperoleh pembangunan asrama itu adalah harus masuk daerah 3T, yakni terdepan, terluar dan terbelakang.
Chief Operating Officer Paxel Zaldy Masita mengatakan jasa pengiriman barang di Indonesia memakan waktu yang lama karena prosesnya masih bersifat langsung dari pintu ke pintu ().
Jika dia terus mempertahankan sikap seperti ini, Rebic tentu saja dapat menunjukkan kinerja yang bagus,” tutup pria berusia 54 tahun tersebut.
Melihat lautan kawah yang memiliki warna gradasi antara biru dan hijau tosca dan asap yang tebal.
Si pengelola channel pun menyampaikan perkiraannya, yakni hal itu terjadi sebagai akibat proses alam.
Hingga kini mereka akhirnya resmi menikah, tentunya dengan protokol kesehatan yang ketat.
Penandatanganan itu disaksikan 30 orang anggota dewan setempat.
Petani lain, Ni Komang Muliati juga mengungkapkan hal yang sama.
Warga berjalan di antara longsoran tanah di Kampung Cinyiru, Lebak, Banten, Sabtu (28/3).
Ketahanan dibidang Ekonomi / Pangan dengan penilai Rudyannnor dari Tagana Dinsos Kalsel dan dari Dinas Perkebunan dan Peternakan Provinsi Kalsel M. Rusli, SP, MP.
Akan tetapi, tidak sedikit dari para nasabah ini kerap terjebak oleh pinjol ilegal atau belum terdaftar dan mendapat izin dari Otoritas Jasa Keuangan (
Menurut Fatid film “Ambu” mengangkat cerita universal tentang hubungan ibu dan anak yang dibalut dengan budaya dan kearifan lokal.
Nadiem membeberkan program itu akan membidik guru-guru bertalenta melalui skema pelatihan intensif yang bakal disiapakan untuk menjadi kepala sekolah, pengawas sekolah, dan mentor program pelatihan guru ke depan.
Sang ibu tidak setuju karena Usia Verrel Bramasta masih terlalu muda.
Dengan adanya Vitamin D, fungsi sel imun akan meningkat, sehingga virus akan ditangkap dan dimatikan," ungkapnya.
Akibatnya, FIM pada Kamis menetapkan Yamaha melanggar peraturan homologasi dengan mesin yang mereka gunakan dalam seri pembuka Grand Prix Spanyol dan menjatuhkan sanksi pemotongan poin.
Untuk jadwal yang mepet dengan masa penundaan sudah kami komunikasikan dengan pihak maskapai dan keberangkatan.
Sebelumnya, pada Sabtu, 12 September 2020, Soekirman bersama pasangannya, Tengku Ryan masih mendaftar di KPU Sergai setelah sebelumnya berkasnya ditolak.
Turut hadir menjadi narasumber lainnya Anggota DPD RI Teras Narang dan Direktur Eksekutif Indo Barometer Muhammad Qodari.
Pasien ini memiliki riwayat perjalanan kembali dari Sukabumi.
Selain itu lanjut Erick, pihaknya juga tengah mengusulkan kepada Otoritas Jasa Keuangan (OJK) untuk meminta relaksasi pada sektor-sektor yang terkena dampak virus corona.
Arifin menjelaskan, pembahasan pengaturan ulang atas pemberian subsidi LPG 3 kg tepat sasaran melibatkan banyak instansi terkait.
Hasil itu membuat Chelsea tertahan di peringkat ketiga dan membuat Arsenal di peringkat ke-10.
Manajemen Woori Actors mengatakan bahwa aktivitas Mina secara resmi berakhir setelah ulang tahunnya pada 21 September, ketika agensi menangani penerimaan dan pengiriman hadiah penggemar untuk sang bintang.
Film yang menceritakan petualangan mantan agen CIA yang jadi target pembunuh bayaran ini dibintangi oleh Bruce Willis, Mary-Louise Parker, John Malkovich, Neal McDonough, Helen Mirren, Lee Byung Hun, dan masih banyak lagi.
Awalnya, teknisi MotoGP asal Italia dan Jepang diberi dispensasi, tetapi kini tidak lagi.
Dia percaya bahwa seseorang seharusnya mendapatkan bahasa kedua dengan cara yang sama seperti anak-anak memperoleh bahasa mereka.
Aktor Bollywood Irrfan Khan, yang dikenal secara internasional karena perannya dalam Slumdog Millionaire dan Jurassic World, telah meninggal pada usia 53 tahun.
Sementara itu, di pusat wabah Covid-19 di Wuhan, China, situasinya terus membaik.
Dimana media pembelajaran tiga dimensi yang ada membuat beberapa anak sekolah dasar menilai jika tata surya memiliki penyanggah.
Selanjutnya, Yurianto mengingatkan potensi penyebaran di tempat makan atau restoran.
Krisdayanti dengan santai memposting kegiatannya tengah liburan di Zurich Swiss.
Jadi mau menulis tentang yang lain juga, tapi tidak tahu apa bisa (atau lebih tepatnya, mau) untuk membahas semuanya satu-satu secara mendalam lewat artikel yang berbeda.
Termasuk, kata dia, program latihan khusus untuk menghadapi pertarungan.
Jadi memang mirip atau enggak," ujarnya.
Rustam turut menjelaskan, penderita HIV/AIDS di Kota Gurindam ini rata-rata diakibatkan perilaku seks yang beresiko.
Yakni termogun, wastafel dengan air bersih yang mengalir dan sabunnya, masker, disinfektan, posisi tempat duduk yang berjarak, dan ruang UKS.
Acara akad nikah dilaksanakan dengan protokol kesehatan ketat.
Nanti saya berikan HT ini kepada petugas," kata dia.
Inilah sebabnya saya membuat sebuah gerakan, gerakan kita."
WhatsApp menyampaikan aturan baru tersebut berlaku untuk teks yang telah diteruskan sebanyak beberapa kali.
"Apa yang saya lakukan harusnya menular kepada rekan setim dan itu akhirnya terjadi.
Sudah saya ajukan, tinggal tunggu proses lebih lanjut," kata Agus kepada wartawan di Markas Polda Jatim di Surabaya, Jatim.
Tenaga medis tersebut pernah kontak dengan seorang pasien positif Covid 19, ketika masuk ke ruang IGD Yarsi dalam keadaan kejang-kejang, Senin (6/4/2020).
Melengkapi unggahannya, ibu dua anak ini menuliskan sebuah keterangan untuk foto tersebut.
Setelah berkali-kali gagal take down pada ronde pertama, Khabib langsung berhasil usai Gaethje melancarkan tendangan.
Saat itu korban mengaku mendengar ada suara letusan.
Bahkan poin soal “sederhana” ini juga tercantum dalam sembilan nilai integritas yang dibuat KPK," kata Peneliti ICW Kurnia Ramadhana kepada awak media, Rabu, 10 Juni 2020.
Pihaknya menegaskan saat ini masih melakukan kajian terhadap dugaan pelanggaran netralitas ASN pada tahapan Pilkada Bontang 2020.
Rahmad berpendapat bahwa besaran biaya tes yang dipatok piak rumah sakit masih sangat mahal.
Ada lagi dua orang dinamakan klaster Sidoarjo I, II, III, misalnya,” ujarnya.
Silahkan kalau hanya berjalan-jalan menikmati suasana Malioboro, tetapi harus disiplin protokol kesehatan Covid-19,” jelas Walikota Yogyakarta Haryadi Suyuti di Komplek Kepatihan, Jumat (18/12).
Dan juga berharap ini biar tak ada lagi orang yang sembarangan posting tentang ujaran kebencian dan ketidakpercayaan kepada pemerintah kan bahaya," ujarnya.
“Diharapkan dengan menerapkan sistem manajemen pengelolaan bahan kimia berbahaya sesuai ketentuan yang berlaku, pemakaian, penanganan, maupun penyimpanan bahan kimia berbahaya tersebut dapat terkontrol atau terkendali dan tertelusur,” imbuhnya.
Nah, di balik lezatnya lamang ini, tahukan Anda, pembuatnya tiap hari berjibaku dengan panasnya api?
Jadi kalau kemudian ada kesimpulan Buya Ahmad Syafii Maarif mendukung UU tersebut, itu merupakan kesimpulan yang tegesa-gesa.
Benar bahwa hasil pemeriksaan yang bersangkutan mengatakan bahwa HP dibuang di Pantai Losari," kata Jaksa Agung Muda Tindak Pidana Khusus (Jampidsus) Kejagung Ali Mukartono dalam rapat bersama Komisi III DPR, Kamis (24/9/2020).
K diketahui memiliki riwayat penyakit hipertensi tidak terkontrol dan setelah dilakukan perawatan secara intensif akhirnya dinyatakan meninggal dunia.
Banjir juga tidak mencapai pabrik pengayaan uranium sehingga tidak ada kerusakan pada fasilitas nuklir.
ID - Atta Halilintar menujukkan keseriusannya saat melamar Aurel Hermansyah di atas kapal phinisi.
Ia pun menghibau masyarakat untuk tetap berhati-hati dengan kemungkinan angin kencang yang akan terjadi dikemudian hari.
Untuk itu pihaknya akan memanggil eksportir benih lobster.
“Jadi alat coblosnya nanti tetap satu paku.
Trump mengakui "mungkin" berhutang uang kepada entitas asing, tetapi membantah salah satu dari mereka berada di Rusia.
Plt Kepala Dinas Perhubungan atau Dishub Sukoharjo Toni Sri Buntoro terkonfirmasi positif Covid-19, istrinya ikut tertular.
Menurutnya fasilitas wifi tersebut sangat membantu, namun masih menjadi kendala untuk siswa yang rumahnya jauh dari kantor desa.
Artikel ini telah tayang di Kompas.com dengan judul "Toyota Fortuner Terbaru Bakal Meluncur Besok, Simak Bocorannya"
Panglima berharap, dengan selesainya renovasi lapangan tenis ini akan semakin meningkatkan kualitas dan prestasi olahraga tenis lapangan, baik kalangan prajurit TNI, Polri, aparatur pemerintahan maupun masyarakat Aceh.
Denmark jadi negara kedua di benua Eropa yang dikunci gara-gara virus Corona.
Hal ini membuat penjualan hunian hampir tak mungkin terjadi lantaran orang tidak bisa melihat langsung properti yang akan dibeli.
Mereka membuat Joella/Lunod tak berkutik.
Maka dari itu, KPK menyatakan siap membantu melakukan kajian lebih dalam agar bansos tepat sasaran.
Tak cuma kisah bahagia, film dokumenter ini juga menampilkan konflik antar personel yang kemudian pecah.
Menurutnya, tekstur ban tersebut kurang cocok untuk digunakan dalam kondisi basah.
Menteri Keuangan Sri Mulyani Indrawati mengatakan, program tersebut akan diluncurkan bulan ini.
Gelaran Java Jazz Festival 2020 secara keseluruhan akan digelar pada 28 Februari hingga 1 Maret 2020 di JIExpo Kemayoran, Jakarta.
Salah satunya aktor Sahrul Gunawan, yang mengapresiasi cara Inul menghibur para pengguna media sosial di tengah pembatasan aktivitas selama darurat Corona.
Hetty mengungkapkan, persiapan nikah putrinya itu telah berjalan hingga 85 persen.
Restoran cepat saji hingga hotel di seluruh dunia tutup sementara karena wabah virus Corona.
Selain menyumbangkan uang, ada juga pemain yang membantu komunikasi pasien dengan memberikan tablet.
Bagaimana bisa memanfaatkan dan memberdayakan ASN yang untuk memaksimalkan pelayanan.
Gibran dan Kaesang sama-sama menekuni bisnis di bidang kuliner.
"Karena gue lagi banyak waktu, jadi gue akan memilih 20 komentar tersadis yang memaki-maki gue, yang akan gue laporkan ke polisi," ungkap Nikita Mirzani lewat akun Instagram Story miliknya, Selasa (30/6).
Presiden terpilih Joe Biden, yang akan menjabat pada 20 Januari, mengatakan dia akan mengembalikan AS ke kesepakatan era Obama jika Iran melanjutkan kepatuhan.
Nabi Muhammad SAW bersabda untuk menentramkan jiwanya, “Sabarlah wahai keluarga Yasir, tempat yang dijanjikan untuk kalian adalah surga…”
Berikut lirik lagu Bintang Kehidupan dari Nike Ardilla.
Karena jika tetap berada di dalam sel, kecil kemungkinan para napi berinteraksi dengan orang di luar, yang mungkin saja sebagai carrier corona.
Jadi kami lakukan secara acak," kata Busyro.
Atalanta berhasil membuka keunggulan pada pertandingan ini setelah memasuki menit 60. Josip Ilicic membobol gawang tuan rumah usai menerima umpan silang dari Alejandro Gomez.
Hal tersebut diungkapkan kala sang aktris melakukan sesi tanya jawab di Instagram Story pribadinya, Senin (21/12/2020).
Ganti oli dan pembersihan mesin akibat banjir," jelas Tito dalam keterangannya, Senin (13/1).
"Kita akan ikuti sampai selesai," kata Ira.
Selama pengamanan demonstrasi penolakan ini, polisi menerjunkan 650 pasukan.
"Sudah (dimintai klarifikasi) Kamis sore kemarin," kata anggota Dewas KPK Syamsuddin Haris saat dikonfirmasi Kompas.
Ketika di masa kepemimpinannya sebagai dirut Pertamina, Ibnu disebut-sebut melakukan korupsi secara besar-besaran.
Dia direkrut Massimiliano Allegri, pelatih AC Milan, saat itu dari Barcelona.
Jika dimekarkan jadi nagari Malai III Koto Utara nantinya, walinagari bakal berkantor di Durian Tungga Lambeh yang berjarak tiga kilometer dari Kantor Walinagari Malai III Koto.
Minumlah segelas jus lemon setiap pagi, karena lemon bersifat asam dan dapat mengobati bau mulut serta membersihkan mulut Anda.
Neta menjelaskan bahwa polisi yang seharusnya jadi pelindung dan pengayom masyarakat juga wajib mengikuti imbauan Presiden dan maklumat Kapolri.
ID, WASHINGTON -- Presiden Donald Trump mengatakan pada Selasa (28/4) bahwasedang mempertimbangkan untuk meminta penumpang pada penerbangan internasional menjalani pengujian virus.
Jokowi Mau Reshuffle, Pigai: Sumber Masalah Ketidakmampuan Memimpin HARIANHALUAN.
Para pengunjuk rasa terus merayakannya saat malam tiba di Lima.
ID, MEDAN -- Lima pasien dalam pengawasan terkait penularanCovid-19 di Medan meninggal dunia pada Sabtu (4/4).
Kami akan segera melihat balapan di China sesegera mungkin dan berharap semua orang di negara tersebut mendapatkan yang terbaik selama masa sulit,'' jelas Otoritas F1 dalam sebuah pernyataan dikuti dari laman resmi, Ahad (16/2).
Kedua tersangka tertangkap polisi setelah polisi mendapatkan laporan dari tenaga kesehatan di Puskesmas Kecamatan Sei Binge tentang adanya sepasang remaja membawa jasad seorang wanita ke puskesmas.
COM,BANGKA membuat beberapa kegiatan yang akan dilaksanakan ditunda.
Dua dari paket ganja tembakau sintetis dikemas dengan berat yang berbeda pertama dengan berat 295 gram, 14 plastik dengan berat 5 kg, satu boks tembakau seberat 2,5 kg, 6 bungkus 3,4 kg dan 13 bungkus bahan kimia yang digunakan untuk mencampur tembakau.
Terpisah, Kabag Organisasi Paulus Jeramun, menegaskan bahwa dirinya saat ini menunggu dan siap untuk menyelesaikan masalah itu secara kedinasan atau secara adat Manggarai.
Berbeda jika perusahaan memiliki struktur organisasi, pasti akan terlihat kalau perusahaan tersebut kompak dan peduli terhadap bisnis yang ditawarkan ke calon mitra.
Bagi Bent, Coutinho akan menjadi magnet untuk Spurs dalam membangun kekuatan di musim mendatang.
Kami mohon doa dari masyarakat, semoga prosesnya berjalan lancar serta Menag bisa lekas sembuh, semoga hasil swab berikutnya negatif, sehingga Menag dapat menjalankan tugas-tugasnya kembali,” lanjutnya.
Pembalap asal Italia itu mungkin diunggulkan di MotoGP Emilia Romagna 2020, tetapi penampilannya hingga sekarang belum meyakinkan.
Total hutang korban tercatat senilai 330 juta won atau setara 4,2 miliar rupiah, yang sebagian besar berasal dari perjudian.
Namun, ada beberapa tambahan petunjuk yang bisa dilakukan sebagai alat pemeriksaan tambahan kepada sejumlah saksi yang ada untuk membuat titik terang perkara ini.
Bahkan sederet prediksi sudah meramalkan bahwa Serie A musim 2019/2020 tak akan bisa selesai jika situasi dan kondisi tak kunjung mereda dan bisa diatasi.
Pelatih Manchester City, Josep Guardiola.
Berbeda profesi dengan Tegar yang bergelut di dunia musik, melalui informasi dalam bio di Instagram, Sarah menuliskan ia berkecimpung dalam dunia farmasi serta memiliki bisnis skin care.
Jangan membuka komunikasi dengan tim lain yang coba memberi penawaran.
Deklarasi itu digelar di Posko Pemenangan Yuni-Suroto di Jl. H.O.S. Cokroaminoto Teguhjajar, Plumbungan, Karangmalang, Kabupaten Sragen, Minggu (20/9/2020).
Menurut Argo, dibutuhkan sikap disiplin kolektif dalam melaksanakan protokol kesehatan untuk mencegah penularan Covid-19.
Gempa bumi terjadi sekitar pukul 6.15 WIB dengan magnitudo 5.0 Skala Richter.
Menurut keterangan Kanit Kecelakaan Lalulintas Satlantas Polresta Deli Serdang, Ipda Robert Gultom, kecelakaan ini mengakibatkan sang sopir yaitu Jhony Sirait meninggal dunia.
Kalau orang tua saja tidak patuh, bagaimana dengan anak-anak kita?
Liverpool sendiri tampaknya cukup serius untuk mendatangkan Werner ketika bursa transfer musim panas 2020 dibuka.
Justru di tengah pandemi covid, kita tidak boleh terlena.
Sejumlah pengguna Twitter pun menganggap bahwa tindakan tersebut dinilai berlebihan.
Dia kecewa karena gim hanya sementara.
Sebab, penggembira yang tidak bisa masuk stadion bisa mengikuti pembukaan di luar stadion yang rindang melalui layar proyektor.
Setelah ada hasilnya ternyata reaktif dan harus tes usap.
AKBP Boby Pa'ludin Tambunan mengatakan, kasus terjadi pada 6 Februari 2020 lalu.
Dari total 113 video diambil juara 1, juara 2, juara 3, juara favorit (yang berdasarkan likes), serta video favorit pilihan direksi dan komisaris.
Petugas juga turut mengamankan sejumlah barang bukti berupa satu kotak alat kontrasepsi, dua unit handphone, dan kartu ATM.
Saut menuturkan bahwa dalam verifikasi berkas untuk di cabdis sendiri umumnya tidak ada penolakan kecuali jika ditemukan data yang tidak sesuai.
Barang baru mungkin akan laku untuk sementara waktu, tetapi konsumen tidak dapat diprediksi dan tidak dapat mempertahankan bisnis dalam jangka panjang.
Selain itu, Arief juga berencana akan bekerja sama dengan rumah sakit swasta untuk dapat membantu memeriksa spesimen yang sudah diambil oleh pemerintah.
Yakni dengan membakar.
Usai tiba di negaranya, pemain 26 tahun itu harus menjalani karantina sebagai bentuk protokoler dari pemerintah Australia bagi warga negaranya yang kembali.
"Hal ini bisa membantu penguatan rupiah karena data yang bagus ini mengindikasikan pemulihan ekonomi yang sedang berlangsung," ujar Ariston.
Akibat kejahatannya, Ali dan Alief terancam hukuman 15 tahun penjara karena melanggar pasal 244 jo pasal 245 KUHP.
Dari info yang disampaikan kepada kami (pesangon) dibayarkan, dan gaji sampai bulan Mei masih dibayarkan," jelas Hendra.
Sebenarnya, Kabupaten Lima Puluh Kota ini telah ditetapkan sebagai kawasan konservasi alam seluas 669 hektar.
Dandim Wonosobo berharap semua komponen masyarakat di Wonosobo ikut menyampaikan informasi yang edukatif, agar mengikuti anjuran pemerintah untuk melaksanakan protokol kesehatan demi kesehatan bersama.
Oleh karena kosong, rumah dijadikan tempat parkir mobil oleh warga sekitar.
Ribuan orang yang tak setuju, sempat turun ke jalan pada Minggu (24/5/2020), kendati ada larangan pertemuan massal akibat pandemi COVID-19.
“Kementan bersama pihak Bank memudahkan petani peroleh modal sehingga usaha pertanian semakin mudah dan mandiri.
Roy Suryo menyoroti pokok utama uji materi UU Penyiaran tersebut ke MK, yaitu perlunya aturan yang diberlakukan sama antara penyiaran berbasis Internet dengan konvensional.
“Banyak sekali orangtua siswa yang mengeluh, mereka takut anak mereka jadi ‘lost generation’ karena terlalu lama tidak belajar dengan normal di sekolah.
Foto udara gedung utama Kejagung yang terbakar di Jakarta, Minggu (23/8).
Lebih lanjut pihak Kedutaan Besar Jerman terus berkomunikasi dengan pihak berwenang di Indonesia.
Makan bersama antara Muslim dan Hindu di Leicester mendorong persahabatan antaragama.
Sedangkan total yang terinfeksi melalui transmisi lokal berjumlah 32 orang.
"Kerugian ditaksir mencapai miliaran rupiah, korban jiwa Nihil," pungkasnya.
Cara menuju Arafah langsung seperti yang dilakukan oleh Jamaah Haji Indonesia didasarkan kepada fatwa Ulama Kerajaan Saudi, dengan pertim bangan kesulitan mengatur transportasi jamaah yang demikian banyaknya.
Demikian halnya dapur umum untuk warga terdampak banjir di Kabupaten Bandung Barat dan Kabupaten Bekasi telah berjalan mulai pagi ini dengan dukungan Tagana dan dinsos setempat,” tegasnya.
Informasi yang dihimpun dari Kantor Dinas Tenaga Kerja (Disnaker) Sragen, jumlah karyawan yang menjadi korban PHK di Sragen sebelum Lebaran ada 1.392 orang.
Karakter Jin Sang Hyuk digambarkan sebagai pemilik restoran khas Korea yang rajin dan sangat berpikiran positif.
Asabri juga mengalami kerugian karena ada dugaan korupsi yang mencapai Rp10 triliun.
Satu pemenang favorit berdasarkan pilihan dewan juri.
“Yang namanya Jokowi mah no bargain dengan yang namanya korupsi.
Azis menegaskan bahwa tindakan mengubah lagu Indonesia Raya tersebut merupakan sebuah penghinaan terhadap Simbol Negara bangsa Indonesia.
Selain mengandung kolesterol dan lemak, rupanya kulit ayam kerap mengandung bakteri.
Ini karena operasi dan pemulihannya adalah hal yang utama.
Rahman melanjutkan, Yt baru pulang setelah melakukan perjalanan ke Padang pada 19 April 2020.
Valentino Rossi berkesempatan mengukir dua capaian rekor apabila berhasil meraih podium di GP Ceko 2020.
Kayak gitu kan banyak di rumah tangga, teman-teman artis, teman-teman gue lah yang rumah tangganya ya kacau, berantakan, gitu-gitu.
Jika dibandingkan dengan bayaran petarung UFC, Khabib Nurmagomedov, yang mana lebih besar?
Untuk menuju ke Danau Labuan Cermin Anda harus menyewa perahu dengan tarif Rp100 ribu dan estimasi waktu 2 jam.
“Saudara pelapor atas nama inisial DI melapor ke Polres Metro Jakarta Selatan atas dugaan penganiayaan,” ujar Kanit Krimum Polres Metro Jakarta Selatan, AKP Ricky Pranata, Rabu (9/9/2020).
Setelah Ronaldo, sejumlah pemain Juve pun satu per satu mulai meninggalkan Italia, seperti Gonzalo Higuain, Miralem Pjanic, Douglas Costa, Danilo dan Alex Sandro.
Karena kesal Jonathan spontan mengambil parang daging yang tidak jauh dari mereka.
Ya, menulis sebagai satu-satunya pekerjaan yang bisa dilakukan tanpa keluar rumah (work from home).
Hasan menyebutkan ada empat butir yang disepakati dalam berita acara yang ditandatangani.
Film tersebut diproduksi oleh Nitin Manmohan dan disutradarai oleh David Dhawan.
Kenyataannya, di lapangan masih terdapat banyak persoalan yang dihadapi oleh pelaku UMKM, mulai dari akses permodalan, SDM, akses pasar, perizinan serta persaingan usaha yang semakin ketat,” ucap Elviana.
Di atas pembaringan, keluarga mendapati Herman dalam keadaan terkapar, dengan leher berdarah.
“Kami berterima kasih dan menyampaikan apresiasi kepada pemerintah yang telah memastikan bahwa protokol telah dijalankan dengan disiplin yang baik,” pungkas dia.
Jangan sampai gaji habis dipertengahan bulan dan bingung untuk menutupi kebutuhan hingga akhir bulan.
Kadispora Aceh Dedy Yuswadi dalam Rakernas KONI 2020 secara daring, Selasa, mengatakan dari total 56 cabang olahraga yang akan dipertandingkan di PON XXI Aceh-Sumut, masing-masing provinsi akan mempertandingkan 28 cabang.
Namun, faktanya Messi memiliki klausul lepas seharga Rp700 juta euro (Rp12,2 triliun).
Kami ingin Haji berjalan seperti biasa.
Walaupun, tidak ada ukuran pasti berapa banyak fasilitas duduk yang diperlukan.
”Alhamdulillah, kejadian semalam tidak menyebabkan korban jiwa.
Dua kilang terbesar China mengatakan mereka akan mengurangi pemrosesan sekitar 940.000 barel per hari (bpd) sebagai akibat dari penurunan konsumsi atau sekitar 7% dari proses pengolahan 2019 mereka.
ID – Ussy Sulistiawaty kini tengah mengandung.
Dari materi pemain kedua tim, tuan rumah diprediksi menurunkan tiga penyerang Bernardo Silva, Riyad Mahrez dan Raheem Sterling.
Dan Aries akan sangat berterima kasih kepada Yang Mahakuasa karena telah memberikan rahmat-Nya kepada Aries.
Ada salah seorang pengikutnya dari Kebondalem Kidul yang mundur,” katanya.
"Dan tersangkanya sudah di kantor polisi.
Bahkan, karena penjemputan itu ruas tol menuju Bandara mengalami kemacetan yang sangat panjang.
Sebelum kamu mulai menukar kodenya, kalian juga harus baca ketentuannya terlebih dahulu.
Pasalnya hukuman yang diterima tentu bukan hanya akan merugikan klub dan juga pemain serta pelatih.
Kasat Lantas Polres Bogor AKP Fitra Zuanda mengatakan peristiwa bermula saat sang anak Rio Duta Santoso (19) tengah membonceng ibunya Siti Masitoh (46) menggunakan sepeda motor bernomor polisi F 6870 RL sekira pukul 15.30 WIB sore tadi.
Dalam enam bulan, kita 'review' lagi, efeknya seperti apaJakarta (ANTARA) - Menteri Koordinator Bidang Perekonomian Airlangga Hartarto memastikan pemberian stimulus lanjutan guna mengatasi dampak wabah COVID-19 untuk memperkuat daya beli masyarakat.
"Alhamdulillah kalo kita melihat visi-misi Pak Machfud sangat cocok sekali dengan masyarakat Surabaya.
Film ini tentang komunikasi dan aku juga ya, sama keluarga dulu komunikasinya juga sempat kurang baik,” ujar Al.
“Kita memberikan bantuan produk karena kita peduli dengan hidrasi sehat untuk masyarakat.
Misalnya, perkara Israel dan Palestina yang tak kunjung menemukan titik terang, juga ketegangan China dan AS yang muncul belakangan ini.
Dalam sebuah duet yang dilakukan, keduanya terlihat asyik dan kompak membawakan lagu berjudul Perawan Kalimantan di atas panggung.
Kemudian untuk sopir angkot dan ojek yang paling berat di Sumatera Utara ini turunnya sampai 40 persen.
Upayaupaya ini diharapkan bisa menahan laju penurunan.
Pemilik toko SRC didorong menjalankan aktivitas “Bersama Lawan Covid19” sebagai bentuk nyata peran aktif toko SRC dalam melakukan tindakan preventif, sekaligus melakukan edukasi bagi masyarakat di sekitarnya.
Kalau penipuan uang tidak ada," katanya.
"Izin, Iqbaal tidak ikut titik selanjutnya ya, tidak aman buat kami.
Mantan kekasih Angga Yunanda itu mengaku resah dengan ancaman yang didapat sehingga mencari perlindungan hukum.
"Terlepas diberlakukannya, disingkatnya, atau ditiadakannya libur akhir tahun ini, keputusan yang diambil pemerintah dalam upaya untuk melindungi masyarakat dari potensi penularan Covid-19.
Mbak Puan mengingatkan untuk terus berdisiplin menggunakan masker, mencuci tangan dengan sabun, dan menjaga jarak fisik.
Pada penutupan perdagangan Jumat (21/2/2020), harga emas spot naik tipis 23,85 poin atau 1,47 persen menuju US$1.643,41 per troy ounce.
Ini paling penting," kata Habib Umar.
“Alhamdulillah kita kembali berhasil meraih prestasi opini Wajar Tanpa Pengecualian (WTP) atas laporan keuangan 2019.”
Nawawi juga tak ingin membuat gaduh di tengah pandemi corona yang tengah dihadapi saat ini.
Itu orang yang mengkritiknya aja yang artinya tidak paham kepada etika birokrasi dan tidak paham adat istiadat ketimuran," tandasnya.
Saya tidak tahu saat ini 100%.”
Dilansir dari Today (04/09) alat pelindung tersebut diberi nama Top It Cake Shield yang telah diproduksi pada April dan akan diluncurkan secara online pada 15 September 2020 mendatang.
Beberapa langkah yang akan dilalui, yakni wajib pajak memasukkan identitas wajib pajak berupa Nomor Induk Kependudukan (NIK) atau Paspor bagi WNA, nomor NPWP (optional), email, dan nomor telepon.
JAKARTA, KRJOGJA.com -Kementerian Koperasi dan UKM mengembangkan sejumlah program strategis dalam upaya memberdayakan koperasi dan UKM di tanah air.
Bukankah Nabi Muhammad SAW mengingatkan La dharara wa la dhirara, jangan berbuat yang menyebabkan kerusakan untuk diri sendiri dan bagi orang lain.
Dr. John Yudkin pernah menerbitkan sebuah buku pada tahun 1972, yang menyimpulkan bahwa gula berhubungan erat dengan banyak penyakit, tetapi yang paling penting dalam hal ini adalah penyakit jantung.
Ada beberapa produksi paling untuk seragam, ekspor, tapi jumlahnya jauh berkurang.
Perlu segera dipastikan siapa yang akan mengawasi ke depan juga," lanjutnya.
Hasil Musdesus ini disahkan bupati atau wali kota,” jelas Anwar.
Mereka di antaranya Shafa Kurnia Haris, warga Krajan, Pasuruan, lalu Yono dan Chotib warga Ngawen dan Krajan Pasuruan.
Padahal, negara tetangga seperti Malaysia, telah mencatatkan kemajuan signifikan dalam mengurangi panggilan spam, hingga berhasil keluar dari daftar Truecaller tahun ini.
"Kinerja BRI stabil di tengah terpaan wabah pandemi Covid-19 dan BRI juga akan fokus pada penyelamatan UMKM di Indonesia," ujarnya saat paparan kinerja virtual, Kamis (14/5).
Pemerintah Pusat sendiri sudah melakukan perubahan anggaran lewat Peraturan Presiden RI Nomor 54 tahun 2020 mengenai Perubahan Postur dan Rincian Anggaran Pendapatan dan Belanja Negara TA 2020.
Selain penyumbatan pembuluh yang disebabkan perlemakan darah, penyebab lainnya adalah lemak yang bisa membuat terjadinya serangan jantung karena lemak itu bsia menyumbat aliran darah dengan membentuk gumpalan.
Program ini membuat perseroan dapat menghemat US$6 juta dan memungkinkan perseroan menurunkan biaya tunai mingguan menjadi sekitar US$46 juta.
Brooklyn dan Peltz sama-sama mengunggah berita bahagia itu di akun Instagram mereka pada Sabtu (11/7) waktu setempat.
Sementara, seorang pesepak bola yang juga disetujui proses naturalisasinya yakni Marc Anthony Klok.
Artis peran kelahiran 15 Oktober 1996 tersebut mengatakan saat itu dia merasa tidak memiliki waktu tidur yang layak karena jadwal syuting yang sangat padat.
Sebab diketahui 45 penderita itu baru dua hari tiba di Arab Saudi.
Terang saja, ulah pencuri ini bikin heboh.
Sementara itu 5 desa/kelurahan mencatatkan penambahan kasus positif masing-masing sebanyak 1 orang.
Pertama-tama, saya pikir akan lebih baik jika Anda dapat memperluas hidup Anda dan pergi ke tempat di mana Anda dapat lebih banyak berinteraksi dengan pria."
Nilai - nilai seperti itu tidak boleh tergerus hanya karena masalah Covid-19 ini" lanjutnya.
Oleh karena itu diperlukan suatu sistem informasi manajemen untuk mendukung manajer dalam mengatasi masalah-masalah tersebut.
"Anda diwajibkan untuk menerima undang-undang negara, tapi Anda tidak diharuskan untuk mengikuti nilai-nilai itu.
Liverpool berbalik menjadi kekuatan yang mengerikan dan selalu mampu mengangkangi MU.
"Yang reaktif ini kan belum tentu positif (Covid-19), karena masih harus menunggu hasil pemeriksaan tes PCR," ujar dia.
Petugas membersihkan tiap satu jam sekali ke bagian-bagian yang bersentuhan dengan tangan di Ayani Mega Mall, Jalan Ahmad Yani, Pontianak, Kalimantan Barat, Kamis (19/3/2020) siang.
Dia menambahkan dukungan komunitas internasional juga dibutuhkan dalam pemulihan ekonomi, khususnya negara miskin, agar dapat pulih dan tidak hanya sekadar bertahan dari krisis.
Sekretaris Jenderal KPCDI Petrus Hariyanto menyatakan MA dalam putusannya tidak memperhatikan situasi rakyat yang saat ini makin tercekik.
Ganjar memang sedang menggenjot pemeriksaan massal covid-19 di seluruh daerah di Jawa Tengah.
Ia datang ke Persija pada 2017, dan membantu Persija Juara Liga 1 208 dan Piala Presiden 2018.
Mereka menargetkan investigasi dapat rampung dalam sebulan.
Kemenparekraf menyediakan anggaran sebesar Rp100 miliar untuk menyiapkan akomodasi setara hotel bintang 3, termasuk fasilitas makan, minum, dan laundry tiap harinya bagi setiap pasien Covid-19.
Kalau ada keluhan dari siswa, nanti kami pulangkan dulu.
Perancis melarang pertemuan atau orang berkumpul dengan jumlah 5.000 orang atau lebih, menutup sekolah, dan membatalkan pelayanan keagamaan di sejumlah titik rawan.
Ini waktunya kami bersihkan sehingga saat salat subuh sudah bersih," ujarnya.
Kecelakaan ini menewaskan Hot Salimah (34), seorang ibu rumah tangga warga jalan Tebat Serai.
Mahfud mengatakan bahwa Pemerintah, melalui Satgas Penanganan Covid-19 dan Kementerian Kesehatan, terus bekerja intensif untuk mendata tenaga kesehatan yang gugur dalam penanganan Covid-19.
Tetapi sekarang dia hanya bertanya apa yang dia butuhkan.
Versi lawasnya memiliki bodi aluminium kotak dengan desain yang khas, ground clearance tinggi, serta sistem penggerak empat roda, tentu membuat pengemudi merasa percaya diri untuk melibas berbagai medan jalan.
Melalui aktivitas industri, pemerintah optimistis pemulihan ekonomi nasional dapat diakselerasi secara simultan dengan penanganan pandemi Covid-19.
Dari data yang dirilis Jumat (03/3) sore, jumlah orang tanpa gejala (OTG) COVID-19 untuk di Kabupaten Tabanan saat ini berjumlah 119 orang bertambah delapan orang dari sebelumnya.
Kemudian beberapa netizen lain juga mengaku terharu dengan dibukanya kembali bioskop XXI.
Apabila dinilai sudah, pemohon bisa langsung pulang.
Semua itu akan terwujud ketika waktunya sudah pas,” tutup JLo.
Atas dasar itu, mereka terdorong untuk ikut melaksanakan aksi ke jalan.
BENGKULU, BE – Bagi Anda yang penasaran dengan masakan kuliner khas Timur Tengah, kini sudah hadir di Bengkulu.
Kabar baiknya, kata Wiku, dari 514 kabupaten/kota, sebanyak 374 (72,76%) kabupaten/kota berhasil menekan angka kematian dibawah 10 orang.
Brimob Jambi bantu pengamanan posko COVID-19 di perbatasan.
Tidak hanya itu, dia bilang bahwa Perwali dan Perbup belum cukup untuk memberikan sanksi lebih tegas kepada masyarakat yang masih melanggar protokol kesehatan.
"Kami menentukan target kemenangan sebesar 90 persen.
Anjing tersebut mengendus keberadaan bayi tersebut.
Di tengah masa-masa sulit masih menyempatkan waktu untuk membantu sesama.
Hal itu terjadi ketika Jurgen Klopp memainkan Milner sebagai bek kiri pada musim 2016-2017.
Suasana para pengunjung dan pegawai saat melihat Timnas Indonesia U-19 di bandara Soekarno-Hatta.
Tapi sekarang, tantangan ini juga dihadapi oleh semua pemerintah di dunia, bukan hanya di Indonesia.
Yudi Guntara saat diwawancarai Tribun Jabar di kantornya, Jumat (29/9/2017).
Juara tenis Naomi Osaka memiliki ibu Jepang dan ayah Haiti.
Ashkenazi mengatakan, pertanyaan lebih lanjut tentang masalah tersebut sebaiknya ditanyakan langsung ke Netanyahu.
Dalam cuitan lainnya, Denny menyebutkan bahwa dirinya tidak berniat membully Almira.
Sedangkan bagi stakeholder hasil UKK dijadikan sumber informasi atas kompetensi yang dimiliki calon tenaga kerja.
Termasuk DIY, yang dinilai terbaik dalam penanganannya.
"Ada respons inflamasi akut, peningkatan pembekuan darah dan keterlibatan jantung.
Saat itu dia menabrak dua unit sepeda motor milik warga yang sedang terparkir di depan Warung Be Genyol.
Laga ini pun berakhir imbang 1-1.
"Aplikasi ini menjadi awal peringatan hari santri 22 Oktober, untuk mendukung program gerakan nasional seribu satu startup digital NU," jelas dia.
Nvidia sebetulnya merupakan sponsor utama konferensi, dan telah bermitra dengan badan penyelenggara konferensi GSMA untuk menjadi tuan rumah seluruh trek 10 sesi dan mengikuti konferensi meja bundar.
Pemberian subsidi ini dalam rangka memperingati HUT ke-75 Kemerdekaan RI.
Kata dia, dari total masker 4 ribu unit yang telah dibagikan kepada masyarakat, 600 diantaranya adalah hasil karya atau hasil produksi masyarakat di daerah itu.
“Bea Cukai terus berbenah dan mencari ide-ide kreatif untuk memberikan pelayanan, pengawasan, dan informasi seputar kegiatan kehumasan,” ujarnya.
Namun, mulai hari ketujuh (minggu kedua), penambahan sel darah putih pesat sekali.
Contoh sokbreker pakai per linear, Ohlins yang dipakai di MotoGP (Aant/otomotifnet.
Gubernur sendiri tidak bisa menutup operasional bandara.
Keputusan pembatalan itu setelah melalui perdebatan sengit dalam rapat pembahasan rancangan APBD-Perubahan 2020 di DPRD Solo, Selasa (4/8/2020) malam.
Telapak tangannya tiba-tiba kaku dan tidak bisa digerakkan.
Ia pun menjelaskan, rekaman peristiwa yang beredar tersebut terjadi saat Wakil Presiden KH Ma'ruf Amin melakukan kunjungan kerja ke Sukabumi, Jawa Barat, 8 Juli 2020.
Dia pun tercatat pernah mengantarkan timnas wanita Kanada meraih medali perunggu pada Olimpiade 2016 di Rio de Janeiro.
Jika dibandingkan terhadap rerata klimatologis Awal Musim Hujan (periode 1981-2010), maka Awal Musim Hujan 2020/2021 di Indonesia diprakirakan mundur pada 154 ZOM (45%), sama dengan normal pada 128 ZOM (35%), dan maju pada 68 ZOM (20%).
Distribusinya, BUMDes menerima order dari masyarakat lalu meneruskan ke Lumbung Pangan Jatim.
Pernyataan Daryono ini dikutip Raditya Jati Kepala Pusat Data, Informasi dan Komunikasi Kebencanaan BNPB dalam rilisnya diterima Tribunnews.
Komisi X DPR RI: Maksimalkan Rumah Belajar Kemendikbud saat PJJ "Jika ada yang tidak memuaskan, presidenlah yang berhak memberikan teguran dan peringatan.
Namun demikian, berbeda dengan tahun-tahun sebelumnya, pencairan kali ini tidak meliputi kinerja atau tukin.
Selain memiliki postur tubuh yang tinggi, pemain berdarah campuran Indonesia Inggris itu mampu membaca arah bola.
Warga lainnya, Bakri dan Hasbi, mengaku melihat sosok orang misterius itu.
Mengingat kejadian pertama kali masuknya virus tersebut ke Indonesia dari seorang WNA yang sama sekali tidak terdeteksi di bandara.
Juru bicara GTPP COVID-19 Tabanan, I Putu Dian Setiawan seijin Ketua Harian GTPP COVID-19 Tabanan I Gede Susila saat dikonfirmasi membenarkan adanya delapan tambahan kasus positif.
Petugas amankan empat tersangka yakni S (31) dan AG (25) warga Kotabaru di Kalimantan Utara pada Selasa (4/8) di Kaltara.
Pelatihan yang diikuti puluhan peserta ini dipimpin langsung oleh master Nurkadhatyan Spa, Worro H. Astuti.
Manfaat buah ini juga dapat dimanfaatkan untuk mengobati berbagai keluhan masalah pencernaan, selain itu juga berguna untuk kesehatan tulang sehingga mengurangi resiko osteoporosis.
Ia meninggal setelah dihujani tusukan di sekujur tubuh.
Hal itu dijelaskan Anggota DPRD Kota Bengkulu, Ariyono Gumay, yang mengaku baru saja mengkonfirmasi pihak Kemendikbud.
China Bangkit dari Pandemi, Tarif Pelayaran Berangsur…
"Pemerintah daerah jeli mengidentifikasi potensi sekaligus menghadirkan apa yang diinginkan publik di era kekinian.
Namun jumlah orang yang berada di dalam ruangan akan dibatasi demi mencegah penyebaran COVID- 19.
Karena menurutnya ini merupakan bagian dari persyaratan penyaluran dana desa tahap berikutnya.
Peluang pertama didapat melalui Arianto.
Hal senada juga diungkapan oleh Ruslan yang bertugas sebagai Asisten Pegemudi di Panorama Destination.
Hadir pula Sekjen MPR RI Mar’uf Cahyono dan Dimaz Raditya Nazar.
BUMN jadi tim advanced untuk jaga lingkungan,” ucap dia.
Untuk itu, hendaknya harus direspons secara positif.
Hal tersebut dikarenakan mulai kembalinya aktivitas perkantoran di masa Pembatasan Sosial Berskala Besar (PSBB) transisi di Jakarta.
Masjid Istiqlal masih ditutup karena adanya renovasi sekaligus akibat pandemi Covid-19.
Kondisi itu dapat memicu terjadinya laju inflasi tinggi yang didorong oleh kenaikan harga bahan makanan.
Presiden Yugoslavia, Josip Broz, menandatangani sebuah perjanjian dengan Uni Soviet.
Menurut dia, hal tersebut masih belum optimal.
Tetapi pada usia 38 tahun, ia mampu membuat perbedaan,” ungkap Buffon, mengutip dari Football Italia, Jumat (14/2/2020).
Transportasi darat bisa ditempuh dengan naik kereta api dan bus.
"Saya sangat bangga bahwa saya mampu menyumbang medali emas bagi negara saya," katanya dalam akun media sosialnya pada 17 Agustus lalu.
Dia akan membuktikan diri dengan membuat petarung asal Rusia tersebut kalah lewat KO saat pertandingan nanti.
Pertemuan itu sendiri membahas terkait penanganan pasien Covid-19 di Kota Surabaya.
‎Angka reproduksi Covid, dalam tujuh hari terakhir masih di bawah satu.
Namun hanya YUS berhasil diamankan oleh pihak kepolisian.
Bupati Ansharuddin komitmen mengembangkan sektor pariwisata di Balangan.
Namun, Rahardjo menegaskan jika ada sosok yang dianggap lebih pantas menjabat sultan maka dipersilakan menduduki posisi tersebut.
Umumnya, produk yang mengandung zat karsinogen adalah produk makeup seperti bedak (termasuk bedak bayi), makeup, dan deodoran vagina.
Sisanya, pasangan Ahsan/Hendra dipaksa mengakui keunggulan Marcus/Kevin dalam 11 pertandingan lainnya.
Gambar Bumi dibandingkan dengan Matahari karya Paul Andrew.
Vinales bahkan sebenarnya sempat memimpin balapan di awal-awal race di Sirkuit Aragon, Spanyol tersebut.
Menurut Kecuk, pesimistis itu tak terlepas dari kondisi ekonomi global yang masih dipenuhi ketidakpastian bahkan perlambatan pertumbuhan.
“Bayangkan apa pengaruhnya terhadap saya hari ini di samping kisi start.
Akan tetapi, permainan Hertha berubah drastis di babak kedua.
Padahal, itu adalah salah satu pilihan terburuk bagi kesehatan.
Apakah Rina Nose akan ikut berbagi sekalian stand up di Twice Bar?" sambungnya.
Kini, pedagang itu mengaku harga mengalami kenaikan menjadi Rp 30.000 rupiah per kilogram.
Para calon direksi yang lolos UKK tersebut, diumumkan Panitia Seleksi Calon Direksi Bank Nagari periode 2020 - 2024 yang diketuai Drs. Alwis, Selasa (23/6).
Rene Albert memastikan tak akan memberikan toleransi bagi mantan timnya, meskipun ia pernah memiliki kenangan indah di Arema FC.
COM -- Seorang ibu rumah tangga nyaris jadi korban penculikan anak saat pulang dari mengantarkan anaknya ke sekolah di Kelurahan Guguk Malintang, Kecamatan Padang Panjang Timur, Kota Padang Panjan.
Ruangan itu dipakai untuk tidur dan melakukan berbagai aktivitas.
Virus Corona Berdampak Pada Investasi, Harga Emas Antam Tembus Rp833.
Awal Maret, IHSG Diprediksi Masih Melemah pada Level 5.200-5.
Truk tersebut sempat menghantam gapura di Jl. Sri Wibowo VIII sebelum akhirnya terguling.
Mantan Menteri Kelautan dan Perikanan, Susi Pudjiastuti mengaku merasa sakit hati melihat kondisi ekosistem saat itu, terutama ekosistem laut, dalam tayangan Youtube Najwa Shihab, Sabtu Minggu (16/8/2020).
Dia meminta masyarakat melihat program kerja.
Dilaporkan pula peningkatan jumlah infeksi baru terkonfirmasi di Tiongkok melonjak hingga 2.829 pada Minggu, menambah jumlah keseluruhan menjadi 17.205.
Bilkis menjadi populer karena ia menjadi muslimah India yang memprotes sikap rasis Pemerintah India, yang menerapkan Undang Undang Amandemen Kewarganegaraan yang kontroversial, terutama bagi kelompok muslim India.
Pemko nantinya masih mengkaji, mana yang lebih pas untuk formulasi membantu usaha mikro menengah.
Ada yang bertanya besaran jumlah dan rekening pekerja yang digunakan.
"Ya kami sejak kemarin review SOP yang selama ini ada termasuk menerapkan sistem berkeliling menggunakan pengeras suara sebagai peringatan dini banjir," kata Anies di Balai Kota Jakarta, Rabu.
"Seluruh kegiatan WUBI 2020 dari tahapan pendaftaran hingga proses seleksi dan pembelajaran dilaksanakan secara virtual," kata Achris.
"ini membuatku bahagia melihat kalian,"
Di lokasi kejadian, lanjut Bahrudi, korban di gardu tersebut sedang bersama rekannya, Badrun yang saat ini dijadikan saksi dalam kasus penganiayaan tersebut.
Aku kangen banget untuk mempersembahkan sesuatu yang spesial sama kalian.
Namun, untuk satuan paling kecil, 0,5 gram, harga emas Antam dibanderol Rp427.500, turun Rp4.500 dari harga sebelumnya.
Agnez Mo pun akan berbagi tips menjaga kebersihan diri agar terhindar dari masalah kewanitaan yang dapat dialami siapa saja.
Namun, dengan syarat semua ojol menerapkan protokol kesehatan cegah COVID-19.
Sebab, Surabaya sudah punya pengalaman pada 1998 dan 2008, ekonomi Surabaya mampu bertahan dan positif ketika resesi terjadi.
Upacara HUT Ke-75 RI di Wisma Indonesia, Washington DC, 17 Agustus 2020.
Film Surga di Bawah Langit akan mengangkat tema pendidikan kaum marjinal.
Menaker Ida juga meminta perusahaan untuk lebih massif dalam sosialisasi dan edukasi tentang penyebab dan media penularan virus corona, berikut langkah-langkah pencegahannya.
Tentunya kita akan merasa terkejut ketika bermimpi kembali tentang mantan pacar terdahulu.
Vanessa Angel akhirnya beberkan alasan dirinya menikah diam-diam dengan Bibi Ardiansyah.
COM - Kericuhan dan keributan serta perdebatan antara petugas medis rumah sakit umum daerah (RSUD) Sijunjung dengan keluarga Pasien suspek Covid-19 asal Kecamatan Kamang Baru dan Kecamatan Tanjung Gadang tak terh.
Kala itu, Cristiano Ronaldo disebut-sebut fokus pada kariernya dan memilih membesarkan Cristiano Ronaldo Jr.
"Ya abis Lebaran kan kita berdoa ada kelonggaran.
Sampai Minggu (25/10/2020), kondisi rumah nenek Sumirah belum ada perubahan.
Empat lainnya meninggal di kapal pesiar yang telah dikarantina di Yokohama sejak 3 Februari, meskipun Jepang tidak menghitung kematian ini dalam penghitungan keseluruhannya.
Tak kalah penting, harus dipastikan juga nama-nama tim dokter yang mengambil swab berkompeten.
Perpanjangan itu dikarenakan Kota Bogor kembali masuk ke zona merah penyebaran covid-19.
Kepala Staf Kepresidenan Moeldoko mengakui, pemerintah selama ini kewalahan menghadapi berbagai disinformasi dan hoaks yang beredar di media sosial.
Lebih lanjut, kata dia, selalu istiqomah adalah salah satu cara agar selalu mendapat pahala.
Ideapad Gaming 3 ini dibanderol dimulai dari Rp13 jutaan.
Dimensi dari mobil listrik ini secara detail tertulis memiliki panjang 2.625 mm, lebar 1.647 mm dan tinggi 1.588 mm.
Semua tanda itu mengarah ke kerabat Aminarto tersebut.
Ada 393.142 pasien yang meninggal dunia dan 3.244.574 pasien yang sudah dinyatakan sembuh.
Namun, ada kemungkinan McGregor hanya ingin mengejek Khabib yang merupakan salah satu rivalnya tersebut.
Aparat keamanan yang turut menengahi persoalan itu termasuk Kapolsek Klaten Utara, AKP Sugeng Handoko dan Danramil Klaten Utara, Kapten (Inf) Sukatman.
Smalling mengaku senang akhirnya bisa turun juga membela Roma di musim ini.
Saat ini lagu milik tersebut tengah ramai digunakan oleh para pengguna aplikasi TikTok.
Lebih lanjut CEO Blibli, Kusumo Martanto, menyampaikan, Blibli menyambut baik peluncuran virtual hub Galeri Mesin Lokal yang diusung oleh Kementerian Perindustrian.
Pasangan Sri-Bambang resmi dideklarasikan sebagai calon bupati dan calon wakil bupati Grobogan oleh PDI Perjuangan dan 11 partai pengusung lainnya.
Lalu, jumlah laporan yang selesai meningkat dari 90 persen menjadi 93 persen pada tahun lalu.
Donasi tersebut akan didistribusikan secara eksklusif untuk tujuan yang telah mendapat penilaian dan dalam pengawasan langsung Save the Children.
Aksi tersebut dibagikannya melalui Instagram pribadinya pada 9 Agustus 2020.
Kapolsek Kajoran menambahkan rumpun bambu ada juga yang ikut terbawa longsor.
Kalau membuat kerusakan berarti itu bukan pengikutnya Habib Rizieq.
Sesuai perkiraan, sekitar 81 persen dari kasus COVID-19 yang simptomatik bersifat ringan.
Spanyol, Israel dan Prancis semuanya telah mengumumkan penutupan area publik dan bisnis yang tidak penting.
Zlatan Ibrahimovic membawa Rossoneri menang 2-1.
Alat ini berfungsi untuk membantu Anda mengeringkan tangan yang sudah dicuci.
Award 2020 akan digelar pada 18 November 2020 untuk memberikan apresiasi tertinggi kepada mereka yang berkontribusi dan berprestasi dalam olahraga elektronik nasional.
Selain prmbangunan, presiden dan wakil presiden tersebut juga dianggap berhasil meningkatkan mutu kesehatan serta pendidikan.
Pencopotan itu tertuang dalam Surat Telegram Kapolri dengan nomor ST/2076/VII/KEP/2020 tertanggal Jumat (17/7/2020).
Sedangkan dari Australia hadir shadow minister untuk kesehatan dan anggota Parlemen Australia untuk Dapil McMahon, Stephen Jones, dan pemimpin oposisi di Senat Australia, Penny Wong.
"InsyaAllah pelayanan dan pengabdian yang selama ini telah diberikan kepada masyarakat Jakarta akan bernilai pahala tidak terputus.
Meski meninggalkan tim pabrikan Yamaha MotoGP, ini bukanlah akhir dari kariernya,” kata Jarvis, dilansir dari laman resmi YamahaMotoGP, Senin (23/11/2020).
Berbeda dari biasanya, calon suami Nay ini terlihat mengenakan gaya berbusana yang lebih formal dari biasanya.
MANGUPURA, BALIPOST.com – Sejak pandemi COVID-19, kriminalitas di wilayah Badung justru meningkat.
Kompetisi paling top di Eropa itu menjadi syarat bagi Kai Havertz untuk klub barunya.
Daftar Harga Motor Honda Bulan November 2020, dari Motor Bebek hingga Sport, Cek di Sini!
Namu bagi Roy, single tersebut rupanya memiliki pesan menyindir pria hidung belang.
"Karena apa? pesantren itu rata-rata sederhana, satu kamar itu bisa disi 10 sampai 20 anak, bayangkan mereka tidak bisa melakukan jaga jarak sebagai syarat memperlemah penyebaran Covid-19," paparnya.
Hingga pada usia 41 tahun, Rebecca melahirkan anak kembar dengan proses yang alami.
"Sekecil apapun yang kita lakukan, mari kita berikan yang terbaik untuk Indonesia, " ucapnya.
Tapi, mereka malah loyo lagi saat menjamu PSG di Old Trafford.
Singkat cerita,tibalah saatnya kami berangkat ke kota Bogor tgl 29 November 2019.
Paling tidak, pemain politik hingga hari ini menyepakati aksioma tersebut.
Ia mengatakan bahwa dilatih oleh legenda Chelsea itu sungguh mengasyikan.
Cuplikan video obrolan BLACKPINK (kanan) dengan Selena Gomez (kiri).
Karena pencairannya bertahap, Ida berharap pekerja yang memenuhi kriteria syarat penerima bantuan BPJS bisa bersabar.
Ia menegaskan, dalam perspektif Undang-undang (UU) nomor 13 dan diperkuat dengan peraturan menteri ketenagakerjaan nomor 06 tahun 2016, tunjangan THR wajib dibayarkan oleh pengusaha kepada pekerja.
Mulyani mengimbau masyarakat Klaten bisa membangun kerja sama, komunikasi yang efektif dengan gugus tugas Pemkab Klaten, khususnya Dinas Kesehatan (Dinkes) dalam rangka penanganan dan pencegahan Covid-19.
“Ada rekaman tentang (kejadian) sebenarnya, bahwa ia mengakui tindakan kekerasan.
Agenda reses sudah ditetapkan Badan Musyawarah (Banmus) DPRD Kepahiang dalam rapat yang ditargetkan terlaksana selama dua hari, yakni 14 dan 15 Desember 2020.
Menurut Hotman tampil mewah adalah suatu kewajiban, sebab setiap hari Ia harus berjumpa dengan berbagai klien dan pengacara bule.
“Aku masih belum mengatakan ‘ya’ kepada siapa pun, semuanya terbuka,” tegasnya.
Kemudian lanjut hari berikutnya ke Sanggau Ledo dan Jagoi Babang di Kabupaten Bengkayang hingga diprediksi paket yang akan tersalurkan sebanyak 3.000 paket.
Hal ini juga sesuai dengan ketentuan mengenai penerapan PSBB yangtercantum dalam Permenkes Nomor 9 Tahun 2020 tentang Pedoman PSBB dalam Rangka Percepatan Penanganan Covid-19.
Namun, status itu tak kunjung berubah hingga pertengahan November ini.
Dia pun memberi saran pada Tyson untuk bisa berlatih secara cerdas.
Plague Inc memiliki lebih dari 130 juta pemain sejak rilis 2012 dan menjadi salah satu unduhan teratas App Store.
Mulai tahun 2020 ini saya dan pak wabup akan tegas," ujarnya.
Kampanye juga hanya dimaksimalkan sebanyak 50 orang dalam jaga jarak,” kata Mendagri pada Rapat Koordinasi Kesiapan Pilkada Serentak Tahun 2020 di Swissbell Hotel Jayapura, Jumat (10/07/2020).
Anda dapat bayangkan, bagaimana kondisi ikan itu bila tanpa air”.
Hingga saat ini, konsensus ilmiah luas menyatakan bahwa, virus ini berasal dari kelelawar.
Tapi dengan gagah luar biasa, para laskar-laskar ini, luar biasa, mereka cerdas, brilian, berani, mereka mengendalikan situasi dan kondisi, sehingga para penjahat tak ada satupun yang sampai ke kami.
ID, LUWU UTARA – Kepala Badan Nasional Penanggulangan Bencana (BNPB) Doni Monardo mengungkap tiga faktor yang menjadi penyebab utama banjir bandang Luwu Utara pada Senin (13/7) lalu.
Ederson mengklaim sebagai algojo tendangan penalti di klub sebelumnya.
Mantan wakil presiden AS periode 2008-2016 ini mengatakan akan fokus mengembangkan sumber energi berkelanjutan.
Kedua teknologi yang digabungkan dalam nama XR ini juga akan menjadi capaian terbaru industri video game.
Sebelumnya, Badan Pengawas Tenaga Nuklir (Bapeten) menyatakan serpihan Cesium 137 bercampur material tanah di Perumahan Batan Indah, Setu, Tangerang Selatan (Tangsel), beratnya tak sampai 500 gram.
"Setelah banyak penderitaan, ada kemudahan di tengah masyarakat kita.
Ada banyak juga peran ganda jadi nantikan karakter-karakter tersebut," ujar Kim Go-eun melanjutkan.
Ratusan Tenaga Medis Gugur akibat Covid-19, IDI: Kita Memasuki Situasi Krisis Pelayanan Kesehatan HARIANHALUAN.
Pasti bapak tahu maksud saya," ungkap wakil ketua umum Partai Gelora Indonesia itu.
Beberapa korban lain dengan modus yang sama ada di Pekanbaru.
Sebelum vaksin disetujui untuk disebarkan secara massal, ada banyak pertanyaan tentang distribusinya.
Laboratorium RSND Undip Semarang bisa menggelar tes Covid-19 dengan metode PCR drive thru.
Mengingat masa jabatan rektor sebelumnya akan berakhir maka pihaknya sedini mungkin sudah mulai melakukan persiapan pemilihan rektor.
“Kemunkinan juga penggabungan BUMN penerbangan dan pariwisata sehingga usahanya menjadi semakin kelihatan.
Kasus Nasra, yang kini berusia 24 tahun, mirip dengan Shamima Begum, salah satu dari tiga gadis sekolah Bethnal Green yang melakukan perjalanan untuk bergabung dengan ISIS di Suriah pada 2015.
"Bukan pagi, siang atau malam, yang jadi pertimbangan kembali kepada bioritme atau kebiasaan, cuaca ekstrim berkaitan dengan sinar matahari, polusi udara, dll.
Kedua, pesantren tidak mau ambil risiko tertular Covid-19.
Para pemain pun kebanyakan besar sudah kembali ke rumahnya.
Wilayah yang berbatasan dengan Sumatera Barat ini hanya ada satu kasus kematian dan satu pasien sembuh.
Kehilangan Van Dijk paling sangat kerasa bagi Liverpool.
"cuma pacak bantu up dan doa semoga suaminya lekas sembuh,"
“Dalam antispasi penularan COVID-19, kami selalu menekankan kepada masyarakat agar selalu memakai masker.
Hal tersebut diungkapkan Sofyan, Petugas Satpam RS UMMI yang berjaga di belakang.
Diketahui, sebanyak 200 paket sembako terdiri dari beras, mie instan, minyak goreng, kopi dan lain-lain dibagikan kepada anggota Pom Lantamal III.
Namun, Machfud Arifin-Mujiaman menjawab seputar Indeks Pembangunan Manusia (IPM).
Untung dibantu kawan-kawan polisi,” kata Hari Afita (52) pendengar.
"Peralatan atau pegawai mungkin melakukan sabotase," kata Magufuli mengutip AFP, Senin (4/5/2020).
Dalam foto tersebut, Ashanty terlihat mengenakan gaun berwarna biru.
Luka tersebut akibat dari pukulan benda tajam dan benda tumpul.
Pada Rabu (30/9/2020) sore, sukarelawan dari PMI Sragen datang untuk menjemput Wagiyo dan membawanya ke RSUD dr. Soehadi Prijonegoro Sragen.
Sekitar dua menit dan 53 detik kemudian, Floyd dinyatakan "tidak responsif" sehingga harus mendapat perawatan sebelum dinyatakan tewas.
Proses Penerimaan Mahasiswa menjadi tanggung jawab UNP," ujar Zohirin.
Sebab Komisi II telah memfasilitasi untuk melakukan pertemuan, tetapi pihak Planet Cinema tidak ada yang hadir.
COM, JAKARTA - Presiden Joko Widodo meminta agar protokol mengenai tatanan normal baru yang sudah disiapkan Kementerian Kesehatan dapat segera disosialisasikan secara masif kepada masyarakat.
Secara niskala sudah dilakukan upacara di Besakih pada 22 Februari 2020.
Kang Emil berharap pemuda Jabar lebih kreatif dalam membuat konten dan menyebarkan hal-hal positif, terutama di tengah pandemi Covid-19.
Agensi tersebut juga menanyai staf di resor bendungan Pavna tempat Rajput pergi berlibur.
COM - Menteri Dalam Negeri Tito Karnavian mengklaim virus corona (Covid-19) tergolong lemah karena memiliki kandungan lemak yang bisa dihancurkan dengan alkohol 70 persen dan sinar ultraviolet buatan maupun alami.
Hal ini pun digugat ke PTUN dan Mahkamah Agung (MA).
Padahal, dalam Rencana Kerja Anggaran Tahunan (RKAT) 2019 disepakati dan disahkan oleh Dewas, pada tahun 2019 tidak terdapat anggaran pembayaran.
Makam yang ada di sana berjumlah puluhan, dengan batu nisan umumnya kayu ulin dan batu.
Setiap orang harus mendapatkan jaringan internet berkualitas dan berkecepatan tinggi.
Gula aren dianggap sebagai alternatif yang lebih sehat untuk pemanis lainnya karena produksinya memerlukan pemrosesan minimal tanpa tambahan bahan kimia.
Pertempuran antara pasukan Jepang dan pasukan Amerika Serikat (AS) meletus di dekat Sungai Matanikau, Pulau Guadalkanal, Kepulauan Solomon.
Penjabat Wali Kota Makassar Iqbal Suhaeb yang menerima rombongan Astra Group menyambut baik program tersebut dan berharap agar segera dapat disinergikan dalam waktu dekat.
“Tetapi, saya menjawab bahwa pada Juni saya diberi tahu tidak lagi harus berpartisipasi dalam tes lain,” lanjutnya.
Binsis inti LPKR mencakup pembangunan perumahan urban, lifestyle malls dan layanan kesehatan.
Minggu, 17 Juni 2001, AS Roma menjamu Parma di Olimpico.
"Alhamdulillah senangnya, sekarang lebaran sudah punya suami.
Kerjasama ini dilakukan melalui MoU yang dilakukan bank bjb yang diwakili Suartini selaku Direktur Konsumer dan Ritel bank bjb dengan Fatayat dan Himpunan Wanita Disabilitas Indonesia.
Artinya semua mesti serentak meskipun terbatas, tapi semua bidang itu harus bergerak karena pendidikan karakter tidak bisa online" jelasnya.
Ia menghidupi keluarganya dari barang-barang bekas yang ditemukan di antara sampah rumah tangga di TPA Burangkeng, Kabupaten Bekasi, Jawa Barat.
Tak diragukan lagi, mereka adalah tim terbaik yang pernah saya hadapi.
Selain bau, kata Ali, nyamuk pun semakin banyak.
Kedua perangkat tersebut juga mendapat panggung pada gelaran teknologi IFA di Berlin, Jerman, dalam acara Realme Brand Conference 2020 yang disiarkan secara langsung, Jumat.
Jumlah sebanyak itu harus dibagi secara rata di 35 kabupaten/kota di Jateng.
Padahal, pada musim Haji 1441 H (2019-2020), jumlah jemaah umrah dari Indonesia diprediksi bertambah menjadi 1,26 juta orang.
Dalam kegiatan tersebut, bantuan yang diberikan berupa layanan bengkel gratis, sembako, obat-obatan, dan alat sanitasi dan kebersihan.
Menurut Sri, hal yang pertama yang harus diperhatikan adalah penyediaan air bersih untuk keperluan sehari-hari.
Menurut studi “Alvara Indonesia: Gen Z and Millennial Report 2019,” generasi milenial hanya menabung kurang dari 10 persen dari pengeluarannya.
Iptu Sutiyo menjelaskan akhirnya pihak kepolisian melakukan peninjauan dan berusaha untuk menemui ibu tersebut.
Pertama, pengerjaan bagian trek utama (main track) dimana lintasan sepanjang 4,31 km digali dengan kedalaman satu meter untuk pondasi.
Jaksa Haerudin menjelaskan, alasan pertama mengajukan PK, karena memandang anggota majelis hakim melanggar prinsip imparsialitas dalam memutus perkara.
"Di dalamnya dikembangkan interkonektivitas antara BPP Kostratani Bonto-Bonto sebagai pusat data dan informasi langsung di kecamatan dengan Agriwar Room di Kementerian Pertanian," tutur Dedi.
Aurel Hermansyah pun meminta Atta Halilintar untuk jujur.
Susilo menegaskan BI mesti tetap pada fungsinya menjaga stabilitas nilai tukar agar tidak membuat pasar menjadi panik.
Setelah dilakukan penyelidikan di lapangan, ditemukan satu unit mobil Gran Max warna silver metalik dengan No pol KB 8481 L membawa jerigen yang diduga berisi bahan bakar minyak.
Pada akhirnya, Toshiba mengumumkan bahwa Sharp akhirnya menggunakan haknya untuk membeli sisa saham Dynabook yang dipegang oleh Toshiba pada akhir Juni 2020, dan telah menyelesaikan semua prosedur pengalihan.
“Artinya dalam empat tahun mendatang, Bengkulu sudah bisa bersih dari status desa tertinggal,” terang Riri kepada BE, kemarin (12/1).
Anto Prawoto, seorang bilal mayit asal Desa Sekip Kecamatan Lubukpakam yang diwawancarai Tri bun mengatakan sebagai persiapan dirinya pun sudah membuat atau membuka rekening untuk proses pencairannya.
Sebelumnya hanya ada satu prajurit yang positif corona.
Untung saya pintar, saya jawab makan Pak.
Arsenal menyatakan Arteta positif terjangkit Covid-19 pada 12 Maret 2020, jelang laga kontra Manchester City di ajang Liga Inggris.
Kenyamanan layaknya sedan plus desain yang elegan membuat Grand Livina mampu merebut hati konsumen Tanah Air.
Pasalnya, jalanan ini sudah tidak bisa dilewati oleh motor ataupun mobil.
Kemlu RI mencatat di Singapura ada sekitar 25 WNI yang dinyatakan mengidap Covid-19.
Hampir 96,5 persen semuanya adalah air asin.
Itu merupakan kemenangan pertama Valentino Rossi di Jerez sejak 2009.
Permintaan produk asuransi perjalanan di dalam negeri dan luar negeri tetap tumbuh sehingga secara keseluruhan kejadian terkait virus tersebut tidak menekan kinerja asuransi perjalanan perusaahaan.
Saat itu, Fajri sedang berada rumah kemudian diamankan petugas, setelah dilakukan penggeledahan di ruang tamu.
Namun CEO Apple, Tim Cook, menolak untuk melakukan pertemuan bertahun-tahun lalu untuk membahas akuisisi.
"Cristiano mengerti itu.
Pesawat saudara Dassault Rafale ini dimiliki India sebanyak 45 unit.
Dia menegaskan ibu tiga anak ini sekarang tengah menikmati buah dari apa yang dilakukannya.
Jalankan Telegram Kapolri Idham Azis, Polisi Sikat 4 Penyebar Hoaks “Kami meminta agar segera melakukan proses take down atau blokir terhadap hoaks dan disinformasi yang berada di platform mereka masing-masing,” kata Johnny.
Di mana, empat major projects tersebut bertujuan untuk mengurangi angka pengangguran dan kemiskinan di Indonesia.
Thierry benar-benar membuat saya terkesan karena ia bukan sekadar pemain yang cepat tapi juga jago menguasai bola.
Para anggota menyarankan agar dirinya segera membuka lembar baru dalam hidupnya, seperti pernikahan.
Sidang pembacaan dakwaan akan digelar di Pengadilan Macomb County, pada 28 September mendatang.
Namun, pertemuan tersebut juga dibataskan oleh waktu.
Namun, hukumannya ditanbah dua tahun, karena terbukti melakukan suap ke panitera Pengadilan Negeri Jakarta Utara untuk kasus pencabulannya.
"Anda harus memiliki kemauan itu, memahami bahwa Anda menjaga talenta terbaik yang pernah ada.
Memasuki bulan Agustus 2020, sejumlah wilayah di Indonesia harus waspada dengan berupa hujan lebat.
Selain itu juga membangun jejaring dengan 36 laboratorium pemeriksa Covif-19.
Namun, oknum kepsek itu semakin beringas.
Dalam sambutannya, dia memberikan tausiyah mengenai keharmonisan.
Kamu disarankan agar memulai pagi dengan mandi air panas dan sarapan yang lezat.
"Jadi dampaknya kita ukur ke depan sesudah statistiknya.
Bendungan Ciawi direncanakan memiliki volume tampung 6.05 juta m3 dan luas genangan 39.40 hektar dengan biaya pembangunan sebesar Rp 798,7 miliar.
Selanjutnya, Presiden menghendaki agar perekonomian nasional tumbuh secara berkualitas.
"Dengan Rumah Zakat Indonesia, kami meluncurkan produk wakaf saham.
"Kami tetap mempersiapkan atlet yang telah lolos PON agar bisa bersaing.
Asia Business Law Journal mengeluarkan daftar 100 pengacara top Indonesia 2020.
“Angkutan yang memiliki rute ke kota-kota besar seperti Bandung, Jakarta dan Jawa Timur, semua sudah tidak beroperasi.
Banyuwangi, ini pertama ada di indonesia dan Pelayanan dilaksanakan dari hari Senin s/d jumat dibuka dari pukul.7.00-15.30, kecuali hari jumat pelayanan dilaksanakan mulai pukul.6.30 -14.30 Wita.
Namun, semuanya tertunda akibat ancaman Virus Corona.
Kedelapan, efektifitas pelaksanaan tugas dan pelayanan unit organisasi.
Monita Tahalea rilis single baru "Sesaat Yang Abadi"
Demonstrasi menentang kebijakan Covid-19 Zimbabwe.
Ketiga tersangka tersebut antara lain, Siti Khoiriyah (39) warga Jember, Rois Sudin (40), dan Suparman (42), keduanya warga Malang.
Dia mengakui sekarang hari-harinya 75 persen habis untuk mengurusi Gala, lantaran sempat rewel tidak mau susu formula.
Saat ini, akibat pandemi corona, jumlah penerbangan yang tersisa hanya 70 penerbangan saja.
Menurutnya, mendiang sang istri pernah berpesan kepada Putri Delina untuk menjaga dan merawat adik-adiknya jika Lina telah tiada.
COM, JAKARTA - Penyanyi dan pembawa acara Pancawati (40) kembali mendapat tantangan ketika didapuk menjadi juri ajang pencarian bakat Pop Academy Indosiar.
Kemudian, sambung Usin, pihaknya juga mempertanyakan apa-apa saja program yang telah dilakukan.
“Ini benar-benar kesenangan, hak istimewa sebenarnya, untuk menjadi bagian dari sesuatu yang akan sangat menyenangkan.
Di Indonesia, gaya hidup bebas ini sebenarnya sudah dianut sejumlah orang.
Termasuk dari BPKH,” ujar Asmadi.
"Ya memang naiknya tidak ada yang tahu, saya datang dia sudah di atas, kemudian menurut info yang saya dapat ini sudah sekian kalinya, melakukan aksi, intinya dia menyampaikan penyampaian-penyampaian (aspirasi)," kata Hari saat dikonfirmasi.
Dg Ashri yang berprofesi sebagai nelayan mengatakan bahwa dirinya tidak bisa melaut seperti dulu, karena imbauan pemerintah untuk tinggal di rumah.
Pada momen Nata dan tahun baru, muatan berangkat tertinggi sebanyak 181 TEUs pada T-10 yakni KM Logistik Nusantara 6 dengan rute Tanjung Perak – Tidore - Morotai - Galela - Buli – Maba – Weda – Tanjung Perak.
Arti angka di film "27 Steps of May"
Kronologi tertularnya tiga oleh virus mematikan juga dirinci oleh mothership.
Foto itu memperlihatkan model Caitlin North Lewis yang tengah duduk di bawah pohon.
Mengingat bahwa acara tersebut dikunjungi oleh lebih dari 1,7 juta orang tahun lalu di Istanbul, dia menekankan Turki ingin memecahkan rekor pengunjung tahun ini, tetapi pandemi tidak mengizinkannya.
Menurut Suwandi, salah satu faktor yang mendorong kinerja bagus ini salah satunya adalah penyerapan KUR.
Buleleng sudah lebih nyaman dan banyak masyarakat mulai berkesenian," katanya.
Sebagian orang menyukai masakan dengan berbagai kreasi.
Pasalnya, Jarvis mengungkapkan bahwa Rossi dan Lorenzo sebenarnya memang tak memiliki masalah apa-apa selama membela Tim Yamaha.
Jupe dan Jessica pun kerap mengenakan baju kembaran.
Niat Makan Sahur Puasa Ramadhan 1441 H dan Niat Sholat Lailatul Qadar Malam Ganjil 29 Ramadhan 2020.
Salah satu caranya memutus rantai tengkulak dengan membeli gabah langsung ke petani dan menjaga harga dasar Gabah Kering Panen (GKP) petani yang layak atau minimal Rp4500/kg.
Waktunya telah tiba untuk mencurahkan seluruh perhatian kamu pada kehidupan cinta kamu.
Di webinar yang sama, Akmal Malik, Direktur Jenderal Otonomi Daerah Kemendagri yang juga Ketua Umum IKAPTK, berharap akan ada kolaborasi lanjutan setelah webinar ini digelar.
Misalnya ada yang memasang spanduk dengan tulisan yang bisa menakutkan dan meresahkan masyarakat, termasuk mungkin juga dengan cara membeli dan memborong masker dan hand sanitizer.
Setelah dicek, sebanyak 23 unit laptop hilang.
YM diduga terlibat dalam pembunuhan terhadap seorang warga sipil bernama Thoyib yang terjadi di Distrik Dekai, Yahukimo, Papua pada Kamis (20/8) lalu.
Warga Dusun Tanjung, Desa Bandrong, Kecamatan Peureulak, Kabupaten Aceh Timur, Aceh itu membutuhkan uang untuk membiayai perobatan ayahnya yang sedang sakit di kampung halaman.
Dia menjelaskan Pemkab Banjarnegara memutuskan untuk tetap menyelenggarakan kegiatan Dieng Culture Festival meskipun secara virtual karena banyaknya permintaan dari masyarakat.
Karena gagal menemukan Nus Kei, kelompok John Kei akhirnya menghabisi Yustus Corwing Rahakbau (46) di Duri Kosambi, Jakarta Barat.
Ada banyak kepentingan dan hal yang saling bertabrakan di sini," kata Dasco di Kompleks Parlemen, Jakarta, Kamis (20/2).
Pertahanan Bremen sempat memperlihatkan ketangguhan, namun Moussa Diaby melaju kencang di sisi kanan sebelum mengirimkan umpan silang yang sukses disambar Havertz untuk membuka keunggulan.
Setelah memenangkan trofi Liga Spanyol 2019-2020, fokus Madrid bisa dialihkan ke Liga Champions.
Namun, pada kuartal IV kondisi diprediksi sudah akan kembali pulih.
Hal ini membuat salah satu produsen robot seks, Genie, kewalahan.
Tim medis menyusun hasil rapid test di Direktorat Sabhara Polda Sumut, Medan, Rabu (24/6/2020).
Hal terbaik untuk dilakukan adalah untuk menempatkan kasur di bawah sinar matahari selama beberapa jam.
Jojo membenarkan perkataan Jryan.
“Data ini dikumpulkan dari 525 Unit Pelaksana Teknis (UPT) Pemasyarakatan,” ucap Rika.
Itu karena dia memang kerap mengarsiteki terciptanya gol rekan-rekannya, di Brescia, AC Milan, Juventus, New York City, maupun di tim nasional.
Ketiganya akan saling berkolaborasi untuk meredam serangan tim asuhan Thomas Tuchel.
Tetapi, ia tidak membela tim pabrikan, melainkan bergabung ke tim satelit KTM, yakni Tech3.
Khususnya Kecamatan Pauh Kota Padang, seluruh jemaah Syatariyah serentak menggelar rangkaian pelaksanaan sholat Hari Raya Idul Adha, yang dimulai sekitar pukul 07.30 WIB dan selesai sekira pukul 09.00 WIB.
Sangat penting untuk mencoba dan mendapatkan hidung saya di depan ketika saya bisa.
Namun, jika dilihat dari jumlah transaksi di GoFood, pihaknya justru melihat adanya peningkatan dalam satu bulan terakhir.
Diduga 4 perusahaan tersebut tidak melakukan pekerjaan sebagaimana yang tertuang dalam kontrak.
Wahyudi menerangkan, selama COVID-19 berlangsung, ribuan buruh sudah di PHK atau dirumahkan tanpa adanya pesangon atau gaji yang diperoleh.
Hasilnya nonreaktif semua.
KKP juga, lanjutnya, bakal memutakhirkan teknologi guna mengangkat produktivitas tambak tradisional.
Apalagi jika pikiran-pikiran negatif terus muncul sehingga mengganggu aktivitas kita.
Tim Nasional (Timnas) Indonesia U-19 pun akan turut ambil bagian dalam ajang yang juga dijadikan sebagai kualifikasi Piala Dunia U-20 2021 tersebut.
Masing-masing dari Kecamatan Pamekasan sebanyak enam orang, dan seorang lagi dari Kecamatan Pasean.
Setelah menyelesaikan bermakeup dan memasang pernak-pernik pernikahan, perempuan si penata rias kemudian melakukan hal yang tidak biasanya.
"Kami sangat terbuka untuk koalisi manapun, tetapi yang lebih penting adalah PDIP berkoalisi bersama rakyat," kata dia.
Dirinya melanjutkan, sebetulnya, pada saat warga OTD direlokasi ke tempat tersebut, tanahnya belum dilakukan pemadatan.
Hal unik itu berupa cantolan sedekah sembako.
Dari anggaran tersebut, BUMN yang menerimanya antara lain PT Pertamina senilai Rp 48,25 triliun, PT PLN sebanyak Rp 45,42 triliun, serta Bulog sebanyak Rp 560 triliun.
Lahir pada 24 Januari 1916 di Purbalingga, Jawa Tengah.
Mansuri menambahkan pengelola 65 pasar tradisional juga telah melakukan kepada para pedagang.
Gugus Tugas Pencegahan dan Pengendalian Covid-19 Klaten memutuskan pemberian sanksi bagi warga yang tak pakai masker guna mencegah persebaran Covid-19.
Keduanya adalah Ahmad Riza Patria dan Nurmansjah Lubis yang merupakan hasil kesepakatan partai pengusung yakni Gerindra serta PKS.
Berkaca dari itu, gosip mengenai gonjang-ganjing pun semakin menguat.
Pembatalan dapat dilakukan maksimal tiga hari setelah jadwal keberangkatan, dan bea tiket akan dikembalikan 100% secara tunai,” jelasnya.
Gol tunggal Milan dicetak oleh Ante Rebic pada menit ke-25 usai mendapat umpan dari Samu Castillejo.
Menurut Plt Direktur Utama Bank Mandiri Hery Gunardi, penyaluran KUR sebagian besar disalurkan ke sektor produksi, yaitu sebesar 60,53% dari total penyaluran KUR sampai akhir September 2020 atau senilai lebih dari Rp8,9 triliun.
Adapun hadis yang dirujuk MUI terkait fatwanya yakni: Dari Nabi saw sesungguhnya beliau bersabda: “Jika kamu mendengar wabah di suatu wilayah, maka janganlah kalian memasukinya.
Sebagai negara federal, pemerintah pusat di Canberra menerapkan kebijakan secara nasional, akan tetapi dalam penerapannya, tiap negara bagian bisa mengambil keputusan sendiri.
Sementara itu, Indeks Emas berkurang 0,36 persen atau 34,01 poin, menjadi berakhir pada 9.358,04 poin.
Keduanya tampak begitu mesra.
“Penanganan jenazah (pasien positif covid-19) dilakukan oleh pihak Rumah Sakit dan sudah sesuai standar,” pungkasnya.
Bagi seseorang yang lahir dengan zodiak ini, tidak ada yang lebih penting daripada keseimbangan yang tepat dalam setiap aspek kehidupan.
Pada usia 35 tahun kepadatan tulang mengalami penurunan secara perlahan hingga ke usia 50 tahun.
"Kami berharap bantuan yang bersinergi dengan influencer ini bisa bermanfaat kepada rumah sakit dan membantu pencegahan menyebarnya Virus Covid-19 kepada tenaga medis disini," harap Yunus.
Lengkap dengan pisau di tangan dan darah yang bercucuran di wajah, ia benar-benar menakutkan.
ID, WASHINGTON-- Para peneliti berhasil menanam selada yang bergizi dan aman untuk dimakan di stasiun luar angkasa.
“Saat ditangkap tidak ada barang bukti emas, hanya alat berat dan peralatan lainnya, “ujar Satake.
Tentu tidak mudah baginya, hal ini terlihat dari senyum yang ia lontarkan saat sedang menangis.
Kedekatan Nafa Urbach dan Zack Lee pasca-bercerai memang memunculkan asumsi bahwa mereka akan rujuk.
Alasan lain, Wolves menilai tak elok jika Liga Europa dipaksakan tanpa penonton.
Beberapa kendaraan taktis yang diturunkan dalam pengamanan di wilayah Jakarta Pusat itu adalah empat panser anoa dan puluhan motor yang dikendarai baik oleh petugas TNI serta Brimob Polri.
Dari mereka yang sudah bekerja, 89,96 juta pekerja penuh, 28,41 juta pekerja paruh waktu, dan 8,14 juta setengan penganggur, sehingga jika ditotal ada sekitar 45,84 juta total angkatan kerja yang tidak bekerja atau memiliki pekerjaan tapi tidak penuh.
GIANYAR, BALIPOST.com -Di tengah kondisi ekonomi yang susah akibat dampak COVID-19, Satpol PP Kabupaten Gianyar melakukan penertiban terhadap pedagang durian di kawasan jalan IB Mantra.
Kim percaya dengan berita bohong itu, dan memutuskan harus menyelesaikan semua misinya sebelum dunia berakhir, termasuk membalas dendam terhadap pembunuh ayahnya.
Situasi ini nyatanya ramai terjadi di daerah-daerah lain seperti pasar dan pusat perbelanjaan di Indramayu, Jawa Barat serta di Semarang, Jawa Tengah.
Bamsoet juga mengingatkan bahwa yang terpenting juga persoalan tentang keamanan senjata dan arena penembakan.
Dua tahun kemudian, Ronaldo juga menjual trofi Ballon dOr yang berhasil digapainya pada 2013.
Vlad yang tak terima kemudian memberontak.
Apabila YouTube tidak berfungsi pada iPhone dan iPad, cara mengatasinya hampir sama dengan perangkat Android.
"Belum melapor, hanya bisa dimasukkan ke facebook.
Harian pun sekarang ini saya pegang, provinsi, kabupaten, dan kota," kata Presiden.
Sesampainya di rumah, Adi hanya sendirian.
Jana bersama temannya sering melakukan simulasi tes SBMPTN sendiri.
Hakim Pierce juga melemparkan klaim Williams bahwa Apple menyebut privasinya dengan meninjau pesan teks yang ia tulis kepada karyawan lain yang kritis terhadap perusahaan.
Pasalnya Sahrul memukul Angki Gusprino (20) saat berada di Paddy’s Pub, Kuta.
Pelatih fisik Timnas Indonesia U-19, Lee Jae-hong dalam akun Instagram-nya mengungkapkan bahwa skuad Garuda Muda akan menjalani TC pada 4 November 2020.
Para atlet muda kni sukses meraih prestasi medali emas saat berlaga di ajang Payakumbuh Open Tournamen Archery pada akhir Desember 2019 lalu.
Gibran menggandeng juri Master Chef Indonesia Arnold Poernomo serta pengusaha Randy Kartadinata dalam menjalankan Mangkokku.
Pekan ini, ada 2 new entry.
Ilmuwan Klaim Virus G4, Flu Babi Jenis Baru yang Ditemukan di…
Tokoh masyarakat adat Raja Bius Siopat Marga di Motung, Sabar Manurung menyampaikan hal serupa.
Sementara itu, tukang bangunan di Meksiko yang bernama Giovanni Lopez itu ditangkap, karena tidak mengenakan masker saat negara tersebut sedang dalam status lockdown untuk mencegah penyebaran virus COVID-19.
Thiago tak ingin banyak berkata manis, namun ia berjanji untuk memberikan hatinya kepada Liverpool.
Ruben Onsu sempat panik karena istrinya tak bisa dihubungi usai memberi kabar bahwa mobilnya berasap.
Berdasarkan penyelidikan, polisi akhirnya berhasil menangkap pelaku pembunuhan Fitri Yanti yakni suami sirinya, Fery Pasaribu (55).
Bendahara Lembaga Ta’lif wan Nasyr Nahdlatul Ulama (LTNNU), Ustadz Abdul Malik, mengatakan, ketika menghindari bahaya binatang buas di dalam Islam mengajarkan untuk menjaga kebersihan, keamanan dan kenyamanan lingkungan.
Di sinilah peran UIN Walisongo dibutuhkan sebagai sebuah kampus yang banyak mencetak tokoh agama atau ulama.
Awalnya, ada seseorang yang memberi informasi rumahnya kebakaran melalui telepon kantor.
Sebagian besar merasa bahwa P2K2 bermanfaat karena mengajarkan mereka untuk menabung dan mengatur keuangan rumah tangga, tetapi dihadapkan pada persoalan kekurangan modal untuk memulai usaha," lanjut Hartono.
Pratikno juga meminta penyusunan rancangan Perpres ini harus selesai tahun ini.
Menurut Yusri, kedua pelaku mendapatkan video syur cewek mirip Gisel tersebut dari media sosial.
Sebelumnya, pangeran Harry dan Meghan Markle memang pindah ke Los Angeles dari rumah mereka di kawasan Vancouver beberapa bulan lalu.
Pada generasi iPhone berikutnya atau iPhone 13, Apple tampaknya akan meningkatkan kemampuan kamera ponsel besutan mereka.
Candy Candy membenarkan ucapan ayahnya bahwa dulu dirinya pernah kena santet.
Gausah liat sisi negatifnya gitu. urusan diaa."
Sebagai bagian dari solidaritas terhadap aksi protes tersebut, Edu menyerukan aksi boikot memperkuat timnas Nigeria.
Pengasuh Pesantren Putri Tebuireng, KH Fahmi Amrullah, mengatakan ada banyak perubahan yang dilakukan oleh Gus Sholah terhadap pesantren sejak dia memimpin pada 2006.
Terkait hal ini Menteri Koordinator bidang Pembangunan Manusia dan Kebudayaan (PMK) Muhadjir Effendy menegaskan iuran BPJS Kesehatan masih akan tetap naik sesuai dengan aturan.
Ia mengatakan uji kesehatan terhadap pegawai mengenai COVID-19 harus terus diberlakukan secara berkala agar tidak menambah kasus maupun klaster baru.
Namun, nama Abdul Mu'ti tiba-tiba menghilang dari list wamen yang akan dilantik.
Jangan sampai lengah sehingga masyarakat dapat tertular Covid-19.
Reveluv meminta SM Entertainment untuk menindak netizen yang sudah memfitnah Seulgi.
Dua gol yang ia ciptakan pun membawa PSMS mengoleksi tiga poin yang kini berada di posisi kelima klasemen Wilayah Barat.
Apabila subuh atau dinihari hujan, maka wisatawan dapat menikmati negari di atas awan kala pagi.
Ia ingin bermain, ia sangat lapar untuk bermain dan ia hampir fit sekarang, tapi itu pasti sesuatu yang harus kami tangani dengannya musim ini,” sambungnya.
Kamu telah mengumpulkan bahan-bahan kamu dan mengatur panggung.
Korban pun tidak mengetahui arah kendaraan yang membawanya bersama pelaku.
Menurutnya, penurunan konsumsi BBM yang drastis dikarenakan mobilitas yang melambat.
Tim putra India memastikan diri lolos ke semifinal setelah mengalahkan Thailand dengan skor 3-2.
Perkiraan Jokowi perihal pertumbuhan ekonomi pada kuartal III-2020 menjadikan Indonesia dua kali berturut-turut mengalami kontraksi atau penurunan siklus ekonomi cukup tajam.
Di sini anak akan tetap bisa mempelajari bagaimana caranya menghadapi kekalahan, bersikap ketika menang, dan lain-lain," tutur Karina.
"Tidak ada yang spesial dari kami.
Secara desain, bus khusus disabilitas itu dilengkapi tangga otomatis yang digerakkan dengan hidrolik sehingga bisa bergerak naik-turun.
Sungai sudah tidak muat air lagi sehingga air sungai beradu dengan air selokan, terjadilah banjir bandang menghabiskan sawah.
Dhani mengatakan, ada 135.444 calon mahasiswa yang melakukan registrasi UMPTKIN 2020.
Kode ini nantinya bisa kalian tukarkan dengan item menarik seperti skin, senjata, diamond, dan aksesoris game lainnya.
Bukan hanya data pribadi, foto Cakrayuri juga disebarkan dengan dibumbui caption 'PEMANASAN DULU BRO‼️ No Baper ye jurnalis media rezim.
Itu berkat metode baru yang disebut Bio Gro, yaitu membuat padi tumbuh dua kali lipat.
Apabila ini efektif, kita akan gelar, perluas lagi ke provinsi yang lain, ke kabupaten/kota lain,” kata Presiden.
Akhirnya disimpan dalam peti,” katanya.
Sekadar diketahui, Tottenham Hotspur memang memiliki jadwal yang cukup padat pekan ini.
Salah seorang perwakilan JGC kemudian menemui massa dan menjelaskan bahwa saluran irigasi di kawasan Jakarta Garden City telah diserahkan kepada Pemda DKI Jakarta dan air meluap karena curah hujan tinggi.
Dengan koneksi internet yang cepat, maka mereka bisa mengakses informasi dengan lancar.
"Terimakasih bang Audy yang telah memberikan bantuan kepada kami Driver Ojol yang juga terkena dampak Covid-19, bantuan tersebut sangat bermanfaat bagi kami dan keluarga.
Mulai dari Cikarang, sampai dengan di Thailand.
Jokowi terlihat mempersilahkan Prabowo duduk di tengah dekatnya, sementara Didit duduk berdekatan dengan Kaesang di bagian kanan.
Di babak kedua, derita The Reds bertambah.
Diharapkan animasi Petualangan Sherina dan film Petualangan Sherina 2 akan tayang di bioskop menjelang akhir 2021.
“Jadi, yang seperti itu bisa kita pending dulu.
ID Kejora masih belum bisa mengamalkan sifat mulia tersebut, khususnya dalam hal berbelanja.
Demikian pernyataan pihak Australia.
Mengingat untuk saat ini, keduanya masih terlibat perseteruan sengit yang kemudian berujung laporan polisi.
PPI juga akan terus memonitor pendistribusian gula ke masing-masing daerah di Indonesia.
Ia mengatakan, untuk mengetahui jenis bahan pembuatannya produk tersebut harus diuji secara klinis di laboraturium.
Di antaranya jantung koroner sebesar 36,9 persen, kanker sebesar 9,7 persen, diabetes melitus (DM) dengan komplikasi sebesar 9,3 persen dan penyakit paru obstruktif kronis (PPOK) sebesar 2,9 persen.
“Itu adalah tragedi yang sangat besar dari seseorang yang mencoba menjalani hidup mereka sepenuhnya,” jelasnya.
Selanjutnya Kelurahan Pedungan, Kelurahan Padangsambian, Desa Sumerta Kelod dan Kelurahan Peguyangan mencatatkan penambahan kasus positif sebanyak 2 orang.
"Fakta sudah membuktikan, dua kali atau lebih pasien tidak cuci darah nyawanya melayan," tegasnya.
Televisi pemerintah kemudian menunjukkan dia berjalan dengan pincang.
Ia mengatakan, ledakan itu disebabkan oleh bom yang sangat kuat.
"Masih dalam pengejaran gabungan Reskrimum polres dan polsek.
Meski penjualannya bertumbuh, laba bersih perseroaan turun 40,27% menjadi Rp147,82 miliar.
Namun, hingga kini Panji Petualang belum menemukan ular tersebut.
Namun, karena X-Fuera –julukan Lorenzo– sudah buka suara, maka isu tersebut ternyata hanya gosip belaka.
Misalnya, saat menunggu kelulusan.
Tujuan ekspornya adalah Amerika, Belanda, Jerman, Bulgaria, Mesir dan 27 negara lainnya.
Ada perbedaan antara tingkat kemanjuran yang diperoleh dalam uji klinis dan keefektifan yakni tingkat perlindungan vaksin di dunia nyata saat diluncurkan.
Pengunjung kini tidak boleh lagi mengonsumsi makanan atau minuman sambil berjalan.
Live Streaming Mola TV akan kembali menyuguhkan Turnamen Badminton PBSI Home Tournament Kamis 25 Juni 2020.
Kita memiliki lebih sedikit uang untuk membayar tagihan, dan akumulasi biaya keterlambatan dan bunga membuat utang semakin besar.
“Masyarakat disarankan untuk membawa beberapa buah masker ketika harus pergi keluar rumah untuk beraktivitas.
Vanessa Angel ditangkap pada 16 Maret 2020 di kawasan Srengseng, Jakarta.
Alih-alih menaiki bus tim, Gufroni justru memilih bersepeda untuk menuju lokasi latihan di Lapangan Donohudan, Ngemplak, Boyolali, Senin (9/3/2020) pagi.
Ada 41.431 orang di Indonesia yang terinfeksi virus dan 2.276 di antaranya meninggal, sedangkan ada 16.243 pasien yang sembuh.
Kemhub merilis juklak perjalanan orang dengan transportasi udara dan transportasi kereta api selama libur libur akhir tahun 2020.
Kami tutup waktu itu, setelah new normal sudah mulai kembali aman.
Termasuk membatalkan jadwal tayang pada 24-25 Agustus 2020.
Mereka (orang-orang) sangat jahat.” ujarnya.
Retno memaparkan bahwa seharusnya pemerintah daerah harus melakukan tes PCR kepada 30 kali lipat dari kasus dalam populasi.
Pihak keluarga pun dipersilakan untuk menjemput langsung para WNI yang pulang dari Natuna tersebut.
Terakhir Balikpapan 1 Kasus, laki-laki 47 tahun, merupakan kasus PDP meninggal yang telah dirawat di RSUD Kanudjoso Djatiwibowo pada 1 Mei 2020.
Timnas U-16 Indonesia berfoto dengan pelatih dan ofisial usai mengikuti latihan di Lapangan Stadion Patriot Candrabhaga, Bekasi, Jawa Barat, Selasa (17/12/2019).
Gejala-gejala awal orang yang terserang virus ini diungkapkan dalam jurnal yang dikeluarkan Medline Plus.
Sersan Dua (Serda) berinisial S, tewas ditusuk saat bertugas setelah sebelumnya dikabarkan mengalami penembakan.
Dave menambahkan, Partai Golkar menginstruksikan kepada seluruh pengurus dan kadernya di seluruh Indonesia membantu pemerintah dan mengedukasi warga dalam rangka mencegah penularan Covid-19.
COM, JAKARTA - Truk kontainer yang terguling di Rest Area Tol Cipularang, tepatnya di KM 97, Jumat (17/1/2020) menabrak tujuh kendaraan yang sedang terparkir.
Meggy Z merupakan penyanyi dangdut yang sudah diakui karya-karyanya.
Jakarta BNI 46 tepatnya mampu menang dengan skor 3-1 atas SBS pada pertandingan Minggu (2/2/2020) malam WIB.
“Kemudian tahapan selanjutnya mediasi antara pihak pemohon dengan termohon.
Di akhir pertemuan, Arrival Boy menitipkan pesan agar silaturahim tersebut tetap terjaga ke depannya.
"Jadi kami akan membuat kalian semua mengetahui hal ini pada waktu yang tepat," tutur Trump.
Korban dititipkan di rumah aman tersebut dalam rangka untuk pemulihan trauma pasca tindak pemerkosaan yang diterimanya dari sang paman.
Eko memprediksi laga yang akan berlangsung di Stadion National Olympic tersebut akan berjalan sangat menarik.
Pernyataan itu dibacakan di tengah tantangan yang dihadapi Arab Saudi, dan juga negara di belahan bumi lainnya, dalam melawan virus corona.
"Kemampuan itu seperti insititusi kesehatan dalam memfasilitasi ujicoba sampel serta penanganan Kasus baru yang setiap hari nya muncul, dan lainnya," jelasnya.
Antonius mengatakan, perempuan itu diduga mengalami gangguan kejiwaan setelah pasangannya yang merupakan warga negara asing (WNA) tak mau bertanggung jawab atas hasil hubungan mereka.
Sri Mulyani bilang pemerintah memprioritaskan alokasi anggaran untuk penanggulangan virus corona.
Ia berjanji akan menyelesaikan masalah ini dalam kuartal pertama 2020.
Sudah secara WA maupun via telepon sudah coba untuk dipanggil tidak merespon secara baik.
Saat akan menaiki timbangan, Khabib meminta dua orang ofisial UFC untuk memegangi handuk saat ia akan melepaskan celananya.
Putri pedangdut Ayu Ting Ting, Bilqis tengah ramai disoroti warganet.
Keluhan pasien asal Kabupaten Tangerang itu yakni demam, batuk dan sesak.
Dalam kesempatan itu, LocknLock meluncurkan wajan antilengket Easy Frypan yang bebas dari zat PFOA (Perfluorooctanoic Acid) sehingga aman untuk kesehatan.
Menurut mantan pelatih Arema FC dan PSM Makassar, kini dirinya fokus mencari striker untuk menggantikan Ezechiel N'Douassel yang pindah ke Bhayangkara FC.
"Tentara melawan Covid-19 ini ya kita sendiri.
Hal ini dilakukan seiring dengan arahan Presiden Joko Widodo untuk membumikan nilai-nilai Pancasila.
Kepala Balai Besar Wilayah Sungai (BBWS) Ciliwung-Cisadane, Bambang Hidayah, mengatakan normalisasi Kali Bekasi sudah diprogramkan.
Galaxy Tab A7 ini juga didesain Samsung agar mudah digunakan oleh berbagai generasi dalam satu keluarga.
Selain dilakukan virtual, peserta diwajibkan membaca Ayat, mengartikan dan menjelaskanya dengan memakai bahasa Ibu,” ujarnya.
Oknum tak berseragam itu, kata dia, berusaha memotong jalan mobil rombongan dan mulai menyetop.
Dia menegaskan bahwa dirinya tidak mempunyai niat sedikit pun untuk menghina Risma.
Saat menghadapi deadline kerja yang begitu mendesak kadang kita merasa Bahkan stres ini bisa membuat orang menjadi uriang-uringan.
Saat ini Kemenkeu pun tengah melakukan koordinasi secara internal terkait hal tersebut.
Bahkan, ibu Firyal juga pernah terpilih sebagai Kartini Awards pada 2018 lalu.
“Yang penting tetap bisa berbagi buat orang lain,” pungkas Yoni.
“Apalagi ada sahabatku, Nafa Urbach, juga.
Karena sesuai kesepakatan antara penyelenggaran pemilu, masing-masing paslon dan Satgas Covid-19, pelaksanaan debat ini tanpa di sertai pendukung.
“Saya punya banyak palet tapi kena rayap.
“Pengecekan yang kita lakukan agar bisa mengetahui sejauh mana persiapan masing-masing madrasah atas akan diberlakukannya kebijakan New Normal,” ungkap Kepala Kantor Wilayah Kementerian Agama Provinsi Bengkulu, Drs. H. Bustasar MS, M.Pd.
Sejak momen pertama ini kami tahu bannya, kami tahu semuanya, hanya mengatur sedikit banyak setup dan mencoba lebih cepat dengan gaya membalap di poin-poin di mana kami sedikit kalah," pungkas Marquez.
“Kartu Prakerja merupakan bentuk kolaborasi yang bisa menjadi energi positif dalam penyerapan tenaga kerja nantinya.
"Peningkatan kualitas kumuh di Kota Lubuklinggau merupakan bagian dari kegiatan KOTAKU (Kota Tanpa Kumuh)," katanya, Senin (15/9/2020).
Febriana Sapta saat memainkan peran antagonis.
Dengan adanya informasi, Pemprov DKI, berkolaborasi dengan pemangku kepentingan terkait, termasuk Kereta Commuter Indonesia (KCI), juga Kereta Api Indonesia (KAI), meningkatkan langkah mitigasi corona di jalur itu.
Kasusnya sudah ditangani Polres Metro Depok.
Hari menjelaskan, mutasi jabatan tersebut melalui proses mekanisme yang cukup lama dan baru pada akhir bulan Juli 2020 diputuskan oleh Tim Penilai Akhir (TPA) Eselon I. Sehingga kemudian diterbitkan Keppres tersebut diatas.
Ia pun mengimbau agar jajarannya sabar dan berdoa.
“Dengan mengkoordinasikan upaya kami dengan WHO dan lembaga terkait lainnya, kami akan mengambil langkah-langkah yang tepat sehingga persiapan untuk mengadakan acara akan terus berlanjut,” kata Abe dalam sesi parlemen.
Megawati Soekarnoputri mengingatkan kader partainya agar tidak melakukan praktik politik dinasti.
Menurut saya wajar karena sebuah tempat yang pada dasarnya bukan instalasi kesehatan, dibuat menjadi tempat isolasi.
“Terkait dengan terus adanya peningkatan penyebaran Covid-19 ini, saya mengimbau kepada masyarakt untuk selalu displin dalam prokes,” kata Mian saat memberikan arahan dalam kegiatan konferensi ke-22 PGRI Kabupaten BU, Rabu (16/12).
Untuk penetapan dan pelantikan I Dewa Kade Wiarsa Raka Sandi untuk menjadi Komisioner KPU, sepenuhnya wewenang Presiden Joko Widodo.
Di tengah agenda demokrasi di masa pandemi ini, pihaknya juga mendorong agar masyarakat saling menjaga protokol kesehatan yang telah disepakati bersama, bukan malah merusaknya sehingga mengakibatkan penanganan Covid-19 kian banyak menghadapi kendala.
Jika keputusannya adalah memulangkan, yang harus disiapkan adalah bagaimana proses deradikalisasinya hingga diterjunkan kembali ke tengah masyrakat.
Mereka juga menghadirkan Zeneos Milano dengan ukuran lebih lebar dengan ukuran 120/70-13 depan dan belakang 130/70.
Ia menjelaskan, pembukaan sekolah secara tatap muka dilakukan secara bertahap.
Akibat kebakaran tersebut, selain memusnahkan berbagai pepohonan juga membuat hewan-hewan kehilangan rumahnya.
Mesin cuci bisa diletakkan diletakkan di kamar mandi dan perkakas yang jarang dipakai bisa diletakkan di Gudang penyimpanan barang.
Dodong,” cuit Ferdinand di akun Twitternya menyindir kebijakan Anies.
Jika 3M tidak berjalan, maka 3T pasti akan lebih parah.
Kalau dihitung, kurang lebih ada sebanyak seratusan pengunjung yang masih enggak mau pakai masker.
Diakuinya, Sungai Masamba mulai meluap saat Ramadan.
Kami tidak bisa bergerak sendiri.
Kendati demikian, Bima Arya mengapresiasi warga Kota Bogor yang mentaati imbauan untuk tidak merayakan malam pergantian tahun di tengah pandemi.
"Kami ketemu pertama ada proyek sama Falcon, pertemuan kedua juga di Falcon.
Semua dilakukan melalui pemeriksaan kesehatan dan menerapkan protokol kesehatan, sehingga mampu mencegah potensi penularan virus corona (Covid-19).
"DKI itu menghasilkan 4 ribuan tol sampah makanan per hari," ucapnya.
Dengan keluarga mereka, total populasi sekitar 6 hingga 7 juta orang.
Dengan sekolah berkapasitas sedikit jangan-jangan kapasitas sekolah untuk menyelenggarakan pendidikan pun tidak mampu?” ujar Ganjar, Kamis (13/2/2020).
“Yang tertinggi ternyata adalah di DKI Jakarta.
Standar itu disetujui antara International Civil Aviation Organization (ICAO) dan International Air Transport Association (IATA).
Hingga Mei, penurunan permintaan diperkirakan mencapai lebih dari 60 persen dari posisi pada periode yang sama tahun lalu.
"Satu-satunya pertanyaan nyata yang masih terbuka setelah pekerjaan pertama kami adalah: apakah ini satu-satunya bukti air cair di bawah es?
Mereka rasional, intelektual dan umumnya memiliki kepribadian yang magnetis.
"Nama saya Anthony Oluwafemi Olaseni Joshua, dan saya adalah anak dari Commonwealth.
Meski demikian tak dapat dipungkiri, bahwa pasien-pasien dengan penyakit penyerta sangat cemas dengan datangnya virus ini.
Warga Negara Asing di Malaysia belum diizinkan mengikuti salat berjamaah di masjid dan surau.
“Dalam rangka Dies Natalis ini kita melakukan banyak kegiatan bakti sosial, yang memang sudah menjadi bagian dari Undip dan dilakukan setiap tahun.
"Kementerian sedang menyusun skema bahwa penyelamatan dana nasabah dan Jiwasraya akan bersifat fundamental dan komprehensif," ujar Staf Khusus Kementerian BUMN tersebut.
"Kami bersurat minta bantuan dan kita juga mulai pembibitannya guna memaksimalkan potensi bibit yang sudah ada.
“Untuk diketahui bersama, jika RPJMD adalah produk politik karena Bupati dan Wakil Bupati dipilih melalui proses politik.
Langkah yang diambil Mentan saya kira sangat bagus sekali karena bisa memanfaatkan sisa hujan dibulan Mei ini," ujar Ali saat dihubungi, Minggu (17/5).
Namun, kontribusi besar Suarez sayangnya tidak dibayar dengan layak oleh Barcelona.
Alaidinsyah menambahkan betapa pentingnya ketersediaan darah di negeri ini.
Selain itu GOR dan Aneka Center juga merupakan, toko berbagai macam kebutuhan bermain badminton, seperti raket, sepatu hingga service senar raket.
Mohon doa dan restunya," tutup pria bergelar Datuk Sandaran ini.
Setidaknya 70 judl film dan serial televisi dibintangi oleh ayah dari Josie Lloyd ini.
Selain itu, 6 nasabah mendapatkan Hadiah Motor FV110LE2/Smash Suzuki dan 2 nasabah mendapatkan Hadiah Motor GSX150 S/ Sport Suzuki.
Angka kasus positif 28 kasus dalam dua hari ini, perinciannya Jumat 20 November sebanyak 13 kasus dan hari ini 15 kasus.
Laila menyebutkan, spanduk tersebut sudah dipasang sejak beberapa bulan lalu.
Ia meminta kepada WP, jika AR berkunjung untuk meminta data, sebaiknya dilayani dengan baik.
Rismayani Syamsuddin Salurkan Bantuan untuk Ratusan Pekerja yang di-PHK dan Kaum DhuafaBLT Belum Cair, Legislator PKS: Tunggu Tas Pembungkus ‘Bantuan Presiden’
Pelaku aborsi dapat dijatuhi hukuman penjara, kecuali melakukan aborsi terkait kasus pemerkosaan, atau kesehatan seorang ibu berisiko.
Dalam pengamanan aksi unjuk rasa yang direncanakan berlangsung pada Kamis (8/10/2020) besok, siagakan 7000 personel untuk pengamanan.
Dalam pesannya itu, Dr Li menyarankan agar mereka memakai pakaian pelindung untuk menghindari infeksi.
Saat ini keduanya tengah melakukan negosiasi untuk film tersebut.
BMKG dan pusat layanan iklim lainnya seperti NOAA (Amerika Serikat), BoM (Australia), JMA (Jepang) memperkirakan La Nina akan mulai meluruh pada Januari-Februari dan berakhir di sekitar Maret-April 2021.
Saksi Aldi mengatakan, Aga mengaku muntah saat minum air mentah.
Sayangnya, buruknya penyelesain akhir membuat klub asuhan Jurgen Klopp itu masih kesulitan mencetak gol kedua mereka.
"Indonesia berpotensi besar untuk mewujudkan kedaulatan pangan.
Pelatih Jurgen Klopp sedang berbicara dengannya tentang lebih banyak latihan permainan - kita harus menunggu dan melihat,” terang Erdin.
Namun, Eko menduga jumlah pekerja Batam yang mencairkan JHT lebih besar dari data diterima BP Jamsostek Batam Nagoya.
Inilah yang kerap dilakukan hacker ketika membobol data dan menggunakanya untuk kejahatan yang merugikan.
Hendrik kemudian merantau ke Korsel menjadi TKI untuk mencari uang dan membangun rumah demi istri dan anaknya.
Berdasarkan ramalan zodiak hari ini Rabu 8 Januari 2020, Virgo hindari prasangka dan intoleransi, Libra akan menjadi pusat perhatian.
Pelaku marah karena sehari sebelumnya memergoki korban bersama laki-laki lain di indekos korban.
"Perayaan Hari Kemerdekaan AS tahun ini akan memiliki tampilan berbeda dari 2019, demi memastikan kesehatan dan keselamatan mereka yang hadir," tegas Judd.
Masyarakat yang berada dan bermukim di dekat sungai-sungai yang berhulu di Gunung Sinabung agar tetap waspada terhadap bahaya lahar.
Dari situ polisi berangkat ke lokasi dan melihat seorang laki-laki dewasa di k perkebunan karet yang ciri-cirinya sesuai dengan informasi yg diterima.
Bahkan jika sudah memiliki orang tercinta, kamu masih bisa jatuh cinta pada orang lain.
Sebab, dia menyadari volume bahan bakar yang dibawa tidak akan cukup untuk mencapai lokasi tujuannya.
Bang Zul sapaan akrab Gubernur NTB mengajak masyarakat untuk menjaga dan merawat pohon yang telah ditanam tersebut.
Dalam laporan VIVA Militer yang dikutip BBC, sejumlah bom tersebut ditemukan di wilayah Cowden setelah terlihat menancap di bibir pantai dan tebing, akibat erosi laut.
Soft skills yang diajarkan tersebut akan membekali kemampuan para alumni untuk mampu antara lain beradaptasi dengan lingkungan pekerjaan dan segala kegiatan di dalamnya.
Berikut hasil Pilgub Jambi 2020 terbaru yang dihimpun dari data KPU, Minggu (20/12/2020) pukul 09.08 WIB.
Ida menjelaskan, keputusan untuk mengeluarkan surat edaran sebagai pedoman bagi para gubernur itu, sebenarnya mengajak agar pemda tidak menurunkan UMP di wilayahnya masing-masing.
Dua moto hidup Adi Kurdi ialah hadir dan mengalir, dua moto hidup yang menurut Romo Kokoh meski sederhana namun begitu bermakna.
Kalau sudah lima kali itu jadi ibu susuannya.
Oleh karena itu, WHO meminta agar seluruh pemerintah di negara manapun untuk mengelola masalah penyebaran virus Corona setiap menit.
Dan yang paling penting adalah pada saat pemungutan suara pemilih akan di atur jam kedatangannya.
Ia duduk di urutan kelima dalam jajak pendapat publik nasional di belakang Joe Biden, Bernie Sanders, Warren dan Pete Buttigieg.
Berdasarkan data Komite Penanganan COVID-19 dan Pemulihan Ekonomi Nasional, total pasien terkonfirmasi virus corona hingga hari ini bertambah 3.622 kasus sehingga totalnya 184.268 orang.
Nah, penasaran kan kuliner ekstrem Jepang ada apa saja?
Sebab, pertemuan kedua tim tersebut pada laga leg I harus berakhir dengan skor imbang 1-1.
I - Karya tenun ikat Banjarkidul Kota Kediri sudah dikenal luas, bahkan menjadi salah satu kebanggaan Indonesia.
Hari pertama tes SKD diikuti 889 peserta.
Polisi siaga di lokasi penembakan di Hanau, Jerman.
“Sangat mudah untuk ditunda oleh kemunduran.
Semangat untuk hari ini,” imbuhnya.
Sempat bikin gaduh dengan menceak-mencak kepada manajemen Inter Milan, sekarang dia malah dikaitkan dengan Juventus.
“Tidak semua kamar diganti.
Sekretaris Persatuan Panahan Indonesia (Perpani) Kabupaten Balangan, Wahyudi menerangkan, pemanfaatan taman tersebut, karena pihaknya menilai saat ini lapangan masih terkesan tidak terpakai.
Dia kerap mencuri perhatian karena gaya hidup mewah dengan pakaian mencolok bahkan kadang memakai tutup kepala menyerupai tanduk dengan payung khas dalam berbagai warna.
Sementara itu, 18 orang dilaporkan meninggal dalam 24 jam terakhir, sehingga jumlah korban meninggal menjadi 6.139 jiwa, ungkap Koca dalam akun Twitter-nya.
COM, JAKARTA - Baru saja mendapat versi pada tahun lalu dan di tahun ini di Chicago, Amerika Serikat.
Pendatang Afrika terpaksa tidur di jalan setelah diusir dari kontrakannya di Guangzhou.
Rooney berhasil mencetak 253 gol dari 559 pertandingan di seluruh kompetisi.
Keputusan tersebut disampaikan oleh Pengadilan Tinggi hari Selasa (7/4/2020) di Brisbane, sebulan setelah pengacara George Pell dan jaksa penuntut di Victoria menyampaikan argumen hukum yang intens selama dua hari.
Hal yang dapat dilakukan di antaranya memperhatikan dan menjaga daya tahan tubuh dengan konsumsi makanan bergizi, olahraga teratur, cukup istirahat, rajin berjemur dan jika diperlukan konsumsi suplemen penunjang daya tahan tubuh," kata dia.
Acara dibatalkan karena keputusan itu.
Sunarto, membuat video mesum itu bersama kekasih gelapnya, Sarmila (bukan nama sebenarnya).
Bermodal Lencana Palsu, Polisi Gadungan Incar Motor Milik Ibu-ibu…
Gerakan bertajuk 'Aksi 212 Berantas Mega Korupsi Selamatkan NKRI itu dimulai setelah ibadah shalat Jumat.
Yakni menjadi Desa Adat Pakudui seperti sebelum ada konflik lahan.
Jika hal tersebut terjadi, ada baiknya jangan menjual dahulu dan lebih baik disimpan lagi.
Kartu Masyarakat Indonesia di Luar negeri ini masih belum populer diminati oleh Diaspora Indonesia.
Pemain naturalisasi asal Nigeria ini percaya timnya bisa menyiasati hal itu dengan baik.
Mereka sudah tidak bisa lagi dikejar oleh pesaing terdekatnya, Manchester City.
"Dan kebetulan pada malam hari ini, permukaan air laut posisinya turun, mudah-mudahan itu akan membantu menghindari Jakarta dari banjir," ujarnya.
“Ini kalau misalkan kata-katanya benar-benar kurang ajar, menggiring opini, baru deh,” imbuhnya.
Sudah dibuka lagi untuk kegiatan wisata, ini 6 syarat yang harus dipenuhi untuk liburan ke Dubai, Uni Emirat Arab (UEA).
Tewasnya Rendy, secara otomatis kasus pembunuhan sadis itu ditutup.
Anda bisa menggunakan meeting ID unik dan kata sandi terpisah.
Hingga satu kondisi dimana pemakaian tidak terkontrol dan tidak bisa melunasi kewajiban kartu kredit tepat waktu.
"Kabupaten Lombok Utara banyak memiliki daya tarik wisata bahari yang cocok untuk menjadi lokasi selam dan wisata bahari lainnya.
Gempa terjadi sekira pukul 11.46 WIB, Rabu (6/5/2020).
Seorang anggota polantas turut mendampingi Dirlantas mengatur kendaraan yang melaju dari Cawang mengarah ke Cikampek.
“Ada satu pasien yang sembuh dan total sudah ada 18 yang sudah sembuh,”terangnya.
Hal itu terjadi menyusul peperangan yang pecah sejak 27 September lalu di daerah tersebut.
Buron 17 Tahun hingga Diekstradisi dari Serbia, Siapa Maria Lumowa?
"Untuk jalur, Jalan Raya Dayeuhkolot - Bandung depan PT.
Ratusan Organisasi Masyarakat (Ormas) Islam Surabaya mendatangi Kantor Konsulat Prancis Jalan Mawar, Surabaya, Senin (2/11/2020).
Hal itu demi keselamatan warga dan staf hotel.
Razia dilakukan di hotel kelas melati dan tempat kos-kosan.
Hi-Q MP3 Voice Recorder adalah salah satu aplikasi perekaman suara yang lebih powerful di luar sana.
"Hasilnya demikian (83 pegawai KCK BJB) statusnya OTG dan bukan KTP Serang," kata Jubir Satgas COVID-19 Kota Serang, Harry Pamungkas melalui telepon selulernya, Jumat 13 November 2020.
Agar penerima program PKH yang sudah sejahtera bisa digantikan warga lainnya yang layak menerima program tersebut.
Sopir tersebut menceritakan pengalamannya ketika menjemput jenazah dan keluarganya dari Lampung ke Jakarta, sebelum masuk pelabuhan Bakauheni, dirinya disuruh melakukan rapid test, itulah sang sopir harus mengeluarkan biaya lebih.
”saya percaya bahwa ideologi kita ternyata dibenarkan oleh sejarah, dari dulu kita selalu berjuang untuk Indonesia, swasembada pangan dan swasembada energi, swasembada obat dan air, dan sekarang jita harus mendorong hal ini agar terwujud,” ucap Prabowo.
Sedangkan 3 orang lainnya ditemukan sedang telanjang di tempat tidur, dilansir Kompas.com dari The Sun.
Jika Anda sedang menjalankan program diet untuk menurunkan berat badan, olahraga dulu sebelum sarapan bisa membantu untuk membakar lemak lebih banyak.
Meski membawa bekal negatif dari laga terakhir, persiapan yang telah dijalani Juventus dinilai sudah cukup mumpuni.
Kemudian di tahun 2019, Leo/Indah berhasil membawa pulang medali perak.
Memang ini sporadis, maka kami minta dijadikan satu agar bisa tepat sasaran,” ucapnya.
Bahkan, saya sendiri.
Selain memberikan solusi pembiayaan, Herry menambahkan BNI turut aktif dalam mendukung program KKP melalui kerja sama dengan perusahaan rintisan seperti Aruna, FishON, dan FisTx.
Setelah melewati berbagai tantangan demi tantangan, terpilihlah tujuh member tersebut.
Menurut data RKI, sebanyak 86 kasus, terjadi di negara bagian Nordrhein-Westfalen yang merupakan negara bagian terpadat di Jerman.
Worldometers mencatat ada 39.294 kasus dengan 2.198 kematian dan 15.123 pasien sudah sembuh.
Pelatih Juventus, Andrea Pirlo menjelaskan bahwa Morata secara terang-terangan merupakan striker yang tengah dibutuhkan oleh timnya.
Namun jangan dulu remehkan The Hammers.
Perjalanan asmara Heri tersebut kemudian ditulis dalam serial lagu berbahasa Jawa.
Saya tidak tahu,” jelas Marquez, sebagaimana dilaporkan oleh DAZN, Kamis (24/12/2020).
Megawati juga mengingatkan para kepala daerah untuk membangun kemandirian pangan di wilayahnya masing-masing.
Temukan jawabannya pada ramalan zodiak yang dikutip pada Minggu (9/2/2020).
Pemberantasan sangat sulit, bahkan untuk penyakit yang memiliki vaksin yang hampir sempurna, dan kekebalan permanen.
Binder tertinggal 31 poin dari pembalap Petronas Yamaha SRT, Fabio Quartararo yang ada di posisi pertama.
Pria yang juga Bupati Pacitan ini menyatakan seorang pasien positif corona dinyatakan sembuh.
Italia menderita karena virus corona, kafe-kafe dan hotel-hotel sepi, sektor turisme di sini diperkirakan bakal merugi £6,5 miliar (Rp103 triliun).
Demi menjaga asa, Ginting bermain lebih agresif di gim kedua.
Naga menjadi vokalis Lyla sejak 2006.
Kamu tidak takut akan rintangan dan cobaan baru.
COM, JAKARTA - membeberkan caranya mengonsumsi kepada majelis hakim.
Tahun 2020 yang merupakan tahun shio tikus dianggap memiliki makna tahun yang penuh dengan kesejahteraan dan keberuntungan.
Ketua DPRD Salatiga, Dance Ishak Palit, mengatakan jumlah penerima bantuan itu bersumber dari data dari tingkat RT dan RW.
Ariza menjelaskan, Raperda penanggulangan Covid-19 sudah disesuaikan dengan tujuan dan kebutuhan Pemprov DKI Jakarta untuk menanggulangi Covid-19 secara komperhensif.
Pejabat berwenang kota Weining telah mengirim delegasi yang terdiri dari tim pencegahan gempa bumi dan pengurangan bencana, tim sumber daya alam dan lainnya untuk melakukan investigasi.
Kejadian ini telah mendorong DPR Amerika Serikat berinisiatif melakukan pemakzulan terhadapnya.
Mereka meraih gelar juara setelah menang dua game.
VP Corporate Communication PT KCI, Anne Purba mengatakan, petugas telah menyelesaikan perbaikan LAA di lokasi pada pukul 15.18 WIB.
Dia juga memaparkan, Seri P40 dilengkapi dengan EMUI 10.1 yang dapat menyempurnakan visi semua skenario dengan memungkinkan perangkat untuk melampaui batasan perangkat keras dan mewujudkan kolaborasi lintas perangkat yang sebenarnya.
Hal ini dikatakan H Hendra Gunawan saat rapat dengan Camat Sumber Harta dan Kepala Desa se Kecamatan Sumber Harta saat rapat melalui video conference (Vidcon) dari Pendopoan rumah dinas, Minggu (10/5/2020).
“Sesuai amanah Bapak Gubernur, protokol kesehatan benar-benar kita selenggarakan secara ketat.
Misalnya, soal penjelasan buku modul dan hal terkait lain pada kelas virtual.
Untuk mengekspor EBT ke luar negeri, kabel arus searah bertegangan tinggi akan menghubungkan wilayah utara Australia ke Singapura.
UFC 249 memang sudah bermasalah sejak awal.
“Kami lagi menyiapkan satu stimulus untuk menggerakan UMKM.
Diberitakan sebelumnya, lebel aktor korea Song Joong Ki, yakni Blossom Entertaiment baru-baru ini mengkofirmasi ke media masa tentang kontrak sang aktornya.
Dovizioso mengakui, ketimbang Marc Marquez, jika melihat hasil tes pramusim, rekan satu tim Danilo Petrucci itu justru lebih mengkhawatirkan kecepatan pembalap Yamaha di MotoGP 2020 kali ini.
Persipura terpaksa menjadi tim musafir musim ini.
Kasus penembakan mahasiswa UHO bernama Randi melibatkan tersangka Brigadir AM.
Sekitar Rp170 juta sampai Rp200 juta per unitnya,” katanya.
Rahmat Djailani mengatakan Samir Ahmed tercatat sebagai pemain nasional Lebanon aktif.
Sebelum Positif Corona, Bupati Karawang Sempat Sesak Napas Saat…
American dan United Airlines mengatakan akan tetap terbang ke Hong Kong.
Dilansir Daily Record, Rabu (29/7/2020), pada awalnya temuan itu diketahui oleh White Ops Satori Thread Intelligence and Research.
Terkadang makeup tidak mampu mengontrol minyak berlebih di wajah justru membuat wajah tambah berat dan tumbuh jerawat.
Matikan semua lampu ketika jam 12 malam, masuk ke ruangan buka matanya lebar-lebar, apakah bisa melihat.
Kalau Tuhan izinkan sampai ke jenjang yang lebih tinggi lagi," ujar Augie.
Dia ditawari motor dengan harga yang lebih murah oleh tetangganya berinisial MF (41) yang bekerja di sebuah dealer motor di kawasan Gemblegan, Solo.
Mereka menggunakan pakaian olahraga Suara mereka lantang dan jelas saat menyanyikan lagu Indonesia Raya dan mars Don Bosko.
Kesulitan yang kedua, beradaptasi di agama baru.
Nissa dan Dewa 19 saat ini sedang bekerja sama.
"Untuk itu saat ini kami fokus membantu menyediakan internet dalam negeri," kata General Manager JavaMifi Arindro Nugroho dalam keterangan tertulis di Jakarta, Selasa (17/3).
Sang ayah, M Farmidzi Zantman dikabarkan tidak menyetujui putrinya dipersunting aktor 32 tahun tersebut.
Kendati begitu, pada Minggu pagi ia mendapat kabar yang sedikit melegakan dari kades di Sragen yang positif Covid-19 itu.
Hujan deras mengguyur beberapa hari terakhir, yang mana dua hari belakangan dengan intensitas lebih panjang membuat sejumlah titik di Kabupaten Simalungun dan Kota Pematangsiantar mengalami banjir.
Terkadang kelangsungan karir seorang pemain tidak hanya ditentukan karena jumlah jam bermain saja.
Peluncurannya akan dilakukan dalam waktu dekat ini.
Lain di Malaysia, sambung Ara, lain lagi dengan yang terjadi di Indonesia.
Hasil apik hari ini mungkin membuahkan pole position, atau minimal posisi depan untuk The Doctor.
"Tingkat kecerdasannya sangat rendah.
Awalnya pakai uang pribadi, kini buka donasi.
Termasuk persiapan ruang Laboratorium PCR, walaupun dalam hal ini masih ada perbaikan yang sedang dikerjakan, sebelum alat PCR bisa di kirim dan diterima RSUD Klungkung.
Sandi mulai menggenjot sepedanya menuju lokasi pesanan barang untuk diantar ke pemesan, Kamis (5/11/2020).
Saya tegaskan, latihan akan digelar secepatnya di bulan ini (Agustus), namun belum ada waktu yang spesifik," ujarnya.
Mulai dari bentuk wajah yang dimilikinya, hingga hubungan asmara dengan mantan istri komedian Aming.
Menurutnya, pernikahan yang digelar di Kelurahan Tambakrejo Kecamatan Gayamsari pada pertengahan Juni itu juga tak mematuhi Peraturan Wali Kota Semarang.
Setahun terakhir Dinas Perpustakaan dan Kearsipan Daerah Kabupaten Tabalong disibukan untuk mengarsipkan dokumen dari SKPD yang telah dibubarkan.
Meski mengagumi Marquez, namun Quartararo sadar bahwa pembalap berjuluk The Baby Alien itu adalah rivalnya.
Salah satu warga setempat, Majalna (50), menceritakan penghasilannya dari membuat kain songket menurun hampir 50 persen dibandingkan dengan sebelum pandemi.
Masyarakat sekitar melakukan pencarian, tetapi tidak menemukan korban,"ujar Lolo pada Kamis (15/10/2020).
Belum keluar juga aturan dari pemerintah bagaimana," ujar Ria.
Resmi, PDIP Tolak Pengunduran Diri Achmad Purnomo, Bagaimana Nasib Putra Jokowi di Pilkada Solo?
Dalam wawancara itu, Jo Kwon juga mengungkapkan bahwa sang ibu mendukungnya, dan pergi menyaksikan pertunjukkan musikalnya.
Komang menjelaskan, fase new normal adalah sebuah masa transisi, di mana pemerintah mulai membuka kembali fungsi-fungsi kehidupan sosial dan ekonomi di tengah pandemi covid-19.
“Jika ada yang menantang saya ke RS untuk berinteraksi dengan pengidap Covid, atau menantang saya disuntik virus Covid, saya akan terima tantangannya dengan syarat,” kata Jerinx SID.
Kapolsek Cepu, AKP Slamet Riyanto menegaskan insiden tersebut bukan tawuran, seperti yang ramai dikabarkan dalam media sosial.
Kala itu, Page sempat mengomentari video tarian Portner yang diunggah di Instagram pribadinya.
Responden yang kurang setuju dengan pernyataan itu tercatat sebanyak 22 persen dan yang tidak setuju dengan pernyataan itu sebanyak 3,6 persen.
Dinyatakan negatif, pulang dan sehat sebanyak 441 orang dan isolasi mandiri di rumah 2 orang," tukasnya.
Lagu Coklat merupakan satu di antara 14 lagu terbaru yang terangkum dalam album Romansa ke Masa Depan.
Kendati begitu, ia menyebut pegawai tersebut tidak tertular saat pelayanan masyarakat.
ID, PONTIANAK - Puluhan orangtua siswa menyampaikan protes karena tidak puas dengan hasil PPDB tahun 2020 yang telah diumumkan hari ini.
"Marilah kita memberi teguran kepada sekolah agar tidak mengulangi jika itu adalah kesalahan yang disengaja," kata Bustami.
“Ini menjadi kesempatan karena kita adalah satu-satunya negara di Asia yang mendapatkan fasilitas ini.
“Kita olah TKP dan memeriksa saksi.
“Oh itu enggak dong, kan dia sudah meninggalkan,” kata Fahdi.
Pihaknya, ucap Saufi, menjadi katalisator bagi terjalinnya link and match dengan industri.
Selanjutnya, sebuah tinjauan sistematis dan meta-analisis lain dari 5.660 orang yang diterbitkan di PLOS One menunjukkan, suplementasi vitamin D memiliki efek perlindungan terhadap infeksi saluran pernapasan.
Hubungan antara China dan Amerika Serikat berada di titik rendah, yang diwarnai berbagai sengketa mulai dari virus corona hingga penerapan undang-undang keamanan kontroversial di Hong Kong oleh China.
Memang, GOR ini layak dibuat berlatih karena memiliki lapangan standar internasional.
Katakanlah (Muhammad), “Barangsiapa menjadi musuh Jibril.
Media lokal tersebut melaporkan kekhawatiran bahwa para diplomat yang dibebaskan dari keharusan karantina di hotel tersebut mungkin saja menimbulkan peningkatan jumlah kasus.
Ini merupakan soto daging yang cukup melegenda di Madiun.
Sebelumnya PBSI telah mengajukan penundaan BIO kepada BWF menjadi bulan September 2020.
Direktur Penyidik Jaksa Agung Muda Pidana Khusus, Febrie Adriansyah, mengaku sudah menerima surat dari Bareskrim Polri terkait permohonan izin untuk memeriksa jaksa Sirna Malasari (PSM) sebagai saksi kasus dugaan korupsi Djoko Tjandra.
Dia mengatakan, pada saat itu kasus belum mencuat ke publik dan diketahui mencatatkan profit mengacu pada hasil audit Price Waterhouse cooper tahun buku 2017.
Karena, informasi prakiraan gelombang berlaku hingga 7 hari kedepan yang memuat prakiraan tinggi gelombang dan potensi hujan lebat disertai petir.
Dimana terjadi kenaikan permintaan maka harga otomatis akan naik.
HB II tidak mau tunduk dengan aturan penjajah yang jika duduk bisa sama tinggi dengan raja.
Andi Irfan dihubungi Pinangki Sirna Malasari pada 22 November 2019 untuk bertemu Djoko Tjandra pada 25 November di Kuala Lumpur, Malaysia.
Xpander Cross merupakan varian tertinggi dari Mitsubishi Xpander, model multi-propose vehicle (MPV) dengan penjualan terbaik di Thailand, Filipina dan Vietnam pada tahun fiskal 2019.
Petugas mengevakuasi warga korban banjir ke tempat yang lebih aman, seperti majelis taklim.
Setelah melakukan pembunuhan, pelaku keluar melalui pintu depan dan mengunci rumah korban dari luar.
Kedua pemain tersebut dinilai patut diperhitungkan karena mereka adalah pemain andalan sekaligus berpengalaman di negara masing-masing.
Kondisi yang sama berlaku untuk Eid, masih akan dilihat lebih lanjut.
Penanganan jangka pendek yang akan dilakukan adalah perbaikan infrastruktur dan penyehatan lingkungan di sekitar TPA Piyungan, sedangkan penanganan jangka panjang adalah pemanfaatan teknologi pengolahan sampah menjadi energi.
Dan pengurangan biaya sewa itu, menurut media tersebut, hanya diberlakukan bagi pemilik perusahaan yang bisnisnya sangat bermasalah akibat virus Corona.
Ia tak ingin unggahannya justru menambah beban dan pikiran masyarakat karena sudah dipusingkan Covid-19.
Ia menyatakan akan bergabung dengan gerakan itu beberapa jam setelah rencana itu diumumkan.
Bukan hanya itu, jika kamu sudah memasukkan saldo ke dalamnya, ketika kamu sudah selesai periksa, saldo kamu akan langsung berkurang secara otomatis.
Tapi agak aneh juga, walau 'kalah angin' tapi masih terasa ada angin."
Awas hati-hati karena Pasal 27 ayat 1 UU ITE dan UU Pornografi, jangan sampai anda kena lalai menyimpan pornografi, sudah pernah ada contoh kasus.
Hadiah juga ada peningkatan setiap tahunnya," jelas dia.
Entah itu pengaruh buruk, pengaruh negatif," kata Kevin seperti dikutip dari tayangan Rumpi pada April 2018 silam.
Kesadaran kolektif para pendiri bangsa, ini muncul bersamaan dengan lahirnya politik etik yang digagas pemerintah Belanda.
"Kontak dengan kapal-kapal China terjadi tanpa ada insiden," kata Kirk.
Nilai dividen interim yang dibagikan mencapai Rp57 per saham.
"Pelaku (kejahatan) melihat polisi sedang sibuk melayani dan mengurus masyarakat agar terhindar dari Covid -19," katanya.
Syahrini saat ditemui disela-sela acara ulang tahun Metro TV, di Intercontinental Hotel Jakarta, Pondok Indah, Jakarta Selatan, Senin (25/11/2019) malam.
Jamban apung digunakan sebagai tempat mandi cuci kakus (MCK) oleh warganya.
Dalam kondisi seperti ini, kelangkaan bahan pokok tidak boleh terjadi.
Sukabumi mempunyai beberapa varian kuliner dengan berbagai macam rasa yang menggoda lidahmu seperti Bandros, Tutug Oncom hingga Sate Aci.
Puncak klasemen ditempati RB Leipzig dengan 13 poin.
Dia menambahkan, hingga saat ini Polres Metro Jakarta Barat beserta Ditreskrimum Polda Metro Jaya masih mengejar keberadaan para pelaku.
Sibuya Game Reserve yang terletak di provinsi Eastern Cape, Afrika Selatan, merupakan rumah bagi banyak hewan, termasuk singa, badak, gajah, kerbau dan macan tutul.
Saat ditemukan, kondisi mayat tersebut dalam keadaan tangan terikat dan sudah mulai mengeluarkan bau busuk.
“Spirit kerja sama yang inklusif perlu juga dimajukan dalam kerja sama Indo-Pasifik, sebagaimana tercermin dalam ASEAN Outlook on the Indo-Pacific,” ujarnya.
Dengan demikian, sepanjang Januari—April penjualan mobil domestik mencapai 244.696 unit, turun 27,69 persen secara tahunan.
Menurutnya, meski kondisi sepeda motor rusak berat, tiga orang korban selamat mengalami luka-luka ringan dan terkilir, satu di antaranya anak kecil berusia 8 bulan.
Mereka hanya diberikan pembinaan dan membuat surat pernyataan.
Kalau ternyata nanti zona risiko di Klaten naik lagi, uji coba tidak bisa lakukan.
"Tetap jaga jarak, terus rutin cuci tangan dan pas sampai rumah langsung cuci tangan lagi," tuturnya.
Sejak akhir pekan lalu, seseorang yang hendak berkunjung ke suatu daerah diwajibkan untuk rapid antigen.
Sedangkan untuk kasus pasien positif Covid-19 di Riau, masih terjadi peningkatan.
“Empat pelaku pemukulan terhadap petugas pemakaman jenazah COVID-19 telah diamankan,” tulisnya lagi.
Untuk memenuhi standar WHO tersebut, Alumni Institut Teknologi Bandung (ITB) membuat Autoclave, yakni mesin sterilisasi APD dengan cara steaming cairan disinfeksi dengan menerapkan teknik gravitasi, suhu, tekanan, dan air vacum.
Saya berhasil," tulis pria bernama asli Muhammad Reza Oktovian itu.
Sedangkan 9 sampel swab sudah diperiksa dan diterima hasilnya oleh Tim Gugus Tugas Covid-19 Kabupaten dimana 2 sampel swab diantaranya terkonfirmasi positif covid-19 tanpa gejala tersebut.
Untuk menciptakan ‘stadion global’ digital bagi penggemar 2020 yang tidak bisa berada di venue acara tahun ini, NTT dan A.S.O telah memanfaatkan kemampuan analitik data mereka yang canggih dan secara real-time.
"Diporseni ini anak-anak diberikan nilai-nilai filosofi, yakni mereka bisa belajar mandiri, belajar bertanggung jawab dan belajar mengambil keputusan," ujarnya Kamis (5/3/2020).
Dulu pada 21 Agustus 2020 di Desa Cantilan, Kecamatan Salajambe, menemukan sesosok mayat bayi yang sudah membusuk," katanya.
Mensos Juliari memastikan BST untuk KPM Program Kartu Sembako non-PKH ini sudah dapat dicairkan akhir bulan Agustus ini melalui himpunan bank pemerintah atau Himbara yaitu bank Mandiri, Bank BNI, Bank BTN dan Bank BRI.
"Insyaallah (besok aksi di depan Gedung DPR)," kata Ketua PA 212 Slamet Ma'arif saat dimintai konfirmasi, Selasa (23/6/2020).
Kondisi plafon aula kantor Kecamatan Suak Tapeh yang tinggal kerangka baja.
COM - Kamis (6/8/2020), terdapat 13 provinsi di Indonesia yang melaporkan pasien Corona sembuh lebih banyak dari penambahan kasus positif, yakni sebanyak 1.756 pasien.
Tiga gol PSIS Semarang dicetak oleh Wallace Costa (3), Fredyan Wahyu (15), dan Bruno Silva (45).
Artinya, semua tetap berada di rumah, yang bisa bepergian adalah orang yang karena tugas atau pekerjaannya di 11 sektor yang mendasar.
Sementara itu karena adanya berbagai macam kesibukan, maka biasanya akan sangat jarang sekali orang yang memiliki cukup waktu untuk bisa mencuci motornya.
Dan yang lain-lain terikat dalam belenggu.
Wakil direktur utama Rokid, Xiang Wenjie, menyebut bahwa permintaan terhadap produk kacamata T1, yang dikembangkan dalam waktu dua pekan, meningkat setelah terlebih dahulu sekitar 1.000 kacamata terjual kepada pemerintah, kawasan industri, dan sekolah.
Berikutnya ada Muhammad Mulkana dan Putut Maulana yang juga mengharumkan nama bangsa dalam bidang eSports.
Dan korban dievakuasi dibawa ke rumah duka.
"Kita akan memperbanyak lagi pemeriksaan swab minimal 200 swab per minggu.
Dari postingan di akun tersebut, berikut ini rangkuman seputar UM-PTKIN.
Tidak hanya itu, dia juga meminta agar masyarakat menahan diri untuk berkerumun di satu tempat.
Namun semakin hari, keduanya justru semakin mesra.
Mereka harus berada di rumah sakit setidaknya selama tujuh hari, ”kata orang dalam rumah sakit.
Jadi setiap negara memiliki kebijakan yang berbeda mengenai mereka yang kembali,” tuturnya.
Jadi saya mengimbau kepada semua, di manapun anda berada, tetaplah waspada, tetaplah ikuti protokol kesehatan,” ucapnya.
Dia pernah mencicipi gelar orang terkaya China dengan jumlah kekayaan dua kali lebih besar dari saat ini.
Merespons hal tersebut Wakil Ketua Komisi VIII Marwan Dasopang yang mengusulkan RUU PKS dicabut sementara dari daftar Prolegnas Prioritas 2020.
Pendukung Benyamin-Pilar menyanyikan lagu bernada kemenangan.
"China harus memastikan bahwa undang-undang yang direvisi disertai dengan strategi penegakan yang diperkuat untuk mencegah perdagangan satwa liar ilegal terus berlangsung di bawah tanah," kata Aban Marker Kabraji, direktur regional untuk Asia.
Akibat kecelakaan tersebut, kendaraan yang terlibat mengalami kerusakan.
Peristiwa itu dipicu oleh salah seorang penumpang kelas bisnis yang kedapatan menggunakan handphone ketika pesawat tengah boarding dari Gorontalo dan ketika pesawat tengah melakukan refueling sewaktu transit di Makassar.
Pertandingan Timnas Indonesia U-19 vs akan berlangsung di Stadion Igraliste NK Polet, Jumat (25/9/2020) malam.
"Tidak ada itu meningkatkan gairah seksual," ucap Samuel ketika dihubungi CNNIndonesia.com beberapa waktu lalu.
Ia mengklaim, Huawei tengah mengerahkan banyak teknologi dengan mitra globalnya dalam 'perang' melawan virus corona.
OTG kini diduga menjadi carrier atau pembawa virus dan berpotensi menularkan ke banyak orang tanpa disadari.
Karena hanya mobile x-ray-nya saja yang dipesan melalui Kemhan,” ujar dia.
Untuk diketahui, Akibat peristiwa penusukan Syekh Ali Jaber ini mengalami luka di bagian lengan kanan dan harus menerima 10 jahitan.
Dia lalu meminta publik untuk memberikan suaranya dalam pemilu yang akan datang.
Hal itu ia sampaikan sambil menyertakan foto contoh mata merah dan artikel terkait dalam Bahasa Inggris.
Terbaru, Perindo menyerahkan surat rekomendasi dukungan kepada Markus Waran dan Wempi W Rengkung di Pilkada Manokwari Selatan 2020.
Klub yang bermarkas di Anfield tersebut tengah menghitung ulang neraca keuangan klub karena situasi tidak kondusif.
Apalagi setelah tulisan mengenai tata cara pindah kewarganegaraan muncul kembali.
Itu memang karena tidak terisi pelamar.
Ingin Tidur Lebih Baik?
"Karena waktu itu orang yang meninggal masih masuk lagi.
Kawasan tersebut mencakup area seluas kurang lebih 1.300 meter persegi yang akan dilengkapi dengan pusat cindera mata, amfiteater, ruang terbuka hijau, area parkir, hingga dek observasi.
"Masih belum begitu terang benderang, Kita juga akan panggil lagi saksi-saksi lagi masih dilakukan pendalaman," ungkap Ricky.
Elsie adalah pusat pemasarannya selama beberapa dekade yang akan datang dan diangkat sebagai salah satu dari 10 ikon iklan terbaik abad ke-20 oleh AdAge pada tahun 2000.
Bantuan yang terdiri dari 10 kotak masker, baju medis 2 kotak total 100 pcs itu diserahkan Dandim 0310/SS, Lekol.
Saat Tribun Jabar mendatangi kios buku itu, pria berkumis putih itu langsung sigap menyapa.
Pasalnya Pemda Bengkulu Selatan (BS) sudah selesai membuat peraturan bupati (Perbup)-nya.
UAI mendapat kehormatan khusus dengan hadirnya Ir. Priyantono Rudito, M.Bus., Ph.
Satu pertandingan Persija melawan Persebaya Surabaya di Stadion Utama Gelora Bung Karno (SUGBK), Jakarta, harus ditunda karena Pemprov DKI lebih dulu menghentikan izin keramaian.
Kini, Lion Air Group tengah membuka rekrutmen untuk posisi Experience Flight Attendant (Pramugari).
Istri Agus Harimurti Yudhoyono itu mengikuti tes corona lantaran khawatir tertular dari Bupati Karawang Cellica Nurrachadiana.
Setelah melakukan kajian terhadap RUU Cipta Kerja, ia menilai, apa yang dilakukan pemerintah melalui Omnibus Law hanya oming kosong belaka.
Kim Jong Il juga seorang perokok dan penderita diabetes.
Menteri Hukum dan HAM dikomplain karena melindungi Harun Masiku.
COM, PALEMBANG -- Provinsi Sumatera Selatan (Sumsel) saat ini terus melakukan penataan untuk menuju tatanan hidup baru atau kerap disebut new normal.
Dirinya bertemu dengan sosok sang kekasih Sarah Dee.
Bagaimana tidak, dikabarkan sebelumnya dan Rizki DA menjalin hubungan asmara selama lima tahun.
Dengan pemeriksaan sekarang dan meningkatkan hasil tindak lanjut hasil pemeriksaan yang tahun tahun sebelumnya kalau dengan pemeriksa tindak lanjut yang meningkat tentunya laporan keuangan akan bisa lebih baik.
Maka mereka akses ke fintech ilegal.
Sebab, ia yakin peluang lebar tetap terbuka bagi Rossi untuk menuai hasil manis dalam balapan tersebut.
Kanta Subbarao, direktur kolaborasi World Health Organization (WHO) mengatakan uji coba vaksin awal tidak mungkin menunjukkan seberapa baik vaksin bekerja pada populasi tersebut.
Maia mengungkapkan kebodohan yang kerap salah dalam memilih pasangan.
Beberapa kali saya diwawancarai dan diminta menulis di majalah ini.
Laga Manchester City vs Arsenal Liga Inggris akan berlangsung di Etihad Stadium, Sabtu (17/10/2020) pukul 23.00 WIB.
Pihak kementerian sedang menyiapkan reformasi pensiun.
"Makanya mbak Sunny, kalau ngomong itu jangaan jahat.
Adapun ketiga tersangka yakni JP, RF dan HN.
Jika Anda mendominasi di negara ini, sesuatu akan datang dari Eropa."
Sementara itu, penambahan kasus teringgi sepekan terakhir berlangsung pada Kamis 14 Mei 2020 dengan penambahan 180 pasein.
"Saya yakin dan semoga istana tetap steril contoh saja saya baru kemarin swab dan hasil nya negatif dan seya sering dan tiap hari berinteraksi dengan bapak Presiden," ucapnya.
Dan pada pukul 17.30 WIB, terpantau sudah berangsur surut.
Sekjen Perserikatan Bangsa-Bangsa (PBB) Antonio Guterres mengatakan virus corona dapat menjadi alasan bagi beberapa negara untuk melakukan tindakan represif.
Yuki Kato dan Fero Walandouw sendiri diketahui tengah menjalani proyek sinetron bersama di salah satu stasiun televisi swasta.
Dalam pesannya, ada banyak catatan penting yang seharusnya ditinjau oleh PSSI untuk bisa melakukan perubahan dalam sistem manajemennya.
Perkembangannya akan kami sampaikan kembali pada kesempatan pertama," ungkap Ali, Jumat siang.
“Saya yakin dengan pilihan ini.
“Tapi dalam penerapan new normal ini dibutuhkan disiplin yang keras.
Sebelumnya, pelatih fisik Persib Bandung Yaya Sunarya menganjurkan para pemain terutama yang menjalankan ibadah puasa untuk berlatih saat sore hari jelang waktu berbuka.
Karena Zulkifli dipindahkan ke Resentai (korps latihan), yang bertempat di Bogor.
Meski lolos dari maut, raja bulutangkis dunia itu dan tiga orang penumpang lainnya menjadi korban kecelakaan maut tersebut.
Menurut dia, gamelan itu dimanfaatkan oleh warga Tirtosuworo dari semua kalangan, mulai dari anak-anak, perangkat desa serta umum.
Para peserta dan pengantar langsung disambut oleh satuan petugas keamanan yang akan memandu jalan menuju sesuai ruangan peserta.
Ahli Kesehatan Lingkungan, Kementerian Kesehatan, Iwan Nefawan, mengatakan bahwa BPA dalam kemasan plastik ini telah dilarang oleh Badan Pengawas Obat dan Makanan (Badan POM).
"Proporsi terbesar dari pertanian satwa liar China adalah industri bulu, senilai 389 miliar yuan (55 miliar dolar AS) setiap tahunnya," kata masyarakat.
Garuda Indonesia siap menghapi kenormalan baru, untuk menjaga kesinambungan dan keberlangsungan bisnis.
Setelah peristiwa perairan Natuna, Kepulauan Riau dimasuki kapal-kapal China tanpa izin, Mahfud melihat ketimpangtindihan itu.
Di lain pihak, Costa balas membuat video parodi dirinya berhasil menghajar petarung kurus yang berperan sebagai Adesanya KW.
"Ya, lebih baik wisatawan Muslim survei atau mencari lebih dulu informasi mengenai keadaan di negara yang akan dikunjungi.
Karena itu, MotoGP 2020 pun bisa menjadi waktu yang tepat untuk pensiun karena perlombaan rencananya akan digelar tanpa penonton akibat merebaknya virus corona.
Harus punya UU tersendiri," kata Abraham di Jakarta, Selasa (6/10/2020).
Hingga berita ini dibuat masih ada 108 TPS yang belum diketahui hasilnya.
Jika lajang, mungkin hari ini Anda akan menemukan orang yang sangat Anda cari.
Meski mereka mengakui sulit untuk membuktikan hal tersebut.
Belum ada kepastian kapan proses belajar tatap muka akan dilaksanakan, lantaran masih berada di tengah pandemi Covid-19.
Bersama dengan Titiek Puspa dan James F Sundah, Klaus dan Rudolf menciptakan lagu bersama berjudul When You Came Into My Life.
Ia mempunyai tiga anak dan empat cucu.
Agar lebih maksimal, proses tersebut juga bisa diterapkan untuk tuas persneling, rem tangan serta pegangan pintu.
Darah pendidik menancap kuat dalam dirinya, terutama sejak ia menjadi guru agama di daerah terpencil di Sumbawa Besar, Nusa Tenggara Barat (NTB) pada 1959, yaitu Sekolah Rakyat Negeri (SRN) Taliwang.
Sayangnya saat mereka kembali ke Singapura bersama dengan orang tua mereka, orang tua pengantin wanita ditolak masuk ke Singapura lantaran pembatalan perjalanan yang diberlakukan oleh pemerintah Singapura mulai 1 Februari 2020.
Saham di sektor tersebut, seperti PT Astra International Tbk. kemudian menguat lantaran adanya angin segar dari wacana normal baru.
Termasuk di antaranya pemain senior yang didepak dari Persib Bandung, Hariono.
Perangkat ini dinamakan Bilik Disinfektan Tekanan Rendah atau “Negative Pressure Disinfection Chamber” sebagai salah satu upaya untuk mencegah penyebaran Coronavirus Disease (Covid-19).
Burung yang dikenal dengan nama Daradasih ini dianggap sebagai simbol kematian.
Hal ini karena Dies Natalis kali ini merupakan perayaan hari jadi ke-50 UIN atau yang kerap disebut Perayaan Tahun Emas.
Sagitarius mudah berubah dan suka pergi ke mana pun angin membawa mereka.
Salah satunya datang dari ormas Pemud.
Aulia Farhan atau Farhan Petterson usai ditangkap polisi berkait narkoba di Polda Metro Jaya, Kamis (20/2/2020).
Pemerintah telah melakukan pemblokiran HP black market (BM) melalui identifikasi nomor IMEI pada Selasa (15/9/2020).
Data awal yang dipegang Bangka Pos, kasus pertama covid-19 di Bangka ini dialami oleh Daniel Antonius (72), seorang pendeta di Toboali, Bangka Selatan.
Industri baja sebelumnya merupakan jenis industri kedua setelah tekstil yang banyak mengkonsumsi tenaga listrik PLN.
Politikus PDI Perjuangan ini mengaku dia dan Menteri Sekretaris Negara Pratikno turut mendampingi Presiden Jokowi sampai pukul 23.00.
Dengan tubuh yang lebih berisi dan kekar, Cristiano Ronaldo bisa dengan mudah menantang bek-bek di Inggris guna mengantarkan Setan Merah menjadi juara.
Ia menceritakan, awal mula berdirinya hanya beranggotakan 20 orang dan kini organisasi ini memiliki anggota ratusan orang.
Tata Motors yang memiliki ragam kendaraan model pick-up yang laris, juga punya lini produk Truk Tata Prima 2528.
Premier League adalah liga yang ia sukai, dan ada kemungkina ia kembali," tambahnya.
Pertandingan di Home Tournament sendiri akan berlanjut pada sore hari nanti.
Menurut perempuan kepala pemerintah kota tersebut, vaksin itu akan diberikan secara cuma-cuma kepada seluruh warganya.
Ia sebenarnya tidak terlalu memikirkan persoalan insentif itu.
"Sistem medis Taiwan yang lengkap dan maju telah lama dikenal oleh masyarakat internasional.
Pada 2017, Amazon menemukan kemungkinan pangkalan drone dapat digunakan dan dikembalikan.
"Dia dikutuk dengan beban yang tidak bisa dipahami, namun sangat bisa diterima," celoteh salah satu warganet.
Dalam kasus ini, Mustafa diduga menerima fee dari ijon proyek-proyek di lingkungan Dinas Bina Marga dengan kisaran fee sebesar 10 persen hingga 20 persen dari nilai proyek.
Fitur tersebut, di antaranya AI Color Potrait Mode, Monochrome VideoNight hingga Flare Potrait.
JAKARTA, KRJOGJA.com – Menteri Kesehatan (Menkes) Terawan Agus Putranto menargetkan tak ada lagi orang Indonesia yang buang air besar (BAB) sembarangan pada tahun 2024.
Semoga kita bisa bersama-sama lagi.
Meski demikian, demam seperti ini jarang berakibat fatal.
Jadi kemungkinan saudara kita yang positif itu tidak akan menginfeksi orang lain," katanya.
Manchester United Siapkan Skema Angsuran Guna Daratkan Jadon…
"Makanya, Kota Medan Insha Allah akan lebih baik lagi.
Sebenarnya HD memang sedang mengalami kesulitan penjualan selama tujuh tahun terakhir.
Bahkan jumlahnya cukup tinggi, dibandingkan sehari sebelumnya.
Namun ibu itu justru menjawab balik sekuriti.
Okae membuat debut aktingnya pada 1975.
Para pemain RB Salzburg merayakan kemenangan di final Piala Austria dengan memerhatikan aspek physical distancing di tengah pandemi virus corona.
Selain itu, ANTV juga menghadirkan sinetron terbaru berjudul 'Putri Mahkota' yang akan tayang setiap setiap hari mulai pukul 19.30 WIB.
Seperti diketahui, Pemerintah Indonesia, kemarin, Senin (2/3/2020), mengumumkan adanya kasus penyebaran Virus Corona (Covid-19), di daerah Depok, Jawa Barat.
Tercatat dua kematian akibat virus corona di Italia, sedangkan jumlah kasus yang terkonfirmasi meningkat menjadi lebih dari 100 kasus, 89 di antaranya di Lombardy.
Hal itu disampaikan Sekretaris Komisi Fatwa MUI KH Asrorun Ni’am Sholeh menyusul masih adanya keraguan di tengah masyarakat terkait pengurusan jenazah korban Covid-19.
Kekurangan perlengkapan medis di juga karena meningkat drastisnya pasien yang disebabkan kurang disiplinnya warga.
Di Pantura juga sudah disiapkan penyekatan kemudian di jalur tengah maupun jalur selatan juga disiapkan," imbuh Istiono.
"Kepercayaan diri saya mungkin adalah faktor keunggulan terbesar saya saat ini, dipasangkan dengan kekuatan yang saya miliki, serta ditangani dengan pelatih yang saya miliki," kata Gaethje.
Sudah maksimalkah kita melaksanakan perintah dan menjauhi laranganNya?
Hal ini terungkap dalam rapat yang dilaksanakan pihak sekolah dengan orang tua/wali siswa kelas IX.
Selain itu, wabah virus Corona di Indonesia yang masih parah juga menjadi alasan Persebaya tak setuju Liga 1 dilanjutkan.
Adapun cuaca di wilayah Jakarta, Bogor, Depok, Bekasi, dan Tangerang diprakirakan cerah berawan.
Andre akhirnya kembali merumput saat Garuda Select menghadapi Bournemouth U-18, Rabu 11 Maret 2020.
Bungus Teluk Kabung, Kota Padang, Kisman mengatakan, ia siap untuk mendukung dan memberikan suaranya bersama rekan seprofesinya untuk memenangkan paslon nomer urut satu pada 9 Desember mendatang.
Ayah tiri dari Angel, yakni Willy Rumondor meninggal dunia.
Direktur Perlindungan Warga Negara Indonesia (PWNI), Judha Nugraha menyebut PT RCA diketahui merupakan perusahaan yang menyalurkan pengiriman empat ABK WNI dimaksud.
Nikita mengakui jika pada postingan terbarunya itu memang edisi yang berbeda dari biasanya.
BREAKING NEWS: Penangkapan Pelaku Pembakaran Bendera Merah Putih…
Soal asmara, beberapa perselisihan dengan pasangan harus Anda hadapi.
Pada tahap akhir dilakukan proses desinfeksi untuk menghilangkan organisme pathogen (yang berbahaya bagi kesehatan) dan dari hasil akhir ini diharapkan sudah dapat mencapai baku mutu air limbah domestik yang ditetapkan.
Kebahagiaan yang kedua, Rossi mampu mengamankan posisi start dari baris terdepan kali pertama tahun ini, setelah finis P3 di kualifikasi Grand Prix Catalunya di Sirkuit Barcelona-Catalunya, Spanyol, Sabtu (26/9).
SKD terdiri dari tiga tes yakni tes wawasan kebangsaan ( ), tes intelegensi umum ( ), dan tes karakter pribadi (
Aplikasi buatan dalam negeri untuk melacak penyebaran virus corona itu dinamai PeduliLindungi.
Uang hasil curian selanjutnya dibelikan velg sepeda motor dan kebutuhan sehari-hari para pelaku, termasuk baju.
Hal ini dilakukan untuk perbaikan pelayanan dan juga percepatan penyaluran kepada masyarakat.
Bukan yang disenangi diri sendiri,” katanya.
Aktor Dwi Sasono divonis 6 bulan rehabilitasi di RSKO, JPU disebut masih pikir-pikir atas hasil sidang tersebut.
Peraturan perundang undangan itu (maksudnya).
Dalam pernyataan resminya, tim medis FC Hollywood bekerja sama otoritas kesehatan terkait, Robert Koch Institue, mengenai pencegahan di wilayah Munich.
Selain itu, Liman saat ini sedang dalam proses penulisan naskah filmnya, serta kabarnya anggaran dari film tersebut diperkirakan mencapai 200 juta USD.
Gelaran F1 2020 sendiri ditargetkan rampung pada 13 Desember 2020.
Tuliskan informasi penting dalam setiap paragraf dari teks tersebut pada digram berikut.
Kasus tersebut bukan yang pertama terjadi di tengah-tengah pandemi Covid-19.
Dengan demikian, jika ditotalkan untuk sementara sampai hari ini kasus sembuh sudah berjumlah 187.958 orang.
Kepala Satpol PP DKI Jakarta Arifin menjelaskan sanksi diberikan karena manajemen mcdonalds mengumumkan jam, tanggal, hingga saat hari penutupan warga berbondong-bondong datang ke gerai mereka.
Sempat imbang 20-20, Praveen/Melati kurang cepat merebut poin terakhir, sehingga kalah dengan 20-22.
Dengan menerapkan formasi 5-4-1, Bruce berharap, timnya bisa tampil solid di lini belakang sembari mengandalkan serangan balik.
Peristiwa itu terjadi pagi tadi sekira pukul 07.30 WIB.
Trump sebagai capres dari Partai Republik mengantongi dukungan 39 persen, sedangkan Biden sebagai kandidat dari Partai Demokrat sudah mencapai angka 50 persen.
Para warga mulai dari anak-anak, dan orang dewasa secara bersama mengelilingi desa tersebut dan disertai obor sebagai penerang yang dipegang oleh peserta yang ikut serta dalam kegiatan tersebut.
"Sehingga dalam satu bulan nantinya industri dapat memproduksi sebanyak 200 juta masker," kata Menteri Perindustrian Agus Gumiwang Kartasasmita dalam keterangan tertulisnya, di Jakarta, Rabu (22/4/2020).
Meski belum pernah terlibat pertemuan langsung dengan sosok Marodona, tetapi juara dunia enam kali MotoGP itu tetap menaruh rasa hormat.
Asisten Bidang Perekonomian dan Pembangunan Setdaprov Sulawesi Utara, Ruddy Mokoginta, mengatakan sinergi program pemerintah pusat dan pemerintah daerah kembali dievaluasi demi kelanjutan dalam pembangunan perekonomian.
"Dengan cepat kami datang ke TKP dan berhasil meredam serta mengamankan pelaku dari amukan massa," tuturnya.
Tapi kan sekarang sudah pulih.
Memang sulit mencari kiper sesuai kriteria dalam kondisi seperti ini.
Jawabannya kemudian mungkin terletak pada olahraga aerobik.
Ketiga negara yang menyatakan mundur masing-masing Taiwan, Thailand dan Australia.
“Saya berharap upah Januari bisa dibayarkan Februari, upah Februari bisa dibayarkan Maret.
"Saya datang ke sana bersama kekasih saya, Abbas.
"Di bulan Ramadan ini kami menyiapkan bantuan 5.000 paket sembako yang akan dimulai 1 Mei 2020, untuk disalurkan kepada masyarakat melalui posko–posko relawan dan instansi pemerintah yang sudah didata oleh iForte.” ucap Fitrah.
Klarifikasi itu disampaikan Said Didu dalam sebuah surat yang dia tulis untuk Luhut Binsar Pandjaitan tertanggal Selasa (7/4/2020).
Nassar rupanya penasaran dari mana ibu tiga anak itu bisa memiliki uang banyak untuk membeli perhiasan tersebut.
"Ada tujuh lokasi banjir yaitu, Kecamatan Dayeuhkolot, Baleendah, Bojongsoang, Katapang, Soreang, Banjaran, dan Majalaya," kata Budi di Bandung, Sabtu.
UPDATE Corona di DKI Jakarta, 31 Maret: Kasus Positif 741, Meninggal…
Sementara itu, PLT Ketua DPD I Golkar Jembrana, I Made Suardana mengatakan koalisi Jembrana Maju dengan tujuh partai politik (parpol) masih solid.
Kanit Binmas Polsek Aipda Hamdun Sudarno, didampingi Bhabinkamtibmas menjelaskan proses penanaman padi dilakukan dengan cara di tugal.
Andai Manchester City yang unggul 25 poin, tak seorang pun akan peduli, karena City sudah sering juara.
Santansendiri mengandung lemak jenuh yang tinggi dan dapat memicu penyakit ganas seperti jantung koroner dan stroke.
“Lonjakan pemudik selama dua hari terakhir luar biasa.
Untuk itu, Barca dilaporkan telah menyiapkan enam pemain buat ditukar dengan Martinez, salah satunya adalah Junior Firpo.
Keputusan menyiapkan Mohamed Salah dilalukan setelah ia dinyatakan negatif Covid-19.
William mengaku bersyukur lewat kerja keras kesempatan terus terbuka.
Tanpa Wander Luiz dan Geoffrey Castillion, Persib Bandung Bisa Apa di Liga 1 2020?
BMW M3 yang akan dipamerkan nanti, kemungkinan memiliki spesifikasi lebih tinggi dari jajaran M, dihiasi dengan serat karbon, dengan kisi-kisi gril ginjal gelap, lampu depan laser opsional dan atap serat karbon dengan sisipan rak.
Sekarang dengan penambahan jumlah pasien yang cukup signifikan, kami tambah satu lantai lagi.
Kelompok muda disebut punya fisik sehat, punya mobilitas tinggi dan belum tentu sakit saat terpapar.
Kerja sama ini meliputi penyusunan zonasi kawasan berbasis potensi dan daya dukung lingkungan, mewujudkan tata kelola dan sistem akses sumberdaya yang inklusif dan berkeadilan bagi masyarakat lokal.
DPK usaha syariah bertumbuh 7,47 persen menjadi sebanyak Rp14,65 triliun.
Seperti bihun, soun terlihat transparan.
Seperti diketahui, tim gabungan terdiri atas Satresnarkoba dan Satintel melakukan penggerebekan terhadap pasutri kasus sabu-sabu, Senin (8/6/2020) sore.
Untuk lebih detailnya, skor indeks dan sub-indeks ini bisa diakses melalui lamn website Databoks.
"Kombinasi kearifan lokal diperkuat teknologi, itu bagus sekali.
Lazio akan menyambut Hellas Verona di Stadion Olimpico Roma pada hari Rabu (5/2/2020) dan kemenangan akan mengangkat mereka ke urutan kedua di klasemen Liga Italia.
Sudah ada uji coba Koridor 1 Rute Godean sebelumnya menggunakan 11 unit bus BTS sisanya menyusul pada Oktober ini.
Musim kebakaran yang berkepanjangan telah menewaskan 33 orang dan diperkirakan 1 miliar hewan tewas dengan sekitar 2.500 rumah telah hancur.
"Tidaklah seorang hamba tidur dalam keadaan suci lalu terbangun pada malam hari kemudian memohon sesuatu tentang urusan dunia atau akhirat melainkan Allah akan mengabulkannya," (Sunan Ibnu Majah).
Kami keliling ke ruang-ruang publik.
Meski begitu, Fiorina lebih menyoroti perkembangan pebalap yang masih aktif, terutama Rossi dan Marquez.
COM, MALANG di Indonesia jumlahnya bertambah 686 kasus pada Rabu (27/5/2020).
Sehingga jumlah total ada 18 lansia yang meninggal karena terpapar Covid-19.
Rian ingin lagu-lagu D’Masiv bisa sampai ke orang-orang dari berbagai penjuru dunia.
Sehingga memilih Minggu, untuk kembali balik," ujar dia.
Senada, Royke mengatakan telah menyiapkan rencana ekspansi kredit, setelah restrukturisasi yang dilakukan bank sejak awal Maret hingga Juni 2020.
Jadi, jika ada masalah kepercayaan antara Anda dan pasangan, maka sudah saatnya Anda harus mencari cara untuk memperbaiki beberapa hal dalam hubungan Anda.
Pengamat: Pendidikan Militer Mahasiswa Jangan Sampai Munculkan…
Dari hasil pelacakan itu, ada 22 orang terdiri dari anak dan istri atau keluarga dekat serta teman kerja TR.
Penerangan yang perlu disampaikan menurut Menag, antara lain terkait dengan pernikahan, semua urusan agama islam, serta pembinaan Kantor Urusan Agama dan keluarga sakinah.
Terlepas dari apa yang terjadi pada kegiatan itu, saya berlari 90 kilometer pada akhir pekan itu, di mana pun saya berada," katanya.
Hal tersebut dibenarkan Yuri, sapaan akrabnya, saat diwawancarai di Podcast Kementerian Kesehatan.
"Kalo punya papa supaya apa?" tanya Venna.
Namun, Febrie mengatakan pelimpahan tahap dua berkas Djoko Tjandra juga masih menunggu dari penyidik Bareskrim.
Dia juga mengatakan berduet dengan Faldo Maldini merupakan sebuah kesempatan yang tidak mungkin ditolak.
HHS telah mengumumkan dua perusahaan farmasi, Bayer dan sebuah divisi Novartis mendonasikan obat-obatan untuk persediaan.
Rangga ternyata juga menyelamatkan nyawa sang adik yang kini tengah dikandung sang bunda.
Sekadar informasi, Liverpool kalah memalukan dengan skor 2-7 dari Aston Villa pada pekan keempat Liga Inggris 2020-2021, Senin 5 Oktober 2020 dini hari WIB.
Membagi-bagi beras sebelum dan semasa kampanye adalah salah satu contoh praktik pilkada tidak ideal.
Apa itu sebeng?
Tagihan listrik rumah Arnold di Surabaya bulan terakhir tercatat mencapai Rp 10 juta.
Namun, untuk ketiga kalinya pada babak pertama di laga ini, bola hanya membentur tiang gawang.
“Badminton Asia Team Championships ini adalah pemanasan sebelum Piala Thomas dan Uber.
Terakhir data pasien sembuh hari ini tercatat sebanyak 2.552 orang, dengan total keseluruhan pasien sembuh dari Covid-19 menjadi 155.10 orang.
Menurut Raline, di masa kecilnya, sang ayah cukup keras dan protektif padanya.
"Kejadiannya Minggu, 2 Agustus 2020 dan korban yang sempat diketahui warga langsung membawa korban ke rumah sakit.
Namun, sejumlah ucapan belasungkawa sudah berdatangan, salah satunya dari pengamat musik Adib Hidayat hingga para penyanyi Indonesia, seperti Rian D'Masiv.
"Karena banyak pengguna jalan yang dirugikan akibat ODOL itu," tambah dia.
Namun, ia mangkir lantaran tengah mempersiapkan keberangkatan ke tanah suci.
Kami masih menyelidiki asal usul monyet langka tersebut," kata Kepala Bidang Wilayah I BBKSDA Jawa Barat, Lana Sari di Cianjur Jumat.
Sebab, dengan diterapkannya sistem ganjil-genap maka akan ada peningkatan penggunaan moda transportasi oleh masyarakat.
Arsenal melakoni laga perdana fase grup Liga Eropa 2020-2021 dengan bertamu ke markas wakil Austria, Rapid Wina, pada Jumat (23/10/2020) dini hari WIB.
Ia pun mulai mencoba untuk bisa kembali bekerja, namun sayangnya Connor kesulitan untuk bernapas.
COM, JAKARTA - Berbulan-bulan harus menjalani hampir semua aktivitas dari rumah kadang memang membosankan juga ya.
Dicekoki miras hingga tak sadarkan diri, siswi SMP di Palembang diperkosa empat pria di kosan.
Apa hubungannya sama corona?
Kedua pasangan itu terakhir kali bertemu di turnamen French Open 2019 dan Praveen/Melati menang telak 21-14, 21-7 atas Puavaranukroh/Taerattanachai.
Bahkan warga dengan berramai-ramai memberi bantuan.
Nilai tukar rupiah terpantau masih melemah 24 poin atau 0,18 persen ke level Rp13.607 per dolar AS, saat indeks dolar AS naik tipis 0,02 persen atau 0,020 poin ke posisi 97,876 pukul 13.27 WIB.
Enrique juga memanggil gelandang Dani Ceballos dari Arsenal sedangkan kiper Chelsea Kepa Arrizabalaga sudah terjamin jatahnya dalam skuad.
Menurut Di Natale, bermain di usia yang hampir mencapai 40 tahun itu tidaklah mudah.
Pada Jumat (3/1) lalu AS melancarkan serangan udara melalui pesawat nirawak yang menewaskan Soleimani saat baru menuruni pesawat di bandara Baghdad, Irak.
ID, SURABAYA –- Pakar infeksi dan pediatrik tropis Fakultas Kedokteran Unair Surabaya, Ismoedijanto mewanti-wanti bahaya yang timbul akibat rendahnya capaiandi tengah pandemi Covid-19.
Lebih dari 90% nasabah adalah pemegang polis program pensiunan dan masyarakat kelas menengah ke bawah.
Waspada boleh, takut jangan," ujarnya, Jumat (20/3/2020).
Informasi yang dihimpun Sriwijaya Post peristiwa tersebut terjadi, Kamis, (13/2), sekitar pukul 17.30.
Lowongan Kerja di BUMN untuk Lulusan Teknik Sipil, Minat?
“Kami sudah memproduksi merek Mobil di pabrik yang ada di Cilegon.
Tuduhan ini sebelumnya disampaikan Trump dalam cuitan di akun Twitter pada Rabu (20/5) pagi waktu setempat.
"Pelakunya satu orang, sudah kami amankan ya," tuturnya, Senin (30/3/2020).
"Dari hasil penyidikan, kami menemukan kasus baru yakni dugaan penggunaan surat palsu," kata Kapolrestabes Medan Kombes Riko Sunarko, Rabu (15/7).
Dengan ini, para buruh yang tergabung dalam K-SPSI Kota Medan wajib memenangkan Akhyar-Salman menjadi Wali Kota dan Wakil Wali Kota Medan.
Rudy—sapaan akrab Wali Kota Solo—mengatakan masyarakat sudah waspada dengan persebaran virus corona yang semakin masif.
Makanya saya lari menyelamatkan diri, dan berobat ke rumah sakit,” katanya.
Hal ini disampaikan Depe setelah mendengar kabar Clara bakal tampil di salah satu acara televisi.
Sejumlah pekerja menyelesaikan pembangunan proyek tol Becakayu (Bekasi, Cawang, Kampung Melayu) seksi II A di Kalimalang, Bekasi, Jawa Barat, Jumat (15/5/2020).
"GSM mengakomodasi semangat pergerakan guru-guru ini dengan framework yang mudah diterapkan dan mampu menciptakan perubahan nyata,” ucapnya.
Namun, ada hal yang harus diperhatikan saat melakukan cuci mobil sendiri di rumah, yaitu jangan mencuci mobil saat cuaca sedang panas.
"Ketika tidak punya NIK maka tidak harus dipaksakan untuk mengurus NIK dulu baru dapat BLT Dana Desa.
Kemudian di tanggal 23 Oktober 2019, Karang Taruna Kepuharjo mengajukan proposal pengelolaan lapangan sepakbola tersebut.
Pada 2000, kementerian kehakiman Rusia mengatakan sekte tersebut telah mengumpulkan 10.000 pengikut di seluruh dunia.
Amalan dan doa ini akan membuat hati kita lebih tenang dan lebih dekat kepada Allah SWT sang maha pencipta.
Pengelola FX juga akan membatasi jumlah pengunjung menjadi hanya 50 persen dari kapasitas ketika normal.
“Saya tidak mau bilang staf pelatih tidak melakukan hal itu di Man United karena saya tahu mereka melakukannya dengan baik.
Dalam upacara tersebut, juga ditunjuk wakil komandan Pasukan Quds IRGC yang dipercayakan kepada Brigadir Jenderal Seyyed Mohammad Hejazi.
Saat itu, disampaikan sebanyak enam Nakes dinyatakan terpapar Covid -19.
"Sudah tadi pagi (lapor Polsek Gubeng)," jelasnya.
Dia mengatakan Sragen belum memenuhi syarat untuk menerapkan hal itu.
PDIP yang memiliki akar sejarah kuat dengan PNI yang telah berjuang jauh sebelum republik ini berdiri, kata Hasto, selalu menjawab tantangan sejarah dan merumuskan jawaban sesuai amanat penderitaan rakyat.
Pengendara melintasi sampah yang berserakan di pinggir Jalan Tanjungbalai, Kecamatan Sunggal, Deliserdang, Sumatera Utara, Selasa (28/02/2020).
Menurut Kusnanto, masa penggunaan suatu teknologi senjata biasanya berkisar antara 20 hingga 30 tahun.
Namun, Anda harus mengakui umpan yang diberikan Denis Suarez sangat luar biasa,” kata Zidane, seperti diwartakan laman resmi Madrid, Senin (17/2/2020).
Sementara itu, Komisi Kesehatan Nasional Tiongkok mencatat total 425 orang meninggal dunia akibat korona di seluruh Tiongkok.
Beberapa penelitian menemukan orang lebih efisien di tempat kerja ketika mereka tidak dapat melihat perangkat cerdasnya.
Ucay mengatakan bahwa reuni Rocket Rockers ini hadir atas inisiasi dari lembaga kemanusiaan, Explore.
Maka, jika Netflix sudah disahkan maka mereka akan memperlakukannya seperti TV berlangganan.
Sebagian anak-anak yang tumbuh dan besar pada era itu mungkin masih ingat karya lagu pria bernama asli Erwanda Lukas.
Dia juga ikut menangani masalah separatis di beberapa daerah di Indonesia dan kasus kriminal besar lainnya, karena ia lama pengalaman bertugas di Densus 88 Polri.
“Menurut rekomendasi dari Kementerian Kesehatan Saudi, risiko dari Coronavirus diperkirakan akan terus meningkat, tetapi belum ada vaksin yang tersedia untuk mereka yang terinfeksi oleh penyakit ini.
Seperti halnya yang dirasakan driver online (DO) bernama Eko Aryanto Saputra (36).
Sementara itu, Menteri Pariwisata dan Ekonomi Kreatif Wishnutama Kusbandio mengatakan, pemerintah menargetkan untuk pengalihan dari target kuantitas ke kualitas wisatawan.
Kedua, nasabah melakukan penundaan ekspansi.
Pendaftaran mahasiswa dapat dilakukan melalui www.jarvis.poltekatipdg.ac.id sampai dengan tanggal 24 Agustus 2020.
Untuk ancaman pidananya yang UU ITE selama 6 tahun pidana penjara atau denda Rp 1 miliar, dan untuk penghasutannya Pasal 160 KUHP dengan ancaman pidana 6 tahun pidana penjara.
"Yang jelas, sesuai dengan pernyataan Ketum DPP Partai Golkar Airlangga Hartaro dan Waketum/Korbid PP Ahmad Doli Kurnia bahwa bakal calon yang diusung pasti memprioritaskan kader Golkar," ujarnya.
Kejari Solok Kembali Musnahkan Barang Bukti Kejahatan SOLOK, HARIANHALUAN.
Setelah itu gunakan kartu tersebut setelah tanggal cetak.
Semua biaya pemulangan atau repatriasi ABK Indonesia ini ditanggung oleh pihak perusahaan.
Selanjutnya dikatakan Menteri Basuki, ruas tol yang ditargetkan akan beroperasi tahun ini adalah ruas Pekanbaru—Dumai sepanjang 131 kilometer yang saat ini sedang dalam proses uji laik fungsi.
Akan dilakukan pengawasan lintas sektoral, sehingga tidak akan lolos saat pemeriksaan imigrasi.
Juru Bicara GTPP COVID-19 Kota Medan, Mardohar Tambunan.
Tak heran, jika dalam unit ini Mark akan terlihat lebih cocok dengan usianya.
Kami dari SIS terus berupaya membantu pelanggan yang memerlukan bantuan darurat semaksimal mungkin.
Jadi, lebih kurang 10 persen episode diare pada anak disertai dehidrasi atau kekurangan cairan secara berlebihan.
Banyak sekali situasinya, pelanggan datang dengan cerita yang bervariasi,” kata dia.
Total pekerja yang dipangkas sebanyak kurang lebih 2.600 orang dari total 29.000 karyawan," jelas Danang saat dihubungi Kontan, Minggu (5/6/2020).
Apalagi bila biaya tes itu dibebankan kepada pasien.
Liga 1 2017 adalah musim yang berat bagi Persib Bandung, meskipun diperkuat oleh dua megabintang Michael Essien dan Carlton Cole.
"Pool kami juga secara rutin dilakukan penyemprotan disinfectant agar tetap steril dan terjamin kebersihannya sehingga pelanggan akan merasa nyaman menggunakan armada kami," katanya.
Kontak erat yang di-, lanjut Heroe, di antaranya adalah keluarga dekat, pedagang lainnya dan tetangga.
Amir pun langsung mencari tahu keberadaan ZA.
Di menjelaskan, status konstruksi fisik dari proyek yang berlokasi di Subang, Jawa Barat ini, dermaga dan reklamasi sebesar 81,98% per minggu kedua September 2020.
Ia pun mengaku mengenal beberapa pebasket khususnya asal Bali di era 1990-an hingga awal tahun 2000.
"Soal praperadilan itu sudah selesai berkasnya, pendaftarannya insyaallah bila keburu hari ini," ungkap Ketua Bantuan Hukum FPI, Sugito Atmo Prawiro kepada wartawan, Selasa (15/12).
Juga kebetulan handphone saya butuh diperbaiki, karena itu penting untuk pembelajaran online, banyak sekali manfaat dari dana ini”, terang Mila.
Untuk dana kedaruratan sendiri, BPBD Provinsi Bengkulu telah menyiapkan anggaran baik dari daerah maupun dana dari pusat sendiri.
Liga 1 Belum Ada Kejelasan, Persija Jakarta Tetap Pertahankan…
Dengan demikian, total PDP di Kabupaten Indramayu sebanyak 43 orang.
Rahmat HS Sebut Banjir Jakarta Terjadi di Hari Libur Berkat Doa Anies, Guntur Romli: Ini Hari Kerja!
Konektivitas udara antara benua adalah anugerah dan kutukan selama pandemi."
Partai Kongres yang beroposisi berniat membawa laporan The Wall Street Journal ke parlemen.
Disana selain banyak wisata kuliner juga terdapat lapangan futsal bertaraf nasional.
Pertama ada Georgina Rodriguez yang tidak bisa luput dari perhatian.
Namun mereka baru mengejarnya di tahun 2021.
Mantan Pangkostrad ini, mengungkapkan akan dilakukan pembahasan dan kajian untuk melihat seluruh isi draf tersebut.
Jika kondisi tak kunjung reda segera pergi berobat dengan menggunakan masker, dan menjaga etika batuk.
Terlebih lagi, ajaran Islam menyatakan bahwa perlunya umat menghindarkan diri terhadap kemudaratan.
Selain itu buku Rage juga membeberkan detail baru pemikiran Trump tentang Kim mulai dari soal kerusuhan rasial, dan senjata baru misterius yang diklaim tidak diketahui oleh negara lain di dunia.
Salah satu penyebabnya, sebagaimana diakui Gubernur Jatim, adalah hutan yang gundul.
"Tapi sekali lagi, alasan kami tidak menentang keinginannya saat itu adalah karena kami memiliki jaminan dari sudut pandang medis," katanya menambahkan.
COM, JAKARTA - Banjir kembali melanda Jakarta pada Selasa (25/2/2020), yang menyebabkan sejumlah ruas jalan di wilayah tertentu terendam air.
Tujuannya juga juga untuk mengingatkan masyarakat khususnya panitia kurban agar tetap menerapkan protokol kesehatan saat proses penyembelihan.
Bahkan ia membentuk suatu tim gabungan berupa Forum koordinasi pimpinan daerah (Forkopimda) Jatim dan Gugus Tugas Surabaya Raya (Surabaya, Sidoarjo, dan Gresik).
"Jadi, kita bermain di corak-corak batik tersebut.
Sehingga tidak mengejutkan, kebutuhan untuk melestarikan daging untuk jangka waktu yang lebih lama muncul di antara orang Minangkabau.
ID, SURABAYA -- Ketua DPP Partai Demokrasi Indonesia Perjuanganmeminta jajaran pengurus DPCSurabaya untuk meningkatkan perolehan kursi di DPRD setempat pada Pemilu 2024 minimal 50 persen.
Ya, keduanya bahkan kerap memberi hadiah mahal demi sang karyawan karena kerja kerasnya.
Ada pula yang terjebak kemacetan akibat genangan air yang cukup tinggi.
Setiawan juga mengatakan, daftar prioritas dibuat karena jumlah vaksin siap pakai yang didatangkan pemerintah pusat tahap pertama ini jumlahnya terbatas.
Menurut laporan tersebut, Lampard tengah emosi jiwa menghadapi Kepa.
Sebab, Lennard memiliki niatan untuk membantu Mayorga agar memenangkan gugatan atas Ronaldo.
Ratusan Babinsa dan Bhabinkamtibmas Bergerak Usai Mendengar Pesan Panglima TNI, Semoga Berhasil Ia mengatakan setelah pihaknya sampai di lokasi kejadian korban sudah di temukan oleh warga tidak jauh dari lokasi kejadian korban tenggelam.
Acara ini sebelumnya hanya tersedia di Chicago, Illinois, Dortmund dan Yokohama.
KPK telah meminta bantuan Polri untuk memasukkan tiga nama tersangka kasus dugaan suap dan gratifikasi terkait pengurusan perkara di MA tahun 2011-2016 kedalam DPO.
Berbeda dengan ayam kedu di Indonesia, ayam kadanath dikonsumsi.
Namun, karena berat, tangan korban pun terlepas dan akhirnya tenggelam.
Transit Merkurius Tak Tampak di Indonesia, tapi Bisa…
"Ya siapa tahu putus," ujar Ivan Gunawan sekenanya.
Neymar pun saat ini sudah diisukan juga akan pergi dari PSG untuk bereuni dengan para penggawa Barcelona.
Hal tersebut diutarakan langsung oleh Judah selaku salah satu petinju yang dipercaya Tyson membantunya mempersiapkan diri melawan Jones Jr.
"Definisi berhasil yaitu kalau darah para relawan ketika dicek bulan depan mengandung imunitas mendekati 90 persen," katanya.
“Menurut keterangan yang bersangkutan, sudah lebih dari tiga kali melakukan live tersebut, dan sudah meraup keuntungan hingga mencapai nilai rupiah puluhan juta, tapi ini terus akan kami dalami,” jelasnya.
Jakarta (ANTARA) - Pelatnas Panahan Indonesia membidik Yogyakarta sebagai tempat uji tanding dalam menyongsong Olimpiade tahun depan di Tokyo, Jepang.
Asam formic ternyata digunakan juga dalam kehidupan manusia.
Namun Airlangga mengakui terdapat kendala terkait tertahannya permintaan (demand) masyarakat, yang menyebabkan masih melambatnya konsumsi masyarakat.
Pertemuan warga dengan Wali Kota Banjarmasin dijadwalkan dilaksanakan Rabu (8/4/2020) pagi terkait tempat penanganan Covid-19.
"Alhamdulillah, kami didukung oleh para tokoh dari berbagai elemen bangsa dan berbagai profesi.
Tingkatkan Kualitas, Universitas Pertamina Gandeng…
Saat ini, pria yang biasa disapa FP itu menegaskan, tim berjuluk Macan Kemayoran terus menunggu kepastian soal kelanjutan liga.
Ketua Satgas COVID-19 PB IDI, Prof Zubairi Djoerban Sp.PD-KHOM mengatakan bahwa pasien COVID-19 rata-rata memiliki gejala yang ringan.
Bima Arya mengaku mendapatkan informasi tersebut dari Gubernur Jawa Barat, Ridwan Kamil.
Artinya, saat tuas gas ditarik, mesin bakal menggerakkan dua roda belakang secara bersamaan.
Melalui drama 6 gol, Persebaya sukses melaju mulus ke final.
Kue Sagon ada yang berbentuk persegi panjang dan ada pula berbentuk bulat pipih.
Sementara itu, pasien yang dianggap sembuh, tercatat mengalami penambahan 1.914 orang.
Motor balap dituntut selalu memberikan performa terbaik di lintasan, maka rentang kerja dari tiap parts yang bisa diatur menjadi sangat sempit karena disesuaikan dengan kebutuhan motor balap yang spesifik.
Seharusnya menurut putri Adrie Subono itu, rakyat yang memiliki gejala virus pandemik ini lebih diperioritaskan.
Belum lagi, klub kebanggaan Ibu Kota Paris itu mampu mengemas 342 gol dan hanya kebobolan 109 kali.
Tapi untuk wahana tirta belum buka sesuai dengan rekomendasi dari Dinas Pariwisata Kebudayaan Pemuda dan Olahraga Kabupaten Klaten," kata Joko saat dihubungi TribunTravel.
Lockdown dan pembatasan aktivitas masyarakat telah menguras hampir seluruh sumber daya yang dimilki.
Sedangkan vaksin belum beredar.
“Kebanyakan dari mereka berada dalam kondisi yang baik, seperti Phil, Riyad, Gabriel dan Raheem.
YZ semakin takut karena dua rekannya sudah ditangkap polisi.
Palembang (ANTARA) - PT Kereta Api Indonesia selaku pengelola Light Rail Transit Sumatera Selatan di Palembang menerapkan pengaturan jarak sosial atau ‘social distancing’ untuk mencegah penyebaran COVID-19.
Jakarta (ANTARA) - Personel grup idola K-pop SECRET NUMBER asal Indonesia, Dita Karang mengungkapkan perasaannya setelah akhirnya melakukan debut di tengah pandemi virus corona.
Sejumlah perempuan menjajakan dirinya dengan kode-kode khusus.
Saya khawatir hal tersebut mengakibatkan pengurangan nilai, bahkan membuat saya gagal untuk maju ke tahap selanjutnya," katanya saat press compress zoom, Kamis (12/11).
"Hidup mati itu Allah SWT yang menentukan, tetapi kita bisa menjaga supaya kita tetap sehat,” ujar Nyoman Anita.
Terlebih, RSUD dr Soetomo dikhususkan bagi penderita Corona dengan gejala klinis sedang hingga berat yang memerlukan penanganan khusus.
Lobi yang dilakukan tidak sebatas dengan ketua partai politik di tingkat kota, tetapi hingga tingkat pusat.
Meski bergulir lancar sesuai SOP yang disiapkan di masing-masing sekolah, Wardani meminta protokol kesehatan secara ketat terus ditekankan pada hari-hari berikutnya.
Sedangkan jika dibandingkan periode yang sama tahun lalu juga hanya turunnya lebih dalam lagi yakni sebesar 25,36%.
"Sektor pertanian bisa kita seriusi dengan mengajak anak muda masuk ke sana dan memaksimalkan program pemerintah," ujar Mardani, Minggu (26/7).
Tentunya yang kita munculkan maunya ada penyegaran," kaya Dini dalam konferensi pers di MNC Studios, Kebon Jeruk, Jakarta Barat.
West Ham United juga mengikuti langkah Newcastle.
Kali terakhir mereka ke Kota Bengawan adalah tahun 2015 saat tim idola mereka bersua Persis di semifinal Piala Polda Jawa Tengah.
Dengan keputusan hakim, pengadilan India memutuskan 10 WNI itu akan tetap berada di penjara sampai 11 Mei mendatang.
KPU Butuh Jutaan Masker untuk Gelar Pilkada Saat Pandemi Virus…
Secara persentase, angka kesembuhan di Indonesia sebesar 43,2 persen, dari total kasus pasien positif COVID-19.
Pemain film Kemal Palevi saat ditemui pada konferensi pers film 'Jagoan Instan' di kawasan Blok M, Jakarta Selatan, Rabu (10/2/2016).
Data tersebut kemudian akan diserahkan ke komite keselamatan independen, yang akan menilai untuk memutuskan apakah uji coba dapat dilanjutkan.
Tri Yunis menjelaskan minimnya tes PCR yang dilakukan pemerintah disebabkan oleh keterbatasan fasilitas laboratorium dalam menguji hasil tes.
Ia hanya berpesan acara khitanan yang dihadiri Rhoma harus jadi pelajara.
Dalam perekrutan ini, Pelatih Chelsea, Frank Lampard, nyatanya menjadi sosok yang berjasa besar dalam meyakinkan Werner untuk bergabung.
Selain coraknya yang indah, ikan ini cenderung lebih mudah dipelihara.
Soal Rencana Pemberhentian 1,6 Juta PNS, Presiden Jokowi Punya…
Billie menyabet lima kategori kemenangan.
Daun pepaya memiliki komponen yang disebut papain, yang bisa menjadi racun bagi bayi Anda jika Anda sedang hamil.
"Dia (Josey Hollis Dorsey) dan Naya berenang bersama di danau.
Informasi itu berembus setelah pengelola akun Instagram Pablo memposting sesuatu yang berkaitan dengan masalah rumah tangganya.
"Adanya kedekatan (dengan almarhumah Sujiatmi) inilah saya merasa kehilangan sosok orangtua yang mampu mendidik putra-putrinya termasuk saya," ungkapnya.
"Bahkan dalam musim pemilihan, ada garis merah yang tidak boleh dilangkahi," katanya.
Kemudian, turut mencakup penerapan e-government dan ketersediaan PTSP.
Curhat Panji Petualang Khawatir saat Anak Keduanya Hobi Berburu…
"Aliran banjir lahar dingin akibat hujan deras bisa sampai ke Kecamatan Pasirian.
"Pegawainya minta foto sama saya (saat beli xanax) yang mulia, dia ngefans sama saya.
Ia memastikan para pedagang di dua pasar induk tersebut nantinya akan menempati Pasar Induk Modern Cikampek.
Sebuah film layar lebar yang dibintangi aktris Marsha Timothy akan tayang di bioskop Tanah Air mulai 20 Februari mendatang.
Jika sebelumnya diumumkan kinerja secara kelembagaan baik perguruan tinggi maupun non vokasi, kali ini diumumkan Klasteris.
Jadi untuk mempersiapkam si baby lebih sehat dari sebelumnya.
Kewajiban sebesar Rp10,58 triliun, dan Ekuitas sebesar Rp506,57 triliun.
Akibatnya pengerjaan tersebut menyebabkan adanya penyempitan jalur dan berdebu akibat pembangunan infrastruktur moda transportasi mass rapid transit (MRT), Pembuatan saluran air dan galian kabel bawah tanah.
“Mereka yang membeli sepeda bosan di rumah.
Menyusul kondisi kasus COVID-19 di ibukota negara ini sudah mengkhawatirkan.
Walaupun masih terdapat sejumlah kekurangan yang harus dilengkapi guna memenuhi standarisasi protokol kesehatan.
Soal pisah ranjang, Jeje Govinda dan Syahnaz Sadiqah mengakuinya secara blak-blakan kepada Feni Rose yang bikin terhenyak kaget.
Ia tak tahu apakah keluarga mengetahui kebaikan yang ditanam oleh Ashraf tersebut.
"Alhamdulillah berjalan tiga tahun.
Upik Lawanga masuk dalam daftar buronan Polri sejak 2006.
Menanggapi kabar tersebut, Raffi Ahmad selaku suami Nagita Slavina belum bisa berbicara banyak.
Nia Ramadhani pun mengakui bahwa dirinya keras dalam mendidik Mikhayla.
"Pelajaran Bahasa Indonesia pertama saya adalah dari sopir taksi yang mengantar saya dari penginapan dekat Monas di Jakarta ke Taman Mini Indonesia," kenang Vlad.
Salah satu tujuan dari robot Raisa adalah agar mengurangi interkasi antara dokter dan perawat dan pasien yang tertular virus corona.
Pendaftaran telah dibuka sejak 10 - 31 Desember 2020.
Jungkook BTS Ultah Ke-23, Dapat Hadiah Terindah dari Army, 'Dynamite'…
Verstappen, juara di Austria di dua tahun terakhir, juga menyatakan komitmennya terhadap kesetaraan dan perang melawan rasisme.
Dibantu istrinya, Hesti serta tim membuat ramuan ini dalam jumlah cukup banyak.
"Masuk kesono (sambil menunjuk gang) hah!" ucap Atta Halilintar kaget.
The Expendables 2 adalah kisah dari sekelompok tentara bayaran yang mendapatkan misi untuk mengambil benda penting di sebuah pesawat yang jatuh.
Namun, menurut data dari GTPP Denpasar, pasien berjenis kelamin perempuan (67) yang berdomisili di Desa Dauh Puri Kangin ini meninggal dunia dua pekan yang lalu.
Informasi ini disampaikan langsung aktor Karate Kid melalui postingan di Instagram.
Saya tentu tidak lelah untuk mendorong para pengajar untuk menjaga mental mengajar dengan baik," tegasnya.
Mereka lantas mendapatkan angka 17,5 juta pounds untuk harga Diego Maradona di masa sekarang.
"Belum ada keputusan masalah tarif, sejauh ini masih dalam pembahasan dengan Badan Pengatur Jalan Tol (BPJT) dan Jalan Bebas Hambatan (JBH) dari kementerian PUPR," ungkap Yusar.
Keduanya diduga mencuri lembu milik pelapor bernama Al Mustaqim," ujar Dahlan Panjaitan, Selasa (14/7/2020), sebagaimana dikutip dari iNews.
Sebab, katanya, bila dikaitkan dengan kondisi Sumbar, adanya peralihan kewenangan ke provinsi, bisa berkontribusi cukup besar pada PAD provinsi.
Yasonna dilaporkan atas dugaan obstruction of justice atau merintangi penyidikan terkait kasus yang menjerat caleg PDIP Harun Masiku.
Kapolsek Colomadu, AKP Sentot Ambar Wibowo, mengatakan mayat tersebut ditemukan Sabtu sekitar pukul 06.30 WIB di toilet SPBU.
Cincin pertunangan Aurel Hermansyah yang akhirnya diketemukan setelah sempat hilang saat berada di pantai.
Saya katakan bahwa Coach Gomez sudah pamit ke saya.
Staffordshire di Inggris Tengah menjadi salah satu tempat yang memiliki daya tarik misterius dan cenderung menakutkan.
Dan waktunya atau paling lambat pekerjaan berakhir 25 November 2020," kata Yurnal.
Hoegeng mengakhiri masa jabatannya sebagai Kapolri pada tanggal 2 Oktober 1971 dan digantikan oleh Drs. Mohamad Hasan.
Pangi menjelaskan, jika pendanaan politik yang dari pemodal bisa saja dihentikan dari perpolitikan di Indonesia.
Hal itu terpaksa dilakukan karena pengelola membandel membuka tokonya saat penerapan Pembatasan Sosial Berskala Besar (PSBB) tahap 3 di Kota Bogor.
Tentu bukan langkah yang mudah, pasalnya event yang akan berlangsung di Kabupaten ini, membuat Komite Olahraga Nasional Indonesia (KONI) harus bekerja lebih selektif dalam pemilihan atlet.
“Banyak keluarga pensiunan yang tinggal di kompleks rumah dinas merasa seperti diusir dari tempat tinggalnya.
Mereka kini sudah berusia di atas 30 tahun.
Para pimpinan daerah se-Bakorwil Madiun melakukan rapat koordinasi terkait kesiapan keamanan menjelang sidang putusan konflik internal PSHT di PN Kota Madiun, Selasa (16/6/2020).
“Fans dari awal (sama si Doel).
Pasalnya, terdapat penurunan secara pelan-pelan, jumlah penambahan kasus pasien positif per hari sejak diberlakukan PSBB.
Pemerintah AS memperkirakan harta karun yang telah lama hilang itu bernilai antara USD2 – USD4 juta (Rp28 miliar – Rp56 miliar).
Dia menambahkan, kebijakan relaksasi cicilan kredit yang diterapkan pemerintah membuat perusahaan leasing memberlakukan penilaian kredit yang lebih ketat untuk meminimalisir kemungkinan terjadinya kredit macet.
Apresiasi lainnya juga datang dari Ketua Milenial Muslim Bersatu (MMB) Khairul Anam.
Arie Untung sengaja menggelar salat di areal rumah yang terbuka (outdoor) agar terasa seperti ke luar rumah.
Namun saya rasa ini sudah ketentuan jadi harus dipahami dan diterapkan,” terangnya.
Dia protes kepada Anies karena listrik tetap menyala padahal keluarganya masih berada di dalam rumah dan air sudah merendam kediamannya.
Pandra menegaskan, pihaknya serius dalam menangani perkara ini, dan dalam waktu tujuh hari, pihaknya telah melakukan pelimpahan tahap satu ke Kejaksaan Negeri Bandar Lampung.
"Kalau bayi yang meninggal, hasil Tes Cepat Molekuler keluar, dan negatif.
Yuk intip daftar lengkap zodiak yang kurang beruntung seperti dikutip TribunMataram.com daro Cewek Banget.
“Jangan sampai alam terganggu karena kita mengelolanya tidak tepat,” pungkas Doni.
Yang terakhir, jangan lupa kata-kata Anda sendiri bahwa ini hanya bisnis,” tulis Khabib di akun Twitter pribadinya, Rabu (13/5/2020).
Saya dapat mengatakan bahwa saya melarikan diri.
"Penutupan untuk antisipasi dan menghalau konvoi kendaraan menuju pusat kota Bandung dengan niat merayakan malam pergantian tahun,” ujar Rano.
Hari ini ada 35 orang berangkat," kata Kepala Subdit Pemantauan dan Pengawasandan Ibadah Haji Khusus Direktorat Bina Umrah dan Haji Khusus Direktorat Jenderal Penyelenggaraan Haji dan Umrah, Kemenag, Nur Alya Fitra, saat dihubungi, Senin (14/12).
Karena, dalam naskah 812 halaman yang akan diserahkan DPR ke pemerintah hanya terhapus ayat 5 Pasal 46 saja.
Hamann yang cukup mengikuti perkembangan rumor transfer Sancho menuju Man United pun memberikan komentarnya.
BKSDA Sumsel sepanjang 2017 sampai 2019 mencatat 83 kejadian konflik manusia dengan satwa liar termasuk harimau, beruang, buaya, dan gajah.
"Terdakwa telah dinyatakan bersalah atas 22 dakwaan pembunuhan, hanya ada satu hukuman yang dapat dijatuhkan kepadanya untuk pelanggaran ini dan itu adalah hukuman penjara seumur hidup," kata Baker.
"Ini merupakan tahap pertama saya untuk mewujudkan mimpi, go international.
Zaskia tengah hamil 5 bulan setelah mengikuti serangkaian program bayi tabung.
Mereka meyakini, seluruh warga di sini aman dari wabah virus tersebut.
"Dari tiga pasien yang masih dirawat, diperoleh keterangan bahwa dua pasien merupakan transmisi lokal dan satu pasien import," katanya.
Namun di sisi lain, mantan suami Evelin juga tak mau mencampuri kehidupan pribadi Kalina.
ID, MEDAN– Mahkamah Agung (MA) mengapresiasi kinerja aparat kepolisian yang berhasil mengamankan pelaku pembunuhan hakim Pengadilan Negeri Medan, Sumatera Utara, Jamaluddin.
Arsip Foto - Presiden Joko Widodo bersama Kepala Bulog Budi Waseso (kiri) melepas Operasi Pasar Beras di Kompleks Pergudangan Bulog, Jakarta, Kamis (10/1/2019).
Khofifah mencontohkan, PSBM atau juga disebut mikro lockdown atau karantina lokal telah dilakukan di Magetan, ini yang diterapkan di lingkungan Pondok Pesantren Temboro.
“Dalam kematiannya, mereka semua akan mengerti bahwa dia ingin diingat dengan senyum dan bukan dengan air mata,” lanjutnya pernyataan tersebut.
ID, JAKARTA -- Pemasangan digitalisasi nozzle pada Stasiun Pengisian Bahan Bakar Umum (SPBU) akan efektif pada Juni 2020 untuk memastikan tidak ada penyimpangan distribusi Bahan Bakar Minyak (BBM) bersubsidi.
Menurutnya, tambahan data itu bukanlah kasus atau pasien baru.
"Pengendara dalam video itu salah dalam melakukan prosedur memasuki tikungan.
Khusus DKI, jumlah kasus Covid-19 mencapai 84.315.
“Beliau adalah guru saya ketika saya kelas 5 di Gontor, ketika beliau baru pulang dari Mesir dan beliau mulai mengajar saya kelas 5 dan 6 di Gontor tahun 1977 dan 1978,” ujar HNW dihubungi SINDOnews.
"Mereka masing-masing didatangi satu per satu di rumahnya dan dilaksanakan pengecekan suhu tubuh oleh petugas kesehatan dan dihimbau untuk melaksanakan isolasi mandiri di rumah," ujar Wakapolsek.
Dota 2 adalah bertajuk Dota 2 Indonesia Invitational yang akan mempertemukan kembali pemain-pemain dan tim-tim terbaik dunia di Dota 2 untuk bersaing memperebutkan total hadiah US$500.
Film berdurasi 136 menit yang rilis tahun 2001 ini masuk nominasi Oscar di kategori musik terbaik.
Film pertama yang disutradarai Henky Solaeman, “ Neraca Kasih” pemeran utamanya Yessy Gusman.
Nyatanya masih banyak warga berkerumun.
Pasti repot jika harus jadi menteri.”
Sesudah berkonsultasi dengan dokter, Gubernur DKI Jakarta langsung melakukan isolasi mandiri, dan mengikuti prosedur pengobatan yang ditetapkan tim medis.
Saya harus menerima banyak hal tetapi saya layak mendapatkannya!" tandas Kuhnert.
Kapolda mengatakan, para pelaku menggunakan cara baru yaitu membungkus barang bukti dengan bungkusan susu merk Milo.
Tapi ini hasil sementara dan didalami tim labfor," katanya.
Mengonsumsi asupan yang sehat penting untuk menjaga kesehatan kulit.
Grup idola K-pop TWICE dijadwalkan menggelar konser di Tokyo Dome pada 15-16 April, dan KCON, festival K-pop yang diinisiasi CJ ENM, juga rencananya akan digelar di Makuhari Messe, kota Chiba, Jepang, pada 3-5 April.
Karena itulah, meski sudah 20 tahun sudah berlalu, keakraban para pemain pun masih kuat terjalin.
Caranya pun beragam, mulai dari revisi PP 99/2012 sampai pada revisi UU Pemasyarakatan.
Jika ada temuan, maka akan segera kami tutup salurannya.
Ia pun menuturkan kenangan yang dahulu sering mereka lakukan bersama.
Banjir bandang," ucap Nikita sambil tertawa.
Langkah ini beliau ambil setelah mengadakan musyawarah dengan para sahabat.
Kepanikan sempat menghantui masyarakat karena getaran berlangsung beberapa detik.
Sebelumnya, Pemerintah berlasan mengizinkan aktivitas warga Usia di bawah 45 tahun agar tak kehilangan mata pencarian.
Semua aktivitas, mulai dari berkomunikasi, bekerja, mencari hiburan hingga melakukan transaksi online bisa dilakukan lewat smartphone.
Adapun penambahan kasus tersebut merupakan spesimen yang dikirim Puskesmas atau Dinas Kesehatan di daerah, dan tidak didominasi dari hasil laporan rumah sakit.
Energy Information Administration (EIA) melaporkan, ekspor minyak mentah mencapai rekor, sehingga membuat stok di Gulf Cost turun paling dalam.
Terlihat nampak antusias ketiga dewan juri mengikuti gerakan yang dipandu oleh Aulia.
Tindakan teradu disebut telah memicu rusaknya marwah dan martabat penyelenggara Pemilu.
Senapan laras panjang yang didesain menggunakan alat bidik teleskopik dengan pembesaran hingga 10 kali.
Bagaimana cara jawab Taqabbalallahu Minna Wa Minkum saat Idul Fitri? jawaban taqabbalallahu minna wa minkum adalah doa yang sama.
Buang sampah sembarangan bisa merusak lingkungan sekitar.
Sebelum bekerja, mereka dikenakan rompi warna hijau khas petugas penyapu jalan.
Ke depannya, langkah kesiapsiagaan lainnya adalah pembentukan tim gerak cepat identifikasi, demi pencegahan penyebaran virus korona di seluruh RS BUMN.
Calon doktor Universitas Islam Negeri (UIN) Alauddin ini terpilih secara aklamasi.
Trubus melihat ada semacam tekanan yang membuat Kementerian Perhubungan (Kemenhub) terkesan tak konsisten menerapkan kebijakan.
Selain itu kata Silvia, membuat narasi parodi di acara itu.
Tentunya itu merupakan kabar baik untuk traveler yang ingin bepergian.
Saya juga meminta seluruh warga, khususnya masyarakat lingkungan Nan Kodok untuk lebih meningkatkan kewaspadaan," kata Riza.
Selain Renan, beberapa pemain baru Bhayangkara FC pada musim ini juga dimainkan Munster.
Single jagoan dari album ini bertajuk Goyang.
Dana White mengatakan ada kemungkinan perhelatan UFC edisi 253 tersebut akan kembali digelar di Fight Island.
Untuk diketahui, Elina Joerg dikenal lewat perannya sebagai Raina di sinetron Mermaid In Love yang tayang di SCTV pada tahun 2016 silam.
“Maverick tidak menekan saya, ketika ia mendekat, saya mendorong sedikit lebih keras dan pergi lagi, semuanya dalam keamanan maksimum, saya tidak berada di batas,” ungkap Bagnaia, mengutip dari GP One, Selasa (22/9/2020).
"Untuk menerbitkan perpanjangan SBU, tim Dirjen Perhubungan harus turun ke lapangan untuk melakukan pendataan dan verifikasi data di lapangan, sarana, prasarana dan personel di bandara setempat," tuturnya.
Werner Disarankan Pindah ke Liverpool Ketimbang ke MU atau Chelsea, Apa Alasannya?
Untuk diketahui, harga CPO KPB periode sebelumnya yang berada di harga Rp8.901 per kg.
Untuk kategori sprint, NTT Pro Cycling akan mengandalkan pebalap Jerman Max Walscheid.
Film Korea Parasite Akan Diputar di Indonesia Film Festival…
Beberapa selebriti ternama pun menjadi pengisi acara, mulai dari Justin Bieber, Michael Buble, Drake, Ryan Reynolds, Celine Dion, Avril Lavigne, Barenaked Ladies, dan Bryan Adams.
Tahapan-tahapan penting telah dilalui dengan mantap sepanjang jalan kemitraan kedua Negara”, jelas Alue Dohong.
Berawal saat kekasih korban mengadukan soal adik perempuannya yang kerap diajak bepergian menaiki angkot oleh pelaku.
Keselamatan dan lingkungan sangat penting untuk mengamankan masa depan motorsport,” tandasnya.
Kata hatinya dapat dengan mudah diketahui orang.
Dia melepaskan tembakan kaki kiri di dalam kotak penalti yang tak bisa diblok kiper Brighton, Mat Ryan.
Nah, Mercusys MW302R menjadi jawaban atas masalah tersebut.
Bahkan total pasien sembuh sudah ada 636 orang.
Apapun pilihan Marvel, pasti akan dilakukan dengan cara yang menghormati warisan Boseman.
Padahal, cairan pemutih tak benar-benar.
"Sangat tidak layak seorang Presiden justru meninggalkan Jakarta atau Istana untuk keliling-keliling ke daerah dengan situasi rakyat berharap kepada Presiden untuk sebuah keputusan yang sangat penting.
Dari 52 lokasi konversi pembangkit listrik tersebut, akan diselesaikan dalam jangka waktu 2 tahun, dan dibagi jadi 4 tahap.
Video lirik ini dirilis setiap minggu melalui kanal YouTube Mikha Angelo selama delapan minggu berturut-turut.
Orang-orang yang terkena penyakit itu distigmatisasi dan dijauhi, sementara mayat-mayat mereka sering dibuang karena petugas kesehatan takut menyentuh mereka.
Selain Toto, dan Fanni Aminadia (41) yang mengaku sebagai ratu juga telah ditangkap polisi sehingga terjadi kekosongan kepemimpinan.
Keterangan dari keluarga bahwa korban sudah tiga hari berada di Halte Sinar Bangun (Pasar Parluasan) dalam keadaan sesak napas dan tidak mau makan," ujar Manaek di sekitar Mapolres Pematangsiantar.
Masih tiga bulan lagi, biar enggak ke buru-buru nantinya urusin surat, jadi diurus sekarang.
“Menurut saya, itu tidak sepenuhnya tidak terduga karena kami melihat, terutama dengan Fabio. pada 2019, penampilan luar biasa yang membuatnya semakin kuat dan kuat di setiap balapan.
ID,SINTANG -, pemerintah memberikan kelonggaran kepada warga masyarakat untuk dapat beraktivitas di ruang publik atau pun dikeramaian agar roda perekonomian tetap terus berjalan.
Samsung Galaxy A51 Bisa Dipesan Mulai 10 Januari 2020, Harganya Rp 4 Juta & Dilengkapi RAM 6 GB.
Aku punya kekurangan sebagai dan yang aku lakukan adalah suatu kesalahan," ucap Jimin.
Antara lain di sekitar Bundaran Waru, Rungkut, dan Kebun Binatang.
Kasus ini terungkap setelah polisi mendapatkan informasi adanya praktik prostitusi yang dijalankan seorang muncikari asal Jakarta.
Namun bagaimanapun, kasus yang mendominasi tetap Kota Padang.
“Alhamdulillah setelah adanya bantuan (BPUM), saya bisa memperlebar tempat atau meja untuk usaha tambahan.
Kami bersyukur bahwa garis keras di Washington yang mendorong konfrontasi akhirnya dikekang.
Jadi, semua siap dengan kondisi ini," tegasnya.
Tak dilakukannya proses hukum terhadap pencuri sepeda angin, sama saja termohon telah melakukan penghentian penyidikan secara tidak sah.
Hanya saja, penyalurannya kami lakukan sesuai dengan usulan Pokdakan yang telah direkomendasikan oleh Penyuluh Perikanan.”
Hingga saat ini, area jalan tol Cipularang di sekitar lokasi tersebut masih aman dan lancar untuk dilalui oleh pengguna jalan.
Pemberian uang tersebut untuk kepentingan Ismunandar.
ID, MATARAM -- Manajemen Lombok Taksi (Blue Bird Group) melakukan karantina terhadap salah seorang sopirnya karena sudah mengangkut jenazah pasien positif Covid-19 dari Rumah Sakit Umum Daerah (RSUD) Kota Mataram, Nusa Tenggara Barat.
Caranya, lanjut Lili, dengan mengadakan pelatihan bersama.
Sedangkan satu orang yang tidak mengunakan masker kemudian didenda Rp 100.000 sesuai Perbub No. 36 tahun 2020.
Didi Kempot berhasil menerima berbagai penghargaan berkat usaha dan kerja kerasnya.
Dengan kepemimpinan dan kewibawaan, para lurah dan ketua RT/RW diharapkan bisa melakukan pendekatan persuasif.
Legislator Partai NasDem ini juga mengatakan, aturan baru itu perlu segera disosialisasikan kepada seluruh jajaran imigrasi di Indonesia.
"Dari kronologis itu, dapat kita simpulkan, bahwa ikhtiar menuju kampung tangguh harus dari kesadaran dan kepedulian warga sendiri," jelasnya.
Tahun lalu, menurut laporan Egypt Today, sebuah benteng kuno yang dibangun oleh Ramses II ditemukan di Kegubernuran Beheira, barat laut Kairo.
COM, KUALA LUMPURLiga Sepak Bola Malaysia (MFL) sepakat untuk tidak menunda seluruh pertandingan Liga Malaysia setelah adanya virus corona.
Tong Ying-kit dituduh mengendarai sepeda motor ke arah polisi sambil membawa tanda bertuliskan "Bebaskan Hong Kong" pada sebuah demonstrasi Rabu lalu.
Sesuai SK Karutan Gianyar dari 140 narapidana ada 24 narapidana yang bebas dengan menjalani asimilasi di rumah masing-masing.
Jakarta (ANTARA) - Hidup dalam pelarian terbukti berongkos mahal bagi mantan bos Nissan Carlos Ghosn, termasuk uang jaminan 14 juta dolar (Rp192 miliar) di pengadilan Jepang yang dipastikan hilang percuma karena pelariannya.
Tak hanya itu, para ABK tersebut juga dilaporkan mendapatkan perilaku buruk seperti perbudakan.
Karena itu, mengapa kita semua harus sadar betapa pentingnya melewati masa-masa sulit ini tetap disiplin berada di rumah," kata Anies dalam video conference di saluran YouTube Pemprov DKI, Jumat (1/5/2020).
Sementara itu PKS yang getol mengusung calon sendiri untuk melawan Gibran sang putra Presiden Joko Widodo (Jokowi).
"Balkon hancur lebur, kaca-kaca di gedung pencakar langit pecah berserakan dan serpihannya jatuh ke jalanan," tambahnya.
Padahal, menurut Ferry, banyak juga kasus hipertensi dan kolesterol namun tidak mengalami nyeri kepala.
Kabid Cipta Karya PUPR Kota Banjarbaru, Abdussamad, mengatakan, lampu hias gerbang perbatasan itu sudah dilakukan uji coba beberapa kali.
Hingga saat ini wilayah Bali masih tertutup untuk kunjungan wisatawan mancanegara.
Tetapi jika dikatakan sudah bercerai, maka pasutri di Sragen yang pernikahan-nya dibatalkan itu tidak memiliki salinan putusan cerai.
Di sisi lain, zakat juga memiliki fungsi fungsi untuk menjamin keadilan sosial, menjadi solusi atas permasalahan ekonomi, dan juga sosial, sehingga tidak muncul ketimpangan di tengah masyarakat.
Menurut pengakuan tersangka, papar Festo, penutup galon bersegel itu diperoleh tersangka dari lingkungan tempat kerjanya.
"Ada banyak pemain hebat Barcelona yang telah pindah klub atau pergi, dan tidak terjadi apa-apa.
Kondisi Jl. Sukowati, 1973.
Laporan sebelumnya mengatakan bahwa ponsel Android terlaris 2019 juga model Galaxy A-series dan Xiaomi Redmi.
"Mereka tidak punya banyak hal untuk dirayakan, jadi mereka harus merayakan setiap kesempatan yang ada.
Namun, tangannya terbakar.
Perotti tidak menyia-nyiakan kesempatan dan menaklukkan kiper Pau Lopez dari titik putih.
Spesies-spesien ini dapat ditemukan di permukaan bebatuan hangus di pulau ini.
Dalam penangkapan itu, polisi menyita sejumlah buku rekening tabungan dan uang tunai jutaan rupiah.
Pandai membidik pasar, Ivan tak hanya menyediakan gaun-gaun pesta dengan harga selangit.
Semakin memesona penampilan artis cantik yang satu ini.
Seperti diketahui, di Bali terdapat 2 Fuel Terminal, yaitu di Sanggaran dan Manggis (Karangasem).
COM -- Tim gugus tugas percepatan penanganan Covid-19 Kabupaten Kepulauan Mentawai malam ini akan mengirimkan sampel uji Spesimen salah seorang PDP atau Pasien Dalam Pengawasan yang diduga terpapar virus corona.
Kali ini saya akan menjadi lebih agresif.
Sementara beredar video memperlihatkan F juga sudah diamankan oleh polisi.
Sama seperti virus lain," katanya.
"Kami berkoordinasi dengan Basarnas.
Dari mulai Eden Hazard, Sergio Ramos, Luka Modric, Karim Benzema, Marcelo, Gareth Bale, hingga Raphael Varane.
Pada game ini, Anda akan ditantang untuk mengumpulkan poin dan membeli level sebanyak-banyaknya sambil menghindari Ghost – karakter yang dimunculkan pada game ini dan mengejar pemain, persis sama seperti versi arcade.
Kabar tersebut viral di media sosial dan baru terdengar oleh Wakil Bupati Limapuluh Kota Ferizal Ridwan, Senin 30 Maret 2020 malam.
Arist mengingatkan, anjay bisa menjadi masalah dan tidak pidana kekerasan verbal karena kata tersebut bisa berarti binatang anjing.
Sementara dalam kondisi menyerang, bisa memaksimalkan Angry Gloom untuk melancarkan serangan lanjutan.
Kepastian tersebut disampaikan oleh Menteri Ketenagakerjaan (Menaker) Ida Fauziyah.
Komisi X DPR Setuju Ada Realokasi Anggaran untuk Atasi Pandemi…
Ya, dalam Laka Lantas ini satu orang meninggal dunia saat dilarikan ke rumah sakit,” kata Kapolres Kaur, AKBP Puji Prayitno SIK melalui Kapolsek Nasal, Iptu Pratikto, minggu (1/3).
Nabi Muhammad Shallallahu alaihi wa sallam berkata bahwa siapa pun yang membuat marah putrinya akan marah padanya dan pada gilirannya akan membuat marah Allah Subhanahu wa ta'ala.
Hal itu diketahui dari tayangan YouTube The Hermansyah A6 yang dipublikasikan (12/1/2020).
I, rebus susu cair, agar-agar bubuk, jeli bubuk instan, cokelat bubuk, cokelat pasta, gula pasir, dan garam sambil diaduk sampai mendidih.
Joshua merasa memang sudah seharusnya Tyson bertarung melawan petinju dari eranya.
Namun para pakar medis menyebut langkah semacam itu tidaklah cukup.
Saya bangga bergabung dengannya dalam berjuang demi perubahan struktural besar," kata Castro di Twitter, Selasa (7/1).
Terkait adanya pandemi COVID-19, gerakan Pramuka juga turut berkontribusi dengan membentuk Satuan Tugas.
Salah satu dampak yang baru-baru ini dinikmati pelanggan adalah yang kami lakukan di Bengkong Laut.
Pas akhir tahun lalu Rp1 triliun untuk memperkuat modal BCA Syariah lalu lainnya untuk Bank Royal,” ujarnya.
Hal ini bisa dilihat, dari banyaknya pengunjung acara kontes yang digelar di Tanah Air setiap tahunnya.
Permodalan ini salah satu masalah bagi UMKM untuk bangkit.
"Warga banyak yang berterima kasih atas pemberian bantuan ini karena sangat membantu dalam keadaan yang sulit seperti sekarang, dan warga pun turut mendukung Pemerintah dan Polri dalam memutus mata rantai penyebaran virus corona," tutup Arie.
Kepala Dinas Kesehatan (Dinkes) KBB, Hernawan Widjajanto, mengatakan bahwa semua TKI asal KBB wajib melakukan karantina mandiri selama 14 hari.
Keduanya dijual dengan harga di bawah Rp5 jutaan.
Sedangkan untuk jumlah populasi kerbau per akhir tahun 2019 lalu mencapai 8.085 ekor, dan kambing sebanyak 20.857 ekor.
Mereka hanya perlu meraih dua kemenangan untuk meraih gelar juara Liga Inggris 2019-2020.
Namun, Sri menyampaikan pendapatan masih tetap naik meski jumlah pengunjung turun.
Di beberapa bagian lain di gedung ini, terlihat kelas-kelas belajar yang dipenuhi peserta dengan usia yang tampak jelas lebih muda lagi.
Ia ditemukan bersimbah darah dengan sejumlah luka tusuk.
Sementara ikan ekor kuning, kembung dan kerisi stoknya kosong sejak tiga hari terakhir.
China masih melakukan Kongres Nasional hingga 28 Mei 2020 nanti.
Setelah dibukanya kembali gerai fisik yang sebelumnya harus ditutup karena adanya perintah dari pemerintah setempat untuk lockdown dari bulan Maret.
Isu komunisme, kata Satyo, acap kali dijadikan amunisi gerakan kanan menyerang kredibilitas Jokowi.
Ditegaskan Dandim, rapid test dilakukan untuk menjamin bahwasannya para prajurit sebagai aparat wilayah yang bertugas untuk menegakkan protokol kesehatan harus bebas dari virus corona.
Hal itu tentunya sesuai dengan skema yang diinginkan oleh Robert Alberts.
Pada Rabu (24/6/2020) sore, beberapa orang yang tergabung dalam kelompok yang diketuai oleh Indra Effendy melakukan aksi sosial 'Jaga Imunitas Tubuh dengan Vitamin' di TPA Alak.
"Gejalanya mirip dengan infeksi 2019-nCoV, namun SARS lebih berat."
Jika Vale tak bisa kembali ke Valencia, ia jelas akan kami pertimbangkan lebih serius,” lanjutnya.
Sebab, pendaftaran program kartu pra kerja gelombang V akan dibuka pada Sabtu, 15 Agustus 2020.
Video klip ini berhasil menembus 150 juta view di Youtube.
Apalagi mulai besok sanksi tilang mulai diberlakukan oleh pihak kepolisian.
Sakellaropoulou dipilih oleh parlemen pada Januari lalu oleh 261 anggota dari 300 anggota parlemen.
Banyak alim ulama yang datang selain dari dalam negeri juga ada dari luar negeri, ulama besar dari Sudan, termasuk bilal Masjidil Haram dan Masjid Nabawi, Habib Ahmad Al Athos.
Dory Harsa pun memberikan balasan bagi komentar netizen yang dilanda cemburu buta pada dirinya itu.
Laporan lengkap menyusul ya, masih interogasi," kata Arie.
Ini yang kemungkinan akan dilakukan, yakni mencari sumber titik gas baru," terangnya.
Pengungkapan peredaran narkotika dari Amerika itu pun dibenarkan Deputi Pemberantasan BNN, Irjen Pol Arman Depari, melalui keterangan pers elektroniknya diterima redaksi Waspada Online di Medan, Kamis (5/11).
Anang mengenang interaksi dirinya dengan Glenn intensif saat dirinya masih menjadi anggota DPR periode 2014-2019.
Meski begitu, Bahader disinyalir tidak akan berpengaruh banyak dalam pertandingan meski nantinya bermain karena usianya yang sangat tua.
Saridjo Kepala Pembina PIOS mengatakan, rapid test yang dilakukan tim gabungan Satgas Covid-19 Pemerintah Kota (Pemkot) Surabaya tersebut dilakukan secara masif kepada seluruh pedagang maupun pengunjung.
Ia juga mengenakan kacamata dan alat pelindung kepala.
Aremania yang tak terima tim idolanya takluk di Stadion pun melakukan aksi.
Dedi, Nelayan Natuna dalam program Mata Najwa, Rabu (8/1/2020).
Meskipun, jumlah pasien COVID-19 di berbagai daerah di Indonesia terus mengalami peningkatan setiap harinya.
“Selain harus melakukan eksplorasi dari sisi migas, kita juga akan meningkatkan kontribusi dari bioenergy.
Pertarungan berjalan selama hampir 19 menit.
Tim UMM telah menyiapkan lima kolam masing-masing berdiamater dua meter yang ditebar 8.000 bibit ikan lele dan 500 ikan nila merah.
Imbas dari penerapan ini, banyak mahasiswa yang harus terpaksa bertahan di kos lantaran tidak dapat pulang ke kampung halaman.
Karena berbagai keterbatasan, banyak orang memilih untuk tidak traveling dan tidak terbang dengan pesawat di masa yang tidak menentu ini.
Kesepakatan nuklir yang dimaksud dikenal dengan nama Rencana Aksi Komprehensif Gabungan (JCPOA) yang tercapai pada Oktober 2015.
Eca meluncurkan produk kecantikan ini sekitar dua tahun lalu.
"Aku ingin menarik perhatian ke situs tersebut.
Sule mengungkapkan alasannya tak setuju dengan poligami.
"Saya tidak bisa melupakan jersey ini, tentu saja.
Setelah ditunda, kini beredar rumor baru yang menyebutkan bahwa PS5 bakal dirilis pada Jumat ini, (12/6/2020).
Menurut dia, jika dancesport dipertandingkan, maka peluang Bali dalam mendulang emas makin terbuka lebar.
Bahwa dalam kondisi seperti saat ini bisa kita ajukan aturan ke DPRD agar dibuatkan dalam bentuk peraturan daerah.
Epidemiologis pun khawatir kasus bisa melebihi 60 ribu kasus dalam dua pekan ke depan.
Surat edaran tersebut ditembuskan ke Panglima Komando Daerah Militer V Brawijaya dan Kepala Kepolisian Daerah Jawa Timur.
Tahun 2019 lalu, pemkot dalam satu tahun menggelar tujuh kali pasar murah, satu diantaranya ketika bulan ramadan.
Jadi tentara elit yang cantik, Krystal berbagi tentang perannya di drama Search!
Menurut Adi, wajar kalau kemudian ada mobilisasi massa, jutaaan orang ikut menyambut.
Gisel mengaku sempat menjalani perjalanan hidup yang penuh lika-liku.
Agenda yang bertema merawat kebhinekaan untuk tangkal radikalisme dalam bingkai NKRI itu diikuti para perwira, bintara dan tamtama serta Forkopimda, Hipakad, kepala BUMD, Manager Emersia dan kepala OPD Tanah Datar.
Kata dia, selama ini warga menganggap bersepeda sebagai kegiatan olahraga.
Oppo A52 dibanderol harga Rp2,999 juta dan mulai dijual pada 5 Mei 2020 hanya melalui platform dagang online.
Sebelumnya, beredar pesan dalam aplikasi WhatsApp yang dilakukan oleh Denny kepada Menko Luhut.
Jadi, Kapan Anda Mulai Gunakan dan Rasakan Manfaat Paylater?
Warga Jember Tiba-tiba Kedatangan Wanita Misterius dan Titipkan…
Tersangka dijerat Pasal 363 KUHP tentang pencurian dengan pemberatan."
Mantan pemain Liverpool tersebut akhirnya didenda 40 ribu pounds dan dihukum larangan bermain di delapan pertandingan.
MoU antara BPN dengan Pemkab Agam.
Di Emirates Stadium, Arsenal mengalahkan Liverpool 2-1.
Hakan Calhanoglu mungkin kembali akan bermain sejak awal di belakang penyerang tengah Zlatan Ibrahimovic.
“Tindakan Polri senantiasa didasarkan pada pertimbangan dan terukur, dengan diawali pendekatan humanis, persuasif dan preventif untuk menghormati HAM.
Selain itu, Surung juga menyarankan untuk menggunakanketika sedang bekerja dari rumah.
Namun saat itu bobot nilainya menjadi peringkat kedua, menahan langkah dia menjadi pegawai negeri sipil.
Sinetron tersebut tayang di salah satu stasiun televisi di Indonesia.
Brisia Jodie tampak cantik dengan riasan makeup yang terkesan flawless.
Nahas, dari arah berlawanan datang mobil Mitsubishi L300 nomor polisi BE 8319 ZF.
Dalam postingan tersebut terlihat ada salah satu driver ojol tergeletak tak berdaya.
Untuk sekarang, Ceballos masih membela Arsenal dengan status pinjaman dari Real Madrid.
Jessica mengingat kenangan berkesannya dengan Julia Perez.
Meski positif mengonsumsi psikotropika dan dipulangkan, Bibi Ardiansyah masih menunggu hasil pemeriksaan tes rambut dari BNN Lido.
Sebelumnya, Wali Kota Solo FX Hadi Rudyatmo sudah mengimbau kepada warga Solo yang berada luar kota agar tidak mudik pada libur panjang akhir pekan ini.
Sebagai lawan mainnya di sinetron, Dewi Sandra cukup mengenal baik sosok Ashraf Sinclair.
Kepindahan ke Inter Milan membawa konsekuensi tersendiri bagi Alexis Sanchez.
Sementara saat ini dipinjam pakai secara gratis.
Sementara itu, sayuran sawi yang ditanamnya tersebut biasa disebut dengan nama sawi Hongkong atau sawi hidroponik.
Sebagai seorang finalis AKSI, tak heran jika Nengmas termasuk pendakwah handal.
"Dan hargailah teman-teman kalian yang sedang puasa!
Kali ini seorang pedagang bakso goreng menjadi korban.
Badan Meteorologi, Klimatologi, dan Geofisika (BMKG) merilis prakiraan cuaca untuk wilayah kota Palembang Provinsi Sumatera Selatan untuk hari ini Selasa 14 Juli 2020.
Nantinya dari ratusan peserta akan diambil sesuai formasi yang dibuka oleh Pemkab Madiun sebanyak 360 formasi yang terdiri dari tenaga kesehatan, tenaga teknis dan tenaga pendidik.
Jumlah kasus meninggal dunia juga bertambah tujuh kasus menjadi 32 kasus.
Daus mengaku menikmati proses usahanya untuk mendapatkan buah hati tersebut.
Para pemain telah menjalankan instruksi untuk tetap menjaga pola makan saat Lebaran.
Saham J.C. Penney Co Inc (JCP.N) turun 27,3% karena pengecer sedang menjajaki pengajuan perlindungan kebangkrutan setelah wabah virus membatalkan rencana turnaround-nya.
Kemudian dilakukan penyelidikan oleh jajaran Polsubsektor setempat.
Kondisi kamar kos yang lama tak ditinggali mahasiswa hingga barangnya rusak dipenuhi oleh rayap.
Sudah sangat kecil kemungkinan untuk sembuh.
Klub berjuluk Die Borussen itu memang tengah naik daun.
Maya yang sudah tidak percaya dengan Faris bersikukuh untuk memberitahu Arya siapa Faris sebenarnya.
Karena, biaya perawatan serta angka kematian terhadap benih ikan Lele terlalu tinggi.
Sekaligus Wapres menitipkan amanah agar SOKSI bisa terus menjadi penggerak menyukseskan program ekonomi pembangunan dan sumber daya manusia yang sedang digalakan pemerintah," tegas Bamsoet.
Jadi jika mengalami gempa di tempat tinggal kamu, jangan panik.
Menurutnya, pertanian Bali dan Indonesia sudah maju dan berkembang.
Sementara itu pendapatan El Real agak jauh dari yang didulang Barca yakni hanya di angka €757,3 juta sepanjang musim 2018/19.
Lewandowski memperoleh 276 suara, jauh di atas dua pemain Bayern lainnya, Thomas Muller (54 suara) dan Joshua Kimmich (49).
Menurut Raiola, FIFA telah menerapkan sejumlah peraturan yang mempersulit kerja agen.
Dalam pameran itu, kata Hendrik, Bengkel Kreasi Talunan Maju memamerkan 320 bonsai.
Andai Piala Eropa ditunda, maka kompetisi bisa saja dilanjutkan sampai akhir.
Lokasi ini merupakan salah satu situs Arab Saudi yang terdaftar dalam Daftar Warisan Dunia "UNESCO".
General Manager PLN UIW Sumbar, Bambang Dwiyanto.
Di sana, sebanyak 4 rumah warga yang berada di pinggir sawah terendam air sampai ketinggian 20 sentimeter.
Ini akan menjadi kehamilan pertama bagi Katy, sementara bagi Orlando ini adalah anak keduanya setelah putra pertamanya dari mantan istri Miranda Kerr.
Sebanyak 50 English Language Fellows (ELF) dari AS akan memimpin pelatihan untuk 250 guru Bahasa Inggris sekolah menengah dan menengah lokal Bali di empat kabupaten (Denpasar, Tabanan, Karangasem, dan Bangli).
Ini agar tidak mudah terjebak dalam kehidupan yang bertentangan dengan nilai-nilai agama," kata Anggota DPR RI tiga periode tersebut.
Kadis yang juga Kepala Dinas Komunikasi dan Informatika Kab Belu ini.
Kemenkes tentu akan mempertimbangkan perkembangan pandemi dan resiko kesehatan dari negara-negara tersebut,” jelas Endang.
Politikus PKS ini mengatakan begitu banyak pertanyaan dan pekerjaan rumah yang perlu diselesaikan.
Pencapaian terbaik Pochettino hanya finis di posisi runner-up Liga Champions 2018-2019 bareng Tottenham.
Kepada wartawan, Barkati mengatakan bahwa pihaknya sudah memesan konsumi untuk 50.000 undangan.
Hal itu dikarenakan pria itu megenakan jaket pelampung ketika ditemukan di Korea Utara pekan lalu.
Administrasi Informasi Energi mencatat persediaan minyak mentah dan sulingan AS naik secara tak terduga.
Merindu Cahaya De Amstel membuatnya mendapat pengalaman belajar bahasa Belanda.
Dengan jadwal yang padat ini, Milan sendiri sudah menetapkan bahwa mereka hanya akan memberi waktu selama tiga pekan kepada para pemainnya untuk berlibur.
Ia mengaku tak mendapat BPNT demikian halnya dengan bantuan sekolah untuk Fani.
Kamis 12 November 2020, menurut ramalan: Taurusperubahan, Sagitarius tidak ada masalah.
"Selain ada juga cairan disinfektan hasil kerjasama dengan BPBD Kotabaru sebanyak 200 liter.
Lebih lanjut dia menuturkan, sejauh ini, proses dan tahapan Pilkada sudah lebih dari 50 persen.
Nahas saat mobil tiba di kantor, pegawai lalu membuka tutup palka.
“Nge-alay dikit bareng orang-orang asyik di Korea.
Terakhir adalah munculnya sensasi seperti mencapai puncak kenikmatan pada perempuan karena merasa ada sesuatu yang lepas yakni adanya pembasahan.
Sandler telah membintangi sejumlah judul orisinal perusahaan dan akan terus menghiasi plaftorm tersebut.
Dengan cara ini, penjual yang telah mencicipi atau mencoba produk akan menceritakan keunggulan produkmu saat menawarkannya kepada orang lain.
Sebelumnya pasangan Bagas Maulana/Muhammad Shohibul juga kalah di babak dua dari Marcus Ellis/Chris Langridge (Inggris).
Djoko mengaku Jalan Tol Layang Jakarta-Cikampek ditutup sejak Jumat (24/4) lalu untuk mendukung kebijakan pemerintah dalam mencegah penyebaran Corona virus disease 2019 (COVID-19).
Wahyudi mengaku mendapat pekerjaan pembangunan rumah dokter di samping puskesmas itu, namun dananya belum dicairkan.
Jadi dipastikan kualitasnya sudah sesuai dengan standar internasional,” sambung Galih.
"Dia kembali ke Chichago Bulls pada Maret 1995 dan mengantarkannya juara pada 1996, 1997, dan 1998, dalam waktu hampir bersamaan, dia mencetak rekor kemenangan 72 kali di musim 1995/1996," lanjutnya.
Penjualan mobil bekas ini turun kemungkinan karena mobil bekas tak kunjung laku.
Tempat ini juga menawarkan akuarium terbesar di dunia dan menampung pameran Panda Kai-Kai dan Jia-Jia.
Jika ditotal jumlah gol Cristiano Ronaldo di Liga Inggris, Spanyol dan Italia, jumlahnya mencapai 450 gol.
Anggota Polsek Jatiwangi saat menambal jalan yang berlubang.
Sedangkan Cristian Gonzales merupakan penyerang yang sudah lama melalang buana di sepak bola indonesia sampai sekarang.
Panggilan telepon dan video call adalah cara yang hebat untuk membuat anda merasa lebih terhubung,” tutup Meghan Markle dan Pangeran Harry.
S&P 500 Futures menguat 0,1 persen pada 9:12 pagi waktu Tokyo.
Salah satu jenis olahraga yang digemari adalah bermain golf.
ID, BANDUNG - atau bisbol Sor Si Jalak Harupat, tidak terawat hingga tidak bisa digunakan, padahal lapangan tersebut digunakan untuk Pekan Olahraga Nasional (PON) XX 2016.
Fitur ini tersedia dalam versi ponsel dan WhatsApp Web.
Untuk menjaga kesehatan kamu pada puncaknya, kamu harus mulai mengubah langkah hidup kamu.
"Semoga ini (virus Corona) dapat segera berakhir.
Kesamaan gaya balap menjadi alasan Quartararo menjadikan Vinales sebagai contoh.
Ishak menyebutkan bangunan rusak diterjang puting beliung tersebut di antaranya di Kampung Belang Bebangka tujuh unit, Kampung Kayu Kul 12 unit rumah, Kampung Jurusen 12 rumah dan dua fasilitas umum rusak serta satu rumah rusak di Kampung Kute Lintang.
Menurut penuturan Ketua Parisada Hindu Dharma Indonesia (PHDI) Desa Bangaras I Made Artika, penduduk di sana sebanyak 267 jiwa yang juga sebagai pangempon pura, sebagian besar berprofesi sebagai petani.
Ketua Gugus Tugas Kalteng, Leonard S Ampung, melalui press rilis yang diberikan Kominfo Kalteng, mendata, jumlah pasien ODP saat ini sebanyak 236 orang dan terbanyak ada di Kota Palangkaraya berjumlah 75 orang.
Obama mengatakan dia akan "menghabiskan waktu sebanyak yang diperlukan" dan berkampanye sekeras yang dia bisa untuk mendukung Biden.
Juventus menang telak 3-0 atas Sampdoria dan menerima hasil imbang 2-2 di kandang AS Roma.
Di India, para pedagang menawarkan diskon hingga 11 dolar AS per ounce atas harga domestik resmi, yang mencakup pajak impor 12,5 persen dan pajak penjualan tiga persen, tidak berubah dari minggu lalu.
"Ya, ini fenomena alam yang tidak bisa kita duga.
Kegagalan itu bermula ketika memiliki peluang mencetak gol pada menit ke-16.
“Pelaksanaan ujian nasional sampai saat ini di beberapa daerah yang melaksanakan, kami melihat berjalan baik dan pelaksana di daerah pun menerapkan protokol kesehatan,” kata Plt.
“Akan kami proses menyangkut pelanggaran kode etik.
"Jangan biarkan api ini terus menerus membakar," katanya.
"Saya ikhlas dengan takdir Allah karena tidak ada yang menimpa seseorang tanpa kehendak Allah.
“Yang justru kita musuhi adalah ucapan-ucapan yang mengajak dan nantinya akan memperkeruh kesatuan bangsa.
Rampungnya konstruksi MSC di tahun 2016 tak dapat dipisahkan dari kerja sama antara Pemerintah Kabupaten Mimika dan PT Freeport Indonesia (PTFI).
Di sana tentunya wajar kalau cuma pertanyaannya begitu saja.
Mampirlah ke Laksa Assirot, Kebon Jeruk, Jakarta Barat.
Kamar yang diberikan berbentuk kolam yang berada persis di tengah-tengah rumah Jamaluddin.
Pelaksanaan Pilkada di tengah pandemi Covid-19 justru menjadi tanggung jawab pemimpin di dalam membangun harapan masyarakat.
Jika karet yang digunakan berjenis biasa dan masih memakai ban dalam, segera cabut paku atau benda tajam yang menempel.
Petugas Pegadaian Cabang Bogor di Jalan Juanda saat melayani salah satu nasabahnya.
Cara Membuat Telur Dadar yang Enak dan Lezat, Tak Perlu Waktu…
"Kuat dugaan apa yang dialami LNS adalah pembunuhan.
Tersedia pula dua tenda untuk para warga agar tidak terkena teriknya sinar matahari.
Beberapa sampel yang didapat kemudian dibawa petugas guna pengembangan kasus.
Langkah itu merupakan tindakan paling drastis yang diambil dalam penanganan COVID-19 di Amerika Serikat (AS) sejauh ini.
Glenn juga meninggalkan putri kecil buah cintanya bersama Mutia, Atlana Syamayim Latuihamallo yang masih berusia 40 hari.
Telegram bertanggal 3 April 2020 itu juga memuat instruksi kepada personel dan PNS di Polri membantu meringankan beban masyarakat yang sedang kesulitan ekonomi di sekitar tempat tinggal mereka.
Dikatakan Rendy, terdapat setidaknya tiga waktu penting dalam mengkonsumsi asupan nutrisi.
Tetapi kini, KTM sudah tak merasakan hal itu lagi.
Beberapa maskapai penerbangan akhirnya mengubah pesawat penumpang mereka menjadi pesawat kargo.
Atas dasar itu, RUU Haluan Ideologi Pancasila (RUU HIP) tak perlu dilanjutkan pembahasannya, karena hanya akan mendatangkan banyak polemik dalam kehidupan kebangsaan.
Secara bahasa Wirid diartikan mengucap kalimat Allah.
Dalam wawancara disebutkan kasus itu ditemukan saat pihaknya melakukan ribuan pemeriksaan terkait penularan virus yang kali pertama muncul di China itu.
Anak perempuan Fusco, Rita (55) meninggal pada Jumat.
Menurut New York Times, Presiden Amerika Serikat Donald Trump telah menerima informasi mengenai temuan intelijen tersebut.
Apalagi kalau disandingkan dengan sepiring nasi putih hangat.
Sedangkan pada sore dan malam hari Achmad Purnomo mengisi waktu dengan menonton film di saluran televisi biar tidak merasa bosan.
Menteri Ketenagakerjaan Ida Fauziyah menjelaskan, untuk program ini telah disiapkan anggaran Rp 37,7 triliun.
Perempuan Menolak Dijodohkan Orang Tua, Apa Kata Syariat?
Penelusuran kontak dan pengurutan genetik dari sampel juga tengah dilakukan untuk memahami lebih lanjut sumber klaster dan hubungan antarkasus.
Selain Jepang, album itu juga berjaya di Brasil, Filipina, Meksiko, dan Malaysia.
Kecerdasan dan pengetahuan Bung Karno berdasarkan pikiran mendalam dari puluhan ribu buku yang dibacanya.
Badan Meteorologi, Klimatologi, dan Geofisika (BMKG) Minangkabau Padang Pariaman, memprediksi terjadi hujan dengan intensitas sedang hingga lebat di sejumlah wilayah Sumbar dimulai pukul 09.50 WIB.
Mendapati hal tersebut, Roy Jones Jr pun menyambut antusias duelnya melawan Tyson.
Selama ini, Hin Leong telah menjadi salah satu pemain terbesar dalam perdagangan minyak fisik.
Bila tidak ada alasan yang logis, hindari melakukan transaksi.
"Proses penguburan jenazah dilakukan sesuai dengan ketentuan syariah dan protokol medis," tandasnya.
"Semuanya masih tutup, masih nunggu instruksi dari pemerintah ya," ujar Inul di kawasan Tendean, Jakarta baru-baru ini.
Catatan tersebut tentu memicu perkembangan digitalisasi, baik dari segi ekonomi, pendidikan, kesehatan hingga kebutuhan rohani.
Namanya mulai berkembang saat ia mendapatkan banyak pesanan dari berbagai wilayah di Indonesia.
Diacara ini juga diumumkannya penghargaan Suzuki Dealer Quality Acceleration (SDQA) 2019 & pemenang dari masing-masing kategori Suzuki Victorious Contest 2019.
"Persoalannya, intelijen itu menjadi berbahaya ketika dia dipakai untuk yang aneh-aneh.
Tedros mengatakan adanya mantan pegawai pemerintah AS yang bekerja di kantor pusat WHO di Jenewa, sebagai bukti WHO tidak menyembunyikan apa pun dari AS.
Lalu diikuti dengan kamar mandi di posisi ketiga dan ruang keluarga di peringkat keempat.
Dengan kolaborasi ini saya sangat yakin, Kalteng ke depan akan lebih baik dari yang sekarang," kata Hilmi.
Tidak sedikit kejadian, di mana macan tutul masuk ke pemukiman dan menyebabkan korban jiwa.
Tidak hanya sebagai hunian, apartemen juga bisa menjadi media investasi yang menarik dan menguntungkan.
Kunjungan ini guna memonitor dan mendapatkan informasi terkait peningkatan status menjadi Level III atau Siaga sejak Kamis (5/11) lalu.
Umumnya menggunakan kelapa tua dan berdaging tebal.
Itu masukan ibu ketua umum, sama juga lansia.
"Nanti semua bisa terlihat di database yang kita bangun.
M Nuh (kanan), pria yang ngeprank lelang motor listrik Presiden Jokowi seharga Rp 2,55 miliar.
Saya bicara dengannya pagi ini.
“Aku tidak melakukan apa yang tidak mau kulakukan, tentunya.
Pasalnya, Barcelona hanya memiliki Gerard Pique yang berposisi sebagai bek tengah di skuad utama.
COM-- Dua perisitiwa kebakaran terjadi secara bersamaan di Kota Padang, Sumatera Barat (Sumbar) Sabtu (26/12/2020) sekitar pukul 13.50 WIB.
Kondisi pascakejadian banjir bandang yang menelan korban peserta susur sungai Pramuka SMPN 1 Turi di Outbound Valley Sempor Dukuh, RT.03/RW.10, Ngentak Dukuh, Donokerto, Kecamatan Turi, Sleman, Jumat (21/2/2020).
Untuk menutupi defisit, Pemerintah telah menganggarkan suntikan dana tambahan sebesar Rp48 triliun yang berasal dari APBN 2020.
"Iya banyak (yang ingin jadi suami saya).
Selain itu ia juga menggunakan uang hasil curian tersebut untuk membeli rokok hingga barang terlarang seperti sintek atau tembakau Gorilla.
Melainkan digunakan membeli sembako dan dibagikan ke beberapa yayasan yatim piatu dan kampung-kampung perajin batik.
Pada Minggu pertama, ada dua bus besar berisi penuh penumpang yang datang.
Dia tidak memungkiri faktor usia yang masih belia cukup rentan bagi pasangan pengantin untuk bercerai.
Tes Kepribadian: Gaya Rambut yang Kamu Suka Ungkap Kelebihan…
Bima mengatakan bahwa pegawai yang dilantik layak diangkat PNS atas kinerja dan perilaku yang baik selama 1 tahun masa percobaan.
Pegawai Negeri Sipil.
“Ternyata ada yang tidak mematuhinya,” kata Harisson kepada sejumlah wartawan, Rabu (4/3/2020).
Soal dan Jawaban TVRI 30 Juli 2020, SMP Kelas 7-9 Belajar dari…
Pemkot Bandung akan terapkan PSBB secara maksimal untuk tekan penyebaran Covid-19.
Ibu tiga anak ini memberi sindiran soal kabar bahwa Imam Besar FPI Habib Rizieq Shihab yang dikabarkan sakit karena kelelahan.
Spekulasi muncul lantaran SP3 tersebut saat itu dikaitkan dengan agenda menjelang Pemilihan Presiden 2019.
“Itu hal yang layak bagi para pemain dan klub serta akan menyenangkan untuk kembali ke Liga Champions musim depan dan kami akan berusaha memenangkan Liga Champions musim depan,” sambungnya.
Janiper Taba juga menjelaskan, selama pelaksanaan razia masker di Belawan, petugas Satpol PP berhasil mengamankan 88 orang warga yang tidak memakai masker.
Aris memaparkan angka positif saat ini 235 orang, terjadi penambahan 10 orang dari hari sebelumnya.
Dikombinasikan dengan aturan pembatasan yang ketat untuk membendung virus corona, kerajaan tampaknya akan menghadapi gejolak keuangan terburuknya dalam beberapa dekade.
"Tentu mereka mengusahakan.
Berawal dari umpan jauh Oliver Norwood, bola lalu disambut dengan sepakan voli Lys Mousset.
Menurutnya, aparatur sipil negara (ASN) semestinya menjadi teladan bagi masyarakat.
Tahura Sultan Adam Mandiangin berjarak sekitar 80 kilometer dari ibukota Provinsi Kalsel, Banjarmasin, atau bisa ditempuh selama 2 jam perjalanan menggunakan mobil.
Nama Warung Mbok Yem sudah akrab di kalangan pendaki Gunung Lawu.
Jika kamu Aries yang masih lajang, besok suasana akan mendukungmu untuk kembali dekat dengan seseorang.
Jumlah suara sah di Klaten mencapai 657.631 suara.
Angka kematian harian bertambah 108 jiwa.
"Pada saat akan mengamankan dua pria tersebut, petugas memberikan tembakan peringatan tapi pelaku malah melakukan perlawanan dengan senjata yang diselipkan di balik jaket," ucapnya.
Dalam film ini, Aamir akan beradu peran dengan Kareena Kapoor Khan.
Meski bukan termasuk kondisi yang mengancam jiwa, inkontinensia tetap saja bisa memengaruhi kualitas hidup seseorang karena dapat mengganggu aktivitas sehari-hari, seperti hubungan interpesolan, interaksi sosial, kesehatan psikologis, termasuk seksual.
Dia menjelaskan untuk menentukan zona ada 15 indikator kesehatan masyarakat berdasarkan ketentuan dari Gugus Tugas Percepatan Penanganan Covid-19 pusat.
Tim gabungan Operasi Bersinar Bea Cukai dan BNN mengamankan seorang terduga pelaku penyelundupan narkoba jenis sabu-sabu di Kecamatan Seunuddon, Aceh Utara, Selasa (23/3/2020).
Nama-nama yang lebih umum seperti sindrom pernapasan Timur Tengah (MERS) atau "flu Spanyol" juga sekarang dihindari karena mereka dapat menstigmatisasi seluruh wilayah atau kelompok etnis.
Yasonna pun menyayangkan pernyataan-pernyataan di media sosial yang dia nilai tak memiliki adat ketimuran.
"Jadi kalau mau tahu siapa yang bantu saya di sini, ya kawan-kawan inilah, kawan-kawan saya yang ada di sini.
Selain itu, BPBD Karanganyar juga mulai memasang enam EWS permanen dari bantuan UNS dan pengadaan APBD.
Kedua, baru tahu tadi dari teman ada di salah satu akun gosip, dan baca komentar netizen itu aduh gila, kejam banget, sadis banget, dan kalian itu nggak tahu apa-apa tentang rumah tangga kami," tandasnya.
Soekarno, Mohammad Hatta, KRT Radjiman Wedyodiningrat di Dalat, Vietnam pada 12 Agutus 1945 atau tepat 75 tahun silam, membicarakan dengan Marsekal Hisaichi Terauchi, berlangsung alot.
Menanggapi hal ini, Kepala PT Pelni Cabang Batulicin, Indra Maulana, saat dikonfirmasi mengatakan belum mendapat kabar kepastian KM Sabuk Nusantara 93 kembali beroperasi.
Sebelumnya, Bahlil menyatakan optimistis realisasi investasi pada triwulan pertama 2020 tumbuh lebih baik dibandingkan triwulan pertama 2019, yakni sekitar 5 persen hingga 6 persen.
Artikel ini telah tayang di Kompas.com dengan judul "Eksploitasi terhadap Mahasiswa Asing di Australia, dari Pelecehan Seksual sampai Tidak Dibayar Sesuai"
Amazon Dituding Monopoli di Uni Eropa.
Dalam 24 jam terakhir kasus baru penularan mencapai 191 orang, dengan 37 diantaranya berhubungan dengan penularan yang sudah diketahui sebelumnya, sementara154 lainnya masih diselidiki.
Tapi ternyata, pada saat ingin melakukan realisasi, UMKM ini harus punya syarat-syarat yang lebih besar seperti data NPWP.
Kecombrang, kantan, atau honje (Etlingera elatior) adalah sejenis tumbuhan rempah family Zingiberaceae dan merupakan tumbuhan tahunan berbentuk terna yang bunga, buah, serta bijinya bisa dimanfaatkan sebagai sayuran.
Lewat Insta Story di akun Instagram resminya, Nikita sempat mengungkapkan sedikit mengenai detail pernikahannya.
Mengenai upah di sini menghilangkan upah minimum adalah dampak negatif secara langsung dan dimainkan menggunakan pola perjam," kata Yoyoen.
Pada kesempatan tersebut, Fadjroel Rachman juga mengatakan yang digaungkan pemerintah dalam dua pekan terakhir berbeda dengan PSBB.
Pagi tadi, korban telah ditemukan dalam keadaan sudah meninggal dunia,” kata Zabur.
Terutama di wilayah kepulauan, pesisir dan terluar Indonesia yang kaya akan sumber daya, untuk sebesar-besarnya bagi kemakmuran dan kesejahteraan rakyat sebagaimana diamanatkan UUD NRI 1945.
Karena sudah ada penandanya kuat kok tiba tiba hilang.
Pada saat itu, sewa 40 tahun kepada Otoritas Gula Ramisi telah kedaluwarsa.
Sedangkan 71 di antaranya sudah dinyatakan sembuh.
Bahkan peran masyarakat pun amat diperlukan untuk bersama-sama memberantas ODOL dengan serius,” terang Dirjen Budi.
Namun, Raisa mengaku bahwa tahun ini, ia tak manggung selama bulan suci ramadan karena adanya wabah virus corona atau covid-19.
Sehingga, skuter roda tiga ini bisa tetap stabil ketika berjalan mundur dan pengendara serta penumpangnya tidak perlu turun dari kendaraannya.
Api abadi merupakan fenomena alam berupa api tak pernah padam yang muncul dari dalam bumi akibat kandungan gas alam dan batu bara.
Pada 24 April Hingga 7 Mei 2020 Pelanggar Larangan Mudik Hanya…
Saat ini, Madrid unggul enam angka dari Barcelona di posisi dua, namun Blaugrana –julukan Barcelona– memiliki satu laga yang belum dimainkan.
Meski aksinya menuai pujian, Benzema tetap menyebut yang terpenting adalah eksekusi berbuah gol yang dilakukan Casemiro.
Pada tulisannya, korban bercerita jika pelaku memaksa lawan bicaranya untuk membungkus seluruh tubuhnya dengan kain jarik.
Bulan Muharram merupakan bulan pertama tahun Hijriyah.
Untuk mengeruk rupiah, Tutur menerima tawaran televisi untuk menjadi pelukis hantu.
Kepala Pelatih Ganda putri PP PBSI, Eng Hian, memberikan tanggapannya terkait Apriyani Rahayu yang main rangkap di nomor campuran pada ajang Indonesia Masters 2020 kemarin.
Dipastikan Anda akan melihat mobil ini dengan eksterior yang hampir sama dengan mobil lainnya.
Bobby-Aulia diusung 8 partai politik antara lain PDIP, Gerindra, Golkar, NasDem, PPP, PAN, Hanura, dan PSI.
Kami akan tetap menjaga hubungan baik, kami akan memelihara dan membangun jaringan-jaringan yang telah kami bentuk, maka saat kami mungkin kembali ke negara itu mereka akan memperlakukan kami dengan baik," tambahnya.
"Waktu itu kan mas Lasso lagi parah-parahnya, ketergantungan narkoba.
"Emak-emak anak tiga kayak anak gadis," komentar netizen.
Gibran diharapkan bisa menguatkan citra kota ini sebagai pusat batik Indonesia.
Disisi lain masyarakat juga wajib menjaga kebersihan lingkungan sebagai pencegahan terjangkitnya DBD.
Ketika ditanya partai mana lagi yang akan berkoalisi dengannya pun juga tidak terlalu memberikan jawaban pasti.
Pemerintah melalui Kementerian Pekerjaan Umum dan Perumahan Rakyat (PUPR) terus mempercepat penyaluran Program Padat Karya Tunai (PKT/cash for work) guna mengurangi angka pengangguran pada masa Pandemi Covid-19.
Ketentuan penggunaan dana BOS Reguler ini berlaku mulai April 2020 sampai dengan dicabutnya penetapan status kedaruratan kesehatan masyarakat Covid-19 oleh pemerintah pusat.
Namun, tidak diterangkan lebih jauh hubungan kekerabatan keduanya.
Oleh karena itu kami berharap agar pemerintah melanjutkan dukungan untuk menyelesaikan implementasi empat stimulusnya," ujar Arief, Jakarta, Rabu (2/12/2020).
“Kendaraan diminta putar balik karena ada larangan mudik.
Melansir chicagotribune, jika kamu membiarkan diri kamu mengikuti intuisi, kamu dapat mewujudkan sesuatu yang menyatukan pengetahuan bijak.
Kita sama-sama mendengarkan, menerima masukan dan mencari solusi.
Abdul menghadirkan sebuah cerita perjuangan dan bangkit dari keterpurukan.
Namun akhirnya mereka mulai menerima Florence setelah terjadi lonjakan jumlah korban perang yang sangat besar dan membuat para dokter kewalahan.
"Kami berterima kasih kepada bapak TNI yang telah membantu kami dalam membuat lubang resapan air ini sehingga kami tidak kesusahan lagi dalam mendapatkan air bersih," pungkasnya.
Begitu juga jumlah pasien yang dirawat inap.
Namun sektor ini hanya tumbuh 4,68 persen pada 2019, dibanding 5,02 persen pada 2018.
Namun, dalam klausul-nya, Koeman bisa meninggalkan Timnas Belanda jika Barcelona menawarkannya kursi pelatih.
Salah satunya adalah akan membuka pusat perbelanjaan seperti mal yang direncanakan buka mulai 5 Juni 2020.
Kebetulan pemilik indekos merupakan teman dari keluarga ayahnya.
Salah satunya, menelusuri barang tersebut didapat darimana.
Hal itu menyusul aktifnya manajemen Bhayangkara FC pada bursa transfer Liga 1 2020.
Kegagalan Membeli Timo Werner Sempurna Bagi Liverpool, Mengapa Bisa Begitu?
Berperan sebagai Abdi, dirinya merasa tokoh bapak ini punya karakter seperti Presiden Jokowi.
Ini menjadi gol perdananya sejak Januari 2020.
Oleh karena itu, Barca tak akan melakukan belanja besar-besaran di bursa transfer musim panas 2020.
Artinya ada 44,48 CCTV untuk 1.000 orang.
“Kami BPD sangat mengucapkan terima kasih banyak kepada bapak bupati yang telah menaikan gaji BPD ini.
Gaji ke-13 diberikan kepada PNS, TNI, Polri, pegawai non PNS yang bekerja di instansi pemerintah, dan hakim pada lembaga peradilan termasuk untuk eselon I dan II.
Namun hal ini masih dianggap tabu untuk dibicarakan.
Dari aksi tersebut Polisi masih melakukan penyelidikan lebih lanjut dan mengejar aktor intelektual aksi tersebut.
Seperti diketahui, pada tahun 2019 nilai pasar game global mencapai 152 miliar dolar AS, selain itu E-Sports juga dimainkan beragam kelas sosial.
Kita perlu menguji, melacak, mengisolasi dan merawat," tambah Moeti.
Langkah Jaksa Agung ST Burhanuddin membentuk tim Tangkap Buronan (Tabur) melalui bidang Intelijen Kejaksaan RI mulai membuahkan hasil.
Agensi berharap para penggemar tetap mendukung tiap anggota untuk dapat aktif kembali di masa yang akan datang.
Para atlet diambil dari pelajar tingkat SMP dan SMA yang di wilayah HSS.
Sementara itu Kepala Bidang Fasilitas Kepabeanan dan Cukai Kanwil DJBC Sulawesi Bagian Selatan, Gatot Hartono, menyampaikan dukungan penuh dengan adanya PLB ini.
Ingat, bibit pohon yang kita tanam sekarang manfaatnya bukan untuk kita, namun bagi anak cucu generasi mendatang.
Orangtua dan anak-anak mulai jenuh bahkan mengeluh dengan tugas.
Dalam kejadian itu, selain Kento mobil tersebut juga ditumpangi Wiliam Thomas (tunggal putra Inggris), Morimoto Arkifuki (Fisioterapis tim Jepang) dan Hirayama Yu (tunggal putri Jepang).
Total sebanyak 240.236 orang telah menjalani rapid test, dengan persentase positif Covid-19 sebesar 3,5 persen, dengan rincian 8.355 orang dinyatakan reaktif Covid-19 dan 231.881 orang dinyatakan non-reaktif.
“Dalam minggu minggu ini kasusnya meningkat, padahal sebelumnya sudah menurun dratis,” tutur Baraba.
Oleh sebab itu, MD Pictures bersama Reza Rahadian dan artis lainnya membagikan sembako untuk kru Surga Yang Tak Dirindukan 3," ungkap Manoj Punjabi, Selasa (21/4).
Namun, karena alasan pariwisata cukup ramai, maka akses jalannya tidak bisa ditutup sementara.
Pada 2014 misalnya, total PMA dan PMDN hanya Rp619 miliar.
Bagaimana kalau nanti meninggal, itu kita jelaskan," kata Tonang, dalam acara virtual bersama Kemenkes, Jumat 16 Oktober 2020.
“Ternyata kita cek datanya hari ini sudah di atas 30 perusahaan yang sudah dapat kuota.
Putri merupakan pemain junior kelahiran 20 Juli 2002.
Pernyataan dari kepolisian tentang jenis kelamin itu menarik perhatian banyak orang.
Contohnya seperti makanan, produk segar hasil olahan, makanan beku, serta yang trennya akan tetap meningkat walaupun pandemi adalah produk kesehatan seperti vitamin, produk herbal, madu, dan sejenisnya.
Adanya pandemi Covid-19 mengharuskan masyarakat mengubah kebiasaan hidup.
Bahkan, secara reguler Satgas ini akan menyemprotkan disinfektan dan meningkatkan sanitasi lingkungan di Kampus Unwar.
PK Pinky Movement, sambung Gema, juga mendorong UMKM untuk menggunakan elpiji non subsidi melalui program konversi elpiji 3 kg ke Bright Gas.
Untuk mengatasi nyeri punggung saat hamil, Anda bisa mencoba melakukan beberapa gerakan peregangan tubuh.
Presiden mengatakan dirinya sepakat dengan Hassan Rouhani Presiden soal kerja sama untuk memecahkan kode kotak hitam dari pesawat itu, yang tertembak jatuh pekan ini.
Tenaga Ahli Utama Kantor Staf Presiden (KSP) Ali Mochtar Ngabalin menyambangi Polda Metro Jaya, Jakarta, Rabu (23/12/2020).
Banyak hal yang mempengaruhi ini, tapi kami pelajari lebih dalam,” ujarnya.
Dia diduga terlibat kasus penipuan dengan modus menjual parsel Hari Raya Idul Fitri.
Agenda terakhir Presiden Jokowi di Gedung Parlemen adalah menghadiri jamuan santap siang bersama PM Morrison di Great Hall.
Ketentuan hukum ini, tambah Dini, merupakan pondasi bagi pemerintah untuk melakukan langkah luar biasa untuk menghadapi dampak dari Covid-19 dalam bentuk mitigasi dan pemulihan ekonomi.
Sebab di lini tersebut sudah ada beberapa pemain muda yang siap diorbitkan.
"Ini bukan hanya tentang kegalauan, ada pesan positif yang harusnya tersampaikan.
Pun, selanjutnya ada soal 'ras dan kekerasan' di kota-kota AS dan integritas pemilu.
Peristiwa itu menewaskan 17 marinir AS dan dua warga sipil.
Harganya meningkat seakan tak bisa dibendung.
Korban baru mengetahui jika menjadi korban peluru nyasar setelah menemukan bekas proyektil peluru di pekarangan rumahnya.
Turnamen gak wajib mau ikut apa tidak.
Diketahui terjadi ketegangan antara purnawirawan TNI yang hendak melakukan tabur bunga dengan sejumlah massa di TMP Kalibata.
Ekspor tersebut diperoleh dari dua divisi Barata Indonesia.
Pengerjaannya pun lebih cepat, yakni hanya butuh 8 jam saja.
“Mangkujiwo” mengusung genre horor-thriller mengenai awal mula lahirnya kuntilanak.
Perlu perubahan drastis dalam format kebutuhan kompetensi untuk rekrutmen ke depan," terang Tjahyo.
Hal itu nantinya, bisa digaji secara sama, tentunya disesuaikan dengan APBD kabupaten/kota masing-masing.
"Pengalaman, jujur, ada sih kejadian yang memang benar-benar bikin merinding.
Saat terjadi polemik di tengah masyarakat terkait keberadaan STIKIP Timor Indonesia lanjut Bupati Tahun, pihaknya mencoba melihat regulasi guna menertibkan perguruan tinggi tersebut tetapi dari sisi regulasi tak mendukung keinginan tersebut.
Sehingga PPK juga akan mudah memantaunya meskipun beberapa pegawai masih bekerja dari rumah (Work From Home/WFH).
Pertamina dan LinkAja kasih "cashback" 50% pembelian BBM bagi "ojol"
Kalapas Kelas II A Tuatunu Pangkalpinang, Kunrat saat ditemui di ruangannya, Senin (09/12/2019).
"Karena membawa banyak tahanan, mobil goyang-goyang karena gerakan dari para tahanan di dalamnya," terang Widodo.
“Klien kami sangat menyesali apa yang sudah terjadi, jadi beliau juga sudah membuat surat permohonan maaf,” kata Andreas, Rabu (18/11).
"Tapi ada akademi sepak bola dan olah raga lainnya seperti baminton tenis.
Serta membantu agar tersedia es balok yang cukup.
TGB mendorong dinas Pariwisata untuk aktif mempromosikan wisata halal di event internasional melalui berbagai event dan pameran.
Pertumbuhan giro juga mengalami perlambatan menjadi 17,3% dari 19,1% pada bulan sebelumnya.
Komunikasi dengan keluarga pasien kanker anak, juga dilakukan di awal masa atau tahap berduka," lanjut dia.
Akses Jalan Raya Jababeka juga diblokade polisi dengan membuat barisan sejajar dengan membawa tameng dan helm.
Cedera yang ia alami ketika masih berseragam Leicester.
Termasuk, masyarakat agar jangan pernah lelah dalam mentaati protokol kesehatan.
Ibu satu anak itu tak bisa membohongi perasaannya yang memang menyayangi sang mantan suami sebagai kerabat.
Karena itu sebagai parpol, Partai Gelora bukan saja memerlukan dukungan terhadap gagasan tersebut, tapi juga dukungan suara pada pemilu.
"Ketika kami mendapat telepon pertama dari seorang staf, kami kemudian berusaha memastikan semua orang selamat dan sehat," kata Stephani.
Hal itu disampaikan oleh Dirjen World Health Organization (WHO)Tedros Adhanom Ghebreyesus, Jumat (13/3/2020) waktu setempat.
Salah satunya, melalui trading emas dan forex.
Pengakuan ini disampaikan oleh juru bicara pemerintah Jepang Akihiro Nishimura, Rabu, setelah mengutip pernyataan yang disampaikan Perdana Menteri Shinzo Abe dalam sebuah pembicaraan telepon.
Dari sudut pandang itu, saya pikir saya bisa beradaptasi lebih baik,” katanya.
“Setelah lima hari kami periksa ulang,” ujarnya.
Tak sampai di situ, Pepe juga bakal dipanggil Arteta untuk bicara empat mata, membahas masalah masa depannya menyusul aksi bodohnya tersebut.
Selain itu, kesembuhan merkeka diyakini karena rutin mengonsumsi makanan lengkap, rutin berolahraga, dan beristirahat.
PT Jasa Raharja (Persero), PT Asuransi Jasa Indonesia, Perum Jaminan Kredit Indonesia, dan PT Asuransi Kredit Indonesia.”
Aroma yang ditimbulkan dari daun mint rupanya bisa menyegarkan udara di sekitar Anda.
Samsung Galaxy S20+ BTS Rilis, Simak Spesifikasi Samsung Galaxy S20+ dan Harga Jual di Indonesia!
Sehingga ketika SMP Negeri 4 Surakarta menjadi salah satu sekolah yang mengawali pembelajaran tatap muka, maka rasanya sangat senang sekali.
"Surat edaran ini terkait pula dengan larangan trasnpotrasi dari zona PSBB dan zona merah.
Jadi, jangan lewatkan tonton pukul 16.00 WIB sore nanti, simak nya di akhir berita ini.
Edy mengatakan alasan siap memeriksa kondisi badan dan menjalani test corona untuk mengatisipasi penyebaran virus tersebut.
"Upaya yang dilakukan dengan giat mengedukasi cara-cara pencegahan penularan Corona.
Cara Memblokir STNK agar Tidak Dikenakan Pajak Progresif saat…
"Kami juga tidak tahu apakah dari jumlah tersebut masuk ke Kartu Prakerja atau tidak.
Anggota DPRD Sumbar menjadi headline pemberitaan karena nyaris membuat kecelakaan.
Namun semua hasilnya negatif Covid-19.
Bus wisata Mabour ini direncanakan untuk dilaunching pada tanggal 14 Juli 2020 mendatang.
"Puisi ini ada di Skripsi S1 aku. Puisi ini karya Sapardi Djoko Damono.
Permudah Pengaduan Warga Jabar dengan “E-Dumas”
Sebagian masyarakat menjalankan imbauan tersebut.
Untuk tersangka MR melakukan perbuatan sejak Maret 2019, dengan keuntungan perbulan kurang lebih Rp20 juta.
Selat yang menghubungkan pulau Jawa dengan pulau Sumatera itu memang terkenal cukup panjang.
Hal tersebut karena pengetahuan tersebut disampaikan dengan cara menyenangkan, dikemas dalam visual yang keren dan tentu, diperankan oleh aktor ataupun aktris kesayangan.
Ali Badri, yang berada di Jalan Gadung, Surabaya.
Labuhan Bajo menghasilkan sekitar 30 ton sampah per hari dan menurut Siti fasilitas pengelolaan sampah terpadu yang dibangun di sana bisa digunakan untuk mengolah sampah sampai 10 ton per hari.
Ia menjebol gawang Barcelona setelah ditunjuk sebagai algojo penalti.
"Artinya dalam konteks pilkada yang akan kami gelar di 270 kabupaten/kota termasuk provinsi di Desember 2020 ini tentu banyak kebersamaan antara PAN dan Demokrat.
"Ada satu tersangka DPO inisial WW itu masih dikejar karena, menurut keterangan tersangka lainnya, semua diperoleh dari WW," ucap Sugeng.
Tentang Pencegahan Pemutusan Hubungan Kerja.
Suara kencang audio musik di dalam mobil Daihatsu Ayla warna putih menjadi kode kedua tersangka untuk membunuh Vina Aisyah.
CEO VR46, Alberto Tebaldi, mengungkapkan seperti apa kemarahan usai dinyatakan terpapar virus Corona (Covid-19).
Humas Gugus Tugas Percepatan Penangan COVID-19 Kabupaten Bangli, I Wayan Dirgayusa menjelaskan anak berusia 8 tahun yang terkonfirmasi positif tersebut berasal Desa Apuan, Susut.
Duka Bocah 6 Tahun di Lampung, Ibunya Tewas Dibacok Sang Ayah…
"Proses menuju kepunahan"
Sehingga tidak berlebihan jika saya katakan bahwa universitas sedang menguatkan diri menjadi sebuah learning organization,” terang Nunuk Hariyati.
Dari melihat pergerakan-pergerakan laju ODP maupun PDP yang ada," ujarnya.
Petugas Dinas Pemadam Kebakaran Penanggulangan Bencana (Diskar PB) dibantu warga sekitar butuh waktu tiga jam lebih untuk "menolongnya".
"Saya kagum dan terpukau menyaksikan atraksi naga bersinar ini.
Dengan adanya aturan turunan tersebut, Pemerintah tetap dengan tegas melarang kegiatan mudik untuk memutus rantai penyebaran COVID-19.
Kepemilikan hak atas tanah wajib dibuktikan dengan sebagaimana diatur dalam Undang-Undang Nomor 5 Tahun 1960 tentang Pokok-Pokok Agraria.
Kalian yang selamat dari banjir, musti banyak-banyak bersyukur.
Ello mengungkapkan bahwa dirinya mendapatkan reward berupa mobil secara prosedur setelah melakukan top up.
"Penggunaan masker memang tidaklah nyaman memang, tapi jauh lebih tidak nyaman bila terkena Covid-19.
Meski dinyatakan kalah dalam perang tersebut, kemerdekaan Finlandia masih dipertahankan, namun wilayah Pestamo dan Porkkala yang sebelumnya milik Finlandia dicaplok Rusia.
"The School Nurse Files" dibintangi oleh Nam Joo Hyuk dan Jung Yu Mi yang tayang mulai 25 September.
"Kami ingin memaksimalkan potensi Sumbar.
"Selaku BLUD, jika hendak melakukan pemeriksaan sampel swab secara mandiri, itu bisa saja dilakukan.
TRI BUN-MEDAN.com - Seorang lelaki berinisial AD (23), diamankan tim opsnal dari Unit Reskrim Polsek Rumbai, Polresta Pekanbaru.
Menhub juga berharap Manggarai akan jadi pusat stasiun kereta api di Jabodetabek.
"Muka kamu tertangkap kamera sedang (sinis)," kata Feni Rose.
"Pernah lihat misalnya lem sudah keras ya tidak bisa berfungsi jadi lem lagi kan?
Kepala Pusat Penelitian Kependudukan SDM Unud Dr. I Gusti Wayan Murjana Yasa, SE., M.Si.mengatakan, perkiraan tiga kali lipat itu adalah perkiraan jumlah penduduk miskin dari kondisi sebelum Covid-19.
Nah, biar semangat sahur tak semakin kendur, harus coba resep yang berbeda dari biasanya, meskipun bahannya dari ayam.
Selain pendekatan keamanan memerangi bandar-bandar narkoba, perlu pula dibarengi program-program edukatif seperti pendekatan harm reduction dan rehabilitasi terhadap pecandu yang notabene menjadi korban dari jaringan sindikat narkoba.
Penemuan mortir di belakang Pendopo Lama Gubernur Banten.
Terlihat adanya perubahan karakter yang dialami Alfie, sejak selamat dari jemputan iblis di film pertama, Alfie seakan hidup dengan perasaan dendam atas kejadian di masa lalunya.
Ada beberapa tips yang mungkin bisa dilakukan oleh para guru dalam rangka menjawab tantangan tersebut.
Namun, identitasnya orang-orang itu tidak dirinci lebih lanjut.
Setelah dikenal oleh masyarakat sekitar, transaksi keuangan melalui Agen BRILink miliknya kian hari kian melesat.
“Tetapi aksi para sopir travel gelap ini berhasil digagalkan oleh anggota yang bersiaga di pos penyekatan,” kata Yusri.
"KAKI juga mendesak oknum-oknum di OJK yang diduga ikut membantu pembobolan Jiwasraya agar segera menetapkan mereka sebagai tersangka dan menahannya," pungkasnya.
Aku sedih ketika mengetahui banyak orang yang menyalahkan stasiun TV karena hal itu," ujarnya.
Kata polisi: Warner pernah punya pacar.
Bicara new normal dalam konteks pandemi pun, Gus Yaqut menyampaikan, ada dua pandangan secara terminologi.
“Saya puas karena bisa menjalankan semua program dengan baik dan bisa tersenyum dengan hasilnya.” kata anak pasangan Ricardo dan Rini Gelael itu menambahkan.
Dari 500 orang yang di-rapid test di Jalan Gresik, 127 warga di antaranya reaktif.
Akan tetapi, gawang PSG ternyata bergetar lebih dulu pada menit kelima.
Salah satunya, mempercepat dan memaksimalkan hal-hal yang dari dulu sebetulnya sudah dilakukan.
“Alhamdulillah saat ini sertifikat lahan itu sudah diserahkan, dan kita bisa leluasa dalam meningkatkan kualitas dan sarana pendidikan,” ujar guru besar Unib ini.
Biro investigasi FBI meluncurkan penyelidikan dan mendapati jika tali tersebut adalah tali pintu garasi yang dibuat dengan simpul menyerupai tali gantung diri dan sudah berada di tempat itu sejak Oktober 2019.
"Perlu satu relaksasi atau stimulus bagaimana pemerintah berperan pada saat nanti pandemi Covid-19 hilang.
Ekpresi bek Liverpool Dejan Lovren (kiri) usai pertandingan lawan Watford di Vicarage Road, Watford, Inggris pada 29 Februari 2020.
Separuh otak mengendalikan sisi kiri tubuh, dan separuh lainnya mengendalikan sisi kanan.
Koordinator Lapangan, Muh Iksyan mengatakan anggota dan beberapa oknum Dishub Gowa, diduga melakukan razia ilegal penertiban kendaraan tanpa melibatkan aparat kepolisian.
Dari informasi dihimpun, akibat tindakan pelecehan yang dilakukan Iptu AM, ketiga polwan yang merupakan bawahannya itu menangis.
Dapat Mobil dan Kartu Kredit Limit Puluhan Juta, Jennifer Dunn…
Itu adalah duet yang ideal," sambung eks pemain Manchester United.
Selain berhasil mengamankan barang bukti sabu, polisi berhasil mengamankan dua orang pelaku yakni BA asal Pakistan dan AS asal Yaman.
MU sendiri punya catatan minor di Old Trafford musim ini.
Artikel ini telah tayang di Bolasport dengan judul"Andrea Dovizioso: Kemenangan di MotoGP Austria Tidak Buktikan Apa pun kepada Ducati"
Kemudian juga tadi didampingi oleh asistennya, Silvana, sejak pagi tadi jam 9 sampai dengan saat ini baru selesai sekitar pukul 20.00 WIB.
Satu konsentrasi racun ditemukan dapat membunuh sel kanker dalam waktu satu jam, dan merusak sel lainnya.
Ia ingin membuka lembaran baru dengan nama barunya tersebut.
Kebijakan tersebut diambil dengan penuh kehati-hatian, termasuk menentukan penyelenggaraan hajatan.
Selain itu, sifat dasar kertas yang kurang tahan air cukup menyulitkan aplikasi di daerah bercurah hujan tinggi.
Saat ini, kata dia, para pelaku masih dalam pengejaran polisi.
Apalagi mereka mendapatkan hasil ini jelang menjalani pertandingan melawan Manchester City di Premier League.
Sekadar informasi, Wuhan berpenduduk 11 juta jiwa.
Data terbaru dari China menunjukkan sedikit penurunan dalam manufaktur pada bulan April, sementara pembacaan pada sektor jasa melampaui estimasi.
Ia mengatakan, pihaknya telah mengevaluasi terlebih dahulu terkait penambahan jam operasional.
UIII didirikan tahun 2016 berdasarkan Peraturan Pemerintah Nomor 57 Tahun 2016.
Sebelum 2016, Fretwell dan ahli biologi penguin BAS Phil Trathan memburu noda tanda dalam gambar dari satelit Landsat NASA, yang memiliki resolusi 30 meter kali 30 meter.
Selain memberikan bantuan terhadap dunia pendidikan, PLN juga menyalurkan bantuan kompor induksi senilai Rp.
Stadion ini menjadi landmark terbaru kebangkitan Papua untuk menjadi daerah yang semakin maju, sejahtera, adil, dan makmur.
Kali ini, Apple menghadirkan empat ponsel dalam jajaran iPhone 12, dengan tambahan iPhone 12 Mini pada lininya.
"Itu akan dinilai (geografis) karena dekat dengan Kota Bandung yang masih ada (kasus positif)," ucapnya.
Tegur Orang yang Tak Pakai Masker, Pemuda di Pekanbaru Malah…
Tren positif tersebut tentu saja diharapkan bisa berlanjut ke seri keempat F1 2020 yang berlangsung pada akhir pekan ini.
Beruntung, meski kedalaman sumur sekitar 20 meter, korban masih bisa diselamatkan.
Penumpang yang datang ke Terminal 3 Bandara Soekarno-Hatta sebelum pemeriksaan tiket akan diarahkan ke ruang atau pemeriksaan surat izin untuk bisa melanjutkan perjalanannya.
Hal ini mesti dilakukan bersama-sama demi menjaga keamanan dan kedamaian Bali.
Hasil tersebut berdasarkan jumlah responden sebanyak 1.200 orang dadi 16 Mei hingga 18 Mei 2020.
Luxemburgo dilarikan ke rumah sakit setelah terpapar virus Corona COVID-19, di Sao Paulo.
Yang paling sering, nasi kurang matang dan masih keras.
Korban bernama Treki Muslim yang merupakan warga Desa Sungai Kapitan, RT 01, Kecamatan Kumai berujar, peristiwa pencurian ini terjadi pada Minggu (17/5/2020) dini hari sekira pukul 01.30 WIB.
Program GEMAS membagikan jutaan alat pelindung diri berupa masker kain untuk warga kurang mampu di Indonesia, dengan prioritas di wilayah Jakarta.
Penanggalan Islam sendiri menggunakan sistem kalender sesuai penghitungan peredaran bulan (qomariyah/lunar).
Tak lama setelah HB Entertainment merilis pernyataan itu, Goo Hye Sun kemudian memberikan tanggapannya lewat Instagram.
Bagi penderita hipertensi dan diabetes, Nikolas mengingatkan pentingnya melakukan monitoring kesehatan.
Tadi pas kejadian keluarga dapat kabar duka sekira pukul 05.30 WIB," tuturnya.
Kejadiannya enggak tahu.
“Hingga siang ini ada sekitar 110 orang yang tersengat,” ungkap Koordinator Search And Rescue (SAR) wilayah V Parangtritis Ali Sutanto kepada Radarjogja.
ID, JAKARTA- Berbagai cara digunakan para untuk bisa melewati check point polisi.
"Berbeda bila kita menggunakan kayu putih yang banyak beredar di pasaran.
Kemudian ketika membela Real Madrid di Liga Spanyol (2009-2010 hingga 2017-2018), Cristiano Ronaldo selalu menembus barier 25 gol.
Namun di antara mereka, siapakah para pemain yang memiliki jumlah pengikut terbanyak?
Sebagaimana dilansir Standard, Rabu (29/1/2020), perkembangan teranyar menunjukkan daftar negara di atas bertambah panjang, dengan masuknya tiga negara lainnya yakni Dubai, Thailand, dan Prancis.
Oleh karenanya, Putri Delina mendukung penuh langkah Sule bila benar ingin memperistri Nathalie Holscher.
Dalam masa pandemi Covid-19, Koster menegaskan Pilkada mesti berjalan sesuai peraturan perundang-undangan yang berlaku, serta menerapkan protokol kesehatan dengan tertib dan disiplin.
Saya langsung tahu," ujar pemain berusia 34 tahun tersebut kepada Sunday Times pada Minggu (5/4/2020).
Surya Saputra melakukan eksplorasi untuk mengeluarkan akting menangis setiap adegan.
Tetapi sudah mulai bisa berjalan, kondisi para korban sama," papar dia.
"Kita berharap jalan ini bisa segera dilalui karena pasokan bahan pokok, sayur mayur dari Solok menuju Solok Selatan, Kerinci dan sebaliknya, melalui jalur ini," kata Gubernur Sumbar Irwan Prayitno saat melakukan peninjauan di Solok, Kamis.
Jangan heran mengetahui fakta ini.
Sisi lain, menurut Kuo, perangkat yang berpotensi sempurna ini tidak akan ada sampai paruh 2021.
“Tadi saya sampaikan, 18 anggota, selebihnya staf, tenaga ahli dan sebagainya," ucap Azis.
Ia mengatakan kesiapan itu ditunjukkan dengan adanya sertifikasi di objek wisata, hotel, hingga tempat kuliner.
Banyak banged pelajaran, kenangan indah, sedih, dan lucu sama kamu!
"Semoga cepat selesai wabah Covid-19 ini agar semua aktifitas dapat kembali normal," tandasnya.
"Yang penting pakai masker, saat salat ada jarak.
Mengutip Daily Mail, Kamis (26/3/2020) angka yang dikeluarkan oleh lembaga penelitian Italia pada Rabu, 25 Maret menunjukkan sekitar 5.760 petugas kesehatan telah terinfeksi virus corona.
Jika dikaji saksama, semangat Islam sejak awal hadirnya sangat menentang sistem perbudakan dan menghapusnya secara bertahap.
Pelaku nekat melakukan aksi kejinya itu lantaran malu punya anak di luar nikah.
"Selain mewujudkan konser, aku juga punya impian lain, aku pengin punya international album, beauty brand dan mimpi-mimpi yang untuk diriku dan keluarga, kayak pengin liburan ke sini, ke situ dan pengin bikin rumah," ujar Raisa, Rabu (28/10).
Bahkan belum lama ini tengah terseret konflik panas dengan seorang pria bule yang mengaku sebagai ayah angkatnya.
Empat diantaranya telah meninggal dunia beberapa waktu lalu, dua lainnya negatif.
Otoritas karantina setempat telah meminta orang yang pernah ke Itaewon dan daerah sekitarnya dari 24 April - 6 Mei untuk menjalani tes COVID-19 bahkan jika mereka tidak memiliki gejala.
Ia menyarankan, dalam masa new normal anak-anak sebaiknya masih di rumah saja.
Tiket kelas silver dijual Rp 250 ribu, kelas gold dibanderol Rp 400 ribu dan tiket kelas platinum Rp 600 ribu.
Rata-rata luka di kepala diduga akibat hantaman benda keras," tuturnya.
Dari Maret hingga November 2020 ini, terdapat total 282 dan kesehatan yang wafat akibat terinfeksi COVID-19, yang terdiri dari 159 dokter dan 9 dokter gigi, serta 114 perawat.
Akankah Fajar/Rian mampu melanjutkan tren positif mereka, atau justru Marcus/Chris menampilkan skil terbaik mereka?
"Karena berdasarkan aturan Kementerian Keuangan bahwa dana maksimal di brankas hanyalah sekitar 50 juta rupiah.
Menilik pada kenyataan tersebut, ini jelas merupakan peringatan bagi Dovizioso dan Petrucci.
Setelah beroperasi, kapal selam kelas Suffren ini akan menggantikan kapal selam bertenaga nuklir kelas Rubis dan Amethyste yang sudah mulai menua.
Masih belum diketahui pasti apakah semua judul tersebut dirilis dalam waktu dekat di PS5.
"Tapi sampai saat ini pihak penegak hukum tidak pernah meminta hasil investigasi tersebut kepada kami, " Ujar Iing, (3/11).
Bahkan kedua pejabat itu rela mengendarai sepeda motor malam hari, demi menjangkau berbagai sudut kota.
Surat-surat itu diserahkan Prasetijo ke Anita pada 4 Juni 2020 yang selanjutnya dikirimkan Anita melalui WhatsApp ke Joko Tjandra.
Sementara Menteri Luar Negeri, Mohammad Javad Zarif juga menuliskan cuitan setelah serangan balas dendam terjadi.
Delegasi Pemerintah Indonesia dalam pertemuan dengan produsen vaksin Covid-19 asal China di China, Sabtu (10/10/2020).
"Ini prosesnya benar-benar cepat banget.
“Skor 1-0 muncul entah dari mana.
Mantan bek timnas Prancis tersebut mengatakan bahwa kepergiannya dari klub adalah keputusannya sendiri.
Selebgram dan pembawa acara tengah berbahagia.
Mereka melaporkan pendapatan US$777,2 juta (Rp10,9 triliun) selama kuartal ketiga 2020, lebih dari empat kali lipat pendapatannya dari kuartal yang sama tahun lalu.
Mbappe yang juga merupakan pemain Timnas Prancis itu dipastikan tak bisa memperkuat PSG saat bersua dengan Atalanta lantaran cedera ankle atau pergelangan kaki yang ia alami.
Sedangkan Yen Jepang menguat dan yuan China jatuh ke level terendah dallam dua minggu terakhir karena investor semakin cemas tentang penyebaran virus di China.
"Dananya berasal dari seluruh pengurus Alfi.
Hingga saat ini tidak ada penambahan modal dalam percepatan proyek.
Aamiin Ya Rabb," paparnya.
Baru sekali ini aku bawa ganja,” jelas NR.
Berkurangnya penduduk ini disebabkan oleh perpindahan yang kemungkinan besar adalah mudik.
Pemerintah memutuskan membebaskan pungutan pajak hotel dan restoran (PHR) untuk 33 kabupaten/kota yang bersinggungan dengan 10 destinasi wisata prioritas.
COM, JAMBI-Kapolda Jambi, Irjen Pol A Rachmad Wibowo bubarkan massa yang menggelar aksi di depan Mapolda Jambi, Rabu (16/12/2020) sore.
Ada dua kandidat calon yang bisa dipilih warga kota Solo sebagai pemimpin mereka.
Setelah anaknya lahir, Alaba meunggah foto lainnya.
Mereka langsung mencari sumber suara.
Penghentian sementara pekerjaan proyek Flyover Purwosari Solo tersebut demi menjaga keselamatan dan kesehatan para pekerja.
Direktur Harian Indopos Rizki Darmawindra berharap FGD ini akan menghasilkan output yang bermanfaat buat masyarakat serta stakeholder (pemangku kepentingan).
BMKG juga memprediksi suhu udara yang akan terjadi di seluruh wilayah Provinsi NTT berada pada kisaran 22 hingga 31 derajat celcius.
Situasi tersebutlah yang membuat Mkhitaryan nampaknya sudah merasa kerasan berkarier di Roma.
"Saya hanya memikirkan untuk sukses di Roma.
Di balik megatransaksi tersebut, terdapat sejumlah fakta yang terungkap.
Dia mengaku akan berusaha keras untuk menjaga fokusnya selama pertandingan berlangsung.
WHO memprediksi herd immunity baru bisa diraih pada akhir 2021.
Enggak boleh jadi orang ketiga apapun masalahnya,” tuturnya.
Walaupun begitu, pencarian lima korban yang masih belum ditemukan juga dimungkinkan untuk menggunakan jet ski.
Hal ini lanjutnya secara otomatis membuat mitra driver kesulitan mengumpulkan pendapatan harian.
"Saya memutuskan untuk mengambil alih hidup saya dan membuat perubahan," katanya.
"Untuk layanan tenaga kesehatan (Nakes) akan dilayani mulai pukul 22.00-23.00 WIB," ujar Sardjono.
Dengan info tersebut, ia kemudian mendatangi kamar korban untuk mengecek.
Lalu tim recce dari Primorsky Krai, Rusia berhasil memenuhi 24 standar untuk pelatihan khusus tanpa poin penalti.
Benar-benar mengenalku?" tanya Elish membuka narasi film pendek tersebut.
Diduga, semakin besar uang yang disetorkan, para pengikut ini juga dijanjikan jabatan dan gaji yang semakin tinggi.
Gunakan semua energi itu untuk lebih produktif.
“Semuanya bergetar, ledakannya cukup kuat,” kata Williams saat diwawancarai CNN.
Penerapan Pembatasan Sosial Berskala Besar (PSBB) akibat pandemi Covid-19 menyebabkan masjid-masjid ditutup untuk umat dan salat berjemaah ditiadakan.
Wakil Sekretaris Gugus Tugas Percepatan Penanganan Covid-19 Kabupaten Pasuruan, Anang Saiful Wijaya mengatakan, bayi ini dinyatakan positif Covid-19 setelah swab test keluar dengan hasil positif.
Sayangnya, lagu tersebut tak sempat disampaikan langsung kepada Bu Mega lantaran sang penyanyi wafat beberapa pekan lalu.
Untuk satu handy talky ini dijual dipasaran dengan harga Rp200 ribu.
Pasca terbunuhnya Rantisi, Israel juga menyatakan, bahwa mereka telah membunuh seorang ‘mastermind of terrorism’, dan menyatakan akan terus membunuh pemimpin militan Palestina.
"Sebelum DPP menerbitkan SK ini tentu ada pertimbangan sendiri.
Saya tidak tahu apa yang terjadi,” ujar sang pilot.
Sejumlah batang bambu dan spanduk digunakan untuk memblokade jalan utama masuk Kampung Krapyak, Kelurahan Sragen Wetan, Sragen, Sabtu (28/3/2020).
Memainkan delapan pertandingan LaLiga 2020/2021, mereka mengoleksi 16 poin dan itu menempatkan di posisi empat.
Liverpool akan bertindak sebagai tim tamu dalam laga krusial menghadapi di Stadion Goodison Park, Senin (22/6/2020) dinihari.
Usahakan Anda memilih knalpot yang benar-benar bagus.
Mantan PM Turnbull mengatakan kebiasaan politisi di Canberra mengingatkannya pada dunia korporat pada 1970-an atau 1980-an.
Meskipun tanpa tatap muka secara langsung, Hari Raya Idul Fitri tidak kehilangan makna dan kebersamaan.
Nantinya, babak perempatfinal dan semifinal digelar dan dilangsungkan di Portugal.
Dijelaskan Kanit 1 Resmob Polda Sulut Iptu Lukyta Putra, pada hari Sabtu, 11 Januari 2020, sekitar pukul 22.00 Wita, telah terjadi tindak pidana penganiayaan di wilayah terminal Malalayang.
Kebijakan-kebijakan yang ditetapkannya sangat cepat diambil untuk mengurangi kepanikan dan cepatnya virus menyebar di berbagai wilayah.
Bank DKI Bersama Dinas KPKP DKI, PT Food Station Tjipinang Jaya, PD Dharma Jaya dan Perumda Pasar Jaya menggelar Program Pangan Murah Jakarta.
"Bikin saja seperti di Bali maupun Madura.
Dalam kesempatannya Irjen Pol Nico Afinta, ingin soliditas TNI-Polri makin terjaga guna terciptanya stabilitas keamanan di tengah Pandemi Covid-19.
Kini, dia berontak dinikahkan di tempat ibadah yang dipimpin pelaku.
COM - Plastik pembungkus makanan, seperti burger, di restoran cepat saji ditemukan mengandung bahan kimia beracun yang bisa berbahaya untuk kesehatan.
COM – Satu lagi dari Harianhaluan.com (Haluan Media Group).
"Dalam basis macam ini, saya tak bisa membantu spekulasi yang muncul selama bursa transfer terkait pemain berharga jutaan poundsterling, agaknya isu tersebut bertolak belakang dengan kenyataan dalam olahraga sekarang," terang Woodward.
Dengan berlinang air mata, Roxie Washington berduka karena kehilangan Floyd dan Gianna sudah tidak memiliki ayah.
Selain itu, dengan keberadaan alat uji hasil swab milik sendiri, juga ke depan bisa membantu daerah lain dalam mempercepat keluar hasil tanpa menunggu lama seperti sebelumnya, karena kapasitas lab provinsi yang terbatas.
ABC News: Emilia Terzon: Ellie Bonnett membeli rumah pertamanya di 'Daylesford' di daerah pedalaman Victoria di tengah pembatasan sosial terkait COVID-19.
Kita harus mencegah betul perjalanan dari zona merah di Jakarta,” tambahnya.
Kebutuhan IKM di Koperasi Koritan saya misalnya, sekitar 10 ribu ton per bulan.
Bahkan orangnya sudah telanjang bulat.
Apalagi yang masih balita.
“Jumlah pengunjung juga tetap dibatasi yakni 50 persen dari kapasitas.
Suara bising pesawat lepas landas dan mendarat jelas mengganggu telinga.
“Sekarang kita berharap muncul pemikir-pemikir muda di Kulonprogo yang mampu mengatasi permasalahan-permasalahan yang terjadi.
Ini sebagai penghargaan untuknya karena memiliki anggaran desa yang responsif gender.
Disamping itu juga tata kelola pemerintahan yang baik dan kondusivitas daerah serta pengelolaan bencana menjadi prioritas, disamping penguatan inovasi daerah dan teknologi tepat guna.
Inggrid Kansil, Dina Lorenza atau Jane Shalimar di Pilkada Bandung?
Tetap harus mendaftar, karena itu mekanisme di partai kami,” tegasnya.
“Kami akan menjalani program pemusatan latihan lanjutan dari tanggal 9 Agustus 2020 hingga tanggal 30 Agustus 2020.
Mereka juga bermufakat, yakni merencanakan pembunuhan dan bagi-bagi uang hasil pembayaran utang atau menjual barang milik korban.
Ia akan dimakamkan di Watanabe.
Intip ucapan Tahun Baru Imlek 2020 dari sejumlah figur publik, dari Ruben Onsu, Tamara Bleszynski hingga Presiden Jokowi.
Seluruh pasien baru itu menjalani isolasi mandiri di bawah pengawasan tim medis.
Semoga kegiatan ini dapat membantu meringankan penderitaan para pengungsi di Indonesia." ungkap Juliyanta.
Tapi, tingkat pengeluaran dapat mengalami pukulan lebih besar ke depannya jika prospek bisnis yang memburuk memaksa perusahaan memangkas bonus pekerja, terutama saat musim dingin, atau memberhentikan lebih banyak pekerja.
Hasilnya, Juli 2020, Bank Mandiri mencatat adanya lebih dari 4,7 juta user dan e-channel yang telah terintegrasi dengan sistem pembayaran digital Bank Mandiri dengan jumlah transaksi sebesar 114,4 juta senilai Rp129,6 triliun.
Itu standar operasional prosedur yang kami lakukan untuk mencegah penyebaran Covid-19," ucap Amir sambil menunjuk satu armada taksi yang dikarantina.
Namun reaksi tak terduga ditunjukkan putra sulung Sule, Rizky Febian saat ditanya hasil autopsi sang bunda Lina Jubaedah.
Patrick Vallance, seorang ahli virologi dari Leeds University, kemudian menjelaskan bahwa kasus infeksi berulang virus corona merupakan kejadian yang sangat langka.
Biar elo tau siapa lawan loe skrg," sambungnya.
"Intinya kita terus memantau dampak yang terjadi.
Dengan demikian dalam kondisi aman sesuai norma norma penyelenggaraan komoditas yang ada," paparnya.
Wajahnya terlihat begitu natural dan ekspresinya tampak bahagia.
Gubernur menjelaskan, reformasi birokrasi merupakan suatu keniscayaan yang semangatnya telah didengungkan semenjak 22 tahun silam, tepat ketika dimulainya era reformasi.
Tidak kalah dengan situs lainnya, laman ini juga menyediakan berbagai judul manga maupun manhwa yang bisa Anda akes.
Kejadian yang membuat geger warga bermula saat salah seorang warga mengaku menggigit nasi dan sangat keras.
Piama itu akan bisa dipakai jika mendadak memiliki urusan penting yang harus buat mereka berpergian.
Menurut HD upaya penangkapan itu tak lepas dari keberadaan sebagai hewan yang sangat dilindungi.
Persiraja menjamu Bhayangkara di Stadion Harapan Bangsa, Banda Aceh.
Mereka diusung oleh Partai Kebangkitan Bangsa.
Alumnus Akademi Kepolisian (Akpol) 1991 itu mengatakan pada hari ini tidak ada jadwal pemeriksaan terhadap saksi-saksi perihal dugaan pelanggaran protokol kesehatan pada acara di Petamburan itu.
Bantuan diterima warga dari Kementerian Sosial, setelah data penerima bantuan diterima warga diawali dengan pemasangan stiker pihak PSM melibatkan RT/RW.
Indonesia sendiri belum melaporkan seseorang yang positif terinfeksi.
Para analis dan pedagang mengatakan kenaikan kuat di pasar juga didukung oleh pemulihan ekonomi China dari pandemi virus corona yang relatif lebih cepat dan dukungan kebijakan pemerintah.
Bahayanya bilik sterelilsasi, dibenarkan Kepala Dinas Kesehatan (Dinkes) OKU Selatan dr Merri Astuti kepada Sripoku.
Saat terjadi kecelakaan kebetulan rombongan Gubernur Kalteng, H Sugianto Sabran dan sejumlah kepala dinas lewat saat dari arah Sampit menuju Pangkalanbun, kemudian singgah untuk menolong korban yang mengalami kecelakaan tersebut.
Ditekankan, Rp 3 juta itu untuk biaya perawatan selama lima tahun.
Ramalan Zodiak Sabtu 3 Oktober 2020: Leo Bertemu Belahan Jiwa,…
Penularan Corona dari klaster Warung Soto Lamongan di Umbulharjo, Yogyakarta meluas, selain penjual dan keluarganya, pembeli dari Bantul juga positif.
Risma Tanggapi Pujian Mega Hingga Isu '
Seperti diketahui, Jembatan Jompo yang ada di kawasan bisnis Jember, Jawa Timur ambles pada 2 Maret 2020 pagi ketika hujan turun.
Kita ikuti imbauan pemerintah untuk berada di rumah,” kata pria yang akrab disapa King ini.
Sebab, tanggul yang saat ini diyakini tak akan kuat menampung debit air jika curah hujan tinggi.
“Tinggal Kita lakukan pemantapan, Dalam artian bukan hannya hasilnya yang baik, tapi dalam proses penyelenggaraan itu baik dan tidak terjadi masalah,” ujarnya.
"Sudah enggak bisa.
Kami memaknai kemerdekaan adalah momen untuk berbagi dan peduli terutama kepada para pejuang bangsa.
Fajar/Rian terus melaju.
Per masing-masing kecamatan ada 3 orang.
Setelah putus dari Ronaldo, Irina kemudian menjalin asmara dengan Bradley Chooper.
"Yang paling miris, wartawan dalam menulis masih belum menggunakan kalimat tidak pararel, tidak efektif dan membuat masyarakat sulit memahami.
Jumlah bantuan beras ini sebanyak 15 kg/KPM/bulan selama tiga bulan yakni Agustus hingga Oktober 2020.
Oleh karena itu, selaku Kapolresta Padang, dia akan terus melakukan imbauan-imbauan kepada personel agar tetap menjaga kesehatan dan selalu menjaga jarak serta tetap memakai masker.
Selain menjadi politi.
Belasan nasabah menyeruduk perusahaan leasing tersebut.
ASN yang diklarisikasi ini diduga hadir saat pendaftaran bakal paslon di KPU Badung.
Itu karena petugas Polres Blitar berhasil mengevakuasi truk tersebut.
Guru, kata dia, juga bisa menyampaikan materinya melalui radio itu.
Ketua IPHI Pusat Ismed Hasan Putro mengatakan, pihaknya akan konsen pada pembangunan ekonomi umat.
Andhika Pratama Bongkar Alasannya Pilih Ussy Sulistyawati sebagai Istri.
Oleh karena itu, pengusaha kena pajak (PKP) tidak dapat menyampaikan laporan SPT Masa PPN melalui saluran lain.
Selcuk Bayraktar, ketua penyelenggara acara Yayasan Tim Teknologi Turki, mengatakan pengembangan dan transformasi dimungkinkan melalui teknologi tinggi.
"(Pelayanan publik) tidak terganggu, masih bisa dilayani, mereka kan OTG, begitu diswab, ya mereka diistirahatkan," jelasnya.
Bahkan berpotensi sebagai tanda munculnya Perang Dunia III.
Di Missouri, angkanya berada di bawah tiga persen.
Curtis Jones Belum Waktunya Dapat Kalungan Medali Liverpool…
Ketua Bawaslu Wonogiri, Ali Mahbub, menyampaikan foto tersebut bisa menjadi bukti baru ketidaknetralan Fredy.
Namun, komposisi di atas masih bisa berubah.
Sementara di peringkat dua, ditempati oleh produk medium MPV yang memakai pintu geser, Toyota Voxy.
Sedangkan pada dini hari, hanya wilayah Kepulauan Seribu yang diperkirkan hujan ringan sedangkan mayoritas wilayah lainnya akan diwarnai cerah berawan dan berawan.
Kisah getir dialami bocah perempuan berinisial SA yang masih berusia 11 tahun.
"Lalu ternyata posisi baru tidak bagus saat melakukan video conference.
“Kami punya catatan buruk 2019 lalu.
Percayalah bahwa saat kamu mengidentifikasi perasaanmu, kamu akan dapat memfasilitasi percakapan dewasa yang membuat kedua belah pihak merasa didengarkan.
Dia menjelaskan, sejarah panjang peradaban yang sukses, terukir jika suatu bangsa menempatkan sumber daya manusia sebagai inti peradaban yang utama.
Alasan memberhentikan saat razia kendaraan karena perempuan yang berjaket dan mengenakan cadar hitam tersebut tidak menggunakan helm.
“Selama dua bulan kami melakukan perawatan.
Sampai akhir 2019, Inka telah menyelesaikan dan mengirim 114 kereta ke Bangladesh.
Akan tetapi, bukan berarti transfer itu tidak akan terwujud mengingat komentar agen Sterling, Aidy Ward pada 2015 silam.
Para warga Uyghur duduk di dalam kelas selama tur yang diatur oleh pemerintah China yang mengunjungi kota Kashgar di Xinjiang.
Sementara APBD Kota Medan hanya mengalokasikan Rp 500 juta.
Sedangkan para terdakwanya (khususnya berstatus tahanan) juga bersidang secara video conference di mana mereka dititip.
Di antara doa masyhur yang memiliki faidah luar biasa adalah bersholawat dengan shighat sholawat yang disertai permohonan agar hajat kita untuk menunaikan ibadah haji ke kota suci Makkah al-Mukarramah bisa terkabul.
Saat ini, Crutchlow sendiri mengaku belum melakukan pembahasan dengan pihak Honda terkait masa depannya di tim asal Jepang tersebut.
Ini kejadiannya pada bulan Maret.
Kolam dipping tersebut nantinya akan dilengkapi shower untuk penyemprotan disinfektan saat mobil pengangkut hewan yang akan dijualbelikan saat akan masuk ke pasar.
KPK Tahan Mantan Dirut PT Dirgantara Indonesia di Rutan Pomdam…
Yang kemudian akumulasi dinkes provinsi yang bagian gugus tugas, akhirnya di tingkat Kemenkes bagian gugus tugas tingkat nasional," tutur Yurianto.
Desain anggaran yang formulasinya seperti dalam kondisi normal menyebabkan kalangan ekonom meragukan klaim pemerintah pada 2021 mendatang ekonomi Indonesia bisa tumbuh 5 persen.
Kepala Dinas Penerangan Koarmada I Letkol Laut (P) Fajar Tri Rohadi mengatakan pihaknya berpatroli dengan delapan Kapal Republik Indonesia (KRI) karena kondisi belum berubah.
Menurut Iman, selain isu akses pasar tenaga kerja dan pertanian, Indonesia juga mengundang para investor Selandia Baru ke Indonesia di sektor peternakan; pariwisata; pendidikan vokasional dan tinggi; serta kebudayaan ekonomi kreatif.
Arema memperoleh peluang cukup baik pada menit ke-15 saat Jonathan Bauman menerima bola di dalam kotak penalti PSIS.
Terlebih konten yang tersaji selama pandemi corona atau Covid-19 serta memasuki bulan Ramadhan.
Bahkan meskipun baru rencana, Cynthia sudah membayangkan jika nanti menjadi ibu negara.
Tahun sebelumnya kita berhasil merealisasikan 6 ribu rumah MBR," ulas Hendra.
Sebelumnya pada Januari 2020, IMF memperkirakan ekonomi Inggris tumbuh 1,4%.
Banyaknya gelandang yang ditaruh Pirlo, membuat Juventus mendominasi jalannya laga.
Ak kadang gto juga.
Insya Allah draft itu sudah final mereka,” kata Bahlil dalam sesi webinar, Selasa (13/10/2020).
Ada luka tikam hingga 17 luka tusukan di bagian muka, kepala, tangan dan kaki.
Kontribusi terbesar datang dari Toyota yang selama 3 bulan mencatat penjualan 75.677 unit.
Sempat menguat pada awal perdagangan, indeks langsung berbalik anjlok.
Dalam pandangannya, MUI menilai pengharaman terhadaptermasuk pada tindakan mengampanyekannya.
Dengan rasa syukur MTQ ke-37 resmi saya tutup, Al-Fatihah,” ucap Edy didampingi Wali Kota Tebingtinggi dan Plt Wali Kota Medan Akhyar Nasution di atas panggung.
BCA yang memproyeksi penyaluran kredit kendaraan masih lesu menjadi berita terpopuler di kanal Finansial Bisnis.com pada Jumat (31/1/2020).
Alih-alih mencoba mencocokkan keterampilan mereka, tanyakan banyak hal kepada mereka hari ini.
Terungkap jika penyangkit karena santet yang dikirim 7 dukun.
"Kita mau ajak orang melalui lagu ini supaya cerdas memilah mana berita baik dan tidak," pungkas Chua.
Setelah hasil klinisnya keluar, baru ditentukan perlu tidaknya Ali Mukhni dirawat secara intensif di rumah sakait atau cukup isolasi mandiri di rumah.
Bulan Ramadhan akan selalu diikuti oleh Idul Fitri, untuk merayakan akhir bulan puasa.
Mereka akan berjuang ekstrakeras.
Ada yang khusyuk membaca, ada pula yang tengah berdiskusi.
Karena ada yang seperti GBK, yang paling tinggi skornya, pembenahannya minor saja.
Termasuk Pegawai Negeri Sipil (PNS) atau Aparatur Sipil Negara (ASN).
Menurut Yusri, sejauh ini sang admin belum bisa dikenakan sanksi selain teguran.
KA Lokal yang dibatalkan tersebut diantaranya KA Komuter relasi Bangil-Surabaya Kota/pp, KA Komuter Sulam relasi Surabaya Turi-Lamongan/pp, dan KA Jenggala relasi Sidoarjo-Mojokerto/pp.
“Untuk memaksimalkan pelayanan sebelum dan setelah Lebaran, BNI menambah jumlah outlet pada tiga hari sebelum dan sesudah Lebaran,” ujar Susi.
Jadi saat masuk kuliah cara pandang akan berubah sehingga masuk zona kedewasaan," kata Hendro dalam Pekan Kreatif Mahasiswa (PKM) PNP, dilansir dari Youtube PNP, Senin (7/12/2020).
Antonio Conte telah menunjuk 11 pemain yang akan menjadi starter di laga ini.
Wishnutama menegaskan situasi yang terbentuk karena COVID-19 sudah sejalan dengan apa yang dijalankan Kemenparekraf.
Modus itu adalah jual beli online barang kiriman dalam negeri, lelang palsu, barang kiriman luar negeri, modus teman yang ditahan karena membawa uang, kiriman diplomatik, dan jasa penyelesaian kasus tangkapan Bea Cukai.
Barcelona selalu berusaha memulangkan Neymar setelah pemain termahal di dunia itu gabung Les Parisiens dengan nilai 222 juta euro pada 2017.
Darah yang menempel di badannya ternyata, menjadi titik lemah pahlawan perjuangan bangsa itu.
Vice President Sales, BMW Indonesia, Bayu Riyanto melalui siaran virtual menjelaskan, bahwa kendaraan dilengkapi dengan mesin V8 revving-tinggi dengan sebesar 625 hp, transmisi M Steptronic 8-percepatan, M xDrive dan Active M Differential.
Dengan berfokus pada penyediaan layanan bernilai tambah yang memenuhi kebutuhan pelanggan yang telah berpengalaman selama 20 tahun lebih sejak 1996.
Jadi, cobalah mengisi teka-teki silang, Sudoku dan lainnya.
Sebab, Marquez menilai kehilangan sosok juara seperti Rossi akan menjadi hal yang buruk untuk ajang balap motor grand prix kasta tertinggi tersebut.
Tapi, setelah kurang lebih 45 menit kita lakukan RJP tidak ada respon sama sekali, saya menyatakan saat beliau sudah meninggal kepada pihak keluarga pukul 16.25 WIT.
"Kami melindungi rumah kami dan juga tempat ibadah dari serangan.
"Sabuk juara memang seperti obat-obatan terlarang," ucap Tyson.
Kapolsek Kembangan Kompol Fahrul Sudiana dimutasi ke bagian analis kebijakan di Polda Metro Jaya.
Joeharno mengatakan, Wasmad hanya akan membuat panggung kecil untuk sekadar menghibur tamu.
Mulyadi berperan menentukan sasaran.
Riza pun mendoakan sang ayah yang telah pergi meninggalkannya untuk selama-lamanya.
Ke mana anggaran penanganan Covid-19 dialokasikan?
Pada poin ke-3, disebutkan “mencuci tangan dan merawat jarak fisik dua meter adalah metode terbaik perlindungan Anda.”
Diduga, MYS terpapar virus saat berada di Bali.
Sementara itu, akun Twitter Politikus Demokrat Andi Arief mengunggah hasil tes salah satu ketua DPD Demokrat Jawa Tengah yang sempat duduk di sebelah Cellica Nurrachdiana.
Selain itu, lanjut dia, penunjukan direksi BUMN juga berdasarkan persepsi publik, baik pihak swasta, desa hingga perguruan tinggi.
Dengan menggunakan AI dapat mempercepat diagnosis melalui gambar yang dianalisis dalam hitungan detik dengan algoritma komputer.
Sehingga produk-produk Indonesia semakin berdaya saing dan mendunia.
Besaran bantuan yang diberikan dari pemerintah pusat sebanyak Rp200.000 selama tiga bulan, yaitu Maret, April dan Mei.
Gugatan ke Pengadilan Negeri Pangkalan Balai Banyuasin justru disebut anak-anak Damina sebagai upaya untuk mempertahankan harta peninggalan ayah mereka yang meninggal dunia pada April 2019.
Masih kata Oktin, dari 24 paket pekerjaan yang masuk pada pihaknya, 4 paket diantaranya telah dinyatakan gagal lelang dan tidak bakal direalisasikan tahun ini.
Menurutnya, program TVRI justru didominasi acara lokal.
Tidak seperti hari biasa, maupun akhir pekan.
Pemesan mengaku bahwa dia adalah pengusaha.
Menurut mereka, musik adalah medium yang mudah diterima generasi milenial dalam membahas berbagai hal, termasuk nilai-nilai Pancasila.
Tapi, warga yang biasanya mandi di laut baik untuk terapi maupun untuk berlibur, harus menundanya karena ini bikin gatal tubuh,” kata Neli kepada, Senin (20/4/2020).
Mereka kesal karena Atalanta menjual sang pemain ke Setan Merah daripada ke Parma.
Ombudsman juga menyarankan agar dilakukan evaluasi terkait adanya perbedaan data antara Berita Acara Serah Terima Barang dari KPU Kabupaten/kota kepada PPK.
Kepala Dinas Tenaga Kerja, Transmigrasi, dan Energi DKI Jakarta, Andri Yansah mengatakan, berdasarkan Peraturan Gubernur (Pergub) Nomor 33 Tahun 2020 Pasal 10 dijelaskan, hanya ada 11 sektor usaha yang diizinkan beroperasi selama PSBB.
Ia mengatakan, tuntutan mereka terlalu mengada-ada karena semua tuntutannya telah tersedia.
Sedangkan untuk pembuatan nugget, mereka terus berproses seiring mengurus perijinan sebelum menjadi produk olahan usaha kecil menengah (UKM).
Enggar mengatakan, sampai saat ini pertumbuhan Indonesia masih positif.
Langkah tersebut merupakan bentuk kepedulian Dompet Dhuafa dalam menjaga ketahanan pangan, melestarikan sumber pangan yang sehat dan tentunya memberdayakan petani lokal dalam negeri.
Mohammad Syahril juga menyebut pihaknya tidak akan menolak pasien yang masuk ke RSPI Sulianti Saroso namun untuk ruang isolasi memang sangat terbatas.
Jangan sampai sampah rumah tangga membebani petugas kebersihan dan TPA.
Saya bisa manfaatkan hal positif selama di rumah," tambah Gavin.
Pemain berpaspor Inggris tersebut menjadi pemain berusia 18 tahun kedua yang mampu mencetak gol dalam tiga laga secara beruntun.
Kami belum memiliki vaksin untuk virus corona.
Mereka akan menjaga keseimbangan antara pengeluaran dan pendapatan.
Sebelumnya, pemerintah membebaskan tarif listrik untuk pelanggan 450 volt ampere (VA) selama April hingga Juni 2020.
Meski sama sekali tak keberatan kalau sang pemain ingin bertahan di Aston Villa, Vassell mengakui bahwa Grealish harus pindah klub demi perkembangan kariernya.
Sedangkan di pasar lainnya yakni Pasar Petisah harga tembus Rp 39 ribu per kilogram.
Urine biasanya berwarna kuning cerah, kuning pucat, kuning gelap, kecoklatan atau kemerahan.
Fakta Unik Wanita Kuno di India, Cuma Kelas Atas yang Diizinkan…
Padahal lawan kan defendnya kuat.
Ini Kata Ahli Virus China Kepada Scientific American, Shi Zengli mengakui laboratoriumnya memang punya virus Corona.
Mereka terbungkus dalam dua kantong plasti, masing-masing 19 gram, dan 61 gram.
"Seperti sekarang ini, kita buka untuk mahasiswa yang tidak dapat mengurus administrasinya secara online.
Upaya menjaga jarak fisik demi memutus rantai penyebaran penularan Covid-19 mengharuskan sekolah-sekolah dan kampus-kampus menghentikan proses belajar sementara.
Namun tak bisa dipungkiri demi mencapai target pembangunan di seluruh kabupaten/kota, Sumbar juga membutuhkan investasi yang harus bisa menguntungkan masyarakat.
Bahkan meski terlihat garang sebagai atlet, Hilary pernah mencicipi dunia modeling dengan berjalan di New York Fashion Week.
"Yang kedua, Para Komandan Satuan mulai mensosialisasikan kepada anggota dan keluarga untuk tidak perlu bersalaman apabila bertemu dengan sesama anggota.
Dalam semangat itu, negara harus menghargai kesamaan hak masyarakat Papua sebagai bagian yang tidak terpisahkan dari Negara Kesatuan Republik Indonesia (NKRI),” tegas Yan.
Bahkan perkara ketiganya sudah ke persidangan.
Jika para investor yang ingin menanamkan investasinya dipersulit, dengan perizinan membutuhkan waktu yang sangat lama dan birokrasi yang berbelit-belit maka akan mengurangi daya tarik.
Pemerintah membuka kembali penerbangan domestik maskapai pada Kamis (7/5/2020).
Tapi para pelaku sudah tidak ada di lokasi.
Everton sebenarnya tertarik untuk mendatangkan Romero pada bursa transfer musim panas lalu.
“Semua OPD penghasil harus melakukan terobosan, terutama Bakeuda harus inovatif dan tidak boleh diam.
Tetapi, saya menekankan bahwa ini hanya pandangan pribadi saya tentang hal tersebut,” ujar Poncharal, sebagaimana dikutip dari Speedweek, Jumat (20/3/2020).
Taman ini menjadi jujukan warga Sukoharjo bersama keluarga menghabiskan waktu di akhir pekan.
Insentif Pariwisata Tak Cukup, Ini Permintaan Agen…
Warung yang ia gunakan untuk berjualan masih terbuat dari kayu.
Sehingga dirinya meyakini penyelesaian pembangunan akan selesai sesuai dengan kontrak yang telah disepakati.
Pasalnya, pria asal Argentina itu pernah memperkuat di musim 2017/2018.
"Dari 23 warga korban itu dilaporkan tiga di antaranya meninggal dunia dan tiga warga lainnya dirujuk ke RS Pelabuhan Ratu, Sukabumi," kata Didi Mulyadi, seorang tokoh masyarakat Kecamatan Cilograng Kabupaten Lebak, Senin.
Khofifah Indar Parawansa Gubernur Jatim bersama Forkopimda menggelar rapat virtual dengan 38 Kabupaten/Kota di Jatim.
Gadis cantik ini merupakan atlet kempo yang sudah meraih segudang prestasi.
"Kami telah melaporkannya ke kantor polisi Kamisu Ibaraki dan saat ini sedang dilakukan penyelidikan polisi," papar sumber Trbunnews.com Selasa ini (22/9/2020).
Dengan demikian, jumlah pasien yang terkonfirmasi positif Covid-19 tetap sebanyak 17 orang.
"Mengapa pengakuan ini penting karena berkaitan dengan eksistensi masyarakat, adatnya.
Namun, saat ini KPK masih menunggu para pemenang lelang melunasi barang-barangnya.
[truncated: 709,181 more chars]
