# Supplementary material for: Probing language identity encoded in pre-trained multilingual models: a typological view
Source: PeerJ Comput Sci. 2022 Mar 15;8:e899. doi: 10.7717/peerj-cs.899 (PMC9044357; doi:10.7717/peerj-cs.899)
Supplement: Supplemental Information 1 [file peerj-cs-08-899-s001.zip › Raw data or code files/multilingual sentences/Irish.txt]

Scríofa ag Nuacht24 ar 16.01.2012 Rannóg náisiúnta, nuacht. 1 Nóta Tráchta ar “‘Rith’ ar ais ar an ród” “‘Rith’ ar ais ” : sin ceann maith Mail (will not be published) (required) Notify me of follow-up comments by email.
Ach le Meryl agus Clint ann, b'fhéidir nach mór an t-ionadh é. Nach iontach an fear é Clint mar sin fhéin agus é in ann scannáin cosúil le Letters From Iwo Jima a thabhairt dúinn ag an gcuid seo dá shaol.
Is minic a deirtear nach raibh i gComhaontú Aoine Chéasta ach ‘Sunningdale for Slow Learners’.
Bhí cill Thaobhóige ar bhruach abhainn na Finne.
Bhí éadaí caite i ngach aon áit ar an urlár.
Ní mian leis an té atá ag insint an scéil go dtarlódh rud ar bith dá short san ionad ina bhfuil sé á insint.
Plean Teanga eile le Dingeadh faoin Deannach?
Bhí a chlú roimis ar dhul chun na meánscoile dó agus ba ghearr go raibh a lucht leanúna féin aige ina measc san gur bhreá leo an deis ar theacht i dtír ar a cháil.
Conas mar a chláraítear póstaí in Éirinn.
Do lucht leanúna na gcontaetha sin, tá an bhliain thart, agus níl aon ní le déanamh acu anois ach suí siar agus breathnú ar na contaetha eile dul san iomaíocht lena chéile.
Beigreó mac Coirbre Chaitchinn mic Tabhairn.
Tá a fhios againn go léir ceard a cheapann an Rialtas.
Ní bheadh aithne súl agam ar an méid san féin!
D’oscail an tAire Stáit Oiliúna agus Scileanna, Ciarán Cannon an Chomhdháil dar téama Ag Saibhriú Saol Páistí go hoifigiúil.
Iarrann roinnt soláthraithe go ndéanfadh tuismitheoir nó caomhnóir foirm oscailte cuntais a shíniú nuair atá an leanbh faoi bhun 16 bliana d’aois.
“Fuair mé glao ó chara ag rá gur léigh sí san Evening Herald go raibh fear darb ainm David Harvey ag cur stáisiún nua teilifíse ar bun, City Channel, a bheadh ag craoladh i mBaile Átha Cliath ar NTL Digital.
Moltar machnamh a dhéanamh ar chuireadh a thabhairt do phearsa aitheanta le Gaeilge a mbeadh spéis ag na scoláirí ann/inti teacht chun na scoile agus labhairt leis na scoláirí.
De réir na ngiolcacha a léigh mé ar Twitter ar an oíche, bhí an-am ag cách sna trí ionad agus cnuasaíodh an-chuid airgid.
Gaineamh i do chluasa, agus tú dóite ag an teas?
Creidmheasanna agus faoiseamh cánach do theaghlaigh aontuismitheora Tá réimse de chreidmheasanna agus faoiseamh cáin ioncaim ar fáil in Éirinn do theaghlaigh aon tuismitheora.
Tá an Príomhshraith críochnaithe ón deireadh seachtaine seo caite.
Moltar go seachnófaí úsáid an aistriúcháin i gcásanna mar seo.
I staidéar a rinne an tOllamh Micheál Ó Cinnéide do Choimisiún na Gaeltachta deich mbliain ó shin, dúirt sé go neamhbhalbh nach bhféadfaí a rá go raibh an príomhchuspóir reachtúil a tugadh don Údarás á bhaint amach aige.
‘Sí teanga na muintire a shlánós anmhuintir.
Is as NJ mé, rugadh agus tógadh..
Ní mór don iasachtóir comhairle a thabhairt duit chomh maith chun glacadh le comhairle dlíthiúil agus/nó airgeadais chuí neamhspleách.
Is é seo an 1,014ú focal is minice úsáid sa Ghaeilge.
Is suntasach na naisc thras-churaclaim a chothaíonn na himeachtaí luachmhara seo.
“Tá an tsraith críochnaithe ach tá caint ann go mbeidh muid ag déanamh scannáin de Aifric agus bheadh sé sin thar barr!”
Tagann an focal seo chun cinn uair amháin i ngach 31,009 focal.
Ar sheinn mé The Prodigy ró-ard ag a trí a chlog ar maidin go rómhinic?
Toisc gur carr nua a dhóthain í an Škoda Yeti beidh tú ag féachaint ar idir €16,000 agus €22,000 le ceann a cheannach ar athláimh; agus le ceann nua a cheannach beidh tú ag caitheamh idir €24,000 agus €36,000.
Áirítear leis na muirir bhreise táillí ráithiúla, táillí bunaithe, agus araile.
Is faoin GCC sin a dhﾃｩanamh.
Nuair a bhí an chéim bainte amach ag Nuala i 1972, theastaigh uaithi an geolaí Dogan Leflef as an Tuirc a phósadh.
Bhí mé a' smaoitiughadh go mb'fhéidir go bhfeiceadh seisean iad.
Chuaigh an dráma i bhfeidhm ar gach duine a bhí i láthair (agus bhí an amharclann lán an oíche áirithe úd).
Fite fuaite i scéal Rós tá scéal an mhúinteora idéalaigh agus a choimhlint leis an scoil, tá scéal an tsagairt atá i gcoimhlint leis an ól, tá scéal na mbulaithe agus na mboicíní áitiúla.
Má thosaíonn tú obair arís ar 1.30 nó 1.45in agus má leanann tú ag obair suas go 6 nó 6.15in, tá tú i dteideal sos 15 nóiméad eile.
Ar an iomlán bhí sé de thoradh ar an dea-phleanáil seo go raibh ord céimithe forásach ag baint leis na ceachtanna agus lean míreanna na gceachtanna a chéile.
Ach is mór idir na créatúir a rinne sclábhaíocht ar na láithreáin tógála ar scríobh Mac Amhlaigh fúthu agus na hÉireannaigh óga atá thall ansin anois.
Bhí rí in Éirinn aon uair amháin.
Dﾃ｡ta an Leasaithe Deireanaigh: 24 February 2009 Tﾃ｡ cur sﾃｭos sa chﾃ｡ipﾃｩis seo ar na bealaﾃｭ gur fﾃｩidir le mic lﾃｩinn iarracht a dhﾃｩanamh iad fﾃｩin a choinneﾃ｡il slﾃ｡n ﾃｳ choireanna agus iad ar lﾃ｡thair an cholﾃ｡iste.
Droim láimhe le Béarla anois i ngeall ar na bréaga a scilligeadh leis le blianta.
De réir ráflaí tháinig duine ar albam grianghraf le grianghraif de bhainis Amy Winehouse le déanaí i scipe bruscair!
Tá seacht mbliadhna ó shoin bhí mise ag an t-sagart.
Tá na daltaí ag brath ar na múinteoirí ach tá go leor múinteoirí nach bhfuil ach beagán Gaeilge acu féin mar gheall ar an gCóras ins na Coláistí Oideachais atá ag cur na múinteoirí ar fáil.
Chuir Rossa, Rónán, Dave agus Karl bunleagan álainn den bhfonn síos.
Tháinig am dinnéir, agus thug an slua aghaidh ar an mbuffet.
Dé hAoine, Bealtaine 09 @ 20:30 Féachfaidh Dara agus a chuid aíonna chun cinn ar Chraobhchomórtas Peile agus Iomána na hÉireann 2014.
Seo cur síos samplach a bheadh oiriúnach don tsraith pictiúr seo.
Mealladh dáta an lae ó na scoláirí i gcás roinnt ranganna.
"Bhuel," a deir siadsan "cha dtig leat a' mhiodóg a thabhairt leat nó chaithfidh tú goireas dúinn."
Thug mé é seo faoi deara nuair a thóg mé an MagLev - an traein is tapúla ar domhan - ó Aerfort PuDong isteach go Shanghai.
D'éirigh sise bréan de faoi dheireadh, agus d'éirigh sí as.
Ach, ní théann an broc ina chodladh ach ar feadh tamaill mar seo nuair a thitfidh an teocht fíoríseal.
Ar dheis Dé agus i measc na nGael go raibh anam Ethel dhílis Brogan.
Má fhágann tú obair go deonach nó mar thoradh ar mhí-iompar, ní féidir leat íocaíocht cuardaitheora poist a fháil ar feadh 9 seachtaine.
Chuaigh Fionnuala Uí Neachtain amach i measc an phobail agus chuir sí ceist ar roinnt daoine an mbíonn siad ag úsáid fón póca agus iad ag tiomáint.
Ba dhóigh leat gur fear righin agus stuama go leor an tAire nua Airgeadais.
Dia go deo leis an saol mar a bhí!
`Is maith an bádóir an té a bhfuil a bhád ar an chladach.'
Capaill rása agus galf cuid mhaith.
Víosaí do dhaoine ag teacht go hÉirinn le haghaidh gnó Bíonn víosaí ag teastáil ó dhaoine áirithe a bhíonn ag iarraidh teacht go hÉirinn le haghaidh gnó.
Níor theastaigh saol réidh riamh uaim; theastaigh fear agus clann agus teaghlach i gcónaí uaim!”
Chuige sin áfach, ní mór cur leis an méid ama a dháiltear ar an nGaeilge i gcás na ranganna seo ionas go mbeadh deis chóir ag gach scoláire chun tabhairt faoi scrúdú na Gaeilge mar chuid den Teastas Sóisearach ag leibhéal cothrom lena gcumas.
Shíl mé go mbeadh sé ina shlí áisiúil chun costas an chló a sheachaint agus teacht timpeall ar an gcóras daileacháin ar nuachtáin ar fuaid na tíre.
Tá athbhreithniú á dhéanamh ar an Idirbhliain ar bhonn scoile uile.
Rud eile, is minic mé ag caoineadh cionn is nach bhfuil fáil agam ar leabhra Gaeilge a chuireadh i gcló caoga, céad bliain ó shoin.
Beirt mhúinteoirí Gaeilge atá lán-cháilithe atá ar bhuan-fhoireann teagaisc na scoile.
Scríofa ag Nuacht24 ar 17.09.2013 Rannóg náisiúnta, nuacht.
Tá ár sá de gheatsaíocht againn i maorlathas na Ghluaiseacht gan na pearsa móra cur leis.
Rinne an phleist uisce torann chomh mór sin gur tharraing sé aird na ngadhar fiú.
Tá beirt oidí príomhshrutha ar fhoireann na scoile.
Bhí sé ag déanamh iontais den ealaín a bhí sa dóigh ar chuir sí suas a cuid gruaige agus an dóigh ar éalaigh corr-ribe thall agus abhus, gur ligh siad taobh a leicne.
Tugtar cur síos ann ar an ábhar a bheidh le teagasc i ngach ceann de na blianta agus ag na leibhéil éagsúla.
Faraor, is cuma cén sampla a thógann an FAI ó Rosenborg, beidh muid ag fanacht tamall eile sula bhfeicfidh muid Shelbourne ag bualadh AC Milan sa San Siro, nó Bohemians ag fáil an chinn is fearr ar Real Madrid in Dalymount.
Tá a fhios againn anois nach bhfuil an curaclam "forordaithe" agus go bhfuil an Roinn Oideachais agus ag an tAire Hanafin ar an eolas faoi seo le tamall maith.
Moltar go ndéanfar pleanáil cúramach ar leagan amach an tseomra líníochta, ag cinntiú go mbainfear gach leas as an dtrealamh TEC atá á chur ar fáil ag an Roinn.
Sa Bhreatain tá comhlacht príobháideach fostaithe le cúlra gach múinteora agus féitheora nua, mar aon le haon mhúinteoir atá ag bogadh ó scoil amháin go scoil eile, a scrúdú.
Bhí gnéithe den ghramadach fite fuaite tríd na ranganna go léir ar bhealach taitneamhach.
Tá scileanna comhlánacha ag baill an bhoird agus tá saineolas le fáil uathu ar mhaithe le leas na scoile.
An bhfuil aithne ad ar Bheairtle Ó Domhnaill?
Na Connachtaigh sin a deir don bhalla agus den bhalla, deir siad don tsiopa agus den tsiopa.
CÓCC: Nuair a bhíonn siad ag gabháil fhoinn, tá anam agus brí agus mothú san amhrán, agus an mothú sin ag teacht aníos ón bpáirt is íochtaraí ina gcorp.
Ní móide go mbuailfidh an galar Alzheimer thú,’ arsa an dochtúir Ó Gormáin liom roinnt míonna ó shin.
Bhí sí cosúil le hÉigipteach ar shlí, ach bhí sí níos báine.
Tar éis an tsaoil cuireadh a athair, an Mhaor Airm John MacBride, chun báis tar éis Éirí Amach 1916.
Dá bhfanfadh sí agam bliain eile nó ráithe, Bheadh fuath nó céad fáilte agam ó Mhaire Inis Toirc.
Ina ainneoin sin uile, tá an chaint ag leath ama dearfach.
Is roghanna níos déine fós iad na piollaí aiste bia agus obráidí íslithe meáchain dóibh siúd ar mian leo meáchan a chailleadh i Meiriceá.
Cloisfimid agallamh le hÉamonn Ó Donnchadha, amhránaí sean-nóis, a labhrann faoi thábhacht na scéalaíochta dár leis.
Ba mhaith liom mo chomhbhrón a dhéanamh le muintir na beirte.
I gcás scoláirí laga bhí fillteáin dá gcuid á gcoimeád slán ag na múinteoirí sa rang a léirigh go raibh obair chuí á déanamh leo.
Loic na dochtúirí uirthi: ‘Is oth liom a rá go bhfuil sé imithe ró-fhada lena chur faoin scin.
Tá a ndearcadh i leith na foghlama dearfa, faoi mar ba léir sa leibhéal suime agus sa díocas a cuireadh in iúl le linn na gceachtanna.
Theastódh bandáil chuige seo agus ranganna Gaeilge a chur ar siúl go comhuaineach ar an tráthchlár.
Déanfar muintir na sé chontae a aireamh ar an 27ú Marta 2011.
Beidh scoth na bhfonnadóirí i láthair, ina measc Lilis, Eilís agus Peadar Ó Ceannabháin as Iorras Aithneach.
Síleann a cuid cairde go bhfuil sí as a meabhair, ach tá a fhios aici go n-athróidh siad a bport nuair a ardófar praghas an pheitril go $8 in aghaidh an ghalúin.
Go háirithe nuair a bhí lán fhios agam go raibh réimse leathan cláir fheidhme greasáin ann a ligeadh dom an jab seo a dhéanamh i mbealach i bhfad níos éifeachtaí.
I gcás amháin nár tharla a leithéid, moltar go ndéanfaí iarracht socrú a dhéanamh sa todhchaí ina mbeifear in ann uasmhéid na bpointí teagmhála leis an teanga a chur ar fáil do na scoláirí.
Má bhíonn gearán agat a eascraíonn as ceannach i mballstát eile den AE‚ seachas an tír ina gcónaíonn tú‚ d’fhéadfadh sé bheith casta saincheisteanna a réiteach a d’fhéadfadh bheith agat le díoltóir na n-earraí nó na seirbhísí.
Gach uair a dh’iarr Rialtas na hÉireann iasacht, bhí siad ag lagú a fhlaithis.
Dar léi go mba cheart anois cime eile, Martin Corey, a shaoradh nó go raibh seisean faoi ghlas go héagórach.
Níor cuireadh suim rómhór ach oiread sna fiche éigin Arabach a bhí ag freastal ar ranganna eitilte le déanaí cé go raibh amhras ag cuid dá múinteoirí orthu.
Ón gCam di ó dhúchas ach is é Corca Dhuibhne a fóidín samhlaíochta, foinse a hionsparáide agus ceárta a ceirde.
Find a Citizens Information Centre in your area: De ghnáth, bíonn scéimeanna pinsin gairme ag fostóirí móra ach tá go leor do na fostóirí beaga nach bhfuil.
Ocht gcinn de chnaipí móra cnáibe agus ocht gcinn de chnaipí beaga cnáibe a bhí sa chnuasach.
Tráthnóna Dé Luain, Mí Eanáir agus tá saoire na Nollag ina chuimhne iargúlta.
Agus tá gluaisteán nua agam a bhronn an chuideachta Toyota orm.
Déantar comhtháthú inmholta le hachair eile an churaclaim chun suim sa scríbhneoireacht a mhúscailt agus scileanna scríbhneoireachta na ndaltaí a fheabhsú.
Find a Citizens Information Centre in your area: Cárta Páirceála Duine le Míchumas Tá cártaí páirceála Eorpacha ar fáil do dhaoine le míchumais áirithe agus do dhaoine atá cláraithe dall, is cuma más tiománaithe nó paisinéirí iad.
Is dóigh go bhfuil deiseanna áirithe ann le cúrsaí idirlín ach cé tá chun tuarastal a íoc?
Bheadh POBAL buíoch do dhaoine dá dtiocfadh leo iarraidh ar dhaoine eile a bhíos ag obair san earnáil clárú leis an suíomh seo fosta amhail innealtóirí fuaime, teicneoirí soilsí, tógálaithe seit agus duine ar bith eile a bhfuil nasc acu leis an earnáil.
Gan seanbhaile a dhéanamh den scéal, bhí mé bodhraithe ag an ghleo agus mé fós scór bloc ón suíomh cois Loch Michigan.
Sinn Féin chun cur le héileamh na Gaeilge – Allister Is í an Ghaeilge an chéad bhlár catha eile sa tuaisceart tá ráite ag Jim Allister, ceannasaí an TUV.
Abraímis go ndéantar é seo, d'fheicfimis nios mo foireanna ag imirt ag tabhairt craobh níos fearr dúinn go léir.
Macdonald@kingsinns.ie. Scríofa ag Nuacht24 ar 20.04.2010 Rannóg gaeilge, nuacht.
Úsáidtear nuachtlitir na scoile go rialta chun na tuismitheoirí a choinneál ar an eolas faoi imeachtaí na scoile.
In alt a foilsíodh sa pháipéar seo cúig bhliain ó shin scríobh an Draoi Rua ‘gurbh iad móruaisle na tíre a chónaigh sa cheantar seo.
Nollaig mhór mhaith daoibh!
As seo amaci i gContae na Gaillimbe, beifear ag cur an choinníoll teanga i bhfeidhm ar dhá bhealach ag brath ar an bhfuil an áit suite taobh amuigh nó taobh istigh de theorainn GTPS, a shineann thart ar 25 mile mórthimpeall na cathrach.
Siúlann daoine isteach i mbeár ach bíonn scanrú orthu an teanga a úsáid, ar eagla go mbeadh daoine ag magadh fúthu.
Roghnaítear idir "a rá go..
Tháirg Seirbhísí do Chustaiméirí um Chaidreamh san Ionad Oibre treoirleabhar maidir le cearta agus oibleagáidí oibrithe páirtaimseartha agus a bhfostóirí in Éirinn (pdf).
D’fhág sé ceangailte ansin í agus shín sé féin siar ansin ar an leaba ag éisteacht léi ag screadach.
Ach i láthair na huaire tá cath á bhaint a cailleadh le fada an lá.
Ba é seo an chéad uair dár tharla a leithéid.
Cé go bhfuil imreoirí óga sciliúla ag Áth Cliath tá an iomarca díobh róbheag agus éadrom.
Molaim sin ar an tuiscint gurb é dúnghaois an Stáit an t-aos óg a spreagadh chun an Ghaeilge a úsáid ar bhealach cruthaitheach agus feidhmiúil chomh minic agus is féidir.
Déileálfaidh sé leis an uile iarratais nua ar dheontais.
Tá seomraí ranga dá gcuid féin ag triúr den cheathrar múinteoirí.
Tá sé go hiontach go mbíonn RnaG le fáil ar an idirlíon.
Fanaigí glan ar an Óstán agus ní chuirfidh sé chugaibh ná uaibh.
Cúis láidir amháin leis an mbarúil sin ná go raibh formhór na foirne sin as cathair Átha Cliath.
Polaitíocht na fantasaíochta é áfach creidiúint go bhfuil scair mór de Chaitlicigh sa tuaisceart a thacódh leis an DUP ach an DUP labhairt go deas leo.
Gan aon amhras is fíorimreoirí gairmiúla iad.
I ndomhnach, tá sé ag teacht chun solais anois gur goideadh nó gur scriosadh go leor den airgead a chuir gnáthinfheisteoirí faoi choimirce na mbancanna agus na gcomhlachtaí airgeadais.
Ní mór do mhic léinn íoc as leabhair agus táillí scrúdaithe.
Ní raibh a fhios agam go bhfuil mórán Gaeilgeorí i Sasana.
Bhí scríbhneoir agus dialannaí cáiliúil Sasanach ar dhuine de na chéad chustaiméirí aige.
Rangers i Sraith a Trí, Terry neamhchiontach I Sasana fuarthas John Terry neamhchiontach as íde bhéil, ar bhonn ciníochach, a thabhairt do pheileadóir eile, Anton Ferdinand.
Ach ó bhí 1975 ann, tuigeann daoine gur ról tábhachtach é agus tuigeann siad chomh maith gur gá duine cuí, oiriúnach a cheapadh leis an bpost is sinsearaí sa tír a chur i gcrích.
Smaoiním, mar shampla, ar dhiúltú na n-údarás áitiúil cead a thabhairt seoltaí i nGaeilge a bheith i gclár nua na dtoghthóirí.
“Tá go leor fiosruithe ag teacht chuig an gCumann ó chliaint nua, daoine ná raibh riamh ag lorg cabhrach ón gCumann roimhe sin.
Mínigh tusa é. Níl míniú agam air.
Ollamh Emeritus le Nua-Ghaeilge, Coláiste na hOllscoile, Corcaigh, is ea Seán Ó Coileáin.
Daoine a bhí ina gcónaí in áit a raibh ainm Gaeilge, chuaigh siad i dteangmháil linn le naíonraí, in ionad crèche, a bhunú mar gheall ar an ainm Gaeilge.
Ina dhiaidh sin suas píosa agus ar dheis i dtreo na Coille Móire.
Ar an 31 Deireadh Fómhair, tabharfaidh an dá iarrthóir is mó a fuair vótaí aghaidh ar a chéile.
Mar sin, níl an córas atá ann faoi láthair ag obair i gceart.
Ar feadh roinnt blianta, bhí Seán agus cuid de na ceoltóirí ina mball den dhá eagraíocht, agus sin an fáth go raibh siad páirteach san Oireachtas de chuid Chonradh na Gaeilge i 1962 agus i gcomórtais de chuid CCÉ fosta.
Anois nuair a bhuann Stiofán Standún agus a fhoireann Corn an Domhain, cá bhfios faoi cheann ceithre bliana, go cinnte beidh ár dtaoiseach i láthair, agus ár n-uachtarán freisin chun an lá mór a chomóradh, agus don diabhal leis na 'begrudgers'.
Aon tsráid amháin de thithe seanda cloiche a bhfuil armas teaghlaigh ar chuid acu.
Léiríonn miontuairiscí na gcruinnithe go dtagann na múinteoirí Gaeilge le chéile ar bhonn foirmeálta, uair sa mhí ar a laghad.
Beidh an turas ag dul ar fud na tíre idir seo agus Aibreán 2009 mar cheiliúradh ar an 200 bliain ó foilsíodh Moore's Irish Melodies leis an gcumadóir agus leis an bhfile cáiliúil Thomas Moore.
Deich mná, deich longa, deich n-eich do rígh Átha Cliath is biathadh míosa dó ó rígh Átha Cliath, agus a dhul lais i Laighnibh.
Dﾃｩantar clﾃ｡r nua gach bliain agus tﾃ｡ go dtﾃｭ 25 Samhain agat led' ainm a chur san ﾃ｡ireamh ann nﾃｳ chun aon athruithe a dhﾃｩanamh dod' shonraﾃｭ (ar nﾃｳs seoladh a athrﾃｺ).
Chuaigh an scéala ar fud an domhain toisc gur léim Bono isteach sa mheascán mearaí ceoltóirí.
Is duine é an Prionsa a thuigeann cúrsaí poiblíochta ár linne níos fearr ná mórán eile.
Ní féidir gach ciorrú atá molta a chosaint ar an dóigh chéanna, áfach.
In ainneoin an dea-scéala seo don spórt rothaíochta in Éirinn agus don chúis i gcoinne ailse ar fud an domhain, tá amhras ar go leor daoine faoi Lance Armstrong i dtaobh úsáid drugaí.
"Agus níor báitheadh?" arsa mise, leis a' tseanduine a bhí ag innse domh.
‘Tá sé san áit cheart,’ arsa Anraí, ‘an bhfuilimid go léir réidh don rás?’
Cé nach ionann mar sin féin an manach agus an aibíd, mar ‘L’habit ne fait pas le moine’, tugtar faoi deara láithreach bonn i gcás an leabhair is déanaí le Derry O’Sullivan go bhfuil rud éigin as an ghnáth ag baint leis an chnuasach dánta seo.
Tá sé i gceist cruinnithe rialta den fhoireann bhainistíochta inscoile a thionól agus moltar don scoil é seo a chur i gcrích.
Is déantús daonna iad na comhghnásanna teanga.
Bhí sé an-thábhachtach an clár a sheinm sa 16ú agus 17ú haois, go háirithe nuair a tharla na plandálacha agus a tháinig daoine nua isteach sa tír.
Is duine an-óg í Úna féin.
Glacadh comhairle Chuilm Cille a's h-admhuigheadh go raibh an chomhairle maith.
Má tá aon imní ar Shinn Féin faoi seo, ní gá dóibh ach machnamh a dhéanamh ar fhocail ó pheann Sheáin Uí Ríordáin, Ach saoirse ón daoirse sin!
Ach feictear dom nach fiú a bheith ag dearadh teanga dá léithéid beag beann ar fhíor chaidreamh san fíor saol, nó fiú san saol fíorúil.
2.4 Bainistíocht an chaidrimh agus cumarsáid le pobal na scoile Is léir go bhfuil comhoibriú idir na pairtnéirí go léir sa scoil seo.
DuaiseannaBeidh beirt bhuaiteoirí i gceist agus gheobhaidh siad mar dhuais cóip den eisiúint is úire ón Acadamh, mar atá, an DD Subhóró: Rian 1Ríleanna: Ríl na Mainistreach agus Scléip na hOíche Aréir Banna Tí an Acadaimh2.
Ach i súile na n-antoisceach i nGaza, is comhoibrithe leis an namhaid iad na fir ghnó seo.
Tá mac, Seán Fionnbharr, againn fosta, atá trí bliana go leith aige.
Ar an lá sin bhí orm a dhul go dtí Oifigí de chuid Chomhairle Contae an Longfoirt fá choinne ais-íocaíocht éarlaise a chaith mé ar theach a ligeadh ar cíos domh ó chara.
Is maith ann iad na mórscrúduithe seo toisc go dtugann siad cleachtadh do scoláirí ar bhainistíocht ama, ar leagan amach scrúdpháipéar agus ar rúibricí na scrúduithe stáit.
‘Don’t show the white feather’ an mana a bhí aige agus bheadh an-mheas agam air dá bharr sin.
Ní dhéanfadh a leithéid de chomórtas dochar d’eacnamaíocht bailte beaga iargúlta cois farraige.
Tá na tuilte seo ann mar gheall ar an méid baistí a chaith sé ann le thart ar cheithre lá anuas.
Bhí pleanáil mhaith déanta do na ranganna go léir a breathnaíodh agus bhí luas maith leis na ceachtanna dá bharr sin.
Ach ba bheag is b'fhíorbheag a thaitin an gradam seo leis na scoláirí eile.
Tá staidéar pearsantachta déanta ag Curran ar na tógálaithe - fir mhóra, leathana, a n-aghaidh ag taispeáint meascán den bhród, den ghreann agus den amhras, a gcraiceann dearg leis an aimsir agus leis an sclábhaíocht.
Is iad na Caismírigh is measa.
Ceapaim féin gur an‑scéal é ach is dócha go bhfuil mé beagáinín claonta!
Thír Eoghain do Jim McKee agus tá trí amhrán nua scríofa ag Jim don albam seo, iad bunaithe ar a thaithí sa Tuaisceart san am a chuaigh thart.
Rinneadh iarracht cuid cumhachta Berlusconi a laghdú le polasaithe in aghaidh trustaí ach níor éirigh le haon cheann de na hiarrachtaí sin go dtí seo.
Sin nuair a thit an phingin.
Ard Mhéaraí faoi dhó sa Chultúrlann Bhí Ard Mhéara Bhaile Átha Cliath ar chuairt ar an Chultúrlann Mc Adam – Ó Fiaich inniu agus iina chuideachta Ard Mhéara Bhéal Feirste.
Ní nach ionadh go bhfuil CLG ag smaoineadh ar theicneolaíocht a úsáid i ndiaidh cuid mhaith eachtraí conspóideacha a bhain le scóránna anuraidh.
Dáta eisithe: Beidh sé le feiceáil i bpictiúrlanna ar fud na tíre ón 14 Meitheamh ar aghaidh.
Mura bhfuil imní ann faoin lucht léitheoireachta agus an t-ualach oibre ag Eoghan, lig níos mó daoine chun ailt a scríobh don Nuacht24.
Tá sé mar chuid den bhunreacht go bhfuil cead ag saoránaigh airm a bheith acu l'iad féin a chosaint.
Chuala mé go raibh an seó go hiontach – bíonn.
Is athchóiriú scoile agus cónascadh fiúntach a chinntiú le SN An Droim na príomh aidhmeanna a bhí ag an mbord ó thús na bliana scoile seo.
Cen fuaim a bhí ag a nguthanna?
“Fiú na páirtithe is mó a bhíonn ag caint ar mhná a chur chun tosaigh, ní chuireann.
Ábhar dochtúra é ag an gColáiste Ollscoile, Baile Átha Cliath.
Bhí cuntais againn fosta ó Ghaeilgeoirí ó gach cearn den tír a chonaic cad a tharla ar an lá.
Rinne a bhean chéile iarracht cosc a chur ar Shuibhne agus chaill sé a chlóca dá bharr.
“Ach tá obair go fóill le déanamh agus tá an tionscnamh Líofa go fóill dírithe ar theagmháil a dhéanamh leis na daoine sin atá fiosrach faoin Ghaeilge nó atá ag iarraidh an teanga a fhoghlaim.
Is ar éigean atá muid in ann cúpla teach a choinneáil ag dul ar an tuarastal suarach a fhaigheann muid.
Tá oiread eolais ag snámh fúinn is tharainn anois is nach mbeidh an t-aineolas inleithscéal feasta.
An phlé atá ar siúl i measc Feisirí Eorpacha faoi chás Siria.
Ach bhí am ann nuair a bhí mé buartha go raibh an cineál sin teilifíse ag imirt an iomarca tionchair orainn agus go raibh muid chun a bheith fágtha gan cultúir dár gcuid féin.
Tá Liam Ó Maoilíosa le feiceáil ag caint i mBaile Uí Bhódáin, léigear na gCeithre Cúirteanna agus cath i Sráid Uí Chonaill agus go leor eile.
Tá sé inmholta afách nach mbeadh na ranganna CSTS faoi chúram aon mhúinteoir amháin agus go mbeadh gach muinteoir inniúl ar na modheolaíochtaí agus na hacmhainní atá molta don CSTS.
Caora ina dtriopaill rua ar chrann caorthainn.
Má táimid ag dul i dtreo an 250,000 duine seo a tháinig chugainn ón Aire, ar a laghad is sprioc é agus seo an chéad uair a chuala mise daoine ag caint ar mhéadú ar líon na gcainteoirí Gaeilge.
Cáineadh ar shean Chomhairle Chonamara Tá suíomh idirlíon ag Pobal Bhearna ag www.pobalbearna.com. Is i mBéarla amháin atá sé.
Ciallaíonn sé go ndéantar pá agus cáin gach seachtaine a ríomh go neamhspleách gan tagairt don tseachtain roimhe sin.
Mar tharraing tú milleán mór orm 's a stóirín is níor mhaith leat é, Is naoi n-uaire b'fhearr liom pósta leat go mór-mhór ná bheith i bhflaitheas Dé.
Mar a scríobh sé féin i Lá ar maidin Nuair is leor 'nód' don eolach!
Lean muid ar Twitter: Follow @CloIarChonnacht Táirgí Mór-éilimh Oidhreacht Chorca Dhuibhne Cló Iar-Chonnacht, Indreabhán, Contae na Gaillimhe, Éire Foilsíonn Cló Iar-Chonnacht leabhair i nGaeilge agus ceol Gaelach.
Maidir leis na doiciméid a fuair mé, níor mhiste a admháil nach raibh aon ní spéisiúil iontu.
Teastaíonn ón Oifig Ghnóthaí Eachtracha i Londain go dtréigfidis an t-oileán.
Is drochrud é go mbeadh éarlamhacht oinigh ceangailte le hoifig seachtrach don chumann seachas a bheith ina ghradam pearsanta.
Gheal siad go mbeidh an cheist náisiúnta, agus an fhís phoblachtánach chun tosaí ina gcomhfheachtas mar fhoireann Shinn Féin in iarthar na Gaillimhe.
Tá sé seo i bhfad níos soiléire nuair a bhreathnaíonn tú ar an Ord Oráisteach.
Go rabhaimíd go léir i gcomhluadair a chéile i Riocht Dé.
Téann oidí éagsúla sa chathaoir agus cláraítear miontuairiscí na gcruinnithe.
Ní bheidh sé de chumas aige flúirse caide a bhronnadh ar a fhoireann tosaithe.
Léiríonn figiúirí nua-fhoilsíthe nár tugadh cead ach do 2% do dhaoine a rinne iarratas ar scéim nua morgáistí a gcuid títhe a thabhairt ar lámh do na bancanna lena dtógal arais ar cíos.
Rinneadh cleachtadh ar na freagraí a bhain leis na ceisteanna sa leabhar.
Is iarrachtaí stáit a bhí i gcuid mhór acu sin ach san am chéanna níor tugadh faoí chomharsánachtaí Gaeilge a bhunú ach go hannamh.
Dí sreabhán go rialta i méideanna beaga.
Tuigeadh go bhfuil bainistíocht na scoile lán-tacúil ar acmhainní a chur ar fáil do theagasc an ábhair ach iarratas ina leith seo a chur faoi bhráid an phríomhoide.
Tá gá le plé agus díospóireacht rialta leo siúd agus le dreamanna eile, le cinntiú go bhfuil éifeacht lena saothar agus go bhfuil siad sásta rudaí nua a thriail.
Is idirbheart í an scéim sin a chuireann maoiniú ar fáil do scoileanna le riachtanais phráinneacha ar chomhairle Síceolaíochta, fad is atá seirbhísí SNSO á leathnú chuig na scoileanna ar fad.
Ba chuige sin a ligtí amach iad an chorruair sa bhaile féin, agus tharla gurbh shin a thug an deis di an chulaith chróndearg bréide a fheiceáil i bhfuinneog Shiopa an Duibheagánaigh an lá cheana.
Fhaid is a bhíonn na poiliteoirí ag gabháil timpeall orthu bíonn seans ag an bpobal bheith á mbraithniú.
Laistigh den ghrúpa naoi gcinn déag féin, tá eagrais a fhaigheann maoiniú do ghnóthaí áirithe ó fhoinsí eile státbhunaithe.
B'in misneach mór i mbuachaill óg agus b'in an cineál misnigh a chleachtaigh Seán Ó Dálaigh ar feadh a shaoil.
Ba cheart duit an t-iarratas a dhéanamh 8 seachtain ar a laghad roimh an dáta a bhfuil rún agat teacht go hÉirinn.
Ach dar liom féin ní féidir vóta Dana a mhíniú i dtéarma tuaithe / cathrach amháin mura ndéantar athsainmhíniú ar Chathair na Gaillimhe mar baile tuaithe in áit cathrach soifisticiúla..
Tá colanna ar phósadh idir daoine áirithe a bhfuil gaol fola eatarthu nó gaol pósta acu le chéile.
Gearrscéal ón Astráil le Colin Ryan ‘Ní foláir duit an-lámh a bheith agat ar an obair agus amfataimíní á réiteach,….’
D'fhiarr sé ciar'd a chas ann so í. D'innis sí dhó.
Tá a chuid beatha ite aici, ach níl aon ghlacadh ag Garfield leis sin.
Bíonn an-chuid deacrachtaí ag tiománaithe leoraí in amanna mar gheall ar chaochspota a bheith ag cúl a gcabhán.
Tá liosta fada bailithe aige ar chúl ar leabhair freisin.
Is gá athrú a dhéanamh ar na critéir a úsáidtear chun dáileadh na ranganna a eagrú agus comhaois na daltaí a chur san áireamh sa roinnt.
Ní tharlódh faic gan pobal.
Ba chuimhin liom go raibh baint éigin ag Piaras Ó Béaslaí leis, agus cheapas go raibh sé i bpriosún i Sasana, taréis Éirí Amach na Cásca 1916, nuair a smaoinigh sé ar an bhFáinne mar chomhartha labhartha na teanga.
Dáta an Leasaithe Deireanaigh: 23 January 2014 Is í Parlaimint na hEorpa an institiúid a dhéanann ionadaíocht níos mó ná 503 milliún saoránach sa 28 tír an Aontais Eorpaigh.
An rud a bhí mé a iarraidh a sheachaint.'
Tá sé ina chuidiú mhór fosta ó thaobh bheith ag foghlaim an dóigh le focail a fhuaimniú mar is ceart.
Ceangailte leis an sprioc sin tá sé geallta ag Sinn Féin go múinfí ábhair éagsúla trí Ghaeilge, mar shampla an corpoideachais nó spóirt.
Cuireadh an módh ar fagháil i bhfoirm leabharthaí beaga fá dheireadh: na trí léightheoirí agus lámhleabhar Mhódh na Ráidhte.
Táimid ag lorg meáchan a chailleadh, agus ansin ní mór dúinn monatóireacht a dhéanamh ar bhia agus ar chleachtas laethúil a fheidhmiú.
Rinne Des Bishop jab maith ar son na Gaeilge.
Beidh Mòd 2004 i bPeairt - “An Chathair Álainn”, mar a thugtar air in Albain - idir 8-16 Deireadh Fómhair.
Bhí Fear Bhaile Átha Cliath ann agus é go lách mar ba dhual dó.
Ní thuigim achan roc sa pholaitíocht Mheiriceá, agus is lú mo thuiscint ar pholaitíocht na hÉireann.
Is fíorbheag duine a bhíodh ag cur ina aghaidh seo ar fad, cé go mbíodh imní faoi chúiseanna ar leith in amannaí.
Thug sé féin cuairt ar phríosúnaigh de chuid an IRA sa Bhreatain sna nóchaidí agus dúirt go poiblí gur cheart a bheith ag caint leis an IRA agus le Sinn Féin, agus seo ag am nuair nach raibh éinne ag caint le ceachtar acu.
Cead isteach saor in aisce go dtí 9 p.m. agus €5 ina dhiaidh sin.
Bhíomar ar fad ag faire amach gach cúpla lá don chinneadh a bhí déanta ag Paul.
D’imir Daithí peil le foireann Scoil Naithí agus bhuadar craobh i bPáirc Pharnell.
An-tógtha leis an obair Baineann Ó hAoláin an-sásamh as a ról mar Phríomhfheidhmeannach ar an Údarás.
Is ábhar sásaimh ar leith é go bhfreastalaíonn líon réasúnta de dhaltaí na scoile ar an Aonad Lán-Ghaeilge atá lonnaithe anois i gceann de na scoileanna dara leibhéil áitiúla.
Rinneadh na trí mhír seo den cheacht a chur i gcrích go héifeachtach.
Bíonn deiseanna ag na tuismitheoirí dul chun cinn na scoláirí a phlé leis na múinteoirí ag cruinnithe tuismitheoirí múinteoirí uair sa bhliain nó níos minice más gá.
Is é an cuspóir deiridh a dhéanamh iad a imíonn siad, i gcleachtas, chun dlús a leá na taiscí saille a thabhairt ar an chuma dona leis an gcomhlacht.
Scríofa ag Nuacht24 ar 07.06.2013 Rannóg náisiúnta, nuacht. 1 Nóta Tráchta ar “Grian grian agus tuilleadh gréine go dtí an Mháirt” Tá súil agam nach tuar dheireadh an domhain é seo!
Tá sé in am go dtabharfar an polasaí céanna isteach i ngach réim truailliú sa tír.
Ach tá grá agam do mo pháistí.
Cuireann an fhéile scoth na scannán os comhair an tsaoil agus tá sí ag mealladh na réaltaí móra chun na cathrach le 10 mbliana anuas.
Faoi mar atá cúrsaí faoi láthair, ní íocann an duine is mó a bhaineann tairbhe as an ardoideachas as an oiliúint as a fhaigheann sé.
Ach tá Jim Gavin i gcónaí sásta sosanna áirithe a thabhairt do na himreoirí, a deir sé.
Tiocfaidh an bás ar cuaird chúghat, Bainfidh sé cúntas cruaidh díot, Gach cluan dár bhuail tu ar mhná.
Ní mór freisin a bheith ag freastal ar chúrsa lánaimseartha in institiúid á maoiniú ag an bpobal.
Scríbhneoir mór eile ab é Tadhg Ó Rabhartaigh a raibh baint mhór aige le Loch an Iúir, mar scoláire agus mar mhúinteoir sa cheardscoil i ndeireadh a shaoil.
Baineadh úsáid chliste as ásieanna chun foclóir na scoláirí ar thopaicí éagsúla a fhorbairt – ábhar éisteachta agus osteilgeoir, clár bán mar shampla.
Agus níl ceachtar díobh i gcóngarach do Chathair na Mart.
Dála an scéil, ní í an tSualainn an t-aon tír amháin atá ag leagan síos cuspóirí fuinnimh ardaidhmeannacha.
An tAire Leanaí: Róisín Shorthall Beidh an Teachta as iar-Thuaisceart Bhaile Átha Cliath breá sásta leis an aireacht shóisireach seo cionn is gur dócha go mbeidh cead aici freastal ar chruinnithe comhaireachta.
Bhain an lucht féachana an-sult as an cheol traidisiúnta, as an phíobaireacht agus as damhsaí na hUltaise a cuireadh ar fáil.
Creideann CAIRDE go mbeidh ról éascaitheora ag Seán a tharraingeoidh le chéile na heagraíochtaí agus na daoine ar fad sa cheantair atá ag treabhadh leo go dícheallach ar son leas na teanga agus an chultúir.
Duine de na buachaillí, is dócha go raibh an galar dúlagair air.
Déantar an Dioplóma Gairmiúil san Oideachas go hiomlán trí mheán na Gaeilge agus ní mór d'iarratasóirí caighdeán maith Ollscoile a bheith acu i dtaca Ie labhairt agus scríobh na Gaeilge.
Ní fheadar fós an ag magadh fúm a bhí sí nó an raibh sí ag súil le mé a imeacht.
‘The Shore’ is teideal do scannán Terry George agus beidh sé san iomaíocht le ‘Pentecost’, scannán le Eimear O’Kane agus Peter Mc Donald, don gradam sa rannóg do ghearrscannáin.
De réir na dtreoirlínte seo, tá údaráis bhainistíochta na scoile freagrach as déileáil le fadhb na bulaíochta.
Tá an saothar seo breis is cúig mhéadar ar airde agus tá cuid de na híomhánna atá déanta ag daoine áirithe lena nguma coganta an-ealaíonta ar fad.
Tugann Punann na dTeangacha Eorpacha treoir maidir leis na spriocanna foghlama a shainiú sa Ghaeilge.
Tá castacht ag baint leis na rialacha a dhearbhaíonn cathain ar tháinig tú isteach sa scéim árachais má tá árachas measctha ag an té sin.
Má bhí tú ag freastal ar chlár oiliúna FÁS roimhe sin agus go bhfuil tú ag fáil liúntas cúraim leanaí FÁS, leanfaidh tú á fháil seo go dtí go gcríochnaíonn tú an clár.
Éanna Ó Cionnaith, Ceannaire Fhine Gael agus ábhar Taoisigh a labhair ag Béal na mBláth i mbliana i gcuimhne ar Mhícheál Ó Coileáin a maraíodh ar an láthair ar 22ú Lúnasa 1922.
Dúirt Declan Brassil, Bainisteoir Chomhpháirtíocht Chathair na Gaillimhe, "Ceann de na bacainní bunúsacha is ea easpa fostaíocht sholúbtha a chiallaíonn go mbíonn an teaghlach níos fearr as.
Díreoidh an chomhdháil ar an chéad sé mhí den bhliain seo le hiniúchadh a dhéanamh ar bhuntáistí an ghradaim agus amharcfaidh sí chun cinn fosta i dtreo leagáid fhadthréimhseach an ghradaim nuair a bheas an bhliain seo thart.
Tá seirbhísí bunúsacha iontu ach táid gan trealamh nua-aoiseach ar nós teilifís, guthán ná idirlíon.
Tá na nósanna ar bhealach nádúrtha agus faigh ar ais ar waist caol.
Bhí mé in ann bheith ag spaisteoireacht timpeall gan a bheith ag troid in aghaidh taoide turasóirí!
Feictear do lucht na gcarranna go bhfuil tú ag tabhairt na méire daofa cionn is gur féidir leat rothaíocht leat suas go barr an scuaine má tá trácht trom ann.
Ag féachaint do cheannach na bpacáistí fearas ceart cistin, ná dramhaíl airgead, trealamh cistine atá tógtha go deireanach a cheannach.
Ní galar tógálach é, agus is annamh bheir sé bás duine — ach "leannán" go fíor é. (9) Sceith aingcis: Seo cnap angamhail a chruinnigheas thiar fá'n teangaidh bhig agus a bhriseas i gcionn dáta bhig ama.
Aontaím leat gur staraí ciotach an té a scrúdódh Éire na nGael gan Ghaolainn ach is é ag trácht ar dhomhan an lae inniu atá Breandán.
Tré gach gráin dá ndeárnaidh ar Éirinn, buan a mallacht ag fearadh go héag air.
Bhí Cailleach an Airgid in aois céad is a dó Nuair a phós sí is bhí clann aici – trí chúpla, gan ghó Ó thosaigh sí ag caitheamh an snaoisín.
Níl aon mhuinín agam as an Straitéis Fiche Bliain, mar nach bhfuil aon réadúlacht ag baint leis na spriocanna atá leagaithe síos ann.
Agus "Gaeilge Mhanann," le cois "An Mhanainnís".
“An-chainteoir is ea mo mháthair,” arsa Angela, “agus bhí an-ghreann ag m’athair”, rud a d’fhág go mbíodh spraoi sa chomhrá sa bhaile.
Ba mhinic gur chuidigh sí le máthair mo chéile, nuair nach raibh an bhanaltra ag teacht gasta go leor go dtí an teach.
Ciallaíonn féinbhradaíl, nó uathbhradaíl, go n-úsáideann mac léinn saothar a úsáideadh cheana i gcúrsa eile san Ollscoil seo nó in institiúid eile.
Déarfainn anois gur ar son a bheag de mhaith abhí sé murab é gur chruthaigh sé do lucht an Chumainn Ghaelaighgur faisistithe de chineál éigin a bhí i muintir Chluain Ard agus isféidir go raibh an ceart acu ar an ócáid sin.
Suíodh ionadaithe an Oird agus ionadaithe na n-áitritheoirí síos le chéile agus oibríodh siad amach cén bealach is fearr a bheadh oiriúnach don dá dhream.
Tugadh ard-mholadh dí as an obair atá déanta aici ag cur na Gaeilge chun cinn ní hamháin laistigh ach lasmuigh den Institiúid chomh maith.
Ba cheart duit labhairt leis an dlíodóir a sheol toghairm chugat le bheith i láthair na cúirte agus déanfaidh sé/sí iarratas ar chostais ar do shon.
Níorbh é sin an scéal ar fad ach an oiread.
Rachadh sé chun leasa na scoile dá ndéanfaí athbhreithniú ar dhualgais na bpost go rialta chun a chinntiú go bhfreastalaíonn siad ar riachtanais tosaíochta na scoile ó thaobh cúrsaí eagraíochta, curaclaim agus tréadacha de.
Bhi sé d'ádh orm a bheith ábalta freastal ar a lán de na hócáidí seo agus eolas a chur ar a bhfuil ar siúl ag scoláirí na Mór-Roinne le cúig bliana fichead anuas.
Showing 40 - 50 of 269 results for "*:*" Clár iarratais cheoil agus amhráin á chur i láthair beo ó stiúideo Chasla ag Máirtín Tom Sheáinín gach maidin Domhnaigh.
Tá feachtas éifeachtach ar siúl ag na Gaeil Óga le tamall anuas fosta le seirbhís tuarthéacs i nGaeilge a fháil ó na comhlachtaí teileafóin agus dealraíonn sé go bhfuil Vodafone sásta a leithéid de sheirbhís a chur ar fáil.
Is inmholta, freisin, sna cásanna seo, mar a chuirtear ar dhaltaí míniú a thabhairt ar a bhfreagraí agus plé a dhéanamh ar mhodhanna éagsúla le fadhbanna a réiteach.
Coirm dar teideal Hands Across the Water a bhí ann*, *a raibh Beth Neilson Chapman agus daoine eile páirteach inti.
Tá tagairt i scannán Langlands agus Bell den mhadadh daonna seo.
Díoladh agallamh le stáisiún teilifíse agus píosaí le cúpla iris ar $2.6 milliún.
Sé mhí roimh fhógra an Aire Airgeadais rith Fine Gael rún Dála ag cáineadh an rialtais mar nach raibh siad ag déanamh faic i dtaobh dhílárú na státseirbhíse.
Seo é 'de' as gaeilge ach dá bhrí sin cén fáth go bhfuil "Bank of Ireland" 'Banc na hÉireann'.
Chuir lucht an tobac tús le feachtas sna nuachtáin chomh maith, ag maíomh nach raibh sa togra ach céim amháin eile i dtreo an stáit róchaomhnaigh (NoNannyState.
Scríobh sí an leabhar "Micheál Ó Lócháin agus An Gaodhal."
Tá ráflaí ann go raibh sé i gceist ag Lunny saothar de chuid Chathail Uí Shearcaigh a úsáid sa tionscadal ach nach bhfuil sé sin chun tarlú anois.
Anois tá sé fágtha faoi ghrúpaí agóide amháin an cás a dhéanamh agus táthar ag leanúint leis an scrios, beag beann ar mhian an phobail agus go minic i ngan fhios don phobal.
Cúig thréimhse atá i gceist in dhá bhliain na hArdteistiméireachta agus tugtar an séú tréimhse do na ranganna a thugann faoin ardleibhéal san Ardteistiméireacht.
Táim ag ceapadh dul go dtí an Rinn.
Tar éis a raibh le rá againn le trí mhí anuas faoi phleananna Gaeilge agus Gaeltachta, féach nach bhfuil deireadh ar fad ráite fós againn.
Tá an cleachtas seo le moladh agus b’fhiú tuairisc ghairid ar thorthaí na n-anailísí a chur san áireamh sa phlean don ábhar.
Féadann tionóntaí athbhreithniú a lorg go bliantúil.
Úrscéal faoi choimhlint na seanmhoráltachta leis an nua i gConamara.
Ach is annamh a bhíonn siad chomh dona agus chomh forleathan is a bhí an iarraidh seo.
Dúirt bhean amháin 'bhí siad ag siúil amach lé chéile' ach ní chuireann sé sin míneadh i gceart ar 'they were having an affair' i mo thuairimse.
Tá am Dhuais Turner tagtha arís agus an rírá agus ruaille buaille a théann leis.
Abraham Lincoln Bhí an tír faoi scáth na cogaíochta sular toghadh Abraham Lincoln.
Tá linnte snámha ag teastáil agus páirceanna don uile shaghas aimsire.
‘Gadaí na tine, dá réir sin, cinnte, é an file.
Ach feictear dom nach gcaitear baileach sách maith le Pádraig féin, an fear saoithiúil a tháinig anall ón mBreatain Bhig dá dheoin féin leis an gcreideamh láidir a bhí aige a roinnt linn agus le muid a chur ar bhealach ár leasa.
Thug seisean an t-ainm Carraig Ayers uirthi, in ómós don Ridire Henry Ayers, a bhí ina Ard-Rúnaí na hAstráile Theas ag an am.
An comhairleoir Breandán Mac Gearailt a sheol, rud a rinne sé go líofa agus go tuisceanach.
· Baineadh leas as réimse leathan acmhainní sna ranganna Gaeilge.
Iris Aniar Dé Máirt 22 Samhain 2011 Bíonn clúdach cuimsitheach ar gach cinéal ábhar a bhaineann le pobal Dhún na nGall sa bhaile agus i gcéin ar Barrscéalta.
Tabharfaidh sé seo deis mhór do na Iaránaigh a gcumhacht a chur i bhfeidhm sa cheantar nó tabharfaidh sé borradh mór don lucht Ba'athaigh cumhacht a athghlacadh.
Gaortha chomh maith a bhí ag síneadh fad a radhairce siar uathu go bun na gcnoc anseo inár dtimpeall.
Seasfaidh an ceann seo.
Más fostaí tú, asbhaineann d'fhostóir do chuid ranníocaíochtaí árachais shóisialta agus bailíonn na Coimisinéirí Ioncaim iad.
Ní hamháin go mbeadh teacht isteach dá bharr, ach bheadh súil agus smacht níos géire ar lucht baincéireachta.
I 1992, cuireadh dhá leasú leis an mBunreacht; an ceart atá ag an máthair chun taisteal go dtí stát eile agus an ceart i leith saoráil faisnéise maidir le seirbhísí atá ar fáil i stát eile.
Tugann an Páirtí Náisiúnta ionadaíocht do mhuintir na tíre taobh amuigh de na cathracha.
Maróidh agus ballbhascfaidh siad a gcomh-Éireannaigh féin in ainm na hÉireann, chomh maith le hiarracht a dhéanamh ar dhúnmharú duine a bhfuil níos mó d’Éirinn ina lúidín ná mar atá sna mangairí bithiúnta drugaí a d’ordaigh an t-ionsaí seo.”
Tá dhá chineál dúin ann: dúnta cosanta agus dúnta cónaí.
Faigh tuilleadh eolais faoin Liúntas Cuardaitheora Poist.
Sílim go dtuigimid in Éirinn céard tá i gceist le 'coimeád síochána'.
Ansin chaith mé bliain in Ollscoil Náisiúnta na hÉireann, Gaillimh leis an gCúrsa Cumarsáide Fheidhmeach.
Tá sárshaothar déanta ag Audiard ar fiú éirí as sócúlacht teolaí an teallaigh ar cheann de na hoícheantaí fuara Earraigh seo chun ligint don scannán Francach is dúshlánaí ar an chamchuaird reatha dul i gcionn ort.
Má tá tú ar intinn staidéar lánaimseartha mar fhochéimí a dhéanamh, féadann tú a bheith i dteideal deontas do mhic léinn a fháil.
Féadfaidh sé bheith mar choinníoll fostaíochta go ndéantar ball de cheardchumann ar leith thú tar éis glacadh le tairiscint poist agus go bhfanann tú leis an gceardchumann sin fad a bhíonn tú mar fhostaí sa phost sin.
Is é seo an 1,852ú focal is minice úsáid sa Ghaeilge.
I bhformhór na gcásanna áfach, ní mór duit dul i dteagmháil leis an Roinn Coimirce Sóisialaí nuair a athraíonn do chúinsí pearsanta.
Tá an casadh seo tagtha i ndiaidh don Ard Aighne agus an PSNI an cás a athbhreithiniú i bhfianaise ar ar dúradh agus ar tháinig chun tosaigh ag fiosrúcán Saville.
Tá’s againn cad d’imigh ar an ngeallúint sin.
Más féidir leis é féin a mhargú mar chomhréiteach do dhaoine nár mhaith leo vóta a chaitheamh ar son Obama nó Clinton, cá bhfios céard a tharlóidh tar éis an chácais in Iowa.
B’fhéidir gur mire an smaoineamh ach b’fhéidir gur ghá don tuaisceart a bheith Gael-Gall le tamall maith sula mbeidh dul chun cinn faoi athaontú na tíre.
1,000 marbh i gcrith talún sa Tuirc Maraíodh suas le míle duine nuair a bhuail crith talún an baile Van in iardheisceart na Tuirce.
Anais Ciarán 'san ionad-sin, & suidhis fo crann ann; & fuair torc allaidh fo sgaile an croind.
Gonadh trés an ngníomh-so atá an seanfhocal adeir gurb i ríoghacht Chinn Bearroide iarrais neach an tan chuireas roimhe go huaillmhianach céim do rochtain is aoirde ioná mar do fhéadfadh do ghreamughadh.
Is a Tháilliúirín suarach nach postúil a d’iarr tú bean, Gan teach agat ná áras ná áit agat a dtabharfá í isteach, Ach do shiosúr is do mhiosúr is thú ag imeacht ó theach go teach, Ach téirigh abhaile is abair nach bhfuair tú an bhean.
Ní de d’óige, idir ábhar léitheoireachta nó ábhar teilifíse, *Anne of Green Gables *nó na cúig leabhar eile sa tsraith.
AÓF: Ag léamh na nótaí atá ag dul leis an albam dom, chuaigh na focail “Níl brí ar bith sa cheol muna roinntear é” i bhfeidhm orm.
“Nach bhfuil aon Ghaeilge agat?” arsa mise leis.
Léiríonn figiúirí ón Audit Bureau of Circulation go bhfuil meath leanúnach tagtha ar líon léitheoireachta phríomhnuachtáin na hÉireann agus dhruid nuachtáin aitheanta ar nós an Sunday Tribune agus Irish Daily Star Sunday le dornán blianta anuas.
Ní raibh a fhios ag Ahmed go raibh an t-eachtrannach ag faire air siúd chomh maith, ach bhí.
Léirmheas: ‘Lá an Phaoraigh’ le Seán Óg de Paor agus Aoife de Paor »»» Leis an ghéarchéim airgeadais faoi lán seoil timpeall orainn, táimid go léir ag tabhairt aire níos mó dos na pinginí.
Gné iontach fén Daily Show ná go mbíonn Michael Doherty ón RTÉ Guide inár dteannta gach seachtain ag caitheamh súl ar na scannáin agus ag tabhairt breithiúnais dúinn ar an gclár.
Is í an áit eile a raibh mathshlua Saor-Phreispitéireach, Albain, sa Free Presbyterian Church of Scotland.
Ar ndóigh dá mbeifeá in ann seó trí uair a chloig a dhéanamh ag aois 73 duit bheifeá sona sásta chomh maith.
Scríobhaim croílár mo thaithí féin.
Creidimse i bpoblacht chomh tréan le duine ar bith.
Tá súil agam nach dteastaíonn uait fianaise d'fhíricí ba cheart a bheith eolas orthu agat cheana.
Labhair siad leis na gardaí agus, le treoir uathusan, thosaigh an cuardach.
Beidh an chéad chruinniú poiblí ag Misneach ar siúl in ionad Chois Teallaigh, Comhdháil Náisiúnta na Gaeilge, 46 Sráid Chill Dara, Dé Máirt an 26ú Márta ag 7.30i.n. Beidh plé á dhéanamh ar roinnt ábháir éagsúla maidir leis an nGaeilge.
Mﾃ｡ dhﾃｩantar damﾃ｡iste duit mar thoradh ar do chearta cosanta sonraﾃｭ a shﾃ｡rﾃｺ, fﾃｩadfaidh tﾃｺ damﾃ｡iste a agairt trﾃｭd na cﾃｺirteanna.
I ranganna eile d’éirigh leis na múinteoirí cothromaíocht a fháil idir ionchur an mhúinteora agus gníomhaíochtaí na scoláirí trí úsáid an-mhaith a bhaint as obair bheirte.
An raibh de spút ann bruth na nduilleog a bhrú ar leataoibh lena mhéar?
Is í an fhírinne lom gur beag seans atá ann go bhfillfidh an I.R.A. ar fhoréigean.
Dualgaisí an Chonsailéir Chosanta An príomh dhualgas atá ar an gconsailéir cosanta ná tusa a chosaint is cuma an gceapann sé/sí an bhfuil tú ciontach nó nach bhfuil.
Ag déanamh meastúcháin ar obair an Aire tá Peter Ó Domhnaill, conraitheoir, Goodmar Construction, agus Pádraicín Ó Dómhnaill.
Tagann an focal seo chun cinn uair amháin i ngach 15,142 focal.
Braitear gur theoranta na gníomhaíochtaí a cuireadh ar siúl dá bharr.
Skálda - Éigse is Eachtraíocht sa tSean-Lochlainn Aistriúcháin ar scéalta Sean-Íoslainnise faoi fhilí.
Tá tuilleadh eolais má tá tú ag filleadh ar an obair.
Ceol clasaiceach agus ceol dúchais na hÉireann is mó.
Síothlóidh an callán ar feadh tamaill éigin, agus ní beag an méid é sin féin.
Spróid ar fhairrge nach í tá mór Tá sí ag dhul eadar mé agus mo mhíle stóir, D'fhág sí ar an bhaile seo mé ag deánamh bróin, Agus gan dúil le pilleadh as a choidhche níos mó.
Achar talún 25,706 sq km Foirm an talún Tá an chuid is mó don oiléan sléibhtiúil.
Agus, de réir mo thuigbheáil, is iad an Comharchumann Chliara atá idir taobh thiar den scéim is a thiomáint.
Chuir sí scairt ar Cháit Ní Ghrianna, bainisteoir Serendipity, ag rá go raibh an fliú uirthi agus go mbeadh sí sa leaba ar feadh seachtaine ar a laghad.
Meas tú ' bhfuil jóc maith ag éinne?
Chomh maith is bhí an tairbhe dhóibh sin sa tine, bhíodh fainic aici air dhrochdhaoine, amhail leis na siabhraí mallaithe is na h- iarlaisí fhágaidís i bhfoirm leanaí i gcliabháin.
CMS: Inis dom faoi bheith ag imirt sacair.
Tuigtear gur shiúil roinnt daoine amach sular chríochnaigh an cruinniú i bPáirc Mheirlinne.
Níor mhaith leat gan sochar an amhrais a thabhairt do dhuine ar bith, ach is é lomlán an scéil gur fíordheacair glacadh leis go bhfuil leas na teanga i gceist ag aon duine a chuirfeadh deireadh léi mar ábhar riachtanach san Ardteistiméireacht.
Bhog a thuismitheoirí go dtí Meiriceá sna seascaidí agus bhí an mac ina bhall de na Marines.
Ba chóir go Cáilithe gníomhairí árachais saoil neamhspleách a bheith i gcónaí duine ag obair go dian, an-solúbtha agus díograiseach, féin muiníneach agus smachtaithe, agus toilteanach chun fadhbanna a réiteach pobail.
Ina theannta sin, tá ceart níos fairsinge agat chun taisteal agus chun pas a fháil ar mhaithe le taisteal a dhéanamh.
Ba chóir, mar sin, na scrúduithe tí a chur in oiriúint a luaithe agus is féidir don scrúdú Gaeilge a bheidh ag na scoláirí seo sa Teastas Sóisearach in 2011.
Is iad morgáistí na hiasachtaí is coitianta d’iasachtaí faoi urrús.
Tá tuilleadh eolais ar fáil inár ndoiciméad Ioncam airgid agus íocaíochtaí leasa shóisialaigh.
Comhartha buíochais as fuascailt 1944-’45 atá ann sin is dóigh nó is ar thránna na Briotáine agus Normandie a doirteadh go leor fola agus maraíodh an iomarca Sasanach óg le linn an Dara Cogadh Domhanda.
Ar ndóigh Lena linn sin, uaireanta a bhuaigh teaglaim Lotto féidir a bhriseadh.
Agus tugann sé sin ar aghaidh sinn go dtí an scéal seo is nuaí ag Seán, Scéal Eitleáin.
Cheap an créatúr go dtógfaí mo chroí le ceann acu ach b'éigean dom a dhiúltú.
Téann sí siar ina hintinn go dtí tús an scéil, oíche an rince sa teach scoile.
Is mó saghas galair a bhuaileann an duine i gcaitheamh a shaoil.
An deacracht leis sin, is cosúil, nó go gcaithfí sin a dhéanamh roimh 9 Lúnasa agus caithfear cruinniú iomlán den Chomhairle Contae a ghlaoch leis na leasuithe a cheartú.
Coimeádann gach oide cuntas míosúil ar dhul chun cinn na hoibre.
Bhí sé ar an dream a thug bheith istigh do Jacques Derrida sa saol acadúil.
Tá Giorria na Cásca, Daidí na Nollaig, dlíodóir bocht agus dlíodóir saibhir ag siúl an bhealaigh nuair a fheiceann siad $100.
Bhí siad in ann eolas agus tuiscint a thaispeáint ar na coincheapa a bhí foghlamtha acu agus bhí an-mhuinín acu astu féin iad a úsáid chun fadhbanna a réiteach.
B'fhéidir go bhfuil sé in am atheagrú a dhéanamh ar Choiste an Oireachtais féin i dtreo go mbeadh daoine air a bhfuil saineolas acu ar ghnéithe éagsúla den bhféile, in áit iad a bheith mar ionadaithe ó ghrúpaí a bhfuil baint éigin leis an teanga acu.
Nach bhfuil bealach eile ann?
Beidh Sammy Wilson ag leanúint leis ina Aire Airgeadais, Arlene Foster ina Aire Fiontraíochta, Edwin Poots ina Aire Sláinte agus Nelson Mc Causland ina Aire do Fhorbairt Sóisialta.
Bíonn ról an mhúinteora teagmhála bhaile (MTB) an-chabhrach chun nascanna leis na bunscoileanna agus na tuismitheoirí a fhorbairt ar mhaithe le pobal uile na scoile.
Ach an bhfuil aon chiall ag baint leis?
Á léamh ag Joe Steve Ó Neachtain Nua: Cá as a bhfuil na craicne bananaí ag teacht?
Tá cuid mhaith tíortha siúlta agam anois, agus tuigim tábhacht an dara teanga: ionas nach gceaptar gur turasóir thú, nó chun bheith in ann bheith ag comhrá go príobháideach in áiteanna poiblí).
Fear diaganta cráifeach ab ea Oliver mar is eol do chách.
Dá bhrí sin, fuair mé sampla ó m’iníon agus chuir mé i mbuidéal beag é agus chuir mé a hainm air agus dáta breithe.
Suíomh chúirt an chontae atá ann.
I gcás na hiomána, cuireann sé an cheist is cóir a chur ar Chumann Lúthchleas Gael: cén fáth, 120 bliain tar éis bhunú an Chumainn, nach bhfuil an iománaíocht á himirt go forleathan taobh amuigh de na limistéir chéanna ina raibh sí láidir in 1884?
Bhí siad ar a ndícheall i gcónaí ag cuidiú liom, chaith siad airgead orm agus bhí muinín acu asam.
An tseachtain seo tá roinnt píosaí bunúsacha roghnaithe agam daoibh chomh maith le cúpla gúna álainn a d’fhéadfaí a chaitheamh ar oíche shóisialta nó ar an ócáid speisialta sin.
Maidir le cé chomh muiníneach is atá mé as mo thuairim féin.
Sa Dáil an mhí seo caite dúirt Michael Ring, Teachta Dála de chuid Fhine Gael, go raibh aiféala air nach raibh níos mó misnigh ag an bhfreasúra agus vótáil i gcoinne an Achta seo nuair a foilsíodh é anuraidh.
Tá go leor scríbhneoirí ann (níos mó ná bhí ariamh is dóigh liom) ach an bhfuil an cumas gnó ionainn leis an taobh sin a láimhseáil?
Léirigh an túdar é ar dtús le cúpla suntas, mar shampla, dúirt athair Bhríd léi go mbíonn 'smut' ar na seanAlbanaigh i gcónaí ach tháinig méadú ar na focail agus tháinig deireadh truamhéileach ar an scéal nuair a fuair Eoin bás, dá bharr.
Féadfaidh tú teacht ar fhaisnéis ar na catagóirí ceadúnas tiomána agus ar na feithiclí ionadaíocha le haghaidh tástálacha tiomána (pdf) ar láithreán gréasáin an Údaráis um Shábháilteacht ar Bhóithre.
Beidh roinnt scoileanna beaga Gaeltachta i gceist san athbhreithniú seo agus tá an chontúirt ann go mbeadh brú ar chuid acu nascadh le scoileanna ina bhfuil an bhéarla mar mheán teagaisc iontu.
Go bunúsach, tá siad difriúil ar an ábhar go bhfuil dualgas faoi leith ar Fheidhmeannacht na Seirbhíse Sláinte i leith chúram leanaí ina limistéar féin, dualgas atá leagtha síos sa dlí.
Tá dúnmharfóir ban amuigh ansin, é ag baint sásaimh as craos cortha a shamhlaíochta féin.
Thug Doyle “laoch” ar a chara óna leaba san otharlann in Inbhirnis.
Caithfidh sé go mbíonn seódanna an deas agaibh in Éirinn arsan seanchailleach.
Ceist: Cad a oscailt go rathúil ár chakras?
Bhí mé freagrach as cúpla ceann de na modúil a bhí sa bhonnchúrsa agus b’in an ceann is mó a thug sásamh dom as na cúrsaí uilig.
Tá dlúthdhioscaí ag cúl ‘Micí Moncaí’ agus ‘Máire agus a Mála’ gurab í Mairéad Ní Ghráda a n-údar.
Anois, in ionad leathnú na seirbhíse, tá cláracha á ghearradh agus foireann á chur chun an bóthar.
Mar a luadh cheana, tá tuiscint dhoimhin ag na múinteoirí Béarla ar Measúnú chun Foghlama (MchF).
“Murach gur chuir Gael Linn an t-iarratas sin isteach,” a deir Marcus, “thabharfaí an ceadúnas do chomhlacht eachtrannach gan dabht.
Ar an drochuair, ní leánn an bháisteach an "sneachta" seo, agus níl sé ró-thaitneamhach nuair a théann sé i do shrón!
Tá strus ag baint le gach rud.
DENIS: Ó, cinnte, neart oibre le déanamh agam.
Bhí a iníon Robyn cúpla bliain d’aois agus ní raibh aon bhréagán Gaeilge oiriúnach di ar díol ins na siopaí.
Cuiread suim speisialta in Waiting for the Light de chuid Chiarín Scott agus tuigtear dúinn go mbeidh tuilleadh le cur inár láthair aici ar ball.
Ó, splóid air a' riabhach is spréadhadh air a' chrón, 'S gan aon fhear á n-iarraidh fagháil spré leo mar is cóir, Milleadh na bliadhna sé dubhairt a teacht dhóigh Cé fágfadh-sa i n-Éirinn ach a' riabhach 's a' crón.
As ucht mo chuid colúin i ‘Seachtain’ agus mo chuid ramhaillí anseo.
Chun tuilleadh eolais faoi fheidhmiú mar ghiúróir, brú ar an mír seirbhís ghiúiré.
An bhfuil tú umhal dá bharr?
Baineann sé le saol an duine b’fhéidir – ag tréimhse amháin, bíonn suim agat in ábhar faoi leith.
Scríofa ag eoghan nill ar 09.06.2010 Rannóg idirnáisiúnta. 1 Nóta Tráchta ar “Trodaíocht san Afganastáin” Bhfuil tú ag ligint le fios nach bhfuil Eagras Chonradh an Atlantaigh Thuaidh ag fáil an lámh in uachtar?
I measc na dtascanna aonair a comhlíonadh, áirítear an léamh os ard agus os íseal, freagairt ceisteanna ó bhéal agus i bhfoirm scríofa agus trialacha cluastuisceana.
Déanann an príomhoide anailís ar ghnóthachtálacha na scoláirí sna scrúduithe stáit agus cuirtear i gcomparáid leis an meáin náisiúnta iad.
Moltar sa tuarascáil seo gur cheart leabhrán agus láithreán gréasáin a fhoilsiú ar mhaithe le heolas a thabhairt do thuismitheoirí aonair.
Tá go leor poblachtach in Éirinn nach n-aithníonn a dhíscaoilte is atá an Ríocht Aontaithe sa Bhreatain féin.
Tamall i ndiaidh dóibh a bheith lonnaithe ansin, tugadh fá deara go raibh uisce sa timpeallacht laghdaithe agus truaillithe.
Léirigh na scoláirí go raibh siad sásta a bheith rannpháirteach agus go raibh tuiscint mhaith acu ar an ábhar agus ar na céimeanna feabhais a bhí déanta acu.
Tá sé iontach ainmniúchán a fháil sa chatagóir seo le haisteoirí móra Éireannacha agus Sasanacha.
Déanfaidh an tOllamh Dónall Ó Baoill cur síos ar an chomhthéacs reatha agus ar an obair atá déanta ag an Ghrúpa Oibre.’
Sílim go bhfuil an rialtas seo ag déanamh an-iarrachta srian a chur ar rudaí agus beidh pian leis sin.
Dúirt sé sa tuarascáil gur “10,000 nó mar sin cainteoir dúchais atá fanta sa tír”.
Moltar an chaoi ina mbronntar marcanna ar leith le haghaidh scileanna tábhachtacha sna hábhair, mar shampla an obair phraiticiúil sa dara agus sa tríú bliain den eolaíocht agus an chluastuiscint i gcás na dteangacha.
Ní chreidim gur leigheas ar fhonn féinbháis an ginmhilleadh.
Míle uair a b’fhearr liom agam thú ‘S a Dhia nach truagh mé ‘sgaradh leat ‘S gur ionnat atá mo chroidhe istuigh.”
Dream ba ea a mhuintir-sean nach ndearna dearmad riamh ar bhreithlá na Banríona.
Sílim go raibh cóip in achan teach in Éirinn an t-am sin.
Baisleac Bhisaintíneach sa modh meánaoiseach a bhí ann ar a ndearnadh athchóiriú in imeacht na mblianta.
Ach sin é. Ná déan dearmad gur coras é rialtas, agus polaiteoirí ina bhun.
Dá bhfeicfeá na dreasa agus an tsárimirt a bhíonn ar siúl ag na himreoirí proifisiúnta; is fiú breathnú ar YouTube más maith libh iad a fheiceáil.
Tá an baol ann go bhfuil an córas ag éirí níos boige, rud nach mór aghaidh a thabhairt air.”
De réir an Chreata Náisiúnta Pinsean tá roinnt athruithe ar na coinníollacha cáilitheacha don Phinsean Stáit (Ranníocach) beartaithe ó 2020.
Bhí sásamh acu sa mhéid nár thaitin sé leis na Corcaígh teacht anseo don athimirt.
Ba chóir cuntas neamhbhalbh a chlárú i dtús an phlean faoin méid seo agus seasamh reatha an ábhair a léiriú.
Is beag Gaeilige a chluinfeá fá láthair ins an dá áit úd ámh.
Caithfidh a áit fhéin a bheith ag na drámaí as Gaeilge chun nach mbeadh gimmíocht ag baint leo.
Tá dul chun cinn déanta aici faoin am seo ón leibhéal bunúsach seo chuig rannpháirtiú i gcuraclam rang 5 ag ardleibhéal.
Is fada tráchtairí, ó sheascaidí na haoise seo caite go háirithe, ag rá go raibh Éire rófhada ar imeallbhord na hEorpa agus an domhain mhóir, rófhada ar a stuaim féin nó rópharóistiúil.
Tá a theoiric féin ag Balor an Bleachtaire faoi bhá na loinge, agus baineann an bharúil atá aige le himeachtaí na hoíche roimh ré.
Ba í Muireann Ní Mhóráin an chéad Chathaoirleach.
Agus dar le CLG, bheadh an chuma ar an scéal – dá nglacadh siad páirt sa socrú – go raibh airgid á dháileadh acu ar imreoirí mar chúiteamh as ucht iad a bheith ar fhoirne a gcontae.
Bhí go leor daoine ag gearán arís i mbliana faoin bparáid i mBaile Átha Cliath, faoin loitiméireacht a bhain leis, agus gan amhras – an seanghearán – faoin iomarca ólacháin agus an meisce a bhíonn mar thoradh air sin.
Tá líon na bhFrainciseoirí le Gaeilge ag dul i méid anseo, bail ó dhia oraibh!
Mhair an chuimhne sin i bhfad i mo chloigeann.
Agus na rudaí eile a dúirt sí leo.
Conas a d’fhéadfaí ceart a dheonú agus a dhiúltú laistigh de thréimhse chomh gairid.
Caithfidh mé imeacht as an áit seo.
Ansin rinne sí caol díreach ar Eoghainín, í ag labhairt in ard a gotha, gur luigh is gur neadaigh sí i mbrollach an ghasúirín tar éis a taistil fhada ón Domhan Theas.
Tá ceithre catagóirí de thástáil ann: Léigh níos mó faoi chatagóirí feithiclí agus faoi cheadúnais foghlaimeora anseo.
An gá dom an Uimhir Dhé is an Modh Foshuiteach a tharraingt isteach sa scéal?
Níl go dtí seo, cé go bhfaighimid roinnt cuidithe ó dhreamanna éagsúla le hábhar a chur i gcló - leithéidí an Áisíneacht Náisiúnta Litearthachta d’Aosaigh, agus foilsitheoirí Gaeilge.
Ceannaíonn daoine gar do bhaile má fhaigheann siad an deis.
Táimse i mo Chathaoirleach ar an mBord agus tá an oifig sin agam le breis is dhá bhliain anuas.
I saol ilchultúrtha, ilchreidmheach (agus gan chreideamh) na linne seo, tchítear dom nach bhfuil a leithéid iomlán riachtanach ná fóirsteanach a thuilleadh.
Bhíodh an-rath ar an bhFeis Cheoil i gCarna nuair a bhí mé ag fás suas agus, i ndáiríre, cuireadh iachall ar ghasúir ag an am dul ar an ardán agus triail a bhaint as chuile chomórtas.
Tá 852 scoil páirteach sa chlár.
Moltar anois, go mbeadh dátaí leagtha amach sa phlean scoile chun athbhreithniú a dhéanamh go rialta ar na polasaithe riaracháin.
Tá an próiseas chun iarratas a dhéanamh ar gach chúrsaí fochéimithe sa Ríocht Aontaithe mar an gcéanna (féach thíosluaite chun tuilleadh eolais a fháil).
Feirmeoir a bhí ina athair, James Graham, annsin, agus Ellen Burns an t-ainm a bhí ar a mháthair.
Mar a tharla fuaireamar ar ball go raibh dul amú ar Fhrainc agus bhí se féin, ar nós an chuid eile againn, in ann breathnú ar scoththuairisciú ar líne ó TG4.
Le dhá bhliain anuas áfach, bhí na leibhéil rannpháirtíochta sna scrúduithe seo an-íseal.
Déantar scrúdú ar gach coguas coirp (cloigeann, cliabhrach agus bolg) le linn scrúdaithe iarbháis agus na baill bheatha ar fad a dhioscadh.
D'fhéadfadh sé go mbeadh cúram curtha ar fáil in ionad cónaithe nó i dtithe pobail le tuimitheoirí tí agus tacaíochtaí eile.
Fear dubh a bhí ann, é sin nó bhí lán a aghaidhe d’fhéasóg mhór air.
An bhuairt is mó a bhí ar an gcomhairleoir dlí ná na himpleachtaí bunreachta a shamhlaigh sé.
Saothar fónta é seo agus tá idir thuairimíocht agus thaighdeadh fite go cneasta ina chéile ann ag an údar.
Ba chóir sprioc/tasc sainiúil go maith a thabhairt do ghrúpaí chun go n-éileofaí foclóir agus múnlaí cainte ar leith uathu.
Tá sé éasca na bogearraí a úsáid freisin - is féidir an méarchlár a sheachaint agus gan ach an luch a úsáid an chuid is mó den am.
Bíonn sé seo i gceist cibé acu an íoctar nó nach n-íoctar an MDFC go díreach leis an duine fásta cáilithe.
Tá an t-óstán ag brath ar ól agus bia agus níl daoine ag ól an oiread sin anois.
Beidh céilí ar siúl sa Chomhaltas i mBaile na Manach oíche Chinn Bhliana.
Is rud dearfach é seo.
Bhí sé suimiúil long ón tSeirbhís Chabhlaigh le brat na hÉireann ar foluain a bheith ag an Pier Head, cóngarach don áit inar tháinig na mílte i dtír 1845-52 agus áit a raibh na hÉireannaigh áitiúla ag smuigleáil gunnaí do Mhícheál Ó Coileáin i 1920.
Cúpla moladh ós rud é go mbeidh an tOireachtas i gCill Airne arís an bhliain seo chugainn.
Gleann Cholm Cille agus Yangshuo 2»»» Ní in Éirinn amháin a bhí deacrachtaí le hinimirce lasmuigh den dlí agus níor d’aon iarracht amháin a thug siad faoin gceist a réiteach mar a mhíníonn Alan Desmond.
Níl gá le gunnaí ná le pléascáin ná le cogaíocht a thuilleadh.
Áirítear leis seo foireann ar chonradh a earcú chun na scrúduithe a mhaoirsiú agus chun comhpháirteanna na scrúduithe a dhréachtú agus a mharcáil.
Níl fios agam an bhfuil morán staidéar déanta ag an t-Uasal Walsh ar an dátheangachas nó ag na buntáistí atá ag baint leis do leanaí agus iad ag foghlaim teangacha eile.
Seán Ó hEochaidh Lá Fhéile Pádraig Seán Ó hEochaidh ag cur síos ar an chuntas a thug Micí MacGabhann sa leabhar Rotha Mór an tSaoil ar La 'Le Pádraig sa Klondyke.
I measc na réaltaí a bhí ann, bhí Kelly Osbourne, Mark Ronson agus eile.
Déanfar iarracht comhluadar útóipeach nach loitfidh an timpeallacht a chruthú mar chuid den teacht le chéile idirnáisiúnta Ecotopia2002, a bheidh ar siúl i lár na míosa seo ar bhruacha Loch Dearg in oirthear an chontae.
De bhunadh na cathrach a tuismitheoirí beirt, Séamus ag saothrú mar chléireach i mBord Soláthair an Leictreachais.
Is fiú a lua go raibh sé ar thús chadhnaíochta agus an fheachtas ar son TG4 – nó Teilifís na Gaeltachta an uair úd – á sheoladh thiar sna 80í déanacha.
Ar nós aon réimse eile de bhéaloideas - amhráin, scéalta, piseoga agus seanfhocail san áireamh - is deacair, uaireanta, nóiméad a gcumtha a shamhlú.
Is sainmhíniú simplí é sin agus cá bhfios cén fáth ar cuireadh ar fáil sa leabhrán seo é nuair a fágadh 'Nás' agus a lán eile ar lár.
Trí dhul i dteagmháil leis an aer, blackheads oxidize agus a bheith dath dubh, cé nach bhfuil an taobh istigh.
Gan amhras, bím amhrasach freisin, mar a bhí an Marcsach, faoi cumainn ar mian leo mise a bheith ina mball acu..
Ós rud é nach bhfuil múinteoir tacaíochta foghlama sa scoil, cuireann na múinteoirí réimse ábaltachtaí na scoláirí san áireamh i ngach rang le linn na pleanála agus na múinteoireachta.
Má aontaíonn siad páirt a ghlacadh sa scéim Tús iarchuirfear chuig a gcomhlacht forbartha áitiúla iad nó chuig Údarás na Gaeltachta, áit ina mbeidh siad earcaithe le haghaidh socrúchán oibre cuí nuair a bheidh sé ar fáil.
D'fhéadfadh an ranníocaíocht íosmhéide seo méadú ag brath ar líon na mball neamhchleithiúnach sa teaghlach atá ag fáil íocaíochtaí leasa shóisialaigh.
Tá sé ar fud an bhaill.
Tagann an focal seo chun cinn uair amháin i ngach 124,939 focal.
Scríofa ag Nuacht24 ar 27.10.2011 Rannóg idirnáisiúnta, nuacht.
‘Bhuel’ arsa mé liom féin, ‘caithfidh go bhfuil méadú mór ar líon na foirne má tá muid in ann an Bhó Rua a líonadh, nó an bhliain roimhe sin d’ordaigh Joe Cahill ceapairí na Nollag dúinn i gConways..
An gaol idir na sláinte agus strus.
Chuaigh siad tríd an Chabrach agus trí Bhaile Mhic Giolla Mhura chuig an áit ar thrasnaigh na Sasanaigh an Challainn ag Tulaigh Uí Dhonnagáin, taobh thiar den áit ina bhfuil páirc peile CLG na Gráinsí anois.
Níl eagla ar Dervish i leith na húire seo sa cheol traidisiúnta.
Ná bí ag caint ar ghuagacht, fiú is gur maith a fhios againn nach dtarlóidh sé sin.
“Caithfidh sé gur mhothaigh sé boladh an ólacháin.
Mar a bhí an mhí seo caite le Saoirse Ronan sna ‘Lovely Bones’, tá arís an dul seo ag Tahar Rahim in ‘Un prophete’; tá páirteanna na beirte fós á n-iompar timpeall agam laistigh ionam.
Is é gaiscíoch na huaire é, curadh an ama, laoch na linne i láthair.
Cloisfidh sé scéalta faoi dhúnmharú agus anord.
Tuairiscíodh go ndéanann na ranna ábhar uasdhátú ar a gclár Idirbhliana go bliantúil.
Spreagtar na páistí chun an teanga a labhairt i gcomhthéacsanna agus i suímh réalaíocha.
Bhí eolas agam an uair sin ar reiligí shárghreanta Shasana, le na leachtaí marmair, a bhácanna gairbhéil, is a n-uaghanna pabhsaech.
“Sonraíonn an tuairisc is déanaí an iompar mí-dhaonna de mná a cur faoi glas aonarach ar feadh tréimhsí ama, náire na cuardaigh nochta, easpa teangmháil leis na teaghlaigh agus an comhluadar leis na bpriosúnaithe firean go dtí agus ar ais ón gcúirt.
Tugtar tionóntacht den Chuid 4 ar thionóntacht ar a ndéantar ráthaíocht sa dóigh seo.
Do dhruideadar siar i dtreo an Chéama agus bhí an dá dream ag caitheamh le na chéile fan na h-aimsire.
An tAcht um Dhlí Coiriúil (Gáinneáil ar Dhaoine) 2008 Faoin tAcht seo is cion atá i gceist le gáinneáil a dhéanamh ar dhaoine nó leanaí ar mhaithe le teacht i dtír gnéasach nó oibre a dhéanamh orthu, nó chun a gcuid orgán a thógáil.
Tuigeadh dúinn ar feadh i bhfad go bhféadfadh an stát gach a raibh le déanamh a chur i gcrích gan mórán páirtíochta ón bpobal féin.
Mar sin féin, tá tionchar na Gaeilge fós le brath ann: ó iarsmaí na teanga a tháinig i dtír leis na himircigh sa naoú haois déag go dtí an spéis atá á cothú sa teanga ag díograiseoirí i gcathair Melbourne na laethanta seo.
Ansin tabhair cuireadh do ghrúpa eile teacht aníos agus na daoine sa radharc a athrú chun go mbeadh siad sábháilte m.sh. cuir an duine atá ag rith ina sheasamh agus é ag faire amach do charranna.
Find a Citizens Information Centre in your area: Tá seirbhísí poiblí bus in Éirinn ceadúnaithe agus rialaithe ag an Roinn Iompair, Turasóireachta agus Spóirt.
Ní thugtar cur síos ar leatrom an chórais ghallda a choinnigh na Gaeil faoi dhiansmacht ar feadh na cianta.
Faoi láthair, tá Airí Rialtais chomh maith leis an Taoiseach, Brian Cowen, ag iarraidh a bheith ag freastal ar thrí thrá ar a laghad.
Tá an teiripe riachtanach chomh maith i gcásanna neamhoird codlata nó a leigheas le roinnt handúil: mí-úsáid alcóil, drugaí etc.
Ar an gcaoi chéanna ba chóir obair bhaile a thabhairt mar thaca leis seo a chuirfidh ar a súile do na scoláirí go bhfuil réamhullmhúchán d’obair ó bhéal mar chuid rialta den obair sa rang.
Féadann tú dul ar ais chuig do chillín anois.
Ar an ábhar sin coimeádann na múinteoirí taifead maith ar dhul chun cinn na scoláirí.
Ina theannta sin, beidh Bord Bainistíochta Scoil Sailearna, sásta aon rud a eascraíonn as an bpolasaí seo a shoiléiriú.
Dﾃ｡ta an Leasaithe Deireanaigh: 24 December 2013 Tﾃ｡ cur sﾃｭos sa chﾃ｡ipﾃｩis seo ar an mbealach ina nglaotar ar dhuine le bheith ina f(h)innﾃｩ.
Íocfaidh d'fhostóir árachas sóisialta ar do shon chomh maith.
Dhearbhaigh Waddah Saab ó Aonad Mhálta sa Choimisiún dom gur glacadh le Máltais ar an mbonn go raibh sí ina teanga oifigiúil náisiúnta i Málta, gur iarr Rialtas Mhálta é, agus gur thug siad faoin acquis communautaire a aistriú.
Anuraidh tháinig fás sé phointe seachtó a cúig faoin chcéad ar an gheilleagar ach bíodh is go bhfuil an fás ag dul a bheith níos lú i mbliana ní ábhar imní sin.
Maidir leis na haistriúcháin ní fíor nach bhfuil ar chumas aistritheoirí gairmiúla Gaeilge thraidisiúnta a chur ar chora cainte an Bhéarla.
Tá taighde déanta aige ar amhráin a cheantair dhúchais agus tá sé ag múineadh amhrán do dhaoine óga le fada an lá.
Ina dhiaidh sin bhí argóintí fada binbeacha ann sula dtángthas ar réiteach faoin mbuiséad.
Sheol Rilatas na hAlban Páipéar bán ar neamhspleáchas na Alban ar maidin.
Tógfaidh sí féin agus Klaus Laitenberger clóis, labhróidh sí le John McDonald i gCo. an Chláir a ghineann a chuid leictreachais féin agus réiteoidh Gaby Wieland caoineog álainn as luibheanna fiáine di.
Fuair Risteard a chuid meánoideachais i gColáiste Cholmcille i nDoire ach is léir óna chuid cainte nach raibh agus nach bhfuil sé róthógtha leis an scoil áirithe sin.
Is iontach an rud é go raibh sé lonnaithe in áit a bheadh naofa ag na draoithe agus an oiread sin crainn daracha ag fás.
Chomh maith leis an Banc, aistríodh ceannáras an pháirtí, nach raibh ach cúig bhliain ar an saol ag an am ó Sráid Sackville, nó Sráid Uí Chonaill mar atá aithne againn uirthi inniu.
Siúd amach í, ag gabháil síos an tsráid chiúin ghrianmhar.
Ní fhágann sin nach féidir bheith drochmheasúil agus gáirsiúil.
Tá moladh ag dul do na múinteoirí as labhairt na Gaeilge a chur chun cinn le linn ceachtanna.
Tá téipthaifeadán dá cuid féin ag gach múinteoir agus tá teilifís agus seinnteoir DVDanna i roinnt seomraí.
Duine nach raibh ar a n-aithne.
Uaireanta, mothaíonn duine go bhfuil i bhfad barraíocht oibre os a c(h)omhair ach má ghlactar an chéad chéim, tá sé/sí ar a b(h)ealach cibé.
Is éard atá sa Chúirt Uachtarach ná an Príomhbhreitheamh agus seacht ngnáthbhreitheamh.
"Táim ag súil le bheith ag obair le páirtithe leasmhara chun an Plean Aicsin a chur i bhfeidhm agus chun tuilleadh éagsúlachta agus rogha scoileanna a chur ar fáil amach anseo."
Le cuidiú Dé beidh an grúpa ansin Luan Cásca, 12 Aibreán, chun an píosa deireanach den turas a dhéanamh - deich míle go Frongoch féin.
Beidh CAIRDE Teo ag tacú leis an fheachtas Líofa trí dhíriú ar roinnt foghlaimeoirí ardchaighdeáin atá ag iarraidh ardlíofacht a bhaint amach.
An bhliain dár gcionn, bhain sé MLitt i Nua-Ghaeilge amach leis an tráchtas Clár Amhrán Chois Fharraige.
Níor lucht taistil iad na Stoic ná Muintir Chonchubhair ach tincéirí, agus tincéirí ar fónamh!
Fágfaidh mé fúthu é, an t-uisce faoi thalamh speisialta eile sin a chleachtann stáit mhóra an domhain in aghaidh a chéile agus in aghaidh chairde a chéile.
I dtús ama bhí fáil ar an tseirbhís ar chósta an iarthair amháin ar feadh dhá uair an chloig sa ló ach, tar éis roinnt ama, cuireadh ar fáil í ar fud na hÉireann.
Tá an-mholadh ag dul do chleachtas mar seo de bhrí go spreagann sé na scoláirí chun machnamh ar a gcuid foghlama agus a dtuiscint ar an ábhar a fhorbairt.
Cleachtas den scoth é seo toisc go soláthraíonn sé comhthéacs feidhmiúil don ghramadach.
Dúradh é tráth faoi Éirinn.
Agus tú ag iarraidh sreanga do chéile comhraic a ghearradh d’fhéadfadh an dá sheabhac dhul in achrann ina chéile sa dóigh is nach scarfadh Dia fhéin iad.
Bhí Stiúrthóir an Bhiúró Eorpach do Theangacha Neamhfhorleathna ag caint ag ócáid in Ionad Ealaíne Bhanc na hÉireann nuair a sheol sé aighneacht an Bhiúró faoin cheist seo.
Is dóigh go gcabhraíonn seo le foghlaimeoirí?
Cuirtear ranganna le chéile ar bhonn cumas measctha agus tá teacht ag mac léinn ar gach ábhar.
Is mór an leas a bhaineann Iosrael as géarchéim mar seo chomh maith.
Ach ní dhaingnítí an clár go teann dtí go dtéití chun na reilige.
Áiríodh díolúine ón nGaeilge ag teacht le forálacha Imlitir M10/94 a bheith ag céatadán íseal scoláirí sa scoil.
Tá tuilleadh eolais i dtaobh Hugh Miller le fáil sa leabhar The Legend of Hugh Miller, a scríobh Martin Gostwick agus a d'fhoilsigh Cromarty Courthouse i 1993.
Maidin Lá Nollag beidh muifléad faoi chrann Nollag Mhic Cárthaigh, ceann breá fada, agus na focail cháiliúla sin bróidnithe air le snáithe óir: I am one of those who is vaguely interested in Irish.
Féachtar le cabhair a thabhairt sa chomhthéacs Comhphobail ar aon 'help' nó 'aid' nó 'assistance' a bhfuil tacaíocht airgeadais ag gabháil leis.
Tá ceangal idirlín ar fáil sna seomraí ranga ar fad áfach.
Tá na múinteoirí le moladh as an bpleanáil fhadtéarmach atá ar siúl acu dul chun cinn leanúnach a dhéanamh maidir le líon na scoláirí a thugann faoin ábhar ag na leibhéil éagsúla san ábhar a ardú agus ar ghráid i gcoitinne a ardú.
Tá ord agus eagar ar na cóipeanna de cháipéisí tagartha agus treorach atá san áireamh sa phlean a léiríonn go bhfuil cur amach ag na múinteoirí ar an ábhar riachtanach seo.
Agus í ar tí sip a mála a dhúnadh, stop sí agus chuir cluas éisteachta uirthi féin.
Caithfidh na Stooges aghaidh a thabhairt ar spiairí coimhthíocha le feithicil iontach nua eolaí craiceáilte a chosaint.
Le héifeacht ón mbliain acadúil 2012/13, beidh scéim shingil sparánachta á feidhmiú ag an Roinn ar fáil do dhaltaí na hArdteistiméireachta a ghnóthaíonn na torthaí is airde i scoileanna DEIS.
Seo daoibh PopNuacht na seachtaine ó Hollywood anseo ar Raidió Rí-Rá, liomsa Síne Nic an Ailí.
Torthaí Foghlama: Nuair a bheidh an modúl seo déanta ag na mic léinn beidh: · taithí acu ar scileanna mionanailíseacha liteartha; · cur amach acu ar théarmaíocht na léirmheastóireachta; · taithí acu ar thuairimí liteartha a chur in úil i bhfoirm aiste.
Ní bhraitheann sé oiread ar a shuaimhneas in Éirinn anois is a bhraith roimhe seo.
Ina measc siúd tá eolas le fáil ar dhinnseanchas ceantracha éagsúla ina bhfuil léargas ar leith tugtha ar logainmneacha agus araile.
Imní faoi bhaghcatáil a d'fhéadfadh cuallachtaí reiligiúnacha a dhéanamh Foilsithe an Dé hAoine, 22 Iúil 2011 09:42 Ní fios go fóill an ndéanfaí cuallachtaí áirithe caitliceacha baghcatáil ar chruinniú leis an Aire Oideachais Ruairí Quinn tráthnóna inniu.
Ní dúirt mé in aon áit thuas nár chóir airgead a chaitheamh ar na rudaí a luaigh tú.
Agus is beag buiochas a bhionn le fáil aige, fiú gur oíche íontach a bhionn ann gach bliain (bhí mé ann i 2009 nuair a reachtáladh i gCorcaigh iad).
Is féidir le do ranníocaíochtaí ÁSPC don Chiste Árachais Shóisialaigh cuidiú leat cailiú d’íocaíochtaí árachais shóisialaigh, mar Sochar Cuardaitheora Poist agus Pinsean Stáit (Ranníocaíoch).
2. Is féidir a bheith cinnte gur ormsa a chuirfear an lucht.
Tugadh léasadh míthrócaireacht dó in áras an Gharda Síochána i bhFionghlas, Baile Atha Cliath.
Thaispeáin sé áfach nach mbeadh a leithéid de fhiontar ina scéal i mbarr bata mar a mheas go leor ag an am.
Oíche amháin bhí díospóireacht sa halla mór faoi bhratach na tíre.
Má deirim nár mhaith liom go mbuafadh duine ar bith díobh seo aon ghrádam an uair seo, ní le col ar leith d’aon duine acu a deirim sin.
Cé gur mhaígh Blankfein nach raibh sé ann ar son a bhainc féin, ach chun an córas airgeadais iomlán a chosaint, tharla gurb é AIG an comhpháirtí trádála is mó a bhí ag Goldman Sachs, agus go gcaillfeadh siad $20 billiún dá dtitfeadh AIG i bhféimheacht!
Tuigeann siad go bhfuil dúshláin le sárú agus cuireann siad in iúl go bhfuil siad lán toilteanach tacaíocht a thabhairt don bhainisteoir agus don bhfoireann teagaisc.
Tá sé cosúil leis an deilgneach a fhaigheann daoine ach bíonn sé an-phianmhar do na rónta.
Ó 2004 tá ealaín iontach le feiceáil ar na botháin i nGaelscoil Bharra.
Go maith os a chionn.
Ba chﾃｳir ceist a chur ar do aturnae faoin gcostas a bheidh ar abhcﾃｳide a fhostﾃｺ chun feidhmiﾃｺ ar do shon.
Tá caidreamh acadúil cothaithe le hOllscoil na hÉireann Má Nuad agus Corcaigh i dteannta le nascanna le hOllscoil Chríost Ró-Naofa (SHU) i bhFairfield CT agus le Scoil Dlí Ollscoil Kansas City sna Stáit.
An dá aisteoir is maith liom faoi láthair ná Ewan McGregor nó James McAvoy.
Ní minic a bhí tromlach chomh mór sin ag rialtas agus Taoiseach á toghadh ach bhí sé amhlaidh inniu ag Enda Ó Cionnaith.
Ní gá duit CBL a íoc ar sheirbhísí airgeadais, leighis nó oideachasúla.
Maith thú a mhic Uí Liatháin as an cheist a chur ar an chlár an chéad lá anuas.
D’fhéadfaí cur leis an dea-chleachtas seo trí dheiseanna a thabhairt do na scoláirí obair lena chéile i ngrúpaí beaga agus na freagraí a roinnt agus a chur i gcomparáid lena gcomhghleacaithe.
Baineann atmaisféar dearfach, spreagthach don fhoghlaim leis na seomraí ranga mar a múintear an t-ábhar.
Agas ata d' fiachaibh air gach áon rachus do dhenamh turuis innte gan troid, na eagra córa, na faladh, na goid, na fuadach do dhenamh innte.
Tá seachtar díobh fostaithe go buan ar bhonn lánaimseartha, tá beirt díobh le conarthaí go ceann tréimhse éiginnte agus tá seisear múinteoirí ar bhonn pro rata.
Tar éis don chigireacht a bheith déanta ar an bhfeithicil, ríomhann na Coimisinéirí Ioncaim an ráta Cáin Chláraithe Feithiclí.
Bhain sé sásamh as an saol.
Tá a fhios agam go bhfuil bá ar leith léirithe ag Higgins agus Ó Cuiv (go háirithe) don Ghaeilge ach níl a fhios agam faoi Norris ná Mitchell. an bhfuil a fhios ag duine ar bith faoina ndíograis siúd?
An bhfuil nósanna lucht fógraíochta agus maragaíochta i ndiaidh seilbh a thógáil ar ár gceadfaí oibialachta nach dtig linn nach dtig linn a rá go bhfuil rud go maith agus gur bhain muid sult as ( mar a dúirt tú féin bail ó Dhia ort) gan dul thar fóir.
Mharaigh Máire an leanbh - "a raibh oiread sin ceana aici uirthi" - agus í féin "an oíche léanmhar sin."
Thaitin sé go mór liom mar lig sé dom taifead a choinneáil, chabhraigh sé liom mo dhul chun cinn a fhorbairt de réir a chéile agus má bhí fonn orm, lig an feidhmchláirín seo dom mo dhul chun cinn a roinnt le mo chairde ar Twitter agus ar Facebook.
Ghabh na péas é 40 bomaite i ndiaidh na heachtra.
Is furasta dúinn a bheith ag cur dallamullóg orainn féin.
Dubhairt Séan ná leogfadh sé dhó imtheacht go dtí go dtabharfadh sé dhó próca óir.
'Nach bhfuil fhios agat go raibh seaimpéin bándearg á ól agat?
Seans go bhfuil baint aige sin leis.
Thaispeáin imreoirí Cheika nach maireann siad faoi scáth na Muimhneach a thuilleadh agus an tríú bua as a chéile acu le bliain anuas ar Chúige Mumhan i Luimneach Dé hAoine seo caite.
Ar theacht i dtír do Cholm, fuair sé (corp) marbh na péiste roimhe ar thrá Loch Feabhail.
Sula ndruideann siad na doirse ar ghrúpai eile níor mhisde dóibh féin a gcuid doirse féin a oscáilt agus rud beag aer úr a ligint fríd an áit agus cá fios nach scaipfidh sé cuid den cheo draíochta a chlúdaíonn iad.
Bheadh sé níos tairbhí, do leibhéal inspreagtha an scoláire ach go háirithe, tasc oibrebhaile a bhunú ar gnéithe difriúla do na siollabais go téamúil in imeacht seachtaine.
Tá siad ar fad ar nós na Audis atá mórthimpeall an domhain — láidir, tapa agus an-mhaith.
Ach, mar is gnách, más néata na meafair sin thuas, ní leor in ao’chur iad mar mhíniú ar an olc.
Ní éiríonn lenár gcara ach beirt a mhealladh chun cainte, tar éis geallúint dóibh go mbaileodh sé ina charr féin iad!
I measc na roghanna a thug an cháipéis seo don Aire le dul i ngleic leis an fhadhb seo, bhí an moladh go dtabharfaí aitheanas don Údarás mar Údarás Pleanála agus gur air a thitfeadh cinnidh phleanála sa Ghaeltacht feasta.
Rinn cupla duine acu beannú daoithi gan gíog ná míog a ligean astu, ó bhí an PríomhOide ar shéala labhairt amach, agus é ina sheasamh os coinne an chomhthionóil.
Rinne na daltaí sa mhéan agus san ard roinn iniúchadh ar shaothar Paul Henry agus ar shaothar Van Gogh le linn na tuairisce agus chuir siad sceiteanna d’ard chaighdeán i gcrích de mhacasamhail lus na gréine agus radharcanna álainn.
Bﾃｭonn drogall ar oifigigh cheannais ﾃｺsﾃ｡id a bhaint as an gcumhacht sin agus ba cheart nach mbeadh sﾃｩ riachtanach mﾃ｡ chomhoibrﾃｭonn tﾃｺ go ciallmhar.
Tá a cuideachta Gaelic Web Creations, atá lonnaithe in Indreabhán tar éis seirbhís ghairmiúil comhairleoireachta, deartha agus margaíochta ar-líne a chur ar fáil do raon leathan daoine, cuideachtaí agus eagraíochtaí ó 1998.
Ar nós an labradór, bíonn an smut fada go leor.
‘Ní hea, ach trí cinn,’ a deirim tar éis meandair, ag smaoineamh dom gur fada an lá atá romham.
Déantar cúram breá den obair ó bhéal le linn plé ar ábhar na léitheoireachta agus le linn ceachtanna díscréideacha ó bhéal.
Scríobh mé anuraidh faoin gcomhdháil WWDC nuair a seoladh an iPad agus i mbliana ag an gcomhdháil chéanna seoladh an iPhone 4 agus iOS4 leis.
Bhí sé ina rí ar Chicago ag an am.”
In 1892 bhuaigh Áth Cliath (Éire Óg) ar Chiarraí (Raonaithe na Leamhna) leis an scór 1-4 i gcoinne 0-3.
Craolfar Cois Mara Thoir sa Rinn, le Sorcha Ní Chéilleachair, ar RTÉ Raidió na Gaeltachta Dé Luain 10 Meitheamh 4.10 pm agus Dé Luain 17 Meitheamh 4.10 pm.
Má tá do chleithiúnaí aosaithe ag tuilleamh idir €310.01 agus €400 sa tseachtain ní bhfaighidh tú MDFC ach gheobhaidh tú MLC ag leathráta.
An stad a chuir siad leis an chreimeadh in áiteanna a raibh Sinn Féin ag dul chun tosaigh orthu.
Chuir siad eorna agus coirce chun leite, arán agus beoir a dhéanamh.
Cúpla mí ó shin, dúirt mé le bean - agus shíl mé gur chara de mo chuid í - nach raibh mé go hiomlán ar mo shuaimhneas leis an ré nua sa tuaisceart, agus go raibh mé ag smaoineamh imeacht.
Bíonn oiread féilte ar siúl in Éirinn i rith an tsamhraidh.
Tá bunachar sonraí ag Conradh na Gaeilge ina bhfuil faisnéis fá ranganna.
Gan amhras, d'fhéadfadh go mbeadh sos cogaidh i bhfeidhm sula mbeidh an t-eagrán seo i gcló.
Tá ár ndeacrachtaí le réiteach againn go fóill agus tógfaidh san tamall eile aimsire agus cur chuige, pé an mbaineann siad lenár ndrochstaid eacnam­aíoch nó le fadhbanna cultúir agus teanga.
Tagann an focal seo chun cinn uair amháin i ngach 753 focal.
Arís, ar pháipéar, ba cheart go dtabharfadh an carr seo tiomáint tíosach duit.
RTÉ Raidió na Gaeltachta, Déardaoin 11 Iúil / 1.32 pmSa chlár seo inniu cloisfimid Seán Ó Tuairisg i gcuideachta Mháire Bean Uí Mhainnín as na hAille, Indreabhán ag cur síos ar a hóige i mBaile Chláir na Gaillimhe.
Tá an chumadóireacht seo ar áilleacht agus is móide séimhe agus neamhurchóid na hinsinte tnúthán dorcha éigin a bheith ar crochadh os a cionn.
Bhí tobar dúch sa mbosca, gan an t-éadach ar fliuchadh ann ach ar éigean, agus é teann.
Rinne mé gach uile rud eile ina háit - d’oibrigh mé le Dell, in óstáin, i siopaí, ag díol seirbhísí fóin ó dhoras go doras.
Go gairid ina dhiaidh sin, bhunaigh sé an grúpa Stockton's Wing in éineacht le triúr Curadh Uile-Éireann eile, agus bhí sé ag cumadh, ag taifeadadh agus ag seinm ceoil leis an ngrúpa céanna ar feadh 27 bliain.
Is í mo thuairimse go bhfuil An Lucht Oibre scantraithe roimh an dúshlán a bhainfeadh le Gilmore a bheith ina Thaoiseach.
An pápa ag imchar na sacramente, na tigernaidhi Eirennacha agus na daoine uaisle ochtar a gcoimhlín fon chanabí.
‘Tá sé ró bheag dom,’ a deir sé, ‘agus ró dhorcha freisin.’
An comhartha eile é seo go bhfuil Ahern ag cailleadh smachta ar chúrsaí?
Is é an freagra simplí ar sin nár thug an tÚdarás aon chúnamh don cheangal sin.
Impíodh ar an rialtas na hionaid choinneála a dhúnadh ar mhaithe le cearta daonna ach níor bhog siad óna seasamh cruachroíoch.
I bpáipéar a chuir sé le chéile le déanaí deir sé go bhfuil an deamhnú a dhéanann meáin an Iarthair ar mhuintir na Seirbia mí-ionraic amach is amach.
Ní raibh le déanamh ach an bille céanna a rith tríd an seanad, síniú an ghobharnóra a chur leis, agus bheadh deireadh go deo le ceardchumainn na múinteoirí.
Ní chuirim aon spéis i gcúrsaí spóirt sa mbaile, ach is breá liom sa tír úr seo a bheith i lár na páirce gach “Spórt an tSathairn” le glór darb ainm Seán Bán.
Táimid faoi chomaoin mhór agaibh.
Tús mí Iúil chuile bhliain, thart ar Obar Dheadhain, is cosúil go ndéantar a shaothar ar son na Críostaíochta in Albain a cheiliúradh.
Beirt chomharsana go bhfuil caradas simplí ann, idir é agus an teaghlach seo ’gainne.’
B'iadsan a thosaigh an drochnós seo don chine daonna agus bhí meas speisialta sa tsochaí acu don phíopa go háirithe.
Níl a gcuid Teachtaí Dála thar mholadh beirte agus bíonn an chosúlacht ar an scéal go gcuireann siad i gcoinne achan rud ar mhaithe le bheith ag cur i gcoinne.
“Bhí teorainn ama measartha teann againn ach, in ainneoin seo, beidh na binsí réidh le cur isteach sa pháirc in am don oscailt oifigiúil leis An Taoiseach Bertie Ahern an mhí seo.
Fuair Nevin an t-ardú céime seo tar éis dó bonn óir a bhuachan ag Craobhchomórtais Dornálaíochta Amaitéaracha na hEorpa ag tús na míosa seo caite sa Bhealarúis.
Mura bhfuil tú sásta le cinneadh a rinne ball foirne den DSP, féadfaidh tú an cinneadh a achomharc.
Ní íocann roinnt daoine as táillí oidis: Níor mhór go gcaithfeadh daoine nach bhfuil faoi chuimsiú cárta leighis nó aon cheann de na scéimeanna a liostaítear thuas €144 ar a mhéid sa mhí má tá siad rannpháirteach sa Scéim Íoctha Drugaí.
Ach ní mór dúinn an chéad a thuiscint an coincheap de seans sa Karma Síneach roimh tuiscint horoscope conas Síne.
13 go raibh craiceann ‘cait’ le fáil ar bhonn ba lú luach ná leathphingin, agus go bhféadfaí an chéad scoth de na craicne a fháil ar phingin.
Ní raibh Seán dall ar a raibh ag tarlú sa tsaol laethúil ach oireadh, áfach.
Rinneadh ceartúcháin rialta ar an obair, ceartúcháin a bhí cuiditheach agus a thug treoir do na scoláirí ar bhealaí lena gcuid oibre a fheabhsú, i roinnt cásanna.
Tá dea-nósanna oibre lonnaithe sna daltaí agus tugtar faoi deara go bhfuil meas mór ag na daltaí ar a n-oidí.
Bhí an stát bunaithe ar an seicteachas, ar an scoilt idir an dá phobal agus tá an scoilt sin ann leis.
‘*Labor Mate*’ a tugadh ar an bhfeidhmchlár seo a dhéanann taifeadadh ar chrapthaí le linn tinneas clainne.
Nó cúpla leathanch de a chur ar líne mar shampla?
Tar éis do Cholm a bhanc a chur ar an eolas faoi na cártaí creidmheasa a goideadh uaidh, agus nuair a bhí seicleabhar nua agus burla nótaí airgid ina phócaí arís aige, chuaigh sé chuig na Gardaí agus thug sonraí dóibh maidir leis an bPorsche.
Tá an cúig bliana bainte amach ag TG4 anois agus is féidir, den chuid is mó, a gcuid cláracha a mholadh go hard.
Tá dhá rud ar na bacáin díreach faoi láthair.
Agus nach bhfuil dearmad go háirithe chun cuairt ar an músaem na Cairo agus aoibhneas an Tutankhamen admire chuig an músaem na Cairo.
An bhfuil aon eolas ag éinne faoin topaic so?
Déan dearmad ar an gCorn Domhanda agus ar Chorn na Sé Náisiún agus bíodh féilire 2010 lámh leat go líonfaimid é le dátaí na n-imeachtaí is tábhachtaí spóirt a bheas ar siúl i mbliana.
Ciontaíodh as smuigleáil drugaí an bhliain dár gcionn í, ámh, agus gearradh pianbhreith fiche bliain uirthi.
Bóthar aonbhealaigh a bhí ann, agus thaistil an bus go mall.
Níl tú freagrach as aon ghás a d’úsáid an t-áitritheoir a bhí ann romhat, ach má tá bille gáis gan íoc agat ón seoladh a bhí agat roimhe sin, b’fhéidir go mbeidh ort an bille sin a íoc le deimhin a dhéanamh nach gcuirfear isteach ar an soláthar.
Ní áirítear dhícháilíochtaí mar thoradh ar an carnadh na pointí pionóis.
Tá sé de ghnáth réidh le bheith ar an chlub de aonair sásta más rud é nach bhfuil sé ar a soulmate.
Bheadh na grúpaí ciníocha seo in ann a leaganacha féin de na scéalta seo a chumadh agus a athscríobh ar an idirlíon gan dul trí chóras ceartúcháin ar bith ná cead a iarraidh ó údárás dá laghad.
Labhair Ian Malcolm Oifigeach Forbartha Líofa 2015 faoi dhul chun cinn an fheachtais agus bhí roinnt foghlaimeoirí ag caint faoina dturais theanga féin.
Bhíodh sé de nós agam liosta fada ‘nithe le déanamh’ a scríobh i leabhar nóta agus lánfhios agam gur drochnós a bhí ann.
Chuir an tírín seo, faoi cheilt taobh thiar de theorainn na hIodáile, iontas orainn ar fad.
Is maith an soláthar a dhéantar do riachtanais sláinte agus sábháilteachta sa saotharlann.
Tá sé de nós gurb é/í an múinteoir a bhíonn ag múineadh an ardleibhéil sa séú bliain a bhíonn mar chomhordaitheoir.
Tá an chuma ar an scéal go bhfuil naisiúnaithe ar bís a líon a chur in iúl.
Táimid ar tí fáil amach an bhfuil beathraí ar Mhars, a bhuíochas sin ar mhisean an spásárthaigh Phoenix.
Samhlaím í ag glanadh na háite le Dettol ar imeacht dúinn.
Déanann Údarás na gCaighdeán Fógraíochta monatóireacht ar fhógraí le cinntiú nach mbriseann siad na cóid ábhartha agus le gearáin faoi na fógraí a ghlacadh ón bpobal.
Mar a dúirt an captaen é féin, thug an fhoireann taispeántas a bhí lán de chrógacht uathu.
“Ní raibh duine ar bith as an cheantar ag dul go Cúil Raithin ag an am sin, i 1973.
Bhí orm an cheist chéanna a réiteach ar na mallaibh le haghaidh aiste atá á scríobh agam.
Níor foilsíodh torthaí an chláir eolaíoch seo réamhráite agus measann saineolaithe go leor gur féidir an t-eolas thuas a fháil gan an t-ainmhí mara a mharú.
Dá gceannódh gach duine leabhair Gaeilge ar luach 200€, nach mbeadh ní ba mhó duine sásta?
Baois is ea mian ár gcroí do chur ins na nithibh atá ag imeacht uainn ar cosa in airde, agus gan brostú chun na háite ina mbeidh aoibhneas síoraí againn, agus go bhfanfaidh sé againn.
Dheimhnigh na póilíní go ndeachaigh sé ar an turas seo ó Montgomery, Powys, a mhair 50 nóiméad ar fad.
Tá sé tábhachtach go mbeadh an múinteoir sách muiníneach i réimse na Teicneolaíochta le go gceadóidís do dhalta forbairt ag a luas fhéin.
Ba cheart duit do shóinseáil a sheiceáil go minic le haghaidh nótaí agus bonn a bhfuil tú in amhras orthu.
Bíonn an aimsir go breá go hiondúil (nó samhlaítear dom go mbíonn ar aon nós), agus cuimhneoidh a lán daoine ar fhéile na bliana seo caite a bhí ar bun i Ros Muc agus an teas agus an brothall a bhí ann.
Ba chóir duit a fhios go bhfuil táirge maith do cleansing maith agus cleansing craiceann chleachtadh i rith an lae ag teastáil chun a bheith níos sláintiúla craiceann facial.
Caithfidh an tiománai leoraí a bheith airdeallach i gcónaí, go mór mór agus é ag cúlú.
Ta faisnéis ar fáil inár ndoicimead ar thuairisciú mí-úsáide linbh ag leibhéal bunscoile agus iarbhunscoile.
Ag deireadh na seachtóidí, bhí sé de rún ag an rialtas ceithre stáisiún núicléacha a thógáil i gCeann an Chairn, Loch Garman.
Maidir leis an gclár raidió, níl sé clár ceoil i ndáiríre.
Ana-amhránaí ab ea mo mháthair – is dócha gur uaithi a fuaireas an ceol.
D’fhreagraíos leis an bhfocal céanna, agus rinneas iarracht an méid céanna brí a chur isteach ann freisin: "Ní hea"; "Brón orm"; "Is trua liom do chás", agus "Táim ar shiúl anois."
Is mithid dom bheith ag dul abhaile.
Dá bhféadfaí cuidshuntasach den Phobal Ghaelach iad féin a eagrú lena gcuid airgidféin a chur tríd an bhanc a bhí sé i gceist a bhunú, go dtiocfadhmonarchana dá gcuid féin a bheith acu, sa Ghaeltacht agus saGhalltacht.
Má thógann tú airgead ar iasacht ó institiúid airgeadais, déanfar ús a ghearradh ort.
Is léir ón leagan críochnúil den Straitéis Fiche Bliain don Ghaeilge nach bhfaca ach dornán beag acu sin solas an lae.
Pleananna don scoil trí stór atá le tógáil.
Níl ciall ná réasún leis seo mar go mbeifeá ag súil gur a mhalairt d’éifeacht a bheadh ag na méaduithe sna rátaí úis agus go mbeadh praghsanna na dtithe ag laghdú seachas ag ardú.
Do chuir Conchubhar i lios ar leith í agus oide is buimeach da hoileamháin; agus ní lámhadh neach don chúigeadh dul 'n-a láthair acht a hoide is a buimeach is bancháinteach Chonchubhair da ngairthí Leabharcham.
Bíonn amanna ann go dtuigfeá do leithéid Michael O'Leary, fear gaisce Ryanair!
Tugadh moladh dóibh as an dearcadh seo a léiriú.
Scríofa ag Nuacht24 ar 11.03.2012 Rannóg idirnáisiúnta, nuacht.
Chuamar ag uaimheadóireacht sna tolláin ag bun na huaimhe, agus chonaic mé péisteanna solais ar an tsíleáil in áiteanna.
Arís eile, is dearcadh é seo atá chomh coitianta céanna i measc phobal na Gaeilge agus atá i measc lucht a gcáinte.
Tá go leor le foghlaim ónár gcairde Catalónacha agus eile.
Déanann an Seanad obair fhiúntach ar choistí an Oireachtais go háirithe.
Ba cheart cleachtais mar seo a leathnú mar is cuí.
Dúirt sé nach dtiocfadh an táille i bhfeidhm ach nuair a bheadh leibhéal gnaíúil d’uisce úsáidte ag an teaghlach.
“Bhuel, ní raibh an pacáiste iomlán agam,” ar sé, “mar gur bhog m’athair ó áit go háit cuid mhór mar gheall ar a chuid oibre.
I rith an ochtú haois déag agus ag tús an naoú haois déag thug na mílte spailpín Éireannach aghaidh ar Albain, ag lorg oibre ar fheirmeacha go príomha.
Cúig thréimhse ranga a bhíonn ag na scoláirí a dhéanann staidéar ar an nGaeilge don Ardteistiméireacht bhunaithe.
Ní amháin sin, ach iarrann siad ar aistritheoirí na comhaid ar a bhfuil an chuimhne aistriúcháin a chur chucu.
Chill Chainnigh: ainmhithe is feithidí, aontaí is margaí, faicseanaíocht, gorta, piseoga, cúrsaí creidimh is teanga, tinneas is leigheas.
Deich faoin chéad de cháin bhreise ar lucht labhartha na Gaeilge, agus cúig faoin chéad sa bhreis ar an cháin sin le gearradh ar mhuintir na Mumhan a labhraíonn an Ghaoluinn!
Sprioc insroiste ag gach foireann, cluichí móra don lucht leanúna, cuid díobh in ionaid nua, mar shampla Páirc Bhreifni (Aontroim i gcoinne Luimnigh, cuir i gcás).
Bhí an cat fiáin ann sa Chré-Umhaois nuair a bhí na feirmeoirí luatha anseo, ach chuaigh sé i léig ina dhiaidh sin.
An Tionscnamh Filleadh ar an Oideachas Tá an Tionscnamh Filleadh ar an Oideachas ar cheann de na príomhcholúin den Pháipéar Bán ar Oideachas Aosach.
Cé gur mhair Comhdháil Droim Ceat ar feadh bliana agus iad ag cumadh rialacha éagsúla, d'fhág Colmcille le pilleadh ar oileán Í chomh luath agus a bhí a chuid ráite.
Nach spéisiúil an scéal é sin!
Bhíos tnúthánach le Méirín a fheiceáil mar is cinnte gur bhraitheamar uainn a chéile.
Tá spiorad rannpháirtíochta agus sástacht na ndaltaí follasach sa gcur chuige agus cothaítear saibhriú teanga agus forleathnú foclóra mar dlúth chuid den chleachtas.
Leis na huimhreacha iontrála a choinneáil sláintiúil, tá tosaíocht ann anois na naisc le Naíscoil Chamlocha agus le Naíscoil Shliabh gCuillinn a láidriú.
"Thug sé bonn don chearrbhach agus pighinn don duine bhocht -." "Acht casadh ceannachóir maith orm agus bhí an bainne 'dhíoghbháil air."
Leabhar le Diarmuid Ó Tuama – Cogadh na gCarad Tá dáta sealadach roghnaithe do sheoladh leabhair le Diarmuid Ó Tuama.
B’fhiú an scrúdú comónta seo a chur le chéile ag tús an téarma oibre agus na cuspóirí foghlama agus na modhanna múinte chun iad a chur i gcrích a phlé ó thosach i measc na múinteoirí.
Ní féidir dul níos faide ó thuaidh in Aotearoa ná Cape Reinga, nó Te Rerenga Wairua.
Is cuimhin liom na curachaí fada slíoctha a bhí ag foirne Chiarraí agus Thír Chonaill agus an luas a bhí fúthu nuair a scaoiltí an t-urchar le tús a chur leis na rásaí.
Ansin chuaigh Ruth go dtí rang i gColáiste Pobail Uladh i ndeisceart Bhéal Feirste - ceantar neodrach meánaicmeach.
Tequila Tíre Dé Domhnaigh 13 Aibreán 2014 Cuirfidh Josie Ó Cualáin an chuid is fearr de cheol tíre as Meiriceá, Éirinn agus Ceanada i láthair éisteoirí RTÉ Raidió na Gaeltachta ar an gclár seo.
Bhí cogadh ollmhór á fhearadh ar an gclár tosaigh, beacha ag iomrascáil, ag titim, taoide an chogaidh ag líonadh agus ag trá.
Thug mé faoi deara go ndéanann sé cúpla rud suimiúil lena ghuth, ach ní leis an amhrán féin a bhaineann cleasa mar sin, dáiríre, ach leis an amhránaí.
Ach fuair de hÍde agus Mac Néill an ceann is fearr orthu.
Smaoinigh sí ar chomh háthasach is a bhí sí nuair a chuir sí eolas ar na hainmneacha ar na plandaí sin.
Má ionsaítear thú nó cuirtear i mbaol ionsaithe, ba chóir duit an t-ábhar do d’fhostóir a thuairisciú láithreach agus is féidir é do na Gardaí a thuairisciú.
De réir foinsi i mBéal Feirste an seachtain seo, tá an Poras ag súil le tuilleadh airgid a bheith acu le caitheamh roimh deireadh na mbliana.
Bhí comhaisteoirí eile léi ón scannán Tamsin Egerton agus Talulah Riley i láthair ag an stáisiún freisin, ach is cosúil nach raibh Colin Firth nó David Tennant le feiceáil ag damhsa ar na rianáin an babhta seo.
"Táim seacht sean dubh dóite den mhíghníomhaíocht ar fad atá ar siúl thíos ansin," ar Seisean.
Thuigfinn dá mbeadh éarlais i gceist nach n-íocfaí ar ais dá mbeadh damáiste déanta don trealamh ach ní thuigim cén fáth go ngearann siad cíos ar ghrúpaí ar bheagán airgid má tá siad in ainm is a bheith ag iarraidh an Ghaeilge a chur chun cinn.
Bhuail mé le beirt fheirmeoirí a raibh eallach leo agus thug siad eolas an bhealaigh dom.
Mí álainn na Bealtaine a bhí ann agus bhí na héin ag canadh, na bachlóga ag pléascadh ar na crainn, na barraí ag teacht aníos go tréan agus méileach na gcaorach agus a gcuid uan go binn ar na sléibhte.
Bhí caint faoi imirt san Astráil agus rinne sé na trialacha le Ciarán do Carlton.
Riarann an Bord scéimeanna éagsúla chun cabhrú le foilsitheoirí leabhar Gaeilge ábhar léitheoireachta ar ardchaighdeán a fhoilsiú le haghaidh phobal na Gaeilge.
Nuair a bhog mé go Dún Laoghaire (Kingston) Ontario i 1992 thosaigh mé ag freastal ar dheirí seachtaine Gaeltachta sna Stáit Aontaithe a bhí á reáchtáil ag Daltaí na Gaeilge.
Sin nó "an dtabharfá buideál uisce dom(h)?"
Pé áit a ndeachaigh Pádraig ar scoil níor leag sé cos riamh ar fhód na Fraince.
Ní bhhfaighfeá bialann ní b'fhearr le Gaeilge, le cairdiúlacht ná le scéimh in áit ar bith.
Bhí an peileadóir clúiteach Kevin Moran ar scoil ann ag an am úd agus bhí cónaí air in aice le teach na mBráithre.
Ní bhaineann na smachta nua ach le haláraim a cuireadh isteach ó Mheán Fómhair 2003.
Níorbh annamh an cupán tae mar uirlis ag an Athair de Filde nuair a bheadh air duine éigin a mhealladh chun dul ar choiste, nó, níos minicí fós, duine a bhréagadh de choiste.
Dhearc sé ó aghaidh go haghaidh ar na fir mar bhéadh duine ann a chaill a chuid smaointigheach agus a bhéadh ag cuartú comhartha éigin a bhéarfadh ina chionn arais iad.
Má sheolann tú gearán isteach faoi bhia, d’fhéadfadh sé go seolfaí an bia chuig saotharlann i gcomhair anailíse.
Adhmhaidin Dé Máirt 15 Deireadh Fómhair 2013 Clár cúrsaí reatha agus nuachta náisiúnta, idirnáisiúnta agus áitiúil le tuairisc spóirt agus tuairisc ar na nuachtáin.
Shroich mé an Gleann i samhradh na bliana 1999.
Baineann cumas mór leis an bplé agus leis an gcíoradh a dhéanann siad ar an téacsleabhar.
Nó, cén fáth nach dtugtar cuireadh dóibh beirt chuig an Tuaisceart le go bhféadfadh siad an éagóir is an leatrom a bhaineann leis an oideachas do lucht na Gaeilge a bhreathnú dóibh féin.
Ach mar a deir Pádraig sa leabhar seo ‘Tá athscríobh agus athscríobh ann’ agus ‘ní stair go hathscríobh’.
Tá clár na hÉigse fógartha anois.
Ní dheinidís cúlchaint ar dhaoine, bíodh is nár mharaigh sé sin éinne.
Thacaigh Seanadóirí Joseph Lieberman agus Charles Schumer leis, agus ceadaíodh é sa Seanad, atá faoi smacht ag AIPAC, le vóta 98-0.
Bhí “fuinneog” aici idir ullmhúchán a dhéanamh ar chlár le linn na maidine agus cruinniú ag am lóin.
D’fhéadfadh go gcaillfeá pointí mar gheall ar cos a úsáid chun an gluaisrothar a choimeád socair.
Bhí Mubarak i gceannas ar an arm agus ba laoch den chogadh 1973 Yom Kippur é. Ach tá brú mór le go gcuirfí an iarUachtarán Mubarak faoi thriail agus cuma ar an scéal go dtarlóidh sin go luath amach anseo.
Ach chomh fada agus a bhaineann sé liom táim ag éiri as bheith ag fánacht ar an Stát obair a dhéanamh dom atá fúm féin a dhéanamh.
Mothaíonn an té a mbíonn an deis aige amharc thart ar stiúideo an phéintéara Eamonn McAteer go bhfuil sé ag fáil spléachaidh ar intinn duine atá mothálach agus machnamhach.
Tá dúil ag cuid acu i saol an imreora spóirt ghairmiúil.
Mﾃ｡ dhﾃｩantar an rogha seo dﾃｩantar neamhaird de na hﾃｭocaﾃｭochtaﾃｭ cothabhﾃ｡la, i.e., nﾃｭ fhaigheann an cﾃｩile a dhﾃｩanann na hﾃｭocaﾃｭochtaﾃｭ laghdﾃｺ cﾃ｡nach ar a son agus nﾃｭ ﾃｭocann an cﾃｩile a fhaigheann na hﾃｭocaﾃｭochtaﾃｭ aon chﾃ｡in orthu.
“Níl sé éasca a bheith ag obair agus ag tógáil clainne, go háirithe san earnáil seo mar go mbíonn na huaireanta oibre sách fada, ach faighmid bealach thart air agus déanann muid cinnte go dtógaimid laethanta saoire go rialta.”
D’fhéadfadh na ndaltaí shinsearacha leabhair bheaga a scríobh agus a léamh go rialta do na daltaí shóisearacha.
Tagann an focal seo chun cinn uair amháin i ngach 5,119 focal.
Má chuireann tú siar bliain staidéir, meastar gur iontrálaí nua thú nuair téann tú ar ais ar do chúrsa.
Bíonn lucht féachana de 600 milliún ag an imeacht ar fud an domhan, rud a fhágann gurb é an t-imeacht spóirt is mó ar an phláinéad, deirtear.
Bhí a fhios aige gur bheag nár bhris na deora air féin díreach roimh an insint, ach ba chosúil nach raibh sé sin tugtha faoi deara ag a gharmhac.
I dtaca le déantóirí de is iad amháin a dtig leo na fearais a chur isteach sna cairr a stopfadh an ró luas.
Cá dtarraigneodh an teangeolaí cumasach seo as Rinn an líne?
Gan amhras, is cúis imní í an méadú ar glacadh drugaí agus óil, agus léirionn sé seo tinneas bunúsach a ghabhann leis an sochaí ina mairimid ann.
Ba mhór idir tógáil ghaeltachta Chorca Dhuibhne agus tógáil i mbruachbhaile nua na n-árasán ina raibh deacrachtaí agus fadhbanna sóisialta cheana féin á nochtadh.
Roimh i bhfad, tá athchóiriú i gceist."
Fuair m’fhear chéile Kindle le déanaí agus le linn ár saoire bhliaintúil, thug sé ar iasacht dom é ionas go mbeinn in ann an cúigiú cuid de Game of Thrones a léamh.
Ainneoin go mba fhonn agus fhocail chaithréimeacha Mo Ghile Mhear a chualathas agus an chónra á hiompar ón Eaglais, bhí seo cumaiscthe le cumha chomh maith.
Ní íocann siad aon cháin ar earraí ceannaithe.
Óir is ann fuair Slánoll rí Éireann bás i bhfad ria n-aimsir g-Cormaic.
Maidir leis an aitheantas a tugadh don Ghaeilge mar theanga oifigiúil de chuid an Aontais Eorpaigh ní ceart dearmad a dhéanamh den omós a tugadh do lucht labhartha na teanga agus do na leanaí atá á dtógáil le Gaeilge sa Ghaeltacht agus taobh amuigh di.
Ní chuirtear do mhaoin san áireamh ach déanfar measúnú ar aon mhaoin atá faoi bhur gcomhsheilbh.
Comhalta d'Údarás Bainistíochta OÉ Gaillimh agus stiúrthóir ar Ó hUiginn Teoranta, Gaillimh é an tUasal Mícheál Ó hUiginn.
Ó thaobh ábhar (materials) de, chaith muid an dúrud airgid ar ábhair ghalánta Ghaeilge.
Gaeilge á labhairt: Sorcha Giobín, Pól Ó Casaide agus Tomás Conlon.
Má chiontaítear thú, is féidir fíneáil suas le €1,900 nó aon bhliain amháin príosúnachta a ghearradh ort, nó an dá rud.
Tá Mc Guinness ina Chathaoirleach anois ar Sunday Newspapers agus cuimhníonn sé ciniceas i leith an pháipéir ón tús.
An ionann bheith mar chuid den chóras is géilleadh dochúngú an chórais agus brí a chailleadh?
Ar mhaithe leis an líon scoláirí a thugann faoin ardleibhéal a uasmhéadú sa dara bliain agus sa tríú bliain cuirtear dhá bhanda de ranganna Gaeilge ar bun sa dá bhliain sin agus cuirtear an t-ardleibhéal ar fáil sa dá chás.
Tá sé an-tábhachtach na nósanna imeachta chun iarratais a dhéanamh ar chúrsaí a sheiceáil mar d’fhéadfadh sé a bheith deacair nó dodhéanta earráidí a chur ina gceart.
Ba ar éigin a bhí Micheal Ó hEithir in ann coiméad suas, ina thráchtaireacht, ar na gníomhartha gaile agus gaisge úd!
Ceann de na dul chun cinn is tapúla ó chruthú an printing press ná teacht ré na haibhléise.
Is beag duine inár measc a chur aithne riamh ar CS Parnell ar £100.
Feictear tréithe i bpáirt ní hamháin ag an scór nó mar sin Ollscoil Deontas Talún a bhí uair éigin sa taobh uachtarach de liostáil Shanghai, ach a roinneann an bhreis is seachtó coláiste san rangú céanna lena chéile.
Nó b’fhéidir gur cheart dóibh dul agus seasamh i scuaine leis na Palaistínigh go gcionn roinnt laetha agus ligean do na hIosraelaigh urisliú a dhéanamh orthu ar mhaithe le fáil isteach sa champa geibhinn sin a thugtar Gaza air!
Fhoilidís sceana agus baill eile cruaidh, scátháin, agus uisce bhíodh i soithigh, is fhágaidís an chuid eile fé Dhia, óir gur maith le Dia cúna d'fháil, ach b'osna Ní hamháin an dreach a thagadh ar an spéir a chuireadh in iúl dóibh teacht na stoirme.
Is léir gur chuidigh na Cluichí Oilimpeacha sa mbliain sin.
Is léachtóir páirtaimseartha í Eilís Ní Dhúill in OÉG a chaith tréimhse ag obair mar stiúrthóir/eagarthóir físe le TG4.
Aithnítear an fhoghlaim de ghlanmheabhair mar an chéad mhodheolaíocht éifeachtach teagaisc a chláraítear i bplean an ábhair.
Deir an staraí Geoffrey Blainey nach bhfuil fianaise dá laghad ann go bhfuil baint aige le peil Ghaelach mar nár scríobhadh rialacha don pheil Ghaelach go dtí 1885, go gairid tar éis do Mhícheál Ciosóg agus a chairde an Cumann Lúthchleas Gael a bhunú.
Baile > Conas an Láithreán seo a úsáid Ag Úsáid an Láithreáin Ghréasáin seo Tá inneachar ar an láithreán seo eagraithe chun rochtain mhear éasca ar fhaisnéis a chur ar fáil trí nascleanúint nó trí chuardach.
Ní thógfaidh sé ach 6 nóiméad chun na ceisteanna a fhreagairt.
Glacann formhór de na páistí páirt in imeachtaí spóirt a chuirtear ar fáil agus baineann siad an-taitneamh as.
Dhiúltaigh Blair scun scan glacadh le triail dá shaoránaigh os comhair na gcoimisiún míleata agus scaoileadh saor na coinneálaithe Briotanacha ag Guantanamo.
Lean sé: ``Seo fórsa polaitiúl agus is ceist polaitiúl é úsáid an Chraoibh Speisialta sa stát seo.
Ag fógairt na sonraí di dúirt an Tánaiste "leathnú mór é seo ar an tionscnamh chun cabhrú agus tacú leo siúd atá dífhostaithe.
Tá go leor a chreideann gur féidir leis an ealaín a bheith mar theiripe le cuidiú le daoine déileáil leis a rud a tharla dóibh agus tá na céadta sampla den saorghlanadh seo le feiceáil sna Stáit Aontaithe.
Tá sé in am codlata do na hainmhithe óga I lár na coille, ach ní fonn codlata atá orthu, ach fonn spraoi.
Tá taithí leitheadach ag Ferdia Mac an Fhailigh ar shaol na Gaeilge ó thuaidh agus ceangal nach beag aige fosta le Gaeltachtaí Dhún na nGall.
Baineann foireann na scoile leas éifeachtach as an Ionad Oideachais agus as an Seirbhís Pleanála um Fhorbairt Scoile chun a bhforbairt ghairmiúil a chur chun cinn.
An fear a rugadh faoin gcomhartha Leo Tá maighnéadas cumhachtach, tá sé éasca a fháil do maité Soul.
Bíonn daoine níos mó ar a gcompord ag éisteacht le hamhráin.
Tá na maidí greamaithe 'sa' tsiocán.
Tá togra eile ar siúl idir dreamanna in oirthear agus in iarthar na cathrach ina mbeidh daltaí scoile ag tabhairt cuairt ar cheantracha a chéile le líníocht agus péinteáil a dhéanamh ar fhoirgnimh agus ar shráideanna.
Rófhada a bhí muid faoi chois, an chúthaileacht ag fáil an ceann is fearr orainn agus muid ag tarraingt ár gcosa inár ndiaidh.
Is duitse fhéin is náireach, mura b'fhillir arís ó bhfán chugam Mar gur dtugis feasta don ardmhac nach fágfá mé faoi bhrón.
Tá comhdháil ar siúl i gCorcaigh ar leas agus cosaint leanaí.
Ní ligfeadh an eagla dó amharc díreach san aghaidh ar an scrúdaitheoir nó mheas sé, i ndiaidh gach ar tharla, nach raibh in ann dó ach teip.
Bhronn an tIontabhas Náisiúnta agus an t-ionad éanlaithe uisce ag Caisleán an Easpaig an crann tótaim ag an áit.
Ach ar ndóigh tá míbhuntáistí ag baint leis freisin: “Is fearr i gcásanna áirithe bheith suite trasna ón duine má tá rudaí faoi leith le plé, seachas bheith ag scríobh teachtaireachtaí chuige.”
Dá bharr sin, tugann lucht leanúna na gcomórtas trialach “cruicéad pitseámaí” ar na cluichí teoranta mar leasainm, rud a léiríonn a laghad measa is atá ag na traidisiúnaithe ar an gcineál seo cruicéid.
Fágann sin Gallagher agus an bhean sin nach cuimhin liom a hainm.
Rath Gharbh, Cill Mhaighneáin agus Cromghlinn Átha Cliath ina measc.
Tá Rob agus a theaghlach ar thuras cámpála.
Scéal suimiúil a beatha móide cur síos cuimsitheach ar a saothair liteartha le fáil anseo.
B'fhéidir gur cheart "Cuid a haon" a thabhairt ar an agallamh seo!
Bhí ré nua ar tí tosú – ré The Frames, Kíla, The Mary Janes, The Cookers, Leslie Keye, Mark Dignam agus eile.
Maraíodh an t-iolar dúchais deireanach sa cheantar i dtús na 1900í.
Sórt saoil eile gan dearmad an Ilium úd a dhearc an file is a rá gur dream iomráiteach na gcian a chur a saoil díobh arís ar an bport thall.
Seo lads nach raibh fiú sna ficheadaí.
Níl an chiall cheart acu.
Idir mé féin is thú féin, a Bhaloir, bhí an locht ar fad, dar ndóigh, ar d’eagarthóir, Seosamh Mac Slua Muirí.
Tá Pirtek ag cur thar bruach ar laethanta na gcluichí baile ó shin i leith.
Scríofa ag eoghan nill ar 01.12.2010 Rannóg gaeilge. 6 Nóta Tráchta ar “Aodh Mag Eoin ar shlí na Fírinne” Bhí an tsláinte ag dul in olcas ar feadh tamailt maith ach bhí eagna cinn aige go dtí an deireadh.
Cuireadh an ceacht i láthair trí mheán an Bhéarla toisc, cuid mhór, nach bhfuil na téacsanna as ar baineadh cuid den ábhar ar fáil i nGaeilge.
Déantar obair mhaith sa scoil maidir le plandaí agus fásra sna ranganna agus cabhraíonn tuismitheoirí agus airíoch na scoile leis na daltaí agus leis na múinteoirí gairdín na scoile a réiteach.
Bﾃｭonn seachtain ar leith leagtha sﾃｭos chun iarrthﾃｳirﾃｭ a ainmniﾃｺ do thoghchﾃ｡n ﾃ｡itiﾃｺil; tarlaﾃｭonn sﾃｩ seo 4 sheachtain roimh lﾃ｡ na vﾃｳtﾃ｡la.
Níor chreid mé é ar ndóigh.
Bhíothas "Ag ceiliúradh Learphoill – Príomhchathair Chultúrtha na hEorpa 2008," mar a scríobhadh ar chlár dátheangach an imeachta, a bhí ar siúl i St George’s Hall i lár na cathrach.
Seosamh Mac Grianna: An Mhéin Rúin Sa tréimhse deich mbliana idir 1925 agus 1935 a tháinig mórshaothair ó pheann Mhic Grianna.
Tá roinnt rialacha ann maidir le hinghlacacht an fhístaifeadta seo ar ráitis.
“Bhí siopa beag againn sa mhargadh i King’s Road ar dtús agus ina dhiaidh sin ar Kensington High Street.
Bhí seanchláracha ó bháidín a chaith an taoide isteach agus buatais a raibh poll ina bonn chomh maith le gach aon smionagar dárbh fhiú a dhó istigh i lár báire.
Níl fhios againn toisc is beag leid a tugadh dúinn an saghas duine í, sa phósadh nó roimh pósadh di.
Ach ag a 9.45pm Dé Céadaoin seo caite agus mé in Old Trafford, ní raibh aon ghá leis an gceist sin a thuilleadh, bhí an bhearna imithe, bhí an spiorad ar ais.
Go deimhin, is cosúil go bhfuarthas réidh le go leor díobh thar na blianta.
Tá an-áthas orm céad míle fáilte a chur roimh an 30 duine ar bronnadh dámhachtain orthu agus a bheidh ag tabhairt cuairte orainn an samhradh seo.”
Fuair sagart darbh ainm Tomás Ó Brolchain, ‘scoláire Gaedhilge,’ bás ar 5 Samhain 1941.
Le bheith níos beaichte, an ‘pointe cúng’, an dún cosanta, a roghnaigh Máirtín ná clóca fhile gairmiúil na dispeansdide Gaelaí a chaitheamh ar ‘urlár Gallda an lae’ seo.
Is clos dúinn go bhfuil Leo Varadkar ag tabhairt turas ar Ghaeltacht Thír Chonaill i gcaitheamh an tsamhraidh agus fonn air feabhas a chur ar a chuid Gaeilge.
Tá an t-athrú sin le brath ó tharla an ghéarchéim airgeadais in 2008, agus na héilimh leanúnacha atá á ndéanamh dá thoradh ar chiste an Aontais ó thíortha mar an Ghréig, Éirinn agus an Phortaingéil.
Go ginearálta, iarrtar ar phríosúnach chun seisear daoine a ainmniú ar féidir leo cuairt a thabhairt orthu.
Saolaíodh agus tógadh Brent Miles i dToronto, Ceanada, mar a bhfuil sé ag déanamh céime i Léann na Meánaoise.
Tá cuirfiú ann agus arm na hÉigipte ag cuidiú leis na péas daoine a smachtú.
Is cinnte gur dáta stairiúil a bhéas ann le haghaidh meán cumarsáide na Gaeilge.
Gan dabht bhain muid sult as lá Nollaig i mbliana.
San am céanna bhí an obair dírithe go mór ar an múinteoir mar dháileoir an eolais agus ba bheag deis a tugadh do na scoláirí obair a dhéanamh go neamhspleách.
Abair gur éirigh le Michael Noonan 60 suíochán a bhaint amach beart nach mbeadh do-dhéanta, bheadh an Lucht Oibre agus Fine Gael le chéile gar don sprioc agus thiocfadh na Glasaigh agus cuid de na Neamhspleáigh ag cuidiú leo.
Mar sin féin, chuir a iompar díomá ar a lán.
Beidh na hainmneacha eastáit seo i nGaeilge amháin agus beidh siad fréamhaithe i stair agus tírdhreach an cheantair ina bhfuil siad lonnaithe.
Is cuireann sí ráth ar shíolta.
Go laethúil, stáirse glasraí a ithe níos mó, bán Feoil, iasc agus go háirithe torthaí.
Chuir an rialtas an locht ar Al Qaeda nó ar Arm Saoirse na Siria.
Ach is léir nach féidir brath ar dhearadh suímh gréasáin mar thomhas ar a inchreidteacht.
Cén chomhairle a thabharfá do dhéagóirí a mbeadh suim acu a bheith mar thráchtairí spóirt?
Ní mór nach mbeidh daoine nach aturnaetha iad bheith sa ghiúiré a roghnaíodh go randamach ó réimse fairsing giúróirí ón bpobal.
3. An bhfuil cosúlachtaí nó difríochtaí idir íomhá na spéirmhná agus íomhá na mná idéalaíche sa lá atá inniu ann?
Tá an tsraith á forbairt againn do TG4, an BAI, Bord Scannán an hÉireann agus an ILBF ó Thuaidh.
Ceapann an tAire Sláinte an coiste eolaíochta, i gcomhairle leis an mbord.
Cén saghas crainn í? Tá beirt ag obair sa scoil arb as Co.
Leoga, deir sí gur seo an bhliain is taitneamhaí dá saol go dtí seo i ngach réimse.
Caithfidh sé, mar sin, nach ndéanaim na rudaí seo ar fad ar nós duine craiceáilte, ach go bhfuil mé (agus go bhfuil formhór na tíre) iomlán craiceáilte leis an fhírinne a inseacht.
Tá na ranganna an-bheag agus cuirtear an líon ceart ranganna ar fáil.
Beidh sé ar taispeáint thíos ag Trá Mhaighrois ar an 9 Meitheamh ón 1 - 5pm i mBaile na hAbhann.
“Tá tú ag máirseáil,” a dúirt sé, “bhuel, tá sin iontach spéisiúil.
Scríofa ag Nuacht24 ar 17.02.2014 Rannóg ealaíona.
Straitéis Fiche Bliain don Ghaeilge 2010 11 Scríobh an t-iar-Aire Gaeltachta Éamon Ó Cuív faoi thábhacht Straitéis Fiche Bliain don Ghaeilge san alt seo.
Cuireann sé straitéis do na meáin chumarsáide le chéile do chomhlachtaí freisin agus cuireann sé oiliúint orthu le hiad a ullmhú don agallamh ar ‘Morning Ireland’ nó ‘Prime Time’.
Cabhraíonn an tsaoirse seo chun an t-indibhidiúlachas a thabhairt chun cinn sa Gesellschaft.
SMM: An fear seo a thosaigh é, an Granndach, cén aois a bheadh sé?
Tá dóthain fearais ceannaithe chun cur i láthair an siollabas eolaíochta a chinntiú.
Ach cad chuige a gcuireann ’ oiread sin daoine anseo suim sa chultúr ghaelach?
Féadfaidh tú tuilleadh a léamh faoi sa phreaseisiúint seo.
Cumann Cultúrtha Mhic Reachtain RTÉ Raidió na Gaeltachta, Dé Sathairn 15 Feabhra / 6.30 pm: Craolfar an chéad chlár i sraith nua ina mbeidh scríbhneoirí aitheanta ag léamh saothar nua splancfhicsin dá gcuid.
Is crann iontach suimiúil é an Ginkgo Biloba, ceann de na speicis bheo crann is sine ar domhan.
Tagann an focal seo chun cinn uair amháin i ngach 20,451 focal.
Is é seo an 557ú focal is minice úsáid sa Ghaeilge.
Níl cead ag an gCúirt Dúiche ach an oiread duine atá cúisithe le coireanna faoi leith a bhaineann leis an Acht um Chiontuithe in Aghaidh an Stáit, 1939 agus leis an Acht um Rúndachta Oifigiúil, 1963.
Ní raibh sé i bhfad go bhfaca sí an méid ollmhór airgid a bhí i gcúrsaí fógraíochta.
Nuair a bhuail scata as Conamara isteach chugainn le linn sheisiún an Domhnaigh baineadh splanc as an urlár ar níos mó ná bealach amháin!
D’iarr a bhean, Eileen, ar na meáin gan a bheith ag lorg a bharraíocht eolais agus a aithint go bhfuil siad i dteideal am a bheith acu leo féin.
Ba cheart go dtuigfeadh na scoláirí gur teanga bheo í an Ghaeilge sna meáin nua-aimseartha a bhaineann go dlúth lena dtaithí saoil féin.
Maraíodh duine déag sna caismirtí le 24 uair a chloig anuas, Iosraelach agus deichniúr Palaistíneach, ar trodairí de chuid Islamic Jihad a mbunús.
Dé Mairt 7ú agsu Dé Céadaoin 8ú Nollag ar a Scríofa ag eoghan nill ar 29.11.2010 Rannóg gaeilge.
Theip orthu ina n-iarracht Fear Ionaid an rí a mharú.
Ach beidh ainm Bertie Ahern go hard ar aon liosta onóra.
Tá scéal an Daingin ina fhotharaga ceart um an dtaca seo agus an saol mór is a mháthair (go háirithe an mháthair) ag briseadh a gcroíthe ag gáire faoin rud ar fad.
Mar Aire um Oiliúint agus Scileanna, tá nua-aoisiú na n-earnálacha Breisoideachais agus Oiliúna á threorú aige tríd an t-údarás nua, SOLAS (Seirbhísí Oideachais agus Scileanna), a bhunú.
Ní minic a thiteann seoid anuas ar an mbord bricfeasta.
Sórt imeachta shóisialta atá ann le fear an tí i gceannas formhór an ama pé scéal é, a ucht amuigh aige le bród.
Agus bhí laethanta móra aige gan amhras.
Bhí siad compórdach faoi, ghlac siad leo mar a ghlacfaí le aon lánúin eile agus ní raibh imeallú ná maslaí ná béadán ina gcoinne.
Cuireann grúpaí um oideachas pobail réimse cúrsaí ar tairiscint, a dhéanann freastal ar fhoghlaimeoirí ag gach leibhéal.
Roghnófar gearrliosta d’ocht ndán, as a mbeidh buaiteoir amháin ainmnithe ag oíche mhór filíochta agus cheoil den scoth san Ardchathair i mí Aibreán.
Agus tuigeadh an rialtas leis go bhfuil cláir gan áireamh ar raidió agus ar theilifís ag RTE atá ar bís chun aon mhí-iompar i measc lucht rialtais a nochtadh, pé acu an polaiteoirí iad nó feidhmeannaigh.
Bíonn comórtais éagsúla ar siúl d’fhir, do mhná agus do dhaoine óga, agus cé go mbíonn na hiomaitheoirí an-dáiríre fúthu, bíonn an-spraoi i gceist chomh maith.
Caighdeán a bhí le brath ina leabhar deireanach, Ar Muir is ar Sliabh.
Braitheann sé ar fhad na pianbhreithe a fhaigheann tú ón chúirt.
Thug Robert McMillen cuairt ar fhoirgneamh úr an Taisce i lár chathair Bhaile Átha Cliath le gairid agus labhair sé le Carolan faoin obair thábhachtach atá ar bun aige féin agus a fhoireann.
Caitear 80% den infheistíocht ar cheantar nach bhfuil ach 10% d'achar na tíre ann.
Is féidir banaltra a chur ar fáil le freastail air….’
Tá grúpaí ciníocha ag iarraidh muintir na hÉireann a mhealladh le bheith ina mbaill de `Chlann Airíoch' an domhain de réir alt a bhí sa Sunday Tribune an Domhnach seo chaite.
Is i gcuimhne ar a aintín agus a mháthair bhaistí, Nain Uí Dhubháin, a chum Johnny Óg Connolly an fonn mall álainn seo.
An mbeadh téarma ar an leaba chláir as sárú na luasteorann ag teacht le prionsabal na comhréireachta?
Ní rófhada gur shealbhaigh sí teanga a muintire.
Scríofa ag Nuacht24 ar 16.01.2012 Rannóg náisiúnta, nuacht.
Solas sochraideach, scáth diamhair, rud éigin ina teannta nárbh fhéidir léi a chur di.
Ríomhfaidh siad an t-athrú a tháinig le forbairt tionscal agus le ballraíocht na hÉireann sa Chomhargadh Eorpach i 1973.
Bíonn laghdú de 18.7% ar ghnáthphraghas na n-earraí i gceist leis an bhfaoiseamh cánach seo.
Bhí a guth féin aimsithe aici mar amhránaí ach tá daoine ann i saol an cheoil a deir nach amhránaí ceart traidisiúnta í Maighread, go bhfuil stíleanna eile i ndiaidh dul i bhfeidhm barraíocht uirthi.
D'úsáid an t-údar ceithre saghas crann chun an Naomhóg a thógáil.
"Ó ná bac leis sin a chroí.
“Níl a leithéid de rud agus sochaí ann - níl ann ach daoine aonair agus teaghlaigh,” arsa Margaret Thatcher nuair a bhí sí ina Príomh-Aire anseo 20 bliain ó shin.
Beidh na torthaí amuigh ar Lúnasa 18ú.
Tá sé an pointe iomlán an cleachtas hypnosis, is meastar gur cleachtas mhín chun meáchan a chailleadh, nach bhfuil ag fulaingt agus nach costas i bhfad.
Is lastminute.com a chur an praghas is fearr ar fáil gan dabht ar bith.
Is féidir freisin athrú ó CPCS amháin chuig ceann eile ag am ar bith, saor in aisce.
Ag deireadh na bliana thug siad liosta de dhaoine cáiliúla a cailleadh i rith na bliana.
D’fhoghlaim sé an Ghaeilge as an úr agus é ina fhear fásta.
Ó Sioradáin - Béal Átha na nEach – Mullach Fhuaráin, Baile Mhic Aodha, Cloigtheach Mhig Uidhir – Fiodh an Átha – Loch Síleann – Baile Shéamuis Dhuibh / Músaem – Cill na Leice, (Leac Chuimhneacháin, Dr.
Ní cóir a bheith ag magadh fúthu siúd ar leag Dia na bPáirtithe Polaitíochta lámh orthu, nó is é Dia na bPáirtithe Polaitíochta an t-aon neach a bhí sásta lámh a chur in aice leo le tamall anuas.
Bígí ólta as bhur gcloigeann agus sibh i mbun pinn.
Tá gá níos mó ná riamh, sa saol casta trasnáisiúnta atá le caitheamh againn, mar a dúrt, le heagraíocht phobail a chuireann go láidir ar son na teanga.
Tá an dualgas foriomlán maidir le beartas um bhainistiú dramhaíola ar an Roinn Comhshaoil, Pobal agus Rialtais Áitiúil.
D'fhógair mé le déanaí athruithe i marcáil Gaeilge na hArdteistiméireachta i dtreo is go mbronnfar 40% de na marcanna as inniúlacht bhéil.
Cibé an bhfuil tú cúpla nó pósta, cibé maith léi go bhfuil tú ach ábhar urlár, caithfidh sé a bhrath comharthaí, comharthaí agus gothaí a nochtann má tá bean i ngrá.
Théimis amach tar éis an ranga i gcomhair comhrá agus craice, agus tar éis cúpla mí d’fhéadfainn comhrá ceart a dhéanamh; tar éis cúpla mí eile chuireamair craobh de Chonradh na Gaeilge ar bun in Toronto.
Léiríonn na scéimeanna seo go bhfuil cuspóirí comónta ag múinteoirí na rang-ghrúpaí céanna, rud a spreagann caint agus comhphlé ar chleachtas ranga.
Is i dtaca an ama seo i lár na n-ochtóidí a thosaigh roinnt ógánach ag tógáil a gcuid rampaí scátála féin i gcúlghairdíní ar fud Bhaile Átha Cliath.
Grúpa Oibre do Lá Mór na Gaeilge Scríofa ag Nuacht24 ar 04.02.2014 Rannóg náisiúnta, nuacht.
Ceann simplí ná formhór na habairte a fhágáil ar lár: “ Breatnach go Ó Sibhleáin, Ó Sibhleáin go Ó Braonáin, cúl!”
Casadh thart mise ann tráthnóna Dé hAoine Is le titim na hoíche sea dhúin sé ina cheo, Nár cóiríodh mo leaba dhom is b'éigean dhom síneadh, Níor fhága mé aríst é go maidin Dé Luain.
Chuaigh Jean ar shaoire mháithreachais trí bliana ó shin agus tar éis di filleadh ar an obair, fuair sí go raibh mórán dá cuid freagrachtaí á mbaint uaithi go mall agus á thabhairt do Bhrian.
Thuig mé ag tús na 1970aí gur ag mún in aghaidh na gaoithe a bhí lucht na Gaeilge, gan mórán toradh le feiceáil ar an obair.
"Ós comhair" is dócha atá i gceist agat.
Níl fhios agam an mbíonn a gcuid ceoil níos fearr ar lá deas geal.
Ní bheidh aon reachtaíocht Ghaeilge sna sé chontae gan brú mór ó Westminister nó ón Eoraip.
Ina mhalairt de chás, féadfaidh tú faoiseamh a éileamh ag deireadh na bliana cánach ach d’fhoirm P60 agus foirm do chéile nó do pháirtnéir shibhialta, más infheidhme, a chur isteach chuig d'oifigh Cánach Ioncaim.
Ní raibh sé deacair orm glacadh leis an gcultúr seo.
Agus chuirfeadh sé an rún sin i ngníomh, dá mbeadh rath ar iascaireacht na scadán, an séasúr a bhí chuige.
I gcúinsí eisceachtúla, d’fhéadfadh sé tarlú go mbeadh seirbhís cosliachta ar fáil ag baile.
Bímís buíoch nach bhfuil Leabhar Ceanannais ná Dealg na Teamhrach curtha ar ceant ag údair na tuarascála seo mar is beag luach atá curtha acu ar chúrsaí cultúrtha, agus an teanga ach go háirithe.
Deir sí go bhfuil caidreamh iontach maith idir Meiriceá agus an Astráil agus go leanfaidh an 1,500 saighdiúir Astralach san Afganastáin ag troid leis na fórsaí eachtrannacha ann.
Tháinig siad ar an saol i bhfolús agus maireann siad i bhfolús.
The Daltaí Boards » Archive: 2005- » 2005 (Irish Only) » Faoin lucht siúil thall.
D'fhéach sí ar a chuid píosaí, agus don chéad uair ina saol ba mhian léi a bheith ábalta ar fhicheall a imirt.
Cuirtear an Ghaeilge ar fáil go comhuaineach i gcás roinnt de na ranganna agus éascaíonn sé seo na deiseanna a bhíonn ar fáil do scoláirí chun leibhéil a athrú más gá.
Ní chabhraíonn an Foras le cultúr na gcainteanna dátheangacha áfach nuair a ghearann siad cíos ar ghrúpaí atá ag iarraidh an trealamh a úsáid.
Deirtear go raibh an chéad cúpla lá sa phríosún an-dian uirthi, agus go raibh sé ina ruaille buaille ceart ar an chéad lá nuair a cuireadh iallach uirthi cuid gruaige bréige breise a bhaint amach!
Ach tuairiscíonn RTÉ faoi gach duine a cheaptar a fhaigheann bás le hulpóg na muc ar nuacht mhór an lae, agus tá gach éinne sa tír ag caint faoin scéal.
Thaitin na cúrsaí staidéir ansin léi ach bhraith sí go raibh an campus i mBelfield “amuigh sa bhfásach”, go raibh an áit “scoite amach ó gach rud” agus nach raibh atmaisféar ceart ann dá bharr seo.
Tá moladh ar leith ag dul do Chonn Ó Múineacháin, Edgecast Media, as urraíocht a dhéanamh ar na gradaim.
Tharla sé sin uilig sula bhfuair muid amach faoi na rudaí gránna a tharla san eaglais.
Deir daoine eile go raibh sé páirteach i gcumann rúnda de shaghas na "Buachaillí Bána".
Téann a phréamhacha siar go deireadh an naoú haois déag.
Moltar go ndéanfar troscán a stóráil go cuí ó thaobh sláinte agus sábháilteachta de, agus chun an deis is fearr a sholáthar do rannpháirtíocht na scoláirí uile.
Mar sin, bhí ocras an domhain orthu tar éis a rása agus tháinig siad díreach chugam le bia a fháil agus d’ith siad a sáith go cíocrach.
Beidh tuairisceoirí ó Raidió na Gaeltachta i láthair agus coinneoidh siad eolas le héisteoirí Nuacht a hAon maidir le himeachtaí an lae go nuige seo.
Léigh Tuilleadh › Cuir sa chiseán › Cur síos ar stair agus ar bhéaloideas pharóiste Chill Scíre i gCo.
Is minic a théann sé dian ar dhaoine idirdhealú idir muintir na Nua-Shéalainne agus muintir na hAstráile, ach tá bunadh na Nua-Shéalainne an-bhródúil go deo as a gcultúr agus féiniúlacht féin, mar a mhíníonn Ruth Nic Giolla Iasachta.
Nó leis an méid bochtanais nó saibhris atá ag duine ar bith sa saol seo?
Níl cead níos mó ná 0.43c an nóiméad a ghearradh mar tháille fánaíochta ar scairt ghutháin in aon ceann de thíortha an AE.
Allabhair ar shochaí faoi scáth an choilíneachais láithreach, agus an ceann a d’imigh roimhe, a chruthaíonn Prieto agus Lee dúinn.
Níorbh fhéidir le Jennifer Garner, aisteoir agus bean chéile Ben, a bheith i láthair ag an léiriú Eorpach toisc go raibh sí ar ais in LA lena mbeirt iníon, ach táimid cinnte go bhfuil sí an-bhródúil as!
Gan amhras fuair sé féin vóta mór, ach d’éirigh go dona ar fad leis an mbeirt iarrthóirí eile a sheas in éineacht leis.
Tá moladh ag dul dóibh as an dianullmhúchán a bhí déanta acu ar fad do na ceachtanna a breathnaíodh.
Ní mór duit sé chóip den leabhar a sheoladh isteach, nó an oiread cóipeanna agus a iarrtar den tréimhseachán, agus an táille mar atá thuasluaite.
Ní thiocfadh a rá go raibh an oiread sin tacaíochta acu siúd a thacaíonn le fórsaí Mheiriceá is Shasana.
Creidtear gur bheannaigh íosa an t-eidheán dá bharr go mbíodh sé fíorghlas ach fágadh go mbíonn an crann troime ar an chrann deireannach lena mbíonn duilleoga glasa le feiceáil.
Léigh mé an an mhaidin dár gcionn gur thionóisc bhuille is teithidh ba chúis le bás Tommy Long as Doire agus go raibh Coimisiún Ombudsman an Gharda Síochána ag fiosrú cad é go baileach a tharla.
Bhí sé ina chónaí i dteach beag ar thaobh chnoic agus fuair sé bás, agus é ina aonar, ina luí i measc na sceach garbh.
Tá m’alt deireanach agus tá mé róthinn le hé a chríochnú.”
Tugann Mouk agus Chavapa cuairt ar a gcairde Abey agus Tadi i gCeanada agus imríonn siad cluiche haca oighir.
Tá oiread de dhroch-chaoi air seo, áfach, go bhfuil teorainn luais 25 míle san uair ar roinnt de.
Níor é nach raibh post maith aige sa bhaile, mar ní túisce go raibh an chéim bainte amach aige ón gcoláiste ná go raibh iona d bainistíochta curtha ar fáil dó sa Chomhlucht Forbartha ina cheantar féin.
Bíonn scata maith daoine i mbun marcaíochta toinne ansin, cé go bhfuil fógra ann a chuireann cosc ar shnámh.
Ach ní sin an peaca is measa a chuirim i leith Gaelscéal.
Cláraigh le cuntas a choinneáil ar d'orduithe agus le mianliosta a chruthú.
BAILE ÁTHA CLIATH, an 10 Aibreán 2014 -Ceannairc an doichill nó leathcheann Éirí Amach 1916 i ré na meánaoise?
Nuair a bhain an t-éamú na heiteoga dó, fágadh nach raibh sé ábalta pilleadh ar a ríocht sna scamaill arís choíche.
Rinneadh athchleachtadh ar fhoclóir le cabhair phictiúirí ar bhain dea-chaighdeán leo, obair a lean cúig nóiméad eile.
Bhí díomá mór orm nach raibh mé in ann an bac seo a shárú.
Tá na rangsheomraí feistithe leis an Teicneolaíocht Eolais agus Chumarsáide (TEC), agus rochtain ar an leathanbhanda idirlín san áireamh, nó le telefíseáin agus le huasteilgeoirí.
Tá mo dhóthain ráite agam.
Sheas mé féin os comhair an phictiúir agus bhreathnaigh mé air go grinn.
Geallúint a bhí ann go n-oibreodh siad ar shon síochána san Eoraip.
I sráidbhaile beag San Lorenzo di Beffi, Acciano, tríocha ciliméadar ó L’Aquila a thángthas ar an gcatacóm ársa seo.
Le dul i ngleic leis an chaimiléireacht seo, tá OFT ag comhoibriú le heagraíochtaí mar Carers UK, Help the Aged, Age Concern, Citizens Advice, Action on Elder Abuse agus Neighbourhood Watch.
Cás-staidéar: Do cháin ioncaim a ríomh Déantar cáin ar ioncam a thuilltear ó fhostaíocht a bhaint go díreach as do thuarastal (pá).
Seirbhís teilifíse digití trastíre (DTT) An próiseas chun déileáil le gearáin Faoi alt 47 agus alt 48 d'Acht Craolacháin 2009 tá dualgas ar gach craoltóir cleachtas a chur i bhfeidhm chun déileáil le gearáin.
Sa bhreis air sin, coimeádann an Dlí-Chumann liosta de na haturnaetha atá cláraithe ar fud na tíre.
"Maise," deir sé, "shiubhail mé aniar as Árd Mhic Giollagáin."
I dtíortha na hEorpa, mar a mbeidh céadatán an-ard den daonra scoite, beidh orthu athruithe móra a chur i bhfeidhm fosta.
Seo an chéad fhoilseachán a chuir ceapacháin le file ón dtréimhse iarchlasaiceach ar fáil go gairmiúil.
Maraíodh 19 fear óg as ceantar beag Gaeltachta i nDún na nGall nuair a phléasc mianach-farraige ar thrá Bhaile Mhánais, atá cúpla míle as baile an Mhullaigh Dhuibh.
Labhair sí le hÉamonn Ó Dónaill faoin dóigh ar fhás a grá don teanga agus faoina cuid oibre mar dhearthóir suíomh gréasáin.
Dáta an Leasaithe Deireanaigh: 19 January 2011 Tá sé mar aidhm aige an caighdeán saoil is fearr gur féidir a sholáthar don othar agus don teaghlach nuair nach bhfuil aon súil ag lucht leighis go dtiocfaidh biseach.
Mar sin, conas a miracle capsules slimming, go bhfuil siad i ndáiríre sábháilte?
Clúdach: Valerie Seery - 2012.35 - 64lgh - Ó Fhocal go Focal: ceárta na filíochta Téigh ar tóir focal comhuasal, comhthiomsaitheach atá á lorg le líne dán a threisiú.
Is é an Béarla a dteanga.
Seoltar amach litreacha go rialta chun tuismitheoirí a chur ar an eolas faoi imeachtaí na scoile.
“I ndiaidh bliana, tá cúiseanna ceiliúrtha go leor againn.
Ball de Chóras Eorpach na mBanc Ceannais (CEBC) é an Banc anois.
Feictear domsa go bhfuil talamhaíocht na tíre seo faoi ordóg na hEorpa.
Ní dhearnadh ábhar na cluastuisceana a fhorbairt ar bhealach ar bith le go bhféadfadh na scoláirí leas a bhaint as an bhfoclóir sin chun iad féin a chur in iúl.
I rith na mblianta seo bhí an Gorta Mór ag céasadh mórán den tír agus ag dul in olcas.
Ar eagla na míthuisceana, séard a bhí ar bun acu ansin ná tathant orthu san a bhíonn ag déanamh bolg le gréin an Choróin Mhuire a rá.
Tá boinn buaite ag na dornálaithe Paddy Barnes, John Joe Nevin, Jason Quigley agus Michael Conlan cheana féin, tar éis dóibh a mbabhtaí ceathrú ceannais a bhuachan.
Tá an ceart ag ó Cuív ó thaobh na polaitíochta de agus cuma ar Ó Mháirtín go raibh fuadair ró mhór air tacú leis agus eagla air go mbeadh cuma lag air féin agus is comhartha laige sin ann féin i mo thuairim.
Bhain sé feidhm as córas foghraidheachta Uí Ghramhnaigh san obair seo.
Ciontaíodh é agus gearradh €750 air.
Féachfar ar obair an Ghúim san 20ú haois, agus ar an ábhar léitheoireachta a chuir siad ar fáil don ghnáthphobal.
Inseoidh mé scéal beag daoibh faoin ríomhphost le sibh a chur ar bhur bhfaichill.
Taobh amuigh de na cursaí liostáilte thíos, is féidir teacht ar oideachas má tá baint agat le grúpa óige, grúpa pobail, nó le aon sórt imeachtaí deonacha eile.
Reáchtáil an tIontaobhas Náisiúnta na turais sin, mar chuid de chlár imeachtaí a ritheann ón earrach go dtí an fómhar.
Is ábhar áthais liom na freagraí seo a léamh!
A bhuíochas air seo, gach seans, gur bhain sí Rás 800 méadar i gComórtais Shinsir Londain Faoi Dhíon an mhí seo caite in am 2:09:35.
Ansan feicim €3m á chaitheamh ar chaipéisí nach léitear i mBéarla a aistriú go Gaeilge agus cuireann sin múisc orm.
Ach ní féidir léi fanacht i muinín an ghealltanais sin chun saoránaigh a spreagadh.
Oibríonn Altram go dlúth le naíscoileanna atá ann agus le naíscoileanna atá ag teacht chun cinn.
Ba chóir go mbeadh duine ann ón réimse oideachais, ón réimse dlí agus ón réimse pobail.
Bhí an t-atmaisféar ranga chomh dearfa sin sna ceachtanna a breathnaíodh, nár ghá, uair amháin fiú, a iarraidh ar dhalta aire a thabhairt, a bheith dea-iompartha ná fós cóipleabhar a thógaint amach.
Ansin tagann an bhliain úr agus tosaíonn rabharta na litreacha ag teacht trí dhoras na pluaise: achainíocha ó mhaithe agus ó mhóruaisle na tíre, ag impí orm leanúint leis an dea-obair.
33. An cíos trom do thabhaigh Cormac críoch faghlaidh níor ainic sé; beag le Brian a chuid don chomhaidh, 34. Ní buan ór ag ógbhaidh Chaisil táinig d'anáil chuaigh fa Chormac gabháil smuail i ndonnbhrat de.
Ní raibh tor ná luibh fiáin dar tháinig trí thalamh nach raibh le fáil ann, ón tom mochóirí go dtí crann caorthann na bpisreog, gach ceann acu ag tabhairt foscaidh agus tearmainn do mhionchréatúirí Dé.
Táimid ag díriú isteach ar leabhair agus altanna acadúla a chur ar fáil dá chéile.
Ní bhfaighidh sí deontas cothaithe mar aon le LFO, ach bheadh sí níos fearr as ó thaobh airgid de an LFO a fháil ná mar a bheadh sí ag fáil an deontais chothaithe amháin.
Comhchuriarracht is ea an focal atá agam, ach níl 'fhios agam an bhfuil sé mícheart go gramadúil.
D'fhéadfá a rá gur meascán de dhaonlathas agus easpa daonlathais a choimeádann é le chéile.
Ní raibh mórán spriocanna againn ar dtús.
Ní miste don mhúinteoir an teanga atá le sealbhú a chur i láthair na scoláirí ag tús an cheachta agus leas a bhaint as na tascanna agus as na hacmhainní éagsúla chun sealbhú na teanga a threisiú.
Bíonn sé i gcónaí tinn.”
Tá fonn orm gach aon rud a dhéanamh mar ba chóir ach, i ndáiríre, níl dóthain ama agam chuige sin.
Cúpla bliain ina dhiaidh sin, tháinig glao eile agus dúradh leo go raibh deirfiúr acu do Phádraig, Mairéad.
Más mian liom coisir a eagrú leofa, sin í an áit a dtabharfaidh mé faoi.
Tá an ciníochas go domhain i mbéascna na Gearmáine, na Fraince agus Shasana.
Thosaigh an nós díthreabhach i measc Chríostaithe an Oirthir, áit a ndeachaigh Uaithne, nó Antaine mar is fearr aithne air, amach i bhfásach na hÉigipte sa 3ú aois chun éalú ón domhan ábhartha agus a bheith níos cóngaraí do Dhia.
Tá an comhrá ann thar barr amach is amach agus músclaítear go leor mothúchán sa léitheoir…idir ghreann agus comhbhá.
Guim gach rath ar an nuachtan nua agus ar an eagarthoir agus beidh me ag suil leis an gcead eagran de ‘Gaelsceal’ ‘gan naire’.
Mothaíonn cuid mhaith poblachtánach caillte na laethanta seo, gan fís gan chúis i ndiaidh Chomhaontú Aoine an Chéasta, a chuir tús le ré na gairmiúlachta agus an phragmatachais.
Ag cur síos ar na coinníollacha úra tógála atá ag teacht I bhfeidhm ag tús na míosa seo chugainn.
Brón orm má bhfuil an teachtaracht seo mí cheart ach tá mo gaeilge ag dúl i nglech Níl rud ar bith mícheart leis an struchtúr abairte Níl saol gan ceol, ós rud é go bhfuil seanfhocal cáiliúil ann atá mar an gcéanna leis; Níl saoi gan locht.
Cé déarfadh ach oiread ná go gcoinneoidh sé greim ar an suíochán seo.
Bhí sos ann ag clubtheach na Gráinsí sular imigh siad arís i dtreo an Phoirt Mhóir.
Tá tuilleadh eolais maidir le rátaí LCP do dhaoine faoi 26 bliana d’aois ar fáil inár ndoiciméid faoi Liúntas Leasa Forlíontach.
D’imigh an mheisce de Pheats agus tháinig a chiall agus a mheabhair dó.
Ar dheis Dé go raibh anam na saighdiúirí!
Tá an riosca caillteanais mór má tá tú aon taithí.
Ach theastaigh uaithi a fhios a bheith aici an bhféadfadh sí tairbhe a bhaint as an gcumas ealaíne ba léir do gach duine sa choláiste ealaíne a bheith inti.
Chuirfeadh sé go mór le héifeacht an athbhreithnithe dá gceapfaí comhordaitheoirí le ceannasaíocht a ghlacadh san obair seo.
Is é seo an baile inar rugadh Miguel Indurain, a bhuaigh cúig Tour as a chéile idir 1991 agus 1995.
Osclaíodh foirgneamh nua na scoile go hoifigiúil.
Ina áit sin, caithimid úsáid pacáistíochta phlaistí a laghdú, agus feabhas a chur ar athchúrsáil agus ar bhailiú an mhéid a bhíonn againn.
Bhí braon báistí ag titim ó spéir a raibh dath glas liath air.
Léigh Tuilleadh › Cuir sa chiseán › Agallaimh bheirte, lúibíní, sceitseanna agus amhráin.
Tá conspóid ag baint le Cathal Ó Searcaigh i ndiaidh do chlár teilifíse, ‘Fairytale of Kathmandu’ aird a tharraingt ar an chaidreamh a bhí idir é agus roinnt fir óga in Nepal.
Sin é uimhir do bhosca.
Antaine: An rud atá ann ina háit i mbliana, cad atá i gceist ansin?
Mothaím caidreamh iontach leo agus mé ag siúl ar na cnoic seo ainneoin na mílte bliain a bheith ár scaradh.
Tá a fhios agam cad í an chéad cheist atá agat: "nach bhfuil léarscáil de Luimneach ar fáil cheana féin?"
Sin an fáth go mbíonn tubaistí agus timpistí againn.
Má chreideann sa Bhíobla, bhuel is é sin a chreideann tú.
Tá beirt oidí buana ann agus oide eile ag obair go páirt aimsearach.
Bhí díomá orainn anseo i mí Eanáir nuair a chuir an Steam Packet Company stad léi (Beo!, eagrán 45) ach tá sí tosaithe arís ag an chomhlacht Irish Sea Express (www.
Clárú pháirtnéireacht shibhialta Caithfidh an Cláraitheoir clárú an pháirtnéireacht shibhialta a dhéanamh i láithreacht 2 fhianaise a bhfuil aois 18 nó os a cionn acu.
Is fada an tréimhse é sin.
Tá Bernie ag caint ar a híníon Erin a bhfuil uathachas ag dhul dhi.
Féachann sé leis go bhfuil an Roinn ag iarraidh úsáid a bhaint as páistí atá faoi aon chineál mhíbhuntáiste, i dtacaíocht lena bhfuil beartaithe acu in aghaidh an luath-thumoideachais.
Bhí cúinne deas cúng i dtóin a’ tí áit a mbeadh macalla breá ann.
Níor tugadh faill dó éalú uaithi riamh ach oiread!
Ní mór do gach ballstát gach conradh a aontú agus a dhaingniú.
Chuir cathaoirleach COGG in iúl gur ‘cúis díoma’ é an mhíthuiscint a léirigh Bord Snip lena mholadh.
Agus b’fhaide liomsa lá ’ bheinn i dteach gan charad ná dhá mhí dhéag ’s ráithe, Is buachaillín aerach meanmnach mise is bhréagfainn a bhruinneall mhánla.
By Celia Ní Fhátharta, Cló Iar-Chonnacht Bhuaigh Celia Corn Uí Riada i 1999 agus d'imigh sí ar imirce go luath ina dhiaidh sin.
Thosaigh muid in aice le dhá dhealbh; macasamhail na Banríona Victoria agus spíce déanta as miotal gorm a raibh an chuma air go ndearnadh sna seascaidí é. Ansin chuaigh muid isteach in ionad siopadóireachta a tógadh sa tréimhse chéanna.
I ndeireadh na dála, cheap daoine go mba cheart dóibh leagan dátheangach a chanadh.
Gan amhras cheolchoirm den scoth a bhí ann agus b'inn buaicphointe na féile.
Earcﾃｺ chuig an stﾃ｡tseirbhﾃｭs agus an tseirbhﾃｭs phoiblﾃｭ Cuireann an tSeirbhﾃｭs um Cheapachﾃ｡in Phoiblﾃｭ seirbhﾃｭsﾃｭ earcaﾃｭochta, measﾃｺnaithe agus roghnﾃｺchﾃ｡in ar fﾃ｡il don stﾃ｡tseirbhﾃｭs.
Ní hamháin san ach tá 3 nó 4 Theanga ag inimirceoirí gan stró ar bith.
Is féidir leis na daoine ar tairgeadh seirbhísí dóibh nó a lorg soláthar seirbhíse ón institiúid airgeadais gearáin a thabhairt chuig an mBiúró freisin.
Chroith Martin Mc Guinness agus Banríon Eilís Shasana lámh lena chéile faoi dhó ag ócáid de chuid Comhar Éireann ag amharclann an Lyric i mBéal Feirste inniu.
Buille mór do Norris le cúlú Finian Mc Grath D’fhógair Finian Mc Grath anocht go bhfuil sé ag aistharraingt a thacaíocht do David Norris.
'Mach leis suas go dtainig sé chuige geata an t-sléibhe.
Bhí muid ar son an rúin ach chaill muid.
Dá dteastaíodh bia uaithi (agus is dócha go dteastódh) dhéanfadh sí obair lae anseo agus obair lae ansiúd, agus bheadh sí lán-tsásta dá bhfaigheadh sí cupán tae agus blúire aráin i ndíolaíocht a hoibre.
De réir Treoracha an AE maidir le Cáilíochtaí Gairmiúla a Aithint go Frithpháirteach, is féidir le múinteoirí a cháiligh i mballstáit de chuid an AE aitheantas gairmiúil a fháil in Éirinn.
Ach roimhe sin, i 1984, eagraíodh comórtais speisialta iomána agus peile mar chuid de cheiliúradh bliain an chéid ag an gCumann Lúthchleas Gael agus chuir Seán Boylan roimhe an comórtas peile agus Corn an Chéid a bhuachaint, rud a rinne.
Bunaithe ar an measﾃｺnﾃｺ riosca agus torthaﾃｭ na suirbhﾃｩanna atﾃ｡ dﾃｩanta ag saineolaithe aispeiste tﾃ｡ siad ag dﾃｩanamh cinnithe ar an mbealach agus cﾃｩn uair ar cheart an aispeist a thﾃｳgﾃ｡il amach.
Meon é seo a chuireann sé ina luí ar scríbhneoirí ag na ceardlanna a dhéanann se ó am go ham agus atá léirithe ina dhearcadh nuair a labhraítear ar an ainmniúchán don Oscar: “Sin seanstair.
Caithfear a rá leo go neamhbhalbh go bhfuil an córas oideachais briste agus gurb eisean atá ceapaithe ag an Rialtas leis an bhfadhb a réiteach.
Cé go bhfuil seoltaí éagsúla tugtha do na hollscoileanna i mBaile Átha Cliath (ceann amháin acu ar shráid nach bhfuil go fiú ar an léarscáil) tá an uimhir ghutháin céanna acu.
Tá polasaí i bhfeidhm sa Pháirc Náisiúnta sin cúiteamh a íoc le feirmeoirí má tharlaíonn a leithéid.
Solathraíonn na hoidí go díograiseach chun cairteacha, bileoga oibre agus luaschartaí a chruthú chun chur le héifeacht an teagaisc sna ranganna.
Bhí gáirdín mór ag Mom nuair a bhí mé óg, agus sular treabhtaí é san earrach bhainimis na clocha de nó dhéanfaidís díobháil don rototiller.
D’fheicfeá í sa teach tábhairne oíche Dé Luain.
Ó shin i leith tá breis is 500 ealaíontóir - péintéirí, grianghrafadóirí, dealbhóirí agus dearthóirí faisin - i ndiaidh a rian féin a fhágáil ar an chnuasach seo.
Banna ceoil fífe agus druma a bhí ann, rud a cheanglaíonn Meiriceánaigh le haimsir na réabhlóide.
D sa Léann Ceilteach bainte amach aige, nó ceann a chur ar an bhfear as an tuaisceart a bhfuil a dhearcadh sainiúil féin aige ar chúrsaí ansin.
Mar a “mhínítear” TÉ, sin mar a mhíntear an domhan.
B'fhéidir go bhfuil sin amhlaidh i n-áiteacha, ach is cinnte gur "Póil" agus nach "Pól" adeir mórán de Ghaedhilgeóirí Thír Chonaill.
I dtuairisc a d’fhoilsigh Deloitte i 2007, dúirt siad gur léirigh an t-iniúchadh a rinne siad ar na staidrimh, go gcaitear £1.5 billiún sa bhreis i dTuaisceart Éireann mar gheall ar an deighilt i soláthar seirbhísí poiblí don dá phobal scartha.
Dúirt Bolt, an fear is tapa ar domhan, go bhfuil sé le roinnt oibre a dhéanamh ar a theicníc nuair a théann sé ar ais chuig Iamáice.
Níor thuig sé go raibh radharc chomh maith sin ar an árasán.
Toisc gur thosaigh na múinteoirí ag múineadh teanga nach raibh ar a dtoil acu sa chéad áit, meastar gurbh iad na múinteoirí féin a chuir éacht na hathbheochana i gcrích.
Cad a tharlaíonn mura bhfuil aon P45 nó P60 agat Tá d'fhostóir freagrach as do chuid ranníocaíochtaí ÁSPC a íoc.
Ach bhí smaointe eile ag Tannion nuair a d’ardaigh sé an brat glas don dara huair.
Thug sé ar na comhlachtaí cábla muid a bhogadh síos ó na déaga go dtí uimhir 4. Agus bhí figiúr luaite linn, rud a bhí luaite le chuile chainéal eile sa tír ag an am.
Níl sé le baint ach leis an tionscal fuinnimh amháin.
Shílfeá gur ón aonach ar an Tulach Mór, Co.
I Feabhra 2003, thug breis agus 100,000 duine aghaidh ar na sráideanna lena míshásamh a léiriú le seasamh an rialtais i leith an chogaidh in aghaidh na hIaráice.
Cláraíodh na pointí céanna i mbealach struchtúrtha agus tugadh faoi aththreisiú paiteanta a bhain le heispéireas na ndaltaí féin.
I ndáiríre, ní ar riachtanas poiblí a bhunaítear pleanáil iompair ach ar an pholaitíocht agus ar bhrabús príobháideach.
Find a Citizens Information Centre in your area: Go ginearálta is ceist í cé mhéad pá a fhaigheann tú d'obair in Éirinn ar gá a shocrú idir tusa agus d'fhostóir.
Ar bhfás don chloinn téid Dáire d'fhios an draoi chéadna is fiafruighis de cia an Lughaidh don chúigear do-ghéabhadh flaitheas Éireann.
An Portán, Dún Chaoin i gCorca Dhuibhne Tabhair faoi deara suíomh cluthar na seomraí leapa Tá 14 de sheomraí leapa maithe compordacha againn.
Tá suíomh idirlín eile ann atá ina chabhair mhór do thaistealaithe, suíomh darbh ainm ‘couchsurfers.’
Níor chreid na húdaráis é ag tús na seachtóidí nuair a mhínigh sé dóibh gur d’fheirmeoirí Mhaigh Eo a bhí na gunnaí sin, chun a gcuid caorach a chosaint.
Tabharfaidh an grúpa seo aiseolas don Fhóram Comhpháirtíochta ar fheidhmiú na dtionscadal ar an talamh agus déanfaidh siad moltaí maidir leis an bhealach chun tosaigh.
Lig sí uirthi nár chuala sí faic na fríde, í buíoch beannachtach gur Caitríona a bhí ina haice seachas fear na teanga géire.
Tuairiscíodh go bhfuil titim leanúnach tagtha ar líon na scoláirí a freastalaíonn ar an scoil ag an dara leibhéal le blianta anuas.
Gura fada an ceol san in ár measc.
Mic léinn lánfhásta iad mic léinn neamhspleácha atá breis agus 23 bliain d’aois a chónaíonn in áit lasmuigh de theach a dtuismitheoirí ón 1 Deireadh Fómhair sa bhliain inar iontráil siad an cúrsa.
Tá thart ar 100 píolóta de chuid Aer Arann ceaptha ballóid ar ghníomhaíocht thionsclaíoch a chur i gcrích tráthnóna inniu agus meastar go mbeidh fógra á thabhairt acu don chomhlacht faoi stailc ina dhiaidh seo.
Ach nuair a chuas abhaile, thugas fé deara gur bhíos tar éis a rá: Bhraitheas an Ghaeilge uaim go mór Bhraitheas uaim an Ghaeilge go mór.
Tá dlúthdhiosca leis seo ar a léann an file cuid de dhánta an leabhair le tionlacan.
Tá moladh ag dul do na múinteoirí as an gcúram a chaitheann siad leis an gceartú agus as an aiseolas a thugann siad.
Chorcaí: "Bhain mé an-sult as an gcúrsa agus as an am a chaith mé i nGaoth Dobhair.
Martin Ward: Tá Martin ina cheannródaí forbartha pobail i nGlinsce, Co. na Gaillimhe le 40 bliain anuas.
Éibhlín Ní Chionnaith a d’fhoilsigh Foilseacháin Abhar Spioradálta ní ba luaithe i mbliana.
› Bailiúchán d’amhráin Nollag á gcanadh go binn ag Cór Chois Fharraige.
Bhí CFCanna infhorghníomhaithe le dlí fad is a bhaineann sé lena fostóirí agus na hoibrithe san earnáil lena bhfuil an comhaontú luaite.
MNíE: Tá mé an-tógtha leis an gceol agus is maith liom a bheith ag casadh os comhair daoine.
Níl aon amhras ach go raibh an dúnghaois chiníoch seo dírithe ar dhaoine as an Áis, ar bhunadh na Síne go háirithe, de bharr gur chuir na daonraí ollmhóra ‘daite’ sna tíortha san aird ó thuaidh imní mhór ar an daonra beag geal abhus.
Shuigh mé liom sa dorchadas ag ól mo chuid bainne te agus mo dhá shúil mar a bheadh tintreacha ifrinn ann ag amharc anseo agus ansiúd, ag cuardach rud inteacht le mé a chur a chodladh.
Ní mór do Chosantóir i gcás sibhialta "Fógra go bhfuiltear chun an cás a chosaint" a eisiúint má tá sé chun cás a chosaint sa chúirt.
Tugtar tosaíocht ar bhonn riachtanais.
Agus dubhairt cuid eile annsin air a' bhealach a' gabháil isteach dúinn go mb'fhearr dúinn iarraidh a thabhairt air a' chéidh, go mb'fhéidir go n-athróchadh a' ghaoth agus go rachadh sí anall is go gcaillfidh sinn féin ins(?) a' bhád.
Labhair sé ar an easpa muiníne a bhí aige as féin, an dóigh ar shíl sé é féin bheith gan fiúntas.
Na múrtha moltaí ag Carmel agus ag Traolach don Roinn Oideachais a thug gach tacaíocht ó thús don choincheap go soláthrófaí áis oideachais den scoth trí mheán na Gaeilge do leanaí, bíodh siad iomlán cumasach nó ag fulaingt máchail eigin shláinte.
" Is oth liom a rá go bhfuil dul amú mór agat.
Is iad mo shinsir iad, mo chomharsana ó thaobh na tíreolaíochta de dá scoiteacht ó thaobh ama is atá muid.
Tá Comhairle Chontae an Chlair ag maoiniú an cheád comórtas eile, Dán- Roinn A (Faoi 16).
Chuaidh an gníomh seo, fosta, ar sochar go mór don triúr fear.
Tá scéal seo na dílsí níos casta fós, agus lámh ag Iodálaigh eile sa cheist.
I láthair na huaire, déantar féin-rialú ar fhógraíocht an alcóil.
Luaigh mé an briseadh isteach i gCaisleán an Riabhaigh roimhe seo.
Is féidir leat diúltú ceisteanna a fhreagairt nó cáipéisí a thabhairt suas a d'fhéadfadh tú féin a lua le coir.
Pósadh an Dálach agus Máire, agus chomhnuigh sé thiar i gConndae Mhuigheó, agus tá sé go fóill, é féin agus a iaruaibh 'n-a dhiaidh thiar annsin.
Is ar an gclár staire 1916 Seachtar Dearmadta a bronnadh Duais na Gaeilge, an tríú bliain as a chéile gradam IFTA a bheith buaite ag an léiritheoir, Abú Media.
An doras á dhúnadh agus an féirín fágtha ina lámha.
Táthar ag rá go hoscailte gurb ionann an IRA agus Sinn Féin, agus ag rá ina theannta sin gur baill den IRA ceannairí Shinn Féin.
Diosca 2 - Rian 1: An Crúiscín Lán le Odí Ní Chéilleachair Is as Gaeltacht na Rinne i bPort Láirge d’Odí Ní Chéilleachair ach tá sí ag cur fúithi i gCeantar Chois Fharraige i gConamara le tamall de bhlianta anuas.
Dúirt Fianna Fáil gur ábhar magaidh an fiosrúchán atá an rialtas ag iarraidh a dhéanamh ar ar tharla sa chás seo.
Tá míchlú tarraingthe ar an bhfoclóir dá bharr sin, agus is mór an trua é sin, mar a luann Maolmhaodhóg Ó Ruairc, in Aistrigh go Gaeilge: Is léir le tamall go bhfuil boladh na seanaoise ar EID mar fhoclóir don aois seo.
Is iontach an maidrín é Bran.
Tá foinn amhráin luaite le formhór mór na n-amhrán seo sna lámhscríbhinní, agus níor fágadh aon chloch gan iompó sa taighde a deineadh ar na foinn seo.
Tugadh cuireadh do Phádraig teacht go Teamhair ach ar a shroicheadh ceann scríbe amach dó rinneadh ionsaí air.
Níor mhiste go gcuirfeadh na ranna ábhair anailís i dtoll a chéile ar ghnothachtáil na scoile sna scrúduithe Stáit, agus go gcuirfí an anailís seo faoi bhráid na bainistíochta.
“Tá sé goirt go maith.
D’fhógair an láithreoir go raibh comórtas do dhaltaí ar siúl ar TG4.
Chuaigh sí isteach sa rang, d’fhoghlaim sí neart agus bhain sí sult as.
Is iad na seirbhísí seo an tionscal is mó dá bhfuil acu anois, agus tá teacht isteach dá réir i gceist.
Má bhíonn ocras orthu, tuigeann siad gur a rogha féin a bhí ann gan bia a ithe is nach mairfidh sé ach 24 uair a chloig.
Aon chuidiú ar bith liom go dtiocfadh libh, beidh iontach buíochas daoibh agam.
Ó 1 Eanáir 2005 ar aghaidh an t-uasmhéid tuillimh a bheidh le háireamh i gcóir cnapshuimeanna reachtúil iomarcaíochta ná €600 in aghaidh na seachtaine (€31,200 in aghaidh na bliana).
Nuair a fosclaíodh Scoil na Croise Naofa den chéad uair i 1969, bhí 656 páiste ar na rollaí agus 22 múinteoir á dteagasc.
Nach ar an Údarás atá guth na n-ionadaithe a roghnaigh an pobal le clos?
I dtéarmaí na foclaíochta, tá difríocht bheag idir “Stiúrthóir Ealaíon” (teideal an phoist atá ag Barnes faoi láthair) agus an “Stiúrthóir” a bheidh á cheapadh acu in 2005.
Ní hann don "margadh aonair Eorpach" dóibhsean, a dúirt an tOllamh Bouchikhi.
Dáta an Leasaithe Deireanaigh: 11 September 2008 Ní cheadaítear fianaise a fritheadh ar bhealach a sháraigh d'aonturas agus go fiosach do chearta bunreachtúla a úsáid i gcúirteanna na hÉireann.
Tá ceann seolta agam féin cheana inniu.
Ba chóir go mbeadh cothromaíocht chuí i ngach rang idir athbhreithniú, teagasc agus gníomhaíocht scoláirí.
Tá go leor bád iascaireachta agus bialann ag díol gach saghas iasc i gCefalu'.
Tuigtear go maith go bhfuil beag-ghlacadh polaitiúil sna Stáit Aontaithe le líon ard taismeach acu siúd.
Mar thugadar maithe Mumhan da n-aire an míorath do bhí ré linn Chairbre, fiafruighid de créad do bhean a toirthe agus a rath don chrích.
Rud atá soléir, tá ag éirí níos laige leis an nGaeilge sna Gaeltachtaí.
Beidh portfóilió le réiteach agus réamhscrúdú le déanamh ag iarrthóirí nach bhfuil céim bainte amach acu.
Tá Ruth bainteach fosta le Tor ar Lasadh, eagraíocht bheag a bunaíodh cúpla bliain ó shin i dTeampall Fitzroy, teampall Preispitéireach i mBéal Feirste.
Nuair a tháinig an creideamh mar sin tháinig traidisiún na leabhar ina theannta, an Bíobla go háirithe.
JG: Is as Milwaukee an chuid is mó díobh.
Tá aoi-chainteoirí tagtha chun na scoile chun plé a dhéanamh ar théamaí cosúil le Pleanáil Scoile Uile, Pleanáil Ábhair, Measúnú chun Foghlama agus an Fhoghlaim Idirdhealaithe.
Anuas air sin, reachtaíodh Cigireacht an Gharda Síochána faoi Acht an Gharda Síochána, 2005, a bunaíodh in Iúil 2006.
Dar ndóigh bhí a fhios agam cheana féin gurb as Dún na nGall don bheirt iarrthóirí náisiúnacha, Pat Doherty ó Shinn Féin agus Bríd Rodgers ón SDLP.
Meabhraíodh do na múinteoirí uile an tábhacht a bhaineann le haird na scoláirí a dhíriú ar na mórbhotúin teanga is coitianta ina gcuid oibre agus moladh dóibh am a chaitheamh le ceartú na mbotún seo sa rang.
Ní blianta amú go huile a bhí i gceist.
Tá fáil sa phlean ar na mór-aidhmeanna agus na mór-chuspóirí d’oideachas na matamaitice sa scoil, mar aon le cláir imlíneach oibre do gach bliainghrúpa agus leibhéal, sonraí eagrúcháin agus tagairtí d’acmhainní éagsúla.
An dara haidhm a bhí ann ná an ceol traidisiúnta agus an sean-nós ó na Gaeltachtaí éagsúla a thaifeadadh ionas go mbeadh an saibhreas sin ar fáil go forleathan agus go buan.
Bhí John Beag ag foilsiú ceoil sula raibh muidine agus b’é féin a chur amach an chéad chúpla dlúthcheirnín.
Chuir mé an t-eolas seo faoi bhráid Telephone Preference Service (TPS), mar chláraigh mé leo chun go gcuirfí stad leis na scairteanna gan iarraidh.
Go mbeidh maoiniú dírithe ar chruthú cláracha ríomhaire agus cur chun cinn gníomhaíochtaí ríomhaireachta trí mheán na Gaeilge, mar shampla.
Tagann an focal seo chun cinn uair amháin i ngach 83,393 focal.
Tá slacht ar an leabhar ó thosach deireadh.
Bhíodh an nimh san fheoil ag daoine do Mec Vannin.
`Sé an rud is tábhachtaí anois ná na fir a thabhairt ar ais roimh an Nollaig agus ansin lig dúinn leanúint ar aghaidh le feachtas chun na cimí go léir a fhuascailt.
Ionas gur féidir leis an bpáiste teacht isteach sa stát caithfear imréiteach inimirce a fháil ón Roinn Dlí agus Cirt agus Comhionannais.
Mar aon lé Ros na Rún.
Bhí an iomarca daoine ar an traein, ní raibh oiread agus fuinneog amháin oscailte.
Tá baill an bhoird an-tiomanta d’ardchaighdeán a dheimhniú maidir leis an struchtúr scoile atá ann faoi láthair.
Féachann sé uirthi amhail is dá mba ise an rud is suaraí amuigh nuair a chuireann sí an cheist, agus ní osclaíonn a bhéal arís in aon chor.
Thit an stáitín Oráisteach as a chéile dá bharr seo, agus de bharr an chosaint mhíleata a dhein an pobal náisiúnach air féin i gcoinne námhad ar feadh suas le tríocha bliain.
Is é príomhchathair an cheantair é agus é isteach is amach le 100 ciliméadar ón teorainn leis an Úcráin.
Is é seo an 1,417ú focal is minice úsáid sa Ghaeilge.
Roinntear na ranganna eatarthu go cothrom ó thaobh na leibhéal éagsúil san ábhar.
Táthar le €1 a ioc do gach amhránaí Shéan TGFore gur aithris ar RTÉ a bheidh sa tsraith nua amhrá&naíochta atá á bheartú aige.
Luaíodh ar an chlár fosta go raibh scaifte istigh agus is léir gur fhág muid ár rian féin orthu.
Agus ansin tá na scéalta eile ann: an greann dubh, an t-osréalachas, na scéalta ón mBíobla curtha as a riocht le teann spraoi, an t-imeartas gleoite focal.
Dáithí Ó Colchúin Dáithí Ó Colchúin Tá tionchar na Stát Aontaithe le brath go láidir eile pholasaí eachtrach Rialtas na hAstráile, dar le Dáithí Ó Colchúin.
BD: Nuair a bheas do thréimhse mar Uachtarán thart, an bhfuil sé i gceist agat dul ar scor go ciúin, nó an bhfuil a fhios agat fós cad atá i ndán duit?
Seo daoibh blaiseadh i bpictiúir den chibeal.
Creidmheasanna cúramaíochta baile Tugtar creidmheasanna cúramaíochta baile suas go deireadh na bliana ranníocaíochta inár thosaigh duine a bheith ina chúramaí baile.
Ní mór de réir an dlí ceadúnas sealadach tiomána a bheith agat roimh dul ag tiomáint ar na bóithre poiblí.
Tá neart deiseanna ann do ghnólachtaí ag feidhmiú in earnáil na nGael”, dúirt Bainisteoir Margaíochta CheangalG, Concubhar Ó Liatháin.
Agus aithnítear gur múnla láidir den oideachas dátheangach é an tumoideachas.
Is deacair a rá go fírinneach ó tharla go mbím ag plé le cuid mhór rudaí san am amháin.
Plé faoi cheisteanna ag éirí as Comhdháileacha na Múinteoirí Ar chóir go mbeadh Mata Onórach riachtannach do bhunmhúiteoirí?
Beidh sé níos deacra ag lucht a cháinte, dá bharr seo, cur ina leith nach bhfuil ann ach seó aonaigh.
‘Meas tú go bhfuil am aige anois beart a chur le briathar agus a chlárú le cupla coiste deonach áitiúil?
Bunaíodh An Gaeláras chun lárphointe teagmhála Gaeilge a chur ar bun do phobal an Iarthuaiscirt.
Tá Gráinne Mhaol ag teacht thar sáile, Gaeil iad féin is ní Gaill ná Spáinnigh..
Trí bheith ina chomhalta ar roinnt suímh, fáiltíonn leat chun an nuachtlitir saor in aisce Cuireann gach Specials: mar dul i mbun caibidlíochta an imeacht nóiméad deireanach, na rátaí óstán is fearr, an rannpháirtíocht atá beartaithe.
Bhí Gall, Adam Loftus, a raibh saighdiúirí Gaelacha aige, faoi Harrington agus deirtear gur chuaigh siadsan ar thaobh na nGael.
Ní rabhas ag a shochraid ach chomh beag.
Tá an UUP sa ghéarchéim is measa dá raibh siad ann le 30 bliain anuas.
Dhiúltaigh siad earraí ón Afraic Theas a láimhseáil sa bhliain 1984 mar agóid i gcoinne réimeas na hAfraice Theas.
Is é teideal na comhdhála i mbliana ná Cearta Cultúrtha an Pháiste, bunaithe ar Airteagal 31 de Coinbhinsiún na Náisiún Aontaithe um Chearta an Linbh.
Ba de dhéantús caoladóireachta móide tuí agus buarán na botháin, ar nós tithíocht go leor dár sinsear féin.
Bhí ollscoileanna na hEorpa saolaithe cheana le forgla leathmhíle bliain tráth ar tosnaíodh ionad oiliúna san iargúil le hais abha an Charles i gCambridge, Massachusetts, i 1635.
Déanfar gach iarracht níos mó béime a chur ar chomhthathú a dhéanamh ar na topaicí do na ranganna go léir.
Is as an gCeathrú Rua ó dhúchas do Rónán Ó Domhnaill (38), agus d’oibrigh sé le seacht mbliana anuas mar Chomhfhreagraí Polaitíochta le Nuacht RTÉ/TG4 agus mar bhall d’Aonad Polaitíochta RTÉ.
Aithnítear an cúram seo do na scoláirí a bhí le moladh.
Moltar go speisialta an aire a dhírítear ar shaibhriú na teanga go háirithe tríd an úsáid a bhaintear as Séideán Sí.
Ciallaíonn athchóiriú níos lú airgid, ach conas a dhéanfar é? Tá an iomad ama caite againn leo mar eagraíochtaí nuair a bhí i gceist againn ár bhfíoch a dhíriú ar na pleananna úd.
Cá bhfuil tú i do chonai anois?
Ach cuireadh ar athló é. Cén fáth?
Cloistear faoin mbás, faoin éadairbhe, ach is beag tuiscint a bhí agam air seo go léir go dtí go raibh mé i mo sheasamh i lár reilig Tyn Cot, an reilig is mó de chuid fhórsaí na gComhghuaillithe i bhFlanders.
Léirigh an taispeántas seo go raibh machnamh déanta ar an scafall físiúil a theastaíonn ó scoláirí i bhfoghlaim na teanga.
Is féidir leis an ríomhaire a aithint nach bhfuil mórán ag athrú, agus ní sheoltar ach na píosaí “nua” den íomhá thar an idirlíon.
Níl gíocs as an rialtas.
Nach "tautology" é sin má thuigim brí an fhocail.
Má smaoiníonn tú air, níl aon taithí againn ar airgead Foilsithe an Déardaoin, 25 Samhain 2010 15:59 Scríofa ag Hector Ó hEochagáin Tá an tír seo ina praiseach cheart, tá an geilleagar briste, tá an leibhéal dífhostaíochta níos airde ná a bhí riamh.
Bhíos fiosrach fén diabhal rud san aige fé m’fhuinneog, feistithe suas ina éadach ola mar a bheadh seilmide corcra ann — seilmide san ainmhéid — luite ansan gan chorraí as ó tháinig sé siúd a chónaí anso.
Nuair a bhí ó Súilleabháin Béara agus a lucht leanúna ag teitheadh ó thuaidh bhí ó Súilleabháin ag marcaíocht ar chapall ar a dtugtaí "An Chearc" (ní fheadar cén fáth).
Tá gach uile rud faoi stiúir bainisteoirí agus déanta ar mhaithe le brabús, airgead agus clú a bhaint amach.
Tagann an focal seo chun cinn uair amháin i ngach 2,856 focal.
Aithníonn Rialtas na Breataine go bhfuil gá cosaint a thabhairt do Ghaeilge na hAlba in Alba agus don Bhreatnais sa Bhreatain Bheag – ach ar chúis éigean ní féidir leo na dualgaisí atá orthu maidir leis an Ghaeilge a aithint i dtuaisceart na hÉireann.
Duine ar bith is mian leo iad a eileamh, déan ceangal liom comh luath agus is feidir sin."
Beidh ag conraitheoir neamhspleách nó ag duine féinfhostaithe conradh le haghaidh seirbhísí leis an duine a ndéanfar an obair dó/di.
Tagann an focal seo chun cinn uair amháin i ngach 87,425 focal.
Is léir go bhfuil an fhéile san fite fuaite i ngnáthshaol na Breataine Bige.
"Go héascaí," ar seisean, "Bhí a fhios agam gur foirgneamh Microsoft a bhí ann, mar dála na línte gutháin cuidithe atá acu, thug siad freagra dom a bhí beacht go teicniúil, ach go hiomlán gan úsáid"
“Ba mé an chéad imreoir ón gCoireán a d’imir riamh do Chiarraí gan trácht ar an bhonn sin a bhaint.”
Is í an spíd bheag mhailíseach a iompraíonn an leabhar.
Is dócha go bhfuil an nimh i do chroí i gcónaí.
Deas a fheiceáil go bhfuil daoine cáiliúla thar sáile ag cur suime sa Ghaeilge.
Éire a roghnú mar áit chónaithe Fiú muna bhfuil an méid laethanta a theastaíonn caite agat in Éirinn is féidir leat, más mian leat, Éire a roghnú mar d'áit chónaithe in aon bhliain chánach.
Tá freagracht ar scoláirí a ndearmad a cheartú de réir polasaí obairbhaile na scoile.
Moltar clár reatha Gaeilge na hIdirbhliana a athbhreithniú agus aird níos mó a thabhairt ar aidhmeanna chlár na hIdirbhliana maidir le taithí úr nuálach a thabhairt do na scoláirí ar an bhfoghlaim san ábhar.
Is ceist í ba cheart a dhíriú ar gach polaiteoir, go fiú iad siúd a bhfuil cáil na macántachta orthu, tá an cheird náirithe ag an oiread sin díobh.
Is iondúil go mbíonn gá le ceadúnais nó cead iascaigh ó úinéirí iascaigh freisin, agus ní mór é sin a fháil as féin.
Tá The Detail maoinithe ag Atlantic Philanthropies ach an mairfidh an maoiniú sin go deo na ndeor?
Ach é sin ráite, an bhfuil rud fiúntach ar bith ar domhan níos mó nach bhfuil greim scóige ag an airgeadas agus ag an margadh air?
‘Labor Mate’ a tugadh ar an bhfeidhmchlár seo a dhéanann taifeadadh ar chrapthaí le linn tinneas clainne.
"Cuir cré bhúí leis, ó sí is righne", arsan spideog le bean a' Clocha agus cré, scairt is feochadáin an oidhreacht d'fhág peaca A cartadh na cré, a romhar na díge,a briseadh chloch, a fálaeracht is a tarraingt an uisce - obair dá dtrian daonna.
An bhfuil scríbhneoirí agus iriseoirí eile amuigh ansin a láidreodh an táirge nua chun go gceannódh níos mó daoine nuachtán gaeilge?
Cabhraíonn úsáid an cheistiúcháin dúshláin san fhoghlaim a thabhairt do scoláirí, cothrom lena gcumas, agus ba cheart forbairt bhreise a dhéanamh ar an straitéis seo.
Is dream muidine, na Gaeil a fhógraíonn ár gcumas ceoil ar an ardán domhanda go rialta agus a bhfuil stádas faoi leith bainte amach sa réimse chultúrtha sin againn, le blianta beaga anuas go háirid.
Moltar go mbainfear úsáid as an léargas ón anailís seo mar threoir chun pleananna na roinne a fheabhsú agus chabhródh an díospóireacht seo gné reatha na bpleananna a choimeád chun cinn i gcónaí.
Ar ndóigh, tá contúirt i gcónaí ann go mbeadh timpeallghearradh le fulaingt aici dá ruaigfí ar ais chuig an Nigéir í. Tá súil agam go mbeidh an rialtas ábalta foghlaim as dea-shampla Ghaelscoil Lios na n-Óg.
Go deimhin sí an aidhm chéanna is mó a bhí i gceist nuair a tháinig náisiúin san Eoraip le chéile chun struchtúr a bhunú a bhfuil an tAontas Eorpach mar thoradh air inniu.
Tá sé chomh simplí leis sin.
I dteach amháin a ndeachaigh muid ar cuairt ann, labhair muid le bean dhá bhliain is fiche, páiste óg aici.
Seachas sin, measaim go n-éiríonn an strus is mó sa ghnáthshaol as mo chaidreamh leis an mbeirt is ansa liom agus is mó a roinneann pléisiúr, greann is tacaíocht liom, sin iad m’fhear céile Simon agus mo mhac Conall!
Bhí mé breá sásta a bheith ag diúl go dtí mo shéú bliain agus leanfainn ar aghaidh leis go deo ach go dtáinig sagart chuig an oileán a chosc gach cleachtadh geintlí i measc na ndaoine.
Seans gurbh é bunús na pisreoige seo ná go bhfuil feoil dearg ag na héisc seo agus iad le fáil san fharraige mhór is in uisce intíre chomh maith.
Fiú i gcás an Lucht Oibre, is cuimhin linn Jim Tully nuair a bhí sé ina aire, agus é ag athrianú teorainneacha na ndáilcheantar ar mhaithe le comhrialtas na linne, rud a chuaigh sa bhfaopach aige.
Ciallaíonn sé go bhfuil an argóint buaite ag na poblachtánaigh agus in ainneoin an cumhacht a bhí ag leithéidí Conor Cruise O'Brien, Ruth Dudley Edwards, Roy Foster, RTÉ agus formhór iriseoirí oifigiúla, níor glacadh leis an dearcadh acu siúd.
@Seám Mac Giolla Padraigh Séamus mac Seáin Béal Feirste Imeartas focal iontach cliste a Fhearn má tá an ceart agam.
Bhain Rita súimín faichilleach as an tae agus diaidh ar ndiaidh tháinig sí chuici féin.
Freastalaíonn siad ar scoil ansin agus fanann siad leis na daoine áitiúla B)- Inis Meán- Tá ceangal láidir idir na hoileáin agus Gaelscoil Bharra agus tá ochtar iardhaltaí ina gcónaí ansin ag freastal ar an mheánscoil agus iad ar scoláireacht.
Tá neart áiteanna áitiúla le hithe gar do Anna’s House, agus ba é TT Bistro (www.
Tuigtear di go bhfuil muintir na Danmhairge go mór chun tosaigh i léiriú na cruthaitheachta is gá i gcúrsaí scannánaíochta.
Ina theannta sin, beifear ag súil go mbeidh an fostóir in ann cruthúnas a thabhairt gur chuir sé/sí an fhadhb in iúl duit agus gur tugadh foláireamh duit maidir leis an tionchar a bheadh aici ar bhuanú d'fhostaíochta.
Tá sé thar am do rialtais an Iarthair roghanna eile fuinnimh a úsáid agus deireadh a chur le monaplacht na hola.
Tagann an focal seo chun cinn uair amháin i ngach 15,469 focal.
“Oibríonn muidinne i gcomhar leis na heagraíochtaí eile aosoideachais i gCorca Dhuibhne,” a dúirt Máire liom.
Ní thagadh Colin isteach sa siopa ach do rud amháin.
Ní haon ionadh gur thug cuid dá chairde “Barra Buí” air!
É sin nó is í cinniúint an choilm imirce a bheidh i ndán do chuid mhaith dár ndaonra clúmhach.
Faoin Acht um Phﾃ｡irtnﾃｩireacht Shibhialta agus Cearta agus Oibleagﾃ｡idﾃｭ ar Leith do Chomhchﾃｳnaitheoirﾃｭ 2010 tugadh isteach scﾃｩim chﾃｺitimh do lﾃ｡nﾃｺineacha ar ghnﾃｩis dhifriﾃｺla agus lﾃ｡nﾃｺineacha comhghnﾃｩis comhchﾃｳnaitheacha iad.
Ní raibh cónaí ar Dervla agus Daire sa tsráid seo ach le cúpla mí anois agus cé go raibh aithne shúl acu ar go leor de na comharsana ní raibh cuma ar aon duine go raibh faill cainte aige.
Praghas: €9.78 Praghas Anois: €8.61 Buaiteoir Gradam Leabhar Pháistí na hÉireann, Gradam Speisialta na Moltóirí 2013Nuair is cluiche contúirteach é an saol.
The Daltaí Boards » Archive: 1999-2004 » 2002 (January-June) » Cuntas gairid faoi Cape Breatuinn-oiléan Ceilteach agus Gaidhlig!
Tá an bhliain úr ag síneadh amach romhainn is tá coispéin coiligh ar an lá!
Tuilleadh sonraí ar ball.
Cuid dá gcnapa 'na gceannaibh mar mhéirlig is cuid tar farraige ag seachna an éirlig.
Tá míle is céad sampla do seo.
Tﾃ｡ sﾃｩ i gceist ag na deiseanna oibre ann chun an ceantar ﾃ｡itiﾃｺil a thairbhiﾃｺ.
Is éagsúil atá na huimhreacha Cláraithe Fostóra a bhaineann leat, ag brath ar an earnáil ina bhfuil tú fostaithe.
Ciallaíonn seo, mura bhfuil údarás cumhdaithe ag FOI, d’fhéadfadh go mbeifeá fós in ann rochtain a fháil ar fhaisnéis chomhshaoil trí leas a bhaint as Rialacháin AIE.
Is náire é nach bhfuil mórán Gaeilge ag an gcuid is mó na n-Éireannach tar éis blianta den Ghaeilge éigeanta ar scoil!
Léiríodh sa Taibhdhearc agus ar camchuairt ar fud na tíre Deireadh Fómhair agus Samhain 1999.
Is i bhFionnghlas agus i nDomhnach Cearna i dtuaisceart Bhaile Átha Cliath a tógadh Tony, duine de chlann cheathrar buachaillí Mick agus Jane McNally, Baile Átha Cliathaigh beirt.
Déantar neamhaird de fhadhbanna Mheiriceá féin nuair atá siad i mbun cogaidh.
'Is mian liom anois díriú ar fhoirgnimh atá ann cheana agus tionchar an chórais nua mhéadaraithe ar bhuiséid na scoileanna a íoslaghdú a mhéid is féidir é. 'Féadann bearta simplí, neamhchasta barrachas tomhaltais uisce a íoslaghdú agus diomailt a laghdú.
Tá na daltaí, atá idir 10 agus 15 bliana d’aois, ar bís.
Léigh gach duine díobh dhá dhán de chuid Mháire mar chlabhsúr ar an chaint.
Tá na híocaíochtaí pinsin agus cnapshuime faoi réir laghdú achtúireach chun íocaíocht luath sochar agus an tréimhse níos faide ina n-íocfar an pinsean a chur san áireamh.
Diabhal fhios agam cé aige a bhéas tús ó thaobh tabhairt faoi Uachtaránacht SAM.
Agus má tá siad i bhfabhar cogaidh leis an Iaráin, an mbeidh Obama in ann a dheontóirí móra a dhiultiú?
Glacaim leis go raibh na damháin alla fós thart ach ní fhaca mise iad agus, mar sin, ba chuma liom!
Tháinig sé go Gaillimh mar gheall ar an ospidéal atá anseo.
Caithfear an Coimisinéir Teanga a chur ina dhiaidh.
Ní mór aghaidh a thabhairt ar an cheist sin fosta.
Le blianta fada, tá SIPTU ag troid do chearta na tíre seo ar na fearais íle.
“Gonta” sa chéill “cneácha” atá i gceist agus is scéalta iad nach bhfuil ar dhóigh ar bith bog.
Clúdach: Dómhnal Bric - 62lgh - 2009.08 Scéal na h-Éireannach san Airgintín ó 1516 go dtí an lá inniu.
Idir bheartáin a bheith ag teacht as Meiriceá ó ghaolta agus litreacha a bheith á gcur sa simléir do Dhaidí na Nollag, tabharfar sean-nósanna agus traidisiúin na Nollag chun cuimhne.
Cé go bhfuil drochscéalta á thuar ag iriseoirí maidir le timpeallacht na cruinne is daoine ar fud an domhain i gcruachás, ní ghá go mbeidh na tubaistí ar fad i ndán dúinn.
Cuairt a thabhairt ar an Pharaohs temples, do admire an mummies d'aois agus a fhionnadh a rúndachta's, chun cuairt a thabhairt ar an temples Karnak, Louxor agus Abu Simbel agus chun an ghleann na Rithe lean.
Tá go leor le moladh sa dréachtstraitéis.
AR NA SAOLTA SEO/AN tSÚIL NIMHE LE BALOR Míníonn Balor a bhfuil i ndán do mhuintir na hÉireann sa bhliain atá amach romhainn.
Bhí sé lá ag teacht abhaile tar éis a bheith ag toraíocht oibre.
Tá siad á déanamh ag cách achán lá!
Tá Mita brónach mar go bhfuil sí féin agus Popo ag troid.
An mbíonn sibh níos báúil den táirge atá á dhíol acu agus a bhfógraí déanta as Gaeilge?
Sin an buntáiste mór atá aici ina saol, agus is é codladh na hoíche a thugann neart di déileáil leis na fadhbanna a bhíonn aici, agus leis an saol gnóthach a bhíonn aici fiú nuair nach mbíonn fadhb ar bith i gceist.
Edel Ní Chuireáin, Ceannaire Raidió na Gaeltachta Tá saibhreas Gaeltachta bailithe agus roinnte ar na haerthonnta ag Raidió na Gaeltachta le daichead bliain anuas.
Nuair a léigh mé teideal an ailt, rinne mé gáire mhór chroíúil mar ba mhinic agus is minic fós go dtugtar Briotanach ar Éireannaigh cháiliúla, iad sin i saol na healaíne ach go háirithe.
& Cúram Imshaoiléard a tharlaíonns do bháisteach nuair a thiteann sí ar chréafóig?
Scaoileadh amach é, ach, bhí air filleadh ar an bpríosún aríst, nuair a bhí a athair curtha.
Tá dreim le scéal a bheith ann go luath ó Dana.
De réir truairisc amháin a dtéann siar go aimsir Airc Noah, rinneadh iarracht gan cead taistil a thabhairt dona luchóga is dona franccaigh.
Cáilíodh mar dhochtúir é sa bhliain 1938.
Creidim go bhfuil siad fiúntach cé go gceapaim go bhfuil sé beagáinín iomarcach iad a bheith ann ag an am chéanna.
Chuile bhliain ó bhí 2005 ann, tá albam á eisiúint leis an bhféile a chomóradh.
Tá an méid bruscair agus dramhaíola atá a tháirgeadh ag bagairt go mór ar an domhan.
Táirgí Mór-éilimh Ceoltóirí agus Amhránaithe Rinn ó gCuanach Níl aon táirgí eile cosúil leis seo Cló Iar-Chonnacht, Indreabhán, Contae na Gaillimhe, Éire Foilsíonn Cló Iar-Chonnacht leabhair i nGaeilge agus ceol Gaelach.
Mar eagraíochtaí deonacha, d’fhéadfadh na heagrais seo leanúint ar aghaidh gan mhaoiniú agus gan fhoireann, ach is cinnte go mbeadh tionchar iontach diúltach aige seo ar obair na n-eagras.
Sa gclár John Doherty - Ar Leirg na Gaoithe, tugann an fidléir óg Conallach, Ciarán Ó Maonaigh ómós do laoch ceoil Ard a’ Rátha agus a oidhreacht shaibhir.
Is maith go dtugtar deis chothrom do na scoláirí iad féin a chruthú sa teanga sa chéad bhliain, á chur san áireamh go dtagann na scoláirí ó líon mór bunscoileanna agus go bhfuil éagsúlacht i gcáilíocht na Gaeilge a bheadh sealbhaithe acu.
Nuair a chonnaic an caftaoin an ainnir uasal ghlac sé notion díthe.
Ní ar mhaithe leis na bpáistí atáim ag cur na ceiste anseo faoin oiread droch chaint a bhionn ar chláracha ar nós an Late Late Show go h-áirithe nuair a bhionn fir nó mná grinn ann mar aoíanna.
Le linn na Sraithe Sóisearaí, déanann daltaí staidéar ar ocht mór-réimse: Ba cheart go mbeadh taithí fhoirmeálta ag gach dalta ar fud na n-ocht réimse i rith na tréimhse trí bliana a bhaineann leis an tSraith Shóisearach.
Mar gheall go bhfuil taithí úsáideora agus dearadh álainn ag an suíomh, bhí siad in ann iad siúd a bhí ag plé le íomhánna áille agus físiúla a mhealladh ar dtús.
SCIOLLADÓIREACHT: Mearbhall ar fad ar Seán Mac Giolla Bhríde agus Fiona Pasoma ag tabhairt faoi in Agallamh Beirte Aisteoirí na Dúnaibh, Tír Chonaill, ‘Máthair Chéile agus Fear Bocht a hIníon’.
Bhain sé úsáid as frása nó dhó ón dráma ina shaothar féin, fiú.
Tugtar fáilte do phobal na Gaeilge ar fad bheith linn sa chathair ar an Satharn 16 Márta le Lá na Gaeilge a cheiliúradh, imeacht de chuid Thionscnamh an Mhéara, ag a mbeidh Cearnóg Halla na Cathrach beo leis an Ghaeilge agus an Chultúr Gaelach!
Labhraímid amach go dána anois faoi na rudaí a choinníomar faoi cheilt an tráth sin.
Chun an méadú a fháil i d’íocaíocht ní mór duit a bheith i do chónaí asat féin i gcónaí.
Sna laethanta go luath grá, dar le daoine aonair agus is minic Wonder conas behaves do fear a bhfuil tú?
Mar sin, má amharcann muid ar an léarscáil, tá sé breá soiléir cén fáth a ndeachaigh Ceiltigh ón Chorn agus Devon go dtí an Bhriotáin sa chuigiú haois IC.
Nach bhfuil sé cinnte anois go bhfuil a thruip dheireanach tugtha ag an Taoiseach?
Dá réir seo, tá an ráta breithe is airde in Éirinn, i gcomparáid le haon thír eile san Eoraip.
‘Mireacht pholaitiúil’ a thug sé air agus dúirt go ndearna sin dochar do gach polaiteoir.
Rud inmholta é go gcuimsítear i ndialanna na scoláirí ranna dathannacha atá ábhartha don Treoir.
Gidheadh, na daoini dár ab eól léaghthóracht, & do chualaidh nó agá bhfuil eólas, as uaisli & as áirdi an obair dhóibh an urnaighthe iná an léaghthóracht, ó atá fios urlabhra & bhéus na cúirte spioradáltha aca.
Coimisiún Craolacháin na hÉireann Ní mór an t-athchomharc a dhéanamh laistigh de 21 lá ón dáta ina ndiúltaítear cead ar cheart freagartha.
Chorcaí, idir 1750 agus 1850 agus a bhfuil fáil orthu i lámhscríbhinní agus i mbailéid ón tréimhse chéanna.
Saol, go deimhin, nach bhfuil cuimhne chruinn againn ar na laethanta dorcha roimhe.
Má tá buidéal beorach nó gloine fíona agat leis, is é an beárbaiciú an rud is fearr sa samhradh.
Ar deireadh thiar, thóg siad na leoin go hEnkosini, áit ar chónaigh siad ar feadh aon mhí dhéag.
Ní gá a chaitheamh fhortún a ithe go maith.
Bhí sruth dea-thola ar a gcúl, ní hamháin i gcás an phobail, ach neamhghnách go leor i gcás na meán cumarsáide a bhfuil, a deirtear linn, oiread sin tionchair acu sa saol polaitiúil.
Foilsithe an Dé Céadaoin, 27 Iúil 2011 09:06 Tuairiscíodh inniu go bhféadfadh sé go mbeadh toirmeasc ar chaitheamh tobac i gceist i gcarranna ina mbíonn leanaí faoi 16 bhliana d’aois ag taisteal.
Cuirtear creatchinneadh an AE ón 13 Meitheamh 2002, maidir le Barántas Gabhála Eorpach i bhfeidhm in Éirinn de réir reachtaíochta na tíre.
Ní bhfuair aon duine torrach riamh i do lása, an bhfuair?”
Chlis a mhisneach air, faoi cheist na dteorainneacha agus thosaigh sé ag cur rudaí ar an méar fhada.
Bíonn ceolchoirmeacha agus picnicí ar siúl ar fud na tíre ar an lá saoire bainc sin.
Shamhlaigh sé í ina suí ag fanacht ar an gclog, ag cuimilt a glúna le chéile faoina sciorta ag feitheamh air.
Ag 34 bliain d’aois, beidh mé sa seomra leapa céanna ina raibh mé mar pháiste, na leabhair de chuid Roald Dahl fós ar na seilfeanna; na greamáin ón scannán 101 Dalmations fós ar na ballaí.
Caithfidh a admháil nach bhfuil na háiseanna ar fáil in Éirinn l'ullmhúchán oiriúnach a dhéanamh.
Do leagas mo lámh uirthi go béasach Ó bhun a shtays go dtí barr a troighe, Is in aghaidh gach stair go ndeininn a lé' dhi Is go bpógainn a béilín tláth arís.
Foilsíodh scéal gur chiallaigh an t-ainm Azaria ‘íobairt sa díthreabh’.
An Caisleán an t-ainm a thugadar ar an gclub i ngeall ar Chaisleán Druimní a bheith mar lárionad acu.
Labhair daoine taobh istigh agus taobh amuigh de Raidió na Gaeltachta amach go láidir i gcoinne na gciorruithe.
Feidhmíonn duine de na múinteoirí Gaeilge mar chomhordaitheoir ar roinn na Gaeilge ar a seal.
Dúirt sé le Foinse: “Ón gcéad lá riamh, bhí mé soiléir maidir leis an gcúnamh a bhí a fháil ó Mohammed Al Fayed.
Is a chailíní deasa ná glacaigí fearg Mar gheall ar an méid atá ráite a’m Mar níl aon bhean agaibh nach mbeidh ina baintreach Nuair a bheidh deireadh na feamainne meáite.
D'éirigh an chailleach 'e léim ionn a seasamh, rinne réidh a shuipéar, agus nuair a bhí a shuipéar deánta aici, chóirigh sí leabaidh mhín luachair dó agus chuir a luighe é. Níorbh' fhada a bhí sé ionn a luighe go dtí go gcuala sé trí gháire mhillteanacha.
Is é an ní is tábhachtaí ar a mbreithneofar leas na leanaí.
Rinne an timpeallacht inar tógadh mé i mBaile Néill níos ‘tiufáilte’ mé ceart go leor, chuir sí brú orm mé féin a chruthú.
Má tá an ghrian ag a airde sa spéir, ansin tá sé i mbaol dáiríre ar do aghaidh.
Ciarán féin a léirigh an t-albam, i stiúideo Paul Gurney i Longford.
Cén áit eile ag deireadh mhí Iúil ach i nGleann Cholm Cille.
D’éirigh le roinnt teifeach eile an mhórthír a bhaint amach, ámh, ach thóg an rialtas ionaid choinneála faoi leith dóibhsean.
Bí cinnte go bhfuil d'aghaidh ar chúl an tram nuair atá tú ag taisteal.
Ní mór aon riaráistí atá dlite ort i gcomhair blianta roimhe sin a bheith íoctha de réir riachtanais d’údarás áitiúil.
Tá oíche mhór amhránaíochta ar an sean-nós le bheith anocht i dTaibhdhearc na Gaillimhe, mar chuid den Fhéile Cúirt atá faoi lánseoil ó Dé Máirt seo caite.
Roinnt léirmhínithe stipules gur bhrionglóid chun teach a thógáil nó fiú ag freastal ar tí, foirgnimh Tugann fháil gan choinne ar airgead, agus b'fhéidir oidhreacht.
Comhlánaigh an Fhoirm iarratais ar Cheadúnas Seilge Fia (pdf) atá ar fáil ón tSeirbhís Pháirceanna agus Fiadhúlra agus is féidir an fhoirm a íoslódáil óna láithreán gréasáin.
An mbeidh siad sásta seasamh suas agus urchair nó dhó a chaitheamh leis an iar fhostóir?
Ba thús lena chuid cumadóireachta freastal ar an ngá seo agus bhunaigh sé féin agus Nora grúpa, 'Na hUaisle' i lár na seachtóidí.
Tá ceoltóirí eile mór le rá ag seinm air, leithéidí Liam Uí Mhaonlaí, Rónáin Uí Shnodaigh, Odhráin Uí Chasaide, Liam O’Flynn, Laoise Kelly, Helen Davis, Máire Breatnach, agus Pat Crowley.
Deirtear go ndéanfaidh sé dochar don timpeallacht, agus nár cheart d’Éirinn an baol sin a chur ar mhuintir na tíre ná a cuid acmhainní nádúrtha ar fad a dhíol.
Ach faoin am a bhain an bus An Daingean amach bhí sé ina chlapsholas agus is ar éigean a bhí ar mo chumas an claí a fheiscint agus mé ag rothaíocht siar i dtreo Bhaile an Fheirtéaraigh.
Ach is muidne mar phobal a thoghann na daoine atá i gceannas.
Cuireann sé sin scéal i gcuimhne dhom agus ní fheadar cár chualas é. Bhí fiagaí cáiliúil in Iarthar Chorcaí tráth.
Bhí file eile, Mánas Mac Ardail, i ngrá léi.
Is léir ansin gur mó na hathruithe atá ar bun ó thaobh cúrsaí curaclaim Ghaeilge de ag an mbunleibhéal agus an iarbhunleibhéal.
Seasann an duine éagsúil amach; bíonn aithne ag gach duine ar a chéile sa mechanical society; agus bíonn brú na dtuismitheoirí ar a leanaí an-tábhachtach leis.
An cheist phráinneach atá againn inniu ná, an féidir linne, muintir na hÉireann, éalú ónár gcuid fadhbanna?
Tá scéal ar an nós céanna ar siúil anseo i Meiriceá freisin.
“Fan go bhfeicfidh tú, ní bheidh stioc uisce ann ach an oiread.”
Tá brú fós ar Frank Flannery teacht ós comhair Coiste na gCuntas Poibli, in ainneoinn gur eirigh sé as a chuid dualgas ar bhord REHAB agus mar chomhairleoir de chuid Fhine Gael inné.
Tagann an focal seo chun cinn uair amháin i ngach 181,789 focal.
Bhí tús á chur le go leor de na binsí fiosraithe agus míchlú á tharraingt ar an pháirtí ag cuid de na daoine a thug fianaise do na binsí sin.
Ach ni féidir go bhfuil na Gaeil óga ar an Camino de Santiago nó táim cinnte go bhfuil léite agam faoin dturas seo, nó turas cosúil leis, san iris seo roimhe.
Caithfidh mé a rá, de bharr mo chuid aineolais féin, gan amhras, nach eol dom cén dearcadh atá ag an ceathrar teachtaí dála eile atá ag an bpáirtí.
Cláraigh le catagóir bhallraíochta a fheileann duitse nó do theaghlach.
Is cinnte gurb é Lóchan Mac Criostail an t-ionadaí ab óige ag an Tóstal.
Is é an faisean gasta (nó táirgí ar saolré ghairid) an toradh ar mhianta fánacha doshásta an tomhaltóra.
Ba chóir don Bhainistíocht agus do na múinteoirí leanacht de mhic léinn a spreagadh i dtaca le staidéar a dhéanamh ar na heolaíochtaí don Ardteistiméireacht.
"Bríathra Flainn Fína maic Ossu" an t-ainm atá ar chnuasach seanráite i Sean-Ghaeilge nach bhfuil i ngach ceann acu ach trí fhocal.
Má leantar mar atá, beifear ag iarraidh gan iad a bhuachan.
In Éirinn, cé gur bandia talaimh atá i Macha is cinnte go bhfuil tréithe de chumhachta dhia na gcapall inti ar fad.
Íocann tuismitheoir an táille tríd an mbanc agus ní mór stampa an bhainc a bheith ar an bhfoirm.
“Tá níos mó ceamaraí luais ar na bóithre anois ná mar a bhí riamh agus tá oideachas i leith sábháilteachta ar bhóithre feabhsaithe.”
Ó, sea, is cuimhin liom anois.
Thoiligh seisean agus anois bhí údarás acu.
Is iomaí údar leis sin, ceann díobh an cheist náisiúnta a bheith fós le fuascailt san tír seo.
Ní dóigh liom é. Tá chuile dhuine ag magadh futhu agus tá á gcareers thart. : ) Ní hea.
Luaitear eolas cuimsitheach gramadaí le gach ceannfhocal.
The Daltaí Boards » Comhrá Oscailte as Gaeilge (Irish Only) » Archive through December 26, 2008 » Tá mo thruiclín i lár an aonaigh..
Cúpla bliain ó shin, bhuail mé bleid cainte ar chailín siopa as Gaeilge i mBéal Átha an Ghaorthaidh, áit a bhí ina Gaeltacht le linn mo óige.
Tionóladh na ranganna i Halla an Choláiste taréis bliana.
Tá an socrú céanna ag feidhmiú ar an oileán.
Nuair a tharlóidh seo, ní mór d’iarratas ar Fhógra um Fhaoiseamh Fiachais a dhéanamh trí Idirghabhálaí Faofa.
Is eol dom gur féidir mé a bheith i gcontúirt mo ‘coinnealbháite’ mar eiriceach de thoradh na cainte seo thuas – ach an fhírinne choíche!
Ansin is féidir leo dul suas go barr an ranga agus iad a léamh amach nó na pictiúir a thaispeáint.
Bhí an-dúil ag na Ceiltigh riamh i dturais.
Baintear leas freisin as raon leathan acmhainní atá curtha le chéile ag na múinteoirí mar thaca breise do na téacsanna agus mar áiseanna tagartha, chun forlíonadh a dhéanamh ar ábhar na gceachtanna, agus don obair bhaile.
Is gá go mbeadh na pleananna foghlama aonair ag teacht le moltaí na siceolaithe agus le torthaí an mheasúnaithe.
Bhí sé ar bharr theanga Mhéabha a rá nach ligfeadh an eagla dó a dhath eile a dhéanamh.
Tá idir ghreann, stair, pholaitíocht, agus ar ndóigh agallaimh bheirte sa chnuasach agus cuireann filíocht agus feannadh an leabhair seo go mór le stóras litríochta Chois Fharraige agus Chonamara trí chéile.
Ar an Taifead - fís, fuaim, focal (eagrán 2012) Eagrán nuachóirithe den treoirshaothar do na meáin ina gcuirtear forbairtí nua san earnáíl, na meáin nua san áireamh, plé ar chursaí eagarthóireachta agus gnéithe eile san áireamh.
Bhí sé soiléir go ndéanann na scoláirí obair phraiticiúil ar bhonn rialta.
Braitheann do cheart cónaithe in Éirinn go príomha ar do náisiúntacht agus ar a bhfuil sé i gceist agat a dhéanamh nuair a thagann tú anseo.
Atreorófar iad, ansin, chuig an Coiste Cúram Leanaí Cathrach nó Contae is giorra dóibh, a dhéanfaidh iad a atreorú chuig na soláthraithe ábhartha cúram leanaí.
An mhaidin dar gcionn, nuair a chuala Morrison a chuid amhránaíochta, níor thug sé aon ní faoi deara agus níos fearr fós, cheap sé gurbh é an chuid ab fhearr dar chan sé le blianta.
Ach tá rud amháin fíor go cinnte: tá an t-ádh dearg orm gur chuir mé aithne ar na Gaeil agus ar a nglór iontach.
Le cuidiú leis an iarracht mhór seo, tá sé I gceist againn, an chéad Triathlon a riamh a eagrú I gConamara I dtús mí Iúl.
The Secret of Kells a thugtar ar an scannán seo a insíonn scéal manaigh óig, Breandán, a bhfuil cónaí air i gCeannanas Mór.
Ghlac roinnt mhaith de ghnóthais an Leasa Mhóir páirt i G-Day, ag cur comharthaíocht Ghaeilge in airde, ag freastal ar Ranganna Gaeilge agus ag déanamh iarrachta chun an Ghaeilge a úsáid agus a chur chun cinn i slite éagsúla.
Bhí lámh freisin ag Josie i mbunú Chumann Amhránaíochta Iorras Aithneach, seisiún amhránaíochta agus ceoil a reáchtáiltear ina cheantar dúchais ar an Satharn deireanach de gach mí.
Seachas sin, tá rudaí suimiúla ar an tsuíomh.
Ach de réir ÚnaG, níl ach thart ar 25,000 fós ag labhairt Gaeilge sa teaghlach sna Gaeltachtaí oifigiúla.
Is gnáthrudaí a spreagann chun cumadóireachta mé, grá, bás agus araile.
Is foireann chairdiúil iad agus lena gcuidiú tá mé ar mo bhonnaí arís.
Tá teach nua tógtha ag Síle ar an mbaile agus tá a garraí glas féin anois aici agus í faoi lán seoil ag cur a cuid glasraí féin.
Rith me faoin Arc De Triumphe agus an Túr Eifffel an t-Earrach ina dhiaidh agus ar shléibhte Chonnamara agus arais i mo chathair dhílis anuraidh.
Is féidir don chruinniú rúnda chlub le mná do dhaoine fásta i gcrích go tapa do chlárúchán.
An raibh sé galánta, ach gan an chosúlacht air gur ceannaíodh é don ócáid.
I rith an ama sin, deir na heagraíochtaí go raibh go leor cruinnithe acu féin, gur deineadh taighde agus gur sholáthraigh siad cáipéisí agus moltaí éagsúla don bhForas.
Déanann ateangairí proifisiúnta oiliúint a chur ar mhic léinn sna scileanna praiticiúla (ateangaireacht leantach agus comhuaineach) le háiseanna teicneolaíochta den scoth.
Shíl siad go bhfáilteodh na gnáthdhaoine san Iaráic roimh a gcuid saighdiúirí, go bhfeicfeadh siad iad mar shlánaitheoirí.
Is cáin féinmheasúnaithe an CMÁ, mar sin, déanann tú féin an cháin atá le híoc a ríomh, bunaithe ar do mheasúnú féin ar luach margaidh na maoine.
Chuaigh sé isteach; agus ba ghairid gur fhiafraigh Ealasaid de an bhfaca sé Iain agus Raonaild ó mhaidin.
Gearrfar é ar an uile ioncam seachas íocaíochtaí leasa sóisialaigh nó íocaíochtaí comhchosúla.
Sílim narb ea, agus is docha nach bhfuil i gceist ach easpa smaoinimh.
Ach is féidir linn tús a chur le h-éabhlóid, éabhlóíd ar thuiscint dhaoine i leith cearta teanga agus éabhlóid ar an mbealach a dheinimíd iarracht dul i bhfeidhm ar an bpobal mhór.
Phós mé fear as Corcaigh, ansin chuir muid fúinn anseo.
Bhí Peadar T. Mac Fhionnlaoich (Cú Uladh) i mbun na craoibhe sin, agus i dtuairisc amháin bheirtear "his energetic assistant" ar Hugh.11 Bhí Aoidhmín i láthair fosta ar chorr-chruinniú den Belfast County Committee den Chonnradh i 1900 agus 1901.
Tá sé le fáil ansin go mór tá sé mar chuid den mheáchan cailleadh mar gheall ar chailliúint uisce chomhlachta, tar éis draenála, a aistreoidh tocsainí agus níos mó saille.
Is é seo an 1,468ú focal is minice úsáid sa Ghaeilge.
Ciallaíonn sé sin go gcaithfidh go mbeidh meán laethúil (thar théarma scoile) de ar a laghad 10 leanbh incháilithe incháilithe i limistéir leithleach ag freastal ar a scoil oiriúnach is gaire.
Is fiú a thabhairt fá dear nach de Ghaedhilg Uladh ar chor ar bith an fréamh "tag".
Scread sé os ard trína chodladh.
Tagann an focal seo chun cinn uair amháin i ngach 17,848 focal.
Síocháin, síocháin, síocháin is solas, a ghrá.
Bheimis ag críochnú san obair go luath, ag dul chuig an teach tábhairne, ag ceol agus ag ceiliúradh.
Cuir in iúl don rang go raibh tú ag déanamh meastacháin agus ag tomhas an méid ama a thógfadh sé chun an tasc a dhéanamh chun go mbeadh a fhios agat an chaoi ar féidir an ceacht a thosú.
Beidh ‘Spraoi’, ócáid a thabharfaidh deis do dhaoine óga na háiseanna a fheiceáil, ar siúl san ionad inniu.
Liam Mac Con Iomaire, múinteoir, iriseoir, scríbhneoir, as Doire an Fhéich ó dhúchas & Mícheál Ó Conghaile, bunaitheoir Chló Iar Chonnacht.
Tá an obair phleanála seo faoi réir ag na siollabais Ghaeilge.
Suimiúil go leor, san áit cheart, sa tsráidbhaile cuirim i gcás, ach tá sé amaideach go bhfuil siad idir tú féin agus an radharc is deise in Éirinn.
In 1973, bhí feachtastréan buamála ar bun ag an IRA; bhí feachtas leanúnach feallmharaithe na ndílseoirí i gcoinne an phobail Chaitlicigh ag dul idtreise; sa bhliain amháin sin, maraíodh 252 duine, ba shibhialtaighiad 119 acu.
Tagann an focal seo chun cinn uair amháin i ngach 163,610 focal.
Tá sé cloiste againn anseo i bPopNuacht go raibh ar na póilíní deireadh a chur le cóisir de chuid Jon Bon Jovi le déanaí!
Cé go dtuigimid go bhfuil neart truailliú in Éirinn againn, tá íomhá glas againn ar fad.
An bhfuil tú cinnte go mbeidh an chuid is mó acu sásta le blúiríní beaga eolais ar chuid de na nithe sin a léamh ó am go go ham., bluiríní ar geall le bolscaireacht bhaoth iad seachas anailís ghéarchúiseach.
Labhair liom i mo theanga led thoil!
Coinneoidh rannpháirtithe a n-íocaíocht leasa shóisialaigh agus gheobhaidh siad €50 sa bhreis in aghaidh na seachtaine.
Ní cheannóinn rud ach amháin toisc go raibh an fógra trí Ghaeilge, ach dá mba rud é nach rabhas in ann cinneadh a dhéanamh (dá mba rud é go raibh an caighdeán céanna ag dá thairge) cheannóinn an ceann a chuir an iarracht sin isteach, geallaimse daoibh.
Tá plandaí duilleogacha thart, agus troscán trom dorcha.
B’ionadh mura mbeadh deacrachtaí ag muintir an Fhorais leis an struchtúr agus an ról atá acu faoi láthair.
Tugadh an oiread sin moltaí do chapall Mhic Neasa gur mhothaigh Crunn as áit agus éad bocht air.
Agus lena dtaobh leithéidí Phádraig Ó Snodaigh, Íte Ní Cionnaith, Chiarán Ó Feinneadha agus daoine mar iad a d’fhág lorg a gcos ar bhóithre Bhaile Átha Cliath as a mhinice is a rinne siad léirsiú ar son na Gaeilge.
Is é seo an 1,732ú focal is minice úsáid sa Ghaeilge.
Cruinniughadh iongantach é. Tá aoibhneas na bainse ann, agus cumhaidh a' bháis, mar bhéadh taidhbhse dorcha ann taobh thiar de.
Seo iad na ardaigh petals a sheirbheáil ar an bhia orgánach agus ár n-ullmhú miasa sláintiúla.
D'aontuigh bunadhas na bhfear a bhí i láthair nuair a cuireadh an geall leis.
Ag am na cigireachta ní raibh aon bhuiséad ar leith do sholáthar acmhainní don Ghaeilge.
Mar fhocal scoir dúirt sé, “Is gá athruithe ar an gcóras iontrála ar an ardoideachas a bhainistiú go cúramach chun a chinntiú go mbíonn muinín ag gach duine, go háirithe mic léinn agus a dtuismitheoirí sa chóras.
Thiteas i ngrá le ‘American Hustle’ ón chéad amharc ina bhfuil Irving (Christian Bale) liobarnach sa ról seo agus maoile ar a bhaithis.
Tuigeann agus glacann an bord leis na dualgais atá aige Gaeilge sa scoil a chur chun cinn, de réir mír 9 den Acht Oideachais (1998).
Is gealltanas é sin a thug sé anuraidh agus níor éirigh leis a dhéanamh.
Ábhar an Mhodúil: Tráchtas ar ábhar cinnte a scríobh faoi stiúr bhall den bhforeann.
Tá sé cinn de phictiúir sa tsraith seo: dhá cheann suite ar pháirc imeartha, trí cinn in ospidéal agus an ceann deiridh thuas ar ardán an lucht féachana sa stáid.
Beidh an cliar rása is mó sa domhan, an Champion Hurdle, ar siúl inniu agus súil go mbeidh an lá le Hurricane Flyer.
Mar aon le sin cuirfear cuí ceart ar an N57 (an bóthar go dtí an Chlochán) agus uaidh sin ag an Teach Dóite go crosaire Scríob agus ón Sraith Salach ó dheas beidh feabhas ar bóthaire sin.
Gluais ▼ Leabharmharcáil ▼ Priontáil Freagraí dún bosca aníos díreach sa téacs i bhfolach Delicious Facebook Stumple Upon Digg Reddit Póilíní ag searmanas ag Ground Zero an mhí seo caite.
Faoi cheannas Mary Lou Mc Donald a chuirfeadh beocht, sa deireadh, in eite chlé na tíre seo – dhá chontae is tríocha!
“Bhíomar lán d’uaillmhian agus cheapamar go raibh gach dán a scríobhamar go hiontach.
Tá moladh mór ag dul do phobail uile na scoile as an duais seo a bhaint amach.
Scríofa ag eoghan nill ar 20.01.2011 Rannóg gaeilge.
Bhí sé ag fanúint nó go n-abrófaí rud éigin i dtaoibh na bábóige.
Don dara uair le cúig bhliain tá feirmeoirí tráite ar oileáin nua chruthaithe i mbailte fearainn idir Contae na Gaillimhe, An Clár, Luimneach..
Tugann an cur chuige seo comhthéacs nádúrtha don teanga agus leagann sé síos bunchloch an-fhiúntach do fhorbairt na héisteachta.
Tóg bealach eile chun tacú leis an taighde daonnachtúil in Éirinn.
Ní féidir a bheith cinnte faoi seo go léir, ach is dóichí ná a mhalairt seasamh an Irish Times agus RTÉ maidir le tionchar ar an bpobal a bheith níos ísle an Bhealtaine seo chugainn ná le fada an lá.
Tabharfaidh na daltaí cuairt freisin ar Ghairdín Naomh Fiachra atá lonnaíthe taobh leis an gclós súgartha.
Is ceart aitheantas a thabhairt agus meas a léiriú ar mhisneach Mháirtín Uí Mhuilleoir agus a fhoireann a bhí sásta glacadh leis an dúshlán agus an páipéar *Lá *a chur ar fáil go laethúil ar fud na tíre.
Tá an Tíogar Ceilteach sin ar a bhealach ar ais le cónaí a dhéanamh in Éirinn arís.
Is é seo an 518ú focal is minice úsáid sa Ghaeilge.
Fear as Gaoth Dobhair, Pádraig Ó Cearúil, a bhí ag teagasc na teanga dúinn.
Má tá dúil agat san amhrán álainn Candy, beidh Paolo Nutini ag casadh san Olympia i mBaile Átha Cliath Dé Luain an 30 Samhain 2009 agus Dé Máirt an 01 Nollaig 2009 sa bhreis ar ghig sa Waterfront i mBéal Feirste Dé Céadaoin an 02 Nollaig 2009.
An iad sonuachair agus leanaí faoi bhun 18 amháin atá in ann teacht go hÉirinn sa chomhthéacs seo, nó an féidir baill teaghlaigh eile a thabhairt isteach?
Chomh dócha lena athrach bhraithfeadh gach cor a ndáin ar an diabhal tinnis.
Bhí féasta ag Cathaoir lá ina chaisleán is tháinig an gobharnóir, a bhean agus agus a pháiste.
Is é seo an dara bliain ina bhfuil sé ar siúl.
Níl sé chomh fada sin siar ó bhíodh fógraí in airde i Sasana agus i Meiriceá ag rá “No Niggers or Irish Wanted”.
I bhfocail eile, má thugann tú leathmharú do dhuine ar pháirc na himeartha agus fionraí sé mhí tuillte agat dá bharr, mura bhfuil tú i do “alien” amach is amach beidh aithne agat ar dhuine éigin a bheas in ann cuidiú leat éalú ón bpionós atá ag dul duit.
Níor cúisiodh póilín ar bith mar gheall ar seo agus d’fhoglaim mé ceacht simpli ón lá sin faoi dhaonlathas sa Bhreatain: nil aon cheart agóide agat muna bhfuil tú i do faisisteach.
Ba cheart do mháithreacha arb iad an t-aon caomhnóir amháin uacht a dhéanamh amach ag ceapadh caomhnóirí dá leanaí i gcás a mbás féin.
Dúirt Janet Muller, ‘Baineann an ócáid seo le forbairt creat beartais dearfach don Ghaeilge.
De réir fhorálacha an dlí nua sa Ghréig, níl cead ag an fhear bhocht éirí as an obair ar phinsean iomlán anois go dtí go mbeidh sé dhá scór bliain d’aois.
D’fhan Seosamh sna Stáit go dtí mí Mheán Fómhair na bliana sin.
Nó an eachtra úd i dTír Eoghain nuair a cháin ball Shinn Féin bronnadh duaiseann liteartha Pushkin ar pháistí ina cheantar féin de bhrí gur Bandiúc abea an bronntóir?
D'fhreastal ar an scoil náisiúnta go háitiúil.
Bhain céim san Eacnamaíocht ar ball agus tháinig faoi anáil an léachtóra, mar a bhí, Garret Fitzgerald.
Tá meas agam ar an scríbhneoir agus ar Bheo.
Chuathas i dteagmháil le daoine éagsúla i rith na míosa seo caite le cuireadh a thabhairt dóibh alt a chur ar fáil do Beo! ina ndéanfaí argóintí ar son dhaingiú an chonartha a chur chun cinn.
Déanfar dearmad ar chruatan laethanta saoire fada na múinteoirí, ar an phian sa droim ón fhanacht rófhada sa leaba, ar dhéine na gcluichí fada gailf agus ar dhochma na spaisteoireachta leadránaí cois farraige.
Bhí ullmhúchán an-mhaith déanta don tasc lárnach don obairbhaile maraon le hidirdhealú sa tasc do raon na gcumais sa rang.
Tá Cumhacht Aturnae, sa chiall níos leithne, ar cheann de na socruithe dlí is féidir leat a dhéanamh le linn do shaoil, sa chás go dtagann míchumas ort nó nach mbeidh tú in ann déileáil le do ghnóthaí.
Níl ach dhá lá fágtha againn agus ní féidir linn oiread is nóiméad amháin a chur amú.
I measc na n-imeachtaí Gaeilge a fógraíodh sa ríomhphost bhí ranganna bunúsacha Gaeilge agus Gàidhlig.
$10 Ordaigh do chóip ó 056/8831347 agus ná cuir ar do mhéar rófhada seo. cot.
Thuit an tón as an tslighidh go fíor.
Agus níl ach bealach amháin lena chinntiú go ngabhfaidh sé i dtreo ceart - sin a bheith páirteach ann.
Tugadh suntas do dhíograis na múinteoirí maidir leis an bpleanáil aonair.
Deineann an bhainistíocht anailísiú ar ghnóthachtáil na scoláirí sna scrúduithe stáit gach bliain agus cuirtear an t-eolas seo faoi bhráid na múinteoirí Gaeilge.
I gceantar Bhaile Átha Cliath, déantar an clárú ag Biúró Náisiúnta an Gharda Síochána um Inimirce (BNGSI).
Tá cur chuigí na roinne maidir le ceartúcháin mar chuid den phlean Gaeilge.
Samhlaigh a bheith thuas sa ngairdín ag screadach air: “Rooooooonnneyyy, Roooonnneyyyyy!”
Tá an Seanadóir Penny Wong – an chéad bhean de bhunú Áiseach a toghadh chun na parlaiminte náisiúnta riamh – ina measc.
Bhí Tony Birtill ann agus thug sé taitneamh dó.
Glacadh daonáireamh 1981 le linn na stailceanna ocrais agus tugadh drochíde d’fhoireann an daonáirimh i gceantair naisiúnaíocha.
Cuirfear ioncam aon daoine muinteartha eile i do theaghlach le ríomh an chíosa agus d’fhéadfadh go mbeadh asbhaintí ann le haghaidh aon leanaí atá i do theaghlach.
Ach, ar ndóigh, tá gach ceart ag Conradh na Gaeilge iris a fhoilsiú más mian leo agus, le bheith fírinneach, déarfainn go bhfuil caighdeán na hirise níos airde ná caighdeán 'Comhar' le roinnt blianta anuas.
“Thosaíomar feachtas fógraíochta le fógraí i dtithe tábhairne: ar na mataí beorach agus sna leithris.
Tá Boyd go mór ag iarraidh impireacht a theaghlaigh a fháil ar ais.
Ní fhéadfaí a shamhlú go bhféadfadh a leithéid tarlú fiú cúig bliana ó shin.
Dhírigh roinnt de na múinteoirí aird na ndaltaí ar phointí gramadaí de réir mar a tháinig said aníos sa cheacht.
Lá stairiúil a bhí ann, gan aon amhras.
Ní fhéadfadh saighdiúir ar bith eile feidhm a bhaint as an arm sin go deo.
Ní amháin go ndíreodh sé seo aird na scoláirí ar cheist shonrach a bheadh le freagairt ach, freisin, go mbeadh sé ag teacht leis na prionsabail mheasúnaithe a gcloítear leo laistigh den siollabas leasaithe Ardteistiméireachta.
Measann Páirtí an Alliance gur féidir idir £16m agus £80m a shábháil dá mbeadh comhoibriú idir na scoileanna agus trasna na n-earnálacha éagsúla oideachais.
Os comhair lucht féachana mór (agus an scríbhneoir seo ina measc), thiontaigh sé ar dtús ar ghéaruillinn agus ina dhiaidh sin d’eitil sé chomh mall sin go raibh an chuma ar an scéal go dtitfeadh sé as an spéir.
Creideann POBAL gur polaitíocht is príomhchúis leis an chosc.
Is léir go bhfuil tuiscint agus suim ag baill an bhoird d’éiteas na scoile.
Caitheann an dráma súil ar an nádúr daonna, agus ní chuirfidh sé díomá ar bith ar lucht léite leabhair Mhichíl – le blaiseadh den ghreann, den bhrón, den chairdeas agus..
Is é seo an 1,239ú focal is minice úsáid sa Ghaeilge.
Cuirimís seo i gcomparáid le fulaingt ár ndaoine féin faoi réim Shasana. gan tracht.
Ach ní fios cé mhéad tionchair atá anois ag Powell ar Bush.
Moladh do mhúinteoirí go gcothóidís nós ina ndéanfadh gach scoláire na mórbhotúin teanga sna ceachtanna scríofa a cheartú.
Tá eolas agam ar chanúintí agus ar stair na Gaeilge - muna mbíodh cha bhíodh Gaeilg gomh canúnach sin agam ach caighdeán Bhaile Atha Cliath, teangaí mhí-nádúrtha.
Éiríonn Sliabh Liag chóir a bheith 600 méadar ón Aigéan Atlantach agus tá an radharc óna bharr ar an radharc farraige is fearr in Éirinn.
Bhí sé faoi bhrú an t-am ar fad, ach níor stop sé.
Tá liosta feithimh ann le haghaidh seirbhísí neamhéigeandála in alán ceantar.
Baintear leas fónta as ábhar coincréite i rith an teagaisc i gcuid de na ranganna ach níor mhiste anois an cleachtas seo a leathnú tríd an scoil.
Féadfaidh neamhláithreachtaí den sórt sin a bheith íoctha / neamhíoctha nó inionadaithe nó neamhinionadaithe.
Áirítear go bhfuil a fhios ag an slua freagra na ceiste sin, ach nach bhfuil an rún á scaoileadh acu.
In agallamh, le do thoil ina luí ar do hearcóir a thabhairt duit ar an deis a chruthú do saineolas ag understandind agus foghlaim leideanna chun iarratas CV agus agallaimh.
Tá siad go maith liom ar aon nós, conas atá tú féin dlofnep?
Cumadh an scríbhneoireacht féin san Éigipt thart faoi 4,000 bliain roimh Chríost agus sa Mheaspatáim rud beag níos moille, ach ba phictiúir a d'úsáid siad ar dtús no d'imigh na mílte bliain sula raibh litreacha in úsáid.
Faigheann méid áirithe daoine bás sna sléibhte gach samhradh agus iad amuigh ag siúl nó ag dreapadh.
Bíonn cúig thréimhse Gaeilge in aghaidh na seachtaine ag gach bliain ghrúpa seachas scoláirí ardleibhéil Ardteiste ag a mbíonn tréimhse sa bhreis acu gach seachtain.
Deir Djokovic, a rachaidh chun tosaigh ar Nadal chuig uimhir a haon ar domhan amárach gurb é an lá is fearr dá shaol a bhí ann.
Tá na hiar-anna sin curtha laistiar de anois, agus is scríbhneoir lánaimseartha iarbhír atá ann.
I mbliana, bronnfar Scoláireachtaí Iontrála ar mhic léinn as 38 scoil ar fud na tíre.
Ainmnítear duine de na múinteoirí Gaeilge mar chomhordaitheoir ar chúrsaí pleanála do mhúineadh agus foghlaim na Gaeilge sa scoil.
Dhlúthaigh sé daoine.
Tá tuilleadh eolais ar fáil maidir le tréimhsí cáiliúcháin um Liúntas Fiontraíochta um Fhilleadh ar Obair.
Dáta an Leasaithe Deireanaigh: 17 September 2010 Tá forálacha san Acht um Cheartas Coiriúil 2006 chun déileáil le hiompar frithshóisialta déanta ag daoine fásta.
Ach cén ról atá ag an síceolaí spóirt?
Gearrtar cáin ar an mbeirt chéilí mar dhaoine singile sa chás seo.
Caitheann Fínín & a chairde go leor ama ar Thraein na nDineasár ag taisteal siar agus ag dul siar san am a caitheadh agus ag castáil le hainmhithe réamhstairiúla.
Tagann an focal seo chun cinn uair amháin i ngach 4,553 focal.
Is maith le daoine leabhair gradamúla Béarla a cheannach le go mbeadh cuma léannta ar a leabharlann.
Find a Citizens Information Centre in your area: Cineálacha Tionóntachta in Éirinn Is tionónta tú má bhíonn tú ag íoc cíosa as do bhailese do thiarna talún.
Is iad Feidhmeannacht na Seirbhíse Sláinte (FSS) agus an Garda Síochána an dá údarás lárnacha.
Meastar gur chlis ar inneall an bháid agus gur chuir roinnt daoine bratach le tine féacháil le haird a tharraingt orthu féin.
Scríofa ag eoghan nill ar 03.05.2011 Rannóg idirnáisiúnta, nuacht. 3 Nóta Tráchta ar “‘Thug na Meiriceánaigh duine leo’ – ISI” séamus mac seáinB'Feirste an mba seo an Peter King céanna a bhí ina “buddy” mór ag ceannairí Gluaiseacht na Poblachta tráth?
Scríofa ag Nuacht24 ar 27.10.2011 Rannóg náisiúnta, nuacht. 1 Nóta Tráchta ar “3.1 milliún i dteideal vótáil” Ach amháin Éireannaigh na sé gcondae agus sinne ar an gcoigríoch!
Ba í an tuairim ag 97 faoin gcéad de bhreis agus 47,000 tuismitheoirí a ndearnadh suirbhé orthu i mbunscoileanna go raibh an teagasc go maith i scoil a bpáiste.
Go cinnte, níor leanfainn orm labhairt as Gaeilge nuair a thugaim faoi déara nach bhfuil Gaeilge ag an duine nó nach bhfuil an duine sásta Gaeilge a labhairt mar a bheadh Mancháin i "No Béarla".
Beidh deireadh leis an cheol, leis an chraic agus leis na díospóireachtaí bríomhara i go leor de thithe tábhairne na tuaithe.
Táthar ag tabhairt le fios anois gur chreid sí go raibh an diabhal le díol nó bhí báire na fola éigin ar na bacáin, agus gurbh shin an fáth go raibh a teach lán le gunnaí.
Chonnaic mé mórsheisear saoir chloiche a caitheamh uathu maidin inar cuireadh an t-ochtú saor ag obair 'na measc.
Tá an Dr Desmond Tutu ar urraithe na comhdhála agus seans go mbeidh sé féin i láthair.
Cá háit a ndéanfaidh mé iarratas R-phost: advicecork@threshold.ie R-phost: advicegalway@threshold.ie Dáta an Leasaithe Deireanaigh: 26 April 2012 Féadann díospóidí a bheith ann idir tiarnaí talún agus tionóntaí i dtaca le cóiríocht a ligtear ar cíos.
Is fíor go bhfuil breis fuinnimh ag roinnt le Sinn Féin ó tháinig Piaras Ó Dochartaigh an treo.
Tá poirt ón dreoilín ar an albam, mar sin cheapas go mbeadh sé oiriúnach.
Thug mé faoi déara freisin meascán idir an dá theanga.
'Sé Dónal mo mhaoin an té ab óige dem chlainn, Agus coicís ón lá san a tháinig sé i dtír Gan tapa gan bhrí, gan anam 'na chroí Ach a ghéaga boga geala is iad leata ar a dtoinn.
Deir sé gur rud é an comhoibriú a bhíonn ar siúl den chuid is mó idir daoine a bhfuil gaol fola eatarthu (ibid. 66).
Ó tháinig meath ar an nGaeltacht lenár linn, cuirim suntas sna pobail seo a bhfuil a dteanga féin acu, ach iad gan stát dá gcuid féin.
Sin é an fáth nach bhfuair tú fáir ná freagra uaimse ach anois.
Is comhartha dóchais é go bhfuil Microsoft anois sásta cabhrú lena gcustaiméirí troid i gcoinne an Blaster worm.
Faightear ceann de na tagairtí is sine don liathróid láimhe sa tír i gcáipéisí reachtúla a bhain le cathair na Gaillimhe sa bhliain 1527, nuair a cuireadh cosc ar imirt liathróid láimhe in aghaidh bhallaí na cathrach.
I measc na n-aíonna, bhí Guillermo (ráite mar “gíséarmo”) Mac Loughlin, fear gnó, cuntasóir, agus crann taca an diaspóra Éireannaigh cois La Plata.
Ach tá an choill FUAR agus casann sé ar ais go luath.
Athraíonn cúrsaí ó am go céile, agus bhí Máirtín Ó Cadhain sásta leas a bhaint as eagrais agus as páirtithe éagsúla le aidhmeanna a chur chun tosaigh.
Daoine mar eacnamaithe, ailtirí, innealltóirí de gach cineál atá i gceist.
Is cinnte go mbeidh tóir ar an leabhar agus ar an dlúthdhiosca seo!..
Sa bhreis ar an bpleanáil, pléann na múinteoirí dul chun cinn na scoláirí, scrúduithe agus acmhainní ag na cruinithe a bhíonn acu.
"Tá deire lem chuid damhsa anois murab ionann is riamh," arsa an Gobán leis féin.
Tá iar-eagarthóir an Daily Mirror, Gearóid Ó Muilleoir, agus Eagarthóir na hirise NÓS, Tomaí Ó Conghaile, bainteach leis an nuachtán nua a bheidh á cur le chéile i mBéal Feirste.
Tá príomhdhuais i gcomórtais éagsúla de chuid Chomórtais Liteartha an Oireachtais buaite aige le ceithre bliana anuas as a chéile.
Is eol do dhaoine a chlaonta pearsanta, agus bhí sé ag caint ar ábhar atá an-leochailleach ar fad faoi láthair.
Ar dhream de chineál eile is mó a chuaigh tuairimí Garret FitzGerald i bhfeidhm.
Thacaigh na milliúin de mhuintir na tíre ansin le hidirghabháil an airm maidir leis an Uachtarán.
Tarraingíodh contaethe Uíbh Fhailí agus Laoise le linn Phlandáil Bhanríon Máire Tiúdar.
Táirgí Mór-éilimh Diarmuid Johnson Cló Iar-Chonnacht, Indreabhán, Contae na Gaillimhe, Éire Foilsíonn Cló Iar-Chonnacht leabhair i nGaeilge agus ceol Gaelach.
Bíonn sé seo riachtanach sa chás go mbíonn iallach ar dhuine éigin cloí le treoir ó choiste de chuid na Dála nó an tSeanaid chun cáipéisí sonraithe ar bith atá ina seilbh acu a sheoladh nó a chur ar fáil don choiste.
Cuidigh le Olly iad a chur le chéile arís trí na páirteanna éagsúla a chur isteach san áit cheart.
Buíochas do Dhia agus do Naomh Muire, Máthair Dé!
Níl ach féar ag fás sa Chluain.
Sínfidh é seo chuig furmhór na hearnála tithíochta neamhbhrabúis seo an réimse chéanna cearta agus dualgais is atá ann san earnáil cíosa príobháideach.
Nuair a bhéas cuirfear i gcló iad anseo san nuachtán.
Nach maith iad!
Is dhá mbeadh sé ag cur seaca, a’ cur sneachta ins ’chuile cheard den tír, Ach tusa ’ bheith i m’aice, is ní aireoinnse buaireamh an tsaoil.
B’shin bás teanga go fíor, dá mba sin a raibh ann.
Ba é an chéad rud a d’éiligh Trimble ná díchoimisiúnú an IRA.
Ní peaca marfach é "tá an téad á bhrú agam" mar gur minic anois a cloistear a leithéid ó dheas.
Léigh cúpla duine fásta An Táin le gairid agus dúirt siad liom go bhfuair siad an-bhlas air, ó thaobh na Gaeilge agus ó thaobh an scéil féin.
Is cainteoir dúchais Gaeilge mise a mhac atá iontach brodúil as ár dteanga dúchais.
Scríobh an litir (leathleathanach nó mar sin) a chuirfeá chuig bainisteoir an tsiopa sin ag gearán faoin rud a chonaic tú.
Rún na Siria curtha ó mhaith sna Náisiúin Aontaithe Buailfidh Aire Gnóthaí Eachtachra na Rúise le hUachtarán Assad na Siria sa Dhamáisc Dé Máirt féacháil le cainteanna a chur ag dul idir é agus ionadaithe an fhreasúra in Moscó go luath.
Léiríonn an tuairisc seo torthaí na meastóireachta agus déantar moltaí i leith tuilleadh forbartha ar obair na scoile.
Seo dhá chlár faisnéise a thugann léargas úr ar cheann de na heachtraí is conspóidí i stair an Airm – páirtíocht na hÉireann i bhfórsa Síochána na Náisiún Aontaithe sa Chongó, 1960-1964.
Ba leor 5 bheart an duine leis na cuntair uilig a stopadh nó an bhfuil ré na hagóidíochta thart ag an ghlúin óg?
Ráiteas ó Roinn Poball Tuaithe agus Gaeltachta "Níos minicí ná a mhalairt, is ag gearán a bhímse faoi Údarás na Gaeltachta.
“A Shíle,” arsa mise léi, “tá tú luaite ar an idirlíon!”
Níl aon ról ag Sinn Féin in eagrú mhórshiúil Bhéal Feirste atá le titim amach ar Lá Imtheorannaithe, cuimhneachán ar an lá a rinne arm na Breataine na céadta náisiúnach a ghabháil agus a chur i mbraighdeanas ar 9 Lúnasa 1971.
Dhá mhí dhéag ó shin, bhí Loch Garman tar éis Craobh na Sraithe (roinn a dó) a chailliúint i gcoinne Uíbh Fhailí, agus is féidir le Lyng a admháil anois go raibh tionchar ag an toradh sin ar shéasúr 2009.
Bhí duine i Meiriceá á iarraidh orm.
In aineoinn na scitsifréine teanga agus cultúrtha seo, maíonn timpeall ochtó faoin gcéad den daonra go bhfuil siad ábalta an teanga a labhairt agus a scríobh go réasúnta maith.
An bhfuil uaillmhian agat i réimse na naofachta?
Bhí an Ghaeilge in úsáid mar mheán teagaisc agus gnáth-theanga cumarsáide na ranga sna ceachtanna go léir.
Bhí siad buíoch den aeráid eacnamaíochta dhomhanda a lig do na comhlachtaí ilnáisiúnta bochta turas trasdomhanda a dhéanamh ar lorg an bhrabúis éalaithigh.
Is ar an gcairdín a dhírigh sé le linn dó a bheith ar imirce i Sasana agus choinnigh sé air á sheinm nuair a d’fhill sé ar Chonamara.
Idir dhá intinn a bhí sé.
· Moltar an leagan amach atá ar chlár na hIdirbhliana agus na hiarrachtaí a dhéantar a dheimhniú go mbíonn bhliain thairbheach spéisiúil ag na scoláirí ó thaobh foghlaim na Gaeilge de.
Shnámhfadh bradán an sruth suas. i mbéalscaoilteacht na n-abhann.
Ní le hEaglais na Róimhe ceachtar againn agus níl mórán eolas againn i dtaobh an searmanais seo; tuigimid an brí spioradálta atá leis ach nílimid eolach air mar shearmanas.
Cheana féin, tá blaiseadh faighte agam de shaol na cathrach, trí thurais laethúla ag lorg árasáin, poist agus bia den scoth.
Is léir go bhfuil raon leathan polasaithe eagrúcháin leagtha amach ag an bhfoireann agus ag an mbord, atá curtha in oiriúnt do chomhthéacs na scoile.
Tá cur síos sa cháipéis seo ar na rialacha a bhaineann le corp duine a dhí-adhlacadh agus conas iarratas a dhéanamh ar cheadúnas dí-adhlactha.
Mar chuid den phost choinnigh sé dialann bóthair agus le déanaí d’fhoilsigh Cló Iar-Chonnachta an dialann sin sa leabhar Mise fear ceoil – Séamus Ennis – Dialann Taistil 1942-1946.
Tá tú thar a bheith lách agus tá mé thar a bheith buíoch díot.
Síleadh gur chuid den tsoiscéal é dá mbeadh ag cliseadh ar Fhine Gael go dtiocfadh an Lucht Oibre i dtír air sin.
Tuairiscítear go bhfuil comhoibriú maith ag an mbainistíocht leis na bunscoileanna, le comhairle na dtuismitheoirí agus le comhairle na ndaltaí agus go nglacann na tuismitheoiri agus na daltaí páirt i bpleanáil na scoile.
Ní luann Mac Giolla Chomhaill, ámh, na línte eile san alt: “Óg is mar bhí mé, thigeadh fiche smaoineamh tríom léim a thabhairt síos agus mé féin a bhá, agus deireadh a chur le cuid magaidh na bpáistí.”
Is mó an bhéim a leagann an Bord ar chúnamh a thabhairt do scoileanna, do theaghlaigh agus do ghasúir, ná ar phionós a ghearradh de bharr neamhthinreamh scoile.
Tá geilleagar na hÉireann athraithe anois ó bhun go barr, agus tá sé soiléir go bhfuil polasaithe difriúla de dhíth, atá dírithe ar chothú seirbhísí idirnáisiúnta.
Tá trí chéim ann chun struchtúr a chur leis an RPS: Chun struchtúir le cur faoi chosaint a aithint Is féidir leis an údarás pleanála líon foinsí a úsáid chun cuidiú leis struchtúir a aithint le haghaidh cosanta.
“Tir gan teanga tir gan anam”….
Ceist: Caidé an difear idir na Gaeil annsin agus cuid de na Gaeil inniu?
Bronnadh duais €2,500 ar Iontas ina bhfuil ochtar ceoltóirí óga ann; Tomás Ó Gabháin, Shauna Ní Chuilinn, Conal Mac Cormaic, Colm Ó Tuathaigh, Síofra Ní Áinle, Dúlra Ní Áinle, Orlaith Ní Chionnaith agus Stiofán Ó Maolagáin.
Ach sin ráite, níl amhras ar bith ann ach gurbh é an IRA a mharaigh an líon is mó daoine le linn na dTrioblóidí.
Dar liom gur cheart go mbeadh gach imeacht ar an liosta ‘saor go h-aer’ ar fáil i nGaeilge – ní thuigim an chaint seo ar ‘céatadán ar leith’.
Tugtar "Clár na bPáistí Uchtála" ar seo agus tá sé ar fáil don phobal le scrúdú a dhéanamh air.
Tá na mic léinn ardteistiméarachta a ghlacann páirt san ghnéith seo den scoil ag cur go mór le sainspiorad na scoile agus moltar go mór a gcuid oibre agus a dtiomantas don scoil.
'Níl stráinséirí ar bith sa tír seo, ach cairde nár chasadh orainn go fóill.'
AÓF: Cad is amhránaí maith ann, duitse?
Fuair mé amach gur bronnadh duais nó ardmholadh ar 262 de na tionscadail ach nach raibh ach aon cheann déag, nó 4%, díobh sin i nGaeilge.
Ní chiallaíonn sé seo go bhfuil an cás dúnta nó tugtha chun críche.
Tagann an focal seo chun cinn uair amháin i ngach 24,951 focal.
Fillfidh mé ar ais ar Éirinn uair éigin toisc gurb í mo bhaile í. AOIS: 27 ÁIT: Sydney, An Astráil SCÉAL: Nuair a bhain mé mo chéim amach ba léir nach raibh mórán deiseanna fostaíochta ar fáil dom in Éirinn.
No do Amsterdam.
Más mian le duine teachtaireacht phearsanta amaideach a scríobh i nGaeilge bhriste, ba chóir dó suíomh eile a aimsiú.
Nuair a thosaíonn tú ag scríobh i dtraidisiún nua, dar leis, ní bhíonn a fhios ag daoine cén chaoi le déileáil le do shaothar.
D'eagraigh siad cruinnthe stráide ar fud ghleannta na Bretaine Bige theas.
“Caoineadh Airt Úi Laoghaire” le Eibhlín Dubh Ní Chonaill.
Agus fadhb eile: ní bheadh stáisiún nua núicléach réidh roimh an mbliain 2015 (ar a laghad).
Is tábhachtach an cháipéis í Clár na dToghthóirí; mura bhfuil tú cláraithe ní bheidh cead agat vóta a chaitheamh sna toghcháin.
Tá na poblachtaigh easaontacha a leag an buama faoin gcarr in aice Bhaile Raghnaill maidin Dé hAoine seo caite ag iarraidh an pholaitíocht a chur i lár an aonaigh sna Cluichí Gaelacha arís.
Scéal draíochta corratheach faoi na gaiscí óga, na Taoisigh agus na Ríthe a mhair in Éirinn fadó agus na cogaidh a throid siad i gcoinne na h-ollphéisteanna agus a chéile.
Bhí cultúr ar leith ag na daoine sin agus litríocht á cumadh agus á scríobh ina dteanga, an Ghaeilge, roimh aon teanga eile in iar-thuaisceart na hEorpa.
Glacaim leis anois nuair atá olltoghchán ag druidim linn go mbeifear ag dul chun cainte le hiarrthóirí ó pháirtithe éagsúla ag fiosrú a seasamh faoi cheisteanna a bhaineas leis an nGaeilge.
Don bhliain a foilsíodh dán den chéad uair in iris nó i leabhrán a thagraíonn an dáta idir lúibíní i ndiaidh dánta ar leith sa saothar seo.
Ní fhaighimíd aon mhaoiniú bliantúil ón stát; faighimíd deontaisí do thionscadail nó do chúiseanna faoi leith.
Is staid bheag chompordach é an “Gabba” ar féidir le suas go 42,000 duine a bheith i láthair ann.
Tá éacht déanta ag Heussaff agus is deacair domsa friotal a chur ar na smaointe a rith liom agus mé ag léamh an leabhair seo, ach déanfaidh mé iarracht air.
Cuid acu, ní raibh suim ar bith acu sa scéal, agus ní raibh an aithris gan stad furasta don tsaechtaí.
Má fhulaingíonn duine ón otracht mian le meáchan a chailleadh go buan, gan pian, agus tá sí drogall ar na táirgí seo a ghlacadh le haghaidh míorúiltí meáchain caillteanas a bheith níos lú murtallach.
ENÍG: An síleann tú go bhfuil seirbhísí cuí ar fáil do dhaoine as tíortha eile a bhfuil suim acu an Ghaeilge a fhoghlaim?
B’ionann glacadh leis an teachtaireacht sin agus scaradh le ceannairían chumainn a bhí ann ó 1936 ar aghaidh.
Don scoilbhliain a thosóidh i Meán Fómhair 2014, beidh leanaí a rugadh idir 2 Feabhra 2010 agus 30 Bealtaine 2011 (agus an dá dháta sin san áireamh) incháilithe le páirt a ghlacadh sa scéim.
Tá gréasán traenála a’ainn sa gceantar seo ar a nglaoimid ‘Gréasán na Meán’.
Leis sin, bhris Saidí isteach ar a chuid smaointe.
An dara scéal ná an ráiteas ba dhéanaí ó Rialtas Cheanada faoin airgead mór atá le caitheamh acu ar threalamh míleata: $17 billiún dollar ar longa, ar eitleáin, ar héileacaptair agus ar leoraithe, de réir chuntas na seachtaine céanna.
“Is cuid de shaol Ard an Rátha muid, agus tá muintir an bhaile ag tacú linn go hiomlán.
Ait go leor is cuid de seirbhís Bhéarla RTé an leathanach seo!
Ní shásódh aon ní é ach Rex a thabhairt go dtí páirc mhór phoiblí áit a mbeidh saoirse cheart aige agus siúlóid shuaimhneach aige féin.
D’aontaigh seisean linn — ‘ach cén leigheas atá ar an bhféinteorannú seo?’
Ní fhéadfadh aon bhaint a bheith ag “bagairt” na Cóiré Thuaidh le hIosrael, nó an bhféadfadh?
Tá beirt bhan aoibhne éifeachtacha a chuidíonn leis ina chuid oirbheart dar ndóigh, mar atá Máirín Mhaisiúil agus Emer Álainn.
Tugann sé caoi freisin smaointe agus ciall cheannaithe a chur á malartú idir na hoideoirí baile trína gcuid cruinnithe agus nuachtlitreacha.
Rachaidh siad i gcomhairle leis an mBord maidir le haon tiomsú airgid ar son na scoile nó tionscadal scoile.
Is féidir a thuilleadh eolais a fháil agus an Fhoirm Iarratais a íoslódáil ó láithreán gréasáin na Roinne Cultúir, Éalaíon agus Fóillíochta ó thuaidh: www.dcalni.gov.uk Scríofa ag Nuacht24 ar 23.01.2014 Rannóg ealaíona.
Ag an am chéanna foilsíodh tuairisc Comex a chuir locht ar fheidhmeannas Stormont as easpa dul chun cinn ó thaobh na Gaeilge de.
Ní bheifí ag dul thar fóir leis an bpopshíceolaíocht dá bhfeicfí sa tréimhse mhúnlaitheach seo síolta an drochamhrais atá ag Assange faoi chomhchealga rúnda ar fad.
Tá díospóireacht ar siúl le blianta anuas mar gheall ar bhunús na peile Astrálaí, ach níl aon amhras ach gur in Victoria a imríodh an chéad chluiche riamh, agus ba in Melbourne a leagadh síos na rialacha den chéad uair.
Nár mhór an onór í. Thosaigh Ruby ag bácáil láithreach bonn le babhla is spunóg, plúr is im, uibheacha circe is siúcra bán.
Summertime in Ireland (Tape) By Beairtle Ó Domhnaill, Cló Iar-Chonnacht As Foirnis i Leitir Mealláin don amhránaí Beairtle Ó Domhnaill.
Pádraig: Bran is ainm don mhadra.
Ar thaitnigh an léiriú áirithe seo liom?
Bhí tús curtha agam leis an bhfiontar.
Féadfaidh an Clár ar Ais Chun Oideachais tacaíocht a thabhairt duit páirt a ghlacadh i gcúrsaí oideachasúil agus forbairt phearsanta chun chuidiú leat fostaíocht a fháil.
Beidh cuimhne ag Éireannaigh go deo ar an oileán mí-ámharach céanna mar áit an áir idir lucht leanta Keano agus lucht leanta Mhicí Mhóir, áit a ndearnadh scrios ar dhea-cháil agus ar chumas lucht sacair Phoblacht na hÉireann.
Tá an oiread sin ráchairte ag Gaeil ar Pháirc an Chrócaigh anois go raibh deacrachtaí ag CLG an slua a tháinig chuig cluiche ceannais na gclubanna ar Lá Fhéile Pádraig a láimhseáil.
Sin iad Mairín Mhic Lochlainn as Baile na mBrabhach agus Tom Healy as an gClochán.
Sin na fíricí agus is cuma cad é an crut a chuirfidh an tIarthar air.
Sa dara leath, seinneann muid cúpla fonn le Hiroshie Yamaguchi, file, fealsamh, amhránaí agus ceoltóir cáiliúil – Bruce Springsteen na Seapáine.
Ní gan chúis ar ndóigh a thugtar ilspórt fulangachta ar an trí-atlan.
Ag Comóradh Joe Éinniú i gCarna Músaem na Cathrach ar Oscailt Arís Tionól Gaeltachta in Inis Meáin Tá foirmeacha eolais agus clárúcháin le fáil ó Chonradh na Gaeilge, 45 Sr.
De réir na Maorach, ba dhéithe agus laochra iad na sléibhte i lár an oileáin thuaidh.
Faoi láthair, tá 237 daltaí ar na rollaí.
Creidim féin má bhíonn Sinn Féin sásta go bhfuil go leor de Patten sa reachtaíocht, go rachaidh siad ar an Bhord Póilíneachta.
Bhí seacht ngníomh thar a bheith deacair le comhlíonadh acu cosúil le Hercules agus i ndiaidh tréimhse fhada, d'éirigh leo gach uile rud a chur i gcrích.
Tá cur síos anseo ar an gcóras atá i bhfeidhm do chéimithe Ollscoileanna na hÉireann baill an tSeanaid a thoghadh.
D’uchtaigh tuismitheoirí geala na páistí eile.
Beidh mé ag imirt cluiche léi níos déanaí.’
Pioctúir: Mise an fear ceoil, lch 139, ó mhuinntir Uí Dhuibheannaigh.
Tagann na mic léinn ón gceantar idir An Mám agus Conga agus Loch Coirib agus Loch na Fuaithe.
Is minic é ráite gur ceart é an t-oideachas chan príbhléid, ach is léir anois gur príbhléid níos mó do dhream shaibhir go háirithe.
I ndiaidh tamall a chaitheamh ag díol árachais, agus trí bliadhna ina mhúinteoir Gaedhilge i nGleann Gaibhleann, Co an Chabháin, thoisigh sé a dh'obair faoi Choiste Ghairm-Oideachais Dhún na nGall.
Má dheimhnigh tú láthair sheoltóir na ríomhphost seo, d’fhéadfadh go mbeifí in ann ríomhphost a sheoladh chuig abuse@isp chun gearán a dhéanamh faoin ríomhphost.
Ba é ceann an teaghlaigh Thomas Dixon (aois 46) a rugadh i mBaile an Chaistil.
"Á, sábhail mé, sábhail mé, sábhail mé," ar seisean leis a' Chríostaidhe.
Cﾃｩ chomh fada a bhﾃｭonn ort fanacht le toradh?
D., agus an tAire Cultúir, Ealaíon agus Fóillíochta i Stormont, Carál Ní Chuilín, MLA, cuairt ar oifigí Fhoras na Gaeilge i mBéal Feirste le déanaí.
B’fhiú meastacháin a chur le chéile ar an gcostas a bhainfeadh le níos mó teilgeoirí sonraí agus ríomhairí nó ríomhairí glúine a chur ar fáil de réir a chéile sna seomraí ranga don Ghaeilge.
“I bhfianaise na bpléanna agus an chomhaontaithe faoi dhífheistiú phátrúnachta scoileanna a tharla ag an bhFóram, is ceart fáilte ó chroí a chur roimh fhógra an Aire mar dhul chun cinn suntasach,” adúirt sé.
Bhí fadhb bheag amháin ann, áfach: ba chiotóg é Tadhg agus deasóga ab ea an bheirt eile!
Agus mhúin sé dom conas an fheadóg stáin a sheinnt chomh maith.
Le gairid, cuir i gcás, cheadaigh an tUachtarán Bush curaclam coimeádach gnéasoideachais do na scoileanna poiblí i dTexas, clár a chuireann an bhéim go léir ar staonadh ó ghnéas go dtí an pósadh.
Ní hé nach bhfaca cuid eile againn an nimh san fheoil sin ina gcoinne a eascraíonn as aineolas an mhóraimh go bunúsach.
Má eisítear doiciméad taistil malartach duit, beidh sé bailí suas go dtí dáta éaga do Theastas Inimirce de Chlárú (cárta BNGSI).
“Formhór na scoláirí a bhí sa rang liom, ba dhochtúirí agus múinteoirí agus innealtóirí a dtuismitheoirí.
Maidin Dhomhnaigh, 28 Samhain, ghlac na hAuxilaries na corpacha go 'Umbriste', níos cóngaraí do Ard Rathain.
Is iomaí sin oíche phléisiúrtha a chaith mise agus an rang fealsúnachta ag caibidil Kirkegard truacánta agus Kant leadránach.
Agus is bocht an léargas a thugann sé ar Fhianna Fáil gurb é sin a cheapann an pháirtí….
Dáta an Leasaithe Deireanaigh: 14 October 2010 Is éard is coiste cróinéara in Éirinn ná fiosrúchán oifigiúil faoi bhás tobann, faoi bhás nach bhfuil aon mhíniú air nó faoi bhás lenár bhain foiréigean.
Cuimhneoidh daoine go raibh scríobhnóirí mar Kevin Marron nó Eamonn Mc Cann ag saothrú leis.
D’oscail sé doras cúil an chairr agus léim mé isteach, agus ar aghaidh linn chuig ár gceann scríbe.
Beidh an cruinniú ar siúl ar an Aoine, 21 Eanáir 2011, ag 14.00 in óstán Menlo Park, Bóthar Áth Cinn, Gaillimh.
Tá siad costasach.
Sin an fáth go bhfuil mearbhall ar pholaiteoirí aontachtacha (dar liom) faoi.
Níor labhair an fear óg seo Béarla go dtí go raibh sé sé bliana d’aois, a d’inis sé dom, agus chaith muid seal ag déanamh comparáide idir an Ghaeilge agus an Bhreatnais.
“Ní raibh mé ach trí seachtainí sa cheantar go dtí go raibh mé ag déanamh drámaí le muintir na háite agus bhí mé ag taisteal isteach go Gaillimh trí oíche sa tseachtain le bheith ag aisteoireacht leis na Fánaithe.”
Sin é gnó na hiriseoireachta agus gnó na scríbhneoireachta poiblí.”
Is é Dréimire an Diabhail i gCom Caillí an bealach is coitianta le tabhairt faoin sliabh cé nach bhfuil aon chosán ceart tógtha ann mar atá ar leithéidí Bheinn Neibhis nó ar Yr Wyddfa.
Is é an dlí is tábhachtaí in Éirinn maidir leis an saincheist seo ná an tAcht um Chiontaí in Aghaidh an Stáit 1939.
Is amhlaidh atá líon na gcainteoiri dúchais tar éis titim ó bhliain go bliain ó thainig rialtas dár gcuid féin i gcomhacht.
Bhí a fhios agam go mbeadh orm pilleadh ar ais go minic le mo mhothúcháin a réiteach.
Ní bhainfidh an córas nua bunaithe ar astuithe CO2 le carranna iompórtáilte réchaite a cláraíodh thar lear roimh 2008.
Sraith de dhánta atá anseo againn a chum an Breathnach i gcuimhne a athar, Seán.
Fear i Ros Comáin a tháinig aníos leis i seascaidí an chéid seo chuaigh thart.
Mﾃ｡ tﾃ｡ ardﾃｺ tagtha ar luach an ﾃ｡itribh, tﾃ｡ sﾃｩ de cheart ag an ﾃ單arﾃ｡s ﾃ（tiﾃｺil ﾃｩileamh a dhﾃｩanamh ar thobhach ar an mﾃｩid ardaithe.
Tá fostaíocht mhaith dhá sholáthar ar an gCeathrú Rua ag tionscal na Gaeilge.
Tá an chuid is mó ar fad de mhúineadh an ábhair faoina gcúram siúd.
Ach mar a chonaic sé agus é ag glanadh an phriosa, ní raibh de locht ar na prátaí úra ach nach dtiocfaí iad a choinneáil rófhada.
Ach labhair Priomh Fheidhmeannach Údarás na Gaeltachta Pádraig Ó hAoláin amach go láidir in agallarnh ar Raidió na Gaeltachta.
Tá sé i gceist ag na múinteoirí Gaeilge gnéithe de theicneolaíocht na faisnéise a fhí isteach i gclár na chéad bhliana.
Táthar ag dréim go mbeidh na doiciméid sin réidh faoi shamhradh na bliana seo.
Tá léarscáileanna le sonrú i ngach rang agus tá cruinneoga le feiceáil i gcuid de na ranganna freisin.
Tá cainteanna le tosú idir ceannairí na gceardchumainn agus rialtas na sé chontae is fiche roimh i bhfad.
Beidh sin cothrom an lae 18 mbliain ó shin ar mharaigh an UVF seisear Caitliceach a bhí ag breathnú ar an chluiche i mbeár ar Loch an Oileáin i gContae an Dúin agus iad ag breathnú ar an chluiche idir Éire agus an Iodáil sa Chorn Domhanda.
Níl sé sin cruinn.
Chonaic sé go raibh an aoibh chneasta imithe óna ceannaithe is ina háit bhí cruas agus saint agus tarcaisne.
Is é 'Ros na Rún' an clár teilifíse is fearr liom.
Léigh Tuilleadh › Cuir sa chiseán › Tá aithne curtha cheana ag léitheoirí 'Paloma' agus 'Dlithe an Nádúir' ar Mharika, bean óg as Boisnia a bhí ina cónaí lena hiníon i mbaile beag faoin tuath in Éirinn.
B'fhéidir go gcuideoidh na hacmhainní seo leat freisin más amhlaidh a bheidh tú ag aistriú go hÉirinn go gairid agus tú ag iarraidh faisnéise faoin gcóras oideachais anseo.
Faoina chúram mar Aire Tuaithe, tá freagracht ar an Aire Ó Cuív i leith na ceiste seo agus is minic é ag maíomh le tamall go bhfuil réiteach tagtha ar an cheist.
Tags: Acht na dTeangacha Oifigiúla, An Choimisinéir Teanga, Géarchéim Bunreachtúil, Seán Ó Cuirreáin, Uachtarán na hÉireann Géarchéim bunreachtúil mar gheall ar an nGaeilge?
Léigh Tuilleadh › Cuir sa chiseán › Bhí stíl dá chuid féin ag an Direánach, ‘stíl choigilteach nach dual di a bheith fiontrach, stíl nár mhiste clasaiceach a thabhairt uirthi,' mar a deir Eoghan Ó hAnluain.
Diosca 1 - Rian 8: Johnny Seoige le Mícheál Ó Cuaig Is as Aill na Brún i gCill Chiaráin do Mhicheál Ó Cuaig.
Go dtí seo tá teipthe ar an Roinn Sláinte an treoir a chur i bhfeidhm, agus dá bharr d’fhéadfaí fíneáil a chur ar an tír seo.
Ní shílim gur de mheancóg a scríobh sé é. An bhfuil aon tuairim ag duine ar bith ar cé acu is cirte a rá/a scríobh.
Tá a scoil fidléireachta féin aige, The Galway Fiddle School, agus is liosta le háireamh na seaimpíní Uile-Éireann a theagasc sé.
Scátheagraíocht atá sa Chomhdháil a oibríonn mar urlabhraí ar son lucht na n-oileán uilig ar chóstaí na tíre seo.
Ní féidir le ceachtar páirtí cinneadh aontaobhach a dhéanamh an conradh a athrú.
In áit glasraí a chur, bíonn garrantaí móra na tíre líonta le khat, os rud é go bhfuil na feirmeóirí in ann níos mó airgid a shaothrú air sin ná ar bhairr de chineáil eile.
Nuair a bhí religiúin eile ag ceiliúradh a ndéithe cumhachtacha doscriosta, dhírigh an Eaglais Chaitliceach ar fhulaingt agus leochaileacht Chríost.
Bhí todhchaí an gCluichí Oilimpeacha idir dhá cheann na meá ag an am sin agus bhí mugadh magadh ceart déanta don spiorad Oilimpeach.
"MacMillan" an sloinneadh ceart a bhí ar Aoidhmín, agus le Conndae an Dúin a bhain a mhuinntir.
Bíonn fonn ar na Meiriceánaigh go minic bheith ag seanmóintíocht faoi na buntáistí a bhaineann leis an tsaorthrádáil idirnáisiúnta, ach sa mbaile chuir siad go mór leis na deontais éagsúla a chuirtear ar fáil do na feirmeoirí thall le blianta beaga anuas.
Faightear cead ó thuismitheoirí roimh thosú ar mhúinteoireacht sa bhreis.
Find a Citizens Information Centre in your area: Obair dheonach agus íocaíochtaí leasa shóisialaigh Dóigh mhaith is ea obair dheonach le coinneáil gníomhach, scileanna nua a fhoghlaim agus le bheith páirteach i do phobal áitiúil.
Is teicneolaíocht iontach é seo ach dá dtarlódh sé go raibh comhlachtaí árachais sláinte ag iarraidh ort na sonraí sin ar fad a roinnt leo, an mbeifeá sásta é sin a dhéanamh?
Fine Gael, Fianna Fáil, ar aon tacaíocht 27% an pháirtí an tacaíocht atá ag Fine Gael / Fianna Fáil sa phobalbhreith is déanaí a fhoilseofar ar an Sunday Independent.
Find a Citizens Information Centre in your area: Comhairle Shábháilteachta nuair a gluaisteánaíochta Má chuireann tú réamhchúraimí bunúsacha i bhfeidhm, cabhróidh sé sin leat gan a bheith thíos le coireanna agus tú ag tiomáint.
Béal Maidine Dé Sathairn Dé Sathairn 1 Márta 2014 Cuireann Áine Hensey an clár Béal Maidine i láthair maidin Dé Sathairn agus is í Neansaí Ní Choisdealbha a chuireann an clár i láthair ar an Domhnach.
Foghlaimeoidh siad an dóigh a ndéileálann an Ghaeilge le teicneolaíochtaí nua agus an chaoi a múnlaíonn sí í féin chun glacadh leo.
Tá an freasúra agus eagraíochtaí atá i gcoinne tobac ag iarraidh ar an rialtas cúiteamh a fháil ó na comhlachtaí ar an gcostas atá ar an státchóras de bharr caithimh tobac.
Níor deineadh an teangmháil ceart le muintir na háite agus tarlaíonn sé i gcónaí.
Bhí muid ag imeacht ón Eoraip.
Ní leanann, is cosúil, go mór mhór sna contaetha sin a mbíonn an bua acu go minic, leithéidí Chiarraí agus Chorcaí.
Tá plean Gaeilge na hIdirbhliana dílis d’aidhmeanna chlár na bliana sin, is é sin go mbeadh cur chuige éagsúil i gceist ó chlár chúrsa Gaeilge na hArdteistiméireachta.
Más amhlaidh nach mbeidh muid in ann a bheith ar ais san Aonach, is cinnte gur imeacht spleodrach a bhí againn!’
Find a Citizens Information Centre in your area: Ag láimhseáil fiacha An bealach ina n-imíonn fiacha as smacht agus na bealaí gur féidir fiacha a bhainistiú go héifeachtach.
Mura féidir le Enda Kenny a theacht i dtír ar na deacrachtaí sin ar fad atá ag an Rialtas, ní bheidh sé ina Thaoiseach go deo na ndeor.
Tugtar dath faoi leith do gach gné ghramadaí.
Sin cionn do na clónnaí a fhaghthar i gcuid do na seanleabharthaí.
Ba mhinicí is ba mhinicí fós a thriall orm agus an t-éileamh aige orm, amhail is nár cruthaíodh mé ach lena bheith im' chime agus im' sheirbhíseach aige is gan an dea-fhocal ar a bheola im' leith riamh.
"Ag Úirchill an Chreagáin a chodail mé aréir faoi bhrón, is le héirí na maidne tháinig ainnir fá mo dhéin le póg; bhí gríos-ghrua ghartha aici agus loinnir ina céibh mar ór 's gurb é íocshláinte an domhain bheith ag amharc ar an ríoghain óig.
Is réamhéilimh iad a bhfuil de dhíth ar Peter Robinson agus an DUP (nach bhfuil Ian Paisley iontach ciúin na laethanta seo?).
Triúr de chomhaltaí Chomhaltas na Mac Léinn, ainmnithe ag Comhaltas na Mac Léinn.
Dá bhrí sin, is féidir ceann luann an sampla de acupuncture, ar leighis na Síne.
Ach bímis imníoch chomh maith faoin gcur ó dhoras atá sonraithe freisin i gcás Scoil Chaitlin Maude i dTamhlacht.
Trí rud a bhí uaidh..
Ar ball rinneadh cleachtadh ar an bhfoclóir a bhain leis na baill bheatha mar phríomhghné an cheachta.
Tá siamsaíocht agus nuacht le fáil in Sin nuachtán do mhic léinn OÉ Gaillimh agus ar stáisiún raidió an choláiste Flirt FM.
Léigh Tuilleadh › Cuir sa chiseán › Mac Scaidín is an Pota Draíochta Scéal gaiscíochta agus troda aigne, gan srian, gan bhac.
Ní staid sláintiúil é sin.
Tuismitheoirí a bhfuil deacrachtaí acu ag iarraidh a gclann a chur ar scoil, féadfaidh siad teagmháil le oifigeach leasa oideachais de chuid an BNLO le comhairle agus cúnamh a fháil.
Is féidir gearán maidir le leatrom aoise a dhéanamh leis an stiúrthóir a dhéanfaidh scrúdú ar an ngearán agus a ordóidh sásamh nó cúiteamh más cuí.
Bhí sé ina dhea-Aire ina dhiaidh sin tar éis titim Michael Lowry agus seans maith go mbeidh sé arís ina Aire má bhíonn Fine Gael i mbun rialtais as seo go ceann cúpla bliain.
Úsáideadh póstaer go héifeachtach chun plé ó bhéal agus athmheabhrú a dhéanamh ar fhoclóir ábhartha mar réamhullmhúchán do thasc scríbhneoireachta i gcás eile agus i roinnt cásanna úsáideadh bileoga oibre chun an fhoghlaim a dhaingniú.
Táimse sásta €1,000 a infhéistiú ina leitheid de chiste – agus ní beag liom an tsuim sin – chomh fada is go bhfuil 999 Gael eile ag teastáil.
Fós féin tugann sé cosaint áirithe agus tá dualgas air Gaeilgeoirí gach deis a thapú leis na seirbhísí sin a lorg.
Lena chois sin ní chaithfeá féin stocaí corra marach tú bheith corraithe.
Is beag nár thit an t-anam asam ansin nuair a d'fhógair Fianna Fáil nach mbeadh iarrthóir dá chuid ag rith sa toghchán uachtaránachta.
Maraíodh roinnt daoine san ionsaí agus tá an rialtas ag cur an locht ar Arm Saoirse na Siria nó ar ghrúpaí Al Qaeda atá ceangailte leo as an ionsaí.
Tá sí ag dul ó neart go neart agus amhráin aici anois in éineacht le Zac Brown.
Cuireann foirne altraí sláinte poiblí bunchúram altranais ar fáil chomh maith le comhairle agus cúnamh dá n-othair.
Léiríonn sé an tairbhe a aithníonn Roinn na Gaeilge sa phleanáil, go mór mór sa chomhphleanáil agus tá moladh ag dul don mhacántacht a bhaineann leis an machnamh neamhbhalbh a dhéanann siad.
Teastaíonn faomhadh sonrach ón gcúirt má bheartaítear tabhairt faoi shíocomháinliacht nó faoi theiripe leictreabhaoth-thonnach ar leanbh ar a bhfuil neamhord meabhrach.
Ó, tá siad uilig déanta aige.
Bhuaigh an Iarmhí craobh pheile na hÉireann i ngrád na mionúr agus faoi 21 ó shin agus dealraíonn sé go bhfuil siad sách maith leis an gcraobh Shinsear a bhuachan ach beagán eile taithí a fháil.
Is ann atá an caisleán a bhíodh ag an rí, ar iarsmalann anois é, agus is timpeall ar an gcaisleán seo a d’fhás an baile a bhfuil leagan amach na Meánaoise air, idir shráideanna cúnga agus thithe arda caola.
Do leím sé agus do rince sé le teann atháis nó mgur thit coladh doimhin air.
Díreoidh siad ar théama faoi leith gach mí.
Bhí dhá dhoras aige, agus gléasra traiseolta ar lámh ("stick shift", mar a deirtear anseo i Meiriceá.) Rothaí beaga, agus ní raibh sé in ann iompar ach muidne agus ár gcuid bagáiste.
Bhí an Béarla i dtuaisceart Chonamara ó aimsir an Ghorta ar aghaidh, ach tá sé ag leathadh ar fud na fíor-Ghaeltachta le glúin iomlán.
Socraíonn páistí Pteranodon taisteal ar Thraein na nDineasár chun castáil le cuid de na dineasáir is mó.
Is féidir idir uachtar reoite agus i-fón a fháil de bharr do chuid giolcaireachta.
Ciallaíonn iasacht úis inathraithe go bhféadfadh an méid a bheidh tú ag íoc ar ais athrú nuair a athraíonn rátaí úis.
Chríochnaigh siad sa 3ú háit sa tsraith.
Leis an ealaín, bhí dáimh de chineál éigin agam leis.
TriailIn Aibreán na bliana 2002, sheas Patrick Naughton sna Ceithre Cúirteanna i lár Bhaile Átha Cliath, agus é cúisithe as éigniú a iníne.
Is féidir teagmháil a dhéanamh freisin le seirbhísí rochtana na gcoláistí atá rannpháirteach sa scéim BRA.
Ní raibh sé tinn riamh sa tslí chéanna le hAdams.
Ní mór dúinn, dá bhrí sin a dhéanamh amach na comharthaí an ghrá.
Níl sé ann a thuilleadh ach tá go leor tithe tábhairne eile ann ar nós an Abbey ar an taobh ó thuaidh agus Chief O’Neill’s.
Saol nua romhaibh ar fad!
Scríofa ag eoghan nill ar 21.03.2011 Rannóg gaeilge.
Le hárachas teileafóin phóca, ar nós árachas de chineálacha eile, glactar árachas ar an sás láimhe in aghaidh chaillteanas, ghadaíocht, agus mar sin de.
Tá tuilleadh eolais ar www.drinkaware.ie. Ríomhphost (riachtanach, ach ní thaispeánfar é) Cuir scéala agam má scríobhtar nótaí tráchta eile.
B’é fírinne an scéil ná gur oir sé dó féin agus do Regina socrú teaghlaigh a bheith eatarthu.
An gníomh graosta drochmheasúil a bhí ar siúl ag Pussy Riot nuair a phléasc siad isteach in Ardeaglais Chriost an Slanaitheoir nó an é nach raibh siad ach ag iarraidh feoil a chur ar fhocail Íseáia 1:17?
De bhunadh Nepal na gardaí tuigtear agus bhí Sualannach ar dhuine de na hoibrithe a maraíodh.
Bailíonn buíonta Maifia i bhfad níos mó airgid i dtáillí dídine ná mar a bhíonn i gciste an stáit.
Má tá na páistí sa charr, beidh callán ann.
"Ní rachaidh mé 'un a' bhaile go dtí an oidhche," ar seisean le Tarlach, ag teacht amach as teach an phobail dóbhtha i ndiaidh an Aifrinn.
D’oibrigh sí linn go lách agus go cineálta, agus thug sí tacaíocht agus dearbh chothú dúinn.
Uaireanta, bíonn amhras ar dhaoine nuair a bhíonn ceannairí ceardchumainn is lucht bainistíochta ar aon intinn lena chéile.
Ag braith ar éileamh beidh cúig chúrsa á dtairiscint agus iad dírithe ar ghlanthosaitheoirí, bunleibheál, meánleibhéal agus ardleibhéil.
Banríon Shasana, Eilís II, ag tabhairt omóis dóibh agus dá gcomhleacaithe ar fad a throid ar son saoirse na hÉireann in Eirí Amach na Cásca, Cogadh na Saoirse agus na réabhlóidí éagsúla roimhe sin.
Ach trí cheathrú cuid den bhealach tríd an turas thar oíche ní raibh tuairim dá laghad agam go mbriseann an traein sa lár, leanann an chéad chuid go Bayonne agus imíonn an píosa deiridh go Lourdes.
Agus tá mná ina measc a dtig cumhaidh ortha nuair a innistear scéal de chois na teineadh fá'n dóigh ar thogh Spiorad an Uilc an gleann sin le n-a chomhnaidhe a dhéanamh ann.
Is minic a chomhairlítear do dhaoine nach dtig argóint ghinearálta a bhunú ar shamplaí aonair.
Scaoileadh saor an dochtúir Haneef faoi dheireadh nuair nár fritheadh aon fhianaise go raibh baint dá laghad aige leis na hionsaithe.
Phill Frank agus dúirt, “Tá an teach ósta fá fhad siúil dúinn.
Má chinneann an chúirt, d'fhéadfaí fíneáil agus príosúnacht araon a ghearradh ort.
Ní scoil amháin atá á chur os bhur gcomhair an mhí seo ach trí cinn de léargas dóchasach agus de mhuinín i dtodhchaí na Gaeilge i dtrí cinn de scoileanna Uladh.
Tagann an focal seo chun cinn uair amháin i ngach 4,646 focal.
Tá eitilt amháin sa lá ann, agus bhí aithne agam ar dhaoine ar an eitilt amach agus ar an eitilt ar ais freisin.
Chríochnaigh an lá le picnic - an tae, an t-arán agus na h-uibheacha úra díreach mar a rinne siad sa sean aimsir.
Nó féadfaidh tú socrú a dhéanamh anailís neamhspleách a dhéanamh ar bhia ach táille a íoc trí dhul i dteagmháil le Saotharlann an Anailísí Phoiblí i do réigiún.
Guím beannacht gheal na ngrást libh.
Cuirtear Mac Rí Éireann ar deoraíocht go dtí an Domhan Toir mar bhuachaill bó.
Cé gur chaill an dúshlánaí an cás san Ard-Chúirt tá sé ó shin sa Chúirt Uachtarach.
Leabhar faoi bhailitheoir béaloidis atá i gceist agam.
“Dá mbeadh cos le cois ag éinne againne thabharfadh muid duit í agus fáilte mar ghrá Dia.
Iris oifigiúil de chuid Aspalacht na hUrnaí atá ann agus chomh maith le haltanna ar Intinní an Phápa bíonn éagsúlacht mhór ábhar spéisiúil i gcúrsaí spioradáltachta, litríochta agus cúrsaí creidimh agus cirt.
Dá mbeadh a leithéid de riail ar fud na hEorpa bheadh Manchester United - agus leath phríomhroinn Shasana - Real Madrid agus Inter Milan féimheithe agus sna ranna is ísle dá bhfuil ann.
Úsáidtear an caidiam a bhíonn faighte sa bhealach seo chun batairí nua a dhéanamh agus téann an nicil agus an t-iarann chun cruach domheirgthe a dhéanamh.
Beidh léirsiú mhór taobh amuigh de Halla na Cathrach ag Aontachtaithe anocht roimh an vóta.
Is ﾃｩ sin le rﾃ｡, roimh dheireadh 2005.
Gearrtar ús ar aon iarmhéid amuigh gach mí.
Tá fórsaí eile ar nós an PSNI ag baint úsáide as teicneolaíocht nua-aimseartha na ríomhaireachta le deis a thabhairt don phobal coireanna a thuairisciú.
Ní dhiúltaímid do na hidé-eolaíochtaí seo toisc nach gcreidimid féin iontu, áfach.
Ach is cuimhin liom duine ar leith díobh ag déanamh gaisce oíche amháin Tí Groome, teach ósta i mBaile Átha Cliath san am, ina mbíodh boic óigeanta Fhianna Fáil agus aisteoirí agus lucht ealaíon eile ag ól ann mall san oíche ar feadh na mblianta.
Pead Buí, is fear ceoil é, agus glaoch chun tigh an óil é, Tabhair gloine nó dhó dó is cuardóidh sé é, Mar gur inis na comharsain ar theacht don tráthnóna Gur ghaibh Domhnall Eoin siar trasna na réidhe.
Tá sé á thabhairt isteach faoi láthair i measc daoine a fhaigheann íocaíochtaí áirithe leasa shóisialaigh agus iarratasóirí nua d’íocaíochtaí eile leasa shóisialaigh.
Nó ní raibh aon éalú ó mhaíomh na tuarascála nach raibh tionscnaimh éagsúla teanga ar an chloch is mó ar an phaidrín faoi láthair, nó "a relatively lower priority in terms of the existing pressures on the public finances” mar a dúradh ann.
Is féidir leis na húdaráis áitiúla dul isteach i gcomhaontú lena chéile le maoir mhadraí agus dídean mhadraí a sholáthar.
Tuigtear do Nuacht 24 go mbeidh na Pittsburg Steelers agus an Razmaztaz ar fad ag teacht go Páirc an Chrocaigh.
Is de shliocht mhuintir na tuaithe, is é sin muintir na hÉireann uile, céatadán ard, b’fhéidir chomh hard le 80% in áiteanna, de bhaill CLG san ardchathair.
Seachas cás ina bhfuil dífhostú inchiallaithe i gceist, glactar leis go bhfuil dífhostú éagórach mura bhfuil ar chumas an fhostóra a léiriú go bhfuil cúiseanna maithe ag baint leis.
Fiú lá fuar mar seo agus báisteach ag bagairt, bhí na marcaigh misniúla le feiscint ar a gcláracha ag fanacht le briseadh na dtonn a thabharfadh iad ar luas chun trá, agus amach leo arís ansin ag faire agus ag fanacht leis an gcéad mhórthonn eile.
Is é seo an 2,263ú focal is minice úsáid sa Ghaeilge.
Rinne an taoiseach ábhar magaidh dó agus nuair a thug sé gé le sciathán gortaithe faoi deara dúirt sé go mbeadh sé sásta cibé talamh thar a d'eitil sé dó.
Dúirt Trevor, ‘Ah sure, tá Eo Teilifís ag déanamh rud éicint le puipéid faoi láthair.
Bhí lámh an duine ar an mbord acu, crobh beag deas bán Miss Hennigan agus geansa' teann uaithne ó riosta go gualainn.
Bheadh sé “ar ar thug tú cuairt…” agus Tá/bheadh sé fear.
Faoi láthair tá Éamon Gilmore chun tosaigh ar an mbeirt eile sna pobalbhreitheanna, cé nach mbíonn na pobalbhreitheanna céanna i gcónaí ar aon fhocal.
Díreach in aice leis an seastán seo, tá leithreas, agus tá cúig úraitheoir aeir bhándearga, phlaisteacha ina suí ar a bharr.
Ná bíodh leisce ort a dhéanamh ar an meascán de foclóir agus síocanailís do léirmhínithe éagsúla.
Ansin sos sóisialta le ceol agus craic ag Tí Phadhraicín, Na Forbacha.
Is í an fháilte is lú ar ceart a chur roimh inimircigh an fháilte ar mhaith lenár n-inimcigh a fháil thar lear.
Glacfaidh comhair chreidmheasa iarratais ar iasachtaí ó bhaill le haghaidh aon chúis atá "fadradharcach agus torthúil".
Foilsithe an Dé Luain, 11 Meitheamh 2012 14:42 Scéim Labhairt na Gaeilge 2010/2011 Cad faoi todhchaí na Gaeilge i gceantair na Gaeltachta?
Mí an Mheithimh a bhí ann ­ fómhar an domhain theas ­ agus thug cosán seo na nduilleog go dtí clós í agus go dtí an cholúnáid a bhí ar a chúl.
Níl a bhac ar mhúinteoirí aistriúchán a úsáid chomh fada is nach mbíonn sé ina ghnáthchleachtas rialta maidir le treoracha a thabhairt nó ceisteanna a chur.
Sa dán Glór Acastóra leis an Direánach tá na línte seo: Carr Aindí Goill ar chapall maith Bhíodh ag dul in aghaidh aird Ar a bhealach go hEoghanacht.
Ní thiocfadh bláth eile air.
Níor lú an cineáltas a bhí in athair John.
D’fhéadfaí a rá gurb é sin an toradh ar chomh maith is atá ag éirí leis an tionscal le tamall beag de bhlianta.
Bhí sé á chrochadh thart ar na toir ar fad agus a shúil dírithe ar an léamh i dtólamh.
An bhfuil siad gearr nó fada?
Thóg sé dhúinn an rann seo a fhoghlaim sé nuair a bhí sé ina bhuachaill óg.
Cibé ar bith. bhailigh na céadta cat as na trí chontae seo tús mhí Lúnasa an bhliain chéanna is bhí troid millteanach eadarthu.
Tá grianghraif de na foclóirí go léir a luaitear sa leabhar curtha leis an téacs chun blaiseadh níos fearr a thabhairt den ábhar.
Amárach Bhíodh nuachtán seachtainiúil eile á fhoilsiú ar feadh na mblianta.
Is é seo an 2,040ú focal is minice úsáid sa Ghaeilge.
“Nach tú atá greannmhar,” arsa Aoife agus pus uirthi.
Bhí a fhios ag Merseyside Police faoi seo.
Cé go raibh an puball lonnaithe cóngarach go leor don reilig, léiríodh go bhfuil neart beocht i muintir Bhéal Feirste ar fad.
"Sacredam!" ar seisean, nuair a leag sé a shúile ar Bhuck.
Dhruid Milewater Mill - an muileann ba mhó ar domhan tráth - i 1961.
Ag léibhéal na naíonán tugtar tús-áite d’aitheantas luath chun deacrachtaí foghlama a sheacaint.
Cloisim mo mhac, seacht mbliana, ag tosnú an ríomhaire is ag gabháil ar líne.
Dúirt sé go raibh an téarma “náisiúntacht” á mheascadh leis an pholaitíocht (ní caint ó fhear de chuid an IRB é seo).
Scriostar na plandaí agus na hainmhithe bunaidh agus is deacair teacht ar iarsmaí seandalaíocha.
Caithfidh mé a admháil go bhfuil níos mó droch-chomharthaí ar eolas agam féin.
Tﾃ｡ gach bean toircheasach, a chﾃｳnaﾃｭonn sa Stﾃ｡t de ghnﾃ｡th, i dteideal cﾃｺram mﾃ｡ithreachais saor in aisce, a chumhdaﾃｭonn cuairteanna rﾃｩamhbhreithe, luﾃｭ seoil agus toirbhirt agus cﾃｺram iarbhreithe.
Tá fuil Mhalae, na Céinia, na Cipire, Aidin, na Siombáibe agus na hÉireann ar a meirg aici.
Foilsíodh litreacha móra agóide ar na páipéir nuachta, litreacha inar chuir saineolaithe teangan in iúl cén dochar a dhéanfadh an cinneadh seo do theangacha in Éirinn, tír, is léir, atá an-lag cheana féin sa réimse seo.
Chuaigh bunús na bpáistí chuig scoileanna sa cheantar, ach rinnemuid féin amach go gcuirfeadh muid tuairisc scoileanna ó dheas.
Cé go bhfuil siad lonnaithe in oifig an phríomhoide thánaistigh, tá na saoráidí Treorach go han-mhaith.
Go dtí an lá atá inniu ann, ní fios go baileach cé mhéad duine a bhí ag an gcruinniú.
Ní bheadh de dhifir ann ach nach mbeadh na daoine céanna i gcumhacht.
Shuigh na haisteoirí Tadhg Hickey, George Hanover agus Daniel Reardon ar chathaoireacha sa dorchadas, agus sula bhfad, ba léir gur choda difriúla d’inchinn duine amháin ab ea iad, inchinn a bhí lán le cuimhní cinn truamhéileacha agus lúcháireacha.
Bhí sé deas a bheith ag caint leis i mBéal Feirste faoi shíocháin, chan ionann agus áit a d’fhág sé cúpla lá roimhe.
Soláthraíonn an cárta tarot ar chomhairle cothrom agus ciallmhar. a iarraidh ar an foighne agus am a aimsiú a leannán.
“Tá a fhios agam,” arsa an bhean.
Aithnítear go dtuigeann an bhainistíocht agus na múinteoirí nach gá go mbeadh imeachtaí a bhaineann leis an nGaeilge teoranta do Sheachtain na Gaeilge agus go bhfuiltear le húsáid na teanga a nascadh le himeachtaí eile a bhíonn sa scoil.
Bhíodh dreoilín acu istigh i gcrúsca agus poill in uachtar ar an gclaibín le haer a scaoileadh aige agus théadh siad ó theach go teach ag casadh ceoil agus ag damhsa.
Acht caidé déarfadh sé, dá mba i ndán is go gcluinfeadh sé go deachaidh mé dh'aon-ghnoithe amach go Cró na Sealg a dh'ól?
Níor cheart don léitheoir glacadh leo ach an oiread.
Tuige "campa" i nGearmáinis agus "priosún" i mBéarla?
Conas a thugtar rabhadh neamhfhoirmiúil?
Ceadaíonn gruaige fada ar bhean a rejuvenate cúpla bliain.
Déanfar athbhreithniú fosta ar na liúntais Ghaeltachta a íoctar le Gardaí agus le feidhmeannaigh de chuid na Roinne Talmhaíochta agus na Roinne Sláinte.
Ar scála níos leithne, cáintear an earnáil teileachumarsáide i gcoitinne agus bíonn ceisteanna móra á gcur faoin moill atá in Éirinn ar leathnú úsáid an leathanbhanda agus díchuachadh na lúibe logánta.
Beidh cúnamh breise ag teastáil go luath mar beidh mise ar turas go Nua-Eabhrac.
Níl sé i gceist ag Mairéad éirí as a bheith ag seinm le hAltan go ceann i bhfad.
Tús agus deireadh an scéil.
Is cuimhin liom nuair a rugadh tú, comharsa béal dorais dom do mháthair sara bpós sí agus thána ar a tuairisc nuair a saolaíodh tusa.
Téann fréamhacha na teanga i scéalta Sheáin siar go Gaolainn thíriúil na Mumhan, go gnáthchaint na ndaoine.
Tá scór bliain ann ó mhaígh an t-iar-Thaoiseach John Bruton go mbeifí ag rialú na tíre ‘trí phána gloine’ ach is iondúil ó mo thaithí féin go mbíonn na dallóga tarraingte ar an phróiseas chinnteoireachta.
Ach an gcaithfear íoc as na rudaí seo le brú, strus agus ísliú meanman?
Cúram i dteach altranais agus liúntais chánacha D'fhéadfadh sé go mbeadh tú nó aon duine eile atá ag íoc na gcostas a bhaineann le teach altranais in ann faoiseamh cánach a éileamh ar chostais an chúraim i dteach altranais phríobháideach.
Is iad na heagrais atá i gceist ná an Fíor IRA, RAAD (dream i nDoire a ionsaíonn daoine a bhfuil baint acu le drugaí, dar leo) agus an grúpa a mharaigh an Chonstábla Ronan Kerr anuraidh.
Ní féidir leat a iarraidh go gcuirfí siar do shaoire mháithreachais go dtí go mbíonn 14 sheachtain ar a laghad de do shaoire mháithreachais tógtha agat, agus ní mór duit 4 cinn acu siúd a bheith tógtha agat tar éis breith do linbh.
Tugtar Seachtain na Mac Léinn Céad Bhliana ar an gcéad seachtain den seimeastar agus rinneadh gach iarracht lena linn fáilte mhór a chur romhainn agus reáchtáladh oícheanta sóisialta le go bhféadfaimis aithne a chur ar dhaoine.
Fad is a bhíonn an cóála ar an talamh bíonn sé i mbaol má bhíonn madraí baile nó fiáine ann, nó má bhíonn air bóthar a thrasnú.
Bomaite amháin bhí sé siocaithe.
D'fhill Pádraig tar éis bliana agus d'iarr sé deoch uirthi agus líon sí gloine l'uisce beatha.
Ó Mhárta 2005, tá daoine a fhaigheann pinsin áirithe ó stát eile san AE i dteideal méadú a fháil má chónaíonn siad ar oileán sainithe.
An é go bhfuil siad uilig faoin ordóg ag comhlachtaí ola?
Baintear úsáid as modhanna difriúla measúnaithe sa scoil agus agus is cuid lárnach iad seo de chleachtais scoile ón roinn sóisearach ar aghaidh.
Bhí tógáil sórt idéalach againn ar bhealach – bhí muid inár gcónaí ar oileán ar chósta thiar na hÉireann, trá os comhair an tí, trá ar chúl an tí, agus muid ag breathnú amach ar Oileáin Árann.
Ba chóir daofa ainm Béarla a chur air..
Agus bhí cúrsaí gnó á gcur chun cinn ar shlí cheart sheasmhach.
Rud eile de, an bhfuil an cliant ag súil leat an téacs a phrofú nuair a bheidh an dearthóir réidh leis?
Tráthnóna dúirt Príomh Aire na Danmhairge, go mba cheart don Uachtarán Mubarak imeacht as oifig.
Tá áit ar an gcúrsa do 12 mac léinn.
Staidéar ar na haistriúcháin sin atá sa leabhar seo.
An amhlaidh atá sé leis an dara ceann?
Léirítear méid an dúshláin atá le sárú ag na scoil maidir le háiseanna a sholáthar do theagasc na heolaíochta sa bhfíric go múintear cuid de na ceachtanna sa chistin.
Ansin cuireadh dáta 2010 air.
Ní hionann agus inné bhí binsí Fhine Gael is Páirtí an Lucht Oibre ag cur thar maoil nuair a rinneadh plé ar an cheist anocht.
Baineann siad sin le hearcaíocht agus cur chun cinn; pá cothrom; dálaí oibre; oiliúint nó taithí; dífhostú nó ciapadh lena n-áirítear ciapadh gnéasach.
Tá tuilleadh eolais faoi altramú anseo.
Sparálann le scuad fireann de Phlúr Dhornálaithe (Elite) na hÉireann, cleachtas nach gnáthach i measc bandornálaithe.
Tá daltaí Ghaelscoil Mhic Amhlaigh dea-bhéasach agus cúirtéiseach.
Bhí mac ag Lugh darbh ainm Cúchulainn.
In ainneoin an tír seo in ainm is a bheith daonlathach agus déistean ar fhormhór an phobail faoi céard atá ar siúl, leantar ar aghaidh mar is gnáth.
Tá ár dtionscnamh Oideachais Ealaíon, Bláthanna, ag eagrú cúig fhéile in aghaidh na bliana agus ag cur cultúir agus teanga i láthair an phobail.
Cé gur dul chun cinn de shaghas éigin é seo, bhí míshásamh nár tugadh stádas teanga oifigiúil don teanga agus bhagair na Imazigh go ndéanfaidís baghcat ar na toghcháin uachtaránachta mar gheall ar cheist na teanga.
Anró a bheirtear ar an neamh-shogh a fhulaingeas daoine a chaitheas bheith ag obair amuigh nuair a bíos a leithéid sin de fhuacht ann.
Tá cuid de na haisteoirí is mó i Hollywood ag tabhairt aghaidh ar Bhaile Átha Cliath an mhí seo agus an Fhéile Scannánaíochta Jameson faoi lánseol sa phríomhchathair le seachtain anuas!
Luaigh mé in eagrán 101 fosta an Crann Cumarsáide atá tógtha thuas ar an Mhullach Dhubh (219 méadar), i gceantar Shliabh a Liag.
Le cúpla bliain anuas tá gearradh siar feicthe ar gach rud beagnach; ar sheirbhísí leighis, ar sheirbhísí oideachais, ar sheirbhísí pinsin, cuir i gcás.
Aon seans go gcaillfaí an oireadh sin poist i siopaí eile?
Nuair a bhí an Program Eòrpach thart, thosaigh an BBC faoi cheann dhá lá.
I 1991 rinne sé tanc sóivéideach, a bhí ina shéadchomhartha i lár Prág, a phéinteail bándearg agus gabhadh é ar feadh tamaill mar gheall air seo.
Lean muid a shochraid ó ospidéal an Mhater, síos trí lár Shráid Uí Chonaill go dtí Eaglais na dTrí bPátrún i Ráth Garbh.
Agus suíomh na féile: www.festivalmazurki.pl. An rud atá ag tarlú sa bPolainn anois, is ionann é nach mór agus an rud a tharla nuair a cuireadh na fleánna ceoil ar bun in Éirinn faoi choimirce Chomhaltas Cheoltóirí Éireann sna 1950í.
Seol do fhreagra chuig oifig@beo.ie roimh an 21 Feabhra 2011 agus bíodh na focail ‘Comórtas Mhí Feabhra’ mar theideal ar do theachtaireacht.
Tá sin ar na fáthanna go bhfuil an idirbheartaíocht atá ag dul ar aghaidh faoi láthair chomh malltriallach sin, táthar ag dul i ngleic le mórtas cine dhá dhream atá in iomaíocht lena chéile le corradh le 200 bliain.
D’admhódh aon bhall den IFSS go bhfuil cuid de na bealaí foraoise is áille ar domhan ag sníomh trí choillte na tíre seo agus níl fáth nach bhféadfadh an tír rásaí móra idirnáisiúnta a reáchtáil.
Caithfidh mé mo shúil nimhe ar cibé ar bith is mian leat, a Shoilse, am ar bith is maith leat!”
Tá Treoirlínte Cois Life d'Údair ar fáil anois sa mhír ‘Eolas faoi Cois Life’ ag bun an leathanaigh bhaile.
Táimid cuid mhaith os cionn an meán sna roinn seo ar fad.
Chuaigh mé trasna ansin chomh fad le Gaeltacht na Fuiseoige nó bhí lón reidh dúinn, socraithe ag na cimí féin.
Seinneann na daltaí go cumasach agus go taitneamhach.
Beidh an chuma chéanna ar go leor de na heitleáin i gceann cúig bliana is fiche, a deir Pádraig Mac Éamoinn, ach tarlóidh go leor forbairtí móra i gcúrsaí eitlíochta mar sin féin – eitiltí hipearsonacha, cuir i gcás.
Ar ghalfchúrsaí ar fud na tíre (ar mo cheannsa ar aon nós!) bhí daoine ag cur agus ag cúiteamh, agus imní orthu go fiú, faoi Phádraig agus faoi na cúiseanna nach raibh sé in ann fanacht chun cinn i gcomórtas gailf agus an bua a fháil.
Tá an chumhacht ag breithimh i gcúirteanna in Éirinn ordú a thabhairt do chiontóirí síntiús a dhéanamh do Bhosca na mBocht (is é sin, síntiús chuig carthanas a dhéanamh in áit a bheith ciontaithe).
Chuir sé go mór le caighdeán agus feabhas na díospóireachta sa Dáil ar réimse leathan ábhar, ach go háirithe ceisteanna a bhain le cearta daonna.
I roinnt cásanna rinneadh focail a aistriú go Béarla agus moltar an cleachtas seo a sheachaint agus straitéisí eile a úsáid ina áit, straitéisí a bheadh níos éifeachtaí i gcabhrú leis na scoláirí an teanga a shealbhú.
Gidheadh do bhíodh rogha sleasa ag na flaithibh fearainn agus an slios oile ag na ceannaibh feadhna, agus éadan an tighe ag na hollamhnaibh agus an t-éadan oile ag lucht freastail ré fritheolamh an teaghlaigh.
Suas go dtí an aois seo, dóití an Beathnua sna tínte cnámh, Oíche Naomh Eoin, 23 Meitheamh agus creidtí go raibh leigheas sa deatach.
In ainneoin an mhíshuaimhnis a bhraith sí, bhí blianta thús na n-ochtóidí rathúil go maith ó thaobh na filíochta de.
Úsáideann Coláiste Cholmcille lá oscailte, seisiúin eolais, teagmháil le na múinteoirí ábhar, agus clár gairmthreoir na scoile mar straitéisí chun an obair seo a chur í gcrích roimh do na scoláirí roghanna tábhachtacha a dhéanamh.
Gluais ▼ Leabharmharcáil ▼ Priontáil Freagraí dún bosca aníos díreach sa téacs i bhfolach Delicious Facebook Stumple Upon Digg Reddit Tá an clár taistil “Amú Amigos”, a chraoltar ar TG4, go mór i mbéal an phobail le déanaí.
Scríofa ag Nuacht24 ar 23.01.2014 Rannóg ealaíona, gné-ailt/tuairim, nuacht.
Anghus inghean Tasaigh, rí Ó Liatháin, bean Laoghaire, máthair Luighdheach mic Laoghaire; agus, ní hionann is Laoghaire, do ghabh sí creideamh ó Phádraig.
Pádraig Ó Máille, as Cladhnach & Briocán Bairéad, as Ros Dubh.
Ciste na dTeorainneacha Seachtracha Tá Ciste na dTeorainneacha Seachtracha dírithe ar chúnamh a thabhairt maidir le leibhéal rialaithe a chruthú ag teorainneacha seachtracha atá éifeachtach, ar ardchaighdeán agus aonfhoirmeach.
Treisíodh leis an tathaint chun liostáil san arm agus ‘poor little Catholic Belgium’ a chosaint.
Conas airgead a dhéanamh ar stoic?
Nuair a chuala na focail "beidh sé mega" ó dhuine dóibh agus í ag trácht ar an airgead mór a dhéanfaidís ó fhuaimeanna aibhneacha na hÉireann a chur ar téip is a dhíol le Meirceánaigh, bhí a fhios agam cad a bhí romham amach.
“Cainteoir dúchais ab ea é mo sheanathair ach níor mhór an chaint a dheineas leis siúd in aon teanga riamh.”
“Tá an feidhmchlár seo chomh húsáideach do cheoltóirí is atá a n-uirlisí ceoil toisc go sáraíonn sé dhá fhadhb ollmhóra.
Tá súil ag aintín Bhean Oleson Alicia a uchtú agus tá baol ann go mbeidh John Jr agus Carl ag dul ag obair ar fheirm.
Bhí an triúr sa bhaile i mbloc árasán in Kiryat Malachi, baile atá 15 míle ó Gaza.
Dúirt an léachtóir liom ná bíonn an ginideach i gceist ach nuair atá an t-alt san abairt.
A chairde, tá siad ag déanamh a leas féin, mar is nós.
Ag labhairt ag an mbronnadh, dúirt an tUas.
Gapsat muinnter na cathrach go ro-onórach chuca iad.
Is í comhairle na ndaltaí an t-eagraíocht is mó atá ag na scoláirí sa scoil.
Tá drochchlú fosta ar Merseyside faoi láthair, áfach, mar gheall ar thriail atá ag dul ar aghaidh sa Chúirt Chorónach in Preston.
Beidh muid ag iarraidh ar an Aire tacú le múnla pobail a fhágfaidh smacht ag na bainteoiri ar a dtionscal féin. i gcomhair leis na comhlachtaí.
D’fhéach os cionn 2.4 milliún duine ar TG4 le linn na féile, 61% den phobal a d’fhéach ar aon teilifís i rith na Nollag.
Seoltar cuntas ar na torthaí a ghnóthaíonn na scoláirí abhaile chuig na tuismitheoirí trí huaire sa bhliain.
Ceist : Conas is féidir cur isteach ar Scoláireacht?
Freisin, mar gheall go bhfuil sé lonnaithe i gceantar Gaeltachta, tagann Gaeilgeoirí ó chuile chearn den tír chugainn ag foghlaim ár dteanga álainn.
Cuireadh a lán seanchas ar thaifead agus creidtear go bhfuil breis agus 150 scéalta ar thaifead sábháilte.
Tosaíonn tú (bhuel thosaigh mise) ar an chéad lá de Mhéan Fómhair, agus ní i lár an Gheimhridh an tslí a d’oibrigh an clár ama im’ óige, agus bhí an léacht dheireanach agam ar an 27ú Samhain.
Tá an teicneolaíocht reatha WAP teoranta go fóill, ach sárófar na deacrachtaí leis an fhorbairt atá beartaithe.
“Tá ‘Morebegs’ fós ag dul amach ar an aer.
Le linn na 40í, thosaigh gluaiseacht litríochta faoi stiúir Roparz Hemon ag iarraidh litriú agus cultúr na teanga a tharrtháil.
Is tréimhsí singile iad na ranganna seo go léir atá dáilithe amach go maith i gcaitheamh na seachtaine.
Bhí díospóireacht poiblí in Ollscoil na Tríonóide inar phléadh an cheist seo le déanaí.
Rinne sé eagarthóireacht ar chuid mhaith foilseachán, Public Affairs de chuid an IPA ina measc, agus chuir sé Irish Medical News Chumann Leighis na hÉireann ar bun sula ndeachaigh sé ag obair le Bunny Carr mar Cheannasaí Oiliúna le Carr Communications.
Is aoibhinn liom mo phost agus caithfidh mé a rá go bhfoghlaimím rud éigin nua faoi na rónta nó faoin bhfarraige i gcoitinne, chuile lá.
Dhá uair cheana a dhein siad iarracht an córas a athrú agus dhá uair a theip orthu.
Mar aon leis an £25m tabharfaidh siad iasacht £175m don bhanc lena chuidiú sa ghearrthréimhse.
Bhí Cóilín ag reilig Mhaorais ar maidin nuair a tháinig an tAire ann agus chuir sé síos ar an méid a bhí le rá aige.
Ba mhian liom a chur in iúl dóibh go raibh an t-ádh orthu go raibh deis oideachais acu, ach ní raibh mé in ann.
Thug Colm féachaint fhiata air, d’fhág an seomra agus dhún an doras de phlab ina dhiaidh.
Tá triúr acu sin marbh agus seachtar as ministreacht.
Bhí a fhios ag Bobby agus a chomrádaithe cén bealach a bhí rompu.
Cá bhfaigheann siad iad mar sin?
Congo 1961- Scaradh Katanga (OS & TS) Sraith Nua: An chéad chlár de shraith dhá chlár ar ról na hÉireann i ngéarchéim an Chongó i 1961.
Cuireann na hoidí curaclam leathan i bhfeidhm atá bunaithe ar churaclam na bunscoile agus ar a bplean scoile féin.
Rinne an Chomhairle Idirnáisiúnta Cruicéid (ICC) cinneadh i mí an Aibreáin Corn Cruicéid an Domhain a laghdú, le nach mbeadh ach deich náisiún, ar lánbhaill iad, ábalta páirt a ghlacadh sa chraobh.
Ar dtús téigh siar ar an mbealach is sábháilte le siúl trasna an bhóthair.
Comhionannas: Tá reachtaíocht chomhionannais i bhfeidhm in Éirinn a chuireann cosc ar leithcheal i bhfostaíocht agus i rochtain ar sheirbhísí ar fhorais éagsúla lena n-áirítear náisiúntacht agus bunadh cine.
An bealach chun labhairt leis an gcomhlacht dragging Lean na treoracha ar an treoir mac a thabhairt foirfe agus seductive woo aon fireann.
Agus an mhíthuiscint sin forleathan i gcónaí, is iomaí duine nach bhfeicfeadh gur fiú an Ghaeilge a labhairt in éagmais na Gaeltachta, nó fiú má mhaireann an Ghaeltacht, mar go bhfuil ré an rómánsachais agus an náisiúnachais thart.
An bhfuil an Teastas Sóisearach ag athrú?
Is léir go bhfuil sí tar éis é seo a léamh go minic cheana.
Iad siúd a n-éiríodh go maith leo sa scrúdú sin, théadh siad chuig scoil ghramadaí agus ní bhíodh an dara rogha ag an dream eile ach freastal ar scoil idirmheánach.
Is é an dara gné den ráiteas a bhfuil tábhacht leis ná seasamh na Gaeilge sa státseirbhís.
Léimfeadh sé is sheasfadh sé ar bhiorán.
Níl aibhléis acu agus d’fhonn uisce reatha is bia fóirithinte a fháil, caithfidh siad achar fada a shiúl.
Is cabhair mhór iad na teicnící geoifisice chun an próiseas seandálaíochta a thapú agus na láithreacha tábhachtacha a aithint.
Tig leat dul ar thuras treoraithe ag an ealaíontóir cónaitheach nó freastal ar léacht ar shaol agus ar shaothar Edward Delaney, ealaíontóir de bhunadh Chlár Chlainne Mhuiris.
Scríofa ag Nuacht24 ar 15.02.2010 Rannóg idirnáisiúnta.
An áit a choinnigh sé le seacht n-oidhche coinneachaidh sé anocht é. Rinne sé réidh a suipeár.
Tháinig scread go dtí béal a scornaí, ach ní dheachaigh sí níos faide aníos.
Ceanglaíonn an conradh díolacháin na páirtithe do dtí deireadh an díolacháin.
Ní bhódhróídh mé thú lena thuilleadh – ach seo an rud, is léir go bhfuil tú ag suí go compórdach agus tú imdhíónaithe ar eifeachtaí an mhí úsáid seo ar an nGaeilge.
Deireadh a chur le ‘gníomh míleata’ SAM san Iaráic Tá sé dearbhaithe ag Uachtarán na Stát Aontaithe, Barack Obama, go gcuirfidh arm a thíre deireadh lena ghníomhaíochtaí míleata san Iaráic faoi deireadh na míosa.
‘Cén uair a bheas an traein ag imeacht arís?’ arsa mise leis i nGaeilge.
Chuir sé sin as dom agus shocraigh mé lá amháin go dtógfainn sos gairme.”
Níl duine againn nach bhfuil mórálach as Raidió na Gaeltachta agus TG4.
Moisturize do chorp, chomh maith le taobh amuigh ón taobh istigh.
Tá comharthaí beaga buí ann fosta a bhfuil ‘S’ agus saighead le fáil orthu, mar sin tá sé deacair dul amú.
D’fhógair na fir bhreátha ó Dhún Phádraig go mbeidh ceolchoirm á reáchtáil acu i Whelan’s i mBaile Átha Cliath ar an 6 Meitheamh, sula dtéann Ash chomh fada le Sligeach le casadh ag an bhFéile Temple House.
Tugadh le tuiscint gurb é príomhghnó an Bhoird ná comhairle a chur ar bhainistíocht shinsearach na scoile.
· Moltar athbhreithniú a dhéanamh ar an bplean scoile ionas go mbeidh sé in oiriúint do chomhthéacs na scoile.
Tháinig tagairt Bhidí Mulligan don lao a thug Teresa ó bhaile léi isteach ina cheann: a rá le Teresa go mbeadh fáilte roimh an lao.
Bainistíocht na scoile a dháileann na ranganna ar na múinteoirí sa tsraith shóisearach agus sa tsraith shinsearach fágtar faoi na múinteoirí leibhéal na ranganna a bheidh ar chlár an teagaisc acu a shocrú tar éis dóibh dul i gcomhairle ina measc féin.
Cruthaíonn seo roinnt fadhbanna don spideog go minic.
Tá clú agus cáil ar Lucca mar gheall ar na ballaí seo.
Dónal Ó Laocha atá ar dhuine acu sin a bhíonn ag obair ar bhonn rialta ag Vicipéid agus dar leis go bhfuil fás in ann don tionscadal.
Ní tharlaíonn sé go minic.
Mar sin, tá mé meiteachobhsaí.
Aontaím go hiomlán maidir leis an teilifis.
Ní chuireann riocht leighis cosc ort ó bheith i do dheontóir (déanfaidh gairmí cúram sláinte cinneadh aonair nuair a fhaigheann tú bás).
Ar éigean a chuireadh sé de dhua air féin bolgam a ithe: bhí imeachtaí, daoine, radhairc ina rabharta chuige, ag líonadh na cruinne.
Táirgí Mór-éilimh Seán Ó Conghaola Cló Iar-Chonnacht, Indreabhán, Contae na Gaillimhe, Éire Foilsíonn Cló Iar-Chonnacht leabhair i nGaeilge agus ceol Gaelach.
Míníonn sé na tosca nádúrtha a bhain le teacht chun cinn na feirmeoireachta nua-aimseartha sa taobh sin sular tháinig i gcodanna eile ar domhan.
Bhí sáltaí ar na bróga a bhí uirthi a bhí sé horlaí má bhí siad orlach agus bhí siad mar a bheadh lann scine ann.
Nuair a chuir na Sasanaigh deireadh leis an stádas ar tugadh “Catagóir Speisialta” air sna Sé Chontae, i 1976, cuireadh an lasóg sa bharrach i gceart.
Dé Sathairn 24 Lúnasa, beidh deichniúr rothaithe ag imeacht ó Chnoc Dhiarmada san Uachtar Chluanaí i mBéal Feirste agus iad ag tabhairt aghaidhe ar Bhun Dobhráin i nDún na nGall.
Tá an-mholadh ag dul do na múinteoirí as na socruithe riachtanacha a dhéanamh chun scrúduitheoir seachtrach a thabhairt isteach chun an obair seo a dhéanamh.
Tá an bord bainistíochta ag gníomhú agus i mbun na ceiste seo agus tá straitéis fhadtréimhse agus pleananna acu le feabhas a chur ar sholáthar Corpoideachais do gach scoláire.
Tá tuairiscí freisin áfach, go bhféadfadh sé go dtosódh Eoin Reddan i bPáras tar éis dó taispeántas maith a thabhairt sa dara leath den chluiche i gcoinne na hIodáile.
Cheap mé ar dtús go raibh rud eicínt aisteach ag dhul ar aghaidh, sin an méid.
Sa chéad dul síos, tá daonra an-bheag in Éirinn agus imrítear a lán spórt éagsúil sa tír.
Teastaíonn uainn beocht úrnua a chur sa teanga.
I mbeagán focal, ní aithníonn an Síónach go bhfuil cearta daonna na bPailistíneach cothrom le cearta na nGiúdach sa tír - agus is ag Dia agus ag Síónaigh amháin atá a fhios cé chomh fada a shíneann teorainneacha na tíre beannaithe sin.
Aithris ar theideal An Ath.
Tharraing feachtas an chumainn aird na meán ar an tseilg agus mhothaigh rialtas na hAstráile faoi bhrú dul i muinín gníomh éigin ní ba láidre in éadan na seilge.
Nuair a chláraíonn tú le Comhluadar tá tú ag oscailt doras nua cumarsáide duit féin agus do do chlann.
Tá clú agus cáil ar an scoil i dtaobh amhránaíocht ar an sean-nós, ceoil, damhsa agus drámaíochta.
Cáisíní agus Dlúthdhioscaí Abhar na dtéipeanna a scrioptáil, a ullmhú agus a chur i gcomhad Cothabháil theicniúil i leith na gcnuasach téipeanna/dlúthdhioscaí (400) Bailiú ábhair ar dlúthdhiosca.
Sraith easurramach ab ea í (bhí carachtair mar Bhrian na mBromanna i lár an aonaigh) agus bhí an-ráchairt uirthi.
D'fhoilsigh sé a chéad leabhar, Sgéulaigheachta in 1889, bailiúchan de scéalta ó'n mbealoideas.
Imní mór ar na rialtais an Iarrthair.
Taobh eile de, léigh mé in bhfóram ar bith go mbaineann daoine óga úsáid as foirmeacha an Chaighdeán go minic i nGaeltacht Dhún na nGall.
Ní bheidh sé éasca dóibh iarrthóir a chur chun cinn nach scoiltfidh an páirtí.
Mar shampla, d’fhéadfadh sé ligean don aturnae dul i mbun réimse fairsing gníomhartha ar son an deontóra maidir le gnóthaí réadmhaoine, gnó agus airgeadais.
Bhíodh na feirmeoirí ag guí do bheannachtaí ar an bharr agus toradh a saothaIr agus scaipfí luaithrigh an tine timpeall na páirceanna an lá dar gcionn.
Tithe lána suas síos an tír – ní hamháin do Kíla, ach dom féin chomh maith.
Tuigim an phráinn agus an tábhacht a bhaineann leis an obair seo agus tá plé Ieanúnach ar bun idir mo Roinn agus Údarás na Gaeltachta faoi.
Tháinig na Tannahill Weavers anseo cúpla bliain ó shin, agus thug ceolchoirm dúinn i halla beag.
Cuireadh coinníoll teanga le forbairtí áirithe i gConamara ach ní raibh aon slat tomhais cinnte leagtha síos faoin mhéid tithe a chuirfí ar leataobh do chainteoirí Gaeilge.
Níor chóir go gcuirfeadh an téarma ‘néaróiseach’ sa gcomhthéacs seo olc ar dhaoine, ach oiread le tagairtí don cheangal idir a chuid eitinne agus éigse Sheáin Uí Ríordáin.
Turasóireacht tar éis éirí mar ghnáth-ghníomhaíochtaí ar fud an domhain.
Bhí éadaí á scaradh ar na tomóga aitinn le taobh a tí.
Moltar don bhainistíócht leanúint leis an dea-chleachtas seo, mar go gcothaíonn sé leanúnachas sa bhfoghlaim.
Tá réimse mór de dhaoine a fuair bás ar bord na loinge curtha sna reiligí céanna, ó cheoltóir veidhlín de bhanna ceoil an Titanic darbh ainm Hume, go rúnaí uachtarán an chomhlachta, White Star Line.
Agus le móramh Poblachtánach sa Chomhdháil, tá seans maith go rithfear é má thagann sé os comhair na Comhdhála roimh an toghchán atá le teacht.
Níor mhaith liom go mbeifeá ag spochadh asam.
An bailiúchán a bhí ag Seán Clárach Mac Dónaill agus a d’fhág sé le huacht ag an máinlia clúiteach Silbhester Ó hAllmhuráin, scaipeadh gan tuairisc iad i 1754.
B'fhéidir gur chóir dúinn a admháil go bhfuil eisceachtaí ann don seanfhocal thuasluaite agus muid i ndiaidh tubaistí aimsire a fheiceáil ar fud an domhain.
I mBairéin tá léirsithe ag dul ar aghaidh inniu agus tá duine de na léisitheoirí a scaoileadh chun báis inné á chur i mbaile Manama.
· Tríd is tríd bhí cáilíocht an teagaisc le moladh agus i gcásanna áirithe bhí léiriú ar shár-chleachtas le feiceáil sa chaoi ar éirigh le múinteoirí scileanna éagsúla na teanga a chleachtadh go héifeachtach agus go comhtháite san aon cheacht amháin.
Agus d’ardaigh na doirne, ina mílte síoraí.
Ag amharc ar na léarscáileanna a léiríonn na ceantair a raibh an Ghaeilge beo iontu ón naoi haois déag i leith, samhlaítear dom i gcónaí leac mhór oighir ag leá.
Na tíortha móra agus na tíortha beaga agus go mbeadh an cumhacht feasta ag na tíortha móra.
Nach raibh na hÉireannaigh ag teitheadh ó ainpholasí rialtais?
Ní mór a chinntiú i gcónaí go mbíonn an teanga a úsáidtear leis na scoláirí cruinn mar a bhí i dtromlach na gcásanna.
Posted on 28 June 2008 by igaeilge Feicim go bhfuil an tAire anois orthu sin atá den tuairim go bhfuil an iomarca eagrais Ghaeilge ann.
;-) Téann an meascán de "de" agus "do" siar go ré na Sean-Ghaeilge, agus is "do" an fuaimniú a fuair an lámh in uachtar beagnach i gcónaí.
Bia nó próifíl ard an bhídh?
Mar sin: Ciallaﾃｭonn "Cothabhﾃ｡il don chuid is mﾃｳ" gur mﾃｳ ﾃｩ suim na n-ﾃｭocaﾃｭochtaﾃｭ cothabhﾃ｡la nﾃ｡ ioncam an fhaighteora.
Tá fhios againne anois gur duine géarchúiseach go maith a bhí sa ghinearál.
Bhí mo shúil in airde i gcónaí agam le teachtaireacht éagsúil eile ach is baolach nár aithníos-sa aon ní dá saghas.
Gael agus poblachtánach ab ea Pádraig a thug leis líofacht na Gaeilge go h-óg agus a labhair go fonnmhar agus go díograiseach i gach seans a fuair sé chuige.
Bhí sé díreach ar nós cluiche ceannais na hÉireann lasmuigh roimhe.
Gan amhras, cuirfidh an méid focal Gaeilge a bhfuil a gcomhionainn le fáil i logainmneacha san Eoraip a saith iontais ar chuid mhór daoine.
F21 - Corcaigh v Tiobraid Árann agus An Cabhán v Dún na nGall.
Bhí Ó Mainnín tar éis a bhealach a dhéanamh aníos dréimire na dornálaíochta diaidh ar ndiaidh, sa ghrád meáchain ba dhúshlánaí i stair na dornálaíochta, do dheis ar chraobh an domhain i gcoinne Mike McCallum.
Is maith liom iad a spreagadh agus aitheantas a thabhairt dóibh agus dá gcuid oibre chomh minic agus a thig liom.
Tús a chuir leis na h-athruithe a bhaineann leis an géar chéim fad-théarmach comhionnais a bhaint amach i ngach ngné den tsaoil ina bhfuil sí in easnamh agus tá an liosta seo fada go leor.
Fuair an togra seo maoiniú ón scéim Fuaim agus Fís ag Údarás Craolacháin na hÉireann.
Chas mé leis sa deireadh in Óstán an Burlington maidin Dé Sathairn amháin an mhí seo caite, agus bhí mé an-bhuíoch de as a bheith sásta bualadh liom ar a shlí chuig cluiche rugbaí lena mhac Cathal.
Tá fáil ag na múinteoirí Gaeilge ar sheomra ríomhaireachta na scoile agus tá ríomhaire glúine agus teilgeoir sonraí ar fáil le húsáid i seomraí ranga ach iad a chur in áirithe.
Rainn dhúchasacha Gaeilge agus corr-rann a aistríodh ón mBéarla.
Beidh gach duine sa teach lagaithe ag gáire ag an scéal iontach seo faoin mac tíre séimh, an coinín cleasach agus an cairdeas iontach atá eatarthu.
Níor chuala sí an fón an chéad uair.
Tá ag gach duine a sciar féin den fhreagracht.
Seisiúin cheoil le Clann Uí Mhaonaigh - Mairéad, Gearóid, Anna & Ciarán agus ansin choimeád Páidí Ó Sé an dream ag rince lena chuid cheoil go breacadh an lae.
Is í Comhdháil Cheardchumann na hÉireann (CCE) an bhrateagraíocht do cheardchumainn, agus feidhmíonn sí ar son leas ilchineálach fostaithe in Éirinn agus i dTuaisceart Éireann.
Murab ionann agus naíonán 59, Níl an gcruachás na Gaeilge taisme.
Más buan mo chuimhne, bhí triúr Seán Mac Govern san áit a raibh dathanna na Gaeilge leo : Seán Rua, Seán Dubh agus Seán Buí.
D’aithin muintir Átha Cliath nár ghnáthpheileadóirí iad Páidí, Jack, Mikey, Pat agus araile, agus thuigeadar freisin más é an treascairt a bhí i ndán dóibh go rómhinic gurb í an fhoireann peile ab fhearr a bhí ann riamh a bhí á gcéasadh.
Is é seo an 2,096ú focal is minice úsáid sa Ghaeilge.
Cad a dhéanfaimid feasta gan adhmad?
Níl coiste tuismitheoirí bunaithe fós, ach tá sé i gceist sin a dhéanamh ar ball.
An bhfuiar sibh ionad eile? go néirí libh “Leis an scéal seo a chur i gcomhthéacs,.
Agus tá an chuma ar an scéal go mbíonn daoine á dhéanamh sin go minic.
Fad a bhíonn Walt ag déanamh imní go bhfuiltear ar tí a pháirtí a mharú, téann Jesse ar a theitheadh in éineacht le Mike.
Rinne na múinteoirí go léir simpliú maith ar fhoclóir a sheachain úsáid iomarcach modh an aistriúcháin.
Agus bhí na daoine sin ag dul as amharc isteach i gceo a bhí thart ar na plásóga sin.
Ach tá faoiseamh áirithe faighte agam le déanaí toisc go bhfuil scagaire in úsáid agam chun an turscar a aithint agus a chur ar leataobh.
Máirín Ní Ghadhra, Raidió na Gaeltachta.
Cuirtear tuairisc ar fáil don phríomhoide ar ábhar na gcruinnithe.
Trí thréimhse sa tseachtain atá i gceist don Idirbhliain ach tá an rang seo roinnte idir beirt mhúinteoir.
Ach ní úsáideann siad iTunes seachas clár darb ainm "vPod".
Is fearr dhá bhád tarrthala ná dhá mhíle roicéad dar liom.
Cuireann Ger Wolfe an ceoltóir as Corcaigh síos dúinn ar a albam nua Fréamh: Root agus seinnfidh sé ceol don albam chomh maith.
Ceisteanna agus freagraí ar fhadhbanna an imirce agus an t-inimirce agus muid fós inár dtaisteal go siúd.
In aon abairt, ba chóir dúinn scaradh ó chéile.
'Tá réimse leathan i gceist ach tá mé cinnte go mbeidh toradh iontach ar an tionscnamh seo.'
Níor chuala mé aon duine a rá, “tá mé iontach buartha faoi chúrsaí airgid, ach ar an dea-uair atá feidhmeannas againn i Stormont.”
Sin í an cheist is mó a chíortar anseo.
Chuir an dearcadh seo go mór le fiúntas ghníomhaíochtaí na cigireachta.
Athraíonn an scéal seo go tobann nuair a fhaigheann Evan teachtaireachtaí aisteacha ó imreoir eile ar líne leis an leasainm Yin.
Tríd is tríd, ba ceist buiséid é, dar liom, ar fágadh an focal deireannach na Roinne ag an státsheirbhíseach, monuar.
Ní raibh a dhath fána choinne anois ach cúpla ball éadaigh a chaitheamh air agus tarraingt ar an trá.
Dar leis an Aire Eamon Ó Cuív gur caint cheannaire Fhine Gael an-díoma air.
Tabharfar treoracha soiléire duit le linn na tástála, ach mura dtuigeann tú rud éigin, iarr den scrúdaitheoir chun an treoir a thabhairt duit arís.
Ní fheileann reifreann do gach ceist.
Bhuel tá Shéra Tanweer lán de shiopaí beaga agus bialanna, agus gan amhras tá sí lán de dhaoine.
I mí na Samhna 1991, dhá mhí i ndiaidh bhunú Mheánscoil Feirste, tugadh cruinniú le chéile i gCultúrlann McAdam Ó Fiaich féachaintle comhthacaíocht idir Ghaelscoileanna sna Sé Chontae a phlé.
Bhí ollphá seachtainiúil (is é sin, a pá seachtainiúil roimh cháin agus asbhaintí eile) de €800 aici.
An tseachtain roimhe sin, bhuaigh na Jackals ar éigean in aghaidh na New Haven County Cutters.
Shiúil Donnchadh leis agus chuaigh sé a fhad leis an tsagart óg seo agus d’inis sé a scéal dó mar a d’inis mise daoibhse.
B’ann a bhí an tArdeaspag Mac Éil agus an Canónach de Búrca agus daoine eile mar sin a bhí tábhachtach i ngluaiseacht na hAthbheochana.
Tá a seacht n-oiread eile san amhrán ab fhiú a thabhairt.
Ag imeacht as an séipéal dúinn, bhí fir na háite ag magadh lena chéile i mBreatnais bhríomhar, bhlasta Powys.
Bhí scoláire amháin don Ardteastas san Oideachas i mbun cleachtadh múinteoireachta don Ghaeilge sa scoil sa scoilbhliain reatha.
D'éirigh thar cionn leis an Dr Lambe nuair a bhunaigh sé féin agus an Dr John Climax ICON i 1990.
Seán Ó Liatháin - mac Chormaic, an dearthár ba shine a bhí ag a athair - a bhí ann, a chaipín buailtín anuas ar a cheann agus úire na hoíche spéirghealaí amuigh mar fhallaing ina thimpeall.
I ndhiaidh tamaill fhada tháinig siad arais agus ceann déanta acu a rinne siad go speisíalta dó.
Nuair a théann sí chun dorais ag croitheadh a cóta Ligeann sí alpán gaoithe aisti a chluinfeá i mBaile an Róba.
1. Cén obair a dhéantar sa stáisiún ó lá go lá?
Cad tá cearr le mini-JCB reiligí Bhleá Cliath?
Bíonn an trealamh ceart i gcónaí le Tony Birtill nuair a théann sé amach ar na sléibhte ach tá go leor daoine ann nach mbíonn chomh cúramach céanna.
É sin chun forás orgánach an mhúinteora ag an leibhéal fíorchasta seo den oideachas a thabhairt chun foirfeachta go tomhaiste.
Sheol Gaillimh le Gaeilge an Gradam in 2001 mar aitheantas ar éifeacht na Gaeilge i ngnólachtaí ar fud na cathrach agus ar na slite nuálacha ar bhain siad úsáid astu chun an teanga a bheith mar chuid dá ngnó.
Thug ceannairí áirithe de chuid an Bhraithreachais le fios ar maidin nach bhfuil siad chun a bheith páirteach sa phlean atá dreachtaite ag an arm chun bogadh I dtreo rialtas neamhmhíleata I gceann ceithre mhí.
Tugann baill an Chomhaltais a gcuid ama saor in aisce don gCúis.
Is iomaí Cincís san am a caitheadh a thug mé féin cuairt ar chomórtas peile na Gaeltachta i nGaoth Dobhair, Rath Cairn, Leitir Móir, ar an gCeathrú Rua, i gCorca Dhuibhne, Cois Fharraige, ar an Fhairche, cibé áit a raibh an comórtas ar bun.
Bhí solas na gealaí ag lonrú ar na lochanna thíos uainn agus áilleacht an cheantair á nochtú leis an scarthanach.
Maidir leis an Cornal, “beidh sé ina údar imní ag an Chornal Gaddaffi go bhfuil na léirsithe ag titim amach i mbailte eile anois”, bhí sé a rá go raibh sé ag smoineamh dul leis na léirsithe.
Ionsaí fíochmhar ab ea é inar maraíodh thart ar 2,000 duine, cuid acu go barbartha.
Is ceantar ar leith é agus pobal ar leith ag baint leis.
Baineadh stangadh asam ar chéad amharc na farraige goirme a bhí ag síneadh amach sa tsíoraíocht.
Níl sin ligthe i ndearúd agam, a Éamoin, an chéad uair a chastar ar a cheile sinn, is do ghlaoch a bheidh ann!
Bhíos ar nós madra acu, do cheapadar gur mhór ní's fiú iad.
Tá sé curtha i leith Avinash Treebhoowon, atá 30 bliain d’aois, agus Sandip Moneea, atá 41 bliain d’aois, a bhí fostaithe ag an óstán ag an am, gur mharaigh siad Michaela ina seomra san óstán.
Sa bhliain 2002, cuireadh brú air eirí as a phost mar mhéara i ndiaidh do líomhaintí a bheith curtha ina leith go raibh sé bainteach le caimiléireacht agus breabaireacht.
I mbeagán focal, níl oibleagáid ar dhéantúsóirí treoracha níocháin ná cothabhála a chur ar earraí, ach is féidir leo sin a dhéanamh más mian leo.
Cluich í Ceannais Straithe, Áth Cliath v Doire, Dún na nGall v Muineachán, An Cabhán v Ros Comáin agus An Clár v Tiobraid Árann.
Tharla, áfach nach raibh na háiseanna curtha ar fáil le rugbaí a imirt.
Má bhíonn sé ag dul go dona, ní bhíonn daoine ag iarraidh cur isteach ar an láithreoir.
Fear dóighiúil ab ea Jób agus bhí an fhearúlacht agus an sórt sin garbh­adais ann a thaitin le daoine.
Is tionscnamh AE a thabhairt isteach slán, stíl dlúth ceadúnais i ngach ballstát.
Pé ní faoin Taoiseach, níl an tAire Sláinte chun éirí as oifig, dá mhéid é an brú agus an clampar ón bhfreasúra sa Dáil.
B’fhearr liom scéal na Breatnaise a inseacht de réir mar atá sí á cloisteáil agam le ráithe anuas ó d’fhill mé ar thír dhúchais mo mháthar le deireanas tar éis cúig bliana a chaitheamh sa bPolainn agus sa nGearmáin.
Deirtear go raibh craobhacha ‘coiriúlacht eagaraithe’ i Meiriceá mar thoradh ar gníomaíochtaí McDonald.
Labhraíonn Willie Barrett faoi chluiche ceannais iománaíochta na Mumhan i 1998 agus an “Colin Lynch affair” mar a tugadh air ag an am.
Má bhaineann do ghearán le miondíoltóir in Éirinn, ba cheart duit gearán a chur chuig an nGníomhaireacht Náisiúnta do Thomhaltóirí.
Nuair a dhéanann an Bord a mheasúnú, tá 28 lá agatsa, mar éilitheoir, chun cinneadh a dhéanamh an nglacann tú leis an dámhachtain nó nach nglacann.
Níl amhras ar bith ann ná go bhfuil praiseach ceart déanta den chóras sláinte sna sé chontae is fiche.
Ní rabhamar ach ag díriú airde air.
D'éirigh Seán agus d'amharc sé.
Ní cháileoidh daoine a chónaíonn i dtithe altranais os rud é nach féidir féachaint orthu mar dhaoine a chónaíonn astu féin go hiomlán ná den chuid is mó.
Bhí orm a rá leis caol díreach gur roghnaigh sé an duine contráilte – gur mise duine acu sin a bhíos ag rothaíocht.
Is iad a dheartháir Vincent Keegan agus an boscadóir Joe Burke a chuir an t-albam seo le chéile, atá bunaithe ar thaifeadtaí ó chairde Kevin, le spiorad an cheoil agus an fhir a cheiliúradh agus a chaomhnú.
Bhí a dó a chlog ann sular fhágamar na rothair in aice Loch Uachtarach Ghleann Dá Loch.
Is féidir leis an cíos talún a íoc, an léas a cheannach amach é féin nó seans a ghlacadh agus gan an cíos a íoc agus, má bheirtear air, a chás a thabhairt chun na cúirte.
Nach agat atá an féirín, a Áine.
Déan rud taighde ar cén sórt slad agus sléacht a dhéanann Moslamaigh ar na Críostaí Coptic san Éigipt agus le daoine airthe eile san Ind.
Shíleas go raibh tú ruaigthe ag mo dhuine.
Cad iad na cionta ar féidir ordú srianta gluaiseachta a ghearradh astu?
N. Bhaile Mhic Airt.
Chriochnaigh an amhrán sa cheathrú áit taobh thiar de ‘When You Need Me’ le Na Mullanes ar an oiche.
Ar ndóigh ní gá dúinn a bheith ag gríosadh na ‘buachaillí crua’ chun aicsin a thuilleadh agus, ár mbuíochas le ‘Rí geal na nGrást’, tá ár síocháin déanta leis an tsean-namhaid againn.
Is lena chinntiú go gcoinneofaí cúrsaí eaglasta faoi smacht, a bunaíodh é. Bhí cead ag na heaglais éagsúla oibriú faoi chead ón CRA.
Mar sin de, ní am i mudha dúinne dearcadh siar ar shaoghal agus ar ghníomharthaibh an ghaiscidhigh seo an Chreidimh ó laige go neart agus ó neart go bás.
Rang ilchultúrtha atá i gceist, agus tá daoine as suas le seacht dtír éagsúla ag freastal air.
Tá siad ar iarraidh anois le níos mó ná lá amháin.
Is é an t-uaséileamh in aghaidh an duine ná 90% de gach taisce atá á choinneáil ag an institiúid airgeadais suas go dtí uasmhéid €20,000.
Tá córas i bhfeidhm do cheadú agus do rialú drugaí.
Ní raibh aon eolas le fáil mar nach thiomsaíonn an Aire Iompair an t-eolas.
Chuaigh mé ansin den chéad uair i samhradh na bliana 1999 agus ó 2001 bhí mé ansin cúpla uair sa bhliain - seachtain nó dhó i rith an tsamhraidh agus deireadh seachtaine na Samhna de ghnáth.
Goile - Ní Gaeil nó Eireannaigh a chur tús le h-athbheochan na Gaeilge.
Tá sleachta go leor astu sin, cuid acu cuimsitheach go maith, cuid acu dlúthchaidreamhach mothálach, ar fud an leabhair: is orthu atá an bheathaisnéis bunaithe, geall leis.
Tá pleananna ábhair curtha le chéile do gach ábhar atá ar churaclam na scoile agus réitíonn siad seo le riachtanais an tsiollabais do gach ábhar.
Cé go bhfuil suíomh álainn ag an scoil in aice na farraige, níl foscadh ar bith le fáil ón ngaoth agus, mar a tharla lá le linn na meastóireachta, imíonn liathróidí, cóin, bileoga oibre agus fearas go héasca le gaoth.
Is fear óg ceithre bliana is fiche d’aois mé agus is Gréagach ó dhúchas mé.
Bhí amhras uirthi faoin scéal sin mar gur rugadh i Learpholl í féin agus, dá bhrí sin, lean sí ar aghaidh lena taighde.
Ciallaíonn sé seo go bhféadfá do theach a chailliúint mura ndéantar do mhorgáiste a aisíoc.
Os rud é go bhfuilimid ag iarraidh chabhair uatha siúd atá bailithe leo go dtí gleann an cheo, tá dualgas orainn a bheith béasach agus múinte in aon ghnó a bhíonn againn leo.
Tá foirne na nuachtán sin scaipthe fud fad na tíre anois agus iad fostaithe i réimsí éagsúla den saol.
Tá cuid de na himreoirí sacair is fearr ar domhan acu.
Agus tá an drama sin a chuir Shakespeare ar an stáitse sé bliana ó shoin: Henry V. FRENCH SOLDIER: Je pense que vous etre le gentilhomme de bonne qualitie.
Shíl sé gur thábhachtaí i bhfad an t-amhrán ná an t-amhránaí.
Agus cá mbeinn gan seisiún rialta an Ghóilín?
Baineadh leas, freisin, as cnuasaigh focal atá ar fheabhas agus sonrach do staidéar na Staire, a solathraíodh ag COGG.
Dá bhfanfadh fógraíocht ag leibhéal an eolais loime bheadh sé sásúil ach a thuisce a’s a thosaigh fógraí thosaigh áibhéil agus is ar an áibhéil nó an maíomh atá fórmhór na fógraíochta an lae inniu bunaithe.
Bheadh fulaingt i bpurgadóir agus b’fhéidir fanacht rófhada a bhronnfadh a éagóir féin.
Mura luaitear aon am teachta, ba cheart duit an stáisiún a bhaint amach 30 nóiméad roimh ré.
Ní hé sin amháin, ach dá mbeadh gá le deisiúcháin ar thigh an tiarna talún, bhí sé de dhualgas ar na bochtáin íoch astu.
Trasna an Ghaoith: Scríbhinní Johnny Sheáin Bhí bua faoi leith ag Johnny Sheáin leis an pheann.
‘Ní raibh a fhios agam in aon chor tú a bheith i dteach altranais, a Athair Uí Mhaolagáin.
Tráthnóna Dé Sathairn, tháinig Cathal Ó Searcaigh, agus topaí (hata beag Nepealach) deas ar a cheann, chugainn léacht a thabhairt dhúinn ar a chuid fhiliochta.
Dá bhrí sin, ní thig linn ach a rá go bhfuil léargas ag scoláirí ár linne ar chuid bheag de na rialacha a bhí i réim.
Mar imirceach as Éirinn, braithim ar mo shuaimhneas anseo -- braithim sa bhaile i gcéin.
Ag saothrú ar son na síochána i Warrington Thug Tony Birtill cuairt ar an Ionad Síochána i Warrington le déanaí agus labhair le Colin Parry, ar maraíodh a mhac Tim (12) i mbuama de chuid an IRA sa bhaile sin i 1993.
Adeir fós i san gcúigeadh leathanach fichead, gurab mac do rígh Tuath-Mhúmhan an tí d'á ngairid na húghdair Giolla Már, rí Éireann; gidheadh is lór linn an breugnughadh tugamar ar an nídh seo cheana.
Cruthaíonn sé fíorcharachtar Chiarraí le blas iontach deas cainte.
An féidir leat na ceisteanna ag bun an leathanaigh a fhreagairt gan brí na bhfocal a fháil leis an bpointeoir?
Cuntais Phearsanta Coigiltis Scoir Cuntas fadtéarmach pearsanta scoir é Cuntas Pearsanta Coigiltis Scoir (CPCS) atá curtha ar fáil le deis a thabhairt duit airgead a chur ar leataobh don am a bheidh tú imithe ó do phost ar bhealach atá solúbtha.
Ní raibh Albain maith go leor agus chonaiceamar arís agus arís eile, go háirithe sa chlibirt agus sa síneadh amach, nach bhfuil siad ag an leibhéal céanna leis an gcuid is fearr de na foirne eile.
Ar an raidió is mó atá siad sin le clos ag labhairt le tráchtairí den eite dheis atá ar aon intinn leo.
Ríomhairí glúine nua-aimseartha a gcuid cumais, i ndáiríre is féidir leat tosaithe suas do ríomhaire glúine ríomhaire níos tapúla agus níos tapúla ualach leathanaigh ghréasáin ná riamh.
Agus bhí fáinne aige dar bhris sé féin agus í féin ag a bpósadh, agus d'fhiafruigh sí dae agus dubhairt sé go rabh.
Beidh sé freagrach as an athbhreithniú ar an gCaighdeán Oifigiúil chomh maith.
26. Nuair a chonaic Íosa a mháthair, agus an deisceabal ab ansa leis ina sheasamh ina haice, ar seisean lena mháthair, "A bhean úd, féach do mhac."
Ó stad go stad tháinig na daoine ar bord, idir mhná, fhir agus pháistí, cé go raibh an oíche ann, an tram ag leanúint uirthi trí na bruachbhailte liatha, ag teitheadh roimh mhire na gealaí..
Is é an teorainn aoise do pháiste cleithiúnach atá ag fáil oideachas lánaimseartha ná 22 bliain d'aois.
Bá léir freisin go raibh naisc tras-churaclaim á dhéanamh le linn na bliana le hábhair agus cláir eile.
Is léir go bhfuil na beartais cabhrach, éasca a thuiscint agus trédhearcach.
Is é aidhm na scéime sin deis a thabhairt do scríbhneoirí i dtús a ré scríbhneoireachta comhairle faoina gcuid scríbhinní agus faoi cheird na scríbhneoireachta i gcoitinne a fháil ó scríbhneoirí aitheanta.
" "Bhail, tá sé comh maith domh an fhírinne a dhéanamh," arsa Mícheál.
Tá ár nicil ag fanacht le hathnuachan daonna, mahagaine ag fanacht le hathnuachan daonna, beithigh ag fanacht le hathnuachan daonna is tada ar iarraidh ach athnuachan daonna.
Is trua gur lig an Rialtas do chúram ghramadach na Gaeilge iompú ina chnámh spairne pholaitiúil.
Má theipeann tú sna scrúduithe seo ní hé deireadh an tsaoil é, ach arís ní deirtear é seo leis na daltaí scoile, ar eagla nach gcuirfidís a gcroíthe isteach ann is dócha!
Mar sin, cad a bhí ar siúl aige nuair nár thug sé an bóthar dóibh?
Tógadh le Gaeilge é agus, in ainneoin an bhrú oibre a bhí air, bhí sé toilteanach bualadh liom iarnónta Sathairn le haghaidh lóin, siúlóide agus comhrá as Gaeilge.
Sa bhliain 1939 cailleadh 71 duine ar an lá ar a tugadh Aoine Dhubh.
Is í seo an tríú bliain do Pheadar Ó Riada an comórtas seo a reáchtáil ar a chlár raidió Cuireadh chun Ceoil ar Raidió na Gaeltachta.
Go ginearálta, a itheann daoine próitéin iomarca agus feola.
Is amhlaidh go ndéarfainn go bhfuil sí ag feidhmiú thar lánacmhainneacht; bhí sí ag cur thar maoil le smaointe, focail, daonnacht agus taisce agus í ag caint liomsa.
Tá orthu ríomhaire nua de shaghas éigin a chumadh.
Go leor creiseanna ó dheas eagraíonn siad síob nó mionbhus a bhailíonn na leanaí ón Naíonra áitiúil (a chuireann seirbhís seisiúnach 3 uair a chloig amháin ar fáil) go dtí an creis Béarla a ofrálann seirbhís lánlae do thuismitheoirí atá ag obair.
Le linn do na húdaráis a bheith ag iarraidh theacht ar shainmhínithe den tseicteachas agus den chiníochas, beidh an scéal ag dul in olcas i rith an ama.
Tá Eddie Brennan chomh maith le Christy Ring, tá Henry Shefflin chomh cruinn le Jimmy Doyle agus tá Tommy Walsh chomh crua aclaí céanna ag marcáil is a bhí John Doyle ariamh.
D’fhoilsigh an ROS “Treoirlínte chun Scéimeanna do Théacsleabhair ar Cíos a Fhorbairt i Scoileanna” i mí Eanáir 2013 mar shraith straitéisí do scoileanna.
Tá na scórtha mílte teach gan aibhléise san iarthuaisceart agus chaith oibrithe an lá ag ath-oscailt bóithre a bhí druidte mar gheall ar chrainn a thit le linn na stoirme.
Tá The Waterboys ag teacht le chéile arís le ceiliúradh a dhéanamh ar an gceirnín 'Fisherman's Blues' a heisíodh 25 bliain ó shin.
An bhfuil sibh aon sampla?
Bhí sé ag iarraidh fanacht socair, gan a thabhairt le tuiscint dóibh go raibh sé scanraithe, go raibh sé i ndeireadh na feide.
Dúirt an PSNI inniu gurb iad dílseoirí a chuir tús le trioblóid inné agus cé go raibh náisiúnaigh freagrach as caitheamh clocha ar feadh seal gur dílseoirí a bhí freagrach as an chuid is mó de.
Agus, tráth a bhí sí tamall sa Ghalltacht, d’imigh a mháthair ó dheas a thabhairt cuairte uirthi.
Tá iarfhear chéile le duine de na mná á cheistiú anois ag an Gharda.
Síleadh sin freisin tar éis Olltoghchán 1992 nuair a d'éirigh níos fearr le Labour faoi cheannas Dick Spring ná riamh roimhe sin agus gur chaill Fine Gael deich suíochán.
Is ball ceaptha freisin ar Údarás Forbartha an Iarthair, agus ar choistí eile.
Tá sé in am dúinn todhchaí níos fearr a thógáil.
Tuigtear don bhainistíocht gurb é príomh chúram na hoibre phleanála athchruthú na scoile mar próiseas leanúnach anois agus sa todhchaí.
Dá mbeadh na glúine atá ag Derek agam bheinn ag imirt do Chiarraí agus an oiread boinn uile-Éireann agam is atá ag Dara Ó Sé is Ó Cinnéide curtha le chéile.
Ní beag de ghaisce é sin tar éis a raibh de drochphoiblíocht faighte acu le seachtainí roimh an toghchán.
Laethanta sona, spraíúla a bhí sna laethanta úd ag na ‘rásaí’ – picnic againn, cúpla scilling le caitheamh ar mhilseáin is araile dá mbuafadh an capall ceart.
Ach is é páirtí na gcoimeádach é faoin tuath.
Is deis é seo do na maithe agus mór uaisle teacht amach ina gcultacha breatha agus bheith ag spaisteoireacht timpeall ar Farmleigh, teach aíochta an ‘Stáit’ agus iad ag ól seaimpéin is eile is ag ithe smailciní deasa.
An tOireachtas i stair na hEireann Tá Oireachtas na Gaeilge céad bliain d'aois i mbliana agus mar chuid den chomóradh tá leabhar beag cuimhneacháin curtha in eagar ag Proinsias MacAonghusa, ar na foilsiú ag Conradh na Gaeilge féin.
Tá an acmhainn is tábhachtaí san ábhar ar fáil i ndíograis agus i mianach na múinteoirí Gaeilge mar a breathnaíodh sna ceachtanna agus san idirphlé a bhí acu leis na scoláirí.
Chomh luath agus a thágann duine i ngar don éan, stadann sí ag glaoch agus bíonn cuach eile le cloisteáil ag scairteadh i bpáirc eile.
D'fhéadfadh naoi bpuint meáchain a bheith ann.
Is baolach go bhfuil dóchas caillte ag an bpobal mar cheapadar roinnt blianta ó shin go raibh an obair seo ar tí tosnaithe agus ansin níor leanadh leis an dtionscadal a bhí leagtha amach.
Foilsithe an Dé Máirt, 02 Samhain 2010 22:35 Scríofa ag Cormac Ó Loideáin Is í tonnmharcaíocht an spórt is fearr nuair a bhíonn an aimsir go dona.
Ní rachaidh deontais fostaíochta ó Bhord Fiontar Contae nó ó chuideachtaí LEADER i gcion ar do theidlíocht maidir leis an Liúntas Fiontraíochta um Fhilleadh ar an Obair nó leis an Liúntas Fiontraíochta Gearrthéarmach.
Tá na cúrsaí formheasta leagtha síos i Rialachán 4 de na Rialacháin Tacaíochta do Mhic Léinn 2013 (pdf) agus tá na hinstitiúidí formheasta liostáilte i Sceidil 1 agus 2 de na Rialacháin.
Bhí M ag iarraidh á sheacht ndicheall a shaol féin a bhaint de Z, ach chuir Z stop leis le pilear.
Cailleadh ar bith ina dhiaidh sin atá ar chuid de na tráchtairí óga atá tagtha in inmhe le TG4 agus le RnG: Gearóid Mac Donncha, Antaine Ó Conghaile, Ciarán Ó Fátharta, Brian Tyers agus eile.
Bunaíodh Widgery le bunaíocht na Breataine ( idir pholaiteoirí mór le rá agus ardcheannairí airm) a shaoradh ó locht mar gheall ar an dúnmharú agus rinne Saville an rud ceannan céanna.
Dhearg Ruairí, ach ní dúirt sé faic.
Shuidh mé faoi sciathóg a bhí ionns a' pháirc agus air ball chonnaic mé mo h-athair a' teacht amach, 'cathamh a phíopa.
Cibéard faoi thitim amach anois is arís, tarlaíonn a leithéid, is róghann sinn mar dhream teanga le haon duine amháin a chailleadh.
Ní háil léi iad a dhíol, arsa an bhean.
Ní dóigh liom go bhfuil sé fíor i gcás struchtúir an stáit.
Fágann Ó Conaire ceisteanna againn agus ní fhreagríonn sé iad.
Is dóigh liom gurbh í an chéad bhean a cheap an Roinn Oideachais mar chigire agus rinne sí turas ar a son go dtí an Ghearmáin.
Dúirt sé go mb’fhearr fanacht go dtí go mbeadh an cháinaisnéis curtha tríd an Dáil agus an iasacht airgid faighte ón Eoraip agus ón IMF i dtosach.
Tagann an focal seo chun cinn uair amháin i ngach 262,276 focal.
Lean muid ar Twitter: Follow @CloIarChonnacht Bunscoil » Litríocht do Pháistí 10-13 Dearthair agus deirfiúr iad Amy agus Jeaic agus is breá leo cuairt a thabhairt ar a sin-seanmháthair Mamaí Nain.
MÁNAS: Gabh agus déan í mar sin.
Cuireann an ceannaire oighearscriúnna ann nuair a dhreapann sé suas agus ceanglaíonn sé an rópa orthu mar chosaint.
Bhí sochaí ag athrú, caighdeáin ag meathlú go bunúsach de ghnáth, sílim.
Deirtear go bhfuil easnamh daonlathach ag baint leis an AE, ach níl.
Áirítear lánúineacha comhghnéis leis seo.
Ba léir iarrachtaí fiúntacha a bheith ar bun sa scoil chun a chinntiú nach mbeadh taithí na scoláirí ar an teanga teoranta do na ranganna Gaeilge agus tá an-mholadh ag dul don bhainistíocht agus do na múinteoirí as seo.
I gcásanna áirithe, d’fhéadfadh sé go gcuirfear ceist ort fianaise cáipéisíochta breise a chur isteach.
Cuireadh tugtha ag RTÉ don Taoiseach agus do Mhícheál Martin páirt a ghlacadh i ndíospóireacht faoi thodhchaí an tSeanaid.
Cothaíonn sé sin drochnósanna agus is minic a bhíonn flaithiúlacht as cuimse ann ag deireadh na bliana leis an fhuíollach a chaitheamh.
Is deas an obair bheith ag tabhairt ceart ceannaíochta dá leithéid sin!
Sula dtosaíonn tú ag obair, ba chóir duit iarratas a chur isteach ar Uimhir Phearsanta Seirbhíse Poiblí agus eolas a fháil maidir le cáin agus tosú ar obair.
"Agus is minic nach mbíonn seans dá laghad acu aon rud maith a dhéanamh sa bhaile, mar gheall ar dheachtóir nó rialtas olc eile."
Is cuimhneach liom an chéad oíche a chuaigh mé féin isteach go dtí an Góilín, i bhfad siar.
Beidh ar státseirbhísigh agus ar airí fanacht dhá bhliain sula mbí cead acu obair san earnáil phríobháideach.
Is minic iad cíocrach le cuir lena mBéarla.
Scríofa ag eoghan nill ar 26.05.2010 Rannóg náisiúnta, nuacht.
Bhí grúpaí áirithe atá anois ag íoc árachais, taobh amuigh den chóras-thosaigh Gárdaí ag íoc árachais ó Aibreán 1974; thosaigh baill áirithe de na hoird rialta á íoc ó Aibreán 1988 agus dochtúirí agus fiaclóirí sa stát sheirbhís ó Aibreán 1988.
Tá an iomarca daoine ag teacht isteach na cathracha agus tógtar na foirgneamh uilig, arasán agus tithe san áireamh, ro-scíobtha.
Chuir Ó Donaill an cúl ar Conars Cliford, gobharnóir Chonnacht an bhlian roimhe sin, is bhuail sé isteach i dtuaisceart Chonnacht.
Ní raibh de locht air ach na daoine lenar thimpeallaigh sé é féin agus a loic ar an idéal céanna.
Tá gach saghas spóirt uisce le fáil ann.
Beidh an Teachta Dála ag oscailt an Slógadh go h-oifigiúil ag a 10.00am maidin Dé Sathairn.
Le linn don Aire McGinley fáilte a chur roimh an bhfógra, dúirt sé: “Tá ríméad orm go bhfuil an maoiniú seo faighte ag an Rory Gallagher International Festival.
Tá bailiúchán dá chuid scríbhinní san Leabharlann in Ollscoil na hÉireann Gaillimh.
Maise, cé atá ag dul smacht a choinneáil ar an domhain idirnáisiúnta?
Do lucht na comhcheilge ní aon comhtharlúint é go bhfuil John Kerry i ndiaidh rud a rá a bhí ina ‘dála an scéil’ shílfeá agus atá inniu ina ábhar réitigh.
Tá Taispeántas Eolaithe Óga BT ar siúl san RDS faoi láthair agus iad ag ceiliúradh 50 bliain ar an bhfód i mbliana.
37. Ciarán Ó Coigligh (ed), Filíocht Ghaeilge: Phádraig Mhic Phiarais (Baile Átha Cliath: Clóchomhar, 1981).
Chailltí go leor daoine is chaitheadh a muintir a saol á gcaoineadh.
Tá oiliúint ar leith ag baill na nGardaí le plé leis na cásanna seo agus thig leo comhairle, eolas agus cúnamh a thabhairt.
Séamus Ó Domhnaill agus Piaras Ó Dochartaigh Ar an t-airgead atá le caitheamh ar phíopaí uisce sa chontae agus an mbeidh athrú ar fhreagracht na comhairle contae maidir le uisce de nuair a ghlacfaidh Uisce Éireann seilbh ar bhailiú táillí uisce.
Agus tá sé fíor fosta maidir le "níorb".
Tá ardmholadh ag dul do na cleachtais seo.
Labhair a máthair ansin faoi réiteach na faidhbe, téacsanna seachas glaonna.
Bhí an Samhradh agus an Geimhreadh agus an t-amharc chun tosaigh i dtreo an chéad-tsonais a thiocfadh.
'Divide and Rule' a bhí mar cleachtadh oibre ag an dream impiriúlach riamh.
Is é seo an 695ú focal is minice úsáid sa Ghaeilge.
Tagann sé seo i ndiaidh iarratais a rinne an t-iar-Aire Oideachais Batt O’Keefe.
Conas meáchan a chailleadh, is é anseo an freagra.
Luach tithe agus maoine i mBleá Claith ardaithe.
Scríofa ag Nuacht24 ar 15.02.2010 Rannóg gaeilge, nuacht.
Fadhb eile atá ag foirne Uladh ná go bhfuil siad scoite amach ó na contaetha láidre iomána a bhféadfadh siad bheith ag foghlaim uathu trí chluichí dúshláin, idir chlub agus chontae, dá mbeidís níos congaraí dóibh.
Nuair a bhí Fionntán ag baint deireadh dúile do tharrtháil de chineál ar bith, dúirt Ruán: “Sílim go n-aithním an focal ar fheoil ansin - feoil rósta.
I ndáiríre bheadh sé níos lú ná costais an tairbh!
Tá muid faoi chomaoin acu sin a throid ar son Raidió na Gaeltachta, ansin Gaeilge ar an teilifís agus, ina dhiaidh sin, bealach teilifíse Gaeilge.
Tarraingítear an t-ealaíontóir, Nuala, agus a páirtí drúisiúil, Seán, isteach i gcroílár an fhiosrúcháin ar na dúnmharaithe fad is atá éad, drúis agus míchinnteacht ag cur brú thar cuimse ar a gcaidreamh.
Nótáladh, go háirithe, na rang-ghrúpaí níos lú a bunaíodh de thoradh na dtacaíochtaí breise a cuireadh ar fáil.
C. Cad is féidir a dhéanamh chun cabhrú le duine a bhfuil deacracht mothúchánach/iompair aige?
B’fhéidir go raibh siad saonta mar gheall ar seo – ach sin scéal eile.
Is cainteoirí dúchais Gaeilge iad os cionn fiche faoin gcéad de dhaltaí na scoile.
Cén cinéal focain béasa atá ann fiú?
“Bhuel, seo litir an-aisteach a tháinig chugam ó bheirt iar-Uachtarán na hÉireann, an bheirt Mhary.
Is iarléachtóir ollscoile é. Foilsíodh a leabhar is déanaí,* Coming to America: Irish Americans* (Barron’s), anuraidh.
Tá an-áthas ar Tommy, go háirithe ó tá sé chomh fada ó bhaile, go bhfuil a chara David Moran sa chlub céanna leis agus deir sé go bhfuil sé ag tnúth lena chuairt abhaile faoi Nollaig.
Nilim cinnte ach ceapaim gur teidil "vale of iverkerrin (?
Cathain is féidir liom iarratas a chur isteach ar chónaí fadtéarmach?
Atá aniú go sámadh agus go gcoimthinól d'aithrechoib ro-onóracha d'ord S. Pronséis.
Ivor Callely á cheistiú ag an Gharda Tá an iarSeanadóir Ivor Callely á cheistiú ag aonad calaoise an Gharda Síochána.
Iarrfar ort céard í d’Uimhir PSP (tugadh Uimhir RSI air seo roimhe seo), mar sin, coimeád seo in aice láimhe.
I gcomórtas de chuid Taispeántais Talamhaíochta Chorcaí i gCorcaigh tháinig ceithre duais i dtreo na scoile do thionscnaimh éagsúla adhmadóireachta.
Tá an scagadh á dhéanamh agam, ar cé mar a líonfar na suíocháin sa 43 Dáilcheantar, á fhoilsiú ar Gaelscéal sna seachtainí idir sinn agus an toghchán.
Dá mba rud gur tharla a leithéid seo..
Buaicphointí Chomórtas Damhsa ar an Séan-Nós do dhaoine fásta Oireachtas na Samhna 2013 as an INEC, i gCill Airne.
I Srath Nabhair, tá roinnt carn fada ann atá déanta as clocha liatha, a bhfuil cuma ollphéisteanna orthu ina gcodladh ar thaobhanna fraochmhara na gcnoc.
Teastas Cúnaimh Dhlíthiúil (Cúirt Uachtarach) Má bhíonn tú ag déanamh achomhairc in éadan chinneadh na Cúirte Achomhairc Choiriúil leis an gCúirt Uachtarach is féidir leat iarratas a dhéanamh ar Theastas Cúnaimh Dhlíthiúil (Cúirt Uachtarach).
Tá gach moladh agus cinneadh ina cheangal ar na páirtithe mura ndearnadh faoi na hAchtanna Caidrimh Thionscail 1969-2001 iad.
Is é seo an 930ú focal is minice úsáid sa Ghaeilge.
Taisteal ó gach cearn den domhan le haghaidh cinn scríbe saoire i Londain.
Piléir plaisteacha, buamaí, piléir – Béal Feirste 2011 Grianghraf le www.wapnet.pl Scaoil an PSNI 66 piléir plaisteach, gortaíodh grianghrafadóir agus triúr duine eile, agus bhí na céadta duine páirteach i dtrioblóid a mhair sé uair a chloig.
Dúirt príomhfheidhmeannach POBAL, Janet Muller, ‘Tá cosc ar an Ghaeilge sna cúirteanna ina eochaircheist go háirithe i gcomhthéacs an chomhaontaithe ar chumhachtaí poilíneachta agus cirt.
Tá mé ar bís faoin dúshlán nua seo.
Cuid acu, freisin, tá a gcáil féin bainte amach acu.
Las a shúile agus thuig mé go raibh cúlchaint áirithe ar eolas aige.
Tá gnóthachtáil na ndaltaí go maith.
Soláthar an Ábhair agus Tacaíocht na Scoile Uile Is ranganna measctha ilchumais a bhíonn i gceist sa chéad bhliain sa scoil.
Dar le foinsí rialtais go bhfuil an tAire Iompair, Leo Varadkar, i ndiaidh a bheith ag scrúdú na ceiste agus ó thaobh airgid, (€3 billiún atá á lua leis an Metro Thuaidh agus €2 billiún leis an DART faoi thalamh) tá an costas rómhór faoi láthair.
Tá Pádraig lonnaithe i gConamara anois le breis is tríocha bliain.
Ba ghnách leis corrphíosa ceoil a chumadh don chlár céanna.
Martina Ní Chanainn - Coiste Cúram Leanaí Chontae Dhún na nGall.
Nuair a bhíonn íospartaigh i geist, déarfadh Albert Reynolds gan a bheith ag brath ar an Lucht Oibre.
Is iad Ciarán Mac Guill, Maebh Enright agus an tAthair David Bracken, bunaitheoirí Chonradh na Gaeilge i bPáras.
Is cinnte go dtaitneoidh an spás breise le teaghlaigh agus le haon duine atá ag taisteal le leanaí.
Idir rópaí, chrampáin, phiocóidí oighir, agus bhuataisí móra, bhí sé deacair coinneáil faoin teorainn íseal bagáiste atá ag Ryanair.
Deirtear freisin go gcothaíonn an boladh fiabhras léana is galar scamhóga eile.
‘Tá sibh chomh cineálta sin liom,’ arsa Tomás, ‘go bhfuil náire orm.’
Ach an té a scríobhfadh "ceapadh é" — nó níos measa arís "tá sé ceaptha" — agus go háirid an t-Ultach a scríobhfadh é, creidim go mbéadh leagan Béarla den scéal ina intinn, agus an focal "appointed" ann.
Féadfaidh an damáiste seo tarlú nuair is í pirít an miotal crua a úsáidtear.
Ar an drochuair, ní thiocfadh linn a bheith ag brath ar an institiúidí stáit ceannaireacht a thabhairt sna ábháir seo sna sé chontae ná sna sé chontae is fiche.
Rud a bhíonn tábhachtach agus an cinneadh á dhéanamh ná go bhfuil grúpa mór díograiseoirí ar fáil leis an obair a dhéanamh.
Cén chomhairle a thabharfá do dhéagóirí a mbeadh suim acu a bheith ina n-iriseoirí?
Caithfidh mé deifir a dhéanamh agus na mílte bronntannas a cheannach sa spáslong i mBaile Bhlainséir sula bhfaigheann gach duine eile iad.
Tá ríomhaire do gach cúigear dalta i scoileanna na Sé Chontae i gcomparáid le ríomhaire do gach naonúr dalta i scoileanna na 26 Chontae.
Chun carrchlós na gcuairteoir a bhaint amach, téigh ar aghaidh go dtí na soilse tráchta ar Bhóthar an Choláiste.
Seasca faoin chéad de cháin bhreise ar dhuine ar bith a fhreastalaíonn ar Oireachtas na Gaeilge agus a chuireann isteach ar chomórtas nach bhfuil seans dá laghad aige nó aici an comórtas sin a bhaint!
I bhfocail eile tá ceithre huaire níos mó de sheans agat a bheith i do phríomhoide más fear thú siocair go bhfuil a trí oiread fear ina bpríomhoidí ná mná.
Ní laoch osdaonna an figiúr seo ach ceann a múnlaíodh ar chorp fir meánaosta i monarcha tionscail, atá ag iarraidh fanacht ina sheasamh in éadan na farraige, a anáil a tharraingt agus a aghaidh dírithe ar bhun na spéire atá breac le loingeas tráchtála.”
An mbeidh stailc nó stailceanna in RTÉ roimhe sin nó, b'fhéidir, le linn an Toghcháin?
Tá fail ar Ivan agus tá Olly ag iarraidh cúnamh a thabhairt dó.
Ar fhaitíos na bhfaitíos, seo cur síos beag gonta.
Tuigim go bhfuil sé deacair gabháil i ngleic leis na bealaí cumarsáide nua.
Is é an buntáiste a bhaineann leis na táirgí a chuireann siad nach bhfuil fós i bhfad ró-chostas.
Rinne Tom scannán eile a stiúradh dar teideal Hush-a-Bye Baby, ar dhráma é, agus tá seans ann go stiúrfaidh sé scannán bunaithe ar leabhar de chuid Séamus Deane, a bhfuil Reading in the Dark mar theideal air, san am atá romhainn.
Tháinig pian ghéar ar mo cheann láithreach.
Nílimid ach i dtús na hargóna san nuair nach bhfuil i gceist ag Keaveney éirí as a phost mar chathaoirleach ar a pháirtí.
Cuirfear tús leis an sladmhargadh ar an Aoine, an 29 Samhain ag Mórsheoladh na Nollag agus leanfaidh sé ar aghaidh go Dé Luain, an 23 Nollaig.
Bealach eile atá ann ná leabhrán eolais, mar Costa Blanca Mountains le Bob Stansfield (1925-2009) a fháil.
Deirtear go bhfuil Amy i mbun cheoil arís, leis an léiritheoir Salaam Remi an babhta seo, agus go mbeidh albam úr á eisiúint aici roimh dheireadh Eanáir na bliana seo chugainn ar a dhéanaí.
· Tá tús curtha le plean ábhair foirmiúil don Ghaeilge.
De réir tuairiscí, beidh Grugan ina réalta peile amach anseo, ach ba é McDonnell a chuir ceithre chúilín ar chlár na scór d’Ard Mhacha.
Ón 1 Eanáir 2013 is é an táille €55 chun ceadúnas tiomána iomlán arna eisiúint ag tír aitheanta a mhalartú i gcomhair ceadúnas tiomána Éireannach.
Tar éis an tsaoil, ba é Setanta an laoch nua óg i gCorcaigh - an t-iománaí ab fhearr b’fhéidir ó chroch Jimmy Barry Murphy féin a chamán faoin staighre (nó cibé áit ina gcrochann sean-iománaithe a gcuid camán nuair a éiríonn siad as!).
Caithfidh gur thosaigh tú do chúrsa sular shroich tú 23 bliana d’aois amach agus sula ndeachaigh tú isteach i bhfostaíocht inárachais lánaimseartha.
Ansin, agus é ag iarraidh a phointe seafóideach a léiriú thug sé tuairisc millteanach ar réamhstair na hÉireann.
Gluais ▼ Leabharmharcáil ▼ Priontáil Freagraí dún bosca aníos díreach sa téacs i bhfolach Delicious Facebook Stumple Upon Digg Reddit Marianne na Fraince, ag cosaint na ndaoine.
Nuair a fhaigheann TD bás, nó nuair a éiríonn sé/sí as, ritheann an Dáil rún ag tabhairt ordaithe do cheann comhairimh dháilcheantar an Teachta Dála toghchán a reachtáil chun an folúntas a líonadh.
Ní thacaím leis,” a dúirt sí chomh muiníneach agus a thiocfadh léi.
Mar gheall ar mo ghearán faoi ‘fhocal scoir’ Dhonncha, tá mé díbeartah ó liosta cháirde Facebook Páidí Ó Lionáird.
Arís is arís eile rinne siad a ndícheall chun baint de stádas na Gaeilge.
Tigíní beaga i mullach a chéile i gcathair ghríobháin de bhóithríní pollta agus cosáin chúnga – tá Sussuarana cosúil le gach bruachbhaile bocht eile in Salvador.
Moltar go láidir go ndéanfaí ceartú agus monatóireacht go rialta ar na cóipleabhair uile agus go gcuirfí i bhfeidhm na prionsabail a bhaineann le Measúnú chun Foghlama chun an neamhspleáchas a spreagadh sna scoláirí.
Ní nach ionadh b’fhéidir gur thángthas ar bhealaí ‘cruthaíocha’ leis an airgead a chaitheamh!
Beidh deireadh le costais bheartaíochta (suas go 0.5% d’aschur na hEorpa), beidh méadú ar an éifeachtacht agus beidh deireadh le neamhchosaint beartaíochta agus costais fálaithe ina choinne seo i réigiún an euro.
Tháinig tinneas cinn orm.
Lean muid ar Twitter: Follow @CloIarChonnacht Glantachán Earraigh By Áine Ní Ghlinn, An Gúm Tá Mamó agus Daideo ag teacht ar cuairt.
D'fhreastal mé ar an áit seo rialta go leor sula ndeachaigh mé ar an vaigín ach níor chuir mé suim i rud ar bith seachas an t-ól an tráth sin.
Sé bliana ina dhiaidh sin, bhí an scéal feabhsaithe beagán, ach ní raibh lucht leanúna Manchester United sásta fós le bainistíocht Ferguson.
Tuigtear go mbíonn Shell ag tochailt le ola in ocht dtír is fiche ar fud na cruinne ach creidtear gur dóirtear 40% den ola a chailleann siad sa domhain ar fad, sa Nígéir.
Ag déanamh achomhairc ar ordú ciontóra gnéis Tugann an tAcht um Chiontóirí Gnéis 2001 deis do dhuine éigin atá faoi réir ag ordú ciontóra gnéis iarratas a dhéanamh chun na cúirte chun athrú a dhéanamh ar an ordú, nó an t-ordú a chur ar ceal.
Ba mhaith an rud go mbeadh deis ag ceann roinne ar na gnéithe is fearr den obair atá ar siúl a aithint, tacú leo, agus tionscnaimh nua a chur chun cinn más ann dóibh.
Is ionann teagmhas loingseoireachta agus briseadh loinge, iompú béal faoi, tuairt nó tráchur na loinge, pléascadh nó dóiteán sa long, nó locht ar an long.
Tá daoine fiúntacha ann, ach amháil gach rud sa tsaol seo, tá an olc ann fosta.
11:02 - 12:00 Luan-Aoine / Mon-Fri Barrscéalta Déardaoin 24 Aibreán 2014 Bíonn clúdach cuimsitheach ar gach cinéal ábhar a bhaineann le pobal Dhún na nGall sa bhaile agus i gcéin ar Barrscéalta.
Tá doirse ’s fuinneoga ’s eile ann.”
Deireadh an bhóthairTháinig deireadh leis an saol bréige seo nuair a sceith iarbhean Drewe, Bat-Sheva Goudsmid, a rún.
Bhí ardchlú ar Phól, cara agus comhairleoir do go leor de Ghaeil na cathrach.
Moltar go ndéanfaí machnamh ar na meastóireachtaí caighdeánaithe a dhéanamh in earrach na scoilbhliana roimh ré.
Ní bhíonn lá ann nach mbíonn sí sna páipéir, idir chaint is phictiúir.
Beag an tairbhe don ghnath dhuine go mbeadh caipeis mar seo, nach bhféachfá air ach go h-annamh, ar fáil i nGaeilge ach nach mbeadh an t-ábhar siamsúil/nuachtúil ar fáil i nGaeilge.
Tá polaiteoirí Sunni is polaiteoirí Coirdíneacha ag dul san iomaíocht leis an Uasal al- Maliki ach tá scair nach beag den phobal Sunni nach mbeidh ag caitheamh vóta.
The Colours of Man (Ríomhleabhair) Tá Micheál Ó Conghaile ar dhuine de na gearrscéalaithe is cumasaí agus is sainiúla atá ag scríobh i nGaeilge sa lá atá inniu ann.
Ar feadh trí lá ina dhiaidh sin, bhí Murchadh ag triall tríd thír nach raibh teach de shórt ar bith le feiceáil inti, thall ná abhus.
“Úsáideann iriseoirí na seifteanna seo go minic.
An baol ag leanúint le caidreamh le fear pósta: disillusionment.
Bhí an Prionnsa féin ag éirighe mí-shuaimhneach, air eagla nach g-corróchadh an sean-Alt-pluachra chor air bith.
Cá bhfios ná go dtitfeadh an rialtas!
Bhímis ag déanamh abhcóideachta ar cheisteanna áirithe lena chois sin, ar nós cearta Gaeilge sna príosúin, agus thug muid tacaíocht do dhreamanna ar nós Ghlór na nGael Iarthar Bhéal Feirste, a chaill a ndeontas go héagórach.
Maith is eol dúinn céard a bhí i gceist!
Agus ní hí an cineál stuaim is deacraí.
Déarfainn féin nach aithne cheart go haon bhliain.
Anois, tá na béiríní brónach.
Cead Isteach €10 (an seisiún oscailte ina dhiaidh san áireamh) 9.30-12.30: Seisiún Oscailte sa Bheár Tá fáilte roimh gach aon duine bheith páirteach sa Seisiún Oscailte treoraithe ag an ngrúpa The Liffey Banks.
Sé atá in "an sagart paróiste" ó cheart, "sagart paróiste" agus an t-alt curtha roimhe, leis an chéad ainmfhocal a dheánamh cinnte.
Táirgí Mór-éilimh Micheál Ua Ciarmhaic Níl aon táirgí eile cosúil leis seo Cló Iar-Chonnacht, Indreabhán, Contae na Gaillimhe, Éire Foilsíonn Cló Iar-Chonnacht leabhair i nGaeilge agus ceol Gaelach.
Thosaigh mé ag obair leis an eagraíocht i 1994, mar chomhordaitheoir ar an bhFéile Phan-Cheilteach ar dtús.
Is é an rud is mó a thaitn linn mar gheall ar Peter Dan ná go raibh teanga bhorb aige agus caint ghairsiúil!
Scríobhfaidh sé G-A-E-D-H-I-L-G nó G-A-E-I-L-G – ní dheán an DH ina lár duifir don fhuaim.
Bhí siad uilig ag iarraidh a theacht ag amharc ar an árasán an oíche sin.
“Ó thaobh na filíochta de,” arsa Ó Siadhail, “duine traidisiúnta coimeádach a bhí ann ar mhór leis na seanmhúnlaí dúchasacha gona meadarachtaí gonta.
Ó thosach bhí conspóid ann faoi ghnéithe áirithe dá shaol: áit a bhreithe, áit a hoileadh é taréis éaló ó Éirinn, dáta a theacht go hÉirinn, na hacta a luaitear leis, an iad a chuid acta féin iad nó an amhlaidh a meascadh acta mhisinéirí eile leo.
Ta daimh agam libh, ach chan maith liom bréaga mar chuid an tsuirbhé sin, siocair nach dtig maith ar bith as..
Soláthraíonn Gluais Téarmaí tuairisc ar théarmaí a úsáidtear ar an láithreán Gréasáin.
Is as An Bhreatain Bheag é Jamie Smith, ceoltóir eile le Barrule, atá pósta le Gráinne Joughin, ceoltóir as Oileán Mhanann.
Ta roinnt beag Gaelainn a labhairt ag gaeilgeoir dian i radharc amhain den scannan.
Séamus Macseáin Béal Feirste GRMA a Dhónaill a chara as mé a chur ar an eolas faoi Altram is léir go bhfuil obair thabhachtach ar bun acu cé nach mbíonn siad chomh glórach leis na heagrais eile atá curtha as an áireamh sa chomórtas seo.
Bhí sé i gceist againn a bheith i gCeantar na nOileán anuraidh ach bhí orainn gach rud a chur ar ceal de bharr na ndeacrachtaí a bhí ann ag an am leis an ngalar crúibe is béil.
Seanphort atá seanchloiste agat atá ann, cinnte, ach ar aon dath tá an cheist seo chomh spéisiúil sin mar gheall ar an rogha a dhéananns tú i ngan fhios do do leanbh féin.
Seoltar litir agus tuairisc bhliantúil chuig na tuismitheoirí.
Cé acu a d'aithrigh a ainm agus an raibh cúis leis?
Mheas formhór na bpoblachtach gur chóir go ndéanfadh an rialtas an t-uachtarán a roghnú, is é sin, go ndéanfadh an pharlaimint náisiúnta cinneadh – de vóta tromlaigh dhá thrian – maidir leis an té a cheapfaí don uachtaránacht.
Síle Seoighe agus gnéithe éagsúla de shaol na Gaeilge á léiriú aici.
Tá a gcuid pleananna féin déanta amach ag na múinteoirí atá faoi chomaoin ag plean na roinne.
Chuir sé tús leis an chlub 110th Street i Halla na Cathrach i lár chathair na Gaillimhe i mí na Samhna 1998 agus tá sé ag dul ó neart go neart ó shin.
Mar is eol do chuile dhuine, dúirt mé é sin go neamhbhalbh.
Bheadh líon mór eile ag foghlaim freisin ach bhí siad dubh dóite ar scoil.
Smaoinaigh ar an saibhriú a dhéanfadh sé ar shaol na Gaeilge.
Is féidir leis na himreoirí is fearr ar domhan tuarastal maith a shaothrú ó imirt cluichí ag an léibhéal seo, idir dhuaiseanna agus urraíocht.
Den chuid is mó bhain na daoine seo a ghabhaltas amach trí ghadaíocht agus trí choncas.
Sin é. Tá an capall sin bailithe leis ón stábla.
Gáiríonn sí beagán agus ag an am céanna tá cuma an iontais ar a haghaidh.
Is sa chúigiú bliain agus sa séú bliain amháin atá ranganna Gaeilge ar siúl go comhuaineach.
Ach an pointe a bhí agamsa go bhfuil an coirpeach seo fial lena infheistíocht.
Is muidne féin a athróidh agus a chruthóidh an todhchaí trí chur le fás ár scoileanna, na meáin a neartú, ionaid, caiféanna, bialanna agus saol sóisialta feiceálach Gaeilge a fhorbairt.
Insíonn Tony Birtill dúinn faoi fheachtas atá díreach curtha ar bun i Sasana le haird an phobail a tharraingt ar na camscéimeanna seo.
Muna ndéanann tusa nó an bailitheoir dramhaíola an dramhaíl a scaradh agus na hearraí gur féidir a athchúrsáil a bhaint amach, cuirfear gach rud a chaitheann tú san araid chuig láthair dramhaíola.
Beir lón don thoradh uachtarach lat ad mhála do chum-na sligheadh, & do bhéara sásadh dhuit go rochtoin mhainisttreach na Désheirce dhuit.
Beidh an cheist faoi chaibidil ag an chéad chruinniú den Chomhaireacht in 2011.
Tugtar an pﾃ｡ipﾃｩar ballﾃｳide chucu san institiﾃｺid agus caitheann siad a vﾃｳta i lﾃ｡thair oifigigh speisialta i gceannais agus Garda.
Tá breis is €300 milliún caite ar Bhinse Mahon agus is leor sin.
Nárbh fhearr a bheith istigh i gcúinne ag seisiún neamhfhoirmeálta.
Oileadh Tom Lane in Oxford agus in Acadamh Ríoga an Cheoil i Londain.
Find a Citizens Information Centre in your area: Má dhéantar duine a ghabháil agus a chúisiú le coir, tabharfar ós comhair na Cúirte Dúiche é/í chomh luath agus is féidir.
Nuair a bhí mé i mo mhac léinn ag Ollscoil Wisconsin, bhí ríomhaire acu agus é chomh mór le teach agus costas na milliún dollar air.
Nach mbeifí ag dul i dtreo na hainrialach sa chás sin?
Ról Feisirí Pharlaimint na hEorpa Tagann baill de Pharlaimint na hEorpa (Feisirí Eorpacha) le chéile le plé agus vótáil a dhéanamh ar mholtaí an Choimisiúin ar feadh seachtaine chuile mhí ag Parlaimint na hEorpa i Strasbourg na Fraince.
Leagann sé rialacha síos do na daoine agus na heagraíochtaí ar mian leo eolas a chur ar fáil.
Conraitheoir saoil ab ea é, ball de Chraobh an Athair Micheál Ó hIceadha ó bunaíodh an chraobh, agus bhíodh sé go féiltiúil i láthair ag Ard-Fheiseanna an Chonartha.
Sa deireadh thiar thall, tharraing Arm Iosrael amach as Deisceart na Liobáine.
Is go tobann a bhuail an fógra sin uaidh í an lá samhraidh úd.
Ní féidir leis an ngobadán – nó an fhoilsitheoir – an dhá thrá a fhreastail.
Bhí mise istigh i gClub Casadh an tSúgáin chuile oíche mar go bhfuil dúil nach beag agam sa sean-nós.
Sin an rud faoi Cheltenham.
Tá an aimsir deas anseo ach fuar.
Tá rialacha i bhfeidhm in Éirinn ar conas láthair tromchoire a chosaint agus ar conas imscrúdú a dhéanamh uirthi.
All content is copyright Oideas Gael, the magazine's publisher. an gCláraitheoir um Chuideachtaí Cathain a bunaíodh an comhlacht agus cé a bhunaigh é? Cláraíodh an comhlacht leis an gCláraitheoir um Chuideachtaí i mBaile Átha Cliath ar an 8 Iúil, 2004.
Bheadh aithne ag Gaeilgeoirí dheisceart Bhaile Átha Cliath air, agus é istigh sa Chultúrlann, ag seinnt na feadóige.
Tagann an focal seo chun cinn uair amháin i ngach 13,826 focal.
Tugann sé sin go deas cruinn sinn go ceann de scéalta móra eile na bliana.
Is féidir an cháipéis chomhairliúcháin a íoslódáil ó láithreán gréasáin Chlár na Leabhar Gaeilge (www.
Chuir an tAire Quinn in iúl freisin go raibh reachtaíocht chun na hathruithe a chur i gcrích á hullmhú agus go ndéanfadh an reachtaíocht sin comhdhlúthú ar fhorálacha na naoi nAcht Gairmoideachais atá ann cheana in aon bhille nua amháin.
Filleann Antipov - an Ginearál Strelnikov anois – ag tús an dara leatha.
Má tá aon athrú le tarlú i dtaca le pósadh comhghnéis san Astráil beidh tacaíocht ag teastáil ó Pháirtí an Lucht Oibre, atá i gcumhacht faoi láthair.
Ag an am céanna léiríonn an phian ar éadan na mná óige seo ó Háítí an anachain sin ar bhealach éigin.
In Eleven A.M. (1926) tá bean ghiobógach, nocht le feiceáil ina suí ag féachaint amach ar fhuinneog seomra, craiceann a coirp lasta ag solas an lae, a haghaidh clúdaithe ag a cuid gruaige, cruth a coirp ag léiriú éadóchais.
Bíonn scéalta mar sin bainteach le bás ceart go leor.
Mar sin, cén fáth an bhfuil lucht Fhine Gael ag iarraidh athbhreithniú a dhéanamh ar an scéal anois?
Bhfuil tú tuirseach tar éis d'aistir uaignigh thar taltaibh agus thar farraigíbh?
Chuir seo srian ar acmhainní an Údaráis tograí nua a cheadú, infheistíochtaí agus forbairt a dhéanamh in infreastruchtúr gnó sa Ghaeltacht.
Tagann an focal seo chun cinn uair amháin i ngach 22,310 focal.
Baineann sí le hábhar go mór, áfach, ag deireadh an 19ú hAois chomh maith, tráth dár thosnaigh ceannairí na hathbheochana ag gríosadh a lucht tacaíochta - ar de bhunadh cathrach a bhformhór - chun saoire a chaitheamh sa Ghaeltacht.
Bhídúil ag SCA sa phlean nó bhí siad ag iarraidh an áit a ligean le haondream amháin seachas lena lán grúpaí beaga éagsúla.
Deirtear san tuairisc nach ndéanadh an linn snámha brabús ríomh agus moltar ionad fóilíochta a thógáil ar an láthair chéanna.
Tá an post sin aici ó shin agus an-tóir ag an lucht féachana uirthi.
Ar fhilliúint ó Shligeach dhom agus leide beag a fháil don chóir, Ní chúlóinn faoin m’bealach nó go mblaisfinn de phóg mo stór.
Rith sí trasna an tseomra mhóir, agus leag sí píosa de shaothar eile, trucail sprae-phéinteáilte dar teideal *"Graffiti Truck”, *le Matta-Clark chomh maith, go talamh agus rinneadh an díon miotail a lúbadh.
Dar leo gur thug ball sinsearach an eagrais le fios dóibh oíche Mháirt go bhfuil sé ar intinn ag Laurence Mac Kenzie éirí as agus déanfar a chinneadh a phlé ag cruinniú de bhord NIW Dé Céadaoine.
Bhí siad i gceart ina nduine agus ina nduine ach tabhair le chéile iad agus sin nuair a d’éireodh an raic.
Ní mór dó bheith in ann aghaidh a thabhairt ar na piléir agus na ceisteanna crua a fhreagairt.
Is annamh a bhí tagairtí sna leabhair scoile dóibh agus chuir cuid acu in iúl nach raibh aon tionchar leanúnach acu ar an tír.
Murar fhoghlaim sé Caidhpín an Chúil Aird agus na Ceithre Rince Beirte agus é scoite ó cheoltóirí traidisiúnta, d’fhoghlaim Martin an veidhlín agus é óg, ag seinm i gceolfhoireann.
Tá ceangal láidir aige féin agus ag a mhuintir le cultúr agus teanga na hÉireann.
Tá mé cinnte dearbhtha de sin.
Agus do riadhadh a bhaill ó chéile lé Simeon Breac, go bhfuair bás amhlaidh sin.
Ciallaíonn sé seo nach féidir leo dlíthe a dhéanamh ag leagan amach na dtéarmaí faoinar féidir colscaradh a cheadú nó freagracht céilí as íocaíochtaí cothabhála a dhéanamh nó conas ar chóir cinntí a dhéanamh maidir le rochtain ar leanaí.
Pé scéal é, feictear dom gur chuir Fidelma Healy Eames ach go hairithe na ceisteanna cearta ar an mandarins.
Murar leor sin, thosaigh an mac ba shine ag rá go bhfágfadh seisean an teach chomh maith mura mbeadh an t-athair sásta cuidiú leisean cúiteamh a fháil ar an mhuintir a d'fhág a dheartháir bacach.
Seolfar cóipeanna den tuarascáil chuig na pátrúin bunscoile go léir i ngach ceann de na 38 ceantar.
Tá leaganacha nua port maille le hamhráin atá curtha ina ndúiseacht arís ar na dlúthdhioscaí.
Tá sé sna seascaidí - b’fhéidir gar dos na seachtóidí fiú.
Ní nach ionadh go bhfuil na ceardchumainn míshásta.
Bhí Seoirse le ról lárnach a bheith aige ar choistebainistíochta na scoile sna hochtóidí nuair a thosaigh an scoil ag fásgo rábach.
Ollscoil na hÉireann a bhí i gCluain Mhic Nóis fadó.
Uaidh sin, chuaigh Ging go dtí an Chosaiv, mar cheann foirne arís, ach admhaíonn sé nach bhfuil aon slaitín draíochta leis an daonlathas a chur i bhfeidhm, go mbraitheann sé ar mhianta na ndaoine.
Tugann ( www.Beo.ie ) cuireadh duit do chuid tuairimí a nochtadh ar an ábhar seo sa chlár phlé.
Níl san fhigiúr seo ach an meán áfach; caitear i bhfad níos mó ar mhic léinn sna tíortha atá chun cinn ó thaobh na forbartha de.
Níl ról monatóireachta tugtha d’Oifig an Choimisinéara Teanga ar chur i bhfeidhm na Straitéise 20 Bliain don Ghaeilge 2010 - 2030".
Mórán de na heitleáin lasta, úsáideadh iad roimhe seo chun paisinéirí a iompar agus tá doirse níos mór curtha orthu chun gur féidir coimeádáin a lódáil isteach iontu.
Bronnfar céimeanna ar os cionn 4,000 mac léinn ar fad.
I gCathair na gCat a bhí sé, mar a raibh an mhuintir mheidreadh úd, an Comhluadar Cliché, cruinnithe le haghaidh Deireadh Dána Seachtaine na Scoile Geimhridh.
Dá mbeadh ciall aige.
An darna lá, rachaidh an bhuíon go dtí an campa deiridh ag bun an oighearshrutha, agus idir meán oíche agus a trí a chlog ar maidin, fágfar an campa chun an cnoc a dhreapadh.
Anois, más rud é go bhfuil an tAire Hannafin fós in amhras faoin dochar a dhéanfadh aon srian airgeadais ar chúrsaí spóirt amach anseo, bheadh sé de cheart aici a thuiscint gur seoda eacnamaíochta iad imreoirí peile agus iomána na tíre seo.
Bhí Veiniséala in áit dhifriúil, áfach, nuair a tháinig ann do chlú Chavez an chéad uair thiar in 1992.
Is é nár thuigeas ná go raibh mórán daoine a raibh an caitheamh aimsire céanna acu ach nach bhfuair siad buille den tslait toisc gur loit siad an léarscáil.
Thosaigh seisean a ghnó comhairleoireachta féin trí bliana ó shin, tá a chuid airgid infheistithe aige sa chomhlacht agus tá ag éirí leis faoi láthair.
Cuirtear cuid den chúrsa seo ar fáil ar líne, rud a fhágann gur féidir le daoine páirt a ghlacadh sa chúrsa ó áit ar bith in Éirinn, nó fiú thar lear.
Is prﾃｳiseas deonach atﾃ｡ in idirghabhﾃ｡il san ionad oibre agus is gﾃ｡ go mbeadh an dﾃ｡ phﾃ｡irtﾃｭ aontaithe a bheith rannphﾃ｡irteach agus oibriﾃｺ i dtreo rﾃｩitigh ar an bhfadhb.
Find a Citizens Information Centre in your area: Is cáin í Cáin Bhreisluacha (CBL) a ghearrtar ar dhíolachán earraí nó seirbhísí agus tá sí san áireamh sa phraghas i gcás formhór na dtáirgí agus na seirbhísí a úsáidimid gach lá.
Níl na ticéid ach 85 euro agus faigheann tú prátaí lofa agus hata páipéir saor in aisce.
Slán le Loch Eirne – Stories to Tell › Cló Iar-Chonnacht, Indreabhán, Contae na Gaillimhe, Éire Foilsíonn Cló Iar-Chonnacht leabhair i nGaeilge agus ceol Gaelach.
Is sócmhainn ollmhór don turasóireacht í agus is cinnte gur féidir léi gnó a mhealladh chun dorais”.
Glach Údarás Réigiúnach an Iarthar d'aon guth rún ón gChomhleoir Seosamh Ó Cuaig go gcuirfar cuireadh chuig cathaoirleach Brian Murphy an Údarás teacht chuig an chéad cruinniú eile chun cainte faoi an easpa muinín an phobail i gcóras WestDoc.
Tá siad tar éis dhá bhliain a chaitheamh thíos i roinn a dó den tsraith náisiúnta, agus níos tábhachtaí fós, chaill siad roinnt mhaith imreoirí i rith an ama sin.
Mar sin, ní mór do lucht déanta beartas aghaidh a thabhairt ar cheist thábhachtach anseo.
Rinneadh an-sábháil anseo agus ba é €450 an duine costas iomlán na saoire ar deireadh.
Léigh Tuilleadh › Cuir sa chiseán › Dráma fíorscanrúil é seo ina láimhseáiltear téama nach luaití, fiú amháin, go dtí le fíordhéanaí – ciorrú coil.
“Caithfidh daoine Gaeilge a labhairt má tá Gaeilge acú.
Thosaigh an oíche go maith, bhíomar inár suí ag a 7.30pm nó mar sin, thosaigh an chéad chuid den oíche, cineál cleachtaidh a bhí ann do chlár beo a bhí ag dul amach ag a 9.30pm ar RTÉ 1 níos déanaí.
Is leis an bhfoireann Rúiseach, Anzhi Makhachkala, a bhí Eto’o ag imirt roimhe seo.
Ar ndóigh seans nach fada eile a bheidh Dominique de Villepin ina phríomhaire thall ach ba é bunargóint Uí Mhuirthile go raibh meas ar an traidisiún dioscúrsúil sa bhFrainc agus a rian uirthi.
Tugtar breac-chuntas ann ar fheidhmeanna an chlub agus ar na nósanna imeachta do bhallraíocht, cruinnithe agus coistí.
Tháinig sé ag snámhaíocht suas faoi scáth an chlaí.
Féachann sé uaireanta go dtógfaidh sé céad bliain eile sula mbeifear in ann córas rialtais d'aon chineál a bhunú i dTuaisceart na hÉireann.
Is ansin a chruthaigh Cúon an uile ní don bheo.
Maidir leis an ghaelscolaíocht, níl bunús staidreamh nó staitisticí ar bith tugtha san anailís dá dtionchar ar an fhórsa oibre sa bhliain 2006.
Saothar saoithiúil den scoth, baile ó Dhia ort, a Aonghuis - ach pearsantú de cheann de na huirlisí oibrithe an phroicteolaithe (agus an príomhcheann, d'fhéadfainn a rá!) a bhí i gceist agam.
Ach an bhfuilimid chomh dona leis na Meiriceánaigh sa chaoi a phléimid leis na Nígéirigh?
Fothoghchán ar bith go 2011 -Cowen Deir Brian Cowen nach dócha go dtarloh ceann ar bith den trí foghthoghcán atá le bheith ann roimh an bhliain seo chugainn.
Dírítear ar shuáilcí an rí de ghnáth, agus ar an dea-sheirbhís a thugann sé don tír.
Tugtar tacaíocht mhaith don Ghaeilge i St.
Tagann an focal seo chun cinn uair amháin i ngach 1,774 focal.
Agus cuireann sé seo an-bhrón orm.’
“Tá súil agam go bhfuil tú ag tabhairt aire mhaith dó anois,” arsa Ita.
“Ach ní thuigfeadh mórán daoine an tseanfhilíocht seo?” ar sé agus rian na himní ar a ghlór.
Cuntas bríomhar soléite ar shaol agus ar shaothar Mhichíl Uí Choleáin an leabhar seo.
CUIMHNE BHEO SEOLTA: (Clé go deas, ar chúl): An Dr.
Déanann an eagraíocht West Papua Action comparáid idir feachtas na hIndinéise i bPapua Thiar agus feachtas na ndaoine geala i Meiriceá Thuaidh in éadan na mbundúchasach ansin.
Go ginearálta, ní féidir leis an údarás bainistíochta imscrúdú foirmiúil a dhéanamh ach amháin ar ghearáin faoi mhúinteoirí atá scríofa agus atá sínithe ag tuismitheoirí.
Dar le heagarthóir an Daily Mail on Sunday, Geordie Greig, nach raibh a fhios aige go raibh an t-iriseoir i mbun a leithéide agus ghabh sé leithscéal neamhbhalbh.
Mhaígh gach scríbhneoir de chuid na hirise nár léigh siad alt dá gcuid féin, nó de chuid scríbhneora ar bith eile ar Beo Ar Éigean! riamh.
Is inmholta go bhfuil faisnéis agus scileanna á roinnt i measc baill na foirne agus na scoile.
Is geal le mo chroí aon rud a scríobh Máirtín Ó Cadhain nó a scríobhtar ina leith.
Busanna ar fáil ó Charna, Rosmuc, Camus, na hOileáin, an Cheathrú Rua,srl. ag brath ar éileamh!
Le Varioflex is féidir na suíocháin ar chúl a bhogadh go han-éasca agus is féidir cófra an chairr a oscailt amach le tuilleadh spáis a chur ar fáil.
Stán sé arís ar Bharra agus mar a bheadh dúshlán ina shúile aige.
Is féidir faisnéis úsáideach a lua freisin roinnt toisc go dtugann siad an t-iarrthóir lena láidreachtaí a chur chun cinn glacadh leis an bhfostóir a dheonú seasamh post maith.
Chaill mé mo shoineantacht uilig agus muinín in achan duine ach ionam féin.
Faoin am seo bhí deireadh leis an mBeolánach mar aire, mar TD, fiú.
Chuaidh sé 'un, bhí sé bocht agus chuaidh sé 'un a' margadh 'un a fhostódh a dheánamh.
Ansan cailleadh an chéad 's' i Sindas agus fágadh "int athair" (an t-athair).
Tuillead, an uair beas an fhuil a' sileadh as inglaca í, & dá fághar fuar í as inchoisgi hí.
Beidh taithí dhíreach acu ar an bpróiseas agus beidh siad in ann comhairle agus tacaíocht a thabhairt duit.
Is mar seo a leanas a leagtar amach táillí i gcomhréir le hIonstraim Reachtúil Uimh. 139 de 1998, le hIonstraim Reachtúil Uimh. 13 de 1997, agus le hIonstraim Reachtúil Uimh. 264 de 2003.
“Tá sí ag tosú ag tuiscint,” a dúirt athair Moira, Jim Smith, “go bhfuil a mamaí sna flaithis.”
Abair linn más féidir leat a cruthú nár chóir na Páirtithe seo a bheith sa Galltacht!
Adubhairt-sean da ndéineadh rún air go nochtfadh fáth a bhróin di.
Go dtí na tríochaidí, bhí mná ag fáil bháis ón fhiabhras seo, gur nimh fola, nó childbed fever, ba chúis leis.
An bhfuil moladh agaibh ar sin?
Dﾃｩantar cur sﾃｭos ar reachtaﾃｭocht an AE agus na hﾃ永reann maidir leis na nﾃｳsanna imeachta um cheadﾃｺnﾃｺ agus um fhorfheidhmiﾃｺ bearta maidir le truailliﾃｺ a chosc agus a rialﾃｺ in ﾃ永rinn.
Mar sin, an duine a chluineas nó a léigheas foirmeacha Gaeltachta, gheobhaidh sé iad (nó na foirmeacha is coiteanta, ar a laghad) ins an fhoclóir.
Bhí fuinneamh agus cur chuige iontach san eagraíocht faoi Chathal Mac Gabhann; chuir sé iontas orm chomh crua agus a bhí daoine ag obair.”
Ní fhéadfadh roinnt poist eile simplí a cheangal ar a bhfuil céim dioplóma, ach beidh roinnt eolas bunúsach agus an taithí a bheith ag teastáil i gcás beagnach gach post cáilithe.
Ní hamháin go ndéantar próiseáil ar fhuaimeanna ann, ach téann gach puinn eolas ó gach aon mhatán, teannán nó cnámh chuig an gcluais chomh maith mar is ann a rialaítear cothromaíocht an choirp.
Tá an togra chomh tábhachtach sin gur reachtaigh an Rialtas acht ar leith chun bonn slán a chur faoin ngnó ar fad.
Bíonn tuairimí láidre aige i gcónaí agus ní bhíonn aon dhrogall air iad a nochtadh.
Moltar an úsáid an-mhaith a bhaintear as an teilgeoir sonraí agus go h-áirithe mar a úsáidtear na sleamhnáin PowerPoint mar áis, gan téacsleabhar as Gaeilge a bheith ar fáil faoi láthair.
Muna raibh 'Titim' ann, ní raibh aon gá le 'Slánú'.
Caithfidh poblachtánaigh bheith ábalta níos mó ná “seo na fáthanna gur mharaigh muid do Dhaidí” nó “phléasc muid do chosa ó do cholainn mar rinne an RUC seo nó siúd” a rá.
Maidir le Gaeilge ar an raidió, chuala mé go bhfuil beacht ag an gColáiste chun a lán cláracha a bheith le fáil as Gaeilge agus b'fhéidir níos déanaí beifear in ann cláracha ceoil agus cláracha eile a chur ar fáil.
Ach muna n-athraíonn rud bunúsach ionat féin, ní dhéanfaidh comhairle daoine eile aon difríocht duit.”
D'fhéadfadh oibrithe imirceacha baineannacha a bheith ach go háirithe leochaileach ór oibríonn líon mór oibrithe imirceacha baineannacha san earnáil tí.
Má tá tú dairíre faoi Éire Aontaithe, b’fhearr duit cluas a thabhairt d’aon pháirtí seachas SF….
An Fhrainc agus Sasana, cuir i gcás.
Pólainnis atá ann anois, agus an béarla ar ndó..
Cosnaíonn turas Páras-Lyon-Páras thart ar €60 mar shampla.
Cuirtear fáilte roimh thuismitheoirí agus chuairteoirí chun na scoile agus déantar nithe a phlé go gairmiúil leo.
Is maith ann é san Indo agamsa.
Tá muid go léir an-bhuíoch de Liam agus Pádraig as an méid oibre a rinne siad an deireadh seactaine seo a chuir le chéile agus an seans seo a bheith báite sa Ghaeilge.
Lena chois sin d’fhéadfadh an chúirt a chinneadh an dá phionós a ghearradh ort.
Cur i bhfeidhm na rialachán creasa sabhála Bíonn an chumhacht ag an nGarda Síochána, de réir an dhlí, rialacháin chreasa sabhála a chur i bhfeidhm ar fud Phoblacht na hÉireann.
B’é an tArd Mhéara Niall Ó Donnghaile a bhí i mbun cúrsaí agus Lynette Fay ón BBC a bhí i gceannas ar na himeachtaí.
Tá teach amháin cóirithe mar theach faire agus tá daoine ina suí thart ar an chorp.
Ní ligfeadh mo dhúchas eagarthóireachta dom gan na ‘sic’ anna sin a chur isteach chun a léiriú chomh tuatach is a bhí an abairt mínithe fúm ag deireadh m’alt.
Nuair nach mbionn Gaeilge ag iarrthóír amháin, úsáidtear é sin mar leithscéal chun diospóireacht i nGaeilge ar an ábhar a shéanadh ar phobal na Gaeilge ar an mbonn nach mbeadh cothrom na féinne ar fáil don iarrthóir gan Ghaeilge.
“Bhí mise ar scoil ag na Bráithre agus bhuail siad an Ghaeilge agus an grá don Ghaeilge agus fiú an tuiseal ginideach amach as mo chloigeann,” a dúirt cuid acu.
Níl ciall ná réasún leis an iompar seo.
Cén duine ba cheart a bheith i gceannas ar chur i bhfeidhm na straitéise?
Ní iontas sin i réigiún contúirteach.
Ba í an ghontacht príomhbhua na bhfoinsí seo, agus do chuir siad an smacht suntastach sin ar phrós Lincoln dar chloisfear arís le cabhair Daniel Day Lewis.
Dá mba rud é gur dhún roinnt díobh siúd a ndóirse, rud atá ag tarlú de bheagán cheana féin, agus dá ngearrtaí siar ar an bhfostaíocht i gcuid eile díobh, ní bheadh an Tíogar Ceilteach chomh folláin is atá.
Luaitear ansin monatóireacht ar an obair ó bhéal sa rang agus an cumas léitheoireachta a mheas sa rang.
Ní dhéanann na hathruithe seo difear d'iarchéimithe a fhaigheann deontais mhic léinn roimh 2012 agus a leanann lena gcúrsa reatha.
Tá a saol le sonrú sna hirisleabhair, ar an teilifís, ar an raidió.
Páirteach sa seó freisin tá seanfhondúirí Bulfin, Micheál Ó Gruagáin, Tadhg Ó Conchubhair agus Con Ó Tuama.
Ok, ceart go leor!
Eolas teagmhála le haghaidh aturnaithe ar fud na hÉireann atá liostáilte anseo.
Caithfidh sé seo tosú ag leibhéal na nGaelscoileanna.
“Arsa mise liom féin agus muid i mbun comhrá, ‘Mná seo dheisceart na Spáinne – tá oiread eolais acu ar bhia.’
Bhí sé náireach an neamhshuim a thug ‘official Ireland’ dó, ach ní rud nua é sin.
'Pádhuille' a thugtar ar an ráiteas sin.
Glacfar le daoine i gcathaoir rotha chomh maith agus is féidir rudai a thabhairt leat - ach tá cosc ar pheataí.
Tá foclóir Béarla ar fáil ar an nguthán póca.
Bhí an toghchán ann inné agus tá áthas orm a rá gur bhuaigh an initiative seo an lá go héasca ar fud an stáit!
De réir na scéime, bhí na seirbhísí máithreachais baile saor in aisce, a fhad is a bhí táille le híoc fá choinne seirbhís ospidéil.
Sula ndéanann tú iarratas ar do ghearán a phlé ní mór duit a chur in iúl do d’fhostóir go bhfuil sé ar intinn agat teagmháil a dhéanamh leis Seirbhís na gCoimisinéirí um Chearta.
Ba cheart de réir mo bharúlsa go ndéanfaí cartlannú digiteach den ábhar seo uilig (idir thaifid chraolta agus scríofa) agus go mbunófaí suíomh idirlín ar nós Cartlann Nuachtán na hÉireann (www.
Is iomaí ócáid atá eagraithe ag Val le blianta beaga anuas chomh maith le forbairt an ionaid féin.
Creidim go bhfúil dhá chinéal duine ann: duine a maith leis madaidh nó duine arbh fhearr leo cait.
Cuireann an bhainistíocht na háiseanna agus na hacmhainní seo ar fáil ar bhonn iarratas.
Dá bharr sin tá saol sóisialta thar barr sa chathair - taobh amuigh de na campais ollscoile.
Scríofa ag Nuacht24 ar 21.11.2012 Rannóg gné-ailt/tuairim, náisiúnta, nuacht. 10 Nóta Tráchta ar “‘Leag Gaza go talamh – ansin bheadh sos cogaidh againn!’
Is cinnte le hairgead breise go bhféadfadh muid i bhfad níos mó a dhéanamh agus cur go mór le duaischiste Ghlór na nGael.
Tá SAORVIEW faoi úinéireacht agus á bhainistiú ag RTÉ.
Bhí an bheirt a bhí os comhair cúirte i mí Eanáir páirteach i marú an gharda.
Ní hiad na cluichí féin a mhaireann im’ chuimhne le fírinne, ach an comhluadar is an spraoi, an ceol agus an t-atmaisféar speisialta a bhíonn ann nuair a bhailíonn na Gaeil ó Ghaeltachtaí uile na tíre i dteannta a chéile.
Bhí na ceachtanna struchtúrtha agus céimnithe go maith, agus iad curtha i láthair ar luas a bhí in oiriúint d’inniúlachtaí na mac léinn aonair.
Tá étos Chaitliceach sa scoil ag cur chun cinn meas agus omós don chreideamh i ngrá, saoirse, cearta, fírinne agus áthas.
Ag tarraingt airde uirthi féin, ach ag an am céanna, a bheith folamh?
Fordheontas bliantúil idir €1,050 agus €2,550 atá i gceist.
Tagann an focal seo chun cinn uair amháin i ngach 850 focal.
Ag glacadh cás cúirte.
Tá eolas mion aige ar an cheantar áirithe seo, ar an daoine agus ar an chineál fochultúr bád atá ann na laethanta seo.
Tá súil acu polasaí a phlé, a d’fhéadfaí a chur i bhfeidhm le cur le fás an gheilleagair.
Déarfadh fear a chaithfeadh seal ina chuideachta go mba dhuine lách réidhchúiseach é, ach dá ndéanfadh sé a mhachnamh ina dhiaidh sin air, rithfeadh sé leis ná raibh aon aithne puinn curtha aige air.
Is ionann b'aite liom sna hamhráin sin agus ba phléisiúrtha liom nó ba bhreagh liom.
Mar aon le cláir an Teastas Sóisearaigh agus na hArdteistiméarachta bhunaithe a chuireann Laurel Hill Coláiste FCJ ar fáil ofráiltear clár 'idirbhliana' sa chéad bhliain.
Soláthraítear raidhse leabhar Gaeilge; ceannaítear cuid mhaith díobh.
Bíonn neart imeachtaí againne i nGaeilge amháin… agus fógraímid gur i nGaeilge amháin a bheas siad fosta.
Bhí fonn orthu tuilleadh eolais a fháil mar gheall ar chúrsaí ealaíne sna Stáit Aontaithe,” ar sé.
AÓF: Agus gan éirí rómhór ag an am céanna.
Ar an dtaobh eile den scéal táthar ann a deir ná beadh aon Ghaeltacht in Uíbh Laoghaire inniu meireach Coláiste na Mumhan.
Déantar sléibhte a fholmhú, truaillítear an t-aer agus an t-uisce, agus nuair a bhíonn an gual ar fad bainte amach as suíomh, fágtar an mianach ina bhlaosc shalach - talamh nach féidir a úsáid arís.
Tá tionchar na chéad seónna taibhsiúla sin fós le haithint ar na scannáin uafáis fiú sa lá atá inniu ann.
Maidir le daoine a chuaigh i bhfeidhm uirthi féin, luann sí Fíona O’Driscoll, Kathleen Mills agus Mary Moran.
Déileálfar leis an bhfaisnéis phearsanta a thugann tú de réir na gcaighdeán slándála agus rúndachta is airde, agus cloífidh siad go dian leis na hAchtanna um Chosaint Sonraí, 1988-2003.
Willie Burke (N) Port Omna Ní raibh teacht ar an Chomhairleoir Burke óir bhí sé thall i Meiriceá le roinnt seachtainí anuas.
Tagann an focal seo chun cinn uair amháin i ngach 85,045 focal.
Is B’Átha Cliathach é agus an-bhródúil as.
Ag freagairt dó dúirt an tAire Stáit nár aontaigh sé leis an ráiteas agus go bhfuil forálacha san Acht Teanga a chuireann dualgais faoi leith ar chomhlachtaí poiblí nach bhfuil scéimeanna acu.
Dáta an Leasaithe Deireanaigh: 25 March 2010 Tá cur síos sa cháipéis seo ar fheidhmeanna an tSeanaid.
Níl uainn ach ceannaire amháin chun an fhís a chur i gcrích.
Nuair a bhain an Airgintín a gcéad bhonn óir ag cluichí Oilimpeacha 1936 i mBeirlín, bhí beirt Chaomhanach, Roberto agus Diego Cavanagh agus fear darbh ainm Luis Duggan ar an fhoireann seachtair.
Tá fhios againn go léir go bhfuil athrú mór tar éis teacht ar shochaí na hÉireann leis na blianta deireanacha.
Ach bhí sin maith go leor.
Faoi láthair íoctar na rátaí seo a leanas do Liúntas Leasa na nDall (Eanáir 2012): Íoctar an ráta do Liúntas Leasa na nDall do lánúin nuair atá an bheirt - an t-iarrthóir agus an páirtí/céile cáilithe lena aghaidh.
Tagann an focal seo chun cinn uair amháin i ngach 21,912 focal.
Tugtar gach tacaíocht do mhúinteoirí ina leith seo agus tá aoi-chainteoirí tagtha / le teacht chun na scoile chun plé a dhéanamh ar thopaicí ar nós Measúnú chun Foghlama nó Foghlaim Chomhoibritheach.
Ar dheis láimh Dé go raibh anam uasal an Phoblachtaigh Alan Uí Riain.
Tá oíche i dTeach Farmleigh, teach aíochta an Rialtais, geallta do gach aoinne ar an ngearrliosta, chomh maith le maithe agus mór uaisle na Gaeilge.
Tá an chontrárthacht seo fíor-thábhachtach sa chanúint."
De réir an fhinné, níor chuireadar aon cheisteanna air faoin ngluaisteán a chonaic sé.
B'amhlaidh don léarmheastóir seo, nach bhfuil aon bhaint gairmiúil aige le léann na Gaeilge ná léann na hÉireann, nuair a d'fhoilsigh an Doibhlineach Fabhalscéalta La Fontaine (Coiscéim, 1997).
Táthar ag súil go dtabharfaidh sé síntiús do chiste an chaisleáin agus tá turas scoile Katy le híoc aige freisin.
Tá plean forbartha dírithe ar ardú caighdeán san uimhreas curtha le chéile mar phrióireacht aitheanta ag an bhfoireann scoile agus moltar na spriocanna atá aitheanta sa phlean a chur i bhfeidhm chun dlús a chur leis an bpróiseas seo.
Maith an fear ar fad,a Shéamais-táim ar aon intinn leat faoi na pointí a dúirt tú.
Léiríonn na socruithe seo go ndírítear go mór ar scrúduithe leis an teagasc agus foghlaim a chomhlánú.
Má tá suim mhór agat sa rud a bhfuil tú ag éisteacht leis, nó ag léamh faoi, foghlaimeoidh tú gan smaoineamh, i ngan a fhios duit féin.
Tiocfaidh Chris Criste, Gov. de Nua Gearsaí mar iarrthóir sa bhliain 2012…Tá Brian Ó Broin ina chónaí i Nua Gearsaí nach ea?
Lena chois sin, tá sé léirithe ag an Aire Dlí agus Cirt, Michael McDowell, gur mó i bhfad an t-eolas atá ar fáil don té nach mbacann leis an chóras atá leagtha síos ag an Stát le heolas oifigiúil a scaoileadh.
Bhí iniúchadh ar an gclaonadh atá ann inniu Achtanna Teanga a bhunú faoi chaibidil anseo i Sabhal Mór Ostaig ag comhdháil BETN, Páirtnéireacht in Éagsúlacht i mí an Mheithimh.
Dar le David Forde nach raibh locht ar bith ar an phéas agus gurb iad dílseoirí a bhí freagrach as an scrios agus forneart.
Níl a fhios agam cad as don fhocal Gaeilge seo.
Tá moladh ar leith ag dul don chás ina raibh téama comónta sna tascanna a bhí i gceist.
Tá a fhios agam anois go bhfuil ionfhabhtú cliabhraigh orm, seachas slaghdán olc.
Is anseo a ndéanfar ceiliúradh ar chaibidlí uathúla staire agus ar charachtair éagsúla atá aitheanta ag muintir na cathrach agus iarrtar ar an phobal theacht aníos go dtí an abhainn le fáilte a chur roimh fhilleadh an naoimh.
Ná bíodh ortsa buaireamh má théann sí faoi thalamh Gheobhaidh tú bean óg agus spré léi, dúiche saoil agus fearann Gheobhaidh tú airgead in do phócaí agus ór buí le scaipeadh, Gheobhaidh tú Máire an chúil ómra le bheith cóiriú do leabaidh.
Bheadh sé inmhianaithe mar shampla, agus mar a bhí déanta i bpleananna áirithe, go mbeadh sé sainithe i gcás na n-ábhar eile mar a ndéanfaí freastal ar riachtanais na scoláirí seo in ábhair ar leith.
Is íocaíocht de réir tástáil mahoine Liúntas Cuardaitheora Poist.
Imíonn bróga buachaillín leo féin toisc go bhfuil saol róchrua acu ag imirt peile, ag dreapadh agus rl.
Roinnt blianta ó shin, cheannaigh an cabhlach ceithre fhomhuireán ó chabhlach na Breataine ar athláimh.
Ní bhaineann an srian seo le gcatagóir A ceadúnais tiomána a eisíodh ón 19 Eanáir 2013.
Ní ‘pdf’ atá i gceist, mar a bhí ráíte i raflaí roimhe, nó comórtas ag cur trí iomaitheoir in aghaidh a chéile chun an conradh mór a bhronnadh ar an suíomh is mó a mheallann trácht tar éis tréimhse ama.
Dinnseanachas na háite is na muintire go léir Spréann na cluainte cluthara amach uait is briseann a dtaoide lena mbláthanna raice ar an iomaire cinn faoi thoim draighin an tsamhraidh.
Chun MDFC a fháil, ní mór do do chéile, páirtnéir sibhialta nó do chomháitritheoir na coinníollacha a shocraíonn an Roinn Coimirce Sóisialaí a shásamh – féach ‘Rialacha’ thíos.
Theip air trácht a dhéanamh ar na hadharca atá ar ár gceann!
Agus tá réimse breá cártaí Nollag sa siopa a bheidh ar oscailt go dtí na Nollag.
Ar an mbealach seo d'fhéadfadh gach scoláire óg go mbeadh deis chun post a fháil i rith an tsamhraidh agus roinnt airgid a dhéanamh.
Maidir leis an Phoenix a Sylvia ar a laghad táim den tuairim go bhfuil an t-alt sin bunaithe ar fhíricí seachas ar samhlaíocht/​rámhaillí an té a scríobh.
Tá fáil ar fhoirmeacha iarratais (NFS1) ag an oifig an phoist nó ag an oifig leasa shóisialaigh áitiúil, nó ar láithreán gréasáin na Roinne, www.welfare.ie. Tá tuilleadh eolais le fáil ón Ionad Faisnéise do Shaoránaigh thíos.
Faic níor chualadh mé uatha ó shin.
Cuireann BowelScreen clár daoine incháilithe i dtoll a chéile ó shonraí a sholáthraíonn an Roinn Coimirce Sóisialaí, mar aon le sonraí ó dhaoine a théann i dteagmháil le BowelScreen chun iad féin a chlárú.
Chomh maith leis na mílte margaí sciamhlainne bíonn dearbháin bhialainne agus ionaid turasóireachta.
Ligeann an Scéim do Chéimithe Tríú Leibhéal (pdf) dóibh fostaíocht a fháil agus cur isteach ar cheadúnas oibre nó cheadúnas le haghaidh Cárta Glas.
Spreagtar na daltaí chun bheith gníomhach san fhoghlaim agus cuirtear béim ar theanga na matamaitice a fhorbairt tríd an scoil.
Ag an bpointe seo, aithnítear é go hoifigiúil mar Pontifex Maximus, Pápa Naofa na Róimhe.
Murar féidir an fhadhb a réiteach go sásúil leis an miondíoltóir taobh istigh de thréimhse chuí, is féidir leat céimeanna eile a ghlacadh.
Rinne sí comhghairdeachas leis an fhoireann sna ceithre hairde a chuireann scoth seirbhíse ar fáil do na héisteoirí gach lá.
Déan teagmháil le d'Ionad Faisnéise do Shaoránaigh is gaire duit chun eolas ar sheirbhísí FLAC i do cheantar.
‘Tá, tá, tá!’ a deireadh sé nuair a cheistíodh sí é. ‘Ar mhaith leat méid mo ghrá a thomhas?
Cás-Staidéar ar íocaíocht iomarcaíochta agus obair ghearr-ama Rinne fostaí iomarcach nuair bhí sé ag obair uaireanta laghdaithe ar feadh níos mó ná bliain amháin.
Sáite ina dtúr éabhair i lár Bhaile Átha Cliath is Átha Luain, caitheann siad a gcuid ama cén áit chun an tua a leagan gan fios acu luach nó fiúntas rud ar bith atá siad ag creachadh.
Is féidir glacadh leis, mar sin, nach bhfuil ach thart ar chúig gharda ag obair ar fhadhb na ndrugaí sa cheantar sin ag aon am amháin.
Bhí fhios ag dream amháin go raibh mianaigh ar an mbóthar rompu.
Taréis an tsuipéir nuair a bhí gach aoinne ag dul a chodladh thógadar leo capall agus trucaill agus ghluaiseadar fé dhéin an bhaile, cruaidh, tirim, réillteach.
Dá inmhianta é ní raibh dóthain acmhainní ar fáil chun tabhairt faoi fho-shamhlachas Gaeltachta.
Má tá Sochar Cuardaitheora Poist (SCP) á fháil agat agus má chríochnaíonn do SCP de ghnáth nuair tá tú idir 65 agus 66 bliain d'aois, b'fhéidir go bhfaighfeá an íocaíocht go dtí aois 66 a fhad agus a chomhlíonann tú na riachtanais ÁSPC.
Uaireanta baineann frithphoblachtaigh, nár léigh abairt dá chuid, úsáid as ainm Wolfe Tone.
Snaseachtóidí, gach maidin Sathairn, bhíodh scuaine de na páistí taobhamuigh dá theach ag fanacht ar ‘thicéad’ a fháil le dul isteach aguscúpla scannán a fheiceáil.
Bhí ag teip air na caoirigh a choinneáil amach uaidh agus an claí á réiteach; bhídís roimhe sa halla, sa seomra folcaidh.
Conspóid, cluichí agus an spiorad Oilimpeach Tá cur agus cúiteamh go leor ar siúl faoi láthair mar gheall ar Bhéising 2008.
Tá formhór na n-oidí ag tabhairt go dúthrachtach faoi Churaclam na Bunscoile 1999 a chur i bhfeidhm agus ag saothrú chun dlúthcheangail a chóthú idir an plean scoile, prionsabail an churaclaim agus an cleachtas sna seomraí ranga.
Ní léir go bhfuil míshásamh mór go leor ar an bpobal leis an rialtas, ná le cúrsaí Comhairle Contae, le iad a chur as na bonnachaí.
Céimeanna móra chun tosaigh ar son chearta na mban atá i gceist le Julia Gillard a bheith ceaptha ina leasphríomh-aire agus líon na mban sa chomh-aireacht nua a bheith dulta i méadaíocht.
Dúirt sé ar RTÉ inniu go bhfuil fadhbanna níos tromchúisí le réiteach sa ghearrthréimhse maidir le cúrsaí airgid, buiséad srl agus mar sin gur gach seans go gcuirfear siar go dtí an bhliain seo chugainn an trí fothoghchán.
Is cúis mhór shásaimh dom fosta bláthú na síochána i dTuaisceart Éireann agus feabhsú an ghaoil idir pobail ar an dá thaobh den teorainn.
Cabhraíonn MOJO le híospartaigh iomrall ceartais agus lena muintir.
Baineann an CII go hiomlán leis an leagan amach nua domhanda atá á réiteach ó múchadh stáit shóisialacha tosaigh na hEorpa.
An cheist eile, ar ndóigh: an gá go mbeadh seo ina droch rud amach is amach don Ghaeltacht is don Ghaeilge?
Tá suíomh idirlín, leathanach Facebook agus leathanach Twitter acu.
D'fhéadfadh na seoltaí a leanas bheith úsáideach duit: An Roinn Ealaíon, Oidhreachta agus Gaeltachta R-phost: customer.
Ba chóir duit an fhaisnéis atá liostaithe thuas a fháil ó na tiománaithe eile a bhí sa timpiste.
Here is the section corresponding to the Doegen recording: Cha raibh Oisín ag an chogadh agus bhí Oisín lá amháin ag siúl ar thráigh an Bhá Dheirg agus tháinig Pádraig chun a dhéin agus bhí Pádraig ag caint bhó Glas Dé.
Céad bliain ina dhiaidh sin, más fíor scéal, tugadh duanaire Art Mac Bionaid dá gharpháistí mar bhréagán agus rinne siad báid bheaga dá dhánta le seoladh ar an abhainn.
Mharaigh siad beirt Chaitliceach - Michael Prendergast agus John Sutcliffe.
Neo agus rachamuid a' gleann thíos i gceannaidhe trip abhaile mé Neo agus gheall mo ghrádh beag féin go dtiocfadh sé go siúráilte Thainig lá breágh samhraidh & bhí mé ar an mhargadh.
Ciallaíonn sé seo go mbeidh ar Rangers comhlacht nua a bhunú.
Pléadh é ar chlár Mháirtín Tom Sheáinín agus shíl go leor daoine gur drochrud a bhí ann tionlacan a chur leis an sean-nós ach ní sin a bhí i gceist ar chor ar bith.
Tá an scéal i dtodhchai anois.
Léachtóirí: Dr Padraigin Riggs, Roinn Na Nua-Ghaeilge.
Ach "feabhas" i gcomparáid le cén rud, go díreach?
Le linn Bhliain an Áir (1739-40) thiomáineadh Máire, máthair Sheáin Mhic Gearailt na táinte bó ó na tiarnaí talún sa chomharsanacht chun teacht ar bhia do dhaoine a bhí ag fáil bháis den ghorta.
Ach faraor, tá dochar á dhéanamh don áit i rith an ama; damáiste atá á dhéanamh d’aon turas.
Bhí O’Mahony i dteagmháil leis an Roinn Oideachais ó shin in iarracht áit oiriúnach a fháil do Aidan.
Cad faoi chóras iontach oibre na mbeach?
Tá’s agam ó bheith ag cásadh ar dhaoine in áiteanna éagsula sa tír go mbíonn córas leabharlainne dá gcuid féin ag grúpaí Gaeilge ó thuaidh agus ó theas.
Is ainm nua don uimhir chánach (RSI) é an PSP.
Beidh ar bhainisteoir nua foireann a roghnú agus a dhéanamh réidh don chéad fheachtas eile i ndiaidh Corn an Domhain, is é sin Corn na hEorpa sa Fhrainc in 2016.
Ach bhí tuisle bainte as an sléibhteoir.
Níor cheistíos an canadh ná an tionchar a bhí aige orm.
Roimh an gcluiche ceannais – agus in ainneoin gach ruda a tharla dá gcaptaen, Pól Ó Gealbháin – bhí mé fós den tuairim go n-éireodh leo agus ag leatham sa chluiche ceannais ní raibh mé ar mhalairt tuairime faoi sin.
A luaithe a chuirtear deireadh leis na himeachtaí, gabhann an t-ábhar ar aghaidh chun éisteachta.
Bíonn siad le feiceáil i ngach áit, dar leis!
Léigh Tuilleadh › Mianliosta Cuir sa chiseán Bran agus a Mhamó By Eric Hill, An Gúm Bíonn an spórt ag Bran ag cabhrú le Mamó agus ag léamh scéalta léi.
Bheadh margántaíocht as cuimse i gceist.
Is é seo an 1,810ú focal is minice úsáid sa Ghaeilge.
Ach an rud a chur casadh aigne amach is amach orm ná go raibh an clár cáise fágtha díreach taobh amuigh den leithreas céanna.
Tá cur síos anseo ar an gcóras atá ann iarrthóirí a ainmniú don chúig painéal a chrúthaítear sa Seanad roimh ollthoghcháin.
Bheadh sé fial agus féaráilte: throidfeadh sé an bheirt againn.
Chuathas i muinín an aistriúcháin go Béarla i gcásanna áirithe chun tuiscint na scoláirí ar an ábhar a chinntiú.
Is 65 bliain d'aois é seo go hiondúil.
Trí aon cheann dá gcuid tiomána fochomhfhiosach, eagla agus mothúcháin a thabhairt chun solais agus déileáil leo, is féidir le othair sólás a fháil óna gcuid siomtóim.
Bean an-chruachroíoch ab ea í agus níor léirigh sí tuiscint nó trua ar bith do Mháire ina dhiaidh sin.
Cé an ábhar is tabhachtaigh - eolas nó nuacht?
Ba thréan a mhóidigh aon bhia nach tógadh I ngéibhinn fuar ghlas aon deoch níor dh'ól ná tógfadh 'S gur le fórsa pípe a baineadh díoltas Ó Dhia 's a Shaoirse faraor go deo.
Ansin, le linn Hitler, priondáladh an t-uafás airgid, agus phriondáil na Rúisigh tuilleadh fós nuair a gabhadh an Ghearmáin i 1945.
Ní féidir a bheith cinnte ar fad sa deireadh an oibreoidh NAMA nó nach ndéanfaidh, ach is air atá ár mbrath anois.
Is deis iontach é sin do dhuine.
Féile filíochta í seo a mhaireann ón Aoine go Luan an deireadh seachtaine fada sin; eagraíodh an fhéile ’chuile bhliain le cúig bliana déag anuas, agus cloistear go leor filí i nGaeilge agus i nGàidhlig na hAlban lena linn.
Má bhíonn triail ar siúl agus má mheastar go ndearna an duine an cion ach go raibh siad gealtach ag an tráth sin, d’fhéadfadh go mbainfí an breithiúnas amach go bhfuil siad neamhchiontach toisc bheith gealtach.
Cruinnigheadh le chéile na plátaí Ultacha in 1995, eadar an chóip a bhí i mBéal Feirste agus an chóip a bhí san Acadamh i mBaile Átha Cliath, agus tugadh anonn go Herefordshire iad, áit ar aistrigh Ted Kendall, saineolaí fuaime, go dlúthdhioscaí iad.
Bhí an folcadán móna mar chuid de leigheas Mrs Mitchell, agus tá a hoideas ón bhliain 1905 ar taispeáint fosta.
Tá an t-ádh linn go mbíonn múinteoirí ar ardchaighdeán againn gach bliain.
Thug siad léargas dom ar an dearcadh atá ann i leith na tíre seo agus ar an tsáinn ina bhfuil an Taoiseach, Brian Cowen.
Tá bean an tí ar tí colscaradh a fháil, agus cuirfear amach é go ceann cúpla bliain.
Cén chaoi a bhfuil draíocht cóireáil luibhe sé mar gheall ar caillteanas gruaige?
Agus, ar ndóigh, sa lá atá inniu ann tá a lán daoine fásta ann nach maith leo atmaisféar toiteach,” arsa Jones.
“Ní fheicim fáth ar bith nach mbeadh scéalta lonnaithe in áiteanna eile.
Chuaigh mé uaidh sin amach ar an mbóthar le *Lord of the Dance*.
Tá íoróin nach beag ag baint leis go raibh dlisteanacht is údarás rialtas an stáit nua bunaithe ar a ról ceannaireachta sa choimhlint ar son an neamhspleáchais ón bhFrainc.
Ní mór duit an fhaisnéis seo a sholáthar sular féidir tús a chur le híocaíocht.
Níor bhagair ceachtar den dá fhoireann mórán ina dhiaidh sin agus sa deireadh bhí bua stairiúil ag Celtic.
Tá atmaisféar tacúil don ábhar curtha ar fáil sna seomraí sin agus tá taispeántais eile ar imeachtaí comhchuraclaim san ábhar le feiceáil ar fud na scoile.
Tagann an focal seo chun cinn uair amháin i ngach 7,695 focal.
Tá an chumhacht ag Fear an Phobail a chinneadh a chur i bhfeidhm tríd na cúirteanna in Éirinn muna n-aontaíonn institiúid airgeadais leis.
Cuireann ainm na scoile leithne a abhantrachta in iúl sa mhéid go bhfreastalaíonn sí ar scoláirí as réimse tíre laistigh de gha de thart ar 35 ciliméadar.
Fiche teachtaireacht ón liosta sin i mo bhosca ar maidin.
Rinne sé gáire beag mioscaiseach nuair a chonaic sé an chaoí a ndeachaidh scéimh Mholly i bhfeidhm ar Abraham.
Leagtar béim mhaith ar mhonatóireacht na hoibre, ar mhúineadh an litrithe agus ar chruinneas gramadaí, de réir mar a théann na daltaí ar aghaidh ó rang go rang.
Is inmholta mar a n-eagraítear an clár forbarha colainne agus cluichíochta trí chluichí, obair bheirte agus obair aonair sna ranganna chun saincheisteanna a iniúchadh.
D’imir na cailíní cluichí ar nós, ‘bóg má tá’ agus ‘Deir Ó Grádaigh’ leis na scoláirí i rang a haon /dó agus rang a trí agus thaitin an táithí go mór leo.
Ní déarfainn go ­bhfaighfí macasamhail SFI le ceart san léann daonna, ach tá eagraíocht ar an bhfód a bhfuil forbairt an taighde sa ghort seo mar aidhm aici ceart go leor.
Ach cé ghoid Coróin na Maighdine Muire?
Cé gur mhaith an rud taithí ar an gcúram seo a roinnt i measc bhaill uile na roinne is comhordaitheoirí ar ranna ábhar seachas an Ghaeilge gach duine de na múinteoirí Gaeilge eile.
Tá tosach maith déanta cheana féin sa ghnó seo.
Ní nach ionadh, chuir Feidhmeannas na hAlban fáilte roimh an mholadh agus chuir siad coiste ar bun le féidearthachtaí comhoibrithe le hÉirinn, thuaidh agus theas, a iniúchadh.
Sin a bhfuil in FGB (Ó Dónaill).
Is cuimhin liom go háirithe lá amháin.
Agus an Cód Iompair á athbhreithniú amach anseo ag pobal uile na scoile, moltar go gcinnteofaí go dtagann an cineál píonóis leis an sárú a deineadh.
Seo nuacht uafásach do Liobáin agus an réigiún ar fad.
Tá foghlaim na Gaeilge thar a bheith tábhachtach.
@Drochbháil ar chodanna de chathair Luimnigh i ndiaidh na stoirme – Bhí drochbháil ar chodanna de chathair Luimnigh roimh na stoirme fósta.
Comhghairdeas le Jeaic Ó Muircheartaigh, bainisteoir nuacheaptha réigiúin Raidió na Gaeltachta i gCúige Mumhan.
Má tá airgead dlite uait ar do mhorgáiste reatha beidh ort é uilig a aisíoc mar choinníoll den scéim fhrithdhílse tí.
Dhá chéim ar aghaidh agus céim amháin siar.
Bhótáil an Comhairleoir Healy-Eames in aghaidh an bhóthair fiú agus go raibh a comhghleacaí ina páirti féin arbh as Maigh Cuilinn é, Seán Kyne, i bhfábhar an bhóthair.
Ní gá tástáil a dhéanamh ar ghluaisteáin atá lonnaithe go buan ar oileáin nach bhfuil ceangailte leis an mórthír.
Is de bharr thionchar Fergus Finlay a bhí ar nuachtáin eile agus ar an raidió taobh ILDA den aighneas a chur go cóir os comhair an phobail.
Thóg sé an lucht éisteachta ar bhóithrín na smaointe agus é ag tagairt do théama filíochta na bliana: An Chéad Uair.
Ní luaitear cé a labhair leis “na meáin” nó cé a ndearna an beart.
Ar a laghad tá Páirtí An Lucht Oibre Agus An Dóil ag cloí le hiarrthóirí a bhfuil ainmneacha breátha Gaelacha orthu - daoine ar nós Ivana Baaa Chick!
Nuair a fhilleann an chlann abhaile, cuireann alcól lasair leis an olc a mhothaíonn an leas-athair faoin teanga.
Bhuail ceann de nahurchair sin Geraldine Macklin sa chloigeann agus thug goin a báisdi.
Aontaím leat freisin go braitheann sé ar an duine a bhfuil ag eisteach leis an-cheol.
Ba léir gur ghlac níos mó ná duine amháin páirt san eachtra shacrailéideach seo, a tharla le gairid (ní raibh an tobar mar seo nuair a bhí muid thuas ansin ar an 12 Aibreán).
I gcás amháin bhí cumas na scoláirí chun cainte agus chun saorchomhrá a dhéanamh ar ardchaighdeán a léirigh go raibh dúshlán mór sa chaint á chur roimh na scoláirí seo mar ghnáthnós agus go raibh siad in ann don dúshlán sin.
“Bhuel, ní raibh mé i láthair, ach mar a dúirt mé, tacóidh mé le mo dheartháir.
I mí na Samhna, fágaim, gan ach foláireamh 5 lá tháinig méadú 100% ar an táille atá le híoc ag daoine nach saoránaigh de chuid an AE iad ar mian leo fanacht in Éirinn níos faide ná 90 lá.
B’fhiú dúinn féin aithris a dhéanamh ar an smaoineamh sin.
Níorbh aon ionadh é gur roghnaíodh an frapa Nicolas Mas mar laoch na himeartha.
“Emma, nach bhfuil tú ag dul a thabhairt croí isteach do Nell?” arsa Lillian.
Is é mo thuairim ná gur dhúirt sí sin féacháil le baint de m’éad.
BONNE CUISINE: Is léir gur Comhar na gCócairí atá idir láimh anseo sa rang a stiúrann Therese agus Bríd, múinteoirí.
An chéad lá fichead do’n Mheádhon Fhóghmhair i mbliadhain a 1890, do cuireadh suas ‘s do coisreagadh iad.
Ós rud é nach le múinteoir ná leis na scoláirí na seomraí ranga, tá srian áirithe leis an méid is féidir a dhéanamh chun na seomraí ranga a mhaisiú le cairteanna / póstaeir agus le hobair na scoláirí féin.
“Bhíodh an phictiúrlann i bhfad níos tábhachtaí na laethanta sin ná mar atá sí inniu.
B’fhiú chomh maith féachaint ar an leas a bheadh le baint ag scoláirí as a bheith i ranganna cumais mheasctha ar feadh tréimhse níos faide sa tsraith shóisearach.
Tá sé i bhfad níos fearr i mBrookdale, New Jersey, an áit a bhfuil mé ag múineadh anois, mar go bhfuil ceathrar againn i mbun na ranganna.
An mbeidh an rialtas in ann an fód a sheasamh an iarracht seo?
Ceathrar marbh i bpléascán i mBeirut Tá ceathrar ar a laghad marbh agus breis is scor gortaithe i ndiaidh do charrbhuama pléascadh ar maidin inniu i gceantar a bhfuil an grúpa Hezbollah in uachtar ann.
Bí cinnte go mbeidh an–oíche anseo ag tosnú le mórshiúil laindéir agus ceoil, ansin ceol agus damhsa ar an sean-nós le Pádraig agus Gearóid Ó Dubháin.
D’fhán muid i mBaile na Banríona ar feadh cúpla lá eile sular thug muid aghaidh ar fhiordanna Milford Sound agus ar oighearshruth a dhreapadh ar ár mbealach suas go dtí an tOileán Thuaidh.
D’fhreastail Buckley ar Providence College i Rhode Island, áit ar imir sé sacar chomh maith, agus bhain sé céim amach i gcúrsaí gnó i 1986.
Nuair a fuair siad fhad le Cassiar Bar bhí sé comh lag sin agus go rabh sé ag tuitim leis ins na strapaí.
Is dóigh gurb é airgead agus brabach an freagra agus an peaca is bunúsaí ar fad laistiar dó - saint - an tsaint chéanna a chuireann cathú orainn ar fad an deis a thapú chun airgead bog a ghnóthú ar dhóigh nach bhfuil iomlán morálta nó dleathach.
Lá na nAthar atá ann ach níl aon bhronntanas ag Toto dá leasathair.
Tá sé soiléir gur as an múnla céanna an sagart seo agus an príomhaire Berlusconi.
An comhartha é sin ar chomh lag is atá pobal na Gaeltachta?
“Labhair leis an fháilteoir agus socraigh coinne.
Dhíol Pat, m’athairse, an Ford Prefect i 1963 agus cheannaigh Ford Cortina Mark 1 úrnua i gCorcaigh agus an Clár um Fhorbairt Gheilleagrach á sheoladh ag Sean Lemass i mBaile Átha Cliath.
Tar éis a bheith briste as an jab suarach bun-an-dréimire thíos sa bhanc, seo mise.
Ba cheart na doirse a oscailt agus ligint do bhochtáin an domhain teacht isteach, ar ár son féin agus ar a son-na.
Ba scoláirí ó thar lear iad formhór na scoláirí seo agus bhí riachtanais oideachais speisialta luaite le tromlach an fhuíligh.
30 bomaite de chur isteach ar thiománaithe Bhéal Feirste!
Más mian leat obair dheonach a dhéanamh, ní mór duit cead a fháil ar dtús ón d’Oifigeach Breithiúnachta ag d’Oifig Leasa Shóisialaigh Áitiúil.
Phós Robert Johnston arís i ndiaidh cúpla bliain, ach níor mhair andara bean i bhfad ach oiread agus phós sé arís in 1911, don tríú huair, agus gan é ach tríocha bliain d’aois go fóill.
Tugann siad aird ar aimhrialtacht sa Ríocht Aontaithe mar seo: de réir an dlí anseo, níl tú i do dhuine fásta go dti go mbaine tú 18 bliana d’aois amach.
Tá clú agus cáil ar cairteanna ón tSicil de bharr a dathanna geala a dhéantar péinteáil lámh orthu.
Is í Martha O'Neill, Wildfire Films a léirigh an tsraith seo do TG4.
Má tá tú pósta, tá rogha agat creidmheasanna cánach agus bandaí cánach a roinnt idir tú féin agus do chéile.
“Tá rud éigin ort, is léir,” a dúirt sé.
Ach ní ag obair léi a bhí Aisling ach a hiompar.
Tuigeadh an gá a bhí lena leithéid toisc go raibh orthu go leor de chúrsaí 1911 a thabhairt amuigh faoin aer, ceal seomraí ranga.
Dunne Sarah Ba í seo an Mháthair Mary Amadeus.
Is minic, áfach, a chailleann muid an tsaoirse seo de réir mar a thagann muid i méadaíocht.
Cúlaíonn clann, comharsain agus an ceol féin an doras amach de réir a chéile.
Cuireann gach oide scéimeanna fhadtréimhseacha agus ghearrthréimhseacha ar fáil.
Hmmm…cath na gcailíní Girls Aloud sna cairteacha b’fhéidir?
Bhí madra mór taobh leis, Alsatian, agus spící miotail ar a bhóna.
An raibh tionchar ar leith ag an bhfliúiteadóir sin ort, a June?
Ag labhairt faoi go bhfuil díomá air gur éirigh Seán Ó Cuirreáin as mar Choimisinéir Teanga, ach go dtuigeann sé cén fáth ar éirigh sé as.
Tá na seomraí seo maisithe go tarraingteach acu.
Is é seo an 1,573ú focal is minice úsáid sa Ghaeilge.
Ní miste, áfach, go mbeadh proiséas cuí ann.
Is intuigthe má leagtar béim áirithe ar athrú aeráide leis an té a shiúil tailte agus campaí seasca na Somáile nó tíortha teo na Saiheile, an chuid sin den domhan ba mheasa buailte ag triomach agus ag leathnú an ghaineamhlaigh dá réir.
Níos deacra fós glacadh leis gur baincéir é! Tá sé an Teachta Faoiteach in áit na leathphingine.
Baineann sé le rud nach ndéanfaidh sé seachas le rud a dhéanfaidh.
Is féidir leat an 30 nóiméad nó níos mó a dhéanamh thar dhá nó trí sheisiún níos giorra.
Líon ma marbh a bhí mise chuige!
1. Chuir mé tuilleadh grianghraf leis an suíomh 1. Beidh ort cur suas leis ar feadh tamall eile.
Tháinig laghdú ar an líon dalta ionrollaithe ó osclaíodh an scoil ach meastar go bhfanfaidh an scoil in a scoil dhá oide ranga sa ghearr-thodhchaí.
Ón tús, rinne Kathryn agus Gary, na húinéirí, cinnte gur ghlac muintir na háite ról lárnach san áit, agus gur cuireadh postanna buana ar fáil dóibh.
Tá cuid mhaith (agus fíorbheagán) le feiceáil san áit anois, atá fós á cuardach ag seandálaithe.
Cuireadh ar díol arís iad sa bhliain 1901 agus cheannaigh bean John Rylands iad ar £15,000.
Comhghairdeas le Comhdháil Náisiúnta na Gaeilge!
Oireann an rith faoi dhíon di toisc í gan a bheith ard agus cumasaíonn sin í chun tabhairt faoin síorchiorclú a éilítear.
San am céanna, is dócha go bhfuil muintir an tríú daomhain tinn tuirseach ag éisteacht le geallúintí bréagacha ó thíortha an rachmais.
1. Cad iad na laigí agus na láidreachtaí a bhaineann le Seachtain na Gaeilge?
Luaigh sé an fhaill a thug idir Nuacht24 agus Gaelscéal dó le roinnt blianta anuas agus chuimhnigh gach duine acu sin a oibríonn le Nuacht24.
Is ait an rud é nach bhfuil mórán scrúdú déanta fós in irisí Gaeilge ar thitim chumhacht na cléire.
"Ní raibh a fhios agam cén chaoi an ndéanann tú clár, agus tá a fhios agam anois."
Cé nach bhfuil clúdaithe ag téarmaí an Achta Ní bhaineann forálacha an Achta um Eagrú Ama Oibre, 1997 maidir le sosanna agus tréimhsí scíthe le gach fostaí.
Baintear úsáid fheidhmiúil as an Drámaíocht chun mothúcháin, tuiscint agus téamaí inspéise a chíoradh, chomh maith le tógáil a dhéanamh ar ghrinneas agus féin-mhuinín na ndaltaí.
Dialann oilithrigh ar an turas cáiliúil seo.
Ar ndóigh, má dhéanann tú turas sa tslí eile, síos faoin talamh go séaraigh na cathrach, les Egouts de Paris, tuigfidh tú an fáth go bhfuil a leithéid de rud mar ábhar mórtais ag na Parisiens.
Tá daoine a deir go bhfuil an díolachán ina `dhíol amach' ar phrionsabail, go bhfuil an reifreann - an dá reifreann, go deimhin - ag iarraidh orainn rudaí a gheilleadh nach bhfaighfimid arais riamh.
Mian leat a bheith dhochoiscthe ag baint le fir.
MÓR: Toisc nach bhfuil ann ach an bheirt againn bhí sé deacair an iomarca a dhéanamh.
Mar gheall ar a hathair, a máthair, a clann, a tigh cónaithe.
An Dara Craiceann / Beneath the Surface By Pádraigín Ní Uallacháin, Cló Iar-Chonnacht Amhráin ó dheisceart chúige Uladh atá ar an albam seo, agus tá tuilleadh eolais le fáil orthu sa leabhar An Dealg Óir, le Pádraigín Ní Uallacháin.
Sa chás sin, ba chóir dóibh dul i dteagmháil leis na Coimisinéirí Ioncaim i ndiaidh an scartha, i dtreo is gur féidir na coigeartuithe cánach riachtanacha a dhéanamh don bhliain ina scarann an lánúin agus do na blianta cánach ina dhiaidh sin.
B’as Baile Átha Cliath do Noonan agus fuair sé bás i Learpholl ar 3ú Feabhra 1911 (Beo eagrán 25, Bealtaine 2003).
Go ginearálta is é príomhoide na scoile a chuireann leanaí ar aghaidh chuig SNSO.
Scríofa ag Nuacht24 ar 19.09.2012 Rannóg náisiúnta, nuacht.
Teannas idir Sasana is cumhacht na Spáinne ba bhun leis: "namhad mo namhaid mo chara", teannas idir an seanchreideamh is an leagan athleasaithe, agus gearrthaí fáis na náisiún-stát.
Barrscéalta Dé Céadaoin 11 Meán Fómhair 2013 Bíonn clúdach cuimsitheach ar gach cinéal ábhar a bhaineann le pobal Dhún na nGall sa bhaile agus i gcéin ar Barrscéalta, mar aon le scéalta as na sé chontae, an Cabhán agus Muineachán.
Ag an bpoínte seo, is léir don dall cén fáth ar chuir na Daonlathaithe moill ar ObamaCare go bhfuil siadsan agus Obama ar ais in oifig.
Coicís ó shin maraíodh fiche seacht duine agus gortaíodh 300 duine nuair a phléasc carrbhuama i ndeisceart Beirut, ionsaí a bhí dírithe ar Hizbollah ach a d’fhág sibhialtaigh marbh.
Léargas anseo ar na fáthanna a spreag go leor fear óga idéalacha chun cath a chur ar Rialtas lofa Stormont agus an chos ar bholg a bhí á himirt ar náisiúnaithe sna 6 Contae.
Coinním súil amach i gcónaí d’áiteanna mar “Ross More” sa cheantar seo.
Áis luachmhar don mhac léinn agus don mhúinteoir, agus dóibh siúd a dhéanann tuairisciú nó léirmheastóireacht ar cheol trí mheán na Gaeilge.
Tá eagla airsean freisin, tá fonn teite airsean freisin.
Bhí fadhbanna airgeadais ag go leor comhlachtaí ríomhaireachta i rith na bliana, agus dhún comhlachtaí mór le rá ar nós Gateway a gcuid monarchana.
An Tocco atá ar an bhfón nua seo a sheolfar in Éirinn i mí Iúil.
Ní féidir ligint do thubaiste mar sin tarlú arís don Ghaeilge.
Ansan dhéanfadh an Buachaill Bán ba ghiorra dó san an rud céanna ar a chnocán féin, agus mar sin leo go dtí go shroichfeadh an liú Uibh Laoghaire.
Is minic a ghoirtear muir dí — go h-áirithe i gcainnt fhileamhanta.
Bhi seomra nua togtha ag an am agus bhí sé i bhfad nios mó ná na seomrai eile.
Thug an drámadóir frith-Naitsíoch Bertholt Brecht Verfremdung (‘making strange’) ar an tseift seo, agus ní foláir nó gur fhoghlaim Milch óna chuid múinteoirí i Yale conas an stair a chur ar an méar fhada.
Tagann an focal seo chun cinn uair amháin i ngach 33 focal.
Níl anseo ach tús mar tá sé ráite ag an Aire Smith cheana go bhfuil sé ar intinn aige daichead Piranhas eile a cheannach ar an bhliain seo chugainn.
Goan do ról cumhachtach na teilifíse sa saol comhaimseartha agus liostáil na dúshláin atá roimh Theilifís na Gaeilge agus í ag iarraidh freastal ar phobal ilchineálach an oileáin a bhfuil rogha leathan seirbhísí teilifíse ar fáil acu cheana.
Agus is iontach an rud gur tháinig sí chomh fada seobh ar ais aríst!
Tá brainsí ag cuid na heagraíochtaí seo in Éirinn.
Eagraíonn Shane agus a leathbhádóir Mark, a bhfuil taithí na mblianta acu ar an gcurachóireacht agus ar an raftú, eachtraí agus turais ar an abhainn do gach uile dhream agus aoisghrúpa ó ghrúpaí teaghlaigh go grúpaí scoile go hócáidí réamhbhainse.
Beidh aoi an lae faoi agallamh ar an gclár cainte seo, á chur i láthair ag Pádraig Ó Sé.
AÓF: An raibh aon rud áirid ar theastaigh uaibh a dhéanamh nó a bhaint amach leis an albam?
Níl aon suim agam i gcruicéad anois, ar ndóigh, agus is fada an lá ó d’amharc mé ar chluiche fiú, gan a bheith ag caint faoi freastal ar chluiche.
B'fhearr léi gan dul sa tseans le fear ar bith ar eagla go ngortófaí í. Ghlac sí leis go raibh fir mhacánta ar an saol, ach b'fhearr léi a beatha a chaitheamh ina haonar anois.
Ní fhaca sé riamh a éideadh airm ná na boinn a bhronntar ar gach mairtíreach náisiúnta.
An ceann is ansa liom ná Makerbot a chruthaigh an Replicator, clódóir 3D don ghnáthduine.
Is mó rud a shamhlóinn ach deacair dom a shamhlú go mbeadh mná ag caitheamh na spor i ndiaidh Phádraic Uí Chonaire!
Críochnóidh an ócáid le turas gairid treoraithe as Gaeilge thart ar Halla na Cathrach, sula dtéann muid isteach nóiméad i bparlús an Ard-Mhéara féin.
Níl an chuma ar Trimble go bhfuil fís dhearfach aige den bhealach chun tosaigh.
Óir tá neart rudaí i ndán dúinn uilig sa domhan seo.
Scríofa ag Nuacht24 ar 28.04.2014 Rannóg idirnáisiúnta, nuacht. 2 Nóta Tráchta ar “Péas Shasana ag ceistiú déagóra i ndiaidh do mhúinteoir a bheith sáite chun báis” Him!
Ní raibh dúil aige sa pholaitíocht ag an tús ach oiread ach nuair a mhothaigh sé draíocht an tsaoil phoiblí, ghlac sé léi go fonnmhar.
Beidh ceolchoirm ar siúl tráthnóna Dé Sathairn ag a mbeidh damhsóirí agus amhránaithe Gaeltachta, chomh maith le díospóireacht faoi na healaíona.
AÓF: Cineál “mí na meala” fhada cheolmhar, ab ea?
Sin an leithscéal truamhéileach a luaigh siad le Gaelscéal.
Tá an chumhacht ag na húdaráis áitiúla maoir mhadraí a cheapadh, dídean mhadraí a sholáthar, madraí a ghabháil, fíneáil a dhéanamh ar an spota agus an dlí a chur ar úinéirí.
Dáta an Leasaithe Deireanaigh: 12 March 2010 Tá réimse leathan de phianbhreitheanna ar fáil do bhreithiúna ar féidir a ghearradh ar dhuine a fhaightear ciontach i gcion coiriúil.
Baintear feidhm mhaith as modh na scéalaíochta, obair thionscadail, an ceamara digiteach agus an t-idirlíon agus moltar an nasc a dhéantar le stair náisiúnta agus idirnáisiúnta sna tionscadail a dhéantar.
Bhí easpa foscaidh is bia i gceist, ní nach ionadh nuair a thuigtear gur mhéadaigh an daonra faoi dhó in áiteanna áirithe le teacht na dteifeach.
Daichead dán ar fad atá le cloisteáil, cuid den nuafhilíocht is fearr dá bhfuil againn.
Ba chóir go mbeadh módh níos fláithiúla, agus níos daonna in amannta mar sin, ba chuma aontachtóir, náisiúnach, nó eile atá i gceist.
Tuillead, ní hindénta sibal ná codlad tair és na n-uigead mbog do chaithim mur nach indénta tar és an bainne.
Bíonn an chuma ar an scéal uaireanta go dtógaimid, mar náisiún, céim amháin chun cinn, agus céim eile ar gcúl maidir le húsáid na Gaeilge.
Seo roinnt rudaí ba chóir a fhios agat go foirfe: An maoine ar cíos nó ar léas ar son na gcustaiméirí a cheangal ag gníomhú mar idirghabhálaí idir ceannaitheoirí agus díoltóirí do chainteanna, go hiondúil trí ionadaíocht ar cheann amháin nó an duine eile.
The Living TraditionRí an Mhileoidin a thugtar ar Johnny Connolly, agus cruthaíonn sé in athuair ar an tríú halbam aonair seo uaidh, An Mileoidean Scaoilte, go..
Tráth a bhí mise óg, agus i mo stocach, bhí mé ag caint le cara do mo chuid taobh amuigh den ‘Aontas’, Gaeilge mheasartha agam féin, ní labhraím Béarla go minic.
Is stíl órnáideach, fhíneálta, fhuinniúil a bhí aige ar bhain sé an-leas as ornáidíocht mhéire ann.
Buaileann siad lena chéile go rialta le linn na bliana chun pleanáil a dhéanamh don ábhar agus glacann siad ról an chomhordaitheora ar a seal.
“Cuireann sé i gcuimhne dom an sórt teangan a bhí timpeall orm nuair a bhíos a cúig thíos i gCiarraí sna caogaidí agus níl sé cloiste agam ó shin.
Níor bhfada go bhfuair sé an pota agus nuair bhain sé an leac dé léim an madadh mór dubh amach, agus as go bráth leis, agus madadh Pháidin 'nna dhiaigh.
Sna sála ar cheolchoirmeacha iontacha a chasadh ag an gCorn Domhanda, Glastonbury agus an iliomad gig Eorpach dá leithéid Rock in Rio agus eile i gcaitheamh an tsamhraidh, tá Shakira ag dul ar camchuairt ar fud na hEorpa an geimhreadh seo.
Bunaíodh an brúghrúpa Breatnaise seo, a aistrítear mar Cumann Teanga na Breataine Bige, thiar sa bhliain 1962, agus tá na díograiseoirí s’acu ag ceiliúradh leathchéad bliain ar an fhód i mbliana.
Is cosúil go raibh an teachta dála Mícheál Ó Núnáin ar an teilifís le déanaí agus é ag plé an díomá a bhí air faoin ról a bhí ag an Aontas Eorpach sa ghnó seo ar fad.
Tosaíodh i mbliana ar thaifid fhoirmiúla a choimeád de na cruinnithe.
“Níl cead ag do leithéidí bheith ag plé le huirlisí.”
Ba nós é ag lucht riartha an choláiste cuireadh a thabhairt chuig aíonna speisialta teacht chuig an coláiste chun léachtaí a thabhairt, ina measc tháinig An tAthair Pádraig Ó Duinnin scríobhneoir an foclóir Gaeilge /Béarla.
Rithfidh mé amach an cúldoras, a d’fhógair sí di féin, agus béicfidh mé arís air.
” Is cosúil, ámh, go bhfuil an t-uachtarán ag dul sa chéad treo, in ainneoin mholtaí an Ghrúpa Staidéir.
‘Is dóigh liom go raibh an t-ádh dearg liom.
I gCorcaigh b’égean do lucht uisce éirí as an obair a bhí ar bun acu ar eastait tithíochta in An Tóchar.
Coll, iomorro, fá dia do Mhac Cuill, agus Eathúr a ainm díleas, agus Banbha a bhean.
I measc na n-earraí a raibh spéis aige iontu bhí fiacla bréige, troscán *Art Deco* agus táirgí an-choitianta mar phrócaí brioscaí in ollmhargaí a raibh rian na comóntachta ag baint leo.
Tommie Gorman – tabharfar onóir dó as an ardchaighdeán a gcloíonn sé leis i gcónaí i gcúrsaí iriseoireachta agus craolacháin.
Chuir a pháirtnéir fios ar na péas nuair nár fhill sé.
Tá gach vóta i gcomhréir leis an méid fiachais atá le híoc leis an gcreidiúnaí sin.
Is é seo an 1,386ú focal is minice úsáid sa Ghaeilge.
Siúlóidí éagsúlaThuig muintir an óstáin é sin go maith.
`Dúil go gcluinfinn ceol na n-éan' Céad bliain ó shin, bhí an colm imirce ar an éan is líonmhaire ar domhan.
Is é Papua Thiar an chuid thiar den oileán ollmhór An Nua-Ghuine, atá suite in aice le cósta thuaidh na hAstráile.
Níl aon chostas ar bhás a tharlaíonn in Éirinn a chlárú.
Is mór an gar an bheirt eile agaibh a bheith thart go síoraí a chairde.
Tharla titim thubaisteach ó shin a leith, áfach, sa mhéid is nach bhfuil caighdeán sásúil labhartha ach ag aon trian de dhaltaí na hÉireann anois.
Is deas linn mar a tháinig gach rud le chéile".
Is féidir leanúint ag fáil Fordheontais Ús Morgáiste nuair atá tú i mbun fostaíochta faoi shocruithe coinneála speisialta, mar shampla, má tá tú rannpháirteach i Scéim Fostaíochta Pobail nó ag fáil Liúntas um Fhilleadh ar Obair.
Tá a bhformhór sin ag obair le foghlaimeoirí fásta faoi láthair, ag cur eolais ar an cheird.
Na cuir ó'n tsaoghal aonfhear níos mó.
Tá rudaí níos tábhachtaí le réíteach acu faoi láthair.
B' é an t-aon Northsider nár cheannaigh a léine I siopa Michael Guineys, áit a d'fhreastal scríneoirí An Phoblacht ar feadh na blianta.
Guíonn Glór an nGael gach ráth ar na hiarrthóirí agus gabhaimid buíochas arís leis an coistí uilig a bhain páirt sa chomórtas i mbliana”.
Fágann sin gur leabhar réasúnta mór é seo le láimhseáil.
B’olc an mhaise dó, mar shampla, litreacha móra fadálacha a sheoladh chuig na nuachtáin mar fhreagra ar an díospóireacht faoi Dingle/An Daingean.
Bhí na ceachtanna go léir curtha in oiriúint do riachtannais an tsiollabais.
Cuirfidh muid an nath sin ar mheirge an armshlua, an ceann a bheas á iompar trí lár Bhaile Átha Cliath Domhnach Cásca seo chugainn.
Tá bua ar leith i nglaoch coiligh le ruaig a chur ar drochspioraid fosta.
Sin ráite, thuig gach ball ar an choiste, áfach, nach raibh an status quo sásúil, go raibh sé de dhualgas ar an stát na hathruithe a bhí tagtha ar an tsochaí a aithint agus gníomhú le cearta gach uile shaoránaigh, idir aosta agus óg, a chosaint.
Cé go gcuireann an tseachtain fostaíochta leasa shóisialaigh an Domhnach san áireamh, ní mheastar go bhfuil tú dífhostaithe ar feadh 7 lá.
Cuimhním orthu sin a reachtálann naíonraí, go háirithe agus a ghlacann páirt in imeachtaí sóisialta eile.
Níl an ASTI i bhfábhar feidhm níos leithne a bhaint as measúnú leanúnach i scrúduithe stáit ach tá an feachtas tosaithe cheana.
Maidir le rogha an Fhorais nuair a roghnaigh siad Gaelscéal, ta eolas agam ar an bproiseas sin agus bhí an proiseas sin lochtach amach is amach.
Ta sé sin uafásach.
Sin an cineál duine atá ionam.
Ba ghnáthach púc faoin smeigín chun béil a dhúnadh.
Tacaíonn Údarás na Gaeltachta agus an Roinn Gnóthaí Pobail, Tuaithe agus Gaeltachta leis an M.A. san Ateangaireacht Chomhdhála atá á thairiscint ag OÉ Gaillimh.
Is caisleán ollmhór é, a thóg na Normannaigh sa 13ú haois.
Ní féidir le bean cinneadh a dhéanamh díreach seasamh ar an tsráid.
Is trua nár tharla sé seo, ach tuigim cén fáth nár tharla; tá lucht éisteachta RnaG lonnaithe sa Ghaeltacht, ceantair nach bhfaigheann DAB go fóill.
Ar an drochuair, níl cuma ar rialtas na hAstráile go bhfuil deifir ar bith orthu an córas víosa a bhrostú ná na teifigh a scaoileadh saor ó na coinníollacha uafásacha ina bhfuil siad.
Bhí comhdháil ar siúl i mí na Bealtaine faoin téama seo ag ISME, ceann de na heagrais do chomhlachtaí beaga agus leathmhóra.
Threoraigh sé tarracóir eile isteach i láthair na tochailte agus lean an obair ar aghaidh.
Ach is Críostaí mé agus cuidíonn mo chreideamh liom chun mé féin a ullmhú don troid.
Le iPadio déantar fónchraoladh nó “phonecasting” (nó ‘guthchraoladh’ b’fhéidir) ina bhfágfaidh tú teachtaireacht fuaime nó “phlog” (nó ‘guflag’, guth+bhlag!) mar a thugann siadsan air.
Is iomaí scéal suimiúil a raibh páirt ag Sorcha Ní Chéide ann ó thosaigh sí amach mar Ríona De Búrca i Ros na Rún sa bhliain 2000 ach is iad na scéalta conspóideacha is déanaí lena fear céile sa chlár, O’Dowd, is mó a thaitin le Sorcha.
Mﾃ｡ roghnaﾃｭonn tﾃｺ cﾃｺrsa lﾃ｡naimseartha a dhﾃｩanamh sa mbealach seo beidh ort freastal ar ranganna nﾃｳ ar lﾃｩachtaﾃｭ chuile lﾃ｡, agus measfar tﾃｺ ar an mbealach cﾃｩanna le na mic lﾃｩinn eile ar do chﾃｺrsa.
Bhí sé fós ag múineadh agus an GPS anklet air anseo.
Ionsaítear iad ar a leathanaigh féin agus ní thugann siad freagra ar lucht a n-ionsaithe.
Mhéadaigh muide faoi dhó an líon paisinéirí a bhí ag dul idir Dún na nGall agus Baile Átha Cliath agus chuir muid an-aithne ar na daoine áitiúla a bhí ag taisteal linn.
Le trí seachtainí anuas, áfach, tá breis is $900 milliún eile fógartha ag an rialtas, cuid mhaith de sin do dhaoine nach bhfuair tada go dtí seo, agus tá sé ráite acu go mbeidh tuilleadh ar fáil má tá gá leis.
Cé déarfadh nach laghdú ar an gceantar Gaeltachta a bheidh dá thoradh, agus sin teip shuntasach i gcás na Roinne a bhí i bhfeighil an cheantair sin le breis agus leathchéad bliain, agus atá anois i mbun straitéis a tarrthála.
Is éigeantach é an riachtanas seo chun tabhairt faoi thástáil tiomána.
Seo daoine atá ag iarraidh a gcuid obair lae a dhéanamh agus tacaíocht a thabhairt don Ghaeilge agus cad a tharla ag Ionad Tástála an NCT?
Stop sé ag Droichead Westminster – a leithéid de radharc, soilse i ngach áit, agus é lán de ghluaisteáin.
Tá sé beartaithe ag Teachtaí Dála Shinn Féin i nDún na nGall tús a chur le feachtas poiblí le haird a tharraingt ar na deacrachtaí móra atá i n'Otharlann Leitir Ceanainn.
Nuair a bhí sin déanta aige bhí sé ar mhullach an tsléibhe agus chonaic sé an caisleán ba deise a chonaic sé riamh ar amharc a dhá shúil ar mhullach an tsléibhe sin.
Tá sé beartaithe ionad a thógáil ar an mbaile ina mbeidh áiseanna spóirt, amharclann agus linn snámha, agus arú anuraidh osclaíodh leabharlann agus oifigí de chuid Chomhairle Contae na Gaillimhe i gcomhar leis an Údarás.
Dheamhan breac a mharódh sé ó Luan go Satharn Dhá mbeadh an fharraige lán leis.
Logainmneacha Ghleann Cholm Cille Dornán beag de logainmneacha an pharóiste Ghaeltachta seo de chuid dheisceart Dhún na nGall.
Ní bua ná a athrach go séidtear an fheadóg dheireannach ; agus uaireachta bíonn athimirt ann.
Dein dearúd ar shacraimint an phósta seo!
Is maith a bheith eolach ar chúrsaí, tá muid uilig fiosrach, agus is maith linn dea-íomhá a chothú dínn féin.
Laghduithe praghsanna Mór, is féidir a bhaint amach 50%, i bhfeidhm ar díolacháin ar líne.
Cé go bhfuil gléasanna leictreonacha ar fud an tí, níl siad nasctha le chéile faoi stiúir ríomhaire lárnaigh go fóill.
Dá réir sin, níl aon chomhaontú dlí sínithe go fóill.
“Níor cheart caitheamh léi mar ábhar scoile amháin,” a dúirt Edward.
Bíonn tú i dteideal an árachais má théann tú isteach sa chomhar creidmheasa roimh 70 bliana d’aois agus má tá tú ag obair nó, muna bhfuil tú ag obair, má tá sláinte mhaith agat.
Sul a raibh sé ann- sin i bhfad thúsuigh sé a dh'amharc ar an toradh mhilis do bhí ins an chapán.
Chun é seo a dhéanamh d’úsáid an t-údar Scála Comhdhaonnach Bhorgardus, gléas socheolaíoch a thomhaiseann dearcthaí i dtaobh dreamanna comhdhaonnacha.
Tá Combat 18 ainmnithe in ómós do Adolf Hitler: A an chéad litir den aibítir agus H an t-ochtú ceann - uaidh sin an ``18.'
Bhí sé i gceist agam go mbeadh uirlis dhifriúil le cloisteáil ar chuile rian!
Tagann sé ar chara nua agus tugann sé ag scátáil é. Ach ní maith leis an gcara nua a shaol nua.
Mar sin, tá Ruth an-sásta le córas na hionadaíochta cionmhaire a cuireadh ar bun sa Tuaisceart.
Tá eisean ag iarraidh dílseacht a chothú sa phaca gadhar, nó san fhoireann más mian leat.
@ D’íoc siad an airgead fuascailte faoi dheireadh.
Buailte ag an sneachta, ag an fhearthainn, ag an ghaoth!
Ceapaim gurb é is mó a chuaigh i bhfeidhm ar Ghaillimh.
Ní bhfuair mé freagra ar bith.
Bí an spéir dubh le clocha agus mallachtaí.
Moltar rang a chaitheamh idir an dá thástáil ar dhearmaid na ndaltaí chun gnóthachtáil na scoláirí nach dtagann foghlaim fhoclóra go réidh leo a ardú.
Scríofa ag Nuacht24 ar 28.06.2012 Rannóg náisiúnta, nuacht.
Posted on 10 April 2013 by igaeilge Tá leagan nua den aip seo, leagan 1.1, anois ar fáil ar iTunes.
Seanadóir Rónán Mullen den tuairim gur seift toghchánaíochta ag an Rialtas é, a bhfógra go bhfuil siad le coimisiún neamhspléach a bhunú a fhiosróidh an bhféadfaí roinnt cáblaí ardchumachta a chur faoi thalamh.
Is iad na tuismitheoirí a bhunaíonn gaelscoil.
Táim i mo shuí anseo ar bhruach na habhann ag faire ar Cháit, an t-uisce go dtí na glúine uirthi.
Ní fheiceann siad Ned Kelly as Éireannach.
Cé go bhfuil an chuma air gur cuma, ní cuma.
Lean cúrsaí mar sin fhad a lean Yeltsin i gceannas.
Bhí Adomnán féin i mbun mainistreach in Í Cholm Cille ag an am.
Táimid i mbun cainte le hÚdarás na Gaeltachta faoi láthair ach níl cuma rómhaith ar an scéal.
Caitheadh é ag 13.20 – níos lú ná 24 uair a chloig i ndiaidh don suirbhé a bheith curtha ar bun.
Cuireann Aire "Bille" ós comhair na Dála nó an tSeanaid le plé agus cinneadh a dhéanamh air.
Níl cead a chois aige ach tá sé ag gluaiseacht chun tosaigh mar sin féin.
Mar sin de, ní bheidh seans choíche ag a leithéid de thíortha na hAfraice éirí as an bhochtanas nuair a ligtear dóibh a bheith faoi órdóg na institiúidí ollchumhachtacha seo.
Meabhraíodh do na múinteoirí uile an tábhacht a bhaineann le húsáid TFC mar mhodh chun scoláirí a mhealladh agus a spreagadh.
Ní mór an táille seo a áireamh mar sheic, ordú poist nó dréacht bainc atá iníoctha le Prometric Ireland Limited.
Ina measc iad siúd ag rith bhí an tUasal Mac Ádhaimh, Airí, Conor Murphy, Caitríona Ruane agus Gerry Kelly, chomh maith le Comhaltaí ón Tionól agus foireann tacaíochta an pháirtí.
Bhéarfadh Bran air ria Gaéthibh-fiádhna bhí sí chomh luath sin.
Scoláirí ó Ghaelscoil na Ceithre Maol, Béal an Átha ag seoladh Sheachtain na Gaeilge i mBéal an Átha le déanaí.
Ach nuair a bhí muid amuigh air an áit a dtugann siad a' Leachta Bán air, tháinig ceo orainn.
D’íoc muid é agusd’imigh linn ag tarraingt ar an bhaile.
Tugadh an-mholadh do na scoláirí sna ranganna ar fad.
An bhfuil muid ag dul leanstan le scriosadh na timpeallachta go dtí go bhfuil an ola uilig tráite?
B’fhiú do na múinteoirí piarbhreathnóireacht a dhéanamh mar chuid de seo chomh maith.
Níl Ken ró-shásta ach tá cosc air teacht in aice an ti mar chaith sé a ola gréine ar Bharbie bocht.
Corruair, bhí mo sheomra codlata mar a bheadh príosún ann!”
‘Ó, ní hea in aon chor, a Athair.
Ní nach ionadh, ní dheachaigh bean ar bith, go háirithe iad siúd a bhí go maith as, chun an ospidéil mura raibh aon dul as aici.
Is é BBC Raidió Feabhail a bhain an duais annuraidh agus is mór an moladh do Raidió Fáilte, stáisiún pobail Gaeilge a bhfuil mionbhuiséad aige gur chinn na moltóirí go raibh an duais seo tuillte againn.’
Mar sin, nuaira d’fhógair an IRA an sos cogaidh, mí Lúnasa 1994, bhí barúil againnnach mbeadh i bhfad eile le fanacht againn go bhfaighimis cabhairéigin.
Scríofa ag eoghan nill ar 08.12.2010 Rannóg gaeilge.
“Léim an-mhór a bhí ann ach thug sé deis dom aithne a chur orm féín agus mo chumhacht phearsanta féin a iniúchadh.
Bhí sé ag ceann na sráide ar aghaidh an droichid amach, agus bhí Bean Uí Chroinín an bhean-tighe.
D’éirigh sé agus shiúil go doras sheomra a mháthara.
Cuirtear leis an seicteachas le gach masla, fíor nó bréagach, a thugtar dá bpobal, a gcreideamh, a stair.
Tagann an focal seo chun cinn uair amháin i ngach 9,377 focal.
Bhíodh m’athair ar cuairt aige nuair a bhí sé féin óg agus dúirt sé go raibh sé tugtha suas dhó a bheith ar an scéalaí ab fhearr a bhí sa gceantar seo lena linn.
Go gceapfar Coimisinéir na Gaeilge le cumhachtaí, foireann agus acmhainní cuí chun an Acht a mhaoirsiú.
Ní mór duit iarratas foirmiúil a dhéanamh le d'fhostóir ag lorg saoire cúramóra ar an laghad 6 seachtaine sula bhfuil sé i gceist agat an tsaoire seo a ghlacadh.
· Bhí na múinteoirí díograiseach agus fuinniúil i mbun na ranganna agus aithníodh an dea-chaidreamh a bhí idir scoláirí agus múinteoirí.
‘S nach n-iarrfainn leat mar fhéirín Is nach dtréigfinn mná na hÉireann ort Do phéarla an bhrollaigh bháin.
Is minic a bhíonn daoine óga a ligtear amach as ionaid speisialta, nó daoine a fhágann príosúin nó institiúidí meabhairghalair, fágtha gan dídean.
Níor cheart go mbeadh ar an cháiníocóir díol as, go háirithe le linn tréimhse ina bhfuil na cianóga gann.
Más mian leat féin nó le do theaghlach iarratas a dhéanamh ar íocaíocht feabhsaithe ba chóir d’iarratas a dhéanamh i scríbhinn díreach chuig d’Oifig Sláinte Áitiúil.
Tuigeann muintir na gcathracha chomh tábhachtach agus atá sé srianta a chur ar dhaoine ar mhaithe leis an bpobal i gcoitinne.
Chaith sí a lán ama in Éirinn, áit ar bhuail sí le Dubhghlas de hÍde i mí Dheireadh Fómhair, 1892.
Tugann an tUasal Assange le fios go bhfuil na cúiseanna ina leith, líomhaintí go ndearna sé ionsaí gnéis ar bheirt bhan, gan bunús agus go bhfuil iarracht ar bun chun a chlú a scrios cionn is a obair le Wikileaks.
An bhfuil sé ag dul a bheith chomh mór is a shíleann an tUasal Jobs agus muintir Úill?
Is léir gur leis an bPróiseas Pleanála Teanga a bhaineann an tábhacht is mó.
Is é seo an 1,359ú focal is minice úsáid sa Ghaeilge.
Is scoláire aitheanta é Breandán Ó Madagáin i réimse na Gaeilge agus na traidisiúin amhránaíochta agus filíochta a bhaineann léi.
Ní raibh sé ceart, cóir, ná feiliúnach.
Tá 60 ball i Seanad Éireann.
Go háirithe mar fhreagra aonfhoclach ar cheist.
Bíodh sé fíor nó bréagach, ach cuireann a leithéid de chonspóid leis an tuairimíocht go bhfuil eagraíocht atá ag oibriú go mífheidhmiúil ag iarraidh deireadh a chur le heagraíochtaí eile nach bhfuil baol ar bith chomh mífheidhmiúil céanna leis.
Is inmholta an dul chun cinn atá déanta chomh maidir le polasaithe a ullmhú do na hachair éagsúla den churaclam.
Lig saor an t-iomlán acu nó beidh an chinniúint céanna ann do Yakov is atá do na milliúin eile sin.’
Chuireas aithne fadó ar Jim Kemmy agus bóithre na hÉireann á siúl agam sna hochtóidí le ‘Ireland’s Eye’.
Tá seantaithí ag an gcathaoirleach ar chúrsaí bainistíochta scoile agus bíonn teagmháil rialta aici leis an bpríomhoide agus leis an bhfoireann teagaisc.
Creideann an tAire gur gá a chinntiú go bhfuil ciall sochtheangeolaíoch agus pobail leis an teorainn: 'Is amaideach, mar shampla, go mbeadh leathabhantrach bhunscoile laistigh den Ghaeltacht agus an leath eile lasmuigh.'
Bhí an rud faoin bpéist bhocht thubaisteach mharbh, beagnach dochreidthe dona scoláirí.
Bua ag Éire ar an Rúis sa Chorn Domhanda Rugbaí.
Nach bhfuil cúng-aigeantacht de shaghas éigin ann má cheapann daoine gur leor é go dtaispeántar comhionannas sna méain chumarsáide amháin?
Tháinig an cheist chun cinn gach uair a síníodh conradh nua de chuid an Aontais Eorpaigh, mar a tharla nuair a bhí Conradh Liospóin faoi chaibidil.
Déanann Chevalier iarracht féiniúlacht an chailín sa phictiúr Girl with a Pearl Earring a nochtadh ina scéal agus cruthaíonn sí carachtar darb ainm Griet, bean óg ó chúlra bocht a thagann chuig teach Vermeer mar chailín aimsire.
Tá an Bhaváiris le cloisteáil sa mBaváir (ar ndóigh), san Ostair agus i réigiún san Iodáil ar a dtugtar An Tioróil Theas nó Südtirol.
Tá sé faoi stiúir Thús Cinnte agus tugann sé deis do na páistí a gcuid scileanna teanga a fhorbairt ar dhóigh shultmhar.
Ní aithneodh siad í is dócha.
Ach gan dréim leis d’fhill Chavez ar an bhaile inniu in am do cheiliúradh lá an neamhspleáchais, an t-am a cuireadh ruaig ar na Spáinnigh.
RTÉ Raidió na Gaeltachta, Dé Domhnaigh 19 Eanáir / 8 am: Cuir tús ceolmhar leis an Domhnach le Béal Maidine, á chur i láthair beo ó Chasla ag Neansaí Ní Choisdealbha.
Is í an Gile i nGrásta Malick í. Ní chuirfinn ainmniúchán d’Osgur thairsti.
Tugadh an-mholadh do na scoláirí as a gcuid oibre ó bhéal nó trí nótaí dearfacha ar a gcuid oibre a scríobh ina ndialanna nó trí ghreamáin a thabhairt dóibh.
Nach fastaím fhollasach é sin!
Rith Carol i rás ceannais Thuaisceart na hÉireann agus chríochnaigh sí sa chéad 15 áit.
Tá macalla inteacht ina glór a chuirfeadh cumha na cruinne in iúl ar chuid de na nótaí fada brónacha.
Ach amháin gur cor mór a bhí ann, cinnte, nuair a d'imigh an cór mór sin.
Imrítear leagan an-chosúil leis an gcluiche sa Ghearmáin, san Ísiltír agus san Iodáil chomh maith.
Mar sin ní mór go mbeadh cead agat an méid sin a choinneáil, ar a dtugtar airgead póca in amanna.
Moltar tús áite níos mó a thabhairt do na staitisticí sin i bplean an ábhair mar phointe tagartha ar sheasamh an ábhair agus mar threoir le straitéis eile a cheapadh.
An ar son na hÉireann a bhíd ar fad ag obair nó ar son an Aontais Eorpaigh?
Ba iad an dáréag a bhí gan steamar céille, dar leis an slua amuigh, an dream beag sin a d’fhan faoi iamh is nár sheas amach riamh faoin mbáisteach.
Oops, bhí mé ag iarraidh rá "Gaeilgóirí gan Béarla ar bith" in ionad sin.
Chuige sin tá taighdeoirí ag tabhairt cuairte ar dhaoine nó eolas á chur chucu.
Tá an t-amhrán ar eolas agaibh, "Thugamar féin an Samhradh linn!"
Is beag tábhacht a bhaineann leis an ábhar a scaoileadh saor faoin Acht – teachtaireachtaí ríomhphoist faoi amannta cruinnithe srl.
Bhrathas gur ghá rud éigin den tsort son a dhéanamh.
Thig leo sin stádas sa bhreis a thabhairt don Phalaistín, a bheadh ar aon dul leis an stádas atá ag an Vatacáin, agus is léir go bhfuil tromlach mór sa Mhór-Thionól ar a shon sin.
· Tá an tsárobair atá déanta ag múinteoirí chun tacú le rannpháirtíocht na scoláirí i ngníomhaíochtaí Eolaíochta seach-churaclaim le moladh.
D'fhás beirt chairde, Bobby agus Jonathan, aníos i Cleveland sna 1960idí agus sna 70idí.
"Ceol" atá i gceist le blas; foclóir agus gramadach le canúint. agus fóineolaíocht agus foghraíocht fosta Ach is fíor dhuit go mbíonn daoine ag cuir an dá rud tré chéile go minic.
Tá an t-údar ag cur neart argóintí maithe ar son na Gaeilge chun tosaigh.
“Cairde ón rang,” a dúirt Aoibheann, “tá scaifte againn ag dul.
Níl daoine ag ceannach ceirníní mar a bhíodh.
Cén chaoi a bhfuair tú an post mar thráchtaire?
Léigh Tuilleadh › Cuir sa chiseán › Bíonn Bríona ag brionglóideach – ó mhaidin go hoíche!
An ábhar dóchais é seo, nó an bhfuil na páirtithe a bhfuil baint acu le paramílitigh ag iarraidh cumhacht a roinnt ina gceantracha féin?
TG4@10: Deich mBliana de TG4 (Ríomhleabhair) By Micheál Ó Conghaile, Cló Iar-Chonnacht Sa saothar ceannródaíoch seo, déantar ceiliúradh ar dheich mbliana de TG4, an stáisiún teilifíse Gaeilge a bunaíodh i 1996.
Táirgí Mór-éilimh Mícheál Ó Ruairc Daoine a Itheann Daoine (Ríomhleabhair) › Cló Iar-Chonnacht, Indreabhán, Contae na Gaillimhe, Éire Foilsíonn Cló Iar-Chonnacht leabhair i nGaeilge agus ceol Gaelach.
Nuair a ghlaonn tﾃｺ ar an ospidﾃｩal le do chﾃｩad choinne a dhﾃｩanamh, iarrfar ort an bhfuil sﾃｩ i gceist agat an chuairt a dhﾃｩanamh mar othar poiblﾃｭ, leathphrﾃｭobhﾃ｡ideach nﾃｳ prﾃｭobhﾃ｡ideach.
Má tá tú ag cur isteach ar chúrsaí iarchéime sa RA is féidir leat iarratas a dhéanamh ar líne ar ollscoileanna agus ar choláistí áirithe.
Bíonn na scrúduithe a chuirtear ar na scoláirí bunaithe den chuid is mó ar fad ar scileanna na scríbhneoireachta agus na léamhthuisceana.
Is maith is cuimhin linn an tráth céanna, agus ní shéanfaimís go huile an forlámhas a bhí go mór i dtreis, cuid mhór de i gcás na hEaglaise Caitlicí.
By Ré Ó Laighléis, Móinín Ní fios do Naoise nuair a chuireann sé an chéad téacs riamh ar a fhón póca nua nach chuig a chara Virgil i Meiriceá a imíonn sé ach go háit eile.
Ach tuigim anois an fáth a gcailleann daoine neart airgid gach bliain.
Moladh eile a deineadh ná go ndéanfaí plean na hidirbhliana a fhorbairt trí chlár sainiúil teanga a dhearadh ina dtabharfaí tús áite d’úsáid fheidhmiúil phraiticiúil na Gaeilge.
“Ó ó ó” ar sise agus ón lá san go lá a bháis níor labhair sé focal nár ghéill sí dó ann, pe’cu bhí an ceart aige nó ná raibh.
Má a caitheadh an iomarca airgid ar athrú ainm TnaG go TG4 le déanaí (féach An Draoi Rua), nár caitheadh níos mó fós ag Telecom Éireann nuair a tugadh Eircom ar an tsaol, mí ó shin.
Táthar ann a shíleann nach mbeidh ag éirí chomh maith agus atá anois le Sinn Féin nuair a thiocfar ar réiteach iomlán ar ghearchéim na Sé Contae.
Ach, a leaideanna, nach bhfuil féith an ghrinn ar bith ionaibh?
Má dhiúltaítear d’iarratas ar Chárta Cuairte LG, gheobhaidh tú litir ó FSS ina luaitear seo.
Léigh Sliocht / Read an Excerpt Seoid chumadóireachta í seo.
Tá sé cloiste againn gur iomaí réalt mór a bheas le cloisteáil sa scannán beoite Fantastic Mr Fox i mbliana!
Ansin, tabhair cuairt ar saor in aisce agus go tapa cad iad na rúin a phearsantacht astral a fhios conas a mhealladh di agus a titim i ngrá leat a dhéanamh, éasca agus saor in aisce.
Agus do cuaidh Declan na diaigh sin da dúthaig fein dona Deiribh Muman agus do shenmóir doibh, & do bhaistt morán dibh i n-ainm Críost.
Tá Úna faoi agallamh againn san eagrán seo de SAOL Is cinnte gur cleachtadh maith don aigne atá sa bheiriste, agus is féidir leis na himreoirí maithe bheith an-aireach.
Tá córas náisiúnta acub ar Oileán Mhanainn go deimhin, freisin.
Tá ‘The Book of Longing’ le Leonard Cohen athléite agam fá dhó.
Tá eolas riachtanach le fáil sa phlean faoi theagasc an ábhair agus tá dea-eagar faoin bplean agus é cothrom le dáta.
Tá caighdeán na Matamaitice ard.
Seo thíos an litir.
Léiríonn Binjí – Madra ar Strae le Patricia Forde, maisithe ag Brian Fitzgerald agus foilsithe ag Futa Fata saol madra bhig atá imithe amú sa chathair mhór.
Shíl mé go raibh sé ait go mbeinnse curtha i measc na ndaoine seo agus éileamh chomh mór sin ar leithreas amháin, nuair nach raibh aon duine sa cheann in aice le cró an phíolóta (agus an chlaitseach a chuir an ruaig orm).
Beidh Paul Green ag buaichaint a naoiú caipín má imríonn sé in aghaidh na Seice.
Tá “oifig” ag Collins istigh sa Tate atá mar chuid den taispeántas agus ina ndéanann sé eagarthóireacht ar a chuid scannán.
In imeacht aon tráthnóna amháin, tá ceachtanna crua le foghlaim..
Tá fáil ar bhreis faisnéise ar láithreán gréasáin an ESM.
Bhuel, b'é an rud a chuir isteach orthu ná go raibh dhá leathánach de scéalta grinn ann faoi Diana, nach maireann.
Bhí a shúile cho foighdeach, cho foistineach le bois teanachair íogair, i láimh eolach, ag gabháil rudaí agus dhá scaga lena scrúdú.
Cuirtear tuairisc chuig baile faoi dhó in imeacht na scoilbhliana bunaithe ar thorthaí na scrúduithe coimreacha seo.
So, shíl muidinne i gcónaí gur sin an áit a raibh an spórt.
An raibh fonn foghlama ar dhuine ar bith de na daltaí?
Innéacs seiceála Cló Iar-Chonnacht, Indreabhán, Contae na Gaillimhe, Éire Foilsíonn Cló Iar-Chonnacht leabhair i nGaeilge agus ceol Gaelach.
Deirtear go bhfuil an inchinn maith agat agus ní dócha go mbíonn BSE ar chaoirigh.”
Is le gach Éireannach an teanga, agus níl sé ar leas na teanga go mbeadh an chuma ar chúrsaí go bhfuil sí ‘i seilbh’ dream nó taobh faoi leith, Dá mba rud é gur polasaí de chuid SF é gan an teanga a shealbhú, bheadh sin maith go leor.
‘Tuigim go bhfuil an teanga tábhachtach ach bím i gcónaí ag rá liom féin gur an ceol an rud is tábhachtaí - sin an tuige a thosaigh mé a sheinm, ní ar mhaithe leis an Ghaeilge.’
Sliocht as Forógra Pobal na hÉireann 8. Inimirce de choimhthíochaí i nÉireann.
Tá Miller fós sa tóir ar fhreagraí.
Caill saill breise i ngach ball coirp.
Léigh Tuilleadh › Mianliosta Cuir sa chiseán Binsín Luachra By Dáithí Ó hÓgáin, An Clóchomhar ‘Chónaigh Éamonn Rua Bhailís sa Ghleann Rua, thoir theas ó Chill Fhíonáin, i bhfad ó shoin.
Na peictiúirí d'fhág seanchas an sean orrainne séalaithe, an mhéid againn a bhí íogar íntinniúil chun a nglacadh is a gcoimeád.
Bhí go leor cairde againn sna tíortha Ceilteacha eile, go háithrid in Albain agus go mór mór sa Bhreatain Bheag.
Rogha mhaith don gharraíodóir atá ag cuardach inspreagtha agus moltaí iad na Arboretum Inspirational Gardens i Leithghlinn an Droichid i gContae Cheatharlach.
Shéan Shivers, atá 46 bliain d’aois agus arb as Machaire Fíolta i gContae Dhoire dó, go raibh aon pháirt aige san ionsaí agus gur dhúirt dochtúir leis le déanaí nach raibh mórán blianta fágtha aige de bharr cúrsaí sláinte.
Ba scannal cruthanta é, dar leis, nach raibh colscaradh ar fáil go héasca toisc nár fulaingt go fulaingt mná íogaire agus í pósta le búir mheisciúil eicínt — cineál a bhí chomh fairsing le dreancaidí ar an ngadhar ina thuairim siúd.
Níor rinne sí ach breathnú ar chlaí thall an bhóthair agus ar na clocha fuara geala a bhí ag gabháil go borb ar na clocha fliucha glasa.
Seans go mbeidh siad ag cur Micheál Ó Nuanáin air amanta, ach ní dóigh liom féin go bhfuil a shloinne gaelach tuilte aige nuair nach bhfuil sé ar fáil in áiteanna eile.
8. Tabharfaimid nóta don mhúinteoir nuair a chaillimid lá scoile nó níos mó.
"Ardófar riar na marcanna a bheidh ag dul don scrúdú béil Gaeilge san Ardteistiméireacht ó 25pc go 40pc ón mbliain 2012 ar aghaidh.
Tar éis na cuairte meastóireachta, thug an cigire aiseolas ó bhéal ar thorthaí na meastóireachta don phríomhoide agus do na múinteoirí ábhair.
Mar shampla, cuirimid iachall ar na comhlachtaí fóin a dtáillí agus coinníollacha a fhoilsiú agus is gá dóibh cloí go daingean leo.
Is iondúil go scaoiltear ciontóirí saor ón bpríosún nuair atá na téarmaí príosúin curtha isteach acu nó nuair a cheadaíonn an tAire Dlí agus Cirt agus Comhionannais dóibh imeacht go luath nó go sealadach.
Tá rogha leathan de Brúnna ar fáil ar phraghsanna réasúnta: Afraic, san Áise, san Eoraip, an Meán-Oirthear agus go deimhin, ar fud na mór-roinne de Mheiriceá Thuaidh agus Theas.
Tá an t-úrscéal féin fréamhaithe go hiomlán i gcúrsaí ama ó thaobh foirme de.
Téann muid i dtreo uaigh a hathar.
Amuigh ansin, áit eigin sa strataisféar, beidh satailít dírithe ar Chorcaigh a chuirfidh íomhánna ar fáil agus déanfaidh na cniotálaithe léarscáil a dhearadh bunaithe orthu.
Gan amhras, tá daoine buartha agus gach ceart acu a bheith.
Is féidir na hamhráin a chloisteáil anseo: Tá ocht n-amhrán ann ar fad.
Le himeacht ama sástacht níos mó a rugadh chun bogadh i dtreo saol grá lán dóchais.
Bhí mórchuid de lucht gorm na háite sin ina sclábhaithe go dtí 150 bliana ó shin, ach fiú má saoradh iad i ndiaidh cogadh cathartha na tire in 1865, níor coscadh an ciníochas.
Múineann an fhoireann tacaíochta snáithaonaid áirithe den chlár do ghrúpaí beaga ar mhaithe le daltaí le riachtanais ar leith.
An cheist ná más amhlaidh atá an cás, cad ina thaobh go bhfuiltear drogallach roimh cheol amháin thar a céile, go háirithe roimh mioncheolta m.sh. Baróc, ceol na Liobáine, Rai?
Cathair ar leith a bhí inti ar dtús, thiar sa naoú haois déag.
Moltar go n-úsáidfí an foilseachán dar dteideal “Ag breathnú ar ár scoil” mar thaca don phlé faoi fheabhsú na scoile ag na cruinnithe thuasluaite.
Shíl corrdhuine gur dóigh ghiorraisc a bhí ag Aonghus ach níorbh ea - bhí sé i gcónaí cineál coigilteach lena chuid focal.
Bhí neart seansanna ag foireann an Spidéil an cluiche a bhuachan, go háirithe nuair a bhí cóir na gaoithe leo sa dara leath, ach níor thapaigh siad a ndeis agus d’imigh a gcuid maidí le sruth sa deireadh faraor.
Go ginearálta, bhí cleachtas éifeachtach múinteoireachta le feiceáil sna ranganna go léir le linn na cigireachta.
San am chéanna, b'fhéidir go dtig linn ciall a bhaint as an easpa eolais nó an tost seo.
In eagrán eile, tugann Ann Marie cuairt ar Bhúcairist na Rómáine.
Is píosa é atá lán drochthuair agus mothúchán.
B’olc an scéal é dá gceisteofaí údarás aon gharda faoi leith mar thoradh ar an sárú reachtúil seo.
Tá fáilte roimh bhur dtuairimí.
Bhí sin ann agus ma's fad ó bhí, bhí rí in Éirinn agus bhí gáiste aige fa choinne gabhadh éanach.
Agus arís deir an t-údar in abairt ghlanghonta an méid seo: ‘Cuma chomh huilíoch agus atá teanga, ní thig léi gnó teanga eile a dhéanamh ina hiomláine.’
Téann daoine go barr sléibhte le picnicí a bheith acu agus le breathnú anuas ar an talamh futhú.
Cad chuige atá siad, agus sinn ag rá anseo le fada go raibh siad ag cúlú ón nGaeilge agus á himeallú!
Ach nuair a rinneadh ionsaí ceimice ar na Curdaigh i Halabja i 1988 inar maraíodh tuairim is 4,000, bhí Howard ina thost.
Is a Bhríd Thomáis Mhurchadha ó molaimse an barr leat fhéin Ar ghile, ar fhinne, ar dheise ‘gus áille méin Do chúilín deas triopallach a bhí fite ina thrilseáin óir Is an té a bheadh gan amharc go dtabharfainnse soilse dhó.
B’fhiú breis beag béime a leagan ar mhúineadh na peannaireachta agus chabhródh sé seo le cur i láthair an ábhair bhreá atá ceaptha ag na daltaí ina gcuid cóipleabhair.
[truncated: 795,654 more chars]
