# Supplementary material for: Probing language identity encoded in pre-trained multilingual models: a typological view
Source: PeerJ Comput Sci. 2022 Mar 15;8:e899. doi: 10.7717/peerj-cs.899 (PMC9044357; doi:10.7717/peerj-cs.899)
Supplement: Supplemental Information 1 [file peerj-cs-08-899-s001.zip › Raw data or code files/multilingual sentences/Italian.txt]

“Ero innamorata e tra noi c’era una grande attrazione fisica, ci piacevamo tantissimo.
Nel corso dell'incursione aerea non fu risparmiata la statunitense John Harvey.
Non si chiede il tecnicismo, che poi si risolve” ha ricordato la Sindaca, intervenendo prima del voto.
Lebron James avverte: “Non gioco in un palazzetto vuoto”
Per lui, il cibo è una forma di "dipendenza affettiva, esistenziale, una dipendenza dalla tradizione" da cui ha avuto la forza di staccarsi per concedersi a un nuovo sé.
Le interfacce touch screen sono diventate d’uso comune solo nell’ultimo decennio.
Scusate io cercherei qualcosa di molto più cheap, un lettore audio che possa fare girare anche app android, tipo iPod.
È così facile e piacevole conviverci!
Tanti lo vedono un fuoriclasse, un campione: per me non lo è".
Secondo la rilevazione, realizzata a fine agosto, gli incentivi hanno movimentato i mercati dell’energia (+51% di propensione all’acquisto di impianti solari termici) e della mobilità (+11,7% per le auto nuove).
Il fotografo è molto contrariato e non è intenzionato a perdonarla.
Al contrario, alcuni di loro erano piu' rilassati al termine della sessione.
I due si sono conosciuti proprio all’interno della casa e potrebbe esserci stato del tenero, ma al momento non ci sarebbero conferme ma soltanto suggestioni.
Anche l’Esercito in campo a Terni contro il Covid per effettuare più tamponi.
Troppo poco nel secondo.
MATELICA – Micciola: “A Trieste grande emozione, ora però testa alla Feralpisalò”
La scorsa notte nella zona metropolitana si è abbattuto un violento temporale che ha causato molti danni, specialmente nelle zone montane intorno a Gaggio, Castiglione dei Pepoli e Porretta Terme.
Italia Viva si presenta con due nuovi coordinatori della città di Arezzo e con una compagine civica all’interno della coalizione a sostegno della candidatura a sindaco di Luciano Ralli per il centrosinistra.
Alla Rhapsody si è anche aggiunta la “Adriatica” che stazionava nelle acque antistanti Trapani e che è stata dirottata a Porto Empedocle per fare sbarcare i suoi ospiti.
È bene ricordare, però, che da sole, le creme non possono far niente e che ciò che conta, prima di tutto, è seguire uno stile di vita sano sotto ogni aspetto.
Su Rai2 per il telefilm ‘The Rookie’ 1,355 milioni e 5,1% di share con il finale di stagione.
Disastro Carboni e Muriel fa felice Gasperini Col passare dei minuti la Dea inizia a prendere confidenza con l’avversario e sfonda più facilmente.
“Bruciabaracche Peace & Love” va in scena venerdì 7 febbraio alle ore 21.
«Craig e Neil sono dei visionari», ha detto Francesca Orsi, vicepresidente esecutivo della HBO Programming, introducendo la novità.
«È un’ingiustizia, c’è poco da dire.
Un incubo radioattivo che, a oltre 30 anni dall’orrore innescato dall’esplosione del reattore Rbmk-1000 nel sito vicino alla città di Pripyat, pesa come un macigno sulla storia dei giorni nostri.
L’Unità di crisi sta sentendo tutti gli italiani a bordo della Diamond Princess.
Buona notte a tutti.
Quindi sostiene che non fossero casi inventati di sana pianta?
Rebic pesa sempre di più, con un Hernandez straripante; insomma, il Milan è una gran bella squadra».
Sono intervenuti i carabinieri che hanno avviato le indagini di rito.
Per le scuole il premio creatività è andata alla “Albero Generoso”, quello della costanza alla “Anna Frank” e quello dell'iniziativa alle “Marcelline”,tutte e tre si sono guadagnate un'uscita in Kayak per far vivere il mare nel rispetto delle distanze.
I parcheggiatori abusivi?»; Giordano: «Se la sono presa con i primi della classe che stanno un po’ male?
Ovviamente il 2020 risulterà un anno “falsato” a causa del Covid-19 ma il settore turistico è strategico per il territorio e il lavoro va avanti con più impegno.
I pannelli non potresti uscirli dal camper all'occorrenza e caricare delle lifepo4 separate, o collegare manualmente i cavi alla batteria (con un mppt ovviamente)?
"Il nome del nuovo Milinkovic-Savic?
Il Comune di Civitella in Val di Chiana e Alessandro Beatrice su tutti.
Perché Mari ha avuto e ha questo di unico: è il maestro del design che più di tutti gli altri ha cercato di riflettere sulle implicazioni sociali della disciplina.
“Hanno risposto in più di 60”
In qualsiasi modo vogliamo definirlo, l’arrivo di Lionel è alquanto improbabile.
Per le ultime, riferite ai mesi di ottobre, novembre e dicembre, allo stato attuale, la riscossione rimarrà a gennaio 2021 come da regolamento.
Tutti i turisti dovranno pagare una multa.
Quest’ultimo è alle prese con una microfrattura alla mano, potrebbe giocare con un tutore ed entrare a gara in corso.
Ma gli studiosi italiani hanno invitato alla nel trattare questo delicato argomento.
Ora quindi servono misure veloci, semplificate e snelle.
Io, poi, sono fortunato.
Una sessantina i soccorritori impegnati: hanno operato anche le unità cinofile del Soccorso alpino, della Protezione civile e dell'Associazione nazionale carabinieri.
La famiglia dell’uomo morto ha infine intimato il 118 a mandare qualcuno altrimenti sarebbe partita una denuncia ai carabinieri.
Anzi la regolamentazione dovrebbe essere inasprita proprio per garantire la concorrenza”.
Da nord a sud i vigili del fuoco nelle ultime 24 ore hanno svolto ben 4000 interventi di soccorso, compreso quello di un 34enne romeno che dopo essere stato salvato nei boschi a Fabriano, in provincia di Ancora, si è beccato una multa di 400 euro.
E le persone mi vedono anche se il mio aspetto non è come dovrebbe essere?
Ed è così che mi è stato diagnosticato il Parkinson" spiegò, parlando dell'enorme dolore che l'accompagnò nei primi tempi, dell'agonia provata e della paura che gli stessero nascondendo la morte imminente.
Questa serata in tv sarà per i di MasterChef 9 decisiva.
Nuovo sponsor per l'Inter, che non si prenderà il consueto spazio al centro della maglia, ma la manica.
Nel frattempo il primo cittadino ha emanato un’ordinanza di chiusura delle scuole di Corleone, dall’asilo fino al liceo.
Su tutti due macro episodi: il rigore per fallo inesistente di Romagnoli ma soprattutto l’inconcepibile annullamento del gol di Ibra.
Lo denuncia una nota Fim: “È stata appena rinvenuta a Roma una busta con 3 bossoli, uno calibro 38 e due calibro 9, con minacce di morte in ricordo dei 10 anni dall’accordo Fiat di Pomigliano”.
Nel frattempo, alcune persone che hanno assistito all'accoltellamento sono state a loro volta trasportate al posto di polizia dove verranno raccolte le loro testimonianze che saranno utili ai fini dell'inchiesta.
L’orologio è ripartito dal primo dell’anno di 20 anni fa, anno in cui il mondo aveva temuto il millenium bug, un baco che avrebbe potuto mandare in tilt i sistemi informatici di tutto il mondo.
Cosa dirà Il Ministro dell'Interno al Ministro per i Beni Culturali quando si deciderà la città prescelta?
Per la Cgil, "la bozza preparata dal Governo definita Piano di ripresa e resilienza è il prodotto mal riuscito di una elaborazione solitaria e autoreferenziale del capo del governo e di pochi altri che denota l'assenza di un Progetto Paese.
Il tempo ormai comincia a stringere ed è chiaro che la questione del rinnovo va affrontata con l’inizio del 2021.
Dateci sotto ragazzi!
Tramite l’applicazione e il QR code univoco, il singolo o la famiglia potranno riscattare il bonus al momento del pagamento presso la struttura ricettiva scelta.
Il presidente per il tribunale dei minori di Bologna Giuseppe Spadaro scelto per l'incarico a Trento, la sua carriera definita una “vera passione per la funzione”.
Sono in condizioni stazionarie e in terapia intensiva i due cinesi, marito e moglie, risultati positivi al test sul nuovo coronavirus.
Un sospetto considerato talmente pericoloso da far considerare “assai probabile il pericolo di recidiva“.
A fine stagione, però, il contratto di Giroud con i ‘Blues’ andrà in scadenza e l’ex attaccante dell’sarà libero di accasarsi dove vorrà.
Interni: Scopri cosa accade Oggi in ItaliaCoronavirus, Arcuri dalla Annunziata: “Non dobbiamo credere che questa emergenza sia finita”
Serena Enardu: “Al GF VIP per riconquistare Pago” E sul matrimonio…
E per i quali l’assenza della passeggiata al parco è solo uno dei tantissimi motivi di sofferenza.
Intimato l’“Alt” ad una Fiat Panda, con a bordo solo il conducente, si procedeva al controllo.
A loro avviso, inoltre, l'industria farmaceutica dovrebbe essere più orientata al servizio pubblico.
Dove giochi giochi, va bene uguale” ha aggiunto Sileri.
Il programma prevede investimenti per circa 400 milioni di euro negli stabilimenti di Ciments Calcia, di cui quasi 300 milioni di euro sono destinati al solo sito di Airvault.
Sanzioni anche in Appennino durante i controlli dei Carabinieri sul rispetto delle.
Le mild hybrid in generale sono una presa per i fondelli, eccezion fatta per auto come questa subaru che sono di un altro livello, ovviamente.
Avvio a spron battuto del Napoli che prova a prendere sin da subito il pallino del gioco.
Gli ultra 60enni invece, acquistano molto raramente questo genere di prodotti, sebbene il 64% di questa fascia d’età sia flexitariano.
Per Jin, le decisioni sui post da rimuovere si baseranno sui consigli “delle principali organizzazioni sanitarie globali e locali”.
Acquaviva, auto in fiamme.
Questo passa attraverso la produttività del lavoro, che qui in Italia ha perso moltissimi punti rispetto agli altri Paesi europei.
I clienti possono effettuare il pre-ordine oggi.
Il lunedì la prima videochiamata: vedere papà con il casco e molto sofferente è stato ovviamente uno shock, ma l’ho salutato volentieri, pur standoci male.
Prima o poi la vita normale dovrà ricominciare: chiaro, sarà molto più difficile soprattutto all'inizio.
I pompini nella stanza ovale.
La 19enne di Phoenix – iridata a squadre al Mondiale di Stoccarda – al momento guida la classifica speciale del biennio, ma una probabile qualifica al volteggio la escluderebbe, lasciando campo libero a un duello tutto interno alla FGI.
Dal punto di vista delle infrastrutture, la nostra azienda in più di un miliardo e mezzo di euro”.
Leo le cose più difficili col pallone le rendeva facilissime, un talento incredibile.
La Lombardia sarà zona gialla da domenica insieme a Campania, Piemonte e Toscana.
In tempo di Covid sembra essere la tv ad offrire spunti degni della più classica commedia all’italiana.
Ragazzo ucciso a Colleferro, gli allenamenti.
VIAREGGIO - Tutti dai 19 ai 21 anni più un 23enne e un 27enne.
Probabilmente per il Pescara sarebbe la pista più semplice da portare a termine ma il dubbio su quale Bojinov approderebbe in Abruzzo permane: quello pieno di talento oppure il giocatore scostante che in 19 anni di carriera ha indossato 15 maglie?
Ma quella reale si concentra nell’hotspot, non nell’isola di Lampedusa.
Paolo Ciavarro e Clizia Incorvaia dopo il GF Vip, quindi, continuano a viversi il loro amore.
“Vi rientrano il miglioramento delle risorse genetiche e, quindi, vorremmo capire se questo riguarda anche tutto ciò che ruota intorno agli Ogm – aggiunge – piuttosto che la gestione dei rischi naturali”.
C'è posto per tutti, uno non esclude l'altro".
Capitan Napoletano e compagne ritornano in campo con piglio diverso, Ferrari pari il 7 metri a Gozzi poi la Jomi Salerno con Gomez realizza la rete del 14 – 8. Romeo regala il massimo vantaggio alle salernitane a cui risponde Cobianchi.
Iniziamo con questo provvedimento di buon senso, avviando subito tutti gli ulteriori interventi che si possono mettere in campo: non ci sono più alibi, non c’è spazio per temporeggiare.
Qualora l’esterno ribadisca la sua voglia di rimanere al Barcellona, la Juventus dovrà dire addio all’ipotesi di scambio con Douglas Costa, ben vista dalla dirigenza catalana.
Le sue esperienze turistiche riguardano esclusivamente la cultura del cibo e del vino regionali.
Definito il tabellone del torneo: Virtus Bologna-Venezia e Olimpia contro la Vanoli detentrice del trofeo da una parte del tabellone, Sassari-Brindisi e Brescia-Fortitudo Bologna dall'altra.
Tutto questo è il contraltare naturale agli odiatori seriali che purtroppo hanno la loro cassa di risonanza sui social.
Jeremiah aveva un peso di soli 5 chili quando è morto.
"Il sole sulla pelle", uscito quest'anno lanciato in occasione nel decennale dell'incidente ferroviario di via Ponchielli, è ufficialmente candidato ad entrare nella cinquina dei finalisti della 66esima edizione del prestigioso premio cinematografico.
Durante un soggiorno estivo nella casa della famiglia Haze incontra la dodicenne Dolores Haze di cui si innamora così follemente da sposare la madre vedova pur di starle accanto.
Xiaomi dovrà certamente lavorare su questo aspetto perché in Cina la partita si è fatta dura, in casa ha infatti ridotto le quote di mercato negli ultimi due anni e dovrà recuperare terreno ai vari Oppo, Vivo, Apple e Huawei che si trova davanti.
Il materiale legnoso e non, derivante da sfalci e potature, dovrà essere recuperato nelle sei aree di stoccaggio che la Capitale sta utilizzando.
«Quando tutto sarà passato organizzeremo dei festeggiamenti»
Quanto alle opere pubbliche, Vanni ha illustrato i due interventi da «già previsti dal bilancio»: l’ampliamento della caserma dei carabinieri e di quella dei vigili del fuoco.
Molti hanno paura di andare nelle strutture sanitarie perché temono di essere contagiati.
Sarà Casella a notare che le rapide scale ascendenti che concludono la Fantasia KV 475, le ritroviamo (rinforzate dalla mano sinistra) nel solenne esordio pianistico del Terzo Concerto.
Bloccare i mutui in tutta Italia è una cosa semplice.
L’evento, che si tiene ad anni alternati tra Shanghai e Pechino, era particolarmente atteso negli sforzi per rilanciare un comparto in forte difficoltà sul fronte delle vendite, malgrado la Cina sia da anni il primo mercato al mondo.
Teniamo i toni bassi e andiamo al problema: non ci piacciono alcune soluzioni non convicenti?
La Procura di Aosta ha aperto un fascicolo per epidemia colposa aggravata nei confronti del paziente che aveva nascosto i sintomi influenzali risultati poi Coronavirus.
Quarto caso di coronavirus in Campania: si tratta di un giovane di Benevento che era rientrato dal milanese con la studentessa casertana, anch’essa risultata positiva nei giorni scorsi.
Al suo posto arriverebbe un traghettatore per chiudere la stagione.
Un pilastro della difesa.
Verifiche che scattano per ogni persona denunciata o arrestata e per i componenti dei loro nuclei familiari.
"Il vaccino antinfluenzale va ordinato nella prima parte dell'anno, al più tardi entro maggio - ha spiegato - Quasi nessuna Regione lo fatto entro quei tempi, però alcune sì.
Protagonisti della storia, avvincente e briosa, sono Nadia e Jean che vivranno insieme delle incredibili avventure.
Per questo la sua presenza ieri sera deve essere presa, sì con consapevolezza del suo difficile passato clinico, ma anche come un bel segnale in vista di un tuor de force pesante per il gruppo biancoceleste.
E’ un Picard che non si arrende, che si auto-arruola nella Flotta Stellare nel tentativo di aiutare Daji, una misteriosa ragazza che appare dal nulla a che chiede aiuto all’ex capitano.
Ma la Polizia Municipale nel pomeriggio ha intimato la chiusura a molti esercizi che erano aperti.
“Una svolta, economica, sociale e culturale, un vincolo per chi verrà dopo di noi.
Ma Trump sta arrivando al giorno delle elezioni con un deficit che fa fatica a superare a causa del suo rifiuto tattico sul voto anticipato".
Inoltre, come ulteriore nota positiva, il potenziamento della tratta ferroviaria del Gottardo da parte della Südostbahn, con l’intenzione di valorizzarla come mezzo privilegiato per il turismo.
Tradizionalmente è il giorno in cui gli ebrei credono che sia avvenuta l’uccisione da parte di Dio di ogni primogenito egiziano durante il periodo di schiavitù degli ebrei in Egitto.
Abbiamo l’obiettivo di arrivare a 40mila studenti entro la fine del mandato, oggi sono 35700: per noi accogliere il più studenti possibile è dettato dallo spirito di servizio nei confronti di un Paese che ha la più passa percentuale di laureati in Europa.
È quanto emerge da un'indagine online del gruppo assicurativo Meiji Yasuda, che ha intervistato 5.640 persone, il 48,1% delle quali dice di sentirsi "più sano" o "leggermente meglio" a seguito delle raccomandazioni di stare a casa.
Le manifestazioni di gentilezza hanno aiutato i più vulnerabili della società in tempi difficili.
Tutto secondo i piani, dunque, secondo quanto nelle scorse settimane.
Aleksandar Atanasijevic (Sir Sicoma Monini Perugia): “Una vittoria molto importante, Tours è un’ottima squadra che difende tanto.
In questi mesi di lockdown sono calati i consumi e la crisi fa diminuire i anche la produzione di spazzatura.
Drastico, ad esempio, il taglio dei costi massimi per la promozione: da 96.000 euro a meno di 25.000.
Si tratta dei richiedenti asilo dislocati nel Centro di Accoglienza della Croce Rossa della Pellerina, a : tra loro sono 4 i casi positivi, tutti asintomatici.
Alla base di questo risultato vi sono i continui investimenti di Lenovo nella progettazione e produzione interna, che hanno portato a un importante successo nella progettazione di schede madri e sistemi.
La paura del Covid 19 fa fare questo e altro.
Ieri sera Ronaldo è stato ospite al Festival di Sanremo per seguire da vicino la sua Georgina, a 48 ore dalla gara di Verona.
Questa mattina è stato chiuso, sgonfiato e smantellato il tendone dell’ospedale San Martino usato nell'emergenza coronavirus per i pazienti che arrivavano in pronto soccorso con problemi respiratori e sintomi di sospetta infezione.
Ci auguriamo che l’Amministrazione regionale non intraprenda strade che porterebbero a disastri già vissuti in passato e che voglia fare propri gli insegnamenti dei più recenti studi scientifici e progetti internazionali.
In ogni sacchetto sbriciolate ogni pezzo di lievito tagliato.
Un piano che ha permesso un tracciamento tempestivo dei contagi.
Le scelte rilevatesi discriminatorie di Regione Lombardia hanno causato disagi anche ai Comuni che per effetto di quanto stabilito dalla Corte Costituzionale e dal Tribunale di Milano, dovranno rivedere i bandi precedentemente adottati.
Poco meno di 200 pagine in cui rivela i controllo delle emozioni appresi in tanti anni di esperienza sul campo.
Controlli e denunciati Il Viminale fa sapere, come ogni giorno, l'attività di controllo sul rispetto delle misure restrittive.
Oltre duemila voti al sondaggio di sul futuro di Maurizio Sarri, per i lettori del sito la Juventus deve cambiare a prescindere allenatore ma solo a fine stagione.
L'aggiornamento di Chrome è in distribuzione da qualche ora e dovrebbe applicarsi in automatico entro un paio di giorni al massimo.
Le misure restrittive adottate dal governo vengono sistematicamente violate (come il divieto di assembramento di più di 10 persone) in un paese poverissimo che ancora non si è risollevato dal terribile terremoto di 10 anni fa.
I Disturbi Fittizi sono malattie fisiche che un soggetto si convince di avere ma che parlano soltanto dei suoi problemi psicologici: ecco sintomi e cause di questo comportamento.
Presta particolare attenzione al collo e noterai una differenza nell'intero look.
Marco e Gabriele Bianchi sono risultati avere conti con "saldo pari a zero" e compiere pochissime operazioni, sempre tra l'altro "per importi irrilevanti e risalenti nel tempo".
L'intesa con l'azienda di Lomazzo riguarda progetti per la lavorazione delle materie plastiche, gomme e tessuti non-tessuti.
C'è anche la possibilità di configurare le notifiche di nuovo contenuto in distribuzione per ogni singolo podcast a cui si è iscritti.
Al conto per le casse pubbliche va sommato anche il costo dei danni subiti da chi ha avuto negozi e cantine allagate, in tanti casi con la merce deteriorata.
A dire della mamma, mentre stava passeggiando con il proprio bimbo in braccio, ha notato sopraggiungere dal lato opposto della strada una donna che, cercando di coprirsi il volto, accelerava il passo nella sua direzione.
Il motore al mozzo posteriore coniuga potenza e maneggevolezza, ed a differenza di quelli convenzionali, non ha bisogno di contatti striscianti sull’albero del rotore, inoltre è privo di manutenzione.
Nel caso in cui nostro figlio ha già le capacità di guida e di frenata necessarie per usare correttamente una bici complessa questa tipologia potrebbe essere il momento di scegliere una vera mountain bike da bambino.
Una parola anche sul domani, sui consensi calati vertiginosamente dopo le elezioni del marzo del 2018: “Rispetto anche quella parte di elettorato che è rimasta delusa dal nostro lavoro, e che si è allontanata da noi.
Ho pensato che ognuno può fare qualcosa e rendersi utile».
Il sistema sanitario regionale ha diffuso l'elenco dei drive in disponibili nel Lazio.
È infatti possibile, continua l'Oms, nonostante le mani guantate, passare il coronavirus «da una superficie all'altra» o «toccandosi il viso».
E allora tocca ricostruire comunità!
Tuttosport: "Mazzarri & Cairo: fine"
Prima del virus almeno una mediazione c’era, un giornalista che in quello stesso studio gli faceva domande per una rubrica settimanale di “Lira Tv”, emittente della sua amata Salerno.
“Abbiamo fiducia che il governo possa semplificare i procedimenti per gli interventi in riqualificazione urbana – dichiara l’a.d. della Serie A De Siervo – c’è troppa incertezza burocratica”.
Secondo te perché mi irrito quando vedo queste affermazioni da un personaggio controverso come Montagner?
“La solita, inutile, sterile e rancorosa propaganda politica contro il governo Conte.
La comica, a «Che tempo che fa», è tornata sulle foto nuda a cavallo della showgirl e ha risposto alle accuse: «Siano benedette le donne che si fanno prendere in giro, questa è la vera uguaglianza.
Col senno di poi quel successo fu infatti fondamentale per la permanenza in A dei rossoblù, che chiusero il campionato a pari punti proprio con i toscani ma vennero graziati dal fattore scontro diretto.
Vorrei sapere se il cumulo pensionistico gratuito previsto dalla norma del 2017 è valido ai fini del calcolo dei 18 anni al 31/12/1995 necessari per applicare il sistema retributivo della pensione.
Nessun limite di reddito per accedere ai bonus e ai fondi, nessun sito in tilt.
Dimenticate il divieto di fumo nel cortile della scuola o le circolari dei presidi che vietavano di indossare jeans strappati e minigonne in classe.
A questa parteciperanno anche le navi e tutto il trasporto marittimo.
Sperimenta diversi tipi di contenuti, dai video alle infografiche, guarda cosa risuona con il tuo pubblico di destinazione.
A condurre il team orobico è stata che ha completato i 53 chilometri in programma in 1h17”05, aggiudicandosi così la decima posizione di giornata.
Seguono tutte attaccate le curve delle altre reti a parte la curva verde di Rai3 che si ferma attorno al 3% di share.
Dalla rilevazione della temperatura ai dispenser sanificanti, fino al rapporto tra personale e minori.
Per saperne di più sui servizi VPN, puoi leggere la alle migliori VPN attualmente sul mercato.
Su Rete 4 per ‘Stasera Italia’, con Barbara Palombelli alla conduzione e Gianluigi Paragone, Gianni Riotta tra gli ospiti, ha conquistato 1,586 milioni spettatori e il 5,5% di share e poi 1,587 milioni e il 5,4%.
FERROVIE/ Battere il trasporto aereo coi treni?
Ma il cibo è anche piacere, socializzazione, tradizione, cultura, risveglio dei cinque sensi, nutrimento in senso stretto, scambi affettivi, accudimento, dipendenza, possesso; ciascuno dei sostantivi presenta comunque la sua ambivalenza.
LANZI MAURIZIO: chissà perchè non lo fa?
Ok il track record non è affato male, ma mi sembra un tipo di lavoro dove il track record buono non implica la buona riuscita del tutto.
Ho smesso da 15 anni e sono in sovrappeso, ma tiro più forte e crosso meglio di Castillejo!
Inoltre occorrerà determinare se le telecamere sono accettate dalla popolazione e che effetto possono avere sul lavoro dei poliziotti.
Dal giorno 4 maggio forse il comune riapre e vedremo se qualcuno è disposto a dare delle spiegazioni, magari non a noi, ma ai cittadini.
Da diversi anni in Sicilia si assiste ad una situazione di crescente pressione sulle aree demaniali marittime e di sostanziale privatizzazione delle spiagge, favorita dai ritardi nella stessa adozione dei Pudm.
Nell'elegante dehors di uno dei bistrot simbolo dell'isola, i turisti hanno assaggiato linguine con scampi e limone, l'immancabile bruschetta e le alici fritte, il tutto innaffiato con una bottiglia di Biancolella.
Centro Studi di Confindustria nell’analisi di Congiuntura Flash.
Il ministro sottolinea che per ora resta in vigore l’obbligo di tampone negativo per l’ingresso in Austria e non teme malumori diplomatici a seguito delle sue dichiarazioni.
Il telecomando integra due pulsanti dedicati per accedere velocemente a Netflix e YouTube.
Dal momento che sappiamo benissimo che la pastiglia della lavastoviglie è un reale concentrato di sostanze chimiche, è sempre bene proteggere le mani con dei guanti, come anche per le altre pulizie di casa.
Fabio Ciconte, direttore di Terra!
L'architettura è il terzo educatore"
Musumeci venga a Messina: a noi sindaci non ci ha interpellato prima di emanare tale indecenza.
Sembra che si conoscano da settant’anni, perché hanno feeling e perché… per me Giovanna è la nuova Gemma!
Il nostro scopo è costruire le condizioni affinché, terminata l’emergenza, il servizio possa ripartire in sicurezza e continuità.
Prima di salutarci Locatelli specifica una cosa: «Sai di quanti eravamo in cella quanti manifestanti c’erano?
Sul piano fisico, è stata una gara faticosa".
Siamo a San Giovanni a Piro: sullo sfondo, le scintillanti luci di Maratea.
Ed è proprio per la nuova campagna pubblicitaria che, in questi ultimi giorni, la Marcuzzi è impegnata con uno shooting fotografico davvero da urlo.
Il ragazzo è stato portato in una comunità di Militello Val di Catania (CT).
Insomma, che mangiare uova faccia bene non è in discussione, l’importante è non esagerare!
» “Il pusher non mi dà la droga già pagata” e chiama 18 volte in questura.
Che poi è tutto ciò che conta.
Lo scopo di tutta l'operazione è molto ambizioso, e punta a portare un livello di approfondimento e allenamento che nel mondo del gaming non si è mai visto.
A Catania 43 nuovi casi, più della metà del dato regionale.
Le immagini dalla città di Bergamo che abbiamo visto hanno toccato tutti e forse più di altre ci hanno reso chiaramente l’idea della grande emergenza che stiamo vivendo.
Arresto convalidato dal tribunale di Vicenza.
Due falsi storici accompagnano la sua persona e sono il fatto di aver battezzato Costantino (questo accadde con molta proabilità presso Nicomedia per opera di Eusebio vescovo locale) e la “Donatio Constantini”.
Sulla questione delle nuove reti 5G gli operatori slovacchi Slovak Telekom e 4ka sono ancora in trattativa con i fornitori di apparecchiature 5G, e sarebbero in corso negoziati con ZTE, Nokia, Huawei ed Ericsson, ormai vicini alla fase finale.
E ha riferito che li portò “vicino al bar” proprio il Leali.
La società ha comunicato di avere collocato un green bond senior unsecured equity linked per il controvalore di 200 milioni di euro.
Da come viene dichiarato, a partire dal prossimo 17 settembre il prezzo dell’abbonamento mensile al servizio Xbox Game Pass su PC raddoppierà, passando da 4,99 $ / 4,99 € a 9,99 $ / 9,99 € come confermato da Microsoft sul proprio account Twitter.
Dobbiamo ottenere un condimento cremoso, non si aggiunge di certo la panna per preparare la cacio e pepe.
E' una situazione particolare per tutti, la fatica si farà sentire ma noi dovremo essere più bravi degli altri.
In realtà, il personaggio di Katniss Everdeen scompare nel prequel, poiché appunto non era verosimilmente ancora nata e la storia si incentra su un altro personaggio.
Il filo conduttore del tema di quest'anno sarà dare risalto alla ricchezza interiore dell'animo femminile.
Solo così si possono raggiungere quei livelli di resilienza ed efficienza richiesti dal nuovo scenario e che un perfetto connubio tra persone e innovazione tecnologica possono garantire».
Niente partitelle, per il calcio vero bisognerà aspettare.
In questo modo la Juve avrebbe la strada aperta per riportare il francese a Torino.
"Non abbiamo ricevuto minacce di morte ma il momento peggiore è stato quando è fuggito Luca Tacchetto", il padovano tornato libero nel marzo scorso, "ci hanno tenuto per alcuni giorni incatenati agli alberi ma poi la situazione si è tranquillizzata".
Per fare un po’ di ordine e dare la possibilità di gestire tutto in un unico abbonamento, ieri è stato presentato Apple One.
Quando la sua famiglia scopre il suo segreto, viene portata all’ospedale La Pitié Salpétrière senza possibilità di sfuggire al proprio destino.
Le disposizioni di prudenza anti-Covid dovrebbero essere rispettate non solo all’interno degli uffici, ma anche all’esterno.
Come abbiamo detto fin dall’inizio, il nostro intento non era e non è quello di sostituirci alle istituzioni.
Il pesante mezzo e il camion per trasportarlo rubati a Spianate.
Ma non dobbiamo farlo.
Le analisi hanno anche evidenziato una concentrazioni di zolfo nel carburante di gran lunga superiore ai limiti consentiti.
Avendo visto due corsi mascherati, si può sicuramente testimoniare la qualità dei carri di quest’anno, in particolare per i dettagli.
Il fascicolo, in mano ai pm Walter Cotugno e Stefano Puppo, è lo stesso di quello della “Bertè” e di onduline cadute all’interno di altri due tunnel.
A macchiare il 2-0 la prova incolore di Lautaro Martinez.
Questa sera va in onda una nuova puntata della seconda stagione de – Storia del Nuovo Cognome.
Fame di cultura condivisa, di presenza fisica e di scambio reale, di riunirsi e ritrovarsi senza paura, assecondando un bisogno insito nella natura dell’essere umano.
Se state chattando su WhatsApp con un collega molesto o un amico in crisi, nel frattempo potrete usare la posta, i social, magari guardare un video su YouTube.
Le ricette pratiche e veloci nonhanno nulla da invidiare a quelle più elaborate.
In risposta all'aumento del numero dei disagiati, Caritas si attiva a favore della popolazione svizzera con la più grande iniziativa di aiuto della sua storia.
Chiaramente per loro è un grosso risparmio utilizzare un SOC proprietario.
Le descrivo la giornata di venerdì, prima che arrivasse la nuova ondata di casi.
Sottoposto da personale ASL al tampone, è risultato positivo al coronavirus Covid-19.
La Protezione civile è schierata e pronta ad assistere gli utenti in caso di maxi ingorghi.
Oggi tutto è estremamente vago e senza una meta precisa”.
L’assessore ha spiegato che “purtroppo gli scienziati ci dicono che i test con la gocciolina di sangue non hanno valore diagnostico”.
Dopo ritardi e polemiche per le gare d'acquisto, in Lombardia è ancora caos per le vaccinazioni antinfluenzali.
“I servizi sanitari si stanno concentrando ora sul rintracciare tutti coloro con cui l'uomo infetto è stato in contatto dal suo ritorno nel paese” ha spiegato il ministro della sanità.
Da quel momento il mio nome è rimasto legato al Gavia: ne vado molto orgoglioso”.
Il sindaco Bertocchi, poi, ha voluto ricordare i funerali di Gian Pietro Rizzi, già sindaco di Alzano e “persona molto amata e stimata nella nostra città.
Non solo l’Austria.
Circa 80 persone lavoreranno per riprendere la bellezza di Assisi e trasmetterla in tutto il mondo“, il messaggio del sindaco, Stefania Proietti.
Se il governo fa la manovra in 48 ore al Senato si va alla Corte costituzionale, come fatto nel 2018 dal Pd.
«Si tratta - chiude il ministro - di un primo passo verso il ritorno alla normalità, con l'auspicio che agli Atenei, a emergenza superata, possa presto essere restituita la loro funzione di luogo di aggregatori sociali e non soltanto culturali».
Il risultato dei test a tappeto su magazzinieri, dirigenti e loro familiari è, nel terzo giorno dalla scoperta del focolaio, tranquilizzante.
Si metteva sempre a disposizione.
Al Nord peggioramento a partire dal Nord Ovest con piogge sparse e nevicate sui rilievi fino a quote collinari.
Non si rivedranno più.
Nell’ultima frazione il Banco di Sardegna.
Negli ultimi 5 anni è migliorata la capacità di pianificare, rilevare e rispondere agli attacchi informatici ma, contestualmente, è diminuita del 13% quella di fronteggiarli.
Mentre Emiliano è uno che ha fatto per cinque anni il presidente della Regione e che i sondaggi danno in grande affanno.
Ritengo il Pro 16” uno dei migliori, anzi il migliore, portatile della sua categoria.
Per questa gara l'ultima assenza riguarda Svensson, terzino titolare, che dovrebbe essere rimpiazzato da Sugawara, con l'ex Sassuolo Letschert in mezzo insieme a Martins Indi.
Un seggio a Prima di tutto Trani e va a Luigi Cirillo (539), un seggio a Puglia solidale verde e lo conquista Francesca Zitoli (362).
Pochissime cose verranno lasciate non dette dopo che il pianeta della comunicazione Mercurio si trasferirà in Sagittario uscente il 1° dicembre.
La scelta del è stata saggia ma si potrà valutarne l’utilità solo nelle prossime settimane.
Sarebbe Zaia a rappresentare tutte le Regioni nel confronto con il Governo.
Sicindustria indica anche un elenco di misure che secondo l'associazione dovrebbero essere previste.
Perché da allora sono iniziate a circolare le voci di un fidanzamento imminente.
Il giocatore partirà domani per la penisola iberica, svolgerà le visite mediche e poi firmerà il suo contratto per i prossimi sei mesi.
Inoltre per 629€ una custodia degna e decente per poterle trasportare sarebbe stato il minimo (quella che ti danno fa schifo assai).
Faremmo come l’Argentina: per tenere in piedi il debito pubblico offriremmo titoli con interessi a due cifre, esporteremmo di più, ma pagheremmo enormemente di più le materie prime a cominciare dall’energia.
Anche in questo ambito la tecnologia progettata e sviluppata in-house adotta soluzioni distintive che attraverso l’intelligenza artificiale possano prevenire il gioco non responsabile e le frodi.
L’esordio di Dominguez dal primo minuto?
Ognuno di noi deve fare la sua parte: o siamo tutti compatti o andiamo tutti a casa".
È il progetto che l’assessore Lucia Tanti intende avviare a supporto ulteriore della candidatura di Arezzo a Città della Cultura 2021.
Eppure a San Zenone in questo mese tutti noi abbiamo ricevuto un grande insegnamento.
In quel periodo, infatti, le misure restringenti di contenimento messe in atto in seguito dal governo cinese, non erano ancora state emesse.
"Il presidente - ha aggiunto - è stato il primo a parlare alle Nazioni Unite dell'importanza della libertà religiosa".
E osserva: “Il nostro sistema scolastico ha bisogno, come tutti i sistemi complessi, di aggiustamenti.
La pallavolo si ferma in Svizzera, continua solo la Lna.
Nonostante il parere contrario della madre, deciderà di dar seguito ai suoi propositi di vendetta e sposerà Malik.
Nessuno ha fatto dichiarazioni interessanti e nessuno ha detto di aver ricevuto minacce.
Parla lui che in Rai ha piazzato la qualunque?
Nell’intenso programma del week end organizzato dall’Asp di Palermo, sono stati coinvolti gran parte dei centri che non erano stati raggiunti nelle ultime due settimane da attività di screening.
Noi ci riproviamo, sperando di migliorare un pò rispetto all’ultimo impegno e confidando che anche la sorte sia dalla nostra parte”.
Ma perchè non scioperate tutti.
Sono riuscito a far migrare almeno le amicizie, ma non sarà sufficiente.
In questo periodo di isolamento stiamo assistendo ad un incremento notevole dell'utilizzo di piattaforme che consentono di effettuare videochiamate a tutte le persone a noi più care.
Ok anche in Italia agli antimalarici per la cura dei pazienti positivi al Covid19.
Il pari serve a poco perché la classifica dietro la Juve resta compressa.
Il giudice alla donna: "Alla larga dal regista"
La Asl Napoli 1 a fronte di nuove necessità di ricoveri in degenza sta dimettendo pazienti guariti oppure, in caso di maggiore urgenza, sta dirottando i positivi covid nella rete regionale campana.
Ve li ricordate i leader dei partiti di minoranza come Lega e Fratelli d’Italia che riempivano di parole i social network in merito alla sacralità dell’aula parlamentare e del fatto che il potere legislativo si stia svuotando sempre di più.
Gli agenti decidevano, pertanto, di sottoporlo a controllo, mentre era a bordo di un’auto, nei pressi della sua abitazione.
Ovvero di ulteriori limitazioni per cercare di circoscrivere ancora di più il diffondersi del contagio prima di dover arrivare alla chiusura totale come accaduto nella scorsa primavera.
Sono 480 i positivi al coronavirus nelle Marche sulla base di 1.914 tamponi molecolari.
Questo il suo commento ai microfoni di 'Sky' dopo l'eliminazione dalla Champions League: "E' una grande delusione, ci tenevamo a passare questo turno.
Nel giro di un paio di giorni ho scoperto che il collega con cui condivido lo studio era risultato positivo.
Auspichiamo, invece, che l’attuale emergenza possa portare a una revisione profonda dei processi economici e del modo in cui la finanza è gestita.
Si le persone sulle poltrone.
La spiaggia nudista di Vizzola, che appare su diversi siti web anche se non è regolarmente riconosciuta, negli anni ha scatenato diverse polemiche.
I cantieri saranno aperti a maggio.
Marco sente che la verità sta per venire a galla.
Delle nuove positività, 55 afferiscono a test pregressi eseguiti in laboratori privati dal 5 al 23 novembre.
Peccato che io all'autrice avevo chiesto di andare avanti e di non restare sempre nel ruolo che prima era Giuseppe, non se ne può più.
Non segna e spreca la sua chance a tu per tu con Pau Lopez.
Li dirige il Maestro Carlo Morandi e ad accompagnarli una band: un connubio perfetto per creare un’atmosfera di grande allegria e partecipazione.
Il provvedimento è solo la conferma della sua subcultura xenofoba, già evidenziata in campagna elettorale.
Per il giudice, però, l’imputato era cosciente di quello che stava facendo, vista la gravità dei messaggi scambiati con la ragazzina ed è giusto che perda la professione per la quale ha lavorato duramente.
Comunicata a Microsoft la nuova falla, questa è stata codificata come nuova vulnerabilità e l’azienda ha provveduto a rilasciare una patch lo scorso febbraio.
Il commissariato 3rd Pricint di Minneapolis dato alle fiamme faceva più notizia dei manifestanti pacifici, che si inginocchiavano in strada per chiedere sinceramente un cambiamento.
Non solo: le attività di somministrazione potranno occupare con ombrelloni, tavoli e sedie ulteriori spazi pubblici che saranno concessi in esenzione dal Canone di occupazione (Cosap) e senza altre autorizzazioni.
Dopo 19 anni il Monza torna a vincere una gara di Serie B: a Cittadella contro i veneti imbattuti nelle prime quattro giornate i biancorossi passano 2-1 con due rigori di Boateng e Gytkjaer centrando il primo preziosissimo successo in campionato.
Oggi non è facile commentare, non so cosa aggiungere a quanto visto.
La magia dei versi di Dante e la bellezza delle lingue straniere nel cuore di Trani.
Non siamo in quella fase detta del Day After, lo stile statunitense non ci appartiene e non siamo dei sopravvissuti.
Per definire “scomparso l’RNA”, e quindi eliminato il virus, due test molecolari effettuati a distanza di 24 ore uno dall’altro devono dare esito negativo.
Classe '99, protagonista con l'Under 21 belga e con l'Anderlecht, esterno destro a tutta fascia (all'occorrenza può giocare anche da difensore), entrato stabilmente nella prima squadra dei biancomalva dal 2018.
I due stanno insieme da poco più di un anno, di recente lui aveva già manifestato il desiderio di volerla sposare.
Tra loro un 26enne del Bangladesh è stato denunciato per inottemperanza all'ordine del questore di lasciare il territorio italiano.
Questo tentativo però presuppone grande senso di responsabilità da parte di tutti.
L'attacco è avvenuto in "luogo simbolico e nel momento stesso in cui si celebra" il processo degli attentati del gennaio 2015.
I margini per trattare ci sono, anche alla luce degli ottimi rapporti con il Blues, che però insistono sulla valutazione di 30 milioni di euro”.
La delibera di variazione di bilancio ci consente di dare un sostegno ai più fragili anche se si tratta di una forma di carità e non di uno strumento di giustizia sociale.
Brainwash – L’arte di accontentare“, di cui uno dei brani celebri è ““.
WOOOW un sogno che diventa realtà per Nyv!
Si teme purtroppo un interessamento del malleolo.
Invece cosa fa il Barcellona?
Ci sono amori che durano per sempre, altri che hanno la stessa vita di Bettarini al GF VIP (che è riuscito a farsi squalificare dopo solo tre giorni: praticamente un record!).
Il tutto è accaduto intorno alle 16.30 di martedì 21 luglio.
La visita della delegazione Fmi: "Opportunità da cogliere".
“La crisi c’era prima e, ovviamente, continua.
Per acuire ulteriormente questo senso di alienazione Frankenheimer compie anche un’affascinante ricerca sulle geometrie diagonali e le inquadrature fuori bolla.
Era felice, mi ha detto che aveva trovato lavoro.
L’uomo poi aggiunge: "Dall’Ausl sono stati fantastici e super efficienti mentre non posso dire la stessa cosa dell’Amministrazione comunale.
Davanti tornerà Mertens, dopo il turno di riposo col Crotone.
La scelta dei vincitori è il frutto di una lunga selezione che una giuria di professionisti ha fatto tra oltre 4300 progetti arrivati da 80 Paesi.
Flavio Insinna è sicuro che si tratti di Alessandro Greco.
E’ noto che Aurora Ramazzotti ha un legame molto profondo con la madre, come d’altronde con il babbo Eros, e questo post ne è l’ennesima dimostrazione.
Il nuotatore maltese Neil Agius, 34enne di Gharghur, è partito questa mattina dalla Sicilia per realizzare il suo sogno di raggiungere Malta a nuoto.
Ricordiamo che Sossio è stato il primo finalista della quarta edizione del reality show e di conseguenza questa sera non sarà a rischio eliminazione.
Qui, i vari indagati, provvedevano alle varie cessioni, che raggiungevano anche 40 in un solo giorno.
Il consigliere regionale Matteo Rosso è nuovamente alla guida di Fratelli d’Italia nella nostra regione.
Gli ambientalisti ricordano che il nostro Paese ha violato i valori limite fissati per l’emissione di particelle Pm10 tra il 2008 e il 2017, senza avere manifestatamente adottato in tempo utile misure adeguate per garantirne il rispetto.
L’ultima presenza della Zanicchi sul palco dell’Ariston risale al 2009, quando partecipò con il brano Ti voglio senza amore ma fu eliminata.
Fra io spero di no.
È stata la prima pilota portoghese a competere negli eventi del deserto e la più giovane al mondo a finire la Parigi-Dakar in una macchina, una gara che ha vinto nel 1997, al fianco di Carine Duret.
Simona, della Casa delle donne Lucha y Siesta di Roma e attivista del movimento femminista Non Una di Meno, ci ha spiegato che «sulle erogazioni, c’è una diversità enorme tra regioni.
Le percentuali di voto si aggiungeranno a quelle dei precedenti giorni: domani verrà svelata la classifica complessiva dopo i primi tre giorni di Festival.
Tale crescita è stata determinata sia dall'introduzione nel perimetro di consolidamento, a partire dal mese di Giugno 2018, della Maison Lancel (contributo pari a circa il 23,0%) sia dalla crescita del brand Piquadro, in particolare in Russia.
La richiesta comune dei civ, diretta a palazzo Tursi è di attivare un tavolo di programmazione con assessori e tecnici per rilanciare quella parte della città che si sente dimenticata.
L'uomo attualmente si trova in carcere.
Ma la Premier cosa fa?
Con l’obiettivo di scongiurare la diffusione di fake news, il software ha limitato l’invio di messaggi a una sola chat per volta.
Il nuovo Consiglio di amministrazione ATM resterà in carica fino all’approvazione dei conti del 2022.
Da qui la denuncia ai carabinieri, che su delega della magistratura in casa dell'uomo hanno sequestrato le altre banconote fasulle, nonché la merce presa on line.
"Una promozione turistica seria richiede una programmazione dei flussi, che la pandemia ha reso impossibile.
Le altre 160 dosi sono state invece somministrate a ospiti e operatori di tre Rsa pubbliche a Rodello, Asti e Novara.
L'argomento riguardante l'etica sportiva quando si è in presenza di un passivo così pesante, dura ormai da anni e ci sono sempre opinioni contrastanti.
Sono abbastanza sicura che, sotto diversi aspetti e per i motivi più disparati, sia stato un anno difficile un po’ per tutti.
Il giovane ha delle precedenti denunce per reati simili ed era stato indagato per gli scontri del 6 gennaio 2019 prima di Inter-Napoli che hanno portato alla morte dell'ultrà varesino Daniele Belardinelli.
L’ex City ha da poco rinnovato il proprio contratto con i capitolini, ma ciò non vieta di pensare ad un possibile addio nel caso di un’importante offerta.
«Nonostante la pandemia abbia già causato gravi le aziende hanno riconosciuto il bonus annuale a fronte delle performance positive del 2019.
Il Tar, però, in due anni ha ribaltato tutto e già un anno fa, a ottobre 2019, aveva sospeso il bando di aggiudicazione.
Il torneo si svolgerà nel rispetto nella normativa anticovid, come da protocolli gare della Fibs.
La lettura dell’intero articolo fornisce informazioni ed elementi in più.
La giornata della terra quest’anno è social.
Milano si svegli a molto presto"
Un padre che non si arrende all'idea di non poter avere un luogo in cui piangere la sua amata figlia.
Salita a 405 la somma delle persone defunte dall'inizio dell'epidemia.
Aiuta il bambino ad esprimere le proprie emozioni.
Ma l’unica cosa che posso promettervi e che da me avrete solo la verità".
Seibert ha citato i quattro incontri di lavoro, che si sono già tenuti, e le consultazioni con diversi Stati, fra cui l’Italia.
È la trama di “Ritratto della giovane in fiamme”, il film di Céline Sciamma in programma questa sera all’Arena Puccini.
Gli altri, tra infortunati e in isolamento, non si sa se arriveranno almeno per le partite vere.
Di sicuro servirà una proroga degli ammortizzatori sociali e si dovrà evitare che passino linee come quella della libertà di licenziamento.
Il Pd è sempre dietro, staccato di 10-20 punti, a volte anche di 40.
"Il mio primo obiettivo è tornare prima possibile in campo.
Chi ha intenzione di venire a Parma deve sapere che troverà una città non soltanto accogliente ma anche da vivere in totale sicurezza.
Il governo Prodi smarrì gli intendimenti della vigilia, s’inabissò.
E pace amen se magari la crisi sia momentanea e potrà riassorbirsi nei mesi futuri.
A partire da questa mattina alle 11 il commissario straordinario per la sicurezza autostradale per la Liguria e il Piemonte del ministero dei Trasporti, Placido Migliorino, sarà a Genova per un controllo della rete ligure.
Ma sì, anche da costretti il fatto che non sia un OS proprietario lo trovo uno dei pochi punti a suo favore.
Su Radu e Lulic: "Per quanto riguarda Radu domani sarà disponibile per la partita.
Ci sono confini invisibili e check point esistenziali, linee d’ombra e battaglie interiori, divise da indossare e abiti da dismettere quando bisogna mimetizzarsi e la fuga coincide con la libertà.
Pensavo non le avessero messe più.
Altra cosa: in che senso il tuo Sabrent poggia direttamente sull'heat spreader della scheda madre?
Tuttavia gli eventi del prestigioso marchio hanno luogo in diverse parti del mondo: in tutto il Nord America, in Europa e in Asia.
Una buona parte dei telespettatori ha approvato, invece, l’intervento di Maria De Filippi.
L’Italia che rinnova spiega che »Per favorire questa sostituzione esiste il Conto Termico, che rimborsa ai cittadini fino al 65% delle spese.
La data di fine campionato è fissata per il 27 giugno (il 28 la seconda divisione).
A fargli cambiare idea potrebbe comunque contribuire la formula del trasferimento.
La prima edizione aveva preso il via a ottobre, riscuotendo da subito un grande interesse.
Il portiere dell’Atalanta ha riportato la lesione subtotale del crociato posteriore del ginocchio sinistro, come anticipato da Sky Sport.
Un altro giocatore in scadenza 2021 e con un passato pure in Italia è Sokratīs Papastathopoulos pronto a lasciare l’Arsenal dopo 2 anni non esaltanti.
La porta del Bataclan non era stata conservata in un luogo sicuro, ma era rimasta al suo posto per non snaturare il contesto naturale dell’opera d’arte.
Se si fa loro un torto conviene quindi sperare di non beccarli mai nel momento sbagliato.
A che serve Callejon?
Bestie di Satana, il padre di Fabio: "Mi tormenterà sempre non sapere il perché"
Parla la coppia aggredita in Liguria: "Prima gli insulti e poi le botte"
Credo si sia fatto un buon lavoro nel chiudere tanti fili della storia.
Mauro Coruzzi: “Donatella Rettore è in ospedale, non sta bene ma il coronavirus non c’entra”
Non siamo più abituati a fare una riflessione, questo poteva essere il periodo adatto per farlo, in cui recuperare i rapporti umani e invece continuiamo solo a litigare, in 9 settimane addirittura abbiamo già contato 11 femminicidi!"
Dopo la violenza, la bambina sarebbe corsa dai parenti che erano con lei, raccontando di quanto accaduto.
Gli attori della Compagnia permanente Ert e gli allievi della Scuola di Teatro Iolanda Gazzerro saranno protagonisti di un reading e una “mise en espace” creati appositamente.
Sostengo la sindaca perché la città vedrà portate a termine cose straordinarie"
Per richiedere fino al 50 per cento in più di suolo pubblico per tavolini, sedie e ombrelloni, basterà un’autocertificazione e il consiglio comunale non dovrà approvare delle modifiche al regolamento dei dehors, che si attendeva da giorni.
Il Piano riconosce, inoltre, che lo spostamento dei flussi di capitali verso attività più sostenibili deve fondarsi su una scelta condivisa dai cittadini verso il valore dell’ecosostenibilità, sulle relative attività, e sugli investimenti necessari.
La produzione di olio è minore rispetto alla scorsa stagione, questo provoca un ulteriore calo delle entrate”.
Sono 3.158 i pazienti ricoverati per Covid in terapia intensiva, con un saldo negativo tra ingressi e uscite di 41 persone nelle ultime 24 ore.
Ero paralizzata, non sapevo come reagire per non creare situazioni di imbarazzo.
In altri casi, invece, le vittime si rivolgevano direttamente agli usurai per ottenere prestiti di ingenti somme in contanti, rilasciando a garanzia assegni in bianco.
Il tradizionale messaggio di inizio anno dell’imperatore giapponese alla folla verrà realizzato tramite una registrazione filmata per evitare assembramenti nei pressi della residenza reale in tempi di coronavirus.
L’appuntamento è una valida occasione per dare concretezza a una serie di strategie che i singoli operatori e le Istituzioni hanno già pensato.
Inoltre è dotato di LED blu che indicano la funzionalità di localizzazione e lo stato di carico.
La casa automobilistica continua infatti ad aumentare la sua presenza sul territorio californiano.
Chiarezza delle statistiche e navigazione agevole fanno di ForceManager un ottimo prodotto.
Dopo una primavera difficile, gruppi come Moncler e Kering chiudono il 3° periodo dell'anno meglio del previsto.
Gli analisti non si aspettavano sorprese per il verdetto di venerdì.
Marta Cuscunà è nata il 13 giugno 1982 a Monfalcone (Gorizia).
OnePlus Nord è un importante traguardo per OnePlus, poiché siamo sempre alla ricerca di nuovi modi per condividere la migliore tecnologia con più persone possibile in tutto il mondo.
Buone notizie in arrivo da Pavia: il paziente 1 di Codogno respira in modo autonomo ed ha lasciato il reparto di terapia intensiva.
L'Unità di crisi della Farnesina è in stretto contatto con la famiglia.
La foto, ci tengo a precisarlo, è vecchia di due anni e la signora D’Urso è un anno che mi invita nelle sue trasmissioni, dal dicembre 2018.
Nel 2016 il loro debutto nella Sala Verdi del Conservatorio di Milano dove si sono esibiti anche con il pianista Paul Badura-Skoda.
Aveva mandato immediatamente le azioni in caduta libera (in possibile violazione di un accordo raggiunto con la U.S. Securities and Exchange Commission nel 2018).
Un bambino è morto tra le braccia della madre dopo essere stato colpito da una malattia infantile rara collegata al Covid-19.
E noi vorremmo testimoniare ai nostri connazionali che anche qui, in Germania, questo sentimento è consolidato nella maggioranza della popolazione.
L’estate sta finendo”, come cantavano i Righeira, e, anche se non siete pronte al 100% a rimettere nell’armadio vestitini e infradito, è il momento di scoprire i colori moda Autunno-Inverno 2020/2021 vincenti per indossarli in look pieni di stile.
L'associazione dei consumatori ha presentato un esposto contro l'influencer: "Offende il sentimento religioso e utilizza immagini sacre a scopi commerciali"
Il tema principale che ho voluto sviluppare è l’ dell’individuo ad un sistema culturale violento, dominante, pericoloso.
Con il successo di ieri della Juventus 4-1 sul Torino e la contemporanea sconfitta della Lazio 3-0 contro il Milan, i bianconeri di Sarri mettono una mano sulla vittoria finale.
È stato orribile e super imbarazzante e non vi dico lo scontro tra i nostri fili metallici!
Uno Stato certifica la lista di elettori repubblicani o democratici in base a quale candidato vince il voto popolare.
Partita bellissima, tra due grandissime formazioni.
Anche se è una cosa lunga, tu devi imparare a conviverci con questo peso dentro.
Insegnanti e personale della scuola potranno fare i tamponi gratuiti ogni 15 giorni.
Sig. Tortosa, sia preciso, l’inchiesta ha coinvolto anche il Sindaco Marco Cavallin, non è una dimenticanza da poco!
E ricevono il sostegno dei leader della destra, a cominciare da che definisce "pericolosa" la legge Zan: "L'Italia è un Paese che non discrimina.
Parlando di questo assalto, è curioso vedere che i lanci dei TIE-Fighter non avvengono come visto precedentemente, ma i caccia imperiali vengono lanciati da una sorta di tubo di lancio.
Le organizzazioni devono anche considerare in che modo ristrutturare il personale come parte di questa transizione.
Prima della sottoscrizione leggere il Fascicolo Informativo disponibile su www.bccassicurazioni.com e presso gli sportelli della Cassa Rurale ed Artigiana di Brendola.
Per le bianconere un test importante per confrontarsi con il meglio del calcio femminile europeo per il debutto di sabato prossimo a Verona contro l'Hellas.
Molto diversa e assai più circostanziata la storia del “Chino” Mesiano, fortissimo e roccioso difensore del Argentinos Juniors che giocò nella Nazionale argentina la Coppa delle Nazioni nel 1964 disputata in Brasile.
Bugani, altro storico esponente grillino: "Non c'è nulla da festeggiare.
L’albero di Natale è decorato con palline di tutti i colori e con le bandierine nazionali.
Una giunta incapace di chiedere scusa e di ammettere i suoi errori.
Una conclusione di Fofana ha trovato pronto Gabriel a salvarsi con i pugni.
Oppo Find X2 Pro è equipaggiato con uno schermo Amoled curvo di 6.7-pollici QHD+ (1440×3168), 513ppi con contrasto 5,000,000:1 e una una frequenza di aggiornamento a 120 Hz.
Poi in queste ore sta emergendo un nuovo caso.
Ranieri in grande difficoltà numerica, il mercato non ha ancora portato nessuno e quindi ci sono pochi dubbi, Murillo e Chabot centrali, Murru e Bereszynski terzini.
Sono state sanzionate anche alcune decine di persone perchè in strada senza mascherina.
Ma i lavori a Pompei non finiranno mai, perché è una città di 60 ettari esposta alle intemperie di 2000 anni e richiederà per sempre una manutenzione e risorse continue.
Burioni condivide il link a una ricerca pubblicata sulla stessa rivista Nature, coordinata da Kristian G. Andersen, sulla probabile origine del SARS-CoV-2 (questo il nome corretto del virus del Covid-19).
In ogni caso, bisognerà sempre rimanere nei pressi del proprio domicilio.
Infine ha ribadito di non essere mai intervenuta prima sul chiacchiericcio scatenatosi su di lei perché non voleva entrare in discussioni ‘rosa’ che preferisce evitare.
Infine, se l’auto è parcheggiata all’aperto, è consigliabile lasciare le spazzole sollevate durante le ore notturne per evitare che si congelino attaccandosi al parabrezza.
Così quando è arrivato il mio momento mi ha detto 'Dai eh, ora ci siamo!'
Mobilitati anche gli uffici investigativi della Digos e della Mobileche saranno presenti con le proprie pattuglie nei luoghi della città “sensibili” alle passeggiate o alle “sgambate” domenicali e festive.
I bianconeri, invece, farebbero l’operazione solo alla pari.
Lo aveva promesso in campagna elettorale il presidente e sono già state costruite le condizioni per iniziare a farlo.
La Polizia Locale raccomanda a tutti i cittadini il rispetto delle leggi anti-Coronavirus in un momento delicato della situazione epidiomologica in Italia ma anche nel Piceno.
Quello che avrebbe dovuto fare un sindaco era dialogare con la Presidente della Regione trovando una soluzione e chiedendo garanzie per il presente ed il futuro dell’ospedale.
Amazon regala 50 euro a chi acquista 500 euro di prodotti tra una selezione.
Leggi anche —> Tina Cipollari, il triste annuncio: “Finita la storia con Vincenzo”
Una mostra per raccontare le storie e le sofferenze delle donne.
Si muove in skateboard dentro questo grande magazzino che magicamente è diventato uno spazio espositivo dove sono segnati anche i periodi artistici dello stesso Tony Gallo.
L'Area gialla è quella prevista dall'articolo 1 del Dpcm per tutto il territorio nazionale, visto che non c'è un'area verde.
L’operazione è scattata nel corso di un piano straordinario di controlli per individuare casi di frodi commerciali e rialzo dei prezzi di dispositivi medici per l’emergenza epidemiologica.
Quindi smettiamola di dire sciocchezze e di trarre conclusioni indebite da ciò che osserviamo.
In passato aveva dichiarato: "Andrò a convivere solo dopo le nozze".
Hanno sfiorato il massimo dei voti con 98/100 Matilde De Rosa e Sofia Salmistraro della 5° F linguistico.
Alleato con il partito Diritto e Giustizia (PiS), Duda ha anche dichiarato che si opporrà "all'ideologia straniera" del matrimonio o adozione da parte di coppie gay.
Marta chiede aiuto a Manuela per ritoccare alcuni abiti.
Il 65% degli intervistati preferisce acquistare prodotti e servizi del proprio paese.
“Dehors in via Tiraboschi troppo vicino alla strada”
Alle banche nazionali rimane, quindi, per esplicita volontà della BCE, l’80% del rischio dell’intera operazione di acquisto dei bond in eccedenza rispetto al normale “rollover” del debito annuale.
Ora invece", ha concluso amaramente, "mi sembra di non poter trasmettere più l’interesse per la vita anche solo con un sorriso.
Due mesi fa, ad esempio, pubblicò uno scatto in cui piangeva disperata, ricordando il secondo anniversario della scomparsa del suo compagno, lo chef Anthony Bourdain, morto suicida l’8 giugno del 2018.
Eppure, i costi restano invariati, quando c’è uno staff che lavora in cucina, e la maggior parte dei clienti sceglie la formula pernottamento e colazione e non quella piena».
Il nostro intento è garantire che questo diritto possa essere pienamente goduto.
Tempi stretti quindi per mettere a terra il quadro definitivo e avviare il confronto informale con Bruxelles.
Ci sono le due donne che si tengono per mano, ma anche diverse faccine giudicate “troppo volgari” dai suoi fan.
“Ringrazio – sottolinea il deputato – il ministero per l’impegno che ha dimostrato nel portare vanti questa tematica.
Ramon aveva ottenuto nella sua prima esibizione il ‘si’ dei quattro giudici e il 100% della giuria popolare.
In due in sostanza raccontano di una visita durante la quale comunque i due funzionari avevano mosso dei rilievi.
Orsato peraltro buon arbitro dispensa ammonizioni perché non gli sfugga il controllo di un match controllabilissimo.
Ideatore e dell’iniziativa è Arf! il Festival del Fumetto di Roma che seguirà tutto il progetto, curandone il coordinamento editoriale, la comunicazione, la stampa del volume e il flusso delle donazioni.
Devi provare queste!
Basta uno sorso di birra per aumentare i livelli di dopamina nel cervello, secondo uno studio della University of Indiana Medical School.
Ma trattandosi di una famiglia che tiene dalla stessa parte il cuore e il portafoglio, tutto si aggiusta”.
I negozi, aperti erano semi vuoti, mentre la gente era a passeggio.
Il leader della Lega ha accettato l’invito della padrona di casa per discutere sulla categoria degli artisti e dello spettacolo in crisi a causa del coronavirus.
Il mascara completerà il makeup in modo perfetto.
Veste abiti elegantissimi la nuova avventura olfattiva firmata Giorgio Armani, che porta nel nome un messaggio importante, ovvero quello di seguire la propria strada.
È quanto emerge da un rapporto dell'Ufficio federale dell'ambiente (Ufam), in collaborazione con MeteoSvizzera, sotto l'egida del National Centre for Climate Services (Nccs).
Nel pomeriggio l’evento è stato preceduto da uno speciale shooting fotografico nel borgo e all’interno di Casa Girardenghi.
Dopo la stretta decisa dal Governo sulle discoteche, il Viminale scrive ai prefetti per invitarli a organizzare i servizi sul territorio alla luce delle nuove prescrizioni.
Siete curiosi di scoprire di cosa di tratta?
Quest’ultimo aspetto era già stato accennato nel primo volume, ma in questo caso assume un’importanza fondamentale.
Lui è oltre un esperto dei linguaggi dei segni: i suoi genitori sono non udenti e fin da piccolo ha iniziato a studiare per parlare con loro.
Ispirato ad una storia vera, il film racconta le vicende di Tami Oldham e del suo compagno Richard Sharp, una giovane coppia di velisti che, a causa di una violenta tempesta, si ritrovano dispersi nel bel mezzo dell'Oceano Pacifico.
Ci sarà un momento di stallo nella professione.
Tuttavia, il re vuole distruggere tutti i generi musicali per permettere solo a uno di loro di regnare supremo: il rock.
Sono sospese tutte le attività commerciali e produttive, ad eccezione di quelle ritenute “essenziali”, se presenti nell’area individuata, i cui elenchi sono rinvenibili negli allegati 1,2 e 3 del DPCM 10 aprile 2020.
Con due prodotti che solitamente tutte le donne si ritrovano nel beauty case e utilizzando praticamente pochissime quantità, è possibile ottenere un effetto fantastico, oltre che molto naturale.
Un farmacista si è presentato come medico e ha venduto trattamenti COVID “naturali” non approvati a prezzi spropositati.
A rincuorarla ci ha pensato che ha speso amorevoli parole sulla collega.
Il virus purtroppo non è ancora sparito ma i numeri ci dicono che a Siracusa, come nel resto della Regione, è in ritirata.
L’ex doriano vive in Brasile.
Hai visto i bonus annuali che si prende Tim Cook?
Finito il periodo di "esilio" precauzionale, le simpatiche bestiole vengono finalmente esposte al pubblico.
Sal di nuovo la tensione nello stabilimento ex Ilva di Taranto.
Agenzia Entrate: erogati oltre 9 miliardi di contributi a 2,4 milioni di partite Iva.
La Cina ci é più vicina del solo metro raccomandato anche oggi come confine per evitare il contagio.
Oltre a Lucerna, anche Zugo, Appenzello Interno, Svitto e Nidvaldo hanno svolto oggi le prime immunizzazioni.
Stacca il pass per i quarti anche la spagnola Garbine Muguruza, attualmente n. 32 del ranking, superando per 6-3 6-3 l'olandese Kiki Bertens, n. 10 Wta.
Alla richiesta di spiegazioni da parte dell’azienda, il commerciante richiedeva, tramite una lettera di uno studio legale, la restituzione del metallo.
E tutto quello che ha saputo dire è "Sono perseguitato"
"Di sicuro ha fatto emergere lavori precari che si sono rivelati fondamentali durante il lockdown.
Antonella Clerici in quarantena “privilegiata”: “Io posso uscire all’aperto…”
E la gloria vera, ci annunzia il vescovo nel suo messaggio per il Santo Natale 2020, è la venuta al mondo di Gesù, la presenza della vita nuova che cambia tutta la storia del mondo.
Piacenza dispone di una rete stradale di primario sviluppo a livello nazionale oltre a rappresentare un fondamentale crocevia di importanti linee quali la Milano-Bologna e la Bologna-Torino”.
E’ questa la proposta a cui sta lavorando il governo, che inizialmente aveva messo sul tavolo due date: il 13 o il 20 settembre.
Per funzionare necessità della funzione Controllo AI Brightness e si basa sostanzialmente sulla modalità Cinema Home.
In quella stagione le gare a Fuorigrotta furono infatti ben tre e nelle altre arrivarono un rocambolesco pareggio (2-2) con l'Arezzo e una beffarda sconfitta (1-2) contro il Genoa.
Adesso l’Asp prova a correre ai ripari.
Ps-Spoli però non ha superato la soglia per l’ingresso in parlamento prevista per le coalizioni, così come non ha superato quella per i singoli partiti il Movimento Cristiano-Democratico (KHD), di centrodestra, rimasto sotto al 5 per cento.
Deboli nevicate sull’area appenninica oltre i 300-500 metri, localmente qualche fiocco fin verso la fascia pedemontana ma senza accumulo.
È quanto ha scritto Nancy Coppola in un recente post condiviso sul suo profilo Instagram.
Il fatto che le intercettazioni siano costose vuol dire che lo stato quantomeno deve essere abbastanza sicuro prima di intercettare una persona, altrimenti sarebbe molto comodo intercettare tutti indiscriminatamente tanto costa nulla.
Serena Enardu e Pago hanno deciso di interrompere la loro relazione.
Tra le coppie che hanno suscitato maggior interesse nei telespettatori c’è senza dubbio quella formata da Andrea Battistelli ed Anna Boschetti.
La missione dell’azienda è portare le foreste laddove non possono crescere.
Che siamo pronti, che la Lombardia si rialza".
A seguire, il percorso azzurro al Mondiale americano del 1994: gli ottavi contro la Nigeria, la semifinale contro la Bulgaria e, in prima serata, la finale contro il Brasile dal triste epilogo ai rigori.
I pazienti colpiti dalla malattia neuroinvasiva (la forma più grave) sono stati finora 148, di cui 19 sono deceduti (fonte: bollettino Istituto Superiore di Sanità).
Le finali sono in programma il 30 maggio.
Inoltre anche i Monopattini possono essere aggiornati a differenza di altre soluzioni presenti sul mercato.
E l'accoppiata cromatica e naturale con l'azzurro del cielo terso e freddo è davvero un colpo d'occhio.
Coronavirus, Lombardia zona rossa, Conte “Saranno mesi difficili”
Per questo motivo la strategia di mitigazione prevede, in condizioni ottimali, due fasi: nella prima occorre riportare il valore di Rt sotto 1.0, costringendo il contagio a rallentare.
È uscito fuori un discorso di scambio di beni.
Un appello rivolto principalmente ai giovani affinché donino il sangue, in totale sicurezza.
Un ulteriore exit poll, pubblicato dal Corriere della Sera alle 15.30, vede il Sì tra il 62 e il 66%.
Il tennis italiano sta vivendo uno dei momenti più floridi della sua storia.
È sempre Bennacer ad essere in cima alla lista dei possibili partenti in casa Milan: ora anche il Real Madrid sembra essere interessato al centrocampista algerino!
Secondo quanto riportato da Xiaver Jacobelli, direttore di ‘Tuttosport’, ai microfoni di ‘Sky Sport’, l’allenatore toscano sarebbe di nuovo finito nel mirino della Juventus, spinto molto dal presidente Agnelli.
Il brasiliano, però, ha parlato per la prima volta dell’interesse dei bianconeri attraverso una diretta Instagram.
Attualmente, l’estinzione delle specie nel mondo sta accelerando.
La ricetta non è chiudere tutti gli schermi, ma imparare a guardare le immagini.
È uno spazio facilmente accessibile, polivalente e funzionale che alleggerirà la pressione sull’ospedale”.
Questo è solo lo Stato che vuole fare cassa».
Mentre lui si è impegnato molto…in questi anni per la sua personale campagna elettorale!
Le persone risultate positive al Coronavirus sono 9119 (+ 426 rispetto a ieri), quelle negative 298.678.
Olio di mandorle dolci: l’olio più utilizzato dalle donne perché leggero, elasticizzante, protettivo, idratante e nutriente.
Bisogna mettere insieme le risorse per aiutare i giovani attivisti a mantenere questo slancio incanalando le loro energie in azioni concrete”.
Cosa che, nonostante le mascherine, non si può affatto dire per i simpatizzanti della Lega accorsi in piazza.
Solo qualche settimana fa vi parlavamo di come i segni fanno l’amore e quanto spesso.
Scelte operate senza un confronto politico.
Per il vero quarto annuncio vi invitiamo a rimanere sintonizzati sulle nostre pagine.
“Gli sbarchi non sono una sorpresa, è ora di strutturare una risposta per garantire a queste persone uno standard minimo di dignità”.
La ragazzina sta bene e può tornare a casa.
Lo stilista e imprenditore originario di San Mauro Pascoli, in provincia di Forlì-Cesena, aveva contratto il covid-19 ed era da giorni ricoverato in terapia intensiva all’ospedale di Cesena.
A causa del protrarsi su scala mondiale di problematiche e limitazioni connesse alla diffusione del virus Covid-19, Barley Arts comunica che il tour dei Van der Graaf Generator è ufficialmente rinviato al 2021.
Con poco riusciremmo a fare felici tante persone.
Reclamo di Dallas per “errore arbitrale” ad Atlanta Proprio i Dallas Mavericks, battuti sabato ad Atlanta (111-107), hanno presentato un reclamo ufficiale per invalidare questo risultato, secondo loro viziato da un errore arbitrale.
Dal 'punto' del Garante dei detenuti emergono "sette situazioni con un numero a due cifre e ripartendosi in numeri piccoli in altri quarantacinque Istituti, in ventisei dei quali con solo una persona positiva".
L'articolata esposizione, per lo più all'aperto, concepita dall’artista piemontese si intitolae sarà inaugurata sabato 27 giugno alle 18, per proseguire fino al 4 ottobre.
I dati confermano "maggiore circolazione virale e incremento costante di contagi nelle comunità scolastiche".
Il lavoro mi è servito molto perchè se fossi rimasto a casa a pensare alla situazione della Bergamasca sarebbe stato più difficile elaborare tutto.
Per dedicarsi alla generosità basta allora provare a cimentarsi con una di queste 47 ricette – una per ognuna delle città raccontate – da ammirare nelle foto di Lonardi.
Con questa canzone il portoricano Josè Feliciano non mise a segno soltanto uno dei maggiori successi della sua carriera ma anche uno dei brani natalizi più longevi della storia della musica popolare.
Bella Thorne ha chiesto scusa per aver suscitato tanto clamore e generato roventi polemiche dopo aver creato un profilo su OnlyFans.
Tra coloro che stanno soffrendo maggiormente per la crisi dovuta all’emergenza coronavirus, ci sono le partite Iva.
Negli ultimi 20 anni le donne e gli uomini della Polizia Penitenziaria hanno sventato, nelle carceri del Paese, più di 21mila tentati suicidi ed impedito che quasi 170mila atti di autolesionismo potessero avere nefaste conseguenze.
Più facile la strada di un Esecutivo tecnico in cui la Ldk di Mustafa riesca a raccogliere il consenso di alcune forze di opposizione come l’Alleanza per il futuro del Kosovo dell’ ex Premier Haradinaj.
E’ importante dal punto di vista igienico tenere lontano germi e batteri.
Al primo posto resta sempre la sicurezza».
C’è chi urla:”Vogliamo lavoro, salute e istruzione” e chi “Vogliamo lo Stadio nuovo”.
E’ una delle cose belle che stiamo facendo.
Matteo Salvini, dopo gli incontri di domani mattina a Cairo Montenotte e Savona, verrà a Genova.
« È stata una delle banche più antiche del mondo e non è giusto sottrarre ai giovani una parte della loro storia e delle loro radici».
In merito alle misure del governo per la ripresa, “a Conte ho detto che vogliamo l’esportazione del ‘modello ponte Morandi’.
Sul merito però, c’è la condivisione della chiusura dell’hotspot”.
Dato preoccupante anche a livello nazionale: nelle ultime 24 ore 1.733 nuovi contagi e 11 decessi a causa del covid.
Il tecnico della Juventus ha parlato in conferenza stampa alla vigilia della finalissima contro il Napoli.
È necessario rispettare le norme di isolamento.
Ma le dichiarazioni del premier hanno suscitato le prime polemiche.
Quanto basta comunque per superare Mentana, che questa volta si deve accontentare di 2 milioni di interazioni (in marzo erano 700mila in più) e 487mila visualizzazioni di video.
Gli investigatori lavorano ancora oggi per cercare di ricostruire gli ultimi istanti di madre e figlio e comprendere cosa abbia portato alla loro morte.
E di certo non libertà dallo “stratempo”, dalle nevicate sorprendenti e improvvise, dai periodi di pioggia.
“Con la Legge Genova siamo riusciti a risarcire in tempi record commercianti, artigiani, imprese, partite iva e autotrasportatori che avevano subito danni in seguito al crollo del Ponte Morandi.
Morgan incontrerà sua madre Luciana Colnaghi.
Quando il dottor Merlani, intervistato da Michele Fazioli, ha tenuto il suo speech su invito del Lions Club Lugano, io ero in sala ad ascoltarlo, e non ho perso una sola parola.
Dal 2014 in poi Samsung ha perso diverse quote di mercato passando dall’essere il player principale a non arrivare nemmeno l’1% del mercato.
Mi ricordo un anno fa quando, dopo un mese e mezzo di clausura forzata in casa, cominciammo ad avvertire una sensazione di “mancanza d’aria”.
Migliaia di persone sono morte sole, senza il conforto di parenti e amici: qual è il valore della condivisione, della solidarietà, dell’amicizia, dell’amore?
Nelle scorse settimane lo stesso allenatore salentino, però, ha fatto capire che si aspetterà innesti di valore in vista della sessione invernale di mercato.
Da oggi fino al 17 novembre in cui opera l’azienda, partner proporranno una riduzione sul conto finale.
La sua assenza per la varicella, coinciderà per il momento con quella legata alla squalifica.
Mi sento bene, non ho nulla di speciale.
Ho presentato un’interrogazione al Governo per risolvere questa incongruenza.”
Per scovarlo abbiamo confrontato il comportamento delle cellule staminali in presenza o assenza della proteina TGF-beta e abbiamo isolato i primi geni che nelle staminali sembravano essere influenzati da questa proteina.
Alle 16.30 I presenti dovranno alzare gli occhi al cielo per lo spettacolo suggestivo di “Circo verticale” con “Le Appese” che si esibiranno in una danza acrobatica aerea, tra fuoco, interpretazioni e innovazione, il tutto a svariati metri d’altezza.
L’esperienza mi ha aiutato, anche se a livello qualitativo devo migliorare.
Una città che vuole mettersi in gioco concretamente attraverso la diffusione del concetto di “Bello”.
La revoca rimane sul tavolo, non è mai stata esclusa.
I sommozzatori dei Vigili del Fuoco hanno provveduto a recuperare il natante finito sul fondo del lago.
Ma l’avanzato stato di decomposizione ha reso necessari altri esami.
Empoli, Marino: "Mi aspetto la voglia di fare una prestazione importante"
Noi veniamo sempre dopo i giocatori, giustamente".
Nel tempo, siamo venuti a conoscenza che non è un personaggio così malvagio.
Primiero (Trento) – L’uomo, a causa di un problema alla spalla, è precipitato per alcuni metri.
E se questi giga illimitati hanno un limite, tipo di 500gb come fa Tim e Vodafone!
"Bella come partita, ben giocata, direi Roma-Fiorentina: equilibrata, alla pari.
Duro anche il vicepresidente del consiglio comunale, Enzo Lavolta del Pd: “La Città rinuncia al controllo di un servizio finalizzato alla tutela generale della salute, senza neanche aver coinvolto gli operatori sanitari”.
L’IgNobel 2020 per il management è andato alla per un caso di un omicidio su commissione più volte subappaltato.
E l’esito del sondaggio lanciato da è piuttosto netto (e inquietante): ben il 37% ha votato “C’è troppa gente incosciente“, pochi di più quanti hanno scelto l’opzione “Dobbiamo essere attenti, tutti noi“.
Nella drammatica emergenza di questi giorni è logico che Rai voglia di rispondere più puntualmente ai bisogni delle fasce più deboli e più esposte alle nuove emergenze del coronavirus.
È un fatto molto grave, che non può essere in alcun modo tollerato».
Avrebbe riportato ferite di media gravità, il protagonista di un incidente della circolazione avvenuto lunedì, attorno alle ore 12:15, sulla strada cantonale a Rossura.
"In larga parte si tratta di un semplice anticipo di fondi ordinari, che non aumenta la disponibilità di cassa e di bilancio degli enti locali"
Performance di rete (mobile, banda larga fissa, Wi-Fi): entro il 2023…
Il centro sociale, invece, è suddiviso in quattro piani per accogliere botteghe, uffici comunali ed una sala riunioni della comunità metodista.
Speriamo dunque che quanto prima si possa tornare a sorridere.
Negli anni successivi furono realizzati altri esemplari della Royale: una Cabriolet, una limousine Pullman, una limousine da viaggio con tetto pieghevole e una limousine a due porte.
Al centralino del 112 sono infatti giunte quasi 10mila telefonate (con una media di oltre 800 al giorno), mentre le persone controllate sono state oltre 2mila con 6 arresti e 13 denunce.
Un rapporto arrivato tra le mani di Intercept mostra che la polizia europea sta pianificando una rete paneuropea di banche dati di riconoscimento facciale, che rischiano di essere scambiati con gli Usa.
La distribuzione è apparentemente graduale, e pare che Google si stia prendendo il suo tempo.
Il giovane aveva chiesto aiuto e sul posto erano intervenuti i sanitari del 118 che, in quel frangente, lo avevano curato e gli avevano diagnosticato lacerazioni e contusioni fortunatamente non gravi.
Però preciso che si ospedalizza quando vi è una difficoltà respiratoria, oppure per pazienti che hanno già altre patologie".
Sale a 93% la percentuale delle banche in Italia che aderisce alle nuove moratorie sottoscritte da Abi e dalle Associazioni di rappresentanza di impresa.
La puntata del noto show di Rai1 sarà dedicata in apertura a scomparso lo scorso 2 novembre, che è stato nel 2015 uno dei giudici del programma, al quale aveva partecipato con simpatia regalando al pubblico italiano indimenticabili momenti di ilarità.
E se si fossero ribellate sarebbero andate incontro a presunti riti.
Se si è in possesso di un box privato o una rimessa al coperto è presto detto: non c’è di che preoccuparsi.
Attualmente faccio l’imprenditore, mi occupo di consulenze aziendali in ambito finanziario.
Questo umile gesto di solidarietà rappresenta un sentito e doveroso ringraziamento alla città che sempre ci abbraccia e ci accoglie senza chiederci un corrispettivo.
Il lifting di Gemma Galgani inizia a far discutere!
Chi pensa ai bambini e alle bambine di Roma?
Inoltre, gli utenti Galaxy possono accedere all'applicazione per richiedere un codice che consente di applicare un ulteriore 10% di sconto ad un acquisto sul Samsung Shop Online, valido anche per prodotti già scontati.
Plastiche e microplastiche rappresentano dal 70% al 90% dei rifiuti in mare in funzione della regione oceanica.
Poco fa, infatti, si sono verificate due scosse di terremoto in rapida successione in due punti differenti della del sud Italia.
Restano sospesi gli eventi e le competizioni sportive di ogni ordine e disciplina comprese le sedute di allenamento di atleti all’interno di impianti sportivi.
Abbiamo fatto una grande partita ma al 90′, con i loro fuoriclasse siamo stati penalizzati.
Dopo il rinvio della partita contro la Turris, che era stata prima rinviata dalle 15 alle 18.30, prima appunto del rinvio definitivo, anche la sfida contro il Catanzaro che si sarebbe dovuta giocare domenica, in realtà, non si disputerà.
Il Parma chiede una cifra importante.
"Mio marito non beve dalle undici di questa mattina".
Più bello e inutile di così…
Ma quella conca è andata nel 2015, prima ancora di poter essere utilizzata.
Bassetti non ha però escluso nemmeno la possibilità che il Covid sembri meno aggressivo solo perché "ha già colpito i soggetti più fragili".
Le imprese sono in crisi e si registrano importanti perditi di posti di lavoro in generale in tutto il mondo.
Un altro ruolo, più scanzonato e leggero di quanto il primo non sia stato.
Ha visto che le province autonome - come Trento e Bolzano - rifiutano lo stop ai ristoranti alle 18, prorogano l'orario e quindi bypassano il Dpcm di Conte?
“Viaggio nella Grande Bellezza” è una trasmissione che mira a raccontare i tesori italiani in maniera del tutto innovativa.
«Continuità assistenziale e potenziamento della struttura», annuncia per l´Ospedale Marino di Alghero il presidente del Consiglio regionale Michele Pais in vista di «una eventuale terza ondata di contagi»
Il primo ministro ha anche ammesso che probabilmente sarà temporaneamente sospesa la gratuità del trasporto ferroviario per i pensionati.
L’edificio, originariamente sede dello stabilimento della ditta Manzini, venne realizzato nel 1925.
Sono numerosi i designer italiani che lavorano all'estero progettando prodotti utilizzati da milioni di persone anche se sono poco noti nel panorama internazionale.
Zerbi non si alza e quindi niente finale automatica.
Menetti: “Con la Pallacanestro Reggiana non è mai solo un match”.
Al Museo di Roma a Palazzo Braschi ultimi giorni per visitare Canova.
Infine per quanto riguarda le province sono due i nuovi casi nelle ultime 24h e riguardano la Asl di Rieti e si tratta di due uomini di nazionalità Afgana con link a casi già noti e isolati".
Il presidente della Coldiretti, Ettore Prandini, ha commentato: “In un momento drammatico per l’economia e l’occupazione mondiale occorre sostenere la via del dialogo per evitare scenari inediti e preoccupanti e prepararsi a sostenere la ripresa.
Io so di un suo tradimento mentre io ero a una serata, ne ho le prove.
Già scrutinate le schede di Dixville Notch, minuscolo villaggio nel New Hampshire che ha votato per primo.
Mediaset ha deciso di riorganizzare l’appuntamento infatti vedremo che la soap andrà straordinariamente in onda in prima serata lunedì 7 settembre e poi sabato 12 settembre.
In quest’ottica, Samuel e padre Donovan sono più dei profiler che non dei semplici esorcisti, dato che il loro intervento e il bandire il demone è il culmine di un’indagine che tiene conto principalmente dell’elemento umano.
«L’obiettivo della Cina è eliminare il dissenso.
Noi visitiamo la cantina Contratto dove incontriamo un cantiniere, mestiere antico che custodisce il segreto per dare vita a vini d’altri tempi.
Nel suo ruolo, effettivo dal primo luglio, Sangiovanni sostituisce Sabine Greulich, che dal 1 giugno ha assunto l’incarico di head of human pharma region per Europa, Canada Australia e Nuova Zelanda.
Lo stop da oggi interessa i 31 Comuni del Pair 2020: quelli con più di 30mila abitanti e l’agglomerato urbano di Bologna, a cui si uniscono Fiorano Modenese, Maranello e Rubiera.
Perché per Gianella «spegnere la società non è la risposta, e potrebbe fare molti più danni nel lungo periodo.
Ottimi anche i dati degli altri programmi di Rai 1: Vieni da me si accende nel pomeriggio nonostante la concorrenza, Uomini e Donne che non perde colpi, e bene anche La vita in diretta che finalmente registra un risultato degno di nota.
C'è un moderato ottimismo che la procedura per gli indennizzi bancari dopo il collasso delle ex popolari venete possa contare «su una bella accelerata».
Resta al momento in piedi l'inchiesta parallela aperta dalla procura della Corte dei conti che ipotizza un danno erariale.
In nessun paese ai mondo infatti si svolge un referendum, o si decide una riforma, sul numero dei parlamentari e non sulle loro funzioni.
Il Corticella si vede con il tentativo di Girotti, imbeccato da Monnolo.
Gli azzurri dovranno viaggiare in un “corridoio sanitario”, con volo privato, autisti testati con tamponi e strutture di ospitalità sigillate all’esterno.
"Stiamo parlando di cronaca non voglio fare la morale".
E’ quanto si evince dal bollettino del Ministero della Salute che monitora la pandemia.
Questa volta non ci sono nuovi amori, veri o presunti, all’orizzonte, bensì alcuni dettagli su divorzio.
Bergamo, ospedale con pronto soccorso e terapia intensiva.
La signora Legend è poi diventata col tempo un simbolo del body positivity: negli ultimi anni non ha avuto problemi a mostrare nuove forme e rotondità dovute alle due gravidanze.
Sport è quella divertente: in strada, pur lasciando i controlli attivi, è perfetta per divertirsi in sicurezza e si percepisce come una trazione posteriore.
Invece, vorrebbe discutere della situazione con Riccardo la sera stessa.
Questo è quanto scrive il Corriere dello Sport, che spiega come il mercato farà da ago della bilancia.
Sarah doveva diplomarsi alla Lincoln Way East High School in estate, e aspirava ad avere una carriera nella cura degli animali.
Che sia iniziata la manovra per far tornare OnePlus all'ovile?
Altre associazioni, come la Confapi, formata soprattutto da piccoli e medi imprenditori, sono più vicine alle richieste dei sindacati.
Ammonire chi lo fa?
Nel 2002 è nato Manuel, è stato il frutto del nostro amore”.
Sono ben 10mila gli operatori del benessere in Puglia.
Nulla potrà rimarginare la ferita, forse allevierà un po’ il dolore quando avremo giustizia”, così Paola Vicini, mamma di Mirco, l’ultima vittima tirata fuori dalle macerie del Morandi.
Dopo essere spesso finito al centro delle polemiche per non aver indossato il dispositivo di protezione, ieri il leader della Lega aveva fatto dietrofront.
Quattro giovani apriranno sia la serata del martedì che del mercoledì.
Lo staff presidenziale ha escluso l'adunata di popolo ed è molto a rischio la parata sulla Pennsylvania Avenue, lungo i due chilometri e mezzo da Capitol Hill, sede del Congresso, alla Casa Bianca.
In seguito abbiamo fatto un altro salvataggio, meno drammatico".
Su 2231 positivi in Regione Campania circa la metà è della provincia di Napoli (507 nel Comune di Napoli).
"La linea condivisa è che è ancora troppo presto per pensare che queste mutazioni potranno avere impatto sull'efficacia dei vaccini.
Iconiche canzoni come “Mr.
L’operazione fornisce un contributo significativo alla realizzazione del nuovo Ospedale Galeazzi e rappresenta il raggiungimento di un importante traguardo, specialmente nel delicato contesto attuale.
Ma questa è stata decisamente la migliore per la mia famiglia.
Pandemic è particolarmente adatto a questa modalità perché tutti i giocatori collaborano contro il gioco e quello che muove le pedine o fa altre azioni “fisiche” può benissimo essere sempre lo stesso per tutta la partita.
E così ha iniziato una seconda vita e una seconda carriera sempre più in ascesa.
I 27 milioni di perdita 2019 sono aumentati in maniera tale da intaccare la soglia di attenzione del FPF?
Così riusciremo a sentici sempre sazie e non appesantite.
La seconda disposizione, invece, quella prevista dal nostro Codice della Privacy, indica per il trattamento dei dati biometrici ulteriori misure di garanzie disposte dal Garante Privacy, unitamente ai casi previsti dal GDPR sopra indicati.
Nell’hotspot di contrada Imbriacola, che si sta cercando di svuotare, all’alba, sono presenti 667 migranti risultati negativi al Covid, 34 persone positive al virus e 304 persone ancora da sottoporre a tampone.
Con me c’era l’allevatore: la sua determinazione mi ha aiutato a bloccarlo.
Sono stati registrati 11 in provincia di Bari, 8 in provincia BAT, 11 in provincia di Foggia, 4 in provincia di Taranto.
I rapresentanti di questo governo, sono degli esseri usciti dalle latrine, la peggior razza di parlamentari mai avuta in Italia, per la loro falsita e la loro incompetenza!
Per il personale impiegatizio, infine, Contarina ha messo in atto modalità di lavoro agile, come misura specifica e straordinaria per il contenimento del contagio, che coinvolge ad oggi 150 impiegati su 200, ben il 75%.
Ma non intendiamo costruire i due modelli in parallelo per sempre”, spiega : “Sviluppata su una nuova piattaforma, la nuova generazione sarà al 100% elettrica, quindi più costosa.
Nel 2020 sarà la Grecia, tra i Paesi Ue, a registrare il maggiore crollo del Pil con una flessione del 9,7% ma l’Italia si piazzerà comunque in seconda posizione.
Ma perché devi sempre attaccarmi ogni volta che ti dico una cosa?
La situazione sanitaria ha rallentato di fatto gli altri cantieri di alcune ciclabili ma siamo sempre più convinti che questa sia la direzione verso la quale deve andare Fano”.
“Già a febbraio abbiamo in calendario un evento di rilievo -spiega Carlo Canepa presidente del Cnam- Il Dragone è una imbarcazione tra le più eleganti, che, nonostante le dimensioni ridotte, è impegnativa sia nella conduzione, sia nella messa a punto.
"Peter Pan" va in scena con la compagnia Teatro dell'Erba Matta di Spotorno in una forma che segue fedelmente il testo scritto dall’autore J.M. Barrie.
Ma perché si concretizzi, divenendo una reale per i territori, è necessario che gli strumenti di tutela vengano accresciuti.
Microsoft ha creato una piattaforma incredibile che ti mette a disposizione tutto il mondo per il tuo divertimento, ma è inevitabile che dovrà riempirla di contenuti nel corso dei prossimi mesi per non rischiare di trasformarla in un guscio vuoto.
Martina Di Domenico era nata a marzo 1992, originaria di Lucca, viveva da tempo in Valdera dove aveva iniziato a lavorare come grafica per un’azienda di comunicazione e marketing di Calcinaia.
«Se ha lasciato il lavoro per me un motivo ci dovrà essere, se ha chiuso con tutti sicuramente sa quello che sta facendo», ripeteva parlando a se stessa quelle sere in cui era preoccupata per Orlando.
Angela, la moglie di Giuseppe, è morta tragicamente, lavorando nei campi.
Queste le parole del ministro Lucia Azzolina che ha presentato l’atteso piano per il rientro tra i banchi di scuola il prossimo 14 settembre.
Dal suo punto di vista, lo smacco reso dal direttore artistico è inspiegabile.
Al giorno d’oggi sono ormai numerose le mappe del cervello umano, come ad esempio le mappe che mostrano i neuroni in una data regione o quelle che rivelano le connessioni funzionali tra questo tipo di cellule.
Lo studio è stato condotto dall’Osservatorio regionale inquinamento luminoso di Arpav e Università di Padova (dipartimenti di Fisica e astronomia e Ingegneria industriale).
In fase di iscrizione il genitore dovrà inserire turni e sedi corrispondenti a quelli assegnati pena l’esclusione.
Ieri sera ero dalla Gruber, quindi devo dire di essermi informato sulla gravità del coronavirus.
Comunque vada la delusione, lo scoramento, la rabbia non devono essere sentimenti nerazzurri questa sera.
Lo ha comunicato il presidente della Burundìs Truth and Reconciliation Commission, Pierre Claver Ndayicariye, aggiungendo che sono stati recuperati anche vestiti, occhiali e rosari che hanno permesso l’identificazione di alcune vittime.
Rimettere l’uomo al centro: le competenze tecniche e trasversali.
Con Giulia c’è una grande simpatia ed empatia con lei.
Un’idea tanto più necessaria in questa fase storica, con la pandemia, che Adriana Riccio, sportiva e ideatrice della piattaforma ValeVale, ha presentato a DireDonne.
C’è persino una data in cui il Napoli muore».
La Lazio, secondo l'esperto di mercato Gianluca Di Marzio, ha pronti 18 milioni da offire al Fenerbahce.
Oltre a giocare nella Juve, Pirlo è stato anche titolare nell’Inter, nel Milan e nel Brescia.
Popolari con Emiliano e Con Emiliano, infatti, hanno preso entrambe il 7% dei voti.
Le vostre notizie arrivano dappertutto e ci tengono informati.
La narrazione inizia con la morte della signora Ferras, una vedova sospettata di aver ucciso il marito.
Gordon Ramsay: “Abbiamo perso un Maestro”
Mancava nel disco un pezzo che parlasse di questo e che fosse un Rock N’ Roll anni 50 e non avrei potuto considerare il mio disco completo senza un tema così importante per me.
E’ che in nessuna intervista ha mai parlato male di una collega.
L'amore per l'Arma Ballarò l'aveva già dimostrato quella domenica sera.
L’acqua come bene, quindi, non va sprecata ed il suo uso ottimizzato, anche in relazione alle produzioni agroalimentari ad essa connesse.
Noi purtroppo le risposte le abbiamo, e non fanno che alimentare la massima preoccupazione per il nostro paese.
In tutto il 2019 sono state 204 le donne che hanno chiesto aiuto.
Però se hai un auto con classe efficienza “G” sei tartassato.
E poi ci sono il Clinique iD Dramatically Different Moisturizing BB-Gel, una base idratante da personalizzare con i booster concentrati, che conferisce al viso una finitura salutare e perfezionata.
Ci sono appositi studi a riguardo che ci dicono che influiscono molto anche alcuni fattori esterni”.
L’Italia deve lavorare su competenze, innovazione, sostenibilità e digitale, puntando Manifattura e Made in Italy: studio Ambrosetti a Cernobbio.
Come se chi fa consegne a domicilio fosse immune dal contagio.
Si legge sempre nelle carte, "dagli accertamenti sono emerse la conoscenze da parte di Castellucci in ambienti di altissimo livello e la sua propensione alla strumentalizzazione delle conoscenze e dei rapporti a fini personali".
A comunicarlo è stata la società giallorossa che ha sottolineato come le autorità spagnole non abbiano concesso l’autorizzazione alla partenza del volo previsto per le 15.30 di oggi.
Michele e Vittorio mettono in piedi una trasmissioneche tratta il tema delle minoranze, ma il loro progetto suscita la reazione di un gruppo di estremisti.
Non essendo un avvocato non sente il bisogno di difendere una tesi o rappresentare una categoria nel momento in cui si dedica alle sue ricerche.
Sono prorogate tutte le misure in vigore fino al 3 maggio.
Lo ha detto Angela Merkel a Berlino dopo il vertice in videoconferenza con Emmanuel Macron.
L'abitacolo sarà in grado di offrire molto più spazio rispetto a quanto propongono molti SUV di pari dimensioni.
Espulso Mallus al 59’ per doppia ammonizione.
Si parte con una copertina che avrà la voce dell’ex presidente della Repubblica e partigiano Sandro Pertini.
Con “Melina”, il teatro per i ragazzi protagonista di “Anfiteatro sotto le stelle”
L'istituto dedicato al grande patron dell'auto da corsa più conosciuta al mondo è un crocevia scolastico di problemi irrisolti.
Durante questi mesi nei quali l’attività musicale e concertistica è forzatamente sospesa, il nostro desiderio è stato quello di sostenere il lavoro dei compositori di musica corale.
Certo, c’è un’emergenza sanitaria che potrebbe giustificare e dare forza a questa proibizione, ma comunque sono solo consigli, che non avranno grandi ricadute sulla società né in termini di contenimento del contagio.
È il sistema che permette di classificare tutti i pazienti dimessi da un ospedale (ricoverati in regime ordinario o day hospital) in gruppi omogenei per assorbimento di risorse impegnate.
Secondo i dati IDC, l’indotto atteso nel 2023 sarebbe di di dollari, con una crescita annuale prevista intorno al 13,6%.
Ha trovato la Juve, però è uno che viene dal basso, schietto e sincero un po' com'ero io.
Così, infastidito dall’esperienza televisiva, il direttore si è lasciato andare sui social.
Almeno così è stato per me.
Gli spostamenti diurni sono consentiti anche fra Comuni e Regioni diverse.
A selezionare la pellicola quelli che per me sono eroi, ovvero i montatori Chad Beck, Devin Concannon, Abhay Sofsky e Ben Sozanski.
Il Super Bowl 2020 sarà trasmesso in diretta da Dazn e da Mediaset (Canale 20), che prevedono una lunga maratona notturna nella notte tra il 2 e il 3 febbraio.
Il direttore sportivo conferma la trattativa con i rossoblu, chiarendo però che dopo un confronto con Antonio Conte hanno optato per la permanenza del giocatore che sarebbe anche un uomo importante per lo spogliatoio.
Sebastian, invece, finito in fondo al gruppo per evitare la vettura incidentata di Lance Stroll, è stato costretto a una gara nelle retrovie e non è riuscito a centrare una posizione in zona punti.
Dumoulin, compagno di Roglic alla Jumbo-Visma, non sembra quello del 2017 e del 2018.
L'analisi di Giovanni Forti - analista di You Trend che approfondisce temi legati a sistemi.
Il paradosso è che la firma la mette uno come che fino a ieri non sembrava neppure in formazione, unico tra i nerazzurri a non avere segnato ancora un gol, in campionato.
Il ‘quinto quarto' era la specialità della sora Lella e le sue ricette, tipiche romane, possono ancora essere gustate al ristorante di famiglia, ‘Sora Lella', che si trova sull'Isola Tiberina, nel cuore della Capitale.
Come già detto prima, si sa solo che il tema sarebbe la politica.
Colpire i rifugiati vuol dire offendere persone che vengono da contesti di fame, guerra, privazione dei diritti umani e che cercano in Italia un luogo dove poter vivere in Libertà secondo i principi scritti nella Costituzione”.
In questi giorni al ‘Signorini’ hanno seguito le tabelle di recupero tra campo, palestra, infermeria e sessioni idroterapiche, gli elementi in recupero da infortuni.
Mangiare pesce fa bene, mangiare salmone è meglio!
Bisogna partire da questo assunto per interpretare nella maniera più corretta le fortissime restrizioni alla vita di tutti noi contenute nel decreto del presidente del Consiglio dei ministri valide su tutto il territorio italiano.
Sono strane le sensazioni di oggi, Pesciolini, quando Marte nel vostro segno vuole dire la sua e al zare la voce ma Luna e Venere stridono.
Poi succede che crolla un altro ponte e ci si rende conto siamo all’anno zero.
Adottiamo le misure necessarie a contenere la diffusione del contagio, a partire dalle 00del 4 marzo fino alle ore 24 dell’8 marzo, su tutto il territorio regionale.
Sarà “una bella e delicata storia d’amore e di perdita” il quarto film da regista di Denzel Washington (dopo Antwone Fisher, The Great Debaters – Il potere della parola e Barriere).
Così Gianni Brera rese omaggio ad Alberto Bigon, il tecnico del secondo scudetto: "Un allenatore che ha parlato di sé unicamente a obiettivo raggiunto"
Il ha considerato resposanbili gli imputati di quattro falsi servizi trasmessi dal tg satirico di Antonio Ricci tra il 2012 e il 2013.
I funzionari della Questura dichiarano: “Accompagnato in Questura a Fermo per i necessari accertamenti sull’identità personale si rilevavano a suo carico precedenti per reati contro il patrimonio.
Fin qui tutto noto e anche abbastanza modesto visto che adesso partono altri due esperimenti per portare “davvero” i tifosi negli stadi svuotati dal virus.
Consiglieri comunali di Mazara del Vallo indagati, evadevano le tas.
Ciò che, però, sorprende ancora di più è quello che è accaduto subito dopo la diffusione della notizia.
Sarà la mia ultima con la Ferrari, sarà speciale per tutti quelli che sono in garage, sono molto vicino a loro".
Pierluigi a carte coperte, unica certezza il no a uomini Pdl.
Alle 18,40 la vettura è entrata a San Marino dal confine di Faetano.
Il posto dove stare.
Alle 19,30 al Parco di Villa tasca in viale Regione siciliana sud est 397 concerto dei MagmaFunk Collective, progetto che coinvolge 15 musicisti e diverse formazioni.
"Il FAI chiama a raccolta gli italiani intorno al patrimonio della nazione e indice un nuovo censimento de I Luoghi del Cuore.
Purtroppo i due, dopo aver fatto il loro percorso nei sentimenti, hanno messo fine alla loro storia d’amore.
Istantanee di un momento che sembra eterno.
Il contenuto, al momento, non è dato saperlo, ma ha dichiarato che ci saranno delle novità davvero clamorose.
Si stanno definendo gli ultimi dettagli operativi per la location e l’apertura, con relativi aspetti gestionali e di sicurezza sanitaria.
Ad oggi impresa piuttosto complicata.
Il vecchio barone Lamberto, assai ricco e molto malato, vive con un maggiordomo in una villa sull’isola e deve fare i conti con un nipote avido…
“Hanno fatto una partita importante con la Reggina.
Sono bastati invece 10 anni di social network per avere prima il M5S svuotare la sinistra con posizioni estremiste (perché sono estremisti) e poi Salvini sostituirsi al centro destra con un programma antieuropeista e xenofobo.
Sono le due e mezza di notte e con l’Avvocatura regionale abbiamo messo a punto il testo della ordinanza che vi allego.
Da quel che sappiamo si protegge principalmente stando a casa e tamponando tutti quelli che la circondano.
"Chi può aiutare a monitorare trasferimenti armi è il benvenuto", ha affermato Ghassan Salamé durante la conferenza stampa a Ginevra.
"Sono accaduti dei fatti che hanno irritato tutti: alle due di notte il premier ha fatto un riparto di 209 miliardi del Recovery fund che non era stato concordato con nessuno e che Conte voleva far approvare la mattina dopo.
Si può dire lo stesso con la serie mini e l'introduzione dei nuovi regolamenti.
Credo che negli Stati Uniti la magistratura non sia come quella italiana e che simili reati vengano puniti con il massimo della pena.
Il Comune, dal canto proprio, metterà sul tavolo tutto il piano triennale per le opere pubbliche: “Il tram – scandisce Orlando – è la nostra priorità.
Usa la roulette oggetti e quattro strategie differenti per provare a sconfiggere i tuoi avversari.
Lo sportivo "casual" non sarà mai in grado di fornirti tutti quei dati.
Emiliano batta un colpo, i cittadini pugliesi meritano risposte”, conclude Masi.
Per la ripartenza Leodori sottolinea la necessità di puntare sulle opere pubbliche: "Sono la leva finanziaria più importante e di maggior impatto che subito può attivare una ripresa economico della Regione.
Ora il futuro è “sospeso”, spiega, come quello di tutti, del resto.
Don Matteo Flavio Insinna (che stasera a L’Eredità si è complimentato con la campionessa per la sua vincita altissima) ha interpretato il capitano Anceschi, mentre la Giannetta ha vestito i panni del capitano Anna Olivieri.
Sia il ragazzo che la sua fidanzata avevano la mascherina, ma a creargli i problemi è stato l’improvviso abbraccio: un comportamento che secondo gli agenti - non essendo i due conviventi - non rispettava le norme sul distanziamento sociale.
Sono sempre fiori viola, ma qui la dedica non è assolutamente per il marito di Belén Rodriguez.
Inoltre, tutti i modelli Secretlab 2020 Series NAPA ricevono uno sconto ancora più grande, precisamente di 75 euro.
Si sono quindi rielaborati i dati arrivando a definire alcuni parametri in grado di anticipare la diagnosi e la cura.
Sul suo canale social ufficiale, quest’amatissima attrice italiana ha condiviso questo tenero scatto da bambina: siete riusciti anche voi a riconoscerla?
Non manca mai una forte attenzione ai personaggi e allo sviluppo degli stessi, raccontando tutto in modo appassionante senza mai rinunciare al taglio fortemente ironico che diverrà col tempo il vero marchio di fabbrica di LucasArts.
Comodamente raggiungibile anche in macchina, grazie alla disponibilità di parcheggio.
Per quanto riguarda Daniel Yule, al suo primo gigante di Coppa del mondo, ha chiuso a 3"91 da Zubcic.
Finalmente potreste ricevere i riconoscimenti che aspettavate da tempo.
A causa dello schianto è stato trasportato d’urgenza in ospedale con l’eliambulanza.
Non è mancato, però, anche un ‘spaventosa’ disavventura avvenuta in alto mare, che ha letteralmente Teresa: ecco cos’è successo.
Tra i due la relazione è nata quasi all'improvviso, con tanta passione.
Di Asus non ne ho visto parlare benissimo recentemente, ho letto che molti si lamentano di problemi Hardware e software.
Anche lui ha accolto con soddisfazione la candidatura di Gianmoena.
Gianmarco Onestini contro Francesca De Andrè: “Lei e Gennaro Lillio sono invidiosi”
Nuovi dettagli sulla crisi tra Belen Rodriguez e Stefano De Martino.
Nel frattempo si dovrà tagliare il tofu a dadini e frullarlo fino ad ottenere una crema che andrà unita alla crema di grano cotto aromatizzando il tutto con l’acqua di fiori di arancio.
Dopo le due gare di Formula 2 del GP d'Italia sul circuito di Monza a sorridere è però la dato che le prime tre posizioni della classifica piloti del Mondiale 2020 sono occupate ora da tre piloti della del Cavallino.
Nel corso della conferenza stampa del nuovo programma, la Parodi è apparsa davvero entusiasta di questo nuovo progetto: “Per me è una novità assoluta”, ha dichiarato nel video poi pubblicato nelle sue storie Instagram.
Da quanto ho capito il costo aumenterebbe ed i servizi di trasporto hanno contratti che vanno pagati anche se non utilizzati (quindi il Comune pagherebbe anche se poi magari la scuola venisse riaperta più tardi che a settembre)”.
"Non riusciamo ancora a comprendere le accuse mosse a Patrick, nostro figlio non è mai stato fonte di minaccia o di pericolo per nessuno, anzi, è stato una costante fonte di sostegno e di aiuto per molte persone"
Coronavirus, Ficco (SAUES): “Medici contagiati dai figli, Speranza imponga lo stop a scuola infanzia e primaria”
Stavolta, però, Anna al programma “All Together Now”, condotto da Michelle Hunziker e J-Ax.
L’uomo è stato preso in consegna dal personale delle volanti che lo arrestavano per il tentato furto in abitazione e lo indagavano per ricettazione.
Mi è mancata ogni singola cosa di te.
Questo materiale potrebbe ridurre l’accumulo di plastica persistente nell’ambiente.
Corrono i contagi in Russia, dove nelle ultime 24 ore sono stati registrati 10.499 nuovi casi di Covid-19.
Sul luogo dell’incidente anche i carabinieri di Treviglio per i rilievi di legge.
E non è finita qui, perché sono ovviamente tanti altri i prodotti The North Face in offerta, e per la cui consultazione vi invitiamo a consultare la pagina completa con tutte le offerte disponibili, consultabile anche cliccando sul banner sottostante.
Posso solo essergli eternamente grato per ciò che ha fatto per me. È un grande dirigente, lo dice la storia dei suoi successi”.
A guidarci in questa avventura è Dante, a 700 anni dalla sua scomparsa, colui che, primo e solo, è riuscito ad arrivare alla contemplazione diretta di Dio, “l’amor che move il sole e l’altre stelle”.
E di sicuro resterò per sempre tifoso dell’Atletico Madrid”.
Non potrei mai innamorarmi di un’altra donna”.
Quest’ultimo viene usato in fase di atterraggio, per avere non solo la distanza ma anche una mappatura 3D della zona su cui si sta atterrando, quindi la certezza che ci sia un piano.
Io, a 24 anni, non sono più un giovane.
Sergio a differenza di molti semplici “performer” è un vero artista e come tutti gli artisti è estremamente sensibile.
I Mariani, un altro ramo della famiglia, reclamano un posto all’interno dell’attività, minacciando di far riemergere un terribile segreto dal passato dei Ristuccia che ancora oggi ha delle profonde conseguenze nelle vite dei protagonisti.
Quanto sta avvenendo ha già spinto le autorità competenti ad approfondire il discorso una volta che l’emergenza Coronavirus finirà.
Nell’ottobre 1951 fu finalmente libera.
Coronavirus, Luca Zingaretti legge Ungaretti sulle immagini di una Napoli spettrale in quarantena: “È il mio cuore il paese più straziato”
Acerra, droga e violenza sessuale: arresti nel gruppo dei “Marcianisiell”
Come infatti noto, anche rapporto con la madre, sin da quando Nancy, ai tempi del successo di Friends, ha scritto un libro in cui raccontava dettagli molto intimi e dava giudizi sprezzanti sulla figlia.
Secondo la società scientifica, il documento vuole “fornire un supporto agli anestesisti-rianimatori attualmente impegnati a gestire in prima linea” la maxi-emergenza “che non ha precedenti per caratteristiche e proporzioni”.
Tale percorso sarà segnalato attraverso una cartellonistica adeguata, cosi da delimitarlo e consentire ai cicloturisti di esplorarlo per 365 giorni all’anno.
In prevalenza sereno con transito di leggere velature sui rilievi; sulle zone di pianura, in particolare quelle più settentrionali, cielo nuvoloso per nubi basse con possibili banchi di nebbia e foschie, in diradamento durante la mattinata.
Siamo il peggior paese al mondo per popolazione.
Restando sempre a nord, Alghero detiene il primato in Sardegna per superficie vitata con 1241 ettari.
Sono i due livelli su cui si muove, per ora, l’inchiesta.
SMIC è andata in borsa, ove ha raccolto 6.5 miliardi di dollari, e quella è la fonderia cinese che usa Huawei.
"Se ti vuoi bene rimani a casa.
Questo ribasso in borsa arriva dopo il venerdì nero della scorsa settimana, quando la Roma chiuse con un'altra importante flessione del 25%.
Circa 1.900 famiglie sono state escluse per aver dichiarato o di avere depositi bancari superiori ai 6 mila euro o per aver dichiarato introiti mensili superiori ai 560 euro.
I pazienti in terapia intensiva sono 136 (-5).
Un allarme, peraltro, già lanciato anche a istituzioni e autorità competenti, dalla presidenza del Consiglio dei Ministri alla Procura di Taranto.
E quindi quel farmaco, riferendosi evidentemente ai coronavirus già conosciuti, ha appunto quel tipo di grafica.
Anderson negli ultimi due incontri non ha reso come poteva, ma oggi l'ho mandato in campo perché sapevo che poteva essere la sua giornata.
Non si tratta di un precetto religioso ma di una tradizione popolare che si è radicata nel tempo.
APG Asset Management NV ha revocato la sua partecipazione in azioni di Walt Disney di 112. 7% durante il 1 ° trimestre.
Una normale ricerca di un impiego tramite alcuni gruppi Facebook ed Elvira si è imbattuta in un'offerta che sembrava imperdibile: un posto da segretaria in un'agenzia fotografica di Milano.
Abbiamo bisogno di un «frangiflutti solido se non vogliamo affondare», dice Amherd.
Una favola la storia d’amore tra Donatella e Claudio.
Al momento il conto di positivi è fermo a quota tre, ma nelle prossime ore si intensificherà l'attività di monitoraggio con ulteriori tamponi in programma dopo quelli effettuati questa mattina dopo la positività di Ronaldo.
I prodotti a colori naturali non sono uguali e non possono dare gli stessi risultati dei prodotti a colori chimici.
La presidenza tedesca dell’Ue ha invitato gli stati membri ad una riunione urgente dell’Ipcr, il meccanismo di gestione politica delle crisi.
L’ambulatorio è aperto su prenotazione dal lunedì al venerdì dalle 9 alle 12 e dalle 15 alle 18.
Non ha meravigliato, dunque, nonostante la pandemia di Coronavirus, che il Comune di Roma abbia voluto installare anche quest'anno in e che abbia deciso di accendere l'ormai tradizionale albero di Natale.
Il timore è che le regole sul distanziamento sociale possa affondare l'attività commerciale dei banchi che non vendono alimentari.
Abbiamo fatto rodaggio con le partite di Serie A”.
Il conducente ha subito attirato l'attenzione delle forze dell'ordine proprio perchè già noto ai militari per i suoi precedenti per droga ma per evitare un controllo il 40enne ha premuto sull'acceleratore e ha provato a far perdere le proprie tracce.
Il nostro umore è nuovamente normale.
In passato la donna ha mostrato anche tanti momenti di sensibilità e di assoluta tenerezza in compagnia della sua figlia Mia, che ha avuto dalla sua ex relazione con Francesco Facchinetti.
Non ci sorprendiamo che alla fine il buonsenso abbia vinto“, sottolinea Giori.
Non esattamente, perché in tarda serata arriva un chiarimento: "Ho accettato di fare l'assessore in giunta, non c'è nessuna indecisione".
Wally West verrà letteralmente posseduto mentre Billy Batson stringerà un patto con il Diavolo.
Vacanze con i bambini: ecco alcuni semplici e pratici consigli per cercare di evitare lo stress, parla la psicologa e psicoterapeuta Francesca Dall'Ara.
Si potrà uscire di casa solo per andare a lavorare, per fare la spesa, per motivi di salute o necessità.
Ci consola che abbiamo fortunatamente trovato disinfettante per la cute (mani).
In quanto nonostante la conoscenza con il ragazzo e Gemma Galgani a Uomini e Donnelei sembrerebbe averlo dimenticato con il chirurgo che le ha fatto il lifting al viso, sia giunto al termine lei non si sarebbe fatta avanti.
Dal tessile alle mascherine: l'apertura al cambiamento di MiroglioMiroglio produce mascherine sanitarie.
I complessivi sono 109.170, oltre 74 mila dei quali in Lombardia, Veneto ed Emilia Romagna.
Grazie a gustosi dietro le quinte e situazioni simpatiche la serie fa ridere e riflettere sullo spietato e cinico mondo del cinema e della tv.
Quello che facciamo con il gas da 70 anni e che la Norvegia fa da 10 con la C02 appunto.
È l'amara realtà che la paralisi economica ha fatto emergere in questi due mesi: un sommerso importante di persone che basavano il proprio reddito su lavori non in regola.
Le autorità raccomandano prudenza nelle aree vicine al grande fiume.
C’è tanta preoccupazione in Italia al momento, soprattutto per chi ha trascorso o sta trascorrendo le vacanze in Sardegna.
"Ibra rientrato carico, squadra ha cultura del lavoro" Bonera si sofferma anche su Ibra.
Il dottor Lucchini lavorava all’ospedale di Brescia con il quale ancora collabora dagli Usa.
Se stai cercando un lavoro o vuoi lasciare il posto in cui sei, Urano potrebbe darti una bella spinta.
Scorrendo le foto sul profilo Facebook di Matteo si resta impressionati dal suo fisico, una macchina perfetta che va curata sotto ogni aspetto.
La fisiatria, reparto di eccellenza, gestirà anche tutti i tipi di riabilitazione neurologica, respiratoria, cardiologica e ortopedica o non sarà così?
Non si è registrato nessun ferito.
E il rispetto per il telespettatore?
BOLOGNA - Sopravvissute, ma con gli ormoni sballati, le ossa che si sbriciolano, senza la possibilità di avere figli.
Lo ha detto Giulio Gallera, assessore al welfare della Regione Lombardia Ospite di Porta a Porta.
Nelle città quello che vale è la concretezza della proposta del fare, dubito che Di Maio dia mandato all'elettorato 5s di votarmi, ma sul programma possono votarmi".
Fa parte tutto della crescita dei calciatori.
A fine novembre, tuttavia, quando era ancora capo politico del M5s, aveva dichiarato di voler inserire tra le priorità dell’agenda di governo 2023 proprio l’acqua pubblica.
Perché se il singolo perde l’altro diventa un superbo ‘uomo palla’.
“Un ragazzo dal cuore d’oro, onesto e riconoscente, qualità che nel mondo odierno, soprattutto in quello del calcio, è ormai impossibile trovare.
“Un giorno in ottobre dovevo girare una scena in cui il mio personaggio finiva in mare.
"La mia compagna fa questo di lavoro - scrive nel post il pd Sarno - da sempre gestisce la contabilità riguardante la mia attività professionale.
Ma all’Opera Cardinal Ferrari non mancherà il tradizionale Pranzo di Ferragosto, con i posti contati, la giusta distanza e ogni sicurezza, dedicato alle famiglie più povere, ai senza fissa dimora, agli anziani soli".
Ternana, Bandecchi: "A Reggio una figuraccia.
Semplicemente cambia il media: dal piccolo schermo a Instagram è un attimo.
Barcaiuolo dall’ospedale: "Grazie a tutti per i tanti messaggi""Un masso ha centrato l’auto Michele colpito al torace" Michele Barcaiuolo ferito in un incidente sulla A1.
Dello stesso avviso anche Thiago Santos della Tigerfit: «Penso che la maggior parte delle palestre si sia attenuta alle regole e abbia rispettato i protocolli come l'igienizzazione degli attrezzi e la sanificazione degli ambienti.
Ma si trattava di falsi e neanche fatti tanto bene.
Inoltre, con Echo Show 8 e altri dispositivi Echo, distribuiti in più stanze della casa, si può facilmente utilizzare la funzionalità Drop-in per connettersi con un’altra stanza.
Assomiglia sempre più a uno tsunami la seconda ondata di Coronavirus che si sta abbattendo su tutto il pianeta.
La platea dei beneficiari, tra lavoratori dipendenti privati e pubblici, aumenta di 4,3 milioni, passando da 11,7 milioni che percepiscono il bonus Renzi a 16 milioni di lavoratori.
Questo è uno scandalo assoluto".
Da governo e Regione 50 milioni’
Io dico lo stesso", ha affermato Erdogan, che in contemporanea con il summit Ue sarà a Baku per la parata della vittoria dell'Azerbaigian.
In particolare, è con che l’ex Madre Natura è entrata più volte in conflitto.
Da qui la richiesta di revocazione della sentenza.
Si possono, a tal proposito, citare alcune rinunce fatte in prima persona per far capire che il risparmio passa proprio dalle scelte della vita quotidiana.
Emiliano Bigica sia da calciatore che da allenatore ha dimostrato costantemente un grande attaccamento ai colori viola e un fortissimo legame con la città di Firenze.
Carmen Russo dopo la telefonata di Raffaella Carrà a Tale e Quale Show: “Grande emozione”
Attraverso il proprio canale social ufficiale, si mette, spesso e volentieri, in contatto con i suoi numerosi sostenitori.
Nel mezzo di due e di un periodo particolarmente tormentato per la storia del paese.
Saranno settimane davvero frenetiche per sistemare tutti gli affari sia in entrata che soprattutto in uscita.
Il lavoro paga"
Lui stesso è stato vittima della discriminazione: ha cercato di prenotare le vacanze e si è visto rifiutare la richiesta.
«Bisogna fare fronte comune e con piacere faremo tutto il possibile per quella che è una necessità concreta, soprattutto per le fasce più deboli della cittadinanza, come già sottolineato dal sindacato Ugl», continua Deidda.
È quanto emerge dalle prime indiscrezioni, riportate dal giornale Siciliaonpress, dell'autopsia sul corpo di studentessa in medicina di 27 anni, uccisa nell'appartamento in cui viveva con il compagno infermiere, a (Messina), il 31 marzo scorso.
Un nuovo appuntamento con il programma condotto da Giovanni Floris.
ROMA — Il portavoce del presidente della Repubblica, Giovanni Grasso, è positivo al covid-19 e sintomatico.
L’isolamento è solo a scopo precauzionale”.
Il disco non poteva che chiamarsi così».
Non mi dispiacerebbe, ma…”
Donna morta nel Kreis 6: «È stata uccisa»
Morgan e Bugo sono stati squalificati da Sanremo 2020, ovviamente sono iniziati a spuntare i vari retroscena.
Il luogo veniva ad assomigliare ad uno stadio naturale.
La villa, un tempo di Dolce e Gabbana ha caratteristiche decisamente lussuose.
Ci voltammo verso un uomo che era disteso sulla schiena e aveva già gli occhi sbarrati.
«Non si può accettare che i nostri medici si trovino a fronteggiare l'emergenza Covid-19 senza le dotazioni per la protezione personale dal virus».
L’episodio, tra gli altri, è stato denunciato dal consigliere del Verdi in Campania, Francesco Emilio Borrelli.
«Osserviamo fenomeni preoccupanti – ha spiegato D’Amato – Da una parte ci sono i giovani.
Ma anche da noi l’idea di riempire il pollo e ancora di più il tacchino o la faraona, fa parte della tradizione, soprattutto quella delle campagne.
La mia sarà una lista civica sganciata dai partiti.
Nel 2019, il presidente della Repubblica, Sergio Mattarella, lo premia come Alfiere della Repubblica.
I reparti Covid sono stati riconvertiti man mano che era necessario farlo, come previsto dal nostro piano ospedaliero, per non sacrificare troppo presto le attività 'non Covid' che sono altrettanto importanti per la salute.
Questa è l’area in cui Hangouts ha ancora una certa trazione regolare poiché è stata divisa in due app, quindi ha un senso.
Complimentandosi per la bella iniziativa, ha sottolineato l’importanza di potersi confrontare con le Associazioni che rappresentano il mondo del lavoro.
La proclamazione è avvenuta nel preciso momento in cui mercoledì sera sono stati sbrinati, come Sylvester Stallone in, e trasportati a venti anni di distanza da quella prima storica esperienza all’interno della casa di Cinecittà.
Si dovrà capire ben come sia morto il piccolo Gioele.
Cresce l'entusiasmo in casa dopo il pareggio col di martedì sera.
Lo studio vuoto a tinta unita no però.
Ed oggi è accessibile a tutti, ad un prezzo strepitoso.
Adesso la donna è in carcere con l'accusa di abbandono di minori.
Ancona ha dati molti incostanti, sbalzi continui".
Egli è famoso per la sua pazienza nei confronti dei clienti, che spesso hanno proposte molto fantasiose.
Graziani attacca: "Quelli al VAR devono smettere di giocare a carte durante le partite".
Lavorare a questo libro è stato, oltre che un grande onore, anche una grande distrazione che mi ha aiutato a non impazzire del tutto.”
I due hanno preso la decisione di sposarsi nuovamente e Samantha De Grenet l’ha vissuta con grande gioia, come si può notare, ad esempio, dalle tante foto condivise prima del matrimonio.
Coronavirus, nuovo tampone per i "reclusi" alla Cecchignola.
Come un forte vento che agita un campo, il Covid ha piegato ma non spezzato il grano duro italiano.
In terreno negativo anche i francesi di Psa con Peugeot in calo del 13,3% e Opel giù del 18,5, bene invece Citroen.
Non è difficile immaginare che per lei sarebbe molto complicato lasciare Bobo e le due figlie piccole per volare in Honduras.
Lui mi ha presentato dei suoi amici, che mi hanno proposto di fare una vacanza con loro.
Dopo alcune rassicurazioni dal Viminale e un impegno apprezzato la situazione si è fatta a suo dire nuovamente critica e così il primo cittadino ha deciso di agire come promesso.
Non vedo perché non avrebbero dovuto fare strategie contro il covid con scenari di diversa gravità da comunicare in tempi diversi per non creare panico.
Lo avete trovato.
Un numero decisamente più alto della capacità attuale dei test tampone e dunque, almeno potenzialmente, un filtro efficiente e non invasivo.
In un primo momento ha raccontato la passione scoppiata tra loro e di come lei sia rimasta incinta quasi subito.
Un punto al Berna e due all'Ambrì.
Se sottolinei il fatto che sia a RNA per intendere che è più soggetto a mutazioni bisogna dire che un vaccino a mRNA può essere riadattato a un’eventuale mutazione della proteina Spike adattando la sequenza RNA iniettata.
Numerose le famiglie che hanno visitato il campo, alcune provenienti da fuori regione, come la vicina Puglia o la Campania.
La procedura molto meticolosa e rigorosa utilizzata oggi a Messina è risultata una buona pratica che riteniamo possa rappresentare una best practice di indirizzo generale".
Con le nuove vittime i decessi salgono a undici, tutti avvenuti negli ultimi dieci giorni.
L’uomo che ha ricevuto il pacco a casa è un portiere di uno stabile nella zona di Ponte Milvio, a Roma.
Sono tutte da non perdere le ricette di Marco Bianchi e in particolare le ricette che ci propone ne Il gusto della felicità, questa volta la ricetta dei canederli senza glutine.
Il Gazzettino: "Serie A, ecco i sette giorni del giudizio"
Il Mavic Mini è dotato di paraeliche circolari che proteggono le eliche a 360 gradi migliorandone anche le prestazioni in fase di volo.
Su questa barca ci siamo tutti.
Ma quella foto dove appariva sorridente, smentiva tutto il suo racconto.
"Rimarranno uguali a quelli dell'anno scorso"
Lo stesso alfabeto che il Gobbo recita quotidianamente come rituale con Frollo, suo mentore, riflette la visione del mondo che il giudice gli ha trasmesso, piena di abominazioni e di blasfemia.
A bordo dell’imbarcazione, secondo le ultime notizie che arrivano attraverso i profili social, parlano di condizioni al limite.
Franco Capelli è il protagonista anche del sedicesimo appuntamento questo pomeriggio, infatti, farà da relatore all’incontro intitolato “Mantegna”.
Il valore totale è di 197mila euro, di cui 94mila arrivano appunto dalla Regione, mentre la restante parte è sostenuta in varie forme dagli undici partner coinvolti.
Un giorno mi hai detto: “Zia, mica lavorerò fino a settant’anni io, mica sono pazzo!
Dalle 7 alle 14, gli ambulanti del Consorzio il Mercato saranno a disposizione dei clienti.
A volte a sprezzo del ridicolo, come qui in Liguria.
Ad agosto vedremo, ovviamente occorre anche capire con quale dirigenza dovremo confrontarci.
Anche Marco Bestetti, presidente del Municipio 7 ed esponente di Forza Italia, non abbandona di un millimetro la sua posizione contro l'abbattimento dello stadio di San Siro.
Il governo libanese ha chiesto l’arresto di tutte le persone coinvolte nello stoccaggio del nitrato d’ammonio dall’arrivo del carico a Beirut nel 2013 fino all’esplosione di ieri.
Ci sono stati forse un po' troppi decreti, la sufficienza comunque il Governo la merita.
Pro Loco in tema di sicurezza.
Alla 13esima giornata la squadra balza in testa alla classifica, si alterna nel corso delle settimane fra il primo e il secondo posto per poi riprendere al 23° turno la vetta per non mollarla più.
Per farlo, abbiamo usato i principi chimici per progettare materiali porosi con una precisa disposizione atomica, ottenendo così un’elevata porosità».
I tempi di preparazione delle collezioni e di produzione delle stagioni sono lunghi e purtroppo non tanto comprimibili.
Così messo a punto il programma ha avuto 1,076 milioni di spettatori ed il 5,9% (1,236 milioni di spettatori e il 6,9% sette giorni prima).
È la prima volta che ci troviamo ad affrontare questa situazione e le operazioni saranno affinate in questi giorni”.
Terza vittoria di fila per gli Spurs che per la prima volta in questa stagione entrano in zona playoff scavalcando i Memphis Grizzlies (20-24) travolti a Boston (29-14) 119-95.
Il premier Giuseppe Conte, secondo quanto si apprende da fonti di governo, ha firmato il Dpcm che contiene le nuove misure di contrasto al coronavirus, che saranno valide per i prossimi trenta giorni.
La strada della ripresa, a suo parere, "dipenderà significativamente dall'andamento del virus.
Il costo di questo mini-abito è di 299,00 euro.
I loro album gli hanno permesso di raggiungere una certa notorietà al punto da vincere anche gli MTV Europe Music Awards.
Divulgato dalla Protezione Civile il consueto bollettino sull’emergenza sanitaria.
È successo in via Bonomelli, non lontano dalla zona della stazione di Bergamo, conosciuta come fulcro dello spaccio cittadino.
Entrambe le maestre vengono riconosciute come “” a rischio Covid e un’intera classe delle elementari resta senza insegnanti di ruolo.
Sono numeri importanti, ma non impossibili per un paese come l'Italia.
E’ quanto risulta dal quadro riepilogativo della situazione nell’Isola, negli ultimi due giorni (16-17 giugno), in merito all’emergenza Coronavirus, così come comunicato dalla Regione Siciliana all’Unità di crisi nazionale.
Inoltre, Edison fornirà anche un servizio di installazione di wallbox domestiche per i clienti che acquisteranno un’auto a marchio Toyota e Lexus.
Nuove abilità, granate e numerose possibilità per rendere magiche le tue armi, potrai essere molto più creativo quando si tratta di combattere per la sopravvivenza!
Il cantante, che in queste settimane sta girando il mondo per celebrare i 40 anni di "Su di noi" che porto a Sanremo nel 1980 (ne aveva parlato in una lunga intervista a Fanpage.
Gli eredi di PCI e DC usano i simboli del potere in genere con dignità.
“Queste assunzioni servono per la capacità amministrativa del mezzogiorno – ha concluso Fabiana Dadone – non c’era la possibilità di destinarli ad altre territori.
Una terribile coincidenza, che però lo ha reso ancora più agli occhi di chi lo voleva bene.
A rischio capacità dei sistemi sanitari”.
Il virus non si ferma alle porte degli spogliatoi.
Secondo le statistiche della Commissione Europea, il numero di esperti dei dati è destinato ad aumentare da 5,7 milioni nel 2018 a 10,9 milioni nel 2025.
Direi più di qualche anno.
Dalla situazione di lock down hanno beneficiato categorie come i (39%), workstation notebook (30%) e notebook (28%).
A questo scopo sono necessari progetti Ue chiaramente definiti e un rafforzamento delle strutture europee di vigilanza”.
Speranza e Alberto a Temptation Island, lei sconvolta per il.
Per rispondere alle esigenze della popolazione sono molti i progetti realizzati in sinergia tra Ats Bergamo, Areu e Rotary Distretto 2040.
Un Boeing 737/300 Classic, interamente personalizzato a tinte biancocelesti con l'aquila stilizzata sulla coda, che sarà a uso esclusivo della squadra di Inzaghi.
Ormai tutti sanno, perché il club lo ha fatto trapelare o non ha saputo (voluto) silenziarlo, che Sarri deve vincere lo scudetto a tutti i costi se non vuole salutare dopo appena un anno.
A quel punto, però, l'aggressore si sarebbe avvicinato all'uomo, lo avrebbe colpito con un calcio alla gamba e con un violento pugno al volto per poi scendere dalla metro e scappare.
Comunque, alla luce della delibera approvata dalla giunta regionale abbiamo richiesto un incontro urgente con il presidente e titolare della delega alla Sanità regionale, Giovanni Toti ».
Il marito, infatti, rimane ucciso mentre si trova a bordo di uno yacht che esplode e, mentre gli inquirenti propendono per un semplice incidente, Georgina inizia ad indagare seguendo la pista dell’omicidio.
L'ultima riunione che abbiamo fatto proprio qui è stata cruciale, in tantissimi hanno deciso di rimanere con noi e supportarci e per questo gli sono grato".
Inoltre si è raggiunto un accordo affinchè lo Stato ristorni le minori entrate della Sicilia per gli anni 2020 e 2021.
Covid-19, Locatelli: "Il Paese è pronto.
Per affrontare questo cambiamento due possibili soluzioni sono l’upskilling e il reskilling, ovvero il miglioramento e la riqualifica a partire dalle competenze proprie del personale già presente in azienda.
Saddlers Union è sempre stata una presenza importante all’interno della mia famiglia.
"Vista l'urgenza di tutelare la salute pubblica abbiamo richiesto e ottenuto l'anticipazione al 18 novembre della udienza inizialmente fissata dal Tar di Bari al 3 dicembre"
“Il viaggio inizia con i primi ascolti: i Beatles, Johan Bez, Lucio Battisti.
Non potevano mancare i più grandi giocatori con cui il Black Mamba ha giocato.
La speranza di tutti era che Stefano alla fine si riprendesse e tornasse a casa, sarebbe stato lui a decidere se e quando raccontare l’accaduto.
Della Roma non è rimasto neanche il rantolo del moribondo.
È stato delineato un riavvio dei servizi in gradualità: i primi a rientrare, come sempre saranno i bambini già frequentanti le strutture capitoline, a cui seguiranno gradualmente gli inserimenti, generalmente sempre più delicati, dei nuovi iscritti.
In vista di gennaio, Izzo rimane un giocatore da seguire in ottica mercato, con l'Inter che è tra le squadre interessate in caso di partenza.
Ieri i casi erano già di più rispetto al giorno precedente".
Fiducia nelle tecnologie per il phishing: dalla ricerca IBM X-Force emerge che i brand tech, dei social media e dello streaming di contenuti siano nella “Top 10” dei marchi contraffatti dai cybercriminali nei loro tentativi di phishing.
A maggior ragione lo sarà ancora meno dall'estate 2021 quando entrerà in funzione lo stabilimento tedesco.
Un errore che non è passato inosservato su un tema che da ieri sta scaldando il cuore di tutti gli sportivi e non.
La società vorrebbe che restassi e in Inghilterra mi trovo molto bene, ma durante la carriera ho imparato a non chiudere nessuna porta.
Adesso è tutto da rifare.
La migliore cannabis online in Italia proviene da piantagioni piemontesi o toscane biologiche, che non utilizzano pesticidi o concimi di sorta.
Alla reunion verrà anche Trump?
Ed è qui che nell'ottobre del 2016 è rimasto ferito da un colpo di pistola durante l'omicidio del consigliere comunale Marco Leonardo.
Coronavirus, l’associazione delle famiglie disabili intellettivi: “Focolai nelle residenze: 5 morti e 52 contagiati tra gli operatori”
Bugo replica: “Hai iniziato tu non io.
E non ho sentito che intimavano l’alt.
Come Regioni vorremmo più di didattica a distanza a rotazione per i ragazzi degli ultimi anni.
Documento inedito sul Segreto di Stato dei documenti inerenti la posizione di Alessandro Maiorano.
Da un lato la contrazione dei consumi soprattutto in ambito Turismo e trasporti e più in generale in quello dei servizi (Ticketing per eventi).
La presenza di una positività alla mutazione del Sars-CoV2 è stata confermata oggi nel il sindaco di Arsago Seprio, spiegando che la persona contagiata è in isolamento e non ha avuto contatti dopo il rientro in Italia.
Dall’autore del fortunato Blood Lad arriva una nuova appassionante miniserie tutta azione, dalle pagine di Jump SQ, la rivista adrenalinica di Shueisha!
Felix sulla scia di Aguero: è il 2° più giovane doppiettista europeo con l'Atletico.
Fiat 500e, in Francia se la fanno col retrofit.
Vanno avanti le ricerche della bambina dispersa nel lago di Como ad Abbadia Lariana.
La denuncia della sindaca di Torino per un episodio che risale ai giorni scorsi.
Guida alle Ville Venete, di Silvana Poletti; in download gratuito dal 14 al 18 aprile.
Dal 9 marzo 2020 Giuseppe Pavone e Luca Ghilino ricoprono i ruoli di creative director Milan &
Appuntamento ora al Mugello con la speranza di migliorare il trend, in una pista più congeniale almeno sulla carta alle sue caratteristiche: "Il lato positivo?
In caso di necessità di giustificare ai fini Inps l’assenza dal lavoro viene rilasciata una dichiarazione indirizzata a Inps, datore di lavoro e medico di base, in cui si dichiara che «per motivi di sanità pubblica» la persona è stata posta in quarantena.
Mi hanno anche riferito (ma sarebbe da confermare) che gli infermieri che vanno a domicilio ad eseguire il tampone sono solo tre", conclude Conca.
Da capire, adesso, se il marchio interverrà in qualche modo oppure no.
A grande richiesta la spinta verso il digitale (il 41% dei commercianti la indica come riposizionamento nella strategia aziendale), che anche questa indagine conferma essere una delle strade principali per la ripresa.
Lei si chiama Kelly Fairhurst, è una donna che vive in Inghilterra e ha scoperto di aspettare due gemelli.
L’ignaro autore del video aveva l’unica colpa di avere immortalato un congiunto di Nasone, impiegato pubblico, in questo momento in malattia.
Attualmente in tutto il mondo sarebbero in fase di sperimentazione circa 150 vaccini, dei quali però soltanto 130 sono in uno stato pre-clinico e meno di una decina sono quelli di provenienza cinese.
Parla di furore, mai di gioia.
Rispetto all’anno scorso, la richiesta di strumenti è aumentata notevolmente, chitarra e pianoforte in particolare.
Quando sono permesse le visite ai parenti?
Revenant - Redivivo è il film con cui Leonardo DiCaprio ha vinto il Premio Oscar.
LECCE – Dal primo settembre 2020 anche nella ASL Lecce è abolito il superticket sanitario di 10 euro a ricetta per le prestazioni di assistenza specialistica ambulatoriale.
Non si arrende, anzi è passato al contrattacco.
Ma quali sono i benefit più apprezzati dai dipendenti anche post lockdown?
Nel corso dell’evento il Segretario Pedini Amati, inoltre, ha potuto prendere contatto e valutare opportunità di scambio e condivisione con altre realtà turistiche e operatori del settore.
Florovivaismo, la festa della mamma non basta: “Servono misure urgenti di liquidità”
È una ragazza discreta e riservata che ama giocare a hockey.
Nel 2015 ha diretto al Teatro alla Scala nella cornice del Festival delle Orchestre Internazionali e dal 2016 ricopre il ruolo di Direttore Ospite Principale dell’Orchestra I Pomeriggi Musicali di Milano.
Purtroppo, in questo caso non vi è traccia di sul caso che tanta curiosità ha scatenato nelle ultime ore.
Una data non casuale dopo quanto avvenuto in questo 2020, che vede il paese e parte del mondo proiettato verso una seconda ondata di Covid e che continua, di conseguenza, a tenere chiuse tutte le location che prevedono musica dal vivo.
Secondo me si arrabbiano tutti i giorni, mi insultano, mi augurano di morire“.
PrimaLoft® Insulation ThermoPlume presenta una miscela unica di fibre resistenti all’acqua che forniscono isolamento, protezione dal maltempo e comprimibilità.
Insomma, una smart TV con tutti i crismi che, venduta al prezzo di soli 399,99€ rappresenta un acquisto obbligato per chiunque sia alla ricerca di un televisore completo e performante ad un prezzo decisamente accessibile!
Sono inoltre in corso servizi specifici diffusi su tutto il territorio e ai confini della Repubblica, effettuati attraverso il potenziamento delle pattuglie in servizio, comprese le verifiche alle attività economiche, bar e parchi.
Da venerdì i prestiti saranno rinnovati in automatico e sarà bloccata la prenotazione da casa per evitare settimane di attesa di libri in prenotazione.
“Sono morti – conclude l’on.
Sophia, il primo robot al mondo con “cittadinanza artificiale”, sarà ospite del WMF – Il più grande Festival sull’Innovazione: il 4, 5 e 6 giugno l’androide realizzato da Hanson Robotics parteciperà in collegamento al WMF Online.
La nuova Europa che sta nascendo assomiglia molto a quella degli inizi quando i valori della pace e della giustizia sociali erano prevalenti, ma in più ha oggi robuste capacità economiche.
Il precedente recente, gli ottavi di finale 2016-2017, è stato appannaggio dei rossoneri.
Per qualcuno, in modo velato, gli annunci da parte dei titolari ci sono già stati.
Lo ha rivelato in un’intervista ad : «L’onda disegnata sulla copertina di è il simbolo matematico del suono e rappresenta la musica di questo album, che mi ha guarita e permesso di andare avanti».
E quindi ecco l’addestramento della polizia americana da parte di Israele.
Dopo due giorni dalla sua morte sia io che mia madre, che ha 75 anni, siamo finite al Pronto soccorso con la polmonite e febbre altissima, dolori atroci al petto e alle spalle, problemi intestinali, perdita del gusto e dell’olfatto".
Porre tetto così alto non è una discriminante significativa: saranno piuttosto i limiti su reddito e patrimonio a selezionare l'utenza.
Inoltre, considerata l’assenza della licenza per la vendita itinerante, è scattata anche la sanzione amministrativa di circa 2000 euro per il mancato rispetto della legge regionale sul commercio.
«Non uso molto i social.
Tutti video collegati, da Maurizio Landini il segretario della Cgil a Mattia Santori portavoce delle Sardine, per il Pd Walter Verini, per Articolo 1 Arturo Scotto, Roberto Rossini per le Acli.
Uno speciale bundle con all’interno costumi inediti per tutti gli abbonati al servizio.
Malgioglio ha fatto una gaffe con Luca Onestini e Ivana Mrazova, ma l’ex tronista non ha reagito bene e sui social ha sbottato, stroncando il paroliere di Mina.
In altri casi le azioni di responsabilità sono stati significativamente più lunghi.
"Col presidente un rapporto sempre corretto"
Utile operativo non-GAAP: $265 milioni, pari al 52% del fatturato.
L’ampio programma di quest’anno si sviluppa intorno al ruolo dell’informazione in epoca di pandemia.
Non è nemmeno Android TV, è proprio un prodotto di fascia più bassa.
Sono tutti quelli che non hanno pagato la cassa malati, e quelli che l'hanno pagata ed insulta sta per ammalarsi del coronavirus.
Per il contenuto, decisamente vago e incompleto, ma soprattutto per l’ennesimo annuncio avvenuto tramite una diretta Facebook e in ritardo rispetto all’orario prestabilito.
In loro favore il Comune di Messina, anche attraverso fondi di Governo e Regione, ha finanziato diverse forme di sostegno.
Il cambio ai vertici rinnova quella dinamicità e quello spirito di intraprendenza che sono espressione della sua riuscita.
Il video con le parole del leader leghista hanno scatenato polemiche nella cittadina.
Complice un ruolo da protagonista ritagliatosi per troppo poco tempo, ben presto oscurato da un lungo infortunio.
Attento e pulito nelle chiusure contro due clienti ostici come Lautaro e Lukaku.
C’è un po’ di tutto, tra giochi di guida, combattimento e giochi di ruolo e strategici.
Nelle scorse ore, la terribile notizia della sua morte.
Ho visto i due difensori che sono andati a terra e l'unico modo per farla passare era lo scavetto e ho provato quello.
AgriCorporateFinance è un network costituito da una rete di società in grado di offrire una vasta gamma di servizi agli imprenditori del settore primario e agevolarli in un periodo particolarmente difficile”.
Ma perché allora trovare 1 satellite?
Proprio durante la gita fuori porta, la ragazza è stata fotografata in una posa che lascia poco spazio all'immaginazione, con una frase a mo' di dedica per il proprio compagno.
Cambia però anche la tecnica di trasmissione digitale del segnale, sostituendo per le risoluzioni più alte la tecnologia TMDS ereditata fin dai tempi del DVI, con la nuova più performante Fixed Rate Link o FRL.
La sua vellutata voce baritonale faceva presagire che sarebbe diventato uno di quei bohémien che passano le serate nei locali fino all’alba.
Ma ho usato parecchie rom in passato.
Commenta per primo Niente Euro2020, si va al 2021.
Arthur Milik e Tonali come è in questo momento la situazione a riguardo per la Juve?
Intanto tiro fuori una sigaretta dal taschino della camicia e l’accendo.
Mazzarri per non sembra “vedere” il suo numero 14 e ora Atalanta, Fiorentina e Spal sono tornate alla carica per averlo.
"Nicolas Maduro diede nel 2010 la sua autorizzazione all'invio di una valigia che conteneva 3,5 milioni di euro al Consolato venezuelano a Milano per finanziare in nero il M5S.
Anche a livello di significative e sentite cerimonie come questa.
Il governatore della Lega ha ricevuto plausi bipartisan per il modo con cui ha gestito l’emergenza coronavirus in una delle regioni che ha dovuto fronteggiare il contagio sin dalle sue primissime fasi ufficiali.
Nella ripresa, in verità, la mano di Colella si è vista, con una prestazione più dignitosa, giustamente coronata dal gol della bandiera.
Juve, avvio difficile.
Ma Federfarma denuncia: "Un milione di persone che non fanno parte delle categorie a rischio potrebbe restare senza"
Michele Emiliano per il momento non parla ma le scelte fatte in concomitanza con la conferenza stampa di Conte lasciano intendere che il governatore pugliese abbia più di un punto in disaccordo con il governo.
Ai carabinieri il compito di effettuare i rilievi del caso e accertare la dinamica del sinistro.
Andai subito dal mio avvocato per presentare la denuncia.
Fatelo per voi in primis ma anche per i vostri familiari che non potrebbero starvi vicino se foste positivi al virus.
Il Pordenone chiude in vantaggio il primo tempo della sfida contro la Virtus Entella grazie alla rete su calcio di rigore, trattenuta di Paolucci su Scavone, messa a segno da Diaw dopo appena sette minuti.
Un quinto figlio, per «allargare la covata».
A Venezia, i primi due casi nel centro storico della città si sono registrati domenica 23 febbraio 2020.
In serata Erdogan parlerà in diretta alla nazione.
Le pagelle di Mertens: fuori lui, fuori il Napoli.
Rimane l’intensissima attività diplomatica degli ultimi giorni del Premier e del Ministro degli Esteri che però francamente rischia di essere fine a se stessa senza apprezzabili miglioramenti della situazione.
In questo momento i dati sono in discesa ma il contributo forte è di Lombardia, Emilia-Romagna e Piemonte mentre al sud i numeri sono minori ma la nostra scommessa come Paese è di non riprodurre queste curve in quelle aree.
Da Zombie a Lupo Mannaro fino a Tritone e la Grande Bestia tutti serigrafati sui capi del brand svedese.
Domenica prossima, prima di Milan-Verona, Zlatan Ibrahimovic riceverà il premio di MVP di ottobre in campionato.
“Ne abbiamo parlato ieri in comitato – precisa Palomba - Ci saranno dei servizi ovviamente l'auspicio che siano festeggiamenti in linea con quanto l'emergenza Covid-19 e le misure in atto per contrastare il contagio”.
Leggenda vuole che a quella stessa cena fosse presente Oscar Wilde che, ispirato dalle parole rivolte a Doyle, si convinse a scrivere il suo unico romanzo, Il ritratto di Dorian Grey.
Virus e imprese, Cna: “Estendere gli indennizzi alle lavanderie, senza sostegni rischiano il collasso”
Dall’inizio dell’epidemia le persone risultate positive al virus sono 3.764: 1.478 a Trieste, 1.188 a Udine, 827 a Pordenone e 260 a Gorizia, alle quali si aggiungono 11 persone da fuori regione.
Google ha peraltro affermato che il supporto a sarà disponibile nella prima metà del 2021.
Distribuite la maschera su tutta la chioma e lasciate in posa per 50 minuti, coprite con una cuffia e poi procedete al risciacquo e allo shampoo, come di solito.
Alla fine i soldi vengono trovati in Francia, dove la società, nel novembre 1999, realizzerà una ipo, initial public offering, un’offerta al pubblico dei titoli finalizzata alla sua quotazione, con un investimento di 10 milioni di dollari.
Poi, incalzato, rivela: "Io abito a Codogno, questa è zona rossa e possiamo stare qua", tenta di spiegare.
Queste le dichiarazioni rese da Braam Steyn, terza linea di Italrugby e della Benetton Rugby.
Nato nel mese di mezzo nell’anno '78, giorno dodici di un giovedì mattina.
Dopo tale annuncio, migliaia di persone sono scese in strada per denunciare brogli e irregolarità nei conteggi.
In Sicilia, in questo momento, la situazione è veramente difficile.
Era già successo a Paratico e Sarnico.
Ma lasciamo ai virologhi e ai ricercatori una auspicabile soluzione.
L’Italia ha bisogno di rialzarsi con le giuste misure soltanto con impegno e rigore sarà possibile contrastare questa condizione di disagio, tragedie e preoccupazione.
E in questo caso l'autorizzazione mancava.
Ribadisco la necessita’ di essere rigorosi nell’osservanza delle nostre ordinanze”.
Nel 1920, un mondo a pezzi a causa della prima guerra mondiale e ammalato dalla pandemia dell'influenza spagnola del 1918, cercò disperatamente di superare le lotte e le tragedie per iniziare a ricostruire vite.
Il consiglio del giorno: evita di affrontare direttamente delle discussioni che non hai voglia di ingaggiare.
Un tema importante di oggi è la liquidità depositata sui conti corrente: “La liquidità sui conti corrente è un problema strutturale.
E così per alcuni giorni “Capodanno in hotel” è stato uno dei binomi lessicali più googlati, con offerte che proponevano persino una bella cenetta su un galeone al largo della Laguna veneziana.
Condividiamo la preoccupazione degli ambulanti sul futuro delle loro attività.
La squadra di Gattuso si è resa pericolosa prevalentemente con Osimhen, soprattutto in avvio innescato da un errore di Consigli che si è riscattato immediatamente impedendogli il gol con un grande riflesso.
E basta con questi insopportabili ‘menu dégustation’.
Nonostante la manifesta inferiorità dell'avversario, i biancorossi affrontano il test contro la Primavera clivense a Sommacampagna senza prendere sottogamba la partita, dimostrando di non aver perso il piglio autoritario da primi della classe.
Un canto del cigno prolungato più del dovuto.
Abbiamo scritto all’amministrazione, è nostra intenzione procedere con l’impianto di itticoltura di Imperia.
Concede inoltre più tempo per sé stessi e permette il ricostruirsi di relazioni interrotte dalla quarantena.
“I dati sono confortanti – ha detto il sindaco Lapunzina – attendo domani per potere tracciare un bilancio della situazione che però mi rende ottimista.
I video (quello del difensore inglese e degli altri nuovi arrivi) hanno avuto più di 2 milioni di visualizzazioni: è il settimo ritrovamento tra i minori scomparsi inclusi nella campagna lanciata dalla Roma sui social nell’estate del 2019.
“Credo che la malattia di mio padre, come quella di qualunque altro essere umano, meriterebbe ben maggiore rispetto, discrezione e attenzione alla verità di quanto non legga e non ascolti in questi giorni.
Non è stato rivelato quale sia stata la causa della morte della donna, ma solo che il suo decesso è stato improvviso.
Maurizio Costanzo su Federica Sciarelli: “Si avvale di una redazione molto pronta”
Spesso queste modifiche avvengono semplicemente da parte del server, senza che gli utenti debbano quindi scaricare un aggiornamento o installare una nuova applicazione.
Non c'è accordo invece su misure più restrittive per le discoteche, con la metà dei presidenti di Regione è scontro.
“Faccio parte del gruppo di maggioranza e cinque anni fa, dopo le elezioni amministrative, mi venne proposto di occuparmi delle iniziative culturali dell’associazione.
Nella fattispecie Alba è planata sul roventissimo gossip che l’ha visto protagonista con Alessia Marcuzzi.
E lato "smart" ci guadagno assai.
Dopo un breve periodo di esclusività per i Founder, anche chi ha preordinato la Premier Edition (più informazioni sotto) ha potuto giocare con Google Stadia.
Potenza che le permetterà di accelerare da 0 a 100 Km/h in appena 1,9 secondi.
Una doppia possibilità di scelta sarà invece fornita agli aspiranti disegnatori del corso di Belardinelli, autrice di opere che sono state premiate in numerosi concorsi e pubblicate in riviste e libri in Italia e all’estero.
Camilla Marinoni, invece, dialogando con Carlo Pinna presenterà il suo romanzo d’esordio.
L’effetto è veramente pazzesco ma per niente scontato tanto che anche le star lo provano!
Ascolti Tv mercoledì 5 febbraio 2020: ecco chi ha vinto la gara di ascolti durante la seconda serata del Festival di Sanremo, tutti i dati Auditel nel dettaglio.
Pochi minuti in onda su Italia 1 sono bastati per trasformare Florencia Lourdes Genna in una vera e propria star dei social, soprattutto su Twitter.
Quattro analisti della ricerca hanno valutato il titolo con un rating di sospensione e due hanno assegnato un rating di acquisto alla società.
Tra le 10 top imprese con sede legale in Italia per performance gestionali e affidabilità finanziaria Cerved del settore Comunicazione, Cultura, Informazione, Intrattenimento.
La Premier League, con questa formula, dovrebbe concludersi entro il weekend dell’1-2 agosto.
Idolo, ti sei tolto il like del clone di Kanna Mustafa dopo lo sgamo!
«Ci sono otto giovani Hoepli che scalpitano per entrare in azienda, è già pronta la sesta generazione.
L’Azienda pone grande attenzione anche alla sicurezza dei 98 ATM Postamat di Treviso e provincia.
Il caricabatterie Caméléon che si trova a bordo offre inoltre una grande versatilità di ricarica, che va dalla semplice presa domestica fino alle colonnine da 22kW per recuperare fino a 80 km in soli 30 minuti, il tempo di una piccola sosta.
Ma qualcuno vuole impedire che questa leggenda si avveri.
Il portale online dell’associazione contiene molte informazioni utili per programmare la propria vacanza sul Verbano: dai luoghi da visitare alle strutture dove trascorrere la notte.
Quando mancherà una settimana al voto in Emilia-Romagna, test elettorale decisivo anche per il futuro del governo Conte, i manifestanti dal dna sostanzialmente anti-salvinista, si ritroveranno in piazza 8 Agosto per un tra musica e politica.
Commenta per primo Un derby-salvezza ma anche una stracittadina da dedicare alla più grande tragedia che la città ha vissuta dal dopoguerra ad oggi.
Tra sospensioni e riduzioni di orario, si parla di 800 mila persone coinvolte nella sola città metropolitana: erano circa un milione durante il lockdown, segno che per il lavoro la ripresa sembra lontana.
Lo spettacolo, voluto dai comitati Donne Impresa, Anap e Ancos di Confartigianato Parma, andrà in scena domenica 9 febbraio, alle 17.30, al Teatro Magnani di Fidenza.
In molti ricorderanno soltanto un anno fa.
L’iniziativa si terrà in sicurezza, rispettando tutte le norme antiCovid.
La Lega Navale di Napoli riapre le sue sale a soci e allievi.
È caduta e ha sbattuto la testa in terra, fortunatamente senza gravi conseguenze.
Non c'è un minuto da perdere.
ROMA – “In questo momento, complice o meno il Covid e la difficoltà di accesso alle cure, intercettiamo il 20% delle fratture vertebrali che invece subiscono i cittadini.
Qual è stato il tuo percorso di studi?
Le risorse provengono tutte da altri enti, come quelli della società Autostrade, dalla Regione e dall’Autobrennero, con destinazione vincolata al singolo progetto.
Per questi motivi, l’ONA e l’Avv.
Quando Daniele Scardina e Diletta Leotta si sono conosciuti, la 28enne aveva appena chiuso una relazione di ben tre anni con Matteo Mammì.
Il Dg Romeo, nella puntata, ha fatto poi riferimento ad una lettera recapitatagli in ufficio.
E’ l’equilibrio su cui si fonda oggi il sistema marino.
«Abbiamo fatto amicizia con tante persone, di diverse generazioni ed esperienze di vita.
Attraversata la catena del Gran Monte, si entra nel Parco Naturale delle Prealpi Giulie, nei comuni di Resia e Lusevera.
“Oggi la nostra città perde un illustre concittadino, Peppino Caldarola, veterano del giornalismo politico italiano - direttore dell’Unità, vice-direttore di Rinascita e fondatore di Italiaradio - parlamentare e militante coerente e appassionato.
Da Asst, invece, hanno chiarito che gli unici dati ufficiali sono quelli forniti da regione Lombardia.
La prefettura ha quindi valutato di impiegare i militari in particolare a Gela e Niscemi, dove si sono registrati i focolai più gravi di Coronavirus.
Una “pausa dalla qualità” che è durata quasi dieci anni.
E poi all’improvviso qualcosa si lava sulla spiaggia, si rivela essere un uomo, ed è l’unico uomo vivente – ma è solo un uomo, quindi… Questa è la fine dell’umanità, a che serve un uomo?
Il 2020 e la pandemia hanno sconvolto i piani di tutti, anche quelli di Fiat: il debutto ufficiale programmato al Salone di Ginevra è già saltato da mesi, così come la festa di compleanno della 500 prevista per il 4 Luglio a Torino.
Questo piano di gioco richiede testing e una buona conoscenza del meta su Magic Arena, per poter massimizzare le nostre giocate e non fare passi falsi che potrebbero costarci la partita.
Commenta per primo L'avvio di stagione per il non può che essere soddisfacente.
Perché i numeri in Parlamento per accedere a questo strumento non ci sono mai stati.
“Sono le grandi feste del popolo sardo che affascinano il mondo”, ha sottolineato il presidente Solinas.
Non mi sarei mai aspettato che il governo, lo Stato, la patria, ci abbandonasse.
Oggi, a vent’anni dalla sua morte, celebriamo ad Hammamet, uniti sulla sua tomba, il più glorioso dei nostri militanti, Bettino…
La virtualizzazione sia su Core i7 che su Core i5 comporta una perdita modestissima di performance, per l'utenza tipicamente aziendale di ChromeOS semplicemente non misurabile.
L'Australia era al 33esimo posto della classifica.
Costa Victoria prolungherà infatti la stagione estiva con quattro nuove crociere.
Durante la pandemia purtroppo tutto era bloccato e così anche il mondo dello spettacolotermini economici ha subito molteplici danni.
Ci ha voluto raccontare la sua rinascita tramite una realtà importante del territorio, quella dei, gli angeli della notte dal basco blu e dalla giacca rossa.
Sono fiducioso, Conte ha esperienza in questi appuntamenti importanti.
Sala “Comune Milano avra’ 400 mln di entrate in meno”
Sin da quando si sono conosciuti ed, in seguito, innamorati nella casa del Grande Fratello Vip, Cecilia Rodriguez ed Ignazio Moser hanno formato una delle coppie più amate ed apprezzate di tutto lo spettacolo italiano.
Ora tutti questi voti credo andranno alla Meloni.
Così il governatore della Banca d’Italia, Ignazio Visco, nel suo intervento al webinar “Gli stati generali delle pensioni” organizzato dalla Bocconi.
«America, sono onorato che tu mi abbia scelto per guidare il nostro grande Paese» sono le prime parole di Biden su Twitter.
Inoltre, per ognuna delle categorie identificate, si procederà alla selezione di un nuovo festival, che sia innovativo con potenziali ricadute turistiche.
Le ultime edizioni del congresso ECSS si sono svolte nel 2018 a Dublino e nel 2019 a Praga.
E, se ti rendi conto che una forza al di fuori di te stesso sta bloccando i tuoi progressi, c'è sempre tempo per cercare fortuna altrove.
La Regione è partita dal dibattito in corso nella comunità scientifica, che si interroga su una revisione nell’uso dei dispositivi di protezione.
Dopo il via libera del Consiglio federale, la Commissione delle istituzioni politiche degli Stati ha approvato tale modifica territoriale, sulla quale l'ultima parola spetterà però al parlamento.
La palestra fatta in video.
Non sono state ancora presentate tempistiche precise per la realizzazione di questo progetto, ma i fondatori della startup hanno confermato alla BBC di essere fiduciosi che esistano le capacità tecniche per costruire tale computer quantistico.
A finire nel suo mirino, poco dopo le 21.30, è stato un uomo di 45 anni dell'Ecuador che il rapinatore ha incrociato in via Michele Novaro, ad Affori.
Gli investigatori non si sbilanciano ma che il colpo di pistola sia avvenuto altrove e poi la vittima sia stata "scaricata" vicino all'ospedale dove poi è stata soccorsa.
Al cinema ritorna con (1996), tratto dal romanzo di Franco Vegliani, che vince una Grolla d'oro per la migliore fotografia a Saint Vincent, e (2000), riduzione cinematografica dell'omonimo romanzo di Dacia Maraini.
«Ho iniziato vaporizzando la lacca ciocca per ciocca e poi ho asciugato i capelli con l’asciugacapelli Dyson Supersonic, che conferisce lucentezza e riduce l’effetto crespo».
In fin dei conti, lo scrittore americano, qui in veste di regista, è avvezzo alla creazione di realtà immaginarie così tanto immaginabili da confondersi con un futuro plausibile.
Dovremo essere bravi noi a prendere esempio da quello che abbiamo fatto per affrontare al meglio la prossima Champions che sarà ancora più difficile".
Sebbene non sia un problema immediato, secondo il team questo virus ha "tutte le caratteristiche" per adattarsi e infettare gli esseri umani, dunque necessita di un "attento monitoraggio".
O quello è bin Laden o non lo è.
Eriksen può dare molto di più"
In Lombardia sono complessivamente 75.134 (+786).
Si tratta dell’ennesimo fenomeno meteo estremo, di quelli che ormai falcidiano costantemente il Paese da nord a sud.
“Premiato il nostro lavoro: ora ci rimbocchiamo le maniche e andiamo avanti sulla strada tracciata.
Per questo motivo, la permanenza a Torino nei prossimi anni potrebbe non essere così scontata.
Rendersi conto che noi siamo più importanti di loro.
Il video è creato sia per far conoscere alcune location di Padova ai più piccoli, sia per insegnare ai piccolissimi i giorni della settimana attraverso la famosa filastrocca "Lunedì chiusin chiusino".
Quando si è chiari, diretti e sereni, dicendo la verità, non si può che trarne giovamento.
L'apertura de La Gazzetta dello Sport sulla Juventus: "SVecchia Signora"
Le norme in materia di amministrazione della giustizia – spiega Palazzo Chigi – mirano ad assicurarne continuità ed efficienza.
Da quando sono qui abbiamo avuto opportunità di vincere al Franchi, solo che non le abbiamo sfruttate.
"Quella con il Barcellona sarà una grande sfida e sarà affascinante perché mette di fronte quelli che secondo me ancora oggi sono i due migliori giocatori del mondo, Ronaldo e Messi.
Commercio estero, nel 2019 export a +2,3% grazie all’aumento verso i Paesi extra-Ue.
Una vecchia amica di famiglia, infatti, gli telefona ridandogli la speranza e ora l’uomo è sempre più desideroso di recuperare le sue ricchezze.
BARI - “I sindaci non siano lasciati soli.
L'assessore al Bilancio: "Non penso a tagliare, ma a realizzare piccoli passi concreti"
Allerta meteo a Roma e nel Lazio per oggi e per domani, venerdì 5 giugno.
Detto questo, ho fiducia nella mia squadra, in tutti i miei giocatori e in Douglas che in pochi giorni ha dimostrato di essere persona e giocatore di grande qualità».
È in diminuzione da due settimane anche la percentuale casi importati da un'altra Regione (5,5%).
Così diceva al telefono, il 26 settembre 2018, il maresciallo Massimiliano Colombo Labriola, comandante della stazione di Tor Sapienza, parlando con il fratello Fabio.
Aveva persino convocato una per annunciare le novità, poi slittata per una serie di motivi.
Si tratta di un vero e proprio patrimonio culturale, certo che mai come oggi abbiamo bisogno di cultura e bellezza per dare un’espressione di tolleranza e solidarietà”.
Queste le situazioni ancora complicate sulle autostrade attorno a Genova, ma oggi è comunque molto difficile la situazione del traffico soprattutto nella viabilità ordinaria in chiusura prolungata della A7 in direzione Sud.
L’attualità legata all’accoglienza delle persone migranti sarà invece al centro del dialogo di venerdì 27 novembre, “Quali diritti per i migranti.
“Direi che è un momento storico – commenta Kathrin Jansen, capo della Ricerca e sviluppo sui vaccini in Pfizer – Qualcosa del genere non è mai successo prima.
Gli egiziani fanno sapere che “le parti hanno discusso delle relazioni bilaterali, in particolare in ambito militare, economico, energetico e di sicurezza, ma anche del caso di ”.
Non ci resta altro da fare se non attendere le informazioni ufficiali.
Immancabilmente devo andare in quella dimensione se voglio sopravvivere in questo contesto”.
Dopo essersi laureata in Biotecnologie alla Sapienza, Diva ottiene un dottorato di ricerca in Bioinformatiche all’Università di Cambridge e partecipa a un programma sponsorizzato da NASA e Google dove sviluppa le competenze legate al mondo tech.
Sebbene il senso di solitudine si affacci spesso nelle loro vite, sanno però come tenergli testa, affrontando il momento con coraggio e cercando di avere sempre la meglio sulle loro emozioni.
Già qualche giorno fa, la stessa influencer aveva pubblicamente mostrato il problema che ha sul viso.
E’ proprio fuori dalle sue possibilità.
I conti della tv di Stato, dunque, rischiano di andare peggio rispetto alle previsioni del Piano Industriale, che ipotizzava una perdita, certo, ma inferiore (per 47 milioni).
In tutto oltre 400 pazienti, compresi i ricoverati a San Giovanni Bianco, in Valle Brembana.
Riuscirà la controffensiva dei vertici a frenare il progetto di nuovo gruppo - gira anche il nome, “Eco” - che Fioramonti ha in mente?
Il loro ciclo vitale si esaurisce in 5 – 6 mesi, ma è stato notato che hanno la capacità di prolungare la loro sopravvivenza fino ad un anno restando in uno stato dormiente.
Inizio ore 21.30 circa.
Ulteriore sicurezza è garantita dalla prenotazione della visita obbligatoria, che prevede accessi contingentati, massimo di 8 visitatori all’ora, e il rispetto delle distanze.
I passeggeri che si trovano a destra non hanno scampo, l’urto li sbalza fuori a metri di distanza in una pioggia di pezzi di lamiera.
Sta andando molto bene, dobbiamo mantenere alto il ritmo ancora per tre partite e vedere come va a finire.
Molti dicono: oggi non è il momento giusto per chiedere il Mes.
«Governo sia più serio, non è vero che ha chiuso tutto»
Una volta prenotata la sessione desiderata, il giocatore deve presentarsi almeno 10 minuti prima dell'inizio della partita e può essere giocata una sola partita al giorno.
Con la certezza che INSIEME ce la faremo".
Ma questo 10”10 mi dà tanta positività.
È così difficile riuscire a stare bene e quella esperienza me lo ha insegnato.
A spruzzare la sostanza, contenuta in un prodotto usato per sturare gli scarichi sarebbe stata una donna che ha colpito due fratelli: un bimbo di 9 anni e una bimba di 3 anni e mezzo.
Eri troppo “ingombrante” per non sentire la tua assenza, mi mancherai.
Perché se mi gaso e poi non vinco mi viene un crollone.
L’acquirente dovrà rimandare la richiesta compilata via e-mail all’indirizzo teatro.
Tra questi veniva individuato e riconosciuto H.K., un diciannovenne bosniaco che risultava sottoposto al regime degli arresti domiciliari.
L’incredibile ascesa delle K/DA non sembra placarsi nemmeno in questo 2020.
E poi di dare, nel 2021 e nel 2022, contributi a fondo perduto pari alla metà dei fondi necessari per la riconversione dei prodotti difficili da riciclare in prodotti facilmente riciclabili.
Due hanno i numeri crescenti da 1 a 99, gli altri due i numeri decrescenti da 100 a 2 e lo scopo è calare sui quattro mucchietti il maggior numero di carte, meglio se tutte.
Tra le vie di accesso al centro abitato è ancora conservato l’antico ponte in pietra a schiena d’asino sul fiume Nervia, Ponte Vecchio, proprio sotto il castello.
La giovane influencer è infatti incappata in un errore grossolano che rischia di costarle: entrata nella Casa solo da qualche giorno, ha pensato bene di raccontare agli altri concorrenti la storia di a Sanremo 2020.
Coronavirus, parla l’immunologo Guido Silvestri: “I primi vaccini anti-Covid sono sicuri, non hanno effetti collaterali gravi”.
I nuovi positivi sono 1.795, il rapporto è pari sul totale dei tamponi effettuati.
Si va avanti confermando il ruolo strategico della Città Metropolitana e la professionalità dei suoi uffici, dello staff tecnico che ha seguito i lavori e, attraverso la rimodulazione del Patto per il Sud, ha individuato i finanziamenti.
Ma in cosa consiste esattamente quello che talvolta viene chiamato “l’orientamento invisibile”?
Ho effettuato la segnalazione al 112 intorno alle 19.00 e in breve i militi sono arrivati nella zona che mio marito era riuscito con fatica ad indicarmi, a causa del debole segnale sul cellulare.
Le famiglie hanno già ricevuto una comunicazione scritta dalla Scuola.
Punto di partenza della discussione si è rivelata proprio la bizzarra campagna elettorale americana.
Il documento ‘Tendenze chiave’ era stato redatto da un gruppo che per decenni aveva compiuto ricerche sulle organizzazioni della Fratellanza Musulmana in Gran Bretagna, come pure su altri gruppi più piccoli ed emergenti.
Come riporta Fanpage infatti pare che ci sia un chiaro rimando ai tratti stilistici di questa Bugatti come le prese d’aria tondeggianti di fianco al montante posteriore.
Con pochi € potete ordinare una cardboard e usarla per fare qualche tour virtuale in posti mai visitati, musei e città d'arte.
In mediana dovrebbe esserci il ritorno dal 1′ di Fabiàn Ruiz al fianco di Bakayoko, con Zielinski nel ruolo di trequartista e in appoggio al tridente formato da Politano, Lozano e Petagna.
Da un malessere a un’allegria, da un malinteso a un accordo, da uno sgarbo a una gentilezza.
Soccorso dal 118 in condizioni gravi (codice rosso) è stato trasportato con l’elicottero all’ospedale di Varese.
Tagliare il numero dei deputati significa non avere neanche quell’1% che sfugge alla regola.
“Tra cielo e mare: alla scoperta della maiolica ligure”.
Il cantante, qualche anno fa, aveva annunciato che gli era stato diagnosticato un tumore, aveva fatto tutta la trafila terapeutica e lo scorso novembre era tornato live con un nuovo brano.
La battaglia per l’eredità del Pibe de Oro, intanto, sembra già cominciata.
Un segnale forte dalla società che conferma l’intenzione di costruire una formazione competitiva sulla base del roster dello scorso anno.
All’interno del Duomo della città partenopea è avvenuta la liquefazione del sangue del santo.
Borras, però, lo sta cercando e sembra avere brutte intenzioni.
Tuttavia è bene ribadirlo, anche alla luce dell’ultimo decretosupermercati resteranno aperti e si potrà fare la spesa.
Solo che le ultime, fatte da chi le chiedevano se fosse incinta, hanno scatenato la reazione seccata della bella nuotatrice, che a rispondere non ci ha impiegato molto.
Piazza dei Signori con la Torre dell’Orologio è invece intitolata ai Carraresi, la famiglia che detenne il governo della città dal 1318 al 1405.
Ma la potenza di M1 renderà probabilmente più veloce ed efficiente anche la virtualizzazione di altri Os. Un'altra cosa che sparisce è il supporto alle eGpu, le schede video esterne.
Il metodo presentato però da Unioncamere è differente e fa leva su quelli che il presidente chiama «i dieci punti chiave» per rilanciare il Paese.
“Parliamo di un tempo che va da 3 a 10 giorni, preziosi per l’attivazione delle misure di isolamento e la prevenzione dello sviluppo di un focolaio”, aggiunge Sebregondi.
Lo ha detto il presidente del Consiglio, Giuseppe Conte, al termine della riunione con i presidenti delle Regioni.
CALCIO C - La Lucchese 1905 ha acquistato con la formula del prestito dal Genoa, il centravanti Flavio Bianchi, attaccante classe 2000, per la stagione 2020/21.
Il modello usato e’ semplice, addirittura semplicistico, pero’ si basa su ipotesi che ad oggi potrebbero apparire anche realistiche.
Questa è una delle ragioni per cui sono convinto che lo spread scenderà ancora e offrirà un buon potenziale di rendimento per i bond italiani.
Padova, Sogliano: "Sul taglio degli stipendi trovato un accordo condiviso da tutti".
Ha ricevuto l’esito del nuovo test, che ha confermato la sua positività al coronavirus.
Anzi: raccomandiamo di controllare sempre le proprie vetture, anche se ora la revisione è lontana.
Ai miei tempi, ovunque c’erano attaccanti importanti, adesso meno.
Un po’ per la sua poca conoscenza dell’Italiano, un po’ per l’euforia, un po’ per essere stato mal consigliato si è sbilanciato fino a suscitare gli entusiasmi della gente.
Meuthen, come dovrebbero reagire la Germania e l'Europa a una vittoria di Biden?
Il numero a cui fa riferimento il virologo, però, è decisamente più alto di quello della precedente stima e arriverebbe fino a 60 volte il numero dei contagiati ufficiali.
Domani si torna a fare sul serio.
E poi, per il pubblico, è più emozionante guardare un film sapendo che è l’attore a fare certe acrobazie».
Ciò che conta è lottare per il proprio amore o, qualora si riconosca di non amarsi proprio più, affrontare la situazione da amici e muoversi in modo di non ferirsi inutilmente.
E’ questa l’attenzione che volete?
E poiché la casistica è vasta, essa può ospitare anche casi in cui i secondi siano più esplicitamente “vocali” del leader, che invece fa del distacco un elemento essenziale del proprio stile di governo del gruppo.
Coronavirus, il sindaco Vecchi: “Oltre 200 reggiani dimessi dall’ospedale”.
Ma solo quando si smetterà di far notare che Luna Nera è ‘una serie fatta da donne, con personaggi femminili', quando non ci sarà più bisogno di sottolineare tutto questo, solo allora ci sarà stato un cambiamento.
Renato, un assicuratore abile nel proprio lavoro, si è sempre tenuto a distanza da relazioni che implicassero un vero coinvolgimento.
L'eurodeputata leghista ha depositato un'interrogazione alla commissione, per sostenere il turismo di tutti gli stati membri.
Risultato: turni più massacranti del solito, la ricerca affannosa dei colleghi che in passato hanno lavorato lì e possono tornarci ancora per indossare le cuffie, ricevere le telefonate, attivare i soccorsi, smistare le ambulanze.
Bob Iger ha lasciato l’incarico di amministratore delegato di Disney, dopo 15 anni.
Nei casi più gravi si ha una caduta consistente.
Aggiungo che lo spessore e il curriculum della nuova presidente non esclude possibili spazi di confronto e collaborazione tra l’attività di progettazione europea della Fondazione e l’attività di ricerca dell’Irccs.
“Una bomba tuo marito, bonazzo” scrive un utente.
L'uomo è stato poi affidato alle cure dei sanitari del Suem 118.
Juventus, il West Ham fa sul serio per Rugani.
Un giorno mi fa: ‘Ma perché non mandi un paio di pezzi a mamma?’
L'Italia può farcela se gli italiani collaborano.
E se la Capitale non vi basta, le visite virtuali vi faranno scoprire i segreti della Tuscia.
Tra le novità del nuovo DPCM ci sono importanti dettagli circa l’attività sportiva.
In contemporanea al lavoro di autista di pullman ha iniziato a intraprendere la carriera di stripman nel 2005 con la sua prima festa della donna.
La svolta investigativa grazie all’eccezionale connubio tra le indagini tradizionali condotte dai Carabinieri di Bagnolo in Piano e quelle di laboratorio curate dal RIS di Parma.
L'opera illumina alcuni aspetti centrali di Céline che rivela le sue fonti di ispirazione, per niente scontate.
Quel sentimento che ci unisce e ci fa sentire una comunità.
I mari saranno molto mossi o agitati.
«La situazione è che il tasso di occupazione delle camere è bassissimo - dice Scarpa - tra il 20 e il 30%.
L’opzione sarà attivata di default per tutti i MacBook che dispongono di porta USB-Tpye C per la ricarica (in pratica MacBook Air prodotti dal 2018 in poi e MacBook Pro dal 2016 in avanti).
Previste “indennità di requisizione” sulla base di criteri stabiliti da un successivo Dpcm su proposta del ministro dell’Economia.
Il tecnico opterà per il 4-2-3-1 con davanti Verbic, iniziale panchina per il gioellino Supryaga appetito in estate dal Bologna.
La chiamò allora una voce di sotto la palma: ‘Non rattristarti!
Questo ancora non è stato fatto per scelta unilaterale del governo.
Parla anche di Sanremo: "Giusto farlo, dopo il coronavirus"
Questo non è né possibile né praticabile”.
Spunta l'ipotesi del contagio da Covid19 tra le cause della morte di un uomo di 48 anni di Pozzallo, vittima di un incidente stradale avvenuto nella zona di Rosolini, nel Siracusano.
Trinky: "chiedere a De Luca il prezzo".
Da allora i 18 pescatori si trovano nel carcere di El Kuefia, a 15 km a sud est da Bengasi.
Italia, Evani: "Nelle difficoltà si vede il gruppo.
Quando me ne sono reso conto si è aperto un fulmineo wormhole tra questo tempo e questo spazio e la “” di mio padre a Piazza Vittorio Veneto, nei tardi anni cinquanta a Salerno.
E così abbiamo pensato a un evento che sia gratuito".
Specialmente alla luce delle felici vacanze trascorse insieme sulle alture di Bormio.
Rischiamo il tracollo di un settore che, nel Varesotto, conta quasi mille imprese attive, senza considerare l’indotto.
Bassa Bs, milioni di api morte negli alveari.
Incorpora l’olio essenziale, poiché l’odore dell’olio di tea tree è di per sé già piuttosto intenso, non esagerare con gli oli essenziali aggiunti.
"Per quello che mi hanno riferito mia madre tornò a Torre Pedrera (frazione di Rimini, ) in ritardo rispetto all'ora di pranzo", dice la donna, riferendosi probabilmente al fatto che la madre l'aveva accompagnata all'appuntamento col marito.
Si tratta di servizi che interessano la vita quotidiana di tante persone.
Se questi dati si confermano dovremo cominciare a pensare alla fase 2»: ha detto il presidente dell'Istituto superiore di sanità, Silvio Brusaferro.
Lo ha rivelato la dott.ssa Jane Appleby, responsabile medico presso l’ospedale metodista di San Antonio.
È un percorso fatto di scelte.
LIVE TMW - Inter, Conte: "Rispetto per Gattuso.
Quella della pandemia può essere vista come “un’opportunità per passare in rassegna eventuali debolezze” nella propria capacità di reagire agli imprevisti, ha affermato Herron.
O forse è una piccola vendetta?
Nei giorni scorsi, Burioni aveva annunciato di prendersi una pausa dai media, soprattutto da quelli televisivi.
Nei 50 stile libero femminili, a prendersi il titolo è stata Silvia Di Pietro che ha chiuso in 24"84, anticipando così Costanza Cocconcelli, per un centesimo.
Fermo restando che, in questo momento, il posto più indicato per un “Lazzaretto” è il “Madonna del Soccorso”.
“La mia domanda è stata: perché non avete gridato?
A partire da lunedì 8 giungo l'applicazione verrà testata nelle regioni Abruzzo, Liguria, Marche e Puglia, una verifica che dovrebbe durare circa una settimana per valutare il funzionamento corretto dell'infrastruttura tecnica e quella di rete.
Venti moderati, con raffiche che raggiungeranno gli 8 chilometri orari.
Così l’attaccante ha commentato la sospensione tramite i social: "Il mio obiettivo era quello di aiutare il Santos.
È instancabile, l'ho visto crescere e sarà davvero molto difficile marcarlo.
Il movimento Black Lives Matter sbarca in Formula 1 alla ripresa del campionato automobilistico.
Io e altri tre colleghi siamo stati falsamente accusati di offesa sessuale da account anonimi su Twitter.
Ora però in Germania è tornata un po' di paura, ma questa volta c'entra il Pd.
Continueremo anche a lavorare direttamente con i ministeri della salute di tutto il mondo, per dare loro la possibilità di dare aggiornamenti direttamente tramite WhatsApp".
La Fondazione Cariverona, anch’essa dal 1991, si occupa di promozione e innovazione in ambito sociale, artistico e culturale, istruzione e ricerca scientifica.
Le telecamere hanno ripreso chiaramente l’immagine di un uomo vestito di nero intento a spingere Elizaveta lontano dal distributore di benzina per poi farla salire sul sedile posteriore di un’.
Tre bambini e un cieco.
Lo ha detto Sabino Scolletta, direttore del Dipartimento emergenza urgenza dell'ospedale Santa Maria delle Scotte di Siena.
Abbiamo provato a capire se un televisore di qualità può costare relativamente poco senza dover fare eccessive rinunce.
Abbiamo incrementato il costo del rischio, ma questo perché abbiamo fatto uno sforzo enorme con una giusta miscela tra il lavoro interno e qualche cessione, per ridurre l’NPE Ratio da oltre il 10% al 7,8%.
Ci si può iscrivere con credenziali SPID utilizzando la nota precompilata scaricabile al link: https://www.
Non intendiamo, quindi, venire incontro alla proposta».
Sui mercati si è vista la classica rotazione del denaro verso quegli asset considerati "beni sicuri", come il bund tedesco, lo yen o l'oro.
L’obiettivo della Juve resta quello di rinforzare l’attacco, soprattutto in caso di Gonzalo Higuain, pronto a dire addio.
Secondo allenamento settimanale per la Sampdoria di in vista della gara interna contro il Brescia.
Venezia (compresa area metropolitana) conta attualmente 1.245 positivi.
L'uomo, motociclista esperto, si è schiantato contro il cancello di un'abitazione mentre stava viaggiando su via del Laghi, una via che conosceva benissimo.
Nella scrittura e nella regia la cura è allo stesso livello, e c'è un che di letterario.
Per i piccolini 5/6 anni viene proposto un corso di avvicinamento alla ginnastica con il gruppo ginnastica e giochi integrato.
Da qui inizia un viaggio estremamente pericoloso che ci porterà da una parte all’altra della colonia alla ricerca di un importantissimo diario e dei suoi segreti; tra misteri governativi, nuove creature aliene e il pericoloso asteroide Gorgone.
Se ne occupa un agente vicino alla Roma.
Temperature in rialzo, massime tra 5 e 10, superiori ad Est. Al Centro maltempo sulle Tirreniche con fenomeni anche intensi e temporaleschi; neve solo in alta montagna; più asciutto sulle Adriatiche.
Si tratta dell’ennesima denuncia a negozianti che cercano di lucrare sull’emergenza coronavirus.
Pagni, partiamo da Gattuso suo conterraneo con cui avete condiviso un’esperienza al Milan.
Dovrebbero mettere una regola: Arbitro ed assistenti non possono essere toccati dai giocatori e da membri delle società.
La Squadra Volante si è immediatamente posta alla ricerca del presunto ladro, intercettandolo, grazie ad una precisa descrizione da parte del testimone, in viale Fabrizi, dove è stato bloccato, mentre si allontanava in fretta verso il parco Pertini.
La commemorazione per i sei mesi dalla loro morte si è svolta nella parrocchia del Preziosissimo Sangue questo pomeriggio alle 19.
Quello che si sa è che l’alunno di una classe con un altro alunno positivo deve seguire l’isolamento sempre nello stesso domicilio, quindi non può essere spostato da una casa all’altra.
Venerdì 8 maggio Luca Gardin subentrerà al dimissionario Francesco Visconti.
Per l’accusa Ieffi non aveva alcun tipo di credenziali per potere accedere a quel bando di gara.
In aula oggi avrebbe detto: "Non ho mai scritto" i post su Facebook per i quali mi accusano di propaganda sovversiva.
Mevkibe nota che Ayhan sta impartendo lezioni di yoga a tutte le donne del quartiere.
Tra di noi c’è sempre stato un clima di grandissima confidenza.
Martedì prossimo, per la festa della Repubblica, l’ordinanza del sindaco Pogliese ha stabilito un altro giorno di chiusura alle auto e alle moto del lungomare cittadino, sempre dalle ore 10 alle 20.
A seguire ha informato 186.000 spettatori (3.8%).
Il problema è che come noi leggiamo la stampa tedesca, in particolare quello che scrive su di noi, anche i tedeschi leggono la stampa italiana.
Il test ungherese sarà interessante.
“Quando ho vinto il Fantacalcio, avevo preso Mattia Destro alla Roma.
Per risolvere i problemi delle società contemporanee, sono necessarie politiche pubbliche attive, rispetto alle quali il paternalismo utilitarista, l’allargamento continuo dei diritti e le libere forze del mercato hanno fallito.
Serata dedicata alla new wave con le canzoni che hanno fatto la storia dei Siouxsie and The Banshees, sabato dalle 21 all'Osteria Shivaa a Fara Vicentino.
Dopo mesi di attesa, ieri Joe Biden ha sciolto le sue ultime riserve: sarà Kamala Harris, senatrice della California e prima donna non bianca a correre per la vicepresidenza.
Be' alla fine si è dimostrato un gran professionista.
Si tratta di una donna attualmente monitorata all’ospedale San Martino.
Si tratta di dati in aumento.
Quando arriveranno le mascherine, a loro andranno date.
Il ligure è avanti 2-1 negli scontri diretti ma ha perso malamente (6-3, 7-6, 6-3) l’ultimo duello, lo scorso anno nei 16’ di finale a Wimbledon.
Un caso di infedeltà spesso uccide l’ della persona tradita.
Un 14% vede invece in questa modalità di lavoro una maggiore responsabilizzazione del team e una maggiore fiducia da parte dei capi.
La ricetta delle casarecce con peperoni, zucchine e funghi è facile da preparare e mette insieme a tavola anche gli amici vegetariani e vegani.
Ai professionisti o piccoli imprenditori che hanno un conto corrente BancoPosta, infatti, l’accesso al credito è impedito già in partenza.
Corre insistente la voce che Md voglia quella poltrona perché avrebbe già programmato di uscire da Area a gennaio e tornare nella sua solitudine di corrente storica dal passato ricco di nomi famosi e di importanti battaglie.
Il gel verrà distribuito dalla a tutte le strutture, soprattutto ospedaliere, che ne hanno bisogno.
Alena Seredova ha rivelato alcuni dettagli inediti sul suo ultimo parto: “Continuavo a chiedere: ‘Dov’è mia figlia?'
Bancorp, appartiene al settore finanziario e banche – industria regionale.
Un regolamento che eliminerà l’obbligo di museruola per alcune razze pericolose e dovrebbe vietare l’uso del collare "a strozzo".
"Staremmo zitti se fossero zitti anche loro.
Un comportamento che a corte avrebbero definito « verso Carlo e Camilla, ma anche verso altri componenti della royal family.
Il 5%, infine, lo acquisterebbe perché riterrebbe superfluo un prodotto nuovo in rapporto alle proprie esigenze.
Uno dei punti forti di questo robot è sicuramente la potenza di aspirazione, che unito alla spazzola in silicone anti aggrovigliamento fa sì che la pulizia dei capelli e dei peli di animale siano il suo pane quotidiano.
Anche Chiesa aspetta novità.
La seconda Master Class, realizzata da e proseguirà il 23, il 30 settembre e il 7 ottobre.
Importante, inoltre, è stato il lavoro di sensibilizzazione svolto dal Terzo Settore e dalla Pro Loco di Surbo, grazie al contributo tecnico dell’ingegnere Angelo Perrone, che ha studiato il progetto e messo in evidenza le criticità emerse.
Talvolta in compagnia di suo marito o altre volta in costume da bagno, la bellissima Melena sa sempre come catturare l’attenzione su di sé.
Mini-prestiti per le pmi, CGIA: “Flop annunciato, seguire il modello tedesco”
A fine marzo 2020 l’ era salito a 100,2 milioni di euro, dai 99,4 milioni di inizio anno.
Si avvicina e ricordo come se fosse ieri che mi dice ‘Posso avere l’onore di avere una foto con te?’
Fdi negli ultimi tempi è cresciuto molto, comincia a dare fastidio e quindi intervengono gli spargitori di fango di sinistra.
Devi lavorare con le persone giuste.
Quelli con fatturato fino a 5 milioni di euro potranno ricevere contributi a fondo perduto, proporzionali alla riduzione di fatturato registrata tra l’aprile 2020 e quello dello scorso anno.
Tanto non ci capiscono niente comunque ma almeno sono contenti.
Il decreto sul taglio del cuneo fiscale varato giovedì sera, 23 gennaio, dal Consiglio dei ministri è insieme sintomo e tentativo di cura: un segnale di coesione da un quadripartito spaesato e sfilacciato.
Il principio, in questo caso, è quello del minor spostamento possibile.
Ma non ha rispetto il provvedimento del giudice e ieri è stato arrestato.
All’ingresso sarà misurata la temperatura corporea e non è ammesso l’ingresso se questa supera i 37,5 gradi.
È presente la modalità notturna, che migliora di poco il risultato, ma purtroppo è sfruttabile solo con il sensore principale.
Top news by ItalpressUbi, Miccichè “Integrazione in Intesa sarà pilastro ripresa economica”
I cattolici zurighesi sostengono che, nonostante vari tentativi, Bürcher abbia finora fatto orecchie da mercante.
Anche perché dopo tanti anni di porte chiuse in faccia, trovarla spalancata sarebbe un'occasione imperdibile"
Andiamo avanti con lo stesso impegno di sempre affinchè, sempre tutelando la salute degli addetti ai lavori, anche il protocollo per i professionisti diventi meno invasivo e più facilmente applicabile”.
Tutti pazienti che erano ricoverati nella Ulss 8 e presentavano più patologie.
Ognuno dei nostri team – ufficiale ed i due satellite – nei retrobox hanno dei server che raccolgono i dati di ogni pilota da tutti i laptop che li hanno scaricati dalla moto, centralizzandoli a livello di pista.
Sulle strade italiane, nel frattempo, arrivano due nuovi modelli di casa Nissan.
E' solo per quel motivo che non ho mai comprato qualcosa di Nintendo.
La ex coppia, a sette mesi dall’annuncio della separazione, appare di nuovo riunita per festeggiare la prima comunione del figlio Andrea D’Alessio.
Complessivamente, sono 7.478 le persone in isolamento a casa, con sintomi lievi o prive di sintomi (+ 312).
Catapultato in un mondo fantasy, il giovane hikikomori viene aggredito da un gruppo di loschi banditi.
Anaao Giovani, Associazione Liberi Specializzandi, Giovani Medici Italiani e Dipartimento Medico si sono dette «disgustate per l’ennesimo rinvio delle assegnazioni, e quindi delle immatricolazioni.
In attesa di poter visitare il piano nobile della dimora e il giardino pensile, gli ospiti potranno visitare la mostra di artigianato di alto livello.
A suo parere, si tratta di un “ponte verso riforme costituzionali che regolino i rapporti tra magistratura e politica”, anziché “un’immunità” per i membri del governo.
Il nodo è quello del codice degli appalti.
Ho cercato di convincere mio padre a mandarmi al Centro sperimentale di Roma, ma lui mi ha detto che prima avrei dovuto fare l’università.
Portando nel prossimo consiglio regionale una rappresentanza più ampia, un voto più che mai utile nei tempi che viviamo”.
Poi nel 2017 Letizia ha dato alla luce la figlioletta Sophie Maelle, che ha come madrina di battesimo la ‘Valeriona Nazionale’, Valeria Marini.
Una fonte, infatti, ha fatto sapere al magazine People: "Hanno sempre desiderato di diventare genitori".
Il futuro dell’argentino, in ogni caso, sembra essere ancora a strisce bianche e nere.
Ovviamente acquistando il kit per smalto semipermanente completo troverai già il prodotto giusto al suo interno, ma nel caso in cui si dovessero acquistare i prodotti necessari singolarmente, ricorda che il classico acetone per unghie non basterà.
Molti saranno probabilmente all'interno del televisore.
Solo nel 1995 non è stato possibile per la particolarissima situazione del momento e la improbabile alleanza del tempo con Mario Segni.
Gli organizzatori comunque sottolineano che l'evento si terrà «se tutte le condizioni permetteranno di garantire la salute e la sicurezza dei partecipanti e della comunità che lo ospiterà».
E’ un feeling netto, inequivocabile, quello lega l’Inter di Conte alla Premier League nella ricerca dei rinforzi giusti per contendere lo scudetto alla Juventus e per costruire anche la squadra del domani.
Inoltre gli esperti prevedono che prenderà ancora più piede il trend dei beni di seconda mano, poiché il temi legati alla sensibilità ambientale e sociale sono diventati ancora più importanti con la pandemia.
"Sì, e 24 su 25, compresa la sottoscritta, sono risultati negativi.
Mentre il New York Times ha dedicato la prima pagina ai nomi di 1.000 persone decedute per pandemia, alcuni ricercatori italiani, dopo anni di studio, hanno pubblicato un progetto per certi versi analogo, ma ben più ambizioso.
Ricordiamo infine che per lo spettacolo di Beppe Grillo “Terrapiattista” in programma presso il nostro teatro il 14.03.2020 è stato ANNULLATO a fine gennaio insieme all’intera tournée.
Sala non ha voluto commentare la scelta del governo di far durare il lockdown fino al 3 maggio, ma ha ribadito: "Da un lato bisogna capire se si riapre una fabbrica o una cartoleria, ma dall'altro lato la questione fondamentale è chi torna al lavoro".
Un giudizio interamente demolitorio del fascismo è scientificamente inappropriato.
La giornata lavorativa viene coperta, ma si arriva all’ora di cena (verso le 21) con zero batteria residua.
Un pubblico molto giovane o meno avvezzo ai videogiochi potrebbe tuttavia trovare nella semplicità di gioco e nei tratti dolci e gentili dei personaggi i motivi per passare qualche ora in compagnia di Giraffe and Annika.
“Sono cresciuto in un quartiere povero di Buenos Aires.
Conclusione: «Il pericolo di perdita dell’appoggio era sicuramente presente alla data del 14 gennaio 2018 (quando viene chiesto il sequestro Ndr)».
Bonaventura: 'Il derby è per sempre, questo lo vedrò in tv'
Per quanto riguarda i premi per le lotte e le vittorie verranno regolarmente assegnati, e saranno stabiliti in base ai livelli e alle lotte vinte.
Il centrodestra, però, si era presentato spaccato con due candidati, l’altro era Anna Amoroso.
Parole forti che hanno scatenato la dura condanna perfino degli autori del reality che, dimenticando il microfono acceso in sala regia, hanno stigmatizzato l’atteggiamento di Clizia.
Nel caso in cui venissimo confermati tra le tre squadre a disputare le coppe europee, inizieremo la preparazione il 30 giugno e da quel punto lavoreremo senza sosta per la nuova annata.
Lui non lo sapeva, ma l’applicazione che usava per tenere traccia dei suoi allenamenti condivideva pubblicamente le informazioni sui percorsi che seguiva.
Il colpo martedì notte al negozio di via Papa Giovanni XXIII.
A fine 2019 sono comunque entrati di diritto nella guida gli AirPods Pro di Applei FreeBuds 3 di Huawei.
LOS, associazione che rappresenta le donne lesbiche, bisessuali e queer svizzere, ha accolto con favore il risultato del referendum.
Ieri mattina, i Carabinieri della Stazione Reggio Calabria-Cardeto supportati dai militari dello Squadrone Eliportato Cacciatori Calabria, hanno rinvenivano in un’area boschiva abilmente occultata un’arma con relativo munizionamento.
L'attaccante italiano ha firmato un contratto annuale con opzione per la prossima stagione.
Esteri: Ultime notizie dal MondoSmentita la proposta della premier finlandese: niente settimana lavorativa corta e massimo.
Hellas Verona FC rende noto che, a seguito del comunicato di U.C. Sampdoria riguardo alla positività del calciatore Manolo Gabbiadini al COVID-19, viene sospesa ogni attività agonistica programmata sino a nuova comunicazione.
Uno spettacolo sconfortante che ha dimostrato quanto pochi siano i cittadini sarajevesi disposti a lottare per l’aria pulita.
“Quando il derby è finalmente tornato – sottolinea il quotidiano britannico -, quest’anno, gli appassionati di calcio in tutto il paese erano ansiosi di vedere come una nuova generazione di fan avrebbe interpretato questo incredibile retaggio.
In effetti, i timori dei Sovietici erano nei confronti di una coalizione social-comunista in Occidente, non di un “sistema multiforme” (così definito dai russi) proposto da Berlinguer e da Moro.
Coronavirus Toscana, i nuovi casi sono otto.
Ultima nata la linea anti age realizzata in plastica riciclata post-consumo, fatto cioè con plastica riciclata dopo essere stata usata.
È verosimile pensare che Bova vi avrà il ruolo di attore protagonista e produttore.
"Eviterei il talk politico, penso a una formula più legata a interviste, personaggi, contaminazione tra sport e spettacolo, cultura e politica.
Come da prassi in questa situazioni, i carabinieri hanno identificato le parti in causa.
«Credo che Antonio Di Pietro abbia qualche preoccupazione in questo momento.
“La nostra famiglia genera molta curiosità e con i social riusciamo a ringraziare tutte le persone per l’affetto che ci danno ogni giorno.
Nella tarda serata di martedì scorso un equipaggio della polizia è intervenuto in un bar di Piazza Duomo dove era stata poco prima segnalata un’aggressione ai danni di uno degli avventori.
Sarà questo uno degli impegni prioritari da qui al termine della legislatura.
Il capo di un nucleo famigliare, composto anche da minori, aveva già rotto la muratura del portone di via Mario Pagano e si apprestava a entrare con la sua famiglia.
Strutture ricettive all'aria aperta - È consentita l'attività delle strutture ricettive all'aria aperta (campeggi, villaggi turistici, resort) in grado di rispettare le misure di sicurezza previste dalle norme nazionali e dal protocollo regionale.
E la sua data visualization è semplice, adatta anche a chi coi dati non ha sempre un buon rapporto.
Per i più sportivi alla ricerca di emozioni subacquee, in particolare, la costa sarda può davvero regalare grandi emozioni.
Bonino sulla questione migranti: ”Non possiamo dire ai pomodori di aspettare Crimi.
Le piace l’arte, la musica e ama nuotare e fare equitazione.
SASSARI - «Fratelli d'Italia Sassari condanna senza remore l'operazione di palazzo che anche nella nostra città ha portato al governo il Movimento 5 stelle.
A chiudere la giornata calcistica è il match tra Augusta e Colonia, terminato con il risultato di 1-1 scaturito nei minuti finali.
Come sta Lorenzo dopo l'infortunio?
L’area deve essere attrezzata in modo da garantire un luogo isolato dal resto della struttura, dove il personale possa lavorare in condizioni di sicurezza con tutte le protezioni individuali del caso.
'Ho un contratto, ma nel calcio non si sa mai.
Da risolvere ancora la questione legata a Smalling con lo United.
In tutto il mondo si contavano già 2,5 miliardi di giocatori.
Tanti: “Una linea telefonica specificatamente dedicata a partite Iva e lavoratori.
Il sindaco: "Non facciamo sconti"
«Mettere amore in ciò che fai ti rende più sicuro anche nel quotidiano, con i figli, la compagna, gli amici.
In questo periodo, con il coronavirus, io mi sono affidata alla musica ricercando in lei forza e speranza.
Per tutti gli invitati sono stati previsti test sierologici e tamponi, in modo da godersi la festa in totale tranquillità.
Anche se siamo nel 2020, i meccanismi psicologici profondi che si mettono in moto sono gli stessi di tutte le epidemie, dalla peste del ‘600 in poi: scatta un grande senso di paura, angoscia, vulnerabilità, precarietà, assenza di controllo e smarrimento.
Con il ministro Boccia ho anche lavorato per un chiaro riferimento agli Enti locali”.
Il contratto prevede ricavi per almeno 4,8 milioni di dollariquote di partecipazione ai proventi mondiali del film.
Nel suo intervento di apertura, la Presidente Neni Rossini ha illustrato le principali aspettative, richieste e proposte che sono scaturite da questi confronti.
De Rossi saluta il Boca e dà l’addio al calcio: “Farò il dirigente o l’allenatore”
La clausola sociale c’era ma non soddisfaceva i sindacati ma siamo riusciti, dopo una serie di tavoli tecnici a trovare una sintesi che soddisfa sia la parte pubblica che quella datoriale.
Novità che sono puntualmente arrivate con la decisione della Lega di fermare il campionato.
UFF che c'è da migliorare!
L'inchino di Neymar all'Atalanta: "Abbiamo vinto contro la grande sorpresa d'Europa"
I primi, in qualche modo, avevano meno fame rispetto a quelli catapultati all'improvviso in cattività, come ha confermato anche Saxe.
Se ti compri tre giochi al day1 puoi sempre rivenderli.
Toti: “Se i dati continuano a migliorare conto di cominciare a riaprire per l’8 dicembre”
E visto il suo ultimo post su Instagram sembra proprio esserci riuscita alla grande.
Il plasma somministrato, in entrambi i primi due pazienti, era stato fornito dal Centro trasfusionale di Pisa a seguito della richiesta di Asl1 al Centro Regionale del Sangue – Policlinico San Martino di Genova.
Si confida nel rispetto delle disposizioni e nella comprensione di ciascun utente di questa situazione emergenziale.
Sono variegati anche in funzione del segmento aziendale che abbisogna.
S7 ad esempio le ha ricevute fino alla scorsa primavera.
I due devono attendere la fine dell’isolamento a causa del coronavirus per potersi riabbracciare.
Ed è la ragione per la quale non si vedono scene come quella dei carri dell’Esercito carichi di bare che purtroppo sono passati per le vie di Bergamo.
La nuova identità di Rete Due comporterà delle riorganizzazioni interne.
Noi infatti pensiamo che l’impegno sia sempre produttivo, che sia sempre possibile fare la differenza.
La candidata Elisa Ravera ha incontrato e si è confrontata personalmente con i Presidenti di Confederazione Italiana Agricoltori Savona, Enoteca Regionale della Liguria e Vite in Riviera, raccogliendo le loro istanze e proposte.
A livello regionale, il dato ha raggiunto quota 28.243 a fronte di 455.992 campioni refertati e di 22.854 guarigioni (36 in più rispetto a ieri), di cui 4.215 doppi negativi sul nostro territorio e 68 guariti clinicamente.
Il tecnico giovedì riabbraccerà anche Pandev e Shomurodov, di rientro dalle nazionali, che quasi certamente formeranno la coppia offensiva.
A Bari panchine interdette e giardini chiusi Panchine interdette e giardini chiusi con il nastro bianco e rosso a Bari per impedire l'accesso e, grazie all'utilizzo del drone, è stato sanzionato un venditore di frutta e verdura nel quartiere San Paolo.
Una variante del plank utile per allenare tutto il corpo, in particolare l’addome e le braccia.
Il trionfo nella sua terra (Morikawa è nato a Los Angeles il 6 febbraio 1997 e ora vive a Las Vegas) ha fruttato al player americano anche un assegno di 1.980.000 dollari su un montepremi complessivo di 11.000.000.
Si tratta di un piano d’azione, diretto ad enti locali, stabilimenti balneari, strutture ricettive, realizzato da aziende del Nord e del Sud specializzate in tecnologie digitali Metawellness, Wedigitalm e Rivemo.
Quante volte le persone che hanno abbandonato qualcuno, “meglio ancora” se buttando all’aria storie, amori, speranze, gioie, del grande errore, col senno di poi, che hanno realizzato con la loro scelta?
Il vostro amico fashionista e criticone dice che la camicia non andrebbe mai portata slacciata?
La Sacra Rota ha infine annullato il matrimonio.
Qualche esempio di quest'America amara aspettando di rivedere una maratona vera.
BOLOGNA - Il monitoraggio della Fondazione GIMBE nella settimana 16-22 dicembre rileva un leggero rallentamento nella crescita dei nuovi casi.
Così come ora stanno rendendo premium la ricarica wireless.
Da marzo abbiamo iniziato la produzione del vaccino anti-Covid-9 e abbiamo inviato le prime dosi in Inghilterra per i test».
Va riconosciuta una grande presenza della Regione Lombardia", ha aggiunto il primo cittadino.
L’autore ci ha svelato un piccolo segreto: quella giornata in particolare non era molto luminosa, quindi la foto ha avuto qualche piccola lavorazione di post produzione.
Il trentunenne è stato arrestato sulla scena del crimine e accusato di due capi d’accusa per omicidio di secondo grado, secondo quanto si legge sul rapporto della polizia.
Ed ancora che “hanno adottato un contegno procedimentale di stampo positivo fornendo i codici per l’accesso ai loro dispositivi elettronici (i telefonini ndr)”.
Qui stanno venendo alla luce pareti dipinte e architetture che lasciano pensare ad una struttura vicina, per importanza e fasto, alla celeberrima Villa dei Misteri.
Molte squadre di Serie A hanno sospeso anche gli allenamenti quotidiani.
Iniziamo mettendo in una ciotola l’acqua a temperatura ambiente e un cucchiaio d’olio e mescoliamo.
“Abbiamo due responsabili della sicurezza, tre avvocati, un amministrativo e sei guardie scelte che in Spagna vengono chiamati ausiliari”.
Nel caso in cui Comal non fosse in grado di attrarre e/o mantenere personale qualificato, gli standard qualitativi sino ad ora mantenuti potrebbero risentirne.
Numerose confezioni sigillate erano sprovviste delle etichette o non corrette.
Fare sogni a occhi aperti, concordiamo, è un’arte che sta tramontando.
Rimuoverla o trattarla con massaggi manuali affina e scolpisce il viso.
L'allerta è scattata poiché da essa fuoriuscivano dei cavi elettrici.
XGERICO lei sta dicendo che se ha ragione conte, faremo la fine dei francesi e spagnoli? ma certo! con la sinistra, tutto è possibile, al peggio non c'è mai fine.
Tutti indirizzi che sottolineano come, per l'Ordine degli Architetti, sia "ormai indispensabile una maggiore collaborazione tra istituzioni centrali e territoriali".
Lasciate agire per circa 5 minuti, rimuovete con un pettine, ogni residuo di shampoo.
AMD avrebbe confermato al produttore che questa carenza stia “colpendo tutta l’industria” e che “non ci sia modo di aggirare il problema”.
Un appuntamento unico con tanti amici, artisti, giornalisti, politici, amministratori, operatori culturali, imprenditori, associazioni, sportivi.
Chiude gli spazi e si destreggia bene nella prima impostazione.
Il ministro dell'Economia Gualtieri: "Finanziarsi a tasso zero per spese sanitarie è utile".
Domenica 12 gennaio, in Puglia, ci saranno le primarie per decidere il candidato della coalizione di centrosinistra.
Wanda, però, non bada a spese quando si parla di shopping e di sicuro anche nei prossimi giorni di quarantena sarà più griffata che mai.
Potrebbe tornare la macchina schiacciasassi del Barcellona dei primi anni Dieci.
Prevista anche l’introduzione del servizio di asporto per i ristoranti e la riapertura dei parrucchieri, ma solo su appuntamento.
A breve partiranno sanificazioni in luogo aperto.
Test del calice: da quale di queste coppe hai deciso di bere?
Nelle province si registrano sei casi e zero decessi nelle ultime 24h.
Nei giorni scorsi si era ventilata l’ipotesi che scontro decisivo per le sorti del campionato, potesse essere giocata domenica sera (come da calendario) a porte chiuse.
Altre 19 persone sono morte negli ultimi due giorni: tra le vittime anche due bambini annegati dopo che le due barche sui cui si trovavano si sono rovesciate.
Raggiungere l'Austria dal versante italiano è ora praticamente impossibile.
Lascio ai cittadini di valutare cosa sarebbe successo a Palermo se non avessimo avuto questa crisi, dopo tre anni durante i quali la città ha avuto il migliore aumento dei flussi turistici in tutto il Paese e con evidenti segnali di ripresa dell’economia.
Cosi’, in un video postato su Facebook, il primo cittadino di Napoli, Luigi de Magistris.
L’allenatore del Manchester United, Ole Gunnar Solskjaer, lancia una pesante frecciatina ai giocatori che sono partiti: ”Ora non ci sono mele marce’
I due, dopo l’accaduto, hanno avuto modo di vedersi più volte nel salotto di Barbara d’Urso dove hanno dato vita ad accesi scontri.
Abbiamo la responsabilità di rappresentare un club storico come il Porto.
La conoscenza degli ambienti passati è fondamentale per valutare le condizioni attuali, comprendere il cambiamento e fissare obiettivi di conservazione efficaci per il futuro.
La coppia, presentissima sui social, cattura l’attenzione dei fan con divertenti siparietti.
La direttrice di Vogue, Anna Wintour, è il Giulio Cesare della moda: un suo pollice in giù può decretare la morte di stile di qualsiasi uomo o donna sulla faccia della terra.
Ma non solo, perché lo obbligava a farsi accompagnare verso il pusher di turno.
Il giudice relatore del tribunale di Sorveglianza di Roma ha dato parere favorevole alla richiesta che il produttore cinematografico possa scontare la sua pena per il crac Safin e quello relativo alla Calcio agli arresti domiciliari.
Sono davvero tantissime le persone che, come al solito, non hanno assolutamente perso occasione di poter ringraziare, seppure virtualmente, il minuzioso lavoro che la conduttrice compie ogni giorno per il suo pubblico.
Allo stesso modo, però, il più recente servizio proposto dal ‘Leonardo’ si riferisce a circostanze ben più vicine odierne.
Non è tutto: in passato questa tecnologia ha infatti dimostrato di essere ben poco affidabile e accurata, soprattutto quando deve riconoscere persone appartenenti alle minoranze etniche che vivono negli Stati Uniti e in Europa.
Il problema è finché l'utente medio non se ne accorge non faranno Nulla.
«Il Comune capofila emette, con il Distretto, il bando per le attività commerciali» spiega l’assessore Claudia Mazzetti.
“Cosa ti ha spinto a questa notizia?” le è stato chiesto.
L'Inter è l'indiziata numero uno secondo l'emittente radiofonico.
Se accertasse questi rischi, l’Agcom potrà adottare dei provvedimenti per eliminarli.
Non ha tutti i torti, il Gasp.
Costa Smeralda, nuovo scontro tra Briatore e il sindaco di Arzachena.
Altri protagonisti dei Primo Appuntamento sono il conte Francesco e Ambra, un’appassionata di body building.
Come spifferato qualche tempo fa dal magazine di gossip Star Robert Pattinson sarebbe stato davvero cotto di Emma Watson.
Davvero impressionanti, come mostrano le immagini riprese dal drone.
Ancora il mister: “La partita l’abbiamo saputa giocare, siamo stati bravi a soffrire e gli episodi ci hanno premiato, succede nel calcio.
Il club precisa che non ha avuto contatti con il gruppo squadra che giovedì volerà a Lisbona.
E poi monitoraggio anche sugli alunni"
Mascherine, distanziamento e igiene devono essere il cardine di tutto e non possiamo consentire furbate di alcun tipo perché, diversamente, ci ritroveremo con un'impennata della curva dei contagi».
In questo caso si andrebbe incontro a serissimi problemi, con forte rischio di cause.
Noi, ci limitiamo a scortarli a quindici metri dal fabbricato, e con loro attendiamo il via libera dei nostri responsabili.
La procura milanese stava già indagando sulle che più volte nel 2019, per mesi, avevano provocato il ferimento dei passeggeri.
Contro di me ci sono solo accuse infondate.
I voti, per il Classico come per tutti gli altri istituti, quest'anno saranno resi noti solo sulle pagine del registro elettronico di ciascuna classe.
Tutte le notti di un giorno è una storia d’amore sull’incapacità di amare.
Tocca all’organizzatore e gestore del blog “Terraristi Italiani Uniti” snocciolare i numeri di quest’edizione 2019: «Aspettiamo circa 150 espositori che si divideranno 300 tavoli all’interno del palazzetto.
Per quanto concerne le semplificazioni in materia ambientale la bozza introduce la semplificazione e l’accelerazione della procedura di Valutazione di impatto ambientale (Via) i cui tempi, attualmente, possono arrivare anche a 10 anni.
L'obiettivo, il messaggio e il senso dell'opera sono patenti: criticare i divieti e le restrizioni di genere da parte dell'autore premio Nobel della Letteratura nel 1969.
Usando per esempio i soldi del Mes.
In contesti con difficoltà diverse, economiche e sociali, sono state promosse attività extra scolastiche rivolte alle famiglie con bambini da 0 a 6 anni, che sono riuscite a dare vita a piccole ma solide comunità.
Ovviamente io, nessun altro ha fatto meglio di me quest’anno e ancora non ci credo di avere vinto la Champions League”
Cambiamenti significativi nella propensione a cercare lavoro da parte degli individui – secondo Bankitalia - potrebbero anche alterare il contenuto informativo del tasso di disoccupazione.
Insomma sono i più importanti e hanno meno di tutti.
“La dedica è per lui, al progetto hanno aderito nomi importante della musica jazz americana, da Fabrizio Cavallaro a Jordan Childs, da Taylor Gordon a Dave Weckl.
E poi “molti packaging sono oggettivamente difficili da riconoscere, spesso sono composti di materiali diversi: questo ci mette in difficoltà”.
Una coppia come tante, convivente da anni, ma nella quale la gelosia dell’uomo si manifesta con atti di prevaricazione, talvolta latente, fino a sfociare in violenze verbali e fisiche.
Di promessa mantenuta hanno parlato il sindaco di Monreale Alberto Arcidiacono e il presidente del Consiglio Marco Intravaia: “La riattivazione del servizio – hanno detto – dopo anni di chiusura, è una promessa mantenuta.
La posizione degli indagati sarà discussa nell’udienza preliminare fissata per l’11 marzo.
Da questa mattina è poi in vigore il nuovo Decreto del Governo con i provvedimenti per il periodo delle festività natalizie.
Proprio su una frase pronunciata dalla giovane donna gli inquirenti stanno lavorando per provare a dare un nome all’assassino.
L’uomo è stato temporaneamente posto agli arresti domiciliari, in attesa di essere giudicato stamattina per direttissima.
Per il tecnico l'estremo difensore è più "avanti nel palleggio dal basso", anche se la scelta fa discutere soprattutto alla luce della crescita di Meret protagonista di una buona stagione.
Emojipedia ha studiato l’impatto della pandemia e del lockdown sulle nostre abitudini di comunicazione.
Anche l’assessore all’Ambiente e Clima Raffaele Cattaneo, coordinatore della da giorni impegnata su questo fronte, ha espresso soddisfazione per questo risultato: “Siamo molto contenti dell’approvazione da parte di ISS alle mascherine prodotte da Fippi.
Musumeci e Razza si assumano le loro responsabilità politiche di fronte ai siciliani, spieghino in aula parlamentare e nella società i criteri di selezione utilizzati nelle loro scelte”.
Le prime ad accusare il colpo sono state le aziende.
Caronte & Tourist da sempre si pone al fianco di chi serve la comunità.
Per oggi la Protezione Civile aveva proclamato l’Allerta Meteo Gialla, dalle 6 a mezzanotte.
È tornato a calare il numero dei positivi in Lombardia: i nuovi casi sono 294, per un totale di 85.775 in regione, con 11.508 tamponi.
La carta valore famiglia del Comune è prevista infatti per famiglie con almeno due figli, un parametro esclusivamente quantitativo che non rende giustizia a tante situazioni”.
A causa dell'emergenza coronavirus, infatti, il ritorno sul piccolo schermo dei sei amici newyorkesi è stato rimandato a data da destinarsi, sebbene all'inizio della pandemia si pensava che le riprese potessero essere realizzate a maggio.
Inizialmente i dottori avevano pensato ad una infezione toracica, invece si trattava del virus.
Sono accorse altre persone che hanno fatto desistere l’uomo, il quale tuttavia a tarda notte è tornato alla carica sfondando a spallate il cancello d’ingresso del condominio dove vive il 31enne.
Coronavirus, il ct Mancini: “Sì al rinvio dell’Europeo.
Mattarella e Pahor, il 13 luglio 2020, al cippo che ricorda quattro giovani slavi antifascisti fucilati il 6.9.1930 (Ansa).
Dal 5 giugno su Amazon Prime Video sarà possibile vedere in streaming la prima stagione di “El Presidente”.
In alternativa a questi due vaccini vi è il vaccino cinese Coronavac che si basa su una versione inattiva del virus ed è dunque più "naturale" per rispetto ai suoi concorrenti.
Stavano bene, anche dopo una notte all’addiaccio, e sono stati trasportati in piazzola ad Agordo.
Anche a San Giovanni Valdarno, come a Firenze, la festa della Rificolona ha origini religiose ed è legata all’immagine miracolosa della Madonna delle Grazie e ai festeggiamenti legati alla sua incoronazione.
Pensavo che l’Urss fosse un Paese giusto, solo nel 1956 scoprii che non era quello che avevo immaginato”, dirà parecchi anni dopo Rossanda che ha vissuto la passione per la politica fin da giovanissima.
Sul web si legge inoltre che è stata proprio lei ad iscrivere Luca al famoso reality a cui ha preso parte nell’edizione del 2003.
Sono in calendario diversi incontri con autorità del governo e dello sport cinese, allargati a imprese intenzionate a investire nel settore degli e-sports in Italia e in Europa.
Lo riferisce l’Agenzia Fides in occasione della 94.ma Giornata Missionaria Mondiale, che si celebrerà domenica 18 ottobre.
Noi valuteremmo ogni tipo di top club.
Attualmente in Slovacchia esiste un solo parco industriale strategico, situato a Nitra, che ospita lo stabilimento automobilistico di Jaguar Land Rover.
Uscì nel 2000, diretto da Park Chan-wook, e parla delle indagini successive a un omicidio nella zona demilitarizzata tra le due Coree.
Partiamo con questa e poi valutiamo insieme”.
In altri due casi hanno ricorso alle estorsioni.
Nel Weekend Fuoritutto di ePrice potrete infatti trovare molti prodotti diversi con sconti che arrivano anche al 60%!
E’ stato un lungo percorso, durante gli anni del nostro matrimonio, man mano che la sua malattia lo intrappolava sempre di più fino al giorno in cui l’unico modo di comunicare era un battito di ciglia, un lettore vocale sintetico".
“Si fissa una linea di età per l’uscita, poi il lavoratore deve essere libero di scegliere quando andare in pensione.
A domani amici miei.
All’Europa abbiamo ricordato che ogni Paese e’ legato al destino dell’altro e che nessuno ha colpe per questa pandemia.
Inevitabile il crollo emotivo, tanto che la Santarelli ha scelto di seguire una terapia psicologica, che ora ha concluso: “L’ho finita ma ogni tanto sento il bisogno di aggiustare il tiro"
Non c'è nulla di sbagliato nel lavoro svolto dalle Forze dell'Ordine, questo è giusto ribadirlo.
Saranno queste le città che faranno da sfondo alle divertenti sfide del programma che in ogni puntata vede per protagonista una all’interno di un locale pubblico disseminato di telecamere nascoste.
Insomma, si tratta di prodotti profondamente diversi che propongono una filosofia comune senza sovrapporsi.
I biglietti già acquistati rimangono validi per la nuova data.
Sui treni, intanto, si segnala un po’ di nervosismo anche tra i passeggeri.
Ho accompagnato il percorso sin dalla gestazione ed ho apprezzato l'idea che questa attività fosse svolta presso una struttura ospedaliera pubblica.
Solo il destinatario può scegliere se togliere la busta che lo separa dal mittente e riabbracciarlo, oppure decidere di lasciarla chiusa e non riaprire il dialogo.
Hanno scoperto che i prodotti erano venduti a prezzi spropositati rispetto al solito.
Più di 1 su 2 ha acquistato prodotti disinfettanti o mascherine protettive, il 40% ha ridotto la frequentazione di locali pubblici.
Se ne parla nel TMW News di oggi proiettandoci anche sul futuro e sulla nuova proprietà targata Friedkin (in collegamento ci sarà anche Franco Ligas).
Proprio il 21 febbraio è stato riportato il primo caso di a Codogno, il primo contagio risultato “fuori controllo” e che ha dato il via al massiccio contagio italiano, che ha anticipato la diffusione in tutta Europa.
La decisione era già stata presa a luglio, ma Palamara aveva presentato ricorso e aveva chiesto di essere ascoltato.
Si, una libreria, per i libri quelli veri, insomma di carta.
E i principi saranno due, per riempire quegli spazi: "non parlate di noi senza di noi".
Demme su Rangnick: "Può replicare i grandi risultati del Lipsia anche nel Milan"
Con circa 4 milioni di pixel da gestire, le schede grafiche di fascia alta saranno in grado di avvicinarsi ai a tale risoluzione, offrendo un’azione di gioco davvero molto fluida.
Vantaggio che da lì a poco comunque raddoppia: s'accentra da destra e sfodera un cross che diventa 2-0, con Rossi spiazzato dall'inserimento con velo di Gomez.
Non è la prima volta che viene dato per gravemente malato e poi miracolosamente riappare, del resto come tutti quelli che sarebbero stati fucilati con il bazooka, sbranati dai cani ecc ecc ecc, tutti poi resuscitati come per incanto :):):).
Riteniamo attualmente sconsiderate ed affrettate le decisioni che prevedono passaggio dal tutto chiuso al tutto aperto".
Se non sono già stati allenati durante l’estate – risponde il segretario nazionale della Società Italiana di Pediatria – è bene sensibilizzarli prima dell’inizio della scuola.
Lo ascoltavo, mi curava molto la dizione.
Pupo a Franceska Pepe: “Che si faccia la sua apologia non mi va bene”
L’esenzione deve essere richiesta presentando il documentato dalla relativa certificazione doganale.
Rispetto alla prima idea, aggiunge il fiduciario di origini bleniesi, nel frattempo sono state apportate modifiche proprio a tale scopo, nascondendo ad esempio la piscina interna e riducendo le dimensioni dell'albergo.
Il periodo di incubazione del nuovo Coronavirus è compreso tra 1 e 14 giorni.
Diteci, cosa ne pensate del nuovo trailer di The Last of Us 2 condiviso da Naughty Dog?
“Si tratta di una dotazione economica molto importante – prosegue Massardi – di cui 5 milioni di euro riservati ai comuni con popolazione inferiore ai 5mila abitanti.
Gli effetti del virus si riverberano anche sui servizi a maggiore ‘contatto’ personale.
TP-Link TL-MR6400 se hai il budget inferiore ai 100 €.
Il Cagliari Calcio ha ingaggiato Eusebio Di Francesco come suo nuovo allenatore fino al 30 giugno 2022.
Meglio: mi ha fatto venire in mente delle domande.
La soddisfazione dei suoi clienti è stata tale che lo scorso anno è stata eletta migliore compagnia aerea low cost del 2019The Best Low-Cost Carrier of the Year in 2019″, soprattutto per il rapporto qualità prezzo.
Per questo abbiamo deciso di lavorare ad un maxi piano che possa rispondere in maniera puntuale a questa esigenza di sicurezza.
L'evento è organizzato da Play the City in collaborazione con Elesta Art Travel, che ne cura la parte amministrativa.
Fischi del Camp Nou per Ivan Rakitic: a fine stagione scontato il divorzio col Barcellona.
L'evoluzione delle misurazioni dipenderà come sempre anche dalle condizioni meteo.
Emanuel Macron avvrebbe messo in campo nuovi incentivi sulla rottamazione da 3 a 5 mila euro e un aumento dell'Ecobonus per l'acquisto di veicoli elettrici.
Questo “tira e molla“ dovrebbe quindi portare, almeno questa è la speranza, ad avere un livello migliore di assistenza nei confronti dei cittadini.
Chi conosce bene l'ambiente rossonero è sicuramente che ha avuto la fortuna di vestire la maglia del Milan da calciatore e che ha anche allenato con proficui risultati il club di via Aldo Rossi.
La conferma arriva da un post su Twitter da parte del team di sviluppo InnerSloth.
Peccato che la persona protagonista di questa teoria della cospirazione trumpiana sia solamente un omonimo e che quindi la teoria del Presidente uscente sia una clamorosa bufala.
Rai3 cresce in prime time dello 0,52% di share grazie sopratutto all’arrivo di (Rai2 perde in prime time lo 0,42% di share).
In forse oggi l’ok nel Cdm, potrebbe slittare la decisione.
Il 16 febbraio la rassegna prosegue con “Danzando nell’arte con Quelli là e laboratorio creativo” di e con Teresa Porcella.
Le lacrime hanno solcato il volto del bomber granata al ritorno in campo dopo qualche problema fisico.
Per questo motivo – ha concluso – non abbiamo potuto dare risposte a questa categoria di lavoratori”.
Dettaglio non da poco, considerato che una delle promesse di Favreau è quella di mostrarci la nascita del nemico degli eroi dell’ultima trilogia di Star Wars.
Ascoli, Trotta: "Mancano tre battaglie.
Dopo la deludente vittoria sul Brescia, Sarri ha precisato una cosa interessante: «Scordatevi il bel gioco corale che facevo col Napoli, perchè la Juventus ha troppe individualità».
Inoltre, una caratteristica fondamentale che la donna dei suoi sogni deve avere è saper parlare bene l'italiano.
Oggi Contrada, 88 anni e mezzo, è ancora lucidissimo e con una grande memoria.
Renate, è partita la mini fuga.
Sono sospesi i servizi educativi per l’infanzia e le attivita’ didattiche nelle scuole di ogni ordine e grado, nonche’ della frequenza delle attivita’ scolastiche e di formazione superiore, comprese le Universita’.
Ma su Thierry Baudet è scoppiata una bufera e sono tanti i parlamentari che ora pretendono le sue scuse pubbliche.
La peste e la guerra di solito fanno cosi’: aggiungono – magari per poco – riservatezza o timidezza ai nostri gesti esteriori.
La verità è che la peggior vergogna per noi sardi è essere governati da un presidente pseudoleghista che ha venduto i valori nobili del partito sardo d’azione alla personale ricerca di potere.
Apertura significa che i visitatori dovranno rispettare la distanza tra loro di almeno un metro, un criterio che vale anche per le attività di ristorazione e per bar e pub, "a condizione che il servizio sia espletato per i soli posti a sedere".
I due erano stati soccorsi il 29 gennaio in un albergo al centro di Roma dove alloggiavano.
Questo non è una frecciata alla regista: il suo è un film interessante e divertente, che elabora in maniera intelligente sul genere della commedia con protagonisti peculiari, contestualizzandola nel presente.
Poi, ovviamente, se la cifra del bugdet da investire sull’esterno basso è più alta la scelta si amplia automaticamente.
Aggiungerei: Potresti passare alle PWA, ma Apple obbliga a inserire quell'aborto di Webkit all'"interno" di Chrome, Firefox e Edge affinché questi browser siano pessimi quanto Safari.
Spesso si è trattato proprio di dispositivi rubati oppure al centro di indagini per frodi.
Sono 4,6 i milioni stanziati dal governo per i torinesi.
Nell’ambito di un Private Placement indirizzato ad investitori istituzionali, avente ad oggetto 2.260.023 azioni, ovvero il 10,4% del capitale sociale, la società ha acquisito il 4,6% del capitale di Cellularline, ad un prezzo di euro 3,85 per azione.
Quali sono queste accuse?
Olgiate Olona punta sullo sport.
"Dobbiamo valutare se ci hanno percepito come un corpo estraneo - commenta Antonella Cerciello, delle Sardine di Napoli - Qui la realtà è complessa", aggiunge.
L’illuminazione è uno degli aspetti più importanti quando si sviluppa un piano di arredamento per interno.
Speriamo, conclude Arcuri, che quello di Natale sia “l’ultimo sacrificio”.
L’analisi sulla squadra e sul presente a mercato finito, eccezione fatta per Iachini.
Mi sono molto divertita a interpretarla, è così sicura di sé.
Da sabato sera è interrotta la carreggiata Nord della A22 da Vipiteno al Brennero.
Babel era andato via dall’Ajax nel 2007, trasferendosi al Liverpool.
“Balotelli e Pia non si sono visti granché per via della quarantena.” dichiara la donna.
Tipico esemplare di soggetto politico la cui prima priorita` e` difendere l'indifendibile.
Da allora, Manzi sta sollecitando l'Asl Napoli 3 perché arrivi un nuovo medico di base.
Il sempre caldissimo asse di mercato tra potrebbe tornare a surriscaldarsi nella prossima sessione di trattative.
La Wmo evidenzia che «Il Covid-19 potrebbe portare a una riduzione temporanea delle emissioni di gas serra ma non rimpiazza un’azione durevole in favore del clima.
A me piace abbastanza Caglar Soyuncu del Leicester, penso che potrebbe fare al caso del Chelsea.
Questa mattina vi abbiamo mostrato l’immagine anche a Roma di un’ambulanza che trasportava un caso sospetto, prelevato da un Hotel in via Cavour, del quale si attendono smentite o conferme.
Quasi il 2% del volume totale dei ghiacciai è andato perduto in Svizzera negli ultimi dodici mesi.
E' poi scontro sul progetto di legge sulla composizione del Consiglio Giudiziario Plenario.
Le prime reazioni dopo la liberazione…
Posso allenare anche in quello: il Midtjylland ha segnato 35 gol in quattro stagioni con quel metodo.
Sono consapevole del fatto che le sue parole hanno colpito non solo me, ma tante donne che come me non hanno figli.
E mi pento di non aver accettato di rifarla.
I voti saranno visibili in tempo reale attraverso un contatore rappresentato da una scintilla su sfondo bianco, posizionato sull’immagine di ciascuna idea.
Un gruppo che non mi rappresentava più per le scelte amministrative e politiche, dove non venivo ascoltato su molti temi, compresi quelli di competenza del mio assessorato.
All'inizio aggiornamenti a cadenza regolare, poi non appena hanno iniziato a far uscire decine di modelli ciao ciao "vecchi" dispositivi usciti meno di un anno prima.
Ma questa volta, l’ospedale militare da campo, è lì, nel parcheggio vicino al Santa Maria della Misericordia, a poche centinaia di metri da case e negozi di San Sisto.
Lei lavorava già in una televisione privata.
Perchè la tua storia sia di insegnamento abbiamo voluto dedicarti una giornata di lutto.
E poi ovviamente ha delle qualità tecniche incredibili, da sempre è un para rigori”.
Protesta commercianti, strappati modelli F24 delle tasse: "Non lavoro, non pago"
E su questa volontà vogliono fare leva Maldini e Massara, pur consapevoli che le cifre dovranno essere congrue al valore del giocatore.
Jade Garisto e Thiago de Lima, italo-brasiliani, hanno fatto parte del gruppo di volontari che ad aprile e maggio ha distribuito le mascherine agli abitanti del paese brembano.
Intanto, sono saliti a 31 su 34 gli ospiti della rsa Villa delle Rose a Noli positivi al covid, "tutti in discrete condizioni cliniche, mentre sono 3 oss della struttura positivi, la situazione è sotto controllo e monitorata dal personale dell'Asl 2".
Finalmente il vero protagonista di tutta la storia ottiene la dignità che gli è sempre stata negata.
La loro amicizia inizierà da questo momento a crescere, tuttavia il professor Marioni si accorgerà che i giovani non si sono esercitati e non ne sarà per niente felice…
Uno dei primi effetti della riduzione del fatturato per le imprese esposte è, infatti, la riduzione e/o la chiusura dei fidi: in molti casi questi eventi sono il preludio alla chiusura e/o al fallimento».
Henry e Upson mostrano verticalità, con stoppate e rimbalzi che “blindano” il pitturato di Trieste: l’Allianz va avanti 45 - 57 dopo un time out chiamato da Treviso.
Interruzioni durate solo pochi minuti, prima di riaprirli.
Grazie anche all’Inter per l’opportunità che mi ha dato.
I napoletani presi per il collo e guidati da un pescivendolo, si ribellarono.
Facebook e Instagram sono corsi ai ripari mettendo al bando ogni annuncio commerciale che riguarda questi prodotti.
Il Family Center Anna Meyer si inserisce in questo piano di espansione.
Perchè sarebbe una buona soluzione alla questione dello spessore.
Il presidente del Consiglio, Giuseppe Conte, parlando dell'emergenza Coronavirus ha parlato dell'opportunità di inserire misure ancora più stringenti.
Una vita fatta di impegno culturale e passione giornalistica.
Si manifesta per lo più nella vita quotidiana, come nella ricerca di un alloggio o di un posto di lavoro.
Il dato costante in Italia e in Emilia Romagna è la violenza sistemica che colpisce le donne.
«AMIU Trani - ha evidenziato l’Amministratore Unico Ing.
Ha tentato una rapina, ma non ha fatto i conti con la reazione della vittima.
Ma l’Under 14 provinciale del Rocca Priora, adesso, è decisamente un’altra squadra.
Non c'è stata nemmeno la tradizionale distribuzione della palma della pace che a Pasqua solitamente viene usata in ogni casa con l'acqua santa per benedire i commensali.
Nei primi 21 giorni di test il laboratorio analisi di Conegliano ha supportato la fase di ripresa di oltre 300 aziende da tutto il Veneto effettuando circa 8mila test sierologici a lavoratori di ogni comparto.
Mentre le cantine sono ormai piene di prodotto, infatti, alla vigilia della nuova campagna, a causa della chiusura dei canali Ho.
Ma Mark Cox si è svegliato alle 6 del mattino il giorno di Natale a casa sua e ha detto a Tracey che aveva un dolore alla testa.
Li ho pure ringraziati pochi giorni fa dopo che ho subìto il furto in casa”.
“Durante la prova a porte chiuse – racconta la vicepresidente – è stata forte l’emozione.
È stato un concerto pazzesco, una giornata meravigliosa.
La congiunzione può verificarsi fra pianeti, fra un pianeta e una stella o può coinvolgere anche il sole.
Intervista a Stefano Vaccara direttore de 'La Voce di New York', quotidiano online con sede nella Grande Mela.
Wieler ha inoltre aggiunto, di non sapere con certezza perché il tasso di mortalità sia così basso in Germania.
Frequenta il liceo classico Parini di Milano dove é redattore della pubblicazione studentesca divenuta storica per un famoso processo innescato da un articolo sull'educazione sessuale.
La gioia di Filippo Magnini e Giorgia Palmas: "Sei il nostro sogno diventato realtà"
A differenza di altri farmaci immunosoppressori, che quindi potrebbero essere potenzialmente pericolosi in corso di infezioni, anakinra ha un ottimo profilo di sicurezza”, osserva Dagna.
I prestiti erogati in giornata non sono veri.
Secondo te perché si è creato questo cortocircuito dell'aspettativa, contando che non è propriamente una canzone tormentone?
Le persone in sorveglianza attiva sono 389: In Asl 1 sono 28, in Asl 2 sono 192, in Asl 3 sono 51, in Asl 4 sono 39, in Asl 5 sono 89”.
Molti hanno mostrato di avere una propria identità, che magari è troppo forte per il Festival, ma che comunque c'è.
Purtroppo non hai vinto la battaglia più importante.
Li amiamo particolarmente e ci piacerebbe parecchio collaborare con loro, ma siamo aperti a tutto, perché anche dagli incontri più distanti nascono cose molto belle.
Ovviamente anche lei cammina con me”.
MCR: Lo scorso anno è nata AssoBenefit, l’associazione nazionale per le società benefit, di cui lei è fondatore e presidente.
La palla stra sempre tra i piedi dei nerazzurri.
Il manager Luca Scolari ha raccontato a alcune curiosità su Ennio Morricone, scomparso nelle ultime ore.
Eri un sognatore, come me, e forse è stato proprio questo a farci avvicinare.
Dalle prime informazioni sembra che l’uomo al momento dell’investimento stesse camminando lungo la carreggiata, dopo aver parcheggiato la propria auto in un’area di sosta a poca distanza.
«A causa dell'abbondante innevamento dello scorso inverno e soprattutto per la pandemia, ci sono stati dei ritardi nella realizzazione» ci spiega Frapolli.
In primis perché Adriana è una delle concorrenti che hanno dato tanto alle dinamiche del programma, ma anche perché sono profondamente preoccupati per lei e per il suo parente ricoverato in terapia intensiva.
Non sottovalutiamo il problema"
Il primo incendio è divampato nell'agro di Nuoro, in località Sa Mandra, dove sono intervenuti un elicottero proveniente dalla base di Farcana ed un Canadair da Olbia.
“Ringrazio gli americani, abbiamo vinto ovunque, risultati fenomenali” ha detto per poi sottolineare: “abbiamo vinto in Georgia e North Carolina, stiamo vincendo anche in Michigan e in Pennsylvania in maniera schiacciante.
Controlli all’ingresso, distanza di sicurezza, garantire la frequente pulizia e disinfezione dell’ambiente.
Ad arricchire il festival saranno presenti inoltre i mercatini per conoscere i prodotti tipici del territorio della Valtellina, oltre ad un’area relax con tavoli per poter trascorrere un momento di grande convivialità.
Invece, qualche giorno dopo, abbiamo scoperto che AMA, per tutelare i propri lavoratori in questa emergenza Covid-19, pretendeva la movimentazione dei contenitori da parte dei cittadini.
Tale normativa prevede altresì la sospensione dei voli diretti e indiretti da e per i Paesi indicati nell’ordinanza.
Sono solo 20 i convocati di Simone Inzaghi per il big match che vedrà la Lazio affrontare la Juventus questa sera a Torino.
La farcia non è altro che la tua bruschetta preferita: la PANZANELLA.
Parallelamente però il tasso di mortalità sta diminuendo in modo significativo: la sopravvivenza a 5 anni si attesta al 92% è centrale la diagnosi precoce e le più moderne tecniche di imaging per la raccolta dei campioni.
Chiedendo anche la creazione di un’alleanza europea per attuare piani che punti ad accelerare la transizione ecologica.
La preoccupazione riguarda non le terapie intensive, ma i reparti di media-bassa intensità.
Lo vendono solo sul sito ufficiale, valli a capire.
La battaglia è solo all'inizio, perché in pista si sa già chi vince.
Come accennato quindi fa il suo debutto il trackpad, non solo in questa tastiera, ma in generale proprio in come vi avevamo tra l’altro anticipato qualche giorno fa.
Che pure, però, gli attivisti hanno rivendicato, al grido di "Questa crisi la paghino i ricchi".
In tanti lo ricordano come valente chitarrista ma con l'arte nel sangue, poiché la sua prima espressione fu quella della pittura.
Fiorentina W, Guagni Commisso: "Mi piacerebbe giocare con Cernoia e Miedema"
È anche lei diventata una brava equilibrista sul filo, ma il padre cerca di nasconderla agli sguardi, soprattutto alle mire dongiovannesche del Duca che ha facile gioco sull’innocenza della fanciulla, arrivando a sedurla.
Premium Duo include il nostro ampio catalogo di musica e podcast insieme a tutto ciò che gli utenti amano di Spotify Premium.
La fiction che vede protagonista Luca Argentero nei panni di Andrea Fanti si sta rivelando un ampio diffusore di emozioni che arriva al cuore del pubblico.
Umiliato da una prova dura e cattiva, adesso scrive: "Nel mondo esiste solo l'egoismo".
Non escludo nulla ma di certo continuerò a lavorare nel mondo della danza”.
Milano, anziana uccisa per 150 euro, confessa l'omicida: "Non voleva darmi i soldi e l'ho colpita"
«Oggi è fondamentale affidarsi al senso di responsabilità di tutti i cittadini.
È un segno di vicinanza al territorio stesso e un atto di sostegno all’economia locale.
"Ci permetterà di accelerare sulla campagna di test avviata sul personale scolastico - spiega Francesco Vaia, direttore sanitario dell'Istituto nazionale per le malattie infettive della capitale - e partire con screening su numeri ancora più ampi.
Il tasso grezzo di mortalità toscano (numero di deceduti/popolazione residente) per Covid-19 è di 29,6 x100.000 residenti contro il 57,6 x100.000 della media italiana (11° regione).
Era atteso, e ha subito sfogato la sua potenza: danni nel Padovano intorno alle ore 16.30 del pomeriggio di mercoledì primo luglio causa maltempo.
Al di là di tutto quello che si scrive e si dice io guardo il campo, io mi devo sentire libero di poter fare le mie scelte, con i giocatori, a seconda dei momenti delle partite.
In un lungo video postato su Facebook l’europarlamentare si è difeso dagli attacchi ribadendo la correttezza del suo operato: “Il finanziamento è assolutamente regolare.
Mi piace iniziare sempre dalle cose belle quindi andiamo a ritroso.
Gli ex inquilini, sui social, hanno detto la loro, senza trovare buone parole per i (potenziali) vincitori.
E anche tra gli operatori sembra prevalere il pensiero positivo della ripresa rispetto alla preoccupazione di aver perso la fase inziale della stagione balneare».
BTP con scadenza il 1° aprile 2031 (ISIN IT0005422891, quinta tranche, cedola annuale lorda dello 0,9%).
ALGHERO - Da quale parte la si guardi, la sanità pubblica e l'offerta dei servizi sul territorio regionale, ma su quello di Alghero in particolare, presenta serie criticità e una pericolosa involuzione.
Il Grande Fratello, però, non ha acconsentito alla richiesta.
Tu ci stai riuscendo però, perciò stai facendo qualcosa in più rispetto a tuo fratello.
Perchè Jagiello è uno che non molla.
Regolarmente in campo, invece, le partite internazionali: Champions ed Europa League hanno proseguito il loro programma, anche se in molti casi sono state necessarie le porte chiuse.
Commisso non ha fatto mistero che, se dipendesse da lui, demolirebbe l’attuale stadio e ne costruirebbe uno nuovo.
“In tanti anni di professione - evidenzia il responsabile della Ginecologia ed Ostetricia – mai mi era capitata una situazione di questo tipo.
Secondo quanto riporta The Hollywood Reporter facendo riferimento a diverse fonti ascoltate, il progetto sarebbe di nuovo in una fase di pre-produzione, messo sostanzialmente in pausa nell'attesa di trovare la sceneggiatura adatta.
Gasperini è sicuramente un ottimo allenatore, per me il più bravo o quasi tra gli italiani, ma ha quel difetto di prendere sul naso un po' troppi calciatori, come kulusevski (con cui si dice pure che litigò duramente),barrow,cornelius,ibanez appunto.
Per questo motivo è bene prestare molta attenzione ai propri oggetti personali.
Che sicuramente è stata letta su qualche sito estero.
Si pensi ad esempio a quando si deve ritirare il documento di identità appena rinnovato presso gli uffici dell’anagrafe comunale, o al ritiro dei referti diagnostici presso un ospedale o una clinica.
Possono beneficiare della cassa integrazione guadagni i lavoratori che hanno maturato, al momento della richiesta all’Inps da parte del datore di lavoro, almeno 90 giorni di lavoro presso l’unità produttiva.
Ideale anche per le pelli più sensibili.
“Ci sembrava importante mantenere vivo quel legame e quel rapporto quotidiano che esistono normalmente tra i bambini e il personale educativo durante l’anno scuolastico.
L’elenco completo degli appuntamenti è in continuo aggiornamento sul sito di EMERGENCY all’indirizzo: https://eventi.
Quindi ok, rivederlo (anche perché era rientrato da un infortunio quando era da noi) ma non pensiate che in Europa possa fare cose simili.
Lo ha scritto nelle scorse ore il sito web e TvBlog ha voluto indagare su questa indiscrezione, trovando conferme e dettagli maggiori che ora andremo a raccontarvi.
Ma la squadra di Pioli non sfrutta per nulla la superiorità numerica, anzi, soffre addirittura i contropiede scaligeri.
La gente male informata reagisce riportando spaventata sui social quanto acquisito aggiungendo le proprie fantasie.
A scatenare questa crisi improvvisa è stato l'incontro con la sua ex, Ariadna Romero, che ha provocato in lui un momento di estrema confusione che l'ha portato a pensare di non essere più in grado di innamorarsi.
Il primo relativo a possibili difetti strutturali, potenzialmente dovuti a un errore nella calibrazione dei materiali, di calcolo e progetto, da ricercare nella riqualificazione dell’edificio, avvenuta nel 1993.
"Lo so e mi fa piacere.
Ci sono positivi al pronto soccorso dell’ospedale Civico e altrettanti in quello del Cervello.
‘Dante, la visione dell’arte’ intende dunque essere un momento di riflessione complessivo sulla figura del poeta, simbolo dell’Italia, e sul suo immenso lascito: in un rispecchiamento unico tra linguaggio dell’arte e figura letteraria.
Apple ha riesumato il nome dei caricatori magnetici dei vecchi MacBook Air e Pro per il nuovo caricatore senza filo.
Cresce in una famiglia unita ed è particolarmente legato a sua sorella Alessia.
Allo stesso momento, la GC non può però definirsi realmente soddisfatta di questo pseudo-sostegno al referendum, dichiarato a partita ormai praticamente conclusa.
In piena pandemia Madrid manda un segnale di speranza proponendosi per l'edizione che segue Qatar e Nord America.
L'appuntamento piemontese si svolge a Torino non a caso: la città è stata la prima in Italia ad attivare la sperimentazione sul 5G ed è di pochi mesi fa la notizia che Tim e il Comune di Torino hanno lanciato la prima rete live 5G Edge Cloud.
Il siparietto andato in scena ieri tra la deputata Di Giorgi che promette a Commisso di poter intervenire sul Franchi e il ministro Franceschini che la ferma sul nascere è solo l’ennesimo capitolo di questa novella dello stento.
Il sindaco Pierluigi Peracchini ha fatto di tutto per giungere alla fine del carbone dicendo no anche al turbogas.
Luna positiva e un Giove che gioca a farti sentire bene con te stesso.
Pd e il M5s litigano sulla sanità calabrese.
Andrea Purgatori presenterà e proporrà la visione del film “Intrigo internazionale”.
Attività simili saranno svolte nei campi per rifugiati e migranti.
Hellas, Rrahmani: "Oggi abbiamo fatto i tamponi.
Bielorussia in sciopero contro Lukashenko: anche i dipendenti della tv pubblica.
L'esempio da seguire per loro è "Emilia coraggiosa", la lista civica seconda solo al Pd che ha sostenuto il governatore emiliano Bonaccini per il bis.
Una bandiera argentina vicino o sopra il feretro.
",diviso in tre capitoli autonomi e complementari (In vespa, Isole e Medici),rimane, a quasi trent'anni dalla sua prima uscita in sala, un sorprendente oggetto estraneo di un autore unico del nostro cinema.
Un momento magnifico che le due sorelle hanno confessato di da tempo.
Speriamo nei prossimi 7-8 giorni di recuperare qualcuno e avere piu’ possibilita’ di scelta”.
Eppure, nonostante gli alti e bassi di questi primi due mesi, è ancora molto buono il percorso di Champions, dove l’Atalanta ha perso malissimo solo contro il Liverpool dei campioni.
Si tratta di un sessantenne che non.
Per oggi e domani vigono ancora le restrizioni valide per la zona rossa, poi ci sarà qualche giorno di allentamento.
Ecco la telefonata dalla Libia dei 18 pescatori detenuti con i familiari attraverso l'Unità di crisi della Farnesina.
Grazie ai cani antidroga, la Guardia di finanza ha trovato 18 panetti di cocaina purissima per un valore di 2,7 milioni.
Questo approccio di solito porta alla formazione di “mostri informatici”, sistemi molto complessi e molto poco efficienti.
Ai Trail Blazers non sono serviti i 20 punti a testa di Lillard e McCollum.
I vigili hanno o no elevato la sanzione?
Si tratta di una “giustificazione” standard, che non farà felici molti giocatori che attendevano l’arrivo del gioco.
Guenda Goria è nata il 4 dicembre 1988, sotto il segno zodiacale del Sagittario, a Roma.
Sfida al vertice, seconda contro prima, nel recupero dell’ottava giornata del campionato di Serie B femminile.
Le verdure potranno essere grigliate in modo perfetto se tagliate abbastanza spesse, altrimenti si brucerebbero immediatamente.
Don Matteo nuova stagione, giornalista: “Nino Frassica ha svelato…”
Inoltre è apparso in uno sketch a Amici 18, nel noto gioco della cabina telefonica che vedeva protagonista Sabrina Ferilli.
Caspoggio (Sondrio), 1 marzo 2020 - Anche chef in televisionei, cuoco stellato classe ’78 originario di Caspoggio, che ha preso parte, in qualità di giudice, nel programma televisivo "Chef save the food!"
"Vi pare possibile - aggiunge alla trasmissione sia un dossier fantasma e che a tutta una serie di realtà, dal Parlamento, dai presidenti di regione ai sindacati alle forze sociali, resti ignoto?"
Roberto Latini, nelle suggestive luci dello splendido Chiostro San Giovanni, porta le forti parole del Cantico dei Cantici, scevre da qualsiasi interpretazione.
Un altra giornata nella quale non capite bene che cosa stia succedendo al vostro cuoricino che fino a due giorni fa sprizzata amore.
Finora embolie simili erano state osservate nelle vittime di gravi incidenti stradali in seguito alla fuoriuscita nel sangue di gocce lipidiche dalle ossa fratturate.
Il Napoli non si sente tagliato fuori e potrebbe provare a risolvere il tormentone proprio in extremis accontentando Gattuso che sta spingendo per la riconferma dell’attaccante, ritenuto centrale per il suo progetto.
I romani costruiscono un porto fluviale con banchine e moli di attracco, così da agevolare il carico e scarico delle mercanzie.
L'arbitro Fourneau ha mandato le squadre negli spogliatoi dopo una partita rocambolesca.
TikTok vuole ricompensare direttamente gli utenti più creativi aiutandoli a guadagnarsi da vivere con i contenuti che pubblicano sulla piattaforma di condivisione video.
L’idea di fondo è quella di proporre un calendario di iniziative culturali che comprendano la proiezione di film, l’organizzazione di concerti di musica da ascolto e di rappresentazioni teatrali.
Lo annuncia il Comune del paese seriano, tra i più colpiti dal contagio da coronavirus.
E se voi siete, come credo, frate Guglielmo da Bascavilla, l’Abate dovrà esserne avvisato.
Aversa, ascensore guasto da due mesi al Comune: per alcuni emblema del “non governo”
Nella piazza dell'Esquilino.
Anche la polizia municipale di Arezzo va incontro alla necessità di diminuire il più possibile i contatti fra le persone e gli spostamenti dei cittadini.
Ha inventato storie poi smentite ma poi ne ha inventate altre.
Il tasso di crescita è il più elevato degli ultimi due mesi ed è in forte aumento da undici giorni a questa parte.
Un quarto posto che dà senso ad una stagione a tratti complicata, comunque senza particolari picchi verso l'alto.
"Belotti, meglio gli assist dei tiri: esperimento riuscito solo a metà".
Caldi e soffici, sono disponibili in beige, rosa e grigio.
Ad esempio la che gioca con lo stesso sistema (3-4-2-1) ma con uno stile diverso è al primo posto nella classifica dei tiri totali (109).
“Sono qui perché i figli non si toccano, cara Barbara d’Urso poi una mamma amica che denuncia i figli.
Rivoglio indietro, almeno in parte, una parvenza di vita privata.
Radu era già stato promesso al Genoa, quindi si è preferito sacrificare Zaniolo e puntare su Emmers.
Il consiglio scientifico francese, scrive oggi Le Figaro, si è detto favorevole alla modifica del protocollo, come riferisce il ministro della Sanità, Olivier Veran.
Ed è tornata, me lo si lasci dire, ostentando le stimmate della sua nuova fede: col velo sul capo e avvolta nel jilbab del verde colore dell’islam.
Ruolo dirigenziale svolto con precisione impeccabile, ma anche la capacità di supportare sempre i calciatori che non a caso hanno inserito anche lei nella chat di gruppo su Whatsapp.
Un terzo dei single è convinto che il distanziamento sociale cambierà radicalmente il modo in cui incontrano le persone.
Per gli altri bimbi, Riley di 8 anni, Keegan di 6, Tilly Rose di 4, e Olly di tre anni non vi fu scampo.
La 30enne ha inoltre insinuato una probabile infatuazione tra Biagio e la sorella: “Una donna infatuata può arrivare anche a questo.
L'unica chicca che rimpiango è una grandangolare, ma cambiare smartphone per quella sarebbe una follia.
Un cambio culturale per far si che le donne non siano più vittime di violenza di qualsiasi tipo essa sia”.
La ex coppia discute per faccende economiche, ma lui vorrebbe tenere tutto privato.
Certo, le critiche su come è stata gestita l’emergenza sanitaria pesano sull’uscita dalla crisi per il Piemonte ma Cirio punta il dito contro “i tagli fatti alla sanità italiana e piemontese negli anni”.
Classe 1998, è un terzino mancino di grande spinta che si può disimpegnare sia in una difesa a quattro che a cinque.
La fine del lockdown riporta anche la protesta in piazza.
“In una situazione così delicata – conclude Cozzi – di questa portata, non possiamo indagare a casaccio e muoverci solo sull’onda dell’emozione.
Trend positivo in Toscana per il Programma Operativo Regionale del Fondo Europeo di Sviluppo Regionale (POR FESR) per la capacità di spesa delle risorse comunitarie e per i risultati raggiunti lo scorso anno.
Importante è anche il contare su un network di partner molto esteso.
«Il mio Gesù e un ragazzo come tanti, pieno di sofferenze e perplessità, che va alla ricerca del padre Giuseppe, separatosi da Maria e poi scomparso».
Speriamo di ricevere presto conferme ufficiali in merito a questo supposto evento PS5.
Comunque si affronteranno due squadre solide in difesa, sulla carta il risultato più logico sarebbe il pareggio”.
La trattativa con la Fiorentina è molto avanzata.
Vedi davvero un futuro con questa persona o stai solo trascorrendo del tempo con lei perché non c'è nessun altro in questo momento?
Il primo test che abbiamo fatto è stato con il classico tool gratuito Disk Speed Test di Blackmagic, pensato proprio per chi fa editing video.
Nei bambini possono portare anche per la difficoltà a deglutire.
Una chiccheria, come la mascherina chirurgica tempestata di brillantini che Gennaker offre alle clienti come cadeau di bentornato.
Allo stato attuale Atanasijevic presenta moderate sintomatologie legate al virus e sta osservando il previsto periodo di isolamento.
L’ammontare dei buoni spesa è di 150 euro per una persona; fino a un massimo di 500 euro quando il nucleo familiare è composto da cinque o più componenti.
Sono state queste le parole di Roberto Parli, il marito di Adriana Volpe, che non ha gradito l’atteggiamento troppo sbarazzino della consorte, tanto da farle recapitare in puntata una lettera.
La nuotatrice milanese, portabandiera italiana alle Olimpiadi di Rio 2016, ha infatti sbottato lamentandosi del poco interesse per le sorti delle altre attività.
Alla domanda della D'Urso, l'ex modella risponde: "Sì, dopo di che non sono più andata dalla polizia perché ho avuto paura.
Lo si legge in una nota in cui viene indicato che il (Lvmh) entra in possesso, attraverso la controllata Financière Agache, del 27% circa del capitale di Lagardère Capital & Management.
Risalgono infine le quotazioni del in attesa del vertice Opec+ che potrebbe valutare una revisione della politica dei tagli alla produzione introdotta per sostenere la caduta dei prezzi legati al calo globale della domanda.
Oggi – mercoledì 16 settembre – la Lega Pro ha stilato i calendari della stagione 2020-2021.
Fabio Fulco, all’anagrafe Fabio Bifulco, è uno degli attori più affascinanti della televisione italiana.
La donna è stata cercata a lungo nei primi giorni e successivamente con l’ausilio di elicotteri, droni e nuclei cinofili dei vigili del fuoco e volontari, purtroppo sempre con esito negativo.
Una notizia che ha fatto drizzare le antenne alle pretendenti, che in lui ha identificato un profilo ideale per il nuovo ciclo targato Rangnick.
Nel corso delle verifiche sui passeggeri, gli operatori hanno avuto dei sospetti sul nordafricano e hanno quindi controllato la banca dati.
La convenzione tra il Comune di Roma ed i proponenti c’è, ma va messa per iscritto: ci vorrà ancora del tempo, ma procede nonostante la quarantena.
Discorso similie per il reparto del Brescia: Zmhral e Chancellor non si capiscono sul gol di Fazio e Andrenacci ci mette il resto, Papetti si perde Kalinic sul lancio di Perez e il croato può raddoppiare con facilità.
Una stagione di successi e di grande crescita del gruppo aretino che usciva dall’ambito cittadino per conquistare nuovo pubblico in provincia e nella vicina Umbria.
La showgirl aveva fatto già alcune incursioni nella casa per avere un confronto con Rita Rusic, con Antonella Elia e con Antonio Zequila.
Naturalmente non c'è solo quello.
C’è un amore pronto a sbocciare ma qualche paura di troppo continua a frenarvi: è tempo di smetterla di pensare.
Sul podio il direttore musicale Juraj Valčuha impegnato a dirigere Orchestra, Coro e Coro di voci bianche del Teatro di San Carlo.
Michele Anzaldi contro la Rai: “Sfumare la messa del Papa è una sciatteria del Servizio Pubblico”
Dichiarazione direttore generale della Asl Brindisi, Giuseppe Pasqualone: "In provincia di Brindisi il tampone è risultato positivo per due casi arrivati dalla Lombardia.
Un poliziotto di 53 anni si suicidato sparandosi un colpo di pistola alla testa con all’interno della caserma Garibaldi in piazza Sant’Ambrogio 5, nel centro di Milano.
Come abbiamo già visto nel nostro approfondimento di qualche settimana fa, tutti i contenuti saranno disponibili almeno in Full HD, ma i titoli più recenti saranno in 4K e HDR, sia Dolby Vision che HDR10, con audio, dove disponibile, anche in Dolby Atmos.
Secondo una prima ricostruzione, intorno alle 23, forse a causa da un camion si sarebbe sganciato un braccio meccanico, finito addosso all’operaio, non lasciandogli scampo.
Il leader della Lega ieri pomeriggio è stato anche a Trani dopo il colpo di teatro di Foggia, città nella quale sindaco e giunta sono tutti passati alla Lega accusando gli alleati di Forza Italia di becero trasformismo politico.
L’intuizione è stata quella di riprodurre il senso mancante traducendo i segnali neurali subcettivi prodotti dalla corteccia in percezioni consce inoltrate ad aree del corpo sensibili.
Con questi numeri l’Emilia-Romagna si prepara ad ospitare la 44ma edizione di Eima.
E' brutto forte.
Il vero terrore lo produce l’ignoto.
La città dei portici è il centro più importante dell’Ultimate italiano e la sezione agonistica del Cus Bologna è tra le più vincenti e prestigiose d’Europa.
Ho scritto di getto, senza rileggere, l’ho scritto con il cuore, con il desiderio di una vicinanza spirituale.
La donna lavora al San Luigi di Orbassano.
A questi professionisti, uomini e donne, è necessario fornire i DPI, ma è altrettanto necessario dare sostegno, non polemiche.
Un esempio su tutti, Maps di Google.
Tre a tre, dieci minuti al sorteggio, con i rigori di là da venire.
La proroga dello stato emergenza, inoltre, consentirebbe tra l’altro, anche di estendere le regole che impongono attualmente l’obbligo del tampone per chi entra in Italia arrivando da Paesi considerati a rischio.
Fotografie e video trovano infine una ulteriore finestra di dialogo con le opere pittoriche di Giona Rossetti attraverso le quali l’artista suggerisce un viaggio all’interno nella materia, nel cuore di quelle che lui stesso definisce cellule biomorfiche.
Qui verrà installata ed inaugurata la rivisitazione in chiave moderna dell’opera, una statua in metallo realizzata dall’artista Renzo Brandi che raffigura il Dio Mithra, come l’originale conservata ad Arezzo.
E cominciava l'avventura del teatro professionale.
Anche in questo caso il reo era fuggito di fronte al perentorio invito dell’edicolante ad allontanarsi.
"Ieri in Emilia Romagna sono arrivate 975 dosi e le abbiamo utilizzate tutti.
Ma tassativo rimane il limite di capienza che non può essere superato da nessuno.
Ed è stato proprio percorrendo questo sentiero che gli agenti hanno scovato due piantagioni di marijuana, curatissime, organizzate con un preciso e fitto sistema di irrigazione.
Comunque speriamo che questi sopralluoghi possano chiarire la vicenda».
Alla moda mi ci ha portato il destino.
Poi, si sarebbe scagliata contro Armando accusandolo per l'ennesima volta, di avere una fidanzata fuori.
“Potremo così collegarci con vari paesi nel mondo per farli dialogare con gli operatori nazionali presenti a Ischia”.
Il mio personaggio alla fine soccombe”.
L'imprenditore Masi: “Credo fortemente nella società sportiva Tc Tennis Grottaferrata, questo ragazzo ha le doti giuste non solo tecniche ma ho visto in lui "l'etica" che contraddistingue questo sport e l'umiltà di crescere in un'ambiente sano.
Perché tornare a Sanremo?
Presente anche l’assessore regionale Raffaele Piemontese, insieme a Roberto Venneri, direttore Sezione Antimafia sociale della Regione.
La bolla sta tenendo perché solo tre corridori e cinque dello staff delle squadre sono stati trovati positivi al Covid.
In Calabria sono invece 1,8 milioni gli elettori chiamati a rinnovare gli organi della Regione.
Per il centrocampista cileno un'ipotesi da cancellare subito perché l'intenzione è quella di restare ancora a lungo al Barcellona.
A cura di Labitalia/Adnkronos Un vero e proprio “motore rosa” che genera occupazione per oltre 3 milioni di addetti.
Molti altri utenti hanno sottolineato come il calcio non si possa né si debba fermare, provando a dare ognuno un motivo differente: "Le aziende non chiudono, io mi devo recare a lavoro ugualmente.
Finalmente per quanto riguarda la questione di implementare l’agenda una volta conquistata la Casa Bianca, la Warren favorisce l’eliminazione del filibuster al Senato che richiede 2 terzi dei voti per fare approvare nuove leggi.
L'orario di esercizio da domenica al venerdì, invece, prevederà le ultime corse alle 22,36 da Colli Aminei e alle 23:02 da Garibaldi.
Senza attendere l'esito del tampone, che alla fine è risultato positivo, il paziente si è quindi allontanato, ma alla fine è stato rintracciato e ricoverato.
Tra le destinazioni di montagna il è da sempre quella con la più ampia offerta turistica e più popolare.
In Consiglio regionale martedì è passata a larga maggioranza la proposta di revisione dei DRG regionali presentata da (+Europa-Radicali), unico medico con esperienza clinica che siede in Consiglio.
Ecco allora che potrebbe approfittarne il Milan, che nel caso busserebbe alla porta degli inglesi per il cileno.
L’ex terzino brasiliano, visto in Italia con la maglia del Catania a metà anni ’80, dice la sua a : “Calma, andiamoci piano.
L’edificio garantirà alte prestazioni energetiche con impiantistica per il riscaldamento e il condizionamento, infissi e rivestimenti termoisolanti, un impianto fotovoltaico collocato sulla copertura della quale è previsto il rifacimento completo.
Un credito che suona stranamente come compensazione del presunto debito.
Dalla prima edizione del 2016 i ragazzi che hanno usufruito del Bonus cultura sono stati oltre 1,2 milioni, la spesa complessiva è stata di 550 milioni di euro.
Taylor continua a faticare e al suo terzo fallo si accomoda in panchina, mentre è tutta la squadra a difettare dall’arco, solo 2/15.
A causa dell’emergenza Coronavirus, però, le riprese di Che Dio ci aiuti 6 previste per marzo, sono state “rimandate a tempo indeterminato”.
Il leader della Lega gli fa eco spiegando che “Quelli del Governo sono decreti per ricchi, perché chi ha tre o quattro settimane di vacanza può andare ovunque ma non tutti possono permetterselo.
Poi 15' di telefonata con Conte: ecco cosa mi ha detto'
❤️ Oggi è nata Livia.
Ne troverete di tutti i tipi e per tutte le esigenze.
Ma è necessario avere ancora qualche settimana di pazienza.
Al J Medical di Torino stamattina è arrivato anche Miralem Pjanic per sottoporsi agli esami di idoneità, superati i quali firmerà un contratto col Barcellona.
La ciliegina di una calda serata estiva resta senza dubbio una bella coppa di gelato.
Ora questo cuore assume un significato speciale.
È un martire della giustizia, ucciso dalla mafia agrigentina.
Nasceva il progetto romantico biancorosso con Silvio Berlusconi proprietario, Paolo Berlusconi Presidente e Adriano Galliani Amministratore Delegato.
A chi le ha chiesto cosa significasse, l’ex tronista ha svelato di averglielo regalato il primo Natale passato insieme.
Dopo il pareggio con il sesto in 12 giornate, la Juventus ritorna in campo in campionato facendo visita al Parma.
Domattina devo fare subito bene ed entrare nei primi 10, per passare direttamente alle Q2: bisogna migliorare in alcuni punti del percorso”.
Buona fortuna e rimanete in salute.
Vincenzo De Luca non lascia spazio ad equivoci o dubb e in ammonisce: "bisogna chiudere tutto.
È il caso, chiaramente, di bravissima e assolutamente professionale ma che gioca sapientemente con le proprie curve per attirare l’attenzione di un certo tipo di pubblico maschile.
Probabile poi che non sia più utilizzabile l'acqua del rubinetto servita in caraffa, ma sul punto attendiamo delucidazioni".
Inter, D'Ambrosio: "Dobbiamo migliorare l'anno scorso.
La casa è un diritto di tutti.
Due figlie, separato, reddito ridotto del 30%, spese aumentate a causa della quarantena tra utenze e computer per le lezioni a distanza delle piccole.
Per farlo favoriamo la realizzazione e fruizione di aree di sosta e attrezzate, strutture ricreative, punti di ristoro, oltre a migliorare la sentieristica all’interno del bosco”.
Perugia, Oddo resta al suo posto.
E’ padre Renato a parlare, il frate cappuccino che da solo vive nel convento di Monterosso sul Mare delle Cinque Terre.
«Abbiamo registrato un significativo calo della domanda e dei fattori di riempimento da/per le nostre basi del Nord Italia.
Secondo quanto affermato dalle autorità russe questo farmaco basato sul favipiravir, sviluppato in Giappone con il nome commerciale di Avigan, ha mostrato una riduzione nei tempi di recupero.
Per Crimi invece «è evidente che c'è qualcuno in stato confusionale che si aggira per il Paese a spargere rabbia e paura, senza alcuna credibilità, e questo è Salvini: per nascondere altre cose oggi cerca di trovare sfogo in questa realtà».
Anche questo è un esperimento impensato e nuovo e ci sarà sempre un elemento thriller” racconta.
Dove ha smesso di piovere si contano i danni.
La chiusura della Campania, prospettata dal governatore De Luca, potrebbe avere delle pesanti ripercussioni sulla salute dei cittadini in quanto la Sanità regionale non si è mostrata in grado di rispondere al bisogno di cure dei campani.
In un’intervista ad ‘Avvenire’ del febbraio 2020, ha spiegato: “Ritengo che la musica sia sempre connessa con la spiritualità, che beninteso non è la religione.
Cittadella, Venturato: "Benevento favorito, ma non snaturiamoci"
Non un buon esempio da parte di un politico.
Nonostante il chiarimento, il club bianconero non ha certamente gradito le dichiarazioni della fidanzata del difensore toscano.
Tanti e diversi, da Cornelius e Gervinho fino al sogno Justin Kluivert.
“Se confrontiamo il trentennio ’61-’90 con quello ’90-2015- puntualizza Cacciamani- si vede che l’Emilia-Romagna si è ‘seccata’, con un -20% di pioggia negli ultimi due decenni.
Giovanni Ciacci risponde alle aggressioni sui social: “Cosa potrò mai aver fatto?”
Non solo auto e scooter, ma anche le carrozzine elettriche utilizzate dai disabili potranno essere ricaricate con un nuovo dispositivo alle apposite colonnine già usate dai mezzi elettrici e presenti nei principali centri abitati.
Un medico afferma che il suo team potrebbe aver trovato una cura per il coronavirus.
Mi avrebbe insultato probabilmente ma mi avrebbe detto di iniziare una nuova storia.
Il programma completo è disponibile e costantemente aggiornato sul sito: salonelibro.it.
Contrariamente a quanto sostenuto da qualcuno, infatti, non si è basato su un disinteresse o una sottovalutazione dell’epidemia, ma piuttosto su una scommessa – indubbiamente rischiosa – su quale sia la strategia migliore nel lungo periodo.
Per i bambini che hanno un tragitto casa-scuola inferiore ad un chilometro saranno previsti servizi di accompagnamento alternativi in grado di garantire in sicurezza il compimento del percorso casa-scuola.
Le morti in serie scossero dieci anni fa l'opinione pubblica francese.
Una rassegna quindi che permette allo spettatore di tenersi aggiornato sulle ultime produzioni cinematografiche e di trascorrere delle serate in piacevoli aggregazioni.
Scuola, associazione presidi: ‘Linee guida chiare, ma sconcertante che problema trasporti sorga oggi.
Non è un liberi tutti, perché Messina è stata un esempio grazie all’impegno di tutta l’amministrazione comunale e del lavoro svolto dal sindaco.
“Non serve che vi dica di non dar retta a ciarlatani come questo che per qualche click inventano fake news!” scrive Daniele, la storia di Amedeo.
Inoltre al momento sono state sospese 60 mila euro di ecotassa regionale e 20 mila ero di demanio, che il Comune non deve per ora versare: tali somme potranno essere utilizzate una volta che Regione e Demanio li avranno resi disponibili.
“Paradossalmente, ci sono paure ancestrali che non sono state superate dal progresso tecnologico”, afferma papa Francesco in “Fratelli tutti”, nel capitolo “Le ombre di un mondo chiuso”.
Dotato di una notevole struttura fisica, sa abbinare forza a qualità tecniche e tattiche, abile sia nella finalizzazione che nella manovra.
"Siamo e saremo inflessibili, invece, con coloro che mettono a repentaglio la salute della popolazione - ha aggiunto Nanei - perché, mai come ora, serve la responsabilità di tutti per uscire da questa crisi.
Motivo per cui i congedi diventano centrali.
Oggi, invece, si sottopongono a tampone tutti coloro che hanno fatto ritorno dalle vacanze.
Sono 29 i nuovi positivi in Campania, 25 dei quali legati ai contagi registrati nella struttura.
Non sarebbe una storia di Natale senza un bel gesto finale, l’azienda ha annunciato che intende ricambiare gli auguri con l’invio di alcuni pacchi dono.
Non è un albino, in quanto ha macchie marroni sulla testa e sul collo.
I due, ospiti quest’oggi di Eleonora Daniele a Storie Italiane, hanno subito ricominciato a litigare.
"Vogliamo trovare soluzioni di fronte a dati preoccupanti e che verificheremo domani e dopodomani", ha detto il prefetto.
Aumenteranno anche le esportazioni di carni suine, pollame, prodotti ortofrutticoli, mais, sorgo ed etanolo.
Incremento di 5 unità nella Asl di Viterbo.
Champions, Falcao promuove Neymar: "Ora è maturo, merita il Fifa Best Player 2020"dal nostro inviato ENRICO CURRO'
Anche il parere di De Luca, governatore della regione Campania, è nettamente contro: «Considero gravissimo il messaggio proveniente dal ministero dell’interno, relativo alla possibilità di fare jogging e di passeggiare sotto casa.
Questa è l’occasione con il Covid, o facciamo ora questo cambiamento o l’Italia non cambierà mai”.
“Nei primi mesi dell’anno faremo uno studio di fattibilità.
Ora l’obiettivo, con le proposte che da sempre portiamo avanti, è di salvare la Liguria da Toti e dalla Lega, responsabili di ben noti disastri.
E sul bilancio, “è frutto dello sforzo esclusivo di governo e maggioranza.
In crescita invece il comparto farmaceutico e tecnologico.
L’impresa, da contratto, avrà sei mesi di tempo per concludere le opere che includono anche il restauro delle due garitte che si trovano ai lati del portone principale e dell’intera recinzione in pietra calcarea e ferro battuto.
Uno diceva, ed aveva ragione,: "dove ci sono soldi lì c'è il PD che insegue"
L’urbanizzazione selvaggia ed il sistematico distruggere di foreste o altre aree naturali per fare spazio anche agli insediamenti agricoli generano degli shock importanti sulla fauna locale.
Questa è la prima e fondamentale cosa da sapere per approfittare del Prime Day per trovare veri e propri affari, come si dice: abbiamo messo insieme anche altre informazioni sul tema che possono essere utili.
E si coinvolge tutto il paese, perché quello che si vende non è solo la stanza per dormire, ma lo stile di vita all’interno di un borgo.
Questo può richiamare il nostro albero di Natale, se il pranzo è servito nella stessa stanza dove è posizionato, oppure la fantasia della tovaglia o dei piatti, se sono decorati.
Comunque non dimentichiamo che Konami è notoriamente in mano alla Yakuza.
Il problema e’ la parte di chi viene dall’estero o di chi va in altre regioni.
I coniugi avevano 80 e 86 anni.
Fatevi un giro a Parigi, e cercate una kippa a Saint Denis.
"Ancora una volta viene lanciato un messaggio sinistro alla comunità scolastica ed al quartiere attraverso raid notturni e di sfida contro bambine e bambni e famiglie", dice l'assessore comunale alla Scuola, Giovanna Marano.
Il libro elettronico si compone di tre capitoli interattivi su ‘Rientro in sicurezza’, ‘Benessere a scuola’ e ‘Le regole della scuola’, con video-tutorial e link utili a non cadere nella trappola delle fake news relative alla pandemia.
Sono oramai settimane che il segue con grande attenzione settimana scorsa è stato anche in città.
Nella retroguardia difensiva schierata davanti a Taibi, possiamo notare un bel mix tra esperienza e gioventù.
Niente podio invece per Sabino De Castro, campione uscente di GT4 Sprint, che ha chiuso con un quarto e un sesto posto insieme a Piccioli sull’altra Cayman Ebimotors.
Attiva ora le notifiche su Messenger Un avvocato del foro di Palermo ha comunicato al proprio ordine professionale di essere positivo al Covid19.
E’ un diavolo, sotto sotto.
In pratica, è come se fossi infetto, ma di fatto non lo sono.
Le bustocche ci mettono il cuore ma Conegliano è di un altro livello.
Inoltre, alcuni Paesi esteri stanno adottando misure restrittive nei confronti dell’ingresso di viaggiatori italiani, fattore che determina un ulteriore aggravio del danno, che è già molto ingente».
Su altri cartelli si legge “Prima gli italiani”.
E difficile spiegare quanto successo, non so che cosa dire, abbiamo provato a fare pressing ma sembrava uscissero troppo facile.
Il virus avrebbe permesso agli hacker di accedere a grandi quantità di file e informazioni presenti nel telefono di Bezos, anche se non si sa quali e quanti dati siano stati sottratti nello specifico.
Lo sporco più frequente nel forno è il grasso che schizza dalle placche o dalle pirofile e poi si carbonizza sulle pareti interne.
Ci saranno quasi 628 milioni di hotspot pubblici Wi-Fi – erano “solo” 169 milioni nel 2018.
Giovedì 9 Luglio alle ore 21 l'Arena di Spartaco affiderà alla possente voce di Raiz, con una formazione nuova e coinvolgente, la Radicanto Full Band, il taglio del nastro della kermesse.
“Su tutto quello che succede ci carica la mano, tanto, a questo punto, ha espresso la sua opinione su Adua: “Solo quello può fare“.
Continua purtroppo a crescere il dato dei ricoveri in terapia intensiva: oggi sono 280, contro i 271 di ieri.
Ospiti di questo appuntamento Mattia Filippini e Alessio Cazzaniga di Samsung Italia, saranno pronti a discutere con noi delle evoluzioni del settore mobile in questo pomeriggio "tech" e svelarci, si spera, qualche curiosità ancora inedita.
Nei primi giorni dell'agosto del 1995, quasi tutti i serbi della Krajina, circa 250 mila, fuggirono davanti all'avanzata militare croata, mentre le poche migliaia che decisero di restare, divennero vittime di eccidi e rappresaglie.
«Sono deluso, mi sono sentito preso in giro, è stato sgradevole – il suo sfogo – ma sono e rimango in campo con la mia lista, ci stiamo lavorando da nove mesi, e non sarò solo».
Per evitare di macchiare la reputazione del New Amsterdam General Hospital deciderà tuttavia di non denunciare la collega ma la costringerà a rassegnare le dimissioni al direttore generale.
Voglio ringraziare mia moglie e tutti i miei attori che hanno dato vita a questo film".
A tal proposito il sindaco di San Giovanni Teatino ha diramato questa mattina una nota ai residenti: "La nuvola di fumo sta raggiungendo anche San Giovanni Teatino.
Il progetto prevede l’azione sinergica tra: (se ci sono), agenti di Polizia Locale e Ufficio tutela ambientale adottando diverse modalità di prelievo, per sperimentare quale fosse la più efficace per la conservazione del profilo biologico.
«Immagino saremo tra i primi a sperimentarla.
Non si parlava ancora di Suv e la Range Rover pareva un esercizio di snobismo estremo, ma ha funzionato, bene e subito diventando così un caso nel mercato automobilistico e una riconosciuta icona di stile.
Il mondo che viene ricostruito dopo una pandemia è spesso profondamente diverso da quello che lo aveva preceduto.
Mancano infatti termini di confronto con il passato.
“Ho paura, mi accompagni?”
Perché un soccorritore ferito non serve a nessuno, quindi, anche sbagliando per avere preso l'ambulanza senza autorizzazione, lo abbiamo dovuto fare per stato di necessità".
Il 5G, la quinta generazione della connessione mobile, nei prossimi mesi sbarcherà a Parma.
Negli ultimi mesi come si è declinata la risposta di AdR all’emergenza sanitaria?
Il punto di caduta riguarda appunto la cassa integrazione in deroga, gestita dalla Regione tramite la piattaforma telematica, che sta raccogliendo le domande.
Con uno stile che insegue lo stile osservazionale del documentario, il film racconta la storia di Koki, giovane ragazzo padre che si mantiene collaborando con Carlos, receptionist d’albergo e campione di MMA (Mixed Martial Arts).
Mai così tiranno come quest’anno.
Quando fu accusato di doping, lei da che parte stava?
Su Rai2 segna 470.000 spettatori con il 5.5%.
Bartolomei è influenzato e allora spazio a Pardini che ritrova una maglia da titolare.
Lo spiega in una nota Alisa che ha trasmesso una nota esplicativa all'Ufficio Scolastico regionale e ai direttori sociosanitari.
Moderate l’uso di olio per condire pasta, pizza e altro, scegliendo preferibilmente quello extravergine d’oliva sia in cottura sia a crudo.
“Ci lascia schifati ma non stupiti l’ipocrita presa di posizione della Circoscrizione 3 a guida PD in favore dei e delle senzatetto reclusi a Torino Esposizioni.
Sebbene le tematiche trattate da Bon no kuni – Il festival delle lanterne siano tutt’altro che leggere, il modo in cui vengono narrate lo è assolutamente.
C'è solo Donnarumma tra i primi dieci, al decimo posto.
Secondo dati aggiornati al 4 maggio erano appena 4526 le domande di cassa integrazione in deroga che la Regione Siciliana aveva trasmesso all’Inps a fronte di 40.190 pratiche che riguardano quasi 150 mila lavoratori.
Questa condizione non va mai presa sotto gamba, soprattutto se è associata ad altri sintomi come sconforto, pensieri fatalisti e una generale negatività.
Altre due persone aspettano l’esito del terzo tampone, i primi due sono risultati negativi.
In ufficio, nel frattempo, spazio ai compiti più creativi.
Hanno posato abbracciate e divertite in versione gemelline sul terrazzo di casa, dando prova di essere inseparabili.
Legge sui prezzi, Righi, “non vogliamo creare un Antitrust, ma evitare distorsioni a danno dei consumatori”
Il provvedimento, entrato in vigore oggi, resterà valido fino al prossimo 30 ottobre.
Ma non tutte le reazioni si verificano sulla Terra perché servono determinate condizioni.
Molto probabilmente perché 10 o 20 anni fa avevate un altro tipo di viso, più tirato, più da “bambine”, fresco e pulito, dunque all’epoca, “quel colore” vi donava molto.
Si scalda il dibattito sul Meccanismo europeo di stabilità (Mes) in vista dell’ del 24 marzo chiamato a discutere le misure straordinarie per fare fronte alla crisi economica che la pandemia di coronavirus genererà.
La prima esperienza al cinema di Vanessa Scalera risale al 2001 con il film “Mari del Sud”, seguiti da di Marco Bellocchio, di Nanni Moretti e di Marco Tullio Giordana.
Toromania: Belotti è l'indice delle ambizioni granata.
Gli sviluppatori hanno presentato quindi in queste ore da più vicino i famosi misteriosi temi dinamici precedentemente annunciati potranno essere scaricati o riscattati al momento della uscita del gioco che ricordiamo essere il 10 Aprile 2020.
Penso che sia importante per il mondo riconoscere che la salute del pianeta e la salute delle persone sono interconnesse", ha detto Sunita Narain, direttore generale del Centro per la scienza e l'ambiente di Nuova Delhi, in una conferenza stampa.
Per questo negozi come unieuro o altri sono aperti,cosi come penso questi beni citati da te fanno parte del decreto e sono aquistabili.
Secondo quanto riportato da emerge un retroscena legato alla positività al Covid-19 dell'esterno dell'Inter Ashley Young.
L’uguaglianza è il fondamento di ogni giustizia.
La scelta di Elio Ficarra rispecchia la sua storia politica, che ben conosciamo ed abbiamo potuto apprezzare negli anni.
Nel 1998, a Londra, Medalla fondò la Biennale di Londra che è diventata in pochi lustri uno degli appuntamenti più importanti del panorama artistico internazionale.
In realtà, qui, a non dire le cose come stanno è il Governatore della Liguria, che ai cittadini racconta bugie da 5 anni.
Inter e Roma su Urzi: 'A chi non piacerebbe la Serie A?'
Daniela Maria Pia ma un disastro cosa?
Le 25215 persone attualmente malate in Lombardia sono distribuite così: 196 in terapia intensiva (-1), 3721 ricoverati con sintomi (-296), 21298 in isolamento domiciliare (-102).
La stagione sarà stancante e bisogna essere duttili.
Quindi la solitudine, la noia, la creatività sotto tanti punti di vista.
«Le donne non dovrebbero mai vergognarsi della propria sessualità, meritiamo tutte un po’ di piacere e spero che questo oggetto pensato per voi vi aiuti a trovarlo».
Certo non sarà un Capodanno come quelli a cui siamo abituati, ma il passaggio da un anno all’altro rimane un rito, un momento di svolta.
Bonucci e Buffon, i capitani della Juve, sembrano averla chiara la situazione.
Quanto agli affitti per uso commerciale, il decreto Cura Italia prevede un credito d’imposta del 60% del canone di locazione per chi ha in affitto locali accatastati C/1.
Del resto i proventi derivanti dal narcotraffico sono ingenti e stimabili in centinaia e centinaia di migliaia di euro al mese.
Fimo Assoimpresa Sicilia raggruppa molti negozi di vicinato, in un settore, quello della moda, in cui grosse catene e centri commerciali secondo la federazione "da anni monopolizzano il mercato"
È infatti risaputo che per gli uomini non è più un tabù come gli anni precedenti.
Quando non è stata vista tornare è scattato l'allarme, mentre il bimbo è stato ritrovato addormentato sulla barca con indosso il giubbotto di salvataggio da un altro villeggiatore che aveva noleggiato una barca.
I vescovi italiani avevano chiesto a gran voce la ripresa del pubblico esercizio del culto.
Per gli altri la spesa è assunta dal Cantone.
Bollate (Milano), 29 aprile 2020 - "Siamo bloccati in Colombia da oltre un mese e mezzo insieme ad altri connazionali.
Nato per tirare in porta"
L’incidente è avvenuto attorno alle 22 a Esine, sulla statale che porta in Alta Valle Camonica.
Sono diversi i nomi che nelle ultime settimane hanno tenuto banco sui maggiori siti e quotidiani.
Spero soltanto che MasterChef mi porti qualcosa di straordinario”.
Così il rettore di Unimore Carlo Adolfo Porro precisa il nuovo corso dell’ateneo in era covid Decisione, quella delle lezioni a distanza, che aveva sollevato critiche e perplessità.
Un risultato importante a sostegno delle famiglie Mottensi.
Il piano della ripresa “sarà un, ci confronteremo con il Parlamento.
Abbiamo cessato del tutto inopinatamente ed imprevedibilmente dall’oggi al domani, tutte le nostre attività i primi giorni di marzo.
Le principali compagnie di crociere di tutto il mondo hanno detto di aver fatto il possibile per rimpatriare i loro dipendenti e di essere state limitate dai blocchi ai viaggi imposti da molti paesi del mondo.
“Secondo me è stato anche lui un po’ discriminato perché gli è stato detto mille volte ignorante”, dice il cantautore.
Sono le realtà che hanno beneficiato dei fondi per l’agricoltura stanziati dalla Regione Emilia Romagna a partire dal 16 ottobre scorso.
Non manca poi la tipica tecnologia Philips AmbilLight, che adegua la retroilluminazione posteriore alla dominante cromatica di ogni scena, in modo da non affaticare gli occhi.
Fate come per rinfrescare il look senza effetto shock.
JUVENTUS: Morata e Ronaldo dogmi, Cuadrado e Mckennie sono gli uomini in più e vanno schierati; Alex Sandro rischioso ma va provato, occhio a Danilo e De Ligt.
Il virus che ha imposto la chiusura delle librerie.
Massimiliano Negroni, di 45 annivittima del tragico incidente stradale avvenuto ieri mattina, martedì 21 luglio, sulla provinciale 573 in territorio di Coccaglio, in Franciacorta, nel bresciano.
Se avessimo perso quella partita sarebbe stato davvero brutto, non l’avremmo meritato e avevamo tanto da recriminare.
“Stiamo vivendo una recessione economica che non abbiamo mai sperimentato in vita nostra ed è possibile solo iniziare a vedere quale per le nostre società”, ha spiegato Schäuble.
L'opacità del vetro smerigliato è spesso associata all'ispessimento o al gonfiore dei tessuti molli, noto come consolidamento.
Una struttura che sia nella fase 1, partita il 23 febbraio con l’adozione di tutte le procedure necessarie per prevenire i contagi, che nella fase 2, ha registrato ZERO casi di pazienti con coronavirus.
Come individuare allora il sopraggiungere di tale problematiche e, soprattutto, come fronteggiarli rapidamente ed efficacemente?
È una mamma giovane Carolina Rey ma la sua prima gravidanza è stata tutt’altro che semplice.
Estetica da Apple Watch, non mi dispiace per niente.
Ad esempio gli access point della linea Omada, che possono essere calati in contesti dove c’è bisogno di una connessione affidabile e allargata».
Un concetto che ha avuto modo di ribadire nel colloquio con la presidente della Commissione Ue, Ursula von der Leyen.
Lei non aveva mai avuto nessun tipo di problema di salute in precedenza.
“Abbiamo fortemente voluto la mostra ‘Caleidoscopica.
Il gruppo punta sulla tecnologia FWA, che combina fibra e 5G per raggiungere anche le aree meno attraenti per il mercato.
Chi ricorda la frase di Casiraghi ai nostri giocatori nella finale UEFA del 90? Ci sono vari video e testimonianze, andatevele a vedere…
‘’Le nuove dichiarazioni di Pedersoli (tra cui ‘’Umberto Rondi si è attaccato a uno spunto per creare un caso’ ndr) sono ulteriormente lesive sia dei fatti che della memoria di mio padre Brunello Rondi.
Uso l'aria condizionata più che altro come deumidificatore.
Don Antonello Iapicca, per esempio, ha scritto su "Il Coronavirus ha solo evidenziato l'epidemia del peccato e della paura della morte che infetta il cuore di ogni uomo.
La fortuna di questi giocatori è che non ci sia il pubblico in questo momento.
È stato difficile, ma più per la persona non perché fosse un bambino.
Il valore dell’operazione ammonta a 4,9 miliardi di euro.
Questo è ciò che successo anche mentre preparavo le varie discipline del mio percorso di studi, per cui ho un ventaglio di strade che mi piacerebbero percorrere.
Continuate con le restanti melanzane, infine distribuite il sugo e il parmigiano reggiano grattugiato, lasciate cuocere in forno statico a 200° per circa 20 minuti.
E' possibile vedere Yellowstone 2 in streaming su Now Tv, e sull'app per smart tv, tablet e smartphone, mentre da domani si potrà vedere anche on demand.
La frazionabilità del periodo è consentita solo a giornate intere e non in modalità oraria.
Quest’anno però le domande sono state 8.000 in più.
“Ne approfitto anche per ringraziare il direttore e il personale del Mercure Hotel che hanno affrontato l’emergenza dei primi turisti bergamaschi affetti dal Covid-19 a Palermo”.
Per chi non l'ha ancora fatto consiglio la lettura del libro "Centomila gavette di ghiaccio" di Giulio Bedeschi.
Poi dimmi come ci si sente!
Quello che mi sento di suggerire a tutti è di mettersi in gioco e di prendere in considerazione la possibilità di iniziare a fare sport, non per forza a livello agonistico.
E’ accaduto fuori Roma la sera del 9 gennaio.
Ci sarà tempo per parlarne, l'obiettivo era quello di finire nel migliore dei modi la stagione, ci sarà modo di parlare con serenità con il direttore e vediamo quello che succederà.
Viaggi lontani, mete esotiche e tanti aerei, arrivederci se non addio.
Sulla quale ha scritto: "Mettete la mascherina"
Ci sono grandi giocatori qui, quindi devo lavorare sodo.
"Ho segnalato il danno alla polizia municipale, recandomi al gabbiotto della ragioneria comunale che ha sede in via Roma - dice a Repubblica - Avrei voluto non scattare questo scempio".
Volandia non era ancora quella meravigliosa e gradissima sede espositiva cresciuta moltissimo negli anni, sia a livello di spazi espositivi che di proposte, ma giá si intuiva che la scommessa era vinta.
Si tratta di un premio importante su un tema oggi centrale più che mai, il lavoro, come sanno anche i tanti dipendenti del nostro ente - ha aggiunto il direttore del Museo, Domenico De Gaetano - un premio che ormai ha una sua tradizione forte.
L’attacco alla chioma non era ironia, ma una punizione verso chi non è omologato ai dettami sessisti e consumisti.
L’invito è che tutte le persone over 65 stiano il più possibile a casa e chi vive con loro o abbia contatti rispetti le stesse regole.
“Love” (0:15) sono due persone che si abbracciano, in una casa di una periferia americana.
Approvato Dl sicurezza, ecco quali sono le principali novità della legge che “chiude la pagina buia dei decreti Salvini”
Era una persona speciale e meravigliosa che ha saputo entrare nel cuore delle persone.
I calciatori sono stati subito messi in isolamento.
Nel 1921 venne eletto per la prima volta deputato e contemporaneamente entrò nella direzione nazionale del Partito socialista Italiano.
A quel punto, Giorgia Meloni che chiede di portare a termine il suo intervento afferma: «E pensate come state messi se vi devo dare io lezioni di democrazia, pensate come siete messi!»
Forse un pochino, ma la verità però sta lì in mezzo.
Ma dal New Jersey al Missouri sono sempre di più i poliziotti che scendono in strada con i manifestanti.
In tasca di Lino Poletti fu trovato un biglietto a lapis così stilato:”Sono le 5, conosco quale sarà la mia sorte tra un’ora.
Alba, intanto, non ha ancora perdonato Malik per il suo tradimento.
Purtroppo in molti ancora confondono gli splitter HDMI con gli switch HDMI.
Il sabato e la domenica, invece, le finestre diventeranno tre.
Sono partiti ieri i lavori per la realizzazione del nuovo parco pubblico, attesissimo dal quartiere e simbolo di un piano urbanistico che dopo le lunghe vicende giudiziarie sarà finalmente portato a compimento.
Chiusura in perdita per 50.26 milioni di euro, in netto peggioramento rispetto all’utile generato l’anno scorso, con tanto di calo dei ricavi.
Dei 1175, 70 sono comandanti, 95 piloti, 340 assistenti di volo e 670 personale di terra.
Agenti di polizia appositamente formati stanno assistendo le famiglie delle due vittime.
A Lussemburgo Antonio conosce Mady con la quale costruirà una vita insieme.
La musica è soprattutto aggregazione, è tutto molto labile se non si pensa alla gente.
Il Live Gold, con i suoi giochi gratis e l’accesso a sconti e al gioco online, sembra sempre più obsoleto e non sarebbe strano se Microsoft decidesse di sorprendere tutti i giocatori con questa novità.
Su Rete4 Ricchi, ricchissimi… praticamente in mutande è stato scelto da 292.000 spettatori (4.8%).
L’eccesso di ospedalizzazione era già un enorme problema mai affrontato ai tempi dell’emergenza delle cronicità che si è acuito nel corso della pandemia.
E’ opportuno che la conferma di terapie in corso (prescrizioni ripetute), sia effettuata per via telefonica, chiamando il medico di medicina generale o il pediatra di libera scelta, se necessario anche attraverso un parente stretto.
Acnzi, i napoletani dovrebbero essere contenti che ci sia qualcuno che denunci i disastri che ci sono in Campania.
È proprio la filosofia del Paese, lo stile di vita, che mi prende: è bello anche andarsene in macchina e vedere i paesaggi che scorrono.
Sappiamo, attraverso le anticipazioni spagnole, che è giunta a Puente Viejo, ma il motivo del suo ritorno non è mai stato spiegato chiaramente.
E quando quel qualcosa “diventa AC/DC, mi fermo e passo al resto”.
Una visita legata agli esposti presentati nei giorni scorsi sui percorsi dentro gli ospedali di Siracusa e Noto, tali da creare, secondo gli accusatori, promiscuità tra pazienti e sull’uso degli ascensori.
In entrambi i casi è naturale che gli non siano tutti in confidenza tra loro e che, il più delle volte, in molti non si conoscano nemmeno.
Solo attorno a mezzogiorno, dopo aver letteralmente smontato la sua casa, l’uomo è stato individuato nell’ennesima intercapedine.
È stata una missione a favore dei più vulnerabili, ma alla fine a beneficio di tutti visto che abbiamo evitato che 2 mila persone circolassero nelle settimane più delicate dell’emergenza.
Ringrazio i giovani e tutti coloro che hanno presentato un brano.
Poi la relazione della vicesindaco; ha allargato lo sguardo a tutto il mandato amministrativo, partendo dai due punti fermi della politica culturale di questi anni.
Recovery Fund, cosa succede ora.
Non sa che davanti allo schermo del computer, oltre agli utenti di Tik Tok ci sono anche i carabinieri del comando provinciale di Asti che scoprono così la sua scorta di stupefacenti e la sua attività di spaccio.
Si sarà rilassato?
Stando a quanto riportato, i partner produttori di motherboard avrebbero lamentato questo ritardo (rinvio?) che, se confermato, coinvolgerebbe inevitabilmente anche le schede madri di nuova generazione con chipset Intel Z490.
Per le autorità francesi che hanno effettuato il fermo, sarebbe fuggito dalla Germania per trovare rifugio in Alsazia.
Tornando ai benefici di sostituire auto, scooter e mezzi pubblici con la bici elettrica, partiamo dal racconto di un’esperienza personale.
Agrigento, Di Maio a Casteltermini: "Stop ai tunisini, non scappano da una guerra: più rimpatri"
Per me in assoluto il piu' talentuoso di ogni tempo non credo vivro' abbastanza a lungo per vederne un'altro cosi.
Ovviamente è mancato un intervento a livello nazionale, un codice di comportamento chiaro che frenasse questo genere di derive.
Ogni quanto pulire la lavatrice?
Beto Manzo ha speso parole di grande stima per te, cosa ne pensi?
"Un’interlocuzione nel corso della quale più volte si è sottolineato in maniera esplicita che - nel momento in cui vengano ridotte le limitazioni assunte per far fronte alla pandemia - la Chiesa esige di poter riprendere la sua azione pastorale.
"Una scelta rovinosa" la nomina di Ziantoni anche per la consigliera di centrosinistra, capogruppo di Roma torna Roma, Svetlana Celli.
Il rituale delle vacanze natalizie, della sosta e del biglietto nelle aree di servizio, negli anni, ha fatto registrare vincite milionarie alla Lotteria Italia.
'Dimensioni più ridotte rispetto all'ex ospedale'
Il primo vero intervento lo compie al 20’ del primo tempo, mettendo i guantoni sul tiro di Bernardeschi.
Lo spazio necessario è ridotto, così che diventa chiaro creare assembramenti illogici”.
Nell'ordinanza i sindaci avevano sottolineano l'elevato volume di arrivi turistici sull'isola anche nel periodo invernale, e le difficoltà che comporterebbe il dover fronteggiare casi di contagio in un territorio che dispone di un solo ospedale.
Ma Laura Pausini pecca nella presunzione di voler indicare quali argomenti da seguire e da trattare.
Con iniziative come questa lavoriamo perché, passata l’epidemia, la prossimità al territorio e alle persone nelle loro case resti un tassello fondamentale dell’equilibrio complessivo del sistema sanitario regionale.
Silvano, 75 anni, stroncato in una settimana dal virus.
FIFA, Montagliani: "Un mercato continuo non sarebbe stato rispettoso per i tifosi".
Al fine di garantire le misure di sicurezza e di distanziamento sociale, l’esposizione pubblica dei progetti si terrà online a partire dal 18 dicembre.
Attimi di paura lunedì scorso, 6 aprile, a Casale Nei.
"Tra domani e dopodomani con la mia assistita valuteremo l'opportunità di impugnare la decisione del gip sulla misura cautelare con una istanza al tribunale del riesame", rivela l'avvocato Natale Di Stefano.
Non dovranno essere presenti nel locale riviste o libri ad uso dei clienti.
Non sappiamo quando e come questa crisi si risolverà e con quali prezzi.
La e la Nbpa continueranno comunque a discutere diversi modi per mantenere viva l'attenzione sui temi caldi della politica e della società statunitense durante il ritorno in campo.
Però, l'apertura al dialogo c'è sempre".
Per me era doveroso esserci: l’avevo seguita fin dalle indagini.
Michela Marzano sottolinea la necessità del consenso e del rispetto della donna.
Un luogo perfetto per un isolamento efficace, con trenta stanze singole provviste di bagno, e che si è rivelato assolutamente fondamentale.
Lo so che sbuffate già quando si parla di buoni propositi per ricominciare.
Catena o U? La risposta è una sola: tutti i lucchetti si rompono e quindi non pensate di comprare un sistema di questo tipo e lasciare il vostro monopattino incustodito.
Era già risultata positiva al Covid 19?
Che rapporto avete con i social?
Le tasse ora hanno i colori Ecco chi rischia la "batosta"
Paolo Di Benedetto è infastidita: "Se fate così, a questo punto ci organizziamo tutti".
Forte aumento di intossicazioni dovuto all'uso di disinfettanti.
I due consiglieri hanno chiesto che “il Comune si prenda carico, presso gli enti preposti, di sollecitare un urgente intervento di ripristino e messa in sicurezza”.
Sono decisioni che influenzeranno anche il resto della stagione sulla terra battuta europea da Roma al Roland-Garros, per il momento ancora fissato dal 20 settembre al 4 ottobre, che potrebbe però slittare in aventi di una settimana.
Brescia, gli ultrà su Balotelli: "Arrogante.
E quando ti ha raccomandato a me che cosa è capitato?
Per la Regione lo sport è sempre di più una priorità- ha affermato Bonaccini-.
Guardando agli altri mercati principali, la domanda è scesa del 61,1% in Germania, mentre la Francia ha registrato una contrazione dell’88,8% ad aprile.
Attilio Uggè, oggi 95enne, nel ’44 aveva lasciato gli alpini per unirsi ai partigiani.
A fronte di tante positività esistono purtroppo anche alcuni divieti che è fondamentale tenere in mente, accompagnandoli a una buona dose di buon senso.
Su Rete 4 ha ottenuto 944.000 spettatori con il 4.3% di share.
La mancanza di chiarezza - insiste Biffi - rende tutto più complicato, più precario.
Di alcuni episodi raccontati in rete non eravamo neppure a conoscenza".
Sono intanto 9'207 i nuovi casi di coronavirus registrati nelle ultime 24 ore.
In questo calciomercato è ritornata alla normalità una situazione molto strana che si era creata: genoa, sassuolo, verona e company avevano giocatori più forti dei nostri.
E così, oltre alla Claudia con la battuta sempre pronta e soprattutto sempre sorridente, sui social abbiamo conosciuto un nuovo lato del carattere dell’ex corteggiatrice.
Alla domanda se oggi un film come JFK sarebbe possibile, con tutta l'attività investigativa che ha richiesto, Stone risponde secco: "Non credo sarebbe possibile".
El olvido que seremos, come ha sottolineato lo stesso Trueba, parte dal concetto di voler rendere “cinematografico” il percorso di un uomo buono, puro, senza scheletri nell’armadio.
Ue, Conte: "Risultato storico che appartiene all'Italia intera"
Il numero di occupati diminuisce di 40mila unita’ (-0,2% rispetto al mese precedente) e il tasso di occupazione si attesta al 59,1% (-0,1 punti percentuali).
In questi stessi paesi diventano disponibili anche le notifiche per il battito cardiaco irregolare.
Segno che la tensione è alle stelle.
Allora, cari genitori, abbiate fiducia nella scuola.
Quindi va stemperato – conclude Alice – ci proviamo così, il Live per noi è assolutamente il modo più bello, onesto, divertente, completo per condividere la musica».
Quando, con indosso un completino sportivo davvero da urlo, la bella De Torres ha mostrato il suo super intenso, ma efficace per un Lato B da urlo.
Questo è di per sé un successo, poiché in una società fortemente polarizzata come la Macedonia è abbastanza raro avere un consenso unanime.
E basta con tutti questi operatori magna magna che si dividono un mercato di telefonia,luce e gas!
Quindi, mi chiedo a cosa serve veramente?
Un percorso ad ostacoli che ha trovato il lieto fine grazie ad una donazione che si è resa disponibile presso l’ARNAS Civico di Palermo.
Forza", conclude il primo cittadino bacolese.
Il ministro ha poi ribadito che l'intervento di Cassa depositi e prestiti "sarà a guida di una cordata aperta a investitori istituzionali e al termine la società Aspi sarà quotata".
A quanto emerso, l’uomo non sarebbe più cosciente da ieri sera e il medico che lo segue avrebbe ordinato il trasferimento in ambulanza dalla sua casa in ospedale.
Stiamo assistendo ad una massiccia riduzione di diritti civili e politici, fatto senza precedenti in tempi di pace.
In quegli anni entra a far parte dell’agenzia e diventa testimonial di punta dell’azienda di cosmetica e successivamente inizia una collaborazione anche con l’azienda.
Lisa Rusconi durante un esercizio.
Effettuando delle verifiche nei paraggi, gli agenti hanno individuato altre auto che erano state aperte e messe a soqquadro quindi hanno arrestato l’uomo, un italiano di 59 anni.
Commette tanti errori, concedendo spazi alle ripartenze avversarie.
Quando i familiari hanno trovato il corpo della giovane donna disteso a terra in una pozza del suo stesso sangue, hanno immediatamente chiamato i soccorsi.
Noi donne dobbiamo faticare il triplo.
Il virus è ancora in circolazione e negli ultimi giorni stiamo avendo la prova concreta di quanto sia subdolo e infido.
Era l'ora di colazione e lei mangiava due grissini ed un pezzettino di formaggio.
Domenica ecologica e blocco del traffico all'interno della fascia verde.
Una ottima base per definire nei prossimi mesi una policy all’avanguardia”.
La filiera agroalimentare made in Italy dai campi agli scaffali – sottolinea la Coldiretti prealpina – ha tenuto nonostante la tendenza all’accaparramento e al verificarsi di pericolose file che hanno provocato una impennata degli acquisti al dettaglio.
Gli Ignobel sono i premi assegnati ogni anno alle ricerche e alle scoperte più folli.
Non so come sia quello tedesco.
È un augurio che faccio io, potete mandare ai giornali questa registrazione, non me ne frega niente", afferma Mattinzoli.
Ovviamente sono alleati di Berlusconi solo perché sanno benissimo che senza il 6/8% di Forza italia difficilmente avrebbero la maggioranza assoluta in caso di elezioni.
Doveva essere una manifestazione per pochi intimi e senza Ma le immagini che arrivano da Piazza del Popolo, a Roma, sembrano andare in un’altra direzione.
Calendario che sembra essere molto complicato per i bianconeri che, nella giornata successiva, si troverà ad affrontare il Napoli all’Allianz Stadium, mentre all’Olimpico di Roma andrà in scena il match tra Lazio e Inter.
La cantante è molto attiva sui social ed esibisce spesso le sue forme da urlo, ottenendo piogge di like e complimenti da tutti i suoi followers.
E poi da allenatore, nel Livorno, con cui Didi conquistò l'ultima promozione in A dei toscani, la sua prima impresa da mister dopo gli esordi col Lumezzane.
Dovete poi infornare a 180 gradi per circa 15 minuti ma controllate sempre di non bruciarli!
L’ho abbracciato d’istinto e gli ho detto “rilassati, calmati, la squadra non può vederti così, devi trasmettere serenità ai tuoi compagni”.
E' vero la burocrazia è talmente farraginosa che frena ogni azione.
Il 90,2% degli italiani è convinto che l’emergenza e il lockdown abbiano danneggiato maggiormente le persone più vulnerabili e ampliato le disuguaglianze sociali.
Ucciso a soli 24 anni, dimostrò capacità formidabili, un coraggio da leoni, una moralità che venne subito riconosciuta dai membri del Comitato di Liberazione Nazionale.
È stato arrestato per resistenza a pubblico ufficiale, danneggiamento e interruzione di servizio pubblico.
Tre le sedi nelle quali era possibile sottoporsi al test per la diagnosi precoce, in forma anonima e gratuita.
Questa ricerca è molto importante e dimostra che la diagnosi di tumore può essere anticipata oltre le possibilità dei test di screening, quando ancora il tumore non è nemmeno visibile agli strumenti diagnostici che abbiamo a disposizione.
Ma sono sempre più intelligenti di Peter.
“Ci mancheranno le grandi folle alle quali eravamo abituati, ma quest’anno bisognava trovare il modo per andare avanti con un format nuovo che comunque ci ha regalato spunti molto interessanti.
Vista l’enorme richiesta e secondo diverse stime, i fondi potrebbero non bastare: in questo caso il ministero dell’Ambiente ha già promesso che ne arriveranno ulteriori.
Soddisfazione dalla società campigiana per la ripresa che comunque dovrà essere nel pieno rispetto delle disposizioni di contenimento del virus.
Sotto l'Italia, 72esima appunto, ci sono tra gli altri la Finlandia, considerata da sempre una delle nazioni con la migliore scuola al mondo e, ultimo, il Giappone.
"Loro non hanno perso quasi nessuna partita negli ultimi due anni e mezzo", ha precisato ieri il c.t., determinato però a "creargli qualche problema".
E mentre i telespettatori esultano per la fin troppo lucida decisione, cambia lo scenario: ci troviamo un mese dopo con la Marcuzzi pronta ad accogliere tutto il cast.
Anche le possono rimanere aperte, oltre ai servizi di pompe funebri.
O ancora, sono collegati all’ (terra, acqua, aria, fuoco) che vi domina.
Gong, squilli di tromba, grida, strisce di stoffa violentemente agitate, campane a distesa possono spaventare gli sciami e far cambiare loro percorso, scaricando però il danno sui vicini.
F1, la Ferrari parte in salita: “Solo in Ungheria capiremo il nostro vero potenziale”
I loro genitori vivono nell'incertezza: non sanno quanto dureranno le cure ed anche come riusciranno ad affrontare una spesa così grande.
Tramite il proprio profilo Twitter il calciatore comunica di stare bene ed in isolamento.
Il livello del corso d’acqua si è innalzato proprio l’altro ieri, dopo due giorni di pioggia.
Infine, aggiunge l'assessore, "i tamponi eseguiti sono stati quasi 179 mila" nel Lazio dall'inizio dell'epidemia ad oggi.
È stata troppo dura”.
L’hanno definita in molti modi: presuntuosa, masochista, sciamana.
Il sindacato ha creato al proprio interno un gruppo di lavoro per gestire al meglio la pandemia, attraverso un confronto continuo sia interno con le categorie, sia esterno con le istituzioni.
Ma dal canto suo la Aqua srl fa valere il proprio diritto, garantendo anche i report positivi della propria attività, senza rischi né per l’ambiente né per la salute (da più parti sono stati sollevati infatti i timori dell’uso di antibiotici nei mangimi).
Occorre predisporre un progetto, assegnare ruoli, rispettare i tempi, controllare le delivery e il mood dei clienti interni.
«Sicuramente sarà prima di Natale, in base ai progressi».
“Le forze dell'ordine – chiede - dovrebbero chiudere il e sanzionare l'amministrazione comunale?”
Più defilate tutte le altre.
Per l’ottavo anno consecutivo, seguita poi da Roma e Torino.
Dal luogo della pieve si può ammirare una spettacolare vista sui vigneti di Prosecco.
Fino a momenti di vera vertigine retrofuturista come l’ombra dello smartphone tenuto in mano da Evert mentre si fa un videoselfie per raccontare la vicenda.
Per me Maradona era più di un giocatore, era un artista".
“Ora che Paola Perego torna in Rai, spero di poter rivedere in onda La Talpa, programma del quale sono una grandissima fan” ha affermato Maria Elena da Ascoli Piceno.
Toti: "In Liguria non ci fermeremo".
Litighiamo tanto,, però… Vabbè, non voglio puntare il dito contro di lui, assolutamente, volevo solamente dire questa cosa qua, che se non ve l’aspettavate voi, neanch’io che annunciasse questa cosa da un momento all’altro”.
L'ex rettore della Sapienza a : "Ho problemi personali e familiari".
«Tengo molto a Luino, la Cittá in cui vivo da sempre con molta soddisfazione.
La delega di vicepresidente è assegnata a (Iv), nuova assessora all’agro-alimentare, alla caccia e alla pesca.
Questo servizio, se e quando sarà avviato, non potrà essere svolto dalla ditta Tekra, che da me interpellata si è dichiarata non in possesso dei requisiti necessari.
Purtroppo, quelli, che avrebbero dovuto continuare l’opera, (Amministratori della Comunità Montana Partenio e dell’Amministrazione Provinciale Avellino) si sono dimostrati incapaci anche di copiare.
In questo, la musica è in grado di aiutarci, facendoci sentire meno soli.
Non vogliono essere lasciati soli davanti a un problema così importante.
Questo si basa su un principio incrollabile che ci ha guidato attraverso la nostra storia: creare tecnologia che contribuisca a una società globale migliore” sottolinea Samsung.
Otto giorni dopo la seconda presenza nella Liga dice basta.
Invita gli abitanti di una città a riunirsi attorno alla costruzione di un edificio indentitario e temporaneo per vivere insieme un’esperienza artistica in cui ognuno assume un proprio ruolo.
Archibald - scrivendo certe castronerie, più che "complottista" non temi di apparire qualcos'altro?
Un allenatore come Gattuso di certo può intervenire nell’immediato sull’aspetto caratteriale, ma su quello tecnico-tattico ha bisogno di molto più tempo.
E così, ad esempio, le pagine di un volume sono diventate “la terra” da cui spunta una piantina verde.
La legislazione però cambia da Paese in Paese, così come le tutele nei confronti delle agenzie e di chi ci lavora cambiano.
Una divisa iconica, capace di catturare e avvicinare tifosi da tutte le parti del mondo, e per di più indossata da personaggi glamour 'rubati' al mondo della moda come Mancini.
Il fratello di Vivek si è preoccupato quando si è accorto che erano passate diverse ore ed ancora non aveva fatto ritorno.
A prescindere dalle varie porzioni che vengono richieste per la riuscita di una ricetta in generale, nel nostro regime alimentare è bene considerare le porzioni relative ai 4/5 pasti giornalieri.
Il Cagliari negli ultimi minuti si è reso pericoloso un paio di volte e al 74′ trova il gol della bandiera, una splendida azione è stata chiusa molto bene dell'uruguaiano Oliva che con una bella conclusione lascia fermo Handanovic.
Ora il dado è tratto.
Gli auguri del direttore tecnico rossonero in un video sul sito del club.
La gamma di dispositivi supportati da Nebula è aumentata con l’arrivo dei nuovi access point WAX650S, NWA110AX e WAX510D.
Noi lo sosteniamo, ma le risposte oggi devono venire da Chigi e dai ministeri: tocca a loro''.
Emanuele Monti, Consigliere regionale della Lega, sullo stato di crisi di Air Italy, che ha comunicato la decisione della messa in liquidazione.
Arrivano a 18.234 casi di positività al Coronavirus in Emilia-Romagna, 409 in più rispetto a ieri.
Covid, 34 casi positivi a Villa Genusia.
La sospensione di nuove attività – chiude il segretario - porterà con sé nuove richieste di ricorso agli ammortizzatori sociali che si aggiungono alle centinaia già arrivate in queste settimane».
Per quanto riguarda gli altri canali del digitale terrestre, su “Cake Star-Pasticcerie in sfida”
Ma il centrocampista russo, nella stagione precedente in prestito al Villarreal, era squalificato e il Real fu punito con l'esclusione dal torneo.
Vorrei partire da una considerazione: una semplificazione del fisco oggi è più che mai necessaria per assicurare al nostro sistema industriale che non può permettersi di restare indietro.
Silvio Berlusconi, problemi cardiaci: “Serve riposo assoluto domiciliare”; le condizioni di salute del leader di Forza Italia.
Chi viene segnalato dalla app va sempre analizzato?
Noterebbero i due chili di troppo?»
Devono essere i medici a valutare ciò che è meritevole d’interesse e se e quando fare accertamenti.
Nel caso dell’Ebola, i criteri per liberare il pagamento richiedono che siano trascorse almeno 12 settimane dall’inizio dell’epidemia e che questa abbia causato almeno 250 morti.
Non sono molti a fare il bagno di questa stagione, e in verità è piuttosto inusuale vedere boe segna-sub utilizzate da chi non pratica effettivamente l’immersione.
È difficile anche per una persona essermi amica.
Non mi sembra che questo è rispetto… è stato eliminato un concorrente (Salvo Veneziano, ndr) una puntata prima per frasi irrispettose.
Silvio Berlusconi lancia un appello agli italiani:Uscite di casa solo se strettamente necessario".
Tutti amici oltre che fuoriclasse.
«La paura, spesso visibile in maniera concreta perché accompagnata da (come, per esempio, tremore o sudorazione) è un’emozione che ha sempre aiutato l’umanità in presenza di un pericolo.
A tingere di giallo la morte di le versioni discordanti riferite ai medici del pronto soccorso ed ai carabinieri dal ragazzo che l'ha trasportata al in condizioni critiche, un suo amico di 30 anni, anch'egli romano.
Anche in questo caso la compagnia assicura il rimborso o la riprotezione.
Con la diffusione del Coronavirus, la popolazione della capitale economica e finanziaria d’Italia appare nettamente divisa.
Borse positive sulle speranze per il vaccino negli Usa.
La soluzione innovativa di Nielsen Social per la valutazione dei contenuti social permetterà di fornire ulteriori approfondimenti per l'intelligence conversazionale, abilitata dall'intelligenza artificiale della piattaforma di Talkwalker.
La nota azienda trova le porte aperte nel centro della città, "" di Fabrizio Carboni.
In genere, ogni volta che un tessuto viene etichettato come “impermeabile”, “resistente all’acqua”, o “resistente alle macchie”, con ogni probabilità contiene PFC.
Erano immagini rappresentanti dei problemi sociali che affliggono la nostra società, dei temi importante come il razzismo, l’emergenza climatica e l’omofobia.
Pago nomina Ivan: "Perché ieri ho assistito a una scena che non mi è piaciuta.
Molto preoccupato il vicesindaco di Cairo, Roberto Speranza, che è anche dipendente di Funivie: «Ci sarà un voto di fiducia e auspichiamo che, chi ha la maggioranza, faccia valere il suo potere».
Sulla prima pagina di un giornale iraniano, Macron “il diavolo di Parigi”, mentre fuori dall’ambasciata francese di Baghdad, in Iraq, i manifestanti hanno dato fuoco alle sue foto e alle bandiere della Francia.
Come consuetudine l’Amministrazione Comunale di Legnano metterà a disposizione un pullman per quanti vorranno partecipare alla cerimonia (partenza da largo Tosi alle 10,15).
Se l'ufficio dell'Ulss non segnala alcun termine relativo alla validità, il certificato è valido cinque anni.
Tempo Previsto: Tra la notte e il primo mattino migliora ovunque con ampi spazi di sereno che dai settori orientali di pianura tenderanno ad estendersi a tutta la regione nel corso della giornata.
Uno dei momenti più critici del suo incarico risale al 2015 quando, tra i mesi di luglio e agosto, la provincia di Treviso raggiunse un triste primato: fu maglia nera a livello nazionale per il numero di vittime di incidenti stradali.
Rodrygo: "Prima di firmare per il Real Madrid ho ricevuto la benedizione di Pelé".
Spazio anche al Milan e all'naisi della parole di Ibra ("Rangnik chi?") per poi analizzare anche l'attesa sfida di domani sera tra Juventus e Atalanta.
TORINO (ITALPRESS) – “E’ stato tutto molto veloce e non ho pensato a nient’altro ma sono convinto di essere al posto giusto nel momento giusto.
E è un dato evidente».
Per la signora Iole, che ha lasciato l’ospedale tra i saluti e gli applausi degli operatori sanitari che l’hanno curata, si prospetta un periodi di Assistenza Domiciliare Integrata (ADI).
Purtroppo non è stata data alcuna nuova data di uscita per il film, il che si traduce in un ritardo indefinito.
L'attore debutterà presto nei panni di Bruce Wayne - Batman, andando a ricoprire il ruolo che è stato di Ben Affleck.
Non so se la Fondazione Carisap può concedere il terreno indipendentemente dalla volontà del Comune ma non è condivisibile che il sindaco dica subito sì senza rifletterci un po’.
Nel dettaglio è prevista l’assunzione di 15 impiegati appartenenti alla CAT.
"Senza voler giudicare Prandelli, ma onestamente ho visto dei passi indietro.
Questo è un test politico epico.
La sesta edizione di The Beautiful Eyes Series sarà intrisa di ipnosi, sogno e mistero, come pure di instabilità, tensione e trasformazione.
Ma ci sono anche scenari pessimistici: in caso di seconda ondata pandemica si potrebbe rimanere sui 340 milioni di posti nella fase finale dell'anno.
Edoardo e Stefano Palmieri, fratelli e autodidatti, danno vita ad un nuovo bistrot, familiare ma di livello, in via Amelia: "Un posto che é casa ma anche eccellenza.
Durante i mesi della pandemia le quattro donne si sono chieste come avrebbero potuto evitare di trascorrere l’inverno facendo un tampone ai propri figli ogni qualvolta si fossero presi un raffreddore.
Infatti questo avrà il pad da attaccare in confezione pntra gli accessori.
Da un lato i rapinatori nella Banca di Spagna assistono sanguinante, mentre le forze dell'ordine si preparano a fare irruzione con i carri armati.
Purtroppo, così non è stato.
Per l’attività di pagamento del ticket sarà privilegiato l’utilizzo dei servizi di riscossione on line o automatica, presidiando i luoghi in cui avvengono le operazioni in modo da evitare situazioni di assembramento.
Demon Slayer – Kimetsu no Yaiba, lo shonen manga di è pubblicato in Italia da Edizioni Star Comics con all’attivo sei volumi.
Display Oled (forse notch ridotto), Stesso Hardware di iPhone 12 Pro ma 2 fotocamere, senza TOF e Zoom Ottoco, 4 GB di Ram.
A supporto della medicina territoriale, adesso si può contare sulle piattaforme di telemonitoraggio, con cui i medici stanno seguendo diverse centinaia di persone e il saturimetro è uno strumento che rileva uno dei più importanti parametri considerati.
Meteo, tra giovedì e venerdì previsti temporali: si va verso estate anomala?
Un’ultima considerazione sul valore dell’udienza penale riguarda la legittimazione di fondo delle decisioni dell’Autorità pubblica nei confronti del singolo.
Per il presidente del governo quanto deciso oggi sulle chiusure crea 'un certo disorientamento' e rileva alcune 'criticità istituzionali'
Ma non ci sono fonti ufficiali circa l’eventuale dipartita del rapper 47enne (una notizia del genere avrebbe fatto rapidamente il giro del mondo, data l’importanza del personaggio).
La valvola non serve per modificare il potere filtrante, ma per consentire a chi la indossa di sopravvivere meglio.
Spezia, Italiano: 'Salvarsi come vincere lo scudetto.
A Milano sfilano le collezioni di moda maschile per il prossimo Autunno/inverno.
“Lui, tampone tutti i giorni.
Via libera a nuovi ingressi nelle strutture residenziali, semiresidenziali, ambulatoriali e domiciliari per soggetti non autosufficienti, disabili, psichiatrici e affetti da dipendenze patologiche.
Per le strutture di ristorazione che vogliono approcciare il mondo della degustazione en plein air per una tendenza di consumo destinata a crescere.
Evidentemente persegue altri obiettivi rispetto a verità e giustizia, mentre porta avanti con successo iniziative su affari e scambi commerciali tra i due Paesi".
Comunque a questi prezzi se lo possono tenere.
La montagna al centro delle politiche regionali.
Di fatto, le eccellenze del nostro Made in Italy.
Ricordiamo che Mastella era stato eletto nel 2016, battendo Raffaele Del Vecchio, candidato del Pd, grazie anche alla presenza di un esponente democratico beneventano al governo, Umberto Del Basso De Caro, allora sottosegretario alle Infrastrutture.
Un utente ironizza: ‘A Roma sui mezzi Atac serve la mascherina impermeabile’.
Un luogo di disperati che la camorra ogni tanto usa come corrieri per la droga, per fare i pali, per fare dei “servizi”, come si dice in gergo.
Uno spot in onda da oggi per ‘Dire basta’ a ogni tipo di prevaricazione sulle donne, fisica ma anche psicologica.
Non chiedo che ci comunichino qualcosa al momento, per ora abbiamo il 20% della plusvalenza che ne farebbe il Racing di Avellaneda.
Ufficiale infatti il suo trasferimento a titolo temporaneo, con la formula del prestito annuale, al Middlesbrough, società nobile del calcio inglese che milita attualmente in Championship.
Non solo la folle e sgangherata battle royale pubblicata da Devolver Digital ha avuto un successo inaspettato, ma Fall Guys è diventato un vero fenomeno di culto da cui sono scaturiti meme e idee ancor più folli.
La consapevolezza c’è, il nostro allenatore risolverà questa lacuna.
Negli anni '60, il passaggio decisivo: Hertz comincio' a disegnare le cartine di Houston e Washington, poi quelle di vari aeroporti, fino all'opera che lo ha reso immortale: la mappa di New York.
Uno schema ipocalorico, però, non è adatto a tutti i pazienti oncologici.
I compromessi però sono davvero troppi, ok il prezzo decente, la manegevolezza e l'ottima fotocamera, ma a quel prezzo c'è di molto meglio se si esclude il design (a me quello del Pixel 4a piace, nonostante sia imparagonabile al Mi MIX 2).
Se non viene rispettato, campionato a rischio".
“Chiediamo alle autorità e agli organizzatori delle competizioni di prendere trasparenti e ragionevoli decisioni basate sulla consulenza con i rispettivi governi.
Contenimento e trasparenza” sono le uniche due ricette “per frenare il più possibile il contagio e ristabilire la fiducia dei cittadini”.
Nel giro della nazionale bulgara da diversi anni, torna dunque a Cagliari.
Stando a quanto trapelato dal sito web Il Vicolo delle News, sembrerebbe che tra l’opinionista di Uomini e Donne e la storia dama del programma siano volate accuse reciproche.
L’esperto mostra così che rispetto agli studi del passato è stato fatto un ulteriore passp in avanti.
Se per Valerio la notizia “è da festeggiare come uno scudetto”, Alessandro si chiede: “Si può andare al Circo Massimo a festeggiare?
Il responsabile della compagnia nel nostro Paese, Lagorio, chiede un sostegno per la ripresa: "Il settore è strategico"
Vanessa Incontrada ha dichiarato che non è stato semplice portare in scena il dolore di Angela Graziani nella fiction ‘‘.
Se verranno confermate le aperture annunciate nei prossimi giorni, non ci saranno ragioni per limitare la presenza di chi fa informazione e porta a tutti un racconto plurale”.
Un programma per analizzare il presente e il panorama politico, economico, sociale e culturale attuale.
Ai tempi del reality i due erano molto amici ma tra i due è sorta la rivalità a causa di quanto successo nel reality, soprattutto dopo che Gianmarco ha scoperto le dichiarazioni che Francesca De André fece contro di lui nella Casa.
Ma non bisogna temere perché, come dichiara la stessa Kim, i vari protagonisti hanno ancora molte storie da raccontare.
Ora servono punti da qui a Natale'
Molto chiaro Milanese nella lettera aperta di alcuni giorni fa: c’è rammarico per questi playoff?
Dopo la Sardegna e la Cappadocia, il celebre marchio dell’alta moda italiana, torna nella terra delle origini per presentare la sua selezione.
L’Onnipotente – ha aggiunto l’artista – è colto da un vento impetuoso, simbolo della potenza divina, che gonfia i panneggi del suo mantello: con la mano è pronto a disgregare questa nuova piaga dell’umanità con l’aiuto della corte angelica fluttuante.
Partita accesa già dai primissimi minuti, con Vido che spreca il penalty del possibile vantaggio dopo soli 6 giri d'orologio.
Soltanto giovedì la truppa si trovava sui massimi, con un peso ormai decisivo sugli interi indici americani.
Nel corso di un’attività di controllo del territorio, i militari, nel pomeriggio del 30 giugno, hanno fermato l'uomo a Montebello Vicentino mentre era alla guida del proprio furgone cassonato.
Sin da quando l’accaduto è emerso, la polizia ha cercato di ricostruire l’accaduto per capire come fosse stato possibile che l’alunno si trovasse da in corridoio durante l’ora di lezione.
Un peccato, è vero, ma siamo sicuri che con tutti i premi che riceveranno e con il montepremi finale saranno più che soddisfatti comunque.
Mason aveva invece 11 anni ed è deceduto poche settimane in seguito allo schianto, dopo aver combattuto in per la propria vita.
Nel frattempo continua la caccia al Jackpot, che ora vale 33,8 milioni di euro.
Si chiama Beatrice Aurora "perché è nata l'11 febbraio, giorno della Beata Vergine di Lourdes, un segnale".
Sta per arrivare il tempo delle navi corsare, non quello delle gigantesche petroliere inchiodate in mezzo al mare.
Gli eroi hanno finalmente ricevuto una promozione al grado di Ultra Istinto imperfetto.
Il Commissario Montalbano, episodio “Salvo amato, Livia mia”: chi sono le nuove attrici e personaggi Sono.
Abbiamo fatto una bella esperienza, è stato un bel viaggio e ne rimarrà un bel ricordo”.
Nell’ambito del turismo, dove il manager di destinazione è già stato individuato in Stefano Ravelli, il lavoro sta già dando i suoi frutti”.
Scendono anche i pazienti ricoverati: 9 in meno di ieri, per un totale di 139 in tutta la Regione.
“Sul fronte della domanda interna – si legge nel Def – i consumi privati subiranno un forte calo nell’anno in corso, per effetto sia delle misure di contenimento sociale ma anche per una riduzione del reddito disponibile.
Era una donna eccezionale che credeva nel potere libertatorio della letteratura, ha tradotto in inglese Madame Bovary, ha adattato per il teatro Casa di bambole di Ibsen.
A partire dalla partnership con la World Health Organization e condividere informazioni accurate e in tempo reale sulla pandemia in corso.
Mi spiegate perché un nipote di un politico morto magari 10 o 15 anni fa continua a percepire ancora privilegi da ciò?
La sindaca su Fb: "Un intervento che durerà 7 mesi - 210 giorni - durante i quali saranno delimitate di volta in volta le nuove aree di intervento".
“tv per tutta la famiglia” – dalle parti di Cologno è così che viene descritta oggi Canale 5 – pensata per questo periodo di difficoltà.
Le però iniziano ad apparire quando si passa in condizioni di scarsa luminosità e negli scatti in interni.
Non fate caso al 21° posto dell'altra Rossa ufficiale: Petrucci paga ancora i postumi della brutta caduta dell'altro giorno, che gli ha provocato uno stiramento dei muscoli del collo.
Ma se non volessimo ricoprire completamente i muri, ma comunque vivacizzarli?
L'aggressione è avvenuta nell'abitazione dove l'arrestato vive insieme alla moglie, nel comune della provincia salernitana.
Curiosando su Amazon ci siamo infatti resi conto che alcune vengono vendute standalone, senza la presenza del gioco.
I dati di Idealo fanno emergere l’identikit di un cliente soprattutto maschio (61,7%).
Complessivamente in Russia sono stati registrati 1.971.013 contagi e quasi 34mila decessi, nello specifico 33.931.
Alle 14 l'appuntamento è con ‘L’amore immortale di Orfeo ed Euridice nel colombario di Pomponius Hylas‘.
L'ipotesi percorribile, in caso di positività confermata o di risultato di tampone che non arrivi prima di giovedì, è che Alessandro Cattelan possa presentare il programma da casa, con una conduzione a distanza.
Complessivamente, 405 persone sono in a casa, poiché presentano sintomi lievi che non richiedono cure ospedaliere, o risultano prive di sintomi (8 in più rispetto a ieri, più 2%).
Questi sono gli strumenti che permetteranno agli italiani di entrare in sicurezza nella seconda fase dell’emergenza legata al Covid-19.
Ho giocato quando ero stanco e dolorante, non perché fossero state le sfide a chiamarmi, ma perché TU mi hai chiamato.
Il greggio Wti del Texas cede lo 0,54% a 40,37 dollari al barile mentre il Brent arretra dello 0,6% a 42,88 dollari.
I ragazzini si divertono, i nonni anche.
La prossima settimana comunque i baby dovrebbero tornare almeno ad allenarsi a Trigoria, nonostante il loro campionato sia bloccato.
La Nuova Tipo è stata completamente rinnovata e oggi appare più moderna, più dinamica ed elegante.
Come gli animali, anche le piante migrano quando le condizioni climatiche cambiano: si spostano grazie agli insetti e agli uccelli che permettono loro di impollinarsi e diffondere i propri semi.
Medici e infermieri infatti non hanno voluto rinunciare ai festeggiamenti per l’anziana donna e le hanno organizzato una piccola festa per il suo 94esimo compleanno con tanto di torta e candeline da spegnere.
La mobilitazione per Giani a Firenze, Prato e Livorno è stata decisiva per il candidato.
Massimo Nicoletti che ha diretto l’incontro ha trasmesso il referto entro le 12.00 commentando “mai successo un incontro a squadre terminato così presto”.
Commenta per primo In periodo di isolamento, lontano dai campi ma anche dai taccuini dei cronisti, i pensieri dei calciatori vengono affidati ai social network.
Non c’è inizio.
Coronavirus: in coda a Malpensa, ‘oltre due ore…
Il Santo Natale, del resto, reca in sé una tale ricchezza di senso da non aver bisogno di orpelli.
L'uomo (secondo quanto riferito dai presenti, in evidente stato di ebbrezza) stava attraversando i binari mentre sopraggiungeva il treno in direzione opposta.
Ciò che è certo, e che questa mattina è stato analizzato, è che la mafia ancora è presente e in forme diverse, non più legate al territorio di origine.
«Siamo molto contenti di essere riusciti a organizzare l’edizione 2020 del Festival – spiegano Federico Ferrari e Mirco Marmiroli organizzatori di Ennesimo Film Festival – raddoppiando gli appuntamenti.
"Ma al momento siamo ancora cauti - spiega l'avvocato - aspettiamo che il Policlinico di Monza ci dia la documentazione medica e solo allora capiremo se la morte di Bucci ha a che fare con il ferimento in piazza".
Sia che ci siano le puntate nuove, sia che non siano state caricate.
È stata protagonista, inoltre, in moltissime serie tv di successo, come La caccia – Monteperdido.
Inizialmente, il tampone auricolare è sconsigliato perché non ha alcun significato diagnostico.
Cortei e focolai di rivolta si sono inoltre estesi a macchia di leopardo al di fuori dello Stato del Minnesota, coinvolgendo per esempio città come Oakland, Los Angeles, New York e Detroit.
Categoria 5ª e 6ª: 18 giorni di calendario.
Pietro Genovese, figlio del noto regista Paolo, dovrà rispondere di un’accusa molto grave: omicidio stradale plurimo.
Come accennato, il consigliere pavese ha pensato bene di rimuovere il suo post dopo la valanga di critiche che gli è piovuta addosso.
Il mondo oggi ha davvero bisogno di radunare figure differenti all’insegna della creatività e dell’innovazione per determinare un cambiamento».
Il Petrolio (Light Sweet Crude Oil), in aumento (+1,09%), raggiunge 48,34 dollari per barile.
Solo la mattina successiva "gli amici mi hanno detto che aveva avuto un incidente.
In questo modo, l’Alvarez Hermoso comprende che la sua defunta moglie era mentalmente instabile.
Ma in futuro mi piacerebbe organizzare una partitella con i fan».
L'autocertificazione per gli spostamenti continua a essere indispensabile anche dopo il 4 maggio: lo ha confermato il premier Conte nel discorso che anticipa il nuovo decreto per la Fase 2 di contenimento del contagio.
Per non doverci trovare più in questa situazione»
Antonella Elia e Pietro Delle Piane stanno insieme da un anno e tre mesi.
Questa ultima voce sale a 600 euro nel caso di un infermiere operante a Civitanova.
Il corpo senza vita di una transessuale brasiliana di 48 anni, Emanuel Rabacchi Alves, è stato rinvenuto all'interno della sua abitazione.
Lo scorso anno lei disse: non sapete cosa ho dovuto fare per farmi prendere Lukaku.
Iniziativa che aprirà le porte con giovani ciceroni a luoghi d’arte e storia da scoprire.
Diciamo che ce la stavamo vedendo davvero brutta tutti quanti.
Di qui le due attenzioni prioritare, quella per il sociale e quella per i soggetti economici del paese.
Ognuno può dare il suo contributo e la crisi ci ha insegnato che se si rema tutti con convinzione nella stessa direzione possono essere superati anche gli ostacoli più grandi.
Ma in alcune recenti è stato proprio l’ex tronista a fare chiarimenti.
Anche stavolta Palermo non rimane ferma e reagisce.
Ricerca e sviluppo hanno portato l'azienda di Villongo, in piena "Rubber Valley", a creare un processo unico che rigenera completamente la gomma.
Fino al 28 dicembre 'nessun lockdown'
Ora siamo nella fase 2: stiamo costruendo quel percorso che potrà rendere possibile la fusione, un obiettivo che mi ero posto.
Le direttive nazionali dovranno essere applicate territorio per territorio, ma cosa significa distanziamento sociale andrà garantito e io credo che il distanziamento nei luoghi di commercio rimarrà in vigore fino a quanto non si troverà un vaccino".
ORIGLIO - È un importante riconoscimento per la Scuola Rudolf Steiner di Origlio.
La sua carriera ha avuto inizio nel 1967.
Soltanto pochi giorni fa, aveva montato una polemica mediatica con il sindaco di Arzachena dopo l'ordinanza che aveva imposto lo stop ai balli nei locali sardi per il rischio di coronavirus.
Oltre alle tradizionali modalità di finanziamento, gli utenti possono contribuire alla ricerca attraverso i loro smartphone.
Il governatore della Georgia Brian Kemp, anche lui repubblicano, proprio recentemente ha dato l’ordine di stare a casa, spiegando che solo nelle precedenti 24 ore si era saputo che gli asintomatici possono contagiare altri.
“La combinazione delle competenze biotecnologiche e genetiche di Amgen, e di immuno-medicina di Adaptive Biotechnologies accelererà la capacità di sviluppare una nuova terapia” ha aggiunto Maria Luce Vegna, direttore medico di Amgen Italia.
Per il club parigino, infatti, si chiuderà un ciclo importante con l’addio di molti senatori.
Secondo le talpe del ci potrebbe essere Angelo che si era presentato a Uomini e Donne per corteggiare Giovanna.
Nel secondo tempo i nerazzurri calano e subiscono alcune scorribande del Getafe che potrebbe pareggiare i conti dal dischetto (decretato dal var per fallo di mano di Godin) ma Molina calcia fuori.
Fino a quell'incontro non gli avevo detto di sì".
È un capitale decisivo per l’Italia.
Con l’aggravante, per alcuni, dei motivi ideologici o, a seconda dei punti di vista, idealistici.
Cliccare sul Comune d’interesse per leggere e scaricare i moduli di richiesta del buono spesa (sono cliccabili i portali che – alle 16 del 7 aprile – hanno reso disponibile la documentazione, seguiranno aggiornamenti).
Da subito è sorta la voglia di registrare un brano insieme.
Recuperati fino ad ora corpi di due dei tre marittimi dell'equipaggio.
Atalanta-Sassuolo è stata rinviata a data da destinarsi perché manca l'ok di Lotito.
Puntiamo a scadenze più lunghe possibili: emetteremo obbligazioni trentennali, ma anche con scadenze più brevi, che dovranno essere rinnovate”.
La Lamborghini Jarama GT non dimostra nessuno dei suoi 50 anni.
La coppia ha avuto due splendidi figli: Lorenzo Mattia, nato il 10 giugno del 2010, e Sofia Valentina, nata il 10 settembre del 2015.
L’illecita condotta dell’uomo è stata quindi relazionata alla Procura reggiana che ha chiesto e ottenuto l’aggravamento della misura con quella degli arresti domiciliari che i carabinieri della sezione operativa hanno eseguito ieri.
Andrea Barzagli lascia la Juventus.
Il Servizio delle attività informative della Confederazione (Sic) dovrebbe dal canto suo essere dotato di posti supplementari per far fronte alla minaccia e alle esigenze attuali in ambito digitale.
Dal video, si vede che il passante si gira verso la telecamera, prima di voltarsi nuovamente e compiere il ‘gesto’.
Ail ha dato appuntamento ai tanti ciclisti presenti al prossimo evento sportivo la RANDOAIL organizzata, in collaborazione con ASD Compact Team il 27 di settembre 2020.
Inter, Candreva al 45': "Difficile trovare spazi, restiamo concentrati"
L’annuncio dell’attore Giacomo Poretti, del celebre trio comico Aldo, Giovanni e Giacomo: “Ho avuto il Coronavirus, adesso devo ripartire”.
Domenica mattina alle ore 10.15 presso i Giardini Pubblici verrà presentata anche la nuova t-shirt di Castiglion Fiorentino, realizzata dalla castiglionese Laura Edy Cuseri.
De Luca “Con Banco Alimentare offerti 150 mila pasti in Campania”
Un diritto da difendere sempre, soprattutto ora, per dar voce alle persone e alle imprese in difficoltà.
Sana fa una scelta di essere musulmana praticante e di indossare il velo, cercando di trovare poi dei compromessi con il contesto che la circonda.
Tra i singoli estratti ‘‘’’ col quale partecipano a “Un disco per l’estate” condotto da Fiorello e successivamente ‘‘’’, grande successo radiofonico, quindi ‘’Arrivano i nostri’’, uscito come terzo singolo dell’album d’esordio.
Antonio Zequila al GF Vip: “Con Lory Del Santo siamo andati oltre…”
Il dottor Roberto Rigoli, della Microbiologia di Treviso, il “padre” dei tamponi rapidi, fornisce però gli esiti di uno studio che dimostra una sensibilità del 99,52%, con il ridotto margine di errore connesso esclusivamente a una casistica.
Intervenendo al Festival dell’Economia di Trento, il premier esclude un nuovo lockdown nazionale, «perché siamo in una situazione diversa rispetto a quella di inizio anno».
Secondo un recente studio, infatti, quattro consumatori su dieci (esattamente il 42% di essi) si dichiarano preoccupati per la propria libertà di parola quando scrivono recensioni online.
Tra le varie cose Magnini ha detto: “Fino all’ultimo credevo e speravo di vincere, la verità è venuta fuori e ora finalmente sono libero”.
Quel suo difetto non la influenza in alcun modo e non la rallenta in nulla.
Per partecipare al bando voucher I4.0 anno 2020, le imprese dovranno inoltrare la domanda, firmata digitalmente con tutti gli allegati, esclusivamente in modalità telematica, tramite lo sportello Telemaco (http://webtelemaco.
Le sospensioni Marzocchi si compongono della forcella rovesciata da 45 millimetri e del monoammortizzatore regolabile, i freni adottano pinze Brembo Stylema su dischi di generoso diametro, 320 millimetri: c’è il sistema Abs.
Stefano Serafini dalla Chiesa di San Giusto a Tiglio Alto di Barga.
Amici, Giuseppe ha vinto l’edizione del 2011: ve lo ricordate?
Su base annua, si è registrato il +2,3%.
A me non piace proprio l'impostazione base, che Nova copia e in più Nova è pieno zeppo di arrangiamenti grafici, nonostante abbia la versione Prime non lo apprezzo nello sviluppo.
Da tempo è in parola con l’ che scalpita per averlo in squadra e ha bisogno di una punta: sul piatto c’è già un accordo per un contratto triennale.
Tutto ciò dovrebbe essere al centro della scena “.
Il progetto è nato, quasi per caso, da una idea del bassista Roberto Songini, che dirige un piccolo home studio in quel di Chioggia (VE), il “MusicaMeccanica Studio”, e del chitarrista (amico di sempre) Marco Biolcati.
Tra i peggiori ci sono bancari e petroliferi.
I fornitori di MPS nominati nel rapporto di giugno 2020 “sono in grado di offrire Managed Print Services alle PMI e alle grandi imprese di una vasta gamma di settori in almeno tre regioni globali.
Mai lasciato indietro la squadra.
Primo paziente positivo, 87enne M.G., reparto chirurgia generale.
C’è modo di accogliere tutti i capi di Stato senza esagerare.
Insieme a Barolo, gareggiavano i Comuni di Bianco (Reggio Calabria), Duino Aurisina (Trieste), Montepulciano (Siena), Montespertoli (Firenze), Taurasi (Avellino) e Tollo (Chieti).
E che, soprattutto, sottolinea ancora una volta di quanto questo virus cinese sia davvero da non sottovalutare.
Io ho fatto il mio modesto mestiere, ho sempre pensato che fare del qualunquismo non mi andava e ho preferito il surrealismo, il nonsense.
All’appuntamento in via Caduti del Lavoro dove era prevista la consegna del denaro, il truffatore non si è trovato di fronte il sindaco ma la municipale che gli ha chiesto i documenti.
Nella Asl Toscana sud est abbiamo in totale 38 casi in carico, di cui 20 persone in isolamento domiciliare, 8 in Ospedale, 5 in RSA, 5 ricoverati extra Asl. I guariti sono 1.362.
Un’inchiesta legata a quella genovese sui 49 milioni spariti.
“Il primo giorno della settimana, Maria di Magdala si recò al sepolcro di buon mattino, quando era ancora buio, e vide che la pietra era stata tolta dal sepolcro” (Gv 20,1).
Sarà così anche per me.
Le cose sono cambiate quando venne scoperta una grande riserva di grafite di qualità migliore rispetto a quella inglese che era stata usata fino ad allora.
Più che un semplice centralino, la serie P di Yeastar fa convergere voce, mobilità, presenza, collaborazione e altro ancora per presentare una soluzione d’elite “PBX-Plus-More”.
Il secondo invece supporta le cuffie, il trasferimento dati e anche la ricarica della batteria interna.
Tecnicamente Parlando Crash Bandicoot 4 si presenta molto simile a quanto visto con la N. Sane Trilogy.
La crisi ci ha dimostrato che lo sforzo lo abbiamo fatto sulle infrastrutture a livello tecnologico ma l’altro grande sforzo lo abbiamo fatto sulle organizzazioni e sulle persone che si sono dovute adattare velocemente al cambiamento».
Lo ha detto il Presidente di Regione Liguria Giovanni Toti nel corso di una diretta facebook.
Il ministero dell'interno peruviano in una nota spiega che il party, organizzato illegalmente sul web, aveva attirato circa 120 persone.
Partiamo dagli inizi: raccontateci il giorno in cui avete deciso di diventare una band?
Come spiega il Grande Ospedaliere Dominique de La Rochefoucauld-Montbel: “Le preoccupazioni crescono per le comunità che vivono in zone di guerra in tutto il mondo, dove l’accesso all’assistenza sanitaria di base è scarso e insufficiente.
One Direction, Zayn Malik costretto dalla madre: la rivelazione di Liam Payne In attesa della reunion.
Commenta per primo Anche i lavoratori del dorato mondo del calcio professionistico subiscono le conseguenze de imposto dalla pandemia del Covid 19.
Problema psicologico, tecnico o soltanto sfortuna?
Dopo supposizioni e previsioni per il nuovo album, Sfera Ebbasta ha annunciato il suo prossimo album "Famoso".
Saranno dieci puntate.
Lo hanno stabilito le commissioni di Affari costituzionali e Bilancio approvando un emendamento al decreto.
Sicuramente a oggi ho le spalle molto più larghe perché, ancor più di prima, riesca a farmi scivolare addosso il giudizio degli altri.
Questo esercizio deve essere sempre preceduto da primo esercizio.
Circostanza questa che ha provocato la morte di tantissimi animali, ed anche di alcune persone.
Prima ancora Emma ha amato la star di Glee Chord Overstreet e l’imprenditore tecnologico William ‘Mack’ Knight.
“Molto spesso c’è una tendenza a sinistra a solidarizzare con i delinquenti piuttosto che con chi ogni giorno difende la nostra sicurezza.
Una soddisfazione più grande di quella ricevuta oggi credo sia difficile poterla registrare dal punto di vista sportivo.
Pur essendo ancora Ibra il presente del Milan, il futuro dello svedese potrebbe essere lontano da Milano.
E il tema della solidarietà e dell’accoglienza con presentazione di un libro dal titolo: “RIACE Musica per l’Umanità”, di Laura Tussi e Fabrizio Cracolici con le note di impegno civile di Renato Franchi & Orchestrina Suonatore Jones.
Il nuovo menu Start sarebbe pronto a concretizzarsi con il primo aggiornamento del 2021.
Siamo fisic amente in mezzo all’Europa, mica ci possono delocalizzare …
Il gip che ha firmato gli arresti: “I commercialisti della Lega preparavano altre operazioni”
Le risposte dei candidati sindaco saranno disponibili da oggi, lunedì 7 settembre, sul sito www.ambientesaronno.it e sulla stampa locale.
Probabilmente, chi ha voluto sollevare la questione non sapeva che era già notizia vecchia.
Però non riescono a beccare uno spacciatore uno che sia uno.
Torna anche l'appello al dialogo, tanto desiderato ma di rado realizzato concretamente.
Il Brescia nel turno precedente ha conquistato un punto in casa contro il Cagliari pareggiando per 2-2; il Milan, invece, ha battuto per 3-2 in casa l’Udinese con un gol di Rebic nei minuti di recupero.
Fortunatamente nelle ultime 24 ore non c'è stato nel territorio emiliano-romagnolo.
Ne risente anche il transit perde l’88,4% ad aprile (-47,7% nei quattro mesi), le direct mail il 71,9% nel singolo mese (-36,8% gennaio-aprile).
Come per ogni programma televisivo distintivo c'è una strana ricetta segreta, per certi versi insondabile, alla base del successo di questa Domenica In.
Come tutti, non vede l’ora di poter tornare a lavorare con i suoi compagni, verso una specie di nuova normalità.
Ma lei non è il grande poeta?
Le strategie di crescita: "Guardiamo ad ambiente ed economia circolare e reti gas e acqua"
Dopo le misure mediche di emergenza, lo sventurato è stato recuperato con l'argano e trasportato all'ospedale cantonale dei Grigioni a Coira.
I invece che con mogli, mariti, figli, genitori hanno trascorso a turno il a presidiare i cancelli della storica torneria di cui è stata annunciata la per impedire che venga smantellata.
Certo, ma lo fai con immagini a 72dpi.
Scopriamo le altre località presenti nella classifica European Best Destination 2020 e come si piazza l’Italia.
Nigiotti ha condiviso il video con la confessione di Tommaso e lo ha commentato con una risata accompagnata da un “grazie” e un cuore annesso.
Sento dire che a Firenze gli striscioni sono stati tolti dai Vigili.
Dicono ci fossero duecento persone quella sera e nessuno lo ha aiutato.
Il giovane era in sella ad una moto Kawasaki 750 e transitava in direzione mare-monti quando si è scontrato con una Polo condotta da una ragazza.
Privo di documenti forniva generalità di Y.S.B., poi confermate.
Un ospedale da campo in città.
Adesso sembra che la palla sia passata di nuovo nelle mani di Federico!
Vivendi ha reagito all’emendamento inviando una lettera di rimostranze al governo, in cui minaccia di fare ricorso in sede UE, e una alla Commissione Europea.
Ieri la paziente di 76 anni di Brembate di Sopra, inizialmente ricoverata nel reparto di Malattie Infettive di Sanremo, è stata trasferita al San Martino di Genova in considerazione delle sue condizioni critiche di salute.
Non ne stanno azzeccando una.
Grazie ai riferimenti degli acquisti fatti da quest’ultima, quindi, hanno potuto rintracciarla nella sua abitazione di Luino.
Le accuse sono state mosse nello specifico da due donne entrambe 39enni: Kim Guillory e Sharon Tesler.
Out anche Vavro, fuori dalla lista UEFA.
"Sì, si deve fare".
Champions League, AZ Alkmaar avanza ai supplementari.
Se siete o siete stati possessori di uno dei modelli dello scorso anno saprete di cosa sto parlando.
Esasperata ed intimorita dallo stato dei fatti, la figlia dell’anziana donna, anche per non esporre il proprio bambino a tali continui soprusi, lasciava il condominio.
La donna, inoltre, riceveva le pazienti nell'appartamento in cui di fatto vive, destinato abusivamente a studio medico, e concludeva ogni seduta senza il rilascio di alcuna attestazione fiscale/tributaria.
Il grande affetto e la forte tenerezza che uniscono C. e C. le ha sempre contraddistinte consentendo loro di offrire l’esempio di un amore coraggioso e una testimonianza bella e viva.
E nel 2001 lancia la sua idea: portare i libri – sua grande passione – dagli scaffali impolverati delle librerie domestiche all’aperto, condividendoli con gli sconosciuti.
Meghan non ha mai voluto essere una reale.
A decidere per il fantasista bresciano è stato lo stesso presidente Andrea Agnelli, incontrandolo nel pomeriggio di sabato nella sede della Continassa.
Brambilla: "Uno scandalo"
Non fu facile per nessuno dei due”.
La Polizia Locale, con i suoi 170 dipendenti sarà in servizio a pieno regime.
Ora rischia una condanna al pagamento di una multa da 1.000 a 5.000 euro.
E non c’e’ da buttare giu molto.
E' proprio in virtù di questi dati che la Val d'Aosta ha chiesto al ministro Speranza la revisione della zona rossa.
Senza contare eventuali ripercussioni giudiziarie, nel caso gli autotrasportatori venissero fermati dopo aver varcato il confine con persone senza i documenti in regola.
Il sito, registrato da un cittadino partenopeo nello scorso mese di marzo, proponeva la vendita di dispositivi di protezione individuale a prezzi concorrenziali, acquistati, a loro volta, da un fornitore cinese online.
"c'è spazio anche per i Ryzen 5000G".
Applausi, cori, fumogeni e soprattutto tanti complimenti e tanti gesti di affetto e riconoscenza rivolti a Prandelli (soprattutto).
Gli investigatori, tuttavia, attraverso un lungo incrocio di dati tecnici, ma soprattutto ad un sinergico coordinamento con i Carabinieri di altre aree colpite dalla banda, sono riusciti a dare un volto ed un nome agli ignoti ladri.
Per far fronte all’emergenza Covid l’Umbria ha assunto a tempo indeterminato 2 medici, 16 infermieri e una figura oss. Gli incarichi individuali a tempo determinato sono stati 23 per i medici, 78 per gli infermieri e 74 per altre figure.
Questa sera rivediamo finalmente il pubblico e c'è una grande voglia di tornare a guardare un film in sala, non in streaming, con tutte le emozioni che esso comporta".
Sarebbe una bella occasione per il progetto e per i progettisti della città”.
Si esibirà con il musicista: Piero Leveratto al contrabbasso e Paolo Vicari alla batteria.
Loro sono ossessionati dalla mia persona, io sono solo deluso dalle loro scelte».
Quattro casi sospetti di coronavirus sono stati segnalati in Scozia, si tratterebbe di quattro cittadini cinesi sottoposti ora ai test.
E inizia con una conferma: si boccheggia.
Wanda ha spiegato di averlo fatto per una questione di maggiore sicurezza e ha anche aggiunto: “Noi abbiamo deciso di rientrare consultandoci con il pediatra, un medico in prima linea con cui parlo tutti i giorni“.
Ad avere la peggio, madre e figlio a bordo della moto, che sono finiti in ospedale.
In Italia Facebook e Twitter hanno stretto un accordo con il ministero della Salute affinché ogni ricerca sul coronavirus rimandi alle informazioni ufficiali del sito del Ministero.
Sono i 270 pazienti dimessi dall’ospedale”.
E’ intervenuta ai microfoni di Radio2 durante l’ultima puntata de “I Lunatici”, programma in diretta dal lunedì al venerdì notte a partire dalle 00.30.
Il 70% degli scommettitori ha puntato sul Verona.
Le meravigliose Pietre di Luna possono assumere dal blu profondo al bianco intenso al nero scuro.
I lavori, organizzati in otto differenti lotti e affidati alle aziende locali iscritte all’albo delle imprese agricole, sono già decollati su tutto il territorio.
Prima palla gol del match per Destro, che spreca in area.
Se si escludono gli xenomorfi stessi, i veri protagonisti della saga, la risposta non può che essere no.
“A volte succede che dei bulli ti costringano a fare delle e poi le mettono su facebook, instagram e nelle chat di whatsapp e poi ; a me non è mai successo però so di un ragazzino che si è trovato tutti addosso.
Non tutti hanno le tasche per i ristoranti, non tutti hanno le tasche per potersi sedere in attività con laboratorio.
Loro sono stati cinici e hanno approfittato di tutte le occasioni che hanno avuto per andare a marcare"
Qualche volta Venere si ferma in un segno zodiacale per più tempo e in questo 2021 lo farà nel segno del Capricorno ma verso la fine dell'anno a cavallo con l'inizio del 2022.
"Questa nuova evidenza radiologica suggerisce un diverso modello di coinvolgimento polmonare rispetto a quelli osservati nelle altre infezioni note gravi causate da coronavirus (Sars e Mers)", aggiunge.
"Come detto non ci sono ragioni per ritenere che i vaccini in fase di produzione e di somministrazione non siano efficaci.
Ci vorrà attenzione perchè il prezzo dei calciatori potrà scendere.
E’ quanto emerge dalla prima udienza di conciliazione al Tribunale del Lavoro dello scorso 4 novembre, davanti al giudice Paolo Mormile.
E poi c'è l'immunità delle, che sono dei linfociti capaci di riconoscere il virus.
Sì, ieri sera sembravi Frank Sinatra… Bravissimo, sì hai cantato da Dio.
I palloncini sono stati portati in Israele dal vento.
Se penso a quello che ho passato ti manderei a fanc… direttamente.
‘Ci stiamo giocando la vita, e tu fai quella c….a lì’, urla in pieno recupero all'indirizzo di un suo giocatore.
Eleonora Daniele è incinta: la conduttrice aspetta il suo primo figlio dal marito Giulio Tassoni Grandi.
Il vecchio leone ferito vorrà dimostrare di essere ancora competitivo o deciderà di chiudere dopo 24 anni di una carriera leggendaria?
Pieroni: «In questi giorni il Governo sta mettendo in campo misure per sostenere e rilanciare l’economia, per la geotermia significa arrivare rapidamente all’approvazione del decreto Fer 2»
Giunta perde Fd’I e mezza FI, Lega fa da stampella: bilancio a rischio.
I “narcisi” (25%) che ricercano abbastanza spesso informazioni riguardanti l’alimentazione al fine di mantenere uno stile di vita sano.
A quanto pare ad Apple questo modus operandi non dispiace.
Il titolo pubblicato da Xbox Game Studios non è solo sbalorditivo, ma anche profondo e persino accessibile per chi desidera affacciarsi a questa tipologia di esperienza per la prima volta.
• Ulysses, un nuovo Inumano, è capace di prevedere il futuro.
Invece, si consiglia alle persone di lavarsi le mani accuratamente e regolarmente durante il giorno ed evitare di toccare gli occhi, il naso e la bocca con le mani non lavate.
Battuta finale anche sulla leader di Fratelli d’ItaliaGiorgia Meloni?
Bonaccini ha quindi invitato anche il premier Giuseppe Conte "per vedere di persona cosa stiamo facendo.
Le descrizioni sono correlate ad alcuni interessanti testi su artisti, curiosità, leggende e misteri.
Oggi credo di poter dire che la situazione attuale e’ chiara a tutti”.
E quando torna in piena salute, allenamento nella stanza dello spirito e del tempo?"
Quando lo hanno trovato era già deceduto.
Per l'ex parlamentare 196.940 euro nel 2018, ma solo 3.195 di indennità municipale.
Dopo il passaggio in Questura, De Luca è stato portato in carcere a Gazzi.
Erano contenuti nei sei bagagli di due passeggere di nazionalità congolese, provenienti da Kinshasa via Bruxelles.
Leggi l'annuncio completo su Adecco e scopri come candidarti.
Ora, difatti, tenere a un buon livello questi due valori garantirà, semplicemente, dei bonus alle statistiche, andando a eradicare quell’impianto ludico spiccatamente che rendeva Fallout 76 così differente dai capitoli precedenti della serie.
Il 35% del campione dichiara di considerarsi già “investitore” e un ancor più ampio 57% afferma di essere interessato ad investire.
I requisiti richiesti sono ovviamente una buona conoscenza dell'inglese scritto e parlato e una certa dose di originalità per tenere aggiornati blog e newsletter sulla vita da libraio in un'isola deserta.
Ho sempre messo in conto Sammy e il tuo conclamato interesse verso di lui.
Ha partecipato alla manifestazione anche un equipaggio della neonata sezione canottaggio della Lega navale italiana di Olbia, che ha conquistato il secondo posto nel Doppio master A con Riccardo Maimone e Gianni Borrelli.
Alla fine, però, questo modo di vivere risulta ancora più distruttivo, perché porta all’indifferenza verso la fede e verso la questione di Dio.
Nel film interpreta anche il padre di Renato Vallanzasca.
L’eccezionale comparto fotografico però non è l’unica caratteristica di rilievo di questo smartphone, che ad esempio può anche contare su un’enorme batteria da 5260 mAh, che può garantire un’autonomia davvero elevata.
Come aveva già notato Filippo nel suo breve test milanese, nel traffico urbano il livello della batteria è sempre tra circa il 25 e il 50%.
Però attendo di capire da me stesso, dopo ancora qualche giorno di riposo, che cosa è meglio fare per il Festival, per me e per tutti quanti.
Un atto gravissimo poiché nessuna legge prevede che un giudice nel pieno delle proprie funzioni possa essere dimesso se non per decisione del Collegio dei Garanti in sede di giudizio di sindacato della magistratura.
Ecco, quest’ultima ragione è quella per cui ha deciso di far ripartire il motore della proprio fiction con Il Silenzio dell’Acqua 2: non una serie qualsiasi, ma un poliziesco di cui il pubblico, tra l’altro, già, conosce i suoi protagonisti.
Questo il calendario di raccolta per le utenze domestiche: l'organico il lunedì, giovedì e sabato; il non riciclabile il martedì e la domenica; carta e cartoncino il venerdì; vetro, plastica e metalli il mercoledì.
E il potenziale letale del virus, molto minore”, ha concluso l'esperta.
Ma è evidente: se lo smart working avrà un futuro, come tutto lascia presagire, è probabile che se ne parlerà ancora (e meglio).
No sono dati di fatto (allego foto Open signal) che la rete non è la migliore, come detto la tua è una singola esperienza e va benissimo così.
Seat riavvierà la produzione in maniera graduale a partire dal prossimo 27 aprile.
Passaggi nell’arte italiana a cavallo del millennio‘, un progetto del Maxxi Arte a cura di Bartolomeo Pietromarchi, al Maxxi Museo nazionale delle arti del XXI secolo dal 2 ottobre fino al 10 ottobre 2021.
Le eroine non mi sono mai piaciute, sento che l’umanità è piena di imperfezione per cui più interpreto personaggi così più faccio pace con me. Diciamo che per Gemma gli anni più belli sono quelli che verranno, forse lo saranno anche per me”.
Inoltre sembrerà un paradosso ma l’eccesso di zucchero potrebbe far aumentare il grasso intorno agli organi come il fegato, reni, stomaco e intestino.
Si ricorda che su scala nazionale vige l’obbligo di indossare la mascherina sui mezzi pubblici.
Le azioni ordinarie Tesmec non sono riuscite a fare prezzo nel giorno in cui ha preso il via l'aumento di capitale, segnando un rialzo teorico del 64%.
La riforma porta il nome del pentastellato Riccardo Fraccaro e quindi il fronte del Sì è guidato dal Movimento 5 Stelle che da sempre ha fatto del taglio delle poltrone e dei costi della politica uno dei suoi pilastri.
Il tutto è avvenuto sotto la foto di cui vi abbiamo parlato proprio nella giornata di ieri“Sono tranquillo, tutto ciò che è scritto per essere mio sarà mio”, ha scritto Valentin nel post da lui condiviso.
Siamo alla terza giornata del campionato che porterà al dodicesimo scudetto e in Emilia la Juve conferma il suo ottimo inizio di torneo aggiudicandosi la terza gara consecutiva".
Si è creata molta tensione in studio, soprattutto quando Armando ha urlato ad Aurora Tutti si sono alzati in piedi ad applaudire.
Nessuna altra persona ospitata nella struttura, puntualizza il 'Corriere Romagna' ha risentito della stessa patologia.
Verrà illustrato quanto ad oggi è stato definito nel decreto, raccogliendo dubbi e richieste dei partecipanti.
Andare in televisione l’un contro l’altro armati per sostenere tesi opposte, insomma, non aiuta.
Il Gruppo continuerà a monitorare attivamente la situazione, ad agire sempre nell’interesse di tutti e fare la cosa giusta!
Il compartimento principale capiente e le tasche ad accesso rapido permettono di raggiungere tutto il contenuto, dal telefono alla piccozza, senza dover mai rallentare.
Pensare che io mi fidanzi in casa con Di Battista, anche no”
Per riuscirci ci si affida al mercato.
La gara in terra toscana, su un tracciato che a settembre per la prima volta ospiterà anche un GP di Formula Uno, avrà in griglia anche diversi piloti della provincia di Varese, tutti con obiettivi importanti.
Anche oggi quattro contagi in Abruzzo e nessun decesso (fermo a 472 il totale delle vittime dall’inizio dell’emergenza).
Mentre gli organizzatori contano gli accessi alle dirette di tutte le piattaforme, il direttore Nicola Lagioia esulta: «Siamo andati su un territorio nuovo, anzi su un altro pianeta.
Per altre misure, poi, "ancora non ci siamo" e indica in particolare l'incertezza che grava sulla e "l'esperienza dei mancati controlli e tamponi di massa al rientro dalle vacanze in Paesi posti dal Governo nella lista dei controlli obbligati".
In un video ripreso dal daytime di Amici, la ballerina in casetta si sfoga con i compagni e racconta emozionata della sua sbandata per il ballerino: “Gli ho messo pure due like tattici, dici che ho qualche possibilità?”
“Non ha mai esibito il loro amore, non è apparsa subito in foto ed in selfie”
Saranno solo 1.060 i mezzi di superficie fra bus, filobus e tram, attivi ogni giorno, su un parco complessivo di 2.000 vetture.
I prezzi degli SSD caleranno durante la prima parte del 2021?
Un collettivo che comprende l'associazione per la difesa contro l'antisemitismo Anti Defamation League e l'organizzazione per la difesa dei diritti dei neri negli Stati Uniti NAACP.
Guardando in alto, ho visto le fiamme salire a diversi metri di altezza».
Solo un mese fa era stato denunciato, questa volta dalla polizia locale, per lo stesso reato dopo essere stato trovato fuori casa per comprare le sigarette in una fascia oraria in cui avrebbe invece dovuto farsi trovare in casa.
Il veicolo sul quale viaggiavano si è poi ribaltato, andando a sbattere contro un muro attiguo dopo avere preso il volo dallo spartitraffico.
Buona comunque la risoluzione () e la densità di pixel (326 PPI).
Qui le persone curiose scattano una foto o provano a capire se i cinghiali hanno bisogno di cibo.
Una storia raccontata con grande grazia e con grande potenza al tempo stesso”.
Questa novità potrebbe cambiare drasticamente il gameplay rendendolo più complesso ed appagante.
Parlo di tutti top di gamma eh.
Noi non siamo più del M5S o del PD, quest'alleanza resterà anche dopo, perché è basata su comunanza di ideali».
Poco dopo il suo rilascio, la madre incriminata ha rigettato ogni accusa e ha ribadito la correttezza del proprio operato, rilasciando la seguente dichiarazione: “Mi riprenderò le mie figlie.
E subito ottimi risultati: il giovane Giulio Pes in terra Toscana ha ottenuto un pregevole secondo posto.
La prossima versione di iOS esce in modalità anteprima per gli sviluppatori, con una beta pubblica prevista per luglio.
Ovviamente la M-Pencil funziona in tutta la UI su qualsiasi software e dunque potrete usare qualunque altro programma vogliate e troviate all'interno dell'App Gallery o Amazon App Store.
Nessuno avrebbe immaginato che dopo quasi due mesi quei negozi, bar, sarebbero ancora stati chiusi.
E la Diocesi del sacerdote ricorda la bontà: "Era un pezzo di pane".
Relativamente ai vitigni Glera e Moscato Giallo si prevede quest’anno una produzione in linea con quella del 2019.
Con il pagamento a carico del distratto malcapitato.
I bordi curvi, waterfall (o come li si vuole chiamare) erano un'innovazione ai tempi del Galaxy S6.
E, date le circostanze, essere diversa è un super potere”.
Il primo esperimento fiorentino ci sarà sabato alle 20.15.
"Sì, esattamente.
Staremo a vedere se arriveranno delle correzioni nelle prossime ore.
I primi casi sono stati registrati nel dicembre del 2019.
Descrivete i vostri difetti ma in maniera positiva, elencandone tutti i lati che le persone potrebbero considerare belli di quella cosa.
A decidere chi prenderà il mio posto saranno gli altri tre finalisti ha spiegato lo stesso Stash.
Durante tutta la preparazione di Traviata lo scorso anno, hanno dimostrato una grande partecipazione, una grande collaborazione ed una voglia di fare bene e di migliorarsi sempre costante.
Per evitare di cancellare file che solo in un secondo momento ci accorgiamo che potevano servire, perchè non fare un salvataggio preventivo dei dati?
Il presidente del Consiglio ha anche sottolineato la necessità di aver affiancato il governo a un comitato tecnico scientificoLe nostre decisioni politiche sono sempre state basate sull'evidenza scientifica.
Il fratello Ettore si è spento a 66 anni.
Tempistica, costi, i limiti della sovrintendenza, un’impianto vecchio di un secolo che ha già subito una ristrutturazione infelice.
La scienza e la ricerca, la lotta al Covid ma anche una figlia, un cane, un appartamento nel cuore di Londra.
Ritrovarsi per loro è fisiologico, fa parte del processo di crescita.
Un piccolo passo che per lei aveva voluto dire tanto, un’avventura nuova da raccontare a tutti.
Nessuna è emersa.
I numeri comunicati dall’istituto Spallanzani di Roma per oggi domenica 18 ottobre 2020: sono ricoverati presso l’ospedale romano 216 pazienti positivi al virus Sars-Cov-2.
Domani le visite, poi sono a disposizione"
Negli ascensori non si dovrebbe entrare che uno alla volta, del resto non sarebbe altrimenti possibile osservare la norma della distanza di almeno un metro.
I grandi nomi del dibattito economico, sociale e culturale che il Città Impresa porterà a Vicenza, troveranno così in quei giorni una città che si farà scoprire in tutta la sua bellezza e vitalità.
Si leggono proclami sui social, tanto cari a questa amministrazione, uno dei quali recita “giornata storica per Aversa” e poi si danno numeri che si cercano di attribuire a presunte nefandezze del passato».
Questi filamenti potranno essere costituiti da percorsi pedonali, aree verdi e insediamenti a destinazione mista.
È ancora una vera icona".
C’è azione, c’è suspence, c’è un mistero da svelare, c’è amicizia e c’è amore.
Le coppie arrivano a Surat Thani.
L'uomo, per cause non note e ancora in corso d'accertamento, è caduto nel vuoto e ha fatto un volo di diversi metri, prima di finire riverso sull'asfalto.
Così come Mancini, ieri sera è stato d'altronde tra i protagonisti in negativo di Sassuolo-Roma: spaesato, in ritardo e sempre in affanno dinanzi alla velocità degli avversari sulla fascia di sua competenza.
Nel 1992 è entrato in Pars, joint venture tra Arthur Andersen e GEC nel settore della consulenza ad alto contenuto tecnologico, diventandone dopo solo due anni amministratore delegato.
In aumento i tamponi eseguiti: 81.050 rispetto ai 58.518 del giorno precedente.
Nell’ambito provinciale siamo tra i comandi che rilevano più incidenti stradali, lasciando in questo modo più libere le pattuglie delle forze dell’ordine.
È una "danza" perché ogni movimento è studiato, non può esserci nulla di casuale.
Logico che in questa situazione si debba pensare anche ad un piano B: in Lega di serie A studia una eventuale bolla stile Nba.
Il brano vuole essere la colonna portante dell’album, per questo motivo è la prima traccia del disco.
La Dama del Trono Over sta ricevendo molte critiche in questi giorni e nelle sue IG story si è difesa: “Che ne sapete quello che io ho passato in due mesi?
Caitlin Crawshaw ha raccontato di usare il solletico per insegnare alla propria figlia di sette anni che il suo corpo è solo suo e per introdurre i concetti di limite e consensualità.
Ancora oggi alla Corte di appello di Roma gli orali sono stati annullati e ai candidati la comunicazione è arrivata con sole tre ore di anticipo.
Un nuovo, importante servizio viene attivato dalla Biblipoteca comunale “Raffaele Crovi” di Castelnovo Monti.
Dal 26 aprile la serie con Hugh Laurie avrà un appuntamento fisso ogni domenica su Sky Uno e in streaming su Now Tv.
Segno che le persone sanno che devono stare in casa e, a parte qualche caso, non sono molti quelli che escono se non in caso di necessità, lavoro o motivi di salute.
Quest’ultimo riteneva che uno dei rivali si fosse impossessato della sua idea e che i due volessero escluderlo dagli affari.
Sono solo scarne indicazioni per avere un’idea di come si snodano le 23 tappe suggerite.
Il proprietario della casa, Nasser Siyam, ha affermato che la casa è stata costruita oltre 90 anni fa e l’ampliamento è diventato necessario a causa dell’aumento della famiglia.
Inizi a contare le calorie, a dividere i cibi in giusti e sbagliati, a vedere tutto come bianco e nero, non una via di mezzo, estremismo puro.
L'uomo, un ex operaio, aveva perso i genitori da qualche anno.
“Amadeus, come dicono tanti commentatori su internet, è un amico che porta serenità e calore anche nei momenti meno tranquilli della vita… ed anche in replica!” ha infatti dichiarato nella rubrica succitata.
Intanto il cronometro scorre, Pogacar e Roglic aggrediscono la strada con la stessa rabbia ma è la pedalata di Pogacar che risulta più efficace, si vede, è palpabile.
Nel frattempo tagliate gli sfilatini fino a tre quarti.
Noi non accetteremo un pacchetto già chiuso e non accetteremo allusioni alla mancanza di fondi, perché quest’anno dal governo sono arrivati venti milioni in più dell’anno scorso, quando i contributi a queste famiglie erano ben diversi.
Per chi ha ancora voglia di avventura da non perdere l’escursione alla Paradise Valley con le sue acque calde e smeraldine in mezzo alle montagne, per chi ha ancora voglia di relax da non perdere l’Hammam.
Non si stanno registrando nuovi episodi della soap di Canale 5 visto che, anche in America, come in Italia, le attività non strettamente necessarie sono state sospese.
Venerdì Pioli non potrà schierare gli infortunati Conti e Romagnoli e gli squalificati Theo Hernandez e Bennacer.
Wilson ne trae un'impressione di ritorno indietro, almeno per quanto riguarda il calcio inglese.
Uno scatto più che di rabbia,direi di consapevolezza, credo che la comunità isolana se lo possa e se lo debba permettere.
Domenico Carpita, il medico romano già a gennaio consigliava l’uso delle mascherine: nonostante la lettera al Corriere della Sera, nessuno lo ha preso sul serio.
Ho avuto diversi incontri istituzionali riservati, per sollecitare una soluzione nel più breve tempo possibile.
Approda sul tavolo del Municipio di Mendrisio un Piano di quartiere deciso a riqualificare il nucleo.
Occupazione concentrata principalmente nel (il 50,1% fa riferimento ad attività sospese) e del (43,3%), mentre scende nel centro (41,3%), nel sud (41,1%) e nelle isole (33,6%).
L’intervento ha coinvolto il capoluogo Castel Focognano e le frazioni di Rassina, Pieve a Socana, Gargiano, Begliano e Casalecchio.
MILANO – Nella ricerca di una cura contro Covid-19 si sta facendo strada la terapia basata sul plasma.
Non è solo una partita, è una partita speciale”.
Vediamo quali sono le misure attualmente in vigore.
Ora l'indagine è affidata all'Fbi che, per il momento, si limita a chiedere la collaborazione della cittadinanza e non svela alcun dettaglio.
“E subito dopo, al Policlinico hanno inaugurato il reparto di cura anti-Covid 19. Senza di me. Ma tornerò presto al lavoro, appena il tampone risulterà negativo.
Attribuiamo più o meno valore allo stesso “bene”, al variare di qualcosa che con tale valore non dovrebbe avere niente a che fare.
"Non l'ho seguito io".
Edolo (Brescia), 6 maggio 2020 - E' positivo da più di sessanta giorni, rimanendo rigorosamente in quarantena e isolato.
Era lo sguardo di chi sapeva che ce l'avrebbe fatta, come ce la faremo noi, che usciremo da questo brutto momento.
Ero un po’ preoccupato perché questa sosta forzata non mi lasciava tranquillo, non sapevo come i ragazzi avrebbero riattaccato la spina.
La rete è l’O di Giotto, perché è il sistema perfetto di trasporto, scambio ed ottimizzazione della produzione di energia.
Plotoni di fotografi, eccolo il quartetto - - finalmente riunito, grazie al "colpaccio", come lo ha definito che ha lavorato un anno, in segreto, per rimettere insieme il gruppo.
Lucescu su Inter-Shakhtar: "Sarà individualità contro collettivo.
Già, la decrescita non arriva e dall'altra parte il virus invisibile continua a falciare vite, già fragili.
Lazovic e Dimarco agiranno sulle corsie, a sigillo di Ilic e Tameze, con Vieira ai box per un sospetto stiramento.
Che ricordo hai di Luciano Gaucci?
Esteticamente il Moto G8 Plus si presenta curato anche se convenzionale nelle linee.
Sono 100 i familiari che hanno già aderito al Comitato”.
L´assessore all´Ambiente dei comune di Alghero scrive una lettera alle catene commerciali.
“Io odio sportivamente l’Inter – spiega Chiellini – come Michael Jordan odia i Pistons, non posso non odiarla, ma il 99,9 per cento delle volte che ho incontrato fuori dal campo persone con cui mi sono scannato in partita, ci siamo fatti due risate”.
Fino al 1° giugno, comunque, Musumeci vuole invece mantenere le limitazioni per i viaggi fuori regione.
All’interno trovano spazio anche gadget e materiale promozionale a disposizione dei retailer per allestire i propri punti vendita.
E questo nonostante l'emergenza coronavirus abbia complicato non poco i piani del cantiere.
Con l’arrivo della PlayStation 3 Slim, il controller fu leggermente ridisegnato ma senza modifiche sostanziali.
Continuerà anche ad essere esposta e ad interagire con il pubblico, l’opera creata da Eva Marisaldi per la ex Galleria Ferroviaria Il Montale eseguita nel 1991 durante la manifestazione di Provoc'Arte, ispirata al tappeto di Cosroè.
Lo afferma in una nota Maurizio Danese, presidente di AEFI, l’Associazione che riunisce 40 operatori fieristici nazionali.
Secondo la polizia, l’aggressore potrebbe essere rimasto nella zona.
Nella foto che potete notare nelle sue Instagram Stories infatti, la bella showgirl appare si senza vestiti ed indossa un intimo rosso fuoco che potete notare anche in un post condiviso esattamente 30 minuti fa.
Eggià, il governo doveva passare a chiudere a chiave le porte delle celle.
Al momento l’obiettivo fiscale più prossimo per il governo giallo-rosso appare, dunque, quello di estendere il bonus degli 80 euro a chi ha un reddito da lavoro dipendente fino a 35mila euro.
E lo sbiancamento dal dentista, una pratica che per avere successo deve essere eseguita almeno ogni sei mesi, porta via tempo e soldi.
Questo dettaglio non può non far pensare che Chris abbia già chiesto la mano della Johnson.
Molte ricerche effettuate non hanno riscontrato nessun effetto negativo sulla salute dopo l’esposizione alle tecnologie wireless.
L'accordo con gli altri enti in predicato di entrare nella nuova ala dell'Obv - pensiamo alla Lega polmonare, alla Lega contro il cancro, a Hospice e alle Cure palliative -, è ancora valido?
In questi ultimi mesi i giovani socialisti hanno dibattuto sul tema della regolamentazione della prostituzione e delle sostanze stupefacenti.
La voglia di preparare qualche prelibatezza si lega al tempo ritrovato in questa quarantena.
E, in effetti, l’audio dei video conferma.
È la “Giornata della Memoria” del 2011: a Isola del Liri entrano in contatto un gruppo di giovani di destra di Sora e altri giovani usciti dalla proiezione del film “Il ragazzo dal pigiama a righe” presso il locale Cinemateatro.
Sono previsti inoltre 2,5 miliardi destinati specificamente a sistemare le buche nelle strade, 500 milioni per portare la rete 4G a una copertura del 95% del Paese, e 12,2 miliardi per la costruzione di 200.000 nuove case popolari.
In Undine – Un amore per sempre invece sono dei fantasmi, dove Berlino assume le forme di una città fantasy.
Coronavirus, a Roma arrivano gli aiuti della Croce Rossa cinese e un team di esperti: “Donati mascherine e ventilatori, una parte al governo”
Sempre utile ampliare lo sguardo.
A questo punto, vedremo il confessare tutto il suo amore a Carmen.
A Cremona, ad esempio, ieri 29 febbraio, non c’era praticamente più posto, con 120 pazienti positivi ricoverati di cui nove in terapia intensiva, dove sono stati allestiti altri due posti letto.
E il post con l’annuncio della separazione è stato cancellato.
Spettacolo teatrale “Viaggio ad Auschwitz a/r”.
Ma la crisi climatica, oltre una certa soglia, è irreversibile.
Il che significa che l'incidenza dei positivi sul numero dei tampini è il 29% rilevato ierisono 597, sono 86 hanno invece mostrato problemi legali al virus.
La sfida non era facile, rendere brioso, in qualche verso amabile, il capolavoro della letteratura italiana.
Il fratello: "Prima o poi giocheremo entrambi in Spagna"
Il Comune di Palermo cerca associazioni e gruppi per la realizzazione di eventi e manifestazioni sportive per l’anno 2020.
Per procedere con questa verifica è necessario che l’utente fornisca alcune informazioni: il proprio cognome, il nome, il numero di telefono e un account social.
“Mi ha fatto molto piacere vedervi insieme perchè nell’ultima puntata le cose erano andate un po’ così…Vedervi insieme mi ha riempito davvero il cuore…Mi auguro che la cosa continui…”
Il colpo di sole o insolazione oltre ai suddetti sintomi si presenta anche con delle parti esposte al sole, fino ad ustioni di primo o secondo grado, occhi arrossati, pelle calda e umida.
In base agli ultimi dati, nelle ultime 24 ore la direzione sanitaria e la direzione medica del Presidio ospedaliero di Asl 5 segnalano altri quattro decessi.
Quando si acquista una nuova muta per il basso è bene essere sicuri delle caratteristiche tecniche da cercare e anche del genere musicale che si suona abitualmente.
Il presidente della Regione siciliana Nello Musumeci ha firmato intorno a mezzogiorno l’ordinanza che istituisce la zona rossa in corrispondenza delle quattro sedi della Missione Speranza e Carità di Biagio Conte.
La personalità di don scomparso oggi all’età di 78 anni, era di quelle capaci di forgiare intere generazioni di ragazzi, e di sostenere nelle difficoltà centinaia di famiglie.
E’ il Sanremo che esce dal Teatro per coinvolgere la citta’.
Non è soggetto a contrattazione o vendita ed acquisto.
"L’ipotesi è che l’incremento di letalità in Lombardia sia dovuto al fatto che i pazienti avessero un’età media più alta che altrove.
Di queste pratiche, oltre 60mila riguardano prestiti fino a 25mila euro, per un importo complessivo superiore ad 1 miliardo e 275 milioni di euro.
Lo scatto è stato condiviso dal profilo ufficiale della Princess Charlene of Monaco Foundation South Africa.
Ha fatto il pienone con oltre centocinquanta persone la serata organizzata ieri 6 febbraio a Brendola dall'amministrazione comunale.
L'assenza di Diego Lopez all'ultima convocazione, nonostante il tecnico Rufete abbia affermato che è stata una decisione per permettere agli altri compagni di competere e di stare sul campo, potrebbe avere un altro sfondo.
I mercati azionari nei prossimi sei mesi dovrebbero restate sui livelli attuali o più alti.
A questo appuntamento sono approdati sei uomini e soltanto tre donne, gli unici superstiti di una selezione feroce, la cui soglia di votazione (almeno 21/30) era stata scelta dalla stessa commissione.
Con la notizia della prima vittima in regione e dell'aumento di casi, seppure al momento legati al focolaio lombardo del coronavirus, c'è spazio anche per le buone notizie.
Sanremo 2020, dopo la crociata di Red Ronnie e le polemiche banali arriva il.
Vedo veramente una popolazione incauta, soprattutto quella molto giovane.
Per quanto riguarda i titoli, spicca il ribasso di Renault (-2,82% a Parigi): ha risentito delle indiscrezioni riportate dal Financial Times sulla volontà di Nissan di mettere fine all'alleanza ventennale tra le due case automobilistiche.
Amante del calcio e del mare, aveva tanti amici anche in Liguria a Santa Margherita dove sin dall’infanzia aveva trascorso le vacanze.
I primi soccorritori, infatti, si sono subito resi conto della gravità dell'incidente e delle condizioni del centauro e quindi hanno richiesto immediatamente un elicottero.
Ciccio Caputo si prende la sua prima convocazione con la Nazionale Italiana di calcio.
I giornalisti, riuniti in assemblea, hanno affidato al Cdr, il comitato di redazione, 17 giorni di sciopero “tanti quanti sono gli esuberi di personale annunciati dall’azienda”.
Lo spostamento verso sud/est del vortice depressionario formatosi sul Tirreno e il conseguente rinforzo dell’alta pressione in espansione dal nord Africa e dall’oceano Atlantico determinerà un generale miglioramento del tempo.
Si possono consumare a pranzo nell’insalata o inserire in un contorno leggero a cena.
Tuttavia l’intervento tempestivo dei vigili del fuoco, con quattro mezzi, ha permesso di circoscrivere rapidamente le fiamme e limitare i danni.
Ci vediamo domani da Capovolti Bistrot, per scoprire assieme cosa significhi “movida in sicurezza”.
Le persone dovranno dichiarare il luogo di provenienza e il Comune in cui soggiornano, conservare per un periodo di 30 giorni l'elenco dei luoghi visitati e delle persone incontrate durante il soggiorno.
Gli operatori hanno collegato il rialzo delle azioni all'accordo tra Nvidia e SoftBank per rilevare il controllo di Arm Holdings.
“Proseguono gli investimenti della Regione – evidenzia il presidente Nello – per rendere più sicure ed efficienti le arterie stradali dell’Isola, da anni ormai abbandonate dalle Province e in parte trascurate dall’Anas.
Una proposta arrivata dall’associazione Ristoratori Toscana, che lo scorso 20 giugno ha scritto al senatore Parrini e ai parlamentari toscani di tutti gli schieramenti politici chiedendo la moratoria fino al 31 dicembre 2021.”
Il medical drama più longevo della televisione mondiale potrebbe giungere al termine proprio quest’anno, visti i numerosi che ci saranno nel corso delle puntate.
"Sin dal primo incontro, avvenuto il 18 settembre, siamo stati molto critici – spiega Maritato – non capendo la premura di organizzare il rientro.
Coronavirus, Conte: “Con la pandemia più pulsioni antiscientifiche che si riflettono contro le decisioni del governo”
Coronavirus, Facchinetti furibondo: “Ho visto miei colleghi più o meno famosi lamentarsi della quarantena dalle loro ville.
Il tutto partendo da un elemento scatenante molto semplice, ma anche efficace.
Alcuni degli incontri si sono tenuti in Israele”.
Non si faceva sentire da 5 - 7 giorni.
Le voci non sempre sono fondate.
Secondo la Caritas Internationalis, in questo momento particolare le persone più vulnerabili sono maggiormente a rischio di divenire vittime di tratta.
Il lavoro che ci attende sarà duro, ma vi prometto questo: sarò un presidente per tutti gli americani, indipendentemente dal fatto che abbiate votato per me o no.
Ma questa squadra così è un atto di fede, e chiama solo amore.
Pietro Parisi «cuoco contadino» vende conserve e prodotti a chilometro zero, dai sughi ai mustacciuoli con crema alla nocciola e rum.
Striscia fa un servizio a favore di Giovanna Botteri, ma molti commentatori da bar che esprimono opinioni per sentito dire scrivono che ce la siamo presa con lei."
Perché i prossimi tre mesi saranno una lotta soltanto sul campo della vita.
Assenze che si sono verificate in concomitanza con l'esplosione dell'emergenza sanitaria Covid-19.
«Tutte pastiglie che si prendono per bocca facilmente e che costano sei euro l'una – spiega –.
Sapendo che Genoveva è una persona disposta a tutto pur di ottenere i suoi scopi, Felipe crede immediatamente che Natalia sia in pericolo.
Buona performance per il Monte dei Paschi di Siena (+1,96% a 1,825 euro).
Dico solo che Xiaomi continua ad aumentare prezzo ai propri dispositivi di generazione in generazione.
Adesso la danza sembra che sia solo l’emozione!”
È lo stesso Mané a raccontare la sua storia, attraverso un mix di scene documentaristiche, filmati d'archivio e animazioni, fornendo allo spettatore un lato inedito in cui emergono i suoi pensieri, i suoi sentimenti e le sue opinioni.
La posizione del tecnico spagnolo si è fatta più fragile dopo il beffardo ko in Supercoppa di Spagna contro l'Atletico Madrid e la trattativa a cielo aperto tra la dirigenza catalana e Xavi a Doha.
La morte tragica di Kurt Cobain è stata un po’ fonte del suo successo e ma anche della sua distruzione.
Interni: Scopri cosa accade Oggi in ItaliaCronaca: Ultime Notizie di CronacaCoronavirus, le “bufale” smentite dall’esperto: “Ma quali guanti e vitamina C, restate.
Ciò potrebbe indurre a nuove cessioni di parti dei portafogli Unsecured a servicer specializzati.
Il Gran Premio di San Marino si corre tra le colline, in un parco a centinaia di metri dal centro di una cittadina diventata famosa nel mondo proprio per la presenza del suo circuito.
Sophos ha infatti individuato 21 nuove app che sono state scaricate oltre 600 milioni di volte.
Su La7 ha interessato 733.000 spettatori (4%).
E qualcuno vuole anche permettersi di toglierci quello per cui abbiamo lottato e stiamo ancora lottando.
Si chiama “Costanza” ed è la nuova applicazione mobile “privata” che Smat.
Dalle crepes al budino, ma non pensiate al dessert impegnativo e sostanzioso: un da fare anche un paio di giorni prima scaldandolo semplicemente con poco amido.
Se proprio lo Stato vuole tornare nella proprietà, l’unica possibilità è una operazione su Atlantia con un aumento di capitale e l’intervento di Cdp.
E si vedrà anche dal ruolo delle donne nella sua squadra.
Il futuro della sanità aretina, il ruolo del Comune, sarà il tema del confronto di domani, 29 luglio, all’hotel Etrusco con i cittadini e gli operatori del settore.
"Forzata la porta del bersò, hanno scardinato una saracinesca.
Scopriamo cosa è successo durante la diretta.
Nella ricorrenza dei 500 anni dalla scomparsa», ha detto il Presidente, «rendiamo omaggio a un genio della italiana, che, insieme a simbolo universale del nostro Rinascimento.
Sospesi tutti i pignoramenti su stipendi e pensioni.
Un genere di titoli che io in verità non amo molto.
Per affrontare il freddo con audacia, non mancano stivaletti in cavallino animalier e sneakers con dettagli maculati, pietre maxi, strass e catene luccicanti che scorrono sulle profilature e sui fondi a cassetta.
“Per tornare alla normalità – secondo Gian Primo Quagliano, presidente CSP – ci vuole una terapia d’urto come emerge anche a livello europeo”.
Le donne preferiscono investire in aziende che sono coinvolte nello sviluppo di medicinali come Novartis e AstraZeneca.
Nei prossimi giorni verrà studiato un piano di riapertura alle visite dei parenti in completa sicurezza.
Il valore della produzione italiana di fiori e piante, in crescita (+1%), è stimato in 2,57 miliardi di euro, pari al 4,7% della produzione agricola italiana a prezzi di base.
Il torneo prevede un numero di 12 squadre per rispettare le normative anti Covid con 36 giocatori in totale.
La scelta strategica porterà Enel X Financial Services in una posizione ottimale per soddisfare le crescenti aspettative dei clienti sui servizi digitali smart.
«Le cavallette invadono anche il Goceano»
Avete messo in pausa una relazione?
Valuteremo comunque di applicare rigorose misure sanitarie all’interno delle attività che possono proseguire come gli alimentari, l’energetico, i rifiuti, la farmaceutica».
Si amministra insieme perché le cose così funzionano bene e siamo riusciti a migliorare molto la Città, il resto sono solo pettegolezzi di chi ovviamente preferirebbe sfidarci divisi.
Nel dettaglio delle singole reti, Conte è risultato primo per tempo di parola su Rai1, Rai2 e La7.
I bimbi hanno poi elencato un po’ di parole gentili per fare bene agli altri, non solo quelle “semplici”, grazie, prego, per favore, ma anche gesti gentili, risate, con termini e modalità adatti alla loro età.
Il Titanic era salpato dal porto inglese di Southampton il 10 aprile 1912.
Saranno in pochi che voglio spendere 1000 euro per telefono.
Anche la pratica non è proprio da record.
Su Canale 5 Il film ha registrato 354.000 telespettatori, share 6,05%.
Simona Ventura si è detta convinta che Belen troverà ben presto il suo nuovo amore e tornerà a sorridere in amore.
Dopo un inizio difficile, Matthijs con una crescita costante che lo ha portato al 2020 a essere uno dei leader dalla squadra bianconera.
Nel corso del periodo di carestia saranno 33 le contee a raggiungere il livello di “emergenza” di insicurezza alimentare, un netto incremento dalle 15 di gennaio.
Insomma, due ulteriori veicoli che alimentano la già più che buona longevità dell’avventura principale, la quale richiede almeno dieci ore per essere conclusa a difficoltà normale.
In realtà sembra che Dini si sia mosso soltanto dopo che Fontana ricevette una serie di generiche domande di sulle forniture di dispositivi di protezione richieste ai privati.
I familiari avevano lanciato un appello per ritrovarlo.
Come oramai consuetudine, la prima serata del mercoledì di è contrassegnata dagli anime e da qualche settimana nello specifico dagli special e dai film di Questa sera alle 21.10 è la volta di City Hunter: Servizi Segreti.
Confalberghi: "50 per cento hotel strutture chiuse, quelle aperte al 20%" "La situazione in cui versa il nostro settore è drammatica.
«Il virus che vediamo oggi è lo stesso di febbraio e marzo – ha spiegato Clerici - non ha subito mutazioni nel suo genoma, se non minime.
"Spero di farlo entro il 25 dicembre, o magari potrei farmi eliminare".
Una decina di giorni li trascorse nella nostra città.
Per insidiare i lusitani, l’Olympiacos deve sperare di uscire indenne dalla sfida interna con i Citizens e poi giocarsi il tutto per tutto all’ultima giornata in casa contro il Porto.
Ho chiesto all'ufficio Ecologia del Comune di verificare i fatti e di sporgere denuncia alla procura della Repubblica se ne ravvisano gli estremi.
Come state voi e come sta il Sassuolo?
Cosa è successo a Palermo?
Se volevano mettere in difficoltà il sindaco bastava dirlo.
In uno dei principali ospedali, il Sinai-Grace Hospital, manca il personale medico e le attrezzature per gestire la crisi.
Vorrei lanciare un segnale di tranquillità".
Arriva in prestito con diritto di riscatto: con gli spagnoli dal 2018, esperienza condizionata da un grave infortunio al ginocchio destro nell'agosto scorso.
Lotito tranquillo, il virus della meningite a tenon fa nulla.
La controversa discussione sui di massa intermedia raccoglie una nuova attestazione della loro esistenza con l’ultima scoperta del telescopio spaziale della NASA Hubble.
Tra i padroni di casa, invece, occhio a Luca Garritano, a 3,90.
Saranno loro, dal 10 novembre su Instagram, a invitare i propri fan a porre domande sul tema, a stimolare un dibattito intorno a un argomento che richiede la massima attenzione e consapevolezza.
Purtroppo le occhiaie sono un problema che interessa tantissime donne, per fortuna con il make up si possono attenuare così da eliminare i fastidiosi segni antiestetici.
Un chiaro esempio di innesto attivo è lo scanner, che ci permette di analizzare l’ambiente intorno a noi, capendo le personalità delle persone, le armi usate dai nemici e tantissimi altri dettagli più, o meno, rilevanti.
Lo scorso anno abbiamo avuto un bilancio con 150 milioni di perdite e dobbiamo agire controllando questo deficit.
Nel merito Taiwan sostiene che essere esclusa dall’Oms limita la capacità globale di rispondere alle pandemie, e rivendica di essere stata la prima a lanciare l’allarme sulla presunta trasmissione umana del virus, circostanza negata dall’Oms.
Ma anche la pagina della Casa Internazionale.
Coltissimo, maestro di yoga e gran chiacchierone, sta traducendo un libro scritto in un dialetto sanscrito del 12° secolo.
“Gli Eurobond sono una grande occasione per l’Europa di dimostrare che sa reagire a una crisi come questa.
Ma è proprio a quattro giorni dalle riaperture che è accaduto qualcosa di spiacevole.
Altri invece provano specifiche combinazioni di giocate, con puntate di un certo tipo, allo scopo di far scattare un meccanismo specifico nella macchina.
Quello di Confesercenti è un appello rivolto alle istituzioni che devono applicare come è loro compito le norme ma che si trovano nella condizione di interpretarne l’esatto disposto che può fare talvolta la differenza se un evento si può fare o non fare.
Cine34 è invece interamente dedicato al cinema italiano.
Ascoltare alcune delle canzoni “movimentate” della playlist potrebbe spingervi a compiere dei gesti e movimenti improvvisi, per andare a ritmo di musica.
L'unica prova contro il tempo alla Planche des Belles Filles, è lunga 36 km, gli ultimi 6 di durissima salita.
Il 28, 29, 30 dicembre e lunedì 4 gennaio il Paese cambia colore e regole.
La ‘minaccia’ di Commisso dopo Juve-Fiorentina: “Le mie parole arriveranno in America”
Si mettano in salvo gli italiani, soprattutto dal punto di vista economico.
Tra i suoi lavori più famosi le tre stagioni della serie televisiva “I Ragazzi della 3ª C”, che gli valgono per due volte (nel 1987 e nel 1988) il Telegatto per il miglior telefilm italiano.
Stando a quanto rivelato da Fichajes.
Il suo motore monocilindrico di capacità 350 centimetri cubici sviluppa 34 cavalli di potenza massima, i consumi potrebbero ricalcare quelli dichiarati da BMW, cioè 28 chilometri abbondanti per litro di benzina.
Ad eseguire i lavori per conto del Comune di Porto Torres è la Engie.
Ieri anche il governatore ligure Giovanni Toti si è espresso contro i cori di alcuni tifosi rossoneri che ha definito “vergognosi”.
Una decisione che ravviva i timori circolati a inizio agosto nell'indotto piemontese.
Dei nuovi positivi, sono 128 gli asintomatici, 68 casi sono invece riconducibili a focolai già noti, 167 i contagi sporadici (non collegabili al momento a nessun focolaio noto).
Ovviamente chiedo una tua personale opinione, giacché qualsiasi opzione potrebbe scontentare qualcuno.
E questa sarebbe l'Unione Europea o la solidarieta' fra gli stati membri?
Nel primo tempo in vantaggio i giallorossi con Totti.
“Questa è la via più utile da percorrere, anziché procedere con le chiusure.
Coronavirus, Borrelli: “196 decessi oggi, 10.590 i contagiati”
Prima della sua eliminazione darà qualche certezza all’ex Velino di Striscia la Notizia?
Sulle cause per le quali il 53enne sia finito nel Tevere, però, nulla è ancora certo, dall'incidente al gesto volontario.
Chiara dovrà distruggere il Cubo di Rubik, fingendo di essersi innervosita.
Ubriaco stava disturbando il lavoro del personale medico e dei pazienti.
Gentilmente ruppi le scatole al regista e al produttore: la scazzottata finale doveva durare più di 7 minuti.
Questo lo capiremo nei prossimi mesi: l'assegnazione non è immediata, si stima che la scelta arriverà in un anno o poco più.
Età media dei contagiati 38 anni.
Purché non sia poi la scusa perchè questi soldi non arrivino”
Contrariato il sindaco di Viareggio Giorgoi Del Ghingaro.
Lo dichiara Valerio Federico, Tesoriere Nazionale di +Europa.
Che la vita possa realizzare ogni tuo desiderio Arya”.
Ennio Morricone e sua moglie Maria Travia sono diventati genitori di ben quattro figli.
Dovrebbe entrare in vigore il 4 novembre su tutto il territorio nazionale.
Il micropeeling non contempla l'uso di farmaci, e per questo può essere protratto nel tempo.
Pensavo fosse una cosa positiva e non negativa!
Molte domande trovano la loro risposta nell'esperienza, l'esperienza porta alla verità umana e non la didattica o le questioni accademiche.
Registrati 546 contagiati in più, che portano il totale a 15.333.
È il mondo anche se non lo vediamo.
Verosimilmente, si trattava di un aspetto molto meno gestibile durante il lock down, dove la possibilità di dedicare tempo ad altre attività era stata sostanzialmente annullata e dunque i tempi dedicati al lavoro prolungati ad oltranza.
Ma anche i teatri in Medio Oriente a partire dall’Iraq, dove sono schierati i nostri contingenti militari in piena fibrillazione.
E ovviamente ci riferiamo al 7 luglio.
In Emilia Romagna sta per essere attuato un piano di misure complementari che renderà più vantaggioso e più efficiente muoversi a due ruote.
Sono molto curioso di conoscerti meglio.
Chi vuol essere milionario?", vent'anni sulle spalle e non sentirli.
C'è un problema di rinnovamento di questa storia, che però deve avvenire dall'interno.
Ricordi quando dicevo che non avevo più rivali nella Casa?
La tuttora prima in solitudine, non vince da tre turni ma peggio ha fatto la, un solo punto nelle ultime quattro uscite.
Voi mi direte, e quindi per i mercati cosa significa?
La proposta prevede di realizzare una cancellata, semplificata con il termine “grate” davanti ai portici di San Francesco, ex chiesa che era stata intitolata al compianto Antonio Ratti, fondatore del gruppo tessile quotato in Borsa.
La durata massima dei vocali è di : nel caso la registrazione superi la durata massima, l’audio verrà automaticamente suddiviso in due tweet.
Meglio tenerseli, visto che abbiamo venduto i vinili per poi ricomprarceli.
Ci siamo confrontati e immaginato l'Italia del domani, un'Italia sempre più bella.
Positivo anche l'impatto in termini di occupazione: è prevista l'assunzione di 21 nuovi addetti, tra operai e figure amministrative.
Realizzato con materiali robusti e resistenti al calore, il caricabatterie è conforme agli standard CE, ETL, USBIF e FCC, in modo da garantire una ricarica sicura e senza preoccupazioni per gli utenti.
I vigili del fuoco, con l’aiuto di un’autoscale, sono riusciti a spegnere le fiamme.
Vlahovic si tappa le orecchie, l’arbitro legge una provocazione e ammonisce l’attaccante viola, e poi anche a Murru.
Di fronte alle persone non mi chiedo mai con chi vanno a letto.
Il primo a partire all'attacco è stato Riccardo De Corato, assessore regionale alla sicurezza.
Attraverso le sue Instagram Stories, Anna Tatangelo ha condiviso una foto di sé in dolce attesa: lo scatto del passato col pancione.
Christou (Msf): “La crisi precipiterà, solo in Libia ci sono 650mila rifugiati”
«Sappiamo che la nostra citta?, sta vivendo un periodo difficile per via del covid e che la riapertura delle scuole ha inevitabilmente incrementato la possibilita? di contrarre il virus e la diffusione del contagio», continua il coordinamento.
Plauso a Xiaomi per aver implementato il jack audio da 3.5 mm, componente che sta ormai diventando sempre più rara in ambito smartphone.
La verità venga a galla e se Fontana e Gallera si sono dimostrati incapaci o peggio in malafede è giusto che la verità venga a galla.
Il Mattino: "Benevento, c'è l'accordo con Moncini"
A poco più di un anno dal quel momento, il 18 luglio 2017, è nato Leonardo, il loro bambino.
Lì dentro ci sono persone ancora sane!
Ne recuperiamo uno e se ne ferma un altro; è chiaro che i ritmi che bisogna mantenere in questo campionato non li manteniamo, ma la squadra adesso chiaramente deve fare punti, ma soprattutto deve diventare squadra.
I resti sono stati inviati all’Istituto Zooprofilattico per i controlli del caso.
Sono andato in lungo e in largo per l’Italia e su un ideale podio metterei Roma, Napoli, e la Toscana coi suoi mille campanili, dove ogni paese ha un suo rivale e le sue sfide».
Dalla Spagna si parla di un imminente accordo dei bianconeri con Alexandre Lacazette, attaccante francese in forza all’Arsenal.
Era ricoverato da marzo in terapia intensiva ed era tenuto in coma farmacologico.
Ad oggi non si è in grado neanche di capire se e come riapriranno le scuole (il bene più prezioso per i nostri ragazzi): come possiamo far ripartire prima le attività calcistiche?”
Inizio shock del Bassano che in pochi minuti si porta sul 3 a 0, così vanificando l’impostazione che con ogni probabilità Mister Barbieri aveva dato ai suoi ragazzi per l’incontro.
Prodotti e servizi in “sconto solidale”: nasce il portale “Riparto da Casa”
La promozione è acquistabile fino al 31 agosto, ma può essere spesa entro il 31 dicembre del 2021.
Sinceramente non ho trovato molti altri siti italiani simili.
I militari hanno verificato che il viaggio aveva davvero quella finalità.
Ad essere presenti alla conferenza di ieri tanti imprenditori e istituzioni del territorio.
Monica ha anche rivelato di aver pensato al suicidio quando pensava che non ne sarebbe mai uscita.
Parlane con la specialista, per eliminare dubbi, perplessità e scoprire tutto ciò che c’è da sapere su esami, visite ed ecografie.
Foglio in tasca anche per gli sportivi che fanno esercizio fuori casa o per chi va a messa.
L’uomo, a cui non mancano certo la forza e il carattere per stare vicino al figlio in una situazione così difficile, ha poi fatto un promessa ad Antò, quella di restituirgli la madre ad ogni costo.
Ieri furto all'interno di un'abitazione di Via Kassel.
Diletta Leotta torna a rispondere a Paola Ferrari che l’aveva critica molto anche prima del Festival di Sanremo: “Non la conosco”.
“Io e mia moglie Clio abbiamo appreso con profondo dolore la notizia della scomparsa di Letizia Berlinguer.” ha dichiarato l’uomo.
Il lavoro è sceso vertiginosamente, di stretta in stretta e di passaggio dell’Italia in fasce di colore diverso.
Mattia aveva deciso di mettere insieme volti e voci, di dare uno spessore a quello che significa essere genitori.
"Abbiamo deciso che eseguiremo i tamponi su tutto il personale a rischio- ha aggiunto d'Amato- inoltre siamo in attesa della validazione di un test rapido che stiamo sperimentando al policlinico Gemelli.
Marco Liorni si complimenta con i Grifoni a Reazione a catena: “Avete fatto un figurone”
Non solo: nei loro piani c’è anche il matrimonio e un figlio insieme.
In futuro, l’aeroporto continuerà a ottimizzare il costo di proprietà della propria infrastruttura IT attraverso nuovi prodotti e soluzioni NetApp.
Allo stesso tempo, le condizioni attuali hanno costretto molte imprese a ripensare il proprio modello di business, aprendosi al digitale, anche dal punto di vista del rapporto con i propri dipendenti e collaboratori.
Ma non dimentichiamo mai l’importanza dell’attività fisica, soprattutto fra i giovani: il problema non è solo l’aumento dell’obesità, ma anche il rischio psicologico e sociale di generazioni che restano a casa senza muoversi”.
Ponte Morandi, arrestati tre ex manager Autostrade: «Sapevano delle barriere difettose»
“Ho guardato negli occhi tutti i consiglieri comunali – dice De Rosa – ed ho ripensato all’impegno profuso di ognuno di loro durante gli anni di amministrazione.
Proprio perché con meno contagi, si hanno meno mutazioni.
Erano 961 le proposte iniziali, ridotte a dieci per la finale in cui si contenderanno gli 8 posti.
La viola ha pareggiato col Verona, gol di Cutrone.
Verrà imposta, con molta probabilità, la chiusura di bar, locali e ristoranti entro le 24, vietando ai cittadini di sostare davanti ai locali dalle 21 alle 6. Dunque dopo le 21 al bar si può stare solo seduti.
Sulla possibilità che la popolazione umana possa aver imparato qualcosa alla fine di tutto, la psicanalista rimane con i piedi per terra e spiega: “Solo alcuni e solo in parte.
Inoltre, come previsto sempre dallo Statuto, a partire dall’apertura del procedimento, ci saranno dieci giorni per presentare le controdeduzioni.
Complessivamente il Sin conta 928,4 ha a terra e 2015 ha a mare, ma il problema per le bonifiche non sembra stare solo nelle carenti risorse economiche.
“Immuni è un’app creata per aiutarci a combattere l’epidemia di COVID-19”, s “L’app utilizza la tecnologia per avvertire gli utenti che hanno avuto un’esposizione a rischio, anche se sono asintomatici.
Quando sono arrivati i vigili del fuoco e le ambulanze del 118 per l’uomo - che aveva 62 anni - non c’è stato nulla da fare: era già spirato.
In uno Stato un po’ a parte dove mito americano, stereotipo e realtà si confondono, si muovono Kyle (Liam Hemsworth) e Swim (Clark Duke), due eccentrici narcotrafficanti che operano agli ordini di Frog, un boss misterioso.
Blum era originario del New Jersey ed ha iniziato a recitare negli anni 70, durante i quali ha avuto anche il riconoscimento di un Obie Award.
In tal caso si andrebbero a chiudere i conti individuali ottenendo così un conto bancario in meno da gestire e pagare.
A quel punto, comprendendo che la diretta si era trasformata in una scusa per mettere Carlos di difficoltà, la Moric ha deciso di chiudere la diretta cancellare il filmato.
Su Instagram le ha dedicato un tributo: “La nonna migliore che una ragazza possa avere, mi mancherai per tutta la vita”.
Invito i giovani che vanno a protestare davanti al cantiere a mettere le loro energie insieme alle nostre per costruire il futuro, perché noi rappresentiamo la società civile che vuole modificare le cose non la società civile dei salotti".
Mamma malata terminale saluta le figlie: “Voglio che abbiano solo buoni ricordi”
Il problema è che quelle domestiche non hanno il programma adatto, l'unico che al momento si può utilizzare è il lavaggio delicati.
Poi nel corso dell’estate, con la situazione relativa ai contagi ed ai decessi che era sensibilmente diminuita rispetto alla scorsa primavera ed al periodo del lockdown, in diversi avevano fatto ritorno in ufficio a Saxa Rubra.
Per venire incontro al "cambiamento della domanda"
Il primo riferimento serio però, inevitabilmente richiamato dal sindaco Marco Ricci è proprio alla difficile situazione che stanno vivendo i festival cinematografici di tutto il mondo.
Non ci sono loghi vistosi, colori sgargianti o caratteristiche che potrebbero portare a pensare che si tratti effettivamente di un monitor gaming.
Con indosso una maglia cortissima e con un fisico più che smagliante, da come si può chiaramente vedere, ha mandato in visibilio tutti i suoi sostenitori.
In un altro paese europeo, si sarebbero già spostate in un appartamento più congruo alle loro esigenze – spiega Giordano – qui restano prigioniere in una casa che non è più adatta a loro».
In particolare, lo chef ha voluto rendere partecipi i propri followers, mattinieri come lui, di un piccolo incidente che ha visto coinvolto il suo staff.
Dopo sei minuti di recupero fa festa la JuventusCoppa Italia di serie C, per il tecnico Fabio Pecchia, è un bis.
Il progetto, autoprodotto, è stato realizzato in tre anni di lavoro con vari stop; il budget è stato di appena 9000 euro ed per le riprese si è usato principalmente uno smartphone.
Numerosi ricercatori e politologi che si occupano di propaganda russa sostengono che lo studio non abbia alcun valore accademico.
«All’inizio, ha avuto un che di traumatizzante.
L’uomo – che pare sia morto nel sonno a causa di un problema cardiaco – lascia una moglie ed un figlio.
“Ti ricordi che ti avevo detto che non l’avevo ancora superata?
È quanto emerso dal 4° Osservatorio Millennials & Generation Z condotto da PwC, un sondaggio focalizzato su oltre duemila giovani italiani di età compresa tra 17 e 39 anni.
Molto prestante dal punto di vista fisico, il classe 2001 ha già esordito ad ottobre anche con la nazionale ivoriana.
Oggi la band è ritornata ad essere un trio con Francesco Rebora (voce solista e chitarra elettrica), Rodrigo Brito (basso elettrico) e Mattia Ciuffardi (batteria), continua a crescere nelle idee e nei fatti e con la aspirazione a nuovi obiettivi.
LOMBARDI Cristiano (Salernitana): per comportamento scorretto nei confronti di un avversario; già diffidato (Quinta sanzione).
L'Anpi pronta alla mobilitazione: "L'ultradestra vicina a Casapound sta creando una nuova via Napoleone III sfruttando l'emergenza sanitaria e la disperazione della gente"
Per quel che vale, ricordiamo che conferme per Snapdragon 865 erano già emerse negli scorsi giorni grazie al codice sorgente degli S20.
Si chiama “Ciclone” l’ultimo pezzo di Takagi & Ketra.
Willy Sagnol avverte la Juve.
Quando i genitori hanno chiamato i soccorsi per il piccolo Bentley non c'era già più nulla da fare.
Orser Capital Management LLC ha incrementato le sue partecipazioni in azioni di Honeywell International del 2,6% nel 4 ° trimestre.
Le uccideva con un colpo solo di pistola o alla nuca o alla tempia, però faceva attenzione a coprire loro il volto perché aveva il terrore del sangue e non voleva fissare le vittime negli occhi".
Nella mia carriera fortunatamente ho avuto pochissimi infortuni, ma so cosa significa doversi rialzare dopo un momento difficile.
Il cordone sanitario steso attorno dalla dirigenza, non può servire ad omettere fatti e circostanze.
Il funerale si terrà mercoledì 9 settembre alle 11.30 in via Mulini Grassi 10 a Varese nella sala del commiato delle onoranze funebri Sant’Ambrogio.
Ma il rischio di essere notati da qualche automobilista di passaggio, a quanto pare, non ha impensierito minimamente i ladri.
Tutto inizia con la ricomparsa nella vita dell'avvocato Guerrieri di una donna amata in passato e che ora gli chiede di difendere il figlio da un'accusa di omicidio.
Vedevamo gli stessi quadri che osservavano a Nembro una settimana prima.
E viene bocciata anche l’ipotesi di una soluzione mista, quindi con metà degli studenti in aula e l’altra metà da casa.
Matteo Moretti è velocemente passato da essere “nuova promessa” ad “affermata realtà” del tema gourmet in fatto di pizza.
Con la stagione ufficiale EA Sports ferma ai box causa COVID-19, sono molti i tornei di esibizione che vedono impegnati i pro players di tutto il mondo.
Gli ingredienti dei churros sono pochi e semplici: 200 ml di acqua, 140 grammi di farina OO, 120 grammi di burro, due uova, cento grammi di zucchero, un pizzico di sale e dello zucchero per guarnire.
[truncated: 823,422 more chars]
