# Supplementary material for: Probing language identity encoded in pre-trained multilingual models: a typological view
Source: PeerJ Comput Sci. 2022 Mar 15;8:e899. doi: 10.7717/peerj-cs.899 (PMC9044357; doi:10.7717/peerj-cs.899)
Supplement: Supplemental Information 1 [file peerj-cs-08-899-s001.zip › Raw data or code files/multilingual sentences/Japanese.txt]

私たちはこの商品を世に出すことで、日本ではまだ馴染みのない、という新しい文化を広めたいと思っています。
まず、そのひとつが敵を倒すこと。
また、書斎のデスクに常に固定して使うという人なら話は別ですが、先述の通り、持ち運びながら、あるいはソファでのんびりしながらでも操作する前提に立つと、一体型ならではの付加価値を感じるものと思います。
なにせこのゴディバパフェ、完璧ゆえにバニラアイスや生クリームの存在が恋しくなかったと言えば嘘になるだろう。
安全操業をし皆さんにとって良い一年になりますよう願っております」と挨拶した。
それが突如電動ハイパーカーという新たな分野に参入を表明した裏には、2017年にロータス・カーズの株式51％を取得した中国・浙江吉利控股集団（ジーリー・ホールディング・グループ）の意向があると思われます。
菅さんに加え、菅さんへの流れをつくった二階幹事長と森山国対委員長（石原派）の３氏が主導する政治になって行くのでないか。
歓迎曲が響く中、金正恩委員長が閲兵式広場の幹部席に姿を現し、歓声を上げる閲兵式参加者と観衆に手を振り、温かいあいさつを送った。
検索で「サンリオクイズ」と検索して出題されるクイズすべてに正解すると、各キャラクターのオリジナル画像を入手できます。
親子らに楽しい時間を届けた読み芝居「ブレーメンの音楽隊」
大きくなれば重力も強くなり、原始惑星どうしが互いに引き合う格好で衝突しはじめます。
ゲーム機能として麻雀やトランプなどが新しく追加されます。
チューリップ・バブルはそんな時代の所産だ。
旭川市消防本部は九日、住宅火災を迅速な初期消火により最小限に食い止めたとして、会社員の宮岸幹さん（37）に表彰状を贈った。
米AppleInsiderによれば、用語の変更はiOS 14、iPadOS 14、macOS Big Sur、watchOS 7およびtvOS14ベータ版に展開されているとのことです。
情報は分割画面ビューに表示されるため、カーナビの地図を見ながら曲を切り替えたり一時停止したり、カレンダーの予定をすばやくチェックできるようになりました。
狂犬病予防集合注射を延期　新型コロナウイルス【宇部】
山口財務事務所は１１日、７～９月期の法人企業景気予測調査の結果を発表した。
中国国家航天局(China National Space Administration：CNSA)の主要な下請け企業、中国航天科技集団(China Aerospace Science and Technology Corp.
RAMやストレージについての情報はありませんが、他社ハイエンドと同様にRAM12GB、ストレージ512GBといった構成があると予想できます。
新MacBook Pro 13インチ上位モデルをレビュー。
Zipはパラレルポート接続モデルがあり、別途SCSIボードが必要ないというのも、手軽さと価格面での強みといえるでしょう。
期間は3月26日から3月30日までです。
テーブルに置くと自立できるので、インテリアに置いても全然違和感ありません。
大内文化特定地域のにぎわい創出や、歴史文化資源の周知促進を目的とした音楽イベント「大内ナイト２―月とＬＯＶＥ　ＳＯＮＧ」は２４日、山口市天…
写真ではクッパの城らしき塔や「スーパーマリオーワールド」を思わせる緑縞のフィールド、人が乗れそうな雲や本能的に飛びつきたくなるポールなどが確認できます。
▲ワンポイント部にゴールドをあしらった外装。
新型コロナ対応策共有　三秋会　合同研修会【一関】
台風が多く発生し急な強い雨など不安定な天候となる秋に備えて稚内建設管理部から緊急的に工事を請け負った大信建設が、７日の大雨で上流から流れてきた土砂を重機で取り除きながら、下流にかけ土地が低くなっている川沿い左側の１００㍍区間に重さ１㌧ある土のうを１００個ほど並べる作業を行っている。
近年はLTE搭載で単体利用できるスマートウォッチをファーウエイやシャオミなどが出しており、使い勝手の良さから購入者が増えています。
ちょうど1年後には、ファミコンカラーが登場しています。
子育て家庭にも地域商品券を配布する◆きょう午後から救済要望する料飲店組合に先んじて発表する格好になったが、組合にはどう回答するのか◆コロナが長引けば長引くほど多くの業界に影響を及ぼし廃業・倒産が増えるだろう◆真っ最中は感染者を減らすよう努めるが、事後の対策が重要であり、相当落ち込む経済をどう立て直していくのか。
１６団体が稽古成果披露　県新舞踊協発表会【北上】
金正恩委員長が第1議案に関する歴史的な報告を行った。
朝鮮労働党創建75周年を記念し三池淵管弦楽団の祝賀公演が8日、平壌の三池淵劇場で行われた。
インターハイ中止 高体連会長「悲しみ承知も生涯スポーツを」
その激しさは、井澤美香子さん（楓・J・ヌーベル役）が「始まったらもう、1回座る余裕もないくらいずっと駆け回ってて」と話すほど。
つまり驚くべきことに、同社製ノートPCの全シリーズが一挙に2020年版に更新されることになります（なお、MateBook 14は日本未発売）。
実際の製品としては、スマートフォン用スタビライザー（手ブレ補正機能付き支持棒）などが代表的。
たばこを吸う者の1人として、大変喜ばしいことだ。
上越新幹線が燕三条―新潟６８本、越後湯沢―浦佐５３本、大宮―熊谷５２本などとなった。
取扱説明書に従った使用状態での商品不良に対して、当社にて送料を負担したうえで商品の交換対応を行います。
例えば、照明や、3D、画像のコンセプト、外見上のプロパティなども理解できるのです。
気象台職員の目視から機器の自動観測に切り換えたため単純には比較できないとしているが、実際に住む者として問題は積雪状態になる日であろう◆稚内の積雪は未だ先だろうが、道内の峠は既に雪化粧しており、仕事などで遠出する人はタイヤ交換をしておかなければ◆先を思うとうんざりするが、今冬はコロナもあって嫌に思う暇なく今まで同様矢の如く流れるかな。
１１月１４日「０歳からのクラシックコンサート」
２、３、５年生の代表児童が冬休みの生活、３学期の目標、６年生から引き継ぐ伝統などについて発表した。
こども冨貴堂（七条買物公園）が五月二日（土）から六日（水）まで、恒例の「こども宝くじ」を開催します。
この品揃えがすき家のアドバンテージであることは言うまでもない。
有効期間は進呈日から約4か月間で、2020年10月末以降に順次進呈する予定です。
しかし、密集、密着、密閉の「三つの密」を避けることに関しては73.
しかし特徴を見ていくと、このフレーズがピッタリくるモデルであることがお分かりいただけるかと思います。
均一に熱が広がるカーボンナノチューブ・グラフェンに対し、カーボンファイバーは線状にしか熱を発していないのは一目瞭然ですよね。
昨日お伝えした「マクドナルドが中国で『5G製品』を4月15日発表」記事の続報です。
原則として土日、祝日のみだが冬休み期間中は毎日営業する。
大赤字のＪＲ北、そして稚内市とも厄介な御荷物をお払い箱にしたいのだろうが、実際抜海に住んでいる人達にとって駅の廃止は「抜海」という地域が無くなるに等しく、市に対し抵抗しているという現状なのか。
お尻の形と位置に合わせて変形、しっかり支えます。
ライオンはチーム戦で戦うけど、ハイエナごときにチームは不要。
政府の一連の対応には「まったく信頼できない」「都合の悪いことは隠しているんじゃないか」とSNSで不信感が広がっており、官僚OBは「見せ方、インパクトにこだわりすぎている」と指摘する。
過激派組織に詳しい警察当局者によると、アンティファは米大統領選の選挙戦が本格化する昨年１１月にはすでに、全米での反政府活動の計画を立て始めていた。
コーナーの最中には戸塚さんの携帯電話にマネージャが電話を行うも、「おかけになった電話番号は.
▲NTTドコモは5Gのサービス提供開始に合わせる形で「dゲーム」を強化。
とりわけ底曳き漁は漁船の老朽化も相俟って対策を早急に講じなければならず現段階での将来は見えない。
回答率は年々減少傾向にあったため、昨年度の途中から設問を簡潔にするなど工夫し、アンケートに要する時間が５分以内になるよう改善。
記事執筆時点では問題なくアクセスが可能になった模様です。
加えてスピーカーとバッテリーを内蔵しており、電源や外部スピーカーが無いシーンでも単体で稼働できます。
特にデザインに光沢がつき希少とされる「Foil」版は「ヤフオク！
続きが気になる方は、ぜひ『テラセネ』をプレイして確かめてみてはいかがでしょうか。
おはようアサコちゃん第81回「居眠りの！
いわき市にいる間は、最小限の外出にとどめていたという。
Roadie 2は、米国クラウドファンディングサイトKickstarterで4,700人以上の支援者から、約5,200万円を集めるほど話題となったヒット商品です。
そうして2010年、滋賀県青商会を再結成し、滋賀初級を支える財政活動や対外活動を本格的に展開していった。
さてデッドセルズは何が素晴らしいかと言えば、まずアクション操作の気持ちよさ。
２つめは地籟（自然の音）、または地球の音（鳥の鳴き声、川のせせらぎ、大海の波の音など）
このあたりは他とあまり変わらないが、鹿児島を一言でいうなら安定感。
電源プラグは折り畳み式で、持ち運びにとても便利。
Amazonの音声アシスタントAlexaが、さらに賢くなるようです。
Q2：鍋の容量はどれぐらいですか？
しかしZooxがゼロから開発した技術、例えば特に自動運転利用のために開発されたゼロエミッション車などの技術は、アマゾンの業務に簡単に転用することができる。
改修が完了した妙香山医療機器工場の内部（朝鮮中央通信＝朝鮮通信）
する予定でしたが、実際には「無料サポータープログラム」という限定5000人のプレサービスを実施するにとどまっています。23日には2020年4月に4G LTEの商用サービスを開始すると正式に発表しています。
ガラス越しにインコを眺めながら、ゆったりとしたひとときを満喫できます。
宇部市東平原２丁目の宇部平原郵便局（三隅芳文局長）に、藤山地区在住の４人の絵手紙作品が展示されており、来局者の目を楽しませている。
さて、豊富にそろったiPadのラインアップから、どれをチョイスすべきか？
加えて、特撮ヒーロー風のアラクニッド・ライダー・スーツなど新スーツ3種がPS4でも着られるようになります。
花巻市老人クラブ連合会（鈴木夘造会長）主催の２０１９年度リーダー研修会は２月２６日、同市湯口の渡り温泉ホテルさつきで開かれた。
ところがコロナ禍の中、欧州でも外出時のマスク着用を義務付ける国が増えている。
店の看板の明かりは消え、軒先には休業を知らせる張り紙が張られている。
スマホの世界では2012年頃、大画面の"ファブレット"が大きな成功を果たし、テレビではここ1〜2年で4Kテレビが大きく普及しつつあります。
とりわけ玉流館と清流館は、冷麺の2大巨塔といえよう。
というか「Magic Keyboardの存在を前提にOSをチューニングしたのではないか」と思うくらい快適だ。
そうですね〜 “流行に敏感でオシャレぶってるんだけど少しジジくさい” っていうギャップでしょうか…………あっ、それから個人的に、
第2に前倒しに公式発表しておけば、リークの防止にも役立つことです。
その後も多くのユーザーから好評を得ています。
スポーツの世界では、競技場の選手に注目が集まることは多いが、試合を裁く審判員にスポットライトが当たることは、あまりない。
山口市は、湯田温泉５丁目に整備する多世代交流・健康増進拠点施設の基本計画の最終案をまとめた。
さらに上の部屋の「コアポケット」は横からも出し入れできるので、ひんぱんに利用するアイテムを手軽に出し入れ可能です。
Googleストアにて、「Pixel 3/3 XL」の販売が終了しました。
オーダーヴァイキング宇部店」は店内を全面改装。
そのほかの内訳は雑草を含むその他が１２件、林野４件、車両が３件。
今年はコロナの影響もあり、リアルで友達と遊ぶよりVRで遊ぶ方が圧倒的に増えました。
スポーツ用途に使われやすい本シリーズの特徴も健在で、ジムでの汗や水にも強いと述べられています。
日々の感染者数は１０００～２０００人ほどで推移。
日本赤十字社県支部（支部長・村岡嗣政知事）は３日、寄付を通じて赤十字事業に貢献した１０人と１０団体への表彰状伝達式を山口市湯田温泉のホテル…
それら問題を解決可能、海外大人気のKolude 9 in 1HUB キーボードが日本に登場しました。
ではReno 10x Zoomで同じブイを60倍で撮影してみます。
写真パネルとメッセージボードは１月中旬まで展示される。
こちらもちょうど子供たちのベッドがほしいと思っていたところで、2人ぶん購入したいですね。
一般に95～100％であれば健康と判断され、80％未満の場合は心臓と脳の機能が損なわれる恐れがあり、数値が低い状態が続くと呼吸または心肺停止のリスクがあるとされます。
遠野地区は29日、勿来・田人地区では６月１日から回覧する予定。
本体並みのドル円レートとはなりませんか（涙）
上級取得者の中澤さんは、これまでのマイスター試験で初級合格者は１０００人を超えているのに対し、中級は１２０人余りと少なく、中級にチャレンジする人の手助けがしたいと、４カ月の期間を費やし完成させたＡ４判１００㌻に亘るテキストは稚内の観光や歴史、自然などを詳しく解説している。
ドイツ空軍の偵察機のナビゲーターが任務を遂行するための目標視点を正確に把握し、手順の調整をするためのツールとして使用していたB-UHR時計の伝統を踏襲して開発されたMOK&COMPANYによる 『B-UHR -CONNECTED- 』
ディスプレー搭載次世代バッグパック「VENUKI」
ガムを用いたアクションは多様です。
地域つなぐ表紙写真　町議会広報　全国コンで１位に【西和賀】
プロ野球の巨人は2020年3月15日、東京ドームで楽天と対戦し、3－7で敗れた。
音源をデータ化する時、音の量子化（bit）と音の高低を表す周波数（Hz）を数値化します。
稚内前浜のコンブ漁は昨年、豊漁年で今年は不漁に当たるにしても異常だ。
２０２０年度「世代をつなぐ防災・住まいの耐震授業」は１０日、花巻市大迫町の大迫小学校（宮川琢夫校長、児童９２人）で開かれた。
住民投票は大都市地域特別区設置法に基づく手続きだ。
最近の傑作リズムガンシューティング『ピストルウィップ』は、アクション3本セットのバンドルとしてセール対象になっています。
ストラテジーゲームの Halo Wars 2で初登場した組織です。
県は19日、新型コロナウイルスの軽症者らの宿泊医療施設として確保した、平字三町目の「東横インいわき駅前」に同日、１人が入ったと明らかにした。
記事執筆時点ではすでにサイト更新済みのため、以前の表記は確認できません。
県によると、女性は11日に症状が出て12日に医療機関を受診。
RAMはインテル版/AMD版ともに最大32GB、SSDはそれぞれ最大2TB/1TBまでが選べます。
ステイホームな期間にキーマカレーの調理スキルを研鑽中。
若生さん署長賞　花巻税務署　高校生の作文【北上】
ネパール料理「アーガン」の『ダルバットセット』が至高すぎた / しかもウマい!
露・クラスノダール地方の児童生徒絵画展開催で美術学校の校長が表敬訪問【山口】
この見解は弊社だけではなく、他の除菌・消毒剤含むほぼすべてのものに当てはまります。
新型コロナウイルス感染拡大を封じ込めるため、世界各国の政府は感染者との接触履歴を追跡するスマートフォン向けアプリをリリースしています。
愛称は「うべスタートアップ」で、下関市のコンサルティング会社、ＹＭＦＧ　ＺＯＮＥプラニングが運営。
ジョーンズは3月23日に自身のツイッターを更新し、「正直なところ、自分の足がもう1年走り続けることが出来るか分からない。
昨年12月に王座の初防衛に成功した井岡は、次戦に他団体との王座統一戦を希望しており、対戦相手としてゴンサレス、エストラーダの名が挙がっていた。
所有者のいない物件を30日未満の日数貸し出した場合は罰金に処されるようになりました。
さんまさんとしては、先ほどまで自分と親密に話していた唐田さんが、「眞栄田さんに浮気した」と焼きもちを焼いてみせたわけで、もちろんお得意のネタである。
大画面テレビでプレイするからこその迫力もあると思います。
同日は、移転で休止していた救急診療や予約制による外来診療を再開。
昨年に日本代表のエースが加入し、半年間の在籍を経てポルトガル屈指の強豪へステップアップしたクラブとしても知られている。
Cross Over開発チームは、たまたまショップに在庫のあったM1搭載MacBook Air（最廉価モデル）を使用。
価格は20万ドル（約2130万円）からと少しだけ高いですが、このクラスのクルマを購入できる人達が気にするほどの差ではないでしょう。
復活　花泉・金沢　環境整備作業【一関】
こうした双方の応酬は生産的でないばかりか、国民の相手国に対する感情をいたずらに悪化させる。
スキー楽しく上達　東山市民セ　交流事業【一関】
新興サービスということでまだまだ認知度の低いau PAYですが、還元を受けるために必要な知識を5つに絞ってお伝えします。
オゾンは強い酸化力と自然に分解されて酸素に戻るという環境にやさしい性質を持っており、ホルムアルデヒド除去にはもっとも効果的。
①今井朝陽（ポラリステニスチーム）②酒井（テニスパークＪ）③戸嶋（テニスパークＪ）③加藤（テニスパークＪ）
WBAは2月更新の最新ランキングでネリをスーパーバンタム級2位とした。
保証期間内(12カ月)に、初期不良や非人為的な故障などの現象が起こった場合、無料で修理させて頂きます。
山口市は１０日、総額９３８億８０００万円（１９年度当初比４・１％増）の２０２０年度一般会計当初予算案を発表した。
しかし、写真の現像処理や動画編集の場合は、使っているツールや行いたい処理に依存します。
他にも、マスカラやクリームファンデーション、アイライナーなどの液状製品や、防腐剤の入っていない無添加化粧品の保管にも最適です。
中央図書館２５周年記念イベントで「ことばの化石づくり」【山陽小野田】
これらの企業は、観光ビザで入国させた大量の中国人を違法に働かせているとして、大きな社会問題となった。
左右キーの高さが半分になった逆T字型の矢印キーは、触覚だけで押しやすいふれこみだが、左を押そうとしてひとつとなりを打ってしまうことがあった。
皆さんのお陰で受章することが出来ました」と喜びを語った。
拡大する感染を抑え込むため、２５日から９月６日まで公共施設の利用やイベントの開催を中止する「ステージ０」に変更した。
つまりApple Musicの実質的な値下げでもあり、Spotifyの価格競争力にとって大きな脅威となる可能性があるわけです。
いわて花巻空港の「関西スイーツセレクション」は２８日、花巻市の同空港で始まった。
タイミングの見極めも必要なので、焦って買わず、3週間という期間を有効に使うことをオススメします。
入学を控え、引っ越しを予定していた地方の学生には「大学側から何のアナウンスもなく混乱しています」「引越しはキャンセルがききそうにない」と混乱が広がっている。
香港などでのニュースを見る度、痛切に思うのは保障どころか弾圧されているということである。
一方、共同通信などによると、イラン国営テレビは15時までに「米国のテロリスト」が「少なくとも80人」が死亡したと放送した。
Nintendo Switch の販売状況。
今年は新型コロナウイルスの影響により、直接商談が出来ないことから、７月の第１船は５００㌔、８月の第２船は２・９㌧、１１月の第３船は５００㌔、今回は最多だが３・３㌧と貨物の量が少ない状況が続いている。
映画「もち」は一関市と市民の皆さんの協力を得て、タビト・マガジンハウスが製作。
たとえばインテルと共同開発中Intelligent Cooling機能では、効率的に本体の熱を抑えることで最大18時間のバッテリー駆動時間を提供。
同サイトによれば、平安北道の水豊発電所、慈江道の渭原発電所でめざましい成果があがっている。
専用アダプターと簡易的ながらディッシャーも。
今回寄贈されたのはマイコン、カメラ、センサー、モーター、制御するためのソフトウエアなどで、若年者ものづくり競技大会のロボットソフト組み込み競技職種への出場に向けた活用、ＡＩ（人工知能）技術の授業などでの活用が想定されている。
北海道の回転寿司屋『とっぴ～』が最強すぎる！
期間中は、８サークルが出品した「彩りと夢あるパッチワーク作品展」、菊池京子さん（同市江刺）による「健康布ぞうりと雑貨作品展」も行っている。
最近、首都圏の電車に乗っていると録音ではない、肉声での外国語の放送を聞く機会が増えてきた。
また、2021年には、量子ドットディスプレイのタイムリーな展開により、プレミアムTV分野で強固な基盤を確立するとしています。
▽藤井哲雄さん（第一美術協会県支部事務局長）来年１月に開く第４０回記念支部展あいさつ。
そうしたリソース利用を可能とするため「アクセサリデバイスとホストデバイスを通信しやすくするようポートなどの接続機構を含むことができる」とされています。
また、ペアリングしているスマートフォンから通話の発信もできます。
今年1月16日に国内初の新型コロナウイルス感染者が出て7カ月余り。
デトロイト警察が、顔認識AIが誤って検出した無実の黒人男性を逮捕したことが報じられています。
次にホランさんは、「タラコ入り卵焼きと雑穀米」を公開したが、その卵焼きについて、
そのうち、中国の特許は47件、海外の特許は5件です。
N700Sでは、架線からの電力を用いてリチウムイオンバッテリーを充電します。
つまり実質的には任天堂の敗訴であり、任天堂法務部といえども常勝無敗ではありません。
さらにライブ配信時間内は、日本国内向けに2014年作のRPG『チャイルド・オブ・ライト』が無料配布されるとのこと(日本以外ではウォッチドッグス2)。
三本締めで新年を祝う出席者（６日午前９時１０分ごろ、宇部興産ビルで）
ロシア「初の新型コロナワクチン」は治験未完了で承認？
カレンダーや冊子どころかエコバッグなどまである。
初売りということもあってか、私（耕平）が来店した際には福袋コーナーに多くの人。
そして今回この件で心ない言葉を投げかける方への私見。
東アジアを襲った経済危機の中で経済と関連した国政経験がなかった。
ブラジル現地紙によると、バインガルテン氏は帰国後に微熱などの風邪に似た症状が出たため、自宅があるサンパウロ市内の病院で検査を受けた。
なお世界初の折りたたみスマートフォンを出したRoyoleはMWC20で「FlexPai 2」を発表予定でした。
また、一部で注目されていた1366×768/TNタイプ液晶パネルは、企業向けからの引き合いが根強いためか、今回も残留しています（インテル版、AMD版ともに選択可能）。
ゲームタイトルとのコラボや色違いといったモデルであれば珍しくはありませんが、中が透けて見えるスケルトンデザインとなると、かなりレア。
陸上自衛隊西部方面後方支援隊第１０４不発弾処理隊が信管を抜く安全化作業などを行った後、小野津の町有地に運んで爆破した。
ハリス氏は、昨年12月に民主党候補指名争いから撤退。
なお、利用するにはスマートフォン側にスマホ同期管理アプリ（Link to Windows） のバージョン1.
この措置は本来iOS 14の配信開始と同時に実施されるはずが、Facebookを初めとした広告業界が反対を表明した直後に延期されたかたちです。
携帯電話アクセサリーメーカーのSpigen（シュピゲン）の代名詞ともいえるハイブリッドケースが第2世代のiPhone SEに対応。
全体としては、左右幅が18mm拡大しています。
ワイヤレスイヤホンってあんまり充電の持ちが良くない印象なのでここは嬉しいポイントです。
さらに両社が対立している理由のありかをきかれると、それは金銭的なものではなく、むしろ哲学的なものだと回答。
西宇部子ども委　クリスマスケーキ作り【宇部】
教員と相談し、クラスごとに行き先などを選んだ。
皆さんと一緒にやって行きたい」と協力を求めていた。
当面の新型コロナ克服も重要だが、その後の未来をどのように設計するかがもっと重要だ。
優勝目指し躍動　日報杯中学バスケ開幕【宇部】
こうした、実在の企業や団体が「あつまれ どうぶつの森」のマイデザインを公開する取り組みは米国のゲティ財団やメトロポリタン美術館、ファッションブランドのマーク ジェイコブスなどが先行して実施しています。
また、イヤホンが充電ケースの中に入ったままでも追跡可能です。
昔のシビックあたりを思い出させる2ボックス型のボディは、全長3895mm × 全幅1750mm × 全高1512mm。
新たなる低廉のプランをきちっと用意したことは評価します。
ポケモンGO、20日18時からカゲボウズ大量発生。
その基調講演ではハードウェア新製品がお披露目されるとの期待が高まっているなか、実はソフトウェア中心の発表になるとの予測が報じられています。
師走や正月を華やかに彩る「シクラメン」。
リアルタッチなのになぜか笑える表情のニャンコたち。
私のイチオシ本ｍｏｒｅ」と「第２回ブッ…
SIPとは高密度に実装された回路基板であり、AirPodsなどアップルの小型ウェアラブル製品にも採用されています。
茎上部の芽を摘むことにより、栄養の分散を防ぎ球を大きくするために収穫前の大事な芽取り作業は、家族が休日などを利用し行っている。
SpotifyのWrappedなど、その年の終わりにユーザーデータを集計してくれる機能はありますが、Apple Music Replayは「毎週末アップデートされる」のが大きな特徴。
外へ出たら普通のマスクと比較にならないくらい空気を……いや、「酸素」をモロに感じることができたから驚いた。
バー司法長官も声明で「アンティファや類似集団によって扇動された暴力は国内テロ行為であり、適切に対処する」と同調。
また、ドコモ口座のアカウントと下記銀行口座を連携している人には、手続きに必要な情報をメールやウェブサイトで案内するとしています。
「人材派遣」って、もしかして「人夫出し」あるいは「人工出し」のことではないの？
現状、日本で販売されているポータブル電源において他に類を見ない大容量と言えます。
不摂生にはご注意▼ところで正月休み返上で頑張っているのが受験生。
住民有志による中津谷川イルミネーション同好会（佐藤守一会長）が毎年取り組んでおり、１１年目。
ただしこれはあくまでも推測で、Twitterがこの件に関するThe Vergeの質問に対応していない現状では、実際のところを我々が知る由もありません。
厚生長官は新型コロナ対策など防疫・衛生分野を担当する閣僚だが、蔡氏との会談では安全保障分野も含めた広範囲での連携強化が提起された。
山口県出身の二胡奏者、今井美樹さんによる講演会は１１月１５日午後２から山口市小郡下郷の小郡地域交流センターで開かれる。
水泳などでは利用できませんが、水しぶきや汗などに強いため、スポーツ時などアクティブな使い方をする場合でも、安心して使用できるでしょう。
令和2年（2020）1月21日 （火）
ネット上では、徳井さんの復帰が早すぎると非難する声、また、お帰りなさいと復帰を喜ぶ声など、徳井さんの復帰時期は適切だったか否かについての声をはじめとし、多種多様な意見が噴出している。
米ゼネラル・モーターズ(GM)は、デトロイト・ハムトラムクの工場に22億ドル(約2400億円)を投じ、同社初の電気自動車専用工場に改修すると発表しました。
電源ロック機能を搭載しています。
必ず、デバイス画面上で充電されているかご確認ください。
延期のたびに繰り返された「品質が低いまま無理にリリースするより、完成度を高めてから発売したほうが作品にとって長期的にも有益」と同じくらい頼もしい発言です。
小学生が「スポーツ遊び」で楽しく運動【宇部】
JPEG形式のデータでも露出やホワイトバランス、コントラストなどを変えることは可能ですが、調整前よりも画質が落ちてしまうことがあります。
フル品質の8K ProResビデオを、1フレームも落とさずにDaVinci Resolveで再生する。
』はシャープのX68000ばかりが（一部で）話題となっていた感があり、『GRIDMAN』では巨大ヒーローへの変身に必須な自作パソコン「ジャンク」の出番が多かったのですが、さりげなくMacもいたことを想起させてくれます。
積極的にXboxのシェアを伸ばそうとしているのが伝わります。
付属品はスタンド兼用カバーとUSB-C to Cケーブル、USB-A to CケーブルとフルHDMI-ミニHDMIケーブル、そしてACアダプタ（本体側はUSB-C端子に接続します）。
餅の香りなど五感も育まれると思うので、園児にとっても非常に大事な機会になっている」と話していた。
正常に接続されると、シャーシー上、後ろ側にある「USBリンクランプ」が青く点灯します。
もちろん、こうすることでS/N比が向上し、1画素あたりの質は高まるが、それだけのために標準5000万、広角4000万の高画素大型COMSセンサーを搭載しているわけではない。
東岐波の前田集会所に焼夷弾を説明する看板　宇部大空襲の記憶伝える【宇部】
さっそく、お手並み拝見といってみよう。
県内全域の登録参加店で販売当日から利用可能。
換気も、窓を開けているだけで十分でない場合は、扇風機などを補助的に使用して空気を動かしてほしい」と呼び掛けた。
会見した本永院長らは同病院が先島諸島で唯一の脳血管専門医を有し、高度な脳卒中治療が行える専門施設となったことを強調。
緊急事態時における危機管理は、新型コロナに対してだけではない。
岡学長は「地域、そしてわが国の、さらには世界の、安全で安心できる社会の実現を目指す教育研究を幅広く行っている本学にとって、その活動をより一層推進する大変意義深いものだと感じる」と語った。
位置情報ゲーム「ドラゴンクエストウォーク（DQウォーク）」は4月6日から、不要不急の外出を避けるべき昨今の事情に配慮してか外出しなくてもゲームを進められるように仕様を変更しています。
確かに天皇の胸中を理解できる人材がいなかったことが、太平洋戦争時には明白であった。
金ケ崎神社（菅原政憲宮司）の春季祭典は１９日、金ケ崎町西根諏訪小路の同神社で行われた。
市内の少年野球チームに所属し、新しく指導者を目指す…
これまでは、別のアプリを使うなどして工夫していましたが、それらがすべてSamsung Notesでできるようになれば、使い勝手が向上しそうです。
バスクチーズケーキ作り体験教室、スペインに関心深める【山口】
そこから切り替えや並べ替えを行えます。
また、その中から抽選で500人に1万円相当のdポイントを付与します。
アップルの拡張現実メガネ（ヘッドセットより軽い、両耳に着用タイプ）ことアップルメガネ(仮称）の登場は「最短で」2022年と予測されていたなか、急きょ2021年に発表説が浮上。
国の第２期戦略では３番目に掲げられている「若い世代の結婚・妊娠・出産・子育ての希望をかなえる」に加え「子どもの夢を育む教育の推進」を最優先に取り組む目標に掲げたのが特徴。
このほか、検挙数には含まれていないが、シートベルト着用義務違反などが４６９件（同28件減）あった。
１２日に市主催の戦没者追悼献花式　４会場でネット中継【宇部】
A：本製品は太陽光エネルギーを収集し、熱に変換しますので、雨や曇りの日にはご使用できません。
もはや"パワーと勢いで押し切る系ライター"と自負する筆者でさえもどこからツッコんで良いのかわからなくなりそうな「5Gっぷり」ですが、これは中国のユーザーも同じようで、発表を記念したライブ中継などでは困惑の声も多く上がっています。
及川菜々子さん（大学生）花巻市湯本　大人の自覚はまだまだなので高めたい。
しかし日本最北端の地の空に上がった花火の美しさはコロナ禍でもあり見に行った人達の目と心にしっかり刻まれたことであろう。
市自治会連合会（岡本志俊会長）と市快適環境づくり協議会（同会長）…
また中国時報は、2021年にApple Silicon版iMacが、やはりアップル独自設計のGPUを搭載して発売される可能性があるとも報じています。
新発売の対応機種はこれから増えていきます。
旅客は上り１万４０２人（前年同月比６５・４％減）下り１万２８３人（同６５％減）島間３３８８人（同８４・９％減）の２万４０７３人。
異様なシチュエーションに惑わされず、確実にボールをゴールネットに叩き込みましょう。
また、８月１日から９月２２日まで、同ギャラリーでコレクション展「彫刻家、柳原義達特集展示」が開かれる。
パークゴルフのチャンピオン大会が週末開かれ、戸外のスポーツも間もなく今シーズンの終わりを迎える。
また、ランプが点灯中の除菌中に人やペットが除菌空間に入らないよう十分にご注意ください。
北島代表は「毎年、秋に石狩川や忠別川には、旭川で生まれたサケが遡上してきます。
実験ではこのレンガに10秒間電圧をかけることで3Vの電力を蓄えられ、LEDを10分間点灯させられました。
今年度からは稚内開建の発注でクサンル川に架かる国道４０号上の橋梁架替工事が令和4年3月下旬までの計画で行われる。
料金プランは毎月100GBのデータ通信を使える「100GBプラン」と、データ通信容量の上限を設けない「UNLIMITEDプラン」の2種類を用意します。
元防衛相　中谷元 衆院議員(なかたに・げん)　１９５７年、高知県高知市生まれ。
つまりアプリが要件を満たした上で、開発者がアップルに申請して許可を得る必要があるため、現状のベータ版ではサードパーティ製アプリを標準ブラウザやメーラーにはできないわけです。
マスクは早急に会員が所属する医療機関に配布するという。
扉を開けると、2人がけのソファに小さなテーブルが置いてある。
そんな錯覚すら覚えるほどのドッキング具合だ。
手ブレ補正が十分に効いているので、薄暗い中でも安定して撮影できるのが助かります。
PS4版の他にPC版も展開されています。
コロナ禍での消費喚起にと、山陽小野田市が市民１人当たり５０００円分を発行する商品券「スマイルチケット」の郵送が始まっている。
雪道を想定したスキッド体験を盛り込んだ交通安全セミナーが、北上市飯豊の花北モータースクールで開かれている。
ただ、途中でIntelの第10世代Coreシリーズが発表され、そちらに変更となりました。
発表会はMWCの会期前日などに行われ、MWCとは別でメーカーが個別に開催します。
その性能は「お値段なりのロースペック」であり、お世辞にもメインPCとして活躍できるようなものではありません。
政府の携帯値下げ要請に対して、KDDIとソフトバンクはメインブランドではなくサブブランドで応えた格好ですが、NTTドコモはサブブランドを有していません。
しかもダンジョン内でメタル系のモンスターを倒してもレーダーのカウントは消費されません。
和毅がフェザー級の王座を獲得すれば、興毅氏に続いて兄弟での世界3階級制覇となる。
そのほかリファレンスデザインの仕様は、ハンドトラッキング・ヘッドトラッキング用・SLAM用IRエミッタ、片目につき2K x 2K液晶ディスプレイ対応、パートナー企業 NDI の Atraxa トラッキング用レシーバ、アイトラッキングは Foveatedレンダリングにも対応する Tobii 準拠。
中央病院は４、５の両日に、医療従事者や患者など約１６０人を検査し、いずれも陰性を確認。
同端末のバリエーションモデルでは、なんと体温の測定が可能です。
①渡辺紗斗（緑が丘）②原田（上富良野）③林（上富良野）
以前から予約をしていたがタイミング良くＧｏＴｏトラベルの支援対象となったことで利用してきた。
この誇らしい日は決して約束されていたわけではなく、皆さんの多くは努力を重ねて、みずから今日この日を勝ち取ったのです。
宗谷岬の西側約１㌔沖合いに浮かぶ弁天島に、トドが群れで来遊し上陸している。
現在入手可能なChromebook製品のほとんどは3Dアクセラレーションに制約あるGPUしか搭載されておらず、必然的にゲームにも制限が課されてしまいます。
Android 11 DP3公開。
▶︎万が一、お届けした製品に不良箇所がございましたら、製品到着から7営業日以内にご連絡をお願い致します。
」で、2月14日に「"ちびキン"ちゃんの元へ美人が。
テレビの前にいる時間が確実に増えます。
＊クイックコマンドは英文のみの対応、日本語には対応していません。
SpaceX、ミサイル追跡衛星開発で米国政府と契約。
砂川室長は、サーキュレーターを配置することで換気が良くなることや、東京では控え室で従業員同士の感染拡大が多かったことを紹介して注意を促した。
Project xCloudは、今年9月から日本を含まない22カ国で正式（ベータテストはそれ以前から）に提供を開始済み。
どこからどう見ても自販機である。
量だけでなく質も相当悪いようで漁師曰く「１、２等なく３、４等ばかり」。
キャラクター（プレイヤーの分身）は画面をタップした長さに応じて前進。
産後ケア施設を紹介で反響　「初めて知りました」「とてもありがたいですね」
プリセットの壁紙はXperia 1が光線をモチーフにした疾走感のある壁紙にしているのに対して、Xperia 1 IIでは水平線のようなイメージ。
市場想定売価は8万6800円 (税抜)。
本社ビルの中で見た社員の「本当の姿」がコレだ!
は2255円OFFの2万2545円にて販売中です。
終了後に教室で卒業証書を受け取られたという。
個人的な体験で言えば、かなり無理をしてでも高価なCD-ROM2を買うことに踏み切ったきっかけは、やはり『スーパーダライアス』。
トルコは、核武装する権利があるとして将来的な核保有の可能性を示唆している。
アーティスト・お客さん・ライブハウス、それぞれがお互いにバックアップし合うような感覚を共有できたらと思いますね」と話した。
注目すべきポイントはやはりそのサイズ、歴代iPhoneで最も大きな6.7インチの画面となっています。iPhone 11 Pro Maxと比較してみると、数値上は0.
なお、ドンメルの色違いは未実装、スポットライトアワーでの登場も予告はありません。
本作が一般的なレースアクションゲームと一線を画している点。
既存の小型プリンターの約2倍の印刷幅がアレンジできるので、絵やモチーフを組み合わせると100種類以上の印刷イメージが創作できます。
思うに早苗代表が子供たちに植え付けたのであろう◆記事で以前エンジェルの活動に不適切な表現をしたことがあった。
稚内商工会議所は工藤市長に対しコロナウイルスの影響を受け苦しむ事業所への利子補給、マスク・消毒液の安定供給支援など要請すると共に、甚大な影響を受けるホテルや飲食店など対象に行った聴き取り調査結果を明らかにした。
さらに、鍋全体の味の調和も吉野家が1枚上手であるように感じた。
それは、取り組みが地方部（岩手県・栃木県・長野県・和歌山県・福岡県）に限定されていたため。
このまま稲作マスターを目指して……と、光の農民になろうとしていたところで、ふと思ったのだ。
Android / iOSデバイスで利用できます。
高速入力でもうるさすぎず、心地よいタイピング音を醸し出します。
少し風のある気温の低い日に着用して外に出てみましたが、風は全く通しませんでした。
昭和天皇のイメージが強いので、逆に自分が老境に入ったことを実感させられる▼市長や警察署長、校長先生も年下である。
敷地内には、3種の道路がひかれる。
実際に装着してみると、軽量で付け心地がよいと感じた一方で、視野角が52度と狭いため、室内全体を見渡すには首を横に振ったりする必要があります。
期間限定タスクはいずれも「タマゴをn個孵す」系。
BGMは声優の小岩井ことりさんが作成したもの。7日の悠木さんのツイートを受けて、YouTube上で「【フリー音源】ヒーリングミュージック【ループBGM30分】/ 小岩井ことり」を公開していた。
重さも860gと軽く、持ち運びしやすいのも魅力です。
ただしアクティベーションコードは一つのパソコンに１つしか与えられませんので、例えば、surface laptopとsurface bookを保有されている方が、１枚のNumsで２台を動かそうとしても、１台はアクティベーションできませんので、動かすことはできません。
きくちゆうきさん作のツイッター連載漫画「100日後に死ぬワニ」が、小学館で書籍化される。
カニストラロ氏いわく、今なおRemoteの「究極のビジョン」は実現されていないとのこと。
県と下関市は１０日、同市で新たに３人の新型コロナウイルス感染を確認したと発表した。
大相撲・元横綱の日馬富士（本名：ダワーニャム・ビャンバドルジ）は2020年4月14日、自身のツイッターを更新した。
ティックトックは米国でも人気が高い。
新型コロナウイルスの感染が広がる中、県内の医療従事者を対象にした体外式膜型人工肺（ＥＣＭＯ＝エクモ）の講習会が３０日、山口大医学部付属病院で開かれた。
東日本大震災から今年で10年目。
新型コロナウイルスの感染拡大で、外食産業を取り巻く環境は厳しさを増し、同店も例外ではない。
シンガポール政府は不要不急の外出をしないように求めており、従わない人には取締官が警告文書を渡してきた。
聞くところによると彼は、手持ちのマスクド・ピカチュウととを交換してもらう予定になっていたのだそうだ。
今回のアップデートでボディペイントが追加されました。
祝賀会では観光振興に尽力した企業や団体を表彰する。
それに加えてA12ZチップはiPad Pro（2020）の電力設計を前提に設計されたもので、ノートPCやデスクトップでは（排熱と電力の両方で）大幅な余裕ができるため、チップはより高いレベルのパフォーマンスに達するよう最適化されるーー9to5Macはそう分析しています。
つまり、オーディオ再生性能がややグレードダウンしています。
令和2年（2020）11月1日 （日）
当然、社内の会議室でとはいきません。
この日、渋野選手の指には、同じ色のマニキュアが光っていた。
OSは最新のAndroid 10を採用します。
これまでテキストチャットやファイル共有などの暗号化サービスを手がけてきた同社の技術は、近い将来にすべての有料アカウントに提供予定だとも述べられていました。
しかし、王道エナドリ的な味わいにが加わることで、困ったことにこれが普通にウマいのである。
とコインランドリーに赴いたことを明かした。
【教育長賞】佐久田愛純（西城小５年）
ナイアンティックは問題の発生を認めつつ、対応があるかどうかはまだ明らかにしていませんが、ことによると補填イベントの補填イベントが設けられるかもしれません。
莉乃ちゃんが卒業してから、その（指原さんが立っていた）ポジションを任せていただく機会もあり、一番近くで背中を見させて頂いたからこそ、たくさん学べることも多かったので、すごく感謝しています。
特に二階氏は、中国の「一帯一路」への協力を提唱し、習主席の国賓来日を主張するなど、最も影響力のある人物とされている。
市田秀会長は「朔北展には市内だけでなく京都などからも出品される人もおり、今の状況では難しく、会場への搬入や観覧する際の感染リスクが高く関係者や来場者の健康、安全面を考慮し断念しました」と話していた。
ピザおじさん感動「マンマミーア」
さらに突っ込んでみたところ「システム的に個人が繰り返し購入することは可能だが、 “より多くの人に利用してほしい” というキャンペーンの意図としては、できれば各自1度だけの購入に留めてほしい。
世界屈指の東洋学研究図書館である東洋文庫の連載企画。
・ご注文状況、使用部材の供給状況、製造工程の都合等により出荷時期が遅れる場合があります。
のですが、MSR7bはケーブルが左右ユニットから出る仕様なのに比べ、本機は左側のみから出る仕様など、大きな相違点も存在します。
一九九五年に本堂を改装して「笹の墓標展示館」と命名された建物は、主に次のような役割を果たしてきました。
バッテリーが外せない機器は分解時にも通電したままになるのが嫌なので、簡単に外せるのはありがたいです。
ネタの大きさには定評があるが、その分、他の100円回転寿司より高級皿が多いと思うのは私（中澤）の気のせいだろうか。
人気女優がNHKの大河ドラマの撮影期間中に逮捕された異例の事件とあって、2020年1月31日朝には東京地裁での初公判の傍聴券を求めて多くの人々が東京・日比谷公園に列をなした。
なお、搭載プロセッサはSnapdragon 865で5Gに対応するなど、基本スペックはOnePlus 8 Proから大きくは変わりません。
PC用のディスプレイは4Kの需要がまだ大きくなかったため、どうしても価格が高止まりする傾向がありました。
なお、最終的なStarshipには、到着した月や火星から再び宇宙へ飛び立てるよう、6基のRaptorエンジンが装備されるとのこと。
ユーザーの立場にすれば、どうしても手間が増えて面倒に感じられてしまうところが障壁になっているかもしれません。
あのニコニコ動画が、他サイトの新型コロナウイルス「対策」に巻き込まれるという、ちょっとした騒動があった。
竹内さんは主人公の田村心役、せいやさんは最終回で一連の事件の黒幕だったと明かされた田中正志役を演じていた。
デスクトップ版Google 検索のダークテーマでは背景が濃いグレー色に切り替わり、グーグルのロゴは白色、文字は灰色で表示されます。
同小のプール北側に、体育館と学童保育施設を合わせて建設。
ポケモンGO、4月は毎週火曜にミニイベント。
またアップルは、製造工程のなかで実際に使用できるCADデータ（DXFフォーマット）やPDFファイルも提供しています。
以前寛容だったマレーシアも、タイも断固上陸を拒否。
このような比較的低価格な端末の登場により、さらに5G端末が普及することが予測されます。
第２トイレの建築面積は39・95平方メートル。
米陸軍が韓国に配備した「高高度防衛ミサイル（ＴＨＡＡＤ）」システムも同様の能力を持ち、有力な候補であったが、海自艦艇との共通性、経費見積もり等の観点から、ＡＡを選択したとされている。
市議選も中盤、今まさに立候補者は激しい舌戦を繰り広げている▼今回は定数37に対し、41人が立候補する混戦模様となっている。
Googleアシスタントが日時指定のアクションに対応。
新型コロナウイルス感染対策のため、共和党もノースカロライナ州シャーロットの特設会場を拠点に、民主党大会に続いてインターネットとビデオによる大会を余儀なくされている。
若手棋士の活躍が注目される中、毛利家伝来の珍しい「中将棋」が、県立山口博物館に展示されている。
予約開始は4月20日からとなります。
マルチ真空パック器「Xin Bao Long PLUS」
自動カールですが、もつれた髪は心配要りません！
どこでどう感染したか、詳しい経路が不明にもかかわらず増え続ける患者数▼大規模イベントの中止は致し方ない。
日本野球機構（NPB）は2020年4月3日、臨時の12球団代表会議を開催し、当初目指していた24日の公式戦開幕を断念することを決定。
会員たちが気持ち新たに声を張り上げ、謡と仕舞のさらな…
沖縄県・尖閣諸島周辺で中国公船により領海侵犯を繰り返されているわが国も、連携した取り組みを強化すべきである。
平成25年春のいわき海星を最後に、聖地から離れていたいわき勢にとって、久々の甲子園。
山口市南部の開放的な景観の下、ランニング、サイクリング、トレッキングなどを楽しみながら筋肉を鍛える「筋肉ヴィレッジ」が２４、２５の両日に開…
発売から半年後には1万9980円にまで値下げされ、更にお買い得となりました。
本市は昨秋、東日本台風（台風19号）では平下平窪、小川地区を中心に甚大な被害を受けた。
ドイツ語サイトのWinFutureが投稿した、今回の画像。
その変化は、応援する「自担」以外のタレントのコンテンツも閲覧できるようになったことだ。
ドライバーは本機に合わせた新設計。
東京電力福島第1原発事故後に国が設けた新規制基準に合格して稼働した実績がある原発は、関西電力、九州電力、四国電力に計9機あるが、そのうち4基が停止することになる。
新型コロナウイルス対策として、道が２５日から道内全域で休業要請の大半を解除することを受け、市内で臨時休館している公共施設は２６日以降から再開される見通し。
自分では気付かないうちに汚れや菌がたくさん付着しています。
▲こちらは65W、Type-C＋Type-Aの『PA-B3』。
スタンプラリーに参加するには、スマホアプリ「舞台めぐり」のダウンロードが必要。
急速冷却カップと保温ボトルが一体になった温度調整ボトル「DOCA」
と同時に、「心が床に打ち付けられ、反動ではね上がったような気分」になるほど力がわいてきて、また「誰かの役に立つ音楽」に取り組む気持ちになった。
、今年のフラッグシップiPhone 12(仮)シリーズ。
都内なので、なんとか楽天モバイルのエリア内と言うことで、「仕事先からの電話はNTTドコモ回線で受けつつ、データは楽天モバイルの使い放題。
毎週土、日曜日に無料でキッズスペースを開設している豊間中央集会所にこのほど、木の温もりが感じられる新たな屋外遊具が設置され、デジタルピアノ１台も新たに置かれた。
カレーを詰めたパン生地を成形して油で揚げる、という昔ながらの作り方。
金紗裕さんはそう言いながら、笑った。
氏を動かしたものは、「民族の伝統と誇りを伝えてくれる貴重な民族遺産」を略奪、破壊した伊藤博文をはじめとする日本の破廉恥な強盗行為、その政策を今なお反省せず、恬としている日本国、日本人への怒りからであろう。
FreeBuds といえば、 従来モデルはアップルの AirPods にあまりにも似た、敢えて変えようという意図もなさそうなデザインでした。
▲iPhone 12無印/miniの公式ページより。
ティム・ミレー氏いわく、そうした余裕は1つには従来通りCPUやGPUの強化に繋がり「必然的にゲームのビジュアル機能として、あるいはユーザーインターフェースのきびきびした遷移に反映されます」とのこと。
渡辺教授によると、イネ１株から発光ダイオード（ＬＥＤ）電球１つを点灯することが可能で、12～15株が集まると音楽プレーヤーが使用できるほどの電気を生む。
伊香保（いかほ）といえば、草津とともに群馬県を代表する温泉地として有名だ。
学生にとっては弱り目に祟（たた）り目だ。
このバルベーラ・ダルバについてはサイゼリヤ公式HPに以下のような記述がある。
基地局数も順調に増えているようで、少なくとも23区の屋外では、それなりにつながるようになっています。
とはいっても難しいことはなく、してApple IDを登録するだけです。
ブックリスト～３・４・５歳向け」を製作。
こちらの医薬品保冷ボックスは、温度ロガーや蓄熱材、アタッチメントを含んだ状態で1.
聞くと、あのミシュランガイドの最新版（2017年）でも、三千円以下の低価格でおいしいものが食べられる店として認定されたのだとか。
これまでは、注文した商品が短時間で届く Prime Now 専用アプリでしかライフの商品を注文できませんでしたが、今後は、Prime Now 専用アプリに加えて、Amazon.
営業自粛解除から２週間近いものの、まちを歩く人はほとんどがマスク姿であり、会話も笑い声も聞こえない▼心安らぐといえば、目に優しい新緑の季節になったということ。
また、1枚のインスタントフィルムに2回もしくは複数回の画像を重ね写し込む、いわゆる多重露光撮影が可能です。
私たちは、音楽コミュニティに利益をもたらすために一緒に楽しいプロジェクトに取り組み続けます。
"FM放送品質"のリモート収録、生放送が難しいワケDJ Taroさんの場合、オンエアスタッフだけではなく、放送技術のスタッフも付き添わず、環境のセットアップから各種テストや確認まで、すべてをひとりでこなした。
また、ハンギングチェーン、充電用USBケーブル(Type A - microUSB)、それらすべてのパーツを入れられるポーチを付属しております。
施設利用は当面、市民に限定する。
とはいえ、iPhoneの買い替えサイクルが長期化していることを踏まえると、いずれ広がるであろうミリ波のエリアを利用できないのは、やや残念な要素とも言えます。
ネット経由で番組を見ますから電波感度の心配はありませんし、たいていのスマートTVはAndroid OSやAndroid TVで動作するためYouTubeやNetflixなども視聴可能。
続いて、アプリケーションの動作性能を見る「PCMark 10」を実行してみました。
先行して退所報道があった20日深夜、お笑いコンビ・ナインティナインの岡村隆史さんが自身のラジオ番組「岡村隆史のオールナイトニッポン」にて中居さんの退所について語った。
垂直統合的に、モデムまで自社で製造しているため、クアルコム製のチップを採用する他社より、低価格なミドルレンジモデルを出しやすかったという事情もありそうです。
すなわちホームボタンを削除したことでディスプレイが広くなっているわけです。
最新のうわさでは、小型軽量化やリフレッシュレート向上、新設計コントローラなど新モデルに向けたテストは進んでいるものの、新型コロナウイルスの影響で、出荷は年内予定から来年にずれ込む可能性がありそうです。
と不思議に思った方もいるでしょう。
もしも裁判所に訴えが認められれば、1件あたり最大で5000ドルの支払いを余儀なくされる可能性があるとのことです。
北朝鮮が制裁回避の手段として多用する海上における違法な船舶間の積み替えである「瀬取り」や仮想通貨の窃取への対策も急務だ。
水温も温かくなって来ているのでこれからの漁に期待したい」と話していた。
難しいと思われがちな飛行操作について、ドローンや空撮初心者の方にも役立つ情報や操作方法について分かりやすく説明しています。
また、ラップトップでは珍しく、キーボード面に13MPのカメラを備えます。
利益をまちの活性化に　　社長を務めるうべ未来エネルギー株式会社は、４月１日から電力供給を開始する。
そんな弱点をまるっと解決してしまうライバル機が登場しました！
都市型店については100円の皿が120円、150円の皿が170円、300円の皿が320円。
深川キングウェアインテリジェントテクノロジー株式会社は2012年の創業以来中国に5つの支店を所有し、その自己開発製品は世界中の有名で熱い販売を行っています。
住み慣れた自宅で最期を迎えるには医師、看護師の協力など連携がいかに重要であるのかを感じています」と語った。
観光客の減少による影響は土産物店や飲食店も同様で、中でも飲食店は宴会や各種会合などが自粛によりほとんど開催されなくなったため売り上げが減少。
なお、HDRを楽しむには接続したテレビ側もHDR対応の必要があります。
背面カメラは「4800万画素ジンバルカメラ」と「1600万画素5-7.
市の吉武智子地域福祉・指導監査課長が概要を説明した。
業績が堅調な中では異例の回答だが、経営側は従来のような一律の賃上げを継続すると、将来にわたる競争力を維持できないとの判断で押し切った。
また、すでに公開されてしまったツイートを修正するためのやり直し(Redo)機能も用意しています。
アップデート記念品は「ブッシュ・ド・ノエル」が届くぞ。
はっきりとは覚えてないですがそういったこともあって、当時弊社的にもお声かけさせていただいたと思っています。
前モデルから3年が経過していて、もしかするともう新しいモデルは出てこないんじゃないか？
全国のイオンやイオンモールの店内に設置されているイオンディライトの自動販売機が、PayPayなどを含む5つのQRコード決済サービスに対応。
CPUはCore i5の「1030NG7」となっている。
ダウンロードソフトや更新データ、追加コンテンツを本体保存メモリーとSDカードとの間で移動できるようにしました。
そしてこうした見通しに同調する、別のアナリストによる予測も伝えられはじめています。
花が終わった後は「取れた種を地域に提供し、ヒマワリの花でいっぱいにしよう」と盛り上がり、種を配ることにした。
発熱が続いたため、２日に再検査したところ陽性が確定した。
▼復旧現場で掲げられているスローガンは「最短期間に最上レベルで」。
未発表のユニホームの画像が拡散し、しかもデザインは因縁の「真っ赤」。
これら諸々の特徴は一部を除いて新型iPadのものと伝えられて来たものばかり、ただし第4世代iPad Airとして。
中央の大きな開口部はドライバーおよびナビゲーターのシート背後に設置されるバッテリーパックを冷却するための空気を導入します。
世界が依然として混迷、混乱の中にある中で日本が何を軸としてこれから生きていくのか考えた時、そこにしっかりとした原点がないと軸はぶれます。
下関地方気象台は、暴風、うねりを伴った高波、土砂災害、低土地の浸水などに最大級の警戒を呼び掛けている。
山大と山口ＦＧが連携　学生らに起業支援を説明【宇部】
Wi-FiもWi-Fi 5からWi-Fi 6（IEEE 802.11 ax対応）へと進化。
ただし、本体ストレージ容量が64GBしかないので、インストールするタイプのゲームがあまり多くは入れられません。
最新設備で快適な列車の旅を体験できましたが、本数が少ないので帰りはサフィールではない特急踊り子号に乗車。
そっちの方が捕れていない可能性が高いが、
電話をかけ直し、ふたたびコメントを求めると、「中国についてはもう話した」「中国のすべての地域で（対策は）順調に進んでいる」などと答えるにとどめた。
次世代につないでいきたい」と話した。
発表会当時２年生で、今も鮮明に記憶に残っているという久之浜・大久地域づくり協議会長の阿部忠直さん（74）は、直筆譜を何らかの手法で一般公開できないか、そしてまちおこしにつなげるため、仲間とともに現在検討を進めているところだ。
これから暖かな季節を迎え、店外のベンチでも味わえる。
色は2色(ネイビー、シルバー)をご用意しました。
Ocleanシリーズは、専用スマホアプリでブラッシングプログラムを設定できますが、毎日体調が変わるように、心地よいと感じる歯磨きの強さも日々変わるもの。
本体サイズは50 x 20 x 150mm、重量は65gとなっています。
焼き肉の入った中華まん……ではなく、焼いた「肉まん」だ。
痩せた小さな身体で差別を受ける人々のために戦う、リベラルを代表する有名判事となった。
ドリブルやフェイントなど複数のチャレンジが設けられており、GMRを装着したシューズで実際にプレーしてクリアすれば、ゲーム内リワードを獲得できるというシステムです。
とはいえ、ショット攻撃を与えれば倒せることに変わりありません。
Q：日頃のメンテナンスで、水洗いできますか？
大沼の氷が融け始める３月後半にはハクチョウ含めカモなどの飛来も増え始める。
レジを使わずに決済が行えるシステムは、店側はレジに人を割く必要がなくなるため、別業務の人員の充実や人件費そのものの削減につながります。
シャオミは今まで1年以上にわたって、5Gテクノロジーを研究しつづけてきました。
楽しいグッズが必ずもらえます。
原理としては、電波振動による水分子コントロールを利用して、風味を上げるのだとか。
それを、「肉体」、「知力」、「反応」、「技術」、「意思」のことで、任意の方向に自分自身を強化していくのだ。
ただし、前述のPC Magのレビュアーは、フォーカス処理が遅く、場合によっては不正確で焦点が合っていない写真になることを報告しています。
かつて共産主義政権の圧政に苦しんだチェコ国民が、中台統一を目指す中国の横暴な振る舞いを看過できないのは当然だろう。
活躍する姿で、お世話になった多くの人たちに恩返ししてもらいたい」とエールを送った。
PCでもゲーム機でも、マインクラフトストアにアクセスできれば、新設の「Education」カテゴリーからダウンロードできます。
在日朝鮮人社会へ日本政府が率先して差別をしている」と、朝鮮学校に対する国の差別政策が継続していることを指摘したうえで、「植民地主義を克服し、真の多文化共生社会をつくりあげていかねばならない。
沖縄・那覇市「塩の専門店・塩屋」
こうした情勢の悪化を踏まえ、日米同盟の重要性を改めて確認したい。
期待しながら待つこと2日間、商品が到着したぞ。
コメント付きリツイート(引用リツイート)は単に「元ツイートの個別URLを含んだツイート」なので、URLをコピーして検索すればこれまでも一覧はできましたが、1タップでできるようになったのは大きな違いです。
ボスや狂信者、ネームドの動物等の強さも、プレーヤーがボス本来の強さを上回る場合、マッチするよう調整されます。
一体何を作文させられているのかという感じだが、前者を選ぶと、やたらに豪華なCGで描かれたうんこの断面図を見せられる。
アピロスから、六角形フォルムのiPhoneケースです。
マクドナルドの『月光バーガー』とのガチ比較も!
雪を活用した地域活性化イベント「ふるさと雪っこまつり」は２６日、北上市和賀町のふるさと体験館「北上」で開かれた。
カラーはブラック、レッド、ブルー、オレンジ、アッシュグリーンの5色展開です。
このため、ミルマン氏は無駄になる細胞の割合を減らすことにフォーカスした新しい方法を研究し、より高い割合のベータ細胞を生成、機能させられるようにしたとのことです。
RAMはいずれも標準で8GB、オプションで最大128GBを選択可能。
このマイブームは新型コロナ感染拡大による自粛が落ち着いてもしばらく続きそうな勢い･･･。
研修会は、ＹＩＣ学院（井本浩二理事長）が県の委託を受け、毎年２回実施。
高橋理事の発言が波紋を広げている。
再び立ち上がった我々ロケットニュース24。
こうした事態を受け、同専門委では▽手洗い、マスクなどせきエチケットの励行▽密閉、密着、近距離での会話や発声を避ける▽室内の換気、温度調節―の基本的な感染対策の徹底を求めている。
井上の今年の初戦は4月に米国のリングを予定しており、ここでの対戦が期待される。
Galaxy Noteといえば本体に収納できるスタイラスペン「Sペン」と大きなディスプレイが特徴のスマートフォンです。
ファーウェイは、次期フラグシップスマートフォン「HUAWEI P40」シリーズを3月26日にフランス・パリで発表すると明かしました。
スマホアプリ「Nintendo Switch Online」では、あつ森のほかにも「大乱闘スマッシュブラザーズ SPECIAL 」や「スプラトゥーン2」でもオンラインでのコミュニケーションに利用可能です。
今月25日は三島由紀夫の没後50年に当.
ちなみにシネブリチョフ醸造所は現在も稼働している北欧では最古の醸造所だ。
息子が行った詐欺は1000台以上、母親は100台だったとのことです。
私は町田市にある朝鮮幼稚園の保護者だ。
……というわけで筆者も、話題のメルボルン・シタデルに挑戦してみました。
クラウドファンディング終了後も、MHaudio UA-1をお使いの方から「想像していたよりも、本当に音が良い」「とても気に入っている、ずっと使える」「もう１セット欲しい」などのお声を、また、後から知った方からは「購入したい」「どこで見られるか」などのお声を多数いただきました。
そのクオッカがなんと埼玉県の動物園にやってきて、7月から公開されていると聞いてさっそく見に行きました。
お申込みをキャンセルする場合には、申込期限の2営業日前の日の午後6時までに、その旨をBlinks事務局までメッセージでご連絡ください。
そんなハンパないコンパクトデジタルカメラでの旅写真、スナップ写真を紹介しよう。
高級機械式腕時計の世界では、ムーブメントを自社開発する「マニファクチュール」の称号がステータスとされていますが、スマートウォッチの分野ではなかなかそうもいきません。
まだプレイしていない人は秋のアップデートに備えて今こそ「GOTOツシマ」です！
このことから、ペリスコープカメラは5倍（27mm x 5）の倍率だと推測されます。
ぜひ、この機会にご支援いただけますと幸いです。
同店スタッフのテ・ヨンミさんによれば、13種類の海鮮は客の好みや季節によって、蒸し料理以外に刺身でも提供が可能だという。
２戦（週）連続のホーム戦となり、８日は悲願のＪ昇格に向けて落とすことのできない重要な一戦。
さらに性能面では、CPUやGPUは専用ユーティリティ『Alienware Command Center』経由でのオーバークロック動作にも対応。
現時点で詳細は不明ですが、本日（2020年6月3日）13時にはで正式発表されるとのこと。
基調講演で「JITにも対応」と話しているのがその部分でしょう。
茨城県のＪＲ日立駅には驚かされることが多い▼例えば、地元日立市出身の著名な女性建築家が手がけた、常磐線をまたぐ全面ガラス張りの２階建て駅舎。
ドライバーの選択肢が広がるのはいいことかもしれません(他社のサービスを使ってはいけないという規約がなければですが.
遠友塾は十三年目を迎えました。
令和2年（2020）2月10日 （月）
結局、2001年の1月にセガの家庭用ハード事業撤退が決定され、ドリームキャストも終了となりました。
具体的には、バックグラウンドタブでのJavaScriptタイマーのウェイクアップを1分間に1回に制限。
Wi-Fiが対応するのは、IEEE802.
県体なぎなたスポーツ少年団の部　２３人が練習の成果競う【宇部】
浦添市出身の比嘉選手は、宮古工業高校を卒業後にプロデビューし、２０１７年５月にＷＢＣフライ級王者となった。
けれどいまなら意識する必要もない。
同じディスプレイを採用する楽天モバイルから発売されたRakuten BIGのベースモデルとみられています。
DVD-Rに対応し、民生用ドライブとして日本初の製品となったのが、長瀬産業の「TRANSGEAR DVD-R100-P」。
もちろん手続き上は、まだ米国の次期大統領は完全にバイデン氏に決まったわけではありません。
楽天モバイルの自社回線（MNO）が、2020年4月8日から本格サービスを始めると発表した。
各パーツは部分ごとに取り替えられるので、気になる箇所をタップし、他のパーツと交換してみましょう。
それぞれに露沾と門人が詠んだ句碑が建てられており、同コンテストは露沾と門人の功績などを後世に伝え、勿来地区の魅力を広く発信しようと平成22年に始まった。
スミソニアン博物館、収蔵品の3D プリンタ用データを無償配布。
F1世界選手権は現在5月いっぱいまでのレースが新型コロナウイルス感染症の影響で延期もしくは中止になりました。
一方の尹氏は政権の顔色をうかがわない、権力の不正に立ち向かう正義漢と映っている。
ASUS TUF Gamingシリーズは、タフ仕様のゲーミングノートパソコンシリーズです。
ディスプレイが出っ張らないフラットデザインであることも加えて、落下による画面割れには強くなっていると考えられますが、実際のところはどうなのか。
市場全体が新型コロナウイルス流行に揺れる中、苦戦が続く。
また、新デザインではダークモードも利用可能になりました。
兒玉隆事務長は「先月末に福岡県北九州市で集団感染が起こったため、慎重に再開時期を決めたが、県内で出れば、また中止を考える必要がある。
２０１９年１１月まで米保守系ニュースサイト、ワシントン・フリー・ビーコンの上級エディター。
この状況をどのように捉えるべきだろうか？
出席しいつも思うのは３０代までの若い人達のエネルギーである。
市ときわ公園課によると、２８、２９日の入園者数は約５０００人で、昨年３月最終週の約９２００人と比べて大きく落ち込んだ。
中でも怪物を見て逃げ惑う人間キャラクターの悲鳴は非常にリアル。
そして監督はそれらの作品にかかわった16人の映画制作者たちと連帯していると述べました。
とはいえ、言うは易しで現実はかなり厳しい。
宇部市主催のスマート農業講座は２７日、中央町３丁目のうべ産業共創イノベーションセンター志（うべスタートアップ）で開かれた。
TOKYO FMは2月28日から、東京・銀座のサテライトスタジオ「Ginza Sony Park Studio」での公開生放送を見合わせ、4月1日にはファンによる出演者の「入り待ち・出待ち」を全面禁止にしたと発表している。
琴芝小（安平秀行校長）では先生たちが精いっぱい体を使って「ことしば」の人文字をつくった。
念頭にあるのが、タレントの川崎希さん（32）をめぐる事案だ。
宇部市が、市役所１階の地域福祉・指導監査課に設置する新型コロナウイルス生活なんでも相談窓口。
バッテリー容量は4300mAhです。
ちょい足しじゃなくて鬼足しです。
検査で陰性となり帰郷したＯＦＷが、地方で受けた再検査で陽性となるケースが相次ぎ、地方自治体を恐怖に陥れているのだ。
Persaveranceにはバイオシグネチャー発見のために開発された”7つ道具”が搭載されています。
県医師会（河村康明会長）は３０日、「２８日を今年のスギ花粉飛散開始日とする」と宣言した。
アストンマーティンは、このシステムを"究極のアストンマーティン量産モデル"と謳うDBS Superleggeraに搭載し、CESで展示する予定。
市は感染防止対策として、不要不急の外出の自粛、集団感染の原因となる３つの密（密閉空間、密集場所、密接場面）を避けるよう協力を求めている。
主催するグループは、忠別川を野生のサケの故郷にしようと二〇〇九年から、稚魚を放流する活動を続けています。
マクラーレン・エディションでは大容量RAMの搭載だけでなく、本体外観に同ブランドを象徴するを採用し、起動時アニメーショや壁紙にもカスタムが加えられていました。
三鉄は午前８時から宮古駅前でのセレモニーに参加後、８時４５分に同駅を出発。
Surface Book 3発表。
地域課題、将来の希望熱弁　１２人が意見発表　県立農業大学校【金ケ崎】
また、「みんなドコモ割（3回線以上）」、「dカードお支払割」および「ドコモ光セット割」を適用した場合、ギガホは月額3480円、ギガライトは月額980円から利用できます。
家族や会社・学校関係者の２次感染が懸念され、年末を控え「大変な事になってきたな」との思いの市民は多数いることだろう。
全面に熱を放出することで靴の内部に円状の熱気流を作ります。
献血者、外出自粛で不足　配車先の確保も難航【宇部】
梅雨前線活発化　宇部線などが始発から運休に【宇部】
価格は8GBモデルが1万5980円から、32GBモデルが1万7980円からです。
本人もそう語るとおり、必ずしもその操作はうまいとは言えない。
旨み成分をさらに高めた最高の一品とうたう商品です。
粘土の造形とアクリル色彩の繊細さ、手縫いの技術の高さは圧巻で、来廊者たちを驚かせている。
長崎強制連行朝鮮人犠牲者および被爆者遺骨奉還のための追悼法要が11日、東京の国平寺で営まれた。
個人の筋力にあわせて負荷を生み出すので、効率的なトレーニングが可能だとしています。
今年、各社から新製品が登場する折りたたみスマートフォンですが、「曲げ」に対応するため、画面の表面保護は樹脂フィルムを採用するのが一般的。
老舗薬局題材に大型紙芝居　若葉会【奥州】
アップル広報担当者は米Business Insiderに、Xbox Game Passで遊べる各ゲームを確認できないからだと述べています。
同会の大原利子副会長は「飲み込みが早くてみんな上手にやってくれた。
県営経営体育成基盤整備事業増沢西部地区の工事安全祈願祭は１２日、奥州市江刺岩谷堂字丸田地内の現地で開かれた。
KISTLER®」が開発されました。
写真は、辞令交付に当たって激励される西さん＝３日（クリックで拡大）
宇部音鑑　スティールパンコンサートに１５０人【宇部】
速報：ドコモが5Gスマホ発表、Xperia 1 II・arrows 5Gなど7機種。
再生したレコードの上にスマホを置いて初めてミュージックビデオを楽しめるシステム、是非チェックしてね！
これまでは児童のいる家庭を対象に、児童の人数を告げることで来店客1人につき3食まで特別価格で購入できたが、「おひとり様、何食でもお買い求めいただけます」としている。
小さなAlexaデバイス「Echo Flex」を試す。
例えば、過去には地下鉄が過密乗車状態のため、男性客が女性専用車両に乗る事件が発生し、警察は他の乗客への見せしめとして拘束した違反者に駅のホームで“腹筋の刑”をさせることが起きている。
今後は市役所と山陽総合事務所で、タブレット端末を使用して顔写真の撮影から申請までを支援するサービスも行う予定にしている。
USB Type-Cのうち1基は入力兼用となっており、入力としては最大45W（15V/3A、または20V/2.
なぜ米国政府がファーウェイ・テクノロジーズに対してそこまで強い制裁をするのかといえば、同社が制裁を受けてもなお経営危機になることなくビジネスを継続し、米国側の措置に真っ向から反発し続けているからでしょう。
東京―盛岡間の往復が３人、片道が６人に当たるとあって、半数超の来場者がイベント終了後の抽選会まで残った。
克服のために、どういったことを心がけてきましたか。
もとのドット絵とおなじように滑らかになりました。
新型コロナウイルス感染拡大の影響で３月はさらに落ち込むとみられている。
とブン殴ったら大抵の場合はKOだ。
道を歩く人ではLEDライトなど運転をする人に見つけられやすい道具を持たないことが多く、自転車に乗る人でもライトなどの安全装備をしっかり付けてないことを多く見かけてきました。
ゲオが税別3万円台の50型4K･HDR液晶テレビを19日発売。
コスモス畑に癒やされて　道の駅あじす周辺で見頃【山口】
そばも炭水化物だけにソースとマヨネーズが合うのである。
同社は合わせて、「『業界標準』である内部130ºC、外部65ºCに比べて大幅に発熱量を抑えた」点も謳います。
なお、ノンアルコールの除菌シートであっても、含まれる成分によってはプラスチック部品を痛める可能性があり、使用はおすすめできません。
従来のアイスクリームメーカーは、アイスボウルを事前に冷凍庫で冷やす作業を必要とする製品がほとんどでした。
この色塗ったの絶対男子だろ。
価格は安めで音質よりも同社の低価格スマートフォンとセットで買える値段設定にしているのでしょう。
今回は、米国版よりは若干高価という印象です（後述）。
割れを防ぐために窯の中で一晩かけてゆっくりと冷まし、完成させるという。
観光でナマの声を拾うと「観光客は２月に入り減少しはじめ３月に激減した」「２月は前年の８割程度減、３月は９割減と壊滅的だった」「２月に海外客が消え３月は国内客もいなくなった」などとコロナウイルス感染症の影響が甚大であることを裏付けていた。
われわれは学び、摺り合わせ、次の(もうすぐやってくるであろう)試験に備えます」
なお、背面タップはアクセシビリティから設定しますが、標準ではアプリの起動を割り当てられません。
高卒者は県内での就職が大半で中小企業が多いといった特徴があり、大卒に比べ早期離職率が高いのは相談相手が少ない、選択肢が狭いために仕事への満足度が低いことなどが考えられる。
一関市川崎町門崎の老人クラブ「針山楽峰会」（鈴木勝司会長）は、地元のＪＲ陸中門崎駅の環境美化に長年取り組んだとしてＪＲ東日本から感謝状が贈…
また、「アマデウス紅莉栖」のイベント出展も今回が2回目で、初披露は昨年12月に開催されたNTTグループの技術展示会「NTT R&Dフォーラム 2019」なされています。
正月明けは、相当の店がシャッターを閉じたまま、そうなると思う。
結局のところ、キャリアを槍玉にして、「値下げしろ」と期待を煽ることで、国民の人気がとれれば、菅氏としては、それで結果オーライなのかもしれない。
キュートなネコを導くパズルアクション『PUSS!
全国のショールーム、販売店の店頭、それがない所は公共会場。
身の回りの物の消毒はもちろん、直接肌に吹きかけても大丈夫。
裏地はTPU加工が施されたナイロンを使用しています。
画面上のキャラクターの動きやボールが上下に移動するプログラムを組んだ。
内容は「茶道への誘い」「楽しい朗読２（昼の部）」「同（夜の部）」「你好（ニーハオ）から始めよう！
非常に高いGPU性能に見合った処理速度を発揮します。
それまで議論が尽くされての移転計画だったが、土壌汚染疑惑をめぐり東京ガスからの豊洲用地取得の経緯を調査するため都議会で百条委員会を設置し、石原慎太郎元都知事を喚問した。
太平洋戦争中に特攻隊として出撃し、大和村今里に不時着した父・越村宰（つかさ）さんについて、息子の知史さん（５２）＝石川県金沢市＝が情報を求めている。
中止は、新型インフルエンザがまん延した２００７年度に続き２度目。
新型コロナウイルスの影響で、当面は無観客での試合開催となるプロ野球。
近く屋久島空港（屋久島）でも運用を始める。
新型コロナの影響で今年５月予定の第４回は３月に中止を決めたが、実行委事業決算で参加料、協賛金各一部返還分を除き、業務委託関係など約３０００万円の経費が掛かった。
江刺地域内外にもこの時期には各地に窯があり、大量生産による安価品が広まっていく近代より以前の時期には、地域に流通する日用雑器として用いられていた。
フランス政府のスマホ追跡システム推進に反対する趣旨とはいえ突拍子もないことだ。
ポケモンGOでは2020年3月のエスパーウィークで、進化前のゴチムが初登場しました。
県警本部主催の情報モラル教室が２１日、白石中（松野下真校長、２９５人）で開かれた。
子供向けと言うイメージもありますが、実はメインターゲットとして大人向けをずっと意識してやってきています。
山口高（木村香織校長）で４日、東京の日本科学未来館とオンラインでつないでの特別授業が行われた。
７月、１０月、１２月に続く４回目の貨物船チャーター事業で、コルサコフ港を発ち午前８時過ぎ、稚内港国際ターミナル前に到着したロシアの貨物船に、北友ストアーからカップラーメンや米、インスタントの味噌汁、ゼリーなどの食品が積み込まれた。
また、あくまで個人的な意見ですが、課金によってでしかオートゲームモードの最高速度「超早い」が解禁されないにも関わらず、お試しができないことが不満に感じました。
事業費は２３５４万６０００円で、国のコロナ対応地方創生臨時交付金を活用する。
メッセージは随時、ホームページで紹介していく。
操業は来年３月半ばまでを予定している。
宇部第一交通が出前サービスを開始【宇部】
元々のティファのデザインが素晴らしい完成度だからこそ、こういった小ネタがグッと効きます。
豚骨醤油ラーメンには手作りのローストポークや豚角煮、ホウレンソウ、メンマ、半熟卵をトッピング。
米軍、ISの改造ドローン攻撃に携行式対UAV兵器を導入。
※iPhone専用ケーブルは付属していません。
それはスマホのデザインと関係があります。
スマホやパソコンを持つようになったことで、動画によるコミュニケーションはこれまでになく身近なものになりました。
平成27年の水防法改正に伴い、洪水浸水想定の基準が「50年から70年に１回程度」から「１０００年位１回程度」の大雨（想定し得る最大規模）に見直された。
一方、感染の増加が続く中部のセブ市は、最も厳格なロックダウンに防疫レベルを強化した。
値段は税込み1800円とそれなりなものだが、
河川管理は、どこか一部だけが安全というのではいけないのです。
指をスワイプすることで機能が使えるようになります。
愛らしい花と上品な香り　ときわ寒蘭会が１５日まで展示会【宇部】
宮古島市は２０１８年度（18年４月～19年３月）の入域観光客が１００万人を達成したことを受け、28日に観光シンポジウムと祝賀会を記念事業として開催する。
感染を止めるという総理の意気込みは重々分かるが、最初の道のよう１週間刻みで実行すべきだろう。
一方で、大画面モデルのPixel 2 XLでは本体ディスプレイの品質に不具合が報告されていました。
また、熱が一箇所に偏在せず、端末全体に拡散させる工夫などにより、端末の薄型化にも貢献しています。
音声定額は10分間で、ahamoの5分定額よりは長めに時間が取られていますが、2980円で20GBのインパクトにはやはり勝てません。
スマホでの最大操縦距離は約50ｍ、画像伝送距離は約30mとなりますが、電波状態や使用環境により異なりますので機体ロストを防ぐために必ず30m未満でご使用ください。
Rubin氏はこうも記述します。
このスマホはXiの先進的な機能を詰め込み過ぎたためか、当時のチップセットやAndroidプラットフォームの限界なのか、アプリの処理がたまるとフリーズしてしまうことがしばしばありました。
さて、このスマホで目を引く要素といえば、背面のクアッドカメラでしょう。
▲ケースはIN WINの「IW-CF06B 303C」を購入したけど、これは今使っている構成を移築して自宅で使用するため（写真は移築済み）。
Googleの経営陣が代替わりするにつれ、社内外からは検索の帝王たる巨大企業がその自由な社風文化をこれまでのように継続できないのではと見る向きもあります。
上位モデルとなるG9は、49インチ デュアルクワッド（5120x1440）でアスペクト比は32:9。
」ボタンをクリックしたり、視聴者参加型です。
Galaxy A41 は、約6.
FBIがアップルに容疑者のiPhoneロック解除を求めているさなか、スコットランド警察がスマートフォンロック解除ツールの動作を解説するビデオを公開しました。
同能力保有に踏み切れば、相手国内の固定レーダーサイトやミサイル関連施設をたたくため利用できる。
鼻の形は変えませんでしたが、限界まで位置を下げました。
展開時の室内面積は12平方メートルで高さは3.
新型コロナウイルスの感染拡大を機に、注目が集まるテイクアウト料理のいわきナンバー１を決める「テイクアウトグルメグランプリ」。
腰に輪、頭に鶏の飾りを付けて輪になって踊り、牛馬の…
今年、私が執筆した記事は全部で300本ちょっと。
満面の笑みを浮かべた笠井アナ。
またデザイン面では、前面カメラは両モデルともにパンチホールタイプ（Infinity-O）での実装。
オブライエン氏はこれについて「台湾は決意と意思を示す必要がある。
息の長いゲームになる可能性も十二分にあるので、未プレイの方は一度触ってみてはいかがでしょうか。
ネットの炎上対策を指南する「MiTERU」（東京都港区）のおおつねまさふみ代表は、多数の読者が求めているような情報が拡散しやすいといい、（1）海外で行われている補償や現金給付を日本では行われないことを茶化すネタ（2）和牛券をパロディーにしたネタ（3）パチンコ禁止が閣議決定されたとのデマ――などを例にあげた。
しかもUQ mobileがかつて提供していた「スマホプランL」(月額3980円で14GB)や、ワイモバイルが提供している「スマホプランR」(月額4680円で14GB)などと比べると、新プランは容量が増えてお得感が高まったとはいえ、劇的に安いという水準ではないのです。
転換を検出するデバイスには市販されているものもありますが、それらはいずれも発作の発症時点でそれを知らせるものであり、事前に警告を出せるものはありません。
指定医療機関に４人医療機関に２人が入院した。
先住民族の多くは森林などの保護区内で生活し、20世紀中頃までは文明との接触がほとんどなかった。
宇部市のときわ動物園（宮下実園長）で１０月８日に誕生したリスザルの赤ちゃんの名前が、投票により「カシュ」に決まった。
見終わった後、参加者は「突然、わが子がいなくなった家族を思うとやりきれない」「めぐみさんの父、滋さんが亡くなり、活動が下火にならないか不安」「政府がしっかり北朝鮮に働き掛けることが大切」などと感想を述べた。
災禍では枝幸高でクラスター（感染者の集団）があり十数人に及ぶ生徒らに感染が広がり、先週末には枝幸であったサッカー大会とやらに稚内から何人か出場したことから感染が疑われたもののＰＣＲ検査の結果、陽性者が１人だけだったのは何よりであった。
しかしこの最初の会社は紆余曲折の末2011年に生産され、現在のAptera Motorsは2019年に、かつての会社の創設者らによって再編成されています。
学校にいないとできない業務も多いのと他の先生に相談したい時にすぐできないのは難しい部分だが、休校が明けた時に、子どもたちが勉強しやすい環境整備のためにも、できることをしていきたい」と話した。
原因はまだ明らかになっていないため、あくまで推測になりますが、根本的な問題は、やはり口座連携の仕組みがゆるゆるだったところにありそうです。
ところが、国営メディアが配信した写真では、屋外では幹部はそろってマスクを着用するなか、正恩氏が着用しているものは1枚もない。
「食べられる茶葉」の活用へ、宇部市からの委託で宇部フロンティア大短大部食物栄養学科の２年生が考案した料理と菓子の試食会が２７日、同大で開か…
さて今回発表されたAIシステムは、英国では7万6000人以上、米国では1万5000人以上の女性の匿名化されたマンモグラム（乳房X線画像）により訓練され、英国2万5000人以上の女性と米国3000人以上の非識別加工データセットを対象にして評価テストが行われたとのことです。
変革の時代を体感してきたわけです。
今回はアドベンチャーで何を集める、や特定モブを倒す系がやや多く、最終日に一気にクリアするにはランダム要素が多くて苦労するかもしれません。
しかし、イスラエルの併合計画に対し、ハマスとイスラム聖戦は抵抗を開始すると宣言。
そして、そのどれもが歯ごたえ抜群。
マンホールのふたの上はぬれると滑りやすくなるだけに、足元には注意したいものだ▼歩く時ばかりではなく、車の運転も注意が必要だ。
新成人に贈る、未来のため学び発言し行動.
では、その実力はどんなものなのでしょうか。
一日でも早く子どもたちがのびのびと学べる幼稚園になれば嬉しいです」と挨拶。
よって2万円台で買えるファッション・ブランドと、数十万円の価格を付けた高級腕時計ブランドのスマートウォッチが同じ"ムーブメント"を搭載するという、腕時計マニアにとって少々寂しい現実となっています。
九日　ワカサギ　七～十二㌢が百二十～二百匹。
日本軍性奴隷制を否定する言説が日本社会に蔓延する中、法廷に関わった関係者の報告や被害者の証言映像などから法廷の意義を振り返り、記憶を継承し、問題解決のため最後まで闘っていく意志を示した。
途中で話を忘れるのもアマチュアならではのご愛嬌。
特にEV市場の先頭を引っ張るの場合は、その航続距離をひとつの強みとしており、Model SおよびModel Xではグレードにもよるものの航続距離400マイルに到達しつつあります。
３、４年生３２人がクイズや映像を通じて五輪とパラリンピック、来年予定される東京大会の聖火リレートーチと本県のつながりなどを学んだほか、パラリンピック競技を体験した。
で、遊び始めると楽しい楽しい。
Premiere Proの神アプデでZenBook Pro Duoでの動画エンコードがさらに爆速に！
先ほど述べた「十三人の刺客」と「七人の侍」以外に、個人的に影響を受けた作品としては黒澤明監督の作品ですね。
ソフトバンクは1年程前にも5000億円の自社株買いを発表しており、その後株価は上昇していました。
Amazon UKは「われわれは顧客の満足を第一に考えていますが、このたびの注文のごく一部に関してそれを正しく処理することができませんでした。
Googleのクラウドゲームサービス”Stadia”をiOSデバイスでプレイ可能にするブラウザー”Stadium Full Screen Browser(以下Stadium)”がApp Storeに戻ってきました。
まだ今年のフラッグシップiPhone 12(仮)の正式発表待ちですが、早くも来年モデルiPhone 13(仮）シリーズに関する様々な噂が届けられています。
二〇二〇年の全国課題図書に選ばれた『おれ、よびだしになる』と『ボタ山であそんだころ』の原画展が、きょう十八日（火）から、こども冨貴堂（七条買物公園）のギャラリーキッズで始まります。
昨年６月１～１６日の期間中、全国９９カ所で６歳未満の子供が乗っている１万５００台、１万３１１２人を対象に、チャイルドシートの使用状況や取り付け状況、着座状況などを調べた。
一連の端緒となったのが、17年6月スタートの「CASH（キャッシュ）」だ。
津布田小の１、２年生児童がたこ作り【山陽小野田】
もっとも上記のユーザー報告にはSMCやNVRAMをリセットしても文鎮化が治らなかったとの言及もあり、どこまで効果があるのかは不明です。
市民からの相談に対する関係部署との連絡については業務を継続する。
と、その前にこれまでの経緯を簡単にまとめておこう。
フロイド氏が死亡する原因となった警官は解雇されたのち逮捕起訴され、その罪状も第3級殺人からへと引き上げられています。
その分コストも上がりそうですが、ハイエンドでは充電器を同梱、エントリー～ミドルクラスでは非同梱と2つに分かれていく可能性もありそうです。
目的はあくまでも、認知症の人と、認知症のことをよく分かっていない人とのコミュニケーション」と語り、料理のおいしさやおしゃれな雰囲気など、料理店としての質の高さを追求したことを強調した。
本山小が竜王山で「山の学習」、アサギマダラにマーキング【山陽小野田】
選手に感染者がいた場合、宮古の医療崩壊につながる可能性がある。
忖度なしの里崎氏、豪華人脈の高木氏.
容量が大きいだけあり、相応の体積と重量はあるという印象です。
同社はその後も数回にわたってことを振り返れば、Epicにエールを送っているのは極めて当然と言えます。
大手キャリアでの同モデルの取り扱いは、記事執筆時点（10月15日）ではKDDIのみとなっています。
確かに卵の配置こそはテクニカルで突っ込みたくなるが、総量や値段を考えれば、セブンが突き抜けて悪いわけではない……というのが筆者の感想だ。
デバイス管理では通知の設定や画面表示の設定が可能。
飲食店の閑散期とされる時期に、足を運ぶきっかけをつくることで誘客につなげようと、２０１２年度から毎年度実施している。
コストを考えると限定品や超高級酒のみになるでしょうが、ワインやウィスキーなどへの展開も可能でしょう。
奥州市内各中学校から推薦され…
万が一濡れた場合はタオルで水分をふき取って下さい。
ソフトバンク5Gはピクト表示で「5G」と出てくる時間は長めなものの、実際に5Gを使って通信を行える場所がかなり限られていたのが残念でした。
このような動画が見られて良かったです！
番組中では、同局系で放送された「ドリフ大爆笑」、「志村けんのバカ殿様」、「志村けんのだいじょうぶだぁ」から厳選された志村さんのコント映像を次々と放送。
IQOSに合わせた内部の仕切り具合が、偶然にもWF-1000XM3とケーブル、ウォークマンを入れるのにピッタリだったというお話、以上です。
開催時間は午前10時半～午後６時。
福田選手がインフルエンザの影響もあり試合出場がなかったことに触れ、小沢市長は「出場できなくても、そこに至る努力はみんなでつくり上げたもの。
柔らかな響き聴衆魅了　水沢マンドリンクラブ定演【奥州】
内容は、恵まれない環境でも懸命に勉強しているアジアの子どもたちについて。
また、電動キックスクーターとして「Mi Electric Scooter 1S」と「Mi Electric Scooter Pro 2」が発表されました。
堂々とした振る舞いで観客を魅了し、ミスをすることなく演技を終えたのである。
理美容各店の個別接客という特性により、顧客との間で家族や親戚の結婚が話題になることも多いという業界に着目し、両組合に協力を打診した。
以降も5月3日の第6戦まで毎週開催され、その模様はIndycar.
Fitbit OS 5.0は、2017年の「Fitbit Ionic」発売以来、Fitbitのスマートウォッチとしては最大のアップデートだそうです。
宇部・山陽小野田消防局で救助技術向上の研究発表会【宇部】
背面にはX字形状にデザインされた4つのポケットがあります。
アミー工房のファンには、食べ比べする楽しみがさらに増えた。
速報：アマゾンがFire TV日本版を予約開始、1万2980円で10月28日発売。
宇部市まちなか環境学習館の「出張おそうじ隊」は２６日、西岐波の黒崎海岸と常盤海岸の清掃をした。
内閣府のレポートでは2020年の認知症による社会的リスク（経済支出）は年間17.4兆円。2015年1月、政府は高齢化が急速に進む日本の問題に、認知症の対策強化に向けて、国家戦略である新オレンジプラン（認知症施策推進総合戦略）を策定。
LUMISバッグが皆さんのサイクリングをさらに良い体験に！
亀田興毅氏らは、JBCによる不当な処分で試合が出来なくなり損害を受けたとして損害賠償を求めた訴訟を起こしていた。
北門神社の境内で咲くサクラ、ノシャップ岬から見た夕日、昨年のみなと南極まつりの踊りや花火大会、稚内公園からの市街地の風景などが紹介されている。
アップルはCNBCの問い合わせに、Siriによる回答は米公衆衛生局（PHS）と米国疾病管理予防センター（CDC）から提供されたものだと述べています。
今も開いているマンハッタンのグリーンマーケット（2020年3月17日、ユニオンスクエアで筆者撮影）
ただし、SEにはステンレススチールモデルがないため、輝き重視派には向かないといえます。
また本館では、海で拾った漂着物を用いたシーボーンアートの展示が行われており、今後、キッズアート展「地球を救え！
好転しない情勢により、その方針は一変。
なぜ最初は宗教だけだったのか、すでに大原則として年齢や性別や出身地や性同一性等々にもとづく差別や嫌がらせを禁じているのだから、「人間性の否定」禁止ルールにそうした属性も足せばよいのでは、と思えます。
県合唱連盟いわき支部主催「合唱祭２０２０」が２月２日、いわき芸術文化交流館「アリオス」大ホールで開かれる。
新機能「ゲームエンハンサー」って何？
ロングレンジ・モデルなら560kmとなっています。
子どもの権利条約旭川市民会議（村岡篤子代表）が「ハロウィン２０２０」を三十一日（土）午後二時から、市民活動交流センター（宮前一ノ三）で開催します。
アップルはデバイス前面からボタン類をなくす全画面デザイン化を進めていますが、この新方式Touch IDはその方向性に沿ったものと言えそうです。
NintendoSwitch・Lite用充電＆冷却グリップ「JOY-GRIPON」
電気抵抗が低く、高効率に安定なデータ転送を保証します。
コロナ禍を転じて新たなる地域社会形成へ、一方でスピードを増すデジタル化の波の中で、わがまちの進むべき道を切り開くことに、その若い力を発揮してもらいたい。
Googleの社内研究開発部門Area 120は7月16日（現地時間）、最大90秒の短い動画で製品をアピールし、そのまま販売サイトへ誘導できる新しいサービス「Shoploop」をリリースしました。
これギフトでもらったら嬉しいなぁ。
本来なら桜の開花とあわせ、県都は＜朝ドラ景気＞で活気づくはずだったのに…▼平成25年度上期に放送された「あまちゃん」は東日本大震災から立ち上がろうとする被災者に笑顔と勇気を与えてくれた。
中国Royoleは、第2世代折りたたみスマートフォン「FlexPai 2」を海外発表しました。
光沢のコーティングと本体カラーの関係から、「これからの5Gビジネス/石川」のほうがやや素手で触ったときの指紋が気になります。
宇部市の５０歳代男性会社員が新型コロナに感染、下関市でも新たに２人【宇部】
クリスマスツリーはもちろん、LEDライトのトナカイやプレゼントボックス、雪の結晶なんかもある。
Liteの新色も、どうぶつの森 特別デザイン本体も数量限定ではなく、継続的に出荷される予定ではあるものの、発売当初に手に入れるのはなかなか難しくなるかもしれません。
イノシシ君、ここでは「亥旦（いったん）停止」－。
すなわち、新型コロナ感染者の増大による医療崩壊を防ぐことが狙いというわけです。
今回はファミコンで出た『namcot』レーベルのゲームを取り揃えます。
このほか、新しいアカウントの種類を開発することについても言及されています。
業務で使用する端末を組織が管理しやすくするためのものですが、基本的に仕事用プロファイルで使用するデータやアプリは管理者が把握することが可能です。
国内外のフライトは、次々とキャンセルが続いている。
パンチ&キックで奮闘し、ヘリポートの上からライバルたちを蹴落としましょう。
想定販売価格は6160円です。
県立美術館など３１日まで休館期間を延長　新型コロナウイルス【山口】
さらに、暇さえあれば「鬼滅の刃」でググるのが趣味である。
高さ２メートルの大臼の前で餅をつき、来場者にも参加してもらう体験行事とし、親子連れらが多数集まった。
しかしながら、外国人から見たら「全然なってねえ！
パフォーマンスを引き出すRAMブースト機能も当然搭載されています。
今回、パリ協定より前（2019年以前）に削減して残っている分を認めるか否か、また、実際に削減した国とこれを支援した国の「削減の二重計上」の扱いなどで紛糾し、結局、合意できず、20年のCOP26（英グラスゴー）に先送りされた。
このサプライチェーンに並ぶトヨタの子会社や関連会社は多数の伝票をやりとりして決済を行っていますが、この伝票のやりとりをブロックチェーンに置き換えれば、手続きが簡素になり、よりスムーズになるとしています。
一番高いドリンクは320円（Sサイズの炭焼アイスカフェラテ）なので、この時点で合計610円に達する。
スマートホーム化の一番の目的は、家電の制御とカメラによるモニタリングにあります。
マイデザインはできませんが、コーディネートはどうぶつの森なみに種類があります。
蓋はマグネット式ボタンでしっかり固定することができ持ちやすく、ひっくり返してしまっても中身がこぼれない二重構造。
今回、私が紹介する福袋の中身は、おそらく全福袋の中で5本の指に入るレベルの充実度となっております。
在庫がなくなった場合、本キャンペーンは終了します。
Amazonは、CEOのジェフ・ベゾスが現政権に批判的なニュースメディアWashington Postを所有しているために、トランプ大統領からの「不適切な圧力」が契約に影響したと主張しています。
朝鮮で収穫時期の早い早生品種の果物は、サクランボ、イチゴ、モモ、スモモなどがある。
同日昼前から体調不良を感じたため、午後に帰宅したが、夕方から発熱が見られたという。
コンクールは、すべての人が生活しやすい社会のデザインを目指す「ユニバーサルデザイン」を通じ、子どもたちに同デザインの基本的な考え方となる“やさしさや思いやりの心”を育んでもらおうと、毎年行われている。
炭鉱で日本人と朝鮮人との間に差別や蔑視、搾取などがあったら、子供たちがわだかまりなく遊べたはずがない。
試したのは、iPad Pro（12.9インチ）、iPhone X、Windows 10のブラウザ版だ。
主要4団体の王座統一を目指す井上はWBO世界バンタム級王者ジョンリル・カシメロ（フィリピン）との対戦を望んでいる。
ポケモンGO「リモートレイド」発表。
故人を偲ぶ葬儀は焼香、合掌そして納棺など一連の儀式が親族はじめ関係する人々の参列をもってして厳粛に営まれるのがこれまでの常識だったが、世の中がＩＴによって劇的に変化する中、遠く離れていてもネット中継によってあたかも斎場に臨場しているかのように故人の冥福を祈ることができるのは画期的な事だ。
あの「ウィッチャー」シリーズを手掛けたCD Projektの新作として、2020年12月10日に発売されたPC（Steam）、PS4、Xbox One用ソフト『サイバーパンク2077』。
対象がありませんからどんどん体重が減り、不安に入りたいとも思えません。
体育施設は対外試合の開催を認める。
写真は、野口さん（左）の伴奏に合わせ、オカリナの音階を学ぶ受講生たち＝23日（クリックで拡大）
ですが妥当ではなかったのが、他の2つに関する発表です。
同サービスは2019年9月12日からAmazonプライム会員向けに展開してきました。
山陽小野田市地方卸売市場、卸売業者の応募なく公設を廃止へ【山陽小野田】
スマート枕は人体工学設計を施した、人の首や頭にぴったりとフィットする作りです。
Prosser氏はAirPower復活の兆しを何度も伝え、おそらく自宅勤務のエンジニアの手元にあるらしきだけに、内密に復活しかけて人知れず2度目の死を迎えそうな実況を見ている感もあります。
あさひかわ西地域九条の会の編集委員会が聞き書き、まとめた。
オススメ商品で手ごたえを確かめても良いんだけど、人気商品を知りたい。
今回のコラム記事は『お守り選び』。
もし難しいようなら、ゲームオーバー時はコインを使って即時コンティニューしてみるのも良いかもしれません。
息子が勤務した部隊には権力層からの請託電話が殺到した。
見た目的にはホームボタンの左右に専用のメニューボタンとオプションボタンが追加され、ボタンの配色が変わった程度と、マイナーアップデートな印象です。
ドン・キホーテは8月7日、同社のプライベートブランド「情熱価格プラス」の新商品として完全ワイヤレスイヤホン「UNNOISE T1」を発売しました。
初期設定の表示スケールが150%だったので100%にして使用しましたが、14インチなので筆者のような老眼気味でも大丈夫でした。
同社は携帯キャリアサービスの「UN-LIMIT」を4月8日より提供。
Reno Aはおサイフケータイ&防水対応で、ミドルレンジの頭を1つ抜けた処理能力の高さが魅力でしたが、カメラはデュアルカメラ止まり。
イラン、「シーア派の三日月地帯」完成か.
また米国のみならず、日本でもが複数あり、200以上の「同じ質問がある」を集めているものも確認できます。
これまでSiriをあまり使ってこなかった人も要注目です。
IOCバッハ会長は「夏を含めてすべての選択肢がある」
お子様の手の届かない場所に保管ください。
こちらは壁が結晶でできた巨大な晶洞。
米9to5Macに、下記のような丸いデバイスを披露するビデオが送られてきたとのこと。
町産米の作付品種は「あきたこまち」が７割、「いわてっこ」が３割程度。
音声アシスタントSiriに「午前10時のブレスト会議を設定して」と話しかければ、iPhoneやiPad、Apple Watchといったデバイス間でスケジュールが同期され、プロジェクトや場所ごとにチームを管理できるという具合です。
公開日決定について2作目でも続投が決定しているジェフ・ファウラー監督はゲーム『ソニック・ザ・ヘッジホッグ』29周年を祝うツイートで「エキサイティングな計画を練っているところだよ」と述べました。
本体側と合わせて合計4画面を手軽に実現可能です。
山陽小野田市が健康情報を伝える動画「スマイルエイジング劇場」をユーチューブで配信【山陽小野田】
FacebookとInstagramは視聴者やフォロワーが異なる可能性があるため、特定の内容を共有しやすくするようにこの機能をテストしているとのことです。
ペンギンのフンから笑気ガスが大量発生。
これらの事故は「タイヤの空気圧と温度チェックを怠った」ことが原因で引き起っているのです。
コンパクトでフル機能のデスクトップワークステーション。
新成人を中心とした若者に対する啓発と冬場に不足しがちな輸血用血液…
現在、各自治体で保護者らに対する調査が進行中。
中には購入者特典（購入額1万円以上）のグッズと共に、定価（1個5000円）を大幅に上回る約2万円で取引が成立しているものもあった。
２日、香港島中心部のアドミラルティ（金鍾）にある商業施設の太古広場では分散型のデモが行われた。
来社には鈴木茂、近藤両市議が同行しており、「鈴木さんの助言もあり来月には利尻・礼文両島にも行き（コロナと大雨）被害状況を島民から直接聴取する予定にもある。
文字通り、冷製コーンポタージュスープにそばをつけたもので、目の当たりにすると未知の領域への扉に手をかけたような気分になった。
そんな「なぜラストワンマイルで頑張らなかった」の恨みは永遠に残るはずが、PCエンジン miniという「新ハード」のおかげで、奇跡的に挽回するチャンスが得られたことになります。
ツイッターでは「ボーヤン4A跳べるんですか？
ーー使ってみたい機能の1つでしたが.
何も知らない奥さんが見れば白い壁になんてことをしているんだと激高しそうです。
ローストビーフ丼だけで胃がはち切れそうな量だ。
というと、現行デザインのiMacが発売されてから、ずっと抱き続けてきた疑問はそのままだ。
そこに与党は引っ張られているので、決める時は決めるよという姿勢を見せて一歩ずつでも歩んでいくことが根本的な解決策になる。
しっかり投票したい」と話した。
ラミネートフィルムを固定するねじ穴も設けた。
首都圏では感染防止に向け社会的距離（ソーシャル・ディスタンス）を置く勧告段階が「２・５」に引き上げられた。
その部分で不正が横行すると、わたしたち消費者自身も「何を選べばいいのか」がわかりにくいだけでなく、「本当に欲しい商品」へとたどり着くための手間が多くなってしまいます。
東京では銭湯に関心を持つ若者たちの盛り上がりで、“銭湯ブーム”になっているという。
また、「宮古での感染は落ち着いてきているが、今後は忘年会など飲み会が多いシーズンなので、感染拡大防止を頭に入れながら楽しい場を設けてほしい」と述べ、飲み会は４人以内で距離を保つ、マスクをできるだけ着用することなど、対策の徹底を呼び掛けた。
それを避けようとは考えていないので、彼らに頼まれたことをやっています」と述べ、アップルの指示に従い事を荒立てない姿勢を示していました。
東京の感染を押え込むのが先決で、当初予定した通りコロナ終息後にＧＯ　ＴＯ事業をすればいいと思うが。
法人・商品名などを含んだ愛称を付けられるが、名称には必ず「森山」を含め、法律や条例などへの違反がなく、親しみやすさや呼びやすさなどで町民の理解が得られるものを提案する。
こうしたことが続くと、中国の経済発展の停滞が長引く可能性があると思われる。
この文書の写しを入手したBuzzFeed Newsは、Zhang氏は外国政府がFacebookを「自国民を欺くために大規模に」悪用した具体例を示していると伝えています。
３密回避のため例年より少ない２１人が出席。
一方、小型化による制限的な点を感じるのは拡張端子。
きたる14日のiPhoneイベントで発表が確実視されていた、アップルの忘れ物防止タグAirTags(仮）。
市民の先頭に立って夢のある宮古島市づくりに力を発揮してほしい」と訴えた。
年初には、米軍がイラン革命防衛隊の司令官を殺害して緊張が高まる中東情勢について記者団に問われる一幕もあった。
父のケースを見ても分かるように、日本人が楽をし、朝鮮人だけが苦労させられたというのは誤解」と岩崎さんは言う。
花巻市議会３月定例会は３日、本会議を再開し、冒頭に上田東一市長と佐藤勝教育長が新型コロナウイルスの感染防止への対応をそれぞれ述べた。
ハクチョウなど渡り鳥が増えてきた大沼で１日２回の給餌が始まった。
厚生労働省のクラスター（感染集団）対策班の押谷仁・東北大教授（ウイルス学）が今後の対策方針を示した資料が「非常にわかりやすい」「当面は行動を変えよう」とSNS上で反響を読んでいる。
この出来事は、決して対岸の火事ではなく、ちょっとした気の緩みで誰にでも起こる落とし穴だということを我々も肝に銘じておくべきかもしれません。
そしてXbox Game Passの一部として提供されているxCloudがiPhoneやiPadで（事実上）利用できないのも、その理由はアップル自身のApple Arcadeが直接の競争相手だからと語られています。
早く食べてみたい」と笑顔だった。
カリーニングラードには弾道ミサイルが配備され、欧州諸国にとって脅威となっている。
最後に、ユーザーがライブ動画を見つけやすくなるよう、リアルタイムに配信中の動画や、配信終了後にシェアされた動画を表示するセクションがIGTV内に追加されます。
▽７月＝水泳教室（各学校、市民プール）▽４日＝健康で長生きのまちづくりフォーラム、スマイルエイジング強化月間セレモニー（市民館）▽５日＝瀬﨑明日香バイオリン演奏会（文化会館）▽６日＝はつらつシニアスポーツ大会・山陽地区（青年の家）▽９、１６、３０日、８月６日＝人権講座（市民館、文化会館）▽７月１８日＝親と子の水辺の教室（厚狭地区複合施設、石束川）▽同＝リユース会（スマイルキッズ）▽同＝スポーツ展関連講演会（市民館）▽２３日＝かるた教室（文化会館）
このようにMX Anywhere 3は、ロジクール/Logitechファン（筆者含む）が待望してきた「手のひらサイズでありながら、自動切り替え高速ホイールをついに搭載した」というモデル。
組立がとても簡単で短時間で出来ました。
順調に育てば来年の５月下旬から６月にかけて成虫となり、淡い光とともに初夏の訪れを告げる。
中央図書館でマスクづくり講座、親子で参加も【山陽小野田】
くる年　良い年に　達谷窟毘沙門堂　鳥居のしめ縄新調【平泉】
PlayStationやXboxがコロナ影響を注視。
若者に人気のお茶漬け専門店『こめらく』が激ウマ！
ただ、この予想は専門家でも何でもない書き屋が御託を並べるレベルと思ってもらえばよい。
月額利用料不要の「AuBee Homeセキュリティキット」
日本からは昨年、日本選手権で優勝した北海道コンサドーレ札幌（男子）と北見のロコ・ソラーレ（女子）の参加が予定されていた。
PS4版はPS Plus加入者なら無料で遊べるということでやってみました。
低木を買って植えることで、たぬきちから説明があるアースデー期間限定キャンペーン「低木の苗を植えてみよう」チャレンジと、恒常の「低木で彩るガーデニング生活」の両方を達成できます。
厄介なことにウイルスの実態が分からないため、中国人のマスク等医療品の爆買い、団体旅行のキャンセル、インターネット交流サイト（ＳＮＳ）の偽（デマ）情報に拍車をかけている。
だが、野党からはこの規模では「小粒」だとする指摘や、消費税率の引き下げを求める声が出始めている。
前後して「ハロウィンスペシャルカップ」も開催されましたが、CP制限だけではない縛りのあるカップ、かつ最大CPが1500と低いことで、普段からバトルに向けた育成や厳選・メタの研究に余念がないGOバトルリーグ常連トレーナー以外にも、報酬目当てに気軽に参加できるイベントです。
絵文字から新しいステッカーを作れるGbaordのEmoji Kitchenは、その組み合わせが数百から1万4000以上に拡張されるとのことです。
県内の感染症指定医療機関や保健所などから約６０人が出席した。
Cherlynn Low記者が見たモックアップは、ホーム画面の代わりにステッカーが貼り付けられたような、動かないモックアップであったため、実際にどのように機能するのか、詳しく見ることは叶わなかったようです。
これを家庭で用意したご飯に盛り付ければ……
初日から、スパリゾートハワイアンズ・ダンシングチーム（フラガール）による力強い踊りが披露され、平日ながら多くの来場者でにぎわった。
スマホを用意してアプリをインストールすれば、あとは画面の指示に従っていくだけで初期設定が完了します。
船木│宇部市役所間の普通運賃は７１０円、１カ月定期が２万３４５０円であるのに対して、自主返納者は１カ月４０００円で同社の路線バスが乗り放題となり、かなりの割引となる。
現行のiPhoneはリフレッシュレートが60Hz（1秒間に画面を60回書き換え）ですが、これを倍の120Hzにすれば滑らかな表示や素早い反応が期待できる反面、消費電力の増加にも繋がってバッテリー持続時間も低下しかねません。
それに対して任天堂のJoy-Conは互いに接続されておらず、別々に使用することができます。
成以性は南原府使を務めた父に従って南原で幼年期を過ごした。
会員事業所の新形コロナウイルスの影響による経営状況を把握し今後の支援に反映させたいとする稚内商工会議所のアンケート調査で、今後影響を受ける恐れがあると答えた事業所含めほぼ全ての会員事業所の経済活動に影響が出ている事が分かった。
同マラソンは同市前沢の前沢いきいきスポーツランドを発着点に、年齢・男女別などフルマラソン（４２・１９５キロ）、１０キロ、２キロ合わせて３１部門を予定。
レコード針は壊れやすいですが、正確な操作手順を従えれば問題ないです。
これによりが外部チップに頼らずThunderbolt 3への対応を果たしている。
ポケットに入れて歩くシチュエーションも予想されますし、もっとガッチリとした固定感があると安心するな～と感じました。
頻繁にセール対象になるため、1000円前後で買えることもよくあります。
外観で言えばカメラベゼル部のサイズ。
厚生労働省は、iPhoneを機種変更した場合などに「接触確認アプリ」の機能が無効になるとの報告がAppleからあったとして、再び機能を有効化する方法を案内しています。
国民一律10万円給付という愚策を演じた政府にしては理にも適ったまともな対策といえ、いささかも遠慮する事はない。
実際やると狙わない武器でもしつこくゆっくりになってテンポが悪化しますが、配信やリプレイ動画作成の道具としては需要がありそうです。
パズル好きの方を含め、「ちょっと頭をスッキリさせたい」という方にもオススメの一作です。
ドイツの革工場で製造された最高級の軽量の牛革を使用。
特定の日の一時間のみ、「ふしぎなボーナスアワー」では経験値やほしのすな等のボーナスが、「スポットライトアワー」では特定のポケモンが増えたり全体の野生出現率が向上するなど、比較的小規模な変化が起こる内容でした。
北朝鮮「感染者なし」、国際社会は心配の目　ロシアは検査キット寄付、赤十字も声明.
Flashがアニメーション、インタラクティブ機能、オーディオ、ビデオ全体においてウェブコンテンツの進化に重要な役割を果たしたことを誇りに思います。
ＪＡ岩手ふるさとは、岩手ふるさと米（ひとめぼれ）１００％のパックごはん「ふるさとごはん」を発売した。
スマホの画面保護用途のガラスは日々、進化しています。
MarsにもTWSは付いていますがスペースを考えるとVenusのほうがより実用的ですよね。
プロデューサーの色が作品に出る」とも述べ、ビジネスに縛られない作品作りを強調しました。
この結果、売り上げは増えても利益が出にくい構造となってしまった。
二十五日夜　マイカ　三十～二十パイ入りサイズが一人四十～七十パイ。
ヤマト運輸は、セブンイレブンの店舗でバーコードの読み取りを行っていない場合、ヤマト運輸の営業所やファミリーマートなどから発送するよう呼びかけています。
医薬は高活性に対応した第５医薬品工場が来年５月に完成の見込み。
初日は神原校区２会場（ふれあいセンターと小学校）の１～４年生３３人が対象。
これは現在の有機ELディスプレイの性質上、消費電力は大きく増えてしまうため。
その上で、「ボクシングだけに集中できる環境を整えてくれる周りのスタッフ、関係者がいる。
しかし、それも冬のとば口だけで１２月にもなると降る時は容赦なく降る◆これが自然の脅威であり人為であれば限度があり程々の所で止めるも切り揚げることがない◆切り揚げるといえばサケ定置もコンブも終わったが、イカ船は数隻港内にいる。
そんな中、6万円を切る低価格で登場すれば、注目されるのも当たり前でしょう。
皆さんは「職場に通いたくなる」、という感覚を持って働いたことはありますか？
ソニーの新戦略で2020年8月にリリースされたSteam版は、PCで遊べること自体が驚きの期待作として発売直後からセールスランキング上位をキープするる一方、Steamのユーザーレビュー評価は「賛否両論」。
ちなみに、一時Githubで公開されていたコードは、すでに4chanなどの掲示板サイトにそのありかを示す投稿が発見されているとTom's Hardwareが伝えています。
CESへの出展の傍ら、Belloは現在Indiegogoでクラウドファンディングを実施中。
インターネットで作り方を調べ、譲ってもらった木材を使用して７月中旬に第１号が完成した。
そのガス成分はリン原子1個と水素原子3個で構成されるホスフィン分子で、ホスフィンは地球上ではペンギンなどといった動物の体内微生物や湿地帯など非常に酸素の少ない環境に存在する微生物が生成する成分であるとのこと。
そんな中から、オーダーしたとなったものを本記事でご紹介したい。
“朝鮮学校の子どもたちに学ぶ権利を！”
県は１８日会見を開き、山口市内の１０歳代の男子学生が新型コロナウイルスに感染したと発表。
City Spotlight イベントの本題ともいえるARマッピングは、ポケモンGOプレーヤーの力で都市の精細な3Dデジタルマップを作り、将来のゲームに役立てたり、ナイアンティックが他社に提供するARプラットフォームを強化するものなので、在宅バーチャルイベントではそもそもの意義がなくなります。
メンバーたちは元々、それぞれの会社で働いていましたが、自転車に対する熱意をもって集まりました。
毎回ゲストを招いて震災当時の体験談を聞き、次のゲストを紹介してもらってバトンをつないでいく。
これによりMacでも、iOS版と同じ機能を持つ地図アプリが利用可能となります。macOS Catalinaでも地図アプリは用意されていますが、その機能はiOS版と同じではありません。
つい1か月と少し前まで、世の中ではスポーツイベントやライブコンサートが普通に行われていました。
アップル、第3四半期の業績を発表。
スマートスピーカーやスマートフォンなどマイクを搭載したデバイスが増えるにつれ、意図せぬ録音や盗聴の問題が取り沙汰されるようになりました。
PS4からシステム設計主任を務めるマーク・サーニーを始めとするソニーの幹部は、PS5の開発にあたり、PS4との互換性や開発者にとっての移行しやすさを確保すると同時に、ハードウェアの代替わりで大きく飛躍する「世代」の概念を支持することを強調してきました。
映画「DEEMO THE MOVIE」のオーディションが行われているが…（(C)2020 Rayark Inc.
だが、文政権は司法判断の尊重を理由に政府責任を回避し続けている。
有名アナリストMing-Chi Kuo氏も、これに先立って同様の予測を述べていました。
また購入を決める前にディーラーでの試乗を望む顧客のために必要な「デモ用車両のリースについても非常に魅力的なコンセプトを用意」し、すべてのディーラーおよび提携企業がこの新しい販売システムに参加したと述べています。
縦折り式のスマートフォンは価格が高いことから、現時点ではプレミアムな製品という印象を受けます。
１２月定例市議会は２７日から１２月１０日までの日程で始まり、初日は工藤市長が新型コロナウイルス感染症の発生状況と医療体制、１２月１日から供用開始する一般廃棄物最終処分場など６項目について一般行政報告した。
素材の強度にこだわりつつ軽量・小型化を実現！
なお、17インチ版と15インチ版の見分け方は、キーボードのテンキーで行えます（テンキー付きが17インチ）。
そのような状況でロマゴンは右ストレート一発でヤファイをキャンバスに沈め、周囲の声を封じ込めた。
そのため、この接続点の帯域が狭いと、原理的には他のMVNOと同様、トラフィック混雑時には速度が落ちてしまうおそれがあります。
静止画や映像がとてもキレイに見えるので、4Kの美しさを最大限に引き立てます！
購入を希望する法人や企業はなく、「町公共温泉施設の今後のあり方基本方針」にのっとって地元譲渡による温泉継続を探るため、説明会終了後にも施設がある地区との個別協議に入る見通しだ。
公民館の休館で、趣味の健康マージャンと１００歳体操に通えずにいたところを、愛好会のメンバーに誘われた。
先週夜、私的に伺った居酒屋での混みようは、感染拡大する前の東京などの光景を呈しており、少なくてもこの２週間は家に引き籠ることが肝要ではないのか。
韓国との問題もあり中国人観光客の訪日が著しく減ってしまえばインバウンド３千万人４千万人どころか昨年の半分位まで落ち込む可能性だってあろう。
アップル社内で方針変更を検討しているとされる、その理由とは何か。
北上市民劇場を盛り上げる会やっぺしと市文化創造は、２１日から市文化交流センターさくらホールで第４４回市民劇場「新・演劇プログラム」を実施す…
価格については、 6月2日のオンライン発表会をお待ちください。
都度水洗いして乾かせば関係ありませんが。
はお値段が税込3600円、サイズは直径約15cmの5号だ。
親子連れが耳を傾け、物語の世界を楽…
Pixel Budsに新機能追加のアップデート。
パッと見では違いがわかりませんが、とくに大きく変わったのが新たに3D Touchを搭載したことでしょう。
Raspberry Pi財団CEOのEben Upton氏によれば、この商品が企画されたのは、新型コロナウイルスの感染拡大で自宅勤務が増え、多くのPC関連知識を持たない初心者が実質的サポートもなく部品点数の多いデバイスをセットアップしなければならないケースが増えたからだと述べています。
今月１日には感染者の累計が２００人を超えたほか、これまでに高齢者４人の死亡が確認されている。
マシンに跨ったキャラクターは、たとえ手足が飛んでいっても怯むことはありません。
彼らはさすがに芸術大学の学生らしく、戴冠式を単にキャンセルするのではなく、バーチャル・リアリティーでもって開催した。
防人たちが、領土・領海・領空をなんとしても守ろうとする気迫を感じた。
音質に関しては聞き比べたところでよくわからなかったので、ここはではどんな設定があるのかだけで比較します。
キャラを切り替え元素反応でコンボを繋いでいくのが本作の戦闘で一番の楽しみ。
鍛えぬかれた肉体に1流アスリートの格を感じ、腰の低い取材対応に一瞬でファンになった。
などと提言に言及しながら、大規模な経済対策への意欲を示した。
５日に盛岡市内で初会合を開き…
▲moto g8 power スモークブラック（PAHF0002JP）
観光業界ではGo Toトラベルキャンペーンを歓迎する声が聞こえ、南さんも内心は「客足の増加を期待している」。
下が海外版で「SAMSUNG」
この問題の発覚を受け、NTTドコモ、及びこのドコモショップを運営している兼松コミュニケーションズは、一連の出来事が事実であることを認め謝罪に至っています。
このあと、夏休み中の過ごし方について説明があり、規則正しい生活やコロナ予防についての話もあった。
スイッチ『世界のアソビ大全51』発売、4種遊べる無料版も配信。
販売期間内に購入手続きが完了しなかった場合、当選内容はキャンセル扱いになりますので、注意が必要です。
ブルゾン「ラスト35億」にサンシャイン池崎が反応　そのテンションは？
自分を照らすライトとしても使えるが、RGB ライトとしても使えるので、背景に光で色をつけたりして遊ぶのにもいいだろう。
シルバーとスペースグレイの基本色で問題ないという人はProで何ら問題ないのですが、「ピンク」「グリーン」「スカイブルー」が可愛いと思う人はAirが買いですね。
前者はPS4 Proの実売価格（4万5000円前後）よりわずかに高い程度であり、PS3 20GBモデル（税込で約5万円）を下回る設定です。
ソフトバンクとしては、ワイモバイルはMVNOではなくサブブランドなので、接続料といったしがらみもなく自由に料金プランを設計できるという強みがある。
県立山口博物館は８月５、６の両日、午前１０時から同館で開く科学工作講座「ペットボトルＵＦＯをつくろう！
そのプフォルツハイムの中にあるErmanoにて熟練職人によって厳しい品質チェックを受け高い精度の時計を組み上げています。
Pixel 4aはやはり5月中に登場か。
新型コロナウイルスの感染拡大を受け、全国各地で規模の大きい催し物などが中止を余儀なくされている。
何かやりたいことを調べて、日本語で見つからなかったら英語で調べています。
さらにヘッドホン端子が付きます。
ちなみにiPhone SE（第2世代）はiPhone 7とほぼ同じサイズのため「5.4インチiPhone 12は新SEよりも幅が狭い」ことになります。
その他、電子申請、コンビニ交付、郵送交付が利用できる手続きが各種あり、市では、積極的な利用を呼び掛けている。
スマート衣類乾燥機は、紫外線が空気中の酸素（O2）に吸収されることにより低濃度のオゾンを発生させ除菌・消臭を行います（除菌率99.
昨年に続き、最優秀賞を受賞した根本向日葵さん（大浦小・６年）考案の「さっぱり和風弁当」はサバの味噌煮、カボチャ飯を主体に酢、梅干し、オオバを混ぜるなど、栄養バランス、保存にも工夫をこらしている。
首相が突如要請を打ち出した2月27日の翌28日午後のことだ。
光学ズームは搭載しませんが、AI処理によるデジタル8倍のハイレゾズームに対応。
時代にあわせ、常によりよいプロダクト改善を重ねるECBB。
その一方でXbox Series X版では同様の問題はないと述べられています。
その後しばらくはHP製PCの1ブランドとして名前は残っていましたが2013年に市場から消滅。
マイクロソフトによれば、こうした2画面向けカスタマイズは Google との密接な協力によるもの。
そしてもう1つ、妥当ではなかったのが料金プランです。
巻き取りディスプレイで「広がるスマホ」OPPO X 2021発表。
阿東地域づくり協議会の西村新二会長は、２０１３年７月の山口・島根豪雨災害について「合併があったからこそ早期の復興を図ることができた」と振り返り、「人口減少による課題は山積み。
まるで実際にライブが開催されるかのような盛り上がりを見せていた。
バッテリー駆動時間はまだ公表されていません(楽天によれば、まだ算出していないため)。
東京『まぐろ人・御徒町出張所』
マイン(採掘)もクラフトもないかわりに、採掘は敵を倒したり宝箱を開けてのランダムドロップに、クラフトは武器や防具やマジックアイテムにエンチャントを追加して強化してゆく要素に置き換えられ、アクションと探索の楽しみだけを気軽に純粋に繰り返せるゲームになっています。
韓国版Naverに投稿された、Galaxy S21シリーズの価格ラインナップは以下のとおり。
そこで、私は私と私の持ち物両方を守ってくれるバックパックの作成を決意しました。
北海道、関東地方なども含め５６人が参加し、「ジャッソー」と掛け声を響かせ肉弾戦を展開。
総聯長崎県本部と「長崎在日朝鮮人の人権を守る会」による先行聞き取り調査（19年3月11〜12日）の結果、遺骨17柱のうち、4柱が長崎で被爆した朝鮮北部黄海道出身者、13柱は強制連行関係の犠牲者である可能性が指摘されている。
交換品のそれは配信されていない未公開バージョンだったためにファームウェアを統一しようがなく、根本的な解決策はなかったのですが、ようやく解消されそうです。
ピザストーンが変色してきました。
日本非核宣言自治体協議会は二〇二〇年度の「親子記者事業」への参加者を募集しています。
ここには最近やり取りをした人の名前が表示されます（左）。
▽４月１１日＝子ども服・絵本リユースフェア（万倉ふれあいセンター）…
子育て相談体制を強化インフル予防接種助成拡大　北上市の２０２０年度一般会計当初予算案は、前年比６・５％増の４３８億８０００万円（特殊要因除く…
この iPhone での撮影に特化したフォトコンテストも世界には存在しており、世界中のプロ・アマ問わず iPhone で撮影された作品の中から受賞者が選出された。2019年には IPPA（iPhone Photography Awards）というアワードにてわたしも ANIMAL部門で2位を受賞させて頂き、本誌Engadgetでも取材をして頂いた。
ドコモ新料金「5Gギガホ / ギガホ プレミア」に家族で乗り換えるとスマホ料金はどうなる？
次に「選択項目の読み上げ」をオンに。
宇部市は、常盤公園の遊園地内にある常盤動物園協会事務所前のサクラが１９日に開花したと発表した。
他キャリアのeSIM対応機種で利用する場合はSIMロック解除をするよう案内する記載もあり、動作保証はないものの、利用できることを示唆した内容となっています。
どうやらケガではなく、菌に感染する病気らしい。
プレイヤーは、キラーと呼ばれる殺人鬼と、キラーから逃げ脱出を試みるサバイバー（生存者）に分かれ、「殺戮上場」と呼ばれるフィールド内で鬼ごっこを繰り広げる。
１１年の中止の際、神事については実施しているが、今後の対応については三役と事務局で相談し対応するとした上で「神事は基本的にやる方向だ」としている。
税込価格は2万4000円です。
レノボ、世界初の折り畳み画面ノートThinkPad X1 Fold発表。
オフラインの環境でも、映画などを好きな時にお楽しみいただけます。
協賛企業賞は各企業が審査した。
全部で170人前後となり、北海道を抜いて全国最多となった。
ここ数年、コストコに足繁く通っている私（P.
先に述べたとおり、『博多もんじゃそば（税抜890円）』もある。
アップルは新デバイスの発売後に4～5年はソフトウェアアップデートを提供し続けることを通例としており、かつて最高の売上台数を誇ったiPhone 6/6 Plus（2014年発売）もiOS 13（2019年）にてサポート対象外になっています。
県立美術館で所蔵品による特別企画「Ｄｉｓｔａｎｃｅ―ディスタンス」が開かれている。
携帯3社共通のメッセージアプリ「＋メッセージ」（プラスメッセージ）の利用者数が2000万人を突破しました。
LoLの世界一を決めるeスポーツ大会「2018 World Championship」が韓国で開催中。
毎日楽しいわ」と心境を語っている。
タイミングよくサンプルを見せていただく機会があったので、さっそく試してみました。
しかし、テーマパークの場合、装飾物としてのデザインと、商品になるデザインというのが実は異なるのです。
また、この充電器を作動させるためには、EVに乗り換えたことでもう無縁になったと思っていたガソリンを燃やさなくてはなりません。
基本的にはau版でレビューしますが、写真の作例のみグローバル版で撮影していることをご了承ください。
ふらんす亭の跡に「ステーキマックス」続々誕生！
※Bluetoothの機能操作（スマートフォン側）はONにしていただく必要があります。
発熱外来は、市民病院と山陽小野田医師会の緊密な連携による設置。
アットホームな空間でくつろぎのひとときを提供している。
７項目の改正案は公職選挙法で認められた中身でしかないが、１年以上たなざらしになっている。
なお、写真は左ハンドルですが、日本仕様のタイカンはすべて右ハンドルとなります。
製品のサイズは幅325×高さ8×奥行245mm、重さは260gです。
応募者はカラーイラスト1点を提出します。
ランチのメニューはそんなに多くないけれど、珍しくかなり迷う。
シカの食害に遭ったのは１週間前、中央公園や宝来公園などに植えられたマリーゴールドだけで、ほかの赤い花のサルビアなどに被害はなく、花壇周辺はシカの足跡やフンが残っていた。
第２回ときわ動物園写真コンテストの入賞作が決まり、体を寄せ合うパタスモンキー２匹を捉えた南順子さん（７１）＝福岡市＝の「内緒話」がグランプ…
しばらくの間、これだけ着て生活できそうである。
米ハリウッドの俳優たちも例外になれなかった。
パフォーマンス面では、搭載するKryo 680 CPUは最大2.84GHzで動作し、前世代と比較してCPU性能が25%向上しています。
この裏側の仕組みはブロックチェーンで実装されている例もある」とコメント。
感謝込め 軟式野球公認球寄贈　丸宝食堂・千葉さん　川崎ＯＢクラブに【一関】
うさぎを製造しているのは、高知県の望月製紙株式会社。
メール本文には、お持ちのメディア情報（ID・URL等）と自己紹介をお願いいたします。
前回は宿泊料金に応じて最大５０００円が割り引かれたが、今回は利用対象が市民の場合は３０００円、市民を除く岩手県民と宮城県民は２０００円が一律の割引額となる。
恩田幼稚園で幼年消防クラブ修了式と餅つき大会【宇部】
そんな中、たむらさんもリプライで回答を送信したのだが、その回答に対し、田村さんのファンから、さまざまな声が上がっているのだ。
演説会では心無い野次が飛び、新聞紙上では「金貸しシャイロック」の姿をした彼の漫画が掲載されたのだ。
大阪市中央区のピースおおさか大阪国際平和センター（「ピースおおさか」）に設置された「大阪空襲死没者を追悼し平和を祈念する場」（刻の庭）の銅板には、日本の敗戦末期に米国軍が大阪市を中心とする地域へ繰り返し行った無差別爆撃によって犠牲となった人々の名前が刻印されている。
そしてミキサー車が2台隣り合って停まっていると、「お兄ちゃんがひそひそ話をしてる」と擬人化して楽しむようなネットユーザーも現れた。
高さはタバコの箱と一緒くらい。
宇宙航空研究開発機構（ＪＡＸＡ）は同…
Google関連サービスも利用できませんが、この契約により、Googleマップに代わる独自の地図サービスを提供する可能性が出てきました。
この時期にまだ新しいことに取り組むなんて、意欲的だなあ。
風が苦手なお子様や、冷えすぎを防ぎたい時も微風に調整することで汗蒸れを予防します。
長崎所長は「宮古には女性を含めて若い農家がどんどん増えている」と生産体制の充実をアピールし、「今年も盛況な競りが行われることを期待する」と話した。
しかも、日々激務である編集者にとって、何のことかよくわからないCPUの話や、当時のWindows 98がWindows Meになります、なんて言われても「それ何？
同日に新規感染が発表された４１人は、圏域別には、宮古地区１人、八重山地区０人、沖縄本島地区４０人とみられる。
大学合格者の大量輩出とは無縁だったが、おばあさんは確かに芸術とは何かを考えさせてくれた、と娘さんは語ってくれた。
不安になったので当サイトのスポーツ担当・原田記者に連絡してみよう。
ただ、そのエコシステムに当てはまらない場合もありますが、Cygamesとしてはモバイルとコンシューマでのエコシステムについて、どのような考えを持っているのでしょうか。
６年生３人が指導者、後輩など６０人から祝福を受…
Pixel 5を購入するもまだ手元に届かず……
加えて、前作についての知識も一切ないままパート2を遊びました。
性犯罪の防止　「魂の殺人」許さぬ対応を.
また「スマートアシスト」にある「スクロールアシスト」を有効にすると、キーボード上を上下左右になぞるだけで画面をスクロールすることができます。
期間は4月24日〜5月11日まで。
オリックス・バファローズの若月健矢選手と12月28日に結婚を発表した。
このテスト走行では、フルパワーでの走行はもちろん、エアロダイナミクスの動作検証と開発調整も行われています。
ポケモンGO、メガシンカ解禁で「メガレイド」追加。
昔ながらのガスランタンのような暖かな光とデザイン性の高さ、LEDライトとしての利便性、DACH LUNAR 2はその両方を兼ね備えています。
あと1週間で激動の2020年が終わろうとしている。
５０歳代男性は山陽小野田市、４０歳代男性は居住地を確認…
コンビ・雨上がり決死隊の今後についても「何も決まってないよ」と白紙状態だという。
県高校教育課は５日、同日実施した公立高入試の実施状況を発表した。
新型コロナウイルス感染症の早期収束を願い、山口市の中心商店街に市民への応援メッセージを記した懸垂幕が掲げられた。
宇部市文化創造財団は、３月２１、２２日に記念会館で開催を予定していたダンスコンテスト「ネクストリーム２１　ｉｎ　ＵＢＥ」の中止を決定した。
聞けば、この日だけで二百八十人のキャンセルがあったという。
同祭は同青年部が２０１８年度から始めた地域振興事業。
教育の日の啓発と機運を高めるために標語・川柳の作品を募集。
これにより、血液循環と血流が改善され、自然に体が温まります。
あなたのスマホと電波塔は、通信のために割り当てられた特定の無線周波数帯のうちの一部分を使って通信します。
全国高校サッカー県予選出場校　宇部【宇部】
とはいえ両手は開けておきたいので、多くの方はマイク付きイヤホンやヘッドセットなどを使ってお話しされている事でしょう。
日本陸連は、ファイナルチャレンジの3レースで2時間22分22秒の記録を設定し、この記録を突破した最も良いタイムの選手が3枠目の代表に決まるとした。
花巻市社会福祉協議会の「よりそい・ささえあいセミナー」は２５日、同市大通りのなはんプラザで開かれた。
国のインバウンド政策に乗り自治体は猫も杓子も住民が二度と行かないような観光施設に毎年予算を付け、その代償として財政を圧迫。
ここでは各ターミナルのチェックインカウンター付近がエリア化されてます。
ルーフより低い位置に備わるリアスポイラーも残っているので、日産が「スリーク」と表現するクーペのようなルーフラインは市販モデルも変わらないようです。
最近、パンタナールの近隣都市で普段は見掛けない鳥を見掛けることが多くなったという。
その後もTwitterを中心に二度三度と話題になり、品薄が続く。
問題は、空間認識・平面認識・試行錯誤・論理・数的処理の5分野から構成されています。
価格は「R5」が27万3900円（税込、以下同）、「MRx」が8万2500円です。
農水省「ぜひ牛乳やヨーグルト食べて」「ハレの日には国産牛肉を！
パリの日本酒品評会で最高賞　純米大吟醸酒部門で新谷酒造「わかむすめ燕子花」【山口】
オホーツク海西部２５万６３４０匹（昨年同期比２・５倍）、４億６４１７万７０００円（同２・３倍）、日本海北部３万１４４匹（同２７・６％減）、４７３８万３０００円（同１８％減）。
子育て世代がメンバーに多いこともあり、新型コロナウイルスの蔓延で不安を感じている幼稚園に少しでも協力したいという思いから同協会に提案。
国や県では事業者支援として交付金を支給し、経済活性化に結びつけようとしている▼そんな対応に水を差す人たちがいる。
同協会では事態の好転を願いつつ規模縮小や延期の可能性も検討したが、千葉会長は「東下り行列を開催することで不特定多数の方々を国内外から集め、密の状態をつくり出すことで感染のリスクを高め、感染拡大を助長してはならないとの理由から断腸の思いで中止とした」とコメント。
見初小（藤田康伸校長、９７人）の地域合同防災訓練は６日、同校で開かれた。
市議会の５月２回目となる臨時会、感染症対策基金条例の制定など３議案上程【山陽小野田】
初滑りすいすい　アイスアリーナ今季営業【金ケ崎】
英国のエリザベス女王は、ヘンリー王子と.
平成２０年度が６６７円だったので２９％の１９４円引き上げられ、国内一律１０００円の時間給を目標にしている政府は今年度も引き上げを目論んでいた筈だが、新型コロナウイルス感染拡大による経済悪化で待ったがかかり、中央審議会は７月、据え置くこととした。
今後、ITを使ったコロナ感染防止策は必須。
天板のAniMe Matrixをカスタマイズするには、ROGシリーズ向けの独自アプリ「Armoury Crate」を使用します。
カーボンファイバーは12回の洗浄で発熱効果はほぼ無くなってしまっています。
ユーチューブに飛び交う不確かな情報を受け売りせず、有権者の心をつかめないことを他人のせいにもするな。
端末は1円、通信料金は0円と、破格の安さを売りにしています。
ワイヤレスヘッドセットなのでバッテリーを内蔵しながらも278gを実現しています。
、という行為により、ペットボトルの蓋のように袋から流し込むことを可能とし、手の汚れを防ぐアイテムです。
幸い高価な専用ハードウェアを買う必要はないことだし、せめて一作目をリリースするまで Google が「やっぱりやめます」と言い出さないことを祈るばかりです。
最後には、「ヘアドネーションが広まるといいなぁ」と語っていた熊田さん。
この事態により「YouTube動画やYouTube Musicを、サブスクリプション契約の有無に関係なく（事実上の）バックグラウンド再生」が不可能となりました。
そしてこのニュースを受けて、インテルの株価は6.
食べている途中らしく箸が浮いて、喫茶店のナポリタンの食品サンプルみたい。
ソニー銀行が発行するVisaデビット付きのキャッシュカード「Sony Bank WALLET」と組み合わせることで、Visaのタッチ決済を導入している決済用端末にかざすだけで支払いを行えます。
したがってメーデーの日は、労働者というより学生のイベントといったほうがよい。
本作は近衛兵となって迫り来る敵兵から皇帝を守り抜く「アーケードモード」をはじめ、使用武器や防具など、あらゆるパーツを自由にカスタマイズして戦いに臨む「クイックファイト」も実装済み。
シャオミのスマートウォッチと言えば関連企業のAmazfitの製品がメジャーですが、子ども向け製品はシャオミ自らも複数展開しているのです。
実際メルカリは、メルカリの使い方を学んだり、出品した商品の梱包や発送をしたりできる実店舗「メルカリステーション」を、2020年春より開始すると発表、新宿マルイ本館に出店するという第1号店を皮切りに、2021年まで全国主要10都市に展開したいとしています。
第８回現代ガラス展、２次審査の作品３８点を一般公開へ【山陽小野田】
北海道雪合戦連盟道北支部・稚内地区大会は２月８、９の両日、北防波堤ドーム公園で開かれる。
慶進高（花田崇校長）で３１日、新光産業（厚南中央２丁目）取締役建設事業部事業部長の沖将介さんが「建築士の仕事」をテーマに講演した。
画面をロックするとカウントはストップし、ロック解除で再開します。
ボーナスはポケモン捕獲時のアメ2倍。
Northといえば、普通のメガネのように見えるスマートグラス「Focals」を開発していることで有名です。
日本で一番長い農道橋として開通した来間大橋の延長距離は１６９０㍍で車道幅員は５・５㍍、歩道は１・５㍍。
正直大歓迎ではありませんでした(笑)。
サービスの内容や開始日は詳細が決まり次第案内します。
イスラエルによるパレスチナ占領地支配の終了と、東エルサレムを首都とするパレスチナ国家の承認を改めて求めたアッバス氏は、「パレスチナ問題を代弁する権利は誰にもない」と述べ、トランプ米政権による仲裁に非難と拒絶を表明した。
以前、小欄か「天北堆」で二十四節気は寒くなるほど北国の時候に合ってくるなどと書いた覚えがあるが、「小雪」の２２日を境にし冬の佇まいが濃くなりけさの出勤時には滑ること。
これほど大規模であからさまな違反を、FCCがほとんど完全に無視してきたことに、彼女は疑問を感じていたようだ。
右上のアイコンをロングタップすると、テンキーが表示され、タッチパッドがテンキーに早変わり。
NASAのジェット推進研究所(JPL)は、人の手が顔に近づくと振動して知らせるネックレス”PULSE”を開発し、新型コロナ感染を防止しようとしています。
１０人以上のエントリーで１人分の参加料を補助する「団体エントリー」のほか、３年連続エントリーのランナーにはフルマラソンで１０００円、１０キロ、５キロで５００円、ファンランマラソンでは１人５００円を参加料から割り引く。
紅葉の名所として知られる山口市吉敷の龍蔵寺（宮原大地住職）で、参道の両側から高く伸びた「青もみじ」がみずみずしさを増している。
Handbrakeを使った4K動画トランスコードでは、同世代のプロセッサとRAM量の Galaxy Book Flexが2分近くだったのに対して、1分26秒と優秀。
今大注目のシンガーソングライター、音楽クリエイター。
しかし、これらの注文のごく一部ではそれができておらず、本当に申し訳なく思います。
背面には、1200万画素と800万画素のデュアルカメラを搭載。
これもMagic Keyboardにしかない特徴だ。
任天堂が家庭用ゲーム機で大成功を収めたため、モバイルにリソースを投入する必要性とプレッシャーは軽減されていると語っています。
野村校長は「学習と学校行事のバランスを考えたい」と話した。
計画によると、園内を▽エントランス▽里山▽牧場▽草原▽サバンナ▽四季の森―の６エリアに区分。
みんな、コロナ対策のために手をちゃんと洗って、マスクもきちんとして、元気があれば何でも出来る、だから何より元気でいてください！
県内の会員１８人が焼き物を通して交流を図っており、年１回作品展を開催している。
」と改めてコンビ再開について聞くと、蛍原さんは苦々しい顔で「なあ.
商品を購入することで直接、同店の応援が出来る。
酒屋さんはもちろん、スーパーマーケットでも売っている。
七日　チカ　十二～十五㌢が五十～七十匹。
新装備と新イベントは「黒い装備」「闇」など厨ニごころをくすぐる展開になりそうです。
空港にはロータリートラクターショベル、凍結防止散布車などが配備され、まとまった雪が降ると東京、千歳便の到着前に旅客機の安全着陸のため除雪車が出動し除雪作業に当たっている。
完成した作品は１２月中旬ごろまで展示する。
今、国の威信にかけて行わなくてはならないのは、五輪ではないはずだ。
代わりに「ふみ巻き」が2種類入っている。
①金沢純・金沢怜央（白石ジュニア）②高田・川上（富沢）③岡田・菊地（白石ジュニア）
貸付上限額は従来の10万円以内から20万円以内に上積みされた。
なお、SIMスロットはnano SIM×2構成でDSDVに対応しますが、スロットの片側はmicroSDと兼用です。
現在は新型コロナウィルスの影響により中国への入国は困難であり、外国人が店舗を訪れることはできません。
対象者はスズメバチの巣ができている場所…
さまざまな国を舞台に執筆を続けてきた。
テスラはこの件について記事執筆時点でコメントしていません。
美術分野の事業「湯田温泉峡風呂美術大学」では、大学生や若者３人が対象を素早く描画するクロッキーに取り組み「対象を捉える力」を鍛え上げる。
比嘉はこの日、４バーディー、ノーボギーで回るも、「ボギーを打っていないが、３個ぐらい落としてもおかしくなかった」という。
通常のタコ焼き8個入りが税抜538円であることを考えたら、夢のようなイベントと言っても差し支えないだろう。
ディスプレイは120Hzの滑らかな表示を少ない消費電力で行えるもので、液晶技術の強みとなっている明るさを更に高め、前世代モデルの約1.
２３日～２５日までの連休中、満室になっているというホテル大将は「どうみん割だけでなく、以前から連休に合わせて道内外からの予約があり人の動きは活発になってきた」と客足が戻ってきたことを実感しつつも、人の往来が増えることに「怖い部分も半分。
ダブルクリックをするとフラッシュやSOS点灯となります。
自覚のない行動には腹が立つ」と憤りを示した。
ーー　梨蘭ちゃんは『どうぶつの森』シリーズは過去作もプレイしていますか?
それだけ民主党による大規模な不正があったということだ。
県は27日、新型コロナウイルスで、県関係で23人の新規感染を確認したと発表しました。
それぞれの価格差は200ドルしかなく、最上位モデルとしてGalaxy S20 Ultraは割安感を与える価格設定だったといえるかもしれません。
具体的に実施された対策としては、次のようなものが挙げられています。
先日、Mac上でWindowsが動かせる仮想化アプリParallels Desktop 16が、AppleシリコンM1チップ搭載Macに対応したテクニカルプレビュー版を公開したニュースを。
この「共同動作」モードでは、画像は2つのデバイスのディスプレイ全体に広がり、各デバイスのスピーカーはオーディオの異なるチャンネル再生に使用され、それぞれのカメラとセンサーも互いに連携できるという具合です。
有吉弘行、幼少期に「激カワ」コメ殺到も.
いや実のところ、詳細を把握できていないのでしょう。
そんなシーンで便利そうな会議質向けのWebカメラ「ミーティングオウル プロ」がソースネクストから7月に発売されます。
横浜高出身の大橋会長は現役引退後、横浜市内にジムを開き、地元に根付いた活動を行ってきた。
ポケモンGOでも1周年の2017年から何度かイベントで復刻している由緒正しい？
NTTドコモが「iPhone SE」（第2世代）の価格を発表しました。
なお、Wacom One 液晶ペンタブレット 13のAndroidスマートフォンでの対応については、厳しめの要件があり、対応機種が限られている点には注意が必要です。
KADOKAWAが運営する「魔法のiらんど」が、2020年4月1日小説投稿に特化したサイトにリニューアルされた。
また、ニコニコで話題になったこの動画の様な３Dアクションゲームあるあるな挙動は、今でもアクションゲームでは度々目にすることがあるのですが、ツシマでは馬に飛び乗る挙動１つとっても自然で、没入感を損なわせません。
ランサムウェアの被害は数年前から企業や病院、役所など、コンピューターシステムの運用を止めることが難しい組織を標的として行われることが増えており、新型コロナ禍にあってもその被害はたびたび発生しています。
申し込みと問い合わせは、同部建築総務課住宅政策係（TEL25―９７０８、FAX 25―９７８８）へ。
その前日、パニエリュナシェ経済・財務大臣付副大臣が、フランス国籍を有する同被告がフランスに入国した場合、「送還されない」と主張。
閉め出され組の中には、自社が参加できなかったことに触れた上で大きな見出しを立てて批判的な姿勢を示す社もあれば、自社の参加可否について触れない社もあった。
今年度代表馬　活躍たたえる　県競馬組合【岩手】
Kuo氏は既存のディスプレイをミニLEDバックライト型に置き換えるメリットとして、薄くて軽い製品デザインになることを挙げていました。
アートスペース泉（青木京子代表）の開廊13周年を記念したグループ展「オーロ遊び展」が27日まで、泉町二丁目の同スペースで開かれている。
色も家具に合うものを選びたいな……。
ここまでやった以上、食べるしかないだろう。
バッテリーの持続時間はキーボードバックライトをオンにした状態で最大4.
これまで、5Gスマホをいくつも触ってきたが、どれもハイエンド路線ばかりで画面サイズも大きかった。
チーズおろしとの感想もあった筐体前面の3D格子模様は、タワー型とラックマウントモデルともに共通しています。
表示する文字はサイズやフォント、位置を設定可能。
つまり毎回500ベル払えば、1匹1ポイントずつ気長に貯めても良い。
サイゼリヤは「鍋を突つきながらお酒を飲みたい人」にとって穴場だった / チェーン店の1人鍋ぜんぶ食う：第15回は『イカの墨入りブイヤベース』
ただ、OPPOといえば、これまでもスライドカメラのFind Xを発売したり、先日はローラブルスマホートフォンのコンセプトモデルを披露したりと新しいことにチャレンジしているメーカーでもあります。
県高校総体の代替大会となる「やまぐち高校生２０２０メモリアルカップ」は５日、開催が決まっている２６競技のトップを切って、陸上競技の宇部支部…
そして上記のProsser氏も、DigiTimes報道の信ぴょう性を増す。
秀彦さんが同県河内郡上三川町で小学校長を務めており、12月に６年生が修学旅行で来市することから、下見を兼ねて訪れたという。
十四日朝、私が十人に送信したメールである。
プロジェクト期間は2020年12月22日23:59 までです。
こちらの写真は､日本仕様にカスタマイズされたsmacircle S1のプロトタイプです｡smacircle S1は日本では第一種原動機付自転車(原付一種)に該当するため､日本の公道で走行できるように､バックミラー､ウィンカーを搭載し､ナンバープレートが取り付けられる仕様になっています｡
試合はいわきＦＣが前半18分、ＭＦ日高大（25）の直接フリーキックで先制。
本製品はその「Wi-Fi 6 Plus」に対応し、「Gigahome 650」という1.4GHzクアッドコアプロセッサを搭載した製品です。5GHz帯と2.4GHz帯のデュアルバンド構成となり、いずれも2×2 MU-MIMOに対応。
SC1 EasyFixと同様、クロスに採用した面ファスナーと大きなタグによって、手を汚さずクロスを交換できる新設計のEasyFixフロアノズルを採用。
その後、７９年に観光列車ＳＬ「やまぐち」号が山口線に復活。
①小笠原いろは・高畠柚羽（愛宕東）②伊藤・上野（忠別ジュニア）③日置・宮崎（愛宕東）
貼りやすいですが、やはり空気の層が気になるし、結露が入り込むことがある。
最初のターンで豚汁とサラダ、肉は牛リブロースと牛カルビ、マルチョウ、プルコギを取ってきた。
自身が大の蕎麦好きで、三十年ほど前、通っていた蕎麦屋が閉店するというので、店主が蕎麦を打つところをビデオに収め、その映像を見ながら蕎麦を打ち始めた。
北海道教育委員会でもＩＣＴ教育をへき地・小規模・複式校で導入してほしいとの要請があり、今後広がっていくと思います。
そのしくみは、iPhoneのWalletアプリに「特定の車」と互換性ある仮想キーを追加できるというもの。
市内１２カ所の認知症カフェは感染防止を理由に３月から休止されたまま。
※モニター環境により、実際の商品の色合いと異なって見える場合があります。
今回ご紹介するのは『Beat Boxing Flyer』です。
Screenshot：iOS「コインチェック」、「コイン相場」
・Bluetooth接続に対応。
サーマルカメラで指の動きを追跡する「FingerTrak」デバイス発表。
トレーナーの指示を聞かないので仲良くなるのが難しい」という性格の持ち主でもあります。
３０数年も喫っていたのだから肺は保健所で見た喫煙者の模型のよう真っ黒だったはずで一念発起しきっぱり止めてしまった。
子どもたちは「やっと学校が普通に始まってうれしい」などと応え、笑顔で校門をくぐった。
ボタン自体を外して使うこともできます。
今や安価で性能の良いイヤホンの代表格になっている「サウンドピーツ」ですがSOUNDPEATS H1はその旗艦モデルとしてのリリース。
先月末には平良港保安委員会や臨時クルーズミーティングが開かれ、感染予防や消費影響額などについて情報を共有した。
宇部市でも山口宇部空港沖に漁師たちが船を出し、水深７～１８㍍で作業を続けている。
感染の連絡を受けて保健所に相談し、検査で陽性と分かった。
INFINITASを含めた弐寺（beatmania IIDXの愛称）シリーズは、いわゆる現代的な音ゲーの基本を作った存在ですが、このジャンルのゲームは、ともすれば格闘ゲームなどに比べてでさえ入力誤判定が命取りとなります。
道交法の問題もあり、自動運転車をふくめ、公道ではなかなかテストをしづらのが現状。
ＭＥＲＳ（中東呼吸器症候群）が国内で発生した１５年の経済成長率も２・６％にすぎなかった。
今回行われたHack ClubによるAMAでは、高校生のひとりがこのエピソードについてマスク氏にたずね、窓ガラスにひびが入ったとき何を思ったかとの質問が飛び出しました。
ドコモ側はキャリアとしての有り余る資金力を生かし、バラまき.
稚内市の地域おこし協力隊員に採用（今月１日付）された台湾出身の謝佳琪さん（３２）が、１９日から稚内観光の応援スタッフとして働き出し「稚内のすばらしい景色、美味しい食べ物など魅力を多くの人に伝え、このマチの観光に役に立てるよう頑張りたい」と意気込みを語った。
障がいを持つ人に対応できる観光業従事者の育成を目指したカリキュラムで国内でも例がない新しい分野となる。
ケーブルの外皮材質は高耐久素材である熱可塑性エラストマー(TPE)になっています。
例えば、「台風が近づいてきているから、気を付けてね！
ディスプレイは6.67インチと大きく、縦横比20:9の縦長です。
今のところWork Hubは米国のみで利用できますが、Uberは英国のドライバーも仕事が見つかるように、オンラインストアOcadoとも提携していると発表しています。
外務省はすべての国への渡航の自粛を求めた。
合わせて、ＳＮＳ（会員制交流サイト）インスタグラムで希少種の豆知識を紹介する漫画を発信。
米証券会社WedbushのアナリストらはニュースメディアBusiness Insiderに、当初は今年秋にiPhone 12の4G版と5G版がともに発売されると確信していたと語っています。
海上は２日夕方から３日朝にかけて暴風や高波となり、大潮の時期と重なっているため、２日夜の満潮時間には西部瀬戸内沿岸の潮位が高くなる見込みで、海岸や河口付近では高潮による浸水、冠水の恐れもある。
この4Kディスプレイが発売されたのが、2017年の今日です。
２６日から山口井筒屋で彫刻と日本画の作品展【山口】
先だって烈（はげ）しく復元に反対していた御仁に尋ねてみた。
日本通信は昨年、ドコモとの交渉が不調に終わっていたことを理由に、総務大臣裁定を申請。
同イベントは、ベンチャー企業の駅や鉄道に関係するビジネス提案を募りサービスの実現を目指すプログラム「JR東日本スタートアッププログラム2019」の一環です。
背面にはおそらくRGBイルミネーションが配置され、本体サイドへのトリガーボタンの搭載も予測されています。
シャッタースピード、ISO感度、ホワイトバランスなどを変更して、自分の意図した表現ができます。
逆に栃木県こそ世界に誇る「日光の社寺」などを有し、個人的にも何回か足を運んでいる。
ニンテンドースイッチ版の2ではガーデン(ステージ)に大きくバリエーションが増えたほか、アクションに反応してより動的にビジュアルが変化するようになり、絵と音に陶酔するアートなゲームとしてさらに進化しました。
ツイート内でメンションしたアカウントのみ。
米国の暴動をテレビを見てつらつら思うのはコロナによって人間社会の歪みが形になって現れているという事である。
今年9月末時点のデータで、国内タッチ対応Visaカードの発行枚数は3230万枚と前年同月比2.
クローゼットでの着替えも試着室同様アイテム一覧とキャラクターの装着イメージを見ることができます。
ドワンゴは、伝統芸能と歌舞伎と最新技術が融合した超歌舞伎を「当イベントの一番のみどころ」としていた。
ラインナップはテンキー付きの『ARESPEAR K100F』と、テンキーレスの『ARESPEAR K100L』。
税抜き8万5000円前後と比較的低価格でありながら、3200ルーメンの明るいランプを採用。
感染再拡大の傾向とも受け取れる状況の中、有効な治療薬が開発され、普及するまでは、経済活動も感染対策を施し、しかも工場では稼働率を落とし、店舗やテーマパークなどの娯楽施設では人数を制限した「萎縮営業」にならざるを得ない。
Google Play Musicの具体的な終了スケジュールは発表されていませんが、転送機能を利用しても、Google Play Musicの終了までは、どちらのサービスにもアクセスできるとしています。
そうした計画の中で重視されたのが、社会的距離の厳格な遵守や、密度の制限、健康診断など、今や全世界で共通のルールとなった対応の数々です。
と、金色のバッグから姿を現す、漫画「ジョジョの奇妙な冒険」の登場人物、ブローノ・ブチャラティのフィギュアの写真を披露した。
市交通局１３日から２２日までの平日の路線バスを特別ダイヤで運行　新型コロナウイルス【宇部】
配布は無料ですが、先述のように1日だけ、かつ2店舗限定。
ちなみに、カメラは無印とUltraで大きくスペックが異なります。
ちょっと気になったのは、滑り止めの有無。
まずはFind X2 Pro。
しかし、こうした大攻勢によって現在は全米50州で9000店舗以上に拡大。
実際、2009年には廃棄されたロシアの軍事衛星が、運用中の通信衛星イリジウム33に衝突し、2010年10月までに1800もの追跡可能な破片を生成しました。
それでは実際に着けてみるとしよう。
◆高さ、縦向き・横向き、前傾・後傾、左右角度を自由に調整できる優秀なスタンドを付属。
いい肴に合わせるいい酒として、飲食店に選ばれる酒を造りたい」と意欲が増している。
エンジニア向けではあるものの、550gと軽量なボディに豊富なインターフェースを備えており、キーボードもまずますの打ちやすさ。
キー配列もUS配列（ANSI）、日本語配列（JIS）はもちろん、ISO配列もラインアップしています。
これまでのモバイルプリンターは、石、ガラス、マグカップ、さらには食べ物などの曲面や粗い表面に印刷しようとすると、うまく印刷することができませんでした。
ヘアスプレーのガス残量に注意しつつ、汚物を消毒……もとい、クモを焼却してください。
教育現場向けの堅牢モデル Chromebook 712（C871T-A）
普段は膝上５０㌢前後の水位がある前浜だが、午前１１時頃の干潮時刻が近づくにつれ潮が引き、最も水位が下がったノシャップ岬の稚内灯台裏の前浜では、岸から２０㍍先の消波ブロックまで石や海藻が現れるまで陸地が広がった。
おりしもアップルがiPhone 12シリーズを境に（iPhone XRやiPhone 11の新パッケージでも）イヤホン同梱を廃止したことで、AirPodsの販売が加速しているとの噂が伝えられたばかりです。
日：「朝鮮幼稚園幼保無償化中央対策委員会」が主管し「
やきそばである必要ないやん！
アップル、ArmベースMacをWWDC20にて発表か（Bloomberg報道）
そのほか、Xperia 1では廃止されていた、3.
画面左下の体力を全て失った場合は、臨機応変に次のユニットへ操作権を移しましょう。
この4月に緊急事態宣言が発せられたのは、ちょうど筆者がリングフィット2周目の半ばぐらいにさしかかった頃です。
下地氏（前列左）に来年１月の市長選への出馬を要請する与党議員団＝２日、自民党宮古支部事務所 来年１月の市長選で、現職の下地敏彦氏（74）は２日午後、４選出馬の意思を固めた。
祈りを込めて描いているのは、如来や菩薩（ぼさつ）などの仏の…
入り組んだピースの中に、季節の動物やカップルの姿、果物などの風物詩を見つけることができますよ。
新型コロナウイルスの影響で３月いっぱい休館し、４月１～１７日を除く長期に亘って休館を余儀なくされた水夢館では、トレーニングルームなどを閉鎖し競泳・レジャープールとサウナだけを開放し再開した。
卓越技能功労賞、青年卓越技能功労賞に輝いた６人をたた…
作品を見ると自分とは違った作風で良さがある」という。
ドイツで1年前の製品を「P30 Pro New Edition」として再投入するなど、GMS（Google Mobile Serivces）対応のハイエンドモデルを今でも販売することで海外でのプレゼンスを維持している状況です。
７日からＰＣＲ検査の自費診療開始　県予防保健協会、山口大【山口】
近所に住んでおり、散歩でよく訪れるという主婦の上野恵子さん（６７）は「心を落ち着かせるたたずまい。
▲基地には温泉なんかも用意されていて、戦姫たちのサービスカット.
各自治体は、封鎖措置を戻すか緩和を続けるかの判断を迫られている。
カニエ・ウェスト、米大統領選に出馬表明。
ソフトバンク系のIoT企業であるプラススタイル（+Style）が、同社のスマート家電向けアプリ「+Style（プラススタイル）」をアップデートし、GPS連携機能を追加しました。
今月から冬季開館している旧瀬戸邸に１日午前、冬季観光の第一陣ツアー客が訪れた。
Yoshio「マイ電動チャリを1台持っていても損はない」
中国外で使える望みは薄いですが、使えるようになればかなり面白い機能です。
電池駆動でケーブルレス、「スマート扇風機2S」を買わない理由が見当たらない（実機レビュー）
デュアルディスプレーはPCでの作業効率をぐっと上げるので、PCの使用時間が長いユーザーならZenBook Duoのディスプレーレイアウトのありがたさがよくわかるはずだ。
ソニーα7 IIIのEVF（236万画像）より格段に高精細で、光学ファインダーのようなクリアな画質を実現しています。
地図サイトの航空写真を拡大してみると…（2020年1月2日付）。
ただし闇雲に突っ込むのではなく、まずは被害状況を目視で確認するのがポイント。
三井住友カードが提供する決済端末「stera terminal」におけるLINE PayのQRコード決済導入を拡大するほか、LINEとstera双方の機能を活用した新たなマーケティングソリューションの提供も検討します。
英語のFar East（極東）という概念は、欧米の視点から眺めると、日本や韓国などは極々東の辺境に位置する国という認識を示している。
市民と考える医療フォーラム、在宅医療・介護の現状について学ぶ【宇部】
情報発信の在り方について下地市長は「感染症に関しては、県が一元化してやるという方式は妥当だ」と強調した。
Untitled Goose Game 〜 いたずらガチョウがやって来た!
LINE Dayに登壇したLINE Payの長福久弘社長が明かしました。
年末年始は気を緩めることなく、引き続き感染防止対策の徹底をしてほしい」と話した。
福祉会館で開催中の宇部市子育てサークルを西岐波市民センターに移設する件で、市は１８日に初めてホームページ上で見解を公表。
抽選結果は6月8日午後3時頃に発表する予定です。
同市矢沢の和泉幸子さん（４２）は、長女の芙弥ちゃん（２）の首が据わる前から、同団体による育児サロン「まんまるサロン」を利用していた。
楽天モバイルは、携帯料金プラン「Rakuten UN-LIMIT」と対象のAndroidスマホをセットで購入し、コミュニケーションアプリ「Rakuten Link」を利用したユーザーを対象に、楽天ポイントをプレゼントする「夏のスマホ大特価キャンペーン」（以下、本キャンペーン）を開始しました。
照明の暑さゆえか極度の緊張感からか、尹氏は顔や首にびっしょりと汗をかき、それが時折滴り落ちた。
▽市未来創造センター・中央公民館「ビーズアクセサリー講座」
正直驚いたんですが、『GB-30』のサウンドシステムはかなりいい印象です。
苦情が相次いだことから、避妊去勢手術を施して「地域猫」に…
次世代ゲーム機のPS5やXbox Series Xは、ほぼゲーミングPCと同じアーキテクチャや処理能力を備えており、それだけPC版とのマルチプラットフォーム対応タイトルも増え、クロスプレイが普及拡大する可能性もあります。
ドラゴンウィークでは、低確率でフカマル(ガブリアス進化前)や上記のモノズが孵化するとされています。
これまでのデル未発表製品のウワサ情報との整合性を勘案しても、信憑性は非常に高い、と考えてよいものとなっています。
より軽くなったことを実感できそうです。
冒頭でも紹介したように、ファーウェイの戦略PCとも呼べそうな実力と価格のモデルだけに、定番的ホームノートPCに一石を投じる存在ともなりそうです。
無人機が登場した時、人間が直接観測できない領域をこなす手段として歓迎された。
ピンチに陥らないためにもフィールド中のライフパックを回収し、残り体力を常に満タン近くにキープすること。
アフガニスタン　タリバンの攻撃が激化.
文字通り株を上げることを期待したい。
配列はUSのみなので普段からMacを使用している方、JIS配列を使用している方には慣れが必要です。
近鉄はこの列車を行商客の減少と車両老朽化を理由に2020年3月14日のダイヤ変更を持って廃止すると発表したが、同時にラッピング車両「伊勢志摩お魚図鑑」の導入を発表した。
スタートこそ出遅れたが、２区以降、安定したレースを見せた草野が４位、入賞ラインぎりぎりで踏ん張った勿来一が５位、小川が６位に入った。
これらの情報が本当であるならば、Note20無印において、歴代Noteシリーズファンが待望していた（が、なかなか聞き届けられなかった）大きな改良が加わりそうなのです。
大小路の吉冨さん宅で「アイスクリームバナナ」実る【宇部】
この日、集いでは幼保無償化を求める署名や「だいろく友の会」入会への呼びかけがあり、多くの参加者らが協力した。
遺体があった車両は吉川さん名義のミニバンタイプ。
複数人に囲まれることで、NPCと歯ごたえのある対戦プレイが楽しめます。
」というプロジェクトが雑誌の編集長、澤村信さんの音頭で2019年6月に開発進行となったA-10SG TUBEはそこから15ヶ月の開発期間を経て、ようやく開発完了を迎えることができました。
▲レトロなオーディオ感のある背面もきゃわいい。
イスラエル軍は、政府が西岸地域の一部を一方的に併合するという和平案に従った場合、自治政府の治安協力は崩壊し、西岸地域でユダヤ人を狙ったテロ攻撃や暴動拡大へと発展する可能性が生じると警告する。
先日、自宅のポストにセブンイレブンのチラシが入ってた。
MAMORIOは、鍵や財布やカバン、パソコンなど、なくしたくないモノに取り付けるBluetoothタグ。
井上公園では、ビッグバンドや山口市在住のシンガー・ソングライターちひろさんによる演奏、白狐面の色塗り体験などがあった。
金属ボディながら、Qi方式のワイヤレスチャージや、逆にスマホ側から周辺機器などを充電できるリバースワイヤレスチャージにも対応しています。
と舞台を控えていた同業者たちを想い涙したことをつづった。
また、殺されたプレイヤーには発言権はありませんが、議論を眺めることは可能となっています。
そのパワフルさの秘密は内蔵されているモーターの設計にあります。
ソヘグム奏者で入団6年目の呉香愛さん(26)は、当時を振り返り「精神的にも不安で自分が何をすればいいのかわからなくなった。
こちらも今回のプロジェクトから購入可能。
２日目の６ 日、男女の本戦準決勝、敗者復活トーナメントの１、２回戦を行う。
今回の場合は、「バカなやつ」では済まされない。
というわけで、今後のポケモンGOは「海外フレンドが大きな鍵を握る可能性が高い」、というのが個人的な見解だ。
自らが、社会的弱者たちにあらゆる生きづらさを強いる現代日本を形づくっていることへの危機意識は、まるでない。
春観光で稼ぎ時のＧＷも休み、久しぶりの営業に明田富美子副会長は、３月以降、観光客による売上が全く無く苦しい状況だとし「うちは観光客、特にツアー客をメインに商売させてもらっていますが、この先もコロナの影響で団体は無く、営業を再開しましたが早く終息しなければ死活問題で先が不安でしかない」と肩を落とし、観光客が来ない状況で「海産物なども仕入ができない。
また顧客がアップル製品を最大限に活用できるよう、サードパーティ製のアクセサリーの「キュレーションされたグループ」を販売し続けているとも述べており、遠回しに自社製品こそ主力だと示唆しているもようです。
山口大発のバイオベンチャー企業、ノイルイミューン・バイオテック（石﨑秀信社長、本社東京都港区）は、再発難治性固形がんの治療薬の開発に向け、…
）」についてであるが、残念ながらルカには聞き取れなかったらしく華麗にスルーされてしまった。
地元の小中学生や学生ら約２００人が聴講し、ブラックホール研究の歴史や撮影の意義などに理解を深めた。
チップセットはSnapdragon 855＋、メモリ（RAM）は8GB、ストレージ（ROM）は256GBです。
現地で、第１首都党員師団の師団長である崔輝党副委員長、政治委員の李英植党宣伝扇動部第１副部長、参謀長のシム・インソン平壌市党委員会副委員長と人民軍部隊の指揮官が出迎えた。
ナノコーティングで長期間の使用に耐える頑丈で耐久性のある設計です。
社員全員集会を開き、社員に訴えました。
新型コロナウイルスの感染拡大の影響により、規模を縮小しての実施。
新型コロナウイルスの感染拡大により自販機が復活しつつある。
その中でも比較的新しい30年以上前のNC切削マシンを使って木製品を加工していますが、そのNC切削マシンを使うために使っているのがPC-9801VXです。
あわせて、災害発生時に他自治体が被災自治体に代わり申告を行い、寄附を募ることが可能な「代理災害支援寄附」のサービスも提供します。
アップルはそうした詳細を述べてはいませんが、米TechCrunchにアップデートを行ったことを認めて「影響を受ける全てのお客さまについて、問題が解決されたことを確認した」と述べています。
EpicやSpotify等が結成した「アプリ公平連合」もApp Storeのありかたにどのような影響を及ぼすのか、注視を続けたいところです。
まず初めに、PhotoShopを使用してパソコンでのバックの設計を開始しました。
この提携を巡っては、クアルコムが有機ELディスプレイに埋め込める超音波式指紋センサー「3D Sonic」をすでに商用化し、サムスンのGalaxyシリーズ上位モデルに採用されています。
他のスマートフォンには見られない大きな箱ですが厚さはありません。
まずiPhoneとウェアラブルの収益パフォーマンスが前四半期よりも悪化すること。
そこには残り任期１年半余りとなった文氏の思惑が反映しているとみられる。
」と答える児童に、古参の先生も苦笑していた。
この状況は大統領選にも大きな影響を与えている。
また県を挙げ、大型連休中に県境をまたぐことを自粛する方針を踏まえ、木村会長は、東電福島第一原発の廃炉作業や、昨年10月に発生した水害の復旧作業に従事するため、県外から来市している関係者に向け、「普通であれば地元に帰れるが、いまはとどまってほしい」とも呼びかけた。
本社（福岡市博多区）が宣言の対象地域になったこともあり、九州・山口の全６５店舗で安全対策を強化。
ほか、原作最初のエピソードの主人公らしき人物(性別は入れ替えたらしい)、皇帝らしき人物などが識別できます。
Nikkei Asian Review（以下、日経）報道によると、2つの新興企業とは全新集積回路製造（QXIC）および武漢紅興半導体製造株式会社（Hongxin）。
ボーナスは「ポケモンを進化させたときのXPが2倍」。
ステージ3：3月23日〜3月29日：1万ポイント（1万円相当）
その一方で独自のネジが使われ続けているほか、修理を難しくする可能性ある防水性の強化、背面ガラスが破損した場合はすべての部品を取り外してシャーシ全体を交換する必要があることがマイナス材料とされています。
新型コロナウイルス感染症緊急経済対策の補正予算案など４議案を審…
ファスナーを所定の位置にとめたら、ケース表面のランプが点灯します。
ただし、抗菌処理までは行っておりませんので、ご自身の手を洗うように時々石鹸で洗って消毒してください。
先に食べた『ハニートリプルチーズカレーパン』とはまた違う旨さだ。
実行委員長を務める長濱政治副市長は「判断はまだだが、こういう状態で開催できるのかどうか、悩ましいところではある」と表情を曇らせた。
今回、システム改修の前倒しにより、不要化が実現したとしています。
デショイ氏は就任後、業務改革によるコストダウンのためなら配送遅延も厭わないとする方針を打ち出していました。
Googleでは通常の検索時にも、そのキーワードに関する情報がナレッジグラフとして表示されることがありますが、今回新たに追加されたのは、その画像検索版です。
チェックアウトの時には、そのままシェルフ下ろせば準備完了！
もともと丸みを帯びたデザインのこのロボットにラッピングを施すことで、
現在、急ピッチで建設が進む平壌総合病院は、「国の保健医療部門を大きく飛躍させるための一大拠点」「社会主義保健医療制度を強固に発展させる跳躍の足場」と位置付けられている。
一関市大東町の地域協働体・渋民振興会（菊池紘一会長）による「世界にひとつだけの『かま神様』展」は、同町渋民の市民俗資料館で開かれている。
ここで一旦グローバルポイントランキングはリセットされ、後期は7月10日～12日にスペインで開催される「Sonic Boom 2020」で開幕し、10月30・31日にアラブ首長国連邦で開催される「Emirates E-Championship」で閉幕、前期と同様に上位8名が決勝大会へと駒を進める。
しかし自ら採ったフキや竹の子の味は格別で笹やぶとの格闘とみずみずしい山菜の味は忘れられない。
この脆弱性はChromeおよびFirefoxブラウザーからJavaScriptを使って利用でき、AES暗号化キー取得も可能だったとのこと。
７月に再放送されたＮＨＫ特集「シルクロード」…
となると「露営の歌」の歌い手のひとりで、幾度も古関氏とタッグを組んだ本市出身の歌手霧島昇氏との出会いも描かれるのだろうか。
なお発売はApple直販のSIMフリー版の3日遅れとなる4月20日予約開始、4月27日発売を予定します。
また、一括はもちろんのこと、24回もしくは48回の無金利分割払いで購入できます。
朝野球　おはよう末広大会（５、６日・花咲グラウンドほか）
宜しくお願い致します』と述べています。
つまりSpotifyなど他社音楽ストリーミングの曲では遊ぶことができません。
あるいは人材不足が露呈しただけなのか。
幼児・児童や愛好者の作品展に加え、最終日の２２日は疫…
同空港や航空機のほか、空港を取り巻く花巻らしい場面を撮…
写真は、例大祭に合わせて並んだ縁起物の露店＝10日（クリックで拡大）
厚生労働省は、新型コロナウイルスの感染状況に関する情報をまとめたサイトを開設しました。
タッチレスで閉開できるスマート機能搭載のうえ、メタリックな外観で、つまようじ入れとは思えないスマートなインテリアに。
勝てる（音声が出る）のはレアな『パー（ヤッピーVer.
既に特許取得済みの3Nテクノロジーが研究開発したMINIクリーナーの電泳分離Elepy™技術なら、コンタクトレンズのタンパク汚れがキレイに洗浄・除菌することができます。
学内献血を主催する同大学生赤十字奉仕団（３０人）が餅まきを行い、学生や職員に献血…
支援額は１事業者につき１５万円で、申請受け付けは９月３０日までとなっている。
新型コロナウイルスの感染拡大が中国ではピークを過ぎた一方で、WHOはそれ以外の諸国で。
ライドシェアサービスUberが自社の自動運転システム開発部門Advanced Technologies Group(ATG)を、Aurora Innovationに売却します。
一番大事なのは「あなたは目の前の人を喜ばせているか」。
写真は、内郷地区で行われた啓発活動＝７日（クリックで拡大）
KDDIはQRコードを使った「au PAY」の普及拡大を図っており、キャリア販売端末にこれまで必須でもあったFelicaを搭載しない端末をこれから積極的に販売していくと考えられます。
インカメラの画質の良好さは、YouTubeなどで配信する人には特に魅力的なことでしょう。
Q：画面が乱れますがどうしたら良いでしょうか？
データMAXテレビパックは、テザリング、データシェア、国際ローミング通信が毎月70GBまで利用でき、「TELASA」「Paravi （ベーシックプラン）」「FODプレミアム」も見放題となる新料金プランです。
どんな時でも、人は生きるためにいろんなことができると思います。
濃度の目安は０・０５％に）で拭いた後、水拭き。
Fortnite学生リーグの第1シーズンは、Epic Gamesの登録ユーザーは無料でエントリーが可能(通常のエントリー費用は64ドル)。
教育界ではプログラミング教育などが話題になっているが、ITリテラシーやセキュリティについての教育は、あまり大きなニュースがあがってこない。
そこへ思いっきり乗っかろうと決めたのは、編集長からの数々の教えでした。
結果、カースタントの先生から「ほぼ成功」とのお墨付きをもらい、企画は大成功の後に終わったのだった。
Apple Silicon Macのフタが開く？
そのほかの学校は２時間遅れなどで授業を行った。
米軍関係の新規感染者は４人（キャンプハンセン３人、キャンプコートニー１人）だった。
そしてCPUには、インテルの性能重視ノートPC向けとして最上位グレードとなる『Core i9-10980HK』を搭載。
ちなみにOculus Riftに続いて登場したのが「HTC Vive」で、こちらは3月予約開始。
２５～２９日は、通常登校の午前中授業で、給食は実施せず、中学校の部活も行わない。
USB Type-Cの充電器を常にMagic Keyboardへ接続しておき、外から帰ってきたらMagic Keyboardに接続して充電するという使い方もできる。
市新型コロナウイルス対策室によると、受付件数は申請内容確認中を含めて郵送６万５８８３件、オンライン２７１３件の計６万８５９６件。
NINTENDO64がベース）のデータや、NINTENDO64のデモROM（下の動画を参照）も含まれていると述べられていました。
そういうものを投入するかどうかはまだ決めていませんが、それが1つ。
特に今年、予想外に出くわした防疫戦線と自然災害復旧戦線で人民軍将兵が発揮した愛国的かつ英雄的な献身は、誰しも感謝の涙を流すことなしには対することができません。
ぜひ自身の目と舌で、味わってみてほしい。
後々になって知ったことだが、サラダはドレッシングを後がけして食べる家の方が多い……っぽい。
第７６期（昨年４月１日～今年３月３１日）決算は、経常収益５３億６５２６万円（前年対比３・７％増）、経常利益１１億９５９万円（同２４・６％増）で、当期純利益は７億９００２万円（同２・５倍）。
山口、もみじ、北九州の３銀行が「リリップ」を用いたカードローン商品提供【山口】
よし、それならば、堂々と賭けマージャンを楽しもうではないか。
大韓民国号が難破せず、未曾有の経済危機の波を乗り越えられるかという心配だ。
千曲市では若い職員から、キャッシュバックという提案が出てきました。
Galaxy S20 TEは、一部のITチャネルパートナーを通じて2020年第3四半期に発売されるとのことです。
ぜひご家族や友人、同僚などにこんな製品もあるとご紹介して応援していただけますと幸いです。
ホール棟には、７月にオープンする２０００人が収容可能な多目的ホールや、起業・創業などの支援を行う産業交流スペース「メグリバ」などが入る。
優勝校のみが全国選抜につながるⅠ部トーナメントに進める。
なぜそんなに注目を集めたのか。
ブラックシャーク科技ジャパン（PR TIMES）
ホンダCT125ハンターカブ水没!
」と質問され、「下ネタが言いづらいんですよ」と笑顔を見せたウイカさん。
人形劇や絵本の読み聞かせで子供たちが物語の世界の楽しさ、…
国見平スキー場の第１０回スノーフェスティバルは２日、奥州市衣川の同スキー場で開かれた。
圧倒的糖度を誇る「プレミアムメロンパフェ」は1日10食限定の “今すぐに味わうべき楽園” / 東京・大塚の果実店「フルーツすぎ」
▍USB-C製品以外をご利用の方でも大丈夫！
オンライン完結プランでは、ZoomミーティングやCisco Webex Meetingsといったツールを利用してプレスイベントをライブ配信します。
首都圏などからの受け子がアクセスしやすい場所が、狙われているとみられる。
安直すぎるけどガンガン魚が釣れるのは面白そうですね。
なお、電源投入後1分でクーラーの背面は14度になるとのこと。
情報を伝えるのと合わせ、ドローンに被災地の様子を空撮させ、被害状況の地図への落とし込みも想定している。
大谷高２年生が15日、浜勇知のこうほねの家周辺の砂浜で外来植物を駆除した。
夏井川では、新川合流点―小川町両郡橋付近の14・９キロで、今年６月から掘削工事や伐木が進められており、完工後（令和５年度予定）は東日本台風と同程度の豪雨を防ぐ機能が備わる。
三鷹の森ジブリ美術館（東京都三鷹市）は、臨時休館期間を2020年4月28日まで延長すると、3月13日に発表した。
営業時間は午前十一時三十分～午後二時三十分。
戦争が終わって間もない昭和二十一年、一九四六年の創業。
感染を防止する行動は維持すべきだが、過敏になっては、なんの意味もない。
荷物を受け取った東山郵便局の小野寺芳明局長は「今後もたくさんの商品を毎年送ることができるよう期待している。
」「『女性駅員』は、仕事と関係ないこと尋ねてもOKだとでも思ってんのか？
ドアが開くと双方から乗客がなだれ込み、ぶつかり合うのが常なので、間違いなく降りようと思えば、準備が必要なのだ。
今後も安全運転を心掛けたい」と口をそろえた。
市議会１２月定例会の一般質問で、任期満了に伴う来年４月の市長選に向けて出馬を表明。
写真は、模擬強盗訓練に臨む行員と署員ら（クリックで拡大）
高レベル放射性廃棄物施設誘致反対稚内市民の会主催の幌延深地層研究の延長に異議を唱える問題報告稚内集会が16日、市立図書館で開かれ、参加者が研究終了への思いを強くした。
９日からなごみスタイルで「ガラス工房まる」作品展【山口】
収穫期の１０月は他のリンゴ品種ばかりでなく果物が多く出回る時期だけに、より多くの人に味わってもらう方策の一つとして低温貯蔵で時期をずらす出荷とした。
奥州市江刺南大通りのえさし夢プラザは「平間美代子＆鈴木明美手作り展」を開催している。
そのため、販売期間中でも店舗によっては売り切れていたりすることが珍しくない。
山口東京理科大の「学術と地域文化１」の講義は２２日、山陽小野田市の同大であり薬学部１年の学生約１００人が理想的な食生活について学んだ。
学校施設の耐震化は、公立高校が前年度と同じ９９・８％で全国３３…
ちなみに、これまでつくられているアプリにも波及効果があったと思うのですが収益面で変化はありましたか？
また、ハイテク製品の分解でおなじみの修理業者iFixitも、iPhone 12 mini分解の序盤だけを公開しています。
A.現行機種と比較してテールランプのフレアを最小限にできるようアルゴリズムを改善、より自然に見えるようになっています。
対象団体はコミュニティー推進協議会などの地域運営組織の他、地域団体と連携して事業を行う市民活動団体、ＮＰＯ、ボランティア団体。
レーザープロジェクターと比較した場合、圧倒的に寿命が長いです。
またリーク情報によれば、メインカメラは4800万画素から6400万画素へとアップグレードされるようです。
その場での足踏みで進む通常モード、膝を屈伸させる（床に振動を与えない）サイレントモードどちらにも対応しており、昨今の外出しにくい環境でもアウトドアな感覚が楽しめます。
１１日朝にはこれまで同様、宝来地区にあるドラッグストアでマスクを求める市民で長蛇の列が出来ていた。
県は２４日、県内の消防団員に特典やサービスを提供する「いわて消防団応援の店」として、いわて生協の全１６店舗を登録認定した。
山陽小野田市の書道研究玄游会に所属する書道家３人が、２×４㍍の特大和…
ただ残念ながら、教育向け資料については、英語のみでの提供となっています。
カメラの性能は1～5fpsと、ややもすればスライドショー的な映像ではあるものの、カメラの角度調節機能により高解像度かつ虫視点のパノラマ撮影や、虫サイズの動くオブジェクトを追跡撮影したりと言った撮影が可能になります。
ウェブブラウザーChrome 87公開「ここ数年で最大のパーフォーマンス向上」
テレビなどの大画面でビデオ通話を行えます。
米ステルス機の残骸、先端技術狙い中国が.
宇部市が建設を進める新庁舎１期棟の工事現場で２３日、市議会議員向けの見学会が行われた。
Galaxy S20 Ultra は三脚いらずで100倍ズーム撮影が可能。
感染経路も現時点では不明で、市は濃厚接触者の特定を進めているが、女性がいわき市で感染した可能性は低いとの見解を示した。
営業時間は午前10時から午後６時まで。
破天荒な芸風で知られ、暴走のあまり以前組んでいたお笑いコンビ「SF世紀宇宙の子」が解散になったという経歴を持つフワちゃんは、番組冒頭でMCの東野幸治さんがゲスト一人ずつに話しかけるコーナーでもひたすらハイテンション。
新型コロナウイルス感染拡大による困難な状況のなか、iPhoneの売上高は289億6000万ドルと、前年同期より7％の減少。
中学１年の夏休み、部の先輩に連れて行ってもらった。
特典として還元する2万2000円相当の楽天ポイントが、法律で定められている端末購入補助額の上限（2万円）を超えており、これまでに1186件の契約が確認されています。
瀬戸内ヴァイツェンは、１９９７年に同社が創業して以来の人気商品。
第92回選抜高校野球大会（３月19日から13日間、兵庫県・阪神甲子園球場）に21世紀枠で出場する磐城高野球部の壮行会が14日、同校体育館で開かれた。
改めて、ギャンブル依存症の国民をつくるＩＲのどこが経済対策か――
今回のブラウザ拡張機能はChromeとFirefox向けにリリースされています。
賞品としてDell Precision 5000シリーズ モバイルワークステーション最新製品などを用意しています。
一年の決意を筆に込め　万倉小で書き初め大会【宇部】
AirPods Proイヤーチップ、公式オンラインで販売開始。
ノアが市文化創造財団に１０万円寄付【宇部】
社民党宇部支部（佐々木明美代表）の２０２０年新春旗開きは２４日、福祉会館であり、支持者ら１００人が出席して結束を強めた。
今後も米国は北朝鮮を非核化に向かわせるため、制裁回避を可能な限り遮断しようとするだろう。
わずかな時間しか許されていないことによって、最大1分間可能なTikTokのクリップよりもさらに密度の高い、余計なカットなしのコンテンツを、Byte上では生み出さなければならない。
これでは雨の状況次第では葉物野菜への価格にも影響を及ぼしかねない▼相次ぐ豪雨災害と新型コロナへの不安に加え、身近な家計にも心配事が。
九州および南西諸島の街中や野山で見かける１１６６種を網羅。
厳寒期限定 特産の味　来月販売、作業進む　寒ざらしそば【西和賀】
品質が安定しているnreal Light。
漢化教育の撤回求める、在日モンゴル族ら.
山本安彦館長は「図書館という情報拠点が長く閉ざされ利用者にはストレスをかけた。
目標金額600万円達成で日本への正規輸入が決定。
これらに続き、有名リーカーのCoinX氏が「iPad Proを今買った方がいい？
私は12月19日に予約をしに来店したが、すでに2セットほど売り切れていた。
K.サンジュンによると「最低でも1時間くらいの行列は覚悟しなければならない」
料金値下げに向かって走っているのに新たに料金を取る制度を設けている。
タイムオブフライト方式で最大5メートル先から反射した光を計測して、精密に奥行き(3D)情報を取得します。
CDPRは年明けの1月と2月にそれぞれ大型アップデートを用意していると述べており、そこでこのバグが修正されることを願いたいところです。
アップルが独禁法違反として苦情を申し立てられているのは、Apple Musicと真正面から競合するSpotifyや、iOS 13以降の核心の1つであるペアレンタルコントロールと機能がかぶるKaspersky等であり、シラー氏はそれらには言及せず。
大雪地ビール館が二十三日（水）から、東神楽町産の有機栽培のホップを使った「ＩＰＡ（インディアン・ペール・エール）暁」の提供を始める。
多くの電子メールは日本語で書かれており、発生源が中国であったことから、意図的に事業者が影響を受ける可能性のある地理的地域を標的にしていることがうかがえる。
スティックの向きや角度で叩くドラムを切り替えることができます。
これまで「」として扱われていた同機能が、ついに公式となりました。
具体的なイベント内容としては、ウィロー博士から命じられるスペシャルリサーチ『こせいだいポケモンの謎を解け！
とはいえ「1枚のガラス板で構成されたiMac」のビジュアルはおそらく強烈な印象を与えるはずであり、続報を待ちたいところです。
北朝鮮の変化には常に備えなければならないが、希薄な根拠で不安を煽（あお）ってはならない。
この事例を見ても、文在寅左派政権にとって国際規範などは南北交流の前には何の制約にもならない。
そしてこれはEpicが”受難者(martyr)”ではなく、”迷惑者(saboteur)”であることを示していると述べています。
ちょっとお高いけど省エネ性抜群のパナソニック「FE-KXT07」
また、アンケートに回答した人に対して、JR東日本が運営するシェアオフィス「STATION BOOTH」を無料で利用できる引換券を配布します。
充電台についても、省スペース設計の新デザインを採用し、壁にピタッとつけられるように、平らな形状に仕上げています。
２３日には沢内小（深沢一男校長、児童８７人）で寄贈式が行われ、同法人会の八重樫チメ女性部会長が「たくさん記帳し、読書推進に役立ててほしい」とあいさつし、児童らと機械を除幕した。
向田さん親子作品展　５日は美保さん在廊【宇部】
Windows自体は動いているし原因は？
このSpartiらしきデータが見つかったのは、有力なCPUベンチマークとして知られるGeekbenchのデータベース上。
神ウマすぎて少年も神話になるレベル!
Android 9.0搭載プロジェクターでスマホ接続なしで動画などを投影できます。
一関市中里地区の行政区内防災マップ発表会は１５日、中里市民センターで開かれ、１３行政区と中里放課後子ども教室が地元の危険箇所や避難所などを…
具体的な効果が実証されているわけではないが、実際に効果を口にする生徒も多いので、良い影響がより表れることを期待している」と話した。
２９日に、コロナ対策の無料オンラインセミナー開催【宇部】
いわき勢では昨年の全日本吹奏楽コンクールで、磐城高が７年連続20回目の出場を果たしており、顧問の橋本葉司教諭は「こういう状況なので、中止の覚悟はしていたが、３年生にはかける言葉が無い。
Twitter、バグ狩り懸賞金に総額32万2420ドルを支払い。
稚内漁協の令和２年度通常総会は１３日午後水産ビルで開かれ、元年度事業報告、損益計算、剰余金処分案を承認し、２年度（第７２事業年度）事業計画を策定した。
また、リングをいろいろな位置に貼り付けたいという需要に対応するため、カメラ以外のスペースであれば貼り付けられるように設計したケースも発表。
Gitはいま一番使われているバージョン管理システムなんです。
このまま好調の波が秋まで続いてiPhone 12シリーズを後押しするのか、それとも新型コロナ感染再拡大が影を落とすのか、今後の展開を見守りたいところです。
同会は歴史や民俗、伝承などを調査研究し、地域で配られる広報誌に寄稿したり、地元の中学生を旧跡に案内したりする活動に取り組んでいる。
各世帯に市の給付支援室から申請書類が郵送で届き、市民は申請書に必要事項を記入し、振込先金融機関の通帳と身分証明書の写しを貼り付けて返送する。
コロナのお陰で陶芸を習っていますと、場当たり的な「Ｇｏ Ｔｏキャンペーン」について――
そうした場所でのんびり過ごすのも良い思い出になるのではないでしょうか。
ソフトウェアエミュレーションではなく、FPGA上に当時のレトロゲーム機のプロセッサや各部品のロジックを再構成することで、「完全な互換性・ゼロ遅延」をうたうことが最大の特徴です。
また、親が子どものApple Watchの機能を制限し、学校の授業の時間は操作できなくする「スクールタイム」など、iPhoneを持たない子どもに持たせる前提の機能が盛りこまれていました。
さて、Pixel Budsは2017年にが発表されました。
日本のジープ・ディーラーで販売される見込みも薄いでしょう。
１０年以上前から同校の運動会前にグラウンドを整備する奉仕活動を行っており、今年の運動会は新型コロナウイルスの影響で中止されたものの、体育授業など屋外活動で児童たちに目いっぱい体を動かしてほしいと願い整備した。
を参照してもらうとして、今回は、ほぼ1年後の経過報告。
ただし、認定審査には最終完成品によるサンプル評価以外に各部品ごとの試験結果や生産工場の品質管理および品質保証体制など多岐にわたりますので、お届け後の取得となる可能性があります。
そして新たに、数々の便利な機能を備えているとの詳細が報じられています。
２月７日の「北方領土の日」を前に、北方領土復帰期成同盟宗谷地方支部は、１月２１日～２月２０日を特別啓発期間とし、市立図書館などで北方４島返還を求める署名コーナーを設けている。
さらに傘布と同じ210T、30Dの作りで撥水性・耐久性が抜群。
スマホで操作できてセンサーで室内をマップ記録。
ライオン、スマホ連動の歯ブラシ発表。
米軍のミサイルを配備すれば、中国は米国でなく韓国を圧迫してくる。
同社では、コロナ禍が終わった後も継続していく方針で、松本社長は「宇部が元気になるような事業に育てていきたい」と意気込みを示す。
有名リーカー（注目の未発表製品にまつわる有力情報を発信する人）のApple RUMORs氏は、iPhone 12シリーズの価格を画面サイズとストレージ容量ごとに詳細にツイートしています。
もう１つ気に入ったのが、できたての手作り豆腐。
働き方についても考えさせられた」と話していた。
“ソフトバンク”の携帯電話ユーザーが対象。
経済評論家の上念司さんが「日本の政治経済のゆくえ」と題して基調講演。
画面のメインがWWDC20で、添えるように9月10日の日付。
本紙では、いわき地区の12チームの主将に対戦相手の印象や大会に向けての抱負などを掲載しています。
まずは基本的なサイズ感を確認するために、皆様よくサイズ感をご存じの16インチMacBook Proから入れてみましょう。
Quick Charge 2.0／3.0／4／4+およびSnapdragonを搭載したスマートフォンと下位互換があり、USB Power Delivery（USB PD）やUSB Type-Cにも最適化しているといいます。
ですが筆者の心を掴んだのは4Gスマホの「Galaxy Z Flip」でした。
石油ファンヒーターはそれほど消費電力はなさそうですが、実は点火するまでにかなりの電力が必要なのです。
同ネットワークの河野智さんは「時代によって異なる人形の表情を楽しんでもらえたら」と話していた。
そして今回の資金は、新型コロナウイルス（COVID-19）パンデミックの最中にPaidyのバランスシートを強化するために使われる。
そして、この逆輸入的カレーブームについに現地のマクドナルドが動いた！
でもやることは基本おなじで、カメラとセンサーの切り欠きを基準にしつつ、上下左右の覆う範囲をしっかり見極めておくこと。
満充電での走行可能距離は約30kmで、１回の充電時間は3.
橋本さんのツイートをさかのぼると、15年2月20日に「今日はありがとうございました　お会いできて嬉しかったです　また宜しくお願いします」とキンタロー。
本体価格は税込13万3600円です。
新型コロナウイルス（COVID-19）では、対応に当たる医療従事者への感染も増えていますが、サンフランシスコでは感染を早期発見し、医療従事者からの感染拡大を防止する目的で、スマートリングが活用されています。
移住した時に植えたリンゴで、店のメニューとしてアップルパイを作りたいとの思いで市販されていた「ふじ」、「つがる」、「王林」の３種類４０本を植えたところ、今年初めて８本のリンゴの木から直径５㌢ほどの実が２０個以上なった。
ただし、最終進化のローブシンまで育てれば、かくとうタイプの中でトップクラスのCPと攻撃種族値を誇るポケモンになります。
なおアップルは競争上の理由によりApple Watchの販売台数を公開していないため、これらの数字はすべて「推計」です。
宇部、山口、下関の３市から幼児や小学生…
世界の変動が激しくなる中、日本が主導するＣＰＴＰＰ（環太平洋パートナーシップに関する包括的および先進的な協定）はますます重要です。
今では、その「失われた春」を取り戻そうとするかのように外での活動を増やしている。
新型コロナウイルスの感染拡大に伴う緊急事態宣言を受けて４月から利用休止措置を…
気になったので、大手寿司チェーンの「スシロー」「はま寿司」「くら寿司」の3社のパフェを食べ比べてランキング形式でまとめた。
医療関係者を元気づけようと千羽鶴を届けた小学生（市役所で）
各国大使との十分な意見交換を踏まえて、実子誘拐の刑事罰化、共同親権制度導入（面会交流・養育費支払いの義務化）、その他の抜本的な制度改革に踏み切る決断を総理に求めたい。
また現在は、OneDrive for Businessの機能として、必須のメタデータを持つ共有ライブラリは読み取り専用で同期されますが、OneDriveアプリのアップデートにより、読み書き可能な状態での同期をサポートします。
男性は１０月２５日に勤務を終えた後、発熱したため２６日に仕事を休んで市内医療機関を受診。
シャープ、「5Gモバイルルーター」を発表。
ここで、SMSなどの表示が可能です。
AOKIはクーラーベストの店頭販売開始に向けて、20分間の歩行運動後にシャツ内の温度をサーモグラフィで計測する実験を実施。
高校卒業後、秋田から上京し民間工場に就職も数カ月で辞め、何の縁なのか、国会議員秘書を10年以上務め横浜市議に。8年間の市議のあと国会議員になったという秀吉型で立身出世した人だ。
女優の本田翼さん（27）が「ほんだのばいく」で公開した動画がネット上で話題だ。
同委員会では「期日前投票は例年、最後の３日間が混むので、３密を避けるためにもできるだけ早めの投票を行ってほしい」と呼び掛けている。
無料のau ID登録で月4GBに増量されます。
県はＰＲ本部長「ちょるる」への年賀状を募集している。
日本のほか、米国でも同様で、カナダではウェイトリストへの登録が表示されています。
もちろん音質が良いほうが良いに決まっていますから、とにかくコスパの高さで選んでます。
また、いずれ他のメーカーがその穴を埋めることになるとしても、ファーウェイ製端末の生産が止まる（あるいは減産する）ことになれば、それらに搭載するディスプレイ、メモリ、イメージセンサーの調達が減るため、そういった部材をファーウェイに供給するはずだったメーカーは部品の生産数を絞り、業績を下方修正しなければならなくなります。
あと、写真や動画にキャプションを追加できるようになりました。
購入特典の「ピカチュウユニフォームセット」「イーブイユニフォームセット」は、第一番の配信を待たず買ってすぐ使えます。
だからこそ、シンプルに気づきになる「背景ぼけ切り替え」や「商品レビュー用設定」の存在は大きいのではと思えます。
別売りだからこそ、製品が届く頃には品質の改善を希望したいですね。
来る30日には、議員や文科省担当職員らを交え集会が行われる予定だ。
ほかにHDMI端子とmicroHDMIの2つを搭載。
手を負傷しているエストラーダの次戦は今秋が見込まれるなか、ヤファイ陣営もロマゴン戦をステップにしてエストラーダ戦を見込んでいることから井岡が希望するエストラーダ戦は一筋縄ではいかないようだ。
このため、本体が逆さになってもAirPods Proが落ちることはありません。
このあたりのエリアは普段から筋トレしてるよ！
上田東一市長、小原雅道市議会議長があいさつし、１９６７年の開園時職員で９２年から浮田保育所（当時）所長も務めた藤井慶子さん（７３）が思い出を語った。
同市胆沢南都田字加賀谷地の同館で記念セレモニーが行…
また、途中になっていたＩＦＤＡのデザインコンペティションの本審査については、来年三月までに最終審査を行う予定だという。
コストはかかりますが、理想とする音響特性を実現する為に2つのドライバーを採用しました。
厚労省「ドライブスルー方式」ツイートでも一部訂正　投稿翌日に「正確性を欠く」
展示コーナーには、一般の人が平和のメッセージを書くコーナーも設けられ、書かれたカードは長崎の平和祈念館に飾られる。
ロボットには体力や攻撃力のほか、装備の積載に必要なリソースとして、電力が割り当てられています。
特に旧作なら無名不人気含めて全部あるタイプのサービスではないため、特にサードパーティー作品についてピンポイントであれがあるかな？
昨年の実績はサトウキビ生産量が29万㌧で７期ぶりに30万㌧を割り、販売額は64億円。
これにより、マスク着用時の口元の温度上昇を同社の従来品と比べて約半分に抑えることができ、着用時の息苦しさや蒸れを緩和できるといいます。
中国が新型コロナウイルスによって大きな被害を受けたことにより、中国の製造業もダメージを受けました。
といっても、CHD201は相変わらず色ズレがありますし、全体的にボヤっとしていますから、それほど画質が変わった印象がありません。
そのほか機能面では、OSMO Mobile 3のドーリーズームに代わり、DynamicZoomを搭載します。
単品販売ならあえてIIJmioのサプライサービスを利用する必要はないのかもしれませんが、24回分割払いなどを利用出来るのがメリットにはなりそうです。
ビッグバンが起きたのはいつですか!
それと細かなブレが気になります。
しかも、オマール海老ソースのチキンフリカッセ定食……長すぎて噛みそうなので「オマチキ」と呼ぶぞ。
その責任をしっかり果たすとの意志を明確に示していくことが、今現在のアジアの状況において国際社会から強く求められている」
また、国際宇宙ステーション（ISS）に到着するスケジュールの関係もある。
すると、犯人たちとのやりとりが進み、乗客が全員無事に解放された。
先ほどと同じ「詳細」画面で、「日付」と「時刻」を設定して「完了」をタップ。
①鈴木綸（涛豊館）②荻原（玄制流）③扇谷（玄制流）
こちらも英語圏でのみ利用可能な可能性もありそうです。
テスラが、11月より小型SUVタイプの電気自動車「Model Y」の7人乗りバージョンを生産開始すると発表しました。
一つのロックでラップトップケースとスーツケースの両方をしっかりと施錠。
▲Joy-Conのアナログスティックにamiiboカードをかざすと動物を招待できます。
首相は議員秘書から始まって、誰よりも働いて「菅がいないと回らない」と言われるほどの結果を残して、市議、国会議員、首相へと上り詰めた「たたき上げ」だ。
時代背景もあり、ベルリン人には「壁が無くなり俺たちはもう自由！
そこで自動巻き腕時計愛用者の必須アイテムが、腕時計を動かしながら保管するワインディングマシーンです。
これは民主主義の基盤を揺るがす異常事態である。
Googleが、Gmailの（主に）見た目に関する設定を簡単に変更できる「クイック設定メニュー」の追加を発表しました。
熱設計で動的に変化するパフォーマンス。
＊25％ＯＦＦ【50名様国内限定】２個セット早得プラン（送料・税込）
その方の論法に類似したもので「化石燃料だけでなく、世界中で飼われている牛や反芻獣が『ゲップ』することで放出される二酸化炭素の方が無視できない」というものがあります。
また、同カードはau以外のユーザーも利用できるようになりました。
しかし5GのハイエンドモデルとなるMate 30 Pro 5Gは採用されてません。
主人公の基本アクションは移動と攻撃、そしてジャンプの3種類。
フィアット・クライスラー・オートモービルズ(FCA)傘下の高級スポーツカーブランド、マセラティは、今後5年ですべてのモデルを”電動化”していくと述べています。
また、ソフトバンクが新たに提供するコンテンツ配信サービス「5G LAB」の「FR SQUARE」にも対応。
しかし、これを聞いてSさんは逆に納得したそう。
今回のキャンペーンにあたって、「ハヤテのごとく！
歓迎セレモニーでは、ミス宮古島の小松里紗さんと宮古島市のイメージキャラクター「み～や」が、観光客らを出迎えた。
PCエンジンは市場でソフトが供給されていた期間が長く、本体のバリエーションも多く、ソフトもアーケードの良質な移植から黎明期のいわゆるギャルゲーまで幅広い大きな存在であり、数十本程度ではそのすべてを網羅することはもちろん不可能ですが、ミニの収録作はPCエンジンの様々な側面を代表するゲームを集めています。
ヒドロキシクロロキンはトランプ大統領が予防的に服用していると述べていましたが、これまでにこの薬が有効だとの証拠は出ておらず、米食品医薬品局(FDA)は6月にこの薬の患者への緊急使用許可を取り消しています。
また、新たに公開したバーチャル背景画像や、先日公開した「スーパーマリオ オデッセイ」などについても再告知しており、これまでに任天堂やゲームソフト開発元が公開した画像をまとめて確認できます。
Gravastar事務局がGREEN FUNDINGにて球体スピーカー『Gravastar』のプロジェクトを実施中です。
そしてその一点に関して言えば、アップルは司法長官を満足させることができていません。
助成金の上限は1日1万5千円ですので、給与を10割支給しても、助成金でほぼ賄える計算です。
宇部市の楠こもれびの郷にある農業研修交流施設、万農塾（森部実喜塾長）では、入塾生を募集している。
しかしその分、価格はリーズナブル。
これが最終的に消費者向けの価格にどう反映されるのか、記事執筆時点では明らかではありません。
さて、そんな今回試用するのは紙のように薄く軽量なデジタルトイカメラ。
特に上り通信が増えており、トラフィックのピーク時間もどんどん昼間に移動しているといいます。
指名を受けた瞬間を振り返り、「緊張が続いていたのでほっとした。
このほか、Instagramでは、フィード内で非営利の募金活動を作成し共有する新しい方法のテストが開始されるとのこと。
慰霊祭では、高津区特別委員会の岩井克夫代表が開式梵鐘を鳴らし、実行委事務局の渡辺明さんが開会宣言を行った。
Autopilotオプションは87万1000円。
まずはiOS向けに展開されます。
市議会文教民生委員会、「ごみ処理有料化」を継続審査に【宇部】
そこで診察の結果、心房粗動（心房の運動が活発になっている状態。
いつもニコニコ、プリンセスが大好きな星波☆妹の面倒もよく見てくれてとってもいい子です！
一番人気、プリプリえびフライをこの機会にぜひ！
次のシーズンの新作に期待したい。
どういうわけか、レアル・マドリードでゴールキーパーを張るティボ・クルトゥワ選手もステアリングを握りました。
歌声の高らかな所に民の怨声も高い」という意味だ。
ん？　ちょっとまてよ……みたいな感覚がある。
開幕ローテーションの3番手として期待される戸郷の大炎上は、危機的状況にある巨人先発陣に暗い影を落とす。
PowerCore Play 6700」発売！
ちなみにワンセグは、後日のアップデートでフルセグ対応へと進化しています。
同校総合家庭科は料理や衣装などを製作した１年間の学習成果を発表する作品展示会を１５～２７日にきらら交流館で開催。
維新公園のトレーニングルーム、山口きらら博記念公園の２５㍍プールも２６日まで利用を中止する。
映画監督の大林宣彦さんが肺がんのため82歳で亡くなったことをうけ、ツイッター上では大林さんゆかりの有名人から悲しみの声があがっている。
演説は１８１２年に始まった米英戦争で戦場となったメリーランド州ボルティモアのフォートマクヘンリー要塞（ようさい）で行われた。
ISSには補給船が定期的に届ける酸素および窒素タンクがあり、これを使って機内のエアーを再加圧することで漏れはカバーできているとしています。
そんな中、子どもたちに元気を出してもらおうと、宇部市内の小学校の先生からメッセージをもらった。
座面の高さは言うに及ばず、背もたれのリクライニング範囲(思い切り倒れるか支えるか)、リクライニングの抵抗、座面の深さ(前後)、さらには背骨にあわせて背もたれの曲面も調整できます。
これまでは楽天のクリムゾンレッドをテーマカラーに木を多用したぬくもりのあるデザインとは一新して、リニューアル後は楽天モバイルのブランドカラー「マゼンタ」をベースに刷新。
七五三は１１月１５日だが、北海道では寒くなる冬を前に参拝する人が多く、北門神社でも今月から週末を中心に親子連れが訪れている。
定時制は９０人（同１１１人）が志願し、全学校・学科で定員を下回った。
今年のお題は「望（のぞみ）」。
携帯ショップは来店予約制となりました。
」と言ってから鼻歌、ハミング、口笛、または歌うと、その曲に一致する可能性がある曲を表示してくれます。
朝鮮半島の周辺で起こる事件はなかなか真相が明らかにならない。
これまで東奔西走していた市長が移動自粛のお願いとは。
研究者が死後4時間のブタの脳を部分的に蘇生。
一関市農業委員会（伊藤公夫会長）と市長との懇談会は２５日、同市川崎町の川崎市民センターで開かれた。
作例では時計の文字盤を撮影したが、時計全体を捉えた映像、文字盤状のロゴをクローズアップしたところともに、チタンのケース、レーザーエッチングでチタン盤が立体加工された盤面の風合いが見事に捉えられている。
稼働率の低下が指摘されている県内ホテルに県民が宿泊する際は補助を行う方針も示している。
神奈川で第4回朝鮮学校交流ツアーが行われた（写真は横浜初級児童らによる公演）
Tangiplayのロボットのおもちゃを使ってアプリ内のパズルを解くことで、プログラミングの基礎とコンセプトを学べます。
予約・問い合わせは同店（TEL26―００８８）へ。
後ろにもう1本瓶があることに気付いた。
ドコモ版の「Xperia 1 II」を発売直後に購入した筆者が、涙目になりそうなスペックアップぶりです。
安倍氏と自民党総裁の座を争い一敗地に塗れた石破氏だが、国政全般に対する見識・知見には感服するものがあり、個人的には「この人が総理になっていたなら日本は変わっていただろう」との思いを強くした。
記者の親戚がイタリア北部ロンバルディア州のベルガモに住んでおり、連絡を取ってみると、自宅で仕事をしているという。
マイクロソフト フライトシミュレータが、VRモード クローズドベータテスト参加登録の受付を開始しました。
放出は約30年にわたる見通しで、少しずつ流すことで海ではさらに濃度が下がるため、健康被害は想定されていない。
ペアレンタルコントロールや年齢フィルターなどを備えており子供のタブレットデビューにはうってつけの製品です。
今、彼女は、メリーランド・インスティチュート・カレッジ・オブ・アートで修士号を取得し、夢への道を一歩ずつ進んでいます。
収穫物はチンパンジーに餌として与え、食べる姿も見学した。
Qubii Duoでバックアップを毎日の習慣にしましょう。
上関町と阿武町を除く県内１７市町の３０９地点が対象。
この価格は装備固定だからこそ、という点もあるのでしょうが、せっかくのBTOブランドだけに、そうした点でも強みを活かして欲しいとも望んでしまうところ。
HTC Vive Pro Eye が2万円超値下げ。
が、同時に（もともと企業向けだった）Teamsの一般消費者向け版を数か月以内にリリースすると発表。
先端技術に興味津々　小野小児童が産技センター見学【宇部】
本体にLEDライトを備えているので、アウトドアや災害時にも便利でしょう。
菜々緒さんは2019年末、インスタグラムを通じ、南国で過ごしていることを明かしていた。
新型コロナウイルス感染を予防するためのマスクの購入がいまだに容易でない。
分析結果から、商品パッケージの効果検証や、購買意欲を喚起する売り場作りなどの提案を行うほか、ウェブサイトや広告物への接触時の反応などにも応用していく。
PC市場は昨年後半こそWindows 10への買い替え需要で出荷数が伸びたものの、ここ数年はスマートフォンやタブレットの台頭もあり減少傾向にありました。
ウェブ媒体での仕事ではメッセージのやり取りやSkypeで会議もできますし。
毎年学校で行われる定例行事や、学校創立を記念し行われるイベントは人を集め、学校をアピールできる良い機会になることから、特に力を入れるべきだと考えている。
県教育委員会は、４月１日時点の公立学校施設の耐震改修状況調査結果を発表した。
新型コロナウイルスに乗って、欧米、アジア大洋州、中東など世界中に反中国の人種差別・ヘイトが広がっている。
こうして細部を調整した結果、Series 6はSeries 6よりもわずかに薄く、10.
安倍晋三首相が2020年4月12日にツイッターで公開した、俳優で歌手の星野源さん（39）との「コラボ」動画に対する非難の声が止まらない。
新たな顧客との接触、投資家への売り込み、エンジニアや開発者の募集、あるいは採用候補者との面接を1対1のビデオ通話で行う予定を入れておこう。
なお、この4倍という値は（アップルが内部的に測定している）前年モデルとの耐衝撃性比較において、iPhone史上最も大きな向上率でもあるとのこと。
しかも「60人とマッチングして戦ってます」なんて言われたら、盛り上がりません？
シャオミは7月16日に「Xiaomi Ecosystem Product Launch」と題したオンライン発表会を行い、ウェアラブルデバイスなどIoT製品と低価格スマートフォンなどを一気に発表しました。
メッセージを報告する機能も備えており、例えば他のユーザーから間違って送られてきたり、悪用されたりといった場合に対応できるようになっています。
中国地方知事会の今年度の第１回知事会議は２７日、オンラインで開かれた。
SAは少なくとも今後5年間、アップルのTWS市場での優位性は揺るがないと分析しています。
パワフルな空気充填速度を実現しているのに、騒音は80db以内に抑えております。
たとえばデュアルSIM対応の「OPPO Reno A 128GB」で片方を楽天SIMで、もう片方を他社MVNOのSIMを使うなどの使い分けをすれば、「楽天エリアでは使い放題、それ以外でも安定した通信」を割安に実現できるかもしれません。
▽無料人権相談（午後２時・前里添多目的施設〈佐良浜〉）
Galaxy S20（仮）は最上位モデル「Ultra」含む3機種に？
この目印的なヒントは先程あげたパルクール要素でのマップ攻略にも取り入れられており、自然と大事なポイントに目が向く工夫は各所に散りばめられています。
レゴよりもピースが小さいので、省スペースで緻密な表現が可能。
昨年夏に閉館された稚内海員会館が今月中にも開かれる評議員会で正式に稚内市に譲渡される見通し。
花巻まつり実行委員会（会長・上田東一花巻市長）は、新型コロナウイルスの影響で中止した花巻まつりの代替イベントとして「２０２０花巻まつり特別…
端末を固定するために滑り止め用のシリカゲル素材が採用されおり、ズレ落ちる心配はありません！
海にはアザラシ、トド、陸にはシカなど百獣がいるマチ稚内。
さらに韓国はいったん論争となると、事実や合理性よりも、まず自説を通すことが優先される傾向が強い。
宇宙桜の寄贈は、一般財団法人ワンアースが進める「きぼうの桜」事業の一環。
大幅なバランスの変更や強力なわざの習得があるまでは、強いから使う枠ではなく、好きだから使う枠です。
今後の対応につきましては、動作確認の対応完了後、改めてご案内いたします。
携帯、タブレット、他の充電電子部品も線が邪魔になることもなくすっきり充電。
ゲーム機ではPS独占、PC版もリリース予定です。
同交流館で毎年３月に開催されているほんでら春フェスタが新型コロナウイルスの影響で中止となったことで、閑散期に地区を盛り上げようと、初めて１１月に開催した。
クラウドファンディングではプロジェクト終了後に発注個数が確定となります。
ポケットにあったチョコレートが足らなくて多くの子供たちにあげられなかった。
小郡図書館で２６日まで「鉄道写真展」　ＳＬの雄姿や絵本など【山口】
聴覚器官の最終段 "ラセン神経節細胞" に音声情報を届けることで、聴覚細胞の障害の有無に拘わらず聴こえを届けることができます。
▲Mi Band 4（左）とMi Band 5（右）のコアユニット裏側。
だが、今年は2月の春季キャンプから故障者が続出した。
受験シーズンに合わせて、ＡＮＡ稚内空港は毎年この時期、１階ロビーに高さ１・５㍍横１・７㍍の絵馬を設置している。
このツールはiPhone 5SからiPhone XまでのすべてのiPhoneで機能し、アップルが修正できないハードウェア上の問題を突いてデータフォレンジックを可能にするとのこと。
スマートフォンでも類似のサービスを提供できるようになるわけです。
当日は髙橋敏彦市長ら市幹部や阿部眞希男市議会議長ら、産業・観光団体などのトップら１７人が現地入り。
市内の企業経営者ら９人が受講し、…
WBCのマウリシオ・スライマン会長の助言により、ネリは階級を1つ上げスーパーバンタム級に転向。
韓国サムスンの次期タブレット「Galaxy Tab S7（仮称）」の予測レンダリング画像が、海外で掲載されています。
３月初めミサイル試験発射現場で倒れた後、死亡説が出回った金正恩の健康異常と後継者特訓中の金与正を浮上させることも、無謀な挑発をした一原因だ。
たしかにこの画像では、Note10よりベゼルが太いようにも見えます。
マクロ撮影時の画質はとても良好で被写界深度が深いこともあって使いやすい。
めざましカーテン mornin’ plusは、7680円で販売中です。
もちろん、これらのデザインはコンセプトに過ぎず、実際に月で使うことになる乗り物はもっと地味なものになるかもしれません。
本体底面部には、カラビナが付いているのでテントライトとしても設置しやすく、またそのコンパクトさを活かしてバックパックに取り付ければ、登山などのアクティブなアウトドアシーンにも活躍します。
問い合わせは同センター事務局＝電話（25）９１５１＝へ。
風向きに合わせて方向を定めつつ、タイミングよくゲージを止めて発射する。
コメント欄には、「おかえりなさい」「ひとまず安心ですね。
シンプルだけど多機能なドライバッグ「AVO」
なぜ、今となって方針の変更を検討しているのか。
というわけで、ひとつめの「今年のベストバイ」はAVIOTの完全ワイヤレスイヤホン「」（価格：1万4800円）です。
米MacRumorsが入手したアップル内部文書によると、日本時間で12月8日午後10時30分にAppleCare関連の変更があるとのこと。
アナログシンセを楽しむためにデジタル技術の最先端とも言えるVRを利用するというのはなんとも面白いところですが、すでに対応するVRゴーグルが手元にある人ならばそれを活用して古き良きアナログシンセの世界に足を踏み入れてみるのもまた一興でしょう。
市主催の今月末までに予定しているイベントに関しては延期または中止することとし、市民に対し道内外の感染拡大地域へ往来する場合、予防対策を徹底するよう呼びかけていくなど決めた。
ヒトカゲの進化形リザードンはメガシンカが可能なポケモンのひとつ。
体制矛盾に国際社会の経済制裁、中国発の新型コロナ事態で第２の“苦難の行軍”の危機が迫っているのだ。
国内外で新型コロナウイルスが感染拡大する中、あたため睡眠いわての会は８日、北上市文化交流センターさくらホールで「免疫力を高める眠り方健康講…
MacBook Air 2020モデル実機レビュー、Magic Keyboardで極上の作業環境に（松村太郎）
「税を考える週間」（１１～１７日）にちなんで中学生から募った税に関する作品（作文、習字、標語）で、山陽小野田市内からは県知事賞の江藤愛菜さ…
▲Type-C薄型ACアダプター。
この問題の始まりは2017年末、アップルがiOSにバッテリーが劣化した古いiPhoneの処理速度を意図的に遅くするしくみを組み込んでいたと指摘され、。
黎氏も周氏も破壊行為ではなく、言論や主義主張を取り締まられているのであり、極めて遺憾である。
投資額は「第２次世界大戦以来で最大規模」と強調した。
以下、受賞した6つの作品です。
また、今後の被災地でのボランティア人材としては、都道府県に支部を持つ日本防災士会所属の防災士や、公費で防災士の資格を取得した人たちを積極的に活用することも、自治体は検討すべきだ。
また、クラウドファンディングのプラットフォーム「ペイトリオン」（Patreon）を通してパトロンとして支援することで、支援額に応じたNCRを毎月もらうことも可能です。
新型コロナウイルスの感染拡大により、全国に緊急事態宣言が発令されたことを受け、宇部市内ではきょう２０日から５月６日まで保育園と学童保育クラ…
通信キャリアにとってもコンシューマーサービスだけではなく、IoT/B2B関連サービスの展開によりこれまでにない大きなビジネスチャンスをつかむことが可能になります。
一方で近年、木型の仕事は激減。
今期は豊作が見込まれることから、２万６０００個の出荷を予想している。
カーリング場完成を祝う意味合いもあったのだろうが、日本協会の貝森輝幸会長の威光による所もあったのだろう◆カーリング熱は高まる一方でいずれ稚内からも五輪出場を狙うようなチームや選手が輩出できれば言うことなしだ◆ただ矢張り引っ掛かるのは電気代など施設維持費の問題だ。
以前、スクウェア・エニックスから発売していた歩数計機能を持ったゲーム機の『ドラクエウォーク』版です。
患者の感染は計６人となる見通しで、３人については市が２９日に詳細を発表する予定。
IIJmio、ノートパソコンやスマートウォッチなどの取り扱いも開始。
GmailがBIMIを標準サポートへ。
八日　サクラマス　〇・八～一・五㌔が船中七本。
シングルレイヤー構造より強度は80％上がっているとのことです。
内容的にはIQテストっぽい知育アプリとなっています。
なお、楽天自社回線エリアが当初の3大都市圏の一部への展開にとどまっており、楽天エリアとなる地域や地下鉄、商業施設などはau網で月2GBまで（容量追加は1GB500円）という制限もあるなど、"使い放題"を謳うには不十分なエリア整備状況と言えます。
西銘衆院議員は「コロナ禍で厳しい状況にある中で、経済との両立というかじ取りをできるのは下地氏以外にはいない」と呼び掛けた。
そしてこれを機に販推、イベントは楽しいと思い始めたのです。
お笑いタレントの江頭2:50さんが2020月2月1日、YouTubeチャンネル「エガちゃんねる EGA-CHANNEL」を開設。
僕自身、攻略を出来る限り見ないでゲームはプレイしたい派なので「過度な攻略情報」「ネタバレ」は避けた記事を心がけて書き上げる予定なので、「これから」の人も安心してお読み下さい。
ＫＴＸ全義駅から近く、山城の上り道に、二階建ての家（一戸建て）が建っている。
なまはげの迫力に絶叫　市内保育施設　地名、鬼の縁で来訪【北上】
さらに業界最速となる50Wの高速ワイヤレス充電にも対応しています。
Joy-Conが繋がれているかの確認や、すぐにゲームを始めるかアシストモードで遊ぶかのオプションが表示され、前者を選んでさあやるぞ…！
具体的には、ルート検索時にApple Pay のエクスプレスカードとして設定したカード残高が検索結果の運賃に達していない場合、チャージを促すメッセージを通知します。
点灯式には地域住民ら約７０人が集まり、カウントダウンの合図で約１万個の発光ダイオード（ＬＥＤ）がともされると、写真撮影をしたり、クリスマスプレゼントを受け取ったりしてほのかな光がつくり出す幻想的な世界を楽しんだ。
瓶タイプについては蔵元限定商品として販売していましたが、好評の声を受けて全国発売に踏み切りました。
NASAは2018年にはOrion宇宙線に搭載した放射線防護ベストを試験していました。
トランプ氏は、米国の長年の敵対者に対する彼の政策の基本ラインを水曜日に、国民に向けた彼のホワイトハウスからのスピーチの冒頭で明らかにした。
咳が出たり、息切れる等、すごく不便なことがなければ、肺が繊維症状になってない、即ち、感染されてないということです。
筆者に言わせれば、「『響』の次が『奏』とか、いくらなんでも出来すぎなのでは……？
販売しているのはおもしろ雑貨のエイジレス株式会社。
野田学園幼稚園に県産ヒノキの積み木寄贈　山口地区緑化推進協【山口】
日本ボクシング連盟は2月26日、石川県津幡町で3月末から行われる予定だった全国高校選抜大会を中止すると発表した。
今回の最新映像を見て、6月19日の発売に向けて気持ちを高めてみてはいかがでしょうか。
少しでも気を抜くと、あっという間に距離を詰められてしまいます。
MVNOやSIMフリー市場でも販売すれば、多くのユーザーの目に留まるのではないか。
その後も国内勢が健闘しており、サムスンは8.
第1回大会は、朝鮮労働党の前身である北朝鮮共産党中央組織委員会創立大会として、祖国解放から間もない1945年10月10～13日に開催された。
僕なんか、無所属の会とか（民進党）代表時代に演説してると.
和洋融合による「和モダン」をコンセプトに、デザイナー阿部和美さん（石川県）がデザインを手掛け、現代の生活様式に調和した商品を毎年開発し、商品数は第１０次分を含め約１４０点。
担当者は「特殊な機械で骨まで食べれるようにし、魚独特の苦みもない。
その価格が日本円で5800円（税別）であり、他のAirPods（3400円（税別））より少しお高めになっています。
インタビューの場所に指定された事務所に入ると、三島通義氏（54）が温かい笑顔で迎えてくれた。
榊原舞踊研究所　発表会で１年間の成果披露【宇部】
現行モデルのSeries 5も、そのために睡眠追跡機能の採用が見送られるとの予測もありました。
まず「音量上げ」ボタンを押して、すぐに離します。
中には「ニンニクがガンガン効いているチャーハンこそ至高。
大々的な広告戦略、全国各地のイベントでの社員インストラクターの説明はすっかり定着しましたが、人数に限りがあります。
ずっとオープンを待っていたので久しぶりのプレーは最高です」と声を弾ませていた。
また、スマートウォッチとも連動し、着信や各種アプリからの通知表示のほか、心拍計測や各種アクティビティの計測・記録、睡眠モニターなどの機能も備えます。
OSTENプロジェクトチームのCEOが詳しくわかりやすく解説します！
さらに、関係性があるというだけで他の学校とは対等な地位に置けないという判断を下した。
現状、iPhone 12とiPhone 12 Proをお勧めしたいが、残りの2モデルの実力も期待できるだけに「残りの2モデルが出るまで様子見」というのもアリかもしれない。
ちなみにUSB Type-Cの奥にあるタクトスイッチは、電源ボタンです。
汁物やスープの真空保存にもお使いいただけます。
月額1480円で1GBのデータ通信量と1回当たり5分間の無料通話ができ、「dカードお支払割」と「はじめてスマホ割」の適用により、1年間は月額980円で利用できるとされています。
公正競争を阻害しない範囲"が具体的にどういった内容になるのか明確に定めるまで共同調達を認めないよう意見しました。
申し込み期間は12月28日まで。
②最初に出すのは『ソーナノ』で固定。
宇部・山陽小野田消防局（石部隆消防長）はこのほど、今年度の中学校防火・防災作文の審査結果を発表した。
それを支払う代わりに「タブレットやノートブックに有機ELパネルを採用（さらに取引を増やす）」を提案しているとのが、1年後の今なおMacBookやiPadに有機ELが採用される兆しはありません。
なお、4月のセキュリティアップデートには、顔認証のアップデート以外にも、緊急13件を含むセキュリティ問題や、PixelデバイスでのBluetooth LEのメモリリーク問題なども修正されているので、顔認証を使うかどうかにかかわらず、早めにアップデートをしておいたほうが良さそうです。
ここでいう「インセンティブ」はお金だけではなく、そのゲームプラットフォームそのものの魅力も含まれています。
▲画像左の電波測定アプリ（NetMonitor Pro）は4G LTEまでしか対応していません。
決済サービスの「PayPay」は、11月14日、15日の2日間に大規模な還元キャンペーン「超PayPay祭！
達増知事は「去年３月の政府の関心表明は、政府として動き始めた実感があり、１段ステージは上がった。
仕様は基本的に1段式のものと同じなもよう。
新型肺炎対応で混乱　臨時休校要請　保護者らに不安　学童施設受け入れ準備急ぐ【一関】
県議会の議会運営委員会は１７日に開かれ、６月定例会の会期を２４日から７月１０日までの１７日間とすることを申し合わせた。
やり場のない悔しさでいっぱいかもしれないが、これまでの日々は必ず今後の人生のプラスになると伝えたい」と言葉を絞り出した。
この日の「グッディ」の放送を確認すると、そもそもヨネスケさんが明らかに咳き込む場面は見当たらなかった。
文氏の対日政策、国内政治の犠牲にするな.
一筆書きの要領でカエルを導き、仕掛けの異なる様々なステージを解いていきましょう。
すでにゲーム内のショップで購入可能です。
LINEは8月19日、デジタルトレーディングカードプラットフォーム「VVID（ビビッド）」の提供を開始しました。
歴史をさかのぼれば、古代ローマの時代には火山灰と生石灰を混合した材料を建築に用いていました。
はまなすが運行する時間に合わせて、写真に撮りに行く地元の鉄道ファンもおり、２８日午後稚内駅から旭川に向かっていた列車を上勇知で撮ったという４０代の男性は「今シーズンの冬は、はまなすの撮影が中心になりそうで次はもう少し雪が積もった時に撮ってみたい」と話していた。
米中が素顔を現す状況をどのように管理していくかが韓国外交の当面の課題になった。
地域別内定数は管内４６人（同４８）、道内８人（同１５）。
動画やカードをサイドバーとして左右に並べて表示することもできますが、フレンドの配信動画を小さな画面で流し見しつつゲームを遊べるのは実に快適そうです。
とはいえ、性能についてのレビューをしていない中で申し上げるのも恐縮ですが、これはいい物だと思いました。
ハロウィンイベント実行委員会「スタジオ・スマイル」（吉村公明会長）主催。
一転して、猛暑を超える危険な暑さが続く８月。
ただ、多くの地元住民は「レーダーが生活に影響を及ぼすのでは」という不安を拭い切れていない。
今後、保健所の方のご指導のもと、そういった感染経路の確定については、こちらから資料を提出して感染経路を確定していきたいと思っています」と慎重な姿勢を崩さなかった。
同館の現状を多くの市民に知ってもらいたいと見学会を企画した。
セット内容は本体、電源コード、蒸し台、そして収納ポーチとなっている。
さらに、発売されたばかりの新型27インチiMacの不具合も修正。
コミュニティ・デイ期間中は2倍 x 3倍で6倍になるかといえばそうでもなく、あくまで3倍です。
山陽小野田市社会福祉協議会山陽支所内にある地域生活支援センターは、生活困窮者の相談窓口を年末年始も臨時開設する。
サンダース氏は市長の立場で、こうした過激な候補の応援演説などを行っていた。
中国のスパイや工作員を追跡するために連邦捜査局（ＦＢＩ）は捜査員２０００人を投入しており、その負担を軽減するためでもあるという。
福島市から友好のハナモモ、市役所などに飾る【山口】
そのため、たとえば東急―東京メトロのように、私鉄のみで通勤している人の場合には、カード型の定期券にしなければならなかった。
Check PointのOmri Herscovici氏「DNSサーバーの侵害は非常に深刻な問題である」と述べています。
感染を防ぐにはどうすればいいのか。
識者にも取材を行い、「匂わせ」多発に関するアイドルとファンそれぞれの心理の推測を試みた。
中国電力グループでは国の環境月間に合わせ、毎年６月にグループを挙げて美化活動を展開。
熊田さんの娘は現在、7歳、4歳、1歳だが、3人一緒に作るために工夫をしたそうで、
３回にわたって行われた世論調査では、山川候補が別格とも言える翁長雄治候補（翁長雄志前知事の次男）らに次いで３位にランクされていた。
授業は遅れ遠足や運動会など行事が中止される状況にあって、学校にとって重要な位置付けにある運動会の中止は、学級としてのまとまりを結実する上で不可欠なものであっただけに今後の学級運営に影響が出てくるであろう。
より多くの人に伝えていくにはどうすればいいのか。
習い始めて数カ月の六十代の男性や三十年以上の陶歴を持つベテラン女性まで、陶芸教室に通う十五人ほどの教え子が、それぞれ数点から十五点ほどの近作を出展します。
と同様にドリンク無料チケットの使用期限は2021年6月24日までで、ショートサイズのドリンク1杯と交換できる。
さらにYouTubeなどの動画をピクチャーインピクチャーで枠外に表示している際も、カーソルキーの左右で動画を送ったり戻したりすることが可能になったのは地味ながらうれしい改善点です。
百貨店大手の三越伊勢丹は、ビデオ通話で接客する取り組みを始めました。
近年のスマートフォンにとって「自撮りカメラを置きつつ、いかにして全画面ディスプレイを実現するか」は大きな課題となっています。
さらにBig Surのインターフェース刷新に伴い、本ソフトもその外観に合わせてデザインが一新されています。
レノボが「世界最軽量のGeForce RTX搭載ゲーミングノート」、Legion Slim 7iを発表しました。
第一期展には、北海道から、旭川を拠点に活動する造形作家・藤井忠行と小清水町で酪農ヘルパーとして働きながら牛をテーマにしたダイナミックな木版画を制作して注目を集める冨田美穂の二人が出展する。
利息制限法の上限を超える金利は無効なのでその利息（過払い金）を払っていたなら戻ってくる――そのことがお墨付きとなったわけだ。
これを変更するには、これまではデスクトップ版のアプリを使うしか方法はありませんでしたが、今後はモバイルアプリからも簡単に変更可能になります。
では実際の人気はどれほどなのでしょう？
なお、PC版ではウルトラワイドモニターおよび高フレームレートのサポートが追加されており、最近コンソール版に追加されたフォトモードなども搭載されます。
ＩＬＣ実現、震災復興など要望　県町村会が県に【岩手】
書店勤務時代に「カリスマ店長」と称された一関市立一関図書館副館長の伊藤清彦（いとう・きよひこ）さんが１７日午前２時、急性心臓死のため同市東…
正式なＤＭＯ登録前の準備組織となる候補法人となるべく最終案を協議するため開かれた準備会では冒頭、地域連携ＤＭＯ準備室長の中場稚内観光協会長が「候補法人の申請を速やかに行いたい」などと挨拶した。
』 などの大ヒット作を生み出す同監督も、1台のMacとの出会いから、アニメーションの道へと自身 の物語を紡ぎはじめたクリエーターのひとりです。20年経ったいまも、Macと共に世界を驚かす アニメーションを生み出し続けている、そのものづくりの根幹にある考え方を監督自身の言葉で 語ってくれています。
その後、本屋で本を３冊買い勉強に励んだ。
実はビッグセールでの狙い目の一つは、いわゆるローエンド級製品の値引き。
現場は２０１５年１月に銃撃事件が起きた仏風刺週刊紙シャルリエブドの旧本社近くで、当局は７人の容疑者を逮捕し、テロ事件として捜査を始めた。
マスク50枚「税抜3980円」が話題に　販売するイズミヤ「原料費が高騰しており、どうしても高くなってしまう」
当選した篠﨑さんは、産業振興や人財育成、コロナ対策などを公約に掲げ、一人一人の夢や希望がかなう「ワクワク市政」の実現を訴えてきた。
習近平主席の年内訪韓を成功させ、共通利害を探して友好関係も固めなければならない。
このほか群島内では瀬戸内町が清水海岸で海開きの神事を、与論町は海開きの神事と浜下りをそれぞれ行った。
この機能は1月に行われたCES 2020で発表されていたもの。
ゆるキャライラストコンクールは、記念行事の目玉として実施。
品薄のきっかけとなったのは、「マスクと紙製品の材料は一緒」、「中国から原材料を輸入できなくなる」といったデマだった。
３６７キロの千曲川・信濃川は途中、多くの市町村を通過します。
同法人グループリーダーの落合秀樹さんが講師を務め、若手経営者や経理担当者など十六人が参加した。
焼肉食べ放題の1番安いコースはいわゆる「入門編」であることがわかる。
新たに判明したのは自治体別に盛岡市６人、八幡平市１人、滝沢市６人、雫石町７人、西和賀町１人、県内在住１人。
対象機種および、動作確認済みプランはパナソニックホームページをご確認ください。
家族割を適用すれば月2480円とさらに安く利用できます。
また昨年同様、叔母の中西トメさん（94）がちぎり絵で制作した厚岸町役場の作品も併せて展示されている。
リンゴが取れる時期だけの秋冬の定番で、特に女性に人気を集めている。
また、原則としてプレースホルダー付きの製品は1か月以内に出荷され、在庫管理システムに登録されてから1週間後に出荷される場合もあるといった事情も伝えられています。
フリマサービスの販売手数料（出品手数料）を巡っては、最大手のメルカリが10％、楽天傘下のラクマは3.
工場では、新商品の試験栽培を通年で行うなど新たな事業展開も模索しているところだという。
いわて消費生活アドバイザーの会（小山正喜会長）は、盛岡市中央通の県立県民生活センターで開く「中核消費者チャレンジ講習会」の受講者を募集して…
MSはMojang買収後もMinecraftを他のコンソール向けに発売およびアップデートを続けており、今後Falloutの新作がマルチプラットフォーム展開したとしても不思議ではありません。
さらにアプリで設定を行うことで、高い温度が測定された際にはアラームでお知らせしてくれます。
Googleによると、Google Playを利用している開発者のうち、アプリ内課金を利用している開発者は3％未満とのこと。
というあなたにピッタリのキャンペーンが本日2020年12月2日から始まったぞ。
アップル：OK,、私はあなたの懸念を理解しています。
基本的にアプリアイコンは変更できないもの。
読者の皆さまの令和２年７月豪雨義援金を日赤に寄託【社告】
約6億4400万ドル(約707億ドル)、全長約113mの巨大な船には5つものデッキがあり、14人のゲストと31人の乗組員が乗り込めます。
カシメロ陣営が海外の専門メディア「ボクセオ・コロンビア」のインタビューに応じたもので、カシメロのディフェンスが「勝負のカギ」になると指摘。
日本でも一部ユーザーから使用可能となっています。
親しみやすさを備えた市長さんで、女性ならではの視点を生かした市政運営をされていたと思う。
それでも神前に頭を垂れ、心新たにすることもよい。
フェアへの来場者を増やすべく、新たに企画されたのがスタンプラリー抽選会。
大相撲が終わり拍子抜けしている。
今年秋に登場と見られるフラッグシップモデルiPhone 12(仮)シリーズの次は、そろそろ何かが飛び出すのかもしれません。
いずれも本国ドイツにてトップセールスを誇るアイテムです。
北上市江釣子地区にはすずと呼ばれる湧き水が多数あり、せせらぎが潤いを与える。
CES 2020で展示されていたNote 10 Liteはサムスン製のExynosチップセットを搭載しており、S10 Liteはクアルコム製のSnapdragon 855を搭載していました。
電源のみでどこでもフライパン調理できる「abien MAGIC PAN」
実物が発表される前、2014年度Q3決算発表の席上でのが、ある意味この製品のピークだったのかもしれません.
また遮音性がかなり高くなりますので、危険がある場所でのアナウンス等も聞こえにくくなります。
したがって、「そんな遠い店まで行けないよ〜」と思った人でも諦めてはいけない。
また選んだチケットによって異なるポケモンが出現します。
これと並行してEpicは声明を発表。
その後数々のイベントを行うことになった私の基礎はここにあったと思います。
試合の模様はペイ・パー・ビュー（PPV）方式で中継され、フューリーをプロモートするトップランク社のボブ・アラム氏はPPVの200万超えを見越しているという。
そんな中、ＳＥ―ＮＯの蝦名摩守仁、摩守俊さん兄弟が力を合わせホールを救おうと無料でライブを配信することにし、ホール応援のためのチケット購入をお願いしている。
ラジオで間接的ではありますが交流させて頂きました。
伊勢丹本館4階には、ジャック・ボリー氏のフレンチレストランがある。
写真は、ギャラリー界隈で開催中のチャリティー展（クリックで拡大）
アプリはケースに入れた状態で製品情報の検出をしてから取り出してペアリング、そこで初めてノイキャンの設定画面までたどり着きます。
付属のケースも「出撃」表示のある専用品です。
日本政府の「布マスク」一斉配布の方針が批判を浴びる中、シンガポールも「再利用可能」なマスクの配布を打ち出している。
ホットサンドメーカーでプレスするだけ!
Apple Watchのロック解除方法は、今のところ2つ。
CFTはコンセプトと名前に入っているものの2016年に発表されて以降、オーストリア国内から北欧、アメリカ西海岸を巡ってデモンストレーションを行ってきました。
そのことは報道もされているがなかなか定着していないのが現状のようだ▼酒のうまさはその素材だけでは決まらない。
大変申し訳ございませんが、特に酷い場所に関しては看板やロープ等の設置などをする事になりますので写真の邪魔だからと引っこ抜いたり等はお止め下さい」
車両や歩行者に気を付けながら、思い思いのペースでコースを駆け、沿道からも盛んに声援が送られた。
一方、カウントダウンライブの時期と絡めて、
形状を保てないバッグだと書類が折れたりする原因になります。
県内外の福祉施設が製造した商品を販売する「Jam with brilliant～福祉のいいもの集めました」は、ＪＲ盛岡駅ビルフェザンで開かれている。
井岡が次なる目標に掲げるのが王座統一で、WBC王者フアン・フランシスコ・エストラーダ（メキシコ）との対戦を希望している。
スマートフォンなどのデバイスに直接組み込まれたeSIMはまだ知名度は低く、使っている人も限定されるのが現状です。
清潔も簡単にできますし、傷が付いても目に立たなくなります。
・オススメ2貫100円皿その3「超大切り！
広く返信を募るような、せめて許すような使い方ではグローバルを、最初から決まった相手または自分が選んだ相手とのやりとりだけにしたい場合はグループやパネルを選択することになります。
ロケット団戦や対戦で力を発揮するため、色違いにこだわらなくてもアメ集めやリーグ別に育成など、いくら来てくれても足りません。
最後の時期に関わった作品はスパイク・リー監督のNetflix配信向け作品『ザ・ファイブ・ブラッズ』、ブルース歌手マ・レイニーの伝記映画『Ma Rainey's Black Bottom』(未完成)とされます。
また、新型コロナウイルス接触確認アプリ（COCOA）もプリインストールされていました。
屋内貸館施設は、ソーシャルディスタンス（他者との距離）を踏まえて、引き続き施設ごとに利用できる人数を制限。
冬用タイヤを履いているから大丈夫と思ったら大間違い。
市内の来年度新入学児童と保護者ら約３０人が参列。
そんな先生がなぜ、ポールダンスをテーマに選んだのだろうか？
Fisheye、Fisheye No.2、La Sardina、Lomo'Instant、Diana F+、Sprocket Rocket、LomoMod No.
大会を延期してください」と訴えかけた。
新校舎は新たに設置する９教室分で既存の西城中の特別教室などがあった建物を取り壊し、敷地の北東部分にコの字形で１階建ての建物を建設しており、工事費は約４億３３００万円。
同パネルは1kWを超える定格発電電力を達成し、ユーザーの利用パターン次第では、年間の充電回数をゼロにできると試算しています。
なお、この商品は中国では4月16日より849元(約1万3000円)での発売が予定されているものの、日本を含むそのほかの国で発売があるのかはわかっていません。
公演中止から再開までに世に印象づけたのは、宝塚ファンの「団結力」だった。
ただ、「サーキュライト」はシーリングライトとほぼ同じスペースの中にファンが収まっているようなスタイル。
Facebookが子会社Instagramのアプリを通じて違法にユーザーの生体認証データを収集したとして、提訴されたと報じられています。
このほか、新しいポリシーでは、認証を取り消すケースについても定められており、Twitterのルールに繰り返し違反している場合や、認証時の条件を満たさなくなった場合には取り消しを行うとしています。
という訳で、エクセルシオールメニューを楽しめるドトールはここだけ！
さらに防水性能もあり、最大6週間分のデータをリング内に保管できるとされます。
在任中の、気候変動をはじめとする環境問題への取り組みが評価された。
最近この辺（腹部）がやばくて」とお腹を叩いてスタジオを笑わる余裕も見せた。
その分、審査日に盛りを合わせることに最も頭を悩ませたという。
どこに相談したらいいでしょうか？
高品質の音楽を聴きながら、スキー・スノーボードを安心して楽しむための答えが、"骨伝導オーディオ"という最新のシステムをゴーグルに搭載することでした。
今回、M1が搭載されている製品には、それぞれ基本的な機構設計が同じでIntelプロセッサ搭載の前モデルがあります。
次も参加したい」と笑顔だった。
とあり、今回の新機能にはメルカリNOWのノウハウも応用されたと考えられそうだ。
最上部のメインカメラのみ少し出っ張っており、下の2つのレンズはガラスの下に配置。
第１回、第３回でも地元在住および宮古出身者が佳作を受賞している。
」というのが『ペヤングポテトやきそば』を食べた率直な感想である。
近年では津軽びいどろをブランドとして育て上げるため、「四季」「手作りの温かみ」「ストーリー」を重視し、使ってくださる方たちに愛着を持ってもらえるようなモノづくりや青森という地域性を強く発信してきました。
山口大大学院医学系研究科高次脳機能病態学講座助教の陳冲（チン・チョン）さん（３３）と理化学研究所脳神経科学研究センター（埼玉県和光市）研究…
斜めに動かした場合は認識しないことや、違う動作を起こすことがあり、また筆者の車はエアコンの吹き出し口の前にドリンクホルダーがあるため、飲み物を取る動きを感知して音楽が止まる、音量が上がるといったこともありました(それだけセンサーがすごいということでもあるのですが.
』と走ってしまう人たちがいるのではないか」とし、映像の扱いを慎重にすべきとの声が聞かれた。
ご苦労様でした」と応じていた。
今後、子どもの居場所づくりの大切さを知ってもらい、他の空白地域にも徐々に広げていけたらいいと考えています」と目的を話します。
これまでGalaxy Note 20 UltraはPhoneBuffスピードテストのトップに君臨していましたが、その座をiPhone 12 Proに明け渡すこととなりました。
その際のSSIDは「00000JAPAN」となり、契約の有無に関わらず誰でも利用できます。
Essentialが次期スマホの開発中止、身売り検討か。
総じて今の大学生はまじめで、おとなしく、従順である。
名刺を入れたり、交通系ICカードを入れたりと様々な用途で活躍します。
そんな志村さんの所属事務所は25日、志村さんが新型コロナウイルスに感染し、入院していることを発表した。
患者は宇部市の５０歳代の男性会社員（７１例目）、山口市の４０…
また、今回のAndroid 11のローンチスケジュールはあくまで海外向けのものとなっており、国内向けモデルの場合では当然ながらキャリアにより対応機種や時期は左右されます。
ハドソン研究所の南・中央アジア計画所長で、元駐米パキスタン大使のフサイン・ハッカニ氏は「イランは、アフガンで米国に痛みを与えるためにタリバンを支援している」と指摘、イランがアフガンを米国との新たな戦場とみているとの見方を明らかにした。
同館の望月貴史学芸員は「古い時代には生物がこんな風に生きていたことを想像しながら展示を見てほしい」と話している。
JPCERT/CC（JPCERTコーディネーションセンター）は、ヨドバシカメラのショッピングアプリ（Android版）について、攻撃者によって任意のURLへのアクセスに使われてしまう脆弱性があるとして、注意を呼びかけています。
羽咋日中友好協会相談役の河崎祐彦さん。
そして搭載プロセッサはiPhone 11シリーズと同じくA13 Bionicチップとのことです。
お菓子作りに欠かせない小麦粉やホットケーキミックス、またお好み焼き粉やてんぷら粉などの粉類も「JIAOMI」を使用して保存ができます！
たしかに、戦後の予算修正はごくわずかな例外的な例しかない。
最も島が活気にあふれる２日間は祭一色となって、島の発展と繁栄を願う。
それだけでも十分うれしかった。
CPUが若干強化されたほか、メモリーが倍増するといったうれしいスペックアップもありました。
さらにアップルは米ゴールドマン・サックスと提携し、独自クレジットカード「Apple Card」をスタート。
その後、内閣記者会の幹事社2社の記者を含む5人から質問があった。
リモコンとデバイスをBluetooth接続し、デバイスから離れた場所での撮影コントロールも可能。
例えば、米国の州知事や地方議員が台湾への渡航を計画した場合、中国はその選挙区の企業などに圧力をかけることで、計画を断念させようとすると述べた。
Studstill氏はGoogleが新たに設立するファーストパーティ開発スタジオの責任者として、クラウドゲームサービス Stadia でしか遊べないゲームの開発を指揮することになります。
さらに（別個体の方で）バックライトを約25％の明るさにして1時間15分使ったところ、わずか14％しか消耗しなかったとのこと。
気になる価格は、19万9980円から（税別、以下同）。
カナダ警察、テスラ車オーナーを「運転していなかったため」危険運転で逮捕。
、ボビー・ラボンテ、カイル・ブッシュ、デニー・ハムリンらスター選手の参戦が期待されます。
一つのアプリから、ロボット掃除機やペット自動給餌器、空気清浄機などの様々な家電製品を統一してコントロールし、外出先からでも家の中の家事ができる社会の実現を目指しています。
ロイヤルホストの「ホットファッジサンデー」が税込913円であることを考えると、リーズナブルな印象を受ける。
平均気温については、１９８１～２０１０年までの平良の平年値が23・６度、下地島が24・４度。
音楽の都ウィーンには連日、中国人旅行者が溢（あふ）れていたが、中国湖北省武漢で新型コロナウイルスが発生して以来、目に見えて少なくなってきた。
ソーシャルディスタンスが求められるアフターコロナの生活では、Pepperのようなロボットの活躍の場が広がるのかもしれません。
中国の習近平国家主席は「一国二制度」による中台統一を目指し、そのためには武力行使も否定しないとの考えを示している。
紫外線（UVC）による殺菌のメカニズムはまだ解明されていない部分があるそうですが一般的に、紫外線は細菌のDNAがもつ情報を分解することで、菌を減らし、増殖を防ぎ不活化させる効果があるとされています。
けれどそれは当たり前のことではないのです。
キャンペーンに参加するにはウェブサイトに登録するとよい。
こんな時、「Goodpapa H1 Pro」ハンディクリーナーをキャンプに持っていけばバッチリ！
せきエチケット、手洗い、手指消毒、環境消毒、換気といった対策を組み合わせた感染対策の基本の徹底が鍵だと奥州保健所長の仲本光一さん（６２）は語る。
また、音量を上げても音質の劣化が殆どありませんでした。
例えば、ナイトビジョン利用時にディスプレイの明かりが邪魔にならないよう、画面のON/OFFを切り替えられたり、ステルスモードではLTE通信やすべてのRFブロードキャストをミュートし、完全なオフグリッドを実現するとのこと。
ハイスペックな製品を好むゲーマーたちが価格だけを見てすぐに飛びつくことはないかもしれません。
VRドーム「GUNDAM Pilot View of SoftBank 5G EXPERIENCE」では、ガンダムからの映像をリアルタイムで楽しむことができます。
ラーメン好きの堆子のお目当ては鹿児島水産高校かつおラーメン。
すなわち機能に追従したデザインを採用し「大きなファンを少しゆっくり回転させて多くの空気を取り込むことができた」ということで、冷蔵庫のような縦長になった筋道を説明しています。
A14は5nmプロセス製造と予想されており、7nmのA13（iPhone 11シリーズ用SoC）よりも電力効率が高まり、全般的に処理能力が向上するほかニューラルエンジンも強化され、人工知能やARのスピードアップも期待されています。
なお、Breakthrough Listenプロジェクトは2015年から10年の計画で1億ドルの資金を投じ、地球外文明の証拠を探すことを目的として立ち上げられたプロジェクト。
さらにポジティブなメッセージだけでなく、「写真のみやぞんさんに元気をもらった」とのコメントも多く集まっている。
県は新型コロナウイルス感染症で影響を受けた県内事業者を対象に、営業の維持発展を目的とした一律１０万円の支援金などを交付する。
【メサ（米アリゾナ州）時事】米大リーグのオープン戦は２月２９日、アリゾナ州とフロリダ州の各地で行われ、カブスのダルビッシュはブルワーズ戦で…
小板橋さんによる作品説明が21日、10月４、18日に行われる予定。
なお、HALOは全くの新設計というわけではなく、すでに実績のあるSygnus宇宙船をベースとして開発が進められるとのこと。
今後、西寄りの風が吹き宗谷岬から離れて行くという◆先日の「時の話題」で触れたが、オホーツク海の流氷は地球温暖化での海水温上昇で将来的に2年に1回、そしていずれやって来なくなるそうだ◆流氷は沖底船や利礼フェリーが航行できず〝招かざる客〟だったが、今は海を豊かにする歓迎すべき客になっている。
レノボ、AMDとインテルが選べるノートPC「Yoga Slim 750」国内発売。
解雇や廃業による住宅退去者に県住の空き住戸を提供　新型コロナウイルス【山口】
率直に言って、投資家にとってあまり価値のないことをしたくなかった」と語っています。
年産４千トン規模を生産する商業プラントを稼働し、世界初の量産化技術に成功した。
方言川柳大会　入賞者を表彰　藤沢町芸文協【一関】
なお、Demo-2ミッションが成功したことで、今後SpaceXはCrew Dragon宇宙船によるISSへの商用人員輸送を開始することになります。
Blinksは、テーブルゲームの中でもかなり小型。
上記は友だちのドット絵職人たちがつくってくれた僕の宝物です。
▲ドラえもんEdition　特別セット（卓上ホルダは別売り）
Q お手入れの頻度はどのくらいで行えばいいですか？
だったらスルーすればいいだけの話なのだが、そうもいかない事情があるのだ。
そしてMSやGoogleなどサードパーティ製アプリに頼らずとも、アップル純正アプリだけで仕事が完結できることの気づきもあります。
パレスチナの中東和平交渉責任者であるサエブ・アリカット氏は演説で、「自由と尊厳と正義の戦いにおいて、世界がわれわれと共にある。
A: 最大で2つの端末を同時に充電が出来ます。
ただ、プロジェクターである限りは仕方ないことですが、プロジェクターの影にならないよう、スクリーンの端から大きく手を伸ばさないとうまく書き込めないのが唯一気になった点です。
臨時休校の延長は、再開に向けての学校の準備や、児童・生徒、保護者への連絡が間に合わないと判断したためだ。
この措置は、新型コロナウイルスに伴う休校の長期化を受けた支援策です。
山口市議会の１２月定例会が３０日、開会した。
決議はバイデン氏の大統領就任に向けて準備するという内容で、下院民主党のホイヤー院内総務が提案した。
全国からの支援で『一人ではない』と思っていただけたのでは。
これから見るカバの赤ちゃんも楽しみです」と開園を喜んだ。
田代まさしさん（63）といえば、近年こそ薬物事件で世間を騒がせており、最近では2019年に起こした薬物事件で2020年3月4日に一部執行猶予付き有罪判決を受けたが、かつては第1線で活躍するお笑い芸人だったことは紛れもない事実だ。
一応述べておくが、このラーメンを選んだ理由は特にない。
干しアワビ入り中華おこわ風の至福の味わいが完成するぞ！
また、３１日から４月１９日までは、同駅を午前８時５０分と午後４時５分発のバスと同空港を午前９時４０分と午後５時１０分発のバスが運休する。
うち県内者は１万５９１７人で前年同月の６割程度だが、１５日の報告時より２２００人ほど増えている。
今回の発表会も各社と調整した上であらかじめ決められていたものであるため、突然ahamoが発表されたからといって急に予定を変えられなかったのではないか？
そして米クアルコムの5G RFモジュールを搭載することで、上のチャートのように数多くの5Gバンドに対応しています。
から5G対応iPad Proまで、アップル最新の噂をまとめてお届けします。
山口市議会の会派「自由民主党山口」の冨田正朗議員が９日付で同会派を脱退し、同日解散した「チームみらい共創」と「継続力の会」に所属していた市…
２０％を切った回もあったが、設問の工…
しかしTileが米国および欧州の規制当局に申し立てた苦情は、自社ハードウェア製品を「探す」アプリに登録できないことではなく、「探す」アプリが自社ソフトウェアよりもことでした。
山陽小野田市交通安全母の会が市交通安全対策協議会に啓発用の手作りマスコット１５０個を寄贈【山陽小野田】
児童とその保護者２０人が参加し、チョコレ…
「第２波真っ只中」が「２波のピークは過ぎた」などと悲観・楽観視交錯しているコロナ禍にあって誰が（命名者は小池都知事か）名付けたのか「ウィズ・コロナ」の心意気だけは日本国民に定着してきているよう感ずるも実際的にはイベントや大会の中止が相次いでいる。
山陽小野田市は、合併処理浄化槽設置補助制度として、市内の住宅に浄化槽を設置する人に補助金を交付している。
日本勤労青少年団体協議会（髙久保豊会長）は、１０月１８日に東京の中野サンプラザで開催する「若者を考えるつどい２０２０」に向け、「働くってな…
１日の感染者数では過去最多となった。
こうした特典を受けるには、auショップやMy auなどからDAZNに申し込む必要があります。
台湾の呉釗燮・外交部長（外相）は総統選投開票日前の９日、海外メディアと記者会見し、今回の総統選に向け、「フェイクニュースやネットメディアなどさまざまな方法で中国が介入している」と「紅（あか）い工作活動」に懸念を表明した。
AirPods Proとの接触面積が広い部分には貼られていません。
こうした点で、非常に特徴的なモデルであることには間違いありません。
スキー　旭川市中学校連盟体育大会スキー大会クロスカントリー競技（２０１９年１２月２２、２９日・名寄健康の森、下川桑の沢クロスカントリーコース）
ただし、端末代金は全額を分割支払いする必要があります。
たとえば、毎日新聞（ウェブ版）の記事でも、
宮古島市での感染確認は９日ぶり。
赤井岳のふもとに直売所を構える「高田なし園」では畑一面に実り、少しでもおいしくて形の良い実を提供しようと、割れたり小さい実を摘み取る作業に余念がない。
カフェの営業時間は、平日が午前９時～午後７時、土・日・祝日が午後５時まで。
Suicaでタッチするだけで都内などの在来線の運賃の支払いと新幹線への乗車の両方が完了します。
やまぐち男女共同参画会議（相本艶子理事長）の新春公開講演＆トークの集い「未来に繋（つな）ぐやまぐちの女性活躍―トップランナーのメッセージ」…
同社は「ゲーム感覚で心と身体をともに充実させてくれる製品」と胸を張る。
馬場社長、川﨑支店長と共に市役所を訪れた弘文社の馬場智章専務は「自分たちが子育て世代という事もあり、子どもたちのために何か出来ないかと考え、教育委員会さんに聞くと手指消毒用アルコールが不足しているとのことでした。
ふくしま海洋科学館「アクアマリンふくしま」のあかりを背景に、アクアマリンブルーに輝くイルミネーションがクリスマスムードを演出。“
岩国市は２０歳代と３０歳代の女性、光市は７０歳代女性、周南市は４０歳代男性。
市教委が「乗って歩いて食べて浸かって最北の温泉郷の豊富温泉を目指そう」と銘打ってＪＲ宗谷線の利用促進事業として行ったもので、１０歳～７８歳までの市民２９人が参加した。
もしApple Silicon上でx86仮想マシンを高速に動かせるような工夫があるのなら、それはそれでとても面白いことだと思うのですが、それ以上に印象的だったのはx86のコードをApple Siliconで高速に実行できるというRossetta 2の性能に対する自信です。
写真は、事件を受けて現場を調べる捜査員＝４日（クリックで拡大）
Googleとしては、制限を厳しくしていくことで、サイト作成者にセキュリティ意識の向上を促す考えです。
治療もその後のケアも含めて継続していくので、安心してほしい」と話した。
このため５月は計４９２人の市民が利用。
一般的な燻製機よりも使用料が少なく経済的です。
一方で、鶏が先か卵が先かの問題に通じますが、GMSがないことを理由に、ユーザーが2機種を敬遠する可能性も大いにあります。
５学科の２０８人に留学生を含む編入学、専攻科を加えた計２４３人が出席。
AQUOS R5Gには、望遠（約1220万画素、F2.
ただし、"この先をどうするのか"はテーマとして残ります。
実際には2月26日にサイト上で告知していたのですが、多くの人が気がつかなかったようです。
だからこそ、今回のそばとのコラボも通じるものがあるのかもしれない。
同社広島支社では「楽しみにされていたお客さんには迷惑をお掛けするが、ご理解いただきたい」としている。
そして今度は、iPhoneやiPadをセキュリティキーとして使えるようになりました。
地元から１０人が参加し、日本画家…
山口市上小鯖の鰐鳴（わになき）八幡宮（通称・小鯖八幡宮）でヒガンバナが見頃を迎えている。
六本木ヒルズに超巨大な5mの「コカ・コーラ」が出現?
洋菓子メーカー『銀座コージーコーナー』が新春2020年福袋を本日、12月26日から販売をスタートした。
１本３０㌘入りのスティックが５本入った１箱が５９４円（税込み）、２箱１０００円。
アフターサービス：初期不良・ご購入から1年以内の通常の使用での故障は無料にて修理・新品交換させていただきます。
今作ではホタテと交換で特別な家具のDIYレシピをくれるようです。
ボキャブラ天国放送当時、出演していたお笑い芸人たちに注目が集まっていたのは当然のことだが、それに加えて話題になっていたのが、お笑い芸人たちが登場する直前に画面に映し出される紹介文。
この恩恵により、入力時の安定性が高いのだ。
また何度も言うが、メールのURLをクリックしてログインページに飛ぶことは控えてほしい。
RobotVacuum Laser +mop（ロボットバキューム　レイサー+モップ）
中にはベジタブルパティが隠れている。
しかし、iPhone を充電するための容量を太陽光を利用し得ることができます。
小まめな水分補給やエアコンの活用など従来の対策ももちろん重要だ。
そういったデジタル好きな人々に向けた新しいデジタルツールとしてPDAが乱立しはじめます。
地区民が手掛けた多種多様な芸術作品が会場を…
その為、特に具材から落ちた脂分がピザストーン上で焦げつき、黒く変色してきます。
ディアブ氏は、テクノクラート（技術専門家）から成る政権樹立を目指しているものの、閣僚の顔ぶれを巡る各政党間の対立で、新内閣が発足が出来ない状態が続いている。
「どこから取り掛かったらいいのか見当もつかず、外に出て本をひと山買って、自分なりのものを見つけ出そうとした」とケリーさん。
で、この学術会議の問題については、いまの総合的・俯瞰的、そして未来的に考えていくっていうのが、どうもわからない、理解できないと国民は言っているわけですね。
無論、料理を作ってくれたのは当時専業主婦だった今は亡き私の母だ。
力士というのは飾らない人柄の好漢が多いが名は体を表すがごとく正直な正代（直也）関には一気に大関に駆け上がったよう横綱へとの期待が膨らむ。
図は、完成した市議選啓発ポスター（クリックで拡大）
たとえばApple MusicではなくSpotifyでファミリープランを使用する場合や、Netflixにプロフィールを追加してペアレンタルコントロールを施したい場合などは、それぞれのサービスで個別に設定を行う必要があります。
全職員で体育館に飾る壁画も制作。
中に入ると、アップル創業時のプロダクトから「かつてアップルのピンチを救った電卓」まで網羅されています。
ダレノガレさんは2020年4月5日にインスタグラムを更新し、
そして有権者は新市議がこの４年間、どんな働きをするか厳しくチェック必要がある▼コロナ禍が広がる中、本市は少子高齢化に経済の冷え込み、福祉、雇用と課題は山積。
市営バスは２９日まで通常運行し、３０、３１日は日祝ダイヤ、１～３日は正月の特別ダイヤとなる。
強力に接合、跡も残さず簡単に分離できる接着材料見つかる。
がっつり食べたい若い世代の支持を得て、一時は沈んでいた業績をV字回復させる原動力となった。
一関銀座会や地主町商店街、中央町商店会、一ノ関駅前１９区商店会、大町振興会、一関駅前大通り上の橋商店会、信金本店大通り振興会、青葉商工振興会、新大町商店会が４日まで行う。
そのことを本を通じて知ってもらえたら嬉しいです」と話していた。
カラーはライムグリーン・クラウドホワイトの2色展開。
OSはAndroid 10です。
ラインナップに対して、ひとつは「遊んだことあるゲームばっかりだから微妙だな」もうひとつは「遊んだことあるゲームばっかりだ！
鉄道を追加する計画はありますか？
また22日(現地時間)にはブルース・スプリングスティーンの新作アルバム『Letter to You』リリースを記念してして関連PVやApple Music専属DJゼイン・ロウによりスプリングスティーンへのインタビュー、ファンイベントのライブ中継など盛りだくさんの内容でおくる、”今日は1日ブルース・スプリングスティーン三昧”的プログラムを予定しているとのこと。
これは、Twitchの視聴者が配信者だけでなく、そのプラットフォーム自体を支持しているということなのかもしれません。
まあ、もしかしたら筆者の舌がまだ未熟である可能性も否定できないが……いや、やはりあの量の塩は、例えウマく感じても辞めておいた方がいいと思う。
権力の座を手放せば、即、死を意味するほどだったから、必死にしがみつき、その間に得るものを得た。
ぜひ、ご自宅よりご参加ください。
乳酸菌パワーで胃腸がスッキリするよ～!
ワイモバイル、iPhone SE 第2世代を27日に発売。
JR 東日本は3月23日から、高輪ゲートウェイ駅をコンセプトとした香りのオリジナルエッセンシャルオイルとオリジナル入浴剤「高輪ゲートウェイ駅の香り」を発売します。
続く画面でマイナポータルの利用規約を確認し、同意すれば「同意して次に進む」を選びます。
ただ楽しいだけでなく、アート&デザイン、セオリー&テクノロジー、コミュニケーション&リーダーシップといったカテゴリーにわかれており、「プログラミングできるようになればいいだけではなく、思考力や好奇心を身に着けて、さらに自分でつくりだす能力獲得してもらう工夫をしている」そうです。
インスタコードは、ギターのように抱えて、左手でコードを押さえながら、右手でゴムパッドを爪弾いて演奏できます。
出張や旅行のときに充電器をたくさん持って行きたくない。
結局Mac miniシリーズには30ピンコネクタが挿せるコネクタが実装されたためしはなく、iPodシリーズの同期には一貫してケーブルが必要となりました。
」「スマートに用意をしておいた入院セットのスーツケースを持って産院へ。
スシローによると全11品に及ぶカニのメニューを取り揃えているとのことで、本ずわい蟹・丸ずわ …
高校生や地元関係者がパイロットや客室乗務員（ＣＡ）とオンライン上で質問するなどして交流し、航空業界の疑問について理解を深めた。
麻婆豆腐がたまらなくおいしい、という評判のこの店。
跡地は１９年６月、宇部商工会議所有志の寄付を原資に市が１億３２００万円で取得。
前回は36分だった会見時間が52分に伸び、フリーランスやネットメディアの記者も指名する場面もあった。
アップル公式にiPhone搭載メモリを明かさないのは「いつものこと」ではありますが、公式の統合開発環境Xcode 12.1ベータ版内のファイルからさっそく判明したとのニュースです。
村岡嗣政知事は２５日、県庁で今年最後の定例記者会見を開き、年末年始における新型コロナウイルス感染症の拡大防止に向けた注意喚起を行った。
本作のタイトル名が指す"It"とは、つまりクモのこと。
ミュージックステーションなどのTV音楽番組や多数のフェスに出演。
アツキ、ユウセイ、カナト、カンジ、ユウスケ、ツバサ卒業おめでとう！
宗谷総合振興局は２日、稚内商工会議所と宗谷管内商工会連合会に新型コロナウイルス拡大防止に向けた要請を行った。
また、PCとの接続にも内蔵されたUSB-Cケーブルを利用します。
さらに、スマホは使用中などに発熱するので表面の温度がほんのりと温かくなりやすく、手についた水分や皮脂もつきやすい環境にあります。
アップル公式にiPhone 12の発売が例年より数週間遅れ、つまり早くても10月初旬と。
イギリスの携帯電話事業者のEEは9月23日、Apple MusicにApple TV＋、 Apple Arcadeをセットにした携帯電話プランを発表している。
グアバという、白いとろとろした甘いジュースも１グラス30～50円だ。
口コミは券売機を使えるので、お互いに面倒がないのです。
▲実機レベルでもこれだけの性能差に。
下関市の奥座敷、一の俣温泉近くにある一の俣桜公園には青く澄んだ水面に枯れた木が立ち並ぶ〝水没林〟が神秘的だと話題になっているが、山陽小野田…
先天性の脳性麻痺は年を重ねるごとに症状が進行するため、鄭さんの体は次第に固くなり、自由が利かなくなっていった。
また、アバターには表情や顔の動きがそのまま反映されるので、普通に人と話しているかのように会話することができます。
Intel Core m3を搭載したモデルの価格は630ドルから（日本版、税込10万7580円）となっている。
音質にも妥協することなく作ったのがSOAQ（ソーク）です。
違いは動画を見ていただくのがいいだろう。
そして、その不満を感じるところは人によって違います。
※室内照明充電のみで「PURETTA」をご使用頂くことは出来ません。
超広角レンズで発生する歪みの補正には、グーグルが得意とするAIが活用されています。
ダンサーのPINKYさんが夫で俳優の窪塚洋介さんと撮影した5年前のツーショット写真を披露した。
またシリーズ最下位モデルではあるもののハイスペックな「Galaxy S20」も実は充実した性能を持っています。
広角レンズは、カメラの視野を拡大し、スマホのカメラに最大110°の広角までのプロ品質のショットを提供します。
なお、これらの機能は現在アメリカやイギリスでのみ利用可能となっており、残念ながら日本への展開スケジュールについては明言されていません。
火災で焼失した首里城＝２０１９年１０月３１日（豊田　剛　撮影）
同データのスコアはシングルコアが「973」、マルチコアが「1775」ですが、同CPUを搭載した他の機種では、それぞれ1100台、3800～3900台といったところが相場となっているため。
カロス地方もだいぶキラって参りました。
EUの推定では、年間5万1000トンもの古い充電器が廃棄されているとのことです。
すなわちフィットネス用途に使えるApple WatchとAirPods、2つの可能性が推測されているしだいです。
NFC Type A / B対応はコンビニチェーンではローソンも実施しており、支払い時に『クレジットカードで』と告げて、非接触対応のクレジットカードまたはNFC搭載のスマートフォンをかざすことで決済できます。
失礼ながら、想像していたよりだいぶ美味しくてビックリだ。
シャープ、国内初5Gスマホ「AQUOS R5G」発表。
プラス材料は、多くの部品がモジュール化され交換しやすくなったこと。
それ以上でもそれ以下でもなく、お店で食べる「辛味チキン」の味そのものである。
世界中で猛威を振るう新型コロナウイルス禍は、ついに国際オリンピック委員会（ＩＯＣ）が東京五輪の開催延期のシナリオも協議する事態になった。
しかし「surco」はこのような最新家電のリモコンにも対応しているため、スマホ1つでこれら2つの家電をいつでもどこでも操作することができます。
お笑いコンビ・サンドウィッチマンの伊達みきおさんが、北海道・函館を訪れたことを明かした。
中国やアラブ首長国連邦、インド、東南アジア、韓国の約130店舗は引き続き営業をするとのこと。
④59秒間照射モードと連続照射モード。
シーリングライトとしての機能も強化し、8畳までの部屋に対応するほか、器具光束はデフォルト3800lm、最大4300lm。
ありがとうございます」と感謝の気持ちを口にした。
宇部市・商議所・商工会が「書面、押印、対面」の見直し共同宣言【宇部】
こうした取り組みも売り上げ増加に貢献しているのかもしれません。
２人は６日に陽性が分かった男性の濃厚接触者とみられる。
当選した場合は6月19日～6月26日までに購入できます。
これが「コロナに効くと噂される飲み物」も作ってくれるケニアのジュース屋さんだ！
潮見が丘小では、３年生が午前８時、６年生が午前１０時からと２回に分けて登校。
MobileReviewsEhは総評として「セラミックシールドは間違いなくiPhone 12の方が丈夫」で「ディスプレイを割るにはかなりの努力が必要だった」としながらも、傷防止の観点からは「iPhone 12の残りの部分はiPhone 11と似たようなもの」との結論を述べています。
正式には「東京奠都（てんと）５０周年記念」として行われた「東海道駅伝徒歩競走（１９１７年）」を嚆矢（こうし）とする。
大量の青ネギの下で、おびただしい数の肉類がうごめいているのがハッキリと分かった。
メッセージは「『行くな来るなコロナ』が最大の提言。
商品名のEtanze（エタンゼ）は、フランス語の「エタンセル（日本語で輝き）」を元にした造語。
今回の締結は渡りに船で視界が明るく広がった感じだ。
集いには、朝鮮の自主的平和統一支持日本委員会の日森文尋議長をはじめとする各界の日本人士、関東地方の在日朝鮮人ら100余人が参加した。
コロナ禍で客足が遠のく飲食店を応援しようと、小野田商工会議所（藤田敏彦会頭）は、テークアウト商品を一堂に販売するイベントを１２月１８、１９の両日午前１１時から、おのだサンパークで開催する。
ただし、テザリングの場合、出先で録音したあとすぐに、音声や文字の確認ができて、逆に便利だと感じたこともありました。
Echo Show 8は、書斎やキッチンなど、スペースが限られている場所に設置するディスプレイ付きスピーカーとしては最適なサイズ感です。
今回の会議には、アップルのヘルスケア担当幹部で医師のRicky Bloomfieldが電話で参加すると公表されています。
初めて入った県選抜チームでは主将を務め、大阪市で開かれたＪＯＣ大会では決勝トーナメント１回戦敗退だった。
オーバーイヤーのWH-100XM4を購入したこもあり、自宅での利用頻度は激減してしまいましたが、とりあえず外出するときに利用しているのはこのイヤホン。
見た目の印象は控えめだが、味はなかなかインパクトがある。
音声に関しても、出力1W+1Wのステレオスピーカーを搭載します。
採集した個体は残念ながら亡くなってしまったが、本館２階オホーツク海コーナーの「親潮アイスボックス」で、アルコール標本の展示を始めた。
この政権は、例によって検察庁法改悪も数を頼んで強行突破しようとした。
今年は県内外の１０３人から２０１９年の２倍以上となる２７７個の申し込みがあり、全国に向けて発送された。
とりわけ新規の求人は５１３人（昨年同月対比３４・３％）と前月から９０％の２４３人も増えたが、笛吹けど踊らずといった状況にある。
またバッテリー容量は5000mAhと非常に大きく、急速充電は付属のACアダプタにて33Wまで対応。
こうした手法は、他の国でも容易に真似できるものではない。
安全性・省電力を両立するために、操作がない状態で一定時間が経過すると、自動OFFになる設計にしました。
今村翔吾さんの江戸の武家火消しシリーズ…
スペック差や金額差はあまり気にしていませんでした（笑）。
そこで早速保険会社に（妻が）連絡し、保険金請求のための書類を送ってもらいました。
日頃のストレスを発散させたい方、ぜひ一度チェックしてみてください。
ただし、テストした限りでは、実際に動作している様子はなかったようです。
どうか、この若きガウェインの素晴らしい旅が、多くの人のもとへと届きますように！
Bluetooth接続のため、Echoデバイスから一定距離内に置く必要があります(約9m)。
スタンドを開いた状態を固定するものがないので持ち運ぶときは必ず折りたたみましょう。
さらにこの構成であれば、速度はRyzenが勝るため、AMD版のお買い得度の高さが光ります。
ただ、現状のTikTokは動画サービスというだけではなく、投稿を中心としたコミュニケーションを楽しむ、ソーシャルハブとしての一面が強くあります。
起業・創業や経営に関する無料のワンストップ相談、ビジネス交流などを展開する「うべ産業共創イノベーションセンター志（こころざし）」が実績を伸…
多彩なノズルやブラシも付属する「Take-One ハンディクリーナー CV-90」
９月から全１０回の日程を終え、初参加の三浦舞音さん（衣里小５年）は「初めてやってみて歴史をたくさん学ぶことができた。
だが、環境に想像以上の負荷がかかっている。
タイムアップになっても何度でも再挑戦でき、クリスタルやシード発芽数は貯まってゆくので、タイムアップ自体さほど気にすることもない。
そのため、iPadはペン入力に対応し、さらにキーボードのついたカバーを強化。
それぞれのイベント内容は下記の通りです。
ｅスポーツもオリンピック種目候補に上がってると報道は確かにあるが、生身の人間が血の滲むような努力をし、又仲間と切磋琢磨し頑張る、そんな人達を自分は心底応援したい！
カメラ構成としては、S21／S21+はメイン1200万画素＋広角1200万画素＋望遠6400万画素カメラを搭載。
交通安全標識４基贈る　やまゆり会が胆沢中へ【奥州】
また、Google Oneでは最大5人の家族とサービスを共有できますが、その家族もVPNを利用可能です。
A：IZELL-L7D本体、ミニ三脚、充電ケーブル、布袋、説明書になります。
翌日には別の場所に配置されるので、島の中心部から離れている場合は破壊すべきです。
近く別の市施設にも寄贈する予定だという。
尖閣領海侵入最長、日本は対中包囲網構築.
２６日にキャンプ場を自家用車で出発し、帰宅途中に県内を含む３カ所の高速道のサービスエリアに立ち寄ったという。
県は新型コロナウイルス感染症の拡大防止のため、７日に開会予定だった県立美術館の企画展「ハマスホイとデンマーク絵画」について、５月１０日をめ…
これだけで、動画視聴中に表示される広告がほとんどなくなります。
水筒タイプと違って、直接コーヒードリッパーを乗せられるのも良いポイント。
ステーションで充電されたバッテリーは、次にEVに貸し出されるまで、セルフサービス式のレンタル電動自転車や、街灯など近隣地域の電力としても活用されます。
このFCM燃料は非常に頑丈で、宇宙船内における飛行士の環境面での安全を確保し「本質的に安全」な宇宙に最適化した原子炉設計を可能にするとUSNCは説明しています。
すべての子どもたちの学ぶ権利を保障する―。
アップルはシステム状況ページにて、「iCloudアカウントおよびサインイン」サービスに影響をおよぼす障害が解決したと報告しています。
個人輸入および販路によっては防ぐことができない可能性がある点、ご了承願います。
売る人の為になるように話をしているのに何でそういう態度なの？
ここはコロナ対策をしっかりし行うべきだった。
県も相談センターを設置し感染防止に努め、小名浜港では警戒を強めている。
読売は見出し一部に「言い間違えた」を入れ、産経も「政府、整合性図る」とうたい、それぞれ政治面などで報じた。
J-CASTニュースでも報じたが（「せいやの前髪あんなに引っ張ったら.
また、右端のSDメモリーカードはMMCplusの下段を失くしたかのような配置です。
ポケモンGOスペシャルウィークエンド復活。
どこでも行けるドアで隣の国では新年にどんな料理を食べるのか調べてみるもん！
市立美術館で会期中の「リサ・ラーソン展」（30日まで）の関連行事として、オカリナの実技講座「大地の音をつくる（オカリナと土笛の制作と演奏）」が23日、同館実技講習室で始まった。
駐車場には道内外の車やバイクなども目立ち、家族連れがノシャップ岬の碑前で記念撮影するなど稚内観光を満喫していた。
ちなみにミニLEDとは、従来の液晶＋LEDバックライトの構造はそのままに、バックライトの分割をより細かくした方式のこと。
インテルはこれまでもE-Inkディスプレイ搭載の2in1など斬新なプロトタイプを提示してきましたが、Horseshoe Bendはこれらと同じ目的で制作されました。
新型コロナウイルスの感染拡大を受け、米国のプロスポーツでは、プロ野球のメジャーリーグ（MLB）、プロバスケットボール（NBA）、プロアイスホッケー（NHL）などが公式戦の中断、延期を決定している。
▲実測したDCI-P3カバー率は99.
ノートPCなど重たい荷物を毎日持ち運ぶ方にオススメです。
写真は、食をテーマにしたブースを楽しむ親子連れ＝７日（クリックで拡大）
各校にクラス数分を届けるほか、関連書籍「…
ディスプレイサイズは6.5インチで、筐体サイズは160.9 x 77 x 9.2mm。
６２回を数える大会には、３人一組の小学生の部（１０組）と中学生以上の団体の部（４０組）、個人の部（３０人）の３部門に県内外から１８０人が出場。
私は朝鮮料理協会から正式な招待を受け、19年4月2～4日、料理祭典に参加することになった。
さすがに高級魚のホウボウを口にすることはなかったが、煮付けにすれば、腹ペコの子ども目線ではどれも似たようなもの▼カナガシラ。
エネルギーをテーマとした科学工作教室「きたかみこども環境未来塾」は１２日、北上市生涯学習センターで開かれた。
一方のは、第3世代から変わらず1.
世界を旅する植物館　１３日からプランツマルシェ【宇部】
授与式は１２日、県庁で行われ、畜産専攻班の伊藤龍雅さん、石川寧子さん、菊池美愛さん、菊地莉奈さん、瀬川仁菜さんをはじめ、同校の畠山一弘校長、畜産担当の右京華奈教諭が同席。
第１シードの磐城が聖光学院に40―０、勿来工業が第４シードの安積に26―10で勝利した。
ただ夏は40度を超す日も多く、暑過ぎるきらいはあるものの、冷房を完備していれば快適な生活を送ることができる。
現状は、汎用性の高い１モデルのみになります。
例年であれば花見や行楽に出かけるシーズンだが、やむを得ず家で待機している人が多いだろう。
このほか、１５人の検査結果が出ていない。
◇第７７６回松友会（７日、宇部７２ＣＣ万年池西コース）　①村田秀一②木原寛③千葉泰久④開地節子⑤脇和也⑥国吉光志⑦白石正典⑧杉山孝治⑨光井…
芸能界に友人が多いことで知られている近藤さんだが、
を打ち出しているなかで、米国市場を持つ諸国の企業にとって大きなリスクとなりつつあります。
男女が共に生き生きと働いたり、家事・育児を行っ…
瑛人さんがサビでその名前を繰り返す理由が、ちょっとだけわかった気がする……。
水に触れると機能が急激に低下する既存の製品と違って、最大３０回洗っても（韓国食品医薬品安全処が０・４マイクロ㍍以下の超微細粒子を８０～９４％遮断すると認証した）ＫＦ８０～９４水準のフィルター効率を９４％以上維持するという。
更に、一度ペアリングした端末を記憶することが可能。
パニエリュナシェ女史は「法を超越する者はいない」と念を押したが、政治家や高級官僚を生む国立行政学院（ＥＮＡ）出身で、議員経験なしに閣僚入りした彼女らしい国民の気持ちを十分読まない不用意発言だった。
いすゞは、ボルボが持つUDトラックスの全株式を2020年末までに取得する予定で、当面はUDトラックスのブランドは存続するが、将来的に商品は統合する可能性が高い。
インターネットメディア・メアリによれば、今年の母の日（11月16日）に際して、朝鮮切手社が飛び出すカードを新しく制作・販売した。
が本日（9月30日）よりサービスを開始した5Gに対応し、ミリ波・sub6両方の5G通信を利用できます。
TikTokはこれからもずっとここに存在し続けるでしょう」と勝利宣言的な声明を出しています。
海外で10回目のプロジェクトとなるPhonster Zは、今までのPhonsterシリーズの良いところを組み合わせた最高傑作。
インストールしたプラグインが、1分間隔でインターバル撮影を行い、専用サイトへのアップロードも行います。
予約サイトURL（Nintendo TOKYO）
これだけでリピーターになる人だって多いのではないか。
フィアットの後部座席に斬鉄剣と五ェ門の後頭部が見えているが、絵コンテにも、札に隠れ気味の後頭部を指して五ェ門としっかり書かれている。
ユクシー・エムリット・アグノムの再登場にあわせて、イベント「湖の神話」も開催中です。
私の友人や家族も確かに欲しくなると思います。
ウェブサイトと合わせ、正確な情報発信に努めるとしています。
CD Projekt Redは今回の謝罪・返金受付発表のなかで、今後の修正・アップデート予定についても明らかにしました。
旅館・ホテル、クリーニング、飲食店、自動車整備、福祉・介護と軒並み調査以来の最低を記録した。
口から入った細菌は、虫歯や歯ぐきからの出血、口臭など、様々な健康被害を引き起こす原因にもなり得ます。
デザイン・仕様は、製品改良のために一部変更となる可能性もございますので、予めご了承ください。
宇部市教育委員会（野口政吾教育長）は２９日、市内の小学生が感染したことを受けて、女児が通う学校を同日から９月１日まで臨時休校とすることを決めた。
我々としては、今後の展開がうまくいくことを願うほかありません。
その時は個人への監視や公道での職務質問、家宅捜査など警察権限が強化されたが、今回は全土で外出が制限される前代未聞の措置が取られている。
コロナウイルスと五輪延期がビッグサイトに与える影響は計り知れない。20年9月以降も既に複数のイベントの予約が決まっているとも報じられている。
俺たちの「ペヤング鍋」が熱く激しく切なくウマい!
Logitechと米アップルのサイトから購入が可能です。
無線LANもWi-Fi 6対応の『Killer Wi-Fi 6 AX1650i』を搭載します。
Ecape From Hell』は、ドイツの強制収容所から脱出を図ろうとする捕虜で、旧ソビエト連邦のパイロットを主人公とする、実話に基づく内容のストーリーになるとのこと。
同神社御神紋・二羽カラスに由来し、古くから地域で行われていたという魔よけの風習。
これは300％位で表示しています。
鈴木は四球で２死一、二塁とピンチを広げ、適時打を浴び、１点を失うも、七回以降は３者で打ち取った。
さらされていると警告していますので、決して小さい問題ではありません。
同プロジェクトでは、蔵には流しやトイレがないことから、ごみは持ち帰るよう呼び掛けている。
ただし、車両重量がノートと比べると100kg以上も重い（1350kg）こともあり、燃費はJC08モードで30.
なお、eSIM専用機なので、SIMスロットはありません。
洗剤不要、電解水の力で汚れ落とす。
残念ながら今回は4位とさせて頂こう……。
最後に出汁をかけて食べるお茶漬けが最高だった。
特賞に輝いた木村圭佑君（宮野小４年）の「消毒ロボ」を…
カーテントを使用すると、車にこすり傷がつくことがよくあります。
米9to5Macは、その可能性の1つとして、アップルやその他のハイテク企業に全てのハードウェアやソフトウェアにバックドアを設けるよう要求する法律を推進することを意図した政治的な動きを推測しています。
パーラはここまでオープン戦4試合に出場し、12打数4安打、打率.
といっても、1600万画素のメインカメラに200万画素の深度測定カメラ、200万画素のマクロカメラという構成なので、実際に操作で切替えられるのは、メインとマクロの2眼のみとなります。
フ大付幼稚園運動会　チアや野外劇伸び伸びと【宇部】
冬以降、雪不足で犬ぞり大会が中止され、３月からは猛威を振るう新型コロナウイルスによって卒業式・入学式は異例な格好で挙行され、ＧＷは外出自粛を余儀なくされ、これから開催される予定だった年中行事の北門神社例大祭（神事は執り行われる）、みなと南極まつり、わっかないマラソンなど次々と中止される中にあって開催可否を先送りした白夜祭は何とかして開催するよう実行委員会の人達にお願いしたい。
遠く離れていても、古巣のことは気にしている」
変色してパサパサになってしまった、酸化したリンゴを想像してみてください。
改正案には、海賊版サイトにネット利用者を誘導する「リーチサイト」や「リーチアプリ」の規制も盛り込んだ。
非常事態にインド軍はロシア製戦闘機も用いており、例えば、３月末にはインド海軍の海上哨戒機Ｉｌ（イリューシン）38ＳＤシードラゴンが、大量の医療用使い捨てマスクと医療機器をゴアに届けた。
昨秋の東北大会の仙台城南との準々決勝以来、２４３日ぶりの対外試合となった一戦は渡辺純監督の古巣・いわき光洋と激突。
各陣営とも集票に苦慮しており、支持の広がりを「以前より不透明な部分がある」としている。
２０２２年の北京冬季オリンピックへの出場を目指し、今年１１月に稚内で開催されるパンパシフィックアジアカーリング選手権大会（ＰＡＣＣ）２０２０稚内大会に出場する北海道コンサドーレ札幌（男子）、北見のロコ・ソラーレ（女子）はじめ、北海道銀行、ＴＭ軽井沢、ＳＣ軽井沢クラブなど男女合わせて国内トップの８チームが合同合宿を行っている。
PC上では、2つのコントローラーが同時に接続されている状態です。
冷却ファンも内蔵しスマホの発熱を抑制。
しかし、老舗の学習塾大手である優勝教育のように、旧来の伝統的なグループ授業、個別指導授業を対面で行う形式を主軸にしたままの場合、コロナ禍での損失は深刻になり、経営を逼迫（ひっぱく）させ、塾の閉鎖を余儀なくされるケースが後を絶たない。
もちろんiPhoneも5Gモデルを出すと予想されます。
これは、周波数の高いミリ波に対応するには、端末のアンテナ形状を工夫する必要があるなどの要因があります。
流山市は江戸川流域で、藩政時代は北上市と同様に舟運で発展した共通点もある。
夢や目標を見つけてほしい」と願った。
表敬は市役所秘書課応接室で行われ、江川代表理事組合長が「コロナ禍で落ち着かない状況ですが、『常磐もの』のウニを味わってください」と述べ、清水市長に３箱（１箱３個入り）計９個を贈った。
・自宅だけでなく外出先、場所を選ばずどこでも洗濯物を早く乾かすことができる！
アップルとGoogle、新型コロナ濃厚接触APIの詳細を公開。
秋の行楽シーズンだが天候が心配だ◆それよりコロナ終息が先か。
もともと、ワイモバイルは iPhone SE 第2世代の64GBモデルのみ取り扱うと発表していましたが、広報担当者は『市場環境などを踏まえて128GBモデルも取り扱うことを決めた』と述べました。
決算特別委員会のネット生中継など答申　県議会改革検討協議会【山口】
BGM全175曲を聴くことができます。
会議では金正恩委員長が司会を行い、来年１月に招集される朝鮮労働党第８回大会の準備状況と関連行事の準備状況、党中央委員会の当該部署機構の改編、経済活動の指導改善と当面の経済課題執行のための重要問題を主要議題に討議が行われた。
今回はその方法をご紹介します。
このクオリティが全国チェーンでと思うとすごいし、美味しいんだけど……というか、どこでも飲める、となって欲しくないというか、複雑な気持ちもするなぁ。
北上市の佐藤美保さん（３９）は「コロナの影響で旅行していないのでちょうど良かった。
といった内容が「匿名の関係者によれば」で伝えられていました。
まだ正式発表はされておらず、公開された製品自体もプロトタイプとのことですが、アナログ時計を埋め込んだそのデザインは、とても印象的です。
新型コロナウイルスの世界的な感染拡大が続き、マスクの需要が急速に高まった結果、店頭やネット上ではマスクが品薄や品切れの状態が続いています。
集まった多くの人が拍手を送り、達増氏は「（震災後の）支援に対する感謝の気持ちと復興への誓いを復興の火に込め、岩手から送り出したい」と五輪成功に向けてあいさつした。
」「（優勝は）意識することなく.
利用可能な靴箱、ロッカーを等間隔に空けるなどしてソーシャルディスタンスが守られるように工夫している。
サムスンがS10 Lite/Note 10 Liteで価格のために"妥協"した点はそれほど多くはありません。
その直後にTGLを発行したことで、ファーウェイによる既存の通信ネットワーク維持や、発売済みのスマートフォン向けにソフトウェア更新が引き続き可能となっていました。
シンデレラガール総選挙は毎年行われる人気企画で、前回の「第8回シンデレラガール総選挙」で1位となった本田未央は307万票以上を獲得した。
昨年同様、初期ロットのベルトはブラックのみ。
3連休を挟んだせいで、とんでもねぇ激報があるのにお伝えするのが遅れちまったんだ。
新型コロナウイルス感染症の影響でライブ・演劇・イベントなどの中止が続いているエンタメ業界で、営業を停止している施設への国からの補償を求めるネット上の署名活動「SaveOurSpace」の発起人が会見を行い、補償のない自粛に苦慮する業界の現状と助成の実現を訴えた。
減ったカウントはミッションのクリア報酬と毎日のログイン（午前3時に更新）で回復します。
自身はナスやしめじ、エリンギなども入れることを明かした。
ただし画質などはスマートフォンのディスプレー品質に左右されるため、Xperia 1など高解像度のスマートフォンを使ったほうが良さそうだ。
Insta360 ONE Rのアプリには「フラッシュカットAI編集」という編集機能を搭載。
ストリングスを用いた壮大な曲もワンランク上の音響を保ちつつ、嫌味なく再生してくれるのでおすすめです。
２１、２２の両日「スマイル音楽まつり」【山陽小野田】
しかし、新型コロナウイルスの感染拡大に伴って延期の申し込みが相次ぎ、１校は７月中旬、４校は９、１０月にずらすことになった。
釣り特化な水上ドローン「CHASING F1」
森山総合公園は、全施設を来月１～１３日に臨時休館。
遺族はまだ対策は不完全で、ソフトウェアなしで飛ぶことができないと訴え、利用者は予定を変更してでも737MAXを避けるべきたと述べています。
福岡と東京を行き来し、約1カ月間、結成大会の準備に携わってきたはずだったが――。
新型コロナウイルス感染症の経済対策を主とした一般会計補正予算案は総額４億９９５４万円。
全国の主要コンビニエンスストア及び一部のたばこ取扱店（スーパーマーケットや鉄道含む）
新型コロナウイルスの感染拡大後、開店前から行列ができてしまう店があり、中には早朝からブルーシートを敷いて待つ客もいるという。
NTTドコモによると、通信品質の最適化のノウハウを学習したAIを用いることで、1000項目以上のデータを同時に解析でき、人の目では気づきにくい品質の劣化も検出できるとのこと。
武田真治さん、せっかくニュースになっても大きな話題にならないと嘆き節（写真はイメージ）
CVCノイズキャンセリングにより、あなたが雑音の多い環境に居ても、クリアな音声を通話相手に届けます。
しかしながら、外国人学校は、「各種学校」としての認可を受け、外国にルーツがある子どもたちの教育を受ける権利（憲法26条1項、子どもの権利条約28条）、そして母語や自己のルーツに関わる文化を享有する権利（同30条）の保障に大きく貢献している。
風評被害が医療従事者やその周囲にまで及んでいる実態に触れ、「医療機関が本来の役割を果たせなくなることは地域医療に大きな影響を与えることになる」と警鐘を鳴らしている。
２０１９年に続く最高評価を受けたのに加え、同ワインを含め過去最多の８アイテムが金賞を受賞。
さらに182ページにおよぶ訴状（上記ツイート内にリンク）では、フォートナイトがApp Storeから削除されたことで、iOS版のDAU（1日当たりのアクティブユーザー）が60％以上も減少したと明らかにしています。
Amazonはすでに社員の渡航を制限しており、企業としてもGDCやその他の大きなイベントへの出展を取りやめています。
一方、この「適温蓄冷材」は、液晶ディスプレイの「液晶」が真冬のスキー場でも個体化せず、真夏の海岸でも液体化しないようにする技術を応用したもの。
ただし本サービスは米国のユーザーのみを対象としており、今後これが他の地域にも提供拡大されるのかは不明とされています。
個性にじむ筆致　翠明荘で書き初め展【奥州】
Googleによると、Kidsタブはもともともう少し後のリリースになる予定だったとのことですが、試したユーザーから高評価を得ており、早期リリースを決めたとしています。
首都ディリの日本大使館によると、新型コロナの感染拡大で出国する人も多く、現時点で東ティモールにとどまっているのは約70人。
庭の草花から落ちた青虫がいれば、アリはほぼ時間をおくことなく見つけてしまう。
から揚げというと「ガッツリ」という印象が強いが、ここのから揚げは広い層に受け入れられる家庭的な味に仕上がっている。
アイシールドはMサイズのみ用意し、7480円で11月27日発売予定です。
先着2万名で、枠が埋まり次第終了。
地方でのキャンプと体験を組み合わせたツアー「ローカルウエアツーリズムｉｎ一関」は今月、一関市のほか初めて平泉町をコースに加えた１０会場で行…
こうして、「故郷喪失」は国の内外を問わず、現代社会が抱える深い問題なのである。
キャンペーンを利用してクラウドファンディングでの支援ができます。
ちなみに筆者はSurface Proを所有しています。
法律は衆参両院で採決して終わりだが、憲法は過半数が必要な国民投票があるので、国民が判断する。
宇部市は３０歳代男性、美祢市は１０歳…
なのでスナップシューターの名機であるGR IIIを愛用しているのですが、スマホとなるとコンパクトなiPhone SEになりますね。
河野氏は「かつて行革担当大臣を拝命しておりました時に、IT関係の政府の会議に出席しましたところ、やたらとカタカナがたくさん使われていて、そこに出席している担当省庁の人間も（用語の意味を）分かっていなかったということがありました」とかつての経験を踏まえ、次のように答弁した。
もともとSurface Earbudsは昨年ホリデーシーズン（年末）の発売を予定していたものの、後に発売が今年春へとされています。
その結果、次世代機の発売が年単位で遅れてしまう可能性も懸念されます。
東京・原宿にあるGalaxy ブランドの体験スペース「Galaxy Harajuku」。
しかしこのドローンを腕時計に収納すればいつでもどこでも持ち運べるというアイディアは悪くありません。
人形を追い掛ける子どももいた。
ミニLEDとはバックライトに使われる技術であり、液晶ディスプレイを機能向上させるもの。
勢いに任せての投稿を躊躇したり、リツイートやいいねを多く集めようとプレッシャーを感じたりして、下書きのままになってしまう投稿が多くあるというのがその理由のようです。
スタンプ台紙を兼ねた応募用紙は参加店で配布している。
なお、今回はバッテリー充電管理の最適化を目的としており、そもそも動作しない端末は対象外です。
清水市長が午後７時から臨時記者会見に臨み、詳細について公表した。
ところが最近、李秀赫（イスヒョク）駐米韓国大使が「（どちらにつくかを）自ら選択できる国だ」と発言して波紋を呼んでいる。
中には、同政策に抗議して自死を遂げた人々の遺影を抱えて行進する人も見られた。
スズカダンススクール、ヒップホップダンスの受講生募集　先着８人【宇部】
スーツケースは必要だけど、不使用時に狭い部屋へ収納するのは場所をとる！
医療用のサージカルマスクを海外に送るのは禁止されているらしく、手続きも難しいので一般用にした。
でも、このアプリは10代を中心に人気があり、10代女子向け総合メディアの「マイナビティーンズ」が2019年11月25日に発表した「2019年ティーンが選ぶトレンドランキング」では、「流行ったモノ」の第5位にZenlyが入っています。
その仮称だけがサプライチェーン情報筋から伝えられて詳細は不明ですが、おそらくAirPods Proの廉価版であり、通常版のワイヤレス充電ケースを有線充電ケースに置き換えるとの推測もありました。
宣言通り、いわきでの球宴に六回、代打で出場。
充電ケースには水をかけたり、浸けたりしないでください。
また、バッテリー駆動時間もRyzen 4000Uの効果により、公称で最長17時間まで延長。
私、記者会見でもずっと言ってるじゃないですか。
ところがどっこい、日本有数の養殖地として名高い愛媛県宇和海のあこや真珠が、になっているという。
その意義は「新型の機関車が自らの力、技術で研究開発されたことで、鉄道の輸送能力をいっそう高められる展望が開かれた」ことだと強調した。
同金庫と取引がない人でも利用可能。
現代のチップ水準から見ればかなり古い世代ですが、スマートテレビやIoT向けには十分に要件を満たすもようです。
同日は会員ら１２人が来校し、琴１３面をはじめ、小鼓や締太鼓、尺八、三味線、胡弓、十七絃、横笛などが用意された。
３月定例市議会一般質問　猶克実議員（清志会）【宇部】
ただ、ミレニアル世代が間もなく米人口で最大の世代層となる見通しであることを考えると、社会主義への抵抗感はさらに薄れ、民主党の左傾化も続く可能性が高い。
県央連携都市圏域を舞台に来年開かれる「山口ゆめ回廊博覧会」のプレ事業・宇部市リーディングイベントとして開催。
夏をテーマに多彩なダンス　ビートヒストリー発表会【宇部】
ぶっちゃけ、いつもは多少無謀なメニューも紛れているスシローだが「冬の限定メニュー」に関しては “無謀枠” が見当たらなかった。
NTTドコモは、Android 11へのアップグレードを提供する32機種を発表しました。
引退後は湘南のスタッフに転身し、28年にいわきＦＣの強化・スカウト本部長に就いた。
この中身を考える前に、この間のキリンの主な投資の流れをおさらいしておこう。
新型コロナウイルス（COVID-19）の感染拡大にともない、IT企業を中心に「在宅勤務」へ切り替える動きが出ている。
いったい妻は何のために幽霊となって道男の前に現れたのか.
そのテクノロジーを、スキーヤー・スノーボーダーにも利用できるようにゴーグルに搭載しました。
川上校区初日の出を見る会（同校区コミュニティー推進協議会主催）には１２人が参加し、男山山頂で明るい初日に向かって万歳した。
県は１６日、山口市で県内２９人目となる新型コロナウイルス感染者を確認したと発表した。
世話は限られた人（１人が望ましい）が行う。
【那覇支社】県災害対策本部（本部長・玉城デニー知事）は２日、台風９号に係る第２回会議を県庁で開き、同日午前９時半現在の被害状況を確認した。
車両サイズは全長4595mm × 全幅1850mm × 全高1655mm。
関係者が見た「焦り」と「専門家軽視」
宇部市の久保田后子市長による租税教室が３０日、西宇部小で開かれ、６年生５３人が講話を聞いたり、札束２億円分を持ち上げたりして、税金が安心安…
エンディングの数は言い訳失敗&成功を含め、各ステージに数種類ほど存在する模様。
末端にガラスブレーカーが装備されており、緊急時などに使用することができます。
Facebookは2016年の大統領選挙後にファクトチェックシステムの導入をはじめ、2019年にはInstagramにも追加しました。
コロナとの戦いは長期戦、持久戦を強いられることになるだろう。
こうしたFudge氏の予想が正しければ、少なくとも2025年まで、あと4～5年はIntelチップ搭載モデルが更新され続ける可能性もあります。
──全方位を撮影できるカメラのことを、「全天球カメラ」や「360度カメラ」と言いますよね。
ときわ動物園の１９年度入園者は３９８４人多い１３万５６５８人【宇部】
Q：今までの製品画像を一部お楽しみ下さい。
Youtubeなどのようにオルゴール調の曲に変換するのではなく、歯車で櫛を叩いて演奏する本物のオルゴールです。
手ぶらで帰るのも何なので、気になったマスクを1点（税別1580円）だけ購入して帰った。
Newポケモンスナップはリメイクではなく完全新作とされており、20年以上前の前作当時には存在していなかったポケモンが多数登場するようです。
A : クラウドファンディング期間中は特別価格で提供させていただいております。
ボックスは高品質のアルミ合金で形成されており、自動車に轢かれても壊れないほど頑丈です。
ビルは市中心部にあり、駅からも近い。
レノファ、Ｊ１昇格を誓う　新体制を発表【宇部】
近隣住民によると、風向きや波など天候により砂地に上陸する数は日によって変動するが、今月に入って多い時には６００頭余り確認された日もあったという。
プロモードはなく、設定の中に露出やホワイトバランスの設定項目が含まれます。
また、フリップカバーとケースが固定されないため、ワイヤレス充電器などを使って充電したり、机上に置いたときに、フリップカバーがカパカパと開いてしまうことです。
自撮りでの撮影なので、メンバーと近い距離で表情や仕草を確認できるのでステージのパフォーマンスとは違った楽しさがあります。
警察犬指導手や検案医ら陰で応援してくれる方々がいないと警察は成り立たない」と感謝する。
やまぐち高校生２０２０メモリアルカップ夏季高校野球大会（県高校野球連盟主催）は１８日、宇部市野球場「ユーピーアールスタジアム」など県内４球…
同日には動作確認済みの端末も公開予定です。
同工場は「４日の週のできるだけ早い段階で始めたい」とした。
イスラエルでは温暖化により内陸からの暑い東風がより高温になり、２０５０年までに年間最大で１１８日間摂氏４６度の熱波が発生し、２１００年までに最大で５０度の熱波が襲い、加えて降雨量は減少する可能性がある。
そう言う気持ちで応募しました。
ポートレイトモードも使えます。
こちらの価格は730ドル（約7万9000円）で、5月に発売予定です。
▲液晶面は3辺ナローベゼル設計。
だが、誰かが悪いわけでもない、と言ってやりたい」と25年ぶりの夏の甲子園出場に向けて、前を向いた。
道内の公立高校入試の当初出願状況が発表され思うのは幾ら学校を減らせど少子化に追い付かないということである。
なお、投稿を削除した場合でも、30日以内なら元に戻せるとのこと。
発動する際は周囲を確認し、他のネズミに襲われない状況を作り出しておくと安心です。
口は、唇の形と厚さ、色だけ選択できます。
２４日、パリで記者会見するフランスのビュザン保健相（ＡＦＰ時事）
K.サンジュンは現在2つのソシャゲをプレイ中だ。1つは記事も多く執筆しているポケモンGO、そして今回お話させていただきたいもう1つのゲームの方。あえてタイトルは伏せるが、これがである。ただし、私は引退しない。引退できないのではなく、自らの意思でしないのだ。
バトルマスター用の新装備と思われる漆黒の装備ふくびきが1月28日に登場することが予告されました。
第３回宮古島文学賞の入賞作品が７日に発表された。
しかしデュアルセンスでは、左右グリップ内部の振動子がより細かく制御できるようになったため、軽く鋭いコンコン、コツコツといった動き、ザラザラ、ズルズルといった「感触」を感じられる振動を再現できるようになりました。
エジプトには大別して二つの種類のビーチがある。
データ通信を使う月だけ従量制で課金できます。
スマホの場合はAndroidのみで、iPhoneは対応していません。
今回の更新は、本体の設計こそ現行モデルから継承するものの、CPUはComet Lakeの上位となる、Core i5-10210U/i7-10510Uへと刷新。
◇全国珠算学校連盟・珠算・暗算検定合格者（１１月２２日、敬称略）　【第２７４回珠算段位】松岡宙輝（川上小５）乗算六段、除算七段、見取り算七…
プレイステーション5は現行のPS4よりも一回りも二回りも大きなサイズであることが話題ですが、その理由が大がかりな冷却システムにあることが良く分かります。
▲こちらは35°個人的にはこれくらいの角度があったほうがタイピングしやすいし画面も見やすいです。
横断幕は「東京２０２０で最高の笑顔を！
子供たちも楽しみにしており、これからも毎年続けていきたい」と話していた。
市観光物産センター「いわき・ら・ら・ミュウ」の宝くじ売り場では、当せん祈願祭が行われ、職員たちが高額当せんを願った。
ZTE Axon 20 5Gがどうなっているのか気になるところですが、ZTEは実機画像を公開しておらず、実際にどのように見えるのかはわかりません。
そのうちひとつが、先日話題になったセーブファイル肥大化による不具合の修正になっています。
吉高さんが演じるのは架空の週刊誌である「週刊イースト」の記者・真壁ケイト。
改めて、SMAPにいた時期といなかった時期は、そんなに違うものなんですか？
自宅玄関に門松代わりに飾っており、ユニークな形は地域住民の関心を集めている。
省電力なモバイル向けCPUは長らく2コアが続きましたが、このコア数が倍増し、4コア化されたのが「第8世代Coreプロセッサ」から。
今年は、新型コロナウイルス感染症の拡大もあり、例年とはまったく違った1年になってしまいました。
まずは、Pixel端末向けに提供されます。
と言うわけで今回は環境構築レポートをお届けいたします。
同様のことはPixel 4でも行っていますが、Pixel 4aの方がやや処理能力に劣るぶん、目にする機会が多かったのかもしれません。
発売時から使っている方も、"補修部品"的な感じでチェックしてみてはいかがでしょうか。
またWhite氏のつぶやきでもう1つの注目点は、「W2チップ」なる謎のプロセッサに言及していることでしょう。
「地域と教育を考える県民フォーラム２０２０」は２日、盛岡市内で開かれた。
朝日の記事によると礼文町教委の担当職員は「留学制度は道内では後発だが、生徒や保護者の交通費助成や資格試験の補助など支援策を充実させた。
対して、今回予測されているNote20無印は、なんと6.
ポケモン本編のメガシンカとはまた違った仕組みで、特定のポケモンが一時的に姿を変え劇的にパワーアップします。
こちらは専用アプリを利用する必要があるため、仮にメッセージでのRCSエンドツーエンド暗号化が提供されたとしても、すぐに利用できる状況ではありません。
緊急な電話がつながらなくなる可能性もあるので気を付けていただきたい」と話していた。
なかでも米国のNASCARはテレビ中継でも人気を博す成功を収めています。
ほかにも郵便投票の数が、登録された数よりも多かったとか、常識と算数ができれば、疑ってみる合理的理由のあるものだ。
式は事前の案内でマスク着用など、新型コロナウイルス感染予防を呼びかけ、受付にもアルコール消毒を設置。
スシローのデリバリーが最高すぎる！
また、前モデルでは非対応だった、外部音を取り込むアンビエントサウンドモードにも対応します。
理由は、会議や講義のノートやメモを素早く手書きで取りたい場面で、筆跡が追いついてこなくなるから。
ダンジョンの入り口まで戻されたようで、不思議とアツくなってしまう。
建設現場では、外壁タイル張りを期日内に終えるための綿密な計画の下、作業量の正確な見積もりに基づいて人員配置と施工分担を合理的に行う一方、工事の速度と品質保障に注力している。
慢性的に水量に乏しいから、水面が雑草などの陰に隠れて見えない。
月内にも正式に判断し、実施は２年後になる見通し。
シリーズ「デパ地下のプリン、全部食う！
修理に出すほどではありませんが、どうせ新機種が出たのであればピカピカにしたいと考えました。
ただ、現実には、違法サイトは海外のサーバーに置くのが一般的で、運営者が簡単には分からないため、摘発は難しい。
Beats共同創業者の1人であり、Apple Musicを率いた後にアップルを退社したジミー・アイオヴィン(Jimmy Iovine)氏がBeats設立のきっかけやアップル在籍時の体験、音楽ストリーミングサービスといった様々な話題をThe New York Timesのインタビューで語っています。
板垣竜太教授の基調報告ではまず、同給付金の前提となった「高等教育の修学支援新制度」（「修学支援新制度」）との関連性について解説があった。
Apple MusicやSpotifyら、差別的内容含む楽曲に配信停止措置。
一方で基本的なゲームシステムはオーソドックスなものに納まっており、賛否の分かれる点だと感じました。
これは指先で手をタップすると横波と縦波の振動が発生する仕組みを利用します。
え、こんな文字だらけのバッグ見たことある？
残念ながらこちらへの言及はなく、マスクを完全に代替するものでなさそうです。
集英社では3月9日正午より、4月5日まで尾田栄一郎さんの「ONE PIECE」の1〜60巻を無料公開します。
県観光連盟と県が１９日に「やまぐち食のインバウンド対応セミナー２０２０」【山口】
ですが、当時の人気女優を擁して大規模にコマーシャル展開をやればやるほど"女性だけ"のものと思われてしまい、さらに"本当に女性が求めるもの"の機能が何なのかの本質が見つからないままに施策を打ち続けます。
繰り返す、冷麺という名の冷たいうどん!
折りたたみiPhoneは何度も噂されながらも姿を見せる気配はありませんが、アップルが「将来iPhoneの可能性があるデバイス」用に大量の折りたたみ画面サンプルをサムスンに発注したとのニュースです。
それぞれの色味はしっかりしていますが、全体的にはくすんだ感じ。
この中でスピーカーを鳴らすパワーアンプ部について言えば、アンプ内部のDC電源を音楽信号でコントロールしてスピーカーに加える役割を担っています。
会合の中で菅官房長官は、「新型コロナ対策である現金10万円の一律給付に際して社会全体のデジタル化を進めることがいかに重要であるか認識した」と述べた上で、マイナンバーカードを各種免許証としても利用できるような制度改正や、健康データをマイナンバーカードで把握できる仕組みの構築やシステムの統一に取り組む考えを示しました。
多くの市民らでにぎわった「平壌氷の彫刻祭典-2020」
６月に宇部市中央町３丁目の多世代交流スペース近くに移転した「うべ産業共創イノベーションセンター志（うべスタートアップ）」。
市民対象の見学会は１月１６日に予定されており、参加者を募集中。
ただし、こちらは通常のカメラアプリでは使えず、シャッタースピードやISO感度といった細かい設定が可能な「Photography Pro」を使う必要があります。
事務局の井上さん０９０～９７５２～９７９９。
先週お伝えした英国F1チームによる人工呼吸器開発は、その後すべての在英F1チームが技術力を結集するプロジェクト"Project Pitlane"として新たなスタートを切りました。
さて、今回用意したのは1年を通じてコストコで販売している（と思う！
しかし第三世代Cicada Wing Displayと共に発表された二世代目のモデル「FlexPai 2」ではギャップレス、完全に閉じるスマートフォンを実現しました。
普段なら、追加で10万人を雇用と言ってもなかなか集まるものではなさそうですが、現在のレストランや旅行産業など、新型コロナウイルスの影響を受けて仕事が無くなってしまった人たちを、元の仕事に復帰できるまで歓迎するとしています。
これまでiOSではウィジェット（アプリの一部ユーザーインターフェイスを切り出した部品）をホーム画面に配置できず、通知などと共に専用のページに置けるだけでした。
デフォルトでは右上のボタンに機能が割り当てられています。
これに対し、ラフォーレ原宿は25日、この広告についてのお知らせ文を公式サイトに出した。
ちなみにGalaxy Note20 Ultraの画面のミラーリングによるワイヤレス接続は、DeXとは異なりAndroidの画面が表示されるだけになります。
アップルは今年2月にゲーム開発者らに対して6月30日までに中国政府のライセンスを取得するよう告知しており、7月になった時点でライセンス未取得の何千ものゲームにつきアップデートを凍結。
Family Safetyアプリは3月に発表され、5月から限定プレビューとして公開されていたもの。
そんな思いを応援しようと、和毅さんを知る人たちを中心に、道内外の団体・個人が応援する会を立ち上げた。
理由は、充電器に置くだけで充電を開始できることに加え、iPhone 12 Pro と充電器の位置合わせが不要なため。
卒業を控えて同日が最後の接客となった凛堂前社長の千葉剣士朗さん（３年）は「初めての場所だが、多くの人が来てくれてうれしい。
次に近世・近代だが、英国と比べ差別がかなり強かったフランスでは、ユダヤエリートが活躍できる場が限られていた点が特色と言える。
その日の食材には、園で自分たちが育てた野菜などを努めて使う。
定番の黒の毛針はよりもグリーンが良かった。
次戦は30日、愛知県・名古屋市港サッカー場で、ＦＣマルヤス岡崎と対戦する。
山門は室町時代中期に建立されたとされる。
９月６日の立法会選挙に向けた立候補の届け出期間は７月１８～３１日だ。
しかし、11月にオススメされた2貫100円皿の寒ブリより!
つまりTiMAX X-1は小さいドローンであるだけではなく、スマートウォッチから直接操作できるドローンでもあるのです。
また、「d払い」の支払い方法をdカード以外のクレジットカード、dカードプリペイドに設定して購入した分については、キャンペーン特典の対象外となるため注意が必要です。
将来のiPhoneはレーザーで超高速AirDrop？
山口市で風にあおられて転倒するなどして４人が軽傷を負ったほか、県内の広い地域で停電が発生している。
カーレースゲームは複数の課題を同時に遂行する能力が研ぎ澄まされ、リズムゲームは集中力がアップするとともに音楽によりリラックス度がアップし、ZONEが高まる傾向にあるとのことです。
さらにYoung氏いわく、本デバイスではXDRが実装される可能性があるとのことです。
おすしも好きなので今度、出ないかな」とにっこり。
教材としても使ってもらいたい」とＰＲしている。
さてそれではフロントカメラを試してみます。
さらにすごいのが、部屋の電気を消して外からのわずかな薄明りだけで撮った写真。
また、密集を避けるために体操やダンスといった運動、飛沫（ひまつ）感染が心配される合唱などは今月いっぱい自粛する予定だ。
ヘッドホンを接続すると、スピーカー出力が停止し、ヘッドホン出力に切り替わります。
また、日本有数の観光地ならではの人脈も駆使した。
これら未発表モデル番号のうち、A2229は今月16日にEEC（ユーラシア経済委員会）データベースから発見されたものと一致します。
マルチプレイには「せかいのだれとでも」ランダムマッチと、「フレンドや近くの人と」のロビー作成・参加が用意されており、近くの人と遊ぶには端末の位置情報サービスを有効にする必要があります。
しかもその惑星は地球とほぼ同じ大きさで、ハビタブルゾーンと呼ばれる、恒星からほどよい距離で温暖な環境になる軌道を周回しています。
シャープとサムスンの8K動画の応用機能は、今後他のメーカーでも標準的なものになると思われます。
◇宇部アーチェリー協会６月度月例会（１４日、市アーチェリー場）　▽５０㍍と３０㍍①岡本昌大（宇部アーチェリー協会）②三隅安稀（桃山中）③寺…
今後、国外発行のカードにも対応することを期待するが、当面は「こういうことも可能になった」と頭の片隅に留めておく感じになるだろう。
またiPhone 12に同梱されると称されるもありましたが（アップル現行製品には20W出力のUSB-C電源アダプタは存在しない）が、Kuo氏はこれが本物だとコメント。
年末年始の帰省客を迎えようと始めた取り組みで、佐藤会長は「年々手が込んできた家もあるし、協力してくれる事業所も増えている。
もう1つはSafariなどでにアクセスし、Webブラウザ上でApple IDを入力して手続きを進めることです。
３密を避け、うがい手洗い、マスクを着用しコロナに負けないよう各自で自衛していきたい。
また、ACコンセントの仕様は110V/0.91A、周波数60Hz、最大出力100W（瞬間最大出力は125W）。
来春の「うべ福祉まつり」中止、新型コロナ【宇部】
感染者や家族に配慮する気持ちを持って」と話した。
あらかじめ収集した地図情報と照らし合わせて、目的地まで自動走行します。
食事会を巡る球団の対応に虎党の不信感は募るばかりだ。
またタッチ搭載モデルでも約1.
このような特定サービス向けのボタンは、スマートTVのリモコンではすでに一般的です。
各ユーザーがトピックやコメントに対して得点を上げたり下げたりできる、日本の匿名掲示板にも似た機能があったと思い当たるものです。
コロニー内のアリを総動員し、全力で仕留めに向かうのもオススメです。
十九日　チカ　十三～十五㌢が五十～七十匹。
しかしアイブ氏は据え置き型のハブが必要になることに難色を示し、デバイス単体で完結する、それほど強力ではないスペックとしてN301を再開発するように推奨。
一般公開されながらも急きょ配信が中止され、開発者向けのベータ版として再リリースされた経緯があります。
製品のすべすべした感触も相まってずっと触っていたくなります。
江刺地域を中心とした北上川の歴史を紹介している企画展「川とともに生きる」
有機溶剤や化学薬品は使用しないでください。
家庭編では定期的な換気や食事前後の手洗いを勧めている。
宇部市西岐波請川の県道西岐波吉見線で、歩道の一部に土砂が流れ込み、歩行者が通れない事態が発生している。
ボタンを押すごとに40℃→46℃→53℃→電源オフと変わるので、その場の寒さに合わせて温度を調整できます。
ソード・シールドの舞台ガラル地方は産業革命期の英国をモデルしているため、ギアル・ギギアルも企業・産業のシンボルに使われるなど、まさかの抜擢を受けています。
イベント参加者からの質疑応答にも対応でき、当日参加した媒体名や氏名も記録可能です。
これは2020年3月18日に掲載された記事の再掲載です。
ポータブル電源を選ぶ基準のひとつは容量。
令和２年度（１月１日～１２月３１日）の収支計画では事業総利益を１億６８２６万円（元年度実績対比７７・７％）、経常利益７１８万円（同１５・４％）、当期剰余金５７７万円（同１４・８％）とした。
無人で良かったなと思っていたら、絵コンテにはこう書かれていた。
実際の使用には自動車メーカーの対応アプリが必要となるため詳しい挙動は不明ですが、Apple PayのSuicaと同じ感覚で使用可能になると推測されます。
留学生たちは、日本の印象や来年３月までの期…
テストが順調なら、ロボットはピーク時にもパトロールをするようになる。
は、日本では2020年10月に発売開始となったスマートバンドです。
だが、ここへ来て感染者発生数が減ったことで、記事が心配するように自粛が緩んできた。
地域の農業をしっかり支え、地域に役立つ農協となるべく先頭に立って頑張りたい」と決意を示した。
マイクロソフトは従来のデモで「一瞬で」切り替えると自慢していたものの、一瞬はどう考えても誇張か、特定のソフトのみ。
保健福祉部では、新型コロナウイルスの感染拡大を受…
生産は長年鞄作りに携わってきたスタッフが行います。
アイリスオーヤマ IH炊飯器 5.5合 IH式（Amazon）
▲オンライン発表会に登壇したオウルテックの安藤省吾氏（写真左）
その際、従来プランではau回線の利用が月2GB、かつ超過後は通信速度が128kbpsに制限されていました。
シャオミ、悲願の「スマホ世界シェア2位」奪還なるか（山根博士）
現在視聴できる作品は、以下の10作品。
木の横に置いておくと昨年１０月に一つだけ実が付き、今年初めて複数の実がなった。
奥州市議会１２月定例会は２日、一般質問に５氏が登壇し、市当局の見解をただした。
政府が定めた「復興・創生期間」の終了まで残り１年となり、復興五輪を掲げた東京五輪・パラリンピックも今夏開催の予定だ。
基本性能に関しては、独立（単体）GPUこそ非搭載になるものの、CPUには開発コードTiger Lakeことインテル製第11世代Core iシリーズを採用。
これらの代表的な判例は『三國志Ⅲ事件』（1999年3月判決）と『ときめきメモリアルメモリーカード事件』（2001年2月判決）の2つです。
SNSなどを見ていると、このパスワードを間違えて、ロックさせてしまう人が多いようです。
それでもFacebookとCambridge Analyticaのスキャンダルもあり、英国では巨大IT企業の抑制を継続するための機関の追加設立が検討されてきました。
今回発送できる地場産品は全１７品目。
写真は、再開に向け、パソコンで掲示作製の準備を進める職員＝16日（クリックで拡大）
新型コロナウイルスが猛威を振るったフランス…
ソフトバンク、「LTEが月10円」のモノ向け通信サービス開始。
冬のアウトドアやスポーツで今まで悩まされていた爪先の霜焼けとは、これでもう永遠におさらばです！
つまりスマートフォンとして使うときは画面サイズはやや小さく、どちらかと言えばタブレットスタイルで使ったほうが快適なのです。
募金は井上さんが１０年以上付き合いがある九州地方の浄土宗僧侶が中心となり、国内外で被災地支援などに当たっている団体「テラ・ネット」に寄付し、必要なところに必要な支援をするという。
まずは実機での性能評価をお待ちいただきたい。
そして、それを狙ったハッキングは今後も続くことになりそうです。
タイムチャレンジ報酬で確定出現するモノズは、
少し設定を見直せばヌルヌルな動作になる。
県内では４月24日から受け入れた、福島市太田町の「アパホテル福島駅前」に続く２施設目で、アパホテル２００室と合わせ３００室で対応する。
ぐうですぐう、テークアウト販売に力　カタログ配布しＰＲ【宇部】
未来開く渋沢栄一の考え　子孫が講演【奥州】
SamsungのDeXやHUAWEIのPCモードなど、スマートフォンをディスプレイに繋ぎ、PCのように利用できる方法が増えていますが、ディスプレイのほかにマウスやキーボードも用意するのは若干面倒。
この暖気によって道路ではアスファルトが見え、屋根からの落雪もあった。
ピントリングを左右に回すだけで、ぼやけた視界もクリアに！
そうした弱点を丁寧にユーザーに説明することで「5Gギガホプレミア」に契約させることになるだろう。
佐藤社長は「事業継承の支援先を摸索していたところ、工場から出る野菜くずの堆肥化で取り引きのあったヤマザキさんが支援してくださることになった」と経緯を説明した。
プロジェクトは12月15日23:59まで実施予定です。
と他のアイドルには強要しないよう注意喚起も行った。
講師としてパソコンを伝える役目をいただいたことでPC業界やその展望について考えるようになった時期でした。
限定リサーチについても、3時間のうちにクリア必須ではなく、入手さえしておけば後からクリア可能です。
その代わりに、彼らはApp Storeガイドラインに違反する「フォートナイト」のアップデートを繰り返し提出しています。
名物の鋳物屋台「羽田町剣ばやし」の運行など地域に春を呼ぶ催しとして開か…
ナトゥナ諸島近海でインドネシアが設定しているＥＥＺは、中国が管轄権を主張する九段線と一部重複しており、係争海域となっている。
このうち、宮古地区での感染確認は２人となっています。
米国のサントラスト・パークスタジアムで開催されたＷ杯ビッグエアで２勝目を挙げ、野球のバットをかたどったゴールドのトロフィーを手に微笑む岩渕選手の等身大写真を入れている。
Chromeの偽アプリはインストール後、不審なポップアップをユーザーのスマホに表示したということです。
◎無保険・無共済バイクをなくそうキャンペーン（－30日）
各校は新型コロナウイルスへの感染防止のため、消毒液の用意や換気などの対策を取りながら実施。
このうち、ゲーデ・ピアノ三重奏団コンサートのチケットは来月１～１５日に払い戻しに応じる。
県市長会１１月定例会議　水稲被害支援など要望【山口】
また、アップルは2019年にクライアント側のCookieの保管期限を7日に制限すると発表しました(後に24時間い短縮)。
市内で震度１を観測　マグニチュードは４.
万農塾で令和最初の研修生が卒業　若き就農者にエール【宇部】
▲プレイ中のグラフィックのクオリティも極めて高い。
それじゃ、さっそく青缶をオープンしてみることにしよう！
県産の餅性小麦「もち姫」を広く知ってもらおうと、盛岡市のベーカリー「ＰａｎｏＰａｎｏ」は、東京・日本橋三越本店本館地下１階のベーカリーセレクションに初出店＝写真＝。
むさ苦しい男一人暮らしの部屋が可愛らしくなりました。
２人には、県消防保安課の坂井清課長が届けた。
本紙で朝鮮半島問題を担当する上田勇実編集委員と岩崎哲編集委員（デジタルメディア編集長）が、このほど対談した。
当のTileが米議会で競合製品発売の兆候（自社製品を直営店から撤去された）と証言したアップル自らが公式動画で漏らしてしまったlこともあって確実視されていますが、その後は全く続報が聞こえてこなくなりました。
そのなかで今年のフラッグシップiPhone 12(仮)シリーズに搭載とみられるA14(仮)が、iPhone 11搭載のA13よりもどれほど処理能力や電力効率が改善している可能性があるかを示す資料を公開しました。
トランプ氏は、中国による通貨の切り下げや鉄鋼のダンピング（不当廉売）から国内産業を守るため、関税を引き上げたことをアピールし、「あなたは何も要求してこなかった」と述べ、上院議員時代も含めたバイデン氏のこれまでの中国対応を批判した。
日本人支援者らの地道な活動によって実現した同行事で、参加者らは朝鮮学校でいきいきと学ぶ子どもたちの姿に感動し、また朝鮮学校をより身近な存在として感じることになった。
ジビエ食材のＰＲと地域活性化を目的に「江汐カントリーフェスティバル」【山陽小野田】
そもそも何故そんな幾何学模様が描かれているのか。
甘いセリフに吹き出しはしないか、と心配しながら行ったのですが、完全に「ホスト・漣」になりきってくれていたので、不覚にも本気でときめいてしまいました。
そして、ティラミスが食べたくなった。
このほか、保育園待機児童の解消に向けて認可保育園と認定こども園の定員を２４８人分拡大させるため、保育園等運営費に５２億８０００万円、湯田温泉に整備する多世代交流・健康増進拠点施設の基本設計の策定に６４００万円を充てた。
今回のAQUOS zero2では、「ゲーム」により力点が置かれています。
オフィスの中では、プレイヤーをアシストする強力なサポートアイテムが出現することも。
冬の夜空を彩る計２３０発の花火を多くの市民が満喫。
最大3倍の速さでiMovieを使ってウェブ用にプロジェクトを書き出す。
タナが十八～三十㍍と浅かった。
ある程度の描画を終えたら、いよいよ指名パートへ移行します。
Surface似の2in1PC登場　スマホとセットで約12万7000円から（山根博士）
側面のボタン部はフィッティング性だけでなくボタン本来の押しやすさにもこだわったつくりとなっています。
教訓を決して忘れてはならない。
メンバーがカメラマンであり演者であり、またそれぞれの現場の監督でもあるので、本人が歌いながらモニター可能な形を採用しました。
「東山を知る」をテーマにした総合的な学習の時間で実施。
令和３年１月末まで受け付ける。
そうしたユーザーからの動画を集めてまとめ、訴訟の材料とするというわけです。
後者については公式記録も統計もないが、20世紀最悪部類の非人道だろう。
商品のバリエーションも豊富で、メンズ、レディース、キッズ、アウトドア、ビジネスなど様々なバリエーションがあり、現在では香港だけでも有名デパート内など20店舗以上、シンガポールやドイツなど5カ国で展開をするブランドとなりました。
Stadiumも個人製作ではあるものの、Google Stadiaのサービスをブラウザー上で実行することを目的に開発されたブラウザーアプリです。
あるツイッターアカウントは、「とりあえず好きじゃない」と、復帰を良しとしないツイートを行っているほか、別のアカウントは「おかえり。
県は２５日、新型コロナウイルスで、県関係で新たに３２人の感染を確認したと発表した。
運航8年目となる今年は当初6月～9月まで全国29空港から１２２便運航される予定だったが、新型コロナウイルス感染の終息が見通せないとして５月に休止を発表していたが、首都圏を除くと全国的に感染が落ち着いてきたことから神戸空港午前９時５５分発～稚内午後０時１０分着で１２日と１５日、稚内午後４時３５分発～神戸午後７時着で１４日と１７日の４便が運航されることになり、このチャーター便では神戸新聞旅行社と神姫観光の２社による稚内・利尻・礼文を回る２泊３日のツアー客７７人が訪れる。
最大通信速度は下り約150Mbps、上り50Mbps。
特にSolarのフィット感には感動しました。
現在GREEN FUNDINGでは、50個限定で22.
ドコモ、新iPhone SEの価格公開　MNPなら2.
そう考えながらメニューを見ていると……
来場者からは「ていねいな仕事ね」「色合いが素敵」などの声があがっている。
YouTube Musicアプリは2月から歌詞表示に対応していましたが、最新バージョンのアプリ更新後はインターフェースの改善でアクセスしやすくなりました。
実はKDDIは沖縄でも2月に観光型MaaSの実証実験に参画していて、このときの知見が今回の実証実験に活かされています。
まるでズボンのようなこのブーツは、フランスの高級ファッションブランド「Y/ PROJECT」の商品「Thigh Length Tartan Boots」だ。
全員集合」を忘れることはできない。
複数の専用アプリも提供されていますが、使い慣れた「LINE」を経由した方法であれば、面倒なアプリのユーザー登録なども不要です。
今回の共闘の理由となった「市政刷新」に対する思いについては「現在の市政には数々の疑惑、グレーゾーンがある。
既に発表済みのホンダeとデュアルモーターの新型フィット・ハイブリッドが発売された後は、「スタイリッシュな新型SUV」と、そしてホンダeに続く新たなバッテリー駆動電気自動車の登場も予告されています。
高速大容量・低遅延・多数同時接続など、5Gの特徴を活かしながら個別ニーズに応じた独自のネットワークを構築可能で、建設現場における建設機械の遠隔制御や医療施設での遠隔診療、スマート工場など、さまざまな用途への活用が期待されています。
今回は久しぶりのショッピングセンターでの開催なので、メンバー一同老骨に鞭打って日夜練習に励んでいます。
プレイヤーは魔法王国の広大な景色を横切るように飛翔しながら、天人たちが楽園に戻る道を探すのを手伝う。
同社は新型コロナ禍のなか、「5Gでコロナウイルス蔓延」陰謀論の削除など対策に追われていることもあり、気長に待つとよさそうです。
朝鮮学校だけを公的助成制度から排除することは、民族教育の権利を否定するばかりでなく、在日朝鮮人は差別をされても然るべき存在であり、ひいては国の意に沿わないものは差別をしてもよいという、悪しき風潮を国が煽ることにほかなりません。
親の経済格差が子供の進路や健康格差に影.
ほかにもカクテルやアイスにも使える懐の広さがあります。
じぶん銀行口座を持っているユーザー（スマートフォン・タブレットでの口座利用者に限ります。
また、全国の家電量販店などでも販売します。
また、顔の輪郭部や首の影になっている部分など、シャドウに引き込む部分の階調が豊かで色乗りが良いことも印象的だ。iPhone 11 Pro Maxの写真ではシャドウへの引き込みが強いだけでなく、急速に色が抜けていくためコントラストを強調したような絵柄になっている。
商売上手の中国系住民は短期間で豊かな生活を手に入れるケースが多く、貧困から抜け出せないアラブ系窃盗団などに襲われている。
今回も長くなってしまいましたね。
木の上部に直径１㌢ほどの実が１０個視認でき、来館者が写真を撮るなど注目を集めている。
PublicはPCやiPhoneに繋げば誰でも見ることができます。
楽器の音色は各音階の特質をすべてパーフェクトに現れます。
スターリンと安倍首相を同列に置く水島氏.
従来のクイック選択からの進歩は、AI技術 Adobe Sensei が一般的な物体の形状や切り分けを学習しており、シンプルなエッジ検出などよりも賢く細かく選択できること。
小・中・高校で計約６００枚を制作しており、県内の公立・私立すべての学校に配布する予定。
そんな中、アップルはiPad Airを一般用iPadの最上位モデルとして、しっかりポジショニングし直したような印象を受けます。
これで2画面分割がうまく使えれば2つのアプリの併用も楽なのですが、Googleサービスが乗っていないためアプリの追加に制限があり、広い画面を複数のアプリで活用できないのが残念なところ。
マイクロソフト フライトシミュレータは解像度や画質設定を上げると現行のハイエンドGPUでも間に合わず、RAMの量やストレージの速さも大きく響くなど、現在のPCゲームでもっとも要求仕様の天井が高いタイトルのひとつですが、ベータではさまざまな環境をテストする必要があるためか、「最低」要求仕様としてはさほど高くない内容で受け付けています。
角度が０・１度だけ違っても本来の目標だった月から６００㌔以上離れるようになる。
なお、Build 19582では、ほかにも視線追跡デバイスを利用した視線制御設定の改善も行われています。
右のイヤーピースには音楽を再生または一時停止したり、長押しで音声アシスタントSiriを呼び出せるBeatsロゴのボタンもあります。
高齢者からは「助かった」という感謝の声が届いている。
同クラブの隊員や署員約30人が参加し、８班に分かれて１４５世帯を訪問。“
冠番組「志村けんのだいじょうぶだぁ」（フジテレビ系）などが台湾で長年字幕付きで放送されているほか、2002年には俳優の金城武さんと「日本アジア航空」のCMに出演し、台湾観光を楽しむ姿が好評を得た志村さん。
例えば、ストレージなどのデータが入っているデバイスがその代表だ。
もし一瞬のカメオ以上の役割が与えられることになれば、掟を堅持しつつ、守るべきもののために戦う主人公と、マンダロリアンを知り尽くした外道として対立するボバ・フェット、の構図も楽しそうです。
党大会（来年1月初旬）に向けた80日戦闘期間に建設を完了するとしている。
花音の会ミュージックフェスティバル　６５人が演奏披露【宇部】
しかし、今後県内での感染者が発生した場合なども想定し、具体的な内容はまだ決定していない。
現在、音声通話アプリ、無線LAN、地デジ放送の受信機、衛星受信機などの通信機器の生産や、IoT、バーチャルリアリティ、ヘルスケア事業への参入など、様々な分野で活躍しているNOKIA。
小さなお子さんがいても安心して使用できます。
奥州署と県警捜査一課は、６日に奥州市水沢でごみ収集車から胎児の遺体が発見されたと発表した。
個人戦は37人が出場し、それぞれトーナメントで優勝を争った。
大皿に盛ってみんなで食べる量だ。
おおむね行く先々で無理なトレーニングを強いられる人々を救ったり、腹筋で道をふさいでいる岩を砕いて交通を回復させたりと、ちょっと世界観は脳筋にもほどがありますが勇者ファンタジーの王道です。
重量は、イヤフォン本体が約12g、ケースが約58g。
エルマン氏は同事務所でドローンを専門とするグループを率いており、ドローン産業への女性参画を促進する「Women of Commercial Drones」の共同創設者でもあります。
先日、メルペイとOrigami Payの統合計画が発表された。
NTTドコモは Magic Leap社のXRヘッドセット Magic Leap 1 を5月以降、国内で初めて発売します。
MacBook Pro（2018Late上位モデル、13インチ）36.
どちらを選ぶかは正直予算次第ではあります。
基本性能としては、最高クロック2.4GHzのインテル製Celeron N4100プロセッサ（開発コード"Gemini Lake"）を搭載し、8GBのメモリや180GBのSSDを採用するなど、簡単な書類作成や動画鑑賞程度の使用なら十分です。
式には施工者、沖永良部農業水利事業所や県沖永良部事務所、和泊・知名両町の関係者らが出席。
によれば、本文書はアップルが中国政府に屈服しているという投資家からの長年の批判を受けてのもの。
▼こちらも店舗限定の『江戸式醤油ラーメン』。
資本金別では１０００万円未満が7件と全体の53・8％を占め零細企業が苦境に立たされているのが浮き彫りになった。
このサービスの背景には、6月30日に下された総務大臣裁定があります。
白濱亜嵐の暴露に騒然　弟「ヤバいでしょ」
正方形のシンプルでスタイリッシュなデザインは和室にも洋室にも調和し、ベッドサイドのインテリアとして空間をおしゃれに演出します。
宗谷健幸人プロジェクト（門間奈月代表）主催の家族の元気応援セミナーが３日、生涯学習支援センター風～るわっかないで開かれ参加した親子が赤ちゃんの正しいだっこの仕方など学んだ。
さらに「釣り」「遊び」という項目まであり、何に使うのかと考えましたが、お子さんがいるご家庭では「遊び」が立派なエクササイズになっていますよね。
挺対協関係者は支援金は被害者の生活支援に使うことが目的ではないといった。
ともあれユーザーとして選択肢が増えるのはうれしいところ。
広島のコーチ時代は菊池涼介、丸佳浩、鈴木誠也、田中広輔ら主力を手塩にかけて強力打線を作り、16年からのリーグ連覇に貢献。
軽さは持ち運ぶ上で重視したいところですよね。
Amazon Goがオープンしたのは2016年のこと。
鍋の中にはゴボウ、キャベツ、揚げ豆腐、ニラ、ニンニク、もやし、そしてもつが入っている。
今シーズンの営業は昨年１２月７日から５月末まで。
バッテリー容量は4000mAh。
ゾイドのサイズ感と迫力が共に伝わる、この1枚です!
」と思えるほどの超薄型コンパクトサイズに驚かされました。
今年のOculus QuestイチオシタイトルはVRでどんぱちサバゲーができる「ポピュレーション: ワン」
また、欧州統合に尽力したことで知られ、７９年に西ドイツ（当時）のシュミット首相とともに欧州の為替安定の枠組みとなる「欧州通貨制度」（ＥＭＳ）を創設し、単一通貨ユーロ導入の基礎を築いた。
そればかりか、ことは中国App Store存亡の危機にもおよぶかもしれません。
店頭およびゲオオンラインストアでの予約受付はせず、ゲオアプリにて抽選販売を行います。
その運営会社「STARS」が2020年12月1日、新感覚のマスク専門店を期間限定でオープンした。
例年の卒業式とは異なる状況下で、卒業生が仲間との思い出を胸に学びやを巣立った。
多くの愛好家を魅了してきた闘牛大会（資料写真）
ちなみに出題用の問題は、動画配信などしないのであれば、市販のクイズやなぞなぞ本を使えばオーケー。
国を理念戦争の場にしてしまった現政権の責任がいくら大きいとはいえ、また、道徳的優位と歴史的正当性は自分たちの占有物だという傲慢（ごうまん）と独善がいくら度過ぎているといっても、彼らを詰ってはならない。
この日は市の都市計画マスタープランの改定に当たり市の人口動態などの現状や、市役所新総合庁舎周辺地区のまちづくり構想案などについて事務局から説明を受けた。
市民の人気はいっそう高まっている。
海外とかでも「水はあるけど、せっけんがない！
なお、マイナポイントをPASMOの物理カードで登録しているユーザーは注意が必要です。
ドコモ吉澤社長によると、年末頃にはある程度の面としての広がりが出るようですが、それまではスポットでの対応に留まる見通しです。
Apple Watchが着用した本人の健康状態を監視して、命に関わる事態を防いできたお手柄はこれまで数々伝えられてきました。
伝え聞くところによると、パチンコ店など一部遊技業界は４月から短縮していた営業時間を元に戻すという。
特定の条件下で、よその島から引越しの勧誘をしたどうぶつが引越してこず、移住予定の空き地が成約済のまま残り続ける不具合を修正しました。
２月、３月は飲食やホテルなどのサービス業に顕著な影響でしたが、現在では経済全体にも影響が出ており、懸念が増大しています。
本作はメインストーリーやサブクエストをクリアしていくことで進行していき、クエスト達成でアイテムや経験値といった報酬を貰うことができるシステム。
分野は違えど同じ使命や役割を担っていることに、身の引き締まる思いだった。
今後について同支店では、１０月からは東京を含めＧｏＴｏトラベル・イートがスタートし、コロナ禍での打撃を受けたサービス業を中心としカンフル剤になっているのは好材料ながら、既に緊急融資を受けた企業の中には手元資金枯渇から再び融資申請する企業が増えており業績が上向かない状況での追加融資に関しては将来的に過剰債務に繋がることもある。
国民を馬鹿だと思っているのか。
きらら博記念公園でシイタケの駒打ちやベンチ作り体験【山口】
しかし、ADBインクリメンタルでは、起動に必要な差分のみをまずインストールし、残りのデータはバックグランドで転送することが可能になります。
１９年度スタートとした「いわて県民計画（１９～２８年度））」の下で編…
▼実はよく見たらバイデンになってたんだけど、みんなは気付いたかな？
今回のApp Store プライバシー情報セクションは、3つ目の「透明性とコントロール」にかかわる取り組みです。
さらに言えば、このような強制的な離郷は、日本のみならず多くの国が経験している。
A-FITは日本人の骨格にあわせて設計されており、快適に装着できます。
子どもたちが楽しみにしている行事にも影響が出ているが、今だからこそできることに目を向けるように家庭でも工夫を」と呼び掛けている。
ベルゴロド州、オリョール州、トムスク州、そしてペルミ地方は「住民の健康を守れない」として戦勝記念日の式典開催を拒否したが、クリミア共和国とセヴァストポリ市を含む８１の地方は盛大な式典を挙行する。
ダイマックスアドベンチャーを1回プレイしてイベントを見たら、「フリーズ村」へ。
県行政書士会宇部支部（松岡巧支部長）の遺言・相続無料相談会は、１０月６日午前９時半から山陽小野田市役所の生活安全課で開かれる。
ESS SABRE 9281PROに内蔵されているヘッドフォンアンプは、接続されたヘッドフォンを自動で検出・分析し、理想的な出力レベルに調節し音楽を再生します。
旭川市内もルミネ店を皮切りにシーナ店（永山三ノ十五）、ツインハープ店（旭神三ノ五）で順次展開していく計画だ。
このヘリはインド空軍の輸送ヘリコプターの主力を成し、パキスタンおよび中国との国境地帯に広がる砂漠から高地まで、アクセスが難しい地域で用いられているという。
そんなジレンマを解消してくれそうな製品です。
ポケモンGO『ビリジオン』レイドアワー。
朝鮮障害者保護連盟中央委では障害者たちがより豊かな労働生活を送れるよう、多様かつ高度な職業訓練を実施する目的で2012年5月に朝鮮障害者技能工学校を開校。
」は鎌をかけていることが分かる。
太副委員長はまた、大量に送られてくる写真を選別し、熱意が込められた長文を添削しなければならず「心が痛かった」とも話した。
９月定例市議会一般質問　山下節子議員（令心会）【宇部】
参加を希望する人は午前九時までに、市内旭神二ノ二、ほくと荘・駐車場（日本ハム旭川工場並び）に集合してください。
県教委によると、県内全体では全日制が実質定員８１１５人に対し志願者数は７０８８人で、平均志願倍率は０・８７倍。
当初は「安くて高性能」が期待を集めていましたが、新型コロナが蔓延してマスク着用が不可欠となり、現状では、指紋認証できるTouch IDが人気を集めそうです。
Kuo氏はiPad製品は生産性向上ツールまたはエンターテイメントプラットフォームと位置づけられると推測していましたが、いずれもネット上のサーバーからのレスポンスはiPhone以上に必要とされるというわけです。
チェコは共産圏だった１９６８年、民主化運動「プラハの春」がソ連主導のワルシャワ条約機構の軍事介入で弾圧された苦い経験を持つ。
コア当たりの性能はインテルに見劣りしていましたが、その性能の低さをコア数の多さでカバーしていたのが特徴です。
今年のiPhone 12(仮)シリーズは全モデルが5G対応との予想が主流となっています。
超磁歪素子の応答速度は 1/1,000,000秒～1/100,000,000秒（1μ sec ～10nano sec）、1秒間に百万回～1億回音声情報を再生。
効率：ボックス検索のCP順ソートで、バトルには使わなくてもCPが低く強化コストの低いものを選ぶ。
ポケモン不思議のダンジョン シリーズは、その名の通り、「不思議のダンジョン（入る度に配置が変わるダンジョン）」をゲームシステムとして採用したポケモンの派生作品。"
ソフトバンクは3月27日に開始する次世代モバイル通信サービス「SoftBank 5G」にあわせて、中国OPPO製の5Gスマートフォン「OPPO Reno3 5G（オッポ リノスリー ファイブジー）」を投入します。
レンズは紫外線のA波とB波を99%カットします。
将来的にはさらに複雑な1024QAMが実装される日が来るかもしれません。
一関市東山町の農産物や菓子などを詰め合わせた「東山町ふるさと便」の商品発送式は４日、同町長坂の産直センターひがしやま「季節館」で行われた。
従来の類似品は、イヤホンを使用しながら充電もできるというアダプターが様々なプラットフォームで流通していますが、同時に2つのイヤホンに音声出力できるイヤホンジャック、さらに通話も可能なLightningジャックまで付いているマルチアダプターは【ADAKIN】だけです！
今年3月に最新モデル（第4世代）iPad Pro(2020)が発売された前後から、次世代12.9インチiPad Proは早くも噂されていました。
その代わり注力しているのが5Gで新たに割り当てられたもっとも高い周波数帯、「ミリ波帯」（24〜50GHz）です。
便利そうな機能だけに、日本語でも利用可能になるのを期待したいところです。
主催者が募集した詩の入賞者が発表され、最高賞の芸術祭…
また、同時に新型コロナのパンデミックで失われた雇用の回復も期待されるところです。
インカメラは画面上部の“水滴型ノッチ”の窪みに収まっています。
市民の皆さんには、正確な情報に触れてほしい」と市幹部は強調した。
イヤホン内部の小型マイクロホンで周囲の環境音を拾い、マイクで拾った騒音とは逆位相の音波を発生させることで騒音を相殺する仕組みです。
しばらくの売り上げ確保に当たっては、テイクアウトやデリバリーを活用する機運を醸成するため、タクシーを使っての配送の仕組みにかかる経費の一部の補助を検討。
そしてNote20+は、著名リーカーのOnLeaksことSteve H.McFly氏とPigtouの連名によるもの。こちらに関してはMcFly氏の実績もあり、確度はさらに高いと考えて良さそうです。
ファンつかむ優しい世界観　田村晴樹木版画展・諄子美術館【北上】
私の地元で撮影した写真が多くの国の人に見てもらって評価されたというのは、今回の入賞で良かったことかなと思います。
GREEN FUNDINGでのAfterShokzブランドのクラウドファンディングは「Aeropex」に続く2回目のプロジェクトとなります。
くすのきマラソン中止　新型コロナ対策本部、感染拡大回避で判断【宇部】
発表するなら週初めの２３日か２４日午前中であろう。
Halo シリーズ本編のPC版は、Xboxから3年遅れの2007年にリリースされたHalo 2を最後に途絶えているため、Halo 3 がPCで遊べるのはこれが初めてになります。
広報部ツイートに続いて3月15日朝刊でも「おわび」
また背面には楽天ロゴの「R」が入ります。
川上地区自治会連合会が食品加工所「ゆめ農房」を整備【山陽小野田】
新作スター・ウォーズ映画については、新たな三部作あるいはシリーズと、スピンオフ的な単発企画と思われるものが並行して動いており、監督や制作として名前が上がったスタッフも誰がどれを担当するのか錯綜した状態。
このうち、投稿まとめは、米国で2020年5月にヘルスケアに特化した形でテストが開始されていました。
堅パンの方がかたやきよりも、ひと回りほど厚い。
※デザイン、仕様が多少変更になる可能性がございます。
そこで今回は、実機をいじりながら「12世代のハイエンド」の価値を考えてみた。
レコードプレーヤーのカウンターウェイトを使用して、お好みの針圧を調整できます。
就職セミナーでも「これからはコンピューターの時代。
筆者はこれまでの桃鉄シリーズをすべてプレイしてきたわけではありませんが、今作も鉄道会社の社長になって総資産日本一を目指すボードゲーム「桃鉄」の醍醐味を味わえる内容と言えます。
この弱点を克服するため、ハイエンドラップトップ（MacBook）とミッドレンジのデスクトップ向けに16コアまたは32コアGPUを搭載したAppleシリコンがテスト中とのことです。
今回、登場する最新機種「AfterShokz OpenComm（オープンコム）は、従来のフラグシップモデルAeropex（エアロペクス）をベースとしながら、高品質のノイズキャンセリング・ブームマイクを搭載し、音質、バッテリー、マイク性能など、あらゆる面で強化。
このことについて、「テレビで報道するのはやめたほうがいい」「マスコミが煽るから買いだめが酷くなる」といった疑問が寄せられ、このやり取りがツイッターでさらにまとめられた。
これらは中国政府が現地のApp Storeを厳しく規制し、自国民の消費者が使えるアプリを制限しようとする動きの最新のものです。
もし16GBとなれば、スマートフォン初となりそうです。
一方、「新型コロナウイルスは誰しもが感染する可能性がある。
遅いよ待ってたよおかえりなさい！
現在のFace ID搭載モデルでは、スピーカーをノッチの中央に置き、それを挟み込むように右側にドットプロジェクター（顔に赤外線でドット絵を投影）と前面カメラ、左側に投光イルミネーター（赤外線により暗い場所でも顔を識別しやすくする）と赤外線カメラ（ドットパターンを読み取り、赤外線画像を撮影する。
近くの大型小売店で消毒液やトイレットペーパーが消え、多くの棚が空になっていた。
ベルキンからは、ワイヤレスチャージャー搭載のスマートスピーカーSOUNDFORM ELITEが登場。
例えば、自分の部屋のコーディネートに合わせてスピーカーネットが3色から選べるのですが、店頭でカラーを選ぶのではなく、最初から3種類のスピーカーネットが同梱されています。
垂直線が平行のまま撮影できる「アオリレンズ」で撮影し、さらにパソコンでもゆがみを補正して、建物などのきれいな直線を表現している。
他方、旭川で厚生病院などでクラスター（感染者の集団）が発生するなどして今年２月の状況同様、全国に先行する３次感染を封じ込めるため奔走してきた北海道にあっては此の所、沈静化しつつあり、宗谷管内も枝幸高のクラスターが小康状態になり医療崩壊はギリギリの所で止まっている。
しかし、今回の開発スタジオ設立により、四足歩行ビークルの登場が現実味を帯びてきました。
番組では、関係者を探していたというが、TBSは、遭遇は偶然だったと説明している。
以前も同じようなことがあり、知らずに過ごしていたら、実は駐車場をウエディング会場として使うというお知らせだった。
バスケットボール　旭川支部高校秋季大会（３、１０、11日・旭工高体育館ほか）
このほか３号車のゲームコーナーの利用を停止し、同所に消毒用アルコールを設置する。
デザイナーを経てフリーのイラストレーター・絵本作家に。
これは、ファーウェイがP30 Proなどに搭載しているセンサーと同一サイズで、撮影の高画質化に威力を発揮します。
今、まさに魚とポテトが揚がっているんだな！
今後は陽性が確定した他の教職員に関係する生徒３９人と、検査を希望した教員４人を対象に実施する。
この点は以前から変わっていませんが、そろそろ改善されてほしいポイント。
」「奄美の風～ＡＭＡＭＩ　ＷＥ　ＡＲＥ　ＴＨＥ　ＷＯＲＬＤ」の３曲。
さて、実際に本作をプレイしてまず感じることは、思ったよりも操作やルールがシンプルだという事です。
ごはんにタレをかけただけでも、食べられるそうだ。
まず、Kuo氏はミニLEDディスプレイ搭載のアップル製品につき出荷予測を大幅に上方修正。
袖に引き上げるギリギリまでも背中、カッコ良い！
そのうちハイエンドモデルに位置づけられるのがiPhone 12 Pro/Pro Maxです。
ニコル・マーフィーさんは、３カ月前に人種的不公平に対する抗議や暴力が発生して以来、自分の住む郊外近辺からフィラデルフィアには行っていない。
KEYWORDとして、お客様に優れた商品を適正価格で提供する信念のもとに設立しました。
14歳2カ月でプロ棋士になった藤井聡太七段（１７）が史上最早で棋聖タイトルを獲得した。
私も思わずつられて笑ってしまった。
信仰者にとっては最も耐え難いことであり、こうした共産党政権の押し付けを座視することはできない。
新型コロナウイルスの感染拡大を受け、NPBはこの日午前、サッカー・Jリーグと合同の「新型コロナウイルス対策連絡会議」で、専門家から開幕について「延期が望ましい」と提言されていた。
ユーザーが目を覚ましたことを検知するすると、時間や天気と共にバッテリー残量が表示されます。
データ形式はSTLなので、ダウンロードした後は、自宅などの3Dプリンターで印刷が可能です。
２０日午後、サフィールホテル稚内で稚内商工会議所の第９回会員企業表彰と第６９回勤続従業員表彰が行われ、創業８０年～１０年未満の５３事業者と勤続従業員２１７人（６３事業所）が表彰された。
」と考え、突発的に質問をした次第だ。
新型コロナウイルスの流行により、「疫病よけ」を祈ってアマビエのイラストをSNSに投稿することがブームとなっている。
前モデルとなると比べ、液晶サイズが4.
朝鮮で、IT、NT（ナノテクノロジー）とともに、核心基礎技術と位置づけているのがBT（バイオテクノロジー）である。
登場時は4万9980円だった価格が2万9980円へと値下がりし、購入しやすくなったのが一般消費者から見た最大のメリットでしょう。
中市は２０日限定で、同商店街（山口井筒屋含む…
一般的なイメージとしては温泉だが、実を言うと食も充実していて、とり天やりゅうきゅう丼、さらには柚子胡椒などといったように多彩なラインナップが揃う。
竹花振興局長の要請に中田商工会議所会頭は「コロナ禍にあっても人材不足の基本的状況は変化なく」などとして協力する旨伝えたが、この先も雇用環境が不透明なのは避けられまい◆不幸というのはだいたいが突然やって来るものだが、ここまで社会と経済をずたずたにしたのは大戦以来の事ではないのか◆衣食住足り餓死が相次ぐこともないといっても天の啓示なのか未曾有の事態にたじろいでいるのは確かだ。
それでも雪に足を取られて転ぶ子供や、前を走る選手を一気に抜き去る大人など“名場面”が満載。
ふるさと山口就職ガイダンスは、１７日午前１１時半から午後４時まで山口市小郡黄金町の山口グランドホテルで開かれる。
こちらもデザイン違いが複数ある模様。
何でもできるスマホがごく安価に買えるいま、わざわざ通話しかできないデバイスを開発した理由は、やはり作者がスマートフォンを使いたくないため。
主人公「少年ボウイ」こと浜田雅功さんをはじめ、出演者らがヒーローもの風のコスチュームに身を包み、「いかにも」な主題歌風に歌う楽曲が人気に。
国際書道協会主催の第５１回全国学生書道展で、鶴雨書道教室に通う中島航生君（稚高３年）が特選、山野寺萌さんと千葉花香さん（ともに稚高１年）が優秀作に輝いた。
貴重な写真と模型、押し花絵を展示。
Nature Remoは、赤外線リモコンで利用する家電を操作できるスマートリモコン。
今年に入り、他にも再選阻止を狙うＰＡＣが生まれている。
このときシステム状況に「Developer ID Notary Service」すなわちアプリのセキュリティチェックを行う「公証」に原因があると表示され、そこから開発者のジェフ・ジョンソン氏がアップルのOCSPサーバーとの接続に問題があると指摘しました。
紀藤さん、市に１０万円寄付「文化事業に活用を」【宇部】
テキストなど、リアルタイムで誰が入力しているか分かるから共同作業にも楽々。
国土交通省は、北上市南部の国道４号４車線拡幅が２０２３年度完成、奥州市の国道４号水沢東バイパスは２５年度全線開通の見通しを発表した。
あるがままに受け入れる事を知った一年が終わろうとしている。
子ども、家庭、学校、学童保育、企業などにしわ寄せが行き、現場では右往左往の状態が続く。
彼ら国会議員は、ボーナス（期末手当）を含めて約二千万円の給料（歳費）を手にし、そのほかに文書通信交通滞在費が年間千二百万円、立法事務費なる手当て七百八十万円の支給を受ける。
宇部市校区社会福祉協議会連絡協議会の総会は１０日に福祉会館であり、同協議会の名称を「校区」から「地区」に変更することを決めた。
さらにLED電球としての性能もアップデートしています。
学習機能もあるのでリストになかったり、コードが登録されていない製品（空気清浄機）もマニュアル設定でコントロールできます。
そしてSIMモジュールがロジックボードにしっかりハンダ付けされていることも確認されています。
楽天モバイルはゼロ宣言で、他社に先駆けてMNPの転出手数料も無料にしてしまった。
回復傾向が続くオオトラツグミの調査結果を受けて、「奄美は自然の復元力が強い。
これならカロリーを気にせず間食できるかもしれない。
A.はい。Wunderkeyも、Wunderkeyマルチツールも手荷物での飛行機への持ち込みが可能です。
スパコンの性能のカギを握るのは、人間の頭脳に当たるＣＰＵ（中央演算処理装置）だが、富岳は富士通が設計・開発した高性能のＣＰＵを約15万個そろえた。
新たに走行テストと風洞テストを経て開発された「フュリオサ（furiosa）」パッケージという空力パーツ類も、標準で装備されます。
女性の身元の特定を急ぐとともに、詳しい事故原因などを調べている。
最上位構成では第10世代Core i7、NVIDIA GeForce MX250、16GB RAM、1TB SSDを搭載。
それは新型コロナウイルスのパンデミックのせいでドイツ・ダルムシュタットにある欧州宇宙運用センター(ESOC)の管制チームが1週間以上にわたり、多くがせざるを得なくなったこと。
データ通信量を超過すると、通信速度が最大384Kbpsまで制限されます。
秋の味覚の代表格といえば秋刀魚（サンマ）なのだが道東の棒受け網漁が空前絶後の不漁のため自ずとバカ高値になり１匹千円以上に◆稚内のりしり昆布も大不漁だし、オオナゴも８月中旬には魚群が消えるなど海資源の変化が激しい◆先日、数十年前の釧路のサンマ豊漁時の光景がＴＶで放送され店頭で１０匹位入り１皿７０円で販売されていた。
火属性の呪文でおなじみの「メラ」や、雷（ディン）属性の物理技「らいじん斬り」などがそれにあたるのですが、敵の弱点属性で攻撃できるか・的に弱点で攻撃されないかどうかでステージの難易度はかなり変わってきます。
柔らかなシリコン製チップなので、肌への刺激もほとんど有りません。
そしてもしGPU性能が足りない場合は、外付けGPUボックス『Alienware Graphics Amplifier』経由での、ビデオカード（グラフィックスボード）増設にも対応。
▲自動トリミング機能搭載　被写体の形を検出して、自動でトリミングできます。
日本以上に学歴社会の韓国では大学受験は一生を左右する重要なイベント。
児童センター（館）は十八歳以下の子どもなら誰でも利用でき、子どもたちの遊びを通じた健全育成を支援する児童福祉施設です。
今回のコラム記事は『「新しい生活様式」としてのWeb会議の積極的活用について』。
画面が大きいことをプラスと考え、積極的にPro Maxを選んでいる人には良いことだし、サイズは小さい方がいいけれどカメラなどの条件から消極的にPro Maxを選ぼうとしている人には「自分で見てからの方が良い」とアドバイスしたい。
これを可能にしたのは、A14のニューラルエンジンがA13の8コアから16コアへと増やされたことでした。
新型コロナウイルスの県内での感染拡大を受け、市教育委員会の宮國博教育長は14日、市役所城辺庁舎で会見を開き、幼小中学校の臨時休校を５月６日まで延長することを発表した。
インターネットに「安哲秀は免許停止状態だというのに、不法医療ではないのか」「汗でなく水を撒く選挙ショー」などの誹謗が少なくなかった。
詳しくは、旭山コナール（TEL36―４１３２）か、ウェブサイト（https://asahiyamaconall.
その1つは5G対応端末で、NTTドコモは今回5G対応スマートフォン7機種と、シャープ製のWi-Fiルーター「Wi-Fi STATION(5G)」の提供を発表していますが、その傾向は明らかにソフトバンクとは異なっています。
レビュー機ではミリ波のみの5Gを構築しているVerizonのモバイル通信が使われていました。
午前中は暑いので家を出たのは太陽が傾き始めた午後４時ごろ▼散歩が趣味で家の周りをぶらつくが、自転車だと遠いところまで行け、こんな場所もあったのかと、これまで気付かずにいた光景にあらためて驚かされる。
食っても食っても無くならねぇぇえええ!
トンネルでは場所によって無線が使えず連絡に支障が出ることから、ラジオアンテナで無線を確保する「携帯型移動局無線装置操作訓練」を実施したほか、一般も使用可能な消火栓と、消防車に連結する規格の大きい消火栓を用いた放水訓練を展開。
時間は午前１０時～午後７時（土日・祝日は６時）。
もちろん調べるつもりもないから、詳細についてはを参照してほしい。
原告保護者・学校保護者会は今回の不当判決に激しい怒りを持って強く抗議します。
AlexaとGoogleアシスタント（年内に対応予定）を使った音声認識にも対応します。
防水やおサイフケータイ（Felica）などは非対応ですが、NFCに対応します。
〈礼文〉▽普通科（４０人）一般１５人・推薦６人＝０・５倍（０・２倍）。
さらに泡ハンドソープ/泡ボディソープを使って洗うこともでき、イソプロピルアルコール（99.
Core i5の2セルモデルが13万9800円とThunderbolt 3やWi-Fi 6に対応し、メモリーは8GB、ストレージは高速SSDで512GBなので、かなりコスパのよい設定でしょう。
注文を受けた日本の出品者はBuyeeの国内拠点へ商品を発送し、Buyeeスタッフが検品と梱包作業を行い、台湾在住者へ転送する仕組みです。
ガラスはダメで、フィルムは大丈夫なのはナゼかって？
実験通して理科に親しみ　黒沢尻工高生　小学校で出前授業【北上】
経済に疎い素人の私でも知ってるくらい大きいニュースになっていたこの3社。
しかし、総務省からは主に費用面からの「宿題」が出され、調整が難航。
つゆの味自体は松屋の方が辛く強いように感じるが、それだけに豚肉、白菜、ネギの味が生きている。
▲SoC（CPU部）は最高1.
保護者に自宅での検温を促し、３７・５度以上の発熱があった場合は登園停止。
七日　サクラマス　一・五～二㌔が船中十二本。
プリンは今回食べた中で、もっとも好みの味だった。
翻訳機能は「客側」だけでなく、ドライバー側のアプリにも実装されるため、お互い母国語が異なっていても意思疎通しやすくなります。
なおAirPodsのファームウェアバージョンは、以下の手順で確認できます。
しかし、バッテリー搭載でワイヤレスな利用もできるので、家の中であちこちに持ち歩いたり、車で持ち運んで、キャンプ場などアウトドアで利用するのも良さそうです。
新しいセンサーの性能を発揮するにはより優れた光学部品が必要です。
ときわ動物園（宮下実園長）は、１８日午前１０時と午後２時から体験学習館モンスタでワークショップ「ひょうたんでハロウィン飾りを作ろう！
ちなみに希望であれば、おみくじの言葉を写経できるらしい（要予約）。
昨年、解決策として文喜相議長案が出てきた経緯をみても、国会の切迫感が感じられる。
Googleのポッドキャスト関連リリースは、Android版Googleポッドキャストのリニューアル、そしてiOS版リリースに続くものです。
将兵たちは先頭に立つ彼に従って命を懸けて戦闘に臨んだ。
Google、ハングアウトの終了を2021年後半に延期。
ＪＲ宗谷線抜海駅の存廃問題を巡り、稚内市とクトネベツ町内会住民との意見交換会が１２日午後、町内会館で開かれ、住民側は「宗谷線が廃止にならない限り駅は残すべき」と強く存続を求めた。
県は３０日、県関係で３３人の感染を新たに確認したと発表した。
校内募金原資に車椅子購入　北中が介護施設に寄贈【北上】
線路の近くやシャワーを浴びている最中に通話をしてみましたが通話相手は「少しガサガサするかな？
現在の状況を鑑みて、「Pokémon GO City Spotlight」の京都での開催を中止することといたしました。
①川田光太（愛宕）②野藤（愛宕）③中塩（愛宕）④大山（愛宕）⑤小林（忠和）⑥奥村（北門）⑦坂林（鷹栖）⑧山崎（永山南）
主な内容は「おめでたい赤いポケモン増加」「キラポケモン化・キラフレンド化率上昇」「ギフトからふしぎなアメ」。
・「わが民族の運命はわれわれ自身で！
真夏にどう感じるかは想像するほかないのですが、現時点での装着感は爽快。
教職員の長時間勤務の県内他市との比較について、本紙の取材に下地部長は「もしかしたら割合は高い可能性もある。
中居さんは「クソなのはわかってるよ自分でも！
平成を見ていない時間はほとんどなく、契約者に起きてすぐ手に取り、ベッドの側で充電するまで手放しません。
ということなのでスワンレイクバーレイの価格を含めずに、福袋の金額を計算すると……
Reutersは、SECがマカフィーのボディガードだったジミー・ゲイル・ワトソンJr.
出力される線の太さは1mmです。
新型コロナウイルスの感染状況を見て来年春の凧揚げ大会は開催したいとしているが、新年を祝う凧揚げは「丑」の絵を描いた凧に「コロナ早く終息するように」「感染者の激減」などとメッセージを入れた３０枚の連凧を揚げることにしている。
吉田道議、岡本市議会議長の祝辞に続き、受賞者を代表し市政功労の西岡信吾さん（８０）が「この度の受賞は多くの方々のご指導、家族の支えがあったからこそ、この時を迎えることが出来ました。
やまぐちの農林水産物需要拡大協議会は、県産野菜「おのだネギ三昧」と「はなっこりー」の試食販売会を、１８日午前６時から東京都江東区の豊洲市場…
そしてビネガーの匂いが強くなり、アツアツだった時の絶妙なバランス感が崩れてしまったように感じる。
以上こんな感じで色味はパキッとしつつも褪せた風格のある写真が撮ることが出来ます。
その意味でも、2眼カメラ搭載、AIで障害物検知、ライブ映像を視聴可能というのは、わかりやすい差別化ポイントで訴求力も高そうです。
企業などスポンサーのＰＲに役立ててもらい、町側は新たな財源の確保や施設の魅力向上などにつなげたい考えだ。
遠山賢治（花巻北中―盛岡南高―中央大）、山崎純平（花巻北中―不来方高―早稲田大）、藤原芳輝（大宮中―不来方高）の本県関係３選手を擁し、７位のトヨタ紡織九州を迎える。
毎年全国の小、中学校から多くの作品が寄せられ、今年は書写の部に10万１８０５点の応募があった。
ファミコンやゲームボーイの画面を彷彿とさせるカクカクのドット絵に、限られた音階で表現されるピコピコ音。
体の形にフィットし、体を優しく包みます。
最高賞の会長賞には、花巻市の主婦宮前妙子さん（６５）が撮影した「静寂な錦秋湖」と題した作品が選ばれた。
絶対に他人にみられたくない、リズム感のなさに激しく落ち込みました。
暑くなるこれからの季節にぴったりのアイテムですから、この機会にチェックしてみてはいかがでしょうか。
▼高単価を狙うならエビ（税込160円）だが……
こうして見ると、我が国の感染症パンデミック（世界的大流行）への対応力は極めて脆弱（ぜいじゃく）であり、抜本的改善が必要であると言わざるを得ない。
そして運ばれてきた実物を見た瞬間、こう思わずにはいられなかったのだ。
WWDC20での発表はソフトウェア中心、ハードウェア新製品は2020年後半まで先送りの噂（Bloomberg報道）
大手3キャリアに、半年以上遅れを取っていることになります。
山陽小野田市内の女性宅に不審電話、注意呼び掛け【山陽小野田】
無指向性スピーカーという点もリスニングポイントに鎮座して音楽を聴くというよりも、部屋の中に漂う音を楽しむ上では心地よい。
稲熱病とは、リアルでは稲の各部位が変色して、枯れていく病気だ。
途中、恋愛リアリティーショー「テラスハウス」の話題も上がった。
装着すると背面カメラレンズの凹凸がなくなり、何よりサイズや重量にほとんど影響せず安心感を得られるということで、わかる人が飛びついた結果、速攻で初回生産ぶんが品切れ、次の出荷は1月下旬〜とアナウンスされております。
宇部市内の公立小・中学校で２５日、２学期の終業式が行われた。
バッテリー容量は4000mAhで、22時間の連続通話時間や1875日の待機時間を実現しています。
ペチペチと打鍵感の浅さは目をつぶるとして、キーの配置が英語キーボードとしても変則的すぎ。
優れた技能に加え、伝統的な麹（こうじ）造りなど基本を貫いての受賞。
部分開通の効果について、岩手河川国道事務所では通勤通学のアクセス性・安全性が向上するなどとしている。
梅雨入り後も降水量が平年の69％と少なく、キビの伸長量が悪かった。
この実験ではアイスランドの合唱団The Hamrahlid Choirのサンプルと、ビョークが過去17年の間に書きためた楽曲の断片を用い、屋上に設置したカメラ映像とマイクロソフトのAIを組み合わせてリアルタイムに音楽を生成します。
タクシー営業所でツバメが子育て　運転手や通行人がひなの成長見守る【山口】
すでに多くの人が、音楽や動画をストリーミングサービスを使って利用しているでしょう。
学美は、子どもたちの自由で豊かな想像・創造の探求の場なのだ。
Galaxy S20シリーズの製品発表会では、スマートフォンの基本性能であるCPUのスペックの話は一切されず、ほとんどの時間がカメラに割かれたことからも、サムスンのカメラにかける本気の度合いがわかるというものです。
各小中学校の入学式・始業式については、参加人数の減少をはじめ、参加者間の距離を取ること、式典の時間短縮、こまめな換気などを呼び掛けている。
他社より7割安い楽天モバイルの5G 「エリアと独自端末」が気になる（佐野正弘）
こうした疑問を、昨年から長島昭久衆院議員が国会で防衛省に繰り返し質問してきたが、「米国で起きていることについてお答えする立場にない」とまともに答えなかった。
静岡学園は前後半通じ、ドリブルやスルーパス、ショートパスを織り交ぜて何度もペナルティエリアに進入。
このクラスのドローンを扱ったことのある人ならばおそらくかなりの長時間に感じ、また安心感も得られるでしょう。
金さんによれば、所内では裁縫や床屋、火葬場まですべてが患者の仕事で「まるで一つの村のような営みをさせられ、道路整備などの重労働をしながら、痛みという感覚がないゆえに、傷ついても気づかず、痛みを悪化させたりした者もいた」という。
マイクロソフト、日本のゲーム開発会社に買収打診？
２０１９年９月から１１月まで計１３回の日程で座学や見学を行い、地区の特徴や過去の水害を学んだほか、一関遊水地や内水排水路、北上川と磐井川の合流地点や堤防などに出向き、水害を防ぐために長年行われてきた事業に理解を深めた。
今村は部下に、ひとまず案をまとめさせた。
政治局会議には朝鮮労働党中央委員会政治局常務委員会委員と党中央委員会政治局委員、委員候補が参加した。
宇部市厚南際波迫条のグラウンドゴルフ同好会、際波フレンドリー（西村徹会長）の発足１０周年記念杯争奪大会は１９日、迫条児童遊園グラウンドで開…
しかしいざはじめてみると、一瞬でもそう思った過去の自分を叱ってやりたい気持ちになりました。
１９８４年（昭和５９年）当時、稚内地区労の事務局長をし誘致反対市民の会の結成と、３６年間の活動に携わってきた東道事務局長は「反対運動をしてきた会員の高齢化も進み、今後いかに運動を継続させていくかという悩みはあるが、研究施設の近くにはサロベツ断層もあり大地震が起こる可能性だってある。
イギリスのEU離脱風刺ゲーム、Switch版が発売予定。
SpaceXのイーロン・マスクCEOは数週間前、衛星通信業界の会合に出席し「地上局端末は棒の先っちょにUFOをくっつけたみたいだ」とそのアンテナを評していました。
アップデートはインターネットに接続してプレイするのみ。
不動産モグラは早晩、“麻龍城”“水龍城”という地域区を越えて全国区で活躍するかもしれない。
はるばるやってきて正解だったなと。
通常価格は4980円なので、実質1735円（約35%）オフと、かなりのお買い得となります（クーポンによる特価なので、適用を忘れずに）。
そして今回の製品はもちろん保冷機能付きです。
もし蒙古軍とクマのガチンコ対決に出くわしたら、そっと遠くから見守ることをオススメします。
両社はそれぞれ配車事業を展開していますが、新会社ではそれを統合します。
ただし、これらはあくまでコンセプトであり、実際に発売予定の製品は（まだ）披露されていません。
しかし、予算を考えれば1度のオーダーで加えるトッピングはせいぜい1～2品だろう。
Coke ONアプリにPayPay登録し支払えば毎週100円相当を還元。
なお256GB版は、マイクロSDカードとしては珍しい、明るめの黄色地、という点も隠れたポイント。
プールもマスクで安心　安全確保し運動継続　サークル・水中ウオーキング【奥州】
電圧制御ユニットを搭載することで過電圧などを引き起こさず、お手持ちのガジェット類を安心してお使いいただけます。
前浜、パオ、船着場、カラス島、水道沢、富成岬、二股沢奥などのポイントが良かったようです。
また言葉が思いつかないからと悠長に考えていると、段々と残り時間が少なくなってきます。
ブレンドビジョン（AR画像と現実の重ね合わせ）
２０２０エンジョイスポーツ北上（北上市体育協会主催）は３日、同市相去町の北上総合体育館で開かれた。
ついたては高さ・幅９０㌢、奥行き５０㌢。
県立大は５日午後３時現在、定員１６５人に対して９３９人が出願。
県協会会長旗ソフト　ＥＮＩＳＨＩモンキーズが４強入り【宇部】
▼消防署主体の行政区や自主防災組織向けの研修会は幾度となく取材したが、住民が自発的に開催するのは珍しい。
・すべてのPS4独占AAAタイトルをPCでも販売すると決めたわけではない。
それが今回紹介する「アジアンパオバーガー」だ。
比較的手の大きめな筆者には、片手でスムーズに操れるサイズと言えるでしょう。
アタッチメントをかえることでランタン、トーチライト、コンパクトライトの他、モバイルバッテリーとしても使用可能。
一時期、ノッチに変わる方法として数を増やしていたポップアップカメラですが、その後トレンドがパンチホールに移り、徐々に廃れてきた感があります。
空港内の売店では多種のマスクを販売し、観光客が買い求める姿が見られた。
奥州市の胆沢図書館は、３１日午後７時からナイトライブラリー「ハロウィンナイト」を同館で開く。
DesignNestのビジネスは、本の出版業界とにております。
すべての建物の場所が分かったとしても、大事なのはゲーム内で正しく見えるかどうか。
やっと間に合って、お客さんに周知することができた」と話す。
缶詰を使ったパパっと作れるおつまみレシピを盛岡市の「缶詰ダイニング９６０」店主・黒丸哲也さんに教えていただきました。
萩山口信用金庫（小田村哲理事長）は６日、山口市社会福祉協議会（岩城精二会長）に５万７６７円を寄付した。
日本と米国以外ではデータ通信回線がないため、特に海外出張で重宝するのがGoogle Fiであり、1週間などの長期滞在時に現地SIMを購入するまではこの回線でローミングしたデータ通信をテザリングで共有したりしている。
大谷幼稚園オアシス保育園の子育て支援センター〝るーえん〟で２２日、るーえんまつりが開かれ、園児や未就園児親子がハンマーダルシマーの演奏を聴くなどし交流した。
更に、その元カレは口癖が「俺は海賊王になる！
日米韓の安保協力という“基本中の基本”は理屈で分かっていても、文政権であるうちはここに戻るのは難しい。
住宅地の平均上昇率も０・５％に拡大した。
たとえばローアングルで撮りたいときに、姿勢を変えずにカメラを動かして撮るといった使い方も可能。
沖縄県宮古島市の下地島空港は尖閣に近く、戦闘機が離着陸できる滑走路もあるが、県が自衛隊の使用を認めていない。
▲iPhoneのLive Photos機能を使った写真もしっかりバックアップされ、ロングタップで動画も見られる。
西東京第1初中オモニ会が主催する学習会が8日、同校講堂で行われ、50人の同胞、保護者、卒業生たちが参加した。
YouTubeは9月22日（現地時間）、機械学習を用いて、動画に自動で年齢制限を適用する仕組みを導入すると発表しました。
もちろんBlack Shark Dual Fast Charge Power Bankと併用すれば、デザイン面での統一性も図れます。
二十一日　サクラマス　一～三・五㌔が全員定数釣り。
空港内の道路についてはすべてが終日駐車禁止で、午前７時から午後７時までは駐車だけでなく停車も禁止となっている。
最後に日野澤ちひろ児童会長は「誇りを持って練習に取り組みます」と話していた。
日本語JISほか30か国語レイアウトを用意します。
デフォルトで肉の量が多いため、滲み出る脂と肉汁も相当なもの。
RAMは16GBでストレージは512GB。
一方、コロナはそんな財務省の思い描いたスケジュールなどまったく考えずに、ものすごいスピードで経済を落ち込ませている。
保護者や祖母が「お母さんオレだよオレオレそれは詐欺」「ランドセルぼうはんブザーをつけようね」などと読み上げると、児童たちは素早く反応。
オンラインビデオ会議サービスのZoomが、以前に予告していたとおり、エンドツーエンド暗号化（E2EE）を技術プレビューとして提供開始しました。
撮影ポイントはフルマラソンのスタート地点のいわき陸上競技場前、江名港、マリンタワー、ゴール地点の小名浜アクアマリンパーク内の２カ所の計５カ所。
静電容量無接点方式とは、キーの入力検出に（本来は）必要となる機械的接点を廃止することで、高い耐久力を実現するという構造。
コネクテッドロボティクスは「調理をロボットで革新する」をテーマに、飲食店のキッチン向け調理ロボットサービスの開発を行っているスタートアップです。
オンラインショップでの買い物を翌月支払いにできる「Paidy」 と、フリマアプリ「メルカリ」を組み合わせた詐欺が発生しています。
ズルズル行きそうな雰囲気が感じられる中、シーズン途中でもいいので身を引かれるべきか。
資金を持っているだけで成功者になる。
医療用ガスの製造・販売などを手掛ける北良（本社北上市、笠井健代表取締役社長）は、企業の経営資源を生かした社会貢献活動を顕彰する「企業フィラ…
それを見る限り、「ゴロゴロマロンのモンブランパフェ（税抜き1090円）」は、な感じがする。
山口市は４０歳代の男女、周南市は３０歳代…
SpO2は心拍数モニターにより検出可能で、それはApple Watch Series 4以降のECG（心電図）機能にも受け継がれているため、全モデルで利用できるかもしれないわけです。
刃を上向きにセットするためこの時点でも扱いには注意してください。
◇小学６年生▽加藤紗奈（川上）＝珠算総合四段、暗算総合七段▽高木千夏（同）＝珠算総合三段、暗算総合四段　　◇同５年生▽松永佳穂（川上）＝珠…
Dimensity 820は世界初のデュアル5Gに対応。
岩国市は２０歳代から７０歳代の男女８人、山口市が６０歳代女性、防府市は５０歳代男性、萩市は２０歳代男性、他に広島県の５０歳代男性。
ただし、イベント期間中は全プレーヤーがガラルのマッギョに野生で遭遇したり、ガラルのすがたのポケモンが孵化する7kmタマゴを入手できます。
井岡は主要4団体の王座統一を目指しており、本人はWBC王者エストラーダ戦を熱望している。
秋の南下、春の北上を繰り返し〝旅するチョウ〟の愛称で親しまれているアサギマダラの第１陣が、山陽小野田市の竜王山に飛来している。
施設は時間変更し営業しているため、詳しくはホームページを見るとよい。
いわき中央署（柴田泰弘署長）は同日午前、平沼ノ内の弁天川河口で一斉捜索を繰り広げた。
キーパーも反応できないほどの狙い澄ました先制弾で、仲間の士気を高めた。
バー氏は、ハリウッドの映画制作会社が中国での上映を認めてもらうため、「世界で最もひどい人権侵害者である中国共産党に譲歩し、頻繁に自らの映画作品を検閲している」と批判。
２１日朝は４０００羽近くを数え、沼は渡り鳥の鳴き声でうるさいほどだ。
来館者はレコードの優しい音色にじっと耳を傾け…
正直、任期４年間の中で、これらの問題をすべて解決するのは無理というもの。
QRコードを読み込むとネット署名のサイトにつながる。
Apple Watch Series 4以降に搭載されたECG(心電図）機能を有効にするには、国や地域ごとに医療機器としての認証が必要となります。
最大2TBに対応するSDカード、Micro SDカードスロットを搭載。
同じ試験を3回行いましたが、全ての結果で、99.
今年のフラッグシップiPhone 12シリーズは先進のA14 Bionicプロセッサや高性能カメラの搭載が好評を呼んでいる一方で、新型コロナ禍のもとで「マスク着けたまま指紋認証」できるTouch IDがないことに対して一部に不満の声が上がっています。
雄一郎さんと恵美里さんは、髙橋由一町長らと町内で活用について意見を交換。
①谷彪冴（士別）②佐藤（明星）③森川（緑が丘）
早くも旭川の人気店となる予感がする。
２４日午後１時過ぎ、キタカラ前出発の便には、３０人以上の人＝写真＝が列を作りバスに乗り込んだ。
近年、芸能人による違法薬物時件が頻発している。
植木成真君は「危険にさらされる過酷な状況の中、市の医療を支えてくださって感謝。
県体高校野球、宇部鴻城と宇部工がベスト８入り【宇部】
社会人野球の宇部クラブシニアは１４、１５の両日、山口マツダ西京きずなスタジアムを主会場に行われた第４回全日本シニア軟式野球大会県大会で優勝…
スタッフ一同心を込めて対応いたしますので応援よろしくお願いいたします。
新型コロナウイルスという“災禍”を招き大きくした責任は「君主」つまり国の指導者、大統領であると、この記事は主張しているのだ。
市は20日夕方、いわき市10例目として、18日に発表された新型コロナウイルスの感染者で、40歳代女性の勤務先について、常磐上湯長谷町のさかえ保育園と明らかにした。
さらに、この職場からいずれも会社員で、盛岡市の２０～５０代の男女４人と紫波町の４０代女性の計５人の感染が判明した。
指揮官は岩間涼星主将（３年）に「ネットは見たか」と電話を掛けた。
FBIの訴状では企業名は明かされていないものの、カリフォルニア州ではたとえば7月には、水道企業CWT Groupが同様のランサムウェア攻撃によって450万ドルを支払わされていたことが報告されています。
宇部おもちゃ病院が大学院幼児園で〝訪問診療〟【宇部】
中国外相来日　尖閣で公船活動正当化は遺.
と対応を取っていることも明かした。
Fangameは2月26日から、HMV&BOOKS SHIBUYAにてポップアップストアを展開します。
ザックリといえば、形状をFDに合わせた高回転なZipみたいな印象です。
特にオーガニックコスメ、無添加化粧品、ニキビ用のスキンケア用品は、保存料や添加物が含まれていないので、冷蔵保存しておくと効果的です。
プロ野球オープン戦で日本ハム選手の仕上がりはかなり順調なようで、あと３週間、ケガなく開幕戦を迎えて欲しいものだ。
夜間外出禁止が施行され、レストランや喫茶店が閉鎖されるため、ウィーン市１区では事件のあった２日夜、晩秋の穏やかな気温もあって多くの市民が夕食などを楽しむため外出していた。
もしくは、SuperDiskとの関係があるのかもしれません。
専用アプリをスマートフォンにダウンロードし、自転車に貼られたＱＲコードを読み込んで鍵を開錠する。
月面サンプルリターンを目標として打ち上げた探査機「嫦娥5号(Chang'e-5)」が、日本時間12月2日午前0時すぎに月面への軟着陸に成功しました。
プロ野球のセ・パ両リーグの優勝チームが決まった。
での税抜価格はMakuakeのときよりわずかに高い3万2500円(本体のみ)。
なお、観潮荘と観音崎の車中泊スポットは1台1泊5000円ですが、観潮荘では利用人数全員分の京急油壺マリンパーク入園券を、観音崎では隣接する温浴施設「SPASSO」に何度でも入れる1人分の入館料（2500円分）を含んでいます。
A．放熱シートはモバイルバッテリー給電式ですので、1枚だった昨年より、3枚である今年の方が容量を必要とするためです。
うれしいような、わくわくするような気持ち」と期待に胸を膨らませていた。
疫病が全国的に流行した江戸末期に建立されたもので、…
今年上半期前年比で１４６億円減少した観光消費額の挽回に向け、新型コロナ対策を両立させた経済活動が一気に加速するものとみられる。
出血があったかどうか、Apple Watchのアプリを使ってワンタップで記録。
東京メトロはこれまで、各駅の窓口やお客様センターへの電話・メールなどで忘れ物の問い合わせを受け付けていました。
飯尾仁市保健福祉部長が３日夕方、市役所での臨時記者会見で詳細を公表した。
箸だと多少は指とポテトチップスが接触してしまうことがありますが、「ポテラッパー」は袋で密閉されているので本当に手が汚れません。
まずは一番興味のある画角の違いから。
フェスでは、１１００円分（１００円券１１枚）のチケットを１０００円で前売り販売。
Q・紹介されているアクセサリーは全部付属していますか？
そうしたなか、超近距離無線LAN規格「IEEE 802.11ay」が採用される可能性があるとの噂が報じられています。
県民に良好な状態で図書や資…
満タンで溢れてしまう的な意味のパンパンだ。
橋本さんは自身の21歳の誕生日当日である2020年2月3日にツイッターを更新し、
欧州宇宙機関(ESA)が、レゴリスと呼ばれる月の砂から酸素を作り出す装置を開発、試験運転を開始しました。
全国介護作文コンテスト　福井さんが優秀賞に【宇部】
そしてやかんが並ぶことになった。
一般的な「体積は小さいけれど厚みはそれなり」という形状よりも、カバンの中などにおける収納性では優れる、という場合も多いのが利点です。
国際的に活躍している中国桂林出身の山水画家、劉耀宗さんの作品展が１１日から１７日まで山口市中市町の山口井筒屋５階美術ギャラリーで開かれる。
その数、この数日間だけで実に5人も。
うまくいったら私でも勝てるかもしれない……という淡い期待がうまれます。
またiPhoneの生産にも影響すると噂される新型コロナウイルスの発生については、これまでのところPS5の生産準備に影響を与えていないとされています。
サイドにウエスト調節用のマジックテープがついているもちょっと緩いため、着るこたつの上からベルトや紐で縛ってやると落ちにくくなるだろう。
アイディアを届けたり、遠くにいる大切な人をもっともっと近くに感じられる発明品です。
コンピューターゲームを競技としてとらえるｅ（エレクトロニック）スポーツのイベント「ｅスポーツフェスタ」が９日、宇部市常盤町１丁目スマイルマ…
宇部市のときわ動物園（宮下実園長）でフサオマキザルの赤ちゃんが誕生した。
このメモ発信は、同社がウイルスの影響によりiPhoneの供給と需要が影響を受けているとして、第2四半期の売上高予想が達成できないと発表した後のこととされています。
平一中　平三中　草野中　湯本一中　小名浜一中　泉中　植田中　磐城高　磐城桜が丘高　湯本高　好間高　いわき総合高　いわき光洋高　平ＦＧ合唱団　いわき楽友会合唱団　女声合唱団ラ・ヴィアン・クール　コール・フロイデ　いわきメンネルコール　県合唱連盟相双支部（賛助出演）福島楽友協会合唱団（同）
しかし当社では安心安全を提供するため、以下の安全基準を取得しています。
だが2011年、東日本大震災。
万物が清々しい時期を迎え体の調子も爽やかに―と言いたいところだが、今年はどうもおかしい。
各種音楽配信サービスが利用できることで利便性が格段に向上して、これまでウォークマンを使っていなかったDAPユーザー層を取り入れた機種です。
２０１９年度奥州・金ケ崎しごと理解ガイダンスは２１日、奥州市水沢のプラザイン水沢で開かれた。
知守（しるまもる）、食事、運動、交流の四つの分野の目標を載せている。
バッテリー容量は620mAhで90時間の待ち受け、48時間の連続使用が可能とのこと。
一体何が入っているのだろうか？
来年の世界選手権予選を兼ねていたＰＡＣＣ稚内大会は、11月7日～14日までの8日間、ＷＣＦに加盟するアジア地域の日本はじめ中国、韓国、オーストラリアなど10カ国から男女各10チームが出場。
福祉センターと福祉会館の使用は２時間程度が条件。
また、メーカーへの輸送費や国内の送料に関しても支援者様にご負担をお願いさせていただきます。
新型コロナ禍で病院関係者が疲弊しているとか、経営が厳しくなっているとかそういうこと以前に、病院は大勢の患者の命にかかわる場所であり、その機能を麻痺させて金銭を要求するのがいかに卑劣な行為か、サイバー犯罪グループはよく考えるべきと言えるでしょう。
その上で「今のところ宮古管内では発生していないが、いざ発生した場合にどうするのかということを常に考えておかなければならない。
デュアルスクリーンケースも今までの機種よりさらに使い勝手が高められているわけです。
木星の公転軌道に彗星のフリする小惑星「2019 LD2」発見。
CPUやメモリー、ストレージといった主要部分が搭載されているとはいえ、インターフェースは専用。
その上で自分の未来像を「２年後、新入社員。
同署平泉分署と消防団は火元への放水や消防ホースを連結して旧覆堂や本堂などへの延焼を防ぐ警戒放水を行った。
今回のメーカーは香港のSmart Team Holdings Limited　になります。
Epic Gamesの40%の株式を所有するほか、PUBGのモバイル版配信を手掛けるなど、世界最大手のゲーム会社として知られる中国Tencent Gamesが、Xiaomiが出資するゲーミングフォンメーカーBlack Sharkとの提携を発表しました。
するとＧ２の間に挟まれた韓国は薄氷の上を歩くほかはない。
実際に体験してみたところ、QRコード・手のひら静脈・顔の読み取りが瞬時に行われた後、ゲートが開いてすぐに入店できました。
娯楽の延長として近世に始まったスポーツは観客なしには考えられないものが少なくないが、大相撲の今回の対応で国技の奥深さを見たような気がする。
湯田が優勝　町長杯小学生雪合戦大会【西和賀】
発売が発表されている台湾での価格は下記のとおりです。
複数の船員は調べに対し、事故前に誕生日パーティーを開いていたと供述。
そうなると通常助かる命に影響が出てくる恐れがある」と危機感の共有を求め、「全体でそこまで考えていただければ決して軽率な行動は取れないはずだ」と訴えた。
使わない時も清潔を保つ全自動UV除菌ホルダー付きトイレブラシ「rovo UV Buster」
法人向けの需要に対応し、指紋認証に対応するほか、前面カメラを物理的に覆い隠すThinkShutterも搭載。
８０年に日高タクシー、中央タクシーの３社による北日本都市交通を立ち上げ、２００４年に北都交通に名称を変更。
持ちやすいのでしっかり掴んでしまうと、指の腹や親指の付け根が画面に触れてしまうのです。
TBSテレビ 「がっちりマンデー！
一部ではバグだらけのゲームを発売することに対して厳しい論調の報道などもあったようですが、SNS界隈のプレイヤーの評価はどちらかと言えば、バグはあるにせよゲームそのものは面白く、好意的な反応のほうが多いように感じられます。
Surface Go 2とBook 3、ヨドバシとビックにて予約開始。
細字で難解な字も含め約３２０字を書き上げ、文字を強い線で表現。
北上市立北上中学校（髙橋邦尚校長、生徒５４２人）は１月３１日、１年生対象の「職業を学ぶ会」を開き、地域の社会人から働く意義ややりがい、労苦…
▲キーボード奥側（写真では上側）、本体幅いっぱいに配置された2画面目が特徴。
なぜか英語ですが、ざっくり雰囲気は掴めるかと思います。
携帯電話会社は契約を増やすため、販売代理店に対してもいかに新規契約を獲得するかを求めてきました。
パススルーに対応しType-CまたはMicroUSBで本体充電を行いながらデバイスへの給電も可能です。
駐車場の利用状況もくまなく調べた。
期日前投票は30日から始まる。
なお、すべての桜シリーズを作成するために必要な「さくらのはなびら」は約90枚。
調整も最終段階まで来ていたので正直痛い」と木村監督。
なんと、インドの伝統医学アーユルヴェーダでも、白湯は身体のバランスを整えるものとされているのです！
デスクワークは、心身の健康面を考えると作業時間の60％を座位、30％を立位で作業し、残り10％の時間でストレッチや運動をするのが望ましいとされています。
なお、インターフェースはUSB（Type-A）とUSB Type-Cの2つ。
萌え映えインスタ巡り　その３７　万倉地区　＃かやぶき屋根の「薬師堂」
モニター、キーボード、マウス、USB-Cコンピューターを同時に接続できるので、作業効率が圧倒的にアップします。
たとえばデバイスを平らな場所に置いているときは、重力の向きにより適切な方向が検出できなくなり、ユーザーが縦向きを望んでいるのに横向きになることがよくある。
・このオンライン予選で上位の成績をおさめると、2020年9月19日（土）～22日（火・祝）に実施予定のプロテスト2次選考：オンライン最終選考会へ進出します。
小名浜西小体育館での避難所開設訓練では、感染症対策のため、受入側はエプロン、マスク、フェイスシールドを身に着け、市職員扮（ふん）する避難者に対し、体温チェックなどを実施。
一方で、これはNTTグループの競争力を強めることになり、競合にあたる通信事業者にとっては脅威となりえます。
三浦健太郎さん（３４）　高校卒業後の２００４年に岩手銘醸入社。
客だけじゃなく、通りを歩いている人にまで気を遣う優しいお店、大切にしたい店になりそうだ。
片栗粉は粘性が高いのでうまく混ざらないかと思いましたが、お湯を注いだところうまくローターが回転。
日本社会にともに生きる一人の若者として、苦しい時こそ助け合い、他者を思いやる社会を築きたい。
庁内関係各課のほか、市内の林業事業者、木材産業事業者、工務店などの木材に携わる事業者のほか、学識経験者ら18人で構成する。
バレーボール　第７３回全日本高校選手権大会北海道予選会旭川地区競技会（１１、１７日・鷹栖町総合体育館）
一般的なウェブサイトは、Googleなどの検索にヒットし、一般的なウェブブラウザで閲覧できるサーフェイスウェブ（表層ウェブ）と、検索にヒットしないディープウェブ（深層ウェブ）の2つに大別されますが、ダークウェブはこれらよりもさらに危険な領域とされており、一部サイトでは個人情報の取引などもなされています。
しかしながら､製品を気に入った結果､後述するクラウドファンディングで色違いの購入を済ませているので､ベストバイ2020として記事を書かせてもらいました｡
せり出す壁や回転する丸ノコは、タイミングを計って間をくぐり抜けるようにジャンプで突破してください。
：オンラインショップの予約販売期間は2020年12月7日から28日までで、なくなり次第終了。
県は２２～２３日、宇部市の２０歳代男性自営業者ら５人が新たに新型コロナウイルスに感染したと発表した。
ブラジルには、約80万人の先住民族が住んでいるが、すでに近代文明から孤立した生活様式を保っていることで知られる孤立先住民族にも、新型コロナの感染が確認されている。
そこでiPhoneを取り返して逃げようとしたところ、相手は後ろから立ち上がって顔をつかみ、手で口を覆いました。
宇部市長選は１５日午後５時に立候補の受け付けが締め切られ、いずれも無所属の新人で前県議の篠﨑圭二さん（３９）＝岬町２丁目＝と、前市政策広報室長の望月知子さん（４９）＝寿町２丁目＝（届け出順）以外に届け出はなく、２人による選挙戦が確定した。
宇部中央・普通の１・９倍、宇部工・電気と小野田工・電子情報の１・７倍と続く。
「舞が舞えん」は、「やり繰りがつかない」というような意で用いられる山口弁の慣用句です。
しかし宅配業者はなぜか証明をとった直後に「荷物の箱が破損している」と述べ、新しいゲーム機と交換するからいったん引き取ると主張し始めました。
予め使用する外部機器をこのドッキングステーションに接続しておきノートPCを繋げばすぐにハイスペックな拡張性を発揮します。
これはOnePlus 8 Proに搭載された「フォトクロミックフィロター」機能を使用すると、薄いプラスチックの内部だけでなく、薄い服も（）透けて見えてしまうというものです。
CPUは、インテルの第10世代Coreのうち、グラフィックス）（GPU）性能重視となる"Ice Lake"（開発コード名）、TDP値15W版を採用。
損害には実態に見合った補填をする」と主張している。
見てください、どこに飾っても、この存在感、この高級感!
こちらは、対応アプリの登場を楽しみに待ちたいところです。
手のひらサイズの宇宙人・パピと共にピリカ星で繰り広げる のび太たちの大冒険は、幼い頃から私（あひるねこ）も何度繰り返し観てきたか分からない。
接続するとまるでノートPCのようになることから、モバイルPC代わりに使いたいという人に魅力的なオプションでした。
しかし、姉がいない私は、そもそも姉にどんなパターンがあるのか分からない。
いわきＦＣの暫定順位は４勝１分け３敗の勝ち点13で、前節のＪ３昇格圏（４位以内）となる３位から、５位に下がった。
具体的にはディスクリプション（動画の説明文）内の最初のタイムスタンプを0:00から始め、タイムスタンプまたはチャプターを3つ以上入れ、それぞれのチャプターが10秒以上であれば有効となります。
少しNintendo Switchを預けて遊んでもらうだけで島がガラッと変わります。
まさに「スマホを折りたためることに価値を感じるか」だけを問われる1台と言えます。
まだどのような形での開催になるのか、具体的な内容は出ていませんが、オンラインでも製品発表や、商談の機会は設けられるとのことです。
ちょっと電源コードの長さが短いかな.
これまでの研究では、この「イオン風」が弱く、果物を乾燥するにも制約が多く残されていました。
手持ちスマホの大部分を5G対応にする計画進行中。
さて、これら「2020年モデルにProMotionディスプレイ採用」説に待ったをかけているのが、DSCC（Display Supply Chain Consultants LLC/ディスプレイ業界のサプライチェーン調査会社）の創業者兼CEOであり、ディスプレイアナリストのRoss Young氏です。
以前の海外向け予告では、3月20日から「ミステリアスウィークエンド」なるイベントが実施予定でした。
糖の吸収を抑える、腸の環境を整える富士フイルムのサプリ！
オープニングムービーなんて無駄なものはなく、一緒に捜査を担当してきたはずのプレイヤーに、「これまでのあらすじ」をイチから説明してくれるケン。
産総研、大工ロボ「HRP-5P」を公開。
新バージョンではタッチキーボードの使用に最適化されており、タッチキーボード上のマイクアイコンから起動できます。
CG農園で収穫テスト、QRで樹木管理.
宇部音鑑例会　３月２６日にカルロス・セスペデスコンサート【宇部】
正午開始の第１試合は、第２１週を終えて５位につけるトヨタ自動車東日本のホームゲーム。
井筒屋宇部ショップ開店１周年、ギフト中心に売り上げ伸ばす【宇部】
Point2：「ホテル滞在中」どこに何があるか一目瞭然！
企画展「鉄器のまち　みずさわ」が、奥州市水沢佐倉河の水沢図書館で開かれている＝写真＝。
こんなに大きい餃子、見たことあるかい？
なお７月下旬の起業家座談会で習主席は、今後の経済は国内の大規模市場の利点を生かし、国内総循環の新しい経済体制を形成していくとし、世界経済が脱中国を始めている中、デカップリングで世界経済から切り離されても国内経済でやっていくという、本人の口から初めて国内大循環経済の話が出た。
先進的な技術と最新の素材の化学反応を生み出す、服飾ブランド「ZERORAY」。
実際、iPhoneのASP（平均販売価格）を比較すると、2018年12月の約839ドルから、2019年12月には809ドルに低下したことが確認されています。
①スープやトッピングにトマトを使う②メニューの変更は可能③期間限定可能④インスタグラムやツイッターなどから情報を発信する――ことなどをルールに掲げ、首藤さんがＳＮＳ（会員制交流サイト）のメッセージを通して呼びかけたところ、市内の名店７店舗が次々と名乗りを上げた。
同ポリシーは一般ユーザー向けアカウントに適用され、G SuiteまたはGoogle Workspaceアカウントには適用されません。
目視では顔も見えない距離であるのも関わらず、スマホに写るプレビューを通じて、彼女の視線も感じます。
Xbox Game Pass加入者は追加料金なしで遊べます。
使い捨てマスクを一度外してポケットに入れたり、何回も使うことはありませんか？
がLightning端子に替えてUSB-C採用（第3世代10.5インチiPad Proをベースにするとのこと）やiPad mini後継機でのLightning存続、さらには2021年のフラッグシップiPhone 13(仮)ではノッチが廃止されてUSB-C採用の可能性を次々と発信しています。
今年上半期（１～６月）の実績は前年比32万１０４５人減の17万６７９４人。
３日に検査を受け、ウイルス感染が確認されたため感染症指定医療機関に入院した。
完成間近まで開発していたものの専用ゲーム機の末期でゲームソフト市場がすでに壊滅していた、開発が遅かったためパブリッシャーから取り上げられて他の開発会社に回されたなど、諸事情から日の目をみなかったレトロゲームも少なくないはず。
５日までに同じ会社で働く５１人をＰＣＲ検査した。
もちろん、デリカ部門も、三部門とこれまで以上に連携を取りながら、より新鮮な素材の惣菜を提供します」とＰＲする。
県の糸数公保健衛生統括監は会議後の会見で「感染状況を見ながら、社会活動を少し緩めて再開し、それでまた感染が広がっていくようであれば、また絞めるという形の共存して対策を組み立てるべきとの提言があった」と説明した。
店頭で対面販売、対面サポートする以外にも、「Zoomで会見を開いているように、事前にお伺いしてからネットでサポートするなど、そういうところは今回を機にブラッシュアップし、アフターコロナ、ウィズコロナの時には、財産であるショップスタッフがサポートできるようなことを考えたい」（榛葉氏）といいます。
横澤夏子が有村架純に似ているような.
山の奥深くや電波が微弱ないし届かない場所では、時として機能しない恐れもあります。
同端末はソニー初の5G対応スマートフォンで、縦に長いアスペクト比21：9の4K有機ELディスプレイや、3眼カメラ、クアルコム最新のSnapdragon 865プロセッサを搭載。
選手の家族やチーム関係者のみに許されたスタンドでの直接応援だけでなく、遠くいわき市からも、磐城高の校内では生徒や教職員が、市内で開かれたパブリックビューイング会場では大勢の市民が、映像を通じて選手たちに熱い声援を送っていた。
Mon Favavori はフランス語で 私のお気に入りという意味です。
きゃりーぱみゅぱみゅさんは「仮免の筆記試験で落ちちゃった」
メガレイドボスの入れ替えも迫っているため、メガシンカ図鑑を埋めたい場合はレイドを探してメガエナジーを稼ぎましょう。
そのひとつが、ドコモから発売された「Xperia ray」（SO-03C）。
ゲーミングブランドのRazerが、eスポーツ向けをうたうゲーミングヘッドセットRazer BlackShark V2と、その廉価版となるBlackShark V2 Xを8月18日に発売します。
それによるとディスプレイは6.4インチで60Hz駆動、プロセッサはSnapdragon 865で背面カメラは6400万画素メイン＋1200万画素超広角＋ToFセンサーとなるようです。
さらに本体ボタンでは通話に関する操作がおこなえ、本体の状態はLEDインジケーターによって知ることができます。
Oculusの共同創設者、新ゲームスタジオ「Mountaintop Studios」を設立。
キャストのほか、音響や照明など裏方の仕事にもチャレンジ。
実用的な量販EVの先駆けとなった日産リーフは、2020年1月に世界累計販売台数45万台突破が報じられたものの、近年はテスラが（比較的）安価なしたことや、中国製EVの躍進に押され、やや苦戦を強いられています。
そんなちょっとした悩みをスマートに解決してくれるのが「PST スマートゴミ箱」！
EVはバッテリーを搭載するために重量が嵩みがちになるというのが一般的な感覚ですが、MINI Cooper SEに関しては、エンジンを取り除いた結果ICE搭載のCooper Sに比べて145kgの重量増で済んでいます。
日本では、いわゆるガラホなどと呼ばれている端末で、通話に特化した作りながらも意外と高機能です。
高知大学の研究者はこの課題に桂浜水族館と協力して取り組み始めました。
同住所からの申込みは代表者のみで、名前・電話番号・ご住所・メールアドレスが重複している場合は応募を無効となります。
当初バグかどうか不明と見られていましたが、やはりYouTube側が意図的に無料会員の抜け道をふさいだもようです。
臨時休館が続いているノシャップ寒流水族館は、フェイスブックページを定期的に更新しており、休館中でも生き物たちの様子など発信している。
鈴木さんは内郷御廐町で「ヘアーショップ・ロダン」を経営する傍ら、２トントラックにシャンプー台や鏡などを備えた移動式理美容店舗「どこでもロダン」を運営。
主な新機能は、オーバーイヤーヘッドホン AirPods Max や サブスク式のフィットネスサービス Apple Fitness+、iPhone 12 では新たな写真記録形式の Apple ProRAW 対応、App Store でアプリのプライバシー情報表示など。
さて、とりあえずそろそろ2020年も終わりそうですが、しばらくは仕事中は「GLIDiC Sound Air TW-7100」、移動中・スポーツ中は「SOUNDPEATS H1」と2021年のイヤホン環境は既に整った様子です。
それは目標株価引き上げの理由でもある。
平下神谷の磐城高等芸術商科総合学園に併設された「青陽児童育成クラブ」では、臨時休校による新たな１人を含め、計20人を受け入れている。
尖閣諸島の字名　「登野城尖閣」に変更提.
これらの素材・パーツはUV-Cを効率よく反射し照射の効率を高める目的でも厳選されています。
尾崎会長はこの日、都民に外出自粛を説いて大きな反響を集めた3月26日の投稿に続き、第2弾としての都民へお願いを自らのフェイスブックで行った。
なお、222nm紫外線の安全性については、ACGIH（アメリカ合衆国産業衛生専門官会議）およびJIS Z 8812（有害紫外線放射の測定方法）において、1日あたり”8時間以内”かつ”22mJ/cm2”が、許容限界値となっています。
子ども創作道場として、隠れ家テントづくりのイベントを開催。
イーロン・マスクCEOは2019年9月にStarshipの「有人飛行を1年以内に実施したい」と述べていましたが、例によってその自主的な期限は余裕で過ぎ去っています。
スタバの「ビッグロゴマグ」を持って東京・丸の内に出現した『巨大スターバックス マグ』を見に行ったら、巨大過ぎて笑った！
その結果、どの様な状況下でも安定した写真が撮れるようになりました。
ちなみに、今回の端末は借り物のため、楽天モバイルのeSIMプロファイルをダウンロードしたり、楽天Linkを使ったりすることはできませんでした。
新型コロナウイルスの全国的な感染拡大を受けて、奄美市は２６日に計画していた旧暦３月３日の浜下れ行事を中止することを決めた。
ひとつはコンセプトデザイナーのiFinder氏が、次期システムソフトウェアiOS 14(仮)から見つけたアイコンです。iOS 14はWWDC20で正式発表と見られており、アップルからベータ版も配布されていませんが、を入手した多くの開発者やハッカーらが解析を進めています。
さらに外部ディスプレイも大きく強化されます。
App Storeの30％手数料をめぐっては、Epicの対決姿勢をSpotifyやFacebookも支持を表明した一方で、大手新聞団体もAmazon並みの15％に引き下げるよう。
どうせなら世界の医療従事者も対象に含めてほしいところですが、Bossa StudiosはNHS以外の方々はEpic Gameでご購入くださいと紹介しています。
細かいストーリー描写やキャラクターの掘り下げは無いながらも、簡単アクションで手軽に爽快感を味わえる『Smash the Office』。
さらにユニークなのが、FLIRによるサーマルカメラを備えていたこと。
学校生活の様子を撮影した写真もスライドで上映。
他社の5G対応フラッグシップモデルよりも対応バンド数が多いのは、注目に値するでしょう。
光学ハウジングはドイツのエンジニアによって構築された円柱形の非球面レンズを採用しています。
米国特許商標庁（USPTO）のサイトで、Googleがフロントカメラの記載が無いスマートフォンの意匠特許を取得したのが見つかりました。
市内の小学５、６年生を対象にした市主催の「市ユニバーサルデザイン『やさしさ』写真コンクール」で、平五小６年生の林悠月（ゆづき）君（12）が応募した「だれでも使えるインターホン」が最優秀賞を受賞した。
在韓米軍のエイブラムス司令官は今月初め、北朝鮮の発表について「これまで見た情報すべてから、そのようなことは不可能だ」と、否定的な見方を表明し波紋を呼んだ。
ジャニーズ、有料配信で医療物資支援へ　ファン歓迎「すごく良い循環」
からArmベースMac来年登場？
アップデートはMac App Storeの「アップデート」か、にアクセスして「今すぐアップデート」ボタンをクリックして行えます。
ポケモンGO史上最大のアップデート「GO BEYOND」にあわせて、人気のゲッコウガやニャスパーなど、カロス地方の新規ポケモンが一気に加わりました。
地方出身者の私が東京に住んでみて驚いたのは、月々のガス料金が田舎の約4分の1にも下がったこと。
プーチン大統領は、開票結果が判明したあと早速、「国民に『支持と信任を心からありがとう』と伝えたい」と国民に感謝を表明。
対中関係は、「できるだけ刺激しない」から「しっかり刺激する」外交へ転ずるべき時だろう。
講師はノンフィクション作家の小松成美さん。
▲どのタイミングまで位置情報を共有するか選択（左）。
転入、転居、転出といった住所異動の際の手続きが対象で、来庁する前に専用のウェブサイトに必要事項を入力しておくことで、市役所の滞在時間を短くする。
純粋に「ゲップ」だけを見れば、統計予測的にはそうなのかもしれません。
この数字は個人情報の記入を求めるオンラインFTCフォームから申告された損失だけにすぎないため、実際の被害総額は10億ドル近くとも見積もられます。
地元局アナウンサー、HKT48メンバー、ソフトバンクホークス.
久保田后子市長は施政方針演説で、各施策を一体的に進めることで「誰もが生き生きと暮らし活躍していくこと…
このうち、若松佐代子・フラのまち宣言推進委員会長のグループ10人は、ＪＲ湯本駅前から、市石炭・化石館「ほるる」、愛湯物語「鶴の足湯」、温泉神社などを巡ってゴールした。
イクラにはない ねっとり食感が楽しめる筋子のにぎりが堂々の2位。
蔡総統は２０１６年に就任以来、この４年間で年金、労働法制、グリーンエネルギー、台湾への再投資促進、少数派権利保護といったさまざまな改革に果敢に取り組み、着実に成果を上げてきました。
あくまでベータ版という位置づけだっため、プランがど真ん中の1つに絞られていたというわけです。
私は黒を購入したが、赤など、数色の展開があるのも良い。
８月１日に夏越大祓式　琴崎八幡宮【宇部】
ＮＰＯ法人うべ子ども２１の第３３２回例会「ずっこけ狂言ばなし」は、３月１５日午後１時半から福祉会館で開かれる。
でも無理はしないでね」「判断が難しいことが沢山あるけど、頑張って！
）に未成年女性と飲酒していた疑惑が報じられた。
今は地震が頻発する「地震の季節」にあると言えよう。
宇部市は２０日、第２５回新型コロナウイルス感染症対策本部会議（本部長・久保田后子市長）を開き、市民が一体となった「ストップ・コロナ推進宣言」を進めていくことを決めた。
ホルダー部分の3つのツメでJoy-Conをしっかりホールドし、ゲームプレイ中のJoy-Conの落下を防止します。
稼働中の原発は大量の温排水を海に放出しており、高浜3、4号機付近の海水温が上昇した結果、木を食べる二枚貝のフナクイムシが異常繁殖。
またBDならもっと少なくて済むというツッコミも当然ではあるものの、どうせ物理パッケージで販売するなら、より多くの人が利用できるDVDを選ぶ考え方は理解できなくはありません。
中曽根氏は自発的な閣僚辞任を求めたが藤尾氏は拒否したため、罷免されたという経緯がある。
はじめはPCを乗せるのを不安に思いましたが、いざ乗せてみたらびくともしないので驚きました。
ヘルメットシェル全体が振動して音を伝えていきますので、ヘルメットシェルをとして360°の音楽体験をを楽しむことができます。
と、ギターで「今夜」を弾き語る自身の動画をアップした。
特徴的な変更点は、絵文字ピッカーでGIFアニメの検索と入力が可能になること。
テレワークで家にいることが多くなって、…
ファッション通販サイト「ZOZOTOWN」がキャッシュレス決済サービス「PayPay」を導入しました。
機械の向こうに人がいて、ほくそ笑んでいるように思えるのだ。
触れることで行くべき道が明らかとなるので、まずは結晶体を目指してステージを探索しましょう。
やっと手に入れた Xperia 1 IIに保護シートを貼り付け。
待合混んでいたので話しかけるのやめました。
おなじみのリーカーJon Prosser氏は「AirPods Studio」の名前を最初に言い出した人ですが、15日のツイートではアップルがその製造に大きな問題を抱えており、出荷は早くとも12月とのこと。
この中から正解を選んだ時点でクリアとなります。
接触するニオイ成分や菌・ウイルスなどを酸化分解する作用があります。
休日などを挟んで３０日～１１月１日まで通常勤務。
飛行機の窓から富士山が見えた、とっさのスナップもRX0 IIのコンパクトさと、メモリ一体1.0型積層型Exmor RS CMOSセンサーにより納得のいく写真を撮影できた。
ちなみに、ファミリー共有で設定できるのは基本的にアップルが提供する機能やコンテンツに限られます。
GREEN FUNDINGでは現在早期割として、最大％オフで購入可能。
円程度どころではないのが正直なところですから、日目よりも精神が不安定になります。
同校で行われた就職ガイダンスに参加し、はまなす学園への就職が決まった。
ジェットボイル（バーナー）のカートリッジは宅配便で送れないなど、初めて知ることも多かった。
深刻な疾患によって誰かが死亡することを願う。
筆者の知る限りでは60から65W級の中でも最小と思えるサイズ感です。
国や県、日本感染症学会、日本環境感染学会、日本老年医学会の情報を基に、改めてコロナウイルスの症状や予防対策、感染が疑われる場合の対応などを紹介する。
報告は「タリバンは、アフガン治安部隊を混乱させ、弱体化させるよう暴力を調整している。
スマートフォンで再生される動画はレコードの回転と同速度で逆回転する無音映像となっています（下の動画を参照）。
ディスプレイ専門アナリストRoss Young氏はiPhone 12シリーズ向け部品の生産が7月末の開始となり、そのため発売日が全モデルとも9月から10月に遅れるとの見解を述べていました。
ポケモンGOのミニイベント「スポットライトアワー」、8月25日18時からは「がんせきポケモン」ことイシツブテが大量発生します。
SpaceXのStarship SN8試験機、12.
中川社長は「日本全国で流通されることになって本当にうれしい。
そんな素人にはハードルの高い要素をクリアしてくれます。
SNS上では、「休校延長しても子供は外へ遊びに行ってしまう」などと、学校再開に賛成する声も見受けられるが、マギー審司さんのように式典や学校再開への不安の声は、保護者からだけでなく、「高校生」や「教員」を名乗るユーザーからも相次いで寄せられている。
動画の中では「○○重」と題した動画を公開していた。
Twitterがプライバシー設定を一部変更し、モバイルアプリ広告の測定を管理する機能を削除しました。
あなたたちはとんでもない仕事をした！
昨年実施されたHDC 2019では、Harmony OSがIoT向けであることを強調していたファーウェイだが、米政府が強い姿勢で同社への規制を強めているため、独自プラットフォームを開発する方向へ舵を切ったと考えられる。
メガシンカの仕組みをざっくりおさらいすると：
娘への愛が強いことで知られているKOOさん。
宇部市民オーケストラ（栗林宏明団長）は３月１日に記念会館で予定していた「第２２回定期演奏会」の中止を決定した。
視聴者参加型企画として各社の動画内で職人が出すヒントを基にキーワードをつなげ、３文字の単語を完成させた応募者に抽選でグッズをプレゼントする「オンラインキーワードラリー」や、インスタグラムに参加企業の製品を使用している写真を投稿してもらうフォトコンテストも行う。
昨今の情勢を受けて、在宅でもプレイしやすい方向への調整を反映した内容です。
条約は軍事活動の透明性向上を目的に冷戦終結後の１９９２年に締結され、米国、ロシアのほか、欧州の34カ国が加盟している。
価格は2400円で、Amazonなどで購入可能です。
HUAWEI P40 Pro 5Gは、国内では6月に発売されたSIMフリーの5G端末。
市民からも子供の誕生祝いに贈るため作ってほしいとの依頼もあり、縁起物として贈られる江戸凧を毎日、自宅隣の工房「凧の家」で製作している木村さんは「観光客の皆さんが喜んでくれるので、今年も工房に立ち寄った人が稚内に来た記念になるよう一生懸命作りたい」と作業していた。
ネット接続がない場合でも、すでに更新済みのプレーヤーがいれば、「近くの人とバージョンを揃える」でローカル通信を使って更新することもできます。
同誌の「海外の情報筋」によると、iPad Air 4はiPad Pro(2020)と同じくトラックパッド内蔵Magic Keyboardをサポートするため、背面にスマートコネクタを備えているとのことです。
このゲームボーイを踏襲したデザイン、惹かれる人も多いのでは？
もちろん家具など大型配送便を使う必要がある商品や、クール便を使う必要がある冷凍・冷蔵の商品は対象外となりますし、2019年10月には送料が高い沖縄や離島の場合、送料無料の基準を税込み9800円からに設定することを公表するなど、いくつか例外は設けられるようです。
重量が20gほど増えているが、体感できるほどではない。
フォートナイトに弾丸はじく傘アイテム「キングスマン」登場。
ダメなところもいっぱいあるけれど、それ以上に良いところもいっぱいありますよね。
今年前半には、データセンターやスマートフォ…
稚内観光マイスター推進委員会は、２５日に市役所などで実施する稚内観光マイスター検定試験の出願状況をまとめた。
以下、新たなガイドラインの引用です。
Googleのフィットネスアプリ「Google Fit」がアップデート。
少しラグはあるものの、ブロックを叩いたりクリボーを難なく踏んづけています。
歴史民俗資料館の夏休み特設コーナー「さわってみよう！
現金のほか、「ｎａｎａｃｏ」、「ＷＡＯＮ」「Ｐａｙ Ｐａｙ」などの交通系電子マネーでの決済もできる。
台風１９号接近のため、１３日午前７時４０分山口宇部空港発のＪＡＬ２９０便、同８時羽田空港発の同２９１便、同１０時半山口宇部発の同２９２便、…
TONE Factoryは高い品質水準で設計、製造されておりますが、万が一製品に不具合が生じた場合は、修理、部品交換を含み、保証期間は1年間有効となります。
CAR UMBRELLA の生地には、防水効果や抗酸化効果が高く耐食性にも優れたオックスフォード素材を使用。
同校では「最新の環境を整えてもらった。
Sinot Aquaは非常用のバックアップ動力としてディーゼルエンジンを搭載しているため、完全に環境に配慮した船とまでは言いきれないかもしれません。
充電でのもう一つトピックスは「電源アダプタ」と「EarPods」が付属されないこと。
反省の言葉を口にしたと思ったら、次は「はしご会食」だ。
ただ、Virgin Orbitの場合は生身のパイロットが航空機を操縦してロケットを上空へと運ぶところが大きな違い。
事業別では大きく食品と医薬品に分けられる。
池泉庭園の復元や植栽工事、説明板を設置するなどした。
VAIO SX14がシルバーとブラック、ブラウンの3色です。
山口市議会は１０日、議会運営委員会を開き、２月定例会の会期を１７日から３月１３日までの２６日間とすることを申し合わせた。
また、母子保健サービスを充実させ、妊娠期から出産、子育て期まで、切れ目のない支援を実施する。
渡辺さんに聞く牛との生活【宇部】
午前十時から午後六時（最終日のみ午後四時まで）。
外出自粛、県をまたいだ移動自粛が緩和された途端に感染者は増え、４００人台に乗った東京ばかりか大阪（２００人超え）、名古屋など大都市ばかりでなく全国的に感染が広がり、これまでゼロだった岩手県でも２人の感染者が出た。
政府は次期首相の下、これまで以上に解決に向け全力を尽くさねばならない。
この機能を使うとたとえば、日本語へのローカライズがじゅうぶんにできていないアプリを英語で利用したいときに便利ですし、語学の勉強にも役立つかもしれません。
ただしギフトカードの最大額は2万4000円と、2019年と並ぶ高額となっています。
ああいうのが面倒くさくなくなるんで、いいかなと思います」
しかもかなり接写ができるので使い道もグッと広がりますね。
山口フィナンシャルグループ（吉村猛社長）の山口銀行、もみじ銀行、北九州銀行の３行は、特別相談窓口「新型コロナウイルス感染症」資金繰り対応相談窓口を設置した。
生産数によってお届けが前後する可能性がありますのでご了承ください。
▲基本性能はゲーム向けモデルとして見てもかなりの上位。
世界中で猛威をふるう新型コロナウイルスの感染拡大で言い知れぬ不安にさいなまれる毎日だ▼そんな中で30日からいよいよ本県を舞台に、作曲家古関裕而をモデルにしたＮＨＫ連続テレビ小説『エール』がスタートする。
直し方、スマホの対策方法はコレ！
射撃ミスを何度か繰り返すとゲームオーバーとなり、終了時点の獲得スコアが記録されます。
レンタルビデオやゲームソフト販売の大手であり、昨今ではオリジナルブランドでのAV機器も積極的に手がけるゲオが、43インチ液晶テレビの新モデルを発売しました。
拉致が一部明らかになっていた90年代初め、金日成主席と会見した朝日、共同通信がこの問題を少しでも提起していれば、状況は違ったかもしれない。
２０２０年度の小中学校の修学旅行は、１学期中を延期し、９月下旬以降に実施することで検討する。
現時点で軟式野球、ソフトボールの両競技ともに、一家族１～２人など人数を制限し、保護者の観戦を認める考え。
ちなみに、メルセデスは先日、2024年までにハイウェイを完全に自動走行できる技術の開発を目標としたBMWとの共同開発計画を中止(保留)すると発表したばかり。
といってもシューティング要素というより、『パックマン』のような"ドットイート"要素が前面に押し出されています。
岩田氏は動画の中で、ウイルスがあるかもしれない「レッドゾーン」とウイルスがない「グリーンゾーン」を区別することが必要だとした上で、船内では「グリーンもレッドもグチャグチャになっていて、どこが危なくてどこが危なくないのか全く区別かつかない」だと訴えていた。
新造船に加え、陸上部門でみどり公園整備工事の鉄骨工事、大型タンク修繕工事などを受注することができ８０００万円の増加となり、売り上げの大幅増に寄与した。
参考価格は3万4500円（税抜）。
プロ入りはチームメートやスタッフ、家族、古里で支えてくれる人たちのおかげと感謝し、「きょうも『おめでとう』『頑張れ』と声を掛けてもらい、うれしかった。
温泉街の湯煙が見えたり、景色に心が癒されます。
このあたりの製品から、ワイヤレス＆ノイズキャンセリング搭載というがトレンドになってきました。
アップルとGoogleの協力がないかぎり追跡アプリ開発も困難なため、いずれ採用せざるを得なくなるのかもしれません。
市は１６年度からリサイクル率４０％以上の達成、１日１人当たりの排出量８４０㌘以下などを目標に掲げている。
山陽小野田市中学校新人体育大会のバスケットボールは１０日、竜王中体育館で開かれた。
日本女子大英文科に学んだ後に教師となり小史と結婚。
──まあいずれにせよ、自分用でなくても「」ってけっこうイイかも。
経済社会活動が本格的に再開することになるが、感染拡大への警戒を緩めず、経済との両立を図っていきたい。
多彩な動きを再現できる可動性、そして迫力ある１/６スケール。
Galaxy Z Fold2は、韓国ではすでに発売開始され、好調な販売を記録しています。
玉城知事は２６日夜から３８度以上の発熱があり、医療機関の受診で細菌性肺炎のため約１週間の入院が必要と診断されていた。
１年半後、戦いの形勢が逆転した。
同湯では利用者に感謝を伝えるため、２５日から８月３１日まで使用できる割引券を発行している。
湯田温泉旅館組合が客足回復に向け清掃活動　新型コロナウイルス【山口】
新型コロナウイルスで苦戦を強いられてきた映画館の救世主となるか。
万全の準備で試合に入ったが、ＪＦＬ優勝経験のあるぶ厚い壁を打ち崩すことはできなかった。
それでもPCエンジンを買ったのは、Huカードのゲームに大変そそられていたからーー直球で言えば「ナムコ（当時）が参入し、アーケードゲームを次々と移植したから」です。
秋の叙勲で瑞宝双光章を受章した、宇部西リハビリテーション病院看護部長の長谷川京子さん（６７）＝山陽小野田市鴨ノ庄＝は４日、藤田剛二市長に受…
さらに台湾業界情報誌のDigiTimesが2020年半ばに「Switchの新モデル」を発売と報道したものの、直後に任天堂は「2020年内に新モデルを発売する予定はない」
トランプ氏との会談自体が不要で無益であるはずがない。
プクリン（あまえる / れいとうビーム）
できるだけ早く支援をと思い、とりあず財政調整基金を充て、第三次の支援をすることにした」と説明した。
３月１３日といえば、日本の感染者６７５人に対してイギリスの感染者は５９４人で、感染者数、死者数ともに英国の方が少なかった。
なぜかと言うと、この人のお父様が森林管理者でいらした。
当初は一眼レフ用独自規格として登場しましたが、のちにパナソニックも合流して改良され、2008年にマイクロフォーサーズとなります。
※2ポート合計で出力ができる最大電力は5Wとなります。
また、TizenHelpは、アップデートにより最新のGalaxy Watch Active 2と同等のUIになると報告しています。
登山・キャンプ用品を取り扱う宇部市上宇部のハックルベリー（…
白善燁が生まれた当時、祖国はすでになかった。
▼『SD-03』の展示を見る数日前に見てメチャクチャ興奮したKleinVisionの『AirCar』。
もう意見を拡散し、この問題を訴える必要がなくなった」
「厄介者のツルヒヨドリの有効利用」「グリーンＡＩとゲームを組み合わせたサンゴ育成教育システムの開発」など、高校生らは、農業やＩＴの分野で独創的なビジネスモデルを提案した。
日本における４度の展示会において、約300名のオーディマニアの方々から装着感がいいとの評価を得ました。
大まかにまとめれば、アップルはソフトウェアとハードウェアのトップが同じ社内にいてすり合わせが可能な上に、特定のソフトウェア処理に絞り込んだ特殊チップが用意できるため、ユーザーからは目に見える高速化が実現しやすい、といったところでしょう。
目玉機種の「Rakuten mini」は対象外となっています。
幸い保険に入っていたので金銭的被害は最小限でしたが、今回はその顛末記をお届けいたします。
第100回全国高等学校ラグビーフットボール大会（花園）の大阪府予選・第2地区決勝が1日に花園第1グラウンドで行われ、大阪朝高が布施工科高校を78-0で下し、地区優勝を果たした。
Memorialなセンター試験を！
といった対応がとれるとのこと。
そしてホリパッドは、ホームボタンを押すと状態セーブ・ロード画面が呼び出せるため「難所の前でセーブ、ミスしたらやり直し」も楽々です。
密室空間でタスクをこなしていくホラーゲームで、オンラインでの協力プレイが魅力。
あいさつで菅崎署長は「それぞれ関係機関・団体に協力をもらい、住民一人ひとりに事故防止と安全行動の認識をしてもらうことが必要だ」と協力を呼び掛けた。
ということで、展示会に来たものの、そこまでテンションのアガる展示には出会えず帰ろうとしていたのだが……空飛ぶ車とはあまり関係無さそうな展示が多いエリアで、その日最も感心させられたアイテムに出会ったのだ。
一関高専の学生から成るよさこい団体「舞童」は１７人で出演。
これらの車両は同社の3D Visionチームの一員であり、複数のデータをコンピュータビジョンや機械学習と組み合わせて3D画像を提供しているとのことです。
ニューフェイス　第３回　小羽山小　宮本将武さん【宇部】
活発に活動している菌が、照射後、あっというまに、停止・死滅する様子が分かります。
各種設定の下に日付が表示されるようになります。
アップル初のオーバーイヤーヘッドホンAirPods Max（「AirPods Studio」の仮称で呼ばれたことも）は「12月までの出荷は難しい」とのが、年内までに間に合いました。
生乳生産は上川、留萌、宗谷とも前年を上回った。
Amazonにて12月14日23時59分まで実施中の「」ではApple製品がお買い得な値段で販売されています。
ストレージは512GB／128GBモデルが用意され、5000mAhバッテリーを搭載します。
同TFT基板はJDIのコア技術でもあります。
要するに私を含む日本の大都市のトレーナーの方がレアな存在なのである。
アテルイⅡの計算に基づく宇宙大規模構造の模式図の一例（京都大基礎物理学研究所提供）
なんにしろ、ユーザーにとって有用な機能であることは間違いなく、早期のリリースを期待したいところです。
もちろん勝負の世界だし、勝利を目指して欲しい。
すでにサービスを提供中の14か国では、特典ゲーム9本を含む Stadia Pro を誰でも2か月無料で遊べます。
十六日　サクラマス　〇・八～二・七㌔が一人三～九本。
おかずの種類と量が半端でない。
基本性能も、CPUにはインテル第10世代Core i『Core i5-10210U』を搭載。
離れた場所に居る利用者同士の飲み会での利用を想定したビデオ通話ツールで、ブラウザからアクセスすることで、ビデオ通話ルームとそのURLを作成でき、URLにアクセスすることで参加できる。
あと1年、あと1年待つ……1周年記念の世界樹の導き装備ガチャで「世界樹のつるぎ」をゲットできなかったことで、ジェムを貯めまくる決意をしたのはおよそ1カ月前のこと。
手作りの足踏み式消毒スタンド寄贈　秋穂の美村さん「地域の感染対策に」【山口】
とにかく、調味料や基本のスープを作るのが生きがいで、調味料専用のプレハブ小屋を建てたほどなのだ。
ニョッキで食べ応えアップ「カレーニョッキ」
ゴム製のバンジーストラップの引っ張る強さを、お好みに合わせて調整することができます。
ロータリーエンジンの弱点とされるアペックスシールは、LiquidPistonのエンジンではハウジング側にあるため、固定が簡単でなおかつハウジング内から直接、潤滑油を供給でき、これらのポイントによって「古いロータリーが燃焼と潤滑で抱えていた主要な課題を解決」したと豪語します。
また、プロ野球・広島カープにインスパイアされて赤を採用したという理由も、多くのサポーターの腑に落ちず、SNS上では「＃紫を取り戻せ」のハッシュタグも作られた。
第5回目となる今回は、広く外出自粛が呼びかけられている現在、より多くの来場者が訪れるのではと思えるものです。
咸鏡南北道では、金正恩委員長の被災地復旧への呼びかけに呼応した平壌市党員らの中から選抜された1万2千人の「最精鋭首都党員師団」が、被災地に到着した日から精力的な復旧作業を連日にわたって展開している。
藤沢図書館で開かれている「黄色の本―Ｙｅｌｌｏｗ　ｂооｋｓ」
石塚町の音楽教室「エモーション」の設立20周年を記念した「アニバーサリーコンサート」が22日、いわき芸術文化交流館「アリオス」中劇場で開かれる。
価格は非公開ですが『現状のsenseシリーズとそう変わらない価格』（シャープ）としています。
既存のFireタブレットのアップデートで対応したほか、同日、対応端末となる「Amazon Fire HD 8 キッズモデル」も発売されています。
昨年の「Capcom Cup」は日本で開催され、アメリカのidom選手が優勝、賞金25万ドル（約3000万円）を獲得している。
もう、こっちが『ウォーズ』」
感染確率の分母を１つでも増やす自衛手段である▼手洗いやうがいの励行はもちろん、体の免疫力を高めるため、家族にはビタミンの多い野菜や果物、硫化アリルを含むニンニクやネギ類、さらには発酵食品、青魚などをとらせるようにしている。
ゆえに結成初期から他のグループのステージにもダンサーとしてたびたび出演し、19年には単独初主演舞台「虎者（トラジャ）－NINJAPAN－」を上演した。
中国は新型コロナに関する偽情報を流すなど情報戦も駆使している。
初動がいいばかりか、「発売が遅れたため、売り上げの一部はその後の数ヶ月に繰り延べされるため」年明けにも勢いが維持されるというわけです。
１月に予約していたといい、「新型コロナで来られるかどうか心配だったけど、解除されたので良かった」と話し、予定通りの旅行を喜んだ。
ホフマン氏はByteを差別化するために、コンテンツクリエーターの収益化の支援に初期の焦点を置いている。
厚い所でも３０㌢弱しかなくいつもの半分以下なので明日には終わりそうだ」と作業員は話していた。
タイヤを描いて爆走レース『クライマーを描こう』：発掘！
ドラッグストアでは品薄が相次いだ（2月29日撮影）
実店舗を持たず、チェーン店のキッチンなどを間借りしながら「○○専門店」をうたうフードデリバリー専業店のことで、ユーザー側からは実際に店舗を持っている店と見分けがつきません。
わずか1カ月間で自然災害の痕跡が一掃され「社会主義の理想郷」「社会主義農村のモデル」（朝鮮中央通信）に生まれ変わった。
小さくした動画の窓は画面のどこにでも移動でき、拡大縮小や一時停止および再生、全画面化して元アプリに戻ることも可能です。
燃料44mlで8時間点灯＆200ルーメン。
MagSafeに関連したケース等が展開予定です。
Baseusはイノベーション能力だけでなく、技術力と品質力にも力を入れており、様々な分野で優秀な技術パートナーを求め、より競争力のある製品を共同開発しています。
エントリーモデルのロボット掃除機の吸引力は1300～1600Paでブラシがついていない製品もあります。
さらに海外テックサイトの9to5Googleに寄せられた情報によると、Atbは仮予約者に対して「在庫は4月下旬／5月上旬に入荷すると米グーグルから通知されている」との案内を送っているのです。
開発は『アンチャーテッド』や『クラッシュ・バンディクー』シリーズで知られるNaughty Dog。
ただ、LINEのコミュニケーションと決済のサービスには壁がありますので、そのあたりが課題になります。
納品停止のキャベツ販売　新型肺炎で　１３日からイオンＳＣ【金ケ崎】
その結果としてGoogleのAIは画像の1/5以上の診断ができず、再診断をしようにも交通や仕事などの問題から患者を呼び戻すことが困難な状況も発生。
というわけで、逆にパーリーナイッ な気分になることができたぞ。
荷物を二分することなく片方にまとめるタイプで、開閉時の荷崩れを防止、沢山収納できるようにシンプルな設計を採用しました。
ドイツのマックスブランク研究所によると、中東と北アフリカでは１９７０年代から灼熱日数が倍増。
半年かけてようやくひらがなを覚え、簡単な漢字も読めるように。
ソフトバンクが21年早々、料金プラン体系を刷新します。
また、セリフがはっきりと聞こえるスピーチエンハンスメントや、爆発音などを抑えて再生するサイトサウンド機能も利用できます。
薬の発見と試験は複雑で、問題が多発するプロセスであり、最新のコンピューティング手法による再発明が期待されている分野である。
波紋呼ぶ北企業との物々交換構想、国連制.
感染拡大を避けるために、あらゆるイベントや催しが中止となり、社会経済は落ち込み、国民は外出制限に我慢を強いられた。
稚内空港で連日、離着陸に支障が無いよう滑走路などの除雪作業が行われている。
アッバス議長は５月19日、イスラエル政府が計画するユダヤ人入植地の併合に対し、自治政府幹部らと協議し、イスラエルおよび米国との間で交わされた安全保障問題を含む協定およびすべての合意に伴う義務を放棄することを表明した。
あとで5万くらい請求されない？
一方シャオミが出願したのは、スマートフォンの本体上部がツイスト（回転）して、背面カメラが前を向くというものです。
投票所、開票所における「３密」（密閉、密集、密接）防止対策などの取り組みを確認した。
世界中のクリエイター、イノベーターが空撮や地上撮影を行う際に、使いやすく、安全な機材やプラットフォームを作ることをミッションとしています。
そのRosetta2で、ParallelsやVMwareといった仮想化ソフトウェア（Macの中にx86 Windows PCなどの仮想マシンを構築する）が動かせないことが明らかになりました。
そこで、家族がぴったり並んで、無理やり4人で1つずつのマスクを着けている――というものだ。
ユアーズ中央大壹店では、１１月２２日から玄関前の特設コーナーで宝船やおかめなどの縁起物を飾り付けしたリース、しめ縄など４０種ほど販売している。
インテルとAMDのCPU競争は今でも続いていますが、インテルが強みとしていた小型PCにもAMDが少しずつ侵食を始めています。
通常の旅行では移動中の負担を減らしたいため「持って行くかどうか迷ったアイテムは置いていく」ことにしています。
老後が住処はちょっとがんばれば階段で移動できる階にしたいです。
その直後、ステージクリアに必要な撃破数がカウントされます。
調査開始をきっかけに、最終処分地に対する理解が地元だけでなく日本全国に広がることを期待したい。
▽東京行き　１２８人（昨年同月２８１２）▽千歳行き①　４２１人（同１１４５）▽同②　１９７人（同９３９）
しかし、今後GMS入りでのアップデート提供が不可能になると、セキュリティパッチが提供されないままに放置されてしまう可能性が高まります。
それを可能とするXcode 11.4が配信された直後なので当然ですが、今後のラインナップの充実を期待したいところです。
これと関連し、有力な次期大統領候補として存在感を示す李洛淵・前首相は質疑で、２０１７年の米韓首脳会談での共同宣言に「非核化ではない一般的な南北関係の改善で韓国が主導的役割を果たすことをトランプ大統領が支持するとなっている」ことを挙げ、統一省が管轄する金剛山観光の再開を促した。
ただ、それだけで終わらせてはいけない。
それはさておき、本日2020年11月17日（火曜日）から、予告なしで『Pokemon HOME連携記念イベント』が開始となった。
香港を拠点とする法律事務所の弁護士いわく「中国やアジア全域では、データ（個人情報）は鍵をかけるものとは見なされず、何かに活用するものです。
大きさと重さは相応にあり、また価格という点でも同社製品としては高価ですが、同社のブランドと相まって、大容量のUSB PD対応バッテリーの定番ともなりそうなモデルでしょう。
こうしたちょっとしたキラリ感が出る一方で、滑らかな階調で描くべき部分は滑らかにグラデーションをかける。
このほか観賞用の品種、外来種など人工的に生み出されるものにも触れながら、魚の多様性について紹介する。
このリフレッシュレートは、現行モデルのXperia 1 II（90Hz駆動）をも上回っています。
つい先日は松岡修造みたいな新商品を発売してしまった我らがペヤング。
その商品を発見した時、思わず本気で二度見した。
米MacRumorsが入手した技術者向け内部文書によると、内蔵SSDが256GB～2TBモデルではSSDがロジックボードにはんだ付け、4TBおよび8TBモデルはSSD拡張ボードがコネクタ経由で取り付けられているとのこと。
背面カメラは4800万画素（広角）と200万画素（深度測位）のデュアル構成。
単なる企業間のいさかいに留まらず、いずれアップルも厳しい対応を迫られるのかもしれません。
またApple Payにおける八達通カードの特徴の1つとして、エクスプレスカードでSuicaを含む複数の交通系ICカードを同時待ち受けに設定できる点が挙げられる。
二日　チカ　十二～十三㌢が百～百二十匹。
大きさや高さの調整、離したり寄せたりもできないので、特徴を出すのは難しいです。
実際の製品としても変更が大きく、新シリーズだけでも3系統、本体設計レベルの新世代機が2シリーズと、合わせて5シリーズが大幅に刷新されるという気合いの入りようです（ただし、新シリーズのうちの1つは、小学生から高校生までをターゲットにした『LIFEBOOK EH』シリーズであるため、一般的な個人向けモデルとは少しターゲットがズレます）。
これからも市民のため頑張ってください」と述べ、ヨーグルト飲料１２０本を寄贈した。
米、内戦勝利間近のアサド政権に制裁　U.
そばにいた猫も安心して寝られます。
大きくカットされたスライス肉は鍋を覆いつくしてしまいそうだ。
また、ソフトバンクもメインブランドとサブブランド（ワイモバイル）間の移行手数料の撤廃は表明していますが、現時点で手続きの簡素化については言及していません。
ディスプレイは、Galaxy Note20 Ultraのリフレッシュレートが120Hzになっています。120Hz駆動のディスプレイは、Galaxy S20シリーズにも搭載されていましたが、60Hzと120Hzのどちらか一方しか選択できませんでした。
電源供給用のUSB-A to Cケーブルのみならず、ACアダプタまでもが付属する点は嬉しいところ。
サイズ：直線式1m、直線式2m、伸縮式0.
同協議会の会員７４７人がそれぞれ１人ずつタオル３本以上（未使用）、義援金３００円以上を寄せた。
各地でどんな活動をしているのかも一目でわかるし勉強になる」と笑顔を見せた。
友だちは買えるけど私は買えない、それが嫌だったから」。
そしてそのメールにはこの夏よりStarlinkのプライベートベータテストを開始し、その後パブリックベータに移行する計画が記されています。
最強コスパの焼肉店はココだッ！
１１人１１団体たたえる　市民憲章推進大会で表彰【一関】
各店舗が一押し商品１種類を３０個限定で販売するため、両日ともに先着３００食分となる。
というのも昨今のRadeonシリーズでは、このクラスのモデルはHPC用などにフォーカスしており、そもそも「ヘビーゲーマー向けのビデオカードが実質的な空白であった」ため。
ＨＰには、市内の文化活動を支援する「山口メセナ倶楽部」の助成を受けて制作したプロモーション動画もアップされている。
一般の方々のレビューで音質評価にバラツキが出るのは、装着方法にバラツキがあるからです。
伝統のコンパクトボディにこれまで以上の撮影能力を詰め込んだ1台となっています。
Pixel 4と比較すると、筐体サイズはほぼ変わらない（Pixel 5は144.7x70.4mm、Pixel 4は147.1 x 68.8mm）ものの、画面サイズが大きくなっているのがよく分かります。
社会福祉法人むべの里（隅田典代理事長）は８日、宇部市厚南北３丁目のデイサービスセンター輝きの里で「こどもサマー祭」を開いた。
準決勝の同27日、Ｊ１の上位２チームが参戦。
厚さを25cmに抑えることで、従来モデルと比較してより幅広い建築物に適用できます。
のぼり旗掲げる―一関署地交推　一関署地域交通安全活動推進委員協議会（岡本紀巳雄会長）は１１日、平泉町平泉地内の国道４号で街頭啓発活動を行い、…
スマートスピーカーなどで「OK Google」と話している人を認識し、スケジュールなどのプライベートな情報を確認可能になるというものです。
宇部交通安全協会東岐波分会（岸本尚之分会長）は１１日、花園自治会内の高齢者宅を訪問。
市正庁で行われた試験では、試験官の注意事項の説明あと、午後２時１０分から９０分間、試験が行われた。
全米ホーム教育調査研究所（ＮＨＥＲＣ）は、個別教育と安全性の観点からホームスクールの利点を挙げている。
１人で抱え込まないでほしい」としている。
ラッキーなことに、その日たまたま開店日とのことで、オーナーであるJohnny YAMADAさんのTwitterアカウント（）に参加希望をリプライしました。
だとすれば、iPhone 12 miniの潜在的な人気もかなり高いはず。
書き込み1つあたり5毛が支払われていたとされることから、この名が付いたようです。
Apple Watchの勢い止まらず。
Androidタブレットとしては珍しくハイスペックなMatePad Proでは、品質を確保するためにより日本メーカー製部品の採用率を高めている可能性もあります。
世界各地で感染者が続出している新型コロナウイルス。
さんが、夫をGPS追跡したことを明かした。
ご迷惑をおかけしますが解決までしばらくお待ち下さい。
今回は2020年子年のネズミ役「チラーミィ」。
女性の座席周辺に座っていた乗客が対象とみられるが、この検査の結果が分かるのも１日以降になるという。
将来の夢、働く魅力実感　滝沢で子供体験イベント【岩手】
友人関係の５０代女性は「また来年も会うことを約束しました」と見送っていた。
性能にこだわってさらに上位モデルを狙うと13万円近い価格になる。
さらに電源オン時から入力までのレイテンシも短いため、パッと電源を入れてすぐに使えるのです。
里山ビオトープ二俣瀬をつくる会では、親子で里山の自然学習をする「親子自然観察隊」（管哲郎隊長）の隊員を募集している。
もともとAirPowerは2017年のiPhone X発表イベントで予告されたものですが、約1年半後に発売中止を正式に発表されています。
そろいの法被で団結　本番向け手順確認　福豆鬼節分会【北上】
このテストは各種アプリを使い続けて、どのくらいもつかという、かなり過酷なテストなため、公称値のテストとはまったく違います。
それだけMacBookシリーズのバタフライ搭載モデルが頻繁に修理に持ち込まれていたのかもしれません。
また、アイロン掛けやドライクリーニングはできませんのでご注意ください。
歴代のiPhone SEと、12 miniのサイズ感の違いがわかるだろうか。
国連安保理　日本は先頭に立って改革を.
自転車の洗いにくい隙間の泥まで高圧洗浄でいっきに噴射！
昨年５月２４日、地球温暖化対策を求めるパリの学生たち（ＵＰＩ）
実際に通信するにはこのチップを搭載した家庭用Wi-Fiルーターと、スマホなどのデバイス側で使えるWi-Fi 6E対応モデムが必要となりますが、 そちらも早晩登場するものと思われます。
新製品では人感センサーを搭載し、新たに3つの機能が用意されています。
PS5向けに発表済みの続編、Horizon Forbidden West (禁じられた西部) もPC展開が気になるところです。
同団体は２０１７年の結成以来、同町を盛り上げる方法を若者目線で提案している。
スティーブ・ジョブズが「スマートフォンとラップトップの間に、第3のカテゴリ空間がないだろうか？
このようにOnePlus 8シリーズは、ウワサされていた通り、昨今の5G対応フラッグシップ級スマホにあっても高いレベルの性能を備えた、速度を追求するメーカーことOnePlusらしいモデルと呼べそうな仕上がり。
①村形友香織（旭農）②半田（旭永嶺）③中瀬（旭農）④伊山（旭商）⑤近藤（旭南）⑥角柳（旭南）
７日の大雨により土砂崩れがあった場所はブルーシートで覆われ更に崩れないよう杭を打つなどし１１日までに応急工事が完了。
Type-Cでの充電はQuick Chargeに対応し、4025mAhと大容量のバッテリーながら、120分でフル充電が可能とのこと。
大型スーパー前で客待ちをしていた運転手に話を聞くと「クルーズ船客が来なくなって売り上げの落ち込みは大きい。
３９回目の今大会は、新型コロナの影響で国内外５２拠点をウェブ会議システムでつないで実…
キートップはいわゆるアイソレーション型で、ストロークも1mm（公式スペック）で、実際に入力してもそれなりにあるように感じることができ、キータッチは悪くない。
新型コロナウイルスの追跡システムを巡っては、日本政府も「新型コロナウイルス感染症対策テックチーム」を設立。
つまり全アプリが縦に並べられ、上下にスクロールできる表示モードということです。
直接のライバルとの戦いはまさに死闘となり、相手攻撃陣が幾度もゴールに迫った。
開催挨拶にあたるグローバルキックオフでは、ポケモンGOの開発運営元ナイアンティックの創業CEO、ジョン・ハンケ氏が出演します。
テレビもヘッドホンも買った甲斐があるというものです。
開発については、クアルコム社と共に2年前からリファレンスデザインを練ってきたのだとか。
総務大臣会見の質疑応答の全文は下記のとおりです（該当部分を抜粋）
民間宇宙船による飛行士輸送定期便の第1便が国際宇宙ステーション(ISS)に到着。
よい機能を、上位モデルから揃えていくことの重要性を物語っていますね。
新型コロナウイルスの影響で旅客は前年同月比７３・８％も減少する５０８６人だった。
３１日に咽頭痛や倦怠感の症状が出て、医療機関を受診。
ちなみに原産国はタイ、ベトナム、インドネシアとのことだ。
夜になるとテンションが上がり、跳んだり踊ったり笑ったりで、とにかく寝かしつけに苦戦する毎日でした。
▲ロンドンはAQIが1で緑（左）。
５社が共同出資し２月にＳＰＣの北上駅東口都市開発（北上市相去町、資本金９６０万円、社長・西尾髙登宮城建設常務取締役）を設立し、今回市と駅東口の土地の使用貸借契約を結ぶ。
と気になる人も多そうですが、例えば眠る前の入浴中に20〜30分だけApple Watchを充電しておけば、朝まで問題なく使えます。
奥州市江刺のスーパースーパーマーケットサンエーで３日、恒例の福まきが行われた。
いまの問題点を一番分かっているので、その中で最大限頑張ってもらいたい」と期待感を寄せた。
レイ米連邦捜査局（ＦＢＩ）長官＝２０１９年１１月、ワシントン（ＡＦＰ時事）
しかし、画面が大きくなれば紙の雑誌と同じ感覚で読むことも可能となり、メディア体験も豊かとなり、量の変化は質の変化へと繋がります。
開発を行ったサッカーパンチ社のネイト・フォックス氏は、本作の立ち位置を「マカロニ・ウェスタン」のコンテキストで「ハンバーガー・サムライ」と呼んでました。
ランニング分析機能では、ランニングが完了した後、垂直振動、左右の非対称バランス、滞空時間などからランニングフォームを分析し、アドバイスしてくれる機能を新たに搭載。
中止の場合に比べれば、延期の選択肢は大会組織委や東京都が受ける経済的なダメージが軽減されるが、新たに発生する多額の経費をどう賄うかが問題となる。
本県関係では、全国審査の絵画部門で大槻久…
買収額は約5000万ドル（約52億円）と伝えられています。
男女別では男性２０人、女性は１人増の６人。
こうしたA14 Bionicを構成する要素を、iPad ProあるいはApple Silicon搭載Mac向けに再構築すると、どんなものになるでしょうか？
エアコンの効いた屋内で休んだり水風呂に浸かるようには体温を下げられないという意味では「気休め」ではあるものの、暑いときに冷たいドリンクのボトルや保冷剤を押し当てたり、冷却スプレーで一時的な涼を得るのも無意味な気休めだから不要と考えるか、少しでもしのぎやすくするために有効と考えるか。
ソニーの着るクーラー「REON Pocket」一般発売。
総会の決定により、朝鮮は核実験と大陸間弾道ロケット（ICBM）試射の中止、北部核実験場の廃棄など朝米間の信頼構築のための先制措置を講じた。
そんななか、丈夫なプラスチック製ボディにキーボードやディスプレイを内蔵し、電池を入れてIchigoDakeを挿せばすぐに使えるキットとして開発されたのがIchigoDyhookというわけです。
こちらは16コアを用意します。
琴崎八幡宮奉納書き初め書道展、石川習字教室が力作【宇部】
開口部に湿気や水分が入り込まないようにご注意ください。
午後の時間帯は眠気に襲われやすく、椅子の後ろにあるベッドに横になるのも自由だ。
LINEモバイルはソフトバンク傘下のMVNO。
同法人は消毒や換気を徹底した上で、事務所を集いの場所として開放し続けている。
自然界が引き起こす災害の間隔を、人間の生きている時間の物差しで考えるべきではない。
と専門性の低い報道を批判する意見もあった。
秋の叙勲で旭日双光章（保健衛生功労）を受けた、山陽小野田市西高泊の西村内科医院院長で山陽小野田医師会顧問の西村公一さん（７１）は１４日、藤…
私も当時、晴海かどこかの展示会でその会社のマネージャーさんにご挨拶をする機会がありました。
発表によりますと、11月26日以降、NTTドコモ回線の契約を持たない人がドコモ口座と決済サービス「d払い」を利用する場合、dアカウントと携帯電話番号の登録を必須にします。
昨年末にベストバイ記事(https://japanese.
呼び物の延長３０メートルを超える巨大滑り台にはスノーボードのような形状の板に乗って滑る「雪板」用のスロープを設けるほか、ステージイベントや屋台村で祭りを盛り上げる。
ただ、従来のLINE Payカードのように、Suicaなど電子マネーへのチャージはポイント還元の対象外となるため、注意が必要です。
２月６日秋吉台で洞窟探検「３億年のタイムトンネルを探ろう」参加者募集【山口】
菅首相は４島返還に向け粘り強く交渉を続ける必要がある。
なお、通信無制限なのは楽天自社回線のみ。
ポート類はmicroSDメディアカードリーダー、USB 3.0 Type-C×2、フルサイズUSB 3.0×2を備えています。
磐城のＣＴＢ山崎悠馬主将（３年）はこの試合を動画サイトで観戦。
ハードウェアでここ最近のarrowsらしい点といえば、「泡ハンドソープで洗える」こと。
ただし留意が必要なのは、公称バッテリー駆動時間は約7.
葉牡丹からブロッコリー　松永さん宅の畑に出現【宇部】
なお、ノート型フルセットは、レザーケース付きのキーボードにモバイルディスプレイを装着できるというもので、クラムシェル型の筐体に収まっているわけではありません。
安倍首相の肝いりで、全国五千万世帯に二枚ずつ配付する布マスクに、カビや汚れ、虫や毛の混入が見つかっている。
高校生活を振り返られていかがですか」と声を掛けられると、「たくさんの経験ができ、とても楽しく、とても充実した学校生活を送ることができたと思います」と笑顔で応じられた。
高知大防災推進センター客員教授で、同大名誉教授…
宇部市地球温暖化対策ネットワークは、８月２日に市多世代ふれあいセンターで開くミニソーラーカー工作教室の参加者を募集している。
GS2は、Androidを搭載したモバイルタイプのDLPホームシアタープロジェクター。
日々示されるグラフを読めず、肝心のコロナの情報が入手しづらい。
わたしも「なぜ、歯ブラシにタッチスクリーンディスプレイを載せたのだろうか」と感じていました。
アマゾン・ジャパンは7月8日、iOSおよびAndroidのAmazon Alexaアプリが、ハンズフリー操作に対応したと発表しました。
本書を論ずるためには、日本帝国主義の植民地支配を、朝鮮での体験を肌の内側で醸して創作に没頭し、また実践を通して徹底的に断罪した異才・小林勝について知らなければならない。
なぜ、さほど有名ではない同社をクック氏が訪れたのか。
ビンチョウマグロ約30トンとともに水揚げされ、「初ガツオ」のほとんどが５キロ台と大型中心。
花巻市の生涯学習講座・シニア大学で学び終えた住民の自主運営組織「シニア同窓学院」は、１６日に同市花城町のまなび学園で予定していた２０１９年…
さらなる追加情報として、アップルが限定版の「Steve Jobs Heritage Edition（スティーブ・ジョブズ遺産エディション）にも取り組んでいると語っています。
防水型ミニスマートフォンとしてはServoの「X7 Plus」もこの界隈ではメジャーな製品です。
それだけに、マクドナルドの大型発表といったレイヤーでも純粋に興味を惹かれます。
新聞も来ておらず前日のを開くと２頁のコラムに当時のニクソン政権でのキッシンジャー国務長官と毛沢東中国国家主席の会談の様子が載っており、毛主席曰くウォーターゲート事件を「屁でもないものを」という件に専制主義国の傲りというのか、中国指導者のテーゼ（活動方針の綱領）にのっとった思想を読み取った。
北門神社で縁起物などを用意し新年に向けた準備を進めている。
ブランディングという観点で考えると、価格を下げて提供する方が、広告を打つより効果的です。
でも6枚とっても全然減らない。
オタフクソース（広島市）は2020年1月9日、一部報道を受けて、「お好みソースが店頭から消えることはございませんのでご安心くださいませ」とのコメントを発表した。
リカースペース太陽（三野智弘社長、山陽小野田市）によると、新…
大谷高ボランティア部で構成される稚内盛り上げ隊と稚内青年会議所（ＪＣ）が共同で制作した〝わっかないお仕事図鑑〟と飲食店応援動画が完成した。
新発表の「Fire HD 8」では、本体デザインを刷新。
顔面にパンチを受けながらも下がることなく、左ボディーを打ち込んだ。
細かい部分がうまく写っていません。
新幹線ではデッキで通話ができるほか、スマホによるモバイル通信が可能に。
背景デザインを変えて誤爆に気付きやすくするまずは、トークルームごとに背景のデザインを変える方法をご紹介します。
県発明くふう展 特賞輝く　児童３人、教育長表敬　市少年少女クラブ【北上】
そんななか、ソニーのイメージセンサーが次の成長軸として捉えているのが、クルマ向けのセンシングだ。
今月上旬の二つの台風により塩害や風倒被害を受けた地域があり、公平な審査を行うことができないための判断という。
滑走路の短さや気象条件から着陸が難しい空港として知られる八丈島に、エアバスで着陸するなど。
そこで目を惹くのが、前もって予告されていたプライバシー保護への配慮です。
６０～８０歳代の１７人が参加し、減塩を意…
昨年年頭には、習近平国家主席が一国二制度による統一に言及するとともに、統一に向け「武力使用を放棄することは承諾できない」と強硬姿勢を示した。
いまや取引規模で日本一に躍り出た楽天カードだが、楽天の金融や決済といった戦略はすべてこの楽天カードと、その結果として発生する楽天ポイントに集約される。
そして新たに、iOS 14内から廉価モデルのiPhone 9（別名iPhone SE2。
そして折りたたみiPhoneテスト機の画面は、有機ELまたはマイクロLED（超微細なLEDを画面に敷き詰める方式）を使用しているとのことです。
さらにＰＣＲの感度は発症後１～２週間がピークで、その後は低下することが判明している。
スマホ、充電器、ノートパソコン、会議の資料、商品のサンプル、
ちなみに空気を完全に抜き切ると、コンパクトに折りたたむこともできる。
故障の原因を記載していただけないメーカーがどのくらいあるのかわかりません。
韓国の文在寅大統領のブレーンである文正仁統一外交安保特別補佐官は金委員長の動静について「わが政府の立場ははっきりしている。
――大会終了後、主催者は全国各地で第二第三の「黒川杯」の開催を呼び掛けている。
平和を維持するために日本に求められるのは抑止力の強化である。
講演やテレビ出演などで、心に悩みを持つ子どもたちや大人、子育てに自信のない親たちに、スキンシップの大切さを伝え続けている山口さんが、「心を育てる幸せのスキンシップ」と題して話します。
チャイナユニコム香港は世界各国向けのローミングSIMも多数出しており、ほとんどがeSIM化されています。
受け付けをする有権者（２２日午前８時２０分ごろ、上宇部小体育館で）
駐車監視モードでは、タイムラプスモードを選択することができます。
それにしても、ここが噂の超巨大寺院か……巨大過ぎて全体像がまったくつかめん。
その意味では、2015年に発売されたオープンワールドタイトル「マッドマックス」に近いゲーム体験でした。
従業員に十分な研修を受けさせ、タッチパネルによる注文を受けてから出来たてのすしを提供している。
新型コロナウイルス感染症は、県内でも感染拡大が続いており、県は20日、独自に緊急事態宣言を出し、人と人との接触について「８割の削減」を呼び掛けている。
モバイル向けOneDriveアプリは、カメラアイコンをタッチすることで物理的な文書や名刺、ホワイトボードをスキャンできます。
一関市大東町渋民の「ＲｅｓｔａｕｒａｎｔＯｎ」シェフの千葉翔太さん（２６）と同市東山町長坂の「Ｃａｆｅ＆ＧｕｅｓｔＨｏｕｓｅＫａｚｉｙａ」…
かつて白将軍が「朝鮮戦争」の本を出し、日本で出版記念パーティーをした時、集まった政界、言論、そして自衛隊関係者が将軍を囲んで示した尊敬の雰囲気を良識ある韓国民に伝えたい。
これからもお客様に「モノ」を通して感動とお喜びをお届けできるように、引き続き邁進していく所存でございます。
そして分解してみて可視化されたのは、センサーシフト装置の追加です。
駐車場はなるべく市役所の立体駐車場を利用する。
▲手前がMacBook Air、奥がMacBook Pro。
お尻の形と位置に合わせて変形しつつ、しっかり支えます。
花巻市の上田東一市長は１２日、新花巻図書館（仮称）をＪＲ花巻駅東口のスポーツ用品店敷地に、賃貸住宅やカフェと一体的に整備する複合施設整備事…
このため、シーンの主題が料理であるにもかかわらず、料理そのものではなく「料理風景」を映し出すものとなっているのだ。
ビジュアルのみで判断するのであれば、なかなかにお高い。
お二人には御礼の電話をした◆何もないのに唯我独尊のひとりよがりな生き方をしてきたのだが年と共に他人の有難みを感じる事が多くなり、とりわけ社長になってからは身に沁みるようになった◆一人で生きられないんだと気付かされるも紙上によって相手を責める事もあり今更ながら因果な商売だと思っている。
Bloombergいわく、最近ではAMDに追い上げられているにもかかわらず、この市場の約90%を占めているとのこと。
また、製品の内側には粘着力のある新素材ナノジェルパッドが貼り付けられており、スマートフォンとバッテリーをしっかりと固定。
日本でも販売されている「Vクラス」のベースとなったミニバンの電気自動車バージョンです。
なお、楽天ペイでは2020年春にSuica機能を統合することも発表しています。
といっても、書き換えると元のゲームは消えてしまうので、単純に安くなったというのとは少々違いますが。
あべ弘士さんと俳句を詠もう 「どうぶつ句会 冬のまき」
▲前面はメッシュ風の加工ですが、1か所だけマイク穴（？
また12月8日には欧州における鉄道コンストラクター大手の日立レールとの提携も明らかにしています。
タイカ・ワイティティの映画についても公開時期は未公表で、このほかにも並列で動いている長編映画シリーズとの関係や順序も不明。
年末控えマル経融資　商工会議所　２０００万円迄で年利1.11％
七輪（しちりん）や練炭も合わせて購入しており、計画的に無理心中を図った可能性があるという。
一方で、松本さんは「相手にもよる」、東野さんは「イメージがいい、好感度が高い人が裏切る形になるとバッシングもひどい」と、制度があってもテレビに出られない可能性を指摘。
なお、上記手順における最大の難関は「パスワード」です。
また、従来の言語モデルは、各ユースケース（Q&A、対話、等）に対して、自然言語エンジニアが個別に学習する必要のある「特化型」でした。
ある時は東北の天狗をバックに、ある時は「PC業界に嵐を呼ぶ」ということでビル風の強いオフィス街の谷間でなど、シチュエーションを変えたロケを行いました。
患者の８０％は軽症、１５％は呼吸困難や肺炎を伴いながら回復する。
ということは、市場の広がりに合わせて、ハイエンドモデルなどを投入する可能性もあるということですか。
視野角についても“IPS-level”と表現されており、高いレベルでまとめられた仕様です。
世界中から商品を発掘し、みなさまの生活に「ときめき」をお届けします。
５０人が地区の危機管理の在り方や…
ボランティア部長で盛り上げ隊の新井萌花さん（３年生）は「完成した図鑑と動画の出来がよく感動しました。
ローソンは全国各地にあり、位置情報ゲームとは相性の良いパートナーと言えます。
増えるインバウンド、また東京五輪に備えての列車の増発のはずだった。
節目を機に、地元有志などで作る「とよまの灯台倶楽部」が発足。
この「Touch Bone」はこめかみのちょい下に挟み込む感じで装着するタイプ。
成長期の子供にも優しいディスプレイと言えます。
A1：App StoreまたはGoogle Playでダウンロードしてください。
中国、長征3号ロケットの一部が山村に落下。
同館では、町内小中学校が臨時休校に入った３日から６日まで蔵書点検のため臨時休館していたため、７日が臨時休校実施後初の開館日。
何通かまとまったら、マスクの寄付を呼び掛けているグループに届けるという。
どういうメニューを組むかは別として、その大きな柱は家計減税でなければならないし、家計減税なしの経済対策には意味がないと思う」
というわけで、設定を聞いただけでは単に変なゲームだと思われてしまいそうだがさにあらず、実写パートは静止画の連続がいい感じの雰囲気だし、解体パートは物語が進むにつれ徐々に難度が上がってゆく。
希望者のみに発行する物理カードは、カード券面にクレジットカード番号・有効期限・セキュリティコードを一切表示しないデザインで、セキュリティ性に配慮します。
音楽の操作やANCのON/OFFを行えますが、ボリューム操作には非対応です。
最近では最近では2019年に、2024年大統領選挙への出馬意思をファンの前で述べています。
約５０００平方㍍のほ場に１０００鉢を並べて育てている。
民主党・リベラル勢力は、米国民を人種、民族、宗教、性別などのアイデンティティーでグループ分けし、その対立を煽（あお）ることで政治エネルギーを生み出してきた。
恵まれた環境とは決して言えないが、あるものを大切にする。
佐藤さんは、26歳で画廊喫茶を始め、平成元年に「ギャラリー界隈」を開設。
極み熟成AIまぐろの販売価格は2貫で200円（税抜）。7月10日～7月16日、7月22日～7月28日の期間中に販売します。
汚れた時は外して洗えるから、いつも清潔に保つことができます。
なお、新型コロナワクチンに関する事実と異なる情報を削除する方針は、といった注目度が高いサービスも打ち出しています。
最上もが、JK時代の写真公開　「ちなみに整形してない」
現在GREEN FUNDINGで支援を募集中です。
共同通信の配信記事では、「野党合流協議の難航などが背景にあるとみられる」と分析している。
中止や延期のイベント　新型コロナウイルス【宇部】
特捜部は供述と符合するメモも押収しているという内容だ。
いつでも再開できる体制を整えておく。
オゾンモード"とは、15分間に大量の活性酸素を放出してホルムアルデヒドを集中的に徹底的に除去するモードのこと。
新型コロナウイルス感染症拡大の影響で、自宅で過ごす人たちのいわゆる「巣ごもり消費」が増加し、任天堂の家庭用ゲーム機「Nintendo Switch」も依然として品薄状態が続いています。
移管後、海軍出身者が海警トップをはじめ海警部隊の主要ポストに就いていることから「軍・海警の連携強化は組織・人事面からもうかがえる」と分析した。
いずれも基本の基本からガイドするため誰でも、スマホデビューの年配のかたでもお子様でも手軽に試せる内容である一方、クリエイティブ面ではさすがプロというアドバイスやコツを伝授してくれます。
と空いてしまった時間の対策として、「我が家はゲーム買いました」。
従来のビデオ会議ソフトウェアは汎用の動画圧縮技術を使い、ある意味素直に映像を送っているのに対して、NVIDIAの「AI圧縮」ではまずローカルでカメラ映像内の顔を認識して、元となるキーフレームとして相手に送信します。
体の動きを検知するセンサーはウェアラブル製品への活用が期待されます。
ＨＰは、三陸沿岸地域の復興と活性化につなげようと、１１月１９日に開設した。
この噂は、中国共産党の機関誌・人民日報の系列紙であるGlobal Timesが「中国政府に近い情報筋」からの談話として報じたもの。
なにを頼んでもメニュー写真よりも大きな商品が来るという「逆」写真詐欺。
反射したボールを当てると同時に、ショット攻撃も織り交ぜて体力を削りきってください。
実際にFreedrumで叩いてみました。
Benjamin Wimmer氏が運営する本サイトでは、コモドール64（1982年発売）専用ソフトから最新のDVDボックスまで、長年にわたって集められた600以上のゲームパッケージの3Dイメージがアップロードされています。
開発者向けの最新アップデートiOS 13.4ベータ内に「iPhoneやApple Watchを自動車のキーとして使える」新機能に言及したコードが発見されたとの一報です。
桶田さんの訃報を受け、ネット上ではツイッター上やネット掲示板に桶田さんの死を悼む声が続々。
イヤホン本体に設計されているANCスイッチをONにするだけで、外の音をシャットダウンするアクティブノイズキャンセリングANC技術が起動。
本体のほかには、ACアダプタと変換プラグ、USB Type-Cのケーブル、液晶保護用のフィルム、スリーブケース、メッセージカードとユーザガイドが同梱されています。
それまで毎月１万冊前後で推移していたが、未来創造センターが開館した８月は２万冊を超え、９月はさらに伸びて２万５０００冊以上を貸し出した。
マルハニチロ公認のカプセルトイがスゴイ！
第40回日本アカデミー賞でアニメーション作品初の「優秀監督賞」、「最優秀脚 本賞」を受賞し、第49回シッチェス・カタロニア国際映画祭アニメーション部門「最優秀長編作 品賞」、第42回ロサンゼルス映画批評家協会賞「アニメ映画賞」に輝くなど、国内外で数々の映 画賞を受賞した。2019年公開の最新作『天気の子』は、観客動員数1,000万人を超える大ヒットを 記録している。
これまで、感染症に関する一般相談帰国者・接触者相談センター来道者・帰省者・転勤者相談ダイヤルの３カ所で相談を受け付けていたが、これらを一本化し今後は、札幌、旭川、小樽、函館を除く地域の相談を「北海道新型コロナウイルス感染症健康相談センター」で受け付けする。
最近アップル未発表製品のリークでお馴染みのJon Prosser氏は、4月に新型コロナ禍のため在宅勤務しているエンジニアからの情報として、コード名「C68」プロトタイプの写真を。
３月定例市議会、閉会　当初予算案など４７議案可決【宇部】
１４、１５の両日、山陽小野田市内の公園には伸び伸びと外遊びを満喫する子どもたちの姿が見られた。
世界中の素晴らしいモノ、文化と国境を越えた職人たちの思いをお届けすることを目指しています。
感染症法では、国と都道府県に「感染症の予防のための情報を積極的に公表しなければならない」としつつ、「個人情報の保護に留意しなければならない」と注記する。
これに対しAmazon広報は「従業員が解雇された理由は労働条件やその安全性を公に語ったからではなく、脅迫や物理的な距離の取り方といった社内ポリシーに繰り返し違反したため」だと述べています。
一番好きな雑誌は、ポケットコンピューターやハンドヘルドコンピューターの特集をやっていた時代の徳間書店「テクノポリス」です。
出発に先立ちあいさつした日本ウイグル協会代表の于田ケリム氏は「今ウイグルで起きていることは人権弾圧ではなく、ウイグル人の抹殺を目的としたジェノサイド（集団殺戮〈さつりく〉）だ」と語気を強めた。
速攻で顔の読み取りが終わってしまった。
いわて短角牛は、県北・沿岸地域で生産される脂肪分が少ない赤身の高タンパク牛肉。
これにマヨとソースをぶっかけたら何とかお好み焼として成立する……、ここで改めて準備が必要なことを思い知った。
そのほかに冬の三貫握り（税別720円）と、白身三貫握り（税別360円）も食べてみた。
トランザクションの詳細を開けば地図上で店舗の場所を確認したり、道順を調べたり、電話したりできる。
今回『SK-Ⅱ』の福袋を購入したのはイオンの通販サイト『イオンスタイルオンライン』の福袋コーナー。
例「シャケ」「オカカ」「ツナマヨ」など。
同時に2つの端末へ電力供給が可能です。
おさらいすると、Facebookの「いいね！
とはいえ、韓国の感染者追跡や隔離などの徹底ぶりは日本の比ではなく、学ぶべき点は多い。
ＪＲ山陰線の海沿いを走る「観光列車○○のはなし」（ＪＲ西日本山口支社提供）
稚内では初めてとなる製造に研究会の菊池工副会長は「勇知いもの付加価値を高め、稚内の顔となるような商品にしたい」と話していた。
しかし、現在は高性能なモーターとバッテリーを専門企業から調達することで敷居が下がった結果、新興企業を含む多数のメーカーが続々と電動ハイパーカー生産に名乗りを上げています。
PS5の入手困難には、他ならぬプレイステーション久々の次世代機として人気であることはもちろん、発売当初に予想される需要に対して供給が極めて少ないことが原因となっています。
巨大ＩＴ企業が本拠を置く米国はこれまで、反トラスト法の行使に慎重だとされてきた。
その場合は活動報告にて随時ご報告いたします。
短いシーンにも男女のやり取りが含まれているのだ。
そしてApple Watchが50%以上充電されていることを確認し、通信範囲に収まるようiPhoneをApple Watchの近くに置きます。
沖底漁船は出漁したものの、シケで戻ったため漁はなく、冷凍エビ、ナメタなど３０箱の競りが行われた。
大画面の有機ELディスプレイを搭載し、カスタマイズできる待受画面機能も備えています。
台風の避難者は昨年10月13日午前１時の時点が最も多く、市内57カ所に３０１８世帯・６９６８人が身を寄せた。
稚内漁協産コンブの今年１回目の入札会があり、落札金額は別にし上場数の少なさには驚いたというよりガッカリした。
延長は当然だが、韓国は「いつでも破棄できる」という立場を繰り返し明らかにしている。
第4世代iPad Air＝A14のベンチマーク結果が流出か。
LEDリュックサックの背面には約4000個のLEDを搭載しています。
学生が個性豊かな看板・ロゴデザイン　街づくり山口がコンペ【山口】
さらに前後のピッチングなどを検出してタイヤのリフトを防止し、ブレーキング全般にわたって安全性を高めるように作用します。
東京・新宿「沖縄そば やんばる」
近年、AppleやGoogleなどがバグ報奨金プログラムを展開し、ときに重大な脆弱性を発見して成果をあげるようになりました。
新しいiPad Airには64GB版と256GBの2つが用意されていますが、その中間にあたる128GBはありません。
バッテリー持ちは基本的な使いかたで24時間以上持つとなっています。
このバッテリー技術の改善にはLucidのバッテリー部門でのサプライヤーでもあるAtievaの開発が貢献しました。
今月１１日からスマホなどのウェブ会議用ソフト「Ｚｏｏｍ」を活用しオンライン授業を始めた稚高では全日制の生徒を対象に２５日から分散登校を行うことになり、２５日は１年生、２６日３年生、２７日１・２年生、２８日３年生、２９日２年生の順で通常の６時間授業を行う。
ところが、番組では、ルーターにある「WiFi 5G」の文字を映して、赤い線で囲んで紹介しながら、こうナレーションを流した。
小型な縦折りスマートフォンを女性向けにアピールするというアイデアが本当であれば、Galaxyシリーズ全体としても新たな市場を開拓できそうです。
司会者からマスクに対する姿勢を問われ、トランプ氏はマスクを身に付けても感染すると指摘しつつも、「私はマスクを身に付けるべきだと言っている。
このプラズマは細菌やウイルスを滅するには十分なものの威力は小さく、たとえば人の手が触れても、手指の細胞を破壊するまでには数十秒ほどの時間がかかるため安全です。
今後もこの状態が続くと業界はかなり厳しい状況になると思う」と話した。
ダウンタウンの松本人志さん（56）が2020年4月15日にツイートした内容、及び、これに対するお笑い芸人のたむらけんじさん（46）の回答がネット上で話題だ。
野菜は豊作傾向で入荷量も増えたことで、単価が安くなったという。
これは「さすが無印」と言うしかない!
また、革新的ともてはやされる5Gのメリットを享受するには、前述の通り新たな周波数で基地局をしっかり整備する必要があります。
その大元になるのが「自衛隊とは、軍隊なのか」ということ。
県中央花市場の買参人でもある藤原代表によると、今年はコロナ禍で生産調整を行ったため、県内の流通量が例年に比べて２割ほど減少。
その際は真上から踏みつけるように落下し、敵キャラを倒してカギを手に入れること。
渡辺翁記念文化協会（山本謙代表理事）は１６日、宇部地区の文化向上のために活動している１３団体に、助成金を交付すると発表した。
私くらいになると、21日だろうが、1人で30ピースだろうが、クリスマスパーティーと思った瞬間がパーリーナイッ なのである。
AIアシスタントへのテキスト入力は目新しくはなく、すでにGoogleアシスタントやSiriが何年も前から提供しています。
最後には息を切らしながら「意外と疲れる。
神奈川・横浜『味奈登庵』の富士山盛りが半端ねェェェエエエ!
北海道体協から贈られた体育用具と共に記念写真を撮る北海道初中高の児童・生徒、教員ら（24日）
カメラシステムを刷新し、ディスプレイや音楽再生にも磨きをかけた「Xperia 1 II」が注目を集めていますが、一方でフラッグシップモデルゆえに、価格は10万円を超えています。
されるなど、機能改善が続くStadia。
外観だけではわからない、こうした中身の全面改良により、7年待っただけのことはある完成度となっています。
ゲームス配信サービスのxCloudとは異なります。
来賓の達増拓也知事は「県も（ヤリスを）優れたものづくり技術が結集した県産品として応援する。
３日、敷設された３２カ統（免許３６カ統）のうち、２８カ統で４日に初水揚げがあり６万６５７２匹（前年２万２２７４匹）と、前年比２・９倍と好調なスタートを切った。
ウォズニアックがYouTubeを提訴。
そうした事態に対して、アップルのティム・クックCEOが春節（中国の旧正月で、連休期間）を祝うツイートのなかで、同社が被災者全員を救うために寄附を行うと宣言しています。
最低賃金の保障や年金の物価スライド制導入など、国民受けのいい改正点をアピールし国民の歓心を買う一方、国営企業や大企業などを通じて、投票内容が筒抜けになる危険性がある職場での投票を事実上強制し、賛成票を積み上げたとみられている。
一般病床は１１４床（現稼働比３８床減）となるが、中核病院の一つとして引き続き急性期医療を担う。
先日、SpaceXの人員輸送用宇宙船Crew Dragon最初の打ち上げに野口聡一飛行士の搭乗が決まった話をお届けしましたが、その準備は着実に進行しています。
Pixel 3aと3a XL、米国での直販が終了。
コロナ禍により、予防接種を受ける子どもが、宇部市内でも１～２割ほど減っている。
中農潔消防長は「発見が遅れると人命にかかわる火災となっていました。
被害額は「著作権に関する故意の侵害行為ごとに最大15万ドル」と主張しています。
このウワサの震源地となっているのは、YouTubeチャンネルのEverythingApplePro。
ホタテは堅実な計画生産、ナマコは春の漁模様から夏もある程度の漁を見込めるものの問題は価格の低迷である。
劣化しにくく、耐久性抜群なアルミ合金素材を採用し、長くお使いいただきます。
ただし、222gというこのスマホの重さは、わずかに小さい6.8インチディスプレイのGalaxy Note 10+ 5G（198g）と比べても24gも重く、重量級の作りと言えます。
尖閣を守るには、自衛隊の活動を定めた法制度の整備とともに、日米同盟強化による抑止力向上が不可欠だ。
その結果、男子は中央台南が２年連続３回目、女子は勿来一が２年連続５回目の優勝を果たした。
バッテリー容量は4500mAhです。
オンラインで会見した県保健医療部の糸数公保健衛生統括監は、県内での感染状況について「いったん落ち着いたようにも見えたが、そこから感染者が増加傾向に来ていると思う。
ロック解除は一瞬です（動いて見えない場合、標準ブラウザーに切り替えてご覧ください）
ファーウェイ「nova 6 5G」を中国で購入。
現在建設中の１期棟の完成後に現庁舎を解体し、２０２２年秋から跡地に建設予定。
その開発の経緯や国の考え方などにより、ひとくちに新型コロナ用ワクチンと言っても、いろいろな違いや出来不出来があることは、われわれ一般人もあらかじめ理解しておくべきかもしれません。
筆者は長男だから完食できたが、次男だったら完食できなかっただろう。
トラックは店舗の一部を破壊し、隣接するアパートの駐車場に駐車していた複数台の車両にも被害が及んだものの、ケガ人はいなかった。
続けて約30年前の、とある学会での話を聞かせてくれた。
米作り農家にも、深刻な影響が出る。
市内の企業で経営に携わる傍ら、荒れ果てた古里の山々に心を痛め、家業の林業に携わるようになった。
コンパクトなのでバックパックに入れて運ぶことも可能です。
また、集中しすぎてつい息が浅くなり、ストレスがたまっていくということ、ありませんか？
ESAは「ExoMyは、低コストでロボット実験の研究をしたりプロトタイピングするためのプラットフォームとして機能するため、決してただのおもちゃというわけではありません」としており、たとえば大学生がロボット工学とExoMarsの使命を学ぶための方法のひとつとしてこのミニチュアレプリカを使ってくれることを望むと述べています。
価格は260万ユーロ（約3億1200万円）からとされています。
自慢の餃子六個がご飯の上に載ったもので、学生は店頭に行くと受け取れる。
ケースのQi充電も可能なアクティブノイズキャンセリングイヤホン【IZELL-X】
よって最初からTouch ID搭載の可能性は高くなかったと思われます。
自宅でできる運動教室・大人編６回（最終回 ）
幼稚園などで子供たちの行事としてやっているが大人がやった方がいいのでは◆桜を見る会での安倍さんの答弁はしどろもどろで、元々舌が短いのか滑舌が良くないのに故大平首相のよう「エー」「アー」も枕言葉としてあり聞き苦しい。
しかしディズニーによる買収と世界観の仕切り直し後は文字どおり「伝説」扱いとして。
輝度も210ANSIルーメンで、100インチを超える大画面で投影が可能。
次の取り組みとして、2021年2月以降、専用冷蔵ロッカーを用いた実証実験を行う計画で、将来はジェイアール東日本都市開発が運営するすべての駅ビルで「EKIPICK LOCKER」を導入するとしています。
今回の解説動画ではデストラクション オールスターズの例だけで、起動ロゴから早送りで示していたいたため、実際にゲームをまたいだジャンプがどの程度可能なのか、一瞬なのかはまだこれから。
もちろん、Apple Silicon搭載MacでiOS / iPadOSアプリを動かす場合、それらの馴染みのよさは大きなポイントとなるだろう。
二〇一九年六月の旭川デザインウィークで展示した際に、「商品化したら買いたい」など、九八％が好意的な反応だった。
まあ、めっちゃ話題だし、もう夕方だしな。
IP68の防水・防塵性能やFeliCaを搭載するなど日本仕様をしっかり取り入れているというのも、国内携帯大手向けの端末の開発実績が豊富なZTEが開発したとなれば納得のいくところです。
確かにゲームプログラム本体のコピーや改変ならば直接的な著作権の侵害となりますが、ゲーム内のデータ、あるいはセーブデータに関しては「著作権保護の対象となるプログラムの一部なのか」という点に解釈の余地があります。
ただしこちらはディスプレイ解像度が2Kと表記されており、OPPOの公式情報と食い違っているため、信憑性は不明です。
料金プランは「Rakuten UN-LIMIT」。
アメリカのコストコでは定番らしい「フムス」を食べてみた結果……
ユダヤ難民にビザ（査証）を発給した杉原千畝は有名ですが、樋口はそれほど知られていません。
価格はオープン価格ですが、市場想定価格は税別1万6000円前後。
①馬瀬戸（富良野東）②河原（東神楽）③狩野（東神楽）③森田（東神楽）
西野さんは2020年3月1日にインスタグラムを更新し、
写真は、サメの化石を眺める家族連れ（クリックで拡大）
政府による新型コロナウィルス感染症への対応に伴い、小学校、中学校、高等学校、特別支援学校の多くが休校する状況となりました。
これまでHue製品は使っていなかったものの、ちょっとしたアクセント照明として取り入れたいという人には最適かもしれません。
▲創作という目的を持って作品に向き合うことで様々な気付きを得られます。
結婚を機に福岡県に移り、３７歳で串カツ居酒屋「筑紫二郎」を立ち上げたほか、九州の人気チェーン店「華さん食堂」に長く勤めた。
初回は宮城県石巻市で、五輪聖火ランナーに選ばれた2人のストーリーだ。
そして最初のApple Silicon Macを年内にリリースすると予告しましたが、具体的なスケジュールには今なお言及していません。
ＦＷ、ＢＫ問わず、攻撃に参加し、体を張ったディフェンスで私学のトライ機を完全に封じた。
テスラは160km/hを超える速度で走行していたとみえ、道路を外れて電柱と2本の樹木をへし折り、電話の端子箱をぶっ壊して止まりました。
Epicは、Appleとの間で長年続けてきた契約条件を遵守すればすぐにも火を消し止められるにもかかわらず、緊急支援を法廷に求めています」と述べています。
写真は、謝罪する新谷院長（右から２人目）ら＝28日夕方（クリックで拡大）
またカフェで一休みするとき、テーブルの上にカバンを置いてスマートフォンより大きいサイズの画面で動画を見る、といったワイヤレスディスプレイとしての使い方もできるでしょう。
▲深センのスマホ屋さんのミニミニ版といった印象。
どこにいても、常に暖かく快適です。
都知事は2017年から、関東大震災発生時に虐殺された朝鮮人犠牲者を追悼する同式典に、歴代都知事が送ってきた「追悼の辞」を送っていない。
奄美群島では珍しい旅鳥とされ、これまでに奄美大島、沖永良部島などで撮影されている。
大勢で食卓を囲むことで、世代間の交流に結び付けようと、今年５月からは新たにメイト食堂をオープン。
いわゆる安全地帯の発見や、ゲームシステムの穴を突いた攻略はある意味ゲームの華ともいえ、つまらないなら使わなければ良いのも正論。
白やピンク、スイレン群生　西宇部小そばに癒やしスポット【宇部】
県は、漫画を活用して岩手の文化や暮らし、歴史などの魅力を紹介するウェブサイト「コミックいわてＷＥＢ」で江戸時代中期の一関藩医、建部清庵（１７１２～８２年）を題材にした漫画配信を始めた。
ファーウェイが「HUAWEI P40」「HUAWEI P40 Pro」「HUAWEI P40 Pro+」をしました。
この弱点を克服するため、台湾・日本の有数なオルゴールメーカーの協力のもと、試行錯誤を繰り返し、軽快なテンポの曲を再現することができるコーム開発に成功しました。
オシャレ美容室で「金正恩氏みたいな髪型にしてください」と頼んでみた！
レンガ造りの旧倉庫を改装した店は、開拓時代の北海道の雰囲気を濃厚に漂わせているし、メニューも多彩。
毎月第１・３木曜日、宇部県民局で無料出張相談　山口しごとセンター【宇部】
上越教育大学附属中学校は2016年から生徒1人に対して、1台のiPadの制度を導入しています。
長らく「以商囲政」（ビジネス関係を強化し、政治の本丸を囲む）路線を取ってきた中国が、いよいよ本丸の政治工作に動けるチャンスだったからだ。
たとえば、標準の状態だとカーソルキー（↑←↓→）はFnキーとのコンビネーションになっています。
その理由は、多くの人が注目したであろう大容量プラン「5Gギガホ」「ギガホ」のリニューアル版となる「5Gギガホ プレミア」「ギガホ プレミア」にあるといえます。
AirPods Proの修理サービスを受けるには、アップルの正規サービスプロバイダやアップルストア直営店（要予約）に持ち込む、あるいはアップル公式サポートに問い合わせして手続きすることになります。
プーチン政権は求心力を高めるため、ウクライナ南部クリミア半島併合などで国民の愛国心をあおってきた。
月末：各地の朝鮮幼稚園で緊急保護者説明会が開かれ、保護者連絡会が結成される。
一生懸命、仕事をしようとする姿に、会場内も温かいムードに包まれた。
まず、これら5人の中で、一番切羽詰まった状況でYouTuberデビューを果たしたのは宮迫さんと言えるだろう。
トラックの荷台からまかれる食品などの「福」を拾おうと、大勢の…
コントローラーは、「設定」「コントローラーとセンサー」にて補正できます。
BLUETTIのデザインはシンプルでシック、しかもコンパクトで本体の重さは1.
さらに「コンテンツとプライバシーの制限」から「コンテンツ制限」の中にある項目も適宜目を通して、映画は音楽、アプリの年齢レーティング設定や成人向けウェブサイトの閲覧制限など、使い方に合わせた設定を施されることをおすすめします。
それはiPhone SE2はiPhone 8と同様のデザイン、すなわち画面サイズは4.7インチになるということ。
慣れないオペレーター業務に当たり「右も左も分からず大変な思いをした」と懐古する。
昨秋の公式戦をポイントを参考にし、シード４校を決める。
秋篠宮殿下が皇位継承順位１位の皇嗣になられたことを国内外に示す「立皇嗣の礼」が８日、皇居で行われた。
無能だけならまだしも、微動だにせず無策、無関心、無意味（必要なことをせず意味のないことばかりやる）の裸の王様が君臨する限り、その間にも自ら命を絶つ人がいるのではないかと心配です。
平壌で開催された2019年農業部門総括会議（17～19日）では、昨年、党の農業政策を掲げて多収穫の農場員、分組、作業班、農場を増やす過程でもたらされた成果と経験の共有、欠陥と教訓の分析・総括に基づいて、正面突破戦の初年である今年、党が示した新しい穀物生産目標を達成するための課題と方途を討議した。
普段着のデザインではないものがほとんどです。
応募受付はゲオアプリでのみ行います。
しかしこの両者はさらに低価格なSoCをリリースする予定と噂されており、メディアテックは下位モデルとなるDimensity 600シリーズを年内に投入予定、クアルコムもそれに追従すると見られています。
竜王中で中国電力の出前授業【山陽小野田】
党創建75周年を祝賀して行われた三池淵管弦楽団の公演（写真はいずれも朝鮮中央通信＝朝鮮通信）
ワイドショー番組でも、両者は同じと伝えるものもあれば、違うと伝えるものもある。
県は新型コロナウイルス感染症の影響で事業活動が減退している中小企業を対象に、テレワーク導入に向けた支援サービスを実施する。
面倒くさがり屋でも大丈夫、安心して使えます。
スムーズな出し入れを目指して設計されたという斜めにカットされた口は非常に使い勝手がよかったです。
同校６学年は例年、学習発表会に「館山食堂」を催しているが、新型コロナの影響で今回は中止とした。
Galaxy Foldを使っている筆者ですが、Galazy Z Flipも欲しいと感じてしまいます。
そうした人たちにとって新ノートアプリは“刺さる”要素であり、Galaxy Note20等の購入に踏み切る決め手となるかもしれません。
まぁ、食べ放題は6個入りなのに対して通常バージョンは8個入りだったりと細かな違いはあるが、逆に言うと違いなんてその程度。
触った時に極端な速度差を感じるか.
続いて「ムダ毛処理は見える範囲だけでいい」という考えを持っていると告白した松坂さんは、「姉や妹が好きな男性に対して努力している姿を見ていると、そんなに頑張らなくていいんじゃない？
このAirTagはiOS標準アプリ「探す」に密接に組み込まれると予想されています。
ギリシャでは12日の採火式直前から感染者が急増し、13日現在で１１７人の感染者が確認され、12日に初の死者が出た。
感染者は島の医療機関と、一部の感染者は１２日に海保など公的機関の航空機で島外に搬送されており、道北地域の医療機関での受け入れも要請している。
２月２９日午後６時からＡＮＡクラウンプラザホテル宇部で開催予定だった国際ソロプチミスト宇部チャリティーディナーショーは延期。
ロックマンのボスが登場するあの音楽が流れてきそうじゃないですか！
音楽の世界に生きる人間にとって、致命的な病だ。
そして、テクノロジー業界全体への注目を集めることになりました。
厚労省は、不要不急の外出や「密集・密閉・密接」の３密を避けるよう啓発しており、新たに「啓発アイコン」としてアマビエをモチーフにした画像を作成した。
このため同じゲーム機でも、複雑なシーンではカクカクになったり、ディテールが甘くなったりします。
基本となるセットが4万9500円で、アクセサリー類がセットになっているCreatorコンボが6万4900円。
バッハ会長は、菅義偉首相、森喜朗大会組織委員会会長、小池百合子東京都知事らと会談した。
コンディションを万全に整えまくったにもかかわらず、食べ放題に参加できない。
先日、テレビでニュース番組を見ていたら市役所の職員たちが「２・５」の遵守を市民に呼び掛ける活動を紹介していた。
これは一般的な入力のみならず、ゲーマーにとっても操作ミスを低減できるため、嬉しい機能となります。
まず3月10日にはアップルやアマゾン、FacebookやGoogle、マイクロソフトやIBMやTwitterの関係者を、誤った情報が拡散したり、消毒剤などを便乗値上げさせないように要請。
現在の場所を自ら切り開き、ログハウスも自身で建てました。
人間型ロボット、いわゆるヒューマノイドはこれまでいくつも製作され、年代を経るにつれその精巧さも増して複雑な顔の表情まである程度再現するものも出てきています。
感染確認例の急増で県は独自に緊急事態宣言を発出しており、市でも県の方針に沿って、「外出自粛の徹底」「親族の旧盆帰省の慎重判断」などを呼び掛け、多くの公共施設も閉鎖している。
小さい頃からの夢を叶えた宮さん。
政界再編劇では小沢氏と行動をともにし、国民の生活が第一、日本未来の党、生活の党に参加する。
今回発売されたソフトでは本編に加えてエキスパンションパスの内容も収録しており「ヨロイじま」と「カンムリせつげん」も冒険できます。
さて普段なら、にぎやかなテーマソングが流れる中、来訪者がわいわいとゲートをくぐるのだが、その光景はない。
風に吹かれて揺れる金色の穂、小気味良いエンジン音を響かせながら進む稲刈り機ー。
実際、HUAWEI Mate 40シリーズに搭載されている最新のチップセット「Kirin 9000」「Kirin 9000E」は、先の米国の制裁によって2020年9月15日以降製造できなくなっています。
山口大は２日、来年度の総合型選抜（旧ＡＯ入試）出願書類の事務処理で、１人の「志願理由書」を誤ってシュレッダーにかけ、裁断したと発表した。
そこで、マイクロソフトは血漿が提供可能かどうかの確認作業を手助けするために、チャットボット「CoVIg-19 Plasma Bot」を開発しました。
イギリスの5Gは現時点では4Gの2-4倍程度の速度、遅延は1/2から1/3程度、ということになりそう。
新型コロナウイルスの感染拡大を受け、全国的にマスク不足が相次いでいる中、市内のドラッグストアで２８日朝、マスクを買い求める市民の長蛇の列ができていた。
小説を翻案して独自の展開を加え、農はだてのつどいなど地元の題材を盛り込んだ。
シャープは、「AQUOS zero2」のSIMフリー版（SH-M13）を3月13日に発売します。
日本海北部は初日シケで網入れされた建網は少なかったが声問では銀輪躍るとまで行かずも２百数匹揚がる◆宗谷管内ではきょうから順を追って解禁されるオ海西部の建網５０カ統の水揚げが好・不漁のカギを握る◆我々が住む陸上の気温でも想像できるよう北海道海域の海水温は高くサケの回遊適温とされる１８度位まで下がるにはシケによる海の攪拌が必要でもう少し日数が掛かるか◆サケ定置網漁はこの数年、漸減傾向にあるも「秋アジ」といわれるサケの豊漁を願っている。
林さんは、「彼女たちが朝鮮に渡ったのは戦後だが、歴史はどこを起点とするかで全体像が変わる。
十分、つかんだんやから」「笑い、欲しがっているところありますよね」と関西出身の優勝力士を笑顔でいじった。
A．申し訳ございませんが、今回は黒色のみのご用意となっております。
発症するまで１０年以上も体内で潜伏しているというのも恐い話である。
最近の各種世論調査によると、概（おおむ）ね与党の共に民主党の支持率は３０％台、第１野党で保守派の自由韓国党は２０％台とその差は以前と比べ縮まっている。
一般的な直線型の有機ELディスプレイを用いた製品はよく見られますが、曲線型有機ELディスプレイのスマートウオッチはそこまで多くありません。
これまでiPhoneの内蔵バッテリーは一貫して取り外し不可能な設計となっており、経年劣化した場合もアップルストアないし認定サービスプロバイダに持ち込むことが奨励されています。
ウイルス感染拡大のために外にも出かけることのできない子どもに、家の中でできる運動を促していることを明かした。
３年に一度の全国南中ソーラン交流祭は継続して実施していく。
中国国内の端末や、昨今のファーウェイ製品といった一部の例外を除けば、あえてGoogle抜きのAndroid端末を作るメリットがあるのかは疑問も残りますが、プライバシーに常に気を配っているユーザーにとっては待望とも呼べる製品なのかもしれません。
少ないターン数でクリアを目指すなら、こうした特殊ピースの使い道を覚えておくと役立ちます。
中国のマクドナルドがとんでもないものを生み出したらしい。
AppleやSamsung製品と互換性のあるモバイルアクセサリーを数多く開発。
山口宇部空港の東京便利用激減　新型コロナウイルス【宇部】
登録された端末情報としては、プロセッサがSnapdragon 730に相当し、6GBのRAMを搭載すると記載されています。
具体的には、メニュー関連の変更とOculus Browserのマルチウィンドウ対応が行われます。
トロット熱風が吹き荒れている。
たとえば、PCとスマートフォンを同時に接続している場合、PCで音楽を停止して、スマートフォン側で再生を開始すれば、接続操作などは不要でそのまま利用できます。
さらにRing導入の効果を集計分析した警察はなく、全体の約1/4がRingが「犯罪を抑止したと信じる」と述べたものの、具体的なデータとしては何も残ってはいませんでした。
山口市後河原の一の坂川で２９日、徳地手すき和紙で作った人形を使ったひな流しがあった。
１万人目となったのは、栃木県宇都宮市の佐藤美之さん（58）で、夫の秀彦さん（56）と来館した。
そして、もしもタイムマシンがあるのならば、数時間前の自分をブン殴っておきたいとさえ思っている …
映像では、物語の舞台になると目されている荒廃したシアトルの風景や、そこで戦う主人公・エリー、人々を襲う新たなインフェクテッド(謎の寄生生物に侵されて怪物と化した感染者)の姿を見ることができます。
朝鮮新報を引き続きご愛読くださるようお願いします。
本体重量は1250gとけっこう重めのバックパックなんですが、背中と一体になっているような密着具合で背負っていることによる負担を感じさせません。
男性アイドルグループ「嵐」が2020年2月4日、公式インスタグラムでカウントアップ動画を公開した。
藤田市長は「理科大があるという市の強みを生かして、教育や生涯学習を一層充実させて、協創によるまちづくりを進めたい。
シリーズの過去作品はディズニープラスで配信中です。
日本学術会議は２０１７年に防衛省の軍事研究への支援制度を非難する考えをまとめた。
Googleアシスタントは便利な反面、都度「OK Google」というウェイクワードを言わなければいけないのが若干面倒でもあります。
例えば、ちょっと出かけたいだけなのに、ポケットにものがいっぱい。
米軍は保守的な組織だという印象があったが、それも変わってしまったのか。
三菱UFJ銀行といえば、PayPayとの口座連携が非対応な点など、連携できるキャッシュレス決済サービスが他のメガバンクと比較して限られています。
友だちをいっぱいつくる」と目標を口にした。
仮に中国海警船の海上保安庁巡視船に対する意図した衝突あるいは武器の使用が行われると、わが国には対応策がない。
笹川君は「プログラミングは最初難しいかと思ったが、少しずつ調整してうまく走らせられた」と話していた。
ヒュー、この米はさぞ不味いことだろう！
この状態で2か月くらい経過してバッテリー残量をチェックしたところでも半分以上残っていました。
超広角カメラへの切り替えを拒否され、特定のカメラモードのみ応答し、ときにはハングアップし、完全に操作できなくなるというぐあいです。
といってもデータピンが削られただけなので、通信が4bitまでの対応となるくらいで、電気信号的には同じです。
シロップみたい」と喜び、泰士ちゃんは「白いイチゴを取ったのは初めて。
AppGalleryとAPKPureにあるアプリを串刺し検索しているようです。
液晶パネル側仕様は、解像度4K（3840×2160）、駆動タイプはVA。
スズメバチの活動が活発化し攻撃性が高まる秋は更に注意が必要となり、市は「巣を見つけても近寄らないように」と注意を呼びかけている。
家電量販店は高級感とは相容れない存在のようにみえるが、それでも三越伊勢丹HDが受け入れに踏み切ったのは、生き残りのためには従来の百貨店のあり方を見直さなければいけないと考えたためといえる。
Xbox Series Xは発売初日からOne用ゲーム全てが遊べる予定。
自然保護を考えると、今後こうした自然に配慮したフェイクミートメニューがメジャーになる時代が来るかもしれません。
というわけで、親子、特に「父子」での鑑賞をオススメしたい劇場版『ポケットモンスター ココ』は絶賛公開中だ。
日ごとの利用者は、４月28日が４人、29日が３人、30日が８人、５月１日が４人だった。
朝鮮中央通信によると、旧暦1月15日にあたる8日、小正月（정월대보름）を迎えた朝鮮では、月見や民俗料理を楽しむ市民たちの姿が見られた。
シャッターを押すと自動でフリップカメラが動いて撮影してくれます。
それらを防ぐ為に専用の定規も用意しています。
表彰式は３月１５日に同大で行われ、入選作品は書籍にまとめられる。
大原会長らから稲田幹事長代行と日本維新の会の石井苗子参院議員へ手渡された。
初代iPhone SEから価格を据え置き、ストレージを倍にしています。
それをベースに商品化したのが arrows 5G F-51A。
今年６月、園児１２６人は園の傍にある畑に男爵の種イモを植え雑草取りや水やりの世話をしてきた結果、例年より立派な収穫の日を迎えた。
従来計画分を合わせた配当総額は約615億円になる。
そのことを司会者に紹介された際には笑顔で撮影状況を振り返ったが、その話題への入り方は、やや唐突なものだった。
PS5コントローラDualSense分解動画。
USB-Cを2ポート使用したときは各最大30W。
手作り豆腐完成　町民菜園パークで体験会【金ケ崎】
同研究のHPによると、まずマルウェアに感染している可能性のあるファイルのバイナリデータをピクセルデータに変え、次にそのピクセルデータを分析しやすいよう二次元の画像データに変換。
会見する小池百合子氏（中央）、大曲貴夫氏（右）ら（東京都公式YouTubeチャンネルの動画より）
①水口珠寿（金沢学院大）１９分３９秒４②松長（旭医大）③山形（旭医大）④清水（旭医大）⑤堀元（旭医大）⑥佐藤（北大）
また呼んで頂けるようにがんばるぞ！
宇部市ボランティア連絡協議会（平岡弘子会長）の研修会が２５日、福祉会館で開かれた。
豪州で荷積みした常磐共同火力勿来発電所向けの石炭約５万トンを、数日かけて東港区の野積み場（貯炭場）に運ぶ。
チャリティーレギュラートーナメント」が29日、勿来町の五浦庭園カントリークラブ（ＣＣ）＝７０８４ヤード、パー72＝で開幕した。
他にもファーウェイ傘下のHonorもプレスカンファレンスを予定。
すっかりマスク姿がデフォルトの装備となってきた昨今ですが、オッサンであるワタシでももうちょっとクールなデザインのマスクを装着したいと思っていました。
残念ながらアプリがそろっていないこともあって人気は出ず、キャリアから後続のWindows Phoneが発売されることもありませんでした。
」「コロナウイルス、空気感染（エアロゾル感染）確認だとさ」「まぁ空気感染もエアロゾル感染ってことなのか？
旧制宇部中（現宇部高）の２０期生で構成する「はたち会」（二木和夫会長、１４人）は、最終号の会報を発行し同会を解散した。
透視モードは「独立牌」（消せる牌）のみ同じ牌を探し出せて、使える回数にも限りがありますが、消す順番や方向を考えるのに役に立ちますよ！
年中スポーツジムに行けるようなラインナップは「安心して買ってください」というメッセージにも思える。
ソーラーパネルの表面は防水かつ汚れにくい処理をしています。
３月12日現在で市と商工会議所の認定件数は32件」と答弁した。
※解答は、「〈みんなの広場・特別企画〉朝鮮将棋・詰将棋 17」に掲載予定です。
用意するものは豚バラ肉400g（約1cm角）で、豚ひき肉でも代用可。
配信は12月中旬を予定しています。
磐城ナインが昭和49年春以来、46年ぶり３度目のセンバツ切符を手にするまでの軌跡を追った。
２０２２年春に本県で開催される第７３回全国植樹祭県実行委員会は、大会のテーマを募集している。
しびれるほどクールだと260万回超のヒット動画に！
東京都医師会の尾崎治夫会長は、自らのフェイスブックで2020年4月5日、緊急事態宣言は国を当てにせず各都道府県が独自に出せばいいとのコメント書き込みに賛同して、こう指摘した。
全国の地酒を扱う「コスガ酒店」に、記念日や週末の家飲みにおすすめの日本酒を紹介してもらった。
ただ、そのおかげで時間がとれ、今回の試みが実行できたので悪いことばっかりじゃなかったなとも思っています。
事業所１社に一律10万円を給付する事業は、市独自の緊急経済対策で、融資を受けている事業所は「中小零細企業助成金」、融資を受けていない事業所は「事業者経営支援助成金」のカテゴリーに分けられる。
申込期間や注意事項についてまとめてお伝えします。
全国の小・中学校では休校が続き、不要の外出は避けるようにと政府から異例の要請が出された。
６５年の歴史を顧みますと試練の連続ではありましたが、技術革新を進めながら、宮古圏域の動きを反映する紙面を積み重ねてきました。
そんな気持ちで本日11時メールボックスを開いてみると……
ちなみに、トランプ大統領はTwitterと同内容の投稿をFacebookにも行っていますが、Facebookのマーク・ザッカーバーグCEOはFacebookにも暴力の賛美に関するポリシーがあるにもかかわらず、ことを明らかにしており、Facebook内部からも大きな反発の声があがっています。
搭載する具体的な機能は、ラベルにしたい文字をカメラで撮影すると自動でテキストに変換する「テキストスキャン機能」、テキストを選び「翻訳」ボタンを選択すると指定した100以上の言語に翻訳する「翻訳機能」、ラベルデータをクラウドやメールで共有可能な「テンプレート共有機能」です。
通常時は、9つのピクセルを1つに束ねて使うため、撮った映像は1200万画素相当になります。
県バトンコンテストとチャレンジカップ　難度の高い技 次々【宇部】
同じテキストを繰り返し読むことでしか真実を見いだせないサウンドノベル隆盛期を思い出した。
七五三参りは１０月初めごろから増え始めたが、週末も以前ほど集中することなく分散傾向といい、参拝は今月末ごろまで続く。
シボレーブランドでも、ボルトEVの新型を2020年後半に、そのクロスオーバータイプは2021年夏に姿を現す予定です。
ハローワーク宇部管内８月の有効求人倍率は１・４１倍、Ｖ字回復【宇部】
で、世界中が新型コロナ感染症やら色々で大変だった2020年の夏、シャーク・ウィークの注目作として『サメ vs マイク・タイソン』が作られたわけです。
通常のタンブラーよりもすこし重いかな？
このバーチャルレースは現実のオーストラリアGP決勝レースが行われるはずだった3月15日に開催され、その模様はYouTubeおよびTwitchで配信されます。
ヘルスケアとコラムの組み合わせはマスト?
予約・問い合わせは同店（TEL84―５９３８）へ。
在宅酸素療法　ポイント解説　機器の安全主題に研修会【花巻】
夜には烽火部分が光りライトアップされる。
村岡嗣政知事は「感染拡大防止と社会経済の両立を目指す取り組みを進めたい」と、コロナ禍からの回復に向けて意欲を述べた。
有料のプレミアムユーザーだけでなく、フリー版のユーザーでも利用出来ます。
しかし、菅長官は「外国の状況や措置の影響など、さまざまな情報や知見に基づいて総合的に判断した結果で、適切なタイミングだった」と述べるだけで、具体的な言及は避けた。
ついでにお一人様キャンプも好きだ！
頂点に達する直前にそばにいたのもその時のT編集長でした。
Zhang氏は同僚にはFacebookにとどまり、中から会社を改善していくことを勧めました。
空気から1日13リッターを生成、太陽電池式水製造機水「Solar GENNY」
主な症状としては、急激なバッテリーの消耗と充電に長い時間がかかることの2つ。
これはiPhone 8までと同じでした。
そうだ、自分は絶対にそうあっちゃいけない。
その上で、「実際に結婚するという段階になったら、今までの経緯も含めてきちんと話すことは大事」と二人に注文を付けられた。
Galaxy Z Fold2 5Gに対する最大のアドバンテージはデジタルペンを使えることですが、書き味自体は適度な摩擦感があってよいものの、折り目の部分を越えるときに引っかかりを感じます。
また、全回復できる「自宅で休む」の待ち時間も1回1時間から1回30分になりました。
山陽小野田市は４日、新型コロナウイルス対策として、市役所の出入り口に職員が立ち、来庁者に手指消毒とマスク着用の徹底を求める取り組みを始めた…
この周辺機器が発売されたのが、2006年の今日です。
リニューアルでは休憩室と脱衣所を別々にし、男女共有の広い休憩スペースを設け、風呂上がりに寛いでもらう飲み物など販売する喫茶「クローバーカフェ」、５０００冊以上揃えた漫画やレトロゲームコーナーなど用意した。
平成４年にギャラリーいわきで初の個展を開いてからは、Ｂ・Ｎ21展で茨城県教育長賞、サロン・ナシオナル・ボザール展でフランス功労賞芸術部門メダイユ・ダルシャン受賞、茨城県天心記念五浦美術館への出展など各地で活躍。
それでも、2020年はデバイスの進歩と5Gの到来で今までにない変化が期待できます。
展示時間は午前１０時～午後９時。
量やコストを考えると、個人で1つ1つ食べ比べるのは実質的に不可能だ。
北海道青商会ではほかにも、映画上映会や道外の同胞を招いた婚活パーティー、青商会会員らで道内各地の同胞らへの訪問事業などを企画。
もう1つのメリットはあらゆるスクロールの動きが滑らかになることです。
厚狭駅前イルミネーションプロジェクト実行委員会（河村泰弘委員長）は、今年もクリスマスイルミネーションを点灯する。
もちろん抜け番の調整やルーム番号を伝えるといった作業もオンライン会議でつながっていれば音声でサッとできます。
市が民間移譲を目指す市温泉保養施設ひめかゆ…
山陽小野田市中川６丁目のおのだサンパークで２８日午前１０時すぎ、設備の不具合とみられる停電が発生した。
時間がない方は、7：50くらいから登場するテンタクルズのライブをチラ見してください。
表面には耐摩耗処理が施されているので、擦れて色落ちすることも少ないです。
UE5の提供スケジュールは、まず2021年初頭にプレビュー、2021年後半にフルリリース予定。
またNTTドコモはMWCで毎年展示を設け、「5G」に向けた日本での取り組みを紹介していました。
任天堂の対マリカー勝訴が確定、最高裁が上告不受理。
有帆ふるさとづくり協議会がホタル川にゲンジボタルの幼虫２５０匹を放流【山陽小野田】
荷物で手が塞がっている時、急いでスーツケースを開きたい時、鍵を出したり、ダイヤルロックを解除するのはとても大変。
ボディ・カラーは特別塗装色の2トーンも含め、全13色から選べます。
NHKの調査でも、門川氏に投票した両党の支持者が半分未満だったことが読み取れる。
申込書は同協会のホームページからダウンロードできます。
旭川を拠点に全国で仕事をする売れっ子デザイナーです。
委員長は、党創立を迎えた今年は年初から予期しなかった途方もない挑戦と障害により、実に厳しく、困難をきわめたと指摘。
このA15は2021年のiPhone 13(仮)シリーズに搭載されるとともに、A14シリーズと同じく「A15X」や「A15T」といったバリエーションも開発され、Apple Silicon MacBookやiMacの第2世代での採用が示唆されています。
朝鮮労働党第4回大会（1961年9月）で示された第1次人民経済発展7カ年計画（1961年～　※66年10月の第2回党代表者会で3年延長を決定）遂行期間は、社会主義工業化への有為転変の歳月であった。
今年はコロナ禍の1年ということもあり、私（耕平）も店舗に足を運ぶ回数が例年より減ってしまった。
SIMフリーLTE+Ice Lake i5で7.
研究はまだマウスで効果がみられただけの段階なので、これが人間にも適用できるのか、効果はあるのかなどはこれからの研究で実証されなければなりません。
◇西岐波グラウンドゴルフクラブ８月度月例会（２４日、南方八幡宮スポーツ広場）　①山森俊夫②三浦冨美恵③菊池正司④川崎正博⑤上田久夫⑥村崎信…
県立一関二高、東北学院大経済学部を卒業後、東京の会社で３年間勤務した後Ｕターン。
彼女は「本日の国会で、菅義偉総理大臣が誕生しました。
その意をくんだスタッフ、力士たちが自分たちの役割を果たした。
職員らは「日本語能力試験にトップクラスで合格しており流暢な日本語を話す。
その配信プロフェッショナル集団ですが、私（編集長A）がジョインする前にもEngadget 例大祭の実況を担当したりと、何かとお仕事を依頼する機会があったと聞きます。
これに対し、緑川伸幸市特定政策推進監は、実行委員会事務局として、２月19日午後に市民から指摘があるまで把握していなかったと答えた。
」と尋ね、慌てた様子で「血圧.
」とつづっている。3人は2016年に放送されていたドラマ「いつかこの恋を思い出してきっと泣いてしまう」（フジテレビ系）で共演していた。
やはりリーカーのJioriku氏が「第10世代インテル版モデルの更新では再設計はない」「自分たちのSilicon（Apple Silicon Mac）まで取っておく」とつぶやいており、上記のProsserも見解が一致しています。
写真は、スカジャンに青のマフラー姿の木梨さんと、スーツ姿の正蔵さんと三平さんが満面の笑顔で顔を寄せ合っているもの。
さらに、この脆弱性の利用に成功した場合、EPID(Enhanced Privacy ID)によるセキュリティ保護や、デジタル著作権保護機能を無効化でき、Secure Key Storage(SKS)に保管されるチップセット暗号化キーを取得可能になります。
力士ばかりに目が向いていたが、裸足で生活している国の人々は蜂窩織炎になるのか？
市販のスーパーカブをベースに耐久性を高めた特別仕様車は、「郵政カブ」の愛称で（ほど）親しまれてきました。
同社は監督を派遣する形で花巻東高女子野球部の活動を応援していく。
Niantic Planet-Scale アライアンスの目標は？
これから銀行の担当者から電話がいきます」などと告げられた。
ちなみに筆者はモノのにおいを嗅ぐ癖があります。
いやまぁ、ハンバーガーだって立派な料理なのだが、このハンバーガーの味には、ハンバーガーらしからぬ複雑さを感じるのだ。
禁輸措置解除の目処が立たないままシェアを削られるのを防ぐのに必死です。
Twitterの広報担当は「2020年米国大統領選挙の結果が確定したため、最新の情報を反映してラベルの文言を更新した」としています。
AMD版の方がスタンダードでは5000円、パフォーマンスでは1万円安価となっており、さらにスタンダードではAMD版のほうがSSD容量が上。
本特許も、あくまで研究開発やアイディア段階のまま終わる可能性もあります。
WF-XB700は、1000Xシリーズの完全ワイヤレス型「WF-1000XM3」と同様に、音楽再生機器から左右のイヤホンそれぞれに同時伝送する方式や、耳の3点でイヤホンを支える構造「エルゴノミック・トライホールド・ストラクチャー」を採用しています。
ちなみに「Type-C 1」と「Type-A」の両出力でも同じ状況です。
さらにサムスンは、第3世代10nmプロセスを採用した16Gb LPDDR5の開発も進めており、こちらではデータ転送速度が6400Mb/sに達する見通しです。
スイングからジャンプして空中にいるとき、Aを押すとその場でホバー。
そして後者のセンサーシフト式は、センサーの位置そのものを動かすため、特定のレンズに依存せず、すべてのモードにおいて補正が適用できます。
毎週月曜、11月24日休館（11月23日は開館）。
今回ご紹介するのは『ベッドダイビング』です。
いちのせきニューツーリズム協議会の事務所で、カレンダーを見ながら教育旅行の問い合わせに応じる市嶋事務局長。
注目ポイントはなんといっても、企業ブースの数々です。
ナイロンはグローバル営業活動を強化し、コンポジット開発機能の集約・強化のため大阪研究開発センターの利用を促進。
ソニーの次世代ゲーム機PS5は開発者向け映像で詳細スペック（の一部）が明かされましたが、今なおデザインは不明なままです。
全般的にマイナーチェンジに留まっていましたが、いよいよメジャーアップデートした次期モデルが現実味を帯びてきたという噂話です。
MSITは今後、プラットフォーム手数料が開発者や事業者を不当に妨げ、ひいては消費者価格を引き上げているかを確認するため、地元のアプリ開発者や小規模事業者から意見を集めていくとの計画を打ち出しています。
VW、テスラModel 3より安価な小型EVを開発中との報。
今回ご紹介するのは『フラれ回避』です。
当日は午前１０時開演で、菅原組と交流の深い東北や北海道の２１団体がオリジナル曲や旗の共演、総踊りを繰り広げる。
アップルは15日、macOS Big Sur 11.1を配信開始しました。11月に画面デザイン等を刷新したmacOS 11を一般公開してから、約1ヶ月後のアップデートとなります。
またこのNaN値がステアリングアクチュエーターには最大値として認識されていたことも、ステアリングのロック状態が解除できなかった理由のひとつのようです。
回転台を使用して、さまざまな角度から撮影し、５人の審査員に送信。
無料でアドバイスをさせていただいております。
メールやインターネットの使い方を改めたい」と自らを戒めていた。
ペースメーカーに使用される素材と同じ医療用スチールを使用したネジを特別に製造しています。
さて問題は、コンピュータを使っても不可能なほど空き容量が不足している場合です。
でも同じように駅員等の支援が必要な外国人や高齢者のひとにそんな発言してるところは見たことないです。
▲そう、このLS05の通知画面は視認性が非常に良いです。
富士大は９月に同市で行われた地区予選で東北福祉大を２―０、仙台大を１４―０で下し、北海道・東北地区代表枠「１」を獲得。
スーパーディスクドライブは容量面ではMOやCDに見劣りしますが、通常のフロッピーディスクも読み書きできるのがメリット。
吉野家の既存POSシステムと連携しているため、店舗運営の効率化も実現しています。
ビデオテープでは録画が終わるのを待って頭から再生するか、冒頭を見逃したままリアルタイムで番組を観るしかありませんでした。
免許を取るには、所得証明や職業、財産、健康などの調査に半年はかかるものの、富裕層などは取得意欲が高い。
今回の騒動において、焦点となるのが14日に開かれた食事会だ。
もう立派に期待通りのお役目は果たしてくれた、何一つ文句の付けようがない、以上！
・弊社以外での購入品、及び並行輸入品に関しては保証・サポート対象外になります。
ただし、位置づけはまだベータ版で、不具合等が残っていたり、重要なアプリが動作しなくなったりする可能性もあるため、クリティカルな用途で使っているメイン端末での使用は避けた方がいいでしょう。
ここまで差があれば買い替え甲斐があります。
一緒に水辺を歩き、小さな春を見つけましょう」と呼び掛けています。
それよりもはっきりと癖の抜けた野菜がありまして。
今では４地域の活動拠点センターなどで月１回、開いており、２５０人以上の人が交流する場に発展している。
抽選の対象は下記のいずれかに該当している人です。
ベルト穴にベルトを通し、背面の固定ベルトでさらに固定させます。
予約販売は9月24日より開始しています。
試しにもらってみたが、牛乳、シリアル、パン、ポテトチップスとサルサソース、クラッカー、チョコレートのドリンク、果物などさまざまな食べ物が入っていた。
落ち着いたら迎えにいくからね、クレッフィちゃん！
特許文書ではスマートリングの必要な例として「デバイスを表示位置に長時間保持した後、ユーザーの手や腕が疲れる場合があります」を挙げるなど、両手でも持ち続けるのが難しいMacBook ProやiPad Proを想定してるような記述も見られます。
この初期の8bitパソコンが発売されたのが、1979年の今日です。
Galaxy S21 Ultra：1250〜1299ドル（約13万円〜約13万5000円）
前述の通り、パッケージ版とダウンロード版がありますが、ダウンロード版の全256ステージでも十ぅぅぅぅ分っ楽しめると思うので、まずはダウンロード版を購入して、エクストリームステージもクリアできそうならExパネルを購入した方がいいんじゃないかと思います。
新型コロナウイルスの感染拡大に対応して多くの店舗が臨時休業ないし一時閉鎖され、どの店が営業中か把握しにくくなっています。
残っていた「送配電」は発電所でつくった電気を工場や家庭に届ける機能で、鉄塔や電柱などの整備や管理に巨額の費用が必要だ。
動画撮影やナイトモード写真撮影のオートフォーカスや被写体検出がさらに精度を増すことがほのめかされています。
杉下秀幸・宇部商工会議所会頭　新春インタビュー【宇部】
最後の公式試合となる同大会で、それぞれの高校野球生活を支えてくれた指導者、保護者らに、感謝の思いをプレーで伝えようと、気持ちを切り替えて練習に取り組み始めた。
また下水から発生する、メタンを主成分とするバイオガスも再生可能な燃料として使うことができるものの、それ自体がCO2に次ぐ強力な温暖化ガスであり、燃焼すればCO2が排出されることから完全なクリーンエネルギーとは言えません。
野村さんは父親を戦争で亡くし母子家庭（兄がいる）で育ったそうだ。
中田組の曳船第３８令進丸（１９㌧）の進水式が１日、稚内港湾施設工場内で執り行われ、船の完成を祝った。
商品に不具合があった場合、商品到着から7日以内にご連絡をいただいた場合は弊社負担で返品を受付け、交換品をお届けいたします。
クリスマスプレゼントにもお使いいただけるよう、12月23日までのお届けを予定！
ポレンをスイングやホバーの吸収で集めるのがガーデン攻略の基本。
なおBluetooth接続では、接続相手を最大3台まで切り替えが可能です。
鈴木は「裏への抜け出しや、（前線で攻撃の起点をつくる）ポストプレーが自分の持ち味」と話す。
◇ＡＮＡ・ＡＮＡクラウンプラザホテル宇部杯（１６日、宇部７２ＣＣ万年池東コース）　①若﨑透４１　４１Ｎ７８②奥田道有４５　４７Ｎ８０③佐藤…
雪が融け草木が伸びる新緑の時期を迎えていたことをコロナ騒動によって失念していた。
それでもサムスンとの差はまだまだ大きいでしょう。
Persaveranceとの間の通信方式は低消費電力なZigbeeを使用します。
発売日の発表と同時に、マイクロソフトは新型 Xbox を入手しやすくする施策と、主力商品である定額制ゲームサービス Xbox Game Pass を大きく強化することも明らかにしました。
清潔に保つためにペットやペットの身の回りのグッズにももちろんお使いいただけます。
この新型廉価iPhoneについての予測としては、Bloombergはすでに報じられた噂を再確認しているかっこうです。
キャンペーン対象となる条件は、「日本に居住する18歳以上の人」のみ。
歩きを極める講座「ウオーキングの達人になろう」は１５日、山陽小野田市の厚狭川河川敷周辺のウオーキングコースであり、２５人が正しい歩き方を学…
またグーグルは、同デバイスが「すべての主要な動画ストリーミングサービスを利用できる数少ないストリーミングデバイスの1つになる」と主張しています。
」と驚くなど、5人が目を白黒させる中、草なぎさんは松本さんに対し、「ズバリ、あなたは草なぎ派？
オプションで2トーンの17インチ・ホイールを選択することもできます。
ポータブルUV-C除菌ライト「DUVTEK」
▲こんな感じで置いておくと充電は開始されません。
２０日に市役所で久保田后子市長と共に記者会見した野口政吾教育長は「誰もが感染する可能性がある。
朝鮮大学校生だけが支援金対象から外されていることは、私たち大人の人権意識を問われることであり、豊かな人権意識から生まれる若者や子どもたちの現在と未来を踏みにじる暴挙に加担することだ。
数年前に人気が爆発し、ときには1時間半待ちになったほどの有名店だ。
ディフューザーの裏はまるで津軽の荒波に触れたようなテクスチャーを目指し、金型職人の繊細な手彫りによって表現されています。
Series 4までのように、腕を上げたとき以外はディスプレイが消える仕様だと、見た目は普通のApple Watchと同じになり、魅力が半減してしまいます。
機械化が進む業界だが、昔ながらの手仕上げにこだわる。
参加者８０人を前に、谷中稚内開建道路防災推進官が「今冬の雪は少ないものの、今後に備えた準備が必要。
食べ放題ランチをやっているというので実際に行ってみると、肉質がイイ！
月給７年ぶり据え置き　民間と均衡判断　県人事委【岩手】
この大統領発言を受けて、政府機関を含む医療関係者や公衆衛生関係者からは、「漂白剤や消毒液を飲んだり、吸引したり、体内に注入するのは危険なので決してやらないように」「」といった反応や呼びかけが続いています。
なにも考えずにラフに聞ける内容で、気づけば2人のファンになっています。
昨秋の東日本台風の時にでも分かる通り、想像を上回る雨量が短時間で降り、市内各地で甚大な被害が出た。
平和学習の取り組みで南小５年生作成の新聞が市立図書館で展示されている。
「これまで以上に清潔さを保つことに注意を払うようにしましょう」
その後結婚し子どもも育てましたが、生活は常にカツカツでした。
市選管では、小学校での出前授業の申し込みを受け付ける。
同組合の担当者は18日、J-CASTニュースの取材に「肯定、否定を含めて多くの皆さんから（ネット上や問い合わせで）コメントをいただいた」と理由を明かす。
宇部市選挙管理委員会（福永浅乃委員長）は１７日、市長選の日程を、１１月１５日に告示、同２２日に投開票とすることを決めた。
これまでわが党は厳しい苦難の中で人民と運命を共にしながら、そしてわが人民の団結した力を体得する過程を通じて、今後われわれが何をなすべきかがよく分かりました。
アップルによれば「設定によってはバッテリーの寿命を延ばす機能であるバッテリーの状態管理を調整するために、Macが一時的に充電を停止することがあります」とのこと。
プレイ体験自体には満足で、角張った乗り物、怪しくギラついた町並み、行き交う人々のファッションなどに高揚してキャーキャー言いながら一人でコントローラーをいじってました。
ほか気がかりなのが、AppleシリコンMacではインテル系アプリの初回起動が約20秒かかると判明していることでしょう。
一方バイデン氏は、中西部ミシガン州で今回の選挙戦で初めてオバマ前大統領とともに壇上に立ち、黒人層からの支持固めを図った。
宮古病院に入院しており、酸素吸入が必要な中等症だという。
これ一台あれば事足りる便利さです。
」と大声で叫ぶ過激なコール「イエッタイガー」のことで、迷惑行為とみなすファンと楽しみたいファンとの間で対立などが発生していた。
担当ディレクターと台本について打ち合わせをするなかで、私はそれとなく聞いてみた。
同紙は、条約に基づいて両国は平等､互恵の原則を堅持しながら政治､経済､文化など各分野で互いに緊密に協力し､友好のきずなを強めてきたことについて言及。
最初の「ネタ」めぐってネットで議論沸騰！
このあと、「Wallet」で新規発行の操作をすると、使っていたカードが表示されて引き継げます。
午前十時～午後六時（最終日午後三時）、土・日は午後五時まで。
プロセッサーはクアルコムの「Snapdragon 450」を搭載し、3GBのメモリ、32GBのストレージを備えます。
スマホアプリにはバッテリー残量が表示され、バッテリー残量低下時にはキーボックスのインジケーターがお知らせするので、電池切れ前に交換ができます。
」の掛け声とともに、２階西側のテラスから１階のボードウオークに向かって神事で清めた福豆を一斉にまいた。
米MacRumorsによれば、コントロールセンターに「空間オーディオ」オプションが追加。
つまり、輝度情報としては揃っていることになる。
本体側のUSB-C端子は、端子部分が垂直ではなく水平に。
特定のチャレンジと報酬がツリー状に連なり、アンロックしてゆくことで限定報酬が手に入るありがちな仕組みです。
高機能なハードウェア部品とセーフティーシステムによりソーラーパワー充電器が安全にあなたのデバイスの充電をサポートし、余分に充電しないための制御も付いていてオーバーボルテージなど様々な制御も付いていてとても安心です。
申し込みから数日後、TAKUMI JAPANから郵送にてSIMカードが送られてきました。
尚、キャンペーン終了日は未定となっています。
戦争悲話は何処の戦場でも伝えられるが、旧樺太の真岡郵便局でのうら若き乙女たちの死は純粋だっただけに心のやりどころがない◆その乙女９人の慰霊祭が営まれ、同僚だった千歳に住む木本孝さんと和寒の栗山知ゑ子さんが参列した。
候補の名前は担当職員が考えたもので、元気でわんぱくな姿を踏まえて、ジャンプの意味を持つアラビア語「カフザ」からとった「カフ」、力強く成長してほしい願いを込めて乾燥地帯で育つナツメヤシの実からとった「デーツ」、アラビア語で月の意味を持ち、父マルクルの名前も入った「カマル」の３種類。
税別5900円の完全ワイヤレスイヤホン発売、片耳3.
昼でも夜でも深夜でも税込500円なり!
が、その一方では純正オーバーイヤーヘッドホンや忘れ物防止タグなど噂のアクセサリー類が登場せず。
サムスンは以前、ボディーを強固にした「Active」シリーズを出していましたが、標準モデルにこのカバーをつけることでより広いユーザー層にスマートフォンの利用シーンを広げさせることができます。
ブラジル保健省は５月31日、新型コロナウイルスの新規感染者が１万６４０９人増え、累計で米国に次ぐ世界２位の51万４８４９人になったと発表した。
最新鋭のトレーニング機材がそろった環境だが、参加している選手は少ない。
アプリストアで売上の30％を徴集するビジネスモデルは、事態の成り行きを静かに見守っているのかもしれません。
初代モデルからデザイナーなどに親しまれてきたiPadですが、Apple Pencilの登場は手触りが創作物にじかに反映するイラストレーターや絵描きに急接近した動きでした。
実際に米エンガジェットの記者がプロトタイプ機をテストしたところ、『オーバーウォッチ』を高画質モードで30〜60fpsにて動作させることができました。
高温モード（45~55℃）、中温モード（35~45℃）、低温モード（25～35℃）との3段階温度をワンボタンで調節可能です。
米当局、Huaweiがバックドアにこっそりアクセス可能と主張。
ホットプレートでのガレットやお焼き作りを公開したのは神原保育園（正木圭子園長）。
しかし本機は、そうした遅れを一気に解消するだけでなく、本体（筐体：きょうたい）の剛性やキーの端を押した際の打鍵感といった、キーボードとしての基本的な完成度に関わる点、そして無線接続性や使い勝手といった点までも大きく強化した全面改良モデルとなりました。
普段は縁のないモデルさんと飲めるなんて、サトウリッチマンさんありがとうですよ。
間もなく火星に到達し、歴史上で最高の武器を手に入れる」と訴えた。
映像の乱れやカクツキを抑えます。
子育て支援施設、医療機関、豆知識などを紹介するＡ５判フルカラー９６㌻。
在宅ワークで曜日感覚がなくなっている方、金曜日に在宅カレーを試してみませんか？
みずタイプが必要ならば、入手が容易な非伝説でもほぼ上位互換のポケモン、すなの費用対効果が高いポケモンが他に複数いることから、バトルの能力でみればこのイベントで多数集める優先度は高くないといえます。
小野田工高の３教諭がフェイスシールド製作し寄贈　新型コロナウイルス【山陽小野田】
ハイテク製品の分解でおなじみの修理業者iFixitがiPhone 12 miniの分解レポート完全版を公開し、「ハイエンドの性能をいかにして小さなボディに搭載したか」を明らかにしています。
バイオとは生命あるいは生物のことで、朝鮮では「持弘因俳（生物工学）」と訳している。
死角は無いこともなく好事魔多しの油断と相手側（巨人）の伏兵の活躍があるやも知れず、予想すればするほど興味尽きないシリーズになる。
収入、やりがい、成長、安定……なにに重きを置くかは人それぞれだ。
それを活かすためのデバイスとして、2019年10月にはサングラス型のBose Framesが日本でも発売されています。
１９７４（昭和４９）年に市役所入所以降、主に財務畑を歩み、財務部長、総合政策部長などを歴任。
プラグ側は平らになっておりコンセントに挿しやすく、モバイルバッテリーとして使用時は安定して置いておくことができます。
日本のディズニーデラックスでは、いまのところ配信の予定はありません。
下関市の化粧土や島根県益田市、近所の農家など近隣から作品に合ったうわぐすりを仕入れている。
ちなみに、自動車全体のドリフト記録としては、2018年にBMW M5が達成した8時間、374.
ましてや巨大家具屋のイケアにとって、仮想模様替えゲームであり主目的のひとつが家具集めである『どうぶつの森』はド直球の好相性。
この強みを生かし、トランプ氏は自らを新型コロナによる国家の危機を乗り越え、米国を再生へと導く立役者として印象付けたい考えだ。
道内での感染者が増え、鈴木道知事による緊急事態宣言や１５日までの市の公共施設の閉館状況からツアー向け公演も含め中止を決めた。
県司法書士会（渡邉一正会長）は、２月の１カ月間を「相続登記はお済みですか月間」とし、県内各地の司法書士事務所で無料相談会を行う。
SpaceXは地球上のいかなる地域にも衛星インターネット接続を提供するため、2019年より定期的に数十基単位で衛星を打ち上げていますは最大4万2000基にも登るとされ、2020年内には1500基以上の衛星が送り込まれる計画です。
小泉環境相が国会で「化石賞」について答弁した（画像は参議院インターネット審議中継の動画より）
ズボラな筆者、失くさないようにしなくちゃ.
特許文書では特に言及されていませんが、米AppleInsiderはU1チップの持つ超広帯域（UWB）無線システムが活用できるのではないか、と推測しているわけです。
宇部市議会の第３回臨時会は２２日に開かれ、体調不良による久保田后子市長の同日付での退職申し出に同意した。
ひょっとすると、こちらもキーボードと互角か、あるいはそれ以上に面白そうなモデルかもしれません。
一方で、Twitterは大統領が元下院議員で現在はMSNBCの司会者を務めるジョー・スカボロー氏の、議員時代にスタッフが死亡した件についての陰謀論を連投したことに関し、おり、Twitterとして何が削除や警告の対象に含まれ何が対象外なのかがいまいちわかりづらい状況になっています。
日本郵便北海道支社によると、道北地域では今月１日から旭川で配布が始まり、稚内は７日に１万７４００世帯分のマスクが稚内郵便局に届く予定で、仕分け作業をしたあと８日から各家庭に配達される。
三㌔台が三本、二㌔台が五本、あとは一～一・八㌔だった。
注文したのはPixel 5が発表された直後の日本時間で10月1日だが、米国では日本より発売日が遅い関係で最速でも到着が10月28-29日だという。
そして、この『Haylou Solar LS05』にリンクするスマホアプリ「Haylou Fit」が私の睡眠クオリティを解析しアドバイスしてくれます。
インターネットなどで事前予約した人が、車内から目当ての本を受け取れる。
在米黒人は人種差別により音楽市場への参入が制限され、労働者階級出身の在英白人は階級の壁に行く手を阻まれていたからだ。
以来、沿道の応援に見られるホスピタリティーあふれる大会として国内外に知れ渡り、今では全国各地、外国人選手を含めて最大１７００人が出場する宮古島最大のイベントに成長している。
上記内容に同意のうえ、支援をお願い致します。
開会行事では西本支部長が「子どもたちの大きな課題は、規範意識の低下と自尊心の低さ」と指摘。
第１６回「阿知須のひなもんまつり＆ぷち街角ぎゃらりー」が、山口市阿知須の商店街やいぐら造りの街並み周辺で始まった。
前モデルWH-1000XM3は評判のよいヘッドホンでしたが、WH-1000XM4は音質やノイズキャンセリング機能が強化され、こちらの評価もかなり高くなっているようです。
また、音声コントロールに対応しており、顧客との対話も行えるようです。
KDDIは「UQモバイル」、ソフトバンクは「ワイモバイル」で、それぞれ20GBで5000円を切る新プランを用意します。
▲Magic Keyboardをつけて撮影。
満充電からは約40時間の駆動時間を誇り、同梱の充電器を活用すれば5分間の充電で最大約8時間使えるという急速充電が可能です。
そうした中で生まれたのが、1-1で迎えた同40分のPK。
副港開発（中田伸也社長）の副港市場経営断念によって心配されるのはキタカラにある映画館「Ｔ・ジョイ稚内」の経営である。
目の前にあまた立ち現れる存在物に目を奪われて、それを形あらしめた「存在」を喪失していることである。
東北農業研究センターで詳しい要因を分析した上で、２０年度の米作りに生かす。
パリ警察は当初、デモ会場を市中心部の共和国広場に限定していたが、行政裁判所の判断によって主催者の申告通り、バスチーユ広場までの行進が許可された。
アップルが廉価モデルのiPhone 9を準備中であり、それが4.7インチのLCDディスプレイやTouch ID内蔵ホームボタンなどiPhone 8をベースとしつつ、iPhone 11シリーズと同じSoCのA13 Bionicチップを搭載するとの予測は確実視されています。
中心市街地活性化基本計画を進めていく上で、本当に好材料であり良いスタートが切れる。
昨年は県内外の７～８６歳の５８人から２３１点が寄せられた。
企業や行政機関からアンケート依頼を受け、ＬＩＮＥを使って登録学生に回答してもらうアンケル事業を展開しており、それも活用する。
これだけの条件を見れば、宇宙飛行士がいかに狭き門かがわかろうというものです。
Pepper が Google Nest と会話。
２３日までの４日間で、２０２０年度当初予算案を集中…
むしろSペンの収納場所が本体の右隅から左隅に移動したことが大きな変化と言えます。
慣れたら歌の速度を少し早くしてみよう。
たとえば、第三者が仕様上の欠陥をついて、ミーティングに乱入できる「Zoom Bombing」（Zoom爆撃）という攻撃が話題となり、修正されています。
２月１８～２８日に、民間事業者の市場ニーズやアイデアを聞く同調査を実施した。
中村倫也、実は「美人」が苦手？
クラスター（感染者集団）が発生した雫石町の鶯宿温泉病院関連では、併設する介護保健施設職員で西和賀町の５０代女性、病院に出入りする業者で滝沢市の５０代会社員男性の感染が判明。
５年以上をかけて映画化にこぎ着けたが、原発の構造含め細部のディティールにまでこだわったと明かした。
稚内では佐藤銃砲火薬店の佐藤堅司さんが参加しコロナ禍で奮闘する医療従事者への感謝を込め青色を主体に５０発打ち上げた◆夏のイベントが軒並み中止になる中、花火業者の経営もきつかろう。
最近のスーツやズボンはタイトなシルエットが特徴。
レノボLegion Slim 7iの主な仕様は、ディスプレイが15.6型の4K解像度液晶(60Hz、Adobe RGB 100%、VESA　DisplayHDR 400対応、600ニト)、フルHD液晶(144Hz、Adobe RGB 100%、VESA　DisplayHDR 400対応、300ニト)、またはフルHD液晶(60Hz、sRGB 100%、300ニト)から選択可能、いずれもDolby Visionをサポートします。
そう、同店でも屈指の人気を誇 …
CPUのスコアはシングルコアで1119、マルチコアで2742、Metalスコアは5422。
種類の異なるキャラクターを配置してチームを作成し、敵チームを倒してステージクリアを目指しましょう。
１９００年１２月に小郡駅として開業して…
昨年までなら道外ナンバーを目にしても「観光シーズンに入ったんだな」ぐらいしか思わなかったが、今年はがらりと変わり敵意さえ生まれる。
芸能人への誹謗中傷を書き込む人に対して「そういう活動から卒業したほうがいい」と呼びかけた（2018年撮影）
製品は、アメリカやヨーロッパをはじめ、世界22か国以上で愛用されています。
SoCはSnapdragon 855でRAM 8GB、ストレージは256GB。
メモを取りながら必死で分岐点を探したなぁ、『かまいたちの夜』……。
地域生活支援センターが生活困窮者の相談窓口を年末年始臨時開設【山陽小野田】
将来的には、全店舗で非接触型サービスの導入を目指しているそうだ。
足跡は3種類あり、それぞれ一定数を集めると伝説のポケモンがマップに出現します。
厚生労働省は「接触確認アプリ」（COCOA）について、陽性者と接触した可能性がある人に通知する機能を7月3日から有効化します。
ワイヤレス充電は結構熱を持つこともあり、怖いと感じることもありましたが、ここまでの状況は初めてです。
オシャレ＆デザインの参考にどうぞ！
東京電力によると、大熊町などで最大震度４の揺れだったが、福島第一・第二原発に新たな異常はみられない。
ソニーは、新型コロナウイルス感染症（COVID-19）の治療に従事している国内医療関係者への支援施策として、医療用フェイスシールドの製造と無償提供、人工呼吸器の生産支援を開始すると発表しました。
そして8MPの望遠カメラはf/2.
これまで共和党も民主党も、新型コロナウイルスを政治利用していたかに見えるが、両党で言い争っている場合ではなくなった。
第５回日本化薬杯少年野球大会は１４日と２３日、厚狭球場で行われた。
人工的に作られた可能性については、「最高レベルの専門家たちは、それが人工的だとは考えていない。
中央商店街周辺については金融機関や店など集中しキタカラに近く賑わい効果が見込めるとしたが、用地補償など必要になり、複数の土地・建物権利者と共同で進める再開発事業となるため事業期間が長期化し事業費が増大するなど説明があった。
開放型イヤホンでANCとはどういうことかと気になる人も多いでしょう。
その後、独立してビールサーバーの管理業務などをする会社「パーフェクトビール」の代表を務める藤沼さんは日本を代表するビールメーカーを作ることを夢に、品質の差でビールの味が変わることを伝えるためキッチンカーで厳選した４種類のビールを１杯６００円で提供しながら全国を回っている。
周りが子役ばかりで慣れている中で、「うちのチビだけ、『この方お母さん（役の人）ね』って言われると、実際にいる（現場に来ていた母親を指さし）『違うママあれ！
自動調理メニューはカレー、肉じゃが、角煮、ヘルシースープ、玄米、黒豆、甘酒の7つを搭載しており、圧力調理、煮込み、無水調理（食材や調味料の水分だけで調理する調理法）、低温調理（70℃、85℃の2段階）などの手動調理機能を備えています。
SNS上では、mineoユーザーとみられる「データ通信できない」などの投稿が相次いでいます。
Galaxy Z Fold2の純正カバーも発売が予定されていますが、そのうちの1つであるLeather Coverを海外から購入してみました。
同じケースをつけた際の背面です。
もちろん空間オーディオにも対応します。
同様の機能はNetflixなどライバルサービスではすでに導入済みでした。
県は１７日、岩国市などで新たに１２人が新型コロナに感染したと発表した。
また、泥酔している利用客へも同様の対応をしていく。
つまりこのディスプレイの下にカメラを内蔵させたとしても、そのカメラを使って写真撮影することは不可能なはずです。
第２１回宇部日報杯近郷中学校バスケットボール大会は２５、２６の両日、俵田体育館、西部体育館、常盤中の３会場で開かれる。
初号機ということもありイマイチだった対応バンドや、おサイフケータイなど、Galaxy Foldで足りなかった点が改善されるかは、注目ポイントと言えるでしょう。
それは、ツイッターでも話題となった「コンテイジョン」。
依然事態の先行きが見えないなか、孫正義氏は自身のTwitterアカウントで2017年2月以来のツイートを行い、「簡易PCR検査の機会をまずは100万人分に無償で提供する」と表明しました。
充電はマグネット吸着式のケーブルで行います。
初期不良期間としましては、お届けから1週間以内の動作不良のみとさせて頂きます。
人が海中転落したことなどを想定し、隊員たちはブイを基点に海中でロープを持って横一列になる捜索のほか、救助した人をボートに運ぶ訓練などし、夏場の水難事故に備えて本番さながらの救助の連携を確認した。
スマホで見られるフルHDカメラ内蔵スマート耳かき「BeBird A2」
ただ、近い将来、おもちゃ生まれのロボットが戦場を徘徊するかもしれないと考えると、少々複雑な気分ではあります。
来年１月２２日まで申込期間を設けており、多数の場合は抽選となる…
アップル本社の従業員は新型コロナ禍の影響によりが、6月15日からオフィスに戻る第1段階が開始されるとの噂が報じられています。
製品ごとに使用する革の素材はイニエスタ氏がセレクトしており、イニエスタブランドの証である「A.
と夕食に中華料理を手作りしたことを報告。
エナナ、これは本当に絶対王者なのかも……？
とはいえ、半袖短肌着・長袖コンビ肌着・半袖ロンパースがのは大きいだろう。
ランクが10になると挑戦できるのが、ガチマッチです。
去年とは違った素材も使っているので、２年目の味を楽しんでもらいたい」と話す。
ちなみに、バーガーキングは大豆由来。
当然、100匹交換すれば何回かはキラポケモンにもなるのでアツさは倍増。
同モデルの購入理由の上位には、「SIMフリーだから」といった理由が上がっていたとのこと。
調理方法は冷凍のパティを袋から取り出し、フライパンに油を敷いて少し焦げ目がつくくらいまで焼きます。
この会見動画を香港フェニックステレビのリー・ミャオ東京支局長が微博（ウェイボー）に投稿したところ、2000万回以上再生され、コメント欄には両手を合わせた絵文字とともに「謝謝」の声が相次いだ。
OnePlus 8Tは120Hz画面搭載も、Proモデルは今年登場せず？
しかし山岳地の奥から発信されるニュース映像の中で見ることがあるかもしれません。
在日朝鮮人女性の相談を受けてきた視点から発言した金静寅さん（NPO法人同胞法律・生活センター副所長）は、「安心して自分の被害を話す過程が被害回復につながる」としたうえで、「事例集は、被害当事者を大いに慰めるだけでなく、同様の経験をした女性を励まし、力づけるもの。
それが遺族の願いでもなく、ましてセクハラ被害者を二重に傷つけることなどお構いなしで、左派勢力の“祭り”にしてしまった。
一方、私は何が面白いと思ったのかと言うと、最も大きいのはキャラや設定が現代に合わせられていることだ。
時には柵に体当たりし、柵を乗り越えようとするサケの姿に、様子を見ていた近所の人は「これ以上先に進むことはできないのに。
Galaxy S20シリーズでは上位モデルから「Galaxy S20 Ultra」「Galaxy S20+」「Galaxy S20」が登場するとされており、またGalaxy S20+では1200万画素メイン＋6400万画素広角＋1200万画素望遠＋ToFセンサーの搭載が予測されています。
江戸時代の画家、尾形光琳作で現在残っている小倉百人一首の中でもっとも豪華で華麗な「光琳かるた」のレプリカも披露されるなど、かるたの魅力を心行くまで味わう一日となった。
翻訳機の「KAZUNA eTalk」をソフトウェア化したスマホ向けサービスや、「Black Shark2」のアクセサリー、12月にスタートしたソフトバンク回線を再販する「神SIM」などを発表しました。
本当は自分のサエにうれしいのに、がまんして一言居士をつらぬく」と書かれている。
ホイップも重すぎず、それだけすくって食べても美味しい。
それに伴ってFC-AiP（アンテナインパッケージ/ミリ波帯での通信に不可欠なアレイアンテナをワンパッケージ化したもの）サプライヤー間の（受注を巡る）競争が激化していると伝えています。
１９８９年の大規模な民主化要求デモへの武力鎮圧がその一例だ。
いち早く復活し年間来場者数１００万人を目標に着実な歩みを進めるも、今度は新型感染症による打撃。
同館スタッフが企画・デザインを手掛けているとあって、「これを見てほしい」という思いがストレートに反映されている。
累計は上り５０６０台（前年同期対比５８・２％減）下り６１６４台（同５６・３％減）島間７２９台（同８０・３％減）の１万２５５３台。
米Reuters記事によると、アップルの戦略の中心は「バッテリー内の各セルをかさ上げし、電池材料を収納するポーチやモジュールを排除することにより、バッテリーパック内のスペースを開放する」新たなモノセル電池の設計であるとのことです。
そして過去のボイジャー1号、ボイジャー2号、ガリレオ探査機が取得した画像を詳しく調べてみたところ、ファロウがガニメデの表面全体に広がる「多重リングクレーター」だとわかったとのことです。
小野田めぐみ幼稚園（佐野太園長、６６人）で９日、新春餅つき会が行われた。
その一方でCatalystによる移植には、MacとiPadのデバイスやインターフェース上の違いから「いくつかの問題がある」との声もありました。
さすがに至近距離ならば5G NRのパフォーマンスを十分発揮してくれます。
中国は昨年７月に出した国防白書で初めて、尖閣における海警の行動は「法に基づく国家主権の行使だ」と書いた。
写真は、出港に向けて準備を進めるサンマ船＝14日（クリックで拡大）
新型コロナ抗体検査用キットについて説明する伊東エミナ院長＝東京・銀座のエミーナジョイクリニック（加藤玲和撮影）
スマートフォンのディスプレイは年々サイズが大型化し、高度なゲームにも耐えられる高速駆動なものも増えています。
これは知らなかった人も多いかもしれない。
これでもまだiPad Proの最小構成より安いため、悪くはない選択肢ですが、なかなか悩ましい価格差になってきました。
最新作の7では総勢110名の武将が登場し、80名が攻略可能です。
プロジェクト終了後には迅速に配送手配を開始致しますが、諸事情により遅延が発生する事もあります。
男女１・２部に計２９チームが出場。
二十九日　サクラマス　〇・八～三㌔が、船中三十八本。
▲Chrome Blue（写真＝左）と Mercury Gray（写真＝右）
ところが足の大きさは人ごとに違う。
クリスマスプレゼントに添えてみてはいかが？
また、2021年モデルでは、音声操作によるドアの開閉に対応。
休業しろと言われた方が楽ですよ」。
ブルーウェーブテクノロジーズでイルミネーション　２６日にウインターフェスタ【宇部】
つい光を追ってカメラに注目してしまう「クラッシュグリーン」。
米大統領選挙の投票日までもう1週間を切ったこのタイミングで、トランプ米大統領の選挙用ウェブサイト”donaldjtrump.
上皇陛下は８６歳、上皇后陛下は８５歳となられ、体調面の課題も増えた。
しかし、ＧｏＴｏキャンペーン実施など活動自粛の緩和につれて、11月から再び感染者数が急増しており、経済活動に再び抑制的効果が及ぶのは必至の情勢にある。
作中では、ウサギやペンギン、猫型のヒーリングアニマルと呼ばれる妖精たちがパートナーのプリキュアと心を重ねることで変身。
食料についてはツイッターで2日に連投。
海の雑草取りの磯掃除をしてくれる流氷だが、栄養分も運んでくれ、生育状況が悪いコンブにとっては良い流氷になるんじゃないか」と今年のコンブ漁に期待していた。
これに対して東京都立大学名誉教授の関嘉彦氏は「ソ連は共産主義の支配の拡大のために機会さえあれば、武力侵攻も辞さないから、しかるべき防衛力を整備し、足りぬところは民主主義の価値観を共有する同盟国の米国に頼るべき」だと反論。
式に出席した関係者は中央管理所の落成を祝った。
逆に、現在キラフレンドであろうとも、連絡先がわからないフレンドはいよいよフレンドの意味をなさなくなってきた。
アゼルバイジャン軍の攻勢を受け、アルメニアはロシアに支援を求めた。
少しでも良くなる方策をと責任を感じてやってきた。
画面のふちが左右にカーブするスマホは珍しくもありませんが、APEX 2020では側面を通り越して裏側までくるむような構造。
このキーボードに興味を持つ人には今更な話だと思いますが、たとえば青軸はクリック感が強く、しっかりとした入力感があり、赤軸はクリック感はなく、打鍵感も軽め。
ヒストリア宇部の１０周年記念企画「ＧＧＧトリオｐｒｅｓｅｎｔｓスペシャル・コンサート」は、２６日午後２時から同所で開かれる。
新型コロナウイルス感染症が猛威を振るい、日夜頑張っている医療関係者の力になり、山場を迎える今冬をなんとか乗切ってもらいたいと、正月荘と取引先の山田屋が協力。
スタジオ内ではそれらしいヒントすら提示されなかったため、他の出演者は半信半疑といった表情で耳を傾けていたのだった。
妊婦応援都市を推進する宇部市は、新型コロナウイルス禍中の支援策として、６月以降に出産を予定している人に対し、保健師や看護師による心配事、不…
準々決勝、準決勝は再抽選が行われる。
Tileは2月にもファミリーマートとローソンでTile Mate Bookを発売しましたが、今回はその第2弾となります。
それに続く2020年後半～2021年初のiPhoneやiPad等のリークも相次ぎ、新型コロナ禍からの力強い復活を予感させます。
最大の売りは、スマートフォンの画面の向きに合わせてモバイルプロジェクターの投影画面が自動で縦／横に切り替わる「オートポートレートモード」を搭載する点です。
勝部市長は「有効に使わせてもらう。
菅氏の豪華会食に関して、開催を問題視しているのは多く見聞きしているが、その費用に関しては何も触れられていないことが気になって、こちらにたどり着きました。
亀田がランクするWBCのフェザー級は、ゲーリー・ラッセルJr（米国）が王座を保持。
貼るのが少し難しくなった理由は、凸状にならないようにiPhone 12シリーズのエッジの内側ギリギリまで目いっぱい覆う寸法になっているため、ほぼ遊びがないのと、前述したように防塵プレートがあるため、貼り付け時にガイド（目印）となる部分が見えにくいためです。
Google は Androidスマホメーカーとの協力のもと、使える端末を段階的に増やしてゆく計画です。
サイズ：約20cm×20cm（対応のパズルによる）
Facebookによると、アップルが拒否するうえで引用したのはApp Store Reviewガイドライン4．7であり、Facebook Gamingの主な目的はゲームプレイだと主張したとのことです。
北京冬季五輪も近づいているので周知を広げ応援の盛り上げにつなげたい」と話している。
NTTドコモは10月13日、スマートフォンを振ることで任意のアプリを起動できるオリジナル機能「スグアプ」の提供を発表しました。10月23日以降に発売となるドコモ端末で利用出来るほか、既存端末でもAndroid 11にアップデートすると利用可能になるとのこと。
Galaxy Fit2レビュー。
廣瀬さんは、四十七年間も喫茶店一筋。
それに今回の発言もEpic側に同調すると見えながらもUnreal Engine関係に限定されており、フォートナイト削除には言及されていないことにも留意すべきでしょう。
空きが目立つパスタ関連商品の棚（ウエスタまるき西宇部店で）
新型コロナ問題に特化はせず、「一般的な解雇不安として、ともかく相談を」ということのようだ。
ヒンジの開発には大まかに6種類の構造とさらに多数のバリエーションを試行錯誤して、完成まで「2、3年」を要したといいます。
パソコンで動画確認はもちろん、スマートフォンで本体と接続すると専用アプリですぐ確認することができます。
大容量3万mAh・最大15W出力のモバイルバッテリー「BaseusPowerBankMini」
宇部市ゆかりのスポーツ選手が市民応援メッセージ　新型コロナウイルス【宇部】
対象は５月２日の徳島ヴォルティス戦（１３節）、１０日のツエーゲン金沢戦（１５節）、２４日のジェフユナイテッド千葉戦（１７節）。
サムスン縦折りスマホGalaxy Z Flip（仮）プロトタイプ？
オートフォーカスに関しても、実によくできている。”
蜂の巣の形は、丸型や四角形より空気穴抵抗が小さく、より清浄率が高くなります。
また、アプリを開くの処理時間が早くなります。
針葉樹は加工しやすく染めやすいため、さまざまな大きさの曲線を出したり、色の濃さを調節したりできたという。
また、5眼でカールツアイスカメラの「Nokia 9 PureView」や、高級仕上げの「Nokia 8 Sirocco」など特色のある製品も投入。
行政予算管理局が米国時間2月10日月曜日に発表した本予算要求の中で、33億ドル（約3625億円）が宇宙飛行士を月の公転軌道から月面に送るために使用される有人月面着陸システムの開発目的に使われる。
日本での本体価格は、ブラックセラミックが62万円（消費税込み68万2000円）、チタニウムは55万円（消費税込み60万5000円）。
新型コロナウイルスの感染拡大もあり、国税庁はe-Taxの利用を推奨している。
来年３月の稚内空港の同社の一括民営化後は稚内空港ビルの田所社長が稚内空港事務所長、相原取締役総務部長が運用部長を兼務し安全・安心な運航に当たって行く。
こちらのデバイスも、画面サイズを拡大できるのがメリットです。
主人公『ゲボイデ＝ボイデ』は、2019年に発売された10周年記念BD+CDボックス『オーディオ・オモシロニクス』収録のオーディオドラマで初登場した謎の執事ロボ。
遺族らが平和への祈り　山口原爆死没者追悼式【山口】
ちなみに、今回のDCコミックスとのコラボがハーレイ・クインだけで、『スーサイド・スクワッド』で恋人だったジョーカーがいないのを残念に思う人もいるかもしれません。
は2000年創業の台湾大手メーカーABEST社の商品。
友人が急に車を止めたので、どうしたのか聞くと、路上に亀がいるという。
それでいて重さは163gなので、持ち運びにも苦労しません。
たくさんのソフトが体験でき、アフターバーナー一点突破を狙った弊社とは大きく違いました。
アップルのデザインチームが公に舞台裏を語ることや、同社の顔だったジョニー・アイヴ氏が退社した後の製品開発に言及するのは極めて珍しいことです。
アンティファは「反ファシズム」を掲げるものの、組織の実態ははっきりしておらず、黒い服を着て顔を覆い、破壊活動を行うことで知られている。
※返品前にメーカー確認のため、状態の画像や動画の送付をお願いする場合がございます。
ＡＮＡが８月から２便運休　コロナ感染再拡大で予約数減【宇部】
をしたところ、87％が有料プランに価値はないと答え、9％は月額5ドルなら払うと回答していたとのことです。
そのためか、Galaxy Buds Liveには一般的なANC搭載イヤホンにあるような環境音取り込み機能はありません。
新規で買う人も買い換え組も、期待を膨らませて待ってもよさそうです。
武漢の研究所関係者がまず感染したか、研究所からコウモリが生鮮市場に流れたか、あくまで市場が起源なのか。
発端は、鄭義溶（チョン・ウィヨン）国家安保室長が訪米を終えて1月10日に仁川空港に帰国した際の報道陣への発言だ。
Androidをアップデートアップするのが一番の解決策ではありますが、7.
原因は、１つのデマが、ＳＮＳ上で拡散したこと▼マスコミが、そんな状況ではない。
シャープは自社製不織布マスクの一般販売について、抽選方式に変更して実施すると発表しました。
仕事効率化アプリケーション「iWork」のうち表計算「Numbers」でもトラックパッドは実演されており、カーソルで正確に選択をしたり、ピンチジェスチャによりセルのサイズを変更できる快適さがアピールされています。
これによりGoogle PlayやGoogle系サービスをスマホに載せられなくなったファーウェイは、独自のアプリストアを含むの開発を急ぎつつあります。
記者は「鰊めし」をいただきました。
市内で１０月に接種を受けた６５歳以上は、２万件に上り、前年比の３倍となっている。
そして画面サイズは10.84インチで4つの内蔵マイク、デュアルスピーカーとのこと。
国家の自主権と生存権を守り、地域の平和を守ることに寄与すべきわれわれの戦争抑止力が決して濫用されたり、絶対に先制して使われることはないでしょうが、万が一、いかなる勢力であれ、わが国家の安全を脅かしたら、われわれを標的にして軍事力を使用しようとしたら、私はわれわれの最も強力な攻撃的な力を先制して総動員して膺懲するでしょう。
普通にプレイしていると、誰しも必ずどこかで“詰み”を経験するはずです。
他にも台湾や中国の漁船が公海上での乱獲も理由に挙げられる▼サンマ漁の不振はいわきの水産業を直撃。
しかし、今年に入り、北京だけでなく、天津、成都などの分校で授業料払い戻しができなくなり、給与未払いによる塾閉鎖が顕在化し始めた。
▲メーカー公式ページには、「カフェにて（おそらくワコムのペンタブレットPCで）ドローイング作業をするユーザー」という使用例写真も（……客層をよく理解っていらっしゃる……!
ツーショットではふたりよく似た幸せそうな笑顔を浮かべていたこともあり、
式終了後、藤田琢磨君は「父母は出席できなかったけれど、卒業式を迎えることができ嬉しかったです」と話し、その様子を見ていた先生たちも安堵していた。
落ち葉の季節になり、平壌市内の各所には焼きイモの屋台が登場。
また、KDDIの森田圭氏は「5Gの基地局を設置していくという仕事は非常に面白いけど難しい。
小林会長は１００回記念大会が行われた一昨年夏の福島大会で、当時１年生だった沖政宗（同）が応援に来ていた足の悪いお年寄りに声を掛け、荷物を持ち、特別席まで誘導したエピソードを紹介。
アップルの共同創業者スティーブ・ジョブズ氏は、2010年に公開書簡「Flashについての考え」を発表しています。
濃いカラメルソースの苦みが、甘さとコクをより一層引き立てている。
気を取り直して『アスラ』をカップに注ぐ俺。
NVIDIA GeForceのTwitterアカウントが予告しているため、PC向けGPUに関連する発表かもしれません。
SIEは2019年もE3への出展を行いませんでした。
Steamセールで数百ものゲームを買ったはいいが高価なゲーミングPCを買えないあるいは置き場所がない、コーヒーショップに冷却ファンが唸りを上げるPCを持ち込む勇気がない人にとっては、GeForce NOWはこの上ない福音となるはず。
中国・安徽省で生まれたユ氏は、子供のころに文化大革命（１９６６～７６年）を経験、大学進学後の８０年に、当時、米大統領候補だったロナルド・レーガン氏の演説を米政府系放送局ボイス・オブ・アメリカ（ＶＯＡ）で聞き、「米国に行きたいと思うようになった」という。
▽水津弘史さん（小野田ロータリークラブ次期会長）▽橋羽俊二さん（同次期幹事）いずれも７月１日付の就任あいさつ。
Kriuchkovは従業員との接触を重ねていた際、自身のグループがこれまでに同様のランサムウェア攻撃でいくつかの企業から金銭を獲得していることを明かしていました。
そこには、昭和40年代の平を中心とした町の様子が描かれていた▼本町通りにあったデパートの屋上の遊具で遊ぶ子供たちや、七夕祭りで賑わう風景もあった。
超広角への切り替えが、ズームとシームレスに統合されておらず、画面上部（横持ちのときは左）にあるボタンをタップしなければいけないのは、要改善してほしい点ですが、費用対効果は高いと言えそうです。
ランチの営業時間は午前十一時～午後三時。
Joy-Conを手に持つ必要がなくなり、たとえばダンスゲームをプレイする際に動きやすくなるとしています。
機能面でも最新のWear OS端末として過不足なく、どんな服装にも似合いそうなデザインのFalster 3。4万2000円（税別）という価格がややネックではありますが、これからWear OSスマートウォッチを購入しようとしている人には、おススメです。
ちなみに、Facebookの従業員構成における黒人やヒスパニック系は10％未満とされます。
二十二日午後一時、「アベノマスクの不良品を政府、公表せず」というニュースをリツイートして、次のようにつぶやく。
下地島空港を発着する国内および国際便もすべて運休となっている。
武田大臣はKDDIが『公共の電波を使っている立場』であることを強調し、値下げなどに関連して『国民に対して誠意を見せてほしい』とも発言していました。
女性同士の嫉妬心に端を発したとはいえ、国際問題にまで発展している内容なので、人権団体の不正経理程度で終わらせず、運動の背後に何があったのか、それをしっかり韓国民と世界に暴き出してほしいものだ。
市消防本部によると、裏山は幅20メートル、高さ８メートルにわたって崩れた。
磐城の部訓は「Ｐｌａｙ　Ｈａｒｄ」。
コロナ禍により、日常生活に困難を抱える子どもが増えていることを受け、県共同募金会は寄付金を募っている。
五輪に向けて、さらに「10キロ痩せたい」と展望も語っている。
せっかく上向いた収益のためには、テスラは新しい車を作り、走り続けなければなりません。
本体と合わせて噂されていた未発表レンズ『FE 28-60mm F4-5.
新型コロナウイルスが猛威を振るっている。
掲示板を見に訪れた受験生やその保護者らの中にもマスク着用者が目立った。
そしてなりより、寝起きでもヨレヨレでもタップひとつで美女アバターに化けられるのがいい。
従来の「iPhoneのお手入れをする」では「柔らかい布を少し湿らせて使います」、最新の iPhone 11 / 11 Pro / 11 Pro Max のみ、それでも取れない場合は温かい石鹸水に浸して使うと指示があるのみで、洗浄剤などの使用はできないとされていました。
昨年の米国での植物由来ミートレス食品の売り上げは前年比11％増で市場規模は45億㌦だった（良質食品研究所、植物由来食品協会のデータ）。
千葉大学園芸部を卒業し植物に造詣が深い坂牧副院長のアドバイスを受けながら職員と利用者が毎日、水やりや液肥を与えるなど世話をしたところ、７月に入ってからハイビスカスなどが真っ赤な大輪の花を咲かせ、ミニトマトなども食べ頃を迎えた。
と感心するが、数十年かけて間違った持ち方が身についた大人でも悪癖が直るのだろうか？
また、上記期間において、商品購入、契約締結、ID登録情報の閲覧などを行ったユーザーの一部において、自身のID登録情報に他のID登録情報が誤って上書きされる事象が発生しました。
ファミレスで食事するのがバカらしくなる！
一方、日本は日韓併合条約が「不法」だとするような裁判を容認することはできない。
申告書を作成し、最終的な納税額を連絡。
また気になるのは「保有制限数が1000セット」という点だが、これは別のスタンプ（または絵文字）といつでも入れ替えが可能。
台湾の電子部品業界情報誌DigiTimesによると、アップルは「2022年に折りたたみ式スマートフォン分野に足を踏み入れる」可能性が高いとのこと。
お会いする方たちに尋ねてみても、皆さん、頭を傾げるばかりだ。
千切りキャベツやトマトも添えられたおいしそうな仕上がりとなっている。
死者は２５４人といわれている。
対象者は市民やその家族、支援者で、相談は無料。
世界最小級サイズのUSB-C / USB-A 4ポート充電器「TUNEWEAR TUNEMAX 100W GaN」
なお、シャープは第2回目以降、抽選販売を毎週実施しています。
宮古市の浄土ケ浜パークホテルは、新型コロナウイルスの感染拡大の影響を踏まえ、２１日から全館休業に入った。
数式で味わう幻想的な弾幕回避アクション『Mathmare』：発掘！
平均キロ単価は去勢が前月比２１３円安の２２３０円、雌が同１３９円安の２０１２円だった。
なお、新型コロナウイルスの感染抑制につなげるには『同アプリが広く利用される必要がある』（厚労省）としていて、利用を呼びかけています。
さらにこれによって「ツイートへの関与は制限され、人々はコメントつきでリツイートできるもののいいねや返信およびリツイートはできません」と付け加えています。
テレワークをしようにも、勤めている企業がなくなってしまえば意味がありません。
カメラの基本性能として特に進化を感じたのは、光の少ない場面での撮影やシャドーの表現力。
アップルは日本時間7月31日午前6時から、2020年第3四半期の業績発表を行う予定です。
この写真がアップされてから2時間たった現在、12万を超える「いいね！
県いわき建設事務所では工事に当たって、「工事期間中は交通規制等、皆さま方へ御迷惑をおかけしますが、ご理解とご協力をよろしくお願いします」とのコメントを発表している。
ここフィリピンでも都市部は慢性的な渋滞でストレスは募るばかりで、ついカッとなった運転手同士が暴力沙汰になることも多い。
たとえばマイルズ・モラレスでは、PlayStation Studios、Insomniac、おなじみのMARVELパラパラロゴで30秒程度。
同放送局は、中国政府の支配下にあるとされるメディアが制作した番組を国境を越えて米国の視聴者向けに放送することで、外国メディアに対する米国の規制を回避していた。
以上、Qi充電も明るさ調整もスマート家電のスタイリッシュさが光るものでしたね。
出力仕様などを見ていると、確かに同社のモバイルバッテリーとして史上最強、と称するにふさわしいスペックです。
PCBアート部は、実際にPCBとして使われる「FR-4」素材の電子基板に、電子部品をはんだ付けで実装。
中国版新幹線・高速鉄道の東南アジア拡張プロジェクトが滞り始めている。
仕事柄飲食店の友人や知人が多い高橋代表取締役が、全国的に感染が再拡大する前から飲食中のマスク着用の必要性を感じ、オリジナル布マスクを販売する佐藤代表らに打診し、共同で開発を進めてきた。
補助率は４分の３で、補助金上限額は１００万円。
宗谷管内から参加した７０人を前に、森監督・安衛課長が挨拶したあと、中小企業を対象に今年４月から導入が義務付けられる時間外労働の上限規制や３６（サブロク）協定届の書類記入の注意点、年５日の年次有給休暇の確実な取得など、働き方改革関連法について説明があった。
彼がメキシコに撒いた種は競技人口２００万の巨木に育った。
中国では２６～２９日、第１９期中央委員会第５回総会（５中総会）が北京で開かれる。
イベントには開発元のマーケティングディレクターが来市すると共に先着３０人にオリジナルグッズがプレゼントされる。
そしてVRChat社にも投資をしている、ローテンベルグ ベンチャーズ（Rothenberg Ventures）のマイク・ローテンベルク（Mike Rothenberg）氏から合計40万ドルの投資を受けました。
またG8X ThinQは価格の安さも自慢です。
協議は今月中旬以降、イスラエルとの国境に近いレバノン南部の町ナクーラにある国連レバノン暫定軍（ＵＮＩＦＩＬ）本部で、国連や米国の仲介の下に行われる予定だ。
聖火を見に釜石駅を訪れた釜石市の会社員佐々木謙二さん（４８）は「こんなチャンスは二度とないと思い、予定を空けて来た」と笑顔。
その点AUTO POWER SELECT機能は端末の違いを認識し、それぞれに最適な出力での充電を行うことが可能です。
そうした諸事情を考えると、今後は主力製品となりうる潜在力を秘めたデジタル版PS5の価格に注目が集まりそうです。
特に賞の基準や対象を気にしないプレーヤーにとっては、今年大人気だったあのソフトもあのソフトも入っていないのは何故だろう？
だからこそ、Mosoco Mos killer lampは、紫外線の光とブラックホール本体に塗布された二酸化チタンで光触媒反応を誘発、その結果、蚊が好む二酸化炭素が生成します。
県のホームページから閲覧できる。
デル側は本機を「スタジオ品質のディスプレイ」「揺るぎないパワー、こだわりの美しさを備えたノートパソコン」と称しますが、現行のXPSシリーズを踏まえても、それだけのキャッチを付けられるモデルであることは確かでしょう。
コンパクトにまとまる「SOOCAS S5」は旅行用としてお使い頂くことも出来るので、既に持っている方がもらっても嬉しい商品となっています。
６年の女子児童は「また休校になって寂しい。
昨年９月まで運航していた観光遊覧船「ふぇにくす」の総トン数は１１８トン。
宇部市は、第６９回宇部まつりに出演する９９歳の市民を募集している。
Chromebook Spin 513のアメリカ向けの価格は400ドル（約4万2000円）からで、来年2月より販売を開始。
とは言え、映像を撮る側は5Gが進めば、もっと楽になることは多々あります。
本体を置いてホイールが回転するよう前後に動かすと曲送り、その場で回転させると音量調整が可能でした。
それを「借金して後で返して」というのは、あまりにもひどい対応です。
ただ、これらのカードは2015年、2016年に発売された製品なので品薄状態となっています。
お年玉応募の際に伝えた使い道も結局実現できなかった。
ちなみに常磐炭砿には当時、日本石油という強力なライバルがいたが、その応援歌『力と希望』もこの黄金コンビだったというエピソードが面白い▼戦意を鼓舞する歌と平和への賛歌、巨人と阪神、早稲田と慶応という相対する両者にエールをおくる曲を作ったいかにも古関らしい。
ユーザーに前向きに使ってもらうために、購入した極飛ユーザーには、整備費用や修理費用を無料にしたうえでさらに1か月無料で保証期間が延びるという仕掛けをした。
今年は新型コロナウイルス感染予防のため、常盤公園のじゃぶじゃぶ池を中止とし、予定していた仮設幼児プールの開設も見送った。
美味しい原因のひとつは、昔ながらの製法で、保存料などの添加物を一切使っていないこと。
日常使いには十分な容量を確保できます。
二十四日（金）までに電話で申し込んでください。
一体どうしたらこんな食感になるのかと不思議がっているうちに、次々と口の中に放り込んでいた。
在日朝鮮人運動の忠実性と愛族愛国運動の伝統を継承し、総聯事業を強化発展させるための新たな事業体系を打ち出した在日本朝鮮人総聯合会中央委員会第24期第3回拡大会議は、金正恩委員長の領導を仰ぐ総聯の愛族愛国運動を時代の要求に合わせ発展させていくための重要な契機となった。
とは言え足場は危険な場所にあることも多く、危険を承知で飛び込む勇気も必要。
走行モードはECOモード（約10km/h）、MIDモード（約25km/h）、HIGHモード（25km/h以上）が用意。
県が「営業持続化等補助金」２次募集　新型コロナウイルス【山口】
GREEN FUNDINGでは20～30％引きの価格で購入可能。
ウェブサイトでのみ販売となります。
レッドキャベツ新天町店の閉店から１年８カ…
髙橋さん、佐藤さんは「魅力あるおやつが集まるイベントとして好評を頂いている。
動画で魚と海の魅力伝える　　祖父の代から約９０年続く桜田鮮魚（宇部市西岐波）を守り続け、昨年５月から新たな取り組みとしてユーチューブに動画…
また、刷新されたナビ機能は、ピックアップ場所や到着までの残り時間、一緒に乗車する人が待っている場所などのステータスを分かりやすく表示。
お恥ずかしい話、オープニング曲が終わるころには一通り泣き終わっていた。
Q6：1つの動画ファイルの記録時間はどれくらいですか？
従来の分厚いバイザーには、光は遮れるものの、前が見にくくなるというデメリットがあります。
野口聡一飛行士、SpaceX Crew Dragon初の商業打上げに搭乗決定。
Apple TVにYouTube Kidsアプリ到着。
今後も地域に必要とされる企業を目指し頑張りたい」と喜びを語った。
仮想通貨交換業全体で、安定して利益を上げ続ける企業が少ないからだ。
増田理事長は２月から独自に行っている緊急資金繰り融資に触れ管内の取引先を知り尽くしている信金が支える立場にあるとし「十分な自己資本があり、赤字も覚悟の資金融資が必要。
そのチャーシューの下にはもやしが敷かれており、良い感じにチーズがスープに溶けださないようになっているぞ。
アクセサリー付きスターターセットをご提供いたします！
Netflixはもちろん面白いですし、huluでガキ使を見るのもいいです。
だがその後、たまたま参加したラグビー体験会でプレーの楽しさを知る。
こうしてハッカーがT2チップにアクセスすると、完全なルートアクセスとカーネル実行権限が与えられます。
ツイッターでの『商品切り替え』告知が『廃止』連想させ.
本日発足のデジタル改革関連法案準備室で扱うものは。
市によると、今月１２日、市のホームページに「９月１６日午後２時に市役所正面玄関で機関銃を乱射したあと、２階のトイレや書庫、駐車場に止めたトッラックに隠した時限爆弾を作動させる。
無料サポータープログラムの際には、auローミングぶんも含めて実質的に使い放題でしたが、正式サービスでは、高速通信できるのが2GBまでに制限されました。
」と自らにツッコんだほか、決断の際には元SMAPの4人に話をしたかと聞かれると、「どなたにも、1人も話していません。
アップルのタブレット最小サイズであるiPad mini（第5世代）の7.
学びの成果堂々と　岩谷堂高卒業研究発表会【奥州】
光栄にも、朝大卒業生として平壌科学技術大学から推薦をいただいた。
そのほかの事業としては、コロナ感染症対策として▽発熱者を感知するサーモグラフィー１台導入（２３１万円）▽感染症の影響を受けている公共交通事業者への支援給付金など（１６６２万円）▽飲食業界応援プロジェクト事業（４００万円）▽わっかない家賃支援給付金事業（４０４４万円）▽新北海道スタイルの導入など飛沫防止パネルやフェイスシールドなど購入する事業者への支援（３０６６万円）など。
イベントやパーティーではもちろん、スポーツ観戦のチームロゴなど、タトゥーシールの代わりに使えます。
つまり、WLTP基準で航続距離340kmのプジョー e-208なら、多くの恋人たちが、途中で充電する必要もなく、相手の住む場所に着けるとプジョーは言います。
そのほかアップル側の対策は、展示品を含め「あらゆる表面」や人の行き来の多い場所を、一日を通して従来以上に清掃するなど。
試作機は、同社が手がけるバーチャルホームロボット「Gatebox」で培ってきた音声合成を活用し、PCなどに届いた通知やメッセージを読み上げるもの。
具体的には▽工場の資材置き場の床が抜け落下し手首と骨盤を骨折（食料品製造業４０代男性）▽商品の水切り作業中、台に中指を強打し骨折（食料品製造業４０代女性）▽新聞配達中に雪で埋もれた窪みにはまり転倒し足首を骨折（４０代男性）などあった。
そのため、複数のビデオデッキを持っていたという人も少なくないでしょう。
内蔵の深度センサーと温度センサーは、WiFiを介して画像や深度、温度のリアルタイムな情報データをアプリ表示させることができます。
市場想定価格は1万9800円（税別）です。
噛み砕いて説明すると、例えば2万円の商品を「メルペイスマート払い」（いわゆる後払い）で決済し、これをリボ払いのように毎月一定額ずつ返済する定額払い「メルペイスマート払い（定額）」に設定するだけで、1万円分がポイント還元されます。
奥州市江刺南大通りのえさし夢プラザは、「高橋イツと千田元子の手仕事郷友２人展」を開催している。
安心して鍵をかけたまま航空会社に預けることができます。
山口市の渡辺純忠市長は２５日、人工知能（ＡＩ）や第５世代移動通信システム（５Ｇ）などの先端技術を住民サービスに反映させるため、新年度から庁内に専門部署の「スマートシティ推進室」を新設することを明らかにした。
宇部市のときわ動物園（宮下実園長）は第２回写真コンテストの作品を募集している。
具体的には、店頭で来店者に発熱などの健康チェックをしてもらい、マスクの着用を要請します。
当然ながら、本機もNote10+の45W急速充電のサポートを謳います。
SpaceXはSuper Heavyを構築するための専用ベイの建設も数週間前より開始ししています。
このデザインについていくつかご質問を伺いたいのです」との文面が伝えられています。
筆者がVELOPを導入したのは、Wi-Fi 6に対応した新版がでることを見据えてのものでした。
暑いこの季節、気分をリフレッシュさせるために美容院で「ヘッドスパ」を受けるという人も多いでしょう。
▲会場には貴重な直筆のデザインメモがしれっと展示されていました（笑）
特に渋谷はKDDIの第2拠点となる渋谷ヒカリエの所在地で、「渋谷5Gエンターテイメントプロジェクト」で渋谷区とも協力関係にあります。
Galaxy S10+：1000ドル（約11万円） 849ドル（約9万3000円）
・開発中の製品についてデザイン・仕様等が一部変更になる可能性もございます。
筆者は文字がかすれて読めなくなるまで完徹してクリアーしたFEを、ぜひ長いゴールデンウィークを楽しく過ごすためにチャレンジしてみてください。
主催の校区コミュニティー推進協議会の山縣熙会長は「昨年３部会が発足した。
Facebookは今回の大統領の投稿に対して、「米国における郵便投票には長く信頼できる歴史があり、今回も同様に滞りなく行われる」との内容のラベルをBipartisan Policy Center(直訳すると超党派政策センター)へのリンクと共に示しました。
その描写性能と取り回しの良さは、販売から7年が経過した今でも十分通用するだろう。
同日、居住地が石垣市の新規感染者は５人、居住地が沖縄本島地区なのは１４人となっています。
ゲーム機器とのシームレスな接続など「Designed for Xbox」な機能を備えたハイエンド帯の製品になる見込みです。
シャープは、三重県多気町の自社工場で生産した「不織布マスク」の出荷を本日（3月31日）未明に開始しました。
さらに、StadiaのWebプレイでは5.
▲本機（下）と2013年発売の『ThinkPad Bluetooth ワイヤレス・トラックポイント・キーボード』（上）。
同支社施設課の守田武史課長は「昼間に行うことで、作業を安全に短期間で進めることができた」と話した。
この真空部分が外部の熱を遮断して冷たさを維持。
西ＪＣ会長、今村シニアクラブ会長の挨拶に続き工藤市長らが来賓を代表し祝辞を述べていたが、枝幸から遠路遥々訪れていた三好道議の「日本社会の基準が善悪から損得に変わってしまう中、善悪に回帰すべき時に来ている」との挨拶には胸打つものがあった。
そもそもローターが動かないような状態になる製品は向いていないですよね。
さらに撮影時の環境を夕焼け／青空／草地／雪／森林といった5つのシーンに分類して認識し、撮影設定を最適化するシーン認識機能も搭載しました。
情報モラル教室展開へ　県警とドコモ東北支社が覚書【岩手】
このような問いなしでは、この無償化排除という差別問題の根本を見ることができないと考えてきたからです。
もとの写真に深度情報が含まれていなくても、機械学習により写真内の深度を予測し、3D表現を行います。
Nest Hubなどのスマートディスプレイでは翻訳前と後の言語も表示可能です。
」「動画のネタにするのは亡くなった人に失礼だよ」と批判が相次いだ。
写真は、ヴィアティン三重戦のスターティングメンバー＝22日（クリックで拡大）
当面は多くの人が外出を控えるため、ゲームや動画配信サービスなどが暇潰しとして人気を集めていくことが予想されます。
政府の観光支援策「Ｇｏ　Ｔｏ　トラベル」などの利用により宿泊料がそれぞれ３０００円、２０００円未満となる場合は実費宿泊料を上限として割り引く。
角を丸く加工し、手にやさしいです。
ＦＭりべーるのマダム・ケロコさんが付けた愛称は“かわいい魚屋さん”。
大阪ではクラスター（集団）感染があり、収束に向うどころか勢いを増しているウイルスへの抵抗策は。
今までにない、充電およびデータ転送ケーブル！
わざわざ電話番号を調べる必要もなく、すぐに対応してもらえます。
◎「はたちの献血」キャンペーン（－２月29日）
一方で、映画祭で上映予定だった映画は行き場をなくしていたものの、動画配信サービスが手を差し伸べています。
単独で使える外付けポーチがあるため、荷物を全て一緒に詰め込む必要が無く、その日の用途に応じて取り外しできます。
年が明け、こんどはタイカンの上位モデルとなるタイカン・ターボSの航続距離測定が行われましたが、EPAはこの最上位モデルについて航続距離約192マイル(約309km)という値を記しています。
一部を除き、各陣営では後援会事務所開きを済ませ、準備を整えている▼このうち取材、アンケート依頼などのため、立候補予定のベテラン、中堅、新人合わせて21人の事務所、自宅などを訪れた。
UIとしては、静止画、動画共に0.
一度使ったらもう手放せません！
月額5000元～6000元（約9万3000円）稼ぐことができ、ある求人広告は9月18日以降に入社し、90日以上滞在して55日以上勤務した労働者には1万元（約15万5000円）のボーナスを出し、9月26日以降なら8500元（約13万2000円）を約束していると伝えられています。
シーズン2第一話の配信はディズニー＋で10月30日(金)16時から。
▲「ラインナップにより聞ける音声が変わる！
ただしモバイルデータ通信に対応していないApple Watchでは、iPhoneが近くにあることが前提です。
ただ、テキスト化で言えば、たとえば医療分野など、特定の分野の会話を書き起こす仕組みをサービスの中で用意することはあり得る。
SIEのジム・ライアンCEOが、プレイステーション5の後方互換性（PS4）について、テストされた何千ものゲームのうち「99％」は動くと発言しました。
コンセントが遠い、コードが届かないという時にも気軽に利用できます。
また、2-in-1デバイス対応も変更しており、以前はキーボードを外した際にタブレットモードに切替えるかの通知が表示されましたが、これを表示させずに切替えが可能になります。
問い合わせは矢野会長（電話０８０－１９０７－０１６０）へ。
市内の公立幼稚園１０園はすべて定員割れの状態で、８４５人の定員に対し園児数は３０２人（昨年１０月現在）。
なお、App Storeではダウンロードは再開されていませんが、公式サイト上では「Available soon」と案内されています。
県高校体育連盟（中島新会長）は、２２日に開幕する２０１９年度全国高校総合体育大会・第６９回全国高校スケート競技・アイスホッケー競技選手権大…
昨年暮れの既報のとおり、本学は来年度から学校法人育英館の支援を受けて経営再建に取り組むことになりました。
とはいえ、総合すればバラバラだったピースが1つの絵を形づくるという感はあります。
残念ながら、今回のUNPACKEDで発表されたフォルダブルスマホの「Galaxy Z Flip」は5Gに非対応でしたが、今後、この成果が徐々に出てくるはずです。
空いたスペースは、スマホやメモ帳、筆記用具を置いて活用してください。
新型コロナ　比政府が首都圏で再ロックダ.
こちらも開幕から２連勝しており、一気に二冠を制することも十分に考えられる。
一方、トルコ議会は14日、感染拡大への対応策として受刑者数万人の釈放を認める法案を可決した。
残念ながら色違いはまだ追加されていません。
しかし、アルゴリズムに入れるパラメーターが操作されていれば、どんな結果が起きるでしょう？
現在のスタイルでのショップ運営を続けていれば、ショップスタッフの士気とモラルが一層低下してより多くの問題を生み出すことにつながりかねないと感じています。
しかし、どうやらiPhone 12 Pro Maxの広角レンズは1段分、手ぶれ補正効果が高まっているようだ。
夢を体験することで、目指すものが明確になり、更に強く思い続けることが出来ると思います。
しかし二代目の2021年コンセプトでは、左右のディスプレイが分離したスプリットデザインやBirdbath光学性の採用で大幅に小型化。
また、市販のBluetoothレシーバーをUA-1の入力に接続して使えば、スマホから無線で音楽を聴くことができます。
米国、中国半導体最大手SMICをブラックリストに追加検討へ。
台湾の電子部品業界情報誌DigiTimesによれば、アップルはiPhone 12 Proシリーズが人気のため、iPhone 13シリーズ全てにToF（Time of Flight：光の飛行時間を利用して物体との距離を計測する）方式のLiDARスキャナを導入する予定とのことです。
あって困ることはない、むしろ喜びしかないゴディバの福袋。
さらに 新 iPad Pro では、LiDAR で周囲の3Dモデルを得てARと組み合わせることで、家具など現実の物体の向こう側にARキャラクターなどが隠れる「オブジェクトオクルージョン」にも対応します。
２１日に開会する、今月２度目の市議会臨時会に同基金条例制定案を上程する。
昨年８月の光復節の演説では、日米韓の南の３カ国連合より、南北朝鮮と中露の北の３カ国連合の方を重視することをよりはっきりと打ち出した。
ちょうど、ＰＣＲ検査の感度が落ちる頃に、ＩｇＭ抗体の検出感度が上がり始めるのも好都合だ。
被災時だけでなく、撮影の照明やキャンプなどでのランタンの代わりとして利用できます。
よって上記の信ぴょう性も必ずしも確かとは言えそうにありませんが、別方面からの続報を待ちたいところです。
バトルでも伝説のポケモン解禁に加え、素早さ種族値200のレジエレキを筆頭に、個性的なポケモンが追加されています。
中判ミラーレス「FUJIFILM GFX 50S」は2月下旬発売。
鍋の容量は４Lと大容量なので、一家団らんの食卓から友人との鍋パーティーまで一台で対応できます。
いままで頑張ってこられました！22年間スマイルをありがとう！
そのための第一歩は近場のフレンド作りから。
▲石川温氏の「未来IT図解 これからの5Gビジネス」（エムディエヌコーポレーション/1600円）
完全にスマホ上で医師による診察・診断ができる「オンライン診療」を実現するにはまだ法律やガイドラインの規制緩和を待つ必要があります。
今までの失敗してきた経験を活かして、慎重に貼りつけることにします。
５日、米中西部ミシガン州デトロイトで、開票作業の中止を求めるトランプ支持者の男性（ＡＦＰ時事）
被告は、１９９９年に研究所に雇用され、２０１７年に研究員に昇格していた。
たしかにウェブならば、アップルの審査も決済縛りもありません。
報道によると、残る34%の株式をTOB（株式公開買い付け）によって一般株主から取得する方向です。
全国健康保険協会（協会けんぽ）山口支部は、ジェネリック医薬品の使用割合が昨年９月現在で７７・６％だったと発表した。
事務局によると、大規模災害時に奄美、沖縄地域で想定される廃棄物の焼却対象量は、各島の既存施設の年間処理量（２０１８年度）を超え、仮置き場の確保も困難となっている。
コンパクトで気軽に常用できるポータブル電源があれば.
価格は現行のVIVE Cosmos の約700ドル / 9万円程度よりは低くなるはずですが未発表。
まとめて支払いの利用手順は、「お支払い方法を追加」を選択した後、「携帯決済」をタップし「SoftBank」を選択。
いわき市の感染者は計８人となった。
県民の命と健康を守るという共通目標のために医師会と連携し、この局面を乗り越えて行きたい」と強調した。
１５日、ソウルで総選挙の惨敗を受けて辞意を表明する韓国最大野党「未来統合党」の黄教安代表（ＥＰＡ時事）
またユダヤ人を抑圧しようとする活動を監視するユダヤ名誉毀損防止連盟(ADL)はCNNに対し、ANTIFAの活動家の一部がこのマークを使用していたが、それだけでそれが一般的にANTIFAを示すものではないと語っています。
業務後も緊張感は薄れず、心身共に疲弊する日々を強いられているのが現状だ。
ジャニーズに詳しいライターの「みきーる」さんに、この変更が持つ意味を聞いた。
そのほか、前回に引き続き保守分裂選挙となる要因については「私に対する批判もあると思う。
という訳で、以上が新宿・百貨店のチョコレートパフェの比較だ。
水揚げは帰港式後、接岸先の小名浜港１号ふ頭で行われ、実習生が見守る中、漁獲された冷凍のマグロなどがクレーンでつり上げられ、荷受け業者の山菱水産（本社・小名浜字芳浜、村山雅昭代表取締役社長）のトラックに積み込まれた。
それに対して任天堂は上訴し、戦い抜いて勝訴を勝ち取ったわけです。
なおAPC搭載版のリアフォは、おおよその店頭販売価格が2万円台後半から3万円台前半と、キーボードとしては非常に高級なクラスとなります。
補助対象者は、不特定多数の顧客を対象に対面の販売、サービスを行う店舗や事業所を市内に有し、市の感染防止取組宣言店に登録すること。
メールの確認やちょっとした返信。
いずれの機能も2020年内にG Suite向けに提供される予定。
Google Pixel 4aが楽天モバイルに対応。
県内外から２０人が参加し、竜王山、旦の瓶垣などの名所を訪れて見たもの…
一方で、Xperia 1はブラックとパープルの2色展開にカラーを縮小。
中国湖北省武漢市で発生した新型コロナウイルスによる肺炎の感染拡大で、国内で感染者が確認される中、花巻市東宮野目のいわて花巻空港は２５日、春節（旧正月）の大型連休が始まった中国から多くの観光客の来日が予想されることから到着客に対応するための防止対策を強化した。
先週、ルイス・カミレリ氏は2年半近く在職した後に「一身上の都合」として辞任を表明しました。
こちらは、今後10年ぐらいのあいだに飛行士を乗せて月へ飛び立つとされています。
アップルは2017年のiPhone X以降、ほぼサムスンから独占的に有機ELディスプレイの供給を受けています。
買い物客が農福連携で製造されてい…
宇部市とＮＰＯ法人山口ヘルスプロモーションネットワーク（長谷亮佑理事長）は１５日、保健、医療、福祉に関するまちづくり連携協定を結んだ。
写真は、体験会を兼ねた絵手紙のコーナー（クリックで拡大）
マップ開発チームが申請を確認し、承認されるとその場所がアプリ上に表示されるとのことです。
同組合では年内中に個人・法人など地権者16人の「権利返還計画」を作成・申請を行う考え。
片方だけが見つからないといった場合にも、Bluetooth圏内であれば音を鳴らして見つけることが可能です。
『もったいないばあさん』は二〇〇四年に出版されて以来、多くのメディアで連載されている人気シリーズで、『かわをゆく』はシリーズ最新作。
酸性雨の原因となり、農作物の収穫量を減少させるほか、健康に有害で気道の炎症を引き起こしたり、ぜん息を悪化させる可能性もあります。
さらにMTAとしては「意図しないタップの問題」に対処する解決方法についてアップルと協力中とも述べています。
このため、最近ではIoTを活用し扉の開閉をチェックするものや、専用の見守りセンサーを設置するものなど、さまざまなものが登場してきています。
フリーハンドの線を、直線に自動修正できる機能を搭載。
協会では会員の中で未だ法改正の理解が遅れているスナック、食堂など個人事業主のため、稚内保健所の協力を得ながら記入の手本を記した２カ月間と半年分の２種類の管理簿を作成し、安全管理に努めてもらおうという独自事業。
しかし自動車の販売がオンライン化すれば、ディーラーが負担し販売価格に上乗せされていた、車両の在庫維持コストや販売に関わる諸費用がメーカー負担になり、顧客がいくつかの販売店で相見積もりして少額の値引きを引き出すよりも最終的な販売価格が低くなる可能性もあります。
コアテクニカルチームは、主に20年以上にわたって業界のシニアエンジニアです。
食料品買い付けも出来るだけ訪店回数を減らし、あのにやけたウイルスを退治せねばならない。
マスクの回収期間は、市内の各世帯に届き始めてから二週間ほどを予定。
メインディスプレイは約6.7インチのDynamic AMOLED（折り曲げ可能な有機EL）を搭載。
Group Sessionを利用するには、まずホストとなるユーザーが再生ページにある「Group Sessionの開始」を押して「コード」を生成。
それからしばらくは２００人前後で推移したが、10年ごろから１７０人台を割り込む年も出てきた。
今後何度かチャレンジし、徐々に現地の味とビジュアルに近づけられればと思っている。
今回、そうした課題が明らかになりましたので、高市早苗総務大臣を中心に一気に進めるということにしています』
七日　マガレイ　二十五～三十五㌢が十～十五枚。
愚かな行為と言わざるを得ない。
まだまだ遊び続けている……というかもはや日常の一部と化してしまった『あつまれ どうぶつの森』（以下、あつ森）ですが、9月30日に秋の無料アップデートが実施されました。
新生活に慣れるまで少し大変だと思うけど『感謝と努力の心』があれば、きっと乗り越えてゆける！
これらは製品版に近くなってから再評価したいところです。
ハードウェア的には心電図（ECG）と血中酸素濃度（SpO2）の計測にも対応していますが、利用できるのは規制当局の許認可を受けた国のみ。
発売されたその日、お昼過ぎに「もうWebで買えないですよ！
新型コロナウイルス感染症（COVID-19）拡大の影響で各種自粛の動きが広がっている。
ファーウェイにとって最大の海外市場は欧州だが、英国に続きフランスも同社排除を決定。
日本人は木や木目調の物を見ると、自然に癒しを覚えます。
とくに静止画表示の場合には、10Hz駆動にすることで、60％の省電力化が証明されているとしています。
こちらも色違い獲得チャンスです。
なお、災害時はメッセージが外れ、受信契約のないユーザーも常時同時配信は視聴できるようになります。
カメラ16mm、24mm、70mmのレンズの3眼仕様で、いずれも1200万画素です。
そこへきてTSUTAYAの強みは “一般的に公開されたメジャータイトルがほぼ揃っている” こと。
今年は新型コロナウイルス感染症の影響で花の消費が落ち込んでいることから、日本花き振興協議会（東京都）が５月を「母の月」としてＰＲしている。
画面の明るさ変化はとても小さく、また切り替えも高速なため、肉眼では知覚できないとしています。
唯一にして最大の問題は、（言うまでもないことだと思うが）
本当の動機はシナゴーグとの契約を辞めたかったからであり、実際に「襲撃」の翌日に辞職していたとのことです。
付属品は「HEPAフィルター」が2枚とUSB充電ケーブルです。
もちろんそれはIT担当のスタッフが少ないから。
文在寅大統領が“運命共同体”と持ち上げた中国の人々は駐在韓国人の家の門に大釘を打ち付けた。
同社道北営業部旭川営業課の佐藤幸一課長は「今年はコロナ禍で、いろいろな方が苦しんでいると思います。
リファレンスデザインでは7つのカメラを搭載でき、インサイドアウト式トラッキング用のカメラ2つ、パススルーや外界重畳MR用のRGBカメラが左右2つ、視線追跡用の内側カメラが2つ、残りをメーカーによりトラッキングの強化や表情・口唇トラッキング用などに利用可能とされていました。
新型コロナウイルス対策は、収束するまで続けられる。
２カ月遅れで開幕した全国人民代表大会（全人代）では、習近平政権がいかに未曽有のコロナ危機に対する対応能力が高く、これを機に医療や科学技術イノベーションで協力し合う国際社会を形成する準備が中国にはあり、国家のガバナンスが重要だと強調。
米アップル公式サイトのトップページからリンクが貼られた「人種差別について語る」なる投稿で、クック氏は米国の司法制度における不平等を非難し、一定の改善は認められながらも有色人種が差別とトラウマに耐え続ける状況は今なおあると述べています。
またCMAは最近の報告で「既存の法は効果的な規制を施すのに適していない」と述べていました。
また、蚊に刺された後も、日本製のような液状のかゆみ止めがなく、ブラジル人と同じように刺された場所に消毒用のアルコールを塗ったりしていた。
すでに1年以上も更新がないiPad Proや、安定性や掃除しやすさが好評なシザー式キーボードを備えると噂されるMacBook Pro/Airの新型を待望しているファンも多いはず。
シャオミは3月27日、フラッグシップスマホ「Mi 10」「Mi 10 Pro」のグローバル版を発表しました。
林参院議員にくら替え報道、宇部事務所は「具体的なこと承知せず」【宇部】
他の通信会社との競争を促進するため、1999年に東西NTTと長距離通信専門のNTTコミュニケーションズからなるグループに分割された経緯があります。
金正恩氏健在、北の老獪戦術に惑わされる.
市内の企業や団体役員、支援者ら約３５０人…
ダークウェブ闇市で米軍無人機「MQ-9 リーパー」の資料が売られているのを発見。
ロゴがある部分がレーザーカバーです。
▽猿払村２７３６人（前年対比３３人減）▽浜頓別町３４９９人（同８２人減）▽中頓別町１６５９人（同２６人減）▽枝幸町７８６０人（同１９９人減）▽豊富町３８２１人（同７６人減）▽礼文町２４２９人（同５３人減）▽利尻町１９６７人（同３４人減）▽利尻富士町２３９７人（同４４人減）▽幌延町２２７０人（同３１人減）。
前回は、在日本朝鮮人人権協会の性差別撤廃部会が実施した「在日同胞のジェンダー意識に関するアンケート」に基づいて、在日朝鮮人のジェンダー規範のあり方を分析してみました。
渦中の中国企業であるHUAWEI、ZTEは、ウィルス拡散の予防措置として、中国の従業員は参加させず、かわりに欧州の従業員が対応するとしています。
新型コロナウイルス感染症の影響で、観光客が激減し飲食店やホテル、バス・タクシー業界などが大きな打撃を受けている中、３候補者ともコロナ対策や経済振興を政策の重点に掲げて有権者にアピールしてきた。
今後の予定についてはブログやソーシャルメディアなどのチャネルで改めてお知らせいたします。
添付するのは遠隔操作のマルウェアばかりではなく、ランサムウェアや暗号通過マイニング用のマルウェアなどもメールに忍ばせていました。
早くスマホに変えていただき、3Gをなくさなければなりません。
釣った魚はジャスティンのクーラボックスに転送されるので、ポケットのスペースを気にせずプレイできます。
上宇部中（藤井一憲校長、４２０人）は１２日、宇部市内で初めて、ビデオ会議システム「ズーム」を使った生徒総会を開いた。
従来の６カ月間の雇用では不安定要素が強く、多くの求職者が民間に流れて19年度の欠員を招いたとみられている。
成年後見センター・リーガルサポート山口支部（松葉真洋支部長）は、１６日から３０日まで「高齢者・障害者のための成年後見無料電話相談会」を開く…
とはいえ、複数人で写真を見るにはあまりにも小さすぎます。
高校では相撲部の主将も務めた。
これまでLINE Payのタッチ決済はAndroidスマートフォンに限られていましたが、12月以降はiPhoneでも利用できるようになります。
発表文を読む限りでは、Honorの業界チェーンが自らを存続させるために、HonorブランドをHuaweiから買い取ったという形です。
OPPOは前モデルとなるReno Aceもガンダムとのコラボモデルを発売していましたが、その際は3万台の限定。
DQウォークにとっては初となる企業とのコラボです。
そのブロックチェーンの仕組みはビットコインやのような仮想通貨（暗号資産）のみならず、国際送金システム、契約手続きの効率化（スマートコントラクト）、美術品などの真贋情報の確認、流通経路の管理（トレーサビリティ管理）、ユーザー認証（ID管理）など、データベースを含むあらゆる用途で活用できると見込まれています。
ただし、この人気に伴い、新たな問題も発生しており、創設者のDom Hofman氏が早くも対応に追われてます。
CPU内蔵（Iris Plus Graphics）
ベースとなっているnova lite 3は32GBと容量が少なめだったのに対し、nova lite 3+は128GBと一気に4倍にストレージが増量されています。
３年生１１９人が宇部、山陽小野田両市の高校担当者から各校の特色や進学・就職実績、部活動な…
さらにビデオ通話に加え、Fire TV CubeのAlexaを利用して、音声操作でテレビのチャンネル切替えやボリューム操作も可能になります。
自治会単位で活動する福祉委員だからこそ気付けた地域の課題やニーズ、相談を受けた内容などを抱え込むことなく、関係者や専門職に連絡する取り組み。
新型コロナウイルス感染者が増え続け第３波の段階に入ったようだ。
米Bloombergは実際に、12.9インチiPad ProのWi-Fi/512GB版がロサンゼルス周辺のすべてのアップル直営店で完売しているほか、ニューヨーク市の多くの店舗でも品切れしていることを確認しています。
２０日から食べ放題のブルーベリー狩りが解禁になったが現在、味わうことができるのは、ジューシーで甘みと酸味のバランスの良い、わせ品種の「ミスティー」と皮が薄く口当たりの良い「シャープブルー」の２種類。
Note 10 Liteは広角（F1.
バトルシミュレーター『Gang Clash』：発掘！
１９人の６年生では、午前は９人が登校。
居住地は市内外にまたがっており、山陽小野田市が６０歳代女性、３０歳代女性会社員、１０歳代女性会社員、１０歳未満の女子小学生、４０歳代女性（職業は確認中）の５人。
ゲーム時のピーク性能を維持するため、放熱設計にも注力。
宮古島市では、会社員の男性(３０代)１人の新規感染が判明した。
また、出前館は11月10日よりLINEアカウントとの連携を開始しており、すでにLINEアカウントで出前館にログインできる状態です。
センバツ出場を決めたあの日、木村保監督は報道陣の囲み取材で、こう締めくくった。
実際に手に持ってみるとサイズが大きいことよりも6.9インチの大画面が使えることに満足感が得られます。
子供服販売のミルクグラスクローゼット（盛岡市）が、福祉を身近に感じてもらおうと主催。
名称を変更するだけではありますが、各サービスの位置づけはより分かりやすくなりました。au PAYを共通がお財布になり、その残高を使うためのインターフェイスとして、コード決済や非接触決済、プリペイドカードがあるというわけです。
本丸御殿の再現が理想だが、それは現実的ではないだろう。
ソフトテニス　第３２回旭川市小学生大会（１２日・花咲コート）
あくまで私個人の体験ではあるが、このことから “外国人に比べて日本人トレーナーの数が多い” または “日本人に熱心なプレイヤーが多い” あるいは “日本人は同じポケモンでも大量に捕獲する傾向にある” という可能性が考えられるのではないだろうか。
が、現状ではBoot Campについては一切言及しておらず、今後存続するかどうかも明らかにしていません。
わんこそば全日本大会　神山さん（神奈川）６２代横綱に【花巻】
それは誰も文句は言われないし「しょうがないですよね」と理解してもらえることでもありました。
ちなみにApple Storeでの価格は税別1万800円です。
宇部観光コンベンション協会・宇部ＤＭＯ（徳原幹男会長）は、県央連携都市圏域を舞台に来年開かれる「山口ゆめ回廊博覧会」のプレ事業、園長から聞…
新メニュー「ぐるぐるパンｄｅグラタン」。
ただ、財政支援策としてイタリアやスペインなど南欧諸国が主張するユーロ共同債に対して消極的なドイツなど欧州北部諸国との対立が消えていない。
その一方、親密にも通じ、夫々の考え方や生き方によって解釈が違ってくる。
Galaxy S20で加わった楽しげな新機能「シングルテイク」。
北極評議会のオブザーバーでもある日本は、北極圏開発のルール作りにも貢献すべきだ。
政府高官や幹部自衛官などを台湾交流協会に派遣し、意見交換や交流をしていくべきだ。
現在は片側１車線を確保しているが、現場交差点は右折が禁止されているほか、慢性的に渋滞が生じており、平と小名浜を結ぶ大動脈に大きな影響を与えている。
ダイレクトドライブモーターやナイロンフェルトブラシに加え、静電気の発生を抑えるカーボンファイバーブラシにより、髪の毛や塵（ちり）なども吸い取れると主張します。
元々の端末価格によって、最終的な支払額が異なるため、ある意味、対メーカー的にもフェアな仕組みではありました。
今年一年が皆さんにとって輝かしい年になるよう祈っています」と述べた。
前回大統領選での同社の実績を考えれば、実際の選挙戦は一般的な理解よりも拮抗しているとみた方がいいかもしれない。
新型コロナウイルスの感染拡大のため「ミュージックステーション」（テレビ朝日系）の生放送が2020年4月いっぱい中止されると、サンケイスポーツが15日に報じた。
シャープは、ミドル価格帯の5Gスマートフォン「AQUOS sense5G」を来春に発売します。
Sera Tonin Brociousと名乗る開発者はTwitterにて、M1 Mac上で実行されているSwitch用『スーパーマリオ オデッセイ』の動画を公開しています。
テドロス氏発言に台湾憤慨　3か月前から攻撃？
これに対してQV-10は、本体に液晶モニターを搭載して撮影した写真の表示機能を搭載。
日本も2020年内に開始されるはずの諸国の1つとしてが、TGS2020の場で事実上の延期が明かされたかっこうです。
して、AFUストアのほかのプロジェクトをチェック！
松月堂製パン ５日にドライブスルーで給食パンを販売【宇部】
歌手の槇原敬之容疑者（50）が覚せい剤取締法違反容疑で逮捕されたと、複数のメディアが2020年2月13日夕方に報じた。
家から駅までの通勤・通学、大きいキャンパス内での移動など、コンパクトに折りたんで持ち運べ、さまざまなシーンで活躍します。
逆に、まさにその日を目前として「PS5がまもなく登場。2020年のホリデーシーズン」と題されたページが開設され、しばらく正式情報は出ないと示唆されたかたちです。
PS4版のパッケージを買って遊んだあと、PS5ならばもっとグラフィックがきれいでロードが桁違いに早く快適だから、とPS5に乗り換える場合は、ディスクドライブがなく1万円安いデジタル・エディションではなく、ディスクが入る通常版PS5が必要です。
当然のことながら、新型iPhoneにはA14 Bionicが載ってくるのは間違いなさそうなわけで、iPhoneが相当、楽しみなスペックになりそうだ。
市内のビアバー「フリーハウス―ザ・イースト」（六条買物公園）のほか、キッチンカーやフードテントも多数出店します。
事前チャージに必要な料金は3000円または5000円で、追加購入（リチャージ）時の金額も同様です。
環境によってはうるさく感じますので、オフィスなどの静かな場所で使用するのは勇気がいるかも.
クラスターが発生した飲食店とは別の店で、２７日に女性従業員１人の感染が判明。
藤安さんは今展の監修にも携わり、伊勢神宮の式年遷宮で御神刀を製作するなど、半世紀以上にわたり活躍している。
引っ張り強度は50kgまで耐えることができます。
LINEなどの音声通話アプリが普及する中、音声定額サービスがどこまで必要なのかは議論が分かれるところですが、サポートセンターなどのコールセンターや職場、学校などに電話する機会はまだまだあり、ゼロにはしづらいのが実情と言えるでしょう。
ただDolby Atmosのウリである上下方向の広がりは、筆者にははっきりわかりませんでした。
ライバルはファーウェイの「P40」シリーズか。
しかし、当時セキュリティ部門のトップだったサリバン氏がこの件を隠すように指示したとのこと。
映像で見せたとしても、興味のない人には2つは同じものに見えるだろう。
とおり、水素燃料電池駆動のトラック「Nikola ONE」と「Nikola TWO」を2016年に発表。
・冷凍カレーチャーハン1袋（230g）
また、期間中に「楽天ペイ」アプリに初めてログインし、支払い元の設定をしたユーザー全員に、楽天ポイント100ポイントを付与します。
仕様及び外観は予告なく変更されることがありますのであらかじめご了承ください。
新型iPad Pro (2020) を購入した私は発売を心待ちにしていました。
どのような状況で割ってしまったのか詳しくは明かさなかったものの、菅原さんは、
創業より11年、は研究開発と製造を繰り返すことで、革新的な技術力を持った若く活気に満ちた企業となりました。
レースモードとやり込みコンテンツを含め、総じてボリューミーな『Hellrider 3』。
昨年１０月、内部告発で情報を得た道漁連から連絡を受けた稚内海保が捜査を進めた結果書類送検した。
交流会は今回で4回目となった。
消費者は横丁の市場に買いに出るより、家でＰＣに向かってキーを叩けば、品物は配達される。
Z 5は、Zシリーズのなかで最も軽量化し、価格を抑えたのがポイントです。25万円以下のミラーレス市場は、ソニーやキヤノンが市場シェアのおよそ半分を占めており、ニコンはZ 5を投入することで、若年層やスマホユーザーからの買い換えを促進する狙いです。
本格的なホビーRCは一式揃えるだけで3万円以上…。
香港のニュース番組に出演した、WHO（世界保健機関）のブルース・アイルワード事務局長補佐官のインタビューが波紋を広げている。
フロント側も32MPに深度測定カメラのデュアル仕様になります。
それまで韓国に対してニュートラルだった日本人までもマイナスに押しやるのに一役を担ったのは文在寅政権である。
とはいえ、もちろんパブリックベータ版は開発途上のバージョンです。
蒸し器が設置された専用テーブルで、牡蠣やムール貝、ワタリガニ、アワビ、赤貝、サザエ、ハマグリ、海老などを豪快に蒸していく。
TFZ-00011（Core m3-8100Y / 8GBメモリ / 128GB SSD / Windows 10 Home / Microsoft Office Home & Business 2019 / Wi-Fi・LTE）9万7800円（税別）
身長１７８センチの長身から投げ下ろす、最速１４２キロの真っすぐを軸に、往年の名投手の動画などを手本にし、２種類のスライダー、チェンジアップ、スプリットと多彩な変化球を操り、防御率０・90と抜群の安定感を誇る。
反面、すべてがチャレンジであり、多少無理があっても許されたのです。
旭川地方石油販売業協同組合が十二日、災害時対応実地訓練を五東石油一条ＳＳ（一ノ十九）で行った。
普通の会話音と言われる60dB以下です。
とにもかくにも、開催日と登場するポケモンだけは確定しているので、各自2020年12月のスーパーコミュニティ・デイに合わせてきっちりコンディションを整えておこう。
宇部市あすとぴあ４丁目の県産業技術センター（木村悦博理事長）で１１日、技術報告会が開かれた。
しかし最近のロシアは、北方領土はロシアに帰属しており、日本とは領土交渉を行っていないとする立場を示している。
NHKが2019年末に北朝鮮のミサイル発射を誤報した問題をめぐり、北朝鮮のメディアが20年1月6日に相次いで反応した。
同市では１０歳代の女性会社員も陽性が確定した。
今回発表されたLAVIE Pro Mobile米国版（PC-PM75GNAR）は、日本では2019年5月に発表された人気機種。
木材加工は東北大会が本県で開催されるため本県の出場枠が一つ増え、県大会の上位２人が進出する。
」で行われた松竹芸人による無観客イベントを紹介しました。
帰宅しランドセルをおろしたところで、テーブルの上に置いてあるクッキーのような食べものに気付く。
やっぱり普段から着まくるパーカは1シーズンで買い替えた方が良いのかしら？
PRをする身でありながら当時はザウルスを使っていまして、仕事とはいえ2台のPDAを持ち歩くことを良しとしなかったのです。
同社の社員が昨年８月、別の工事で耐震診断を行った際、「せん断破壊先行型」にもかかわらず耐震補強が実施されていないことに気付き、他の柱についても確認を進め、計３６７本が１０年以上にわたり放置されていたことが判明した。
を、この作品は思い起こさせてくれる。
日本固有の領土である北方領土を侵害し続けることは決して容認できない。
▲moto g8 power カプリブルー（PAHF0017JP）
カーリング場建設向け市議会議案特別委員会承認　賛成１１人反対４人。
アップルARメガネ、ジョブズ限定バージョンあり？
Apple ProRAWはセンサーのRAWデータに、A14 Bionicが分析した様々なコンピュテーショナルフォトグラフィーのデータが付与されたもの。
令和2年（2020）2月15日 （土）
市民対応窓口に職員を配置し、ひどくせきこむ人、具合が悪そうな人に対して、接遇マニュアルに基づき、声掛けやマスクの着用などを依頼する。
また別のリークアカウントのMax Weinbachは、Galaxy Z Flip 5Gのプロセッサにが搭載されることを伝えています。
同組合では計画の見直しに併せ、両社の知見やノウハウをいかし、今後の保留床の円滑な処分、その後の分譲販売強化を図るために、今回の協定を結んだ。
16日の市の会見では、ＰＣＲ検査を受ける人の数が急増していることも説明され「１００人は余っているということを聞いている」としていた。
そこで法改正から3か月が経過した現在の様子を実際の店舗で聞いてきました。
と思ったら、動画では、黒タイツに片手を突っ込み、股間部分を持ち上げて、
地酒を醸す酒蔵では今、若手の活躍が目立っています。
そもそも、タブレットも持っていないし、iPhoneも使ったことがなくて.
宇部市内の福祉施設の職員１３０人が、発達障害者への虐待事件に…
また、iOS版GmailではすでにGoogle Meetが利用可能です。
チョ・ナムジュの小説『８２年生まれ、キム・ジヨン』が日本で呼び起こしている新風が興味深い。
これ本体だけでなくアタッチメントにも磁石が入っているので、そのままバッグの中などに入れてしまうと金属製の物が色々くっついて来ちゃうんですよ！
職員一人一人が使命感を持って役割を果たしてほしい」と挑戦する姿勢を求めた。
同氏はKinectほかの改造作業やプログラミングが面倒なためお勧めはしていませんが、任天堂公式で「スーパマリオオデッセイ」のリングコン対応などを望みたいところです。
これは単に娯楽を求めているだけではなく、ニュースソースとしてYouTubeを利用していると考えられます。
気になるiPhone（Apple Payの対応）については、PASMO協議会の広報担当者に聞いたところ「対応するかどうかも含めて、現時点では未定」という玉虫色の回答でした。
より自らの能力を最大限発揮できる職場に再就職していることを、願ってやまない。
アンミカさんは「ミヤネ屋」の雰囲気について、「和気藹々な現場です」と楽しく過ごしていることを告白。
Rakuten mini は、低価格ながらFeliCa（おサイフケータイ）やeSIMを搭載したスマートフォン。
行政改革や少子化対策、携帯電話料金値下.
それと同時に、一部にあった2段階発売説を否定したかっこうです。
この端末に限らず、この手のセンサー類を含めてカメラ数として数えるのが当たり前になってきましたが、果たしてこれらを3眼や4眼と呼んでいいのかはやや疑問が残るところではあります。
先進国でも現在はまだスマートウォッチを使っていないユーザーが多く、ライトユース向けとして十分需要はあるでしょう。
Insta Pano撮影モードは､上記のようなパノラマ写真が撮れるモード｡一般的なスマホのようにカメラを動かす必要なはなく､その場でポチッとボタンを押せば簡単にパノラマ写真が撮れます｡ちなみに､こちらは自撮り棒でInsta360 ONE X2を逆さに向けて､地面すれすれから撮ったもの｡
価格は１シート（６３円切手、８４円切手各５枚）税込み１３００円で、５００シートを作製。
共働きで3歳児を育てている、小沢あやです。iPhone SE 第2世代からiPhone 12 Proに機種変更し、スマホケースも新調しました。
その狙いの1つは、コスト削減とされていました。
加えて、求人の募集からマッチング・採用・勤怠管理・給与の支払いまでをワンストップで代行し、工数削減にもつながるといいます。
VRモード クローズドベータの主な最低要求仕様は、
今の時代は視野を広げて領域を増やさないと競争に勝てない。
当時学生であった筆者は、まさに安保とともに、自衛官生活を送ってきた。
敬老月間にちなんで、山陽小野田市の１００歳長寿者への記念品贈呈が行われている。
会議は国連経済社会局やアジア開発銀行などが主催。
取扱高は計画を３億９６００万円上回る１１億１６００万円となった。
英当局は、この契約が検索エンジン市場における「参入および拡大への大きな障壁」になっていると述べています。
渡されたものは、加護さんが以前所属していたハロー！
娘の恵美里さん（５９）＝ミウラ・ドルフィンズ代表取締役＝と共に、自身が小学校高学年など少年期に暮らした同町六原の旧陸軍省軍馬補充部六原支部官舎（国登録有形文化財）第３棟などに足を運んだほか、町や町教委、地元関係者などと同施設の保存活用の在り方について懇談。
水沢信用金庫（及川和男理事長）は１１日、創立７０周年の地域貢献の取り組みとして、地元の桜の整備に役立ててもらおうと奥州市に５００万円を寄付…
あくまで未確認情報ではありますが、仮にこれが正しいとすれば、初代の「小さい2 in 1のWindows 10でまともなキーボードが使えるやつがいいんだ」需要を順当に守りつつ、いくらなんでも用途を限定していたプロセッサを強くして汎用性を増した順当な進歩になりそうです。
両方を強めたというこのGorilla Glass Victusですが、これでまでのスマホと比較し、どの程度頑丈になったのか？
村人をひとり殺してゲームを進めていきます。
これらの新しい命令をコードに含める場合は、それらが使用可能であることを確認した後にのみ実行します。
▽雇用情勢　コロナ感染によって卸売業・小売業、宿泊業・飲食サービス業などの新規求人が減少し、今年1月以降、9カ月連続し有効求人倍率が下回っており弱含んでいる。
しかし、確かに足元は広いかもしれませんが、後部座席は（フィットより外寸が幅広いのに）2人乗り、つまり定員は4名となります。
今も以前のように安心して練習やレッスンはできませんからねえ。
友達と夢を語り合って　子ども夢教室でレノファの村田選手講演【宇部】
また、楽天モバイルによるによると、緊急地震速報（ETWS）は利用不可となっています。
何気ない日常生活の中に「おや？
ADS-Bには航空機の位置情報、高度、管制官と交信する際に使う呼び出し符号（コールサイン）などが含まる。
▼公式商品画像。500円の『2021 HappyBag プチドリップセット』
１月１４日、ソウルで記者会見する韓国の文在寅大統領（ＥＰＡ時事）
稚内市議会議員の報酬引き上げは悪い方のタイミングとなろう。
向井店長は「お客さまに快適に買い物を楽しんでいただき、どなたにとっても居心地のいい〝まちの集会所〟のような店にしたい」と抱負を語る。
部材を共通化したためにこのようなトレイを搭載しているのでしょう。
箸と干支展　１３日からギャラクシーふくなが【宇部】
現行の Xbox One では、たとえ上位モデルの Xbox One Xであっても、中断して即再開できるゲームは原則ひとつ。
兆候を探知しづらい潜水艦や移動式発射台からの発射など、攻撃形態を複雑化させており、核の脅威は高まっている。
ボトルが特徴的で、外見的には印象に残りそうである。
旧正月行事で世代間交流　若宮上すみれ会　果報団子の集い【一関】
しかし既に生活に浸透しているスマートフォンでのデジタル消費は、Appleにとっての活路と言えます。
スノーボードのワールドカップ（Ｗ杯）は１５日、スイスのラークスでスロープスタイル第１戦が行われ、女子準決勝で岩渕麗楽（一関学院高３年、バートン）は１位となり、６人で争う１７日の決勝に進んだ。
▲高級感のあるルックスと質感。
前モデルは大きく、カラーもブラックのみだったため、男性ユーザーが多かったとしていますが、今回のモデルでは華やかなミラーパープルをラインナップに加えて、女性ユーザーの獲得も目指します。
古市氏「ツイッターで言ってましたよね？
一方で、インカメラはS20 Ultraにまでは届かないものの、約3,200万画素とS20・S20+を大きく上回るもにとなっています。
そのあたりを踏まえて2020年の『スーパーコミュニティ・デイ』で出現するポケモンと特別なわざをご覧いただきたい。
ローソンがレジなし店舗の実証実験をスタートしました。
期間は最長10年とし、利率は年２・２％～９・５％。
当初は年内に始めようと準備を進めていたが、工場の整備に時間を要して見送っている。
私たちが監視をして道に意見を上げ活動を続けていくことが大切だ」と力を込めた。
長寿の文学者を紹介する「時代の変遷をみつめて－人生１００年時代の文学」が、県立山口図書館で開かれている。
髙橋さんが強く感じたのは、政府関係者と非国家主体の参加者とのギャップ。
ＪＲ西日本は２９日、コロナ禍による需要低下で一部運休していた山陽新幹線「のぞみ」「ひかり」の臨時列車を運転する。
２０１８年に米国で発生した殺人の５３％、強盗の６０％が黒人によって引き起こされたという。
というのは、われわれにとっては木や地形や建物だけの静的な世界ではなくて、ダイナミックな生きた世界を作り出すことが重要だからです。
価格は1万8990ニュー台湾ドル（約6万9000円）。
今月は勿来工業高の生徒がデザインし、梅雨の時期を象徴するアジサイがテーマとなった。
和紙のバラ いかが　小野観光推協文化伝承部会が商品化【宇部】
今回、200年という石塚硝子としても重要な挑戦の中、現状を一新すべく国内外で数多くのデザイン賞も獲得しているデザインユニット"akii"とタッグを組みました。
中に入っているチャーシューをチェックするため半分に切ってみよう。
また、オリンパスは2019年9月中間連結決算（国際会計基準）と同時に新たな経営戦略を発表し、この中で2023年3月期に営業利益率20％以上（今期予想は11％）を目指すとする「利益率倍増計画」を明らかにした。
もちろん自社エリア内で使い放題という魅力はあるのですが、これまでの歴史を振り返れば消費者が求めているのは、値段より何よりエリアと品質であることに間違いありません。
それならば、ノートパソコンでも関係ないほどに机の高さを変化させたり、立ってみたりすることよって良い姿勢になる環境を「Bright Stone」は提供することができます。
ともかく、これで準備は整った。
事件と直接の関係がないところでは、この暴動に対してトランプ大統領がミネソタ州兵の派遣によって略奪行為をはたらく人に対する発砲を許可するかのようなツイートを行ってTwitterに非表示化されたりといったこともありました。
国連のグテレス事務総長は、「最も深刻な国際法違反となり、２国家解決の期待を著しく害し、和平交渉再開の可能性を損ねる。
同店自慢のつゆも、蕎麦湯で割って最後まで堪能。
公式リリースノートによると、この更新にはバグの修正および改善が含まれているとのことです。
MediatonicはTwitchの配信で、もうすぐ新要素としてガチョウのコスチュームの配信を開始することを明らかにしました。
先日、外観予想画像が公開されたSamsungの次期Chromebook「Galaxy Chromebook 2（仮）」。
どちらもわかりやすいように、キーボードバックライトは一番明るい状態にしている。
見た目も涼やかな「京すだれ」は、暑い夏の日よけに最適で節電効果も期待できる。
那須さんは、「大正末から昭和初めにかけて、旭川にはキラ星のような若き才能が集い、交錯した奇跡のような一時期がありました。
指紋認証を使えば、パスワードを記憶する必要がありません。
米Wall Street Journalによれば、ブレビンス氏はもともとIBM時代のティム・クック氏の同僚だったとのこと。
全国に発出されていた緊急事態宣言が全ての都道府県で解除されたのが５月２５日。
Eurogamerは、PS4のセーブデータが何年にもわたってハッキングされたことから、ソニーがPS5では完全に制御下に置こうとしているとの推測を示唆しています。
今年も開催を検討する中で、新型コロナの影響が続いていることから、通常通りは厳しいと判断。
とはいうものの、大盤振る舞いキャンペーン合戦の勃発が企業体力の消耗を呼んで再編が進んだスマートフォン決済と比べると、タクシー配車アプリに関する競争はまだそこまで激しくなっていません。
Google側としては「日本の個人ユーザー向けには安価モデルではなく、高級モデルから攻めていく」との判断がありそうです（なお、日本でも安価なChromebookは販売されており、個人ユーザーでも購入できます）。
續木哉人ちゃん（６）は「きねは軽かった。
バランスボールでトレーニング頑張ってましたっ」
ではなく、技術力のあるユーザーなら、周波数で見分けることができますが、一般のユーザーにそれを求めるのは酷でしょう。
既存アプリも11月までに見直しが必要。
フットサル委総会　リーグ戦優勝の日本化薬を表彰【宇部】
コピペは可能なため、設定アプリとAiraloアプリを切り替えながら、コピーとペーストを繰り返す必要があります。
錫は抗菌性が強いので錆びや腐食に強く、金属臭もないことから食器としても安心して使えます。
現時点では製品名もスペックも判明していない、LGのエクスパンダブル・スマートフォン。
アクション的にやり込めるゲームとしては、まさに王道です。
また、この製品はスマホ以外のモノも除菌することが出来ます。
より安全な接続を選ぶ「Firefox 83」リリース。
ただ買い物をするだけでないプラスアルファがあった。
連続で使用する場合は、具材が当たる面を下にしてガスバーナーで1~2分焼けば炭化してこそぎ落としやすくなります。
県高校体育連盟（原井進会長）は、県高校総体の代替大会となる「やまぐち高校生２０２０メモリアルカップ」の開催要項を発表した。
」100巻達成を記念して発足した「パタリロ！100 Project」では、ファンブック発売や原画展開催など、熱いファンの皆さまの声にお応えし、これまでさまざまな取り組みをして参りました。
力のあるものは１軍に呼び、試合に出す。
同町の河口雅邦公認会計士・税理士事務所の職員たちで、周辺の歩道や…
髙砂酒造（宮下通十七）が二十日（金）から、新ブランド「蝦夷蔵 梅酒 LAB.
すると、彼は「うむ、もうそんな時期ではないだろう。
村井氏「せめて1週間は期間を置いて言えるようにする」
同事業所では、利用者が作り出すアニメや漫画、イラストなどの技術を一般企業に売り込んで仕事を得る、または、今大きな注目を集める動画の仮想タレント「バーチャルＹｏｕＴｕｂｅｒ（Ｖチューバー）」を立ち上げたり、自ら声優やイベントスタッフ、ネットショップ経営者、模型・フィギュア原型師などになるなど、自立していくための支援を行う。
筆者にとっては正直ちょっと独特すぎるかなと.
RAM（メモリ（容量は8GB、ストレージは256GBの高速（NVMe仕様）SSDと、このあたりにも隙はありません。
新型コロナウイルスの影響で対面のオフライン教育ができなくなり、重要拠点である北京、上海、天津、成都、ハルピンなどの分校が次々と無期限閉鎖に追い込まれた。
サイドメニューとドリンクを一緒にしたバリューセット（690～710円）も販売している。
根に十分な水分を吸収させ効率的に成長させます。
ニンテンドースイッチ『PixelJunk Eden 2』の発売日が12月10日に決定しました。
ホームページ等に具体的な日付は書かれていないが、この「無料おにぎり食べ放題」はのようだ。
通知では、自治体や学校ごとに期間を判断できるとしており、いわき市の場合、家庭学習の事前指導や保護者への配慮、４日に予定通り実施される県立高入試前期選抜が控えている点を踏まえ、２日間の猶予期間を設定した。
自民党一誠会の石井敏郎市議（67）＝８期＝が車検切れの車を運転し、物損事故を起こしていたことが25日、関係者への取材で分かった。
店先に張られた持ち帰りを知らせるチラシ（Ｂ団で）
消防法令の防火基準に適合した宿泊施設であることを示すマークの交付式が９日、宇部市厚南西割のホテルルートイン宇部で行われた。
宇部市東岐波丸尾の弘済寺（秋本文弘住職）で１５日、普賢菩薩・涅槃会（ねはんえ）供養祭が開かれた。
撮った写真から通りがかりの人を消したり、ガラス越しに撮った写真の反射をワンタップで消したりといった編集が手軽に行えるとしています。
そうなると困るのはライブコンサートでメシを食っている業界の現場の人たち。
プレイヤーにとりついてさまざまな手段でお金を奪っていくお馴染みのキャラクターですが、本作では大黒天や布袋尊をおもわせる穏やかな面持ちに。
綺麗な写真撮ってみたいな〜くらいで実行に移したことはありませんが.
応募期間中は玄関前庭の撮影は自由にできますが、中庭の撮影は事前の連絡が必要です。
と次のバトンを自身の親友でもある歌手の石崎ひゅーいさんに渡していた。
ダメな例になってしまったことをお詫びしつつ、皆さんの参考になれば幸いです。
納税意識の高揚に努めるなど税務…
特に事件発覚後、文氏の対応が消極的で遅かったとされることや射殺直後に国連総会で流された録画メッセージで文氏が朝鮮半島の終戦宣言に言及したことなどが問題視されている。
フィリピンといえば９月から始まる世界最長のクリスマスシーズンで有名だが、今年はコロナ禍によって前代未聞の静かなクリスマスとなっている。
新型コロナウイルス感染症の影響で恒例の「しょうぶまつり」は中止となったが、６…
韓国経済を下支えする数多くの中小企業と自営業の惨状はさらに言うまでもない。
本キャンペーンの対象となるのは、『スナックワールド トレジャラーズ ゴールド』『レイトン ミステリージャーニー カトリーエイルと大富豪の陰謀 DX』『ニノ国 白き聖灰の女王 for Nintendo Switch』『妖怪ウオッチ1 for Nintendo Switch』の4タイトルです。
朝鮮で新型コロナウイルスの感染拡大について引き続き緊急対策が講じられている。
日本三大急流の一つ熊本県の球磨川からあふれた濁流は人吉市など周辺自治体の集落を次々と飲み込み、甚大な被害を及ぼしている▼東日本台風で迫りくる濁流に恐怖を味わった市民にとって、今回の豪雨は決して他人事ではない。
約半数が初訪朝とあり、初めて自身の目で朝鮮を見て感じたいきいきした感想が綴られている。
リニア走行試験装置では、実際に車両を走行させることなく、リニア中央新幹線の実物と同じ大きさの車体を使い、模擬的に試験を行います。
今後どうなるのか心配している」と不安を募らせた。
市ではスポーツパークのオープン事業について今後、別のイベントを検討していくとしている。
ドイツのブラウンシュヴァイク芸術大学で学ぶ学生が、ブガッティのデザイン・センターでインターンとして実習経験を積む間に、「2050年のル・マン24時間レース参戦を想定したレーシングカー」のデザインを完成させました。
佐々木さんは、日本の伝統芸能・民謡、中でも「江差追分」に四十年以上打ち込み、全国大会で優勝するなど、数多くの大会で優秀な成績を収めてきた。
親子連れら約４０人が参加し、園内の干潟に入ってカニやトビハゼ、貝などの生き物を捕まえた。
父母と一緒に完成させた巨大雪だるまに歓喜する姉弟の姿もあった。
秋以降に延期になっている修学旅行も行く先を含め実施方法を模索する。
また選挙前の数日間は政治的広告の表示を禁止するとしています。
マイク･オコナー氏がこのドメインを売りに出そうと思ったきっかけのひとつも、まさしく大量のコンピューターがこのドメインめがけて情報を共有しようとしたせいだったとされています。
ちゃんとそういう爺さんを選んでくるから、恐れ入りますよ。
本記事ではその中でも注目な製品をピックアップしてご紹介します。
自宅で子どもが長時間過ごす状況が続き、保護者からは「大変」という声が上がる。
アウトドアでの需要も高いと思いますが、やはり筆者と同様災害時の備えとして1つあると便利だと考えた人が多かったのだと思われます。
」が、各地域の公民館などで開かれている。
残りの活動期間は2005年にデビューした同グループの軌跡を振り返るものになりそうで、その最終日は12月31日だが、何たる偶然か、同日は嵐の活動休止日となることが19年1月27日に発表されているほか、同年12月22日にはE-girlsが、20年の大晦日をもって解散することを発表しているのだ。
圧巻だったのは、前半終了間際の自陣ぎりぎりでの踏ん張りだ。
日産自動車はメガバンクなどに総額5000億円の融資枠の設定を要請した（画像は、日産自動車のホームページ）
厚東川工業用水利用者協議会が工業用水３０％カットの自主節水【宇部】
最近のスマートフォンはRAW撮影機能を備えるものも増えていますが、Xperia 1 IIのように専用アプリでRAWデータを処理できるのは非常に便利。
二回１死二塁から、辺見大斗（２年）が真ん中高めの真っすぐを強振。
光沢フィルムを存分に施した外装は、環境光をきらびやかに跳ね返します。
サハリンからの温泉ツアーは♯いいね。
フ大付幼稚園でお泊まり保育　夕食作りやキャンプファイア満喫【宇部】
そんな中でモトローラからの端末発表があれば、スタイラス付属スマートフォンに新風を巻き起こせるかもしれません。
類似する法案は上院で先週に可決しているが、若干の違いがあるため上院で再び可決する必要がある。
プロジェクト募集期間は6月25日23:59までとなっています。
デュアルスクリーン版のリリース時期については特に明言はしていませんが、「OEMパートナーと連携し、市場に投入する適切なタイミングを探し続けます」としており、当初の2020年末からずれている可能性が高そうです。
伝建群で住民作品展　えぐねの会　来月２日まで【金ケ崎】
意見書提出者の又吉清義県議は本紙の取材に、「日本の主張を簡単に突っぱねる中国の姿勢は脅威」だとし、「沖縄県民は中国公船に追尾されることの恐ろしさの実感がない」と指摘。
キャンペーンの対象は、iPhoneと同じ電話番号で通話やデータ通信が可能な「ナンバーシェア」に契約中、もしくは新規に契約した人。7月22日から8月31日までの期間中、「Apple Music」に新規加入すると、ナンバーシェア利用料月額350円が2020年8月から2021年1月までの最大6か月無料になるというもの。
一方、月間有効求人数は前月比１２２人増の４８２５人。
中啓（扇の一種）を回すところが難しい」と語り、藤里貫主から直接手足の動かし方などの指導を受けていた。
モデル名は『Anker PowerHouse 100』。
秋学期の大学授業料、減額の動き　Uni.
公開期間は5月11日までを予定している。
同２日に飛行機とＪＲで宇部に戻った。
相手がiPhoneだから使えない、といったことはありません。
２月１日に旭川で開かれる新規創業者がアイデアを競う道北ビジネスプランコンテストの一次審査を通過した中央２のゲストハウス「モシリパ」オーナーの武重謙さんの妻美亜さんが２４日、市正庁で最終審査を前にプレゼンの練習会を開いた。
同社の沖縄本島と宮古圏域を結ぶ路線は約５年ぶり。
時間差の調整による音の広がり感と、音量のバランス調整などで、自分を中心に音楽が360度を巡って伝わってくるモバイルボイスモードは、まるで発声元が自分の周囲を歩きながら歌っているような体験ができます。
今回は、手っ取り早くスマートフォンアプリから申し込み。
そのため今年中に、小さくて安価なHomePodが登場する。
韓国でいわゆる従軍慰安婦問題をめぐる支援運動を隠れ蓑（みの）に募金や国の助成金を横領していた疑惑などで物議を醸していた元支援団体トップが、世論の反対を押し切る形で国会議員になった。
日本の公道で走行できるように、バックミラー、ウィンカーを搭載し、ナンバープレートが取り付けられるようになりました。
▲沖縄で行われた実証実験での利用風景。
ユアーズ富岡店では生徒６人が入り口で「熊本地方豪雨災害支援募金」などと書かれた紙を手に、買い物客に募金を呼び掛けた。
ポケモンGO リモートレイド解禁、専用パスは初回3枚1コイン。
県内は２０日、高気圧に覆われて晴れ、山口市は最高気温３７・５度を観測する暑い一日となった。
わが国および米国、オーストラリア、インド、東南アジア諸国など公海の自由を守る連携の輪を広げ、対中牽制（けんせい）力を増し加えるべきだ。
具体的には指向性の高いアンテナを使い高品質な映像の送信に用いられたり、電力グリッドの監視業務に用いられたりしてきました。
しかし6つ子内における『一松』のポジションが他アニメでいうところの『飛影』や『流川くん』と同じであることは、雰囲気でなんとなく察しがついていた。
離脱率や、繰り返し視聴など、それらを総合してその作品が成功したかを判断する」と説明。
体験をしておけば家族に介護が必要になったときにも気持ちが分かるはず。
参加を続ける２７団体から４６人が参加。
赤外線ポート、HUAWEIやTCLの端末にも搭載されているものがありますが、正直、あまり便利さは感じません……。
孫氏も異論を予想していたとみられ、その20分後には、「本日厚労省を訪問しました。
これもAdobe MAX 2020のセッションの中でも話をさせていただいたのですが、iPadで写真を撮って、その上に描くという作業も飛躍的にスマートになりました。
一度スマホに決済情報と顔写真を登録してしまえば、以降は手ぶらでもドリンクを購入できる仕組みです。
AQUOS R5Gと並んでSoftBank 5G初号機に。
前者で全ステージクリアを目標に取り組むも良し。
ちなみにSHARP COCORO LIFEの発表によると、応募者の総数は470万6385人に達した、応募者多数のため販売数を4万箱に増やしたとのこと。
とりあえず、僕が使っている間に「ブチッ」は発生しませんでした。
◇第７７２回松友会（６日、宇部７２ＣＣ万年池西コース）　①椙山健二②徳田文男③松川正典④和田一成⑤国吉光志⑥脇和也⑦浦利治⑧左利厚生⑨光井…
警察官採用試験の受験志望者を対象に「新春ＹＰ説明会」【山口】
このような一連の流れは、在日コリアンの子どもらに対する差別的政策と言わざるを得ない。
そして据え置きMacとして気になるのが、やはり外部機器との接続と拡張性です。
米国に首根っこを押さえられないよう、米国発の技術を含まないOSとアプリ環境をより新しい設計のOSとネットワーク技術で再構築することによって、他の中国企業や開発者の関心を集めようという考えなのかもしれない。
通信機能はHSDPAで下り最大3.
が、にそうした症状も含まれていたため、対応が推測されていたしだいです。
薄さばかりに目が行きがちですが性能や機能もかなり高く、SoCにSnapdragon S4 Pro（1.5GHz、クアッドコア）、Exmor R for mobileを採用した約810万画素カメラ、1920×1200ドットの解像度、2GB RAM、32GBストレージ、防水対応と、ハイエンドといっていいスペックでした。
好漁場として知られており、この海域でたびたび違法操業をしてきたのが中国漁船だった。
一般的に真空パックされたお米は12~18か月もの期間保存が可能です。
リリースからわずか1日でプレーヤー数が600万人に到達して話題になった「Call of Duty：Warzone」ですが、今度はリリースから4日で1500万人に到達したと、Call of Duty の公式アカウントがツイートしました。
とりわけこの日、数百万のユダヤ人殺戮（さつりく）の終焉ばかりか、いまだ強制収容所に留め置かれた人々の解放も意味した。
ライブ・コンサートでのスマホでの写真撮影を解禁する一方、イベントでの「ジャンプ」行為を全面禁止としたのである。
保護者へのアンケート調査結果を参考に本格導入を検討する。
側面にはUSBポートが付いていて、荷物がしっかり入るだけでなくスマートな一面も。
これがうちの運営さんが出したイシューです。
ネイティブ解像度と対応解像度、通常のルーメンやANSIルーメンの評価基準の違いなどは、プロモーションする側が詳しくないケースもあり、本当はどうなのか、常に目を光らせています。
というワケで、場所はみんな大好き「びっくりドンキー」。
以前にも書いているが、筆者とは同年代で大学時代には学校こそ違うも例えば吉祥寺や三鷹ですれ違っていたかも知れない。
ただ市民誰しも感染予防に腐心してきただけに残念な事態であり出張など移動の多い人は感染予防対策をしっかり取ることが肝要になろう。
反社会勢力に対する闇営業問題で謹慎中のお笑い芸人の宮迫博之さん（49）が、第2弾となるYouTube動画を2020年1月30日に公開した。
ぶっちゃけ、5Gインフラならまだ理屈は分かりますが、端末まで制裁対象にするのは単なる嫌がらせでしかないと今でも思っています。
発売されると爆発的なヒットとなり、発売後10ヶ月で100万台を販売。
市村産業賞は、リコー三愛グループ創始者の故市村清氏が昭和38（１９６３）年、紺綬褒章受章を記念して創設した「市村清新技術財団」が主催。
末永く売れたらというあざとい気持ちもあり、長持ちする内容を心がけましたｗ TV番組は意識してますが、私自身の失敗談に基づいているわけではなく、リアルな事例から子供たちにネットとの向き合い方を学んでもらう趣旨です。
市教育委員会（宮國博教育長）による市「教育の日」の標語・川柳表彰式が４日、市未来創造センター研修室で行われた。
除菌製品でよく使用されている水銀ランプよりもUVランプは約2倍の寿命を誇ります。
人口減によると自治体の財政難、老朽化が進む水道管などのインフラ、職員の減少など、日本の水道は多くの課題を抱えています。
DOCAは食器などの生活用品や衣服などに、温度コントロールの機能を加えたオリジナリティの高い商品を企画販売しています。
このほか、高橋夏南人主将（同・角館）も三塁手部門で初のベストナインに選出された。
別注品では、文字だけでなくロゴやマークも作成できます。
NONS SL42は、インスタントカメラの世界にさらなる表現の幅と、ワクワク感をもたらしてくれます。
このあと施設が無料開放され柔道、弓道、アーチェリーなどの体験会が開かれた。
CD-ROM/R/RWには対応していません。
今後、Apple Oneがそうした存在になる可能性もある。
責任を持って送らせていただきたい」と語った。
日本列島最北にある稚内にとって空路は必要不可欠な交通アクセスであり、将来的に存続が危ぶまれる鉄路（ＪＲ宗谷線）に代わる公共交通としての役割も期待される。
いずれもフレームレートは30fpsで撮影できますが、こちらの方が、1億画素カメラの静止画以上に、ファイルサイズは膨大になります。
いわき東署は20日、市内に住む60歳代の女性が、市職員や銀行員をかたる男の電話を信じ、現金約２３０万円をだまし取られたと発表した。
メディア企業のようになることで、著作権侵害やヘイトスピーチなど、報道機関と同じような説明責任が求められる可能性があり、YouTubeにはこうした大規模な問題に対処する体制が整っていないとしていました。
そして、改めてありがたさを知ったのが、目元や口元のシワやしみを3段階選んで軽減してくれる「美肌効果」。
いつも使っているノートPCですぐに仕事を開始できます。
宮古島の電動バイクシェアを支えるソフトバンクの「見えないIoT」
▲GeekbenchでのCPU詳細データ。
平成25年から29年の総数は150件にも及び、そのうち約7割が火災を伴う事故が発生しているのです。
そしてTwitterアプリへの統合を開始、2016年末には「Twitterアプリに搭載した」と述べていました。
張替え業者の次に部屋に入ることになるため、どことなく普通の部屋とは違う違和感のような雰囲気が残っているそうです。
GoogleのスマートフォンPixelシリーズと言えば、夜景モードを始め、ソフトウェア面での画質処理によるカメラ性能で高い評価を受けています。
そこで出てくるのが「バランサー論」だったり、「ハブ国家」論だったりする。
日本でRPGというと、やはりファイナルファンタジーやドラゴンクエスト的なスタイルの印象が強いように思う。
頂点に立ったのは、朝鮮のパク・ヨンミ選手（28、平壌体育団）だった。
なぜ、昨日下がり始めた時に売らなかったのか……と。
その一方で、新型コロナウイルス感染拡大による開発および生産への影響も懸念されています。
Apple Silicon版Macは謎に包まれた部分も多いなか、サードパーティ製GPUのサポートが中止ないし互換性が低下する可能性が浮上しています。
A：はい、どちらのキーボードにタイピングしても入力することができます。
都道府県別の1位は東京都で49.
食べ残し、買い溜めによる腐敗など、現在の日本の捨てられてしまう食品、"食品ロス"の量をご存知でしょうか。
連合山口（伊藤正則会長）は１０日、来年度の県の政策・予算について村岡嗣政知事に要請した。
最大32GB/LPDDR4X-3733（増設・交換不可）
最近は新機能の採用で中国勢に押されがちだったサムスンですが、Galaxy S20シリーズはあらゆる新機能を詰め込んだフラッグシップ端末となりそうです。
だが海老原もまた原田と同じ道をたどる。
▲「中パーツ」と「下パーツ」で切り込みの端を閉めます。
また、ゲーム分野でもVRのストリーミングゲームや、高速通信を活かしたMMORPGやPvPゲーム（対人ゲーム）などの登場が期待されます。
このうち１人は県が発表した市内在住の６０代男性、１人は千葉県在住の３０代女性。
母胎の中にいる頃から美しい音楽を聴かせてあげることで、精神的にも豊かなお子さんになるとも言われています。
Thunderbolt 3またはUSB-Cラップトップの87W電力供給（PD3.
餃子酒場「やをら」（春光三ノ九）が、コロナ禍による休業などでアルバイトができず、収入が減った学生らに、「出世払い」で食事を提供している。
年を取っても体がしゃきしゃきし頭脳明晰な高齢者はいる。
さらに検索している観光スポットからの距離も表示されるようです。
レイドアワーのファイヤーに使うほか、まもなく10月9日14時で終了するファッションウィーク イベント限定でレイドボスとしては出現中の帽子キルリアなどの確保に使う手もあります。
ちなみにスウェーデン語を話す有権者が支持層のスウェーデン人民党の女性党首ヘクソン法相は５５歳、社民党党首はリネン前首相が務める。
畑は花巻農学校を退職した賢治が１９２６年に開墾し、ハクサイやトマト、アスパラガス、ジャガイモなどを中心に育てたといわれる。
２０１９年は中国にとって内憂外患の多難な年であった。
事実、「P20 Pro」「P30 Pro」と立て続けにファーウェイのフラッグシップモデルを販売してきたドコモは、「P40 Pro 5G」の取り扱いを見送っています。
道中のショップでサポートアイテムを購入し、より難しいステージクリアを目指してください。
価格は379ポンド（約5万1000円）からで、すでに製品予約を受け付けています。
この天然木ケースには設定ボタンの部分がくり抜かれていないため、設定ボタンを押す際には天然木ケースから AirPods Proの付属ケースを取り出さなくてはなりません。
▲Apple Watch Series 6の「ブルーアルミニウムケース」
装着後30秒もしないうちに温かくなるこの手袋は、手のひらはもちろん、指の先まで温もりをしっかり伝えます。
とはいえ、Apple SiliconはiPhone向けAシリーズチップとArmベースであり、処理速度のみならず電力効率も向上させて、持ち歩きできるノートPCとの相性の良さが予想されています。
あれば便利で快適だけれど、なくてもあまり侘しい気持ちにならない装備とも言えるでしょう。
市ふるさと文化遺産は、地域の歴史と風土に根差したストーリー性のある概念を登録する２０１５年から始まった制度。
市、市文化創造財団、消防職員ら３０人が初期消…
また、スマートフォンから操作することで、専門家推奨の9つのケアプログラムを体験することも可能。
その間に、問題解決策を用意すれば最悪の韓日関係は避けられるはずだ。
一方、日米安全保障条約上、米側は日本の同意を前提に日本国内に米軍施設・区域を設置できる。
今度はオブジェクトになりすまして逃げ回っている逃走者を捕まえる番。
宇部興産（泉原雅人社長）は２３日、業績予想の下方修正を発表した。
同社はまた、非常にニッチではあるが、旅行関連でも大きな需要の伸びがあるとも話している。
イベントの模様は、Engadget公式YouTubeとTwitter（Periscope）にて配信予定です。
スパイダーマンの主人公トム・ホランドはタマゴが買えないので鶏を飼うようになったことをインターネット交流サイト（ＳＮＳ）にアップして警鐘を鳴らした。
マップの地中に埋まっているかせきは鑑定しない状態では100ベルですが、博物館で鑑定後に売却すると数千ベルにもなるので必ず鑑定をしましょう。
同イベントで参加者たちの多くはマスクを着用しておらず、座席も間隔を空けていなかった。
世界を旅する植物館　２０、２２日にレジンでアクセサリー作り【宇部】
さらに同46年９月の本紙創刊25周年記念事業「文化勲章受章　棟方志功版画展」の告知▼特に版画展の記事だが、期間中の22〜26日まで、大きめに紙面を割いている。
継続は力なりの心持で頑張ってほしい」とエールを送っていた。
程よいタイミングで再度ボタンを押して手動で停止 シーリングで封をしてご使用ください。
年間で1億5000万ドル分も利用しているユナイテッド航空などの航空会社も、中国行きの多くの便を。
千葉県南部の房総半島には小湊鐵道といすみ鉄道という2社の地方私鉄が走っている。
同社が開発したアプリはレシピ探しや食事プラン作り、食料品の発注などを支援するものです。
となると、それを装飾として配置し、俯瞰で見たときに、いかに綺麗に見えるか、可愛く見えるか、伝えたいことが伝わるか、ということを意識しなくてはなりません。
燻製すれば何でも美味い、みたいな意見もたまに聞きますが、あながち間違いじゃないよなぁと思っています。
声明では、防衛省が将来の装備品開発を目指して研究者に資金提供する「安全保障技術研究推進制度」について「政府による介入が著しく、問題が多い」と共産党の主張に沿った指摘を行った。
宮古病院では脳血管治療症例は年々増加しており、２０１９年は22例の手術が行われている。
山口宇部空港を離発着する便のうち、東京・羽田を正午にたつ便と、宇部発午後２時半の折り返し便が…
韓国瑜といえば、１８年１１月２４日の統一地方選挙では、１４年から続く国民党の退潮ムードを一変させ、２２の市長選挙で１５勝という国民党大勝への道を拓（ひら）いたスターだった。
これまでに公開されている画像を見る限り、張り出したフェンダーや低い車高などはかなり格好良さげなので、とりあえずはその姿を見るのを楽しみに待ちたいところ。
装飾のまったくないかっちりしたフォルムで、撥水（はっすい）加工のナイロン製。
＃一関カレンダープロジェクトは、一般市民らが市内で撮影した写真、動画に「＃一関カレンダー」と、その後に撮影した月の「○月」を付けて投稿してもらう企画。
年金制度改正、支え手増やし持続可能に.
標準でもそれなりに明るく撮れますが、夜景モードではノイズの量も明らかに少なくなります。
特に「ショートカット」アプリなどで作成しておいた「SIRIショートカット」も割り当てられるので、カスタマイズ次第で作業効率をぐんとあげられるテクニックの一つです。
マエストリ氏とアイヴ氏がフェラーリCEOの椅子に興味があるかどうかは、記事執筆時点では不明です。
そんな女性誌でのヒアリングでは必ずと言ってよいほど「キャラクターの入った可愛いPCがほしい」という要望を聞かされていました。
日本相撲協会は、新型コロナウィルスの感染拡大の影響もあり、5月24日から開催予定だった五月場所を中止とし、7月19日からの七月場所は開催場所を東京の国技館にして無観客開催とすることを発表しています。
対象端末はAndroid 11へのアップグレードにより、改良されたデバイスコントロールや会話のより簡単な管理機能、進化したプライバシー設定などが追加されます。
ソウルは人口１０００万人が密集して暮らす巨大都市。
さらに千曲川の内側（堤外地側）に市民が所有する畑（民地）があるのです。
以上、今回試用していて感じたんですが、ぬいぐるみに話しかけるって良いですね（変な嗜好が目覚めたとかじゃないですよ。
もしも買ったばかりであれば、本体保護フィルムを剥がすタイミングで行うのがベストでしょう。
なお、ヘッドホンを外すと自動で停止する機能も備えています。
ボーイングはプレスリリースにて顧客およびサプライヤーに新たなタイムライン通知すると述べ「737MAXの安全な運航再開はわれわれの最優先課題であり、かならず再開できることを確信している」と述べています。
業界の現状について、下地代表理事は「これまで右肩上がりで運送収入は伸びてきたが、今年に入ってからは新型コロナの影響がどんどん大きくなっている。
首元のあたためはもちろん、オフィスやお家で、腰回りにも使える優れもの。
ZOIDSシリーズは、モチーフの動物の特徴を、動きとともにいかにカッコよくメカデザインに落とし込むか、ということが肝になりますが、初期のZOIDSワイルドシリーズは「野生」を意識して「武器」を搭載せずに「野生の力」を必殺技として活かせるようなデザインとしています。
ティー版のスタバ” を目指すというビジョンを掲げているそうなのだが、はたしてその実力はいかに!
シャオミ（Xiaomi）は6月2日にSIMフリースマホの新製品2機種を日本向けに発表します。
リーク写真が公開されているのは、中国SNSのWeibo。
もともとのAirPowerはiPhoneとAirPods充電可能ケースとApple Watchを同時充電できる大きめのサイズでしたが、本動画にあるデバイスは小さめ。
その時の、GMを除いた役職がこちらです。
噂はあくまで噂に過ぎず、仮に現時点で真実だったとしてもハイテク大手が予定を変更することは珍しくありません。
見た目や香り、粘り、甘み、バランスを確かめた。
マーケティングで宗谷に訪れる人が何を求め何が魅力なのかをしっかり見極めて効果的な情報発信ができる観光戦略を立てるよう仕事に取り組んでいきたい」と語り、ＤＭＯ化に向けては「今は外国人旅行者の北海道に対するニーズは高いが、世界に地域の情報を発信するのは一つの組織だけでは難しいものがあり、地域資源の魅力を集約し発信するのがＤＭＯで、しっかりと支えて行きたい」と話していた。
新しいアプリは今後数週間をかけて、iOS、Android、そしてFire OSで提供されます。
問い合わせは、同店（TEL25―３１６９）へ。
ただF1への参戦は日本のホンダ、インディカーはホンダの米国法人による個別のプロジェクトです。
シェール氏いわく「カードを作ったと主張しているのが誰であれ、引き受け決定をしている機関は1つしかありません。
この他にも大和路線や福知山線などで両数の増加や本数の調整が行われる。
画面での視聴、読書と限定されるが、評価の高い映画を見つけ鑑賞するのもいいだろう。
市場推定価格は税別4万7000円前後です。
中国が香港で反政府的な言動を取り締まる「香港国家安全維持法」を施行したことに対する対抗措置となる。
畝幅が狭く、畑の境界ぎりぎりまでサトウキビが植えてある畑での作業も同様だという。
新型コロナウイルスの検証記事を一覧できる特設サイト。
最終的な動作確認試験は2021年に行われる予定となっています。
PS5の登場で、よりリアリティの溢れるゲームがプレイできるようになることは間違いありません。
幹部職員にエールを送る藤田市長（６日午前９時すぎ、市役所で）
また、配送料の免除のほか、アプリとメールの両方で地元のレストランの利用を促すキャンペーンも行うとしています。
一時的に、さらに強化せざるを得なくなるだろうが、完全にシンガポールと世界を隔絶させることはできない」
中国を巨大な工場かつ市場として恩恵を受けてきたアップルに、米中関係の亀裂はかつてないピンチをもたらすのかもしれません。
また新型コロナウイルスやインフルエンザの対策として「2m間隔で並ぶよう」呼び掛けたが、これがちょっとした笑いを誘っている。
花巻市は２０日、２０２０年度当初予算案を発表した。
だいたいは強力な電波が届いた後、完全に消えるまでにごく短時間、点滅するように観測されます。
ただし、得られる画質を見る限り、単に解像度が上がっただけではないようだ。
これを受けて座喜味氏は「多くの市民が今の市政に不満を持っている。
しかし、残念ながらNintendo Switchではまだリリースされていないんですよね。
※各賞の受賞対象作品の数を保証するものではありません。
奪う位置に制限をかけるのも、一つの手かもしれない」と語った。
花巻市は「花壇等実践者」を対象に花苗を配布する。
冬のイベント「ユール」(冬至祭)のコンテンツが加わるほか、国内版では懸案だった流血表現オプションが有効化。
これにより、QRコード決済は「PayPay」「d払い」「au PAY」「楽天ペイ」「LINE Pay」「メルペイ」「ゆうちょPay」「Alipay」「WeChat Pay」の9種類を利用できます。
新型コロナウイルスの感染拡大を受け、一関商工会議所は一関市内の商工業者を対象に影響調査を行った。
今回の政策転換を踏まえ、来夏にも決定する改定計画では石炭依存度のさらなる引き下げも視野に入れる。
おそらくランニングやウォーキングをこまめにする人はもう少しバッテリーを消費すると思うので、大まかに週1回は充電が必要と考えておけば良さそうです。
一方、決済時にLINEで通知を受け取れる点は現行のLINE Payカードと共通。
新型コロナ感染予防で人と人の接触を避けることが狙い。
アサシンクリード ヴァルハラは前倒しで11月10日発売。
そして、原告たちが最高裁に上告していたのですが、棄却をうけ、愛知の無償化訴訟は敗訴が確定しました。
EFFEGICには世界最小クラスのマイクロDSP(デジタルシグナルプロセッサー）チップ内蔵、マイクから拾った音声をデジタルした上、リアルタイムで加工、デバイスに出力することができます。
一方でWi-Fi性能は高まっており、水平方向の電波の広がりが25%程度向上しています。
今回の理事会では、これまでの経過報告や今後の方針が示されたというが、事務局レベルでの調整にとどまっているのが現状だ。
大きな心をもって出掛けた海外旅行の楽しみも一瞬で終わる。
Qi充電に対応していない機種は別途リターンで充電用レシーバーを取り付ける必要があります。
１１日、町議会定例会で同校を廃止する町立学校設置条例一部改正案が可決された。
日本安全保障・危機管理学会上席フェローの新田容子氏が「デジタルリスクの展望～米中露・情報戦の実情～」と題して講演した。
ともあれSpO2センサーが搭載されるなら、後日ソフトウェアアップデートにより機能追加されるのかもしれません。
民主党の胡志偉主席は「中央政府は一国二制度を完全に放棄した」と糾弾し、民主派議員19人は４人以外の15人も抗議のため一斉に辞職した。
SOLGAARDスーツケースはシェルフ型収納システムという画期的アイデアだけではありません。
山口ひな流し実行委員会（冨永嘉子代表）主催。
視聴率の取れるテレビ番組が続くと成功者であるプロデューサーの思考で番組が作られて、良い時はいいけれど、新しい変化の波が来た時に乗り遅れて後塵を拝する。
▲解錠すると中には壁付け用のネジとドアノブに引っ掛けて使うときのためにシャックルが（あの部品、シャックルって言うんだ.
宇部市内各地のガソリンスタンド洗車場では７日、雨風で汚れた車をきれいにしようと客が行列をつくった。
小型設計だけでなく、持ち運んで使うことを考慮し、表面に柔らかいゴム素材を使用し、落下・衝撃に強い（50cm落下試験を実施済）設計となっているほか、IPX2の防滴性能を備えます。
また、アップルはApple TV用の新たなワークアウトアプリも開発していると見られています。
モーゼを野辺送りしたユダヤ民族は、信念の人・ヨシュアを次世代リーダーとして戦い、カナンに入った。
森川さん連載「山口弁一口話」第１６回「それ（其れ）」
このおかげか、500GBのHDDを搭載しながら希望小売価格は1万6980円と安価。
正午から午後２時までに店頭で受け取る。
そんなとき、せめて音だけでも周囲に人々がいて何かをしているオフィスの雰囲気になれば「さあ、やらなきゃ」という気になるかもしれません。
番組で山本さんは一連の動き、及び、それがネットニュースになったことについて言及。
ただし、より廉価な製品で液晶を採用し続ける可能性が非常に高いため、（JDI）が即死することはないとも述べています。
インドは最も近い存在ですが、道路、港などのインフラは中国よりもはるかに遅れています」とのことです。
今回の件が興味深いのは、Windows XP開発における初期の作業や、2000年初期に未発表のテーマが作られていたと分かったことです。
ただし、粉末抹茶のホロホロした舌触りで若干乾いてる感じが出る。
井上の次戦は4月25日（日本時間4月26日）に米ラスベガスで行われる予定で、WBO世界バンタム級王者ジョンリル・カシメロ（フィリピン）との王座統一戦が濃厚となっている。
前述のSUBARUも、現行型インプレッサを発売した際、米国向けには用意されていたMTを、日本でははなから設定していませんでした。
ペッパーのいないはま寿司なんて、チョコチップが入っていないチョコミントアイスみたいなもんやで!
さらに政府は中国の活動が国家安全保障上の重大な懸念を引き起こしていることを立証しているとしつつも、WeChatの禁止がこれらの懸念に対応しているとの証拠はほとんど示されていないこと。
すなわち、ある程度古いiPhoneはCarkey機能に対応しないと思われます。
宗谷総合振興局は、住民基本台帳から１１月末現在の管内人口をまとめた。
韓国が対外関係を語る時、「知○」「用○」の言葉をよく使う。
万倉スポレクひろば　体操やペタンク楽しむ【宇部】
コミュニティ・デイ中は色違いとの遭遇率が高くなる傾向があるため、まずはそちらが目当てです。
前年度比で８・７ポイント増えた。
今回の分解動画ですぐに気づく内部の違いは、True Tone用の環境光センサーや1080pにアップグレードされた1080p FaceTime HDカメラ用ケーブル配線や追加のマイクがケースに貼り付けられているといったところです。
山口県のほか、九州のほぼ全域、広島県や島根県石見地方、四国西部などの方言でも「なば」と言…
本当に異常な状態で毎日取り締まっている」と話した。
・平形：もっとも一般的形状で、筋肉の緊張を解き放ち、体のあらゆる部位に対応可能。
事業所・団体が手掛けたイルミは、遊園地と出入り口をつなぐ通路にも点在。
スマートなデザインはPCやスマートフォンなどの機器とマッチします。
AFで使用すると被写体が動くたびにフォーカスを追おうとしてピントが迷い出すので、最初にマニュアルで合わせて置きピンしておくと安定したビジュアルでビデオ会議に参加できる。
特典として、ＰＲランニングチーム限定のウエアを支給。
なので「このタイミングでジャンプして、次はここを……」といった段取りを考える悠長な時間はありません。
先日アップルが公式に発表した首掛けBluetoothイヤホンPowerbeats（発表前は「Powerbeats4と仮称されていた）もサポートされ、
市民の命にかかわることだけに行政には迅速な対応を望みたい▼地球温暖化の影響なのか近年は全国で自然災害が多発している。
山陽小野田市は、小規模修繕工事希望者登録の定期申請を受け付けている。
野田武則釜石市長も「市内では行方不明者、関連死も含め１０６４人が犠牲となり、震災から９年の年月を経た今日も決して忘れてはならない日と改めて感じた。
また55インチサイズに画面を4分割することで、最大4個のコンテンツが表示可能です。
たとえば初週の販売台数はサードパーティの推定で12万台弱(ファミ通と角川アスキー総合研究所の共同調査によれば、発売週の4日間で11万8000台前後。
先月には、三重県内で知り合いの中学性２人に大麻を販売したとして瓦職人の少年（１７）が逮捕された。
降雪量はさほどなかったものの、北東の風が猛烈に強く各所で吹き溜りが出来たよう◆堆子の家は玄関から車庫前にかけ相当量積もり先ず夜中に1回、そして朝の車庫前の除雪には３０分近く要した◆ツケを返さず、とんずらしようかと思っていたが、世の中そう甘くないようでした◆ただ３カ月の長期予報では気温高めで雪の量も少ないようなので今回の白魔は踏ん張られたが何回もとなると話は違う◆と、宣わっているうちに３日の節分までをピークに一日々々暖かくなる。
天然木を使ったBlackBerry KEY2用保護ケースがFOXから。
していることは、周知の事実だろう。
教室はキャッチボールをはじめ、ポジションごとに分かれての守備と全体での打撃などのメニュー。
そんな超希少トイレットペーパーを、たまたま中国自動車道の「安佐サービスエリア（広島県）」で発見したため、試しに買ってみることに。
安全なフォルダ機能は現在、ベータ版として提供が開始されている状態。
今回のようにセキュリティアップデートは継続して行われるため、ユーザー的にもそこまで気にする必要はなさそうです。
大阪朝高ラグビー部ではフィジカル強化のために「食」に力を入れている。
いざという時には、1400mAhのモバイルバッテリーとしても使用可能！
定額使い放題にしたとき、1人あたりで見ると、最初の月と6カ月後では、使い方が変わってきます。
ツイッターアカウントのJimmy Is Promoが投稿した画像からは、画面中央のパンチホールカメラにベゼルレス画面といった、現行モデルの「Galaxy Note10」を踏襲したデザインが確認できます。
カメラをセットして床にスマホを置き、スピーカー通話で挑むぞ。
そうした噂のモデルである『α7c』（仮）と思わしき写真が、ついに公開されました。
例えば、WordやExcel、PowerPointといった文書内に修正のための赤入れや、強調のための手書き文字を入れたいことがあるでしょう。
MS、Windows 10向け「キー割り当て変更ソフト」開発中。
辛酸を舐める観光業界や飲食店の足しになればと始めたＧｏＴｏ事業で観光地や温泉街への人出は増えるも当初は事業対象から外した東京都民も対象になった辺りから感染者が急激に増え、利礼航路の団体利用が多くなったこともあって利尻島の飲食店での感染が相次いでしまった。
狭い道では「失礼します」とか「通ります」と言ってぶつからないようにし、他人の領域を侵せば謝らなければならない。
初日の出を見るイベントが１日、宗谷岬であり、悪天候で御来光を見ることは出来なかったが、１５００人余りの市民や観光客が新年を祝った。
今回、高負荷を与えるようなテストを実施する時間はありませんでしたが、ネットにつなぎっぱなしでウェブや動画を閲覧したり文章を書いたりするぶんには、本体が少しも熱を帯びることもなく常に余裕ある感じでした。
片野校長は「（湯本地区は）教育に関心の高い地域で、子供たちのイベントを見守ってくれている。
そのＥＵは、ソ連に支配されていた旧中東欧を迎え入れたが、ＥＵの２流国とさげすまれる旧中東欧諸国の不満がくすぶっている。
稽古中は、時おり演出の高田学さんからの指示が飛び、出演者はそれぞれの動きを確認しながら演じていた。
下の写真は、コンポタイプのCDプレーヤーから、接続した場合。
ＪＡ福島さくらいわき地区によると、今年の梨は春先の陽気で平年より８日開花が早まった。
Q7．1年間の使用でバッテリーはどれぐらい消耗しますか？
しかし、今回の値上げに関する一連のツイートの中で「完全な自動運転に近づくにつれて価格はまだまだ上昇する」とも発表しており、今後さらなる値上げが行われる可能性も考えられます。
定員は２千人（ 先着順）、参加費は２千円（税込み）。
ハンフォード地域は４つの市と２つの郡、１つの経済特区で構成されており、国際シンポジウムでは、地元の高等機関や民間による調整機関と連携し、経済発展を果たした点が紹介された。
あなたが変わらずに隣にいてくれたから、
ご支援のほど何卒よろしくお願い致します！
そして6.1インチ2つ、すなわちiPhone12とiPhone 12 Pro(仮)が16～17日に予約開始で23～24日に発売。
政府はコロナ禍の経済対策の家庭支援として子供１人につき１００ユーロ（１２０００円）増額することにした。
Virgin GalacticのCSO(Chief Space Officer)、ジョージ・ホワイトサイズ氏は「MCRを終え、超音速旅客機の初期コンセプトを発表できたことを喜ばしく思います」と述べ「我々は革新的なロールスロイスチームとの協力により、持続可能かつ最先端の推進システムの開発に取り組んでいます。
着色の無い自然な視界なので、目の疲れも軽減されます。
強風により今月７日の大雨で崩れた稚内公園法面を覆っていたブルーシート１枚が風で飛ばされた。
Amazonは3月にインドおよびアジアと、アフリカの一部の国からプロファイル機能を導入し始めました。
かつてKuo氏はiPhone XRがデュアルカメラで競合他社のスマートフォンより劣るとして出荷予測台数を引き下げたこともありましたが、「たかがカメラ」よりも「高性能カメラを買うとiPhoneが付いてくる」的な認識のユーザーも少なくないのかもしれません。
カツオの重さは３キロが中心で、脂ののりも良好という。
アップルは「iPhone SEは業界最高パフォーマンスのA13 Bionicチップを備えており、優れたバッテリー駆動時間～」として、バッテリーの持ちとA13の関連を示唆するA13は機械学習により省電力も実現すると謳われていたことから、「iPhone 8と同じバッテリー容量のまま、A13により実質的な駆動時間を改善している」のかもしれません。
県定住推進・雇用労働室の佐藤光勇移住定住推進担当課長は「就職などを考えた時に岩手のことを思い出し、岩手を思い続けてもらうために発信している。
Apple Silicon MacBook Airは8万円台～？
記事執筆時点でAnTuTuベンチマークやAnTuTu 3DBenchなど、関連アプリがすべて見つからなくなっています。
迎えた2017年5月の世界初挑戦では、6回TKO勝利を飾り王座を奪取。
今までの霞が関とは全然違うスピードで進んでいる。
どなたかオススメのアレンジ方法があれば、ぜひとも追ってお知らせいただきたい。
たとえばPS5向けのベセスダ関連タイトルはフルプライスで販売する一方で、Xboxでは月10ドルのゲームパス契約の一部として、大幅な割引価格で提供するといった具合です。
低・中・高学年に分かれて、練習の成果を集まった保護者に披…
山門を見ると、薩摩藩（鹿児島県）の大名、島津家の家紋「丸に十文字」が刻まれている。
古巣との戦いに、鈴木は「何としても勝ちたかった。
一昔前はキャラクターの主張の強いアニメコラボグッズが多かったですが、近年は日常使いできる配色やデザインでワンポイントの意匠でキャラクターを感じるグッズが増えてきました。
しかし、ちょうどアップルがMSのストリーミングゲームサービスxCloudを「個別のゲームごとに(ストリーミング用クライアントの)アプリを App Storeでダウンロードさせること」などを条件としてからすると、かなり興味深いことです。
国民民主党県連は７日、盛岡市内で常任幹事会を開き、肺炎を引き起こす新型コロナウイルスの感染拡大を踏まえ、市内で２９日に予定していた県連大会…
さらに1ページから160ページまでで、5Gというキーワードが登場しない「5G圏外」のページも「5Gビジネス 最前線/佐野」は1ページのみなのに対し、「これからの5Gビジネス/石川」は18ページも「5G圏外」が確認できました。
今回フレンドになったアメリカ在住のトレーナーに聞いた話だが、かの地でも「」という。
解答権を握ったものの、考え込んでいる様子で、制限時間ぎりぎりになって「りっしんべん」→「んまわし」（落語の演目）と解答した。
Pixel 4とはかなり異なった印象となっています。
鳥のような「れいじゅうフォルム」も備えるポケモンですが、ポケモンGOには人型で下半身が雲に隠れた「けしんフォルム」で登場しています。
中国公船、インドネシアＥＥＺに進入.
暴風警報解除後、市内の小中学校は荒れた天候の中で２学期をスタートさせた。
ショットウェル社長は、Starlinkのコストが安価でなおかつ高速だと述べ、高い収益性に期待を寄せています。
今後は、感染拡大に伴う今年度事業の見直しによる減額分も含めて、予算を組み替えて積み立てていく。
パナソニックの子会社「パナソニック産機システムズ」に内定した男子学生（22）がパワハラを受けて自殺したと報じられ、その報道内容にネット上で驚きの声が上がっている。
いざ実機を見てみると、基本的なデザインは初代を踏襲しています。
町の大小事の折には集いの場所にもなる。
中国は先月、豪州産牛肉の輸入を制限、大麦への関税を約８０％へと引き上げた。
食べるタピオカミルクティを発見！
雄一郎さんらからはイベント活用などの提案が出された。
また電子タバコ使用者だけでなく普通のタバコの喫煙者も、非喫煙者に比べてより多くの認知的な症状があると報告されているものの、その両方を使用する人はさらに何らかの認知的症状報告が高かったと報告は述べています。
実際にプレイしていると、マナを気にせずに浮遊したため、着地時に攻撃できずに困ることが多かったです。
生体認証は顔認証にたいおうします。
いずれも特殊な工具を用意せずとも作れるので、ひまな時間に挑戦してみるといいかもしれません。
ドブ川”だった清渓川を市民憩いの水辺に生まれ変わらせた李明博市長（当時）の例もあり、進歩派の朴元淳ソウル市長が好みそうな計画でもある。
難病の筋萎縮性側索硬化症（ＡＬＳ）患者の女性からの依頼で、薬物を投与して殺害したとして医師２人が嘱託殺人容疑で逮捕された。
普段身につけるアクセサリーから未来の技術を応援できるのは夢がありますね。
ケーキは２個食べられる味とサイズが好評。
また、ケースの内側に、Spigen独自技術のエアクッションテクノロジーを採用。
問い合わせは同事業所＝０１９１（２６）６５４０＝へ。
例えば、本の出版社は本の中身を吟味し、工場（印刷会社）で製造し、販売店へ卸します。
現時点ではFind X3の情報は多くは明かされていませんが、同スマートフォンがただのスペック競争から一歩抜き出た、さらなる高品質のスタンダードを目指していることは間違いないようです。
新型肺炎が世界に拡大している（写真はイメージです）
新型コロナウイルス対策で密を避けるため１１日の年少中児と今回の年長児の２回に分け催された。
新しい国民民主党をどういう政党にしていくか。
また、そのまま長押しをつつけるとエコモード（315度）になります。
電話だけでは解決できない場合などに専門スタッフが現場へ駆けつけサポートします。
列車内のオープンスペースということもあって、音や声をだすようなテレカンなどの作業には向きませんが、回りの人たちは黙々とパソコンに向かってタイピングをしており、こちらもなんだかやる気が出ます。
このアタッチメントがなかなか便利ですね。
割引率５０％の宿泊券を１７日、フェリー券を２０日から販売することなどを発表。
いずれも全学年が対象で、上位大会にはつながらない。
店舗に到着したら商品を受取るだけでOK。
ポケモンGOが夏イベント Pokemon GO Fest 2020 の詳細を発表しました。
新型コロナウイルス対策で人数を制限し、参列できない人…
還元上限は1万円相当となります。
宇部市は、新型コロナウイルスを身近な脅威として意識しつつ生活する「ｗｉｔｈコロナ社会」の中で、思いやりや優しさを広げる市民メッセージを募集…
その他の施設で、休業している事業所が再開するには、業種や施設ごとに感染予防ガイドラインを策定し、それを順守することや各店舗で掲示することが条件となる。
同社のHPには「リピート率90％」「たった30分で4000個が完売」「世界一の餃子」などスゴい文言が並ぶも納得。
NTTドコモは3月末に開始した5Gサービスの第1弾として6機種のスマホを投入しましたが、その中でも異色の存在が。
では、第2世代のiPhone SEではどうでしょうか。
良かった良かったで終わりにするなら、第三者に問題を丸投げする市町村と変わらない。
新型コロナの収束を願って１７日、厚東地区で花火が打ち上げられた。
米テック系メディアArs Technicaのインタビューにて語る主な話題は、まずアップルが機械学習処理をデバイス上で完結させて（外部サーバにデータを送信せず）プライバシーを守ろうとするアプローチにより、人工知能では決して成功できないという批判に対する反論です。
ローラーの動きに合わせてブラシが回転し、「押す」「引っ張る」「つまむ」といった美容院でのヘッドスパを再現しました。
同29日に37・７度、翌30日に38・０度の発熱を確認。
PS5本体も11月12日に発売されるので、この4作がローンチタイトルとなります。
その意味で今回のリコール投票は、一地方の投票というより中台の政治的対決の最前線であり、さらには台湾の後ろ盾となっている米国と中国の綱引きの現場とみる方がその本質を突いている。
う～ん、横から見てもうまく混ざってるようには見えません。
SIMフリー版だけでも驚きだったところに、メモリやストレージの増量、限定色の追加といったニュースがあったことも、インパクトを与えたようです。
昨年のテスト開始のさいも、ハリウッドのクリエイターらは「映画作品の再生速度を変えることは制作者の意図を曲げることだ」との反発を表明していました。
強力な伝説のポケモンですが、幸いなことに弱点が多く、どれもアタッカーとしてポピュラーなポケモンのタイプなので、手持ちから育っている順に採用できます。
Enco W31はスリムで持ち運びやすい充電＆収納ケースを採用、ヘッドフォン本体はIP54の防水防塵対応。
避難者数は最大４０４世帯５８０人だった。
しかし、がん細胞が持つタンパク質におけるホルモン受容体(ER、PgR)およびHER2がいずれも陰性反応を示す「トリプルネガティブ乳がん」は、腫瘍が周辺の細胞で免疫系を弱めてしまうため、いずれの治療方法も効果を発揮することができません。
もともと高額なスマホだけに、安価に修理・交換ができる補償サービスはありがたい存在です。
実際に『SINEX』を使い通勤しましたが、持ち運びに際しての衝撃（どこかにぶつけたり）からちゃんと守ってくれますね。
また、個人で海外業者より購入した製品についてのお問い合わせ等は国内サポート体制のリソースが限られておりますので、お控えいただきますようお願いいたします。
日本のマスコミ各社は、これからは北朝鮮の金正恩委員長の動静とコロナ感染状況については、韓国政府の発表に任せたらどうだろうか（韓国のマスコミ各社ではない）。
高感度Gセンサーを搭載しているので、車両の急加速・急減速を自動検出し、この期間中の録画を自動でします。
メルケル首相はハーナウの事件直後、「外国人排斥、憎悪は（社会の）毒だ」と指摘し、極右過激主義者を厳しく批判したが、ドイツ社会の本当の毒は外国人排斥・憎悪というより、家庭の崩壊、それに伴う人間の孤独や精神的疾患ではないか。
よりわかりやすいように電池カバーを外して、その下にコインを置いてみました。
先島、沖縄本島、大東島を巻き込みながら進行するとみられ、特に31日夜から９月１日朝にかけて非常に強い台風に発達し沖縄本島と宮古島にはかなり接近もしくは直撃する恐れがある。
サイズとしては「TW-7100」の方が一回り大きくはあるのですが、実際につけてみると特に大きさを意識したりすることはありませんでした。
雨の日でも安定した強い制動力を発揮します。
それと同等の粗利益率をPS5で得るには、製造コストが450ドルとすれば、少なくとも470ドルにしなければなりません。
第2世代「iPhone SE」は4月17日に予約を受付、4月24日に発売予定。
終業式の日も、ほとんどの学校が午前中は授業を行い、午後からの実施となった。
市観光物産センター「いわき・ら・ら・ミュウ」の節分祭「豆まき」が２月２日、同センターで開かれる。
古関の直筆による音階と１番の歌詞が書かれた楽譜は、福島市の古関裕而記念館に所蔵されている。
好転の兆しが見えないだけに、不安感だけが増幅されている気もする▼いわき市内では先日、２例目が発表された。
２週間前に感染が判明した山口市在住の３０歳代夫婦の家族で、同居していなかったが濃厚接触があった。
花泉市民センターなどが主催するお幣束（へいそく）づくり講習会は１０日、一関市花泉町の同センターで開かれ、参加者１０人ほどが地域に伝わる幣束…
現在開発中の商品の為、仕様変更や一部機能の変更、お届け日程の変更などがある場合は、活動報告にてご報告させて頂きます。
同校は県教委の方針に従い、４日から休校。
これは実装面積を縮小するのみならず、本来は性能面でも有利。
そこで、想定している層に訴求するにはコンテンツのテイストも大事だと思うんです。
ＰＰＰの３５００億㌦の予算の管理者は中小企業庁（ＳＢＡ）。
選手会長として、ピッチ外も含め、チームの総和を高めていきたい」と話している。
様々なコンソールで展開して遊べるようになっています。
なにしろ瞬発力はありますから、応答性の高さは十分に期待できるはず。
錦秋湖サービスエリア下り線仮設ヘリポートを使用した県防災ヘリによる負傷者搬送訓練も行われた。
さらに23日、小池百合子都知事が記者会見で「都市の封鎖、いわゆるロックダウン」と言及する。
うべ百扇会（杉下秀幸会長、１９人）の総会は７日、市多世代ふれあいセンターであった。
最後まで映画を楽しんでもらいたい」と語った。
インテリジェントタッチセンサーでデバイスを取り出さずに素早く音量調整等が出来ます。
ファン「後ろ姿を見せてあげたかったんじゃないのかな.
ＪＲ西日本は、ＩＣカード乗車券「ＩＣＯＣＡ」をスマートフォンで利用できる「モバイルＩＣＯＣＡ（仮称）」サービスを２０２３年春から開始する。
とつづりつつ、1回目の抗がん剤治療でも手がむくんでしまい、結婚指輪で薬指がうっ血する寸前だったことを告白。
ポッドキャストの再ブレイクは日本でも流れが来ており、現在、ラジオのトーク番組的なポッドキャストや、企業がオウンドメディアとして取り組むポッドキャスト、オーディオドラマなどが続々と配信されています。
運動教室とウオーキングの参加者募集　スポーツうべたん【宇部】
１９５３年、新潟県栃尾市（現長岡市）生まれ。
メールのタイトルに『蓋付きBBQコンロ「Manron」レビュー希望』と記載し、下記アドレスまでご連絡ください。
：ホワイトノイズのような単調の音は、人間の脳は無視しやすく、ほぼ睡眠の妨げにはなりません。
また、配信する場合には各自がパソコンやカメラを準備するなど環境を整える必要がある。
ただ、あまり端末にアプリ入れたくないミニマリストの私でも、これはアプリで欲しいと感じる場面にはどうしても遭遇します。
宇部市笹山町２丁目の相原幸彦さんが、３７年ぶりに第４詩集「愛の唄　その後」を自費出版した。
▲新たに発表された第4世代の「iPad Air」。
全国高校弓道選抜　宇部工、香川が２回戦敗退【宇部】
香り豊かな玉ねぎベースのソースが絶妙に効いている。
車両１２台が啓発パレード　宇部交…
今年度は新型コロナウイルスの感染防止策として４月１８日～５月１３日に対面相談を休止した影響もあって５７件となっている。
シアトルは米国で最も多く感染者が出ています。
EVTとはEngineering Validation Test（技術検証テスト）の略称であり、アップルのハードウェア製品が量産にいたるまでの3段階の工程のうち最初期に当たるフェーズです。
ゲーミングでも文句なしの性能を発揮します。
ホームページ（ＨＰ）は２０～６０歳代、フェイスブックは２０～４０歳代、ユーチューブは１０～４０歳代を活用中心対象と見る。
セブン-イレブン・ジャパンは11月16日、セブンイレブンの店舗でメルカリやヤフーなどで出品した商品を発送できないトラブルが発生していることを明らかにしました。
現代の美人画や季節の花、小動…
そこからはKDDIのサイトに自動的に繋がっていき、サクサクと契約作業が進んでいく。
館「琉球舞踊講座」（午後７時30分・同公民館）
カラーはシルバーフロストの1色展開です。
チャーシューの味は、『チャーシューメロンパン』の方が濃いが、味の方向性は似たようなもの。
既発のEVと同様、ルノーはトゥインゴ Z.E.にも「カメレオン・チャージャー」と呼ばれる様々な電力に対応した充電機能を標準装備しました。ごく一般的な交流の22kWで急速充電した場合、30分で80kmの距離を走れるようになります。
Dusk Golemがつぶやいた一連のツイートは、「バイオハザード ヴィレッジ」に使われるカプコン製エンジンを実行する際の、PS5のパフォーマンスに関する質問に対して回答したもの。
期間は1月21日から2月3日まで。
OSIRIS-RExの主任研究者であるDante Lauretta氏は「これであとは地球へ戻ったときにサンプルを受け取り、そのカプセルを開けることを楽しみにしています」と述べています。
葛谷さんは「ここに人が入って、コミュニティーの場として機能してからが本当の完成。
それは「Try It」と名付けられた機能。
自分で自分に言ってやりたい「この大ばかやろう」と。
それと同時に、失業者が続出することもありえます。
小野湖周辺を草刈り、眺望美しく　小野地区振興対策委員会【宇部】
奥州市水沢佐倉河の奥州ネット（菅原秀憲代表取締役）は、「いわて子育てにやさしい企業等」に認証された。
しかし今回は超大切りということで、シャリを包み込むくらいのサイズのネタが乗った握りが。
まちの未来図「中心市街地活性化」第９回　宇部新川駅周辺【宇部】
高さ17センチ、幅13センチのミニサイズですが、本物と同じ樹脂素材のボタンやレバーは大きくそのまま遊べるようになっています。
今回、比嘉の契約体重119ポンド（53.
このGalaxy Buds +に関して、サムスン関連の情報サイトSamMobileは、当初うわさのあったアクティブノイズキャンセル(ANC)機能の搭載が見送られ、かわりに80mAhの大容量バッテリーを搭載すると報じました。
記事執筆時点ではその後の噂も途絶え、AirTagsが年内に発表される可能性は低いとも思われます。
を考えた場合、人によっては「別に2基でも良い」という結論に辿り着くのではないでしょうか。
十八日、現職の国会議員が二人、公職選挙法違反（買収）容疑で、同時に逮捕された。
上智大学やシャープなどは精密なマイクロ波を発振できる半導体を使い、従来よりも食品を均一に加熱できる電子レンジを開発した。
コードの共通化に関しては、d払いやメルペイが「クラウドペイ」を採用することですでに実現していました。
またGoogleマップは、Apple CarPlayのダッシュボードにも対応したとのことです。
なおSIMスロットはナノSIMx2です。
もちろん、ICカードリーダーを接続したPCでも構いません。
明るさは210ANSIルーメン。
交付申請をして購入引換券を持っている人が対象。
その手口は故障したと称する偽造iPhoneをアップルストアに持ち込み、AppleCare+保証により新品と交換してもらうというものです。
本体、送信機、バッテリー、USB充電器がセット！
中国湖北省武漢市を中心に発生している新型コロナウイルスによる肺炎の問題では、根拠不明の情報が拡散するケースもある。
※初期不良以外の返品及び返金は基本お受けしておりませんので予めご了承下さい。
文句なしの鬼ハードモードである。
冬以外はモバイルバッテリーに。
最初は下から投げ、慣れたらいろいろな投げ方をしてみよう。
一方、高価な製品も多く買い替え必須なのか気になるアーケードスティックやレーシングホイール、フライトスティック等は、正式ライセンス品であれば、原則PS5ゲームでも使えることが正式に明言されました。
NSFは「われわれには主要な研究機器や施設を構築するための明確なプロセスがあります。
ツール画面から資料や写真、映像を呼び出すこともできるため、会議でPDF資料に書き込みながら説明したり、映像資料を見せながら要点をペンでチェックしたりなど、幅広い活用が可能。
細菌を含めた全ての生物の細胞内には、遺伝情報をつかさどる核（DNA）が存在します。
ケーキと言ってもスフレパンケーキではないぞ。
リアルタイム検索での集計によると、直近で最も多い25日分の「ロックアウト」を含むツイート数は、実に1341件に上る。
優勝ではないもののそれなりに上位に入り、ゲーム内アイテムを獲得した。
都内で講演するソウル大学「ファクトチェックセンター」センター長のチョン・ウンリョン氏（写真左）。
その過程で多くの消費者が製品を選ぶものさしとして、「大きいほど良い」という基準を持っていることは疑いようがないことでしょう。
県競馬組合（管理者・達増拓也知事）は１８日、２０２０年度の年間収支見通しを示した。
さらにはケーブルの重さやしなやかさ、望ましくはヘッドセット側をL字コネクタにしたい(真横に伸びると重心が遠く余計邪魔に感じる)など、機能は提供されても別売りのケーブルに悩む問題がありました。
つまり見方によっては、NEC PCとレノボのコラボ度合が進んでいる証左でもあるわけです。
設定時刻の15分前から照明が徐々に明るくなります。
井口さんが行ったのは、「すでにみんな1ヶ月仕事を失ってるんだから一刻も早く補償をしましょうよ！
一つの電子レンジに並ぶ必要もなく、待ち時間もなし！
手に入れて、ソンは一切ない一袋であることは確実。
本屋に注文したら、一週間もかかって、取りに行かなくちゃならない。
新型コロナウイルスの感染拡大を受け、第92回選抜高校野球大会（2020年3月19日～甲子園球場）の開催可否に注目が集まっている。
掲示板サイトRedditやマイクロソフトのユーザーフォーラムに寄せられた情報によると、原因不明のバグによりWindows 7をシャットダウンしたり再起動したりできなくなる問題が数多く発生しています。
その後機体は着地ポイントに降りてきましたが、十分な減速ができておらず大爆発を起こしてしまいました。
現状は「au回線のみ」という縛りがあるが、これが他のキャリアでも展開されるようになると、「Apple Watchをつける子供」の姿が一気に街中で見られるようになるかもしれない。
▲左にロックがかかっているマークが付き、「ロックあり」と記載されている（左）。
利用条件については▽屋内貸し館施設については引き続きソーシャルディスタンスを踏まえ、施設ごとに人数制限を実施▽屋内運動施設については引き続き収容人数の半分以下かつソーシャルディスタンスを確保できる人数とする▽屋外施設については引き続き５０００人以下での利用―を順守することを確認した。
パネルの右上には、ボーカルのピッチ補正やリバーブを簡単に追加できます。
日々の報道の中で、筆者は早い時期から、疑問に思うところがあった。
一方で「感染者が急増すると、感染経路を追い切れないリスクが高まる」と述べ、クラスターなどを危惧しているとした。
実はahamoはドコモショップでの契約やサポートが基本的に対象外という以外にも、いくつか他のプランとの明確な違いが見られます。
高まるテイクアウト需要に驚異の脳筋ぶりで応えた、あまりにも茶色すぎるオフェンシブ弁当に笑いながらガッツポーズをしたのはいい思い出だ。
このような憲法の不備を正すことは国会議員の重大な使命だ。
極! 旨! 贅!（すっごくうまいぜー）まつり』は満足させることが出来るのだろうか？
それで日韓関係が良くなるのかというと全く反対です。
このため、まだ誰でも動画をアップロードできるわけではありませんが、
全国学校給食週間（２４～３０日）に合わせ、西岐波小（小松茂文校長、６７６人）で２８日、ハムカツなど昭和３０年代の給食を再現した「昔の給食」…
世界の子どもたちが享有してしかるべき学習権を冒され、自らのルーツを学ぶという基本的人権を冒されるという国家による差別は多文化共生のための歩みに逆行するものであり、到底容認することはできないものです。
同署では、高齢ドライバーを対象とした交通安全教室などで、市が作成した支援内容の一覧表を配布し、周知を図っている。
ガラスプロテクターとしてこの輝きは目障りなため、それを防ぐために黒い縁があるのですね。
山口市は２０歳代の男性、周南市は７０歳代の男性と２０歳代の女性、萩市は６０歳代の女性。
今作はこれまで出たシリーズすべてのキャラクターが出場するまさにスペシャルな1本。
デバイスに従う設定の場合、デバイスを左右どちらかに遠ざけてみると、そちらの方向から聴こえるので効果がすぐ確認できます。
求人数は横ばいで、求職者が増えている。
レバノンのベリ国会議長は１日、ベイルートで記者団に対し「両国は厳密には戦争状態にある。
自分が狙った画になっているのか、リアルタイムで細部まで確認できるのがポイントです。
退職者、採用者を除く異動規模は、事務局、小中学校、高校、特別支援学校合わせて前年度を１３０人下回る２３５６人。
稚内市では、加盟する建設業５社などが参加し、国道４０号と２３８号沿いの潮見５で旗波作戦を行い、ドライバーに交通安全を啓発していた。
クローン・ウォーズでの初登場時は設定上14歳なので、マンダロリアン時点では45歳前後。
東京ならどこでも見かける『富士そば』。
ただし、段階的に展開しており、このバージョンを利用可能になるまで数日かかる場合もあるとしています。
それら問題を解決すべく、アプリストアに対して10個の原則を要求。
押しやすいボタン構造で、手袋をしたままでもOK。
そこで採用されたのが、丸いカーソルというわけです。
県によると、男性は９日夕方に発熱し、１４日に自宅から県内の医療機関に救急搬送された。
▲トラックパッド利用時はカーソルではなく、このような丸いポインターが画面に出現。
クエバス氏は、1960年代中盤から70年代にかけてプロボクサーとして活躍。
同酒造杜氏の佐藤竜矢さん（３４）は「酒造好適米ではないもち米で麹（こうじ）を作るのが難しかった」と振り返り、甘みのある酒を目指したという。
シーズン3の製作は2018年に発表され、およそ2年のブランクを経て、パークを離れたドロレス、メイヴらのその後を描きます。
来年に建国50周年を迎えるＵＡＥの記念すべき宇宙事業であり、火星への夢を託した約５億キロの旅の出発に互恵的な協力を果たせたことは喜ばしいことだ。
それによると、２４日夜から毎日、子供の体温測定をし、発熱や風邪の症状が見られる場合は学校を休ませ健康観察するよう協力を求めている。
一方、NTT株式の3割を所有するのは政府、財務大臣だ。
ＪＡ福島さくらいわき地区本部（自由ケ丘）は現在、９月27日に開催する親子農業体験ツアー「いわきのおいしさを満喫しよう!
」と、どこかおびえた様子を見せている。
最高賞の市長賞は安斉重夫さん「鉄の歌」（彫刻）、いわき美術協会長賞は江尻敏昭さん「りんねてんしょう」（洋画）、若松光一郎賞は鷺邦明さん「希望」（同）。
気持ちは分かりますが、主役は大人になった元少年の我々ではなく、あくまで子供たちなんです。
これだけコンテンツが豊富に見られると、ライフスタイルにもよるが、スマートテレビが不要になってしまうかもしれないと感じた。
通信建設の会社側も体制を組み直し、その時に少し遅れは出ています。
マックス・ラスクさんは、1920〜30年代にレースで合計1000回以上の勝利を挙げた「タイプ35」の精神を、近未来に向けて再解釈したレーシングカーとして形にしました。
電子タバコは普通のタバコほど有害ではないものの、だからといって無害でもありません。
Googleはこれまで、EUによる承認を得るため、いくつかの譲歩案を提出していましたが、それらを踏まえた上での決定です。
【大人】十五ポイント＝入浴券四枚とケロリン石けん箱一個、十ポイント＝入浴券二枚、全店を二回れば、ケロリン薬用ボディソープを追加プレゼント。
毎日アートを楽しめる「365 Days of Art」は、Jotoで楽しめる素敵なイラストを配信するサービス。
中核の「コアネットワーク」は4Gのままで、音声通話も4G網を利用します。
スター・ウォーズ『マンダロリアン』、早くも第三シーズン製作開始の報。
フロントカメラとホルダーは、強力な磁石による簡単に取り付けおよび取り外しできます。
改憲反対訴え「赤紙」配布　県母親大会【岩手】
日々の歩数がポイントに直結するのが大きな特徴で、１年目の今年度は１１００人の市民が参加している。
・Step1 パソコン画面右上に表示される『TwitterまたはFacebookでシェア』をクリック!
なお、TCLシリーズ共通の特徴として、高画質化エンジンのNXTVISIONを採用。
写真は準々決勝、岡山・四国合同（左）対東京第4・東京第5合同（撮影：盧琴順）
小さな行動の積み重ねで、時間と共に自分.
BOSSとソフトバンクといえば、2012年にBOSSが発売20周年を迎えたことを記念して、オリジナルデザインのスマートフォン「ボス電」が当たるキャンペーンを実施しています。
A7：ループ録画機能を搭載しているのでSDカードの容量がいっぱいになると自動でファイルが上書きされます。
オーストラリアで、民家に侵入してiPadや車を盗んだコソ泥2人組が、アップル純正アプリ「Find My」（日本名は「探す」）により警察に追跡された話が報じられています。
防水対応となった新レザーループが噂されていますが、今回の新バンドにはラインアップされていません。
中村女子高情報ビジネス科生徒が確定申告書の作成体験【山口】
同社のサービス事業が右肩上がりに成長していることはが、インターネットソフトウェア＆サービス担当シニアバイスプレジデントのエディー·キュー氏いわく「「2019年は、Appleの歴史始まって以来のサービス事業が大躍進した年でした」とのこと。
なので弱点は「ドラゴン・じめん・いわ」。
Suface Go 2の最廉価モデルにキーボードカバーをつけると7万5200円（税別）。
家賃補助の受け付け開始、市が飲食事業者を支援　新型コロナウイルス【山口】
勿来工業は後半２分、ＷＴＢ松田が相手ディフェンスをかわし、中央に回り込んで自身２本目のトライ＝18日（クリックで拡大）
集会に先立ち、滋さんのお別れ会も行われ、菅首相や安倍晋三前首相など約３００人が参列し、遺影に白いカーネーションを手向けた。
式終了後、例年在校生や保護者らが盛大に祝福する花道は設けられなかったが、新型コロナウイルス問題で厳しい社会環境の中でも力強く羽ばたく卒業生らに体育館周辺には恩師や保護者、在校生らが詰め掛け、花束やバルーン、菓子など手渡して新たな門出を祝福した。
Fitbit Charge 4に快適な目覚めのSmart Wake機能が追加。
県議会代表質問、小田村議員（民政会）が登壇【山口】
中国人と日本人の区別のつかないフランス人のことを考えると日本人にも身の危険が迫っている。
急いでいる時は駅のトイレで手洗いをするのも難しいだろう。
神田うの、「簡単家庭料理」を披露　具材たっぷりで「食べさせ作戦にも持ってこい」
残念ながら、外れてしまったけど気になる方はご確認いただけると幸いだ。
同ダムは近く通水を開始する予…
講師は（中略）全国高等学校ｅスポーツ連盟理事の大浦豊弘さん。
ですがその画質は、放送グレード用製品に匹敵する画質と色再現性を示す製品として、AV評論家や番組制作者などから高い評価を得ているモデルでもあります。
メルセデス「EQ Silver Arrow 01」公開。
かわいい外観からは想像できない作り込みの高さWF-H800は、h.
ただし、同一世帯による複数アカウントでの申し込みは、抽選の対象外となりますので注意しましょう。
この機会に、もう一度憲法を読んでもらいたい。
トランプ氏を乗せた車が集会が開かれた広場に姿を現すと、参加者たちは大きな歓声で迎えた。
３つめはフェイクミート、いわゆる代用肉というやつです。
カラーバリエーションはブラック、コヨーテ、グレーの3色。
パネル表面は防水加工が施してあり、水滴は布で拭き取って頂ければOKです。
最初の資金調達の方法を決定するのは常に難しい問題だ。
昨年同様、雪不足のため恒例の特大雪だるま作りは今年も中止されたが、山本建設の菊池社長は「特大雪だるまは作れず残念でしたが、氷だるま作りは今年で１２回目を迎えました。
過去５年間で最も遅い先発隊の到着となった。
より詳しく識別の仕組みをみてみると、システムはユーザーのコントローラーを持つ位置や向き、動かしかた、ボタンを押す強さなどの数値に基づいて機能するとのこと。
CarKeyの最大の利点は、所持品を減らせることよりも、簡単に他の人とクルマを共有できる（クルマを貸せる）ことかもしれません。
日本では女性から（基本的には好意を抱く）男性にチョコレートを贈る日として知られていますが、西欧でも恋人たちがカードを添えた花や贈り物を交わす習慣があります。
このセッションでは、Y Combinator（ワイ・コンビネーター、YC）CEOのマイケル・サイベル氏ほか2人のYC創業者（近日発表）が、自らの起業体験と黒人企業家の資金調達について語る。
このうち「1」はBand 5が欠けていました。
Geekbench 5のスコアはシングルコアで「1170」、マルチコアで「3309」。
背面には通気性がありながら中身が見えないメッシュポケットがあり、ノートパソコンを収納したり、スーツケースのキャリーバーに固定させて持ち運ぶこともできます。
２２、２３日、宇部、山陽小野田両市で２０～７０歳代の男女１１人が新たに新型コロナに感染【宇部】
爽やかなブルーのタイル張りで、超…
今季は３０００個を目標に、８月初旬まで漁を重ねていくといい、県鮑雲丹増殖協議会長の鈴木一好さん（68）は無事にシーズンを迎えたことを喜びながら、「昨年の台風の影響もあったが、身は締まっていて昨年並みに味も濃くおいしい」と太鼓判を押していた。
出張や旅行先で充電しなくても済むのは楽そうです。
新年のスタートを祝う恒例の行事で、親子ら約３０人が参加。
日本に上陸して初めて食べた時は、筆者のサンドウィッチの概念が根底から覆された …
その点で、普段利用のクレジットカードがそのまま乗車カードとして利用できるのはメリットが大きい。
アビガン備蓄「70万人分」に騒いだ人たち　3月より減った？
背面には4000万画素メイン＋800万画素望遠カメラを、前面には3200万画素メイン＋800万画素サブカメラを搭載しています。
スパイスは香りを立たせるためホールスパイスと呼ばれる原形のまま調達。
そのドローンにトッパン・フォームズの医薬品保冷ボックスを装着して搬送します。
仏国際ニュース専門チャンネルのフランス24は「ゴーンのショーだった」とのＳＮＳの投稿を紹介した。
左：手振れ修正チップ搭載製品。
ファーウェイ端末からの移行であれば、一部アプリはPhone Clone（純正データ移行アプリ）で新端末上に復活します。
あまりの抜け感に思わずツッコんでしまうのだが、忘れてはいけないのは、これがフィクションだということを。
表側のベゼルについては、Galaxy Watchのような回転ベゼルなのか、Galaxy Watch Active 2のようなタッチ式ベゼルなのかもわかりませんが、サムスン電子関連の情報に詳しいは、回転ベゼルになると伝えており、回転ベゼルの操作感が好きだったユーザーには朗報といえるかもしれません。
KDDIのプロダクト担当者は、「グローバル発表以降、本機に対するご要望や市場動向を踏まえて導入を決めた」と語っています。
タイプ感は上々、トラックパッドは「素晴らしく快適」、残る課題は「価格」
もちろん、期間内なら25日である必要はない。
一般財団法人北海道社会保険協会主催の年金とナイスライフセミナーが２５日、サフィールホテル稚内で開かれ、年金の仕組みなど基本的なことに加え年金調整や税金との相関など広範に及ぶ講話に、コロナ禍で絞られた参会者は傾聴していた。
速効性は求めず、生徒が活動を振り返った時に選択肢の幅が広がっていてほしい」と展望した。
思ったよりも全然違和感のない見た目だと思います。
アドオンを利用するには、メニューからBethesda.
同日は１、２年生６５人が３～４人のグループに分かれ、宿泊、飲食、小売、農業、教育、金融、医療、公務員などの職場１９カ所を訪問。
昨今はやりのDIYでも活躍するアイテムですから、この機会にいかがでしょうか？
このほか魚ではナポレオンフィッシュ・イカ、メダカ・カエル・ライギョが、海の幸ではコウモリダコ・ホヤが8月末までの出現です。
新規ＰＣＲ検査の陽性率が昨日より少し低くなっているが、感染が落ち着いたわけではない。
話した内容のテキスト化や翻訳といった機能はスマホ単体でもできますし、珍しい機能というわけでもありません。
漫画家・山田南平さんが描いたイラストを使用した、
「この川の水は、すばらしーひやかろーがね（こ…
その名も『オーバンド キャンディ（税込432円）』は、何度見ても輪ゴムの箱にしか見えない。
上宇部中で初めての「ズーム」生徒会【宇部】
基地従業員でも感染確認されなかった。
そのぶん、パズルゲームに馴染みのないプレイヤーでも取っつきやすい難易度設定です。
山口市や宇部市など７カ所に教室を持つシャンソン歌手、松﨑雅子さんの古希記念コンサートは１１日午後２時から山口市熊野町のニューメディアプラザ…
１１月には下関市と周南市で企業と子育て支援団体の意見交換会を実施。
しかし、朝鮮大学校の卒業生は、国公私立大学の大学院から入学資格が認められてきましたし、旧司法試験の第一次試験免除のほか、税理士、社会保険労務士、社会福祉士、保育士などの受験資格も認められてきました。
当時、自作PCに手を出していた人であれば、BIOSのブートデバイスにHDDやFDDなどと並んでZipがあったことを思い出すかもしれないですね。
白鵬、鶴竜と相次いで横綱が離脱し、どうなるものやらと気を揉んでいたところ、大関貴景勝が面目を保っていたものの、正代に負け優勝戦線に残れる関脇朝乃山戦（１４日目）にも敗れ千秋楽結びの一番でも１敗でトップだったとはいえ幕尻（西１７枚目）に力負けした。
また新iPad AirはホームボタンをなくしてProのようなもありますが、そうなると気になるのが（ホームボタンと統合されていた）指紋認証のTouch IDをどうするかということ。iPad Proは顔認証のFace IDを採用して、この問題を解決していました。
姿が見えなくなり焦ったことがあります」と石田に対する共感の声も寄せられている。
──ペン型の360度カメラをつくりたい、というのはTHETAを開発されていた頃から思っていたことなのでしょうか？
特徴は、月額2980円で10GB、容量超過後も1Mbpsで通信できる点。
MMD研究所が公開した調査データによると、マイナポイントの内容を把握していると回答した人は35.
最終選考会には１次、２次審査を通過した８作品が審査された。
確かなことは、これに支配されてはならない。
１２月定例市議会一般質問　杉本保喜議員（無所属）【山陽小野田】
特にこの時期気を付けたいのがインフルエンザ。
本作品は3Dアニメ『RWBY』などのルースター・ティースがプロデュースし、国内CGアニメ制作会社ポリゴン・ピクチュアズがアニメーションを制作します。
地球上のあらゆる場所を飛べるマイクロソフト フライトシミュレーターに、日本の史跡やランドマークを追加する「ワールドアップデート：日本」の配信が始まりました。
既に公式ページでも「New concept is coming」のキャッチとともに、9月15日10時（日本時間）からの発表が告知されているこの新製品は、1年前ほどより様々な噂がありつつも「α7シリーズの35mmフルサイズイメージセンサーを、NEXシリーズ（α6000系）級の小型ボディに収めたモデル」という見方がほぼ確実とされています。
写真は、まとまった雪が降る好間町北好間の国道49号。
２０２０年は沖縄県政の今後を占う年になる。
Google Oneに組み込みの機能ではありますが、Android端末では利用するブラウザやアプリに関係なく、すべてのオンライントラフィックが暗号化されるとのこと。
昨年12月20日、公明党所属の都議会議員たちが東京第6初級を訪問し、同校付属幼稚班をはじめとする学校施設を見学した。
道は７日、稚内市の５０代男性と３０代男性が新型コロナウイルスに感染したと発表した。
とはいえ、左上に配されたパンチホールカメラを含め、見た目の印象はほぼ変わりません。
それを知るためにはまず、MVNOが携帯電話会社から回線を借りる時の料金の仕組みを説明しておく必要があるでしょう。
わが同胞の尊厳と利益、生活を侵害し、脅かす弾圧と差別行為が恒常的に存在する異国の厳しい条件と環境は、在日同胞社会にいついっときも平穏と安定をもたらしたことはありませんが、総聯分会の活動家のような、民族自主精神に徹し、自分のものを大切にする熱血の愛国者が多かったので、海外同胞組織のモデルとして輝く今日の総聯があり、愛国・愛族の大河があれほど洋々と流れるのです。
さらに、HPを通じて各部門ずつ、お気に入りの作品に投票することができる。
その時期に3万円台後半と予想され、ワイヤレスヘッドホンとしては高額な印象のある（オーバーイヤーヘッドホンとしては平均的ですが）AirPods Studioを送り出すことは考えにくいのかもしれません。
営業時間は午後五時～午前零時。
骨伝導テクノロジーにより、耳をイヤホンやヘッドホンで塞ぐことがないので、周囲の音を把握しながら、高品質な音楽を楽しむことができます。
また、コジマプロダクションによるオープンワールド「」（50%オフ、3795円）や、人気ターン制ストラテジー「」（75%オフ、1750円）、西部劇の世界を舞台としたオープンワールド「Red Dead Redemption 2」（33%オフ、5774円）、来年4月に新作「NieR Replicant ver.
新型コロナウイルスの感染拡大防止のため卒業生３００人（男１２８人）は在校生や保護者らがいない異例な形の式に臨み、学舎に別れを告げた。
福田選手は水沢ドルフィンズ所属のゴールキーパーで、水沢中学校２年。
例えば「ポテトチップス」もあれくらい大きいと、値段云々の前に1袋買うのが精いっぱい。
この間もスマートフォンのバーチャルカードを利用して店頭ないしオンラインで支払いを続けられる。
が、最新の開発者向けmacOS Catalina 10.15.4ベータ版ではAMDプロセッサへの参照が増えており、別の可能性を示唆していることが報じられています。
倒産寸前の高校を改革するためにやってきた弁護士の主人公・桜木健二の指導の下、落ちこぼれの生徒が東京大学を目指して奮闘するストーリーで人気を博した。
大会２日目の12日には２回戦の残り２試合を行い、４強が出そろう。
またネパール戦が消えたことについては、翌シーズン以降にむけて引き続き開催を可能とすべく取り組みを続けるとしました。
全体にサイズが小さかったこともあり、iPhone 4世代はステンレスフレームとガラスを使った割に軽量で、重さ137gに収まっていた（4Sは140g）。
自閉症の人は方言を話すことが苦手、との.
料金は10分未満のスタンダードプランが250円で、1時間プラン1000円となっています。
県が「心の輪を広げる体験作文」「障害者週間のポスター」募集【山口】
新型コロナウイルスの影響で恒例の蘇民袋争…
これらのアイテムは素材を使っての強化や合成が可能です。
春彼岸色鮮やかに　削り花作り盛ん　藤沢・下大籠共老会【一関】
９人が受講し、自分も、贈った相手も思わず笑顔になる文字の練習に励んだ…
東京都は感染再拡大の兆候がある場合に発する警告「東京アラート」を発動した。
宇部市とうべ未来エネルギーが地域エネルギーの有効活用で連携協定【宇部】
たとえば、このデバイスを義手の指先などに装着すれば、手で直接物を掴むことはできずとも指先からのびる触手で物をつまむ、ちょっと異形なサイボーグ感が味わえるかもしれません。
スマートリングメーカーのOuraとウェストバージニア大学（WVU）ロックフェラー神経科学研究所（RNI）らが共同で、医療機関における新型コロナウイルス感染症（COVID-19）の蔓延防止に取り組んでおり、その成果を発表しました。
朝鮮人のプライドにかけて一流の焼き肉屋を作ろうと、食材はもちろん、建材やインテリアにいたるまでこだわり抜いた。
画面越しの方が話を一生懸命聞こうとはするのだが、盛り上がりは対面の方が上であることを実感した次第。
中学、高校でも野球を続け、将来はプロ野球選手になりたい」とにっこり。
但し、必ず5V/2A出力のモバイルバッテリーをご使用ください。
前期を約３万６５００トン上回る。
我々がTHETAをつくったときも、可搬性に優れて、持ち運びするときに邪魔にならない形を考えてデザインしたのですが、今回のペン型はある種、その究極形と言えます。
路面変化などに注意を呼びかけている。
コロナ禍の今年は、訓練内容に感染防止の取り組みも盛り込んだ。
新しいHexagon 780プロセッサを含め、設計を見直した第6世代のAIエンジンは、処理性能がモバイルSoCとしては最速をうたう26TOPS（1秒間に26兆回の処理を実行可能）を実現。
勝利に運や交渉が絡むゲームも取り入れ、思い通りにいかない状況を克服する知恵や機転を導きたい考え。
入院中の公務は、富川盛武副知事と謝花喜一郎副知事が代行する。
手元のアクセルを握ればバイクのように進むことができ、従来の電動自転車とは違って、ペダルをこぐ必要がありません。
しかし一方で、も同技術を採用したデモ端末を公開しており、
このほか、細かいスペックとして画面サイズは13.3型で、フルHD解像度での表示が可能。
当初の計画では、森氏や橋本氏に加えて、柔道の男子60キロ級で五輪3連覇を果たした野村忠宏さん（45）とレスリング女子55キロ級で五輪3連覇の吉田沙保里さん（34）も「聖火リレーアンバサダー」としてアテネに向かう予定だったが、3月17日夜になって派遣中止が決まった。
──今のユーザーとは違う、もっと電話を使う層を呼び込みたいということですね。
選挙の開票作業が進み、バイデン氏の追い上げが始まった6日には4件もトランプ氏のツイートを立て続けに非表示化する措置も講じました。
出だしからいきなりで申し訳ないが、もしかしたら私、P.
樺太の敷香町（現サハリン州ポロナイスク）で生まれた大鵬は、ソ連軍が侵攻してきた樺太から逃れ船に乗っていたが、母親が船酔いなどによる体調不良で稚内に途中下船した。
ただし、いわゆる“格安SIM”になるかどうかは未定。
フィルターを通過した空気は、次に「放電処理」が行われます。
そしてユーザーが新型コロナ感染者と濃厚接触した可能性がある場合は、公衆衛生当局アプリからプッシュ通知を受け取ることになります(タイトル画像参照）。
いつもより綺麗になった感覚があって。
前モデルのSnapdragon Wear 3100と比較すると、単体利用時の性能強化として通信まわりの性能がアップ。
人工呼吸器については、ソニーグローバルマニュファクチャリング&オペレーションズが生産支援を担当。
もしこれが実現されれば、人間が生活する限り無限に排出されるバイオソリッド(うんこ)がゼロエミッションなクリーンエネルギー源として利用される未来がやって来そうです。
Byteはクリエイターのための収益化プログラム導入も発表済みですが、これらの広告がその重要な原資になるのは間違いないでしょう。
しかし自分好みの水量で炊き上げた白米はやはり最高だ。
安心・安全にサービスを利用してもらうため、同店の賃貸契約終了と同時に閉店することを決めた』と説明しています。
シャッフルモードで収録曲を再生し、5つの選択肢から回答して正解数やスコアを競い合うものでした。
バンドからコアユニットを外さなくても簡単に充電できるようになりました。
このようにα7c（仮）は、ウワサ通り「小さな本体ながら35mmフルフレームならではの画質」というコンセプトのモデルとなる模様。
①板谷夏生（神居東陸上少年団）②猪股（神居東陸上少年団）③峯岸（神居東陸上少年団）
この措置を受け、ファーウェイ・テクノロジーズのコンシューマビジネスグループのCEOであるリチャード・ユー氏は、講演で2020年以降、Kirinが製造できなくなる可能性にも言及していました。
新型コロナウイルスに配慮し規模を大幅に縮小。
ゆうちょ銀行は、何者かがVISA デビット・プリペイドカード「mijica」の送金機能「おくって mijica」を使い、不正に送金していたと発表しました。
画面解像度変更（1920×1200 1440×900）
申し込みは、〒１０３―０００１ 東京都中央区日本橋小伝馬町七ノ十六ニッケイビル七Ｆ 日本グラフィックサービス工業会内 ＮＰＯ法人　日本自費出版ネットワーク　日本自費出版文化賞事務局（TEL０３―５６２３―５４１１、FAX０３―５６２３―５４７３）へ。
国内でも東京を主体に新型コロナウイルスの感染が再び拡大傾向にあるようで、引き続き人との接触を減らし自宅で過ごす時間を増やすなど新しい生活習慣が求められている昨今。
家族や友人と連絡をとったり、業務に活用したり、オンラインの飲み会も楽しめます。
一関市藤沢町の藤沢市民センターが主催する小学生対象青少年事業「きらきらスノードーム作り」は６日、同センターで開かれた。
宇部市のことをしっかりと考え、政策を考えてくれていると感じた。
新鮮な野菜販売にぎわう　万倉でオーガニックフェア【宇部】
それでもiOS 14がサポートされるならユーザーには喜ばしい反面で、そろそろスペック的に辛くなってきたかもしれず、結果的にiPhone SE2/iPhone 9に乗り換えるきっかけとなるかもしれません。
鉄筋平屋建ての工場１３２２平方メートルを全焼し、約２…
たびたび起こったのが驚きでした。
内訳は、中等症(県基準)は１人、軽症１４人、無症状１人。
さらに直近一週間の新規陽性者が先週一週間より多い（81人→１２１人）ため、この指標でもステージ３相当となっている。
インディペンデント紙はインタビュー全文を無料で公開中です。
DJIが199gのトイドローン「Mavic Mini」発表、最長18分飛行と2.
秋篠宮殿下は２４日、福井市で開かれた第３１回全国「みどりの愛護」のつどいに、ビデオメッセージを寄せられた。
さらにHDMIや12V電源、そして欧州仕様では230V（最大1500W）のAC電源も備わります。
参加店舗、240に急増／ＧＯ！
その分計算は非常に簡単で、2980円 x 4回線の1万1920円です。
KDDIがMi 10 Lite 5Gを採用したのも5Gユーザーを幅広い層に広げたいと考えたからでしょう。
Celiaは発表時点では英語、スペイン語、フランス語に対応しており、「多くの国で導入される」と紹介されました。
今回のコラム記事は『お寺でお葬式？
宇部市長選　無所属新人２人の争いが確定【宇部】
」という名前で、2000年8月に変更されたためです。
通路をはさんで互いに向かい合って座るようになっているけれど、向かい側の人の息遣いが互いに感じられるといっても誇張ではない。
STAR WARS 基板 iPhoneケース、無電源でLEDが点滅する様子。
これにより特にAI機能は大きな進化が体感できそうです。
ＪＲ西日本山口支社は８月３１日、列車の運休を伴う山陽線、山陰線、山口線の工事の実施を発表した。
いわき中央署（柴田泰弘署長）は１日早朝、県警交通機動隊の応援を得て、いわき市久之浜町の県道四倉・久之浜線（旧国道６号）で、持ち運び式の「可搬式速度違反自動取締装置（可搬式オービス）」による速度違反取り締まりを展開した。
自分より沖と長い付き合いの後藤部長の一言で、指揮官はエースとの心中を決めた。
出席率は前年から２・32ポイントの減だった。
はホンダ寄りとみることもできるでしょう。
MacBook Airの際にも同様だったため、間もなく掲載はされるだろうが、標準モデルが使うCore i5に最も近いモデル1035G7は、25ワットの設定で使ってもベース動作周波数は1.5GHz。
そのときに身柄拘束をしている十数人の方を理由なく釈放して逃げたわけです。
宇部居能郵便局（中村洋局長、居能町３丁目）では、１９６４年東京五輪の記念切手を展示している。
そう言えば、渋谷駅の駅そば「本家しぶそば」も今年閉店している。
問い合わせは同室（電話３４－８４５５）へ。
Snapdragon 865のようにSoCとは別で5Gモデムを搭載する必要がないため、1チップ化による5G通信時の消費電力減が期待できます。
はそんなマイナスイメージを覆すべく生み出された、機能美を兼ね備えた製品です。
貸出規制を全面再検討するともいう。
発売時点では「通話」「チャット」「翻訳」「議事録」といった機能が利用可能です。
アイトラッキングに対応しない Vive Pro も今年の1月に大きく値下げされており、スターターキットは9万9990円、通常セットは13万9545円。
一般的に「３日葬」と言って亡くなった日から３日目に埋葬を行うため、知らせを受けた人は出棺日時を確認し、その前に弔問しなければならない。
アップルは新型コロナウイルスの感染拡大により、中華圏を除く全世界のApple Store店舗を無期限に休業中です。
雫石町の鶯宿温泉病院は同日、ホームページで職員２２人が感染し、ＩＣＡＴの指導を受けたと明らかにした。
だが後日、誤情報を流してしまっていたことに気付いて自ら訂正し、さらに「これが自己負担8万のデマの真相です」として経緯説明のツイートを残している。
店員さんに聞いたルーコラの使い方が自宅で超簡単にできてウマイ!
本ハードの良さは、なにより「いつでもゲームを遊べていつでも中断できるマシン」という点にあります。
また、OPPOはサブブランドとしてRealmeシリーズも展開しており、同シリーズの国内展開も注目されます。
市の公式ユーチューブチャンネルで１２日午前９時から配信を開始する。
また、原画展に合わせ、どいかやさんのポストカードやマスキングテープ、ガーゼハンカチも販売します。
田中さんは熊本県出身で、同郷の森高千里さんの楽曲「この街」「私がオバさんになっても」をセーラー服姿でカバー。
一方で、グーグルはGoogleレンズやGoogle マップのARナビなど、AR（拡張現実）方面に力を入れています。
聞けばなんと現時点で新プランの対象となる『LINEクリエイターズスタンプ』はが存在している。
この内容も通知で当該ユーザーに送ってくれれば良さそうなものですが、技術的に困難なのか、サポートページ「重要なお知らせ」への掲載となっています。
宇部市議会９月定例会が３日、開会した。
この量と値段でゼロカロリーってのはありがたいぜぇ。
山口大のｅスポーツ交流サークルなどが体験会【山口】
また、撮影されている映像が非常に見やすくなっているのもポイント。
Netflixがサポートページに掲載した要件は次の通りです（抜粋）。
激しい予選大会を潜り抜け、決勝にコマを進めたのは「161【cm】」と「Sonrisa」の両チーム。
とコメントし、妊娠中の私服写真を披露。
取引拡大の一助へ　半導体立地企業ビジネス交流会　発注側ニーズ説明【北上】
申込書は市ホームページからダウンロードできるほか、総務課などに備え付けている。
Chromeアプリは2013年9月から提供開始されていましたが、2016年には、利用者の少なさとChromeの単純化を理由にサポート終了が発表されていました。
リコー本体とは独立して事業を展開し、同社CEOには初代THETAのプロジェクトリーダーを務めた生方秀直氏が就任しています。
畳など、デリケートなフロアに最適！
官庁の人事異動により転出入者のあいさつ回りで弊社にも来訪者があるが、過去に取材で何かと世話になった人が栄転して来るのは嬉しいものだ。
井上をプロモートするトップランク社は、米スポーツ専門局「ESPN」で全米中継する方向で話を進めているという。
小学校の教師を目指している長谷美咲さん（２０）は「障害の有無にかかわらず、それぞれの個性を理解する気持ちが大事だと感じた」と話していた。
市は28日午後、２０２０年の仕事納め式を行い、市役所平良庁舎での全業務を終えた。
なので、できればそのまま使いたい……けれど、やはり傷付くのはコワイですよね。
メーカーでは一般的に市販されているMPSタイプなどの洗浄力弱いコンタクトレンズ洗浄液をお勧めしております。
第163回の芥川賞・直木賞の受賞者がこのほど…
２０歳代の女性で県内３４５例目。
銅で作れる新クラフトアイテムのひとつ「避雷針」。
感染者の夫で健康観察中だった飲食店勤務の７０歳代男性と、感染経路不明の無職の６０歳代男性で、山口保健所が行動歴などを調査している。
前評判の高さに反して、バグやコンシューマー機版への最適化不足から、多くの問題が連日取り沙汰されています。
ズーム機能を上手く使えば、よりスムーズに対象を発見できるはずです。
この謎の絵文字はメキシコ料理のタマル (Tamal, 英語ではタマレスとも)。
自転車のハンドルやバックパックのベルトに取り付け可能で、ボタンを押すことでスムーズにコントロールできます。
これらはiPhone 12の予想ラインナップとそっくり同じであり、デザインやフォームファクタに大きな変更はないと思われます。
（３）村岡奏希（盛岡工建築・デザイン）（４）佐々木洋介（久慈工建設環境）（５）垂柳晴斗（同）
今すぐ公式Twitterを見てみろ!
ぴちきょ（わたし）は初心者なのでもっぱり石を積んだり…。
キャビンには動きまわるスペースが十分にあるし、宇宙服を着けていないほうが操縦も容易だという。
それでは結局、時の権力側に正義が移るだけの話だ。
真空管の音の良さを十分に活かし、真空管の弱点であるドライブ力の不足を最新の半導体アンプに任せた「いいとこどり」のアンプです。
ドコモだけができていなかった』（澤田社長）とも述べました。
山口大工学部電気電子工学科４年の有吉勇人さんと吉永直樹さ…
かつてインターネットで流行した「ポータルサイト」のように、スマホ決済アプリを単なる決済機能に留まらず、生活の基盤にする「スーパーアプリ化」を目指し、各社が取り組みを強化しています。
コロナウイルスの感染者は出ていないとはいえ稚内の経済も塗炭の苦しみを舐めており、これ以上の波及は勘弁願いたいものだ。
首位をGoogleのChromeが独走する構図は変わらないものの、2位争いは熾烈になっています。
とてもやりがいのある仕事」と語った。
・火傷などにご注意いただき、就寝時など長時間ご利用の場合は、最も弱い強度に調整した上ご使用ください。
さらにピザ生地（百八十円／個）、ピザソース（二百八十円／一〇〇㌘）、ピザチーズ（四百円／一〇〇㌘）なども購入できます。
特に、李舜臣は“聖雄”と呼ばれる。
Q.ファスナーから出さなくても全体の除菌はできますか。
そして「人間いつ死ぬかわからないからその時のすべてを出し切りたい、視聴者が最後に見た江頭が手抜きの江頭だったら申し訳ない」について、近いことは言ったが、「いつ死ぬかわからないから～」に関してはガセであり、「視聴者は（発言を）膨らませるのが好き」と指摘している。
発売から4年が経過した現在に至るまで、世界各地域のコミュニティでは、プレーヤーが主導となって本作を盛り上げ続けたこともあり今回1000万本突破に至りました。
AndroidスマートフォンではおなじみのmicroSDカードスロットですが、過去にはGalaxy S6で、そして最近の機種ではGalaxy Note10／Note20やGalaxy Z Fold2で搭載が見送られました。
５月２９日に父のジョー（５）と母のコッコ（２１）の年の差カップルに生まれた。
ギャンブル、博打（ばくち）を「経済対策の柱」だとする騙し、詐術、たくらみの結果が、この贈収賄事件を招いた。
現在、特に日本国内市場向けへのリリースは予定されていませんが、是非、日本でも展開して欲しいスマホではないでしょうか。
さて、これまでにもスマートフォンの背面の色やデザインを変えることのできる製品はいくつかありました。
つまり、デンタルクリニックで受けられるようなブラッシング指導が、自宅でも手軽に受けられるのです。
道内の優れた映像作品を選ぶ北海道映像コンテスト２０２０年で北海道総合通信局長に輝いた映像作「舳先を向けるのは稚内」を制作した稚内北星大学の卒業生に、受賞を称えるトロフィーが贈られた。
今年度このホテルで宿泊する小中学校は17日現在、10校で、約６００人を予定している。
少し待ち時間があるのは、相席屋に長らく通っている私からしたら当然のことだと思っている。
本当に素晴らしいとしか言えませんでした。
島内では臨時休業に踏み切るホテルが相次いでおり、かつてない様相を呈している。
政府が閣議で２０２０年版防衛白書を了承した。
併せて宮古空港に踏み込み式消毒マットを設置し、特定家畜伝染病の侵入を水際で防ぐ有意性を確認。
また、中国中部の最大規模の工業都市、文教都市であり、電機や自動車部品の製造・物流の一大拠点だ。
新型肺炎でＷＨＯ緊急委から台湾排除.
Siriの返事の声が大きいので町中で使うと恥ずかしい。
通常の手続きは、８月中に開く実施競技委員会で大会要項を確認し、９月下旬の実行委員会総会で最終決定する。
スカルノ大統領（当時）はこの年に平壌を訪問し、翌65年には金日成主席がジャカルタを訪問するなど、長年にわたる友好関係を続けている。
A、飛行時間は約8分間、飛行距離は100メートルです。
とお手頃なので、仮に不用品が混ざっていても問題あるまい。
たしかに現状のTouch Barは触れるとすぐさま“暴発”しやすく、MacBook Proユーザーのぼやきのタネとなっている感があります。
今年は市内小学校65校に加え、双葉北・南小の児童が制作、校内選抜された硬筆（１、２年）、毛筆（３年生以上）作品計７６０点を展示する。
政府は、経済への影響が深刻なことから都市封鎖は避けてウイルス撃退のために最善を尽くすという。
UQモバイルは、これまで総務省の手前、KDDIからの接続料をベースに料金プランを設計していることになっている。
米国やカナダ、欧州ではGoogleフォトにアップロードした写真を使い、フォトブックを作成する有料サービスがありますが、この写真印刷に関して、Googleはさらに新しいサービスのテストを開始したようです。
市施設の臨時休館・利用中止の延長は、小・中学校の休校期間に合わせた。
カメラを固定できる角度も「ZenFone 6」の2.2度刻みから、「ZenFone 7」では0.
群来を見ると子供の頃を思い出す」と昔を懐かしんだ。
今回を含めると訴訟は全部で９件あり、県の「埋め立て承認取り消し」の違法性が争われた訴訟は１６年１２月、最高裁で県側敗訴が確定している。
子どもから高齢者まで、約１２０人の家族連れが参加し、協力しながら魚釣りを楽しんだ。
これからも頑張ってほしい」とエールを送った。
プランを選ぶ間は、現地で利用できるデータ通信利用分を購入しなくとも、無料でネットに接続できます。
そしてこぐま座のすぐそば（コカブの近く）にある放射点もまた。
有村さんの指示で腕を伸ばす推進員たち（福祉会館で）
厨二病とは、中学2年生に代表される思春期の「イタい」言動を指すネットスラングだ。
家族連れら２０組５０人が参加し、…
カバーエリアも2000平方メートルから10K平方メートルのワークショップまで広がっています。
メモリースティックはシリアルインターフェースを採用していることからピン数が10ピンと少なく、コンパクトというのがメリットでした。
牛乳が多かったのか、少し水っぽくなってしまいましたが.
どうやら英才教育が過ぎたらしいな。
来庁する市民と職員相互の安全、安心のために、市新型コロナウイルス対策本部会議で設置を決めた。
花巻市の２０２０年度一般会計当初予算案は、４８２億３０４９万円に上る。
同コンクールは、戦後復興に伴う公害問題の克服を機とする緑化事業の一環として、１９５８年度にスタート。
この記事では、抽選販売の受付期間や注意事項について、まとめてお伝えします。
ラスベガス観光局は、Convention Center Loopが2021年に開通する予定だと述べ「ラスベガスでの将来の交通手段の到来を告げるに役立つ」「この種の輸送ソリューションをイベント参加者に提供できることを楽しみにしている」とコメントしています。
電波が漏れ出すということは、通信できるということ。
ホイップクリームの上には抹茶ブラウニーと、真っ白なパウダーシュガーが振りかけてある。
しかし2020年は5G展開国が増えることから、今回発表されたMi 10シリーズ3モデルに加え、RedMi K30シリーズも順次海外展開されると考えられます。
日進商事が一台で豆を挽いてドリップまで出来る全自動ポータブルコーヒーメーカー『Lavida』のクラウドファウンディングのプロジェクトをGREEN FUNDINDにて展開中です。
CURAのプロトタイプは室内にベッドのほか、人工呼吸器とモニター、点滴台など患者に必要機器すべてが用意されており、数日前よりイタリア・トリノの病院に約90床分が設置され使われ始めたとのこと。
ここから同誌は、最近アップルが（ミュージックアプリと通信する）サーバー側で何かを変更したことで問題を引き起こしている可能性がある、と指摘しています。
米大統領選挙を間近に控えて、中国、北朝鮮の軍事的行動は不活発の感がする。
図書出版南方新社は１月、「路傍の基本１０００種　昆虫の図鑑」＝写真＝を出版した。
ポケモンの詳細画面で「メガシンカ」が表示されるポケモンは解禁済み。
公演中止のL' Arc-en-Ciel「エアライブ」　hyde「一緒に打ち上げしましょう！
くしくも、20年1月にはAAAの年内での活動休止も発表されている。
また、頻繁に手にする物だけに、手触りがよく耐久性もあるシュランケンカーフが最適だとしていました。
発生源は”SGR 1935+2154”とされます。
ATMの利用手数料などは、実際にキャッシュカードやデビットカードを利用したときと共通です。
ほかにも、Apple Watchでの遠隔操作にも対応しています。
宮古病院に入院中の感染者数は７人。
非常に細かいのですが鉛筆の写真、ベランダのクッションやラグの写真をiPhone 11 Proで撮影してみると、表面のテクスチャがより鮮明に再現されていました。
学校閉鎖の影響を受けた学生生徒は１９０カ国で約16億人。
萌え映えインスタ巡り　その４３　神原・琴芝地区　＃夕暮れ映す塩田川【宇部】
もしボバ・フェットが生き延びていたならば、時期的には登場しても不思議はありません。
直感的に使えるので故障率が低く、軍により金属以上に耐久性が高いことが認めらているバックルです。
コーヒー愛好家のアウトドアに欠かせないドリップコーヒーを楽しむため薄いステンレスを用いて、自由な発想に溢れた創意と現代の精確なレザーカット技術を揉み合わせ、携帯用ドリッパーに求められる機能を「携帯性」、「安定性」、そして「おいしい」という3つに絞り込み、別格で趣の有る丈夫な超薄、超軽量コーヒードリッパ「PUZZLE DRIP」は開発されました。
式典に続いて供用開始式、内覧会、祝賀会が行われた。
オンラインマルチプレイ用ゲームなのでPS Plusへの加入が必要です。
なおスイッチ式なので操作はオンオフのみ。
Hi3556チップは業界で最新のH.
とはいえ（発表されたばかりの新iPad Proとは）それ以外は何も変わらないと述べるとともに、すでに発売された新iPad Proが欲しければすぐに買うべきであり、遅れるかもしれない製品を待つなともアドバイス（？
会場騒然「そんなこと言ってる場合か！
今は週に１０００個を超えるフリルレタスをスーパーなどに卸しており、市民の食卓を支える野菜となっている。
冷静と狂気の間を行ったり来たりする「かつや」にしては堅実。
いちいち家から掃除機を取ってくるのがめんどくさい」
宇部市の久保田后子市長は２７日の定例記者会見で、任期満了に伴う来夏の市長選への出馬について「全くの白紙」と述べた。
真空動作が完了すると自動停止します。
Twitterが、トランプ大統領のツイートのひとつをまた他のユーザーから非表示化しました。
県内のデザイナーなどによる「クリエイターズ・ライブラリー・フェス」が１５日、宇部市立図書館で開かれた。
で、Big Surに搭載される新しいSafariの高速化に驚いたことを報告した。
東北中央道「伊達桑折ＩＣ－桑折ＪＣＴ」の開通式に合わせた視察で、同港では、小名浜港湾事務所の榊原基生所長から港の概要について説明を受けたほか、今年４月に設立された「小名浜デイクルーズ」の門馬成美代表取締役会長、村田裕之代表取締役社長ら関係者と歓談した。
個性溢れる街・個性溢れる人々　Lilienthal Berlin-リリエンタール ベルリンはあらゆる広告やプロモーションビデオの中で”What is your standerd？
それ以外の県では、感染拡大の防止と社会経済活動の維持との両立に配慮した取り組みに、段階的に移行することをお願いする」とも語った。
愛子さんの妹で熊本県に暮らす林恵子さん（69）と息子の真義さん（40）は、愛子さんを含む日本人妻たちの一時帰国の実現を求めている。
TAKUYAさんは2020年4月頃から本格的にYouTubeをはじめられ、現在、登録者数2万人以上を誇る新進気鋭のYouTuberでもあります。
Bluetooth対応のワイヤレススピーカーかつ、ハンズフリー通話にも対応しています。
GRヤリスは「TGRがWRCで学び・鍛えた知見を惜しみなく投入したモデル」というだけに、モータースポーツファンの注目を集めた。
Homeエディションと同じく、延期は最長で35日となります。
PCエンジン mini ミニレビュー。
２０キロ歩いたことを忘れ、最後の坂を上る一行の姿や若水を献上する場面に何度もシャッターを切った。
プロジェクトを成功させる秘訣（ひけつ）は「同じ目標を共有すること」と主張。
工事は建築１工区を尚輪興建、建築２工区を共和測建が行う。
子どもの権利条約旭川市民会議は、いじめや登校拒否、子どもへの暴力などの問題に取り組んでいる市民グループです。
右スワイプで表示されるピン留めアイコンをタップして固定可能。
第５回全国ホープス卓球後援会長杯東日本小学生オープン卓球大会（同会主催）は２２、２３の両日、花巻市松園町の市総合体育館で開かれ、県内外の児…
保護者の手作りマスクを使用している児童もいた。
２月１７日付レノファ山口開幕戦特集号で行った選手サインプレゼントに多数の応募をいただき、ありがとうございました。
日本では、東京都で3月25日に小池都知事が急激な感染者の増加を明らかにし、国内での急激な感染者数増加の予測の声も上がり始めています。
錫は酸化しにくく、錆びにくい安定した金属として知られています。
下関市の５０代会社員男性は、現在３９度の熱、せきなどの症状がある。
そのほか、カスタマイズ要素には新たにネームプレートとバナーが用意され、プレイヤーの個性の見せ所のひとつになるとのこと。
コメント欄には「やばい最高」「これが元祖カリスマギャル」「ギャルつーちゃんめっちゃすきでした」といったファンからの歓声が相次いでいる。
それも禁煙補助金と禁煙広報費として。
樺太記念館の今年度４回目の企画展として開かれるもので、大正１１年に開業した初代駅舎、稚内港駅、稚内桟橋駅など写真付きで歴史を紹介したパネルが展示される。
戸田さんと杏さんは親交が深いことで知られており、充実した時間になったようだった。
平均単価が高騰したことから取扱高は最高だった前年度の７５億１２００万円を２０億８１００万円を上回る９５億９３００万円になった。
２８日夕方、大沼にオオワシなどの写真を撮りに出掛けた男性が水門近くの水辺で羽を休めている２羽を確認し、２９日も水門近くの水辺で羽を休め大沼周辺を行ったり来たりする姿が見られた。
のだが、その優しさにも涙が止まらなかった。
そこで当社は試行錯誤を重ね、現代の最先端技術を駆使しニッケルメッキを使用することで、本物同様の美しい光沢を再現することに成功しました。
有料ニュースメディアThe Informationによると、アップルは新型キーボードを大量生産に向けて準備中であり、iPad Pro次期モデルとともにリリース予定とのことです。
開いた状態で上から見るとわずかに隙間が見えますが、ディスプレイ部分が左右にぐらつくようなことはありません。
ゲーミング時等にピーク性能を長く発揮するために不可欠な放熱設計にも注力。
Magic Keyboard＋iPad Proは高価だが、圧倒的な快適さで過去のキーボードケースを遥かに凌駕する（西田宗千佳）
地元では宇部店でも販売している。
▼ＳＦＪとＡＮＡ　使用機体に不具合が生じたため、山口宇部空港に２３日午前９時に到着予定だった共同運航のスターフライヤー（ＳＦＪ）１１便と全…
AnTuTu Benchmarkを実行中の本体裏面の最大温度は35.
ちなみに色はイランの国旗の配色にしているそうだ。
今この瞬間にも、数多くのわが軍隊の将兵が栄光のこの金日成広場に来ることができず、国家の安全と人民の安寧を守って防疫最前線と災害復旧戦線で勇敢に闘っています。
今回のTVシリーズ『バイオハザード：インフィニット ダークネス』では『ヴェンデッタ』で製作プロデューサーだった宮本佳 氏のQuebicoがCG製作を受け持ちます。
座席との行き来を減らすため、トレーも用意した。
シュクレリ氏は過去のバイオ・医薬品メーカー買収における、2種類の新薬候補開発の経験からコロナウイルスの治療法を開発できると主張、刑務所内でもCOVID-19治療に関する重要な研究を行ってきたとしました。
最近Type-Cの端末がどんどん増えてるので、個人的にはもう1つくらいあっても良さそうだなと思います。
A、明るさにバラ付きが多かったプロジェクターの明るさを明確にするために作られた、投写された映像の明るさの基準です。
稚内の音楽発信基地として、この場所に根付く音楽を守りぬいて行きたい」などとメッセージを書き添えている。
メンバーの妻・真由美さんに引っ張り込まれた。
その後継機種となる「DJI Pocket 2」が発売になりました！
ギョーザ店「夜来香」伝統の味、将来マルカンでも　上町家守舎が継承【花巻】
ロシア、中国、イランが米大統領選挙を標的に活動開始か。
事件は知事の難民擁護に関する発言がきっかけとなったと受け取られた。
しかしロケ当日には現地にファンが殺到し、少なからず混乱が生じていたようである。
今後数か月以内に「Almost Black」「Quite Mint」「Oh So Orange」の3色も用意します。
奥州市の水沢みなみスポーツ少年団は、１月に行われた第４３回県ミニバスケットボール交歓大会男子で優勝し、３月に東京都で開催される第５１回全国…
、麺とスープの相性を考えるともう一声欲しいのが正直な感想。
シート裏面は滑り止めが付いているので、背面への固定が難しい時でもベルト穴の使用だけでも十分利用が可能です。
そのときはFBIが第三者機関による助けによってアップルの手を借りずにロックを解除できたことでFBIからの要請はなくなりましたが、この一件によって市民の自由およびプライバシー保護と公共の安全性とのバランスに関する議論が提起されました。
宇部地区では岡田徳久専務が「中計２年目は厳しい事業環境が予想され、乗り切るためには攻めと守りのメリハリの利いた事業運営が必要となる。
夏頃には無料のネザーアップデートも準備中で、まだまだプレイヤーたちの楽しみは尽きません。
県全体の全日制は、１次募集の総定員５７６１人に対して、７１８９人が登録。
JAPANのアプリがインストールされているというのが特長です。
最大回転数8000rpmながら静音設計となっています。
そのほか、CPUに Snapdragon 765 5Gを採用し、4050mAhの大容量バッテリーを搭載します。
同社の藤村尚樹社長（４５）は「どんな状況でも石割桜は花を咲かせてくれる。
飛行機で上空を通過しながら写真を撮影して、画像に含まれる建物をAI処理ですべて3Dメッシュに変換する方法です。
動画はテーマ別の「風景」「グルメ」「街並み」「窯業」と、それらをまとめた「旅の総集編」の５本。
新iPad Airが暗示する10月発表iPhoneの正体（石川温）
その思惑とは、具体的にはiPhoneから自由にデータを取り出せるバックドアの提供だと示唆。
爆発の煙が消えた頃、現場の向こうを通り過ぎる鳥の列がなんとも良い雰囲気を醸し出します。
セイコーエプソンとゴルフ関連のビジネスを行っているティースリーが2014年に共同開発したゴルフ上達支援システム「M-Tracer for Golf」。
高泊小で行程図を描くドリームマップ授業【山陽小野田】
最近ではテレビなどでもタレント自らが持って撮影する様なシーンを頻繁に目にします。
また、クィディッチなどのミニゲームが楽しめるほか、クエストを受注してミッションに挑戦したり、魔法を駆使してボスとで戦ったりと、RPG要素も盛り込まれています。
App Defense Allianceを立ち上げるなど、対策を強化しています。
が、特許が提案しているのはそれ以上のこと。
▲ドアノブの裏にもLEDが埋め込まれている。
本人いわく「自分でコントロールも理解もできない電話機を使う、つながり過多な人たち」の「小うるさくて苛立つタッチスクリーン時代の世の中」にあって、あらゆる意味で自分のもので、ちゃんと手応えがあり、さらに「テキストメッセージを使わない言い訳になるものが欲しかったから」。
西中国信用金庫（下関市）は、２０１９年１０～１２月期の宇部地区中小企業景況状況をまとめた。
その模様を見れば、探査機が小惑星にゆっくりと接近し、タッチダウン、直後にガスを噴射して地表の土壌や岩石を舞い上がらせている様子がよくわかります。
スタンプラリー開催に合わせ、市は参加店に市内産もち米・こがねもちを配布し、利用促進を図る。
かつて、性犯罪の前歴者らにＧＰＳを常時携帯させて行動監視する条例制定検討の考えを示した宮城県の村井嘉浩知事は、今回の方針について「高く評価したい。
ホワイトハウスで記者団に語った。
前期と比べ出荷量が１０８㌧増、販売額は約１億２０００万円増。
HUAWEIが日本でも10月2日に発売すると発表した、新スマートウォッチHUAWEI WATCH FIT。
以上の結果から初心者なりに導き出した結論が……
カメラについては背面側がトリプル仕様で構成は次の通り。
びっくりドンキーの “アレフ” がやってる高級ステーキ店が激ウマ！
さて会期中、取材した午後に関しては市議36人中、10人が欠ける程度の出席を見た▼任期満了に伴う市議選日程は９月６日公示、13日投開票が決まっているが、昨年の東日本台風後における県議選同様、こちらも新型コロナの影響で思うような活動が望めないとも聞く。
生産工場の４月着工、２０２１年１月の操業開始を予定する。
スマホサイズの筋膜リリースガン「Cute X」
◎年末年始の食品等一斉取締り（－14日）◎年末年始無災害運動（－15日）
自分の命を守ることで、家族、友達など周りの人の命を守ることができると訴え、感染を防ぐための手洗い、うがい、マスク着用、人混みに行かないなどの行動の重要性を示し「休みが明けた時に全員が元気に教室にそろうようにしましょう」と呼び掛けた。
首相は、拉致被害者・有本恵子さん＝拉致当時（23）＝の母親、嘉代子さんと、横田めぐみさん＝同（13）＝の父親、滋さんが、今年の２月と６月に死去したことに触れ、「お二人がご存命の間に恵子さんとめぐみさんを帰国させることができなかった」とし、「大変申し訳ない気持ちでいっぱい」と謝罪。
発行済みのカードおよび登録済のGoogle Payは有効期限までは引き続き利用できます。
「大分の竹細工展」は２１日から３０日まで、宇部市新天町１丁目のギャラクシーふくながで開かれる。
今年１０月から第３シーズンが放送されるアニメは樺太が舞台となっていることから、樺太に関わる資材がある稚内の北方記念館、樺太記念館が新たに対象施設に加わった。
必要な作業工程が、下記のように数ステップに分かれているのです。
Android 11（Go Edition）では、メッセージングアプリの会話がすべて通知欄の専用スペースに表示されるようになり、使用しているアプリにかかわらず、またアプリを切替えることなく１か所で確認・返信・管理を行えるように。
米情報機関を統括する国家情報長官室（ＯＤＮＩ）は１６日、１１月の米大統領選への外国勢力の介入についての報告書の議会提出が遅れると発表した。
トータルでの重さは約219gで、「Xperia 1 II Style Cover View」よりも18g軽い計算になりますが、実際に手にしてみると数値ほどの差は感じられません。
筆者は車で2回往復するほどの機器や山のようなケーブルなどを引き取ってもらったが、いずれもコストは自分の車のガソリン代と高速道路の料金だけだった。
小野田ロータリークラブ（水津弘史会長）は２３日、小野田日本語教室に活動助成金として３万円を寄付した。
準決勝は24日、同フィールドで２試合が行われ、第１試合（午前11時開始予定）では磐城と勿来工業のいわき勢同士が、31日の決勝進出をかけて激突する。
小野田高の小倉百人一首かるた部顧問の青池のぞみ先生（４６）が、競技かるたや和歌に関心を持ってもらおうと執筆している。
マインクラフト アースは、スマホとAR(拡張現実)を使って遊ぶ新しいマインクラフト。
ここで、最も重要なポイントを 3 つお伝えします。
ちなみに有効期限は2021年5月31日までだ。
約30年前より４歳上昇し、晩産化が進んでいる。
それによると、プルトニウム製造が行われている中国北西部、甘粛省の酒泉原子力複合施設はこの２年間だけで規模が２倍になり、過去１年以内に原子炉１基が追加された。
従来どおり、独立したescボタンとTouch ID（兼電源ボタン）を備えます。
平一小（水野達雄校長、児童４０６人）では、水野校長がしめ縄と藁を手に「藁は１本では簡単にちぎれるが、しめ縄にすると強くなる。
一関商工会議所が行った市内の商工業者を対象とした新型コロナウイルスの影響調査では、小売業で学校給食で食材を納入している業者が売り上げ減少などの影響を受けている現状が明らかになった。
ティザー画像やイベントのハッシュタグからも分かるように、P40シリーズの発表の目玉の1つがカメラになることは間違いないでしょう。
適切消火で被害軽減　２人１団体たたえる　消防本部【花巻】
新型コロナ感染症の拡大を防ぐために外出自粛が求められ、自宅で過ごす人が増えている。
１１年余り環境安全を担当し「安全・安心には答えが無い。
同小麦を使用した食パンやベーグルなどの商品を販売しＰＲしている。
フランスでは飲酒だけで長時間過ごす習慣はないので、飲食といっても食事がメイン。
A.イヤホンの充電は、バッテリーケースにより格納するだけで行えます。また、バッテリーケースの充電も、付属のUSB-A to USB-Cケーブルの接続で、簡単に充電が可能です。
因みに、最初の内は友人との3人プレイをオススメします。
日本現代詩歌文学館（高野ムツオ館長）の詩歌作品展示「天災地変と詩歌」は、北上市本石町の同館で開かれている。
新型コロナウイルスの感染拡大も新しい歴史年表に特記されるだろう。
実売予想価格差は冒頭で紹介したように3万円のみとなるため、上位モデルのお得感が強くなる構成と呼べそうです。
また価格も安くなる可能性がありそうです。
このチケットで行ける島は、普段の「マイルりょこうけん」で行ける島とは違った不思議な島になるそうです。
ソフトバンク「おでかけ5G」で建設現場に高速ネットワーク提供。
コメント投稿機能を備えるほか、有名人を直接応援することが可能なギフティング機能や同時視聴機能を2020年夏以降に実装する予定です。
Twitterは30日のブログ投稿で、今回の攻撃以降はアカウントのセキュリティを継続的に確保するため、内部ツールやシステムへのアクセスを大きく制限しており、その結果として安全だと確信できるようになるまでTwitterのデータダウンロード機能へのアクセスを一部制限しているため、開発者プラットフォームへの対応も遅れがちになっていると述べています。
“ＦＯＭＯ症候群”という言葉がある。“
フィットネストラッカーに興味はあるものの、画面が小さく使いづらいと感じていた人にとっては、魅力的な機種と言えそうです。
２７日県立山口博物館で「わくわくどきどき昆虫の世界を観察しよう！
ぶっちゃけ、自分的に演技してる気持ちのようなものは抜けきれないだろうと思っていたが、最後にはかなり自然に接することができるようになった気がする。
ヘビーユース後は、iPhoneまたはMagSafe充電器の温度が高くなり、充電に時間がかかることがあります。
車内カメラでドライバーの顔を撮影し、AIがその映像を解析して「どの角度から太陽光が差し込んでドライバーの目の部分に当たっているのか」を特定。
昨年１０～１２月期には、景気後退の気配が広がる中で、消費税率引き上げを強行し、大型台風のショックも加わって、前期比年率マイナス７・３％の成長率を記録したあと、本年１～３月にはコロナウイルス感染症の蔓延（まんえん）が始まり、さらに同マイナス３・４％と落ち込んだ。
奄美関係の新規指定種について、同省奄美群島国立公園管理事務所の千葉康人世界自然遺産調整専門官は「生息環境の悪化や、違法な採取の増加で減少が懸念されている種が多い。
◎赤い羽根共同募金運動（－12月31日）
Water Magicianは安全性の保障の為「低電圧電解法」でオゾン水を生成しており、安全な製法でオゾン水を生成します。
一斉休校に伴う給食の休止で需要が下がったことと受けた、「牛乳乳製品の消費にご協力ください」という呼びかけも2万7000回RT。
うべ未来１００プロジェクトが「市制１００周年　宇部１００（飛躍）法人」を出版へ、掲載法人を募集【宇部】
Magic Leap 1を5Gを生かせる重要な製品のひとつとしてアピールしたい』と述べ、市場拡大への強い意欲を示しました。
アップル独自開発の「M1」チップ搭載Macは既存のインテルベースMacよりもも、Thunderbolt 3ポートの少なさや拡張性の制約がネックになるとの声もあります。
そして今回の発表では、それら3つの周波数帯を使って2022年3月末までに2万局の5G基地局を整備して人口カバー率50%を達成。
Engadget日本語版では、ライブイベントやレビュー記事などを掲載していきますので、引き続きよろしくお願いいたします。
今回の書簡も、物流センターの従業員たちによる労働組合化設立への取り組みを調査したり、何らかの会社への抗議活動やマスコミでの意見表明を行った従業員を追跡したりしているかといった質問が記されています。
東電福島第一原発事故からの復興に関しても提言を持ち、昨年11月の本紙に寄稿している。
コロナウイルスの感染拡大を受けての休校措置や、各企業が在宅勤務を推奨しています。
一刻も早くこの災禍が終息することを心から願わずにはいられません。
市内の優秀な教員と市教員講習所指導教員らが力を合わせ、教育課程別、学年別、科目別に、授業の効果性を高める教授支援プログラムを開発し、各学校への普及を進めている。
バックルを回すだけで、簡単にコードの収納ができる巻取り式です！
こういうところにこだわるのは、いかにも「パノス・パネイ印のSurface」らしい。
楽天モバイルのユーザーがネットワーク品質に不満を感じてしまえば、eSIMを使って簡単に他社に乗り換えてしまうことも可能になる。
節約を産むために職を離れて、節約に集中して取り組んではいるものの、内容がぼっちの環境で肉体労働のようです。
ところが、スイス連邦工科大学ローザンヌ校(EPFL)の研究者は「あっという間に」高い精度を持つ3Dオブジェクトを作成する新しい方法を開発したと発表しました。
また、暗いニュースばかりを見るのはやめて、電話やオンラインで友達や親族と話し、つながりを持ち続けるよう薦めている。
こちらの『Flex Fire』は現在一般発売しておらずGREEN FUNDINGにてクラウドファンディング実施中です。
予熱が必要なときには、設定温度になったときに消灯するため、余分に電気を使わずに済む仕様ですね。
当初は順調な生育を見せ、台風がない８月までは増産が見込まれていたが、その後に発生した複数の台風で葉の裂傷被害が相次いだ。
写真は、白水阿弥陀堂の天井に再現された「宝相華」＝７日（クリックで拡大）
通信範囲は20mとなっています。
一通り遊んだところ、売りとしては地味に聞こえた「クイックレジューム」が実に快適。
楽天モバイルは、動作を保証していない「iPhone 11」を含むiOS / Androidスマートフォンについて、動作する機能 / しない機能のリストを公開しました。
新潟県産こしひかりを使用したラガービール、アルコール度数5パーセント。
」「落ち着いて行動できるように報道して」.
」が口癖の人がいたり、それぞれキャラが立っていて目が離せません。
新型コロナウイルスの感染拡大に伴う国の緊急事態宣言を受けて、ジェットスター・ジャパンは９日、成田、関西と下地島空港を結ぶ２路線の全便運休を発表した。
モバイルPASMOのチャージに設定できるクレジットカードのなかには、チャージ時にポイントを獲得できないものもありますので、普段PASMOを使って都営の交通機関を利用する人にとって、今回の発表内容は朗報と言えるでしょう。
クラウドゲーミング (Project xCloud)はマイクロソフトのAzureクラウドサーバ上でゲームを動かして、ユーザーの手元には映像をストリーミングで送る仕組み。
恵北にある稚内赤れんが通信所が１８、１９の両日午前１０時から一般公開される。
環境の変化によって対応可能なことに加え、ファッション性も兼ね備えた商品を作りたいと思っていました。
ボタンを押すだけで、選んだ言語間を相互に翻訳してくれます。
ドコモは武田良太総務大臣からのプレッシャーによって大胆な値下げに踏み込んだ。
感染者総数が１万人を超えたとはいえ、感染・死亡ともに宗教団体関係者が集団感染した南東部の大邱・慶尚北道に集中しており、人口約９７５万人のソウル市で死者は６日零時現在ゼロ。
そうしない場合、広告の配信が停止するとのことです。
Google Playの定期購入ポリシー更新。
これでイヤホンのボタン操作をはじめとする、各種ファンクション設定からカスタムEQの設定が可能になります。
山口市観光大使として委嘱を受けた留学生（市役所で）
」（編注：ファンが楽曲に対して投票し、その結果をランキング形式で発表するコンサート。
昨年末に発表された2020年以降の取り組みという名の“公約”にも、「技術の粋を集めた、ハイエンドモデルの発売」が掲げられています。
中でも「赤ちゃんを預けて、安心して睡眠がとれること」に価値を感じたらしく、
安藤巧議員（公明）　感染症対策、衛生面、災害時の避難場所として多くの人が利用することを考えると、小・中学校の洋式トイレ化は強力に推進してい…
昨秋の花園予選の優勝校、準優勝校が準決勝までに姿を消し、本命なき決勝の舞台で、平成最初の４回大会を制した磐城が下馬評通りの活躍を見せ、令和初の県タイトルを手にした。
で、まあ普段の旅行ならば電話が繋がらなくてもメッセンジャーやメールで対応できるのですが、今回は事情が違います。
また、通信機能のスペックはSnapdragon 662と同等です。
５００円券で数えた場合、全体で８５万枚の購入が可能だが、１月末での販売実績は約７２％の６１万５２５０枚。
新型コロナウイルス感染症対策巡回相談が18日夜、市内の繁華街で実施された。
今からぜひMMXを応援して、一緒にパブリックビューイングで盛り上がりましょう！
同校の若手教員と朝高生、朝青葛飾支部など地域の朝青員らを中心に、企画から専用キットの制作と配布、模擬授業、対象家庭への呼びかけに至るまですべて準備し、それを学校と総聯、女性同盟の各支部などがサポートする地域一体での開催となった。
The Vergeによると、常に単語の評価を行っており、文章の文脈に基づいて翻訳を変更したり、あとから句読点を追加したりします。
冷たい場所でも、暖かい場所でも適しており、スキーやハイキング、バイク、登山など様々なアウトドアに最適です。
故人の生前中、世話になり線香の１本でもと願うも移動自粛が求められている現下、式場に参列できず切歯扼腕と言わずも残念な思いをした親族などおられよう。
康京和外交部長官（外相）がいるのに、なぜ国情院長が公開でそのような提案をするのか。
と思って、お声がけさせて頂きました」
米9to5Googleによれば、この仮想マシンはサンドボックス（外部システムへのアクセスが制限された領域で動作させ、不正操作を防ぐしくみ）で行われているとのことです。
Surface Go 2実機レビュー。
記憶力などのチェックを行う「あたまの健康チェック」が、山陽小野田市内で開かれており、高齢者たちが認知症予備軍になっていないかと助言を受けて…
そこだけを見れば、おもわず色眼鏡をかけてしまいそうですが、この脆弱性がねつ造されたわけでもありません。
Pixel 4aについてはすでのその本体パッケージや詳細なスペック情報がしています。
写真は、６日に行われた試乗会の様子（クリックで拡大）
ゲームオーバーを避けるためにも、新しいエリア（キューブの面）を歩く前に必ずギミックの種類を把握すること。
台数は倍々ゲームとまではは行かないものの、大きな伸びです。
いうまでもなく「iPhone 12 mini」だ。
米国では4999ドルから、日本では52万9800円からと、コンピューター用としては非常に高価な製品です。
というわけで、世界450万本を記録した人気アクションRPG『NieR:Automata』(ニーア オートマタ)が、マイクロソフトの定額制ゲームサービス Xbox Game Pass で遊べるようになりました。
宇部市内の全公立小・中学校で１７日、始業式が行われた。
ニッケル/チタンのドライバーは、金属の滑らかで優れた音響特性を有しており、他のドライバーとは異なるサウンドを提供。
みなさん、もうやってらっしゃると思いますがw pic.
次にスマートフォンに専用アプリをダウンロードして、本体とBluetooth接続し、セキュリティのためのパスワードなどを設定すれば準備完了です。
対応は全世界一律ではなく、地域ごとに変えているようです。
会場では、湯田温泉にちなんだ特産品、同市出身のシンガーソングライターちひろさんによる新曲ＣＤ、オリジナルマスクを販売。
昨年10月から全国で、本体に加えてミントとメンソールの2種類のスティックを販売していました。
今回はオレから日本の皆さんに向けてクリスマスプレゼントを贈りたいと思っている。
花巻市東和町田瀬の渓流で２５日、地域住民が砂金採りに挑戦した。
加え、元所属事務所の吉本興業との関係については、「ご厚意で今でもお話は聞いて頂いておりますが、今後どうなるかは厳密には決まっていません」と明かした。
感染者特定に結びつく情報発信や詮索する行動、差別的な言動は厳に控えてほしい」とのメッセージを４日発表した。
・魔夜先生描き下ろしサイン色紙（キャラクターは魔夜先生におまかせ）
卒業生１人は、知根、崎原(奄美市) 、名音、今里(大和村)、篠川、薩川、西阿室、伊子茂、油井(瀬戸内町)の９校。
右：手振れ修正チップ非搭載製品。
自衛隊の日報、加計問題同様うやむやにするつもり。
彼らは映画でiPhoneを使わせてはくれるんです。
ギュウギュウと頑張っても、元の状態に戻すのは不可能に。
春節を祝って赤くライトアップされた東京タワー。
▽市未来創造センター・中央公民館「型紙から作るシャツ・ブラウス講座」
そんな状況のもと、手がかりとなるのがアップルの出願した特許の数々です。
宇部市のときわミュージアム「世界を旅する植物館」に５日、〝本物〟のサンタクロースがやってくる。
昨年のケースでは、とりあえずの安定版にあたるiOS 13.1.3がリリースされたのが10月半ばであり、PASMO for Apple PayアプリはiOS 14.0.
Google検索が恐竜のAR撮影に対応。
米ピュー・リサーチ・センターの調べでは、民主党候補のバイデン前副大統領を支持する人の理由は「トランプ氏ではないから」という回答が56％で圧倒的だ。
咸鏡南北道では、金正恩委員長の呼びかけで組織された平壌市の党員1万2千人から成る「最精鋭首都党員師団」が復旧作業を担っている。
借りたクルマでも、「自宅へ」と話しかければ、面倒な設定なしに、帰り道を案内してくれます。
記事掲載時には既に韓国総選挙の結果は明らかになっている。
会議に出席した大学関係者からは「未内定の学卒予定者がチャレンジしやすいよう、求人の情報を明確に提示してほしい」などの要望があった。
誘導弾発射台などを装備した車両も含まれているが、陸自西部方面隊では今回搬入された車両には誘導弾などは搭載されていないと説明し、「全ての車両の搬入が終えたわけではない。
締め方によって12Lと15Lの2段階に調整可能。
この閉そく感は人心にどう影響していくのだろうか。
将来の再開に向け、これまでの開発の在り方を検証し、効率的な体制を整える必要がある。
それゆえ同社が料金関連の施策を打ち出すのは、TOB期間が終了した2020年11月16日以降と見られています。
PS4からPCへのセーブデータのエクスポートや共有なども現状では対応していないため、PS4で途中まで進めてからPCに引き継いで遊ぶことも不可。
AirPodsはセンサーにより自動的に耳を検出し、耳に入れると再生/耳から外すと一時停止ないし再開しますが、それと同様のしくみを頭や首で実現しようというわけです。
藤田剛二市長　スマイルエイジング事業は、新たな取り組みを加える。
最後まで強く押し当てた場合は多く、途中まで優しく押し当てた場合は少なく出ます。
既に米政府高官もアフガンの不安定化に懸念を表明している。
レジ袋の有料化で関心が高まったプラスチックごみに関…
私たちは、Epic Games のチームとは長年にわたり、彼らのローンチやリリースに関わってきました。
きょう７日は二十四節気の「立秋（りっしゅう）」。
桁が完全につながるのは２月上旬の見込みという。
そして「私たちはたくさんのことを学び、素晴らしい経験を一緒に共有し、歴史の中で忘れられない瞬間を目撃し、ペリスコープを最初に立ち上げたときにしか想像できなかった世界のポケットを見ました」「世界で起きていることを伝え、活気あるコミュニティの構築に時間とエネルギーを費やしてくれたすべての人に感謝します」と述べ「人々に愛されるものを構築することに私たちの心と魂を注ぐのは本当に名誉なことでした」と、ユーザーへのメッセージを締めくくっています。
それゆえ携帯大手同士による低価格帯の競争は今後一層激しくなりそうな雰囲気ですが、そのことで存在感を失っているのがMVNOです。
初めてiPhoneを買う人にとっては電源アダプタの別売は追加の負担となりますが、歴代のiPhoneを何度も買い換えている人は5Wアダプタなどが複数あって持て余していることが珍しくないはず。
昨冬より１週間遅れの１月１８日にオープンしたこまどりスキー場はこの５年間で最低の３６日間開設し、利用者も最も少ない７００６人。
上下から窯全体を一気に温めるWヒーター構造となっていて、熱ムラを抑えて芯までふっくら仕上げられるとしています。
ただ、その内容によっては、再び下げに転じる可能性もある。
境町はシャトルバスを運行する事業をまずは5年間、実施する予定。
で、複数の人で同時に仕事をやると同じファイルいじっちゃったりなんかもありますよね。
音声訳グループみずの会（徳光恵美子代表）は、１１月１９日午後１時から山口市堂の前の社会福祉センターしらさぎ会館で開く公開講座の受講者を募集…
政府は環境負荷の小さい新式発電所は維持・拡充する方針だが、国際社会の理解を得るとともに、一層の技術向上で新式のＣＯ２排出量もさらに減らしていく必要がある。
同校は先代たちの思いを脈々と受け継ぎ、「立派な在日朝鮮人を育てる場」という朝鮮学校の役割をいかんなく発揮してきた。
今回の記事には個人的に嬉しいところがありまして。
県警、退職警察職員を表彰　「充実した第二の人生を」【山口】
マイクロソフトが新型コロナウイルス感染症向けワクチンの開発と治療法に関する研究を行っている7つの企業や研究者に対するサイバー攻撃を検出したと報告しました。
現在はAlphabet傘下の企業として、自動運転技術や人工知能の開発に取り組んでいます。
その後、1軍での出場は4試合にとどまり再び2軍生活に戻った。
宇部自然保護協会は、３０日午前９時から宇部市小野櫟原で行う第４６回小野湖清掃活動の参加者を募集している。
その翌日、決戦の地・白河に再び入るも、雨で仕切り直し。
そんな悩みを解決できるのが、従来の3wayバッグを進化した多機能トランスフォームバッグ「MX-GEAR™」！
前期日程の合格発表は、県立大が３月４日午後１時、岩手大が同６日午後３時で、ともに学内掲示板や大学のホームページで発表する。
死ぬまでに子孫が「あの人はあの時、こういうことをやった」と胸を張って誇れることをたくさんつくりたい。
海老好きな人ならば食べて間違いなしなのが「特選特大天然車えび」である。
香港の自治や政治的自由を保証する「一国二制度」の形骸化に繋（つな）がり、同時に国際的に準公約の一国二制度の根本に関わる問題でもある。
０２年の７・２％、０４年の４・６％と比べると成長率は半分になっている。
日本でもNTTで研究開発を進めているほか、NTTドコモでは「6G」の構想をまとめた資料を公開しています。
再生するときもクラウドからダウンロードすれば良い。
岩手黒石郵便局（高橋京子局長）の「黒石ジャンボかるた展示」は、２４日まで奥州市水沢黒石町字鶴城の同郵便局で行われている。
想定の範囲内だ」(KDDI代表取締役社長の高橋誠氏)など、楽天モバイルへの顧客流出は起きていないとの声が聞こえてきます。
医者までにはなれなくても、君の病から治して健全な人となれ」。
同居する40歳代の妻、娘の10歳代女児も同じく同18日に陽性が判明し、入院していたが、今月11日に退院している。
忘れもしない1審不当判決の日、李さんは裁判所前で涙を堪えられずうつむいていたが、とある同胞女性の「君たちは何も間違っていない。
流山市の中学生が北上市内の農家でリンゴ摘果作業を体験するなど両市の中学生が互いに行き来し、２００５年には災害時相互応援協定を締結した。
応募資格は、市に住民登録または…
自然の摂理に反する“パパ２人家族”を紹介する「ハートネットＴＶ」
そしてもう一つの特徴が、オートフォーカス（AF）に関する機能の豊富さと、性能の高さ。
同市二枚橋の花巻第１工業団地テクノパークに進出する同社は、親会社の日本住宅向けにツーバイフォー住宅用パネルを製造し、戸建て住宅建設の需要増が見込まれる本県など北東北への安定供給拠点を構築する。
毎日育児の様子や家族への思いをブログに書きつづっている石田さん。
と考えた結果、して、本当に履き心地が良いのはどれかを知ろうとした記事。
その他の部分については、目立った ホツれや破れなどは無かった。
この時点で電話が自動で切れます（左）。
第７回心の交流サロン「はろはろ」は、１６日午前１０時から宇部市の万倉ふれあいセンターで開かれる。
公務員に夏のボーナス　市一般職は平均７９万円【山口】
園内や通園用のバスの消毒に使う消毒用アルコールとマスクを贈ることにした。
ご飯・カレー・スープ・サラダおかわり自由の食いしん坊に優しいお店!
記者も家族全員でウーバーを愛用し、日常の足代わりにしている。
これがもしFPSなら、ヒリヒリするような心理戦があってしんどいはずなんです。
そうなれば、話しかけていないのに、スマートスピーカーが突然「よくわかりません」と返してくる現象は、過去のものになるのかもしれません。
北上市和賀町岩崎の「楽炭炭窯」で１週間ほど進められていた製炭作業が１９日に終了し、白炭１００キロ余りが出来上がった。
そこに今中国の豚由来の新型インフルが人々感染するようになったら、トリプル感染するのでしょうか？
保守系の産経でも「異性婚」の言葉を使う.
新型コロナウイルスの影響は製造が関わるサービス以外の部門に大きな影響を及ぼしていますが、一方でApp Storeのダウンロードによる売上は成長しているとの見方もあります。
販売代理店はJPTこと日本ポステックとなります。
基本的には、より分かりやすくするための修正で、たとえばポリシー案であった「ニュース」カテゴリーは「ニュースとジャーナリスト」に、「スポーツ」はスポーツとeスポーツ」に変更。
米グーグルの次期スマートフォン「Pixel 5」の公式とされるレンダリング画像やスペック情報が海外にて報告されています。
先日公開されたGoProをWebカメラとして使う機能はHERO9でも利用可能。
ここ数年は大相撲佐渡ケ嶽部屋の力士と行司による「初っ切り」のアナウンスも担当している。
メガモンスターで『戦いのとき』を聴きながら戦うと気持ちがたかぶるし、朝は朝でフィールド曲の『冒険の旅』が流れるし、シリーズのOPはもちろん最高だし……あぁ、すぎやまこういち先生の曲は飽きない！
通知があるたびにデスクトップでポップアップされるよりも、ユーザーフレンドリーと言えそうです。
カメラ機材を収納するとこんな感じ。
その穴を埋める存在として加入したのがサンチェスだった。
これさえあれば買い物する日もしない日も毎日スタイリッシュにお出掛けできます。
ぼたん雪のロマンが漂っている。
そのアダプタをそのまま外に持ち運べば、10,000mAhの大容量モバイルバッテリーに大変身！
ちと醍醐味は薄れるが、勝利校の校歌が響く片やら肩を落とし項垂れる選手も◆来年は春から高校野球を楽しみたい。
やまぐちインターンシップフェスタは、２８日午前１１時から午後３時まで山口市小郡黄金町の山口グランドホテルで開かれる。
額縁周りも4辺ナローベゼル設計を採用するなど、ライバル機種の最新トレンドを取り入れた設計のモデルともなっています。
トヨタの高級ブランドであるレクサスは、同ブランド初の電気自動車「UX300e」について10年または100万km（どちらか早い方）まで、バッテリー容量の70％を保証すると欧州で発表しました。
Kacey Musgraves「Slow Burn」
」の予約・申込受付を、全国のイオンで7月1日より順次開始します。
県内企業の１２月の倒産件数と景気動向分析、景況感は改善【山口】
現在は感染拡大を防ぐために多くの人が自宅に待機しており、リモートワークなどインターネットを利用する機会が以前より大幅に増えたことも、ハッキングなどのサイバー犯罪が急増した原因とのことです。
しかしポケモンHOMEとの連携が始まったことで、スマートフォン版ポケモンHOMEアプリを使い、ポケモンをGOからHOMEに転送することで、誰でも手軽に「ふしぎなはこ」を再チャージして開けるようになります。
根尾は本職の遊撃だけでなく外野も守るなど起用法の選択肢を広げている。
は5480円にて販売されています。
さらに来週21日にはポケモンを博士に送った際のアメが2倍ボーナスも予告済みのため、集めたポケモンは温存して来週送ればさらに倍率がかけられます。
ジュネーブ国際発明展で金賞&特別賞に輝いた折り畳み傘を、是非この機会にお試しください。
九割が自然光で、加工・合成はありません」と上野さん。
上りが釜石午前１０時５８分発、花巻午後３時１９分着で、ＳＬの情緒あふれる旅を片道約４時間３０分楽しむことができる。
ファシリテーター（促進者）の柿沼瑞穂さんが進行し、筒井社長が東京から子どもたちの取り組む姿を見守った。
米MS関連情報サイトWindows Centralの匿名情報筋によると、同社はアプリ開発者がほとんどコード変更をせずにAndroidアプリをにパッケージ化し、Microsoftストアに提出できる方法に取り組んでいるとのこと。
色数、コントラスト、確かなフルHD画質、「モバイルプロジェクターもここまで来たか！
管理部長と呼ばれている曺在勲先生と一緒に。
ちょっと地味ですがs9+では吸引力を調整する「パワーブースト」を「常にオン」「状況に応じてオン／オフ」「常にオフ」で設定できます。
そりゃそうだ、だって普通にメチャメチャお得ですもの。
ワイン、日本酒、ウィスキーなどなど、とにかく色々なお酒を好きになりたいお年頃です。
同社は中国に重点を置いてきた生産体制を再構築し、インドやベトナムでの事業拡大に注力している主要アップルサプライヤーの1つ。
つまりユーザー側では、問題を解決しようがないわけです。
別に楽天みたいなメール爆撃はいらんから（マジで）、せめてアプリ上で確認できるようにはしてもらいたいものだ。
朗読音声は、インターネット上で音声ファイルを投稿できるサービスSoundCloudに投稿された。
少なくとも改正から間もなく3か月が経過した現段階では「競走」ではなく「停滞」だと筆者は感じています。
PPSのメリットは、機器側とACアダプタ側がそれぞれの電圧や電流、そして容量や発熱といった状況に応じて、電圧と電流を細かく制御できる点。
横綱白鵬が優勝した今場所の応募総数は９０９枚。
スタジオトークに移ると、田村さんは「いっぱい写真が来て、全部載せられるか分からないですけど、僕が『鬼滅の刃』の（アニメ主題歌である）『紅蓮華』を自分で歌っているのに合わせて写真を（出していく）。
時間制限を設定すると、子どもが利用時間を越えた場合にはアプリが起動せず、ブロック画面が表示されます。
月額プランは解約するまで自動的に更新されます。
長濱副市長は「伊良部大橋の開通を契機として大きく伸びた。
古くから水害常襲地だった中里地区の歴史を踏まえ、児童が危険箇所や防災施設を見学して学習成果を地図にまとめた作品が評価された。
同25年には市美展の陶芸の部で市長賞を受賞。
本来なら大勢の前で練習の成果を披露したかったろうが、コロナ禍のため無観客では仕方ない。
特別警報級の非常に強い勢力の台風10号が…
対して価格はmoto g8が2万5800円（税込、以下同）、moto g8 powerが3万2800円。
ただし、1ドリンクオーダー制で、飲食物を注文するとその代金300円につき100円引きとなる。
通算３勝２敗で、暫定順位は前節から１つ上げた５位となっている。
着脱式6mm大口径ノイズキャンセリングマイクは着脱可能です。
東京ホテルニューオータニ「なだ万」などで腕を磨いた料亭・赤藤の八代目料理長が、新鮮な食材で真心込めて作る「仕出し・割烹　赤沼商店」では、おせち料理やパーティー料理の予約注文を受付中。
リングがいなければ辛いトレーニングは耐えられないといっていい。
PS5のUXで新しいのは、PSボタンを押すとホームに戻るのではなく、現在のゲームやアプリ画面に重なるかたちで「コントロールセンター」が開くこと。
ダービースタリオン -Switch（Amazon）
PS4、Xbox One、PCにてプレイ可能で、フォーマット間でのセーブデータ共有やクロスプレイは実装されていません。
農業従事者の高齢化と後継者不足は、佐渡島だけでなく全国各地で大きな問題になっています。
テーマには「時には起こせよムーヴメント」を掲げる。
A：温感フレキシブルヒート部のサイズは25㎝ x 4cm の大きさです。
最近では、ミドルレンジモデルでもより大きなセンサーを搭載し、画質のいい端末が出ているため、あまり期待しすぎない方がいいかもしれません。
また居住区を見るとバイデン氏を支持した投票者の６割が大都市部に、トランプ大統領を選んだ有権者の57％が小さな町や広々とした地方に住んでいる。
慰安婦像の彫刻家夫婦は水曜集会２５周年を迎えた１７年にはアフリカのチャド共和国で慰安婦被害者の記念硬貨も発行し、８万９７００ウォンの値段を付けて国民公募方式で販売した。
発生時刻の午後２時４６分に参列者全員で黙祷（もくとう）をささげ、達増拓也知事が式辞で犠牲者に哀悼の意を表明。
とにかくこってり好きな人はチェックしてみてくれ！
日本ではベースとなったDupluxも展開していないので、Hold for Meの日本での利用は難しいかもしれませんが、非常に便利な機能だけに早期導入を期待したいところです。
米国の制裁を受け、「GMS（Google Mobile Service）」の搭載を断念したファーウェイ。
次回のフードパントリーは１２月１１、２５日。
写真は、いわき東署から出発するパトカー＝16日（クリックで拡大）
とはいえ、追跡者は索敵スキルを自由に扱えるため、あまり同じ場所に留まり続けるのは得策とは言えません。
どこまで深刻さの度合いを深めるか不安だ。
この分析を公開したのは、自動車や仮想通貨などの投資アナリストKevin Rooke氏。
季節性インフルエンザ、宇部市内での確認はいまだにゼロ【宇部】
中国以外の展開はおそらくないでしょうが、M6の実物をぜひ一度触ってみたいものです。
しゅうそうれつじつと読み、刑罰や権威・志操の厳しく厳かなことの例え。
しかし、ファンからは禰豆子のコスプレ写真を求める声が多く寄せられ、公開することにしたとのこと。
複数のアプリをウィンドウサイズを変えて同時に起動したり、ノートPCや外付けキーボードを使った文字入力も可能です。
あまり人を集められない状況下で、ＳＮＳでのタイムリーな発信という手法も見られた。
日本としてはこれ以上、日本の立場を意に介さない韓国のやり方を見過ごすわけにはいかない。
記者が特に気に入ったのは塩ザンギ。
操作については物理ボタンではなく、ハウジング部をタッチすることで音楽の再生・一時停止、通話応答・終了、音声アシスタントへのアクセスが可能です。
ところがその後、郡保安官事務所が、テスラの工場は本質的に「必要不可欠ではない」ため、セキュリティや設備の維持、給与処理などの事務作業、福利厚生といった最小限の業務は維持できるものの、自動車の生産までは許可しないとしました。
Warm 発熱インソール」は切断可能！
発熱特殊外来の開設日は13日。
２２～２４日に市役所、南支所、埴生支所、厚狭地区複合施設のいずれかで受け取る。
カルディの福袋は食品福袋だけ買っておけばいい……そう思っていた時期が……俺にもありました……。100歩譲ってバッグの可愛さで もへじ福袋まで押さえておけばいい……そう思っ …
A9：下記リンク（Googleドライブ）よりダウンロード頂けます。
咳が出るとき、毎日それをスマートフォンに聴かせることで、自分が外出しても大丈夫かを判断できます。
的なランドロスと組になった存在。
▲148gのiPhone8を取り付けたところ、使っているうちに少しずつ下向きに.
どちらにも加わらない無所属グループなどだ。
お気に入りの本探しに夢中　総合支援学校に「あおぞら号」【宇部】
友人からは写真とともに「とっとと取りに来い」のメッセージが送られてきており、可能な限り早いタイミングで渡米し、端末を回収後に現在のPixel 3の設定とGoogle FiのeSIMを移し替える予定だ。
将来確実に億万長者になれる」などとし、「今から南国作物の栽培方法を覚えるのがいい」と提案した。
限定に弱い友人へのプレゼントにいかがだろうか？
また、成層圏通信ネットワーク向けとして検討が求められている周波数帯の一部について、国際標準化に向けた電波伝搬基本測定も実施しています。
またサモアは７人制ラグビーも、五輪出場を目指しており、決定した場合は、ウエイトリフティングと同じく事前キャンプを実施する。
記事執筆時点では米国の郡ごとの感染者数(推定)を示すものとなっていますが、Facebookは今後数日のうちに米国以外の国々もデータを集計し表示するとしています。
Pegatronに労働基準違反があったのは今回が初めてではなく、2013年には上海組み立て工場で残業代の未払いや学生労働者への過少支払いの証拠も。
また事業所向けには、テイクアウトした弁当の受け取りといった需要も生まれている。
青少年赤十字に加盟すると、学校教育の中に赤十字の精神に基づいた平和や福祉活動などを取り入れることができる。
平壌の英国大使館がある区域には4つの外国公館があるが、ドイツとフランスは一時閉鎖。
楽天モバイルでは既存ユーザーにも自社回線サービスへの移行を促す考え。
南股地区振興会（藤原金悦会長）は２０２０年度、旧南股小学校時代に使用されていたピアノを調律し、使用可能な状態に復活させた。
高橋洋一の霞ヶ関ウォッチ 米国とイランの一触即発　日本が取るべき方策は.
西出さんのように特定の場所に長期間滞在せず、複数の拠点を移りながら暮らす人は「アドレスホッパー」とも呼ばれている。
コロナ禍における全国的な休校がきっかけとなり、家庭での学習が見直されている今、こうしたクラウド型の通信教材を、選択肢のひとつとして考えているご家庭も多いでしょう。
卓球の魅力伝え１０年　関が丘・松谷さん　小中学生を熱血指導　活躍、成長楽しみに【一関】
親子連れ４０人が参加し、ビオトープ周辺でトンボを捕獲。
協和機工が市に防護服とマスクを寄贈【山口】
子供用のプロフィールでは、PG12やR15+以上の視聴を制限しつつ、大人が使うプロフィールに暗証番号を設定しておけば、子供が勝手に切り替えて制限を回避してしまうこともなくなります。
式には小島敏文政務官が出席した。
無料化の理由について、代表取締役の武地実氏は「逢妻ヒカリはGateboxにプリインストールしているため、ハードウェアを購入すると必ず共同生活費が発生するという誤解を招いてしまった」とした上で、「より多くの方々にGateboxのキャラクタープラットフォームの思想や料金体系に関して、正しく理解して頂きたい」と説明しています。
まだ頭の片隅で、“元に戻るだろう幻想”がチカチカ点滅している。
来賓のＪＡいわて花巻の髙橋利光専務は「近くに商店がなくなり買い物に行けない高齢者が増えている。
私の遺伝子を受け継いでくれてます」と健康状態に問題はないとしている。
そして、ZenBookの特徴でもあるエルゴリフトヒンジにより、約3度の傾斜がつくのも、タイピングのしやすさを向上させています。
今回は、熊本市の教育が導入から約1年半の間でどう変化したのか、そして実際の学校ではどのようにiPadが使用されているのかを取材しました。
普通の歯ブラシを電動歯ブラシに！
“個性派”ぞろいの２３００体　３０カ所で展示　来月２１日から宿場の雛まつり【花巻】
誰もが楽しめるスノーリゾート　緩斜面が多くファミリーに人気の「パノラマスキー場」と、ウルトラライトパウダーが自慢の「下倉ス…
政府によるビュッフェ形式の食事自粛の呼びかけなどを受け、3月5日から全店を営業自粛。
男子は３４チーム、女子は３０チーム…
今後アップルも、中国依存からの脱却が迫られるかもしれません。
先の見出しで直接のライバルがいないと顕したのは、そうした意図があってのことです。
なお、FeliCaには非対応です。
麻生氏は与野党の議員からの質問に対する複数の答弁の中で、
東町青年修養会は大正８（１９１９）年、これまで親睦会的な青年たちの集まりを改め、心身の育成を図る目的で組織された。
プロ野球では2月29日から3月15日までのオープン戦全72試合が無観客で開催される。
セミナーで栄養について学んだり、園で野菜を育てたりと〝生きる源〟の食について考えている。
カメラの数は3Dで測距ができる「iToF」をカウントするかどうかで変ってきますが、映像を残すためのセンサーという意味合いでは、トリプルカメラで、この点はXperia 1と同じ。
これまではiPhoneやiPadからの添付ファイル送信はデスクトップ版と比べて制限がありましたが、今後は外出先でもストレスなく送れたり、モバイルのみで業務連絡を完結しやすくなりそうです。
料金自体はインパクトがありますし、楽天のもろもろのサービスとの融合ができてくると、それはそれで怖いところもあります。
新型コロナの世界的感染がいまだ拡大する中、夏の開催など、本音でいえば誰だって無理だと思っている。
女子は４グループに分かれて予選リーグの後、決勝トーナメント１回戦４試合を行った。
トランプ陣営の巻き返しが始動している。
ある時、たまたま子供を連れてその場を通りかかると、食事を配っていた職員から声を掛けられ、もらわないかと勧められた。
これに対し、例えばPayPayであれば、登録時に電話番号の入力が求められます。
台風９号の接近に伴い、山陽小野田市は２日午後３時、警戒レベル３となる避難準備・高齢者等避難開始を発令した。
実際撮影してみても、12とminiの差はまったくない。
厚狭図書館（山本安彦館長）のひなまつりコンサートは１６日、厚狭地区複合施設であり、県内を中心に活躍するソレイユトリオの３人が約１時間にわた…
ただその性質上、できないこと・厳しいこともある。
FF7Rでレノの声聞いたばっかで、違和感はちょっとあるけど大丈夫なんかなって思った矢先に.
このポリシーは2016年の大統領選挙の際にフェイクニュースがSNS上にあふれ、非難されたことを受け、同じことが起こらないよう2019年11月に提示されたもの。
まずは、AniMe Matrix ディスプレイを紹介します。
問い合わせはみどりの郷＝０１９７（４４）２１３１＝へ。
女性はすぐに娘を通じて警察に通報した…
第２４回北上市ミニバスケットボール新人交流大会（市バスケットボール協会主催）は最終日の２６日、同市相去町の北上総合体育館で順位決定リーグが…
そんなこんなで、繰り返すがとりあえずYouTube『銀魂チャンネル』を登録だけでもしておくことをススメたい。
中国共産党の大西洋横断的な結び付きを弱めるという長期的な目標は、情報戦によって発揮された。
森山病院を核とした、予防医療システム「旭川ウェルネスセンター」が本格的に稼働することになる。
要はゲーム機本体にストレージを光学ドライブとして認識させ（エミュレート）、ROMデータを渡して実際のCD-ROMやGD-ROMさながらにゲームを実行できるようにするものです。
例えば、同州デトロイトの元選挙スタッフは、有権者を指導し、民主党候補のバイデン前副大統領に投票させている場面を「毎日のように直接的に目撃した」という。
この時期は海に雪融け水が流れ込むため海水が濁りやすく前日には雨も降ったことで視界が悪かったようで、富士見地区で操業していた７０代の漁師は「濁って海の底が見え辛かった。
本モデルからエアフィルターを搭載しているので、気になる稼働時の匂いも抑えてくれます。
反対に適切でない場合は「不満顔」が表示されます。
クアルコムはVoNRへの対応について「世界のモバイル業界が5G スタンドアロンへの移行するための重要なステップとなる」とアピールしています。
先日配信が開始されたiOS 14 / iPadOS 14パブリックベータ版。
感染リスクが高い市民を優先し配布するため７５歳以上の高齢者や妊婦、障がい者らに４万２０００枚、保育所や高齢者施設など福祉施設に１万４０００枚、幼稚園や小中学生など教育機関に３万１０００枚、病院など医療関係に３０００枚そのほか公共施設に３０００枚を配布する。
ただ、すでに賢者の職業はあるので、今さら感がなきにしもあらずと言うことで、遊び人から賢者にクラスチェンジした場合には、何かしらの要素を加えたいと話していました。
▲今シーズンのオープンイベントとして巨大イチゴケーキの振る舞いを実施。
個人的に、ココイチのカレーはサラっとしていてあっさりめなタイプだと思っている。
一般的に、画像などのデジタルデータは簡単に複製できるため所有欲が満たされないほか、電子書籍やゲームのダウンロード版など強力に保護されたコンテンツは中古で販売できず、再販価値を持つパッケージ版に比べて割高な印象が否めませんでした。
秋の読書週間（１０月２７日～１１月９日）に合わせ、宇部市立図書館（藤永義昭館長）は「これ読んでみて！
北朝鮮の巧妙な制裁回避を断固封じなければならない。
Series 6の目玉機能として搭載された血中酸素ウェルネスセンサーも搭載されていない。
高速充電には、規格に準じた電流と電圧の提供、そしてスマートフォンと充電器との間での通信が必要となります。
公式からPSN IDで登録すると、直販の予約受付が始まった際に招待制でメールが届き、そこから先着順で予約できる(かもしれない)仕組みです。
新型コロナウイルスの感染拡大を機に、ＡＩ（人工知能）やＩｏＴ（モノのインターネット）などの最先端技術を活用したデジタル化を加速させ、社会全体での非接触や非対面への転換を図る。
コンナ オイシソウニ ヤケタコトナイヨ。
要はフォトモードのカメラに当たり判定、正確にはロケット弾などを反応させるトリガー判定があり、静止したフォトモードでカメラを近づけることでプレーヤーに当たる前に爆破できるというバグでした。
藤原啓治さん訃報に「FF7R」プレーヤーも涙　レノ役出演で「いつもの声と違うとは思ってた」
これこそ中日友好の底力です」と表明。
アスクルが運営する一般消費者向け（BtoC）インターネット通販サービス「LOHACO」は、ライオンと共同で、ライオンが開発したIoTハブラシ「クリニカKid's はみがきのおけいこ」のテストマーケティングを開始し、8月25日よりLOHACOにて先行予約販売を開始しました。
★晩酌セット(肴３品＋焼きそば＋お酒２杯)2,000円（税込）
本症状はMacBook Proのバックライトに不具合が生じ、ディスプレイの下部から光が漏れ出たり、症状が重い場合はバックライトが完全に壊れてしまうというものです。
今回のビデオ公開は、MWCでのプレスカンファレンスの代替措置となっています。
将来の折りたたみiPhone、傷ついたディスプレイが自己修復？
さらに、今後数ヶ月の間にChromebookをさらに使いやすくするため、より多くのアップデートを提供できるよう取り組んでいるとのことです。
助成金は県内企業や県民からの寄付金で、１人につき２５万円。
WWAN……5Gモデム/LTEモデム（オプション）
共通の特徴は、CPUをインテル製第10世代Core iの一つ"Comet Lake"に刷新した点。
個人的には相席中に連絡先を交換してしまえたらなぁ……と思ったんですが（笑）
NTTドコモは5月11日より、「ドコモ地図ナビ」サービスにおいて、地域ごとの混雑状況を確認できる「混雑度マップ」の無償提供を開始しました。
樹高約５㍍の枝先に広がる釣り鐘状の青紫色が…
継続の難しい激しい運動プログラムを押し付けることはせず、代わりに1日のうち時間があるときに出来る数百のミニ・トレーニングを楽しめるというもの。
ちょっと意地悪な周囲を囲まれた狭い空間での移動撮影時では上下動がちょっと気になりますが、普通に使用する分にはほぼ問題ないでしょう。
戦士、魔法使い、僧侶、武闘家、盗賊の5つの基本職ならば週末にフィードで戦闘をすると獲得できる経験値が＋50％になります。
また、細かなポケットがついており、小物をきれいに収納できます。
忙しいあなたの頼もしいパートナーになることでしょう。
礼曹（高麗・朝鮮王朝の六つの官庁＝六曹＝の一つ。
今回のiPhone 12シリーズは「iPhone 12」「iPhone 12 mini」「iPhone 12 Pro」「iPhone 12 Pro Max」の4モデル展開ですが、5Gを含むモバイル通信の仕様はすべて共通です。
難民たちの明日はまだ闇の中だ。
これにより従来に比べて石膏を75％も節約できるようになった。
山陽消防署埴生出張所、車検切れの救急車を運用【山陽小野田】
キャンペーン期間中に新規で出品した商品が売れていることが条件で、抽選で3000名が売上金が実質2倍となります。
立石氏は2020年3月29日深夜放送の「Going Sports ＆ News」（日本テレビ系）で、新型コロナウイルス感染拡大の影響により1年延期が決まった東京五輪について、競泳選手への影響について解説。
フリップカメラを活かした撮影をしたいと思って手に取った 「」だったが、カメラ性能の高さとそれを大画面での操作で撮影についつい没頭してしまった。
同じような設計ならば、結局のところ「本体の質量の差＝バッテリー搭載量の差」と言え、これはもうどうしようもない。
総合病院で感染症対策チームの旗振り役を担った経験もある。
シトロネラとパイナップルとナッツの香りをブレンド。
ニュースなどでみかけると、生命保険に出場を希望する人が多すぎて感心します。
乾燥にはドライヤーは絶対に使わないでください。
仮に20年下半期にクルーズ船の再開がない場合、前年比で84億円以上の損失となる。
後半は車両の消毒作業体験、集合センター、農場隣接テントでの業務、豚の追い込み作業の演習を実施した。
まさに今回のMacBook AirとiPad Proは人間が使いやすいと感じる入力方法への原点回帰と言えそうだ。
筆者は保護フィルムを貼り付けてから使っていますが、トラブルは起きていません。
温度や水の管理に気を配りながら３０センチほどに成長させた苗を４月から６月にかけ順次出荷。
要はこれまで通りに季節が移ろえば祝着至極であるが、今ある社会の現実とは懸け離れてしまい、普段、事あるごとに「踏襲はいけない」と主張している筆者の考え方とは事を異にする。
さらに、日本一通算11回目（前身球団時代も含む）を祝して、とくするアンケートアプリからの回答者の中から、抽選でTポイント1万1111ポイントを11人にプレゼントします。
そこからの今日の勝利ですから喜びもひとしおなんでしょうね」とファンの心理を解説し、殊勲の遠藤に対して「先場所、ああいう負け方しながらよく怖がらずに踏み込みましたね」と称賛した。
感染症拡大の中、身に着けるものはできるだけ気を付けたいですよね。
不要不急の外出を控え、自宅や学童保育で長時間過ごす子どもたちのス…
第2にアップル自らがMacの設計と製造を全般的にコントロール可能となり、Intelの開発遅れや設計目標に縛られなくてもよくなること。
さすがプロはスゴイなぁ……と驚いたのも束の間。
」と大声では言いづらいものの、正直なところヘタなデパコスよりよっぽど優秀だと思う。
その招待状の内容がスカッと＆感動!
悲鳴あげてる豚の映像見てらんない」
もう一つの柱である食品ブランドとしては、日清食品の『カップヌードル』やS&Bのわさび、タバスコなどがセレクトされています。
本特許では、ディスプレイ周りに光学的な指紋認証手段を実装する方法が示されています。
そんな中、スマートフォンという商品の枠組み内で5Gモデムをどう料理し、商品戦略に組み込んでくるのかな？
また、キーボードは使えませんが、FireTV Stickを接続してプライムビデオなどの視聴もできます。
しかしMicrosoftは、この問題をソフト的に解決しようとしているようです。
Apple TV+、米で人気TVチャンネル2つをバンドル提供開始。
POCOは1月17日、POCOブランドで販売されている唯一のスマートフォンPOCO F1は「成功している」端末だ、と主張した。300ドル（約3万3000円）のPOCO F1は50のマーケットで販売された。
お笑い芸人のたむらけんじさんが2020年4月13日、シンガーソングライターで俳優の星野源さんの楽曲「うちで踊ろう」とのコラボ動画をツイッターに投稿したところ、「久々に声出して笑った」などとネットの爆笑を誘っている。
戦争後、カグニュー大隊の隊員たちは花道を歩んだのだろうか。
キャラ弁コンテスト審査会／審査結果発表日：2020年7月8日（水）
ちなみに、筆者は残念ながら未プレイですが、Joy-Con“おすそわけ”で、サリーとお父さん2人で同時プレイ可能な「マルチプレイモード」もあります。
Cornelius-私たちのマーケティングアドバイザーおよびSNS運用担当。
通勤・通学で大活躍間違いなしのバックパックです。
ファーストパーティならではのフル活用したタイトルが見せてくれる可能性と、マルチ展開のタイトルでもPSを選ぶ理由になるような使われ方に期待です。
すなわち、Beatsブランドではない純正ヘッドホンAirPods Studio(仮）と失せ物追跡タグのAirTags(仮）です。
バーコードからアクセスできる専用ページにて、ドリンクの注文を行うようだ。
場合によっては冒頭に記したような、病院や航空機、バス、電車など密になる空間を手早く除染する機器として実用化される可能性もあります。
また、「日本アニメ（ーター）見本市」で公開された「until You come to me.
よって、国家と国民のプレゼンスを高めるために憲法改正は必然だ。
そうした状況で発見されたのが、この設定項目です。
我が家にはあらゆる視聴手段がありますが、モニタースピーカーで聴く場合はiPad Pro（2020）が最高かな（Airではなく）。
日々の歩数がポイントに直結するのが大きな特徴で、１年目の今年度は１１００…
さてKuo氏の予測に戻ると、5nmプロセスチップ採用のアップル製品は、2020年半ばから出荷される予定とのことです。2021年のArm版Macに加えて、2020年後半～20201年初頭にかけてフラッグシップの2020年iPhoneラインナップ（iPhone 12シリーズ）とMini LEDディスプレイ採用の新型iPad Proに、5nmチップが搭載されると述べられています。
アプリには「学習モード」「作業モード」「リラックスモード」などシーンに合わせた照明設定が用意されています。
一行はこのあと、宗谷岬、旧瀬戸邸など見て回り午後のフェリーで礼文に向かった。
おそらく日本初ではないだろうか、ポールダンスをテーマにした漫画作品は。
逆にノイズキャンセリングをオフにすると、当然ながら外音ノイズが聞こえてしまいリスニングに没頭することができません。
一回の掲示で、五人まで有効です。
テスラ、Model Xほかに「パーティ＆キャンピングモード」を提供へ。
最後までサービスを続けていたのは東京テレメッセージですが、それも昨年2019年の今日を最後に個人向けサービスを終了しました。
これはこの手のカメラの特性と思って注意して使うようにしましょう。
中国のモンゴル語教育廃止、公文書がネッ.
PC版フォートナイトがリアルタイムレートレーシングに対応します。
こうした、稼働後に判明した不利益を追加で補償すると際限が無くなるため、電力会社は補償という形は避けたい。
不足のマスク手作りで　立体型、子供用も　町ＨＰで資料公開【金ケ崎】
Q1：「YEEUU」アプリはどこでダウンロードしますか？
手に持っていてズシッとくる重量感があります。
辞任表明の報に触れた被害者家族たちには驚きと落胆が広がった。
前回は試合当日だけだったが、今回は十二月中旬から一月末まで、約一カ月半にわたり設置される。
２３日に少年野球川上クラブ卒団式【宇部】
君のポケモンBOXにカロス地方のポケモンちゃんたちをお迎えしよう!
今回の新型ウイルス対策の初動でＥＵ加盟国が協力関係を強化できなかったことは、静かにしていたＥＵ懐疑派を刺激し、今後、ポピュリズム運動の再燃も懸念される。
これまでスマホ同期と一部のGalaxyシリーズの組み合わせで利用出来た画面共有が、別ウィンドウで開くようになったイメージです。
好条件の立地の奪い合いが加速しているといい、これに加え、建設業界の人件費の高騰などが価格の上昇にいっそう拍車をかけているようだ。
KRISTALLは道路交通法の規定に適合して国家公安委員会の型式認定を取得した製品にのみ貼付される「TSマーク」取得を目指しております。
鉄道運行や高速バスなどを手がけるWILLER（ウィラー）、三井住友カード、ビザ・ワールドワイド・ジャパンなどは、日本で初となる鉄道での「Visaタッチ決済」によるキャッシュレス決済サービスを、11月25日より京都丹後鉄道で開始します。
センター試験を利用する大学、短大は前年度より各３校増えて過去最多の８５８校となった。
健康な湖北人と健康な湖北以外の出身者と、どんな違いがあるだろうか」
クラシックな"丸目"を再解釈したというヘッドライトは、通常のヘッドライトとハイビーム用プロジェクターのみならず、デイタイム・ランニング・ライトやウインカーとして12個のLEDが点滅するリングも統合されています。
目下の課題は、▼大学などの高等教育機関を科学研究拠点、人材育成の拠点、社会・経済発展の中心拠点として発展、▼教育内容の実用・総合・現代化、教育の条件・環境改善、▼中央と地方の教育格差の克服－－だ。
メインカメラは13MP（広角）、5MP（超広角）、2MP（深度計測用）となっています。
今どきの若い子にとって、ネットってリアルの延長でしかないと。
令和の時代を迎えましたが、日本には解決すべき家族問題が数多くあります。
同じくスクウェア・エニックスからはもう1本、新作3Dアクション『BALAN WONDERWORLD（バランワンダーワールド）』が発表。
Zoom自体はオンライン会議サービスとしてはよくできていて、私自身も打ち合わせなどで使います。
初代razrはSIMスロットがなく、eSIMだけの対応だったため、販売もeSIMをサービスしているキャリアに絞られてしまいました。
と、合計で8268円に加えて300円の割引クーポンがついているので、実質8568円でなんととなる。
独自の感染症対策を打ち出し再開したはいいが、観客席にファンの姿はなく、大規模クラブのバルセロナでさえコロナ禍で収入が激減。
それによると、イスラエルとアラブ２カ国は、相互に大使館を設置するほか、貿易や教育、医療などの面で協力を進める。
不確かな情報が独り歩きし、世間に蔓延（まんえん）した「逃げた、逃げない」の再来▼真偽は大事だが、この時期には不適切。
今回はWindows 10のノートPCのディスプレイにプロジェクション機能を使ってGalaxy Note20 Ultraを接続してみました。
自宅のゲーム専用機やゲーミングPCで遊んでいたゲームの続きをそのままモバイル端末で遊べるようになることから、高速・大容量通信の5Gや、大画面・高画質ディスプレイを備えたスマートフォンやタブレットと好相性のサービスです。
は、アイオメガ社（Iomega）が開発したリムーバブルHDD。
空間オーディオ対応のAirPodsで鑑賞すると、さまざまな音の要素が交じり合うことなくいろんな方向から聴こえてくるのを確認できます。
今、裁判の当事者たちは何を思うのか。
」という、絶対にここでしか生まれない妙な感動があった。
今野さん（５２）は「名前には人と人を結ぶという意味を込めた。
終生の友として交流した詩人と、世界的版画家の作品などを紹介する企画展「草野心平と棟方志功」が、市立草野心平記念文学館で行われている。
もし失敗してしまっても道中のチェックポイントから再開できるため、難度はそこまで高くありません。
アップルは4月中旬に韓国の直営ストアを再開後、オーストリアやオーストラリアなど範囲を徐々に広げています。
皆の迷惑になります」などと書かれた紙が置かれていた。
新型コロナウイルス感染症の流行を受けて、マイクロソフトが箱庭ゲーム Minecraft 向け教材コンテンツの無料配信を開始しました。
徴用工訴訟は「未払い賃金」の話などではない。
いわきの北部では本市を代表する秋の味覚の一つ、梨の出荷に向けて生産農家が準備を進めている。
モーターは小さく、バッテリーも薄くなりました。
沿道に積雪はなかったが、時折小雪が舞い、冷たい風が吹き付ける条件下、約２キロごとに設けられた番所で休憩を取りながら奈良坂、東岳両峠を越え、約６時間後に中尊寺に到着した。
世界に向け日本の魅力を発信しているジャーマン・インターナショナル社（東京）のキアラ・テルスオロさんが「コロナ禍の中、インバウンド誘客のために今やっておくこと」と題し講演した。
実は、筆者は以前から、5月下旬つまり東京五輪開催の2ヶ月前がデッドラインと発言してきた。
下地氏の復党については10月27日、國場組の國場幸一会長や大米建設の下地米蔵会長らが「保守・中道大同団結で強固な保守政治を作り選挙で結果を出さなければならない」として、同氏の復党を求める県内14企業・団体連名の要請書を県連に提出した。
」と思わされるレゴ化解釈でブロックになっており、組み合わせて飾るだけでも無限に時間が経過します。
心に乙女が住んでいる男性は意外と多い！
山口高ラグビー部写真展「コロナに勝って花園へ」２８日まで萩山口信用金庫本店【山口】
役得を享受するのは当然のことで、むしろそれを「悪」とする感覚はない。
お気に入りのヘッドフォンやスピーカーで音楽を聴いたり、
そして野菜はスタッフが運んで来てくれる。
レトロな「上島珈琲店」の福袋（3000円）の中身はコーヒーでいっぱい!
ってことで私が苦しみながら書いた2020年の記事のうち、個人的に印象深かったヤツを振り返ってみたい。
新型コロナ対策のため、座席の間隔を開けて着席する。
そして再び電源ボタンを押して元の画面を表示すると残像は消えます。
両主将が決意表明し、男子の二宮啓監督と女子の吉崎康志監督が登録選手を紹介した。
単に撮影すれば、自動的にHDRで記録され、転送時に必要ならばSDR（通常ダイナミックレンジ）に変換される。
バーミヤンおよびばーみやん軒はもっと評価されていいと思う！
前作「Mi Note 10 Pro」は、サムスン製の1億800万画素センサーを含む5眼カメラを搭載していましたが、Lite版では4カメラ構成に削減。
Android 11は、予定通りなら5月にベータ版がリリースされ、第3四半期（例年通りなら8月）に正式リリースされる予定です。
また、昨年11月の井上戦にも言及し、井上はドネアの強打を浴びながらも幸運にも逃げ切ることができたと指摘している。
ソ連やキューバといった共産主義国だ。
アパートや引っ越しの日取りもとんとん拍子に決まった。
現行機種のiPhone 11 Proは前モデルiPhone XSの2658mAhから3046mAhへ、iPhone 11 Pro MaxはiPhone XS Maxの3174から3969mAhに増量されていた次第。
地域別では旭川市内６件（同７）、上川管内３件（同４）、宗谷管内2件（同3）、留萌管内と北・中空知管内各1件（同各2）と5地域全てで減少。
今回は日本向けモデルとして、正式に発売された位置づけとなります。
だが、ベンチには昨年秋までチームの指揮を執った亡き恩師・坂本收司さん＝享年（45）＝が生前愛用していたピンク色のメガホンが選手たちを見守る。
未収金額の合計は６世帯で２２０…
館内のネットワークにつなげるとブラウザ上で英語の解説が読めます。
大沼バードハウスは２５日午後５時で夏季開館を終えることから、冬に備えて鳥インフルエンザ対策として野鳥と人が接触しないよう施設周辺に張っていた防護ネットを取り外し、沼周辺に飛来する野鳥を紹介する案内板などをブルーシートで覆い冬支度を進めている。
人気の返礼品は、ジー・テイストの「中国料理敦煌総料理長監修おせち料理宴」、天馬の「プロフィックスルームケース」、若新の「とらふぐ刺し身・あらセット」など。
たとえばNVIDIAのTitan RTXもRTX 2080 Tiも同じTU102 GPUを使用しているものの、後者はより少ないCDUAコアしか有効になっていないという例もあるとされています。
まずソフトウェア面では、ロボコール（自動発信勧誘電話）を管理しやすくするAPIが追加されます。
欲を言えばWi-Fi 6に対応してほしかったところです。
なぜソフトバンクブランドで、スマートフォンのヘビーユーザーだけではなく、それとは対極をなす初心者向けプランにも力を入れるのかといえば、初心者がスマートフォンを使いこなすにはショップでの手厚いサポートが必要だからでしょう。
ムサシ・コジロウのニャース風船が期間限定で再登場。
休み中は暴飲暴食に明けくれ、休みボケで調子が戻らないと言う人もいるのでは。
庫内整理に便利なバスケット付き。
このユニークなスマートフォンが発売されたのが、2019年の今日です。
今月予定していた「山口地酒の祭典　新酒発表会２０２０」の中止に伴い、自宅で新酒を楽しんでもらおうと企画した。
そして、一番のネックは耳を塞いでしまい周囲の音が聞こえなくなってしまうことでした。
今は経済危機など暗い話が多いのですが、大事なのはこれからのビジョンを語り合うことです。
同氏とアップルのティム・クックCEOがプライバシーの扱いをめぐって対立関係にあるのは公然のことで、今さら反感を隠すつもりもなさそうです。
World of Tanks Blitzは、戦車を操作してバトルを繰り広げる基本プレイ無料のMMO戦車アクションゲームです。
前年は早めに売り切れたため、前年より４０００本多い３万４０００本の生産を計画。
同ギャラリーで道外作家の作品展を開くのは初めて。
とはいえ、コールドにもコールドの良さがあり、泡だけではなく味や香りもナイスなクオリティだ。
このうち、宮古島市の新規感染は接客業の女性(２０代)の１人だった。
だから大人はハシャグナということだ」（続・大人の流儀）。
ヤカンがないため毎朝フライパンでお湯を沸かしているようだが、そのシーンもありのまま映されている。
参加した住民からは不安の声が聴かれた。
昨年10月に南米アルゼンチンで大統領選挙が行われ、４年ぶりに左派政権が誕生した。
一関市藤沢町の町住民自治協議会（千田博会長）は作成した簡易マスクの作り方マニュアルに多くの関心が寄せられたことから、見やすく拡大して掲示したコーナーを藤沢市民センターに開設した。
全国選挙評議会（選挙管理委員会に相当）は同日夜、開票８０％の時点で、与党が６７・７％を獲得したと発表。
便宜的に5つにしぼったが、選びきれないというのが正直なところである。
山陽小野田市厚狭から訪れた村田英司さん（７０）は「ここの温泉はよく利用する。
ゴムを使って大きめの折り畳み傘やタンブラーでもガッチリと固定します。
以降は「敵キャラ撃破→キャラクター育成→まだ見ぬ強敵へ挑戦」というルーティーンのもと、ゲームが進んでいきます。
CES 2020 記事まとめ【電気自動車・自動運転編】
それから２年後の１６年、知人の脱北者Ａ氏が中国にしばらく行ってくるとして行ったきり、全く便りがなかった。
個人的にはこれ以上望むことのできない結果を残せたけど、チームが不調だった試合では決定的な働きを見せられなかった。
道中に出現するカプセルからは、特殊な性能を誇るウエポンがドロップします。
ヘルメットなしの装着と同じく、ペンダルアームが直接こめかみ付近にフィットします。
▲「VAIO SX12」はブラック、シルバー、ブラウン、ホワイトの4色。
まずはウィジェットを開き、画面下部の「編集」をタップして「Google 移動所要時間」を追加しましょう。
それだけに洗練された見かけではあるものの、故障しやすさを抱えてしまったバタフライ式ですが、弱点を克服して再び戻ってくるのか。
付属品は約20cmのUSB Type-Cケーブルとハイブリッドイヤーピースロング（SS/S/M/L）各2個です。
学習成果の集大成　あすまで卒研発表会　産技短【奥州】
暗くなる頃には熟睡していたためだが、見る余裕もなかったのだろう▼友人の話を聞いて、また登ってみたいと思うようになった。
液晶パネルはIPS方式（公式動画より）で広視野角仕様、最大輝度も300nit（ニト）をキープし、テュフ ラインランド認証済みのブルーライト低減機能も搭載します。
新型コロナウイルスの影響が色濃く現れた数値となった。
Crew DragonはSpaceXがNASAの飛行士をISSとの往復に使用するために開発されている宇宙船です。
利礼航路は早朝の便が混雑を見せており、ターミナル出発口は土産を手にした家族連れや大きな旅行バッグを持った観光客らで１３日は利尻島行き４５９人礼文島は３４９人、１４日朝は両便合わせて２８４人が島に渡った。
写真は、可搬式オービスによる取り締まり＝１日（クリックで拡大）
宇部市は、自転車活用推進計画の素案をまとめた。
DHC公式サイト「ヤケクソくじについて」
地図」（ウェブ版）において、特定エリアの混雑度を確認できる「混雑レーダー」機能の提供を再開しました。
ですので、少なくとも国の緊急事態宣言が解除される今月末までは、引き続き、対面によるお打合せは差し控えさせて頂き、スカイプなどを利用したWeb会議や、電話などにおいて対応させて頂きたいと存じます。
プロボクシングでは、カリフォルニア州での試合がすべて中止となった他、3月14日（日本時間15日）にニューヨークで予定されていたWBO世界フェザー級タイトル戦も延期となった。
そのサムスンディスプレイのニュースサイトには未来のディスプレイとして数年後に実用化されるであろう、新しいデザインのディスプレイとそれを使った日常生活の一コマが紹介されています。
約４００点で玄関先や居間を彩っており、「…
Milageto 1/10スケール WPL D12 RCトラック カーモデル シミュレーション RC」というものを買いました。
また、一人カラオケを好む理由として「（人の番を）待てない」「人の前で歌うほどの力がないから.
平良港保安委員会はこういった現状を踏まえて会合を開いた。
Channel 4は、オスカーを受賞したこともあるVFXスタジオ Framestore の手を借り、AIで合成したディープフェイク映像によるニセ女王のスピーチを制作、英国民に対してフェイクニュースや情報操作されたメッセージに対する「厳しい警告」を投げかけることを意図しました。
長崎への原爆投下をめぐっては「日本は朝鮮の少年たちにこの島から出る機会を一度だけ与えました。
Envoy Expressは、業界初のThunderbolt™3バスパワードライブケースなので、電源アダプター不要。
しかも799円（税込）と安い。
このように画面側は保護できないものの、背面のスタンドを開くことで立てかけて使えるスタイルや、防水対応などを総合的に判断すると、初心者にもオススメできるケースと言えます。
楽天モバイルはサービス開始当初より、5Gの性能をフルに発揮できるスタンドアローン運用でのサービス提供を予定しているそうで、4Gの性能に引きずられがちなノンスタンドアローン運用で提供されている他社の5Gとどのような違いを出してくるのかが注目されます。
私が入った回はわりと遠くにいて、近付いてローアングルで撮るのは難しかったのですが、壁ごしに見ていたら次の次の回は仕切りの近くをチョロチョロ歩いていて歓声が上がってました。
ソニーはいち早く「PlayStation Now」においてゲームストリーミングサービスを展開しており、PS5でも継続していく予定です。
民主党のスウォルウェル下院議員（カリフォルニア州選出）が長期間にわたって中国人女性スパイと親密な関係にあったことが報じられたばかり。
あと、長期間プレイして貯まるマイルに対して「たぬきマイル交換」の数が少ない印象があるので、交換できる選択肢も増えるかなと。
運上さん曰く「そもそもセンターに選ばれる雰囲気のメンバーではないと思っていた」。
▲「AirPods Pro」（左）と、「Bose QuietComfort Earbuds」（右）
①小田島衣吹（ＳＦＣ）②生野（ライジング）③丸岡（きたひろしまテニスポタ）③大場（ＳＦＣ）
農家が生産物を観光客に販売しもうかるように農業と観光をリンクさせることが大事」と話した。
今回のタンブラーにも、最先端の技術を投入しています。
TechCrunchによると、Clearview AIのiOS用顔認識アプリはAmazon S3サーバーを通じて。
正恩氏は12年から毎年欠かさず太陽節には宮殿を参拝してきたが、 20年4月16日の朝鮮中央通信の記事では、
従来の衛星通信は専用の端末が必要だったり、一度地上の基地局を経てから端末に繋がっていました。
Kuro (7")　（ディスクユニオン）
金ケ崎町と同町社会福祉協議会は、１５～２２日に２０２０年度の福祉懇談会を町内６生活圏（地区）の各生涯教育センターで開く。
他にも複数の機器が1つのチャンネル幅を分け合って利用することで、高速化や低遅延接続が可能な規格「OFDMA」や、省エネ性の向上が図られている点などもメリットです。
中国では父親の出身地を本籍にして戸籍に記録する。
の販売となっているので（予定）、チョコレートガチ勢の方はぜひ一度お試しいただきたい。
公式にうたっている対応スマートフォンは、Galaxy S8以降とNote 8以降のSamsung端末、GoogleのPixle 2以降、そしてRazr Phone 1と2です。
山口市神田町のやまぐち結婚応縁センターは、会員のセンター来所を伴う業務を休止する。
同様のメッセージの転送制限としては、Facebook傘下のWhatsAppにも導入されています。
また、睡眠時無呼吸症候群の兆候となる「呼吸の乱れ」を感知できる世界初のスマートウォッチだといいます。
問い合わせは同社＝０１９８（４８）３０３７＝へ。
この混乱で感染が拡大するのではと憂慮する声も寄せられ、同内相は「混乱を招いた」として辞意を表明。
同社は最大100万枚のマスクを、新型コロナウイルス対策として寄付する予定です。
その歴史は90年代末の『ビーストウォーズ』（原語版がシリアスすぎたため、日本語吹き替えは声優のアドリブ合戦）にまで遡るほどです。
桶田さんは1992年10月から99年9月にかけて放送されたバラエティー番組「ボキャブラ天国」シリーズ（フジテレビ系）などで活躍。
県議会一般質問、宇部市選出の宮本輝男議員（社民・市民連合）【山口】
番組で明かした悲しいエピソード（公式サイトより）
八年前に市内近文に建設した旭川工場のほか、全国に四つの生産拠点を持つ。
CPUは「省電力シリコンとしては世界最速」の高性能コア x4と、高効率コア x4の8コア構成。
よく知られている「（就職）氷河期世代」を念頭に置いたような新卒・入社組を指す人がいるかと思えば、学生をイメージしたり、「（今後の到来を予想する）新ベビーブーム世代」といったニュアンスで使ったりしている。
相手のアイコンをタップして「経路」を選択すると、相手の現在地までの経路が表示されます（右）
GROOVE Xはコミュニケーションロボット「LOVOT（らぼっと）」専用ウェア「ねこみみホールガーメント」を2月21日に発売します。
正直「早くイベント終わってくれ……」と思う。
１９９７年度から宇部市の福祉会館で続いた男性料理教室が今年度で幕【宇部】
多年にわたり食品衛生の普及向上、業界の指導育成に尽…
ポケモンHOMEはポケモンバンク後継の預かり・転送サービスの側面を持ちつつ、特にスマートフォン版でのGTS含む交換や「マイルーム」機能、新しい配布ポケモンなどを受け取る「ふしぎなおくりもの」機能、最新のランキングやバトルデータ確認など、多数の新機能が加わりました。
AirPods Maxはイヤーカップ上部のボールジョイントでヘッドバンドとカプリングされています。
宇部市は１４日、ステージ２としている公共施設利用とイベント開催の基本方針について今月末まで継続することを決めた。
会員と家族はもちろん、同会の活動に興味がある人にも登録を呼び掛け…
ただし、システムが最適なリフレッシュレートを選ぶ自動選択も可能です。
取材後の帰り道、全盲で四天王寺大学（大阪）の名誉教授を務める愼英弘さんは、横を歩く筆者にこう言った。
次々と夏の風物詩が中止となる中、ガイドＯＢ、ＯＧらにいわきのＰＲに一役買ってもらってみてはいかがか。
そこで、データ改造をめぐる裁判の主な争点は2つとなりました。
現在、事実関係の確認を行うとともに、このような事態が生じた原因について調査を行っており、調査結果に基づき、厳正な対処を行う所存です。
今後はセットになるTWSの潜在的な市場が急速に開拓されていくのかもしれません。
RYYB構成は透過率が高いため光の透過量が40%増え、実効感度が上がるのが利点だ。
３密が回避できず、多数が集まるイベントについては中止・延期などの対応を求める。
好みやシーンに合わせてカスタマイズできるのも本製品のポイント。
アップルは台湾と中国のサプライチェーンとのパートナーシップを維持しつつも、感染拡大から中国の部品供給メーカーと組み立て業者がいつ操業を再開するか不確実なことにより、供給不足や出荷の混乱を招く恐れがある。
蓄積されたデータに基づき効率的なアドバイスを提供。
これまで（1）国税庁サイトで申告書を作り、印刷して税務署へ提出（2）パソコンとマイナンバーカードを使ってe-Taxの2パターンを試してきた。
山陽小野田市は、心身の健康を保ちつつ、笑顔で年を重ねていくことで健康寿命の延伸につなげるスマイルエイジングを推進しており、１１月を強化月間…
モンブランってそんな、ちょっと置いておいただけで崩壊するものだったか？
今回の想定に当たって、７道県での過去６千年間の津波の痕跡などを基に、起こりうる地震の最大規模を、日本海溝の三陸・日高沖でマグニチュード（Ｍ）９・１、千島海溝の十勝・根室沖でＭ９・３と推定している。
今年は雪融けが早かったせいか、例年より２週間ほど早い５月下旬から花が咲き始め、現在は池のあちこちでピンク、白色などのスイレンが咲き誇っている。
こうした自動化システムの多くは放棄されたか実装されないまま終わったものの、Apple TVやApple Watch、iPadの製品テストなど、より単純作業で人間の労働者をロボットに置き換えることにある程度の成功を収めたと伝えられています。
また、動画撮影時に人工知能がシーンを分析し、約15秒のダイジェスト動画を自動で作成する機能を備えます。
総合型地域スポーツクラブ・よりあい処西ケ丘（新谷弘昌代表）主催のスクエアステップ体験教室が１１日、厚南市民センターで開かれた。
TBSの宇内梨沙アナウンサー（28）が2020年3月15日、自身のインスタグラムのストーリーズで明かした内容が視聴者の間で話題だ。
絹のようなレーヨン素材で肌ざわりもやさしく、ごわごわした感触もありません。
タレントの吉木りささんが、夫で俳優の和田正人さんへのある不満をあらわにした。
Galaxy Z Fold2にファッションブランドThom Browneモデル。
覚書に署名し、アーカイブでの資料公開に関する連携に合意した。
そしてMagSafeアクセサリーを固定するための磁石リングも確認されており、
消耗品も利用されていない為、二次汚染の心配もありません。
何か加えるならネギくらいで余計なものはなくてOK。
宇部・英会　４月１１日にホワイエコンサート【宇部】
サイズは138×103×156mm、重量は1150gとなっています。
どこか懐かしさを感じるグラフィックとゲームデザインに加え、ゲームが進むごとに歯ごたえを増す難易度が特徴的な『メットボーイ！
江名の漁業会社「漁福」所有の遠洋マグロはえ縄漁船「第35漁福丸」（総トン数４９９トン）が10日、約８カ月に及ぶハワイ東沖・太平洋西経漁場での操業を終えて小名浜港に寄港し、メバチマグロ約25トンとクロカワカジキ約５トンを水揚げした。
SOFIAが月を調べたのはこれが初めてであり、実際に観測するまでは信頼できるデータが取得できるかはわかりませんでした。
平成のカリスマである丈一郎氏はプロ4戦目で日本バンタム級王座を獲得。
米軍は、紛争の発生に備えて北半球でのミサイル防衛・早期警戒レーダーを強化しているが、とりわけアラスカ、カナダ、グリーンランドに重点を置いている。
従来の楽天モバイルは、NTTドコモ・auから回線の一部を借りて、携帯サービスを展開する、いわゆる格安スマホ（MVNO）です。
県への要望事項などを確認した美ぎ島美しゃ市町村会の定期会議。
宇部市厚南中央２丁目で総合建設業・製造業などを手掛ける新光産業（古谷博司社長）は１９日、県の「やまぐち新型コロナ対策応援寄付金」に３００万…
また、コレクター要素として、カードにはシリアルナンバーが登録されています。
BGRいわく、PS4も当初の小売価格は米国市場で399ドル、EUでは399ユーロ。
さてタピオカランドは入場料1200円だったが、今回は無料。
旭山動物園くらぶの杉本憲彦専務理事は「動物園を訪れるみんなに笑顔になってもらいたいと思い企画しました。
この時、レールの形は特に気にしなくても大丈夫。
、そこではユーザー本人が公衆衛生当局に報告するかどうかも自ら選べる、つまり「自動的に当局に連絡されない」ことが明らかにされています。
あるツイッターアカウントは、「中居くんがいたからキスマイみんなが輝けるようになりました！
日本だけでなく世界中で多くのオフィスワーカーが在宅勤務になるなど、社会構造にも変化をもたらす大きな影響が出ている。
英国では「ヴォクソール」のブランドで知られる。
Galaxy S20とS20 Plusでは、被写体に対して30倍のズームをかけることができます。
新型コロナウイルスの感染拡大に便乗したうそ電話詐欺や侵入盗などの犯罪を防ごうと、山口警察署と県警本部の職員９人が７日、山口市中心商店街で啓…
一関市内在住の男性が新型コロナウイルスに感染したというニュースを受け、市内の一部施設では３日、４日以降の開館に備え、施設利用者が触れる手す…
ソロテントは開発した私たちの思いが詰まった製品です。
演歌もロックもいろんなジャンルも。
制度的矛盾をそのまま放置すれば、新たな差別を生み、子どもたちが未来において堂々と生きることができない深刻な問題をもたらすだろう。
常盤盆栽同好会（中川勝友会長）の第２８回盆栽展示会は３１日と１１月１日、宇部市のときわ湖水ホールで開かれる。
AppleStoreでは、本体発表に合わせて純正ケースの販売が開始されました。
また読み取ったメニューから、人気の料理名をハイライトしてくれます。
市立図書館が「特別整理」のため次のように休館となります。
▽西原公民館「マクラメふくろう講座」（午前10時・同公民館）
クマに比べシカやキツネは人間に被害を及ぼすことがないとされシカは稚内の景色にも溶け込んでいるが、キツネはとなると筆者などは親近感がない。
市場想定価格は9万1000円前後（税別、以下同）です。
◆アンモナイト（化石）　古生代デボン紀（４億１９００万年前～３億５９００万年前）中期から中生代白亜紀（１億４５００万年前～６６００万年前）末…
運動開始に先立ち、内郷女性消防クラブ（遠藤和子隊長）では７日、内郷消防署（鈴木茂幸署長）と連携し、内郷地区の高齢者宅を訪れ、住宅用火災警報器や消火器の有無などの聞き取りを行った。
山口市湯田温泉５丁目の「割烹（かっぽう）鄙（ひな）の館」は６日、水の上町の児童養護施設・山口育児院でマグロの解体ショーを披露した。
このように本モデルは、モバイルディスプレイの枠のみならず、据え置き型の安価なゲーム用ディスプレイを超えるほどのリフレッシュレートと機能を備える点が特徴。
三・六街の居酒屋の主人は、困惑したような、あきらめたような、何とも言えない表情で言う。
今春、宇部商高を卒業し、東岐波郵便局に勤め始めた名賀萌花（なか・もか）さん（１８）。
MVNO（いわゆる格安SIM）サービスの日本通信は、12月10日から月額1980円（税抜き、以下同）の料金プラン「SSD」を提供開始します。
残念ながら、AutoMemoでも、文意を解釈してある程度正確な文語体にするというのは難しいようです。
ご支援人数が予測を上回ったり、為替レートが大きく変動した場合、正規販売価格が予定販売価格を下回る可能性がございます。
地域住民が競技を通じて交流する第３２回「矢沢ふれあい卓球大会」は１５日、花巻市高木の矢沢振興センター講堂で開かれた。
本体は右側面にボタンが1つだけとシンプルな構造。
なぜ、そんなことを言ったのか。
市から業務委託を受けた宇部観光コン…
またMIDI出力は「合唱団」と名付けられた盤内でDC電流に変換され、割り当てられた盤面の歯列模型をパカパカと駆動します。
ZTEのAXONシリーズはフラッグシップモデルとしてハイスペックな製品が揃っていました。
還元はPontaポイントで行います。
１９５５（昭和３０）年ごろの制服など貴重な資料が展示されている会場（小郡文化資料館で）
山陽小野田市議会１２月定例会は１１月２５日から、耐震化で議場も新しく【山陽小野田】
同社はフラッグシップスマホHUAWEI P40シリーズの発表会を、3月26日にオンラインで開催するとアナウンスしました。
台風１０号により新聞発行、配送・配達を特別態勢に【社告】
そんなこんなでバニラエッセンスで代用することも考えたが、逃げちゃダメだと腹をくくり購入。
市場に出回っている全てのケーブルで検証したわけではないと思いますが、充電端子穴よりもひと回り大きくくり抜かれているので、端子部が極端に太いケーブルでなければ、問題なく挿せると思います。
なお、本日のメンテナンスおよびサービス停止の予定もないとしています。
欧州統合の中心的存在だったジスカールデスタン氏は、英国のＥＵ離脱が国民投票で決まった直後「性急過ぎた統合で、にわか仕立てが露呈した。
何となく思い出したのが、黎明期のスマホ。
市内の小中学生を対象に募集した「旭川市の公園」絵画展の表彰式が三日、大雪クリスタルホール（神楽三ノ七）大会議室で行われた。
アバンストラッシュがどうしてもやりたい人は、ふくびきスタンプ2周目（20個目）をお金の力で握り潰すもよしだが、最後に余談を1つ。
潮見が丘小で２２日、稚内出身兄弟ユニットＳＥ―ＮＯのオンラインライブがあり、コロナ禍で様々なイベントが中止になった児童を音楽で励ました。
２日目で涙をのんだいわき連合のほか、いわき総合、平商業、勿来工業、磐城農業が２回戦で力尽きた。
アップルがいう「社会に認められた組織」とは、具体的には政府組織、健康に特化した民間公益団体、健康問題に関して資格や実績のある会社組織などを指します。
一方、強制再起動の方法はiPhone 8までと同じです。
平の小野美術 27日まで「年末大感謝祭 新古 茶の湯道具大市」
中田副港開発社長、工藤市長の悩みは深くなるばかりだ。
オリジナル商品の魅力と怖さです。
バトン＆ダンス教室・ビートヒストリー（東梶返１丁目）に所属する２５人が、躍動的な…
イヤホンではないためAirPodsシリーズからは外れますが、Prosser氏が「AirPods（X Generation)」と呼んだ製品のイメージとも重なります。
伯父は、学校を出て兵隊に取られる前に国鉄に入っていた。
Googleは5月21日（現地時間）、アクセシビリティについての啓蒙を図るGlobal Accessibility Awareness Dayにあわせて、Googleマップに目的地が車椅子でアクセスできるかどうかを行く前に知ることができる機能を追加しました。
こういった視聴者さんがストレスに思うような箇所をどんどん無くしてなるべくラーメンに集中してもらえるような動画にしています。
電球はLPWA（LowPowerWideArea）のLTEモジュールとSORACOM IoT SIMの組み合わせでLTE-M回線（700MHz/800MHz/1.
県内では珍しいレクリエーション特化型のデイサービス「サウスサン」が、宇部市厚南黒石に…
単に高性能なゲーム用パソコンを求めるならば、Macにこだわる必要はありません。
また、USB On-The-Goに対応しているので、します。
ロバート・ロドリゲスはマンダロリアンのシーズン2エピソード6『Chapter 14: The Tragedy』の監督を担当しています。
花札の絵で有名な画家のキム・ジョムソンは「花札は安くて面白く、芸術的で美しく、小さくて軽く、持ち運びにも便利な民衆芸術」だと激賞している。
Teracubeは現在、アメリカとカナダにサポートセンターを持っています。
曲名の右側の︙メニューではないことに注意。
コロナ禍で、地ビール館も大きな影響を受けている。
住民１２０人が参加し、人権を尊重した明るく住みよい地域づくりを…
Bluetooth接続のマウスやトラックパッドを繋ぐことができますが、キーボードもマウスもそれぞれがBluetoothだと、仕事を始める際の接続作業が面倒になってきます。
推薦出願者の面接は２月１３日、学力検査は３月４日、合格発表は同１７日。
被害者と電話で直接やりとりし、第三者を介入させず自宅を訪問してキャッシュカードをだまし取る手口が横行しているという。
時期やタイミングを含め、5G化していく周波数には対応していく方向で検討しています。
スポットライトアワーは18時から19時までの1時間。
今年3月にiPhone 8をベースに最新のA13プロセッサやメモリ3GB等を搭載したiPhone SE2（iPhone 9）が登場することはほぼ確実視されている一方で、それに続いて画面が広くなった「iPhone SE2 Plus(仮）」あるいは「iPhone 9 Plus」というべきモデルも準備中と見られています。
さらに言えば、大きさの割にコストコのポテトチップスは安い。
我が国の65歳以上の高齢者人口は３６１７万人、総人口に占める割合は28・７％で過去最高を更新し、しかも１００歳以上の高齢者は８万４５０人で、これも過去最多を記録している。
従来の振動の精度が上がり、ブルブルだけでなくザラザラや鋭いコツンという感覚も再現。
同メディアの情報源いわく、6.1インチ2モデル用のSLPは最近出荷が始まり、5.4インチと6.7インチ用は8月下旬になるとのこと。
FlathPathを使えばスマートメディアをFDDで読み書きできるようになるため、PC側に特殊な機器の増設が不要というのがメリットです。
タッチは不本意な操作がおきるので個人的にはボタン式にして欲しかったです。
また、犯罪の多いご時世、ボールペン一本で簡単に開けられてしまうファスナー式ではセキュリティ面に不安が有ります。
①福原和子（旭商）②片桐（旭西）③山口（旭商）
さらに張り手を顔面に食らわせ、遠藤は鼻から出血。
壮大な物語が描かれましたが、スター・ウォーズのディズニー移管に伴い、お互いに矛盾することも多かったスピンオフ群はまるごと非正史の「レジェンド」扱いとなり、ボバ・フェットの運命も正式には分からないままでした。
もちろん、前回のような行列を起こさないということが前提の施策ではあるが、 仮に去年と同じ5万人が集まった場合も100kmとなり、東方向に行列を作った場合、岡山との県境近くまで並ばなくてはいけない。
また興味深いことに、改良されたSペンでは9msへとレイテンシ（遅延）が低減されています。
Galaxy Watch 3（仮）はより時計らしく、スマートに？
THE WiFi は、クラウドSIM技術を使ったサービスで、データ通信容量の制限はありません。
加えて、匿名化されたデバイス分析も行え、リスナーがスマートフォンやタブレット、デスクトップ、スマートスピーカーなど、どんなデバイスで聞いているのかも把握可能です。
ジャケットだけでなく、ダウン、デニム、フリース、ニット、パンツなど、機能性・着心地を追求した様々な製品を開発しています。
稚内のような災害の少ない地域では得てして災害への備えが安易なところがあるのでハザードマップなど普段から見るようにするなど備えが大事なことを強調した。
最長で何分間音楽を流し続けられますか？
日程は7月25日(土)・26日(日)の二日間。
小さなボディに充電とワイヤレスイヤホン、スマホスタンドと3つの機能を備えた「FOLDUP」。
松竹大歌舞伎には、花形俳優の尾上松也さんと中村梅枝さんが出演。
▲左側面にはUSB Type-Cが2基とマイクロSDカードスロットが。
百枚５千円で先行販売したが、手漉き和紙の名刺の市場価格は高いものでは百枚で１万円を超えるものも。
MSや広告代理店に対する批判は総じて、BLM運動が自社の宣伝にとって追い風に過ぎない扱いを受けているという趣旨です。
メッセージは、改札業務を受託するＪＲ東日本東北総合サービス北上駅東口業務長の石川伸也さんの直筆。
島外からのボランティアは減少したが、地元住民の新規参加者が増えたことで、例年通りの調査規模を維持できたという。
Numsをダウンロードしようとすると「"Nums"が悪質なソフトウェアかどうかをAppleでは確認できないため、このソフトウェアは開けません。
そのときに、価格競争力や技術の強いパートナーと、お話をしておく必要があります。
古賀凛さん（６年）は「木を組み合わせた変わった形の道具が、綿花を綿と実に分ける実くり機というのを初めて知った。
一方で、勿来町の50歳代会社員男性は「安倍政権で、暮らしは良くならなかった。
令和2年2月26日（水）～令和3年2月28日（日）の間の支出の3分の2または4分の3が補助されるこの支援。
まだ悩んでる方、無難に真ん中を狙っていくのもいいですが、いっそMaxとminiの両方を買われて使い分けるのはいかがでしょう？
宇部市が公共施設の利用中止　新型コロナ感染拡大で【宇部】
日本のAndroidデバイス史を綴ることがあれば、絶対に取り上げなければならない一台だと思ったのでここで紹介した。
さて概ね機能には満足しましたが、気になっていたのはバッテリーの持ち具合。
明２６日は「ペンの日」である。
またauではスマホでデータ通信が使い放題の「auデータMAXプラン」を2019年から提供しています。
当時の報道を振り返るべく、同年4月2日の産経新聞（東京朝刊）を見てみると、
中村博行議員（無所属）川東地区の圃場（ほじょう）整備について、地元との連携は十分か。
韓国の電子部品業界メディアThe Elecによると、AirPods Pro Lite用のSiP（システムインパッケージ）はProと同じH1Apple H1チップを搭載しながら、丸い形から正方形に変わる模様です。
上田市長は「花巻に立地していただくことに感謝し、当市としても産業発展のために尽くしていきたい。
本体サイズは約72x166x7.
コロナ禍の中、本当に困った時に甘えられるのは家族しかいない│。
Ａバッテリーは内蔵されているため取り外しはできず、交換には対応しておりません。
研究に携わる飼育員の日比野麻衣さんは「展示している赤ちゃんは１度脱皮した個体。
ただし、個人ビジネス口座、法人ビジネス口座を取得している人は申し込めません。
商品受領後、ファームウェアは指示に従い1つずつ簡単に更新できました。
１２月定例山口市議会の最終本会議が２１日に開かれ、一般会計補正予算、十朋亭維新館や学童保育施設の指定管理者の指定、市立小・中学校教育用コン…
宇部興産グループチャリティーコンサート、日本フィルの演奏を堪能【宇部】
だって、勝ちへの執着もなけりゃチュートリアルを真面目に読む律儀さもないような私でもそこそこプレイできました。
アーサー・ビナードさんの作品を語り合う「朗読カフェ」　２４日に山口児童館【山口】
男は、まず市内の居酒屋を訪れ、その後、はしごして、前出のパブに歩いて移っていた。
サーモグラフィーで見れば、どれだけ温かいかは一目瞭然！
第3にアップル純正オーバーイヤーヘッドホンのうわさ。
そのなかでアップデートをインストールできない、または空白の画面が表示されるなど正常に起動しなくなった場合に問題を解決する方法を解説しています。
ポケモンGOでも雪の日を待つか、イベントやレイドで期間限定出現した際にしか手に入らないレアなポケモンです。
そんなイメージがあるせいか、福袋商戦においても …
米グーグルは検索結果にAR（拡張現実）によるメークアップ機能を追加しました。
筆者の好みはガチガチの固ゆでだ。
一般販売予定価格2980円（税込み）ですが、Makuakeでは20％オフの2380円などの割引価格で購入可能です。
世界初となるベジドッグの専門店「スウェーデン ビストロ」がある。
食べてみると……よく観光地などにある「醤油ソフト」に近い。
▲アイオーデータのWi-Fi状況確認アプリで測定した図。
県南広域振興局花巻保健福祉環境センターや市の職員８人が参加し、気になることがあれば相談するよう呼び掛けた。
釣り銭の渡し間違いもない』とコメントしています。
でも、伸縮自在の生地で仕立てられた「ULTRA スーツ」なら、どんな動きをしても体にしっかりついてきます。
新型コロナウイルスの感染拡大に歯止めがかからないブラジル。
リスクを減らすのが現在求められる最大の対策」と説明。
冬の滋養をとりたい人は、ぜひとも体験して欲しい。
北上観光コンベンション協会は、酒と料理をセットで楽しめる飲み歩きイベント「ぶら飲み」を北上市内飲食店で２９日まで実施している。
ボールの周りには、同社製トラックボールではおなじみのスクロールリングも備えています。
４月は現在、地域の人との対面式やタケノコ掘りなどを企画中。
僕が普段使っているMacBook Proの2018 Lateモデル（クアッドコアになった初の13インチモデル）など、性能では全く歯が立たず。16インチのMacBook ProもCore i9搭載モデルのためM1を超えていますが、スタンダードモデルならば同等、あるいはM1の方が高速かもしれません。
Apple Careやキャリアの補償プログラムに入っていないと、画面割れだけでもかなりの額になってしまいます。
根強い人気のストラップホールも付いていますので手首で支えた人にはぴったりです。
ただし着信は取れるしセルフィーも撮れるGalaxy Foldは折りたたんだ時も縦長のディスプレイが用意されていて、細長いAndroidスマホとして使うことができますが、Galaxy Z Flipの折りたたみ時は持ち運び専用となっていて、たたんだまま操作することはできません。
フラワーショップ花樹（藤原恵子代表）＝居能町３丁目＝には２０種類１００鉢が並び、かすかに芳香を放つ品種の他、小輪の八重咲きといった変わり種も。
韓国サムスンの重役は、2021年に廉価な折りたたみスマートフォンを投入するとの見通しを語っています。
本作はシングルプレイがメインのFPSということもあり、プレイヤーの取るべき行動は非常に明確。
バレット空軍長官はこのミッションが「空軍、宇宙軍、政府産業界のパートナーシップが一体となった運用の好例」で、「空軍省の革新性」や「再利用可能な宇宙システムの限界を押し広げるための協力体制」を示すものだと述べています。
日本にいればお盆の季節なので、自分の親族のお墓参りの代わりに、昨年ご主人を亡くした友人を訪ねた。
ジムに来た際、スマートフォンや財布を持たずにApple Watchで支払いでき、運動データをGymKitで同期。
参戦枠がすべて埋まることはありませんでした。
引き続きくす玉が割られ今年一年の無火災を祈願した。
電気事業会計の利益の処分など５議案は、決算特…
一方、控訴審では、原審が棄却した証人尋問、本人尋問を実施するほか裁判所から積極的な求釈明がなされるなどしたが、結局、原審の判断を追認する結果となった。
バンズが無いという仕様を聞いた時には狂っているとしか思わなかったが、現物を目にしてみると、
昨年度決算案含む４議案を承認　消防組合議会【宇部・山陽小野田】
一括価格は6万4080円（税込、以下同じ）、分割払いを選択した場合は、36回が月1780円、24回が月2670円です。
香港民主派実刑、自由と民主否定する不当.
階級は現時点で確定しておらず、ミドル級、スーパーミドル級、ライトヘビー級のいずれかで試合が行われることになりそうだ。
KDDIの高橋誠社長は、新サービス発表会で菅総理大臣の携帯料金値下げ要請に言及。
富士商、レノファのオフィシャルトップパートナーに【山陽小野田】
ロースターで焼かれる肉は、４４～４６キロほど（約２５０人分）の塊肉。
白河市の白河グリーンスタジアムでは湯本が白河と対戦し、０―５で敗れた。
歳末助け合い（市社協寄託分）【山陽小野田】
苦境と向き合う今だからこそ、「スポーツの力で街を元気にしたい」と、クラウドファンディングを立ち上げた。
一方、ファーウェイお得意のカメラに関しては良い印象だ。
敗戦後の１９５０年、首里城跡地には琉球大学のキャンパスができたが、移転先が容易に決まらずに９７年になって大学はようやく西原町に移転した。
中央地区の飲食店４０代男性は「コロナの感染が収まらない以上、仕方ない措置だが、これで1月、観光客に期待できる売上に影響が出てくる」と話し先行きを案じていた。
やや凝り過ぎた感が一般受けしなかったのかもしれない。
市教委では、市内の体育施設を管理する市体育協会に対しても協力要請の文書を出した。
ビンの中には、同館を代表する「大雪ピルスナー」が詰められている。
今年度は日本全国の小中高生から２５１作品の応募があり、このうち中学校の部は１５５作品だった。
Intel版MacBook Proだと、上位モデルとしてThunderboltポートが左右に2つずつあるのだが、M1版は「下位モデル」なので、左に2ポートしかない。
市場的には、いわゆるMacBook Pro対抗的な位置づけとなりそうです。
このため、「引退説」が出てしまったようなのだ。
とコメントしつつ、自撮り写真を披露。
ファーウェイのスマートフォンPシリーズは、"今年は何をしてくるのか"と期待したくなる端末だ。
菅野会長は「賢治も食べたハクサイ。
具体的にはiOS、iPadOS、macOS、watchOS、tvOSがサポートされ、アプリ本体およびアプリ内購入が対象となっています。
山口大工学部グローカル環境・防災学研究会による台風１９号豪雨災害調査速報会は、１７日午後１時２５分から同学部で開かれる。
現在の遠隔操縦で主に使われているWi-Fiでは、遅延が大きく操作が難しい、長距離を飛ばせない、帯域がかぎられているため多数の機械を同時に動かせないといった難点がありました。
来夏の市長選、久保田市長「出馬は全くの白紙」【宇部】
経路が分からない感染が増える中、人同士の接触を減ら…
ただし、当時はちょうどフラッシュメモリーが暴落していたころで、2005年末には1万円を切ったくらいだった1GBのSDカードが、2006年の半ばには5000円を切るという状況。
市民でつくる突哨山運営協議会と旭川外来植物研究会が呼び掛けて十人が集まった。
また、シャオミは“ユーザー第一”な会社でもあります。
これを「閉じた」状態では、6.
ただし、小まめな手洗いは是非すべき。
青谷和彦議員（令心会）　コロナ影響下における学びの保障は。
昨今は何か大きなニュースがあると、SNSや動画などで情報を集める人が増えるもの。
市街地の被災地図の中で２カ所に「Ａｃｔｉｖｅ　Ｆｉｒｅ　Ｆｉｇｈｔｉｎｇ」の英文字を改めて確認した。
そのため、新型コロナウイルスに対しても回復者の血漿が有効かどうかの研究が世界各国で進められています。
ASTは今回英ボーダフォンからも出資を受けていて、これまでの累計調達額は約140億円となります。
渡部市長は志村さんの訃報を受け、「たった今、志村けんさんがご逝去されたとの速報ニュースが流れました。
翻って我が町の工藤市長はどうなのか。
よく考えたら、トロッとした黄身が苦手な筆者は、あまり温泉たまごを食べたことがないんだった。
手元に私物のGalaxy Note10+とGalaxy S20 G5があったので、サイズ比較。
しかも、使い終わったらぜんぶ片付けなければいけませんよね？
カラーは「シルバーフロスト」「セラミックホワイト」「カーボンブラック」の3色展開です。
なんとシェア1位はあのシャオミ。
大手広告代理店・電通や、あの竹中平蔵氏が会長を務める人材派遣大手・パソナがらみの“トンネル団体”が、この持続化給付金事業で、濡れ手で粟の商売をしている実態が暴露された。
はじめに村住さんが、動力となる「振動」や「磁気」の原理について説明した後、子どもたちは各自、製作にとりかかり、機体をシールで装飾するなど、思い思いの飛行機を作って楽しんだ。
小野田高で情報モラル講演会、スマホやネットの正しい使い方学ぶ【山陽小野田】
こうした顛末は、Spotifyがアプリ内での課金システムを変更しようとしたアップデートをApp Storeに拒否されたこと、そもそもApp Storeで30％もの手数料を取得している行為が公平な競争を阻害しているとして構図とそっくり同じです。
このうち、居住地が宮古島市となっているのは６０代男性の１人。
実際にIceBRKRの音が伝わる様子は下記の動画をご覧ください。
各年代の最多はいずれも男性。
山口労働局などが主催する「ふるさと山口企業合同就職フェア」は１４日から２２日まで県内４会場で開かれる。
初期のプレイ時にもマイデザインでポケモンのドット絵を作成していましたが、本格的に再現しようと思ったキッカケはTwitterのフォロワーさんです。
ファーウェイは24日、折りたたみスマホ「Mate XS」を発表しました。
職業固有特性の「パラディンガード」や、「かばう」「スカラ」といったスキルを活用することでパーティーの全滅などを防ぐ守備の要となりそうです。
米ラスベガスで開催された「CES 2020」のブース巡りをしているなか、筆者がもっとも驚いたのはファーウェイが出展していることでした。
また、本体にはスタイラス「Sペン」が内蔵されているのも特徴です。
NeverwareはもともとGoogleからの出資も受けていた企業ですが、CloudReadyはこれまで、非公式なカスタムOSの1つという立場でした。
それが1990年代にはIBMとモトローラが共同開発したPowerPCへと移行し、さらに2006年から現在のインテル系へと落ち着いた経緯があります。
ベータ版として昨年7月からeSIMを提供してきたIIJが、3月19日から、ついに本サービスの「eSIMデータプランゼロ」を開始します。
同技術を使えば、『遠隔医療向けには一定の通信速度と低遅延を保証する』『多数のIoT機器と同時接続する』といった帯域幅や低遅延の保証が可能となり、産業における活用の幅が広がります。
ジャンプスターターも数多く存在するなかあまり注視されませんが、内部の電子回路は非常に重要なポイントです！
ポケモンGOが日本を含む一部地域でイベントのキャンセルを発表しました。
はじめてスマホプランの開始にともない、「5Gギガホ」「5Gギガライト」「ギガホ」「ギガライト」で提供している「はじめてスマホ割」「ずっとはじめてスマホ割」「おしゃべり割」は、2021年3月31日をもって新規受付を終了します。
地元の方が元気になることを、父も願っていると思うので、ぜひ見に来てほしい」と語った。
愉快犯は連鎖する可能性が高く今回だけで終わればいいが。
懸念されるのは、金融センターとしての香港の光が消えてしまいかねないことだ。
記者はなるべく散財せずに済むよう、薄目を開けて店内を歩くようにしていたがダメだった。
音質はもちろんスタイリングを強く意識したデザインで、5色展開されたカラーはどれも彩度と明度が微妙なバランス。
しかし、ウィンターパーク警察署の広報担当は、2018年4月にRingと提携して以来、カメラからの映像が事件解決の決め手になった例を確認していないと述べました。
喜代子さんはこれまで、奄美大島内外の民謡大会で受賞。
完成度次第では、Oculsu Quest 2のキラーコンテンツとなる可能性もありそうです。
なお、この広告とは別に、米Engadgetに実機だとする画像が送られてきたとのこと。
さらに、「昭和の銀幕のスター『エースのジョー』を応援してくださった皆様には、心より感謝申し上げます」としている。
ちなみに筆者はApple Music（月額980円）＋Apple Arcade（同600円）＋iCloud 50GB（同130円）を契約済みでしたが、個人プランを選ぶと安くなった上にApple TV+が付いてくるお得さとなりました。
▽稚内市５０万１７００人（同０・３％減）▽幌延町９万８３００人（同４・２％減）▽猿払村１５万７９００人（同５・２％増）▽浜頓別町３９万９８００人（同２・９倍）▽中頓別町５万１２００人（同５・９％減）▽枝幸町２２万２４００人（同１・４％減）▽豊富町２７万７００人（同０・２％増）▽礼文町１１万２０００人（同０・８％減）▽利尻町１３万５９００人（同０・９％減）▽利尻富士町１３万５９００人（同０・９％減）。
、Galaxy Z Fold 2は内側7.
たとえば上記のO-Filmはファーウェイやレノボ、サムスンなどのカメラモジュールやタッチスクリーン部品も製造していると謳っており、中国サプライチェーン頼りの世界的企業にとって共通の問題というわけです。
自動販売機や駅の券売機などでの利用を想定し、2022年度までに5億円の売り上げを目指すとしています。
任天堂は2月20日、どうぶつの森のニンテンドーダイレクトを放送予定。
同時に仏規制当局は、アップルの卸売業者であるTech DataおよびIngram Microに対してもそれぞれ7600万ユーロおよび6300万ユーロの罰金を科しており、罰金は総額で12億4000万ユーロ（約1470億円）にも上ることになります。
豆腐は、炭水化物制限食をしている僕にとって、なくてはならないものだ。
」というような、までわいてきて、スマホを投げつけたくなったことも1度や2度ではない。
そして、今この瞬間も、過酷を極める現場で奮闘して下さっている、医療従事者の皆さんの負担の軽減につながります。
多幸願い力強く　八木巻神楽舞い初め【花巻】
水回りで使うものだから綺麗な状態で保管が出来て、長く使えるというのが嬉しいです。
日本大学医学部が2020年4月10日、医療機関に医師の派遣を中止する通知を送付したことが、J-CASTニュースの取材でわかった。
落城の際の状況を生々しく伝える貴重な遺構であることは間違いない」と心躍らせ、磐城平藩安藤家家臣の子孫らで作る平安会の松村耕三会長（72）は「各史学会、歴史会と行動を同じくしていきたい」と期待を込める。
トランプ氏の盟友ロジャー・ストーン氏、軍事アナリストのトム・マキナニー元空軍中将らもこれに同調している。
日々の持ち運びは体への大きな負担となり、肩や腰の痛み、猫背に悩む方も多いのではないでしょうか？
県は専門知識や技術を持つＯＢ人材と、人材不足などで技術的支援を求める県内企業のマッチングを促進しようと「やまぐち高度技術者・研究者ＯＢ等人…
Apple渾身のオーバーイヤーヘッドホン「AirPods Max」が12月18日、本国より3日遅れで発売となりました。
ダーテングはGOバトルリーグなど対戦向きのポケモンで、現環境での相性的にはギラティナやラグラージに対抗できます。
１９年１～１２月に大統領選の民主党候補指名を争った。
５日にＰＣＲ検査の結果、陽性となった。
Gearより配信中のパズルゲーム。
ボリビア大統領選に立候補したカルロス・メサ元大統領（左）とルイス・アルセ元経済・財務相（ＡＦＰ時事）
今回の試用では黒のインクしかありませんでしたが、他のインクで刷ると更に表現の幅が広がりそうです。
市では町内会を通して今月中には全世帯へ配布したいとしているが、６月８日になっても届いていない世帯があれば市（健康づくり課）☎２３－４０００まで連絡するよう呼び掛けている。
1968年、米ニュージャージー州生まれ。
・酷暑をエアコンや扇風機や日除けや水分補給なしで凌ぐ目的の製品ではないが、逆に、特に湿度が高くハンディファンなどが役に立たないような環境でも、
一般市場向けモデルには、すべてに「Office Home & Business 2019」のライセンスがついてくる。
アップルのインサイダー情報に詳しいアナリストMing-Chi Kuo氏の最新レポートによれば、このうち6.1インチのiPhone 12が最も人気が出るとのこと。
作品の中には百年以上も前の着物を素材にしたものも。
そのほか、1日あたりの跳躍回数や、1分あたりの跳躍回数をユーザー同士で競えるモードもある。
んで客層は、セレブ……ってほどではないけれど、ハイクラスな人々が多い。
２１人が、市や教育現場での新型コロナウイルス対策などを聞く。
凄いな、これは島津公の関ヶ原中央突破のようなものだ、と感心したのです。
ただ別の時間帯で試した時は15分後と表示されたため（早ッ！
通販自動車保険や友人に相談したら、通販自動車保険が正しいよと激励されました。
次は12.9インチにするんだ〜 pic.
また5Gで積極的に投資が進んでいる都市部では、すでに適切なインターネットに接続できる環境が整っている場合も多くあります。
児童に紙面を見せながら生活上の注意を指導する鈴川先生（恩田小で）
菜香亭の開館時間は午前９時～午後５時。
Google側は「自分にあわせたタイミングで確認できるようにした」とのことです。
もちろん、パーティーが終わったときには、溶けた氷やベタベタのソースで、ボンネットの下は大変なことになっていると思われますが、心配は要りません。
今年のフラッグシップiPhone 12(仮)シリーズの発表・発売時期の噂が相次ぎ、Apple Silicon Macのリークも活発化してきた7月下旬。
スマートフォンは3Gや4G、5G回線で利用できますが、地球上にはまだまだ携帯電話のネットワークの入らない場所があります。
またメンタルヘルス異常検出機能については、既存の心拍数モニタリングの延長であり、パニック発作（突然、理由のない強い不安とともに動悸や発汗、手の震えなどの症状が起こる）の兆しを検知すると予想されています。
また、桜の花びら模様をプリントしたTPUソフトケースも用意。
創始者バハオラは「自然は、その本質において造物主、創造主であるわが名の具現されたものである。
市が管理するポータルサイトで、全中小企業の４割に当たる２９１２事業所が登録。
家に帰って父から教えてもらい、自分は年金をもらえない―無年金者であることを知った。
大人も楽しめるゲームボーイになりました。
山口中央高（開地元典校長、５５３人）の生徒が２２日、裏門で朝のあいさつ運動を行った。
中国の内モンゴル自治区で今年９月から始まった、教育を中国語中心に切り替える当局の政策に抗議するため、日本に住むモンゴル族らが15日、東京・池袋でデモ行進を行った。
Ｑ：このポータブル電源を充電しながら、スマホの充電など使用する（パススルー）ことはできますか？
小野田青年会議所が子どもたちの夢や願いをイルミに【山陽小野田】
具体的には、市区町村や総務省がATMの操作を求めたり、給付金支給のために手数料の振込みを求めることは絶対にないとのこと。
使ってみて感動したのは、セサミ miniの自動での解錠&施錠機能です。
このATT（略称）は、Facebookの広告追跡ツールAudience Networkの有効性を大きく減じる可能性を秘めています。
し、Galaxy Z Fold2の詳細を発表します。
山口市教委、３月２日午後から小・中学校の休校決める【山口】
バッテリーの寿命を延ばすために、バッテリーが温まりすぎると、ソフトウェアが80%以上の充電を制限することがあります。
実際、クラウドやサーバ技術はストリーミングゲームだけでなく多くのゲームで欠かせない存在となっていますが、古くからストリーミングゲームを正式なサービス PlayStation Now として提供してきたソニーも、クラウドについてはマイクロソフトとの戦略的提携を結び、Azureの「お客さん」となることを発表しています。
テック系メディアに限らず「5G」のワードがニュースの見出しに踊らない日はないと言っていいほど、情報は日々アップデートされています。
中国電力は１９日、料金の支払いが難しい利用者に対して、３～５月分の支払期日を１カ月延長すると発表した。
地元メディアThe GothamistはOMNYリーダーの反応が過敏すぎる可能性を指摘していますが、そうであればMTAが感度を調整するだけで事態は解決するかもしれません。
もしもiPhoneがお披露目されたら驚くとまで言っています。
大会は８月９～11日、硬式は石巻市民球場、軟式は鹿島台中央公園野球場と石巻市民球場で開催。
国家的な非常防疫対策の長期化に伴い、中央非常防疫部門では、国家非常防疫態勢を点検して防疫事業をさらに改善、強化し、防疫の手段と体系、規定を絶えず修正、補完する活動を推し進めている。
ここに低遅延の価値がでてくるのです。
横置きでの使用に加えて壁掛けにも対応します。
支援者の一人で初日に利用した同市の笠井健さん（４６）は「野菜をおいしく食べられる店は少ない。
花巻市の長井謙副市長（３０）は、第１子の子育てのため育児休業を取得した。
設定値まで充填すると、自動的にストップ！
同ホテルの草嶋一介総支配人は「リラに来る九割以上が地元の方です。
また、素材には衝撃に強いABSプラスチックを使用しており、軽量でありながら耐久性もあります。
任天堂がNintendo Switch用「あつまれ どうぶつの森」大ヒットの一方でスマートフォンゲーム事業が期待外れだったため見直しを行い、再び家庭用ゲーム機に焦点を絞っているとの噂が報じられています。
ただし本機能は標準ではオフになっており、Apple Watchの設定時やヘルスケアAppで年齢を設定し、なおかつ65歳以上の場合のみ自動的に有効になります。
せいじさんは24日に不整脈の手術のために入院、25日にはお笑いコンビ・野生爆弾のロッシーさんら後輩芸人たちに囲まれた写真を公開し、手術が無事成功したことを報告。
USBで駆動するファンを搭載し、外気を三重のフィルターを通して取り込みます。
正しい判断だと思います　皆さんが安心して映画を楽しんでいただける日が来るまで今はジッと耐えます！
新たに公開された動画では、スパイダーバース版スーツを着ると外見が変わるだけでなく、映画そっくりにカクカクとコマ落ちして漫画的なポーズを挟むアクションまで再現しています。
色取月とも言われる９月はこのように世界中で似つかわしくない出来事が起きている。
懐かしさ感じる７２点　２１日まで市芸術祭俳画展【宇部】
労働新聞5月26日付の「自力更生紙上フォーラム」で教育委員会のキム・スンドゥ委員長は、人材育成事業に関する具体的な方途について、高級中学校卒業生の中で優秀な生徒たちを選抜・推薦して教員大学、師範大学に進学させ、師範教育の質を決定的に改善させると述べた。
爽やかな季節を迎え心も浮き々々してくるのだが、今年は顔前ばかりでなく心にもフェースシールドならぬマインドシールドに覆われた気分がし、どこか気が晴れない。
政府は3月10日に大規模イベントの自粛要請期間を10日間程度延長した。
結果として、ラバードームでキーを押さえる構造であるためか、「キーを押し下げる」ために必要な力は大きくなったように感じる。
初期のポケモンらしくシンプルなデザインでさほど脚光を浴びることもなく、進化形やメガシンカなどの追加もありませんでしたが、本編ポケモンの最新作ソード・シールドではついに、特別な巨大化「キョダイマックス」できるポケモンに選ばれています。
今後４年間の米国の針路を決める大統領選が11月に実施される。
OGRSとは、既存の通信網に頼らないサービスのこと。
指で強く押し込んでも微動だにしないほどのフィット感には驚きました。
同社代表の森山は、2000年からBluetooth無線技術に携わり、国内外の部品メーカー、技術企業、製造工場とのネットワークを有し、現在は、Bluetooth無線技術を主とした近距離無線関連機器や応用システムの設計開発・量産を手掛ける会社の代表も兼務しています。
同キャンペーンでは、期間中に「au PAY」のコード決済で支払うと、20%分のポイントが付与されます。
アップルのインサイダー情報で知られるアナリストMing-Chi Kuo氏の最新研究ノートによると、5Gのうちサブ6GHz（6GHz未満の比較的低い周波数帯。
イメージキャラクターとして選ばれたのは、石井薫子（かおるこ）さん。
利用シーンに応じて切り替えが可能。
最近、立て続けに２件の講演会、新年会の中止の連絡が入った。
このことに関してはiOSはAndroidに比べて市場シェアが遙かに小さいことも許容の理由だとしています。
秋法相も与党も、敵にする必要のなかった人物を強敵に育て上げてしまった面がある。
Magic Leap、新ヘッドセットと企業向けサービスを発表。
ですがその領域に通信速度低下の懸念がない楽天モバイルが入り込んでくるようなことがあれば、相当な脅威となってしまうはずです。
その後、6月に事務所の前社長である故・ジャニー喜多川氏が体調不良で倒れたことに触れつつ、「明日にでも辞めて、この会社以外でやりたいということでもなかった」と、ジャニーさんの入院で会社が揺れる中でも退社したいというものではなかったとしつつ、時期をうかがっていたと明かした。
稚内市に１階の市場棟が無償譲渡されることで当面の課題はクリアされたが、完全決着までは未だ道程が遠そうだ。
人間工学に基づいた耳に自然にフィットする本体およびスピーカー部と2種類各3サイズ+1種類のイヤーチップ。
今回はRAKUNEW事業部がTINHIFIを擁するLINSOUL社の代理店として、日本におけるプロジェクトの進行と支援者様のサポートを行って参ります。
県南関係では、グループホームに入所する花巻市の８０代無職女性の感染が確認された。
北上市内では１０センチ近く積もり、雪かきに追われる人の姿が目立った。
アップルが6月23日（日本時間）から始まる開発者イベントWWDC20の招待状を発送しました。
明けましておめでとうございます。
ただ、すべての客は体温を測ってから中に入り、 店では足元の黄色い線で他の客と1メートルの距離を保とうとも呼びかけている（3月26日撮影）
ヘイトスピーチが公然と行われ、差別がまかるとおる日本社会において、本来、人権を守る砦であるべき裁判所が、司法の本来のあるべき姿へと転換する試金石であるこの朝鮮高校無償化裁判において、またしても汚点を付け加えた福岡高裁判決。
調査会社「Omdia」のレポートで、2019年に一番売れたスマートフォンが「iPhone XR」だったことが判明しました。2位は「iPhone 11」、6位が「iPhone 11 Pro Max」、7位が「iPhone 8」、9位が「iPhone 11 Pro」とアップルは上位5機種を占めています。
ケーブルをつねったり切ったりしないでください。
市イメージキャラクター「チョーコクン」を赤ちゃ…
数百、数千人の小デモで、毎回３ケタの逮捕者が出ている。
ところが、一般的なスマホやイヤホンではそんな現代の良質な音楽をうまく変換できず、一旦CD程度まで音質を落としてから再生しているのです。
会場は参加者で混みあい抽選会も行われた。
サンコーは11月6日、「メモ！
簡単な特徴としては15分で組み立て、10分で撤収が可能です。
ある運動員は「旧町村のお年寄りたちが平良庁舎まで行くのは大変だし、混雑する投票所での感染を怖がって投票しないケースも出てくると思う。
今回の無償化により、自前で機種変更しやすくなり、より様々なeSIM端末で楽天モバイル回線を使い回せるようになります。
浜松での『弱虫ペダル』のロケは3連休中の3月21日と22日に行われ、主演の永瀬廉さん（小野田坂道役）、橋本環奈さん（寒咲幹役）らが参加した。
Origami Payは、メルペイとの統合に伴い6月30日をもって全サービスを終了します。
なお、Pur Sangはボディにアルミパーツを多用した最上位モデルとなります。
AirPodsブランドながら巨大なオーバーイヤーヘッドホンのAirPods Maxが発売されたばかりですが、AirPods Proの後継モデルは2つのサイズが用意されるのかもしれません。
国営科学研究所とVision Semiconは、年内に30のカフェにバリスタシステムを提供することを目指すとのことです。
日本における独占販売権の取得はしておりますが、並行輸入品が発生する可能性はございます。
ＪＲ湯本駅からの沿道２キロには、約４００の露店が軒を連ねた。
監督はじめ関係したみんなが、仕事の合間、合間に少しずつ協力してくれ、61分の作品が出来上がりました。
ユーチューブのＳＥ―ＮＯのチャンネルでライブを無料配信し、専用ページで支援のためのチケット３種類（１０００円、２０００円、３０００円）が購入できる。
タップ&スライドによる補正との違いは、補正値を記憶してくれること。
このような特徴を有しながらも、なぜこれまで「JPQR」は目立っていなかったのでしょうか。
２次救急医療機関への調べで、患者ごとに取り…
前者は、iPhoneで表示してもiPhoneでは読み取れないため、iPhone単体で操作を完結させたいときは、後者の手動インストールを選ぶ必要があります。
タンブラー：口径7.
本作にも弾丸を避けたり、しゃがんだりという動作があるので、ダイエットに活用できます。
ＵＡＥの軍事力はペルシャ湾で大きな影響力があり、イスラエルとの軍事協力によりその影響力は増すと予想される。
画像左からテラキオン・コバルオン・ビリジオンは、2010年のニンテンドーDS『ポケットモンスター ブラック・ホワイト』で初登場した伝説のポケモン(イッシュ地方、第5世代)。
新たに中止や延期が決まったイベント。
２月８日にリハビリデイサービスたんぽぽのオープン記念イベント【山陽小野田】
懐かしのダイヤル式固定電話に似せるつもりもなく、巨大なアンテナやボタン類など、何やらレトロフューチャーなガジェット的魅力もあります。
内部の仕切りで、きれいな衣類と汚れた衣類を仕分けて入れることも可能。
年末恒例の「第九『歓喜の歌』でＨＡＰＰＹ　ＥＮＤ　２０２０」は、１２月２０日午後２時から宇部市の記念会館で開かれる。
山陽小野田市は、給付関係の業務などに当たる「新型コロナ対策室」を２７日に市民館内に立ち上げる。
安楽亭の食べ放題専門店「えんらく」がかなりイイぞ！
で、なんやかんやギルドを放浪し、私がたどり着いたのが現在のギルドである。
また、スマホ操作で反響レベルを設定することで、さらに自分好みのサウンドに調整できます。
A. 数値入力モードはエクセルのみならず、他のソフトでも使用可能です。
人に忠誠を強要する行為は王の足を尺度とする旧時代への回帰だ。
・描いていた将来を奪う試練に立ち向かうこと。
ちが今一度考えるべきは、日本社会に生きる私たちにしみついた「北朝鮮」に対する眼差しです。
４月に県公認心理師協会会長に就任した。
一方で娯楽用なら動画鑑賞、ウェブ閲覧、SNSへのアクセスetc.
Windows 10のProやEnterpriseなど、法人向けのエディションにはこれまで、Windowsの機能更新を含むメジャーアップデートを最長で365日間延期できるオプションが用意されていました。
無観客や入場制限しながらプロ野球やＪリーグが始まり、巷では旅行や飲食緩和への階段を１段ずつ上がろうと踠く中、コロナ慣れした心中も相俟って少なくとも日本国内はアフターコロナ（コロナ後）を見据えた施策を打ち出している。
A：初期不良、製造上の欠陥による不良の場合は無償で交換対応いたします。
野良ゼブラと野良キリンも撮れたよ〜！
待望の企業進出に勝部市長は「高校新卒の女性が安心して地元で働ける場が何としても欲しかった」と期待感を示した上で「一関市だけでなく宮城県北や沿岸部まで広げた形で人材確保を考えていきたい」と語った。
１年以内に行われる解散総選挙に向けて、自民党県第３選挙区支部（河村建夫支部長）の総決起大会が４日、ＡＮＡクラウンプラザホテル宇部で開かれた…
また、車内レイアウトを変更すれば、最大1100リッターの荷室を用意することができるので、近距離の配達業務にも最適としています。
例えばMinecraftのような最大手ゲームの場合は、XboxやPC、Webなど、別の場所でサブスクリプションやアカウントを購入したお客さんがたくさんいる。
この新しいスタイルのデバイスで何ができるのか、そして何をブラッシュアップすれば良いのかを探るのが彼らの目的です。
ただ、ベータ版を利用していても、設定から従来のインターフェースに切り替えられ、そちらでベータでは利用できない機能を使えるとのことです。
ピンク色を基調にしたクーポン券（縦５・５㌢、横２１㌢）には、市イメージキャラクターのチョーコクンと聖徳太子がコラボしたイラストが描かれている。
世界中の原作ファンの皆さんにも、原作を知らない方々にも、Netflixでこの物語をご覧いただくことをとても楽しみにしています」
ナノサイズの炭素物質で、金属よりも優れた熱伝導性を有するグラフェン。
というのもサムネイルやプレビューの画像を作るためにもGPUが使われるからです。
昨年８月２６日から今年７月３１日までの記録を１７冊２８１０㌻にまとめた。
以上から、当会は、国に対して、支援法の基本理念に立ち返り、外国人学校の幼児教育・保育施設を幼保無償化の対象とする法改正を行うよう求める。
生地はダブルガーゼを中心に、通気性があり肌触りのいいリネン、スムースニット、ワッフルも使える。
ボーナスは「ポケモン捕獲時のほしのすな3倍」。
タンパク質は一定の条件下では負の電荷を持ち、電気泳動の環境下では3Nクリーナー両端の洗浄針に吸引され、同時に細菌は微電流及び電解で作り出される次亜塩素酸により除去されます。
上位モデルに相当するRedmi Note 9 Pro Maxは、6GB／8GBのRAM、64GB／128GBの内蔵ストレージを搭載。
縞模様のイースター風船からはドロップしない。
その場でのホバリング(空中停止)が可能になります。
A.支援者の方には6月末日までを目安として配送を行う予定です。
きょうは20組前後」と話し、景気の回復を期待した。
政府の小委員会は２月、処分方法に関して、薄めて海に流す「海洋放出」と蒸発させて大気に放つ「水蒸気放出」の２案を「現実的な選択肢」と位置付けた。
開票作業は同９時２０分から俵田体育館で行われる。
ARグラス（スマートグラス）といえばレンズ部分に映像を投影して現実世界にオーバーラップするものが一般的ですが、Facebook Reality Labs（FRL）オーディオ研究が今回披露したのは、特定の音を強化して聞きやすくするもの。
IPX5防水なので雨中なんかはへっちゃらです。
伊良部島小学校・中学校（愛称・結の橋学園）が５日から休校に入る。
世の中には同様の悩みを抱える家庭もあるかもしれないが、事件を教訓にどうか思いとどまってほしい。
いわき―浪江駅間が首都圏エリア、小高駅（南相馬市）以北が仙台エリアとなり、これをまたいでは利用できない。
アイドルグループの乃木坂46が定額制動画配信サービスに参入します。
しかし、取り外す際はメーカー指定の方法でも悪戦苦闘してしまうので覚悟した方が良いでしょう。
台湾業界情報誌DigiTimesの有料記事によると、アップルは今後1～2年のうちに次世代AirPodsに環境光センサー（ALS）を組み込むと予想されるとのこと。
コロナ対策に重点を置いて続けてくれれば。
搬入初日に合わせて開始式があり、城辺砂川にある同工場内には関係者多数が出席して開始を祝った。
今年のCES 2020でも、サムスンは多数の展示を用意しています。
カメラ性能も刷新しており、第1世代「Motorola RAZR」では約1600万画素に過ぎなかった背面カメラが、本機では4800万画素に向上。
保護や自然との共生に関心がある中学生以上が…
宇部東ロータリークラブ（コンラド・ペーター会長）は４日、川上高嶺の真締川ダム多目的広場で奉仕作業を行った。
この投稿を見たとみられる別のユーザーも17日、「新型コロナ検査　日本　陰性の場合8万円自己負担」などとツイートして1万回以上リツイートされた。
当選は発送をもって代えさせていただきます。
一見シンプルなマフラーですが、驚くほどに多機能！
子供たちは３月の卒園式に向け、…
Googleは8月18日（現地時間）、Nest HubやサードパーティのGoogleアシスタント対応スマートディスプレイ向けに、複数デバイスで同じ音楽を再生するオーディオグループの管理を簡単に行える機能を公開しました。
宇部市新天町２丁目の商業ビル、ボスティビルド２階に２６日、１００円ショップの「セリア宇部常盤通り店」がオープンする。
特に不具合がはっきりしていたのは、Adobeの「Lightroom」。
そう思います」と思いを記した。
一般会計と八つの特別会計の収支予算では、駐車場管理特別会計を廃止し、一般会計に取り込むことも決めた。
県内就職部会は県内企業の魅力発信や学内企業説明会の開催支援、地域貢献部会は大学と地域企業の連携促進などに取り組む。
１２労働組合の７０人が、歩道や植え込…
期間中は臨時駐車場が用意されるが混雑も予想されるため、公共交通機関の利用を呼び掛けている。
またホンダは、2030年に四輪の世界販売台数の2/3を電動車(ハイブリッド含む)にする計画を掲げています。
新市立病院建設の見通しに関して小沢昌記市長は、現在策定中であ…
強酸性、強アルカリ性の洗剤のご利用はお止め下さい。
ポケモンに印をつけてメモを残すには名前を書き換える方法もあり、「調べてもらう」で分かった能力値を名前に書き足すトレーナーもよく見かけます。
宇部市スポーツコミッション（長谷亮佑会長）主催のスポーツ障害予防事業「明日の走りが必ず変わる！
海の住民として、ラッコの「ラコスケ」が前作に続いて登場。
地元民としては、これくらいの方がむしろ買いやすい。
筆者は最小くらいが落ち着くのでそれで試用していました。
今回は、アップル純正の「MagSafe対応iPhone 12 miniレザーケース - サドルブラウン」を入手しましたのでフォトインプレをお届けします。
ＵＦＯファンを興奮させるトランプ米大統.
クラスでは「出席率100%運動」を活発的に行っており、クラスの出席率が年間100%を達成するまで残り3日と、目前に迫っていた。
２０年以上県の防災に携わってきた三浦さんは、宮城県気仙沼市の元防災担当職員から聞いた話を紹介。
今回の資金調達で伊藤忠の出資比率は25%になる。
周辺のビュースポット、グルメ・アクティビティ、サイクルイベント情報を掲載している。
価格は1万5000円で、アンダーアーマー公式サイト、アンダーアーマー ブランドハウス新宿／有明／心斎橋が取り扱います。
Q：いつを商品を手に入れることができますか？
・日本から比較的楽に行ける台湾では、アンノーンLと。
▶雨にも汚れにも、衝撃にも強い、PVC生地採用。
LEVEL1は単純な足し算・引き算なので、筆者の頭でもすぐに解けました。
層を積み重ねていくFDM方式の限界かもしれませんが、今後の技術革新を期待したいところです。
▽中谷拓嗣さん（沖宇部）２０日から文化会館で開く写真展「燃える、高校生＆大学生の夏⑦」あいさつ。
「坊主憎けりゃ袈裟まで憎い」のが人情だ。
マクドナルド宇部店（三村昭彦店長、妻崎開作）は１日、２０１４年の室内禁煙に続き、屋外にあった灰皿もすべて撤去した。
ティラノサウルスやブラキオサウルス、プテラノドンなどを検索すると、情報ボックスに「3D表示」ボタンが現れ、生々しく動く3Dモデルで姿を確認できます。
２７日、渡辺翁記念公園で「出張！
好きなものを選び、「編集」から目や髪型などをカスタマイズしましょう。
道全体の取り組みで、行動を制限することに理解してほしい」と本紙の取材に応えていた。
女優の永野芽郁さんが2020年1月13日、自身のインスタグラムで、6歳か7歳頃の自身の写真を公開した。
春に続き夏の中止が決まり、エースには喪失感しかなかった。
持ち運んで使うというより、自宅での利用に向いていそうなのが、15.6型（1366x768）を備えるChromebook 315です。
ここはアップル本社のApple parkから約8km離れたところにありますが、AR/VRヘッドセットを開発している拠点の1つかもしれません。
Galaxy S20（仮）は3月発売？
何かしらの忖度が働いているのかなと微妙な気持ちになりました。
若き担い手演舞・演奏　前沢郷土芸能祭【奥州】
７月２７日、平壌で開かれた「全国老兵大会」で演説する北朝鮮の金正恩朝鮮労働党委員長（朝鮮通信・時事）
式典内容を見直し、対策を徹底して開催し、ご遺族の皆さんと共に哀悼の誠をささげたい。
ポケモン公式YouTubeチャンネルは、「ASMR・焚き火音ヒトカゲといっしょCharmander's Fireside Slumber」のタイトルで動画を投稿した。
人々をこれらの商品の購入へと走らせた原因は何なのか。
ただ、これは筆者の環境のせいかもしれませんが、マルチプレイ時にはっきりわかるレベルのラグが感じられるのが難点ではあります。
下地市長は23日から始まる一般質問で、来年１月の市長選挙で４期目を目指す意向を表明する見通し。
三原則の中で「持ち込ませず」については以前からさまざまな議論がなされてきた。
返礼の食事券は支援した店で１０月１日～１１月３０日までに受け取ることができ、食事券利用期間は１０月１日～来年３月末まで。
同様のコメントの見直しを求める機能は、Instagramでも提供されています。
というわけで、人気を博した今年のモスバーガーの福袋はいかがだっただろうか？
価格はオープンプライスで、レンズキット「LUMIX G VARIO 12-32mm/F3.5-5.6 ASPH.
DNSとはドメイン・ネーム・システムの略で、ネットワーク通信におけるドメイン名の文字列とそれに対応するサーバーのIPアドレスを紐付け、相互に変換して返すサービスのこと。
海外大手掲示板Redditのユーザーは、スタートメニューのスクリーンショットを投稿しています。
工藤市長は１日午後の市議会本会議で特別発言し、副港市場に関し施設一部の取得、市場棟の民間事業者への売却に向けたスケジュールなどを説明した。
SNSは自己承認欲求がむき出しになりやすいプラットフォームの性質上、その裏返しとしていじめも発生しやすいと思われますが、Instagramにはこうした試みがどれほどの効果があったのかも報告を望みたいところです。
ノイズの次に気にすべきポイントは、完全ワイヤレスイヤホンでよくありがちな「音途切れ」の問題。
役員９人が横断幕を掲げ、運転手た…
A5 Pro CCのカラー電子ペーパーの性能は実際にどうなのか試してみました。
これについてKDDIは、5G化で遅延が低減するメリットを挙げました。
バッテリー駆動時間もやや延長しました。
県体高校野球硬式・準々決勝（９月２６日、オーヴィジョンスタジアム下関）宇部工　０００　００１　０００－１桜ケ丘　１１０　０４１　００×ー７…
RAMは8GB、ストレージは256GBです。
この動画と標準レンズで撮った動画を組み合わせることで、上記のような動画がつくれます。
また、新型コロナに対して国際製薬団体連合会（ＩＦＰＭＡ）がワクチンの共同開発などで連携すると発表しており、各国政府の研究機関や学術界との協力も進める。
インターネットで調べていると、寺田静参院議員のnoteに行き当った。
同日午前中時点の宮古病院への新型コロナの入院患者は４人。
Y&H CaptureCardも多少ボケてはいるものの、CHD201と比べればシャープで、読みやすさは全く違うものとなっていました。
また、光学式手ぶれ補正を備えた12MPカメラを搭載しており、4Kビデオを撮影できます。
菅義偉首相は初の所信表明演説を行い、温室効果ガス排出量の新たな目標や「デジタル庁」創設など改革政策を打ち出す。
新型コロナウイルスの影響で苦戦を強い…
出席した関係者２５０人を前に、令和2年について東京五輪の開催や空港民営化、緑地区に整備しているみどりスポーツパークのオープンなどに触れた工藤市長は今年一年を「子年に因んで賢く、フットワーク良く市政運営に取り組んでいきたい。
水のせせらぎに一服の涼を求める場所なら、山陽小野田市厚狭…
同社は0 SIMの提供を終了する理由について「モバイル通信の選択肢が増える中で、一定の役割を果たしたため」と説明しています。
垣花和彦部長は「現状において宮古島市は落ち着いているが、全国的には感染者が増えており、県も危惧される状況にある」と指摘し、「年末に向けて飲食の機会が増えてくると思われるが、感染を広げないよう広く市民の皆さんに感染防止対策の徹底を呼び掛けていきたい」と話した。
また、優れたパッシブノイキャン効果にも貢献。
宇部市内で６人目の新型コロナウイルス陽性者が県から発表された５日、市の佐々木哲防災危機管理監と佐々木里佳健康福祉部長が市役所で記者会見。
山陽小野田市の広報「さんようおのだ」の毎月１５日号に掲載されている「かるたコラム」。
リベラル派のギンズバーグ判事が死去したことを受けた人事で、１１月に大統領選が迫る中、上院でバレット氏の承認をめぐり与野党が議論を戦わせることになる。
比較的安価な一体型デバイスということで2020年にはVRデバイスの更なる普及が期待されます。
どこかに身を隠して、ハイエナが近づいてきたら、胃に狙いを定めて一撃で仕留めろ。
試薬を使い、化学反応からそれぞれの水溶液が雨水、海水、下水のどれであるかを推理して答えを導いていった。
申込登録と海外送金の新規送金指示は12月21日いっぱいで受付終了します。
画像の部分は背景色つけてかこっていただけますでしょうか？
県農林水産政策課は１４日、車検切れの公用車が使用されていたと発表した。
インテルCoreプロセッサ(Lakefield)を搭載するフルWindows 10 PCです。
中国の携帯アプリ削除を呼び掛けるインドの反中国デモ＝６月３０日、ニューデリー（ＡＦＰ時事）
）お届けする年末フェアである。
ALMIGHTY DOCK TB4のSDカードは、最大2TBの容量に対応し、最大104MB/Sの速度に対応。
【県の感染症拡大防止協力金】対象＝休業要請に協力した遊興・遊技施設などの運営事業者▽給付額＝１店舗１５万円、２店舗以上３０万円▽申請方法＝郵送（簡易書留）のみ▽申請期限＝５月２９日▽相談窓口＝県防災危機管理課（電話０８３－９３３－２４５５）
フィットネス機能を活用した、より詳細なレビューも順次アップしていきます。
キャンドルの明かりで幻想的な雰囲気に包まれた園内（香山公園で）
震災前から地元に根付いたFM局だったので、市民にとってはなじみのある、信頼できるメディアとして活用された。
付与は月締めで2か月後の中旬としています。
それによるとミニLED搭載製品の組み立ては2021年の第1四半期（1～3月）に開始される見込みと述べられています。
販売目的ではなく１９８５年から西岐波吉田の稚魚池で飼育を開始した。
期間中、Coke ON PayにPayPayを新規登録し、Coke ON Pay対応自販機でアプリを「接続」。
しかし実際に走行する能力があることは、その紹介の場面で颯爽とステージに自走して来たのを見れば、疑いようもありません。
宗谷総合振興局主催の人手不足・人材確保セミナーが２８日、宗谷合同庁舎で開かれ、参加した管内の事業者が働き方改革など取り入れた人材の定着について考えた。
ＪＲも北上線や東北線などで運休や遅れが相次ぐなど、混乱が続いた。
SNSが専門の私としてはどうなのかとも思いますが、SNSの制限を設定してみます。
日頃から最新のスマホを見まくっている筆者の目には、ホームボタンを搭載したデザインがやや懐かしく見えてしまうところですが、iPhoneといえば、やはりこちらの形と考えている人も少なくないでしょう。
人は大事に使っていても腕時計を2ヵ月間に1～2回、年間平均9回ほど不慮に「ガンッ」とどこかにぶつけてしまうという統計結果などはなくて私の個人的な感覚なのですけど、周りの人も「だいたいそんくらいぶつけちゃうよねー」って言ってました。
今年のP liteは、バリエーションを増やし、上下にラインナップを広げた格好で、ミドルレンジモデルを得意とする、ファーウェイならではの戦略といえそうです。
また同店の利用客向けに、月額料を設定し、家電にかかわるあらゆる困りごとなどに応じるサービス「スーパーサポートプレミアム（最高で月額税込み1万4800円）」を設けるなど、「百貨店」を意識した品ぞろえ、接客が特徴だ。
赤い12kmタマゴから孵化するのは、現在分かっているかぎりで8種類。
会員３４人が出席し、１年間の無病…
しかし、PIPCはこれに対して、SNSの巨人が不完全または虚偽の内容の文書を提出したと主張し非難しています。
積み込まれたのは、離陸地付近の加工施設で製造された…
それがどういうものか分からないが、もしそれが事実となれば、選手たちにとっては何よりの朗報ではないか。
ひたすら高難度ステージクリアへ意気込むも良し、スキンアイテムをアンロックしてネコの着せ替えに興じるも良し。
彼岸荒れかと予想された天候もさほどの荒天にならず恭悦至極といった所か。
募集するのは事務３人程度、小・…
名物「花巻温泉あんぱん」のプレミアム商品。
いつも五輪に出場する自分の姿を思い描いている」と語った。
さらに深刻な問題は、新型コロナ感染拡大により米国が経済分野で中国に圧倒される可能性があるという点だ。
県内の累計は３１５人で、死者は１２人となった。
マスク姿のまま卒業証書を受け取る生徒（７日午前９時３０分ごろ、大殿中で）
）発のバンド、Roselia（ロゼリア）の単独ライブ「Rausch」（ラウシュ）が、東京・武蔵野の森総合スポーツプラザで2020年2月1日に開催された。
五目炒飯で代用するなんて無理」という方だっているに違いない。
AirPods Maxが準備中との噂が囁かれ始めたのは2018年初め、今から2年以上も前のことです。
山口銀行が敬老の日に合わせて県内老人福祉施設にマスク寄贈　【宇部】
トップ性能の「次期iPad Pro」は気になるが、きっとなかなかいいお値段になるのも目に見えているので……。
クレーバーなアイデアに感謝しています。
結局、グループポリシーの変更で延期を行うのが当たり前になりそうです。
１０月～３月の下期は４８万７９２１人（同５１万３６５９人）と年間１３９万６６６９人が利用。
このアプリに深く関わった元アップルのエンジニアが、開発過程にまつわる興味深い話をTwitter上で語っています。
平和フォーラムは、「朝鮮学園を支援する全国ネットワーク」に結集して、朝鮮学園に学ぶ子どもたちの教育権の保障にとりくんできた。
生産台数では既存メーカーにとても及ばないが、そこまで株式市場の期待が高まる背景には何があるのか。
政府は２２日、新型コロナウイルス感染症に関する専門家会議を開き、緊急事態宣言の発令から２週間の取り組みの効果を検証した。
くわしくはBALEARICAまでお問い合わせください。
新型コロナウイルスの影響はあらゆる産業に及びつつあるが、鉄道も例外ではない。
守屋俊介（東農大網走）、佐々木涼太（旭大）、守屋秀明（東農大網走）、
眩い日光を照らす太陽となり、モンスターの手から可憐な少女を守り抜きましょう。
身体障害者の雇用や６５歳以上の従業員の契約更新などを行っている実践が認められ、長島製作所は、経済産業省「新ダイバーシティ経営企業１００選」や「地域未来牽引企業」に選出されるだけでなく、厚生労働省の「くるみん」に認定され、「いわて女性活躍認定企業」などにもなっています。
市老連文化作品展　工芸品や絵手紙５００点【宇部】
政府が１８年、ユネスコに提案したが、審査が先送りとなり、件数を増やして１９年に再提案していた。
具体的には10月から各施設単位で申請を受け付け、審査後に順次支給するという流れだ。
もう一人、林美加子さんの四人で店を運営している。
記事は2020年1月17日、ネットメディア「デイリーニュースオンライン」が配信した。
シェルフをバーに取り付ける方法は２つあります。
Project Sandcastle本体も、それに必要とされるcheckra1nもすべてWeb上で公開されているため、お手元にiPhone 7/7 Plusがあれば、誰でもインストールできます。
背景に「PS5の日本離れ」の噂（Bloomberg報道）
静かなシーンでの視聴を妨げる音を最大限に抑えるため、冷却ファンの稼働音を最小限度に留めました。
端末補償オプション（中古）を用意することで、中古端末の購入に対する抵抗感や故障に対する不安感を払拭する狙いです。
スポーツによる地域づくりをテーマにした県政懇談会「いわて幸せ作戦会議ｉｎ花巻」は２０日、花巻市花城町の花巻地区合同庁舎で開かれた。
チーム部門では、宇部興産ＯＢでつくる「４９＋５１同期会」が前年度比１１・４％減で１位に輝いた。
那覇市曙で建物の壁面が崩落し、下にあった車両と電線が損壊、那覇市牧志で二階建ての玄関屋根が崩れ玄関の開閉不可、那覇市樋川で建物の２階屋根が吹き飛ぶなどの被害が出た。
当面アップルは5G対応が噂されるフラッグシップiPhone 12(仮)シリーズに集中する一方で、折りたたみiPhoneの研究開発も内密に進めておき、有機EL技術が十分な耐久性やこなれた価格を実現する時期を様子見しているのかもしれません。
Aシリーズに関しては、今後の新機種にご期待いただければと思います。
そのままでは使えないということからもわかる通り、この製品は一般用途向けではなく、アプリケーションを自前で開発するのが前提となる企業向けの製品として発表されています。
お茶目なリアクションでファンを喜ばせた。
宇都宮さんは地味だが、１００年後を見据えた東京改造の担い手だ」と語り、その場を大いに盛り上げた。
AF/AE演算も秒間60回になっています。
今回simple cocoon と Unipapaが協同で製品を開発。simple cocoonが26年にわたり蓄積してきたリモコン資源とUnipapaの斬新で温かみのあるデザインが融合することで、これまでにないスマートリモコン「surco 家電用クラウドリモコン」が誕生しました。
この特別仕様iPhone、通称SRD（Security Research Device）iPhoneは一般販売版分よりも制約がゆるく、深刻なセキュリティ脆弱性を見つけやすくしたものです。
これらPro Max特別仕様に関しては、下記に別項目を設けてまとめています。
できるだけコンパクトなモバイルバッテリーがいいけれど、5000ｍAhでは心許ないという人には、RAVPower PD Pioneer PD対応 18W 10000mAhがオススメ。
いずれも、ヤクルト本社からの差し入れだったとの情報が流れている。
開発が完了し、22年３月中旬が納期となっている。
先代の「Snapdragon 865」の15TOPSに比べて大幅に性能が向上しています。
９月初旬、排水溝の詰まりを取り除くためにそこに登った。
感染対策のため、全応募作を並べた現物審査は行わず、作品の画像や動画などを活用して、各地から選考メンバーを集めることなく受賞作を決めた。
創作にはエピソードが付き物だが、久之浜一小は格別。
宇部市早朝野球連盟の定期戦が１２日、常盤公園スポーツ広場で開幕した。
宇部市相生町の宇部情報システム（辰己尚久社長）は１１日、業務で使わなくなったパソコン１０台を再生し、市内の障害者福祉施設６カ所に贈った。
Spotifyのカスタムプレイリストのカバー画像は、標準では追加した先頭4曲のカバー画像を並べた物になります。
それとズームするとF値が変わってしまうので、フルマニュアルでは明るさが変わってしまいます。
千葉は1982年の第4回大会以来、2回目の優勝となった。
１７回目となる今回は、青空が広がる穏やかな天気の中で開かれた。
学校側の全面的な協力のもと、市議や日本市民らに広く呼びかけを行い実現した。
その中でも南地域青商会はフォーラムの意志を継ぎ、地域同胞社会を盛りあげるための活動を展開している。
患者は山口市の５０歳代女性、長門市の…
そして週末に家族で長距離旅行に出かける際には、「トラベル」モードに変形。
稚内市歴史・まち研究会は、２４、２５の両日いずれも午前１０時から恵北にある稚内赤れんが通信所を一般公開する。
信号機、道路標識のデザインや形状は国によって異なるため、この機能はまだ米国内でしか提供されません。
なんのことって、ダイソーのシールキャンペーン、その名も『だんぜん！
応募要件は、①上川、留萌、宗谷管内に居住し、任期時（二〇二〇年六月十日）現在、満二十歳以上の人。
ということが頭をよぎりましたが、あえて目をつぶりました。
ライブコンテンツを配信するアプリの検索やダウンロードだけでなく、Amazon Prime Video チャンネルやHuluなど、ライブに対応している別途契約中のアプリへのアクセスも可能になります。
クリーミーな味わいでほっこりするよ!
米サンフランシスコにあるプレシディオ公園は示唆する点が多い。
韓国政府、“防疫ゴールデンタイム”逃す.
マグネットで強力に貼り付くので、寝ている間にずれてしまって充電出来ていなかったということは防げそうです。
しかしもっとも興味深いのは48メガピクセルの望遠カメラが、この巨大なスマートフォンの背面にある出っ張りに折りたたまれた状態で格納されていることでしょう。
ガイドラインに基づき、２１日から適用している…
──もう1つのモデルはどのような製品でしょうか。
新型コロナウイルス感染症の拡大防止に向け、安倍晋三首相が全国全ての小・中学校、高校、特別支援学校に、３月２日から春休みまで臨時休校とするよ…
PS Plusは12か月以外を大幅に値上げしたため、必要なときだけ一瞬入ろうと思うと以前よりも割高になります。
篠崎市長インタビュー　未来にワクワクするまちづくり【宇部】
大規模な宇宙ステーションだったセヴァストポリには元からの住民や船員、作業用のアンドロイドも存在していますが、多くはエイリアンに恐慌をきたし機能不全に陥っているために、アマンダはただでさえエイリアンに怯えつつ、旧型で不気味な外見のアンドロイドや略奪者と化した人間、ステーションを支配するウェイランド・ユタニ社のAI とも渡り合う必要に迫られます。
残念ながら、どの部分が「世界初なのか」という質問を最初の回答のあとにサムライワークスに再度送りましたが、ご返答はいただけませんでした。
少人数での散歩やジョギングには使用できる。
コメント欄には、「すごく理想な御夫婦です」「奥様を尊敬するお姿、とても素敵です。
実際米国政府は2020年8月17日、米国の技術を使って製造した半導体をファーウェイ・テクノロジーズに供給することを禁止するという新たな制裁を発表しています。
開催は、あす十五、十六、十七日と二十五、二十六、二十七日の六日間です。
搭載プロセッサは米インテルが本日発表した第10世代Core i9-10980 HK（8コア、16スレッド）で、GPUは128基のCUDAコアを搭載したGeForce RTX 2080 Super（こちらもノートPC向けは新モデルです）。
GO Fest初日は「ほのお」「みず」「くさ」「バトル」「友情」の５つをテーマにしたエリアが1時間ごとに切り替わります。
開催の可否については当初４月１０日に発表する予定だったが、国内での感染拡大の状況などから２週間早められた。
だがその裏、先発の左腕主戦・矢板裕大（２年）が失策で流れを逸し、４連打と左犠飛で３点を失うと、五回にも２点を献上。
山陽小野田市国際交流協会が新会員を募集【山陽小野田】
棚から即席麺を取り出すと、計量メーカーイシダの重量センサーが個数を算出し、Suicaをかざすと決済が完了します。
宇部西ロータリークラブが創立６０周年記念式典【宇部】
▲高級感のある紫の発色が印象的な「これからの5Gビジネス/石川」
ほか注目すべき点は、iPhone 12シリーズで「スマートデータモード」すなわち帯域幅に応じて4Gと5Gを自動で切り替えて節電するしくみがあることや、iPhone 11で搭載されたDeep Fusionやナイトモードといった撮影機能の改善。
また、部屋によっては、窓に体液のようなものが付着しているケースもあるとのこと。
水平にも垂直にも積み重ねられるパウチ式のバッテリーセルを採用したことで、より小さなスペースにより多くのエネルギーを詰め込めるようになり、より幅広い種類のクルマに適用できるとのこと。
"Finclip"は、ヒールピースをゴムの張力で引っ張ることでフィンを固定します。
そのためFoxconnは取り分を増やすために怪しげな戦術を採っていると伝えられています。
Google、自撮りフィルターのガイドラインを作成。
特典の対象となる決済手段は、au PAY（コード支払い）、au PAY プリペイドカード、au PAY クレジットカード、au PAY（QUICPay+/QUICPay）。
Muro BoxとMIDIをUSBで直接接続できるようにします。
まず横STG御三家の『グラディウス・グラディウスⅡ』『R-TYPE（アール・タイプ）』『スーパーダライアス』が揃っている。
そもそも「ドコモショップ」「auショップ」「ソフトバンクショップ」などの携帯電話会社のショップは、携帯電話会社の直営や、子会社など直営に近い形で運営されているショップはごくわずかに過ぎません。
」と思いながら、食べ終えて余韻を楽しむのもアリだ。
かつて日本周辺でも、船舶事故による深刻な海洋汚染が発生したことがある。
昔のガラケー（フィーチャーフォン）のように、閉じた状態でも外ディスプレイでさまざまな情報を見ることができるrazr 5Gは、ポケットの中でバイブレーションが鳴ってもそのまま取り出せば誰から通知がきたのか、あるいは何のアラームなのか、といったことも一目瞭然です。
矢崎さんのお父様と同じ紙面に載せていただいて、ホントご縁を感じています。
同社は5月22日にエンドツーエンド暗号化の設計案を発表して以来、公民権団体や暗号化の専門家、政府の代表者等と連携してフィードバックを集めてきたとのこと。
県民の力を結集すればこの難局は必ず乗り越えられる。
朝鮮学校に対するヘイトスピーチで学校法人京都朝鮮学園の名誉を傷つけたとして、名誉毀損罪に問われた「在日特権を許さない市民の会（在特会）」元幹部・西村斉被告について、最高裁は14日付で被告側の上告を棄却した。
キャッシュレス決済の導入、ウェブ会議の環境…
希望地域は管内６０人（同７０）、道内２７人（同１８）、道外１人（同１）となっている。
なぜ複数なのかといえば、それぞれ配信している作品が異なるからだ。
昨年は、塩屋埼灯台が明治32年に点灯を開始してから１２０年を迎え、12月には記念ライブ、同灯台と銀河鉄道９９９の登場人物などを描いた漫画家松本零士さんのイラストが披露されるなど、多くの来場者を喜ばせた。
“メルペイの年末年始キャンペーンがスゴイ” と聞くと、反射的に「でも……ややこしいんでしょう？
"トランプ宇宙軍"初の大仕事となったこの打ち上げですが、これまでには5基のAEHF衛星がアメリカ空軍によって打ち上げられており、それを宇宙軍が引き継いだ格好です。
史上初の完全ワンマンでの生放送番組を自宅からやる予定なんです。
鈴木さんは優勝メダルを披露し、「みんなが頑張ってくれて優勝できた。
県議会の議会運営委員会は９日に開かれ、９月定例会の会期を１６日から１０月５日までの２０日間とすることを申し合わせた。
宇部興産中央病院、２４日から入院・救急再開　新型コロナの検査は全員陰性【宇部】
これは人によると思うのですが、妻にとってはカメラの数よりも夜景が綺麗に撮れるかどうかが一番重要だったようです。
前半６分、左からのクロスに右足を伸ばしたボールがポストを叩き、先制のチャンスを逃したＦＷ鈴木翔大（27）は「決めきれなかったところはストライカーの責任」と悔やみ、「宮崎は決めるところを決め、守るところを守る安定感のあるチーム。
催事場には開店と同時に買い物客が訪れ、親類やお世話になった人への贈り物を慎重に選ぶ姿が見られた。
代わりに採用されたのはデジタルクラウンでしたが「イヤーカップを手で覆った時、自然に指が導かれるスイートスポット」に配置したと語られています。
そもそも夢なので、決して素顔を見せないマスターチーフがヘルメットを脱いだら猫でも、人工天体Haloを回してDJプレイしていても深く考えてはいけません。
気軽にオンライン対戦を楽しみたい方、そしてネコが登場するゲームに目がない方は、ぜひ『ねこ戦車』をプレイしてみてはいかがでしょうか。
こまめな充電が要らないのが嬉しいポイントですね！
んでもって、それぞれシーンにあわせてBGMが用意してあるからさらに音を楽しめる。
」のブラックパンサーを思い出さずにはいられません。
一部MacBook Pro/Airの2020年モデル、ハブ経由でのUSB2.
ソニーによると、同社製の完全ワイヤレスイヤホンを購入した人の多くが、音質について重視する傾向にあるとのこと。
同ホールの分室となっているめんこい美術館で創作のワークショップなどが開かれていることにちなみ、牛乳パックなどを材料にした羽子板の手作り体験にも取り組んだ。
登録申請も９月３０日まで受け付けている。
シカのフン取り作業をしていた女性スタッフは「毎日のフンを拾う作業が大変です」と話していた。
Q: モバイルバッテリーで動かすことはできますか？
例えば、自然や四季、伝統を愛していることや、物を大事にすること、それらが松葉製作所の製品を持っているだけで周りの人に伝わるんだ、と仰ってくださったんです。
ですが当日の評価は全く違うものでした。
新型コロナウイルスの感染拡大に伴い、市内各地は26日、大型連休に入って最初の日曜日にもかかわらず、どこもかしこも閑散とした一日となった。
従来のようなドアミラーやドアハンドルの出っ張りを減らしたクリーンでミニマリスティックな外観は、空力の改善にも役立っています。
電話の主は、山田真貴子内閣広報官。
ファンからは、「看護師です　嬉しいお言葉ありがとうございます！
といちご飴を手にした写真も披露。"
耳当たりの良いラバー素材をフレームと一体成型にすることにより、ラバーの脱落やズレを防止。
地域への講師派遣型で、来年１月…
そのため、所有者である県からの買い取り希望の調査に対し、市では同月、跡地活用の検討を理由に売却の留保を願い出ていた。
肉と野菜、魚介と野菜など、お好みの食材を角皿に載せるだけで一度に調理してくれる「カンタン焼き」と「カンタン蒸し」機能が便利。
山口市中央２丁目の市民会館は２月２３日、映画「セッション」と「ラ・ラ・ランド」の上映会を開く。
・4種類のアタッチメント＋5段階の振動でカラダの度合いによって程よくケア。
同支店では７月後半、県内に本社を置く企業２３５社を対象に調査し、１２７社（５４・０％）から回答を得た。
ただしMozillaのFirefoxチームはまだ標準化に関して公式のフィードバックを提供していないと伝えられています。
タバコの葉、木の皮や、ハーブを混ぜた粉末を鼻の奥に吹きかける治療。
近くに行ったらチェックしてみて欲しい。
さあ、みんな……旬が終わるまでセリを食いまくるゾォォオオオ！
一関遊水地堤防では、大凧を橋の上に運んで舞い上がりやすいようにし、岩間さんが連れてきた６歳の牝馬「菊花」を走らせ、ひもを引かせた。
企業などへの緊急支援対策では、セーフティーネット資金を確保するほか、雇用調整助成金等の手続きを円滑に進めるため、支援機関への業務支援などに取り組むとした。
共同宣言では、３者は緊密な連携の下、感染症にも経済危機にも強く、人々の支え合いで心豊かな新たな日常となるよう官民一体のまちづくりを推進することを明記。
▲Nintendo Switch Onlineの加入者向けに配信されている「TETRIS 99」に似たゲーム画面ですがどんな戦闘になるのでしょうか？
宮古地区での感染者数累計は、１０月以降で７５人、全体で１２３人となった。
会場は同市大町の釜石市民ホール。
同商品は２０１９年４月に発売。
Koki,さんは2020年2月27日にインスタグラムを更新し、2019年9月に開催されたミラノコレクションでモデルを務めたブランド・フィラ（FILA）のファッションに身を包んだ自身の写真を披露した。
言わばアジアの成長力を取り込みつつ、かつて苦戦した北米や欧州でもブランド力を磨いており、柳井正会長兼社長が目指す「世界一」はもはや絵空事とは言えなくなっている。
各地に41ある朝鮮幼稚園は、それぞれ規模や園児数は異なり、それぞれ独自に行う取り組みなどもあるが、ネットワークを築きながら運営している。
Bluetooth®のワードマークおよびロゴは、Bluetooth SIG, Inc.
「感染爆発の重大局面」と緊張感ある記者会見を行った３月から政府に緊急事態宣言発令を働き掛け、「密を避ける」など分かりやすい言葉で感染対策を説明。
なるべくそばに寄らないように注意しながら祝意の舞も。
どうやら娘はこのカッパにおびえていたようで、
市によると、現金のほか、電子マネーでの決済も可。
なんとも仕方のない国だなと思います。
筆者が入手したのはMystic Bronze、ピンクがかった上品な色合いの端末です。
襲撃を受け、炎と黒煙を上げる米大使館（イラクのバグダッドで。
議論のきっかけとなった「漫画村」（すでに閉鎖）。
・市販のモバイルバッテリーを使用する場合は、必ず5V/2A出力のモバイルバッテリーをご使用ください。
今回の話題となっている旧本社ビル（京都市下京区鍵屋町）は1930年築。
画面下カメラ搭載のスマホはZTEの例のほか、OPPOやXiaomiもプロトタイプとして公表しています。
結果は5500Mが58分49秒に対して5600Mが44分21秒。
大谷高サッカー部が函館で開かれたフットサル全道大会で初優勝。
１８、１９日に３人の感染が確認された中国電力新小野田発電所の関連では、新たに２人の陽性が判明した。
もしもParallelsが技術的な問題をクリアしたとしても、Mac上でWindows 10仮想マシンを動かすためには一般ユーザーがMSからライセンスを取得する必要があります。
ACアダプターはUSB Type-C端子接続で、厚みはあるもののコンパクト設計。
９歳～７９歳までの市民２６人が参加し、午後６時過ぎにノシャップ岬をスタートしたあと道道抜海港線沿いの歩道を富士見方面に進み総合体育館前を折り返し、ノシャップ岬に戻る５㌔のコースを歩いた。
JFTの反重力自転車エアクッションを社内で体圧分散試験を行った結果、なんと！
期間は4月1日から4月40日まで。
この訴訟にあたりアップル側が、過去にも同社を勝訴に導いた実績ある弁護士事務所を起用したこと、そしてEpic側に2つの厳しい質問を突きつけるとの予想が伝えられています。
本体上部からは2000万画素のポップアップフロントカメラが飛び出し、背面には6400万画素メイン＋1300万画素超広角＋500万画素望遠＋200万画素深度センサーのクアッドカメラを搭載しています。
デザインカラーには、スペシャルエディションの名に相応しい、美しいブラック×ゴールドを採用。
ドコモ版は、RAMが8GB、ROMが128GBだったのに対し、SIMフリー版はそれぞれ12GB、256GB。
――（前略）最近では布マスクや星野源さんの動画でも批判を浴びているのですが、この間の一連の新型コロナの対応について、御自身でどのように評価されていますでしょうか。
ドラッグストアやスーパーでは売り切れの物もあ…
盛岡市中心部を駆け抜ける「いわて盛岡シティマラソン」の実行委員会（会長・谷藤裕明市長）は、１０月２５日に第２回大会を開催すると決めた。
やっぱこれは「収入」ってのが良かったんかなぁ。
初期段階ではあるものの、社内の「ベテランチーム」が開発にあたっているとされています。
怪盗は村人チームですが、狼と交換した場合は狼に。
ユーザーがマクドナルド店舗の近く(約180m以内)まで行けば、バーガーキングで通常4～5ドルのワッパーをたったの1セントで購入できるクーポンを発行しました。
ほかにも、味噌、糀を使った西大條さんのアイデア商品もそろっている。
海外テックサイトAndroid Policeは、先日のCES 2020にてChrome OS担当製品管理ディレクターKan Liuが同誌の編集長に直接、GoogleがSteamをChrome OSに導入することに取り組んでいると示唆する手がかりを伝えたと報じています。
ただし、C-FACEには筋電マスクではなく、一般的なAIによる音声認識や翻訳といった技術が使われています。
またマクロカメラではメインカメラ比で2.
喫煙ブースに対する政府の指針はなぜないのか。
そこで、本記事では東京・銀座の有名パーラー2軒のクリスマスパフェを比較して紹介したいと思う。
追善法要は、11日に震災から９年を迎えるのを前に、多くの人が訪れやすい日曜日に開かれ、初めに集会所の敷地に立つ慰霊碑に向かって、黙とうをささげた。
ＴＨＡＡＤ（高高度防衛）ミサイル配備に対する報復へのわだかまりが今も残っているためだ。
その後、平良西里の飲食店で従業員や利用客などのクラスターが発生。
折り畳めるカバンの多くは、1枚の生地でカバンを仕上げます。
Aを入力する際は「1」の位置、Bなら「1」と「2」を同時にタップするといった感じです。
価格は有線版が1999元（約3万1000円）、無線版が2999元（約4万6000円）です。
丸みを帯びたポップなデザインと、最大3つのデバイスを切り替えて使えるという利便性が魅力のキーボードが「K380 マルチデバイス Bluetooth キーボード」。
Epicのフォートナイト訴訟ではアップルのガイドラインが反競争的かどうかに焦点が当てられていますが、こちらではGoogleの慣行が念入りに調べられることになりそうです。
運用に当たっては、他の外来患者と接触しないよう、時間や空間を区切って来院してもらうことが多いという。
▲360度回転ヒンジ搭載機ならではの柔軟な設置に対応。
花巻市は、２０２０年度からの会計年度任用職員について、４月１日導入時点でパートタイムは４６８人、フルタイムは１６４人を任用する予定。
柔道家でマスターズの世界大会に１２回出場して８回優勝し、今なお現役。
今年度はゼミに所属する１年生１０人が調査。
それからこのAmazfit band5の嬉しいところは、シャオミのMi Smartband5とサイズなどが同じことから、アクセサリなどに互換性があるところですね！
基本の流れは「ダンジョンに突入」 「モンスターを倒しながらフロアを移動」 「扉に入って次のフロアへ」.
くぼんだ眼は疲れがにじみ出ていた。“
試験会場は同大と県立大、盛岡大（以上滝沢市）、富士大（花巻市）、県立大宮古短期大学部（宮古市）、釜石高（釜石市）、大船渡高（大船渡市）の７カ所。
現在判明しているPS5のスペックは「最新世代のAMDチップ」「CPU：x86-64-AMD Ryzen "Zen2", 8コア/16スレッド」「GPU：AMD RDNA（Radeon DNA）ベースグラフィックスエンジン」など。
自宅の周りが次々に焼け、近所の人が直撃を受けた。
このd'light shopは筆者も10年以上通い続けていますが、新製品を触ろうとお客さんが列を作る姿は初めて見ました。
対応完了までアップデートはお控えいただくようお願い申し上げます。
沖中校長は、楽しい学校生活を送るため▽自分から進んで笑顔であいさつできる「あいさつ名人」になろう▽目と心を向けて人の話を聞こう▽自分でできることは進んでしようの三つの実践を挙げ「あすから交通安全に気を付けて登校し、楽しい学校生活を送っていきましょう」と述べた。
▲15インチのMacBook Proとならべるとこんな感じ。
書道の北雲書道教室主宰する福原さんは稚内北星短大（のちに４大）開学した頃、暫く事務職員として務めており堆子も何かとお世話になった。
Instagramなどではライブ中継中に突然、切断されることは日常茶飯事。
加えて急速充電機能も、付属ACアダプタ（65W）使用時にて49分で60%と、現状のモバイルノートPCとして水準の速度をキープします。
また、雨などの水滴にもご注意ください。
また2018年10月に発売された表も裏もカラーディスプレイを搭載した両面スマートフォン「nubia X」も画期的な製品として期待されました。5Gモデルの登場も噂されましたが、1年以上経っても後継機は出ていません。
[truncated: 115,341 more chars]
