# Supplementary material for: Probing language identity encoded in pre-trained multilingual models: a typological view
Source: PeerJ Comput Sci. 2022 Mar 15;8:e899. doi: 10.7717/peerj-cs.899 (PMC9044357; doi:10.7717/peerj-cs.899)
Supplement: Supplemental Information 1 [file peerj-cs-08-899-s001.zip › Raw data or code files/multilingual sentences/Kannada.txt]

ಅವರ ಪತ್ನಿ ಜ್ಯೋತಿ ಗುರುದೇವ್‌ ಅವರಿಗೆ ಬಿ.
ದ್ವೀಪ ರಾಷ್ಟ್ರ ಜಪಾನಿಗೆ, ಚೀನಾದೊಂದಿಗೆ ಮೈತಾಗಿಸಿಕೊಂಡು ಹಿರಿದಾಗುವ ಆಸೆ.
ಅವರು ತಮ್ಮ ಸ್ನೇಹಿತೆಯೊಂದಿಗೆ ಜೀವಿಸಿದ್ದರು ಸಮಾಜ ಅದನ್ನು ಆಕ್ಷೇಪಿಸಲಿಲ್ಲ.
ಈ ಆಲೋಚನೆಗಳೆಲ್ಲ ಈಡೇರುವ ಸಾಧ್ಯತೆ ಕಡಿಮೆ– ಸ್ಟೇಜ್‌ ಕ್ಯಾರಿಯೇಜ್‌ ಕಾಯ್ದೆಗೆ ತಿದ್ದುಪಡಿ ತರಬೇಕಾಗಿದೆ.
ಹೆಣ್ಣು ಎಷ್ಟೇ ಯಶಸ್ವೀ ವೃತ್ತಿಪರತೆಯನ್ನು ಸಾಧಿಸಿದರೂ, ಉದ್ಯಮಿಯಾದರೂ ಪುರುಷ ಪ್ರಧಾನ ಸಮಾಜದಲ್ಲಿ ಇನ್ನೂ ಸಮಾನತೆ ಸಿಕ್ಕಿಲ್ಲ.’
ವಿಶ್ವವಿದ್ಯಾಲಯಗಳಲ್ಲಿ ಅರಳುವ ಸ್ವತಂತ್ರಚಿಂತನೆಯನ್ನು ಕೊಂದು ವ್ಯವಸ್ಥೆಯ ಗುಲಾಮರನ್ನು ತಯಾರಿಸುವುದು ಶಿಕ್ಷಣದ ವ್ಯಾಪಾರೀಕರಣದ ಉದ್ದೇಶ.
ಈತನ ಪೂಜೆ ಮಾಡಿ ಜನ ಸಂತಾನ ಭಾಗ್ಯವನ್ನು ಪಡೆಯುತ್ತಾರೆ.
೨೦ರಂದು ವಿಧಾನ ಪರಿಷತ್ತಿನ ಶೂನ್ಯ ವೇಳೆಯಲ್ಲಿ ಹಾಸನ ಜಿಲ್ಲೆಯಲ್ಲಿ ಉಂಟಾಗಿರುವ ಪ್ರವಾಹ ಹಾನಿಯ ಬಗ್ಗೆ ಪ್ರಸ್ತಾಪಿಸಿ, ಚರ್ಚೆಗೆ ಸಭಾಪತಿ ಗಳಲ್ಲಿ ಮನವಿ ಮಾಡುವುದಾಗಿ ಆನಂದ್‌ ತಿಳಿಸಿದ್ದಾರೆ.
₹1,274ರ ಈ ಬೆಲೆಯು ವಾರ್ಷಿಕ ಗರಿಷ್ಠವಾಗಿದೆ.
ಭಾರತದ ಬುದ್ಧಿಗೆ ಬಂಗಾರದ ಬೆಲೆ -ಸೂರ್ಯಪ್ರಕಾಶ್ ನಿಟ್ಟೆ ಮೀನಾಕ್ಷಿ ತಾಂತ್ರಿಕ ವಿ.
ಇದನ್ನು ಕೇಳಿ ಅವರಮ್ಮನಿಗೆ ಅಗಾಧ ಅವಮಾನವಾಗಿ ಕುಸುಮಾಗೆ ದನಕ್ಕೆ ಬಡಿದ ಹಾಗೆ ಬಡಿದಿದ್ದರು.
ಆದರೆ, ಪರಿಶಿಷ್ಟ ಜಾತಿಯ ಜನಸಂಖ್ಯೆಗೆ ಅನುಗುಣವಾಗಿ ಬೆಳಗಾವಿ ಅಧಿವೇಶನದಲ್ಲಿ ತೀರ್ಮಾನ ಕೈಗೊಂಡು ಪರಿಶಿಷ್ಟ ಜಾತಿ, ವರ್ಗಗಳ ಅಭಿವೃದ್ಧಿಗೆ ₹ 16 ಸಾವಿರ ಕೋಟಿಯಷ್ಟು ಹಣ ವಿನಿಯೋಗಿಸಲಾಗುತ್ತಿದೆ ಎಂದು ಹೇಳಿದರು.
ಆದರೆ ಸ್ಥಳೀಯ ಅರಣ್ಯ ಇಲಾಖೆ ಇದಕ್ಕೆ ಅವಕಾಶ ಮಾಡಿಕೊಡಲಿಲ್ಲ.
ಕುಂದಗೋಳದ ಹನುಮನಹಳ್ಳಿಯ ಯುವ ರೈತ ಸುನೀಲ್, ಜಗಳೂರು, ಶರಾವತಿ, ಮಳಲಿ, ಸಣ್ಣಕಡ್ಡಿ, ದೊಡ್ಡ ರಾಗಿ ತಳಿ ಜತೆ ಈ ಹಂಗಾಮಿನಲ್ಲಿ ಪ್ರಯೋಗ ಮಾಡುತ್ತಿದ್ದಾರೆ.
ಜಿಲ್ಲಾಧಿಕಾರಿ ನವೀನ್‌ರಾಜ್‌ ಸಿಂಗ್‌, ಜಿಲ್ಲಾ ಪೊಲೀಸ್‌ ವರಿಷ್ಟಾಧಿ ಕಾರಿ ಕೆ.
ಆಂಜನಪ್ಪ, ಜಂಟಿ ಕೃಷಿ ನಿರ್ದೇಶಕ ಮಹೇಶ ವಿಜಾಪುರ, ಹನುಮನಮಟ್ಟಿ ಕೃಷಿ ಕಾಲೇ ಜಿನ ಡೀನ್ ಡಾ.
ಜತೆಗೆ ದಿಬ್ಬವನ್ನು ಏರುವಾಗ ಎರಡು ಚಕ್ರಗಳು ಗಾಳಿಯಲ್ಲಿರುತ್ತವೆ.
ಮುಂದಿನ ಯೋಜನೆಗಳನ್ನು ವೆಬ್ ಸೈಟ್ ನಲ್ಲಿ ಪ್ರಕಟಿಸುವ ಮೂಲಕ ಇಸೀಸ್ ನ ಬೆಳವಣಿಗೆಗೆ ಹಿಲರಿ ಕ್ಲಿಂಟನ್ ಒಂದು ರೀತಿಯಲ್ಲಿ ಕಾರಣರಾಗಿದ್ದಾರೆ ಎಂದು ಡೊನಾಲ್ಡ್ ಟ್ರಂಪ್ ಹೇಳಿದ್ದಾರೆ.
ಲ್ಯಾಂಡಿಂಗ್ ವೇಳೆ ನಿಯಂತ್ರಣ ತಪ್ಪಿದ ಮಿಗ್ 21 ವಿಮಾನ; ಪೈಲಟ್ ಪಾರು!
ಗುರುವಾರ ಕಾಂಗ್ರೆಸ್ ಭವನದಲ್ಲಿ ನಡೆದ ಅಲ್ಪಸಂಖ್ಯಾತರ ಘಟಕದ ಸಭೆ ಯಲ್ಲಿಈಅಭಿಪ್ರಾಯ ವ್ಯಕ್ತವಾಯಿತು.
ಗುರುವಾರ ನಡೆದ ಸುದೀರ್ಘ ವಿಚಾರಣೆಯಲ್ಲಿ ಭಾರತ ಕ್ರಿಕೆಟ್‌ ನಿಯಂತ್ರಣ ಮಂಡಳಿಗೆ (ಬಿಸಿಸಿಐ) ಸುಪ್ರೀಂ ಕೋರ್ಟ್‌ ನೀಡಿರುವ ಕಠಿಣ ಎಚ್ಚರಿಕೆ ಇದು.
ಈ ಮೂಲಕ ಬೆಳೆಯುತ್ತಿರುವ ಸ್ಮಾರ್ಟ್‌ಫೋನ್‌ ಸಂವಹನ ಅಪ್ಲಿಕೇಷನ್‌ ಮಾರುಕಟ್ಟೆಯಲ್ಲಿ ಹಿಡಿತ ಸಾಧಿಸಲು ಪ್ರಯತ್ನಿಸುತ್ತಿದೆ.
ಹಾಗಾಗಿ ನನಗನಿಸಿದ್ದನ್ನು ಹೇಳಲು ನನಗೆ ಯಾವುದೇ ಹಿಂಜರಿಕೆಯಿಲ್ಲ.
ನಂತರ ಹೊಸದಾಗಿ ಆಸ್ಪತ್ರೆ ಅಥವಾ ಕ್ಲಿನಿಕ್ ತೆರೆದವರು ಕೂಡ ಐದು ವರ್ಷ­ಗಳಿಗೊಮ್ಮೆ ನವೀಕರಿಸಿ­ಕೊಳ್ಳಬೇಕು.
ನಾನು ತಳಮಳಗೊಂಡಿದ್ದು ನೋಡಿ, ಹೆದರುವುದಕ್ಕೇನಿಲ್ಲ, ನಾನೂ ಸಣ್ಣ ವಯಸ್ಸಿನವಳು, ಅರ್ಥ ಮಾಡಿಕೊಳ್ಳುತ್ತೇನೆ ಎಂದಿದ್ದರು.
ರೈಲು ಅಪಘಾತಗಳಿಗೆ ಬಹುಮುಖ್ಯ ಕಾರಣಗಳೆಂದರೆ ಅವುಗಳು ಹಳಿ ತಪ್ಪುವುದು ಮತ್ತು ಲೆವೆಲ್‌ ಕ್ರಾಸಿಂಗ್‌ಗಳಲ್ಲಿ ಡಿಕ್ಕಿ ಸಂಭವಿಸುವುದು.
ಪ್ರಧಾನಮಂತ್ರಿ ನರೇಂದ್ರ ಮೋದಿ ಅವರು ನ.13ರಂದು ನಗರಕ್ಕೆ ಭೇಟಿ ನೀಡುತ್ತಿರುವ ಹಿನ್ನೆಲೆಯಲ್ಲಿ ವಿಶೇಷ ಭದ್ರತಾ ದಳದ ಹಿರಿಯ ಅಧಿಕಾರಿಗಳು ಗುರುವಾರ ವಿವಿಧೆಡೆ ಭದ್ರತಾ ಕ್ರಮಗಳನ್ನು ಪರಿಶೀಲಿಸಿದರು.
ವರದಿಯಲ್ಲಿ ದರ್ಶನ್‌ ಅವರ ಮನೆ, ಎಸ್‌.
ಈ ಪೈಕಿ ಈಜು ಕ್ರೀಡೆಯನ್ನು ವೃತ್ತಿಪರವಾಗಿ ಸ್ವೀಕರಿಸಿ ಇದರಲ್ಲೇ ಮುಂದುವರಿಯುವವರು ಮಾತ್ರ ಕೆಲವೇ ಮಂದಿ.
ತಜ್ಞ ಪಶುವೈದ್ಯರು ಈ ಕಾಯಿಲೆಯನ್ನು ಪತ್ತೆ ಹಚ್ಚಿ ಚಿಕಿತ್ಸೆಯನ್ನು ಆಕಳಿಗೆ ಸಾಕಷ್ಟು ಪ್ರಮಾಣದಲ್ಲಿ ರಕ್ತನಾಳದ ಮೂಲಕ ಗ್ಲುಕೋಸ್ ನೀಡುವ ಮೂಲಕ ಮತ್ತು ಸ್ಟಿರಾಯ್ಡ್ ನೀಡುವ ಮೂಲಕ ಗುಣಪಡಿಸಬಲ್ಲರು.
ಆಂಧ್ರಶೈಲಿ ಸೋರೆಕಾಯಿ ಪಲ್ಯ ಮಾಡುವ ವಿಧಾನ ನಗರೋಟಾ ಉಗ್ರ ದಾಳಿಯ ಹುತಾತ್ಮರಿಗೆ ಅಂತಿಮ ಗೌರವ ಸಮರ್ಪಣೆ ಕುಳಿತು ಕಚೇರಿಯಲ್ಲಿ ಕೆಲಸ ಮಾಡುವ ಬಹುತೇಕ ಮಂದಿಯಲ್ಲಿ ಅಜೀರ್ಣ ಸಮಸ್ಯೆ ಸಾಮಾನ್ಯ.
ಇಲ್ಲಿ ಪಿಜ್ಜಾಗಳ ಮೇಲೆ ಹಲವು ರೀತಿಯಲ್ಲಿ ಪ್ರಯೋಗ ಮಾಡಿದ್ದಾರೆ.
ಕೆಲವು ಸಲ ನಮಗೆ ಕೆಲಸದ ಒತ್ತಡವಿದ್ದಾಗ ದೇವರು ಯಾಕೆ ಹೊಟ್ಟೆ ಹಸಿವು, ನಿದ್ದೆ, ಉಸಿರಾಟ, ಮಲಮೂತ್ರ ವಿಸರ್ಜನೆ, ಸ್ನಾನ ಮಾಡದಿದ್ದರೆ ದುರ್ವಾಸನೆ, ಹಲ್ಲು ಉಜ್ಜದಿದ್ದರೆ ಬಾಯಿ ವಾಸನೆ, ತಲೆ ಕೊದಲು ಅಂಟುವಿಕೆ, ಉಗುರು ಬೆಳೆಯುವುದು ಇವನ್ನೆಲ್ಲ ಸೃಷ್ಟಿ ಮಾಡಿದ ಎಂದು ಅನ್ನಿಸುವುದುಂಟು.
ಪಿ ಘಟಕದ ಪ್ರಧಾನ ಕಾರ್ಯದರ್ಶಿ ಮಾರುತಿ ಗಾವರಳ ಆಗ್ರಹಿಸಿದರು.
ನಿಮಿಷಗಳ ಹಿಂದೆ ಟೆಲಿಫೋನ್ ಬೂತ್ ಓನರ್ ಮಾತ್ರವೇ ಆಗಿದ್ದ ಜಯಾ ಅದು ಹೇಗೆ ದೀದಿಯಾಗಿ ಮಾರ್ಪಾಟಾದಳು ಅಂತ ನೀವು ಕೇಳಿದರೆ ನಿಮ್ಮಂಥ ಮೂರ್ಖರು ಇನ್ಯಾರೂ ಇರಲಿಕ್ಕಿಲ್ಲ.
ಆಧರೆ ದಪ್ಪಗಿರುವ ನನ್ನ ಕೂದಲು, ಪ್ರತಿ ಬಾರಿ ಮುಂಗೈ ಹೊಡೆತಕ್ಕೆ ಮುಂದಾಗುತ್ತಿದ್ದಾಗ ನನ್ನ ಕಣ್ಣಿಗೆ ಬಂದು ಬಡಿಯುತ್ತಿತ್ತು.
ಅಂತರ್ಜಾಲವನ್ನು ಕೂಡ ಮಕ್ಕಳು ದುರ್ಬಳಕೆ ಮಾಡುವುದು ತಪ್ಪು.
ಫೇಸ್‌ಬುಕ್ ಬಳಕೆದಾರರೆಲ್ಲರಿಗೂ ಇದನ್ನು ಮಾಡಿಕೊಳ್ಳುವ ಸವಲತ್ತನ್ನು ಒದಗಿಸಿದರು.
ಆತನ ಸಹೋದರಿ ಸಫಾ ಸಬಾಹ್‌ ಸುಲೈಮಾನ್‌ ಉಸಿರಾಟದ ಸಮಸ್ಯೆ ಮತ್ತು ಕಾಲುಗಳು ಊದಿಕೊಂಡಿರುವ ತೊಂದರೆ ಅನುಭವಿಸಿತೊಡಗಿದಳು.
ಜಾನಪದ - ಒಗಟು ಮತ್ತು ಗಾದೆ ಚುಂಚನಗಿರಿ(ಸಂ.
ನಾವು ಸಾಂಪ್ರದಾಯಿಕ ವೈದ್ಯಪದ್ಧತಿ, ಆಯುಷ್‌ ಪದ್ಧತಿಗಳನ್ನು ಅಲೋಪಥಿಯನ್ನು ಕಂಡಂತೆಯೇ ಕಾಣಬೇಕು.
ಆ ಮೂವರು ರೈತರನ್ನು ಸಚಿವರು ಇದೇ ಸಂದರ್ಭದಲ್ಲಿ ಸನ್ಮಾನಿಸಿ ಅವರ ಸೇವೆ ಯನ್ನು ಸ್ಮರಣೀಯ ಎಂದು ಬಣ್ಣಿಸಿದರು.
ನಮ್ಮಲ್ಲಿ ಹೆಚ್ಚಿನವರಿಗೆ ಚೀನದ ಆಹಾರ ವಸ್ತುಗಳೆಂದರೆ ತುಂಬಾ ಇಷ್ಟ.
ಕುಬೇರಪ್ಪ, ಜಿಲ್ಲಾ ಸಹಕಾರಿ ಯೂನಿಯನ್ ಉಪಾಧ್ಯಕ್ಷ ಬಿ.
ನನ್ನ ಕೆಲಸವನ್ನು ನೆನಪಿಟ್ಟುಕೊಳ್ಳಬೇಕು.
ಆದರೆ ಹದಿವಯಸ್ಸಿನವರು ಸೆಕ್ಸಿಗಾಗಿಯೇ ಬದುಕುತ್ತಾರೆ ಎನ್ನುವ ದಿಗಿಲೊಂದು ಸಮಾಜದಲ್ಲಿ ಸದಾ ಕಾಲ ಜೀವಂತವಾಗಿರುತ್ತದಲ್ಲ?
ನೋವು ಹಾಗೂ ಕಷ್ಟಗಳು ಘಾಸಿಗೊಳಿಸುವಂಥದ್ದಾಗಿರಬಹುದು ಅಥವಾ ಬದಲಾವಣೆಯದ್ದೂ ಆಗಿರಬಹುದಲ್ಲವೇ!
ವಿಶೇಷವಾಗಿ ಕ್ಯೂಬನ್ನರು ಕಂಡುಕೊಂಡ ಕ್ಯಾನ್ಸರ್ ಚಿಕಿತ್ಸಾ ವಿಧಾನಕ್ಕೆ ಅಮೆರಿಕದ ವಿಜ್ಞಾನಿಗಳೂ ತಲೆದೂಗುತ್ತಿದ್ದಾರೆ.
ಇದು "ಕಹಿ'ಯೊಳಗಿನ ತಲ್ಲಣ ಮತ್ತು ತಳಮಳಗಳ ಸುತ್ತ ಸಾಗುವ ಕಥಾಹಂದರ.
ಅದರಲ್ಲಿ ಏನು ನೆಟ್ಟಿದ್ದೀರಿ?'
ಬಹುತೇಕ ಪ್ರಕರಣಗಳಲ್ಲಿ ಈ ಮುಖಂಡರ ನಾಯಕತ್ವದಡಿಯೇ ಪಕ್ಷವು ಆಯಾ ರಾಜ್ಯಗಳಲ್ಲಿ ನೆಲಕಚ್ಚಿದೆ.
ಆದರೆ, ಸಂಭಾವನೆ ಹೆಚ್ಚಿಸಲು ನಿರ್ಮಾಪಕರು ಚೌಕಾಸಿ ಮಾಡುತ್ತಾರೆ.
ಚಿಕ್ಕಮಗಳೂರು, ಶಿವಮೊಗ್ಗ, ದಾವಣಗೆರೆ ಜಿಲ್ಲೆ ವ್ಯಾಪ್ತಿಯ ಸುಮಾರು 1.80 ಲಕ್ಷ ಹೆಕ್ಟೇರ್‌ ಅಚ್ಚುಕಟ್ಟು ಪ್ರದೇಶಕ್ಕೆ ನೀರುಣಿಸುವ ಭದ್ರಾ ಜಲಾಶಯದ ಸಂಗ್ರಹಣಾ ಸಾಮರ್ಥ್ಯ 71.53 ಟಿಎಂಸಿ ಅಡಿ.
ಇದೇ ರೀತಿಯ ಸ್ಪಷ್ಟತೆಯನ್ನು ಕೆಲವು ಖಾಸಗಿ ವಿಶ್ವವಿದ್ಯಾನಿಲಯಗಳಲ್ಲಿಯು ಇಂದು ನಾವು ಕಾಣಬಹುದು.
ಅವರು ಕೋಟಿಗಟ್ಟಲೆ ಹಣ ಹಾಕಿ ಸಿನಿಮಾದಲ್ಲಿಯೂ ನಟಿಸುತ್ತ ಇರಬಹುದು.
ಕಬ್ಬು ಬೆಳೆಗಾರರ ಮೇಲೆ ಸರ್ಕಾರಗಳು ನಿರಂತರ ಮೋಸ ಮಾಡುತ್ತಿವೆ.
ಆದರೆ ಸುಖ ಯಾವುದು ದುಃಖ ಯಾವುದು ಅಂತ ಗೊತ್ತಾಗೋದು ಹೇಗೆ?
ಹಿರಿಯ ನಾಗರಿಕರ ಉಳಿತಾಯ ಯೋಜನೆ(ಎಸ್ ಸಿಎಸ್ಎಸ್): ಹಿರಿಯ ನಾಗರಿಕರ ತುಂಬಾ ಉತ್ತಮ ಉಳಿತಾಯ ಯೋಜನೆಯಿದು.
ವಾಷಿಂಗ್ಟನ್‌ (ಪಿಟಿಐ): ರಿಪಬ್ಲಿಕನ್‌ ಪಕ್ಷದ ಅಭ್ಯರ್ಥಿ ಡೊನಾಲ್ಡ್‌ ಟ್ರಂಪ್‌ ಅಧ್ಯಕ್ಷರಾದರೆ, ಅಮೆರಿಕದ ‘ನವಮಾಧ್ಯಮ ಒಕ್ಕೂಟದ ಏಕಸ್ವಾಮ್ಯ’ ಮುರಿಯಲಿದ್ದಾರೆ ಎಂದು ಟ್ರಂಪ್‌ ಅವರ ಆರ್ಥಿಕ ಸಲಹೆಗಾರ ಪೀಟರ್‌ ನವಾರೋ ಹೇಳಿದ್ದಾರೆ.
ಇದೀಗ ನಡೆಯುತ್ತಿರುವ ಸಿ.
ಹೀಗಾಗಿ ಯಾವುದೇ ದಾರಿ ಇಲ್ಲದೆ ಮಗುವನ್ನು ಹೊತ್ತು ಕರ್ತವ್ಯಕ್ಕೆ ಹಾಜರಾದೆ ಎಂದು ಪೇದೆ ಮಮತಾ ಹೇಳಿದ್ದಾರೆ.
ಗಮನವಿಟ್ಟು ಕೇಳಲಾಗಿ, ರಸ್ತೆ ಮೇಲೆ ಚಲಿಸುತ್ತಿದ್ದ ವಾಹನವೊಂದರಿಂದ ಹೊರಹೊಮ್ಮುತ್ತಿರುವುದು ಸಾಮಾನ್ಯ ಚಿತ್ರಗೀತೆಯಲ್ಲ, ನಮ್ಮ ರಾಷ್ಟ್ರಗೀತೆ ಎಂಬುದು ಮನದಟ್ಟಾಯಿತು.
ಅಲ್ಲಿಯವರೆಗೂ ಮನೆಗೆ ಹೋಗುವುದಿಲ್ಲ ಎಂದು..
ಬದುಕುವುದಕ್ಕೆ ಹಣ ಬೇಕೇ ಹೊರತು, ಹಣಕ್ಕಾಗಿಯೇ ಬದುಕಬಾರದು ಪುಟ್ಟ.
ನಂತರ ಮಾತನಾಡಿದ ಅವರು, ಗ್ರಾಮದ ಬಸವೇಶ್ವರ ದೇವಸ್ಥಾನದಿಂದ ಚರ್ಚ್‌ವರೆಗೆ ರಸ್ತೆ ಅಭಿವೃದ್ಧಿಪಡಿಸಲಾಗುತ್ತಿದೆ ಎಂದು ತಿಳಿಸಿದರು.
ನಿಮ್ಮ ಖಾತೆಯಲ್ಲಿ ಸಾಕಷ್ಟು ಹಣ ಇದ್ದರೆ ಸಾಕು.
ಮುಖ್ಯವಾಗಿ ಕನಕರ ಬಗ್ಗೆ ಅವರಿಗಿದ್ದ ಪ್ರೀತಿಯನ್ನು ಉಲ್ಲೇಖಿಸಲೇಬೇಕು.
ಇನ್ನುಮುಂದೆ ನಮಗೆ ಯಾವನೂ ಏನೂ..
‘ಒಮ್ಮೆ ನಮ್ಮ ಹೋಟೆಲ್‌ಗೆ ಬಂದ ಹಿರಿಯರೊಬ್ಬರು ಮೆಜೆಸ್ಟಿಕ್‌ ಭಾಗದಲ್ಲಿ ಮೂಳೆ ಇರದ ಚಿಕನ್‌ ಕಬಾಬ್‌ ರೀತಿಯ ತಿನಿಸನ್ನು ಮಾಡುತ್ತಿದ್ದರು.
ಆದರೆ ಶೇರು ಸಂಬಂಧಿ ಕೆಲ ವಿಶೇಷ ಕರಾರುಗಳನ್ನು ಮಾತ್ರ ಕೊಡು-ಕೊಳ್ಳಬಹುದಾಗಿದೆ.
ಹೀಗಾಗಿಯೇ ಬುಧವಾರ ಷೇರು ಮಾರುಕಟ್ಟೆ ಬಿಟ್ಟರೆ ಬೇರೆಡೆ ಅಂತಹ ಅಲ್ಲೋಲಕಲ್ಲೋಲ ಕಂಡು ಬರಲಿಲ್ಲ.
‘ನಾವು ಜನರಿಗೆ ಹೊಸತನ್ನು ನೀಡಬೇಕು, ಪ್ರತಿ ಬಾರಿ ಒಂದೇ ರೀತಿಯ ಆಹಾರದಿಂದ ಗ್ರಾಹಕರಿಗೆ ಬೇಸರವಾಗಬಾರದು.
ಅವರಿಗಾಗಿ ಏನಾದರೂ ಮಾಡಬೇಕು, ಅವರನ್ನು ಸಮಾಜದ ಮುಖ್ಯವಾಹಿನಿಗೆ ಕರೆತರಬೇಕು ಎಂಬ ಹಂಬಲ ಅವರದ್ದಾಗಿತ್ತು.
ಅದ್ಯಾರೋ ಪ್ರೇಮಾ ತರಹ ಕಾಣಿ¤ದ್ದಾರಲ್ಲ ಎಂದು ದೂರದಲ್ಲಿ ಬರುತ್ತಿರುವವರನ್ನು ನೋಡಿ ಕೆಲವರು ಹೇಳಿದರು.
ರ್ ವ್ಯಾಜ್ಯಕ್ಕೆ ೧೦ ಸಾವಿರ ರೂ.
ಪೊನ್ನಪ್ಪ, ಉನ್ನೀಕೃಷ್ಣ ಅವರು ಬಾಡಿಗೆ ಮನೆ ಪಡೆದು ಹೋಂಸ್ಟೇ ನಡೆಸಲಾಗುತ್ತಿದೆ.
ಸಮಾಜದಲ್ಲಿ ಇದ್ದ ಅಸಮಾನತೆ ಹೋಗಲಾಡಿಸುವ ನಿಟ್ಟಿನಲ್ಲಿ ಕನಕದಾಸರು ವಹಿಸಿದ ಪಾತ್ರ ಅವಿಸ್ಮರಣೀಯ.
ಯೋಜನೆ ಅನುಷ್ಠಾನಕ್ಕೆ ಗೋವಾ, ಮಹಾರಾಷ್ಟ್ರ ಒಪ್ಪಿದರೂ 3.56 ಟಿಎಂಸಿ ಅಡಿ ನೀರು ಹರಿಸಲು ತಕ್ಷಣಕ್ಕೆ ಸಾಧ್ಯವಿಲ್ಲ. 2.5 ಟಿಎಂಸಿ ಅಡಿ ನೀರು ಮಾತ್ರ ಸ್ವಾಭಾವಿಕವಾಗಿ ಕರ್ನಾಟಕದ ಕಡೆಗೆ ಹರಿಯಲಿದೆ.
ಭೈರಪ್ಪನವರ ‘ದೂರ ಸರಿದರು’ ಕಾದಂಬರಿ ಓದಿ ಬೌದ್ಧಿಕ ಸಾಹಚರ್ಯ ಕೊಡುವ ಹೆಂಡತಿ ಸಿಗಬೇಕು ಎಂದು ಹಂಬಲಿಸಿದೆವು.
ವ್ಯಾಪಾರ, ವ್ಯವಹಾರ ಹಾಗೂ ಬಂಡವಾಳ ಕುರಿತ ಒಪ್ಪಂದಗಳನ್ನು ಉತ್ತೇಜಿಸುತ್ತದೆ.
ಎಂಬ ಘೋಷಣೆ ಪ್ರತಿಧ್ವನಿಸುತ್ತಿತ್ತು.
ಇಂದು ಶಿಕ್ಷಣ ಹಾಗು ಶಿಕ್ಷಕ ಇವೆರಡೂ ಗೌರವ ಕಳೆದು ಕೊಳ್ಳುತ್ತಿವೆ.
ಆತ ಆಗಿನ ಕಾಲದ ಮಬ್ಬು ದೂರದರ್ಶಕವನ್ನು ಹಿಡಿದು ಮಂಗಳ ಗ್ರಹವನ್ನು ಸ್ಕ್ಯಾನ್ ಮಾಡುತ್ತಿದ್ದ.
ಬೆಲ್ಲ ಖರೀದಿಸಿದವರು ರದ್ದಾದ ನೋಟುಗಳನ್ನೇ ನೀಡುತ್ತಿದ್ದಾರೆ ಎಂದು ರೈತರು ಹಾಗೂ ಗಾಣದ ಮಾಲೀಕರು ಮಾರುಕಟ್ಟೆಗೆ ಬೆಲ್ಲ ತರಲು ಹಿಂದೇಟು ಹಾಕುತ್ತಿದ್ದರೆ, ಹೊಸ ನೋಟಿಲ್ಲದಿರುವು ದರಿಂದ ಖರೀದಿ ಮಾಡಲು ಖರೀದಿ ದಾರರಿಗೂ ಸಾಧ್ಯವಾಗುತ್ತಿಲ್ಲ.
ಕೃಪಾಲ್ ನಿರ್ದೇಶಕ ಶಿವಗಣೇಶ್ ಅವರು ತಿರುಗಾ ಮುರುಗ ಮಾಡುವ ಶ್ರಮವನ್ನೇನೂ ತೆಗೆದುಕೊಂಡಿಲ್ಲ.
ಪ್ರತ್ಯೇಕವಾದಿ ನಾಯಕ ಗೀಲಾನಿ ಪುತ್ರನಿಗೆ ಎನ್ಐಎ ಸಮನ್ಸ್ಜಮ್ಮು ಮತ್ತು ಕಾಶ್ಮೀರದಲ್ಲಿನ ಹಿಂಸಾಚಾರದ ಹಿಂದಿರುವ ಹಣದ ಜಾಡಿನ ಬಗ್ಗೆ ತನಿಖೆ ನಡೆಸುತ್ತಿರುವ ರಾಷ್ಟ್ರೀಯ ತನಿಖಾ ಸಂಸ್ಥೆ(ಎನ್ಐಎ)..
ಇದು ಜ್ಞಾನದ ಸಂಕೇತವೂ ಹೌದು.
ಕಾಶ್ಮೀರ ಸಮಸ್ಯೆ ಭಾರತದ ಅತ್ಯಂತ ಜಟಿಲ ಸಮಸ್ಯೆಯಾಗಿದ್ದು ಕಾಲಕ್ರಮೇಣ ಅಂತಾರಾಷ್ಟ್ರೀಯ ವ್ಯವಹಾರಗಳೊಂದಿಗೆ ಸೇರಿ ಹಲವು ಜನರು ಈ ಬಗ್ಗೆ ಆಸಕ್ತಿ ತೋರುತ್ತಿದ್ದಾರೆ.
ಸುದ್ದಿ ವಾಹಿನಿಗಳಲ್ಲಿ ಶಾಲೆಗಳಿಗೆ ರಜೆ ನೀಡಿರುವ ಸುದ್ದಿ ಬಿತ್ತರವಾಗುತ್ತಿದ್ದಂತೆ ಸಾವಿರಾರು ಪೋಷಕರು ಶಾಲೆಗಳತ್ತ ಧಾವಿಸಿದರು.
ಈ ನಡುವೆ ರಾಖಿ, ‘ಇಲೇಶ್ ಕೈಯಲ್ಲಿ ದುಡ್ಡಿಲ್ಲ.
ಸುಮಾರು 27 ದೇಶಗಳಿಗೆ ಅವರು ಭೇಟಿ ನೀಡಿದರು ಮತ್ತು ಈ ನಡುವೆ ಕೇಂದ್ರ ಮಟ್ಟದಲ್ಲಿ 450 ಹಿರಿಯ ಹುದ್ದೆಗಳು ಖಾಲಿ ಉಳಿದವು.
ಪ್ರಧಾನಿ ಕಾರ್ಯಾಲಯದ ಟ್ವಿಟರ್ ಖಾತೆ ಈ ಬಗ್ಗೆ ಸ್ಪಷ್ಟನೆ ನೀಡಿದ್ದು, ಸಾಮಾಜಿಕ ಜಾಲತಾಣಗಳಲ್ಲಿ ವಿವಿಧ ವಿಷಯಗಳ ಬಗ್ಗೆ ಮನವಿ ಮಾಡಲಾಗುತ್ತಿರುವುದರಲ್ಲಿ ಇರುವ ಸಹಿ ಪ್ರಧಾನಿ ನರೇಂದ್ರ ಮೋದಿ ಅವರದ್ದಲ್ಲ ಎಂದು ತಿಳಿಸಿದೆ.
ಬಿಹಾರವನ್ನು ಆವರಿಸಿರುವ ದುರಂತದ ಛಾಯೆ ಜಗತ್ತಿಗೆ ಫ್ರಾನ್ಸ್ ಇದ್ದಂತೆ ಭಾರತಕ್ಕೆ ಬಂಗಾಳ ರಾಜಕಾರಣಿಗಳು ಉದ್ಯಮಿಗಳಿಗೆ ನಿಕಟರಾದಾಗ..
ರೋಗ ಕಂಡುಬಂದಲ್ಲಿ ಪ್ರತಿ ಲೀಟರ್‌ ನೀರಿಗೆ 3ಗ್ರಾಂ ಗಂಧಕ ಬೆರೆಸಿ ಸಿಂಪಡಿಸಬೇಕು.
ನಟ ಧನುಷ್ 'ನಮ್ಮ ಮಗ' ಮಧುರೈ ದಂಪತಿ; ಧನುಷ್‌ಗೆ ಕೋರ್ಟ್ ಸಮನ್ಸ್ತಮಿಳು ನಟ ಧನುಷ್ ನಮ್ಮ ಮಗ ಎಂದು ಮಧುರೈ ದಂಪತಿಗಳು ಕೋರ್ಟ್ ಮೆಟ್ಟಿಲೇರಿದ್ದು ಕೋರ್ಟ್ ಗೆ ಹಾಜರಾಗುವಂತೆ ನಟ ಧನುಷ್ ಗೆ ಮಧುರೈ ಕೋರ್ಟ್ ಸಮನ್ಸ್ ಜಾರಿ..
‘ವಿಜ್ಞಾನ, ತಂತ್ರಜ್ಞಾನ, ಸಾಹಿತ್ಯ, ಸಂಗೀತ, ಅಧ್ಯಾತ್ಮ ಸೇರಿದಂತೆ ಎಲ್ಲಾ ಕ್ಷೇತ್ರಗಳ ವಿಷಯಗಳನ್ನು ಜನಪದ ಒಳಗೊಂಡಿದೆ.
ಆಂಧ್ರಶೈಲಿ ಸೋರೆಕಾಯಿ ಪಲ್ಯ ಮಾಡುವ ವಿಧಾನ ನಗರೋಟಾ ಉಗ್ರ ದಾಳಿಯ ಹುತಾತ್ಮರಿಗೆ ಅಂತಿಮ ಗೌರವ ಸಮರ್ಪಣೆ 20 ಶಾಸಕರಿಗೆ ನಿಗಮ ಮಂಡಳಿ ಅಧ್ಯಕ್ಷ ಸ್ಥಾನ ನೀಡಲು 'ಕೈ' ಕಮಾಂಡ್ ಗ್ರೀನ್ ಸಿಗ್ನಲ್20 ಶಾಸಕರಿಗೆ ನಿಗಮ ಮಂಡಳಿ ಅಧ್ಯಕ್ಷ ಸ್ಥಾನ ನೀಡಲು ಕಾಂಗ್ರೆಸ್ ಹೈಕಮಾಂಡ್ ಸೋಮವಾರ ಗ್ರೀನ್ ಸಿಗ್ನಲ್ ನೀಡಿದೆ.
ಸಾರ್ವಜನಿಕ ಸ್ಥಳದ ಆವರಣ ಗೋಡೆಗೆ ಜಾಗೃತಿ ಮೂಡಿಸುವ ವ್ಯಾಖ್ಯೆಗಳನ್ನು ಬರೆಯಲು ಕಲಾವಿದರೇ ಮುಂದಾಗಿ ಉಚಿತವಾಗಿ ಚಿತ್ರಿಸಿಕೊಟ್ಟಿದ್ದಾರೆ.
ತಮ್ಮ ಹೂಡಿಕೆ ನಷ್ಟವಾಗುತ್ತಿರುವುದನ್ನು ನೊಡಿ ಜನರು ಗಾಬರಿಗೊಂಡು ತಮ್ಮ ದುಡ್ಡು ವಾಪಸ್ಸು ಪಡೆಯಲು ತಮ್ಮ ಇನ್ವೆಸ್ಟ್ಮೆಂಟ್ ಬ್ಯಾಂಕುಗಳಿಗೆ ಮುನ್ನುಗ್ಗಿದರು.
ಗುತ್ತಿಗೆ ಕೊಡಬಾರದು, ಸ್ಥಳೀಯ ಬೇಯಿಸಿದ ಪೌಷ್ಟಿಕ ಆಹಾರವಿರಬೇಕು ಎಂಬೆಲ್ಲ ಸುಪ್ರೀಂ ಕೋರ್ಟಿನ ಮಾರ್ಗದರ್ಶಿ ಸೂತ್ರಗಳನ್ನೂ ಗಾಳಿಗೆ ತೂರಿ ಆಗಿನ ರಾಜ್ಯ ಸರ್ಕಾರವು ತಮಿಳುನಾಡಿನಲ್ಲಿರುವ ಕ್ರಿಸ್ಟಿಫ್ರೈಡ್ ಗ್ರಾಂ ಎನ್ನುವ ಕಂಪೆನಿಗೆ ಕರ್ನಾಟಕದ ಮಕ್ಕಳ ಆಹಾರ ತಯಾರಿಸುವ ಗುತ್ತಿಗೆಯನ್ನು ಕೊಟ್ಟಿತ್ತು.
ಹಿಂದೆ ದೇಶದ ಬೆಳವಣಿಗೆ ದರ ಶೇಕಡ 8ರಷ್ಟು ಆಗಿದ್ದಾಗ, ರಫ್ತು ವಹಿವಾಟು ವಾರ್ಷಿಕ ಶೇಕಡ 20ರಷ್ಟರ ಪ್ರಮಾಣದಲ್ಲಿ ಬೆಳೆಯುತ್ತಿತ್ತು.
ಈ ಜನಾಭಿಪ್ರಾಯ ಪರಿಕಲ್ಪನೆಯನ್ನು ನಾವು ಈಗ ಭಾರತದ ಸಂದರ್ಭದಲ್ಲಿ ಅನ್ವಯಿಸಿದರೆ ಏನಾಗಲಿದೆ ಎನ್ನುವುದನ್ನು ಪರಿಶೀಲಿಸೋಣ.
ಶಂಕರ್ ಮಹಿಳಾ ಸರ್ಕಾರಿ ಪ್ರಥಮ ದರ್ಜೆ ಕಾಲೇ ಜಿನ ಉಪನ್ಯಾಸಕ ಪ್ರಕಾಶ್ ನಿರೂಪಿಸಿದರು.
ಗಂಡಿಗೆ ಹೆಣ್ಣು ಸಮಾನವಲ್ಲ ಎಂಬುದು ಅವರ ಯೋಚನೆಯಾಗಿದೆ.
ಯುರೋಪಿನ ಭಾಷೆಗಳ ಸಾಹಿತ್ಯ, ಇಂಗ್ಲಿಷ್ ಸಾಹಿತ್ಯ ಹಾಗೂ ಕನ್ನಡ ಸಾಹಿತ್ಯಗಳು ಕೂಡ ಗ್ರೀಕ್ ಸಾಹಿತ್ಯಕ್ಕೆ ಋಣಿಯಾಗಿವೆ.
ಆ ಕಲಿಕೆ ಹೆಚ್ಚು ಪರಿಣಾಮಕಾರಿಯಾಗಿ ಇಡೀ ಸಮಾಜವನ್ನು ತಲುಪಬೇಕು ಮತ್ತು ಹೆಚ್ಚೆಚ್ಚು ಸಂಖ್ಯೆಯಲ್ಲಿ ಅಲ್ಲಿನ ಜನರು ಇಂಜಿನಿಯರಿಂಗ್‌, ವಿಜ್ಞಾನ, ವೈದ್ಯಕೀಯ, ಸಂಶೋಧನೆಯಂತಹ ಉನ್ನತ ಶಿಕ್ಷಣ ಪಡೆಯುವಂತಾಗಬೇಕೆಂದರೆ ಅದು ಜನರ ಭಾಷೆಯಲ್ಲಿ¨ªಾಗ ಮಾತ್ರವೇ ಸಾಧ್ಯ.
ಇಂಥ ಸ್ಥಿತಿ ಕನ್ನಡಕ್ಕೆ ಮಾತ್ರ ಸೇರಿದ್ದಲ್ಲ.
ಪಟೇಲ್ ಅವರಿಗೆ ಅಂತಹ ಆಸಕ್ತಿ ಇರಲಿಲ್ಲ.
ಚರಿತ್ರೆಯ ಘಟನಾವಳಿಗಳನ್ನು ಕ್ಷುದ್ರ ರಾಜಕಾರಣಕ್ಕೆ ಬಳಸುವುದು ತಿರುಗುಮಾಟದ ಹಾಗೆ ಬಳಸುವವರಿಗೇ ರಿವರ್ಸ್ ಆಗಬಹುದು!
ಭಾರಿ ಮಳೆಯಿಂದಾಗಿ ಸಂಚಾರ ವ್ಯವಸ್ಥೆ ಅಸ್ತವ್ಯಸ್ತವಾಗುವುದರಿಂದ ತೆಲಂಗಾಣ ಸರ್ಕಾರ ಐಟಿ ಸಂಸ್ಥೆಗಳಿಗೆ ಸಲಹೆ ನೀಡಿದೆ.
ಹಾಸನ ಜಿಲ್ಲೆಯ ಚನ್ನರಾಯಪಟ್ಟಣದಿಂದ 18 ಕಿ.
ತಾನು ಹೇಳಿಕೊಟ್ಟದ್ದನ್ನು ಬಿಟ್ಟು ಈ ಇಬ್ಬರೂ ಮೂರು ಹೆಜ್ಜೆ ಮುಂದೆ ಹೋಗಿರುವುದನ್ನು ಕಂಡ ರಶ್ಮಿ ಮಾತ್ರ ದಂಗಾದಳು.
1935ರಲ್ಲಿ ರಾಮಸ್ವಾಮಿ ಶಾಸ್ತ್ರೀ ಅವರ ಪುತ್ರನಾಗಿ ತಮಿಳುನಾಡಿನ ಪುದುಕೋಟೈ ಜಿಲ್ಲೆಯ ಕುನ್ನಕುಡಿಯಲ್ಲಿ ಜನಿಸಿದ ವೈದ್ಯನಾಥ್ ಪುಟ್ಟ ಗ್ರಾಮ ಕುನ್ನಕುಡಿಯನ್ನು ವಿಶ್ವವಿಖ್ಯಾತಗೊಳಿಸಿದರು.
ಹಾಗಾಗಿಯೇ ಕೃಷಿಯನ್ನು ‘ಮಳೆಯ ಜೊತೆಗಿನ ಜೂಜು’ ಎಂದೇ ವ್ಯಾಖ್ಯಾನಿಸಲಾಗುತ್ತದೆ.
ಒಂದು ವಿಶ್ವವಿದ್ಯಾಲಯಕ್ಕೆ ವಾರ್ಷಿಕ ಅಂದಾಜು ₹ 8 ಕೋಟಿಯಿಂದ ₹ 10 ಕೋಟಿ ಖರ್ಚು ಮಾಡಬೇಕಾಗುತ್ತದೆ.
ಒಆರ್'ಒಪಿ ಬಗ್ಗೆ ಮಾತನಾಡುತ್ತಿರುವ ಕೇಂದ್ರ ಮೊದಲು ವಿಕಲಚೇತನರಿಗೆ ನೀಡುತ್ತಿರುವ ಪಿಂಚಣಿಯನ್ನು ಕಡಿತ ಮಾಡಿರುವುದಕ್ಕೆ ಜನರ ಬಳಿ ಕ್ಷಮೆಯಾಚಿಸಬೇಕಿದೆ ಎಂದು ತಿಳಿಸಿದ್ದಾರೆ.
ಅಟ್ಟ, ಸ್ಟೋರ್‌ ರೂಂನಲ್ಲಿ ಬಳಸದೆ ತುಂಬಿಟ್ಟ ವಸ್ತುಗಳ ಬಿಡಿಭಾಗವನ್ನೂ ಕೂಡ ಷೋ ಪೀಸ್‌ ಹಾಗೆ ಬಳಸಬಹುದು ಎಂಬುದಕ್ಕೆ ‘ಸಾಂಚಿ’ ಉತ್ತಮ ಉದಾಹರಣೆ.
ಪರಪ್ಪನ ಅಗ್ರಹಾರ ಕಾರಾಗೃಹದ ಬಳಿ ಕಾದು ನಿಂತು ತಮ್ಮ ನಟನ ದರ್ಶನಕ್ಕೆ ಕಾದಿದ್ದಾರೆ.
ಖಾಸಗಿ ಶಾಲೆಗಳಲ್ಲಿ ಇಂದು ಬಡವರ ಮಕ್ಕಳು ಕೂಡ ಓದುತ್ತಿದ್ದಾರೆ.
ಇದಕ್ಕಾಗಿಯೇ ಥಿಯೇಟರ್‌ ಇಲ್ಲದ ಕಡೆ ತುಳು ಸಿನೆಮಾ ತೋರಿಸುವ ವಿಭಿನ್ನ ಪ್ರಯತ್ನವೊಂದು ಕೋಸ್ಟಲ್‌ವುಡ್‌ನ‌ಲ್ಲಿ ಆರಂಭವಾಗಿದೆ.
ಹೀಗೆ ನಿರ್ಧರಿಸಿದ ಬಡ್ಡಿ ದರವು ಸಾಲ ಸಂಪೂರ್ಣ ತೀರುವ ತನಕ ಬದಲಾಗುವುದಿಲ್ಲ.
ಆದರೆ ಹೆಚ್ಚು ಬಿಸಿನೀರು ಮಾತ್ರ ಖಂಡಿತ ಬೇಡ.
ಅವರ ವಿವಿಧ ಅವತಾರಗಳ ಒಂದು ಸಣ್ಣ ಝಲಕ್ ಇಲ್ಲಿದೆ.
ಸುಪ್ರೀಂ ಕೋರ್ಟ್‌ನಲ್ಲಿ ಇರಬಾರದ ವರೆಲ್ಲ ಇದ್ದಾರೆ ಎನ್ನುತ್ತಾ ಕೆಲ ನ್ಯಾಯಾಧೀಶರ ಅರ್ಹತೆಯನ್ನು ಮತ್ತು ಪ್ರಾಮಾಣಿಕತೆಯನ್ನು ಪ್ರತ್ಯಕ್ಷವಾಗಿಯೂ, ಪರೋಕ್ಷವಾಗಿಯೂ ಪ್ರಶ್ನಿಸುತ್ತಿದ್ದಾರೆ.
ಆಗಲೇ ಸಿದ್ದರಾಮಯ್ಯನವರು ಮುಖ್ಯಮಂತ್ರಿ ಆಗಿದ್ದರೆ ಎಷ್ಟು ಚೆನ್ನಾಗಿತ್ತು!
ಆದರೆ ಬಹುತೇಕ ಮಂದಿ ಟೀನಾ ಅವರ ಈ ನಿರ್ಧಾರಕ್ಕೆ ಬೆಂಬಲ ಸೂಚಿಸಿದ್ದಾರಂತೆ.
ಮಲ್ಲಪ್ಪ, ದಾವಣಗೆರೆ ನಗರ ಕುರುಬ ಸಂಘದ ಪ್ರಧಾನ ಕಾರ್ಯದರ್ಶಿ ಬಳ್ಳಾರಿ ಷಣ್ಮುಖಪ್ಪ, ಜಿಲ್ಲಾ ಪಂಚಾಯ್ತಿ ಸದಸ್ಯರಾದ ತೇಜಸ್ವಿ ಪಟೇಲ್, ಲಿಂಗಣ್ಣ, ಬಸವಂತಪ್ಪ, ಪಾಲಿಕೆ ಸದಸ್ಯೆ ಲಲಿತಾ ರಮೇಶ್, ಜಿಲ್ಲಾ ಪೊಲೀಸ್ ವರಿಷ್ಠಾಧಿಕಾರಿ ಡಾ.
ಹಾಗಾಗಿ ಆಗ ಮಕ್ಕಳ ಬಗ್ಗೆ ಸಂರಕ್ಷಣಾ ಕಾನೂನುಗಳು ಇರಲಿಲ್ಲ.
ನಮ್ಮ ಸರ್ಕಾರವನ್ನು ಟೀಕಿಸಿದರೆ ನಮ್ಮ ಧರ್ಮವನ್ನು ಟೀಕಿಸಿದಂತೆ.
ಯಡಿಯೂರಪ್ಪ ಹಂಪಿ ವಿಶ್ವವಿ ದ್ಯಾಲಯಕ್ಕೆ ಸೇರಿದ ೧ ಗುಂಟೆ ಜಮೀನನ್ನು ಕೂಡ ಸರ್ಕಾರ ಪರಭಾರೆ ಮಾಡುವುದರಲ್ಲಿ.
ತಾನು ಕೊರಟಗೆರೆ ತಾಲೂಕಿನ ವ್ಯಕ್ತಿಯಾಗಿರುವ ಹಿನ್ನೆಲೆಯಲ್ಲಿ ತಾಲೂಕಿನ ನಿರುದ್ಯೋಗಿ ಯುವಕರಿಗಾಗಿ ನಾರಿನ ಉದ್ದಿಮೆ ಸ್ಥಾಪಿಸಿ ಸ್ವಯಂ ಉದ್ಯೋಗ ಕಲ್ಪಿಸುತ್ತೇನೆ.
ಜಾಥಾ ಕಾರ್ಯಕ್ರಮದ ಹಿನ್ನಲೆ ಯಲ್ಲಿ ನಗರದ ಆರ್.
ಹಳೆ ಬಟ್ಟೆಗಳ ವಿಷಯದಲ್ಲೂ ಇದೇ ಅನುಭವ.
ಇದರಿಂದ ರಾಜ್ಯಗಳ ನಡುವಿನ ನದಿ ನೀರು ಹಂಚಿಕೆಯ ವಿವಾದಗಳು ಬಗೆಹರಿದು ಶಾಂತಿ ಮತ್ತು ಸೌಹಾರ್ದ ವಾತಾವರಣ ನಿರ್ಮಾಣ ಆಗಲಿದೆ’ ಎಂದು ಹೇಳಿದರು.
ಈ ಚಿತ್ರದ ಸಂಪೂರ್ಣ ಹೊಣೆಯನ್ನು ಇದೇ ಮೊದಲ ಬಾರಿಗೆ ಅಭಿಜಿತ್‌ ವಹಿಸಿಕೊಂಡಿದ್ದಾರೆ.
ಇಡೀ ಮೈಮೇಲೆ ಬಣ್ಣ ಬಣ್ಣದ ಹಚ್ಚೆ ಪ್ಲಾಸ್ಟಿಕ್‌ ಸರ್ಜರಿ ಎಲ್ಲ ಆದ ಈ ವ್ಯಕ್ತಿ ಇದೀಗ "ಟೆಡ್‌ ಪ್ಯಾರೊಟ್‌ಮ್ಯಾನ್‌' ಎಂಬ ಹೆಸರನ್ನೂ ಇರಿಸಿಕೊಂಡಿದ್ದಾನೆ.
ಆದರೆ ಪ್ರಧಾನಿ ಮೋದಿ ಅವರು ಸೌಜನ್ಯಕ್ಕೂ ಉತ್ತರ ನೀಡಿಲ್ಲ.
ಪಟಾಕಿಗಳು ಸಿಡಿದು ಕೈಸುಟ್ಟುಕೊಂಡಕಣ್ಣು ಕಳೆದುಕೊಂಡವರ ಸಂಖ್ಯೆ ನೂರಾರು..
ಫೆಮಿನಾ ಮಿಸ್‌ ಇಂಡಿಯಾ ಸೇರಿದಂತೆ ಅನೇಕ ಸ್ಪರ್ಧೆಗಳಲ್ಲಿ ಮಿಂಚುತ್ತಿದ್ದ ರಾಗಿಣಿ ಕನ್ನಡ ಚಿತ್ರರಂಗಕ್ಕೆ..
ಪ್ರಾರಂಭಿಕವಾಗಿ ರಾಜಸ್ತಾನದ ಪಟ್ಟಣ ಮತ್ತು ಗ್ರಾಮೀಣ ಭಾಗದ ಗ್ರಾಹಕರು ಏರ್‌ಟೆಲ್‌ ಮಳಿಗೆಗಳಲ್ಲಿ ಬ್ಯಾಂಕ್‌ ಖಾತೆ ತೆರೆಯಬಹುದಾಗಿದೆ.
ಒಂದು ಅಥವಾ ಎರಡೂ ಕೈಕಾಲುಗಳಲ್ಲಿ ನಿಶ್ಶಕ್ತಿ.
ಎಡಭಾಗ ಕ್ಲಿಕ್ ಮತ್ತು ಬಲಭಾಗ ಬಲ-ಕ್ಲಿಕ್ ಕೆಲಸವನ್ನು ಮಾಡುತ್ತವೆ.
ಯಾವುದಾದರೂ ಪ್ರವಾಸಿ ತಾಣಕ್ಕೆ ಹೋಗಿದ್ದಾಗ ಅಲ್ಲಿಯ ಫೋಟೊವನ್ನು ಅಥವಾ ಅಲ್ಲಿ ನಿಮ್ಮ ಸ್ನೇಹಿತರ ಜೊತೆ ತೆಗೆದ ಸ್ವಂತೀಯನ್ನು ಅಲ್ಲಿಯೇ ಮುದ್ರಿಸಲು ಇದು ಉಪಯೋಗಿ.
ಇದನ್ನ ಕೇಳೀ ಕೇಳೀ ಚಿತ್ರಾ, ವಿಜಿ ಇಬ್ಬರಿಗೂ ಒಂಥರಾ ಜ್ವರ ಬಂದ ಹಾಗೆ ಆಗುತ್ತಿತ್ತು.
ಪ್ರಮುಖವಾಗಿ ರಕ್ಷಣಾ ವಲಯಕ್ಕೆ, ಸಾರಿಗೆ ಕ್ಷೇತ್ರಕ್ಕೆ, ರಕ್ಷಣಾ ಕಾರ್ಯ ಮತ್ತು ಸಾಮಗ್ರಿಗಳ ಸಾಗಣೆಗೆ ಈ ಲಘು ಹೆಲಿಕಾಪ್ಟರ್ ಅನ್ನು ಬಳಕೆ ಮಾಡಬಹುದಾಗಿದೆ.
ಆದರೆ, ಈಗ ಇವರಿಬ್ಬರ ನಡುವೆ ಕಾರ್ಪೊರೇಟ್ ಜಗತ್ತು ಆವಿರ್ಭವಿಸಿದೆ; ಇಲ್ಲಿ ಎಲ್ಲವೂ ವ್ಯಾಪಾರವೆ.
ಆದರೆ ಅವರು ಪ್ರತಿ ಕ್ರಿಯಿಸಲು ನಿರಾಕರಿಸಿದರು.
ಘಟನೆಯಲ್ಲಿ ಗಾಯಗೊಂಡ ಇತರೆ ಮೂವರನ್ನು ದೀಪಕ್, ಅರುಣ್ ಮತ್ತು ಸಂತೋಷ್ ಎಂದು ಗುರುತಿಸಲಾಗಿದ್ದು, ಸುರೇಶ್ ಸೇರಿದಂತೆ ಎಲ್ಲಾ ಗಾಯಾಳುಗಳನ್ನು ತಲಸರಿ ಇಂಧಿರಾ ಗಾಂಧಿ ಆಸ್ಪತ್ರೆಗೆ ದಾಖಲಿಸಲಾಗಿದೆ.
ನಾನು ನಿರ್ಮಾಪಕ ಮಾತ್ರ ಮತ್ತು ಸಿನೆಮಾಗಳಲ್ಲಿ ಹೂಡಿಕೆ ಮಾಡುತ್ತೇನೆ" ಎಂದು ಮನೋಹರ್ ಹೇಳಿದ್ದಾರೆ.
ಜಲಸಂಪನ್ಮೂಲ ಇಲಾಖೆ ಈ ಖರ್ಚು ಭರಿಸಲಿದೆ ಎಂದು ಅವರು ತಿಳಿಸಿದರು.
ತನ್ನ ಜೀವನದ ಯೋಜನೆ ಮುಂಗಾರಿನ ವೇಳೆ ಫ‌ಲ ಕೊಡುತ್ತೆ!
ಅದರಿಂದ ಬಂದ ವರಪ್ರಸಾಧವನ್ನು ಮುದ್ರಿಸಿಯೋ ಬರೆದೋ ಒಪ್ಪಿಸಿದರೆ ಸಿಸಿಇ ಮುಗಿಯಿತು!
ಇತ್ತೀಚಿನ ದಿನಗಳಲ್ಲಿ ಜಾಗತೀಕರಣ ಮತ್ತು ಗರಿಷ್ಠ ಪ್ರಮಾಣದ ಸಂವಹನವು ಜನರ ನಿರೀಕ್ಷೆಗಳ ಮಟ್ಟವನ್ನು ಹೆಚ್ಚಿಸಿವೆ.
ಒಂದು ರಾಜ್ಯ ಕ್ರಿಕೆಟ್‌ ಸಂಸ್ಥೆಯಿಂದ ಒಬ್ಬರಿಗಷ್ಟೇ ಮತದಾನದ ಹಕ್ಕು ಇರಬೇಕು ಎಂದು ಸಮಿತಿ ಮಾಡಿದ್ದ ಶಿಫಾರಸಿಗೂ ಸುಪ್ರೀಂ ಕೋರ್ಟ್‌ ಅಸ್ತು ಎಂದಿದೆ.
ಈ ಸಸಿಗಳು ಬೆಳೆದು ಹೆಮ್ಮರವಾಗಿ ಹೂವು, ಕಾಯಿ, ಹಣ್ಣು ಬಿಟ್ಟು ತೂಗಿ ನೆರಳು ಕೊಟ್ಟು ಹಕ್ಕಿಗಳಿಗೆ ಆಶ್ರಯವಾದಾಗ ಪ್ರಕೃತಿಯ ಹಬ್ಬದಲ್ಲಿ ನಾವೂ ಪಾಲ್ಗೊಂಡಂತೆ.
ಅದಕ್ಕೆ ಪ್ರತಿಯಾಗಿ ಅಂತರ ರಾಷ್ಟ್ರೀಯ ಬ್ರೋಕರೇಜ್ ಸಂಸ್ಥೆಯೊಂದು ಈ ಹಂತದಲ್ಲಿ ಈ ಷೇರಿನ ಬೆಲೆಯು ಹೆಚ್ಚಾಗಿದ್ದು ಎಚ್ಚರಿಕೆ ಅಗತ್ಯ ಎಂದು ಹೇಳಿದೆ.
ಮಹಿಳಾ ವಿಮುಕ್ತಿಯ ಚಿಂತನೆಗಳಿಗೆ ಕೃತಿರೂಪ ಕೊಟ್ಟರು.
ಒರಿಸ್ಸಾ ಮತ್ತು ಜಾರ್ಖಂಡ್ ರಾಜ್ಯಗಳಲ್ಲಿ ಅಕ್ರಮ ಗಣಿಗಾರಿಕೆ ಅಪಾಯದ ಗಂಟೆ ಮೊಳಗಿಸುವ ಮಟ್ಟಕ್ಕೆ ಬೆಳೆಯುತ್ತಿದೆ ಎಂದು ಆತಂಕ ವ್ಯಕ್ತಪಡಿಸಿದ ಅವರುಅಕ್ರಮ ಗಣಿಗಾರಿಕೆ ತಡೆಯಲು ರಾಜ್ಯ ಸರ್ಕಾರಗಳಿಗೆ ಅಗತ್ಯವಾದ ಎಲ್ಲ ಬೆಂಬಲ ನೀಡಲು ಕೇಂದ್ರ ಸಿದ್ಧ ಎಂಬ ಆಶ್ವಾಸನೆ ನೀಡಿದರು.
ಎಲ್ಲೋ ಶಿವಮೊಗ್ಗದ ಹತ್ತಿರದ ಅಪರಿಚಿತ ವಿಕಿಪೀಡಿಯ ಬಳಕೆದಾರರೊಬ್ಬರು ನನ್ನ ವಿದ್ಯಾರ್ಥಿಯೊಬ್ಬ ಅನುವಾದಿಸಿದ ಲೇಖನದಲ್ಲಿದ್ದ ದೋಷಗಳನ್ನು ಗುರುತಿಸಿ ತಿದ್ದಿದರು.
ಗುರುವಾರ ಹಿತರಕ್ಷಣಾ ವೇದಿಕೆ ಗೌರವಾಧ್ಯಕ್ಷ ಕೆ.
ನೀರಿನ ಹತ್ತಿರ ಓಡಾಡುತ್ತಾ ಆಹಾರ ಹುಡುಕುತ್ತಾ ಜೀವಿಸುವುದು.
ಎಲ್ಲಕ್ಕಿಂತ ಹೆಚ್ಚಾಗಿ ಮುಂದಿನ ಪೀಳಿಗೆಯ ಪ್ರಗತಿ ಹಾಗೂ ಕಲ್ಯಾಣಕ್ಕೆ ಪರಿಸರವನ್ನು ಕಾಪಾಡುವುದು ಅಭಿವೃದ್ಧಿಯ ಮುಖ್ಯ ಧ್ಯೇಯಗಳಲ್ಲಿ ಒಂದು ಎಂಬುದನ್ನು ಅರಿಯುತ್ತಿದ್ದೇವೆ.
ಗಳು ಪ್ರೌಢಾವಸ್ಥೆಗೆ ಬರತೊಡಗಿದರೆ ಇನ್ಫೋಸಿಸ್, ವಿಪ್ರೋ, ಎಚ್.
ಬೋನ್ಸಾಯಿ ಮನೆಯ ಅಂದ ಹೆಚ್ಚಿಸುತ್ತದೆ ಎಂದ ಮಾತ್ರಕ್ಕೆ ಅದನ್ನು ಎಲ್ಲೆಂದರಲ್ಲಿ ಇಡಲು ಸಾಧ್ಯವಿಲ್ಲ.
ಸಚಿವರಾದ ಕಾಗೋಡು ತಿಮ್ಮಪ್ಪ, ಈಶ್ವರ ಖಂಡ್ರೆ, ಶರಣಪ್ರಕಾಶ ಪಾಟೀಲ ಸೇರಿದಂತೆ ಈ ವೇಳೆ ಹಲವರಿದ್ದರು.
ಇನ್ನೀಗ ಹೊಸ ರಾಯಭಾರಿ ಬೇಕು.
ಈ ಜನ್ಮದಲ್ಲಿ ಪೂರ್ಣ ಆಯುಷ್ಯ ಮುಗಿಯುವ ಮುನ್ನವೇ ಜೀವನದಲ್ಲಿ ಸುತ್ತಮುತ್ತಲಿನ ವಾತಾವರಣ ತಳ್ಳುವ ಜಿಗುಪ್ಸೆಗೆ ಅಸಹಾಯಕರಾಗಿ ಅಥವಾ ಹಠ-ಕೋಪ-ದುಃಖದಿಂದ ನಾವೇ ಸಾವನ್ನು ತಂದು ನಮ್ಮ ಮೈಮೇಲೆ ಎಳೆದುಕೊಂಡು ಆತ್ಮಹತ್ಯೆ ಮಾಡಿಕೊಂಡು ದೇಹಕ್ಕೆ ಮುಕ್ತಿ ಕೊಡಿಸುತ್ತೇವೆ, ಆದರೆ ಜೀವ?
ಆದ್ದರಿಂದ ವ್ಯಾವಹಾರಿಕ ಕುಶಲಿ ಕರ್ಮಯೋಗಿಯಾಗಲಾರ.
ಪಾಕಿಸ್ತಾನದಲ್ಲಿ ಕಳೆದ 70 ವರ್ಷಗಳ ಅವಧಿಯಲ್ಲಿ ಅರ್ಧದಷ್ಟು ಅವಧಿಯನ್ನು ಸೇನೆಯೇ ಆಡಳಿತ ನಡೆಸಿದೆ.
ಮಂಡ್ಯ ಎಸ್ ಪಿ ಕಚೇರಿಯಲ್ಲಿ ಈ ಬಗ್ಗೆ ದೂರು ದಾಖಲಾಗಿದ್ದು, ಮಂಡ್ಯ ಬಿಜೆಪಿ ಮುಖಂಡ ಸಿದ್ದರಾಜು ಎಂಬುವವರು ಈ ಬಗ್ಗೆ ದೂರು ದಾಖಲಿಸಿದ್ದಾರೆ.
ಮಾವುತರ ಪ್ರಕಾರ, ಇಲ್ಲಿನ ಮರಿಗಳು ಎಲ್ಲಕ್ಕಿಂತ ಜಾಣ ಮತ್ತು ಚೆಂದವಂತೆ.
ಹಿಂಸಾಚಾರವನ್ನು ಹತ್ತಿಕ್ಕಬೇಕಾದರೆ ಮೊದಲು ಜನರ ಮೇಲೆ ಅಲ್ಲಿನ ಸರ್ಕಾರ ನಿಯಂತ್ರಣ ಸಾಧಿಸಬೇಕಿದೆ.
ವರೆಗೆ ಓದಿದ್ದು, ಕಳೆದ ಸಿ.
ಆದರೆ, ಇಷ್ಟು ಕಡಿಮೆ ಅವಧಿಯಲ್ಲೇ ಚಿಲ್ಲರೆ ಮಾರುಕಟ್ಟೆಯು ಈ ಸಮಸ್ಯೆಗೆ ಮೊಬೈಲ್‌ ವ್ಯಾಲೆಟ್‌ಗಳ ಮೂಲಕ ಸುಲಭದ ಪರಿಹಾರ ಕಂಡುಕೊಳ್ಳುವ ನಿಟ್ಟಿನಲ್ಲಿ ದಾಪುಗಾಲಿಡಲು ಆರಂಭಿಸಿದೆ.
ಆಮೇಲೆ ಬಂದ ಶಾಲೆಗಳ ಬಿಸಿಯೂಟ, ಆ ತಣ್ಣನೆಯ ಕ್ರೌರ್ಯಕ್ಕೆ ಸಿಕ್ಕ ಹೊಸ ತುತ್ತು.
ಇನ್ನು ಮುಂದೆ ಸಮ್ಮೇ ಳನಗಳನ್ನು ನವೆಂಬರ್ ಕಡೆ ವಾರ ದಲ್ಲೇ ಆಯೋಜಿಸಲಾಗುವುದು ಎಂದು ತಿಳಿಸಿದರು.
ಈ ಮುಂಚೆ ವಾಯು ಮಾಲಿನ್ಯಕ್ಕೆ ಸಂಬಂಧಿಸಿದ ಕಾಯಿಲೆಗಳಿಂದಾಗಿ ಶೇ.15ರಿಂದ 20ರಷ್ಟು ರೋಗಿಗಳು ನಮ್ಮ ಆಸ್ಪತ್ರೆಗೆ ದಾಖಲಾಗುತ್ತಿದ್ದರು.
ಆಂಧ್ರಶೈಲಿ ಸೋರೆಕಾಯಿ ಪಲ್ಯ ಮಾಡುವ ವಿಧಾನ ನಗರೋಟಾ ಉಗ್ರ ದಾಳಿಯ ಹುತಾತ್ಮರಿಗೆ ಅಂತಿಮ ಗೌರವ ಸಮರ್ಪಣೆ ಕನ್ನಡ ಸಾಹಿತ್ಯ ಸಮ್ಮೇಳನ ಚಿತ್ರಗಳು -2014 80ನೇ ಸಾಹಿತ್ಯ ಸಮ್ಮೇಳನಾಧ್ಯಕ್ಷ ನಾ.
ಗಣತಿದಾರರು ಮತ್ತು ಮೇಲ್ವಿಚಾರಕರಿಗೆ ತಾಲೂಕು ಮತ್ತು ಹೋಬಳಿ ಮಟ್ಟದಲಿ ೨ ಹಂತದಲಿ ತರಬೇತಿ ನೀಡಬೇಕು.
ಆ ಸಂಸ್ಥೆಗಳು ವಿಧಿಸುವ ಷರತ್ತುಗಳನ್ನು ಅನುಸರಿಸುವುದು ಅಷ್ಟೇ ಅನಿವಾರ್ಯವಾಗಿತ್ತು.
ತಜ್ಞರ ಸಲಹೆ ಪಡೆದು ಮಣ್ಣಿನ ಫ‌ಲವತ್ತತೆ ಹೆಚ್ಚಿಸಲು ಹಸಿರು ಮತ್ತು ದನದ ಗೊಬ್ಬರ ಹೆಚ್ಚಿನ ಪ್ರಮಾಣದಲ್ಲಿ ಹಾಕಬೇಕು.
ಪುರಾಣ, ಇತಿಹಾಸ, ಮಣ್ಣಿನ ಮಗ, ಅಜ್ಜಿಕಥೆ..
ನಾಗರಹೊಳೆ ಅರಣ್ಯ ದಾಟುತ್ತಿದ್ದಂತೆಯೇ ನಲ್ಲಕೇರಿ ಅರಣ್ಯ ಪ್ರದೇಶದ ಪ್ರಾರಂಭ.
ಕಾಂಗ್ರೆಸ್‌ ಪಕ್ಷ ೬೦ ವರ್ಷದಿಂದ ದೇಶವನ್ನಾಳಿ ಈಗ ಭಾರತ ನಿರ್ಮಾಣ ಮಾಡುತ್ತೇವೆ ಎಂದು ಹೇಳುತ್ತಿದೆ.
ಇಂತಹ ಅನುಮಾನಗಳಿಗೆ ನಾವು ಉತ್ತರ ಕಂಡುಕೊಳ್ಳಲು ಹೊರಟಾಗ, ಸೈದ್ಧಾಂತಿಕ ಸ್ವರೂಪದ ಆಚೆಯೂ ನೋಡಬೇಕಾಗುತ್ತದೆ ಎನ್ನುವುದು ಸ್ಪಷ್ಟಗೊಳ್ಳುತ್ತದೆ.
ಜಾರ್ಜ್, ಹಿರಿಯ ಐಪಿಎಸ್ ಅಧಿಕಾರಿಗಳಾದ ಎ.ಎಂ.ಪ್ರಸಾದ್, ಪ್ರಣಬ್ ಮೊಹಾಂತಿಯವರು ಡಿವೈಎಸ್ಪಿ ಗಣಪತಿಯವರ ಆತ್ಮಹತ್ಯೆಗೆ ಕಾರಣವಾಗಿದ್ದು, ಅವರು ಸರ್ಕಾರದಲ್ಲಿ ಉನ್ನತ ಹುದ್ದೆ ಹೊಂದಿದ್ದಾರೆ.
ಯಾವುದೇ ಮೂಲಭೂತ ಸೌಕರ್ಯಗಳಿಲ್ಲದ ಈ ಗ್ರಾಮದಲ್ಲಿ ಈಗ ದಿನದ 24 ಗಂಟೆ ನೀರು ಮತ್ತು ವಿದ್ಯುತ್ ಸಂಪರ್ಕ, ಅಗಲವಾದ ಸಿಮೆಂಟ್ ರೋಡ್, ಟೈಲ್ಸ್ ಹಾಕಿದ ಪಾದಚಾರಿ ಮಾರ್ಗ, ಒಳಚರಂಡಿ ವ್ಯವಸ್ಥೆವನ್ನು ಮಾಡಲಾಗಿದೆ.
ನಾನು ಇಂಗ್ಲೆಂಡಿನಲ್ಲಿ ಕೆಲಸ ಮಾಡುವಾಗ ಸಾಕಷ್ಟು ಸಿನೆಮಾಗಳನ್ನು ನೋಡುತ್ತಿದ್ದೆ.
ಭಾರತೀಯ ಸಮಾಜದ ಕುರಿತಾದ, ಇಲ್ಲವೇ ಕಾಂಗ್ರೆಸ್, ಗಾಂಧಿ, ನೆಹರೂ ಮತ್ತು ಜಿನ್ನಾರ ಬಗೆಗಿನ ಅಂಬೇಡ್ಕರ್ ಅವರ ಬರಹಗಳಲ್ಲಿ ಚಾಟಿಯೇಟಿನ ಗುಣವಿದೆ.
ನನ್ನ ಡ್ರೈವರ್‌ಗೆ ಸಂಬಳ ಕೊಡಲು ನನ್ನ ಬಳಿ ಹಣವಿರಲಿಲ್ಲ.
ನಾನು ಸಿನ್ಮಾ ಹೇಗಿದೆ ಅನ್ನುವ ಬಗ್ಗೆ ಹಿಂದೆಯೇ ಹೇಳಿದ್ದೆ.
ಇವಳು ತಲೆ ಮೇಲೆ ಎತ್ತಿ ನೋಡುತ್ತಿರುವುದಕ್ಕೊ ಅಲ್ಲಿಂದ ಪೊಲೀಸಪ್ಪ ಒಬ್ಬ ಕೆಳಗೆ ನೋಡುತ್ತಿರುವುದಕ್ಕೂ ಸರಿಯಾಯಿತು.
ಇದೀಗ ಇಂತಹ ಕಿಂಗ್ ಪೇರ್ ಅವಮಾನ ಎದುರಿಸಿದ್ದ ಇಂಗ್ಲೆಂಡ್ ಆಟಗಾರ ಜೇಮ್ಸ್ ಆಂಡರ್ ಸನ್ ರನ್ನು ಟೀಂ ಇಂಡಿಯಾದ ಮಾಜಿ ಬ್ಯಾಟ್ಸ್ ಮನ್ ವೀರೇಂದ್ರ ಸೆಹ್ವಾಗ್ ಟ್ವೀಟರ್ ನಲ್ಲಿ ಕಾಲೆಳೆದಿದ್ದಾರೆ.
ಸೈನ್ಯಕ್ಕೆ ಕಮಾಂಡ್ ಕೊಡಲು ಧ್ವನಿವರ್ಧಕ ಇರಲಿಲ್ಲ.
ಈಗಾಗಲೇ ಅನೇಕ ಅತ್ಯಾಚಾರ ಪ್ರಕರಣಗಳಲ್ಲಿ ಇಂತಹ ಅಭಿಪ್ರಾಯಗಳು ವ್ಯಕ್ತವಾಗುತ್ತಲೇ ಬರುತ್ತಿವೆ.
ಖರ್ಚು ಮಾಡಲಾಗಿದ್ದು, ವಾಸ್ತವದಲ್ಲಿ ಕಾಮಗಾರಿಗಳು ಸಮರ್ಪಕವಾಗಿ ನಡೆದಿರುವ ಬಗ್ಗೆ ತನಿಖೆ ಮಾಡಬೇಕು ಎಂದು ನಗರಾಭಿವೃದ್ಧಿ..
ಕಬಾಲಿ ಸೇವೆಗೆ ಸ್ಪೆಶಲ್ ವಿಮಾನ; See Pics ಸೂಪರ್ ಸ್ಟಾರ್ ರಜನಿಕಾಂತ್ ಅವರ ಬಹುನಿರೀಕ್ಷೆಯ ಕಬಾಲಿ ಸಿನಿಮಾ ಸಾಮಾಜಿಕ ಜಾಲತಾಣದಲ್ಲಿ ಭರ್ಜರಿ ಹವಾ ಎಬ್ಬಿಸಿದ್ದು ಹಳೇ ಸುದ್ದಿಯಾಗತೊಡಗಿದೆ.
ಅಜಯ್ ಕುಮಾರ್ ಕಥೆ, ಮಲೇಷ್ಯಾದ ರಾಕ್ ರವಿ ಸಂಗೀತ ಮತ್ತು ಜೈ ಆನಂದ್ ಛಾಯಾಗ್ರಹಣ ಚಿತ್ರಕ್ಕಿದೆ.
ಅಭಿಮಾನಿಗಳು ‘ಹೌದು’ ಎಂದರೆ, ಟೀಕಾಕಾರರು ‘ಇಲ್ಲ’ ಎನ್ನುತ್ತಾರೆ.
ಸಿದ್ಧಿ ಎಂದರೆ ಪವಾಡದ ಅಸಮಾನ ಪದ.
ಕಾರ್ಯಾಗಾರಕ್ಕೆ ಚಾಲನೆ ನೀಡಿ ಮಾತನಾಡಿದ ಅವರು, ಆರ್‌ಟಿಇ ಕಾಯ್ದೆ ಖಾಸಗೀಕರಣವನ್ನು ಬಲಪಡಿಸಲು ಬಂದಿದೆ ಎಂದು ವಿಷಾದಿಸಿದರು.
ಆಡಿಯೋದಲ್ಲಿ ಏನಿದೆ ಎಂಬುದು ತಮಗೆ ತಿಳಿದಿಲ್ಲ ಎಂದು ಅವರು ಹೇಳಿದ್ದಾರೆ.
ವರ್ಗಾವಣೆಗೊಳಪಡುವ ಕೆಲಸದಲ್ಲಿರುವವರ ಮಕ್ಕಳಿಗೆ ವಿನಾಯ್ತಿ ಕೊಟ್ಟರೂ ಇತರೆ ಮಕ್ಕಳು ಕನ್ನಡ ಒಂದು ಭಾಷೆಯಾಗಿ ಕಲಿಯಬೇಕಲ್ಲವೇ?
ಕ್ಷೌರಿಕರಿಗೆ ಪಿಂಚಣಿ ನೀಡಲು ಮನವಿ ಕ್ಷೌರಿಕರಿಗೆ ಪಿಂಚಣಿ ಭಾಗ್ಯ ಜಾರಿಗೆ ತರುವಂತೆ ಒತ್ತಾಯಿಸಿ ಜಿಲ್ಲಾ ಸವಿತಾ ಸಮುದಾಯ ಮಿಸಲಾತಿ ಒಕ್ಕೂಟದ ಜಿಲ್ಲಾ ಘಟಕದ ಅಧ್ಯಕ್ಷ ಕೃಷ್ಣಾ ಎಚ್.
ಆದರೆ ಜಲ ನ್ಯಾಯಮಂಡಳಿಗಳು ನೀಡುವ ಐತೀರ್ಪಿನ ಮರುವಿಮರ್ಶೆ ಮಾಡುವ ಅಧಿಕಾರ ಸುಪ್ರೀಂ ಕೋರ್ಟ್‌ಗೆ ಇಲ್ಲ ಎಂಬುದು ಕಾವೇರಿ ವಿವಾದ ಪ್ರಕರಣದಲ್ಲಿ ಕೇಂದ್ರ ಸರ್ಕಾರದ ಪ್ರತಿಪಾದನೆಯಾಗಿದೆ.
ಉಳಿದಂತೆ ಉಭಯ ದೇಶಗಳ ನಡುವೆ ರಾಜತಾಂತ್ರಿಕ ಮಾತುಕತೆಯ ವಿನಿಮಯ ಆಗಿಯೇ ಆಗುತ್ತದೆ.
ಬೆಳ್ಳಿ ಪದಕ ಗೆಲ್ಲುವ ಮೂಲಕ ರಾಜೀವ್ ಇದೀಗ ಅಮೆರಿಕದಲ್ಲಿರುವ ಹಿಂದು ಮಕ್ಕಳಿಗೆ ಆದರ್ಶರಾಗಿದ್ದಾರೆ.
ಭ್ರಮನಿರಸನ ಹೆಚ್ಚುತ್ತಿದೆ ಎಂಬ ಹೇಳಿಕೆ ಒಂದು ರೀತಿಯ ಸಮರ್ಥನೆ ಎಂದು ಈ ಅಂಕಣದ ಓದುಗರು ಭಾವಿಸುವ ಸಾಧ್ಯತೆ ಇದೆ.
ಅದೇ ರೀತಿ, ರೋಹಿತ್‌ ಕೂಡ ತಾನು ಪಡೆದಿರುವ ₹ 40 ಸಾವಿರ ಸಾಲವನ್ನು ಮರಳಿಸಿ ಎಂದು ಸ್ನೇಹಿತರನ್ನು ಕೋರಿದ್ದಾನೆ.
ಕುಮಾರಸ್ವಾಮಿ ಅವರೆಲ್ಲರೂ ಒಗ್ಗೂಡಿ ಪ್ರಚಾರ ಮಾಡಿಯೂ ಪಕ್ಷ ಇಷ್ಟು ಅಂತರದಿಂದ ಸೋಲನುಭವಿಸಿರುವುದು ಹಲವರಲ್ಲಿ ಅಚ್ಚರಿ ತಂದಿದೆ.
ಆಡಳಿತ ಎಂದರೆ ಸಾರ್ವಜನಿಕರ ಜೀವನವನ್ನು ಸಹನೀಯ ಮಾಡುವುದು ಎಂದಲ್ಲವೇ?
ಗ್ಯಾಜೆಟ್‌ ಸಲಹೆ - ನವೀನ್ ಕುಮಾರ್ ಅವರ ಪ್ರಶ್ನೆ: ಓಟಿಜಿ ಕೇಬಲ್‌ನ ಮೂಲಕ ಪೆನ್‌ಡ್ರೈವ್ ಮಾತ್ರ ಸಂಪರ್ಕಿಸಬಹುದೇ ಅಥವಾ ಕಾರ್ಡ್ ರೀಡರ್‌ಗೆ ಮೆಮೊರಿಕಾರ್ಡ್ ಹಾಕಿಯೂ ಸಂಪರ್ಕ ಕಲ್ಪಿಸಬಹುದೇ?
ಈ ನಿಟ್ಟಿನಲ್ಲಿ ಕನ್ನಡ ಚಿತ್ರಗಳನ್ನು ಉಳಿಸಲು ಒಂದು ಸಮಗ್ರ ನೀತಿಯನ್ನು ರೂಪಿಸುವ ಅನಿವಾರ್ಯತೆ ಇದೆ’ ಎಂದ ಅವರು, ತಮಿಳುನಾಡು, ಮಹಾರಾಷ್ಟ್ರಗಳಲ್ಲಿ ಈ ಕುರಿತು ಪ್ರತ್ಯೇಕ ನೀತಿ ರೂಪಿಸಿರುವುದನ್ನು ನೆನಪಿಸಿಕೊಂಡರು.
ಕೃಪಾಲ್ ಶ್ರೀಗಳ ಪುರಾಣ ಪ್ರವಚನ ಸಮಾರೋಪ, ಸರ್ವಧರ್ಮ ಸಾಮೂಹಿಕ ವಿವಾಹ ಸಾವಯವ ಕೃಷಿ ಕೈಗೊಳ್ಳಲು ಸಲಹೆ‘ಸಾವಯುವ ಕೃಷಿಯನ್ನೇ ನಂಬಿದ ರೈತನ ಬದುಕು ಯಾವತ್ತಿದ್ದರೂ ಹಸನಾಗುತ್ತದೆ.
ಒಂದು ದಿನ ಮನೆಯಲ್ಲಿ ಯಾರೂ ಇಲ್ಲದ ಸಂದರ್ಭದಲ್ಲಿ ದುಡ್ಡಿಗಾಗಿ ಹುಡುಕಾಡಿದ ಸುಬ್ಬು.
ಮಹಿಳೆಯರಿಗೆ ಮತ್ತು ಸಾಮಾಜಿಕವಾಗಿ ಮೂಲೆಗುಂಪಾಗಿರುವ ಸಮುದಾಯಗಳ ಸಬಲೀಕರಣಕ್ಕೆ, ಅವುಗಳಿಗೆ ಅವಕಾಶಗಳನ್ನು, ಹಕ್ಕುಗಳನ್ನು ಕೊಡಿಸಲು ಹೋರಾಡುತ್ತೇನೆ ಎಂದು ಅವರು ಪ್ರಾಮಾಣಿಕವಾಗಿಯೇ ಹೇಳುತ್ತಿದ್ದರೂ ಅವರ ಮಾತುಗಳು ಅಪ್ರಾಮಾಣಿಕವಾಗಿ ಕೇಳುತ್ತವೆ.
ಹೀಗಾಗಿ ಗುರುವಿನ ಸ್ಥಾನ ಅತ್ಯಂತ ಪವಿತ್ರ ಮತ್ತು ದೊಡ್ಡದು ಎಂದು ಕರಡಕಲ್ ಶ್ರೀ ಮಠದ ಶಾಂತ ರುದ್ರಮುನಿ ಸ್ವಾಮೀಜಿ ಹೇಳಿದರು.
ಇಂಥ ವಿಚಾರದಲ್ಲಿ ಗದ್ದಲ ಮಾಡಲು ಯತ್ನಿಸುತ್ತಾರೆ.
ಜಮ್ಮು ಮತ್ತು ಕಾಶ್ಮೀರ ವಿಚಾರ ಸಂಬಂಧ ನೀಡಲಾಗಿರುವ ವೇದಿಕೆಯನ್ನು ಪಾಕಿಸ್ತಾನ ದುರಪಯೋಗ ಮಾಡಿಕೊಳ್ಳುತ್ತಿದೆ.
ಅದರಲ್ಲಿ ಅನೇಕರು ಕ್ರಿಕೆಟ್‌ ಆಟಕ್ಕಾಗಿ ತಮ್ಮ ವಿದ್ಯೆಯ ಅವಕಾಶವನ್ನು, ವೃತ್ತಿಜೀವನದ ಉತ್ತಮ ಅವಕಾಶಗಳನ್ನು ಕೂಡ ತ್ಯಜಿಸಿದ್ದರು.
ನಿಮ್ಮ ಸ್ವಾರ್ಥ ಸಾಧನೆಗಾಗಿ ದೇವರ ಹತ್ತಿರಕ್ಕೆ ಸಾಗಲು ಯತ್ನಿಸುತ್ತೀರಿ.
ಅಮೆರಿಕಾ, ಇಂಗ್ಲೆಂಡ್, ಸಿಂಗಾಪೂರ ಮೊದಲಾದ ದೇಶಗಳಿಗೆ ಈ ದಾಖಲೆಗಳನ್ನು ಉಲ್ಲೇಖಿಸಲಾಗಿದ್ದು, ಕೆರಿಬಿಯನ್ ದ್ವೀಪ, ಸ್ವಿಡ್ಜರ್ಲೆಂಡ್, ಬ್ರಿಟಿಷ್ ವರ್ಜಿನ್ ದ್ವೀಪ ಮತ್ತು ಯುನೈಟೆಡ್ ಅರಬ್ ಎಮಿರೇಟ್ಸ್ ಗಳಲ್ಲಿಯೂ ಪೇಪರ್ಸ್ ಲೀಕ್ ದಾಖಲೆಗಳು ಸೇರಿಕೊಂಡಿವೆ.
ರವಿಶಂಕರ್‌ ಸಾಯುವ ಸಂದರ್ಭ ದಲ್ಲಿ ಡೆತ್‌ ನೋಟನ್ನು ಬರೆದಿಟ್ಟಿದ್ದು ತನ್ನ ಸಾವಿಗೆ ಗೋಕುಲ್‌ ಹೋಟೆಲ್‌..
ಬೀದಿ ನಾಟಕ ಒಂದು ನೆಪವಷ್ಟೇ’ ಎನ್ನುತ್ತಾರೆ ಅರವತ್ತರ ಹೊಸ್ತಿಲಲ್ಲಿರುವ, ಮೈ ತುಂಬ ಸಜ್ಜನಿಕೆ ಮತ್ತು ಆತ್ಮೀಯತೆಯೇ ಉಳ್ಳ, ಸದಾ ಬಿಳಿ ಜುಬ್ಬಾ, ಪೈಜಾಮವನ್ನೇ ಧರಿಸಲು ಇಷ್ಟಪಡುವ ಅವಿವಾಹಿತ ಅಬ್ದುಲ್‌ಸಾಬ್‌.
ಅದಕ್ಕೆ ಅವರು ಪ್ರಾಂಜಲವಾಗಿ ಪ್ರಯತ್ನ ಮಾಡಿದ್ದರು.
ಇಂಥ ವಿಚಾರಹೀನತೆ ಸರ್ವಾಧಿಕಾರಿ ಮನಸ್ಸಿನ ಮುಖ್ಯ ಗುಣವೇ ಆಗಿರುತ್ತದೆ.
ನಂತರ ಬಾಗಿಲನ್ನು ಹೊಡೆದು ಕಳ್ಳರು ಒಳನುಗ್ಗಿದರು.
ದೇವಾಲಯದ ಎಲ್ಲ ಭಿತ್ತಿಗಳೂ ಕಲಾನೈಪುಣ್ಯತೆಗೆ ಸಾಕ್ಷಿಯಾಗಿದ್ದು, ಹಿರಣ್ಯಕಶುಪಿವಿನ ಕರುಳು ಬಗೆದು ಮಾಲೆ ಹಾಕಿಕೊಳ್ಳುತ್ತಿರುವ ಉಗ್ರನರಸಿಂಹನ ಕೆತ್ತನೆಯಂತೂ ಮನಮೋಹಕವಾಗಿದೆ.
ನಿಂದ ಜುಲೈ ಅಂತ್ಯದವರೆಗೆ ೧೯ ಕೊಲೆ, ೧೧ ದರೋಡೆ, ೧೦ ಸುಲಿಗೆ, ೫೮ ರಾತ್ರಿ ಯಲ್ಲಿ ಕನ್ನಗಳ್ಳತನ, ಐದು ಹಗಲು ಗಳ್ಳತನ, ಎರಡು ಸರಗಳ್ಳತನ ಹಾಗೂ ಲಾಭಕ್ಕಾಗಿ ಒಂದು ಕೊಲೆ ಪ್ರಕರಣ ನಡೆದಿದೆ ಎಂದು ವಿವರಿಸಿದರು.
ಒಂದು ತಿಂಗಳಿಗೋ ಮೂರು ತಿಂಗಳಿಗೋ ಇಲ್ಲಿ ಸದಸ್ಯತನ ಪಡೆದು ಶೂಟಿಂಗ್‌ ತರಬೇತಿ ಪಡೆಯಬಹುದು.
ಜಾತಿ ಬೇಧವಿಲ್ಲದೇ ಎಲ್ಲರೂ ಸೇರಿ ಪರಸ್ಪರ ಶುಭಾಶಯ ವಿನಿಮಯ ಮಾಡಿಕೊಂಡು ನಲಿದಾಡುತ್ತಾರೆ.
ಆದರೆ, ಅದೇ ದಿನ 10,000 ಕ್ಯುಸೆಕ್‌ ನೀರು ಹರಿದು ತಮಿಳುನಾಡಿಗೆ ಹೊರಟಿತ್ತು. 25ನೇ ತಾರೀಖೂ ಅಷ್ಟೇ ಪ್ರಮಾಣದ ನೀರು ಹರಿದು ಹೋಯಿತು.
ಆಂಧ್ರಶೈಲಿ ಸೋರೆಕಾಯಿ ಪಲ್ಯ ಮಾಡುವ ವಿಧಾನ ನಗರೋಟಾ ಉಗ್ರ ದಾಳಿಯ ಹುತಾತ್ಮರಿಗೆ ಅಂತಿಮ ಗೌರವ ಸಮರ್ಪಣೆ ವಿಶ್ವದ ಸುದೀರ್ಘ ಚಕ್ರವರ್ತಿ, ಥಾಯ್ಲೆಂಡ್ ದೊರೆ ಭೂಮಿಬೊಲ್ ನಿಧನವಿಶ್ವದಲ್ಲೇ ಅತಿ ಹೆಚ್ಚು ಕಾಲ ಚಕ್ರವರ್ತಿಯಾಗಿ ಆಡಳಿತ ನಡೆಸಿದ ದೊರೆ ಎಂಬ ಗೌರವಕ್ಕೆ ಪಾತ್ರರಾಗಿದ್ದ ಥಾಯ್ಲೆಂಡ್ ದೊರೆ ಭೂಮಿಬೊಲ್..
ಹೇಳಿಕೊಳ್ಳದೇ ಇದ್ದರೆ ಯಾವುದೇ ಕೌಶಲ ಅಥವಾ ಜಾಣ್ಮೆಯಿಲ್ಲದ ವ್ಯಕ್ತಿ ಎನಿಸಿಕೊಳ್ಳುವ ಅಪಾಯವಿದೆ.
ಜಿಲ್ಲಾ ಮತ್ತು ತಾಲ್ಲೂಕು ಕೇಂದ್ರಗಳಲ್ಲಿ ನ್ಯಾಯಾಲಯಗಳ ಕಟ್ಟಡ ಅಭಿವೃದ್ಧಿಗೆ ಐವತ್ತು ಕೋಟಿ ನೀಡುವುದಾಗಿ ನುಡಿದ ಅವರು ಜಾಗತಿಕ ಆರ್ಥಿಕ ಕುಸಿತದ ನಡುವೆಯೂ ತಾವು ಮಂಡಿಸಿದ ಬಜೆಟ್ ರಾಜ್ಯ ಹಿತಕ್ಕೆ ಪೂರಕವಾಗಲಿದೆ ಎಂದು ಸಮರ್ಥಿಸಿಕೊಂಡರು.
ಕಪಾಟಿನಲ್ಲಿ ಒಪ್ಪವಾಗಿ ವಸ್ತ್ರಗಳನ್ನು ಜೋಡಿಸಿಡುವುದರಿಂದ ಕೊಣೆಯಲ್ಲಿ ಹೆಚ್ಚು ಜಾಗ ದೊರೆಯುವುದು.
ಬರಗಾಲದ ಹಿನ್ನೆಲೆಯಲ್ಲಿ ರೈತರ ಸಾಲ ಮನ್ನಾಕ್ಕೆ ರಾಜ್ಯ ಸರ್ಕಾರವು ಬದ್ಧವಾಗಿದೆ.
ಈ ಕಾರಣದಿಂದ ಬ್ಯಾಂಕ್‌ ಖಾತೆ ಇರುವವರೂ ಖಾತೆಗೆ ಸಂಬಳ ವರ್ಗಾವಣೆಗೆ ಒಪ್ಪುತ್ತಿಲ್ಲ’ ಎನ್ನುತ್ತಾರೆ ಎಂಜಿನಿಯರಿಂಗ್‌ ಎಕ್ಸ್‌ಪೋರ್ಟ್‌ ಪ್ರೊಮೋಷನ್‌ ಕೌನ್ಸಿಲ್‌ನ ಉಪಾಧ್ಯಕ್ಷ ರವಿ ಸೆಹಗಲ್‌.
ಇನ್ನು ಮುಂದೆ ನಾವು ಟೀಕೆಗಾಗಿ ಟೀಕೆ ಮಾಡುವ ಪ್ರತಿಪಕ್ಷಗಳ ನಕಾರಾತ್ಮಕ ವಿಚಾರಗಳಿಗೆ ತಲೆಕೆಡಿಸಿಕೊಳ್ಳದೆ ಇನ್ನೂ ಹೆಚ್ಚಿನ ಅಭಿವೃದ್ಧಿ ಕಾರ್ಯ ಮಾಡುವುದಾಗಿ ಹೇಳಿದ ಮುಖ್ಯಮಂತ್ರಿಪ್ರತಿಪಕ್ಷಗಳು ಮಾಡಿದ ಯಾವುದೇ ಅಪಪ್ರಚಾರ ಈ ಚುನಾವಣೆಯ ಮೇಲೆ ಯಾವುದೇ ಪರಿಣಾಮ ಬೀರಿಲ್ಲ ಎಂದು ಹೇಳಿದರು.
ಇಲ್ಲಿಗೆ ನಮಗೆ ಮುಕ್ತ ಪ್ರವೇಶವಿದೆ.
ಹೆಚ್ಚೆಂದರೆ ಇದನ್ನು ತಡೆಯಲು ಎಷ್ಟು ಎಚ್ಚರ ವಹಿಸಬೇಕು ಮತ್ತು ಯಾವ ಕ್ರಮಗಳನ್ನು ತೆಗೆದುಕೊಳ್ಳಬೇಕು ಎನ್ನುವ ಪ್ರಶ್ನೆಗಳನ್ನು ಕೇಳಿಕೊಳ್ಳುತ್ತಿದ್ದೇವೆ.
ಹೀಗಾಗಿ ಥಿಯೇಟರ್‌ಗಳಿಗೆ ಬರುವವರೇ ಕಡಿಮೆ.
ಅವರು ಸಹಕಾರ ನೀಡಲಿದ್ದಾರೆ ಎಂದು ವಿವರಿಸಿದರು.
ಅಕಸ್ಮಾತ್‌ ನೀವೇ ಬಿದ್ದಿದ್ದರೂ ನಿಮ್ಮನ್ನು ಯಾರಾದರೂ ಎತ್ತಲಿ ಎಂದು ನೀವು ಬಯಸುತ್ತಿರಲಿಲ್ಲವೆ?
ಗಂಡ ದೇವರ ಸಮಾನ ಕಣೇ!'
ತಾಲ್ಲೂಕು ಮಟ್ಟದ ಸ್ಪರ್ಧೆಯಲ್ಲಿ ೧೦೦೦೦ರೂ.
ಶಾಲಾ ಶಿಕ್ಷಣದ ಸದ್ಯದ ವಾಸ್ತವ ಸಂಗತಿಯನ್ನು ನಾವು ಅರಿತುಕೊಳ್ಳಬೇಕು.
ದೇವೇಗೌಡ ಪುತ್ರ ಬಾಲಕೃಷ್ಣ ಮನೆ ಮೇಲೆ ಲೋಕಾಯುಕ್ತ ದಾಳಿ « Andolana Dinapatrika ದೇವೇಗೌಡ ಪುತ್ರ ಬಾಲಕೃಷ್ಣ ಮನೆ ಮೇಲೆ ಲೋಕಾಯುಕ್ತ ದಾಳಿPosted on Sunday, October 16th, 2011 ಬೆಂಗಳೂರು,ಅ.
ಉಳಿದ ರೈತಮಹಿಳೆಯರಿಗೆ ಮಾದರಿ.
ಪತ್ನಿ ಹಾಗೂ ಮಗಳೊಂದಿಗೆ ಜಮ್ಮು ಕಾಶ್ಮೀರದಲ್ಲಿ ನೆಲೆಸಿದ್ದ ಮೇಜರ್‌ ಅಕ್ಷಯ್‌ ಮಂಗಳವಾರ ಬೆಳಗ್ಗೆ ನಡೆದ ಉಗ್ರರ ದಾಳಿಯಲ್ಲಿ ಮೃತಪಟ್ಟಿದ್ದಾರೆ.
ರಾಜ್ಯಪಾಲ ಶ್ರೀ ರಾಮೇಶ್ವರ ಠಾಕೂರ್ ಅವರು ಈ ಸಮಾರಂಭದಲ್ಲಿ ಪಾಲ್ಗೊಳ್ಳಲಿದ್ದಾರೆ.
ಈ ಹಿನ್ನಲೆಯಲ್ಲಿ ಈ ತಂಡ ಸ್ಥಳ ಪರಿಶೀಲನೆಗೆ ಆಗಮಿಸುತ್ತಿದೆ.
ರಾಜಕೀಯ ಪಕ್ಷಗಳ ಪ್ರತಿಭಟನೆ, ಧರಣಿ ಇತ್ಯಾದಿ ಎಲ್ಲಿ ನಡೆದವೋ ಗೊತ್ತಿಲ್ಲ.
ಮೂರು ವರ್ಷಗಳ ಹಿಂದೆ ನಡೆದ ಈ ಪ್ರಕರಣದಲ್ಲಿ ಫಾರೂಕ್‌ ಅಬ್ದುಲ್ಲಾ ಅವರ ಪುತ್ರ ಒಮರ್‌ ಅಬ್ದುಲ್ಲಾ ಅವರು ೧೦೨ನೇ ಆರೋಪಿಯಾಗಿದ್ದಾರೆ ಎಂದು ಶಾಸಕರು ಹೇಳಿದರು.
ಅದು ಹರಾಜಿನ ಮೂಲಕ ಖರೀದಿಸಿದ ಸ್ವತ್ತು ಎಂದು ಹೇಳಿದರು.
ಕೊನೆಯಲ್ಲಿ ವೆಂಕಟ್ ಅವರನ್ನೂ ಒಳಗೆ ಕಳುಹಿಸಲಾಯಿತು.
ಅವರು ಬುಧವಾರ ಗುಲಬ ರ್ಗಾ ಜಿಲ್ಲೆಯ ಸುರಪೂರದಲ್ಲಿ ಸುದ್ದಿಗಾರರೊಂದಿಗೆ ಮಾತನಾಡಿ ನೂತನ..
ಮೂರನೇ ಬಾರಿಯ ಅಧಿಕಾರಾವಧಿಯಲ್ಲಿ ಅವರು ವಿಭಿನ್ನ ಸವಾಲುಗಳನ್ನು ಎದುರಿಸುತ್ತಿದ್ದಾರೆ.
ಸಾರ್ವಜನಿಕರಿಗೆ ತೊಂದರೆ ನೀಡ ಬಾರದೆಂಬ ಉದ್ದೇಶದಿಂದ ಬಂದ್ ನಡೆಸದೆ, ಸಾಂಕೇತಿಕ ಪ್ರತಿಭಟನೆ ನಡೆಸ ಲಾಗುತ್ತಿದೆ.
ಮಲ್ಲಿಯಣ ಇದರ ಶಿಲ್ಪಿ. 82ನೇ ಕನ್ನಡ ಸಾಹಿತ್ಯ ಸಮ್ಮೇಳನದ ಚಿತ್ರಗಳು ಯುವರಾಜ್ ಸಿಂಗ್ - ಹಜೆಲ್ ಕೀಚ್ ಕಾಕ್ ಟೇಲ್ ಪಾರ್ಟಿ ವಿವಾಹ ಬಂಧನಕ್ಕೆ ಕಾಲಿಟ್ಟ ದಿಲೀಪ್-ಕಾವ್ಯ ಮಾಧನವನ್ ತಾರಾ ಜೋಡಿ ಡಾ.
ನೀನು ನಂಗೆ ಬೇಕು!
ಈ ನಡುವೆ ಪಕ್ಷಾಂತರ ಕಾಯ್ದೆ ಅನ್ವಯ ನೇತ್ರಾವತಿ ಗಿರೀಶ್‌ ಅವರ ಆಯ್ಕೆಯನ್ನು ರದ್ದುಪಡಿಸಿ, ಅಧ್ಯಕ್ಷ ಚುನಾವಣೆಯಲ್ಲಿ ಅವರ ವಿರುದಟಛಿ ಸ್ಪರ್ಧಿಸಿ ಸೋತ ಅನ್ನ ಪೂರ್ಣಮ್ಮ ಅವರನ್ನು ಅಧ್ಯಕ್ಷರೆಂದು ಘೊಷಿಸುವಂತೆ ಬಿ.
ಪದೇ ಪದೇ ಭಾರತದ ಆವರಣ ಪ್ರವೇಶಿಸುತ್ತಿದ್ದ ಬೆಲ್ಜಿಯಂ ಆಟಗಾರರು ಪ್ರವಾಸಿ ತಂಡದ ರಕ್ಷಣಾ ವಿಭಾಗದ ಆಟಗಾರರಿಗೆ ಸವಾಲಾದರು.
ನನ್ನ ಕೈಯಿಂದಾದಷ್ಟು ಮಟ್ಟಿಗೆ ಆಟವಾಡಿದ್ದೇನೆ, ಬೆಳ್ಳಿ ಪದಕ ಗೆದ್ದಿದ್ದೇನೆ.
ಆದರೆ ಆದಿnkರ್ಕ ಹಿನ್ರಡೆಯಿಂದಾಗಿ ಈ ವರ್ಷ ಕಡಿಮೆಯಾಗಿದೆ.
ಇಂಗ್ಲಿಷಿನ ಕಗ್ಗಾಡು ಎನಿಸಿಕೊಂಡಿರುವ ಮಹಾನಗರಗಳ ನಡುವೆಯೇ ಕನ್ನಡದ ಒರತೆಗಳು ಒಸರುತ್ತಿರುವುದನ್ನೂ ನಾವು ಗಮನಿಸಲೇಬೇಕು.
ಇಂತಹ ಸಂದರ್ಭದಲ್ಲಿ ಕ್ಯೂನಲ್ಲಿ ಕೈ ಕೊಟ್ಟು ಹೋಗಿದ್ದ..
ಇದೀಗ ಪಾಕಿಸ್ತಾನ ವಶದಲ್ಲಿರುವ ಭಾರತೀಯ ಯೋಧನನ್ನು ಮರಳಿ ತಾಯಿನಾಡಿಗೆ ತರಲು ಅಧಿಕಾರಿಗಳು ಸಾಕಷ್ಟು ಶ್ರಮ ಪಡುತ್ತಿದ್ದಾರೆ.
ಮಹಾಭಾರತವೆಂಬ ಕಥಾಭಿತ್ತಿಯ ಮೇಲೆ ಅನೇಕರು ಅನೇಕ ಕಟ್ಟೋಣಗಳನ್ನು ನಿರ್ಮಿಸಿದ್ದಾರೆ.
ಭ್ರಷ್ಟಾಚಾರ, ಸ್ತ್ರೀದೌರ್ಜನ್ಯ ತಡೆಗೆ ಶಿಕ್ಷಣದಲ್ಲಿ ರಾಮಾಯಣ, ಮಹಾಭಾರತ ಅಳವಡಿಸಿ: ಸ್ವರೂಪಾನಂದ ಸ್ವಾಮೀಜಿದೇಶದಲ್ಲಿ ದಿನದಿಂದ ಹೆಚ್ಚುತ್ತಿರುವ ಸ್ತ್ರೀಪೀಡನೆ, ಭ್ರಷ್ಟಾಚಾರವನ್ನು ತಡೆಗಟ್ಟಲು, ಧಾರ್ಮಿಕ, ಆಧ್ಯಾತ್ಮಿಕ ಮೌಲ್ಯಗಳನ್ನು ಹೊಂದಿರುವ ರಾಮಾಯಣ, ಮಹಾಭಾರತವನ್ನು ಶಿಕ್ಷಣದ ಪಠ್ಯಗಳಲ್ಲಿ ಅಳವಡಿಸಬೇಕೆಂದು.
ಪ್ರಪಂಚದಲ್ಲಿರುವ ಏಕೈಕ ಸಮಸ್ಯೆಯೆಂದರೆ ಅಪ್ರಬುದ್ಧತೆ: 5ನೇ ಕಂತು ಬೇರೆ ಬೇರೆ ವಿಷಯಗಳಿಗೆ ನಾವು ನೀಡುವ ಪ್ರತಿಕ್ರಿಯೆಗಳ ಮಧ್ಯೆ ಅಗಾಧ ಅಂತರವಿರುತ್ತದೆ.
ಸರ್ಕಸ್‌ ಕಂಪೆನಿಯವರಿಗೆ ಪಳಗಿಸಲು ಒಂದು ಹುಲಿ ಬೇಕಾಗಿತ್ತು.
ಮೀಸೆಯೆಂದರೆ ಅವರಿಗೆ ಮೇಲ್ದುಟಿಯ ಮೇಲಿರುವ ಒಂದು ಅಂಗ ಮಾತ್ರವಲ್ಲ, ಅದಕ್ಕೆ ಇನ್ನೇನೋ ಸಂಕೀರ್ಣವಾದ ಅರ್ಥವಿದೆ.
ಆದರೆ ರಾಜಕೀಯ ಸಂವಹನದ ಗಾಂಭೀರ್ಯ ಮಣ್ಣು ಪಾಲಾಯಿತು.
ಅಂಬರ್‌ನಾಥ್‌ ಶ್ರೀ ಮಂಜುನಾಥ ಶಿವಾಲಯದ ವಾರ್ಷಿಕೋತ್ಸವ ಲೋಕದಲ್ಲಿ ಶಾಂತಿ ನೆಲೆಸಲು ಅಪೇಕ್ಷೆಪಡುವ ನಾವು ಮೊದಲು ನಮ್ಮ ಮನೆ ಹಾಗೂ ಮನಗಳನ್ನು ಶಾಂತವಾಗಿರಿಸಿಕೊಳ್ಳಬೇಕು.
ಈಗ ಅವರು ವಿಶೇಷ ಫೈಟ್ ಒಂದರಲ್ಲಿ ಸ್ಟಂಟ್ ಮಾಸ್ಟರ್ ವಿಜಯ್ 82ನೇ ಕನ್ನಡ ಸಾಹಿತ್ಯ ಸಮ್ಮೇಳನದ ಚಿತ್ರಗಳು ಕ್ರಿಕೆಟರ್ ಗಳಿಗೆ ಬಾಲಿವುಡ್ ಅಗತ್ಯವಿಲ್ಲ: ವಿರೇಂದ್ರ ಸೆಹ್ವಾಗ್ ಆಂಧ್ರ ಸ್ಪೆಷಲ್-ಬದನೆಕಾಯಿ ಕರಿ ಮಾಡುವ ವಿಧಾನ ವಿದ್ಯಾರ್ಥಿಗಳ ಸಾಧನೆ: 750 ಡಾಲರ್ ವೆಚ್ಚದ ಜೀವ ಉಳಿಸುವ ಔಷಧ ಕೇವಲ 2 ಡಾಲರ್ ಗೆ ತಯಾರಿ!
ಯುದ್ಧ ನಡೆದರೆ ಮನುಕುಲ ನಾಶವಾಗುತ್ತದೆ ಮತ್ತು ಪರಂಪರೆ ನಶಿಸಿ ಹೋಗುತ್ತದೆ.
ಆದರೆ ಇದಕ್ಕೆ ವಿರುದ್ಧವಾಗಿ ಭಾರತದಲ್ಲಿ ಪ್ರಜಾಪ್ರಭುತ್ವ ಇದೆ.
ಜಿಲ್ಲಾ ಪ್ರಧಾನ ಕಾರ್ಯದರ್ಶಿ ಲೋಹಿತ್‌ ಕುಂದೂರು, ಉಪಾಧ್ಯಕ್ಷ ಡಾ।
ಕಚೇರಿ ಆರಂಭವಾದಾಗಿನಿಂದ ಇಷ್ಟು ಪ್ರಮಾಣದ ಹಣದ ವ್ಯವಹಾರ ನಡೆದಿರಲಿಲ್ಲ’ ಎಂದು ಕೇಂದ್ರದ ಮುಖ್ಯಸ್ಥ ಕುಪೇಂದ್ರ ವಠಾರ ತಿಳಿಸಿದರು.
ಆ ನಂತರ ನಿರ್ದೇಶಕರಾದ ರಕ್ಷಿತ್‌ ಈಗ ನಿರ್ಮಾಪಕರಾಗಿದ್ದಾರೆ.
ಅಲ್ಲದೆ ಎಂಟಾಣೆ ಅಕ್ಷರ ಜ್ಞಾನ ಇಲ್ಲದವರೂ ಪಾಕಿಸ್ತಾನವನ್ನು ಹೊಗಳುತ್ತಾರೆ ಎಂದು ಹೇಳಿದ್ದರು.
ಹಿಲರಿ ಅವರು ನನಗೆ ಫೋನ್ ಕರೆ ಮಾಡಿ ಅಭಿನಂದನೆ ಸಲ್ಲಿಸಿದ್ದಾರೆ.
ಮೊಬೈಲ್ ಕರೆಗಳು 300 ರಿಂದ 900 ಮೆಗಾ ಹರ್ಟ್ಸ್ ಕಂಪನಾಂಕದ ಸೂಕ್ಷ್ಮ ತರಂಗಗಳಲ್ಲಿ ಕಾರ್ಯ ನಿರ್ವಹಿಸುತ್ತವೆ.
ಕೊಡಗಿನಲ್ಲಿ ಕೆಲವೇ ದಿನಗಳಲ್ಲಿ ಕಾಫಿ ವಹಿವಾಟು ಆರಂಭವಾಗಲಿದೆ.
ಸಣ್ಣ ವ್ಯಾಪಾರಸ್ಥರಿಗೆ ಬರಸಿಡಿಲು ಕೇಂದ್ರ ಸರ್ಕಾರ ₹500 ಹಾಗೂ ₹ 1000 ಮುಖಬೆಲೆಯ ನೋಟುಗಳನ್ನು ರದ್ದುಗೊಳಿಸಿದ ನಂತರ ಮಾರುಕಟ್ಟೆಯಲ್ಲಿ ನಗದು ಚಲಾವಣೆ ಕುಗ್ಗಿಹೋಗಿದೆ.
ಮುಂದಿನ ಚುನಾವಣೆಯಲ್ಲಿ ಯಾವ ಪಕ್ಷವಾದರೂ ಬರಲಿ ಕರ್ನಾಟಕದ ನಾಳೆಗಳು ಹೇಗಿರುತ್ತವೆ ಎಂದು ಊಹಿಸುವುದಕ್ಕೆ ಇಷ್ಟು ಸಾಲದೇ?
ಕೃಪಾಲ್ ‘ಉತ್ತರಪ್ರದೇಶ ಚುನಾವಣೆ: ಮಹತ್ವದ ಪಾತ್ರ ವಹಿಸಲಿರುವ ಪ್ರಿಯಾಂಕಾ’ಉತ್ತರ ಪ್ರದೇಶದಲ್ಲಿ ಮುಂದಿನ ವರ್ಷ ನಡೆಯುವ ವಿಧಾನಸಭೆ ಚುನಾವಣೆಯಲ್ಲಿ ಪ್ರಿಯಾಂಕಾ ಗಾಂಧಿ ಅವರು ಕಾಂಗ್ರೆಸ್‌ ಪ್ರಚಾರ ಕಾರ್ಯಗಳಲ್ಲಿ ಭಾಗವಹಿಸುವುದರೊಂದಿಗೆ ‘ಮಹತ್ವದ ಪಾತ್ರ’ ವಹಿಸಲಿದ್ದಾರೆ ಎಂದು ಪಕ್ಷದ ಮುಖಂಡರು ತಿಳಿಸಿದ್ದಾರೆ.
ಅಲ್ಲಿಯವರೆಗೆ ಕುತೂಹಲ ಹಾಗೇ ಇರುತ್ತದೆ.
ಮಿಶ್ರಾ ಹಾಗೂ ನೀತಿ ಆಯೋಗದ ಉಪಾಧ್ಯಕ್ಷ ಅರವಿಂದ್ ಪನಗರಿಯ ಈ ಸಮಿತಿಯಲ್ಲಿದ್ದರು.
ಹಾಲಿವುಡ್ ಸಿನಿಮಾಗಳಾದ ಕುಂಗ್ ಫು ಪಾಂಡಾ, ದಿ ಕರಾಟೆ ಕಿಡ್ ಮತ್ತು ರಷ್ ಅವರ್ ಸಿನಿಮಾಗಳಲ್ಲಿ ಜಾಕಿ ಜಾನ್ ನಟಿಸಿದ್ದಾರೆ.
ವ್ಯಾಪಾರ ಅಥವ ಟ್ರೇಡಿಂಗ್‌ ಎಂಬುದು ಶೇರು ಹೂಡಿಕೆಗಿಂತ ಭಿನ್ನವಾದದ್ದು.
ಅಪಾಯಕಾರಿ ಆಗಿದ್ದ ಪ್ರೋಡುನೊವಾ ವಾಲ್ಟ್ ಸ್ಪರ್ಧೆಯನ್ನು ಉತ್ತಮವಾಗಿ ಪೂರೈಸಿದರಾದರು, ಲ್ಯಾಂಡಿಂಗ್ ವೇಳೆಯಲ್ಲಿ ಸ್ವಲ್ಪ ವ್ಯತ್ಯಾಸ ಉಂಟಾಗಿದ್ದು ಕಡಿಮೆ ಅಂಕಕ್ಕೆ ಕಾರಣವಾಗಿತ್ತು.
ನೇಪಾಲವೇ, ಯಾರು ನಿನ್ನ ಕಷ್ಟಕಾಲದ ಮಿತ್ರ?
ನೂರಾರು ಆರೋಪಿಗಳನ್ನು ಜೈಲಿನಿಂದ ಬಿಡುಗಡೆಗೊಳಿಸಿದ್ದಕ್ಕಿಂತ ಹೆಚ್ಚಿನ ಹೆಮ್ಮೆ, ಸಂತೋಷ, ಸಾರ್ಥಕತೆ ನನ್ನನ್ನು ಆವರಿಸಿತು.
ನರಗಳನ್ನು ಚೈತನ್ಯಗೊಳಿಸುವುದು ಮತ್ತು ಆಶಾವಾದ, ವಿಶ್ವಾಸ ಪ್ರಜ್ಞೆ ವೃದ್ಧಿಸುವಲ್ಲಿ ಇದರ ಪಾತ್ರ ಅನನ್ಯ.
ಇದು ನಮಗೆ ತಿಳಿದು ಬರುವುದೂ ಮಹಾಭಾರತದಿಂದಲೇ.
ಮಾನವರು ಸೇರಿದಂತೆ ಜಗತ್ತಿನ ಸಕಲ ಜೀವಸಂಕುಲಗಳ ಬೆಳವಣಿಗೆಗೆ ಪರಿಸರವೇ ಉಸಿರಾಗಿದ್ದು ಇದರ ಉಳಿವಿನ ಹೊಣೆ ಎಲ್ಲರ ಜವಾಬ್ದಾರಿ.
ರಾಜಕೀಯ ಜನಪ್ರಿಯತೆಯ ಕಾರಣಕ್ಕೆ ಹೊಸ ರೈಲುಗಳನ್ನು ಆರಂಭಿಸುವ ಒತ್ತಡವೂ ಇನ್ನು ಮುಂದೆ ರೈಲ್ವೆಗೆ ಇರಲಾರದು.
ಆಂಧ್ರಶೈಲಿ ಸೋರೆಕಾಯಿ ಪಲ್ಯ ಮಾಡುವ ವಿಧಾನ ನಗರೋಟಾ ಉಗ್ರ ದಾಳಿಯ ಹುತಾತ್ಮರಿಗೆ ಅಂತಿಮ ಗೌರವ ಸಮರ್ಪಣೆ ಕೊಚ್ಚಿಯ ಮರೀನ್ ಡ್ರೈವ್ ಮೈದಾನದಲ್ಲಿ ಕಳೆದ ಭಾನುವಾರ ಆಯೋಜಿಸಿದ್ದ ಬಹಿರಂಗ ಚುಂಬನ 'ಲವ್ ಆಫ್ ಕಿಸ್'ನಡೆಸಲು ಹೊರಟಿದ್ದವರನ್ನು ಪೊಲೀಸರು ವಶಕ್ಕೆ ತೆಗೆದುಕೊಂಡರು.
ಪರಿಸರ ಕಾಪಾಡಿ ಎಂದು ಯಾವಾ ಗಲೂ ಸಲಹೆ ನೀಡುತ್ತಿರುತ್ತೇನೆ.
ರಸ್ತೆ ಮೇಲೆ ನಿಯಮಾನುಸಾರ ಮೆಟಲ್, ಕಲ್ಲಿನ ಚೂರುಗಳನ್ನು ಹಾಕದೇ, ಮಣ್ಣಿನ ಮೇಲೆ ಡಾಂಬರ್‌ ಮಿಶ್ರಣವನ್ನು ಸುರಿಯಲಾಗುತ್ತಿದೆ.
ಹಲವು ಬ್ಯಾಂಕುಗಳ ಕ್ರೆಡಿಟ್ ಕಾರ್ಡ್, ಡೆಬಿಟ್ ಕಾರ್ಡ್ ಹೊಂದಿರುವ ನಗರವಾಸಿಗಳು ಅವನ್ನು ತಮ್ಮ ಅನುಕೂಲಕ್ಕಾಗಿ ಆಗಾಗ್ಗೆ ಉಜ್ಜಿರಬಹುದಾದರೂ ಅದು ಹೆಚ್ಚು ಜನ ಬಳಸಿದ್ದನ್ನು ತೋರಿಸುತ್ತದೆ ಎನ್ನುವುದು ಸರಿಯಲ್ಲ.
ಗುಲ್ಕನ್, ಕಾಜುರಿ ಸುಪಾರಿ, ಪಾನ್ ಕಾಂತ ಸೇರಿದಂತೆ ಎಲ್ಲಾ ಸಾಮಾಗ್ರಿಗಳನ್ನು ಕುಟುಂಬಸ್ಥರೇ ಸೇರಿ ಮನೆಯಲ್ಲಿ ತಯಾರಿಸುತ್ತಾರೆ ಎಂದು ಅಜ್ಮತ್ ಹೇಳಿದ್ದಾರೆ.
‘ಕ್ರೀಡಾಂಗಣ ಹಾಗೂ ಜಿಮ್ ಪರಿಕರಗಳನ್ನು ಅಳವಡಿಸಿಲು ಕೋಣೆ ಇಲ್ಲದಿರುವುದರಿಂದ ಒಂದೆಡೆ ಸಂಗ್ರಹಿಸಿಡಲಾಗಿದೆ’ ಎನ್ನುವುದು ಅಷ್ಟಗಿ ಅವರ ವಿವರಣೆ.
ಯಡಿ ಯೂರಪ್ಪ ನೇತೃತ್ವದ ಸರ್ಕಾರ ಅಧಿ ಕಾರಕ್ಕೆ ಬಂದ ನಂತರ ಹಾಸನ ಜಿಲ್ಲೆ ಯನ್ನು ಅಭಿವೃದಿಟಛಿ ವಿಚಾರದಲ್ಲಿ ಸಂಪೂರ್ಣ ವಾಗಿ ಕಡೆಗಣಿಸಿತು.
ಅಪಾಯಕಾರಿ ನಾಯಿಗಳನ್ನು ಕೊಲ್ಲುವ ಕೇರಳ ನಿರ್ಧಾರ ಕಾನೂನು ಬಾಹಿರ: ಮನೇಕಾಅಪಾಯಕಾರಿ ಬೀದಿ ನಾಯಿಗಳನ್ನು ಕೊಲ್ಲುವ ಕೇರಳ ಸರ್ಕಾರದ ನಿರ್ಧಾರವನ್ನು ತೀವ್ರವಾಗಿ ವಿರೋಧಿಸಿರುವ ಕೇಂದ್ರ ಸಚಿವೆ ಮನೇಕಾ ಗಾಂಧಿ ಅವರು,..
ಹೊಸ ತಂತ್ರಜ್ಞಾನಗಳ/ಉದ್ದಿಮೆಗಳ ಅನ್ವೇಷಣೆ, ಪ್ರಗತಿಪರ ಸಾಮಾಜಿಕ ಮೌಲ್ಯಗಳನ್ನು (ಅದರಲ್ಲೂ ಸಹಿಷ್ಣುತೆಯ) ಒಪ್ಪಿಕೊಳ್ಳುವುದು ಮತ್ತು ಪ್ರಯೋಗಶೀಲತೆಗಳು ಐತಿಹಾಸಿಕವಾಗಿ ಅಲ್ಲಿನ ಸಂಸ್ಕೃತಿಯ ಅಂಗವಾಗಿರುವುದರಿಂದ.
ಬದಲಾವಣೆಗೆ ತಕ್ಕಂತೆ ತಂತ್ರಜ್ಞಾನವನ್ನೂ ಬದಲಿಸುತ್ತಿದ್ದೇವೆ.
ಹೊಸದನ್ನು ಕಲಿಯುವ ಆಸಕ್ತಿ ಇದ್ದರೆ ಬದುಕು ಮತ್ತಷ್ಟು ಸುಂದರವಾಗುತ್ತದೆ ಎಂದು ನಂಬಿದವರು ಬಹುಮುಖ ಪ್ರತಿಭೆ ಶ್ರೀಶೈಲ ಗಸ್ತಿ.
ಮಳೆಯಲ್ಲಿ ಭೇಟಿ ನೀಡಬಹುದಾದ 2 ಮ್ಯಾಜಿಕ್‌ ಸ್ಪಾಟ್‌ಗಳು ಸಣ್ಣದೊಂದು ತೊರೆಯಲ್ಲಿ ನಾಲ್ಕೈದು ಮಕ್ಕಳು ಸೇರಿಕೊಂಡು ಮೀನು ಹಿಡಿಯುವುದು, ನದಿ ದಡದಲ್ಲಿ ಕೂತು ಒಂದೊಂದೇ ಕಾಗದದ ದೋಣಿಯನ್ನು ತೇಲಿ ಬಿಟ್ಟು ಎಷ್ಟು ದೂರ ಹೋಗುತ್ತದೆ ಅಂತ ದೋಣಿಯನ್ನು ಹಿಂಬಾಲಿಸುವುದು, ಶಾಲೆ..
ಕೆಪಿಟಿ ಗಣೇಶನ್ ದಾಖಲಿಸಿರುವ ಸಾರ್ವಜನಿಕ ಹಿತಾಸಕ್ತಿ ಅರ್ಜಿಯ ವಿಚಾರಣೆಯ ವೇಳೆ ನ್ಯಾಯಾಲಯ ಈ ಸ್ಪಷ್ಟನೆ ಕೇಳಿದೆ.
ದೇಶದ ಪ್ರಥಮ ಪೇಮೆಂಟ್‌ ಬ್ಯಾಂಕ್‌ ಪ್ರಾರಂಭಿಸಿದ ಏರ್‌ಟೆಲ್‌ ಏರ್‌ಟೆಲ್‌ ದೇಶದ ಪ್ರಥಮ ಪೇಮೆಂಟ್‌ ಬ್ಯಾಂಕ್‌ ಪ್ರಾರಂಭಿಸಿದ್ದು, ಠೇವಣಿಗೆ ವಾರ್ಷಿಕ ಶೇ.7.25 ಬಡ್ಡಿ ನೀಡಲಿದೆ.
ಇಲ್ಲವಾದರೆ ಮತ್ತೆ ಅದು ಮುಚ್ಚಿಹೋಗಬಹುದು.
ಪ್ರೀತಿ, ವಿಶ್ವಾಸದ ಮುಂದೆ ಹಣ ಬರುವುದಿಲ್ಲ.
ಹಲವಾರು ವರ್ಷಗಳಿಂದ ಮಕ್ಕ ಳಂತೆ ಸಾಕಿದ್ದ ಅಡಿಕೆ ಗಿಡಗಳು ಈಗ ನೀರಿಲ್ಲದೆ ಒಣಗುವ ಭೀತಿ ಕಾಡಲಾ ರಂಭಿಸಿದೆ.
ಎಲ್ಲ ಪವಾಡಪುರುಷರ ಹುಟ್ಟಿನಂತೆ ಜುಂಜಪ್ಪನದು ಸಹಜ ಹುಟ್ಟಲ್ಲ!
ತಮ್ಮ ಜೀವನದುದ್ದಕ್ಕೂ ಅವರು ಯುವಕರನ್ನು ಕುರಿತು ಆಡಿದ ಮಾತುಗಳಲ್ಲಿ ಎಲ್ಲೆಡೆಯೂ ಧೈರ್ಯ ಮತ್ತು ವೀರತ್ವವನ್ನೇ ಪ್ರತಿಪಾದಿಸಿದ್ದಾರೆ.
ಅಭಿವೃದ್ಧಿಗೆ ಯೋಜನೆ ಏಕೆ ರೂಪಿಸುತ್ತಿಲ್ಲ ಎಂದು ಪ್ರಶ್ನಿಸಿತು.
ಹಣದುಬ್ಬರ ಇಳಿಕೆ : ಹಣದುಬ್ಬರ ದರವು ೧೫ ತಿಂಗಳಲ್ಲೇ ಅತಿ ಕಡಿಮೆ ಪ್ರಮಾಣ ಎನ್ನಬಹುದಾದ ಶೇ.
ಈಗ ನಿಚ್ಚಳ ಬಹುಮತವಿದ್ದರೂ ಲೋಕಸಭೆಯಲ್ಲಿ ಅದು ಸಾಧ್ಯವಿಲ್ಲ.
ಅದಕ್ಕೇ ಏನೋ, ದೂರದ ನಾಡಿನಲ್ಲಿ ಭೇಟಿಯಾದ ಯಾರೋ ಒಬ್ಬರು ನಮಗೆ ಬಹಳ ಆತ್ಮೀಯ ಎನ್ನಿಸಿಬಿಡುತ್ತಾರೆ.
ಅಧಿ ಕಾರಿಗಳನ್ನು ತಣಿಸಬೇಕು ಎನ್ನುವ ವಿಶ್ವ ನಾಥ್‌, ನಾನು ಸತ್ಯ ಹರಿಶ್ಚಂದ್ರ.
ಜೋಯಿಸರು ತಮ್ಮ ಮಗಳು ಭಾಮೆ ಮತ್ತು ದೂರದ ಸಂಬಂಧಿ ಕಿಟ್ಟುವಿನೊಂದಿಗೆ ಹಳೆಯೂರಿನಲ್ಲಿಯೇ ಉಳಿದಿದ್ದಾರೆ.
ಈ ಹತ್ತಾರು ತಲೆಗಳು ಗಂಡಸಿಗೆ ಮಾತ್ರ ಎಂದುಕೊಂಡದ್ದೇ ಇಲ್ಲಿ ಸಮಸ್ಯೆಯಾಗುತ್ತದೆ!
ನಿಮ್ಮೂರಿನ ದಲಿತ, ಹಿಂದುಳಿದ, ಅಲ್ಪಸಂಖ್ಯಾತರ ಮಕ್ಕಳು ಪದವಿ, ಸ್ನಾತಕೋತ್ತರ ಪದವಿ, ವೈದ್ಯಕೀಯ, ಎಂಜಿನಿಯರಿಂಗ್‌ ಪದವಿಯನ್ನು ಪಡೆದಿದ್ದರೆ ಅಥವಾ ಉನ್ನತ ಸ್ಥಾನಕ್ಕೆ ಏರಿದ್ದರೆ ಅವರಿಗೆ ಪುಷ್ಟಿ ಮತ್ತು ಆಶ್ರಯ ನೀಡಿದ್ದು ಸರ್ಕಾರ ನಡೆಸುತ್ತಿರುವ ವಿದ್ಯಾರ್ಥಿನಿಲಯಗಳು.
ಸಹಕಾರಿ ಬ್ಯಾಂಕ್‌ಗಳಲ್ಲಿ ಹಣಕಾಸು ವ್ಯವಹಾರಕ್ಕೆ ಪಾನ್‌ಕಾರ್ಡ್ ಕಡ್ಡಾಯ ಅಲ್ಲದೇ ಇರುವುದರಿಂದ ನ.9ರಿಂದಲೇ ₹500 ಮತ್ತು ₹1000 ನೋಟುಗಳು ಭರ್ಜರಿ ಮೊತ್ತದಲ್ಲಿ ಜಮೆಯಾಗತೊಡಗಿದವು.
ಡಿ ಸಂಪತ್ ಸಾಮ್ರಾಜ್ಯ ವಂದಿಸಿದರು.
ನಿಸರ್ಗದಲ್ಲಿ ಪತಂಗಗಳದು ತುಂಬ ಮಹತ್ವದ ಬಹು ವಿಧ ಪಾತ್ರ.
ಗ್ರಾಮಾಂತರ ಪ್ರದೇಶಗಳಿಗೆ ಹಾಗೂ ಪಟ್ಟಣಗಳಿಗೆ ಸಂಚರಿಸುವ ಖಾಸಗಿ ಬಸಗಳೂ ಸಂಚರಿಸಲಿಲ.
ಭಾರತದಲ್ಲಿ ಶೇ. 18ರಷ್ಟು ಮಹಿಳೆಯರ ಎದೆಭಾಗದಲ್ಲಿ, ಶೇ. 28ರಷ್ಟು ಮಹಿಳೆಯರ ಮುಖದಲ್ಲಿ ಮತ್ತು ಶೇ. 35ರಷ್ಟು ಮಹಿಳೆಯರ ಕಾಲಿನ ಮೇಲೆ ಅಸಹಜ ಕೂದಲು ಬೆಳೆಯುತ್ತಿರುವ ಸಂಗತಿ ಬೆಳಕಿಗೆ ಬಂದಿದೆ.
ಚಿತ್ರಾ ಅತ್ಯಂತ ಸೂಕ್ಷ್ಮ ಮನಸ್ಸಿನ ಹುಡುಗಿ.
ಡೆಬಿಟ್‌ / ಕ್ರೆಡಿಟ್‌ ಕಾರ್ಡ್‌ ಬಳಕೆ ಸಾಧನ (ಸ್ವೈಪಿಂಗ್‌ ಮಷಿನ್‌) ಹೊಂದಿರದ ಸಣ್ಣ ವರ್ತಕರ ಅನುಕೂಲಕ್ಕಾಗಿ ಮೊಬೈಲ್‌ ವಾಲೆಟ್‌ ಕಂಪೆನಿ ‘ಪೇಟಿಎಂ’ ಹೊಸ ಆ್ಯಪ್‌ ಬಿಡುಗಡೆ ಮಾಡಿದೆ.
ಕಾರವಾರ ಸುತ್ತಮುತ್ತ ಅಕ್ರಮ ಬಾಂಗ್ಲಾ ವಲಸಿಗರ ಜಾಡು ನಗರಕ್ಕೆ ಸಮೀಪದಲ್ಲಿ ಸೀಬರ್ಡ್‌ ನೌಕಾನೆಲೆ, ಕೈಗಾ ಅಣುಸ್ಥಾವರ ಬಂದಿರುವುದರಿಂದ ಕಾರವಾರವೀಗ ಸೂಕ್ಷ್ಮ ವಲಯವಾಗಿದೆ.
ಕವಿ ರತ್ನಾಕರ ವರ್ಣಿ ಅವರ ತರುವಾಯ ಕಡಲಿನ ಬಗ್ಗೆಕಡಲಿನ ಅಸಂಖ್ಯ ವೈವಿಧ್ಯಗಳ ಕುರಿತು ಉತ್ಸಾಹ ತನ್ಮಯತೆಯಿಂದ ಬರೆದವರು ಬಹುಶಃ ಗೋಕಾಕರೊಬ್ಬರೇ.
ಯಾರಿಗೆ ನಿಮ್ಮ ಯಶಸ್ಸಿನ ಬಗ್ಗೆ ಭಯ ಇದೆ ಎಂದಾಗ.
ಕ್ರಿಯಾಯೋಜನೆ ತಯಾರಿಸು ವಾಗ ಜಿಲ್ಲಾ ಪಂಚಾಯಿತಿ ಸದಸ್ಯರನ್ನು ಪರಿಗಣನೆಗೆ ತೆಗೆದುಕೊಳ್ಳಬೇಕು ಎಂಬ ವಿಷಯ ಮಂಗಳವಾರ ನಡೆದ ಜಿಲ್ಲಾ ಪಂಚಾಯಿತಿ ಸಾಮಾನ್ಯ ಸಭೆಯಲ್ಲಿ ತೀವ್ರ ಚರ್ಚೆಗೆ ಗ್ರಾಸವಾಯಿತು.
ಈ ಪೈಪ್ ಮೂಲಕ ಹೊರಬರುವ ನೀರನ್ನು ಪಾತ್ರೆ ತೊಳೆಯಲು ಬಳಸಬಹುದು.
ಗೃಹೋಪಯೋಗಕ್ಕೆ ಮತ್ತು ಉದ್ದಿಮೆಗಳಿಗೆ ನೀರು ಸರಬರಾಜಿನಲ್ಲಿ ಗಮನಾರ್ಹ ಕಡಿತ ಈಗಾಗಲೆ ಶುರುವಾಗಿದೆ.
ಅವನನ್ನು ಅರೆಸ್ಟ್ ಮಾಡಿದಾರೆ ಅಂತ ಗೊತ್ತಾದಾಗಲೇ ತನ್ನವರೆಗೂ ಈ ಕೇಸು ಬರುತ್ತದೇನೋ ಅಂತ ಹೆದರಿ ನಡುಗಿ ಹೋಗಿದ್ದಳು.
ಈ ಪ್ರಕರಣದ ತನಿಖಾಧಿಕಾರಿಗಳಿಗೆ ಅದು ತಿಳಿದೇ ಇರಲಿಲ್ಲ!
ಪ್ರಸಕ್ತ ವರ್ಷ 10 ಶತಕೋಟಿ ಡಾಲರ್ ವಹಿವಾಟು ನಡೆಸಿರುವ ಚೀನಾ, ಮುಂದಿನ ಮೂರು ವರ್ಷಗಳಲ್ಲಿ 30 ಶತಕೋಟಿ ಡಾಲರ್ ವಹಿವಾಟು ನಡೆಸಲಿದೆ ಎನ್ನುವುದು ಆರ್ಥಿಕ ವಲಯದ ಅಂದಾಜು.
ರಸ್ತೆ ಮೂಲಕ ಮೆರವಣಿಗೆಯಲ್ಲಿ ನಗರದ ಕುವೆಂಪು ಕಲಾ ಮಂದಿರಕ್ಕೆ ತಂದರು.
ಅಲ್ಲೇ ಇದ್ದ ಹೋಟೆಲ್‌ ಮಾಲೀಕನೊಬ್ಬ ಎತ್ತಿನಬಂಡಿಯಲ್ಲಿ ನೀರು ಪೂರೈಸುವ ಮಹಿಳೆಯೊಬ್ಬರಿಗೆ ನೀರಿಗಾಗಿ ಫೋನ್ ಮಾಡುತ್ತಿದ್ದ.
ಅಂದರೆ ಜಲಮೂಲ ಅಪಾಯದ ಸ್ಥಿತಿಯಲ್ಲಿದೆ ಎಂದೇ ಅರ್ಥ.
ಬದಲಾವಣೆಯ ಮೊದಲ ಹೆಜ್ಜೆ..
ಆದರೆ ಈ ವಿದ್ಯಮಾನವನ್ನು ಕಾಶ್ಮೀರದ ಯುವಜನರಿಗೆ ಮನದಟ್ಟು ಮಾಡುವ ಪ್ರಯತ್ನಗಳು ನಡೆದಿವೆಯೇ?
ಬಂದ್ ಎನ್ನುವ ಮುದಿ ಪ್ರತಿಭಟನಾಸ್ತ್ರ ಇದು ಇತ್ತೀಚಿನ ದಿನಗಳಲ್ಲಿ ಕರ್ನಾಟಕ ಕಂಡ ಸಾಲು ಸಾಲು ಬಂದ್ ಗಳ ಸರಿ-ತಪ್ಪುಗಳ ವಿಮರ್ಶೆಯಲ್ಲ.
ಮರಿಯಾನೆ ದೇಹ ಸುನ್ಸಾಲ್ ಗ್ರಾಮದ ದುಕುರಾ ಪ್ರದೇಶದಲ್ಲಿ ಬಿದ್ದಿದೆ.
ಕಳೆದ ರಾತ್ರಿಯೇ ಸಚಿವಾಲಯ ಬಳಿಯ ಸಿಬ್ಬಂದಿ ಹಿಂತಿರುಗಿದ್ದಾರೆ ಎಂದು ಸ್ಪಷ್ಟಪಡಿಸಿದೆ.
ಈಗಲೇ ಏನೂ ಹೇಳಲು ಸಾಧ್ಯವಿಲ್ಲ.
ಈ ಸಂಬಂಧ ಅಧಿಕಾರಿಗಳಿಗೂ ಸೂಚನೆ ನೀಡಿದ್ದೆ.
ಅಲ್ಲದೆ ಮನೆಯಲ್ಲಿ ಬಾತ್‍ರೂಮ್ ಸೇರಿದಂತೆ ಇಡೀ ಮನೆಗೆ ಬುಲೆಟ್ ಪ್ರೂಫ್ ಗಾಜು ಹಾಕಿಸಲಾಗಿದೆ.
ಆ ಸ್ಥಿತಿ ಭಾನುವಾರ (ಮಾರ್ಚ್ 15) ರಾತ್ರಿಯ ತನಕವೂ ಬದಲಾಗಿರಲಿಲ್ಲ.
ಎಂದರೆ ಇದರ ವಿಸ್ತಾರದ ಪರಿಚಯವಾಗುತ್ತದೆ.
''ನಾನು ಜಯಲಲಿತಾ ಅವರ ತತ್ವ, ಅಭಿಪ್ರಾಯಗಳನ್ನು ವಿರೋಧಿಸುತ್ತಿದ್ದರೂ ಅವರು ಶೀಘ್ರವೇ ಗುಣಮುಖರಾಗಿ ಎಂದಿನಂತೆ ಕಚೇರಿ ಕರ್ತವ್ಯಕ್ಕೆ ಹಾಜರಾಗಲಿ ಎಂದು ಆಶಿಸುತ್ತೇನೆ'' ಎಂದು ಹೇಳಿದ್ದಾರೆ.
ಸುಬ್ಬಯ್ಯನವರು ವಿರೋಧ ಪಕ್ಷದ ನಾಯಕರಾಗಿದ್ದಾಗ ಇದ್ದ ರಾಜಕೀಯ ಸಂವಾದದ ಮಟ್ಟವೇ ಬೇರೆ ಇತ್ತು.
ಶಾಲೆಯಲ್ಲಿ 1ನೇ ತರಗತಿಯಿಂದ 5 ತರಗತಿಯಿದ್ದು, ಒಟ್ಟು 80 ವಿದ್ಯಾರ್ಥಿಗಳ ಸಂಖ್ಯೆ ಈ ಶಾಲೆಯಲ್ಲಿದೆ ಎಂದು ಗ್ರಾಮಸ್ಥರು ಹೇಳಿದ್ದಾರೆ.
ನಾಲ್ಕು ವರ್ಷಗಳ ಹಿಂದೆ ಉದ್ಯಾನದಲ್ಲಿ ಜೀಬ್ರಾವೊಂದು ಮೃತಪಟ್ಟಿದ್ದು, ಅಂದಿನಿಂದ ಉದ್ಯಾನದಲ್ಲಿ ಪ್ರವಾಸಿಗರಿಗೆ ಜೀಬ್ರಾಪ್ರಾಣಿ  ವೀಕ್ಷಿಸುವ ಅವಕಾಶವಿರಲಿಲ್ಲ.
ಉದ್ದಿಮೆಗಳು ಗಳಿಸಿದ ಲಾಭದಲ್ಲಿ ಶೇಕಡ 30ನ್ನು ನೌಕರರಿಗೆ ಹಂಚಬೇಕು ಎಂಬುದು ಕಾನೂನಾಯಿತು.
ಎರಡೂ ಗುಂಪುಗಳು ಹಿಂಸೆ ಎಸಗುತ್ತವೆ ಮತ್ತು ಅದು ಅಗತ್ಯ ಹಾಗೂ ಅನಿವಾರ್ಯ ಎಂದು ನಂಬಿವೆ.
ಈ ರಸ್ತೆ ದುಸ್ಥಿತಿಗೆ ಅತಿ ಭಾರ ಹೊತ್ತ ಮೈನ್ಸ್‌ ಲಾರಿ ಸಂಚರಿಸುವುದೇ ಕಾರಣ.
ವ್ಯಕ್ತಿತ್ವದ ವಿಕಾಸಕ್ಕೆ ಚರ್ಚಾಸ್ಪರ್ಧೆ ಸಹಕಾರಿ- ಸತೀಶ್ ಹಿಮಾಂಶು ಜ್ಯೋತಿ ಕಲಾ ಪೀಠದಲ್ಲಿ ರಾಜ್ಯಮಟ್ಟದ ಕನ್ನಡ ಚರ್ಚಾಸ್ಪರ್ಧೆ ವಿದ್ಯಾರ್ಥಿಗಳ ವ್ಯಕ್ತಿತ್ವದ ವಿಕಾಸದಲ್ಲಿ ಚರ್ಚಾಸ್ಪರ್ಧೆಗಳ ಪಾತ್ರ ಮಹತ್ವವಾದದ್ದು ಎಂದು ಹಿರಿಯ ಚರ್ಚಾಪಟು ಹಾಗೂ ಪತ್ರಕರ್ತ ಟಿ.
ಆದರೆ, ಸೆ. 20ರ ವರೆಗೆ ತಮಿಳುನಾಡಿಗೆ ನೀರು ಹರಿಸಬೇಕು.
‘ಬಯಲುಸೀಮೆ, ಉತ್ತರ ಕರ್ನಾಟಕದ ಭಾಗಗಳು ಸೇರಿದಂತೆ ರಾಜ್ಯದಲ್ಲೆಡೆ ನೀರಿನ ಸಮಸ್ಯೆ ತೀವ್ರ ಸ್ವರೂಪ ಪಡೆದಾಗ, 1983ರಲ್ಲಿ ಮುಖ್ಯಮಂತ್ರಿ ರಾಮಕೃಷ್ಣ ಹೆಗಡೆ ಸರ್ಕಾರದಲ್ಲಿ ಗ್ರಾಮೀಣಾಭಿವೃದ್ಧಿ ಸಚಿವರಾಗಿದ್ದ ನಜೀರ್ ಸಾಬ್ ಅವರು ಕೊಳವೆಬಾವಿ ಉಪಾಯ ತೋರಿಸಿಕೊಟ್ಟರು.
ಜಯರಾಮ್ ಅವರ ತಂದೆ ಜನಾರ್ಧನ ಭಟ್ ಅವರು ಕೂಡ ನನಗೆ ಗೊತ್ತಿದ್ದಾರೆ.
ತಾನೇನು ಅನ್ನುವುದನ್ನು ನಮ್ಮ ಸಶಸ್ತ್ರ ಪಡೆ ತೋರಿಸಿಕೊಟ್ಟಿದೆ; ತನ್ನ ಇಚ್ಛಾಶಕ್ತಿ ಎಂತಹುದು ಎನ್ನುವುದನ್ನು ನಮ್ಮ ಪ್ರಧಾನಿ ಕಾಣಿಸಿದ್ದಾರೆ.
ನಾಲ್ಕು ವರ್ಷದ ಹಿಂದಷ್ಟೇ ಅಕ್ಷಯ್‌ ಅವರು ಸಂಗೀತಾ ರವೀಂದ್ರನ್‌ ಅವರನ್ನು ವಿವಾಹವಾಗಿದ್ದು, ಎರಡೂವರೆ ವರ್ಷದ ಮುದ್ದು ಮಗಳಿದ್ದಳು.
ಅಂದರೆ ಮಧ್ಯಾಹ್ನ 3 ಗಂಟೆಯಿಂದ ರಾತ್ರಿ 10 ಗಂಟೆಯವರೆಗಿನ ಕೆಲಸ!
ನಿನ್ನೆ ಕೆಜಿ ರಸ್ತೆಯಲ್ಲಿರುವ ಬ್ಯಾಂಕ್ ಆಫ್ ಇಂಡಿಯಾದ ಎಟಿಎಂಗೆ ಹಣ ತುಂಬಿಸುತ್ತಿದ್ದ ವೇಳೆ ಕಾರಿನ ಚಾಲಕ ಡಾಮಿನಿಕ್ ಸೆಲ್ವರಾಜ್ ಎಂಬಾತ ಸುಮಾರು 1.38 ಕೋಟಿ ರು.
ಕವಿತಾ ಏನನ್ನೂ ಹೇಳಿಕೊಡದಿದ್ದರೂ ಅವಳ ಕಲ್ಪನೆಯೊಂದನ್ನೇ ಮುಂದಿಟ್ಟುಕೊಂಡು ಜೀವನದ ಸಕಲಿಷ್ಟು ಸತ್ಯಗಳನ್ನು ವಿದ್ಯೆಗಳನ್ನು ಕಲಿಯಬೇಕಂತ ವಿಜಿ ತಯಾರಾಗಿದ್ದಳು.
ಗನ್ ಸಂಸ್ಕೃತಿ ನಿಷೇಧ ಸಾಧ್ಯವಾಗಲಿಲ್ಲ: ಒಬಾಮ ವಿಷಾಧಅಂತೆಯೇ ಅಮೆರಿದಲ್ಲಿನ ಗನ್ ಸಂಸ್ಕೃತಿಗೆ ತಿಲಾಂಜಲಿ ಹಾಡುವ ಕುರಿತು ಮಾತನಾಡುತ್ತಿದ್ದ ಅಧ್ಯಕ್ಷ ಬರಾಕ್ ಒಬಾಮ ತಮ್ಮ ಆಡಳಿತಾವಧಿಯಲ್ಲಿ ಅದು ಸಾಧ್ಯವಾಗಲಿಲ್ಲ ಎಂದು ವಿಷಾಧ ವ್ಯಕ್ತಪಡಿಸಿದರು.
ಇವೆಲ್ಲವೂ ಸಂಪಾದಕರು ಮಾಡಿಕೊಂಡಿರುವ ಚಾರಿತ್ರಿಕ ಹಿನ್ನೆಲೆಯ ಸ್ಥೂಲ ವರ್ಗೀಕರಣವಷ್ಟೆ.
ಆದರೆ, ಅಲ್ಲಿರುವ ಸೌಲಭ್ಯ, ಶಿಕ್ಷಣ ಕ್ರಮ ಎಷ್ಟೋ ವರ್ಷದ ಸಾಧನೆ ಎಂಬಂತೆ ಭಾಸವಾಗುತ್ತದೆ.
ಕೃಪಾಲ್ ಅಕ್ಷರಾಭ್ಯಾಸಕ್ಕೆ ಪೂರಕ ಮಕ್ಕಳ ಮನೆಮಗುವಿನ ಸರ್ವಾಂಗಿಣ ವಿಕಾಸದಲ್ಲಿ ಶಿಕ್ಷಣ ಮಹತ್ವದ ಸ್ಥಾನ ಪಡೆದಿದ್ದು, ಕಲಿಕೆ ವಿಷಯದಲ್ಲಿ ಶಿಕ್ಷಕ ಹಾಗೂ ಪೋಷಕರು ಆಯ್ಕೆ ಮಾಡಿ ಕೊಳ್ಳಬೇಕಾದ ಕ್ಷೇತ್ರ ಬಹುದೊಡ್ಡ ಸವಾಲಾಗಿದೆ.
ಆದರೂ ಭಾರತವು ಇಂತಹ ದುಸ್ಥಿತಿಯಲ್ಲಿದೆ, ಏಕೆಂದರೆ, ಅದು ಇನ್ನೂ ದೇವರ ಕೈಯಲ್ಲೇ ಇದೆ.
ಆಂಧ್ರಶೈಲಿ ಸೋರೆಕಾಯಿ ಪಲ್ಯ ಮಾಡುವ ವಿಧಾನ ನಗರೋಟಾ ಉಗ್ರ ದಾಳಿಯ ಹುತಾತ್ಮರಿಗೆ ಅಂತಿಮ ಗೌರವ ಸಮರ್ಪಣೆ ಒಲಿಂಪಿಕ್ ಪದಕ ವಿಜೇತ ಸಾಕ್ಷಿ ಮಲಿಕ್ ಗೆ ಖೇಲ್ ರತ್ನ ಪ್ರಶಸ್ತಿರಿಯೋ ಒಲಿಂಪಿಕ್ಸ್ ನಲ್ಲಿ ಕಂಚಿನ ಪದಕ ಗೆಲ್ಲುವ ಮೂಲಕ ಭಾರತಕ್ಕೆ ಮೊದಲ ಪದಕ ತಂದುಕೊಟ್ಟ ಕುಸ್ತಿಪಟು ಸಾಕ್ಷಿ ಮಲಿಕ್..
ವರ್ಷಾನುಗಟ್ಟಲೇ ಸಾಧನೆ ಮಾಡಿದಲ್ಲಿ ಮಾತ್ರ ಅದರಲ್ಲಿ ಯಶಸ್ಸು ಪಡೆಯಲು ಸಾಧ್ಯ ಎಂದು ವಿನಮ್ರವಾಗಿ ನುಡಿಯುವ ಗಣೇಶ್, ಚಂದನವನದಿಂದ ಮತ್ತಷ್ಟು ಅವಕಾಶಗಳ ನಿರೀಕ್ಷೆಯಲ್ಲಿದ್ದಾರೆ.
ಆಧಾರ: ವೃತ್ತಾಂತ ವಾರಪತ್ರಿಕೆಯ 1912ರ ಅಕ್ಟೋಬರ್‌ 24ರ ಸಂಚಿಕೆಯ ಪುಟ 6 ರಲ್ಲಿರುವ ಸುದ್ದಿ.
ಹಾಗೆಯೇ ಹಾಗಲ್ಲದ, ಆಸಕ್ತಿಯಿರದ, ಮಾತ್ರವಲ್ಲ ಎಲ್ಲೂ ಸಲ್ಲದ ಕೆಲವರೂ ಈ ವ್ಯವಸ್ಥೆಯೊಳಗೆ ಸೇರಿಬಿಟ್ಟಿದ್ದಾರೆ.
ಈ ಎರಡು ಆಸ್ಪತ್ರೆಗಳ ವಿರುದ್ಧ ಕ್ರಮ ಜರುಗಿಸುವಂತೆ ಜಿಲ್ಲಾ ಆರೋಗ್ಯ ಮತ್ತು ಕುಟುಂಬ ಕಲ್ಯಾಣಾಧಿಕಾರಿಗೂ ಪೊಲೀಸರು ಸೂಚಿಸಿದ್ದಾರೆ.
ಜತೆಗೆ, ವಾಸ್ತವದ ಅರಿವು ಮೂಡಿಸು ತ್ತದೆ.
ಗುಜರಾತಿನ ಕರಾವಳಿಯಿಂದ ಹೊರಟು, ಸದಾ ಸ್ಥಾನ ಬದಲಾಯಿಸುತ್ತಿರುವ ರೆಡ್ ಸ್ನ್ಯಾಪರ್‍ ಮೀನಿನ ಗುಂಪಿನ ಹುಡುಕಾಟದಲ್ಲಿ ಅವರಿರುತ್ತಾರೆ.
ಇದನ್ನು ಲಘುವಾಗಿ ಪರಿಗಣಿಸಿದರೆ ಸರ್ಕಾರ ತಕ್ಕ ಬೆಲೆ ತೆರಬೇಕಾಗುತ್ತದೆ.
ಸುಪ್ರೀಂ ಕೋರ್ಟ್ ಮುಖ್ಯ ನ್ಯಾಯಮೂರ್ತಿಗಳ ಹೇಳಿಕೆ ಬಗ್ಗೆ ಪ್ರತಿಕ್ರಿಯಿಸಿದ ಕೇಂದ್ರ ಕಾನೂನು ಸಚಿವರು, ಸರ್ಕಾರ ಈ ವರ್ಷ 120 ನ್ಯಾಯಾಧೀಶರನ್ನು ನೇಮಕ ಮಾಡಿದೆ.
ಬಹುತೇಕ ರೈತರು ಜೀವನ ನಡೆಸುವುದೂ ಕಷ್ಟವಾಗಿದೆ.
ಕುವೆಂಪು ಸ್ನಾತಕೋತ್ತರ ಕೇಂದ್ರ ಜಯಲಕ್ಷಿö್ಮಪುರಂ ಕುವೆಂಪು ವಿದ್ಯಾ ವರ್ಧಕ ಟ್ರಸ್ಟ್‌ನಲ್ಲಿ ಭಾನುವಾರ ಏರ್ಪಡಿಸಿದ್ದ ೨೦೦೮-೦೯ನೇ ಸಾಲಿನ ಎಂಫಿಲ್‌ ಪದವಿ ಪ್ರಮಾಣ ಪತ್ರಗಳ ವಿತರಣೆ ಹಾಗೂ ೨೦೦೯- ೧೦ನೇ ಸಾಲಿನ ಎಂ.
ಅಶೋಕ್ ಪೈ ಕಳೆದ ಮಧ್ಯರಾತ್ರಿ ಹೃದಯಾಘಾತದಿಂದ ನಿಧನ..
ಗಾತ್ರ, 149 ಗ್ರಾಂ ತೂಕ, ಇತ್ಯಾದಿ.
ಮಕ್ಕಳು ತಪ್ಪು ಮಾಡಲು ಹಿಂಜರಿಯುವುದಿಲ್ಲ.
ಇದೇ ವೇಳೆ ಸಂಗೀತ ನಿರ್ದೇಶಕರಾದ ಕಿಶೋರ್ ಕುಮಾರ್ ಮತ್ತು ಆರ್.
ಹಾಗಾಗಿಯೇ ಹಿಂದೂ ಧರ್ಮವನ್ನು ತೊರೆದು ಬೌದ್ಧ ಧರ್ಮವನ್ನು ಅಪ್ಪಿಕೊಳ್ಳುವ ಮೂಲಕ ಹೊಸ ಹುಟ್ಟು ಪಡೆದುಕೊಂಡಿದ್ದೇನೆ’.
ಸಂಜೆಹೊತ್ತು ಶಾಲೆಗೆ ಹೋಗೋ ಹುಡುಗಿ ಬಂದು ಅಂಗಡಿಯಲ್ಲಿ ಚಾಕ್ಲೇಟ್‌ ಕೇಳಿದಳು, ಕಾಸಿಗೆ ಕೈಯೊಡ್ಡಿದರು ಅಂಗಡಿಯವರು.
ಬೀದಿಬದಿ ಅಂಗಡಿಗಳಲ್ಲಿ ಊಟ ಸಿಗುತ್ತದೆ ಎಂದು ಅನೇಕರು ಬರುತ್ತಾರೆ.
ಈ ನಡುವೆ ಫ್ರಾನ್ಸ್ ಅಧ್ಯಕ್ಷ ಒಲಾಂಡ್, ‘ಪರ್ಶಿಯನ್ ಗಲ್ಫ್ ಪ್ರದೇಶದಲ್ಲಿ ಐಎಸ್ ವಿರುದ್ಧ ಕಾರ್ಯಾಚರಣೆಗೆ ಸೇನೆಯನ್ನು ಕಳುಹಿಸಲಾಗುವುದು’ ಎಂಬ ಹೇಳಿಕೆ ನೀಡಿದ್ದರು.
ಮಂತ್ರದಂಡ ಬೀಸಿದ ವೇಗದಲ್ಲಿ ತಾಪತ್ರಯಗಳು ಮಾಯವಾಗಬೇಕೆಂದು ಯಾರೂ ನಿರೀಕ್ಷಿಸುವುದಿಲ್ಲ.
ಬೇಸಿಕ್‌ ಟ್ರೈನಿಂಗ್‌, ಅಡ್ವಾನ್ಸ್‌ x ಟ್ರೇನಿಂಗ್‌ ಹೀಗೆ ಬೇರೆ ಬೇರೆ ಹಂತದ ತರಬೇತಿ ಇಲ್ಲಿ ಲಭ್ಯ.
ನ ಜಿಲ್ಲಾ ಯೋಜನಾ ನಿರ್ವಹಣಾಧಿಕಾರಿ ಡಾ.
Looking Back Year 2014 ಮಲಾಲಾ ಮತ್ತು ಸತ್ಯಾರ್ಥಿಗೆ ನೊಬೆಲ್ ಪಾಕಿಸ್ತಾನದ ಹೆಣ್ಣು ಮಕ್ಕಳ ಶಿಕ್ಷಣ ಹಕ್ಕು ಹೊರಾಟಗಾರ್ತಿ ಮಲಾಲಾ ಯೂಸುಫ್ ಝೈ ಮತ್ತು ಭಾರತದ ಮಕ್ಕಳ ಹಕ್ಕು ಹೊರಾಟಗಾರ ಕೈಲಾಶ್ ಸತ್ಯಾರ್ಥಿ ಅವರಿಗೆ 2014ರ ಜಂಟಿ ನೊಬೆಲ್ ಪ್ರಶಸ್ತಿ ಒಲಿದು ಬಂದಿದೆ.
ಸುಪ್ರೀಂಕೋರ್ಟ್‌ ಆದೇಶದಂತೆ ಕೇಂದ್ರ ಸರ್ಕಾರ 628 ಕಪ್ಪು ಹಣದ ಖಾತೆಗಳ ಪಟ್ಟಿ ಸಲ್ಲಿಸಿದ್ದು, ಅದರ ತನಿಖೆ ಇನ್ನೂ ಪ್ರಗತಿಯ ಹಂತದಲ್ಲಿದೆ.
ಕಪ್ಪು ಬಟ್ಟೆ ಅವನಿಗೆ ಪ್ರಿಯ.
ಆಗ ಮಗು ಕೇಳಿತು, ‘ಅಮ್ಮ ಚಂದಮಾಮ ಇಡೀ ಊಟ ನನ್ ಥರ ಗುಳುಮ್ ಗುಳುಮ್ ಮಾಡಿತ್ತಾ?’
ಸ್ಮಾರ್ಟ್‌ಫೋನ್‌ಗಳ ವ್ಯಾಪಕ ಬಳಕೆಗೆ ಅನುಗುಣವಾಗಿ ಮೊಬೈಲ್‌ ಕಿರು ತಂತ್ರಾಂಶಗಳು (ಆ್ಯಪ್‌) ಅಭಿವೃದ್ಧಿಯಾಗುತ್ತಿದ್ದಂತೆ ಬಳಕೆದಾರರು, ಸರಕು ಮತ್ತು ಸೇವೆಗಳ ಮಾರಾಟಗಾರರ ಚಿತ್ತವೆಲ್ಲ ಈಗ ಮೊಬೈಲ್‌ನಲ್ಲಿಯೇ ಕೇಂದ್ರೀಕೃತಗೊಂಡಿದೆ.
ಇಂಥ ನಕಾರಾತ್ಮಕ ಪಾತ್ರಗಳಲ್ಲಿ ನಟಿಸುವ ಮಕ್ಕಳನ್ನು ನೋಡುವವರೂ ಹೆಚ್ಚಿನ ಸಂಖ್ಯೆಯಲ್ಲಿ ಮಕ್ಕಳೇ ಆಗಿರುತ್ತಾರೆ.
ಪಡಸಾಲೆಯ ಗೋಡೆಗಳಿಗೆ ನಾಲ್ಕು ದಿಕ್ಕಿಗೆ ನಾಲ್ಕು ಬಾಗಿಲು ಹಾಗೂ ಮರದ ಸರಳಿನ ಕಿಟಕಿಗಳು.
5) ಏಕರೂಪ ನಾಗರಿಕ ಸಂಹಿತೆಗೆ ಬಂದಿರುವ ಬೇಡಿಕೆಯು ಬಿಜೆಪಿಯ ರಾಜಕೀಯ ಅಜೆಂಡಾದಿಂದ ಪ್ರೇರಿತವಾಗಿದೆ.
ಎತ್ತರ, ತೂಕ, ಗಾತ್ರಗಳಿಗೆ ಅನುಗುಣವಾಗಿ ಮಹಿಳೆಯರನ್ನು ನಾಲ್ಕು ಗುಂಪುಗಳನ್ನು ಮಾಡಿ ಅಧ್ಯಯನ ನಡೆಸಲಾಯಿತು.
ಲಿಂಗಸೂಗೂರು ಅಮರೇಶ್ವರ ವಿದ್ಯಾವರ್ಧಕ ಸಂಘ ಭೂ ಮಂಜೂರಾತಿ ಹಿಂದಕ್ಕೆ ಪಡೆಯಲು ಆದೇಶTuesday, September 20th, 2011 ಗುಲಬರ್ಗಾ ಸೆ.
ಈ ನೆಲದ ಮೇಲೆ ಉಳಿದವರಿಗೆ ಇರುವಷ್ಟೇ ಅಧಿಕಾರ ದಲಿತರಿಗೂ ಇದೆ.
ಹೀಗೆ ಮಾಡುವಾಗ ಸಾಧಾರಣವಾಗಿ ಎಲ್ಲರಿಗೂ ಎದುರಾಗುವುದು, ನಮ್ಮ ಸುತ್ತಮುತ್ತಲಿನ ಸಮಾಜದಿಂದ ಸತತವಾಗಿ ಬರುವ ಋಣಾತ್ಮಕ ಸಲಹೆಗಳು ಮತ್ತು ಅಭಿಪ್ರಾಯಗಳು.
ನಮ್ಮ ಎದುರೇ ಬಹಳಷ್ಟು ಇಂಥ ಸಾಧಕರಿದ್ದಾರೆ.
ನಿನ್ನೆ ಬೆಳ್ಳಂದೂರು ಗೇಟ್ ಮಾರತ್ತಹಳ್ಳಿ ರಿಂಗ್ ರಸ್ತೆ, ಇಕೋ ಸ್ಪೇಸ್ ಹತ್ತಿರದಲ್ಲಿ ನಿರ್ಮಾಣ ಹಂತದಲ್ಲಿದ್ದ ಕಟ್ಟಡವೊಂದು ಕುಸಿದುಬಿದ್ದ ಪರಿಣಾಮ ಅವಶೇಷಗಳಡಿ ಸಿಲುಕು ಇಬ್ಬರು ಮೃತಪಟ್ಟಿದ್ದರು.
ತಮ್ಮ ಅಘೋಷಿತ ವರಮಾನ ಬಹಿರಂಗಪಡಿಸುವವರು, ಅದರ ಜತೆಗೆ ಬೇನಾಮಿ ಆಸ್ತಿ ವಿವರಗಳನ್ನೂ ನೀಡಿದರೆ ಅವರಿಗೆ ಬೇನಾಮಿ ಕಾಯ್ದೆಯಡಿ ರಕ್ಷಣೆ ದೊರೆಯಲಿದೆ.
ಅಂದರೆ ಇದಕ್ಕೆ ಪೂರಕವಾದ ಸಿಬ್ಬಂದಿಯನ್ನು ವ್ಯವಸ್ಥೆಗೊಳಿಸಬೇಕು ಎಂಬುದೇ ಇದರ ಸಾರಾಂಶ.
ಶಂಕರಯ್ಯ ಅವರು ಮಾತನಾಡಿ ಸಂಸ್ಥೆಯು ಇನ್ನು ಉನ್ನತ..
ಆಂಧ್ರಶೈಲಿ ಸೋರೆಕಾಯಿ ಪಲ್ಯ ಮಾಡುವ ವಿಧಾನ ನಗರೋಟಾ ಉಗ್ರ ದಾಳಿಯ ಹುತಾತ್ಮರಿಗೆ ಅಂತಿಮ ಗೌರವ ಸಮರ್ಪಣೆ ಪರಮಾಣು ಶಸ್ತ್ರಾಸ್ತ್ರ ಕುರಿತು ಪರಿಕ್ಕರ್ ಹೇಳಿಕೆ: ಸ್ಪಷ್ಟನೆ ನೀಡುವಂತೆ ಕಾಂಗ್ರೆಸ್ ಆಗ್ರಹಭಾರತ ಪರಮಾಣು ಶಸ್ತ್ರಾಸ್ತ್ರಗಳನ್ನು ಮೊದಲು ಬಳಸುವುದಿಲ್ಲ ಎನ್ನುವುದು ಯಾಕೆ?
ಸಮೃದಟಛಿ ಹಸಿರು ಬಣ್ಣದಲ್ಲಿರುವ ಸೊಪ್ಪನ್ನು ಎಲ್ಲಾ ತರಹದ ಅಡುಗೆ ತಯಾರಿಕೆಯಲ್ಲಿ ಉಪಯೋಗಿಸ ಬಹುದು.
ನನ್ನನ್ನು ಅವನ ದೂರದ ಸಂಬಂಧಿಕರ ಮನೆಯಲ್ಲಿಟ್ಟು ಅವನು ಮತ್ತೆ ಶ್ರೀಲಂಕಾಗೆ ಹೋದ.
ಬಹುತೇಕ ಬಾಂಗ್ಲಾದೇಶಿಗಳು ಭಾರತ ವಿರೋಧಿಯಾಗಲು, ಬಾಂಗ್ಲಾದ ಆಡಳಿತ ಪಕ್ಷ ಅವಾಮಿ ಲೀಗ್ ನೊಂದಿಗೆ ಭಾರತ ಉತ್ತಮ ಸಂಬಂಧ ಹೊಂದಿರುವುದೇ ಕಾರಣ ಎಂದು ಬಾಂಗ್ಲಾದೇಶ ನ್ಯಾಷನಲಿಸ್ಟ್ ಪಕ್ಷದ ಮುಖ್ಯಸ್ಥ ಖಲೀದಾ ಜಿಯಾ ಹೇಳಿದ್ದಾರೆ.
ಆದರೆ ಒಂದು ವ್ಯತ್ಯಾಸವಿತ್ತು.
ಐಶ್ವರ್ಯಾ ಬರೆದಿದ್ದು ಎಂದು ನಂಬಲಾಗಿರುವ ಸ್ಲ್ಯಾಮ್ ಬುಕ್ ನ್ನು ಅಭಿಮಾನಿಯೊಬ್ಬರು ಟ್ವಿಟ್ಟರ್ ನಲ್ಲಿ ಹಂಚಿದ್ದು ಅದರಲ್ಲಿ ಕೆಲವು ಆಯ್ದ ಪ್ರಶ್ನೆಗಳಿಗೆ ಐಶ್ ಉತ್ತರ ನೀಡಿದ್ದಾರೆ.
ಅವರು ಬಾಲಕಿಯರನ್ನು ಆಸ್ಪತ್ರೆಗೆ ಕರೆದುಕೊಂಡು ಹೋದಾಗ ವೈದ್ಯರು ಬಾಲಕಿಯರು ಗರ್ಭಿಣಿಯರಾಗಿದ್ದಾರೆ ಎಂಬ ವಿಷಯ ತಿಳಿಸಿದ್ದಾರೆ.
ಕರ್ನಾಟಕ ಸೇರಿದಂತೆ ಆಂಧ್ರ ಪ್ರದೇಶ, ಮಹಾರಾಷ್ಟ್ರದಿಂದ ಅನೇಕ ಕುಸ್ತಿ ಪಟುಗಳು ತಮ್ಮ ಸಾಮರ್ಥ್ಯ ತೋರಿದರು.
ಉರಿ ಉಗ್ರ ದಾಳಿ: ಹುತಾತ್ಮ ಯೋಧರ ಮಕ್ಕಳ ಶಿಕ್ಷಣ ಹಾಗೂ ವಿವಾಹಕ್ಕೆ ನೆರವಿನ ಹಸ್ತ ಚಾಚಿದ ಉದ್ಯಮಿಉರಿ ಉಗ್ರರ ದಾಳಿಯಲ್ಲಿ ಹುತಾತ್ಮರಾದ ಸೈನಿಕರಿಗೆ ಇಡೀ ದೇಶವೇ ಸಂತಾಪ ಸೂಚಿಸಿದೆ.
ಮಂಜ ಮನೆಯಿಂದ ಬರುವಾಗ ಮಚ್ಚನ್ನು ತಂದಿರಲಿಲ್ಲವೆಂದೂ, ಅಲ್ಲಿ ನಡೆದ ಘಟನೆ ಆಕಸ್ಮಿಕವಷ್ಟೆ ಎಂಬುದನ್ನು ನ್ಯಾಯಮೂರ್ತಿಗಳಿಗೆ ತಿಳಿಸಿದೆ.
ಕೆಲ ದಿನಗಳಿಂದ ಸುರಿಯುತ್ತಿರುವ ಬಾರಿ ಮಳೆ, ಚಂಡಮಾರುತ ಬೀಸುತ್ತಿದ್ದು..
ಕೃಪಾಲ್ ‘ಹರಿನಾಮ ಒಂದೇ ಮೋಕ್ಷಕ್ಕೆ ದಾರಿ’ಮಾನವ ಎಲ್ಲವನ್ನು ತ್ಯಜಿಸಿ ಹರಿನಾಮ ಒಂದೇ ಮೋಕ್ಷಕ್ಕೆ ದಾರಿಯೆಂದು ಕನಕದಾಸರು ತಮ್ಮ ಸರ್ವಸ್ವವನ್ನು ತ್ಯಾಗ ಮಾಡಿ ಸಂತರಾದರೆಂದು ತಹಶೀಲ್ದಾರ್‌ ಆರ್‌.
ರಾಷ್ಟ್ರೀಯ ಹೆದ್ದಾರಿ ಜಾಲ, ಬಂದರು, ವಿಮಾನ ನಿಲ್ದಾಣದಂಥ ಮೂಲ ಸೌಕರ್ಯಗಳ ವಿಷಯದಲ್ಲಿ ಈ ತ್ರಿಕೋನದಿಂದ ಅಭಿವೃದ್ಧಿಯ ಭ್ರಮೆಯನ್ನು ನಿರ್ಮಿಸುತ್ತ ಹೋಗಬಹುದು.
ಆದರೂ ಅನಿವಾರ್ಯವಾಗಿ ಅಲ್ಲಿ ಮುಂದುವರಿಯಬೇಕಿದೆ’ ಎನ್ನುತ್ತಾರೆ ಮಾರುತಿ ಹುಜರತಿ.
ಆದರೆ, ಕನ್ನಡ ಮಾಧ್ಯಮದಲ್ಲೇ ಓದು’ ಎಂದು ಹೇಳಿದ್ದರು.
ಪರಮೇಶ್ವರ ಅವರು ವಿವರಿಸಿದ್ದಾರೆ.
ಆದರೆ ಅದು ಆಗಿಲ್ಲ.
ಕಾವೇರಿಯಲ್ಲಿ ನೀರಿನ ಹರಿವು ಕಡಿಮೆಯಾದಾಗಲಷ್ಟೇ ಇಲ್ಲೊಂದು ನೀರು ಹಂಚಿಕೆ ವಿವಾದವಿದೆ ಎಂದು ಸರ್ಕಾರಗಳಿಗೆ ನೆನಪಾಗುತ್ತದೆ.
ಚಿತ್ರಕ್ಕೆ ಭರತ್ ನಂದ ಆಕ್ಷನ್ ಕಟ್ ಹೇಳಿದ್ದು, ರಾಘವ ನಾಗ್ ಎಂಬ ಹೊಸ ಪ್ರತಿಭೆ ನಟಿ ತೇಜಸ್ವಿನಿ ಜತೆ ಡ್ಯುಯೆಟ್ ಹಾಡಲಿದ್ದಾರೆ.
‘ಕಾದಲ್’ ತಮಿಳು ಪದ ಎನ್ನುವುದು ಅನೇಕರ ನಂಬುಗೆ.
ನನಗೆ ಅನಿಸುವ ಹಾಗೆ ಸಾಧ್ಯವಿಲ್ಲ.
ಸಮ್ಮೇಳನಕ್ಕೆ ಇನ್ನು ಕೇವಲ ಒಂದು ತಿಂಗಳಷ್ಟೇ ಬಾಕಿ ಇದ್ದುಸಿದ್ಧತೆಗಳು ಆಗಿರುವುದು ಕೇವಲ ಹಿಡಿಯಷ್ಟು.
ಚಳಿಗಾಲದಲ್ಲಿ ಬೆಳ್ಳಿ ಮೋಡಗಳ ಚಲನೆಯೂ ಕಣ್ಣಿಗೆ ಹಬ್ಬ.
ಕೃಪಾಲ್ ‘ಕನಕದಾಸರೇ ಇಂದು ಜಗತ್ತಿಗೆ ಮಾದರಿ’ ‘ಕನಕದಾಸರು ಕೆಳವರ್ಗಕ್ಕೆ ಸೇರಿದ್ದಾರೆಂಬ ಕಾರಣಕ್ಕೆ ದೀಕ್ಷೆ ನೀಡಲು ಮೇಲ್ವರ್ಗದವರು ನಿರಾಕರಿಸಿದರು.
ಆದರೆ ನಮಗೆ ನಮ್ಮದೇ ಆದ ಹಿಂಜರಿಕೆಗಳಿದ್ದವು.
ಜಿ., ಲವಂಗ, ಏಲಕ್ಕಿ 10 ಗ್ರಾಂ, ಲವಂಗದ ಎಲೆ ಸ್ವಲ್ಪ, ನಿಂಬೆ ರಸ ಸ್ವಲ್ಪ, ಎಣ್ಣೆ 2 ಟೇಬಲ್ ಚಮಚ, ಉಪ್ಪು ರುಚಿಗೆ ತಕ್ಕಂತೆ.
ಇದಕ್ಕೆ ಕೆಲವು ಮನೆ ಮದ್ದುಗಳು ಪರಿಣಾಮಕಾರಿ- ಚಳಿಗಾಲಕ್ಕಿಷ್ಟು ಬೆಚ್ಚನೆಯ ಸೂತ್ರಗಳು ಚಳಿಗಾಲದಲ್ಲಿ ದೇಹವನ್ನು ಹೊರಗಿನಿಂದ ಬೆಚ್ಚಗಿಡುವ ಸ್ವೆಟರು, ಹೊದಿಕೆಗಳ ಜತೆಗೆ ಒಳಗಿನಿಂದ ಬಿಸಿಯಾಗಿಡುವ ಸೂಕ್ತ ಆಹಾರವಸ್ತುಗಳನ್ನು ಸೇವಿಸಬೇಕಾಗುತ್ತದೆ.
ನಾವೆಲ್ಲ ಆ ಪೂರ್ವಗ್ರಹಗಳಿಂದ ಕಳಚಿಕೊಂಡು, ಅರಸು ಕಾರ್ಯಕ್ರಮಗಳ ಒಳ್ಳೆಯ ಪರಿಣಾಮಗಳನ್ನು ಗ್ರಹಿಸುವ ಹೊತ್ತಿಗೆ ನಾಲ್ಕೈದು ವರ್ಷಗಳಾದವು.
ಎಂಥ ಬೇಸಿಗೆ ಬರಗಾಲದಲ್ಲೂ ಇಲ್ಲಿ ನೀರು ಕಮ್ಮಿ ಆಗಲ್ಲ ಅಂತ ಬೈಲಪ್ಪ ಹೇಳಿದ್ರು.
ಮುಖ್ಯಮಂತ್ರಿಗಳು ಹಗರಣಕ್ಕೆ ಹೆದರಿ ಓಡಿ ಹೋಗಿದ್ದಾರೆ ಎಂದು ಲೇವಡಿ ಮಾಡಿದರಲ್ಲದೆ, ತಾವು ತಪ್ಪು ಮಾಡಿದ್ದರೆ, ಜೈಲಿಗೆ ಹೋಗಲು ಸಿದ್ಧ.
‘ಮಿಥ್ಯಾ–ಹಿಂದೂ ಪುರಾಣಗಳ ಕೈಪಿಡಿ’, ‘ಸೀತಾ–ರಾಮಾಯಣದ ಮರು ಕಥನ’, ‘ಬ್ಯುಸಿನೆಸ್ ಸೂತ್ರ– ವ್ಯವಹಾರ ನಿರ್ವಹಣೆ ಕುರಿತು ಭಾರತೀಯ ದೃಷ್ಟಿಕೋನ’– ಇವು ಅವರ ಕೆಲವು ಪ್ರಸಿದ್ಧ ಕೃತಿಗಳು.
ಆದರೆ ಹೆಬ್ಬೆ ಕಡೆಗಿನ ಪಯಣದ ಅನುಭವವೇ ಬೇರೆ.
ಕೆನಡಾ ಸಂಸತ್ತಿನಲ್ಲಿ ನಡೆಯುವ ಎಲ್ಲಾ ಚರ್ಚೆಗಳನ್ನೂ ಇಂಗ್ಲಿಷ್ ಮತ್ತು ಫ್ರೆಂಚ್‌ ಭಾಷೆಗಳೆರಡರಲ್ಲೂ ದಾಖಲಿಸಲಾಗುತ್ತದೆ.
ಮಿಥ್ಯಾವಾಸ್ತವ ಕ್ಷೇತ್ರಕ್ಕೆ ಕಾಲಿಡುವವರಿಗೆ ಉತ್ತಮ ಸಾಧನ.
ಅಂದರೆ ನಮ್ಮ ಸಮಾಜ ಯಾವ ಬಗೆಯದಾಗಿರುತ್ತದೆ ಎಂಬುದನ್ನು ಅದರೊಳಗೆ ರಚಿತವಾಗಿರುವ ಶ್ರೇಣೀಕೃತ ವ್ಯವಸ್ಥೆ ಇಂದಿಗೂ ನಿರ್ಧರಿಸುತ್ತದೆ.
ಒಂದು ಕಡೆ ಸಂಸ್ಕೃತ, ಇನ್ನೊಂದು ಕಡೆ ಇಂಗ್ಲಿಷ್‌, ಮತ್ತೊಂದು ಕಡೆ ಹಿಂದಿ, ಮಗುದೊಂದು ಕಡೆ ಇತರ ಭಾಷೆಗಳು.
ಅದಕ್ಕಾಗಿ ನೀವು 268 ಮೆಟ್ಟಿಲು ಹತ್ತಿ ಹೋಗಬೇಕು.
ಇನ್ನು ಹೆಸರಿಡದ ಈ ಚಿತ್ರದ ಚಿತ್ರೀಕರಣದ ಬಗ್ಗೆ ಹೇಳುವ ನಟಿ "ನಾವು ನಾಲ್ಕು ದಿನಗಳ ಚಿತ್ರೀಕರಣ ಮುಗಿಸಿದೆವು.
ಅದರ ಕೊರತೆಯೇ ಹೆಣ್ಣು ಮಕ್ಕಳನ್ನು ಶಾಲೆ ಬಿಡಿಸುತ್ತದೆ.
ನಿನ್ನೆ ಸಂಜೆ 4.15ರ ಸುಮಾರಿಗೆ ಬಂದಿರುವ ದುಷ್ಕರ್ಮಿಗಳು, ಮನೆಯನ್ನು ಬಾಡಿಗೆಗೆ ಪಡೆದುಕೊಳ್ಳಬೇಕಿದ್ದು, ಮಾಲೀಕರೊಂದಿಗೆ ಮಾತನಾಡಬೇಕೆಂದು ಹೇಳಿದ್ದಾರೆ.
ತಾಯಲೂರು ವ್ಯವ ಸಾಯ ಸೇವಾ ಸಹಕಾರ ಸಂಘದ ಫಲಾನುಭಗಳಿಗೆ 500 ಹಸುಗಳನ್ನು ನೀಡಲಾಗುವುದು ಅಪೆಕ್ಸ್ ಬ್ಯಾಂಕ್ ನಿರ್ದೇಶಕ ಎಂ.
ಜನರ ಸಮಸ್ಯೆ ಆಲಿಸುವ ಸೌಜನ್ಯವನ್ನೂ ಪ್ರದರ್ಶಿಸದಿರುವುದು ಖಂಡನೀಯ.
ಇದರಲ್ಲಿ 3 ಮಹಿಳೆ ಹಾಗೂ 11 ಪುರುಷರ ಮೃತದೇಹ ಪತ್ತೆಯಾಗಿದೆ.
ಘೋಷಿತ 43 ತಾಲ್ಲೂಕುಗಳ ರಚನೆಯನ್ನು ಹಂತಹಂತವಾಗಿ ಕೈಗೆತ್ತಿಕೊಳ್ಳಲು ಸರ್ಕಾರ ಬದ್ಧವಾಗಿದೆ ಎಂದರು.
ಅವರನ್ನೂ ಮಕ್ಕಳು ಕೇಳಿದ ಪ್ರಶ್ನೆ: ‘ಮೊದಲ ವಿಜ್ಞಾನಿ ಯಾರು?’
ಪೌಷ್ಟಿಕ ಆಹಾರವನ್ನೇ ಸೇವಿಸಬೇಕು ಎಂದು ಮಕ್ಕಳಿಗೆ ಕೇವಲ ಬಾಯಿ ಮಾತಿನಲ್ಲಿ ಹೇಳಿದರೆ ಸಾಲದು.
ಆದರೆ ತಾಂತ್ರಿಕ ಕಾರಣಗಳಿಂದಾಗಿ ಇದರ ನಿರ್ಮಾಣ ಕಾರ್ಯ ನಿಧಾನಗತಿಯಲ್ಲಿ ಸಾಗಿತ್ತು.
ಆದರೆ ನಂತರದ 400 ಮೀಟರ್‌ಗಳಲ್ಲಿ ಆ ವೇಗವನ್ನು ಉಳಿಸಿಕೊಳ್ಳಲಾಗಲಿಲ್ಲ.
ಅದು ತನ್ನ ಅರ್ಜಿಯಲ್ಲಿ, ತಮಿಳು ನಾಡಿಗೆ ನೀರು ಬಿಟ್ಟರೆ ಕರ್ನಾಟಕದ ಜನತೆಗೆ ಕುಡಿಯಲು ಮತ್ತು ವ್ಯವಸಾಯಕ್ಕೆ ನೀರಿಲ್ಲದಾಗುತ್ತದೆ ಎಂದು ವಿವರಿಸಿದೆ.
ಆದರೆ ಅದರಿಂದ ಹಂಪಿಯ ಒಟ್ಟಂದ ಮತ್ತು ಸಮಗ್ರ ನೋಟ ಕದಡಿಹೋಗುತ್ತದೆ ಮತ್ತು ಇದರಿಂದ ಉಳಿದ ಸ್ಮಾರಕಗಳ ರಕ್ಷಣಗೆ ಧಕ್ಕೆ ಬರುತ್ತದೆ ಎನ್ನುವುದು ಯುನೆಸ್ಕೋ ದೃಢ ನಿರ್ಧಾರವಾಗಿತ್ತು.
ಆದರೆ, ಸರ್ಕಾರ ಯಾವುದೇ ದಿನ ಇಂತಹ ನೋಟುಗಳನ್ನು ಮತ್ತೆ ರದ್ದುಪಡಿಸುವ ಆದೇಶ ಹೊರಡಿಸುವ ಭೀತಿ ಇರುವುದರಿಂದ ಕಪ್ಪು ಹಣ ಸಂಗ್ರಹ ಪ್ರಮಾಣಕ್ಕೆ ಕಡಿವಾಣ ಬೀಳಲೂಬಹುದು.
ನಾವು ಯಾವುದನ್ನು ನಿಯಂತ್ರಿಸಿದ್ದೇವೆ ಎಂದು ಯೋಚಿಸಿ ನೋಡಿ.
ಸೇನೆಗೆ ಬೇಕಿರುವ ತಂತ್ರಜ್ಞಾನ ಮತ್ತು ಉತ್ಪನ್ನಗಳ ಸಂಶೋಧನೆ ಮತ್ತು ಅಭಿವೃದ್ಧಿಯನ್ನು ನಡೆಸುವ ಡಿಆರ್‌ಡಿಒದಲ್ಲಿ 2700 ಎಂಜಿನಿಯರುಗಳ ಕೊರತೆ ಇದ್ದರೂ ಈ ಹುದ್ದೆಗಳನ್ನು ಒಪ್ಪಿಕೊಳ್ಳಲು ತೆರಿಗೆ ದುಡ್ಡಿನಲ್ಲಿ ಐಐಟಿಯಲ್ಲಿ ತಯಾರಾದ ಎಂಜಿನಿಯರುಗಳು ಸಿದ್ಧರಿಲ್ಲ.
ಶಿಕ್ಷಣವೇ ಈ ಭಾಗಕ್ಕೆ ಆಧಾರ ಗ್ರಾಮೀಣ ಜನತೆ ಮೂಢ ನಂಬಿಕೆಗಳಿಂದ ದೂರವಿರಬೇಕು.
ಕೃಪಾಲ್ ಮುದ್ದು ಬಾಲಕಿಯೂ ಸದ್ದು ಮಾಡುವ ಭೂತವೂಅಮ್ಮ ಹಾಗೂ ಮಗಳು ಭೂತಚೇಷ್ಟೆಯಿಂದಾಗಿ ತೊಳಲಾಡುವ ಈ ಕಥನದಲ್ಲಿ ಉಳಿದ ಪಾತ್ರಗಳನ್ನು ದುಡಿಸಿಕೊಂಡಿರುವ ರೀತಿಯಲ್ಲೂ ತರ್ಕವಿಲ್ಲ.
ಶೋಭಾ ಅವರ ಹುಟ್ಟೂರು ಕೆ.
ಖಾಸಗಿ ಆಸ್ಪತ್ರೆಗಳಲ್ಲಿ ರೋಗಿಗಳ ಸಮಸ್ಯೆಗಳಿಗೆ ಕಡಿವಾಣ ಹಾಕಲು ಹೊಸ ಕಾಯ್ದೆ ತರುವುದಾಗಿ ರಾಜ್ಯದ ಆರೋಗ್ಯ ಸಚಿವರು ಹೇಳಿದ್ದಾರೆ.
ಆದರೆ ಚುನಾವಣೆಯೆನ್ನುವುದು ನಿಜಕ್ಕೂ ಪಂದ್ಯದಂತಿರುವುದರಿಂದ ಅಲ್ಲಿ ಗೆಲ್ಲುವ ಭಾಷೆ ಬಳಸುವುದು ಅನಿವಾರ್ಯವಿರಬಹುದು.
ಈ ಫೋನ್ ಭಾರತದಲ್ಲಿ ಅಮೆಝಾನ್ ಜಾಲಮಳಿಗೆ ಮೂಲಕ ದೊರೆಯುತ್ತದೆ.
ಆರ್ಥಿಕ ಸುಧಾರಣೆಯ ಬಗ್ಗೆ ಒಂದು ಕೊನೆಯ ಮಾತು– ಸರ್ಕಾರಗಳು ಬಾಹ್ಯ ಒತ್ತಡವನ್ನು ಮುಂದಿಟ್ಟುಕೊಂಡು ಆಂತರಿಕ ಒತ್ತಡಗಳಿಂದ ಸುಧಾರಣೆಗಳನ್ನು ಮಾಡಿರುವ ಸಾಧ್ಯತೆ ಇದೆ.
ನಿರೂಪಣೆಯ ತಂತ್ರ ಕೂಡ ಸಿನೆಮಾಗೆ ಯಾವುದೇ ರೀತಿಯಲ್ಲಿ ಸಹಕರಿಸದೆ, ತಿರುವುಗಳನ್ನು ನೀಡದೆ, ಬೇಕಂತಲೇ ಹಿಂದಕ್ಕೆ ಮುಂದಕ್ಕೆ ಚಲಿಸುವ ದೃಶ್ಯಗಳು ಪ್ರಯಾಸವನ್ನು ತಂದೊಡ್ಡುತ್ತವೆ.
ದೀರ್ಘಕಾಲ ಕರ್ನಾಟಕ ವಿಧಾನಸಭೆಯಲ್ಲಿ ಪ್ರತಿಪಕ್ಷ ನಾಯಕರಾಗಿ ದುರ್ಬಲರ ಮತ್ತು ಶೋಶಿತರ ಪರ ಧ್ವನಿ ಎತ್ತಿ ಸಮಾನತೆ ಮತ್ತು ನ್ಯಾಯಕ್ಕಾಗಿ ಹೋರಾಟ ನಡೆಸಿದ್ದಾಗಿ ಅವರು ಹೇಳಿದರು.
ಇದರ ಬಳಿಕ 140ಕ್ಕೂ ಹೆಚ್ಚು ಪ್ರದರ್ಶನ ನೀಡಿದ್ದಾನೆ.
ಪ್ರತಿಭಟನೆಗೆ ಕರೆ: ಪೊಲೀಸ್‌ ಪೇದೆ ಸಸ್ಪೆಂಡ್‌ : ಪೊಲೀಸರ ಬೇಡಿಕೆ ಈಡೇರಿಕೆಗಾಗಿ ನ.14 ರಂದು ಪ್ರತಿಭಟನೆ ನಡೆಸಬೇಕೆಂದು ಎಸ್‌ಎಂಎಸ್‌ ಮತ್ತು ವಾಟ್ಸಪ್‌ ಮೂಲಕ ಇತರೆ ಪೊಲೀಸರನ್ನು ಪ್ರಚೋದಿಸಿದ ಆರೋಪದ ಮೇಲೆ ಶಿಕಾರಿಪುರ ಪೊಲೀಸ್‌..
ಆದರೆ ಅದೆಲ್ಲಾ ಆಟದ ಭಾಗವಷ್ಟೆ.
ಅಂಬೇಡ್ಕರ್ ಸಮುದಾಯ ಭವನದ ಉದ್ಘಾಟನಾ ಸಮಾರಂಭದಲ್ಲಿ ಸೋಮ ವಾರ ಅವರು ಮಾತನಾಡಿದರು.
ನೆಚ್ಚಿನ ಗಾಯಕಿಯ ಕುರಿತು ಅನೇಕರು ಸಂತಾಪ ವ್ಯಕ್ತಪಡಿಸಿದ ಸಂದರ್ಭದಲ್ಲೇ, ‘ಜಾನಕಿ ಆರೋಗ್ಯವಾಗಿದ್ದಾರೆ’ ಎನ್ನುವ ಸ್ಪಷ್ಟನೆ ಪ್ರಕಟವಾಯಿತು.
ಸಾರ್ವಜನಿಕರ ಹಿತಕ್ಕಾಗಿ ಬ್ಯಾಂಕ್‌ ರಾಷ್ಟ್ರೀಕರಣ : ಕೇಂದ್ರ ಸಚಿವ ಖರ್ಗೆMonday, January 18th, 2010 ದೇಶದ ಸಾರ್ವಜನಿಕರ ಹಿತದೃಷ್ಟಿ ಗಮನದಲ್ಲಿಟ್ಟುಕೊಂಡು ಬ್ಯಾಂಕು ಗಳನ್ನು ರಾಷ್ಟ್ರೀಕರಣಗೊಳಿ ಸಲಾಗಿದೆ ಎಂದು ಕೇಂದ್ರ ಕಾರ್ಮಿಕ ಮತ್ತು ಉದ್ಯೋಗ ಖಾತೆ ಸಚಿವ ಮಲ್ಲಿಕಾರ್ಜುನ ಖರ್ಗೆ ಹೇಳಿದರು.
ಆದರೆ ಸದ್ಯಕ್ಕೆ ಎಲ್ಲವು ನಡೆಯುತ್ತಿದೆ" ಎಂದು ಚೋಪ್ರಾ ಸಿನೆಮಾದ ಪ್ರಗತಿಯ ಬಗ್ಗೆ ಹೇಳಿದ್ದಾರೆ.
ಇಲ್ಲಿನ ಜನರು ನೋಟು ವಿನಿಮಯ ಮಾಡಿಕೊಳ್ಳಲು ಸಾಧ್ಯವಾಗದೇ ಮಕ್ಕಳ ವಿದ್ಯಾಭ್ಯಾಸ ಖರ್ಚು ಜತೆಗೆ ದಿನ ನಿತ್ಯದ ಜೀವನ ನಡೆಸಲು ಕಷ್ಟದ ಸ್ಥಿತಿ ನಿರ್ಮಾ ಣವಾಗಿದೆ.
ಇದನ್ನು ಕೇಳಿಸಿಕೊಂಡ ವಿಮಾನದ ಸಿಬ್ಬಂದಿ ಮುಸ್ಲಿಂ ದಂಪತಿಗಳು ಅಲ್ಲಾ ಎಂದು ಹೇಳಿದ್ದನ್ನು ಹಾಗೂ ತಮಗೆ ಇದು ಅಹಿತಕಾರಿಯಾಗಿದೆ ಎಂದು ಪೈಲಟ್ ಗೆ ತಿಳಿಸಿದ್ದಾರೆ.
ಕೆಲವೊಮ್ಮೆ ಮನಸ್ಸಿನ ಮತ್ತು ಹೃದಯದ ತಳಮಳವನ್ನು ಮತ್ತು ಭಾವನೆಗಳನ್ನು ತೆರೆದಿಡಲಾರದ ಸಂದರ್ಭಗಳಲ್ಲಿ ಮೌನವನ್ನು ವಹಿಸುವುದು ಬಹಳ ಒಳ್ಳೆಯದು.
ಅದು ಮಾನವೀಯತೆ ಕೂಡ ಹೌದು.
ದೇಶಿ ಕ್ರೀಡೆಗೆ ಹೈಟೆಕ್ ಸ್ಪರ್ಶ ಕೊಡದೇ ಹೋಗಿದ್ದರೆ ಈ ಕ್ರೀಡೆ ಯನ್ನು ಯಾರು ತಾನೆ ನೋಡುತ್ತಿದ್ದರು.
ಬಾಳೆಗಿಡ ತುಂಬಾ ಉದ್ದ ಬೆಳೆಯುವ ಕಾರಣ, ಕುಬ್ಜ ತಳಿಗಳನ್ನು ಆಯ್ಕೆ ಮಾಡಿಕೊಂಡರೆ ಕುಂಡದಲ್ಲಿ ಬೆಳೆಯುವುದು ಉತ್ತಮ 24ರಿಂದ 48 ಗಂಟೆ ಕಾಲಬಾಳೆಯ ಬೀಜವನ್ನು ಬಿಸಿ ನೀರಿನಲ್ಲಿ ನೆನೆಸಿ ಇಡಬೇಕು ಪೊಟಾಷಿಯಂ ಅಂಶ ಹೇರಳವಾಗಿರುವ ಸಾವಯವ ಗೊಬ್ಬರ ತಯಾರಿಸಿ.
ಆಂಧ್ರಶೈಲಿ ಸೋರೆಕಾಯಿ ಪಲ್ಯ ಮಾಡುವ ವಿಧಾನ ನಗರೋಟಾ ಉಗ್ರ ದಾಳಿಯ ಹುತಾತ್ಮರಿಗೆ ಅಂತಿಮ ಗೌರವ ಸಮರ್ಪಣೆ ಮೆಲ್ಲುಸಿರೆ ಸವಿಗಾನ..
1999ರಲ್ಲಿ ಕಾರ್ಗಿಲ್‌ನಲ್ಲಿದ್ದ ಪಾಕಿಸ್ತಾನದ ಉತ್ತರ ಲೈಟ್ ಇನ್‌ಫೆಂಟ್ರಿಯ ಸೈನಿಕರನ್ನು ಅಲ್ಲಿಂದ ಎಬ್ಬಿಸಿದೆವು.
ರಶ್ಮಿಕಾ ಮೊದಲ ಬಾರಿ ನಾಯಕಿಯಾಗಿ ತೆರೆಯ ಮೇಲೆ ಕಾಣಿಸಿಕೊಳ್ಳುವ ಸಂಭ್ರಮ ಅನುಭವಿಸುತ್ತಿದ್ದಾರೆ.
ನಾನು ಸಂಗಮದ ನೀರು ಕುಡಿದಿರುವ ಅಲಹಾಬಾದಿನ ಗೂಂಡಾ ಎಂದೂ ಕಾಟ್ಜು ತಮ್ಮ ಟ್ವಿಟ್ಟರ್ ನಲ್ಲಿ ಟ್ವೀಟ್ ಮಾಡಿದ್ದಾರೆ.
ಹೀಗಾಗಿ ಮೋದಿಯ ರಾಷ್ಟ್ರೀಯ ವಾದ ಮತ್ತು ಅಭಿವೃದ್ಧಿ ಮಂತ್ರ ಮಾತ್ರ ಕೆಲಸ ಮಾಡುತ್ತದೆ ಎಂದು ಬಿಜೆಪಿ ರಾಷ್ಟ್ರೀಯ ಪ್ರಧಾನ ಕಾರ್ಯದರ್ಶಿ ತಿಳಿಸಿದ್ದಾರೆ.
ಭೈರಪ್ಪ ಇಬ್ಬರೂ ದಿನ ಬಿಟ್ಟು ದಿನ ಜನರನ್ನು ಕೆರಳಿಸುವ ಅಪ್ರಸ್ತುತವಾದ ಹಾಗೂ ಬೇಜವಾಬ್ದಾರಿ ಹೇಳಿಕೆಗಳನ್ನು ಕೊಡುವುದನ್ನು ನಿಲ್ಲಿಸಬೇಕು.
ಹಳ್ಳಿ ಕ್ರಾಸ್‌ ಬಳಿ ಮಧ್ಯಾಹ್ನ ಸುದ್ದಿಗಾರ ರೊಂದಿಗೆ ಮಾತನಾಡಿದ ಅವರು..
ಅಂದರೆ, ರೈಲ್ವೇ ಹಳಿಯಲ್ಲಿ ಎಲ್ಲೆ ಸಮಸ್ಯೆಯಾಗಿದ್ದರೂ ಸ್ಟೇಶನ್‌ಗಳಲ್ಲೇ ಅದು ತಿಳಿಯುತ್ತದೆ.
ದುರದೃಷ್ಟ ಎಂದರೆ ಈ ಕಂದಾಯ ಇಲಾಖೆಯಿಂದಲೇ ಜನರಿಗೆ ಅನೇಕ ಸೇವೆಗಳು ಸಿಗಬೇಕು.
ಇವೊತ್ತು ಗ್ರಾಮಾಂತರ ಪ್ರದೇಶದಲ್ಲಿ ಕೃಷಿ ಕಾರ್ಮಿಕರು ಸಿಗುತ್ತಿಲ್ಲ.
ಫೋನನ್ನು ವಿಆರ್‌ನ ಮೈಕ್ರೋಯುಎಸ್‌ಬಿ ಜೊತೆ ಸಂಪರ್ಕ ಮಾಡಿ ಅದರ ಜಾಗದಲ್ಲಿ ಕುಳ್ಳಿರಿಸಿ ಕ್ಲಾಂಪ್ ಮಾಡಿದೊಡನೆ ಒಕುಲಸ್ ಕಿರುತಂತ್ರಾಂಶ (ಆ್ಯಪ್) ಪ್ರಾರಂಭವಾಗುತ್ತದೆ.
ಯಂಥ ದೊಡ್ಡವರ ಹೆಸರು ಕೂಡ ಗೊತ್ತಿರುವುದಿಲ್ಲ.
ಪರಿಸರ ರಕ್ಷಣೆಗೆ ಆದ್ಯತೆ ನೀಡಬೇಕು’ ಎಂದು ವಿದ್ಯಾರ್ಥಿಗಳಿಗೆ ಸಲಹೆ ನೀಡಿದರು.
ಅವರ ಒಟ್ಟು ವ್ಯವಹಾರ ಪಿಓಎಸ್‌ ಉಪಕರಣವನ್ನು ನಿರ್ವಹಿಸಲು ಬೇಕಿರುವಷ್ಟು ಸಾಮರ್ಥ್ಯವನ್ನು ಹೊಂದಿರುವುದಿಲ್ಲ.
ಇಂತಹವರನ್ರು ಇಟ್ಟು ಕೊಂಡು ನಾನು ಏನು ಮಾಡಲಿ ಎಂದು ಮೇಯರ ಅವರೇ ಹೇಳುವ ಮೂಲಕ ಆಯುಕ್ತರ ವಿರುದ್ದ್ಧ ಅಸಮಾಧಾನ ವ್ಯಕ್ತಪಡಿಸಿದರು.
ಎಷ್ಟೇ ಸರಳವಾಗಿ ಹೇಳಿದರೂ ಇದೊಂದು ಒಗಟಿನಂತೆ ಕಾಣುವ ವಿಚಾರ.
ಮಂಡ್ಯ ಲೋಕಸಭಾ ಕ್ಷೇತ್ರದಲ್ಲಿ ಕಾಂಗ್ರೆಸ್‌ನಿಂದ ಸ್ಪರ್ಧಿಸುತ್ತಿರುವ ನಟಿ ರಮ್ಯಾ. 82ನೇ ಕನ್ನಡ ಸಾಹಿತ್ಯ ಸಮ್ಮೇಳನದ ಚಿತ್ರಗಳು ಯುವರಾಜ್ ಸಿಂಗ್ - ಹಜೆಲ್ ಕೀಚ್ ಕಾಕ್ ಟೇಲ್ ಪಾರ್ಟಿ ವಿವಾಹ ಬಂಧನಕ್ಕೆ ಕಾಲಿಟ್ಟ ದಿಲೀಪ್-ಕಾವ್ಯ ಮಾಧನವನ್ ತಾರಾ ಜೋಡಿ ಡಾ.
ಈ ಸಿನಿಮಾದಲ್ಲೂ ಕೆಲವೇ ಸಂದರ್ಭಗಳಲ್ಲಿ ನಗು ಬರುತ್ತದೆ.
ಆಂಧ್ರಶೈಲಿ ಸೋರೆಕಾಯಿ ಪಲ್ಯ ಮಾಡುವ ವಿಧಾನ ನಗರೋಟಾ ಉಗ್ರ ದಾಳಿಯ ಹುತಾತ್ಮರಿಗೆ ಅಂತಿಮ ಗೌರವ ಸಮರ್ಪಣೆ ಚಿತ್ರಪ್ರಭ ಚಿತ್ರಗಳು (ಏ.11, 2014) ಸುರೇಶ್ ಶರ್ಮಾ, ಆನಾ.
ದೇವರ ಸಹಾಯದಿಂದ ಹೀಗೆ ಮುಂದುವರಿಯುತ್ತಿದೆ.
ಆದರೆಅಲ್ಲೆಲ್ಲಾ ದೇವರ ಹೆಸರಿನಲ್ಲಿ ಮಾತ್ರ ಜಾತ್ರೆ ನಡೆಯುತ್ತದೆ.
ಬೆಂಗಳೂರಿನ ಕೆಲವು ಶಾಲೆಗಳಿಗೆ ರಜೆ ಘೋಷಿಸಲಾಗಿದೆ.
ಸೇನಾ ಸಿಬ್ಬಂದಿ ಹಣ ಸಂಗ್ರಹಿಸಿರುವ ಆರೋಪ ಸಹ ಆಧಾರರಹಿತವಾಗಿದೆ’ ಎಂದು ಮೇಜರ್‌ ಜನರಲ್‌ ಸುನೀಲ್‌ ಯಾದವ್‌ ಸ್ಪಷ್ಟನೆ ನೀಡಿದ್ದರು.
ತಾವು ಹೇಳಿದ್ದು ಮತ್ತೆ ಮತ್ತೆ ಪ್ರತಿಧ್ವನಿಸುವ ಗುಮ್ಮಟದಲ್ಲಿ.
ಇನ್ನೊಬ್ಬ ಆರೋಪಿ ನವಾಬ್, ಎಸ್.
ಟೀಕೆಗಳ ಸುರಿಮಳೆ ಆರಂಭವಾದುದರ ಹಿಂದೆಯೇ ಸರ್ಕಾರದ ಸ್ಪಷ್ಟೀಕರಣ ಬಂತು.
ಈ ಬಾರಿ ಅವರು ಜೈಲಿನಲ್ಲಿ ಇರುತ್ತಾರೆ.
ಸಿನಿಮಾದಲ್ಲಿರುವ ಸಾಕಷ್ಟು ಸಾಹಸದೃಶ್ಯಗಳು ಅವರು ಪಟ್ಟಿರುವ ಶ್ರಮಕ್ಕೆ ಸಂಕೇತವಾಗಿವೆ.
ಎಂದು ಪ್ರಶ್ನಿಸುವ ಮೂಲಕ ಸಂಸಾರ–ನಿರ್ವಾಣಗಳನ್ನು ಒಂದಾಗಿ ಕಂಡವನು.
ಬ್ಯಾಟಿಂಗ್, ಬೌಲಿಂಗ್ ಮತ್ತು ಫೀಲ್ಡಿಂಗ್‌ಗಳಲ್ಲಿ ಪರಿಣತಿ ಹೊಂದಿರುವ ಹಾರ್ದಿಕ್‌ಗೆ ಒಳ್ಳೆಯ ಭವಿಷ್ಯ ಇದೆ.
ಎಫ್.) 2005ರ ಕಾರ್ಯವರದಿಯ ಸಾರಾಂಶವು ತಿಳಿಸುತ್ತದೆ.
ವಿಮಾ ಹಣವನ್ನು ತಲುಪಿಸಲು ಕ್ರಮ ಕೈಗೊಳ್ಳಲಾಗುವುದು ಎಂದರು.
ಹಬ್ಬ ಮುಗಿದ ನಂತರ ಅದನ್ನು ತಮ್ಮ ಮನೆಯಲ್ಲಿಯೇ ದೊಡ್ಡ ಪಾತ್ರೆಯಲ್ಲಿನ ನೀರಿನಲ್ಲಿ, ಬಾವಿ, ಕೆರೆಗಳಲ್ಲಿ ವಿಸರ್ಜಿಸುತ್ತಿದ್ದರು.
ಬಹುಮುಖ್ಯವಾಗಿ ತನ್ನ ನಗರಗಳನ್ನು ಕಟ್ಟಿಕೊಳ್ಳಲು ಮತ್ತು ಅವುಗಳ ನಡುವೆ ಸಂಪರ್ಕ ಜಾಲವೊಂದನ್ನು ರೂಪಿಸಿಕೊಳ್ಳಲು.
ಪ್ರತಿಯೊಂದು ಹಳ್ಳಿಗಳಲ್ಲಿರುವ ಪರಿಶಿಷ್ಟ ಜಾತಿ, ಪರಿಶಿಷ್ಟ ವರ್ಗಗಳ ಬಡಾವಣೆಗಳಲ್ಲಿ ಸ್ವಚ್ಛತೆಯನ್ನು ಕಾಪಾಡುವುದು ಮೂಲ ಉದ್ದೇಶವಾಗಿದೆ.
ಈಗ ಬ್ಯಾಂಕಿನ ಮುಂದೆ ಸರತಿ ಸಾಲಿನಲ್ಲಿ ನಿಂತು ತಮ್ಮದೇ ಹಣವನ್ನು ಪಡೆದು ಅವರನ್ನು ಹೊಗಳುವಂತಾಯಿತು.
ಐಟಿ ಕ್ಷೇತ್ರದಷ್ಟೆ ಇಂದಿನ ಭಾರತೀಯ ಕಂಪನಿಗಳು ಜೆನೆರಿಕ್ ಔಷಧಗಳಲ್ಲಿ ಜಾಗತಿಕ ಮಟ್ಟದಲ್ಲಿ ಖ್ಯಾತಿಗಳಿಸುತ್ತಿವೆ.
ಟೆಸ್ಟ್ ಟಾಪ್ 10 ಬ್ಯಾಟ್ಸ್‌ಮನ್‌ಗಳು ಸ್ಟೀವನ್ ಸ್ಮಿತ್, ಜೋ ರೂಟ್, ಕೇನ್ ವಿಲಿಯಂಸನ್, ಹಾಸಿಮ್ ಆಮ್ಲಾ, ಯೂನಿಸ್ ಖಾನ್, ಆ್ಯಡಂ ಹೋಗ್ಸ್, ಎಬಿಡಿ ವಿಲಿಯರ್ಸ್, ಅಜಿಂಕ್ಯಾ ರಹಾನೆ, ರಾಸ್ ಟೇಲರ್ ಮತ್ತು ಕುಕ್.
ನಮಗೆ 500 ರೂ, 1000 ರೂ.
ಹಾಲನ್ನು ಸಗಟು ರೂಪದಲ್ಲಿ ಹೊರ ರಾಜ್ಯಗಳಿಗೆ ಟ್ಯಾಂಕರ್‌ ಮೂಲಕ ಮಾರಾಟ ಮಾಡಲಾಗುತ್ತಿದೆ’ ಎಂದು ವಿವರಿಸಿದರು.
ಇದೇ ಅಂಕಲ್ ನನಗೆ ದುಡ್ಡು ಕೊಡದೆ ಇಳಿಸಿಬಿಟ್ಟರು’ ಎಂದಳು.
ಇದಲ್ಲದೆ ಬೇರೆ ಏನನ್ನೂ ನೀಡಲು ಅವಕಾಶ ಇಲ್ಲ.
ಕನ್ನಡದೊಂದಿಗೆ ಇತರೆ ಭಾಷೆ ರೂಢಿಯಲ್ಲಿರಲಿ.
ಒಳಚರಂಡಿ ನೀರು ಸರಬರಾಜಾಗುವ ಸನಿಹ ದಲ್ಲಿಯೇ ಕುಡಿಯುವ ನೀರಿನ ಪೈಪು ಹಾದು ಹೋಗಿದೆ.
ಈ ಹಿನ್ನೆಲೆ ತಕ್ಷಣ ತೆರವು ಮಾಡಲಾಗಿದೆ.
ಮಹಾರಾಷ್ಟ್ರ ಮೂಲದ ಅಲೆಮಾರಿ ಜನಾಂಗವಿದು.
ನಮ್ಮ ಪ್ರವಾಸದ ಉದ್ದೇಶ ತಿಳಿದು ತುಂಬಾ ಪ್ರೀತಿ ಮತ್ತು ಗೌರವದಿಂದ ಆತಿಥ್ಯ ನೀಡಿದರು.
ಇಳಿಮೇಡು (ವಾಟರ್ ಶೆಡ್) ಅಭಿವೃದ್ಧಿಗಾಗಿ ಅಗಾಧ ಪ್ರಮಾಣದ ಮೊತ್ತ ಚೆಲ್ಲಿದ್ದರೂ ಇಂಥ ಪ್ರದೇಶಗಳಲ್ಲಿ ಸಾಧಿಸಿದ ಪ್ರಗತಿ ನಿರಾಶಾದಾಯಕ ಅಂತ.
ಕಾರ್ಡ್‌ ವಹಿವಾಟು ಸುಲಭ, ಸುರಕ್ಷಿತವಾಗಿದ್ದರೂ ಎಚ್ಚರ ತಪ್ಪಿದರೆ ಖಾತೆಯಲ್ಲಿನ ಹಣ ವಂಚಕರ ಪಾಲಾಗುತ್ತದೆ.
ಗ್ರ್ಯಾಮಿ ಪ್ರಶಸ್ತಿ ವಿಜೇತ ರಿಕಿ ಕೇಜ್ ಅವರ ಸಂಗೀತ ಸಂಯೋಜನೆಯಲ್ಲಿ ಯೋಗದ ಜನ್ಮಸ್ಥಳವಾದ ಭಾರತದ ಸೋಬಗು ಸೌಂದರ್ಯವನ್ನು ಈ ವಿಡಿಯೋದಲ್ಲಿ ಬಿಂಬಿಸಲಾಗಿದೆ.
ನೋವು ಮತ್ತು ಕಷ್ಟ ಕಾರ್ಪಣ್ಯಗಳ ಸಾಗರದಲ್ಲಿ ಸದಾ ತೇಲುತ್ತಿರುವುದು ಹೇಗೆ?
ಜೀವ ತೆಗೆದುಕೊಳ್ಳುವಂತಹ ಈ ಹತಾಶ ಸ್ಥಿತಿಗೆ ಏನು ಕಾರಣ?
ಆಂಧ್ರಶೈಲಿ ಸೋರೆಕಾಯಿ ಪಲ್ಯ ಮಾಡುವ ವಿಧಾನ ನಗರೋಟಾ ಉಗ್ರ ದಾಳಿಯ ಹುತಾತ್ಮರಿಗೆ ಅಂತಿಮ ಗೌರವ ಸಮರ್ಪಣೆ ಬಿ-ಫಾರ್ಮ್ ಗೆ ಜಯಾ ಹೆಬ್ಬೆಟ್ಟು ಪ್ರಶ್ನಿಸಿ ಹೈಕೋರ್ಟ್ ಮೆಟ್ಟಿಲೇರಿದ ರಾಮಸ್ವಾಮಿತೀವ್ರ ಅನಾರೋಗ್ಯದ ಹಿನ್ನೆಲೆಯಲ್ಲಿ ಆಸ್ಪತ್ರೆಯಲ್ಲಿ ಚಿಕಿತ್ಸೆ ಪಡೆಯುತ್ತಿರುವ ತಮಿಳುನಾಡು ಮುಖ್ಯಮಂತ್ರಿ ಜೆ.
ಇತ್ತ ಮುಸ್ಲಿಂ ಮಹಿಳೆಯರು ತ್ರಿವಳಿ ತಲಾಖ್ ಎಂಬ ಬೆಂಕಿಯಲ್ಲಿ ನರಳುತ್ತಿರುವಾಗ ಆ ಬೆಂಕಿಯಲ್ಲಿ ಚಳಿ ಕಾಯಿಸಿಕೊಳ್ಳಲು ಎಚ್‌.
ಶ್ರೀಲಂಕಾ ನಾಯಕನ ಪುತ್ರ ಸಾವು ಶ್ರೀಲಂಕಾ ಸರ್ಕಾರದ ಮಾಜಿ ಸಚಿವರೊಬ್ಬರ ಪುತ್ರ ಲಂಡನ್‌ನಲ್ಲಿ ಅನುಮಾನಾಸ್ಪದ ರೀತಿಯಲ್ಲಿ ಸಾವಿಗೀಡಾಗಿದ್ದಾರೆ.
ಫೆಬ್ರುವರಿ 27ಕ್ಕೆ ಶಿಕ್ಷೆಯ ಪ್ರಮಾಣ ನಿಗದಿಯಾಗಲಿದೆ.
ಆದರೆ, ಶಿಕ್ಷಣ ಕೊಟ್ಟ ಬಳುವಳಿಯಿಂದ ಕನ್ನಡದಲ್ಲಿ ಬರೆಯಲಾರರು!
ಹೀಗೆ ದೊಡ್ಡ ಸಮೂಹವೇ ಇದೆ.
ನೋಟು ನಿಷೇಧ ವಿಚಾರದಲ್ಲಿ ಕೇಜ್ರಿವಾಲ್ ಅವರು ರಾಜಕೀಯ ಮಾಡುತ್ತಿದ್ದಾರೆಂದು ಪ್ರತಿಭಟನಾಕಾರರು ಆಕ್ರೋಶ ವ್ಯಕ್ತಪಡಿಸುತ್ತಿದ್ದಾರೆ.
ಘಿ‘ನನ್ನ ಜೀವನ ವಿಧಾನವನ್ನು ಗ್ರಹಿಸುವ ಕ್ರಮವನ್ನು ಆಲೋಚನೆಯನ್ನು ಅಭಿವ್ಯಕ್ತಿ ವಿಧಾನವನ್ನು ಒಟ್ಟಿನಲ್ಲಿ ಇಡೀ ಸಮಗ್ರ ವ್ಯಕ್ತಿತ್ವವನ್ನು ಬದಲಿಸಿದ್ದು ಲೋಹಿಯಾರವರ ತತ್ವ ಚಿಂತನೆ ಎಂಬುದನ್ನು ಇಲ್ಲಿ ದಾಖಲಿಸಿದ್ದಾರೆ.
ಈ ಬೆಲ್ಲವನ್ನು ತಿಂದು ನೀವು ಅಕಾಡೆಮಿ, ಸರ್ಕಾರ ಕುರಿತು ಸವಿಯಾದ ಮಾತುಗಳನ್ನೇ ಆಡಬೇಕು, ಕೆಟ್ಟದ್ದನ್ನು ಕಂಡರೆ ಕೋಪದ ಮಾತು ಆಡಬಾರದು ಎಂದೇನೂ ಹೇಳಲಾಗಿರುವುದಿಲ್ಲ.
ಭಾರತಕ್ಕೆ ಹಿಂದಿರುಗೋಣ ಎಂಬುದು ನನ್ನವಳ ಅಭಿಪ್ರಾಯ.
ದೇವೇಗೌಡ ಅವರ ಮನೆಗೆ ತೆರಳಿ ಮುಖ್ಯಮಂತ್ರಿ ಸಿದ್ದರಾಮಯ್ಯ ಅವರು ಚರ್ಚಿಸಿದ ಬಳಿಕ, ದೇವೇಗೌಡರು ಸರ್ವಪಕ್ಷ ಸಭೆಯಲ್ಲಿ ಭಾಗಿಯಾದರು. 20 ವರ್ಷಗಳ ಬಳಿಕ ಇದೇ ಮೊದಲ ಬಾರಿಗೆ ಸರ್ವಪಕ್ಷ ಸಭೆಗೆ ಹಾಜರಾದರು.
ಅದನ್ನೇ ಬಟ್ಟಿಯಿಳಿಸುವುದು ಸಾಧ್ಯವಿಲ್ಲ; ಆದರೆ ಇದೂ ಇದರಂಥ Didja (ಡಿಡ್ಯ), Wouldja (ವುಡ್ಯ) ಮುಂತಾದ ಇತರ ಹ್ರಸ್ವ ಪದಗಳೂ ಮೂಲದ ಆಡುಮಾತಿನ ಲಯವನ್ನು ಸೂಚಿಸುತ್ತವೆ.
ಮೈಸೂರಿನ ಯುವ ಕಲಾವಿದ ಇಲ್ಲವೆ ಬರಹಗಾರನಿಗೆ ಇಂದು ತನ್ನ ಕಲೆಗಿಂತ ರಿಯಲ್ ಎಸ್ಟೇಟ್ ಉದ್ದಿಮೆಯಲ್ಲಿ ಭಾಗಿಯಾಗುವುದು ಹೆಚ್ಚು ಅರ್ಥಪೂರ್ಣವಾಗಿ ಕಾಣತೊಡಗಿದೆ.
ಜಾಹೀರಾತನ್ನು ಸಾಕ್ಷಿಯಾಗಿ ಪರಿಗಣಿಸಲು ಸಾಧ್ಯವಿಲ್ಲ ಮದುವೆಯಾಗುವುದಾಗಿ ನಂಬಿಸಿ ಯುವತಿ ಹಾಗೂ ಆಕೆಯ ಪೋಷಕರಿಂದ ಹಣ ಪಡೆದು ವಂಚಿಸಿ, ಜೈಲು ಪಾಲಾಗಿದ್ದ ವ್ಯಕ್ತಿಯೊಬ್ಬನನ್ನು ಹೈಕೋರ್ಟ್‌ ಪ್ರಕರಣದಿಂದ ಖುಲಾಸೆಗೊಳಿಸಿದೆ.
ಕೃಪಾಲ್ ‘ಮನಸ್ಸಿನ ಅಗಾಧ ಶಕ್ತಿ ಅರಿಯಿರಿ’‘ಪ್ರತಿಯೊಬ್ಬ ವ್ಯಕ್ತಿಯ ಮನಸ್ಸಿನ ಆಳದಲ್ಲಿ ಆಗಾಧ ಸಾಮರ್ಥ್ಯವಿದ್ದು, ಅದನ್ನು ಅರಿಯುವ ಕೆಲಸ ಆಗಬೇಕು’ ಎಂದು ಹುಬ್ಬಳ್ಳಿಯ ಮಾನವ ಸಂಪನ್ಮೂಲ ಅಭಿವೃದ್ಧಿ ತರಬೇತುದಾರ ಪ್ರೊ.
ನಮ್ಮ ಹೋರಾಟಗಳಿಗೂ ವಿಶ್ವಾಸಾರ್ಹತೆಯ ಬಿಕ್ಕಟ್ಟು ಬಡಿದಿದೆ.
ಆನಂತರ ಅವರನ್ನು ತನಗೆ ಬೇಕಾದಂಥ ಮನುಷ್ಯರಾಗಿಸಲು ಒಬ್ಬ ಸರ್ವಾಧಿಕಾರಿಯೇ ಬರಬೇಕಾಗುತ್ತದೆ.
ಐದು ಗ್ರಾಂ ತೂಕದ ಬಂಗಾರದ ನಾಣ್ಯದ ಅಂದಾಜು ಮೌಲ್ಯ 15 ಸಾವಿರ ರೂಪಾಯಿಗಳು.
ಕಿಂಗ್ಲೆ ಮಾರ್ಟಿನ್‌ (‘ನ್ಯೂ ಸ್ಟೇಟ್‌್ಸ­ಮನ್‌’ನ ಬಹುಕಾಲದ ಸಂಪಾದಕ) ಈ ಹತ್ಯೆ­ಗಳನ್ನು ಸಮರ್ಥಿಸಿಕೊಂಡಾಗ ಅವರನ್ನು ಉದ್ದೇ­ಶಿಸಿ ವೂಲ್‌್ಫ ಹೀಗೆ ಬರೆದಿದ್ದರು: ‘ಊಹಾತ್ಮಕ ಒಳ್ಳೆಯತನದ ಪ್ರತಿಪಾದನೆಗಾಗಿ ಯಾವುದೇ ವ್ಯಕ್ತಿಯಾಗಲಿ ಅಥವಾ ಸರ್ಕಾರವಾಗಲಿ ದುಷ್ಕೃತ್ಯ­ವನ್ನು ಎಸಗುವುದು ಸರಿಯಲ್ಲ.
ರಾಜಕೀಯ ಮಾಡಲು ಮಾತ್ರ ಬಯಸುತ್ತಾರೆ.
ನೈಜತೆಯಲ್ಲಿ ಮರಳಿಸಂಪಾದಿಸಲಾಗದ ನಗರವನ್ನು ಕನ್ನಡ ಭಾಷಾಶಾಸ್ತ್ರದ ಉಪಮೆಗಳ ರೂಪದಲ್ಲಾದರೂ ಪುನರ್‌ಶೋಧಿಸಿಕೊಳ್ಳಬಹುದೆಂದು ನಿರೂಪಿಸುವ ಅಮೋಘ ಪ್ರಯತ್ನ ‘ಬೆಂಗಳೂರು ದರ್ಶನ’.
ರೈಲಿನ ಬೋಗಿಗಳು ಹಳಿ ತಪ್ಪಿ ನಿದ್ದೆಯ ಮಂಪರಿನಲ್ಲಿದ್ದ ನೂರಕ್ಕೂ ಹೆಚ್ಚು ಪ್ರಯಾಣಿಕರು ಅಸುನೀಗಿರುವುದು ಇತ್ತೀಚಿನ ವರ್ಷಗಳಲ್ಲೇ ಭಾರತೀಯ ರೈಲ್ವೇ ಕಂಡ ಅತ್ಯಂತ ಭೀಕರ ಅಪಘಾತ.
ಅಧ್ಯಕ್ಷ ಹುದ್ದೆಗೂ ಹೀಗೆ ಕೊಕ್ಕೆ ಹಾಕಿಸಿಕೊಳ್ಳದ ಒಂದು ಹೆಸರು ಸರ್ಕಾರದ ಬಳಿ ಇರಲಿಲ್ಲವೇ?
ಕೊಂಡಯ್ಯ ಅವರೊಂದಿಗೆ ತಮ್ಮನ್ನು ಭೇಟಿ ಮಾಡಿದ ರೈತರ ಅಹವಾಲು ಆಲಿಸಿ ಮಾತನಾಡಿದ ಅವರು, ಭದ್ರಾ ಜಲಾಶಯದಲ್ಲಿ 21 ಟಿಎಂಸಿ ಅಡಿ ನೀರು ಇದೆ.
ಕವಿ ಸರಜೂ ಕಾಟ್ಕರ್ ಅವರುಇಬ್ಬರೂ ನಾವು ಬುದ್ಧನ ಆತ್ಮವ ಹುಡುಕೋಣಎಂದು ಶಾಂತಿ ಸಂದೇಶ ನೀಡಿದರು.
ರೇಪ್‌ಗೆ ಪ್ರತಿರೋಧ : ಕಾಮುಕನಿಂದ ಬಾಲಕಿಯ ಸಜೀವ ದಹನ ಇಲ್ಲಿನಾ ಔರಂಗಾಬಾದ್‌ ಎಂಬ ಹಳ್ಳಿಯಲ್ಲಿ ಅತ್ಯಾಚಾರಕ್ಕೆ ಪ್ರತಿರೋಧ ತೋರಿದ 17 ವರ್ಷದ ಬಾಲಕಿಯೊಬ್ಬಳನ್ನು ಕಾಮುಕ ಯುವಕನೊಬ್ಬ ಸಜೀವವಾಗಿ ದಹಿಸಿ ಕೊಂದ ಅಮಾನವೀಯ ಘಟನೆ ನಡೆದಿದೆ.
ಅಸ್ಪೃಶ್ಯತೆಯೆನ್ನುವುದು ಒಂದು ಕೋಶ.
ಡಿಸಿಪಿ ಕಚೇರಿಯಲ್ಲಿ ಸಾಮಾನ್ಯ ಚರ್ಚೆಗೆ ನನ್ನನ್ನು ಕರೆಯಲಾಗಿತ್ತು.
ಇದು ಖಂಡಿತಾ ವಾಣಿಜ್ಯ ಉದ್ದೇಶದ ವೆಬ್‌ತಾಣವಲ್ಲ.
ಆತನನ್ನು ಮೃದುವಾಗಿ ಹೊಡೆದು ಎಬ್ಬಿಸಬೇಕಾಗಿತ್ತು.
ಎರಡು ವರ್ಷಗಳ ಹಿಂದೆ ರೂಪಿಸಲಾದ 67 ಕೋಟಿ ರೂ.
ಬಾಕಿ ಯಿರುವ ೫೦ ಸಾವಿರ ರೂ.
ಈ ಯೋಜನೆಯನ್ನು ಸಂಪೂರ್ಣ ಕೈಬಿಡಬೇಕು ಎಂದು ಒತ್ತಾಯಿಸಿ ಸಿಟಿಜನ್ಸ್‌ ಫಾರ್‌ ಬೆಂಗಳೂರು ಸಂಘಟನೆ ಸ್ವಾತಂತ್ರ್ಯ ಉದ್ಯಾನದಲ್ಲಿ ಭಾನುವಾರ ಸತ್ಯಾಗ್ರಹ ಹಮ್ಮಿಕೊಂಡಿದೆ.
ಅಂಥವರಲ್ಲಿ ಹಲವರು ಕೇವಲ ಉದ್ಯೋಗಿಗಳಾಗಲು ಹುಟ್ಟಿದವರಲ್ಲ; ಬದಲಾಗಿ ಆನೆ ನಡೆದಂತೆ ತಮ್ಮದೇ ದಾರಿ ಮಾಡಿಕೊಳ್ಳುವವರು.
ಖಾತೆ ತೆರೆದು ತಮ್ಮ ಸಂಪಾದನೆದಲ್ಲಿ ಸ್ವಲ್ಪ ಹಣವನ್ನು ಉಳಿತಾಯ ಮಾಡಿದರೆ, ಮುಂದಿನ ಜೀವನಕ್ಕೆ ಸಹಾಯವಾಗಲಿದೆ ಎಂದು ತಿಳಿಸಿದರು.
ಬಡ್ಡಿ ದರ ಇಳಿದಂತೆ ಬ್ಯಾಂಕ್‌ ಠೇವಣಿದಾರರು ಬ್ಯಾಂಕ್‌ನಿಂದ ಹಣ ಹಿಂಪಡೆದು ರಿಸ್ಕ್ ಹೆಚ್ಚಿರುವ ಇತರ ಹೂಡಿಕೆಗಳತ್ತ ಗಮನ ಹರಿಸುವುದು ನಿರೀಕ್ಷಿತ.
ಡಿ ಕುಮಾರಸ್ವಾಮಿ ರಿಯಾಲಿಟಿ ಷೋಗಳಲ್ಲಿ ಸಿನಿಮಾ ನಟರು ಪಾಲ್ಗೊಳ್ಳುತ್ತಿರುವುದರ ವಿರುದ್ಧ ಎಚ್ಡಿಕೆ ಗರಂ ಕನ್ನಡ ಚಿತ್ರರಂಗದ ಹಿತಾಸಕ್ತಿ ಕಾಪಾಡಲು ನಾನು ಸದಾ ಸಿದ್ಧ ಎಂದು ಮಾಜಿ ಮುಖ್ಯಮಂತ್ರಿ ಎಚ್.
ಸಾಮಾನ್ಯವಾಗಿ ವಿದೇಶಿ ಕ್ರಿಕೆಟಿಗರು ಭಾರತದ ಗಲ್ಲಿಗಳಲ್ಲಿ ಸುತ್ತಾಡಿ ಶಾಪಿಂಗ್ ಮಾಡುತ್ತಾರೆ.
ನಲ್ಲಿ ಜನಪ್ರಿಯ ದೇವಾಲಯಗಳ ಮಾಹಿತಿಯ ಜೊತೆಗೆ ಸ್ಥಳೀಯರಿಗಷ್ಟೇ ಪರಿಚಿತವಿದ್ದು ಎಲೆಮರೆಯ ಕಾಯಿಯಂತಿರುವ ದೇವಾಲಯಗಳ ಮಾಹಿತಿಯನ್ನೂ ನೀಡುತ್ತಿದೆ.
ಕಾವೇರಿ ವಿಷಯದ ಬಗ್ಗೆ ಮಾತನಾಡಿದ ಗೌಡರು, ಒಬ್ಬರನ್ನು ಗೋಡೆಯವರೆಗೆ ತಳ್ಳಬಹುದು.
‘ಯಾರದೋ ಮನೆಯಲ್ಲಿ ನಿನ್ನೆ ವರೆಗೆ ಇದ್ದೆವು.
ಬೇಕೆಂದರೆ ಒಂದು ಪಾಲು ಹೆಚ್ಚೇ ಅಲಂಕಾರ ಮಾಡಿಕೊಳ್ಳಲಿ.
ರೇಸ್‌ ಪ್ರಿಯರಿಗಾಗಿ ಕ್ವಾಡ್‌ ಬೈಕ್‌ ಟ್ರ್ಯಾಕ್‌ ಕೂಡ ನಿರ್ಮಿಸಲಾಗಿದೆ.
ಆದರೆ, ಜಿಲ್ಲೆಯಲ್ಲಿ ಖರೀದಿಸಲೂ ಒಣಮೇವು ಲಭಿಸುತ್ತಿಲ್ಲ!
ವಾಣಿಜ್ಯ ಸಂಸ್ಥೆಯೊಂದರ ಜೊತೆ ಕೈಜೋಡಿಸುವ ಮೂಲಕ ತಮ್ಮ ಸಂಸ್ಥೆಯ ಹೆಸರಿಗೆ ಕಳಂಕ ಉಂಟಾಗುವುದು ಅವರಿಗೆ ಬೇಕಿರಲಿಲ್ಲ.
ಅವರ ಸೇವೆಯನ್ನು ಬೆಂಬಲಿಸುವ ಉದ್ದೇಶದಿಂದ ನನ್ನ ಕೃತಿಗಳನ್ನು ಉಚಿತವಾಗಿ ನೀಡಿದ್ದೇನೆ.
ರಾಬರ್ಟಸನ್‌ಪೇಟೆ ನಗರಸಭೆ ವ್ಯಾಪ್ತಿಯಲ್ಲಿನ ತೆರಿಗೆಯನ್ನು ಮುಂದಿನ ವರ್ಷದಿಂದ ಶೇಕಡಾ 15 ರಷ್ಟು ಏರಿಸಲು ರಾಬರ್ಟಸನ್‌ಪೇಟೆ ನಗರಸಭೆಯ ಸಾಮಾನ್ಯ ಸಭೆಯಲ್ಲಿ ಶುಕ್ರವಾರ ನಿರ್ಧರಿಸಲಾಯಿತು.
ಯಾರೆಷ್ಟೇ ಪ್ರಭಾವಿಗಳಾದರೂ ಜನತೆಗೆ ವೋಸ ಮಾಡಿದ್ದಾರೆಂಬುದು ಸಾಬೀತಾದರೆ ಅಂತವರನ್ನು ಸಚಿವ ಸಂಪುಟದಲ್ಲಿ ಮುಂದುವರಿಸಲು ಸಾಧ್ಯವಿಲ್ಲ ಎಂದು ಹೇಳಿದರು.
ಪುರಸಭೆಯ ವ್ಯಾಪ್ತಿಯಲ್ಲಿ ಬ್ಯಾಂಕ್‌ ವ್ಯವಹಾರಕ್ಕೆ ಎಸ್‌ಬಿಐ ಒಂದೇ ಇದೆ.
ಧನಂಜಯ ಕುಮಾರ್ ತಮ್ಮ ಆರೋಪ ಸಾಬೀತುಪಡಿಸಿದರೆರಾಜ್ಯ ಬಿಜೆಪಿ ಕಚೇರಿ ಬಾಗಿಲು ಹಾಕುವುದಾಗಿಯೂ ಹೇಳಿದರು.
ಆದರೆ ಈಗ ಈ ನಿಯಮ ಪಾಲನೆಯಾಗುತ್ತಿಲ್ಲ.
ಸರ್ಕಾರದ ಅವಧಿಯಲ್ಲಿ ಮುಖ್ಯ ಮಂತ್ರಿ ಕುಮಾರ ಸ್ವಾಮಿ ಜಿಲ್ಲೆಗೆ ಹಲವು ಯೋಜನೆಗಳನ್ನು ಮಂಜೂರು ಮಾಡಿಸಿದ್ದು, ಅವುಗಳನ್ನು ಪೂರೈಸುವ ಸಾಮರ್ಥ್ಯ ತಮಗಿದೆ ಎಂದು ರೇವಣ್ಣ ಹೇಳಿದರು.
ನಗರದ ನಗರಸಭೆ ಕಚೇರಿ ಸಭಾಂಗಣದಲ್ಲಿ ಬುಧವಾರ..
ನವೆಂಬರ್ ನಲ್ಲಿ ಈಜಿಪ್ಟ್ ನಲ್ಲಿ ನಡೆದಿದ್ದ ಪಂದ್ಯದಲ್ಲಿ ಚೀನಾದ ಸ್ಪರ್ಧಿ ವಿರುದ್ಧ ಗೆದ್ದಿದ್ದರು.
ಈ ಸಮಸ್ಯೆ ಅಧಿಕಾರಿಗಳ ಮಕ್ಕಳಿಗಾದರೆ ಏನು ಮಾಡುತ್ತಾರೆ ಅಪಘಾತಕ್ಕೆ ಆಹ್ವಾನ ನೀಡುವ ನಗರ ಪ್ರವೇಶ ನೂತನ ಮಾರುಕಟ್ಟೆಗೆ ವ್ಯಾಪಾರ ಸ್ಥಳಾಂತರ ತಿಪಟೂರು ನಗರದ ಚಿಕ್ಕ ಮಾರುಕಟ್ಟೆ ಮತ್ತು ದೊಡ್ಡಪೇಟೆ ರಸ್ತೆಯಲ್ಲಿ ವ್ಯಾಪಾರ ನಡೆಸುತ್ತಿದ್ದವರು ಮತ್ತು ರೈತರು ಬುಧವಾರ ನಗರದ ಬಸ್ ನಿಲ್ದಾಣ ಬಳಿ ಎಪಿಎಂಸಿ ನಿರ್ಮಿಸಿರುವ..
ಏಮ್ಸ್ ನಲ್ಲಿ ತರೂರ್ ದಾಖಲಾಗಿದ್ದರು, ಅಂದೇ ಸುನಂದಾ ಅವರದ್ದು ಸ್ವಾಭಾವಿಕ ಸಾವು ಎಂದು ವರದಿ ಬಂತು ಎಂದು ಹೇಳಿದ್ದಾರೆ, ಈ ವರದಿಯ ಹಿಂದೆ ತರೂರ್ ಕೈವಾಡವಿದೆ ಎಂದು ಅವರು ಪರೋಕ್ಷವಾಗಿ ಆರೋಪಿಸಿದ್ದಾರೆ.
ಕೆಮ್ಮಿನಿಂದ ಬಳಲುತ್ತಿದ್ದ ಮಗುವೊಂದು ಈ ಆಸ್ಪತ್ರೆಗೆ ಸೇರಿದ ನಂತರ ಜ್ವರದಿಂದಲೂ ಬಳಲುವಂತಾದ ಪ್ರಸಂಗವೊಂದು ನಡೆದಿದೆ.
ಪ್ರಸಾದ್‌, ಪರಶುರಾಮ್‌ರಾವ್‌ ಹಾಗೂ ಪುರಸಭಾ ಮಾಜಿ ಅಧ್ಯಕ್ಷ ಕೆ.
ರಘುರಾಮ್ ರಾಜನ್ ಅವರ ಅಧಿಕಾರಾವಧಿ ಸೆಪ್ಟೆಂಬರ್ 4ರಂದು ಕೊನೆಯಾಗಲಿದೆ.
ಮನೆ ಎಂದ ಮೇಲೆ ಕಪಾಟುಗಳು ಗೋಡೆಗೇ ಸಂಯೋಜಿಸಿದ ಸಂದೂಕಗಳು ವಸತಿಯ ಸಂದರ್ಭದ ಎಲ್ಲಾ ಅವಶ್ಯಕತೆಗಳಲ್ಲಿ ಪ್ರಾಮುಖ್ಯ ಪಡೆದ ಘಟಕಗಳಾಗಿವೆ.
ಈ ಸಂಶೋಧನೆಯ ಅವಧಿಯಲ್ಲಿಯೇ ಅವರ ಅತ್ಯಂತ ಮಹತ್ವದ ಕಾದಂಬರಿ ‘ಸಂಸ್ಕಾರ’ ಸೃಷ್ಟಿಯಾದುದು ಕೇವಲ ಕಾಕತಾಳೀಯವಲ್ಲ.
ಪ್ರಾಣ ಬೆದರಿಕೆ ಇರುವವರಿಗೆ ರಕ್ಷಣೆ ಒದಗಿಸಲಾಗಿದೆ ಎಂದು ಅವರು ಸ್ಪಷ್ಟಪಡಿಸಿದ್ದಾರೆ.
ಇ–ತ್ಯಾಜ್ಯ ನಿರ್ವಹಣೆ ಕೈಕೊಳ್ಳಲು ನೀವು ತಿಳಿಸಿದಂತೆ ₹ 8 ಲಕ್ಷ ಬೇಕಾಗುತ್ತದೆ.
ಪ್ರತಿ ಶಾಖೆಗೊಂದು ಸ್ವತಂತ್ರ ಕಾನೂನು!
ಈ ಬದಲಾವಣೆಗೆ ಕಾರಣರು ಯುವಕ ಯುವತಿಯರು ಹಾಗೂ ರಂಗಭೂಮಿಯತ್ತ ಮರಳಿ ಬರತೊಡಗಿರುವ ಹೊಸ ಪ್ರೇಕ್ಷಕರು.
ಒಟ್ಟಿನಲ್ಲಿ ಇತರ ಎಲ್ಲಾ ಅಗತ್ಯಗಳಿಗಿಂತ ವೈ-ಫೈ ಸಂಪರ್ಕಕ್ಕೆ ಜನ ಹೆಚ್ಚು ಪ್ರಾಮುಖ್ಯತೆ ನೀಡುತ್ತಿದ್ದಾರೆ ಎಂದು ಇತ್ತೀಚಿನ ಅಧ್ಯಯನವೊಂದು ತಿಳಿಸಿದೆ.
ಆತನಿಗೆ ಮಾರ್ಗದರ್ಶನ, ಅನುಕಂಪದ ಜತೆಗೆ ಚಿಕಿತ್ಸೆಯ ಅಗತ್ಯವಿದೆ’ ಎಂದು ಹೇಳಿದ್ದಾರೆ.
ಇದೆಲ್ಲದರ ಫಲವಾಗಿ ಅಂತಿಮವಾಗಿ ಗೆಲುವು ನನ್ನದಾಯಿತು’ ಎಂದು ಸೂಪರ್ ಸಿಂಗರ್ ಯಶಸ್ಸಿನ ಹಾದಿಯನ್ನು ತೆರೆದಿಡುತ್ತಾರೆ ಗಣೇಶ್‌.
ಈ ಪಕ್ಷದ ಸದಸ್ಯರಾಗಿ ಚುನಾಯಿತರಾಗಿದ್ದ ನೇತ್ರಾವತಿ ಗಿರೀಶ್‌, ಅಂಬಿಕಾ ರವಿಶಂಕರ್‌, ವೆಂಕಟೇಶ್‌, ವಿಜಯಕುಮಾರ್‌ ಹಾಗೂ ಏಜಾಜ್‌ ಪಾಷಾ ಅಲಿಯಾಸ್‌..
ನಮ್ಮ ‘ದೇವರು’ ಯಾರೇ ಆಗಿರಲಿ, ಪ್ರಾರ್ಥನೆಯ ಸಂದರ್ಭದಲ್ಲಿ ಹೆಚ್ಚಿನವರ ಕಲ್ಪನೆಯಲ್ಲಿ ಮೂಡುವುದು ನಮ್ಮನ್ನು ಮೀರಿದ ಒಂದು ಶಕ್ತಿ, ನಾವು ಭಾವಿಸುವ ನಮ್ಮ ಕಷ್ಟಗಳೆಲ್ಲವನ್ನೂ ಪರಿಹರಿಸುವ ಒಬ್ಬ ಕರುಣಾಮಯಿ ಎಂಬುದು ಪ್ರಾರ್ಥನೆಯ ಕುರಿತ ಅಧ್ಯಯನಗಳಲ್ಲಿ ದೃಢಪಟ್ಟಿರುವ ಅಂಶ.
ರಕ್ಷಣಾ ಸಹಕಾರ ವೃದ್ಧಿಗಾಗಿ ಚೀನಾಗೆ ತೆರಳಿದ ಸೇನಾ ಮುಖ್ಯಸ್ಥಚೀನಾದೊಂದಿಗೆ ರಕ್ಷಣಾ ಸಹಕಾರ ವೃದ್ಧಿಗಾಗಿ ಭಾರತೀಯ ಸೇನಾ ಮುಖ್ಯಸ್ಥ ದಲ್ಬೀರ್ ಸಿಂಗ್ ಸುಹಾಗ್ ನಾಲ್ಕು ದಿನಗಳ ಚೀನಾ ಪ್ರವಾಸ ಕೈಗೊಂಡಿದ್ದಾರೆ.
‘ನಮ್ಮ ವಿಭಾಗದಲ್ಲಿ ಮಧ್ಯಾಹ್ನದವರೆಗೆ ₹75 ಲಕ್ಷಗಳನ್ನು ಹಣ ಠೇವಣಿಯಾಗಿದೆ.
ರೈತರ ಜೀವನಾಡಿಯಾಗಿ ಕೇಳಿದ್ದೆಲ್ಲವನ್ನೂ ಕೊಡುವ ಕಾಮ ಧೇನುವಿನ ರಕ್ತ ಇಂದು ಸಮುದ್ರದಷ್ಟು ಹರಿಯುತ್ತಿದೆ.
ಹಣ ಕಳೆದುಕೊಂಡ ನಂತರ ಮಹಿಳೆ ಪೊಲೀಸರಿಗೆ ದೂರು ನೀಡದೆ ನೇರವಾಗಿ ಮನೆಗೆ ಬಂದು ನೇಣಿಗೆ ಶರಣಾಗಿದ್ದಾರೆ ಎಂದು ಗ್ರಾಮಸ್ಥರು ತಿಳಿಸಿದ್ದಾರೆ.
ಬಿಕ್ಕಟ್ಟಿನ ನಡುವೆಯೂ ಅಷ್ಟೊಂದು ಪ್ರಮಾಣದ ಹೊಸ ನೋಟುಗಳು ಅಧಿಕಾರಿಗಳಿಗೆ ಸಿಕ್ಕಿದ್ದು ಹೇಗೆ?
ಗಡಿಯಲ್ಲಿರುವ ವಾಸ್ತವಾಂಶ ಹಾಗೂ ಸೈನಿಕರ ಸಮಸ್ಯೆಗಳನ್ನು ಪರಿಕ್ಕರ್ ಅವರು ಎಷ್ಟರ ಮಟ್ಟಿಗೆ ಅರ್ಥಮಾಡಿಕೊಂಡಿದ್ದಾರೆಂಬುದು ಈ ಹೇಳಿಕೆಯಿಂದಲೇ ತಿಳಿಯುತ್ತಿದೆ ಎಂದು ತಿಳಿಸಿದ್ದಾರೆ.
ನಮ್ಮೊಳಗಿನ ರಾಗ–ದ್ವೇಷ ನಮ್ಮ ಸಂತತಿಯಲ್ಲಿಯೂ ಮುಂದುವರಿಯುವುದನ್ನು ತೀವ್ರವಾಗಿ ಬಯಸುವೆವು.
ಪ್ರಕರಣ ಕುರಿತು ಅಂದೇ ಕೊಣ ನೂರು ಠಾಣೆಯಲ್ಲಿ ಪ್ರಕರಣ ದಾಖ ಲಾಗಿದ್ದರೂ ಸಹ ಆರೋಪಿಗಳನ್ನು ಬಂಧಿಸದೆ ಮೀನಾಮೇಷ ಎಣಿಸು ತ್ತಿರುವ ಕೊಣನೂರು ಪೊಲೀಸರು ಮಗುಮ್ಮಾಗಿದ್ದಾರೆ.
ಸುಪ್ರಿಂಕೋರ್ಟ್‌ ತನಕ ಹೋಗಿ ಗೆದ್ದು ಬಂದರು.
ಪರಿಪಕ್ವ ಸಂಸ್ಥೆಗಳು ದಿನನಿತ್ಯದ ಸಣ್ಣಪುಟ್ಟ ರೀತಿರಿವಾಜುಗಳನ್ನು ಬಹಳ ನಿಖರವಾಗಿ, ದಕ್ಷತೆಯಿಂದ ನಿಭಾಯಿಸುತ್ತವೆ.
ವಾಟಾಳ್‌ ಅವರ ಬಂಧನದ ಸುದ್ದಿ ಯನ್ನು ಪೊಲೀಸರು ಉನ್ನತ ಪೊಲೀಸ್‌ ಅಧಿಕಾರಿಗಳಿಗೆ ತಿಳಿಸಿದರು.
ಕಳೆದ ಜನೆವರಿಯಲ್ಲಿ ಪಾಂಡೆ ಸಿಡ್ನಿಯಲ್ಲಿ ಆಸ್ಟ್ರೇಲಿಯಾ ಎದುರು ಶತಕ ಬಾರಿಸಿದ್ದರು.
ಮಕ್ಕಳನ್ನು ಸ್ವತಂತ್ರ ವ್ಯಕ್ತಿಗಳಾಗಿ, ಹಕ್ಕುಗಳು ಮತ್ತು ಕರ್ತವ್ಯಗಳ ಕುರಿತು ಪ್ರಜ್ಞೆಯುಳ್ಳ ನಾಗರಿಕರಾಗಿ ಬೆಳೆಯಲು ಅವಕಾಶ ಕಲ್ಪಿಸುವ ವಾತಾವರಣ ಪ್ರತಿಯೊಂದು ಮನೆಯಲ್ಲೂ ನಿರ್ಮಾಣವಾಗಬೇಕು.
ಇದಾದ ಮೇಲೆ ಅನೇಕ ಸಲ ನಾಯಕರ ಬರ­ವಣಿಗೆಯನ್ನು, ಮಾತುಗಳನ್ನು ಗಮನಿಸುತ್ತಾ ಬಂದಿ­ದ್ದೇನೆ.
ಸ್ಥಳೀಯವಾಗಿ ಯಾವುದೇ ಪರಿಣಾಮಕಾರಿಯಾಗಿರುವ ಬೆಳವಣಿಗೆಗಳು ಇಲ್ಲದಿದ್ದರೂ ಮುಂಬೈ ಷೇರು ವಿನಿಮಯ ಕೇಂದ್ರದ ಹೆಗ್ಗುರುತಾದ ಸಂವೇದಿ ಸೂಚ್ಯಂಕವು 479 ಅಂಶಗಳ ಇಳಿಕೆ ಕಂಡರೆ ಮಧ್ಯಮ ಶ್ರೇಣಿ ಸೂಚ್ಯಂಕ 648 ಅಂಶಗಳ ಹಾಗೂ ಕೆಳಮಧ್ಯಮ ಶ್ರೇಣಿ ಸೂಚ್ಯಂಕ 869 ಅಂಶಗಳಷ್ಟು ಭಾರಿ ಕುಸಿತ ಕಂಡವು.
ಅಂತಹವುಗಳು ಸದ್ಯಕ್ಕೆ ಮಾರುಕಟ್ಟೆಯಲ್ಲಿ ತುಂಬ ಇಲ್ಲ.
ಅಮೆರಿಕ ಆರ್ಥಿಕ ನಿರ್ಬಂಧವನ್ನು ಸಡಿಲಿಸಿತು.
ಆ ವೇಳೆಗೆ ಅಮೆರಿಕದಲ್ಲಿ ಹಿಸ್ಪಾನಿಕ್ ಮತ್ತು ಏಷ್ಯನ್ನರ ಪ್ರಮಾಣ ಶೇ 36ರಷ್ಟಾಗಬಹುದು.
ಬಿಎಸ್‌ಪಿ ಸದಸ್ಯರು ಬ್ಯಾನರ್ ಹಿಡಿದು ಬಾವಿಗೆ ತೆರಳಿಕರ್ನಾಟಕ ಸರ್ಕಾರದ ವಜಾಕ್ಕೆ ಆಗ್ರಹಿಸಿ ಘೋಷಣೆ ಕೂಗಿದರು.
ಹೌದು, ರಾಜ್ಯಾದ್ಯಂತ ಯಶಸ್ವಿ ಪ್ರದರ್ಶನ ಕಾಣುತ್ತಿದ್ದ "ಮುಕುಂದ ಮುರಾರಿ' ಸಿನಿಮಾಗೆ ಯಾವಾಗ 500, 1000 ನೋಟ್‌ಗಳ..
ಈ ಅರ್ಜಿಯ ವಿಚಾರಣೆ ನಡೆಸಿದ ನ್ಯಾಯಮೂರ್ತಿ ಬಿ.
ಬೆಳಿಗ್ಗೆ 5.45ಗೆ ಎದ್ದು ಜಾಗಿಂಗ್‌, ತಿಂಡಿ, ತರಗತಿ, ಸಂಜೆಯಿಂದ ಓದು ಹೀಗೆ ಅತಿ ಶಿಸ್ತಿನ ಪರಿಸರದಲ್ಲಿ ಅವರ ಬೆಳೆದಿದ್ದು.
ಪ್ರತಿದಿನ ಅಂದಾಜು ಒಂದು ಲಕ್ಷ ಜನರಿಗೆ ಭೋಜನದ ವ್ಯವಸ್ಥೆ ಮಾಡಲಾಗಿದೆ.
ಅಮೆರಿಕಾದ ಸ್ಯಾನ್ ಜೋಸ್ ನಲ್ಲಿವಿಶ್ವದ ಟಾಪ್ ಐಟಿ ಕಂಪೆನಿಗಳ ಸಿಇಒ ಹಾಗೂ ಮುಖ್ಯಸ್ಥರೊಂದಿಗೆ ಪ್ರಧಾನಿ ಮೋದಿ.
ಈ ಹಿಂದೆ ಸೆಪ್ಟೆಂಬರ್ 30ರಂದು ಸುಪ್ರೀಂ ಕೋರ್ಟ್ ನೀಡಿದ್ದ ಆದೇಶವನ್ನು ಮಾರ್ಪಡಿಸುವಂತೆ ಕೋರಿ ಸ್ವತಃ ಕೇಂದ್ರ ಸರ್ಕಾರ ಸುಪ್ರೀಂ ಕೋರ್ಟ್ ಗೆ ಅರ್ಜಿ ಸಲ್ಲಿಸಿದೆ ಎಂದು ತಿಳಿದುಬಂದಿದೆ.
ಇದರ ಜೊತೆಗೆ ಹಾಲಿನಲ್ಲಿ ಶೇ 8ಗ್ರಾಂನಷ್ಟು ಪ್ರೊಟೀನ್‌ ಇರುತ್ತದೆ.
ಅಂತೆಯೇ ಘಟನೆಯಲ್ಲಿ ಈ ವರೆಗೂ ಸುಮಾರು 15 ಮಂದಿ ಗಾಯಗೊಂಡಿದ್ದಾರೆ ಎಂದು ಹೇಳಲಾಗುತ್ತಿದೆ.
ಪೆಟ್ರೋಲ್ ದರದಲ್ಲಿ 0.14 ರು, ಡೀಸೆಲ್ ದರ 0.10 ರು ಏರಿಕೆಪೆಟ್ರೋಲ್ ಮತ್ತು ಡೀಸೆಲ್ ದರಗಳಲ್ಲಿ ಅಲ್ಪ ಪ್ರಮಾಣದ ಏರಿಕೆಯಾಗಿದ್ದು, ಪ್ರತೀ ಲೀಟರ್ ಪೆಟ್ರೋಲ್ ದರದಲ್ಲಿ 0.14 ರು.
ಅಂದಹಾಗೆ, ಚಿತ್ರದಲ್ಲಿ ಹಿರಿಯ ನಟ ಶ್ರೀನಿವಾಸ ಮೂರ್ತಿ, ಅವರ ಪುತ್ರ ನವೀನ್‌ ಕೃಷ್ಣ ಹಾಗೂ ನವೀನ್‌ಕೃಷ್ಣ ಮಗ ಹರ್ಷಿತ್‌ ನಟಿಸಿದ್ದಾರೆ.
ಆಂಧ್ರಶೈಲಿ ಸೋರೆಕಾಯಿ ಪಲ್ಯ ಮಾಡುವ ವಿಧಾನ Urban Deputy Commissioner’S Office ರಾಜ ಕಾಲುವೆ ಒತ್ತುವರಿ: ನಟ ದರ್ಶನ್, ಎಸ್.
ಅಪರಾಧಿಗಳ ಡಿಎನ್‌ಎ ಪ್ರೊಫೈಲನ್ನು ಎಲ್ಲ ಸುಧಾರಿತ ದೇಶಗಳೂ ಸಂಗ್ರಹಿಸುತ್ತವೆ.
ಮೊನ್ನೆ ಅವರ ಮನೆಗೆ ಹೋದಾಗ ಆತ ಶ್ರದ್ಧೆಯಿಂದ ಟಿ.
ಚೀನಾ, ಇರಾನ್ ಮತ್ತು ಇತರೆ ನೆರೆಯ ಮಧ್ಯ ಏಷ್ಯಾದ ಗಣರಾಜ್ಯಗಳನ್ನು ಇದು ಒಳಗೊಳ್ಳಲಿದೆ.
ಕರೆ ಬಂದಾಗ ಹೇಡಿಯಂತೆ ದೂರ ಹೋಗಬಾರದು ಎಂದು ನಿರ್ಧರಿಸಿದೆ.
ಹೊಳೆಯುತ್ತಿದ್ದ ಕಪ್ಪು ಬಂಡೆಗಳ ನಡುವೆ ನುಸುಳಿ ಹರಿಯುತ್ತಿದ್ದ ಮೊಯಾರ್ ನದಿ ಅದ್ಭುತವಾಗಿತ್ತು.
ಅಂದರೆ ದೌರ್ಜನ್ಯದ ಪ್ರಮಾಣದಲ್ಲಿ ಶೇಕಡ 134ರಷ್ಟು ಹೆಚ್ಚಳ ಆಗಿತ್ತು.
ತಮ್ಮ ಸಹಪಾಠಿಯಾಗಿದ್ದ ಹಾಗೂ ಪ್ರಾಮಾಣಿಕ ಮತ್ತು ನಿಷ್ಠಾವಂತ ಕೆ.
ನಾರಿಮನ್ ಅವರನ್ನು ಭೇಟಿ ಮಾಡಿ ಚರ್ಚೆ ನಡೆಸಿದರು.
ಆದರೆ ಮೈಸೂರಿನಲ್ಲಿ ಮಾತನಾಡುತ್ತಿದ್ದ ನೊಬೆಲ್ ಪ್ರಶಸ್ತಿ ವಿಜೇತ ವಿಜ್ಞಾನಿಗಳು ‘ಡಿಸ್ಕವರ್ ಇನ್ ಇಂಡಿಯ’ (ಭಾರತದಲ್ಲಿ ಅನ್ವೇಷಿಸಿ) ಎಂದು ಹೊಸ ಆದ್ಯತೆಯೊಂದನ್ನು ಮುಂದಿಟ್ಟರು.
ದೇಶದಲ್ಲಿ ಎಲ್ಲ ಕಡೆ ಬೆಳೆದ ಭ್ರಷ್ಟಾಚಾರದ ಪಿಡುಗು ವಕ್ಫ್‌ಗೂ ವಕ್ಕರಿಸಿತು.
ಯುದ್ಧ ಪರಿಕರಗಳನ್ನು ಭಾರತದಲ್ಲೇ ನಿರ್ಮಾಣ ಮಾಡಬೇಕು ಎನ್ನುವ ಪ್ರಧಾನಿ ನರೇಂದ್ರ ಮೋದಿ ಅವರ ಆಶಯದಂತೆ 83 ತೇಜಸ್ ಯುದ್ಧ ವಿಮಾನ, 15 ಹೆಲಿಕಾಪ್ಟರ್ ಗಳು ಮತ್ತು 464 ಯುದ್ಧ ಟ್ಯಾಂಕ್ ಗಳನ್ನು ಭಾರತದಲ್ಲೇ ನಿರ್ಮಿಸುವ ಮಹತ್ವದ ಒಪ್ಪಂದಕ್ಕೆ ಕೇಂದ್ರ ಸರ್ಕಾರ ಅನುಮೋದನೆ ನೀಡಿದೆ.
ಜುಲೈನಿಂದ ಅಕ್ಟೋಬರ್‌ವರೆಗೆ ಕೇವಲ ಮೂರು ತಿಂಗಳ ಅವಧಿಯಲ್ಲಿ 2,800 ಚದರ ಕಿ.
ದೇಶದ ರಾಜಕಾರಣ ಯಾವ ದಿಕ್ಕಿನಲ್ಲಿ ಸಾಗುತ್ತಿದೆ ಎನ್ನುವುದನ್ನು ಆ ದೇವರೇ ಬಲ್ಲ.
ಅವರಿಗೆ ನೆರವು ನೀಡಬೇಕು ಎಂಬುದೇ ನಮ್ಮ ಉದ್ದೇಶ’ ಎನ್ನುತ್ತಾರೆ ಅಖಿಲಾ.
ಇನ್ನು ಆಳಕ್ಕಿಳಿದು ನೋಡಿದರೆ ಏನೇನಿದೆಯೋ?
ರುದ್ರಮುನಿಸ್ವಾಮಿ, ಶಂಕರ್‌ ಹಾಗೂ ಕಾರ್ಯಕರ್ತರು ಅಣ್ಣೇನಹಳ್ಳಿ ಗೇಟ್‌ ಬಳಿ ಸಚಿವರನ್ನು ಸ್ವಾಗತಿಸಿ ಬೀಳ್ಕೊಟ್ಟರು.
ಮಾಧವನೆಲೆಯ ವಾರ್ಷಿಕೋತ್ಸವ ಕಾರ್ಯಕ್ರಮದಲ್ಲಿ ಮಕ್ಕಳು ವಿಶೇಷವಾಗಿ ಯಕ್ಷಗಾನ ಪ್ರದರ್ಶನ ನೀಡುತ್ತಾರೆ.
ಒಂದು ಸ್ವಾಸ್ಥ್ಯಸಮಾಜ ನಿರ್ಮಾಣವಾಗಬೇಕಾದರೆ ಅಲ್ಲಿ ಎಲ್ಲರ ಭಾಗವಹಿಸುವಿಕೆ ಅತ್ಯಂತ ಅವಶ್ಯಕ; ಸ್ತ್ರೀ–ಪುರುಷರಿಬ್ಬರೂ ಸಮನಾಗಿ ಬಾಳುವಂಥ ವಾತಾವರಣ ನಿರ್ಮಾಣವಾಗಬೇಕಿದೆ.
ಕುಟುಂಬ ಸದಸ್ಯರ ಬಳಿ ತೊಟ್ಟ ಬಟ್ಟೆ ಹೊರತು ಪಡಿಸಿ ಮುಂದಿನ ಜೀವನಕ್ಕೆ ಬಿಡಿಗಾಸು ಇಲ್ಲದಂತಾಗಿದೆ.
ಮುಖ್ಯವಾಗಿ ಅವರನ್ನು ಮನ್ನಿಸಬೇಕು.
ಕೆಲವು ಪೋಕರಿಗಳು ಅಧ್ಯಾಪಕರ ಕಿರುಕುಳ ತಾಳಲಾರದೆ ಕ್ಲಾಸು ಸಂಸ್ಕೃತಿಗೆ ತಮ್ಮನ್ನೇ ಒಗ್ಗಿಸಿಕೊಂಡು, ಸೃಜನಾತ್ಮಕತೆಯನ್ನು ಬದಿಗೆ ತಳ್ಳಿ, ಜಗತ್ತಿನ ಅತ್ಯುತ್ತಮ ತಳಿಯ ಕುರಿಗಳು ಆಗಿಬಿಡುತ್ತಾರೆ.
ಸೂರಜ್ ಗೌಡ ಜೊತೆಗೆ ಕೃಷಿ ತಾಪಂಡ, ಹರೀಶ್ವರ, ರಮೇಶ್ ಭಟ್, ಶ್ರೀನಿವಾಸ್ ಮೇಷ್ಟ್ರು, ಕಿಶೋರಿ ಬಲ್ಲಾಳ್, ಮಹೇಶ್ ಬುಂಗ್, ಮಾತಂಗಿ ಪ್ರಸನ್ನ ಮತ್ತು ಅರವಿಂದ್ ಅಯ್ಯರ್ ಕೂಡ ತಾರಾಗಣದ ಭಾಗವಾಗಿದ್ದಾರೆ.
ಅವರ ಅಧ್ಯಯ­ನದ ಪ್ರಕಾರ, ಶೇಕಡ ೩೩ರಷ್ಟು ಕ್ಯಾನ್ಸರ್‌­ಗಳು ಆನುವಂಶಿಕ ಬಳುವಳಿ ಮತ್ತು ಜೀವನಶೈಲಿಯಿಂದಾಗಿ ಬಂದಿವೆ.
ಇಂಥ ನಂಬಿಕೆಗಳನ್ನು ಉಲ್ಲಂಘಿಸುವ ರೀತಿಯ ಸಂವಾದಗಳು ಸಮ್ಮೇಳನದಲ್ಲಿ ನಡೆಯಬೇಕಿದೆ’’.
ಅಂದರೆ ಸುಮಾರು ಐವತ್ತು ವರ್ಷಗಳು ನಿಘಂಟು ಕಚೇರಿಯಲ್ಲಿ ಆದ ಕೆಲಸ ಬಹುವ್ಯಾಪಕವಾದುದು.
‘ಶಿವಾಜಿನಗರದಲ್ಲಿ ಅಂಗಡಿ ಇಟ್ಟುಕೊಂಡಿದ್ದ ಆರೋಪಿ, ಅಲ್ಲಿಯೇ ಶೂಗಳನ್ನು ಗ್ರಾಹಕರಿಗೆ ಮಾರಾಟ ಮಾಡುತ್ತಿದ್ದರು.
ವಾಹನಗಳು ಹಾಗು ಮಳಿಗ್ಗ್ಗಳಿಗೆ ಹಾನಿಯಾಗಿರುವುದನ್ನು ಹೊರತುಪಡಿಸಿದರೆ ಅದೃಷ್ಟವಶಾತ್ ಯಾವುದೇ ಜೀವ ಹಾನಿ ಸಂಭವಿಸಿಲ್ಲ.
ವೃತ್ತ ನಿರೀಕ್ಷಕ ಮಂಜುನಾಥ ಗೌಡ, ಕಾರ್ಯ ನಿರ್ವಾಹಕ ಅಧಿಕಾರಿ ಶ್ರೀಧರ ಭಟ್, ತಾಲ್ಲೂಕು ಪಂಚಾಯ್ತಿ ಸದಸ್ಯ ರಾದ ಶಕುಂತಲಾ ರಾಮಚಂದ್ರ, ರುಕ್ಮಿಣಿ ರಾಜು, ಆಶ್ರಯ ಸಮಿತಿ ಅಧ್ಯಕ್ಷ ಶ್ರೀನಿವಾಸ ಕಾಮತ್ ಹಾಜರಿದ್ದರು.
ರಾಜಕಾರಣಿಗಳಂತೂ ಕಂಪ್ಯೂಟರ್ ನಮ್ಮ ಅನೇಕ ಸಮಸ್ಯೆಗಳಿಗೆ ಪರಿಹಾರ ಒದಗಿಸುತ್ತದೆ ಎಂದು ಪ್ರಾಮಾಣಿಕವಾಗಿಯೇ ನಂಬಿದ್ದಾರೆ.
ಕೆರೆ ಒಳಗಿಲ್ಲದ ಮೀನು ಗಳು ಖಾಲಿ ಸ್ಥಳದಲ್ಲಿರುಮದು ಉಂಟೇ ಎಂದು ಗೊಂದಲಕ್ಕೆ ಸಿಲುಕಬೇಡಿ.
ಉತ್ತಮ ಆಡಳಿತ ಹಾಗೂ ಭ್ರಷ್ಟಾಚಾರ ಸಮಸ್ಯೆಗಳನ್ನು ನಿಭಾಯಿಸಲು ಮುಂದಾಗುವುದು..
ಕರ್ನಾಟಕದಲ್ಲಿ 2015ರಲ್ಲಿ ಮಕ್ಕಳ ಮೇಲೆ ನಡೆದ ಅತ್ಯಾಚಾರ ಪ್ರಕರಣಗಳು ಸಾವಿರದ 73. ಮಹಿಳೆಯರ ಮೇಲೆ ನಡೆದ ಅತ್ಯಾಚಾರ ಪ್ರಕರಣಗಳು 589. ತಮಿಳು ನಾಡಿನಲ್ಲಿ ಮಕ್ಕಳ ಮೇಲೆ ನಡೆದ ಅತ್ಯಾಚಾರ ಪ್ರಕರಣ ಸಾವಿರದ 73 ಆದರೆ ವಯಸ್ಕರ ಮೇಲೆ ನಡೆದ ಅತ್ಯಾಚಾರ ಪ್ರಕರಣಗಳು 421. ಪ್ರೊಪೋಸಲ್‏ಗೆ ನಿರೀಕ್ಷಿಸುತ್ತಿದ್ದೀರಾ?
ಅವರು ಸೋಮವಾರ ನಗರದ ಛತ್ರಪತಿ ಶಿವಾಜಿ ಮಹಾರಾಜ ವೃತ್ತದಲ್ಲಿ ಬಿಜೆಪಿ ಕಾರ್ಯಕರ್ತರು ನಡೆಸಿದ ಸಂಭ್ರಮಾಚರಣೆಗೆ ಚಾಲನೆ ನೀಡಿ ಮಾತನಾಡಿದರು.
ಸುವರ್ಣ ವಾಹಿನಿಯ ‘ಹಳ್ಳಿ ಹೈದ ಪ್ಯಾಟೆಗೆ ಬಂದ ಭಾಗ ೨’ರ ಫಿನಾಲೆ ಅಕ್ಟೋಬರ್ 16ರಂದು ರಾತ್ರಿ 7.30ಕ್ಕೆ ಪ್ರಸಾರವಾಗಲಿದೆ.
ಕುಮಾರಸ್ವಾಮಿ ಅಧಿಕಾರಕ್ಕೆ ಬಂದಾಗಲೂ ಆಯೋಜನೆಗೆ ಮತ್ತೆ ಚಾಲನೆ ಕೊಟ್ಟಾಗ ಅರವತ್ತು ಕಿ.
‘ಉನ್ನತ ಶಿಕ್ಷಣ ಇಲಾಖೆಯು ತೀವ್ರ ಆರ್ಥಿಕ ಮುಗ್ಗಟ್ಟು ಎದುರಿಸುತ್ತಿದ್ದು, ಅಗತ್ಯ ಅನುದಾನ ಲಭಿಸುತ್ತಿಲ್ಲ.
ಪೊಟ್ಟು ವೈತ ಮುಗಮೊ ಹಾಡಿನ ರೆಕಾರ್ಡಿಂಗ್ ಗೆ ಶಿವಾಜಿಯವರು ಬಂದಿದ್ದರು.
ಮುಂದಿನ ಮೂರು ವರ್ಷಗಳಲ್ಲಿ ಅಭಿವೃದ್ಧಿಯಿಂದ ರಾಜ್ಯದ ಸ್ವರೂಪವನ್ನೇ ಬದಲಾಯಿಸಲು ಪಣತೊಟ್ಟಿರುವುದಾಗಿ ಹೇಳಿದ ಅವರುಇತ್ತೀಚೆಗೆ ರಾಯಚೂರು ಜಿಲ್ಲೆಯಲ್ಲಿ ನೆರೆ ಸಂತ್ರಸ್ತರಿಗೆ ಮನೆಗಳನ್ನು ಹಸ್ತಾಂತರಿಸಲಾಗಿದೆ.
ಪೊಲೀಸರು ಸುಬ್ಬುವನ್ನು ಬಂಧಿಸಿ ಚೆನ್ನಾಗಿ ಹೊಡೆದು ಜೈಲಿಗೆ ದಬ್ಬಿದರು.
ಮುಂಜಾಗ್ರತಾ ಕ್ರಮವಾಗಿ ಈಗಾಗಲೇ ಕರಾವಳಿ ತೀರ ಪ್ರದೇಶಗಳಲ್ಲಿ ರಾಷ್ಟ್ರೀಯ ವಿಪತ್ತು ಪರಿಹಾರ ಪಡೆ(ಎನ್ ಡಿಆರ್ ಎಫ್) ಮುಕ್ಕಾಂ ಹೂಡಿದ್ದು, ಕಡಲ ತೀರ ಪ್ರದೇಶಗಳಿಗೆ ಮೀನುಗಾರರನ್ನು ಬಿಡದಂತೆ ನೋಡಿಕೊಳ್ಳುತ್ತಿದ್ದಾರೆ.
ಅಂದು ಸರಳಾ ಬರೀ ಸಮುದ್ರ ಅಲ್ಲ, ಸಾಕ್ಷಾತ್ ಸುನಾಮಿಯೇ ಆಗಿಬಿಟ್ಟಿದ್ದರು.
ಇದಕ್ಕೆ ಪ್ರತಿಕ್ರಿಯಿಸಿದ ಗ್ರಾಮೀಣಾಭಿವೃದ್ಧಿ ಪಂಚಾಯತ್ ರಾಜ್ ಸಚಿವೆ ಶೋಭಾ ಕರಂದ್ಲಾಜೆ,ಈ ಕುರಿತು ಪರಿಶೀಲನೆ ನಡೆಸಲಾಗುವುದು ಎಂದರಲ್ಲದೆ, ಅಂತಹ ಕಂಟ್ರಾಕ್ಟರ್ ಗಳನ್ನು ಕಪ್ಪು ಪಟ್ಟಿಗೆ ಸೇರಿಸಲಾಗುವುದು ಎಂದರು.
‘ಗುಮ್ಮಿಗಳಿರುವ ಸ್ಥಳಕ್ಕೆ ಭೇಟಿ ನೀಡಿ, ಪರಿಸ್ಥಿತಿ ಪರಿಶೀಲಿಸಬೇಕು.
ಧರ್ಮೆಗೌಡ ಮಾತನಾಡಿ ಪ್ರತಿಯೊಂದನ್ನು ಸರ್ಕಾರವೇ ಮಾಡ ಬೇಕು ಎಂಬುದು ತಪ್ಪು, ನಮ್ಮ ಏಳಿಗೆ ನಮ್ಮ ಕೈಯಲ್ಲಿದೆ, ಅದನ್ನು ನಾವು ನಿರ್ಲಕ್ಷಿಸಬಾರದು ನಮ್ಮ ವಿವಿಧ ಕಾರ್ಯಗಳ ಮಧ್ಯೆ ಹೈನುಗಾರಿಕೆ ನಡೆಸಿ ಕೊಂಡು ಅದು ಲಾಭದಾಯಕವಾ ಗುವಂತೆ ಮಾಡಿಕೊಳ್ಳಬಹುದು ಎಂದರು.
ನಮ್ಮ ರಾಷ್ಟ್ರದಲ್ಲಿ ಹಸಿವೆ, ಅರೆಹೊಟ್ಟೆಯಿಂದ ಬಳಲುವ ಕುಪೋಷಿತರ ಸಂಖ್ಯೆ ಜಗತ್ತಿನ ಇತರೆಲ್ಲ ರಾಷ್ಟ್ರಗಳಲ್ಲಿನ ಅಂಥವರ ಒಟ್ಟೂ ಸಂಖ್ಯೆಗಿಂತ ಜಾಸ್ತಿ ಇದೆ.
ಆದರೆ ಲಾಲುಪ್ರಸಾದ್ ಆ ರಥವನ್ನೂ ಅದರ ಸಾರಥಿಯನ್ನೂ ಬಿಹಾರದೊಳಗೇ ಬಿಡಲಿಲ್ಲ.
ಇದರಿಂದ ಮಕ್ಕಳಿಗೆ ಉತ್ತಮ ಶಿಕ್ಷಣ ಕೊಡಿಸುತ್ತಿದ್ದೇನೆ.
ನಿಯಮ ಉಲ್ಲಂಘನೆಗೆ ಅವಕಾಶ ಕಲ್ಪಿಸುವ ಅಧಿಕಾರಿಗಳ ಮೇಲೂ ಯಾವುದೇ ಕ್ರಮ ಜಾರಿಯಾಗುವುದಿಲ್ಲ.
ತೋಟಗಾರಿಕೆ ಇಲಾಖೆ ವಿಷಯ ತಜ್ಞ ವಾಮನಮೂರ್ತಿ ಮಾರ್ಗದರ್ಶನ ನೀಡಿದ್ದರು ಎಂದು ದಾವಲ್‌ ಸಾಬ್‌ ಹೇಳಿದರು.
ಪಶ್ಚಿಮ ಬಂಗಾಳದಲ್ಲಿ ರಾಜಕೀಯ ಭಾಷೆ ಮತ್ತು ವಿರೋಧಿಗಳ ವಾಗ್ದಾಳಿಗಳು ಹಿಂದಿನಂತೆಯೇ ಇದ್ದರೂ, ಹಿಂಸಾತ್ಮಕ ಬೀದಿ ರಾಜಕೀಯದ ಅಲಗು ಮಾತ್ರ ಮೊಂಡಾಗಿದೆ.
ನಾಳೆ ಶಿಫಾರಸುಗಳನ್ನು ಜಾರಿ ಮಾಡುವ ಬಗ್ಗೆ ಪ್ರಮಾಣ ಪತ್ರ ಸಲ್ಲಿಸಿ, ಇಲ್ಲವೆ ಆದೇಶ ಹೊರಡಿಸುತ್ತೇವೆ ಎಂದಿದ್ದಾರೆ.
ಪ್ರತಿಭೆಗೆ, ಶ್ರಮಕ್ಕೆ ಬೆಲೆ ಇಲ್ಲವೆಂದಾದಾಗ ಗುಣಮಟ್ಟವನ್ನು ನಿರೀಕ್ಷಿಸಲು ಸಾಧ್ಯವಿಲ್ಲ.
ಜಂಬುನಾಥ ದೇವಸ್ಥಾನವನ್ನು ಸರಕಾರ ರಕ್ಷಿಸಲು ಮುಂದಾಗಬೇಕೆಂದು ಅಂದಿನ ಮುಖ್ಯಮಂತ್ರಿ ಜೆ.
ಮಂಗಳವಾರ 500 ಮತ್ತು 1000 ನೋಟುಗಳನ್ನು ರದ್ದು ಮಾಡಿರುವುದಾಗಿ ಪ್ರಧಾನಿ ಮೋದಿ ಹೇಳಿದ ನಂತರ ಬುಧವಾರ ಮತ್ತು ಗುರುವಾರ ಎಟಿಎಂಗಳು ಬಂದ್ ಆಗಿದ್ದವು.
ಇದು ನಮ್ಮ ಗ್ರಾಮದ ಗ್ರಂಥಾಲಯದ್ದೊಂದೇ ಕಥೆಯಲ್ಲ.
ಒಂದು ಪಾತ್ರೆಯಲ್ಲಿ ಎಣ್ಣೆ ಕಾಯಿಸಿಕೊಂಡು ಅದಕ್ಕೆ ರುಬ್ಬಿರುವ ಪೇಸ್ಟ್ ಹಾಕಿ ೨ ನಿಮಿಷ ಕುದಿಸಿ.
ಆಂಧ್ರಶೈಲಿ ಸೋರೆಕಾಯಿ ಪಲ್ಯ ಮಾಡುವ ವಿಧಾನ ನಗರೋಟಾ ಉಗ್ರ ದಾಳಿಯ ಹುತಾತ್ಮರಿಗೆ ಅಂತಿಮ ಗೌರವ ಸಮರ್ಪಣೆ ಒಡಿಶಾ ಜನತೆಯಲ್ಲಿ ಆತಂಕ ಸೃಷ್ಟಿಸಿದ 10 ರು.
ಫೋನಿನಲ್ಲಿರುವ ನೂರಾರು (ಅಥವಾ ಸಾವಿರಾರು) ಫೋಟೊಗಳಲ್ಲಿ ಯಾವುದಾದರೂ ಫೋಟೊ ಆಯ್ಕೆ ಮಾಡಿಕೊಳ್ಳಿ.
ಪ್ರೇಕ್ಷಕರನ್ನು ತಲುಪಲು ಹಾಗೂ ಮುಂದಿನ ಪೀಳಿಗೆಗೆ ಉತ್ತಮ ಬುನಾದಿ ಸೃಷ್ಟಿಸುವ ಪ್ರಯತ್ನದ ನನ್ನ ಮೊದಲ ಹೆಜ್ಜೆ ಈ ಪುಸ್ತಕ.
ಇದರಿಂದ ಕಾರ್ಮಿಕರು ವೇತನ ಪಡೆಯುವಾಗ ಆಗುತ್ತಿದ್ದ ಶೋಷಣೆ ತಪ್ಪಲಿದೆ.
ಅವರ ಕೊನೆಯ ಎರಡು ಕತೆಗಳು ‘ಶ್ರೀಗಂಧ’ ಮತ್ತು ‘ಜೀವನ ನಿರ್ಮಾಲ್ಯ’ ಇಂತಹ ಕತೆಗಳಾಗಿವೆ ಮತ್ತು ಅತ್ಯುತ್ತಮ ಕತೆಗಳಾಗಿವೆ.
ನಿಮ್ಮ ಬಳಿ ಮಾತಿವೆ.
ರಕ್ಷಣಾ ಇಲಾಖೆಯ ಗೌಪ್ಯ ಮಾಹಿತಿಗಳನ್ನು ಪಾಕಿಸ್ತಾನಕ್ಕೆ ಬೇಹುಗಾರಿಕೆ ಮಾಡುತ್ತಿದ್ದಾರೆಂದು ಹೇಳಿ ಕೆಲ ದಿನಗಳ ಹಿಂದಷ್ಟೇ ದೆಹಲಿ ಪೊಲೀಸರು ಪಾಕಿಸ್ತಾನ ರಾಯಭಾರಿ ಕಚೇರಿಯ ಅಧಿಕಾರಿಗಳನ್ನು ಬಂಧನಕ್ಕೊಳಪಡಿಸಿ ವಿಚಾರಣೆ ನಡೆಸಿತ್ತು.
ಕೇಂದ್ರ ಸರ್ಕಾರ ₹ 500 ಮತ್ತು ₹ 1000 ಮುಖಬೆಲೆಯ ನೋಟುಗಳನ್ನು ರದ್ದುಗೊಳಿಸಿರುವ ಹಿನ್ನೆಲೆಯಲ್ಲಿ ಬುಧವಾರ ಪಟ್ಟಣ ಸೇರಿದಂತೆ ತಾಲ್ಲೂಕಿನ ಚಹಾದ ಅಂಗಡಿ ಸೇರಿದಂತೆ ಎಲ್ಲ ಅಂಗಡಿಗಳಲ್ಲಿ ಈ ನೋಟು ನಿರಾಕರಿಸಿದ ದೃಶ್ಯ ಕಂಡು ಬಂತು.
ಇವರು ಜಪಾನ್ ಮುಕ್ತ ವಿಶ್ವವಿದ್ಯಾಲಯದಲ್ಲಿ ರಾಜಮನೆತನದ ಬಗ್ಗೆ ಆಳವಾದ ಅಧ್ಯಯನ ನಡೆಸಿದ್ದಾರೆ.
ಮುಂದೆ ಮಾರ್ಚ್‌ ಅನಂತರ ಮಿಶ್ರ ಫ‌ಲಗಳೆ ಮುಂದುವರಿದು ಅನಾರೋಗ್ಯ, ಹಣಕಾಸು ವ್ಯವಹಾರಗಳಲ್ಲಿ ವಿರೋಧಗಳಿವೆ.
ಹೈಡ್ರಾಲಿಕ್ ಲಿಫ್ಟ್ ಬಿದ್ದು ಟೆಕ್ನೀಷಿಯನ್ ಸಾವು ಗಾಯತ್ರಿನಗರದ ‘ಎಸ್‌ಎಂಆರ್ ಆಸ್ತ್ರಾ ಅಪಾರ್ಟ್‌ಮೆಂಟ್‌’ನ ಪಾರ್ಕಿಂಗ್ ಪ್ರದೇಶದಲ್ಲಿ ಮಂಗಳವಾರ ಹೈಡ್ರಾಲಿಕ್ ಪಾರ್ಕಿಂಗ್ ಲಿಫ್ಟ್‌ ರಿಪೇರಿ ಮಾಡುವಾಗ ಲಿಫ್ಟ್ ಮೈಮೇಲೆ ಬಿದ್ದು ಧನಂಜಯ್ (22) ಎಂಬ ಟೆಕ್ನೀಷಿಯನ್ ಮೃತಪಟ್ಟಿದ್ದಾರೆ.
ಕಳೆದ ವರ್ಷದಿಂದೀಚೆಗೆ ಪಶ್ಚಿಮದ ಸಾರ್ವಜನಿಕ ವಲಯದಲ್ಲಿ ‘ಪೋಸ್ಟ್ ಟ್ರೂತ್’ ಎಂಬ ಪದ ಹೆಚ್ಚು ಚಾಲ್ತಿಯಲ್ಲಿದೆ.
ಈಸಂದರ್ಭದಲ್ಲಿ ಜೊತೆಗಿದ್ದ ಆರೋಗ್ಯ ಸಚಿವ ಶ್ರೀರಾಮುಲು ಅವರು ಪತ್ರಿಕಾಗೋಷ್ಠಿಯ ಉದ್ದಕ್ಕೂ ಬಾಯಿ ಬಿಚ್ಚದೆ ಮೌನ ವಾಗಿದ್ದರು.
ಓಪನ್‌ ಕಿಚನ್‌ನಲ್ಲಿ ಅಡುಗೆ ಮಾಡಲು ಸಿದ್ಧವಾಗಿರುವ ಬಾಣಸಿಗ ‘ಬಾನ್‌ಸೌತ್‌’ನಲ್ಲಿ ಗೋವಾ ಆಹಾರ ಉತ್ಸವ ರುಚಿಮೊಗ್ಗು ಅರಳಿಸುವ ವಿಧವಿಧ ತಂಬುಳಿ..
ಮೊದಲಿಗೆ ಭಾರತದ ರಾಷ್ಟ್ರೀಯ ಕಾಂಗ್ರೆಸ್‌ ಬಲಿಷ್ಠ ರಾಜ್ಯಗಳನ್ನು ಬಯಸಿತ್ತು.
ಅಥವಾ ನನಗೆ ಕೃಷಿ ಮಾಡಲು ಬರುತ್ತಿರಲಿಕ್ಕಿಲ್ಲ.
ಕಡೆಗೆ ಅದು ತಮಿಳಿನಲ್ಲೇ ಚಿತ್ರವಾಗಿ ಹಿಟ್ ಆಯ್ತು.
ಗೆ ಗಾಂಧಿ ಪುರಸ್ಕಾರ ಗರಿಗ್ರಾಮೀಣ ಪ್ರದೇಶಕ್ಕೆ ಸರ್ಕಾರದಿಂದ ಸಿಗುವ ಅನುದಾನವನ್ನು ಸಮರ್ಪಕವಾಗಿ ಬಳಸಿಕೊಂಡು ಗಾಂಧೀಜಿಯವರ ಕನಸು ನನಸು ಮಾಡುವ ನಿಟ್ಟಿನಲ್ಲಿ ಕ್ಯಾಸಂಬಳ್ಳಿ ಗ್ರಾಮ ಪಂಚಾಯಿತಿ ದಾಪುಗಾಲು ಇಟ್ಟಿದೆ.
ಕಲಿತ ಪರಿಕಲ್ಪನೆಯ ಉಳಿದ ಮಗ್ಗುಲನ್ನು ಕುರಿತ ಹಾಗೆ ಪ್ರಶ್ನೆಗಳು ಏಳುತ್ತಿದ್ದವು.
ವಿಶ್ವ ಜನಪ್ರಿಯತೆಯ ಸಾಮಾಜಿಕ ಜಾಲ ತಾಣ ಫೇಸ್‌ ಬುಕ್‌, ವಿಶ್ವಾದ್ಯಂತದ ತನ್ನ ಬಳಕೆದಾರರನ್ನು ಪರಸ್ಪರ ಬೆಸೆಯುವ ಅಭಿಯಾನದ ಅಂಗವಾಗಿ ಬಹುಭಾಷಾ ಪರಿವರ್ತನೆಯ ತಾಂತ್ರಿಕತೆಯನ್ನು..
ಈ ಬಾರಿ ಹೊರತುಪಡಿಸಿ, ಮುಂದೆ ಅಕ್ರಮ- ಸಕ್ರಮ ಯೋಜನೆ ಜಾರಿ ಇರುವುದಿಲ್ಲ ಎಂದು ಸ್ಪಷ್ಟಪಡಿಸಿದರು.
ಈ ಮೂಲಕ ಏಕೀಕೃತ ಸರ್ಕಾರ ವ್ಯವಸ್ಥೆಯನ್ನು ಸ್ಥಾಪಿಸಬೇಕು’ ಎಂದು ಅವರು ಒತ್ತಾಯಿಸಿದ್ದರು.
ಮೋದಿ: ನಾಳೆಯಿಂದ ಒಂದೇ ಚಪಾತಿ ತಿನ್ನಿ ಭಕ್ತರು: ನೋಡಿ ಬೊಜ್ಜಿನ ವಿರುದ್ಧ ಮೋದಿ ಸರ್ಜಿಕಲ್‌ ಸ್ಟ್ರೈಕ್‌!
ನಾಲ್ಕು ವರ್ಷದ ಹಿಂದೆ ಬವ್ಯ ಕೃಷ್ಣರಾಜ ಸಾಗರದ ನಂಜುಂಡ ಎಂಬಾತನನ್ರು ಮದುವೆಯಾಗಿದ್ದರು.
ಆಂತರಿಕ ಚರ್ಚೆಗಳ ಮೂಲಕ ಇಂತಹ ಭಿನ್ನಾಭಿಪ್ರಾಯಗಳನ್ನು ಬಗೆಹರಿಸಿಕೊಳ್ಳಲಾಗುತ್ತಿತ್ತು, ಒಬ್ಬರು ಇನ್ನೊಬ್ಬರಿಗೆ ಮಣಿಯುತ್ತಿದ್ದರು.
ಡ್ಯಾನ್ ರ್ಯೂಡಿಂಗರ್ ರನ ಬರವಣೆಗೆ ಕುರಿತಂತೆ ವಿಶ್ವದ ವಿವಿಧೆಡೆ ಇರುವ ಮುಸ್ಲಿಂ ಸಮುದಾಯದವರು ವಿರೋಧ ವ್ಯಕ್ತಪಡಿಸಿದ್ದರು.
ನಂತರ ಬಿಜೆಪಿ ಕಚೇರಿಗೆ ಆಗಮಿಸಿದ ಅವರುಬಿಜೆಪಿ ರಾಜ್ಯಾಧ್ಯಕ್ಷ ಈಶ್ವರಪ್ಪಮಾಜಿ ಮುಖ್ಯಮಂತ್ರಿ ಬಿ.
ಈ ವಿಷಯ ‘ರಾಜ್ಯನೀತಿ ನಿರ್ದೇಶಕ ತತ್ವ’ ಎಂಬ ಪಟ್ಟ ಗಳಿಸಿದರೂ ಅದು ಮುಖ್ಯವಾಗಿ ಕಾಂಗ್ರೆಸ್ ಸೇರಿ ಎಲ್ಲ ರಾಜಕೀಯ ಪಕ್ಷಗಳ ಚುನಾವಣಾ ನೀತಿ ನಿರ್ದೇಶಕ ತತ್ವವಾಗಿ ಬೆಳೆದಿದೆ.
‘ಲೋಡ್‌ ಮತ್ತು ಅನ್‌ಲೋಡ್‌ಗೆ ಸುಮಾರು 2 ಸಾವಿರ ಕಾರ್ಮಿಕರು ಕಾರ್ಯನಿರ್ವಹಿಸುತ್ತಿ ದ್ದಾರೆ.
ಹಾಲಿ ಚಾಂಪಿಯನ್ ಭಾರತ ತಂಡ ವಿಶ್ವ ಚಾಂಪಿಯನ್ನರಿಗೆ ತಕ್ಕಂತೆ ಆಡುತ್ತಿದ್ದು ಈ ಬಾರಿಯೂ ವಿಶ್ವಕಪ್ ಪ್ರಶಸ್ತಿ ಗೆಲ್ಲುವ ಫೇವರಿಟ್ ತಂಡವಾಗಿ ಹೊರಹೊಮ್ಮಿದೆ.
ತೋಟದ ಬೆಳೆ ಉಳಿಸಿಕೊಳ್ಳಲು ಅಗತ್ಯ ಇರುವಷ್ಟು ನೀರು ಹರಿಸಬೇಕು.
ಇದೇ ಕಾರಣಕ್ಕೆ ಇರಬೇಕು.
ಮಾಜಿ ಸಚಿವ ಜನಾರ್ದನ ರೆಡ್ಡಿಗೆ ಐಟಿ ಶಾಕ್, ಒಎಂಸಿ, ಎಎಂಸಿ ಕಚೇರಿ ಮೇಲೆ ದಾಳಿ ಪ್ರೊಪೋಸಲ್‏ಗೆ ನಿರೀಕ್ಷಿಸುತ್ತಿದ್ದೀರಾ?
ಅವರಿಂದಾಗಿ ಲಕ್ಷಾಂತರ ಮಂದಿಗೆ ಶಿಕ್ಷಣ ದೊರೆಯುತ್ತಿದೆ’ ಎಂದರು.
ಸೂಚ್ಯಂಕದಲ್ಲಿ ಭಾರತ 4.52ರಲ್ಲಿದ್ದರೆ, ಸ್ವಿಜರ್ಲೆಂಡ್ ನ ಸೂಚ್ಯಂಕ 5.81ರಷ್ಟಿದೆ.
ಮಳೆಯಲ್ಲಿ ತೋಯ್ದಿದ್ದ ನಾವು ನದಿ ದಾಟಿದ ಬಳಿಕ ಮತ್ತೆ ಸಂಪೂರ್ಣವಾಗಿ ಒದ್ದೆಯಾದೆವು.
ಕೃಪಾಲ್ ಮೊದಲ ದಿನವೇ ಒಒಡಿ ಪತ್ರ: ಶಿಕ್ಷಕರು ಹರ್ಷಸಮ್ಮೇಳನ ನಡೆಯುತ್ತಿರುವ ಕೃಷಿ ವಿಶ್ವವಿದ್ಯಾಲಯದ ಎದುರಿನ ಪೆಂಡಾಲ್‌­ನಲ್ಲಿ ಶುಕ್ರವಾರ ಬೆಳಿಗ್ಗೆ­ಯಿಂದಲೇ ನೋಂದಣಿ ಮಾಡಿಸಿಕೊಂ­ಡ­ವರಿಗೆ ಮತ್ತು ಸ್ಥಳದಲ್ಲಿ ನೋಂದಣಿ ಮಾಡಿಸಿಕೊಳ್ಳುತ್ತಿರುವವರಿಗೆ ಒಒಡಿ ಪತ್ರ ಒಳಗೊಂಡಿರುವ ಕಿಟ್‌ ನೀಡಲಾಯಿತು.
ಈ ಶಿಕ್ಷಣವ್ಯವಸ್ಥೆಗೆ ಮಕ್ಕಳನ್ನು ಬಲಿಪಶುಗಳನ್ನಾಗಿಸುವುದು ಸರಿಯೆ?
ತನ್ನ 9ನೇ ಕಕ್ಷೆಯಿಂದ ಈಚೆ ಬಂದು ನೆಪ್ಚೂನನ್ನು ಜಗ್ಗಿ ಎಂಟನೇ ಕಕ್ಷೆಗೆ ಆಗಾಗ ಬರುವ ಪುಟಾಣಿ ಅದು.
ಈಗ ಕುಟುಂಬಗಳು ಚಿಕ್ಕ ಗಾತ್ರದಲ್ಲಿ ಒಡೆದಿರುವುದರಿಂದ ಅಪಾಯ ಎದುರಿಸುವ ಶಕ್ತಿ ಕಡಿಮೆಯಾಗಿದೆ ಎಂದು ತಿಳಿಸಿದರು.
ಇ-ಆಡಳಿತದಿಂದ ಆಡಳಿತ ಸುಗಮ ಹಾಗೂ ಸುಲಲಿತವಾಗುತ್ತದೆಯಲ್ಲದೆಸಮಯದ ಉಳಿತಾಯವಾಗುತ್ತದೆ ಎಂದು ಅವರು ಹೇಳಿದರು.
ಇವು ಎಷ್ಟು ಮಬ್ಬಾಗಿವೆ ಎಂದರೆ, ಅವುಗಳ ಬೆಳಕಿನ ತರಂಗಪಟ್ಟಿಯ (ಆಪ್ಟಿಕಲ್‌ ವೇವ್‌ಬ್ಯಾಂಡ್‌) ತೀವ್ರತೆ ಮೈನಸ್‌ 8ಕ್ಕಿಂತಲೂ ಕಡಿಮೆ ಇದೆ.
ಕನ್ನಡ ಸಮಿತಿಯ ಸದಸ್ಯರಿಂದ ನಡೆದ ಸಾಂಸ್ಕೃತಿಕ ಕಾರ್ಯಕ್ರಮ ಮನಸೆಳೆಯಿತು.
ಇದು ಆರೋಪಿ ಕಡೆಯವರಿಗೆ ಕಿರಿಕಿರಿಯಾಗಿ ಹಣ ನೀಡುವುದನ್ನು ನಿಲ್ಲಿಸಿಬಿಟ್ಟಿದ್ದರು.
ಗಣಪತಿ ಆತ್ಮಹತ್ಯೆ ಪ್ರಕರಣದಲ್ಲಿ ಮಾಜಿ ಸಚಿವ ಕೆ.
ಕರ್ನಾಟಕ ಲೋಕಸೇವಾ ಆಯೋಗ 659 ಅಂಗನವಾಡಿ ಮೇಲ್ವಿಚಾರಕಿಯರ ಹುದ್ದೆಗಳನ್ನು ಭರ್ತಿ ಮಾಡಲು ಆನ್‌ ಲೈನ್ ಮೂಲಕ ಅರ್ಜಿ ಆಹ್ವಾನಿಸಿದ್ದು, ಈ ಪ್ರಕ್ರಿಯೆಯಿಂದ ಅಂಗನವಾಡಿ ಕಾರ್ಯ ಕರ್ತೆಯರಿಗೆ ಅನ್ಯಾಯವಾಗಿದೆ.
ನಂಜನಗೂಡು ಕಡೆ ಯಿಂದ ಬರುತ್ತಿದ್ದ ಎಕೆಎ ೦೯, ಎ ೬೫೬೩ಏ ಲಾರಿಗೆ ಹಾಸನದಿಂದ ತಮಿಳುನಾಡು ಕಡೆಗೆ ತೆರಳುತ್ತಿದ್ದ ಪಾಂಡಿಯನ ಟ್ರಾನ್ಸಪೋರ್ಟ ಎಕೆಎ ೧೩, ಎ ೩೦೨೬ಏ..
ಅಲ್ಲಿತನಕ ನೀವು ಉಳಿಸಬಹುದಾದ ₹4500 ನಿಮ್ಮ ಮನೆಗೆ ಸಮೀಪದ ಬ್ಯಾಂಕಿನಲ್ಲಿ 5 ವರ್ಷಗಳ ಅವಧಿಗೆ ಆರ್‌.
ಷನಲ್‌ ಜಿಯಾಗ್ರಫಿಕ್‌ ನಿಯತಕಾಲಿಕೆಯಲ್ಲಿ ಕಾಣಿಸಿಕೊಳ್ಳುವ ಮೂಲಕ ‘ಆಫ್ಘನ್‌ ಗರ್ಲ್‌’ ಎಂದು ಖ್ಯಾತಿಗಳಿಸಿದ ಶರ್ಬತ್‌ ಗುಲಾ ಅವರು ಚಿಕಿತ್ಸೆಗಾಗಿ ಶೀಘ್ರ ಭಾರತಕ್ಕೆ ಬರಲಿದ್ದಾರೆ.
ಹಾಗಾಗಿ ಬೈಕ್‌ ಪ್ರೇಮಿಗಳೆಲ್ಲಾ ಈ ಜಾಗವನ್ನು ಇಷ್ಟಪಡುವುದು ನಿಶ್ಚಿತ.
ಮೂರನೇ ತಿಂಗಳಿಗೇ ಹೊರಗಿನ ಆಹಾರಕ್ಕೆ ಒಗ್ಗಿಕೊಳ್ಳಬೇಕಾದ ಅನಿವಾರ್ಯತೆ ಕಂದನ ಪಾಲಿಗೆ ಬರುತ್ತದೆ.
ಐಎಎಸ್ ಅಧಿಕಾರಿ ಡಿ.
ರಾಜ್ಯದ ಹಲವು ಜಿಲ್ಲೆಗಳಲ್ಲಿ ಈಗಾಗಲೇ ಬರಗಾಲದ ಪರಿಸ್ಥಿತಿ ಎದುರಾಗಿದೆ.
ಒಂದು ಹೆರಿಗೆಗೆ ₹ 650 ಇದ್ದುದು ಬಲು ಬೇಗ ₹ 250ಕ್ಕೆ ಇಳಿದಾಗ ಆ ಆಶಾ ಕಾರ್ಯಕರ್ತೆಯರ ಉತ್ಸಾಹವೂ ಜರ್ರೆಂದು ಇಳಿದಿದ್ದೇನೂ ಆಶ್ಚರ್ಯವಲ್ಲ.
ಒಟ್ಟಿನಲ್ಲಿ ಮಕರಂದದ ಬದಲಿಗೆ ಇಡೀ ಹೂವಿನ ಗಿಡವನ್ನೇ ಸರ್ಕಾರದ ತೆರಿಗೆ ವ್ಯವಸ್ಥೆ ಎಂಬ ದುಂಬಿಯು ಕೊರೆದು ಹೊಸಕಿ ಹಾಕುತ್ತಿದೆ.
ನನಗೆ ಮೊದಲ ಬಾರಿಗೆ ಪ್ಯಾಂಟ್ ಹೊಲಿದು ಕೊಟ್ಟಿದ್ದು ಜಯರಾಮ್ ಅವರೇ, ಹೀಗಾಗಿ ಜಯರಾಮ್ ಅವರು ನನ್ನ ನೆನಪಿನಲ್ಲೇ ಉಳಿದಿದ್ದರು.
ನ. 26ರಂದು ಲಲಿತಕಲಾ ಗೋಷ್ಠಿ ನಡೆಯಲಿದ್ದು, ಆನೂರು ಅನಂತಕೃಷ್ಣ ಶರ್ಮ ಅವರ ಲಯ-ಲಾವಣ್ಯ ಸೇರಿದಂತೆ ಸಂಗೀತ ನೃತ್ಯ ನಾಟಕ ವೈವಿಧ್ಯ ನಡೆಯಲಿದೆ.
ಎರಡನೆಯದು, ಚರಿತ್ರೆ ಈ ಹೊತ್ತಿನ ವರ್ತಮಾನವೂ ಹೌದಲ್ಲವೇ ಎಂದು ಕಬೀರನನ್ನು ನೋಡಿದಾಗ ಅನ್ನಿಸುವುದು.
‘ಚಿಲಿಪಿಲಿಯೆಂದೋದುವ ಗಿಳಿಗಳಿರಾ ನೀವು ಕಾಣಿಕೆ ಎಂದು ಕೇಳುತ್ತ ತನ್ನ ಪತಿಸ್ವರೂಪಿ ಶಿವನನ್ನು ಹುಡುಕುವ ಅಕ್ಕ ಯಾಕೆ ಮನುಷ್ಯರನ್ನು ಕೇಳಲಿಲ್ಲ?
ಅದರ ಭಾಗವಾಗಿ ಕಪಿಲ್ ಶರ್ಮಾರ ಕಾಮಿಡಿ ಕಿಂಗ್ ಷೋಗೆ ಅಜಯ್ ದೇವಗನ್ ಮತ್ತು ಕಾಜೋಲ್ ಬಂದಿದ್ದರು.
ಅಪರೂಪದ ಸಂದರ್ಭಗಳಲ್ಲಿ, ಈ ಅಧಿಕಾರ ಹಸ್ತಾಂತರ ಪ್ರಕ್ರಿಯೆ ಇಬ್ಬರು ಅಧ್ಯಕ್ಷರ ನಡುವೆ ಸ್ನೇಹ ಸೇತುವೆಯಾಗಿ ಮಾರ್ಪಾಡಾಗಿದ್ದೂ ಇದೆ. 1960ರಲ್ಲಿ ಕೆನಡಿ ಮತ್ತು ಐಸೆನ್ ಹೋವರ್ ಚುನಾವಣೆಯುದ್ದಕ್ಕೂ ಒಬ್ಬರನ್ನೊಬ್ಬರು ಮಾತಿನಿಂದ ತಿವಿಯುತ್ತಿದ್ದರು.
ಮತ್ತೊಂದು ಒಲೆಯ ಮೇಲೆ ಪಾತ್ರೆಯೊಂದಕ್ಕೆ ನೀರು ಮತ್ತು ಉಪ್ಪು ಹಾಕಬೇಕು.
ಜನ ಏನು ಕೇಳುತ್ತಾರೋ ಅದನ್ನೆಲ್ಲ ಅವರು ಕೊಟ್ಟಿದ್ದರು.
೩೦೫ ಕ್ಕೆ ಸರ್ವಪತನ ಕಂಡಿದ್ದ ಮೊದಲ ಇನ್ನಿಂಗ್ಸ್‌ನಲ್ಲಿ ೭೬ ರನ್‌ ಹಾಗೂ ಫಾಲೋ-ಆನ್‌ ಜತೆ ಹೊರಟಿದ್ದ ಭಾರತ ೪೭೬ ಕ್ಕೆ ೪ ವಿಕೆಟ್‌ ಕಳೆದು ಕೊಂಡಾಗ ಡ್ರಾ ಮಾಡಲು ಸಹಕರಿ ಸಿದ ಅಜೇಯ ೧೨೪ ರನ್ನುಗಳು ವಿವಿ ಎಸ್‌ ಲಕ್ಷ್ಮಣ್‌ ಬ್ಯಾಟಿಂಗ್‌ ರ್ಯಾಂಕಿಂಗ್‌ನಲ್ಲಿ ಮೇಲೇರಲು ಸಹಕಾರಿಯಾಗಿದೆ.
ಸದನ ಮತ್ತೆ ಸೇರುತ್ತಿದ್ದಂತೆ ವಿರೋಧ ಪಕ್ಷಗಳ ಸದಸ್ಯರು ಧರಣಿ ಮುಂದುವರಿಸಲು ಮುಂದಾದರು.
ಜತೆಯಲ್ಲಿದ್ದ ಜಯಶಂಕರ ಶರ್ಮ ಹೇಳಿದರು, "ಮೊಟ್ಟೆಗಳಲ್ಲ, ಅದು ಕಬ್ಬಿನ ಕಣ್ಣುಗಳಿಂದ ಸಿದ್ಧಪಡಿಸಿದ ನರ್ಸರಿ ಸಸಿಗಳು.
ರಸ್ತೆ : ದ್ವಿಮಖ ಸಂಚಾರ ಇಲ್ಲ « Janatha Madhyama ಆರ್.
ಮುಂಬರುವ ಉಪ ಚುನಾವಣೆಯಲ್ಲಿ ಜೆ.
ಈ ಕಾರಣಗಳಿಂದಾಗಿಯೇ ಸಿನಿಮೋತ್ಸವಗಳು ತೀವ್ರ ಕುತೂಹಲ ಮೂಡಿಸುತ್ತವೆ.
ಕಾನೂನು ಇಲಾಖೆಯು ಪ್ರಸ್ತಾವವನ್ನು ತಿರಸ್ಕರಿಸಿದ ಬಳಿಕ ಚುನಾವಣಾ ಆಯೋಗ ಮತ್ತೆ ಇಲಾಖೆಗೆ ಪತ್ರ ಬರೆದು ಮನವೊಲಿಸುವ ಪ್ರಯತ್ನ ಮಾಡಿಲ್ಲ ಎಂದು ಚುನಾವಣಾ ಆಯೋಗದ ಮೂಲಗಳು ತಿಳಿಸಿವೆ.
ತಜ್ಞರ ಸಮಿತಿ ಇಂದು ನವದೆಹಲಿಯಲ್ಲಿ ತನ್ನ ವರದಿಯನ್ನು ಸಲ್ಲಿಸುವ ನಿರೀಕ್ಷೆಯಿದೆ.
ತಕ್ಷಣದಿಂದಲೇ ಪಕ್ಷದ ಎಲ್ಲ ಹುದ್ದೆಗಳಿಂದ ಅವರನ್ನು ವಜಾ ಮಾಡಲಾಗಿದೆ.
ಚುನಾವಣೆಯಲ್ಲಿ ಗೆದ್ದ ಮಾತ್ರಕ್ಕೆ ಕೆಲಸ ಮಾಡುವುದು ಎಂಬ ನಿಲುವು ತನ್ನದಲ್ಲ.
ಈ ಋಣಾತ್ಮಕ ಬೆಳವಣಿಗೆಯನ್ನು ಸರಿಪಡಿಸಲು ಆದ್ಯತೆಯ ಕ್ರಮ ಅತ್ಯಗತ್ಯ.
ಬಡಾವಣೆ, ವಿಜಯನಗರ, ಬೆಂಗಳೂರು- 40 ಭಾರತದ ವಿಭಜನೆಯ ಸಾವು–ನೋವುಗಳು, ಕ್ರೌರ್ಯ, ಅಳಿಯದ ಗಾಯಗಳು ಅಪಾರ ಪ್ರಮಾಣದ ಸಾಹಿತ್ಯ ಸೃಷ್ಟಿಗೆ ಕಾರಣವಾಗಿವೆ.
ಅವರಿಗೆ ಶಿಕ್ಷೆಯಾಗಬೇಕು’ ಎಂದೂ ಸುದೀಪ್‌ ಅವರು ಟ್ವಿಟ್ಟರ್‌ನಲ್ಲಿ ಹೇಳಿಕೊಂಡಿದ್ದಾರೆ.
ಮಹಾತ್ಮ ಗಾಂಧಿಯನ್ನು ಕೊಂದದ್ದು ಆರ್‌ಎಸ್‌ಎಸ್‌ ಎಂಬ ಮಾತಿಗೆ ತಾನು ಬದ್ಧನಾಗಿರುವುದನ್ನು ಅವರು ತಮ್ಮ ಟ್ವೀಟ್‌ ಮೂಲಕ ಗಟ್ಟಿಯಾಗಿ ಮತ್ತು ಸ್ಪಷ್ಟವಾಗಿ ಸಾರಿದ್ದಾರೆ' ಎಂದು ಕುಂಟೆ ಹೇಳಿರುವುದಾಗಿ ಮೇಲ್‌ ಟುಡೇ ವರದಿ ಮಾಡಿದೆ.
ಸುನಂದಾ ಪುಷ್ಕರ್ ಮರಣೋತ್ತರ ಪರೀಕ್ಷೆ ನಡೆಯುವ ವೇಳೆ ತರೂರ್ ಏಮ್ಸ್ ನಲ್ಲಿದ್ದರು: ಸ್ವಾಮಿಸುನಂದಾ ಪುಷ್ಕರ್ ಮರಣೋತ್ತರ ಪರೀಕ್ಷೆ ನಡೆಯುವ ವೇಳೆ ಕಾಂಗ್ರೆಸ್ ಸಂಸದ ಶಶಿ ತರೂರ್ ಏಮ್ಸ್ ಆಸ್ಪತ್ರೆಯಲ್ಲಿದ್ದರು ಎಂದು ಬಿಜೆಪಿ ಸಂಸದ ಸುಬ್ರಮಣಿಯನ್..
ಗಳ ಭ್ರಷ್ಟ ಸರ್ಕಾರಗಳು ಒಂದು ದಶಕ ಆಡಳಿತ ನಡೆಸಿದ ಮಹಾರಾಷ್ಟ್ರ ಮೊದಲನೆಯ ಸ್ಥಾನವನ್ನು ಉಳಿಸಿಕೊಂಡಿದೆ ಮತ್ತು ಅದರ ಅಭಿವೃದ್ಧಿಯ ಗತಿ ಕುಂಠಿತವಾಗಿಲ್ಲ.
ಜುಲೈ ಕೊನೆಯ ವಾರವನ್ನು ನಾನು ನವದೆಹಲಿಯಲ್ಲಿ ಕಳೆದೆ. 2014ರ ಸಾರ್ವತ್ರಿಕ ಚುನಾವಣೆಯ ನಂತರ ನಾನು ದೆಹಲಿಗೆ ನೀಡಿದ ಮೊದಲ ಭೇಟಿ ಇದು.
ಕಳಸಾ ಬಂಡೂರಿ ಯೋಜನೆಗಾಗಿ ರಾಜ್ಯದ ಆರು ಕೋಟಿ ಜನರು ಒಂದು ವರ್ಷಕ್ಕೂ ಹೆಚ್ಚು ಕಾಲ ಹೋರಾಟ ನಡೆಸಿ ಅಂಗಲಾಚಿದರೂ, ನೆರೆ ರಾಜ್ಯದವರು ಸಹಕಾರ ನೀಡದೆ ಪೀಡಿಸುತ್ತಿರುವುದು ದುರಂತ.
ಇನ್ನು ಇದರ ಇನ್ನೊಂದು ಮಗ್ಗುಲನ್ನು ಹೇಳುತ್ತೇನೆ.
ಬೂತಿನ ಜೊತೆ ಜಯಾ ಒಂದು ಜೆರಾಕ್ಸ್ ಮಷೀನ್ ಇಟ್ಟುಕೊಂಡಿದ್ದರು.
ಬಾಕಿ ೪೦ ಎಕರೆ ಜಾಗದ ಅವಶ್ಯಕತೆ ಇದೆ ಎಂದು ಸಚಿವರು ವಿವರಣೆ ನೀಡಿದರು.
ನಿತ್ಯ ಆಡುವ ಮಾತಿನ ಮೇಲೆ ಕಾಳಜಿ ವಹಿಸದೇ ಇದ್ದರೆ ಏನಾಗುತ್ತದೆ ಎಂದೊಮ್ಮೆ ನೋಡೋಣ.
ಗಾರ್ಡನ್ ಮಧ್ಯೆ ಕಲ್ಲಿನ ಆಸನ ಹಾಗೂ ಟೀಪಾಯಿ ನಿರ್ಮಿಸಿದರೆ ಅದೊಂದು ಸಂಪೂರ್ಣ ಸುಂದರ ಉದ್ಯಾನವೆನಿಸುತ್ತದೆ.
ಆಗ ಮಧುಮೇಹ ಹತೋಟಿಗೆ ಬರುತ್ತದೆ.
ಹಾಗೆ ನೋಡಿದರೆ ಮನುಷ್ಯನ ಪ್ರತಿಯೊಂದು ದೈಹಿಕ ಮತ್ತು ಮಾನಸಿಕ ಸಮಸ್ಯೆಗಳಿಗೂ ಅವನ ಜೀನುಗಳು ಪ್ರಮುಖವಾದ ಪಾತ್ರ ವಹಿಸುತ್ತವೆ.
ಧರ್ಮಸ್ಥಳ ಗ್ರಾಮಾಭಿವೃದ್ಧಿ ಯೋಜನೆಯಿಂದ ದೊರೆತ ಮಾಹಿತಿ, ಮಾರ್ಗದರ್ಶನದಿಂದ ಯೋಗೇಂದ್ರ ಗುಲಾಬಿ ಬೆಳೆಯಲು ತೊಡಗಿಕೊಂಡರು.
ಪ್ರಕಾಶ್ ಈ ಮೊದಲು ವಿನಯ್ ರಾಜ್ ಕುಮಾರ್ ಅವರ ಸಿದ್ದಾರ್ಥ ಚಿತ್ರಕ್ಕೆ ನಿರ್ದೇಶನ ಮಾಡಿದ್ದರು.
ತಾಲ್ಲೂಕಿನ ಶ್ರೀಮಂತಗಡದ ಹೊಳ ಲಮ್ಮ ದೇವಿ ದೇವಸ್ಥಾನದ ಆವರಣದಲ್ಲಿ ಬುಧವಾರ ನಡೆದ ಎಪಿಎಂಸಿ ಚುನಾ ವಣಾ ಪೂರ್ವಭಾವಿ ಸಭೆಯಲ್ಲಿ ಅವರು ಮಾತನಾಡಿದರು.
ಇಂತಹ ಆಶಯ ಸಾಮಾನ್ಯವಾಗಿ ಎಲ್ಲರಲ್ಲೂ ಇರುತ್ತದೆ.
ಕಲಾಭವನದಲ್ಲಿ ತಾಲ್ಲೂಕು ಆಡಳಿತ ಹಾಗೂ ಆಟ್ ಆಫ್ ಲಿವಿಂಗ್ ಸಂಸ್ಥೆ ವತಿಯಿಂದ ಭಾನುವಾರ ಆಯೋಜಿಸಿದ್ದ ಉತ್ತರ ಪಿನಾಕಿನಿ ನದಿ ಪುನಶ್ಚೇತನ ಅಭಿಯಾನ ಕಾರ್ಯಕ್ರಮದಲ್ಲಿ ಅವರು ಮಾತನಾಡಿದರು.
ಒಟ್ಟಾರೆ ಲಕ್ಷುರಿ ವಸ್ತುಗಳ ಮಾರುಕಟ್ಟೆ ಸುಮಾರು 75 ಶತಕೋಟಿ ಡಾಲರುಗಳು (ಸುಮಾರು ₹ ಐದು ಲಕ್ಷ ಕೋಟಿ) ಇರಬಹುದು.
ಮುಂದಿನ ಚುನಾವಣೆಯಲ್ಲಿ ಶಿವಮೊಗ್ಗ ವಿಧಾನಸಭಾ ಕ್ಷೇತ್ರದಿಂದ ನಿಮಗೆ ಟಿಕೆಟ್‌ ತಪ್ಪಿಸುವ ಪ್ರಯತ್ನ ನಡೆದಿದೆಯಂತೆ?
ಪ್ರತಿಯೊಬ್ಬರೂ ಎಚ್ಚೆತ್ತುಕೊಳ್ಳುವ ಕ್ಷಣ ಮತ್ತು ಅದಕ್ಕಿರುವ ಕಾರಣಗಳು ಭಿನ್ನ.
ಕೆನಡಾದಿಂದ ಬಂದ ಒಂದು ಪತ್ರವೂ ಇದರಲ್ಲಿದೆ!
ಇನ್ನುಳಿದ ಮಾದರಿಗಳ ಸಂಗ್ರಹ ಕಾರ್ಯವನ್ನು ಭತ್ತದ ಕೊಯ್ಲಿನ ನಂತರ ಕೈಗೆತ್ತಿಕೊಳ್ಳಲಾಗುವುದು ಎಂದು ಕೃಷಿ ಅಧಿಕಾರಿ ಕೆ.
‘ತಮಿಳುನಾಡಿನ ರಾಮೇಶ್ವರದಲ್ಲಿ ಕನ್ನಡಿಗರ ಮೇಲೆ ಹಲ್ಲೆ ನಡೆಸಲಾಗಿದೆ’ ಎಂಬ ಸುದ್ದಿ ಬೆಳಿಗ್ಗೆ ಕಾಡ್ಗಿಚ್ಚಿನಂತೆ ಹರಡಿದ್ದರಿಂದ ಬೀದಿಗಿಳಿದ ಸಾವಿರಾರು ಜನ, ತಮಿಳುನಾಡು ವಾಹನಗಳ ಮೇಲೆ ಕಲ್ಲು ತೂರಾಟ ನಡೆಸಿದರು.
ಬಸವರಾಜ ಇಜೇರಿ, ವಸಂತ ಸುರಪುರಕರ್, ಶಿವಕುಮಾರ ತಳವಾರ, ವಾಸುದೇವ ಕಟ್ಟಿಮನಿ, ಮಹಾದೇವಪ್ಪ ಸಾಲಿಮನಿ, ದೇವೀಂದ್ರಪ್ಪ ವಿಶ್ವಕರ್ಮ, ಸಿದ್ದಣ್ಣ ಪೂಜಾರಿ, ಪರಶುರಾಮ ಕೆಂಪು, ಈಶ್ವರ, ಶ್ರವಣಕುಮಾರ ಇದ್ದರು.
ಹಾಗಾಗಿ, ಇಂತಹ ಪರಿಸ್ಥಿತಿಯಲ್ಲಿ ನಮಗೆ ಇಲ್ಲಿದ್ದು ಕೆಲಸ ಮಾಡಲು ಆಗದು’ ಎಂದು ಹೈಕಮಿಷನರ್‌ ಕಚೇರಿಯ ಸಿಬ್ಬಂದಿಯೊಬ್ಬರು ಹೇಳಿದರು.
ಈ ಮಧ್ಯೆ, ಹೊರಜಗತ್ತಿನಲ್ಲಿ, ಬ್ರಿಟಿಷ್ ಹಡಗೊಂದು ಜಪಾನಿನ ವ್ಯಾಪಾರಿ ಹಡಗೊಂದರ ಮೇಲೆ ಗುಂಡು ಹಾರಿಸಿತು.
ಸಾವಯವ ಕೃಷಿ ಬೇಡ.
ಇದಕ್ಕೆ ಪ್ರತಿಕ್ರಿಯಿಸಿದ ಪೀಠವು, ‘ಪ್ರತಿಯೊಂದು ಪ್ರಕರಣದ ಕುರಿತಂತೆ ಸಮಿತಿ ನೀಡಿರುವ ವರದಿಯಲ್ಲಿ ಏನಿದೆ ಎಂಬ ಬಗ್ಗೆ ನ್ಯಾಯಾಲಯಕ್ಕೆ ಮಾಹಿತಿ ನೀಡಿ.
ವರ್ತಕರ ಭವನಕ್ಕೆ ಪುರಸಭ ೆಯಿಂದ ನಿವೇಶನ ಕೊಡಿಸಿ, ಸಂಸದರು ಹಾಗೂ ಶಾಸಕರ ನಿಧಿಯಿಂದ ಆರ್ಥಿಕ ನೆರವು ಕೊಡಿಸುವ ಭರವಸೆ ಕೊಟ್ಟರು.
ಸಿದ್ಧಲಿಂಗಯ್ಯನವರ ‘ಗುಡಿಸಿಲಿನಲ್ಲಿ ಅರಳಿದ ಗುಲಾಬಿ ನಕ್ಷತ್ರ ನನ್ನ ಕವನ’, ‘ದೊಡ್ಡಗೌಡರ ಬಾಗಿಲಿಗೆ ನಮ್ಮ ಮೂಳೆಯ ತೋರಣ’ ಮುಂತಾದ, ಎರಡು ಮೂರು ದಶಕಗಳ ಕಾಲ ಕರ್ನಾಟಕದ ಚಳವಳಿಗಳ ಸ್ಫೂರ್ತಿಯ ಸೆಲೆಯಾಗಿ ಇವತ್ತಿಗೂ ಆ ಶಕ್ತಿಯನ್ನು ಉಳಿಸಿಕೊಂಡಿರುವ ಹೋರಾಟದ ಹಾಡುಗಳನ್ನು ಕೇಳುತ್ತಾ ಜನ ರೋಮಾಂಚನಗೊಳ್ಳುತ್ತಿದ್ದರು.
ಜಿಲ್ಲಾ ಸಹಕಾರ ಬ್ಯಾಂಕಿನ ನಿರ್ದೇಶಕ ಬೆಳ್ಳಿಪ್ರಕಾಶ್ ಮಾತನಾಡಿ, ಯಾವುದೇ ಸರ್ಕಾರಗಳಿರಬಹುದು ಅಧಿ ಕಾರಕ್ಕೆ ಬಂದ ಸಂದರ್ಭದಲ್ಲಿ ಜನಪರ ಕಾರ್ಯಗಳನ್ನು ಮಾಡುತ್ತದೆ, ಎಲ್ಲವ ನ್ನೂ ನಾನೊಬ್ಬನೇ ಮಾಡಿದೆ ಎಂಬ ಭಾವನೆ ಬಿಟ್ಟು ಸಹಕಾರಿ ತತ್ವದಲ್ಲಿ ಪ್ರಾಮಾಣಿಕ ಕಾರ್ಯ ಮಾಡಬೇಕು ಎಂದರು.
ವಾರದ ನಂತರ ರೈತರಿಗೆ ಹಣ?: ಪಹಣಿ, ಗುರುತಿನ ಚೀಟಿ ತೋರಿಸಿ, ನೋಂದಣಿ ಮಾಡಿಸಿದ ನಂತರ, ರೈತರ ಪಾಸ್ ಪುಸ್ತಕದ ನಕಲನ್ನು ಫೈಲ್ ಮಾಡಿಕೊಳ್ಳುತ್ತಾರೆ.
ಪ್ರಸ್ತುತ ಇದು ಮುಜರಾಯಿ ಸಂಸ್ಥೆಗೆ ಸೇರಿದೆ.
ಟ್ರಾನ್ಸ್ ಸ್ಟೇಡಿಯಾಂನಲ್ಲಿ ನಡೆದ ಪಂದ್ಯದಲ್ಲಿ ಮೊದಲಾರ್ಧದಲ್ಲಿ 13-18 ರಿಂದ ಹಿನ್ನೆಲೆ ಅನುಭವಿಸಿದ್ದ ಭಾರತ ದ್ವಿತೀಯಾರ್ಧದಲ್ಲಿ ವಿಶ್ವರೂಪ ತೋರಿತು.
ರಾಮಾಂಜನೇಯಲು ಅವರು ಈ ಸಂದರ್ಭದಲ್ಲಿ ತಿಳಿಸಿದರು.
ನಂತರ ಬರ್ನಿ ಸ್ಯಾಂಡರ್ಸ್ ಮತ್ತು ಹಿಲರಿ ವಿರುದ್ಧ ಹಲವು ರಾಜ್ಯಗಳಲ್ಲಿ ತುರುಸಿನ ಸ್ಪರ್ಧೆ ಏರ್ಪಟ್ಟಿತು.
ಆಂಧ್ರಶೈಲಿ ಸೋರೆಕಾಯಿ ಪಲ್ಯ ಮಾಡುವ ವಿಧಾನ ನಗರೋಟಾ ಉಗ್ರ ದಾಳಿಯ ಹುತಾತ್ಮರಿಗೆ ಅಂತಿಮ ಗೌರವ ಸಮರ್ಪಣೆ ಜಯಲಲಿತಾ ಶೀಘ್ರಗತಿಯಲ್ಲಿ ಗುಣಮುಖರಾಗಲಿ: ಸಿದ್ದರಾಮಯ್ಯ ಹಾರೈಕೆಅನಾರೋಗ್ಯಕ್ಕೀಡಾಗಿ ಆಸ್ಪತ್ರೆಗೆ ದಾಖಲಾಗಿರುವ ತಮಿಳುನಾಡು ಮುಖ್ಯಮಂತ್ರಿ ಜೆ.
ಇದರ ಹಿಂದಿನ ಉದ್ದೇಶವಾದರೂ ಏನು ಎಂದು ಮಮತಾ ಬ್ಯಾನರ್ಜಿ ಪ್ರಶ್ನಿಸಿದ್ದಾರೆ.
ಮುಂದೆ ಇರುವ ಸವಾಲು ಅಪಾರ ಎಂಬುದು ಖಚಿತ.
ಹಲಸಿಗೆ ಆರ್ಥಿಕತೆಯನ್ನು ತಂದ ಊರು.
ಆಹಾರ ಸರಪಳಿಯಲ್ಲಿ ಹಲಸೀಗ ಹುಮ್ಮಸ್ಸಿನ ವಿಷಯ ಹಕ್ಕು ಬೇಕು, ಜವಾಬ್ದಾರಿ ಬೇಡ: ಹಾಗಾದರೆ ನೀರು ಸಿಕ್ಕೀತು ಎಲ್ಲಿಂದ?
ವಿಧಿಯಿಲ್ಲದೆ ಆಕೆ ಈ ರೀತಿ ಕೃತ್ಯ ಎಸಗಬೇಕಾಗುತ್ತದೆ.
ಕೇಂದ್ರ ಗೃಹ ಶಾಖೆಯ ವಕ್ತಾರರೊಬ್ಬರು ಈ ವಿಚಾರವನ್ನು ಇಂದು ರಾತ್ರಿ ಪ್ರಕಟಿಸಿ, ದೆಹಲಿ ಆಡಳಿತವು ಜಗದ್ಗುರುಗಳ ವಿರುದ್ಧ ಹೊರಡಿಸಿದ್ದ ಮುನ್ನೆಚ್ಚರಿಕೆ ಸ್ಥಾನಬದ್ಧತೆ ಆಜ್ಞೆಯನ್ನು ವಾಪಸು ಪಡೆದಿರುವಾಗಿ ತಿಳಿಸಿದರು.
ಆದರೆ ಕಪ್ಪು ಹಣದ ಸಮಸ್ಯೆ ಇಡೀ ಸಮಾಜದ ಜನರಿಗೆ ತಟ್ಟುತ್ತದೆ.
ವೃದ್ಧರಿಗೆ ಆಗಬೇಕಾಗಿರುವ ಶಸ್ತ್ರಕ್ರಿಯೆಯ ವಿಧವನ್ನು ಆಧರಿಸಿ, ಅರಿವಳಿಕೆಯ ವಿಧಾನವನ್ನು ತೀರ್ಮಾನಿಸಲಾಗುತ್ತದೆ.
ಹಳ್ಳಿ ನಾಗರಾಜ್ ಸಾಹಿತ್ಯ ಪರಿಚಾರಕರಾಗಿ ಉಪನ್ಯಾಸಕರಾಗಿ ಸೇವೆ ಸಲ್ಲಿಸುತ್ತಿರುವ ಮುಕುಂದರಾಜ್ ಮೊದಲ ಗದ್ಯ ಕೃತಿಯಲ್ಲೇ ಭರವಸೆ ಮೂಡಿಸಿದ್ದಾರೆ ಎಂದರು.
ಅಲ್ಲಿ ರಾಮನ್ನರು ವಿಜ್ಞಾನ ಹಾಗೂ ಶಿಕ್ಷಣ ಬಗ್ಗೆ ಮಾತನಾಡಿದರೆ ಅಮ್ಮಾಳ್ ಭಾರತೀಯ ರೀತಿನೀತಿಗಳ ಬಗ್ಗೆ ಮಾತನಾಡಿದರು.
ಸೆಟ್ ದೋಸೆ ಮಾಡುವ ವಿಧಾನಬಿಸಿ ಬಿಸಿ ಸೆಟ್ ದೋಸೆ ಮಾಡುವ ವಿಧಾನ ಭಾರತ ವಿಶ್ವದಲ್ಲೇ 7ನೇ ಅತೀ ದೊಡ್ಡ ಸಮುದ್ರ ಆಹಾರ ರಫ್ತು ಮಾಡುವ ದೇಶ: ಸಿತಾರಾಮನ್ಭಾರತವು ವಿಶ್ವದಲ್ಲಿಯೇ 7ನೇ ಅತೀ ದೊಡ್ಡ ಸಮುದ್ರ ಆಹಾರ ರಫ್ತು ಮಾಡುವ ದೇಶವಾಗಿದೆ ಎಂದು ಕೇಂದ್ರ ವಾಣಿಜ್ಯ ಮತ್ತು ಕೈಗಾರಿಕೆ ಖಾತೆ ಸಚಿವೆ ನಿರ್ಮಲಾ ಸೀತಾರಾಮನ್..
ಗುಡಿಸಲು ಮನೆ ಇರುವ ಬಡ ಜನರಿಗೆ ಮನೆ ಕಟ್ಟಿಕೊಳ್ಳಲು ರಾಜ್ಯ ಸರ್ಕಾರ ನೀಡುತ್ತಿರುವ ಧನ ಸಹಾಯ ಅಲ್ಪವಾಗಿದ್ದು, ೬೨,೩೫೦ ರೂ.
ಉದಾಹರಣೆಗೆ, ನಮ್ಮ ದೇಶದ ಹಿಂದೂ– ಮುಸಲ್ಮಾನ ಜಗಳವನ್ನೇ ತೆಗೆದುಕೊಳ್ಳಿ.
ನೆಹರೂರ ಆಪ್ತರಾಗಿದ್ದ ಸುಭಾಷ್, ತಾವಿಬ್ಬರೂ ಜೊತೆಗೂಡಿ, ವೇಗದ ಬದಲಾವಣೆಯನ್ನು ಸಹಿಸದ ಹಳೆಯ ತಲೆಮಾರಿನ ನಾಯಕರನ್ನು ಎದುರಿಸಬೇಕೆಂದು ಆಶಿಸಿದರು.
ಅವರ ಅರ್ಹತೆಗೆ ತಕ್ಕ ಕೆಲಸ ಪಡೆಯು ವುದು ಅವರಿಗೆ ಸೇರಿದ್ದು ಎಂದರು.
ಇದು ಮಹಿಳೆಯ ಸಂತಾನೋತ್ಪತ್ತಿ ಆರೋಗ್ಯವನ್ನು ಸಂರಕ್ಷಿಸಲು ನೆರವಾಗುತ್ತದೆ.
ಮಹಿಳೆಯರ ಸಬಲೀಕರಣದಲ್ಲಿ ಹಣದ ಪಾತ್ರ ದೊಡ್ಡದಿದೆ.
ಆದರೆ ಈ ಕಲಿಕೆಗೆ ಅತಿ ಕಡಿಮೆ ಸಮಯ ಬೇಕಾಗುತ್ತದೆ.
ಅಲ್ಲಿ ನಡೆಯುವ ಗಲಾಟೆ, ಗೊಂದಲಗಳನ್ನು ನೋಡುವಾಗ ಯಾಕೆ ಸುಮ್ಮನೆ ತಲೆನೋವು ಎನಿಸುತ್ತದೆ.
ವೀರೇಂದ್ರ ಶರ್ಮ ಈಗ ಬ್ರಿಟಿಷ್‌ ಪ್ರಜೆ.
ನೋಡ­ನೋಡುತ್ತ ಅವನಿಗೆ ಕಂಡದ್ದು ತನ್ನ ಕಡುವೈರಿ ದುರ್ಯೋಧನ­ನಲ್ಲ– ತನ್ನ ಸೋದರ ದುರ್ಯೋಧನ.
ಇನ್ನೇನು ನಿವೃತ್ತರಾಗಲಿರುವ ದೆಹಲಿಯ ಹಿಂದಿನ ಪೊಲೀಸ್‌ ಮುಖ್ಯಸ್ಥರಿಗೆ ಈ ಸರ್ಕಾರದಿಂದ ಇನ್ನೇನೋ ಆಗಬೇಕಿದೆ.
ಫ್ಲೋರಿಡಾ ಟಿ20: ವಿಂಡೀಸ್ ಭರ್ಜರಿ ಬ್ಯಾಟಿಂಗ್; ಭಾರತಕ್ಕೆ 246 ರನ್ ಬೃಹತ್ ಗುರಿಅಮೆರಿಕದ ಫ್ಲೋರಿಡಾದಲ್ಲಿ ಶನಿವಾರ ನಡೆಯುತ್ತಿರುವ ಮೊದಲ ಟಿ20 ಪಂದ್ಯದಲ್ಲಿ ವೆಸ್ಟ್ ಇಂಡೀಸ್ ತಂಡ ಭಾರತದ ವಿರುದ್ಧ ಭರ್ಜರಿ ಬ್ಯಾಟಿಂಗ್ ಮಾಡಿದ್ದು, ಟೀಂ ಇಂಡಿಯಾಗೆ ಗೆಲ್ಲಲು 246 ರನ್ ಗಳ ಬೃಹತ್ ಗುರಿ ನೀಡಿದೆ.
ಇದೇ ಕಾಲಘಟ್ಟದಲ್ಲಿ ಮಾಲ್‌ಗಳಲ್ಲಿ ಮಲ್ಟಿಪ್ಲೆಕ್ಸ್‌ಗಳು ತಲೆಯೆತ್ತುವುದು ಆರಂಭವಾಯಿತು.
ಆ ಅಂತರ ಇನ್ನೂ ತಗ್ಗುತ್ತಾ 2010ರ ಬಿಹಾರ ವಿಧಾನಸಭೆ ಹಾಗೂ 2014ರ ಲೋಕಸಭೆ ಚುನಾವಣೆಗಳಲ್ಲಿ ಪುರುಷರಿಗಿಂತ ಮಹಿಳೆಯರ ಮತದಾನ ಪ್ರಮಾಣ ಹೆಚ್ಚಾಗಿತ್ತು.
ನಂತರ ತೆಂಗಿನ ತುರಿ, ನೆನೆಸಿದ ಅವಲಕ್ಕಿ, ಒಣಮೆಣಸಿನಕಾಯಿ ಮತ್ತು ಉಪ್ಪನ್ನು ಸೇರಿಸಿ ರುಬ್ಬಿಟ್ಟುಕೊಳ್ಳಿ.
ಕೃಪಾಲ್ ಖ್ಯಾತ ಬರಹಗಾರ್ತಿಯ ‘ಮರೆತುಹೋದ ಗಂಡ’ಇತಿಹಾಸಕಾರರು ಮತ್ತು ಜೀವನಚರಿತ್ರೆ­ಕಾರರಿಂದ ಖ್ಯಾತನಾಮರ ಪತ್ನಿಯರಿಗೆ ದಕ್ಕಬೇಕಾದದ್ದು ದಕ್ಕುವುದಿಲ್ಲ.
ಹೀಗಾಗಿ ಕನ್ನಡಿಗರು ಕನ್ನಡವನ್ನು ಉಳಿಸಿಕೊಳ್ಳಬೇಕಾದರೆ ಜಾಗೃತರಾಗಬೇಕಾದ ತುರ್ತು ಅನಿವಾರ್ಯತೆ ಮತ್ತು ಅಗತ್ಯತೆ ಇದೆ.
ಸಿದ್ದನಿಗೆ ಕನಿಷ್ಠ ಇನ್ನೂ 30 ದಿನಗಳ ಮಟ್ಟಿಗಾದರೂ ಕ್ರಾಲ್‌ನಲ್ಲಿ ನಿಲ್ಲಿಸಿಯೇ ಚಿಕಿತ್ಸೆ ಮುಂದುವರಿಸಬೇಕಾಗುತ್ತದೆ’ ಎಂದು ಡಾ.
ಚೌಧರಿ ಯವರಿಗೆ ನಿರ್ದೇಶನ ನೀಡಿದರು.
ಮೊದಲನೆಯದು, ಬಂದ್-ಹರತಾಳಗಳ ಮೂಲಕ ಪ್ರತಿದಿನದ ಬದುಕನ್ನು ಅಸ್ತವ್ಯಸ್ತಗೊಳಿಸುವುದು.
ಅಳವಡಿಕೆ ಹಾಗೂ ಎಲೆಕ್ಟ್ರಾನಿಕ್ ಮೀಟರ್ ಅಳವಡಿಕೆಯನ್ನು ಕಡ್ಡಾಯಗೊಳಿಸಲು ಚಿಂತನೆ ನಡೆಸಲಾಗುತ್ತಿದೆ.
ರಾಜ್ಯಾದ್ಯಂತ ಸದ್ಯಕ್ಕೆ ಮಧ್ಯಾಹ್ನದ ಬಿಸಿಯೂಟ ಯೋಜನೆಯನ್ನು ಅಕ್ಷಯ ಪಾತ್ರೆ ಫೌಂಡೇಶನ್ (ಇಸ್ಕಾನ್) ವಹಿಸಿಕೊಂಡಿದೆ.
ಅಂತೆಯೇ ನೋಟು ನಿಷೇಧದ ಬಳಿಕ ದೇಶದ ವಿವಿಧ ಬ್ಯಾಂಕುಗಳಿಗೆ ಬರುತ್ತಿರುವ ಠೇವಣಿ ಮೊತ್ತ ಕೂಡ ಗಣನೀಯ ಪ್ರಮಾಣದಲ್ಲಿ ಏರಿಕೆಯಾಗಿದ್ದು, ನವೆಂಬರ್ 10-17ರವರೆಗೆ 605 ಬಿಲಿಯನ್ ಹಳೆಯ ಹಣ ಠೇವಣಿಯಾಗಿದೆ.
ಮುಖಬೆಲೆಯ ನೋಟುಗಳನ್ನು ರದ್ದುಗೊಳಿಸಿ ಕೇಂದ್ರ ಸರಕಾರ ಹೊರಡಿಸಿದ ಆದೇಶವನ್ನು ಜಿಲ್ಲೆಯ ಎಲ್ಲ ಸಹಕಾರ ಸಂಘಗಳು ಗೌರವಿಸುತ್ತವೆ.
ನ್ಯಾಯಾಂಗ ತನಿಖೆ ಸ್ವಾಗತಭೂಹಗರಣವನ್ನು ನ್ಯಾಯಾಂಗ ತನಿಖೆಗೆ ಒಪ್ಪಿಸಿರುವ ರಾಜ್ಯ ಸರ್ಕಾರದ ಕ್ರಮವನ್ನು ತಾವು ಸ್ವಾಗತಿಸುವುದಾಗಿ ಎಸ್.
ಎರಡು ರಾಜ್ಯಗಳು ಶಾಂತಿಯುತವಾಗಿ ಸಮಸ್ಯೆ ಬಗೆಹರಿಸಿಕೊಳ್ಳಬೇಕು.
ಪದವಿ ಕಳೆದುಕೊಳ್ಳುವ, ಚುನಾವಣೆಯಲ್ಲಿ ಸೋಲುವ ಭಯದಿ೦ದ ಸಣ್ಣ ನಿಷ್ಠುರ ನಿರ್ಧಾರ ತೆಗೆದುಕೊಳ್ಳುವುದಕ್ಕೂ ಅಧಿಕಾರಸ್ಥರು ಅಂಜುವ ಕಾಲ ಇದು.
ಈ ಒಂದು ವಾರದಲ್ಲಿ ಬದಲಾಗಿದ್ದು ಏನು?
ಇದನ್ನು ಮರಗಳಿಂದ ತೆಗೆಯುವಾಗ ಅದರ ಮೇಲೆ ಉಪ್ಪಿನ ಮಿಶ್ರಣ ಹಾಕುವ ಕಾರಣ ಅವು ಸಾಯುತ್ತವೆ ಎನ್ನುತ್ತಾರೆ ರಂಜಿತಾ ಫ್ರಾನ್ಸಿಸ್ ಸಿದ್ಧಿ.
೬೦ ರಷ್ಟು ಸಾಲ ಸೌಲಭ್ಯ ಕಲ್ಪಿಸಲಾಗಿದೆ.
‘ಕಣ್ಣಾಮುಚ್ಚಾಲೆ ಆಟಕ್ಕೆ ಇಲ್ಲಿ ಅವಕಾಶ ಇಲ್ಲ.
ಹೊರಗಿನಿಂದ ಅತ್ಯಂತ ದೊಡ್ಡದಾಗಿ ಈ ಚರ್ಚ್ ಕಂಡರೂ ಒಳಗೆ ಅಷ್ಟೇನೂ ವಿಶಾಲವಾಗಿಲ್ಲ.
ಈ ಮಧ್ಯೆ ಇಂದು ಬೆಳಗ್ಗೆ ಅಡ್ವಾಣಿ ಅವರೊಂದಿಗೆ ದೂರವಾಣಿಯಲ್ಲಿ ಮಾತನಾಡಲು ಯತ್ನಸಿದ ತಮ್ಮ ಶಿಷ್ಯ ನರೇಂದ್ರ ಮೋದಿ ಕರೆಯನ್ನೂ ಮೊದಲಿಗೆ ಅವರು ಸ್ವೀಕರಿಸಲಿಲ್ಲ ಎಂದು ತಿಳಿದುಬಂದಿದೆ.
‘ಇಂಟರ್ ನ್ಯಾಷನಲ್ ಯೂನಿಯನ್ ಆಫ್ ಹಿಸ್ಟರಿ ಅಂಡ್ ಪಿಲಾಸಫಿ ಆಫ್ ಸೈನ್ಸ್’ ಇವರನ್ನು ವಿಜ್ಞಾನ ಇತಿಹಾಸ ವಿಭಾಗದ ಅಧ್ಯಕ್ಷರನ್ನಾಗಿ ಆಯ್ಕೆ ಮಾಡಿತ್ತು.
ಕಿರಿಯ ತಮ್ಮ ಶಿವರಾವ್, ಕಾರ್ಮಿಕ ಚಳವಳಿಗಳ ಮೂಲಕ ರಾಜಕೀಯದಲ್ಲಿ ಸಕ್ರಿಯರಾಗಿ ಮಂಗಳೂರಿನಿಂದ ಲೋಕಸಭೆಗೆ ಸ್ಪರ್ಧಿಸಿ, ಮದ್ರಾಸ್ ಪ್ರಾಂತ್ಯದಲ್ಲಿ ರಾಜಾಜಿ ಸಂಪುಟದಲ್ಲಿ ಮಂತ್ರಿಗಳಾಗಿದ್ದ, ಶಿವರಾಮ ಕಾರಂತರ ಅಣ್ಣ ಕೋಟ ರಾಮಕೃಷ್ಣ ಕಾರಂತರ ವಿರುದ್ಧ ಜಯಗಳಿಸಿದವರು.
ಆಕರ್ಷಕ ಫಲಿತಾಂಶದ ಕಾರಣ ಡಿ ಸಿ ಬಿ ಬ್ಯಾಂಕ್ ಚಟುವಟಿಕೆ ಭರಿತವಾಗಿ ₹100 ನ್ನು ವಾರದ ಮಧ್ಯೆ ದಾಟಿ ₹98ರ ಸಮೀಪ ಕೊನೆಗೊಂಡಿದೆ.
ದೇಶದ ಮಹಾನಗರಗಳಲ್ಲಿ ಹಲವು ಅಂತಸ್ತಿನ ಕಟ್ಟಡಗಳು ಕುಸಿಯುತ್ತಿರುವ ಆತಂಕ ಸನ್ನಿವೇಶದಲ್ಲಿ ಹಾಸನ ನಗರದಲ್ಲಿ ಈ ಕಟ್ಟಡ ನಿರ್ಮಾಣಕ್ಕೆ ಅನುಮತಿ ನೀಡಿರುವ ಬಗ್ಗೆಯೂ ವ್ಯಾಪಕ ಚರ್ಚೆ ನಡೆಯುತ್ತಿವೆ.
ಸದಸ್ಯರ ಮಾತನ್ನು ಯಾವ ನೌಕರರು ಕೇಳುತ್ತಿಲ್ಲ.
ಜಿಲ್ಲಾ ಮಟ್ಟದಲ್ಲಿ ಜಿಲ್ಲಾಧಿಕಾರಿಗಳು ಹಾಗೂ ಜಿಲ್ಲಾ ಪಂಚಾಯಿತಿ ಮುಖ್ಯ ಕಾರ್ಯನಿರ್ವಹಣಾಧಿಕಾರಿಗಳು ಭೇಟಿ ನೀಡಿ ಪರಿಶೀಲನೆ ನಡೆಸು ತ್ತಿದ್ದಾರೆ.
ಈ ನಿಟ್ಟಿನಲ್ಲಿ ಕೆಎಲ್ಇ ಸಾಧನೆ ಮಾಡಿದೆ.
ಈವಾಗ ರಾತ್ರಿ ಹೊತ್ತು ಎಚ್ಚರ ಆದ್ರೆ, ಮತ್ತೆ ನಿದ್ದೆ ಬರೋವರೆಗೂ ಫೇಸ್‌ಬುಕ್, ವಾಟ್ಸ್‌ಆಪ್ ನೋಡ್ತಾರೆ!
ಹಾಗೆಯೇ ತಾವು ಮಾಡುತ್ತಿರುವುದು ಸರಿಯಲ್ಲವೇನೋ ಎಂಬ ಅಳುಕೂ ಕೆಲವರಲ್ಲಿ ಇಣುಕಿ, ಅವರನ್ನು ಕಾಡುತ್ತಿದ್ದುದನ್ನು ಅಲ್ಲಗಳೆಯಲು ಸಾಧ್ಯವಿಲ್ಲ.
ಜೇನು ಕೃಷಿ ಕಾμ ಇಳುವರಿಗೆ ಪೂರಕವಾಗುವುದು ಇಂತಹ ಕೃಷಿ ಉಪ ಕಸುಬುಗಳು ಸುಸ್ಥಿರತೆಯ ಮೂಲ ಮಂತ್ರಗಳು ಎಂದರು.
ನಿಮ್ಮ ಪೂರ್ವಜರು ಅವಿವೇಕದಿಂದ ಎಸಗಿದ ತಪ್ಪುಗಳನ್ನೇ ನೀವು ಮಾಡುತ್ತೀರೋ ಅಥವಾ ಅಸಮಾನತೆಯನ್ನು ಈ ದೇಶದ ಗಡಿಗಳ ಆಚೆಗೆ ದಬ್ಬುವ ವಿವೇಕಯುತ ನಿರ್ಧಾರ ಕೈಗೊಳ್ಳುತ್ತೀರೋ, ಯೋಚಿಸಿ’ ಎಂದು ಬರೆಯುತ್ತಾನೆ.
ವಿಷಪ್ರಾಷನ, ವಿದ್ಯುದಾಘಾತದಿಂದ 13 ಹುಲಿಗಳ ಸಾವುವಿಷಪ್ರಾಶನ ಮತ್ತು ವಿದ್ಯುತ್ ಆಘಾತಗಳಿಂದಾಗಿ ಮಧ್ಯ ಪ್ರದೇಶದ ಭೂಪಾಲ್ ನ ಎರಡು ರಾಷ್ಟ್ರೀಯ ಉದ್ಯಾನಗಳಲ್ಲಿ ಕಳೆದ 1 ವರ್ಷದಲ್ಲಿ ಸುಮಾರು 13 ಹುಲಿಗಳು..
ಅಲ್ಲಿ ಸಾಮಾನ್ಯಕ್ಕಿಂತ 30 ಡಿಗ್ರಿ ಸೆಲ್ಸಿಯಸ್‌ನಷ್ಟು ಹೆಚ್ಚಿನ ಉಷ್ಣತೆ ದಾಖಲಾಗಿದೆ’ ಎಂದು ಇತ್ತೀಚೆಗೆ ‘ವಾಷಿಂಗ್ಟನ್ ಪೋಸ್ಟ್’ ಪತ್ರಿಕೆ ವರದಿ ಮಾಡಿದೆ.
ಅಂಥವರಿಗೆ ವ್ಯಾಯಾಮ ಎಷ್ಟು ಹೊತ್ತು ಮಾಡಬೇಕು ಎಂಬುದೇ ಒಂದು ದೊಡ್ಡ ಪ್ರಶ್ನೆಯಾಗಿರುತ್ತದೆ.
ನೂರು ವರ್ಷಗಳ ಹಿಂದೆ ಮೂಡಿದೊಂದು ಜ್ಞಾನಕಿರಣ ಇಂದು ದೊಡ್ಡ ಪ್ರಭೆಯಾಗಿ ಹೊರಹೊಮ್ಮಿದೆ.
ಈಗ ನಾವು ಸರ್ಕಾರದ ಮುಂದೆ ಇಟ್ಟಿರುವ ಬೇಡಿಕೆಗಳು ಸಂಪೂರ್ಣ ವಾಗಿ ಈಡೇರುವವರೆಗೂ ಹೋ ರಾಟವನ್ರು ಜೀವಂತವಾಗಿಡಬೇಕೆಂದು ಹೇಳಿದರು.
ಬೆಂಗಳೂರಿಂದ ಹೊರಟು ದೊಡ್ಡಬಳ್ಳಾಪುರ ದಾಟಿ ಗೌರಿಬಿದನೂರು ರಸ್ತೆಯಲ್ಲಿ ಹಾದು ಹೋಗುತ್ತಿದ್ದರೆ ಅಲ್ಲೆಲ್ಲೋ ಚೆಂದಕ್ಕೆ ಭವ್ಯವಾಗಿ ನಿಂತಿರುವ ಮಾಕಳಿ ದುರ್ಗ ಕಣ್ಣಿಗೆ ಬೀಳುತ್ತದೆ.
ಆಂಧ್ರಶೈಲಿ ಸೋರೆಕಾಯಿ ಪಲ್ಯ ಮಾಡುವ ವಿಧಾನ ನಗರೋಟಾ ಉಗ್ರ ದಾಳಿಯ ಹುತಾತ್ಮರಿಗೆ ಅಂತಿಮ ಗೌರವ ಸಮರ್ಪಣೆ ಬೆಂಗಳೂರು: ಸಬ್ ಇನ್ಸ್ ಪೆಕ್ಟರ್ ಗೆ ಚಾಕುವಿನಿಂದ ಇರಿದ ಆಟೋ ಚಾಲಕ53 ವರ್ಷದ ಸಂಚಾರಿ ಠಾಣೆಯ ಎಸ್ ಐ ಗೆ ಆಟೋರಿಕ್ಷಾ ಚಾಲಕ ಚಾಕುವಿನಿಂದ ಇರಿದು ಪರಾರಿಯಾಗಿರುವ ಘಟನೆ ಬೆಂಗಳೂರಿನ ಬನಶಂಕರಿಯಲ್ಲಿ.
ಪವಿತ್ರ ಶ್ರಾವಣ ಮಾಸದಲ್ಲಿ ಶಿವನಿಗೆ ಗಂಗಾ ನದಿಯ ನೀರಿನಿಂದ ಪೂಜೆ ಸಲ್ಲಿಸುವ ಮೂಲಕ ಕನ್ವರ್ ಯಾತ್ರೆ ನಡೆಸಲಾಗುತ್ತದೆ.
ಆದರೆ ಆಗಿನ ಶೀತಲ ಸಮರ ಹಾಗೂ ವಿಶ್ವಸಂಸ್ಥೆಯ ಭದ್ರತಾ ಮಂಡಳಿಯಲ್ಲಿ ಒಮ್ಮತ ಇಲ್ಲದಿದ್ದ ಕಾರಣ ಈ ವಿಚಾರ ಅಸ್ಪಷ್ಟವಾಗಿಯೇ ಉಳಿಯಿತು.
ಹೀಗಾಗಿ ಹುಚ್ಚ ವೆಂಕಟ್ ಅವರಿಗೆ ಶಿಕ್ಷೆ ಆಗಲೇಬೇಕು.
ಸ್ವಾತಂತ್ರ್ಯ ಯೋಧರ ವೇಷ ಧರಿಸಿ ಕಾರ್ಯಕ್ರಮದಲ್ಲಿ ಪಾಲ್ಗೊಂಡ ಶಾಲಾ ಮಕ್ಕಳು ಜವಾಹರ್‌ಲಾಲ್‌ ನೆಹರೂ ಅವರ ಭಾವಚಿತ್ರಕ್ಕೆ ಪುಷ್ಪನಮನ ಸಲ್ಲಿಸಿ­ದರು.
ಯುಪಿಎಸ್ ಸಿ ಪರೀಕ್ಷೆಯನ್ನು ತೆಗೆದುಕೊಳ್ಳುವ ಅಭ್ಯರ್ಥಿಯ ಗರಿಷ್ಠ ವಯೋಮಿತಿಯನ್ನು ಕಡಿಮೆಗೊಳಿಸಲು ಬಿಎಸ್ ಬಸ್ವಾನ್ ಸಮಿತಿ ಶಿಫಾರಸ್ಸು ಮಾಡಿದ್ದು, ಒಮ್ಮತ ಮೂಡಿದ ಬಳಿಕ ಈ ಬಗ್ಗೆ ಅಂತಿಮ ನಿರ್ಧಾರ ಕೈಗೊಳ್ಳುವುದಾಗಿ ಕೇಂದ್ರ ಸರ್ಕಾರ ತಿಳಿಸಿದೆ.
ಸರ್ಜಾಪುರ ವಾಸವಿ ಕ್ಲಬ್ ಅಧ್ಯಕ್ಷ ಎಸ್.
ಕರೆಂಟ್ ಶಾಕ್ ನಲ್ಲಿ ಕೆಟರಿಂಗ್ ಐವರು ಸಿಬ್ಬಂದಿ ಸ್ಥಳದಲ್ಲೇ ಸಾವನ್ನಪ್ಪಿದ್ದಾರೆ ಎಂದು ಪ್ರತ್ಯಕ್ಷದರ್ಶಿಗಳು ತಿಳಿಸಿದ್ದಾರೆ.
ದೇಶ ತಲೆಯೆತ್ತಿ ನಿಲ್ಲಬೇಕಿದ್ದರೆ, ದೊಡ್ಡ ನಿರ್ಧಾರಗಳನ್ನು ತೆಗೆದುಕೊಳ್ಳಲೇಬೇಕಿದೆ.
ಕೃಪಾಲ್ ಸಮಾಜ ಕಲ್ಯಾಣ ಮತ್ತು ಹಿಂದುಳಿದ ವರ್ಗಗಳ ಕಲ್ಯಾಣ ಸಚಿವ ಎಚ್.
"ದೇಶದಲ್ಲಿ ತುರ್ತು ಪರಿಸ್ಥಿತಿ ಘೋಷಣೆಯಾದರೆ ಆಶ್ಚರ್ಯವಿಲ್ಲ' ಕೇಂದ್ರದ ಬಿಜೆಪಿ ಸರ್ಕಾರ ಹಾಗೂ ಪ್ರಧಾನಿ ನರೇಂದ್ರ ಮೋದಿ ಅವರ ನೋಟಿನ ರಾಜಕಾರಣದ ಕಾರ್ಯವೈಖರಿಯನ್ನು..
ಸದರಿ ಶುಲ್ಕ ಕಡಿಮೆ ಮಾಡುವಂತೆ ಒತ್ತಡ ಹೇರುವ ಭರವಸೆ ಅವರಿಂದ ದೊರೆತಿತ್ತು.
ಕನ್ನಡ ನೆಲ, ಜಲ, ಭಾಷೆಯ ಉಳಿವಿಗಾಗಿ ಹೋರಾಟ ನಡೆಸಬೇಕು ಎಂದು ‘ಕಾಡಾ’ ಮಾಜಿ ಅಧ್ಯಕ್ಷ ನಗರದ ಮಹದೇವಪ್ಪ ಸಲಹೆ ನೀಡಿದರು.
ಮದನನ ಕಡಲೆಕಾಳಿನ ಗಾತ್ರದ ಬುದ್ಧಿಗೆ ಹೊಳೆಯದಿದ್ದ ವಿಷಯವೇನೆಂದರೆ ಇದೆಲ್ಲದರ ಒಟ್ಟೂ ಪರಿಣಾಮ ಮತ್ತು ತಾನು ಬಾಲ್ಕನಿಯ ಬಾಗಿಲನ್ನು ಓಪನ್ ಬಿಟ್ಟಿದ್ದೆ ಎನ್ನುವುದು..
ಪೆಟ್ಟಿನ ಉರಿಗೆ ಕಣ್ಣೀರು ಬಂದು ನರಕ ದರ್ಶನವಾದರೂ, ನಾಲಿಗೆ ಹೊರಳುವುದನ್ನು ತೋರಿಸಿ ತಿಳಿಸಿದರೂ ಕಲಿಯದ ಇವರ ಮುಂದೆ ಶಿಕ್ಷಕರು ಕೊನೆಗೊಮ್ಮೆ ಸುಮ್ಮನಾಗಲೇಬೇಕಿತ್ತೇನೋ ಎಂಬುದು ಇಂದು ಅವರು ಅವರ ಅದೇ ಆ ಮಹಾಪ್ರಾಣಾಕ್ಷರಗಳಿಲ್ಲದ ಕನ್ನಡವನ್ನು ಮಾತನಾಡುವುದು ನೋಡಿದಾಗ ಅನಿಸುತ್ತದೆ.
ಆದರೆ ಎರಡನ್ನೂ ಹೀಗೇ ಇರಿಸಿಕೊಂಡರೆ ಸರ್ಕಾರಕ್ಕೆ ಹಣಕಾಸಿನ ಹೊರೆ ಬೀಳುತ್ತದೆ.
ಡಿಎಂಕೆಗೆ ಭಾರಿ ಗೆಲುವು ದೊರೆಯಿತು.
ಕೆಂಬೇರಿ ಎಂದೇ ಕರೆಯಲಾಗುವ ಲೊಟ್ಜನಸ್ ಬೊಹಾರ್‌ ಮೀನಿನ ತಲೆಯಲ್ಲಿ ಮಾತ್ರ ವಿಷಕಾರಿ ರಸಾಯನಿಕ ಕಂಡು ಬರುತ್ತಿದೆ.
ಗಾತ್ರ, 160 ಗ್ರಾಂ ತೂಕ, ಬ್ಲೂಟೂತ್, ವೈಫೈ, ಜಿಪಿಎಸ್, ಎಫ್.
ಅಂತವರಿಗೆ ಮನೋಸ್ಥೈರ್ಯ ತುಂಬುವ ಕೆಲಸವನ್ನು ಸಂಬಂಧಪಟ್ಟ ಅಧಿಕಾರಿಗಳು ಮಾಡ ಬೇಕು.
ಪರಿಹಾರಕ್ಕೆ ತಡೆ ಹಾಕಿದರು ಎಂದು ರೇವಣ್ಣ ವಿಷಾದಿಸಿದರು.
ಕೃಪಾಲ್ ಹಳೆ ನೋಟು ಹೋಗಿ ಹೊಸ ನೋಟು ಬಂತುಕೆಲವರಿಗೆ ನೋಟು ವಿನಿಮಯ ಮಾಡಿಕೊಂಡ ಸಮಾಧಾನ.
ಉಳಿದಂತೆ ಚಿತ್ರದ ಕ್ಯಾಮೆರಾ ಕೈಚಳಕ, ಬರುವ ಒಂದು ಹಾಡು, ಕಾಣುವ ತಾಣ ನೋಡುಗನ ತಾಳ್ಮೆಯನ್ನಂತೂ ಅಷ್ಟಾಗಿ ಪರೀಕ್ಷಿಸುವುದಿಲ್ಲ.
ಜಿಲ್ಲಾ ಪಂಚಾಯಿತಿ ಸದಸ್ಯೆ ಸರಿತಾ ಪೂಣಚ್ಚ ಹಾಗೂ ನಾಪ್ಪಂಡ ಮುತ್ತಪ್ಪ ಮಾತ್ರ ಟಿಪ್ಪು ಜಯಂತಿಯನ್ನು ಸಮರ್ಥಿಸಿಕೊಂಡು ಬಹಿರಂಗ ಹೇಳಿಕೆಕೊಟ್ಟರು.
ಈ ರೀತಿ ಹಣ ನಿಷ್ಕ್ರಿಯವಾದರೆ ಆರ್ಥಿಕ ವ್ಯವಸ್ಥೆಗೆ ನಷ್ಟವಲ್ಲವೇ?
ರೇವಣ್ಣ ಅವರು ಚಂದ್ರೇಗೌಡರನ್ನು ಭೇಟಿಯಾಗುವ ಕಾರ್ಯಕ್ರಮವನ್ನು ರದ್ದುಪಡಿಸಿದ್ದಾರೆ.
ಇದೊಂದು ಸಾಮಾಜಿಕ ಸಮಸ್ಯೆ ಎಂದು ನಾನು ಹೇಳುತ್ತೇನೆ.
ಆದರೆ ಮುಂದೆ ಬಹು ದೊಡ್ಡ ದುರಂತವನ್ನು ಭಾರತ ಎದುರುಗೊಳ್ಳಬೇಕಾ ಗಿದೆ ಎಂದು ಹೇಳಲಾಗುತ್ತಿದೆ.
ಜನವರಿ 7ರಂದು ಆರಂಭವಾದ ಸಮ್ಮೇಳನಕ್ಕೆ ಜನವರಿ 9ರಂದು ತೆರೆ ಎಳೆಯಲಾಗಿತ್ತು.
೨೦೦೨ರಲಿ ಹಿನಕಲ ಚರ್ಚ ಮೇಲೆ ದಾಳಿ ನಡೆದಿತ್ತಾದರೂ ಯಾವುದೇ ಪ್ರಕರಣ ದಾಖಲಾಗಿಲ.
ಇದರಲ್ಲಿ ಲಿಂಗಭೇದ ಇಲ್ಲ.
ಓದಿಗೆ ಸ್ಫೂರ್ತಿಯನ್ನು, ಅಭಿವೃದ್ಧಿಗೆ ಪ್ರೇರಣೆಯನ್ನು ಪುಸ್ತಕವು ನೀಡುತ್ತದೆ.
ಇವರ ಸೇವೆಗೆ ಇನ್ನಷ್ಟು ಸಾಕ್ಷಿಯಾಗಿರುವುದು, ಶಾಲಾ ಕಾಲೇಜುಗಳ ಆವರಣಗಳಿಗೆ ಬಾಗಿಲುಗಳನ್ನು ದೇಣಿಗೆಯಾಗಿ ನೀಡಿರುವುದು.
ನಾಡಿದ್ದಿನಿಂದ ಆರಂಭವಾಗಲಿರುವ ವಿಧಾನ ಮಂಡಳದ ಅಧಿವೇಶನದಲ್ಲಿ ಬಿಜೆಪಿ ಹಗರಣಗಳ ಕುರಿತಂತೆ ಹೋರಾಟ ಮಾಡಲು ಯಾವ ರೀತಿಯ ನಿಲುವು ತಳೆಯಬೇಕು ಎಂಬ ಬಗ್ಗೆ ಸದನದ ನಾಯಕರೊಂದಿಗೆ ಕಾಂಗ್ರೆಸ್ ಶಾಸಕಾಂಗ ಪಕ್ಷದ ನಾಯಕರು ಮಾತಕತೆ ನಡೆಸಿ ರೂಪುರೇಶೆ ಸಿದ್ಧಪಡಿಸಲಿದ್ದಾರೆ ಎಂದು ಹೇಳಿದರು.
ಈಗ ನಿತೀಶ್‌ ಎಷ್ಟು ಎತ್ತರವಾಗಿ ಬೆಳೆದು ನಿಂತರು ಎಂದರೆ ಮೋದಿ ಅವರಿಗೇ ಪ್ರತಿಸ್ಪರ್ಧಿ ಎನ್ನುವಂತೆ ಆಯಿತು.
ಕೃಪಾಲ್ ಸ್ನೇಹಿತರೊಬ್ಬರು ಹೊಸ ಮನೆ ಕಟ್ಟಿಸಿದ್ದರು.
ಪ್ರಧಾನಿಯಾದ ಮೊದಲ ವರ್ಷ ತೈಲ ಬೆಲೆ ಅಷ್ಟೊಂದು ವೇಗವಾಗಿ ಕುಸಿಯುತ್ತಲೇ ಸಾಗಿದ್ದು ಮೋದಿ ಅವರ ಅದೃಷ್ಟ ಎಂದು ಅರ್ಥಶಾಸ್ತ್ರಜ್ಞರು ಹೇಳುತ್ತಾರೆ.
ಅದು ರಾಜಕೀಯಕ್ಕೆ ಕ್ಷೇತ್ರಕ್ಕೆ ಸಂಬಂಧಿಸಿದ್ದು.
ಕರುಣಾಕರರೆಡ್ಡಿ ಮನನೊಂದು ಮರು ಮಾತನಾಡದೇ ಸ್ಥಳದಿಂದ ಕಾಲು ಕಿತ್ತರು.
ನಿರ್ದಿಷ್ಟ ಕಾರಣ ಪತ್ತೆಯಾದ ನಂತರ ಮಾತ್ರ ವೈದ್ಯರು ಸೂಕ್ತ ಚಿಕಿತ್ಸೆಯ ನಿರ್ಧಾರ ತೆಗೆದುಕೊಳ್ಳಲು ಸಾಧ್ಯವಾಗುತ್ತದೆ.
ಕೊಟ್ಟಿಗೆ, ಕಣ, ಕೋಳಿಸಾಕಣೆ, ರೇಷ್ಮೆಹುಳು ಸಾಕಣೆ ಕೇಂದ್ರಗಳು ಸೇರಿದಂತೆ ಮೊದಲಾದ ಕಾಮಗಾರಿ ಗಳನ್ನು ರೈತರು ನರೇಗಾ ಯೋಜನೆಯಡಿ ಕೈಗೊಂಡಿದ್ದರು.
ಮದುವೆಯಾಗುವ ವಯಸ್ಸಾದ ಹುಡುಗಿಯರ ಸಂಖ್ಯೆ ಕಡಿಮೆ ಇದೆ.
ಗೋಳಗುಮ್ಮಟ ನಿರ್ಮಾಣದ ಸಂದರ್ಭದಲ್ಲಿ ಅಲ್ಲೇ ಹತ್ತಿರದಲ್ಲಿ ಆಕಾಶದಿಂದ ಭೂಮಿಗೆ ಅಪ್ಪಳಿಸಿದ್ದ ಈ ಉಲ್ಕೆಯನ್ನು ಮೆರವಣಿಗೆಯಲ್ಲಿ ತರಲು ಮೊಹಮ್ಮದ್ ಅಲಿ ಆದಿಲ್ ಶಾಹಿ ತೆರಳಿದ್ದ.
ಸಮಾಜದ ಕಟ್ಟುಪಾಡು, ಸಂಸ್ಕೃತಿ ಹಾಗೂ ನೈತಿಕತೆ ಕಾಪಾಡುವ ಹೊಣೆ ಆಕೆಗಿದೆ ಎಂಬುದರಲ್ಲಿ ಎರಡು ಮಾತಿಲ್ಲ.
2013ರ ಮೇಯಲ್ಲಿ ಸಿದ್ದರಾಮಯ್ಯ ಮುಖ್ಯಮಂತ್ರಿಯಾದಾಗ ಅವರ ಬಗ್ಗೆ ಭಾರಿ ನಿರೀಕ್ಷೆ ಇತ್ತು.
ಕೊನೆಯ ಓವರ್ ನ ಅಂತಿಮ ಎಸೆತದಲ್ಲಿ ಭಾರತಕ್ಕೆ ಗೆಲ್ಲಲು ಕೇವಲ 2 ರನ್ ಗಳ ಅವಶ್ಯಕತೆ ಇದ್ದಾಗ, ಬ್ರಾವೋ ಎಸೆತವನ್ನು ತಪ್ಪಾಗಿ ಅರ್ಥೈಸಿಕೊಂಡ ನಾಯಕ ಧೋನಿ ಸ್ಯಾಮುಯೆಲ್ಸ್ ಗೆ ಕ್ಯಾಚ್ ನೀಡಿದರು.
ಡಯಾಪರ್‌ ಬದಲಿಸುವಾಗ ಗಾಳಿಗೆ ಮೈ ತೆರೆದುಕೊಳ್ಳುವುದರಿಂದ ಮಗುವು ಮತ್ತೆ ಮೂತ್ರ ಮಾಡಬಹುದು.
ದೊಡ್ಡಿ ಮತ್ತು ಮಳವಳ್ಳಿ ಕೆರೆ ಅಚ್ಚುಕಟ್ಟಿಗೆ ಭೇಟಿ.
ಇಂತಹ ಹಲವಾರು ಬ್ಯಾಂಕುಗಳು ಮುಳುಗಿದರೆ ಎಷ್ಟು ದೊಡ್ಡ ಸಮಸ್ಯೆ ಆಗಬಹುದು ಎಂದೂ ಅರ್ಥ ಮಾಡಿಕೊಳ್ಳಬಹುದು.
ಅವರ ಸಂಕಷ್ಟಗಳಿಗೆ ಸ್ಪಂದಿಸಿ ಪರಿಹಾರ ನೀಡಬೆಕಾದ ಶಾಸಕರು ಹೈದರಾಬಾದಿನಲ್ಲಿ ಕೂತು ಮಜಾ ಉಡಾಯಿಸುತ್ತಿದ್ದಾರೆ.
ಎ.ಬಾವಾ ಅವರು ಉಳಿದವರ ಬಗ್ಗೆ ಸಾಕëಾ್ತು್ಯಧಾರ ಒದಗಿಸುವಲಿ ಅಧಿಕಾರಿ ಗಳು ಸರಿಯಾಗಿ ಕರ್ತವ್ಯ ನಿರ್ವಹಿಸಿಲ ಎಂದು ಪ್ರತಿಕ್ರಿಯೆ ನೀಡಿ ಅಸಮಾಧಾನ ವ್ಯಕ್ತಪಡಿಸಿದರು.
ನಮಗರಿವಿಲ್ಲದೆಯೇ ‘ಕುಷ್ಠರೋಗಿಗಳ ಸೇವೆ ದೇವರ ಸೇವೆಗಿಂತ ದೊಡ್ಡದು’ ಎನ್ನುವ ಗಾಂಧಿಯ ಮಾತುಗಳು ನೆನಪಾಗುತ್ತವೆ.
ಹೀಗೆ ಮುಳುಗಡೆಯಿಂದಾಗಿ ತನ್ನ ಸ್ವರೂಪವನ್ನು ಕಳೆದುಕೊಂಡರೂ ಪ್ರವಾಸಿಗರನ್ನು ತನ್ನತ್ತ ಆಕರ್ಷಿಸುತ್ತಿದೆ ಶೆಟ್ಟಿಹಳ್ಳಿಯ ರೋಸರಿ ಚರ್ಚ್.
ವಿಧಾನಸಭೆಯಲ್ಲಿ ಜೆಡಿಎಸ್ ಸದಸ್ಯ ಸುಧಾಕರ ಲಾಲ್ ಅವರ ಪ್ರಶ್ನೆಗೆ ಉತ್ತರಿಸಿದ ಸಚಿವರು, ಈಗಾಗಲೇ ಎಂಟು ಟ್ರಾಮಾ ಕೇಂದ್ರಗಳು ಕಾರ್ಯ ನಿರ್ವಹಿಸುತ್ತಿವೆ ಎಂದು ಅವರು ಹೇಳಿದರು.
ರಾಜ್ಯಸಭೆಯಲ್ಲಿ ಪ್ರಧಾನಿಯವರು ನೋಟುಗಳ ರದ್ದತಿ ಕುರಿತು ಹೇಳಿಕೆ ನೀಡಬೇಕೆಂದು ನಿನ್ನೆ ಪ್ರತಿಪಕ್ಷದ ಸದಸ್ಯರು ಗದ್ದಲ ನಡೆಸಿದ್ದರು.
"ನಾನು ಪ್ರಧಾನಿ ಅಭ್ಯರ್ಥಿಯಾಗಿ ಆಯ್ಕೆಗೊಂಡಿದ್ದಾಗ ಒನ್ ರ್ಯಾಂಕ್ ಒನ್ ಪೆನ್ಷನ್ ನ್ನು ಜಾರಿ ಮಾಡುವ ಭರವಸೆ ನೀಡಿದ್ದೆ.
ಜಿಯೊ ಡಿಜಿಟಲ್‌ ಲೈಫ್ ಒದಗಿಸಲಿರುವ ಸೌಲಭ್ಯಗಳ ಸಮಗ್ರ ವಿವರ ಇಲ್ಲಿ ದೊರೆಯುತ್ತಿದೆ.
ಸಂವಿಧಾನದ ಆಧಾರದ ಮೇಲೆ ಪ್ರಜಾಪ್ರಭುತ್ವದ ಅಸ್ತಿತ್ವ-ಖರ್ಗೆTuesday, February 2nd, 2010 ಪ್ರಜಾಪ್ರಭುತ್ವ ಅಸ್ತಿತ್ವದಲ್ಲಿರುವ ಕಾರಣ ನಾವೆಲ್ಲರೂ ಅಸ್ತಿತ್ವದಲ್ಲಿದ್ದೇವೆ ಎಂದು ಕೇಂದ್ರ ಕಾರ್ಮಿಕ ಹಾಗೂ ಉದ್ಯೋಗ ಸಚಿವ ಮಲ್ಲಿಕಾರ್ಜುನ ಖರ್ಗೆ ಅವರು ಹೇಳಿದರು.
ಅವು ಬೇಕಿದ್ದರೆ ಇದೇ ಕಿರುತಂತ್ರಾಂಶದ ವಾಣಿಜ್ಯಕ ಆವೃತ್ತಿಯನ್ನು ಹಣ ನೀಡಿ ಕೊಂಡುಕೊಳ್ಳಬೇಕು.
ತಮ್ಮ ಸಾಮಾನ್ಯ ಶೈಲಿಯ ಮಾತಿನಮಂಟಪದ ಸಿನೆಮಾವನ್ನು ಮೂಡಿಸಿದ್ದಾರೆ ನಿರ್ದೇಶಕ ಯೋಗರಾಜ್ ಭಟ್.
ರಾಜಕುಮಾರ್ ರಾಷ್ಟ್ರೀಯ ಕಾಡಾನೆ ಸಿದ್ಧನ ಆರೋಗ್ಯ ವಿಚಾರಿಸಿದ ದುನಿಯಾ ವಿಜಯ್, ಪತ್ನಿ ಕೀರ್ತಿಗೌಡನಟ ದುನಿಯಾ ವಿಜಯ್ ಹಾಗೂ ಪತ್ನಿ ಕೀರ್ತಿ ಸಾವು ಬದುಕಿನ ನಡುವೆ ಹೋರಾಟ ನಡೆಸುತ್ತಿರುವ ಕಾಡಾನೆ ಸಿದ್ಧನ ಆರೋಗ್ಯವನ್ನು ವಿಚಾರಿಸಿದರು..
ಕೇಂದ್ರ ಸರ್ಕಾರದಿಂದ 45 ಲಕ್ಷ ರೂಪಾಯಿ ವಿದ್ಯಾರ್ಥಿ ವೇತನ ಪಡೆದು ಪ್ರಸ್ತುತ ಲಂಡನ್‌ನಲ್ಲಿ ಸ್ನಾತಕೋತ್ತರ ಪದವಿ ಓದುತ್ತಿದ್ದಾರೆ.
ದೇವರಾಜ ಮತ್ತು ಎಂ.
ವಿನಾಕಾರಣ ಹೂ ಗಿಡಗಳ, ಹಣ್ಣು ಕಾಯಿಗಳ ಗಿಡ, ಮರಗಳ ವಿಚಾರದಲ್ಲಿ ಭಯದ ಅವಶ್ಯಕತೆಯೇ ಇಲ್ಲ.
ಕಛೇರಿ ಎದುರು ದಾಸ ಒಕ್ಕಲಿಗರು ಧರಣಿ ನಡೆಸಿ, ಶಿವರಾಂಗೆ ಟಿಕೆಟ್‌ ಕೊಡ ಲೇಬಾರದು ಎಂದು ಒತ್ತಾಯಿಸಿದ್ದಾರೆ.
ಈ ಅಸಮತೋಲನದ ಪರಿಣಾಮವನ್ನು ಅದಕ್ಕೆ ಕಾರಣರಾದ ನಾವಲ್ಲದೆ ಬೇರೆ ಯಾರು ಅನುಭವಿಸಬೇಕು?
ಈ ಎಲ್ಲಾ ತಾಂತ್ರಿಕ ಸಮಸ್ಯೆಗಳ ಆಚೆಗೂ ಕೆಲವು ವಿಚಾರಗಳಿವೆ.
ಆದರೆ ಇಲ್ಲಿಯ ರಸ್ತೆಗಳಲ್ಲಿ ನಾನು ಅಷ್ಟೊಂದು ಸಂಭ್ರಮವನ್ನು ಕಂಡಿಲ್ಲ.
ತಮ್ಮ ವಿಶಿಷ್ಟ ಸಂಭಾಷಣೆ ನಟನಾ ಶೈಲಿಗೆ ಹೆಸರಾದ ಪ್ರಕಾಶ್‌ ರೈ ಚಿತ್ರರಂಗದಲ್ಲಿ ಗುರುತಿಸಿಕೊಂಡದ್ದು ಹರಕೆಯ ಕುರಿ ಚಿತ್ರದ ಮೂಲಕ.
ಹಳೆಯ ₹ 500, 1000 ಮುಖಬೆಲೆಯ ನೋಟುಗಳನ್ನು ಬ್ಲ್ಯಾಕ್ ಎಂದೂ, ₹ 100, 50 ಮುಖ ಬೆಲೆಯ ನೋಟುಗಳನ್ನು ವೈಟ್ ಎಂಬ ಅರ್ಥದಲ್ಲಿ ವ್ಯವಹಾರ ಕುದುರಿಸಿಕೊಳ್ಳುತ್ತಿದ್ದ ದೃಶ್ಯ ಸಂತೆಯಲ್ಲಿ ಸಾಮಾನ್ಯವಾಗಿತ್ತು.
ಪೊಲೀಸರು ತನಿಖೆ ನಡೆಸಿ ತಪ್ಪಿತಸ್ಥರ ವಿರುದ್ಧ ಕ್ರಮ ಜರುಗಿಸಬೇಕು.
ವೈದ್ಯಕೀಯ ಕ್ಷೇತ್ರದಲ್ಲಿ ಕೆಲಸ ಮಾಡುವವರ ಜತೆ ತಂತ್ರಜ್ಞಾನವನ್ನು ಹಂಚಿಕೊಳ್ಳಲು ಸಿದ್ಧನಿದ್ದೇನೆ’ ಎಂದು ತಿಳಿಸಿದರು.
​ಇನ್ನು ಚಿಕಿತ್ಸೆ ಎಂದರೆ ಹಚ್ಚಲು ನಾಲ್ಕಾರು ಬಗೆಯ ಮುಲಾಮಗಳು ಬಂದಿವೆ.
ಇತಿಹಾಸ ತಜ್ಞ ಚಿಕ್ಕರಂಗೇಗೌಡ ಮುಖ್ಯ ಭಾಷಣ ಮಾಡಲಿದ್ದಾರೆ.
ಸುರ್ಜಿತ್ ಸಿಂಗ್ ಅವರು ಪಾಕಿಸ್ತಾನದಲ್ಲಿ ಬೇಹುಗಾರಿಕೆ ಮಾಡುತ್ತಿದ್ದಾರೆಂದು ಆರೋಪಿಸಿತ್ತು.
ಅಷ್ಟೇ ಅಲದೆ ಮಾಜಿ ಸಚಿವ ಹಾಲಪ್ಪ ಅವರ ಸ್ವಗ್ರಾಮ..
ನಗರದ ಮಹಿಳಾ ಸರ್ಕಾರಿ ಪ್ರಥಮದರ್ಜೆ ಕಾಲೇಜು, ಪಿರಿಯಾಪಟ್ಟಣದ ಪ್ರಥಮ ದರ್ಜೆ ಕಾಲೇಜು ‘ಬಿ’ ಶ್ರೇಯಾಂಕ ಹಾಗೂ ಬಿಳಿಕೆರೆ ಹೋಬಳಿಯ ಸರ್ಕಾರಿ ಪ್ರಥಮದರ್ಜೆ ಕಾಲೇಜು ‘ಸಿ’ ಶ್ರೇಯಾಂಕ ಪಡೆದಿವೆ.
ಶಿವಾಜಿಯ ಪಿತೃತ್ವದ ಬಗ್ಗೆ ಇದ್ದ ಹಳೆಯ ಕತೆಗಳನ್ನು ಪುನರಾವರ್ತಿಸಿದ (ಅವರು ಅದನ್ನು ಸಮರ್ಥಿಸಿಕೊಳ್ಳಲಿಲ್ಲ) ಅಮೆರಿಕದ ವಿದ್ವಾಂಸರೊಬ್ಬರ ಪುಸ್ತಕವನ್ನು ನಿಷೇಧಿಸಲಾಯಿತು ಮತ್ತು ಸುಟ್ಟು ಹಾಕಲಾಯಿತು.
‘ಹ್ಯಾರಿಂಗ್ಟನ್ ಬೀದಿ’ ಯನ್ನು ‘ಹೊ ಚಿ ಮಿನ್‌ ರಸ್ತೆ’ ಎಂದು ಕರೆಯಲಾಯಿತು.
ಇದರ ಬಗ್ಗೆ ಹರಿಪ್ರಿಯಾ ಅವರನ್ನು ಪ್ರಶ್ನಿಸಿದಾಗ "ಯಾರದು ವೆಂಕಟ್" ಎಂದು ಕೇಳಿರುವುದಲ್ಲದೆ "ನೀರ್ ದೋಸೆ ಸಿನೆಮಾದಲ್ಲಿ ನನ್ನ ಪಾತ್ರಕ್ಕೆ ಚಿತ್ರರಂಗದ ಸಹೋದ್ಯೋಗಿಗಳಿಂದ ಬಂದಿರುವ ಅದ್ಭುತ ಪ್ರತಿಕ್ರಿಯೆಗಳಿಗೆ ಬಹಳ ಸಂತಸಗೊಂಡಿದ್ದೇನೆ" ಎನ್ನುತ್ತಾರೆ.
ಹಾಗಾಗಿ ಬಡಾವಣೆಯ ಭಕ್ತರು ಹೊರತುಪಡಿಸಿ ಬೇರಾರು ಇಲ್ಲಿಗೆ ಬರುತ್ತಿಲ್ಲ.
ಎಂ 22ರಂದು ದೆಹಲಿಗೆ ಡಿವೈಎಸ್‌ಪಿ ಗಣಪತಿ ಆತ್ಮಹತ್ಯೆ ಪ್ರಕರಣದಲ್ಲಿ ನಿರ್ದೋಷಿ ಎಂದು ಸಿಐಡಿ ಕ್ಲೀನ್‌ಚಿಟ್‌ ನೀಡಿರುವ ಕಾರಣಕ್ಕೆ ಕೆ.
ಕಡಿಮೆ ಸಂಖ್ಯೆಯಲ್ಲಿರುವ ವಿದ್ಯಾರ್ಥಿಗಳನ್ನು ಪಕ್ಕದ ಶಾಲೆಗೆ ಜೋಡಿಸಲಾಗುವುದು.
ಆಗ ವೈದ್ಯರ ಸಹಾಯಕ್ಕೆ ಬಂದುದು ಗೂಗಲ್‌ ಕಾರ್ಡ್‌ಬೋರ್ಡ್‌ ಮತ್ತು ಮಿಥ್ಯಾವಾಸ್ತವ ತಂತ್ರಜ್ಞಾನ.
"ಪ್ರತಿ ರೈಲು ಸದ್ಯಕ್ಕೆ 960 ಪ್ರಯಾಣಿಕರನ್ನು ಒಳಗೊಳ್ಳಬಹುದಾಗಿದ್ದು, ಆರು ಭೋಗಿಗಳಿಗೆ ವೃದ್ಧಿಸಿದರೆ 1900 ಪ್ರಯಾಣಿಕರನ್ನು ಒಳಗೊಳ್ಳುವ ಸಾಮರ್ಥ್ಯ ಹೊಂದಲಿದೆ" ಎಂದು ಅವರು ಹೇಳಿದ್ದಾರೆ.
ಈ ಕಾರ್ಯದಲ್ಲಿ ತೊಡಗುವ ಯಾರೇ ಆದರೂ ಅಭಿನಂದನಾರ್ಹರು.
ಪ್ರಧಾನಮಂತ್ರಿ ನರೇಂದ್ರ ಮೋದಿಯವರನ್ನು ಹೊಗಳುವುದನ್ನು ಬಿಡಿ ಎಂದು ಕಾಂಗ್ರೆಸ್ ಗುರುವಾರ ಹೇಳಿದೆ.
ಕೇಂದ್ರ ಸರ್ಕಾರ ರೈತರ ಹಣವನ್ನೇ ಕಾನೂನು ಬದ್ಧ ಎಂದು ಒಪ್ಪಿಕೊಳ್ಳದಿದ್ದರೆ ಬಡ್ಡಿ ಕೊಡಲು ಸಾಧ್ಯವಾಗದು.
ಆದಾಗ್ಯೂ ಸುಪ್ರೀಂಕೋರ್ಟ್‌ ತಮಿಳುನಾಡಿಗೆ 2ನೇ ಬೆಳೆ ಸಾಂಬಾ ಬೆಳೆಗೆ ನೀರು ಕೊಡಿ ಎನ್ನುತ್ತಿದೆ.
ದೇಶದಲ್ಲಿ ಹುಟ್ಟಿ ಬೆಳೆದು, ವಿದ್ಯಾವಂತರಾಗುವ ಜನರು ಉತ್ತಮ ಅವಕಾಶಗಳನ್ನು ಅರಸಿ, ವಿದೇಶಗಳತ್ತ ಪ್ರಯಾಣ ಬೆಳೆಸುತ್ತಾರೆ.
ಮಾರ್ಚ್‌ನಲ್ಲಿ ಬಿಜೆಪಿ ಸರ್ಕಾರ ಪತನ : ಧರಂಸಿಂಗ್‌ ಭವಿಷ್ಯFriday, December 4th, 2009 ಮುಂದಿನ ಮಾರ್ಚ್‌ ತಿಂಗಳ ವೇಳೆಗೆ ಬಿಜೆಪಿ ಸರ್ಕಾರ ಪತನವಾಗಲಿದೆ..
ಗುರುವಾರವೇ ಈ ವರದಿ ಮಂಡನೆಯಾಗಬೇಕಿತ್ತು.
ಪಟ್ಟಣದ ಸರ್ಕಾರಿ ಪಿಯು ಕಾಲೇಜು ಆವರಣದಲ್ಲಿ ಗುರುವಾರ ನಡೆದ ಕನಕದಾಸರ ಜಯಂತ್ಯುತ್ಸವ ಸಮಾರಂಭದ ಅಧ್ಯಕ್ಷತೆ ವಹಿಸಿ ಅವರು ಮಾತನಾಡಿದರು.
ಭಾರತದ ಸರ್ಕಾರವು ನಮ್ಮ ಅಧಿಕಾರಿಗಳನ್ನು ಬೆದರಿಸುತ್ತಿದೆ, ಬ್ಲ್ಯಾಕ್‌ಮೇಲ್‌ ಮಾಡುತ್ತಿದೆ.
ಉತ್ತರ ಪತ್ರಿಕೆ ಕೊಡತಾ ಇದ್ದರು..
ವಿಶ್ವದ ಇತರ ವೃತ್ತಿಪರ ಸೇನಾಪಡೆಗಳಿಗಿಂತ ಹೆಚ್ಚು ಶ್ರೇಷ್ಠ, ನೈತಿಕತೆ ಒಳಗೊಂಡ, ಪವಿತ್ರವಾದ ಮತ್ತು ಸಿದ್ಧಾಂತಗಳಿಗೆ ಬದ್ಧವಾಗಿರುವುದಾಗಿ ಪಾಕಿಸ್ತಾನದ ಸೇನೆ ಹೇಳಿಕೊಳ್ಳುತ್ತಿದೆ.
ಆಂಧ್ರಶೈಲಿ ಸೋರೆಕಾಯಿ ಪಲ್ಯ ಮಾಡುವ ವಿಧಾನ ನಗರೋಟಾ ಉಗ್ರ ದಾಳಿಯ ಹುತಾತ್ಮರಿಗೆ ಅಂತಿಮ ಗೌರವ ಸಮರ್ಪಣೆ ಚಿರಂಜೀವಿ ಸರ್ಜಾ ಹಾಗೂ ಅಮೂಲ್ಯ ಅಭಿನಯದ ರಾಮ್‌ಲೀಲಾ ಚಿತ್ರದ ಸ್ಟಿಲ್ಸ್..
ಈಗ ಮುಂದೆ ಸಾಗುವಾಗ ಒಂದು ದೊಡ್ಡ ಬಂಡೆಯ ಗುರುತು ತುಂಬ ಮುಖ್ಯವಾದುದು.
ಮಾನಸಿಕ ಕಾಯಿಲೆ ಕಾಣಿಸಿಕೊಂಡಿರುವ ಹೆಚ್ಚಿನ ಜನರು ಸಂಪೂರ್ಣ ಗುಣ ಆಗಿರುವುದನ್ನು ಮತ್ತು ಚೇತರಿಸಿಕೊಂಡಿರುವುದನ್ನು ಅಧ್ಯಯನಗಳು ತೋರಿಸಿ ಕೊಟ್ಟಿವೆ.
ಮಹದೇವ ಪ್ರಸಾದ್‌ ಭೇಟಿ ನೀಡಿ ಅಲ್ಲಿ ಪ್ರಗತಿಯಲ್ಲಿರುವ ಮೂಲಸೌಕರ್ಯ..
ನಾವೂ ಕರ್ನಾಟಕದಲ್ಲಿ ಎಲ್ಲಾ ಜಾತಿಯವರ, ಎಲ್ಲಾ ಪಕ್ಷದವರ ಅನ್ನ ತಿಂದಿರೋರು..
ವಿಪರ್ಯಾಸ ಎಂಬಂತೆ ಈ ಘಟನೆ ರೈಲು ಚೆನ್ನೈನ ಎಗ್ಮೋರ್ ನಿಲ್ದಾಣಕ್ಕೆ ಬಂದಾಗ ಅಧಿಕಾರಿಗಳ ಗಮನಕ್ಕೆ ಬಂದಿದೆ.
ನಮ್ಮ ಕರೆಯನ್ನೂ ಸ್ವೀಕರಿಸುವುದಿಲ್ಲ’ ಎಂದು ವಿಶಾಲಮ್ಮ ರೇವಣ್ಣ ತೀವ್ರ ಆಕ್ರೋಶ ಹೊರಹಾಕಿದರು.
ಕೃಷಿ ಮೇಳಕ್ಕೆ ಮಳಿಗೆಗಳನ್ನು ಪುರಸಭೆಯು ನಿರ್ಮಿಸಿಕೊಡುವ ಜವಾಬ್ದಾರಿ ಹೊತ್ತಿದ್ದು, ಈ ಎಲ್ಲಾ ಕಾರ್ಯಕ್ರಮಗಳಿಗೆ ಸಾರ್ವ ಜನಿಕರು ಅತಿ ಹೆಚ್ಚಿನ ಸಂಖ್ಯೆಯಲ್ಲಿ ಭಾಗವಹಿಸುವಂತೆ ಮನವಿ ಮಾಡಿ ದರು.
ಮೂರನೆಯದು: ಈಶಾನ್ಯ ರಾಜ್ಯಗಳ ಆದಿವಾಸಿ ವಲಯ.
ಯುರೋಪಿಯನ್ ಯೂನಿಯನ್ ಹಾಗೂ ಅಂತರರಾಷ್ಟ್ರೀಯ ಸಾಲ ಸಂಸ್ಥೆಗಳು ತಮ್ಮ ಷರತ್ತುಗಳನ್ನು ಒಪ್ಪಿದರೆ ಮಾತ್ರ ಹೊಸ ಸಾಲ ಎಂದು ಧಮಕಿ ಹಾಕುತ್ತಿವೆ.
ಯೋಜನಾ ಪ್ರಾಧಿಕಾರಗಳು, ಆಡಳಿತ ಸಂಸ್ಥೆಗಳು ಪರಸ್ಪರ ಸಮನ್ವಯದಿಂದ ಕೆಲಸ ಮಾಡು ವುದು ಬಲು ಅಪರೂಪವಾದರೆ, ಹೊಣೆಯನ್ನು ವರ್ಗಾಯಿಸುವುದು ಅಷ್ಟೇ ಸಾಮಾನ್ಯವಾಗಿದೆ.
ಹುಣಸಗಿ ಸಮೀಪದ ನಾರಾಯಣಪುರ ಜಲಾಶಯದ ಹಿಂಭಾಗದಲ್ಲಿರುವ ರಂದ್ರ ಹಾಗೂ ಬಿರುಕುಗಳಿಗೆ ಸಿಮೆಂಟ್ ತುಂಬುವ ಕಾಮಗಾರಿಯನ್ನು ತಜ್ಞರು ಪರಿಶೀಲಿಸಿದರು.
ಎಂದು ಬಿಜೆಪಿಯ ವಿ.
ವಾಲ್ಮೀಕಿ ಜಯಂತಿ ಜಾರಿ ಸೇರಿದಂತೆ ಪರಿಶಿಷ್ಟ ವರ್ಗದ ಅಭಿವೃದ್ಧಿಗಾಗಿ ಹಿಂದಿನ ಬಿಜೆಪಿ ಸರ್ಕಾರ ಶ್ರಮಿಸಿದೆ.
ಸರ್ಕಾರ ಧಾರ್ಮಿಕ ವಿಷಯಗಳಲ್ಲಿ ಹಸ್ತಕ್ಷೇಪ ಮಾಡುವುದು ಸಂವಿಧಾನಕ್ಕೆ ವಿರುದ್ಧ ಎಂದು ಹೇಳಿರುವ ಮುಸ್ಲಿಂ ಮುಖಂಡರು, ಪತ್ನಿಗೆ ಅಕ್ರಮವಾಗಿ ತಲಾಖ್ ನೀಡುವುದನ್ನು ವಿರೋಧಿಸಿದ್ದು, ಅದನ್ನು ತಡೆಗಟ್ಟಿ ಶಿಕ್ಷೆ ವಿಧಿಸಲು ಆಂತರಿಕ ವ್ಯವಸ್ಥೆ ಅಗತ್ಯವಿದೆ ಎಂದು ಹೇಳಿದ್ದಾರೆ.
'ಕಡೆಗೂ ಕರ್ನಾಟಕ ಸ್ವಲ್ಪ ಪ್ರಮಾಣದ ನೀರು ಬಿಡಲು ಒಪ್ಪಿಕೊಂಡಿರುವು ಸಂತಸ ತಂದಿದೆ.
ಹುಡುಗಿ ಮತ್ತೆ ಕೇಳಿದ್ಲು ನನ್ನ ಮದುವೆ ಆಗಕ್ಕೆ ನೀನು ಇನ್ನೂ ಏನೇನು ಬಿಡ್ತೀಯಾ ಗುಂಡ ಹೇಳ್ದ ಮದ್ವೆ ಆಗೋ ಯೋಚನೇನೇ ಬಿಟ್ಟು ಬಡ್ತೀನಿ.
ಉಳಿದಂತೆ ಜಿಲ್ಲೆಯಲ್ಲಿ ಬಸ್‌ ಸಂಚಾರ ಸುಗಮವಾಗಿತ್ತು.
ದಪ್ಪ ತಳವಿರುವ ಬಾಣಲೆಯಲ್ಲಿ ಎಣ್ಣೆ ಹಾಕಿ ಹೆಚ್ಚಿದ ಆಲೂಗಡ್ಡೆಯನ್ನು ಸಣ್ಣ ಉರಿಯಲ್ಲಿ ಹುರಿಯಿರಿ.
೭೭ ತೇರ್ಗಡೆ, ಬಾಲಕಿಯರೇ ಮೇಲುಗೈThursday, May 6th, 2010 ಬೆಂಗಳೂರು, ಮೇ ೫ – ಕಳೆದ ಏಪ್ರಿ ಲ್‌ ತಿಂಗಳಲ್ಲಿ ನಡೆದ ಎಸ್‌.
ಪ್ರಸ್ತುತ ಬಸ್ ಮುಳುಗಿರುವ ಪ್ರದೇಶದಲ್ಲಿ ನೀರಿನ ಸೆಳೆತ ಸಾಕಷ್ಟು ಹೆಚ್ಚಾಗಿದ್ದರೂ ಸಹ ನೌಕಾಪಡೆಯ ಯೋಧರು ಬಸ್ಸಿನ ಅವಶೇಷಗಳಿಗಾಗಿ ಹುಡುಕಾಟ ನಡೆಸಿದ್ದರು.
್ಬ ವೈದ್ಯರು ಚಿಕಿತ್ಸೆ ನೀಡದೆ ನಿರ್ಲಕ್ಷ್ಯ ವಹಿಸಿ ದ್ದರಿಂದ ಮೃತಪಟ್ಟಿದ್ದರು.
ಆ ಸಂಕಲನಗಳ ಜೊತೆಗೆ ಅವರದೊಂದು ಅಪ್ರಕಟಿತ ಕವಿತೆಯನ್ನು ಇದು ಒಳಗೊಂಡಿದೆ.
ರಮೇಶ್, 20 ವರ್ಷ ಕಳೆದ ನಂತರ ಮಹಿಳೆಯರು ಸ್ವಯಂ ಪರೀಕ್ಷೆ ನಡೆಸಬೇಕು. 30ರಿಂದ 40 ವರ್ಷ ವಯಸ್ಸಿನ ಮಹಿಳೆಯರು ವೈದ್ಯಕೀಯ ಪರೀಕ್ಷೆ ಮತ್ತು 40 ವರ್ಷಕ್ಕಿಂತ ಮೀರಿದ ಮಹಿಳೆಯರು ಮಮೊಗ್ರಮ್ ಮಾಡಿಸಿಕೊಳ್ಳಬೇಕು ಎನ್ನುತ್ತಾರೆ.
ಕ್ರೇಯಾನ್‌ ದೊರೆಯ ಉದ್ದೇಶದ ಹಿಂದಿನ ತರ್ಕವನ್ನು ಆಕೆ ಗ್ರಹಿಸುತ್ತಾಳೆ.
ರೇವಣ್ಣ ಅಭಿಮಾನಿಗಳ ಸಂಘದ ಕಾರ್ಯಕರ್ತರು ನಗರದಲ್ಲಿ ರಸ್ತೆತಡೆ ನಡೆಸಿದರು.
ನಂತರ ಶಾರ್ಟ್ಸ್ ಅಥವಾ ಸ್ಕರ್ಟ್ ಧರಿಸಬೇಕೆಂಬುದನ್ನು ಮಹಿಳೆಯರೇ ಆಯ್ಕೆ ಮಾಡಿಕೊಳ್ಳಲಿ ಎಂದು ಅಂತರರಾಷ್ಟ್ರೀಯ ಬಾಕ್ಸಿಂಗ್ ಅಸೋಸಿಯೇಷನ್ ನಿರ್ಧರಿಸಿದಾಗ ಈ ವಿವಾದ ಅಂತ್ಯವಾಯಿತು.
ಐ.ಟಿ.ಯು. ಸರ್ಕಾರದ ಆರ್ಥಿಕ ನೀತಿಗಳು ಈ ಎಲ್ಲಾ ಅವಘಡಗಳಿಗೆ ಕಾರಣವಾಗಿದೆ.
ಈ ನೋಟು ರದ್ದತಿಗೆ ಸಂಬಂಧಿಸಿದಂತೆ ಆರ್‌ಬಿಐ ಮತ್ತು ಕೇಂದ್ರ ಹಣಕಾಸು ಸಚಿವ ಅರುಣ್ ಜೇಟ್ಲಿ ಅವರಿಗೆ ಎರಡು ಪತ್ರ ಬರೆದಿದ್ದೇನೆ.
ಅವನನ್ನು ನೋಡಿದ ತಕ್ಷಣ ಎದೆ ಧಸಕ್ಕೆನ್ನುತ್ತದೆ.
ಗೆ ಗೆಲುವು ಸಿಕ್ಕರೆ ಸಾಕು.
ಮೂರನೆಯ ಉದಾಹರಣೆ ನನ್ನದೇ ಹೌದು.
ಈ ಹಿನ್ನೆಲೆಯಲ್ಲಿ ಸ್ಯಾಮ್ ಸಂಗ್ ಎಲೆಕ್ಟ್ರಾನಿಕ್ಸ್ ಸಂಸ್ಥೆ 2011 ರಿಂದ ಈವರೆಗೆ ಉತ್ಪಾದನೆಯಾಗಿರುವ ಟಾಪ್ ಲೋಡ್ ವಾಷಿಂಗ್ ಮಿಷನ್ ಗಳನ್ನು ವಾಪಸ್ ಪಡೆಯಲು ತೀರ್ಮಾನಿಸಿದೆ.
ಸಿಆರ್‌ಎಫ್‌ ಅನುದಾನ ದುರ್ಬಳಕೆಯಾಗಿರುವ ಕಾರಣ ಜಿಲ್ಲಾಧಿಕಾರಿ ಟ್ಯಾಂಕರ್‌ ನೀರು ಸರಬರಾಜು ಉದ್ದೇಶಕ್ಕೆ ನಗರಸಭೆಗೆ ಆ ಅನುದಾನ ಬಿಡುಗಡೆ ಮಾಡದಿರಲು ನಿರ್ಧರಿಸಿದ್ದಾರೆ.
ಅಂದರೆ ಬೇಡಿಕೆಗಳನ್ನು ಪೂರೈಸುವಂತೆ ಯಾವುದೋ ನಿಗದಿತ ಸ್ಥಳದಲ್ಲಿ ಸೇರಿ ಸರ್ಕಾರವನ್ನೊ ಅಥವಾ ಮತ್ತಾರನ್ನೊ ಆಗ್ರಹಿಸುವುದು ಮಾತ್ರವೇ ಸಾಲದು.
"ಗೀತಾ ಬ್ಯಾಂಗಲ್‌ ಸ್ಟೋರ್‌' ಕಣ್ಣೆದುರೇ ಇದ್ದರೂ, ನಾವು ಮಾಲ್‌ಗ‌ಳಿಗೆ ಹೋಗಿ ಬಳೆಕೊಂಡುಕೊಳ್ಳುತ್ತೇವೆ.
ಜನರ ತೀವ್ರ ಪ್ರತಿಭಟನೆಯ ನಡುವೆಯೂ ಉಕ್ಕಿನ ಸೇತುವೆ ನಿರ್ಮಾಣಕ್ಕಾಗಿ 812 ಮರಗಳನ್ನು ಉರುಳಿಸಲು ತೀರ್ಮಾನಿಸಲಾಗಿದೆ.
ಮಕ್ಕಳಿಗೆ ಕೊಡುವ ಎಂಎಂಆರ್‌ ವ್ಯಾಕ್ಸಿನ್‌ಗೂ ಆಟಿಸಂ ಕಾಯಿಲೆಗೂ ಇದ್ದಿರಬಹುದಾದ ಸಂಬಂಧದ ಕುರಿತು 1998ರಲ್ಲಿ ಇಂಗ್ಲೆಂಡ್‌ನ ವಿಜ್ಞಾನಿ ಆ್ಯಂಡ್ರೂ ವೇಕ್‌ಫೀಲ್ಡ್‌ ಬರೆದ ಒಂದು ಲೇಖನವನ್ನು ವೈದ್ಯಕೀಯ ಪತ್ರಿಕೆಯೊಂದು ಪ್ರಕಟಿಸಿತು.
ರೋಗಗಳನ್ನು ತಡೆಗಟ್ಟುವ ಲಸಿಕೆಗಳ ಜತೆಗೆ ಆಹಾರಕ್ರಮ ಬದಲಾವಣೆ ನಿಟ್ಟಿನಲ್ಲೂ ಗಂಭೀರವಾಗಿ ಚಿಂತಿಸಬೇಕಾದ ಅನಿವಾರ್ಯ ಎದುರಾಗಿದೆ.
ಈ ಮಾರ್ಗಕ್ಕೆ ತನ್ನದೇ ಆದ ಮಿತಿಗಳಿವೆ.
ಆದರೆ, ನಮಗೆ ನಮ್ಮ ಬಗ್ಗೆ ಬಹಳ ಕಡಿಮೆ ಗೊತ್ತಿರುತ್ತದೆ.
ಷರೀಫ್ ಅವರು ತಮ್ಮ ಕುಟುಂಬದ ಆಸ್ತಿ ವಿವರದಲ್ಲಿ ಇದನ್ನು ಉಲ್ಲೇಖಿಸಿರಲಿಲ್ಲ.
ಕಳವು ಮಾಡಿದ ವಾಹನಗಳನ್ನು ಆರೋಪಿಗಳು, ತಮ್ಮದೇ ಗ್ಯಾರೇಜ್‌ನಲ್ಲಿ ಅದರ ಎಂಜಿನ್ ಹಾಗೂ ಚಾಸಿ ಸಂಖ್ಯೆಬದಲಿಸುತ್ತಿದ್ದರು.
ಬಳಸಿದ ನೀರನ್ನು ನದಿಯ ಮೇಲು ಭಾಗದಲ್ಲಿ ಹರಿಬಿಡುವಂತೆ ಕಾನೂನನ್ನು ಬದಲಿಸಬೇಕು.
ಜಾಗದಲ್ಲಿ ತಿರುಗಾಡಲು ಅವಕಾಶವನ್ನು ನೀಡಬೇಕೆಂದು ಗಿರಿಜೇಶ.
ಸಂವಿಧಾನದ ವಿಚಾರ ನೆನಪಿಸಿದಾಗಲೆಲ್ಲಾ ಮಹಾನ್ ಸ್ವಾತಂತ್ರ್ಯ ಹೋರಾಟಗಾರ, ಸಂವಿಧಾನ ಶಿಲ್ಭಿ ಬಾಬಾಸಾಹೇಬ್ ಅಂಬೇಡ್ಕರ್ ಅವರ ನೆನಪಾಗುತ್ತದೆ.
ಸರ್ಕಾರ ಹಾಸನ ಜಿಲ್ಲೆ ಯನ್ನು ಸಂಪೂರ್ಣ ನಿರ್ಲಕ್ಷ್ಯಿಸಿದೆ.
ಶಿಮ್ಲಾದಿಂದ ಸುಮಾರು 12 ಕಿ.
ಆವರು ಆಗಾಗ್ಗೆ ಕಳೆಯನ್ನು ಕೀಳುತ್ತಿದ್ದರೆ ಬೆಳೆ ಉಳಿದೀತು.
ಸ್ವಾತಂತ್ರ್ಯ ಸಂಭ್ರಮ ಮತ್ತು ಸೂತಕದ ನೆರಳು ಪೊಲೀಸರನ್ನು ಮನುಷ್ಯರನ್ನಾಗಿಸುವ ಕಷ್ಟಗಳು ಪೊಲೀಸರಿಗೇ ಸಹಿಸಲಾಗದ ಪೊಲೀಸರ ಬಗೆĩ..
ಕಳೆದ ಒಂದು ವರ್ಷದಿಂದ ಇಬ್ಬರು ಪರಸ್ಪರ ಪ್ರೇಮಿಸುತ್ತಿದ್ದರು.
ಹಾಗೆ ನಮ್ಮ ಅಂತರಂಗವು ವಿಸ್ತರಿಸುತ್ತದೆ.
ರಂಜಾನ್ ಸ್ಪೆಷಲ್: ಹೈದರಾಬಾದಿ ಧಮ್ ಬಿರಿಯಾನಿ ಮಾಡುವ ವಿಧಾನ ಈಗ ಪವಿತ್ರ ರಂಜಾನ್ ಸಮಯ.
ಸುರೇಶ ಅಂಗಡಿ ಅವರು ಮಕ್ಕಳನ್ನು ಭಾರತದ ಆದರ್ಶ ವ್ಯಕ್ತಿಗಳನ್ನಾಗಿ ರೂಪಿಸುವ ಜವಾಬ್ದಾರಿ ಪಾಲಕರ ಮೇಲಿದೆ.
ಉಳಿದ ಹಳ್ಳಿಗಳಲ್ಲಿ ಅಗತ್ಯಕ್ಕನುಗುಣವಾಗಿ ಕಿರಿಯ ಪ್ರಾಥಮಿಕ ಶಾಲೆಗಳಿರಬೇಕು.
ಕೇಂದ್ರದಲ್ಲಿದ್ದುಕೊಂಡೇ ಪಾಕಿಸ್ತಾನ ಭಾರತದ ವಿರುದ್ಧ ಪಿತೂರಿಗಳನ್ನು ನಡೆಸುತ್ತಿದೆ.
ಹೆಂಡತಿ ಸಲಹೆಗಳು ಉತ್ತಮವಾದ ಫಲಿತಾಂಶ ಕೊಡುತ್ತವೆ.
ಜಾತಿವಾದಿಗಳಿಂದ ಸಮಾಜದಲ್ಲಿ ಒಡಕು ಮೂಡಿಸುವ ಯತ್ನ ಕೆಲ ಜಾತಿವಾದಿಗಳು ಹಾಗೂ ಮನುವಾದಿಗಳಿಂದ ಸಮಾಜದಲ್ಲಿ ಜಾತಿ ಜಾತಿಗಳ ನಡುವೆ ಸಂಘರ್ಷಗಳು ನಿರ್ಮಿಸುವ ಹುನ್ನಾರದಲ್ಲಿರುವುದರಿಂದ ಬಿ.
ಕಾಶ್ಮೀರದಲ್ಲಿ ಮಾನವ ಹಕ್ಕುಗಳ ಸಂಪೂರ್ಣ ಉಲ್ಲಂಘನೆಯಾಗಿದೆ.
ನೆರೆಯ ನೆಲದ ನೆನಕೆ..
ದಕ್ಷಿಣ ದೆಹಲಿಯ ನೆಬ್ ಸರೈ ಪ್ರದೇಶದಲ್ಲಿ ಅಕ್ರಮವಾಗಿ ಮೋಜು ತಾಣವನ್ನು ನಡೆಸಲಾಗುತ್ತಿತ್ತು.
ನನಗೆ ನಿಜಕ್ಕೂ ಸಂತೋಷವಾಗಿದ್ದೆಂದರೆ ಒಬ್ಬ ಭಾರತೀಯನನ್ನು ನಾಸಾದವರು ರಾಕೆಟ್‌ ಯುದ್ಧ ತಂತ್ರದ ಹೀರೊ ಎಂದು ಗುರುತಿಸಿ ಕೊಂಡಾಡಿರುವುದು’ ಎಂದು ಉದ್ಗರಿಸಿದ್ದಾರೆ.
ಈ ಹಿನ್ನಲೆಯಲ್ಲಿ ಪಿ.
ಆದ್ದರಿಂದ ಸರ್ಕಾರ ಒಣ ಪ್ರತಿಷ್ಠೆಗೆ ಒಳಗಾಗದೆ, ಮೊಂಡುತನ ಪ್ರದರ್ಶಿಸದೆ ಉಕ್ಕಿನ ಮೇಲ್ಸೇತುವೆ ನಿರ್ಮಾಣದ ಯೋಜನೆಯನ್ನು ಕೈಬಿಡಬೇಕು.
ಲತಾ ಅವರಿಗೆ 2001ರಲ್ಲಿ ಭಾರತ ರತ್ನ ನೀಡಲಾಯಿತು.
ಆದರೆ, ಅನೇಕ ಕನ್ನಡಿಗರಿಗೆ ತಮ್ಮದೇ ಮಾತೃಭಾಷೆ ಕನ್ನಡದ ಮಹತ್ವ ತಿಳಿದಿಲ್ಲ.
ಬೆಂಗಳೂರಿನ ನ್ಯಾಷನಲ್‌ ಕಾಲೇಜಿಗೆ ಪಿಯು ಸೇರಿದ ಮೇಲೆ ಕಾಲೇಜು ರಂಗಭೂಮಿ ಪರಿಚಯವಾಯಿತು.
ಕಾನೂನು ಅನ್ವಯಕ್ಕೂ ಯಾರು, ಯಾವಾಗ, ಎಲ್ಲಿ, ಏನು, ಮತ್ತು ಹೇಗೆ ಎಂಬ ‘ಪಂಚಾಂಗದ ಪ್ರಭಾವ’ ಇದ್ದೇ ಇರುತ್ತದೆ ಎನ್ನುವುದಕ್ಕೆ ನೂರೆಂಟು ಉದಾಹರಣೆಗಳಿವೆ.
ನಮ್ಮ ದೇಶದ ಕೃಷಿಯಲ್ಲಿ ಬ್ರಿಟಿಷರಿಗೆ ಏನಾದರೂ ಆಸಕ್ತಿ ಇದ್ದರೆ- ಮ್ಯಾಂಚೆಸ್ಟರ್ ಸೇರಿ ಅನೇಕ ಸ್ಥಳಗಳಲ್ಲಿದ್ದ ಅವರ ಜವಳಿ ಗಿರಣಿಗಳಿಗೆ ಇಲ್ಲಿನ ನೆಲದಲ್ಲಿ ಹತ್ತಿ ಬೆಳೆಸಿ ಕಳಿಸುವಂಥ, ತಮ್ಮ ಮಾರುಕಟ್ಟೆಗಳಿಗೆ ಇಲ್ಲಿನ ಗುಡ್ಡಗಾಡುಗಳಲ್ಲಿ ಚಹಾ ಬೆಳೆದು ಕಳಿಸುವಂಥ ವಿಷಯಗಳಲ್ಲಿ ಮಾತ್ರ.
ಆದರೆ ಹತ್ತಿರದ ಗೆಳತಿಯೊಬ್ಬರು, ನಾನು ಬಿಹಾರದ ಬಗ್ಗೆ ಆಸಕ್ತಿ ಬೆಳೆಸಿಕೊಳ್ಳುವಂತೆ ಮಾಡಿದರು.
ಟಿ ಪಿ ಸಿಂಗ್ ಹೇಳಿದ್ದಾರೆ.
ಮುಂದಿನ ಆದೇಶದವರೆಗೆ ತಮಿಳುನಾಡಿಗೆ ಕಾವೇರಿ ನೀರು ಹರಿಸಿ: ಸುಪ್ರೀಂ ಆದೇಶ ಪ್ರೊಪೋಸಲ್‏ಗೆ ನಿರೀಕ್ಷಿಸುತ್ತಿದ್ದೀರಾ?
ಇನ್ನು, ಈ ಪ್ರತಿಕೃತಿಯನ್ನು ಗಡಿಯಲ್ಲಿನ ಭಯೋತ್ಪಾದನೆ ಖಂಡಿಸಲು ಸಿದ್ಧಪಡಿಸಿದ್ದು, ಭಾರತ ಉಗ್ರರ ಚಟುವಟಿಕೆಯನ್ನು ಸಹಿಸುವುದಿಲ್ಲ ಎಂಬ ಸಂದೇಶ ನೀಡುತ್ತದೆ ಎಂದು ಸ್ಥಳೀಯರು ತಿಳಿಸಿದ್ದಾರೆ.
‘ರಾಷ್ಟ್ರಕೂಟ ಉತ್ಸವ ಸರ್ಕಾರ ಆಚರಿಸಲಿ’ ಬೌದ್ಧಿಕ ಆಸ್ತಿ ಹಕ್ಕುಗಳ ಲಾಭ ಪಡೆಯಿರಿ ‘ಕಳೆದ 30 ವರ್ಷಗಳ ಈಚೆಗೆ ಇಡೀ ವಿಶ್ವದಲ್ಲಿ ಬೌದ್ಧಿಕ ಆಸ್ತಿ ಹಕ್ಕುಗಳ ಕುರಿತು ಜಾಗೃತಿ ಮೂಡಿದೆ’ ಎಂದು ಅಸ್ಸಾಂನ ನ್ಯಾಷನಲ್ ಲಾ ಯೂನಿವರ್ಸಿಟಿಯ ಕುಲಪತಿ..
ಅವುಗಳನ್ನು ಎಲ್ಲರೂ ಸೇರಿ ಪರಿಹರಿಸಿ ದೇಶದ ಘನತೆಯನ್ನು ಕಾಪಾಡಿಕೊಳ್ಳಬೇಕು.
ಗಿಡಮರ ಪ್ರಾಣಿ ಪಕ್ಷಿಗಳ ಬದುಕಿನಲ್ಲಿ ಚಲನಶೀಲತೆ ಇರುವುದಿಲ್ಲ.
ಹೊಸ ಮಾಧ್ಯಮಗಳನ್ನು ‘ಯಾರ ಹಂಗೇನು’ ಎಂಬಂತೆ ಅವರು ಸಂಭ್ರಮದಿಂದ ಬಳಸುತ್ತಿದ್ದಾರೆ ಅಥವಾ ಬಳಸಿ ಸಂಭ್ರಮಿಸುತ್ತಿದ್ದಾರೆ.
ಯಡಿಯಾರಪ್ಪ ಹಾಗೂ ಪ್ರಾರ್ಥನಾ ಮಂದಿರಗಳಿಗೆ ರಕ್ರಣೆ ನೀಡಲಾಗದು ಎಂಬ ಅಸಹಾಯಕತೆಯ ಮಾತನಾಡಿರುವ ಗೃಹಸಚಿವ ಡಾ.
ಸರ್ಕಾರದಲ್ಲಿ ತಾಂಡವವಾಡುತ್ತಿರುವ ಭ್ರಷ್ಟಾಚಾರದ ವಿರುದ್ಧ ತಮ್ಮ ಹೋರಾಟ ನಡೆದಿದೆ ಎಂದು ಬಿಜೆಪಿಯ ೧೧ ಬಿಜೆಪಿ ಅತೃಪ್ತ ಶಾಸಕರು ಹೇಳಿದ್ದಾರೆ.
ಈ ವರ್ಷ 40 ಲಕ್ಷ ಲೀಟರ್‌ ಹಾಲು ಪೂರೈಸುವಂತೆ ಬೇಡಿಕೆ ಬರಲಿದೆ ಎಂದರು.
ಸರ್ಕಾರವೆಂಬ ‘ಧನ್ವಂತರಿ’ಯನ್ನು ಕರೆಸಿ ರೈತರ ಎದೆ ಮೇಲೆ ಇರುವ ಬಂಡೆಯಂಥ ಭಾರವನ್ನು ಇಳಿಸುವ ಚಿಕಿತ್ಸೆ ಕೊಡಿಸಬೇಕಿದೆ.
ಮಕ್ಕಳಿಗೆ ನಾವೇನು ಅರ್ಥ ಮಾಡಿಸುವುದು..
ನವದೆಹಲಿಯ ವಿಜ್ಞಾನ ಭವನದಲ್ಲಿ ನಡೆದ ಅಲಿಪ್ತ ರಾಷ್ಟ್ರಗಳ ಒಕ್ಕೂಟದ ಶೃಂಗಸಭೆಯಲ್ಲಿ ಫಿಡೆಲ್ ಕ್ಯಾಸ್ಟ್ರೊ ಭಾಗವಹಿಸಿದ್ದರು. 1979ರ ಶೃಂಗಸಭೆ ಕ್ಯೂಬಾದ ಹವಾನಾದಲ್ಲಿ ನಡೆದಿತ್ತು.
ನಿರ್ದೇಶಕ ರಾಜೀವ ಪ್ರಸಾದ್‌ ಚಿತ್ರದಲ್ಲಿ ಬರುವ ಎಲ್ಲ ಪಾತ್ರಗಳಿಗೂ ಮಹತ್ವ ನೀಡಿ ಉತ್ತಮ ಅಭಿನಯ ಹೊರತೆಗೆದಿದ್ದಾರೆ.
ಸುಷ್ಮಾ ನಿವಾಸದಲ್ಲಿ ಕೊನೆ ಕ್ಷಣದ ಸಂಧಾನಕ್ಕೆ ತೆರಳುವ ಮುನ್ನ ಸುದ್ದಿಗಾರ ರೊಂದಿಗೆ ಜನಾರ್ಧನ ರೆಡ್ಡಿ, ಸಂಜೆ ಯೊಳಗೆ ಸಿಹಿ ಸುದ್ದಿ ಸಿಗುತ್ತದೆ ಎಂದರು.
‘ಜಿಲ್ಲೆಯಲ್ಲಿ ಕಾಂಗ್ರೆಸ್ ಹೀನಾಯ ಸ್ಥಿತಿಗೆ ತಲುಪಲು ಮುಖ್ಯಮಂತ್ರಿ ಸಿದ್ದರಾಮಯ್ಯ ಸೇರಿದಂತೆ ರಾಜ್ಯಮಟ್ಟದ ಎಲ್ಲ ನಾಯಕರು ಕಾರಣ’ ಎಂದು ಮಾಜಿ ಶಾಸಕ ಎಲ್‌ಆರ್.
ಫೋನನ್ನು ನಿದ್ದೆಯಿಂದ ಎಬ್ಬಿಸಲು ಪರದೆಯ ಮೇಲೆ ಎರಡು ಸಲ ಕುಟ್ಟಿದರೆ ಸಾಕು.
ಆದರೆ ಡಿವಿಜಿ ಕೊನೆಯವರೆಗೂ ತಮ್ಮ ಪತ್ರಗಳಲ್ಲಿ ಮನೆಯ ವಿಳಾಸವನ್ನು ನಾಗಸಂದ್ರ ರಸ್ತೆಯೆಂದೇ ಕಾಣಿಸುತ್ತಿದ್ದರು.
ನೂತನ ಕಟ್ಟಡದ ಮಹತ್ಕಾರ್ಯ ದಲ್ಲಿ ಸಂಸ್ಥೆಯ ಗೌರವಾನ್ವಿತ ಉಪಾ ಧ್ಯಕ್ಷರಾಗಿರುವ ಹಾಗೂ ನೂತನ ಕಟ್ಟಡ ಸಮಿತಿಯ ಅಧ್ಯಕ್ಷ ರಾದ ಗೊರೂರಿನ ಪ್ರತಿಷ್ಟಿತ ಮನೆತನದವರಾದ ಜಿ.
ಧನದೇವತೆಯಾದ ಲಕ್ಷ್ಮೀ ಸದಾ ನಿನ್ನ ಕೃಪಾಕಟಾಕ್ಷ ನಮ್ಮ ಮೇಲಿರಲಿ ಎಂದು ಪೂಜಿಸುತ್ತಾರೆ.
ನಮ್ಮ ವ್ಯಕ್ತಿತ್ವದ ವಿಕಸನದಲ್ಲಿ ನಿಃಸ್ವಾರ್ಥ ಸೇವೆಯ ಪಾತ್ರ ಅತ್ಯಂತ ಹಿರಿದಾದುದು ಎಂಬುದು ಸ್ವಾಮೀಜಿಯವರ ಸ್ಪಷ್ಟ ಅಭಿಪ್ರಾಯ.
ಆಸ್ಪತ್ರಯಲ್ಲಿ ಹೃದ್ರೋಗ ನಿಗಾ ಕೇಂದ್ರವಿಲ್ಲ, ವಿದ್ಯಾರ ಸಾವಿನ ನಂತರ ಕೇಂದ್ರವನ್ನು ತೆರೆಯಲಾಯಿತು.
ಅವನನ್ನು ಹಣಿಯಲು ಅಲ್ಲೊಬ್ಬ ಪೊಲೀಸ್‌ ಅಧಿಕಾರಿ ಕಾಯುತ್ತಿದ್ದಾನೆ, ಭುಜಂಗಯ್ಯನ ರೌದ್ರಾವತಾರಕ್ಕೆ ತತ್ತರಿಸಿ, ಹೆಂಡತಿ ಮೆತ್ತನೆ ಧ್ವನಿಯಲ್ಲಿ ಮಾತಾಡುತ್ತಾಳೆ.
ಶೈಕ್ಷಣಿಕ ವಲಯಕ್ಕೂ ತಂತ್ರಜ್ಞಾನ ದಾಂಗುಡಿ ಇಟ್ಟಿರುವುದರಿಂದ ಶಿಕ್ಷಣ ವ್ಯವಸ್ಥೆಯಲ್ಲೂ ಕ್ರಾಂತಿಕಾರಿ ಬದಲಾವಣೆಗಳಾಗುತ್ತಿವೆ.
ತನ್ವೀರ್‌ ಸೇಠ್‌ ಅವರು ಖಾಸಗಿ ವಾಹಿನಿಯ ವರದಿಗಾರ ಮತ್ತು ಛಾಯಾಚಿತ್ರಗಾರನ ಮೇಲೆ ಪ್ರಕರಣ ದಾಖಲಿಸಿರುವ ಬಗ್ಗೆ ಪ್ರತಿಕ್ರಿಯಿಸಿದ ಅವರು, ಅದು ಅವರ ವೈಯಕ್ತಿಕ ವಿಚಾರ.
ಇದುವರೆಗೂ ಒಬ್ಬನೇ ಒಬ್ಬ ತನಿಖಾಧಿಕಾರಿ ಪ್ರಕರಣ 82ನೇ ಕನ್ನಡ ಸಾಹಿತ್ಯ ಸಮ್ಮೇಳನದ ಚಿತ್ರಗಳು ವಿದ್ಯಾರ್ಥಿಗಳ ಸಾಧನೆ: 750 ಡಾಲರ್ ವೆಚ್ಚದ ಜೀವ ಉಳಿಸುವ ಔಷಧ ಕೇವಲ 2 ಡಾಲರ್ ಗೆ ತಯಾರಿ!
ದೇವೇಗೌಡ ಅಭಿಮತ ನಂಬಿಕೆ ಇದ್ದರೆ ಉಡುಪಿ ಮಠಕ್ಕೆ ಹೋಗಿ, ಇಲ್ಲಾಂದ್ರೆ ಬಿಟ್ಬಿಡಿ.
ಇದು ಶ್ರೀನಗರದಲ್ಲಿ ರಾಷ್ಟ್ರ ಧ್ವಜ ಹಾರಿಸಿ ಕೆಲವೇ ನಿಮಿಷಗಳಲ್ಲಿ ಹುತಾತ್ಮರಾದ ಸಿಆರ್​ಪಿಎಫ್..
ಆದರೆ, ಕಳೆದ ವರ್ಷ ಬರೆದ ಪ್ರಬಂಧವೊಂದರಲ್ಲಿ ತಾವು ‘ಗೇ’ ಎಂಬುದನ್ನು ಸಾರ್ವಜನಿಕವಾಗಿ ಹಂಚಿಕೊಂಡಿದ್ದರು.
ಸದಾ ಹೊಸತನಕ್ಕೆ ತುಡಿಯುವಜಾಗತೀಕರಣ ಮತ್ತಿತರ ಹೊಸ ಆಲೋಚನೆಗಳ ನೆಲೆಯಲ್ಲಿ ಸಾಂಸ್ಕೃತಿಕ ದಾಳಿಗೆ ಒಳಗಾಗಿ ಪರಿತಪಿಸುತ್ತಿರುವಆ ಪರಿತಪಿಸುವಿಕೆಯಲ್ಲಿ ಆಧುನಿಕತೆಗೆ ಗರಿಗೆದರಿಕೊಂಡ ವಿಚಿತ್ರ ಬೃಹತ್ ನಗರ ಬೆಂಗಳೂರು.
ಈ ಸಂದರ್ಭದಲ್ಲಿ ೪೫ ಕೊಡಗಳಲ್ಲಿ ಸಂಗ್ರಹಿಸಿಟ್ಟಿದ್ದ ಕಳ್ಳಭಟ್ಟಿಯನ್ನು ಅವರೇ ನಾಶಪಡಿಸಿದರು.
ಆಂಧ್ರಶೈಲಿ ಸೋರೆಕಾಯಿ ಪಲ್ಯ ಮಾಡುವ ವಿಧಾನ ನಗರೋಟಾ ಉಗ್ರ ದಾಳಿಯ ಹುತಾತ್ಮರಿಗೆ ಅಂತಿಮ ಗೌರವ ಸಮರ್ಪಣೆ ವಿಶ್ವವಿಖ್ಯಾತ ಮೈಸೂರು ದಸರಾ ಜಂಬೂ ಸವಾರಿಗೆ ಸಿಎಂ ಚಾಲನೆವಿಶ್ವವಿಖ್ಯಾತ ಮೈಸೂರು ದಸರಾ ಜಂಬೂಸವಾರಿಗೆ ಮಂಗಳವಾರ ಚಾಲನೆ ಸಿಕ್ಕಿದ್ದು, ಮುಖ್ಯಮಂತ್ರಿ ಸಿದ್ದರಾಮಯ್ಯ ಅವರು ಮಕರ.
ಆದರೆ ೧೨ ದಿವಸಗಳ ಕಾಲವೂ ನ್ಯಾಯಾಂಗ ಬಂಧನದಲ್ಲಿಯೇ ಇರ ಬೇಕಾಗಿದೆ ಎಂದು ಅಳಲು ತೋಡಿ ಕೊಂಡರು.
ಪ್ರವಾಸದುದ್ದಕ್ಕೂ ಇದ್ದ ವಿಧಾನ ಪರಿಷತ್‌ ಸದಸ್ಯ ಎನ್‌.
ಗ್ಯಾಜೆಟ್‌ಗಳನ್ನು ಒಂದೊಂದು ವಿಭಾಗದಲ್ಲಿ ಒಂದು ಎಂಬಂತೆ ನೀಡಲಾಗಿದೆ.
ಆಂಧ್ರಶೈಲಿ ಸೋರೆಕಾಯಿ ಪಲ್ಯ ಮಾಡುವ ವಿಧಾನ ನಗರೋಟಾ ಉಗ್ರ ದಾಳಿಯ ಹುತಾತ್ಮರಿಗೆ ಅಂತಿಮ ಗೌರವ ಸಮರ್ಪಣೆ ಚಿತ್ರಪ್ರಭ ಚಿತ್ರಗಳು (ಜುಲೈ 4, 2014) ಜಗ್ಗೇಶ್, ನಿಖಿತಾ..
ಟಾಟಾ ಇತಿಹಾಸದಲ್ಲೇ ರತನ್ ಟಾಟಾ ಅತ್ಯಂತ ಭ್ರಷ್ಟ ಅಧ್ಯಕ್ಷ: ಸುಬ್ರಮಣಿಯನ್ ಸ್ವಾಮಿಟಾಟಾ ಸಮೂಹದ ಇತಿಹಾಸದಲ್ಲಿಯೇ ರತನ್ ಟಾಟಾ ಅವರು ಅತ್ಯಂತ ಭ್ರಷ್ಟ ಅಧ್ಯಕ್ಷರಾಗಿದ್ದಾರೆಂದು ಬಿಜೆಪಿ ರಾಜ್ಯಸಭಾ ಸದಸ್ಯ ಸುಬ್ರಮಣಿಯನ್ ಸ್ವಾಮಿ ಅವರು ಗುರುವಾರ..
ಅರ್ಥಾತ್, ಭವ ಕೇಂದ್ರಿತವಾದದ್ದರಿಂದಾಗಿ ಮಾರ್ಕ್ಸ್‌ವಾದ ವಿಜ್ಞಾನ ಇತ್ಯಾದಿ ಎಲ್ಲವೂ ಅನುಭಾವವನ್ನು ರೂಢಿಸಿಕೊಳ್ಳುವಲ್ಲಿ ಎಡವುತ್ತಿವೆ.
ಹೀಗೆ ಅಧಿಕಾರ ಸ್ವೀಕರಿಸುವ ಸಂದರ್ಭದಲ್ಲಿ ಸುಲ್ತಾನರು ಶ್ರೀ ಪಾದುಕಾ ಹೆಸರಿನಲ್ಲೇ ಪ್ರಮಾಣ ವಚನ ಸ್ವೀಕರಿಸುತ್ತಾರೆ.
ನಮ್ಮ ಮೊಮ್ಮಕ್ಕಳ ಕಾಲಕ್ಕೂ ಕೆರೆ ತುಂಬುವ ಯೋಜನೆ ಅನುಷ್ಠಾನಗೊಳ್ಳುವುದಿಲ್ಲ ಎಂಬುದು ಮನದ ಮೂಲೆಯಲ್ಲಿ ಬೇರೂರಿತ್ತು.
ಅವರು ಸೋಮವಾರ ನಡೆದ ಸರ್ವ ಪಕ್ಷಗಳ ಸಭೆಯಲ್ಲಿ ಮಾತನಾಡಿ, ಈ ಪ್ರತಿಮೆಗಳ ಸ್ಥಾಪನೆಯಿಂದ ದಿವ್ಯ ಸಂದೇಶ ವನ್ನು ನೀಡಬಹುದಾಗಿದೆ ಎಂದು ಹೇಳಿ ದರು.
ಆದರೆ ಅಂದು ಅಧಿಕಾರದಲ್ಲಿದ್ದವರಿಗೆ ಸಮಾನ ವೇತನ ಮತ್ತು ಸಮಾನ ಪಿಂಚಣಿ ಏನು ಎಂಬುದೇ ತಿಳಿದಿರಲಿಲ್ಲ.
ಯಾಕೆ ಜೋತಿಷ್ಯ ಶಾಸ್ತ್ರ ಹೊಂದಿಸಿದ ತೊಂದರೆ ಇಲ್ಲ ಸತಿಪತಿಗಳಾಗಬಹುದು ಎಂಬ ಹಸಿರು ನಿಶಾನೆ ತೋರಿದ ಬಳಿಕವೂ ಸಂಬಂಧಗಳು ಕೋರ್ಟ್‌ ಮೆಟ್ಟಿಲನ್ನು ಏರುತ್ತಿವೆ ಯಾಕೆ?
ಆದರೆ ಚಲನಚಿತ್ರ ಅದಕ್ಕೆ ತದ್ವಿರುದ್ಧವಾಗಿರುತ್ತದೆ ಎಂದರು.
ಯುಟಿಲಿಟಿ ವಾಹನ ತಯಾರಿಕೆಯಲ್ಲಿ ಮುಂಚೂಣಿಯಲ್ಲಿ ಇರುವ ಮಹೀಂದ್ರ ಆ್ಯಂಡ್‌ ಮಹೀಂದ್ರ ವಾಹನ ಮಾರಾಟ ಶೇ 24 ರಷ್ಟು ಕುಸಿತ ಕಂಡಿದೆ.
ನಾವು ಯಾವುದೇ ರೀತಿ ವೈಯಕ್ತಿಕ ಪರಿಹಾರ ಸ್ವೀಕರಿಸುವುದಿಲ್ಲ ಎಂದು ಆ ಸಂದರ್ಭದಲ್ಲಿ ಹೇಳಿದ್ದೆವು.
ಹೀಗಾಗಿ ಹೊಟ್ಟೆನೋವಿನಿಂದ ಬಳಲುತ್ತಿದ್ದ ಬಂಗಾರಿಯನ್ನು ಪತಿ ಸಾಂಬರು ಪ್ರಸ್ಕಾ ತನ್ನ ಹೆಗಲ ಮೇಲೆ ಆಕೆಯನ್ನು ಹೊತ್ತು ಒಂದು ಕಿ.
ಅವರು ಹಾಸನ ಜಿಲ್ಲೆಗೆ ಹೆಚ್ಚು ಬಾರಿ ಭೇಟಿ ನೀಡಲಿಲ್ಲ ಹಾಗು ಇಲ್ಲಿನ ಜನರ ಕಷ್ಟ- ಸುಖ ವಿಚಾರಿಸಲಿಲ್ಲ ಎಂಬ ಕೊರಗು ವ್ಯಾಪಕವಾಗಿದೆ.
ಅಮೆರಿಕಾ ಅಕ್ಕ ಸಮ್ಮೇಳನದ ಕವಿಗೋಷ್ಠಿಗೆ ಲೀಲಾಧರ್‌ ಬೈಕಂಪಾಡಿ ಆಯ್ಕೆ ಅಮೆರಿಕಾದಲ್ಲಿ ನಡೆಯಲಿರುವ ಅಕ್ಕ ಸಮ್ಮೇಳನದ ಕವಿಗೋಷ್ಠಿಗೆ ಬಹರೇನ್‌ ಕನ್ನಡಿಗ ಲೀಲಾಧರ್‌ ಬೈಕಂ ಪಾಡಿ ಅವರು ಆಯ್ಕೆ ಯಾಗಿದ್ದಾರೆ.
ಸಾಲು ಭಂಜಿಕೆಗಳಿಂದ ರಮಣೀಯವಾಗಿರುವ ದೇವಾಲಯಗಳ 3ನೇ ಗುಹೆಯಲ್ಲಿರುವ ವಹಾವಿಷ್ಣುವಿನ ವಿಗ್ರಹ ಅತ್ಯಂತ ಮನೋಹರವಾದ ಬೃಹತ್ ಶಿಲ್ಪವಾದರೆ, ಮೊದಲ ಗುಹೆಯಲ್ಲಿರುವ 18 ಬಾಹುಗಳ ನಟರಾಜ ಶಿಲ್ಪ ನಯನ ಮನೋಹರವಾಗಿದೆ.
ಇವೆಲ್ಲವೂ ಆ್ಯಪ್ ಆಧರಿತ ಟ್ಯಾಕ್ಸಿ ಸೇವೆಯ ಪರಿಕಲ್ಪನೆ ಹುಟ್ಟುವುದಕ್ಕೂ ಮುಂಚಿನವು.
‘ಮೇಲ್, ಫೀಮೇಲ್ ಗೊತ್ತು, ಈ ಮೇಲ್ ಅಂದ್ರೆ ಮೂರನೇ ಆಯ್ಕೆಯಾ?’
ಆದರೆ, ನಾಲ್ವರು ಆರೋಪಿಗಳು ಬಲೆಗೆ ಬಿದ್ದ ಬಳಿಕ ಅಸೀಂ ನೆರೆ ರಾಜ್ಯಗಳಲ್ಲಿ ಭೂಗತನಾಗಿದ್ದ’ ಎಂದು ರುದ್ರೇಶ್‌ ಹತ್ಯೆ ಪ್ರಕರಣದ ತನಿಖಾಧಿಕಾರಿಗಳು ಮಾಹಿತಿ ನೀಡಿದರು.
ಬಾಹ್ಯ ವೈರಿ ಯಾರೆಂಬುದು ಈಗ ಹೆಚ್ಚು ಸ್ಪಷ್ಟವಾಗಿದೆ.
ಆದರೆ, ಇಂಥದ್ದೊಂದು ವಿದ್ಯಮಾನಕ್ಕೆ ತಾನು ಹೊರತು ಎಂದು ಭಾರತ ಗಟ್ಟಿಯಾಗಿ ಹೇಳಬಹುದಿತ್ತು.
ಬಳಿಕ ವಿಕಾಸ್ ರಾಜಕುಮಾರ್ ಶರ್ಮಾ ಅವರ ಕೈಗೆ ಕೀ ಬಂಚ್ ಕೊಟ್ಟು ಹೊರ ನಡೆದರು.
ಜಗತ್ತಿನಾದ್ಯಂತ 25 ಸಾವಿರಕ್ಕೂ ಹೆಚ್ಚು ಕಾರ್ಯಕ್ರಮ ನೀಡಿದ್ದ ಅವರು ಪಂಡಿತ್‌ ಭೀಮ್‌ಸೇನ್‌ ಜೋಷಿ, ಹರಿಪ್ರಸಾದ್‌ ಚೌರಾಸಿಯಾ ಸೇರಿದಂತೆ ಅನೇಕ ಸಂಗೀತ ದಿಗ್ಗಜರೊಂದಿಗೆ ಜುಗಲ್‌ಬಂದಿ ನಡೆಸಿದ್ದಾರೆ.
ಕಣಿವೆಯಿಂದ ನೀರು ಮುತ್ತಿನಂತೆ ಕೆಳಗೆ ಬೀಳುವುದರಿಂದ ಇದನ್ನು ಪರ್ಲ್ ವ್ಯಾಲಿ ಅಂತಲೂ ಕರೆಯುತ್ತಾರೆ.
ಒಂದು ದಿನ ಕೃಷಿಗೆ ಕೂಡ ನೀರಿಲ್ಲದಷ್ಟು ಜಲಕ್ಷಾಮ ಉಂಟಾಗುತ್ತದೆ ಎನ್ನುವ ಆತಂಕ ಯಾರ ಮನದಲ್ಲಿಯೂ ಇರಲಿಲ್ಲ.
ಪೆರಿಯಾಕುಲಂನಿಂದ ಆಚೆಗೆ ಪನ್ನೀರ್‌ಸೆಲ್ವಂ ಯಾರು ಎಂದು ಯಾರಿಗೂ ಗೊತ್ತಿಲ್ಲ, ಮೊದಲ ಬಾರಿಗೆ ಶಾಸಕರಾಗಿದ್ದಾರೆ, ಮುಗ್ಧರಂತಿದ್ದಾರೆ ಎಂಬೆಲ್ಲಾ ಅಂಶಗಳು ವರದಾನವಾದವು.
ವೃಕ್ಷಾಧಾರಿತ ಕೃಷಿ ಬಹುಬೆಳೆಗಳ ಸಂಯೋಜನೆ, ಮಳೆ ನೀರಿನ ಸಂರಕ್ಷಣೆ, ಜೈವಿಕ ಕೃಷಿ, ಕನಿಷ್ಟ ಉಳುಮೆ ಇತ್ಯಾದಿಗಳಿಂದ ಬೇಲೂರು ತಾ।
ಅತಿ ಕಡಿಮೆ ಬೆಲೆಯದ್ದು ಎಂದು ಹೇಳಿರುವ ಕಾರಣ ಇದರ ವಿಮರ್ಶೆಯನ್ನು ನಾವು ಇದರ ಬೆಲೆಯನ್ನು ಗಮನದಲ್ಲಿಟ್ಟುಕೊಂಡೇ ಮಾಡಬೇಕಾಗಿದೆ.
ಆಹಾರ ಸಾಮಗ್ರಿಗಳನ್ನು ಕಾಳಸಂತೆಯಲ್ಲಿ ಅಕ್ರಮವಾಗಿ ಮಾರಾಟ ಮಾಡಿ ದಿಢೀರ್ ಶ್ರೀಮಂತಿಕೆ ಮೆರೆದಿದ್ದಾನೆ.
ಮನಸ್ಸಿಗೆ ಮುದ ನೀಡುವ ಇದು ನವ್ಯ ಸಾಹಿತ್ಯ ಸೇರಿದಂತೆ ಎಲ್ಲಾ ಪ್ರಕಾರದ ಸಾಹಿತ್ಯಕ್ಕೆ ಮೂಲ ಸೆಲೆಯಾಗಿದೆ’ ಎಂದು ರಾಜ್ಯೋತ್ಸವ ಪ್ರಶಸ್ತಿ ಪುರಸ್ಕೃತ ಸಾಹಿತಿ ಪ್ರೊ.
ಪುಸ್ತಕಗಳ ಜೊತೆಗೆ ಅರಸು ಅವರಿಗಿದ್ದ ಒಡನಾಟದಿಂದ ಕೂಡ ನಮ್ಮ ರಾಜಕಾರಣಿಗಳು ಕಲಿಯಬೇಕಾಗಿದೆ.
ರೂ. 27.43 ಲಕ್ಷ ಮೌಲ್ಯದ ಸೊತ್ತುಗಳನ್ನು..
ಹಾಗೂ ಸಾಮಾಜಿಕ ಭದ್ರತೆ ಒಳಗೊಂಡಂತೆ ಇ.ಎಸ್‌.ಐ. ಗುಂಪು ವಿಮೆ ಭವಿಷ್ಯ ನಿಧಿ ಹಾಗೂ ನಿವೃತ್ತಿ ವೇತನ ನೀಡಬೇಕು ಎಂದು ಆಗ್ರಹಿಸಿದರು.
ಮಕ್ಕಳಿಗೆ ತಿಳಿದು ಹೋದ ತಮ್ಮ ತಪ್ಪುಗಳನ್ನು ಮಕ್ಕಳೆದುರಿಗೆ ಒಪ್ಪಿಕೊಳ್ಳಬೇಕು.
ಜ.೩೦ ರಂದು ಸಂಜೆ ೪ – ೩೦ಕ್ಕೆ ಮುಖ್ಯ ಮಂತ್ರಿಗಳ ಗೃಹಕಚೇರಿ ಕೃಷ್ಣದಲಿ..
ದೀಪಾವಳಿಯ ನಂತರ ಶೇ.
ಒಂದು ಜಾಗದಲ್ಲಿ ಒಂದೇ ಬೆಳೆ ಬೆಳೆಯದೇ ಬದಲಾಯಿಸುವುದರಿಂದ ಮಣ್ಣಿನ ಫಲವತ್ತತೆಯನ್ನೂ ಉಳಿಸಿಕೊಳ್ಳಬಹುದು ಎಂಬುದು ಅವರ ಅಭಿಪ್ರಾಯ.
ಹೀಗೆ ಹೇಳಿದ ಮಾತ್ರಕ್ಕೆ ಮೂರು ವರ್ಷಗಳ ಆಡಳಿತದಲ್ಲಿ ಸಿದ್ದರಾಮಯ್ಯ ನೇತೃತ್ವದ ಕಾಂಗ್ರೆಸ್ ಸರ್ಕಾರ ಏನೂ ಗಮನಾರ್ಹ ಕೆಲಸ ಮಾಡಿಲ್ಲ ಎಂದು ಯಾರೂ ಹೇಳುವುದಿಲ್ಲ.
ನಿಮ್ಮ ಸ್ನೇಹಿತರು, ಫೇಸ್‌ಬುಕ್‌ ಗೆಳೆಯರು ಅದನ್ನೆಲ್ಲ ನಿಜ ಸಮಯದಲ್ಲಿ ವೀಕ್ಷಿಸುತ್ತಿರಬಹುದು.
ಅವರಿಗೆ ಕಟುವಾಗಿ ವರ್ತಿಸಲು ಎಲ್ಲಾ ಹಕ್ಕುಗಳೂ ಇವೆ.
ಅಷ್ಟೇ ಅಲ್ಲ, ಮೇಲ್ಭಾಗದ ವಸ್ತ್ರವನ್ನು ಬಿಚ್ಚಿ ಕುಳಿತುಕೊಳ್ಳಬೇಕು.
ಭಟ್ಟರಮನೆಯಿಂದ ಕುಮಾರಪರ್ವತದ ತುದಿ ಮುಟ್ಟಲು ಕನಿಷ್ಠ ಮೂರು ಗಂಟೆ ಹಿಡಿಯಬಹುದು.
ಈ ಬಗ್ಗೆ ಸಾಕಷ್ಟು ಚರ್ಚೆಗಳು ಈಗಾಗಲೇ ನಡೆದಿರುವುದರಿಂದ ಹೆಚ್ಚು ಬೆಳೆಸದೇ, ನಾವು ಮರೆತಿರಬಹುದಾದ, ಕನ್ನಡದ ಬೆಳವಣಿಗೆಗೆ ಶ್ರಮಿಸಿದ ಕೆಲವು ಮಹನೀಯರನ್ನು ಈ ಲೇಖನದ ಮೂಲಕ ನೆನೆಯೋಣ.
ಸದ್ಯಕ್ಕೆ, ಸರ್ಕಾರವು ಶುಲ್ಕ ಸಂಗ್ರಹದಿಂದ ವಿನಾಯಿತಿ ನೀಡಿರುವ ಬೆಳೆಸಾಲ, ವಿದ್ಯಾರ್ಥಿ ಸಾಲ ಹಾಗೂ ಇನ್ನಿತರೆ ಪತ್ರಗಳ ನೋಂದಣಿ ಮಾತ್ರ ಕಚೇರಿಯಲ್ಲಿ ನಡೆಯುತ್ತಿದೆ’ ಎಂದು ಉಪನೋಂದಣಾಧಿಕಾರಿ ಮೊಹಮ್ಮದ್‌ ಅಬ್ದುಲ್‌ ಹಸೀಬ್‌ ತಿಳಿಸಿದರು.
ಮಹದಾಯಿ ನ್ಯಾಯಾಧಿಕರಣದ ತೀರ್ಪನ್ನು ವಿರೋಧಿಸಿ ಧಾರವಾಡ ಜಿಲ್ಲೆ, ಗದಗ ಸೇರಿದಂತೆ ರಾಜ್ಯಾದ್ಯಂತ ವ್ಯಾಪಕ ಪ್ರತಿಭಟನೆ ನಡೆದಿತ್ತು.
ಎಲ್ಐಸಿ ತನ್ನ ವಿಮಾ ವ್ಯವಹಾರವನ್ನು ಸಾಗರದಾಚೆಗೂ ವಿಸ್ತರಿಸಿದೆ.
ಆದ್ದರಿಂದ ಗಣಗಳು ಊರಿನಲ್ಲಿ ಇರುವಾಗ ಜನರು ಇರಬಾರದು ಎಂಬ ಪ್ರತೀತಿ ಎನ್ನುತ್ತಾರೆ ಹಿರಿಯರು.
1958ರಲ್ಲಿ ಪ್ರಾರ೦ಭಿಸಿದ ಕಬಿನಿ ಯೋಜನೆ 1974ರಲ್ಲಿ ಪೂರ್ಣಗೊ೦ಡಿತು. 1968ರಲ್ಲಿ ಪ್ರಾರ೦ಭಿಸಿದ ಹೇಮಾವತಿ ಯೋಜನೆ 1979 ಮುಗಿದರೆ, 1970ರಲ್ಲಿ ಪ್ರಾರ೦ಭಗೊ೦ಡ ಹಾರ೦ಗಿ ಯೋಜನೆ 1982ರಲ್ಲಿ ಪೂರ್ಣಗೊ೦ಡಿದೆ.
ಜಾಗತಿಕ ಮಾರುಕಟ್ಟೆಯಲ್ಲಿ ಭಾರತದ ಉತ್ಪನ್ನಗಳು ಸ್ಪರ್ಧಾತ್ಮಕ ಆಗಬೇಕು ಎಂದಾದರೆ, ಅವು ದೇಶಿ ಮಾರುಕಟ್ಟೆಯಲ್ಲಿ ಸ್ಪರ್ಧಿಸುವುದನ್ನು ಕಲಿಯಬೇಕು.
‘ಆಕ್ರೋಶ ದಿನ’ಕ್ಕೆ ನೀರಸ ಪ್ರತಿಕ್ರಿಯೆ ನಂಜನಗೂಡು: ಕೇಂದ್ರ ಸರ್ಕಾರದ ನೋಟು ರದ್ದತಿ ಕ್ರಮ ವಿರೋಧಿಸಿ ಸೋಮವಾರ ಕರೆ ನೀಡಿದ್ದ ‘ಆಕ್ರೋಶ ದಿನ’ಕ್ಕೆ ನಗರದಲ್ಲಿ ನೀರಸ ಪ್ರತಿಕ್ರಿಯೆ ವ್ಯಕ್ತವಾಯಿತು.
ಕೇಂದ್ರದಲ್ಲಿ ಮೋದಿ ನೇತೃತ್ವದ ಎನ್ ಡಿಎ ಸರ್ಕಾರ ಎರಡು ವರ್ಷ ಪೂರೈಸಿದ ಹಿನ್ನೆಲೆಯಲ್ಲಿ ಮೇ 29ರಂದು ಇಂಡಿಯಾ ಗೇಟ್ ಬಳಿ ಬೃಹತ್ ಕಾರ್ಯಕ್ರಮ ಆಯೋಜಿಸಲಾಗಿತ್ತು.
ರಾತ್ರಿ 7ಗಂಟೆವರೆಗೂ ನೋಟು ವಿನಿಮಯ ನೋಟುಗಳ ಬದಲಾವಣೆ ಮತ್ತು ರದ್ದಾದ ನೋಟುಗಳನ್ನು ಬ್ಯಾಂಕಿಗೆ ಜಮಾ ಮಾಡಲು ನೂರಾರು ಸಂಖ್ಯೆಯ ಜನರು ಗುರುವಾರ ಮುಗಿಬಿದ್ದ ಕಾರಣ ನಗರದ ಬ್ಯಾಂಕುಗಳಲ್ಲಿ ಕೆಲಸಮಯ ಗೊಂದಲ..
ನಮಗೆ ಮಾತ್ರ ಅನುದಾನವೇ ಇಲ್ಲ; ಅವರಿಗೆ ಮಾತ್ರ ಅನುದಾನ ಸಿಗಲು ಸಾಧ್ಯ.
ಏಕೆಂದರೆ ಈಗಾಗಲೇ ಜನತಾದಳ (ಎಸ್‌) ಕಾಂಗ್ರೆಸ್‌ ಮತ್ತು ಬಿಜೆಪಿಗಳೆರಡರ ಜೊತೆಗೂ ಸೇರಿ ಸರ್ಕಾರ ರಚಿಸಿದೆ.
ಇಲ್ಲ ಅನ್ನಲು ಅನ್ಯ ಆಧಾರವೇ ಇಲ್ಲ.
‘ಟಾನ್ಸಿಲೈಟಿಸ್’ ಎಂದು ಸೂರಿ ಚುಟುಕಾಗಿ ಹೇಳಿ ವಿಜಿಯನ್ನು ಉದ್ದೇಶಿಸಿ ಹೇಳಿದ ‘ಅಧೆಂಗ್ ಇರ್ತೀಯ ನೀನು ಇವಳ ಜೊತೆ?
ಬಿಜೆಪಿ ಮತ್ತು ಸಮಕಾಲೀನ ರಾಜಕಾರಣವನ್ನು ಅದರ ‘ಹುಸಿ ಧಾರ್ಮಿಕತೆ’ಯ ತಳಹದಿಯ ಮೇಲೇ ವ್ಯಾಖ್ಯಾನಿಸುವುದು ನಮಗೆ ಅನಿವಾರ್ಯವಾಗಬಹುದು.
ಇದನ್ನು ಬಳಸಬೇಕಾದರೆ ಉತ್ತಮ ಅಂತರಜಾಲ ಸಂಪರ್ಕ ಅಗತ್ಯ.
ದೆಹಲಿ ದರ್ಬಾರ್‌ ಸುತ್ತಮುತ್ತ ರಾಜಕೀಯ ಪತ್ರಕರ್ತನಾಗಿರುವುದು ಕಬಡ್ಡಿ ಆಟದಂತೆ.
ಮಂಜುನಾಥ ಅವರ ಪರಿಶ್ರಮದ ಫಲವಾಗಿ 2013 ಹುಬ್ಬಳ್ಳಿಯಲ್ಲಿ ನಡೆದ ಜಿಲ್ಲಾ ಮಟ್ಟದ ದೇಹದಾರ್ಢ್ಯ ಸ್ಪರ್ಧೆಯಲ್ಲಿ ಮೊಟ್ಟ ಮೊದಲ ಬಾರಿಗೆ ಭಾಗವಹಿಸಿ ಪ್ರಥಮ ಸ್ಥಾನ ಪಡೆಯುವುದರ ಮೂಲಕ ವಿಜಯದ ಯಾತ್ರೆ ಆರಂಭಿಸಿದರು.
68 ದಿನಗಳ ದೀರ್ಘ ಉಪವಾಸ: ವ್ರತ ಬಳಿಕ ಮೃತಪಟ್ಟ 13ರ ಬಾಲಕಿಜೈನ ಸಂಪ್ರದಾಯದಂತೆ ಚೌಮಾಸ ಪವಿತ್ರ ಅವಧಿಯಲ್ಲಿ 68 ದಿನ ಉಪವಾಸ ಕೈಗೊಂಡಿದ್ದ 13 ವರ್ಷದ ಬಾಲಕಿ ವ್ರತ ಪೂರೈಸಿದ ಬಳಿಕ ಸಾವನ್ನಪ್ಪಿರುವುದಾಗಿ..
ನಗದು ಕೊರತೆಯ ಕಾರಣ ನೀಡಿ ಬ್ಯಾಂಕ್‌ಗಳಲ್ಲಿ ದಿನಕ್ಕೆ ₹ 4,000 ಮಾತ್ರ ನೀಡಲಾಗುತ್ತಿದೆ.
ಪ್ರತೀಯೊಬ್ಬರಿಗೂ ದೇಶಭಕ್ತಿಯಿರುತ್ತದೆ ಮತ್ತು ನಮ್ಮ ದೇಶವನ್ನು ಉತ್ತಮ ರಾಷ್ಟ್ರವಾಗಿಸಬೇಕೆಂಬ ಉದ್ದೇಶವನ್ನು ಹೊಂದಿರುತ್ತಾರೆಂದು ತಿಳಿಸಿದ್ದಾರೆ.
ಎರಡನೆಯದ್ದು ನಿರೂಪಕರು ತಮಗಿಲ್ಲದ ತಜ್ಞತೆಯನ್ನು ಆರೋಪಿಸಿಕೊಂಡು ತೀರ್ಮಾನಗಳನ್ನು ಹೇಳುವುದು ಮತ್ತು ಸರ್ಕಾರಕ್ಕೆ ಉಪದೇಶ ನೀಡುವುದು.
ಆದರೆ, ಇದು ಕನ್ನಡವನ್ನು ಕಂಪ್ಯೂಟರಿ­ನಲ್ಲಿ ಬಳಸುತ್ತಿರುವ ಸ್ವತಂತ್ರ ತಜ್ಞರಿಗೆ ತಿಳಿ­ಯುವುದಕ್ಕೇ ಹತ್ತು ವರ್ಷ ಬೇಕಾ­ಯಿತು.
ಕೋರ್ಟ್‌ನಲ್ಲಿದ್ದ ಅಟೆಂಡರ್‌ ಅವುಗಳನ್ನು ಎತ್ತಿಕೊಡಲು ಬಂದಾಗ ‘ನಾನೇ ಆ ಕೆಲಸ ಮಾಡುತ್ತೇನೆ’ ಎಂದು ಹೇಳಿ ಒಂದೊಂದೇ ಕಾಗದ ಪತ್ರಗಳನ್ನು ನೋಡಿದೆ.
ಅಲ್ಲಿಂದ ಪ್ರಮುಖ ಬೀದಿ ಗಳಲ್ಲಿ..
ಪೂರ್ವ ದಿಕ್ಕನ್ನು ಮುಖಮಾಡಿಕೊಂಡ ಸೈಟ್‌ ಸಾಮಾನ್ಯವಾಗಿ ಸಂಪನ್ನವಾದುದು ಎಂದು ಹೇಳಬಹುದು.
ಒಂದಕ್ಕಿಂತ ಒಂದು ಭಿನ್ನವಾದ ಈ ಸೇತುವೆಗಳ ಮೇಲೆ ನಡೆಯುವುದು ಕತ್ತಿ ಅಲಗಿನ ಮೇಲೆ ನಡೆಯುವ ಅನುಭವ ಕೊಡುತ್ತದೆ.
ಆಂಧ್ರಶೈಲಿ ಸೋರೆಕಾಯಿ ಪಲ್ಯ ಮಾಡುವ ವಿಧಾನ ನಗರೋಟಾ ಉಗ್ರ ದಾಳಿಯ ಹುತಾತ್ಮರಿಗೆ ಅಂತಿಮ ಗೌರವ ಸಮರ್ಪಣೆ ಚಿತ್ರಪ್ರಭ ಚಿತ್ರಗಳು (ಮೇ 16, 2014) ವೈಶಾಲಿ ದೀಪಕ್.
ಕರುಣಾಕರರೆಡ್ಡಿ ನೇತೃತ್ವದಲ್ಲಿ ನಡೆದವು.
ಆದರೆ ನಿನ್ನೆ ಕೇಂದ್ರ ಸರ್ಕಾರದ ಮಧ್ಯ ಪ್ರವೇಶದಿಂದಾಗಿ ಈ ಭೀತಿ ಕೊಂಚ ದೂರಾಗಿದೆ.
ಆದರೆ ಅರ್ಧ ಗಂಟೆ ಈಜಿ ಇಡೀ ದಿನ ಕೂತು ಇದ್ದರೂ ಅವರಿಗೆ ಹೃದಯ ಸಮಸ್ಯೆ ಬರುವುದಿಲ್ಲ.
ಗೈರು ಹಾಜರಿ ಉದ್ದೇಶ ವನ್ನು ನ್ಯಾಯಾಧೀಶರು ಉಲ್ಲೇಖಿಸಿದ ಬಗ್ಗೆ ವಕೀಲ ಸಮುದಾಯದಲ್ಲಿಯೇ ಅಪಸ್ವರಗಳು ಕೇಳಿ ಬಂದವು.
ಆದರೆ, ಮುಂದಿನ ದಿನಗಳಲ್ಲಿ ಇದು ಸಹಾಯಕವಾಗಿರಲಿದೆ.
ಸಮಸ್ಯೆಗೆ ಕಾರಣ ಗೊಂದಲವೇ ಹೊರತು ಅನನುಭವವಲ್ಲ: ಭಾಗ-27 ದೇವರು ನಮಗೆ ನೆನಪಿನ ಶಕ್ತಿ ನೀಡಿರುವುದು ನಮ್ಮ ಬಗ್ಗೆ ನಾವು ತೀರ್ಪು ಕೊಟ್ಟುಕೊಳ್ಳುವುದಕ್ಕಲ್ಲ; ಜೀವನದಲ್ಲಿ ಅಗತ್ಯವಾದವುಗಳನ್ನು..
ಈ ಕ್ರಿಕೆಟಿಗನ ಜಾತಕದ ಕರ್ಮಸ್ಥಾನದ ದೊರೆ ಬುಧ, ಕರ್ಮಸ್ಥಾನಕ್ಕಿಂತ ಗುರು ಬಲು ಬಲಾಡ್ಯರು.
ಮುರಳಿ ವಿಜಯ್ ಶತಕ ಸಾಧನೆ: ಟೀಂ ಇಂಡಿಯಾ 1 ವಿಕೆಟ್ಗೆ 273 ರನ್ಇಂಗ್ಲೆಂಡ್ ವಿರುದ್ಧ ಟೆಸ್ಟ್ ಸರಣಿಯ ಮೊದಲ ಪಂದ್ಯದ ಪ್ರಥಮ ಇನ್ನಿಂಗ್ಸ್ ನಲ್ಲಿ ಟೀಂ ಇಂಡಿಯಾ ಪರ ಮುರಳಿ ವಿಜಯ್ ಮತ್ತು ಚೇತೇಶ್ವರ ಪೂಜಾರ ಶತಕ ಸಿಡಿಸಿದ್ದಾರೆ..
ಲೀಗ್‌ ಹಂತದ ಪಂದ್ಯಗಳನ್ನು ಮುಂದೂಡಿರುವ ಕಾರಣ ಮುಂಬೈ ಮತ್ತು ತಮಿಳುನಾಡು ಕ್ರಿಕೆಟ್‌ ಸಂಸ್ಥೆಗಳು ಅಸಮಾಧಾನ ವ್ಯಕ್ತಪಡಿಸಿದ್ದವು.
ಆಗ ಅವರಲ್ಲಿ ಕಲಿಕಾಸಕ್ತಿ ಬೆಳೆಯುತ್ತದೆ ಎಂದರು.
ಗರ್ಭಗುಡಿಯ ಮೇಲೆ ದ್ರಾವಿಡ ಶೈಲಿಯ ಶಿಖರವಿದೆ.
ಬೆಳಗಾವಿ ಮಹಾನಗರ ಪಾಲಿಕೆ ಸೂಪರ್‌ಸೀಡ್‌ ಪ್ರಕ್ರಿಯೆ ಆರಂಭ ನ್ನಡ ರಾಜ್ಯೋತ್ಸವದ ಬದಲು ಕರಾಳ ದಿನ ಆಚರಿಸಿದ ಬೆಳಗಾವಿ ಮಹಾನಗರ ಪಾಲಿಕೆಯನ್ನು ಸೂಪರ್‌ಸೀಡ್‌ ಮಾಡಲು ರಾಜ್ಯ ಸರ್ಕಾರ ಪ್ರಕ್ರಿಯೆ ಆರಂಭಿಸಿದೆ.
ದೆಹಲಿಯಲ್ಲಿ ಮಾತನಾಡಿದ ಕೇಜ್ರಿವಾಲ್ ಅವರು, ಕಪ್ಪುಹಣವನ್ನು ಬಿಳಿಯಾಗಿಸುವ ದೊಡ್ಡ ಕುತಂತ್ರವೇ ನೋಟುಗಳನ್ನು ನಿಷೇಧ ಯೋಜನೆ.
ಯಾವತ್ತಾದ್ರೂ ಬೆಂಗಳೂರಿಗೆ ಬಂದ್ರೆ ನಿಮ್ಮನೆಗೆ ಬರ್ತೀವಿ’ ಅಂತ ಬೈ ಬೈ ಹೇಳಿ ಹಾರಿ ಹೋಗ್ತಾವೆ.
ಎಪಿಎಂಸಿ ನಿರ್ದೇಶಕರಾದ ಶಾಂತಕುಮಾರ್, ರುದ್ರೇಶ್ ಹಾಗೂ ಯಳನಡು ಗ್ರಾಮದ ನೂರಾರು ರೈತರು ಧರಣಿಯಲ್ಲಿ ಪಾಲ್ಗೊಂಡಿದ್ದರು.
ಮಾತುಕತೆ ನಡೆಯುವ ಸಂದರ್ಭ ದಲ್ಲಿ ನಗರಸಭಾ ಸದಸ್ಯರಾದ ಹೆಚ್‌.
ಭೋಪಾಲ್ ಜೈಲು ಮುರಿದು ಅಪರಾಧಿಗಳು ಹೊರಬಂದ ಹಿನ್ನೆಲೆಯಲ್ಲಿ ವಿದ್ಯುತ್ ಬೇಲಿ ಅಳವಡಿಸಲು ಅಧ್ಯಯನ ನಡೆಸಲು ಉನ್ನತ ಅಧಿಕಾರಿಗಳ ತಂಡ ಈಗಾಗಲೇ ಛತ್ತೀಸ್ ಗಢಕ್ಕೆ ತೆರಳಿದೆ.
ಎಲ್ಲ ವ್ಯಕ್ತಿಗಳ ಬದುಕಿನಲ್ಲಿ ಬದಲಾವಣೆಗಳು ಸ್ವಾಗತಾರ್ಹವಾಗಿರುತ್ತವೆ ಎಂಬುದು ನನ್ನ ಬದುಕಿನಲ್ಲಿ ಅರಿವಾಗಿದೆ ಎಂದಿದ್ದಾರೆ.
ಕೃಪಾಲ್ ರಂಗಸಂಸ್ಕೃತಿ ತರಬೇತಿ ಶಿಬಿರಕ್ಕೆ ಚಾಲನೆರಂಗ ಚಿನ್ನಾರಿ ಕಾಸರ ಗೋಡು, ಕನ್ನಡ ಮತ್ತು ಸಂಸ್ಕೃತಿ ಇಲಾಖೆಯ ಸಹಭಾಗಿತ್ವದಲ್ಲಿ ಉಡುಪಿಯ ವೈಕುಂಠ ಬಾಳಿಗಾ ಕಾನೂನು ಕಾಲೇಜಿನಲ್ಲಿ ಈಚೆಗೆ ನಡೆದ ರಂಗ ಸಂಸ್ಕೃತಿ ಕಾರ್ಯಾಗಾರವನ್ನು ಲೇಖಕಿ ಕಾತ್ಯಾಯನಿ ಕುಂಜಿಬೆಟ್ಟು ಉದ್ಘಾಟಿಸಿದರು.
ಗುತ್ತೆಗೆದಾರರು ಲಕ್ಷಗಟ್ಟಲೆ ಹಣ ಪಡೆದರೂ ನಿರ್ವಹಣೆ ಮಾಡುತ್ತಿಲ್ಲ.
ದೇಶದ ಭವಿಷ್ಯ ತರಗತಿಗಳಲ್ಲಿ ರೂಪುಗೊಳ್ಳುತ್ತದೆ ಎಂಬ ಆಯೋಗದ ಮೊದಲ ಮಾತು ಮಾರ್ಮಿಕವಾಗಿದೆ.
ರಾಮನಗರ ಜಿಲ್ಲಾ ಸರ್ಕಾರಿ ಆಸ್ಪತ್ರೆಯನ್ನು 500 ಹಾಸಿಗೆಗಳುಳ್ಳ ಆಸ್ಪತ್ರೆಯಾಗಿ ಮೇಲ್ದರ್ಜೆಗೆ ಏರಿಸಲಾಗುವುದು.
ದೇವರಾಜ ಅರಸು ರಸೆ‰ ಇಂದು ಸಹಜ ಸ್ಧಿತಿಗೆ ಮರಳಿತು.
ನ್ಯಾಯಾಲಯಗಳು ಸಹ ಜಾಗತೀಕರಣದ ಹೆಸರಿನಲ್ಲಿ ಇಂಗ್ಲಿಷ್‌ನ ಪರವಾಗಿ ಮಾತನಾಡುತ್ತಿವೆ.
ಇಟಾಲಿಯನ್‌, ಫ್ರೆಂಚ್‌, ಯುರೋಪಿಯನ್‌, ಪ್ಯಾನ್‌ ಏಷ್ಯ, ಜಪಾನೀಸ್‌ ಕುಸಿನ್‌ ರೆಸ್ಟೊರೆಂಟ್‌ಗಳು ಕೈಬೀಸಿ ಕರೆಯುತ್ತವೆ.
ಕನ್ನಡ ಚಳವಳಿಗಾರರು ಕರ್ನಾಟಕದ ಜನರಲ್ಲಿ ಹೆದರಿಕೆ ಹುಟ್ಟು ಹಾಕಿದ್ದಾರೆ.
ಪ್ರಸ್ತುತ ದಿನಗಳಲ್ಲಿ ಕೆಲವು ಬದಲಾವಣೆಗಳೊಂದಿಗೆ ಜನಪದ ಕಲೆಗಳು ವೇದಿಕೆಗೆ ಬರುತ್ತಿವೆ.
‘ಸೈನ್ಸ್‌ನಲ್ಲಿ ಭಾಷಾಂಧತೆಯನ್ನು ತರಬಾರದು’ ಎಂದು ಹೇಳಿ ಚರ್ಚೆಯನ್ನು ಮೊಟಕುಗೊಳಿಸಿದ್ದರು.
ಎರಡೊಂದ್ಲ ಮೂರು 82ನೇ ಕನ್ನಡ ಸಾಹಿತ್ಯ ಸಮ್ಮೇಳನದ ಚಿತ್ರಗಳು ಯುವರಾಜ್ ಸಿಂಗ್ - ಹಜೆಲ್ ಕೀಚ್ ಕಾಕ್ ಟೇಲ್ ಪಾರ್ಟಿ ವಿವಾಹ ಬಂಧನಕ್ಕೆ ಕಾಲಿಟ್ಟ ದಿಲೀಪ್-ಕಾವ್ಯ ಮಾಧನವನ್ ತಾರಾ ಜೋಡಿ ಡಾ.
ಆದರೆ ಪಾಕಿಸ್ತಾನ ಕಾಶ್ಮೀರದ ಆಂತರಿಕ ವಿಚಾರದಲ್ಲಿ ಹಸ್ತಕ್ಷೇಪ ಮಾಡುತ್ತಿದೆ ಎಂದು ಗೌತಮ್ ಬಾಂಬಾವಲೆ ಹೇಳಿಕೆ ನೀಡಿದ ಬೆನ್ನಲ್ಲೇ ಯಾವುದೇ ಕಾರಣ ನೀಡದೇ ಕಾರ್ಯಕ್ರಮದಲ್ಲಿ ಭಾಗವಹಿಸುವುದನ್ನು ರದ್ದುಗೊಳಿಸಲಾಗಿದೆ.
ಈ ಪಕ್ಷಿಯು ಹುಟ್ಟುವ ಮುನ್ನ ಮೊಟ್ಟೆಯೊಳಗಿರುವಾಗ, ಕೇವಲ ತಂದೆಯ ಹಾಡು ಕೇಳುವುದಷ್ಟೇ ಅಲ್ಲ, ಆ ಹಾಡಿನಲ್ಲಿ ಅಡಗಿರಬಹುದಾದ ಮಹತ್ವವುಳ್ಳ ವಿಚಾರಗಳನ್ನು ಅರಿತು, ಅದಕ್ಕೆ ತಕ್ಕಂತೆ ತನ್ನ ದೇಹಪ್ರಕೃತಿಯಲ್ಲಿ ಬದಲಾವಣೆಗಳನ್ನು ಮಾಡಿಕೊಳ್ಳುತ್ತದೆ ಎಂದರೆ ನಂಬುತ್ತೀರಾ?
ಡಾನ್ ಪತ್ರಿಕೆಯ ಪತ್ರಕರ್ತ ಸೇನೆಗೂ ಸರ್ಕಾರಕ್ಕೂ ಹೊಂದಾಣಿಕೆ ಇಲ್ಲ ಎಂದು ಬರೆದಿರುವುದನ್ನು ಸೇನೆ ಮತ್ತು ಸರ್ಕಾರ ನಿರಾಕರಿಸುತ್ತಿವೆ.
ನಿರೀಕ್ಷಿಸಿದ್ದಂತೆ ಬಜೆಟ್‌ನ ಪರ ಮತ್ತು ವಿರುದ್ಧಾಭಿಪ್ರಾಯಗಳು ಹೊರಬಿದ್ದವು.
ಆದರೆ, ದಶಕಗಳ ನಂತರ ಸೀರೆ ಹಿಂದೂ ಸಂಪ್ರದಾಯದ ವಸ್ತ್ರ ಎನಿಸಿಕೊಂಡಿತು.
ಈ ಮಾತು ಕೇವಲ ಕನ್ನಡ ಸಂಘಟನೆಗಳಿಗೆ ಮಾತ್ರವಲ್ಲ, ಪ್ರಗತಿ ಪರ ಸಂಘಟನೆಗಳಿಗೂ ಅನ್ವಯಿಸುತ್ತದೆ.
ಬ್ಯೂರೊ ಆಫ್ ಇಂಡಿಯನ್‌ ಸ್ಟ್ಯಾಂಡರ್ಡ್ಸ್‌ (ಬಿಐಎಸ್‌) ನಿಯಮಾವಳಿ ಪ್ರಕಾರ, ಪ್ರವಾಹ ತಡೆಗಟ್ಟಲು ಮಳೆ ಆರಂಭಕ್ಕೆ ಮುಂಚಿತವಾಗಿಯೇ ಕೆರೆ–ಕಾಲುವೆಗಳ ಹೂಳು ಮೇಲೆತ್ತಬೇಕು.
ಈ ಚಿತ್ರದ ಮೂಲಕ ಅಮೆರಿಕಾದ ಬಾಲನಟಿಯೊಬ್ಬಳನ್ನು ಪರಿಚಯಿಸಲಾಗಿದೆ.
ಅತಿ ವೇಗದಲ್ಲಿ ಸಾಗುತ್ತಿರುವ ಪ್ರಪಂಚವನ್ನು ಅತಿವೇಗದಲ್ಲೇ ತೋರಿಸಬೇಕು.
ಇದೇ ಸಂದರ್ಭದಲ್ಲಿ ‘ಲಲಿತ ಕಲಾಶ್ರಯ’ ಬಿರುದು ಮತ್ತು ಸನ್ಮಾನಕ್ಕೆ ನ.ರಾಜಾರಾವ್ ಪಾತ್ರರಾಗಲಿದ್ದಾರೆ.
‘ನನಗೆ ಐವತ್ತು ದಿನ ಸಮಯಾವಕಾಶ ನೀಡಿ, ಅಷ್ಟು ದಿನ ಅಡಚಣೆಯನ್ನು ನನಗಾಗಿ, ನಿಮ್ಮ ದೇಶಕ್ಕಾಗಿ ಸಹಿಸಿಕೊಳ್ಳಿ’ ಎಂದು ಮೋದಿ ಹೇಳುತ್ತಿದ್ದಾರೆ.
ಸಂಘದ ಅಧ್ಯಕ್ಷ ಯಂಕು ಗೌಡ, ಟ್ಯಾಕ್ಸಿ ಚಾಲಕ ಸಂಘದ ಅಧ್ಯಕ್ಷ ನಾರಾಯಣ ನಾಯಕ ಮಾತನಾಡಿದರು.
ನಮ್ಮ ಕ್ರಿಕೆಟ್‌ ಅಭಿಯಾನದಲ್ಲಿ ಮೊದಲ 20 ವರ್ಷಗಳ ಅವಯಲ್ಲಿ ನಾವು ಆಡಿದ್ದು ಕೇವಲ 27 ಪಂದ್ಯಗಳಲ್ಲಷ್ಟೆ.
ಈ ಸುಸಂದರ್ಭಕ್ಕೆ ಇಂದಿರಾನಗರದಲ್ಲಿ ಇರುವ ‘ಕ್ಯಾಲಿಫೋನಿಯ ಪಿಜ್ಜಾ ಕಿಚನ್’ ನಾಲಿಗೆ ಆಸೆ ತಣಿಸುವ ಹೊಸ ಉತ್ಸವವನ್ನು ಆಯೋಜಿಸಿದೆ.
ವಕೀಲರು ಸರಿಯಾದ ಮಾಹಿತಿ ಕೊಡದ ಪರಿಣಾಮವಾಗಿ ನ್ಯಾಯಾಲಯಗ http://www.laviagraes.com/foros-sobre-viagra ಳಲ್ಲಿ ಸರ್ಕಾಕ್ಕೆ ಹಿನ್ನೆಡೆಯಾಗುತ್ತಿದೆ.
ಈನಡುವೆ ಸಂಜೆ ಮುಖ್ಯಮಂತ್ರಿಗಳು ವಿಧಾನ ಸಭೆ ಕಲಾಪದಲ್ಲಿ ಪಾಲ್ಗೊಳ್ಳಲು ಆಗಮಿಸಿದ್ದರು.
ಎಲೆ ಕೋಸಿಗೆ ಭಾರೀ ಬೇಡಿಕೆ : ಬೆಳೆಗಾರರ ಹರ್ಷTuesday, August 18th, 2009 ಹಾಸನ : ಕಳೆದ ವರ್ಷ ಎಲೆ ಕೋಸು ಬೆಳೆದ ರೈತರು ಭಾರೀ ನಷ್ಟ ಅನುಭವಿಸಿ, ಆರ್ಥಿಕವಾಗಿ ವಿಪರೀತ ತೊಂದರೆ ಅನುಭವಿಸಿದ್ದರು.
ಸದ್ಯ ನಮ್ಮ ರಾಜ್ಯದಲ್ಲಿ ಆರಂಭವಾಗಿರುವ ಭೂಮಿ ಹಂಚುವ ಚಿಂತನೆ ನಿಜಕ್ಕೂ ಕಾರ್ಯರೂಪಕ್ಕೆ ಬರುವುದೇ ಆದರೆ ಅದಕ್ಕೂ ಮುನ್ನ ನಡೆಯಬೇಕಾದ ಸಾಕಷ್ಟು ಕೆಲಸಗಳು ಬಾಕಿಯಿವೆ.
10. ವಿಶ್ವದಲ್ಲಿ ಮೊಟ್ಟಮೊದಲ ಬಾರಿಗೆ ದಯಾಮರಣ (ಯುಥಿನೇಸಿಯಾ)ವನ್ನು ಜಾರಿಗೆ ತಂದ ದೇಶ ಯಾವುದು?
ಹಸಿರು ಕ್ರಾಂತಿ ತಂತ್ರಜ್ಞಾನವನ್ನು ಅತಿಯಾಗಿ ಬಳಸಿಕೊಂಡ ಪರಿಣಾಮವಾಗಿ, ಮಣ್ಣಿನ ಆರೋಗ್ಯಕ್ಕೆ ಧಕ್ಕೆಯಾಯಿತು.
ಹೊಸ ಘೊಷಣೆ ಜಾರಿಯಾಗಿ 15 ದಿನಗಳು ಕಳೆದರೂ ಪರದಾಟ ತಪ್ಪಿಲ್ಲ.
೩೯೭/೧ರ ೧-೨೦ ಎಕರೆ ಜಮೀನನ್ನು ಶೈಕ್ಷಣಿಕ ಉದ್ದೇಶಕ್ಕಾಗಿ ಬಳಸದೆ ಬೇರೆ ಸಂಸ್ಥೆಗೆ ಬಾಡಿಗೆಗೆ ನೀಡಿ ಆದಾಯ ಸೃಷ್ಟಿ ಮಾಡಿಕೊಂಡಿರುವ ಹಿನ್ನೆಲೆಯಲ್ಲಿ..
ಕನ್ನಡಿಗರಾದ ಅನಿಲ್‌ ಕುಂಬ್ಳೆ ಮತ್ತು ವೆಂಕಟೇಶ್ ಪ್ರಸಾದ್‌ ಅವರ ಬೌಲಿಂಗ್ ಸವಾಲು ಎದುರಿಸಿ ಗಮನ ಸೆಳೆದಿದ್ದರು.
ಹರಿಯಾಣದಲ್ಲಿ, ಅದರಲ್ಲೂ ರಾಜ್ಯದ ಒಟ್ಟು ಜನಸಂಖ್ಯೆಯಲ್ಲಿ ಶೇ 30ರಷ್ಟಿರುವ ಜಾಟರಿಗೆ ‘ಮೀಸೆ’ ಎಂದರೆ ಎಷ್ಟೊಂದು ಅಭಿಮಾನ ಎಂದು ಹೇಳುವ ಮೂಲಕ ಅದನ್ನು ವಿವರಿಸುವ ಪ್ರಯತ್ನ ಮಾಡಬಹುದು.
ಮೂರು ದಿನದಲ್ಲಿ ಮತ್ತೆ ಫೋನ್ ಮಾಡಿದ ಅವರು, ‘ಮಾವನಿಗೆ ಆರೋಗ್ಯ ಸರಿ ಇಲ್ಲವೆಂದು, ಊರಿಗೆ ಹೋಗಿ ವಾಪಸಾಗುವವರೆಗೆ ಹಕ್ಕಿಗಳನ್ನು ನೋಡಿಕೊಳ್ಳಿ’ ಎಂದು ಪಂಜರದಲ್ಲಿದ್ದ ಹಕ್ಕಿಗಳನ್ನು ನಮ್ಮ ಬಳಿ ಇಟ್ಟು ಹೊರಟುಹೋದರು.
ನಷ್ಟಾಗಿದ್ದು ಈ ಪ್ರಭೇದ ‘ಹಕ್ಕಿ’ಯಂತೆ ಕಾಣುತ್ತದೆ.
ಇದು ಆಹಾರದ ಮೇಲಿನ ಪ್ರೀತಿಯಾದರೆ, ಕೆಲವರಿಗೆ ಸ್ಥಳಗಳ ಮೇಲೆ ವ್ಯಾಮೋಹವಿರುತ್ತದೆ.
ಈ ಕ್ಷಣದಲ್ಲಿ ನಾವು ಕಾರಣ ಮತ್ತು ಪರಿಣಾಮಗಳ ಕುರಿತು ಗೊಂದಲದಲ್ಲಿ ಇದ್ದೇವೆ.
ಈಶಾನ್ಯ ರಾಜ್ಯಗಳ ಅಭಿವೃದ್ಧಿ ಸಂಬಂಧ ಚುನಾಯಿತ ಸರ್ಕಾರಕ್ಕೆ ರಾಜ್ಯಪಾಲರು ಅವಮಾನ ಮಾಡುತ್ತಿದ್ದಾರೆ ಎಂದು ಸುಪ್ರೀಂ ಕೋರ್ಟ್ ಹೇಳಿದ ಹಿನ್ನೆಲೆಯಲ್ಲಿ ರಾಜ್ಯಪಾಲರನ್ನು ತೆಗೆದು ಹಾಕಲಾಗಿದೆ.
ಆಂಧ್ರಶೈಲಿ ಸೋರೆಕಾಯಿ ಪಲ್ಯ ಮಾಡುವ ವಿಧಾನ ನಗರೋಟಾ ಉಗ್ರ ದಾಳಿಯ ಹುತಾತ್ಮರಿಗೆ ಅಂತಿಮ ಗೌರವ ಸಮರ್ಪಣೆ ಐತಿಹಾಸಿಕ ನಾಗರಿಕ ಪರಮಾಣು ಒಪ್ಪಂದಕ್ಕೆ ಭಾರತ-ಜಪಾನ್ ಸಹಿಆರು ವರ್ಷಗಳ ಮಾತುಕತೆ ಬಳಿಕ ಮಹತ್ವದ ನಾಗರಿಕ ಪರಮಾಣು ಒಪ್ಪಂದಕ್ಕೆ ಭಾರತ-ಜಪಾನ್ ಸಹಿ ಹಾಕಿವೆ..
ಆದರೆ, ಭಾರತ ಮತ್ತು ಪಾಕಿಸ್ತಾನ ವಿಚಾರ ಬಂದಾಗ ಕಲೆ ಹಾಗೂ ಸಂಸ್ಕೃತಿಗಳ ಬಗ್ಗೆ ಮಾತನಾಡಬಾರದು.
ಮಹಿಳೆಗೆ ತನ್ನದೇ ಆದ ಅಸ್ಮಿತೆ ಇದೆ ಎಂದು ಗುರುತಿಸುವ ಪ್ರಜ್ಞಾವಂತ ಸಮಾಜವನ್ನು ರೂಪಿಸಲು ಸಾಧ್ಯವೇ ಎಂದು ಯೋಚಿಸಲು ಇದು ಪರ್ವಕಾಲ.
ಆದ್ದರಿಂದ ಕನ್ನಡ ಹೋರಾಟಗಳನ್ನು ಸಾತ್ವಿಕ, ಅಹಿಂಸಾತ್ಮಕ ಮತ್ತು ಎಲ್ಲ ವರ್ಗಗಳನ್ನು ಸೇರಿಸಿಕೊಂಡ ಹೋರಾಟಗಳನ್ನಾಗಿ ರೂಪಿಸಬೇಕು.
ಕರ್ನಾಟಕ, ಮಹಾರಾಷ್ಟ್ರ, ತಮಿಳುನಾಡು, ರಾಜಸ್ಥಾನ, ಉತ್ತರ ಪ್ರದೇಶ, ತೆಲಂಗಾಣ, ಆಂಧ್ರಪ್ರದೇಶ, ಮಧ್ಯಪ್ರದೇಶ, ಜಾರ್ಖಂಡ, ಛತ್ತೀಸ್‌ಗಢ ಹೀಗೆ ನಾನಾ ರಾಜ್ಯಗಳಲ್ಲಿ ಜಲ ಸಂಕಟವಿದೆ.
ಮೊದಲನೆಯದು ಎರಡನೆಯದರ ನಿಯಂತ್ರಣದಲ್ಲಿ ಇರುತ್ತದೆ.
ಇಂದು ತಮ್ಮ ಕಛೇ-ರಿ-ಯಲ್ಲಿ ನೆರೆ ಪೀಡಿತ ಪ್ರದೇ-ಶ-ಗ-ಳಲ್ಲಿ ಮನೆ ನಿರ್ಮಿಸುವ ದಾನಿ-ಗಳ ಸಭೆ ನಡೆಸಿದ ನಂತರ ಸುದ್ದಿ-ಗಾ-ರ-ರೊಂದಿಗೆ ಮಾತ-ನಾಡುತ್ತಾ, ಜಿಲ್ಲೆ-ಯಲ್ಲಿ ೫೪ ಗ್ರಾಮ-ಗ-ಳಲ್ಲಿ ೧೫ ಸಾವಿ-ರದ ೫೩೮ ಮನೆ-ಗಳು ನಿರ್ಮಿ-ಸು-ತ್ತಿದ್ದು, ಆ ಪೈಕಿ ೬..
‘ಯಾವುದಕ್ಕೂ ಇರಲಿ, ಅವಳ ಮನೆಯವರ ಫೋನ್ ನಂಬರ್ ಹುಡುಕಿ ಇಟ್ಕೋಬೇಕು.
ಆದರೆ ಕಾರ್ಪೊರೆಟ್ ಇಂಡಿಯಾ ಇದಕ್ಕೆ ಇನ್ನೂ ಕಿವಿಗೊಟ್ಟಿಲ್ಲ.
ಇದಕ್ಕೂ ಹಿಂದೆ ಮಾಡಿದ್ದ ಟ್ವೀಟ್ ನಲ್ಲಿ ತಾನು ಭಯಗೊಂಡಿದ್ದು, ಹಿಂದಿನ ರಾತ್ರಿ ನಿದ್ದೆಯೇ ಮಾಡಿಲ್ಲ ಎಂದು ಹೇಳಿಕೊಂಡಿದ್ದರು.
ಯಾದಗಿರಿ: ಧರ್ಮದಿಂದ ಶಾಂತಿ- ಮನ್ನಿಕೇರಿThursday, February 11th, 2010 ಮನುಷ್ಯ ದಿನನಿತ್ಯ ನೂರೆಂಟು ಕೆಲಸಗಳ ಒತ್ತಡಕ್ಕೆ ಸಿಲುಕಿ ಶಾಂತಿ ಕಳೆದುಕೊಳ್ಳುತ್ತಿದ್ದಾನೆ.
ಕನ್ನಡ ಸಾಹಿತ್ಯಸಂಸ್ಕೃತಿಯ ವಿಚಾರದಲ್ಲಿ ಕಾಲಕಾಲಕ್ಕೆ ತನ್ನ ನಿಲುವುಗಳನ್ನು ದಿಟ್ಟವಾಗಿ ಪ್ರತಿಪಾದಿಸುತ್ತಅವುಗಳನ್ನು ಸಮರ್ಥಿಸಿಕೊಳ್ಳುತ್ತ ಬರುತ್ತಿದೆ.
ಹೀಗಾದರೆ ಪುರಸಭೆಯಾಗಲೀ, ಸದಸ್ಯ ರಾಗಲೀ ಏಕೆ ಬೇಕು?
ಒಂದಷ್ಟು ಜನ ಬೈಕ್‌ ಪ್ರೇಮಿಗಳು ಗುಂಪು ಕಟ್ಟಿಕೊಂಡು ಹೋಗಿರಬಹುದಾದರೂ ಅಷ್ಟೊಂದು ಪರಿಚಿತ ಸ್ಥಳಗಳಲ್ಲ ಇವು.
ಕಾಂಗ್ರೆಸ್‌ ಪಕ್ಷದ ಅಭ್ಯರ್ಥಿ ಗೆಲ್ಲುತ್ತಾರೆ, ಹೋದೆಡೆಯೆಲ್ಲಾ ಜನರು ನಿರೀಕ್ಷೆಗಿಂತ ಹೆಚ್ಚು ಸೇರುತ್ತಿದ್ದಾರೆ ಎಂದರಲ್ಲದೆ, ಒಗ್ಗಟ್ಟಿನಿಂದ ಪ್ರಚಾರ ಕಾರ್ಯ ನಡೆಸುತ್ತಿದ್ದೇವೆಎಂದು ಹೇಳಿದರು.
ಮಕ್ಕಳು ದಿನನಿತ್ಯದ ಕಾರ್ಯ ಚಟುವಟಿಕೆಯನ್ನು ದಾಖಲಿಸುವ ದಿನಚರಿ ಬರೆಯುವ ಅಭ್ಯಾಸವನ್ನು ಬೆಳೆಸಿಕೊಳ್ಳಬೇಕು ಎಂದ ಅವರು, ಅದರ ಉಪಯೋಗವನ್ನು ತಿಳಿಸಿ ಪಟ್ಟಣದ ಮಕ್ಕಳ ಜೊತೆಗೆ ಹಳ್ಳಿಯ ಮಕ್ಕಳು ಸ್ಪರ್ಧಿಸಬೇಕಾದರೆ ಮಕ್ಕಳು ಹೆಚ್ಚು ಅಧ್ಯಯನ ಮಾಡಬೇಕು.
ಹೆಚ್ಚು ಸೌಮ್ಯವಾಗಿ ಹೇಳುವುದಾದರೆ ಯಾಸರ್ ಅರಾಫತ್, ದಲೈಲಾಮ ಅಲ್ಲ.
ಇದೀಗ ಈ ಎನ್ ಕೌಂಟರ್ ಕುರಿತ ಕೆಲ ವಿಡಿಯೋಗಳು ಸಾಮಾಜಿಕ ಜಾಲತಾಣಗಳಲ್ಲಿ ಹರಿದಾಡುತ್ತಿದ್ದು, ಎನ್ ಕೌಂಟರ್ ಪ್ರಕ್ರಿಯೆಯೇ ವಿವಾದಕ್ಕೀಡಾಗಿದೆ.
ರಾಜ್ಯ ಸರ್ಕಾರವೂ ವರದಿಯನ್ನು ಸಾರ್ವಜನಿಕವಾಗಿ ಬಿಡುಗಡೆ ಮಾಡುವುದಾದರೆ, ಈ ಎಲ್ಲ ಚರ್ಚೆಗಳು ಸಹ ಮತ್ತಷ್ಟು ನಿರ್ದಿಷ್ಟತೆಯಿಂದ ನಡೆಯಲು ಸಾಧ್ಯವಾಗುತ್ತದೆ.
ಪಾಲಕರು ತಮ್ಮ ಮಕ್ಕಳನ್ನು ನೆಚ್ಚಿನ ಕಾರ್ಯಕ್ರಮ ಕಣ್ಮುಂದೆಯೇ ನೇರವಾಗಿ ವೀಕ್ಷಿಸಲು ಕರೆದೊಯ್ಯುತ್ತಿರುವುದು ಸಾಮಾನ್ಯವಾಗಿದೆ.
೨೦ -ಮಹಿಳೆ ಯೊಬಫರನ್ರು ಬೆದರಿಸಿ ಅವರಿಂದ ೫೦ ಸಾವಿರ ರೂ.
ದಿನದ ಐದು ಹೊತ್ತಿನ ನಮಾಜಿನ ವೇಳೆಗಳನ್ನು ಕರಾರುವಕ್ಕಾಗಿ ತೋರಿಸುವುದರ ಜೊತೆಗೆ, ಸೂರ್ಯೋದಯದ ವೇಳೆಯನ್ನೂ ಈ ಗಡಿಯಾರ ದಾಖಲಿಸುತ್ತದೆ.
ಊಟ ಮಾಡಿಕೊಂಡು ಹಿಂದಿರುಗುತ್ತಿದ್ದವರನ್ನು ದಾರಿಯಲ್ಲಿ ಸಿಕ್ಕ ವ್ಯಕ್ತಿಯೊಬ್ಬ ‘ಎಲ್ಲಿಗೆ ಹೋಗಿದ್ದಿರಿ' ಎಂದು ಕೇಳಿದನಂತೆ.
ರಾಜ್ಯ ಸರ್ಕಾರದ ವತಿಯಿಂದ ಈ ಹೊಸ ತಾಂತ್ರಿಕ ಆಯಾಮದ ಬೆಳವಣಿಗೆಗೆ ಅಗತ್ಯ ಪ್ರೋತ್ಸಾಹಒದಗಿಸಲಾಗುತ್ತದೆ.
ಯುಪಿಎಸ್ಸಿ ಅಧ್ಯಕ್ಷರಾಗಿರುವ ದೀಪಕ್ ಗುಪ್ತಾ ಅವರು ಮಂಗಳವಾರ ನಿವೃತ್ತರಾಗಲಿದ್ದು, ಆ ಹುದ್ದಗೆ ಅಲ್ಕಾ ಶಿರೋಹಿ ಅವರನ್ನು ರಾಷ್ಟ್ಪಪತಿ ಪ್ರಣಬ್ ಮುಖರ್ಜಿ ನೇಮಕ ಮಾಡಿದ್ದಾರೆ ಎಂದು ಸಿಬ್ಬಂದಿ ಮತ್ತು ತರಬೇತಿ ಇಲಾಖೆ ಹೊರಡಿಸಿರುವ ಆದೇಶವೊಂದರಲ್ಲಿ ತಿಳಿಸಲಾಗಿದೆ.
ನಂತರ ಕಿತ್ತುಹಾಕಿದ್ದ ಅಮ್ಲಜನಕದ ಪೈಪ್‍ನನ್ನು ಮರು ಜೋಡಿಸಿದ್ದರು.
ಹಡಗುಗಳು ದೊಡ್ಡದಾಗಿದ್ದ ಕಾರಣ, ಅದರಲ್ಲಿ ದೊಡ್ಡ ಗಾತ್ರದ ಫಿರಂಗಿಗಳನ್ನು, ಶಸ್ತ್ರಾಸ್ತ್ರಗಳನ್ನು ಕೊಂಡೊಯ್ಯಲು ಸಾಧ್ಯವಾಯಿತು.
ಸೈದ್ಧಾಂತಿಕವಾಗಿ ಎರಡು ವಿಭಿನ್ನ ನೆಲೆಯಲ್ಲಿ ಇರುವ ಪಕ್ಷಗಳು ರಾಷ್ಟ್ರೀಯತೆ ವಿಷಯದಲ್ಲಿ ಜತೆಯಾಗಿ ಸಾಗಲು ನಿರ್ಧರಿಸಿರುವುದು ಮಹತ್ವದ ನಿರ್ಧಾರವಾಗಿದೆ.
ಅವರು ಶನಿವಾರ ಧರ್ಮಸ್ಥಳ ಮಂಜುನಾಥೇಶ್ವರ ಆಯುರ್ವೇದ ಮಹಾ ವಿದ್ಯಾಲಯದ ವಿದ್ಯಾರ್ಥಿ ನಿಲಯದ ಹೊಸ ಕಟ್ಟಡ ಉದ್ಘಾಟಿಸಿ ಮಾತನಾಡುತ್ತಿದ್ದರು.
ಮಧ್ಯಪ್ರದೇಶ ವಿರುದ್ಧ ಶತಕ ಗಳಿಸಿದ ಕರ್ನಾಟಕದ ರಿಶಿ ಬೋಪಣ್ಣ ಪ್ರಜಾವಾಣಿ ಚಿತ್ರ ಎಡಗೈ ಬ್ಯಾಟ್ಸ್‌ಮನ್‌ ರಿಶಿ ಬೋಪಣ್ಣ ಅವರ ಅಜೇಯ ಶತಕ ಮತ್ತು ಎನ್‌.
ಇದರ ಮೊದಲ ಆವೃತ್ತಿ 1933ರಲ್ಲಿ ಬೆಂಗಳೂರು ನಗರದ ‘ಸತ್ಯಶೋಧನ ಪ್ರಕಟನ ಮಂದಿರ’ದಿಂದ ಪ್ರಕಟವಾಯಿತು.
ಬೋಧಕರ ಬದಲಾಗಿ ವಿದ್ಯುನ್ಮಾನ ಪಠ್ಯಗಳನ್ನು ಬಳಸುವುದೇ?
ಅಹಮದಾಬಾದ್‌ನ ಕೆಲವು ಕಡೆಗಳಲ್ಲಿ ಪ್ರತಿಭಟನಾಕಾರರು ಬಲವಂತವಾಗಿ ಅಂಗಡಿಗಳನ್ನು ಮುಚ್ಚಿಸಿದ್ದಾರೆ.
ನೋಟುಗಳ ತೀವ್ರ ಅಭಾವ; ಶಾಯಿ ಇನ್ನೂ ಬಂದಿಲ್ಲ ಕೇಂದ್ರ ಸರಕಾರ 500 ರೂ.
ಉಗ್ರರ ದಾಳಿಗೆ ದಿಟ್ಟ ಉತ್ತರ ನೀಡುತ್ತಿರುವ ಸೇನೆಯು ಮೂವರು ಉಗ್ರರನ್ನು ಸದೆಬಡಿದಿದ್ದಾರೆ.
ಸಿಂಗ್ ಪ್ರಯತ್ನಿಸಿದ್ದರು ಎಂದು ಭಾರತೀಯ ಸೇನಾ ಮುಖ್ಯಸ್ಥ ದಲ್ಬೀರ್ ಸಿಂಗ್ ಆರೋಪಿಸುವ ಮೂಲಕ ಹೊಸ ವಿವಾದ ಸೃಷ್ಟಿಯಾಗಲು ದಾರಿ ಮಾಡಿಕೊಟ್ಟಿದೆ.
ಅಲ್ಲದೆ, ಕ್ಷಮೆಯಾಚಿಸುವಂತೆ ಕೋರಿ ಸಾಕಷ್ಟು ಪ್ರತಿಭಟನೆಗಳನ್ನು ನಡೆಸುತ್ತಿದ್ದಾರೆ.
ಕಾರ್ಯಕ್ರಮ ನಡೆಸುವ ಮೊದಲು ನಮಗೆ ತಿಳಿಸಬೇಕು ಎಂದು 10ನೇ ವಾರ್ಡ್‌ನ ಸದಸ್ಯೆ ಮಹದೇವಮ್ಮ ಬಿರನೂರ ಅವರ ಪುತ್ರ ನಾಗರಾಜ ಅವರು ಕಲಿಕಾ ಟ್ರಸ್ಟ್‌ ಸದಸ್ಯರನ್ನು ತರಾಟೆಗೆ ತೆಗೆದುಕೊಂಡರು.
ಜೊತೆಗೆ ರೋಮಾಂಚನವೂ ಆಗುತ್ತದೆ.
ಇಲ್ಲಿಯ ಕನ್ನಡ ಸಾಹಿತ್ಯ ಭವನದ ಆವರಣದಿಂದ ಮೆರವಣಿಗೆ ನಡೆಸಿ ನಗರಪಾಲಿಕೆಗೆ ಮುತ್ತಿಗೆ ಹಾಕುವುದು ಪ್ರತಿಭಟನಾಕಾರರ ಉದ್ದೇಶವಾಗಿತ್ತು.
ಕೇವಲ ಆಧುನಿಕ ಸಾಹಿತ್ಯ ಘಟ್ಟವೊಂದನ್ನೇ ಕುರಿತು ಪ್ರಸ್ತಾಪಿಸುವುದಾದರೂ ಅದು ದೀರ್ಘ ಚರ್ಚೆಯನ್ನು ಹುಟ್ಟುಹಾಕದೆ ಇರಲಾರದು.
ಸುಪ್ರೀಂ ಆದೇಶ ಖಂಡಿಸಿ ಮಂಡ್ಯದಲ್ಲಿ ಪ್ರತಿಭಟನೆ ತಮಿಳುನಾಡಿಗೆ ನೀರು ಬಿಡುವಂತೆ ಸುಪ್ರೀಂಕೋರ್ಟ್ ನೀಡಿರುವ ಆದೇಶ ಖಂಡಿಸಿ ಮಂಡ್ಯದಲ್ಲಿ ಬೆಂಗಳೂರು- ಮೈಸೂರು ಹೆದ್ದಾರಿಯಲ್ಲಿ ವಾಹನ ಸಂಚಾರ ತಡೆದು ರೈತರು ಪ್ರತಿಭಟನೆ ನಡೆಸಿದರು.
ಊಟೋಪಚಾರದ ವೆಚ್ಚ ಸೇರಿ.
ಕೆಲಸ ಮಾಡಲು ದುಪ್ಪಟ್ಟು ಶಕ್ತಿ ಬರುತ್ತದೆ.
ಕಾವೇರಿ ವಿಚಾರದಲ್ಲಿ ತಮಿಳುನಾಡು ಮಗ್ಗುಲು ಮುಳ್ಳಾಗಿ ಆಗಾಗ ಚುಚ್ಚುತ್ತಲೇ ಇರುತ್ತದೆ.
ವಿಜಯ್‌ ಕುಮಾರ್‌ ಮತ್ತು ಮಕ್ಕಳು, ಬಳ್ಳಾರಿಯ ಶ್ಯಾಮಲ ಜಿನರಾಜ್‌, ದಂತವೈದ್ಯೆ ಡಾ।
ಈಗ ಸಂಧಾನವೇನೋ ಆಗಿದೆ.
ಮೊನ್ಫಾಗಳ ವೇಷಭೂಷಣ ಮತ್ತು ಪದ್ಧತಿಗಳು ಇಂದಿಗೂ ಟೆಬೆಟ್ ಮತ್ತು ಭೂತಾನ್ ಜನರನ್ನೇ ಹೋಲುತ್ತವೆ.
ಲೋಡ ಶೆಡ್ಡಿಂಗನಿಂದಾಗಿ ಕೈಗಾರಿಕೆಗಳ ಮೇಲೆ ಆಗುವ ಪರಿಣಾಮ ನೇರವಾಗಿ ಸಾರ್ವಜನಿಕರ ಮೇಲೆ ಆಗ ಲಿದೆ.
ಆರೋಗ್ಯ ಇಲಾಖೆಯ ಆರೋಗ್ಯ ಶಿಕ್ಷಣಾಧಿಕಾರಿ ಲಿಂಗರಾಜು ಮಾತನಾಡಿ, ಸಮಾಜದಲ್ಲಿ ಹೆಣ್ಣಿನ ಸಂಖ್ಯೆ ಕ್ಷೀಣಿಸುತ್ತಿದ್ದು, ಆರೋಗ್ಯಕರ ಸಮಾಜಕ್ಕಾಗಿ ಹೆಣ್ಣು-ಗಂಡಿನ ಸಂಖ್ಯೆ ಅನುಪಾತವನ್ನು ಸಮಾನಾಂತರವಾಗಿ ರುವಂತೆ ನೋಡಿಕೊಳ್ಳಬೇಕಾಗಿದೆ ಎಂದು ಸಲಹೆ ನೀಡಿದರು.
ಕನ್ನಡಿಗರಿಗೆ ಉದ್ಯೋಗ ಕೊಡಿ ಎಂದು ಹೇಳುವುದೂ ಇವತ್ತಿನ ಸಂವಿಧಾನದ ಪ್ರಕಾರ ತಪ್ಪಾದೀತು.
ಎರಡನೆಯದು, ಇತರ ದೇಶಗಳೊಂದಿಗೆ ಅದರಲ್ಲೂ ಅಮೆರಿಕ, ಜಪಾನ್, ದಕ್ಷಿಣ ಕೊರಿಯಾ ಜೊತೆ ಸಂಬಂಧ ವೃದ್ಧಿಸಿಕೊಂಡು, ಚೀನಾಕ್ಕೆ ಸಡ್ಡು ಹೊಡೆಯುವುದು.
ನಮ್ಮವರಿಗೆ ಅಂತರ್ಜಲ ಶೋಧಿಸುವ ‘ಉಪಕರಣ ಮತ್ತು ‘ತಜ್ಞ’ರಿಗಿಂತ ‘ಕವಡೆ’ ಮತ್ತು ‘ಜ್ಯೋತಿಷಿ’ಗಳ ಮೇಲೆ ಹೆಚ್ಚು ನಂಬಿಕೆ.
ತಕ್ಷಣದಿಂದಲೇ ಈ ಆದೇಶ ಜಾರಿಗೆ ಬಂದಿದ್ದು, ವಿಮಾನ ಪ್ರಯಾಣ ಸುರಕ್ಷತೆಯನ್ನು ಗಮನದಲ್ಲಿಟ್ಟುಕೊಂಡು ಈ ಕುರಿತು ನಿರ್ಧಾರ ಕೈಗೊಳ್ಳಲಾಗಿದೆ ಎಂದು ಅವರು ಹೇಳಿದ್ದಾರೆ.
‘ಕೈಯಲ್ಲಿ ಕಾಸಿಲ್ಲ, ಸಾಲ ಮಾಡಿ ಕಟ್ಟಿಸೋಣವೆಂದರೆ ಜಾಗವಾದರೂ ಎಲ್ಲಿದೆ?’
ಪ್ರಧಾನಿ ನರೇಂದ್ರ ಮೋದಿ ಅವರು ಮಧ್ಯಸ್ಥಿಕೆ ವಹಿಸಲಿ ಎಂದು ಕರ್ನಾಟಕ ಪ್ರದೇಶ ಕಾಂಗ್ರೆಸ್(ಕೆಪಿಸಿಸಿ) ಕಾರ್ಯಾಧ್ಯಕ್ಷ ದಿನೇಶ್ ಗುಂಡೂರಾವ್ ಅವರು ಗುರುವಾರ ಹೇಳಿದ್ದಾರೆ.
ನಾಯಿ ಸತ್ತು ಹೋದದ್ದರಿಂದ ಜಯಪೂರಿಯಾ ಅವರನ್ನು ಕಾಪಾಡಲು ಬೇರೆ ಯಾರೂ ಇರಲಿಲ್ಲ.
"ಖಂಡಿತಾ ಇದು ಐಟಂ ಸಾಂಗ್‌ ಅಲ್ಲ.
ವಿದ್ಯಾರ್ಥಿಗಳಿಗಂತೂ ನಿಜಕ್ಕೂ ಉತ್ತಮ ಉಪಯುಕ್ತ ಕಿರುತಂತ್ರಾಂಶ.
ಅಧ್ಯಕ್ಷ ಹರೀಶ್ ಮತ್ತು ಕೃಷಿ ಸ್ಥಾಯಿ ಸಮಿತಿ ಅಧ್ಯಕ್ಷ ಶ್ರೀನಿವಾಸ್ ಭೇಟಿ ನೀಡಿ ಪರಿಶೀಲನೆ ನಡೆಸಿದರು.
ಮಾಲೀಕರು ತಮ್ಮ ಮನೆಗಳನ್ನು ‘ನೆಸ್ಟ್ಅವೇ’ ವಶಕ್ಕೆ ಒಪ್ಪಿಸಿ ನಿಶ್ಚಿಂತೆಯಿಂದ ಇರಬಹುದಾಗಿದೆ.
ಆದರೆ, ಇಂದಿನ ಪ್ರಭಾವಿ ಅಭಿಪ್ರಾಯ ನಿರೂಪಕರ ಗುಂಪು ಈ ಹಿಂದಿನ ಸಂಕುಚಿತ ಮಾರುಕಟ್ಟೆಯನ್ನೂ ಈಗಿನ ಉದಾರೀಕೃತ ಫ‌ಲಿತಾಂಶಾಧಾರಿತ ಮಾರುಕಟ್ಟೆಯನ್ನೂ ತೋರಿಸಿ ಈ ವಾದ ಸುಳ್ಳೆಂದು ಪ್ರತಿವಾದ ಮಂಡಿಸುತ್ತದೆ.
ಹುಬ್ಬಳ್ಳಿ ಹುಡುಗ ವಿನಯ್ ಹಾಗೂ ಕಲಬುರ್ಗಿ ಮೂಲದ ಐಶ್ವರ್ಯ ನಾಯಕ-ನಾಯಕಿ ಪಾತ್ರದಲ್ಲಿ ಕಾಣಿಸಿಕೊಂಡಿದ್ದಾರೆ.
ಎಲ್ಲಿ ಜನದಟ್ಟಣೆ ವಿರಳವೋ, ಅಲ್ಲಿ ಮಳೆಯೂ ಕಮ್ಮಿ.
ಹಾಗಾಗಿ, ಜಿಲ್ಲೆಯಲ್ಲಿ ಮುಂದಿನ ವರ್ಷ ಅಖೀಲ ಭಾರತ ಮಟ್ಟದ ಕನ್ನಡ ಸಾಹಿತ್ಯ ಸಮ್ಮೇಳನವನ್ನು ನಡೆಸಲು ಜಿಲ್ಲಾ ಕಸಾಪ ಕಾರ್ಯ ಯೋಜನೆ ರೂಪಿಸಿ ಕಸಾಪ ಕೇಂದ್ರ ಕಾರ್ಯಕಾರಿ ಮಂಡಳಿ ಮನವೊಲಿಸುವ ಪ್ರಯತ್ನದಲ್ಲಿದ್ದೇವೆ ಎಂದರು.
ತಂತ್ರಜ್ಞಾನ ಸಾಕಷ್ಟು ಸುಧಾರಿಸಿದೆ ನಿಜ.
ಬರೀ ಅವರಷ್ಟೇ ಅಲ್ಲ, ಅವರೇ ನಿರ್ಮಿಸುತ್ತಿರುವ "ಮಹಾದೇವಿ' ಮತ್ತು "ಮಹಾನದಿ' ಧಾರಾವಾಹಿ ತಂಡದವರು ಸಹ ಕೈ ಜೋಡಿಸಿದ್ದಾರೆ.
ಪದೇ ಪದೇ ಗಡಿ, ಭಾಷೆ ವಿಚಾರದಲ್ಲಿ ಕೆಣಕುವ ಮೂಲಕ ತಮ್ಮ ರಾಜಕೀಯ ಬೆಳೆ ಬೇಯಿಸಿಕೊಂಡು, ಜನರ ಭಾವನೆಗಳ ಜೊತೆಗೆ ಚಲ್ಲಾಟವಾಡುತ್ತಿದ್ದಾರೆ’ ಎಂದು ದೂರಿದರು.
ಸ್ಟಾರ್ಟಪ್‌ ಇಂಡಿಯಾ, ಮೇಕ್‌ ಇನ್‌ ಇಂಡಿಯಾ, ಸ್ಕಿಲ್‌ ಇಂಡಿಯಾ, ಇ-ಗವರ್ನೆನ್ಸ್‌, ಜನಧನ್‌, ಆಧಾರ್‌ ಹೀಗೆ ಸಾಕಷ್ಟು ಯೋಜನೆಗಳು ಡಿಜಿಟಲ್‌ ಇಂಡಿಯಾ ಮೇಲೆ ನಿಂತಿವೆ.
ಕೃಪಾಲ್ ಬೇಸಿಗೆ ಭತ್ತದ ಬೆಳೆಗೆ ಹನಿ ನೀರು ಸಿಗುವುದಿಲ್ಲ!
ಈ ಬಗ್ಗೆ ಕೃಷಿ ವಿಶ್ವವಿದ್ಯಾಲಯದ ಆಹಾರ ವಿಭಾಗವು ಕ್ರಿಯಾಶೀಲವಾಗಿ ಕೆಲಸ ಮಾಡಬೇಕು.
ಅನಗತ್ಯವಾಗಿ ವಿವಾದ ಹುಟ್ಟು ಹಾಕುವುದು ಸರಿ ಎನಿಸುವುದಿಲ್ಲ’ ಎಂದು ನಾಯ್ಡು ಹೇಳಿದ್ದಾರೆ.
ಮಗಳ ಕೈಯಲ್ಲಿ ಅದೇ ನೋಟನ್ನು ನೀಡಿ ಕಂಡಕ್ಟರ್‌ನಿಂದ 49 ರೂಪಾಯಿ ಚಿಲ್ಲರೆ ಪಡೆದುಕೊಳ್ಳುವಂತೆ ತಿಳಿಸಿದರು.
ಆದರೆ ಪದೇಪದೇ ವನ್ಯಜೀವಿಗಳ ದಾಳಿಗೆ ಈಡಾಗುವ ಪ್ರದೇಶಗಳಲ್ಲಿ ಈ ವಿಧಾನಗಳು ಹೆಚ್ಚು ಪ್ರಯೋಜನಕಾರಿಯಾಗಿಲ್ಲ.
ಬಳಿಕ ಪುಲ್ಲೈಯ ಪ್ರಜ್ಞಾಹೀನರಾಗಿರುವುದಾಗಿ ಕುಟುಂಬಸ್ಥರಿಗೆ ತಿಳಿಸಿ ಪುಲ್ಲೈಯನ ಶವವನ್ನು ಬೈಕ್ ನ ಮಧ್ಯದಲ್ಲಿ ಕೂರಿಸಿಕೊಂಡು ಅಬ್ದುಲ್ ಪುರಮೆಟ್ ಪೊಲೀಸ್ ಠಾಣಾ ವ್ಯಾಪ್ತಿಯಲ್ಲಿ ಹೋಗುವಾಗ ಪೊಲೀಸರು ವಿಚಾರಣೆ ನಡೆಸಿದ್ದಾರೆ.
‘ನಜೀರ್‌ಸಾಬ್ ಅವಧಿಯಲ್ಲಿ ಕುಡಿಯಲು ಮಾತ್ರ ಕೊರೆದ ಕೊಳವೆಬಾವಿ ನಂತರದ ದಿನಗಳಲ್ಲಿ ಕೃಷಿ ಚಟುವಟಿಕೆಗೂ ಬಳಕೆಯಾಯಿತು.
ಆತ ಗಮನಿಸಿದ್ದು ಸರಿ ಇರಬಹುದೆನಿಸಿತು.
ಆಗ ಮೌಲ್ವಿಗಳು ಮತ್ತು ಧಾರ್ಮಿಕ ಮುಖಂಡರು, ಸಂವಿಧಾನವು ಖಾತರಿಪಡಿಸಿರುವ ಧಾರ್ಮಿಕ ಸ್ವಾತಂತ್ರ್ಯದ ಹೆಸರಿನಲ್ಲಿ ಫತ್ವಾ ಹೊರಡಿಸುವುದು ಸೇರಿದಂತೆ ತಮ್ಮ ಧರ್ಮವನ್ನು ಆಚರಿಸುವ ಹಕ್ಕು ಇರಬೇಕು ಎಂದು ಪ್ರತಿಪಾದಿಸಿದರು.
ರಾಷ್ಟ್ರೀಯ ಸ್ವಯಂ ಸೇವಕ ಸಂಘದ(ಆರ್‌ಎಸ್‌್ಎಸ್‌) ಹೊಸ ಗಣವೇಷ ರಾಜ್ಯದಲ್ಲಿ ಮೂರು ದಿನದಲ್ಲಿ 25 ಸಾವಿರ ಜೊತೆ ಮಾರಾಟವಾಗಿದೆ.
ಅಷ್ಟು ಫೀಲ್ ಫ್ರೀ ಆಗಿ ಇರುತ್ತವೆ.
ಪುರಭವನದಲ್ಲಿ ರಾಜ್ಯೋತ್ಸವ ಆಚರಿಸಲು ಜಯ ಕರ್ನಾಟಕ ಅನುಮತಿ ಕೋರಿತ್ತು.
ಘಟಕದ ವತಿ ಯಿಂದ ತಾಲ್ಲೂಕು ದೊಡ್ಡ ಕಣಗಾಲ್‌ ಗ್ರಾಮದಲ್ಲಿ ನಡೆಯುತ್ತಿರುವ ವಾರ್ಷಿಕ ವಿಶೇಷ ಶಿಬಿರದಲ್ಲಿ ಧ್ವಜಾರೋಹಣ ಹಾಗೂ ಶ್ರಮದಾನ ಆರೋಗ್ಯ ಶಿಬಿರ ಮತ್ತು ಸಂಸಾರಗಳ ಆರೋಗ್ಯ ಸರ್ವೇ ಶಿಬಿರಾರ್ಥಿಗಳಿಂದ ನೆರವೇರಿತು.
ಕೊಳ್ಳಿ, ಕನಕ ಜಯಂತ್ಯುತ್ಸವ ಸಮಿತಿ ಸಂಯೋಜಕ ಡಾ.
ಆಮೇಲೆ ಎಲ್ಲ ಹೊಸತನದ ಸಂಕೇತವಾಗಿ ಆಕರ್ಷಕ ವೇಷಭೂಷಣ, ಟ್ವಿಟರ್‌ ಎಫ್‌ಎಂ ಇ–ಮೇಲ್ ಮುಂತಾದ ಸಂವಹನ ಉಪಕರಣ ಎಲ್ಲವೂ ಯುವಜನರನ್ನು ಮೋದಿ ಮೋಡಿಗೆ ಒಳಪಡಿಸಿ ಅವರೇ ಅಭಿವೃದ್ಧಿ ಸಂಕಥನದ ರಾಜರ್ಷಿಯಾದರು.
ಎಷ್ಟೋ ವಿಜ್ಞಾನಿಗಳು, ಬುದ್ಧಿಜೀವಿಗಳು ಇಲ್ಲಿಗೆ ಭೇಟಿ ಕೊಟ್ಟರೂ ಇದಕ್ಕೆ ಕಾರಣ ಕಂಡುಹಿಡಿಯಲು ಇಂದಿನವರೆಗೆ ಸಾಧ್ಯವಾಗಿಲ್ಲವಂತೆ.
ನನ್ನ ರಿವಾಲ್ವಾರ್ ತೆಗೆದು ಎಲ್ಲರನ್ನೂ ಗುಂಡಿಟ್ಟು ಕೊಂದುಹಾಕುತ್ತೇನೆ.
ಮತ್ತು ೧೩೭೨ ಶಾಲೆಗಳಿಗೆ ವಿದ್ಯುತ್ ಸೌಲಭ್ಯಕ್ಕೆ ೬೮.
ಮುಂಬಯಿ ಮಹಾನಗರದಲ್ಲಿ ಸುದೀರ್ಘ‌ ಇತಿಹಾಸ ಹೊಂದಿರುವ ಕುಲಾಲ ಸಮಾಜ ಜನಸಂಖ್ಯೆಗೆ ಅನುಗುಣವಾಗಿ ಇನ್ನು..
ಇದೀಗ ಮತ್ತೆ 8 ಮಂದಿಯನ್ನು ಬಂಧನಕ್ಕೊಳಪಡಿಸಿದೆ.
ಎಲ್ಲವೂ ಉತ್ತಮವಾಗಿರಬೇಕೆಂದೇನೂ ಅಲ್ಲ.
ಐಎಸ್‌ಸಿ) ವಿಜ್ಞಾನ ಶ್ರೀ ಎಸ್.
ಈ ನಿಟ್ಟಿನಲ್ಲಿ ಎಲ್ಲ ಮಕ್ಕಳು ಊಟ ಮಾಡುವ ಮುನ್ನ ಸ್ವಚ್ಛವಾಗಿ ಕೈತೊಳೆದುಕೊಳ್ಳಬೇಕು ಎಂದು ಕಾರ್ಯಕ್ರಮ ಉದ್ಘಾಟಿಸಿದ ತಾಲ್ಲೂಕು ಪಂಚಾಯಿತಿ ಸದಸ್ಯ ಮೈಲಾರೆಪ್ಪ ತಾಮರಗುಂಡಿ ಹೇಳಿದರು.
ದೇವರು ಶೇಷಶಯನನಾಗಿ ಯೋಗನಿದ್ರೆಯಲ್ಲಿರುವಂತೆ ಕಂಡುಬಂದರೂ ಅವನು ಈ ಜಗತ್ತನ್ನು, ಈ ವ್ಯವಸ್ಥೆಯನ್ನು ಕಾಪಾಡುತ್ತಿದ್ದಾನೆ..
ಪ್ರಧಾನ ಜಿಲ್ಲಾ ಮತ್ತು ಸತ್ರ ನ್ಯಾಯಾಧೀಶ ಎ.ಎಸ್.ಬೆಳ್ಳುಂಕೆ ಮಾತನಾಡಿ, ‘ಇವತ್ತು ಮಕ್ಕಳ ಹಕ್ಕುಗಳ ಬಗ್ಗೆ ಗಂಭೀರವಾಗಿ ಯೋಚಿಸುವ ಸಮಯ ಮತ್ತು ಪರಿಸ್ಥಿತಿ ಸಮಾಜದಲ್ಲಿ ಉಂಟಾಗಿದೆ.
ಮಾಧ್ಯಮಗೋಷ್ಠಿಯಲ್ಲಿ ಕನ್ನಡದಲ್ಲಿ ವಿವರ ನೀಡಿದ ಬಳಿಕ ಇಂಗ್ಲಿಷ್ ವಾಹಿನಿಗಳವರು ಪ್ರತ್ಯೇಕವಾಗಿ ಬೈಟ್ ತೆಗೆದುಕೊಳ್ಳುವುದು ಮಾಮೂಲಿ.
ದಾರಿಯುದ್ದಕೂ ಕೇಂದ್ರ ಹಾಗೂ ರಾಜ್ಯ ಸರ್ಕಾರದ ವಿರುದ್ಧ ಘೋಷಣೆ ಕೂಗಿದರು.
ಕೇವಲ ಪ್ರಾಣಿಗಳ ಬಗೆಗೆ ಇರುವ ಒಲವಿನಿಂದಾಗಿ ಈ ಕೆಲಸ ಮಾಡುತ್ತೇನೆ’ ಎಂದು ಹೇಳುವಾಗ ಅವರ ಮುಖದಲ್ಲಿ ಮಂದಹಾಸ ಮೂಡಿತ್ತು.
‘ಹೆಣ್ಣು ಮಗು ಉಳಿಸಿ’, ‘ಹೆಣ್ಣು ಮಗುವಿಗೆ ಕಲಿಸಿ’ ಹಾಗೂ ಮಧುಮೇಹದ ಜಾಗೃತಿಗೆ ನಗರದಲ್ಲಿ ಮ್ಯಾರಥಾನ್‌ ಆಯೋಜಿಸಲಾಗಿತ್ತು.
ಇಷ್ಟಾಗಿಯೂ ಮತ್ತೆ ಆಮ್ ಆದ್ಮಿ ಪಕ್ಷ ತನ್ನ ಮೂಲ ಹಾದಿಗೆ ಮರಳುವಂತೆ ನೈತಿಕ ಒತ್ತಾಯ ಹೇರಬಲ್ಲ ಶಕ್ತಿ ಆ ಪಕ್ಷದ ಅದ್ಭುತ ಕಾರ್ಯಕರ್ತರಿಗಿದೆ ಎನ್ನಿಸುತ್ತದೆ.
ಎಲ್ಲಕ್ಕಿಂತ ಹೆಚ್ಚಾಗಿ ನೀರಲ್ಲಿ ಆಟವಾಡುವ ಮಜವೇ ಬೇರೆ.
ಇದೇ ವೇಳೆ ಕೇಂದ್ರ ಸರ್ಕಾರ 500 ಹಾಗೂ 1000 ರುಪಾಯಿ ನೋಟ್ ನಿಷೇಧಿಸಿರುವುದನ್ನು ವಿರೋಧಿಸಿದ ಸಮಾಜವಾದಿ ಪಕ್ಷದ ಮುಖ್ಯಸ್ಥ, ಪ್ರಧಾನಿ ನರೇಂದ್ರ ಮೋದಿ ಅವರು ತೆಗೆದುಕೊಂಡ ಈ ದಿಢೀರ್ ನಿರ್ಧಾರದಿಂದ ದೇಶಾದ್ಯಂತ ಜನಸಾಮಾನ್ಯರು ಪರದಾಡುವಂತಾಗಿದೆ ಎಂದರು.
ಇತ್ತೀಚೆಗೆ ವಿಮಾ ಸೌಲಭ್ಯದಂಥ ವ್ಯವಸ್ಥೆ ಇದೆಯಾದರೂ ಇದನ್ನು ಒಂದೆರಡು ವರ್ಷಕ್ಕಿಂತ ಹೆಚ್ಚು ಬಳಸಲು ಸಾಧ್ಯವಿಲ್ಲ.
ಸದನದಲ್ಲಿ ಸ್ಥಳೀಯ ಸಂಸ್ಥೆಗಳ ಸ್ಥಿತಿಗತಿಯ ಸುಧಾರಣೆ ಕುರಿತು ಚರ್ಚೆಯಾದುದು ನಮಗೆ ನೆನಪು ಇದೆಯೇ?
ಸಾವಿರಾರು ವರ್ಷಗಳಿಂದ ಕೊಬ್ಬಿದ ಜಾತೀಯ ಶಕ್ತಿಗಳೊಂದಿಗೆ ಅವರು ದೀರ್ಘ ಕಾಲ ಹೋರಾಡಬೇಕಾಗಿತ್ತು.
ನಂತರ ಗಂಡುಮಗುವಿಗೆ ಜನ್ಮ ನೀಡಿ ಮನೆಯಿಂದಲೇ ಕಾರ್ಯ ನಿರ್ವಹಿಸುತ್ತಿದ್ದ ಅವರು ಆಗಲೂ ಹೆರಿಗೆಯಾದ 15 ದಿನಗಳಲ್ಲೇ ಕಚೇರಿ ಕೆಲಸಗಳಿಗೆ ವಾಪಸಾಗಿದ್ದರು.
ಹೆದ್ದಾರಿಯಲ್ಲಿ ಸುಮಾರು 3 ಕಿ.
ಸಾರ್ವಜನಿಕ ಸಹಭಾಗಿತ್ವದ ವಿರುದ್ಧವೇ ಕಾನೂನು ಅಸ್ತ್ರ ಝಳಪಿಸುವುದನ್ನು ತಡೆಯುವ ಅಂಶಗಳೂ ಮಸೂದೆಯಲ್ಲಿವೆ.
ಆದರೆ, ಸರಿಯಾದ ರಾಜಕೀಯ ಮತ್ತು ಆರ್ಥಿಕ ಏರ್ಪಾಡುಗಳ ಜೊತೆಯಲ್ಲಿ ಇಂದಿನ ಜ್ಞಾನಾಧಾರಿತ ಜಗತ್ತಿನಲ್ಲಿ ಮುಂದುವರೆಯಲು ಬೇಕಿರುವ ಅತ್ಯಂತ ಮುಖ್ಯವಾದ ವಿಷಯವೇ ಕಲಿಕೆ.
ಆಗ ಐಬಿಎಂ ಸಂಸ್ಥೆ ಟಿಸಿಎಸ್ ನ್ನು ಕೊಳ್ಳಲು ಪ್ರಸ್ತಾವನೆ ಮುಂದಿಟ್ಟಿತ್ತು.
ಭರತನಾಟ್ಯ ಕಲಾವಿದೆಯೂ ಆಗಿರುವ ನಟಿ ರಚಿತಾ ರಾಂ, ‘ಡಾನ್ಸ್ ಮಾಡುವುದೆಂದರೆ ನನಗೆ ತುಂಬ ಇಷ್ಟ.
ಆಂಧ್ರ ಪ್ರದೇಶದ ಶ್ರೀಕಾಕುಲಂ ಜಿಲ್ಲೆಯ ಕೇದರೀಪುರಂ ಗ್ರಾಮದಲ್ಲಿ ಕೂಡ ಗ್ರಾಮ ದೇವತೆಯನ್ನು ಇಲ್ಲಿನ ಜನ ಪೂಜಿಸುತ್ತಾರೆ.
ಆದರೆ, ಅವರು ನಮಗೆ ಕಾಲಿನಿಂದ ಒದ್ದು ಹಿಂದೆ ಬರದಂತೆ ಮಾಡಿದರು ಎಂದು ಹೇಳಿಕೊಂಡಿದ್ದಾನೆ.
ಮಾರುಕಟ್ಟೆ ಮೇಲೆ ಹೋದರೆ ಮಾತ್ರ ದುಡ್ಡು ಎಂಬ ತಪ್ಪು ಕಲ್ಪನೆ ಬಹಳಷ್ಟು ಜನರ ಮನಸ್ಸಿನಲ್ಲಿ ಇದೆ.
ಡೆಬಿಡ್‌ ಅಥವಾ ಕ್ರೆಡಿಟ್‌ ಕಾರ್ಡ್‌, ನೆಟ್‌ ಬ್ಯಾಂಕಿಂಗ್‌ ಮತ್ತು ಮೊಬೈಲ್‌ ವಾಲೆಟ್‌ಗಳನ್ನು ಯುವ ಜನಾಂಗ ಹೆಚ್ಚಾಗಿ ಬಳಸುತ್ತಿದೆ.
ಇದೇ ಆಧ್ಯಾತ್ಮಿಕವಾದ ಅರ್ಥ.
ಆದರೆ ದೆಹಲಿಯ ನಾಗರಿಕರು ಪರಸ್ಪರರೊಡನೆ ಹೊಂದಿಕೊಂಡು ಹೋಗುವ ಅನಿವಾರ್ಯ ಪ್ರಯತ್ನವಾದರೂ ಪ್ರಾರಂಭವಾಯಿತು.
ದೇಶದ ಶಿಕ್ಷಣ ತಜ್ಞರು, ಸಾಮಾಜಿಕ ಚಿಂತಕರು, ಸಾಮಾಜಿಕ ಕಾರ್ಯಕರ್ತರ ಸಹಕಾರವನ್ನು ಪಡೆದು ಅಭಿಪ್ರಾಯ ಮೂಡಿಸಬೇಕು.
ನಿಜಕ್ಕೂ ರಾಜಕೀಯ ಪಕ್ಷಗಳ ಕಪ್ಪುಹಣಕ್ಕೆ ಕಡಿವಾಣ ಹಾಕಬೇಕು ಎಂದಾದಲ್ಲಿ ಈ ನಿಯಮ ರದ್ದುಗೊಳಿಸಬೇಕು ಎಂಬ ಬೇಡಿಕೆ ಇದೆ.
ಇದನ್ನೇ ವಿಸ್ತರಿಸುವುದಾರೆ, ಭಾರತೀಯ ಮಾನವಿಕಗಳಲ್ಲಿ ಪಶ್ವಿಮ ಸಂಸ್ಕೃತಿಯಲ್ಲಿಯ ಇಂತಹ ಅನೇಕ ಪರಿಭಾಷೆಗಳು ಕಿಕ್ಕಿರಿದಿವೆ.
ಆದರೆ ಇದೀಗ ಬಿಬಿಎಂಪಿ ಒತ್ತುವರಿ ತೆರವು ವಿಚಾರವನ್ನು ಜಿಲ್ಲಾಧಿಕಾರಿಗಳಿಗೆ ಬಿಡುತ್ತೇವೆ ಎಂದು ಹೇಳಿದೆ.
ಇಡೀ ವ್ಯವಹಾರದ ಕುರಿತಂತೆ ಒಂದು ಸ್ವತಂತ್ರ ಮೌಲ್ಯಮಾಪನ ಸಾಧ್ಯವಾಗುತ್ತದೆ.
ಇಸ್ಲಾಮಿಕ್ ರಾಷ್ಟ್ರ ಕಟ್ಟುತ್ತೇವೆಂದು ಹೊರಟವರ ಕ್ರೌರ್ಯ ಇನ್ನಷ್ಟು ಭೀಕರವಾಗಿದೆ.
ಕನ್ನಡದ ಅಭಿಮಾನ ಹಾಗೂ ಸ್ವಾಭಿಮಾನ ಪ್ರತಿಯೊಬ್ಬರಲ್ಲಿ ಹೆಚ್ಚಿಸಲು ಕನ್ನಡ ಪರ ಸಂಘಟನೆಗಳು ಹೆಚ್ಚು ಮುತುವರ್ಜಿ ವಹಿಸಿಬೇಕಾಗಿದೆ ಎಂದು ಹೇಳಿದರು.
ಈಗಾಗಲೇ ತುಮಕೂರು ತಾಲ್ಲೂಕಿನ ಕಾಟೇನಹಳ್ಳಿ ಮತ್ತು ಶಿರಾ ತಾಲ್ಲೂಕಿನ ತಲಾ ಒಬ್ಬ ವಿದ್ಯಾರ್ಥಿಗೆ ಯೋಜನೆಯಡಿ ಚಿಕಿತ್ಸೆ ಕೊಡಿಸಲಾಗುತ್ತಿದೆ.
ಈ ಹಿಂದೆ ದಾವಣಗೆರೆಯಲ್ಲಿ ಹತ್ತಿ ಮಿಲ್‌ಗ‌ಳದ್ದೇ ಸದ್ದು ಕೇಳಿ ಬರುತ್ತಿತ್ತು.
ಈಗಾಗಲೇ ಮತ ಚಲಾಯಿಸಿರುವ ಮತ್ತು ಇನ್ನೂ ತಮ್ಮ ಮತಗಳನ್ನು ನಿರ್ಧರಿಸದವರು ಸೇರಿದಂತೆ ಜನಮತಾಭಿಪ್ರಾಯದಲ್ಲಿ ಹಿಲರಿ ಶೇ 44ರಷ್ಟು ಮತಗಳನ್ನು ಪಡೆದರೆ, ಟ್ರಂಪ್ ಶೇ 43 ಮತ ಪಡೆದಿದ್ದಾರೆ ಎಂದು ಮೆಕ್‌ಕ್ಲಾರ್ಥಿ–ಮಾರಿಸ್ಟ್‌ ಸಮೀಕ್ಷೆ ತಿಳಿಸಿದೆ.
ಅಲ್ಲದೆ, ಮಸೂದೆಯನ್ನು ಅಂಗೀಕರಿಸುವುದಕ್ಕೆ ಮೊದಲು ಐಎಸ್‌ಎಆರ್ ಇಲ್ಲವೇ ಫೆಡರೇಶನ್ ಆಫ್ ಒಬ್ಸ್‌ಟೆಟ್ರಿಕ್ಸ್‌ ಅಂಡ್ ಗೈನಕಾಲಜಿಕಲ್ ಸೊಸೈಟಿ ಆಫ್ ಇಂಡಿಯಾದಂತಹ ಸಂಸ್ಥೆಗಳ ಸಲಹೆಗಳನ್ನು ಸಹ ಪಡೆದಿಲ್ಲ.
ಜಯನಗರ ವೊಂದನ್ನು ಬಿಟ್ಟು, ಶಾಂತಿ ನಗರ, ಯಶವಂತಪುರ ಸೇರಿದಂತೆ ಹಲವೆಡೆ ಬಿಎಂಟಿಸಿ ಬಸ್ ಗಳ ನಿಲ್ದಾಣಕ್ಕೆ ಸ್ಥಳ ನಿರ್ಮಾಣ ಮಾಲಾಗಿದೆ.
ಆ ಕಾರಣದಿಂದಲೇ 1940ರ ದಶಕದಲ್ಲಿ ಈ ಎರಡೂ ಎದುರಾಳಿ ಗುಂಪುಗಳು ಭಾರತದ ವಿಭಜನೆಯನ್ನು ಸುಲಭವಾಗಿ ಒಪ್ಪಿದವು.
ಆದರೆ ಇದು ನೂರಕ್ಕೆ ನೂರು ಭಾಗ ಸಾಬೀತಾಗಿರುವ ಸಂಗತಿಯಲ್ಲ.
ಇತರ ಕಾರ್ಯಕ್ರಮಗಳಲ್ಲೂ ಇದೇ ಹಾಡು.
ಸಾಧಕರ ಜೀವನಚರಿತ್ರೆಗಳಂಥವು ತುಂಬ ಇಲ್ಲಿ ಸಹಾಯಕವಾಗುತ್ತವೆ.
ಕಣದಲ್ಲಿರುವ ಅಧ್ಯಕ್ಷೀಯ ಅಭ್ಯರ್ಥಿಗಳಲ್ಲದೇ, ರಾಜಕೀಯ ಕ್ರಿಯಾ ಸಮಿತಿಗಳೂ ತಾವು ದೇಣಿಗೆಯಾಗಿ ಸಂಗ್ರಹಿಸಿದ ಹಣ ಬಳಸಿ ವಿಷಯಾಧಾರಿತವಾಗಿ ಜಾಹೀರಾತು ನೀಡುತ್ತವೆ.
ಇದು ರೈಲ್ವೇ ಗೇಟಿನ ಚಿಕ್ಕಪ್ಪನಂತಿತ್ತು.
ದುರದೃಷ್ಟವಶಾತ್ ಈ ಮಸೂದೆ ಜಾರಿಗೊಳಿಸುವ ಬಗ್ಗೆ ಕೇಂದ್ರ ಸರ್ಕಾರಕ್ಕೆ ಕಳೆದ ನಾಲ್ಕು ವರ್ಷಗಳಿಂದ ನಿರ್ಧಾರ ಕೈಗೊಳ್ಳಲಾಗಿಲ್ಲ.
ಈ ವಿಷಯದ ಬಗ್ಗೆ ಚರ್ಚಿಸಲು ಆಗಸ್ಟ್ 26ರಂದು ವಿಧಾನಮಂಡಲದ ವಿಶೇಷ ಅಧಿವೇಶನ ಕರೆಯಲಾಗಿತ್ತು. 2011ರಲ್ಲಿ ಅಧಿಕಾರಕ್ಕೆ ಬಂದ ಬಳಿಕ ಮುಖ್ಯಮಂತ್ರಿ ಮಮತಾ ಬ್ಯಾನರ್ಜಿಯವರು ಈ ವಿಶಿಷ್ಟ ಯೋಚನೆ ಮಾಡಿ, ಮರುನಾಮಕರಣದ ವಿಷಯ ಕೈಗೆತ್ತಿಕೊಂಡಿದ್ದರು.
ಅದನ್ನೇ ಟೋಲ್‌ ಸಿಬ್ಬಂದಿಗೆ ಕೊಡುತ್ತಿದ್ದು, ಅವರು ಅವುಗಳನ್ನು ಸ್ವೀಕರಿಸುತ್ತಿಲ್ಲ’ ಎಂದು ಖಾಸಗಿ ಬಸ್‌ ಚಾಲಕರೊಬ್ಬರು ತಿಳಿಸಿದರು.
ಕಾವೇರಿ ವಿವಾದವನ್ನು ಬಗೆಹರಿಸಲು ಎಲ್ಲಾ ದಕ್ಷಿಣ ರಾಜ್ಯಗಳ ಮುಖ್ಯಮಂತ್ರಿಗಳ ಸಭೆ ಕರೆಯುವಂತೆ ಪ್ರಧಾನಿಯವರನ್ನು ಒತ್ತಾಯಿಸಿರುವುದಾಗಿ ಹೇಳಿದ್ದಾರೆ.
ಹೀಗೆ ಎಲ್ಲ ರೀತಿಯ ಕ್ರೋಧಗಳಿಗೆ ಮೂಲ ಕಾರಣ ನಮ್ಮ ಮನಸ್ಸು/ಆಲೋಚನೆಗಳೇ ಆಗಿರುತ್ತವೆ.
ಸರ್ಗುಜಾ ಜಿಲ್ಲೆಯಲ್ಲಿ ಕಲ್ಲಿದ್ದಿಲು ಗಣಿಗಳಿಗೆ ಮಣೆ ಹಾಕಲೆಂದು ಆದಿವಾಸಿಗಳಿಗೆ ಅರಣ್ಯ ಹಕ್ಕುಗಳ ಕಾಯಿದೆಯಡಿ ನೀಡಿದ್ದ ಹಕ್ಕುಗಳನ್ನು ವಾಪಸು ಕಿತ್ತುಕೊಳ್ಳಲಾಗಿದೆ.
"ಸಂದರ್ಶನವೊಂದರಲ್ಲಿ ಮಾತನಾಡಿದ್ದ ಅಂದಿನ ರಾಷ್ಟ್ರೀಯ ಭದ್ರತಾ ಸಲಹೆಗಾರ ಬ್ರಜೇಶ್ ಮಿಶ್ರ, " ಎಲ್ ಒಸಿ ದಾಟದಂತೆ ಆದೇಶ ನೀಡಲಾಗಿತ್ತು ಎಂಬುದನ್ನು ಸ್ಪಷ್ಟಪಡಿಸಿದ್ದನ್ನು ವಿ ಪಿ ಮಲಿಕ್ ನೆನಪಿಸಿಕೊಂಡಿದ್ದಾರೆ.
ವಿಕೇಂದ್ರೀಕರಣ ಮತ್ತು ಜನರಿಗೆ ಹತ್ತಿರವಾಗಬೇಕು ಎಂಬುದೇ ಇದರ ಹಿಂದಿನ ಲೆಕ್ಕಾಚಾರ. 1964ರಲ್ಲಿ ಕೃಷಿ ವಿಜ್ಞಾನಗಳ ವಿಶ್ವವಿದ್ಯಾಲಯ ಬೆಂಗಳೂರಿನಲ್ಲಿ ಸ್ಥಾಪನೆಗೊಂಡಿತು.
ವರೆಗೂ ವಿದ್ಯಾಭ್ಯಾಸ ಮಾಡಿರುವ ಇವರು ಮುಂದೆ ಆಯ್ಕೆ ಮಾಡಿಕೊಂಡಿದ್ದು ಬಾಣಸಿಗವೃತ್ತಿಯನ್ನು.
ಏಕೆಂದರೆ, ಕೆಳಭಾಗದ ಒತ್ತುವರಿಯನ್ನು ಇನ್ನೂ ತೆರವು ಮಾಡಿಲ್ಲ.
‘ಈ ಆಲ್ಬಂ ಅನ್ನು ಹಿಂದಿ, ಇಂಗ್ಲಿಷ್‌ಗೂ ಕಡಿಮೆ ಇಲ್ಲದಂತೆ ಮಾಡಿದ್ದೇವೆ.
‘ರಾಷ್ಟ್ರೀಯ ಹೆದ್ದಾರಿ ವಿಸ್ತರಣೆ ಸಂದರ್ಭದಲ್ಲಿ ಹಲವು ಗ್ರಾಮ ಪಂಚಾಯ್ತಿ ವ್ಯಾಪ್ತಿಯಲ್ಲಿ ಕುಡಿಯುವ ನೀರಿನ ಪೈಪ್‌ಗಳಿಗೆ ಹಾನಿ ಉಂಟಾಗಿದ್ದು, ಅವುಗಳನ್ನು ಸರಿಪಡಿಸುವ ಬಗ್ಗೆ ಐಆರ್‌ಬಿ ಸಂಸ್ಥೆಗೆ ಸೂಚನೆ ನೀಡಲಾಗುವುದು’ ಎಂದು ಜಿಲ್ಲಾ ಪಂಚಾಯ್ತಿ ಮುಖ್ಯ ಕಾರ್ಯನಿರ್ವಹಣಾಧಿಕಾರಿ ಎಲ್.
ಇದೊಂದು ಸಾಮಾಜಿಕ ಒಪ್ಪಂದ.
ಪ್ರಶಸ್ತಿಗೆ ಮೌಲ್ಯ ಇದೆಯೇ ಎಂದು ಪ್ರಶ್ನಿಸಿದಾಗ ಭಾರ್ಗವ ವಿಚಲಿತರಾದರು.
ಇದಕ್ಕೆ ಕಾರಣ ಹಲವಾರು ಇರಬಹುದು.
ಅಂತಹ ಅನೇಕ ಸಂಗತಿಗಳನ್ನೂ ಒಳಗೊಂಡಿರುವ ಚಿತ್ರ ಇದಾಗಿದ್ದು, ಪ್ರತಿಯೊಬ್ಬರೂ ಮೆಚ್ಚಿಕೊಳ್ಳುವ ವಿಶ್ವಾಸ ನನಗಿದೆ ಎಂದಿದ್ದಾರೆ.
ಎಲ್ಲರೂ ಇಂಪ್ರಸ್‌ ಆಗಿದ್ದಾರೆ.
ಪ್ರಾಯಶ ನಿವೇಶನ ಕೊಂಡು ಮನೆ ಕಟ್ಟಲು ಈ ಹಣ ಸಾಕಾಗಲಾರದು.
ಹಣ ಖರ್ಚು ಮಾಡಿದ್ದರಂತೆ.
ಈ ಸಿನೆಮಾದಲ್ಲಿ ವಿಶಿಷ್ಟ ಲುಕ್ ನಲ್ಲಿ ಕಾಣಿಸಿಕೊಂಡಿರುವ ಅನುಷ್ಕಾ, ಸಿನಿ ರಸಿಕರ ಮಧ್ಯೆ ಚರ್ಚೆಗೆ ಗ್ರಾಸವಾಗಿದ್ದಾರೆ.
ಬೇರೆಯವರು ತಮ್ಮ ಬಗ್ಗೆ ಹೇಗೆ ವರ್ತಿಸಬೇಕೆಂಬ ವಿಷಯದಲ್ಲಿ ಜನರು ಯಾವಾಗಲೂ ನೀತಿವಂತರಾಗಿರುತ್ತಾರೆ.
ಜನತೆಗಾಗಿಯೇ ತಮ್ಮನ್ನು ಮೀಸಲಿಟ್ಟಿದ್ದ ಏಕೈಕ ಮಹಿಳೆ ಇಂದಿರಾಗಾಂಧಿ, ಬಹಳ ಚತುರಮತಿ ಉಳ್ಳವರಾಗಿದ್ದರು ಎಂದು ಸೋನಿಯಾ ಹೊಗಳಿದ್ದಾರೆ.
ಕೃಪಾಲ್ ಸಚಿವಾಲಯದಲ್ಲೇ ರಾತ್ರಿ ಕಳೆದ ಪಶ್ಚಿಮ ಬಂಗಾಳದ ಮುಖ್ಯಮಂತ್ರಿ * ನಿರ್ಧಾರ ಸಮರ್ಥಿಸಿಕೊಂಡ ಕೇಂದ್ರ ಸರ್ಕಾರ ಸೇನೆ ನಿಯೋಜನೆಗೆ ಮಮತಾ ಆಕ್ರೋಶ ಪಶ್ಚಿಮ ಬಂಗಾಳದ 19 ಟೋಲ್‌ ಪ್ಲಾಜಾಗಳಲ್ಲಿ ಸೇನೆ ನಿಯೋಜಿಸಿರುವ ಕ್ರಮ ಈಗ ವಿವಾದಕ್ಕೆ ಕಾರಣವಾಗಿದೆ.
ಅದರ ಬದಲು ಮಹಿಳೆಯರು ಗರ್ಭ ಧರಿಸುವ ಮುನ್ನ ಚುಚ್ಚುಮದ್ದು ಹಾಕಿಸಿಕೊಂಡರೆ ಅದು ಪ್ರತಿರಕ್ಷಕ ಜೀವಕೋಶಗಳನ್ನು ವರ್ಗಾಯಿಸಿ ಮಹಿಳೆಯರು ಎದೆ ಹಾಲುಣಿಸುವ ಸಂದರ್ಭದಲ್ಲಿ ಮಗುವಿಗೆ ವರ್ಗಾವಣೆಯಾಗುತ್ತದೆ ಎನ್ನುತ್ತಾರೆ ವಾಕರ್.
ನಾನು ಟೀ ಮಾಡುತ್ತೇನೆ.
ತಾವು ಈಗ ಯಾರೊಬ್ಬರ ಹಿಡಿತದಲ್ಲೂ ಇಲ್ಲ ಎಂಬ ಸ್ಪಷ್ಟ ಸಂದೇಶವನ್ನು ಚುನಾವಣೆಗೂ ಮುನ್ನ ಚಿಕ್ಕಪ್ಪನ ವಿರುದ್ಧ ಸಮರ ಸಾರುವ ಮೂಲಕ ಅಖೀಲೇಶ್‌ ಜನತೆಗೆ ತಲುಪಿಸಿದ್ದಾರೆ.
ಸ್ವಾತಂತ್ರ್ಯ ದಿನಾಚರಣೆಯ ಆಚರಣೆಗೆ ಇನ್ನು ಕೇವಲ ಒಂದು ದಿನ..
ಈ ವಿಗ್ರಹಗಳ ಪೀಠದ ಮೇಲೆ ಮಲ್ಲಿತಮ್ಮಲೋಹಿತ ಮೊದಲಾದ ಹೆಸರುಗಳಿದ್ದುಇವರೆ ಇವನ್ನು ಕೆತ್ತಿದ್ದು ಎಂದು ಸೂಚಿಸಲಾಗಿದೆ.
ಇದರಿಂದ 11 ರಿಂದ 12 ಕೆಜಿ ತೂಕ ಇಳಿಸಿದೆ ಎಂದರು.
‘ನನಗೆ ಬಾಲ್ಯದಿಂದಲೂ ಯೋಗದ ಬಗ್ಗೆ ಉತ್ಸಾಹ ಇದೆ.
ಜಿಲ್ಲಾ ಕೈಗಾರಿಕಾ ಕೇಂದ್ರದ ಉಪ ನಿರ್ದೇಶಕ ಸತ್ಯನಾರಾಯಣ ಭಟ್ ವಿಶೇಷ ಉಪನ್ಯಾಸ ನೀಡಿದರು.
ಪ್ರತಿ ವರ್ಷ ಜಿಲ್ಲೆಯಲ್ಲಿ ನೂರು ಬಾಲ್ಯ ವಿವಾಹ ಪ್ರಕರಣಗಳು ದಾಖಲಾಗುತ್ತಲೇ ಇವೆ.
ಸಾಂಪ್ರದಾಯಿಕ ವಸ್ತು ಮತ್ತು ವ್ಯಾಪ್ತಿ ಮೀರಿ ಗಜಲ್‌ ತುಂಬಾ ದೂರ ಕ್ರಮಿಸಿದೆ.
ಸುಧಾರಣಾ ನೀತಿಗಳಿಂದ ಈ ಸಮಸ್ಯೆಗಳು ಮತ್ತಷ್ಟು ಗಂಭೀರವಾಗುತ್ತವೆ ಎಂಬುದರ ಬಗ್ಗೆ ಅನುಮಾನವಿಲ್ಲ.
ಮಹಾದ್ವಾರದ ಒಳಗಂಬದ ಮೇಲೆ ಭಕ್ತವಿಗ್ರಹವಿದ್ದುಇದು ದೇಗುಲ ಕಟ್ಟಿಸಿದ ಚೌಡಪ್ಪಯ್ಯ (ವರದ ಬೇಟೆರಾಯ)ರದು ಎಂದು ತೋರಿಸಲಾಗಿದೆ.
ಇವಳು ಅವನನ್ನ ನೋಡಿ ನಗ್ತಾ ಇದ್ರೆ ಅವನಿಗೆ ತಾನು ಮಂಗನ ಥರಾ ಕಾಣ್ತಾ ಇರಬೋದು ಅಂತ ಅನುಮಾನ ಬರೋಲ್ವಾ?
ಕೇವಲ ಒಂದು ಸ್ಥಳ ನೋಡಲು ಸಮಯವಿದೆ ಎಂದಾಗ ಇಲ್ಲಿಗೆ ಹೋಗಲು ಮರೆಯಬೇಡಿ. 552 ಮೀಟರ್‌ ಎತ್ತರದಿಂದ ಇಡೀ ಹಾಂಕಾಂಗ್ ನಗರಿಯನ್ನು ನೋಡಬಹುದು.
ಆನ್‌ಲೈನ್‌ ಬಿಸಿನೆಸ್‌ನಲ್ಲಿ ಸಾಕಷ್ಟು ಹಣವಿದೆ, ಅದರಲ್ಲಿ ಒಳ್ಳೆಯ ಲಾಭವೂ ಇದೆ ಎಂದು ಎಲ್ಲರೂ ಹೇಳುತ್ತಾರೆ.
ಏಕೆ ವಿಳಂಬವಾಗುತ್ತಿದೆ ಎಂದು ಕೃಷಿ ಇಲಾಖೆ ಅಧಿಕಾರಿಗಳನ್ನು ಪ್ರಶ್ನಿಸಿದರು.
ಅಂತಹ ಒಂದು ಕಿರುತಂತ್ರಾಂಶ (ಆ್ಯಪ್) Cardio VR.
ಗುರುವಾರ ಮೊದಲು ಕರ್ನಾಟಕ ತಂಡದವರು ಅಭ್ಯಾಸಕ್ಕೆ ಬಂದಿದ್ದರು.
ಅಲ್ಲಿಯ ಜನರು ಕುಡಿಯುವ ನೀರಿಗಾಗಿ ಹಳ್ಳಕ್ಕೆ ಹೋಗಿ ‘ಒರತೆ’ ತೆಗೆಯಬೇಕು.
ಸೂರ್ಯನು ತುಲಾ ರಾಶಿಗೆ ಪ್ರವೇಶಿಸುವ ಪವಿತ್ರ ಮುಹೂರ್ತದಲ್ಲಿ ತಾಯಿ ಕಾವೇರಿ ಬ್ರಹ್ಮ ಕುಂಡಿಕೆಯಲ್ಲಿ ತೀರ್ಥರೂಪಿಣಿಯಾಗಿ ಕಾಣಿಸಿಕೊಳ್ಳುತ್ತಾಳೆ.
ಮಕ್ಕಳ ಕಲ್ಪನಾಶಕ್ತಿ ಅತ್ಯಂತ ರೋಚಕ ಹಾಗೂ ಅಷ್ಟೇ ಅದ್ಭುತ ವಾದದ್ದು.
ಅವರಿಗೆ ಹೇಗೆ ಸಾಧ್ಯವಾಯಿತು ಎನ್ನುವ ಪ್ರಶ್ನೆ ಎದುರಾಗುತ್ತದೆ.
ಕೆ ಪಾಟೀಲ, ನಿವೃತ್ತ ಶಿಕ್ಷಕ ಬಿ.
ಮಂಗಳವಾರ ಪತ್ರಿಕಾ ಗೋಷ್ಠಿಯಲ್ಲಿ ಮಾತನಾಡಿದ ಅವರು ಡಿ.1 ರಂದು ಬೆಳಿಗ್ಗೆ 7 ಗಂಟೆಗೆ ಸೆಂಟಮೇರಿ ಚರ್ಚ್‌ದಿಂದ ಸರ್ದಾರ ವಲ್ಲಭಭಾಯಿ ಪಟೇಲ್ ವೃತ್ತ, ಜಗತ್ ವೃತ್ತ, ಗೋವಾ ಹೋಟಲ್ ಮಾರ್ಗವಾಗಿ ಸೆಂಟ್‌ ಮೇರಿ ಶಾಲೆಯವರೆಗೆ ಸುಮಾರು 5.ಕೀ.
ತಾಲ್ಲೂಕು ಕನ್ನಡ ಸಾಹಿತ್ಯ ಪರಿಷತ್‌ ಮಾಜಿ ಅಧ್ಯಕ್ಷ ಗಂ.
ಆದರೂ ಭಾರತೀಯ ತಿನಿಸುಗಳ ಪೌಷ್ಠಿಕತೆ ಮತ್ತು ರುಚಿಗೆ ಬೇರೆ ಆಹಾರಗಳು ಹೋಲಿಕೆಯಲ್ಲ.
ಆದರೆ ಪ್ರತಿಭಾ ಪೋಷಕರು ಅಳಿಯನ ಮೇಲೆ ಸಂದೇಹ ವ್ಯಕ್ತ ಪಡಿಸಿ ಕೇಸು ದಾಖಲಿಸಿದ್ದರು.
ಮೀ ರಸ್ತೆ ಸಂಪೂರ್ಣ ಹದಗೆಟ್ಟಿದ್ದು, ರಸ್ತೆ ತುಂಬ ತಗ್ಗು, ಗುಂಡಿ ನಿರ್ಮಾಣಗೊಂಡಿವೆ.
ವೈವಾಹಿಕ ಅತ್ಯಾಚಾರವನ್ನು ಅಪರಾಧ ವ್ಯಾಪ್ತಿಗೆ ತರುವುದರಿಂದ ‘ವೈವಾಹಿಕ ಸಂಬಂಧದಲ್ಲಿ ಅತಿರೇಕದ ಹಸ್ತಕ್ಷೇಪವಾಗಿಬಿಡಬಹುದು’ ಎಂಬಂಥ ಸಂಕ್ಷಿಪ್ತ ಟಿಪ್ಪಣಿಯಷ್ಟೇ ಈ ವರದಿಯಲ್ಲಿದೆ.
ಅದನ್ನು ತಡೆಯುವ ನಿಟ್ಟಿನಲ್ಲಿ ಸಹಾಯ ವಾಣಿ- ಆರಂಭಿಸಲಾಯಿತು.
ಹೋಟೆಲ್ ಮೂವೆನ್‌ಪಿಕ್‌ನಲ್ಲಿ ನಡೆದ ಶೋದಲ್ಲಿ ಸುಂದರಿಯರು ತಮ್ಮ ಪ್ರತಿಭೆ ಚೆಲುವುಗಳನ್ನು ಹಣಾಹಣಿಗಿಟ್ಟರು.
ಹಿಂದಿನ ಕಾಲದಲ್ಲಿ ಇಂತಹ ಕೆಲಸಕ್ಕೆ ಕೇಬಲ್‌ಗಳು ದೊರೆಯುತ್ತಿದ್ದವು.
ತಂತ್ರಜ್ಞಾನದ ವೇಗಕ್ಕೆ ಹೊಂದಿಕೊಳ್ಳಲು ಈ ಖರೀದಿ ಅಗತ್ಯ ಎಂಬುದನ್ನು ನಾವೆಲ್ಲಾ ಕಣ್ಣು ಮುಚ್ಚಿಕೊಂಡು ಒಪ್ಪಿಕೊಳ್ಳುತ್ತೇವೆ.
ಹನುಮೇಗೌಡ ಮತ್ತು ಬೆಂಬಲಿಗರು ಮಾಸ್ಟರ್‌ ಪ್ಲಾನ್‌ ರೂಪಿ ಸದೇ ಇರುವುದರಿಂದ ಅಡಿಪಾಯ ಕುಸಿದಿದೆ ಎಂದು ಬೊಬ್ಬೆ ಹಾಕಿದರು.
ಅಂದರೆ ಮೊದಲು ಗೌತಮ ಬುದ್ಧರ ತತ್ವ ವಿಚಾರಗಳನ್ನು ಪ್ರತಿಯೊಬ್ಬರು ಪಾಲನೆ ಮಾಡಬೇಕು ಎಂದು ಸಮಾರಂಭ ಉದ್ಘಾಟಿಸಿದ ಮಾಜಿ ಸಚಿವ ಭೀಮಣ್ಣ ಖಂಡ್ರೆ ತಿಳಿಸಿದರು.
ಇದೀಗ ವಿದೇಶಿ ವ್ಯಾಮೋಹದಿಂದ ನಮ್ಮತನವನ್ನು ನಾವು ಕಳೆದುಕೊಳ್ಳು ತ್ತಿದ್ದೇವೆ.
ಸಾನೇ ಗುರೂಜಿಯಂಥ ವಿಚಾರವಂತರು ಅಂತರ್‌ಭಾರತಿ ಎಂಬ ಆಂದೋಲನವನ್ನು ಮಹಾರಾಷ್ಟ್ರದಲ್ಲಿ ಮಾಡಿದ್ದಾರೆ.
ಹೀಗೆ ಸಾರ್ವಜನಿಕ ಸ್ಥಳವೊಂದು ಇಲ್ಲದೇ ಹೋದರೆ ಅದು ಸೃಷ್ಟಿಸುವ ಸಮಸ್ಯೆ ಸಣ್ಣದೇನೂ ಅಲ್ಲ.
ರಾಜ್ಯದ ಪರವಾಗಿ ಜೇಠ್ಮಲಾನಿ, ರಾಮಸ್ವಾಮಿ ಹಾಗೂ ವೆಂಕಯ್ಯ ನಾಯ್ಡು ದನಿ ಎತ್ತಿಲ್ಲ ಎಂದು ಹೇಳುವುದು ಸುಲಭ.
ಎಂದು ಕೇಳುತ್ತಿದ್ದರು ಎಂದು ಅನಿಲ್ ಪೊಲೀಸರಿಗೆ ತಿಳಿಸಿ ದ್ದಾರೆ.
ಈ ಪ್ರಕ್ರಿಯೆಯಲ್ಲಿ ಅವರು ಏನನ್ನೋ ಕಳೆದುಕೊಳ್ಳುತ್ತಿರುತ್ತಾರೆ, ಏನನ್ನೋ ಪಡೆದುಕೊಳ್ಳುತ್ತಿರುತ್ತಾರೆ, ಮತ್ತೇನನ್ನೋ ಮರೆತಿರುತ್ತಾರೆ, ಮಗದೇನನ್ನೋ ನೆನಪಿಸಿಕೊಳ್ಳುತ್ತಿರುತ್ತಾರೆ.
ಸದಸ್ಯ ಶ್ರೀನಿವಾಸ್, ಮಾಜಿ ಸದಸ್ಯ ಮಹದೇವ್‌, ಸದಸ್ಯರಾದ ಎ.ಕೆ.ಗೌಡ, ಸುರೇಶ್, ಪಿ.
ಹಾಗಾಗಿ ಏನೋ ಸುತ್ತಿ ಬಳಸಿ ಮಾತು ಆರಂಭಿಸಲು ಬಹಳ ಹೊತ್ತೇ ಹಿಡಿಯಿತು.
ವಿಮಾನಗಳು ಹೊರಸೂಸುವ ಕೇಸರಿ, ಬಿಳಿ, ಹಸಿರು ಧೂಮ ಆಗಸದಲ್ಲಿ ಭಾರತದ ರಾಷ್ಟ್ರಧ್ವಜವನ್ನೇ ಬರೆಯುತ್ತವೆ.
ನಿನ್ನ ಹಾದಿ ಸ್ವಯಂ ಮುಂದುವರಿದೇ ಇದೆ.
ಬಳ್ಳಾರಿ ಜಿಲ್ಲೆಯ ಪೊಲೀಸ್‌ ವರಿಷ್ಠರೂ ಒಬ್ಬ ಯುವಕರು.
ಆಂಧ್ರಶೈಲಿ ಸೋರೆಕಾಯಿ ಪಲ್ಯ ಮಾಡುವ ವಿಧಾನ ನಗರೋಟಾ ಉಗ್ರ ದಾಳಿಯ ಹುತಾತ್ಮರಿಗೆ ಅಂತಿಮ ಗೌರವ ಸಮರ್ಪಣೆ ದೇಶಾದ್ಯಂತ ಗಣಪತಿ ಮೂರ್ತಿಗಳ ವಿಸರ್ಜನೆ ಗಣೇಶ ಚತುರ್ಥಿ ಹಿನ್ನೆಲೆ ಮನೆ ಹಾಗೂ ಬೀದಿಗಳಲ್ಲಿ ಕೂರಿಸಿದ್ದ ಗಣೇಶ ಮೂರ್ತಿಗಳನ್ನು ಅದ್ಧೂರಿಯಾಗಿ ಮೆರವಣಿಗೆ ಮಾಡುವ ಮೂಲಕ ವಿಸರ್ಜನೆ ಮಾಡಲಾಯಿತು.
ಆದರೆ ಬಹುತ್ವವೇ ಪ್ರಜಾಸತ್ತೆಯ ಜೀವಗುಣವಾಗಿರುವುದರಿಂದ ಬಹುತ್ವವನ್ನು ಪೋಷಿಸುವ ಸಮಾಜ ತನ್ನ ಆರೋಗ್ಯವನ್ನು ಕಾಪಾಡಿಕೊಳ್ಳಲು ಆಹಾರವೈವಿಧ್ಯ, ಚಿಂತನಾ ವೈವಿಧ್ಯ, ಅಭಿವ್ಯಕ್ತಿ ವೈವಿಧ್ಯ, ಆಚಾರ ವೈವಿಧ್ಯಗಳನ್ನು ಉಳಿಸಿಕೊಳ್ಳಬೇಕು ಎನ್ನುವ ಆರೋಗ್ಯಕರ ನಿಲುವಿದೆ.
ರಾಗಿಣಿಯವರ ಬಗ್ಗೆ ಮೊದಲೇ ಅನುಮಾನ ನನ್ನ ತಲೆಯಲ್ಲಿ ಕೊರೆಯುತ್ತಿತ್ತು ಬೇರೆ.
‘ಮೋದಿ ಅವರು ಬಯಸಿದಂತೆ ವಿಶ್ವದ 100 ಅತ್ಯುತ್ತಮ ವಿಶ್ವವಿದ್ಯಾಲಯಗಳಲ್ಲಿ ಸ್ಥಾನ ಪಡೆಯುವುದು ಸಂಸ್ಥೆಯ ವಿದ್ಯಾರ್ಥಿಗಳ ಕೈಯಲ್ಲಿದೆ’ ಎಂದು ಹೇಳಿದರು.
ದೊಡ್ಡ ಪ್ರಮಾಣದಲ್ಲಿ ಮಾಡುವುದರಿಂದ ಲಾಭಕ್ಕಿಂತ ನಷ್ಟ ಜಾಸ್ತಿ.
ಹೈದರಾಬಾದ್‌ ಕರ್ನಾಟಕ ಪ್ರದೇಶದ ಖಾಸಗಿ ಶಾಲಾ–ಕಾಲೇಜು ಗಳಿಗೆ ಶೌಚಾಲಯ, ಶುದ್ಧ ಕುಡಿಯುವ ನೀರು, ಕಟ್ಟಡ, ಪೀಠೋಪಕರಣ ಮತ್ತಿತರ ಮೂಲಸೌಲಭ್ಯಕ್ಕಾಗಿ ಶೇ 30ರಷ್ಟು ಅನುದಾನ ಪ್ರಕಟಿಸಿ ನಾಲ್ಕು ವರ್ಷವಾದರೂ ಸರ್ಕಾರ ಹಣ ಬಿಡುಗಡೆ ಮಾಡಿಲ್ಲ ಎಂದು ಈಶಾನ್ಯ ವಲಯದ ಶಿಕ್ಷಕರ ವೇದಿಕೆಯ ಅಧ್ಯಕ್ಷ ಎಂ.
ಉತ್ತಮ ಸಂಭಾಷಣಕಾರರಾಗಿದ್ದರಿಂದಲೇ ಪಿ.
ರಾಜ್ಯ ಸರ್ಕಾರ ಜಾರಿಗೆ ತಂದಿರುವ 2014-19ರ ಹೊಸ ಕೈಗಾರಿಕಾ ನೀತಿ ಮಹಿಳೆಯರಿಗೆ ಉದ್ಯಮದಲ್ಲಿ ಹೆಚ್ಚಿನ ಉತ್ತೇಜನ ನೀಡುತ್ತದೆ ಎಂದು ಸಿಎಂ ಸಿದ್ದರಾಮಯ್ಯ ಹೇಳಿದ್ದಾರೆ.
ಕೃಪಾಲ್ ಚಿಲ್ಲರೆ ಕೊರತೆ: ತರಕಾರಿ, ಹಣ್ಣುಗಳು ಧಾರಾಳವಾಗಿ ಇದ್ದರೂ ಕೊಳ್ಳುವವರೇ ಇಲ್ಲದೇ ನಗರದ ಮಳಿಗೆಗಳಲ್ಲಿ ನಷ್ಟ ಹಾಪ್‌ಕಾಮ್ಸ್‌ ಅಂಗಡಿಗಳಲ್ಲಿ ಕುಸಿದ ವ್ಯಾಪಾರಚಿಲ್ಲರೆ ಸಮಸ್ಯೆ ಹಾಪ್‌ಕಾಮ್ಸ್‌ಗೂ ತಟ್ಟಿದ್ದು, ನಗರದ ಸುತ್ತಮುತ್ತಲ ಕಡೆಯಿಂದ ತರಕಾರಿ, ಹಣ್ಣುಗಳು ವಿಫುಲವಾಗಿ ಬಂದಿವೆ.
‘ಬಂದದ್ದೆಲ್ಲಾ ಬರಲಿ’ ಎನ್ನುವಂತೆ ಬದುಕುವ ಹತ್ತು ಹಲವು ಜನ ಭೂಮಂಡಲದ ಮೇಲೆ ಎಲ್ಲಾ ಕಾಲಮಾನದಲ್ಲೂ, ಎಲ್ಲಾ ಕೋರ್ಸುಗಳಲ್ಲೂ, ಸಕಲ ತರಗತಿಗಳಲ್ಲೂ ಇರುತ್ತಾರೆ.
ಈ ರೀತಿ ಗೃಹಿಣಿಯರು ಅಥವಾ ಬ್ಯಾಂಕ್‌ನಲ್ಲಿ ವ್ಯವಹರಿಸುವ ಸಮಯ ಇಲ್ಲದವರು ಅಥವಾ ನಗರದಲ್ಲಿರುವ ಬ್ಯಾಂಕಿಗೆ ಹೋಗುವಷ್ಟು ಪುರುಸೊತ್ತು ಇಲ್ಲದವರು ಮನೆಯಲ್ಲಿಟ್ಟುಕೊಂಡ ಹಣವನ್ನು ಕಪ್ಪು ಹಣ ಎನ್ನಲಾದೀತೆ?
ತುಸು ಅನುಕೂಲವಂತರಾದ ಜನಗಳು ಇಂದು ಸರ್ಕಾರಿ ಶಾಲೆಗೆ ಮಕ್ಕಳನ್ನು ಸೇರಿಸುತ್ತಿಲ್ಲ.
ಊರ್ವಶಿ ಅವರು ಕೊನೆಯ ಬಾರಿಗೆ ಇಂದ್ರ ಕುಮಾರ್ ಅವರ 'ಗ್ರೇಟ್ ಗ್ರಾಂಡ್ ಮಸ್ತಿ'ಯಲ್ಲಿ ಕಾಣಿಸಿಕೊಂಡಿದ್ದರು.
ಮಡಿಕೇರಿ: ‘ನೋಟು ರದ್ದುಗೊಳಿಸಿ ಜನಸಾಮಾನ್ಯರಿಗೆ ಚಿತ್ರಹಿಂಸೆ ನೀಡು ತ್ತಿರುವ ಪ್ರಧಾನಿ ನರೇಂದ್ರ ಮೋದಿ ಮೂರ್ಖ, ಮಹಾ ಮೋಸಗಾರ’ ಎಂದು ವಿಧಾನ ಪರಿಷತ್‌ ಮಾಜಿ ಸದಸ್ಯ ಎ.ಕೆ.ಸುಬ್ಬಯ್ಯ ಇಲ್ಲಿ ಶುಕ್ರವಾರ ಆರೋಪಿಸಿದರು.
ಗೀತಾ ಪಾಲ್ಗೊಳ್ಳಲಿದ್ದಾರೆ ಎಂದು ಮಾಹಿತಿ ನೀಡಿದರು.
ಆ ಬಗ್ಗೆ ತಮ್ಮ ಆತ್ಮಕತೆ ‘ಸುರಗಿ’ಯಲ್ಲಿ ಅವರು ಹೀಗೆ ಬರೆದುಕೊಂಡಿದ್ದಾರೆ.
ಗೊರೂರಿನಲ್ಲಿ ಯೋಗಾ ನರ ಸಿಂಹಸ್ವಾಮಿ ದೇವಾಲಯಕ್ಕೆ ಭೇಟಿ ನೀಡಿದ ನಂತರ ಪತ್ರಕರ್ತರೊಂದಿಗೆ ಮಾತನಾಡಿದ ಅವರು,ಅಂಗನವಾಡಿ ನೌಕರರ ಬೇಡಿಕೆ ಯನ್ನು ಈಡೇರಿಸಲು ಸರ್ಕಾರ ಚಿಂತನೆ ನಡೆಸಿದೆ ಎಂದು ಸ್ಪಷ್ಟಪಡಿಸಿದರು.
ಹಾಗಂತ ಹೊಸ ಜ್ಞಾನ ಹುಟ್ಟೋದೇ ಇಲ್ಲವೇನು?
ಈ ಹಿಂದೆಯೂ ಕೂಡ ಎಡ್ಮಂಡ್ಸ್ ಅವರು ಹಲವಾರು ವಿವಾದಿತ ಶಸ್ತ್ರಾಸ್ತ್ರ ಒಪ್ಪಂದಗಳನ್ನು ಬಯಲಿಗೆಳೆದಿದ್ದರು.
ಆ ಅಂಗಡಿಯವರು ಅರ್ಜಿ, ಗುರುತಿನ ಚೀಟಿ ಜೆರಾಕ್ಸ್‌ ಮಾಡಿಕೊಡಲು ₹ 10 ವಸೂಲಿ ಮಾಡಿದರು.
ದೇಸಿ ಶೈಲಿಯಲ್ಲಿ ಸೂಪರ್‌ಸ್ಟಾರ್‌ಗಿರಿ ಪ್ರಕಟಪಡಿಸುವ ಮೂಲಕವೇ ದಶಕಗಳಿಂದ ಛಾಪು ಮೂಡಿಸಿರುವ ರಜನಿಕಾಂತ್‌ ‘ಕಬಾಲಿ’ ಸಿನಿಮಾದಲ್ಲಿ ನಿರ್ದೇಶಕರಿಗೆ ತಮ್ಮನ್ನು ಸಂಪೂರ್ಣವಾಗಿ ಅರ್ಪಿಸಿಕೊಂಡಿದ್ದಾರೆ.
ನಮ್ಮ ಮನಿಯಾಗ ಒಂದು ಕಾಲುಪೆಟಿಗಿ ಇತ್ತು.
ಅವುಗಳಲ್ಲಿ ಟ್ಯಾಬ್ಲೆಟ್‌, ಮಿನಿ ಪಿಸಿ, ಡೆಸ್ಕ್‌ಟಾಪ್ ಪಿಸಿ ಎಲ್ಲ ಸೇರಿವೆ.
ಮನೆಯ ಒಳಗೂ ಹಾಗೂ ಹೊರಗೂ ವಿನೂತನ ಸಂಪರ್ಕ ಕಲ್ಪಿಸಲು ಇದು ನೆರವಾಗುತ್ತದೆ.
ಇನ್್ಸರ್ಟ್ ಆ್ಯಪ್ ಬಳಕೆದಾರರು ತಂಡಗಳನ್ನು ರಚನೆ ಮಾಡಿಕೊಂಡು ಸಂವಹನ ಮಾಡಬಹುದು.
ಪರಿವಾರ, ಪಕ್ಷಗಳು ಇಷ್ಟು ವರ್ಷಗಳ ಕಾಲ ಒಗ್ಗಟ್ಟಾಗಿ ಉಳಿಯುವುದಿಲ್ಲ.
ಇವರು ಹೊಲಗೇರಿಯಲ್ಲಿ, ಅವರು ಅಗ್ರಹಾರದಲ್ಲಿ ಅನ್ನುವ ಬೇರ್ಪಡೆ ಸಾಂಸ್ಥಿಕ ಮೀಸಲಾತಿಯಲ್ಲದೆ ಮತ್ತೇನು?
ಆದರೆ ಹಿಲರಿಯವರ ಬಗೆಗಾಗಲೀ, ಡೆಮಾಕ್ರೆಟಿಕ್ ಪಕ್ಷದ ಬಗೆಗಾಗಲೀ ಚಾಮ್‌ಸ್ಕಿಗೆ ವಿಶೇಷ ಒಲವೇನೂ ಇಲ್ಲ.
ಮೊದಲನೆಯದು ದೇವದತ್ತ ಪಟ್ಟನಾಯಕರು ರಚಿಸಿರುವ ರೇಖಾಚಿತ್ರಗಳು ಪುಟಪುಟದಲ್ಲೂ ಎದುರಾಗುತ್ತ ಓದಿನ ರುಚಿಯನ್ನು ಹೆಚ್ಚಿಸುತ್ತದೆ.
ಆ ಪಕ್ಷದ ಮರುಹುಟ್ಟಿಗೆ ದಾರಿ ಮಾಡಿಕೊಡಬಲ್ಲ ರೀತಿಯ ರಾಜಕೀಯ ಮತ್ತು ಆಡಳಿತಾತ್ಮಕ ಪ್ರಯೋಗಗಳನ್ನು ಈ ರಾಜ್ಯಗಳಲ್ಲಿ ಮಾಡಿದರೂ ಅದರಿಂದ ಯಾವ ಲಾಭವೂ ಆಗುವುದಿಲ್ಲ.
ಕನಸುಗಾರ ಕವಿಗಳು ಎಚ್ಚರ ತಪ್ಪಿದರೆ ಅವರ ಕವಿತೆಗಳು ಬೀದಿ ಬದಿಯ ಭಾಷಣಗಳಾಗಿಯೋ ಬಣಗು ಕವಿಗಳ ಆತ್ಮಪ್ರತ್ಯಯದ ಕವಿತೆಗಳಾಗುವ ಅಪಾಯ ಇರುತ್ತದೆ.
ಲೋಧಾ ನೇತೃತ್ವದ ಸಮಿತಿ ನೀಡಿದ್ದ ವರದಿಯ ಶಿಫಾರಸುಗಳನ್ನು ಜಾರಿಗೆ ತರಬೇಕೆಂದು ಈ ವರ್ಷದ ಜುಲೈ 18ರಂದೇ ಸುಪ್ರೀಂ ಕೋರ್ಟ್‌ ಆದೇಶ ನೀಡಿತ್ತು.
ಪರಮೇಶ್ವರ ಅವರ ಈ ಹೇಳಿಕೆಗೆ ತೀವ್ರ ವಿರೋಧ ವ್ಯಕ್ತಪಡಿಸಿರುವ ಪ್ರತಿಪಕ್ಷ ನಾಯಕ ಜಗದೀಶ್ ಶೆಟ್ಟರ್ ಅವರು, ಗೃಹ ಸಚಿವರು ತಮ್ಮ ವೈಫಲ್ಯವನ್ನು ಮುಚ್ಚಿಕೊಳ್ಳಲು ಈ ರೀತಿ ಆರೋಪಿಸುತ್ತಿದ್ದಾರೆ ಎಂದಿದ್ದಾರೆ.
ಮಹಾರಾಷ್ಟ್ರದ ಮುನ್ಸಿಪಲ್ ಕಾರ್ಪೋರೇಶನ್ ಚುನಾವಣೆ ಸಂಬಂಧ ಬಿಜೆಪಿ- ಶಿವಸೇನೆ ನಡುವೆ ಮನಸ್ತಾಪಗಳು ಉಂಟಾಗಿದ್ದವು.
ಮೋಹನ್ ದಾಸ್ ಅವರಿಗೆ ಧಮ್ಕಿ ಹಾಕಿಲ್ಲ ಎಂದು ಪಶುಸಂಗೋಪನಾ ಸಚಿವ..
ಕೃಪಾಲ್ ಪಕ್ಷಿಗಳ ಸಾವು: ಹಕ್ಕಿಜ್ವರ ಶಂಕೆವಿರಾಜಪೇಟೆ ತಾಲ್ಲೂಕಿನ ತಿತಿಮತಿ ಸಮೀಪದ ರೇಷ್ಮೆ ಹಡ್ಲು, ತಾರಿಕಟ್ಟೆ ವ್ಯಾಪ್ತಿಯಲ್ಲಿ ಕಳೆದ ಕೆಲವು ದಿನಗಳಿಂದ ಸಾಲು ಸಾಲಾಗಿ ಪಕ್ಷಿಗಳು ಸಾವನ್ನಪ್ಪುತ್ತಿರುವುದು ಬೆಳಕಿಗೆ ಬಂದಿದೆ.
ಅವರಿಗೆ ಕಾಲಕಾಲಕ್ಕೆ ಸಲಹೆ ನೀಡಲು ಪರಿಣತರ ತಂಡವೇ ಇರುತ್ತದೆ.
ವಿಶ್ವದ ಅತೀ ಹೆಚ್ಚು ಸಂಭಾವನೆ ಪಡೆಯುವ ನಟರು ವಿಶ್ವದ ಅತೀ ಹೆಚ್ಚು ಸಂಭಾವನೆ ಪಡೆಯುವ ನಟರ ಪಟ್ಟಿಯಲ್ಲಿ ಶಾರುಖ್, ಅಕ್ಷಯ್!
ಚಂದ್ರಶೇಖರ್ ರಾವ್ ಅವರ ಭವ್ಯ ಬಂಗಲೆಯ ಗೃಹಪ್ರವೇಶ ನೆರವೇರಿದೆ.
ಈ ಸಂದರ್ಭದಲ್ಲಿ ಪೊಲೀಸರ ತಂಡದ ಪ್ರಮುಖರೊಬ್ಬರು ಮೇಲ್ಕಂಡಂತೆ ಪ್ರತಿ ಕ್ರಿಯಿಸಿದರು.
ಅವರಿಗೆ ಸಭ್ಯತೆ ಕಡಿಮೆ ಎಂದು ರಾಬ್ಡಿ ದೇವಿ ಒಮ್ಮೆ ಪ್ರತಿಕ್ರಿಯಿಸಿದ್ದರು.
ವಿಶ್ವ ವ್ಯಾಪಾರ ಒಪ್ಪಂದದ (1991) ಅಡಿ ಮುಕ್ತ ಆಮದು ನೀತಿ ಜಾರಿ ಆಗಿದೆ.
ವಿದ್ಯುತ್‌, ನೀರು, ಸಾರಿಗೆ ಮತ್ತು ಸಂಪರ್ಕ ಮತ್ತಿತರ ಮೂಲ ಸೌಕರ್ಯಗಳ ಜತೆಜತೆಯಲ್ಲಿಯೇ ಕೌಶಲಪೂರ್ಣ ಮಾನವ ಸಂಪನ್ಮೂಲ ಕೂಡ ಲಭ್ಯವಿತ್ತು.
ಗ್ರಾಮಾಂತರ ಘಟಕದ ಅಧ್ಯಕ್ಷ ಡಾ.
ತೆರಿಗೆ ಪರಿಸ್ಥಿತಿಗೆ ಸಂಬಂಧಿಸಿದಂತೆ ರಾಷ್ಟ್ರ ಕಂಡಿರುವ ಏಳು ಬೀಳುಗಳನ್ನು ಅರ್ಥ ಮಾಡಿಕೊಳ್ಳಲು ಇದೊಂದೇ ಉದಾಹರಣೆ ಸಾಕು.
ಸಾಧನೆಕಾರರ ಕುರಿತ ಜೀವನಚರಿತ್ರೆಯನ್ನು ಸಿನಿಮಾ ಮಾಡುತ್ತಿರುವ ಕುರಿತಂತೆ ಪ್ರತಿಕ್ರಿಯೆ ನೀಡಿರುವ ಅವರು, ಖ್ಯಾತ ನಿರ್ದೇಶಕ ಗುರು ದತ್ ಅವರ ಜೀವನಚರಿತ್ರೆ ಕುರಿತಂತೆ ಸಿನಿಮಾ ನಿರ್ಮಾಣವಾಗುತ್ತಿರುವ ವಿಚಾರ ತಿಳಿಯಿತು.
ಭಾರತದೊಂದಿಗೆ ಹಿಂಬಾಗಿಲ ರಾಜತಾಂತ್ರಿಕ ಮಾತುಕತೆ ಇಲ್ಲ: ಪಾಕ್ಭಾರತದೊಂದಿಗೆ ಹಿಂಬಾಗಿಲ ಮೂಲಕ ರಾಜತಾಂತ್ರಿಕ ಮಾತುಕತೆ ಇಲ್ಲ ಎಂದು ಪಾಕಿಸ್ತಾನ ಹೇಳಿದೆ. 82ನೇ ಕನ್ನಡ ಸಾಹಿತ್ಯ ಸಮ್ಮೇಳನದ ಚಿತ್ರಗಳು ವಿದ್ಯಾರ್ಥಿಗಳ ಸಾಧನೆ: 750 ಡಾಲರ್ ವೆಚ್ಚದ ಜೀವ ಉಳಿಸುವ ಔಷಧ ಕೇವಲ 2 ಡಾಲರ್ ಗೆ ತಯಾರಿ!
ತನ್ನ ಪತಿ ಸತ್ತ ನಂತರ ಆಕೆಯನ್ನು ತನ್ನ ಗಂಡನ ಮನೆಯವರು ಮನೆಯಿಂದ ಹೊರಹಾಕಿದರು. 10 ವರ್ಷಗಳ ನಂತರ ಮನೆಗೆ ಬಂದಿರುವ ಆಕೆಗೆ ಈಗ 25 ವರ್ಷಗಳಾಗಿದ್ದು, ತನ್ನ ಅಕ್ಕ ಮತ್ತು ತಾಯಿಯ ಸಹಾಯದಿಂದ ಪೊಲೀಸರ ಬಳಿ ಬಂದು ತನ್ನ ಜೀವನದಲ್ಲಿ ನಡೆದ ಎಲ್ಲಾ ಘಟನೆಯ ಬಗ್ಗೆ ವಿವರಿಸಿದ್ದಾರೆ.
ಅಧ್ಯಕ್ಷರು ಒಂದು ರೀತಿ ಹೊಲದಲ್ಲಿ ನಿಲ್ಲಿಸುವ ‘ಬೆದರು ಬೊಂಬೆ’ಯಂತೆ ಇದ್ದಾರೆ ಎಂದು ಹಾಸ್ಯ ಚಟಾಕಿ ಹಾರಿಸಿದರು.
ವಾರಕ್ಕ ಮೂರು ಪ್ರಯೋಗ ಅಕ್ಕಿದ್ದವು.
ಅಲ್ಲದೆ, 13 ಮಂದಿ ಗಾಯಗೊಂಡಿದ್ದಾರೆಂದು ತಿಳಿದುಬಂದಿದೆ.
ರೋಹಿತ್‌ ಪತ್ನಿ ಲಲಿತಾ ಅವರು ಇದೇ 17ರಂದು ಪೋಷಕರ ಮನೆಯಲ್ಲಿ ಆತ್ಮಹತ್ಯೆ ಮಾಡಿಕೊಂಡಿದ್ದರು.
ಪ್ರವೇಶ ಪರೀಕ್ಷೆಯನ್ನು ಮಾ.
ರಾಜ್ಯಾದ್ಯಂತ ಏಕಕಾಲಕ್ಕೆ ೭ ಕಡೆ ದಾಳಿ – ನುಂಗಣ್ಣರು ಅಚಾಮರಾಜನಗರ, ನ.೮- ರಾಜ್ಯಾದ್ಯಂತ ಏಕಕಾಲಕ್ಕೆ ೭ ಕಡೆ ಗುರುವಾರ ದಾಳಿ ನಡೆಸಿರುವ ಲೋಕಾಯುಕ್ತ ಪೊಲೀಸರು ಬ್ರಷ್ಟರ ಜನ್ಮ ಜಾಲಾಡಿದ್ದಾರೆ.
ಆಗಿನ ದಿನಗಳು ಹೆಚ್ಚು ಅನುಗ್ರಹದಾಯಕ ಆಗಿದ್ದವು.
3. ಅನೇಕ ಬ್ಯಾಂಕುಗಳಲ್ಲಿ ಬಹು ಖಾತೆಗಳಿಗೆ ಹಲವು ವಾಸ್ತವ ವಿಳಾಸಗಳನ್ನು ಗ್ರಾಹಕರು ಬಳಸಲು ಯುಪಿಐನಲ್ಲಿ ಅವಕಾಶವಿದೆ. 4.ಹಣ ಪಾವತಿ ಮಾಡಲು, ಗ್ರಾಹಕ ಸುರಕ್ಷಿತ ಪಿನ್ ಮೂಲಕ ವ್ಯವಹಾರ ಪ್ರಮಾಣೀಕರಿಸುತ್ತದೆ.
ಅದಕ್ಕೆ ಪ್ರತಿಯಾಗಿ ಇವರು ಜನರಿಗೆ ಕೊಟ್ಟದ್ದು, ಗೂಂಡಾಗಿರಿ ಸಂಸ್ಕೃತಿ, ಸ್ವಜನ ಪಕ್ಷಪಾತ, ಭ್ರಷ್ಟಾಚಾರ ಮತ್ತು ಸಮಾಜವನ್ನು ಒಡೆಯುವ ಮನೋವೃತ್ತಿ ಎಂದು ಹೇಳಿದರು.
ದಕ್ಷಿಣ ಭಾರತದ ಪ್ರಮುಖ ನಗರಗಳಿಂದ ಸಿಂಗಪುರ ಮಾರ್ಗವಾಗಿ ಹಾಂಕಾಂಗ್‌ಗೆ ವಿಮಾನ ಸೇವೆ ಇದೆ’ ಎನ್ನುತ್ತಾರೆ ಟೈಗರ್‌ಏರ್‌ ಸಂಸ್ಥೆ ನಿರ್ದೇಶಕ (ಮಾರುಕಟ್ಟೆ) ತೆಹ್‌ ಯಿಕ್‌ ಚುವಾನ್‌.
ಹೊಸ ಕಚೇರಿಗಳಿಗೆ ಇಲ್ಲಿರುವ ಟಿಡಿಬಿ ನಿರೀಕ್ಷಣಾ ಮಂದಿರ, ಖಾಲಿಯಿರುವ ಲೋಕೋಪಯೋಗಿ ಇಲಾಖೆ ವಸತಿ ಗೃಹಗಳು, ಕಿತ್ತೂರು ಅಭಿವೃದ್ಧಿ ಪ್ರಾಧಿಕಾರ ಕಚೇರಿ ಬಳಸಬಹುದಾಗಿದೆ’ ಎಂದು ಅವರು ಸಲಹೆ ನೀಡಿದರು.
ರೆನೊ ಇಂಡಿಯಾ ಶೇ 23 ಮಾರಾಟ ಪ್ರಗತಿ ದಾಖಲಿಸಿದೆ.
ಇಲ್ಲಿ ಎರಡನೆಯ ಪ್ರಶ್ನೆಯನ್ನು ಯಾರೂ ಕೇಳುವುದಿಲ್ಲ.
ಹೀಗೆ ಒತ್ತಾಯಿಸುವುದರಲ್ಲಿ– ಮನ್ನಣೆ ಬಯಸುವುದರಲ್ಲಿ ತಪ್ಪೇನೂ ಇಲ್ಲ.
ಅಂತಹ ಕಾರ್ಮಿಕರನ್ನು ಕರೆಸಿ ಸಿಪ್ಪೆ ಬೇರ್ಪಡಿಸುವ ಕೆಲಸ ಮಾಡಿಸಲಾಗುತ್ತದೆ.
ಪ್ರ: ಸದಾ ಫೇಸ್‌ಬುಕ್‌ನಲ್ಲಿ Online ನಲ್ಲಿರುವ ಗೃಹಿಣಿಯ ಹಿಂದೆ ಯಾರಿರುತ್ತಾರೆ?
ದ್ವಂದ್ವಗಳಿಂದಾಗಿ ಶಿಕ್ಷಣ ವ್ಯವಸ್ಥೆ ಸೊರಗಿದೆ ಎಂದು ಬೇಸರ ವ್ಯಕ್ತಪಡಿಸಿದರು.
"ಮಸ್ತ್ಮೊಹಬ್ಬತ್‌' ಚಿತ್ರ ನಿರ್ಮಾಪಕ ಶೇಖರ್‌ ಈ ಚಿತ್ರಕ್ಕೂ ನಿರ್ಮಾಪಕರು.
ಅಂಕಣಕಾರ ಪ್ರತಾಪ್ ಸಿಂಹ ಅವರು ಸ್ನೇಹಿತನ ಮನೆಯಿಂದ ಗಿರಿನಗರದಲ್ಲಿರುವ ತಮ್ಮ ಮನೆಗೆ ಹೋಗುತ್ತಿದ್ದಾಗ ಅವರನ್ನು ಕೊಲ್ಲಲು ಈ ದುಷ್ಕರ್ಮಿಗಳು ನಡೆಸಿದ ಸಂಚನ್ನು ಸಿಸಿಬಿ ಪೊಲೀಸರು ಭೇದಿಸಿದ್ದರು.
ದಸರೆ ಕಾಲದಲ್ಲಿ ಮೈಸೂರಿನ ಸೊಬಗು ಕಾಣುವುದೇ ಒಂದು ಸೊಗಸು.
ಆನಂತರ ಎಲ್ಲ ಸದಸ್ಯರು ಹೊರನಡೆದರು.
ಇಂತು ಪ್ರಸಿದ್ಧವಾದ ಈ ಎರಡು ಬಳಿಗಳಲ್ಲಿ, ‘ರಾಮಾಯಣ’ವು ಸೂರ್ಯವಂಶೀಯ ಕ್ಷತ್ರಿಯರ ಕಥೆಯಾದರೆ ‘ಮಹಾಭಾರತ’ವು ಚಂದ್ರವಂಶೀಯರ ಕಥೆಯಾಗಿದೆ.
ತಂದೆ ಕೇಂದ್ರ ಸರ್ಕಾರದ ಕೂಲಿಗಾಗಿ ಕಾಳು ಯೋಜನೆ ಅಡಿಯಲ್ಲಿ ಕೆಲಸ ಮಾಡಿ ಕುಟುಂಬವನ್ನು ನಿರ್ವಹಣೆ ಮಾಡುತ್ತಿದ್ದಾರೆ.
ಬುಧವಾರ ಮಧ್ಯರಾತ್ರಿ ತೌಸಿಫ್ ಕರಡಿ ಎನ್ನುವರ ಮನೆ ಮೇಲೆ ದಾಳಿ ಮಾಡಿದ ಎಂಟರಿಂದ ಹತ್ತು ಜನರಿದ್ದ ತಂಡ ತಲ್ವಾರ್ ಹಾಗೂ ಮಾರಕಾಸ್ತ್ರಗಳಿಂದ ಮನಬಂದಂತೆ ಹಲ್ಲೆ ನಡೆಸಿದೆ ಎನ್ನಲಾಗಿದೆ.
ಉತ್ತರ ಪ್ರದೇಶದ ಮೂಲದ ಬಯೊಟೆಕ್ನಾಲಜಿ ವಿದ್ಯಾರ್ಥಿ ನಜೀಬ್ ಅಕ್ಟೋಬರ್ 15 ರಿಂದ ಕಾಣೆಯಾಗಿದ್ದಾರೆ.
ಇದನ್ನು ಅರಿತ ನಾವು ಮಣ್ಣನ್ನು ತಿಂದು ಹಸಿವು ನೀಗಿಸಿಕೊಳ್ಳಬಹದೆಂದು ಪ್ರಯತ್ನ ಪಟ್ಟೆವು.
ದಲಿತ ಮುಖ್ಯಮಂತ್ರಿಯ ಪ್ರಶ್ನೆ ಬಂದಾಗ ಕೂಡ ಸಮಾಜವಾದಿ ಹಿನ್ನೆಲೆಯ ಸಿದ್ದರಾಮಯ್ಯನವರು ‘ಹೌದು, ಆ ಕಾಲ ಬಂದಿದೆ.
ಅವರನ್ನು ಸಕಲ ಕಲಾ ವಲ್ಲಭರನ್ನಾಗಿ ಮಾಡಲು ಹೋಗಿ ಮಾರಾಟದ ವಸ್ತುವನ್ನಾಗಿ ರೂಪಿಸುತ್ತಿದ್ದೇವೆ ಎನಿಸುತ್ತಿದೆ ಎಂದರು.
ಒಂದ್ ಈ ಮೇಲ್ ಮಾಡ್ಕೊಳಕ್ಕೆ ಎಷ್ಟು ದುಡ್ಡು ಖರ್ಚಾಗುತ್ತೆ?’
ಸುಖವಿದ್ದರೂ ಕಷ್ಟ ಕಷ್ಟ ಎಂದು ಅಳುವವರೂ ಇರುತ್ತಾರೆ.
ಛಾವಣಿಯಲ್ಲಿ ಹಸಿರು ಮತ್ತು ಬಂಗಾರ ಬಣ್ಣದ ನಕ್ಷೆಗಳು.
ಯಾರೂ ಸಮಾಜವನ್ನು ಒಡುಕು ಉಂಟುಮಾಡುವ, ಸಂಘಟನೆಯನ್ನು ವಿರೋಧಿಸುವವರು, ದುರುಪಯೋಗ ಪಡಿಸಿಕೊಳ್ಳುವವರ ವಿರುದ್ಧ ಶಿಸ್ತು ಕ್ರಮ ಜರುಗಿಸಲಾಗುವುದು ಎಂದು ಎಚ್ಚರಿಸಿದರು.
ಎರಡು ಬಾರಿ ಆವುಂತ್ರಣ ಪತ್ರಿಕೆ ವುದ್ರಣWednesday, September 28th, 2011 ಮೈಸೂರು,ಸೆ.
ಸ್ಥಳೀಯರು ತಮ್ಮ ಶ್ರಮದಿಂದ ಸೃಷ್ಟಿಸಿದ್ದನ್ನು ಸಮೀಪದ ಮಾರುಕಟ್ಟೆ ಸ್ಥಳಕ್ಕೆ ಒಯ್ಯಲು ಸಂಪರ್ಕ ಸಿಕ್ಕಿದಂತಾಗುತ್ತದೆ.
ಆಂಧ್ರಶೈಲಿ ಸೋರೆಕಾಯಿ ಪಲ್ಯ ಮಾಡುವ ವಿಧಾನ ನಗರೋಟಾ ಉಗ್ರ ದಾಳಿಯ ಹುತಾತ್ಮರಿಗೆ ಅಂತಿಮ ಗೌರವ ಸಮರ್ಪಣೆ ಜನವರಿ 22ರಂದು ಬೆಂಗಳೂರಿನ ಬೋರಿಂಗ್ ಸಂಸ್ಥೆಯಲ್ಲಿ ನಡೆದ 'ಕರ್ನಾಟಕ ಫ್ಯಾಶನ್ ವೀಕ್ 2014'ನ್ನು ರಾಜ್ಯ ಪ್ರವಾಸೋದ್ಯಮ ಸಚಿವ ಆರ್.
ನೀರಿನ ವಿಚಾರವಾಗಿ ಉಭಯ ರಾಜ್ಯಗಳ ಮಧ್ಯೆ ಮುಂದೆ ಗಲಾಟೆ ನಡೆದರೆ ಎರಡು ರಾಜ್ಯಗಳ ಗಡಿಯಲ್ಲಿ ಉಪವಾಸ ಸತ್ಯಾಗ್ರಹ ಮಾಡುವುದಾಗಿ ಉಮಾ ಭಾರತಿ ತಿಳಿಸಿದರು.
ಹೀಗಾಗಿ ಸಮಸ್ಯೆ ಬಗೆಹರಿಸಲು ಪ್ರಧಾನಿ ಮೋದಿ ಅವರು ಮುಂದಾಗಬೇಕು ಎಂದು ಪ್ರತಿಪಾದಿಸಿದರು.
ಕಾಬುಲ್ ನ ಅಮೆರಿಕನ್ ವಿವಿ ಮೇಲೆ ದಾಳಿ: 12 ಜನರ ಸಾವುಅಫ್ಘಾನಿಸ್ಥಾನದ ಕಾಬುಲ್ ನಲ್ಲಿರುವ ಅಮೆರಿಕನ್ ವಿಶ್ವವಿದ್ಯಾನಿಲಯದ ಮೇಲೆ ಭಯೋತ್ಪಾದಕ ದಾಳಿ ನಡೆದಿದ್ದು 12 ಜನರು ಸಾವನ್ನಪ್ಪಿದ್ದಾರೆ.
ಮೈನಿಂಗ್ ಕಂಪನಿಗೆ ಪರವಾನಗಿ ನೀಡಲು ಕಿಕ್ ಬ್ಯಾಕ್ ಪಡೆದ ಪ್ರಕರಣ ಸಂಬಂಧ ಯಡಿಯೂರಪ್ಪ ಅವರಿಗೆ ಸಿಬಿಐ ವಿಶೇಷ ನ್ಯಾಯಾಲಯ ಕ್ಲೀನ್ ಚಿಟ್ ನೀಡಿದ್ದು, ಬಿಎಸ್ ವೈ ಸೈರಿದಂತೆ ಎಲ್ಲಾ 13 ಆರೋಪಿಗಳನ್ನು ಖುಲಾಸೆಗೊಳಿಸಿದೆ.
ಆದರೆ, ಕಿರು, ಸಣ್ಣ ಮತ್ತು ಮಧ್ಯಮ (ಎಂಎಸ್‌ಎಂಇ) ಕೈಗಾರಿಕೆಗಳ ಬೆಳವಣಿಗೆಗೆ ಹಲವಾರು ಅಡಚಣೆಗಳನ್ನು ಎದುರಿಸುತ್ತಿವೆ.
ರಾಜತಾಂತ್ರಿಕವಾಗಿ ಸೋವಿಯತ್ ಒಕ್ಕೂಟದ ಮೇಲೆ ಒತ್ತಡ ಹೇರಲು, ರಷ್ಯಾದ ಮೇಲೆ ಮುನಿಸಿಕೊಂಡಿದ್ದ ಚೀನಾವನ್ನು ಬಳಸಿಕೊಂಡರು.
ಹೊಸ ಹೊಸ ಸಿನಿಮಾಗಳು ಯೂ ಟ್ಯೂಬಿನಲ್ಲಿ ನೋಡಲು ಸಿಗುತ್ತವೆ.
ಪುರಸಭೆ ಆಡಳಿತ ಮಂಡಳಿ, ಅಧಿಕಾರಿಗಳು ಉದ್ಯಾನಕ್ಕೆ ರಕ್ಷಣೆ ಒದಗಿಸಿ ಮಕ್ಕಳ ಉಪಯೋಗಕ್ಕೆ ಅನುಕೂಲ ಮಾಡಿಕೊಡಿ ಎಂಬುದು ಪೋಷಕರ ಒಕ್ಕೊರಲ ಮನವಿಯಾಗಿದೆ.
ಆದರೆ ಬಡವರ ಮಕ್ಕಳು ಅನಿವಾರ್ಯವಾಗಿ ಸರ್ಕಾರಿ ಶಾಲೆಯಲ್ಲಿಯೇ ಓದಬೇಕಾಗಿದೆ.
ರಾಷ್ಟ್ರ ಕಟ್ಟುವ ಕಾರ್ಯದಲ್ಲಿ ಎಲ್ಲ ಕೈಗಳೂ ಒಂದಾದವು.
ಮಾತುಕತೆ ಬೇಕಿಲ್ಲ, ನೇರವಾಗಿ ಯುದ್ಧ ನಡೆಯಬೇಕಿದೆ.
ಒಂದು ನಂಬಿಕೆ ಒಬ್ಬರಿಗೆ..
ಕಾಶ್ಮೀರ ವಿವಾದದಕ್ಕೆ ಭಯೋತ್ಪಾದನೆ ಪರಿಹಾರವಲ್ಲ ಎಂದು ಸಿಪಿಐ(ಎಂ) ಹಿಂದಿನಿಂದಲೂ ಹೇಳುತ್ತಾ ಬಂದಿದೆ.
ಎಲ್ಲಕ್ಕಿಂತ ಮುಖ್ಯವಾಗಿ ಗ್ರಾಮದ ಅರಣ್ಯ, ಖನಿಜ ಸಂಪತ್ತು ಆಯಾ ಗ್ರಾಮದ ಆಸ್ತಿ ಆಗಬೇಕು.
ಇದರಂತೆ 36ಕ್ಕೂ ಹೆಚ್ಚು ಅಧಿಕಾರಿಗಳು ಹಂತಕರಿಗಾಗಿ ಹುಡುಕಾಡುತ್ತಿದ್ದಾರೆ.
ಚಾರ್ಜ್‌ ಮಾಡಲು ಯುಎಸ್‌ಬಿ ಕೇಬಲ್ ನೀಡಿದ್ದಾರೆ, ಆದರೆ ಚಾರ್ಜರ್ ನೀಡಿಲ್ಲ.
ಹದಿಹರೆಯದವರನ್ನು ಅರ್ಥ ಮಾಡಿಕೊಳ್ಳುವುದರಲ್ಲಿ ಇಂದಿಗೂ ನಮ್ಮ ಸಮಾಜ ಸೋತಿದೆ.
ಸಾಮಾಜಿಕ ಜಾಲತಾಣ ವ್ಯಸನದಿಂದ ಅಪಾಯ ಸಾಮಾಜಿಕ ಜಾಲತಾಣಗಳ ಅತಿಯಾದ ಬಳಕೆಯಿಂದ ಯುವಜನರ ಮಾನಸಿಕ ಆರೋಗ್ಯದ ಮೇಲೆ ಕೆಟ್ಟ ಪರಿಣಾಮಗಳಾಗುತ್ತವೆ.
ಇದರಿಂದಾಗಿ ಸೂಕ್ತ ಧಾರಣೆ ದೊರೆಯದೆ ರೈತ ಕಂಗಾಲಾಗಿದ್ದಾನೆ.
ವಿರೋಧ ಪಕ್ಷಗಳು ಏನೇ ಹೇಳಿದರೂ ಅದನ್ನು ‘ಇದು ಸೇನೆಗೆ ಮಾಡುವ ಅವಮಾನ’ ಎಂದು ಬಣ್ಣಿಸುವುದರ ಮೂಲಕ ಆಳುವ ಪಕ್ಷವೂ ರಾಜಕೀಯ ಮಾಡುತ್ತಿದೆ.
ಜಗತ್ತಿನಲ್ಲಿ ಅನೇಕ ಕಡೆ, ಹಾದಿಬೀದಿಗಳಲ್ಲಿ ‘ಪಾಪ್‌ಅಪ್ಸ್’ ಗೂಡಂಗಡಿ ಇಟ್ಟು ಪುಸ್ತಕ ಮಾರಾಟ ಮಾಡುತ್ತಿದ್ದಾರೆ, ಬರೀ ಆನ್‌ಲೈನ್‌ನಲ್ಲಿ ಮಾತ್ರ ಅಲ್ಲ ಈ ಲೇನ್‌ನಲ್ಲೂ (ಅಂದರೆ ಈ ಬೀದಿಯಲ್ಲೂ) ಪುಸ್ತಕ ಸಿಗುತ್ತದೆ ಬನ್ನಿ ಎಂದು ಕರೆಯುತ್ತಿದ್ದಾರೆ.
ಮುಂದಿನ ಎರಡು ತಿಂಗಳವರೆಗೆ ತಾಲ್ಲೂಕಿನ ಯಾವುದೇ ಗ್ರಾಮದಲ್ಲಿ ಕುಡಿಯುವ ನೀರಿಗೆ, ಜಾನುವಾರಗಳಿಗೆ ಮೇವಿನ ಸಮಸ್ಯೆ ಇಲ್ಲ.
ಭಾರತದಂತಹ ರಾಷ್ಟ್ರದಲ್ಲಿ ಸಾಂಸ್ಕೃತಿಕ ಹಾಗೂ ಸಾಂಸ್ಥಿಕ ನೆಲೆಯಲ್ಲಿ ಬದಲಾವಣೆಗೆ ಆಶಾ ಸಿಂಗ್ ತುಂಬಿದ ಹೊಸ ಶಕ್ತಿ ಅಪೂರ್ವವಾದದ್ದು.
ಉತ್ತರ ಕರ್ನಾಟಕದಲ್ಲಿ ಪಕ್ಷಕ್ಕೆ ಒಳ್ಳೆಯ ಅವಕಾಶಗಳಿವೆ.
ಇದೇ ವೇಳೆ ಸಚಿವ ಸಂಪುಟಕ್ಕೆ ಯೋಗೇಶ್ವರ್ ಅವರು ಸೇರ್ಪಡೆಗೊಳ್ಳಲಿದ್ದಾರೆಂಬ ಮಾತುಗಳು ಬರುತ್ತಿದ್ದು, ಹೈಕಮಾಂಡ್ ಜೊತೆಗಿನ ಚರ್ಚೆ ವೇಳೆ ಪರಮೇಶ್ವರ್ ಅವರು ಈ ಬಗ್ಗೆ ಮಾತುಕತೆ ನಡೆಸಲಿದ್ದಾರೆಂದು ಹೇಳಲಾಗುತ್ತಿದೆ.
ಹೀಗಾಗಿ 2019ರ ಚುನಾವಣೆ ಬಗ್ಗೆ ತಲೆಕೆಡಿಸಿಕೊಳ್ಳುವಷ್ಟು ವ್ಯವಧಾನ ಶ್ರೀಸಾಮಾನ್ಯರಲ್ಲಿ ಕಂಡುಬರುತ್ತಿಲ್ಲ.
ಭಾರತದಲ್ಲಿ ಭಾಷಾ ವೈವಿಧ್ಯತೆ ಇರುವುದೇ ನಮ್ಮ ಸಮಸ್ಯೆ, ಚೀನಿಯರಂತೆ ನಮ್ಮಲ್ಲೂ ಒಂದೇ ಭಾಷೆ ಇದ್ದಿದ್ದರೆ ಚೆನ್ನಾಗಿರುತ್ತಿತ್ತು ಅನ್ನುವ ಅಭಿಪ್ರಾಯ ಕೆಲವರದ್ದು.
ಈ ಹೂಡಿಕೆ ನಿಮಗೂ ನಿಮ್ಮ ಮಗುವಿನ ಭವಿಷ್ಯಕ್ಕೂ ಸದಾ ಸ್ಪಂದಿಸುತ್ತದೆ.
ಉದ್ಯೋಗಾವಕಾಶ ಇಲ್ಲವಾಗಿ ನಿರುದ್ಯೋಗಿಗಳ ಸಂಖ್ಯೆ ಶೇಕಡ 28ಕ್ಕೆ ಏರಿತು.
2013 ಅರ್ಚನಾ ಅವರ ಕ್ರೀಡಾ ಬದುಕಿಗೆ ಹೊಸ ತಿರುವು ನೀಡಿತು.
ಮತ್ತೊಬ್ಬ ಐಎಸ್ಐ ಗೂಡಾಚಾರಿ ಬಂಧನರಕ್ಷಣಾ ಇಲಾಖೆಯ ಗೌಪ್ಯ ಮಾಹಿತಿಗಳನ್ನು ಪಾಕಿಸ್ತಾನ ದೇಶಕ್ಕೆ ಬೇಹುಗಾರಿಕೆ ಮಾಡುತ್ತಿದ್ದಾರೆಂದು ಹೇಳಿ ಗುರುವಾರವಷ್ಟೇ ಪಾಕಿಸ್ತಾನ ರಾಯಭಾರಿ ಕಚೇರಿಯ ಅಧಿಕಾರಿಗಳನ್ನು ಬಂಧನಕ್ಕೊಳಪಡಿಸಿ ವಿಚಾರಣೆ ನಡೆಸಲಾಗಿತ್ತು.
ಭ್ರಷ್ಟ ನಿಗ್ರಹಕ್ಕೆ ಸ್ಥಾಪನೆಗೊಂಡ ಈ ಸಂಸ್ಥೆಯ ಮುಖ್ಯಸ್ಥ ಹಾಗೂ ಅವರ ಪುತ್ರ ಮಹಾಭ್ರಷ್ಟರು ಎಂಬ ಅಪಖ್ಯಾತಿಗೆ..
ಕನ್ನಡ ಚಿತ್ರರಂಗದ ಖ್ಯಾತ..
ಈ ಘಟನೆ ಅಷ್ಟೂ ಘಟನಾವಳಿಯನ್ನು ಸ್ಥಳೀಯರೊಬ್ಬರು ಮೊಬೈಲ್ ನಲ್ಲಿ ಚಿತ್ರೀಕರಿಸಿದ್ದು, ಈ ವಿಡಿಯೋ ಇದೀಗ ಸಾಮಾಜಿಕ ಜಾಲತಾಣಗಳಲ್ಲಿ ವೈರಲ್ ಆಗಿದೆ.
ಇಷ್ಟು ಹೊತ್ತಿನವರೆಗೂ ಬೆಳಗಿನಿಂದ ಮಾಡಿದ ಎಲ್ಲಾ ಲೆಕ್ಕಾಚಾರಗಳನ್ನೂ ನೋಡಿದೆ.
ನೋಟುಗಳನ್ನು ನಿಷೇಧಿಸಿದ್ದು ಕಪ್ಪು ಹಣ ಹೊಂದಿರುವ ಕುಳಗಳಿಗೆ ದೊಡ್ಡ ತಲೆನೋವಾಗಿದ್ದು,..
ನಾನು ಮತ್ತೆ ಆತ ತನ್ನ ಗೆಳೆಯರ ಜತೆ ಆಟವಾಡುವ ಬಗ್ಗೆ ಕೇಳಿದಾಗ, ತನ್ನ ಗೆಳೆಯರ ಜತೆ ಐ-ಪಾಡ್‌ನ‌ಲ್ಲಿ ವರ್ಚುವಲ್‌ ಆಟಗಳನ್ನು ಆಡುವ ಬಗ್ಗೆ ಹೇಳಲು ಶುರು ಮಾಡಿದ.
ಸಿಂಗ್ ಕಿಡಿಜಮ್ಮು ಮತ್ತು ಕಾಶ್ಮೀರದ ನಗ್ರೋಟಾ ಉಗ್ರರ ದಾಳಿ ಮೂಲಕ ಎಂದಿಗೂ ತನ್ನ ನಡೆ ಬದಲಿಸಿಕೊಳ್ಳುವುದಿಲ್ಲ ಎಂಬ ಸಂದೇಶವನ್ನು ಪಾಕಿಸ್ತಾನ ರವಾನಿಸುತ್ತಿದೆ ಎಂದು ಬಿಜೆಪಿ ನಾಯಕ ಆರ್.
ಹೀಗೇಕೆ ಎಂದು ಕೇಳಿದರೆ, ‘ಮುಟ್ಟಾಗುವುದರಿಂದ ಅವಳು ಮಲಿನ’ ಎಂಬ ಉತ್ತರ ಸಿದ್ಧ.
ಘಿ‘ದೆಹಲಿ ಕನ್ನಡಿಗಘಿ’ ಪತ್ರಿಕೆ ಸ್ಥಾಪಿಸಿರುವ ಇತರ ಪ್ರಶಸ್ತಿಗಳನ್ನು ಸಾಮಗ ಅವರು ಪ್ರಕಟಿಸಿದರು.
ಇಂತಹ ಕಟು ಟೀಕೆಗಳನ್ನೂ ಲೆಕ್ಕಕ್ಕೆ ತೆಗೆದುಕೊಳ್ಳದ ‘ಸಮಾಜವಾದಿ’ ಸರ್ಕಾರ ತನಗೆ ಸರಿಕಂಡ ರೀತಿಯಲ್ಲಿಯೇ ಮುನ್ನಡೆದಿತ್ತು. 1970ರಲ್ಲಿ ಸರ್ಕಾರ ಅಗ್ಗದ ಹತ್ತಿಯನ್ನೂ ರೇಷನ್‌ ಮೂಲಕ ಮಾರಾಟ ಮಾಡಲು ಮುಂದಾಗಿತ್ತು.
ಈ ವರ್ಷ ಉತ್ತಮ ಬೆಲೆಯೂ ಇರುವುದರಿಂದ ಬೆವರಿಗೆ ತಕ್ಕ ಪ್ರತಿಫಲ ದೊರೆಯುತ್ತಿದೆ ಎಂದು ಹೇಳುತ್ತಾರೆ ಅವರು.
ಟೆಲಿವಿಷನ್ನಿನ ಬಹುತೇಕ ಖ್ಯಾತನಾಮರು ತಮ್ಮಷ್ಟಕ್ಕೆ ತಾವೇ ಪ್ರಚಾರಕರಾಗಿ ತಮ್ಮ ವ್ಯಕ್ತಿತ್ವವನ್ನು ಕುಂದಿಸಿಕೊಳ್ಳುತ್ತಿದ್ದಾರೆ.
ಆರ್ ಎಸ್ ಎಸ್ ನ ಸಂಸ್ಥಾಪನಾ ದಿನದ ಅಂಗವಾಗಿ ಟ್ವೀಟ್ ಮಾಡಿರುವ ಪ್ರಧಾನಿ ನರೇಂದ್ರ ಮೋದಿ, ಸ್ವಯಂ ಸೇವಕರಿಗೆ ಶುಭಾಶಯ ಕೋರಿದ್ದಾರೆ.
ನಿಕ್ಸನ್ ಮತ್ತು ಕಿಸ್ಸಿಂಜರ್ ಅವರ ಭಾರತ ವಿರೋಧಿ ನಿಲುವಿನ ಬಗ್ಗೆ ಪ್ರಿನ್ಸ್‌ಟನ್ ವಿಶ್ವವಿದ್ಯಾಲಯದ ಪ್ರೊಫೆಸರ್ ಗ್ಯಾರಿ ಜೆ ಬಾಸ್ ತಮ್ಮ ‘ಬ್ಲಡ್ ಟೆಲಿಗ್ರಾಂ’ ಕೃತಿಯಲ್ಲಿ ಸವಿಸ್ತಾರವಾಗಿ ಬರೆದಿದ್ದಾರೆ.
‘ಸಂಬಂಧಪಟ್ಟ ಅಧಿಕಾರಿಗಳು ತಿಂಗಳಿಗೊಮ್ಮೆ ಈ ಕಾನೂನು ಅನುಷ್ಟಾನ ಕಾರ್ಯ ಹೇಗೆ ನಡೆಯುತ್ತಿದೆ ಎಂದು ಪರಿಶೀಲನೆ ನಡೆಸಿದರೆ ಸಾಕು.
ಆಂಡ್ರಾಯ್ಡ್ ಕಾರ್ಯಾಚರಣ ವ್ಯವಸ್ಥೆಗೆ ಹಲವು ಆಟಗಳು ಲಭ್ಯವಿವೆ.
ನೂರಾನಿ) ಅವರ ಲೇಖನಗಳು ಬಹಳ ಉಪಯುಕ್ತವಾದವು.
ನ್ಯಾಯದಾನದ ಹೆಸರಿನಲ್ಲಿ ತನ್ನದೇ ನಾಗರಿಕರನ್ನು ಕೊಲ್ಲುವ ರಾಷ್ಟ್ರಗಳು ಕೆಲವೇ ಕೆಲವು.
ದೇಗುಲದಲ್ಲಿರುವ ಸೀತಾದೇವಿಯ ವಿಗ್ರಹವು ಶ್ರೀರಾಮನ ಬಲಭಾಗಕ್ಕಿರುವುದು ಇಲ್ಲಿಯ ವಿಶೇಷ.
ಇ.ಪಿ. ವಾಸಪ್ಪ ಅವರು ಸಲಹೆ ನೀಡಿದರು.
ಆದರೆ ಇಂದು 50 ವರ್ಷಗಳು ಕಳೆದನಂತರ ಶಿಕ್ಷಣಕ್ಷೇತ್ರ ಅಸಮಾನತೆಯ ತೊಟ್ಟಿಲಾಗಿದೆ.
ಇದೇ ಕಾರಣಕ್ಕೆ ವಿವಿಯ ಉಪಕುಲಪತಿಗಳನ್ನು ಹಾಗೂ ಇತರೆ ಅಧಿಕಾರಿಗಳನ್ನು ಪ್ರತಿಭಟನಾಕಾರರು ಕೊಠಡಿಯಲ್ಲಿ ಕೂಡಿ ಹಾಕಿ ಪ್ರತಿಭಟನೆ ನಡೆಸಿದ್ದರು.
ಈತನ ಅರ್ಹತೆಗೆ ಬರ್ಕ್‌ಲಿ ವಿಶ್ವವಿದ್ಯಾಲಯದಲ್ಲಿ ಕೆಲಸ ದೊರೆಯಿತು.
ಆಕ್ರೋಶ ದಿನಕ್ಕೆ ಸಾರ್ವಜನಿಕರಿಂದ ನಿರೀಕ್ಷಿತ ಮಟ್ಟದಲ್ಲಿ ಸ್ಪಂದನೆ ಲಭಿಸಲಿಲ್ಲ.
ವೀರೇಂದ್ರ ಕೂಡ ನಿರ್ಮಾಣದಲ್ಲಿ ಕೈಜೋಡಿಸಿದ್ದಾರೆ.
ವೈದ್ಯನಾಥನ್ ವರದಿ ಶಿಫಾರಸ್ಸಿನಂತೆ 2004ರಿಂದ ರಾಜ್ಯದಲ್ಲಿ ದೈಹಿಕ ಶಿಕ್ಷಣವನ್ನು ಒಂದು ವಿಷಯವಾಗಿ ಅಳವಡಿಸಲಾಯಿತು.
ಮಾರ್ಗದರ್ಶನ ನೀಡಿ.
ಗೂಢಚಾರ್ಯೆ ನಡೆಸುತ್ತಿದ್ದ ಎಂದು ಹೇಳಿ ನಿನ್ನೆಯಷ್ಟೇ ಸಮಾಜವಾದಿ ಪಕ್ಷದ ರಾಜ್ಯಸಭಾ ಸದಸ್ಯ ಮುನಬ್ಬಾರ್ ಅವರ ಆಪ್ತ ಕಾರ್ಯದರ್ಶಿ ಫರ್ಹತ್ ಖಾನ್ ನನ್ನು ಪೊಲೀಸರು ಬಂಧನಕ್ಕೊಳಪಡಿಸಿದ್ದರು.
ಭಾರತೀಯ ಕ್ರಿಕೆಟ್ ತಂಡದಲ್ಲಿ ತುಂಬಾ ಕ್ರಿಕೆಟ್ ಆಟಗಾರರು ಜಿಪುಣರು ಎಂದು ಹೇಳಿದ ಯುವರಾಜ್ ಸಿಂಗ್ ಅವರ ಹೆಸರುಗಳನ್ನು ಬಹಿರಂಗ ಪಡಿಸಲು ಇಚ್ಚಿಸಲಿಲ್ಲ.
ಈ ಸಾಮಗ್ರಿಗಳ ತಯಾರಿಕೆ ಸರಳವಾದ್ದರಿಂದ, ಜೊತೆಗೆ ಅಂಗವಿಕಲರಿಗೂ ನೆರವಾಗುವ ದೃಷ್ಟಿಯಿಂದ ಅವರಿಗೆ ಆದ್ಯತೆ ನೀಡಲಾಗಿದೆ.
ಕಾರ್ನಾಡರು ಕೇವಲ ಸಾಹಿತಿನಟಕಕಾರರಷ್ಟೇ ಅಲ್ಲ ನಟ ನಿರ್ದೇಶಕರೂ ಹೌದು.
ಈ ಆ್ಯಪ್‌ ಸಹ ಡ್ಯಾಷ್‌ಲೇನ್‌ನಂತೆ ಪಾಸ್‌ವರ್ಡ್‌ಗಳನ್ನು ತಂತಾನೆ ಸೃಷ್ಟಿಸುತ್ತದೆ ಮತ್ತು ಅವುಗಳನ್ನು ಸುರಕ್ಷಿತವಾಗಿಡುತ್ತದೆ.
ಇತ್ತೀಚಿಗಷ್ಟೇ ಪೆಟ್ರೋಲ್ ಮತ್ತು ಡೀಸೆಲ್ ದರ ಏರಿಕೆ ಮಾಡಿದ್ದ ತೈಲ ಕಂಪನಿಗಳು ಇದೀಗ ಅಂತಾರಾಷ್ಟ್ರೀಯ ಮಾರುಕಟ್ಟೆಯಲ್ಲಿ ಕಚ್ಚಾತೈಲ ಬೆಲೆ ಏರಿಯಾದ ಹಿನ್ನೆಲೆಯಲ್ಲಿ ಶನಿವಾರ ಪೆಟ್ರೋಲ್ ಮತ್ತು ಡೀಸೆಲ್ ದರ ಪರಿಷ್ಕರಿಸಿದ್ದು, ಇಂದು ಮಧ್ಯರಾತ್ರಿಯಿಂದಲೇ ನೂತನ ದರ ಜಾರಿಗೆ ಬರಲಿದೆ.
ರೆಮೊ ಡಿಸೋಜ ದೊಡ್ಡ ವಸ್ತುವಿನ ಸಿನಿಮಾಗೆ ಕೈಹಾಕಿ ಗೊಂದಲದ ಹಗ್ಗದಿಂದ ಕೈಕಟ್ಟಿಸಿಕೊಂಡಿರುವುದಕ್ಕೆ ಸಾಕಷ್ಟು ಉದಾಹರಣೆಗಳು ಸಿನಿಮಾದಲ್ಲಿ ಸಿಗುತ್ತವೆ.
ಬೆಂಗಳೂರು: ಜಯನಗರದ ವಿನಾಯಕ ದೇವಾಲಯ ಸರ್ಕಾರದ ವಶಕ್ಕೆ; ಮೇಲ್ಮನವಿ ವಜಾಜಯನಗರ 4ನೇ ಬ್ಲಾಕ್ ನಲ್ಲಿರುವ ವಿನಾಯಕ ದೇವಾಲಯವನ್ನು ಸರ್ಕಾರದ ವಶಕ್ಕೆ ಪಡೆಯುವ ದಿಸೆಯಲ್ಲಿ..
ಅಭ್ಯರ್ಥಿಯೊಬ್ಬರ ಬೆಂಬಲಿಗರು ಮತದಾರರ ಮನೆಗಳಿಗೆ ಹಣ ಮತ್ತು ಮಾಂಸವನ್ನು ತಲುಪಿಸಿದರು.
ಹಾಗಿದ್ದರೆ ಬಿಳಿಯರು ಮಾತ್ರವೇ ಅನ್ಯಲೋಕದಿಂದ ಬಂದ ಜೀವಿಗಳು ಆಗಿರಬಹುದೆ?
ಆಗಾಗ ಇಲ್ಲಿಗೆ ಬಂದು ಹೋಗುತ್ತಿದ್ದರು.
ದಕ್ಷಿಣ ಏಷ್ಯಾದ ಕೆಲವು ಮುಸ್ಲಿಮರು ತಮಗೊಂದು ತಾಯಿನಾಡು ಬೇಕು ಎಂದು ಯಹೂದಿಗಳನ್ನು ಅನುಸರಿಸಿದರು.
ದಳ ಶಾಸಕ ಶಿವಲಿಂಗೇಗೌಡ ಮತ್ತಿತರರ ಪ್ರಸ್ತಾಪಕ್ಕೆ ಉತ್ತರಿಸಿದ ಅವರು, ಬೇಸಿಗೆ ತೀವ್ರವಾಗುತ್ತಿರುವ ಹಿನ್ನೆಲೆಯಲ್ಲಿ ಕುಡಿಯುವ ನೀರಿಗೆ ಹೆಚ್ಚಿನ ಹಣಬೇಕು.
ನೀರಿನಿಂದ ತೆಗೆದ ಬಳಿಕ ಬಿಸಿಲಿನಲ್ಲಿ ಅದು ಕಂದು ಬಣ್ಣಕ್ಕೆ ಬರುವ ತನಕ ಮತ್ತು ಗರಿಗರಿ ಆಗುವ ತನಕ ಒಣಗಿಸಿ.
ಐಎನ್ಎಸ್ ಅರಿಹಂತ್ ನ 100 ಸಿಬ್ಬಂದಿಗಳಿಗೆ ರಷ್ಯಾದ ವಿಶೇಷ ತಜ್ಞರು ತರಬೇತಿ ನೀಡಿದ್ದಾರೆ.
ಈ ಕ್ಷೇತ್ರವು ಹಿಂದೆ ಭೃಗಮಹರ್ಷಿಗಳ ಆಶ್ರಮವಾಗಿತ್ತು.
ನಿಯಮಿತ ತಪಾಸಣೆ ಮೂಲಕ ವಾಹನಗಳು ಉಂಟು ಮಾಡುವ ಮಾಲಿನ್ಯ ನಿಯಂತ್ರಣಕ್ಕೆ ತರಬಹುದು’ ಎಂದು ರಾಜ್ಯ ಮಾಲಿನ್ಯ ನಿಯಂತ್ರಣ ಮಂಡಳಿ ಅಧ್ಯಕ್ಷ ಲಕ್ಷ್ಮಣ್‌ ಹೇಳಿದರು.12 ವಾಹನಗಳು ಮತ್ತು ಮಾಲಿನ್ಯ ತಪಾಸಣೆ ಸಲಕರಣೆಗಳು ಸೇರಿ ಒಟ್ಟು ₹1.03 ಕೋಟಿ ಖರ್ಚು ಮಾಡಲಾಗಿದೆ ಎಂದರು.
ತರಗತಿಗಳಲ್ಲಿ ಇಲ್ಲವೇ ಚರ್ಚಾಕೂಟಗಳಲ್ಲಿ ಮಾತ್ರವಲ್ಲ, ವಿದ್ಯಾರ್ಥಿ ಸಂಘದ ಚುನಾವಣೆಗಳ ಸಂದರ್ಭದಲ್ಲಿಯೂ ಸಾವಿರಾರು ವಿದ್ಯಾರ್ಥಿಗಳ ಮುಂದೆ ರಾಜಕೀಯ ದರ್ಶನಗಳ ಗಂಭೀರ ಚರ್ಚೆಯಾಗುವ ಸಂಸ್ಥೆಯಿದು.
ಹಾಗೆಯೇ ನೇತ್ರಾವತಿ ಗುಂಪಿ ನಲ್ಲಿದ್ದ ಸದಸ್ಯರಾದ ವೆಂಕಟೇಶ್‌ ಹಾಗೂ ವಿಜಯ ಕುಮಾರ್‌ ಅವರ ಇತ್ತೀಚಿನ ಹೇಳಿಕೆ ತೀರಾ ಹಾಸ್ಯಾಸ್ಪದ.
ಅಲ್ಲದೇ, ಪುರಸಭೆ ಕೆಲಸ ಕಾರ್ಯಗಳು ಸರಿಯಾಗಿ ನಡೆಯುತ್ತಿದ್ದರೆ ಈಗಿರುವ ಕಾನೂನು ಸಲಹೆಗಾರರನ್ನೇ ಮುಂದುವರೆಸುವಂತೆ ತಿಳಿಸಿದರು.
ವಾಟ್ಸಪ್ ನ ನೂತನ ಗೌಪ್ಯತಾ ನೀತಿಯಿಂದ ವೈಯಕ್ತಿಕ ಮಾಹಿತಿ ಬಹಿರಂಗ?
ನೋಟು ನಿಷೇಧ: ಪ್ರವಾಸಿಗರ ಅನುಕೂಲಕ್ಕೆ ಉಪಯುಕ್ತ ಸಲಹೆಗಳುದೇಶದಾದ್ಯಂತ 500-1000 ಮುಖಬೆಲೆಯ ನೋಟುಗಳ ನಿಷೇಧದ ಬಳಿಕ ಪ್ರವಾಸಕ್ಕೆ ತೆರಳುವ ಪ್ರವಾಸಿಗರಿಗೆ ತೊಂದರೆಯಾಗಬಾರದು ಎಂಬ ಕಾರಣಕ್ಕೆ ಕೆಲ ಟ್ರಾವೆಲ್..
ತುಂಟು ಹುಡುಗರು ಕಲ್ಲಿನಿಂದ ಅತ್ಯಂತ ಮನೋಹರವಾದ ಶಿಲ್ಪಗಳ ಮುಖವನ್ನು ಜಜ್ಜಿ ಹಾಳು ಮಾಡಿದ್ದಾರೆ.
ಹಣದಾಸೆಗೆ ಬಿದ್ದ ಅವರು, ತಮ್ಮ 12 ಮಂದಿ ಗೆಳೆಯರನ್ನು ಈ ವ್ಯವಹಾರದಲ್ಲಿ ಪಾಲುದಾರನ್ನಾಗಿಸಿದ್ದಾರೆ.
ನಕಲಿ ನೋಟುಗಳನ್ನು ಭಯೋತ್ಪಾದನಾ ಚಟುವಟಿಕೆಗಳಿಗೆ ಬಳಸುವುದು ಅತ್ಯಂತ ಅಪಾಯಕಾರಿ.
ನರೇಗದಲ್ಲಿ ಕೆಲಸ ನೀಡುತ್ತಿಲ್ಲ: ನಾಗವಳ್ಳಿಯಿಂದ ಕರೆ ಮಾಡಿದ ಸ್ಥಳೀಯರೊಬ್ಬರು ಉದ್ಯೋಗ ಖಾತರಿ ಯೋಜನೆಯಡಿ ಕೆಲಸ ನೀಡುತ್ತಿಲ್ಲವೆಂದು ದೂರಿದರು.
೧೯೯೬, ೧೯೯೮ ಮತ್ತು ೨೦೦೧ ರಲ್ಲಿ ರಾಯ-ಚೂರು ಗ್ರಾಮೀಣ, ಯಾಪ-ಲ-ದಿನ್ನಿ ಪೊಲೀಸ್‌ ಠಾಣೆ ವ್ಯಾಪ್ತಿ- ಯಲ್ಲಿ..
ನಾನು ಅವರನ್ನು ಕೇಳಿಕೊಂಡಿದ್ದೇನೆ.
ಇಂತಹ ವೈರುಧ್ಯಗಳ ಸಾಮಾಜಿಕ ವಾಸ್ತವಗಳ ನಡುವೆಯೇ, ಭಾರತದ ಅತಿ ದೊಡ್ಡ ಬಹುರಾಷ್ಟ್ರೀಯ ಐಟಿ ಕಂಪೆನಿಗಳ ನಾಯಕತ್ವ ಸ್ಥಾನಗಳಲ್ಲಿ ಮಹಿಳೆಯರಿದ್ದಾರೆ ಎಂಬುದು ಒಳ್ಳೆಯ ಬೆಳವಣಿಗೆ.
‘ಮಂಗಳೂರಿನ ಧಾರ್ಮಿಕ ಕೇಂದ್ರಗಳು’ ಎಂಬ ಐದನೆಯ ಅಧ್ಯಾಯ ಮಂಗಳೂರಿನ (ಕರಾವಳಿಯ) ಸರ್ವಧರ್ಮ ಸಾಮರಸ್ಯದ ಬಾಳ್ವೆಗೆ ಕನ್ನಡಿ ಹಿಡಿಯುತ್ತದೆ (ಪು. 395–480).
ರೋಗಿಗಳನ್ನು ಮೋಸಗೊಳಿಸುವ ಕಂಪೆನಿಗಳು ವಿಮೆ ಕಂತುಗಳನ್ನು ಬಲು ಸಂತೋಷದಿಂದ ಕಟ್ಟಿಸಿಕೊಂಡು, ತಾವು ಪಾವತಿ ಮಾಡಬೇಕಾದಾಗ ಮಾತ್ರ ಬಹಳಷ್ಟಕ್ಕೆ ಕತ್ತರಿ ಹಾಕುತ್ತವೆ.
ನಿವೇಶನಗಳಿಗೆ ಅಡಿವೊಂದಕ್ಕೆ ೫೫೦ ರೂ., ಎಲ್.
ರಾಜೇಗೌಡ ಅವರು ಸಮಯ ಸಾಧಕ ರಾಜಕಾರಣಿ ಎಂಬುದು ರುಜುವಾತಾಗುತ್ತದೆ ಎಂದಿದ್ದಾರೆ.
ಹೀಗೆ ಇಲ್ಲಗಳ ಪಟ್ಟಿ ಬೆಳೆಯುತ್ತದೆ.
ಅದನ್ನು ಗಮನಿಸಿದ ಪೊಲೀಸರು, ಸ್ಥಳಕ್ಕೆ ಹೋಗಿ ಮೂವರನ್ನು ಪ್ರತಿಭಟನಾಕಾರರಿಂದ ಬಿಡಿಸಿ ಕಳುಹಿಸಿದರು.
ಈ ಕ್ರಮವನ್ನು ಭಯೋತ್ಪಾದನೆ ನಿಗ್ರಹದ ಜೊತೆ ಜೋಡಿಸಿರುವ ಕಾರಣ, ತೀರ್ಮಾನ ಹಿಂಪಡೆಯಿರಿ ಎಂದು ಆಗ್ರಹಿಸಲು ಕಾಂಗ್ರೆಸ್ ಹಿಂಜರಿಯುತ್ತಿದೆ.
ಪತಿ ತಮ್ಮನ್ನು ಹಾಗೂ ಮೂವರು ಹೆಣ್ಣು ಮಕ್ಕಳನ್ನು ಬಿಟ್ಟು ದೂರವಾಗಿ ಬೇರೆ ಮದುವೆ ಆಗಿದ್ದರು.
ಅವರು ಜೋ ಕುಮಾರಸ್ವಾಮಿ ನಾಟಕದ ಅಭಿನಯಕ್ಕಾಗಿ ಸಾಕಷ್ಟು ಬಾರಿ ಹಾಸನಕ್ಕೆ ಬಂದಿದ್ದರು.
ಅಲ್ಲದೆ ಕೆಲವು ವಾರಗಳ ಕಾಲ ವಿಶ್ರಾಂತಿಯಲ್ಲಿರುವಂತೆ ವೈದ್ಯರು ಸಲಹೆ ನೀಡಿದ್ದಾರೆಂದು ತಿಳಿದುಬಂದಿದೆ.
ಯಾಂತ್ರಿಕ ಜೀವನದಲ್ಲಿ ನಲುಗದಿರಲಿ ಸಂಸ್ಕೃತಿSunday, March 29th, 2009 ಇದು ಕಂಪ್ಯೂಟರ್‌ ಯುಗ.
ದೂರದ ಕಾವೇರಿ ನದಿಯಿಂದ ಸಾವಿರಾರು ಕೋಟಿ ರೂಪಾಯಿ ವ್ಯಯಿಸಿ ಇನ್ನಷ್ಟು ಪ್ರಮಾಣದ ನೀರು ತರುವ ಯೋಜನೆ ರೂಪಿಸುವ ಬದಲು ನಗರದಲ್ಲೇ ‘ಮತ್ತೊಂದು ಕಾವೇರಿ’ಯನ್ನು ಸೃಷ್ಟಿಸಬೇಕು.
ಚೆನ್ನೈ: ಹೃದಯಸ್ತಂಭನಕ್ಕೆ ಒಳಗಾಗಿ ವಿಷಮ ಪರಿಸ್ಥಿತಿಗೆ ತಲುಪಿದ್ದ ಜಯಲಲಿತಾ ಅವರ ಜೀವವನ್ನು ಕಡೆಯ ಎರಡು ದಿನ ಹಿಡಿದಿಟ್ಟಿದ್ದು 'ಎಕ್ಮೋ' ಎಂಬ ಪುಟ್ಟ ಯಂತ್ರ..
ಬೆಳೆಗಾರರು ಸಮಯಕ್ಕೆ ಸರಿಯಾಗಿ ತಾತ್ಸಾರ ತೋರದೆ ಅಗತ್ಯವಾದ ಔಷಧಿಗಳನ್ನು ಸಿಂಪಡಿಸಬೇಕು ಎಂದು ಸೂಚಿಸಿದರು.
ಇರುವ ಸಮಯವೇ ಕಡಿಮೆ.
ಒಂದು ಜನಾಂಗದ ಭಾಷೆಯನ್ನು ಬಳಸಿದರೆ ಆ ನಾಡಿನ ಶ್ರೀಮಂತಿಕೆ ಹೆಚ್ಚಾಗುತ್ತದೆ ಎಂಬುದನ್ನು ಪ್ರತಿಯೊಬ್ಬರು ಮನಗಾಣಬೇಕು ಎಂದು ಹೇಳಿದರು.
ನಂತರ ಇದು ಮದ್ಯ ಉರಿಯಲ್ಲಿ ಹಳದಿ ಬಣ್ಣ ಬರುವವರೆಗೂ ಕಾಯಿಸಿ, ನಂತರ ಅದನ್ನು ಎಬ್ಬಿಸಿ ಇನ್ನೊಂದು ಬದಿಯನ್ನು ಹೀಗೆ ಕಾಯಿಸಿ.
ದಲಿತ ಸಂಘರ್ಷ ಸಮಿತಿ ವತಿಯಿಂದ ಏರ್ಪಡಿಸಿದ್ದ ಕಾರ್ಯ ಕರ್ತರ ಆತ್ಮಾವಲೋಕನ ಸಭೆಯಲ್ಲಿ ಮಾತನಾಡಿ ಕುಡಿಯುವ ನೀರಿಗೆ ಹಾಹಾಕಾರ ತಲೆದೋರಿದೆ.
ಅಣೆಕಟ್ಟು ನಿರ್ಮಾಣದಿದಂದ ಟಿಬೆಲ್ ನಲ್ಲಿರುವ ಜನರಿಗೆ ಆಹಾರ ಭದ್ರತೆ, ಉದ್ಯೋಗವನ್ನು ಸೃಷ್ಟಿಸಬಹುದಾಗಿದೆ.
ಇದಲ್ಲದೆ ಅರೆ ಸ್ವಯಂಚಾಲಿತ ಪಿಸ್ತೂಲುಗಳನ್ನೂ ಕಮಾಂಡೊಗಳು ಸಾಮಾನ್ಯವಾಗಿ ಬಳಸುತ್ತಾರೆ.
ಆದರೆ ಸೂಕ್ತ ರೀತಿಯಲ್ಲಿ ತಾವರೆಕೆರೆ ಪೊಲೀಸರು ತನಿಖೆ ಕೈಗೊಳ್ಳದ ಹಿನ್ನೆಲೆಯಲ್ಲಿ ಮಾಗಡಿ ಪೊಲೀಸ್ ಠಾಣೆಗೆ ಪ್ರಕರಣಗೆ ವರ್ಗಾವಣೆಯಾಗಿತ್ತು.
ಕೃಷ್ಣ ಮೆನನ್ ಅವರನ್ನು ವಜಾ ಮಾಡಿ, ದಕ್ಷ, ನೇರ ನಡೆ ನುಡಿ ಆಡಳಿತಗಾರರೆಂದು ಹೆಸರಾಗಿದ್ದ ವೈ.
ಇದು ಗೂಗಲ್‌ ಸೈಟ್ ಸರ್ಚ್ ಸವಲತ್ತಿನಲ್ಲಿ ದೊರೆಯುವ ಅಂಕಿ ಅಂಶಗಳಷ್ಟೇ.
ಮೊದಲ ಪದರದ ನೀರು ಕುಡಿಯಲು ಯೋಗ್ಯ.
ಮೂರ್ತಿಯವರಲ್ಲಿ ಈ ಗುಣಗಳ ಜೊತೆಗೆ ಮೃದು ಹಾಸ್ಯವೂ ಸೇರಿರುತ್ತಿತ್ತು’’ ಎಂದು ಸೂಕ್ತವಾಗಿಯೇ ಬರೆದಿರುತ್ತಾರೆ.
ಹೊಯ್ಸಳಕ್ಕೆ ಬೆಂಕಿ ಹಚ್ಚಿದ ಉದ್ರಿಕ್ತರ ಮೇಲೆ ಪೊಲೀಸ್ ಫೈರಿಂಗ್; ಒಬ್ಬನ ಸಾವು,ಇಬ್ಬರಿಗೆ ಗಾಯಪ್ರತಿಭಟನೆಯಲ್ಲಿ ತೊಡಗಿದ್ದ ಉದ್ರಿಕ್ತರ ಗುಂಪೊಂದು ಹೊಯ್ಸಳ ವಾಹನಕ್ಕೆ ಬೆಂಕಿ ಹಚ್ಚಿದ್ದರಿಂದ ಉದ್ರಿಕ್ತರ ಮೇಲೆ ಪೊಲೀಸರು ಗುಂಡು ಹಾರಿಸಿದ್ದಾರೆ.
ಅಲ್ಲಿಂದ ಹಿನ್ನೀರು ಪ್ರದೇಶದ ದಡದುದ್ದಕ್ಕೂ ಸಾಗಿದರೆ ನಿಮಗೆ ಈ ಹಕ್ಕಿಗಳ ಕಲರವ ಕೇಳುತ್ತದೆ, ಕಾಣುತ್ತದೆ ಕೂಡಾ.
ಗಂಡು ಹೆಣ್ಣಿಗೆ ಮದುವೆ ಆದ್ರೆ ಜೀವನದಲ್ಲಿ ಖುಷಿಯೂ ಹೆಚ್ಚು ಎಂಬುದು..
ಅವರು ಇದುವರೆಗೂ ನಾಯಕ ನಟರಾಗಿ ನಟಿಸಿರುವ ಎಲ್ಲ ಚಿತ್ರಗಳು ಸೂಪರ್‌ಹಿಟ್‌ ಆಗಿರುವುದು ಭಾರತೀಯ ಚಿತ್ರರಂಗದ ಇತಿಹಾಸದಲ್ಲಿ ದಾಖಲೆಯಾಗಿದೆ.
ಪೂ 7000–6650 ಅವಧಿಯಲ್ಲಿ ಜನರು ಬಳಸುತ್ತಿದ್ದ ಪಾತ್ರೆಗಳು ಉತ್ತರ ಚೀನಾದ ಹೆನಾನ್‌ ಪ್ರಾಂತ್ಯದ ಜಿಯಾಹು ಎಂಬ ಗ್ರಾಮದಲ್ಲಿ ಪತ್ತೆಯಾಗಿವೆ.
ಆದರೆ, ಶಿಕ್ಷಾರ್ಹವಾಗಲು ಇಷ್ಟು ಸಾಕು!
ಅದರೆ ಬೇರೆ ಯಾರಾದರೂ ಅದನ್ನು ಉಳಿಸಬೇಕು.
ಆದರೆ, ಅದಕ್ಕಿಂತ ಕಡಿಮೆ ನಮೂದಿಸಿದರೆ ಯಾವ ಕೇಂದ್ರಗಳಲ್ಲೂ ಹಣ ಬರುವುದಿಲ್ಲ.
ಠಾಣಾ ಡೈರಿಯಲ್ಲಿ ಒತ್ತಡ ಅಥವಾ ಕಿರುಕುಳದ ಬಗ್ಗೆ ನಮೂದಿಸದೆ ಇರುವುದು ಆರೋಪಿಗಳ ಪಾಲಿಗೆ ವರದಾನ ರಾಜ್ಯವನ್ನು ತಲ್ಲಣಗೊಳಿಸಿದ್ದ ಡಿವೈಎಸ್ಪಿ ಎಂಕೆ ಗಣಪತಿ ಆತ್ಮಹತ್ಯೆ ಪ್ರಕರಣದ ಸಂಬಂಧ ಆರೋಪ ಎದುರಿಸುತ್ತಿರುವ ಮಾಜಿ ಸಚಿವ ಕೆಜೆ ಜಾರ್ಜ್ ಗೆ ಸಿಐಡಿ ಕ್ಲೀನ್ ಚಿಟ್ ನೀಡುವ ಸಾಧ್ಯತೆ ಇದೆ.
ಕೆಲವು ವರದಿಗಳ ಪ್ರಕಾರ ಭಾರತದಲ್ಲಿ ಮಹಿಳೆಯರ ಸ್ಥಿತಿಗತಿಗಳ ಬಗ್ಗೆ ಪರಿಶೀಲನೆ ನಡೆಸಲು ಕೇಂದ್ರ ಸರ್ಕಾರ ರಚಿಸಿರುವ ಉನ್ನತ ಮಟ್ಟದ ಸಮಿತಿ ತ್ರಿವಳಿ ತಲಾಕ್ ಪದ್ಧತಿಯನ್ನು ರದ್ದುಗೊಳಿಸಬೇಕೆಂದು ಶಿಫಾರಸು ಮಾಡಿದೆ ಎಂದು ತಿಳಿದುಬಂದಿದೆ.
ನಿಷ್ಠ ಕಾರ್ಯಕರ್ತರ ಧ್ವನಿಯಾಗಿ ಸ್ಪರ್ಧೆ ಕಾಂಗ್ರೆಸ್‌ ಪಕ್ಷದ ನಿಷ್ಠಾವಂತ ಕಾರ್ಯಕರ್ತರಲ್ಲಿ ಹರಿಕೃಷ್ಣ ಬಂಟ್ವಾಳ್‌ ಮುಂಚೂಣಿಯ ಸಾಲಿನಲ್ಲಿ ಗುರುತಿಸಿಕೊಂಡವರು. 43 ವರ್ಷಗಳಿಂದ ಕಾಂಗ್ರೆಸ್‌ ಪಕ್ಷದ ಸಂಘಟನೆಯಲ್ಲಿ ತೊಡಗಿಸಿಕೊಂಡ ಹರಿಕೃಷ್ಣ ಅವರು ಪ್ರಖರ..
ಬಾಲಸುಬ್ರಹ್ಮಣ್ಯಮ್ ಬೆಂಗಳೂರಿನಲ್ಲಿಂದು ಬಿಡುಗಡೆ ಮಾಡಿದರು.
ತೆರೆದ ಬಾವಿ, ಕೆರೆಗಳು ಕೂಡಾ ದೊಡ್ಡ ಸಮಾಜಹಿತದ ಕೆಲಸ ಸದ್ದಿಲ್ಲದೆ ಮಾಡುತ್ತಿರುತ್ತವೆ.
ತಪ್ಪು ಮಾಡಲು ಅವಕಾಶವನ್ನೇ ನೀಡಲಿಲ್ಲ.
ಶೇ 3ರಷ್ಟು ಭಾರತೀಯರು ಮಾತ್ರ ಆದಾಯ ತೆರಿಗೆ ತುಂಬುತ್ತಾರೆ.
ಕುಡಿಯುವ ನೀರಿನ ಬಗ್ಗೆ ತಂಡ ವಿವರಣೆ ಪಡೆದುಕೊಂಡಿತು.
ಈ ನಿಟ್ಟಿನಲ್ಲಿ ಈ ತ್ರೈಮಾಸಿಕದ ಆದಾಯ ಇಳಿಮುಖವಾಗಿದೆ ಎಂದು ಮಾರುಕಟ್ಟೆ ಪಂಡಿತರ ಅಭಿಪ್ರಾಯ.
ಪ್ಲಾಸ್ಟಿಕ್‌ನಿಂದ ಗುಡಾರ ಕಟ್ಟುವುದಕ್ಕೆ ಇದು ಪರ್ಯಾಯ.
ಒಟ್ಟಾರೆಯಾಗಿ ರಾಜ್ಯಗಳ ಸ್ವಾಯತ್ತತೆ ಮತ್ತು ರಾಜ್ಯಗಳೊಳಗಿನ ಸ್ವಾಯತ್ತತೆ - ಎರಡೂ ಮುಖ್ಯವಾಗಬೇಕು ಎಂಬುದು ನನ್ನ ಆಶಯ ಮತ್ತು ಆಗ್ರಹ.
ಸ್ವಾಮೀಜಿಗಳ ೬೫ನೇ ಜಯಂತಿ ಅಂಗವಾಗಿ ಅವರಿಗೆ ಪುಷ್ಪಾಭಿಷೇಕ ನಡೆಸಲಾಯಿತು.
ಆಗಾಗ್ಗೆ ಆ ಹಾಡನ್ನು ಕೇಳುತ್ತಿದ್ದರು.
ಬಸ್ ಗಾಗಿ ಸ್ವಂತ ಹಣದಿಂದ ಖರ್ಚು ಮಾಡಬೇಡ ಎಂದು ಹಲವು ಸಹೋದ್ಯೋಗಿಗಳು ನನಗೆ ಸಲಹೆ ನೀಡಿದರು, ಆದರೆ ಬಸ್ ಗಾಗಿ ಮಾಡುವ ಖರ್ಚನ್ನು ನಾನು ನಿಲ್ಲಿಸಿಲ್ಲ ಎಂದು ಸತೀಶ್ ತಿಳಿಸಿದ್ದಾರೆ.
ಭೋಪಾಲ್ ಕೇಂದ್ರ ಕಾರಾಗೃಹದಲ್ಲಿ ಮೂರು ಸಾವಿರದ ಮುನ್ನೂರು ಕೈದಿಗಳಿದ್ದಾರೆ.
ವಿದೇಶಾಂಗ ಕಾರ್ಯದರ್ಶಿಯಿಂದ ಸೇನಾ ದಾಳಿ ಬಗ್ಗೆ 22 ದೇಶಗಳ ರಾಯಭಾರಿಗಳಿಗೆ ಮಾಹಿತಿ ಭಾರತದ ವಿದೇಶಾಂಗ ಕಾರ್ಯದರ್ಶಿ ಎಸ್.
ಗೋವಾದಲ್ಲಿ ಅವರು ಶೃಂಗಸಭೆಯ ಹೊರಗೆ ರಷ್ಯಾ ಅಧ್ಯಕ್ಷ ವ್ಲಾಡಿಮಿರ್ ಪುಟಿನ್ ಮತ್ತು ಇತರ ನಾಯಕರೊಂದಿಗೆ ದ್ವಿಪಕ್ಷೀಯ ಸಭೆಯನ್ನು ನಡೆಸಲಿದ್ದಾರೆ.
ಉತ್ತರ ಪ್ರದೇಶದಲ್ಲಿ ಆಡಳಿತರೂಢ ಸಮಾಜವಾದಿ ಪಕ್ಷ ಅಭಿವೃದ್ಧಿ ಕಾರ್ಯಗಳನ್ನು ಮಾಡುವ ಬದಲು ಚಿಕ್ಕಪ್ಪ(ಶಿವಪಾಲ್ ಯಾದವ್) ಮತ್ತು ಮಗ(ಅಖಿಲೇಶ್ ಯಾದವ್) ಪರಸ್ಪರ ಕಿತ್ತಾಟದಲ್ಲಿ ತೊಡಗಿದ್ದಾರೆ ಎಂದು ಅಮಿತ್ ಶಾ ಆರೋಪಿಸಿದ್ದಾರೆ.
ಅದಕ್ಕೆ ಆತ ಕೇವಲ ₹500 ಸ್ವಾಮಿ ಎಂದು ಉತ್ತರ ನೀಡಿದ್ದು, ಜನರನ್ನು ನಗೆಯಲ್ಲಿ ತೇಲಿಸಿತು.
ಮೆರವಣಿಗೆ ಯಲ್ಲಿ ಶಾಲೆಗಳ ಮಕ್ಕಳು ಕನ್ನಡ ಧ್ವಜ ಹಿಡಿದು ಘೋಷಣೆ ಕೂಗಿದರು.
ಕಾಮಗಾರಿSaturday, August 23rd, 2008 ರಾಷ್ಟ್ರೀಯ ಉದ್ಯೋಗ ಖಾತ್ರಿ ಯೋಜನೆಯಡಿ ಪ್ರತಿ ಗ್ರಾಮ ಪಂಚಾಯಿತಿಯು ಕನಿಷ್ಠ ೫೦ ಲಕ್ಷ ರೂ.
ಆದರೆ, ದಾಸ್ತಾನಾದ ಈರುಳ್ಳಿಯನ್ನು ಸಮಯಕ್ಕೆ ಸರಿಯಾಗಿ ಸಾಗಿಸು­ವುದು ಬಹುದೊಡ್ಡ ಸಮಸ್ಯೆಯಾಗುತ್ತಿದೆ.
ಒಬಾಮ ಮತ್ತು ಪುಟಿನ್ ನಡುವಿನ ಭಿನ್ನಾಭಿಪ್ರಾಯಗಳು ಬೆಳೆಯುತ್ತಲೇ ಹೋದವು.
ಮನಮೋಹನ್ ಸಿಂಗ್ ನಿನ್ನೆ ರಾಜ್ಯಸಭೆಯಲ್ಲಿ ನೀಡಿರುವ..
ಸರ್ಕಾರ ಯಾರೋ ಒಬ್ಬ ಪ್ರಗತಿಪರ ರೈತನನ್ನು ಕರೆದುಕೊಂಡು ಬಂದು ದಸರಾ ಉತ್ಸವ ಉದ್ಘಾಟನೆ ಮಾಡಿಸಿತು.
ಆದರೆ, ಇನ್ನೂ ಮುಂದೆ ₹ 2,500 ಸಾವಿರ ಪಡೆಯಬಹುದು ಎಂಬುದಾಗಿ ಆರ್‌ಬಿಐ ಸುತ್ತೋಲೆಯಲ್ಲಿ ಸೂಚಿಸಿದೆ.
ಜಗತ್ತಿನ ಅನೇಕ ದೇಶಗಳಲ್ಲಿ ಸರ್ವಾಧಿಕಾರ, ಭ್ರಷ್ಟಾಚಾರ ಮುಂತಾದ್ದರ ವಿರುದ್ಧ ಜನರು ಮಾತನಾಡುತ್ತಿರುವುದು ಸಾಮಾಜಿಕ ಮಾಧ್ಯಮದ ಮೂಲಕ.
ಹೃದಯ ಕಸಿಯ ಶಸ್ತ್ರಚಿಕಿತ್ಸೆಯನ್ನು ಯಶಸ್ವಿಯಾಗಿ ಕೈಗೊಂಡರು.
ಕ್ರಮ ಕೈಗೊಳ್ಳಲು ಸೂಚನೆ: ‘ಹೆಚ್ಚುವರಿ ಶಿಕ್ಷಕರು ಅವರಿಗೆ ನಿಯೋಜನೆಯಾದ ಶಾಲೆಗೆ ಹೋಗಲೇಬೇಕು.
ನಮ್ಮ ಸಾರ್ವಜನಿಕ ಕಚೇರಿಗಳಲ್ಲಿರುವ ಜಾತಿಪದ್ಧತಿಯ ಎಳೆಗಳನ್ನು ಗಮನಿಸಿ: ಇಲ್ಲಿರುವ ಆಫೀಸರ್- ಗುಮಾಸ್ತ- ಅಟೆಂಡರ್ ಈ ವರ್ಗೀಕರಣಗಳು ವೇತನಶ್ರೇಣಿಗಳಿಗೆ ಅಥವಾ ಮಾಡುವ ಕೆಲಸಗಳಿಗೆ ಸಂಬಂಧಿಸಿಲ್ಲ; ಬದಲಿಗೆ, ಇಲ್ಲಿ ಮೇಲಿಂದ ಕೆಳಗೆ ಹರಿಯುವ ಧೋರಣೆಗಳು ಮೇಲುಜಾತಿಗಳು ಕೆಳಜಾತಿಗಳ ಬಗೆಗೆ ವರ್ತಿಸುವ ರೀತಿಯೇ ಇರುತ್ತವೆ!
ಹರಕೆ ಹೊತ್ತ ಭಕ್ತರು 9 ದಿನ ಉಪವಾಸ ವ್ರತ ಆಚರಿಸಿ ಅಂದು ಅಗ್ನಿಕುಂಡ ತುಳಿದು ದೇವಿ ದರ್ಶನ ಪಡೆಯುತ್ತಾರೆ.
ಇಂಡೋ-ಪಾಕ್ ಗಡಿಗೆ ಹೆಚ್ಚುವರಿ ಸೇನಾಪಡೆಗಳು ಇದೇ ವೇಳೆ ಉಭಯ ದೇಶಗಳ ಗಡಿಯಲ್ಲಿ ಉದ್ವಿಗ್ನ ವಾತಾವರಣ ನೆಲೆಸಿರುವಂತೆಯೇ ಇಂಡೋ-ಪಾಕ್ ಗಡಿಗೆ ಹೆಚ್ಚುವರಿ ಸೇನಾಪಡೆಗಳನ್ನು ನಿಯೋಜಿಸಲಾಗುತ್ತಿದೆ ಎಂದು ತಿಳಿದುಬಂದಿದೆ.
ಅವರ ಅಧ್ಯಕ್ಷತೆಯಲ್ಲಿ ನಡೆದ ಸಾಮಾನ್ಯ ಸಭೆಯಲ್ಲಿ ಸದಸ್ಯರು ಪಕ್ಷಭೇದ ಮರೆತು ನಿರ್ಣಯ ಕೈಗೊ ಳ್ಳಲು ಸಹಮತ ವ್ಯಕ್ತಪಡಿಸಿದರಲ್ಲದೆ, ನಗರಸಭೆ ಒತ್ತಡ ಹೇರಬೇಕೆಂದು ಸಭೆ ಅನುಮೋದನೆ ನೀಡಿತು.
ಜತೆಗೆ ವೇಗವಾಗಿ ತಿರುಗಿಸಲಿಕ್ಕೂ ಸುಲಭ.
ಈ ತಂತ್ರಜ್ಞಾನವನ್ನು ಆಹಾರ ತಯಾರಿಕೆಗೂ ತಂದರೆ ಚೆನ್ನಾಗಿರುತ್ತದಲ್ಲವೇ?
ನಗುಮೊಗದೊಂದಿಗೆ ಮಾತನಾಡುತ್ತಾರೆ, ಇಷ್ಟವಾದರೆ ಯಾವುದೇ ಮಟ್ಟಕ್ಕೂ ಅತಿಥಿ ಸತ್ಕಾರ ಮಾಡುತ್ತಾರೆ.
ಶಂಕರಮೂರ್ತಿ, ಪ್ರಾಥಮಿಕ ಶಾಲಾ ಶಿಕ್ಷಕರ ಸಂಘದ ಅಧ್ಯಕ್ಷ ಕೆ.
ಶೌಚಾಲಯ ನೆಲಸಮ ಮಾಡಿರುವ ಕುರಿತಂತೆ ಇಲ್ಲಿನ ಎಸ್ ಪಿ ಕುಲ್ದೀಪ್ ಕುಮಾರ್ ಜೈನ್ ಅವರ ಬಳಿ ದೂರು ದಾಖಲಿಸಿದ್ದೆ.
ಈಗ ಸರ್ಕಾರದಲ್ಲಿ ಕನಿಷ್ಠ ಎರಡು ಲಕ್ಷ ಹುದ್ದೆಗಳು ಖಾಲಿ ಇವೆ.
ಥಿಯೇಟರಿನಿಂದ ಹೊರ ಬಂದಾಗ ಅವರ ಕಣ್ಣು ತುಂಬಿ ಬಂದಿತ್ತು.
ಈ ಸರಣಿಯ ಆರಂಭಿಕ ಸಂಪುಟಗಳನ್ನು ಇಣುಕಿ ನೋಡುವ ಸೌಭಾಗ್ಯ ನನಗೆ ಒದಗಿ ಬಂತು.
ಸೋಮವಾರ ಕಲಾಪವನ್ನು ಕೆಲಹೊತ್ತು ಮುಂದೂಡಿದ ಹೊತ್ತಿನಲ್ಲಿ ವಿರೋಧ ಪಕ್ಷದ ಮೊಗಸಾಲೆಗೆ ಬಂದಿದ್ದ ತನ್ವೀರ್ ಸೇಠ್, ಅಲ್ಲಿದ್ದ ಬಿಜೆಪಿ, ಜೆಡಿಎಸ್ ಶಾಸಕರಿಗೆ ನವೆಂಬರ್ 10 ರಂದು ರಾಯಚೂರಿನಲ್ಲಿ ನಡೆದ ಟಿಪ್ಪು ಜಯಂತಿ ಸಮಾರಂಭದಲ್ಲಿ ನಡೆದ ಘಟನೆಯನ್ನು ವಿವರಿಸುವ ಯತ್ನ ಮಾಡಿದರು.
""ಶ್ರೀ ಪಡ್ರೆಯವರ ಹಲಸಿನ ಬಗೆಗಿನ ಮಾಹಿತಿ ಆಂದೋಳನ, ಹಲಸಿನ ಕೆಲಸಗಳು ತನಗೆ ಸ್ಫೂರ್ತಿ ನೀಡಿದೆ'' ಎನ್ನುತ್ತಾರೆ.
ನಗದುರಹಿತ ವಹಿವಾಟು, ಇ–ಬ್ಯಾಂಕಿಂಗ್‌, ಮೊಬೈಲ್ ಬ್ಯಾಂಕಿಂಗ್‌ ನಡೆಸಿ ಎಂದು ಹೇಳುವ ಮೋದಿಯವರು, ದೇಶದಲ್ಲಿ ಅನಕ್ಷರಸ್ಥರೇ ಹೆಚ್ಚಿದ್ದಾರೆ ಎಂಬುದನ್ನು ಅರಿಯಬೇಕು.
ಅನುವಾದ ಕ್ಷೇತ್ರದಲ್ಲಿ ಅವರ ಬಹುಮುಖ್ಯ ಸಾಧನೆ ಟಾಲ್ಸ್‌ಟಾಯ್‌ ಕೃತಿಗಳನ್ನು ಕನ್ನಡಕ್ಕೆ ತಂದದ್ದು.
ಕೆಟ್ಟ ಕೆಲಸ ಮಾಡಿದರೆ ವಿಮರ್ಶಿಸುತ್ತೇವೆ.
ಕೂದಲಿಗೆ ಹಾಕುವ ಕ್ಲಿಪ್ಪನ್ನು ತೆಗೆದುಕೊಂಡಿದ್ದಾಳೆ ಎಂದು ಯೋಚಿಸಿ ಹೀಗೆ ಕಠಿಣ ಶಿಕ್ಷೆ ನೀಡಿದ್ದಾರೆ.
ನಮ್ದು ಅಂತ ಸ್ವಂತ ಮನೆ ಕಟ್ಸೊ ಬಗ್ಗೆ ಯೋಚ್ನೆ ಮಾಡ್ರಿ..
ದತ್ತಮಾಲಾಧಾರಣೆ, ಶೋಭಾ ಯಾತ್ರೆ, ಬೈಕ್ ಜಾಥಾ ಸಂದರ್ಭಗಳಲ್ಲಿ ಕಾರ್ಯಕ್ರಮಕ್ಕೆ ಬಳಸುವ ಧಾರ್ಮಿಕ ಸಂಸ್ಥೆ ಅಥವಾ ಸ್ಥಳದಲ್ಲಿ ಅವುಗಳ ಕಟ್ಟುಪಾಡು, ಪದ್ಧತಿ, ನೀತಿ ನಿಯಮ ಗಳಿಗೆ, ಷರತ್ತುಗಳಿಗೆ ಅನುಗುಣವಾಗಿ ನಡೆದುಕೊಳ್ಳಬೇಕು.
ಆಂಧ್ರಶೈಲಿ ಸೋರೆಕಾಯಿ ಪಲ್ಯ ಮಾಡುವ ವಿಧಾನ ನಗರೋಟಾ ಉಗ್ರ ದಾಳಿಯ ಹುತಾತ್ಮರಿಗೆ ಅಂತಿಮ ಗೌರವ ಸಮರ್ಪಣೆ ಕೇವಲ 7 ನಿಮಿಷದಲ್ಲಿ ಉದ್ಯಮಿಯ ಪ್ರಾಣ ಉಳಿಸಿದ ಬೆಂಗಳೂರು ಪೊಲೀಸ್ದುಷ್ಕರ್ಮಿಗಳ ದಾಳಿಗೆ ಒಳಗಾಗಿ ಸಂಕಷ್ಟದಲ್ಲಿದ್ದ ಉದ್ಯಮಿಯೊಬ್ಬರನ್ನು ಕೇವಲ 7 ನಿಮಿಷದಲ್ಲಿಯೇ ಬೆಂಗಳೂರು ಪೊಲೀಸರು ರಕ್ಷಣೆ ಮಾಡಿದ್ದಾರೆ..
ರೈತರ ಪಾಲಿಗೆ ಬೆಳೆ ಕೇವಲ ಬೆಳೆಯಲ್ಲ; ಅದು ಆತ ಮತ್ತು ಕುಟುಂಬದವರ ಕನಸು!
ಇತ್ತೀಚೆಗೆ ರಾಜ್ಯದಲ್ಲಿ ನಡೆದ ಬೆಳವಣಿಗೆಯಲ್ಲಿ ನನ್ನ ನಿರ್ದೇಶನದ ವಿರುದ್ಧ ನಡೆದುಕೊಂಡ ಪೊಲೀಸರು ಹಾಗೂ ಭದ್ರತಾ ಸಿಬ್ಬಂದಿ ವಿರುದ್ಧ ನಾನು ಕೂಡಲೇ ಕಠಿಣ ಕೈಗೊಳ್ಳುತ್ತೇನೆ.
ರಾಜಕೀಯ ಆರ್ಥಿಕ, ಸಾಮಾಜಿಕವಾಗಿ ಶೋಷಣೆಗೊಳಪಟ್ಟಿರುವ ಅತಿ ಹಿಂದುಳಿದ ಪ್ರದೇಶವಾಗಿದೆ ಎಂದು ಹೇಳಿದರು.
ಹೊಸ ಹೆಸರಿನ ಮೂಲಕ ತನಗೆ ಹೊಸದೇ ಒಂದು ವ್ಯಕ್ತಿತ್ವ ಪ್ರಾಪ್ತವಾಗುವುದೆಂದೂ ಭೂತದ ಯಾವ ಹಂಗೂ ಇಲ್ಲದಂತೆ ಅದು ತನ್ನನ್ನು ಹೊಸ ಬದುಕಿನತ್ತ ಮುನ್ನಡೆಸಲು ನೆರವಾಗಬಹುದೆಂದೂ ಪ್ರಾಮಾಣಿಕವಾಗಿ ನಂಬಿದ್ದ.
ಯಾವ ಊರಿಗೆ ಉತ್ತಮ ರೈಲು ಸಂಪರ್ಕ ಬೇಕು ಎಂಬುದನ್ನು ರಾಜ್ಯ ಸರ್ಕಾರ ತಾನೇ ತೀರ್ಮಾನಿಸಬಹುದು.
ಸುಪ್ರೀಂ ಕೋರ್ಟ್‌ ಆದೇಶವನ್ನು ಪಾಲಿಸದೇ ಇರುವ ನಿರ್ಣಯ ಕೈಗೊಂಡರೆ ಸರ್ಕಾರ ಎದುರಿಸಬೇಕಾದ ಪರಿಣಾಮಗಳ ಬಗ್ಗೆ ಚರ್ಚಿಸಲು ಸಿದ್ದರಾಮಯ್ಯ ಬೆಳಿಗ್ಗೆಯಿಂದಲೇ ಹಲವು ಸುತ್ತಿನ ಸಭೆ ನಡೆಸಿದರು.
ತಾಯಿ ಹೆರಿಗೆ ನೋವನ್ನು ಸಹಿಸಿಕೊಂಡಿದ್ದರಿಂದಲೇ ನಾವೀ ಜಗತ್ತಿಗೆ ಕಾಲಿರಿಸಲು ಸಾಧ್ಯವಾಯಿತು.
ನಮ್ಮ ಜೋಡಿಯನ್ನು ಜನ ಮೆಚ್ಚಿದ್ದಾರೆ ಎನ್ನುವ ನಟಿ "ನಮ್ಮ ಕೆಲಸವನ್ನು ಜನ ಪ್ರಶಂಸಿಸಿದ್ದಾರೆ.
ಆದರೆ, ಹಗ್ಗ ಕಟ್ಟದೆ ನಾಯಕನನ್ನು ನದಿಗಿಳಿಸಲು ಸಾಹಸ ನಿರ್ದೇಶಕ ಶಿವಯ್ಯ ಒಪ್ಪಲಿಲ್ಲವಂತೆ.
ನಂತರ ಸಿಪ್ಪೆ ತೆಗೆದು ಸಣ್ಣದಾಗಿ ಹೆಚ್ಚಿಕೊಂಡು ಪಕ್ಕಕ್ಕಿಡಿ.
ಮೂರನೇ ಸುತ್ತು ಪಾಯಸಗಳ ಸರಣಿ.
ಅವರುಗಳಲ್ಲಿ ವೈಷ್ಣವಿ, ಕುಮಾರಿ, ಮಹೇಶ್ವರಿಯರು ಹಾಸನಾಂಬ ದೇವಾಲಯದಲ್ಲಿ ಹುತ್ತದ ರೂಪದಲ್ಲಿ ಹಾಗು ಬ್ರಾಹ್ಮೀದೇವಿಯು ಕೆಂಚಮ್ಮನ ಹೊಸಕೋಟೆಯಲ್ಲಿ ನೆಲೆಸಿದಳು.
ದಿನಕ್ಕೊಮ್ಮೆ ಹೇಗೋ ಪಾಯಖಾನೆ ಕಡೆಗೆ ಹೋಗಿ ಬರುವಷ್ಟು ಸೊಂಟದಲ್ಲಿ ತಾಕತ್ತು ಉಳಿದಿತ್ತು¤.
ಸಂಸ್ಥೆಯ ಪ್ರಯೋಜನ ಪಡೆಯಬೇಕೆಂದರೆ ಆಸುಪಾಸಿನ ಅಂಗಡಿಕಾರರೂ ಹಿಂದಿ ಅಥವಾ ತೆಲುಗು ಕಲಿಯಬೇಕಾಗುತ್ತದೆ.
ಸಣ್ಣ ಪ್ರಮಾಣದ ಡೈಕ್ಲೋಫೆನಿಕ್ (3ಮಿ.
ತಜ್ಞ’ರು ಪ್ರಾಯೋಜಿಸಿದ ಹಿಂಸಾಚಾರಬೆಂಗಳೂರಿನಲ್ಲಿ ಸೋಮವಾರ ನಡೆದ ಹಿಂಸಾಚಾರವನ್ನು ಪ್ರತಿಭಟನೆ ಎಂದು ಕರೆಯುವುದು ‘ಪ್ರಜಾಸತ್ತಾತ್ಮಕ ಪ್ರತಿಭಟನೆ’ ಎಂಬ ಪರಿಕಲ್ಪನೆಗೆ ಮಾಡುವ ಅವಮಾನ.
ಪಕ್ಷದಲ್ಲಿ ಯಾದವ ಕುಟುಂಬದ ಯಾವುದೇ ಕಲಹ ಇಲ್ಲ ಎಂದು ಕೂಡ ಶಿವಪಾಲ್ ಹೇಳಿದ್ದಾರೆ.
ಪ್ರತಿಯೊಂದು ಆಂಗ್ಲ ಶಾಲೆಗಳಲ್ಲಿಯೂ ಕನ್ನಡವನ್ನು ಪ್ರಥಮ ಭಾಷೆಯಾಗಿ ಕಲಿಸಬೇಕು ಎಂದು ಸಲಹೆ ನೀಡಿದರು.
‘ಭಾರತ ಯಾತ್ರೆ’ಯಲ್ಲಿ ಅವರು ಸ್ವತಃ ನಮ್ಮ ಸಮಾಜದ ಬಹುಸ್ತರಗಳಿಂದ ಮೂಡಿದ ಕಥನಗಳನ್ನು ಕೇಳಿಸಿಕೊಳ್ಳುತ್ತಾರೆ.
ಮದರಾಸ್ ದೊಡ್ಡ ಸಿಟಿ, ಅಲ್ಲಿಗೆ ಹೋಗೆಂದು ಸ್ವಲ್ಪ ದುಡ್ಡು ಕೊಟ್ಟು ಕಳುಹಿಸಿದರು.
ಪರಂಪರೆ ಪ್ರಜ್ಞೆ ಇಲ್ಲದೆ ಪ್ರಗತಿಪರತೆ ಸಾಧ್ಯವಿಲ್ಲ.
ಸಿಂಪ್ಸನ್ ನೀಡಿದ ಹೇಳಿಕೆಯೂ ದಾಖಲಾಗಿದೆ: ‘ಇಪ್ಪತ್ತು ವರ್ಷಗಳ ಹಿಂದೆ ನಾವು ಪ್ರತಿಯೊಬ್ಬ ಮೀನುಗಾರರೂ ದಿನಕ್ಕೆ ೬೦೦–- ೭೦೦ ಮೀನು­ಗಳನ್ನು ಹಿಡಿದು ತರುತ್ತಿದ್ದೆವು.
ಹಾಗಾಗಿ ಎಲ್ಲ ಆರೋಗ್ಯ ಕವಚ-108ರಡಿ ವಿಲೀನಗೊಳಿಸುವ ಯೋಜನೆಯನ್ನು ಸರ್ಕಾರವೇ ನಿರ್ವಹಣೆ ಮಾಡಬೇಕು ಎಂದು ಕರ್ನಾಟಕ ರಾಜ್ಯ ಆರೋಗ್ಯ ಕವಚ (108) ಆಂಬ್ಯುಲೆನ್ಸ್‌ ನೌಕರರ ಸಂಘ ಒತ್ತಾಯಿಸಿದೆ.
ಅದನ್ನು ನೋಡಲು ಹಾವೇರಿಯ ಹೆಗ್ಗೇರಿ ಕೆರೆಗೆ ಬರಬೇಕು.
ಈ ಪ್ರಕರಣವನ್ನು ಪೊಲೀಸರ ತನಿಖೆ ನಡೆಸುತ್ತಿದ್ದಾರೆ.
ಆ ದಿನ ಪಾಕಿಸ್ಥಾನದ 2 ಸಾವಿರ ಸೈನಿಕರ ದಾಳಿಯನ್ನು ಕೇವಲ ನೂರಿಪ್ಪತ್ತು ಭಾರತೀಯ ಸೈನಿಕರು ಛಿದ್ರಗೊಳಿಸಿದ್ದರು.
ಮೊನ್ನೆ ಮೊನ್ನೆಯವರೆಗೂ ಹೊಲದಲ್ಲಿ ಉಳುತ್ತಿದ್ದ ಶೂದ್ರ ಸ್ವಾಮಿಗಳು ಇಲ್ಲಿ ಇದ್ದುದನ್ನೇ ಜನ ಮರೆತಂತಿದೆ!
ರಾಷ್ಟ್ರೀಯ ಹೆದ್ದಾರಿ 67ರ ಭಾಗವೇ ಆಗಿದೆ ಹುಬ್ಬಳ್ಳಿ–ಗದಗ ನಡುವಿನ ರಸ್ತೆ.
100ಕ್ಕೂ ಹೆಚ್ಚು ಪಕ್ಷದ ಕಾರ್ಯಕರ್ತರು ಹಾಗೂ ಹಲವು ಜಿಲ್ಲೆಗಳ ಸ್ಥಳೀಯ ನಾಯಕರು ಅಧಿಕಾರಕ್ಕಾಗಿ ಆಗ್ರಹಿಸುತ್ತಿದ್ದು, ಆಯ್ಕೆ ಪ್ರಕ್ರಿಯೆ ಇದೀಗ ಸಿದ್ದರಾಮಯ್ಯ ಅವರಿಗೆ ತಲೆನೋವಾಗಿ ಪರಿಣಮಿಸಿದೆ.
ಕಲಮ್ ಕರಿ-ಭಾರತೀಯ ಜವಳಿ ಉದ್ಯಮದ ಕರಕುಶಲ ಕಲೆ ಭಾರತೀಯ ಜವಳಿ ಉದ್ಯಮಕ್ಕೆ ವೈಭವೋಪೇತ ಇತಿಹಾಸವಿದ್ದು, ಭಾರತೀಯ ಕರಕುಶಲ ಕರ್ಮಿಗಳ ಕೈಯಲ್ಲಿ ಅರಳಿದ ಜವಳಿ ಕಲೆ ವಿಶ್ವ ಪ್ರಸಿದ್ಧಿಯಾಗಿದೆ.
ಕೃಪಾಲ್ ಪುಸ್ತಕ ರಂಗಕ್ಕೆ ನೆರವಾಗಿಒಂದು ಕಾಲದಲ್ಲಿ ವರ್ಷಕ್ಕೆ ಆರೇಳು ಕನ್ನಡ ಚಿತ್ರಗಳಷ್ಟೇ ನಿರ್ಮಾಣವಾಗುತ್ತಿದ್ದಾಗ, ಕನ್ನಡ ಚಿತ್ರರಂಗವನ್ನು ಉಳಿಸಲು ಸರ್ಕಾರ ಸಹಾಯಧನ ನೀಡಿ ಆಸರೆಯಾಯಿತು.
ತೆಳ್ಳನೆಯ ಲೋಹದ ಫ್ರೇಂ ಇದೆ.
ತೆಂಗಿನ ಕಾಂಡದಿಂದ ರಸ ಸೋರುವ ರೋಗದ ಸಮಗ್ರ ನಿರ್ವಹಣೆ « Janatha Madhyama ತೆಂಗಿನ ಕಾಂಡದಿಂದ ರಸ ಸೋರುವ ರೋಗದ ಸಮಗ್ರ ನಿರ್ವಹಣೆPosted on Saturday, March 7th, 2009 ಹಾಸನ ಜಿಲ್ಲೆಯಲ್ಲಿ ತೆಂಗಿನ ಪ್ರದೇಶ ಪ್ರತಿ ವರ್ಷ ವಿಸ್ತೀರ್ಣಗೊಳ್ಳುತ್ತಿದೆ.
ಮೊದಲನೆಯದ್ದೆಂದರೆ ಬೇರೆಯವರ ತಪ್ಪುಗಳನ್ನು ಹುಡುಕುವುದರಿಂದ ನಮ್ಮ ಮನಸ್ಸು ಶಾಂತಿಯನ್ನು ಕಳೆದುಕೊಳ್ಳುತ್ತದೆ.
ಈಗ ಎಲ್ಲೂ ವ್ಯಾಪಾರ ಇಲ್ಲ.
ಪ್ರಕೃತಿ ನಮಗೆ ಬೇಕಾದಂತೆ ಬದಲಾಗುವುದಿಲ್ಲ.
ಪಾಕಿಸ್ತಾನ ಕೂಡ ಉರಿ ಉಗ್ರ ದಾಳಿ ಸಂಬಂಧ ಹೆಚ್ಚಿನ ಸಾಕ್ಷ್ಯಕೇಳುತ್ತಿದೆ ಎನ್ನಲಾಗಿದೆ.
ಈಗಾಗಲೇ ದಾಳಿ ಪ್ರಯತ್ನಗಳನ್ನು ಮುಂದುವರೆಸಿರುವ ಉಗ್ರರು ಇತ್ತೀಚೆಗೆ ಬಾರಾಮುಲ್ಲಾ ಸೇನಾ ಕ್ಯಾಂಪ್ ಮೇಲೆ ದಾಳಿ ನಡೆಸಿ ಓರ್ವ ಸೈನಿಕನನ್ನು ಕೊಂದು ಹಾಕಿದ್ದರು.
ಇದಕ್ಕೂ ಮೊದಲು ಸಿಎಂ ಸಿದ್ದರಾಮಯ್ಯ ನಿವಾಸದಲ್ಲಿ ನಡೆದ ಕಾಂಗ್ರೆಸ್ ಪಕ್ಷದ ಸಭೆಯಲ್ಲಿ ಮೇಯರ್ ಅಭ್ಯರ್ಥಿ ಆಯ್ಕೆ ನಡೆಯಿತು.
ಕಟ್ಟಡದಲ್ಲಿ ಮತ್ತೆ ಯಾರಾದರೂ ಸಿಲುಕಿದ್ದಾರೆಯೇ ಎಂಬುದರ ಕುರಿತು ಶಂಕೆ ವ್ಯಕ್ತವಾಗುತ್ತಿದ್ದು, ಅವಶೇಷಗಳನ್ನು ತೆರವುಗೊಳಿಸುವ ಮೂಲಕ ಶೋಧ ನಡೆಸಲಾಗುತ್ತಿದೆ.
‘ಶಿಡ್ಲಘಟ್ಟ ವಿಧಾನಸಭೆ ಕ್ಷೇತ್ರವ್ಯಾಪ್ತಿ ಯಲ್ಲಿ ಯುವ ಕಾಂಗ್ರೆಸ್‌ ಸದಸ್ಯತ್ವ ನೋಂ ದಣಿ ಕಾರ್ಯಕ್ರಮವನ್ನು ಹೋಬಳಿ ವಾರು ಹಮ್ಮಿಕೊಳ್ಳಲಾಗಿದೆ.
ರಾಜಕುಮಾರ್ ರಾಷ್ಟ್ರೀಯ ಉತ್ಸವ ಕೋಣೆಯಲ್ಲಿ ಹುಡುಗಿಯರನ್ನು ಉಳಿಸಿಕೊಂಡಿದ್ದಕ್ಕೆ ಬಾಂಗ್ಲಾ ಆಟಗಾರರಿಗೆ ಭಾರೀ ದಂಡ ಉತ್ತರ ಪ್ರದೇಶ ಪೊಲೀಸರಿಗೆ ತಲೆನೋವಾಗಿ ಪರಿಣಮಿಸಿದ ನೋಟು ಹಿಂಪಡೆತ ನಿರ್ಧಾರ ನಿನಗೆ ಹೆಚ್ಚು ಖುಷಿ ಕೊಟ್ಟಿದ್ದು ಯಾರು.
ಬಳಿಕ ಕೆಲವು ಲೇಖನಗಳನ್ನು ಅವರು ಬರೆದರು.
ಆದರೆ, ಕಾರ್ಮಿಕರು ಇವುಗಳನ್ನು ಪಡೆಯಲು ಒಪ್ಪುತ್ತಿಲ್ಲ.
ಇದರಿಂದ ಭರವಸೆ ಮೂಡಿದೆ.
ಮುಂಜಾಗ್ರತಾ ಕ್ರಮ ವಾಗಿ ಬೀದಿ ಬದಿಯ ವಿದ್ಯುತ್ ಅನ್ನು ಮೊದಲು ಕಡಿತಗೊಳಿಸಿ, ಇನ್ನೂ ಆಗ ಬಹುದಾಗಿದ್ದ ಹೆಚ್ಚಿನ ಅಪಾಯ ಹಾಗೂ ಹಾನಿಯನ್ನು ತಪ್ಪಿಸಿದರು.
ಡೊಮಿನಿಕ್ ಲೆಬ್ಲಾಂಕ್ ಅವರ ಸ್ಥಾನದಲ್ಲಿ ನೇಮಕಗೊಂಡಿರುವ ಬರ್ದಿಶ್ ಚಗ್ಗರ್ ಶಾಸನ ರೂಪಿಸುವಲ್ಲಿ ಸರ್ಕಾರಕ್ಕೆ ಮಾರ್ಗದರ್ಶನ ಮಾಡಲಿದ್ದಾರೆ.
ಇತಿಹಾಸದಲ್ಲಿ ಮುಳುಗಿಹೋಗಿರುವ ಒಂದು ಕಥೆಯನ್ನು ಅವಳು ವರ್ತಮಾನದಲ್ಲಿ ತೊಯ್ದ ಕೈಯಲ್ಲೆತ್ತಿ, ಆರ್ದ್ರವಾಗಿ ಪಿಸುಗುಡುತ್ತಾ ಬಿತ್ತರಿಸಿದ್ದು ನನ್ನ ಗತಗಾಲದ ಪುಟ ಸೇರಿ ದಶಕಗಳೇ ಕಳೆದು ಹೋಗಿದ್ದರೂ, ಅದು ನೆನಪಿನಿಂದ ಮಾಸಿರಲಿಲ್ಲ.
ಇಬ್ಬರೂ ಸೇರಿ ರಾಜಕೀಯ ಕುತಂತ್ರ ಮಾಡುತ್ತಿದ್ದಾರೆ ಎಂದು ಹೇಳಿದರು.
ಅಧ್ಯಕ್ಷ ಸಚಿವ ಸಂಪುಟದ ಕೆಲ ಸದಸ್ಯರ ಆಯ್ಕೆ ವಿಷಯದಲ್ಲಿ ನನ್ನಿಂದ ತಪ್ಪಾಗಿರುವುದು ನಿಜ.
ಆದರೆ, ಇಂದಿಗೂ ಅಂಬೇಡ್ಕರ್‌ರನ್ನು ಭಾರತೀಯರು ಅರ್ಥ ಮಾಡಿಕೊಳ್ಳಲು ಸಾಧ್ಯವಾಗಿಲ್ಲ.
ವೃದ್ಧರಲ್ಲಿ ರಕ್ತನಾಳಗಳು ದುರ್ಬಲವಾಗಿರುವುದಲ್ಲದೆ ಕೆಲವೊಮ್ಮೆ ಸೂಕ್ತ ರಕ್ತನಾಳಗಳ ಪತ್ತೆ ಮತ್ತು ಪ್ರವೇಶ ಕೂಡ ಕಠಿನವಾಗಿರುತ್ತದೆ.
ಅತ್ಯಂತ ಮೃದು ಸ್ವಭಾವದ ಯುವತಿಯಾಗಿ ನಟಿಸುತ್ತಿದ್ದೇನೆಂದು ಹೇಳಿದ್ದಾರೆ.
ಆದರೆ ಈಗ ಶಿವಪ್ಪ ಅವರ ವಿರೋಧಿ ಮಾಜಿ ಸಚಿವ ಕೆ.
ನಿಷೇಧವು ಜಗತ್ತಿನ ಯಾವ ಕಡೆಯಲ್ಲೂ ಯಶಸ್ಸು ಕಂಡಿಲ್ಲ ಎಂಬುದು ಲೋಹಿಯಾ ಅವರಿಗೆ ಬಹುಶಃ ತಿಳಿದಿತ್ತು.
ಸಚಿವ ಸಂದೀಪ್ ಕುಮಾರ್ ನಂತರ ತಮ್ಮ ಮನೆಗೆ ಕರೆದುಕೊಂಡು ಹೋಗಿ ಅತ್ಯಾಚಾರ ನಡೆಸಿ ಅದನ್ನು ಚಿತ್ರೀಕರಿಸಿದ್ದರು ಎಂದು ವಿವರಿಸಿದ್ದಾರೆ.
ರಾಜ್ಯದಲ್ಲೇ ಮಾದರಿಯಾಗಿರುವ ಹಾಸನದ ಸರ್ಕಾರಿ ಮೆಡಿಕಲ್‌ ಕಾಲೇಜುTuesday, July 21st, 2009 ಹಾಸನ : ಹಾಸನ ಸರ್ಕಾರಿ ಮೆಡಿ ಕಲ್‌ ಕಾಲೇಜು ರಾಜ್ಯದಲ್ಲಿಯೇ ಮಾದರಿಯಾಗಿದೆ.
ನಂತರ ಸಕ್ಕರೆ ಹಾಕಿ ತೊಳೆಸಿ.
ಕಲಿಸುವ ಕೆಲಸಕ್ಕೆ, ಕಲಿಸುವ ಹೊತ್ತಿಗೆ ಉಪಯೋಗಕ್ಕೆ ಬರುವಂತಿದ್ದರೆ ಸಾಕು.
ಚಂದೇಲ್ ಜಿಲ್ಲೆಯ ಅಂತರಾಷ್ಟ್ರೀಯ ಗಡಿಯ ಬಳಿ ಯೋಧರು ಗಡಿ ಕಾಯುತ್ತಿದ್ದರು.
ನೋಟು ನಿಷೇದ ಮಾಡಿರುವ ಹಿನ್ನೆಲೆಯಲ್ಲಿ ದೇವಾಲಯದ ಹುಂಡಿಗಳಲ್ಲಿ ಗಣನೀಯ ಪ್ರಮಾಣದ ಹಣ ಸಂಗ್ರಹವಾಗಿದೆ ಎಂದು ಮುಜರಾಯಿ ಇಲಾಖೆ ಅಧಿಕಾರಿಯೊಬ್ಬರು ದಿ ನ್ಯೂ ಇಂಡಿಯನ್ ಎಕ್ಸ್ ಪ್ರೆಸ್ ಗೆ ತಿಳಿಸಿದ್ದಾರೆ.
ಆದರೆ ಸೆಲ್ಫ್‌ ಡ್ರೈವಿಂಗ್‌ ಕಾರ್‌ ಎಂಬುದು ಈಗ ಹೆಚ್ಚು ಸುದ್ದಿಯಲ್ಲಿರುವ ತಂತ್ರಜ್ಞಾನ.
ಇಂತಹ ಒಂದು ಘಟನೆಯಲ್ಲಿ ಗುಜರಾತಿನ ಜುನಾಗಢ ಜಿಲ್ಲೆಯಲ್ಲಿ 20 ಅಡಿ..
ಈ ಸಂದರ್ಭದಲ್ಲಿ ಸಭಾಪತಿ ಡಿ.
ಯೋಗೇಶ್‌, ಮೈಸೂರು ತೋಟಗಾರಿಕೆ ಮಹಾವಿ ದ್ಯಾಲಯದ ಡಾ.
ಲೇಖಕ ಗ್ರೀಸ್‌ನ ಕೆಥಿಮೆರಿನಿ ಎಂಬ ಪತ್ರಿಕೆಯ ವ್ಯವಸ್ಥಾಪಕ ಸಂಪಾದಕ editpagefeedback@prajavani.
ಸರ್ಕಾರಿ ಇಲಾಖೆಗಳಿಗೆ ಬೇಕಾದ ಪರಿಕರಗಳನ್ನು ಟೆಂಡರ್‌ ಬದಲಿಗೆ ಅಮೆಜಾನ್‌, ಸ್ನ್ಯಾಪ್‌ಡೀಲ್‌ ಮಾದರಿಯ ಆನ್‌ಲೈನ್‌ ಸಾಮಾಜಿಕ ಜಾಲತಾಣದ ಮೂಲಕ ಖರೀದಿಸಲು ಮುಂದಾಗಿದ್ದಾರೆ.
ಅದರ ಜೊತೆಯಲ್ಲಿ ಕಾಶಿನಾಥ್‌ ಅವರ ಸಿಮೆಂಟ್ ಶಿಲ್ಪ ಕಲಾಕೃತಿಗಳು ಗಸ್‌ನಲ್ಲಿ ರಚಿಸಿದ ಕಲಾ ಕೃತಿಗಳು ಇಲ್ಲಿವೆ.
ಈ ಹೋರಾಟಕ್ಕೆ ಕಾಂಗ್ರೆಸ್ ಕೂಡ ಬೆಂಬಲ ವ್ಯಕ್ತಪಡಿಸಿದ್ದು, ರೈತರ ಹಿತಾಸಕ್ತಿಯನ್ನು ಬಲಿ ಕೊಟ್ಟು ವಿಮಾನ ನಿಲ್ದಾಣ ನಿರ್ಮಾಣಕ್ಕೆ ಅವಕಾಶ ಕೊಡು ವುದಿಲ್ಲ ಎಂದು ಜೆ.
ಆಪ್ ಶಾಸಕ ಪವನ್ ಕುಮಾರ್‌ಗೆ 18 ತಿಂಗಳ ಜೈಲು ಶಿಕ್ಷೆ, 1 ಲಕ್ಷ ದಂಡದೆಹಲಿ ಆಮ್ ಆದ್ಮಿ ಪಕ್ಷದ ಶಾಸಕ ಪವನ್ ಕುಮಾರ್ ಶರ್ಮಾಗೆ ಸ್ಥಳೀಯ ನ್ಯಾಯಾಲಯ 18 ತಿಂಗಳ ಕಾಲ ಜೈಲು ಶಿಕ್ಷೆ ವಿಧಿಸಿದೆ.
ಇದಕ್ಕೆ ‘ಹೆಡಲ್‌ವೈಸ್‌’ ಸಂಸ್ಥೆ ಸಮ್ಮತಿ ನೀಡುತ್ತಿಲ್ಲ.
ಕೃಪಾಲ್ ಒಂದು ಕೃತಜ್ಞತೆಯ ಗಳಿಗೆಅಪ್ಪನಿಗೆ ಪೋಸ್ಟ್‌ ಆಫೀಸಿನಲ್ಲಿ ಕೆಲಸ.
ಪ್ರಕರಣವನ್ನು ತನಿಖೆಗೆ ಆದೇಶಿಸಲಾಗಿದೆ ಎಂದು ಹೇಳಿದ್ದಾರೆ.
ಆದರೆ, ಇದು ಬ್ಯಾಂಕ್‌ ಮಾಡಿರುವ ಅಪರಾಧವನ್ನು ಕಡಿಮೆ ಮಾಡುವುದಿಲ್ಲ.
ಅವರ ಮುಗ್ಧತೆಯನ್ನು ಕಾಪಿಡದ ಮೇಲೆ ಅವರು ಮಕ್ಕಳಾಗಿರಬಲ್ಲರೇ?
ಹಿರಿಯ ನಾಗರಿಕರಿಗಾಗಿ ಪ್ರತ್ಯೇಕ ಎಟಿಎಂ ಯಂತ್ರಗಳನ್ನು ಸ್ಥಾಪಿಸಬೇಕಿತ್ತು’ ಎಂದು ಸ್ವಾಮಿ ಹೇಳಿದ್ದಾರೆ ಎಂದು ‘ಸೌತ್‌ ಚೀನಾ ಮಾರ್ನಿಂಗ್‌ ಪೋಸ್ಟ್‌’ ವರದಿ ಮಾಡಿದೆ.
ಇದರಿಂದ ಈ ರಸ್ತೆ ಅಪಘಾತ..
ಆಗ ಸಮಸ್ಯೆಯನ್ನು ಜನರ ಮುಂದಿಡು ತ್ತೇವೆ.
ನಂತರ ರಾಜ್ಯದ ಯೋಜನೆಗಳಿಗೆ ಬೇಕಾಗುವ ಅನುದಾನಕ್ಕೆ ಕೇಂದ್ರದ ಬಳಿ ಭಿಕ್ಷಾಪಾತ್ರೆ ಹಿಡಿಯಬೇಕಾಗುತ್ತದೆ.
ಮಾರ್ಚ್‌ ೨೫ ರಿಂದ ಕೊಣನೂರು ಹಾಗೂ ರುದ್ರಪಟ್ಟಣ ಗಳಲ್ಲಿ ಚಿತ್ರೀಕರಣ ಪುನಾರಂಭವಾಗುವುದು.
ಇಲ್ಲಿಯೂ ವೈಶಾಲ್ಯ, ಬಣ್ಣ ವಿನ್ಯಾಸಗಳ ಸೊಬಗು, ಸ್ವಚ್ಛತೆಯ ಛಾಯೆ ಕಾಣುವ ಕಾಲವಿದು.
ಗರಿಷ್ಠ ಮುಖಬೆಲೆಯ ನೋಟುಗಳನ್ನು ಚಲಾವಣೆಗೆ ಅನರ್ಹಗೊಳಿಸಿದ ಕೇಂದ್ರದ ತೀರ್ಮಾನವನ್ನು ರಾಷ್ಟ್ರದ ಒಟ್ಟಾರೆ ಹಿತಾಸಕ್ತಿಯನ್ನು ಗಮನದಲ್ಲಿ ಇರಿಸಿಕೊಂಡು ನಾವು ಸ್ವಾಗತಿಸುತ್ತೇವೆ.
ಆರಂಭದಲ್ಲಿ ನಟನೆ ಅನ್ನೋದು ಪ್ಯಾಶನ್‌ ಆಗಿತ್ತು.
ಮತ್ತೊಂದು ಶಿಕ್ಷಕ ದಿನಾಚರಣೆಯ ವೇಳೆ ಶಿಕ್ಷಕ ವೃತ್ತಿಯ ಸ್ಥಾನ, ಗೌರವಗಳ ಕುರಿತು ಒಂದಷ್ಟು ಚಿಂತಿಸುವುದು ಔಚಿತ್ಯಪೂರ್ಣವೆನಿಸುತ್ತದೆ.
ಆದ್ದರಿಂದಲೇ ತೃತೀಯ ರಂಗದ ವಿರುದಟಛಿ ಸಲ್ಲದ ಪುಕಾರುಗಳನ್ನು ಹಬ್ಬಿಸಿ ಗೊಂದಲ ಸೃಷ್ಟಿಸಲು ಯತ್ನಿಸುತ್ತಿದೆ ಎಂದಿದ್ದಾರೆ.
ಈ ಮೂಲಕ ಅವರು ಬಿ.
ಇದರಿಂದಾಗಿ ಅವರು ದೊಡ್ಡ ಕನಸು ಕಾಣುವುದನ್ನೇ ನಿಲ್ಲಿಸಿದ್ದಾರೆ.
ಹಿಂಭಾಗದ ಕವಚ ಕಡಿಮೆ ಗುಣಮಟ್ಟದ ಪ್ಲಾಸ್ಟಿಕ್ಕಿನದ್ದಾಗಿದೆ.
ಸೂಪರ್ ಸ್ಟಾರ್ ರಜನಿಕಾಂತ್ ಅವರ ದ್ವಿತೀಯ ಪುತ್ರಿ ಸೌಂದರ್ಯ ಮತ್ತು ಅವರ ಪತಿ ಅಶ್ವಿನ್ ಕುಮಾರ್ ದಾಂಪತ್ಯ ಜೀವನದಿಂದ ದೂರವಾಗುತ್ತಿದ್ದಾರೆ ಎಂಬ ಸುದ್ದಿ ಕಾಲಿವುಡ್ ನಲ್ಲಿ ಕೇಳಿಬರುತ್ತಿದೆ.
ಹೊಸ ಹೂಡಿಕೆ ಆಕರ್ಷಿಸುವುದು, ಉತ್ತಮ ರಸ್ತೆಗಳನ್ನು ನಿರ್ಮಿಸುವುದು, ರೈತರಿಗೆ ನಿರಂತರ ನೀರು ಮತ್ತು ವಿದ್ಯುತ್ ಪೂರೈಕೆಯಂತಹ ಕೆಲಸಗಳಲ್ಲಿ ಅವರಿಗೆ ವಿಶೇಷ ಆಸಕ್ತಿ ಇತ್ತು.
ಸಕ್ಕರೆ ಹಾಕಿ ಹಾಲನ್ನು ಕುದಿಸಬೇಕು.
ಪದ್ಧತಿಗಳು ಮತ್ತು ಆಚರಣೆಗಳ ವಿಚಾರದಲ್ಲಿ ಬದಲಾವಣೆ ತರಲು ನ್ಯಾಯಾಲ ಯದ ಆದೇಶವೊಂದೇ ಸಾಕಾಗುವುದಿಲ್ಲ’ ಎಂದೂ ಯಾರಿಗೋ ಹೆದರಿದವರಂತೆ ಸಚಿವರು ಪ್ರಕಟಿಸಿದ್ದಾರೆ.
ಇದಕ್ಕೆ ಪ್ರತೀಕಾರವನ್ನು ಅನುಭವಿಸಲೇಬೇಕು ಎಂದು ಆತ ಎಚ್ಚರಿಕೆ ನೀಡಿದ್ದಾನೆ.
ಆದರೆ ವ್ಯವಹಾರಿಕ ವಲಯದವರಿಗೆ ಇದರಿಂದ ಹೆಚ್ಚು ಉಪಯೋಗವಿದೆ.
ಈಗ ಪಕ್ಷದಲ್ಲಿ ನಾವು ಸಹ ಹಿರಿಯರಲ್ಲವೇ?
ಈ ಹೇಳಿಕೆಯ ಬೆನ್ನಲ್ಲೇ ಅಂಥಾ ಯಾವುದೇ ಪ್ರಸ್ತಾಪ ಸರ್ಕಾರದ ಮುಂದೆ ಇಲ್ಲ ಎಂದು ವಿತ್ತ ಸಚಿವರು ಪ್ರತಿಕ್ರಿಯಿಸಿದ್ದಾರೆ.
ಬಂಧನದ ನಂತರ ಪಚ್ಚಮುತ್ತು ಅವರನ್ನು ಮ್ಯಾಜಿಸ್ಟ್ರೇಟ್ ಕೋರ್ಟ್ ಗೆ ಹಾಜರುಪಡಿಸಲಾಗಿದ್ದು ನ್ಯಾಯಾಲಯ ಆರೋಪಿಯನ್ನು ನ್ಯಾಯಾಂಗ ಬಂಧನಕ್ಕೆ ಒಪ್ಪಿಸಿದೆ.
ಸುವರ್ಣ ವಿಧಾನಸೌಧದ ಮುಂದೆ ಈಗಾಗಲೇ ಕನ್ನಡ ಧ್ಜಜ ಹಾಕಲಾಗಿತ್ತು.
ಇದೇ ಪರಿಸ್ಥಿತಿ ಮುಂದೊಂದು ದಿನ ಕೋಮು ವಾದಿಗಳು ದೊಣ್ಣೆ ಹಿಡಿದುಕೊಂಡು ಬಾರಿಸಲಿದ್ದಾರೆ’ ಎಂದು ಅವರು ಹೇಳಿದರು.
ಶಾಸಕ ಹಂಪನಗೌಡ ಬಾದರ್ಲಿ ಮಾತನಾಡಿ, ಕೊಟ್ಟೂರು ಸ್ವಾಮೀಜಿ ಅವರು ಧರ್ಮ ಮತ್ತು ಶಿಕ್ಷಣಕ್ಕೆ ಒತ್ತು ನೀಡಿದ್ದಾರೆ.
ಇದಕ್ಕೆ ಉದಾಹರಣೆ ಎಂಬಂತೆ "ಫ್ಯಾಟಿ' ಎಂಬ ಹೆಸರಿನ..
ಕುಟಿಲ ಕಾರಸ್ತಾನದ ರಾಜಕೀಯ ತಂತ್ರವು ನಮ್ಮಷ್ಟಕ್ಕೆ ನಮ್ಮನ್ನು ಸೋಲಿಸುತ್ತದೆ ಎನ್ನುವುದಕ್ಕೆ ಟಟ್ರಾ ಟ್ರಕ್‌ ಖರೀದಿ ಹಗರಣವು ಉತ್ತಮ ನಿದರ್ಶನವಾಗಿದೆ.
ನಿರ್ದೇಶಕ ನಂದ ಕಿಶೋರ್ ಮತ್ತು ಅವರ ಸಹೋದರ ತರುಣ್ ಸುಧೀರ್, 'ಮುಕುಂದ ಮುರಾರಿ' ಉಪೇಂದ್ರ-ಸುದೀಪ್ ಹುಟ್ಟುಹಬ್ಬಕ್ಕೆ ಅಭಿಮಾನಿಗಳ ಕಾತರ!
ಮೋದಿಯವರು ಭಾರತೀಯ ಯೋಧರ ರಕ್ತದೊಂದಿಗೆ 'ದಲ್ಲಾಳಿ' ಕೆಲಸ ಮಾಡುತ್ತಿದ್ದಾರೆ ಎಂದು ರಾಹುಲ್ ಗಾಂಧಿ ಆರೋಪಿಸುವ ಮೂಲಕ ಎಲ್ಲೆಯನ್ನು ಮೀರಿದ್ದಾರೆ ಎಂದು ಆರೋಪಿಸಿರುವ ಅಮಿತ್ ಶಾ ಯಾರು ಕಲ್ಲಿದ್ದಲಿನ ದಲ್ಲಾಳಿ ಕೆಲಸ ಮಾಡಿದ್ದಾರೆ, ಯಾರು ಬೋಫೋರ್ಸ್ ದಲ್ಲಾಳಿ ಮಾಡಿದ್ದಾರೆ ಎಂದು ಕೇಳಿದರು.
ಆಂಧ್ರಶೈಲಿ ಸೋರೆಕಾಯಿ ಪಲ್ಯ ಮಾಡುವ ವಿಧಾನ ನಗರೋಟಾ ಉಗ್ರ ದಾಳಿಯ ಹುತಾತ್ಮರಿಗೆ ಅಂತಿಮ ಗೌರವ ಸಮರ್ಪಣೆ ಚಿತ್ರಪ್ರಭ ಚಿತ್ರಗಳು (ಮಾ.7. 2014) ಶ್ರೀಶ್ರುತಿ, ಅವಿನಾಶ್.
ಅಸೋಸಿಯೇಟೆಡ್ ಸ್ಟೋನ್ ಇಂಡಸ್ಟ್ರೀಸ್ (ಕೋಟ) ನೀಡಲಿರುವ 1:4 ಬೋನಸ್ ಷೇರಿಗೆ ಈ ತಿಂಗಳ 30 ನಿಗದಿತ ದಿನವಾಗಿದೆ.
ದೇಶದ ಗಡಿ ನಿಯಂತ್ರಣ ರೇಖೆ ಯಲ್ಲಿ ಜಮಾವಣೆಯಾಗುತ್ತಿದ್ದ ಮುಜಾಹಿದ್ದೀನ್‌ಗಳ ನಿಯಂತ್ರಣ ಸಹ ಮಾತುಕತೆಯ ಒಂದು ಭಾಗವಾಗಿತ್ತು.
ಇದು ಇನ್ನಷ್ಟು ಪ್ರಶ್ನೆಗಳನ್ನು ಕೇಳುವಂತೆ ಮಾಡಿದೆ.
ಈ ದೀಪದಿಂದ ನಿಮ್ಮ ಬಾಳು, ಬವಿಷ್ಯವನ್ರು ಬೆಳಕಾಗಿಸಿಕೊಳ್ಳಿಫ ಮೈಸೂರಿನ ಕೇಂದ್ರ ಕಾರಾಗೃಹ ದಿಂದ ಇಂದು ಬಿಡುಗಡೆಗೊಂಡ ನಾಲ್ಕು ಮಂದಿ ಖೈದಿಗಳ ಕೈಗೆ ಉರಿವ ಹಣತೆಗಳನ್ರಿತ್ತು ಹಾರೈಸಿದ ಪ್ರಮು ಖರು ಆಡಿದ ಆಶಯದ ನುಡಿಗಳಿವು.
ಸ್ಥಳಕ್ಕೆ ಹೋಗಿ ಮೂವರ ಮಾಹಿತಿ ಪಡೆದು, ವಾಹನ ಸಂಖ್ಯೆ ದಾಖಲಿಸಿಕೊಂಡು ಅವರನ್ನು ಸುರಕ್ಷಿತವಾಗಿ ಸ್ಥಳದಿಂದ ಕಳುಹಿಸಲಾಯಿತು’ ಎಂದು ಹಿರಿಯ ಪೊಲೀಸ್‌ ಅಧಿಕಾರಿಯೊಬ್ಬರು ತಿಳಿಸಿದರು.
ಇತ್ತೀಚೆಗಷ್ಟೇ ನಡೆದ ಬಿಜೆಪಿ ಕೋರ್ ಕಮಿಟಿ ಸಭೆಯಲ್ಲಿ ಬಿಜೆಪಿ ಸರ್ಕಾರ ಅಸ್ತಿತ್ವದಲ್ಲಿರುವ ರಾಜ್ಯಗಳಲ್ಲಿ ನಡೆದಿರುವ ಅಭಿವೃದ್ಧಿ ಕಾರ್ಯಗಳ ಬಗ್ಗೆ ಜನರಿಗೆ ಮಾಹಿತಿ ನೀಡಬೇಕು ಎಂದು ಪ್ರಧಾನಿ ನರೇಂದ್ರ ಮೋದಿ ಹೇಳಿದ್ದರು.
ಬಾನುವಾರ ಅವರ ಆರೋಗ್ಯಸ್ಧಿತಿ ಮತ್ತಷ್ಟು ಕುಸಿದು ಕೊಮಾವಸ್ಧೆ ತಲುಪಿದ್ದರು.
ಕುಸ್ಲಾಪುರ, ಬೂದಪ್ಪ ಹಳ್ಳಿ, ರಾಜಕುಮಾರ ಕಟ್ಟಿಮನಿ, ಶಿವಾನಂದ ಕಣವಿ ಇತರರು ಇದ್ದರು.
ಈ ಸಂದರ್ಭದಲ್ಲಿ ಮೆರವಣಿಗೆಯ ನೇತೃತ್ವ ವಹಿಸಿದ್ದ ಜಯಕರ್ನಾಟಕ ಸಂಘಟಣೆಯ ಜಿಲ್ಲಾ ಘಟಕದ ಅಧ್ಯಕ್ಷ ದೀಲಿಪ ಅರ್ಗೆಕರ್ ಮಾತನಾಡಿ, ಗೋಕರ್ಣದಲ್ಲಿ ಪ್ರವಾಸಿಗರಿಗೆ ಖಾಸಗಿ ಬೈಕ್‌ ಬಾಡಿಗೆ ಕೊಡುವುದನ್ನು ತಕ್ಷಣ ನಿಲ್ಲಿಸಬೇಕು.
ನಮ್ಮ ರಾಷ್ಟ್ರದಲ್ಲಿನ ಶ್ರೀಮಂತ ಕುಟುಂಬಗಳಲ್ಲಿ ಈ ಪರಿಸ್ಥಿತಿ ಕಂಡುಬರುತ್ತಿದೆ.
ಅದಕ್ಕೆ ಕಪಿಲ್ ಪ್ರಾಮಾಣಿಕವಾಗಿ ಹೇಳಿದರು: ‘ನೀವು ಯಾವಾಗಲೂ ಮ್ಯಾಚುಗಳನ್ನು ಗೆಲ್ಲುತ್ತಿದ್ದರೆ, ಹಾಗೆ ನಗುತ್ತಾ ಇರಬಹುದು.
ಈ ಮಧ್ಯೆ ಅಮೆರಿಕದ ಅಂಚೆ ಇಲಾಖೆಯವರು ನಾಸಾ ಸಾಧನೆಯ ಗ್ರಹಶೋಧದ ಸ್ಮರಣಾರ್ಥ ಒಂದು ಸರಣಿ ಅಂಚೆ ಚೀಟಿಗಳನ್ನು ಬಿಡುಗಡೆ ಮಾಡಿದರು.
ಪ್ರತಿ ಗ್ರಾಮದಲ್ಲಿಯೂ ಕಾರ್ಯಕ್ರಮ ಏರ್ಪಡಿಸಲಾಗುವುದು.
ಆಹಾರದ ವಿಷಯಕ್ಕೆ ಬಂದರೆ ಮಹಿಳೆ ದಾಟಿ ಹೋಗುವ ಪ್ರತಿಯೊಂದು ಹಂತವೂ ಬಹಳ ವಿಶೇಷವಾದುದು ಎಂದು ಹೇಳಬಹುದು.
ಹಿರಿಯ ನಾಗರಿಕರು, ವಯೋವೃದ್ಧರು ಪ್ರಾಧಿಕಾರದ ಕೆಲಸಕ್ಕಾಗಿ ಅಷ್ಟು ದೂರ ಅಲೆದಾಡಲು ಸಾಧ್ಯವೆ?
ನನಗೆ ಸಂಗೀತದ ಸುಖ ಬೇಕೆಂದರೆ ಒಬ್ಬ ಸಂಗೀತಗಾರ ನನ್ನ ಈ ಸುಖಕ್ಕೆ ಸಾಧನ.
ಸಂಸ್ಥೆ ಸುಮಾರು 400ಕ್ಕೂ ಹೆಚ್ಚು ಬಸ್‌ಗಳನ್ನು ಹೊಂದಿದೆ.
ನಮ್ಮ ಕ್ರಿಯೆಗಳು ಎಷ್ಟರ ಮಟ್ಟಿಗೆ ಸಂಕೀರ್ಣವಾಗುತ್ತಾ ಹೋಗುತ್ತವೆಯೋ, ಆ ಕ್ರಿಯೆಗಳೊಳಗೆ ಎಷ್ಟರ ಮಟ್ಟಿಗೆ ಒಳವ್ಯತ್ಯಾಸಗಳು ಬೆಳೆಯುತ್ತಾ ಹೋಗುತ್ತವೆಯೋ ಅಷ್ಟರ ಮಟ್ಟಿಗೆ ಮಾತ್ರ ನಮ್ಮ ಪದಸಂಪತ್ತಿಯೂ ವಾಕ್ಯಸಂಪತ್ತಿಯೂ ಬೆಳೆಯುತ್ತಹೋದರೆ ಸಾಕು.
ಪದವಿ ಗಳಿಸಿದ್ದ ದಾಸಗುಪ್ತ ಕಲ್ಕತ್ತ ವಿಶ್ವವಿದ್ಯಾಲಯದಲ್ಲಿ ಅರ್ಥಶಾಸ್ತ್ರದ ಪ್ರಾಧ್ಯಾಪಕರಾಗಿದ್ದವರು.
ಈ ನೋಟುಗಳನ್ನು ಯಾರೂ ಸ್ವೀಕರಿಸುವುದಿಲ್ಲ.
ಲಂಡನ್ ಕ್ರೀಡೆಗಳ ಸಂದರ್ಭದಲ್ಲಿ ಮಹಿಳಾ ಹಕ್ಕುಗಳು ಹಾಗೂ ಲಿಂಗ ಸಮಾನತೆ ಬಗ್ಗೆ ವ್ಯಕ್ತವಾದ ಹೆಚ್ಚಿನ ಕಾಳಜಿ ಹಾಗೂ ಅದರ ಬಗ್ಗೆ ಬಂದ ವರದಿಗಳು ಹಾಗೂ ಐಓಸಿಯ ಬದ್ಧತೆ, 2016ರ ಕ್ರೀಡಾಕೂಟಕ್ಕೆ ಮತ್ತಷ್ಟು ಬಲ ತುಂಬಿತು. 2012ರ ಒಲಿಂಪಿಕ್ಸ್‌ನಲ್ಲಿ ಮೊದಲ ಬಾರಿಗೆ ಮಹಿಳಾ ಬಾಕ್ಸಿಂಗ್‌ಗೆ ಅವಕಾಶ ದೊರೆತಿತ್ತು.
ಅವರ ಬಗೆಗಿನ ಬರಹಗಳನ್ನು ಓದತೊಡಗಿದೆ, ‘ಪೀಸ್‌ ಟಿ.
ಜವಹರಲಾಲ್ ನೆಹರು ಅವರು ಐಐಟಿಗಳನ್ನು ಸ್ಥಾಪಿಸುವಾಗ ಇದ್ದ ಸ್ಥಿತಿ ಈಗಿಲ್ಲ.
ಪ್ರಕರಣ ಸಂಬಂಧ ಸ್ವಯಂ ಪ್ರೇರಿತ ದೂರು ದಾಖಲಿಸಿಕೊಂಡಿರುವ ಅವರು, ಸೆಪ್ಟಂಬರ್ 8ರೊಳಗೆ ಕಚೇರಿಗೆ ಬಂದು ಹೇಳಿಕೆ ನೀಡುವಂತೆ ಅಶುತೋಶ್ ಅವರಿಗೆ ಸೂಚಿಸಿದ್ದಾರೆ.
ಈ ನೋಟುಗಳು ಬಂದರೆ ಸ್ವಲ್ಪಮಟ್ಟಿಗೆ ಚಿಲ್ಲರೆ ಸಮಸ್ಯೆ ಬಗೆಹರಿಯಲಿದೆ.
ಎರಡನೇ ಗೇಮ್‌ನಲ್ಲಿ ತೈಪೆ ಆಟಗಾರ ಹೆಚ್ಚು ಪ್ರತಿರೋಧ ಒಡ್ಡಲು ಕಶ್ಯಪ್ ಅವಕಾಶವನ್ನೇ ನೀಡಲಿಲ್ಲ.
ಗ್ರೇಟ್ ಖಲಿ ಕೆಣಕಿದ ವಿದೇಶಿ ರೆಸ್ಲರ್‌‌‌ಗಳನ್ನು ಅವರಿದ್ದ ರೂಂಗೆ ನುಗ್ಗಿ ಥಳಿಸಿದ, ವಿಡಿಯೋ ವೈರಲ್ರೆಸ್ಲಿಂಗ್ ರಿಂಗ್ ನಲ್ಲಿ ಎದುರಾಳಿ ರೆಸ್ಲರ್ ಗಳ ಮೂಳೆ ಮುರಿಯುವ ದಿ ಗ್ರೇಟ್ ಖಲಿ ತಾಳ್ಮೆ ಕಳೆದುಕೊಂಡರೆ ಗತಿ ಏನು?
ಈಗ ಮತ್ತೊಮ್ಮೆ ಬೆಲೆ ಇಳಿದಿದೆ.
ರಕ್ತದ ಒತ್ತಡಕ್ಕೆ ಅನುಗುಣವಾಗಿ ಯಾವ ಪ್ರಮಾಣದಲ್ಲಿ ಇನ್ಸುಲಿನ್‌ ತೆಗೆದುಕೊಳ್ಳಬೇಕು ಎನ್ನುವುದನ್ನು ವೈದ್ಯರು ಮಧುಮೇಹಿಗಳಿಗೆ ಸೂಚನೆ ನೀಡಲು ಈ ಆ್ಯಪ್‌ ಬಳಸಬಹುದಾಗಿದೆ.
ಅವರನ್ನು ಕೆಲಸಕ್ಕೆ ತೆಗೆದುಕೊಳ್ಳಬೇಕು.
ಅವರೊಬ್ಬ ದಿಟ್ಟ ಆಟಗಾರನಾಗಿದ್ದಾರೆ’ ಎಂದು ನೊವಾಕ್ ಜೊಕೊವಿಚ್‌ ಅವರು ವಾವ್ರಿಂಕಾ ಅವರನ್ನು ಅಭಿನಂದಿಸಿ ದರು.
ಚರ್ಚಗಳ ಮೇಲಿನ ದಾಳಿಗೆ ಸಂಫì ಪರಿವಾರದ ವಿಶ್ವ ಹಿಂದೂ ಪರಿಷತ, ಬಜರಂಗದಳ, ಶ್ರೀರಾಮಸೇನೆ ಸಂಫìಟನೆಗಳೇ ಕಾರಣ.
೨೮ ರಂದು ಘಿ‘ಭಯೋತ್ಪಾದನಾ ವಿರೋ.
ಆ್ಯಸ್ಟ್ರೊ ಹಂಗರಿಯನ್ ಸಾಮ್ರಾಜ್ಯ, ಜರ್ಮನ್ ಸಾಮ್ರಾಜ್ಯ ಕೊನೆಗೊಂಡವು.
ಸಕ್ಕರೆ ಕೈಗಾರಿಕೆ ಕುರಿತು ಬೋಧನೆ ಮಾಡುವಾಗ, ಸಕ್ಕರೆ ಬಳಕೆಗೆ ಬರುವ ಮೊದಲು ಜನರು ಸಿಹಿಗಾಗಿ ಏನು ಮಾಡುತ್ತಿದ್ದರು?
ಎಲ್ಲಿ ಜಾರಿತೋ ಮನವು ಎÇÉೆ ಮೀರಿತೋ, ಎಲ್ಲಿ ಅಲೆಯುತಿಹುದೋ ಏಕೆ, ನಿಲ್ಲದಾಯಿತೋ!
ಟಿಪ್ಪು ಜಯಂತಿಯಿಂದ ಆಡಳಿತ ಪಕ್ಷ ಪಡೆಯಲು ಬಯಸಿದ್ದ ಲಾಭವನ್ನು ಆ ಸಚಿವರ ನಡವಳಿಕೆ ಹಾಳುಗೆಡವುವ ಸಾಧ್ಯತೆಯೇ ಹೆಚ್ಚು.
ಓ.ಡಿ.ಗೆ ವಹಿಸದಿದ್ದರೆ ಶಾಸಕ ಶಿವಲಿಂಗೇಗೌಡರ ಜೊತೆ ತಾವೂ ಕೂಡ ಧರಣಿ ಕೂರುವುದಾಗಿ ಮಾಜಿ ಪ್ರಧಾನಿ ಹಾಗೂ ಸಂಸದ ಹೆಚ್.
ಅಬ್ಬರ ಹೆಚ್ಚಿರುವ ಅಟ್ಲಾಂಟಿಕ್ ಸಮುದ್ರಕ್ಕೆ ಹೊಂದಿಕೊಂಡಿವೆ ಈ ದೇಶಗಳು.
ಸ್ಥಳಕ್ಕೆ ಭೇಟಿ ನೀಡಿದಾಗ ಸಾತ್ವಿಕ ದೇಹ ಸಂಪೂರ್ಣವಾಗಿ ಸುಟ್ಟುಹೋಗಿತ್ತು.
ವಾರ್ಷಿಕ ಇನ್‌ಕ್ರಿಮೆಂಟ್‌ ಹಾಗೂ ಅರ್ಧ ವಾರ್ಷಿಕ ಡಿ.
ಈ ವರದಿಯಲ್ಲಿ ಪ್ರಸ್ತಾಪಿಸಲಾಗಿರುವ ಅಂದಾಜುಗಳಿಗಿಂತ ಹೆಚ್ಚಿನ ಪ್ರಮಾಣದಲ್ಲಿ ಇಂಟರ್‌ನೆಟ್‌ ಸೇವೆಯನ್ನು ಸ್ಥಗಿತಗೊಳಿಸಲಾಗಿದೆ ಎಂಬುದನ್ನು ದೆಹಲಿಯ ರಾಷ್ಟ್ರೀಯ ಕಾನೂನು ವಿಶ್ವವಿದ್ಯಾಲಯದ ವರದಿ ಹೇಳಿತ್ತು.
ತನ್ನ ಹಳೆಯ ‘ಆರಿಯಾ’ ಎಸ್‌ಯುವಿಯ ಪ್ಲಾಟ್‌ಫಾರ್ಮ್‌ ಬಳಕೆಯಾಗಿದೆ.
ಗಳಿಗೆ ಸವಲತ್ತು ನೀಡದೆ ವಂಚನೆ « Janatha Madhyama ಎಸ್.
ಪುರಾತನ ಗ್ರೀಸ್‌ನಲ್ಲಿ ವೈನ್‌ ಅನ್ನು ಸಾರ್ವಜನಿಕವಾಗಿ ಸೇವಿಸಲಾಗುತ್ತಿತ್ತು.
ಕಾಶ್ಮೀರಕ್ಕೆ ಸಂಬಂಧಿಸಿದಂತೆ 25 ವರ್ಷಗಳಷ್ಟು ಹಳೆಯದಾದ ಎಚ್ಚರಿಕೆಯ ಧೋರಣೆಯು ಇದುವರೆಗೆ ಭಾರತಕ್ಕೆ ಸಾಕಷ್ಟು ಪ್ರಯೋಜನಗಳನ್ನು ಒದಗಿಸಿದೆ ಎಂದು ಪ್ರತಿಪಾದಿಸಿದರೂ ಅದನ್ನು ಈಗ ಕೈಬಿಡಲಾಗುತ್ತಿದೆ.
ಸ್ನೇಹದ ನಂಬಿಕೆಗಳೇ ಬೇರೆ, ಪ್ರೀತಿಯ ಜವಾಬ್ದಾರಿಗಳೇ ಬೇರೆ ಸ್ನೇಹ ಅಥವಾ ಪ್ರೀತಿಯನ್ನು ಸಂಪಾದಿಸುವುದು ಸುಲಭ, ಆದರೆ ಕಾಪಾಡಿಕೊಂಡು ಹೋಗುವುದು ಕಷ್ಟ.
ಅದೇ ಸಂದರ್ಭದಲ್ಲಿ ನಾರುಹುಣ್ಣು ರೋಗ ಕಾಣಿಸಿಕೊಂಡಿತ್ತು.
ಅಲ್ಲದೆ ಮೂರು ಪುರಸಭೆಗೆಗಳಿಗೆ ತಲಾ ₹7.5ಕೋಟಿ ಅನುದಾನ ನಗರೋತ್ಥಾನ ಯೋಜನೆಯಡಿ ಬಿಡುಗಡೆಯಾಗಿದೆ.
ಇದರಿಂದ ಅಚ್ಚರಿಗೊಳಗಾದ ಮುನ್ರೋ ಮಠದ ಸಿಬ್ಬಂದಿಗಳ ಬಳಿ ಮಹಿಮೆಯುಳ್ಳ ಸನ್ಯಾಸಿಗಳು ಇವರೇನಾ?
ಕೃಪಾಲ್ ಪ್ರಗತಿ ಹಾದಿಯಲ್ಲಿ ವಾಹನ ಉದ್ಯಮವಿಶ್ವದ ಅತಿ ದೊಡ್ಡ ವಾಹನ ಉದ್ಯಮಗಳಲ್ಲಿ ಭಾರತದ ವಾಹನ ಉದ್ಯಮವೂ ಒಂದಾಗಿದೆ.
ಇಂತಹ ‘ಉದಯೋನ್ಮುಖ ಕೈಗಾರಿಕೆ’ಯಲ್ಲಿ ತಮ್ಮ ಮಾರುಕಟ್ಟೆ ಪಾಲನ್ನು ಹೆಚ್ಚಿಸಿಕೊಳ್ಳಲು ಅಂತರ ರಾಷ್ಟ್ರೀಯ ಮಟ್ಟದ ಉದ್ಯಮಿಗಳು ಸೇರಿದಂತೆ ಎಲ್ಲರೂ ಮುಗಿ ಬೀಳುತ್ತಿದ್ದರೆ ಅದರಲ್ಲೇನೂ ಆಶ್ಚರ್ಯವಿಲ್ಲ.
' ಸಿನೆಮಾದ ನಿರ್ದೇಶಕ ಹೇಮಂತ ರಾವ್ ಈ ಸಿನೆಮಾದ ನಿರ್ಮಾಪಕರಲ್ಲಿ ಒಬ್ಬರು.
ಆಡಳಿತ ಯಂತ್ರಕ್ಕೆ ಚುರುಕುಮು ಟ್ಟಿಸಲು ಜಿಲ್ಲಾಧಿಕಾರಿಗಳು, ಜಿಲ್ಲಾ ಪಂಚಾ ಯ್ತಿ ಮುಖ್ಯ ಕಾರ್ಯ ನಿರ್ವಹಣಾಧಿ ಕಾರಿಗಳು ಹಾಗೂ ಪ್ರಾದೇಶಿಕ ಆಯುಕ್ತರ ಸಭೆಯನ್ನುದ್ದೇಶಿಸಿ ಮಾತನಾಡಿದ ಅವರು, ಜನರ ಸಮಸ್ಯೆಗಳು ಸ್ಥಳೀಯ ಮಟ್ಟದಲ್ಲೇ ಬಗೆಹರಿಯಬೇಕು.
ಪಟ್ಟಣದ ಪುರಸಭೆ ಸಭಾಭವನದಲ್ಲಿ ನಡೆದ ಸ್ಥಾಯಿ ಸಮಿತಿ ಸಭೆಯಲ್ಲಿ ಅವರು ಮಾತನಾಡಿದರು.
ಇತ್ತೀಚೆಗೆ ರಷ್ಯಾ ಮತ್ತು ಚೀನಾ, ತನ್ನನ್ನು ಆ ಕುರ್ಚಿಯಿಂದ ಕೆಳಗೆ ದಬ್ಬಿದಂತೆ ಅಮೆರಿಕಕ್ಕೆ ಕನಸು ಬೀಳುತ್ತಿದೆ.
ಲಾಭವೇ ಆಗಿದೆ ಎಂದು ಹೇಳಿದರು.
ತೆಂಗಿನ ತುರಿ, ಏಲಕ್ಕಿ ಮತ್ತು ಗಸಗಸೆಗಳನ್ನು ಸೇರಿಸಿ ರುಬ್ಬಿಕೊಳ್ಳಿ.
ಜೆಎನ್‌ಯು ವಿದ್ಯಾರ್ಥಿಗಳು ಯಾರ ಪರವಾಗಿ ಚಳವಳಿ ನಡೆಸುತ್ತಿದ್ದಾರೆ ಎಂಬುದನ್ನು ಹೇಳುವಾಗ ಕನ್ಹಯ್ಯಾ ಅವರು ದಲಿತರು, ಆದಿವಾಸಿಗಳು ಮತ್ತು ಮಹಿಳೆಯರ ಉಲ್ಲೇಖ ಮಾಡಿದ್ದನ್ನು ನಾನು ಗುರುತಿಸಿದೆ.
ಎಕ್ಸಾಂ ಮುಗಿದ ದಿನ ಸಾಯಂಕಾಲ ವೈನು ಸೇವನೆ ಅಂತ ನಿರ್ಧಾರವಾಯಿತು.
ಪ್ರಸವ ಪೂರ್ವ ಲಿಂಗ ಪತ್ತೆಗೆ ಸಹಾಯ ಮಾಡುವ ಸಾಧನ, ಕಿಟ್‍ಗಳು ಮತ್ತು ಕ್ಲಿನಿಕ್‍‌ಗಳ ಜಾಹೀರಾತುಗಳನ್ನು ಪ್ರಕಟಿಸುವ ಮೂಲಕ ಸರ್ಚ್ ಇಂಜಿನ್‍ಗಳು ನಿಯಮ ಉ್ಲಂಘನೆ ಮಾಡಿವೆ ಎಂದು ಸುಪ್ರೀಂ ಅಭಿಪ್ರಾಯಪಟ್ಟಿದೆ.
ಸದಸ್ಯತ್ವ ಹೆಚ್ಚಿಸುವ ಉದ್ದೇಶ ಹೊಂದಿವೆ.
ಇದು ಮನೆಯಲ್ಲಿ ಸದಾ ಜಗಳಕ್ಕೆ ಕಾರಣವಾಗಿತ್ತು.
ಎಡಾ ಲವ್ಲೇಸ್ ಬೈರನ್ ಎಂಬ ಹೆಸರೇ ಆಕೆಯ ಹಿನ್ನೆಲೆಯನ್ನು ಹೇಳುತ್ತದೆ.
ಸಭೆಯಲ್ಲಿ ಗೊಂದಲ-ಗಲಾಟೆ : ಲಾಠಿ ಪ್ರಹಾರ « Janatha Madhyama ಚ.ರಾ.ಪಟ್ಟಣ ಜೆ.
ಬಳಿಕ ಇನ್ನೂ ಪೂರ್ಣಗೊಳಿಸಬೇಕಿರುವ 3.6 ಕಿ.
ಬರೋಡಾದಲ್ಲಿ ಡೈನಮೈಟ್‌ಗಳನ್ನು ಜಾರ್ಜ್ ಮತ್ತು ಸ್ನೇಹಿತರು ಸಂಗ್ರಹಿಸಿದರು.
ಇದರಿಂದ ಎದುರಾಳಿಗಳ ಮೇಲೆ ಒತ್ತಡ ಹೇರಲು ಸುಲಭವಾಗುತ್ತದೆ.
ಹಾವೇರಿ ಜಿಲ್ಲೆಯ ರಾಣೆಬೆನ್ನೂರಿನಲ್ಲಿ ಕೇಂದ್ರ ಇದ್ದರೂ ಅದು ತಾಂತ್ರಿಕವಾಗಿ ದಾವಣಗೆರೆ ಜಿಲ್ಲೆಗೆ ಸೇರಿದ್ದು ಎಂಬುದು ವಿಶೇಷ.
ನಮ್ಮ ತಪ್ಪುಗಳಿಗೆ ಇತರರನ್ನು ದೂಷಿಸುವ ಚಟವನ್ನು ಕೊನೆಮಾಡಿ, ಜವಾಬ್ದಾರಿಯನ್ನು ಸಂಪೂರ್ಣವಾಗಿ ತನ್ನ ಹೆಗಲ ಮೇಲೆ ಹೊತ್ತು ಭವಿಷ್ಯದ ಒಳಿತನ್ನೇ ನೋಡಬೇಕು.
ಸ್ವಲ್ಪ ಪುಣ್ಯ ಕಟಗೋರಿ’ ಎಂದು ದೀನ ಮುಖ ಮಾಡಿ, ಪುಸಲಾಯಿಸುತ್ತಾ ಮಾತಾಡಿಕೊಂಡೇ ನಮ್ಮನ್ನು ಹತ್ತಿಸಿ ತಾನೂ ಹತ್ತುವನು.
ಆದರೆ ಅವರ ಜೀವನಾನುಭವ ಮಾತ್ರ ಅನನ್ಯ!
ಸಂಸ್ಥೆಯ ಕಾರ್ಯದರ್ಶಿ ಮಲ್ಲಿಕಾರ್ಜುನ ಅಂಗಡಿ ಮಾತನಾಡಿ, ಪಾಲಕರೂ ಸಹ ತಮ್ಮ ಮಕ್ಕಳನ್ನು ಇತರರೊಡನೆ ಹೋಲಿಕೆ ಮಾಡಿ ಹಿಯಾಳಿಸಬಾರದು.
ತಮ್ಮ ೨೧ನೇ ವಯಸ್ಸಿನಲ್ಲಿ ತಂದೆ ನಿಧಿನರಾದಾಗಅವರ ಸಂಸಾರ ಸಾಲದ ಶೂಲಕ್ಕೆ ಸಿಲುಕಿ ಕ್ಲೇಶ ಅನುಭವಿಸಿತ್ತು.
ದಾಖಲೆಗಳ ಸರದಾರ ಟೀಂ ಇಂಡಿಯಾ ಟೆಸ್ಟ್ ತಂಡದ ನಾಯಕ ವಿರಾಟ್ ಕೊಹ್ಲಿ ವಿನೂತನ ದಾಖಲೆಯೊಂದನ್ನು ಮಾಡಿದ್ದಾರೆ..
ತನ್ನ ಮಗನ ಭವಿಷ್ಯದ ಬಗ್ಗೆ ಯೋಚಿಸುವ ಅಪ್ಪ ‘ನನ್ನ ಮಗ ಮುಂದೆ ಚೆನ್ನಾಗಿ ವಿದ್ಯಾಭ್ಯಾಸ ಮಾಡಿದ್ರೆ ಮೆಡಿಕಲ್, ಎಂಜಿನಿಯರಿಂಗ್ ಸೀಟ್ ಸುಮ್ಮನೆ ಸಿಗುತ್ತಾ.
ಡಬ್ಲ್ಯುಟಿಎ ಮಹಿಳಾ ಡಬಲ್ಸ್ ರ್ಯಾಂಕಿಂಗ್: ಅಗ್ರಸ್ಥಾನ ಕಾಯ್ದು ಕೊಂಡ ಸಾನಿಯಾಡಬ್ಲ್ಯುಟಿಎ ಮಹಿಳಾ ಡಬಲ್ಸ್ ರ್ಯಾಂಕಿಂಗ್ ನಲ್ಲಿ ಭಾರತದ ಸ್ಟಾರ್ ಟೆನಿಸ್ ಆಟಗಾರ್ತಿ ಸಾನಿಯಾ ಮಿರ್ಜಾ ಅಗ್ರಸ್ಥಾನ ಕಾಯ್ದುಕೊಂಡಿದ್ದಾರೆ.
ಕಾರ್ಮಿಕ ನಾಯಕ ಜಾರ್ಜ್, ವಿವಿಧ ಜವಾಬ್ದಾರಿ ನಿರ್ವಹಿಸಿ ದೇಶದ ರಕ್ಷಣಾ ಮಂತ್ರಿಯಾದಾಗಲೂ ಡೌಲು ತೋರಲಿಲ್ಲ.
ಹಿಂದಿಗಿಂತಲೂ ಇಂದು ಇಲಾಖೆ ಅತ್ಯಂತ ಮಹತ್ವದ ಇಲಾಖೆಯಾಗಿ ಬದಲಾಗಿದೆ.
ಝಾಕೀರ್ ರಶೀದ್ ಭಟ್ ವಾನಿಯ ಉತ್ತರಾಧಿಕಾರಿ ಎಂದು ಹಿಜ್ಬುಲ್ ಮುಜಾಹೀದೀನ್ ಸಂಘಟನೆ ದೃಢಪಡಿಸಿಲ್ಲ ಆದರೆ ಎಂಟು ನಿಮಿಷಗಳ ಈ ವಿಡಿಯೋದಲ್ಲಿ ಭಟ್ ತಾನು ವಾನಿಯ ಉತ್ತರಾಧಿಕಾರಿ ಎಂದು ಹೇಳಿಕೊಂಡಿದ್ದಾನೆ.
ಇನ್ನು ದಕ್ಷಿಣ ಆಫ್ರಿಕಾದ ರಿಲೀ ರೋಸ್ ಸರಣಿಯಲ್ಲಿ ಉತ್ತಮ ಪ್ರದರ್ಶನ ನೀಡಿದ್ದು ಸರಣಿಶ್ರೇಷ್ಠ ಪ್ರಶಸ್ತಿಗೆ ಭಾಜನರಾಗಿದ್ದಾರೆ.
ಧನಾತ್ಮಕ ಹಾಗೂ ಋಣಾತ್ಮಕ ಪಾತ್ರಗಳನ್ನು ನಿಭಾಯಿಸಬಲ್ಲ ಪರಿಣತಿ ಪಡೆದುಕೊಂಡರು.
ದೇಹ ಹಳೆಯದಾದಂತೆ ""ವೃದ್ಧಾಪ್ಯ'' ಮೆಲ್ಲನೆ, ವ್ಯಕ್ತಿಗೆ ತಿಳಿಯದಂತೆ ಕಾಲಿಡುತ್ತದೆ.
ಆದರೆ ಕೇವಲ ಹಣ ಕೈಯಿಂದ ಕೈಗೆ ಬದಲಾಗುತ್ತಿದೆಯಷ್ಟೇ, ಇದಕ್ಕಾಗಿ ಜನರಿಗೆ ಅನಾನುಕೂಲ ಉಂಟುಮಾಡಲಾಗುತ್ತಿದೆ ಎಂದು ಕೇಜ್ರಿವಾಲ್ ಆರೋಪಿಸಿದ್ದಾರೆ.
ಅಲ್ಲಿ ಎಲ್ಲ ಮನೆಗಳ ಮಾಳಿಗೆಗೂ ಸುಣ್ಣಕಲ್ಲಿನ ಚಪ್ಪಡಿಯನ್ನೇ ಹಾಸಲಾಗಿತ್ತು.
ಇಡೀ ಜಗತ್ತು ‘ಕ್ಯಾಸ್ಟ್ರೊ ಆಡಳಿತ ಮಾದರಿ’ಯತ್ತ ಮೆಚ್ಚುಗೆಯಿಂದ ನೋಡತೊಡಗಿತು.
ಜನ ಹೇಗೂ ಭಯಗ್ರಸ್ತರಾಗಿ ಬಂದ್‌ನಲ್ಲಿ ‘ಪಾಲ್ಗೊಳ್ಳುವ’ ಕಾರಣ ಹೋರಾಟಗಾರರು ಹೋರಾಟದ ಹೆಸರಲ್ಲಿ ಹೆಚ್ಚಿಗೆ ಶ್ರಮ ಪಡುವ ಅಗತ್ಯ ಇರುವುದಿಲ್ಲ.
2014 ನೇ ಸಾಲಿನಲ್ಲಿ ಕನ್ನಡ ಮತ್ತು ಸಂಸ್ಕೃತಿ ಇಲಾಖೆ ವತಿಯಿಂದ ನೀಡಲಾದ 16 ವಿವಿಧ ಪ್ರಶಸ್ತಿಗಳಿಗೆ ಗಣ್ಯರನ್ನು ಆಯ್ಕೆ ಮಾಡಲು ರಚಿಸಿದ ಸಮಿತಿಗಳಲ್ಲಿ ಕಲಬುರ್ಗಿಯವರು ಹೆಚ್ಚಾಗಿದ್ದರು.
ಆಗಿನ ಸರ್ಕಾರ ಹುಸೇನ್ ಅವರಿಗೆ ರಕ್ಷಣೆ ನೀಡಲು ನಿರಾಕರಿಸಿತು ಎಂಬ ಒಂದೇ ಕಾರಣಕ್ಕೆ ನಮ್ಮ ಶ್ರೇಷ್ಠ ಚಿತ್ರಕಾರ ತಾಯ್ನಾಡನ್ನು ತೊರೆಯಬೇಕಾಯಿತು.
ಸಿ ಲೇಔಟ್‌ನಲ್ಲಿರುವ ಯಡಿಯೂರಪ್ಪ ಅವರ ಅಳಿಯ ಸೋಹನ್ ಕುಮಾರ್ ಅವರ ನಿವಾಸದ ಮೇಲೆಯೂ ಏಕಕಾಲಕ್ಕೆ ದಾಳಿ ನಡೆಸಿ ದಾಖಲೆಗಳನ್ನು ವಶಪಡಿಸಿಕೊಂಡರು.
ಎಂದು ಶಚಿ ತನ್ನ ಬಳಿಗೆ ಬಂದ ವಾಯು ಹಾಗೂ ಅಗ್ನಿಗೆ ಹೇಳುತ್ತಾಳೆ.
ಹೀರಿಕೊಂಡ ಗಾಳಿ 5 ಹಂತಗಳಲ್ಲಿ ಶುದ್ಧೀಕರಿಸಲಾಗುತ್ತದೆ.
ನಗರದ ಕುಂಬಾರವಾಡ, ಹೂಗೇರಿ ಹಾಗೂ ಹಳ್ಳದಕೇರಿಯಲ್ಲಿ ಬಹುತೇಕ ಕುಟುಂಬಗಳ ಸದಸ್ಯರು ಬೆಳಿಗ್ಗೆ ತಂಬಿಗೆ ಹಿಡಿದುಕೊಂಡು ಬಯಲು ಶೌಚಕ್ಕೆ ಹೋಗುವುದನ್ನು ಮುಂದುವರಿಸಿದ್ದಾರೆ.
‘ಸಮಾಜದಲ್ಲಿ ಯಾವುದೇ ಜಾತಿ ಮತ್ತು ಧರ್ಮಗಳ ಭೇದವಿಲ್ಲದೆ ಪರಸ್ಪರ ಸೌಹಾರ್ದ ಬದುಕಿನ ಜೊತೆಗೆ ಶ್ರಮ ಜೀವನದ ಬಗ್ಗೆ ನೈಜ ಪಾಠ ಕಲಿಸುವ ಎನ್ನೆಸ್ಸೆಸ್‌ ಶಿಬಿರದಿಂದ ವಿದ್ಯಾರ್ಥಿಗಳಲ್ಲಿ ನಾಯಕತ್ವ ಗುಣವೂ ವೃದ್ಧಿಯಾಗುತ್ತದೆ’ ಎಂದು ವಕೀಲ ಸುರೇಶ ಶೆಟ್ಟಿ ಹೇಳಿದ್ದಾರೆ.
ಆದಿnkರ್ಕ ಹಿನ್ರಡೆಯಿಂದಾಗಿ ಅಮೆರಿಕಾವನ್ರು ಹೆಚ್ಚು ಅವಲಂಬಿಸದೆ ಮಾರುಕಟ್ಟೆಯನ್ರು ಲ್ಯಾಟಿನ ಅಮೆರಿಕಾ, ಮಧ್ಯಪ್ರಾಚ್ಯ ರಾಷ್ಟ್ರಗಳು, ಜಪಾನ, ಬ್ರಿಟನ, ಚೈನಾ, ಆಸ್ಟ್ರೇಲಿಯಾ ಮುಂತಾದ ಕಡೆಗ ಳಲೂ ವಿಸ್ತರಿಸಿ ಹೊಸ ಸಂಸ್ಧೆಗಳನ್ರು ಪಡೆಯುವ ವಿಶ್ವಾಸವಿದೆ ಎಂದು ತಿಳಿಸಿದರು.
ಭಂಡಾರಿ, ದೈಹಿಕ ಶಿಕ್ಷಕ ಗಂಗಾಧರ ರೈ ಮಾಣಿ ಮತ್ತಿತರರು ಇದ್ದರು.
ಜಿಲ್ಲಾಮಟ್ಟದ ಸಾಂಸ್ಕೃತಿಕ ಸ್ಪರ್ಧೆSunday, August 24th, 2008 ಹಾಸನ : ಪದವಿಪೂರ್ವ ಶಿಕ್ಷಣ ಇಲಾಖೆ ಆಶ್ರಯದಲ್ಲಿ ಆ. ೨೫ ರಂದು ನಡೆಯಬೇಕಿದ್ದ ಜಿಲ್ಲಾ ಮಟ್ಟದ ಸಾಂಸ್ಕೃತಿಕ ಸ್ಪರ್ಧೆಗಳನ್ನು ಸೆ.
ಕುಟುಂಬವೊಂದಕ್ಕೆ ‘ಒಂದೇ ಮಗು ಸಾಕು’ ಎಂಬ ಚೀನಾದ ನಿಯಮವೂ ವಿವಾಹಗಳ ಪ್ರಮಾಣ ಕಡಿಮೆ ಆಗಲು ಪ್ರಮುಖ ಕಾರಣವಾಗಿದೆ.
ಇದೆಲ್ಲ ನೋಡಿದರೆ ನೀವು ಅಂತಹವರೊಡನೆ ಶಾಮೀಲಾಗಿದ್ದೀರಿ ಎನಿಸುತ್ತದೆ’ ಎಂದು ಸದಸ್ಯ ಶಿವಕುಮಾರ್ ಅಧ್ಯಕ್ಷರನ್ನು ತರಾಟೆಗೆ ತೆಗೆದುಕೊಂಡರು.
ಹೆಚ್ಚಿನ ಮಹಿಳಾ ಕೂಲಿಕಾರರೇ ಕೆಲಸ ನಿರ್ವಹಿಸುತ್ತಿರುವುದು ವಿಶೇಷ.
ಮೀಟರ್ ದೂರದಲ್ಲಿ ಉದ್ದೇಶಿತ ದೊಡ್ಡಾನೆಕುಂಟೆ ಮೆಟ್ರೊ ನಿಲ್ದಾಣಕ್ಕೆ ಸಮೀಪದಲ್ಲಿದೆ.
ದೈಹಿಕ ಶಿಕ್ಷಣ ಶಿಕ್ಷಕರ ನೇಮಕಾತಿ ಕಡ್ಡಾಯವಾಗಿರಬೇಕು.
ಗುಲಾಂ ನಬಿ ಆಜಾದ್ರಿಗೆ ಒರಿಸ್ಸಾ ಹಾಗೂ ತಮಿಳುನಾಡಿನ ಉಸ್ತುವಾರಿಯನ್ನು ಹಾಗೂ ಮಾರ್ಗರೇಟ್ ಆಳ್ವ ಅವರಿಗೆ ಪಕ್ಷದ ಪ್ರಧಾನ ಕಾರ್ಯದರ್ಶಿಯಾಗಿ ನೇಮಿ ಸಿರುವುದಲ್ಲದೆ, ಸಿಕ್ಕಿಂ, ನಾಗಾ ಲ್ಯಾಂಡ್, ಮೇಘಾಲಯದ ಉಸ್ತು ವಾರಿ ವಹಿಸಲಾಗಿದೆ.
ವಧುವಿನ ಕಡೆಯ ಒಬ್ಬರಿಗೆ ಹಾಗೂ ವರನ ಕಡೆಯ ಒಬ್ಬರಿಗೆ ತಲಾ ₹2.50 ಲಕ್ಷ ನೀಡಲಾಗುತ್ತದೆ.
ಹಾಗಾಗಿ, ಅಕಾಡೆಮಿಗಳು ಹಾಗೂ ಹಿರಿಯ ಲೇಖಕರು ಕಿರಿಯರಿಗೆ ತರಬೇತಿ ಕಾರ್ಯಕ್ರಮ ಆಯೋಜಿಸಬೇಕು’ ಎಂದು ಸಲಹೆ ನೀಡಿದರು.
ನಂತರ ತೀವ್ರತರದ ಅಪೌಷ್ಟಿಕತೆ ಇರುವ ಮಕ್ಕಳಿಗೆ ಸರಿಯಾದ ಆಹಾರ ದೊರೆಯುವಂತೆ ಅಂಗನವಾಡಿಯಲ್ಲಿ ಆಹಾರ ನೀಡಬೇಕು.
ಕೃಪಾಲ್ ಕಲ್ಪನೆಗೂ ಮೀರಿದ ಸೂಚ್ಯಂಕ ಏರಿಳಿತ‘ಷೇರುಪೇಟೆ ಏರಿಕೆ ಕಂಡರೂ, ಇಳಿಕೆ ಕಂಡರೂ ಅದು ನಮಗೆ ಅವಕಾಶ ಕಲ್ಪಿಸಿದಂತೆಯೇ ಸರಿ ಎಂಬುದು ಭಾರತದ ಪ್ರಮುಖ ವಿತ್ತೀಯ ಸಂಸ್ಥೆಯಾದ ಎಲ್‌ಐಸಿ ಆಫ್ ಇಂಡಿಯಾದ ಅಧ್ಯಕ್ಷರ ಹೇಳಿಕೆ’.
ಆಕೆ ತನಗೆ ಬೇಕು ಎಂದ.
ಜಾಗತಿಕ ಭಯೋತ್ಪಾದನೆಯನ್ನು ವ್ಯಾಖ್ಯಾನಿಸುವ ವಿಚಾರದಲ್ಲಿ ವಿಶ್ವಸಂಸ್ಥೆಯ ಸದಸ್ಯ ರಾಷ್ಟ್ರಗಳಲ್ಲಿ ಒಮ್ಮತ ಮೂಡಿಲ್ಲವಾದ ಕಾರಣ, ಸಿಸಿಐಟಿ ಕಾರ್ಯರೂಪಕ್ಕೆ ಬಂದಿಲ್ಲ.
ಆ ಸ್ಥಳದ ಕೇಂದ್ರ ಬಿಂದುವಿನಲ್ಲಿ ಯಾವ ಬಣ್ಣವಿದೆಯೊ, ಅದೇ ಬಣ್ಣವನ್ನು ಇಡೀ ಕೋಣೆಗೆ ಬಳಸಿಕೊಳ್ಳುವುದು ಒಳಿತು.
ಮಹಿಳೆ ಎದುರಿಸುವ ‘ಜೈವಿಕ ಗಡಿಯಾರ’ ಮತ್ತು ‘ಕೆಲಸದ ಗಡಿಯಾರ’ದ ನಡುವಣ ಬಿಕ್ಕಟ್ಟಿನ ಬಗ್ಗೆ ಅತ್ಯಂತ ಗಟ್ಟಿ ಧ್ವನಿಯಲ್ಲಿ ಮಾತನಾಡುವವರು ಇಂದ್ರಾ.
ನಗರದ ಚಿಕ್ಕ ಮಾರುಕಟ್ಟೆ ಮತ್ತು ದೊಡ್ಡಪೇಟೆ ರಸ್ತೆಯಲ್ಲಿ ವ್ಯಾಪಾರ ನಡೆಸುತ್ತಿದ್ದವರು ಮತ್ತು ರೈತರು ಬುಧವಾರ ನಗರದ ಬಸ್ ನಿಲ್ದಾಣ ಬಳಿ ಎಪಿಎಂಸಿ ನಿರ್ಮಿಸಿರುವ ಸುಸಜ್ಜಿತ ಹಣ್ಣು ಮತ್ತು ತರಕಾರಿ ಮಾರುಕಟ್ಟೆಗೆ ವ್ಯಾಪಾರವನ್ನು ಸ್ಥಳಾಂತರಿಸಿದರು.
ಆಗ ಡಕ್ವರ್ಥ್-ಲೂಯಿಸ್ ನಿಯಮ ದನ್ವಯ ನ್ಯೂಜಿಲೆಂಡ್ ಪಂದ್ಯ ಗೆಲ್ಲಲು ೨೮ ಓವರ್ಗಳಲ್ಲಿ ೨೧೬ ರನ್ಗಳ ಗುರಿಯನ್ನು ನೀಡಲಾಯಿತು.
ಇಲ್ಲಿನ ಜನರು ಅತ್ಯಂತ ಪ್ರಬುದ್ಧರು, ಜವಾಬ್ದಾರಿಯುತವಾಗಿ ನಡೆದು ಕೊಳ್ಳುತ್ತಾರೆ ಎಂದು ಶ್ಲಾಘಿಸಿದರು.
ಜೋಗಲೆ ಅವರಿಗೆ ನೀಡಲಾಗುತ್ತಿದ್ದು, ಪ್ರಾಥಮಿಕ, ಪ್ರೌಢ ಹಾಗೂ ವಿಶೇಷ ಶಾಲೆಗಳಲ್ಲಿ ಕಾರ್ಯನಿರ್ವಹಣೆ ಮಾಡುತ್ತಿರುವ 14 ಶಿಕ್ಷಕರನ್ನು ಪ್ರಶಸ್ತಿಗೆ ಆಯ್ಕೆ ಮಾಡಲಾಗಿದೆ.
ಈ ಬಗ್ಗೆ ಸರಕಾರದ ವಿವಿಧ ಹಂತಗಳಲ್ಲಿ ಒಪ್ಪಿಗೆ ದೊರಕಿಸಿಕೊಳ್ಳುವ ಪ್ರಕ್ರಿಯೆಗೇ ಸಾಕಷ್ಟು ಸಮಯ ಹಿಡಿಯುತ್ತದೆ.
ಇವುಗಳ ಬಳಕೆಯ ಇತಿ-ಮಿತಿಯ ವಿವೇಚನೆ ಇರಬೇಕು ಅಷ್ಟೆ.
ಭಾರತದ ಬಳಿ 13 ಸಬ್ ಮೆರೀನ್ ಗಳಿದ್ದರು, ಅವುಗಳಲ್ಲಿ ಅರ್ಧದಷ್ಟು ಮಾತ್ರ ಯಾವುದೇ ಸಮಯದಲ್ಲಿ ಸಕ್ರಿಯವಾಗಿ ಕಾರ್ಯ ನಿರ್ವಹಿಸಲು ಸುಸಜ್ಜಿತವಾಗಿರುತ್ತವೆ.
ಜತೆಗೆ ತರಹೇವಾರಿ ಟಿವಿ ಧಾರಾವಾಹಿಗಳು.
ಕನ್ನಡದಲ್ಲಿ ಕುವೆಂಪು- ಪೂರ್ಣ ಚಂದ್ರತೇಜಸ್ವಿ ಡಿ.
ಅವಳ ವಾಹನ ಬಿಳಿಯ ಎತ್ತು.
ಕಳೆದ ಜನವರಿ ತಿಂಗಳಲ್ಲಿ ಹದಿಹರೆಯದ ಕ್ರೀಡಾ ಪಟುವಿನ ಮೇಲೆ ಟೇಬಲ್ ಟೆನಿಸ್ ಕೋಚ್‌ನ ಬಲಾತ್ಕಾರದ ವರ್ತನೆಯನ್ನು ಸಿ.
ತಂಗಿ ನಗುತ್ತಾ ಫೋನ್‌ನಲ್ಲಿ ಮಾತನಾಡಬಾರದು, ತಾಯಿ ಗೆಳತಿಯರೊಂದಿಗೆ ಸ್ನೇಹದಿಂದ ಇರಬಾರದು, ಯಾರೂ ಮನೆಗೆ ಬರಬಾರದು, ತಂದೆ ತಡಮಾಡಿ ಮನೆಗೆ ಬರುವಂತಿಲ್ಲ – ಇಂತಹ ಹುಂಬ ಕಟ್ಟು ಪಾಡುಗಳು.
‘ಉತ್ತರಪ್ರದೇಶ ಚುನಾವಣೆ: ಮಹತ್ವದ ಪಾತ್ರ ವಹಿಸಲಿರುವ ಪ್ರಿಯಾಂಕಾ’ ಉತ್ತರ ಪ್ರದೇಶದಲ್ಲಿ ಮುಂದಿನ ವರ್ಷ ನಡೆಯುವ ವಿಧಾನಸಭೆ ಚುನಾವಣೆಯಲ್ಲಿ ಪ್ರಿಯಾಂಕಾ ಗಾಂಧಿ ಅವರು ಕಾಂಗ್ರೆಸ್‌ ಪ್ರಚಾರ ಕಾರ್ಯಗಳಲ್ಲಿ ಭಾಗವಹಿಸುವುದರೊಂದಿಗೆ ‘ಮಹತ್ವದ ಪಾತ್ರ’ ವಹಿಸಲಿದ್ದಾರೆ ಎಂದು ಪಕ್ಷದ ಮುಖಂಡರು ತಿಳಿಸಿದ್ದಾರೆ.
ಬಾಲ್ಯದಲ್ಲಿ ಮಾಡದ ತಪ್ಪಿನಿಂದಾಗಿ ಊರಿನಿಂದ ಪರಾರಿಯಾಗುವ ಆತ ಭೂಗತ ಲೋಕದ ಡಾನ್ ಸುಲ್ತಾನ್ ಗುಂಪಿಗೆ ಸೇರುತ್ತಾನೆ.
ಪಾಕಿಸ್ತಾನ ದೇಶ ಭಯೋತ್ಪಾದನೆಯ ಮಾತೃಭೂಮಿಯಾಗಿದ್ದು, ಭಯೋತ್ಪಾದನೆ ವಿರುದ್ಧ ಬ್ರಿಕ್ಸ್ ರಾಷ್ಟ್ರಗಳು ಒಂದುಗೂಡಿ ಭಯೋತ್ಪಾದನೆಗೆ ಪ್ರೋತ್ಸಾಹ ನೀಡುವ ದೇಶವನ್ನು ಶಿಕ್ಷಿಸಬೇಕಿದೆ ಎಂದಿದ್ದಾರೆ.
ನನಗೆ ಚಿಕಿತ್ಸೆ ಕೊಡಿಸುವ ಉದ್ದೇಶದಿಂದ ಮಗ ಓದಿಗೆ ವಿರಾಮವಿಟ್ಟು, ಕೆಲಸಕ್ಕೆ ಸೇರಿದ್ದಾನೆ.
ವಿಜಯಪುರ, ಬಾಗಲಕೋಟೆಯಿಂದ ಸ್ಪರ್ಧೆ ಅಂತೀರಿ, ಅನಿತಾ ಕುಮಾರಸ್ವಾಮಿಯವರು ರಾಮನಗರ ಬಿಟ್ಟು ಹೋಗಲ್ಲ ಅಂತಾರೆ?
ಕೆಲ ರೈತರು ಅನಧಿಕೃತವಾಗಿ ಕಾಲುವೆಯಿಂದ ನೀರನ್ನು ಬಳಸುತ್ತಿರುವ ಕಾರಣ ಯುಕೆಪಿ ಕಾಲುವೆಯ ಕೊನೆ ಭಾಗದ ರೈತರಿಗೆ ತೊಂದರೆಯಾಗುತ್ತಿದೆ.
ಮಾಜಿ ಮುಖ್ಯಮಂತ್ರಿ ಹಾಗೂ ಕೆಜೆಪಿ ನಾಯಕ ಬಿ.
ಯೋಜನಾ ಗಾತ್ರ ಹೆಚ್ಚಳ ಇಲ್ಲ « Janatha Madhyama ಯೋಜನಾ ಗಾತ್ರ ಹೆಚ್ಚಳ ಇಲ್ಲPosted on Wednesday, February 11th, 2009 ಹಾಸನ : ಆರ್ಥಿಕ ಹಿಂಜರಿತ, ರಾಜ್ಯದ ಮೇಲೂ ಪರಿಣಾಮ ಬೀರಿದ್ದರೂ ಪ್ರಸಕ್ತ ಸಾಲಿನ ರಾಜ್ಯ ಬಜೆಟ್ನ ಯೋಜನಾ ಗಾತ್ರದಲ್ಲಿ ವ್ಯತ್ಯಾಸ ಇರುವುದಿಲ್ಲ.
ಜಮಾ – ಹಣ ವಿನಿಮಯ ಪ್ರಮಾಣ ಇಳಿಮುಖ: ಕಳೆದ ನಾಲ್ಕು–ಐದು ದಿನಗಳಿಗೆ ಹೋಲಿಸಿದರೆ, ಮಂಗಳವಾರ ಹಣ ಜಮಾ ಮಾಡುವವರ ಸಂಖ್ಯೆ ಇಳಿಮುಖ­ವಾಗಿತ್ತು.
ಈ ನಗರದ ಹೆಸರನ್ನು ಮೂರು ರೀತಿಗಳಲ್ಲಿ ಕರೆಯಲಾಗುತ್ತಿತ್ತು.
‘ಸಹಕಾರಿ ಸಂಸ್ಥೆಗಳ ಯಾವುದೇ ಹೂಡಿಕೆಯನ್ನು ಸ್ವೀಕರಿಸುವಂತಿಲ್ಲ ಎಂದು ಇತರ ಬ್ಯಾಂಕುಗಳಿಗೆ ಸೂಚಿಸುವ ಮೂಲಕ ಕೇಂದ್ರ ಸರ್ಕಾರ ರೈತರ ಹಾಗೂ ಬಡವರ ಹಿತ ಕಾಯುವ ಸಹಕಾರ ಸಂಸ್ಥೆಗಳ ಕತ್ತು ಹಿಸುಕುವ ಕೆಲಸ ಮಾಡುತ್ತಿದೆ ಎಂದೂ ಅವರು ಆಕ್ರೋಶ ವ್ಯಕ್ತಪಡಿಸಿದರು.
ಮುಖಂಡರು ಈ ಹಿಂದೆ ಜೆ.
ಈ ಬಾರಿಯೂ ‘ದಸರಾ ಕಂಠೀರವ’ ವಿಭಾಗದ ಕುಸ್ತಿಯಲ್ಲಿ ಅತ್ಯುತ್ತಮ ಪ್ರದರ್ಶನ ನೀಡಿದರು.
ರಾಜಕುಮಾರ್ ರಾಷ್ಟ್ರೀಯ ಉತ್ಸವ ಕೋಣೆಯಲ್ಲಿ ಹುಡುಗಿಯರನ್ನು ಉಳಿಸಿಕೊಂಡಿದ್ದಕ್ಕೆ ಬಾಂಗ್ಲಾ ಆಟಗಾರರಿಗೆ ಭಾರೀ ದಂಡ ಉತ್ತರ ಪ್ರದೇಶ ಪೊಲೀಸರಿಗೆ ತಲೆನೋವಾಗಿ ಪರಿಣಮಿಸಿದ ನೋಟು ಹಿಂಪಡೆತ ನಿರ್ಧಾರ ಶ್ರೀನಿವಾಸ್ ಪ್ರಸಾದ್ ರಾಜೀನಾಮೆ: ರಾಜ್ಯ ರಾಜಕೀಯ ವಲಯದಲ್ಲಿ ಸಂಚಲನ ಮಾಜಿ ಸಚಿವ ವಿ.
ಬಸ್‌ನ ಗರಿಷ್ಠ ಕ್ರಮಿಸುವ ಸಾಮರ್ಥ್ಯ (ಒಮ್ಮೆ ಬ್ಯಾಟರಿ ಚಾರ್ಜ್‌ ಮಾಡಿದರೆ) 120 ಕಿ.
ಭಾರತೀಯ ಸೇನೆ ಮೇಲೆ ನಮಗೆ ಹೆಮ್ಮೆಯಿದೆ ಎಂದು ತಿಳಿಸಿದ್ದಾರೆ.
ಪ್ರಧಾನಿ ನರೇಂದ್ರ ಮೋದಿ ಏಕಕಾಲದ ಚುನಾವಣೆ ವಿಷಯಕ್ಕೆ ಮರುಜೀವ ತುಂಬುತ್ತಾ, ಅದರ ಜಾರಿಗೆ ಉತ್ಸುಕತೆ ತೋರುತ್ತಿದ್ದಾರೆ.
ಈ ಸ್ಥಿತಿಯನ್ನು ಸರಿಯಾಗಿ ಅರ್ಥ ಮಾಡಿಕೊಳ್ಳಬೇಕೆಂದರೆ ನಾವು ಮತ್ತಷ್ಟು ಆಫ್‌ಲೈನ್ ಉದಾಹರಣೆಗಳನ್ನು ನೋಡಬೇಕಾಗುತ್ತದೆ.
ಫೋನಿನಲ್ಲಿ ಪರ ಪುರುಷನ ಜತೆ ಆತ್ಮೀಯವಾಗಿ ಮಾತನಾಡಿದ ಪತ್ನಿಯನ್ನು ಇರಿದು ಕೊಂದ ಪತಿಫೋನಿನಲ್ಲಿ ಪರ ಪುರುಷನ ಜತೆ ಆತ್ಮೀಯವಾಗಿ ಮಾತನಾಡಿದ ಪತ್ನಿಯನ್ನು 60 ವರ್ಷದ ಪತಿ ಚೂರಿಯಿಂದ ಕತ್ತು ಸೀಳಿ ಭೀಕರವಾಗಿ ಹತ್ಯೆ ಮಾಡಿದ್ದಾರೆ..
ಆಸ್ಪತ್ರೆಯಲ್ಲಿ ಜನಿಸುವ ಪ್ರತಿ ಶಿಶುವನ್ನೂ ಇಲ್ಲಿ ಪರೀಕ್ಷಿಸಲಾಗುತ್ತಿದೆ.
ವಾಹಿನಿ ಹುಟ್ಟು ಹಾಕುವ ಸಾಧ್ಯತೆಗಳು ಕಾಣಿಸುತ್ತಿವೆ ಎಂಬ ಅಭಿಪ್ರಾಯ ವ್ಯಕ್ತವಾಗಿದೆ.
ಒಂದು ದಿನ ರಾತ್ರಿ 12 ಗಂಟೆಯಾದರೂ ಅಪ್ಪ ಬರಲೇಇಲ್ಲ.
ಆಗ ಹೆಚ್ಚು ಮೃದುವಾಗಿ ಬರುತ್ತದೆ.
ಒಟ್ಟಾರೆ ಬಜೆಟ್ ರಾಜ್ಯದ ಅಭಿವೃದ್ಧಿ ದೃಷ್ಟಿಯಿಂದ ಸರಿಯಿಲ್ಲ.
ಕನ್ನಡ ಭಾಷಾಭಿಮಾನದ ಒಳ ತಿಳುವಳಿಕೆಯಾಗಿ ಈ ಕನ್ನಡ ಸಂವೇದನೆ ಕೆಲಸ ಮಾಡುತ್ತಿರಬೇಕು.
ಸೈಬರ್ ಸ್ವಾತಂತ್ರ್ಯ ಘೋಷಣೆಯ ಎರಡು ದಶಕ ‘ಕೈಗಾರಿಕಾ ಜಗತ್ತಿನ ಸರ್ಕಾರಗಳೇ, ಮಾಂಸ ಮತ್ತು ಉಕ್ಕಿನಿಂದ ರೂಪುಗೊಂಡ ಜುಗುಪ್ಸೆ ಹುಟ್ಟಿಸುವ ಆಕಾರವುಳ್ಳ ದೈತ್ಯರೇ, ನಾನು ಮನಸ್ಸಿನ ಹೊಸ ಮನೆಯಾದ ಸೈಬರಾಕಾಶದಿಂದ ಬಂದಿರುವೆ.
ಈ ಷೋ ನನ್ನ ವೃತ್ತಿ ಬದುಕಿನ ಮಹತ್ವದ ಭಾಗ.
ಅಂತೆಯೇ ಪ್ರಸ್ತುತ ಆರ್ಥಿಕ ಪ್ಯಾಕೇಜ್ ನಲ್ಲಿ ಘೋಷಣೆ ಮಾಡಿರುವ ಪ್ರತಿಯೊಂದು ಭರವಸೆಗಳನ್ನು ಖಂಡಿತಾ ಈಡೇರಿಸುವುದಾಗಿ ಜೇಟ್ಲಿ ಭರವಸೆ ನೀಡಿದ್ದಾರೆ.
ಈ ನಡುವೆ ಉತ್ತರ ಕರ್ನಾಟಕದ ಹದಿನಾಲ್ಕು ಜಿಲ್ಲೆಗಳಲ್ಲಿ ರೈತರ ಬದುಕು ಅಕ್ಷರಶಃ ಮೂರಾಬಟ್ಟೆಯಾಗಿದೆ.
ಈ ಹಿಂದೆ ಸುನಿಲ್ ಕುಮಾರ್ ದೇಸಾಯಿ ಸಿನೆಮಾದಲ್ಲಿ ನಟಿಸಿದ್ದ ರಾಹುಲ್ ಐನಾಪುರ್ ಕೂಡ ಮತ್ತೆ ನಟಿಸಲಿದ್ದಾರಂತೆ.
ಸಹಾಯ ಮಾಡದೆಯೇ ಮಾಹಿತಿ ಪಡೆದುಕೊಂಡು ಹಿಂತಿರುಗಿ ಹೋಗಿಬಿಟ್ಟರು ಎಂದು ಹೇಳಿದ್ದಾರೆ.
ಜಾಗತಿಕ ಸಮುದಾಯ ಹೇರಿದ್ದ ಆರ್ಥಿಕ ನಿರ್ಬಂಧದಿಂದ ಹೊರಬಂದು ದೇಶದ ಆರ್ಥಿಕತೆಗೊಂದಿಷ್ಟು ಜೀವ ತುಂಬುವ, ಹಿರಿಯಣ್ಣನೊಂದಿಗೆ ಕೈಕುಲುಕಿ ತನ್ನ ಶತ್ರು ರಾಷ್ಟ್ರ ಇಸ್ರೇಲ್ ನಿದ್ದೆಕೆಡಿಸುವ ಕೆಲಸವನ್ನು ರೌಹಾನಿ ಜಾಣ್ಮೆಯಿಂದ ಮಾಡಿದರು.
ಅದೇನೇ ಇರಲಿ, ಎಂಬತ್ತರ ದಶಕದಲ್ಲಿ ಗುಂಡೂರಾವ್ ನೇತೃತ್ವದ ಸರ್ಕಾರ ಮಾಡಿದ ತಪ್ಪನ್ನೇ ಮೊನ್ನೆ ಮಾಡಿದ್ದ ಕಾಂಗ್ರೆಸ್ ಸರ್ಕಾರ, ಕೊನೆಗೂ ರೈತರನ್ನು ಬಿಡುಗಡೆ ಮಾಡಿ ಇನ್ನಷ್ಟು ಅಪಾಯದಿಂದ ತಪ್ಪಿಸಿಕೊಳ್ಳಲೆತ್ನಿಸಿದೆ.
ಆಂಧ್ರಶೈಲಿ ಸೋರೆಕಾಯಿ ಪಲ್ಯ ಮಾಡುವ ವಿಧಾನ ನಗರೋಟಾ ಉಗ್ರ ದಾಳಿಯ ಹುತಾತ್ಮರಿಗೆ ಅಂತಿಮ ಗೌರವ ಸಮರ್ಪಣೆ ಮಣಿಪುರ ರಾಜ್ಯಪಾಲರಾಗಿ ನಜ್ಮಾ ಹೆಪ್ತುಲ್ಲಾ ನೇಮಕನರೇಂದ್ರ ಮೋದಿ ನೇತೃತ್ವದ ಎನ್ ಡಿಎ ಸರ್ಕಾರ ಮೂರು ರಾಜ್ಯಗಳಿಗೆ ಹಾಗೂ ಒಂದು ಕೇಂದ್ರಾಡಳಿತ ಪ್ರದೇಶಕ್ಕೆ ಹೊಸ..
ಅದನ್ನು ಅನುಭವಿಸಲು ಬೇಕಾಗಿರುವುದು ನೀವು ಮಾತ್ರ - ನಿಮ್ಮ ಪರಿಪೂರ್ಣ ವ್ಯಕ್ತಿತ್ವ.
ಅವರಿಗೆ ಸೇರಿದ ಅರಣ್ಯ ನಾಶ ಮಾಡಲಾಗುತ್ತಿದೆ, ಮಾಲಿನ್ಯ ಹೆಚ್ಚಿಸಲಾಗುತ್ತಿದೆ.
ಜೊತೆಗೆ ಪರಿಷತ್ತಿನ ಹೊಸ ಪದಾಧಿಕಾರಿಗಳು ಹೊಸ ಪಥ ಹುಡುಕುತ್ತಾರೆ ಎಂಬ ನಿರೀಕ್ಷೆಯನ್ನೂ ಇಟ್ಟುಕೊಂಡಿದ್ದೇನೆ.
‘ಹೈ ಸೊಸೈಟಿ’ಯ ಚೌಕಟ್ಟೊಂದನ್ನು ತಮ್ಮ ವ್ಯಕ್ತಿತ್ವ ಮಾತ್ರದಿಂದ ಕಡೆದು ನಿಲ್ಲಿಸಿದವರು.
‘ಸರ್ಕಾರ ಬರಪೀಡಿತ ಪ್ರದೇಶಗಳೆಂದು ಬರೀ ಘೋಷಣೆ ಮಾಡಿದರೆ ಸಾಲದು.
ಈ ದೇಶದಲ್ಲಿ ಮಹಿಳೆಯರಿಗೆ ಕನಿಷ್ಠ ಶೌಚಾಲಯದ ವ್ಯವಸ್ಥೆ ಇಲ್ಲ ಎಂಬ ಸಂಗತಿಯನ್ನು ಎಷ್ಟು ಸಲ ಅಂತ ಪ್ರಶ್ನಿಸುವುದು ಎಂಬಂತಾಗಿದೆ.
ಪುರುಷರ ಆಸರೆ ಇಲ್ಲದ ಬದುಕು: ಗ್ರಾಮದ ಪಾರ್ವತಮ್ಮ–ಜಗನ್ನಾಥ ದಂಪ ತಿಯ ಮೂವರು ಮಕ್ಕಳಲ್ಲಿ ನಾಗರತ್ನಾ.
ತಲೆ ಹಿಂದಕ್ಕೆ ವಾಲುತ್ತದೆ.
ಗೆಳೆಯನ್ನು ಭೇಟಿಯಾಗಿ ಮಾತನಾಡಿಸಬೇಕೆಂಬ ಉದ್ದೇಶದಿಂದ ಬಂದಿದ್ದು, ಟಿ.
ಕೃಪಾಲ್ ಹಸಿರು ಮೇವು ಸಂಸ್ಕರಣಾ ಘಟಕಕ್ಕೆ ಚಾಲನೆ‘ರಸ ಮೇವು ಉತ್ಪಾದನೆಯಿಂದ ಹೈನೋದ್ಯಮವನ್ನು ಅಭಿವೃದ್ಧಿಪಡಿಸಲು ಸಹಕಾರಿಯಾಗುತ್ತದೆ’ ಎಂದು ಕೋಚಿಮುಲ್ ನಿರ್ದೇಶಕ ಆರ್.
25 ಲೇಖಕರ ಬರಹಗಳನ್ನು ಒಳಗೊಂಡಿರುವ ‘ಎಡದೊರೆ’ ಕೃತಿಯು 280 ಪುಟಗಳಿವೆ.
ಆಂಧ್ರಶೈಲಿ ಸೋರೆಕಾಯಿ ಪಲ್ಯ ಮಾಡುವ ವಿಧಾನ ನಗರೋಟಾ ಉಗ್ರ ದಾಳಿಯ ಹುತಾತ್ಮರಿಗೆ ಅಂತಿಮ ಗೌರವ ಸಮರ್ಪಣೆ ವಿಚ್ಛೇದನ ಹಾದಿಯಲ್ಲಿ ಸೌಂದರ್ಯ ರಜನಿಕಾಂತ್-ಅಶ್ವಿನ್ ಕುಮಾರ್?
ರಾಜ್ಯಕ್ಕೆ ಕೇಂದ್ರ ನೀಡುತ್ತಿರುವ ಹಣದ ಸದ್ಬಳಕೆ ಆಗುತ್ತಿಲ್ಲ ಎಂದರು.
ಕೃಪಾಲ್ ಪಂಚಾಮೃತ ಸುಗಮ ಸಂಗೀತ ಅಕಾಡೆಮಿ, ನಂ. 109, ಅಪೂರ್ವ ಮ್ಯಾನ್‌ಷನ್‌, ದೊಡ್ಡಬೊಮ್ಮಸಂದ್ರ, ಬೆಂಗಳೂರು–97 ಸಾಹಿತ್ಯ ಕ್ಷೇತ್ರವನ್ನು ಪ್ರವೇಶಿಸುವ ಬಹುತೇಕ ತರುಣ ತರುಣಿಯರನ್ನು ಮೊದಲಿಗೆ ಚುಂಬಕದಂತೆ ಸೆಳೆಯುವುದು ಕವಿತೆ.
ಇಲ್ಲಿ ವೀರರಾಣಿ ಚನ್ನಮ್ಮಅವಳ ವಿಶ್ವಾಸದ ಭಂಟ ಸಂಗೊಳ್ಳಿ ರಾಯಣ್ಣ ತಮ್ಮ ನೆತ್ತರನ್ನು ಭಾರತದ ಸ್ವಾತಂತ್ರ್ಯಕ್ಕಾಗಿ ನೀಡಿದ್ದಾರೆ.
ಕಾಲ ಗತಿಸಿದ ಹಾಗೆ ನಾವು ಆಡಿದ ಮಾತುಗಳು ನಮಗೇ ಮರೆತು ಹೋಗುತ್ತವೆ.
ಕೃಪಾಲ್ ಹೊಳಲ್ಕೆರೆ ಉಚಿತ ಸಾಮೂಹಿಕ ವಿವಾಹ ಮಹೋತ್ಸವದಲ್ಲಿ ಸಿಎಂ ಸಿದ್ದರಾಮಯ್ಯ ಆಕ್ಷೇಪ ನಿದ್ದೆಗೆಟ್ಟವರು ಕಾಳಧನಿಕರಲ್ಲ, ಬಡವರು‘ಮಾಜಿ ಪ್ರಧಾನಿ ಇಂದಿರಾ ಗಾಂಧಿ ಬ್ಯಾಂಕ್ ರಾಷ್ಟ್ರೀಕರಣಗೊಳಿಸಿ ಶೋಷಿತರಿಗೆ ಬ್ಯಾಂಕ್‌ನಿಂದ ಸಾಲ ದೊರೆಯುವಂತೆ ಮಾಡಿದರು.
ಪಕ್ಷದ ಮುಂದಿನ ಪ್ರಧಾನಿ ಅಭ್ಯರ್ಥಿ ಎಂದೇ ಬಿಂಬಿತವಾಗಿರುವ ಎಲ್‌.
ಇದು ಕರ್ನಾಟಕರಾಜ್ಯದ ಹಾಲು ಒಕ್ಕೂಟಗಳಲ್ಲಿ ಅತಿಹೆಚ್ಚಿನ ಹಾಲು ಒಕ್ಕೂಟ ಶೇಖರಣಾದರವಾಗಿದೆ ಎಂದು ಸ್ಪಷ್ಟಪಡಿಸಿದರು.
ಇದಲ್ಲದೆ ಪಟ್ಟಣ ಪಂಚಾಯಿತಿ, ತಾಲ್ಲೂಕು ಕಚೇರಿ ಸುತ್ತಮುತ್ತ, ವಿಶ್ವ ನಾಥ ಕಾಲೋನಿಯ ಕೆಲ ಭಾಗಗಳ ಲ್ಲಿಯೂ ಭಾರೀ ಪ್ರಮಾಣದ ನೀರು ಸಂಗ್ರಹವಾಗಿದೆ.
ಚಿತ್ರದ ಚಿತ್ರೀಕರಣ ನಡೆಯುತ್ತಿದ್ದ ಸಮಯದಲ್ಲಿ ಡಿಸೆಂಬರ್ 6ರಂದು ನಾಗತಿಹಳ್ಳಿ ಚಂದ್ರಶೇಖರ್ ತಮ್ಮ ಕೆನ್ನೆಗೆ ಬಲವಾಗಿ ಹೊಡೆದಿದ್ದು, ಇದರ ಪರಿಣಾಮವಾಗಿ ತಮ್ಮ ಕಿವಿಯಿಂದ ರಕ್ತ ಸುರಿಯಿತು.
ತಮ್ಮ ನಿವಾಸದಲ್ಲಿ ಪತ್ರಿಕಾಗೋಷ್ಠಿ ನಡೆಸಿ ಮಾತನಾಡಿದ ಕನ್ನಡ ಚಲನಚಿತ್ರ ಕಲಾವಿದರ ಸಂಘದ ಅಧ್ಯಕ್ಷರಾಗಿರುವ ಅಂಬರೀಶ್, ಈಗಿರುವ ಟೆಕ್ನಾಲಜಿಯಲ್ಲಿ ಇಂಥದ್ದೊಂದು ದೊಡ್ಡ ರಿಸ್ಕ್ ತೆಗೆದುಕೊಳ್ಳಬಾರದಿತ್ತು ಎಂದು ಹೇಳಿದ್ದಾರೆ.
ಹಲವು ಬಡಾ ವಣೆಯಿಂದ ನೀರು ಸಂಗ್ರಹಿಸಿ ಮೈಸೂರು ಪ್ರಯೋಗಾಲಯಕ್ಕೆ ಕಳು ಹಿಸಿದುŠ, ಫಲಿತಾಂಶ ಬಂದ ನಂತರ ವಿಚಾರ ತಿಳಿಯುತ‰ದೆ ಎಂದು ಪುರಸಬಾ ಮುಖ್ಯಾಧಿಕಾರಿ ತಿಳಿಸಿದಾŠರೆ.
ಹಳೆ ವೈಷಮ್ಯ ಹಿನ್ನೆಲೆಯಲ್ಲಿ ಇಬ್ಬರು ವ್ಯಕ್ತಿಗಳನ್ನು ಅಪಹರಿಸಿ, ಸಜೀವವಾಗಿ ದಹಿಸಿರುವ ಘಟನೆ ಜಿಲ್ಲೆಯ ಚಿತ್ತಾಪುರ ತಾಲ್ಲೂಕು ವ್ಯಾಪ್ತಿಯ ದಿಗ್ಗಾವಿ ಮತ್ತು ಮಳಖೇಡ ಮಧ್ಯೆ ಈಚೆಗೆ ನಡೆದಿದ್ದು, ಶನಿವಾರ ಬೆಳಕಿಗೆ ಬಂದಿದೆ.
ವಿಶ್ವ ಆರೋಗ್ಯ ಸಂಘಟನೆಯ ಮಾನದಂಡದ ಪ್ರಕಾರ 1,000 ಜನರಿಗೆ ಒಬ್ಬರು ವೈದ್ಯರು ಇರಬೇಕು.
ಹಾಸನದಿಂದ ಮಾರನಹಳ್ಳಿವರೆಗೂ ಸಾವಿರಾರು ಸಂಖ್ಯೆಯಲ್ಲಿ ಬಿಗಿ ಪೊಲೀಸ್ ಬಂದೋಬಸ್ತ್ ಮಾಡಲಾಗಿತ್ತು.
ಮೂರನೇ ಪಂದ್ಯದಲ್ಲಿ ಆಕೆ ತುಂಬಾ ಉತ್ತಮವಾಗಿ ಆರಂಭಿಸಿದರು.
ಉಗ್ರರಿಗೆ ಹಣ ಸಾಗಿಸುವಲ್ಲಿ ಅಬ್ದುಲ್ ವಾಹಿದ್ ಪ್ರಮುಖ ಪಾತ್ರವಹಿಸಿದ್ದು, ಜೊತೆಗೆ ಭಾರತದ ಜೈಲುಗಳಲ್ಲಿರುವ ಉಗ್ರರಿಗೆ ಹಾಗೂ ಅವರ ಕುಟುಂಬ ಸದಸ್ಯರಿಗೆ ಹಣ ನೀಡುವ ಮೂಲಕ ಭಯೋತ್ಪಾದನಾ ಚಟುವಟಿಕೆಗಳಲ್ಲಿ ಸಕ್ರಿಯನಾಗಿದ್ದ ಎಂದು ಚಾರ್ಜ್ ಶೀಟ್ ನಲ್ಲಿ ಎನ್ ಐಎ ಹೇಳಿದೆ.
ಅದನ್ನು ಅವರು ನೋಡಿದ್ದಾರೋ, ಇಲ್ಲವೋ ತಿಳಿದಿಲ್ಲ.
ಯಾವ ಗ್ರಾಮಗಳಲ್ಲಿ ಕೆರೆಗಳಲ್ಲಿ ಸಾಕಷ್ಟು ಪ್ರಮಾಣದಲ್ಲಿ ನೀರಿದೆಯೋ ಅಂತಹ ಕೆರೆಗಳಿಂದ ಸುತ್ತಮುತ್ತಲ ಗ್ರಾಮಗಳಿಗೆ ನೀರು ಹರಿಸುವ ಬಗ್ಗೆ ಸೂಕ್ತ ಯೋಜನೆ ರೂಪಿಸುವಂತೆ ಕಾಗೋಡು ಅಧಿಕಾರಿಗಳಿಗೆ ಸೂಚಿಸಿದರು.
ಏಕೆಂದರೆ, ಇವರ ಜೀವನ ಮತ್ತು ಆಟ ಎರಡೂ ಪ್ರವಾಹದ ಎದುರಿನ ನಿರಂತರ ಈಜು.
ಹಿರೇಮಠ ಅವರು ಭೂಕಬಳಿಕೆ ಆರೋಪ ಮಾಡಿರುವ ಕುರಿತು ಕೇಳಿದ ಪ್ರಶ್ನೆಗೆ ‘ದಾಖಲೆ ಕೊಟ್ಟರೆ ಕ್ರಮ ತೆಗೆದುಕೊಳ್ಳಲಾಗುವುದು’ ಎಂದರು.
ಹೀಗಾಗಿಯೇ ಜನರ ಕಣ್ಣಿಗೆ ಹೆಚ್ಚಾಗಿ ಬೀಳುವುದಿಲ್ಲ.
ಏಕೆಂದರೆ, ಸಬಾಲ್ಟರ್ನ್ ಅಥವ ಪ್ರತ್ಯೇಕಿತ ಅಧ್ಯಯನಗಳು ‘ತಾವು ಅಂಚಿನವರು’ ಎಂಬ ಭಾವವನ್ನು ಒಪ್ಪಿಯೇ ಒಂದು ಸಂವಾದಕ್ಕೆ ಮುಂದಾಗುತ್ತದೆ.
ಸರಕಾರದ ನಿರ್ಧಾರವನ್ನು ಟೀಕಿಸುವ ಇರಾದೆ ಈ ಅಂಕಣಕಾರನಿಗಿಲ್ಲವಾದರೂ ಇಲ್ಲಿ ಹೇಳಲೇಬೇಕಾದ ಮಾತೊಂದಿದೆ.
ಅದೇ ಒತ್ತಡದಲ್ಲಿ ಕಥೆಯೊಂದನ್ನು ಅರ್ಧ ಬರೆದು ಚಿತ್ರಶೇಖರ ಕಂಠಿ ಅವರಿಗೆ ತೋರಿಸಲು ಹೋಗುತ್ತಾರೆ.
ಬ್ರಾಹ್ಮಣ ಸಮಾಜದ ಶ್ರೇಯೋಭಿವೃದ್ಧಿಗೆ ಪ್ರಾಮಾಣಿಕವಾಗಿ ಪ್ರಯತ್ನಿಸುತ್ತೇನೆ ಎಂದರು.
ಕಿಶನ್ ಈ ಚಿತ್ರದ ಮೂಲಕ ನಾಯಕನಾಗಿ ಮುಖ್ಯಭೂಮಿಕೆಗೆ ಬಂದಿದ್ದಾರೆ.
ಜಿ ಬೇವಿನ ಹಿಂಡಿ, 250 ಕೆ.
ಈ ಒಂದು ತಿಂಗಳು ಯಾವ ಕಚೇರಿಯಲ್ಲಿಯೂ ಕೆಲಸ ನಡೆಯುವುದಿಲ್ಲ.
ಇದರಿಂದ ಬರಗಾಲ ಎದುರಾಗಿದ್ದು, ಮಾನವನ ಸ್ವಯಂಕೃತ ಅಪರಾಧಗಳಿಂದ ಎದುರಾಗಿರುವ ಕೃತಕ ಬರಗಾಲ ಎಂದರು.
ದೌಲತ್ ಹುಸೇನ್ ಅವರು ಮುಖ್ಯ ಅತಿಥಿಯಾಗಿದ್ದರು.
ಅಂಬು ಹಾಗೂ ಉಪ ಅಂಚೆ ಪಾಲಕ ಮಹಮ್ಮದ್ ಹನೀಫ್ ಅವರಿಗೆ ಸಿಹಿ ತಿನ್ನಿಸುವ ಮೂಲಕ ಚಾಲನೆ ನೀಡಲಾಯಿತು.
ಆದರೆ, ಸಚಿನ್ ಅವರಿಗೆ ತಮ್ಮ ಸ್ನೇಹಿತರು, ವಾಣಿಜ್ಯ ಪಾಲುದಾರರನ್ನು ರಕ್ಷಣಾ ಸಚಿವರ ಬಳಿ ಕರೆದೊಯ್ದು ಅವರ ಕೆಲಸ ಮಾಡಿಕೊಡಲು ಒತ್ತಾಯಿಸಲು ಸಮಯ ಇರುತ್ತದೆಯಲ್ಲವೇ?
500 ಗ್ರಾಂಗಳ ಬ್ರಾಂಡೆಡ್ ಟೀ ಪೊಟ್ಟಣಗಳಲ್ಲಿ ಮಾದಕ ದ್ರವ್ಯವನ್ನು ಪ್ಯಾಕ್ ಮಾಡಲಾಗಿತ್ತು.
ಸರಕು ಕೈಗೆ ತೆಗೆದುಕೊಳ್ಳುತ್ತಿದ್ದಂತೆ ಬಾರ್‌ಕೋಡ್‌ ಮೇಲೆ ಕ್ಯಾಮೆರಾದಿಂದ ಸ್ಕ್ಯಾನ್‌ ಮಾಡಬೇಕಾಗುತ್ತದೆ.
ಅದು ಅವನ ನೇರ ಮಾತು.
ಆದರೆ 1984ರಲ್ಲಿ ಲಾಸ್‌ ಏಂಜಲೀಸ್‌ನಲ್ಲಿ ನಡೆದಿದ್ದ ಒಲಿಂಪಿಕ್ಸ್‌ನಲ್ಲಿ ಅವರು 400 ಮೀಟರ್ಸ್‌ ಹರ್ಡಲ್ಸ್‌ನಲ್ಲಿ ಫೈನಲ್‌ ತಲುಪಿದ್ದರು.
ಕೃಪಾಲ್ ನೀರು ಪೂರೈಸಲು ಆಗ್ರಹ, ಪ್ರತಿಭಟನೆಕೊಡ್ಲಿಪೇಟೆ ಗ್ರಾ.
ಆದರೆಕನ್ನಡದ ಸೇವೆಗೆ ಇಂಗ್ಲಿಷ್ ಇರಬೇಕುಕನ್ನಡವೇ ಇಂಗ್ಲಿಷ್ ಸೇವೆ ಮಾಡುವಂತಾಗಬಾರದು ಎಂದು ತಿಳಿಸಿದರು.
ಸೀತಾರಾಂ ಸದ್ಯದಲ್ಲೇ ಹೊಸ ಚಿತ್ರವೊಂದನ್ನು ನಿರ್ದೇಶಿಸುತ್ತಾರೆ ಎಂಬ ಸುದ್ದಿಯೊಂದನ್ನು ಇದೇ "ಬಾಲ್ಕನಿ'ಯಲ್ಲಿ ಮೊದಲಿಗೆ ಓದಿರುತ್ತೀರಿ.
ಆದ್ದರಿಂದ ಈಗ ಸ್ವಾಮೀಜಿಯವರೇ ರಾಜ್ಯ ಆಳಲಿ ಎಂದು ಮುನಿರತ್ನ ಅಭಿಪ್ರಾಯಪಟ್ಟಿದ್ದರು.
ನಾನು ದೆಹಲಿಯಲ್ಲಿರಬೇಕಾದರೆ, ನಮ್ಮ ಸಂಪ್ರದಾಯದ ಮೂಲದಲ್ಲಿದ್ದ ಅರ್ಥಕರ ಆಯಾಮಗಳ ಕುರಿತು ಯಾವಾಗಲೂ ಯೋಚಿಸುತ್ತಿದ್ದೆ.
ರುದ್ರೇಶ್ ಗೆ ಪತ್ನಿ ಹಾಗೂ ಇಬ್ಬರು ಚಿಕ್ಕ ಮಕ್ಕಳಿದ್ದಾರೆ, ರುದ್ರೇಶ್ 8 ಮಂದಿಯ ಅವಿಭಕ್ತ ಕುಟುಂಬದಲ್ಲಿ ಜೀವನ ನಡೆಸುತ್ತಿದ್ದರು.
ಐಪಿಎಲ್‌-2015: ಸನ್‌ ರೈಸರ್ಸ್‌ ಬಗ್ಗುಬಡಿದು ಗೆಲುವಿನ ಟ್ರ್ಯಾಕ್‌ ಗೆ ಮರಳಿದ ಮುಂಬಯಿ ಇಂಡಿಯನ್ಸ್‌ ಐಪಿಎಲ್‌ 2015 : ರಾಯಲ್ಸ್‌ ಕದನದಲ್ಲಿ ಗೆದ್ದು ಬೀಗಿದ ರಾಯಲ್‌ ಚಾಲೆಂಜರ್ಸ್ ಐಪಿಎಲ್‌-2015 : ಡೆಲ್ಲಿ ಡೇರ್‌ ಡೆವಿಲ್ಸ್‌ ಎದುರು ಸೋತ ಮುಂಬಯಿ ಇಂಡಿಯನ್ಸ್‌ ಐಪಿಎಲ್‌- 2015 : ಚಿನ್ನಸ್ವಾಮಿಯಲ್ಲಿ ಆರ್‌.
ಸಾಕಷ್ಟು ಬಾರಿ ಹಲವು ಕೆಲಸಗಳನ್ನು ಮಾಡಬೇಕೆಂದು ನಾವು ಇಚ್ಛಿಸುತ್ತೇವೆ.
ಒಟ್ಟೂ ಸಮಸ್ಯೆಯನ್ನು ಮುಂದಿಟ್ಟು ನೋಡುವಾಗ ರಾಜೇಂದ್ರ ಸಿಂಗ್‌ ಅವರ ಮಾತು ಮರೆತು ಬಿಡುವಂತಹುದಲ್ಲ.
ಪೂ. 4ನೇಯ ಶತಮಾನದಿಂದಲೇ ಗ್ರೀಸ್ ಮತ್ತು ದಕ್ಷಿಣ ಭಾರತದ ನಡುವಿನ ಸಂಬಂಧಗಳ ಉಲ್ಲೇಖಗಳು ದೊರೆಯುತ್ತವೆ.
ಕೆಲವರು ಅಖಿಲೇಶ್ ಅವರಿದ್ದ ಸ್ಥಳಕ್ಕೆ ಮುನ್ನುಗ್ಗಲು ಯತ್ನಿಸಿದರು.
ಸಲ್ಮಾ–ಸಲ್ಮಾನ್‌ ನಡುವೆ ತೂಗುವ ಬಾಲಕಿಯ ಭವಿಷ್ಯ ಏನು?
ಪುರಾಣಶಾಸ್ತ್ರ ಬೇರೆ, ಪುರಾಣಕಾವ್ಯ ಬೇರೆ ಎಂಬ ಸಾಮಾನ್ಯ ಸಾಹಿತ್ಯ ವಿವೇಕದಿಂದಲೂ ವಂಚಿತರಾದರು.
ಅಸಹಜ ಹಾಗೂ ತರ್ಕಕ್ಕೆ ಸಿಲುಕದಂಥ ಕೆಲವು ಸನ್ನಿವೇಶಗಳನ್ನು ಹೊರತುಪಡಿಸಿದರೆ, ನೋಡುಗನ ಮಿದುಳಿಗೆ ಕಸರತ್ತು ಕೊಡಬಲ್ಲ ಸಿನಿಮಾ ಇದು.
ಆ ಸಮಯ ಈಗ ಬಂದಿದೆ’ ಎಂದು ಗೌತಮ್‌ ಸಂತೋಷ ವ್ಯಕ್ತಪಡಿಸಿದರು.
ಅಂದರೆ ಗೂಗಲ್‌ನ ‘ಉಚಿತ ಓಸಿಆರ್ ಸೇವೆ’ಗೆ ‘ಗೂಗಲ್ ಬುಕ್ಸ್’ ಯೋಜನೆಗೆ ಇದ್ದ ಸಾಂಸ್ಕೃತಿಕ ಆಕ್ರಮಣದ ಮುಖವೂ ಇದೆ.
ಆದರೆ ದುಡಿಮೆಯ ಆದರ್ಶ ಗಳನ್ನು ಪಾಲಿಸುತ್ತಿರುವ ಯಾವ ರೈತನ ಬಗ್ಗೆಯೂ ಪಠ್ಯಗಳಲ್ಲಿ ಉಲ್ಲೇಖವಿಲ್ಲ.
ಉದಾಹರಣೆಗೆ ದಾಖಲೆಗಳು ಇದ್ದಾಗಲೂ ಟ್ರಾಫಿಕ್ ಪೊಲೀಸ್ ಹತ್ತಿರ ಮಾತನಾಡಲು ಹೆದರುವುದು; ಅಥವಾ ತೊಂದರೆ ಆಗುತ್ತಿರುವಾಗಲೂ ಪೊಲೀಸರ ಸಹಾಯ ಕೋರದಿರುವುದು, ಇನ್ನೂ ಮುಂದಕ್ಕೆ ಹೇಳಬೇಕೆಂದರೆ ಕಾನೂನಿನ ಜ್ಞಾನ ಇಲ್ಲದಿರುವುದು.
ವಾಟ್ಸಪ್‌ನಲ್ಲಿ ಬರುವ ಜೋಕು ನೋಡಿ ತುಟಿಯಲ್ಲೇ ನಗುತ್ತಾರಷ್ಟೆ.
ಅದರಲ್ಲೂ ಬರಪೀಡಿತ ಪ್ರದೇಶಗಳಲ್ಲಿ ಜನರಿಗೆ ಸಾಮಾಜಿಕ ನ್ಯಾಯ ಒದಗಿಸಬೇಕೆಂದರೆ ಸರ್ಕಾರಗಳು ಕಳಕಳಿಯಿಟ್ಟು ಹೆಚ್ಚು ಜನಕ್ಕೆ ಕೆಲಸ ಕೊಡುವ ಮತ್ತು 15 ದಿನದೊಳಗಾಗಿ ಕೂಲಿಪಾವತಿ ಮಾಡುವ ಅತಿ ಅವಶ್ಯಕತೆ ಇದೆ ಎಂದು ಖಡಾಖಂಡಿತವಾಗಿ ಆದೇಶಿಸಿದೆ.
2.0 ಚಿತ್ರ ಮುಂದಿನ ವರ್ಷದ ದೀಪಾವಳಿ ಹಬ್ಬದ ವೇಳೆಗೆ ಬಿಡುಗಡೆಯಾಗಲಿದ್ದು, ಎ.ಆರ್‌ ರೆಹಮಾನ್ ಖಾನ್ ಚಿತ್ರದ ಸಂಗೀತ ನಿರ್ದೇಶಕರಾಗಿದ್ದಾರೆ.
ಧಾರ್ಮಿಕ ಕ್ಷೇತ್ರಗಳ ಅಭಿವೃದ್ಧಿಗೆ ಹೆಚ್ಚಿನ ಒತ್ತು ನೀಡಿರುವ ಯಡಿಯೂರಪ್ಪಕಾಗಿನೆಲೆ ಪ್ರಾಧಿಕಾರಕ್ಕೆ ಹತ್ತು ಕೋಟಿ ರೂಪಾಯಿಸವದತ್ತಿಯ ರೇಣುಕಾ ಎಲ್ಲಮ್ಮ ದೇವಸ್ಧಾನದ ಅಭಿವೃದ್ಧಿಗೆ ೫೦ ಕೋಟಿ ರೂಪಾಯಿಚಾಮರಾಜನಗರದ ಮಲೆ ಮಹದೇಶ್ವರ ಬೆಟ್ಟ.
ಅದು ಭಾರತದ ವಿವಿಧ ಸ್ಥಳಗಳಲ್ಲಿ ಐಐಟಿಯಂಥ ಸಂಸ್ಥೆಗಳು ಮತ್ತು ಅವುಗಳ ಮಾನ್ಯತೆಯಡಿಯಲ್ಲಿ ಇರುವ ಎರಡನೇ ಹಂತದ ಸಂಸ್ಥೆಗಳನ್ನು ರೂಪಿ­ಸುವ ಸಲಹೆ ಮಾಡಿತ್ತು.
ರೈತರಿಗಷ್ಟೇ ಅಲ್ಲದೆ ಈ ವಾಯಿದಾ ವ್ಯಾಪಾರವು ಗ್ರಾಹಕರಿಗೂ, ರಫ್ತುದಾರರಿಗೂ ಬಹು ಉಪಯುಕ್ತವಾಗಿದೆ.
ಹೀಗೆ ಇನ್ನೂ ಹತ್ತಾರು ಕಥೆಗಾರರು ಇದ್ದಾರೆ.
ಮಧ್ಯೆ ಅಂತರ್‌ಬೆಳೆಯಾಗಿ ನಾನಾ ಬೆಳೆ ಹಾಕುತ್ತಾರೆ.
ಚಿನ್ನ ಕೊಳ್ಳಲು ಮುಗಿಬೀಳುವ ಜನರಿಂದ ದೇಶದ ಬೊಕ್ಕಸಕ್ಕಾಗುತ್ತಿರುವ ನಷ್ಟ ತಪ್ಪಿಸಿಕೊಳ್ಳಲು ಕೇಂದ್ರ ಸರಕಾರ ಚಿನ್ನದ ಬಾಂಡ್‌ ಯೋಜನೆ ಜಾರಿಗೊಳಿಸುತ್ತಿದೆ.
ಲಾಲ್ಪತ್ ಲ್ಯಾಬ್, ಅಲ್ಕೆಂ ಲ್ಯಾಬ್, ನಾರಾಯಣ ಹೃದಯಾಲಯ, ಕಾಫಿ ಡೇ ಎಂಟರ್ ಪ್ರೈಸಸ್, ಎಸ್ ಹೆಚ್ ಕೇಳ್ಕರ್ ಅಂಡ್ ಕಂಪೆನಿ, ಎನ್ಐಐಟಿ, ಕೇಸೋರಾಂ ಇಂಡಸ್ಟ್ರೀಸ್, ಕೆಎಸ್‌ಬಿ ಪಂಪ್ಸ್, ಮುಂತಾದವುಗಳನ್ನು ಸೇರಿಸಲಾಗಿದೆ.
ಮೂರು ಸೆಕೆಂಡ್‌ಗಳಲ್ಲಿ ನಿಮ್ಮ ವಿಡಿಯೊ ಲೈವ್‌ ಸ್ಟ್ರೀಮ್‌ ಶುರುವಾಗುತ್ತದೆ.
ದೆವ್ವದ ಮನೆಯಲ್ಲಿ ಅಕ್ಕರೆಯ ‘ಮಮ್ಮಿ’ ಪುಟ್ಟಣ್ಣ: ಬೆಳ್ಳಿಮೋಡದ ಕಾಮನಬಿಲ್ಲು ‘ಕಿರಿಕ್ ಪಾರ್ಟಿ’ಯಲ್ಲಿ ಸಾಚಾ ಹುಡುಗಿ ಮತದಾರರ ‘ಜಾಗೃತಿ’ಗೆ ಸಿನಿಮಾದ ಹಣತೆ‘ ಕನ್ನಡದ ಬಹುತ್ವ; ಪರಿಷೆಯ ಮಹತ್ವ ‘ಜಾತ್ರೆ’ ಎನ್ನುವುದು ಸಾಹಿತ್ಯ ಸಮ್ಮೇಳನದ ಬಗ್ಗೆ ಬಳಕೆಯಾಗುವ ಒಂದು ವಿಶೇಷಣ.
ಈ ನಿಟ್ಟಿನಲ್ಲಿ ನಾಯಕನಿಂದ ಹೊಡೆತ ತಿಂದು ಓಡುವ ಪುಡಿ ರೌಡಿಗಳಿಗೂ, ಆತನ ಅಪ್ಪ–ಅಮ್ಮ, ತಂಗಿಯ ಪಾತ್ರಗಳಿಗೂ ಹೆಚ್ಚಿನ ವ್ಯತ್ಯಾಸವೇನೂ ಕಾಣಿಸುವುದಿಲ್ಲ.
ಆದರೆ ಅದು ಉಂಟು ಮಾಡುವ ತಳಮಳಗಳ ಜವಾಬ್ದಾರಿಯನ್ನೇನೂ ಅವರು ಹೊರುವುದಿಲ್ಲ.
ಈ ಮಧ್ಯೆ 2013ರಲ್ಲಿ ಇರಾನ್ ಚುನಾವಣೆ ನಡೆದು ಹೊಸ ಗಾಳಿಯೊಂದು ಬೀಸಿತು.
'ಉರಿ' ದಾಳಿಗೆ ಹೊಣೆ ಹೊತ್ತ ಲಷ್ಕರ್ ಉಗ್ರ ಸಂಘಟನೆಪಾಕಲಿಸ್ತಾನದ ಉಗ್ರ ಸಂಘಟನೆ ಲಷ್ಕರ್-ಎ- ತೊಯ್ಬಾ ಜಮ್ಮು-ಕಾಶ್ಮೀರದ ಉರಿಯಲ್ಲಿ ನಡೆದ ಉಗ್ರ ದಾಳಿಗೆ ಹೊಣೆ ಹೊತ್ತುಕೊಂಡಿದೆ.
ಭೂಮಿ, ಬಾನು, ಕಣಿವೆ, ಕಂದರ, ಮಹಾಸಾಗರ, ಕೇಪ್‌ ಟೌನ್‌ ನಗರವನ್ನು ಕಣ್ಣು ಮತ್ತು ಕ್ಯಾಮರಾದಲ್ಲಿ ತುಂಬಿಕೊಳ್ಳುವುದೇ ಆಗಿತ್ತು.
ಯಾವ ಬಗೆಯ ಮತದಾರರನ್ನು ತಾನು ಆಕರ್ಷಿಸಬಲ್ಲೆ ಎಂಬುದನ್ನು ನೋಡಿಕೊಳ್ಳಬೇಕು.
ಇಲ್ಲಿ ಸರ್ಕಾರದ ಹೊಣೆಗಾರಿಕೆ ಇಲ್ಲವೆ?
ನನ್ನೊಳಗಿನ ಹಾಡು ಸಿಡಿಯನ್ನು ಕರ್ನಾಟಕ ಲೋಕಸೇವಾ ಆಯೋಗದ ಸದಸ್ಯ ಡಾ.
ಮಕ್ಕಳ ಪ್ರತಿಭೆಗೆ ನಟ ರಮೇಶ್‌ರಿಂದ ವೇದಿಕೆ ಪ್ರೌಢಶಾಲಾ ಮಕ್ಕಳ ಪ್ರತಿಭೆ, ಸಾಮರ್ಥ್ಯಗಳಿಗೆ ವೇದಿಕೆ ಕಲ್ಪಿಸುವ ನಿಟ್ಟಿನಲ್ಲಿ ನಟ ರಮೇಶ್‌ ಅರವಿಂದ್‌ 'ಆರ್‌ 360' ಎಂಬ ಹೆಸರಿನ ಕಾರ್ಯಕ್ರಮವೊಂದನ್ನು ರೂಪಿಸುವುದಾಗಿ..
ಈ ಪಟ್ಟಿಯಲ್ಲಿ ಇಕ್ಕೇರಿ ಮತ್ತು ಮದುರೆಯ ನಾಯಕರುಗಳು, ದೂರದ ಒರಿಸ್ಸಾದ ದೊರೆಗಳು ಮತ್ತಿತರರು ಸೇರಿದ್ದಾರೆ.
ಮತ್ತೆ ತುಂಗಭದ್ರಾ ನೀರು ತುಂಬಿಸಲಾಗಿದ್ದು, ಬೋಟಿಂಗ್‌ ಪ್ರಾರಂಭವಾಗಿದೆ.
ಎರಡು, ಮೂರು ಅಥವಾ ಹಲವು ಟ್ರಂಪ್ ವಿಶ್ವವಿದ್ಯಾಲಯಗಳನ್ನು ನಾವು ಮುಂದೆ ಕಾಣಬಹುದು!
ಅಮೆರಿಕದ ನೆಲದಲ್ಲಿ ನಡೆದ ದಾಳಿಗೆ ಇತರ ರಾಷ್ಟ್ರಗಳು ಹೊಣೆಯಾಗಿದ್ದಲ್ಲಿ ಅವುಗಳ ವಿರುದ್ಧ ಅಮೆರಿಕದ ಸಂಯುಕ್ತ ನ್ಯಾಯಾಲಯದಲ್ಲಿ ಮೊಕದ್ದಮೆ ಹೂಡಲು ಹಾಗೂ ಆ ರಾಷ್ಟ್ರಗಳಿಂದ ಪರಿಹಾರ ಕೇಳಲು ಸಂತ್ರಸ್ತರಿಗೆ ಹೊಸ ಕಾನೂನಿನಲ್ಲಿ ಅವಕಾಶ ಕಲ್ಪಿಸಲಾಗಿದೆ.
ಈಗ ಇರುವ 34.13 ಟಿಎಂಸಿ ನೀರು ಜೂನ್ ತನಕ ಕುಡಿಯಲು ಸಾಲುತ್ತದೆ.
ಹರ್ಯಾಣದ ಹಿಸಾರ್‌ನ ಸ್ವಯಂಘೋಷಿತ ದೇವಮಾನವ ರಾಮಪಾಲ್‌ ತಾನು ಕಾನೂನಿಗೆ ಅತೀತ ಎಂಬಂತೆ ವರ್ತಿಸಿ, ಅದರಿಂದುಂಟಾದ ಗಲಭೆಯಲ್ಲಿ ಆರು ಮಂದಿಯ ಪ್ರಾಣಹರಣಕ್ಕೆ ಕಾರಣವಾಗಿರುವ ಘಟನೆ ದೇಶದಲ್ಲಿ ಇತ್ತೀಚೆಗೆ ಹೆಚ್ಚುತ್ತಿರುವ..
ಕಪ್ಪಣ್ಣ ಅವರ ಸಹಕಾರದಿಂದ, ಶರಣ ತತ್ವ ಪ್ರಚಾರ ದೇಶಾದ್ಯಂತ ಪ್ರದರ್ಶನಗೊಳ್ಳಲು ಸಾಧ್ಯವಾಯಿತು.
2009ರಲ್ಲಿ ಒಬಾಮ ಅಧ್ಯಕ್ಷರಾದ ಮೇಲೆ ಪ್ರಪಂಚವನ್ನು ಅಣ್ವಸ್ತ್ರ ಮುಕ್ತವಾಗಿಸುವ ಬಗ್ಗೆ ಹಲವು ಬಾರಿ ಮಾತನಾಡಿದ್ದಾರೆ.
2004ರ ಬ್ಯಾಚಿನ ಐಎಎಸ್ ಅಧಿಕಾರಿ ಸಿ ಶಿಖಾ ಅವರು ಮಾರ್ಚ್ 27, 2013ರಂದು ಮೈಸೂರಿನ ಜಿಲ್ಲಾಧಿಕಾರಿಯಾಗಿ ಅಧಿಕಾರ ಸ್ವೀಕರಿಸಿದರು.
ಹೀಗೆ ಸಾಲದ ಕೂಪದೊಳಗೆ ಸುತ್ತುತ್ತಾ ಆಯುಷ್ಯ ಮುಗಿಸುತ್ತಾನೆ.
ಈ ದಿಶೆಯಲ್ಲಿ ಶಿವಲೀಲಾ ಆಸ್ಪತ್ರೆ ಶ್ರಮಿ­ಸುತ್ತಿದೆ.
ಹಾಗಾಗಿ ಭಾರತದಲ್ಲಿ ನಡೆಯುವ ಗಣಿಗಾರಿಕೆ ಅಪಾರ ಪ್ರಮಾಣದಲ್ಲಿ ಪರಿಸರ ನಾಶಕ್ಕೆ ಕಾರಣವಾಗುತ್ತದೆ.
ಉಗ್ರರು ಇಂದು ಇರಾಕ್ ನ ಐನ್-ಅಲ್ ತಮರ್ ನಗರದಲ್ಲಿ ಇಂದು ಆತ್ಮಾಹುತಿ ದಾಳಿ ನಡೆಸಿದೆ ಎಂದು ಆಂತರಿಕ ಸಚಿವಾಲಯದ ವಕ್ತಾರ ಕರ್ನಲ್ ಸಾದ್ ಮಾನ್ ಅವರು ಪತ್ರಿಕಾ ಪ್ರಕಟಣೆಯಲ್ಲಿ ತಿಳಿಸಿದ್ದಾರೆ.
ಕೆಂಪುದೀಪದಲ್ಲಿ ಆ ಅರ್ಥ ಹುದುಗಿಸಿದ್ದು ಹಳದಿ ಹಾಗೂ ಹಸಿರು ದೀಪಗಳಿಗೆ ಹೋಲಿಸಿ,..
ಬಿಸಲಯ್ಯನವರು ಗಮನಿಸುವಂತೆ, ‘ಸಿಪ್ರಾಸ್ ಅಂತರರಾಷ್ಟ್ರೀಯ ಹಣಕಾಸು ಸಂಸ್ಥೆಗಳ ಷರತ್ತುಗಳಿಗೆ ಮಣಿದು ಈಗ ತಮಗೆ ಬೇಕಾದ ಸಾಲ ಪಡೆದರೆ, ತಮ್ಮ ಗ್ರೀಕ್ ಜನರಿಗೆ ಈಗ ಕೊಡುತ್ತಿರುವ ಹಲಬಗೆಯ ಸವಲತ್ತುಗಳನ್ನು ಕಡಿತ ಮಾಡಬೇಕಾಗುತ್ತದೆ.
ಈ ಗುಂಪುಗಳ ಪ್ರವರ್ತಕರಿಗೆ ಭಾರತದ ಸಾಮಾಜಿಕ ಮತ್ತು ರಾಜಕೀಯ ಸಂಕೀರ್ಣತೆಗಳ ಬಗೆಗೆ ಇರುವ ಅರಿವು ಮೇಲ್ಮಟ್ಟದ್ದು ಮಾತ್ರ.
ಈ ಬೆಲೆ ಮುಖ್ಯವಾಗಿ ಎರಡು ಕಾರಣಗಳಿಂದ ಬರುತ್ತದೆ ಎನ್ನಬಹುದು: 1.ಫ‌ಂಡಮೆಂಟಲ್ಸ್‌- ಇದು ಶೇರಿನ ಬಿಸಿನೆಸ್‌ ಸಾಧನೆಯನ್ನು ಅವಲಂಭಿಸಿ ಬರುವಂತಹ ಬೆಲೆ.
ಶಾಲೆಗಳಲ್ಲಿ ಶೌಚಾಲಯಕ್ಕೆ ತೆರಳದ ಮಕ್ಕಳಲ್ಲಿ ಆರೋಗ್ಯ ಸಮಸ್ಯೆಗಳುಶಾಲೆಯಲ್ಲಿ ಸ್ವಲ್ಪವೇ ನೀರು ಕುಡಿದು ಶೌಚಾಲಯಕ್ಕೆ ಹೋಗುವುದನ್ನು ತಪ್ಪಿಸಿದ್ದು ನೆನಪಿದೆಯೇ?..
ಇದು ಮಾರುಕಟ್ಟೆಗೆ ಬಂದ ಪ್ರಾರಂಭದ ಸಮಯದಲ್ಲಿ ಇದು ತುಂಬ ಬಿಸಿಯಾಗುತ್ತದೆ ಎಂಬ ದೂರುಗಳಿದ್ದವು.
ಅಸಮಾನತೆ ಇರುವವರೆಗೂ ಚಳುವಳಿಗಳ ಪಾತ್ರ ಮುಖ್ಯ « Janatha Madhyama ಅಸಮಾನತೆ ಇರುವವರೆಗೂ ಚಳುವಳಿಗಳ ಪಾತ್ರ ಮುಖ್ಯPosted on Monday, March 16th, 2009 ಸಕಲೇಶಪುರ : ಸಮಾಜದಲ್ಲಿ ಅಸಮಾನತೆ ಇರುವವರೆಗೂ ಚಳುವಳಿ ಗಳ ಪಾತ್ರ ಮಹತ್ವದ್ದು.
ಕನಿಷ್ಠ ನಮ್ಮ ಶಾಲೆ ಪಕ್ಕದ ಬಿಲ್ಡಿಂಗನ್ನಾದರೂ ನಮಗೆ ಉಳಿಸಿಕೊಡಿ’ ಎಂದು ಮುಖ್ಯ ಶಿಕ್ಷಕ ಜಗದೀಶ್ ಮನವಿ ಮಾಡುತ್ತಾರೆ.
ಈ ಕಂಪೆನಿಯ ಮೀಸಲು ನಿಧಿಯ ವಿವರವೇ ಲಭ್ಯವಿಲ್ಲ.
ಪೈಲ್ವಾನವರಿಗೆ ಬೇಕಾದ ಹಾಲು, ಬೆಣ್ಣೆ, ತುಪ್ಪ, ಬಾದಾಮಿ ಬೆಲೆ ಗಗನಕ್ಕೇರಿದೆ.
ಕೆಲವು ಕವಿಗೋಷ್ಟಿಗಳಲ್ಲಿ ಖಾಲಿ ಕುರ್ಚಿಗಳಿಗೆ ಪದ್ಯ ಓದುವ ಅನಿವಾರ್ಯತೆಗಾಗಿಸಂಕಟಪಟ್ಟಿರುವನಾನು ದುರ್ಗದಕವಿಗೋಷ್ಟಿಯಲ್ಲಿಇಡೀಸಭಾಂಗಣ ಕಿಕ್ಕಿರಿದುತುಂಬಿದ್ದಅಪ್ರತಿಮಕ್ಷಣಗಳಿಗೆ ಸಂತಸ ಪಟ್ಟಿದ್ದೇನೆ.
ನನ್ನ ಆರು ಅಣ್ಣಂದಿರೂ ಹಾಗೆ ಸತ್ತುಹೋದರು.
ನಮ್ಮ ಹೊಟೇಲ್‌ನ ಶೇ 80ರಷ್ಟು ಕೊಠಡಿಗಳನ್ನು ಜಿಲ್ಲಾಡಳಿತಕ್ಕೆ ನೀಡಿದ್ದೇವೆ.
ಮಗಳನ್ನು ಕನ್ನಡದಲ್ಲಿ ಲಾಂಚ್‌ ಮಾಡುವ ಜವಾಬ್ದಾರಿಯನ್ನು ಸ್ವತಃ ಅರ್ಜುನ್‌ ಸರ್ಜಾ ವಹಿಸಿಕೊಂಡಿದ್ದಾರೆ.
ನಾವು ನೀಡುವ ಸಂಬಳ ಕಡಿಮೆ ಎನ್ನುವ ಕಾರಣಕ್ಕೆ ಹೊರ ಜಿಲ್ಲೆಯವರು ಬಂದರೂ ಸಹ ಹೆಚ್ಚು ಸಮಯ ಉಳಿಯುವುದೇ ಇಲ್ಲ’ ಎಂದರು.
ಆ ದಿನದ ನೆನಪಿಗಾಗಿ ಗುಡ್ ಫ್ರೈಡೇ ಆಚರಿಸಲಾಗುತ್ತದೆ.
ಈ ಬಗ್ಗೆ ಅಶ್ವಿನ್ ಅವರನ್ನು ಕೇಳಿದಾಗ ಪ್ರತಿಕ್ರಿಯೆ ನೀಡಲು ನಿರಾಕರಿಸಿದ್ದಾರೆ.
ವೈಎಸ್ ರಾಜಶೇಖರ ರೆಡ್ಡಿ ಕ್ರಿಕೆಟ್ ಸ್ಟೇಡಿಯಂ ನನ್ನ ಅದೃಷ್ಠದ ಮೈದಾನ ಮತ್ತು ಅಡಿಲೇಡ್ ಕ್ರೀಡಾಂಗಣದಂತೆ ಅನಿಸಿದೆ.
ತುಂಗಭದ್ರಾ ಎಡದಂಡೆ ನಾಲೆಯ ನೀರನ್ನು ಕೆಳಭಾಗದ ರೈತರಿಗೆ ತಲುಪಿಸುವಲ್ಲಿ ನೀರಾವರಿ ಅಧಿಕಾರಿಗಳು ಸಂಪೂರ್ಣ ವಿಫಲರಾಗಿದಾರೆ.
ಕಾವೇರಿ ನದಿ ನೀರು ಹಂಚಿಕೆ ವಿವಾದದಿಂದ ಜಿಲ್ಲೆಯ ಮೇಲೆ ವ್ಯತಿರಿಕ್ತ ಪರಿಣಾಮ ಬೀರುತ್ತಿದ್ದು, ನೀರಾವರಿ ತಜ್ಞರೊಂದಿಗೆ ಚರ್ಚಿಸುವ ಮೂಲಕ ಜೀವಜಲ ಉಳಿಸಿಕೊಳ್ಳಬೇಕು.
ಕೆಲವು ಶಾಖೆಗಳಲ್ಲಿ ನಗದು ಖಾಲಿಯಾಯಿತು ಎಂಬ ದೂರುಗಳು ಬಂದವು.
ಆಂಧ್ರಶೈಲಿ ಸೋರೆಕಾಯಿ ಪಲ್ಯ ಮಾಡುವ ವಿಧಾನ ನಗರೋಟಾ ಉಗ್ರ ದಾಳಿಯ ಹುತಾತ್ಮರಿಗೆ ಅಂತಿಮ ಗೌರವ ಸಮರ್ಪಣೆ ನೋಟುಗಳ ವಿನಿಮಯ: ಗುರುತು ಪತ್ರಗಳ ದುರುಪಯೋಗ, ಅಸಹಾಯಕತೆಯಲ್ಲಿ ಬ್ಯಾಂಕುಗಳು500 ಮತ್ತು 100 ಮುಖಬೆಲೆಯ ನೋಟುಗಳನ್ನು ನಿಷೇಧಗೊಳಿಸಿದ ನಂತರ ಜನರು ಬ್ಯಾಂಕ್..
ಈಗ ಅಂತಹ ಸನ್ನಿವೇಶ ಏನಿಲ್ಲ.
ಈ ಕುರಿತು ತಜ್ಞರು ತನಿಖೆ ನಡೆಸಲಿದ್ದು, ನೌಕಾಪಡೆಯ ಮೂಲಗಳ ಪ್ರಕಾರ ಸಬ್‌ಮೆರಿನ್ ವಿನ್ಯಾಸಕ್ಕೆ ಸಂಬಂಧಿಸಿದಂತೆ ಯೋಜನೆಯ ಆರಂಭಿಕ ಹಂತದಲ್ಲಿದ್ದುದಕ್ಕಿಂತ ನಂತರ ನೌಕೆಯ ತಾಂತ್ರಿಕ ವಿಭಾಗದಲ್ಲಿ ಸಾಕಷ್ಟು ಬದಲಾವಣೆ ಮಾಡಲಾಗಿದೆ.
ನಮ್ಮ ಅಂತರಜಾಲಾಟ ಅಥವಾ ಬ್ರೌಸಿಂಗ್ ಮಾಹಿತಿಯನ್ನು ಬಳಸಿ ನಾವು ಎಲ್ಲಿ ಹೋದರೂ ಅದೇ ಜಾಹೀರಾತು ಕಾಣಿಸುವಂತೆ ಮಾಡುವುದು ಈ ಕುಕೀಗಳೇ.
ಹೈಕೋರ್ಟ್‌‌ ಆದೇಶದಂತೆ ಮಗುವಿನ ಭವಿಷ್ಯ ನಿರ್ಧಾರವಾಗಲಿದೆ.
ಮನೋಹರ್ ಪರಿಕ್ಕರ್ ಒಂದು ವೇಳೆ ಸನ್ಮಾನವನ್ನು ಸ್ವೀಕರಿಸುವುದೇ ಆದರೆ, ಬಾರಾಮುಲ್ಲಾದಲ್ಲಿ ಉಗ್ರದಾಳಿ ನಡೆದ ಹಿನ್ನೆಲೆಯಲ್ಲಿ ಮನೋಹರ್ ಪರಿಕ್ಕರ್ ರಾಜೀನಾಮೆ ನೀಡಬೇಕು ಎಂದು ಕಾಂಗ್ರೆಸ್ ಆಗ್ರಹಿಸಿದೆ.
ಕಳೆದ ಮೂರು ತಿಂಗಳಿನಿಂದಲೂ ಕಾಶ್ಮೀರದಲ್ಲಿ ಸುದೀರ್ಘವಾಗಿ ಬಂದ್ ಆಚರಿಸಲಾಗುತ್ತಿದೆ.
ಆದರೆ ನಿಮ್ಮಲ್ಲಿ ಉತ್ತಮವಾದ ಅಂತರಜಾಲ ಸಂಪರ್ಕ ಇರತಕ್ಕದ್ದು.
ಹಿಂಡಿ ಮಿಶ್ರಣ ಕೊಡುವಾಗಲೂ ಅಷ್ಟೇ, ಆಹಾರದಲ್ಲಿ ಕೈ ಆಡಿಸುತ್ತಾ ಅವುಗಳ ತಲೆ ನೇವರಿಸುತ್ತಾರೆ.
ಶಿವಮೊಗ್ಗ: ಕೇಂದ್ರ ಸರ್ಕಾರ ದಿಢೀರ್‌ ಎಂದು ₹ 500 ಹಾಗೂ ₹ 1000 ಮುಖಬೆಲೆಯ ಹಳೆಯ ನೋಟು ರದ್ದುಗೊಳಿಸಿದ ನಿರ್ಧಾರ ಖಂಡಿಸಿ ಕಾಂಗ್ರೆಸ್‌ ಹಾಗೂ ಸಿಪಿಐ (ಎಂ) ಮುಖಂಡರು, ಕಾರ್ಯಕರ್ತರು ಸೋಮವಾರ ಪ್ರತಿಭಟನೆ ನಡೆಸಿದರು.
ವಿಶ್ವೇಶ್ವರಯ್ಯ ಅವರ ಕೈಗಾರಿಕೆ ಚಿಂತನೆಗಳನ್ನಾಧರಿಸಿ ಸರಕಾರ ಕೈಗಾರಿಕೆ ಕ್ಷೇತ್ರಕ್ಕೆ ಒತ್ತು ನೀಡಲಿದೆ,'' ಎಂದರು.
ಶೇಕಡ 90ರಷ್ಟು ಮುಸ್ಲಿಂರಿರುವ ಪಾಕಿಸ್ತಾನದಲ್ಲಿ ಧಾರ್ಮಿಕ ಅಲ್ಪಸಂಖ್ಯಾತರ ಮೇಲೆ ಉಗ್ರರು, ದುಷ್ಕರ್ಮಿಗಳು, ಮತಾಂಧರಿಂದ ಪದೇ ಪದೇ ದಾಳಿಗಳು ನಡೆಯುತ್ತಿರುತ್ತವೆ.
ನಿಗಮದ ಮೂಲಕ ಮಹಿಳಾ ಸಬಲೀಕರಣಗೊಳಿಸುವ ಹಾಗೂ ಸರ್ಕಾರದ ಸೌಲಭ್ಯವನ್ನು ಮಹಿಳೆ ಯರಿಗೆ ತಲುಪಿಸುವ ಕೆಲಸವಾಗಬೇಕು ಎಂದು ಮನವಿ ಮಾಡಿದರು.
ಶಶಿಕಲಾ ನಟರಾಜನ್‌ ಹೀಗೆ ತಮಿಳುನಾಡಿನಲ್ಲಿ ಬಹು ದೀರ್ಘ‌ಕಾಲದಿಂದ ಸಂವಿದಾನೇತರ ವಿಶೇಷ ಅಧಿಕಾರ ಅನುಭವಿಸುತ್ತಿರುವ ಶಕ್ತಿಯಾಗಿ ಉಳಿದುಬಿಟ್ಟಿದ್ದಾರೆ.
ಸರ್ವಿಂಗ್ ಪ್ಲೇಟ್ ತೆಗೆದುಕೊಂಡು ಲೆಮೆನ್ ಚಿಕನ್ ಪಾಸ್ತಾವನ್ನು ಅದಕ್ಕೆ ಹಾಕಿ ಕೊತ್ತಂಬರಿ ಸೊಪ್ಪಿನಿಂದ ಅಲಂಕರಿಸಿದರೆ ರುಚಿಕರ ಲೆಮೆನ್ ಚಿಕನ್ ಪಾಸ್ತಾ ಸವಿಯಲು ಸಿದ್ಧವಾಗುತ್ತದೆ.
ಇಂದು ಶಿಕ್ಷಣಕ್ಷೇತ್ರಕ್ಕೆ ಅಪಾಯಕಾರಿಯಾದ ಅಂಶವೆಂದರೆ ಅದು ಮೇಲೆ ಹೇಳಿದ ಮೂರನೇ ವರ್ಗದ ಶಿಕ್ಷಕರು.
ಗದಗ, ಹುಬ್ಬಳ್ಳಿ, ಹೊಸಪೇಟೆ ನಮ್ಮ ಮಾರುಕಟ್ಟೆ.
ಮನರಂಜನೆ ಎಂದುಕೊಂಡು ಭಾವಿಸಿಕೊಂಡ ಸನ್ನಿವೇಶಗಳು ತೆರೆಯಮೇಲೆ ಬಂದಾಗ ಪೇಲವ ಎನಿಸುವ ಉದಾಹರಣೆಗಳು ಹೊಸತೇನಲ್ಲ.
ಇಲ್ಲಿ ಯಾವುದೇ ಹಳಹಳಿಕೆ ಇಲ್ಲ; ಬದಲಾಗಿ ಅವುಗಳ ಲಕ್ಷ್ಯ ವರ್ತಮಾನದಲ್ಲಿ ನಿಂತು ಭವಿಷ್ಯವನ್ನು ಸಹನೀಯಗೊಳಿಸುವುದರ ಕಡೆಗಿದೆ.
ಗ್ರಾಮೀಣ ಪ್ರದೇಶಗಳಲ್ಲಿ ಶೌಚಾಲಯಗಳ ಸಂಖ್ಯೆ ಹೆಚ್ಚಾಗುತ್ತಿದ್ದು, ಸಾಕಷ್ಟು ಅಭಿವೃದ್ಧಿ ಕಾಣುತ್ತಿದೆ.
ಮೀ ಈ ಪ್ರವಾಸಕ್ಕೆ ಹೋಗಿ ಬರಲು ೭೫ ರೂ.
ಇದು ಒಳ್ಳೆಯ ವಿಷಯದಿಂದ ಸ್ಫುರ್ತಿ ಪಡೆಯುತ್ತದೆ" ಎನ್ನುತ್ತಾರೆ.
ಇದರಲ್ಲಿ ಗ್ರೀಸ್‌ಗೆ 144ನೇ ಸ್ಥಾನ ನೀಡಿರುವ ವಿಶ್ವ ಬ್ಯಾಂಕ್ ಕ್ರಮದ ಬಗ್ಗೆಯೂ ಒಕ್ಕೂಟ ವಿಷಾದ ವ್ಯಕ್ತಪಡಿಸಿದೆ.
ಹಿಂದಿ ಕಲಿಯಲೂ ಆರಂಭಿಸಿದರು.
ಚುನಾವಣೆ ಎಂದರೆ ಅದು ಸಮಾನ ಹೋರಾಟದ ಅವಕಾಶ ಕಲ್ಪಿಸುವ ಒಂದು ಕಣ.
ಹೀಗಾಗಿ ಕೇವಲ ಪ್ರಭಾವಶಾಲಿ ಪ್ರಾಧ್ಯಾಪಕರೊಬ್ಬರ ಅಭಿಪ್ರಾಯಕ್ಕೆ ಮನ್ನಣೆ ಸಿಗುತ್ತದೆ ಎಂಬ ಆತಂಕವಿರುವುದಿಲ್ಲ.
ಆದುದರಿಂದ ರಾಮಕುಮಾರ್ ಅವರ ಸಾವಿನ ಪ್ರಕರಣ ಮತ್ತು ಸ್ವಾತಿ ಕೊಲೆ ಪ್ರಕರಣ ಎರಡನ್ನು ಸಿಬಿಐ ವಶಕ್ಕೆ ನೀಡಬೇಕು" ಎಂದಿರುವ ಪರಮಶಿವಂ, ಹಾಗೆಯೇ ಮರಣೋತ್ತರ ಪರೀಕ್ಷೆ ನಮ್ಮ ವಕೀಲರ ಸಮ್ಮುಖದಲ್ಲಿ ನಡೆಸಲು ಅವಕಾಶ ನೀಡಬೇಕು ಎಂದು ಕೋರಿದ್ದಾರೆ.
ಆಕೆ ತನ್ನ ಪತಿಗೆ ಈ ಕೆಲಸದಲ್ಲಿ ನೆರವಾಗುತ್ತಿದ್ದಳು.
ಅಧಿಕಾರದ ವಲಯದಿಂದ ದೂರವಿರಿಸುವುದು; ಆಗುಹೋಗುಗಳಲ್ಲಿ ಅವಕಾಶ ನೀಡದೆ ಇರುವುದು; ವ್ಯಾವಹಾರಿಕ ಜೀವನದ ಅಂಗವಾಗಿ ಇರಲು ಬಿಡದೇ ಇರುವುದು; ಧರ್ಮದ ಆಯಾಮದಲ್ಲಿ ಭಾಗವಹಿಸಲು ಬಿಡದೇ ಇರುವುದು ಎಲ್ಲವೂ ನಯವಂಚನೆಗಳು.
3 ಪಾಯಿಂಟ್‌ ಸುರಕ್ಷಾ ಬೆಲ್ಟ್‌ ಮತ್ತು ಸೈಡ್‌ ಇಂಪ್ಯಾಕ್ಟ್‌ ಏರ್‌ಬ್ಯಾಗ್‌ಗಳು ಸಂಶೋಧನೆಗಳು ಸಾವಿರಾರು ಜನರನ್ನು ರಕ್ಷಿಸಿವೆ.
ಎಲ್ಲಾ ಪ್ರತಿಭಾವಂತ ಕ್ರಿಕೆಟಿಗನಿಗೂ ಅವಕಾಶ ಲಭಿಸಬೇಕು.
ತುಮಕೂರು ರಸ್ತೆಯ ಹಲವು ಪ್ರದೇಶಗಳಲ್ಲಿ ಪ್ರತಿಭಟನೆ ನಡೆದಿದ್ದು, ರಾಜಗೋಪಾಲ ನಗರ ಸಮೀಪದ ಯಜ್ಞಹಳ್ಳಿ ಬಳಿ ತಮಿಳಿಗರ ಅಂಗಡಿಗಳಿಗೆ ಬೆಂಕಿ ಹಚ್ಚಲಾಯಿತು.
ಅಲ್ಲಿ ಅವನಿಗೆ ಒಬ್ಬ ಆದಿವಾಸಿ ಬಾಲಕ ಸಿಕ್ಕಿದ.
ಪ್ರೌಢಶಾಲೆಯಲ್ಲಿ ಕನ್ನಡ ಓದುವವರ ಸಂಖ್ಯೆ ಕಡಿಮೆಯಾಗುತ್ತಿರುವುದಕ್ಕೆ ಆತಂಕಪಟ್ಟುಕೊಂಡ ಅನೇಕ ಸಾಹಿತಿ- ಕಲಾವಿದರು, ಶಿಕ್ಷಣತಜ್ಞರು ಈ ಬಗ್ಗೆ ಸಾರ್ವಜನಿಕವಾಗಿ ಮಾತಾಡತೊಡಗಿದರು.
ಕಾರ್ಯಾಂಗವು ತನ್ನ ಅಧಿಕಾರ ಬಿಟ್ಟುಕೊಟ್ಟು ಹೊಣೆಗಾರಿಕೆಯಿಂದ ಜಾರಿಕೊಂಡಾಗ ನ್ಯಾಯಾಂಗವು ಖಂಡಿತವಾಗಿಯೂ ವಿವಾದ ಬಗೆಹರಿಸಲು ಮಧ್ಯಪ್ರವೇಶಿಸಬೇಕಾಗುತ್ತದೆ.
ಕೆಳ ಮತ್ತು ಮೇಲಂತಸ್ತುಗಳಲ್ಲಿ ದಪ್ಪಮರದ ಕಂಬಗಳನ್ನು ಅಳವಡಿಸಲಾಗಿದೆ.
ಈವಂಚನೆಯಿಂದ ನೊಂದ ಯುವತಿಯ ಪೋಷಕರು ಕೊಣನೂರು ಪೊಲೀಸ ರಿಗೆ ದೂರು ನೀಡಿದ್ದಾರೆ.
ಆದರೆ ಕಳೆದ ಕೆಲವು ವರ್ಷಗಳಲ್ಲಿ ರಾಜ್ಯ ಉನ್ನತ ಶಿಕ್ಷಣ ಪರಿಷತ್ ತೆಗೆದುಕೊಂಡಿರುವ ಎಲ್ಲ ಮುಖ್ಯ ಕ್ರಮಗಳೂ ಈ ಆಶಯಕ್ಕೆ ವಿರುದ್ಧವಾದವುಗಳು ಎಂದು ಗುರುತಿಸದೆ ಬೇರೆ ದಾರಿಯಿಲ್ಲ.
ನೋಟು ಬಿಡುಗಡೆ ಅಸಿಂಧು: ಕಾಂಗ್ರೆಸ್‌ನಿಂದ ಆರೋಪ ಕ್ರಿಸ್‌ಮಸ್‌ ಖರೀದಿ ಸಂಭ್ರಮ ಶುರುವಾಗಿದೆ ಡಿಸೆಂಬರ್‌ ಬಂತೆಂದರೆ ಸಾಕು, ಕ್ರಿಸ್‌ಮಸ್‌ ತಯಾರಿ ಶುರುವಾಗುತ್ತದೆ.
ಶ್ರೀಕಂಠಯ್ಯ ಅವರಿಗಿಂತ ಶಿವರಾಂ ಹೆಚ್ಚು ಅಂಕ ಲಭಿಸಿರಲೂ ಬಹುದು.
ಐ, ಸಿಟಿ ಸ್ಕ್ಯಾನ್‌, ರಕ್ತಪರೀಕ್ಷೆ ಸೇರಿದಂತೆ ವೈದ್ಯಕೀಯ ಪರೀಕ್ಷೆಗಳನ್ನು ಮಾಡಿಸಿಕೊಳ್ಳುವ ಸಂದರ್ಭದಲ್ಲಿ ಕನಿಷ್ಠ ಮುಖಬೆಲೆಯ ನೋಟುಗಳ ಕೊರತೆ ಎದುರಾಯಿತು.
ಇನ್ನು ಲೆಫ್ಟಿನೆಂಟ್ ಜನರಲ್ ಮೈಕೆಲ್ ಫ್ಲಿನ್ ಅವರ ಹಿನ್ನಲೆ ಗಮನಿಸಿದರೆ, ಈ ಹಿಂದೆ ಆಫ್ಘಾನಿಸ್ತಾನ ಹಾಗೂ ಇರಾಕ್ ನಲ್ಲಿ ಉಗ್ರರನ್ನು ಮಟ್ಟಹಾಕುವಲ್ಲಿ ಫ್ಲಿನ್ ಮಹತ್ತರ ಪಾತ್ರ ನಿರ್ವಹಿಸಿದ್ದರು.
ಮೊದಲನೆಯದಾಗಿ ಬೋಧಕರ ಶಿಕ್ಷಣ ವ್ಯವಸ್ಥೆಯನ್ನು ತಳ ಮಟ್ಟದಿಂದ ಕಟ್ಟುವ ಅಗತ್ಯವಿದೆ.
ಸುಧಾರಣಾ ಚಳವಳಿ, ರಾಷ್ಟ್ರೀಯ ಚಳವಳಿ, ಕಮ್ಯುನಿಸ್ಟ್ ಬಂಡಾಯ ಹಾಗೂ ಉಗ್ರ ಎಡಪಂಥೀಯ ನಕ್ಸಲ್‌ವಾದಿ ಚಳವಳಿ – ಹೀಗೆ ನಾಲ್ಕು ಚಳವಳಿಗಳೊಂದಿಗೆ ಹೆಣೆದುಕೊಂಡ ಬದುಕು ಕೋಟೇಶ್ವರಮ್ಮನವರದ್ದು.
ಆದರೆ, ಎಲ್ಲರಿಗೂ ಕೇಳಿಸುವಂತೆ ಮೊಳಗುತ್ತಿರುವ ಅಪಾಯದ ಗಂಟೆಯನ್ನು ಯಾವುದೇ ಕಾರಣಕ್ಕೂ ನಿರ್ಲಕ್ಷಿಸುವಂತಿಲ್ಲ.
ತೆನಾಲಿರಾಮನು ಜಗಜಟ್ಟಿಯನ್ನು ಸೋಲಿಸಿದ್ದುMonday, August 25th, 2008 ಒಂದು ಬಾರಿ ತುಂಬಾ ಬಲಿಷ್ಟ ನಂತೆ ಕಾಣುತ್ತಿದ್ದ ಒಬ್ಬ ಜಟ್ಟಿ ಆಸ್ಥಾನಕ್ಕೆ ಬಂದ.
ಹೀಗಾಗಿ ಆರೋಪಿಗಳ ವಿರುದ್ಧ ಮಾದಕ ದ್ರವ್ಯಗಳು ಮತ್ತು ಮಾನಸಿಕ ವ್ಯಸನ ಪದಾರ್ಥಗಳ ಕಾಯ್ದೆ-1985 ಅಡಿ (ಎನ್‌ಡಿಪಿಎಸ್‌) ಪ್ರಕರಣ ದಾಖಲಿಸಿಕೊಳ್ಳಲಾಗಿದೆ’ ಎಂದು ವಿವರಿಸಿದರು.
ಬದುಕಿನ ಸುಖ ಜನರನ್ನು ಜೋತಿಷಿಗಳ ಮನೆ ಬಾಗಿಲಿಗೆ ಓಡಾಡುವಂತೆ ಮಾಡುವುದಿಲ್ಲ.
ಸರ್ಕಾರಕ್ಕೆ ಸೇರಿದ ವಿಶಾಲ ಜಮೀನೂ ಇದೆ.
ಬಸವನಿಗೂ ಈ ಬೆಟ್ಟಕ್ಕೂ ಏನು ಸಂಬಂಧಈ ಪ್ರಶ್ನೆ ಸಹಜವಾಗೇ ಉದ್ಭವಿಸುತ್ತದೆ.
ಸಶಸ್ತ್ರ ಪೊಲೀಸ್ ನಿಯಂತ್ರಣ ಕೊಠಡಿಯ ಡಿಎಸ್ ಪಿ ಆಗಿದ್ದ ತನ್ವೀರ್ ಅಹ್ಮದ್ ಪಾಕಿಸ್ತಾನಿ ಅಧಿಕಾರಿಗಳೊಂದಿಗೆ ನಿರಂತರ ಸಂಪರ್ಕದಲ್ಲಿದ್ದುಕೊಂಡು ದೇಶದ ಆಂತರಿಕ ಭದ್ರತೆ ವಿಷಯಗಳ ಗೌಪ್ಯ ಮಾಹಿತಿಯನ್ನು ಪಾಕಿಸ್ತಾನಕ್ಕೆ ರವಾನೆ ಮಾಡುತ್ತಿದ್ದದ್ದನ್ನು ಕೇಂದ್ರ ಗೃಹ ಇಲಾಖೆ ಗಮನಿಸಿದೆ.
ಇದೀಗ ಗ್ರಾಮೀಣ ಹಾಗೂ ನಗರ ಪ್ರದೇಶದ ಹೆಚ್ಚಿನ ಎಟಿಎಂಗಳಲ್ಲಿ ಹಣವಿಲ್ಲದೆ ಗ್ರಾಹಕರು ಎಟಿಎಂ ಯಂತ್ರದಲ್ಲಿ ಸುಮ್ಮನೆ ಕಾರ್ಡ್‌ ಹಾಕಿ ಜಾಲಾಡಿಸಿ ಬರಿಗೈಯಲ್ಲಿ ವಾಪಸು ಬರುವಂತಾಗಿದೆ.
ಇದರಿಂದ ಕಾಂಗ್ರೆಸ್‌ ಶಕ್ತಿ ತಮಿಳುನಾಡಿನಲ್ಲಿ ಕುಗ್ಗಲಿದೆ ಎನ್ನಲಾಗಿದ್ದು, ಪ್ರಧಾನ ಮಂತ್ರಿ ಆಕಾಂಕ್ಷಿಯಾಗಿರುವ ಜಯಲಲಿತ ಪಿ.
ವಿಯನ್ನು ಮೊದಲ ಬಾರಿಗೆ ಆನ್ ಮಾಡಿದಾಗ ಅದು ಕೆಲವು ಆಯ್ಕೆಗಳನ್ನು ಹೊಂದಿಸಿಕೊಳ್ಳಲು ಸ್ವಲ್ಪ ಸಮಯ ತೆಗೆದುಕೊಳ್ಳುತ್ತದೆ.
ಒಂದು ವೇಳೆ ನೀವು ‘ನಮಗೆ ತಿಳಿಸಿ’ ಲಿಂಕ್ ಒತ್ತಿದರೆ ತಕ್ಷಣ ನೀವು ಈ ಯೋಜನೆಯ ಬೆಂಬಲಿಗರಾಗಿಬಿಡುತ್ತೀರಿ.
ಟ್ರಾಫಿಕ್‌ ಜಾಮ್‌, ಶಬ್ಧ ಮಾಲಿನ್ಯ, ತ್ಯಾಜ್ಯ ಸಮಸ್ಯೆ ಉಂಟಾಗಿದೆ.
ಆರೋಗ್ಯ ಸೇವೆಗಳು ಬಡವರಿಗೂ ಸಿಗುವಂತೆ ಆಗಬೇಕು ಎಂಬ ಉದ್ದೇಶದಿಂದ ವಿಮಾ ಯೋಜನೆಗಳನ್ನು ಜಾರಿಗೆ ತರಲಾಗಿದೆ.
ದಕ್ಷಿಣದಿಂದ ಪಶ್ಚಿಮದಿಂದ ಮಹಡಿ ಹತ್ತುವಂತೆ ರೂಪಿಸಿಕೊಳ್ಳುವುದು ಹೆಚ್ಚು ಉತ್ತಮ.
ಸಿಂಧನೂರು, ಲಿಂಗಸೂಗೂರು, ದೇವದುರ್ಗ ತಾಲೂಕಿನಲ್ಲಿ ಯೂ ಸಹ ಪೊಲೀಸ್‌ ಚುರುಕುಗೊಳಿಸಲಾ ಗಿದ್ದು, ಜಲ್ಲೆಯ ಗಡಿಯಲ್ಲಿ ತಪಾಸಣೆ ನಡೆಸಲಾ ಗುತ್ತಿದೆ ಎಂದರು.
ಯಾವುದೇ ಕಾರಣಕ್ಕೂ ನಿಮ್ಮ ದೈಹಿಕ ನ್ಯೂನತೆ ಹಾಗೂ ಕಾಯಿಲೆಗಳನ್ನು ಮರೆ ಮಾಚಬೇಡಿ.
ಐ.ಟಿ.ಯು ಹಮ್ಮಿಕೊಂಡಿದ್ದ ಅಂತರರಾಷ್ಟ್ರೀಯ ಕಾರ್ಯಾಚರಣೆ ದಿನಾಚರಣೆ ಕಾರ್ಯ ಕ್ರಮದಲ್ಲಿ ಪಾಲ್ಗೊಂಡು ಅವರು ಮಾತ ನಾಡುತ್ತಿದ್ದರು.
ಈ ಫೋನಿನಲ್ಲಿ ಪರದೆಯ ಕೆಳಭಾಗದಲ್ಲಿ ಹೆಚ್ಚಿನ ಆಂಡ್ರಾಯ್ಡ್‌ ಫೋನ್‌ಗಳಲ್ಲಿರುವಂತೆ ಮೂರು ಸಾಫ್ಟ್‌ಬಟನ್‌ಗಳಿಲ್ಲ.
ಆದರೆ ಎಲ್ಲರೂ ಹಾಗಾಗುವುದು ಸಾಧ್ಯವಿಲ್ಲ.
ಆಂಧ್ರಶೈಲಿ ಸೋರೆಕಾಯಿ ಪಲ್ಯ ಮಾಡುವ ವಿಧಾನ ನಗರೋಟಾ ಉಗ್ರ ದಾಳಿಯ ಹುತಾತ್ಮರಿಗೆ ಅಂತಿಮ ಗೌರವ ಸಮರ್ಪಣೆ ಎಸ್.
ಕಪ್ಪುಹಣ ಹಾಗೂ ಅಕ್ರಮ ಹಣದ ವಿರುದ್ಧ ಈ ಸೀಮಿತ ದಾಳಿ ಯಾವ ರೀತಿಯಲ್ಲಿ ಕೆಲಸ ಮಾಡಲಿದೆ ಎಂಬುದನ್ನು ಮುಂಬರುವ ದಿನಗಳೇ ಹೇಳಿಲಿದೆ ಎಂದು ಹೇಳಿದೆ.
ಪರ್ಮಿಷನ್‌ ಕೊಡಸ್ತೀನಿ ಅಂದ್ರೆ ಮೊದಲು ಕೊಡ್ಸಿ, ಆಮೇಲೆ ಯಾರು ಅಂತ ಹೇಳ್ತೀನಿ.
ಅರ್ಥವಾದರೂ ಈ ಕಣ್ಣಿಗೆ ಕಾಣದೇ ಇರುವ ವೆಚ್ಚ ತನಗೆ ಉಂಟು ಮಾಡುವ ನಷ್ಟ ಯಾವುದೆಂದು ಬಳಕೆದಾರನಿಗೆ ಸಮರ್ಪಕವಾಗಿ ಗ್ರಹಿಸುವುದರಲ್ಲಿ ಸೋಲುತ್ತಾನೆ.
ಎಂದು ನಿರ್ಮಲಾ, ನನ್ನಿ ಇಬ್ಬರೂ ತಮ್ಮ ರೂಮುಗಳಿಗೆ ಹೊರಟರು.
ಈ ಗುಣವನ್ನು ಕಳೆದುಕೊಂಡ ಕ್ಷಣ ಅದು ವಿನಾಶದತ್ತ ಮುಖ ಮಾಡುತ್ತದೆ.
ಹೊಸ ಮೊಬೈಲ್‌ ಸೇವೆ ರಿಲಯನ್ಸ್‌ ಜಿಯೊಗೆ ಚಾಲನೆಯ ನಂತರ ಪತ್ರಿಕೆಗಳಲ್ಲಿ ಪ್ರಕಟವಾದ ಹಾಗೂ ಟಿ.
ಮಳೆಗಾಲದಲ್ಲಿ ಈ ಜಲಪಾತದ ನೋಟ ರಮಣೀಯವಾಗಿರುತ್ತದೆ.
ಆಚಾರ್ಯ ಅವರು ಸೇರಿ ಇನ್ನು ಕೆಲವರನ್ನು ಸಂಪುಟದಿಂದ ಕೈ ಬಿಡಲಾಗುವುದು.
ದತ್ತು, ಬಾಡಿಗೆ ತಾಯ್ತನದ ಮೂಲಕ ಮಗು ಪಡೆಯುತ್ತಿದ್ದಾರೆ.
ಆದರೆ ಮಹಾಲಕ್ಷೀಲೇಔಟ್‌ನಲ್ಲಿರುವ ಚೆನ್ನಮ್ಮನಗುಂಡಿ ಮೈದಾನದಲ್ಲಿ ಬೃಹದಾಕಾರದ ಅಣ್ಣಾಹಜಾರೆರವರ ಕಟ್‌ಔಟ್‌ಗಳು ರಾರಾಜಿಸುತ್ತಿದ್ದು ನಡುವೆ ದೊಡ್ಡ ಪೆಂಡಾಲ್‌ ಹಾಕಿ ಅಣ್ಣಾಹಜಾರೆಗೆ ಬೆಂಬಲ ಸೂಚಿಸಲು ಹಾಡನ್ನು ಹಾಡುತ್ತಿದ್ದರು.
ಆ ನಂತರದ ಎರಡು ವರ್ಷ ದೇಶಿರಾಜನಾಗಿ ಮೆರೆದಾಡಿತು.
ಹೆಚ್ಚಿನ ಆದಾಯ ಹೊಂದಿದ ಜನರಿಗೆ ಸಬ್ಸಿಡಿ ಗ್ಯಾಸನ್ನು ರದ್ದುಪಡಿಸಿ ಅದೇ ಹಣವನ್ನು ಉರುವಲು ಕಟ್ಟಿಗೆ ಬಳಸುವ ಹಳ್ಳಿಗಾಡಿನ ಜನರಿಗೆ ನೀಡುವುದು ಸರ್ಕಾರಕ್ಕೆ ಕಷ್ಟವಾಗದ ಕೆಲಸ.
ದಳ ವರಿಷ್ಠ ಹಾಗೂ ಮಾಜಿ ಪ್ರಧಾನಿ ಹೆಚ್‌.
ಆಂಧ್ರಶೈಲಿ ಸೋರೆಕಾಯಿ ಪಲ್ಯ ಮಾಡುವ ವಿಧಾನ ನಗರೋಟಾ ಉಗ್ರ ದಾಳಿಯ ಹುತಾತ್ಮರಿಗೆ ಅಂತಿಮ ಗೌರವ ಸಮರ್ಪಣೆ 'ಸಿಂಪಲ್' ಸುನಿ ನಿರ್ದೇಶನದಲ್ಲಿ ಸಿನೆಮಾ ನಿರ್ಮಿಸಲು ಮುಂದಾದ 'ಗೋಧಿ ಬಣ್ಣ..
ಅದು ನನಗೆ ಹುಸಿಯೆನ್ನಿಸಲಿಲ್ಲ.
ಆದರೂ ಐಸಿಸ್‌ ಉಗ್ರರು ಇರಾಕ್‌ ಮತ್ತು ಸಿರಿಯಾದಲ್ಲಿ ಬೆಳೆಯುತ್ತಿರುವುದನ್ನು ನೋಡಿ ಜಗತ್ತು ಸುಮ್ಮನೆ ಕುಳಿತಿದೆ ಎಂಬುದೇ ಅಚ್ಚರಿ.
ಹೀಗೆ ತಲಾಖ್‌ ಹೇಳುವುದು ಕುರ್‌ಆನ್‌ಗೂ ವಿರುದ್ಧ.
ಮೈಸೂರು ಫ್ಯಾಷನ್ ವಾರದಲ್ಲಿ ನಡೆಯಲಿರುವ ರವೀನಾ ಟಂಡನ್ಬರಲಿರುವ ಮೈಸೂರು ಫ್ಯಾಷನ್ ವಾರ ಕಾರ್ಯಕ್ರಮದಲ್ಲಿ ವಿನ್ಯಾಸಕಾರ್ತಿ ಜಯಂತಿ ಬಲ್ಲಾಳ್ ಅವರ ಉಡುಗೆಯುಟ್ಟು ರಾಂಪ್ ಮೇಲೆ ನಡೆಯಲಿರುವ ರವೀನಾ ಟಂಡನ್ ಪ್ರಮುಖ ಆಕರ್ಷಣೆಯಾಗಿದ್ದಾರೆ.
ಈ ಅವ್ಯವಸ್ಥೆಯ ನಗರೀಕರಣದಿಂದ ಸೃಷ್ಟಿಯಾಗುವ ಇಬ್ಬರು ರಾಕ್ಷಸರೆಂದರೆ..
ಬ್ಯಾಂಕ್‌ ಅಧಿಕಾರಿಗಳಿಗೂ ಖೋಟಾ ನೋಟುಗಳನ್ನು ಪತ್ತೆ ಮಾಡಲು ಹೆಚ್ಚಿನ ಸಂಖ್ಯೆಯ ಯಂತ್ರಗಳನ್ನು ನೀಡಲಾಗಿದೆ.
ಒಳಗೆ ಹೋಗೋಣ ಎಂದು ಪತ್ರಿಕಾಗೋಷ್ಠಿ ಮುಗಿಸಿ, ಟೌನ್‌ ಹಾಲ್‌ ಒಳಕ್ಕೆ ಹೊರಟರು.
ಶಾಲಾ ಆಟದ ಮೈದಾನ ಹಾಗೂ ಸ್ಥಳೀಯ ದೈಹಿಕ ಶಿಕ್ಷಕರ ನೇಮಕದಲ್ಲಿ ಸಮುದಾಯ ನೇರವಾಗಿ ಭಾಗಿಯಾಗಬೇಕು.
ಹೀಗೆ ವಿವಿಧ ವಿಭಾಗಗಳಲ್ಲಿ ಸತೀಶ್ ಬರೆದಿರುವ ನೂರಾರು ಲೇಖನಗಳು ಪ್ರಕಟವಾಗಿವೆ.
ಅಕ್ಕಿ, ಪಾಲಿಕೆ ಸದಸ್ಯರಾದ ಅಲ್ತಾಫ್ ನವಾಜ್ ಕಿತ್ತೂರ, ರಾಜಣ್ಣ ಕೊರವಿ, ಮುಖಂಡ ಇಸ್ಮಾಯಿಲ್‌ ಕಾಲೇಬುಡ್ಡೆ, ಮುಜಾಹಿದ್ ಕಾಂಟ್ರ್ಯಾಕ್ಟರ್‌, ಉತ್ತಮ ಪಾಟೀಲ, ಶ್ರೀಮಂತ ಪಾಟೀಲ ಮತ್ತಿತರರು ಇದ್ದರು.
ಮದುವೆ ಹಾಗೂ ಸಾರ್ವಜನಿಕ ಸಮಾರಂಭಗಳಲ್ಲಿ ಅತಿಥಿಗಳಿಗೆ ಅಗತ್ಯವಿರುವ ಮಾಲೆಗಳನ್ನು ತಯಾರಿಸುವುದು ನಮ್ಮ ಕಾಯಕ.
ಉತ್ತರ ಕರ್ನಾಟಕದ ಎಲ್ಲಾ ಜಲಾಶಗಳಳ್ಲಿ ಒಟ್ಟು 224.13 ಟಿಎಂಸಿ ನೀರು ಇದೆ, ರಾಜ್ಯದಲ್ಲಿ ಚಾಮರಾಜನಗರ ಜಿಲ್ಲೆ ಅತಿ ಹೆಚ್ಚು ಬರ ಪೀಡಿತ ಜಿಲ್ಲೆಯಾಗಿದೆ.
ಭಾರತದಿಂದ ತಂತ್ರಜ್ಞಾನದ ನೆರವು ಪಡೆಯಲು ಮುಂದಾಯಿತು.
ಕೃಪಾಲ್ ನಾಲ್ಕು ವರ್ಷಗಳ ಹಿಂದೆ ಸೈರಸ್ ಮಿಸ್ತ್ರಿ ‘ಟಾಟಾ ಸನ್ಸ್ ಕಂಪೆನಿ’ಗಳ ಅಧ್ಯಕ್ಷ ಸ್ಥಾನಕ್ಕೆ ಆಯ್ಕೆಯಾದಾಗ, ಒಳಗಿದ್ದ ಅನೇಕರು ಖುಷಿಪಟ್ಟಿದ್ದರು.
ಇದಕ್ಕೆ ಒಬ್ಬರು ನಿರಾಕರಿಸಿ­ದರೆ, ಇನ್ನೊಬ್ಬ ವೈದ್ಯೆ ಇದ್ದೇ ಇರುತ್ತಾರೆ.
ರಾಮಯ್ಯ ಶಿಕ್ಷಣ ಸಂಸ್ಥೆಗಳ ಒಡೆಯ ಎಂ.
ನಗರವೊಂದರಲ್ಲಿ ಒಬ್ಬ ವ್ಯಕ್ತಿ ಜನಧನ ಖಾತೆ ತೆರೆದರು.
ಎಕ್ಸ್ ಚೇಂಜ್ ಗೆಂದು ಬರುವ ಜನರ ಸಂಖ್ಯೆ ಹೆಚ್ಚಾಗಿರುತ್ತದೆ.
ಈಗಾಗಲೇ ನಾವು ಸಹಾಯವಾಣಿ ಕೇಂದ್ರಗಳನ್ನು ಆರಂಭ ಮಾಡಲಾಗಿದ್ದು, ಭೋಪಾಲ್ ನ ಜನರು, 1079 ಸಂಖ್ಯೆ ಮೂಲಕ ಸಂಪರ್ಕ ಮಾಡಬಹುದಾಗಿದೆ.
ಉತ್ತರ ಪ್ರದೇಶದ ಸಚಿವ ಶಿವ್ ಪಾಲ್ ಯಾದವ್ ಬಗ್ಗೆ ಮುಲಾಯಂ ಸಿಂಗ್ ಯಾದವ್ ಮಾಹಿತಿಯೊಂದನ್ನು ಬಹಿರಂಗಪಡಿಸಿದ್ದು, ಶಿವ್ ಪಾಲ್ ಯಾದವ್ ಈ ಹಿಂದೆ ಎರಡು ಬಾರಿ ತಮ್ಮ ಸಚಿವಸ್ಥಾನಕ್ಕೆ ರಾಜೀನಾಮೆ ನೀಡಿದ್ದರು ಆದರೆ ನನ್ನ ಮನವಿಯ ಮೇರೆಗೆ ಹಿಂಪಡೆದರು ಎಂದು ತಿಳಿಸಿದ್ದಾರೆ.
ಜಿಲ್ಲಾ ಪಂಚಾಯ್ತಿ ಅಧ್ಯಕ್ಷೆ ಸೌಭಾಗ್ಯ ಬಸವರಾಜನ್, ‘ಜಿಲ್ಲೆ ತೀವ್ರ ಬರದಿಂದ ತತ್ತರಿಸಿದೆ.
ರಸ್ತೆ ದುರಸ್ಥಿಗೆ ಸಂಬಂಧಿಸಿದಂತೆ ಕೇವಲ 3 ಸಾವಿರ ಸಂದೇಶಗಳು ಬಂದಿವೆ ಎಂದು ಅವರು ತಿಳಿಸಿದ್ದಾರೆ.
ತಂದೆ ಬೈರನ್ ಖ್ಯಾತ ಕವಿ.
‘ಭಯಂಕರನಾದವನಿಗೆ ಪ್ರತಿಭಯವನ್ನು ಉಂಟುಮಾಡುವವನು’ ಎಂದು ಅದರ ಅರ್ಥ.
ಇಲ್ಲಿಯವರೆಗೂ ಸುಮಾರು ಇಪ್ಪತ್ತೈದು ಕನ್ನಡ ಸಿನಿಮಾಗಳಲ್ಲಿ ನಟಿಸಿರುವ ಪ್ರಜ್ವಲ್ ದೇವರಾಜ್, ದೊಡ್ಡ ಗೆಲುವಿಗಾಗಿ ಕಾತರರಾಗಿದ್ದಾರೆ.
ಅದೇ ಲೆಕ್ಕದ ಪುಸ್ತಕ ತಿರುವುತ್ತಾ ಹೋದಂತೆ, ದುಡ್ಡಿನ ವಿಚಾರದಲ್ಲಿ ತನ್ನ ಅಜ್ಜಿ ಎಷ್ಟು ಬುದ್ಧಿವಂತಳು ಎಂಬುದು ರಾಣಿಗೆ ಅರ್ಥವಾಗುತ್ತಿತ್ತು.
ತೆಲಂಗಾಣ ಮಹೇಶ್ ಸಂಬಂಧಿಯ ಸ್ಥಳವಾಗಿದ್ದು, ಈ ಸುಳಿವಿನ ಆಧಾರದ ಮೇಲೆ ಆತನನ್ನು ಪೊಲೀಸರು ಬಂಧಿಸಿದ್ದಾರೆ.
ಈ ಹರಾಜಿಗೆ ಎಂಜಂಕ್ಷನ್ ಸರ್ಕಾರದ ಪರವಾಗಿ ಪ್ರಚಾರ ನಡೆಸಿದೆ.
ಮುಕ್ಕಾಲು ಭಾಗ ದಷ್ಟು ಕುಟುಂಬಗಳು ಈ ವೃತ್ತಿ ನಂಬಿ ಕೊಂಡಿವೆ.
ಕೆಲವು ಬಾರಿ ಚಾಣಾಕ್ಷತನದಿಂದ ಕಾರ್ಡ್‌ಗಳ ಮಾಹಿತಿಯನ್ನೇ ಕದಿಯಲಾಗುತ್ತದೆ.
ಅಲ್ಲದೆ ಕರ್ನಾಟಕ ಸಹ ಈ ಹಿಂದಿನ ಆದೇಶದಂತೆ 6 ದಿನಗಳ ಕಾಲ ನಿತ್ಯ 6 ಸಾವಿರ ಕ್ಯೂಸೆಕ್ ನೀರು ಬಿಡುವುದಾಗಿ ಕೋರ್ಟ್ ಗೆ ತಿಳಿಸಿತ್ತು.
ಹೀಗಾಗಿ, ಪೂರ್ಣ ಸಾಮರ್ಥ್ಯ ತೋರಿ ಆಡಲು ಸಾಧ್ಯವಾಗಲಿಲ್ಲ’ ಎನ್ನುತ್ತಾರೆ ಕೊಡಗು ಮೂಲದ ಅಶ್ವಿನಿ.
ಕೊಪ್ಪಳ ಜಿಲ್ಲಾ ಆಸ್ಪತ್ರೆಗೆ ಬರಲು ವೈದ್ಯರು ಒಪ್ಪುತ್ತಿಲ್ಲ.
ಆದರೆ, ಈ ಆಚರಣೆಯಿಂದ ಒಟ್ಟು ಸಮಾಜದ ಮೇಲೆ ಏನು ಪರಿಣಾಮ ಆಗುತ್ತದೆ?
ತಿಳಿದದ್ದು ಬೇರೆ ಕತೆ ಇರುತ್ತದೆ.
ಈ ಬಗ್ಗೆ ಇಲಾಖಾ ಮೇಲಧಿಕಾರಿಯವರಿಗೆ ತಿಳಿಸಿದ್ದೇವೆ ಎಂದು ಅವರು ತಿಳಿಸಿದ್ದಾರೆ.
ಈ ಸರ್ಕಾರಿ ಆಸ್ಪತ್ರೆಗಾಗಿ ಜಾರ್ಖಂಡ್ ಸರ್ಕಾರ ಪ್ರತೀ ವರ್ಷ ಸುಮಾರು 300 ಕೋಟಿ ರು.
ಆಡಳಿತ, ವಿರೋಧ ಪಕ್ಷಗಳ ಹೊಂದಾಣಿಕೆ ಕೊರತೆಯಿಂದ ಕೂಗಾಟ, ಅರಚಾಟಗಳು ನಡೆಯುತ್ತಿವೆ.
ಈ ವೇಳೆ ಮಾತನಾಡಿದ ಸಚಿನ್, ನಿರಂತರ ಕ್ರಿಕೆಟ್ ಆಡುವುದು ನನ್ನ ಕರ್ತವ್ಯ ಎಂದಿದ್ದಾರೆ.
ಇದು ಪ್ರಾಯಃ ವಸುದೇವತೆಗಳು ಕಲ್ಪಿಸಲಾರದ ಚಿತ್ರ!
ನಂತರ ಚಿಕನ್‌ ಅಥವಾ ತರಕಾರಿಗಳಿಂದ ತಯಾರಿಸಿಕೊಂಡಿರುವ ಫಿಲ್ಲಿಂಗ್‌ಗಳನ್ನು ಅದರ ಒಳಗೆ ತುಂಬಬೇಕು.
ವರ್ಷದ ಆರಂಭದಲ್ಲಿಯೇ ನೆರೆಯ ಬಾಂಗ್ಲಾದೇಶ ಸಾರ್ವತ್ರಿಕ ಚುನಾವಣೆಗೆ ಸಜ್ಜಾಗಿತ್ತು.
ಈ ವೇಳೆ ಪ್ರತಿಭಟನಾಕಾರರನ್ನು ಚದುರಿಸುವ ಸಲುವಾಗಿ ಭದ್ರತಾ ಸಿಬ್ಬಂದಿಗಳು ಪೆಲೆಟ್ ಗನ್ ಗಳನ್ನು ಬಳಕೆ ಮಾಡಿದ್ದಾರೆ.
ಬೆಂಗಳೂರಿನ ರಿಸರ್ವ್ ಬ್ಯಾಂಕ್ ಆಫ್ ಇಂಡಿಯಾದ ಲೀಡ್ ಡಿಸ್ಟ್ರಿಕ್ಟ್ ಆಫೀಸರ್ ಹಾಸನತೆಹೇರ್ ಅವರು ಮಾತನಾಡಿ, ಕೆಳ ಹಂತದ ಜನತೆಯ ಅವಶ್ಯಕತೆಗಳನ್ನು ಪೂರ್ಣಗೊಳಿಸಿದರೆ ಸಮಾಜಕ್ಕೆ ಸಹಾಯ ಮಾಡಿದಂತಾಗು ತ್ತದೆ.
ಜಯಪ್ರಕಾಶ ನಾರಾಯಣ ಗ್ರಾಮೀಣಾಭಿವೃದ್ಧಿ ಸೇವಾ ಸಂಸ್ಥೆ ಅಧ್ಯಕ್ಷ ಎಂ.
ಅದರ ಮೇಲೆ ಕ್ಲಿಕ್ ಮಾಡಿದರೆ ಸಾಕು, ಲೊಕೇಷನ್ ಸೆಟ್ ಆಗುತ್ತದೆ.
ಕೇವಲ 20 ನಿಮಿಷದ ಹೆಚ್ಚಿನ ನಿದ್ದೆ ಅವರ ಆರೋಗ್ಯಕ್ಕೆ ಸಾಕಷ್ಟು ಒಳ್ಳೆಯದನ್ನು ಮಾಡುತ್ತದೆ ಎಂಬುದನ್ನು ದೃಢಪಡಿಸಿದೆ ಈ ಅಧ್ಯಯನ.
ಬಾಂಬೆಯ ರಾಜಕಾರಣಿ ಮತ್ತು ವಕೀಲ ಕೆ.
ಭಾನುವಾರ ಪುಝಲ್ ಜೈಲಿನಲ್ಲಿ ಆರೋಪಿ ರಾಮ್ ಕುಮಾರ್ ಆತ್ಮಹತ್ಯೆ ಮಾಡಿಕೊಂಡಿದ್ದಾನೆ ಎಂದು ಪೊಲೀಸರು ಆರೋಪಿಸಿದ್ದರು.
ಅದು ಕೆಳಗೆ ಬಿದ್ದಿದೆ.
ಮೂರುಕಾವೇರಿ ಜಂಕ್ಷನ್‌: ಸಮಸ್ಯೆ ಹತ್ತು ಹಲವು ಕಿನ್ನಿಗೋಳಿಯಿಂದ ಮೂಡಬಿದಿರೆ ಹಾಗೂ ಕಟೀಲ್‌ ಮಂಗಳೂರು ಮುಂಡ್ಕೂರು ಹೋಗುವ ಮುಖ್ಯ ರಸ್ತೆಯಲ್ಲಿ ಸಿಗುವ..
ಮೀ ಓಟದಲ್ಲಿ ಕರ್ನಾಟಕದ ಓಟಗಾರರು ಉತ್ತಮ ಪ್ರದರ್ಶನ ದೊಂದಿಗೆ ವೊದಲ ೩ ಸ್ಥಾನವನ್ನು ಗೆದ್ದುಕೊಂಡಿದ್ದು ಗಮನಾರ್ಹವಾಗಿತ್ತು.
ದೇಶಕ್ಕೆ ಯಾವ ಕೊಡುಗೆ ನೀಡಬೇಕು ಹಾಗೂ ತ್ಯಾಗ ಮಾಡಬೇಕು ಎನ್ನುವ ವಿಷಯದಲ್ಲಿ ರಾಷ್ಟ್ರೀಯತೆ ಗೈರಾಗಿದೆ.
ಸರ್ಕಾರಕ್ಕೆ ಬೆಂಬಲ ವಾಪಸ್ ಪಡೆಯುವ ಪತ್ರವನ್ನು ರಾಜ್ಯಪಾಲರಿಗೆ ನೀಡಿರುವ ಬಿಜೆಪಿ ಶಾಸಕರುಪಕ್ಷಾಂತರ ನಿಷೇಧ ಕಾಯ್ದೆಗೆ ಒಳಪಡುವರಲ್ಲದೆಮುಂದಿನ ಆರು ವರ್ಷ ಚುನಾವಣೆಯಲ್ಲಿ ಸ್ಪರ್ಧಿಸಲು ಸಾಧ್ಯವಿಲ್ಲಪಕ್ಷಾಂತರ ನಿಷೇಧ ಕಾಯ್ದೆಗೆ ಸಂಬಂಧಿಸಿದಂತೆ ಸರ್ವೋಚ್ಛ ನ್ಯಾಯಾಲಯದ ತೀರ್ಪು ಇದೆ ಎಂದು ಅವರು ಪ್ರತಿಪಾದಿಸಿದರು.
ನಂತರದ ಆಯ್ಕೆ ಸಿವಿಲ್‌, ಇ ಅಂಡ್‌ ಸಿ, ಮೆಕ್ಯಾನಿಕಲ್‌ ಹಾಗೂ ಎಲೆಕ್ಟ್ರಿಕಲ್‌ ಆಗಿದೆ.
ಹುಟ್ಟುವ ಮಗು ಗಂಡೋ ಹೆಣ್ಣೋ ಎಂಬ ಕುತೂಹಲ.
ಪರಿಶೀಲನೆಯ ವೇಳೆ ಕೆಲವು ದಾಖಲೆಗಳು ಸಿಕ್ಕಿವೆ.
ಎಲೆಗಳನ್ನು ತೀಡುವ ಗಾಳಿ ನಮ್ಮೊಳಗಿನ ಉಸಿರಾಗಿ ಅನುಭವಕ್ಕೆ ದಕ್ಕುವುದಿಲ್ಲವೇ.
ಸದ್ಯ ಅರುಣ್ ವಿಜಯ್ ಕಾರನ್ನು ಪಾಂಡಿ ಬಜಾರ್ ಪೊಲೀಸ್ ಠಾಣೆಯಲ್ಲಿ ಇರಿಸಲಾಗಿದೆ.
ಕ್ಯಾಬೇಜು ಸುಮಾರು ಒಂದೂವರೆಯಿಂದ ಎರಡು ಕಿಲೋ, ಕಾಲಿಫ್ಲವರ್ 800 ಗ್ರಾಮಿನಿಂದ ಒಂದು ಕಿಲೋ ತೂಕ ಬರುತ್ತಿದೆ.
ಉದಾಹರಣೆಗೆ, ನೆಲದ ಮೇಲೆ ಬಿದ್ದಿರುವ ಹಲವು ವಸ್ತುಗಳ ನಡುವೆ ಕೆಂಪುಬಣ್ಣದ ಪೆನ್ನನ್ನು ಮಾತ್ರ ಮಗು ತಂದುಕೊಡಬೇಕು.
ರಾಜಕುಮಾರ್‌ ರಾಷ್ಟ್ರೀಯ ಉತ್ಸವ ಜಿಯೋ ಗ್ರಾಹಕರಿಗೆ ಮತ್ತಷ್ಟು ಬಂಪರ್ ಆಫರ್!
ಯಾವುದರಿಂದ ನಾವು ಜೀವನವನ್ನು ನೋಡಬಲ್ಲೆವೋ, ನಮ್ಮನ್ನು ನಾವು ಕಾಣಬಲ್ಲೆವೋ, ನಮ್ಮ ಹಿತಾಹಿತಗಳನ್ನು ಕಂಡುಕೊಳ್ಳಬಲ್ಲೆವೋ – ಅವೆಲ್ಲವೂ ಜ್ಞಾನವೇ ಹೌದು; ಅವೆಲ್ಲವೂ ಬದುಕಿನ ಹಾದಿಯಲ್ಲಿ ಒದಗಿದ ಬೆಳಕೇ ಹೌದು.
ಆನಂತರ ಸರಸ್ವತಿಯ ಆವಾಸ ಸ್ಥಾನ ಎಂದೇ ಹೆಸರಾಗಿದ್ದ ಮೈಸೂರಿನ ಮಹಾರಾಜ ಕಾಲೇಜು ಸೇರಿ ಕನ್ನಡದಲ್ಲಿ ಬಿ.
ಗಂಡ: ಯಾಕೋ ನನಗೆ ಬಹಳ ಬೇಜಾರಾಗ್ತಿದೆ ಕಣೇ, ನಾವು ಯಾರ ಮನೆಗೂ ಹೋಗೋದೇ ಬೇಡ ಅನಿಸ್ತಿದೆ.
ಸಿದ್ಧತೆ ಎಂದರೆ ನೂರಾರು ಎಕರೆ ಜಾಗ ಇದೆ, ನೀರಿದೆ, ವಿಮಾನ ನಿಲ್ದಾಣ ಸಮೀಪದಲ್ಲೇ ಇದೆ ಎಂಬಿವೇ ಮುಂತಾದ ಕಾರಣಗಳನ್ನು ನೀಡಿದರೆ ಸಾಲದು.
ನಂತರದಲ್ಲಿ ಪ್ಲಾಸ್ಟಿಕ್‌, ಇ-ಮನಿ ರೂಪಕ್ಕೆ ಬದಲಾಯಿತು.
ಪ್ರೀತಿಗೆ ಅಂತಸ್ತು – ಸಿರಿವಂತಿಕೆ ಅಡ್ಡ ಬರಬಾರದು ಎಂಬ ಸಂದೇಶವನ್ನು ಪರೋಕ್ಷವಾಗಿ ‘ಭುಜಂಗ’ನ ಮೂಲಕ ಹೇಳಲು ನಿರ್ದೇಶಕ ಜೀವಾ ಪ್ರಯತ್ನಿಸಿದ್ದಾರೆ.
ಇಷ್ಟಾನಿಷ್ಟಗಳ ಸುಳಿಗೆ ಸಿಕ್ಕಿ ನಾವು ಕೊಚ್ಚಿಕೊಂಡು ಹೋದರೆ, ಆಗ ನಾವು ಸಾರ್ವತ್ರಿಕವಾದ ವ್ಯವಸ್ಥೆಯ ಕಡೆ ಯಾವ ಗಮನವನ್ನೂ ಕೊಡಲು ಸಾಧ್ಯವಾಗದು.
ಖಾಕಿ ಅಧಿಕಾರಿ ಎದುರಿನಿಂದ ಬರುತ್ತಿದ್ದಾರೆನ್ನುವುದನ್ನು ಮೊದಲಿಗೆ ಗಮನಿಸಿದ್ದು ಮ್ಯಾನೇಜರು.
ಹೀಗೆ ದೇಹವನ್ನು ಹೊಕ್ಕ ಹುಳ ರಕ್ತನಾಳವನ್ನು ಪ್ರವೇಶಿಸಿ ಕೊನೆಗೆ ಸಣ್ಣ ಕರುಳಿನಲ್ಲಿ ಬಂದು ನೆಲೆಸುತ್ತವೆ.
ದೇಶದಲ್ಲಿ ಆರೋಗ್ಯ ಕ್ಷೇತ್ರದಲ್ಲಿನ ಸ್ಥಿತಿಗತಿ ಅಧ್ಯಯನಕ್ಕಾಗಿ ಭಾರತ ಸರ್ಕಾರ 1943ರಲ್ಲಿ ರಚಿಸಿದ್ದ ಡಾ.
ಅವರ ಸಾವಿನಿಂದ ಆದ ನಷ್ಟ ಇಡೀ ದೇಶಕ್ಕಾದ ನಷ್ಟ ಎಂದು ಖೇದ ವ್ಯಕ್ತಪಡಿಸಿದರು.
ಅಹಿಂಸೆ ಮಾರ್ಗದ ಮೂಲಕ ನಮ್ಮ ಬೇಡಿಕೆಗಳನ್ನು ಈಡೇರಿಸಿಕೊಳ್ಳಲು ಪ್ರತಿಭಟನೆ ನಡೆಸುತ್ತಿದ್ದೇವೆ.
ಒಂದು ಖಾತೆಯಿಂದ ದಿನಕ್ಕೆ ₹2,500 ಬಿಡಿಸಿಕೊಳ್ಳಬಹುದು.
ಹಾಗೋ ಹೀಗೋ ಕೆಲಸ ಆರಂಭಿಸಿ 2011ರಲ್ಲಿ ನಮ್ಮ ಮನೆ ತಲೆ ಎತ್ತಿತು.
ಉದ್ದೇಶಿತವಾಗಿಯೇ ಉಗ್ರರ ವಿರುದ್ಧ ದಾಳಿಯನ್ನು ನಡೆಸಲಾಗಿತ್ತು.
ಅಮ್ಮನ ಲಾಲಿ ಹಾಡು ಕೇಳಲಿಲ್ಲ, ಅಪ್ಪನ ಪ್ರೀತಿಯ ಮಾತನ್ನೂ ಕೇಳಲಿಲ್ಲ, ಆಡುವ ಮಾತೂಗಳೂ ಅಸ್ಪಷ್ಟ.
‘ರಾಜ್ಯದ ಹಿತ ಕಾಪಾಡುವಲ್ಲಿ ರಾಷ್ಟ್ರೀಯ ಪಕ್ಷಗಳಾದ ಬಿಜೆಪಿ, ಕಾಂಗ್ರೆಸ್‌ ವಿಫಲವಾಗಿವೆ.
ಗಳ ನೋಟ್ ಗಳ ಮೇಲೆ ನಿಷೇಧ ಹೇರಿರುವುದರಿಂದ ಚಿನ್ನ ಮತ್ತು ಬೆಳ್ಳಿ ಬೆಲೆಯಲ್ಲಿ ಭಾರಿ ಏರಿಕೆ ಕಂಡುಬಂದಿದೆ.
ಒಂದು ಪಕ್ಷ ಭೈರಪ್ಪನವರ ಮಾತು ಸತ್ಯವಾಗಿದ್ದರೆ, ನಾವು ಕಾಳಿದಾಸನ ಬಗ್ಗೆ ಕಳೆದ 1500 ವರ್ಷಗಳಲ್ಲಿ ಬರೆದಿರುವ ವ್ಯಾಖ್ಯಾನಗಳು ಮತ್ತು ಮರುಓದುಗಳ ಅಗತ್ಯವೇ ಇರಲಿಲ್ಲ.
ನಿಮಗೆ ಇಲ್ಲಿನ ಯೂನಿವರ್ಸಿಟಿ ಮಂದಿ ಕಾಟ ಕೊಟ್ಟಂತೆ ಇವರಿಗೂ ಕಾಟ ಕೊಟ್ಟಿದ್ದಾರೆ!’
ಅದು ಸದಾ ಕ್ರಿಯಾಶೀಲವಾಗಿರುತ್ತದೆ.
ಫಲಿತಾಂಶ ಪ್ರಕಟವಾಗುವ ಮುನ್ನವೇ ಈ ರೀತಿಯ ಭಾರಿ ಕುಸಿತವು ಹೂಡಿಕೆದಾರರಲ್ಲಿ ಗಾಬರಿ ಮೂಡಿಸುವಂತಿತ್ತು.
ಪಾಕಿಸ್ತಾನ ಆಕ್ರಮಿತ ಕಾಶ್ಮೀರದಲ್ಲಿ ಅಕ್ಟೋಬರ್.22 ರಂದು ನಡೆದ ಕರಾಳ ದಿನ ಪ್ರತಿಭಟನೆಯನ್ನು ಹತ್ತಿಕ್ಕುವ ಪಾಕಿಸ್ತಾನ ಸೇನೆಯ ನಡೆ ಇದೀಗ ತೀವ್ರ ಆಕ್ರೋಶಕ್ಕೆ..
ಕೃಪಾಲ್ ಅಲ್ಲಿ ವಿಕಾಸ ಮಂತ್ರ, ಇಲ್ಲಿ ವಿಕಾರ ತಂತ್ರವಿಕಾರ ತಂತ್ರದ ಹೊಸ ಸ್ಯಾಂಪಲ್ ಅನ್ನು ಇದೀಗ ದೇಶದ ಮುಂದಿಡಲಾಗಿದೆ.
ಎಂಬ ಪ್ರಶ್ನೆಗೆ, ನೋವಿನಲ್ಲೂ ಹಾಸ್ಯಮಿಶ್ರಿತವಾಗಿ ಉತ್ತರಿಸಿದ ಅವರು, ಮುಂದಿನ ವಿಮಾನ ಹಿಡಿದು ದೆಹಲಿಗೆ ತೆರಳುವುದು ಎಂದು ನುಡಿದರು.
ಪಾಕ ಬಿಸಿಯಿರುವಾಗಲೇ ಇದಕ್ಕೆ ಹುರಿದ ಗೋಧಿ ಹಿಟ್ಟನ್ನು ಹಾಕಿ ಉಂಡೆಯಾಗದಂತೆ ಚೆನ್ನಾಗಿ ಮಿಶ್ರಣ ಮಾಡಬೇಕು.
ವೈಎನ್‌ಕೆ ಮತ್ತು ಟಿಜೆಎಸ್‌ ಪತ್ರಿಕೋದ್ಯಮದ ಅವಳಿ ಅಭಿರುಚಿಗಾರರು.
ಶಾಪದಿಂದ ತಾನು ಅಜಗರ (ಹೆಬ್ಬಾವು) ವಾದವನು; ಆಗಿಯೂ ನಡೆದುದೆಲ್ಲದರ ನೆನಪಿದ್ದವನು; ನೆನಪಿನ ಕಾರಣದಿಂದಲೇ ತನ್ನ ಸ್ಥಿತಿಯ ನೋವನ್ನು ಹೆಚ್ಚು ಉಂಡವನು; ಮತ್ತು ನೆನಪಿನ ಕಾರಣದಿಂದಲೇ ತನ್ನ ಉದ್ಧಾರವನ್ನೂ ನಿರೀಕ್ಷಿಸುತ್ತ ಇದ್ದವನು.
ಈ ವಿಚಾರ ಹೇಳುವ ಹೊತ್ತಿಗೆ ಇಂದುವಿಗೆ ಟೆಡ್ಡಿ ಇದೇ ಸ್ಥಿತಿಯಲ್ಲಿ ಒಂದೇ ವಾರದಲ್ಲಿ ಮೂರು ಬಾರಿ ಕಂಡಿದ್ದ.
ಅರಣ್ಯ ಹಕ್ಕು ಕಾಯ್ದೆ ಅಡಿ ಜನರಿಗೆ ಭೂಮಿ ಹಕ್ಕು ನೀಡುವುದರಿಂದ 25 ಲಕ್ಷ ಹೆಕ್ಟೇರ್‌ ಅರಣ್ಯಕ್ಕೆ ಕುತ್ತು ಬರುವ ಆತಂಕವಿದೆ.
ಉಪಾಧ್ಯಕ್ಷರಾಗಿದ್ದ ಅಲ್ ಗೋರ್ ಅವರು 1992ರಲ್ಲಿ (ಆಗ ಅವರು ಸೆನೆಟ್ ಸದಸ್ಯರಾಗಿದ್ದರು) ‘ಅರ್ಥ್‌ ಇನ್ ದ ಬ್ಯಾಲೆನ್ಸ್’ ಎಂಬ ಕೃತಿಯೊಂದನ್ನು ಪ್ರಕಟಿಸಿದ್ದರು.
ಈ ಘಟನೆ ಮಾಸುವ ಮುನ್ನವೇ ಒಡಿಶಾದಲ್ಲಿ ಮತ್ತೊಂದು ಹೃದಯವಿದ್ರಾವಕ ಘಟನೆ ನಡೆದಿದೆ.
ಮಂಗಳವಾರ ಅರ್ಜಿ ವಿಚಾರಣೆ ನಡೆಸಿದ ಸುಪ್ರೀಂ ಕೋರ್ಟ್ ಮುಖ್ಯ ನ್ಯಾಯಾಧೀಶರಾದ ಟಿಎಸ್ ಠಾಕೂರ್ ಮತ್ತು ಡಿವೈ ಚಂದ್ರಚೂಡ್ ಅವರ ನ್ಯಾಯಪೀಠವು ಸರ್ಕಾರದ ನಿರ್ಧಾರಕ್ಕೆ ತಡೆ ನೀಡುವುದಿಲ್ಲ ಎಂದು ಹೇಳಿದೆ.
ಇತ್ಯರ್ಥವಾಗದಿದ್ದರೆ ಕಾನೂನು ಪ್ರಕಾರ ನೊಂದವರಿಗೆ ಸಲಹೆ -ಸಹಕಾರ ನೀಡಲಾಗುತ್ತಿದೆ.
ಇದಕ್ಕೂ ಮೊದಲು ಸಿಎನ್‌ಸಿ ಅಧ್ಯಕ್ಷ ನಾಚಪ್ಪ ಧ್ವಜರೋಹಣ ನೆರವೇರಿಸಿದರು.
ಶಶಿಕಲಾ ಅವರನ್ನು ಬಿಟ್ಟು ಬೇರೆ ಯಾರನ್ನೂ ಅವರು ನಂಬುತ್ತಿರಲಿಲ್ಲವೇಕೆ?
ಪ್ರೋತ್ಸಾಹ ಧನ ಹೆಚ್ಚಳದಿಂದ ಹಾಲು ಒಕ್ಕೂಟಕ್ಕೆ ಮಾಸಿಕ 1.73 ಕೋಟಿ ರೂ ಹೆಚ್ಚುವರಿ ಹೊರೆ ಬೀಳಲಿದೆ ಎಂದು ತುಮುಲ್‌ ಅಧ್ಯಕ್ಷ ಕೊಂಡವಾಡಿ ಚಂದ್ರಶೇಖರ್‌ ತಿಳಿಸಿದರು.
ಬದುಕಿಡೀ ಕುಟುಂಬದ ಬೇಕು-ಬೇಡಗಳನ್ನು ನೋಡಿಕೊಳ್ಳುತ್ತಾ ತಮ್ಮ ಬದುಕನ್ನು ಕಟ್ಟಿಕೊಳ್ಳಲು ಅವಕಾಶ ಅಥವಾ ಸಮಯವೇ ಇಲ್ಲದ ಅನೇಕ ಮಹಿಳೆಯರು ಆಶ್ರಯರಹಿತರಾದಾಗ ಹೋಗುವದೆಲ್ಲಿಗೆ?
ಶಿಶುವಿಹಾರದ ವಿದ್ಯಾರ್ಥಿ ಬಸವರಾಜ ತೆಮಿನಾಳ ಕನಕದಾಸರ ವೇಷಭೂಷಣ ಧರಿಸಿ, ಕೀರ್ತನೆಗಳನ್ನು ಹಾಡುವ ಮೂಲಕ ಎಲ್ಲರ ಗಮನ ಸೆಳೆದರು.
ಎರಡನೇ ಭಾಗಕ್ಕೆ ಕೂಡ ಗಾಢ ಮತ್ತು ಗಹನವಾದ ಅರ್ಥ ಇರಲೇಬೇಕು ಎಂಬುದು ಖಚಿತ.
'ಸಂತ ಬಾತ್‌ ರೂಂ ಸ್ವಾಮಿ':ಸ್ವಯಂ ಘೋಷಿತ ದೇವಮಾನವನ ರಂಗಿನಾಟ ಬಯಲು ಗೀತೆಯ ಕನ್ನಡಿಯಲ್ಲಿ ನೋಡಿಕೊಳ್ಳಿ, ಆಗ ಪ್ರಬುದ್ಧರಾಗುತ್ತೀರಿ: ಭಾಗ-28 ವೇದಾಂತವನ್ನು ಜನರು ಬೌದ್ಧಿಕ ಜ್ಞಾನ ಎಂದುಕೊಳ್ಳುತ್ತಾರೆ.
ಪಠ್ಯಪುಸ್ತಕಗಳು ಚಾರ್ಟ್, ಪಟ್ಟಿ, ಚಿತ್ರಗಳನ್ನು ಹೊಂದಿರಬೇಕು.
ಆತನ ಸಮಾಧಿಯನ್ನು ಉತ್ತರ ಕೊರಿಯಾದ ರಾಜಧಾನಿ ಪ್ಯೋಂಗ್ಯಾಂಗ್‌ನಲ್ಲಿ ನಿರ್ಮಿಸಲಾಯಿತು.
ಮಾನವನ ಸಹ ಸುಖಕ್ಕೆ ಹಾತೊರೆಯುತ್ತಿರುತ್ತಾನೆ.
ಕೃಪಾಲ್ ಸಂಬಂಧಗಳ ಹುಡುಕಾಟ ನವಿರು ಭಾವಗಳ ರಸದೂಟ‘ಗಂಡ-ಹೆಂಡತಿ ಸಂಬಂಧ ಅಂದರೆ ಫಿಕ್ಸೆಡ್ ಡೆಪಾಸಿಟ್ ಅಂದುಕೊಂಡಿದ್ದೆ.
ಗ್ರಾಮದಲ್ಲಿ ಈಗ ಮದ್ಯ ಮಾರಾಟ ಸಂಪೂರ್ಣವಾಗಿ ಸ್ಥಗಿತಗೊಂಡಿದೆ.
ಏನಾದರು ಆನೆ ಎದುರಾದರೆ ನಾವಿರಿಲಿ ಮಾದ ಸಹ ಸಾಯುವುದು ಖಚಿತ ಎಂದು ಒಂದೆರಡು ಬಾರಿ ಎಚ್ಚರಿಸಿದ್ದೆವು.
ಕನ್ನಡದ ಜೀವಂತಿಕೆಗೆ ಬೇಕಾಗಿರುವುದು ಕವಿತೆಗಳನ್ನು ಬದುಕುವ ಜನ.
ಸಿನಿಮಾ ನಟನ ಗುಂಡು ನ್ಯಾಯದ ಬಾಯಿ ಮುಚ್ಚಿಸಿತು.
ಉಪಾಧ್ಯಾಯ್ಜಮ್ಮು ಮತ್ತು ಕಾಶ್ಮೀರದ ಕಥುವಾ ಜಿಲ್ಲೆಯ ಹೀರಾನಗರ್ ಸೆಕ್ಟರ್ ಬಳಿ ಪಾಕಿಸ್ತಾನ ಸೇನೆ ಕದನ ವಿರಾಮವನ್ನು ಉಲ್ಲಂಘಿಸಿದ್ದು, ಪಾಕಿಸ್ತಾನ ಸೇನೆಯ ದಾಳಿಗೆ ಭಾರತೀಯ ಸೇನೆ ದಿಟ್ಟ ಉತ್ತರವನ್ನು..
ಪಾಕಿಸ್ತಾನ ಆಕ್ರಮಿತ ಕಾಶ್ಮೀರದ ಉಗ್ರ ನೆಲೆಗಳ ಮೇಲೆ ಭಾರತೀಯ ಸೇನೆ ನಡೆಸಿದ ಸೀಮಿತ ದಾಳಿ ಕುರಿತಂತೆ ಮಾತನಾಡಿರುವ ಅವರು, ಪಾಕಿಸ್ತಾನ ರಾಷ್ಟ್ರ ಪರಮಾಣು ಶಕ್ತಿ ಹಾಗೂ ಬಲವಾದ ಸೇನೆಯನ್ನು ಹೊಂದಿರುವ ರಾಷ್ಟ್ರವಾಗಿದ್ದು, ನಮ್ಮನ್ನು ಅಷ್ಟು ಸುಲಭವಾಗಿ ತೆಗೆದುಕೊಳ್ಳಬಾರದು ಎಂದಿದ್ದಾರೆ.
ಕೂಗಿದ್ದೂ ನಿಜವಾಗಿರಬಹುದು; ಆದರೆ ನಮ್ಮ ಮನಸ್ಸಿನಲ್ಲಿ ಅದು ಪ್ರವೇಶ ಪಡೆಯುವುದಿಲ್ಲ.
ಸರ್ಕಾರಿ ಮಹಾವಿದ್ಯಾಲಯ ಸ್ನಾತಕೋತ್ತರ ಇತಿಹಾಸ ವಿಭಾಗದ ಮುಖ್ಯಸ್ಥ ಡಾ.
ಈ ನಡುವೆ ಎ1 ಹಾಲಿನಲ್ಲಿ ಅಪಾಯಕಾರಿ ಅಂಶ ಇರುವುದು ನಿಜವೆಂದು ಭಾರತದ ವಿಜ್ಞಾನಿಗಳ ಸಂಶೋಧನಾ ವರದಿಯನ್ನು ಯುರೋಪಿಯನ್ ನ್ಯೂಟ್ರಿಶನ್ ಜರ್ನಲ್ ಪ್ರಕಟಿಸಿತು.
ಮೂರನೇ ದಿನ ರಾತ್ರಿ, ಆಕೆಯ ರಕ್ತದೊತ್ತಡ ಕುಸಿದಿದ್ದು, ಖಾಸಗಿ ಆಸ್ಪತ್ರೆಗೆ ದಾಖಲಿಸಲಾಗಿತ್ತು, ಆಸ್ಪತ್ರೆಯಲ್ಲಿ ಆಕೆ ಮೃತಪಟ್ಟಿದ್ದಾಳೆ.
ಬ್ಯಾಂಕು ಗಳಲ್ಲಿ ಸಾಲ ಮಾಡಿ, ಮನೆ ನಿರ್ಮಾಣ ಮಾಡುತ್ತಿರುವವರು ಸಹ ಕಾಮಗಾರಿ ಯನ್ನು ಅರ್ಧಕ್ಕೆ ನಿಲ್ಲಿಸಿ ಅತಂತ್ರ ರಾಗಿದ್ದಾರೆ ಎಂದು ಕಿಡಿಕಾರಿದರು.
ಆದರೆ ಕೇಂದ್ರದ ಈ ಕ್ರಮ ಅವರ ನಿತ್ಯದ ಬದುಕಿಗೆ ಬಹಳಷ್ಟು ತೊಂದರೆ ಉಂಟು ಮಾಡಿದೆ’ ಎಂದು ಆಕ್ಷೇಪಿಸಿದರು.
ಉದಾಹರಣೆಗೆ, ತಲಾಖ್‌ ನೀಡಿದ ಮಹಿಳೆಗೆ ಜೀವನಾಂಶ ನೀಡಿ ಮುಂದಿನ ಬದುಕಿಗೆ ತೊಂದರೆಯಾಗದಂತೆ ಆಕೆಗೆ ‘ಮತಾಃ’ (ಜೀವನಾಂಶ) ನೀಡಬೇಕೆಂದು ಕುರ್‌ಆನ್‌ ಸ್ಪಷ್ಟವಾಗಿ ಬೋಧಿಸಿದ್ದರೂ ‘ವಿಚ್ಛೇದಿತ ಮುಸ್ಲಿಂ ಮಹಿಳೆಯರ ಹಕ್ಕು ರಕ್ಷಣಾ ಮಸೂದೆ’ ಎಂಬ ಹೊಸ ನಿಯಮದಲ್ಲಿ ಈ ವಾಕ್ಯ ಸೇರ್ಪಡೆಯಾಗಲೇ ಇಲ್ಲ!
ಆಂಧ್ರಶೈಲಿ ಸೋರೆಕಾಯಿ ಪಲ್ಯ ಮಾಡುವ ವಿಧಾನ ನಗರೋಟಾ ಉಗ್ರ ದಾಳಿಯ ಹುತಾತ್ಮರಿಗೆ ಅಂತಿಮ ಗೌರವ ಸಮರ್ಪಣೆ ಆಟೋ, ಮೈಕುಗಳನ್ನು ಬಾಡಿಗೆಗೆ ಪಡೆದು 'ಬದ್ಮಾಶ್' ಸಾಂಪ್ರದಾಯಿಕ ಪ್ರಚಾರಡಿಜಿಟಲ್ ಯುಗದಲ್ಲಿ 'ಬದ್ಮಾಶ್' ಚಿತ್ರತಂಡ ಪ್ರಚಾರಕ್ಕಾಗಿ ಸಾಂಪ್ರದಾಯಿಕ ಮಾರ್ಗಗಳ ಮೊರೆ ಹೋಗಿದೆ.
ಅತಿಥಿಗೃಹದಿಂದ ವಿಮಾನ ನಿಲ್ದಾಣದ ಮಾರ್ಗದಲ್ಲಿ ಆ ರಾತ್ರಿ ಸುರಕ್ಷಾ ಡ್ಯೂಟಿಗೆ ನೇಮಕವಾಗಿದ್ದವರಲ್ಲಿ ಪೊಲೀಸ್ ಕಾನ್‌ಸ್ಟೆಬಲ್ ವಿರೇಂದರ್ ಕೂಡ ಒಬ್ಬರಾಗಿದ್ದರು.
ನಂತರ ಕುತ್ತಿಗೆ ಹಿಸುಕಿ ಶಿವಶಂಕರ್‌ನನ್ನೂ ಕೊಂದಿರುವ ಆರೋಪಿ, ಹೊರಗಿನಿಂದ ಚಿಲಕ ಹಾಕಿ ಪರಾರಿಯಾಗಿದ್ದಾನೆ.’
ಇತರ ಪೊಲೀಸ್‌ ಸಿಬ್ಬಂದಿ ಪೈಕಿ 25 ಜನರು ಸೈಕ್ಲಿಸ್ಟ್‌ಗಳಿದ್ದಾರೆ.
ಮಿಗುವ ಸಂಪತ್ತು ಅಥವಾ ಮಿಕ್ಕ ಸಂಪತ್ತು ಅಥವಾ ಆಸ್ತಿಯೆಂಬುದು, ಸಭ್ಯತೆ ನಿರ್ವಹಿಸಬೇಕಿರುವ ನುಂಗಲೂ ಆಗದ ಉಗಳಲೂ ಬಾರದ ಸಂಗತಿಯಾಗಿದೆ.
ಹಾಗಂತ ಪಾಕ್ ಸರ್ಕಾರಕ್ಕೆ ಭಾರತದೊಂದಿಗೆ ಕೈಕುಲುಕಲು ಹಲವು ಆಂತರಿಕ ತೊಡಕುಗಳಿವೆ.
ಸೆ. 20ರಂದು ವಿಶ್ವಸಂಸ್ಥೆಯ ಸಾಮಾನ್ಯ ಸಭೆ ನಡೆಯಿತು.
ಪ್ರತಿ ವರ್ಷ ಬೇರೆ ಬೇರೆ ಹೂವುಗಳನ್ನು ಬೆಳೆಸುವ ಮೂಲಕ ಅರಮನೆಯ ಅಂದವನ್ನು ಹೆಚ್ಚಿಸುತ್ತಿದ್ದಾರೆ’ ಎಂದು ಅರಮನೆ ಮಂಡಳಿ ಉಪನಿರ್ದೇಶಕ ಟಿ.
ಜಿ ವೈದ್ಯ ಹೇಳಿದ್ದಾರೆ.
ನಕಲಿ ಗೋರಕ್ಷಕರನ್ನು ಕಠಿಣವಾಗಿ ಶಿಕ್ಷಿಸಿ ಎಂದು ಪ್ರಧಾನಿ ನರೇಂದ್ರ ಮೋದಿ ಹೇಳಿಕೆಯನ್ನು ಕೆಲ ಹಿಂದು ಸಂಘಟನೆಗಳು ತೀವ್ರವಾಗಿ ವಿರೋಧಿಸಿದ್ದು, ಮೋದಿ ವಿರುದ್ಧ..
ಇಂಟರ್‌ನೆಟ್‌ನಲ್ಲಿರುವ ಸಾರ್ವಜನಿಕ ಸ್ಥಳಗಳು ಎಂದು ನಾವು ಭಾವಿಸುವ ಸಾಮಾಜಿಕ ಜಾಲತಾಣಗಳು ನಮ್ಮ ಸಾರ್ವಜನಿಕ ಪಾರ್ಕ್ ಅಥವಾ ರಸ್ತೆಯಂಥ ಸ್ಥಳಗಳಲ್ಲ.
ಹಾಗೆಯೇ ಮರಣೋತ್ತರ ಪರೀಕ್ಷೆ ನಡೆಸುವಾಗ ತಮ್ಮ ಕಕ್ಷಿದಾರ ಬಯಸುವ ವೈದ್ಯರು ಅಲ್ಲಿರುವಂತೆ ಮತ್ತು ಅದನ್ನು ವಿಡಿಯೋ ಮಾಡಲು ಅವಕಾಶ ಕೋರಿದ್ದರು.
ಹೇಗಾದರೂ ಮಾಡಿ ವಾಯುಮಂಡಲದಲ್ಲಿದ್ದ ಹೇರಳ ಸಾರಜನಕವನ್ನು ಹಿಂಡಿ ಸಸ್ಯಗಳಿಗೆ ದ್ರಾವಣ ಅಥವಾ ಪುಡಿರೂಪದಲ್ಲಿ ಕೊಡಲು ಸಾಧ್ಯವಾದರೆ ಬೇಕೆಂದಲ್ಲಿ ಬೇಕಾದಷ್ಟು ಬೆಳೆ ತೆಗೆಯಬಹುದು ಎಂಬ ಯೋಚನೆ ಮನುಷ್ಯನಿಗೆ ಬಂತು. 120 ವರ್ಷಗಳ ಹಿಂದೆ ಅನೇಕ ಪ್ರಯತ್ನಗಳು ನಡೆದು ವಿಫಲವಾಗಿದ್ದವು.
ಹಾಗೆಯೇ ಅಕಾಡೆಮಿಯ ಪ್ರಶಸ್ತಿ ಅನ್ನುವುದು, ಸಾಹಿತಿಗಳು ಮತ್ತು ಕಲಾವಿದರು ಸಮಾಜದಲ್ಲಿ ತಮ್ಮ ಸುತ್ತ ನಡೆಯುವ ಬೆಳವಣಿಗೆಗಳಿಗೆ ಪ್ರತಿಕ್ರಿಯೆ ಸೂಚಿಸಬಾರದು ಎಂದು ಅವರ ಬಾಯಿಗೆ ಹಾಕುವ ಬೀಗವೂ ಅಲ್ಲ.
ಶ್ರೀಮಂತ ಅರಬ್‌ ರಾಷ್ಟ್ರಗಳ ಜೊತೆ ಪ್ರಬಲ ದೇಶಗಳು ಕೈಜೋಡಿಸಿದರೆ ಏಕೆ ಐಸಿಸ್‌ ಉಗ್ರರನ್ನು ನಾಶಪಡಿಸಲು ಸಾಧ್ಯವಿಲ್ಲ?
ಸೈಬರ್ ಭಯೋತ್ಪಾದನೆ ಅತಿ ದೊಡ್ಡ ಅಪಾಯ: ರಾಜನಾಥ್ ಸಿಂಗ್ಸೈಬರ್ ಕ್ರೈಂ ನೊಂದಿಗೆ ಸೈಬರ್ ಭಯೋತ್ಪಾದನೆ ಸಹ ಇಂದಿನ ದಿನಮಾನದ ದೊಡ್ಡ ಅಪಾಯ ಎಂದು ಕೇಂದ್ರ ಗೃಹ ಸಚಿವ ರಾಜನಾಥ್ ಸಿಂಗ್ ಹೇಳಿದ್ದಾರೆ.
ಹೀಗಾಗಿ ಕನ್ನಡ ಹೋರಾಟಗಳ ಲೋಪಗಳನ್ನು ಎತ್ತಿ ತೋರಿಸುವ ಅಥವಾ ಟೀಕೆ ಮಾಡುವವರಿಗಿಂತ ಏನು ಮಾಡಬೇಕು ಎಂದು ಹೇಳುವವರು ನಮಗೆ ಬೇಕಾಗಿದ್ದಾರೆ.
ಯಶವಂತಪುರ, ಅರಸೀಕೆರೆ, ಹಾಸನ ಮಾರ್ಗವಾಗಿ ಮಂಗಳೂರಿಗೆ ಹಗಲು ವೇಳೆ ರೈಲ್ವೆ ಸಂಚಾರ ಶೀಘ್ರ ಆರಂಭವಾಗಲಿದೆ.
ಅಲ್ಲದೇ ಟ್ವಿಟರ್ ಖಾತೆ ಹ್ಯಾಕ್ ಆಗಿರುವ ಹಿನ್ನೆಲೆಯಲ್ಲಿ ಮುಂಜಾಗೃತಾ ರ್ಕಮವಾಗಿ ಕಾಂಗ್ರೆಸ್ ತನಗೆ ಸಂಬಂಧಿಸಿದ ಅಥವಾ ಕಾಂಗ್ರೆಸ್ ನಾಯಕರಿಗೆ ಸಂಬಂಧಿಸಿದ 200 ಟ್ವಿಟರ್ ಖಾತೆಗಳನ್ನು ನಿಷ್ಕ್ರಿಯಗೊಳಿಸಿದೆ ಎಂದು ಸಿಎನ್ ಎನ್-ನ್ಯೂಸ್ 18 ವರದಿ ಮೂಲಕ ತಿಳಿದುಬಂದಿದೆ.
ರಾಜು, ಜಯಪಾಲ್‌ ಇತರರು ಇದ್ದರು.
ತನ್ನ ದನಿ ಅಡಿಗರ ಯಕ್ಷಗಾನದ ದನಿಗಿಂತ ಭಿನ್ನವೆನ್ನುತ್ತ ಕವಿ ತನ್ನದು ‘ತಂಪಾದ ಸಂಜೆಯಲಿ ಗೆಳೆಯರಿಬ್ಬರು ಕುಳಿತು ಎತ್ತರಕ್ಕೇರದೆಯೆ ಮಾತನಾಡುವ ರೀತಿ’ ಎಂದು ವರ್ಣಿಸುತ್ತಾರೆ.
ಪರಿವೀಕ್ಷಣಾ ಮಂದಿರಕ್ಕೆ ರಸ್ತೆ ಇಲ್ಲದೆ ಪರದಾಟ!
ಈ ಮಂಥನ ಆಡಳಿತಗಾರರಲ್ಲಿ ಮಾತ್ರವಲ್ಲದೆ ರಾಜ್ಯದ ಪ್ರತಿಯೊಬ್ಬ ಪ್ರಜೆಯಲ್ಲೂ ನಡೆಯಬೇಕು.
ನೋಟುಗಳನ್ನು ಚಲಾವಣೆ ಮಾಡಬಹುದು ಎಂಬುದರ ಸಣ್ಣ ಪಟ್ಟಿ ಇಲ್ಲಿದೆ. 3. ಸಾರಿಗೆ ಇಲಾಖೆ (ಬಸ್ ಮತ್ತು ಇತರೆ ಸರ್ಕಾರಿ ಸಾರಿಗೆ ಸೇವೆ-ಬಸ್ ಟಿಕೆಟ್ ಬುಕ್ಕಿಂಗ್) 5. ವಿಮಾನ ಟಿಕೆಟ್ ಬುಕ್ಕಿಂಗ್ ಮತ್ತು ವಿಮಾನ ನಿಲ್ದಾಣಗಳಲ್ಲಿ (5 ಸಾವಿರ ರು.
ಮೀಟ್ ಬ್ರೋಸ್ ಈ ಹಾಡಿಗೆ ಸಂಗೀತ ನೀಡಿದ್ದಾರೆ.
ರೈತರು ₹ 10 ಸಾವಿರದಿಂದ ₹ 3 ಲಕ್ಷದ ವರೆಗೂ ಬೆಳೆ ಸಾಲ ಪಡೆದಿದ್ದಾರೆ.
ನಮಗೆ ಎರಡು ತಿಂಗಳು ಮಾತ್ರ ಅಭ್ಯಾಸ ನಡೆಸಲು ಸಾಧ್ಯವಾಯಿತು.
ಜನಸಾಮಾನ್ಯರ ಹಿತದೃಷ್ಟಿಯಿಂದ ಈಗ ಮಾಡಬೇಕಿ ರುವ ಕೆಲಸಗಳೇನು, ಸಮಸ್ಯೆಗಳಿಗೆ ಪರಿಹಾರ ಹೇಗೆ ದೊರಕಿಸ ಬೇಕೆಂಬುದರ ಬಗ್ಗೆ ಹೆಚ್ಚು ಗಮನಹರಿಸುತ್ತಿದ್ದೇನೆ ಎಂದು ಶುಕ್ರವಾರ ಸುದ್ದಿಗಾರರಿಗೆ ತಿಳಿಸಿದರು.
ಆದರೆ, ಬಹುಕಾಲದಿಂದ ಈ ಪ್ರಯತ್ನ ಪ್ರಾಥಮಿಕ ಮತ್ತು ಮಾಧ್ಯಮಿಕ ಹಂತದಲ್ಲೇ ಉಳಿದುಕೊಂಡಿದೆ ಎಂದು ವರದಿ ತಿಳಿಸಿದೆ.
ವುಮನಿಶ್‌ ಪ್ಯೂರ್‌ ಲುಕ್‌ನ° ಈ ರೀತಿಯ ಉಡುಪುಗಳಲ್ಲಿ ನಿರೀಕ್ಷಿಸಬಹುದು.
ಇದು ‘ಇಂಡಿಯನ್‌ ಎಕ್ಸ್‌ಪ್ರೆಸ್‌’ನಲ್ಲಿ ವರದಿಯಾಗಿರುವ ಅಂಶ.
ಪಟ್ಟಣದ ರಾಮಕೃಷ್ಣ ಕಲ್ಯಾಣ ಮಂಟಪದಲ್ಲಿ ಹಮ್ಮಿಕೊಂಡಿದ್ದ ಕರ್ನಾಟಕ ದಲಿತ ಸಂಘರ್ಷ ಸಮಿತಿ 42ನೇ ವರ್ಷದ ಚಿಕ್ಕಬಳ್ಳಾಪುರ ಜಿಲ್ಲಾ ಸಮಿತಿ ಪುನರ್‌ರಚನೆ ಕಾರ್ಯಕ್ರಮ ಉದ್ಘಾಟಿಸಿ ಮಾತನಾಡಿದರು.
‘ಕೇಂದ್ರ ಸರ್ಕಾರ ಏನಾದರೂ ಮಾಡಿಕೊಳ್ಳಲಿ, ನಮ್ಮ ರಾಜ್ಯದಲ್ಲಿ ಮಾತ್ರ ಅಂಗನವಾಡಿಗಳನ್ನು ಖಾಸಗಿಯವರಿಗೆ ಕೊಡುವುದಿಲ್ಲ.
ಮಕ್ಕಳ ಗ್ರಾಮಸಭೆ ಹಕ್ಕೊತ್ತಾಯದ ಸಾಧನ 1. ಪ್ರಸಿದ್ಧ ಸೂರ್ಯ ದೇವಾಲಯ ಇರುವ ಸ್ಥಳ ಮತ್ತು ರಾಜ್ಯವನ್ನು ಈ ಕೆಳಗೆ ನೀಡಲಾಗಿದೆ.
ಮಾಲೀಕನ ಸಾವು ಸಂಭವಿಸಿದಾಗ ಅವನ ಆಸ್ತಿ ವಾರಸುದಾರರ ಹೆಸರಿಗೆ ಬರಬೇಕು.
ಕಳೆದೆರಡು ದಿನಗಳಿಂದ ಗಡಿಯಲ್ಲಿ ಗುಂಡಿನ ದಾಳಿ ನಿಂತಿದೆ: ಪರಿಕ್ಕರ್ಪದೇ ಪದೇ ಕದನ ವಿರಾಮ ಉಲ್ಲಂಘಿಸುತ್ತಿದ್ದ ಪಾಕಿಸ್ತಾನಕ್ಕೆ ಭಾರತೀಯ ಸೇನೆ ದಿಟ್ಟ ಉತ್ತರ ನೀಡಿದ ಬಳಿಕ ಗಡಿಯಲ್ಲಿ ಕಳೆದೆರಡು ದಿನಗಳಿಂದ ಗುಂಡಿನ ದಾಳಿ ನಿಂತಿದೆ ಎಂದು ರಕ್ಷಣಾ ಸಚಿವ ಮನೋಹರ್ ಪರಿಕ್ಕರ್ ಅವರು ಶುಕ್ರವಾರ ಹೇಳಿದ್ದಾರೆ..
ಡಬಲ್ಸ್‌ ವಿಭಾಗದ ಕ್ವಾರ್ಟರ್‌ ಫೈನಲ್‌ನಲ್ಲಿ ಭಾರತದ ಪುರವ ರಾಜಾ ಮತ್ತು ದಿವಿಜ್‌ ಶರಣ್‌ 7–6, 6–4ರಲ್ಲಿ ಡಿಮಿಟ್ರಿ ಪಾಪ್ಕೊ ಮತ್ತು ಮರಾತ್‌ ಡೆವಿಯೆಟಿಯರೊವ್‌ ಅವರನ್ನು ಮಣಿಸಿದರು.
ಅನಿವಾರ‍್ಯವಾದ ಮತ್ತು ಕೆಲವೊಮ್ಮೆ ಸರಳವಾದ ಪಾರಿಭಾಷಿಕ ಪದಗಳನ್ನು ಹಾಗೆಯೆ ಇಟ್ಟುಕೊಳ್ಳಬಹುದು.
ಇದಕ್ಕೆ ಪ್ರತಿಯಾಗಿ ಜೆಡಿಎಸ್‌ನ ಕಾರ್ಯಕರ್ತರು, ಮುಖಂಡರು ಕಾಂಗ್ರೆಸ್‌- ಬಿಜೆಪಿಯವರ ವಿರುದಟಛಿ ದೂರು ನೀಡಿದರು.
ಸಮಾಜದಲ್ಲಿನ ಉನ್ನತ ವರ್ಗದವರು ಮತ್ತು ಮಧ್ಯಮ ವರ್ಗದವರು ಸ್ವಾತಂತ್ರ್ಯದ ಬಗ್ಗೆ ಹೆಚ್ಚು ತಲೆಕೆಡಿಸಿಕೊಂಡಿರಲಿಲ್ಲ.
ಬುಧವಾರ ನಡೆದ ತಾಲ್ಲೂಕು ಪಂಚಾಯಿತಿ ಸಾಮಾನ್ಯ ಸಭೆಯಲ್ಲಿ ವಿಷಯ ಪ್ರಸ್ತಾಪಿಸಿದ ಉಪಾಧ್ಯಕ್ಷೆ ಮಂಜುಳಾ ಪಾಟೀಲ ಸೇರಿದಂತೆ ಇತರೆ ಎಲ್ಲ ಸದಸ್ಯರು, ಕೇವಲ ವರದಿ ಒಪ್ಪಿಸಿದರೆ ಸಾಲದು ಸಮಸ್ಯೆಯ ವಾಸ್ತವ ಅರಿಯಬೇಕು, ಆದರೆ ಅಧಿಕಾರಿಗಳಿಗೆ ಜನರ ಸಮಸ್ಯೆ ಅರ್ಥವಾಗುತ್ತಿಲ್ಲ.
ಕಾಶ್ಮೀರದಲ್ಲಿ ಇದುವರೆಗೆ ನಡೆದ ಪ್ರತಿಭಟನೆ, ಹಿಂಸಾಚಾರದಲ್ಲಿ ಪ್ರಾಣ ಕಳೆದುಕೊಂಡದ್ದು ಒಂದು ದೊಡ್ಡ ದುರಂತ.
ಬೆಂಗಳೂರಿನಿಂದ ಹೋಗುವ ಬಸ್‌ ಸೇರಿದಂತೆ ಎಲ್ಲ ಬಗೆಯ ವಾಹನಗಳು ಅತ್ತಿಬೆಲೆಯ ರಾಷ್ಟ್ರೀಯ ಹೆದ್ದಾರಿ ಟೂಲ್‌ಗೇಟ್‌ವರೆಗೆ ಮಾತ್ರ ಸಂಚರಿಸುತ್ತಿವೆ.
ಮಳೆಯಿಂದಾಗಿ ಭಾರತ ಮತ್ತು ವೆಸ್ಟ್ ಇಂಡೀಸ್ ಪಂದ್ಯ ರದ್ದಾಗಿತ್ತು.
ಜಯಪ್ರಕಾಶ್‌ ಹೆಗ್ಡೆ ಅವರ ಮುಂದಿನ ರಾಜಕೀಯ ನಡೆಯ ಬಗ್ಗೆ ಚರ್ಚಿಸುವ ಸಲುವಾಗಿ ಮುಂಬಯಿಯ ಅವರ ಅಭಿಮಾನಿಗಳೊಂದಿಗೆ ಭೇಟಿ..
ಚಿತ್ರದ ಬಗ್ಗೆ ಕೇಳಿಬರುವ ಪ್ರತಿಯೊಂದು ಉತ್ತಮ ಅಭಿಪ್ರಾಯಗಳು ನಮಗೆ ಶಕ್ತಿ ನೀಡಿದಂತೆ ಎನ್ನುತ್ತಾರೆ.
‘ಈ ರಂಗ ಮಂದಿರಗಳೇ ಹೀಗೆ, ಹಗಲು ದೊಡ್ಡದಾಗಿ ಕಾಣುತ್ತದೆ, ರಾತ್ರಿ ಚಿಕ್ಕದಾಗುತ್ತದೆ’ ಎಂದರು ಸಿಜಿಕೆ.
ಅದು ತನ್ನ ಕಾಲೇಜು ದಿನಗಳಲ್ಲಿ ನಡೆದ..
ಬೆಳಿಗ್ಗೆ ಎದ್ದಾಗ ಆಗಲೇ ಸೂರ್ಯ ಬಂಡೆಕಲ್ಲುಗಳನ್ನು ತನ್ನ ಪ್ರಖರ ರಶ್ಮಿಯಿಂದ ಬೇಯಿಸುತ್ತಿದ್ದ.
ತಮ್ಮ ನ್ಯಾಯಯುತ ಬಳಕೆಗೆ ಬೇಕಿರುವಷ್ಟು ಕಾವೇರಿ ನೀರು ಈ ರಾಜ್ಯಗಳಿಗೆ ಸಿಗುತ್ತಿಲ್ಲ.
ಯಾಕೆಂದರೆ ಭಾರತದ ಉದ್ಯಮ ರಂಗದ ದಂತಕತೆ ಧೀರಜ್‌ಲಾಲ್ ಹೀರಾಚಂದ್ ಅಂಬಾನಿ ಅವರಂತೆಯೇ ಮಗ ಮುಕೇಶ್ ಕೂಡ ಚತುರ ವ್ಯಾಪಾರಿ.
ತಮ್ಮ ಸಾಂಸ್ಕೃತಿಕ, ಧಾರ್ಮಿಕ ಅಸ್ಮಿತೆಯನ್ನು ಉಳಿಸಿಕೊಳ್ಳಲು ಹವಣಿಸುತ್ತಾರೆ.
ಮುಖಬೆಲೆಯ ನೋಟುಗಳು ಲಭ್ಯವಾಗಲಿದೆ ಎಂದು ಸ್ಟೇಟ್ ಬ್ಯಾಂಕ್ ಆಫ್ ಇಂಡಿಯಾದ ಮುಖ್ಯಸ್ಥೆ ಅರುಂಧತಿ ಭಟ್ಟಾಚಾರ್ಯ ಹೇಳಿದ್ದಾರೆ.
ಸರ್ಕಾರಿ ಸೇವೆಗೆ ಬರುವ ತಜ್ಞ ವೈದ್ಯರಿಗೆ ₹ 1 ಲಕ್ಷ ವೇತನ, ₹ 20 ಸಾವಿರ ಮನೆ ಬಾಡಿಗೆ ಭತ್ಯೆ ಕೊಡಲಾಗುತ್ತಿದೆ.
ಮಹಾಕೂಟೇಶ್ವರ ಹಾಗೂ ಮಲ್ಲಿಕಾರ್ಜುನ ದೇವರ ದೇವಾಲಯಗಳನ್ನು ಒಂದೇ ಮಾದರಿಯಲ್ಲಿ ನಿರ್ಮಿಸಲಾಗಿದೆ.
ಸಾರ್ಕ್‌ ದೇಶಗಳಲ್ಲಿನ ಭಾರತದ ಪ್ರಭಾವವನ್ನು ಎದುರಿಸಲು ಚೀನಾ, ಇರಾನ್‌ ಮತ್ತು ನೆರೆಯ ಮಧ್ಯ ಏಷ್ಯಾ ದೇಶಗಳನ್ನು ಒಳಗೊಂಡ ದಕ್ಷಿಣ ಏಷ್ಯಾ ಬೃಹತ್‌ ಆರ್ಥಿಕ ಒಕ್ಕೂಟವನ್ನು ರಚಿಸಲು ಪಾಕಿಸ್ತಾನ ಮುಂದಾಗಿದೆ ಎಂದು ಮಾಧ್ಯಮ ವರದಿಯೊಂದು ತಿಳಿಸಿದೆ.
ರೇವಣ್ಣ ಅವರು ಶಿಬಿರದಲ್ಲಿ ಭಾಗವಹಿಸಿ ವಿದ್ಯಾರ್ಥಿ ದಿಸೆ ಯಿಂದಲೇ ಗ್ರಾಮೀಣ ಪ್ರದೇಶದ ಜನ ಜೀವನವನ್ನು ಅರ್ಥಮಾಡಿಕೊಳ್ಳ ಬೇಕು.
ಕನ್ರಡಕ್ಕೆ ವೊದಲ ಜ್ಞಾನ ಠ ಪ್ರಶಸ್ತಿ ತಂದುಕೊಟ್ಟ ರಾಷ್ಟ್ರಕವಿ ಕುವೆಂಪು ವಿರಚಿತ ಓಂ ಸಚ್ಚಿದಾನಂದ… ತಿ’ಇಳಿದು ಬಾ ತಾÒು ಇಳಿದು ಬಾ…ತಿ’ ಕವಿತೆಯನ್ರು ಹಾಡುವ ಮೂಲಕ ಬೆಟ್ಟದ ಮೇಲಿನ ಚಾಮುಂಡಿಯನ್ರು ಅರಮನೆಗೆ ಆಹ್ವಾನಿಸಿದರು.
ಈ ವೇಳೆ ತೇಜಸ್ವಿನಿ ಶವ ನೇಣು ಬಿಗಿದ ಸ್ಥಿತಿಯಲ್ಲಿತ್ತು ಎಂದು ಹೇಳಿ ಅವರು ದೂರು ದಾಖಲಿಸಿದ್ದಾರೆ ಎಂದು ಕೊಡಿಗೆ ಹಳ್ಳಿ ಪೊಲೀಸರು ತಿಳಿಸಿದ್ದಾರೆ.
ಆದರೂ ಈವರೆಗೆ ಬೆಳೆನಷ್ಟ ಸಂಬಂಧ ಅನುದಾನ ಬಿಡುಗಡೆ ಆಗದಿರುವುದರಿಂದ ಪರಿಹಾರ ಕಾಮಗಾರಿ ವಿಳಂಬವಾಗುತ್ತಿದೆ.
ಸಂಪನ್ಮೂಲಗಳನ್ನು ಬೇಜವಾಬ್ದಾರಿಯಿಂದ ಬಳಸಲಾಗುತ್ತಿದೆ.
ಇಬ್ಬರೂ ಕುಳಿತು ಮಾತುಕತೆ ಮೂಲಕ ಭಿನ್ನಮತ ಬಗೆಹರಿಸಿಕೊಳ್ಳಿ’ ಎಂಬ ಸಲಹೆ ನೀಡಿದರು.
ಮೆನನ್ ಅವರಿಗೆ ಸಂಗೀತ ಆಲಿಸುವುದೆಂದರೆ ತುಂಬಾ ಸಂತಸದ ವಿಷಯವಾಗಿತ್ತು.
ಆದರೆ ಅದು ಅವನ ವ್ಯಸನ.
ಇಷ್ಟರ ಹೊರತಾಗಿ, ಕ್ಯಾಸ್ಟ್ರೊ ಬದುಕು ವೈರುಧ್ಯಗಳ ಮೂಟೆ.
ಸಮಾನಾಂತರ ಆರ್ಥಿಕ ವ್ಯವಸ್ಥೆಯನ್ನು ಸಂಪೂರ್ಣ ನಿಯಂತ್ರಿಸುವ ಉದ್ದೇಶವೂ ಇದಲ್ಲ.
ಇಜಿಯಮ್ಮಾಆಆಆಆ’ ಅಂತ ವಿಜಿಯನ್ನು ಕಾರಿಡಾರಿನಲ್ಲಿ ಕೂಗುತ್ತಾ ಬರುತ್ತಿರುವುದು ಗಮನಕ್ಕೆ ಬಂತು.
ನ್ಯಾಯಾ­­ಧೀಶ­ರನ್ನು ತನ್ನ ಅಧೀನಕ್ಕೆ ಒಳಪಡಿಸಿ­ಕೊಳ್ಳುವ ಪ್ರಯತ್ನವನ್ನು ಮೊದಲು ಮಾಡಿದ್ದು ಇಂದಿರಾ ಗಾಂಧಿ ನೇತೃತ್ವದ ಸರ್ಕಾರ.
ರಂಗಯ್ಯ ನಮಗೆ ಯಾವುದೇ ಹಣ ನೀಡಿರಲಿಲ್ಲ, ಆತ ನಮಗೆ ಊಟ ನೀಡುತ್ತಿದ್ದ, ಅನಾರೋಗ್ಯವಿದ್ದರೂ ನಮ್ಮನ್ನು ಕೆಲಸ ಮಾಡುವಂತೆ ಒತ್ತಾಯಿಸುತ್ತಿದ್ದ ಎಂದು ಬಿಡುಗಡೆಗೊಂಡ ಜೀತದಾಳುಗಳು ತಿಳಿಸಿದ್ದಾರೆ.
ಇದೇ ವೇಳೆ ಜನ ಶಾಂತಿಕಾಪಾಡಬೇಕು ಎಂದು ಸಚಿವರು ಮನವಿ ಮಾಡಿದರು.
ಆಂಧ್ರಶೈಲಿ ಸೋರೆಕಾಯಿ ಪಲ್ಯ ಮಾಡುವ ವಿಧಾನ ನಗರೋಟಾ ಉಗ್ರ ದಾಳಿಯ ಹುತಾತ್ಮರಿಗೆ ಅಂತಿಮ ಗೌರವ ಸಮರ್ಪಣೆ ಚಿತ್ರಪ್ರಭ ಚಿತ್ರಗಳು (ಸೆ. 06, 2013) ಕೋಮಲ್, ಪ್ರಾರ್ಥನಾ..
ಅವಳು ತಾನು ಸ್ವತಂತ್ರೆ ಎಂದುಕೊಳ್ಳಲು ಸಾಧ್ಯವಿಲ್ಲ.
ಗೂ ಅಧಿಕ ಬೆಲೆ ಇತ್ತು.
ಈ ಹಿನ್ನೆಲೆಯಲ್ಲಿ ವರದಿಯನ್ನು ಕೂಡಲೇ ಮಂಡಿಸಬೇಕೆಂದು ಆಗ್ರಹಿಸಿದರು.
ಸರ್ಕಾರದಿಂದ ನಗರೋತ್ಥಾನ ಯೋಜನೆಯಡಿ 25 ಕೋಟಿ ರೂ.
ಹಿಂದಿನ ಆವೃತ್ತಿಯಲ್ಲಿ ಪ್ರೋಪೆನ್ ಉಚಿತವಾಗಿ ನೀಡಿದ್ದರು.
ಹೆಚ್ಚಿನ ಬಡ್ಡಿ ದರ ಇರುವುದರಿಂದ ಸಾಲ ಮರು ಪಾವತಿಯು ಹೆಚ್ಚಿನ ಹೊರೆಯಾಗಿ ಪರಿಣಮಿಸಲಿದೆ.
ಐ.ವಿ./ ಏಡ್ಸ್‌ಪೀಡಿತ ರೋಗಿಗಳು ಎಆರ್‌ಟಿ ಚಿಕಿತ್ಸೆ ಪಡೆಯುತ್ತಿದ್ದಾರೆ.
ಬೆಂಕಿಗೆ ಸ್ಪಂದಿಸುವ ವಸ್ತುಗಳುಪಟಾಕಿ ಮಳಿಗೆಗಳು ಇರುವ ಕಡೆ ಪಟಾಕಿ ಹೊಡೆಯುವುದು ಅಗ್ನಿ ಆಕಸ್ಮಿಕಕ್ಕೆ ಆಸ್ಪದ ನೀಡುತ್ತದೆ.
ಹಿಂಗಾರು ಮಳೆಯಲ್ಲಿ ಶೇ 60 ರಷ್ಟು ಕಡಿಮೆ ಆಗಿದೆ.
ದಕ್ಷಿಣ ಇಂಗ್ಲೆಂಡ್‌ನಲ್ಲಿರುವ ತನ್ನ ತೋಟದಮನೆ, ತನ್ನ ಕುಟುಂಬ, ಮತ್ತಿತರ ಖಾಸಗಿ ವಿಷಯಗಳ ಬಗ್ಗೆ ನನ್ನೊಂದಿಗೆ ಮುಕ್ತವಾಗಿ ಚರ್ಚಿಸಿದಳು.
ಆಟೊ ನಗರದಲ್ಲಿ ನೂತನವಾಗಿ ನಿರ್ಮಾಣಗೊಂಡಿರುವ ಕೆಎಸ್‌ಸಿಎ ಕ್ರಿಕೆಟ್‌ ಮೈದಾನದಲ್ಲಿ ನವೆಂಬರ್‌ ಹಾಗೂ ಡಿಸೆಂಬರ್‌ನಲ್ಲಿ ರಣಜಿ ಪಂದ್ಯಗಳು ನಿಗದಿಯಾಗಿರುವುದರಿಂದ ಮೈದಾನವನ್ನು ವೀಕ್ಷಿಸಿದ ನಂತರ ಪತ್ರಕರ್ತರೊಂದಿಗೆ ಅವರು ಮಾತನಾಡಿದರು.
ಸದ್ಯ 10 ಲೀಟರ್‌ ಸಾಮರ್ಥ್ಯ ಇದೆ.
ಗೆ ನೈತಿಕ ಹಕ್ಕಿಲ್ಲ ಎಂದು ಕಾಂಗ್ರೆಸ್‌ನ ಹಾಸನ ಲೋಕಸಭಾ ಕ್ಷೇತ್ರದ ಅಭ್ಯರ್ಥಿ ಬಿ.
ಮೂರೂ ಪಕ್ಷಗಳು ಇಂಟೆಲಿಜೆನ್ಸಿ ವರದಿಯನ್ನು ಪಡೆದು ಕೊಂಡಿವೆ.
ಆಂಧ್ರಶೈಲಿ ಸೋರೆಕಾಯಿ ಪಲ್ಯ ಮಾಡುವ ವಿಧಾನ ನಗರೋಟಾ ಉಗ್ರ ದಾಳಿಯ ಹುತಾತ್ಮರಿಗೆ ಅಂತಿಮ ಗೌರವ ಸಮರ್ಪಣೆ ಸಮಾಜವಾದಿ ಪಕ್ಷದ ಮುಖ್ಯಸ್ಥ ಮುಲಾಯಂ ಸಿಂಗ್ ಯಾದವ್ ಅವರಿಗೆ ಸಹೋದರಿ ಕಮಲ ದೇವಿ ರಾಖಿ ಕಟ್ಟಿದರು.
ಈ ವೇಳೆ ಕಾವೇರಿ ವಿವಾದವಾಗಿ ಕೇಳಿದ ಪ್ರಶ್ನೆಗೆ ಉತ್ತರಿಸಿದ ಅವರು ಮಾತುಕತೆ ಮೂಲಕವಷ್ಚೇ ಕಾವೇರಿ ವಿವಾದವನ್ನು ಪರಿಹರಿಸಿಕೊಳ್ಳಬಹುದಾಗಿದೆ ಎಂದು ತಿಳಿಸಿದರು.
ಜಯ-ವಿಜಯರ ಶಾಪ ವೃತ್ತಾಂತ : ವೈಕುಂಠದ ದ್ವಾರಪಾಲಕರಾಗಿದ್ದ ಜಯ-ವಿಜಯರು ದುರಹಂಕಾರದಿಂದ ವೈಕುಂಠಕ್ಕೆ ಬಂದ ಸನಕಸನತ್‌ಕುಮಾರ್ ಮತ್ತು ಸನತ್ ಸುಜಾತ ಎಂಬ ಬಾಲಯೋಗಿಗಳನ್ನು ದ್ವಾರದಲ್ಲೇ ತಡೆದು ಶಾಪಗ್ರಸ್ಥರಾದರು.
ನಂತರ ಪೊಲೀಸರು ಎಚ್ಚರಿಕೆ ನೀಡಿ, ಶಾಂತಿಯುತವಾಗಿ ಪ್ರತಿಭಟನೆ ನಡೆಸುವಂತೆ ತಿಳಿಸಿದರು.
ಇವರು ನಾಟಿಗೆ ಬೇಕಾದ ಸಸಿಗಳನ್ನು ಸಸಿಯೊಂದಕ್ಕೆ 2 ರೂಪಾಯಿ ನೀಡಿ ನರ್ಸರಿಯಿಂದ ಖರೀದಿಸಿ ತಂದಿದ್ದಾರೆ.
ರೋಗಾಣುಗಳಿರುವ ವಾತಾವರಣದಲ್ಲಿ ಬದುಕುತ್ತ ರೋಗ ಬರಿಸಿಕೊಂಡು ಪದೇ ಪದೇ ಡಾಕ್ಟರ್ ಬಳಿ ಹೋದರೆ ಏನು ಪ್ರಯೋಜನ?
೨೨ ರಂದು ಕುವೆಂಪು ನಗರ ಬಡಾವಣೆಯ ೧ ನೇ ಹಂತದಲ್ಲಿರುವ ಉದ್ಯಾನವನದಲ್ಲಿ ನಮ್ಮೂರಸೇವೆ ಸಂಘಟನೆಯು ನೆಟ್ಟು ಪೋಶಿ ಸುತ್ತಿರುವ ಗಿಡಗಳಿಗೆ ಮುಳ್ಳುಕಟ್ಟಿ ನೀರು ಹಾಕುವ ಮುಖೇನ ೬೪ನೇ ವಾರದ ಸೇವೆ ಪೂರೈಸಿತು.
ಥಿಂಪುವಿನ ಅತ್ಯಂತ ಹಳೆಯ ದೇವಾಲಯ ಚಂಗಂಖಾ ಲಾಖಾಂಗ್‌.
ಸಾಹಿತ್ಯ ಮತ್ತು ಸಾಹಿತಿಯ ಸೂಕ್ಷ್ಮ ಸಂಬಂಧಗಳನ್ನೂ ಇದೇ ನೆಲೆಯಲ್ಲಿ ವ್ಯಾಖ್ಯಾನಿಸಬಹುದು.
ಬಿಗ್ ಬಾಸ್ ಸೀಸನ್ -3 ನಡೆದ ಬಿಡದಿಯ ಇನೋವೇಟಿವ್ ಫಿಲ್ಮ್ ಸಿಟಿಯಲ್ಲೇ ಈ ಬಾರಿಯ ಸೀಸನ್ -4 ಗೂ ಕೂಡ ಬಿಗ್ ಬಾಸ್ ಮನೆ ನಿರ್ಮಾಣವಾಗಲಿದೆಯಂತೆ.
ಕಳೆದ ವರ್ಷ ಮಾರ್ಚ್‌ನಲ್ಲಿ ಇದೇ ರೀತಿ ಬ್ಯಾಂಕುಗಳಿಗೆ ಐದು ಸಾಲು ರಜೆಗಳು ಬಂದಿದ್ದುವು.
ಹೀಗಾಗಿ ಮೊದಲ ಮೂರು ಪಂದ್ಯಗಳಲ್ಲಿ ತಂಡದಿಂದ ಹೇಳಿಕೊ ಳ್ಳುವ ಸಾಮರ್ಥ್ಯ ಮೂಡಿಬಂದಿರಲಿಲ್ಲ’ ಎಂದು ಅವರು ವಿವರಿಸಿದ್ದಾರೆ.
ಪಕ್ಕಾ ಇಂಗ್ಲಿಷ್‌ ಟೈಮ್‌ನಂತೆ ಲಾರೆನ್‌ಳು ಬಂದು ಲಾರ್ಡರಿಗೆ ಮುತ್ತಿಟ್ಟು ಬಾಜೂ ಕುಳಿತುಕೊಂಡಳು.
ಇದರಿಂದ ೨೫ ಅಡಿ ಉದ್ದದ ತೊಟ್ಟಿಯಲ್ಲಿ ನಾಲ್ಕು ಭಾಗಗಳಾಗಿ ಮಾಡಿಕೊಂಡು ಉತ್ತಮ ಪ್ರಮಾಣ ದಲ್ಲಿ ಎರೆಹುಳು ಗೊಬ್ಬರವನ್ನು ತಯಾರಿಸಿಕೊಂಡು ಬಳಸುವ ಸಾಣೇನ ಹಳ್ಳಿಯ ಈ ಕುಟುಂಬವು ದ್ರವರೂಪ ದಲ್ಲೂ ಬೆಳೆಗಳಿಗೆ ಪೋಷಕಾಂಶವನ್ನು ಪೂರೈಸುತ್ತಿದೆ.
ಮನುಷ್ಯ ಜೀವನದಲ್ಲಿ ಎಲ್ಲವನ್ನೂ ಸಾಧಿಸಿದ್ದೇನೆಂಬ ಭ್ರಮಾಲೋಕದಲ್ಲಿ ಮಾನಸಿಕ ಸ್ಥಿರತೆ ಕಳೆದುಕೊಳ್ಳುತ್ತಿದ್ದಾರೆ.
ಪಿಯಾನೊದ ಕೀಗಳು ಮತ್ತು ಗಿಟಾರ್ ತಂತಿಯನ್ನು ಸ್ಪರ್ಶಿಸಿದರೆ ಸಾಕು ನಾದ ಚಿಮ್ಮುತ್ತದೆ.
ಆ ಚರ್ಚೆಗೆ ಇಳಿಯುವ ಮೊದಲು ನಮಗಿರುವ ಸವಾಲಿದು: ಈ ಪರಿಸ್ಥಿತಿಗೆ ಮಾನವೀಯ ನೆಲೆಯಲ್ಲಿ ಸ್ಪಂದಿಸುವ ಸಾಮರ್ಥ್ಯವನ್ನು ನಾವು ಉಳಿಸಿಕೊಂಡಿದ್ದೇವೆಯೆ?
ಒಟ್ಟಿನಲ್ಲಿ ಯಾವ್ಯಾವ ಪರದೆಗಳಿವೆಯೋ ಅದರ ಮೇಲೆಲ್ಲಾ ಅವರಿದ್ದಾರೆ ಅಥವಾ ಅವರು ಇರುವಂತೆ ಅವರ ಆಪ್ತ ಕಚೇರಿಯಲ್ಲಿ ಪರದೆ ಹಿಂದಿರುವ ಅವರ ‘ಟಿಟಿ’– ಟೆಕ್ನಿಕಲ್ ಟೀಮ್ ನೋಡಿಕೊಳ್ಳುತ್ತದೆ.
ರಾಜು ಅವರು ಭೇಟಿ ನೀಡಿ ಪರಿಶೀಲಿಸಿದರು.
ವಿಶ್ವ ಚಾಂಪಿಯನ್‌ಷಿಪ್ ನಡಿಗೆ ಸ್ಪರ್ಧೆಯಲ್ಲಿ ಫಲ ಸಿಕ್ಕಿತು. 3 ಗಂಟೆ 57 ನಿಮಿಷ 11 ಸೆಕೆಂಡ್‌ಗಳಲ್ಲಿ ಗುರಿ ಮುಟ್ಟಿ, ಒಲಿಂಪಿಕ್ಸ್‌ಗೆ ಅರ್ಹತೆ ಗಿಟ್ಟಿಸಿಕೊಂಡರು.
‘ಸ್ಟೆಬಿಲೈಜರ್‌ ತಯಾರಿಸುವ ಹಲವು ಕಂಪೆನಿಗಳಿವೆ.
ರಾಜ್ಯ ಸರ್ಕಾರ ಮತ್ತು ಯೋಜನಾ ಮಂಡಳಿ ಬಹಳ ಹಿಂದೆಯೇ ವಿವಿಧ ನಗರಗಳು ಮತ್ತು ಜಿಲ್ಲೆಗಳ ಅಭಿವೃದ್ಧಿಗೆ ಯೋಜನೆಯನ್ನು ರೂಪಿಸಬೇಕಿತ್ತು.
ಪ್ರಗತಿಪರ ರೈತ ಲಕ್ಷ್ಮಣ ಅನುಸರಿಸಿ ರುವ ವೈಜ್ಞಾನಿಕ ಕೃಷಿ ಪದ್ಧತಿಯನ್ನೇ ಗ್ರಾಮದ ಎಲ್ಲಾ ರೈತರು ಅನುಸರಿಸುವು ದಕ್ಕೆ ಅಭಿನಂದಿಸಿದರಲ್ಲದೆ, ಇದನ್ನೇ ಇತರೆ ಗ್ರಾಮದ ರೈತರು ಅಳವಡಿಸಿ ಕೊಳ್ಳಲು ಅವರು ಕರೆ ನೀಡಿದರು.
ತುಂಬಿದ ಕಾಡಿನಲ್ಲಿ ರೆಂಬೆಕೊಂಬೆಗಳ ನಡುವೆ ಈಜಿದಂತೆ, ತೇಲಿದಂತೆ ಹಾರುವ ಈ ಕಾಜಾಣಗಳ ಹಾರಾಟವೇ ರೋಮಾಂಚಕ.
ಬುಚ್ ಅವರ ಸ್ಮರಣಾರ್ಥ ಸಭೆಯಲ್ಲಿ ಪಾಲ್ಗೊಂಡಿದ್ದ ಮಾಜಿ ಪ್ರಧಾನಿ ಮನಮೋಹನ್ ಸಿಂಗ್ ಹಾಗೂ ಬಿಜೆಪಿ ಹಿರಿಯ ನಾಯಕ ಎಲ್.
ಇಂದು ಬೆಳಗಿನ ಜಾವ ಬೆಂಕಿ ಅವಘಡ ಸಂಭವಿಸಿದ್ದು, ಮಾರುಕಟ್ಟೆಯ ಸುತ್ತಲೂ ದಟ್ಟ ಹೊಗೆ ಆವರಿಸಿದೆ.
ಉಮಾ ಭಾರತಿ ವಿರುದ್ಧ ಜಾಮೀನು ರಹಿತ ಬಂಧನ ವಾರಂಟ್ ಜಾರಿಮಾನನಷ್ಟ ಮೊಕದ್ದಮೆ ಪ್ರಕರಣಕ್ಕೆ ಸಂಬಂಧಿಸಿದಂತೆ ಕೇಂದ್ರ ಜಲ ಸಂಪನ್ಮೂಲ ಸಚಿವೆ ಉಮಾ ಭಾರತಿ ಅವರ ವಿರುದ್ಧ ಸ್ಥಳೀಯ..
ಪಾಕಿಸ್ತಾನ ಮೊದಲು ತಾನೇ ಜೀವಕೊಟ್ಟ ಭಯೋತ್ಪಾದನೆಯನ್ನು ಮಟ್ಟಹಾಕಬೇಕಿದೆ.
ಶಿಕ್ಷಣ ವ್ಯವಸ್ಥೆಯನ್ನು ತನ್ನ ಹತೋಟಿಗೆ ತೆಗೆದುಕೊಳ್ಳುವುದರ ಮುನ್ಸೂಚನೆಯಾಗಿದೆ’ ಎಂದು ದೂರಿದರು.
ಈ ಊಟದಲ್ಲಿ ವಿಶೇಷವಾಗಿ ಇಷ್ಟವಾಗುವುದು ಪಡ್ಡು.
ಇದರಲ್ಲಿ ಸಿಗ್ನೇಚರ್ ಕಾರ್ಡ್, ಪ್ಲಾಟಿನಂ ಕಾರ್ಡ್ ಬಳಕೆ ಮಾಡಬಹುದು.
ಚಿತ್ರವನ್ನು ಗೋಲ್ಡನ್‌ ಮೂವೀಸ್‌, ಯೋಗರಾಜ್‌ ಮೂವೀಸ್‌ ಮತ್ತು ಎಸ್‌.
ಸಂತ ಫ್ರಾನ್ಸಿಸ್ ಇಂಗ್ಲಿಷ್ ಶಾಲೆ: 1989ರಲ್ಲಿ ಸಂತ ಫ್ರಾನ್ಸಿಸ್ ಆಂಗ್ಲ ಮಾಧ್ಯಮ ಶಾಲೆ ಆರಂಭಗೊಂಡಿತು. 1999ರಲ್ಲಿ ಈ ಶಾಲೆಯು ಪ್ರತ್ಯೇಕ ಕಟ್ಟಡಕ್ಕೆ ಸ್ಥಳಾಂತರಗೊಂಡಿತು.
ಸಮೂಹ ಸಾರಿಗೆ ಸೌಲಭ್ಯವನ್ನು ಬಲಗೊಳಿಸಿದರೆ ಸಾವಿರಾರು ಕಾರುಗಳು ರಸ್ತೆಗಿಳಿಯುವುದು ತಪ್ಪುತ್ತದೆ.
ಸಮಸ್ಯೆ ಎದುರಾದರೂ, ಬಹಳಷ್ಟು ಜನ, ಕೇಂದ್ರ ಸರ್ಕಾರದ ಈ ನಿರ್ಧಾರವನ್ನು ಸ್ವಾಗತಿಸಿದರು.
ನಾವು ಸೂಕ್ಷ್ಮಜೀವಿಗಳಾಗಿರಬೇಕು, ಆದರೆ ನಮ್ಮ ಸೂಕ್ಷ್ಮತೆ ನಮ್ಮನ್ನೇ ಕೊರೆದು ತಿನ್ನಬಾರದು.
ಇನ್ನು ಉಗ್ರರು ಜೈಲಿನ ಮೇಲೆ ದಾಳಿ ಮಾಡಿ ಪರಾರಿಯಾಗುವುದಕ್ಕೆ ಜೈಲಿನಲ್ಲಿದ್ದ ಭದ್ರತಾ ಲೋಪಗಳೇ ಪ್ರಮುಖ ಕಾರಣ ಎಂದು ಹೇಳಲಾಗುತ್ತಿದ್ದು, ಘಟನೆ ನಡೆದಾಗ ಜೈಲಿನ ಅಧೀಕ್ಷಕ ಹಾಗೂ ಉಪ ಜೈಲು ಅಧೀಕ್ಷಕರು ಸ್ಥಳದಲ್ಲಿಯೇ ಇರಲಿಲ್ಲ.
ಜಯಶ್ರೀ ಅವರನ್ನು ಕೂಡ ಹಾಗೆ ಮಾಡಿದ್ರು.
ಆದರೆ ಮೈಸೂರು ರಾಜ್ಯವು ಬ್ರಿಟಿಷರ ಆಳ್ವಿಕೆಗೆ ಒಳಪಟ್ಟಾಗ ಅವರಿಂದ ರಾಜ್ಯವನ್ನು ಬಿಡಿಸಲು ತನ್ನ ಸ್ವಂತ ಮಕ್ಕಳನ್ನು ಒತ್ತೆ ಇಟ್ಟ ನಾಡಿನ ಹೆಮ್ಮೆಯ ಪುತ್ರ ಟಿಪ್ಪು ಎಂದು ಬಣ್ಣಿಸಿದರು.
ನಮ್ಮ ನೋವು ಏನೆಂಬುದನ್ನು ಸಚಿವ ಜನಾರ್ಧನರೆಡ್ಡಿ, ಕರುಣಾಕರ ರೆಡ್ಡಿಯವರ ಮುಂದೆ ನಾವು ತಿಳಿಸಿದ್ದು ಈ ವಿಷಯಗಳನ್ನೆಲ್ಲವೂ ಪಕ್ಷದ ವರಿಷ್ಠರಿಗೆ ತಿಳಿಸಿದ ನಂತರವೇ ವರಿ ಷ್ಠರು ನಮ್ಮ ಬೇಡಿಕೆ ಈಡೇರಿಸಲು ಒಪ್ಪಿಕೊಂಡಿದ್ದಾರೆ ಎಂಬ ವಿಶ್ವಾಸ ನಮಗೆ ಇದೆ ಎಂದರು.
‘ನಮಗೇನು ಕೊಠಡಿ ಬೇಡ, ಕನಿಷ್ಠ ಕುಳಿತುಕೊಳ್ಳಲು ಸ್ಥಳಾವಕಾಶ ಬೇಕು.
ಹಳೆಯ ನೋಟು ಜಮಾವಣೆಗೆ ಡಿ.30 ಡೆಡ್ ಲೈನ್; ಯಾವುದೇ ಕಾರಣಕ್ಕೂ ವಿಸ್ತರಣೆ ಇಲ್ಲ: ಆರ್ ಬಿಐಹಳೆಯ ನೋಟುಗಳನ್ನು ಬ್ಯಾಂಕುಗಳಲ್ಲಿ ಜಮಾ ಮಾಡಲು ಡಿಸೆಂಬರ್ 30 ಕೊನೆಯ ದಿನಾಂಕವಾಗಿದ್ದು, ಯಾವುದೇ ಕಾರಣಕ್ಕೂ ಇದನ್ನು ವಿಸ್ತರಣೆ ಮಾಡುವುದಿಲ್ಲ ಎಂದು ಭಾರತೀಯ ರಿಸರ್ವ್ ಬ್ಯಾಂಕ್ ಮಂಗಳವಾರ ಸ್ಪಷ್ಟಪಡಿಸಿದೆ.
ತಮ್ಮ ಊರಿಗೆ ಬಂದಿದ್ದ ಗಾಂಧೀಜಿಯವರಿಗೆ ತಮ್ಮ ಮೈಮೇಲಿದ್ದ ಬಂಗಾರದ ಒಡವೆಗಳನ್ನು ಇನ್ನೂ ಹತ್ತನೇ ವಯಸ್ಸಿನ ಬಾಲಕಿಯಾಗಿದ್ದಾಗಲೇ ಗಾಂಧಿಜಿಗೆ ನೀಡಿದ್ದವರು ಅವರು.
ಹಾಗೆಯೇ ಅದರ ಬದಲಿಗೆ ಹೊಸ 500 ಹಾಗೂ 1,000 ರೂಪಾಯಿಗಳ ನೋಟುಗಳನ್ನು ಘೋಷಿಸಿದರು.
ಆದರೆ, ನಮಗೆ ನಾವೇನು ಮಾಡಬೇಕೆಂದುಕೊಂಡಿದ್ದೇವೋ..
ಐಐಟಿಗಳಲ್ಲಿ ಕುಸಿಯುತ್ತಿರುವ ಗುಣಮಟ್ಟದ ಶಿಕ್ಷಣ, ಹೊಸ ಐಐಟಿಗಳನ್ನು ಕಾಡುತ್ತಿರುವ ಬೋಧಕರ ಸಮಸ್ಯೆಗಳ ನಡುವೆ ಕರ್ನಾ­ಟಕಕ್ಕೂ ಒಂದು ಐಐಟಿಯನ್ನು ಕೇಂದ್ರ ಸರ್ಕಾರದ ಹಣಕಾಸು ಸಚಿವ ಅರುಣ್ ಜೇಟ್ಲಿ ಘೋಷಿಸಿದ್ದಾರೆ.
ಮಂಜುನಾಥ) ಹೇಳುವ ಮಾತಿನಲ್ಲಿ ಈ ನಿಯತ್ತು -ಗೀಯತ್ತು ಗಿಟ್ಸಾಂಗಿಲ್ಲ, ಅದೆಲ್ಲಾ ಕಿಟಕಿ -ಬಾಗಿಲು ಇರೋ ಗಾರೆ ಮನೆಗೆ, ನಮ್ಮ ತಡಿಕೆ ಮನೆಗೆ ಎಂತ ನಿಯತ್ತು ಅಂತೀರಿ.
ಎರಡು ವರ್ಷಗಳ ಕೆಳಗೆ ಕರ್ನಾಟಕ ಸರ್ಕಾರ ಆನ್‌ಲೈನ್ ಟ್ರೇಡಿಂಗ್ ಶುರು ಮಾಡಿದಾಗ ದಲ್ಲಾಳಿಗಳ ಮೋಸಕ್ಕೆ ಕಡಿವಾಣ ಬೀಳತೊಡಗಿತ್ತು.
ರಾಜ್ಯದ ಎಲ್ಲಿಯೆು ಆದರೂ ರೈತರ ಹೋರಾಟದಲ್ಲಿ ಗಾಂಧಿ ಮಾದರಿ ಯಲ್ಲಿ ಪ್ರತಿಭಟನೆ ನಡೆಸುತ್ತೇನೆ.
ಗುಲಾಬಿ ಕೆನ್ನೆ … ಎಂಬ ಹಾಡನ್ನು ಚೀನಾದ ಸುಮದರ ತಾಣಗಳಲ್ಲಿ ಚಿತ್ರೀಕರಿಸಿದ್ದಾರೆ ಎಂದು ಚಿತ್ರದ ನಾಯಕಿ ಅಮೂಲ್ಯ ತಿಳಿಸಿದರು.
ಅವರು ಆಕ್ರೋಶಿತಗೊಂಡಿದ್ದಾರೆ’ ಎಂದು ಹೇಳಿಕೊಳ್ಳುತ್ತಾರೆ ಮಾಯಾವತಿ.
ಪ್ರಾಂಶುಪಾಲರಾಗಿ ವಿವಿಧ ಹುದ್ದೆಗಳನ್ನು ಅಲಂಕರಿಸಿ ೧೯೭೩ ರಲ್ಲಿ ನಿವೃತ್ತರಾದರು.
ಆರ್ಥಿಕ ಶಕ್ತಿಯಾಗಿ ರೂಪುಗೊಂಡಿದ್ದರೂ, ಇತರ ಜಾಗತಿಕ ವಿಷಯಗಳಲ್ಲಿ ಜಪಾನ್ ಆಸಕ್ತಿ ವಹಿಸಲಿಲ್ಲ.
ರಾತ್ರಿ ವೇಳೆಯಲ್ಲಿ ಮಾತ್ರ ಸಂಚ ರಿಸುವ ಇವು, ಭಾನುವಾರ ಬೆಳಿಗ್ಗೆ ೬ ಗಂಟೆಯಲ್ಲಿ ಭೀಮನಹಳ್ಳಿ ಕೆರೆಯಲ್ಲಿ ಆಟವಾಡುತ್ತಿದ್ದವು.
ವಿಳಂಬ ಮಾಡದೆ ಜೀವ ವಿಮೆ ಪಾಲಿಸಿ ಖರೀದಿಸಿ ಆರ್ಥಿಕ ಭದ್ರತೆಯ ಜೀವನ ಹೊಂದುವುದು ಮುಖ್ಯ.
ಅಚ್ಚರಿಯ ಬೆಳವಣಿಗೆಯೊಂದರಲ್ಲಿ ತಮಿಳುನಾಡಿಗೆ ಕಳೆದ ಹಲವು ದಿನಗಳಿಂದ ಹರಿಯುತ್ತಿದ್ದ ಕಾವೇರಿ ನದಿ ನೀರನ್ನು ಕರ್ನಾಟಕ ಸರ್ಕಾರ ಭಾನುವಾರ ಸ್ಥಗಿತಗೊಳಿಸಿ ಮತ್ತೆ ಬಿಡುಗಡೆ ಮಾಡಿದೆ ಎಂದು ತಿಳಿದುಬಂದಿದೆ.
ಇಲ್ಲಿನ ರೈಲ್ವೆ ಸ್ಟೇಷನ್‌ ರಸ್ತೆಯಲ್ಲಿರುವ ಎಸ್‌ಬಿಐ ಬ್ಯಾಂಕ್‌ ಬಿಡುವಿಲ್ಲದೇ ಜನರಿಗೆ ನಗದು ವಿತರಿಸುವ ಕಾರ್ಯ ಮಾಡುತ್ತಿದೆ.
ಈ ಹಿನ್ನೆಲೆಯಲ್ಲಿ ಮುಂದೆ ಎದುರಾಗಲಿರುವ ಸವಾಲುಗಳನ್ನು ಎದುರಿಸಲು ಸಜ್ಜಾಗಬೇಕಾಗಿದೆ ಎಂದು ಹೇಳಿದರು.
ಡೇಟ್ ಎಕ್ಸ್‌ಪೈರ್ ಆದ ಖಾದ್ಯ - ಪೇಯಗಳೂ ಇಲ್ಲಿ ಮಾರಾಟಕ್ಕಿರುವ ಕಾರಣ ಪ್ರವಾಸಿಗರು ಎಚ್ಚರದಿಂದಿರುವುದು ಉತ್ತಮ.
"ಮನೆಯಿಂದ ದೂರವಾಣಿ ಕರೆಗಳು ಹೊರಹೋಗದಂತೆ ತಡೆಯಲು ಅಧಿಕಾರಿಗಳು ಜಾಮರ್ ಗಳನ್ನೂ ಅಳವಡಿಸಿದ್ದಾರೆ" ಎಂದು ಮೂಲಗಳು ತಿಳಿಸಿವೆ.
ತಣ್ಣನೆ ಗಾಳಿ ಕಿವಿಗೆ ತಾಕುತ್ತಿರುವಾಗ ಕಾಫಿ ಹೀರುವುದೇ ಖುಷಿ.
ಸರ್ಕಾರಿ ಭೂಮಿ ಒತ್ತುವರಿ, ಕೆರೆ ಒತ್ತುವರಿ, ನದಿ ನೀರಿನ ವಿವಾದಗಳು ಮತ್ತು ಅಧಿಕೃತ ಭಾಷೆಗೆ ಎದುರಾಗಿರುವ ಆತಂಕಗಳ ಕುರಿತು ಈ ಹೊಸ ಸಮಿತಿ ಪರಿಶೀಲನೆ ನಡೆಸಲಿದೆ.
ನಾಯಿ ಮರಿಗಾಗಿ ಮದುವೆಯನ್ನೇ ನಿರಾಕರಿಸಿದ ಬೆಂಗಳೂರಿನ ಯುವತಿಪ್ರೀತಿಯ ನಾಯಿಮರಿಗಾಗಿ ಮದುವೆಯನ್ನೇ ನಿರಾಕರಿಸಿ ಬೆಂಗಳೂರಿನ ಕರಿಷ್ಮಾ ವಾಲಿಯಾ ಎಂಬುವರು ಇದೀಗ ಫೇಸ್ಬುಕ್ ಮತ್ತು ಟ್ವೀಟರ್ ಗಳಲ್ಲಿ ಹೀರೋಯಿನ್..
ವಿಷಯಕ್ಕೊಂದು ವಿಶ್ವವಿದ್ಯಾಲಯ ಕಟ್ಟುವ ಭರಾಟೆಯಲ್ಲಿರುವಾಗಲೇ ಕರ್ನಾಟಕದಲ್ಲಿ ರಾಜ್ಯ ವಿಶ್ವವಿದ್ಯಾಲಯಗಳನ್ನು ಮತ್ತು ಎಲ್ಲ ಜಿಲ್ಲೆಗಳಲ್ಲಿ ಸ್ನಾತಕೋತ್ತರ ಕೇಂದ್ರಗಳನ್ನು ಸ್ಥಾಪಿಸುವುದೂ ಮುಂದುವರೆದಿದೆ.
ಭಾಗ್ಯಲಕ್ಷ್ಮಿ ಅವರು ಹಾಕಿರುವ ಈ ಪೋಸ್ಟ್ ನ್ನು ಸಾಕಷ್ಟು ಜನರು ಶೇರ್ ಮಾಡಿದ್ದು, ಪ್ರಕರಣ ಕುರಿತು ಸಾಮಾಜಿಕ ಜಾಲತಾಣದಲ್ಲಿ ಸಾಕಷ್ಟು ಟೀಕೆಗಳು ವ್ಯಕ್ತವಾಗುತ್ತಿವೆ.
ಪ್ರತಿನಿತ್ಯದ ತರಗತಿಯಲ್ಲಿ ವಿದ್ಯಾರ್ಥಿಗಳಿಗೆ ಪ್ರಚಲಿತ ವ್ಯಾಪಾರದ ವಿದ್ಯಮಾನಗಳ ಕುರಿತು ಅವರದೇ ಆದ ಅಭಿಪ್ರಾಯ ಮಂಡಿಸಲು ಅವಕಾಶ ನೀಡಬೇಕು.
ಅವಳಿ ನಗರದಲ್ಲಿ ನ.26 ರಿಂದ 30 ರವರೆಗೆ ಉಳಿತಾಯ ಖಾತೆ ತೆರೆಯುವ ಅಭಿಯಾನ ನಡೆಯಲಿದೆ.
ಇಂತಹ ಸಂದರ್ಭದಲ್ಲಿ ಕನಿಷ್ಠ ಅಕ್ಕಿಯನ್ನಾದರೂ, ೩ ರೂ.
ದಂಪತಿಗಳು ವಿಷ ಸೇವನೆ ಮಾಡಿ ಆತ್ಮಹತ್ಯೆ ಮಾಡಿಕೊಂಡಿರಬಹುದು ಎಂದು ಶಂಕಿಸಲಾಗಿದೆ.
ಯಾವುದೇ ಶಾಲೆ ಅಥವಾ ಕಾಲೇಜುಗಳ ವಾರ್ಷಿಕೋತ್ಸವಗಳನ್ನೇ ನಾವು ಗಮನಿಸದೆ ಆದಲ್ಲಿ ಅಲ್ಲಿಯೂ ಸಹಾ ಇಂಗ್ಲೀಷ್ ಹಾಗೂ ಹಿಂದಿ ಗೀತೆಗಳಿಗೆ ತುಂಡುಡುಗೆಗಳನ್ನು ಧರಿಸಿಕೊಂಡು ನೃತ್ಯ ಮಾಡುವುದು ಫ್ಯಾಷನ್ ಶೋಗಳು.
‘ಪ್ರೀತ್ಸೋ ಹೃದಯಗಳ ಸುತ್ತ’ ಎನ್ನುವ ಅಡಿಬರಹ ಇರುವ ಚಿತ್ರದ..
ದೇಶವನ್ನು ಕಾಯುವ ಯೋಧರ ಕಡೆಗೂ ಉಪೇಕ್ಷೆ-ಅನ್ಯಾಯಗಳ ಪಟ್ಟಿ ಕೊನೆಯಾಗುವಂಥದಲ್ಲ!
ಆಂಧ್ರಶೈಲಿ ಸೋರೆಕಾಯಿ ಪಲ್ಯ ಮಾಡುವ ವಿಧಾನ ನಗರೋಟಾ ಉಗ್ರ ದಾಳಿಯ ಹುತಾತ್ಮರಿಗೆ ಅಂತಿಮ ಗೌರವ ಸಮರ್ಪಣೆ ದೇಶಾದ್ಯಂತ ಬಣ್ಣದ ಹಬ್ಬ 'ಹೋಳಿ' ಸಂಭ್ರಮದ ಚಿತ್ರಗಳು ಬಾಲಿವುಡ್ ನಟಿ ಶಬನಾ ಅಝ್ಮಿ ತಮ್ಮ ಪತಿಯೊಂದಿಗೆ ಹೇಳಿ ಆಚರಿಸಿದ್ದು ಹೀಗೆ.
ಶ್ರೀರಾಮುಲು ಅವರಿಗೆ ಈ ಬಾರಿ ಟಿಕೆಟ್ ನೀಡದಿರಲು ಬಿಜೆಪಿ ನಿರ್ಧರಿಸಿದೆ ಎಂದು ಮೂಲಗಳು ತಿಳಿಸಿವೆ.
ಬೇರೆಯವರು ಸಹ ತಮಗೆ ಸುಳ್ಳು ಹೇಳುವುದನ್ನು, ಮೋಸ ಮಾಡುವುದನ್ನು, ದ್ವೇಷಿಸುವುದನ್ನು ಖಂಡಿತ ಇಷ್ಟಪಡುವುದಿಲ್ಲ.
ಈಗ ಈ ಕ್ಷಣದಲ್ಲಿ ಭೂತಕಾಲ ಇರುವುದಿಲ್ಲ.
ಈ ಬಗ್ಗೆ ಖಾಸಗಿ ಪತ್ರಿಕೆಯೊಂದು ವರದಿ ಮಾಡಿದ್ದು, ಪತ್ರಿಕಾ ವರದಿಯನ್ವಯ ಸಾಮಾನ್ಯ ಗ್ರಾಹಕರಿಗೆ ನೀಡಲಾಗುವ ಗೃಹಸಾಲದ ವಾರ್ಷಿಕ ಬಡ್ಡಿ ದರ ಶೇ.9.15ಕ್ಕೆ ಇಳಿಕೆಯಾಗಿದೆ.
ಇದರಲ್ಲಿ ಮತ್ತೆ ಅಲಿಪ್ತ ಜಾಲ ಪರಿಕಲ್ಪನೆಗೆ ಸಂಪೂರ್ಣ ವಿರುದ್ಧವಾಗಿರುವ ಪ್ರಸ್ತಾಪಗಳಿವೆ.
ಯಡಿಯೂರಪ್ಪ ಜೊತೆ ಕೆಲಸ ಮಾಡುವ ಆಶಾಭಾವನೆ ಹೊಂದಿದ್ದೇನೆ ಎಂದರು.
ಅಧಿಕಾರ ಹಸ್ತಾಂತರ ಎಂಬ ಈ ಕಸರತ್ತು ಚುನಾವಣೆಯ ಮರುದಿನದಿಂದಲೇ ಆರಂಭವಾಗುತ್ತದೆ ಮತ್ತು ಜನವರಿ 20ರ ಪ್ರಮಾಣವಚನ ದಿನದವರೆಗೂ ನಡೆಯುತ್ತದೆ.
ಏಕೆಂದರೆ ನನ್ನ ವ್ಯಕ್ತಿತ್ವಕ್ಕೆ ವಿರುದ್ಧವಾದ ಪಾತ್ರವದು.
ಆಶ್ರಮದಲ್ಲಿದ್ದ ಇಪ್ಪತ್ತೈದು ಜನ ಗಂಡಸರು, ಹೆಂಗಸರು ಒಂದೇ ಅಡುಗೆ ಮನೆಯಲ್ಲಿ ಊಟ ಮಾಡುತ್ತಿದ್ದರು; ಒಂದು ಸಂಸಾರದಂತೆ ಬದುಕುತ್ತಿದ್ದರು.
ಸಂಘಟಕರ ಜತೆ ಸುಮಾರು ಅರ್ಧ ತಾಸು ರಂಗಮಂದಿರದಲ್ಲೇ ಕಾದು ಕುಳಿತು ಯುವಜನೋತ್ಸವ ಉದ್ಘಾಟಿಸಿ ಮಾತನಾಡಿದ ತಾಲ್ಲೂಕು ಪಂಚಾಯಿತಿ ಅಧ್ಯಕ್ಷ ಎಂ.
ಸಂಘರ್ಷದ ಸುಳಿಯಲ್ಲಿ ವನ್ಯಜೀವಿ ಸಂರಕ್ಷಣೆ ಆರೋಗ್ಯ ಹಕ್ಕಿನ ಅನುಷ್ಠಾನ: ಎಡವಿದ್ದೆಲ್ಲಿ?
ಕೃಪಾಲ್ ನೋಟು ರದ್ದತಿಯಲ್ಲಿ ಕಂಡ ಡಿಜಿಟಲ್ ಡಿವೈಡ್ವಿದ್ಯುನ್ಮಾನ ಕಂದಕ ಎಂಬ ಪರಿಕಲ್ಪನೆಯನ್ನು ಹೆಚ್ಚಿನವರು ಅರ್ಥ ಮಾಡಿಕೊಂಡದ್ದು ಮಾಹಿತಿ ತಂತ್ರಜ್ಞಾನ ಒದಗಿಸುತ್ತಿರುವ ಸೌಲಭ್ಯಗಳನ್ನು ಬಳಸುವ ಅವಕಾಶ ಇರುವವರು ಮತ್ತು ಇಲ್ಲದವರು ಎಂಬ ಸರಳ ವ್ಯಾಖ್ಯೆಯ ಮೂಲಕ.
ಆಂಧ್ರಶೈಲಿ ಸೋರೆಕಾಯಿ ಪಲ್ಯ ಮಾಡುವ ವಿಧಾನ ನಗರೋಟಾ ಉಗ್ರ ದಾಳಿಯ ಹುತಾತ್ಮರಿಗೆ ಅಂತಿಮ ಗೌರವ ಸಮರ್ಪಣೆ ಇತ್ತೀಚೆಗಷ್ಟೇ ಪ್ರಧಾನಿ ಮೋದಿ ಅವರು ಜರ್ಮನಿಯ ಹನೂವರ್’ವಲ್ಲಿ ಮೇಕ್ ಇನ್ ಇಂಡಿಯಾ ಯೋಜನೆಯ ಬಗ್ಗೆ ಅಲ್ಲಿನ ಉದ್ಯಮಿಗಳ ಜೊತೆ ಒಂದು ಸಭೆ ನಡೆಸಿದ್ದರು.
ಹುಡುಗಿಯರಿಗೆ ಈ ಎಲ್ಲ ವರ್ತನೆ ಯಾಕೋ ಅವರ ವಯಸ್ಸಿಗಿಂತ, ಮದುವೆಯ ಬಗೆಗಿನ ಮಾಹಿತಿಗಿಂತ, ಅವರ ಒಟ್ಟೂ ವ್ಯಕ್ತಿತ್ವಕ್ಕಿಂತ ಬಹಳ ದೊಡ್ಡ ಒಗಟಾಗಿ ಕಂಡಿತು.
ಪ್ರತಿಪಕ್ಷಗಳ ತೀವ್ರ ಗದ್ದಲದ ನಡುವೆಯೂ ಯಾವುದೇ ಚರ್ಚೆ ಇಲ್ಲದೆ ಆದಾಯ ತೆರಿಗೆ ಕಾಯಿದೆ ತಿದ್ದುಪಡಿ ಮಸೂದೆಯನ್ನು ಅಂಗೀಕರಿಸಲಾಗಿದ್ದು, ಇದು ಹಣಕಾಸು ಮಸೂದೆಯಾಗಿರುವುದರಿಂದ ರಾಜ್ಯಸಭೆಯಲ್ಲಿ ಮಂಡಿಸಿ ಅನುಮೋದನೆ ಪಡೆಯುವ ಅಗತ್ಯ ಇಲ್ಲ.
ಅವರು ಊಟ, ತಿಂಡಿ, ನಿದ್ದೆ ಎಲ್ಲವೂ ಬಿಟ್ಟು ತಪಸ್ಸು ಮಾಡಲೇ ಬೇಕು ಆಗ ಮಾತ್ರ ಫಲ ಸಿಗುತ್ತದೆ.
ಆಕೆ ತಪ್ಪು ತಿದ್ದುಕೊಂಡರೆ ಜಾಣೆಯಾಗುತ್ತಾಳೆ.
ತಿಂಗಳ ಹಿಂದೆ ಗಣೇಶನ ಹಬ್ಬಕ್ಕೆ ಚಪ್ಪರ ಹಾಕಲು ಕುಳುವಾಡಿಕೆ ಕುಟುಂಬಗಳವರು ನಿರಾ ಕರಿಸಿದ್ದರು.
ಹೆಣ್ಣಿನ ಮೇಲೆ ಹೊಸ ಹೊಸ ಬಗೆಯ ದೌರ್ಜನ್ಯಗಳು ಆರಂಭವಾದವು.
82ನೇ ಅಖಿಲ ಭಾರತ ಕನ್ನಡ ಸಾಹಿತ್ಯ ಸಮ್ಮೇಳನದ ಅಂಗವಾಗಿ ಗುರುವಾರ ನಡೆದ ಆಹಾರ ಉಪಸಮಿತಿ ಸಭೆಯಲ್ಲಿ ಅವರು ಮಾತನಾಡಿದರು.
ನಿಮ್ಮಿಂದ ಹಣದ ಸಹಾಯ ದೊರಕಿದರೆ ಅನುಕೂಲವಾಗುತ್ತದೆ’.
ತುಂಬ ಸಲ ಹೇಳಿದ ಮಾತನ್ನು ಇನ್ನೊಮ್ಮೆ ಹೇಳಲೇಬೇಕು.
ಅಗತ್ಯವಾದಷ್ಟು ಹುದ್ದೆಗಳನ್ನು ಸೃಷ್ಟಿಮಾಡಿ ಸೇವಾವಧಿ ಮತ್ತು ಅರ್ಹತೆಯ ಆಧಾರದ ಮೇಲೆ ಅತಿಥಿ ಉಪನ್ಯಾಸಕರಿಗೆ ಆದ್ಯತೆ ನೀಡಿ ಹೊಸ ನಿರುದ್ಯೋಗಿಗಳ ಆಯ್ಕೆಗೂ ಅವಕಾಶ ನೀಡುವ ಹೊಸ ನಿಯಮಾವಳಿ ರೂಪಿಸಲು ಸಾಧ್ಯ.
ಲಕ್ಷ್ಮಿ ಆ ಹರಳನ್ನು ಸಂತೋಷದಿಂದ ತಂದು ನೀರಿನಲ್ಲಿ ತೊಳೆದು ಚಿನ್ನದ ಕೆಲಸದ ಚೆಲುವಯ್ಯನಿಗೆ ತೋರಿಸಿ, ಹಣ ಬಂದರೆ ತೆಗೆದುಕೊಂಡು ಬರುವಂತೆ ಗಂಡನಿಗೆ ಹೇಳಿದಳು.
ಮುಖ್ಯ ಶಿಕ್ಷಕಿ ರಿಯಾನ ಭಾಗ್ಯ ಅಧ್ಯಕ್ಷತೆ ವಹಿಸಿದ್ದರು.
ಮೈಸೂರು ನಗರ ಅಂತರ ಕಾಲೇಜುಮಟ್ಟದ ಈಜು ಸ್ಪರ್ಧೆಯಲ್ಲಿ ಕೀರ್ತನಾ 9 ವಿಭಾಗಗಳಲ್ಲಿ ಪ್ರಥಮ ಸ್ಥಾನ ಪಡೆದು ಗಮನ ಸೆಳೆದಿದ್ದಾರೆ.
ಪ್ರಧಾನಿ ಮೋದಿ ವಿಯೆಟ್ನಾಂ ಪ್ರವಾಸ: 12 ಒಪ್ಪಂದಗಳಿಗೆ ಸಹಿವಿಯೆಟ್ನಾಂ ಪ್ರವಾಸದಲ್ಲಿರುವ ಪ್ರಧಾನಿ ನರೇಂದ್ರ ಮೋದಿ, ವಿಯೆಟ್ನಾಯಂ ನೊಂದಿಗೆ ರಕ್ಷಣಾ ಕ್ಷೇತ್ರ, ಆರೋಗ್ಯ ಸೇರಿದಂತೆ 12 ಒಪ್ಪಂದಗಳಿಗೆ ಸಹಿಹಾಕಿದ್ದಾರೆ.
ಪಾಕಿಸ್ತಾನದ ಈ ವರ್ತನೆಗೆ ಮೋದಿ ಸರ್ಕಾರ ದಿಟ್ಟ ಉತ್ತರವನ್ನು ನೀಡಲಿದೆ.
ವಿಧಾನಮಂಡಲ ಕಲಾಪ ನಿಯಮಕ್ಕೆ ತಿದ್ದುಪಡಿ; ಅರ್ಧ ದಿನ ಗದ್ದಲವಿಲ್ಲ ಬ್ರಿಗೇಡನ್ನು ಬಿಗ್‌ಬಾಸ್‌ ಗಮನಿಸ್ತಿದ್ದಾರೆ ಆಹಾರ ಸರಪಳಿಯಲ್ಲಿ ಹಲಸೀಗ ಹುಮ್ಮಸ್ಸಿನ ವಿಷಯ ಕಷ್ಟ ಕಾಲದಲ್ಲಿ ಮದುವೆ ಹಣಕಾಸಿಗೇನು ಮಾಡುವೇ?
ಬೇಡಿಕೆ ಈಡೇರಿಸದೆ ಟೋಲ್‌ ಸಂಗ್ರಹಕ್ಕೆ ಮುಂದಾದರೆ ಹೆದ್ದಾರಿ ತಡೆದು ಪ್ರತಿಭಟನೆ ನಡೆಸುವುದಾಗಿ ಎಚ್ಚರಿಸಿದರು.
ಜಗತ್ತಿನ ಅತೀ ದೊಡ್ಡ ಬ್ಯಾಂಕುಗಳಲ್ಲಿ ಒಂದಾಗಿದ್ದ ಫಬೇರ್ ಸ್ಟರ್ನ್ಸ್ಫ ಎಂಬ ಬ್ಯಾಂಕು ಮೂರೆ ದಿನಗಳಲ್ಲಿ ಕಡ್ಲೆಕಾಯಿ ಬೆಲೆಗೆ ಫಜೆ ಪಿ ಮೋರ್ಗನ್ಫಗೆ ಮಾರಾಟವಾಯಿತು.
ಆಂಧ್ರಶೈಲಿ ಸೋರೆಕಾಯಿ ಪಲ್ಯ ಮಾಡುವ ವಿಧಾನ ನಗರೋಟಾ ಉಗ್ರ ದಾಳಿಯ ಹುತಾತ್ಮರಿಗೆ ಅಂತಿಮ ಗೌರವ ಸಮರ್ಪಣೆ ಲೆ.
ಈ ಯೋಜನೆ ಜಾರಿಯಾದರೆ ದಿನಕ್ಕೆ 35-40 ಸಾವಿರ ಲೀಟರ್‌ ಹಾಲು ಕ್ಷೀರ ಭಾಗ್ಯ ಯೋಜನೆಗೆ ಖರ್ಚಾಗಲಿದೆ ಎಂದು ವಿವರಿಸಿದರು.
ಆ ನಂತರವೂ ಅವರ ಅಬ್ಬರ ಮುಂದುವರಿಯಿತು.
ಅದಕ್ಕೆ ಉತ್ತರ, ಖಂಡಿತವಾಗಿಯೂ ನಕಮುರಯದ ‘ಇಂಡಿಯನ್ ಕರಿ’.
ಒಳಗೆ ಬಂದು ಚಿತ್ರಾಳನ್ನು ಉದ್ದೇಶಿಸಿ ‘ಈ ಥರದ ಆಲೋಚನೆಗಳನ್ನು ಇಟ್ಟುಕೊಳ್ಳೋದು ಒಳ್ಳೇದೇ.
ಅವರಿಗೆ ಒಳ್ಳೆಯ ಮುತ್ಸದ್ದಿಯಾಗಬೇಕೆಂಬ ಹಂಬಲವೂ ಇರುತ್ತದೆ.
ಹೊರಾಂಗಣ ವಾಯು ಮಾಲಿನ್ಯದ ಜತೆಗೆ ಒಳಾಂಗಣ ವಾಯು ಮಾಲಿನ್ಯವೂ ಅಪಾಯಕಾರಿ ಮಟ್ಟದಲ್ಲಿ ಇರುವುದು ಇನ್ನೊಂದು ಕಳವಳಕಾರಿ ವಿದ್ಯಮಾನವಾಗಿದೆ.
ಆದರೆ ಆರ್ ಎಸ್ ಎಸ್ ನ ಮುಸ್ಲಿಂ ಘಟಕ ಮುಸ್ಲಿಂ ರಾಷ್ಟ್ರೀಯ ಮಂಚ್ ನ ಕಾರ್ಯಕರ್ತರು ಕುರಿ ಆಕಾರದ ಕೇಕ್ ನ್ನು ಕತ್ತರಿಸುವ ಮೂಲಕ ಪರಿಸರ ಸ್ನೇಹಿ ಬಕ್ರೀದ್ ನ್ನು ಆಚರಣೆ ಮಾಡಲು ತೀರ್ಮಾನಿಸಿದ್ದಾರೆ.
ರವಿ ಮಾತನಾಡಿ, ಅಂಬೇಡ್ಕರ್‌ ಒಂದು ಜಾತಿ ವರ್ಗಕ್ಕೆ ಸೀಮಿತರಾದವರಲ್ಲ ಅವರು ಸಮಾಜದ ಎಲ್ಲಾ ವರ್ಗಗಳಿಗೆ ಸಾಮಾಜಿಕ ನ್ಯಾಯ ಕಲ್ಪಿಸುವಲ್ಲಿ ಅವಿತರವಾಗಿ ಶ್ರಮಿಸಿದರು.
ಪ್ರತಿಕೋಣೆಯಲ್ಲಿ 1500 ಜನ ಮಹಿಳೆಯರಿಗೆ ಪ್ರಾರ್ಥನೆ ಸಲ್ಲಿಸಬಹುದು.
ಒತ್ತುವರಿ ತೆರವಿನಲ್ಲಿ ರಾಜಕಾರಣಿಗಳು, ಬಿಲ್ಡರ್ಸ್ ಗಳು ಭಾಗಿ: ಎನ್.
ಆಂಧ್ರಶೈಲಿ ಸೋರೆಕಾಯಿ ಪಲ್ಯ ಮಾಡುವ ವಿಧಾನ ಸೇನೆ ವಿರೋಧಿ ಘೋಷಣೆ; ಅಮ್ನೆಸ್ಟಿ ಕಚೇರಿಗೆ ಎಬಿವಿಪಿ ಮುತ್ತಿಗೆ, ಪೊಲೀಸರಿಂದ ಲಾಠಿ ಪ್ರಹಾರಬೆಂಗಳೂರಿನ ಇಂದಿರಾನಗರದಲ್ಲಿರುವ ಸಂಸ್ಥೆಯ ಕಚೇರಿಗೆ ಕಾರ್ಯಕರ್ತರು ಮುತ್ತಿಗೆ ಹಾಕಲು ಯತ್ನಿಸಿದ್ದಾರೆ.
ಸರ್ಕಾರದ ನಿಯಮಗಳಿಗೆ ತಿದ್ದುಪಡಿ ಮಾಡುವ ಅಗತ್ಯವಿದೆ ಎಂದರು.
ಜೀವನದ ಬಗ್ಗೆ ಬಹಳ ಗಹನವಾದ ವಿಷಯಗಳನ್ನು ತಿಳಿದುಕೊಳ್ಳುವ ಆಸಕ್ತಿ ಕೆರಳುತ್ತಿರುವಾಗಲೇ ಕೆಲವೊಮ್ಮೆ ಎಷ್ಟು ಅತಿ ಸಾಮಾನ್ಯ ವಿಷಯಗಳು ನಡೆದುಬಿಡುತ್ತವೆಂದರೆ, ಥತ್!
ಎಲ್ಲದಕ್ಕಿಂತ ದೊಡ್ಡವನು ಮಾನವ ಏಕೆಂದರೆ ಅವನೊಳಗಿರುವ ಅನಂತಶಕ್ತಿ ಅನೂಹ್ಯವಾದದ್ದು.
ಅಲ್ಲಿಯೇ ಆಯುರ್ವೇದದ ಬಗ್ಗೆ ಒಂದಿಷ್ಟು ಮಾಹಿತಿ ಪಡೆದುಕೊಂಡಿದ್ದರು.
ಆಗ ಮುಂದೆ ಬಂದ ಸರೋಜಿನಿನಾಯ್ಡು ಹಾಗೂ ಕಮಲಾದೇವಿ ಚಟ್ಟೋಪಾಧ್ಯಾಯ ಅವರ ಚಿತ್ರಗಳನ್ನು ಖಾದಿ ನೂಲಿನೊಂದಿಗೆ ಕ್ಯಾಮೆರಾದಲ್ಲಿ ಸೆರೆಹಿಡಿಯಲಾಯಿತು.
ನೀರು ಬಿಡುವ ಅನಿವಾರ್ಯತೆ ಅವರಿಗೆ ಗೊತ್ತಿತ್ತು.
ನವೆಂಬರ್‌ 1ರಿಂದ 8ರವರೆಗೆ ಪ್ರಮುಖ ರಸ್ತೆಗಳಲ್ಲಿ ಪೊಲೀಸ್‌ ಸಿಬ್ಬಂದಿ ನಿಂತು ವಾಹನ ಸವಾರರಿಂದ ವಸೂಲಿ ಮಾಡಿದ ದಂಡದ ಮೊತ್ತ ₹ 8.77 ಲಕ್ಷ.
ಚತುಷ್ಪಥ ಹೆದ್ದಾರಿ ಕಾಮಗಾರಿ ಆರಂಭವಾಗುವ ಸಮಯದಲ್ಲಿ ಕಟಪಾಡಿ ಜಂಕ್ಷನ್‌ನಲ್ಲಿ ಅಂಡರ್‌ ಪಾಸ್ ಮೂಲಕ ಹೆದ್ದಾರಿ ಸಂಪರ್ಕಿ ಸುವ ವ್ಯವಸ್ಥೆ ಮಾಡುವುದಾಗಿ ವಿನ್ಯಾಸ ಮಾಡಲಾಗಿತ್ತು.
ಮುನಿಸಿಕೊಂಡು ತವರು ಮನೆಗೆ ಹೋಗುತ್ತೇನೆ ಎಂದು ಎಂದೂ ಹೇಳಲಿಲ್ಲ.
ಅವರ ವೃತ್ತಿಜೀವನದಲ್ಲಿ ಇದು ಶ್ರೇಷ್ಠ ಸಾಧನೆಯಾಗಿದೆ.
ಬಹಳಷ್ಟು ಬಾರಿ ಆ ಪ್ರಶ್ನೆಯ ಉತ್ತರವೇ ಈ ಪ್ರಶ್ನೆಯ ಉತ್ತರವೂ ಆಗಿರುತ್ತದೆ.
ಅಂದರೆ ಈ ಸವಲತ್ತು ಸಂಪೂರ್ಣ ನಿರುಪಯುಕ್ತ.
ಸಾರ್ವಜನಿ ಕರಿಗೆ ದಿನಕ್ಕೆ ಹೆಚ್ಚು ಹಣ ಪಡೆಯಲು ಅವಕಾಶ ನೀಡಿದ್ದರೆ ಹೆಚ್ಚು ಅನುಕೂಲ ವಾಗುತ್ತಿತ್ತು’ ಎಂದು ಜಯಣ್ಣ ಹೇಳಿದರು.
ಈ ವೇಳೆ ಜಾಗೃತನಾದ ದಿಶಾಂತ್, ಸೋಫಾದ ಮೇಲೆ ಜಿಗಿದು ಟೀಪಾಯಿ ಮೇಲಿದ್ದ ಕಬ್ಬಿಣದ ಹೂದಾನಿಯನ್ನು ತೆಗೆದುಕೊಂಡು ಆ ವ್ಯಕ್ತಿಗೆ ಬಲವಾಗಿ ಹೊಡೆಯುತ್ತಾನೆ.
ಕ್ರೇನ್ ಬಳಸಿ ರೋಗಿಗಳನ್ನು ಕೆಳಗೆ ಇಳಿಸಲಾಯಿತು.
ಉಳಿದ ಎರಡು ವರ್ಷಗಳಲ್ಲಿ ಮತ್ತೆ ಇಬ್ಬರು ಮುಖ್ಯಮಂತ್ರಿಗಳು ಬಂದರು.
‘ಟೀವಿ ಪ್ರಿಯರಿಗಾಗಿ ಹೊಸ ಬಗೆಯ ಮನರಂಜನಾ ಕಾರ್ಯಕ್ರಮಗಳ ಸರಣಿಯನ್ನೇ ಹೊತ್ತು ತರಲಿದೆ ಕಲರ್ಸ್‌ ಸೂಪರ್‌’ ಎನ್ನುತ್ತಾರೆ ಮುಖ್ಯಸ್ಥರಾದ ಪರಮೇಶ್ವರ್ ಗುಂಡ್ಕಲ್.
ಆದರೂ ಅವರನ್ನು ಹೆಚ್ಚುಕಡಿಮೆ ರಾಜಕೀಯದಲ್ಲಿ ಲೆಕ್ಕಕ್ಕಿಲ್ಲದವರು ಎಂತಲೂ, ಅಧಿಕಾರದ ಹಕ್ಕು ಕೇಳುವವರಲ್ಲ ಎಂತಲೂ ನೋಡಲಾಯಿತು.
ಇದರಿಂದ ಜನತೆಯ ಒಗ್ಗಟ್ಟನ್ನು ಒಡೆಯುವಂತಹ ಕೆಲಸ ಮಾಡಲಾಗುತ್ತಿದೆ.
ಅಂತೆಯೇ ನಾವು ಸಿನೆಮಾ ನೋಡುವುದನ್ನು ಬಿಟ್ಟು ಬಿಟ್ಟಿದ್ದೇವೆ.
ಆನೆಸಮಸ್ಯೆ:ಶೀಘ್ರದಲ್ಲಿಉನ್ನತಮಟ್ಟದಸಭೆThursday, October 22nd, 2009 ಹಾಸನ: ಆನೆ ಸಮಸ್ಯೆಗೆ ಸಂಬಂಧಿ ಸಿದಂತೆ ಶೀಘ್ರದಲ್ಲಿಯೇ ಉನ್ನತ ಮಟ್ಟದ ಸಭೆ ನಡೆಸಿ, ಪರಿಹಾರ ಕಂಡುಕೊಳ್ಳ ಲಾಗುವುದು ಎಂದು ರಾಜ್ಯದ ಪ್ರಧಾನ ಅರಣ್ಯ ಸಂರಕ್ಷಣಾಧಿಕಾರಿ (ವನ್ಯಜೀವಿ ವಿಭಾಗ)ಬಿ.
ಈ ಒಂಬತ್ತು ದಿನ ನೀವು ಮಾಡುವ ಪೂಜೆಯಿಂದ ನಿಮಗೆ ಗೊತ್ತಿಲ್ಲದಂತಹ ಒಂದು ದೊಡ್ಡ ಶಕ್ತಿ ನಿಮ್ಮನ್ನು ಸೇರುತ್ತದೆ.
ದಲಿತರೇ ಸ್ವಂತವಾಗಿ ಅವರ ಬಗ್ಗೆ ಬರೆದರೆ ಅದು ನಿಜವಾದ ದಲಿತ ಸಾಹಿತ್ಯ.
ಈ ವಯಸ್ಸಿನಲ್ಲಿ ನಾನೇಕೆ ಜಾತಿ ಕೆಡಲಿTuesday, March 24th, 2009 ಹಾಸನ : ನನಗೂ ವಯಸ್ಸಾಗು ತ್ತಿದೆ.
ವರ್ಚುವಲ್ ಪ್ರೈವೇಟ್ ನೆಟ್‌ವರ್ಕ್ ಎಂಬ ವ್ಯವಸ್ಥೆಯ ಮೂಲಕ ಈ ನಿಷೇಧಿತ ತಾಣಗಳನ್ನೆಲ್ಲಾ ನೋಡಲು ಸಾಧ್ಯ.
ಕಾಮಗಾರಿ ಬಗ್ಗೆ ಅವರು ತೃಪ್ತಿ ವ್ಯಕ್ತಪಡಿಸಿದರು ಎಂದು ತಿಳಿಸಿ ದರು.
ಚದುರಂಗ, ಹಾಮಾನಾ, ಹಡಪದ ಮುಂತಾದವರು ನನ್ನ ಪಾತ್ರ ನೋಡಿ ‘ನಾನು ಕನ್ನಡಿಗ’ ಎಂಬ ಹೆಮ್ಮೆ ವ್ಯಕ್ತಪಡಿಸಿದರು.
ನೆವಾಡಾದ ಟ್ರೇನು ಹೆಚ್ಚು ಹೆಚ್ಚು ಶಕ್ತಿಯನ್ನು ಹೊಮ್ಮಿಸಲೆಂದು ಅದರ ಡಬ್ಬಿಗಳಲ್ಲಿ ಗ್ರಾನೈಟ್ ತೊಲೆಗಳನ್ನು, ಕಾಂಕ್ರೀಟ್ ಕಂಬಗಳನ್ನು ತುಂಬಿರುತ್ತಾರೆ.
ಇದೇ ಒತ್ತಡದ ಹಿನ್ನಲೆಯಲ್ಲಿ ಮತ್ತು ದಾಳಿ ಕುರಿತಂತೆ ಚರ್ಚಿಸಲು ರಾಷ್ಟ್ರೀಯ ಭದ್ರತಾ ಸಲಹೆಗಾರ ಅಜಿತ್ ಧೋವಲ್ ಅವರ ನೇತೃತ್ವದಲ್ಲಿ ಸೇನಾಧಿಕಾರಿಗಳ ಸಭೆ ನಡೆಸಲಾಗಿತ್ತು.
ಪಾಕಿಸ್ತಾನ ಸರ್ಕಾರ ಅತ್ಯಂತ ಕಳೆಪೆಯಾಗಿ ಯೋಜಿಸಿರುವ ತೆರಿಗೆ ನೀತಿಗಳಿಂದ ಪಾಕಿಸ್ತಾನದ ಜನತೆ ನಗದು ಆರ್ಥಿಕತೆಯತ್ತ ಸಾಗುತ್ತಿದ್ದಾರೆ.
ಒಡೆದರೆ ಕನ್ನಡಿಗರ ನಡುವೆ ಏನಾಗಬಹುದು ಅನ್ನುವುದನ್ನು ಅರಿಯಲು ಹೆಚ್ಚು ದೂರ ಹೋಗಬೇಕಾಗಿಲ್ಲ.
ಯಾವುದೇ ನೈತಿಕ ಹೇವರಿಕೆಯಾಗಲಿ ರಾಜಕೀಯ ಖಂಡನೆ­ಯಾಗಲಿ ಇರದಂತಹ ಸಾಧಾರಣ ಸಂಗತಿ­ಯಾಗಿ­ಬಿಡುತ್ತದೆ.
ಶೂಟಿಂಗ್‌ ಸ್ಥಳಕ್ಕೆ ಹೋಗುವವರೆಗೆ ನಮಗೆ ಏನೂ ಗೊತ್ತಿರುವುದಿಲ್ಲ.
ಈ ಮೂಲಕ ಮತದಾರರನ್ನು ಸ್ವಾಭಿಮಾನಹೀನರನ್ನಾಗಿಸಿ ತಮ್ಮ ಹಿಡಿತದಲ್ಲಿ ಇಟ್ಟುಕೊಳ್ಳುತ್ತವೆ.
ಸುಮಾರು 200 ಮಂದಿ ಆಹ್ವಾನಿತರಿದ್ದರು.
ಭಾವನವರು ತೀರಿಕೊಂಡ ನಂತರ ಅವಳು ತನ್ನ ನಿರ್ಧಾರಗಳಿಗೆಲ್ಲಾ ನನ್ನನ್ನೇ ಅವಲಂಬಿಸುತ್ತಾಳೆ.
ಆಗಿನ ಜನತಾ ಪಕ್ಷದಲ್ಲಿ ಸಂಸ್ಥಾ ಕಾಂಗ್ರೆಸ್‌ ಮಾತ್ರವಲ್ಲದೇ, ಜನಸಂಘ, ಭಾರತೀಯ ಲೋಕದಳದಂಥ ಪಕ್ಷಗಳೂ ವಿಲೀನಗೊಂಡಿದ್ದುವು.
ವೃತ್ತಿಜೀವನದ ಜತೆಜತೆಗೇ ಸಿನಿಮಾ ಮಾಧ್ಯಮದಲ್ಲಿ ಗುರುಪ್ರಸಾದ್‌, ಸುನಿಲ್‌ ಅವರಂಥ ನಿರ್ದೇಶಕರ ಬಳಿ ಕೆಲಸ ಮಾಡಿದ ಅನುಭವವನ್ನೂ ಅವರು ಪಡೆದುಕೊಂಡಿದ್ದರು.
ಅಭ್ಯರ್ಥಿಗಳು ಬಿಇಡಿ ಮತ್ತು ಪದವಿಯಲ್ಲಿ ಕನಿಷ್ಟ ಪಕ್ಷ ಒಟ್ಟಾರೆ ಶೇ.
ಅದರ ಸ್ಥಿತಿ ತೀರಾ ಗಂಭೀರವಾಗಿದೆ.
ಯಾವುದೇ ಪ್ರಭಾವಕ್ಕೆ ಸಿಲುಕದೇ ಮಾಹಿತಿ ನೀಡಬೇಕು.
ಜಿ ಕೆಟಗರಿ ನಿವೇಶನಗಳನ್ನು ಅಕ್ರಮವಾಗಿ ಹಂಚಲಾಗಿದೆ ಎಂಬ ಆರೋಪಕ್ಕೆ ಸಂಬಂಧಿಸಿದಂತೆ ನಿವೃತ್ತ ನ್ಯಾಯಮೂರ್ತಿ ಎ.ಎಂ.ಫರೂಕ್‌ ನೇತೃತ್ವದ ಸಮಿತಿ ಈವರೆಗೂ ವಿಚಾರಣೆ ಪೂರೈಸಿರುವ ಪ್ರಕರಣಗಳ ವರದಿಯನ್ನು ಡಿಸೆಂಬರ್‌ 6ರಂದು ಸಲ್ಲಿಸುವಂತೆ ಹೈಕೋರ್ಟ್‌ ನಿರ್ದೇಶಿಸಿದೆ.
ಭಾರತವೂ ಸೇರಿದಂತೆ ಹಲವೆಡೆ ನಡೆಯುತ್ತಿರುವ ಕ್ರಿಕೆಟ್ ಸರಣಿಗಳು ಟೆಸ್ಟ್‌ ಕ್ರಿಕೆಟ್‌ನ ಸಾಮರ್ಥ್ಯ ಮತ್ತು ದೀರ್ಘಾಯುಷ್ಯದ ಭರವಸೆಯನ್ನು ನೀಡುತ್ತಿವೆ.
ರೈತರಿಗೆ ಆದಷ್ಟು ಶೀಘ್ರ ಮೇವಿನ ಬೀಜಗಳನ್ನು ವಿತರಿಸಿ, ಹಸಿರು ಮೇವು ಉತ್ಪಾದನೆ ಹೆಚ್ಚಳಕ್ಕೆ ಕ್ರಮ ಕೈಗೊಳ್ಳುವಂತೆ ತಾಲ್ಲೂಕು ಪಂಚಾಯಿತಿ ಅಧ್ತಕ್ಷ ಮಹದೇವಯ್ಯ ಪಶುಪಾಲನಾ ಇಲಾಖೆಯ ಅಧಿಕಾರಿಗಳಿಗೆ ಸೂಚಿಸಿದರು.
ಆನಂದ್‌ ಮಾತನಾಡಿ, ಆರ್ಥಿಕ ಸವಲತ್ತನ್ನು ಒದಗಿಸುವುದರ ಮೂಲಕ ಗ್ರಾಮೀಣ ಕ್ರೀಡೆಗಳಿಗೆ ಶಕ್ತಿ ತುಂಬಬೇಕು ಎಂದು ಹೇಳಿದರು.
ಎ.ರಾಮದಾಸ್‌ ನೇತೃತ್ವದಲ್ಲಿ ಅಗ್ರಹಾರದ ಮಾರುಕಟ್ಟೆಯಲ್ಲಿ ಪೌರ ಕಾರ್ಮಿಕರಿಗೆ ಹಾರ ಹಾಕಿ, ಸಿಹಿ ವಿತರಿಸಿ ಸಂಭ್ರಮಾಚರಣೆ ನಡೆಸ ಲಾಯಿತು.
‘ನಮ್ಮೂರಿನಿಂದ ಮೈಸೂರಿಗೆ ಬಂದು ಹೋಗಲು ಹಾಗೂ ಊಟಕ್ಕೆಂದು 200 ರೂಪಾಯಿ ಖರ್ಚಾಗುತ್ತದೆ.
ಅಂದರೆ ಪಡಿತರ ಚೀಟಿಯ ದತ್ತ ಸಂಚಯದಲ್ಲಿ ಎಲ್ಲರ ಬೆರಳಚ್ಚಿತ್ತು ಎಂದರ್ಥವಲ್ಲವೇ?
ಕೆಲವು ದಿನಗಳಿಂದ ಇವರ ಮನೆಯಲ್ಲಿ ಗೊಂದಲ.
ಹೀಗಾಗಿ, ಕನಿಷ್ಠ ಮೂರು ತಿಂಗಳವರೆಗೂ ಕಾಂಡೊಮ್ ಮೊದಲಾದ ಗರ್ಭನಿರೋಧಕಗಳನ್ನು ಬಳಸಿಯೇ ಲೈಂಗಿಕ ಸಂಪರ್ಕ ಹೊಂದಬೇಕು.
ಇದನ್ನು ತಡೆಗಟ್ಟುವ ಉದ್ದೇಶದಿಂದ ನೀರು ಎಲ್ಲಿಯೂ ನಿಲ್ಲದಂತೆ ನೋಡಿಕೊಳ್ಳಲಾಗುತ್ತದೆ.
ಉತ್ತಮ ಕ್ಯಾಮೆರಾ ನಿಮ್ಮ ಪ್ರಥಮ ಆದ್ಯತೆಯಾದರೆ ಈ ಫೋನ್ ನಿಮಗಲ್ಲ.
ಪೂರ್ವ ಅಲೆಪ್ಪೊ ಸಿರಿಯಾದ ವಶ ಬಂಡುಕೋರರ ಪ್ರಬಲ ಹಿಡಿತದಲ್ಲಿರುವ ಪೂರ್ವ ಅಲೆಪ್ಪೊ ಪ್ರದೇಶವನ್ನು ಮರು ವಶಕ್ಕೆ ಪಡೆಯಲು ಭಾರಿ ಪ್ರಮಾಣದಲ್ಲಿ ದಾಳಿಯನ್ನು ಮುಂದುವರಿಸಿರುವ ಸಿರಿಯಾ ಸೇನೆಯು ಈಗಾಗಲೇ ಅರ್ಧದಷ್ಟು ಭಾಗವನ್ನು..
ಜಿಲ್ಲೆಯಲ್ಲಿ ೧ಲಕ್ಷ ಮಡಿವಾಳರುThursday, March 5th, 2009 ಹಾಸನ : ಜಿಲ್ಲೆಯಲ್ಲಿ ೧ ಲಕ್ಷ ಮಡಿವಾಳರಿದ್ದು, ೭೫ ಸಾವಿರ ಮಡಿ ವಾಳ ಮತದಾರರಿದ್ದಾರೆ.
ಗಾತ್ರ, 1.45 ಕಿ.
ಎಂದು ಖ್ಯಾತ ಗಾಯಕಿ ಲತಾ ಮಂಗೇಷ್ಕರ್ ಅವರು ಹೇಳಿದ್ದಾರೆ.
ಕೊನೆಗೆ ಮಗನ ಶವವನ್ನು ಊರಿಗೆ ಸಾಗಿಸಲು ಕೂಡಾ ಕೈಯಲ್ಲಿ ದುಡ್ಡಿರುವುದಿಲ್ಲ.
ಹೈಸ್ಕೂಲು ಮುಗಿಸುವ ಹೊತ್ತಿಗಾಗಲೇ ಸಿನಿಮಾದಲ್ಲಿ ಆಸಕ್ತಿ ಬೆಳೆಸಿಕೊಂಡ ಮಗ ಡಿಗ್ರಿ ಮುಗಿಸಲೇ ಬೇಕು ಎಂಬುದು ತಂದೆಯ ನಿರ್ಧಾರವಾಗಿತ್ತು.
ಹಿರೇಮಠ ಪ್ರೌಢ ಶಾಲೆಯ ಸಂಗೀತ ಶಿಕ್ಷಕ ಮರಿದೇವರ ಮಠ ಮತ್ತು ವಿದ್ಯಾರ್ಥಿಗಳು ಪ್ರಾರ್ಥಿಸಿದರು, ಶಿಕ್ಷಣ ಸಂಯೋಜಕ ವೈ.
ಲಲಿತ, ಕಾμ ಬೆಳೆಗಾರ ಸಂಘದ ಉಪಾಧ್ಯಕ್ಷ ಮಲ್ಲಿಕಾರ್ಜುನ ಹಾಗೂ ಕಾμ ಮಂಡಳಿಯ ಅಧಿ ಕಾರಿಗಳಾದ ಡಾ।
ಇನ್ನು ಇದೇ ವೇಳೆ ಮಾತನಾಡಿದ ಮಾಜಿ ಉಪಮುಖ್ಯಮಂತ್ರಿ ಆರ್.
ಲೂಸಿಯಾನದಲ್ಲಿ ಶೂಟೌಟ್: 1 ಸಾವು, 9 ಜನರಿಗೆ ಗಾಯಅಮೆರಿಕ ಸಂಯುಕ್ತ ಸಂಸ್ಥಾನದಲ್ಲಿರುವ ನ್ಯೂ ಓರ್ಲಿಯಾನ್ಸ್ ನಲ್ಲಿ ಶಸ್ತ್ರಾಸ್ತ್ರಗಳು ಗುಂಡಿನ ದಾಳಿ ನಡೆಸಿದ್ದು, ಪರಿಣಾಮ ಓರ್ವ ವ್ಯಕ್ತಿ ಸಾವನ್ನಪ್ಪಿ 9 ಮಂದಿಗೆ ಗಂಭೀರವಾಗಿ ಗಾಯಗೊಂಡಿರುವ..
ಬುರ್ಖಾಗೆ ಸಂಬಂಧಿಸಿದ ಹೇಳಿಕೆ, ಅಲ್ಲಲ್ಲಿ ನಡೆಯುವ ಅವರ ಕಾರ್ಯಕ್ರಮಗಳ ವರದಿಗಳು ಅವರಿಗೇ ವಿವಾದದ ರೂಪದಲ್ಲಿ ಸುತ್ತಿಕೊಳ್ಳುತ್ತಿವೆಯಂತೆ.
ಆದ್ದರಿಂದ ಇವರನ್ನೆಲ್ಲಾ ಬಿಡುಗಡೆಗೊಳಿಸುವುದು ಸ್ವಲ್ಪ ಕಷ್ಟವೇ ಎಂದುಕೊಂಡೆ.
ಎರಡು ಎಮ್ಮೆ, ಎರಡು ಹಸು, ೨೦ ಕೋಳಿಗಳನ್ನು ಸಾಕಿಕೊಂಡು ರಾಸಾಯನಿಕ ರಹಿತ ಪದಟಛಿತಿಯಲ್ಲಿ ಈ ಕುಟುಂಬ ಕೃಷಿ ಮಾಡುತ್ತಿದೆ.
ಮೂರು ವಾರದ ಹಿಂದೆ ಸಿಂಧು ಪದಕ ಗೆಲ್ಲಬಹುದೆಂಬ ನಿರೀಕ್ಷೆ ಯಾರಿಗೂ ಇರಲಿಲ್ಲ.
ಹೊಸದಿಲ್ಲಿ : ಭಾರತವನ್ನು ನಗದು ರಹಿತ ಆರ್ಥಿಕತೆಯನ್ನಾಗಿ ಮಾಡುವ ದಿಶೆಯಲ್ಲಿ ಸರಕಾರ ಈಗ ಸಮರೋಪಾದಿಯಲ್ಲಿ ಕೆಲಸ ಮಾಡುತ್ತಿದ್ದು ಆ ಪ್ರಕಾರ ಜನರ ಬಳಿ ಈಗಿರುವ 12 ಅಂಕಿಗಳ ಆಧಾರ್‌ ಕಾರ್ಡನ್ನು ಇನ್ನಷ್ಟು ಬಲಪಡಿಸಲಾಗುವುದು ಮತ್ತು..
ಟಾಟಾ ಸಮೂಹದ ಕಂಪೆನಿಗಳು ನಿರಂತರ ಮಾರಾಟದ ಒತ್ತಡಕ್ಕೊಳಗಾಗಿವೆ.
ವಾಗ್ವಾದ ಮತ್ತು ಸಂವಾದವನ್ನು ಸದಾ ಸ್ವಾಗತಿಸುತ್ತಿದ್ದ ಗಾಂಧಿಯ ಸ್ಫೂರ್ತಿಗೆ ಈ ನಿಷೇಧದ ಕ್ರಮ ವಿರುದ್ಧವಾದುದು ಎಂದು ಅವರು ವಾದಿಸಿದರು.
ಈ ಸಭೆಯಲ್ಲಿ ಚರ್ಚೆಯಾದ ಸಂಗತಿಗಳನ್ನು ಸಚಿವ ಸಂಪುಟ ಸಭೆಯ ಮುಂದಿಡಲಾಗುವುದು.
ತಾವು ಇಂದು ಟೀಕಿಸುವ ರೀತಿಯ ಚಲನಚಿತ್ರಗಳನ್ನು ಸ್ವತಃ ನಿಹಲಾನಿಯವರೆ 1980-90ರ ದಶಕಗಳಲ್ಲಿ ನಿರ್ಮಿಸಿದ್ದರು ಹಾಗೂ ನಿರ್ದೇಶಿಸಿದ್ದರು.
ಆದರೆ, ನಗರದಲ್ಲಿ ವಿವಿಧ..
ಸಮೀಕ್ಷೆಗಳ ಪ್ರಕಾರ ಕ್ಯಾಪರ್ನಿಕ್‌ರ ನಿಲುವನ್ನು ಒಪ್ಪುವವರ ಸಂಖ್ಯೆ ಶೇ 34ರಷ್ಟು ಮಾತ್ರವಿದ್ದರೆ, ತಮಗನ್ನಿಸಿದ್ದನ್ನು ಮುಕ್ತವಾಗಿ ಅಭಿವ್ಯಕ್ತಿಸುವ ಕ್ಯಾಪರ್ನಿಕ್‌ರ ಹಕ್ಕನ್ನು ಶೇ 51ರಷ್ಟು ಅಮೆರಿಕನ್ನರು ಬೆಂಬಲಿಸುತ್ತಾರೆ.
ಅವರ ಗ್ರಾಹಕ ಸೇವಾ ಕೇಂದ್ರ (ಸರ್ವೀಸ್ ಸೆಂಟರ್) ಎಲ್ಲಿದೆ?
ದೇಶದ ಪ್ರತಿಷ್ಠಿತ ವಿಶ್ವವಿದ್ಯಾಲಯದಲ್ಲಿ ನಡೆದ ಘಟನೆಯು ದೇಶಕ್ಕೆ, ಕೇಂದ್ರ ಸರ್ಕಾರಕ್ಕೆ, ರಾಜಕೀಯ ಪಕ್ಷಗಳಿಗೆ ಕೊಟ್ಟಿರುವ ಈ ಪ್ರಶ್ನೆಪತ್ರಿಕೆ ಬಹಳ ಉದ್ದವಿದೆ.
ಅವರು ಇದನ್ನು ‘ಹೆನ್ನಾ ಟ್ಯಾಟೂಸ್’ ಎಂದು ಕರೆಯುತ್ತಾರೆ.
ಆದರೆ ನಾನು ಕಲಾತ್ಮಕ ರೀತಿಯಲ್ಲಿ ಹಿಂಸಾಚಾರ ಇರುವ ಕಲಾರಂಗವನ್ನು ಆಯ್ಕೆ ಮಾಡಿಕೊಂಡಿದ್ದೇನೆ".
ಕೃತಿಯನ್ನು ವಿಶ್ಲೇಷಿಸಿದ ಅವರು, ವಶಿಷ್ಟ ಹಾಗೂ ವಾಲ್ಮೀಕಿ ಇಲ್ಲಿ ಯಾವುದೇ ಜಾತಿಯ ಸಂಕೇತವಲ್ಲ.
22 ವರ್ಷದ ಬಾಕ್ಸರ್ ಸಾಡಾ, ತಮ್ಮ ಮೇಲೆ ಲೈಂಗಿಕವಾಗಿ ಹಲ್ಲೆ ನಡೆಸಿದರು ಎಂದು ಮಹಿಳೆಯರು ಆರೋಪಿಸಿದ್ದಾರೆ.
ನಗರಕ್ಕೆ ಇಂದು ಸಚಿವ ಲಿಂಬಾವಳಿ « Janatha Madhyama ನಗರಕ್ಕೆ ಇಂದು ಸಚಿವ ಲಿಂಬಾವಳಿPosted on Tuesday, August 26th, 2008 ಹಾಸನ : ಜಿಲ್ಲೆಗೆ ಮಂಗಳವಾರ ಜಿಲ್ಲಾ ಉಸ್ತುವಾರಿ ಸಚಿವ ಅರವಿಂದ ಲಿಂಬಾವಳಿ ಆಗಮಿಸಲಿದ್ದಾರೆ.
ಅದನ್ನು ಮಾರಾಟ ಮಾಡುವುದಕ್ಕೂ ಸಮಸ್ಯೆ ಎದುರಾಗಿದೆ.
ಜೀವಶಾಸ್ತ್ರ, ರಸಾಯನ ಶಾಸ್ತ್ರ, ಭೌತಶಾಸ್ತ್ರ ಹಾಗೂ ಗಣಿತ ವಿಷಯಗಳ ಪ್ರಯೋಗಗಳಿಗೆ ಪ್ರತ್ಯೇಕ ಸೌಲಭ್ಯ ಒದಗಿಸಲಾಗಿದೆ.
ಗ್ರಾಮದ ಛೇರ್ಮನ್ (ಸುಚೇಂದ್ರ ಪ್ರಸಾದ್) ಮತ್ತು ಅವನ ಪತ್ನಿ, ದನ ಕಾಯುವವರನ್ನು ಊರಿನಿಂದ ಹೊರಗೆ ಹಾಕಲು ಹವಣಿಸುತ್ತಿರುತ್ತಾರೆ.
ತಮ್ಮ ಹೋರಾಟದಲ್ಲಿ ಅವರು ಸಂತೋಷವನ್ನು ತುಂಬಿ ಇರಿಸಿಕೊಂಡಿದ್ದರು.
ಈ ದೇಶಗಳು ನೆಪಕ್ಕೆ ಪ್ರತಿನಿಧಿಯೊಬ್ಬರನ್ನು ಕಳುಹಿಸಿದ್ದವು.
ಅಲ್ಲಿ ಚಿಕಿತ್ಸೆ ಪಡೆಯುತ್ತಿದ್ದ ರೋಗಿಯೊಬ್ಬರನ್ನು ಕರೆದೊಯ್ಯಲು ಅವರು ಬಂದಿದ್ದರು.
ನಾನು ಕಣ್ಣು ಬಾಯಿ ಬಿಟ್ಕೊಂಡು ಮಾತನ್ನೆಲ್ಲಾ ಕೇಳಿಸ್ಕೋತಿದ್ದೆ.
ಅವರ ಹೋರಾಟಗಳು ಎಷ್ಟು ಯಶಸ್ವಿಯಾಗಿವೆ ಎಂಬುದು ಬೇರೆ ಮಾತು.
ಈ ಕೆಲಸ ಮುಂದುವರಿಯುತ್ತಾ ಹೋದಂತೆ ಅದು ವಿಶ್ವಕ್ಕೆ ಮಾದರಿಯಾಗುವ ಸ್ವರೂಪವನ್ನು ಪಡೆದುಕೊಂಡಿತು.
ಇಂಧನ ಸಸ್ಯಗಳ ಮೊಳಕೆ, ನರ್ಸರಿಯಿಂದ ಆರಂಭಿಸಿ ಎಣ್ಣೆ ತೆಗೆಯುವ ಗಾಣ, ಆ ಎಣ್ಣೆಯಿಂದ ಓಡುವ ಪಂಪ್‌ಸೆಟ್ ತನಕ ಎಲ್ಲವೂ ಅಲ್ಲಿರಬೇಕು.
ಮಾಜಿ ಪತಿಯಿಂದ ಹಿಂಸೆಗೆ ಒಳಗಾದ ಮಹಿಳೆಯರು ಸಹಾಯ ಕೇಳುವ ಸಾಧ್ಯತೆ ಹೆಚ್ಚು.
ಏರ್‌ಟೆಲ್‌ನ ಹೂಡಿಕೆ, ವ್ಯವಹಾರ ಮತ್ತು ಲಾಭದ ಲೆಕ್ಕವೊಂದನ್ನು ಮೀಡಿಯಾನಾಮ ವೆಬ್‌ಸೈಟ್ (http://goo.
ಕೃಪಾಲ್ ಪಾಲಿಕೆ ಬಜೆಟ್‌ ಪೂರ್ವಭಾವಿ ಸಭೆಯಲ್ಲಿ ವ್ಯಕ್ತವಾದ ಸಲಹೆ ‘ಖರ್ಚು ತಗ್ಗಿಸಿ: ಆದಾಯ ವೃದ್ಧಿಸಿ’ಮಹಾನಗರ ಪಾಲಿಕೆಯ ವ್ಯಾಪ್ತಿಯಲ್ಲಿ ಕೈಗೆತ್ತಿಕೊಳ್ಳುವ ಕಾಮಗಾ ರಿಗಳು ಹಾಗೂ ಇತರ ನಿರ್ವಹಣಾ ವೆಚ್ಚಗಳನ್ನು ತಗ್ಗಿಸಬೇಕು.
ಸಂಸತ್ತಿನಲ್ಲಿ ಈ ವಿಷಯ ಕುರಿತು ಚರ್ಚೆ ನಡೆಸಿ ಪರಿಣಾಮಕಾರಿಯಾದ ಕಾನೂನನ್ನು ಜಾರಿಗೆ ತರಬೇಕು.
ಕರ್ನಾಟಕ ರಾಜ್ಯ ಉನ್ನತ ಶಿಕ್ಷಣ ಪರಿಷತ್ತಿನ 14ನೆಯ ಸಾಮಾನ್ಯ ಸಭೆಯಲ್ಲಿ ಈ ವಿಚಾರವು ಚರ್ಚಿತವಾಗಿದ್ದರೂ ವಿಶ್ವವಿದ್ಯಾಲಯಗಳ ಕುಲಪತಿಗಳು ತಮ್ಮ ಚಿಂತನೆ-ಆತಂಕಗಳನ್ನು ಬಹಿರಂಗವಾಗಿ ಹಂಚಿಕೊಂಡಿಲ್ಲ.
ಪರಿಸ್ಥಿತಿ ಗಂಭೀರವಾಗಿದೆ’ ಎನ್ನುತ್ತಾರೆ ಡೋಣಿ ಗ್ರಾಮದ ರೈತ ಪರಶುರಾಮ ಬೆಳ್ಳಿ, ಸಿದ್ದಪ್ಪ ನಂಜಪ್ಪನವರ.
ತಮ್ಮ ಖಾಸಗಿ ಕೆಲಸಗಳನ್ನು ಇನ್ನೊಬ್ಬರು ಮಾಡುವುದನ್ನು ಅವರು ಒಪ್ಪುವುದಿಲ್ಲ.
‘ರಾಜ್ಯದಲ್ಲಿ ಪ್ರತಿ ವರ್ಷ 3,000 ರಿಂದ 3,500 ಸೈನಿಕರು ನಿವೃತ್ತಿ ಹೊಂದುತ್ತಿದ್ದಾರೆ, ನಿವೃತ್ತಿ ಹೊಂದಿದ ಎಲ್ಲ ಸೈನಿಕರಿಗೂ ಸರ್ಕಾರಿ ನೌಕರಿ ಕೊಡುವುದು ಕಷ್ಟ.
ಇದೇನಿದು ಎತ್ತಣ ಸಿಡ್ನಿ, ಎತ್ತಣ ಕರ್ನಾಟಕ ಎನ್ನುತ್ತೀರಾ.
ನಾಮಪತ್ರ ಸಲ್ಲಿಸಿದ ನಂತರ ಸುದ್ದಿಗಾರರೊಂದಿಗೆ ಮಾತನಾಡಿದ ಅವರು, ಪಕ್ಷ ತ್ಯಜಿಸುವುದರಿಂದ ತಮ್ಮ ಗೆಲುವಿಗೇನೂ ಹಾನಿಯಿಲ್ಲವೆಂದು ತಿಳಿಸಿದರು.
ವಿಸ್ತೀರ್ಣ ಹೊಂದಿರುವ ಕರ್ನಾಟಕಕ್ಕೆ ಹೋಲಿಸಿದರೆ, 65 ಸಾವಿರ ಚದರ ಕಿ.
ಈ ಉತ್ಸವದ ಉದ್ಘಾಟನೆ ಡಿಸೆಂಬರ್‌ 2ರ ಶುಕ್ರವಾರ ಮಧ್ಯಾಹ್ನ ನಾಲ್ಕು ಗಂಟೆಗೆ ನಡೆಯಲಿದೆ.
ಮನವಿ ಸ್ವೀಕರಿಸಿದ ಉಪ ತಹಶೀ ಲ್ದಾರ್ ಶಾಷಾವಲಿ ಜಿಲ್ಲಾಧಿಕಾರಿಗೆ ರವಾ ನಿಸುವುದಾಗಿ ತಿಳಿಸಿದರು.
ಆಗ ಅವರು ನಿನಗೆ ಮತ್ತೆ ಮದುವೆ ಮಾಡುತ್ತಾರೆ ಅಂತೆ ಎನ್ನುವ ಸುದ್ದಿ ಹೇಳಿದಾಗ ಎಷ್ಟೋ ವರ್ಷಗಳಿಂದ ಹೇಳಲಾಗದ್ದನ್ನು ಈಗ ಹೇಳಲೇಬೇಕು ಎನ್ನುವ ಬಯಕೆ ಚಿಗುರಿತು.
ನಾನು ಎಲ್ಲಾ ಪ್ರಕಾರದ ಸಂಗೀತವನ್ನೂ ಕೇಳುತ್ತೇನೆ.
ಹಣದ ಕೊರತೆ ದೇವಾಲಯ ನಿರ್ಮಾಣಕ್ಕೆ ಅಡ್ಡಿಯಾಗಿದೆ.
ದಲಿತ ಚಳವಳಿಯ ಚರಿತ್ರೆಯಾಗಲೀ, ಈ ಸಂಕೇ­ತದ ಆಳವಾಗಲೀ ಗೊತ್ತಿರದ ಆಪ್ ಅಭಿ­ಮಾನಿಗಳು ಪೊರಕೆಯನ್ನು ಭ್ರಷ್ಟಾಚಾರದ ವಿರುದ್ಧದ ಸಂಕೇತವನ್ನಾಗಿ ಮಾತ್ರ ಝಳಪಿಸು­ತ್ತಿ­ದ್ದರು.
ಪ್ರತಿ ಎರಡು ವರ್ಷಗಳಿಗೊಮ್ಮೆ ರಕ್ಷಣಾ ಸಚಿವಾಲಯ ಬೆಂಗಳೂರಿನಲ್ಲಿ ಏರ್ಪಡಿಸುವ ಈ ಮನಮೋಹಕ ವೈಮಾನಿಕ ಪ್ರದರ್ಶನ ಅಂತಾರಾಷ್ಟ್ರೀಯ ಖ್ಯಾತಿ ಪಡೆದಿದ್ದು, ದೇಶೀ ನಿರ್ಮಿತ ವಿಮಾನ ಸೇರಿದಂತೆ ದೇಶ ವಿದೇಶಗಳ ವಿಮಾನಗಳ ಹಾಗೂ ಅದರ ಚಾಲಕರ ಸಾಹಸಮಯ ಹಾರಾಟ, ಕಸರತ್ತು ಎಲ್ಲರ ಮೆಚ್ಚುಗೆಗೆ ಪಾತ್ರವಾಗುತ್ತದೆ.
ಇದನ್ನು ಅಜರ್ ಅವರ ಖಾಸಗಿ ಬದುಕಿನಲ್ಲಿಯೂ ನೋಡಬಹುದು.
ಕನಿಷ್ಠ ವರ್ಷಕ್ಕೊಮ್ಮೆಯಾದರೂ ಅಣ್ಣ -ತಂಗಿಅಕ್ಕ -ತಮ್ಮಂದಿರು ಸಂಸಲಿ ಬಾಂಧವ್ಯ ಹಾಗೇ ಚಿರವಾಗಿರಲಿ ಎಂದು ಹಿರಿಯರು ಈ ಹಬ್ಬವನ್ನು ಸಹೋದರ - ಸಹೋದರಿಯರ ಹಬ್ಬ ಎಂದು ಕರೆದರು.
ಮಧು ಎಂಬ ಬಾಲಕಿ ಪಾಕಿಸ್ತಾನಿ ಎಂಬ ಕಾರಣಕ್ಕೆ ದೆಹಲಿ ಶಾಲೆಯಲ್ಲಿ ಪ್ರವೇಶ ನೀಡುತ್ತಿಲ್ಲ ಎಂದು ಹೇಳಿ ಕೆಲ ದಿನಗಳ ಹಿಂದಷ್ಟೇ ಖಾಸಗಿ ವಾಹಿನಿಯೊಂದರಲ್ಲಿ ಸುದ್ದಿ ಪ್ರಸಾರವಾಗಿತ್ತು.
ಇನ್ನಾದರೂ ಪ್ರಾಮಾಣಿಕವಾಗಿ ಕೆಲಸ ಮಾಡಿ’ ಎನ್ನುತ್ತಾರೆ ಅವರು.
ಕೃಪಾಲ್ ಬೇನಾಮಿ ವಹಿವಾಟು ತಡೆ ಕಾಯ್ದೆ ಕುರಿತ ವಿಚಾರ ಸಂಕಿರಣ *ಲೆಕ್ಕ ಪರಿಶೋಧಕ ಅಡುಕಿಯ ಸಲಹೆ ಅಕ್ರಮ ಹಣ ಹೂಡಿಕೆಯಾದ ಆಸ್ತಿ ಖರೀದಿಸದಿರಿ‘ಯಾವುದೇ ಆಸ್ತಿಯನ್ನು ಖರೀದಿಸುವ ಮುನ್ನ ಹಿಂದಿನ ಮಾಲೀಕರು ಅದನ್ನು ಅಕ್ರಮ ಮೂಲದ ಹಣದಿಂದ ಖರೀದಿಸಿದ್ದರೋ ಎಂಬುದನ್ನು ಪರಿಶೀಲಿಸಬೇಕು.
ಅಟ್‌ಲೀಸ್ಟ್‌ ಮದುವೆ ಆಗೋ ತನಕ ಯಾರಿಗೂ ಗೊತ್ತಾಗಬಾರದು ಅನ್ನೋ ಕಾಲವೊಂದಿತ್ತು.
ಆನ್‌ಲೈನ್‌ನಲ್ಲಿ ಪ್ರಕಟವಾಗುವ ಸುದ್ದಿಗಳು ಮತ್ತು ಮಾಹಿತಿಗಳು ನಿಜವೇ ಸುಳ್ಳೆ ಎಂಬುದನ್ನು ನಿರಂತರವಾಗಿ ಪರಿಶೀಲಿಸಲು ಸಾಕಷ್ಟು ಅವಕಾಶ ಇದೆ.
ಇದರಿಂದ ಇರುವ ಅಧಿಕಾರಿಗಳು, ನೌಕರರು ಹಾಗೂ ಸಿಬ್ಬಂದಿ ಒತ್ತಡದಲ್ಲಿ ಕೆಲಸ ಮಾಡುವಂತಾಗಿದೆ.
ಇದರಿಂದ ಭಾರತದಲ್ಲಿ ರಕ್ತಪಾತ ನಡೆದು ಅವಸಾನ ಹೊಂದಲಿದೆ ಎಂದು ಎಣಿಕೆ ಹಾಕಿತ್ತು.
ಈ ನಾಡು ಹೆಮ್ಮೆಪಡುವ ಶ್ರೇಷ್ಠ ಶಿಕ್ಷಕ ಡಾ.
ಸೌರಶಕ್ತಿಯ ಬಳಕೆ ತಂತ್ರಜ್ಞಾನದ ಅಭಿವೃದ್ಧಿಗೆ ಸಾಕ್ಷಿ ಎಂಬಂತೆ ದಕ್ಷಿಣ ಆಫ್ರಿಕಾದ ವಿಮಾನ ನಿಲ್ದಾಣವೊಂದು ಸಂಪೂರ್ಣವಾಗಿ ಸೌರಶಕ್ತಿಯನ್ನು ಬಳಸಿ ಕಾರ್ಯನಿರ್ವಹಿಸುತ್ತಿದೆ.
ಪ್ರತಿ ಗ್ರಾಮ ಪಂಚಾಯ್ತಿ ವ್ಯಾಪ್ತಿಯಲ್ಲಿ ಮಹಿಳಾ ಮತ್ತು ಮಕ್ಕಳ ಸಾಗಾಣಿಕೆ ತಡೆ ಸಮಿತಿ ರಚನೆಯಾಗಬೇಕು ಎನ್ನುವುದು ದಶಕದ ಹಿಂದಿನ ಮಾತು.
ಮಾಸ್ಟರ್ ಪೀಸ್ ಹೀರೋಯಿನ್ ಶಾನ್ವಿ ಶ್ರೀವಾಸ್ತವ ಅವರನ್ನು ಇದಕ್ಕಾಗಿ ಕೇಳಿಕೊಂಡಿದ್ದಾರಂತೆ.
ಟಿಪ್ಪು ಆಚರಣೆಗೆ ಸರ್ಕಾರ ಬದ್ಧವಾಗಿದೆ: ಮುಖ್ಯಮಂತ್ರಿ ಸರ್ಕಾರ ಈ ವರ್ಷವೂ ಟಿಪ್ಪು ಜಯಂತಿ ಆಚರಿಸಲಿದೆ ಎಂದು ಮುಖ್ಯಮಂತ್ರಿ ಸಿದ್ದರಾಮಯ್ಯ ಸ್ಪಷ್ಟಪಡಿಸಿದ್ದಾರೆ.
ಹೇಗಾದರೂ ಮಾಡಿ, ಅಡ್ಡದಾರಿಯಲ್ಲೋ ನೇರದಾರಿಯಲ್ಲೋ ಬದುಕಿನಲ್ಲಿ ತನ್ನ ಗುರಿಯನ್ನು ಸಾಧಿಸುವುದು ಯಶಸ್ಸು.
ಆದರೆ ಮತ್ತೆ ಮತ್ತೆ ಮರಳಿ ಅಧಿಕಾರ ಕೇಂದ್ರಕ್ಕೆ ಹೆಚ್ಚು ಹೆಚ್ಚು ನಿಕಟರಾಗುತ್ತ ಬಂದವರು ಈ ಶಶಿಕಲಾ.
ಈಗ ಸದ್ಯಕ್ಕೆ ಭಾರತ-ಬ್ರಿಟಿಷ್ ನಿರ್ಮಾಣ ದೊಡ್ಮನೆ ಹುಡುಗ ತೆಲುಗಿಗೆ ರಿಮೇಕ್?: ಪುನೀತ್ ಪಾತ್ರದಲ್ಲಿ ಅಲ್ಲು ಅರ್ಜುನ್ಸೂರಿ ನಿರ್ದೇಶನದ ಬಹು ನಿರೀಕ್ಷಿತ ದೊಡ್ಮನೆ ಹುಡ್ಗ ಚಿತ್ರ ಸೆಪ್ಟಂಬರ್ ನಲ್ಲಿ ಬಿಡುಗಡೆಗೊಳ್ಳಲಿದೆ.
ಇದೆ ವೇಳೆ ಸ್ಥಳೀಯ ಅಧಿಕಾರಿಗಳು ಕಾಶ್ಮೀರದಲ್ಲಿ ವಿಧಿಸಲಾಗಿದ್ದ ಕರ್ಫ್ಯೂವನ್ನು ಹಿಂಪಡೆದಿದ್ದಾರೆ.
ಧನಪಾಲ್ ಶೆಟ್ಟಿ ಎಂಬು ವವರು ಕೂಡ ತಮ್ಮ ಮೂರು ಎಕರೆ ಜಮೀನಿಗೆ ಬೇಲಿ ಹಾಕಿದ್ದಾರೆ.
ಲಷ್ಕರ ಇ ತೊಯ್ಬಾ ಉಗ್ರ ಸಂಘಟನೆಯ ಸೈಯದ್, ಜಿಯಾವುಲ್ಲ ಸೇರಿದಂತೆ 13 ಆರೋಪಿಗಳನ್ನು ಸಿಸಿಬಿ ಪೊಲೀಸರು ಬಂಧಿಸಿದ್ದರು.
ಆದಾಯ ತೆರಿಗೆ ಅಧಿಕಾರಿಗಳು ಜೆ ಕುಮಾರ್ ಇನ್ಫ್ರಾ ಪ್ರಾಜೆಕ್ಟ್ಸ್ ಕಂಪೆನಿಯ ಕಚೇರಿಗಳಲ್ಲಿ ದಾಖಲೆಗಳ ಹುಡುಕಾಟ ನಡೆಸಿದ್ದಾರೆ ಎಂಬ ಸುದ್ದಿಯು ಮಾಧ್ಯಮಗಳಲ್ಲಿ ಪ್ರಸಾರವಾದ ತಕ್ಷಣ ಮಂಗಳವಾರ ₹180 ರ ಸಮೀಪ ಇದ್ದ ಷೇರು ₹170 ರಷ್ಟಕ್ಕೆ ಇಳಿಯಿತು.
‘ಒಬ್ಬ ಸದಸ್ಯರು ಎದ್ದು ನಿಂತು ಮಾತನಾಡುವಾಗ ಇನ್ನೊಬ್ಬ ಸದಸ್ಯರು ಎದ್ದು ನಿಲ್ಲಬಾರದು.
ಎಂತಹ ಒಳ್ಳೆಯ ನಿರ್ಧಾರಗಳನ್ನು ತೆಗೆದುಕೊಂಡರೂ ಅದಕ್ಕೆ ತಕ್ಕಂತೆ ಸಮರ್ಪಣಾಭಾವ ಕಾಣದಿದ್ದರೆ ಎಲ್ಲವೂ ವ್ಯರ್ಥ ವಾಗುತ್ತದೆ.
ಹಾಗೆ ನಡೆಯಿತು ಕೂಡ.
ಎಂಬಿಎ ಕೋರ್ಸ್ ಮಾಡಿದ್ದು ನನಗೆ ಫೋಟೋಗ್ರಫಿಗೆ ಅನುಕೂಲವಾಯಿತು ಎನ್ನುತ್ತಾರೆ.
ಕಾಲಿ ಫ್ಲವರ್‌ ಚೀಸ್‌ (ಕಾಂಟಿನೆಂಟಲ್‌) 1 ಸಾಧಾರಣ ಗಾತ್ರದ ಕತ್ತರಿಸಿಟ್ಟ ಹೂಕೋಸು, ಬೆಣ್ಣೆ 50 ಗ್ರಾಂ, ಸೋಂಪು ಅರ್ಧ ಚಮಚ, ಖಾರದ..
ರಾಷ್ಟ್ರ ನಿರ್ಮಾಣ ಯೋಜನೆಗಳಿಗೆ ಅಗತ್ಯ ಬಂಡವಾಳ ಒದಗಿಸಲು ಅನಿವಾರ್ಯವಾಗಿದೆ.
2.8 ಲಕ್ಷ ಜ್ಯೋತಿರ್ವರ್ಷ: ಉಪ ಗೆಲಾಕ್ಸಿಯು ಸೂರ್ಯನಿಂದ ಇರುವ ದೂರ ಇದುವರೆಗೆ ಕಂಡು ಬಂದಿದ್ದ ಅತಿ ಮಬ್ಬಾದ ಕುಬ್ಜ ಉಪ ಗೆಲಾಕ್ಸಿ ಜಪಾನಿನ ಟೊಹೊಕು ವಿ.
ಪೂ 2700) ಮದಿರೆಯ ಬಳಕೆಯ ಬಗ್ಗೆ ಸಾಕ್ಷ್ಯಗಳು ಸಿಕ್ಕಿವೆ.
ಆಗ ಅವರು ಸಿನಿಮಾದ ವಾಣಿಜ್ಯ ಆಯಾಮಗಳ ಬಗ್ಗೆ ಮಾತನಾಡಿದರು.
ಈ ಮೂಲಕ ಪೋಷಕರು ಮಕ್ಕಳಿಗೆ ಉತ್ತಮ ಭವಿಷ್ಯ ರೂಪಿಸಬೇಕು.
ಅಯ್ಯಪ್ಪ, ಜಯಂತ್ ಕುಮಾರ್ ಯಾದವ್, ಆರ್.
ಗುರುತಿಗಾಗಿ ಈ ದಾಖಲೆಗಳನ್ನು ಕೊಟ್ಟರೆ ಯಾವ ಬ್ಯಾಂಕ್‌ನಿಂದ ಎಷ್ಟು ನೋಟು ಬದಲಾವಣೆ ಮಾಡಲಾಗಿದೆ ಎಂಬುದು ತಕ್ಷಣ ಗೊತ್ತಾಗುತ್ತದೆ’ ಎಂದು ತಿಳಿಸಿದರು.
ಈ ಮಾಹಿತಿ ಆಧಾರದ ಮೇಲೆ 28 ವರ್ಷದ ವ್ಯಕ್ತಿಯನ್ನು ಪೋಲೀಸರು ಬಂಧಿಸಿದ್ದಾರೆ.
ಮಾಜಿ ಪ್ರಧಾನಿ ಎ.ಬಿ. ವಾಜಪೇಯಿ ಅವರ ಆಶಯದಂತೆ ದೇಶದ ಹಳ್ಳಿ ಹಳ್ಳಿಗೂ ರಸ್ತೆ ಸಂಪರ್ಕ ನಿರ್ಮಿಸಲು ಪ್ರಧಾನ ಮಂತ್ರಿ ಗ್ರಾಮ ಸಡಕ್‌ ಯೋಜನೆ ರೂಪಿಸಲಾಯಿತು.
‘ನಮಗೆ ಕಚ್ಚಾ ಪದಾರ್ಥ ನೀಡಿ ನಮ್ಮಿಂದ ಸಿದ್ಧ ಜಮಖಾನ ತೆಗೆದು ಕೊಳ್ಳುತ್ತಾರೆ.
ಹೆಣ್ಣು ಹೀಗೇ ಇರಬೇಕು ಹಾಗೇ ಇರಬೇಕು ಎಂದು ದೇವರೇನೂ ಹೇಳಿಲ್ಲ.
ಮಂಗಗಳ ಹಾವಳಿ ನಿಯಂತ್ರಣಕ್ಕೆ ಸೂಕ್ತ ಯೋಜನೆ ರೂಪಿಸಬೇಕು ಎಂದು ಕೋರಿದರು.
ಬಿ ತಂತ್ರಜ್ಞಾನದ ಬೋಗಿಗಳನ್ನು ಬಳಸಿದ್ದರೆ ಈಗಿನ ಪ್ರಮಾಣದ ಸಾವು ನೋವು ಆಗುತ್ತಲೇ ಇರಲಿಲ್ಲ.
ಆದರೆ ರೇಷ್ಮೆ ಧಾರಣೆಲ್ಲಿ ಮಾತ್ರ ಈ ಪ್ರಮಾಣದ ಏರಿಕೆ ದಾಖಲಾಗಿಲ್ಲ.
ಡೊಮಿನಿಯನ್ ಗಣರಾಜ್ಯ ಮತ್ತು ಹೈಟಿ ನಡುವೆ ಇರುವ ಗಡಿಯ ಚಿತ್ರವೊಂದನ್ನು ನ್ಯಾಷನಲ್ ಜಿಯೊಗ್ರಫಿಕ್ ನಿಯತಕಾಲಿಕವು 1987ರಲ್ಲಿ ಪ್ರಕಟಿಸಿತ್ತು.
ಪತ್ರಿಕಾ ಗೋಷ್ಟಿಯಲ್ಲಿ ವಿಚಾರ ತಿಳಿಸಿದ ಅವರು, ಪಟ್ಟಣದ ೧೩ ನೇ ವಾರ್ಡಿನ ಸ.ನಂ. ೪೭/೧ ರಲ್ಲಿ ೧ ಎಕರೆ ತಮ್ಮ ಜಮೀನಿದ್ದು ೯೫-೯೬ ನೇ ಸಾಲಿನಲ್ಲಿ ಅನ್ಯ ಸಂಕ್ರಮಣ..
ನ್ಯಾಯಮಂಡಳಿ ಎಂಬುದು ಅರೆ ನ್ಯಾಯಿಕ ವ್ಯವಸ್ಥೆ ಮಾತ್ರ.
ಕೆಲವರು ಪರಿಸ್ಥಿತಿಯ ಬಲಿಪಶುಗಳಾಗಿ, ತಮ್ಮ ಅಹಂ, ಸಾಮಾಜಿಕ ಒತ್ತಡ, ಪ್ರಸಿದ್ಧಿ ಅಥವಾ ತಾರಾಪಟ್ಟದ ಸೆಳೆತದಿಂದಾಗಿ ‘ಆಮರಣಾಂತ ಉಪವಾಸ’ ಎನ್ನುವ ಆತ್ಮಹತ್ಯಾ ಸ್ವರೂಪದ ಪ್ರಜಾಸತ್ತಾತ್ಮಕ ಪ್ರತಿಭಟನೆಯ ಮಾರ್ಗ ಆಯ್ದುಕೊಳ್ಳುತ್ತಾರೆ.
ಭಾರತದಲ್ಲಿನ ಕ್ರಿಕೆಟ್‌ ಕೂಟಗಳನ್ನು ಬಹಿಷ್ಕರಿಸಲ್ಲ: ಪಿಸಿಬಿ ಭಾರತ ಪಾಕಿಸ್ತಾನ ನಡುವಿನ ಸಂಬಂಧ ದಿನದಿಂದ ದಿನಕ್ಕೆ ಹಳಸುತ್ತಿದೆ.
ಆತನೊಬ್ಬ ವಂಚಕ, ಆತನ ಪೌರತ್ವವೇ ಪ್ರಶ್ನಾರ್ಹ, ಆತ ಪರವಾನಗಿ ಇಲ್ಲದ ಪಿಸ್ತೂಲ್‌ ಇಟ್ಟುಕೊಂಡಿದ್ದಾನೆ, ಹಣ ಲೇವಾದೇವಿ ಮಾಡುತ್ತಿದ್ದಾನೆ ಎಂದು ಕೇವಲ ನಾಲ್ಕು ವರ್ಷಗಳ ಹಿಂದೆ ಸಿಬಿಐ ಮತ್ತು ಜಾರಿ ನಿರ್ದೇಶನಾಲಯಗಳು ಆರೋಪಿಸಿದ್ದವು.
ಮೂರು ದಿನಗಳ ಹಿಂದೆ ಮತ್ತೊಬ್ಬ ಶಾಸಕರು ನನಗೆ ಕರೆ ಮಾಡಿದರು.
ಇದರ ಜೊತೆಗೆ ಬಂದೂಕು ಕೊಳ್ಳುವ, ಪರವಾನಗಿ ಪಡೆಯುವ ಪ್ರಕ್ರಿಯೆಯ ಸರಳೀಕರಣ ಸಮಸ್ಯೆಯನ್ನು ಹಿರಿದಾಗಿಸುತ್ತಿದೆ ಎಂಬುದು ತಜ್ಞರ ವಾದ.
ಈ ಬಗೆಯ ಸ್ವಮೋಹಕ್ಕೆ ಅನಿರೀಕ್ಷಿತ ಶಾಕ್ ಎದುರಾದಾಗ ಆ ಗೀಳುಗಳು ಗುಣವಾಗಬಲ್ಲವು.
ಇದರ ಬೆನ್ನಲ್ಲೇ ಐಎಎಸ್‌ ಲಾಬಿ ಎಸಿಬಿ ರಚನೆಯಲ್ಲಿ ಪಾತ್ರ..
ಆರೋಗ್ಯದ ಖರ್ಚು ಹೆಚ್ಚಾಗಿದ್ದು, ಔಷಧಿಗಳ ಬೆಲೆ ಗಗನಕ್ಕೇರಿದೆ.
ಅಮೆರಿಕದ ಜನ ಈ ಪ್ರದರ್ಶನ ಕಂಡು ಹುಚ್ಚರೇ ಆಗಿದ್ದರು.
ಕೇಂದ್ರ ಸರ್ಕಾರದ 13 ಸಚಿವಾಲಯಗಳಲ್ಲಿ ಸುಮಾರು 130 ಯೋಜನೆಗಳು ಮತ್ತು ಕಾರ್ಯಕ್ರಮಗಳು ಮಕ್ಕಳಿಗೆ ಸಂಬಂಧಿಸಿಯೇ ಇವೆ.
ಅದರೆ ಇದು ಬಳಸುವವರ ಸ್ನೇಹಿಯಾಗಿಲ್ಲ.
ಕಾವೇರಿ ನೀರು ಹಂಚಿಕೆ ಪ್ರಕರಣಕ್ಕೆ ಸಂಬಂಧಿಸಿದಂತೆ ನ್ಯಾ.
ಬೆಳಿಗ್ಗೆ ಜಿಲ್ಲಾಧಿಕಾರಿಗಳ ಕಛೇರಿ ಆವರಣದಲ್ಲಿ ಅರ್ಧ ಗಂಟೆಗೂ ಹೆಚ್ಚು ಕಾಲ ಧರಣಿ ನಡೆಸಿದ ನಂತರ ಈ ಕುರಿತು ಜಿಲ್ಲಾಧಿಕಾರಿಗಳಿಗೆ ಮನವಿ ಸಲ್ಲಿಸಿತು.
4x100 ಮೀ ಫ್ರೀಸ್ಟೈಲ್ ರಿಲೇಯಲ್ಲಿ 31ರ ಹರೆಯದ ಫೆಲ್ಪ್ಲ್ 3;09;92 ನಿಮಿಷಗಳಲ್ಲಿ ಗುರಿ ಮುಟ್ಟಿ ಈ ಸಾಧನೆ ಮಾಡಿದ್ದಾರೆ.
ಅಂಬೇಡ್ಕರ್ ಅವರು ಸಮಾನ ನಾಗರಿಕ ಸಂಹಿತೆಯ ಜಾರಿ ಸಂಪೂರ್ಣ ಐಚ್ಛಿಕವಾಗಿರಬೇಕು ಎಂಬ ಆಶಯ ವ್ಯಕ್ತಪಡಿಸಿದ್ದರು.
ಕನ್ನಡ ಸಾಹಿತ್ಯವನ್ನು ವಿಶ್ವ ಸಾಹಿತ್ಯ ವೇದಿಕೆಗೆ ಕೊಂಡೊಯ್ದ ವಿಶ್ವಮಾನವ.
ಕನ್ನಡ ಪರಂಪರೆ ಮತ್ತು ಕನ್ನಡ ಸಂಸ್ಕೃತಿ ಯಾವತ್ತಿಗೂ ನಿಂತ ನೀರಲ್ಲ.
ನಂತರ ಸ್ವಲ್ಪ ಜಜ್ಜಿ.
ಎಲ್ಲರಿಗೂ ತಿಳಿದಂತೆ ಪತ್ನಿ ಹಾಗೂ ಪುತ್ರರನ್ನು ಆಗಲೇ ಹೊಂದಿದ್ದ ಧರ್ಮೇಂದ್ರ ಅವರ ಜೊತೆ ಹೇಮಾ ಮದುವೆಯಾಗುವುದಕ್ಕೆ ಶನೈಶ್ಚರನೇ ಪ್ರೇರಣೆ.
ಆದರೆ ಅನಿಮಲ್‌ ಬೋರ್ಡ್‌ ಅನುಮತಿ ಮೊನ್ನೆ ಶನಿವಾರವಷ್ಟೇ ಸಿಕ್ಕಿದುದರಿಂದ, ಸೆನ್ಸಾರ್‌ ತನ್ನ ಪ್ರಮಾಣ ಪತ್ರ ನೀಡಿರಲಿಲ್ಲ.
Posted on Friday, August 14th, 2009 ಹಾಸನ : ಹಾಸನ ನಗರದ ಸ್ವಚ್ಛತೆಗೆ ಪ್ರತಿಯೊಬ್ಬ ನಾಗರಿಕರು ಗಮನ ಹರಿಸ ಲೇಬೇಕು.
ಅದು ರಾಜತಂತ್ರಕ್ಕೆ ಸಂಬಂಧಿಸಿದ ಸಂಗತಿ.
ಭಾರತ ವಿರುದ್ಧ ಸಮರ ಸಾರುವುದನ್ನು ಬಿಟ್ಟು ಭ್ರಷ್ಟಾಚಾರ, ಕಪ್ಪುಹಣದ ಹಾಗೂ ಬಡತನದ ವಿರುದ್ಧ ಸಮರ ಸಾರುವಂತೆ ಪಾಕಿಸ್ತಾನಿಗಳು ತಮ್ಮನ್ನಾಳುವ ನಾಯಕರನ್ನು ಪ್ರಶ್ನಿಸಬೇಕು ಎಂದರು.
ರಕ್ಷಿತ್ ಶೆಟ್ಟಿ ಅಭಿನಯಿಸಿ, ಚೊಚ್ಚಲ ಬಾರಿಗೆ ನಿರ್ದೇಶಿಸಿದ ಸಿನೆಮಾದಲ್ಲಿ ರೋಶೋಮಾನ್ ನ ಕೆಲವು ಎಳೆಗಳು ಸಿನೆಮಾದಲ್ಲಿ ಕಂಡುಬಂದರೂ, ಬಹುಷಃ ಪ್ರಾದೇಶಿಕತೆಗೆ ಒತ್ತು ಕೊಟ್ಟು, ಒಳ್ಳೆಯ ಸಂಗೀತದ ಜೊತೆ ಪ್ರೇಕ್ಷಕರ ಗಮನ ಸೆಳೆದ ಸಿನೆಮಾ ಇದು.
‘ಮಾದರಿ ಗ್ರಾಮ ಪಂಚಾಯಿತಿ ರೂಪಿಸಬೇಕು ಎಂಬ ಉದ್ದೇಶವಿತ್ತು.
ಶಿಶಿರ್, ಬೆಂಗಳೂರಿನ ರಾಬರ್ಟ್ ಬಾಸ್ಚ್ ಕಂಪೆನಿಯಲ್ಲಿ ಕೆಲಸ ಮಾಡುತ್ತಿದ್ದು, ರಜೆಯಲ್ಲಿ ಮನೆಗೆ ಬಂದಿದ್ದರು.
ಇದರಿಂದ ಇರುವ ರೋಗದ ಜೊತೆಗೆ ಇನ್ನಿತರ ರೋಗಗಳನ್ನೂ ಅಂಟಿಸಿಕೊಂಡು ಹೊರಬರುವ ಬಡ ರೋಗಿಗಳ ಪಾಡನ್ನು ಸರ್ಕಾರವೂ ಕೇಳುತ್ತಿಲ್ಲ.
ಐ ಟಿ ಸಿ ಕಂಪೆನಿ ವಿತರಿಸಲಿರುವ 1:2ರ ಅನುಪಾತದ ಬೋನಸ್ ಷೇರಿಗೆ ಜುಲೈ 2 ನಿಗದಿತ ದಿನವಾಗಿದೆ.
ಮೋದಿ ಅವರ ಮನಸ್ಸು ಮತ್ತು ಆತ್ಮದ ಒಳಗೆ ಈ ಎರಡು ವಿರೋಧಾಭಾಸಕರ ಪ್ರಚೋದನೆಗಳು ಪ್ರಾಬಲ್ಯಕ್ಕಾಗಿ ಹೋರಾಟ ನಡೆಸುತ್ತಿವೆ.
ನಾಗರಹೊಳೆ ರಾಷ್ಟ್ರೀಯ ಉದ್ಯಾನದಲ್ಲಿ ಬೇಸಿಗೆಗೂ ಮೊದಲೇ ಕಾಡುಪ್ರಾಣಿಗಳಿಗೆ ಎದುರಾಗುವ ಕುಡಿ ಯುವ ನೀರಿನ ಸಮಸ್ಯೆ ಪರಿಹರಿಸಲು ಅರಣ್ಯ ಇಲಾಖೆ ಮುಂದಾಗಿದೆ.
ಉಗ್ರರ ಪರಾರಿ ಪ್ರಕರಣವನ್ನು ಗಂಭೀರವಾಗಿ ಪರಿಗಣಿಸಿರುವ ಪಂಜಾಬ್ ಸರ್ಕಾರ, ಜೈಲು ಅಧಿಕಾರಿಗಳ ವಿರುದ್ಧ ಚಾಟಿ ಬೀಸಿದೆ.
ಮಾ ಜಿ ರಾಷ್ಟ್ರಪತಿ ವೂೆ ಮ ಗ್ಮ ವರ ದಿ ಗಾರ ಮಾಜಿ ರಾಷ್ಟ್ರಪತಿ ವಿ.
ಮಾಜಿ ಯೋಧನ ಆತ್ಮಹತ್ಯೆ ಹಿನ್ನೆಲೆಯಲ್ಲಿ ಕೇಂದ್ರ ಸರ್ಕಾರದ ವಿರುದ್ಧ ಆಮ್ ಆದ್ಮಿ ಪಕ್ಷ ಹಾಗೂ ಕಾಂಗ್ರೆಸ್ ಪಕ್ಷ ಸಾಕಷ್ಟು ವಿರೋಧವನ್ನು ವ್ಯಕ್ತಪಡಿಸಿತ್ತು.
ಬೇಸಿಗೆಯಲ್ಲಿ ಕೂದಲಿನ ಬೆಳವಣಿಗೆ ಸಮತೋಲನದಲ್ಲಿರುತ್ತದೆ.
ಕೆಲಸಕ್ಕೆಂದು ಬರುತ್ತಿದ್ದ ಆ ಹುಡುಗಿಯರು ಹಾಕುತ್ತಿದ್ದ ಮೇಕಪ್ ನೋಡಿದ್ದರೆ ಸ್ವತಃ ಸಿನಿಮಾ ಸ್ಟಾರುಗಳೇ ದಂಗಾಗಿಬಿಡುತ್ತಿದ್ದರು.
ಪಾಕ್ ನಾಯಕರು ಕಾಶ್ಮೀರದ ಬಗ್ಗೆ ಮಾತನಾಡುತ್ತ ತಮ್ಮ ಜನರನ್ನು ತಪ್ಪು ದಾರಿಗೆ ಎಳೆಯುತ್ತಿದ್ದಾರೆ’ ಎಂದರು.
‘ರಾಣಿ ಚನ್ನಮ್ಮ, ಝಾನ್ಸಿ ರಾಣಿ ಲಕ್ಷ್ಮಿಬಾಯಿ, ರಾಣಿ ದುರ್ಗಾವತಿ ಮೊದಲಾದವರು ಮಹಿಳಾ ಸಬಲೀಕರಣಕ್ಕೆ ಸಾಕ್ಷಿಯಾಗಿದ್ದಾರೆ.
ಸುಪ್ರೀಂಕೋರ್ಟ್ ನೀಡಿರುವ ಆದೇಶದಲ್ಲಿ ಎರಡು ಅಂಶಗಳಿವೆ.
ಅವುಗಳಲ್ಲಿ ಅತೀ ಅಗತ್ಯವಿಲ್ಲದವುಗಳನ್ನು ಕಿತ್ತುಹಾಕಿದರೆ ಉತ್ತಮ.
ವಿಶಾಲವಾದ ಸಭಾಭವನದ ಎರಡೂ ಹಿಂಬದಿಗಳಲ್ಲಿ ಗ್ರೀನ್‌ ರೂಮ್‌ಗಳಂತಹ ಕೊಠಡಿಗಳು.
ಇದರಿಂದ ಭಾರತ 2-0ಯಿಂದ ಸರಣಿ ಜಯಿಸಿತು.
ಸ್ಥಾಪನPosted on Friday, January 29th, 2010 ರಾಜ್ಯದಲ್ಲಿ ಶೀಘ್ರವೇ ಬಳ್ಳಾರಿ ಮತ್ತು ಬೆಳಗಾಂನಲ್ಲಿ ಎರಡು ವಿಶ್ವ ವಿದ್ಯಾಲಯ ಸ್ಥಾಪನೆಯಾಗಲಿವೆ ಎಂದು ಉನ್ನತ ಶಿಕ್ಷಣ ಸಚಿವ ಅರವಿಂದ ಲಿಂಬಾವಳಿ ಪ್ರಕಟಿಸಿದರು.
ಹೀಗಾಗಿ ಅರಣ್ಯ ಇಲಾಖೆ ಅನುಮತಿಯೂ ಬೇಕಿಲ್ಲ.
ಅತಿ ಕಡಿಮೆ ಮೆಮೊರಿ, ಕಳಪೆ ಕ್ಯಾಮೆರಾ ಇತ್ಯಾದಿಗಳಿಂದಾಗಿ ಬಹುಬೇಗನೆ ಜನರು ಈ ಫೋನ್‌ಗಳ ಬಗ್ಗೆ ಅನಾಸಕ್ತಿ ಹೊಂದುತ್ತಾರೆ.
ವಹಿವಾಟಿನಲ್ಲಿ ಏನೇ ವಿವಾದಗಳೆದ್ದರೆ ಎಂದು ಸಂಸ್ಥೆಯು ದಾಖಲೆಗಳನ್ನು ಇಟ್ಟುಕೊಳ್ಳುತ್ತದೆ ಎಂದು ಯುಐಎಐಯ ಮುಖ್ಯ ಕಾರ್ಯಕಾರಿ ಅಧಿಕಾರಿ ಎಬಿಪಿ ಪಾಂಡೆ ತಿಳಿಸಿದ್ದಾರೆ.
ಸುಪ್ರೀಂ ಕೋರ್ಟ್‌ 2012ರ ಸೆಪ್ಟೆಂಬರ್ 28ರಂದು ಕರ್ನಾಟಕ ಸರ್ಕಾರದ ಕ್ರಮವನ್ನು ಆಕ್ಷೇಪಿಸಿದ್ದಲ್ಲದೆ, ಕೇಂದ್ರ ಸರ್ಕಾರದ ಆದೇಶವನ್ನು ಪಾಲಿಸಿ ತಮಿಳುನಾಡಿಗೆ ನೀರು ಬಿಡುವಂತೆ ಸೂಚಿಸಿತ್ತು.
ಇಲ್ಲೆಲ್ಲಾ ಸಮಸ್ಯೆ ಏನೆಂದರೆ, ಸಮಾಜಶಾಸ್ತ್ರ ಎನ್ನುವುದನ್ನು ಒಂದಷ್ಟು ಸತ್ಯವಾಕ್ಯಗಳ ಮೊತ್ತ ಎನ್ನುವಂತೆ ನೋಡುತ್ತಿರುವುದು.
ಅರಸೀಕೆರೆ ವಕೀಲರಿಂದ ನ್ಯಾಯಾಲಯ ಕಲಾಪ ಬಹಿಷ್ಕಾರ « Janatha Madhyama ಅರಸೀಕೆರೆ ವಕೀಲರಿಂದ ನ್ಯಾಯಾಲಯ ಕಲಾಪ ಬಹಿಷ್ಕಾರPosted on Sunday, February 22nd, 2009 ಅರಸೀಕೆರೆ : ಕೇಂದ್ರ ಸರ್ಕಾರದ ಭಾರತ ದಂಡ ಪ್ರಕ್ರಿಯೆಯ ಸಂಹಿತೆ ತಿದ್ದುಪಡಿ ವಿರೋಧಿಸಿ ಫೆ.
ಇಷ್ಟಾಗಿಯೂ, ಇವೆಲ್ಲ ತರಬೇತಿಗಳನ್ನೂ ಮೀರಿ, ಪ್ರಕೃತಿಯಂತೆ ಎಲ್ಲರನ್ನೂ ಒಂದೇ ಸಮನಾಗಿ ಕಾಣುವ ಸಹಜ ಜಾತ್ಯತೀತತೆಯೇ ಅತ್ಯುತ್ತಮವಾದುದು ಎಂಬುದರಲ್ಲಿ ನನಗಂತೂ ಅನುಮಾನವಿಲ್ಲ.
ಇಲ್ಲಿಯ ಜನರು ಈ ಕೆರೆಯು ತುಂಬಿ ರುವುದನ್ನು ಇತ್ತೀಚೆಗೆ ಕಂಡಿಲ್ಲ.
ನೀರಾವರಿ ಯೋಜನೆಯನ್ನು ಉದ್ಘಾಟಿಸಿದ ಬಳಿಕ ನವಸರಿ ನಗರದಲ್ಲಿರುವ ದಿವ್ಯಾಂಗ ಜನರಿಗೆ ಸಹಾಯಕವಾಗುವ ಸಾಮಗ್ರಿಗಳನ್ನು ವಿತರಿಸಿ ಸಾರ್ವಜನಿಕ ಕಾರ್ಯಕ್ರಮವನ್ನುದ್ದೇಶಿಸಿ ಮಾತನಾಡಲಿದ್ದಾರೆ.
ಸಮಾಜವಾದಿ ಪಕ್ಷ ಮೊದಲು ತಮ್ಮೊಳಗೆ ನಡೆಯುತ್ತಿರುವ ಮಹಾಭಾರತಕ್ಕೆ ಅಂತ್ಯ ಹಾಡಬೇಕಿದ್ದು, ನಂತರ ಮಹಾಮೈತ್ರಿ ಬಗ್ಗೆ ಚಿಂತನೆ ನಡೆಸುವ ಅಗತ್ಯವಿದೆ ಎಂದು ಹೇಳಿದ್ದಾರೆ.
ಅವನನ್ನು ಪೊಲೀಸ್‌ ಸ್ಟೇಷನ್ನಿಗೆ ಕರೆದುಕೊಂಡು ಹೋಗಿ ಕೂರಿಸಿದರು.
ಆಗ ನಾವ್ ಮಾಡೋ ಕೆಲ್ಸದ ಬಗ್ಗೆ ನಮ್ಗೆ ಗೌರವಶ್ರದ್ದೆಇರ್ತಿತ್ತು.
ನಾಲ್ಕು ದಶಕಗಳ ಕಾಲ ಯಾರೂ ವಾಸಿಸದಿದ್ದರಿಂದ ಅದರ ಮೇಲೆ ಪ್ರಕೃತಿ ತನ್ನ ಹಿಡಿತವನ್ನು ಸಂಪೂರ್ಣವಾಗಿ ಸಾಧಿಸಿತ್ತು.
ಈ ಘಟನೆಯಲ್ಲಿ ಮೂವರು ಭಾರತೀಯ ಯೋಧರು ಸೇರಿದಂತೆ ಒಟ್ಟು 7 ಮಂದಿ ಸಾವಿಗೀಡಾಗಿದ್ದರು.
ತನ್ನ ಮನಸ್ಸಿಗೆ ತಟ್ಟಿದ್ದನ್ನು ಇತರರಿಗೂ ಹೇಳುವ ಆಪ್ತಭಾವದಿಂದಲೇ ಅನುವಾದಗೊಂಡ ಕಥೆಗಳಿವು.
‘ಇಂದಿನ ವೈಜ್ಞಾನಿಕ ಯುಗದಲ್ಲಿ ಪಾಶ್ಚಿಮಾತ್ಯ ಸಂಸ್ಕೃತಿಗೆ ಬಲಿಯಾಗಿ ನಮ್ಮ ಯುವಕರು ಜಾನಪದ ಸಾಹಿತ್ಯ ಹಾಗೂ ನಮ್ಮ ಸಂಸ್ಕೃತಿಯಿಂದ ವಿಮುಖರಾಗುತ್ತಿದ್ದಾರೆ.
ಮೋದಿ ಪ್ರಧಾನಿಯಾದ ಮೇಲೆ ಸ್ವತ್ಛ ಭಾರತ ಯೋಜನೆ ಜಾರಿಗೊಳಿಸಿದರು.
ಈ ಬಗೆಯ ಎರಡು ವಿಭಾಗಗಳಲ್ಲಿಯೂ ಉತ್ತಮ ಕೃತಿಗಳು ರಚಿತವಾಗಿವೆ.
ತಾಯಿ ತನ್ನನ್ನು ನೀಗಿಕೊಂಡು ಉಳಿಸಿದ ಮಗು ಈ ಅಶ್ವಸೇನ!
ಸಿದಟಛಿಣ್ಣ, ನಾರಾಯಣ ಸ್ವಾಮಿ, ವಿ.
ನಾಗಮೋಹನ ದಾಸ್‌, ಎ.ಜೆ.ಸದಾಶಿವ ಸೇರಿದಂತೆ ನಾಡಿನ ಚಿಂತಕರು, ಹೋರಾಟಗಾರರ ಸಭೆ ನಡೆಸಿ ಸಂವಿಧಾನ ತಿದ್ದುಪಡಿಯ ಬಗ್ಗೆ ಚರ್ಚೆ ನಡೆಸಲಾಗಿದೆ.
ಅದರ ಜೊತೆಗೆ ಇಂತಹ ಪುಸ್ತಕದಲ್ಲಿನ ಮಾಹಿತಿಯಿಂದ ಮುಂದೆ ನಮ್ಮ ಸಮಾಜ ಕಟ್ಟುವಲ್ಲಿ ತೆಗೆದುಕೊಳ್ಳಬೇಕಾದ ತೀರ್ಮಾನಗಳೇನು ಎಂಬುದನ್ನು ಸಹ ಗಮನಿಸಬೇಕಿದೆ.
ಕಂಠೀರವ ಸ್ಟೂಡಿಯೋದಲ್ಲಿ ನಡೆದ ಮುಹೂರ್ತ ಕಾರ್ಯಕ್ರಮದಲ್ಲಿ ಸೆಂಚುರಿ ಸ್ಟಾರ್ ಶಿವರಾಜ್ ಕುಮಾರ್ ಕ್ಲಾಪ್ ಮಾಡೋ ಮೂಲಕ ಪ್ರಣಾಮ್ ಸಿನಿಮಾಗೆ ಚಾಲನೆ ನೀಡಿದ್ದಾರೆ.
ಇಂತಹ ಗುರುತರ ಸಮಸ್ಯೆಗಳಿಗೆ ಪರಿಹಾರ ಕಂಡುಕೊಳ್ಳುವ ಶಕ್ತಿ ವಿಜ್ಞಾನಕ್ಕಿದೆ ಎಂಬ ನಂಬಿಕೆ ಪ್ರಧಾನಿಯವರ ಭಾಷಣದ ಮೂಲಮಂತ್ರವಾಗಿತ್ತು.
ನಾಟಕ ಮತ್ತು ಲಲಿತ ಕಲೆಗಳ ಮೂಲಕ ಮಕ್ಕಳಲ್ಲಿ ನೈತಿಕ ಮೌಲ್ಯಗಳನ್ನು ಬೆಳೆಸಬೇಕು.
ಅವರು ಇಟೆಲಿಯ ಕನ್ನಡಕ ಧರಿಸಿರುವುದರಿಂದ ಅವರಿಗೆ ದೇಶದ ಅಭಿವೃದ್ಧಿ ಕಾಣುವುದಿಲ್ಲ ಎಂದು ಚಂಡೀಗಢದ ರಾಮಲೀಲಾ ಮೈದಾನದಲ್ಲಿ ಬಿಜೆಪಿಯ ಬೂತ್ ಮಟ್ಟದ ನಾಯಕರ ರ್ಯಾಲಿಯಲ್ಲಿ ಹೇಳಿದ್ದಾರೆ.
ಪೊಲೀಸ್‌ ಸಬ್‌–ಇನ್‌ಸ್ಪೆಕ್ಟರ್‌ ಪರೀಕ್ಷೆ ಮುಂದೂಡಿಕೆ ಪೊಲೀಸ್‌ ಸಬ್‌–ಇನ್‌ಸ್ಪೆಕ್ಟರ್‌(ಸಿವಿಲ್‌) ಹುದ್ದೆಗಳ ಲಿಖಿತ ಪರೀಕ್ಷೆ ಮುಂದೂಡಲಾಗಿದ್ದು, ಡಿಸೆಂಬರ್‌ 4ರಂದು ನಡೆಸಲು ತೀರ್ಮಾನಿಸಲಾಗಿದೆ.
ಸಮಿತಿ ವರದಿ ಸಲ್ಲಿಸಿ ನಾಲ್ಕು ವರ್ಷಗಳ ನಂತರವೂ ವಾಸ್ತವವಾಗಿ ಬಳಕೆಗೆ ಬಂದಿರುವ ಎಲ್.
ಪುಷ್ಪಲತಾ, ವಿದ್ಯಾರ್ಥಿಗಳಿಗೆ ಗುಣಾತ್ಮಕ ಶಿಕ್ಷಣವನ್ನು ನೀಡುವ ಧ್ಯೇಯವನ್ನು ಇಟ್ಟುಕೊಂಡಿರುವ ಶಾಲೆಯು ಮಕ್ಕಳ ಸರ್ವತೋಮುಖ ಬೆಳವಣಿಗೆಗೆ ಕಾರ್ಯಪ್ರವೃತ್ತವಾಗಿರು ತ್ತದೆ ಎಂದರು.
ಅದನ್ನು ಅಂಟಿಸಿಕೊಂಡರೆ ಉತ್ತಮ.
ಕಾಲಕ್ರಮೇಣ ಇದು ‘ಹೊಸಹೊಳಲು’ ಆಗಿ ಮಾರ್ಪಾಡಾಯಿತಂತೆ.
ಇದೇ ವೇಳೆ ೨ನೇ ಆರೋಪಿ ದಾಸರಕೊಪ್ಪಲಿನ ಸತೀಶ್‌ ತಲೆ ಮರೆಸಿಕೊಂಡಿದ್ದಾನೆ.
ಆಂಧ್ರಶೈಲಿ ಸೋರೆಕಾಯಿ ಪಲ್ಯ ಮಾಡುವ ವಿಧಾನ ನಗರೋಟಾ ಉಗ್ರ ದಾಳಿಯ ಹುತಾತ್ಮರಿಗೆ ಅಂತಿಮ ಗೌರವ ಸಮರ್ಪಣೆ ಸಿರಿಯಾ ಶಾಲೆ ಹೊರಗಡೆ ವಾಯು ದಾಳಿ, ಕನಿಷ್ಠ 17 ಸಾವುಬಂಡುಕೋರರ ವಶದಲ್ಲಿರುವ ಉತ್ತರ ಸಿರಿಯಾದ ಶಾಲೆಯೊಂದರ ಮೇಲೆ ಬುಧವಾರ ವಾಯುದಾಳಿ ನಡೆದಿದ್ದು,..
ಕೋಟೆಯ ಸುತ್ತ ರಕ್ಷಣಾರ್ಥ ಕಂದಕ ತೋಡಿ ಅದರಲ್ಲಿ ನೀರು ತುಂಬಿಸಿ ಅದರಲ್ಲಿ ಮೊಸಳೆಗಳನ್ನು ಬಿಟ್ಟಿದ್ದರು ಎಂದು ಊರಿನ ಹಿರೀಕರು ಹೇಳುತ್ತಾರೆ.
ಒಟ್ಟಾರೆ ಯೆಮೆನ್ ಆಂತರಿಕ ಬಿಕ್ಕಟ್ಟು ಇದೀಗ ಅಂತಾರಾಷ್ಟ್ರೀಯ ಸಮಸ್ಯೆಯಾಗಿ ಮಾರ್ಪಟ್ಟಿದ್ದು, ಅಮೆರಿಕ ದಾಳಿಯೊಂದಿಗೆ ಇರಾನ್ ಕೂಡ ಆಕ್ರೋಶಗೊಂಡಿದೆ ಎಂದು ಹೇಳಲಾಗುತ್ತಿದೆ.
ಇವನ್ನು ಮಕ್ಕಳಿಗೆ ವಿಶೇಷ ಸಂದರ್ಭಗಳಲ್ಲಿ ಉಡುಗೊರೆ ನೀಡಬಹುದು.
ಆಂಧ್ರಶೈಲಿ ಸೋರೆಕಾಯಿ ಪಲ್ಯ ಮಾಡುವ ವಿಧಾನ ನಗರೋಟಾ ಉಗ್ರ ದಾಳಿಯ ಹುತಾತ್ಮರಿಗೆ ಅಂತಿಮ ಗೌರವ ಸಮರ್ಪಣೆ ಯೂರೋಪಿಯನ್ ಕ್ರೀಡಾಕೂಟ 2015: ನೀರಿನಲ್ಲಿ ನೀರೆಯರ ಸೊಬಗು..
ಮಿಲ್ಕಾ ಸಿಂಗ್ ಚಿತ್ರವನ್ನು ನಿರ್ಮಾಣ ಮಾಡಲಾಗಿತ್ತು.
ತಪ್ಪಾದ ಆರ್ಥಿಕ ನೀತಿಯಿಂದಾಗಿ ದೇಶ ಸಂಕಷ್ಟಕ್ಕೆ ಸಿಲುಕಬೇಕಾಯಿತು ಎಂದರು.
ನಿನ್ನೆ ಗೃಹ ಸಚಿವ ರಾಜನಾಥ್ ಸಿಂಗ್ ಒಂದು ಗಂಟೆಗೂ ಹೆಚ್ಚು ಕಾಲ ಬಿಜೆಪಿ ಅಧ್ಯಕ್ಷ ಅಮಿತ್ ಶಾ, ಹಣಕಾಸು ಸಚಿವ ಅರುಣ್ ಜೇಟ್ಲಿ, ಪ್ರಧಾನಿ ಸಚಿವಾಲಯದ ರಾಜ್ಯ ಸಚಿವ ಜಿತೇಂದ್ರ ಸಿಂಗ್ ಅವರೊಡನೆ ಸಭೆ ನಡೆಸಿ ಸರ್ವ ಪಕ್ಷ ನಿಯೋಗದ ವಿಧಾನಗಳನ್ನು ಚರ್ಚೆ ನಡೆಸಿತು.
ನಂತರ ಆ ಪುಟಕ್ಕೆ ವಿದ್ಯಾರ್ಥಿಗಳು ಮತ್ತು ಶಿಕ್ಷಕರನ್ನು ಸೇರಿಸಬೇಕು.
ವಾಣಿಜ್ಯ ಮಂಡಳಿ ಬರೀ ಪಂಚಾಯಿತಿ ಕಟ್ಟೆ ಆಗಿದೆ ಎಂಬ ಹಳೇ ದೂರಿನ ಬಗ್ಗೆ ಏನಂತೀರಿ?
ಈ ವಿಸ್ತರಣೆಯ ಬಹುಪಾಲೂ ಆಗಿರುವುದು ಮೌಖಿಕವಾಗಿ, ಮಲ್ಲಣ್ಣ ಕುಟುಂಬ ಮತ್ತು ಈ ವಿಧಾನ ಅನುಸರಿಸಿದ ರೈತರಿಂದ ಎನ್ನುವುದನ್ನು ಮರೆಯಬಾರದು.
ಕರ್ನಾಟಕದ ಉಸ್ತುವಾರಿ ನೋಡಿ ಮೂಲಕ ಸಂಪರ್ಕಿಸಿ, ಪ್ರತಿಪಕ್ಷದ ಸ್ಥಾನಕ್ಕೆ ಕಾಂಗ್ರೆಸ್ ಹೈಕಮಾಂಡ್ ಒಪ್ಪಿಗೆ ಸೂಚಿಸಿರುವುದಾಗಿಯೂ ಹೇಳಿದರು.
ಹೊಸ ವಾಹಿನಿ ಆರಂಭಿಸುವ ಮಾಹಿತಿಯನ್ನು ಹಂಚಿಕೊಳ್ಳಲು ಸಂಸ್ಥೆ ಆಯೋಜಿಸಿದ್ದ ಮಾಧ್ಯಮಗೋಷ್ಠಿಯಲ್ಲಿ ಮುಖಾಮುಖಿಯಾದ ಸಂಸ್ಥೆಯ ಪ್ರಾದೇಶಿಕ ಯೋಜನೆಗಳ ಮುಖ್ಯಸ್ಥ ರವೀಶ್‌ಕುಮಾರ್‌– ‘ಕಲರ್ಸ್ ಕನ್ನಡ’ದಂತೆ ‘ಕಲರ್ಸ್ ಸೂಪರ್’ ಸಹ ಹೊಸ ಹಾಗೂ ವೈವಿಧ್ಯಮಯ ಕಾರ್ಯಕ್ರಮಗಳನ್ನು ನೀಡಲಿದೆ’ ಎಂದು ಹೇಳಿದರು.
ಆಫ್ರಿಕಾ ಅಂದರೆ ಯುದ್ಧಗಳ ಮಾರಣ ಹೋಮ, ವಿಚಿತ್ರ ರೋಗಗಳು, ಎಲ್ಲವೂ ಹಾಳು, ಕತ್ತಲುಖಂಡ.
ಮಕ್ಕಳು ನಗುತ್ತಿದ್ದರೂ ಅವರಿಗೆ ಬೈದು ಕಂಟ್ರೋಲ್‌ ಮಾಡುತ್ತಾರೆ.
ನಿಮ್ಮ ಮಾತು ಭಾಗಶಃ ನಿಜ.
ಅದು ಒಂದು ರಸಯಾತ್ರೆಯೇ!
ನಾನು ದೆಹಲಿಯ ಒಕ್ಲಾ ಪಕ್ಷಿಧಾಮಕ್ಕೆ ಆಗಾಗ ಹೋಗುತ್ತಿದ್ದೆ ಎನ್ನುತ್ತಾರೆ ರತಿಕಾ.
ಇಲ್ಲಿ ಕೂತಿರುವ ಪ್ರತೀಯೊಬ್ಬರಲ್ಲೂ ಇದೇ ಪ್ರಶ್ನೆಗಳು ಮೂಡಿವೆ ಎಂದು ಉತ್ತರಿಸಿದ್ದರು.
ಈ ಎಲ್ಲ ಯೋಜನೆಗಳು ಜಾರಿಗೆ ಬರಬೇಕೆಂದರೆ ಅಂತಹ ಮನೋಭಿಲಾಷೆಯುಳ್ಳ ಹಾಗೂ ಸಾಮರ್ಥ್ಯವುಳ್ಳ ಜನಪ್ರತಿನಿಧಿಗಳು ಗೆದ್ದು ಬರಬೇಕಾದುದು ಮೂಲಭೂತ ಅಗತ್ಯ.
ಇಲ್ಲಿ ಅನೇಕ ಪ್ರಶ್ನೆಗಳು ಎದ್ದಿವೆ.
‘ಮುಖ್ಯಮಂತ್ರಿ ಸಿದ್ದರಾಮಯ್ಯ ಬಡವರಿಗಾಗಿ ಅನೇಕ ಯೋಜನೆಗಳನ್ನು ಜಾರಿಗೊಳಿಸಿದ್ದಾರೆ.
ವಾಣಿಜ್ಯ ಮಳಿಗೆಗಳು ಹಾಗೂ ಉದ್ದಿಮೆಗಳಿಗೂ ಈ ಸೌಲಭ್ಯವನ್ನು ವಿಸ್ತರಣೆ ಮಾಡಬೇಕಿದೆ.
ಬುದ್ಧನ ಉಪದೇಶಗಳು, ತತ್ವಸಿದ್ಧಾಂತಗಳು ಮತ್ತು ಬೌದ್ಧ ಮತದ ವಿವಿಧ ಸಂಕೇತಗಳನ್ನು 108 ಪ್ರತ್ಯೇಕ ಭಿತ್ತಿಗಳಲ್ಲಿ ಆಕರ್ಷಕವಾಗಿ ಚಿತ್ರಿಸಿ ಪ್ರದರ್ಶಿಸಿರುವುದು ಇಲ್ಲಿಯ ಪಾವಿತ್ರ್ಯ ಹಾಗೂ ಅಂದವನ್ನು ಹೆಚ್ಚಿಸಿದೆ.
ಆದರೆ ಇದರಲ್ಲಿ ವಿಫಲವಾದ ಸರ್ಕಾರ ಶಹಾಬುದ್ದೀನ್ ಜಾಮೀನಿಗೆ ಹಾದಿ ಸುಗಮಮಾಡಿಕೊಟ್ಟಿತ್ತು.
ಮುಖಬೆಲೆಯ ನೋಟುಗಳಿಗಾಗಿ ಮುಜರಾಯಿ ಇಲಾಖೆಯ ಎಲ್ಲಾ ದೇವಾಲಯಗಳ ಹುಂಡಿಗಳ ಕಾಣಿಕೆಯನ್ನೂ ಎಣಿಕೆ ಮಾಡಲಾಗುತ್ತಿದ್ದು, ಅಧಿಕಾರಿಗಳು..
ಮಾತ್ರೆಯ ರಾಸಾಯನಿಕ ರಣಹದ್ದುಗಳ ದೇಹ ಸೇರಿ ಅವುಗಳ ಮೂತ್ರ ಪಿಂಡವನ್ನು ಕಾರ್ಯಹೀನವನ್ನಾಗಿಸುತ್ತದೆ.
ಉಪ ಚುನಾವಣೆಯಲ್ಲಿ ಕಾಂಗ್ರೆಸ್ನೊಂದಿಗೆ ಮೈತ್ರಿ ಮಾಡಿ ಕೊಳ್ಳುವುದಿಲ್ಲ.
ದೇಶದಲ್ಲಿ ತುರ್ತು ಪರಿಸ್ಥಿತಿ ಮಾದರಿಯ ವಾತಾವರಣವಿದೆ: ಲಾಲು ಪ್ರಸಾದ್ ಯಾದವ್ಪ್ರಧಾನಿ ನರೇಂದ್ರ ಮೋದಿ ವಿರುದ್ಧ ವಾಗ್ದಾಳಿ ನಡೆಸಿರುವ ಆರ್ ಜೆಡಿ ಮುಖಂಡ ಲಾಲು ಪ್ರಸಾದ್ ಯಾದವ್ ದೇಶದಲ್ಲಿ ತುರ್ತು ಪರಿಸ್ಥಿತಿ ಮಾದರಿಯ ವಾತಾವರಣವಿದೆ ಎಂದು ಹೇಳಿದ್ದಾರೆ.
ಗರ್ಭಧರಿಸಿದ ಮೇಲೂ ತಾಯಿ ಮತ್ತು ಗರ್ಭಸ್ಥಶಿಶುವಿನ ಮೇಲೆ ವ್ಯತಿರಿಕ್ತ ಪರಿಣಾಮವನ್ನು ಬೊಜ್ಜುತನ ಉಂಟುಮಾಡಬಲ್ಲದು.
ಈಗಾಗಲೇ ರಾಜ್ಯದ ಹಿತದೃಷ್ಟಿಯನ್ನು ಗಮನದಲ್ಲಿರಿಸಿ ನೀರು ಬಿಡಲಾಗಿದೆ.
ಶಿಷ್ಯನೊಬ್ಬ ಗುರುವಿಗೆ ಧ್ಯಾನ ಮಾಡುವುದು ಹೇಗೆ ಎಂದು ಪದೇಪದೇ ಕೇಳುತ್ತಿದ್ದ.
ಜನಸಾಮಾನ್ಯರೂ ಸೇರಿದಂತೆ ಯಾರೊಬ್ಬರೂ ಸರ್ಕಾರದ ಬದಲಾದ ನಿಲುವನ್ನು ಪ್ರಶ್ನಿಸದೆ ಅದರ ಶ್ಲಾಘನೆಯಲ್ಲಿ ತೊಡಗಿದ್ದಾರೆ.
ಆದರೆ ಜಗತ್ತಿನ ಬಹುತೇಕ ಎಲ್ಲ ಕಾರುಗಳಲ್ಲೂ ಜಪಾನೀ ಪೇಟೆಂಟ್ ಪಡೆದ ಒಂದಲ್ಲ ಒಂದು ಒಳಭಾಗ ಇದ್ದೇ ಇರುತ್ತದೆ.
ಕೃಷ್ಣ ಅವರು ಸಂಪುಟಕ್ಕೆ ಸೇರ್ಪಡೆಯಾದರೆ ಪರಿಸರ ಖಾತೆ ದೊರಕುವ ಸಾಧ್ಯತೆ ಇದೆ.
ಬೆಳಿಗ್ಗೆ ಮಧ್ಯಾಹ್ನವಾಗಿ ಸಂಜೆಯಾಗಲು ಇನ್ನೇನು ಸ್ವಲ್ಪ ಹೊತ್ತು ಮಾತ್ರವೇ ಉಳಿದಿತ್ತು.
ವೆಚ್ಚದಲಿ ನವೀಕರಣಗೊಂಡ ನಗರ ಬಸ ನಿಲ್ದಾಣದ ಆಯಸ್ಸು ೧ ವರ್ಷ ಮಾತ್ರ.
ಅದಲ್ಲದೆಯೂ ಕೂಡ ಒಂದು ಲಕ್ಷ ಜನ ಸಂಘಪರಿವಾರದ ವಿರುದ್ದ ಹೋರಾಟ ಮಾಡಿದ್ದರು.
ಕೃಪಾಲ್ ಎಐಟಿಎಗೆ ಮೊದಲ ಮಹಿಳಾ ಅಧ್ಯಕ್ಷೆಪ್ರವೀಣ ಮಹಾ ಜನ್ ಅವರು ಅಖಿಲ ಭಾರತ ಟೆನಿಸ್ ಸಂಸ್ಥೆ (ಎಐಟಿಎ)ಗೆ ಅಧ್ಯಕ್ಷೆಯಾಗಿ ನೇಮಕಗೊಂಡಿದ್ದಾರೆ.
ಇಲ್ಲದಿದ್ದಲ್ಲಿ ಮುಟ್ಟಿನ ಸಮಯದಲ್ಲಾಗುವ ದೈಹಿಕರೋಧನಗಳು, ಜೊತೆಗೆ ತಳುಕು ಹಾಕಿಕೊಂಡಿರುವ ಧಾರ್ಮಿಕ ಕಟ್ಟುಪಾಡು, ಇದರೊಂದಿಗೆ ಅನಗತ್ಯ ಗರ್ಭಧಾರಣೆಯಾದಾಗ ಅದರ ನಿವಾರಣೆಗೋಸ್ಕರ ಗರ್ಭಪಾತದ ಮೊರೆಹೋಗಿ ನಂತರ ಅದರಿಂದಾಗುವ ರಕ್ತಹೀನತೆ, ಗರ್ಭಕೋಶದ ಸೋಂಕು ಇತ್ಯಾದಿ ತೊಂದರೆಗಳನ್ನು ಅನುಭವಿಸಬೇಕು.
ಈ ವಿಡಿಯೊದಲ್ಲಿ ಕಾಣಿಸಿಕೊಂಡಿರುವುದು ನನ್ನ ಮೂರು ವರ್ಷದ ಮಗಳು ಲಾಸ್ಯ.
ಪ್ರಕೃತಿಸೌಂದರ್ಯವನ್ನು ಆಸ್ವಾದಿಸಲು, ಜೀವನಪ್ರೀತಿ ಹೆಚ್ಚಿಸಿಕೊಳ್ಳಲು ಹಾಗೂ ಚರಿತ್ರೆಯ ಪಿಸುಮಾತುಗಳನ್ನು ಕೇಳಿಸಿಕೊಳ್ಳಲು ಈ ಗಿರಿಧಾಮ ಪ್ರಶಸ್ತಿಸ್ಥಳ.
ಫೆ.1ರ ಭಾನುವಾರ ಗೆಳೆಯ ವೇಣುಗೋಪಾಲ್ ಮನೆಯಲ್ಲಿ ಸೇರೋಣ ಬನ್ನಿ ಎಂದು ಆಮಂತ್ರಿಸಿದರು.
ಹೀಗಾಗಿ ಪ್ರತಿಭಟನಾ ದಿನದಂದು ಪ್ರಯಾಣ ಮಾಡಲು ಜನ ಹೆದರುತ್ತಿದ್ದಾರೆ.
ಆದ್ದರಿಂದಲೇ ‘ಅರ್ಹತೆಯ ವಿವಿಧ ಮಾನದಂಡ ಮೂಲಕ ಗುರುತಿಸಬೇಕಾದ ಪ್ರಶಸ್ತಿಯಂಥ ವಿಷಯಗಳನ್ನು ನ್ಯಾಯಾಲಯದ ವ್ಯಾಪ್ತಿಗೆ ತರುವುದು ಕೋರ್ಟಿನ ಪ್ರಕ್ರಿಯೆಯ ದುರ್ಬಳಕೆಯಾಗುತ್ತದೆ’ ಎಂದು ಖ್ಯಾತ ವಕೀಲ ಸಿ.
ಆದರೆ ಇಲ್ಲಿ ಹೇಳುತ್ತಿರುವುದು ಕೆಲವು ಆಹಾರ ಪದಾರ್ಥಗಳನ್ನು ಬಳಸುವುದರಿಂದ ದೇಹಕ್ಕೆ ಒಂದಿಷ್ಟು ಕಾವು ಒದಗಿಸಬಹುದು.
ಲೈಂಗಿಕ ಹಿಂಸಾಚಾರ ಹೆಚ್ಚಳ.
ದೇವಾಲಯಗಳಲ್ಲಿ ಲಕ್ಷ ದೀಪೋತ್ಸವಕ್ಕಾಗಿ ಸಾವಿರಾರು ದೀಪ ಖರೀದಿಸಲು ಬರುತ್ತಿದ್ದವರು ಈಗ ಲಕ್ಷ ದೀಪೋತ್ಸವವನ್ನೇ ನಿಲ್ಲಿಸಿದ್ದಾರೆ.
ಇದೀಗ ಕಾಂಗ್ರೆಸ್‌ ಸೇರ್ಪಡೆಯಾದ ಬಳಿಕ ಆ ಪಕ್ಷದ ಮುಖಂಡರನ್ನು ಹಾಡಿಹೊಗಳುತ್ತಿರುವುದು ಎಷ್ಟರ ಮಟ್ಟಿಗೆ ಸರಿ ಎಂಬುದನ್ನು ಅವರೇ ಮನವರಿಕೆ ಮಾಡಿಕೊಳ್ಳಲಿ ಎಂದರು.
ದೇಶದ ತುಂಬ ಮಣಿಪುರದ ಬಗ್ಗೆ ಅನುಕಂಪ ಹುಟ್ಟುವಂತೆ ಮಾಡಿದ್ದಾರೆ.
ಕ್ರಿಸ್‌ಮಸ್‌ಗೆ ಇನ್ನು ಒಂದು ತಿಂಗಳು ಬಾಕಿ ಇದೆ.
ಇದು ಅಡ್ಡದಾರಿ ಹಿಡಿಯಲು ಬಿಟ್ಟರೆ ಪ್ರಜಾಪ್ರಭುತ್ವ ವೃತ್ತಿಪರ ರಾಜಕಾರಣಿಗಳು, ಹಣವಂತರು, ಅಧಿಕಾರದಾಹಿಗಳು ಮತ್ತು ಸಂಪತ್ತಿನ ಮೋಹಿಗಳ ವಶವಾಗುತ್ತದೆ.
ಇದೇ ಕಂಪನೆಯಿ ಇತರ ಬೀಜಗಳು ಫಲ ನೀಡಿವೆ.
ಆಗಾಗ ಅವನನ್ನು ಕಾಡಿಸುತ್ತಾ ಪೀಡಿಸುತ್ತಾ ಆ ಲೂನಾ ತೆಗೆದುಕೊಂಡು ಓಡಾಟದ ಎಲ್ಲಾ ಅವಶ್ಯಕತೆಗಳನ್ನೂ ಪೂರೈಸಿಕೊಳ್ಳುತ್ತಿದ್ದರು.
ಯಶಸ್ವಿ ಶಾಂತಿಯುತ ಮತದಾನಕ್ಕೆ ಸಹಾಯಕ ಚುನಾವಣಾಧಿಕಾರಿಗಳು ಮತ್ತು ಮಾದರಿ ನೀತಿ ಸಂಹಿತೆ ಅನುಷ್ಟಾನದ ಅಧಿಕಾರಿ ಗಳು ಶ್ರಮಿಸಲಿದ್ದಾರೆ ಎಂದರು.
ಅದರಲ್ಲಿ ಮುಚ್ಚು ಮರೆಯೇನೂ ಇಲ್ಲ.
‘ಸರ್ವೇ ಜನಾಃ ಸುಖಿನೋ ಭವಂತು’ ಎಂದರೆ ಇದೇ ತಾನೇ!
ಆದರೆ ನೂತನ ವರದಿಯೊಂದು ಹಿರಿಯರು ಮೊಟ್ಟೆ ತಿಂದರೂ ಗಟ್ಟಿಯಾಗಿ ಜೀವಿಸುತ್ತಾರೆ ಎಂಬುದುನ್ನು..
ಮು೦ದಿನ ಭಾಗದಲ್ಲಿ ನಾಗರಾಜ ಅವರು ‘ಎ೦ಥ ಕೀರುತಿ ನಿನ್ನ ಪಾದ’ ಕೀರ್ತನೆ ಪ್ರಸ್ತುತಪಡಿಸಿದರು.
ಈ ಹಿಂದೆ ವಿಶ್ವಸಂಸ್ಥೆ ನಡೆದ 71ನೇ ಅಧಿವೇಶನ ಸಭೆಯಲ್ಲಿ ಮಾತನಾಡಿದ್ದ ಪಾಕಿಸ್ತಾನ ಪ್ರಧಾನಮಂತ್ರಿ ನವಾಜ್ ಶರೀಫ್ ಅವರು, ಬುರ್ಹಾನ್ ವಾನಿಯೊಬ್ಬ ಯುವ ನಾಯಕನಾಗಿದ್ದ.
ಈ ಬಗೆಯ ವಹಿವಾಟಿನಲ್ಲಿ ಮಾರಾಟಗಾರರು ಅಥವಾ ಖರೀದಿದಾರರೇ ವಂಚನೆ ಎಸಗುವ ಸಾಧ್ಯತೆ ಇದ್ದೇ ಇದೆ.
ನಾವು ಎಂತಹ ಸಮಾಜದಲ್ಲಿ ಜೀವನ ನಡೆಸುತ್ತಿದ್ದೇವೆ?
ಸಾಕಷ್ಟು ಮಂದಿ ವೃದ್ಧ ಭೂತಾನ್ ಮಹಿಳೆಯರು ಒಂದು ಕೈಲಿ ಜಪ ಮಾಲೆ ಮತ್ತೊಂದು ಕೈಲಿ ಪ್ರಾರ್ಥನಾ ಚಕ್ರವನ್ನು ತಿರುಗಿಸುತ್ತಾ ಡುಪ್‌ಥಾಪ್ ನನ್ನರಿಯಲ್ಲಿ ದೇವಾಲಯದ ಸುತ್ತ ಕುಳಿತಿರುತ್ತಾರೆ.
2015ರ ಗಣರಾಜ್ಯೋತ್ಸವ ದಿನಾಚರಣೆಗೆ ಮುಖ್ಯ ಅತಿಥಿಯಾಗಿ ಆಗಮಿಸಿದ್ದ ಬರಾಕ್‌ ಒಬಾಮಾ ಜತೆ 2015ರ ಜ.26ರಂದು ಮೋದಿ ಅವರು ಈ ಸೂಟ್ ಧರಿಸಿ ದೆಹಲಿಯ ಹೈದರಾಬಾದ್‌ ಹೌಸ್‌ನಲ್ಲಿ ಮಾತುಕತೆ ನಡೆಸಿದ್ದರು.
ಆದರೆ ಈ ಜೋಡಿ ಇಂದು ಬಹಳ ಹೊತ್ತು ಮುಂದು ವರಿಯಲು ಕ್ರಿಸ್‌ ಮಾರ್ಟಿನ್‌ ಬಿಡಲಿಲ್ಲ.
ಅದನ್ನು ಕಾರ್ಯರೂಪಕ್ಕೆ ತರಬಲ್ಲವರಿಗೆ ಹುಡುಕಾಟ ನಡೆದಿದೆ.
ಹಿಂದೂ ಧರ್ಮ ಪಾಲನೆಗೆ ಆಕ್ರೋಶ: ‘ಮದುವೆ ಬಳಿಕ ರಹೀಮ್‌, ಹಿಂದೂ ಧರ್ಮದ ಸಂಪ್ರದಾಯ  ಪಾಲಿಸುತ್ತಿದ್ದಾರೆ.
ತೃತೀಯ ಜಗತ್ತಿನ ದೇಶಗಳಿಗೆಲ್ಲಾ ಪಾಠ ಹೇಳುವಷ್ಟು ವೈವಿಧ್ಯಮಯ ನೀರಿನ ವಿಜ್ಞಾನ ನಮ್ಮ ದೇಶದಲ್ಲಿದೆ.
ಕೆಲವು ದಿನ ರದ್ದಾದ ನೋಟುಗಳನ್ನೇ ಈ ಕಾರ್ಮಿಕರಿಗೆ ಕೂಲಿಯಾಗಿ ನೀಡಿದೆವು.
ಎಂಬ ಓದುಗ ರಾಜೇಂದ್ರ ಪಾಟೀಲ ಅವರ ಪ್ರಶ್ನೆಗೆ ಪ್ರತಿಕ್ರಿಯಿಸಿದ ಅವರು, ಸಾಹಿತಿ ಅಥವಾ ಬರಹಗಾರನ ಬದುಕು, ಬರಹಗಳ ನಡುವೆ ವಿರೋಧಾಬಾಸ ಇರಬಾರದು.
ಹಣ ತೆಗೆದುಕೊಳ್ಳದ ಬುದ್ಧಿವಂತರು ಬರೀ ಮಾತನಾಡಿದ್ದಾರೆ, ಮತ ಹಾಕಲು ಮತಗಟ್ಟೆಗೆ ಹೋಗಿಲ್ಲ.
ಹೀಗೆ ಮಾಡಿದ್ದರೆ, ನಾವು ಕಲಿಯುತ್ತಿರುವ ಸಮಾಜಶಾಸ್ತ್ರಕ್ಕೂ ನಮ್ಮ ಸಮಾಜಕ್ಕೂ ಏನು ಸಂಬಂಧ?
ಅಶಿಸ್ತಿನ ಜೀವನಶೈಲಿ ಮತ್ತು ಸಾಕಷ್ಟು ವ್ಯಾಯಾಮದ ಕೊರತೆ ಇದಕ್ಕೆ ಕಾರಣ ಎನ್ನುತ್ತಾರೆ ಹೃದ್ರೋಗ ತಜ್ಞರು.
ಸದ್ಯ ನಡೆಯುತ್ತಿರುವ ಓದುಗರ ಸಮೀಕ್ಷೆಯಲ್ಲಿ ಮೋದಿ ಅವರು ಅಮೆರಿಕದ ಹಾಲಿ ಅಧ್ಯಕ್ಷ ಬರಾಕ್‌ ಒಬಾಮಾ, ನಿಯೋಜಿತ ಅಧ್ಯಕ್ಷ ಡೊನಾಲ್ಡ್‌ ಟ್ರಂಪ್‌, ರಷ್ಯಾ ಅಧ್ಯಕ್ಷ ವ್ಲಾದಿಮಿರ್‌ ಪುಟಿನ್‌ ಅವರಿಗಿಂತ ಮುಂದಿದ್ದಾರೆ.
ಇದರ ಬಗ್ಗೆ ಬಹಿರಂಗ ಹೇಳಿಕೆ ನೀಡುವುದಿಲ್ಲ.
ಉದ್ಯಮಗಳು, ಕೈಗಾರಿಕೆಗಳು ಬೆಳೆಯದ ಕಾರಣ ನಿರುದ್ಯೋಗ ಸಮಸ್ಯೆ ಕಾಡುತ್ತಿದೆ.
ಆದರೆ ಎರಡನೇ ದಿನವಾದ ಗುರುವಾರ ಚಿಲ್ಲರೆ ಇಲ್ಲದೆ ಪರಿತಪಿಸಿದ ಅನೇಕರು ತರಕಾರಿ, ಸೊಪ್ಪು ಗಾಡಿಗಳಲ್ಲಿ ಬರುವವರಿಗೆ ನಾಳೆ ಹಣ ಕೊಡುವುದಾಗಿ ಹೇಳಿ ಕೊಂಡುಕೊಳ್ಳುತ್ತಿದ್ದರು.
ಈ ವಿಜ್ಞಾನಿ ಮುಂದೆ ದಿಲ್ಲಿ ವಿವಿಯ ಕುಲಪತಿಯಾಗಿ ನಿವೃತ್ತಿಯಾಗಿ ಅಲ್ಲೇ ಅದೇ ಲ್ಯಾಬಿನ ನಿರ್ದೇಶಕರಾಗಿದ್ದಾರೆ.
ಮತ್ತೊಂದು ದಾಖಲೆಗೆ ಸಜ್ಜಾದ ಇಸ್ರೋ; ಏಕಕಾಲಕ್ಕೆ 68 ವಿದೇಶಿ ಉಪಗ್ರಹಗಳ ಉಡಾವಣೆತನ್ನ ಅತ್ಯಾಧುನಿಕ ತಂತ್ರಜ್ಞಾನದಿಂದ ವಿಶ್ವದ ಇತರೆ ಬಾಹ್ಯಾಕಾಶ ಸಂಸ್ಛೆಗಳಿಗೆ ಸಡ್ಡು ಹೊಡೆಯುತ್ತಿರುವ ಭಾರತದ ಹೆಮ್ಮೆ ಬಾಹ್ಯಾಕಾಶ ಸಂಸ್ಥೆ ಇಸ್ರೋ, ಇದೀಗ ಮತ್ತೊಂದು ನೂತನ ದಾಖಲೆ ನಿರ್ಮಿಸಲು ಸಜ್ಜಾಗಿದೆ.
ನಾಗೇಂದ್ರ ಪ್ರಸಾದ್ ಹಾಗೂ ಕೆ.
ಈ ಗ್ಯಾಪ್‌ನಲ್ಲಿ ಒಟ್ಟು ಮೂರು ಕೆಲಸಗಳನ್ನು ಬಗೆಹರಿಸಿ, ಇದೀಗ ಮತ್ತೆ ಚಿತ್ರದಲ್ಲಿ ನಟಿಸುವುದಕ್ಕೆ ಎದುರು ನೋಡುತ್ತಿದ್ದಾರೆ.
ದೂರವನ್ನು ಕ್ರಮಿಸಲು ಕೇವಲ 4ಗಂಟೆ 45 ನಿಮಿಷ ಸಾಕು ಎಂದು ಹೇಳಿದೆ.
ಕಾರ್ಯಾಚರಣೆ ಆರಂಭವಾದಾಗಿನಿಂದಲೂ ನಾವು ಬೆಂಬಲ ನೀಡುತ್ತಲೇ ಇದ್ದೇವೆ.
ಅದುವರೆಗಿನ ಸಿದ್ಧಾಂತಗಳೆಲ್ಲ­ದರ ಸಾರವನ್ನು ಅದಕ್ಕೆ ಧಾರೆಯೆರೆದಿದ್ದು ಅವರೇ ಇರಬೇಕು.
ಒಟ್ಟಾರೆಯಾಗಿ ಸೂರ್ಯನಿರಲಿ ಅಥವಾ ಇನ್ನಿತರ ಯಾವುದೇ ಗ್ರಹಗಳಿರಲಿ ಅವು ಎಲ್ಲಾ ಸಂದರ್ಭಗಳಲ್ಲೂ ಒಳ್ಳೆಯವರೇ ಆಗಿರುವುದಿಲ್ಲ.
ನಾಗರ ಪಂಚಮಿ ಬಂತೆಂದರೆ ಈ ಭಾಗದ ಹಳ್ಳಿಗಳಲ್ಲಿ ಜನರು ಹೀಗೆ ಪಂದ್ಯ ಕಟ್ಟುತ್ತಾ, ಆಡುತ್ತಾ, ಗೆಲ್ಲುತ್ತಾ, ಸೋಲುತ್ತಾ, ಕೇಕೆ ಹಾಕುತ್ತಾ, ಸಾಹಸ ಕತೆಗಳನ್ನು ಹೇಳುತ್ತಾ ಉಲ್ಲಾಸ ಭರಿತರಾಗಿರುತ್ತಾರೆ.
ಇದು ಉದ್ಯಮಗಳಿಗೆ, ಬ್ಯಾಂಕ್ ಸೌಕರ್ಯ ಪಡೆಯುವವರಿಗೆಲ್ಲ ಅನುಕೂಲಕರವಾಗಿ ಆರ್ಥಿಕ ಅಭಿವೃದ್ಧಿಗೆ ಅನುಕೂಲಕರವಾಗುವುದು.
ತಲೆಗೆ ಆಂತರಿಕ ಗಾಯಗಳಾಗುವುದನ್ನು ತಡೆಯಲಂತೂ ಹೆಲ್ಮೆಟ್‍ ಬಳಕೆ ಅನಿವಾರ್ಯ.
ಆದಾಗ್ಯೂ, ಕೆಲವು ಪ್ರಕರಣಗಳಲ್ಲಿ ದೈಹಿಕ ಸಮಸ್ಯೆಗಳು, ಮೂತ್ರಕೋಶದ ಸಮಸ್ಯೆ ಅಥವಾ ಮಣಿಕಟ್ಟು ಸಮಸ್ಯೆ ಅಥವಾ ಹುಟ್ಟಿನಿಂದಲೇ ಸಮಸ್ಯೆಗಳೂ ಇರಬಹುದು.
ವೆಲಿಂಗ್ಕರ್ ಅವರು ಮುನ್ನಡೆಸುವ ಭಾರತೀಯ ಭಾಷಾ ಸುರಕ್ಷಾ ಮಂಚ್ (ಬಿಬಿಎಸ್ ಎಂ), ಗೋವಾ ಪ್ರಾಥಮಿಕ ಶಾಲೆಗಳಲ್ಲಿ ಪ್ರಾದೇಶಿಕ ಭಾಷೆಗಳಾದ ಕೊಂಕಣಿ ಮತ್ತು ಮರಾಠಿಯನ್ನು ಶೈಕ್ಷಣಿಕ ಮಾಧ್ಯಮವನ್ನಾಗಿಸಬೇಕು ಮತ್ತು ಇಂಗ್ಲಿಷ್ ಮಾಧ್ಯಮ ಶಾಲೆಗಳಿಗೆ ಸರ್ಕಾರ ಅನುದಾನ ನೀಡಬಾರದು ಎಂದು ಸರ್ಕಾರಕ್ಕೆ ಆಗ್ರಹಿಸಿದ್ದರು.
ಇದರಿಂದ ಸಮಯದ ಸದುಪಯೋಗ ಆಗುವುದಲ್ಲದೆ, ಬೇಸರವೂ ಕಳೆಯುತ್ತದೆ.
ಸ್ರೀನು ಸ್ಥಳೀಯ ಕಬ್ಬಿಣದ ಅಂಗಡಿಯೊಂದರಲ್ಲಿ ದಿನಗೂಲಿ ನೌಕರನಾಗಿದ್ದ.
ಸ್ವರ್ಗದ ದಾರಿಯಲ್ಲಿ ಎಲ್ಲೋ ಒಂದೊಂದೆಡೆಯಲ್ಲಿ ಏಕಾಂಗಿಗಳಾಗಿ, ಅನಾಥರಂತೆ ಎಲ್ಲರೂ ಕುಸಿದುಬಿದ್ದಿದ್ದರು!
ಆದರೆ ಕನ್ನಡ, ಇಂಗ್ಲಿಷ್ ಸಾಹಿತ್ಯಗಳಲ್ಲಿ ಎಂ.
ಸ್ವಚ್ಛ ಭಾರತ ಅಭಿಯಾನದಿಂದ ಪ್ರೇರಣೆಗೊಂಡಿದ್ದ ಲತಾ ಅವರು, ಶೌಚಾಲಯ ಕಟ್ಟಿಸುವಂತೆ ಪತಿಗೆ ಹೇಳಿದ್ದಾರೆ.
ನಾನು ಯಾವುತ್ತೂ ಕಸಗುಡಿಸಿಲ್ಲಾಪ್ಪಾ, ನಾನು ಆ ಕೆಲಸ ಮಾಡುವುದಿಲ್ಲ ಎನುತ್ತಾರೆ.
ಬಳಿಕ ಮಹಿಳಾ ಆಯೋಗದ ಅಧ್ಯಕ್ಷರಾಗಿ ಆಯ್ಕೆಯಾಗಿದ್ದರು.
ಜೀವ ವೈವಿಧ್ಯದ ತವರಾದ ಪಶ್ಚಿಮಘಟ್ಟದಲ್ಲಿ ಅಕೇಶಿಯಾದಿಂದ ಅಪಾರ ಹಾನಿ ಸಂಭವಿಸಿದೆ.
ಆಂಧ್ರಶೈಲಿ ಸೋರೆಕಾಯಿ ಪಲ್ಯ ಮಾಡುವ ವಿಧಾನ ನಗರೋಟಾ ಉಗ್ರ ದಾಳಿಯ ಹುತಾತ್ಮರಿಗೆ ಅಂತಿಮ ಗೌರವ ಸಮರ್ಪಣೆ ಜಂಬುಸವಾರಿಯಲ್ಲಿ ಪಾಲ್ಗೊಳ್ಳುವ ಗಜಪಡೆಗೆ ತರಬೇತಿ ವಿಶ್ವ ವಿಖ್ಯಾತ ಮೈಸೂರು ದಸರಾ ಮಹೋತ್ಸವ ಹಿನ್ನೆಲೆಯಲ್ಲಿ ಜಂಬುಸವಾರಿಯಲ್ಲಿ ಪಾಲ್ಗೊಳ್ಳುವ ಗಜಪಡೆಗೆ ಎಂದಿನಂತೆ ತರಬೇತಿ ನೀಡಲಾಗುತ್ತದೆ.
ಹಾಗೆ ನೋಡಿದರೆ ಎರಡೂ ಒಂದೇ.
ಆದರೆ, ಒಬ್ಬ ಅಧಿಕಾರಿ ಭ್ರಷ್ಟನಲ್ಲ ಅಥವಾ ಭ್ರಷ್ಟನಾಗಲು ಆಕೆ ಅಥವಾ ಆತ ಸಿದ್ಧರಿಲ್ಲ ಎಂದು ತಿಳಿದರೆ ಯಾವ ರಾಜಕಾರಣಿಯೂ ಅವರ ತಂಟೆಗೆ ಹೋಗುವುದಿಲ್ಲ.
ವಾಹಿನಿಗಳು ತೀರಾ ಕೋಪಾವಿಷ್ಠಗೊಂಡಿದ್ದ ಮೊದಲ ಎರಡು ದಿನಗಳನ್ನು ನಾನು ತಪ್ಪಿಸಿಕೊಂಡೆ.
ಎಂದಿನಂತೆ ಶುಕ್ರವಾರ ಬೆಳಿಗ್ಗೆ 9 ಗಂಟೆಗೆ ನೆರೆಮನೆಯ ನವೀನ್ ಜತೆ ಇರ್ಫಾನ್ ಆಟೊದಲ್ಲಿ ಶಾಲೆ ಕಡೆಗೆ ತೆರಳಿದ್ದ.
ನೆನಪಿಡಿ, ಈ ಜಗತ್ತಿನಲ್ಲಿ ಚಪ್ಪಲಿ ತೊಟ್ಟಿರುವವರು ಕೆಲವರಾದರೆ, ತೊಡದೆ ಇರುವವರು ಬಹಳಷ್ಟು ಮಂದಿ!
ಮೊಬೈಲ್‌ ಬಳಕೆ ಮಾಡದವರು ಆಧಾರ್‌ ಕಾರ್ಡ್‌ ಬಳಸಿ ಮೈಕ್ರೋ ಎಟಿಎಂಗಳಲ್ಲಿ ಪಾವತಿ ಮಾಡಬಹುದು.
ಕಲಬುರ್ಗಿ ಬರಹಗಳ ವಾಚಿಕೆ) ರಾಜೇಂದ್ರ ಚೆನ್ನಿ, ರಹಮತ್‌ ತರೀಕೆರೆ, ಮೀನಾಕ್ಷಿ ಬಾಳಿ ನಾನು ಕಲಬುರ್ಗಿ (ಡಾ.
ಮನುಕುಲವು ಎದುರಿಸುತ್ತಿರುವ ವಿವಿಧ ಸಮಸ್ಯೆಗಳಿಗೆ, ಅದು ಹವಾಮಾನ ವೈಪರೀತ್ಯವಿರಲಿ, ಆರ್ಥಿಕ ಕುಸಿತವಿರಲಿ, ನೈತಿಕ ಕುಸಿತವಿರಲಿ, ಮನೋರೋಗವಿರಲಿ ಅಥವಾ ಹೆಚ್ಚುತ್ತಿರುವ ಶೋಷಿತ ವರ್ಗಗಳ ದುಃಸ್ಥಿತಿಯಿರಲಿ, ಶ್ರಮದಿಂದ ಕೂಡಿದ ಸರಳ ಬದುಕು ಪರಿಹಾರೋಪಾಯವೆಂದು ಇವರು ನಂಬುತ್ತಾರೆ.
ಈ ಉದ್ದೇಶಕ್ಕಾಗಿ ದೊಡ್ಡ ಪ್ರಮಾಣದಲ್ಲಿ ನೀರು ಶೇಖರಣೆಗಾಗಿ ಕೆರೆ-ಕೊಳಗಳಂತಹ ಕೃತಕ ಜಲಾಶಯಗಳನ್ನು ನಿರ್ಮಿಸಲಾಯಿತು.
ರಿಪಬ್ಲಿಕನ್‌ ಪಕ್ಷದ ಸ್ಥಾಪಿತ ಧೋರಣೆಯನ್ನೂ ಸೋಲಿಸಿರುವ ಟ್ರಂಪ್‌ ಗೆಲುವಿನಿಂದ ಅಮೆರಿಕದಲ್ಲಿನ ಅವರ ಬೆಂಬಲಿಗ ಮತದಾರರೂ ಸಾಕಷ್ಟು ಸಂಭ್ರಮಪಡುತ್ತಿದ್ದಾರೆ.
ಅದು ಮೊದಲಿನದಕ್ಕಿಂತ ಸುಲಭದಲ್ಲಿ ಭ್ರಷ್ಟಾಚಾರಕ್ಕೆ ಅವಕಾಶ ಕಲ್ಪಿಸುತ್ತದೆ.
ಆದರೆ ಅವು ಯಾವ ಹಂತದಲ್ಲಿವೆ ಎಂದು ಪ್ರಶ್ನಿಸಿಕೊಂಡರೆ ಉತ್ತರ..
ಆಚಾರ್ಯ ಅವರಿಗೆ ಸದನದಲ್ಲಿ ಸಂತಾಪ ಸೂಚಿಸುವ ಸಮಯದಲ್ಲಿ ಸದನಕ್ಕೆ ಹಾಜರಾಗದೆ ರೆಸಾರ್ಟ್ ಬಣ ರಾಜಕೀಯಕ್ಕೆ ಶರಣಾದಾಗ ಸಿಟ್ಟಿಗೆದ್ದರು.
ಈ ವಾರದಲ್ಲಿ ಸಂವೇದಿ ಸೂಚ್ಯಂಕವು ಒಂದೇ ಸಮನೆ ಏಕಮುಖವಾಗಿ ಜಾರಿ ವಾರ್ಷಿಕ ಕನಿಷ್ಠ ಮಟ್ಟ ತಲುಪಿತು.
ಅಲ್ಲಿ ಹೋಟೆಲ್ ನಡೆಸಲು ಆಕ್ಷೇಪ ಬಂದಿತ್ತು.
ಬೆಂಗಳೂರಿನಲ್ಲಿ ಬುಧವಾರ ಶುರುವಾಗಿರುವ 9ನೇ ವರ್ಷದ ವೈಮಾನಿಕ ಪ್ರದರ್ಶನ ಏರೋ ಇಂಡಿಯಾ ಫೆ.10ರವರೆಗೆ ನಡೆಯಲಿದೆ.
ಹಿಂದುಳಿದ ವರ್ಗಗಳ ಇಲಾಖೆಯ ವಿಸ್ತರಣಾಧಿಕಾರಿ ಪ್ರಕಾಶ್ ಮುರುಗೋಡ್ ವಿರುದ್ಧ ಕಿಡಿಕಾರಿ, ಇಂಥ ಪ್ರಕರಣ ಮರುಕಳಿಸಿದರೆ ನೀರು – ನೆರಳಿಲ್ಲದ ಸ್ಥಳಕ್ಕೆ ಎತ್ತಂಗಡಿ ಮಾಡಿಸುವ ಬೆದರಿಕೆ ಹಾಕಿದರು.
ಇದರ ಒಟ್ಟು ವಿಸ್ತೀರ್ಣ 80 ಸಾವಿರ ಚದರ ಮೀಟರ್‌ಗಳು!
ವಿಕಿಲೀಕ್ಸ್ ಸದ್ದನ್ನು ಭಾರತೀಯ ಪ್ರೇಕ್ಷಕರ ಮನಸ್ಥಿತಿಗೆ ತಕ್ಕಂತೆ ಒಗ್ಗಿಸಿಕೊಂಡು ಹೆಣೆದಿರುವ ಕಥೆಗೆ ಸಂಭಾಷಣೆ ಬರೆದಿರುವವರೂ ಅವರೇ.
ನಂತರ ಅದನ್ನು ಅರ್ಧ ಗಂಟೆ ಅಥವಾ ಬೇಳೆ ಬೇಯುವವರೆಗೆ ಬೇಯಿಸಿ.
ನಾವು ದುಡಿದು ದಾನ ಮಾಡಿದಾಗ ದಾನ ಮಾಡಿದ್ದು ಪರಿಪೂರ್ಣತೆ ಪಡೆದುಕೊಳ್ಳುತ್ತದೆ.
ಈ ಸಮಸ್ಯೆಯಿಂದ ಜನರನ್ನು ಪಾರು ಮಾಡಲು ಹಾಪ್ ಕಾಮ್ಸ್ ಮಳಿಗೆಗಳು ಕಾರ್ಡು ಸ್ವೈಪಿಂಗ್ ಯಂತ್ರಗಳನ್ನು ಸದ್ಯದಲ್ಲಿಯೇ ಅಳವಡಿಸಲಿವೆ.
ಅಂತಹ ಹಲವು ಮಾದರಿಗಳ ಬಗ್ಗೆ ಇದೇ ಅಂಕಣದಲ್ಲಿ ಪರಿಚಯಿಸಲಾಗಿತ್ತು ಮತ್ತು ಕೆಲವು ಮಾದರಿಗಳ ವಿಮರ್ಶೆಯನ್ನೂ ನೀಡಲಾಗಿತ್ತು.
ಸೂಕ್ಷ್ಮ ಕಾನೂನು ವ್ಯವಸ್ಥೆಯ ಜೊತೆಗೆ ಸರ್ಕಾರವಿದ್ದಿದ್ದರೆ ಇಂಥ ಆದೇಶ ಬರುತ್ತಿರಲಿಲ್ಲ.
ಅದು ಅನುಭವಿಸಿ ಆಡುವಂಥದ್ದು, ನಾಟಕವು ವ್ಯಕ್ತಿ ಮತ್ತು ಸಮಾಜದ ನಡುವೆ ಸುಮಧುರ..
ದೇಶದಾದ್ಯಂತ ಎಟಿಎಂಗಳಲ್ಲಿ ಹೊಸ ಮೈಕ್ರೋ ಕ್ಯಾಶ್ ಮೆಷೀನ್‍ಗಳನ್ನು ಸ್ಥಾಪಿಸಲಾಗಿದೆ ಎಂದು ದಾಸ್ ಹೇಳಿದ್ದಾರೆ.
ಮೊಮ್ಮಗಳ ಸಾವಿನ ದುಃಖವನ್ನು ತಡೆಯಲಾರದೆ ವೈಷ್ಣವಿಯ ಅಜ್ಜಿ ಹಾಗೂ ತಾತ ಇಬ್ಬರೂ ಆತ್ಮಹತ್ಯೆ ಮಾಡಿಕೊಂಡಿದ್ದರು.
ಅದು ದೈಹಿಕ ಸಂಬಂಧವಷ್ಟೇ ಅಲ್ಲ, ಮಾನಸಿಕವಾಗಿಯೂ ಪರಸ್ಪರರನ್ನು ಬೆಸೆಯುವಂತಹ ಸಂಬಂಧ.
ಚಿತ್ರಕ್ಕೆ ಬೆಂಗಳೂರು, ಮಂಡ್ಯ, ಮೈಸೂರು, ಕೆ.
ವೀರ್ಯಾಣು ಅಂಡಾಶಯದ ಮೊಟ್ಟೆಯಲ್ಲಿ ಬೆರೆತು, ಪರಿಪೂರ್ಣ ಮಾರ್ಪಾಡಾಗಿ ಬಲಿತ ಅಂಡಾಶಯ ಭ್ರೂಣವಾಗಿ ನಂತರ ಆರೋಗ್ಯಪೂರ್ಣ ಮಗುವಿಗೆ ಜನನ ನೀಡುತ್ತದೆ.
ಭಾರತ ಹಾಗೂ ಪಾಕಿಸ್ತಾನ ಅಸ್ತಿತ್ವಕ್ಕೆ ಬಂದ ಕಾಲು ಶತಮಾನದ ನಂತರ ಬಾಂಗ್ಲಾದೇಶ ರೂಪುತಳೆದದ್ದು.
ಪಾಕಿಸ್ತಾನ ಸೇನೆಯ ದಾಳಿಗೆ ಭಾರತೀಯ ಸೇನೆ ದಿಟ್ಟ ಉತ್ತರ ನೀಡುತ್ತಿದ್ದು, ಓರ್ವ ಉಗ್ರ ಸೇರಿದಂತೆ 7 ಮಂದಿ ಪಾಕಿಸ್ತಾನ ಯೋಧರನ್ನು ಹತ್ಯೆ ಮಾಡಲಾಗಿದೆ ಎಂದು ಉಪಾಧ್ಯಾಯ್ ಅವರು ಹೇಳಿದ್ದಾರೆ.
ಆದರೆ, ನಮ್ಮ ಶಾಲೆಗಳಲ್ಲಿ ಇಂಗ್ಲಿಷ್ ಕಲಿಸುತ್ತಿರುವ ವಿಧಾನ ಪೂರ್ಣ ವಿರುದ್ಧವಾಗಿದೆ.
ಚುನಾವಣೆಗೆ ಜಿಲ್ಲಾಡಳಿತ ಸಿದ್ಧತೆ « Janatha Madhyama ಚುನಾವಣೆಗೆ ಜಿಲ್ಲಾಡಳಿತ ಸಿದ್ಧತೆPosted on Thursday, June 3rd, 2010 ಹಾಸನ : ದಕ್ಷಿಣ ಪದವೀಧರ ಕ್ಷೇತ್ರದ ಚುನಾವಣೆಗೆ ಜಿಲ್ಲೆಯಲ್ಲಿ ಜಿಲ್ಲಾಡಳಿತ ಎಲ್ಲಾ ಸಿದ್ಧತೆಗಳನ್ನು ಕೈಗೊಂಡಿದೆ.
ಎಲ್ ಒಸಿ ಉಗ್ರ ಕ್ಯಾಂಪ್ ಗಳ ಮೇಲೆ ಮುಗಿಬಿದ್ದ ಸೇನೆ, 37 ಉಗ್ರರ ಹತ್ಯೆ!
ಇದು ಕೇವಲ ಅಧಿಕಾರಿಗಳ ಜವಾಬ್ದಾರಿಯಲ್ಲ.
ಮೂಲವನ್ನು ಹುಡುಕುವ ಭರದಲ್ಲಿ ಪ್ರಕ್ಷೇಪಗಳೆಂದು ಗುರುತಿಸುತ್ತ ಅವುಗಳನ್ನು ಕೈಬಿಡುತ್ತ ಸಾಗಿದರೆ ಮತ್ತೆ ನಮಗೆ ಉಳಿಯುವುದೇನು?
ಇಂಗ್ಲಿಷ್ ಮಾಧ್ಯಮಗಳು ಇವರನ್ನು ಆಧುನಿಕರೆಂದು ಪರಿಗಣಿಸಿದರೂ ಇವರ ಮೂಲಗುಣ ಫ್ಯೂಡಲ್ ಆದುದು.
ಕಾಂಗ್ರೆಸ್‌ನಿಂದ ಹಿಂದೂ ವಿರೋಧಿ ಧೋರಣೆ: ಆರೋಪ ರಾಜ್ಯ ಸರ್ಕಾರ ನಡೆಸಲು ಉದ್ದೇಶಿಸಿರುವ ಟಿಪ್ಪು ಜಯಂತಿ ಆಚರಣೆ ವಿರೋಧಿಸಿ, ಟಿಪ್ಪು ಜಯಂತಿ ವಿರೋಧಿ ವೇದಿಕೆಯಡಿಯಲ್ಲಿ ಭಾರತೀಯ ಜನತಾ ಪಕ್ಷದ ನೇತೃತ್ವದಲ್ಲಿ ವಿವಿಧ ಹಿಂದೂಪರ..
ಪುಣ್ಯಕ್ಕೆ ನಮ್ಮ ತಾಯಂದಿರ ವಿಧಾನ ಈ ಸಿದ್ಧಾಂತಕ್ಕಿಂತಲೂ ಬಹಳ ಉತ್ತಮವಾದ, ಸಮರ್ಥವಾದ ವಿಧಾನ.
ಕಲಬುರ್ಗಿಯವರ ಹತ್ಯೆಯಾಗಿ ಒಂದು ವರ್ಷ ಕಳೆದಿದ್ದರೂ, ಹಂತಕರ ಬಂಧಿಸುವಲ್ಲಿ ಸರ್ಕಾರ ವಿಫಲವಾಗಿದೆ..
ಹೀಗಾಗಿ ಕಾಮಗಾರಿಗೆ ಕಾಂಕ್ರೀಟ್‌ ಸಿದ್ಧಪಡಿಸು ವಾಗ ನೀರು ಮತ್ತು ಸಿಮೆಂಟ್ ಪ್ರಮಾಣ ವನ್ನು ನುರಿತ ತಜ್ಞರಿಂದ ಮಾಹಿತಿ ಪಡೆದು ಸಿದ್ಧಪಡಿಸಬೇಕು.
ಕೃಪಾಲ್ ಅಂಬೇಡ್ಕರ್, ಅವರ ಮತ್ತು ನಮ್ಮಕಾಲದಲ್ಲಿಡಾ.
ಅನೇಕರು ಗೊಂಬೆಗಳು, ಮನೆಯಲ್ಲಿ ಬಳಸುವ ತಟ್ಟೆ, ಕಾಗದ, ಇಕ್ಕುಳ, ಮುಂತಾದ ಸಣ್ಣ ಪುಟ್ಟ ಪರಿಕರಗಳನ್ನೇ ಬಳಸಿ ಕೆಲವರು ಅರ್ಥಪೂರ್ಣ ವಿಡಿಯೊ ರೂಪಿಸಿದ್ದಾರೆ.
ಅಲ್ ಬಾಗ್ದಾದಿಯ ಅಡಗುದಾಣದ ಬಗ್ಗೆ ಖಚಿತ ಮಾಹಿತಿ ಪಡೆದು ದಾಳಿ ನಡೆಸಿರುವ ಸೇನೆ, ಬಾಗ್ದಾದಿಯನ್ನು ಕೊಂದರೆ ಇಸೀಸ್ ಉಗ್ರ ಸಂಘಟನೆ ಸಂಪೂರ್ಣವಾಗಿ ನಾಶವಾಗಲಿದೆ ಎಂದು ಇರಾಕ್ ನ ಖುರ್ದಿಷ್ ಪ್ರಾಂತ್ಯದ ಅಧ್ಯಕ್ಷ ಮಸೂದ್ ಬರ್ಜಾನಿ ಕಚೇರಿಯ ಪ್ರಮುಖ ಅಧಿಕಾರಿಯೊಬ್ಬರು ವಿಶ್ವಾಸ ವ್ಯಕ್ತಪಡಿಸಿದ್ದಾರೆ.
ಸಂಸ್ಕೃತದಲ್ಲಿ ವೇ ಮುಂತಾದ ಅಮೂಲ್ಯ ಕೃತಿಗಳನ್ನು ಬರೆದಿರುವ ಗುರು ರಾಘವೇಂದ್ರ ತೀರ್ಥರು ಮಹಾಭಾರತವೇ ಮೊದಲಾದ ಕೃತಿಗಳಿಗೆ ಅರ್ಥವಿವರಣೆ ಹಾಗೂ ಭಾಷ್ಯಗಳನ್ನೂ ಬರೆದಿದ್ದಾರೆ.
ಸಮಾಜದಲ್ಲಿ ಮಾನವೀಯತೆಯನ್ನು ಹುಟ್ಟು ಹಾಕುವ ಮಾತೃಸಂಹಿತೆಯನ್ನು ಮಹಿಳೆಯೇ ಜವಾಬ್ದಾರಿಯಿಂದ ಹೊರಬೇಕಾಗಿದೆ.
ಭಾರತದ ಅಭಿವೃದ್ಧಿಗೆ ಅಧಿಕಾರಿಗಳಿಂದಲೇ ಅಡ್ಡಗಾಲು: ಜಾನ್ ಕೆರ್ರಿಭಾರತೀಯ ಅಧಿಕಾರಿಗಳು ಅಭಿವೃದ್ಧಿ ತಡೆಯೊಡ್ಡುವಲ್ಲಿ ಪರಿಣಿತರು ಎಂದು ಅಮೆರಿಕ ವಿದೇಶಾಂಗ ಸಚಿವ ಜಾನ್ ಕೆರ್ರಿ ಹೇಳಿದ್ದಾರೆ.
ಈ ಚೀಟಿಗಳನ್ನು ಬಳಸಿಕೊಂಡು ಬ್ಯಾಂಕ್ ಅಧಿಕಾರಿಗಳ ನೆರವಿನೊಂದಿಗೆ ಭಾರೀ ಪ್ರಮಾಣದಲ್ಲಿ ನೋಟುಗಳನ್ನು ಬದಲಾಯಿಸಿಕೊಳ್ಳಲು ಸಾಧ್ಯವಿದೆ.
ಸತ್ಯ ಹೆಗಡೆ ಅವರ ಛಾಯಾಗ್ರಹಣ ಸಿನೆಮಾಗೆ ಬೇಕಾದ ಪೂರಕ ಪರಿಸರವನ್ನು ಪರಿಣಾಮಕಾರಿಯಾಗಿ ಸೆರೆ ಹಿಡಿದರೆ, ಸೂರಿಯವರ ವೇಗದ ನಿರೂಪಣೆಗೆ ದೀಪು ಸಂಕಲನ ಸಹಕರಿಸಿದೆ.
ಉದ್ಯಮಗಳ ಸಹಭಾಗಿತ್ವ ಹೆಚ್ಚಾಗಿ ಬೇಕು.
ಹಿಂದೂ ಸಂಘಟನೆಗಳ ಮುಖಂಡರು,ಬಿಜೆಪಿ ಕಾರ್ಯಕರ್ತರ ಹತ್ಯೆಗೆ ಈ ಸಂಘಟನೆಗಳು ಸಂಚು ರೂಪಿಸಿದ್ದವು.
ುಧವಾರ ಸಮಾವೇಶಗೊಂಡಿದ್ದಈ ಮಾಸಿಕ ಅ.ವೇಶನದಲ್ಲಿ ಅಜೆಂಡಾದ ವಿಷಯ ೧೭ ರಲ್ಲಿ ತರಲಾಗಿದ್ದ ೨೦೦೯-೧೦ನೇ ಸಾಲಿಗೆ ಪುರಸಭೆ ನಿರೀಕ್ಷಿಸಿದ ಆದಾಯ ಮತ್ತು ವೆಚ್ಚಗಳ ಕುರಿತು ಸಿದ.
"ಅವರು 19 ನೆಯ ಶತಮಾನದ ಮನಸ್ಥಿಯ ಹೆಂಗಸು" ಎಂದು ಬಿಹಾರದ ಮಾಜಿ ಉಪಮುಖ್ಯಮಂತ್ರಿ ಸುಶೀಲ್ ಕುಮಾರ್ ಮೋದಿ ಟೀಕಿಸಿದ್ದರು.
ಉಕ್ಕಿನ ಸೇತುವೆಯನ್ನು ವಿರೋಧಿಸಿ ‘ಬೆಂಗಳೂರು ನಾಗರಿಕರ ವೇದಿಕೆ’ ಸದಸ್ಯರು ಶುಕ್ರವಾರ ರಾಜಭವನ ಗೇಟ್‌ ಎದುರು ಫಲಕಗಳನ್ನು ಪ್ರದರ್ಶಿಸಿದರು.
ಸಾಹಸ ದೃಶ್ಯವೊಂದರಲ್ಲಿ ಮೂರು ಮಹಡಿ ಎತ್ತರದಿಂದ ಅವರನ್ನು ಜಿಗಿಸಲಾಯಿತು.
ಸರ್ವೆ ಬಳಿಕ ಒತ್ತುವರಿ ತೆರವುಗೊಳಿಸಿ ವಿಸ್ತರಿಸಲು ಕ್ರಮವಹಿಸಲಾಗುವುದು ಎಂದು ತಿಳಿಸಿದರು.
ಹಳ್ಳಿಯ ಲಕ್ಷಾಂತರ ಮನೆಗಳ ಅರ್ಥವ್ಯವಸ್ಥೆಗಳು ಇಂತಹ ಹೆಣ್ಣುಮಕ್ಕಳ ಶ್ರಮದ ಮೇಲೆ ನಿಂತಿವೆ.'
ಈಗ ಅಲ್ಪಸಂಖ್ಯಾತರ ವಿರುದ್ಧವೇ ಆರೋಪಕ್ಕೆ ಮುಂದಾಗಿರುವುದು ಅವರ ಸ್ಥಾನಕ್ಕೆ ಗೌರವ ತರುವುದಲ್ಲ.
ಭಾರತ ಹೋಂ ರೂಲ್ ಲೀಗ್ ಅಧ್ಯಕ್ಷರಾಗಿದ್ದ ಮದ್ರಾಸಿನ ಸುಬ್ರಮಣಿಯನ್ ಅಯ್ಯರ್ ‘Message to President Wilson’ ಎಂಬ ಪತ್ರ ಬರೆದರು.
ನನ್ನ ಪ್ರಕಾರ ಮನೆ ಎಂಬುದು ನಮ್ಮ ಗುರುತು.
ಆದರೆ ಇದನ್ನು ಕೇಬಲ್ ಟಿ.
ನನ್ನ ಕೈ ರಫ್ ಆಗಿಬಿಡತ್ತೆ ಅಂತ ಭಯ ಅವ್ರಿಗೆ!
ನಿರಪರಾಧಿಗಳನ್ನೇ ಅಪರಾಧಿಗಳು ಎಂಬಂತೆ ‘ಫಿಕ್ಸ್‌’ ಮಾಡುವ ಪೊಲೀಸರು ಇನ್ನು ಕೊಲೆಗಾರರನ್ನು ಸುಮ್ಮನೆ ಬಿಡುತ್ತಾರೆಯೇ?
ನಾನು ಶಾಸಕ ಸ್ಥಾನಕ್ಕೆ ರಾಜೀನಾಮೆ ನೀಡುತ್ತಿದ್ದಂತೆ ಪಕ್ಷದ ಪ್ರಾಥಮಿಕ ಸದಸ್ಯತ್ವಕ್ಕೂ ರಾಜಿನಾಮೆ ನೀಡುತ್ತೇನೆ.
ಇನ್ನೊಂದು ಸಿನಿಮಾ ಗೆಲ್ಲುತ್ತದೆ ಎಂದು ಆಶಾಭಾವನೆಯನ್ನು ಇಟ್ಟುಕೊಂಡಿರುತ್ತೇನೆ.
ಕೆಟ್ಟ ಕೆಲಸ ಮಾಡಿಲ್ಲ, ಯಾರನ್ನೂ ಹೀಯಾಳಿಸಿಲ್ಲ, ಯಾವ ತಪ್ಪೂ$ ಮಾಡಿಲ್ಲ, ಆದರೂ ನನ್ನಲ್ಲಿ ಕಾಸಿಲ್ಲ ಎಂದು ಹಳಹಳಿಸುವವರು ಇನ್ನೆಷ್ಟೋ ಜನ.
೨೮- ವೈಭವೋಪೇತ ದಸರಾಗೆ ಇನ್ನಷ್ಟು ಮೆರುಗು ನೀಡುವ ಕ್ರೀಡಾಕೂಟ, ಈ ಬಾರಿ ಕೆಲ ವಿಶೇಷತೆ ಗಳೊಂದಿಗೆ ಶುಕ್ರವಾರ ಪ್ರಾರಂಭವಾಗಲಿದೆ.
ಸಹಜ ಮರಣ, ದುರ್ಮರಣ, ಅಕಾಲಿಕ ಮರಣ, ಜಲ ಮರಣ, ವಾಯು ಮರಣ, ಆತ್ಮಹತ್ಯೆ ಪೈಶಾಚ ಮರಣ.
ಬಂದ ಅತ್ಯಲ್ಪ ದಿನಗಳಲ್ಲಿಯೇಹಾಸನ ನಗರಸಭೆಯಲ್ಲಿಯೂ ಭ್ರಷ್ಟಾಚಾರ ಎಸಗಲು ಪ್ರಯತ್ನ ನಡೆಸುತ್ತಿದ್ದರು.
ಈಗಾಗಲೇ ಸ್ಥಳಕ್ಕಾಗಮಿಸಿರುವ ಅಗ್ನಿಶಾಮಕ ದಳದ ಸಿಬ್ಬಂದಿಗಳು ರಕ್ಷಣಾ ಕಾರ್ಯಾಚರಣೆಯಲ್ಲಿ ತೊಡಗಿಕೊಂಡಿದ್ದು, ಗಾಯಾಳುಗಳಿಗೆ ಚಿಕಿತ್ಸೆ ಕೊಡಿಸುತ್ತಿದ್ದಾರೆ.
ತೊಂಬತ್ತು ವರ್ಷ ಅಂದರೆ ಹತ್ತಿರ ಹತ್ತಿರವೆಂದರೂ ಒಂದು ಶತಮಾನ ಗತಿಸುತ್ತಿರುವ ಕನ್ನಡ ಸಾಹಿತ್ಯ ಪರಿಷತ್‌ನಂಥ ಗೌರವಾನ್ವಿತ ಸಂಸ್ಥೆಯಲ್ಲಿಅದು ನಡೆಸಿಕೊಂಡು ಬಂದಿರುವ ಎಪ್ಪತ್ತಾರು ಸಮ್ಮೇಳನಗಳಲ್ಲಿ ಮಹಿಳೆಯರಿಗೆ ಸಂದ ಪಾಲು ಎಷ್ಟುಕೇವಲ ಮೂರು.
ಎಲ್ಲಾ ಗ್ರಾಮಗಳಲ್ಲಿಯೂ ಬೀದಿ ದೀಪ ಅಳವಡಿ ಸಲಾಗಿದೆ ಎಂದು ಪಂಚಾಯಿತಿ ಅಧ್ಯಕ್ಷ ಮನೋಹರರೆಡ್ಡಿ ತಿಳಿಸಿದರು.
ಏಸುಸ್ ಕಂಪೆನಿಯ ಝೆನ್‌ವಾಚ್ 2 ಸ್ಮಾರ್ಟ್‌ವಾಚ್ (Asus Zenwatch 2) ನಮ್ಮ ಈ ವಾರದ ಗ್ಯಾಜೆಟ್.
ಆಚಾರ್ಯ ಅವರು ಬುಧವಾರ ನ್ಯಾಯಮೂರ್ತಿ ಆನಂದ ಬೈರಾರೆಡ್ಡಿ ಅವರಿದ್ದ ಏಕಸದಸ್ಯ ಪೀಠಕ್ಕೆ ತಿಳಿಸಿದರು.
ಹೆಲ್ಸಿಂಕಿ ನಗರದ ಹಸಿರು ಬಣ್ಣದ ಟ್ರ್ಯಾಮ್‌ಗಳು ಈ ನಗರದ ಮುಖ್ಯ ಸಂಪರ್ಕ ಸಾಧನ.
ಮೈಸೂರು ರಾಜರು ಬಳಸುತ್ತಿದ್ದ ಸಾರೋಟುಗಳುಆನೆಗಾಡಿಗಳು ಜಂಬೂಸವಾರಿಯಲ್ಲಿ ಸಾಲಾಗಿ ಸಾಗುತ್ತವೆ.
ಅಲ್ಲಿನ ಬಂಡುಕೋರರು ಬೆಂಗಳೂರು ಅಥವಾ ಹೈದರಾಬಾದ್‌ನಲ್ಲಿ ಹೋರಾಟ ನಡೆಸುತ್ತಿಲ್ಲ.
ಮಾತಾಹರಿಯ ಸಾವನ್ನು ವರದಿ ಮಾಡಿದವನು ಬ್ರಿಟಿಷ… ಪತ್ರಕರ್ತ ಹೆನ್ರಿ ವೇಲ್ಸ….
ಕಾಂಗ್ರೆಸ್‌ನ ಸೋನಿಯಾ ಗಾಂಧಿ ಶೈಕ್ಷಣಿಕ ಪದವಿ ವಿಚಾರವೂ ‌ಸಂಶಯದ ಸುಳಿಯಲ್ಲಿದೆ.
ತಮ್ಮ ಸಾಹಸ ಸಾರಲು ಉಗ್ರ ಪ್ರತಾಪಕ್ಕೆ ಹೆಸರಾದ ಆದಿಲ್ ಶಾಹಿ ರಾಜರುಗಳೇ ಇದನ್ನು ಹಿಡಿದು, ಸರಪಳಿಯಲ್ಲಿ ಬಂಧಿಸಿಟ್ಟಿದ್ದಾರೆ’ ಎನ್ನುವ ಕತೆ ಹುಟ್ಟಿಕೊಂಡಿತು.
ಆಗ ಪುನಃ ಚಳವಳಿಯನ್ನು ಸರಿದಾರಿಗೆ ತರಲು ಮಾರ್ಟಿನ್ ಲೂಥರ್ ಕಿಂಗ್ ಪ್ರಯತ್ನಿಸುತ್ತಾರೆ.
ಮಲೇಷ್ಯಾದ ಮತ್ತೊಂದು ವಿಶೇಷವೆಂದರೆ ಅಲ್ಲಿನ ಪೆನಾಂಗ್ ನಲ್ಲಿರುವ ಮಸೀದಿಯನ್ನೂ ಸಹ ಶ್ರೀ ಪಾದುಕಾ ಹೆಸರಿನಲ್ಲೇ ನಿರ್ಮಿಸಲಾಗಿದೆಯಂತೆ.
ಆ ಅಧ್ಯಯನದ ಪ್ರಕಾರ, ಏಕಪಕ್ಷೀಯವಾಗಿ/ ಮೌಖಿಕವಾಗಿ ನೀಡುವ ವಿವಾಹ ವಿಚ್ಛೇದನವನ್ನು ಸಂಪೂರ್ಣವಾಗಿ ನಿಷೇಧಿಸಬೇಕು ಎಂದು ಶೇಕಡ 92.1ರಷ್ಟು ಮಹಿಳೆಯರು ಹೇಳಿದ್ದರು.
ಅವರು ಆಯ್ಕೆ ಪ್ರಕ್ರಿಯೆಯಲ್ಲಿ ಪಾಲ್ಗೊಳ್ಳುತ್ತಿಲ್ಲ.
ಪ್ರಧಾನಮಂತ್ರಿ ರಾಷ್ಟ್ರೀಯ ಪರಿಹಾರ ನಿಧಿ ಅಡಿಯಲ್ಲಿ ಆ್ಯಸಿಡ್‌ ದಾಳಿ ಸಂತ್ರಸ್ತರಿಗೆ ತತ್‌ಕ್ಷಣದ ತಾತ್ಕಾಲಿಕ ಪರಿಹಾರ ಒದಗಿಸಲು ಸರ್ಕಾರ ಈ ಕ್ರಮ ತೆಗೆದುಕೊಂಡಿದೆ.
ಇದುವರೆಗೆ 2000 ಏಂಜೆಲ್‌ಗಳು ಕಂಪೆನಿಯೊಂದಿಗೆ ಕೈಜೋಡಿಸಿದ್ದು ಮುಂದಿನ ವರ್ಷದೊಳಗೆ 5000 ಏಂಜೆಲ್‌ಗಳನ್ನು ಸೇರಿಸಿಕೊಳ್ಳುವ ಗುರಿಯಿದೆ.
ಕನ್ನಡಿಗರ ಅನಿಶ್ಚಿತ ವ್ಯಕ್ತಿ ಬದುಕಿಗೆ ಕೊನೆ ಹಾಡಬೇಕು.
ಇಲ್ಲಿ ಪ್ರಧಾನ ವೇದಿಕೆಗೆ ಹೆಚ್ಚಿನ ಮಹತ್ವವಿದೆ.
ಅಶ್ವಿನ್ 2ನೇ ಸ್ಥಾನಪಡೆದಿದ್ದು, ಪಾಕಿಸ್ತಾನದ ವಕಾರ್ ಯೂನಿಸ್ ದಾಖಲೆಯನ್ನು ಸರಿಗಟ್ಟಿದ್ದಾರೆ.
ನೀನ್ ತಂದಿದ್ ಬ್ಲೂ ಫಿಲಂ ಸರಿ ಇರ್ಲಿಲ್ಲ ಅಂತ ಹೇಳ್ತೀಯಾ?
ಆಟೋರಾಜ ಚಿತ್ರವು ಶಂಕರ್ ನಾಗ್ ಅವರನ್ನು ಖ್ಯಾತಿಯ ಉತ್ತಂಗೇರಿಸಿತ್ತು ಎಂದರೆ ತಪ್ಪಾಗಲಾರದು. 1980ರಲ್ಲಿ ತೆರೆಕಂಡ ಈ ಚಿತ್ರವನ್ನು ವಿಜಯ್ ಅವರು ನಿರ್ದೇಶಿಸಿದ್ದರು.
ಜೈವಿಕ ಇಂಧನ ಕೃಷಿ : ಪ್ರತಿ ಗ್ರಾಮಕ್ಕೂ ೫೦ ಹೆಕ್ಟೇರ್Thursday, February 12th, 2009 ಹಾಸನ : ಜಿಲ್ಲೆಯಲ್ಲಿ ೧೨ ಸಾವಿರ ಹೆಕ್ಟೇರ್ ಸರ್ಕಾರಿ ಭೂಮಿಯಲ್ಲಿ ಜೈವಿಕ ಇಂಧನ ಬೆಳೆ ಬೆಳೆಸಲು ನಿರ್ಧರಿಸಿದ್ದು, ತಲಾ ೫೦ ಹೆಕ್ಟೇರ್ನಂತೆ ಪ್ರತಿ ಹಳ್ಳಿಗೂ ಹಂಚಲಾಗುವುದು.
ಇದರಿಂದ ಒಂದು ದಿನದ ಕೂಲಿಗೆ ಕತ್ತರಿ ಬೀಳಲಿದೆ.
ಅಲ್ಲದೇ, ನೂತನ ಗ್ರಾಮ ಪಂಚಾಯಿತಿಗಳಿಗೆ ಕಟ್ಟಡ, ಪೀಠೋಪಕರಣ, ಕಂಪ್ಯೂಟರ್‌ ಸೇರಿದಂತೆ ಮೂಲಸೌಕರ್ಯ ಒದಗಿಸಲು ₹ 137 ಕೋಟಿ ಹಾಗೂ ವೇತನ ಸೌಲಭ್ಯಕ್ಕಾಗಿ ₹69 ಕೋಟಿ ಅನುದಾನ ಒದಗಿಸಲು ಸಮ್ಮತಿ ನೀಡಲಾಗಿತ್ತು.
ಹೀಗಾಗಿ ಯಾವುದೇ ಕಾರಣಕ್ಕೂ ತಮಿಳುನಾಡಿಗೆ ಕಾವೇರಿ ನೀರು ಬಿಡಬೇಡಿ.
‘ಮುಂದಿನ ಐದು ವರ್ಷಗಳಲ್ಲಿ ಕ್ಯಾಂಪಸ್‌ನಲ್ಲಿ ಒಂಬತ್ತು ಸಾವಿರ ವಿದ್ಯಾರ್ಥಿಗಳು ಕಲಿಯಲು ಅವಕಾಶ ಮಾಡಿಕೊಡುವ ಗುರಿಯನ್ನು ಹೊಂದಲಾಗಿದೆ.
ವಿಜಯಾ) ಅತ್ಯುತ್ತಮ ಸಾಧನೆ ಎಂದರೆ ಈ ನಗರಕ್ಕೂ ಈ ಭಾಷೆಗೂ ನಡುವೆ ಒಂದು ಅನಿರೀಕ್ಷಿತ ಆಶಾವಾದಿ ಸಂವಾದವೊಂದನ್ನು ಸ್ಥಾಪಿಸಿರುವುದು.
ಬಳಿಕ ಕವಿ ಮತ್ತು ಕಥೆಗಾರರಾಗಿ ತಮ್ಮ ಐದನೇ ಕಾಯಕವನ್ನು ಅವರು ಕೈಗೆತ್ತಿಕೊಂಡರು.
ಹಳೆಯ ರೇವಾ ಕಾರನ್ನೇ ಸಾಕಷ್ಟು ಬದಲಾಯಿಸಿ, ಮಹೀಂದ್ರಾ ‘ಇ2ಒ’ ಎಂಬ ಕಾರ್‌ ಅನ್ನು ಬಿಡುಗಡೆ ಮಾಡಿತು.
ಬುಧವಾರ ಜೆಸಿಬಿ ಬಳಸಿ ತೆರವು ಕಾರ್ಯ ನಡೆಸಲಾಗಿದೆ.
ತುರ್ತಾಗಿ ಒಂದು ಕೆಲಸವನ್ನು ಅವರಿಗೆ ವಹಿಸಿ ಬೇರೆಡೆ ಹೋಗುವಂತೆ ಹೇಳಲಾಯಿತು.
ಅವರು ನಗರದ ಶ್ರೀ ಧರ್ಮಸ್ಥಳ..
ಆಮೇಲೆ ಸುಗಮ ಸಂಗೀತ ಪರಿಷತ್ತು ಕಾರ್ಯದರ್ಶಿಯಾಗಿದ್ದಾರೆ.
ಅದರ ಸ್ವಲ್ಪ ಕೆಳಗಡೆ ಬೆರಳಚ್ಚು ಸ್ಕ್ಯಾನರ್ ಇದೆ.
ಬೃಹತ್‌ ಕಟ್ಟಡಗಳಿಗೆ ಪರ ವಾನಗಿ ನೀಡುವಾಗ ನಗರ ಯೋಜನಾ ವಿಭಾಗದಿಂದ ಸಂಗ್ರಹಿಸಿದ ಪ್ರೀಮಿಯಂ ಎಫ್‌ಎಆರ್‌ (ಫ್ಲೋರ್‌ ಏರಿಯಾ ರೇಶೊ) ಮೊತ್ತದಲ್ಲಿ ಕೈಗೆತ್ತಿಕೊಳ್ಳುತ್ತಿರುವ ನಗರದ ರಸ್ತೆಗಳ ಅಭಿವೃದ್ಧಿ ಕ್ರಿಯಾ ಯೋಜನೆಗೆ ಪ್ರತಿಪಕ್ಷದ ಆಕ್ಷೇಪದ ಮಧ್ಯೆ ಮಹಾನಗರ ಪಾಲಿಕೆ ಸಾಮಾನ್ಯ ಸಭೆ ಒಪ್ಪಿಗೆ ನೀಡಿತು.
ಕೈಗಾರಿಕಾ ಸಚಿವ ಆರ್.
ಈ ವೇಳೆ ಪ್ರಪಾತದ ಕೆಳಗೆ ಇದ್ದ ರಸ್ತೆ ಮೇಲೆ ಬ್ರಾನ್ಸನ್ ಬಿದ್ದಿದ್ದು, ಅವರ ಮುಖ, ಬುಜ ಮತ್ತು ಕುತ್ತಿಗೆ ಭಾಗಕ್ಕೆ ಗಂಭೀರ ಪೆಟ್ಟುಗಳಾಗಿವೆ.
ನಾವು ದೇಹದ ಆರೋಗ್ಯಕ್ಕೆ ಒತ್ತು ಕೊಡುವಂತೆ ಮನಸ್ಸಿನ ಆರೋ ಗ್ಯಕ್ಕೆ ಒತ್ತು ಕೊಡುವುದಿಲ್ಲ.
ಗಾಢ ಕಪ್ಪು ವರ್ಣ ಬಯಸುವವರು ಇದಕ್ಕೆ ದಪ್ಪ ಕಾಫಿ ಡಿಕಾಕ್ಷನ್‌ ಬೆರೆಸಬೇಕು.
ಇಂತಿಪ್ಪ ಬಾಸ್‌ ಹಾಗೂ ಅಸಿಸ್ಟೆಂಟ್‌ ನಡುವೆ ಒಂದು ಒಪ್ಪಂದ ನಡೆಯುತ್ತದೆ.
ಸಂಸ್ಕೃತವು ಪ್ರಥಮ ಭಾಷೆಯ ಪಟ್ಟಿಯಲ್ಲಿರುವುದನ್ನು ವಿರೋಧಿಸಿದವರು (ನನ್ನನ್ನೂ ಒಳಗೊಂಡಂತೆ) ಸಂಸ್ಕೃತ ಕಲಿಕೆಯ ವಿರೋಧಿಗಳಾಗಿರಲಿಲ್ಲ.
ಜೀವನೋಪಾಯಕ್ಕೆ ಕೆಲಸ ಮಾಡಬೇಕಾದ ಅಗತ್ಯವೇ ಇಲ್ಲದ, ನಮ್ಮ–ನಿಮ್ಮಂತೆ ಕೆಲಸ ಹುಡುಕಬೇಕಾದ ಅಗತ್ಯವನ್ನೇ ಕಾಣದ, ಜೀವಮಾನವಿಡೀ ಸರ್ಕಾರಿ ಬಂಗಲೆಗಳಲ್ಲೇ ಕಾಲ ಕಳೆದ ಅವರಿಗೆ ವೈಯಕ್ತಿಕ ಆಸ್ತಿ ಮತ್ತು ಬೇರೆಯದರ ನಡುವೆ ವ್ಯತ್ಯಾಸ ಕಾಣದೇ ಇರುವುದು ಸಹಜ.
ವಿಲೀನ ಪ್ರಶ್ನೆ ವಿಚಾರದಲ್ಲಿ ಜನಾಭಿಪ್ರಾಯ ಸಂಗ್ರಹಣೆಗೆ ಅನುಕೂಲವಾಗಲು ಗೋವೆ ವಿಧಾನ ಸಭೆಯನ್ನು ಇಂದು ವಿಸರ್ಜಿಸಿ ಗೋವೆ, ದಮನ್‌ ಮತ್ತು ಡಿಯು ಪ್ರದೇಶದಲ್ಲಿ ರಾಷ್ಟ್ರಪತಿ ಆಡಳಿತವನ್ನು..
ಜಗದೀಶ್ ಸರ್ಕಾರಿ ಕೋಟೆ ಪ್ರೌಢಶಾಲೆಗಿರುವ ಜನಪ್ರಿಯತೆ ಕುರಿತು ಆತ್ಮವಿಶ್ವಾಸದಿಂದ ಮಾತನಾಡಿದರು.
ಆದರೆ, ದಾಳಿಂಬೆ ಬೆಳೆದರೆ ನಷ್ಟ ಎಂಬ ಮಾತನ್ನು ಅಮೃತೇಶ್ವರ ಒಪ್ಪುವುದಿಲ್ಲ.
ಗಾಢವಾದ ಈ ಕುರುಡು ನಂಬಿಕೆಯೇ ಅವರ ಬದ್ಧತೆಯ ಲಕ್ಷಣ.
ಅದು ನಮ್ಮ ಒಳಗೆ ನೋಡಿಕೊಳ್ಳಲು ಹಚ್ಚುತ್ತದೆ ಮತ್ತು ನಮ್ಮ ದೌರ್ಬಲ್ಯಗಳನ್ನು ಪಟ್ಟಿ ಮಾಡಲು ಒತ್ತಾಯಿಸುತ್ತದೆ.
ತಮ್ಮ ಜೀವನದಲ್ಲಿ ತಮ್ಮನ್ನು ಸ್ವತ್ಛಂದವಾಗಿ, ನಿಸ್ವಾರ್ಥವಾಗಿ ಪ್ರೀತಿಸುವ ಹೆತ್ತವರು ಅಥವಾ ಹಿರಿಯರ ಆರೈಕೆಯಲ್ಲಿ ಮಕ್ಕಳು ಸೊಂಪಾಗಿ ಬೆಳೆಯುತ್ತಾರೆ.
ವಿಶ್ವವಿಖ್ಯಾತ ಮೈಸೂರು ದಸರಾ ಜಂಬೂ ಸವಾರಿಗೆ ಸಿಎಂ ಚಾಲನೆವಿಶ್ವವಿಖ್ಯಾತ ಮೈಸೂರು ದಸರಾ ಜಂಬೂಸವಾರಿಗೆ ಮಂಗಳವಾರ ಚಾಲನೆ ಸಿಕ್ಕಿದ್ದು, ಮುಖ್ಯಮಂತ್ರಿ ಸಿದ್ದರಾಮಯ್ಯ ಅವರು ಮಕರ.
ಅದನ್ನು ನಿರ್ವಹಿಸುವ ವ್ಯವಸ್ಥೆ ಅಷ್ಟೊಂದು ವೇಗದಲ್ಲಿ ಬೆಳೆಯದೇ ಇರುವುದರಿಂದ ಈ ಎಲ್ಲಾ ಸಮಸ್ಯೆಗಳಿವೆ.
ಇಡೀ ವಿಶ್ವದಲ್ಲೇ ಹೆಣ್ಣು ಮಕ್ಕಳಿಗೆ ಹೆಚ್ಚು ಸುರಕ್ಷಿತವಾದ ತಾಣ ಭಾರತವಾಗಿದೆ.
ಆದರೆ ಮೋಹಕ ರೂಪ, ಶುಭ ಕರ್ತರಿ ಸೂರ್ಯ ಶನಿ ತರುವ ಮಾತಿನ ದೋಷವನ್ನು ನಿಯಂತ್ರಿಸಿದ್ದ.
ಚಿಕಿತ್ಸೆ ಹಾಗಿ­ರಲಿ, ಅವುಗಳನ್ನು ತಡೆಗಟ್ಟ­ಲೆಂದು ರೂಪಿ­ಸುವ ಅದೆಷ್ಟೊ ಕೋಟಿ ರೂಪಾಯಿ­ಗಳ ಪ್ರಚಾರ ಸಾಮಗ್ರಿಗಳೂ ಗ್ರಾಮ­ಗಳನ್ನು ತಲುಪದೆ ನಾಪತ್ತೆ­ಯಾಗುತ್ತವೆ.
ಇದೇ ವೇಳೆ ಸಂಸತ್ತಿನಲ್ಲಿ ವಿರೋಧ ಪಕ್ಷಗಳು ನೋಟು ನಿಷೇಧ ಕುರಿತಂತೆ ಗದ್ದಲವನ್ನುಂಟು ಮಾಡುತ್ತಿರುವುದರ ಬಗ್ಗೆ ಮಾತನಾಡಿರುವ ಅವರು, ನೋಟು ನಿಷೇಧ ಮಾಡುವುದಕ್ಕೂ ಮೊದಲು ಕೇಂದ್ರ ಪೂರ್ವ ತಯಾರಿಯನ್ನು ಮಾಡಿಕೊಂಡಿಲ್ಲ.
ಕಾಶ್ಮೀರ ಒಂದನ್ನೇ ನೀಡಲು ಸಾಧ್ಯವಿಲ್ಲ ಎಂದು ಸಾಮಾಜಿಕ ಜಾಲತಾಣ ಫೇಸ್ ಬುಕ್ ನಲ್ಲಿ ಪೋಸ್ಟ್ ಹಾಕಿದ್ದರು.
ಸಾಮಾನ್ಯ ಶಿಕ್ಷಕನಾಗಿದ್ದರೂ ಊರಿನಲ್ಲಿ ವರ್ಚಸ್ಸು ಇತ್ತು.
ಒಂದು ದೇಶ ಇನ್ನೊಂದು ದೇಶದ ವಿರುದ್ಧ ಯುದ್ಧ ಮಾಡಿ ದ್ವೇಷ ಸಾಧಿಸುವ ಬದಲು ತಮ್ಮ ತಮ್ಮ ದೇಶದ ಏಳಿಗೆ, ಶಾಂತಿಯನ್ನು ನೋಡಿಕೊಂಡರೆ ಅಭಿವೃದ್ಧಿಯಾಗುತ್ತದೆ ಎಂದು ಲತಾ ಮಂಗೇಶ್ಕರ್ ಇದೇ ಸಂದರ್ಭದಲ್ಲಿ ಅಭಿಪ್ರಾಯ ಪಟ್ಟಿದ್ದಾರೆ.
ಶಾಖೆಗಳನ್ನು ಆಯ್ಕೆ ಮಾಡುವಾಗ ಯಾವ ಶಾಖೆಯನ್ನು ಉಳಿಸಬೇಕು ಮತ್ತು ಯಾವುದನ್ನು ಮುಚ್ಚಬೇಕು ಎನ್ನುವುದರಲ್ಲಿ ಸಂಘರ್ಷ ಏರ್ಪಡುವನ್ನು ಅಲ್ಲಗಳೆಯಲಾಗದು.
ಆದರೆ, ಮುಖ್ಯಮಂತ್ರಿ ಸದಾ ನಂದಗೌಡ ಅವರು ಇದಕ್ಕೆ ಸಮಜಾ ಯಿಷಿ ನೀಡಿ, ಮೆಗಾಸಿಟಿ ಯೊಜನೆ ಗಾಗಿ ಯೊಗೇಶ್ವರ್‌ ಖರೀದಿಸಿದ ಭೂಮಿ ಪರಿವರ್ತನೆಯ ಪ್ರಕ್ರಿಯೆು ಯಲ್ಲಿದ್ದು, ಭೂ ಪರಿವರ್ತನೆ ಆಗದ ಕಾರಣ ಅವರಿಗೆ ನಿವೇಶನ ನೀಡಲಾ ಗಿಲ್ಲ.
ವರ್ಷಗಳು ಕಳೆಯುತ್ತಿದ್ದಂತೆ ನಾನು ಬಸ್ ಜೊತೆ ಒಂದು ಭಾವನಾತ್ಮಕ ಸಂಬಂಧ ಬೆಳೆಸಿಕೊಂಡಿದ್ದೇನೆ.
ಬಂಗಾರ, ಬೆಳ್ಳಿ, ತಾಮ್ರ, ತವರ ಲೋಹಗಳನ್ನು ಹೆಚ್ಚಾಗಿ ಬಳಸಲು ಆರಂಭಿಸಿದರು.
ತೀವ್ರ ನಷ್ಟದ ಕಾರಣ ಮುಚ್ಚುವ ಭೀತಿಯಲ್ಲಿದ್ದ ಎಚ್‌ಎಂಟಿ ವಾಚ್‌ನ ಹಲವು ಘಟಕಗಳ ಪೈಕಿ ಕರ್ನಾಟಕದ ತುಮಕೂರು ಘಟಕಕ್ಕೆ ಜೀವದಾನ ಸಿಗುವ ಸಾಧ್ಯತೆ ಇದೆ.
ವಜ್ರ ಅರ್ಪಣೆ ರೂಪದಲ್ಲಿ ಬಂದಿದೆ.
ಕೆಲವು ಭಾಗಗಳಲ್ಲಿ ಕಾಮಗಾರಿಯಾದರೆ, ಹಲವು ಭಾಗಗಳಲ್ಲಿ ಕಾಮಗಾರಿ ಸ್ಥಿಗಿತವಾಗಿವೆ.
ಮೈಸೂರು ವಿಭಾಗದ ಅಧ್ಯಕ್ಷ ವಿ.
ರಾಮಸ್ವಾಮಿಯವರು ಇತರರೊಂದಿಗೆ ಸೇರಿ ಆ ಕಾಲಕ್ಕೆ ಎಂ.
ಅಭಯ್ ಶುಕ್ಲ ಈ ಪುಸ್ತಕ ಬರೆದಿದ್ದಾರೆ.
ಕೇವಲ ₹2,600 ನೀಡಿ ಶೌಚಾಲಯ ನಿರ್ಮಾಣ ಮಾಡಿಕೊಳ್ಳುವಂತೆ ನಗರಸಭೆ ಕೈ ತೊಳೆದುಕೊಂಡಿದೆ.
ಮಾತ್ರ ಹಣ ಬದಲಾವಣೆ ಮಾಡಿಕೊಳ್ಳಬಹುದಾಗಿದೆ.
ಆದರೆ ಬೇರೆಯವರಿಗೆ ಹೇಳುತ್ತಿರುವಾಗ ನಾನೂ ಅದನ್ನು ಕಾಣುತ್ತಿರುತ್ತೇನೆ.
ಮಹ ದೇವಯ್ಯ ಸೇರಿದಂತೆ ಹಲವರು ಉಪಸ್ಥಿತರಿದ್ದರು.
ಕಸಿನ್ಸ್‌ನ ಈ ವಾದವನ್ನು ಪ್ರಸ್ತುತ ವಿಜಯಪುರದ ವಸ್ತುಸಂಗ್ರಹಾಲಯದಲ್ಲಿ ಸಹಾಯಕ ಪುರಾತತ್ವ ಅಧೀಕ್ಷಕರಾಗಿರುವ ಎಂ.
ತಾಯಿಯ ಜೊತೆ ಹಿಂದೆಯೇ ನಡೆದುಕೊಂಡು ಹೋದ ಮಗುವನ್ನು ಕಾರು ಚಾಲಕ ಗಮನಿಸದೆ, ಕಾರು ಚಲಾಯಿಸಿದ್ದಾನೆ.
ಅರಣ್ಯ ನಾಶದಿಂದ ಮಳೆಯು ಕೊಡಗು ಜಿಲ್ಲೆ ಸಮರ್ಪಕವಾಗಿ ಸುರಿಯುತ್ತಿಲ್ಲ.
ನಾಲ್ಕು, ಆರು, ಎಂಟು ಗಡಗಡೆಯ ಬಾವಿಗೆ ಹೋಗಿ ನೀರು ತರಬೇಕಿತ್ತು.
೨೬ ವಿವಿಧ ಭಾಷೆಗಳಲ್ಲಿ ಸಾವಿ ರಾರು ಹಾಡುಗಳನ್ನು ಹಾಡಿರುವ ಉದಿತ್‌ ನಾರಾಯಣ್‌ ತಮ್ಮ ಪ್ರತಿಭೆ ಗಾಗಿ ೫ ಫಿಲ್ಮ್‌ಫೇರ್‌ ಪ್ರಶಸ್ತಿಗಳು, ೩ ರಾಷ್ಟ್ರ ಪ್ರಶಸ್ತಿಗಳನ್ನು ತಮ್ಮದಾಗಿಸಿ ಕೊಂಡಿದ್ದು ೨೦೦೯ರಲ್ಲಿ ಅವರಿಗೆ..
ಸರ್ಕಾರಿ ಆಸ್ಪತ್ರೆಗೆ ಲೋಕಾಯುಕ್ತರ ಭೇಟಿ « Janatha Madhyama ಸರ್ಕಾರಿ ಆಸ್ಪತ್ರೆಗೆ ಲೋಕಾಯುಕ್ತರ ಭೇಟಿPosted on Friday, August 22nd, 2008 ಬೇಲೂರು : ಲೋಕಾಯುಕ್ತ ಎಸ್.
ಈ ಕೆಲಸದಲ್ಲಿ ಈಕೆಯ ಜೊತೆಗೆ ಮೈಕ್ ಎಂಬ ಹೆಸರಿನ ಫ್ರೆಂಚ್ ಮಾಧ್ಯಮ ವಿದ್ಯಾರ್ಥಿ ಸಹ ಜೊತೆಯಾಗುತ್ತಾನೆ.
ಆದ ಕಾರಣ ನಾವು ಹೊರಡಿಸಿರುವ ಈ ಆದೇಶವನ್ನು ಕರ್ನಾಟಕ ಪಾಲಿಸುವುದು ಸೂಕ್ತ ಮತ್ತು ಸಮರ್ಪಕ ಎಂಬುದು ನಮ್ಮ ಅನಿಸಿಕೆ’.
ಛಾಯಾಗ್ರಹಣದಲ್ಲಿ ವಿಭಿನ್ನ ಪ್ರಯೋಗ ಮಾಡುವ ಉದ್ದೇಶದಿಂದ ಅಮೆರಿಕದಿಂದ ಕ್ಯಾಮೆರಾ ತರಿಸಿಕೊಳ್ಳಲಾಗಿದೆಯಂತೆ.
ಶ್ರೀಕೃಷ್ಣನ ವೃಂದಾವನ ಎಂದರೆ ಈಗ ವಿಧವೆಯರ ಊರು.
ತನಿಖೆ ಪ್ರಗತಿಯಲ್ಲಿದ್ದು, ಹೆಚ್ಚಿನ ಮಾಹಿತಿ ಬಹಿರಂಗಪಡಿಸಲು ಸಾಧ್ಯವಿಲ್ಲ.
ಟಿವಿ ಸಂದರ್ಶನವೊಂದರಲ್ಲಿ ಮಾತನಾಡುವ ವೇಳೆ ಮಿಯಾಂದಾದ್ ಆಫ್ರಿದಿ ಮ್ಯಾಚ್ ಫಿಕ್ಸಿಂಗ್ ನಲ್ಲಿ ಭಾಗಿಯಾಗಿದ್ದಾರೆ ಎಂದು ಆರೋಪ ಮಾಡಿದ್ದಾರೆ.
ಕಡೆಯ ಭಾಷಣವೂ ಅಮೆರಿಕದ ಜನತೆಯನ್ನು ಉದ್ದೇಶಿಸಿಯೇ ಮಾತನಾಡಿದಂತಿತ್ತು.
ಮಂಗಳವಾರ ಮಧ್ಯರಾತ್ರಿ ವಿಕಾಸ್ ಅವರು ಊಟ ತರಲೆಂದು ತಮ್ಮ ನ್ಯಾನೋ ಕಾರಿನಲ್ಲಿ ರೈಲ್ವೆ ನಿಲ್ದಾಣದ ಬಳಿ ಹೋಗಿದ್ದಾರೆ.
ಚಿಂತಕರನ್ನು, ಅಕಾಡೆಮಿಕ್ ವಲಯದಲ್ಲಿ ಪ್ರತಿಷ್ಠೆ ಹೊಂದಿರುವವರನ್ನು ವಿಶ್ವವಿದ್ಯಾಲಯಗಳ ಕುಲಪತಿ ಸ್ಥಾನಕ್ಕೆ ಈಗ ನೇಮಿಸುತ್ತಿಲ್ಲ.
ಯಾವಾಗಲೂ ಇಲ್ಲದವನು ಅಂದು ಮನೆಯಿಂದ ಹೊರಡುವಾಗ ಅಮ್ಮನ ಹತ್ತಿರ ಈ ದೃಶ್ಯದ ಬಗ್ಗೆ ಮಾತನಾಡಿದ್ದೆ.
ಕೃಪಾಲ್ ಭರವಸೆಯ ಅಥ್ಲೀಟ್‌ ಮೇಘನಾಮೈಸೂರಿನ ಡಿವೈಇಎಸ್‌ ಕ್ರೀಡಾ ಹಾಸ್ಟೆಲ್‌ನ ಮೇಘನಾ ದೇವಾಂಗ ರಾಷ್ಟ್ರೀಯ ಜೂನಿಯರ್‌ ಅಥ್ಲೆಟಿಕ್‌ ಚಾಂಪಿಯನ್‌ಷಿಪ್‌ನ ಶಾಟ್‌ಪಟ್‌ ಸ್ಪರ್ಧೆಯಲ್ಲಿ ದಾಖಲೆ ಬರೆದಿದ್ದಾರೆ.
ಬೆಲೆ ಇಳಿಸುತ್ತೇವೆ ಎಂದು ಹೇಳಿದ್ದ ಪಕ್ಷ ಈಗ..
ಕಾವೇರಿ ತೀರ್ಥೋದ್ಭವ: ನಾಡ ಜೀವನದಿಯ ಪೌರಾಣಿಕ ಹಿನ್ನೆಲೆಭಾರತೀಯ ಹಿಂದೂ ಪುರಾಣಗಳಲ್ಲಿ ಪ್ರಾರ್ಥಿಸಲಾಗಿರುವ ಏಳು ಪುಣ್ಯನದಿಗಳಲ್ಲಿ ಕಾವೇರಿಯೂ ಒಂದು.
ಇವುಗಳಲ್ಲಿ ಮುಖ್ಯವಾದವುಗಳೆಂದರೆ ಅಕೇಶಿಯಾ ಲ್ಯೂಕೋಫ್ಲಿಯಾ, ತಾವರೆ, ಬಿದಿರಿನ ಕಳಲೆ, ಕರವೇರ, ಕಬ್ಬಿನ ಎಲೆ ಚಿಗುರು, ಚಪ್ಪರ ಅವರೆ ಮತ್ತು ಚಿಗುರುತ್ತಿರುವ ಹಲವು ಸಸ್ಯಗಳು ಸೇರುತ್ತವೆ.
ಕನಿಷ್ಠ 10 ವರ್ಷದ ದೂರದೃಷ್ಟಿಯನ್ನಿಟ್ಟುಕೊಂಡು ಸರ್ಕಾರ ಪರಿಹಾರಕ್ಕೆ ಮುಂದಾಗಬೇಕು ಎನ್ನುತ್ತಾರೆ ಕಾರಹಳ್ಳಿ ಗ್ರಾಮದ ರೈತ ಶ್ರೀನಿವಾಸ್.
ಹೀಗೆ ಒಮ್ಮೆ ಮಾತನಾಡುವಾಗ ಇದೇ ವಿಷಯದ ಬಗ್ಗೆ ರೇಗಿಸುತ್ತಿದ್ದೆ.
ಅಖಿಲೇಶ್ ಅವರು ನನ್ನನ್ನು ಪಕ್ಷದಿಂದ ಉಚ್ಚಾಟಿಸಲಿ, ಅವಮಾನ ಮಾಡಲಿ.
ಆದರೆ ಈ ಪ್ರಕರಣವು ಮನೆ ಮಾರಾಟಕ್ಕೆ ಏನೂ ಸಂಬಂಧವಿರದ ಹಿಂದೂಗಳ ಒಂದು ಗುಂಪಿಗೂ ಮುಸಲ್ಮಾನರ ಒಂದು ಗುಂಪಿಗೂ ಇರುಸುಮುರುಸನ್ನು ಉಂಟುಮಾಡುತ್ತದೆ.
ಶುಕ್ರವಾರ ನಗರದ ಪಾಲಿಕೆ ಸಭಾಂ ಗಣದಲ್ಲಿ ನಡೆದ ವಿಶೇಷ ಸಾಮಾನ್ಯ ಸಭೆಯಲ್ಲಿ ಈ ನಿರ್ಧಾರ ಕೈಗೊಳ್ಳಲಾ ಯಿತು.
ಅವರಿಗೆ ಇಂತಹ ಯೋಜನೆ ರೂಪಿಸುವುದಕ್ಕೆ 25 ವರ್ಷಗಳ ಅವಕಾಶ ಈಗ ಇದೆ.
ಕ್ರೀಡಾ ಮನೋವೃತ್ತಿಯು ಒಂದು ಮೂಲಭೂತ ಪ್ರವೃತ್ತಿಯಾಗಿ ಎಲ್ಲ ಚರಜೀವಿಗಳಲ್ಲಿ ಇದೆ.
ಡಬ್ಬಿಂಗ್‌ ಬಿಟ್ಟರೆ ಇನ್ನೇನೂ ಮಾಡೇ ಇಲ್ಲ.
ಆರಂಭದಲ್ಲಿ ಓಟದ ಸ್ಪರ್ಧೆಗಳಲ್ಲಿ ಪಾಲ್ಗೊಳ್ಳುತ್ತಿದ್ದ ಇವರು ನಂತರ ಶಾಟ್‌ಪಟ್‌ ಸ್ಪರ್ಧೆಯತ್ತ ಆಸಕ್ತಿ ಬೆಳೆಸಿಕೊಂಡರು.
ಕೃಪಾಲ್ ಇದು ಅವಿವಾಹಿತರ ಸ್ವರ್ಗಚೆಲ್ಲಾಪಿಲ್ಲಿಯಾದ ಉಡುಗೆ, ವಾಷ್‌ ಬೇಸಿನ್‌ನಲ್ಲಿ ತೊಳೆಯದೆ ಉಳಿದ ಪಾತ್ರೆ, ಖಾಲಿಯಾದ ಡಬ್ಬಿ, ದೂಳು ತುಂಬಿದ ನೆಲ.
ಯುವರಾಜ್ ಸಿಂಗ್ - ಹಜೆಲ್ ಕೀಚ್ ಕಾಕ್ ಟೇಲ್ ಪಾರ್ಟಿ ವಿವಾಹ ಬಂಧನಕ್ಕೆ ಕಾಲಿಟ್ಟ ದಿಲೀಪ್-ಕಾವ್ಯ ಮಾಧನವನ್ ತಾರಾ ಜೋಡಿ ವಿದ್ಯಾರ್ಥಿಗಳ ಸಾಧನೆ: 750 ಡಾಲರ್ ವೆಚ್ಚದ ಜೀವ ಉಳಿಸುವ ಔಷಧ ಕೇವಲ 2 ಡಾಲರ್ ಗೆ ತಯಾರಿ!
ಬೆಳಿಗ್ಗೆ 10ಕ್ಕೆ ಬ್ಯಾಂಕುಗಳು ತೆರೆಯುತ್ತವೆ ಎಂದು ತಿಳಿದಿದ್ದರೂ, 8.30ರ ವೇಳೆಗೇ ಗ್ರಾಹಕರು ಬ್ಯಾಂಕುಗಳ ಎದುರು ಸೇರಿದ್ದರು.
ಬಹಳ ವರ್ಷಗಳಿಂದ ನನೆಗುದಿಗೆ ಬಿದ್ದಿದ್ದ ಗ್ರಾಮೀಣ ರಸ್ತೆಗಳ ಡಾಂಬರೀಕರಣಕ್ಕೆ ಅನುದಾನ ಮಂಜೂರು ಮಾಡಿದ ಶಾಸಕ ಕಿಮ್ಮನೆ ರತ್ನಾಕರ ಅವರನ್ನು ತಾಲ್ಲೂಕು ಪಂಚಾಯ್ತಿ ಸದಸ್ಯ ಕೋಡೂರು ಚಂದ್ರಮೌಳಿ ಅಭಿನಂದಿಸಿದ್ದಾರೆ.
ಸೂರಿ ಅವರ ಬಳಿ ತೆರಳಿದ್ದರು ಮತ್ತು ನಿರ್ಮಾಪಕರು ಇದು ಕನ್ನಡದಲ್ಲಿ ವಿನೂತನ ಚಿತ್ರವಾಗಲಿದೆ ಎಂದು ಎಣಿಸಿದರು" ಎನ್ನುವ ಕೃಷ್ಣ "ಯುವ ನಿರ್ದೇಶಕ ಕಥೆ ಹೇಳಿದ ಮೇಲೆ ನಾನು ಒಪ್ಪಿಕೊಂಡೆ.
ತನ್ನ ಕೋಳಿ ಇಲ್ಲ ಅಂದ್ರೆ ಈ ಊರಿನಲ್ಲಿ ಬೆಳಕೆ ಆಗೋಲ್ಲ.
ಆದರೆ ಯಾವುದೇ ವಿಷಯ ಕುರಿತ ಚರ್ಚೆ ಅದನ್ನು ಮುಂದಿಟ್ಟ ವ್ಯಕ್ತಿಯನ್ನು ಅಥವಾ ಪಕ್ಷ­ವನ್ನು ಮೀರಿ, ಮರೆತು ನಡೆಯಬೇಕು.
ಎಲ್ಲ ಜಾತಿಗಳಿಗಿಂತ ಮಾನವ ಜಾತಿ ದೊಡ್ಡದು, ಆದರೆ, ಇಂದು ನಾವು ನೀತಿ ನಿಯಮ ಧರ್ಮದ ದಾರಿ ಬಿಟ್ಟು ಅಡ್ದದಾರಿ ಹಿಡಿದ್ದೇವೆ, ಸಮಾಜ ಒಡೆಯುತ್ತಿದೆ.
ಹೊರಗಿನ ಅಲಂಕಾರಗಳಿಗಿಂತಲೂ ಮನಸ್ಸಿನ ಭಾವನೆ ಮುಖ್ಯ.
‘ಪಾಕಿಸ್ತಾನದ ಕಲಾವಿದರು, ತಂತ್ರಜ್ಞರು, ನಿರ್ದೇಶಕರು, ಸಂಗೀತ ನಿರ್ದೇಶಕರು ಸೇರಿದಂತೆ ಪಾಕಿಸ್ತಾನಿಯರನ್ನು ಒಳಗೊಂಡಿರುವ ಯಾವುದೇ ಚಿತ್ರವನ್ನು ಭಾರತದಲ್ಲಿ ಪ್ರದರ್ಶಿಸದಿರಲು ತೀರ್ಮಾನಿಸಲಾಗಿದೆ.
ಮೂರ್ತಿ, ನಾರಾಯಣಸ್ವಾಮಿ, ಜಿಲ್ಲಾ ಮಹಿಳಾ ಘಟಕದ ಅಧ್ಯಕ್ಷೆ ಕಮಲಾಕ್ಷಿ, ಟೌನ್‌ ಕಾಂಗ್ರೆಸ್‌ ಅಧ್ಯಕ್ಷ ನಂದಕುಮಾರ್‌ ಮತ್ತಿತರರು ಇದ್ದರು.
ಎಲ್ಲಿ ಹುಡುಕಿದರೂ ಅವರ ಸುಳಿವೇ ಇಲ್ಲ.
ಚಮನಲಾಲ್ ಸೇಥಿಯ ಎಕ್ಸ್ ಪೋರ್ಟ್ಸ್ ಲಿಮಿಟೆಡ್ಕಂಪೆನಿಯು ವಿತರಿಸಲಿರುವ 1:10 ರ ಅನುಪಾತದ ಬೋನಸ್ ಷೇರಿಗೆ ಈ ತಿಂಗಳ 17 ನಿಗದಿತ ದಿನವಾಗಿದೆ.
ನಿವೃತ್ತಿಯಿಂದ ಸುಮಾರು ₹ 26 ಲಕ್ಷ ಬರಬಹುದು.
ಹೀಗೆ ನೂರು ಡಾಲರ್ ಕಳಿಸಿ ‘ಮ್ಯಾನ್ ಆಫ್ ದಿ ಯಿಯರ್’ ಥರದ ಪ್ರಶಸ್ತಿಗಳನ್ನು ಪಡೆದು ತಮ್ಮ ಬಯೋಡೇಟದಲ್ಲಿ ಹಾಕಿಕೊಂಡವರೂ ಇದ್ದಾರೆ!
ವಿದ್ಯಾರ್ಥಿಗಳು ಪಠ್ಯಕ್ಕೆ ಸೀಮಿತವಾಗದೇ ಕ್ರೀಡೆಗಳಲ್ಲಿ ಭಾಗವಹಿಸಿ ದೈಹಿಕ ಮತ್ತು ಮಾನಸಿಕವಾಗಿ ಸದೃಢವಾಗಿ.
ಆದರೆ ಈ ಎಲ್ಲಾ ಮಾತುಗಳನ್ನು ವಿಮಲಾ ಅವರು ನಗೆಯಲ್ಲಿ ತೇಲಿಸಿಬಿಟ್ಟಿದ್ದರು ಎಂಬುದು ಬೇರೆ ಮಾತು.
ಜೊತೆಗೆ ಅವರ ಕಥಾ ಸಂಕಲನವನ್ನು ಛಂದ ಪುಸ್ತಕ ಪ್ರಕಟಿಸುತ್ತದೆ.
ಆದರೆ ಈ ಬಗ್ಗೆ ತಪ್ಪು ತಿಳುವಳಿಕೆ ಹೊಂದಿದ್ದ ಬಿಸಿಸಿಐ 1997ನೇ ಇಸವಿಯನ್ನು ಆಯ್ಕೆಗೆ ಗಡವನ್ನಾಗಿ ಪರಿಗಣಿಸಿ 15 ಮಂದಿಯ ತಂಡವನ್ನು ತಿಂಗಳ ಹಿಂದೆಯೇ ಪ್ರಕಟಿಸಿತ್ತು.
ಕಳೆದ ಏಪ್ರಿಲ್ ನಿಂದ ರಾಜ್ಯದಲ್ಲಿ ಪ್ರತಿದಿನ ಇಬ್ಬರು ರೈತರ ಆತ್ಮಹತ್ಯೆಕಳೆದ ಏಪ್ರಿಲ್ ನಿಂದ ಇಲ್ಲಿಯವರೆಗೆ ರಾಜ್ಯದಲ್ಲಿ ಸುಮಾರು 457 ರೈತರು ಆತ್ಮಹತ್ಯೆಗೆ ಶರಣಾಗಿದ್ದಾರೆ.
ತುಂಬಾ ಸಂಬಂಧಗಳನ್ನು ಹುಡುಕಾಡಿದೆವು.
ದೃಶ್ಯ ಸಾಧನ ಮುರಿದರೂ ಬಿಂದ್ರಾ ಹಿಂಜರಿಯದೇ ಅದರಲ್ಲೇ ಸ್ಪರ್ಧಿಸಿದ್ದಾರೆ.
ದೂರದ ಲ್ಲಿರುವ ಶೆರ್ವಿನ್‌ ಅವರ ಮನೆಯಲ್ಲೇ ವಾಹನವನ್ನು ಸಿದ್ಧಪಡಿಸಲು ಆರಂಭಿಸಿದರು.
ಅಲ್ಲಿ ಕಾಂಗರೂವನ್ನು ನೋಡಿ, ಆಶ್ಚರ್ಯವಾಗಿ, ‘ಇದು ನೋಡಲಿಕ್ಕೆ ನಮ್ಮ ದೇಶದ ನಾಯಿಯಂತಿದೆ, ಆದರೆ ಇದಕ್ಕೆ ನಮ್ಮ ನಾಯಿಗಳಿಗೆ ಇಲ್ಲದ ಚೀಲವೊಂದು ಹೊಟ್ಟೆಯಲ್ಲಿದೆ.
ಈ ಕೇಡನ್ನು ನಮ್ಮ ಗುರುಗಳ ತಲೆಗೆ ಅದ್ಯಾರು ಬಿತ್ತಿದರೋ ಅಂತೂ ನಮ್ಮ ದೇಶದ ಸಾಕ್ಷರತೆಯ ಪ್ರಮಾಣ ಏರದೆ ಇದ್ದುದಕ್ಕೆ ಇದೂ ಒಂದು ಪ್ರಮುಖ ಕಾರಣವಾಗಿತ್ತು.
ಮಹಿಳೆಯರ ಕುರಿತು ಹೇಳಿಕೆ ನೀಡಿ ವಿವಾದಕ್ಕೆ ಸಿಲುಕಿದ ಗೋವಾ ಸಚಿವ ಪಣಜಿ : ಗೋವಾದ ಕಲೆ ಮತ್ತು ಸಂಸ್ಕೃತಿ ಸಚಿವ ದಯಾನಂದ್‌ ಮಂಡ್ರೇಕರ್‌ ಅವರು ಮಹಿಳೆಯರ ಕುರಿತು ಹೇಳಿಕೆ ನೀಡಿ ಹೊಸ ವಿವಾದ ಕ್ಕೆ ಕಾರಣವಾಗಿದ್ದಾರೆ..
ನಂತರ 1990 ರಲ್ಲಿ ದೆಹಲಿಯ ಲೇಬರ್ ಕೋರ್ಟ್ನಲ್ಲಿ ಯಾದವ್ ಕೇಸಿನಲ್ಲಿ ಜಯಗಳಿಸಿದರು.
ಸರ್ಕಾರ ಭಯೋತ್ಪಾದನಾ ಜಾಗೃತಿ ಅಭಿಯಾನದ ಹೆಸರಲ್ಲಿ ಶಿಕ್ಷಣದ ಕೇಸರೀಕರಣಕ್ಕೆ ಹೊರಟಿದೆ ಎಂದು ಡಿ.
ತರಗತಿಯ ಹೊರಗೆ ನಾನವರ ಮಿತ್ರ; ಆದರೆ ಒಳಗೆ ಶಿಸ್ತಿನ ಗುರು.
ಇದನ್ನು ಕುರಿತು ಯೋಚಿಸುವುದೇ ‘ಧಾರ್ಮಿಕ ಸ್ವಾತಂತ್ರ್ಯದ ಮೇಲೆ ನಡೆಸುವ ಪ್ರಹಾರ’ ಎನ್ನುವುದು ಅಪ್ಪಟ ಅಪಪ್ರಚಾರ.
ರೈತರ ಹೋರಾಟ ದಲ್ಲಿ ಭಾಗಿಯಾಗಲಿಲ್ಲ.
ಕಾಲೇಜಿಗೆ ಹೋಗಲು ಬೆಂಗಳೂರಿನಲ್ಲಿ ಇದ್ದ ಸಂಬಂಧಿ ಸೀತಮ್ಮ (ಅವರನ್ನು ಸುಬ್ಬು ‘ಆಂಟಿ’ ಎನ್ನುತ್ತಿದ್ದ) ಅವರ ಮನೆಯಲ್ಲಿ ಸುಬ್ಬುವನ್ನು ಬಿಟ್ಟು ಅವನ ಅಪ್ಪ–ಅಮ್ಮ ಕಾರ್ಯನಿಮಿತ್ತ ಸಿಂಗಪುರದಲ್ಲಿ ನೆಲೆಸಿದ್ದರು.
ಪ್ರಯೋಗಗಳ ಮೂಲಕ ಮಕ್ಕಳಿಗೆ ವಿಜ್ಞಾನದ ವಿಷಯವನ್ನು ಅರ್ಥೈಸಬೇಕು ಎಂದು ಸಲಹೆ ನೀಡಿದರು.
ಅದೇರೀತಿ ಹೊಸ ಮೊಬೈಲ್‌ ಖರೀದಿಸಿದಾಗ ಈಗಾಗಲೇ ಅದರೊಳಗೆ ಹುದುಗಿಸಿದ ಪರದೆ ಚಿತ್ರ ಕಾಣಿಸಿಕೊಳ್ಳುತ್ತದೆ.
ಶಾಲೆ ಆವರಣದಲ್ಲಿರುವ ಸಿಗ್ನಲ್‌ ಸಿಕ್ಕಿತೆಂದರೆ ಮೈಸೂರು ರಸ್ತೆಯಿಂದ ಸಿ.
ಆಕೆ ಅದೆಷ್ಟು ಪ್ರಯತ್ನಿಸಿದರೂ ಆ ಜಿಲ್ಲಾಸ್ಪತ್ರೆಯಲ್ಲಿ ಯಾರದ್ದೂ ನೆರವು ಸಿಗಲಿಲ್ಲ.
ಹಿಮದ ಹೊರಕ್ಕೆ ಮೈಚಾಚಿ ತಮ್ಮ ಇರುವನ್ನು ತೋರಿಸುತ್ತವೆ.
ಅಕ್ಟೋಬರ್ 28 ಕ್ಕೆ ಸಿನೆಮಾ ಬಿಡುಗಡೆಯಾಗಲಿದೆ.
ಎರಡನೇ ತಂಡದಲ್ಲಿ ಬಿ.
ಸಮಸ್ಯೆಗೆ ಪರಿಹಾರ ಕಂಡುಕೊಳ್ಳುವ ನಿಟ್ಟಿನಲ್ಲಿ ಜವಾಬ್ದಾರಿ ತೆಗೆದುಕೊಂಡು ಕೆಲಸ ಮಾಡಲು ಸಿದ್ಧನಿದ್ದೇನೆ.
ಆಸ್ಪತ್ರೆಯೊಂದರಲ್ಲಿ ಹೆಣಕೊಯ್ಯುವ, ಇತರ ಇಂಥ ಕೆಲಸಗಳಲ್ಲಿ ತೊಡಗಿಕೊಂಡಿರುವ ‘ಬಕಾಲ’ ಕಥೆಯ ಬಕಾಲನು ಹಗ್ಗ ಹೊಸೆಯುವ ಪರಂಪರಾಗತ ವೃತ್ತಿಯನ್ನು ಬಿಟ್ಟು ಜೀವನ ಸಾಗಿಸುವ ಇತರ ಸಾಧ್ಯತೆಗಳ ಬೆನ್ನುಹತ್ತಬೇಕಾಗುವುದೂ ಲೇಖಕರ ಶೋಧಕ್ಕೆ ಪೂರಕವಾಗಿಯೇ ಇದೆ.
ಪರಿಸ್ಥಿತಿಯನ್ನು ನಿಯಂತ್ರಿಸಲು ವಿಶ್ವಸಂಸ್ಥೆ ಎಷ್ಟೇ ಪ್ರಯತ್ನ ಪಟ್ಟರೂ ರೋಗ ಪೀಡಿತ ದೇಶಗಳಲ್ಲಿ ಪರಿಸ್ಥಿತಿ ನಿಯಂತ್ರಣಕ್ಕೆ ಬರಲೇ ಇಲ್ಲ.
ಅವರು ಮೀನು ಹಿಡಿದು ಮಾರಾಟ ಮಾಡಿ ಜೀವನ ಸಾಗಿಸ್ತಾ ಇದ್ರು.
ಆಧಾರ್‌ಕಾರ್ಡ್‌ ಒಬ್ಬನ ಸ್ವಇಚ್ಛೆಗೆ ಸಂಬಂಧಿಸಿದ ವಿಷಯವೇ ವಿನಾ ಕಟ್ಟುನಿಟ್ಟು ಸಲ್ಲದು ಎಂದು ಸುಪ್ರೀಂ ಕೋರ್ಟ್‌ ಅಂದು ತನ್ನ ತೀರ್ಪಿನಲ್ಲಿ ಹೇಳಿತ್ತು.
ಕನ್ನಡ ಸಾಹಿತ್ಯ ಪರಿಷತ್ ಜಿಲ್ಲಾ ಘಟಕದ ಆಶ್ರಯದಲ್ಲಿ ಜನವರಿ ಯಲ್ಲಿ ನಡೆಯಲಿರುವ ಜಿಲ್ಲಾ ಸಾಹಿತ್ಯ ಸಮ್ಮೇಳನದ ಪೂರ್ವಭಾವಿ ಸಭೆಯು ಮಡಿಕೇರಿ ಶಾಸಕ ಎಂ.
ಹಮಾಣಿ ಅವರು ಚಿರತೆಯ ಮೃತದೇಹವನ್ನು ಪತ್ತೆ ಹಚ್ಚಿದ್ದಾರೆ.
ನಗರ ಈ ಎಲ್ಲಾ ಪ್ರದೇಶಗಳಿಂದ ಹುಲಿಗಳು ರಾಜ್ಯಗಳ ವಿಂಗಡಣೆಯಾಗುವ ಮೊದಲೇ ಬೇಟೆ ಮತ್ತು ಆವಾಸಸ್ಥಾನದ ನಾಶದಿಂದ ಕಣ್ಮರೆಯಾಗಿವೆ.
ಇಲ್ಲಿ ಬಂದವರಿಗೆ ಸಮೀಪದ ಹೋಟೆಲ್‌ಗಳಲ್ಲಿ ಚಿಲ್ಲರೆಯಾಗಲಿ, ಊಟ, ಬೆಳಗಿನ ಉಪಾಹಾರವೂ ಸಿಗದ ಪರಿಸ್ಥಿತಿ ಎದುರಾಗಿದೆ’ ಎನ್ನುತ್ತಾರೆ ಮೂಟೆ ಹೊರುವ ಶಿವರಾಜ್‌ ಹೊಸುರಿ.
ಪೀಜಿ ಬದಲಾಯಿಸುತ್ತೇವೆಂದರೆ ಮಾಡಬೇಕಾದ ಮೊದಲ ಕೆಲಸ ಮನೆಯವರಿಗೆ ವಿಷಯ ತಿಳಿಸುವುದು.
ಆದರೆ ನಂತರದ ದಿನಗಳಲ್ಲಿ ಕಮ್ಯುನಿಸ್ಟ್ ನೇತಾರ ಎಸ್.
ತಂದೆ ಕೃಷಿ ಭೂಮಿಯಲ್ಲಿ ಕೂಲಿ ಕಾರ್ಮಿಕರಾಗಿ ಕೆಲಸ ಮಾಡುತ್ತಿದ್ದರೂ ಮಗಳನ್ನು ಚೆನ್ನಾಗಿ ಓದಿಸಬೇಕೆಂಬ ಆಸೆ ಅವರದ್ದು.
ಈಗಾಗಲೇ ಮರಣ ಹೊಂದಿರುವ ನಮ್ಮ ಪೂರ್ವಜರ ಬದುಕಿನಲ್ಲಿ ಆಗಿರುವ ಏಳಿತಗಳು ತಮಗೆ ಸದಾ ಎಚ್ಚರಿಕೆಯ ಗಂಟೆಯಂತೆ ಇತಿಹಾಸದ ಮೂಲಕ ತಮ್ಮನ್ನು ಎಚ್ಚರಿಸುತ್ತಿರುತ್ತದೆ.
ಕತೆ ಹೇಳುವ ಕಲೆಯಲ್ಲೇ ಹೊಸ ಹೊಸ ಪ್ರಯೋಗಗಳನ್ನು ಉದ್ದೇಶಿಸದೆ ಸಾಧ್ಯವಾದಷ್ಟೂ ವಿವರಗಳಲ್ಲೇ ನಿಜವೆನ್ನಿಸಬಲ್ಲ ನಿರೂಪಣಾ ವಿಧಾನದತ್ತ ಮಾತ್ರ ಲೇಖಕರು ಈಚಿನ ಬರಹಗಳಲ್ಲಿ ಗಮನವನ್ನು ಕೇಂದ್ರೀಕರಿಸುತ್ತಿದ್ದಾರೆ ಅನ್ನಿಸುತ್ತದೆ.
ಉಭಯ ದೇಶಗಳ ನಡುವಿನ ಕ್ರಿಕೆಟ್ ಆಟಕ್ಕೆ ಚಾಲನೆ ಕೊಡಲಾಯಿತು.
ಕೆಲವೊಮ್ಮೆ ಉಪವಾಸ ಮಾಡಿದೆ.
ಸಾರ್ವಜನಿಕ ಹಿತಾಸಕ್ತಿಯ ಪ್ರಕರಣಗಳಲ್ಲಿ ಸಂವಿಧಾನದ 21ನೇ ವಿಧಿಯನ್ನು ವಿಸ್ತೃತಗೊಳಿಸುತ್ತಾ ಅತ್ಯಂತ ಜನಪರ ನ್ಯಾಯಾಂಗ ಎನಿಸಿಕೊಂಡಿತು.
ಅವುಗಳನ್ನು ಸದ್ಬಳಕೆ ಮಾಡಿಕೊಳ್ಳ ಬೇಕು ಎಂದು ಸಲಹೆ ಮಾಡಿದರು.
ಶುಕ್ರವಾರ ಸುದ್ದಿಗೋಷ್ಠಿಯಲ್ಲಿ ವಿವರ ನೀಡಿದ ಅವರು, ಬಂಧಿತರಿಂದ ₹40,700 ನಗದು, ಚಿನ್ನಾಭರಣಗಳು, ಒಂದು ರಿವಾಲ್ವರ್ ಮತ್ತು ಎರಡು ಲಾಂಗ್ ವಶಪಡಿಸಿಕೊಳ್ಳಲಾಗಿದೆ ಎಂದರು.
ಅದು ಮೂಡಿಬಂದದ್ದು ಶ್ರಮಜೀವಿಗಳ ಸಾಮಾಜಿಕ ಚಳವಳಿಯೊಂದರ ಅನುಭವದಿಂದ.
ವೇದಾವತಿ ನದಿ ನೀರು ಉಳಿಸಲು ಆಗ್ರಹ ಚಳ್ಳಕೆರೆ ತಾಲ್ಲೂಕಿನ ವೇದಾವತಿ ನದಿಯಲ್ಲಿ ಮರಳು ತೆಗೆಯುವುದನ್ನು ನಿಲ್ಲಿಸಿ ಜಲ ಮೂಲ ಉಳಿಸಿ ಎಂದು ಅಖಂಡ ಕರ್ನಾಟಕ ರೈತ ಸಂಘದ ಕಾರ್ಯಕರ್ತರು ಗುರುವಾರ ಬೃಹತ್..
ಇನ್ನು ಆಯಾ ವ್ಯಾಪ್ತಿಯ ಜಿಲ್ಲಾ ಪಂಚಾಯಿತಿ, ತಾಲ್ಲೂಕು ಪಂಚಾಯಿತಿ ಸದಸ್ಯರು ವಿದ್ಯಾರ್ಥಿ ನಿಲಯಗಳಿಗೆ ಆಗಾಗ ಭೇಟಿ ಕೊಡುತ್ತಿದ್ದರೆ ನಿಲಯಪಾಲಕರಿಗೆ ಅಂಜಿಕೆಯಾದರೂ ಇರುತ್ತದೆ.
ನಿಜವಾದ ಧ್ವನಿಗೆ ಅತಿ ಸಮೀಪದ ಗುಣಮಟ್ಟದ ಧ್ವನಿಯನ್ನು ಪುನರುತ್ಪತ್ತಿ ಮಾಡಬೇಕಿದ್ದರೆ ನಿಮಗೆ ಕಿವಿಯನ್ನು ಆವರಿಸುವ ಹೆಡ್‌ಫೋನ್ ಬೇಕು.
ಹೆಸರಿನ್ನೂ ಗುಪ್ತವಾಗೇ ಇರುವ ಈ ವಿಲನ್‌ ರಾಜ್‌ನ ಟೆಲಿಫೋನ್‌ ಟ್ಯಾಪ್‌ ಮಾಡಲು ಎಫ್ಬಿಐಗೆ ಸಹಾಯ ಮಾಡುತ್ತಾನೆ.
ಕ.ರ.ವೇ. ತಾಲ್ಲೂಕು ಉಪಾಧ್ಯಕ್ಷ ಫ್ರಾನ್ಸಿಸ್ ಕರ್ಡೋಜ, ಮಾಜಿ ಅಧ್ಯಕ್ಷ ಸತೀಶ್ ಮಾತನಾಡಿದರು.
ಆಡಿಯೊ ಕೂಡ ತೃಪ್ತಿದಾಯಕವಾಗಿದೆ ಎನ್ನಬಹುದು.
ಕಠಿಣ ಕ್ರಮ ಜರುಗಿಸಬೇಕು’ ಎಂದು ಆಗ್ರಹಿಸಿದರು.
೭೬ ಓವರ್‌ಗಳ ನಂತರ ದಾಳಿಗಿಳಿದ ಸಚಿನ್‌ ತೆಂಡೂಲ್ಕರ್‌ ಬೌಲಿಂಗ್ನ್‌ಲ್ಲಿ ಡ್ರೆೃವ್‌ ಮಾಡಲು ಹೋದ ಮೆಕಲಮ್‌ ಅವರ ಬ್ಯಾಟ್‌ ನೆಲಕ್ಕೆ ಬಡಿಯಿತು ; ಆಫ್‌ ಸ್ಟಂಪ್‌ ಆಚೆ ತಿರುಗಿದ ದ್ರಾವಿಡ್‌ ಅವರ ಕೈ ಸೇರಿತು.
೭೫ ರಷ್ಟು ಸರ್ಕಾರ, ಶೇ.
ಆಗ ನೀರಿಗಾಗಿ ಯಾವ ಜಗಳಗಳೂ ನಡೆಯುವುದಿಲ್ಲ.
ಡ್ಯಾಂ ರಸ್ತೆಯಲ್ಲಿರುವ ಪ್ರಗತಿ ಗ್ರಾಮೀಣ ಬ್ಯಾಂಕ್‌ ಶಾಖೆಗೆ ಹಣ ಜಮಾ ಮಾಡಲು ಅವರು ಮಧ್ಯಾಹ್ನ 12 ಗಂಟೆ ಸುಮಾರಿಗೆ ಹೋಗಿದ್ದರು.
ಅವರ ಸ್ಥಾನದಲ್ಲಿ ಧ್ಯಾನ್ ಕಾಣಿಸಿಕೊಂಡಿರುವುದು ಅಚ್ಚರಿ.
ಕಲಾಮಂದಿರದ ಸ್ಥಾಪಕರಾದ ತಮ್ಮ ತಂದೆ ಅ.ನ. ಸುಬ್ಬರಾಯರ ಸ್ಮರಣಾರ್ಥವಾಗಿ ರಲ್ಲಿ ಪ್ರಾರಂಭಿಸಿದ ನಾಟಕಶಾಲೆ ದ ಪ್ರಥಮ ಪ್ರಾಂಶುಪಾಲರಾಗಿಯೂ ಬಾದರದಿನ್ನಿ ಸೇವೆ ಸಲ್ಲಿಸಿದ್ದರು.
ಅನೂಪ್ ಸೀಳಿನ್ ಸಂಗೀತದ ಹಾಡುಗಳು ಸಾಂದರ್ಭಿಕವಾಗಿವೆ.
ಆಫೀಸಿಗೆ, ತಮ್ಮ ವ್ಯಾಪಾರ-ವಹಿವಾಟುಗಳಿಗೆ ತೆರಳುವ ನಾಗರಿಕರು ಭಾರೀ ಮಳೆಗೆ ಹಿಡಿಶಾಪ ಹಾಕುತ್ತಿದ್ದಾರೆ.
ಇದೇ ವೇಳೆ ತಮಿಳುನಾಡಿಗೆ ನೀರು ಬಿಡುವಂತೆ ಸುಪ್ರೀಂ ಕೋರ್ಟ್ ನೀಡಿದ್ದ ಆದೇಶವನ್ನು ಕರ್ನಾಟಕದ ಜನತೆ ವಿರೋಧಿಸಿದ್ದರ ವಿರುದ್ಧ ಅಸಮಾಧಾನ ವ್ಯಕ್ತಪಡಿಸಿದ ನ್ಯಾ.
ಇದಕ್ಕಾಗಿ ‘ಹಸಿವಿನ ವಿರುದ್ಧ ಅಭಿಯಾನ’ ಕಾರ್ಯಕ್ರಮ ಹಮ್ಮಿಕೊಂಡಿದ್ದು, ಹಲವು ರೆಸ್ಟೋರೆಂಟ್‌ ಹಾಗೂ ಹೊಟೇಲ್‌ಗಳ ಮುಂದೆ ಚಿಕ್ಕದಾದ ಫ್ರಿಡ್ಜ್‌ಗಳನ್ನು ಅಳವಡಿಸುತ್ತಿದ್ದಾರೆ.
ಬಾಳು, ಸಾವು ಎರಡೂ ನಮಗೆ ಬೇಸರವಿಲ್ಲ.
ಪ್ರಕೃತಿಯ ಒಡಲಲ್ಲಿ ಅಡಗಿರುವ, ಇತಿಹಾಸದ ಪುಟಗಳನ್ನು ಪರಿಚಯಿಸುವ, ಪರಿಸರ ಶಿಕ್ಷಣದಂತಹ ಮಾರ್ಗದರ್ಶನದಲ್ಲಿ ತೊಡಗಿಸಿಕೊಂಡು ದಶಕವೇ ಉರುಳಿದ್ದರೂ ಇತ್ತೀಚಿನ ದಿನಗಳಲ್ಲಷ್ಟೆ ಪರಿಚಿತವಾಗುತ್ತಿದೆ.
ಅಹಂಕಾರದಿಂದ ಹಾಗೂ ಸರ್ವಾಧಿಕಾರದಿಂದ ನಾನು ಈ ನಿರ್ಧಾರವನ್ನು ತೆಗೆದುಕೊಂಡಿಲ್ಲ.
ಇದರಿಂದ ಕನಿಷ್ಠ 300 ಪ್ರತಿಗಳನ್ನು ಖರೀದಿಸಿ ಜಿಲ್ಲಾ ಕೇಂದ್ರ ಗ್ರಂಥಾಲಯಗಳಿಗೆ ರವಾನಿಸಲಾಗುತ್ತದೆ. 1995ರಿಂದ ಪ್ರಾರಂಭವಾದ ಈ ಪ್ರಕ್ರಿಯೆಯಿಂದಾಗಿ ಒಂದು ಅಂದಾಜಿನ ಪ್ರಕಾರ, ಕನಿಷ್ಠ 10 ಲಕ್ಷ ಪ್ರತಿಗಳು ಪ್ರತಿವರ್ಷ ಗ್ರಂಥಾಲಯಗಳನ್ನು ಸೇರುತ್ತಾ ಹೋಗುತ್ತಿವೆ.
ಅಲ್ಲದೆ ಅಣ್ಣನಿಗಿಂತ ಮೊದಲೇ ದುಡಿಮೆಗೆ ನಿಂತ ಉತ್ಸಾಹ, ಒಂಥರಾ ತಾನೇ ಹೇರಿಕೊಂಡ ಹುಸಿ ಜವಾಬ್ದಾರಿ, ತಾನೇ ಅಣ್ಣನಿಗೆ ದುಡ್ಡು ಕೊಡುವಾಗ ಉಂಟಾಗುತ್ತಿದ್ದ ಅಧಿಕಾರೀ ಭಾವನೆ– ಎಲ್ಲವೂ ಸೇರಿತ್ತು.
ಬೆಂಗಳೂರು ನಗರದ ಪ್ರದೇಶದಲ್ಲಿ ನಿನ್ನೆ ಸಂಚಾರಿ ಎಟಿಎಂ ಕಾರ್ಯ ನಿರ್ವಹಿಸಲು ಆರಂಭಿಸಿತ್ತು.
ವಿಧಾನ ಪರಿಷತ್ ಸದಸ್ಯ ಬಸನಗೌಡ ಪಾಟೀಲ ಯತ್ನಾಳರ ರಾಜಕೀಯ ವ್ಯಾಖ್ಯಾನವಿದು.
ಹಿಂದೂ ಮುಸ್ಲಿಂ ಸಹೋರತ್ವದಿಂದ ಬಾಳುತ್ತಿದ್ದು, ಸಮಾಜವನ್ನು ಕದಡುವ ಕೆಲಸವನ್ನು ಮಾಡಬಾರದು ಎಂದು ಹೇಳಿದರು.
ಈ ಬಾರಿ ಅತಂತ್ರ ಲೋಕಸಭೆ ಖಚಿತ ಎಂಬ ಸಮೀಕ್ಷೆಗಳನ್ನು ಸುಳ್ಳು ಮಾಡಿರುವ ಪ್ರಜ್ಞಾವಂತ ಮತದಾರರು ಕಾಂಗ್ರೆಸ್ ಮೈತ್ರಿಕೂಟಕ್ಕೆ 262ಕ್ಕೂ ಹೆಚ್ಚು ಸ್ಥಾನ ನೀಡುವ ಮೂಲಕ ಸ್ಥಿರ ಸರ್ಕಾರಕ್ಕೆ ನಾಂದಿ ಹಾಡಿದ್ದಾರೆ.
ಪಕ್ಕದಲ್ಲೇ ಸುಂದರವಾದ ಕಹಳೆ ಬಂಡೆ (ಬ್ಯೂಗಲ್ ರಾಕ್) ಉದ್ಯಾನವಿದೆ.
ಕರ್ನಾಟಕ ರಾಜ್ಯ ಮುಕ್ತ ವಿಶ್ವವಿದ್ಯಾಲಯದ (ಕ.
‘ಆಗ ಪ್ರಧಾನಿಯವರ ಪ್ರಧಾನ ಕಾರ್ಯದರ್ಶಿಯಾಗಿದ್ದ ಎ.ಎನ್. ವರ್ಮಾ ಅವರಿಲ್ಲದಿದ್ದರೆ ನಾಗರಿಕ ಸೇವಾ ಸಮುದಾಯದಿಂದ ಅಷ್ಟೊಂದು ಬಲವಾದ ಬೆಂಬಲ ದೊರೆಯುತ್ತಿರಲಿಲ್ಲ’ ಎಂದು ಹೇಳಿದರು.
ಮನೆಯಲ್ಲಿ ಮೂವರೇ ಇದ್ದುದರಿಂದ ಬಗೆಬಗೆ ಸಿಹಿ ಖಾದ್ಯಗಳನ್ನು ಮಾಡಿದರೂ ಖಾಲಿ ಆಗುತ್ತಿರಲಿಲ್ಲ.
ನೋಕಿಯಾ ಲುಮಿಯಾ 930 (05-02-2015): ಸ್ವಲ್ಪ ದುಬಾರಿಯಾದ, ಆದರೆ ಉತ್ತಮವಾದ ಒಂದು ವಿಂಡೋಸ್ ಫೋನ್.
ಇಂದು ನಮ್ಮ ಕನ್ನಡಕ್ಕೆ ಶತ್ರು ಯಾರು ಅನ್ನುವುದೇ ಗೊತ್ತಾಗುತ್ತಿಲ್ಲ.
ಆದರೆ ನಂತರದ ದಿನಗಳಲ್ಲಿ ಯಾವುದೇ..
ದುಶ್ಚಟಗಳಿಂದ ದೂರವಿರಿ: ಪದವಿ ಪೂರ್ವ ಶಿಕ್ಷಣ ಇಲಾಖೆ ಉಪನಿರ್ದೇಶಕ ಎ.ಕೆ.ಪಾಪಣ್ಣ, ಪಿ.
ವಾಷಿಂಗ್ಟನ್ ಅಥವಾ ಇತರ ಹಳೆಯ ಅಧಿಕಾರ ಕೇಂದ್ರಗಳಂತೆ ಲ್ಯುಟೆನ್ಸ್‌ನ ದೆಹಲಿ ಕೂಡ ವದಂತಿಗಳು ಮತ್ತು ಕಟ್ಟುಕತೆಗಳ ಮೇಲೆ ದರ್ಬಾರು ನಡೆಸುತ್ತದೆ.
ಇದರಿಂದ ಈ ವರ್ಗದ ಜನ ದುಡಿಮೆಯ ಆಸಕ್ತಿ ಕಳೆದು ಕೊಂಡು ಸೋಮಾರಿಗಳಾಗುತ್ತಿದ್ದಾರೆ.
ಸಂಪೂರ್ಣ ಕ್ರಾಂತಿಯಲ್ಲಿ ನಂಬಿಕೆಯಿಟ್ಟ ಜೆ.
ಹೀಗೆ ಮಾಡುವುದರಿಂದ ಬೇಡವಾದ ಖರ್ಚಿಗೆ ತಾನಾಗಿ ಕಡಿವಾಣ ಹಾಕಿದಂತಾಗುತ್ತದೆ.
ಇತ್ತೀಚೆಗೆ ಈ ಗೂಗಲ್್ ಸ್ಟ್ರೀಟ್ ವ್ಯೂನಲ್ಲಿ ಒಬ್ಬರಿಗೆ ಕಂಡುಬಂದ ದೃಶ್ಯ ಸ್ವಾರಸ್ಯಕರವಾಗಿತ್ತು.
೫೭ಸೆ,) ಸೆಕೆಂಡ್‌ಗಳ ಅಂತರದಲ್ಲಿ ಪರಾಭವ ಗೊಳಿಸಿ ವೊದಲ ಸ್ಥಾನ ಗಿಟ್ಟಿಸಿಕೊಂಡು ವಿಜೃಂಭಿಸಿದರು.
ಆಂಧ್ರಶೈಲಿ ಸೋರೆಕಾಯಿ ಪಲ್ಯ ಮಾಡುವ ವಿಧಾನ ನಗರೋಟಾ ಉಗ್ರ ದಾಳಿಯ ಹುತಾತ್ಮರಿಗೆ ಅಂತಿಮ ಗೌರವ ಸಮರ್ಪಣೆ ರೋಬೋ 2.0 ಚಿತ್ರದಲ್ಲಿ ಮೂರು ಅವತಾರಗಳಲ್ಲಿ ರಜನಿಸೂಪರ್ ಸ್ಟಾರ್ ರಜನಿಕಾಂತ್ ಅಭಿನಯದ ರೋಬೋ(ಎಂದಿರನ್) ಮುಂದುವರೆದ ಭಾಗ 2.0 ಚಿತ್ರದಲ್ಲಿ ರಜನಿ ಮೂರು ಪಾತ್ರಗಳಲ್ಲಿ ಅಭಿನಯಿಸುತ್ತಿದ್ದಾರೆ..
ಆಂಧ್ರಶೈಲಿ ಸೋರೆಕಾಯಿ ಪಲ್ಯ ಮಾಡುವ ವಿಧಾನ ನಗರೋಟಾ ಉಗ್ರ ದಾಳಿಯ ಹುತಾತ್ಮರಿಗೆ ಅಂತಿಮ ಗೌರವ ಸಮರ್ಪಣೆ ಪ್ರವಾಹಕ್ಕೆ ತುತ್ತಾದ ಪ್ರದೇಶಗಳ ಒಂದು ನೋಟ..
ಕಾಗಿನೆಲೆ ಪೀಠಕ್ಕೆ ಜಾಗ ನೀಡಬಹುದು ಎಂದು ಎ.ಸಿ. ವರದಿ ನೀಡಿದ್ದರು.
ಇದನ್ನು ಸಮರ್ಪಕವಾಗಿ ಅನುಷ್ಠಾನಗೊಳಿಸುವುದು ಅಧಿಕಾರಿಗಳ ಕರ್ತವ್ಯ.
ಕುಮಾರ ಗಂಧರ್ವರು, ಮನೆಗೆ ಬಂದವರು ನಾಯಕರ ಹಾಸಿಗೆಯ ಬದಿಗೇ ಕುಳಿತು ಹರಟಿ ಆನಂತರ ಒಂಟಿಯಾಗಿ ಉದ್ಯಾವರದ ಹೊಳೆಯ ಹಿನ್ನೀರಿನ ಸ್ಥಿತಪ್ರಜ್ಞ ಹರವನ್ನು ವೀಕ್ಷಿಸಿ ಸಂತೋಷದಿಂದ ಹಿಂದಿರುಗಿದ್ದರಂತೆ.
ಅವರ ಬಳಿ ಕಾನೂನುಬದ್ಧವಾದ ವೀಸಾ ಇದೆ.
ಅವರು ಕೊಟ್ಟ ಯುದ್ಧದ ವಿವರಣೆಗಳನ್ನು ನೋಡಿದರೆ ಮಾಣೆಕ್‌ ಷಾ ಅವರು ಅನುಪಸ್ಥಿತ ಭೂಮಾಲೀಕರಂತೆಯೂ, ಅರೋರಾ ಅಸಮರ್ಥ ಅಲ್ಲದಿದ್ದರೂ ಮೃದು ಹಾಗೂ ಜಡ ಸ್ವಭಾವದವರಂತೆಯೂ ಕಂಡುಬರುತ್ತಾರೆ ಎಂಬುದನ್ನು ಜೇಕ್ ಅವರ ಅಭಿಮಾನಿಯಾದ ನಾನು ಸಹ ಅನುಮೋದಿಸುತ್ತೇನೆ.
ಬೆದರಿಕೆಯಾಗಿ ಪರಿಣಮಿಸಿರುವ ತೆರಿಗೆಯಿಂದಾಗಿ, ಮಾರುವವನ ಜತೆ ಕೊಳ್ಳುವವನೂ ರಾಜಿಯಾಗಿ ಕಪ್ಪುಹಣದ ಸೃಷ್ಟಿಯಲ್ಲಿ ಎಲ್ಲರೂ ಪಾಲುದಾರರಾಗುತ್ತಿದ್ದೇವೆ ನಗದು ಪೂರೈಕೆ: ನೀಲನಕ್ಷೆ ಸಿದ್ಧವಾಗಿತ್ತೇ?
ಸ್ವಾಮೀಜಿಯೊಬ್ಬ ತಮ್ಮಂತೆಯೇ ರಕ್ತಮಾಂಸಗಳಿರುವ, ಕೊಂಚ ವಿಶಿಷ್ಟ ಮನುಷ್ಯ; ತಮ್ಮಂತೆಯೇ ಅವನಿಗೂ ಅವ ನದೇ ಆದ ವಾಂಛಲ್ಯಗಳಿರುತ್ತವೆ ಎಂಬುದನ್ನು ಅವನ ಹುಂಬ ಅನುಯಾಯಿಗಳು ಒಪ್ಪದಿರುವುದರಿಂದಲೇ ಎಲ್ಲ ಕಾಯಿಲೆಗಳೂ ಶುರುವಾಗುತ್ತವೆ.
‘ನಮಗೆ ಕಾಯಂ ಕೆಲಸ ಎಂಬುದಿಲ್ಲ.
ತತಾಸ್ತು ಮತ್ತು ಟರ್ಕಿಶ್ ಸಿನೆಮಾ ಬಗ್ಗೆ ನಿಕೋಲ್ ಫರಿಯಮಾಡೆಲ್ ವೃತ್ತಿಯಿಂದ ನಟನೆಗೆ ಜಿಗಿದ ನಿಕೋಲ್ ಫರಿಯ ಈಗ ಹೊಸ ಉದ್ದಿಮೆದಾರೆ ಕೂಡ.
ಕೆಲವು ವರ್ಷಗಳ ಹಿಂದೆ ಇದ್ದ ಹಾಗೆ ಸ್ತನದ ಕ್ಯಾನ್ಸರ್‌ ಅನ್ನು ಈಗ ಮಾರಣಾಂತಿಕ ಕಾಯಿಲೆ ಅಥವಾ ಮರಣ ದಂಡನೆ ಎಂದುಕೊಳ್ಳಬೇಕಾಗಿಲ್ಲ.
ಪ್ರತಿ ಗ್ರಾಮದಲ್ಲಿಯೂ ಆಶಾ ಕಾರ್ಯಕರ್ತರ ನೆರವಿನಿಂದ ಮನೆ ಮನೆಗೆ ತೆರಳಿ ಆರೋಗ್ಯ ಸಂಬಂಧ ಸಮಸ್ಯೆಗಳಿಂದ ಬಳಲುತ್ತಿರುವ ರೋಗಿಗಳನ್ನು ಗುರುತಿಸಲಾಗಿದೆ.
ಇಲ್ಲಿಂದ ಸುಮಾರು 9 ಕಿ.
ವಿಶ್ವವಿದ್ಯಾಲಯಗಳನ್ನು ತೆರೆಯುವುದು ಅಥವಾ ವಿಲೀನ ಮಾಡುವುದು ಆ ಕಾಲದ ಅಗತ್ಯಗಳಿಗೆ ಅನುಗುಣವಾಗಿ ಇರಬೇಕು.
ವೈಧವ್ಯ, ಕುಟುಂಬಗಳ ರಚನೆಯಲ್ಲಿ ಸಂಭವಿಸುತ್ತಿರುವ ಮಾರ್ಪಾಡುಗಳು, ಬದಲಾಗುತ್ತಿರುವ ಉದ್ಯೋಗ ರಚನೆ ಮುಂತಾದುವು.
ಪಾದಚಾರಿಗಳಿಗೆ, ಸಾರ್ವಜನಿಕ ಸಾರಿಗೆಗೆ ಆದ್ಯತೆ ನೀಡುವ ನೀತಿಯನ್ನು ಸರ್ಕಾರ ರೂಪಿಸಬೇಕಿದೆ.
ಹಿಂದಿನ ಕಂದಾಯ ಸಚಿವರು ಹಂತಹಂತವಾಗಿ ರಚನೆ ಮಾಡುವುದಾಗಿ ಹೇಳಿದ್ದರು.
ಇದರ ಬ್ಲೂಟೂತ್ ವ್ಯಾಪ್ತಿ ಅಷ್ಟೇನೂ ಚೆನ್ನಾಗಿಲ್ಲ.
ರವಿಚಂದ್ರನ್‌ ಅಶ್ವಿ‌ನ್‌ 22ನೇ ಬಾರಿಗೆ 5 ವಿಕೆಟ್‌ ಬೇಟೆಯಾಡಿ ವಿಶಾಖಪಟ್ಟಣದಲ್ಲಿ ಪ್ರವಾಸಿ ಇಂಗ್ಲೆಂಡಿನ ತಾಪವನ್ನು ಹೆಚ್ಚಿಸಿದ್ದಾರೆ.
ಮಲ್ಯ ಪ್ರಕರಣ ‘ಐಪಿಎಲ್ ಲೀಗ್’ನ ಎರಡನೇ ಎಡಿಷನ್ ಅಷ್ಟೆ- ಐಪಿಎಲ್ ಎಂದರೆ ‘ಇಂಡಿಯನ್ ಪರಾರಿ ಲೀಗ್’.
ಹಾಗಾಗಿ ಕಡಿಮೆ ಬೆಲೆಗೆ ಉತ್ತಮ ಗುಣಮಟ್ಟದ ಕಟ್ಟಡ ಸಾಮಗ್ರಿಗಳು ಎಲ್ಲಿ ದೊರಕುತ್ತವೆ ಎಂಬುದನ್ನು ಪರಿಶೀಲಿಸಿದ್ದೆ.
ಆಸುಪಾಸಿನ ಗುಜರಿ ಕಬ್ಬಿಣವನ್ನು ಕರಗಿಸಿ ಉಕ್ಕು ಉತ್ಪಾದಿಸಲೆಂದು ನಗರಗಳ ಸಮೀಪ ಸಾವಿರಾರು ‘ಹಿತ್ತಿಲ ಕುಲುಮೆ’ಗಳು ಸ್ಥಾಪನೆಗೊಂಡವು.
ನನಗೆ ಈ ಪಾತ್ರ ಸಿಕ್ಕಿರುವುದಕ್ಕೆ ಖುಷಿಯಾಗಿದೆ" ಎನ್ನುತ್ತಾರೆ ಸುದೀಪ್.
ಸ್ವಚ್ಛ ಭಾರತ ಕುರಿತಂತೆ ಅಮಿತಾಭ್ ಬಚ್ಚನ್ ಅವರ ಶ್ರಮ ಶ್ಲಾಘಿಸುವಂತಾಹದ್ದಾಗಿದೆ ಎಂದಿದ್ದಾರೆ.
ಹೀಗಿರುತ್ತದೆ ಆರ್‌ಬಿಐ ವಾರ್ಷಿಕ ವರದಿ ಭಾರತೀಯ ರಿಸರ್ವ್‌ ಬ್ಯಾಂಕ್‌ (ಆರ್‌ಬಿಐ) ಬಿಡುಗಡೆ ಮಾಡುವ ವಾರ್ಷಿಕ ವರದಿಗೆ ಜಾಗತಿಕ ಮನ್ನಣೆಯಿದೆ.
ಈ ಮೂವರು ನಾಯಕರು ಸಾಮಾನ್ಯ ಹಿತಾಸಕ್ತಿಗಳ ಬಗ್ಗೆ ಚರ್ಚೆ ನಡೆಸಿದರು ಎಂದು ಪ್ರಚಂಡ ಅವರ ಆಪ್ತ ಕಾರ್ಯದರ್ಶಿ ಪ್ರಕಾಶ್ ದಹಲ್ ಅವರು ಹೇಳಿರುವುದಾಗಿ ವರದಿ ಮಾಡಲಾಗಿದೆ.
ಹಕ್ಕು ಎಂದೆಲ್ಲ ಮಾತಾಡುವ ಭಯಂಕರ ಬುದ್ಧಿವಂತರಿಗೆ ಈ ಹೆತ್ತಕರುಳಿನ ಸಂಕಟ ಅರ್ಥವಾಗುವುದಿಲ್ಲ.
ಈ ಸಂಬಂಧ ಕಳೆದ ಗುರುವಾರವಷ್ಟೇ ಬಂಧನಕ್ಕೊಳಗಾಗಿ ಜಾಮೀನಿನ ಮೇಲೆ ತಕ್ಷಣವೇ ಬಿಡುಗಡೆಯೂ ಆಗಿದ್ದಾರೆ.
ಬುಧವಾರ ಬಳ್ಳಾರಿಗೆ ಆಗಮಿಸಿದ್ದ ಅವರು, ಹಲಕುಂದಿ ಗ್ರಾಮದ ಬಳಿ ರೈತರ ಕೃಷಿ ಜಮೀನುಗಳಿಗೆ ಭೇಟಿ ನೀಡಿ ಮಳೆಯ ಅಭಾವದಿಂದ ಬೆಳೆಗಳು ಒಣಗಿ ಹೋಗಿ ರುವ ಪ್ರದೇಶದ ಪರಿಶೀಲನೆ ನಡೆಸಿದ ನಂತರ ಅವರು ಈ ಒತ್ತಾಯ ಮಾಡಿದರು.
ಊಟದ ವೇಳೆಗೆ ಕಿವೀಸ್ ತಂಡವು 5 ವಿಕೆಟ್‌ಗಳಿಗೆ 238 ರನ್ ಗಳಿಸಿತ್ತು.
ಕೆಲ ತಿಂಗಳ ಹಿಂದಷ್ಟೇ ಮಧ್ಯಪ್ರದೇಶದ ಜೈಲಿನಿಂದ 8 ಮಂದಿ ಸಿಮಿ ಉಗ್ರರು ತಪ್ಪಿಸಿಕೊಂಡು ಪರಾರಿಯಾಗಿದ್ದರು.
ಇದರಲ್ಲಿ ಬಿಳಿಯರಲ್ಲದವರ ಸಂಖ್ಯೆ ಶೇಕಡಾ 10ಕ್ಕಿಂತಲೂ ಕಡಿಮೆ.
ಇದರಿಂದ ಮಳೆ ನಿಂತ ಕೆಲವೇ ಕ್ಷಣಗಳಲ್ಲಿ ಮೈದಾನ ಮತ್ತೆ ಆಟಕ್ಕೆ ಸಿದ್ಧಗೊಳ್ಳುತ್ತದೆ.
ಅದನ್ನು ನೋಡಿದ ಮೇಲೆ ಚರ್ಮರೋಗಕ್ಕೆ ತಕ್ಕ ಚಿಕಿತ್ಸೆ ನೀಡುವ ತಜ್ಞ ವೈದ್ಯೆಯೇ ಆಗಬೇಕು ಎಂದು ನಿರ್ಧರಿಸಿದ್ದೇನೆ’ ಎಂದಳು!
ಅಧಿಕಾರವಿಲ್ಲದಾಗ ಹೇಗಾದರೂ ಮಾಡಿ ಅಧಿಕಾರ ಕಿತ್ತುಕೊಳ್ಳಲು ಹವಣಿಸುವ ಮಂದಿಗೆ ರಾಜ್ಯದ ದೇಶದ ಜನರ ಭಾವನೆ, ದೇಶದ ಅಭಿವೃದ್ಧಿಯ ಬಗ್ಗೆ ಕಾಳಜಿ ಹೇಗೆ ಬಂದೀತು?
ಗಿರಡ್ಡಿ, ಪೀರ ಕೊಡತಿ ಅವರನ್ನು ಇದೇ ಸಂದರ್ಭದಲ್ಲಿ ಸನ್ಮಾನಿಸಲಾಯಿತು.
ವಿದ್ವಾಂಸರ ಪರವಿರೋಧ ಗುಂಪುಗಳು ‘ಅಸಹಿಷ್ಣುತೆ ನಿಮ್ಮದೇ ಸೃಷ್ಟಿ’ ಎಂದು ಪರಸ್ಪರ ದೂರಿ ಹೊಡೆದಾಡಿಕೊಂಡವು.
ವಿಷಯ ಏನಪ್ಪಾ ಅಂದರೆ ಸ್ಯಾಮ್‌ಸಂಗ್ ಗ್ಯಾಲಕ್ಸಿ ನೋಟ್ 7 ಫೋನ್‌ಗಳು ಅಲ್ಲಲ್ಲಿ ಸ್ಫೋಟವಾದ ಸುದ್ದಿ ಬರುತ್ತಲಿದೆ.
ಆದರೆ ಈಗ ಅದನ್ನು ಮಾರಾಟ ಮಾಡಲು ಸಾಧ್ಯವಿಲ್ಲ ಮತ್ತು ಅದರ ಮೇಲಿನ ತೆರಿಗೆ ತಮ್ಮನ್ನು ಹಣ್ಣು ಮಾಡುತ್ತದೆ ಎಂಬ ಭೀತಿ ಜನರಲ್ಲಿದೆ.
ಪ್ರಮುಖ ಸೇವೆಯಲ್ಲಿರುವ ವಿದೇಶಿ/ ಅನಿವಾಸಿ ಭಾರತೀಯರ ಕುರಿತು ಹರಿಹಾಯುತ್ತಿರುವ ಬಿಜೆಪಿಯ ರಾಜ್ಯಸಭಾ ಸದಸ್ಯ ಸುಬ್ರಮಣಿಯನ್‌ ಸ್ವಾಮಿಯನ್ನು ಕೆಲ ದಶಕಗಳ ಹಿಂದೆ ಸಿಐಎ..
ಆದರೆ ‘ಆಫ್‌ಸ್ಪಾ’ ರದ್ದುಪಡಿಸಬೇಕೆಂಬ ಶಿಫಾರಸನ್ನು 2004ರಲ್ಲಿ ಕೇಂದ್ರ ಸರ್ಕಾರ ರಚಿಸಿದ್ದ ಸುಪ್ರೀಂ ಕೋರ್ಟ್ ಮಾಜಿ ನ್ಯಾಯಮೂರ್ತಿಗಳಾದ ಬಿ.
ಇವರು ಅಂತಿಮ ಹಂತ ತಲುಪಿದ್ದಲ್ಲದೆ 6.83 ಮೀಟರ್ಸ್‌ ದೂರ ಜಿಗಿದು 6ನೇ ಸ್ಥಾನ ಗಳಿಸಿದ್ದರು.
ಎಚ್ ಎಂ ಶ್ರೀನಂದನ್ ನಿರ್ದೇಶಿಸುತ್ತಿರುವ ಈ ಸಿನೆಮಾದಲ್ಲಿ ಸುಮಂತ್ ಶೈಲೇಂದ್ರ ಮತ್ತು ನಭಾ ನಟೇಶ್ ಮುಖ್ಯ ನಟರು.
ಆದರೆ, ಕೆಲಸದಲ್ಲಿ ಜಾಣ.
ಹಾಗಾಗಿ ಮುಂದಿನ ಬೆಳವಣಿಗೆಯು ತೀವ್ರ ಕುತೂಹಲವನ್ನು ಸೃಷ್ಟಿಸಿದೆ.
ದಯವಿಟ್ಟು ಈ ಹಣವನ್ನು ನೀವು ಗಂಗಾ ಶುದ್ಧೀಕರಣ ಯೋಜನೆಗೆ ಬಳಸಿಕೊಳ್ಳಬೇಕು.
ಶಂಕರಜಯಂತಿ ದಿನ ದಂದು ಬಹು ಮಾನ ವಿತರಿಸಲಾಗುವುದು.
ಹಬ್ಬಗಳ ಸಂಭ್ರಮವನ್ನ ಹೆಚ್ಚಿಸಲು ಚೆಂದ ಚೆಂದದ ಸೀರೆಗಳು ಬಂದಿವೆ.
ಮೂರು ವರ್ಷಗಳ ಹಿಂದೆ "ಗೊಂಬೆಗಳ ಲವ್‌' ಚಿತ್ರ ಸಾಕಷ್ಟು ಸುದ್ದಿ ಮಾಡಿದ್ದು, ಕನ್ನಡಕ್ಕೆ ಒಳ್ಳೇ ತಂಡ ಸಿಕ್ಕಿದ್ದು ನಿಜ ಆದರೆ, ಆ ಸಿನಿಮಾ ಬಗ್ಗೆ ಎಲ್ಲರೂ ಮಾತಾಡಿಕೊಂಡರು.
ಶುದ್ಧ ಇಂಧನ ಬಳಕೆ ಬಗ್ಗೆ ಶಬ್ದಾಡಂಬರದ ಸದ್ದೇ ಹೆಚ್ಚಾಗಿದೆ.
ಆರ್ಥಿಕ ನೀತಿಯು ಜಾಗತೀಕರಣ, ಉದಾರೀಕರಣ, ಖಾಸಗೀಕರಣವನ್ನು ಅವಲಂಬಿಸಿದ್ದರೂ ಅಭಿವೃದ್ಧಿಯ ಕಲ್ಪನೆ ವಿಭಿನ್ನವಾಗಿ ಬೆಳೆಯುತ್ತಿದೆ.
ಸುಪ್ರೀಂ ಕೋರ್ಟು ಈಗಿನ ಹಾಗೆ ತೀರ್ಪು ನೀಡುವ ಬದಲು, ‘ಸಂವಿಧಾನ ಪೂರ್ವ ಕಾಲದ ಈ ಕಲಮನ್ನು ಪರಾಮರ್ಶೆಗೆ ಒಳಪಡಿಸಲು ಇದು ಸಕಾಲ’ ಎಂದು ಹೇಳಿದ್ದರೆ ಅದು ಒಂದು ಮೈಲಿಗಲ್ಲು ಎನ್ನಿಸುವಂಥ ತೀರ್ಪು ಆಗುತ್ತಿತ್ತು.
2016ನೇ ಸಾಲಿನ ರಾಜ್ಯೋತ್ಸವ ಪ್ರಶಸ್ತಿ ಪ್ರಕಟ; 61 ಸಾಧಕರ ಆಯ್ಕೆಕರ್ನಾಟಕ ರಾಜ್ಯ ಸರ್ಕಾರ 2016ನೇ ಸಾಲಿನ ಕರ್ನಾಟಕ ರಾಜ್ಯೋತ್ಸವ ಪ್ರಶಸ್ತಿ ಪಟ್ಟಿ ಘೋಷಣೆ ಮಾಡಿದ್ದು..
ಇವೆಲ್ಲವೂ ನಾವು ಜನಸಂಖ್ಯೆಯ ಸಮತೋಲನದ ಮಟ್ಟ ಕಾಯ್ದುಕೊಳ್ಳುವತ್ತ ತುರ್ತು ಗಮನ ಹರಿಸಬೇಕಿರುವುದನ್ನು ಎತ್ತಿ ತೋರುತ್ತಿವೆ.
ಪೊಲೀಸ್‌ ಮುಖ್ಯಸ್ಥರೂ ಸೇರಿದಂತೆ ಉನ್ನತ ಹುದ್ದೆಯಲ್ಲಿರುವವರು ಸಾಮಾಜಿಕ ಮತ್ತು ಸಾಂಪ್ರದಾಯಿಕ ಮಾಧ್ಯಮಗಳಲ್ಲಿ ಹೇಳಿಕೆ ಕೊಟ್ಟಾದ ಮೇಲೆ, ಕ್ಷಮೆ ಕೋರಿದ ಬಡಪಾಯಿಯನ್ನು ಬಿಟ್ಟು ಕಳುಹಿಸಿದ ಗುವಾಹಟಿಯ ಸೇನಾ ಕರ್ನಲ್‌ರಂತೆ ನಡೆದುಕೊಳ್ಳುವುದು ಸುಲಭವಲ್ಲ.
ಈ ಘಟನೆಯ ಬಳಿಕ ಸಫಾರಿಗೆ ಬಳಸುವ ಎಲ್ಲ ವಾಹನಗಳಿಗೆ ಕವಚ ಅಳವಡಿಸಲಾಗಿತ್ತು’ ಎಂದು ಅವರು ಮೆಲುಕು ಹಾಕಿದರು.
ನ್ಯೂನತೆ ಇರುವಂತ ಹವರು ಸಾಮಾನ್ಯ ಜನರಿ ಗಿಂತ ತಾವೇನೂ ಕಡಿಮೆಯಿಲ ಎಂದು ಸಾಧನೆ ಮಾಡಿ ತೋರಿಸಿದ್ದು, ವಿವಿಧ ಕ್ರೇತ್ರಗಳಲಿ ಅಪೂರ್ವ ಕೊಡುಗೆ ನೀಡಿರುವ ಲೂಯಿ ಬ್ರೈಲ, ಗ್ರಾಂಬೆಲ, ಜಾನಿಪೀಟರ, ಟೇಲರ ವೊದಲಾದವರನ್ರು ಇಂದು ಸ್ಮರಿಸಬೇಕಾಗಿದೆ.
ಕಲ್ಲು ಗಣಿಗಾರಿಕೆಗೆ ಅವಕಾಶ ಮಾಡಿಕೊಟ್ಟಿದ್ದೇವೆ.
ಇದರ ಅನುಷ್ಠಾನ ಈಗ ರೈಲ್ವೇ ಇಲಾಖೆ ಮಾಡಿದ್ದು, ಅರ್ಜಿಗಳಲ್ಲಿ ತೃತೀಯ ಲಿಂಗಿಗಳಿಗೆ ಅವಕಾಶ ಕಲ್ಪಿಸಿದೆ.
ಮಹಾಭಿಷನಾಗಿ ಗಂಗೆಯನ್ನು ಲಾಲಸೆಯಿಂದ ನೋಡಿದ ದೋಷ, ಶಂತನುವಾಗಿ ನಿನ್ನ ಬಳಿಯೇ ಇರುವ ಗಂಗೆ ಎಸಗುವ ಅಪ್ರಿಯಗಳನ್ನು ಕಂಡು ರೋಸಿ ನೀನು ಗಂಗೆಯನ್ನು ಅಗಲಿದಾಗ ಆ ದೋಷ ತೊಲಗುವುದು.
ಯಡಿಯೂರಪ್ಪ ಹೇರಿದ್ದ ಒತ್ತಡ ಹಾಗೂ ಕಿರುಕುಳ ತಂತ್ರಕ್ಕೆ ಜಗ್ಗದ ಬಿಜೆಪಿ ಜೈಕಮಾಂಡ್ಸಧ್ಯಕ್ಕೆ ಯಾವುದೇ ಜವಾಬ್ದಾರಿ ನೀಡಲು ಸಾಧ್ಯವೇ ಇಲ್ಲ ಎಂದು ಸ್ಪಷ್ಟವಾಗಿ ಹೇಳಿದೆ.
ಸದ್ಯಕ್ಕೆ ೧೭೪ ತಾಲ್ಲೂಕುಗಳಲ್ಲಿ ಗೋ ಶಾಲೆ ಸ್ಥಾಪನೆಗೆ ತೀರ್ಮಾನಿಸ ಲಾಯಿತು.
ಚಿತ್ರದ ಹೂಡಿಕೆ ಬದಲಾದಂತೆ ಅದರ ನಿರೀಕ್ಷೆಗಳೂ ಬದಲಾದವು.
ಹಾಗೆ ನೋಡಿದರೆ ಒಳನಾಡಿನಲ್ಲಿ ತಾನೆ ಏನು ಅಭಿವೃದ್ಧಿ ಕಾರ‍್ಯಗಳಾಗಿವೆಹಲವೆಡೆ ರಸ್ತೆಗಳೇ ಇಲ್ಲ.
ಆಕೆಯ ತಾಯಿ ಮರು ಮದುವೆಯಾಗಿದ್ದರು.
ಚಿದಾನಂದ ಮೂರ್ತಿ ನುಡಿಗೆ ೨೦೦೦ ವರ್ಷಗಳಿಗೂ ಹೆಚ್ಚು ಇತಿಹಾಸವಿದೆ.
ಆರೋಪಿಗಳು ವಿಚಾರಣೆ ವೇಳೆ ಸರಿಯಾದ ಮಾಹಿತಿ ನೀಡುತ್ತಿಲ್ಲ.
ಆ ಛಾಯಾಚಿತ್ರಗಳು ಹೊಟ್ಟೆ ತುಂಬಿಸದಿದ್ದಾಗ ಮರಳಿ ಮನೆ ಸೇರಿದರು.
ಆದರೆ, ಒಂದು ಕಡೆ ಇರುವ ‘ರೀತಿ, ರಿವಾಜು’ ಇನ್ನೊಂದು ಕಡೆ ‘ಪರಿಣಾಮ’ ಮಾಡುತ್ತದೆ!
ಪ್ರತಿಭಟನೆ ಪರಿಣಾಮ ರೈಲುಗಳು ಹಾಗೂ ರಸ್ತೆ ಸಂಚಾರಗಳಲ್ಲಿ ಅಡಚಣೆಗಳು ಉಂಟಾಗಿತ್ತು.
ನನೆಗುದಿಗೆ ಬಿದ್ದಿರುವ ನೀರಾವರಿ ಯೋಜನೆಗಳನ್ನು ತ್ವರಿತಗತಿಯಲ್ಲಿ ಅನು ಷ್ಠಾನಗೊಳಿಸಬೇಕು.
ಕಳೆದ ತಿಂಗಳಷ್ಟೇ ಕೊಹೆನ್‌ ‘You Want It Darker’ ಆಲ್ಬಮ್‌ ಬಿಡುಗಡೆ ಮಾಡಿದ್ದರು.
ಜಪಾನ್ ಅಮೆರಿಕದ ವಶವಾಯಿತು. 1945-52ರ ವರೆಗೆ ಸುಮಾರು ಏಳು ವರ್ಷ ಜಪಾನ್ ಅಮೆರಿಕದ ಸ್ವಾಧೀನದಲ್ಲಿತ್ತು.
ಆದರೂ ಅವನ್ನು ಕನ್ಸಿಡರ್ ಮಾಡಲೇಬೇಕು, ಥ್ಯಾಂಕ್ಯೂ?’
ಅವರಿಗೆ ಕಥೆ ಇಷ್ಟವಾಗುತ್ತದೆ.
ತಮಿಳುನಾಡಿನಲ್ಲಿ ನೀರಿನ ಸಮಸ್ಯೆ ತಾರಕಕ್ಕೇರಿದೆ.
ಆದರೆ ಇದನ್ನು ಒಪ್ಪದ ನ್ಯಾಯಪೀಠ, ಪ್ರತಿವಾದಿಗಳು ನಾಲ್ಕು ವಾರಗಳಲ್ಲಿ ಆಕ್ಷೇಪಣೆ ಸಲ್ಲಿಸುವಂತೆ ಸೂಚಿಸಿ ವಿಚಾರಣೆ ಮುಂದೂಡಿತು.
ಆಂಧ್ರಶೈಲಿ ಸೋರೆಕಾಯಿ ಪಲ್ಯ ಮಾಡುವ ವಿಧಾನ ನಗರೋಟಾ ಉಗ್ರ ದಾಳಿಯ ಹುತಾತ್ಮರಿಗೆ ಅಂತಿಮ ಗೌರವ ಸಮರ್ಪಣೆ ಪ್ರಶಾಂತ್ ಹಾಗೂ ಶುಭಾ ಪೂಜಾ ಅಭಿನಯದ 'ಚಿರಾಯು' ಚಿತ್ರದ ಸ್ಟಿಲ್ಸ್..
ಭೂ ರಹಿತ ಕಾರ್ಮಿಕರಾಗುವುದು ಅನಿವಾರ್ಯವಾಗುತ್ತದೆ ಎಂಬುದು ಅಧ್ಯಯನಗಳಲ್ಲಿ ವ್ಯಕ್ತವಾಗಿದೆ.
ಹೀಗಾಗಿ ಇಂಗ್ಲೆಂಡ್‌ ಕ್ರಿಕೆಟಿಗರು ಕುಟುಂಬದವರನ್ನು ಕೂಡಿಕೊಳ್ಳುವು ದೇನಿದ್ದರೂ ಕ್ರಿಸ್‌ಮಸ್‌ಗೆà ಆಯಿತು.
ಮಂಗಳವಾರ ಪತ್ರಿಕಾಗೋಷ್ಠಿಯಲ್ಲಿ ಮಾತನಾಡಿದ ಅವರು, ‘12ನೇ ಶತಮಾನದಲ್ಲಿ ಬಸವಣ್ಣನವರು ಮಾಡಿ ದಂಥ ಕ್ರಾಂತಿಯನ್ನು ಈದಿನಗಳಲ್ಲಿ ಶ್ರೀಮಠದಿಂದ ನಡೆಸಲಾಗುತ್ತಿದೆ.
ಕೊಳ್ಳೆಗಾಲ ತಾಲ್ಲೂಕಿನ ಅಶ್ವಿನಿ ಮಾತನಾಡಿ, ‘ನನಗೆ ಖಭೌತಶಾಸ್ತ್ರ ವಿಷಯದಲ್ಲಿ ಆಸಕ್ತಿ ಇದೆ.
ಇವೆರಡೂ ರಾಜ್ಯಗಳು ಭಾರತದ ರಾಜ್ಯಗಳು.
ಕೆಲವು ವರ್ಷ ಹಿಂದೆ ಅವರು ತಮ್ಮ ಚಿಕ್ಕ ವಯಸ್ಸಿನ ಮಗನನ್ನೂ ಕಳೆದುಕೊಂಡರು.
೨೪-ರಥಸಪ್ತಮಿ ಪ್ರಯುಕ್ತ ಹಾಗೂ ವಿಶ್ವಶಾಂತಿಗಾಗಿ ಮೈಸೂರು ಯೋಗ ಒಕ್ಕೂಟದ ಆಶ್ರಯದಲಿ ಸಾಮೂಹಿಕ ೧೦೮ ಸೂರ್ಯ ನಮಸ್ಕಾರ ಮತ್ತು ಸೂರ್ಯಯಜ್ಞ ನಡೆಯಿತು.
ಹಳೆಯ ನೋಟುಗಳನ್ನು ಸ್ವೀಕರಿಸುವ ನಿರ್ದಿಷ್ಟ ತಾಣ ಮತ್ತು ಸೇವೆಗಳನ್ನು ಇದೇ 24ರವರೆಗೆ ವಿಸ್ತರಿಸಿರುವುದು ಜನರ ಸಂಕಷ್ಟ ದೂರ ಮಾಡಲು ನೆರವಾಗಲಿದೆ.
ಭಕ್ತರಿಗೆ ಅನ್ನದಾನ, ವಿದ್ಯಾರ್ಥಿಗಳಿಗೆ ವಿದ್ಯಾರ್ಥಿವೇತನದ ಯೋಜನೆ ಜಾರಿಗೆ ತರಲಾಯಿತು.
ಕಣ್ಮರೆಯಾಗಿರುವ 78 ಕಂಪನಿಗಳಿಂದ ಒಟ್ಟು ಸಂಗ್ರಹವಾಗಿರುವ ಬಂಡವಾಳ 32 ಕೋಟಿ ರೂಪಾಯಿಗಳಾಗಿದ್ದು ಈ ಪೈಕಿ ಅತಿ ಹೆಚ್ಚು ಅಂದರೆ 17 ಕಂಪನಿಗಳು ಗುಜರಾತ್ ನದ್ದಾಗಿವೆ.
ಹೀಗಾಗಿ ಬೇನಾಮಿ ಆಸ್ತಿಗಳ ವಿರುದ್ಧ ಕ್ರಮಕೈಗೊಳ್ಳಬೇಕು ಎಂದಿದ್ದಾರೆ.
ಆಸ್ಪತ್ರೆ, ಔಷಧ ಅಂಗಡಿ ಹಾಗೂ ಪೆಟ್ರೋಲ್ ಬಂಕ್‌ಗಳಲ್ಲಿ ಹಳೆಯ ನೋಟುಗಳ ಚಲಾವಣೆ ಮುಂದುವರೆಸಲಾಗಿದೆ ಎಂದು ಹೇಳಿದ್ದರೂ ಕೆಲ ಸ್ಥಳಗಳಲ್ಲಿ ಹೊಸ ನೋಟುಗಳನ್ನು ಮಾತ್ರ ಪಡೆಯಲಾಗುತ್ತಿದೆ.
ಆರೋಗ್ಯ ಸೇವೆಯ ವಿಚಾರದಲ್ಲಿ ಜಗತ್ತಿನ ನಾನಾ ದೇಶಗಳಲ್ಲಿ ಎಷ್ಟೊಂದು ಬಗೆಯ ಪ್ರಯೋಗಗಳು ನಡೆದಿವೆ ಎನ್ನುವುದಂತೂ ಕುತೂಹಲಕರ.
ಬೀದರಿಗೂ, ಉತ್ತರ ಕನ್ನಡಕ್ಕೂ, ಬೆಂಗಳೂರಿಗೂ, ಬಳ್ಳಾರಿಗೂ ಏನಾದರೂ ಸಾಮಾನ್ಯವಾದುದು ಇದೆಯೆಂದರೆ ಅದು ಕನ್ನಡ ಮಾತ್ರ.
ರಾಮದೇವ್ ಅವರ ಶಾಲೆಗಳೂ ಸಿಬಿಎಸ್‌ಇ ಪಠ್ಯಕ್ರಮದ ಸಂಸ್ಥೆಗಳು.
ಸುಮಾರು ಒಂಬತ್ತು ವರ್ಷದ ಆ ಬಾಲೆಯನ್ನು ಕರೆದುಕೊಂಡು ನನ್ನ ಸ್ನೇಹಿತರು ಕಾರಿನಲ್ಲಿ ಹೋಗುತ್ತಿದ್ದರು.
ಅದಕ್ಕೆ ಅವಕಾಶ ಕೊಟ್ಟರೆ ಮುಂದಿನ ಪರಿಸ್ಥಿತಿಗೆ ಸರ್ಕಾರವೇ ಹೊಣೆಯಾಗಲಿದೆ.
ನಾನೊಬ್ಬ ಕೆಲಸಗಾರ, ಕೇವಲ ಮಾತನಾಡುವವನಲ್ಲ ಎಂದು ಹೇಳಿದ ನಾರಾಯಣ ಮೂರ್ತಿ, ಸ್ಮಾರ್ಟ್ ಸಿಟಿ ಎಂದರೆ ಹೇಗಿರಬಹುದು ಎಂದು ತಿಳಿದುಕೊಳ್ಳಲು ನೀವೊಮ್ಮೆ ಕರ್ನಾಟಕದ ಮೈಸೂರಿನಲ್ಲಿರುವ ಇನ್ಫೋಸಿಸ್ ಕ್ಯಾಂಪಸ್ ಗೆ ಭೇಟಿ ನೀಡಿ ಎಂದು ಹೇಳಿದರು.
ಬಹರೇನ್‌ ತಂಡವನ್ನು ಪ್ರತಿನಿಧಿಸಿದ್ದ ಕೆನ್ಯಾ ಮೂಲದ ರುತ್‌ ಬೆಬೆಟ್‌ 8ನಿಮಿಷ 59.75 ಸೆಕೆಂಡುಗಳಲ್ಲಿ ಓಡಿ ಚಿನ್ನದ ಪದಕ ಗೆದ್ದರು.
ಇಷ್ಟಕ್ಕೂ ಜಾಲದ ನಿರ್ವಹಣೆಗೆ ಭಾರೀ ಮೊತ್ತವನ್ನು ಹೂಡಿರುವ ಯಾವ ಸಂಸ್ಥೆಯೂ ನಷ್ಟದಲ್ಲೇನೂ ಇಲ್ಲ.
ಲೋಕಾಯುಕ್ತ ಸಂಸ್ಥೆಯಲ್ಲಿ ಭ್ರಷ್ಟಾಚಾರ ಆರೋಪಗಳು ಕೇಳಿಬಂದಿದ್ದ ಹಿನ್ನೆಲೆಯಲ್ಲಿ ರಾಜ್ಯ ಸರ್ಕಾರ ಭಷ್ಟಾಚಾರ ನಿಗ್ರಹ ದಳ ರಚನೆ ಮಾಡಿತ್ತು.
ಆಕರ್ಷಕ ಹಿಂಗೈ ಮತ್ತು ಮುಂಗೈ ಹೊಡೆತಗಳ ಮೂಲಕ ಅಂಗಳದಲ್ಲಿ ಮಿಂಚಿನ ಸಂಚಲನ ಹುಟ್ಟುಹಾಕಿದ ಅವರು ಸೆಟ್‌ ಗೆದ್ದು ತಿರುಗೇಟು ನೀಡಿದರು.
ಹಿಂದೂ, ಇಸ್ಲಾಂ ಧರ್ಮಗಳನ್ನು ಅವುಗಳ ಆಧ್ಯಾತ್ಮಿಕ ನೆಲೆಯಲ್ಲಿ ತಲುಪಿಸಬಲ್ಲವರು ಕೂಡ ಸಹನೆಯ ಸಂದೇಶವನ್ನು ಬಿತ್ತರಿಸಬಲ್ಲರು.
ಸೋನಿಯಾ ಗಾಂಧಿ ಅವರು ಪಕ್ಷವನ್ನು ಉತ್ತಮವಾಗಿಯೇ ಮುನ್ನಡೆಸಿದ್ದಾರೆ.
ಆದರೆ ಇಂದು ನಡೆದ ಹಠಾತ್‌ ಬೆಳವಣಿಗೆಯಲ್ಲಿ ಭಾರತಿ ಶೆಟ್ಟಿ ಅವರಿಂದ ರಾಜೀನಾಮೆ ಪಡೆಯಲು ಗಂಭೀರ ಚಿಂತನೆ ನಡೆಸಿರುವುದು ಬೆಳಕಿಗೆ ಬಂದಿದೆ.
ಮೊಹಲ್ಲಾ ಹಾಗೂ ಉದಯಗಿರಿ ನಡುವೆ ಇರುವ ದೇವನೂರು ಕೆರೆ ಅವಸಾನದ ಅಂಚಿನಲ್ಲಿದ್ದು, ಅದನ್ನು ಉಳಿಸಬೇಕೆಂದು ದೇವನೂರು ಕೆರೆ ರಕ್ಷಣಾ ಸಮಿತಿ ಆಗ್ರಹಿಸಿದೆ.
ಟ್ರಂಪ್ ಅಮೆರಿಕಾ ಅಧ್ಯಕ್ಷರಾಗುವುದರಿಂದ ನನಗೇನು ಚಿಂತೆಯಿಲ್ಲ: ದಲಾಯ್ ಲಾಮಾಡೊನಾಲ್ಡ್ ಟ್ರಂಪ್ ಅಮೆರಿಕಾ ಅಧ್ಯಕ್ಷರಾಗುವುದರಿಂದ ನನಗೆ ಯಾವುದೇ ರೀತಿಯ ಚಿಂತೆಯಿಲ್ಲ ಎಂದು ಟಿಬೆಟಿಯನ್ ಧರ್ಮಗುರು ದಲಾಯ್ ಲಾಮಾ 8 ವರ್ಷಗಳ ಬಳಿಕ ವಿಶ್ವ ವೇದಿಕೆಗೆ ಗುಡ್ ಬೈ ಹೇಳಿದ ಬರಾಕ್ ಒಬಾಮ!
ಬಳಿಕ ತನ್ನ ಆದೇಶ ನೀಡಿದ ನ್ಯಾಯಾಲಯ ಪ್ರತಿ ದಿನ 12 ಸಾವಿರ ಕ್ಯೂಸೆಕ್ಸ್ ನಂತೆ ಸೆಪ್ಟೆಂಬರ್ 20ರವರೆಗೆ ನೀರು ಹರಿಸುವಂತೆ ಆದೇಶ ನೀಡಿದೆ.
ಕೋಮುವಾದಿ ಪಕ್ಷಗಳನ್ನು ಅಧಿಕಾರದಿಂದ ದೂರ ವಿಡಲು ಮೈತ್ರಿ ಅನಿವಾರ್ಯವಾಗು ತ್ತದೆ ಎಂದು ಹೇಳಿದ್ದಾರೆ.
ನಮ್ಮ ಜಾನಪದವು ಅಂತಹ ವೀರಗಾಥೆಗಳಿಂದ ತುಂಬಿಹೋಗಿದೆ.
ಇದೆಲ್ಲ­ಕ್ಕಿಂತಲೂ ಹೆಚ್ಚು ಅಪಾಯಕಾರಿ ಆದುದೆಂದರೆ, ನ್ಯಾಯ­ಮೂರ್ತಿ­ಗಳ ನೇಮಕಾತಿ ವ್ಯವಸ್ಥೆಯಲ್ಲಿ ಇತ್ತೀಚೆಗೆ ಆಗಿರುವ ಬದಲಾವಣೆ.
ಇಡೀ ಪೊಲೀಸ್‌ ಇಲಾಖೆ ಅವರ ಕೈಯಲ್ಲಿ ಇದೆ.
ಪ್ರತಿ ತಿಂಗಳ ಎರಡನೇ ಬುಧವಾರದಿಂದ ಭಾನುವಾರದವರೆಗೆ ಈ ಉತ್ಸವಕ್ಕಾಗಿಯೇ ರವೀಂದ್ರ ಕಲಾಕ್ಷೇತ್ರವನ್ನು ಮೀಸಲಿಡಲಾಗಿದೆ.
ಉರಿ ಸೆಕ್ಟರ್ ನಲ್ಲಿ ಉಗ್ರರು ದಾಳಿ ಮಾಡಿದ್ದಾರೆ.
ಅನ್ಯದೇಶಗಳಿಂದ ಪಡೆಯಬೇಕಾದದ್ದೇನು ಎಂಬುದರ ಬಗ್ಗೆ ಖಚಿತವಾಗಿದ್ದರು.
"ಮೃಗಾಲಯ ಪ್ರಾಣಿಗಳನ್ನು ಯಾರೂ ಕೊಂದಿಲ್ಲ' ಮೃಗಾಲಯದ ಪ್ರಾಣಿಗಳು ವಯೋ ಸಹಜ ಕಾರಣ, ಅನಾರೋಗ್ಯ ಮತ್ತು ಚಳಿಯಿಂದ ಸಾವನ್ನಪ್ಪಿವೆಯೇ ಹೊರತು, ಇಲ್ಲಿನ..
ಡಿ.4ರಂದು ಬೆಳಿಗ್ಗೆ 11ಕ್ಕೆ ಹಿರಿಯ ಸಾಹಿತಿ ಡಾ.
ಆದರೆ, ಇದುವರೆಗೂ ಭಾರತದಲ್ಲಿ ಆಡಿರುವ ನಾಲ್ಕು ಸರಣಿಗಳಲ್ಲಿಯೂ ಕಿವೀಸ್ ಸೋತಿದೆ.
ಈ ಪರಿಸ್ಥಿತಿಯ ದೊಡ್ಡ ಪ್ರಯೋಜನ ಬೆಂಗಳೂರಿಗೆ ದಕ್ಕಿತು.
ಸ್ವಲ್ಪ ಹೆಚ್ಚು ನಾಟಕೀಯವಾದ ಉದಾಹರಣೆಗಳು ಬೇಕೆಂದರೆ ಎಂಬತ್ತರ ದಶಕದ ಪ್ರಾರಂಭದ ರೈತ ಚಳವಳಿಯ ರ್‍ಯಾಲಿಗಳನ್ನಾಗಲಿ ಅಥವಾ ಕಾವೇರಿ ಇಲ್ಲವೆ ಮಹಾದಾಯಿಯಂತಹ ಸಮಸ್ಯೆಗಳು ತಲೆದೋರಿದಾಗ ಮಂಡ್ಯ ಹಾಗೂ ಧಾರವಾಡ ಜಿಲ್ಲೆಗಳಲ್ಲಿ ನಡೆಯುವ ಚಳವಳಿಗಳನ್ನು ನೆನಪಿಸಿಕೊಳ್ಳಿ.
ಮಹಿಳೆಯರ ಕಲ್ಯಾಣಕ್ಕಾಗಿ ಕೆಲಸ ಮಾಡುವ ಇಲಾಖೆಗಳು ಮಹಿಳೆಯರಿಗೆ ಸಿಗುವ ಸೌಲಭ್ಯಗಳ ಬಗ್ಗೆ ಅರಿವು ಮೂಡಿಸಬೇಕು.
ನಗರಾನುಭವ ಹಾಗೂ ಗ್ರಾಮೀಣಾನುಭವಗಳು ಪ್ರಾಮಾಣಿಕ­ವಾಗಿ ಬೆರೆ­ಯು­ವುದು ಭಾರತದ ರಾಜಕಾರಣ ಹಾಗೂ ಆರ್ಥಿಕ ಯೋಜನೆಗಳ ಆರೋಗ್ಯಕ್ಕೆ ತೀರಾ ಒಳ್ಳೆಯದು.
ಇನ್ನು ಈ ಫೋನ್ ಇಟ್ಟುಕೊಳ್ಳುವುದೇ ಬೇಡವೆನಿಸುತ್ತಿತ್ತು.
ಬುಧವಾರ ರಾತ್ರಿ 1.30 ಕ್ಕೆ ಕೆಲಸ ಮುಗಿಸಿ ಕ್ವಾರ್ಟಸ್ ಗೆ ಬಂದ ರಾಮಕೃಷ್ಣಾ ರೆಡ್ಡಿ ತಮ್ಮ ಪತ್ನಿ ಹಾಗೂ ಇಬ್ಬರು ಕಾನ್ ಸ್ಟೇಬಲ್ ಗಳಿಗೆ ಫೋನ್ ಮಾಡಿ ಡಿಎಸ್ ಪಿ ಹಾಗೂ ಸರ್ಕಲ್ ಇನ್ಸ್ ಪೆಕ್ಟರ್ ಕಿರುಕುಳ ತಾಳಲಾಗುತ್ತಿಲ್ಲ, ಹೀಗಾಗಿ ಆತ್ಮಹತ್ಯೆ ಮಾಡಿಕೊಳ್ಳುತ್ತಿರುವುದಾಗಿ ಹೇಳಿದ್ದಾರೆ.
ಶನಿವಾರ ಇಲ್ಲಿ ಆರಂಭಗೊಂಡ ಚಾಂಪಿಯನ್‌ಷಿಪ್‌ನಲ್ಲಿ ಇತರೆ ಕ್ರೀಡಾ ನಿಲಯಗಳ ಸೈಕ್ಲಿಸ್ಟ್‌ಗಳಿಗೆ ತೀವ್ರ ಪೈಪೋಟಿ ನೀಡಿ 9 ಸ್ಪರ್ಧೆಗಳಲ್ಲಿ ಹೆಚ್ಚಿನ ಸ್ಥಾನ ಗಳಿಸುವ ಮೂಲಕ ಮೊದಲ ದಿನದ ಗೌರವಕ್ಕೆ ಭಾಜನರಾದರು.
ಸಹಕಾರ ಸಂಸ್ಥೆಗಳ ಮೇಲಿನ ಆರ್ಥಿಕ ನಿರ್ಬಂಧನೆ ತೆಗೆದುಹಾಕಬೇಕು.
ಪ್ರತಿ ರೇಸ್‌ದಿನಗಳಲ್ಲಿ ಗರಿಷ್ಠ ಎಂಟು ರೇಸ್‌ಗಳನ್ನು ಮಾತ್ರ ನಡೆಸಲಾಗುತ್ತಿದೆ.
ಇಲ್ಲಿಯವರೆಗೆ ವಿತ್ತೀಯ ಸೇರ್ಪಡೆ ಅಂದರೆ ಬ್ಯಾಂಕುಗಳಲ್ಲಿ ಎಷ್ಟು ಹೊಸ ಖಾತೆಗಳು ತೆರೆದವು ಎಂದು ಲೆಕ್ಕ ಹಾಕಲಾಗುತ್ತಿತ್ತು.
ಹೈದರಾಬಾದ್ ಗಚ್ಚಿಬೌಲಿ ಕ್ರೀಡಾಂಗಣದಲ್ಲಿರುವ ಕೋಚ್ ಪುಲ್ಲೇಲ ಗೋಪಿಚಂದ್ ಅವರ ಬ್ಯಾಡ್ಮಿಂಟನ್ ಅಕಾಡೆಮಿಯಲ್ಲಿ ನಡೆದ ಸಮಾರಂಭದಲ್ಲಿ ಸಿಂಧುಗೆ, ಸಾಕ್ಷಿ ಮಲಿಕ್, ದೀಪಾ ಕರ್ಮಾಕರ್ ಹಾಗೂ ಕೋಚ್ ಗೋಪಿಚಂದ್ ಗೆ ಉಡುಗೊರೆಯಾಗಿ ಬಿಎಂಡಬ್ಲ್ಯೂ ಕಾರನ್ನು ನೀಡಲಾಯಿತು.
ಇಂದಿನ ಬೆಳವಣಿಗೆಗಳು ಆಂಧ್ರ ಪ್ರದೇಶ ಸರ್ಕಾರ ಪತನ ವಾಗುವ ಲಕ್ಷಣಗಳು ಗೋಚರಿಸು ತ್ತಿವೆ.
ಈ ವೇಳೆ ಕೊಡಗು ವೃತ್ತದ ಅರಣ್ಯ ಸಂರಕ್ಷಣಾ ಧಿಕಾರಿ ಮನೋಜ್ ಕುಮಾರ್, ರಾಜ್ಯ ವಿಜ್ಞಾನ ಪರಿಷತ್ತಿನ ಪರಿಸರ ಜಾಗೃತಿ ಆಂದೋಲನಾ ಸಂಚಾಲಕ ಟಿ.
ಅವರು ಮದುವೆಯಾಗದಿರಲು ಕಾರಣ ಏನು?
ಎಲ್ಲರ ಮನೆಗಳಿಗೆ ಹೊಸ ಮಾಹಿತಿ ಹೋಯಿತು.
೩೩ರಷ್ಟು ಮಹಿಳೆಯರಿಗೆ ಟಿಕೆಟ್ ಕೊಡಬೇಕೆಂಬ ವಿಷಯ ಪ್ರಸ್ತಾಪವಾಗಿದ್ದು, ಈ ಹಿನ್ನಲೆಯಲ್ಲಿ ಗುರುದೇವ್ ಪತ್ನಿ ಜ್ಯೋತಿ ಗುರು ದೇವ್ ಅವರನ್ನು ಸ್ಪರ್ಧೆಗಿಳಿಸಲು ಹಲವರು ಪ್ರಯತ್ನ ನಡೆಸಿದ್ದಾರೆ.
ಬಾಲಿವುಡ್ ಮತ್ತು ಕ್ರಿಕೆಟ್ ಜಗತ್ತಿನವರನ್ನು ರಾಜ್ಯಸಭಾ ಸದಸ್ಯರನ್ನಾಗಿ ನೇಮಿಸಿದಾಗಲೂ ಇಂಥದ್ದು ಆಗಿದೆ.
ಕಳೆದ ವಿಧಾನಸಭೆ ಚುನಾವಣೆಯಲ್ಲಿ ಜಿಲ್ಲೆಯ ಏಳು ಕ್ಷೇತ್ರಗಳಿಗೂ ಶಿವಪ್ಪ ಹೇಳಿದ ಅಭ್ಯರ್ಥಿಗಳಿಗೇ ಟಿಕೆಟ್‌ ಕೊಟ್ಟರು.
ಪಟ್ಟಣದ ಸಮೀಪದ ಮಾಲೇಕಲ್ಲು ತಿರುಪತಿಯಲ್ಲಿ ನಡೆದ ಗೋ-ರಥ ಯಾತ್ರೆಯ ಉದ್ಘಾಟನಾ ಸಮಾರಂಭ ದಲ್ಲಿ ಪ್ರಾಸ್ತಾವಿಕ ಭಾಷಣ ಮಾಡಿದ ಅವರು, ನಮ್ಮ ರಾಷ್ಟ್ರದ ಅಸ್ತಿತ್ವವು ಗ್ರಾಮ ಆಧಾರಿತವಾಗಿದೆ.
ಧರ್ಮಗಳ ಮಧ್ಯೆ, ಜಾತಿಗಳ ಮಧ್ಯೆ, ಊರುಗಳ ಮಧ್ಯೆ, ದೇಶಗಳ ಮಧ್ಯೆ ಅನವಶ್ಯಕವಾಗಿ ಗೋಡೆಗಳನ್ನು ಕಟ್ಟುತ್ತಿದ್ದೇವೆ.
ಜೋರು ಮಳೆ : ಮಗು ಸಾವು « Janatha Madhyama Posted on Thursday, October 13th, 2011 ಹಾಸನ : ನಗರ ಸೇರಿದಂತೆ ಜಿಲ್ಲೆಯ ಹಲವೆಡೆ ಬುಧವಾರ ಬೆಳಗಿನ ಜಾವ ಭಾರೀ ಮಳೆ ಬಿದ್ದಿದ್ದು, ತಗ್ಗು ಪ್ರದೇಶಗಳಿಗೆ ನೀರು ನುಗ್ಗಿದೆ.
ಆ ವಿದ್ಯೆಯನ್ನು ಅರೆದು ಕುಡಿದ ಗುರುಗಳು ತಮ್ಮ ಜೀವನ ಪೂರ್ತಿ ತಂತ್ರ ವಿದ್ಯೆಯ ಸಾಧನೆಗಾಗಿ ಊರೂರು ಅಲೆದು, ಸಂಸಾರ, ಪ್ರೀತಿ, ಸಂಬಂಧಗಳು, ಲೌಕಿಕ ಆಕರ್ಷಣೆಗಳಿಂದ ದೂರ ಉಳಿದು, ಎಲ್ಲವನ್ನೂ ತ್ಯಾಗ ಮಾಡಿರುತ್ತಾರೆ.
ಮಾತೃದೇವೋಭವ, ಪಿತೃದೇವೋ ಭವ – ಎಂದರೆ ತಂದೆ-ತಾಯಿ ದೇವರ ಸಮಾನವೆಂದಾಗಲಿಲ್ಲವೆ?
ಚೀನಾ, ಜರ್ಮನಿ, ಕೊರಿಯಾ, ಜಪಾನ್, ಯುಎಸ್‌ಎ, ಕೆನಡಾ, ಫಿನ್ಲೆಂಡ್ ಮುಂತಾದ ದೇಶಗಳಲ್ಲಿ ಫ್ಯಾಕ್ಟರಿಗಳು ಮೊಬೈಲ್ ಫೋನ್‌ಗಳನ್ನು ತಯಾರಿಸುವಷ್ಟೇ ಸಲೀಸಾಗಿ ಹೈಟೆಕ್ ಡ್ರೋನ್‌ಗಳನ್ನು ತಯಾರಿಸಿ ಮಾರುಕಟ್ಟೆಗೆ ಬಿಡುಗಡೆ ಮಾಡುತ್ತಿವೆ.
ಇನ್ಯಾರೋ ‘ಕೆ2 ಅಷ್ಟು ಗ್ರೇಟ್ ಆಗಲು ಕೆಪಿಗೆ ಎಂದೆಂದಿಗೂ ಸಾಧ್ಯವಿಲ್ಲ’ ಎಂದು ಬೀಗಿದರು.
ಅದು ಭಾರತೀಯ ಕ್ರಿಕೆಟ್ ತಂಡದ ಮಾಜಿ ಆಟಗಾರ ವೀರೇಂದ್ರ ಸೆಹ್ವಾಗ್ ರದ್ದು.
ಕ್ಯಾಲಿಫೋರ್ನಿಯಾದ ಪ್ರಸಿದ್ಧ ಅಟಾರ್ನಿ ಜನರಲ್, ಭಾರತ ಮೂಲದ ಕಮಲಾ ಹ್ಯಾರಿಸ್ ಅವರಿಗೆ ಅಮೆರಿಕದ ಮೊದಲ ಮಹಿಳಾ ಅಧ್ಯಕ್ಷರಾಗುವ ಸಾಮರ್ಥ್ಯವಿದೆ ಎಂದು ಹುಫ್ಫಿಂಗ್ಟನ್‌ ಪೋಸ್ಟ್ ಶುಕ್ರವಾರ ವರದಿ ಮಾಡಿದೆ.
ಯುಗಾದಿ ಹಬ್ಬಕ್ಕೆ ಬೇವು-ಬೆಲ್ಲ, ಸಂಕ್ರಾಂತಿಗೆ ಎಳ್ಳುಬೆಲ್ಲ ಗಣೇಶ ಹಬ್ಬಕ್ಕೆ ಕಡುಬು, ಒಬ್ಬಟ್ಟು, ತಂಬಿಟ್ಟು ಇತ್ಯಾದಿ ಪದಾರ್ಥಗಳ ವಿಶೇಷತೆ ಇರುತ್ತದೆ.
ಎರಡು ದಿನ ಮಾತೇ ಬಿಟ್ಟರು.
ಈ ಕಾರಣದಿಂದಾಗಿ ಇವರಲ್ಲಿ ಅಂಗಾಂಶ ಹಾನಿ ಮತ್ತು ವೈಕಲ್ಯಗಳಂತಹ ಸಮಸ್ಯೆಗಳು ಸಹ ಉಂಟಾಗಬಹುದು.
ಕಳೆದ ವಾರ ತಮ್ಮ ಬೆಡ್ ರೂಂನ ತಿಜೋರಿಯಿಂದ ಉಂಗುರ ಮತ್ತು ವಜ್ರದ ನೆಕ್ಲೆಸ್ ಕಾಣೆಯಾಗಿರುವುದು ಕಿರಣ್ ರಾವ್ ಗಮನಕ್ಕೆ ಬಂದಿತ್ತು.
ಬಂಧಿತರಿಂದ ₹14 ಲಕ್ಷ ಮೌಲ್ಯದ ಶೂಗಳನ್ನು ಜಪ್ತಿ ಮಾಡಲಾಗಿದೆ’ ಎಂದು ಸಿಸಿಬಿ ಅಧಿಕಾರಿಯೊಬ್ಬರು ಹೇಳಿದರು.
1963ರಲ್ಲಿ ಜಾರಿಗೆ ಬಂದ ಅಧಿಕೃತ ಭಾಷೆಗಳ ಕಾಯ್ದೆಯಲ್ಲೂ ದೇವನಾಗರಿ ಅಂಕಿಗಳ ಬಳಕೆಗೆ ಅವಕಾಶ ಕಲ್ಪಿಸಲಾಗಿಲ್ಲ.
ಹೃತಿಕ್‌ ತನ್ನ ಮಡದಿ ಸೂಸನ್‌ಗೆ ವಿಚ್ಚೇದನ ನೀಡಿದ ಬಳಿಕ ಕಂಗನಾಗೆ ಹತ್ತಿರವಾಗಿದ್ದರು ಎಂಬ ಗುಲ್ಲು ಬಾಲಿವುಡ್‌ ಅಂಗಳದಲ್ಲಿ ಹರಡಿತ್ತು.
ಜನವರಿ 6ರ ಬುಧವಾರದಂದು ದೆಹಲಿ ಹೈಕೋರ್ಟ್‌ನಲ್ಲಿ ನಡೆಯಲಿರುವ ವಿಚಾರಣೆ ಟ್ರಾಯ್‌ನ ದಂಡ ವಿಧಿಸುವ ಪ್ರಸ್ತಾಪದ ಭವಿಷ್ಯವವನ್ನು ನಿರ್ಧರಿಸುವ ಸಾಧ್ಯತೆ ಇದೆ.
ಜಮ್ಮು-ಕಾಶ್ಮೀರದ ಇಂದಿನ ಸ್ಥಿತಿಗತಿಗೆ ಕಾರಣವೇನೆಂದು ಅರ್ಥ ಮಾಡಿಕೊಂಡು ಸರಿಯಾದ ಪರಿಹಾರ ಕಂಡುಕೊಳ್ಳಬೇಕು ಎಂದು ಒಮರ್ ಅಬ್ದುಲ್ಲಾ ಹೇಳಿದರು.
ಅದಕ್ಕಾಗಿ ಮೊದಲೇ ಆದಷ್ಟು ಪ್ಲಾನ್‌x ಆಗಿ ಇರಿ, ಸಿಝೋಫ್ರೇನಿಯಾಗೆ ಕನ್ನಡದಲ್ಲಿ ಸಮಾನಾರ್ಥಕಪದ ಹುಡುಕುವುದು ಕಷ್ಟ, ಆದರೆ ಇದನ್ನು ಚಿತ್ತಭ್ರಮೆ, ಚಿತ್ತವಿಕಲತೆ, ಛಿದ್ರಮನಸ್ಕತೆ, ಚಿತ್ತಚಂಚಲತೆ ಎಂದೆಲ್ಲಾ..
ಕೃಪಾಲ್ ಆಳವಾದ ಕೆಂಪುಗೋಡು, ಮರಳುಮಿಶ್ರಿತ ಗೋಡು, ಮೆಕ್ಕಲು ಮಣ್ಣು ದಾಳಿಂಬೆಗೆ ಸೂಕ್ತ.
ಆಯ್ಕೆ ಸಮಿತಿ ರಚಿಸಿದರೆ ತನಗೆ ಬೇಕಾದ ವ್ಯಕ್ತಿಯನ್ನು ಆ ಹುದ್ದೆಯಲ್ಲಿ ನೇಮಿಸಲು ಆಗುವುದಿಲ್ಲ ಎಂದು ಸರ್ಕಾರಕ್ಕೆ ಅನಿಸಿರಬೇಕು.
ಆದರೆ, ಮದುವೆ ದಿನಾಂಕ ನಿಗದಿಯಾಗಿರುವ ಕುರಿತಂತೆ ಯಶ್ ಕುಟುಂಬಸ್ಥರಾಗಲೀ ಅಥವಾ ರಾಧಿಕಾ ಪಂಡಿತ್ ಅವರ ಕುಟುಂಬಸ್ಥರಾಗಲೀ ಅಧಿಕೃತವಾಗಿ ಎಲ್ಲಿಯೂ ಹೇಳಿಕೊಂಡಿಲ್ಲ.
‘ಸದ್ಯ ಖರೀದಿ ನಡೆಸುವಂತೆ ಖರೀದಿದಾರರಿಗೆ ಸೂಚಿಸಲಾಗಿದೆ.
ಬಿಬಿಸಿ ವಿಶ್ವದ ಪ್ರಭಾವಿ ಮಹಿಳೆಯರ ಪಟ್ಟಿಯಲ್ಲಿ ಸಾಲುಮರದ ತಿಮ್ಮಕ್ಕಪರಿಸರವಾದಿ ಸಾಲು ಮರದ ತಿಮ್ಮಕ್ಕ ಬಿಬಿಸಿಯ ಜಗತ್ತಿನ 100 ಪ್ರಭಾವಿ ಮಹಿಳೆಯರ ಪಟ್ಟಿಯಲ್ಲಿ ಸ್ಥಾನ..
ತಮ್ಮ ವಿಶಿಷ್ಟ ಆಕಾರ ಮತ್ತು ಸಂರಚನೆಯಿಂದಲೇ ನೋಡುಗರನ್ನು ಸೆಳೆಯುತ್ತವೆ.
ಪ್ರತಿಯೊಂದಕ್ಕೂ ಮೆಚ್ಚುಗೆ ಸೂಸುವುದರ ಮಹತ್ವ ಅಪ್ಪನಿಗೆ ತಿಳಿದಿತ್ತು.
ಯಡಿಯೂರಪ್ಪ ಅವರ ಕುಟುಂಬದ ಸದಸ್ಯರ ಜೊತೆ ನಿಮ್ಮ ಹೆಸರು ಕೇಳಿ ಬರುತ್ತಿದೆಯಲ್ಲ ಎಂದಾಗವಾರಪತ್ರಿಕೆಯೊಂದು ಯಡಿಯೂರಪ್ಪ ಪುತ್ರ ವಿಜಯೇಂದ್ರ ಅವರ ಹೆಸರ ಜೊತೆ ನನ್ನ ಹೆಸರು ಸೇರಿಸಿ ಬರೆದಿತ್ತು.
ಶನಿವಾರ 12.3 ಡಿಗ್ರಿ ಸೆಲ್ಸಿಯಸ್‌ ತಾಪಮಾನ ದಾಖಲಾಗಿತ್ತು.
ಅವೆರಡೂ ಬೇರೆ ಬೇರೆ ಎಂದು ಅವರು ಯೋಚಿಸಿದವರೇ ಅಲ್ಲ.
ಅಲ್ಲಿನ ಮೂಲ ನಿವಾಸಿಗಳನ್ನು ಕಗ್ಗೊಲೆಗೈದರು.
ಮಿಮ್ಸ್‌ ನಿರ್ದೇಶಕ ಡಾ.
ಪಟ್ಟಣದಲ್ಲಿ ಕುಡಿಯುವ ನೀರಿನ ಬಗ್ಗೆ ಜಾಗೃತಿ ಮೂಡಿಸುವ ಕಾರ್ಯದಲ್ಲಿ ಸದಸ್ಯರು ಅಧಿಕಾರಿಗಳಿಗೆ ಸಹಕಾರ ನೀಡಬೇಕು’ ಎಂದು ಮನವಿ ಮಾಡಿದರು.
ಶಾಸಕರನ್ನು ಕಡೆಗಣಿಸಿ ಯಾವುದೇ ಕಾಮಗಾರಿ ಉದ್ಘಾಟನೆ ಮಾಡಿಲ್ಲ, ಶಾಸಕರು ಕುಡಿಯುವ ನೀರಿನ ಬಗ್ಗೆ ೧೬ ಕೋಟಿ, ಹಣ ತಂದಿರುವುದಾಗಿ ಹೇಳಿದ್ದಾರೆ.
ಇನ್ನು ಮುಂದೆ ಯಾವ ರೆಕಾರ್ಡಿಂಗ್ ಹಾಡುಗಳಿಗೂ ನಾನು ಹಾಡುವುದಿಲ್ಲ ಮತ್ತು ಯಾವುದೇ ಸಮಾರಂಭಗಳಲ್ಲಿಯೂ ಹಾಡುವುದಿಲ್ಲ'' ಎಂದು ಜಾನಕಿಯವರು ಹೇಳಿದ್ದಾರೆಂದು ಇಂಗ್ಲೀಷ್ ದೈನಿಕವೊಂದು ವರದಿ ಮಾಡಿದೆ.
ಹಿಂದೂಗಳ ಮೇಲೆ ದಾಳಿ ನಡೆಸುತ್ತಿರುವ ಹಿನ್ನೆಲೆಯಲ್ಲಿ ಈಗಾಗಲೇ ಹೆದರಿರುವ ಜನರು ತಮ್ಮ ತಮ್ಮ ಮನೆಗಳನ್ನು ತೊರೆದು ಬೇರೆಡೆ ಸ್ಥಳಾಂತರಗೊಳ್ಳುತ್ತಿದ್ದಾರೆಂದು ಅಧಿಕಾರಿಗಳು ಮಾಹಿತಿ ನೀಡಿದ್ದಾರೆ.
ಗೋಪುರ, ರಥ, ತೇರು, ಉಪ್ಪರಿಗೆ, ಉಯ್ಯಾಲೆಮಂಟಪ ಇತ್ಯಾದಿ ಪಾರಿಭಾಷಿಕ ಶಬ್ದಗಳಿಂದ ಪರಿಚಿತವಾದ ರಥದಂತಹ ವಾಸ್ತುವಿನ ಸ್ವರೂಪವನ್ನು ಖಚಿತವಾಗಿ ಅರ್ಥೈಸಲು ಶಾಸನಗಳು ದಾರಿ ಮಾಡಿವೆ.
ಆದರೆ ಹಿಂಸಾತ್ಮಕ ಬೀದಿ ರಾಜಕೀಯದ ಅಲಗು ಮಾತ್ರ ಮೊಂಡಾಗಿದ್ದು, ಇದು ಭಾರಿ ಬದಲಾವಣೆಯ ಸಂಕೇತವಾಗಿದೆ.
ನನ್ನ ಈ ಸಿನೆಮಾಗೆ ಪ್ರಚಾರ ಬೇಕಿಲ್ಲ.
ಹೆಚ್ಚಿನ ವಿಚ್ಛೇದಿತ ಮುಸ್ಲಿಂ ಸ್ತ್ರೀಯರು ಅನಕ್ಷರಸ್ಥ ಬಡವರಾಗಿರುತ್ತಾರೆ.
ಚಿಲ್ಲರೆ ಸಮಸ್ಯೆಯಿಂದ ಪ್ರಯಾಣಿಕರು ಹಾಗೂ ಸಿಬ್ಬಂದಿ ಮಾತಿನ ಚಕಮಕಿ ನಡೆಸುವಂತಾಯಿತು.
ಹೀಗಾಗಿ ದಾಸ್ತಾನು ಮಾಡಲು ಸ್ಥಳಾವಕಾಶದ ಕೊರತೆ ಎದುರಾಗಿರುವುದರಿಂದ ಹೊಸದಾಗಿ ಖರೀದಿ ನಡೆಸುತ್ತಿಲ್ಲ’ ಎಂದರು.
ಕಾಣೆಯಾದ 6 ದಿನಗಳ ಬಳಿಕ ಬಾಲಕ ಪ್ರಜ್ಞಾಹೀನ ಸ್ಥಿತಿಯಲ್ಲಿ ಪತ್ತೆಯಾಗಿದ್ದ.
ಶಿಕ್ಷಣ, ಕೌಶಲ ಇಲ್ಲವೆಂದರೆ ಆರ್ಥಿಕ ಸಬಲೀಕರಣ ಆಗುವುದಿಲ್ಲ.
ಅವರ ಟೀಕೆಗಳನ್ನು ಸ್ವಾಗತಿಸಿ ಕೆಲಸ ಮಾಡಿ ತೋರಿಸುತ್ತೇನೆ ಎಂದರು.
ಸಾರ್ವಜನಿಕ ಆಸ್ಪತ್ರೆಗಳ ಬಗೆಗೆ ಎಷ್ಟೇ ಟೀಕೆಗಳು ವ್ಯಕ್ತವಾದರೂ ಆರೋಗ್ಯ ಸುಧಾರಣೆ ಕುರಿತು ಸರ್ಕಾರ ತೋರಿದ ಬದ್ಧತೆಯನ್ನು ಮೆಚ್ಚಬೇಕು.
‘ಬಂಗೊಲೋರು’ ಎಂದು ಕರೆದಂತೆ ಕೆಲವರಿಗೆ ಈ ಹೆಸರು ಅಪರಿಚಿತ.
ಅದು ಕೋಣೆಯಲ್ಲಿರುವ ಗಾಳಿಯನ್ನು ಹೀರಿ ಶುದ್ಧ ಮಾಡಿ ವಾಪಸ್ಸು ಮಾಡುತ್ತದೆ.
ನೋಟು ಹಿಂಪಡೆತದ ಬಗ್ಗೆ ಶಿವಾಜಿ ಕುಡಿ ನೈಜ ಪರಿಸ್ಥಿತಿಯನ್ನು ಧ್ವನಿಸಿದ್ದಾರೆ: ಶಿವಸೇನೆನೋಟು ಹಿಂಪಡೆತದ ಅವಧಿ ಮುಗಿದ ಮೇಲೆ ಪರಿಸ್ಥಿತಿ ಸುಧಾರಿಸದೆ ಹೋದರೆ ಜನ ಬ್ಯಾಂಕ್ ಗಳನ್ನು ಲೂಟಿ ಮಾಡಲಿದ್ದಾರೆ ಎಂದು ಎನ್ ಸಿ ಪಿ ಸಂಸದ ಉದಯನ್ ರಾಜೇ ಭೋಸಲೆ ಹೇಳಿರುವುದನ್ನು..
ತನ್ನ ಚಾಚಾ; ಅಕ್ಕ-ಭಾವ, ಅವರ ಮಗ; ಮನೆಗೆಲಸದವಳು ಹಾಗೂ ಅವಳ ಪತಿ ಎಲ್ಲರನ್ನೂ ನಿರ್ಭಾವುಕನಾಗಿ ಕೊಲ್ಲುವ ಪಾತ್ರ ಒಂದು.
ಕನಿಷ್ಠ ನಂಬಿಕೆ ಇಲ್ಲದವರು ಮಾತ್ ಮಾತಿಗೂ ‘ದೇವ್ರೇ’ ಅಂತ ಅವನನ್ನ ಕರೆದು ತೊಂದರೆ ಕೊಡಲ್ಲ.
ಹಣಕಾಸಿಗೆ ಸಂಬಂಧಿಸಿದ ಸಮಸ್ಯೆಗಳನ್ನು (ದೂರವಾಣಿ ಸಂಖ್ಯೆ ಸಹಿತ) ಪತ್ರದಲ್ಲಿ ಬರೆದು ಕಳುಹಿಸಿ, ಪರಿಣತರಿಂದ ಸೂಕ್ತ ಉತ್ತರ ಪಡೆಯಬಹುದು.
ಹಾಗೇ ಸ್ವಲ್ಪ ಹೊತ್ತು ಒಲೆಯಲ್ಲಿರಲಿ.
ಮಂಡ್ಯ, ತುಮಕೂರು ಜಿಲ್ಲೆಯಲ್ಲಿ ಉತ್ತಮವಾಗಿ ಘಟಕ ನಿರ್ಮಿಸಲಾಗಿದೆ ಹಾಗೂ ಉತ್ತಮ ನಿರ್ವಹಣೆ ಮಾಡಲಾಗುತ್ತಿದೆ.
ಈ ನರಜಾಲಗಳ ಸಹಾಯದಿಂದಲೇ ಸಾಮಾನ್ಯ ಮಗು ಮೊದಲ 30 ದಿನಗಳಲ್ಲಿ ಶಬ್ದವನ್ನು ಗ್ರಹಿಸುವ, ತಾಯಿಯನ್ನು ಗುರುತಿಸುವ ಸಾಮರ್ಥ್ಯ ಹೊಂದುತ್ತದೆ.
​ ರಾಜ್ಯದಲ್ಲಿ ಕಾಂಗ್ರೆಸ್‌ ಸರ್ಕಾರ ಅಧಿಕಾರಕ್ಕೆ ಬಂದ ಬಳಿಕ ಸಾರಾಯಿ ಆರಂಭಿಸುತ್ತದೆ ಎನ್ನುವ ಆಸೆ ಬಹಳಷ್ಟಿತ್ತು.
ಹಳೆಯ ₹500 ಮುಖಬೆಲೆಯ ನೋಟುಗಳನ್ನು ಬೀಜ ಕೊಳ್ಳಲು ಬಳಸುವ ಅವಕಾಶ ಕಲ್ಪಿಸಲಾಗಿದ್ದು, ಈ ಮೂಲಕ ರಬಿ ಕಾಲದ ಬೆಳೆ ಬೆಳೆಯಲು ರೈತರಿಗೆ ಅಗತ್ಯ ವ್ಯವಸ್ಥೆಗೆ ಸರ್ಕಾರ ಮುಂದಾಗಿದೆ.
ಶಾಸಕರು ಮತ್ತು ಸಚಿವರು ತಮ್ಮ ಮಾತು ಕೇಳುವ, ‘ಜೀ ಹುಜೂರ್‌’ ಎನ್ನುವ ಅಧಿಕಾರಿಗಳನ್ನೇ ತಮ್ಮ ಕ್ಷೇತ್ರ ವ್ಯಾಪ್ತಿಯ ಕಚೇರಿಗಳಿಗೆ ಹಾಕಿಸಿಕೊಳ್ಳುತ್ತಾರೆ.
ಶ್ರೀಮಂತ ಕುಟುಂಬದವಳಾಗಿದ್ದು, ಮಗುವನ್ನು ಕೊಂದು ತನ್ನ ಮಗು ನಾಪತ್ತೆಯಾಗಿದೆ ಎಂದು ನಾಟಕವಾಡಿದ್ದಳು.
ಅವರ ಎರಡನೇ ಅವಧಿ ವಿಶ್ವಬ್ಯಾಂಕಿನ ಅಧ್ಯಕ್ಷರಾಗಿ ಮುಂದಿನ ವರ್ಷ ಜುಲೈ 1ರಂದು ಆರಂಭವಾಗಲಿದೆ.
ಈಗಾಗಲೆ ಬಿಡುಗಡೆಯಾದ ಬೆಳೆವಿಮೆ ಹಣವನ್ನು ರೈತನ ಖಾತೆಗಳಿಗೆ ಜಮೆ ಮಾಡಬೇಕು.
ಹೀಗಾಗಿ ಅವರು ಬಂದಿದ್ದೇ ಲಾಭ ಅಂತ ಕಡಿಮೆ ಬೆಲೆಗೆ ಮಾರಾಟ ಮಾಡಲು ಮುಂದಾದರೆ, ದರ ಇಳಿಕೆ ಖಂಡಿತಾ ಎನ್ನುತ್ತಾರೆ.
ಅನೇಕ ಮಂದಿ ಆ ಕೆಲಸ ಮಾಡಿದ್ದರು.
ಆಂಧ್ರಶೈಲಿ ಸೋರೆಕಾಯಿ ಪಲ್ಯ ಮಾಡುವ ವಿಧಾನ ನಗರೋಟಾ ಉಗ್ರ ದಾಳಿಯ ಹುತಾತ್ಮರಿಗೆ ಅಂತಿಮ ಗೌರವ ಸಮರ್ಪಣೆ ಕರ್ನಾಟಕದಲ್ಲಿ ಶಾಲೆಗೆ ಹೋಗದಿರುವ ಮಕ್ಕಳ ಸಂಖ್ಯೆ 1.6 ಲಕ್ಷ: ಸಮೀಕ್ಷೆ ವರದಿಶಾಲೆಯಿಂದ ಹೊರಗುಳಿದಿರುವ ಮಕ್ಕಳ ಸಂಖ್ಯೆ ಕರ್ನಾಟಕದಲ್ಲಿ 9,468 ಎಂದು ರಾಜ್ಯ ಸರ್ಕಾರ..
ಏಕೆಂದರೆ ಅದು ಅಂತಹ ಭಾವನೆ (ಸಹೋದರತೆಯ) ಬೆಳೆಸಲು ತೀರಾ ತಾರ್ಕಿಕ ಮಾರ್ಗವಾಗಿದೆ.
ಬಹುತೇಕ ಮುಂದಿನ ದೃಶ್ಯ ಏನೆಂಬುದನ್ನು ಪ್ರೇಕ್ಷಕ ಊಹೆ ಮಾಡಿಕೊಳ್ಳಲೇನೂ ಅಡ್ಡಿಯಿಲ್ಲ.
ಕ್ಷತ್ರಿಯ, ಇಲಾಖೆಯ ಹುಬ್ಬಳ್ಳಿ ವಿಭಾಗದ ಜಂಟಿ ಮಹಾ ನಿರ್ದೇಶಕ ಎ.ಜಿ. ಪಾಟೀಲ್‌ ತಪಾಸಣೆ ವೇಳೆ ಇದ್ದರು.
ಆದ್ದರಿಂದ ಸ್ವರ್ಗದ ದೇವಸ್ಥಾನವೆಂದು ಕರೆಯುತ್ತಾರೆ.
ಮಹಿಳೆಯರ ಸಬಲೀಕರಣ ಆರ್ಥಿಕ ಬದಲಾವಣೆಗೆ ದಾರಿಯಾಗಿದೆ.
ಪತ್ರಕರ್ತರ ಹತ್ಯೆಗೆ ಸಂಚು: 13 ಅಪರಾಧಿಗಳಿಗೆ ಐದು ವರ್ಷ ಜೈಲು ಶಿಕ್ಷೆಪತ್ರಕರ್ತರು, ರಾಜಕಾರಣಿಗಳು, ಉದ್ಯಮಿಗಳು ಹಾಗೂ ಹಿಂದೂ ಸಂಘಟನೆಯ ಮುಖಂಡರ ಹತ್ಯೆಗೆ ಸಂಚು ರೂಪಿಸಿದ್ದ ಪ್ರಕರಣಕ್ಕೆ..
ಭಾರತದಂಥ ಬಡ ದೇಶಗಳ ಪ್ರಜಾಪ್ರಭುತ್ವದ ವಿಶೇಷ ಏನು ಎಂದರೆ ಹೀಗೆ ಹಣಕ್ಕೆ ಕೈ ಚಾಚುವ ಜನರೇ ಮತಗಟ್ಟೆಗೂ ಹೋಗಿ ತಮ್ಮ ಹಕ್ಕನ್ನು ಚಲಾಯಿಸುತ್ತಾರೆ.
ಅವರಿಗೆ ನನ್ನ ಮೇಲೆ ಆಸಕ್ತಿ ಇತ್ತು.
ಆದರೆ ಮಡೇನೂರು ಜೈವಿಕ ಇಂಧನ ಉದ್ಯಾನವನಕ್ಕೆ ಬುಧವಾರ ಭೇಟಿ ನೀಡಿದ್ದ ಕರಂದ್ಲಾಜೆ ಅವರನ್ನು ಸ್ವಾಗತಿಸಿಲಿಟ್ಟಿದ್ದ ಫಲಕದಲ್ಲಿ ಮಾತ್ರ ಶ್ರೀಮತಿ ಶೋಭಾ ಕರಂದ್ಲಾಜೆ ಎಂದು ಬರೆದಿದ್ದು ಮೊಗಕ್ಕೆ ರಾಚುತ್ತಿತ್ತು.
ಸರಳಾ ಇನ್ನೇನು ಹಾಗೇ ಮಾತು ಶುರುಮಾಡುತ್ತಾರೆ ಅಂದುಕೊಂಡರೆ ಸರಳಾ ಹಾಗೆಲ್ಲಾ ಏನೂ ಮಾಡಲಿಲ್ಲ, ಸಧ್ಯ!
ಬಿಜೆಪಿಯವರು ಒಟ್ಟು ಪ್ರಚಾರ ರಂಗದಿಂದ ಹಿಂದೆ ಬಿದ್ದಂತೆ ಕಂಡರು.
ಅಧ್ಯಕ್ಷತೆ ವಹಿಸಿದ ಸಾಹಿತಿ ಎಂ.
ವಾರದ ಹಿಂದೆ ಮೃತ ತಿಪ್ಪೇಸ್ವಾಮಿ ಇದ್ದಕ್ಕಿದ್ದಂತೆ ಕಣ್ಮರೆಯಾಗಿದ್ದ.
ಇದರ ಕೆಟ್ಟ ಜೆರಾಕ್ಸ್ ಕಾಪಿ ಕನ್ನಡದ ‘ಬಿಗ್ ಬಾಸ್’.
ರಹೀಲ್‌ ಷರೀಫ್‌ ಅಭಿಮಾನಿ ಆತ್ಮಹತ್ಯೆ ಇಸ್ಲಾಮಾಬಾದ್‌(ಪಿಟಿಐ): ಪಾಕಿಸ್ತಾನ ಸೇನೆಯ ಮಾಜಿ ಮುಖ್ಯಸ್ಥ ರಹೀಲ್‌ ಷರೀಫ್‌ ಅವರ ಸೇವಾವಧಿ ವಿಸ್ತರಣೆ ಮಾಡಿಲ್ಲ ಎಂದು ಅಭಿಮಾನಿಯೊಬ್ಬರು ವಿಷ ಕುಡಿದು ಆತ್ಮಹತ್ಯೆ ಮಾಡಿಕೊಂಡಿದ್ದಾರೆ.
ಆಗ ನಿಜಾಮ ‘ಅದಕ್ಕಾಗಿ ಏಕೆ ಅಳುತ್ತೀರಿ.
ಮೊದಲ ಹಂತದಲ್ಲಿ 25 ಲಕ್ಷ ರೂಪಾಯಿ ಮಂಜೂರು ಮಾಡಿದೆ.
ನಮ್ಮನ್ನು ವಿಶ್ವಾಸಕ್ಕೆ ತೆಗೆದುಕೊಳ್ಳಲು ಆ ನಾಯಕನಿಗೆ ಸಾಧ್ಯವಿದೆ.
ಇಷ್ಟೆಲ್ಲ ನಡೆದಿದ್ದು ಇತ್ತೀಚಿನ 30 ವರ್ಷಗಳ ಅವಧಿಯಲ್ಲಿ’ ಎಂದು ಅವರು ವಿವರಿಸಿದರು.
ಮಂಗಳೂರಿನ ಮಾರ್ನಮಿಕಟ್ಟೆಯ ಬ್ಲಾನಿ ಡಿಸೋಜ ಅವರ ಮನೆಯ ಟೆರೇಸ್‌ ಮೇಲೆ ಕಾಬುಲ್ ದ್ರಾಕ್ಷಿ ಗೊಂಚಲು ಗೊಂಚಲಾಗಿ ತೂಗತೊಡಗಿದಾಗ ಊರಿಗೆ ಊರೇ ಅಚ್ಚರಿ ಪಟ್ಟಿತು.
ಈ ಕಟ್ಟಡಗಳನ್ನು ಮನೋರಂ ಜನಾ ಕೇಂದ್ರದ ಅಧ್ಯಕ್ಷ ಡಾ।
ಅದಕ್ಕೆ ನೀಡುವ ಇಲಿ, ಕೋಳಿಮರಿ ಮುಂತಾದಮಗಳನ್ನು ನೀರಿನಲ್ಲಿ ಎಳೆದುಕೊಂಡು ಅದನ್ನು ಹೊಡೆದು ತಿನ್ನುಮದು ಸಾಮಾನ್ಯ.
"ದೇಶದಲ್ಲಿ ಹಿಂದೂಗಳ ಜನಸಂಖ್ಯೆಯನ್ನು ಹೆಚ್ಚಿಸಿಕೊಳ್ಳುವ ಅಗತ್ಯ ಇದೆ.
ಅಮೆರಿಕದ ಮುಖ್ಯವಾಹಿನಿಯ ರಾಜಕೀಯ ದೃಷ್ಟಿಕೋನಕ್ಕೆ ಅನುಗುಣವಾಗಿ ಈ ಹಾಲಿವುಡ್‌ನ ಖಳನಾಯಕರಿರುತ್ತಾರೆ.
ವ್ಯಕ್ತಿಗಳು ಬರುತ್ತಾರೆ, ಹೋಗುತ್ತಾರೆ.
ಈ ಹಂತದಲ್ಲಿ ಸೈನಾ ಸತತ ನಾಲ್ಕು ಪಾಯಿಂಟ್ಸ್‌ ಸಂಗ್ರಹಿಸಿ ತೀವ್ರ ಪೈಪೋಟಿ ಒಡ್ಡಿದರು.
ಆಧುನಿಕ ಶಿಕ್ಷಣವು ಜನಸಾಮಾನ್ಯರಲ್ಲಿ ಆರೋಗ್ಯ ಕುರಿತ ಅರಿವನ್ನು ಮೂಡಿಸುವುದರಲ್ಲಿ ಮುಖ್ಯ ಪಾತ್ರ ವಹಿಸುತ್ತದೆ ಎನ್ನುವುದು ನಮ್ಮ ಕಣ್ಣೆದುರಿಗಿದೆ.
ಭಾವನೆಗಳು ನಮ್ಮ ದೈಹಿಕ ಆರೋಗ್ಯವನ್ನು ಕಾಪಾಡುವಲ್ಲಿ ಮಹತ್ವದ ಸ್ಥಾನ ಪಡೆದಿವೆ.
ಧರ್ಮ ಮತ್ತು ಅದು ನೀಡುವ ಅಧಿಕಾರದ ಹೆಸರಿನಲ್ಲಿ ನಡೆಸುವ ದಬ್ಬಾಳಿಕೆಯ ಪದ್ಧತಿಗಳು ಮಹಿಳೆಯರನ್ನು ದೈಹಿಕವಾಗಿ ಮತ್ತು ಮಾನಸಿಕವಾಗಿ ಜರ್ಜರಿತವಾಗಿಸುತ್ತವೆ.
ಜೋರು ಮಳೆಯ ನಡುವೆ ಒಮ್ಮೆ ಮಿಂಚಿದಾಗ ನಿನ್ನ ಕಣ್ಣುಗಳಲ್ಲಿ ನೀರು ತುಂಬಿಕೊಂಡಿದ್ದದ್ದು ಕಂಡಿತು.
ಪರ್ಸೀಡ್ ಉಲ್ಕಾಪಾತಕ್ಕೆ ಸ್ವಿಫ್ಟ್ ಟಟ್ಟ್‌ಲ್ ಎಂಬ ಧೂಮಕೇತು ಕಾರಣ.
ಸಂಸಾರ ಸುಖವು ತೃಪ್ತಿಕರವಾಗಿದ್ದು ವಿಶೇಷ ಸಂಭ್ರಮವಿದ್ದರೂ ಹೆಚ್ಚಿನ ಪ್ರಗತಿಯಿಲ್ಲ.
ಅಲ್ಲಿ ಹಣ್ಣು ಮತ್ತು ಅದರ ಜ್ಯೂಸ್ ಮಾರಾಟ ಆರಂಭಿಸಿದರು.
ಹಾಸನ ಹಾಗೂ ಹೊಳೆನರಸೀಪುರ ಪಟ್ಟಣದಲ್ಲಿ ತಲಾ ೧೦೦೦ ಮನೆಗಳ ನಿರ್ಮಾಣಕ್ಕೆ ದೇವೇಗೌಡರು ಮಂಜೂ ರಾತಿ ಕೊಡಿಸಿದರು.
ಇಂದು ಮನುಷ್ಯ ಪ್ರಕೃತಿ ವಿರುದ್ಧ ಚಲ್ಲಾಟ ಮಾಡುವುದರಿಂದ ಮಳೆಯ ಪ್ರಮಾಣ ಕಡಿಮೆ ಆಗುತ್ತಾ ಇದೆ.
ಸೋಮಶೇಖರನ ತಂದೆಯ ಮಾನಸಿಕ ಸ್ಥಿತಿ ಸರಿ ಇಲ್ಲ (ಪತ್ನಿ ತೀರಿಕೊಂಡ ನಂತರ)’ ಎಂದು ಅವರು ತಿಳಿಸಿದರು.
ಆದರೆ ಅಸಹಿಷ್ಣುತೆಗೆ ಹತ್ತೊಡಲಿನಲ್ಲಿ ಮೂಡಿದ ಹತ್ತವತಾರಗಳು ಇವೆ.
ಒಪ್ಪಂದ ಪ್ರಕ್ರಿಯೆಯಲ್ಲಿ ರಾಫೆಲ್ ಜೆಟ್ ತಯಾರಕ ಸಂಸ್ಥೆ ಡಸ್ಸಾಲ್ಟ್ ಏವಿಯೇಷನ್ ಸೇರಿದಂತೆ ಫ್ರೆಂಚ್ ನ ಹಲವು ಸಂಸ್ಥೆಗಳ ಸಿಇಒ ಗಳು ಭಾಗಿಯಾಗಲಿದ್ದಾರೆ.
ಕೊನೆಗೂ ಮಾಧ್ಯಮ ಪ್ರಜಾತಾಂತ್ರಿಕ ವ್ಯವಸ್ಥೆಯೊಂದರಲ್ಲಿ ಪ್ರಸ್ತುತವಾಗಿ ಉಳಿಯುವುದು ಸತ್ಯವನ್ನು ಪರಾಂಬರಿಸುವ ಶಕ್ತಿಯ ಮೂಲಕ ಮಾತ್ರ.
ಸ್ವಾತಂತ್ರ್ಯ ನಂತರ ಸುಮಾರು ೪೦ ವರ್ಷಗಳ ಕಾಲ ಈ ದೇಶವನ್ನಾಳಿದ ಕಾಂಗ್ರೆಸ್‌ ಪಕ್ಷ ದಲಿತರ ಬಗ್ಗೆ ಬಾಯಿ ಮಾತಿನ ಅನುಕಂಪ ತೋರಿಸಿತೇ ಹೊರತು ಇವರ ಅಮೂಲಾಗ್ರ ಬದಲಾವಣೆಗಾಗಿ ಎಂದೂ ಪ್ರಯತ್ನಿಸಲಿಲ್ಲ ಎಂಬುದು ಅನೇಕ ಬಾರಿ ಸಾಬೀ ತಾಗಿದ್ದು, ಈಗ ಈ ಮಸೂದೆಯು ಸಂವಿಧಾನದ ಆಶಯಕ್ಕೆ ಎಸಗಿದ ಅಪಚಾರವಾಗಿದೆ.
ದೇವಾಲಯಕ್ಕೆ ಸಾಗುವ ಮಾರ್ಗದ ಉದ್ದಕ್ಕೂ ರಸ್ತೆಯ ಇಕ್ಕೆಲಗಳಲ್ಲಿ ಸ್ವಾಗತ ಕಮಾನು ಹಾಕಲಾಗಿತ್ತು.
ಮೊದಲರ್ಧದಲ್ಲಿ ತುಂಬಿಕೊಂಡ ಕಾಲೇಜು ದೃಶ್ಯಗಳು, ಚಿತ್ರದ ಗತಿಗೆ ಯಾವ ಕೊಡುಗೆಯನ್ನೂ ಕೊಡುವುದಿಲ್ಲ.
‘ಕಾನ್ಸ್ ಅಂತರರಾಷ್ಟ್ರೀಯ ಚಲನಚಿತ್ರೋತ್ಸವಕ್ಕೆ ಪ್ರವೇಶ ಪಡೆದ ಮೊದಲ ಕಿರುಚಿತ್ರ ಸುಳ್ಳೇ ಸತ್ಯ’ ಎಂದು ಅವರು ಹೆಮ್ಮೆಯಿಂದ ಹೇಳುತ್ತಾರೆ.
ಬಳ್ಳಾರಿಯ ವಿಶ್ವವಿದ್ಯಾಲಯಕ್ಕೆ ಕೃಷ್ಣದೇವರಾಯರ ಹೆಸರು ಸೇರಿದಂತೆ ವಿವಿಧ ವಿಶ್ವವಿದ್ಯಾಲಯ ಗಳಿಗೆ ವಿವಿಧ ಹೆಸರು ಇಡಲಾಗಿದೆ.
ಕಾನ್ಶಿರಾಮ್ ಅವನ ಕೋರ್ಟಿನ ವೆಚ್ಚವನ್ನು ನೋಡಿ ಕೊಂಡರು; ಅಧಿಕಾರಿಗಳಿಗೆ, ಮಂತ್ರಿಗಳಿಗೆ ಪ್ರಕರಣವನ್ನು ವಿವರಿಸಿದರು.
ಮೈಸೂರಿಗೆ ಓದಲೆಂದು ಬಂದ ರಶ್ಮಿಗೆ ಕನ್ನಡ ಕಬ್ಬಿಣದ ಕಡಲೆಯಾಗಿತ್ತು.
ಭಾರತದ ವಾಯುಪಡೆಗೆ ಎಸ್-400 ಟ್ರಯಂಫ್ ಬಲ ಪ್ರೊಪೋಸಲ್‏ಗೆ ನಿರೀಕ್ಷಿಸುತ್ತಿದ್ದೀರಾ?
ಜತೆಗೆ ನಿರುಪಯುಕ್ತ ವಸ್ತುಗಳೆಂದು ನಾವು ಬಿಸಾಕುವ ವಸ್ತುಗಳು ಸಹ ಇಲ್ಲಿ ಅಲಂಕಾರಿಕ ವಸ್ತುಗಳಾಗಿವೆ.
ಇದರ ಪ್ರಕಾರ ಪ್ರೌಢಶಾಲೆಗಳಲ್ಲಿ ಕನ್ನಡವೊಂದೇ ಪ್ರಥಮ ಭಾಷೆ.
ಆದ್ದರಿಂದ ಕನ್ನಡ ಉಳಿಸುವ ಮತ್ತು ರಕ್ಷಿಸುವ ದಿಕ್ಕಿನಲ್ಲಿ ಹೋರಾಟಗಳು ನಡೆಯಲೇಬೇಕು.
ನಂತರ ನಾನು ಕೆಲವು ತಪ್ಪುಗಳನ್ನು ಮಾಡಿದೆ.
ಒಲವಿನೊರತೆ ಪದವನ್ನು ಬಿಡಿಸಿ ಬರೆದಾಗ ‘ಒಲವಿನ+ಒರತೆ’ ಆಗುತ್ತದೆ.
ಯೋಗದ ಏಳನೇಯ ಮೆಟ್ಟಿಲಾದ ಧ್ಯಾನದ ತಂತ್ರಗಳ ಮೂಲಕ ಸಮತೋಲನದ ಗುರಿ ಯನ್ನು ಸಾಧಿಸಬಹುದು.
ಇವು ದೇಶದ ನೃತ್ಯ ಪ್ರಕಾರಗಳಲ್ಲೇ ಭಿನ್ನವಾದವು.
ದ ಬಗ್ಗೆ ಪ್ರತಿಕ್ರಿಯೆ ನೀಡಿದ ವರುಣ್ ಗಾಂಧಿ, ಇದು ಅಸಂಬದ್ಧ.
ರಾಜೇಗೌಡ, ಚನ್ನವೀರಪ್ಪ ಮುಂತಾದವರು ಕಾಂಗ್ರೆಸ್‌ ಬಿಟ್ಟು ದಳ(ಎಸ್‌)ಗೆ ಹೋಗಿದ್ದರಿಂದಾಗಿ ಹಾಸನದ ಸುತ್ತಮುತ್ತಲ ಜನರು ಕಾಂಗ್ರೆಸ್‌ ಬಗ್ಗೆ ಒಲವನ್ನು ಕಡಿಮೆ ಮಾಡಿಕೊಂಡಂತೆ..
ಹೊಲದಲ್ಲಿ ಕೆಲಸ ಮಾಡುವ ಕೃಷಿಕ ಮಹಿಳೆಯರು ಉಟ್ಟಿದ್ದೂ ಸೀರೆಗಳನ್ನೇ.
ಸಾಮಾಜಿಕ ನ್ಯಾಯ ಸಮಿತಿ ಅಧ್ಯಕ್ಷ ಧರ್ಮಪ್ಪ, ಇಒ ಚಂದ್ರಶೇಖರ್, ಸದಸ್ಯರು ಹಾಜರಿದ್ದರು.
ಭೂದಾಖಲೆಗಳ ಡಿಜಿಟಲೀಕರಣ ಪೂರ್ವ ಯುಗದಲ್ಲಿ ಕೇಳುತ್ತಿದ್ದ ಅದೇ ಸಮಸ್ಯೆಗಳನ್ನೂ ಈಗಲೂ ಚರ್ಚಿಸಲಾಗುತ್ತಿದೆ.
ಕಂದಾಯ ಮಂತ್ರಿಯಾಗಿ ಪೂರ್ಣಯ್ಯ, ಹಣಕಾಸು ಮಂತ್ರಿಯಾಗಿ ಕೃಷ್ಣರಾವ್‌, ಪೊಲೀಸ್‌ ಮಂತ್ರಿಯಾಗಿ ಶಾಮರಾವ್‌, ಆಪ್ತ ಸಹಾಯಕನಾಗಿ ಸುಬ್ಬರಾವ್‌ ಇದ್ದರು.
ಉಡುಪಿ ಚಲೋ ಮಾಡಿದವರು ಕೃಷ್ಣ ಮಠಕ್ಕೆ ಮುತ್ತಿಗೆ ಹಾಕುವ ಬಹಿರಂಗ ಘೋಷಣೆ ಮಾಡಿದರು.
ತಮಿಳುನಾಡಿಗೆ ಕಾವೇರಿ ನೀರು ಬಿಡಲು ಸಾಧ್ಯವೇ ಇಲ್ಲ ಎಂದು ರಾಜ್ಯ ಸರ್ಕಾರದ ಮುಖ್ಯ ಕಾರ್ಯದರ್ಶಿ ಅರವಿಂದ್ ಜಾದವ್ ಅವರು ವಾದಿಸಿದ್ದರು.
ಇದರಿಂದ ನೋವು ಕಡಿಮೆಯಾಗುವುದು ಮತ್ತು ತಪಾಸಣೆ ಸಂದರ್ಭದಲ್ಲಿ ಅಸ್ವಸ್ಥತೆ ಕಡಿಮೆಯಾಗುತ್ತದೆ.
ಪಾಲಕರಲ್ಲಿ ತೀವ್ರ ಆತಂಕ ಮೂಡಿಸಿದ್ದ ವಿದ್ಯಾರ್ಥಿ ಅಪಹರಣ ಪ್ರಕರಣ ಸುಖಾಂತ್ಯವಾಗಿದ್ದು, ಅಶೋಕ ನಗರ ಠಾಣೆ ಪೊಲೀಸರು ಸೋಮವಾರ ತಡರಾತ್ರಿ ನಾಲ್ವರು ಆರೋಪಿಗಳನ್ನು ಬಂಧಿಸುವಲ್ಲಿ ಯಶಸ್ವಿಯಾಗಿದ್ದಾರೆ.
22 ವರ್ಷದ ಮಂಕಡ್‌ ಚುರುಕಾಗಿ ಫೀಲ್ಡಿಂಗ್ ಮಾಡುತ್ತಾರೆ.
ನಾಲಿಗೆಗೆ ಮೂಳೆಗಳಿಲ್ಲ; ಆದರೆ ಎಂಥವರನ್ನೂ ಕುಗ್ಗಿಸುವ ಬಲವಾದ ಸಾಮರ್ಥ್ಯ ಅದಕ್ಕಿದೆ.
ಮಾನವ ಜನಾಂಗದ ಅರ್ಧದಷ್ಟು ಸಾಮರ್ಥ್ಯದ ಪ್ರಯೋಜನ ಪಡೆದುಕೊಳ್ಳುವುದನ್ನು ಕಳೆದುಕೊಂಡಿದ್ದೇವೆ.’
ರೈತರು ಮಹಾರಾಷ್ಟ್ರದ ಸಕ್ಕರೆ ಕಾರ್ಖಾನೆಗಳತ್ತ ಯಾಕೆ ಹೆಜ್ಜೆ ಹಾಕುತ್ತಾರೆ?
ತಮಿಳುನಾಡಿನ ತಿರುಚ್ಚಿಯ ಕೈಲಾಸಪುರಂನಲ್ಲಿರುವ ಬಿ.
ಜಿಲ್ಲೆಯಾದ್ಯಂತ ಕನ್ನಡ ತೇರು ‘ಕನ್ನಡ ನಾಡು–ನುಡಿಯ ಕುರಿತು ಜನರಲ್ಲಿ ಅರಿವು ಮೂಡಿಸಲು ಬಿಜೆಪಿಯಿಂದ ಜಿಲ್ಲೆಯಾದ್ಯಂತ ‘ಕನ್ನಡ ತೇರು’ ಕಾರ್ಯಕ್ರಮ ಹಮ್ಮಿಕೊಳ್ಳಲಾಗಿದೆ’ ಎಂದು ಬಿಜೆಪಿ ಜಿಲ್ಲಾ ಘಟಕದ ಅಧ್ಯಕ್ಷ ಕೆ.
ಎದುರಾಳಿಯ ತಂತ್ರಗಳಿಗೆ ಪ್ರತಿ ತಂತ್ರ ಹೆಣೆದು ಆಡಿದ ಅವರು ಮೂರು ಗೇಮ್‌ ಪಾಯಿಂಟ್ಸ್‌ಗಳನ್ನು ಕಾಪಾಡಿಕೊಂಡರು.
ಬೆಕ್ಕುಗಳ ಕುಣಿತಕ್ಕೂ ನೀರಿನ ಮಾಲಿನ್ಯಕ್ಕೂ ಸಂಬಂಧ ಇದೆಯೆಂಬುದು ಕೂಡ ಅನೇಕ ವರ್ಷ ಗೊತ್ತಾಗಿರಲಿಲ್ಲ.
ಪೊದೆಗಳ ಒಳಗೆ ಮಾನವರ ತಲೆ ಬುರುಡೆ, ದನದ ಕೊಂಬು, ಹಾವಿನ ಪೊರೆ ಇತರ ವಸ್ತುಗಳು ಕಂಡು ಬರುತ್ತವೆ.
ನಮ್ಮ ಮಕ್ಕಳು ಯಾವ ದಾರಿಯಲ್ಲಿ ನಡೆಯುತ್ತಿದ್ದಾರೆ, ಆ ದಾರಿ ಸರಿಯಾಗಿದೆಯಾ?
ಪ್ರತಿವರ್ಷ ಹಲವು ಮಹಿಳೆಯರು ಸೌಂದರ್ಯ ಸಾಧನಗಳಿಂದ ಕಣ್ಣಿನ ಸೋಂಕಿಗೆ ಒಳಗಾಗುತ್ತಾರೆ.
ಇನ್ನು ೧೫ ದಿನದಲ್ಲಿ ಕಾಡಾನೆ ಹಿಡಿಯಲು ಕಾರ್ಯಾಚರಣೆFriday, March 20th, 2009 ಹಾಸನ : ಇನ್ನು ೧೫ ದಿನದಲ್ಲಿ ಸಕಲೇಶಪುರ ಸುತ್ತಮುತ್ತ ಜನರ ಪ್ರಾಣಕ್ಕೆ ಸಂಚಕಾರ ತಂದಿರುವ ೨ ಪುಂಡಾನೆ ಹಿಡಿಯಲಾಗುವುದೆಂದು ಜಿಲ್ಲಾ ಉಪಅರಣ್ಯ ಸಂರಕ್ಷಣಾಧಿ ಕಾರಿ ಅಂಬಾಡಿ ಮಾಧವ್‌ ತಿಳಿಸಿದ್ದಾರೆ.
ಆದರೆ, ಸ್ತ್ರೀಯರು ಮನೆಗೇ ಸೀಮಿತವಾಗಿರಬೇಕು ಎನ್ನುವ ಸಂಘ ಪರಿವಾರದ ಮುಖಂಡರೇ ಈ ವಿಚಾರದ ಬಗ್ಗೆ ಮಾತನಾಡುತ್ತಿರುವುದು ಆಶ್ಚರ್ಯ.
ಅವರಿಗೆ ಸಮರ್ಪಕವಾಗಿ ಉತ್ತರ ನೀಡುವೆ’ ಎಂದು ಸವಾಲು ಹಾಕಿದ್ದಾರೆ.
ಗಿಡಗಳ ನಾಶ : ನಗರಸಭೆ ಗಮನ ಅಗತ್ಯ « Janatha Madhyama ಗಿಡಗಳ ನಾಶ : ನಗರಸಭೆ ಗಮನ ಅಗತ್ಯPosted on Monday, February 23rd, 2009 ಹಾಸನ : ಫೆ.
ಅವರ ಜೊತೆಗೆ ಬರುವವರಿಗೆ ಏನು ಲಾಭ?
ಸಂಶೋಧನಾ ಕ್ಷೇತ್ರದಲ್ಲಿಯೂ ಸಾಕಷ್ಟು ಕೆಲಸಗಳಾಗಬೇಕಾಗಿದೆ’ ಎಂದರು.
ಕೆಲ ಕಾಲ ಈ ಬಗೆಯ ಆರೋಗ್ಯವನ್ನು ಉಳಿಸಿಕೊಂಡಿದ್ದ ಅವರ ಮಗಳು ಇಂದಿರಾ ಗಾಂಧಿ ತುರ್ತುಪರಿಸ್ಥಿತಿಯ ಕಾಲದಲ್ಲಿ ವ್ಯಂಗ್ಯಚಿತ್ರಗಳೂ ಸೇರಿದಂತೆ ಎಲ್ಲ ಬಗೆಯ ಟೀಕೆಗಳನ್ನು ನಿಷೇಧಿಸಲು ಪತ್ರಿಕೆಗಳ ಮೇಲೆ ಸೆನ್ಸಾರ್‌ಶಿಪ್ ವಿಧಿಸಿದರು.
ರಾಜ್ಯದಲ್ಲಿ ಕಾನೂನು ಮತ್ತು ಸುವ್ಯವಸ್ಥೆ ಬಹುತೇಕ ಕುಸಿದು ಬಿದ್ದಿತ್ತು.
ಬಾಯಿಮಾತಿನಿ೦ದ, ಉದ್ದುದ್ದ ರಾಜಕೀಯ ಭಾಷಣಗಳಿ೦ದ, ಕವಿತೆ, ಕಾದ೦ಬರಿ, ಕಿರುಗತೆಗಳಿ೦ದ ಹಸಿದ ಹೊಟ್ಟೆ, ಹರಿದ ಬಟ್ಟೆ, ಮುರುಕು ಮನೆ, ಕೆಲಸವಿಲ್ಲದೆ ಕುಳಿತುಕೊಳ್ಳದೇ ಗುಳೆಗಟ್ಟಿಕೊ೦ಡು ಪರರಾಜ್ಯಗಳಿಗೆ ಹೋಗುವುದು ತಪ್ಪಲಾರದು!
ಕೊಯ್ಲು ಮಾಡಿದ ಹೂಗಳನ್ನು ಮೂರು ದಿನಗಳವರೆಗೂ ಇಡಬಹುದು.
ಈ ಹಿನ್ನಲೆಯಲ್ಲಿ ವಾಹನ ಸವಾರರು ಬದಲಿ ಮಾರ್ಗದ ಮೊರೆ ಹೋಗಿದ್ದು, ಕಿಮೀ ಗಟ್ಟಲೆ ಸುತ್ತಿ ಬಳಸಿ ಹೋಗಬೇಕಾದ ಅನಿವಾರ್ಯತೆ ಎದುರಾಗಿದೆ.
52 ಮಂದಿಗೆ ಕಚ್ಚಿದ ಬ್ಲ್ಯಾಕ್ ಕೋಬ್ರಾ: 3 ಜನರ ಸಾವುಉತ್ತರ ಪ್ರದೇಶದ ಪರಮ್ ಗ್ರಾಮದಲ್ಲಿ ವಿಷಸರ್ಪಗಳ ಕಾಟ ಹೆಚ್ಚಾಗಿದ್ದು, ಬ್ಲ್ಯಾಕ್ ಕೋಬ್ರಾವೊಂದು 52 ಮಂದಿಗೆ ಕಚ್ಚಿದ ಪರಿಣಾಮ ಮೂರು ಜನರು ಸಾವನ್ನಪ್ಪಿರುವ ಘಟನೆ..
ಕಟ್ಟಡದ ಸುತ್ತಲೂ ವಿಸ್ತಾರವಾದ ಸುಂದರ ನೀರಿನ ಕೊಳಗಳನ್ನು ನಿರ್ಮಿಸಲಾಗಿದೆ.
ಇನ್ನು ಟೆಸ್ಟ್ ನಲ್ಲಿ 900 ಅಂಕಗಳನ್ನು ಕಲೆ ಹಾಕಿದ ಸಾಧನೆಯನ್ನೂ ಅಶ್ವಿನ್ ಮಾಡಿದ್ದಾರೆ. 39 ಟೆಸ್ಟ್ ಪಂದ್ಯಗಳನ್ನು ಆಡಿರುವ ಅಶ್ವಿನ್ 220 ಗರಿಷ್ಠ ವಿಕೆಟ್ ಸಂಪಾದಿಸಿದ ಬೌಲರ್ ಎಂಬ ಹೆಗ್ಗಳಿಕೆಗೂ ಪಾತ್ರರಾಗಿದ್ದಾರೆ.
ಆದರೂ ತಮ್ಮೊಡನೆ ಜನತೆಯ ಚಳವಳಿಯಲ್ಲಿ ಸೇರಿರುವ ಜಡ್ಡು ಹಿಡಿದ ನಾಯಕರು ಮಾಗಹುದೆಂದು ಜೆ.
ಕರಾವಳಿ ಅಭಿವೃದ್ಧಿ ಪ್ರಾಧಿಕಾರದ ಅಧ್ಯಕ್ಷರಾಗಿ ನೇಮಕವಾದ ಮೇಲೆ ನಿವೇದಿತ್‌ ಆಳ್ವ ದಕ್ಷಿಣೋತ್ತರ ಕನ್ನಡದಲ್ಲಿ ಸಾಕಷ್ಟು ಕೆಲಸ ಮಾಡಿದ್ದಾರೆ.
ಇದು ಹೃದಯ, ಹೃದಯದಲ್ಲಿ ಮನೆ ಮಂದಿ ಸಂಸ್ಥಾಪಿಸಿಕೊಂಡೆ ಇರುವ ದೇವರುಗಳ ಪವಿತ್ರವಾದದ್ದೊಂದು ಗುಡಿ.
ಆಸ್ಪತ್ರೆಯಲ್ಲಿ ಕಾದು ಕುಳಿತ ದೊಡ್ಡ ಗಂಡು ನಾಯಿ ಆಪರೇಷನ್‌ ಥಿಯೇಟರ್‌ ಒಳಗಿನಿಂದ ಐದು ನಾಯಿಗಳನ್ನು ಹೊತ್ತು ತರುವ ಇಬ್ಬರನ್ನು ಕಂಡು ಸಂತಸಗೊಳ್ಳುತ್ತದೆ.
ಪತ್ನಿ ಅಂಜಲಿ ಮತ್ತು ಮಗಳು ಸಾರಾ ಸಮ್ಮುಖದಲ್ಲಿ ಸಚಿನ್ ಕೇಕ್ ಕತ್ತರಿಸುತ್ತಿರುವುದು. 82ನೇ ಕನ್ನಡ ಸಾಹಿತ್ಯ ಸಮ್ಮೇಳನದ ಚಿತ್ರಗಳು ಯುವರಾಜ್ ಸಿಂಗ್ - ಹಜೆಲ್ ಕೀಚ್ ಕಾಕ್ ಟೇಲ್ ಪಾರ್ಟಿ ವಿವಾಹ ಬಂಧನಕ್ಕೆ ಕಾಲಿಟ್ಟ ದಿಲೀಪ್-ಕಾವ್ಯ ಮಾಧನವನ್ ತಾರಾ ಜೋಡಿ ಡಾ.
ಆದರೆ ಈ ಬಗ್ಗೆ ಇನ್ನೂ ಯಾವುದೇ ಅಧಿಕೃತ ಮಾಹಿತಿಗಳು ದೊರೆತಿಲ್ಲ.
ಅವರು ಹಾಗೆ ಹೇಳಿದರೂ ತನಿಖಾಧಿಕಾರಿ ಬಳಿ ಬಂದು ಹೇಳಬೇಕಿತ್ತು.
ಕನ್ನಡ ಮತ್ತು ಸಂಸ್ಕೃತಿಯಂಥ ವಿಚಾರಗಳನ್ನು ನಿಭಾಯಿಸುವ ಇಲಾಖೆ ಕೂಡಾ ಇ–ಆಡಳಿತದಲ್ಲಿ ಗಮನಾರ್ಹ ಹೆಜ್ಜೆಗಳನ್ನಿಟ್ಟಿದೆ.
ಏರ್ ಇಂಡಿಯಾ ವಿಮಾನದ ಶುಭ್ ಯಾತ್ರಾ ನಿಯತಕಾಲಿಕದಲ್ಲಿ ಪುರಿ ಜಗನ್ನಾಥ ದೇವಾಲಯದ ಅಡುಗೆ ಮನೆಯಲ್ಲಿ ಮಾಂಸಾಹಾರ ಖಾದ್ಯಗಳನ್ನು ತಯಾರಿಸಲಾಗುತ್ತದೆ ಎಂದು ಪ್ರಕಟಿಸಲಾಗಿತ್ತು.
ನಾನು ತುಂಬಾ ಧನ್ಯಳಾದೆ'' ಎಂದು ಸನ್ನಿ ಬರೆದುಕೊಂಡಿದ್ದಾಳೆ.
ನನಗೆ ಅನ್ನಿಸುವಂತೆ ಎಡಪಂಥೀಯ ಇತಿಹಾಸಕಾರರ ಬೌದ್ಧಿಕ ಸಂಶೋಧನೆಯ ಬಗ್ಗೆಯೇ ಬಲಪಂಥೀಯರಿಗೆ ಮೂಲಭೂತವಾದ ಸಂದೇಹಗಳಿವೆ.
ತ್ರಿಕೂಟಮಹಾಮಂಟಪಗಳಿಂದ ಕೂಡಿದ ಈ ದೇಗುಲ ೧೮ ಕಂಬಗಳಿಂದ ಕೂಡಿದ್ದು ಸುಭದ್ರವಾಗಿತ್ತು.
ಆದರೆ ಮರಣೋತ್ತರ ಪರೀಕ್ಷೆ ವೇಳೆ ಕೊಲೆ ಮಾಡಿರುವ ಅಂಶ ಬೆಳಕಿಗೆ ಬಂದಿದೆ.
ಕೌಶಲಾಧಾರಿತ ಶಿಕ್ಷಣದ ಬಗ್ಗೆ ಶಿಫಾರಸುಗಳನ್ನು ಮಾಡಿರುವುದರಲ್ಲಿ ಈ ಸಮಿತಿಯೇ ಮೊದಲಲ್ಲ.
ಆಂಧ್ರಶೈಲಿ ಸೋರೆಕಾಯಿ ಪಲ್ಯ ಮಾಡುವ ವಿಧಾನ ನಗರೋಟಾ ಉಗ್ರ ದಾಳಿಯ ಹುತಾತ್ಮರಿಗೆ ಅಂತಿಮ ಗೌರವ ಸಮರ್ಪಣೆ ಎಸ್ ಬಿಐ ಗೃಹಸಾಲ ಬಡ್ಡಿ ದರ ಕಡಿತ; 6 ವರ್ಷಗಳಲ್ಲೇ ಇದು ಅತಿ ಕಡಿಮೆ!
ಆದರೆ ಧರ್ಮ ಎನ್ನುವುದು ವ್ಯಕ್ತಿಗತ ರುಚಿ/ಅಭಿರುಚಿ ಮತ್ತು ಆಯ್ಕೆಗೆ ಸಂಬಂಧಪಟ್ಟಿರುವುದೆ?
ಈತನ ಪವಾಡದಿಂದ ಮೂಕ ಮಾತನಾಡುತ್ತಾನೆ, ಹೆಳವ ನಡೆಯುತ್ತಾನೆ, ಮಾನಸಿಕ ಅಸ್ವಸ್ಥ ಗುಣಮುಖನಾಗುತ್ತಾನೆ ಎಂದೆಲ್ಲ ಬಿಂಬಿಸಲಾಗಿತ್ತು.
ಮಾನಸಿಕವಾದ ಒತ್ತಡ-ನೋವು ಉಂಟಾದಾಗ ‘ಪ್ರಥಮ ಚಿಕಿತ್ಸೆ’ ಯ ಅಗತ್ಯವನ್ನು ನಾವು ಮನಗಾಣಬೇಕು.
ಗ್ರಾಮೀಣ ಮಟ್ಟದಲ್ಲಿ ಕಳಪೆ ಗುಣಮಟ್ಟದ ಶಿಕ್ಷಕರನ್ನು ನೇಮಿಸುವ ಬದಲು ಸರ್ಕಾರಿ ಶಿಕ್ಷಕರ ತರಬೇತಿ ಸಂಸ್ಥೆಗಳನ್ನು ಹೆಚ್ಚಿಸಿ ಸರಿಯಾದ ತರಬೇತಿ ನೀಡಿ ಗುಣಮಟ್ಟದ ಶಿಕ್ಷಕರನ್ನು ನೇಮಿಸಬೇಕು ಎನ್ನುತ್ತಾರೆ.
ತಮಿಳುನಾಡಿಗೆ ಸೆ.20ರವರೆಗೆ ನಿತ್ಯ 12 ಸಾವಿರ ಕ್ಯುಸೆಕ್‌ ನೀರು ಹರಿಸಬೇಕೆಂದು ಸೋಮವಾರ ಸುಪ್ರೀಂ ಕೋರ್ಟ್‌ ನೀಡಿದ ತೀರ್ಪಿನ ವಿರುದ್ಧ ಮತ್ತು ತಮಿಳುನಾಡಿನಲ್ಲಿ ಕನ್ನಡಿಗರ ಮೇಲೆ ಹಲ್ಲೆ ನಡೆಸಿದ್ದನ್ನು ಖಂಡಿಸಿ ಪ್ರತಿಭಟನಕಾರರು ರೊಚ್ಚಿಗೆದ್ದ ಪರಿಣಾಮ ಬೆಂಗಳೂರು ಸಹಿತ ಕಾವೇರಿ ಕಣಿವೆ ಪ್ರದೇಶ ಹೊತ್ತಿ ಉರಿಯಿತು.
ಇದೇ ರೀತಿ ರಾಷ್ಟ್ರೀಯ ಶೇರು ಮಾರುಕಟ್ಟೆಯ ನಿಫ್ಟಿ ಸೂಚ್ಯಂಕ ಕೂಡ 31.60 ಅಂಕಗಳ ನಷ್ಟಕ್ಕೆ ಗುರಿಯಾಗಿ ದಿನದ ವಹಿವಾಟನ್ನು 8,192.90 ಅಂಕಗಳ ಮಟ್ಟದಲ್ಲಿ ಕೊನೆಗೊಳಿಸಿತು.
ಕನ್ನಡ ಹೋರಾಟಕ್ಕೆ ಒಂದು ಪರಂಪರೆಯಿದೆ.
ಸಾಹಿತಿ ಗಿರೀಶ್‌ ಕಾರ್ನಾಡ್‌ ಅವರು ಅನಾರೋಗ್ಯದ ನಡುವೆಯೂ ಸತ್ಯಾಗ್ರಹದಲ್ಲಿ ಭಾಗವಹಿಸಿ ಹೋರಾಟಕ್ಕೆ ಬೆಂಬಲ ಸೂಚಿಸಿದರು.
ಎಂದು ಆತಂಕ ವ್ಯಕ್ತಪಡಿಸುತ್ತಾರೆ 53 ವರ್ಷದ ಜಯ್ ಲಿಪಿಂಗ್.
ಬಿಳಿಕೆರೆಯ ಪ್ರಾಥಮಿಕ ಆರೋಗ್ಯ ಕೇಂದ್ರದವರ ಸಲಹೆಯ ಮೇರೆಗೆ..
ಕಾನೂನು ಸಲಹೆಗಾರ ಬಂಧನPosted on Wednesday, February 11th, 2009 ಹಾಸನ : ಕರ್ನಾಟಕ ರಾಜ್ಯ ಹಣಕಾಸು ನಿಗಮದ ನಗರ ಕಾನೂನು ಸಲಹೆಗಾರ ಡಿ.
ಇವಕ್ಕೆ ಇದೇ ಎಂಬ ಆಸ್ತಿತ್ವ ಇಲ್ಲ.
ಆಗ ನಾಯಕರಿನ್ನೂ ಪುಟ್ಟ ಬಾಲಕ.
ಪರಮೇಶ್ವರ ಅವರೊಂದಿಗೆ ದೆಹಲಿ ನಾಯಕರು ಮಾತನಾಡಿದ್ದಾರೆ ಎಂದು ವಿವರಿಸಿದರು.
ಹೌದು ಎನ್ನುವ ಉತ್ತರ ಬಹಳ ಕಡಿಮೆ.
ಕನ್ನಡ ಉಪನ್ಯಾಸಕ ಸಂತೋಷ ಚೊಕ್ಕಾಡಿ ಮಾತನಾಡಿ, ತರಬೇತಿ ಯಿಂದ ಬೋಧನಾ ವಿಧಾನ, ಪ್ರಶ್ನೆಪತ್ರಿಕೆ ತಯಾರಿಕೆ, ಮೌಲ್ಯಮಾಪನ ಮತ್ತು ಕಠಿಣ ವಿಷಯಗಳನ್ನು ಅರ್ಥೈಸಲು ಶಿಕ್ಷಕರಿಗೆ ಸಹಕಾರಿಯಾಗಿದೆ ಎಂದರು.
ಮುಖ್ಯ ಅತಿಥಿಗಳಾಗಿ ದಾವಣಗೆರೆಯ ಉಪ ಅರಣ್ಯ ಸಂರಕ್ಷಣಾಧಿಕಾರಿ ಪಿ.
ಮಾಜಿ ಸಿಎಂಗಳ ಸ್ಪರ್ಧೆಯಿಂದ ಈ ಕ್ಷೇತ್ರಗಳು ಪ್ರತಿಷ್ಠೆಯ ಕಣವಾಗಿದ್ದು, ಇಲ್ಲಿ ಮತದಾರ ಯಾರ ಕೈಹಿಡಿಯುತ್ತಾನೆ ಎಂಬುದು ಕುತೂಹಲ ಕೆರಳಿಸಿದೆ.
ಎಲ್ಲರೂ ಒಂದೆಡೆ ಸೇರಲುಒಗ್ಗಟ್ಟಾಗಲು ಇರುವ ಒಂದೇ ಅವಕಾಶ ಈ ಸಮ್ಮೇಳನ.
ಈ ವಿಷಯದ ಲಾಭ ಪಡೆಯಲು ಜೆಡಿಎಸ್‌್ ಮುಖಂಡರು ಮುಸ್ಲಿಮರ ಹೆಸರಿನಲ್ಲಿ ರಾಜಕಾರಣ ಮಾಡುತ್ತಿದ್ದಾರೆ ಎಂದು ಆಪಾದಿಸಿದರು.
ಪಕ್ಷ ಸಂಘಟನೆಗೆ ಜತೆಗೆ ಜನರ ಸಮಸ್ಯೆಗಳ ಬಗ್ಗೆಯೂ ಹೋರಾಟ ಪ್ರಾರಂಭಿಸಿದ್ದೇನೆ.
ಕೃಪಾಲ್ ಸುಲ್ತಾನ್‌: ಮನರಂಜನೆಯ ಬಿಗಿ ಪಟ್ಟುಸಲ್ಮಾನ್‌ ಖಾನ್‌ ಮುಖದ ಮೇಲಿನ ಗುಲಾಬಿ ಬಣ್ಣದ ಹೊಳಪು, ಆಕರ್ಷಕ ದೇಹಾಕಾರ ನೋಡುಗರ ಮೈಮರೆಸದೇ ಇರಲು ಹೇಗೆ ಸಾಧ್ಯ?
ಇದೇ ಕಾರಣಕ್ಕೆ ಆ ಪಾತ್ರ ಒಪ್ಪಿಕೊಂಡೆ.
ನಾನೇನು ಡಿ ಗ್ರೇಡ್‌ ಸಿನಿಮಾ ಮಾಡಿಲ್ಲ. 100 ಕೋಟಿ ಸಿನ್ಮಾದಷ್ಟು ತೃಪ್ತಿ ಕೊಟ್ಟಿದೆ ಇದು 100 ಕೋಟಿ ಸಿನಿಮಾ ಅಂತ ಹೇಳಿದ್ದೆ. 100 ಕೋಟಿ ಸಿನಿಮಾದಷ್ಟು ತೃಪ್ತಿ ಕೊಟ್ಟಿದೆ.
ಕೀರ್ತನೆಗಳ ಮೂಲಕ ಸಮಾಜದಲ್ಲಿನ ದೋಷಗಳನ್ನು ಸಂಪೂರ್ಣವಾಗಿ ನಿರ್ನಾಮ ಮಾಡಿದ ಮಹಾನ್ ಚೇತನ ಕನಕದಾಸರು.
ಮಗುವಿನ ಸ್ವಂತಿಕೆಯ ಮೇಲೇ ತಂದೆತಾಯಿಗಳ ಹಿರಿಯರ ಗದಾಪ್ರಹಾರ ಪ್ರಾರಂಭ, ಹಾಗೆ ಮಾಡಬೇಡ, ಬಾಯಿಮುಚ್ಚು ಮುಂತಾದ ಕಟ್ಟಪ್ಪಣೆಗಳಿಂದಾಗಿ ಏನು ಮಾಡಬೇಕು; ಏನನ್ನು ಮಾಡಬಾರದು ಎಂಬ ಗೋಡೆಗಳು ಎದ್ದು ನಿಲ್ಲುತ್ತವೆ.
ರಾಜ್ಯ ರಸ್ತೆ ಸಾರಿಗೆ ಹಾಗೂ ಖಾಸಗಿ ಬಸ್‌ಗಳ ಸಂಚಾರ ಹಾಗೂ ಜನಜೀವನವೂ ಎಂದಿನಂತೆಯೇ ಇತ್ತು.
ಇದೀಗ ಮತ್ತೆ ಸಾಲ ನೀಡಲು ಬ್ಯಾಂಕ್ ಗಳು ನಿರಾಕರಿಸುತ್ತಿವೆ.
ಹೀಗಾಗಿ ಇಡೀ ಗ್ರಾಮವೇ ನವವಧುವಿನಂತೆ ಶೃಂಗಾರಗೊಂಡಿತ್ತು.
ರಾಮಕುಮಾರ್ ಸಾವಿನಿಂದ ಸ್ವಾತಿ ಕೊಲೆ ಪ್ರಕರಣವನ್ನು ಮುಚ್ಚಿ ಹಾಕುವ ಪ್ರಯತ್ನ ಇದು.
ಯುರೋಪ್ ಅಥವಾ ಅಮೆರಿಕದ ಯಾವುದೇ ಪ್ರಮುಖ ವಿಶ್ವವಿದ್ಯಾಲಯದಲ್ಲಿ ಕನ್ನಡವನ್ನು ಕಲಿಸುವ ಸುಸ್ಥಿರ ಕಾರ್ಯಕ್ರಮವೊಂದು ಇದುವರೆಗೆ ರೂಪುಗೊಂಡಿಲ್ಲ.
₹4.7ಕೋಟಿ ವೆಚ್ಚದ ಕಾಮಗಾರಿಯಯನ್ನು ಮಾರ್ಚ್ ಅಂತ್ಯಕ್ಕೆ ಮುಗಿಸಬೇಕಾಗಿದೆ ಎಂದು ಅವರು ತಿಳಿಸಿದರು.
ಆಂಧ್ರಶೈಲಿ ಸೋರೆಕಾಯಿ ಪಲ್ಯ ಮಾಡುವ ವಿಧಾನ ನಗರೋಟಾ ಉಗ್ರ ದಾಳಿಯ ಹುತಾತ್ಮರಿಗೆ ಅಂತಿಮ ಗೌರವ ಸಮರ್ಪಣೆ ಕಿತ್ತು ತಿನ್ನುವ ಬಡತನ: 650 ರು.
ರಾಜ್ಯ ಕೇಂದ್ರ ಗ್ರಂಥಾಲಯ ಸೇರಿ ಒಟ್ಟು 557 ಜಿಲ್ಲಾ, ನಗರ ಗ್ರಂಥಾಲಯಗಳು ಕಾರ್ಯ ನಿರ್ವಹಿಸುತ್ತಿವೆ.
ಕಲಬುರ್ಗಿಯ ವಕ್ಫ್ ಮಂಡಳಿಯ ಅಧಿಕಾರಿಗಳು ಸರ್ವೇ ಮಾಡಿದರು.
ಇರಲಿ, ಅವರ ಸ್ನೇಹಿತರೇ ಸಮರ್ಥಿಸಿಕೊಂಡ ಹಾಗೆ, ‘ಅವರವರ ಯೋಗ್ಯತಾನುಸಾರ’ ಎಲ್ಲವೂ ನಡೆಯುತ್ತದೆ.
ಇದಕ್ಕೆ ಸೂಕ್ತ ವ್ಯವಸ್ಥೆ ಕಲ್ಪಿಸಲು ಸಾಧ್ಯವಿಲ್ಲವೇ?
ಕತಗಾಲ ವಲಯ ಅರಣ್ಯ ಅಧಿಕಾರಿ ಹರೀಶ ಹಾಗೂ ಅವರ ಸಿಬ್ಬಂದಿ ಸ್ಥಳಕ್ಕೆ ಧಾವಿಸಿದರು.
ಗೆ ಹಿನ್ನಡೆಯಾಗಿ ತೆರಿಗೆ ಸಂಗ್ರಹ ಕುಂಠಿತ ಗೊಂಡಿದೆ.
ಮುಖ್ಯಾಧಿಕಾರಿ ವಿಠ್ಠಲ ಹಾದಿಮನಿ ಹಾಗೂ ಪುರಸಭೆ ಸದಸ್ಯರು ಇದ್ದರು.
ಈ ಸಂದರ್ಬದಲಿ ಮಾತನಾಡಿದ ಬಿಷಪ ಅವರು ದಾಳಿಯನ್ರು ತೀವ್ರವಾಗಿ ಖಂಡಿಸಿ ದುಷ್ಕರ್ಮಿಗಳ ವಿರುದ್ದ್ಧ ಸರ್ಕಾರ ಉಗ್ರ ಕ್ರಮ ಕೈಗೊಳ್ಳಬೇಕೆಂದು ಒತ್ತಾಯಿಸಿದರು.
ಈಗ ದರ್ಶನ್ ಜಾಮೀನಿನ ಮೇಲೆ ಬಿಡುಗಡೆ ಆಗಿದ್ದಾರೆ.
ನೀವು ಅವರನ್ನು ಹೇಗೆ ನಂಬುತ್ತೀರಿ?’
ಇಳಿಕೆಅಂತಾರಾಷ್ಟ್ರೀಯ ಮಾರುಕಟ್ಟೆಯಲ್ಲಿ ಕಚ್ಚಾ ತೈಲ ಬೆಲೆ ಇಳಿಕೆಯಾದ ಹಿನ್ನೆಲೆಯಲ್ಲಿ ದೇಶಾಂದ್ಯತ ತೈಲ ಕಂಪನಿಗಳು ಪೆಟ್ರೋಲ್‌ 82ನೇ ಕನ್ನಡ ಸಾಹಿತ್ಯ ಸಮ್ಮೇಳನದ ಚಿತ್ರಗಳು ವಿದ್ಯಾರ್ಥಿಗಳ ಸಾಧನೆ: 750 ಡಾಲರ್ ವೆಚ್ಚದ ಜೀವ ಉಳಿಸುವ ಔಷಧ ಕೇವಲ 2 ಡಾಲರ್ ಗೆ ತಯಾರಿ!
ಅದು ಕಾಲಕಾಲಕ್ಕೆ ಸಭೆ ಸೇರಿ, ಯೋಜನೆಗಳನ್ನು ರೂಪಿಸಬೇಕು.
ಉದಾಹರಣೆಗೆ ಹೇಳುವುದಾದರೆ: ಆರೋಪಿಗಳಿಂದ ವಶಪಡಿಸಿಕೊಂಡಿದ್ದ ಮೊಬೈಲ್‌ ದೂರವಾಣಿ ಹಾಗೂ ಸಿಮ್‌ಕಾರ್ಡ್‌ನ ಕಂಪೆನಿಯ ಹೆಸರನ್ನೂ ಒಬ್ಬೊಬ್ಬರು ಒಂದೊಂದು ತೆರನಾಗಿ ಬರೆದಿದ್ದರು!
ಈ ಕುರಿತು ಯಾರೂ..
ನನಗೆ ಕಾಮಿಡಿ ಪ್ರೊಫೆಸರ್ ಎಂಬ ಬಿರುದು ನೀಡಿದ್ದಾರೆ ಎಂದು ಅವರು ಹೇಳಿದ್ದಾರೆ.
ಇದರಲ್ಲಿ ವಿರೋಧ ಪಕ್ಷ ಮತ್ತು ಆಡಳಿತ ಪಕ್ಷ ಎನ್ನುವ ಭೇದಭಾವ ಇಲ್ಲ.
ಇನ್ನೊಂದು: ನಾವು ಅವರ ಕಷ್ಟವನ್ನು ಕೊನೆಗಾಣಿಸಲು ಏನೂ ಮಾಡಿಲ್ಲವಲ್ಲ ಎಂದು ನಮಗರಿವಿಲ್ಲದೆಯೇ ನಮ್ಮೊಳಗೆ ಹಬ್ಬಿಕೊಳ್ಳುವ ಪಾಪಪ್ರಜ್ಞೆ.
ಈ ಸಿನೆಮಾ ಬಹಳ ನಿಧಾನ, ಅಯ್ಯೋ ಇದರಲ್ಲಿ ಕಥೆಯೇ ಇಲ್ಲ, ಇದು ಕಿರು ಚಿತ್ರ ಸುಮ್ಮನೆ ಎಳೆದು ೯೦ ನಿಮಿಷದ ಸಿನೆಮಾ ಮಾಡಿದ್ದರೆ, ಇದು ಬಾಲಿವುಡ್ ತರಹದ ಸಿನೆಮಾ, ಅಯ್ಯೋ ಈ ಸಿನೆಮಾ ಅರ್ಥಾನೆ ಆಗೋಲ್ಲ ಎಂಬಂತಹ ಪ್ರತಿಕ್ರಿಯೆಗಳು ವೀಕ್ಷಕರಿಂದ ಸಾಮಾನ್ಯವಾಗಿದ್ದವು.
ಇಂತಹ ಮುಖಂಡರು ಅತ್ಯಾಚಾರಕ್ಕೆ ಸಂಬಂಧಿಸಿ ‘ಹುಡುಗರು ಹುಡುಗರ ಹಾಗೆಯೇ ಇರುತ್ತಾರೆ’ ಎಂಬ ಹೇಳಿಕೆಗಳನ್ನು ನೀಡಿದ್ದಾರೆ.
ನಿಮಗೆ ಒಪ್ಪಿಗೆ ಆಗಲಿಲ್ಲವೇ, ‘ನನಗೆ ನಿಮ್ಮ ಅಭಿಪ್ರಾಯ ಒಪ್ಪಿಗೆ ಇಲ್ಲ’ ಎಂದು ನೀವು ಹೇಳಿದರೆ ಆಯಿತು.
‘ಪ್ರಸಕ್ತ ಸಾಲಿನ ದ್ವಿತೀಯ ಪಿಯು ಫಲಿತಾಂಶ ಹೆಚ್ಚಿಸಲು ಯೋಜನೆ ರೂಪಿಸಿಕೊಳ್ಳಿ’ ಎಂದು ಪದವಿ ಪೂರ್ವ ಶಿಕ್ಷಣ ಇಲಾಖೆ ಉಪನಿರ್ದೇಶಕ ಭಗವಂತ ಕಟ್ಟೀಮನಿ ಸಲಹೆ ನೀಡಿದರು.
ಎಂ ಆಸ್ಪತ್ರೆಯ ಮಕ್ಕಳ ವಿಭಾಗದ ಮುಖ್ಯಸ್ಥ ಡಾ.
ಇದನ್ನು ತಡೆಗಟ್ಟಲು ತಾಯಿಯ ಗರ್ಭದ ಆರೋಗ್ಯದ ಬಗ್ಗೆ ಹೆಚ್ಚು ಗಮನ ಕೊಡಬೇಕು.
ಇದೇ, ಸಮತೋಲನವು ಕಳೆದುಹೋದ ಸ್ಥಿತಿ.
2013ಕ್ಕೆ ವಿದಾಯ 2014ಕ್ಕೆ ಸ್ವಾಗತ ಕೋರುವ ಸಂದರ್ಭದಲ್ಲಿ ವರ್ಷವಿಡೀ ಅಭಿಮಾನಿಗಳನ್ನು ಕ್ರೀಡಾ ಕ್ಷೇತ್ರ ರಂಜಿಸಿದೆ.
ರಾಷ್ಟ್ರದ ಗಮನ ಸೆಳೆಯಲಿರುವ ಹಾಸನ ಕ್ಷೇತ್ರWednesday, March 18th, 2009 ಹಾಸನ : ಲೋಕಸಭಾ ಚುನಾ ವಣೆಯಲ್ಲಿ ಹಾಸನ ಕ್ಷೇತ್ರದಿಂದ ಸ್ಪರ್ಧಿಸಲಿರುವ ಪ್ರಮುಖ ಪಕ್ಷಗಳ ಅಭ್ಯರ್ಥಿಗಳು ಖಾತ್ರಿ ಆದಂತಿದೆ.
ಕಳೆದವಾರ ಚಿತ್ರದ ಗೀತೆಗಳ ಸಿ.
ಕಾಡು ಪ್ರಾಣಿಗಳೂ ಇವೆ.
ಆದರೆ, ಸರಳಾ ಮಾತಾಡುವಾಗ ಎಷ್ಟು ಕೊಳಕು ಪದಗಳನ್ನು ಉಪಯೋಗಿಸುತ್ತಿದ್ದರೆಂದರೆ, ಕೇಳಿದವರಿಗೆ ಇನ್ನೊಮ್ಮೆ ಸ್ನಾನ ಮಾಡಿ ಬರಬೇಕು ಎನ್ನಿಸುವಷ್ಟು ಗಲೀಜು ಮಾತುಗಳಿರುತ್ತಿದ್ದವು.
ನೋಟು ರದ್ದತಿಯ ನಂತರ ದೇಶದ ವಿವಿಧ ಬ್ಯಾಂಕ್‌ಗಳಿಗೆ ಸುಮಾರು ₹ 6 ಲಕ್ಷ ಕೋಟಿ ಹಣ ಜಮೆಯಾಗಿದೆ.
ಕೃಪಾಲ್ ದುರಂತವಾದೀತು ಟ್ರಂಪ್ ಸಂಪತ್ತಿನ ಮೋಹ ಕ್ಲಿಂಟನ್ ಪ್ರತಿಷ್ಠಾನ ನಡೆಸಿದ ನಿಧಿ ಸಂಗ್ರಹದಲ್ಲಿ ಹಿತಾಸಕ್ತಿಗಳ ಸಂಘರ್ಷ ಇತ್ತು ಎಂಬುದನ್ನು ಯಾವುದೇ ಪುರಾವೆ ಇಲ್ಲದೆ ಪ್ರಕಟಿಸಲಾದ ಮಾಧ್ಯಮ ವರದಿಗಳು ನಿಮಗೆ ನೆನಪಿವೆಯೇ?
ನಮ್ಮ ಜಾತಕದಲ್ಲಿ ಗ್ರಹಗತಿಗಳು ದುರ್ಬಲ / ಬಲಹೀನ‌ವಾಗಿದ್ದರೆ ಭೂತ ಪ್ರೇತಗಳು ನಮ್ಮ ಬೆಂಬಿಡದೆ ಬೆನ್ನು ಹತ್ತುತ್ತವೆ.
ಶಾಂತಿಗ್ರಾಮ ಹೋಬಳಿಯಲ್ಲಿ ಭಾವಚಿತ್ರ ತೆಗೆಸುವ ಮತದಾರರು ಬಹಳಷ್ಟು ಸಂಖ್ಯೆಯಲ್ಲಿರುವುದರಿಂದ ಮಾ-೩೧ಕ್ಕೆ ನಿಗದಿ ಮಾಡಿರುವ ದಿನವನ್ನು ಮುಂದೂಡಲು ಅವರು ಮನವಿ ಮಾಡಿದ್ದಾರೆ.
ಅಮೆರಿಕ ಸುತ್ತ ಮೆಕ್ಸಿಕೋ ಮತ್ತು ಕೆನಡಾ ಮಾತ್ರವಿದೆ ಎಂದು ಉತ್ತರಿಸಿದರು.
ಈ ವೇಳೆ ದಾಳಿಕೋರರು ಪರಾರಿಯಾಗಿದ್ದಾರೆ ಎಂದು ಹಿರಿಯ ಸೇನಾಧಿಕಾರಿಗಳು ತಿಳಿಸಿದ್ದಾರೆ.
ಪ್ರತಿ ವರ್ಷ ಬ್ರಹ್ಮ ರಥೋತ್ಸವವೂ ಈ ದೇವಾಲಯ ಟ್ರಸ್ಟ್ ವತಿಯಿಂದ ಅಕ್ಷಯ ಪಾತ್ರೆ ಯೋಜನೆಯಡಿ ಲಕ್ಷಾಂತರ ಬಡ ವಿದ್ಯಾರ್ಥಿಗಳಿಗೆ ಊಟದ ವ್ಯವಸ್ಥೆ ಮಾಡಲಾಗಿದೆ.
ಬಾಣಸಿಗ ಮಹಾದೇವ್‌ ಮಂಡ್ಯ ಜಿಲ್ಲೆಯ ಪಾಂಡವಪುರ ಸಮೀಪದ ಹಿರಿಮರಳಿಯವರು.
ಸುಖ್ಬೀರ್ ಅವರಿಗೆ ನೇರ ಬಡ್ತಿ ನೀಡುವಂತೆ ದೆಹಲಿ ಸಾರಿಗೆ ಸಚಿವ ಸತ್ಯೇಂದರ್ ಜೈನ್ ಅವರಿಗೆ ಈ ಸಂದರ್ಭದಲ್ಲಿ ಶಿಫಾರಸ್ಸು ಮಾಡುತ್ತಿದ್ದೇನೆ.
ಇದು ಮನಸ್ಸಿಗೆ ನೋವುಂಟು ಮಾಡುವ ಸಂಗತಿ.
ಆದರೆ ಆಗಲೂ ಆ ಕಾಯಿದೆ ಅನುಷ್ಠಾನ ಸುಲಭವೇನೂ ಆಗಿರಲಿಲ್ಲ.
ಹೀಗಾಗಿ ಇಲ್ಲಿ ಕ್ರೆಡಿಟ್ ಕಾರ್ಡ್‌ಗಿಂತ ಡೆಬಿಟ್‌ ಕಾರ್ಡನ್ನೇ ಜನ ಹೆಚ್ಚು ಬಳಸುತ್ತಾರೆ.
ಆದರೆ, ಜನಸಾಮಾನ್ಯರ ಬದುಕಿಗಾಗಿ ನೀರು ಬೇಕು ಎಂದು ಸಿಎಂ ಹೇಳಿದ್ದಾರೆ.
ಈ ಮನೆಯಲ್ಲಿಯೂ ಒಂದು ಶಿಸ್ತು ಇದೆ.
ನಂತರ ತಾನು ಕೂಡ ಬೆಂಕಿ ಹಚ್ಚಿಕೊಂಡಿದ್ದಾನೆ.
ನೀಡಿದ ಸದಸ್ಯ ನಿಗೆ ಪ್ರಥಮವಾಗಿ ೩ ಶೈಕ್ರಣಿಕ ಸಿಡಿ ಅಥವಾ ೩ ಮೀ.
ಗರಿಷ್ಠ ಮುಖಬೆಲೆಯ ನೋಟುಗಳನ್ನುರದ್ದು ಮಾಡಿರುವುದರಿಂದ ಅಂಗಡಿಗಳು, ಮಾರುಕಟ್ಟೆಗಳು, ಕೃಷಿ ಕಾರ್ಯಗಳು ಸ್ಥಗಿತಗೊಂಡಿವೆ.
ವಿತ್ತಪತ್ರ/ಸ್ಥಿರಾಸ್ತಿಗಳ ಮೇಲೆ ಸಾಲ ತೆಗೆದುಕೊಳ್ಳೋದು ಹೇಗೆ?
ನಾವು ಸಭೆ ನಡೆಸಲು ಸಿದ್ಧ ಇದ್ದರೂ ಯಾರೂ ಬರುತ್ತಿಲ್ಲ.
ಇವುಗಳ ಮಿತವಾದ ಸೇವನೆ ನಮ್ಮ ದೇಹವನ್ನು ಬೆಚ್ಚಗಿಡುತ್ತದೆ.
ಇಲ್ಲಿ "ನಾನು' ಎನ್ನುವುದು ವಿಷಯಿ, ಅಥವಾ ಜ್ಞಾತೃ ಅಥವಾ ಆತ್ಮ (ಚೇತನ).
ಅದಕ್ಕೆ ಕಾರಣವೂ ಇದೆ.
ತಕ್ಷಣವೇ ಅವರನ್ನು ಸ್ಥಳೀಯ ಆಸ್ಪತ್ರೆಗೆ ದಾಖಲಿಸಲಾಗಿತ್ತು.
ಇಲ್ಲಿವರೆಗೂ ಕೇಂದ್ರಕ್ಕೆ ಈರುಳ್ಳಿ ಮಾರಾಟ ಮಾಡಲು ರೈತರು ಮುಂದಾಗಿಲ್ಲ.
ಆದರೆ ಈ ವರ್ಷ, ಹೆಚ್ಚು ಆಕರ್ಷಣೀಯ ಸಿನಿಮಾಗಳು ಪ್ರದರ್ಶನವಾಗುತ್ತಿದ್ದರೂ ಕನ್ನಡ ಚಿತ್ರೋದ್ಯಮದ ಮಂದಿ ಮಾತ್ರ ನಿರಾಸಕ್ತರಾಗಿದ್ದಾರೆ.
ಹೀಗೆ ಒಳಿತಿನ ಪ್ರಜ್ಞೆ ವೋಟಾಗಿ ಪರಿವರ್ತಿತವಾಗುವ ಪವಾಡ ಎಷ್ಟೋ ದಶಕಗಳಿಗೆ ಒಮ್ಮೆ ಮಾತ್ರ ಭಾರತದಲ್ಲಿ ನಡೆಯುತ್ತಾ ಬಂದಿದೆ.
ಜಿಲ್ಲಾ ಪಂಚಾಯಿತಿ ವತಿಯಿಂದ ಮಾಹಿತಿ, ಶಿಕ್ಷಣ, ಸಂವಹನದ ಮೂಲಕ ನೀರಿನ ಹಿತಮಿತ ಬಳಕೆಯ ಬಗ್ಗೆ ಗ್ರಾಮಗಳಲ್ಲಿ ಸದಾ ಜಲಜಾಗೃತಿಯ ಪಾಠ ನಡೆಯುತ್ತಿರುತ್ತದೆ.
ಹದಿಹರೆಯದ ವಯಸ್ಸಿನ ಮಕ್ಕಳಲ್ಲಿ ಮನಸ್ಸು ಮತ್ತು ದೇಹದಲ್ಲಿ ಸಾಕಷ್ಟು ಬದಲಾವಣೆ ಉಂಟಾಗುವುದರಿಂದ, ಮಾನಸಿಕ ಸ್ಥಿರತೆ ಕಾಪಾಡಿಕೊಳ್ಳುವುದು ಹೇಗೆ.
ತಮಿಳುನಾಡು ಮತ್ತು ಆಂಧ್ರಪ್ರದೇಶಕ್ಕೆ ಹೋಲಿಸಿದರೆ ಇಲ್ಲಿನ ಆರ್ಥಿಕ ಪ್ರಗತಿಯ ವ್ಯಾಪ್ತಿ ಅತ್ಯಂತ ಕಿರಿದಾಗಿದ್ದು ಒಂದು ನಗರದ ಮೇಲೇ ಅವಲಂಬಿತ; ಬೆಂಗಳೂರು ಬಿಟ್ಟರೆ ಇಲ್ಲಿ ಬೇರೆ ಅಭಿವೃದ್ಧಿ ಕೇಂದ್ರಗಳಿಲ್ಲ.
ಮಣಿಪಾಲದ ಕಸ್ತೂರ ಬಾ ಮೆಡಿಕಲ್ ಕಾಲೇಜಿನಿಂದ ವೈದ್ಯಪದವಿ ಪಡೆದು ೧೯೬೫ರಿಂದ ವೈದ್ಯಕೀಯ ವೃತ್ತಿಯಲ್ಲಿ ತೊಡಗಿದ್ದ ಆಚಾರ್ಯ ಸಾರ್ವಜನಿಕ ಜೀವನಕ್ಕೆ ಪದಾರ್ಪಣ ಮಾಡಿದ್ದು ಭಾರತೀಯ ಜನಸಂಘದ ಮೂಲಕ.
ಅಮೆರಿಕದ ಸಾರ್ವಜನಿಕ ವಿಶ್ವವಿದ್ಯಾಲಯಗಳು ತಮ್ಮ ಆಯವ್ಯಯದ ಕೊರತೆಯನ್ನು ಎದುರಿಸಲು ಈ ನಿಟ್ಟಿನಲ್ಲಿ ಕೆಲವು ಪ್ರಯೋಗಗಳನ್ನೂ ಮಾಡಿದವು.
ಈಚೆಗೆ ಇಂಡಿಯಾದ ಸಾರ್ವಜನಿಕ ಕ್ಷೇತ್ರದಲ್ಲಿ ಮತ್ತೆ ಉಕ್ಕಿ ಬಂದಿರುವ ಈ ಹೊಸ ಎನರ್ಜಿ ಹಾಗೂ ಆದರ್ಶ ಕೊಚ್ಚಿ ಹೋಗದಂತೆ ಒಡ್ಡು ಕಟ್ಟುವುದು ಈ ಸ್ವರಾಜ್ ಅಭಿಯಾನದ ಉದ್ದೇಶ’.
ಜೆಡಿಎಸ್‌ನತ್ತ ಬಿಜೆಪಿ, ಕಾಂಗ್ರೆಸ್‌ ಶಾಸಕರ ಒಲವು ‘ತಮ್ಮ ಪಕ್ಷಗಳ ಧೋರಣೆಗೆ ಬೇಸತ್ತಿರುವ ಬಿಜೆಪಿ, ಕಾಂಗ್ರೆಸ್‌ ಪಕ್ಷದ ಹಲವು ಜನ ಶಾಸಕರು ಜೆಡಿಎಸ್‌ನತ್ತ ಒಲವು ತೋರಿದ್ದಾರೆ’ ಎಂದು ಪಕ್ಷದ ರಾಜ್ಯ ಘಟಕದ ಅಧ್ಯಕ್ಷ..
ಉಪ್ಪು ನೀರಿನ ತಡೆಗೋಡೆಗಳು, ಬದುಗಳು ಶಿಥಿಲಾವಸ್ಥೆಯಲ್ಲಿರುವುದು) ಕಗ್ಗ ಭತ್ತವಿಲ್ಲದೆ ಒಕ್ಕೂಟ ಕೃಷಿ ಇಲ್ಲ..
ಕೃಪಾಲ್ ಸಮಾಜ ಕಲ್ಯಾಣ ಇಲಾಖೆ ಸುಪರ್ದಿಯ ವಿದ್ಯಾರ್ಥಿ ನಿಲಯಗಳಿಗೆ ಭೇಟಿ, ವ್ಯವಸ್ಥೆ ಪರಿಶೀಲನೆ ಹಾಸ್ಟೆಲ್‌ ಅವ್ಯವಸ್ಥೆ ವಿರುದ್ಧ ಅಸಮಾಧಾನಇಲ್ಲಿನ ಸಮಾಜ ಕಲ್ಯಾಣ ಇಲಾಖೆ ಸುಪರ್ದಿಯಲ್ಲಿರುವ ವಿದ್ಯಾರ್ಥಿ ನಿಲಯಗಳಿಗೆ ಶುಕ್ರವಾರ ನಗರಸಭೆ ಅಧ್ಯಕ್ಷೆ ಎನ್‌.
ಇವರ ಮಕ್ಕಳ ವಿದ್ಯಾಭ್ಯಾಸಕ್ಕೆ ಹೆಚ್ಚು ಒತ್ತು ನೀಡಬೇಕು ಎಂದು ಹೇಳಿದ ಆವರು, ಹೆಚ್.
ತಮ್ಮ ರಾಜಕೀಯ ಉದ್ದೇಶಕ್ಕಾಗಿ ಕೆಲವೊಮ್ಮೆ ಮುಸ್ಲಿಮರು, ಕೆಲವೊಮ್ಮೆ ಹಿಂದೂಗಳನ್ನು ಸಾಯಿಸುತ್ತಾರೆ.
ತೆರೆಸಾ ಮೆ ಬ್ರಿಟನ್ ನ ನೂತನ ಪ್ರಧಾನ ಮಂತ್ರಿಯಾಗಿ ಜುಲೈ 13ರಂದು ಅಧಿಕಾರ ಸ್ವೀಕರಿಸಿಕೊಂಡಿದ್ದಾರೆ.
ಈ ವಿಷಯದಲ್ಲಿ ನ್ಯಾಯಾಂಗವೂ ಪ್ರಗತಿಪರವಾಗಿಲ್ಲ.
ಈ ಪ್ರಶ್ನೆಯ ಮೇಲೆ ಕೈ ಬರಹದಲ್ಲಿ ಇನ್ನೊಂದು ಸಾಲು ಇತ್ತು: ‘ನಮಗೆ ಬೇಕಿರುವುದು ಸ್ವಾತಂತ್ರ್ಯ ಮಾತ್ರ’.
ಬ್ರೆಝಿಲ್‌ ನಮ್ಮಿಂದ ತುಂಬ ದೂರದಲ್ಲಿರುವ ದೇಶವೆಂದು ನಾವು ಭಾವಿಸುತ್ತಿದ್ದ ಕಾಲವೊಂದಿತ್ತು.
ಆದರೆ ‘ದಿ ಹಿಂದೂ’ ಪತ್ರಿಕೆಗೆ ನೀಡಿದ ಸಂದರ್ಶನದಲ್ಲಿ ಇಂತಹ ಆರೋಪವನ್ನು ತಳ್ಳಿಹಾಕಿರುವ ನ್ಯಾಯಮೂರ್ತಿ, ಪ್ರಕರಣದ ವಿಚಾರಣೆ ನಡೆಯುತ್ತಿದ್ದ ಸಂದರ್ಭದಲ್ಲಿ ಅಮಿತ್‌ ಷಾ ಬಿಜೆಪಿ ಅಧ್ಯಕ್ಷರಾಗುವ ನಿರೀಕ್ಷೆಯೇ ಇರಲಿಲ್ಲ ಎಂದು ಹೇಳಿದ್ದಾರೆ.
ಸೌರಾಷ್ಟ್ರ ವಿರುದ್ಧದ "ಬಿ' ಗುಂಪಿನ ಪಂದ್ಯದ 3ನೇ ದಿನದ..
ನಮ್ಮ ದೇಶದಲ್ಲಿರುವ ಭೂಮಿಯನ್ನು ಹಾಗೂ ಸಂಪನ್ಮೂಲಗಳನ್ನ ಬಳಕೆ ಮಾಡಿಕೊಳ್ಳಲು ಚೀನಾ ಮತ್ತು ಪಾಕಿಸ್ತಾನ ಬಿಡುತ್ತಿಲ್ಲ.
ವಿಧಾನಸಭೆ ವಿರೋಧ ಪಕ್ಷದ ನಾಯಕ ಜಗದೀಶ ಶೆಟ್ಟರ್‌ ಮಾತನಾಡಿ, ಧಾರವಾಡ, ಹುಬ್ಬಳ್ಳಿಯಿಂದ ಬೆಂಗಳೂರಿಗೆ ವೇಗವಾಗಿ ಹಾಗೂ ತಡೆ ರಹಿತ ರೈಲು ಸಂಚಾರ ಅಗತ್ಯವಿದ್ದು, ಇದಕ್ಕೆ ಪ್ರಯತ್ನ ನಡೆದಿದೆ ಎಂದರು.
ನಮ್ಮ ವಹಿವಾಟಿನ ಅವಧಿ ವಿಸ್ತರಣೆಗೆ ಅನುಮತಿ ನೀಡಿದರೆ ಎಲ್ಲರಿಗೂ ಅನುಕೂಲ ಆಗುತ್ತದೆ’ ಎಂದು ಮೆಜೆಸ್ಟಿಕ್‌ ಬಳಿ ಚಿಕನ್‌ ಬಿರಿಯಾನಿ ಗಾಡಿ ಇಟ್ಟುಕೊಂಡಿರುವ ಗೋಪಾಲಯ್ಯ ಅವರು ಹೇಳಿದರು.
ಪ್ರಭುತ್ವಗಳು ಪ್ರಜೆಗಳ ಮೇಲೆ ಹೆಚ್ಚು ಹೆಚ್ಚು ನಿಗಾ ಇರಿಸುತ್ತಾ ಹೋದಂತೆ ಪ್ರಭುತ್ವದ ಕಣ್ಣು ತಪ್ಪಿಸುವ ಹೊಸ ಹೊಸ ಮಾರ್ಗಗಳೂ ತೆರೆದುಕೊಳ್ಳುತ್ತವೆ.
ಆದರೆ ನೀಲಗಂಗಾ ಮಾತ್ರ ಒಂದಿಷ್ಟೂ ಪಾಪಪ್ರಜ್ಞೆ ಇಲ್ಲದೆ ತನ್ನ ಹೆಸರನ್ನು ಪತ್ರಿಕೆಗಳಲ್ಲಿ ನೋಡಿ ಖುಷಿ ಪಡುತ್ತಿದ್ದಳು.
ಬತಿಸ್ತಾ ದುರಾಡಳಿತದಿಂದ ರೋಸಿಹೋಗಿದ್ದ ಕ್ಯೂಬಾದ ಜನ ಕ್ಯಾಸ್ಟ್ರೊ ಕ್ರಾಂತಿಯಲ್ಲಿ ಹೊಸಬೆಳಕನ್ನು ಕಂಡರು.
ಈ ಬಗ್ಗೆ ತನಿಖೆ ನಡೆಸಲಾಗುತ್ತಿದೆ.
ಪಾಕಿಸ್ತಾನದಲ್ಲಿರುವ ಭಾರತೀಯ ಅಧಿಕಾರಿಗಳು ಜನರನ್ನು ಸಂಪರ್ಕಿಸುವುದು, ವ್ಯಾಪಾರ ವಹಿವಾಟುಗಳು ಹಾಗೂ ಆರ್ಥಿಕ ಸಂಪರ್ಕವನ್ನು ಕಲ್ಪಿಸುವ ಕ್ಷೇತ್ರಗಳಲ್ಲಿ ಕಾರ್ಯನಿರ್ವಹಿಸುತ್ತಿದ್ದು, ಇಂತಹ ಅಧಿಕಾರಿಗಳ ವಿರುದ್ಧ ಪಾಕಿಸ್ತಾನ ಸರ್ಕಾರ ಇಲ್ಲಸಲ್ಲದ ಆರೋಪಗಳನ್ನು ಮಾಡುತ್ತಿದೆ.
ಹೆಸರಿಗಷ್ಟೇ ಮೈದಾನ: ಬಹು ವರ್ಷಗಳ ಹಿಂದೆಯೇ 10 ವರ್ಷ ಒಳಗಿನ ಮಕ್ಕಳಿಗಾಗಿ ಬಾಲಭವನ ಕಚೇರಿ ಮುಂಭಾಗದಲ್ಲಿ ಮಕ್ಕಳ ಆಟದ ಮೈದಾನ ನಿರ್ಮಿಸಲಾಗಿದೆ.
ಬೃಹತ್ ಗಾತ್ರದ ಆಮೆಗಳು ಇಲ್ಲಿವೆ.
ನಿನಗೆ ಹೆಚ್ಚು ಖುಷಿ ಕೊಟ್ಟಿದ್ದು ಯಾರು.
ರಾಜಕಾರಣವೆಂದರೆ ಜನರ ಪ್ರೀತಿ ಗಳಿಸುವ ಹಾಗೂ ಅನಂತ ಸಾಧ್ಯತೆಗಳ ವಿಶಾಲ ಅಖಾಡ ಎಂಬ ಸರಳಸತ್ಯವನ್ನೇ ಅವರು ಮರೆತಂತಿದೆ.
ಓನರಮ್ಮನ ಮನೆಯ ಮೇಲಿನ ಮನೆಯೇ ಪೀಜಿಯಾಗಿತ್ತಲ್ಲ?
ಮುಂದಿನ ವರ್ಷದಿಂದ ಈ ಆನ್‌ಲೈನ್‌ ಕಾರ್ಯಕ್ರಮ ಜಾರಿಗೆ..
ನೀರು ಯತೇಚ್ಛವಾಗಿ ಅಗತ್ಯ.
ಕಲಬುರ್ಗಿ ತಾಲ್ಲೂಕು ಕುಮಸಿ ಗ್ರಾಮ ಪಂಚಾಯಿತಿಯಲ್ಲಿ ಜನರು ಉದ್ಯೋಗ ಖಾತರಿ ಯೋಜನೆಯಲ್ಲಿ ಕೆಲಸ ಮಾಡಲು ಮುಂದೆ ಬರುತ್ತಿಲ್ಲ ಎಂದು ವರದಿ ನೀಡಲಾಗಿತ್ತು.
ವಸ್ತುಸಂಗ್ರಹಾಲಯದಲ್ಲಿ ಪ್ರಮುಖವಾಗಿ ದಕ್ಷಿಣ ಭಾರತದ ಜೀವವೈವಿಧ್ಯವನ್ನು ಪರಿಚಯಿಸಲಾಗಿದೆ.
ಇಂಟರ್‌ನ್ಯಾಶನಲ… ಪಂದ್ಯಗಳಲ್ಲದೇ ದೇಸಿಯವಾಗಿ ನಡೆಯುವ ಪಂದ್ಯಗಳು, ಐಪಿಎಲ…, ಚಾಂಪಿಯನ್ಸ್‌ ಲೀಗ್‌ ಪಂದ್ಯಾವಳಿಗಳನ್ನು ಭಾರತದ ಭಾಷೆಗಳÇÉೇ ಪ್ರಸಾರ ಮಾಡುವ ಉದ್ದೇಶ ಇದರ ಹಿಂದಿತ್ತು.
ಕಾಂಗ್ರೆಸ್ ಪಕ್ಷಕ್ಕೆ 131 ವರ್ಷಗಳ ಇತಿಹಾಸವಿದೆ.
ಮತ್ತು ಅವರೇ ಸಂಗೀತ ಕೂಡ ಒದಗಿಸಿದ್ದಾರೆ.
ಹೀಗೆಲ್ಲ ಆದಾಗ ಪ್ರಾಮಾಣಿಕವಾಗಿ ಪಕ್ಷಕ್ಕಾಗಿ ಹಲವಾರು ವರ್ಷಗಳಿಂದ ದುಡಿದವರಿಗೆ ಕೋಪ ಬರುವುದು ಸಹಜ ಅಲ್ಲವೇ?
ಏಕಾಂಗಿ ಹೋರಾಟ : ಮಾಯಾವತಿPosted on Monday, March 16th, 2009 ನವದೆಹಲಿ : ಲೋಕಸಭಾ ಚುನಾವಣೆಯಲ್ಲಿ ಬಹುಜನ ಸಮಾಜ ಪಕ್ಷ ಯಾವ ಪಕ್ಷ ದೊಂದಿಗೂ ಮೈತ್ರಿ ಮಾಡಿ ಕೊಳ್ಳದೆ ಏಕಾಂಗಿಯಾಗಿ ಸ್ಪರ್ಧಿ ಸಲಿದೆ.
ಸತತ ಮೂರು ದಿನಗಳ ಕಾಲ ನಡೆದ ಸಮ್ಮೇಳನದಲ್ಲಿ ಕವಿಗೋಷ್ಠಿ, ವಿಚಾರಗೋಷ್ಠಿ, ಸಾಂಸ್ಕೃತಿಕ ಕಾರ್ಯಕ್ರಮಗಳು, ಸಾಹಿತ್ಯ ಸಮ್ಮೇಳನಗಳು, ಕನ್ನಡಕ್ಕಾಗಿ ಸೇವೆ ಸಲ್ಲಿಸಿದ ಕವಿ, ಸಾಮಾಜಿ ಕಾರ್ಯಕರ್ತರಿಗೆ ಸನ್ಮಾನ ಮಾಡಲಾಯಿತು.
ಕಾಂಗ್ರೆಸ್‌ ಪಕ್ಷದಿಂದ ವಲಸೆ ಹೋಗುತ್ತಿರುವವರ ಸಂಖ್ಯೆ ಹೆಚ್ಚುತ್ತಿದೆ!
ಮೊಸಂಬಿ ಹಣ್ಣು ದಣಿವಾರಿಸುವುದಲ್ಲದೆ ಇನ್ನೂ ಹಲವು ಪ್ರಯೋಜನಗಳನ್ನು ನೀಡುತ್ತದೆ.
ಈ ತಂಡ ಕಾರ್ಯಪ್ರವೃತ್ತ ವಾಗಿದೆ ಎಂದರು.
ನೈಸ ರ್ಗಿಕ ಸಂಪತ್ತಿನ ಶ್ರೀಮಂತಿಕೆ ಹೊಂದಿ ರುವ ಮಲೆನಾಡಿನ ಈ ತಾಲ್ಲೂಕನ್ನು ಪರಿಸರ ಪ್ರವಾಸೋದ್ಯವಾಗಿಸಬೇಕು ಎಂಬ ಒಕ್ಕೋರಲಿನ ಆಂದೋಲನಕ್ಕೆ ಶಾಸಕ ಎಚ್‌.
ಈ ಚಿತ್ರದ ಮೂಲಕ ಅವರು ಸಣ್ಣ ಪಾತ್ರದಲ್ಲಿ..
ಆದರೆ ಹೊಸ ಶ್ರೀಮಂತಿಕೆಯ ವಿಷಯದಲ್ಲಿ ಹೀಗೆಲ್ಲಾ ಹೇಳಲು ಸಾಧ್ಯವಿಲ್ಲ.
ಈಗ ನೈಕ್ ಕಂಪೆನಿ ಅಂತಹ ಶೂ ತಯಾರಿಸಿದೆ.
ಮೋದಿ ಅವರು ಇನ್ನೊಂದು ದಶಕ ಅಧಿಕಾರದಲ್ಲಿ ಇರುತ್ತಾರೆ ಎಂದು ಅನುಭವಿ ರಾಜಕಾರಣಿ ಮುಫ್ತಿ ಮೊಹಮ್ಮದ್ ಸಯೀದ್‌ ಹೇಳಿದ್ದಾರೆ.
ಟಾಸ್‌ ಗೆದ್ದ ನ್ಯೂಜಿಲೆಂಡ್‌ μಲ್ಡಿಂಗ್‌ ಆಯ್ಕೆ ಮಾಡಿಕೊಂಡಿತು.
ಅದರ ಮೂಲಕ ಕ್ಯಾಮೆರಾವನ್ನು ಸ್ಮಾರ್ಟ್‌ಫೋನಿಗೆ ಸಂಪರ್ಕಿಸಿ ಫೋಟೊಗಳನ್ನು ಕ್ಯಾಮೆರಾದಿಂದ ಸ್ಮಾರ್ಟ್‌ಫೋನಿಗೆ ವರ್ಗಾಯಿಸಬಹುದು.
ಪ್ರತ್ಯೇಕ ರಾಜ್ಯಕ್ಕೆ ಕೇಂದ್ರ ಸಮ್ಮ-ತಿ?
ಈ ಸ್ಥಳದಲ್ಲಿ ಮಹಾರಾಜರಿಗೆ ಹುತ್ತದಲ್ಲಿ ದೊರೆತ ಲಕ್ಷ್ಮೀನರಸಿಂಹ ಸಮೇತ ಸ್ವಾಮಿಯು ನೆಲೆಸಿದ್ದಾನೆ.
ರಕ್ಷಾಬಂಧನ ಅರ್ಥ ಬಾಂಧವ್ಯ ಹಾಗೂ ರಕ್ಷೆ ಎಂದು.
ಕೃಪಾಲ್ ಬ್ಯಾಂಕ್‌ಗಳಿಗೆ ಲಗ್ಗೆ ಇಟ್ಟ ಜನ * ಹೆಚ್ಚುವರಿ ಕೌಂಟರ್‌ ತೆರೆದು ನೋಟುಗಳ ಬದಲಾವಣೆಗೆ ಅವಕಾಶ * ಒಬ್ಬರಿಗೆ ₹4000 ಮಿತಿ ಹಳೇ ನೋಟು ಹೋಗಿ, ಹೊಸ ನೋಟು ಬಂತು!
‘ಭಾರತ್ ಮಾತಾ ಕಿ ಜೈ’ (ಭಾರತ ಮಾತೆಗೆ ಜಯವಾಗಲಿ) ಎನ್ನುವ ಬದಲು ‘ಜೈ ಹಿಂದ್‌’ (ಭಾರತಕ್ಕೆ ಜಯವಾಗಲಿ) ಎಂಬ ಘೋಷಣೆ ಕೂಗಲು ಬಯಸುವೆ ಎಂದು ಹೇಳಿದ ಮುಸ್ಲಿಂ ಶಾಸಕರೊಬ್ಬರನ್ನು ಮಹಾರಾಷ್ಟ್ರದಲ್ಲಿ ಅಮಾನತು ಮಾಡಲಾಗಿದೆ.
ಪ್ರವರ್ಧಮಾನಕ್ಕೆ ಬರುತ್ತಿರುವ ಇತರ ಆರ್ಥಿಕ ಶಕ್ತಿಗಳಿಗೆ ಹೋಲಿಸಿದಲ್ಲಿ ಇದು ಕಡಿಮೆ.
ಧನಾತ್ಮಕ ಆಲೋಚನೆ ನಿಮ್ಮನ್ನು ಬಹುದೂರ ಕೊಂಡೊಯ್ಯಲಾರದು, ಏಕೆಂದರೆ ಅದರ ಒಡಲÇÉೇ ಋಣಾತ್ಮಕ ಆಲೋಚನೆಗಳೂ ಸೇರಿರುತ್ತವೆ.
ಕಿಚನ್ ಸ್ಟ್ಯಾಂಡ್‌ಗಳು, ರ್‍ಯಾಕ್‌ಗಳು ಮತ್ತಿತರ ಅಗತ್ಯ ವ್ಯವಸ್ಥೆಗಳು ಇರುವಂತೆ ನೋಡಿಕೊಳ್ಳಬೇಕು.
ನಿರ್ದೇಶಕರಿಗೆ ಬೆಕ್ಕಿನ ಕಣ್ಣು ಬೇಕಿದ್ದು, ನನ್ನ ಆತ್ಮ ಕೃತಿ ಅವರ ದೇಹಕ್ಕೆ ಹೋಗುತ್ತದೆ.
ಐ.ವಿ. /ಏಡ್ಸ್ ಹಾಗೂ ಸಾರ್ವತ್ರಿಕ ಮುಂಜಾಗ್ರತಾ ಕ್ರಮ ಮಾಹಿತಿ ಕಾರ್ಯಾಗಾರ « Janatha Madhyama ಹೆಚ್.
ಇದೇ ರೀತಿಯಲ್ಲಿ ಕನ್ನಡದ ಇನ್ನೊಬ್ಬ ವೈಯಾಕರಣಿ ಭಟ್ಟಾಕಳಂಕ ಸಹ 1600ರಲ್ಲಿ ‘ಕರ್ಣಾಟಕ ಶಬ್ದಾನುಶಾಸನಂ’ ಎನ್ನುವ ಕನ್ನಡ ವ್ಯಾರಣವನ್ನು ಸಂಸ್ಕೃತ ಭಾಷೆಯಲ್ಲಿ ರಚಿಸಿದ್ದನು.
ಆರ್ಥಿಕ ವ್ಯವಹಾರ ನಡೆಸಿದ್ದು, ರೈತರು ಮತ್ತು ಇತರೆ ಗ್ರಾಹಕರು ೬೦ ಕೋಟಿ ರೂ.
ಆಂಧ್ರಶೈಲಿ ಸೋರೆಕಾಯಿ ಪಲ್ಯ ಮಾಡುವ ವಿಧಾನ ನಗರೋಟಾ ಉಗ್ರ ದಾಳಿಯ ಹುತಾತ್ಮರಿಗೆ ಅಂತಿಮ ಗೌರವ ಸಮರ್ಪಣೆ ಸಂಜೌತಾ ಎಕ್ಸ್‌ಪ್ರೆಸ್‌ ಮೂಲಕ ಲಾಹೋರ್ ತಲುಪಿದ ಭಾರತೀಯ ಬಾಲಕನ ಬಂಧನಭಾರತೀಯ ಬಾಲಕನೊಬ್ಬ ಯಾವುದೇ ಪ್ರವಾಸಿ ದಾಖಲೆಗಳಿಲ್ಲದೆ ಲಾಹೋರ್ ತಲುಪಿದ್ದು ಆತನನ್ನು ಪಾಕಿಸ್ತಾನಿ ಅಧಿಕಾರಿಗಳು ಬಂಧಿಸಿ ಭಯೋತ್ಪಾದನಾ..
ಈ ಸಂಬಂಧ ಅವರು ಸ್ಥಳೀಯ ಪೊಲೀಸ್ ಠಾಣೆಯಲ್ಲಿ ದೂರು ದಾಖಲಿಸಿದ್ದರು.
ಅದು ಕೆಲಸ ಮಾಡುವುದು ಶ್ರವಣಾತೀತ ಧ್ವನಿ ತರಂಗಗಳನ್ನು ಸೃಷ್ಟಿ ಮಾಡಿ.
ಆದರೆ, ನಗರಗಳ ಮುಂಜಾನೆ ಪ್ರಶಾಂತವಾಗಿ ಆರಂಭವಾಗುವುದಿಲ್ಲ.
ನಮ್ಮ ಪಂಚವಾರ್ಷಿಕ ಯೋಜನೆಗಳು ಕೃಷಿ ಹಾಗೂ ಕೈಗಾರಿಕೀಕರಣದತ್ತ ಗಮನ ಕೇಂದ್ರೀಕರಿಸಿದ್ದವು.
ಕೃಪಾಲ್ ನಾಯಕದ್ವಯರು ಮತ್ತವರ ಪಕ್ಷಗಳುವರ್ಷಕ್ಕೆ ಆರು ಬಾರಿಯಾದರೂ ನಾನು ದೆಹಲಿಗೆ ಭೇಟಿ ನೀಡುತ್ತೇನೆ.
ಕಳೆದ ಶುಕ್ರವಾರದಂದು ‘ಪ್ರಜಾವಾಣಿ’ಯಲ್ಲಿ ಪ್ರಕಟವಾದ ‘ವಿದ್ಯುನ್ಮಾನ ಪಠ್ಯಕ್ಕೆ ಒತ್ತಡ: ಸಂಕಷ್ಟದಲ್ಲಿ ವಿ.
ರೈತರು ಹಸಿರು ಹುಲ್ಲು ಬೆಳೆದರೆ ಅದನ್ನು ಕೆ.
ಜಯಾ ಅವರಿಗೆ ಕೃತಕ ಉಸಿರಾಟದ ವ್ಯವಸ್ಥೆ ಅಳವಡಿಸಲಾಗಿದ್ದು, ಶ್ವಾಸಕೋಶದಲ್ಲಿ ಉಸಿರಾಟಕ್ಕೆ ಸಂಬಂಧಿಸಿದ ಸಮಸ್ಯೆ ಇರುವುದರಿಂದ ಔಷಧಿಗಳನ್ನು ನೀಡಲಾಗುತ್ತಿದೆ.
ಬೆಂಕಿಯ ಮೇಲೆ ಕಾಲನ್ನಿಡುವುದು ಅಷ್ಟು ಸುಲಭದ ಮಾತಲ್ಲ.
ಇದು ಕೇವಲ ಮಾಧ್ಯಮವೊಂದರ ಕಪೋಕಲ್ಪಿತ ಸುದ್ದಿಯಾಗಿದ್ದು, ರಾಷ್ಟ್ರ ವ್ಯಾಪಿ ಹರಡಿದೆ.
ಸಂಭ್ರಮದ ಸ್ವರ್ಣಗೌರಿ ಒಂದೆಡೆಯಾದರೆ, ಹರತಾಳ (ಉಪವಾಸ) ಮಾಡಿಕೊಂಡು ಪೂಜಿಸುವ ಹರತಾಲಿಕಾ ಅಥವಾ ಹರತಾಳಗೌರಿ ಇನ್ನೊಂದೆಡೆ.
ಅದನ್ನೆಲ್ಲ ನಮ್ಮ ರಾಜಕೀಯ ನಾಯಕರು, ಹಿಂದೂ ಧರ್ಮ ಸ್ಥಾಪಿಸಬೇಕು ಎನ್ನುವ ಸಿದ್ಧಾಂತಿಗಳು ಮತ್ತು ಧರ್ಮ ಗುರುಗಳು ಮಾಡಬೇಕಿತ್ತು.
ಹೀಗಾಗಿ, ಬಾಹ್ಯ ಅಂಶಗಳು ಕಾರಣವಲ್ಲ.
ಕಾವೇರಿ ನದಿ ಹರಿವಿನ ದೃಷ್ಟಿಯಿಂದ ಕರ್ನಾಟಕ ಮೇಲಿನ ರಾಜ್ಯವಾಗಿರುವುದೇ ತಪ್ಪಾಗಿದೆ.
ಈ ಘಟನೆ ಕಾನ್ಶಿರಾಮರಿಗೆ ಸಂಘಟನೆಯ ಅನಿವಾರ್ಯವನ್ನು ಕಲಿಸಿಕೊಟ್ಟಿತು.
೭೦ ಭಾಗದ ಹಣ ಗುಳುಂ ಮಾಡುವ ಹುನ್ನಾರ ನಡೆಯುವುದರಲ್ಲಿ ಸಂಶಯವಿಲ್ಲ ಎಂದಿದ್ದಾರೆ.
ಅಧಿಕಾರಕ್ಕೆ ಬಂದ ಎರಡು ವರ್ಷಗಳ ಬಳಿಕ ಇದೇ ಮೊದಲ ಬಾರಿಗೆ ಹಿಮಾಚಲ ಪ್ರದೇಶಕ್ಕೆ ಪ್ರಧಾನಿ ಮೋದಿಯವರು ಭೇಟಿ ನೀಡಿದ್ದಾರೆ.
ಯೋಧರು ಈಗ ಪಡೆಯುತ್ತಿರುವ ವೇತನದ ಶೇಕಡಾ 10ರಷ್ಟು ಹೆಚ್ಚು ಪಡೆಯಲಿದ್ದಾರೆ.
ಭಾರತ ಹಾಗೂ ಪಾಕಿಸ್ತಾನದ ನಡುವೆ ಯಾವುದೇ ರೀತಿಯ ಯುದ್ಧ ನಡೆಯುವುದಿಲ್ಲ.
೩ ಆಸನದ ಒಟ್ಟು ೨೦ ಸೆಟ್ ಗಳನ್ನು ಹಾಕಲಾಗಿದೆ.
ಹೀಗೆ ಎಲ್ಲ ವಲಯಗಳಲ್ಲೂ ತುಂಬ ಗಟ್ಟಿಯಾದದ್ದನ್ನು ತಮ್ಮ ಡೆಸ್ಕ್ ಟಾಪಿ­ನಲ್ಲಿ, ತಮ್ಮ ಡೈರಿ ಹಾಗೂ ನೋಟ್ ಬುಕ್ಕುಗಳಲ್ಲಿ ಬಿಟ್ಟು ಹೋದಂತಿದೆ.
ಇಲಾಖೆ ಸುಧಾರಣೆಗೆ ಕ್ರಮ ‘ಅರಣ್ಯ ಇಲಾಖೆಗೆ ಕಾಯಕಲ್ಪ ನೀಡುವ ಉದ್ದೇಶದಿಂದ ಹಲವು ಕಾರ್ಯಕ್ರಮಗಳನ್ನು ಹಮ್ಮಿಕೊಳ್ಳಲಾಗಿದೆ’ ಎಂದು ಅರಣ್ಯ ಸಚಿವ ರಮಾನಾಥ ರೈ ಹೇಳಿದರು.
ಇದರಿಂದ ಚೀನಾದ ಆಟಗಾರ್ತಿ ಧೃತಿಗೆಡಲಿಲ್ಲ.
ಕೃಪಾಲ್ ದೇವಸೂಗೂರು:ಕನಕದಾಸರ ಸಾಹಿತ್ಯ ಕೊಡುಗೆ ಅಪಾರದೇವಸೂಗೂರು ಹೋಬಳಿ ವ್ಯಾಪ್ತಿಯ ವಿವಿಧ ಗ್ರಾಮ ಪಂಚಾಯಿತಿ ಕಚೇರಿ ಹಾಗೂ ಶಾಲಾ ಕಾಲೇಜುಗಳಲ್ಲಿ ಗುರುವಾರ 529ನೇ ಕನಕದಾಸ ಜಯಂತ್ಯುತ್ಸವ ಆಚರಿಸಲಾಯಿತು.
ನಿನ್ರೆ ಬೆಳಿಗ್ಗೆ ನಾನು ಕೇಂದ್ರ ರೈಲ್ವೆ ನಿಲಾŠ ಣದಲಿಳಿದು ಜೀವಣ್ಣರಾಯನಕಟ್ಟೆ ಎಜೆ.
ಪಾಟೀಲ, ವಿಪರೀತ ಬೆನ್ನು ನೋವಿನಿಂದ ಬಳಲಿದ್ದ ತಮಗೆ ನಾಟಿ ಔಷಧಿ ಸೇವಿಸಿ ಮೂರೇ ದಿನದಲ್ಲಿ ನೋವು ಮಾಯವಾದ ಕಥೆ ಹೇಳಿದರು.
ಡೀಸೆಲ್‌ ಖರ್ಚಿಗೆ ಅಂತ ರೂ.
ಕೆಲವರು ತಮ್ಮ ಖಾತೆಗಳಿಗೆ ಹಣ ಜಮಾ ಮಾಡಿ ನಿಟ್ಟುಸಿರು ಬಿಟ್ಟರು.
ಅಲ್ಪಸಂಖ್ಯಾತರನ್ನು ಕೇಂದ್ರವಾಗಿ ಇಟ್ಟುಕೊಂಡು ವಾಗ್ವಾದಗಳು ಆರಂಭ ವಾಗುತ್ತಿದ್ದಂತೆಯೇ ಅಲ್ಪಸಂಖ್ಯಾತರಿಗೆ ಮಾತ್ರವಲ್ಲ ಎಲ್ಲರಿಗೂ ಅಭದ್ರತೆ ಕಾಡಲು ತೊಡಗುತ್ತದೆ.
ಪ್ರತಿಬಟನೆತಈ ಮಧ್ಯೆ ಹಾಲಪ್ಪ ಅತ್ಯಾಚಾರ ಪ್ರಕರಣ ವನ್ರು ಖಂಡಿಸಿ ರಾಜ್ಯದ ವಿವಿಧೆಡೆ ಜಾ.
ಈ ಬಗೆಯ ಸಂಸ್ಥೆಗಳು ಒಟ್ಟಾರೆ ಶೈಕ್ಷಣಿಕ ವಾತಾವರ­ಣವನ್ನು ಉತ್ತಮ ಪಡಿಸುತ್ತವೆ.
ಹಾಗೂ ಭಾರತೀಯ ಜನತಾಪಕ್ಷ ಸಕ್ರಿಯವಾಗಿ ಮುನ್ನುಗ್ಗುತ್ತಿದ್ದರೆ, ಕಾಂಗ್ರೆಸ್‌ನಲ್ಲಿ ಉತ್ಸಾಹದ ಕೊರತೆಯಿಂದಾಗಿ ಎದ್ದೇಳುವ ಸ್ಥಿತಿಯಲ್ಲೇ ಇಲ್ಲ.
ಬೇರೆ ದೇಶದ ತಂಡಗಳ ಆಟಗಾರರ ಸ್ಪೀಡ್‌, ಪಾಸಿಂಗ್‌ಗೆ ಹೋಲಿಸಿದರೆ, ನಮ್ಮ ಆಟ ಉತ್ತಮ ಪಡಿಸಿಕೊಳ್ಳಲು ಇನ್ನೂ ಸಾಕಷ್ಟು ಅವಕಾಶಗಳಿರುವುದು ಕಂಡು ಬಂದಿತು’ ಎನ್ನುತ್ತಾರೆ ಬಾಂಧವ್ಯ.
ಕಾರ್ಯಕ್ರಮ ಉದ್ಘಾಟಿಸಿ ಮಾತನಾಡಿದ ಜಿಪಂ ಅಧ್ಯಕ್ಷ ಸಿ.
ಅನ್ಯರ ನೋವು-ನಲಿವುಗಳ ಬಗ್ಗೆ ನಮ್ಮ ಅಂದಾಜಿನ ನಿಖರತೆ ಕಡಿಮೆ!: ಸಂಶೋಧನಾ ವರದಿಮತ್ತೊಬ್ಬರ ನೋವು- ನಲಿವುಗಳ ಬಗ್ಗೆ ನಮ್ಮ ಅಂದಾಜು ಅಥವಾ ಊಹೆಗಳು ಕಡಿಮೆ ನಿಖರತೆ ಹೊಂದಿರುತ್ತವೆಯಂತೆ.
ಧರ್ಮಸ್ಥಳದಲ್ಲಿ 51ನೇ ಅಖಿಲ ಭಾರತ ಕನ್ನಡ ಸಾಹಿತ್ಯ ಸಮ್ಮೇಳನ ನಡೆದ ಸಂದರ್ಭ.
ಮದ್ಯವ್ಯಸನ ಸಾಮಾಜಿಕ ಪಿಡುಗು ಎಂಬುದು ನಿಜ.
ಅಭಿವೃದ್ಧಿಯ ಮಾನದಂಡಗಳಾದ ಪೌಷ್ಟಿಕತೆ ಮತ್ತು ಸಾಕ್ಷರತೆಯಲ್ಲಿ ಬಿಹಾರ ಇನ್ನೂ ಕೊಂಚ ಹಿಂದಿದ್ದರೂ ಶಕ್ತಿವಂತ ಮತ್ತು ಬುದ್ಧಿವಂತ ತಂತ್ರಗಾರರಿದ್ದ ಬಿಜೆಪಿಯನ್ನು ಅದು ಹೇಗೆ ಹಿಂದಕ್ಕೆ ನೂಕಿತು ಎಂಬ ಬಗ್ಗೆ ಇನ್ನೂ ಅನೇಕ ದಿನಗಳ ಕಾಲ ಚರ್ಚೆಯೂ ನಡೆಯಲಿದೆ.
ಈ ಅಂಕಣ ನಿಮಗೆ ಮೀಸಲು.
ದೇವರಾಜ್‌, ಎಸ್ಪಿ (ಪ್ರಭಾರ) ಉತ್ತರ ಕನ್ನಡ ಜಿಲ್ಲೆ ಕಾಂಗ್ರೆಸ್ಸಿಗೆ ಈಶ್ವರಪ್ಪ ರಾಜಕೀಯ ಸನ್ಯಾಸ ಚಾಲೆಂಜ್‌ ಶೌಚಾಲಯ ಕಟ್ಟಿಸುವಂತೆ ಮಕ್ಕಳಿಂದ ಪಾಲಕರಿಗೆ ಪತ್ರ ಜಪಾನ್‌ನಿಂದ ಭಾರತದ ಲಕ್ಷ ಮಂದಿಗೆ ಉದ್ಯೋಗ?
ಬಿಜೆಪಿ ಸದಸ್ಯರ ಹೇಳಿಕೆಯಲ್ಲಿ ಸತ್ಯಾಂಶವಿಲ್ಲ: ಶಾಸಕ ದೊಡ್ಡಬಳ್ಳಾಪುರ: ನಗರೋತ್ಥಾನ ಯೋಜನೆಯಡಿಯಲ್ಲಿ 15 ಕೋಟಿ ರೂ.
ಒಬ್ಬ ಎಷ್ಟು ಸಂಪಾದಿಸುತ್ತಾನೆ, ಎಷ್ಟು ಖರ್ಚು ಮಾಡುತ್ತಾನೆ.
ಈ ಸಂಬಂಧ ಶಿಖಾ ಅವರು ಜುಲೈ 3ರಂದು ಕಾಂಗ್ರೆಸ್ ನಾಯಕ ಸಿಎಂ ಆಪ್ತ ಮರಿಗೌಡ ವಿರುದ್ಧ ನಜರ್ ಬಾದ್ ಪೊಲೀಸ್ ಠಾಣೆಯಲ್ಲಿ ದೂರು ದಾಖಲಿಸಿದ್ದರು.
ಆದರೆ ಅಮಾವಾಸ್ಯೆಯ ದಿನಗಳಂದು ಮಾತ್ರ ಬದಲಿಸಬೇಡಿ.
ಎಂಬುದು ಇಲ್ಲಿನ ಮುಖ್ಯಪ್ರಶ್ನೆ.
ಅವರಲ್ಲಿ ಯಾರಾದರೂ ದುರ್ಬಲರು ಇದ್ದರೆ ಅವರ ಬಗ್ಗೆ ವಿಶೇಷ ಕಾಳಜಿ ವಹಿಸುತ್ತಾನೆ.
ಆದರೆ ಯಾವುದೇ ಕ್ರಮ ಎದುರಿಸಲು ನೀವು ಸಜ್ಜಾಗಿರಿ ಎಂದು ಸಿಎಂಗೆ ಮಾಜಿ ಪ್ರಧಾನಿ ಸಲಹೆ ನೀಡಿದ್ದಾರೆ ಎನ್ನಲಾಗಿದೆ.
ಜೀವರಾಜ ಆಳ್ವಾ ಅವರು ಶಾಲೆಗಳು ಅನುತ್ಪಾದಕ ಕ್ಷೇತ್ರಗಳೆಂದು ಹೇಳಿ ಕಷ್ಟಕ್ಕೆ ಸಿಕ್ಕಿದ್ದರು.
ಸೂಸನ್ ಯಥಾ ಪ್ರಕಾರ ಚರ್ಚಿನಲ್ಲಿ ಹೊಸ ಆಯಾಮಗಳ ಹುಡುಕಾಟದಲ್ಲಿ ಇದ್ದಳು.
ಪುರುಷರ ಸಂತಾನ ಶಕ್ತಿ - ವೀರ್ಯದ ಗುಣಮಟ್ಟ ಆನುವಂಶಿಕ ಅಂಶಕ್ಕೆ ಸಂಬಂಧಿಸಿದ ಹಾಗೆ ಹೇಳುವುದಾದರೆ, ಪುರುಷನ ಸಂತಾನಹೀನತೆಗೆ ಪ್ರಮುಖ ಕಾರಣ ಆಗಿರುವುದು ನಿಶ್ಶಕ್ತ ವೀರ್ಯಾಣುಗಳು..
ಬ್ರಿಟಲ್‌ಬ್ಯಾಂಕ್‌ ಅವರೇ ಹೇಳುವಂತೆ ಟಿಪ್ಪುವಿಗೆ ಸಾಮ್ರಾಜ್ಯ ಕಟ್ಟುವ ಮಹತ್ವಾಕಾಂಕ್ಷೆ ಇದ್ದರೂ, ಅವನು ತನ್ನ ವ್ಯಾವಹಾರಿಕ ಪ್ರಜ್ಞೆಯನ್ನು ಕಳೆದುಕೊಳ್ಳಲಿಲ್ಲ.
ಮನಮೋಹನಸಿಂಗ್, ಕ ಬೆಂಗಳೂರು, ಜ. 31- ೪೦ ವರ್ಷಗಳ ಬಳಿಕ ಬೆಂಗಳೂರಿನಲ್ಲಿ ನಡೆಯುತ್ತಿರುವ ೭೭ನೇ ಅಖಿಲ ಭಾರತ ಕನ್ನಡ ಸಾಹಿತ್ಯ ಸಮ್ಮೇಳನಕ್ಕೆ ಸಕಲ ಸಿದ್ಧತೆಗಳು ಭರದಿಂದ ಸಾಗಿವೆ ಎಂದು ಕನ್ನಡ ಸಾಹಿತ್ಯ ಪರಿಷತ್ ಅಧ್ಯಕ್ಷ ನಲ್ಲೂರು ಪ್ರಸಾದ್ ತಿಳಿಸಿದ್ದಾರೆ.
ಆಗ ಕಿರಣ್ ರಾವ್ ಸಂಬಂಧಿಕರು ಪೊಲೀಸ್ ಠಾಣೆಯಲ್ಲಿ ದೂರು ನೀಡಿದರು.
ಹಿಂಸೆ, ಮಾನಸಿಕ ಅಸ್ವಾಸ್ಥ್ಯ, ಮಾದಕ ಪದಾರ್ಥ ಮತ್ತು ಲೈಂಗಿಕ ದೌರ್ಜನ್ಯ ಅವರ ಬಾಲ್ಯದಲ್ಲಿ ತುಂಬಿರುತ್ತವೆ.
ಅತೀ ಚಿಕ್ಕ ವಯಸ್ಸಿನಲ್ಲೇ ಅರ್ಜುನ ಪ್ರಶಸ್ತಿ ಪಡೆದ ಮೊದಲ ಭಾರತೀಯ ಮಹಿಳಾ ಕ್ರೀಡಾಪಟು ಇಂತಹ ಕಠಿ ಪರಿಶ್ರಮದಿಂದಲೇ ಪಿವಿ ಸಿಂಧೂ 2013ರಲ್ಲಿ ಅರ್ಜುನ ಪ್ರಶಸ್ತಿಗೆ ಭಾಜನರಾಗಿದ್ದರು.
ರಗಾಲದಿಂದ ಜಿಲ್ಲೆಯಲ್ಲಿ ತಲೆದೋರಿರುವ ಕುಡಿಯುವ ನೀರು ಮತ್ತು ಇನ್ನಿತರ ಸಮಸ್ಯೆಗಳನ್ನು ಬಗೆಹರಿಸಲು ಅಧಿಕಾರಿಗಳೊಂದಿಗೆ ಚರ್ಚಿಸಿ ಸೂಕ್ತ ಕ್ರಮ ಕೈಗೊಳ್ಳಲಾ ಗುವುದು ಎಂದು ಜಿಲ್ಲಾಧಿಕಾರಿ ಜಿ.
ಇದು ಕಾರ್ಯರೂಪಕ್ಕೆ ಬಂದರೆ, ಬಂಧನಗಳು ಹೆಚ್ಚಾಗುತ್ತವೆ.
ಈ ವಿಡಿಯೋ ಮತ್ತು ಫೋಟೋಗಳು ಇದೀಗ ವೈರಲ್‌ ಆಗಿ ಹರಿದಾಡುತ್ತಿವೆ.
ತನ್ನ ನಂಬಿಕೆ ಸಿದ್ಧಾಂತವಾಗಬಾರದೆಂದೇ ಲಂಕೇಶ್ ರಾಜಕೀಯ ಬರವಣಿಗೆಗಳ ಮಧ್ಯೆಯೂ ಜೆನ್ ಹಾಯ್ಕುಗಳನ್ನು ಹೋಲುವ ನೀಲು ಪದ್ಯಗಳ ಮೂಲಕ ಕಾವ್ಯದ ಸೆಳೆತವನ್ನು ಉಳಿಸಿಕೊಂಡರು.
ನೆಲ್ಲೂರಿನ ಗಿರಿಜಾ ಎಂಬುವವರು ಕಳೆದ 2 ವರ್ಷಗಳ ಹಿಂದೆ ಮದುವೆಯಾಗಿದ್ದು, ಕಳೆದ ಒಂದು ವರ್ಷದ ಹಿಂದೆ ಹೆಣ್ಣು ಮಗುವೊಂದಕ್ಕೆ ಜನ್ಮ ನೀಡಿದ್ದರು.
ಅಥವಾ ಜಮೀನಿಗೆ ಸಂಬಂಧಿಸಿದ ದಾಖಲೆಗಳನ್ನು ಏಳು ದಿನಗಳ ಒಳಗೆ ತಹಸೀಲ್ದಾರ್‌ ಕಚೇರಿಗೆ ಒಪ್ಪಿಸಬೇಕು.
ಆತಂಕದಲ್ಲಿ ವ್ಯಾಪಾರಿಗಳು: ತಲೆ ಮೇಲೆ ಮೂಟೆ ಹೊತ್ತೊಯ್ಯುವವರಿಂದಲೇ ತುಂಬಿರುತ್ತಿದ್ದ ಸಗಟು ವ್ಯಾಪಾರಿಗಳ ಬೀದಿಯಲ್ಲೀಗ ಸದ್ದು ಮಾಡುತ್ತಿರುವುದು ಕೇವಲ ಚಿಲ್ಲರೆ ವ್ಯಾಪಾರ.
ಏಡ್್ಸ ಆಯುಷ್ಯವನ್ನು ಕುಂಠಿತಗೊಳಿಸ ಬಹುದು ಆದರೆ ಬದುಕುವ ಆತ್ಮ ವಿಶ್ವಾಸವನ್ನು ಕುಂಠಿತಗೊಳಿಸಬೇಕಿಲ್ಲ.
ನೆಟ್ಟು ಮೂರು ವರ್ಷಗಳ ಬಳಿಕ ಗಿಡಗಳನ್ನು ಕಸಿಗೊಳಿಸಬೇಕು.
ಅದರಂತೆ ಎರಡೂ ವರೆ ತಿಂಗಳಲ್ಲಿ ಸಮಿತಿ ವರದಿ ಸಲ್ಲಿಸಿತು.
ಭಾರತದ ಸಾಮಾನ್ಯ ನಾಗರಿಕರು ಕೊಲೆ, ದರೋಡೆಗಳನ್ನು ಮಾಡಿದರೆ ಭಾರತದ ಅಪರಾಧ ಸಂಹಿತೆಯು 7 ವರ್ಷ ಕಾರಾಗೃಹ ಶಿಕ್ಷೆಯಿಂದ ಮರಣದಂಡನೆಯವರೆಗೆ ಶಿಕ್ಷೆ ನೀಡುತ್ತದೆ.
ಬೀದಿ ಬದಿಯ ಮಾರಾಟಗಾರರು, ಸಣ್ಣ ಕಿರಾಣಿ ಅಂಗಡಿಯವರು, ಕೂಲಿ ಕಾರ್ಮಿಕರು ಮುಂತಾದವರೆಲ್ಲಾ ಒಳಗೊಂಡಿದ್ದ ಆರ್ಥಿಕತೆ ಇದು.
ಪುಟ್ಟ ಮಕ್ಕಳಿಗೆ ಆಡಲು ಬಟ್ಟೆಯಿಂದ ಮಾಡಿದ ಮೆತ್ತನೆಯ ದೊಡ್ಡ ಜಾರುಬಂಡಿಗಳಿದ್ದವು.
ಆದರೆ ಮೋಸುಲ್‌ಗೆ ಇರಾಕ್‌ ಸೇನೆ ಮುತ್ತಿಗೆ ಹಾಕಿದ ನಂತರ ಈತನ ಹೆಸರಿನಲ್ಲಿ ವಿಡಿಯೊ ಸಂದೇಶವನ್ನು ಬಿಡುಗಡೆ ಮಾಡಲಾಗಿದೆ.
ನಾಗರಿಕತೆಯ ಆರಂಭದ ಅವಧಿಯಲ್ಲಿ ಹಣವು ನಾಣ್ಯ, ನೋಟುಗಳ ರೂಪದಲ್ಲಿ ಭೌತಿಕ ಸ್ಥಿತಿಯಲ್ಲಿ ಇರಲಿಲ್ಲ.
ಸಾಹಿತ್ಯ ಸಂಘದ ಬ್ಯಾನರ್ ಹರಿದು ಹಾಕಿರುವ ಕಾರ್ಯಕರ್ತರು, ಪೊಲೀಸರು ಬಂದ ವೇಳೆಯಲ್ಲಿ ಚದುರಿ ಓಡಿಹೋಗಿದ್ದಾರೆ.
ಕನ್ನಡವೆನ್ನುವುದು ಕೇವಲ ಭಾಷೆಯಾಗಲೀಅದು ಕನ್ನಡಿಗರ ಬದುಕನ್ನು ಸಮಗ್ರವಾಗಿ ಪ್ರತಿನಿಧಿಸುವಂಥದ್ದು ಎನ್ನುವ ಪ್ರಜ್ಞೆಯಿರಿಸಿಕೊಂಡು ಜನಬದುಕು ಎಲ್ಲವನ್ನೂ ಕುರಿತಂತೆ ಆಲೋಚಿಸುವಾಗ ತಲೆ ಬಿಸಿಯನ್ನು ಸ್ವಲ್ಪ ತಣ್ಣಗಾಗಿಸಿಕೊಳ್ಳಲು ಸಾಧ್ಯವಾಗುತ್ತದೆ.
ತಮ್ಮ ಜಮೀನಿನಲ್ಲಿ ಬೆಳೆದಿರುವ ಬೆಳೆಯನ್ನು ಸದ್ಯಕ್ಕೆ ಮಾರಾಟ ಮಾಡುವ ಆಲೋಚನೆ ಹೊಂದಿಲ್ಲ.
ಅದು ರಕ್ತಬೀಜಾಸುರ ಇದ್ದಂತೆ ಎಂದ ಅವರು, ಇದನ್ನು ನಿಯಂತ್ರಿಸಲು, ದುರ್ಗೆಯ ವಾಹನವಾದ ಸಿಂಹದಂತೆ, ಯುವಕರು ಪುರುಷ ಸಿಂಹರಾಗಿ ಹೋರಾ ಟ ನಡೆಸಬೇಕು ಎಂದು ಹೇಳಿದರು.
ದೊಡ್ಡ ದೊಡ್ಡ ಭ್ರಷ್ಟರಿಗೆ ಹಿಂಬಾಗಿಲನ್ನು ತೋರಿಸಿ ಜನ ಸಾಮಾನ್ಯರಿಗೆ ಅನವಶ್ಯಕ ಕಿರುಕುಳ ನೀಡುತ್ತಿದ್ದಾರೆ.
ನಮಗೆ ಬಂದ ವಿಷಯವನ್ನು ಸಹಜವಾಗಿ ತೆಗೆದುಕೊಂಡು ಭಾಷಣದ ಆರಂಭ, ವಿಷಯಾಂಶದ ಪ್ರಸ್ತುತ ಪಡಿಸುವಿಕೆ, ನಂತರ ಮುಕ್ತಾಯ ಎಂಬ ಮೂರು ಹಂತ ಗಳಲ್ಲಿ ಮಾತನಾಡಬೇಕು.
ಸಿಂಹವಾಹನೆಯಾದ ಅವಳು ಕೈಯಲ್ಲಿ ಖಡ್ಗವನ್ನು ಹಿಡಿದ್ದಾಳೇ.
ಆದರೂ ಕೆಲವು ಭಾರತೀಯ ವೈದ್ಯರು ಎಲ್ಲ ಭಾರತೀಯ ಮಹಿಳೆಯರನ್ನು ತಪಾಸಣೆಗೊಳಿಸುವುದು ಅವಾಸ್ತವಿಕ ಮಾದರಿ ಎಂದು ಭಾವಿಸುತ್ತಾರೆ.
ಪಾಕಿಸ್ತಾನದ ಸೇನೆಯ ನಿಜವಾದ ಸಮಸ್ಯೆಯೇ ಇದಾಗಿದೆ.
ಪ್ರಧಾನಿ ನರೇಂದ್ರ ಮೋದಿ, ರಾಷ್ಟ್ರಪತಿ ಪ್ರಣಬ್ ಮುಖರ್ಜಿ, ಬಾಲಿವುಡ್ ನಟ ಶಾರುಖ್ ಖಾನ್ ಹಾಗೂ ಗಾಯಕ ಮಿಕಾ ಸಿಂಗ್ ಸೇರಿದಂತೆ ಹಲವು ಗಣ್ಯರು ಆರತಕ್ಷತೆ ಸಮಾರಂಭದಲ್ಲಿ ಭಾಗವಹಿಸಿ ನೂತನ ದಂಪತಿಗಳಿಗೆ ಶುಭ ಹಾರೈಸಿದರು.
ಇನ್ನು ಮೀನು ಹಿಡಿಯುವ ಬಲೆಗಳನ್ನು ಹಾಕಿ ಶವಗಳನ್ನು ಮೇಲಕ್ಕೆ ತರುತ್ತಿರುವುದು ದುರಂತದ ಭೀಕರತೆಯನ್ನು ಬಿಂಬಿಸುತ್ತಿದೆ.
ವಾಹನ ಬಾಡಿಗೆ ಕೊಡಬೇಕು.
ನಾಗೇಂದ್ರಸ್ವಾಮಿ ಪ್ರಾಸ್ತಾವಿಕ ಭಾಷಣ ಮಾಡಿದರು ಬೀದರ್ ಜಿಲ್ಲಾಪಂಚಾಯ್ತ್ ಅಧ್ಯಕ್ಷ ಶ್ರೀ ನಸೀಮೊದ್ದಿನ್ ಎನ್.
೫೦-್ಡ೩೦ ಅಡಿ ನಿವೇಶನದಲ್ಲಿ ಎಂ.
ವಿವಿಧ ಪ್ರದೇಶಗಳಿಗೆ ಸೇರಿದ ಅವರಿಬ್ಬರ ಭಾಷೆ ಒಂದೇ ಆಗಿರಲು ಸಾಧ್ಯವಿರಲಿಲ್ಲ.
ಮೇಲೆ ಹೋದರೆ ಮೂರು ಜನ ಪೊಲೀಸ್ ಸಿಬ್ಬಂದಿ ಹುಡುಗರ ಮನೆಯಲ್ಲಿ ಎಲ್ಲಾ ಸಾಮಾನುಗಳನ್ನು ಪರಿಶೀಲಿಸುತ್ತಿದ್ದರು.
ಕನ್ನಡದ ಜನಪ್ರಿಯ ಧಾರಾವಾಹಿ ಯೊಂದು ಇದೀಗ ಸಾಮಾಜಿಕ ಮಾಧ್ಯಮಗಳಲ್ಲಿ ಮಿಂಚುತ್ತಿದೆ.
ಹಣದ ಅಗತ್ಯ ಇರುವುದರಿಂದ ಅವರಿಗೆ ರದ್ದಾದ ನೋಟುಗಳನ್ನೇ ನೀಡುತ್ತಿದ್ದಾರೆ.
ಗಿರಿಜಾ ವ್ಯಾಸ ಅವರಿಗೆ ವಿವರ ವಾದ ಮನವಿ ಪತ್ರ ರವಾನಿಸಿದಾŠರೆ.
ಯಾರಿಂದ ವರದಿ ತರಿಸಿಕೊಳ್ಳುತ್ತೀರಾ ಎಂದು ಸುದ್ದಿಗಾರರು ಕೇಳಿದ ಪ್ರಶ್ನೆಗೆ ‘ತನ್ವೀರ್‌ ಸೇಠ್‌ ಅವರಿಂದಲೇ ವರದಿ ತರಿಸಿಕೊಳ್ಳುತ್ತೇನೆ’ ಎಂದು ಉತ್ತರಿಸಿದರು.
ಗೆ ಸೇರ್ಪಡೆಯಾಗಿರುವ ಹೆಚ್.
ಪಿಒಕೆ ಸೀಮಿತ ದಾಳಿ ಬೆನ್ನಲ್ಲೇ ಜಮ್ಮು-ಕಾಶ್ಮೀರದಲ್ಲಿ ರಾಷ್ಟ್ರೀಯ ರೈಫಲ್ಸ್ ಕ್ಯಾಂಪ್ ಮೇಲೆ ಮತ್ತೆ ಉಗ್ರರ ದಾಳಿಕಾಶ್ಮೀರದ ಉರಿ ದಾಳಿಗೆ ಪ್ರತಿಯಾಗಿ ಭಾರತೀಯ ಸೇನೆ ಪಿಒಕೆ ನಲ್ಲಿ ಸೀಮಿತ ದಾಳಿ ನಡೆಸಿ ಉಗ್ರರ ಹತ್ಯೆ ನಡೆಸಿದ ಬೆನ್ನಲ್ಲೇ, ಪಾಕ್ ಉಗ್ರರು ಮತ್ತೆ ಭಾರತೀಯ ಸೇನೆ ಮೇಲೆ ದಾಳಿ ಯತ್ನ ನಡೆಸಿದ್ದಾರೆ.
ಈಹಂತದಲ್ಲಿ ಬಸವರಾಜ್ ಅವರು ಹೆಣ್ಣಾನೆ ದಾಳಿಗೆ ಸಿಲುಕಿದರು.
ಸಂಬಂಧಿಯೊಬ್ಬರು ಕೋಳಿ ಸಾಕಣೆಯನ್ನು ತಮ್ಮ ಉಪಕಸುಬು ಮಾಡಿಕೊಂಡಿರುವುದರಿಂದ ಪ್ರತಿ ಬಾರಿ ಕೋಳಿಗಳು ಬೆಳೆದು ದಷ್ಟಪುಷ್ಟವಾದ ನಂತರ ಒಂದೆರಡು ಕೋಳಿಗಳನ್ನು ತಮ್ಮ ಆಪ್ತರೆಲ್ಲರಿಗೂ ನೀಡುತ್ತಾರೆ.
ವೆಚ್ಚ ಮಾಡಿದರೆ, ಒಂದು ಕೋಟಿ ಇಪ್ಪತ್ತು ಲಕ್ಷ ಜನಸಂಖ್ಯೆ ಇರುವ ದಿಲ್ಲಿಯಲ್ಲಿ ಕಸ ವಿಲೇವಾರಿ ಗಾಗಿ ೧೨೭ ಕೋಟಿ ರೂ.
ವರ್ಣ ರಂಜಿತ ಮೆರವಣಿಗೆ: ಸಮ್ಮೇಳನದ ಸರ್ವಾಧ್ಯಕ್ಷ ಡಾ.
ನಿನ್ನೆ ನಡೆಸಲಾದ ಎನ್ ಕೌಂಟರ್ ಪ್ರದೇಶದ ಹತ್ತಿರದಲ್ಲೇ ಮೂವರು ಮಾವೋವಾದಿಗಳ ಮೃತದೇಹಗಳು ಪತ್ತೆಯಾಗಿದ್ದು, ಮಾವೋವಾದಿಗಳ ಹತ್ಯೆ ನಿನ್ನೆ ನಡೆದ ಎನ್ ಕೌಂಟರ್ ವೇಳೆ ನಡೆದಿದೆಯೋ ಅಥವಾ ಇಂದು ಮತ್ತೆ ಏನಾದರೂ ಗುಂಡಿನ ದಾಳಿ ನಡೆದು ಹತ್ಯೆಯಾಗಿದ್ದಾರೋ ಎಂಬುದರ ಬಗ್ಗೆ ಪೊಲೀಸರು ಇದೀಗ ತನಿಖೆ ನಡೆಸುತ್ತಿದ್ದಾರೆ.
ಈ ಹಿನ್ನೆಲೆಯಲ್ಲಿ ತಮ್ಮ ಫೇಸ್ ಬುಕ್ ನಲ್ಲಿ ಸ್ಪಷ್ಟನೆ ನೀಡಿರುವ ಅವರು, ನನ್ನ ಅಭಿಪ್ರಾಯದಿಂದ ಚಿತ್ರರಂಗದ ಕೆಲ ಸಹೋದ್ಯೋಗಿಗಳಿಗೆ ಸಮಸ್ಯೆಯಾಗುತ್ತಿದ್ದು, ಇದಕ್ಕಾಗಿ ನಾನು ಸ್ಪಷ್ಟನೆ ನೀಡುತ್ತಿದ್ದೇನೆ.
ಹೀಗಾದಾಗ ಸರ್ಕಾರ ತನ್ನದೇ ಆದ ಆದಾಯದ ಮೂಲ ಮಾಡಿಕೊಂಡು ಜನಸಾಮಾನ್ಯನ ಮೇಲಿನ ತೆರಿಗೆ ಹೊರೆ ಕಡಿಮೆ ಮಾಡುವ ಅವಕಾಶವನ್ನು ತಾನೇ ಕಳೆದುಕೊಳ್ಳುತ್ತಿದೆ ಅಥವಾ ಹಾಗೆ ಮಾಡಲು ಇಚ್ಛಿಸುತ್ತಿದೆ.
ನಮ್ಮಲ್ಲೂ ನೀರಿನ ಶುದ್ಧೀಕರಣಕ್ಕೆ ಯುವಶಕ್ತಿಯನ್ನೆ ಬಳಸಿ­ದರೆ, ರೋಗ ನಿಯಂತ್ರಣ, ನಿರುದ್ಯೋಗ ನಿವಾರಣೆ, ಬರ ಪರಿಹಾರ, ಪರಿಸರ ಸಂರಕ್ಷಣೆ ಎಲ್ಲವನ್ನೂ ಒಂದೇ ಗುರಿಯಲ್ಲಿ ಸಾಧಿಸ­ಬಹುದು; ಪ್ರವಾಸಿಗಳೂ ಜಾಸ್ತಿ ಸಂಖ್ಯೆಯಲ್ಲಿ ನಮ್ಮತ್ತ ಬರುವಂತೆ ಮಾಡಬಹುದು.
ಕ್ಯಾಮೆರಾದಲ್ಲಿ ಕಾಣಿಸುತ್ತಿರುವ ದೃಶ್ಯದ ಮೇಲೆ ಅಂತರಿಕ್ಷ ನೌಕೆಯ ಮೂರು ಆಯಾಮದ ಪ್ರತಿಕೃತಿಯನ್ನು ಅದು ಮೂಡಿಸುತ್ತದೆ.
ಹೊಸಹಳ್ಳಿ, ತೋಕಸಂದ್ರ, ಚೀಲೂರು ಗ್ರಾಮ ಪಂಚಾಯಿತಿಗಳಿಗೆ ಯುವಜನ ಸೇವಾ ಇಲಾಖೆ ಸಹಾಯಕ ನಿರ್ದೇಶಕರನ್ನು ನಿಯೋಜಿಸಲಾಗಿದೆ.
ವೆಂಕಟ್ ಸಮಸ್ಯೆಗಳ ಬಗ್ಗೆ ವೈದ್ಯರು ಮಾತ್ರ ನಿಖರವಾಗಿ ಹೇಳಬಲ್ಲರೇ ಹೊರತು ಉಳಿದವರಲ್ಲ.
ಕುಡಿಯಲು ಯೋಗ್ಯವಾಗಿದೆಯೇ ಇಲ್ಲವೇ ಹಾಗೂ ನೀರನ್ನು ಹೇಗೆ ಬಳಕೆ ಮಾಡಿಕೊಳ್ಳಬಹುದು ಎಂಬುದರ ಕುರಿತಂತೆ ಪರಿಶೀಲನೆ ನಡೆಸಬೇಕಿದೆ ಎಂದು ಅವರು ಹೇಳಿದ್ದಾರೆ.
ಲಂಚ ಹಾಗೂ ಭ್ರಷ್ಟಾಚಾರದ ಕಾರಣದಿಂದ ಜನಸಾಮಾನ್ಯರಿಗೆ ಅಧಿಕಾರಿಗಳ ತಾಳಕ್ಕೆ ತಕ್ಕಂತೆ ಕುಣಿಯಬೇಕಾದ ಒತ್ತಡ ಸೃಷ್ಟಿಯಾಗುತ್ತದೆ.
ಕಮ್ಯುನಿಸಂ ಬಗೆಗಿನ ಇಂತಹ ಅವರ ಅಸಮಾ­ಧಾನ ಚೀನಾ ವಿಷಯಕ್ಕೂ ಅನ್ವಯಿಸುತ್ತದೆ. 1963ರಲ್ಲಿ ಮಾವೊ ಅವರ ಸರ್ಕಾರ ಭಿನ್ನ­ಮತೀ­ಯರಿಗೆ ಮರಣದಂಡನೆ ವಿಧಿಸಲು ಹೊರಟ ಸುದ್ದಿ ಬೆಳಕಿಗೆ ಬಂತು.
ಹಕ್ಕು ಬೇಕು, ಜವಾಬ್ದಾರಿ ಬೇಡ: ಹಾಗಾದರೆ ನೀರು ಸಿಕ್ಕೀತು ಎಲ್ಲಿಂದ?
ನಗರ ಸೌಂದರ್ಯದ ಮಟ್ಟಿಗೆ ಬೆಂಗಳೂರು ಈಗಾಗಲೇ ಮುಂಬೈ, ಚೆನ್ನೈ, ಹಾಗೆಯೇ ಉತ್ತರ ಭಾರತದ ಕೆಲ ನಗರಗಳೆದುರು ಸೋಲತೊಡಗಿವೆ.
೧೧ ರಾಜ್ಯದಲ್ಲಿ ತಲೆದೋರಿರುವ ವಿದ್ಯುತ್‌ ಸಮಸ್ಯೆ ಬಗೆಹರಿಸಲು ಇಂದು ಸಕ್ಕರೆ ಕಂಪನಿಗಳ ಜೊತೆ ಮಾತುಕತೆ ನಡೆಸಿದ್ದು ಅವರು ಉತ್ಪಾದಿಸುವ ವಿದ್ಯುತ್‌ ಖರೀದಿಸಲು ಚಿಂತನೆ ನಡೆದಿದೆ ಎಂದು ಇಂಧನ ಸಚಿವೆ ಶೋಭಾ ಕರಂದ್ಲಾಜೆ ತಿಳಿಸಿದ್ದಾರೆ.
ತಯಾರಿಸಿದ ಇನ್‌ವಾಯ್ಸ್ ಅನ್ನು ಪಿಡಿಎಫ್ ಕಡತವನ್ನಾಗಿಸಿ ಇಮೇಲ್ ಮೂಲಕ ಕಳುಹಿಸಬಹುದು.
ಬದಲಾಗಿ ಅವರ ಕಚೇರಿ ರಾಹುಲ್‌ ಗಾಂಧಿ ಅವರ ಪರವಾಗಿ ಟ್ವೀಟ್‌ಗಳನ್ನು ಮಾಡುತ್ತದೆ.
ತನಕ ಕೆಲಸ ಮಾಡುತ್ತದೆ ಎಂದು ಹೇಳಿಕೊಂಡಿದ್ದಾರೆ.
ಈ ವೇಳೆ ಬಾಲಕಿಗೆ ಹೆಣ್ಣುಮಗುವಾಗಿದೆ.
ಇಂತಹ ಪರಿಸ್ಥಿತಿ ಬಂದಿದೆಯೇ ಎಂಬುದನ್ನು ತನಿಖಾ ಸಂಸ್ಥೆ ನಿರ್ಧರಿಸುತ್ತದೆ ಎಂದು ಹೇಳಿದರು.
ಪ್ರತಿ ಪಾತ್ರವೂ ಹೊಸ ಸವಾಲನ್ನು ನೀಡಬೇಕು.
ಅಷ್ಟೂ ಹಣಕ್ಕೆ ಪೆಟ್ರೋಲ್‌ ಖರೀದಿಸುವ ಅನಿ ವಾರ್ಯ ಪರಿಸ್ಥಿತಿಯೂ ನಿರ್ಮಾಣ ವಾಗಿದೆ ಎಂಬುದು ಗಾಂಧಿ ನಗರದ ನಿವಾಸಿ ರಂಜಾನ್‌ ಸಾಬ್‌ ಅವರ ನುಡಿ.
ಒಬ್ಬ ಕೆಲಸಗಾರ ಮಾಡುವಂತೆ ನಮಗೆ ಆ ಯಂತ್ರಗಳ ಜೊತೆ ಒಡನಾಟ ಬೆಳೆಸಿಕೊಳ್ಳಲು ಆಗಲೇ ಇಲ್ಲ.
ರಾಜಸ್ಥಾನದ ಖ್ಯಾತ ಜಾನಪದ ಕಲಾವಿದೆ ಗುಲಾಬೊ ಸಪೇರಾ ಅವರಿಗೆ ಪದ್ಮಶ್ರೀ ಪ್ರದಾನ.
ಅವು ಧರ್ಮ, ಜಾತಿಯ ಗೋಡೆಗಳನ್ನು ಮೀರಿ ನಿಂತಂಥವು.
ಶೀಘ್ರದಲ್ಲಿಯೇ ಪ್ರವಾಸಿ ಮಂದಿ ರಕ್ಕೆ ಜಾಗ ಗುರುತಿಸಲಾಗುತ್ತೆ ಎಂದರು.
ಹೀಗಿದ್ದರೂ ಗರ್ಭಕೋಶವನ್ನು ಕಳೆದುಕೊಂಡಿರುವ ಅಥವಾ ಅಂತಹ ಇತರ ಸಮಸ್ಯೆಗಳನ್ನು ಹೊಂದಿರುವ ಮಹಿಳೆಯರ ಪರಿಸ್ಥಿತಿಯನ್ನು ಮಸೂದೆಯು ಗಣನೆಗೇ ತೆಗೆದುಕೊಳ್ಳುತ್ತಿಲ್ಲ.
ನಗರದ ಸಾರಕ್ಕಿ ಕೆರೆಯ ಪರಿಶೀಲನೆಗೆ ತೆರಳಿದ್ದ ವೇಳೆ ಈ ಸಂಗತಿ ಬಹಿರಂಗಗೊಂಡಿತು.
ಎರಡು ದಿನಗಳಲ್ಲಿ ನಡೆದ ಸಾವಿರಾರು ಉದ್ಯೋಗಾಕಾಂಕ್ಷಿಗಳ ಪೈಕಿ ಕೆಲವರು ಉದ್ಯೋಗಗಿಟ್ಟಿಸಿ..
ಇದರಿಂದ ಈ ಭಾಗದ ರೈತಾಪಿ ವರ್ಗದವರು ಆರ್ಥಿಕವಾಗಿ ಸಬಲತೆ ಹೊಂದುತ್ತಿದ್ದಾರೆ.
ಅಂದರೆ ನೀವು ಮಾಹಿತಿಯ ಗುಡ್ಡದಲ್ಲಿ ಅಲೆದಾಡುವ ಬದಲು ಸಂಶೋಧನಾ ಕೊಳದಲ್ಲಿ ಮಾಹಿತಿಗಾಗಿ ಗಾಳ ಹಾಕಿರುತ್ತೀರಿ.
ರಾಮನಗರ ಜಿಲ್ಲೆಯ ಕನಕಪುರ ತಾಲೂಕಿನ ಪ್ರೇಕ್ಷಣೀಯ ಪ್ರವಾಸಿ ತಾಣ ಮೇಕೆದಾಟುವಿನಲ್ಲಿ ಕರ್ನಾಟಕ ಸರ್ಕಾರ ಕುಡಿಯುವ ನೀರಿಗಾಗಿ ಅಣೆಕಟ್ಟೆ ನಿರ್ಮಿಸುತ್ತೇನೆಂದು ಹೇಳಿರುವುದು ಸಹಜವಾಗಿಯೇ ತಮಿಳುನಾಡಿನ ಕಣ್ಣು..
ನಾವು ಕೂತಿದ್ದ ಜಿಎಲ್‌ಎ ಎಸ್‌ಯುವಿಯಲ್ಲಿ ವೇಗವನ್ನು 2ಕಿ.
ಗ್ರಾಮೀಣ ಪರಿಸರದಲ್ಲಿ ಸದ್ದಿಲ್ಲದೆ ಸಾಧನೆ: ನಾರಾಯಣ ವಿಶೇಷ..
ವೆಚ್ಚದಲ್ಲಿ ಒಳಾಂಗಣ ಕ್ರೀಡಾಂಗಣ :ಶಾಸಕ ಪ್ರಕಾಶ್‌Wednesday, September 2nd, 2009 ಹಾಸನ: ನಗರದಲ್ಲಿ ನಾಲ್ಕು ಕೋಟಿ ರೂ.
ತಿರುಪತಿ ದೇವಾಲಯದಲ್ಲಿರುವ ಬಾಲಾಜಿ, ಕಲಿಯುಗದ ದೈವ ವೆಂಕಟೇಶ್ವರನನ್ನು ದರ್ಶನ ಮಾಡಿದಷ್ಟೂ ಮತ್ತೆ ಮತ್ತೆ ದರ್ಶನ..
ಗುಲ್ಬರ್ಗಾ ವಿಶ್ವವಿದ್ಯಾಲಯ ವ್ಯಾಪ್ತಿಯಲ್ಲಿ ಬೀದರ್ಯಾದಗಿರಿ ಸೇರ್ಪಡೆಗೆ ತೀರ್ಮಾನಿಸಲಾಯಿತು.
ಭದ್ರತಾ ಸಿಬ್ಬಂದಿ ನಡೆಸಿದ್ದಾರೆ ಎನ್ನಲಾದ ಸಾಮೂಹಿಕ ಅತ್ಯಾಚಾರ, ಲೈಂಗಿಕ ಹಲ್ಲೆ ಮತ್ತು ಹಿಂಸಾಚಾರಕ್ಕೆ ಸಂಬಂಧಿಸಿದ ಮೂರು ಪ್ರಕರಣಗಳು ಆದಿವಾಸಿ ಮಹಿಳೆಯರಿಂದ ನವೆಂಬರ್‌ ನಂತರ ವರದಿಯಾಗಿವೆ ಎಂದು ಪತ್ರಕರ್ತೆ ಬೇಲಾ ಭಾಟಿಯಾ ವರದಿ ಮಾಡಿದ್ದಾರೆ.
ಆದರೆ ಕುಲದೀಪ್ ನನ್ನು ಬಿಡುಗಡೆ ಮಾಡಿರುವ ಉಗ್ರರಿಗೆ ಹಣ ನೀಡಲಾಗಿದೆಯೋ ಅಥವಾ ಇಲ್ಲ ಎಂಬುದುರ ಬಗ್ಗೆ ಇನ್ನೂ ಯಾವುದೇ ಮಾಹಿತಿ ಲಭ್ಯವಾಗಿಲ್ಲ.
ಈ ಆ್ಯಪ್‌್ಮೇಕಪ್‌ ಜೀನಿಯಸ್‌ ಆ್ಯಪ್‌ಗಿಂತಲೂ ಹೆಚ್ಚು ವೃತ್ತಿಪರ ಆ್ಯಪ್‌ಗಳಾಗಿವೆ.
ಇದೀಗ ಅನೇಕ ರಾಜ್ಯಗಳಲ್ಲಿ ಮಹಿಳೆಯರಿಗೆ ಮೀಸಲಾತಿ ಶೇ 50 ರ ಪ್ರಮಾಣ­ವನ್ನೂ ಮೀರುತ್ತಿದ್ದು, ಹತ್ತಿರ ಹದಿ­ನೈದು ಲಕ್ಷ ಮಹಿಳೆಯರು ಆಡಳಿತದಲ್ಲಿ ತೊಡಗಿಕೊಂಡಿ­ದ್ದಾರೆ.
ನಾವು ಸೂರ್ಯೋದಯ ಮತ್ತು ಸೂರ್ಯಾಸ್ತ ನೋಡಲು ಸಮಯ ಇಟ್ಟುಕೊಳ್ಳತ್ತೇವೆ.
ಆದ್ದರಿಂದ ನಮ್ಮ ಜನರು ಕೇಳಿಕೊಳ್ಳಬೇಕು; ನಮಗೆ ನೋಟು ಬದಲಿಸುವ ಭಾರತ ಬೇಕೊ?
ಮಧ್ಯ ಕರ್ನಾಟಕ ಭಾಗದಲ್ಲಿ ಮಕ್ಕಳ ತಜ್ಞ ವೈದ್ಯರಿಗೆ ದಾವಣಗೆರೆ ಪ್ರಸಿದ್ಧಿ.
ಆದರೆ ಫಲಿತಾಂಶ ಬಂದಾಗ ಕೃಪಲಾನಿ, ಲೋಹಿಯಾ, ಮಸಾನಿ ಗೆಲುವು ಸಾಧಿಸಿದ್ದರೆ ದೀನದಯಾಳ್ ಸೋತಿದ್ದರು.
ಎಂಜಿನಿಯರಿಂಗ್‌ ಓದಿರುವ ಇವರು, 2013ರಲ್ಲಿ ಮಿಸ್‌ ಕರ್ನಾಟಕ ಪ್ರಶಸ್ತಿ ಮುಡಿಗೇರಿಸಿಕೊಂಡವರು.
ಆದರೆ ಆರ್ಥಿಕ ಗುತ್ತಿಗೆದಾರರು ಮತ್ತು ಬೌದ್ಧಿಕ ಗುತ್ತಿಗೆದಾರರು ಕನ್ನಡ ಚಿತ್ರರಂಗದಲ್ಲಿ ಅಘೋಷಿತ ವಿಭಜನೆಗೆ ಕಾರಣರಾಗುತ್ತಿದ್ದಾರೆ.
42 ಮಕ್ಕಳಿರುವ ಸಂಸ್ಥೆಯ ಕೋಣೆ ಅಂದು ಭರ್ತಿಯಾಗಿತ್ತು.
ಆದರೆ, ಮಹಿಳೆಗೆ ಆಸ್ತಿಯ ಹಕ್ಕು ನೀಡಿದವರು ಮನು.
ವಾರದಾಗ ನೀರ ಖಾಲಿ ಆಗತ್‌, ಮುಂದ ಎನ್‌ಮಾಡಬೇಕ್‌ರ್ರಿ ’ ಎಂದು ಯರೇಹಂಚಿನಾಳ ಗ್ರಾಮದ ಭೀಮಪ್ಪ ತಮ್ಮ ಅಳಲನ್ನ ಹಂಚಿಕೊಂಡರು.
ಧರ್ಮಸ್ಥಳ ಲಕ್ಷದೀಪೋತ್ಸವ : ಕಂಚಿಮಾರು ಕಟ್ಟೆ ಉತ್ಸವ ಧರ್ಮಸ್ಥಳ ಲಕ್ಷದೀಪೋತ್ಸವ : ಲಲಿತೋದ್ಯಾನ ಉತ್ಸವ ಧರ್ಮಸ್ಥಳ ಲಕ್ಷದೀಪೋತ್ಸವ: ಕೆರೆಕಟ್ಟೆ ಉತ್ಸವದ ವಿಶೇಷ ವಿಡಿಯೋ Updated at Sat,3rd Dec, 2016 4:00AM IST Please Select Your Default Edition ಉಡುಪಿ ಕ್ಷೇತ್ರ: 12.66 ಕೋಟಿ ರೂ.
ಶೀಘ್ರದಲ್ಲೇ ಶುರುವಾಗುವ ಈ ಚಿತ್ರವನ್ನು ಆದಷ್ಟು ಬೇಗ ಪೂರ್ಣಗೊಳಿಸುವ ಯೋಚನೆಯೂ ಇದೆ.
ನೀವು ಕೊಟ್ಟಿರುವ ತೆರಿಗೆ ನಿಜವಾಗಿ ಹೆಚ್ಚಾಗಿದ್ದರೆ ಆದಾಯ ತೆರಿಗೆ ರಿಟರ್ನ್‌ ಸಲ್ಲಿಸಿ ಹೆಚ್ಚಿಗೆ ಕಟ್ಟಿರುವ ಹಣ ವಾಪಸು ಪಡೆಯುವ ಅವಕಾಶವಿದೆ.
ನಿರ್ಮಾಣದ ಘಿಫಮೂಳಿಘಿಫ ಹೊಸ ಅಲೆಯ ಚಿತ್ರ.
ಆದರೂ ರುಕ್ಮಣಿಯನ್ನು ಮುಂದೆ ಓದಿಸಬೇಕಾ?
'ಡಾ ಇಂಪ್ರೂವ್' ಎಂಬ ಅಂತರ್ಜಾಲ ಹಾಸ್ಯ ಪ್ರದರ್ಶನ ಷೋ ಮೂಲಕ ಪಾನ್ ಬೀಡಾ ಮಾರಾಟಗಾರನ ಖಾತೆಯಲ್ಲಿದ್ದದ್ದು ಬರೋಬ್ಬರೀ 10 ಕೋಟಿ!
ಗಿಡ ನೆಡುವುದಕ್ಕಿಂತ ಹೆಚ್ಚಿನ ವೆಚ್ಚ ಟ್ರೀ–ಗಾರ್ಡ್‌ಗೆ ಬಳಕೆ ಆಗುತ್ತಿತ್ತು.
ಅತ್ತ ಸಾವಿರಾರು ಮಕ್ಕಳು ಸಾಯುತ್ತಿದ್ದ ಸಂದರ್ಭದಲ್ಲಿ ಲಂಚ ತಿಂದು ತಮ್ಮ ಖಜಾನೆಗಳಲ್ಲಿ ಬಂಗಾರ, ಬೆಳ್ಳಿಗಳನ್ನು ಶೇಖರಿಸುವುದರಲ್ಲಿ ನಿರತರಾಗಿದ್ದರು.
ಪಟೇಲರ ಕಾಲ ದಿಂದ ಹಿಡಿದು ಇಲ್ಲಿಯವರೆವಿಗೆ ಯಾವ ಯಾವ ಮುಖ್ಯಮಂತ್ರಿ ಅವಧಿಯಲ್ಲಿ ಏನೇನಾಗಿದೆ ಎಂಬ ಕುರಿತು ಶ್ವೇತಪತ್ರ ಹೊರಡಿಸಬೇಕು.
ಮಲಯಾಳಿಗಳು ನಂಬುವಂತೆ ವಾಮನ ರಚಿತ ವ್ಯೂಹದಿಂದಾಗಿಯೇ ದೇಶಭ್ರಷ್ಟನಾಗಿದ್ದು, ಪ್ರತಿವರ್ಷ ಸ್ಥಳೀಯ ಕಾಲಮಾನದ ಪ್ರಕಾರ ‘ಚಿಂಗಂ’ ತಿಂಗಳಿನಂದು ತಾಯ್ನಾಡಿಗೆ ಆಗಮಿಸುವ ಬಲಿಯನ್ನು ಸ್ವಾಗತಿಸಲೆಂದೇ ಓಣಂ ಅನ್ನು ಸಡಗರದಿಂದ ಆಚರಿಸಲಾಗುತ್ತಿದೆ.
ಕಟ್ಟಡದಲ್ಲಿದ್ದ ಬಹುತೇಕ ಪೀಠೋಪಕರಣಗಳು ಬೆಂಕಿಗೆ ಆಹುತಿಯಾಗಿವೆ ಎಂದು ವರದಿಗಳು ತಿಳಿಸಿವೆ.
ಮೌಲ್ಯದ ನಕಲಿ ನೋಟುಗಳನ್ನು ಪೊಲೀಸರು ವಶಕ್ಕೆ ತೆಗೆದು ಕೊಂಡಿದ್ದಾರೆ.
ಆದರೆ, ಪ್ರಾಮಾಣಿಕರ ಹಾಗೂ ದೇಶ ಭಕ್ತರ ಕೊರತೆ ಇದೆ ಎಂದು ವೈದ್ಯಕೀಯ ವಿಭಾಗದ ಸಿಇಟಿ ಪರೀಕ್ಷೆಯಲ್ಲಿ ರಾಜ್ಯಕ್ಕೆ ಮೂರನೇ ರ್‌್ಯಾಂಕ್‌ ಪಡೆದ ವಚನಶ್ರೀ ಪಾಟೀಲ್‌ ವಿಷಾದ ವ್ಯಕ್ತಪಡಿಸಿದರು.
ಎ.ಕಿಶೋರ್ ಕುಮಾರ್, ಬುಧವಾರ ಸುದ್ದಿಗಾರ ರೊಂದಿಗೆ ಮಾತನಾಡಿ, ರಾಜ್ಯದ ಪ್ರಧಾನ ಮುಖ್ಯ ಅರಣ್ಯ ಸಂರಕ್ಷಣಾಧಿಕಾರಿ (ವನ್ಯ..
ಅಷ್ಟು ಮಾತ್ರವಲ್ಲ, ನಿಮಗೆ ಬಂದ ಸಂದೇಶ ಕನ್ನಡ ಲಿಪಿಯಲ್ಲಿದ್ದರೆ, ವಾಚಿನಲ್ಲಿ ಅದನ್ನು ಓದಲು ಆಗುವುದಿಲ್ಲ.
ಅವರೇ ಸ್ವತಃ ಪ್ರಧಾನಮಂತ್ರಿ ಆಗುವವರೆಗೆ ಸರ್ವಾಧಿಕಾರದ ಬ್ರಹ್ಮಾಸ್ತ್ರ ಅವರ ಬತ್ತಳಿಕೆಯಲ್ಲಿ ಮಸೆದುಕೊಂಡು ಕೂರಬೇಕಾಯಿತು.
ಸ್ವ ಉದ್ಯೋಗ ಕಲ್ಪಿಸುವುದೊಂದೆ ಪರಿಹಾರ.
ಅವರ ಸರ್ವತೋಮುಖ ಅಭಿವೃದ್ದಿಗಾಗಿ ಸರ್ಕಾರ ಹಲವು ಯೋಜನೆಗಳನ್ನು ಜಾರಿಗೆ ತಂದಿದೆ.
ನಿಮ್ಮನ್ನ ತಂದೆ ಸಮಾನ ಎಂದುಕೊಂಡಿದ್ದೇನೆ.
ಅಲ್ಲಿ ಅಂದಿನ ಕೆಲಸವನ್ನು ಅಂದೇ ಮಾಡಬೇಕು ಎಂದು ಇಲ್ಲ.
ತಂಬಾಕು ಮಾರುಕಟ್ಟೆ : ದಾಖಲೆ ವಹಿವಾಟು « Janatha Madhyama ತಂಬಾಕು ಮಾರುಕಟ್ಟೆ : ದಾಖಲೆ ವಹಿವಾಟುPosted on Wednesday, February 25th, 2009 ಪ್ರಸಕ್ತ ಸಾಲಿನಲ್ಲಿ ಕಳೆದ ೧೧೮ ದಿನಗಳ ಹರಾಜು ಪ್ರಕ್ರಿಯೆಯಲ್ಲಿ ೨೦.
ಕಾರ್ಯದರ್ಶಿಯಾಗಿ ರೇಣುಕಾ, ಸಾಂಸ್ಕೃತಿಕ ಕಾರ್ಯದರ್ಶಿಯಾಗಿ ಪೂರ್ಣಿಮಾ ಜಗದೀಶ್, ಕಾರ್ಯಕಾರಿ ಮಂಡಳಿಯಲ್ಲಿ ದೇವರಾಜೇಗೌಡ, ಲಲಿತಾ, ಸಂಗೀತಾ, ದೊಡ್ಡಳ್ಳಿ ರಮೇಶ್, ಪ್ರಸಾದ್ ಮತ್ತು ರಾಜೇಶ್ವರಿ ನೇಮಕಗೊಂಡರು.
ಕ್ಯಾಲಿಫೋರ್ನಿಯಾ ಮತ್ತು ಜಲ ಬಳಕೆ ತತ್ವ ಕಾವೇರಿ ನದಿ ನೀರಿನ ವಿವಾದವು ಪ್ರಪಂಚದ ಇನ್ನೊಂದು ಮೂಲೆಯ ಕ್ಯಾಲಿಫೋರ್ನಿಯಾದಲ್ಲಿ ನೀರಿನ ಬಳಕೆಯ ಸುತ್ತಮುತ್ತ ಪ್ರಾರಂಭವಾಗಿರುವ ಹೊಸ ಚರ್ಚೆಯನ್ನು ನೆನಪಿಸುತ್ತಿದೆ.
ಅವಳನ್ನು ಬಿಟ್ಟರೆ ಇನ್ಯಾರೂ ಬಂದು ಹೋದದ್ದು ಯಾರ ಗಮನಕ್ಕೂ ಬಂದಿರಲಿಲ್ಲವೇನೋ.
ಸಚಿವರು ಹೀಗೆ ಹೇಳಿದರೂ, ಮಹೇಶ್ ಶರ್ಮ ವಿರುದ್ಧ ಟ್ವಿಟ್ಟರ್ ನಲ್ಲಿ ಟೀಕೆಗಳ ಸುರಿಮಳೆಯೇ ಕೇಳಿಬಂದಿದೆ.
ಈ ವಿಚಾರದ ಬಗ್ಗೆ ಹಿಂದೆ ಯಾರೂ ಅಷ್ಟಾಗಿ ಗಮನ ಹರಿಸಿರಲಿಲ್ಲ.
ಗುಪ್ತ, ಕಾವೇರಿ ಕೊಳ್ಳದ ನಾಲ್ಕೂ ರಾಜ್ಯಗಳ ಜಲಸಂಪನ್ಮೂಲ ಇಲಾಖೆ ಮುಖ್ಯ ಎಂಜಿನಿಯರ್‌ಗಳು ಇರಲಿದ್ದಾರೆ.
ಟಾಟಾ ಸಮೂಹದ ನ್ಯಾನೋ ಮುಂತಾದವು ಈ ಪ್ರಕ್ರಿಯೆಗೆ ಉದಾಹರಣೆಗಳಾಗಿ ಜಗತ್ತಿನ ಮನ ಸೆಳೆದವು.
ತ್ರಿವಳಿ ತಲಾಕ್ ನ್ನು ಪ್ರಶ್ನಿಸಿರುವ ಇಶ್ರಾತ್ ಜಹಾನ್, ಮುಸ್ಲಿಂ ವೈಯಕ್ತಿಕ ಕಾನೂನು(ಷರಿಯತ್) ನ ಸೆಕ್ಷನ್ 2 ಅಸಂವಿಧಾನಿಕವಾಗಿದ್ದು, ದೇಶದ ಕಾನೂನಿನಲ್ಲಿ ನೀಡಲಾಗುವ ಮೂಲಭೂತ ಹಕ್ಕುಗಳನ್ನು ಉಲ್ಲಂಘಿಸುತ್ತದೆ ಎಂದು ಆರೋಪಿಸಿದ್ದರು.
ಕಳೆದ ಒಂದೂವರೆ ದಶಕದ ಅವಧಿಯಲ್ಲಿ ಬಸ್ತಾರ್‌ನಲ್ಲಿ ನೂರಾರು ಹಿಂಸಾತ್ಮಕ ಘಟನೆಗಳು ನಡೆದಿವೆ.
ಕಳೆದ ವರ್ಷವಿಡೀ ಬಹಳ ಬ್ಯುಸಿಯಾಗಿದ್ದಿರಿ.
‘ಅಸಹನೆ’ ಎಂಬ ಸರಳ ಪದ ಹೋಗಿ ‘ಅಸಹಿಷ್ಣುತೆ’ ಎಂಬ ಕ್ಲಿಷ್ಟ ಪದ ಬಳಕೆಗೆ ಬಂದದ್ದೂ ಆ ವಿಷಯದ ಕ್ಲಿಷ್ಟತೆಯನ್ನು ಹೇಳುವ ಸರಳ ರೂಪಕವೇ ಇರಬಹುದು!
ಕಳೆದ ವಿಧಾನಸಭಾ ಚುನಾವಣೆ ಯಲ್ಲಿ ಬಿಜೆಪಿ ಗೆದ್ದು ಅಧಿಕಾರ ಹಿಡಿದ ಸಂದರ್ಭದಲ್ಲಿ ಪಕ್ಷದ ಹಿರಿಯ ನಾಯಕ, ಮಾಜಿ ಪ್ರಧಾನಿ ಅಟಲ್‌ ಬಿಹಾರಿ ವಾಜಪೇಯಿ ಅವರು ಯಡಿಯೂರಪ್ಪ ಹಾಗೂ ನನ್ನನ್ನು ಕರೆದು ಪ್ರಶಂಸಿಸಿದರು.
ಲಿಂಗಪ್ಪ ಅವರು, ಐದು-ಹತ್ತು ನಿಮಿಷ ತಡವಾಗಿ ಬರುವ..
ಇದೇ ವೇಳೆ ದ್ವಿತಳಿ (ಬೈವೋಲ್ಟಿನ್‌) ಗೂಡು ಸರಾಸರಿ ಕೆ.
ಸೊÌàಪಜ್ಞತೆಯೆಂದರೆ ಈಗಾಗಲೇ ತೆರೆಮರೆಯಲ್ಲಿರುವ ಚಿಂತನೆಯನ್ನು ಬೆಳೆಸಿ, ಅದರ ಇನ್ನೊಂದು ಅನಿರೀಕ್ಷಿತ ಆಯಾಮವನ್ನು ಅಚಾನಕ್‌ ಆಗಿ ತೆರೆದಿಡುವುದು.
ಇದೀಗ ಮತ್ತೆ ಸ್ಯಾಂಡಲ್ ವುಡ್ ಗೆ ರೀ ಎಂಟ್ರಿ ಕೊಟ್ಟಿರುವ ಪೂರಿ ಜಗನ್ನಾಥ್ ರೋಗ್ ಚಿತ್ರವನ್ನು ನಿರ್ದೇಶಿಸುತ್ತಿದ್ದಾರೆ.
ದತ್ತಾಂಶ ಸಿಕ್ಕಮೇಲೆ, ಅದನ್ನು ಕಟ್ಟಡಗಳ ಮಾಲೀಕರು ಘೋಷಣೆ ಮಾಡಿದ ದಾಖಲೆಗಳ ಜತೆ ತುಲನೆ ಮಾಡಿ ನೋಡಲಾಗುತ್ತದೆ’ ಎಂದು ವಿವರಿಸಿದರು.
ರಾಮೇಶ್ವರ್ ಎಂಬುವವರು ಮುಸಲಗಾಂವನಲ್ಲಿ ನೀರುಪಾಲಾಗಿದ್ದರೆ, ನಿಲೇಶ್ ಪಾಟೀಲ್, ಭುಷಣ್ ಕಸ್ಬೆ, ಸುಮಿತ್ ಪವಾರ್, ಅಮೊಲ್ ಪಾಟೀಲ್ ಹಾಗೂ ರೋಶನ್ ಸಾಳ್ವೆ ಅವರು ಜಿಲ್ಲೆಯ ವಿವಿಧ ಭಾಗಗಳಲ್ಲಿ ಮೃತಪಟ್ಟಿದ್ದಾರೆ.
ಆಯಾ ರಾಜ್ಯಗಳಲ್ಲಿ ಸ್ಥಳೀಯ ಭಾಷೆಗೆ ಹೆಚ್ಚಿನ ಪ್ರಾಮುಖ್ಯತೆ ಬೇಕು.
ಸಾಮಾನ್ಯವಾಗಿ, ಸಂಗೀತದಲ್ಲಿ ಕೇಳುಗನ ಸುಖಕ್ಕೆ ಹಾಡುಗ ಸಾಧನವಲ್ಲ.
ಸಂಬಂಧಿಗಳ ಖಾತೆಗಳಿಗೆ ಹಣ ತುಂಬಿಸುವುದು ಮತ್ತೊಂದು ತಂತ್ರ.
ಅವರನ್ನು ನೋಡಿ ತುಂಬಾ ದಿವಸಗಳು ಕಳೆದಿವೆ.
ಸಸಿಗಳನ್ನು ಕೀಳುವಾಗ, ಸಾಗಿಸುವಾಗ, ನಾಟಿ ಮಾಡುವಾಗ ಹಾನಿ ಮಾಡಬಾರದು.
ಇನ್ನು ಅಕ್ರಮವಾಗಿ ಲೇ ಔಟ್‌ ನಿರ್ಮಿಸಿದ ಐಡಿಯಲ್ ಹೋಮ್ ಹಾಗೂ ಲೇಔಟ್ ಗೆ ಅನುಮತಿ ನೀಡಿದ ಬಿಡಿಎ ಅಧಿಕಾರಿಗಳು ವಿರುದ್ಧ ಕ್ರಿಮಿನಲ್ ಕೇಸ್ ದಾಖಲಿಸುವುದಾಗಿ ಜಿಲ್ಲಾಧಿಕಾರಿ ವಿ.
ಈ ಮುದ್ರಣ ಯಂತ್ರವನ್ನು ಆಗ ‘ಹೋ ವೆಬ್ ಪರ್ಫೆಕ್ಟಿಂಗ್ ಮೆಷಿನ್’ ಎಂದು ಕರೆಯಲಾಗುತ್ತಿತ್ತು.
ಇದಕ್ಕೆ ಸಕಾರಾತ್ಮಕವಾಗಿ ಸ್ಪಂದಿಸಿದ ಪ್ರಧಾನಿ ಹಾಗೂ ಗೃಹಸಚಿವರು ಶೀಘ್ರದಲ್ಲಿಯೇ ಸೂಕ್ತ ಕ್ರಮ ತೆಗೆದುಕೊಳ್ಳುವುದಾಗಿ ಭರವಸೆ ನೀಡಿದ್ದರು.
₹ 500 ಮತ್ತು ₹ 1000 ಮೊತ್ತದ ನೋಟುಗಳನ್ನು ಪ್ರಧಾನಿ ನರೇಂದ್ರ ಮೋದಿ ಘೋಷಿಸಿದ ಬಳಿಕ ವಿವಿಧ ಬಗೆಯ ಸಂಚಾರ ಉಲ್ಲಂಘನೆ­ಗಾಗಿ ವಸೂಲಾಗುತ್ತಿದ್ದ ದಂಡದ ಮೊತ್ತ­ದಲ್ಲೂ ವ್ಯಾಪಕ ಇಳಿಕೆ ಕಂಡು ಬಂದಿದೆ.
ಕೂಲ್‌ ಕಾರ್ನರ್‌ನಲ್ಲಿ ಸಿಗುವ ಆಯುರ್ವೇದಿಕ್‌ ಸಿರಪ್‌ಗಳು ಮಳೆಗಾಲ ಹಾಗೂ ಚಳಿಗಾಲದಲ್ಲಿ ಸಾಮಾನ್ಯವಾಗಿ ಜ್ಯೂಸ್‌ ಸೆಂಟರ್‌ಗಳಲ್ಲಿ ವ್ಯಾಪಾರ ಕಡಿಮೆ ಇರುತ್ತದೆ.
ಗಳ ಮಾಸಿಕ ಮಾಶಾಸನ ನೀಡುವ ಯೋಜನೆ ಜಾರಿಗೊಳಿಸಲಾಗಿದೆ.
ಹಾಗಿದ್ದ ಮೇಲೆ ಮಾಜಿ ಸಚಿವ ಜನಾರ್ದನ ರೆಡ್ಡಿಗೆ ಮಗಳ ಮದುವೆಯನ್ನು ವೈಭವಯುತವಾಗಿ ಮಾಡಲು ದೊಡ್ಡ ಮೊತ್ತದ ಹಣ ಎಲ್ಲಿಂದ ಬಂತು?
ರಜನೀಕಾಂತ್‌ ಸಾಯುವರೋ ಬದುಕುವರೋ ಎಂಬ ಜಿಜ್ಞಾಸೆಯಲ್ಲಿಯೇ ಸಿನಿಮಾ ಅಂತ್ಯಗೊಳ್ಳುತ್ತದೆ.
ಯೂರೋಪಿನಲ್ಲಿ ಈ ಕಲೆಯನ್ನು ರೈತ ಕಲೆಯೆಂದೇ ಕರೆಯಲಾಗುತ್ತದೆ.
ಇನ್ನು ರು.2 ಲಕ್ಷ ಹಣವನ್ನು ತೀರಸಬೇಕಿದೆ.
ಆತನ ಕ್ರೌರ್ಯವನ್ನು ಸಂಪೂರ್ಣವಾಗಿ ತನ್ನದಾಗಿಸಿಕೊಂಡಿರುವ ಐಎಸ್ ಏನೇನು ಮಾಡಿದೆ ಎಂಬುದನ್ನು ಮಾಧ್ಯಮಗಳೇ ಜಗತ್ತಿನ ಎದುರು ತೆರೆದಿಟ್ಟಿವೆ.
ಆದರೆ ಆ ಪ್ರಕ್ರಿಯೆ ಹಿಂಬಾಗಿಲಿನಿಂದ ಆರಂಭವಾಯಿತು.
ವಾಣಿಜ್ಯ ಚಟುವಟಿಕೆಯ ಮಾಲ್‌ಗಳು ಮತ್ತು ಕಟ್ಟಡಗಳ ನಿರ್ಮಾಣಕ್ಕೆ ಹೆಚ್ಚಿನ ಬೇಡಿಕೆ ಇದೆ’ ಎನ್ನುತ್ತಾರೆ ಐಬಿಇಎಫ್‌ ಸಂಸ್ಥೆಯ ಹಿರಿಯ ವಿಶ್ಲೇಷಕ ನಿರಂಜನ್‌ ಶಾ.
ನಾನಾ ಕಾರಣಗಳಿಂದಾಗಿ ಹಿಂದೂಗಳು ಬಾಂಗ್ಲಾ ತೊರೆಯುತ್ತಿದ್ದು, ಮುಂದಿನ 3 ದಶಕಗಳಲ್ಲಿ ಬಾಂಗ್ಲಾದೇಶ ಹಿಂದೂ ಮುಕ್ತ ದೇಶವಾಗಲಿದೆ ಎಂದು ಖ್ಯಾತ ಸಂಶೋಧಕ, ಆರ್ಥಿಕ ತಜ್ಞ ಡಾ.
ಕೃಪಾಲ್ ಮಹಿಳಾ ಏಷ್ಯಾಕಪ್‌ ಕ್ರಿಕೆಟ್‌: ಮಿಂಚಿದ ಮಿಥಾಲಿ; ಏಕ್ತಾ, ಪ್ರೀತಿ ಬಿಗುವಿನ ದಾಳಿ ಭಾರತ ತಂಡದ ಗೆಲುವಿನ ಓಟಏಷ್ಯಾಕಪ್‌ನಲ್ಲಿ ಸತತ ಆರನೇ ಪ್ರಶಸ್ತಿಯ ನಿರೀಕ್ಷೆಯಲ್ಲಿರುವ ಭಾರತ ಮಹಿಳಾ ತಂಡದವರು ಈ ಹಾದಿಯಲ್ಲಿ ದಿಟ್ಟ ಹೆಜ್ಜೆ ಇಟ್ಟಿದ್ದಾರೆ.
ಸರ್ಕಾರ ಜನರನ್ನು ಕತ್ತಲೆಯಲ್ಲಿಟ್ಟಿದೆ.
ನ ಯಳವನಹಳ್ಳಿ ವಾರ್ಡಿನ ವೆಂಕಟ ರಾಮು ಅವರ ನಿಧನದಿಂದ ತೆರವಾಗಿದ್ದ ಸ್ಥಾನಕ್ಕೆ ಚುನಾವಣೆ ನಡೆದು ಜಾ.
ಇದು, ಸಮಾಜದ ಮೇಲೆ ಸಿನಿಮಾ ಬೀರುವ ಧನಾತ್ಮಕ ಪ್ರಭಾವ.
ಅಂದರೆ, ತಮ್ಮಂಥವರಿಗೆ ಅಥವಾ ಹೆಚ್ಚು ಶ್ರೀಮಂತರಿಗೆ ಸಂಬಂಧಿಸಿದ ವಿಚಾರಗಳು ಮಾತ್ರ ಓದುಗ ಬಯಸುವ ಸಂಗತಿಗಳು.
ಅದಕ್ಕಿಂತಲೂ ಮುಖ್ಯವಾಗಿ ಮಾರುಕಟ್ಟೆ ಆಧರಿತ ಆರ್ಥಿಕ ಬೆಳವಣಿಗೆಗೆ ಒಳ್ಳೆಯ ಹೆಸರು ಬರುವಂತೆ ಮಾಡಿದ್ದಾರೆ.
ಈ ಇಡೀ ವರ್ಷ ಗಾಂಧಿ ಕುಟುಂಬದ ಸಾಧನೆ ತೀರಾ ಕಳಪೆಯಾಗಿತ್ತು.
ಅವಶ್ಯವಾ ದರೆ ಖಾಸಗಿ ಕೊಳವೆಬಾವಿಗಳನ್ನು ಬಾಡಿಗೆ ಆಧಾರದ ಮೇಲೆ ಪಡೆಯಬೇಕು ಎಂದು ಅಧಿಕಾರಿಗಳಿಗೆ ತಿಳಿಸಿದರು.
ಮುದ್ರಿತ ದಾಖಲೆಗಳನ್ನು ಕಂಪ್ಯೂಟರ್ ಪಠ್ಯವಾಗಿ ಪರಿವರ್ತಿಸಲು ‘ಗೂಗಲ್’ ಸೇವೆಯನ್ನು ಬಳಸುವ ಕ್ರಿಯೆಯಲ್ಲಿ ಬಳಕೆದಾರರು ಗೂಗಲ್‌ನ ಸರ್ವರ್‌ಗಳಿಗೆ ಮಾಹಿತಿಯನ್ನು ಸೇರಿಸುತ್ತಾ ಹೋಗುತ್ತಾರೆ.
ಅತಿ ಶಾಖದಿಂದ ಒಣಚರ್ಮಕ್ಕೆ ಹಾನಿ.
ಬೆವಿನ್ ಎಕ್ಸ್ಪೋರ್ಟ್ಸ್ ಇಂಡಿಯಾ ಈ ಸಿನೆಮಾವನ್ನು ಹೊರದೇಶಗಳಲ್ಲಿ 'ಮಸಾಲ್ ದೋಸೆ ಸೌಮ್ಯ' ಗೆ ಜಗ್ಗೇಶ್ ಮಾಲೀಕನೀರ್ ದೋಸೆ ಸಿನಿಮಾದ 'ಮಸಾಲ್ ದೋಸೆ ಸೌಮ್ಯ' ಜನಪ್ರಿಯ ಡೈಲಾಗ್ ಅನ್ನು ಮುಂದಿನ ಸಿನಿಮಾದ ಟೈಟಲ್ 'ನೀರ್ ದೋಸೆ' ಪ್ರದರ್ಶನಕ್ಕೆ ಮತ್ತಷ್ಟು ಮಲ್ಟಿಪ್ಲೆಕ್ಸ್ ಪರದೆಗಳು!
ಸದಸ್ಯ ಗಿರಿಗೌಡ ಮಾತನಾಡಿ, ಸೂಕ್ತ ದಾಖಲೆ ಇಲ್ಲದೆ ಗಿರಿಜನರಿಗೆ ಹೊಲಿಗೆಯಂತ್ರ ವಿತರಿಸಲಾಗುತ್ತಿದೆ.
ಇಲ್ಲಿದೆ ಅದರ ಸಂಪೂರ್ಣ ಮಾಹಿತಿ..
ಸೆ.18 ರಿಂದ ರಾಜನಾಥ್ ಸಿಂಗ್ ರಷ್ಯಾ, ಅಮೆರಿಕ ಪ್ರವಾಸ: ಪಾಕ್ ಭಯೋತ್ಪಾದನೆ ಮಾತುಕತೆಯ ಮುಖ್ಯ ಅಂಶಕೇಂದ್ರ ಗೃಹ ಸಚಿವ ರಾಜನಾಥ್ ಸಿಂಗ್ ಸೆ.18 ರಿಂದ ರಷ್ಯಾ, ಅಮೆರಿಕ ಪ್ರವಾಸ ಕೈಗೊಂಡಿದ್ದಾರೆ.
ಅಂತಿಮ ಜಿಎಸ್‌ಟಿ ದರ ಪ್ರಕಟ:ಜನೋಪಯೋಗಿ ವಸ್ತುಗಳಿಗೆ ಕನಿಷ್ಠ ತೆರಿಗೆ ಸರಕು ಮತ್ತು ಮಾರಾಟ ತೆರಿಗೆಗೆ ಸಂಬಂಧಿಸಿ ಜಿಎಸ್‌ಟಿ ಮಂಡಳಿಯು ನಾಲ್ಕು ಸ್ತರಗಳ ತೆರಿಗೆ ಕ್ರಮವನ್ನು ರೂಪಿಸಿದ್ದು ಆ ಪ್ರಕಾರ ಶೇ.5, ಶೇ.12, ಶೇ.18 ಮತ್ತು ಶೇ.28ರ ತೆರಿಗೆ..
ಎಸ್ ಕೃಷ್ಣ ನಿರ್ದೇಶನದ 70 ಸದಸ್ಯರ ಹೆಬ್ಬುಲಿ ಚಿತ್ರತಂಡ ಸಿನೆಮಾದ ಕ್ಲೈಮ್ಯಾಕ್ಸ್ ಚಿತ್ರೀಕರಣಕ್ಕಾಗಿ ಸದ್ಯಕ್ಕೆ ಮಂಗಳೂರಿನಲ್ಲಿದ್ದು, ಶನಿವಾರದ ವೇಳೆಗೆ ಚಿತ್ರೀಕರಣ ಸಂಪೂರ್ಣಗೊಳಿಸಲಿದೆ.
ಆದಾಯದ 40ರಿಂದ 50 ಶೇಕಡಾ ಖರ್ಚು ಸಾಕಾಗುತ್ತದೆ.
ಈ ವೇಳೆ ಕಿಟಕಿಯಿಂದಲೇ ಸಂಸದರನ್ನು ನೋಡಿದ ಗೀಲಾನಿ.
ಅಂದು ಆಕೆಗೆ ಋತುಸ್ರಾವದ ದಿನ.
ಪಾಟೀಲ್ ಈಚೆಗೆ ಎರಡು ಬಿಕ್ಕಟ್ಟುಗಳನ್ನು ನಿಭಾಯಿಸಿದ ರೀತಿಯಲ್ಲಿರುವ ಪ್ರಾಮಾಣಿಕ ಪ್ರಯತ್ನ ಇತರ ಸಚಿವರಿಗೂ ಮಾದರಿಯಾಗಬೇಕು.
ಅರಣ್ಯ ಇಲಾಖೆಗೆ ಒಟ್ಟು 140 ಕ್ರೀಡಾಪಟುಗಳ ನೇಮಕ ಮಾಡಿಕೊಳ್ಳಲಾಗುವುದು ಎಂದು ಸಚಿವ ಬಿ.
ಮುಂದಿನ ಮೂರು ವರ್ಷಗಳವರೆಗೆ ಇಂಥ ಸಂಶೋಧನೆಯಲ್ಲಿ ತಾನೇ ಇತರೆಲ್ಲ ತೈಲ ಕಂಪೆನಿಗಳಿಗಿಂತ ಮುಂದೆ ಇದ್ದೇನೆಂದು ಎಕ್ಸನ್ ಕಂಪೆನಿ ಟಾಂ ಟಾಂ ಮಾಡುತ್ತ ಹೋಯಿತು.
ದೇವೇಗೌಡ ನಗರದ ಅರುಣಾ ಕಾನ್ವೆಂಟ್ನಲ್ಲಿ ಫೆ-೭ ರಂದು ನಡೆದ ೧೯ನೇ ವರ್ಷದ ಶಾಲಾ ವಾರ್ಷಿಕೋ ತ್ಸವದಲ್ಲಿ ಭಾಗವಹಿಸಿ ಮಾತನಾಡುತ್ತಾ ಅವರು, ದೇಶದಲ್ಲಿ ನಡೆಯುತ್ತಿರುವ ಭಯೋತ್ಪಾದನೆ ವಿರುದ್ಧ ಭಾರತೀಯ ರೆಲ್ಲರೂ ಒಗ್ಗಟ್ಟಾಗಿ ಹೋರಾಡಬೇಕು.
ಕೇಂದ್ರ ಗೃಹ ಇಲಾಖೆ ಜಾಕಿರ್ ನಾಯಕ್ ನ ವಿವಾದಿತ ಭಾಷಣಗಳನ್ನು ಗಮನಿಸಿದ್ದು, ಅವುಗಳನ್ನು ದ್ವೇಷಪೂರಿತ ಭಾಷಣ ಎಂಬ ಅಭಿಪ್ರಾಯ ವ್ಯಕ್ತಪಡಿಸಿದೆ.
ಜನಸಾಮಾನ್ಯರು ಮಾತ್ರ ಇದ್ಯಾವುದರ ಪರಿವೆಯೂ ಇಲ್ಲದೆ ತಮ್ಮ ಸಮಸ್ಯೆಗಳಿಗೆ ತಾವೇ ಪರಿಹಾರ ಹುಡುಕಿಕೊಂಡು ಜೀವನವನ್ನು ತೂಗಿಸಿಕೊಂಡು ಹೋಗುತ್ತಿದ್ದಾರೆ.
ಪ್ರತಿಪಕ್ಷಗಳ ಎರಡು ವಾರಗಳ ಸತತ ಷಡ್ಯಂತ್ರಕ್ಕೆ ಸೋಲು.
ಹಿಜ್ಬುಲ್ ಮುಜಾಹಿದ್ದೀನ್ ಕಮಾಂಡರ್ ಬುರ್ಹಾನ್ ವನಿ ತನ್ನ ಜೊತೆ ಚರ್ಚೆ ನಡೆಸಿದ ನಂತರ ತಾನು ಸಾಯಲು ಸಿದ್ದನಾಗಿರುವುದ್ದಾಗಿ ಹೇಳಿದ್ದ ಎಂದು ಸಯ್ಯೀದ್ ತಿಳಿಸಿದ್ದಾನೆ.
ಆದರೂ "ಸಾಕಷ್ಟು ಸಮಯ ನೀಡಿಲ್ಲ..
ಶೀರ್ಷಾಸನದಲ್ಲಿ ಹಲವು ಬಗೆಯ ಆರೋಗ್ಯದ ಪ್ರಯೋಜನಗಳಿವೆ.
ಆಕ್ರಮಣ ಚಿತ್ರದ ಅಭಿನಯಕ್ಕಾಗಿ ಶ್ರೇಷ್ಠ ನಟಿ ಪ್ರಶಸ್ತಿ ಪಡೆದಿದ್ದ ಅವರುತಾಯಿ ಸಾಹೇಬ ಚಿತ್ರದ ವಸ್ತ್ರ ವಿನ್ಯಾಸಕ್ಕಾಗಿ ರಾಷ್ಟ್ರಪ್ರಶಸ್ತಿಗೂ ಭಾಜನರಾಗಿದ್ದರು.
ಸಿಪಿಐಗಳಾದ ಸಂಗನಗೌಡ, ರಾಘವೇಂದ್ರ ಹವಾಲ್ದಾರ, ಗುರುನಾಥ, ಪಿಎಸ್ಐ ಶಿವಕುಮಾರ ಮುಚ್ಚಂಡಿ, ಖಾನಾಪೂರ, ನಂದಗಡ, ಚನ್ನಮ್ಮನ ಕಿತ್ತೂರ, ದೊಡವಾಡ, ನೇಸರಗಿ, ಬೈಲಹೊಂಗಲ ಪೊಲೀಸ್ ಠಾಣೆ ಸಿಬ್ಬಂದಿ ಇದ್ದರು.
ಪೆಟ್ಟಿಗೆಯಲ್ಲಿ ಒಂದು ಸ್ಕ್ರೀನ್ ಪ್ರೊಟೆಕ್ಟರ್ ಪರದೆ ನೀಡಿದ್ದಾರೆ.
ರಘುರಂಜನ್‌ ಎನ್ನುವ ನಟನಿದ್ದಾನೆ ಎಂದು ಚಿತ್ರರಂಗಕ್ಕೆ ತೋರಿಸಿಕೊಟ್ಟಿದ್ದು ಎಸ್‌.
ಇದಕ್ಕಾಗಿ ಹಿರಿಯ ಸಾಹಿತಿಗಳ ಮಾರ್ಗದರ್ಶನ ಸದಾ ಇರಬೇಕು.
ವೆಂಕಟೇಶ ಮೂರ್ತಿ, ಕಲಿಕೆಯ ಮಾಧ್ಯಮದ ವಿಚಾರ ಭಾರೀ ಗೊಂದಲವನ್ನು ಸೃಷ್ಟಿಸು ತ್ತಿದೆ ಎಂದರು.
ಇದಲ್ಲದೆ ಅಲ್ಲಿನ ಅರಣ್ಯ ಸಿಬ್ಬಂದಿಯೊಡನೆ ಸೆಲ್ಪಿ ತೆಗೆದುಕೊಂಡಿದ್ದರು.
ಮೋದಿ ಜಪಾನ್ ಪ್ರವಾಸ ಆರಂಭ: ಮಹತ್ವದ ಒಪ್ಪಂದಗಳಿಗೆ ಸಹಿ ಸಾಧ್ಯತೆಪ್ರಧಾನಮಂತ್ರಿ ನರೇಂದ್ರ ಮೋದಿಯವರು ಮೂರು ದಿನಗಳ ಕಾಲದ ಜಪಾನ್ ಪ್ರವಾಸ ಗುರುವಾರದಿಂದ ಆರಂಭವಾಗಿದ್ದು, ಉಭಯ ದೇಶಗಳು ಮಹತ್ವದ ಒಪ್ಪಂದಗಳಿಗೆ ಸಹಿ ಹಾಕುವ ಸಾಧ್ಯತೆಗಳಿವೆ..
ಸನ್ನೆ ಮೂಲಕ ಹೊರ ಹೋಗುವಂತೆ ಸೂಚಿಸಿದ.
ಆದರೆ, ನಮ್ಮ ಮನವಿಯನ್ನು ಕೇಳುವುದರಲ್ಲಿ ಸುಪ್ರೀಂಕೋರ್ಟ್ ವಿಫಲವಾಗುತ್ತಿದೆ.
ಆಯಾ ಜಿಲ್ಲೆಯ ಆರೋಗ್ಯ ಕಮಿಷನರ್ ಅಥವಾ ಆರೋಗ್ಯ ಇಲಾಖೆಗೆ ದೂರು ನೀಡಲು ಸೂಕ್ತ ಅವಕಾಶಗಳಿಲ್ಲ.
ಎಲ್ಲ ಹೋರಾಟಗಾರರು ಕೊನೆ ಕೊನೆಗೆ ಹೀಗೆಯೇ ಸೋತು ಬಿಡುತ್ತಾರೆಯೇ ಎಂದು ಚಿಂತೆಯಾಯಿತು.
ಸದರಿ ನೀತಿಸಂಹಿತೆಯ ಅರಿವಿಲ್ಲದ ಮಂದಿ ನಿರಾತಂಕವಾಗಿ ಖಾಸಗಿ ಕಾರ್ಯಕ್ರಮವನ್ನು ನಡೆಸುತ್ತಲೇ ಇದ್ದಾರೆ.
ಜತೆಗೆ ಶಿಸ್ತುಕ್ರಮ ಜರುಗಿಸುತ್ತೇನೆ ಎಂದು ಎಚ್ಚರಿಕೆ ನೀಡಿದರು.
ಶ. 2ನೇ ಶತಮಾನದಲ್ಲಿ ಬಂದ ಬುದ್ಧನ ಮತ್ತೊಂದು ರೂಪವೆನಿಸಿದ ‘ನಾಗಾರ್ಜುನರ ನುಡಿಗಥೆ’ಗಳನ್ನು ಸಂಕಲಿಸಿರುವುದಲ್ಲದೆ, ಬುದ್ಧ, ಅಲ್ಲಮರ ಸಂಲಗ್ನದೊಂದಿಗೆ ನಾಗಾರ್ಜುನನ್ನು ಕುರಿತು ಅತ್ಯುಪಯುಕ್ತ ಪ್ರಸ್ತಾವನೆಯನ್ನು ಬರೆದಿರುತ್ತಾರೆ.
ಅರ್ಥ ಸಚಿವರೂ ಆಗಿದ್ದ ಪಿ.
ನಂತರ ಪ್ರತಿಪಕ್ಷಗಳ ಒತ್ತಡಕ್ಕೆ ಮಣಿದ ರಾಜ್ಯ ಸರ್ಕಾರ ಕೆ.
ಕಂಪೆನಿಯ ಪ್ರಯೋಗ ಹಾಗೂ ಸಾಧನೆಗೆ ಶ್ರಮಿಸುತ್ತಿರುವವರು ಪೂರ್ಣಿಮಾ ವಿನಯ್‌ಕುಮಾರ್‌.
ಎ. ಪದವಿ ಪಡೆದು ಚಿತ್ರದುರ್ಗದಲ್ಲಿ ಸರ್ಕಾರಿ ಹುದ್ದೆಯಲ್ಲಿದ್ದರು.
ಗಾಮಾನಿಗೆ ವಯಸ್ಸಾಗುತ್ತಾ ಬಂದಂತೆ, ಸಮರ್ಥ ಉತ್ತರಾಧಿಕಾರಿಯನ್ನು ತಯಾರು ಮಾಡುವ ಉದ್ದೇಶದಿಂದ, ವಂಶಾಭಿವೃದ್ಧಿಯ ಮಹತ್ತರ ಜವಾಬ್ದಾರಿಯನ್ನು ವಹಿಸಿ ಅದನ್ನು ಅಡವಿಸೋಮಾಪುರ ಗ್ರಾಮಕ್ಕೆ ತಂದು ಬಿಡಲಾಯಿತು.
ಹೋರಾಟಗಾರರನ್ನೂ ಸೇರಿಸಿಕೊಂಡು ಚರ್ಚೆ–ಸಂವಾದಗಳನ್ನು ನಡೆಸುವ ಉದ್ದೇಶ ನಮ್ಮದು.
ಭಾರತೀಯ ಸಂಪ್ರದಾಯಗಳನ್ನು ವಿಮರ್ಶಾತ್ಮಕವಾಗಿ ನೋಡುತ್ತಲೆ ಹೊಸದೇನನ್ನೋ ಕಟ್ಟಬಯಸಿದ ರಾಮ್‌ಮೋಹನ್ ರಾಯ್, ದಯಾನಂದ ಸರಸ್ವತಿ, ಸ್ವಾಮಿ ವಿವೇಕಾನಂದರಂತಹವರನ್ನು ಯಾವ ನೆಲೆಯಲ್ಲಿ ಗ್ರಹಿಸಬೇಕು?
ಬಿಜೆಪಿ ಸರ್ಕಾರದ ಅಸ್ತಿತ್ವಕ್ಕೆ ಇದು ಅನಿವಾರ್ಯ ಎಂದು ಬಳ್ಳಾರಿಯಲ್ಲಿ ಸಚಿವ ಜನಾರ್ದನ ರೆಡ್ಡಿ ಘೋಷಿಸುಮದರೊಂದಿಗೆ ತಮ್ಮ ಹೋರಾಟ ತಾರ್ಕಿಕ ಅಂತ್ಯ ಕಾಣುವವರೆವಿಗೆ..
ಕನ್ನವೀರ ಕಣವಿ ಅವರ ಕುಟುಂಬವನ್ನು ಪೂರ್ಣಕುಂಭ ಮೇಳ, ಜಾನಪದ ನೃತ್ಯತಂಡದೊಂದಿಗೆ ಸ್ವಾಗತಿಸಲಾಯಿತು.
ಆದರೆ ಈಗ ಹಾಗೆ ಮಾಡಲು ಕಷ್ಟ.
ಅದೇ ರೀತಿ ನಿನ್ನೆ ಕೂಡ ಈತ ಕಂಠಪೂರ್ತಿ ಕುಡಿದು ಮನೆಗೆ ಬಂದಿದ್ದು, ಇದನ್ನು ಅಪ್ಪ ಪ್ರಶ್ನಿಸಿದ್ದಾನೆ.
ಇದು ಒಂದು ಬಗೆಯ ರಾಸಾಯನಿಕ ಪ್ರಕ್ರಿಯೆಯನ್ನುಂಟುಮಾಡಿ, ಗರ್ಭಕೋಶದ ಜೀವಕೋಶಗಳಲ್ಲಿ ಬದಲಾವಣೆಯನ್ನುಂಟುಮಾಡುತ್ತದೆ ಮತ್ತು ಅಂಡಾಣು, ವೀರ್ಯಾಣು ಫಲಿತ ತಪ್ಪಿಸಿ ಕಾರ್ಯನಿರ್ವಹಿಸುತ್ತದೆ.
ಸಂಘದ ಮಹತ್ವವನ್ನು ಬುದ್ಧ ಸಾರಿದನು.
ಆಗ ನನಗೆ ಆಶ್ಟರ್ಯ ಕಾದಿತ್ತು., ಮೋದಿಜೀ ನನ್ನ ಸಹೋದರಿ ಬಗ್ಗೆ ವಿಚಾರಿಸಿದ್ದರು.
ಎಂಥ ಅದ್ಭುತ ದೃಶ್ಯ ನೋಡುವುದು ತಪ್ಪಿಹೋಯಿತು’ ಎಂದು ಗೊಣಗಿದರು.
ಜಮೆಯಾಗಿರುವ ಮೊಬೈಲ್‌ ಸಂದೇಶ ಕಂಡು ಅವರು ಹೌಹಾರಿದರು.
ಪಾಕಿಸ್ತಾನ ಎಂದಿಗೂ ಈ ರೀತಿಯ ಅನೈತಿಕ ಹಾಗೂ ವೃತ್ತಿಪರವಲ್ಲದ ಕೆಲಸಗಳನ್ನು ಮಾಡುವುದಿಲ್ಲ.
ನಾಲ್ಕನೇ ದಿನ ಇದು.
ವಿವಾದಿತ ವಿಡಿಯೊದಿಂದಾಗಿ ಟ್ರಂಪ್‌ ಅವರು ಅಧ್ಯಕ್ಷೀಯ ಚುನಾವಣೆಯ ಅಭ್ಯರ್ಥಿಯಾಗಿರಲು ಅರ್ಹರಲ್ಲ ಎಂಬ ವಾದಕ್ಕೆ ಪ್ರತಿಕ್ರಿಯಿಸಿರುವ ಟ್ರಂಪ್‌, ‘ನಾನು ಚುನಾವಣಾ ಕಣದಿಂದ ಹೊರ ನಡೆಯುವ ಅವಕಾಶಗಳು ಕಡಿಮೆ’ ಎಂದು ಹೇಳಿದ್ದಾರೆ.
ಇದು ಕೇವಲ ಹೊಟ್ಟೆತುಂಬಿದವರ ಒಣ ಚರ್ಚೆಯಲ್ಲ ಅಥವಾ ಹಳೆಯ ವಿದ್ಯಾರ್ಥಿಯೊಬ್ಬನ ಆದರ್ಶದ ಹಳಹಳಿಕೆಯ ಮಾತಲ್ಲ.
ಭದ್ರತಾ ಸಿಬ್ಬಂದಿಗಳು ಪೆಲೆಟ್ ಗನ್ ಮೂಲಕ ಆತನ ಮೇಲೆ ಗುಂಡು ಹಾರಿಸಿದಾಗ ಈ ವಿಚಾರ ನನ್ನ ಗಮನಕ್ಕೆ ಬಂದಿತ್ತು.
ಬಳಿಕ ಆಯೋಗದ ನಿರ್ಧಾರದಂತೆ ಸರ್ಕಾರ ಕ್ರಮ ಕೈಗೊಳ್ಳಲಿದೆ ಎಂದರು.
ಎಂಬಿಎ ಮಾದರಿಯಲ್ಲಿ ಖಾಸಗಿ ಸಂಸ್ಥೆಗಳು ಅನುಸರಿಸುವ ಆಡಳಿತಾ ತ್ಮಕ ನಿರ್ವಹಣೆಯನ್ನು ನ್ಯಾಯಾಂಗ ವ್ಯವಸ್ಥೆಯಲ್ಲಿ ಅಳವಡಿಸಿಕೊಳ್ಳುವ ಚಿಂತನೆ ನಡೆಯುತ್ತಿದೆ.
ಮಿಸ್ತ್ರಿ ಅವರು ತಮ್ಮ ವಜಾ ಆದೇಶದ ವಿರುದ್ಧ ಕೋರ್ಟ್‌ನಿಂದ ತಡೆಯಾಜ್ಞೆ ತರಬಹುದು ಎಂಬ ನಿರೀಕ್ಷೆಯಲ್ಲಿ, ಟಾಟಾ ಸಮೂಹವು ಮುಂಜಾಗ್ರತಾ ಕ್ರಮವಾಗಿ ಕೋರ್ಟ್‌ಗಳಲ್ಲಿ ಕೇವಿಯಟ್‌ ಸಲ್ಲಿಸಿದೆ.
ಕೃಪಾಲ್ ಇಂಧನ ಕ್ಷೇತ್ರಕ್ಕೆ ‘ಶಕ್ತಿ’ ತುಂಬಲು ಬೇಕಿದೆ ನೀಲ ನಕ್ಷೆ ಒಂದು ದೇಶದ ಅಥವಾ ರಾಜ್ಯದ ಆರ್ಥಿಕ ಸ್ಥಿತಿಗತಿ ಪರಿಗಣಿಸುವಾಗ ಸರ್ಕಾರಗಳು ಪ್ರಧಾನವಾಗಿ ಮೂರು ಅಂಶಗಳ ಬಗ್ಗೆ ಗಮನ ನೀಡಬೇಕು.
ಆಗ ತೆರಿಗೆ ಪಾವತಿಸುವ ಮನೋಭಾವವೂ ಶ್ರೀಸಾಮಾನ್ಯನಲ್ಲಿ ಮೂಡುತ್ತದೆ.
ಇಂದು ಎಲ್ಲರಿಗೂ ಹೊರಗಿನ ಊಟ–ತಿಂಡಿ ಅನಿವಾರ್ಯವಾಗಿದೆ.
ನನಗಂತೂ ಎಷ್ಟು ನಿದ್ದೆ ಬಂದಿತ್ತೂಂದ್ರೆ ಏನೂ ನೆನಪಿಲ್ಲ.
ರಾಬರ್ಟ್ ಟ್ವೈಕ್ರಾಸ್ ಬ್ರಿಟನ್ ನ ಶಾರೀರಿಕ ತಜ್ಞ ಮತ್ತು ಬರಹಗಾರ. 1970ರ ದಶಕದಲ್ಲಿ ವಿಶ್ರಾಂತಿ ಚಳವಳಿಯಲ್ಲಿ ಮುಂಚೂಣಿ ಪಾತ್ರವನ್ನು ಅವರು ವಹಿಸಿದ್ದರು.
ಪುರುಷರು, ಮಹಿಳೆಯರು ಮತ್ತು ಮಕ್ಕಳು ಸೇರಿ ಮೂರು ಲಕ್ಷಕ್ಕೂ ಹೆಚ್ಚು ಅಂಬೇಡ್ಕರ್ ಅನುಯಾಯಿಗಳು ಅಂದು ಬೌದ್ಧ ಧರ್ಮ ಸೇರಿದರು.
ಆದರೆ ನೈತಿಕ ಮತ್ತು ರಾಜತಾಂತ್ರಿಕ ನೆರವು ಮಾತ್ರ ನೀಡುತ್ತಿದ್ದೇವೆ ಎಂಬುದು ಪಾಕಿಸ್ತಾನದ ವಾದ.
ಈ ಬಾರಿ ಕೂಡ ಸುಪ್ರೀಂ ಆದೇಶವನ್ನು ಪಾಲಿಸುವುದನ್ನು ಬಿಟ್ಟು ನಮಗೆ ಬೇರೆ ದಾರಿಯಿರಲಿಲ್ಲ.
ಇಂಗ್ಲಿಷ್ ಹಲವಾರು ಭಾಷೆಗಳಿಂದ ಶಬ್ದಗಳನ್ನು ಹೀರಿಕೊಂಡು ಬೆಳೆದಿದೆ.
‘ಧಾರ್ಮಿಕ ನಂಬಿಕೆ ಮತ್ತು ಭಾವನೆಗಳಿಗೆ ಅವಮಾನ’ ಮಾಡಿದ ಆರೋಪವನ್ನು ಅವರ ಮೇಲೆ ಹೊರಿಸಲಾಯಿತು.
ಇದೇ ತಾಲ್ಲೂಕಿನ ಭೋಸಗಾದಲ್ಲಿ ಮೂರು ಮಾಧ್ಯಮಗಳ ಪ್ರಾಥಮಿಕ ಶಾಲೆಗಳಿವೆ.
ಈ ಸಮಸ್ಯೆಗಳು ಕೇವಲ ಕೆಲ ದಿನಗಳು ಮಾತ್ರ.
ಆಸ್ಪತ್ರೆಗೆ ಜಿಲ್ಲಾಡಳಿತ ನೋಟಿಸ್ಖರಾಬು ಭೂಮಿ ಒತ್ತುವರಿ ಸಂಬಂಧ ನಟ ದರ್ಶನ್, ಹಾಗೂ ಎಸ್.
ಇದರ ಬೆಲೆ 3.60 ಡಾಲರ್‌ (₹ 241) ಇದೆ.
ಗುಜರಾತಿನಲ್ಲಿ ಪೊಲೀಸ್ ಮತ್ತು ಆಡಳಿತಶಾಹಿ, ಮುಖ್ಯಮಂತ್ರಿ ಮತ್ತು ಅವರ ಪಕ್ಷದ ಅಡಿಯಾಳಾಗಿದ್ದವು.
ಈಗಂತೂ ಡೇಲಿಹಂಟ್‌ ಎನ್ನುವ ಮೊಬೈಲ್‌ ಆ್ಯಪ್‌ನಿಂದ ಏನಾದರೂ ರೋಚಕ ಸುದ್ದಿ ಬಂದರೆ, ತಕ್ಷಣ ನನಗೆ ಅದನ್ನು ಕಳುಹಿಸಿ ಕೊಡುತ್ತಾಳೆ.
ಇದರ ಕೊನೆಯ ಅಸ್ತ್ರವಾಗಿ ಎಲ್ಲ ವಿವಾದಗಳಿಂದ ಹೊರಗುಳಿದೂ ವಿವಾದಾಸ್ಪದರಾದ ವ್ಯಕ್ತಿಯೊಬ್ಬರನ್ನು ಆಯೋಗಕ್ಕೆ ಅಧ್ಯಕ್ಷರನ್ನಾಗಿ ಕಾಂಗ್ರೆಸ್ ಸರ್ಕಾರ ನೇಮಿಸಿತು.
ಶಿಕ್ಷಕ ಬೋಧನೆಯಲ್ಲಿ, ಬರಹಗಾರ ಬರವಣಿಗೆಯಲ್ಲಿ ಇದೇ ತೃಪ್ತಿಯನ್ನು ಕಾಣುತ್ತಾನೆ.
ವಿವಾದ ರಹಿತ ಸಮ್ಮೇಳನ ನಡೆಸುವುದು ನಮ್ಮ ಗುರಿ.
ತಾಲ್ಲೂಕಿನ ಪ್ರವಾಸಿ ತಾಣಗಳ ಸುಂದರ ಛಾಯಾಚಿತ್ರಗಳನ್ನು ಹಾಕಿದರೆ, ಪ್ರವಾಸಿಗರಿಗೆ ಇಲ್ಲಿಯ ನೈಸರ್ಗಿಕ ಸಂಪತ್ತಿನ ಶ್ರೀಮಂತಿಕೆ ಪರಿಚಯವಾಗುತ್ತದೆ.
ನಿಯಮಗಳ ಸಡಿಲಿಕೆಯಿಂದಷ್ಟೆ ದೇಶಿ ವಿಮಾನಯಾನ ವಲಯವು ಅಭಿವೃದ್ಧಿ ಹಾದಿಯಲ್ಲಿ ಮುನ್ನಡೆಯಲಾರದು.
ಹೃದ್ರೋಗ, ಲಕ್ವ, ಸಕ್ಕರೆ ಕಾಯಿಲೆಗಳೆಲ್ಲ ನಿಯಂತ್ರಣಕ್ಕೆ ಬರುತ್ತವೆ ಎಂದು ಹೇಳಿದ್ದಾರೆ.
ಆದರೆ, ನ್ಯಾಯಾಂಗದ ಪುನರ್ ಪರಿಶೀಲನೆಯ ಅಧಿಕಾರ ವನ್ನು ಮೊಟಕುಗೊಳಿಸುವ ಪರೋಕ್ಷ ಪ್ರಯತ್ನ ನಡೆದಿದೆ.
ಹೀಗಾಗಿ ಹೆಣ್ಣು ಮಕ್ಕಳನ್ನು ಗೌರವಿಸಿ, ಅವರನ್ನೂ ಸಮಾಜದ ಮುಖ್ಯವಾಹಿನಿಗೆ ತರುವ ಕೆಲಸಗಳಾಗಬೇಕು.
ಮಹಾರಾಷ್ಟ್ರದಲ್ಲಿ ಮತ್ತೋರ್ವ ಇಸೀಸ್ ಶಂಕಿತ ಉಗ್ರನ ಬಂಧನಮಹಾರಾಷ್ಟ್ರದ ಭಯೋತ್ಪಾದನೆ ನಿಗ್ರಹ ದಳದ ಅಧಿಕಾರಿಗಳು ಇಸ್ಲಾಮಿಕ್ ಸ್ಟೇಟ್ ಉಗ್ರ ಸಂಘಟನೆಯ ಓರ್ವ ಶಂಕಿತನನ್ನು ಬಂಧಿಸಿದ್ದಾರೆ.
ಸಮವಸ್ತ್ರ ಬದಲಾಯಿಸಲು ಹೆಣ್ಣು ಮಕ್ಕಳಿಗೆ ಒಂದು ಕೊಠಡಿ ನೀಡಲಾಗಿದೆ.
‘ಲೀ’ ಎಂದ ತಕ್ಷಣ ನೆನಪಿಗೆ ಬರುವುದು ಸಮರಕಲೆಯ ದಂತಕಥೆ ಚೀನಾದ ಬ್ರೂಸ್‌ ಲೀ.
ಈ ಇಬ್ಬರು ಅಧಿಕಾರಿಗಳನ್ನು ತಕ್ಷಣ ಅಮಾನತು ಮಾಡಬೇಕು.
ಇವರಲ್ಲಿ ಯಾರಾದರೂ ಒಬ್ಬರು ಆಸ್ತಿ ಖರೀದಿಸಲು ಕಪ್ಪು ಹಣ ಬಳಸಿದ್ದರೆ ಅಂತಿಮವಾಗಿ ಅದನ್ನು ಖರೀದಿಸಿದವರು ತೊಂದರೆಗೆ ಒಳಗಾಗಬೇಕಾಗುತ್ತದೆ.
ಕ್ರೋಧ ನಮ್ಮಿಂದ ದೂರವಾಗಬೇಕಾದರೆ ವ್ಯಕ್ತಿ/ವಸ್ತು/ಘಟನೆಗಳನ್ನು ಅವುಗಳ ಸ್ವಭಾವದ ದೃಷ್ಟಿಯಿಂದ ನೋಡಬೇಕಾಗುತ್ತದೆ.
ನಂತರ ಬಾಣಲಿಗೆ ಸ್ವಲ್ಪ ಎಣ್ಣೆ ಹಾಕಿ.
ಭೋರ್ ಸಮಿತಿಯ ವರದಿ ಆಧಾರದ ಮೇರೆಗೆ, ಸ್ವಾತಂತ್ರ್ಯದ ಬಳಿಕ ಆಧುನಿಕ ಆರೋಗ್ಯ ವ್ಯವಸ್ಥೆ ಗ್ರಾಮೀಣ ಪ್ರದೇಶಕ್ಕೂ ವಿಸ್ತರಿಸಿತು.
ಈ ಪಾತ್ರಕ್ಕಾಗಿ ತನ್ನ ಯೌವನವನ್ನು ತೆತ್ತೇ ಮುಪ್ಪನ್ನು ಸ್ವೀಕರಿಸಬೇಕು!
ಮೌಲ್ಯದ ಹೊಸ ನೋಟುಗಳು!
ಅವನ ಕಾವ್ಯೋದ್ದೇಶವೇ ಬೇರೆ ಇದೆ.
ಇಸಿಸ್ ಉಗ್ರ ಸಂಚು ಕುರಿತಂತೆ ಪ್ರತಿಕ್ರಿಯೆ ನೀಡಿರುವ ಅವರು, ರಾಜ್ಯ ಹಾಗೂ ಕೇಂದ್ರದ ಸೇನಾ ಪಡೆಗಳ ಉತ್ತಮ ಹೊಂದಾಣಿಕೆಯಿಂದಾಗಿ ಉಗ್ರ ಸಂಘಟನೆಗಳ ಕಡೆಗೆ ಸೆಳೆತಕ್ಕೊಳಗಾಗಿರುವ ಯುವಕರು ಸಂಘಟನೆಗಳಿಗೆ ಸೇರ್ಪಡೆಗೊಳ್ಳಲು ಹಾಗೂ ದೇಶದ ಮೇಲೆ ದಾಳಿ ನಡೆಸಲು ಸಾಧ್ಯವಾಗುತ್ತಿಲ್ಲ.
ಆದರೆ ಗ್ರಾಮಪಂಚಾಯಿತಿಸದಸ್ಯರು ನಿರ್ಲಕ್ಷ್ಯ ವಹಿಸಿದ್ದಾರೆ ಎಂದು ದೂರಿದರು.
ಇನ್ನು ಆರೋಪಿಯನ್ನು ಪೊಲೀಸರ ವಶಕ್ಕೆ ಒಪ್ಪಿಸಲಾಗಿದೆ.
ಹಾಗೂ ಪಡೆದ ಹಣಕ್ಕೆ ಶೇ 4 ಬಡ್ಡಿ ಬರುತ್ತದೆ.
ದಾಳಿ ನಡೆಸಿದ ಉಗ್ರರ ವಿರುದ್ಧ ಕಠಿಣ ಕ್ರಮ ಕೈಗೊಳ್ಳುವಂತೆ ಸೂಚನೆ ನೀಡಿದ್ದಾರೆ.
ಅವರು ಇನ್ನೊಂದು ರಾಜ್ಯದಲ್ಲಿ ಹೋಗಿ ನಿಂತು ಗೆಲ್ಲಬಹುದಾಗಿತ್ತು.
ಆಗ ಕಿಲಾಡಿ ಒಡಿಸ್ಯೂಸ್ ಎಪೈಯಸ್ ಎಂಬ ಯೋಧನಿಂದ ಮರದ ಕುದುರೆಯೊಂದನ್ನು ಮಾಡಿಸುತ್ತಾನೆ.
ಅಷ್ಟೇ ಅಲ್ಲ ಮೈದಾನ ಅಲ್ಪ ಒದ್ದೆಯಾಗಿತ್ತಲ್ಲದೇ, ಔಟ್‌ಫೀಲ್ಡ್‌ನಲ್ಲಿ ಚೆಂಡು ಕೂಡ ನಿಧಾನವಾಗಿ ಹೋಗುತ್ತಿತ್ತು.
ಸಿಆರ್‌ಜೆಡ್‌ನಲ್ಲೂ ಅಕ್ರಮ–ಸಕ್ರಮ ಮಂಜೂರಾತಿಗೆ ಅವಕಾಶ: ಶಾಸಕ ಕರಾವಳಿ ನಿಯಂತ್ರಣಾ ವಲಯ (ಸಿಆರ್‌ಜೆಡ್) ಕಾನೂನು ಜಾರಿಗೆ ಬರುವ ಮೊದಲೇ ಅರ್ಜಿದಾ ರರು ಅಕ್ರಮ ಸಕ್ರಮದಡಿಯಲ್ಲಿ ಅರ್ಜಿ ಸಲ್ಲಿಸಿದ್ದರೆ, ಅವರಿಗೆ ಬೇರೆ ಎಲ್ಲೂ ಜಾಗವಿಲ್ಲದ್ದಿದ್ದಲ್ಲಿ..
ಹೊರದೇಶಗಳಲ್ಲಿ ಅಂಗವಿಕಲರು ಎಲ್ಲಾ ಕ್ಷೇತ್ರಗಳಲ್ಲಿಯೂ ತೊಡಗಿಸಿಕೊಂಡು ಸಾಧನೆ ಮಾಡುತ್ತಿದ್ದಾರೆ.
ಪಾಕಿಸ್ತಾನ ಆಕ್ರಮಿತ ಕಾಶ್ಮೀರದಲ್ಲಿ ಪಾಕ್ ಸೇನೆ ವಿರುದ್ಧ "ಕರಾಳ ದಿನಾಚರಣೆ"1947 ಅಕ್ಟೋಬರ್‌ 22ರಂದು ಕಾಶ್ಮೀರ ಅರಸೊತ್ತಿಗೆ ಮೇಲೆ ಪಾಕಿಸ್ತಾನ ಬುಡಕಟ್ಟು ಜನಾಂಗ ಮಾಡಿದ್ದ ದಾಳಿಯನ್ನು ಖಂಡಿಸಿ ಶನಿವಾರ ಪಾಕ್ ಆಕ್ರಮಿತ ಕಾಶ್ಮೀರದಲ್ಲಿ ಕರಾಳ ದಿನಾಚರಣೆ ನಡೆಸಲಾಗುತ್ತಿದೆ.
ಆದರೆ ಇಂದು ಬೆಂಗಳೂರಿನಲ್ಲೊಂದು ಅಪರೂಪದ ಕಾರ್ಯಕ್ರಮ.
ಪ್ರಧಾನಿ ಸಭೆ ಕರೆದರೆ ಅಲ್ಲಿನ ಮುಖ್ಯಮಂತ್ರಿಗಳು ವಿರೋಧ ಪಕ್ಷದವರನ್ನು ಒಪ್ಪಿಸಿಕೊಂಡು ಬರುತ್ತಾರೆ.
ಕಾಶ್ಮೀರ ವಿಷಯಕ್ಕೆ ಸಂಬಂಧಿಸಿದಂತೆ ಪಾಕಿಸ್ತಾನವು ಈಗ ಹೊಸ ವರಸೆ ಆರಂಭಿಸಿದೆ.
ಹತ್ತು ವರ್ಷದ ಹಿಂದೆ ಒಂದು ದಿನ ಅಚಾನಕ್ ಆಗಿ ಹೆಣ್ಣೊಬ್ಬಳು ದೇಶ ಬಿಟ್ಟು ಯಾಕೆ ಓಡಿದಳು ಎಂಬ ಬಗ್ಗೆ ಮರುಕದಿಂದ ಔದಾರ್ಯದಿಂದ ಚಿಂತನೆ ಮಾಡುವವರು ಅಖಂಡ ಭಾರತದಲ್ಲಿ ಒಬ್ಬರಾದರೂ ಇದ್ದಾರೆಯೆ ಎಂಬ ಬಗ್ಗೆ ನನಗೆ ಅನುಮಾನ.
ಶಾಲಾ ಶಿಕ್ಷಕರ ಪುತ್ರರಾದರೂ ಭೀಮಸೇನ್ ಜೋಶಿ ಅವರಿಗೆ ಬಾಲ್ಯದಿಂದಲೂ ಸಾಂಪ್ರದಾಯಿಕ ಶಿಕ್ಷಣಕ್ಕಿಂತ ಸಂಗೀತದ ಮೇಲೇ ಹೆಚ್ಚಿನ ಒಲವಿತ್ತು.
‘ಜಯಲಲಿತಾ ಆರೋಗ್ಯ ಸಂಪೂರ್ಣ ಸುಧಾರಿಸಿದೆ.
ಬೆಳಕಿನ ಹಬ್ಬ ದೀಪಾವಳಿ ಜನರನ್ನು ಬೆಸೆಯುತ್ತದೆ.
ಆದರೂ ಅಲ್ಲಿಯ ಜನರು ಮಾನಸಿಕವಾಗಿ ಕಲಬುರ್ಗಿಯೊಂದಿಗೇ ಇದ್ದಾರೆ.
ಅದು ಯಾವುದೇ ಕಾರಣಕ್ಕೂ ಆ ಚೌಕಟ್ಟನ್ನು ಮೀರುವಂತಿರಲಿಲ್ಲ.
ಹಾಗಂತ ಅವರು ಮೊದಲ ಬಾರಿ ಚಂದ್ರಶೇಖರೇಂದ್ರ ಸರಸ್ವತಿಗಳನ್ನು ಭೇಟಿ ಮಾಡಿದಾಗಲೇ ಪವಾಡ ಸದೃಶವಾಗಿ ಕಾಮಕೋಟಿ ಪೀಠಾಧಿಪತಿಗಳ ಬಗ್ಗೆ ಗೌರವಾದರಗಳೇನು ಉಕ್ಕಿ ಹರಿಯಲಿಲ್ಲ.
ರವಿ ಪೋಷಕರಿಗೆ ಪ್ರತೀ ತಿಂಗಳು ರು.500 ಮಾಸಾಶನ ಘೋಷಣೆ ಮಾಡಿದ ಟಿ.
ಇದೇ ಸಂದರ್ಭಕ್ಕಾಗಿ ಕಾದು ಕುಳಿತಿದ್ದ ದುಷ್ಕರ್ಮಿಗಳು ಏಕಾಏಕಿ ಅವರ ಮೇಲೆ ದಾಳಿ ನಡೆಸಿ ಮನಸೋ ಇಚ್ಛೆ ಚಾಕುವಿನಿಂದ ಇರಿದಿದ್ದಾರೆ.
ಕಲ್ಲು, ಇಟ್ಟಿಗೆಯಂತಹ ಪರಿಕರಗಳ ಖರೀದಿಗೆ ಚೆಕ್‌ ನೀಡುವ ಪರಿಪಾಠ ಇಲ್ಲ.
ಅವನ ಪ್ರತಿ ಕಾಗದದ ಜೊತೆ ಕಾಗದಗಳು ಕೂಡಿ, ಕಾಗದಗಳ ಮೇಲೆ ಭರವಸೆ ಹೊಂಗನಸುಗಳು ಮೂಡಿ ಮನಸ್ಸಿನ ಉಯ್ಯಾಲೆ ಇತ್ತ ಮಾಧವನಿಂದ ಅತ್ತ ಯೇನ್ಸ್ವರೆಗೆ ನಿರಂತರ ಜೀಕಿತು.
ಮಂಜುನಾಥ್‌, ಕರ್ನಾಟಕ ರಾಜ್ಯ ಮಕ್ಕಳ ಹಕ್ಕುಗಳ ರಕ್ಷಣಾ ಆಯೋಗದ ಸದಸ್ಯರಾದ ವೈ.
ಬ್ರೆಜಿಲ್‌ ಹಾಗೂ ಜಿಂಬಾಬ್ವೆಯಿಂದ ಹೆಚ್ಚು ತಂಬಾಕು ಮಾರುಕಟ್ಟೆಗೆ ಬಾರದಿರುವುದರಿಂದ ಭಾರತದ ತಂಬಾಕಿಗೆ ಬೇಡಿಕೆ ಅತಿಯಾಗಿದೆ.
ಭಯದಿಂದಾಗಿ ಪ್ರಜ್ಞೆ ಕಳೆದುಕೊಳ್ಳಬೇಡಿ ಬ್ರಿಗೇಡನ್ನು ಬಿಗ್‌ಬಾಸ್‌ ಗಮನಿಸ್ತಿದ್ದಾರೆ ಮುಂಬರುವ 2018ರ ವಿಧಾನಸಭಾ ಚುನಾವಣೆಗೆ ರಾಜ್ಯ ಬಿಜೆಪಿ ಈಗಿನಿಂದಲೇ ತಯಾರಿ ಆರಂಭಿಸಿದ್ದು, ಹಿಂದುಳಿದ ವರ್ಗಗಳ ಸಮಾವೇಶವನ್ನು ಭರ್ಜರಿಯಾಗಿ ನಡೆಸುವ ಮೂಲಕ ನಾಂದಿ ಹಾಡಿದೆ.
ಗೃಹ ಸಚಿವ ರಾಜನಾಥ್ ಸಿಂಗ್ ಹಾಗೂ ಹಣಕಾಸು ಸಚಿವ ಅರುಣ್ ಜೈಟ್ಲಿ ಅವರನ್ನು ಸಹ ಯಡಿಯೂರಪ್ಪ ಭೇಟಿ ಮಾಡಲಿದ್ದಾರೆ.
ಉಚಿತವಾಗಿ ದೊರೆಯುವ ಈ ಸಾಫ್ಟ್‌ವೇರ್‌ ಅನ್ನು ನೀವೂ ಒಮ್ಮೆ ಬಳಸಿ, ಲೋಗೊ, ಕ್ರಿಯೇಟರ್‌ ಮಾರ್ಕ್‌ ಇಲ್ಲದಂಥ ಪಿಡಿಎಫ್‌ ಫೈಲ್‌ ಅನ್ನು ರಚಿಸಿ.
ಈ ನಡುವೆ ಅಕ್ಕಪಕ್ಕದ ಊರುಗಳಿಂದ ಆತಂಕಗೊಂಡು ಮಹಾಡಿಗೆ ಓಡಿ ಬಂದ ಹೆಂಗಸರು ಬಾಬಾಸಾಹೇಬರನ್ನು ನೋಡಿ ನೆಮ್ಮದಿಗೊಂಡರು; ಕಾರಣ, ಅಂಬೇಡ್ಕರರ ಹತ್ಯೆಯಾಗಿದೆಯೆಂದು ಪುಕಾರು ಹಬ್ಬಿತ್ತು.
ಈ ಅಧಿಕಾರಿ ಹಲವಾರು ದಿವಸಗಳಿಂದಲೂ ಮೆಡಿಕಲ್‌ ಸ್ಟೋರ್‌ ನವರಿಗೆ ಕಿರುಕುಳ ಕೊಡುವುದು, ಅವರಿಂದ ಹಣ ವಸೂಲಿ ಮಾಡುತ್ತಿ ದ್ದಾರೆಂಬ ವ್ಯಾಪಕ ದೂರುಗಳು ಇದ್ದವು.
ಕಳೆದ ರಾತ್ರಿ ನಡೆದ ಲಕ್ಸ್ ಗೋಲ್ಡನ್ ರೋಸ್ ಅವಾರ್ಡ್ ಕಾರ್ಯಕ್ರಮದ ವೇಳೆ ಸುದ್ದಿಗಾರರಿಗೆ ಮಾತನಾಡಲು ದೀಪಿಕಾ ಸಿಕ್ಕಿದ್ದರು.
ಇದೊಂದು ಕಡಿಮೆ ಬೆಲೆಯ ಫೋನ್ ಎನ್ನಬಹುದು.
ಸಂಸ್ಥೆಯ ರಾಜ್ಯದ ಮುಖ್ಯ ಆಯುಕ್ತ ಪಿ.
ಆದರೆ, ಸುತ್ತಮುತ್ತಲಿನ ಹಳ್ಳಿಗಳಲ್ಲಿ ಆ ಕುಟುಂಬದ ಬಡ ಧರ್ಮನಿಷ್ಠರು ಈಗಲೂ ಇದ್ದಾರೆ.
ಸೋಮಶೇಖರ ಯಾದಗಿರಿ ಅವರು, ಪ್ರತಿಯೊಬಫರು ಸಂಫìಟನೆಯನ್ರು ಬೆಳೆ ಸಲು ಎಲಾ ರೀತಿಯಲಿ ಶ್ರಮಿಸ ಬೇಕು.
ಇಲ್ಲದ ಶತ್ರುವನ್ನು ಇರುವಂತೆ ಭ್ರಮಿಸಿ ಹೌಹಾರುವರು.
ನೀರಿನಡಿ ಇರುವ ಸಾಸಿವೆ ಗಾತ್ರದ ಕಲ್ಲೂ ಸ್ಪಷ್ಟವಾಗಿ ಕಾಣುವಷ್ಟು ಆ ನೀರು ಶುಭ್ರವಾಗಿರುತ್ತದೆ.
ಹಕ್ಕಿ ಜ್ವರ ಭೀತಿ: ದೆಹಲಿ ಮೃಗಾಲಯ ಹಠಾತ್ ಸ್ಥಗಿತರಾಜಧಾನಿ ದೆಹಲಿಯ ಮೃಗಾಲಯದಲ್ಲಿ ಇದೀಗ ಹಕ್ಕಿ ಜ್ವರದ ಭೀತಿ ಎದುರಾಗಿದ್ದು, ಹಕ್ಕಿ ಜ್ವರಕ್ಕೆ 8 ನೀರು ಹಕ್ಕಿಗಳು ಹಾಗೂ ಹಲವು ಬಾತುಕೋಳಿಗಳು ಬಲಿಯಾಗಿರುವ ಹಿನ್ನೆಲೆಯಲ್ಲಿ ಮುಂಜಾಗ್ರತಾ..
ವಿ ಅಭಿವೃದ್ಧಿಗೆ ತೊಡಕುಕನ್ನಡ ನಾಡಿನ ನೆಲ ಜಲ ಗಡಿಯಂತಹ ನೀತಿ ನಿರೂಪಣೆಗೆ ಸಂಬಂಧಿಸಿದ ವಿಷಯಗಳಲ್ಲಿ ಸರ್ಕಾರಗಳು ಕನ್ನಡ ವಿಶ್ವವಿದ್ಯಾಲಯವನ್ನು ಗಂಭೀರವಾಗಿ ಪರಿಗಣಿಸುತ್ತಿಲ್ಲ ಎಂದು ಕನ್ನಡ ವಿಶ್ವವಿದ್ಯಾಲಯದ ಕುಲಪತಿ ಡಾ.
ಆದರೆ ಜಿಲ್ಲಾಧಿಕಾರಿಗಳ ಬಳಿಗೆ ತೆರಳುವ ನಿರ್ಧಾರ ಮಾತ್ರ ವಾದ-ವಿವಾದಕ್ಕೀಡಾಯಿತು.
ಭಾರತ ತಂಡವು ಇದುವರೆಗೆ ಒಮ್ಮೆಯೂ ಡೇವಿಸ್ ಕಪ್ ಗೆದ್ದಿಲ್ಲ.
ಹೊರಭಾಗದ ಆಗಸದ ನೀಲಿಗೆ ಎದುರಾಗಿ ಹಳದಿ ಹಾಸಿನ ಭಾಗ ಸಮಾನತೆ..
ರಸ್ತೆಯನ್ನು ₹ 2 ಕೋಟಿ ವೆಚ್ಚದಲ್ಲಿ ಅಭಿವೃದ್ಧಿ ಮಾಡಲಾಗುತ್ತಿದೆ ಎಂದರು.
ಈ ಕುರಿತಂತೆ ಟ್ವಿಟ್ಟರ್ ನಲ್ಲಿ ಪ್ರತಿಕ್ರಿಯೆ ನೀಡಿರುವ ಅವರು, ಲಿಬಿಯಾದಲ್ಲಿ ಕಳೆದ ವರ್ಷ ಜುಲೈ 29 ರಿಂದ ನಾಪತ್ತೆಯಾಗಿದ್ದ ಭಾರತೀಯ ಮೂಲದ ಟಿ.
ಸ್ಥಿರ ಚಿತ್ರ, ವಿಡಿಯೊ ಚಿತ್ರೀಕರಣ, ಹಲವು ನಮೂನೆಯಲ್ಲಿ ಫೋಟೊಗ್ರಫಿ ಎಲ್ಲ ನೀಡುವ ಹಣಕ್ಕೆ ತೃಪ್ತಿದಾಯಕವಾಗಿವೆ.
ಹಾಗೆ ನೋಡಿದರೆ, ಮೊದಲ ಮಹಾಯುದ್ಧದ ಹೊತ್ತಲ್ಲಿ ಗೂಢಚರ ಸಂಸ್ಥೆಗಳಾಗಲಿ, ಗೂಢಚಾರರಾಗಲಿ ಅಷ್ಟೇನೂ ನೆರವಿಗೆ ಬರಲಿಲ್ಲ.
ಮೆಕ್ಸಿಕೊದಿಂದ ಮಧ್ಯಪ್ರಾಚ್ಯದ ವರೆಗೆ ಒಂದು ಕಿಲೊವಾಟ್‌ ಸೌರ ವಿದ್ಯುತ್‌ ಅಥವಾ ಪವನ ವಿದ್ಯುತ್‌ನ ಬೆಲೆ ₹10–15ಗಳಷ್ಟು ಕಡಿಮೆ ಇದೆ.
ಇತ್ತೇಚೆಗೆ ಮುಂಬೈಯಲ್ಲಿ ಮುಕೇಶ್ ಅಂಬಾನಿ ಮತ್ತು ನೀತಾ ಅಂಬಾನಿ ಪಾರ್ಟಿ ಇಟ್ಟುಕೊಂಡಿದ್ದರು.
ಕಲಬುರ್ಗಿ ಜಿಲ್ಲೆಯ ಆಳಂದ ತಾಲ್ಲೂಕಿನ ಕೆರೆಯಲ್ಲಿ ಹೂಳೆತ್ತಿದ ನಂತರ ನೀರು ತುಂಬಿರುವುದುವಿವಿಧೆಡೆ ಹೂಳೆತ್ತುವ ಕೆಲಸಕ್ಕೆ ಚಾಲನೆ ನೀಡಿದ ಸಂದರ್ಭ..
ತನ್ನ ಪರಿಸ್ಥಿತಿ ಬಗ್ಗೆ ಅರಿವಿದ್ದ ರಾಮ್‌ದಯಾಳ್, ‘ಬೇಡ ಬಿಡು ಮಗನೇ, ಅಂತಹ ದೊಡ್ಡ ಓದು ನಮಗೆ ಬೇಡ, ಡಿಗ್ರಿ ಓದಿ ಮೇಷ್ಟ್ರು ಅಥವಾ ಕ್ಲರ್ಕ್ ಆಗಬಹುದಲ್ಲ’ ಅಂದಿದ್ದರಂತೆ!
ಕಳೆದ ಮೇ ತಿಂಗಳಿನಿಂದ ಪೆರೋಲ್ ಮೇಲೆ ಹೊರಗಿರುವ ಸುಬ್ರತೋ ರಾಯ್ ಮತ್ತೆ ಜೈಲು ಬಂಧಿಯಾಗುವ ಸಾಧ್ಯತೆಗಳಿವೆ.
ಸೋಹಾಳ ಈ ನಿರ್ಣಯವನ್ನು ತೀವ್ರವಾಗಿ ವಿರೋಧಿಸುತ್ತಿದ್ದಾನಂತೆ ಅಣ್ಣ ಸೈಫ್ ಅಲಿಖಾನ್.
ಈಗ ಅದು ಎದುರಿಸುತ್ತಿರುವುದು ಶ್ರೀಮಂತಿಕೆಗೆ ಹೊಂದಿಕೊಳ್ಳಬೇಕಾದ ಸವಾಲನ್ನು.
1950ರ ದಶಕದಲ್ಲಿ ವಿವಿಧ ಕಾನೂನುಗಳ ಮೂಲಕ ಹಿಂದೂ ವೈಯಕ್ತಿಕ ಕಾನೂನುಗಳಿಗೆ ನೆಹರೂ ನೇತೃತ್ವದ ಸರ್ಕಾರ ಏಕರೂಪ ನೀಡಿತು.
ಹಲವು ದಶಕಗಳ ಬೇಡಿಕೆ ಫಲವಾಗಿ ಮಂಜೂರಾದ ಈ ರಸ್ತೆ ಕಾಮಗಾರಿ ಗುಣಮಟ್ಟದಿಂದ ಕೈಗೊಳ್ಳಬೇಕು.
ಪ್ರಣಾಳಿಕೆ : ದೇವೇಗೌಡPosted on Monday, April 14th, 2008 ಅರಕಲಗೂಡು : ಒಳ ಮೀಸ ಲಾತಿಯ ಮೂಲಕ ಎಲ್ಲ ಹಿಂದುಳಿದ ವರ್ಗಗಳಿಗೆ ಸಾಮಾಜಿಕ ನ್ಯಾಯ ಒದಗಿಸುವುದು ಜೆ.
ಇಂಗ್ಲೆಂಡ್ ನಲ್ಲಿ ನಡೆಯಲಿರುವ ಮುಂದಿನ ವಿಶ್ವಕಪ್ ನಲ್ಲೂ ಆಡಬೇಕು ಎಂದು ಬಯಸಿದ್ದೇವೆ ಎಂದು ಆಯ್ಕೆ ಸಮಿತಿ ಹೇಳಿದೆ.
ಅಡಗಿ ಕುಳಿತಿದ್ದ ಉಗ್ರರು ಇದ್ದಕ್ಕಿದ್ದಂತೆ ಭದ್ರತಾ ಪಡೆಗಳ ಮೇಲೆ ಗುಂಡಿನ ದಾಳಿ ನಡೆಸಿದರು.
ಕರುಣಾನಿಧಿ ಹಾಗೂ ಯಡಿಯೂರಪ್ಪ ಅವರನ್ನು ಸನ್ಮಾನಿಸಲಾಯಿತು.
ಅದಕ್ಕಾಗಿ ವ್ರತದ ಹಿಂದಿನ ದಿನ ರಾತ್ರಿಯೇ ನಾಳೆ ವ್ರತವನ್ನು ಮಾಡುವೆನೆಂದು ಸಂಕಲ್ಪಿಸಿ ಉಪವಾಸ ಅಥವಾ ಫಲಾಹಾರ ಇಲ್ಲವೇ ಅಲ್ಪಾಹಾರ ಮಾಡಿ ವ್ರತದ ಪ್ರಧಾನ ದೇವರನ್ನು ಧ್ಯಾನಿಸುತ್ತಾ ನಿದ್ರಿಸಬೇಕು.
ಜನರ ಅಭಿಪ್ರಾಯಕ್ಕೆ ಮನ್ನಣೆ ನೀಡಲಾಗುವುದು ಎಂದಿದ್ದಾರೆ.
ಒಕ್ಕೂಟ ವ್ಯವಸ್ಥೆಗೆ ಹೊಂದಿಕೊಂಡು ಕನ್ನಡಿಗರು ಬಾಳುತ್ತಿದ್ದಾರೆ.
ಸಾರ್ವಜನಿಕ ಸಭೆ, ಚುನಾವಣಾ ಕಣ ಮತ್ತು ಸಂಸತ್‌ನಲ್ಲಿ ರಾಜಕೀಯ ಸಮರ ನಡೆಸಲು ಧೈರ್ಯವಿಲ್ಲದ ರಾಜಕಾರಣಿಗಳು ಕೆಟ್ಟ ಕಾರ್ಯತಂತ್ರಗಳಿಗೆ ಮೊರೆ ಹೋಗುತ್ತಿರುವುದನ್ನು, ಎದುರಾಳಿಗಳ ಮನೆಗಳ ಎದುರು ದುರುದ್ದೇಶದಿಂದ ಬಹಿರ್ದೆಸೆಗೆ ಕುಳಿತುಕೊಳ್ಳುವುದಕ್ಕೆ ಹೋಲಿಸಬಹುದಾಗಿದೆ.
ಈ ಆದೇಶ ಬಂದಾಗ ಮಾತ್ರ ಕೆಲಕಾಲ ಜನ ಪಿಳಿಪಿಳಿ ಕಣ್ಣು ಬಿಟ್ಟಿದ್ದು ನಿಜ.
ಗೆ ₹40–60 ನೀಡಿ ಖರೀದಿಸಲಾಗುತ್ತದೆ.
ಆದರೆ ಸಾವಿರಾರು ವರ್ಷ­ಗಳ ನಮ್ಮ ಇತಿಹಾಸವನ್ನು ಅವಲೋಕಿಸಿದರೆ ರಾಜ್ಯಭಾರ ಮತ್ತು ರಾಜಕಾರಣ ನಡೆಸಿದ ಮಹಿಳೆಯರ ಸಂಖ್ಯೆ ನೂರಾರೂ ದಾಟುವುದಿಲ್ಲ.
ಕರಿಬೇವು ಮತ್ತು ಒಣಮೆಣಸನ್ನು ಎಣ್ಣೆ ಹಾಕದೆಯೇ ಹುರಿದುಕೊಳ್ಳಬೇಕು.
ದೆಹಲಿಯಲ್ಲಿ ನಡೆಯಲಿರುವ ಈ ಸಭೆ ರಾಜ್ಯದ ಜನರಲ್ಲಿ ಸಾಕಷ್ಟು ಕುತೂಹಲವನ್ನು ಕೆರಳಿಸಿದ್ದು, ಎಲ್ಲರ ಚಿತ್ತ ಇದೀಗ ಮುಖ್ಯಮಂತ್ರಿ ಸಿದ್ದರಾಮಯ್ಯ ಅವರತ್ತ ಹರಿದಿದೆ.
ಒಟ್ಟಿನಲ್ಲಿ ಹೇಳುವುದಾದರೆ, ಕೌಶಲ ಅನ್ನುವುದು ಪರಿಣತಿ ಅಥವಾ ದಕ್ಷತೆಗಿಂತ ುಗಿಲಾದ ಅರ್ಥದ್ದು.
ಇವರು ಎಷ್ಟು ಬೇಗ ತೊಲಗುತ್ತಾರೋ ಎಂದು ಜನ ಕಾಯುವಂತಾಗಿದೆ.
ಕನ್ನಡವು ಎರಡನೆಯ ಸ್ಥಾನಕ್ಕೆ ತಳ್ಳಲ್ಪಡುವ ಅಪಾಯವಿದೆ.
ಇಬ್ಬರು ವೈದ್ಯಕೀಯ ರಜೆ ಹಾಗೂ ಒಬ್ಬರು ಉನ್ನತ ವ್ಯಾಸಂಗಕ್ಕೆ ಹೋಗಿದ್ದಾರೆ.
ಯೋಜನೆಗೆ ಅನುಮೋದನೆ ನೀಡಲಾಯಿತು.
ಮೇವಿಗೆ ಬರ ಬಂದಿರುವಾಗ ಮೇವು ಬ್ಯಾಂಕ್‌ ಸಿಗುವುದಾದರೂ ಹೇಗೆ ಎಂಬ ಪ್ರಶ್ನೆ ಜನರನ್ನು ಕಾಡಲಾ ರಂಭಿಸಿದೆ.
ನಾನು ಆರ್ಥಿಕ ತಜ್ಞನಲ್ಲ.
ಒಂದುವೇಳೆ ಶಾಂತಿ ಭಂಗವಾದರೆ ನಾನು ಉಪವಾಸ ಮಾಡಬೇಕಾಗುತ್ತದೆ‘ ಎಂದು ವಿಶ್ವೇಶತೀರ್ಥ ಸ್ವಾಮೀಜಿ ಹೇಳಿದ್ದಾರೆ.
ದಶಕಗಳ ಕಾಲ ಹೀಗೆಯೇ ಮರಗಳನ್ನು ಕತ್ತರಿಸಿ ಹಾಕಿದರು.
ಅವರೇ ಈ ಚಿತ್ರಕ್ಕೆ ಸಂಗೀತ ಸಂಯೋಜನೆಯನ್ನೂ ಮಾಡಿದ್ದಾರೆ.
ರೇವಣ್ಣ ಅವರು ಸಭೆಯ ಅಧ್ಯಕ್ಷತೆ ವಹಿಸಿದ್ದರು.
ಇನ್ನು ಭಾರತವನ್ನು ಡಿಜಿಟಲೀಕರಣ ಮಾಡಲು ಹೊರಟಿರುವ ಕೇಂದ್ರ ಸಾಮಾನ್ಯ ಜನರ ಹಣಕ್ಕೆ ಹೇಗೆ ಭದ್ರತೆಯನ್ನು ನೀಡುತ್ತದೆ ಎಂದು ಕಾಂಗ್ರೆಸ್ ಕೇಂದ್ರ ಸರ್ಕಾರವನ್ನು ಪ್ರಶ್ನಿಸಿತ್ತು.
ಮೆಂತ್ಯಕಾಳು - ನಾಲ್ಕು ಕಪ್‌, ಬೆಲ್ಲ- ನಾಲ್ಕು ಕಪ್‌, ದ್ರಾಕ್ಷಿ-ಗೋಡಂಬಿ - ತಲಾ ನಾಲ್ಕು ಚಮಚ, ತುಪ್ಪ- ನೂರು ಗ್ರಾಮ್‌. : ಕೆಂಪಗೆ ಹುರಿದ ಮೆಂತ್ಯಕಾಳನ್ನು ನುಣ್ಣಗೆ ಪುಡಿ ಮಾಡಿಟ್ಟುಕೊಳ್ಳಬೇಕು.
ಪುಂಗ್ಯೆ ರೀ ಪ್ರದೇಶದ ಬಳಿ ಭೂಗತ ಪರಮಾಣು ಪರೀಕ್ಷೆಗಾಗಿ ಹೊಸದಾಗಿ ಮೂರೂ ಸುರಂಗಗಳನ್ನು ಕೊರೆದಿರುವ ಹಿನ್ನಲೆಯಲ್ಲಿ ಈ ಹೊಸ ಪರೀಕ್ಷೆಯ ಮುನ್ಸೂಚನೆ ದೊರೆತು ಎಚ್ಚರಿಕೆ ನೀಡಲಾಗಿದೆ.
‘ಯಾವ ಕುಟುಂಬದಲ್ಲಿ ಹೆಣ್ಣು ಮಗಳ ಜನನವಾಗುತ್ತದೆಯೋ ಅಲ್ಲಿ ಸಂಸ್ಕೃತಿ ಹುಟ್ಟುತ್ತದೆ.
ಸದ್ಯಕ್ಕೆ 'ಉಳಿದವರು ಕಂಡಂತೆ' ಸಿನೆಮಾದ ತಮಿಳು ರಿಮೇಕ್ 'ನಿವಿನ್ ಪೌಲಿ' ಸಲಿಂಗಿಗಳ ಪ್ರೇಮ ನಿವೇದನೆಗೆ ಸಾಕ್ಷಿಯಾದ ಸಾಂಬಾ ಕ್ರೀಡಾಕೂಟಬ್ರೆಜಿಲ್ ಮಹಿಳಾ ರಗ್ಬಿ ಸೆವೆನ್ಸ್ ತಂಡದ ಆಟಗಾರ್ತಿ ಇಸಾಡೊರಾ ಸೆರುಲ್ಲೊ ಅವರಿಗೆ ಡಿಯಾಂಡ್ರೊ ಸ್ಟೇಡಿಯಂ ಮ್ಯಾನೇಜರ್ ಮರ್ಜೋರಿ ಎನ್ಯಾ ಎಂಬಾಕೆ..
ಉಳಿದ ಕ್ಷೇತ್ರಗಳಲ್ಲಿ ಪಕ್ಷದ ಅಭ್ಯರ್ಥಿಗಳನ್ನು ಕಣಕ್ಕಿಳಿಸಲಾಗುವುದು ಎಂದು ತಿಳಿಸಿದರು.
ಒಂದು ರಾಜಕೀಯ ಪಕ್ಷದ ಅಧಿಕಾರದ ಅವಧಿಯಲ್ಲಿ ರೂಪುಗೊಂಡ (ಉದಾ: ಜೈವಿಕ ಇಂಧನ) ಮಂಡಲಿ ಉತ್ತಮ ಕೆಲಸ ಮಾಡುತ್ತ ರಾಷ್ಟ್ರಮಟ್ಟದ ಮಾನ್ಯತೆ ಪಡೆದರೆ ಇನ್ನೊಂದು ಪಕ್ಷ ಅಧಿಕಾರಕ್ಕೆ ಬಂದ ಕೆಲವೇ ತಿಂಗಳಲ್ಲಿ ಮೂಲೆ­ಗುಂಪಾಗುತ್ತದೆ.
ತಾವು ತೊಡಗಿಕೊಂಡಿರುವ ಉದ್ಯೋಗದಲ್ಲಿ ಉತ್ತಮ ಅವಕಾಶಗಳನ್ನು ಬಳಸಿಕೊಳ್ಳುವುದು, ಸಹೋದ್ಯೋಗಿಗಳ ಜೊತೆಗೆ ಸಾಮರಸ್ಯ ಸಾಧಿಸುವುದು, ಗ್ರಾಹಕರಿಗೆ ಉತ್ತಮ ಸೇವೆ ನೀಡುವುದು.
ಅದೇ ರೀತಿ ಸ್ಕೌಟ್ಸ್ ಮತ್ತು ಗೈಡ್ಸ್ಗೆ ಸೇರಿದ ಯಾವುದೇ ವಿದ್ಯಾರ್ಥಿ ತಾನು ಹೇಗೆ ಸ್ವಾತಂತ್ರ್ಯವಾಗಿ ಬದುಕಬೇಕು.
ಜನುಮದ ಜೋಡಿ, ಮೈಸೂರು ಮಲ್ಲಿಗೆ ಕೃತಿ ಲೋಕಾರ್ಪಣೆ ಬೆಂಗಳೂರು: ಇತ್ತೀಚಿನ ದಿನಗಳಲ್ಲಿ ನಿರ್ದೇಶಕನ ಜವಾಬ್ದಾರಿ ಮತ್ತು ಕರ್ತವ್ಯ ನಿಷ್ಠೆ ಕಡಿಮೆಯಾಗಿದೆ ಎಂದು ಹಿರಿಯ ನಿರ್ದೇಶಕ ನಾಗಾಭರಣ..
ಸರ್ಕಾರ ಈ ಕ್ಷೇತ್ರವನ್ನು ಉದ್ಯಮ ಎಂದು ಗುರುತಿಸಿದ್ದರೂ ವೈದ್ಯರು ಇದನ್ನು ಸೇವೆ ಎಂದು ಹೃದಯಪೂರ್ವಕವಾಗಿ ಪರಿಗಣಿಸಿದರೆ ಮಾತ್ರ ಕೆಲವು ಬದಲಾವಣೆ ತರಲು ಸಾಧ್ಯ ಎನ್ನುತ್ತಾರೆ ಖ್ಯಾತ ಮಧುಮೇಹ ತಜ್ಞ ಡಾ.
ಇದರೊಂದಿಗೆ ಗುರುತಿನ ಚೀಟಿಯ ಜೆರಾಕ್ಸ್‌ ಪ್ರತಿ ಕೊಟ್ಟರೆ ಮಾತ್ರ ಗರಿಷ್ಠ ಮುಖಬೆಲೆಯ ಹೊಸ ನೋಟುಗಳನ್ನು ನೀಡಲಾಗುತ್ತದೆ.
ಇವರ ಮನೆಯಲ್ಲಿ ತುಂಡಾದ ರುಬ್ಬುವ ಕಲ್ಲು ಇಂದಿಗೂ ಹಾಗೆಯೇ ಇದೆ.
ಮಹತ್ವದ ಪಂದ್ಯಗಳಲ್ಲಿ ರಾಜ್ಯ ತಂಡಕ್ಕೆ ಗೆಲುವು ತಂದುಕೊಡಬೇಕು ಎನ್ನುವ ಆಸೆಯಿದೆ.
ನೀವು ಒಪ್ಪಿಗೆ ಕೊಟ್ಟರಷ್ಟೇ ಪ್ರಪಂಚ ನೋವು ಕೊಡಲು ಸಾಧ್ಯ!
ಭ್ರಷ್ಟಾಚಾರದ ವಿರುದ್ಧದ ಹೋರಾಟಕ್ಕಾಗಿ ಶೇ. 92 ರಷ್ಟು ಮಂದಿ ಬೆಂಬಲ ಸೂಚಿಸಿ ಸರ್ಕಾರದ ಹೆಜ್ಜೆಯನ್ನು ಶ್ಲಾಘಿಸಿದ್ದಾರೆ.
ಕಾಂಕ್ರೀಟು ಕಟ್ಟಡಗಳ ನಡುವೆ ‘ಆರೋಗ್ಯ ಹಾಗೂ ಆಹಾರ ವ್ಯವಸ್ಥೆ’ ಗಳು ಹಾಳಾಗಿವೆ ಎಂಬ ತಿಳಿವಳಿಕೆ ಮೂಡಿದೆ.
ಅಭಿವ್ಯಕ್ತಿ ಸ್ವಾತಂತ್ರ್ಯ: ದ್ವಂದ್ವದ ದುರಂತ ಸಂಘರ್ಷದ ಸುಳಿಯಲ್ಲಿ ವನ್ಯಜೀವಿ ಸಂರಕ್ಷಣೆ ಆರೋಗ್ಯ ಹಕ್ಕಿನ ಅನುಷ್ಠಾನ: ಎಡವಿದ್ದೆಲ್ಲಿ?
ತಂದೆ–ತಾಯಿಯ ನಡುವಿನ ಸಂಬಂಧವೂ ಸಹ ಮಗುವಿನ ಮೇಲೆ ಪರಿಣಾಮ ಬೀರುತ್ತದೆ.
ರೈತನ ಎಲಬು ಸವಿತಾವ ಹೊರತು ರೈತಗ ಒಳ್ಳೆ ದಿನ ಬರುದಿಲ್ರಿ.
ಆ ದಿನ ಸಿದ್ಧಿಧಾತ್ರಿಯ ಸ್ವರೂಪದಲ್ಲಿ ದೇವಿಯು ರಾಕ್ಷಸನ ಸಂಹಾರ ಮಾಡಿ ತನ್ನ ಕೊನೆಯ ಸ್ವರೂಪವನ್ನು ತೋರಿದ ದಿನ.
ಕೃಪಾಲ್ ಕಾರು ಸುರಕ್ಷತೆಯ ಲೆಕ್ಕಾಚಾರ ಹೇಗೆ.
ಇದಕ್ಕು ಮುನ್ನ ಸಂಸ್ಕೃತಿ ಮತ್ತು ಪ್ರವಾಸೋದ್ಯಮ ಸಚಿವ ಮಹೇಶ್ ಶರ್ಮಾ ಅವರು ಇನ್ ಕ್ರೆಡಿಬಲ್ ಇಂಡಿಯಾ ಇಂಡಿಯಾ ಅಭಿಯಾನದ ಪ್ರಚಾರಕ್ಕೆ ಪ್ರಧಾನಿಯೇ ಸೂಕ್ತ ಎಂದು ಹೇಳಿದ್ದರು.
ನವೆಂಬರ್ 6ರಂದು ಪಾಕಿಸ್ತಾನ ನಡೆಸಿದ ಅಪ್ರಚೋದಿತ ಗುಂಡಿನ ದಾಳಿಯಲ್ಲಿ ಇಬ್ಬರು ಯೋಧರು ಹುತಾತ್ಮರಾಗಿದ್ದರು ಮತ್ತು ಐವರು ಗಾಯಗೊಂಡಿದ್ದರು.
ವಿಹ್ವಲಗೊಂಡಿದ್ದ ಜಯಾ ಮುಖ ನೋಡುತ್ತಿದ್ದಂತೆ ಇದು ಅತಿ ಸಿನಿಮಾ ನೋಡುವವರಿಗೆ ಅಂಟಿದ ಶಾಶ್ವತ ಕಾಯಿಲೆ ಎನ್ನುವುದು ವಿಜಿಗೆ ಅರ್ಥವಾಯಿತು.
ಅಟಲ್ ಬಿಹಾರಿ ವಾಜಪೇಯಿಯವರು ಇದೇ ನರಕದ ಪಾಕಿಸ್ತಾನಕ್ಕೆ ಬಸ್ ಮೂಲಕ ಹೋಗಿದ್ದರು.
ಸಂಪಾದಕರ ಮಂಡಳಿಗೆ ನಾನು ‘ಗೌರವಾನ್ವಿತ’ ಎನ್ನುವ ವಿಶೇಷಣವನ್ನು ಬಳಸಿರುವುದಕ್ಕೆ ಎರಡು ಕಾರಣಗಳನ್ನು ನೀಡಲು ಬಯಸುವೆ.
ಇದಕ್ಕೂ, ಗುಡಗಾಂವ್ ಹೆಸರನ್ನು ಬದಲಾಯಿಸಿದ್ದಕ್ಕೂ  ವ್ಯತ್ಯಾಸವಿದೆ.
ಒಬ್ಬರಿಗೊಬ್ಬರು ಕಾಲೆಳೆಯುವ ಮೂಲಕ ಎಲ್ಲರ ಗಮನ ಸೆಳೆದಿದ್ದರು.
ನಗರಸಭೆಯ ಸಿಬ್ಬಂದಿ ಅವೆಲ್ಲವನ್ನು ತೆರವುಗೊಳಿಸಲು ಮುಂದಾಗುತ್ತಿದ್ದಂತೆ ಮಾತಿನ ಚಕಮಕಿ ನಡೆಯಿತು.
ಟಿಪ್ಪು ಸೇನೆ 27 ಸೇನಾ ವಿಭಾಗಗಳನ್ನು ಹೊಂದಿದ್ದು, ಪ್ರತಿ ವಿಭಾಗದಲ್ಲೂ ರಾಕೆಟ್‌ ಪಡೆಯ ಯೋಧರಿದ್ದರು.
ಕೆಲ ದಿನಗಳ ಹಿಂದಷ್ಟೇ ಪಂಜಾಬ್'ನ ನಬಾ ಜೈಲಿನಿಂದ ಪರಾರಿಯಾಗಿ ಮತ್ತೆ ಬಂಧನಕ್ಕೊಳಗಾಗಿದ್ದ ಖಾಲಿಸ್ತಾನ್ ವಿಮೋಚನಾ ದಳದ ಮುಖ್ಯಸ್ಥ ಹರ್ಮೀಂದರ್ ಸಿಂಗ್ ಮಿಂಟೂ ಜೈಲಿನಲ್ಲಿದ್ದುಕೊಂಡೇ ಪಾಕಿಸ್ತಾನಕ್ಕೆ ಹಲವು ಬಾರಿ ಕರೆ ಮಾಡಿ ಮಾತನಾಡಿದ್ದ ಎಂಬ ಸತ್ಯಾಂಶ ಇದೀಗ..
ಈ ಸಂಬಂಧ ರಾಜ್ಯ ಕಾರ್ಯಕಾರಿಣಿ ಸಭೆಯೊಂದರಲ್ಲಿ ತೀರ್ಮಾನವೊಂದನ್ನು ಕೈಗೊಳ್ಳಲಾಗಿತ್ತು.
ಗೆ ಏರಿಸುವಂತೆ ಪಾರಿಖ್ ಸಮಿತಿ ಶಿಫಾರಸ್ಸು ಮಾಡಿದೆ.
ಇದರಿಂದ ಅಭಿವೃದ್ಧಿ ಕಾರ್ಯಗಳಿಗೆ ತೊಂದರೆಯಾಗುತ್ತಿದೆ’ ಎಂದು ಆರೋಪಿಸಿದರು.
ರಸ್ತೆ ಬದಿ ವ್ಯಾಪಾರಿಗಳು ತ್ಯಾಜ್ಯವನ್ನು ಸರಿಯಾಗಿ ನಿರ್ವಹಿಸದ ಕುರಿತು ವ್ಯಾಪಕ ದೂರುಗಳು ಬಂದ ಕಾರಣ ಬುಧವಾರ ಪ.ಪಂ. ಅಧ್ಯಕ್ಷ ಎಚ್‌.
ರಾಜ್ಯಪತ್ರಗಳಲ್ಲಿ ಮತ್ತು ಇತರ ದಾಖಲೆಗಳಲ್ಲಿ ಬಣ್ಣಿಸಿದ್ದ ಹಲವಾರು ಪ್ರದೇಶಗಳಿಂದ ಹುಲಿಗಳು ಇಂದು ಕಣ್ಮರೆಯಾಗಿವೆ.
ಕೃಪಾಲ್ 1) 2016 ಆಗಸ್ಟ್‌ ತಿಂಗಳ ಮೊದಲ ವಾರದಲ್ಲಿ ನಡೆದ ಏಳನೇ ಸಾರ್ಕ್ ದೇಶಗಳ ಗೃಹಸಚಿವರ ಸಮ್ಮೇಳನ ಯಾವ ದೇಶದಲ್ಲಿ ನಡೆಯಿತು?
ಆಯಾ ಎಸ್ಟೇಟಿನ ಸ್ಥಿತಿಗತಿ ಹೊಂದಿಕೊಂಡು ಪ್ರತಿವರ್ಷ ಬರುವ ಲಾಭದಿಂದ ಕಂಪೆನಿ ಲಾಭಾಂಶ ಅಥವಾ ತನ್ನ ಸಂಭಾವನೆ ಕಡಿದುಕೊಳ್ಳುತ್ತದೆ.
ಚಿಕಿತ್ಸೆಯನ್ನು ನಿರ್ಧರಿಸುವಾಗ ಈ ಕೆಳಗಿನ ಅಂಶಗಳನ್ನು ಗಣನೆಗೆ ತೆಗೆದುಕೊಳ್ಳಲಾಗುತ್ತದೆ.
ಅರಿವಿನ ಕೊರತೆ, ಬಡತನದಿಂದಾಗಿ ಇವತ್ತು ಗ್ರಾಮೀಣ ಪ್ರದೇಶದ ಜನರು ಹೆಚ್ಚಿನ ಸಂಖ್ಯೆಯಲ್ಲಿ ಆರೋಗ್ಯ ಸಮಸ್ಯೆ ಎದುರಿಸುತ್ತಿದ್ದಾರೆ.
ಆ ಪಕ್ಷದಲ್ಲಿನ ಈಗಿನ ಬಿಕ್ಕಟ್ಟಿಗೆ ‘ವ್ರತ ಕೆಟ್ಟು ತುಪ್ಪ ತಿಂದ ಮೇಲೂ ‘ಮಡಿ’ಯ ಮಾತು ಆಡುತ್ತಿರುವ’ ಈ ದ್ವಂದ್ವ ಕಾರಣ.
ತಮಿಳುನಾಡಿನ ಆಡಳಿತಾರೂಢ ಪಕ್ಷ ಅಣ್ಣಾಡಿಎಂಕೆಯಲ್ಲಿ 134 ಶಾಸಕರು ಇದ್ದಾರೆ. 37 ಲೋಕಸಭಾ ಸದಸ್ಯರು, 13 ರಾಜ್ಯಸಭಾ ಸದಸ್ಯರು ಪಕ್ಷವನ್ನು ಪ್ರತಿನಿಧಿಸುತ್ತಿದ್ದಾರೆ.
ರೂಢಿಗತ ಯಜಮಾನ ಸಂಸ್ಕೃತಿಯ ಪ್ರತಿಪಾದನೆ ಸಮಾಜದ ಮೂಲ ಘಟಕವಾದ ಕುಟುಂಬ, ಹೆಣ್ಣಿನ ಅಧೀನತೆಯನ್ನು ಪೋಷಿಸುವಂತಹದ್ದು.
ವಾರದಲ್ಲಿ ಮೂರು ದಿನ ತಾತ್ಕಾ ಲಿಕ ನೆಲೆಯಲ್ಲಿ ಬೇರೆ ಬೇರೆ ಕೇಂದ್ರ ಗಳಿಂದ ವೈದ್ಯರುಗಳು ಬಂದು ಹೋದರೂ ಕೂಡ ಇದುವರೆಗೆ ಸಮ ಸ್ಯೆಗೆ ಶಾಶ್ವತ ಪರಿಹಾರ ಸಿಕ್ಕಿಲ್ಲ.
ಇಂಥದ್ದೊಂದು ನಿರ್ಧಾರ ಭಾರತದ ಮಟ್ಟಿಗೆ ಹೊಸತೇನೂ ಅಲ್ಲ.
ಕಾಗೋಡು ಮತ್ತು ರಮೇಶ್‌ ಕುಮಾರ್‌ ಅವರು ಅತ್ಯಂತ ಸಮರ್ಥವಾಗಿ ವಿರೋಧ ಪಕ್ಷದ ನಾಯಕರ ಕೆಲಸ ಮಾಡುತ್ತಿದ್ದರು!
೧೧ಗಂಟೆಗೆ ಹಮ್ಮಿ-ಕೊಂಡಿ-ರುವ ಕಾರ್ಯಕ್ರ-ಮ-ವ-ನ್ನು ಗ್ರಂಥಾ-ಲಯ ಸಚಿವ ಕೆ.
ಅಣ್ಣಾದೊರೈ ಈ ಪ್ರತಿಭಟನೆಯ ಹಿಂದೆ ಇದ್ದ ಶಕ್ತಿ.
ಈ ಶಿಫಾರಸ್ಸಿಗೂ ಮುನ್ನ ಸಿಂಧು ಅವರ ಅಭಿಪ್ರಾಯ ಪಡೆಯಲಾಗಿತ್ತು ಎಂದು ಸಿಆರ್ಪಿಎಫ್ ಹೇಳಿದೆ.
ತಳಮಟ್ಟದಲ್ಲಿ ಪರಿಣಾಮ ಬೀರದ ಆರ್ಥಿಕ ಸುಧಾರಣೆ ಜಾಗತೀಕರಣಕ್ಕೆ ಮೊದಲಿನ ದಿನಗಳಲ್ಲಿ ಕಂಪೆನಿಗಳು ಸಾರ್ವಜನಿಕ ಖರೀದಿಗೆ ಬಿಡುಗಡೆ ಮಾಡಿದ್ದ ಷೇರು, ಬಾಂಡ್‌ಗಳ ಮೌಲ್ಯಕ್ಕಿಂತ ಈಗಿನ ಷೇರು, ಬಾಂಡ್‌ಗಳ ಮೌಲ್ಯ ನೂರುಪಟ್ಟು ಅಥವಾ ಅದಕ್ಕೂ ಹೆಚ್ಚಾಯಿತು.
ಪ್ರಯೋಗಗಳಿಗೆ ಹೆಸರುವಾಸಿಯಾಗಿರುವ ಅವರು ಹಿಂದೂಸ್ತಾನಿ ಸಂಗೀತದಲ್ಲಿ ಪಿಎಚ್‌.
ಮುಲ್ಲಾ ಪಾದ್ರಿ ಪೂಜಾರಿಗಳಿಗಾದರೋ ಸಾಂಸ್ಥಿಕ ಧರ್ಮವೆಂಬ ಬೇಲಿ ಅಡ್ಡ ಬರುತ್ತದೆ.
ಅದರ ಪಕ್ಕದಲ್ಲಿ ಜೋಡಿ ಕೊಳ (ಜನಪದ ವಾದ್ಯ)ಗಳಿವೆ.
ಪರೀಕ್ಷಾ ಶುಲ್ಕ ಕಟ್ಟದ ಹಿನ್ನೆಲೆಯಲ್ಲಿ ಬಿಎ.
ಅವರ ಈಗಿನ ಆಸ್ತಿಯ ಮೌಲ್ಯ 1.8 ಲಕ್ಷ ಕೋಟಿ ರೂಪಾಯಿಗೂ ಹೆಚ್ಚು.
ಕೃಪಾಲ್ ಪಕ್ಷಿಗಳ ಸಾವು: ಹಕ್ಕಿಜ್ವರದ ಶಂಕೆವಿರಾಜಪೇಟೆ ತಾಲ್ಲೂಕಿನ ತಿತಿಮತಿ ಸಮೀಪದ ರೇಷ್ಮೆ ಹಡ್ಲು, ತಾರಿಕಟ್ಟೆ ವ್ಯಾಪ್ತಿಯಲ್ಲಿ ಕಳೆದ ಕೆಲವು ದಿನಗಳಿಂದ ಸಾಲು ಸಾಲಾಗಿ ಪಕ್ಷಿಗಳು ಸಾವನ್ನಪ್ಪುತ್ತಿರುವುದು ಬೆಳಕಿಗೆ ಬಂದಿದೆ.
ಮೊಬೈಲ್‌ ಸೆಟ್ಟಿಂಗ್‌ನ್ನು ನನ್ನ ಸಿಸ್ಟರ್‌ ಚೇಂಜ್‌ ಮಾಡಿ ಇಟ್ಟಿದ್ಲು.
ಬಾಂಗ್ಲಾದೇಶದಲ್ಲಿ ಹಲವು ಹಿಂದೂ ದೇವಸ್ಥಾನಗಳ ಮೇಲೆ ನಡೆದ ದಾಳಿಯ ಹಿಂದೆ ಅಲ್ಪಸಂಖ್ಯಾತ ಸಮುದಾಯದ ಭೂಮಿ ಕಬಳಿಸುವ ಹುನ್ನಾರ ಅಡಗಿದೆ ಎಂದು ರಾಷ್ಟ್ರೀಯ ಮಾನವ ಹಕ್ಕುಗಳ ಆಯೋಗ ತಿಳಿಸಿದೆ.
ಈ ಪ್ರಕಾರ, ಖ್ಯಾತನಾಮರೂ ಕಾನೂನು ಪ್ರಕ್ರಿಯೆಗೆ ಒಳಪಡಬಹುದು.
ನಂತರ ಆಶ್ರಮಕ್ಕೆ ಬಂದ ಪರಶುರಾಮನಿಗೆ ತಂದೆಯ ರಕ್ತಸಿಕ್ತ ದೇಹ ಸಿಗುತ್ತದೆ.
‘ಕನ್ನಡಕ್ಕೆ ಕೈ ಎತ್ತು, ನಿನ್ನ ಕೈ ಕಲ್ಪವೃಕ್ಷವಾಗುವುದು’ ಎಂಬ ಕವಿವಾಣಿಯು ಕೇವಲ ಕನ್ನಡದ ಬೀದಿ ಹೋರಾಟಕ್ಕೆ ಸೀಮಿತವಾಗದೆ ಮನೆ ಮನೆಗೂ ಕನ್ನಡ ಸಾಹಿತ್ಯ ತಲುಪಿಸುವ ಪರಿಚಾರಿಕೆಯ ಕೆಲಸವಾಗಬೇಕಿದೆ.
ಸಂಸತ್ ಕಲಾಪಕ್ಕೂ ಮೊದಲು ಸಂಸತ್ ಭವನದಲ್ಲಿ ಕಾಂಗ್ರೆಸ್ ನೇತೃತ್ವದಲ್ಲಿ ತಂತ್ರಗಾರಿಕೆ ಸಭೆ ನಡೆಸಿದ ವಿಪಕ್ಷಗಳು, ಕಲಾಪದಲ್ಲಿ ಕೇಂದ್ರ ಸರ್ಕಾರದ ತಮ್ಮ ಪ್ರತಿಭಟನೆಯನ್ನು ಮುಂದುವರೆಸುವ ಕುರಿತು ನಿರ್ಧರಿಸಿವೆ.
ತಾನು ನೀರು ತಾರೆಂದು ಮೊದಲು ಕಳುಹಿಸಿದ ನಕುಲ ಬದುಕಿ ಬರಲಿ ಎಂದು ಯಕ್ಷನನ್ನು ಕೇಳಿಕೊಂಡ.
ಒಬಾಮ ಜತೆ ಅವರ ಪತ್ನಿ ಮಿಷೆಲ್ ಒಬಾಮ ಮತ್ತು ಪುತ್ರಿ ಇದ್ದರು.
ಈಹೆಂಗರುಳೆ ಅವಳ ಪಾಲಿಗೆ ಉರುಳಾಗಿದೆ.
ನೋಟು ರದ್ದತಿ ಖಂಡಿಸಿ ಪ್ರತಿಪಕ್ಷಗಳು ಸೋಮವಾರ (ನ. 28) ಕರೆ ನೀಡಿರುವ ‘ಆಕ್ರೋಶ ದಿನ’ಕ್ಕೆ ಬೆಂಬಲ ನೀಡದಿರಲು ನಗರದ ಹಲವು ಸಂಘಟನೆಗಳು ನಿರ್ಧರಿಸಿವೆ.
ಇಂಟರ್‌ನೆಟ್ ಸೇವೆಗಾಗಿ ಹಣ ಪಾವತಿಸಿಯೇ ಈ ಸವಲತ್ತುಗಳನ್ನು ಬಳಸುತ್ತೇವೆ.
ನಗರದ ಹುಣಸಿನಕೆರೆ ಬಡಾವಣೆಯಲ್ಲಿ ಕಳೆದ ನಾಲ್ಕು ತಿಂಗಳಿನಿಂದಲೂ ಒಳ ಚರಂಡಿ ಕಾಮಗಾರಿ ನಡೆಯುತ್ತಿದ್ದು, ಮ್ಯಾನ್‌ಹೋಲ್‌ ನಿರ್ಮಾಣಕ್ಕೆ ತೋಡಿದ್ದ ಗುಂಡಿಗಳಿಗೂ ಮಳೆ ನೀರು ತುಂಬಿತು.
ಭಾರತದ ಆರೋಗ್ಯ ಕಾರ್ಯಪಡೆ ಹೆಸರಿನ ಈ ಸಮೀಕ್ಷಾ ಅಧ್ಯಯನದಲ್ಲಿ ದೇಶದ ವೈದ್ಯಕೀಯ ಲೋಕದಲ್ಲಿರುವ ವೈದ್ಯರೆಷ್ಟು, ನರ್ಸ್‌ಗಳು ಎಷ್ಟಿದ್ದಾರೆ ಎಂಬ ಮಾಹಿತಿ ಯನ್ನೂ ಹೊರಗೆಡವಿದೆ.
ಇಲ್ಲಿ ಸಂಚರಿಸುವ ವಾಹನಗಳು ನಿಂತು ನಿಧಾನವಾಗಿ ಸರ್ಕಸ್ ಮಾಡುತ್ತಾ ಮುಂದೆ ಸಾಗಬೇಕು.
ತಮ್ಮ ತವರು ಜಿಲ್ಲೆ ಮಂಡ್ಯದಲ್ಲಿ ‘ಶಾಂತಿ ಸ್ಥಾಪನೆಯ ಉದ್ದೇಶದಿಂದ’ ಅವರು ಪಾದಯಾತ್ರೆ ಹೊರಟಿದ್ದರೂ ಅದರ ಉದ್ದೇಶ ರಾಜಕೀಯವೇ ಆಗಿತ್ತು.
ಇನ್ನು ರಾಷ್ಟ್ರೀಯ ರ‍್ಯಾಗಿಂಗ್‌ ವಿರೋಧಿ ತಡೆ ಮಾಡಿರುವ ಈ ಅಚಾತುರ್ಯದ ಬಗ್ಗೆ ಪ್ರತಿಕ್ರಿಯೆ ನೀಡಿರುವ ಎಸ್ಎಫ್ಐ ಮಾಜಿ ರಾಷ್ಟ್ರೀಯ ಕಾರ್ಯದರ್ಶಿ ಕೆ.
ಇದಲ್ಲದೆ ರಾಜಕಾರಣಿಗಳು ಹಾಗೂ ಗುತ್ತಿಗೆದಾರರು ಭಾಗಿಯಾಗಿ ದ್ದಾರೆ.
ನಾಯಕಿಯಾಗಿ ನಟಿಸಿದ ನಟಿ ವಿಶೇಷ ಹಾಡಿನಲ್ಲಿ ಕಾಣಿಸಿಕೊಂಡರೆ ಅವಳಿಗೆ ಅವಕಾಶ ಸಿಗುತ್ತಿಲ್ಲ ಎಂದು ಭಾವಿಸುತ್ತಾರೆ.
ಕಾಳಿಯನ್ನು ಕ್ಷಮಿಸಿದ ಕೃಷ್ಣನು ಜನರಿಗೆ ತೊಂದರೆ ಮಾಡಬೇಡ ಎಂದು ಬುದ್ಧಿವಾದ ಹೇಳಿ ಆ ಹಾವನ್ನು ಬಿಟ್ಟು ಬಿಡುತ್ತಾನೆ.
ಬಾಲಮುರಳಿಕೃಷ್ಣ(ಸಂಗ್ರಹ ಚಿತ್ರ) 400ಕ್ಕೂ ಅಧಿಕ ಗೀತೆಗಳಿಗೆ ಸಂಗೀತ ಸಂಯೋಜಿಸಿದ ಖ್ಯಾತ ಕರ್ನಾಟಕ ಶಾಸ್ತ್ರೀಯ ಸಂಗೀತಗಾರ ಎಂ.
‘ಬೆಳಗಾವಿಯಲ್ಲಿ ಕನ್ನಡ- ರಾಜ್ಯೋತ್ಸವ ಬಹಿಷ್ಕರಿಸಿ ನಡೆದ ಕರಾಳ ದಿನಾಚರಣೆ ಮೆರವಣಿಗೆಯಲ್ಲಿ ಭಾಗವಹಿಸಿದ್ದ ಎಂ.
ಮಸೂದೆ ಜಾರಿಗೆ ಅಗತ್ಯವಿದ್ದ, ಎರಡೂ ಸಂಸದೀಯ ಮನೆಗಳ ಒಪ್ಪಿಗೆ ದೊರೆಯದಿದ್ದಾಗ, ಲಿಂಕನ್ ‘ನಾನು ಅಮೆರಿಕದ ಅಧ್ಯಕ್ಷ.
ಒಂಭತ್ತನೇ ತರಗತಿ ಓದುತ್ತಿದ್ದ ಹುಡುಗ ಶಾಲೆಯಿಂದ ಮನೆಗೆ ಬಂದ ತಕ್ಷಣ ಆರನೇ ಮಹಡಿಯಿಂದ ಹಾರಿ ಆತ್ಮಹತ್ಯೆ ಮಾಡಿಕೊಂಡ.
ಕೊಡಗು ಜಿಲ್ಲೆಯಲ್ಲಿ ಭ್ರಷ್ಟರ ಬೇಟೆಗೆ ‘ಭ್ರಷ್ಟಾಚಾರ ನಿಗ್ರಹ ದಳ’ ಸಜ್ಜಾಗಿ ನಿಂತಿದ್ದರೂ ಸಾರ್ವಜನಿಕರಿಂದ ಉತ್ತಮ ಸ್ಪಂದನೆ ದೊರೆಯುತ್ತಿಲ್ಲ..
ಚೌಗಲೆ ಸ್ಪರ್ಧೆಯ ನಿರ್ಣಾಯಕ­ರಾಗಿ ಕಾರ್ಯ ನಿರ್ವಹಿಸಿದರು.
ಆದರೆ ಚಿಲ್ಲರೆ ಇಲ್ಲದ ಕಾರಣ ಬಂಕ್ ನವ್ರು ಆತನಿಗೆ 500 ರು ಗೂ ಪೆಟ್ರೋಲ್ ಹಾಕಿದ್ದಾರೆ.
ಏನೋ ವ್ಯವಹಾರ ಮುಗಿಸಿ ಬಂದಿವೆ ಅನ್ನುವ ಮಾತು ಸ್ಪಷ್ಟವಾಗಿತ್ತು.
ಸ್ಟುಡಿಯೊ ಬಿಟ್ಟು ಹೊರನಡೆದರು.
ಹೊಸ ಕಾಲದ ಯೋಗಿಗಳಂತೂ ತಮ್ಮ ಫೋಟೊಗೆ ಸಾಫ್ಟ್‌ವೇರ್ ಬಳಸಿ ಹೀಗೊಂದು ಪ್ರಭೆಯನ್ನು ಜೋಡಿಸಿಕೊಳ್ಳುವುದು ತೀರಾ ಸಾಮಾನ್ಯ.
ಆದರೆ ಈ ಕಾರ್ಯದಲ್ಲಿ ತೊಡಕುಂಟಾಗಿ ಇನ್ಸುಲಿನ್‌ ಸ್ರವಿಕೆಯಲ್ಲೂ ಏರುಪೇರಾಗಿ, ಇಲ್ಲವೇ ಕಾರ್ಯತತ್ಪರತೆಯಲ್ಲಿ ಹಿಂದೆ ಬಿದ್ದು, ರಕ್ತದಲ್ಲಿ ಸಂಚರಿಸುವ ಗ್ಲೊಕೋಸ್ ದೇಹದ ಕಣಕಣಗಳಿಗೆ ಸಿಕ್ಕದೇ ಸುಮ್ಮನೇ ರಕ್ತದಲ್ಲಿ ನಿಸ್ಪ್ರಯೋಜಕವಾಗಿ ಸಂಚರಿಸುತ್ತಿರುತ್ತದೆ.
ರಾಮನಗರ ಜಿಲ್ಲೆಯ ಕನಕಪುರ, ಬೆಂಗಳೂರು ನಗರ ಜಿಲ್ಲೆಯ ಜಿಗಣಿಯಲ್ಲಿ ಕೇಂದ್ರ ಆರಂಭವಾಗಲಿದೆ.
ಆದರೂ ಯಾಕೆ, ಯಾರಿಗೂ ಬೇಡವಾದ ಅಣುಶಕ್ತಿಯನ್ನು ಭಾರತ ತನ್ನ ಮೇಲೆ ಎಳೆದುಕೊಳ್ಳುತ್ತಿದೆ?
ಸಾಗರ ತಾಲ್ಲೂಕಿನ ಕಾಗೋಡಿನಲ್ಲಿ ಗಣಪತಿಯಪ್ಪ ರೂಪಿಸುತ್ತಿದ್ದ ಗೇಣಿದಾರರ ಹೋರಾಟಕ್ಕೆ ಶಾಂತವೇರಿ ಗೋಪಾಲಗೌಡರ ನಾಯಕತ್ವದಲ್ಲಿ ಸಮಾಜವಾದಿ ಪಕ್ಷವೂ ಇಳಿಯಿತು; ಸಮಾಜವಾದಿ ರಾಷ್ಟ್ರೀಯ ನಾಯಕ ಲೋಹಿಯಾ ಕಾಗೋಡಿಗೆ ಬಂದು ಹೋರಾಟವನ್ನು ಬೆಂಬಲಿಸಿದರು.
ಆಂಧ್ರಶೈಲಿ ಸೋರೆಕಾಯಿ ಪಲ್ಯ ಮಾಡುವ ವಿಧಾನ ನಗರೋಟಾ ಉಗ್ರ ದಾಳಿಯ ಹುತಾತ್ಮರಿಗೆ ಅಂತಿಮ ಗೌರವ ಸಮರ್ಪಣೆ ಪೊಲೀಸರ ನೈತಿಕ ಸ್ಥೈರ್ಯ, ಆತ್ಮ ವಿಶ್ವಾಸ ಹೆಚ್ಚಿಸಲು ಕ್ರಮ: ಜಿ ಪರಮೇಶ್ವರ್ಪೊಲೀಸರಿಗೆ ಕೆಲಸದ ಒತ್ತಡ ಕಡಿಮೆ ಮಾಡಲು ವಾರಕ್ಕೆ ಒಂದು ದಿನ ಕಡ್ಡಾಯ ರಜೆ ನೀಡಲಾಗುವುದು ಎಂದು ಗೃಹ ಸಚಿವ ಜಿ.
ಮಹಿಳೆಯರ 400 ಮೀ.
ತರಕಾರಿ ಮತ್ತು ಮಾಂಸಾಹಾರಿ ಪಿಜ್ಜಾಗಳು ಲಭ್ಯ.
ಹೀಗಾಗಿ ತಮಿಳುನಾಡಿಗೆ ನೀರು ಹರಿಸಲು ಪ್ರಸ್ತುತ ಪರಿಸ್ಥಿತಿಯಲ್ಲಿ ಸಾಧ್ಯವಿಲ್ಲ ಎಂದು ವಾದಿಸುತ್ತಲೇ ಬಂದಿದೆ.
ನಿತೀಶ್ ಕುಮಾರ್ ಅವರನ್ನು ನರೇಂದ್ರ ಮೋದಿ ಅವರು ನಿರಂತರವಾಗಿ ಲೇವಡಿ ಮಾಡಿದ್ದು ಗಾಯಕ್ಕೆ ಉಪ್ಪು ಸವರಿದಂತಾಯಿತು.
ಲಕ್ಷ್ಮಿ ನೇರವಾಗಿ ಪಕ್ಕದ ಗ್ರಾಮಕ್ಕೆ ಬಂದು ಮಾಲಿಂಗಚಾರಿ ಹತ್ತಿರ ಹೋಗಿ, ತನಗೆ ಸಿಕ್ಕಿದ ಹರಳನ್ನು ತೋರಿಸಿದಳು.
ಆಗ ಅದರ ವ್ಯಾಲ್ಯು ಗೊತ್ತಾಗುತ್ತೆ.
ಈ ಯೋಜನೆಗಾಗಿ ₹ 1,800 ಕೋಟಿಯಷ್ಟು ದೊಡ್ಡ ಮೊತ್ತ ವ್ಯಯಿಸಲು ಮುಂದಾಗಿರುವುದು ಸರಿಯಲ್ಲ ಎಂಬ ಅಭಿಪ್ರಾಯ ನಗರದ ಹಲವರಿಂದ ವ್ಯಕ್ತವಾಗಿದೆ.
ಜಾಗತಿಕ ಆರ್ಥಿಕ ಏರುಪೇರಿನ ಈ ಕಾಲದಲ್ಲಿ ದೇಶದ ಆರ್ಥಿಕತೆಯನ್ನು ಅಷ್ಟಿಷ್ಟು ಸಮತೋಲನದಲ್ಲಿರಿಸಲು ದಿಟ್ಟಕ್ರಮ ಕೈಗೊಂಡವರು ರಾಜನ್.
ಬೇರೆ ವ್ಯಾಪಾರಿಗಳಿಗೆ ಅವರವರ ವಹಿವಾಟು ಆಧರಿಸಿ, ಕೇಂದ್ರ ಕಚೇರಿ ನೀಡುವ ಶಿಫಾರಸಿನ ಅನ್ವಯ ಹಣದ ಮಿತಿ ನಿಗದಿಪಡಿಸಲಾಗುತ್ತದೆ ಎನ್ನುತ್ತಾರೆ ವ್ಯವಸ್ಥಾಪಕ ಆನಂದಮೂರ್ತಿ.
ಈ ಬೃಹತ್ ಗೀತ ನೃತ್ಯ ಕಾರ್ಯಕ್ರಮವನ್ನು ರಾಜ್ಯದ ಇಂಧನ ಸಚಿವ ಕೆ.
ಅಂತಹ ಹಣ ಯಾವತ್ತಿಗೂ ಬ್ಯಾಂಕ್‌ ಖಾತೆ ಮುಖ ಕಾಣುವುದಿಲ್ಲ.
ಇದು ಒಟ್ಟು ದೇಶದ ರಾಜಕೀಯ ಸ್ಥಿತಿಗತಿಯ ವ್ಯಂಗ್ಯ ಇರಬಹುದೇ ಅಥವಾ ನಾವು ಹಾದು ಹೋಗುತ್ತಿರುವ ಕಾಲಘಟ್ಟದ ವಿಪರ್ಯಾಸ ಇರಬಹುದೇ?
ರಾಜ್ಯಪಾಲರ ಭಾಷಣದ ಮೂಲಕ ಸರ್ಕಾರ ಹಲವಾರು ವಿಷಯ ಪ್ರಸ್ತಾಪ ಮಾಡಿಸಿದೆ.
ದೇವೇಗೌಡ ಮತ್ತು ಐ.ಕೆ. ಗುಜ್ರಾಲ್ ನೇತೃತ್ವದ ಸಂಯುಕ್ತ ರಂಗ ಸರ್ಕಾರ ಅದನ್ನು ಮುಂದಕ್ಕೆ ತೆಗೆದುಕೊಂಡು ಹೋಯಿತು.
ವಾರ್ತಾ ಇಲಾಖೆಯು ನಗರದಲ್ಲಿರುವ ಹೋರ್ಡಿಂಗ್‌ಗಳನ್ನು ಬಳಸಿಕೊಳ್ಳಲು ಅವಕಾಶ ನೀಡುವುದರ ಜೊತೆಗೆ ಹಬ್ಬ ಅಂಗವಾಗಿ ಚಿತ್ರೋತ್ಸವವನ್ನು ಆಯೋಜಿಸಿಕೊಡಲಿದೆ.
ಆದ್ದರಿಂದ ಎರಡೂ ತಂಡಗಳ ವೇಗದ ಬೌಲರ್‌ಗಳ ಸಾಮರ್ಥ್ಯಕ್ಕೆ ಪಂದ್ಯ ಅಗ್ನಿಪರೀಕ್ಷೆಯಾಗಲಿದೆ.
ರೋಹಿತ್‌ ವೇಮುಲ್‌ ಅವರ ತಾಯಿ ವಿ.
ಹಾಗಾಗಿಯೇ ಜವಾಹರಲಾಲ್‌ ನೆಹರೂರ ಬದಲು ಸರ್ದಾರ್ ವಲ್ಲಭಭಾಯಿ ಪಟೇಲ್ ದೇಶದ ಮೊದಲ ಪ್ರಧಾನಿಯಾಗಬೇಕಿತ್ತು ಎನ್ನುವ ಬಲಪಂಥೀಯ ರಾಷ್ಟ್ರೀಯವಾದಿಗಳು, ಜಯಪ್ರಕಾಶ್ ನಾರಾಯಣ್ ಅವರು ನೆಹರೂರ ಉತ್ತರಾಧಿಕಾರಿಯಾಗಿದ್ದರೆ ಭಾರತದ ಇತಿಹಾಸವೇ ಬದಲಾಗುತ್ತಿತ್ತು ಎನ್ನುವ ಸಮಾಜವಾದಿಗಳು ಇಂದಿಗೂ ಇದ್ದಾರೆ.
ದೀಪಕ್ ಮಿಶ್ರ: ಕಟ್ಜುಕಾವೇರಿ ನದಿ ನೀರು ಹಂಚಿಕೆ ವಿವಾದದಲ್ಲಿ ನೆನ್ನೆಯ ಸುಪ್ರೀಂ ಕೋರ್ಟ್ ತೀರ್ಪು ಕರ್ನಾಟಕದ ಜನತೆಗಷ್ಟೇ ಅಲ್ಲದೆ ತಟಸ್ಥ ವೀಕ್ಷಕರಿಗೂ ಆಕ್ರೋಶ ತರಿಸಿದೆ.
ಕ್ರೀಸ್‌ನಲ್ಲಿದ್ದ ಶ್ರೇಯಸ್‌ ಗೋಪಾಲ್‌ ಮತ್ತು ವಿನಯ್‌ ಬೇಗನೆ ಔಟಾದರು.
ಪಾಕಿಸ್ತಾನ ಯುದ್ಧ ಮಾಡುವ ಸಾಧ್ಯತೆಗಳಿತ್ತು.
ಹಳೆಯ ನೋಟು ಪಡೆಯಲು ಖಾಸಗಿ ಆಸ್ಪತ್ರೆಗಳ ನಕಾರ!
ರೈತ ತಲೆ ಮೇಲೆ ಕೈಹೊತ್ತು ಕುಳಿತ.
ವಿಡಿಯೊ ಡೌನ್‌ಲೋಡ್‌ಗೆ ಸರಳ ಮಾರ್ಗ ಸಾಧನೆಯ ಮಿತಿ ಮತ್ತು ಸಾಧ್ಯತೆ ಮಹತ್ವಪೂರ್ಣವಾದುದನ್ನು ಸಾಧಿಸುವ ಗುರಿಯನ್ನು ಹೊಂದಿಲ್ಲದೇ ಇರುವ ಮನುಷ್ಯರಾರೂ ಇಲ್ಲ.
ಉತ್ತರಪ್ರದೇಶ, ಪಂಜಾಬ್, ಉತ್ತರಾಖಂಡ, ಗೋವಾ ಹಾಗೂ ಮಣಿಪುರ ವಿಧಾನಸಭೆ ಚುನಾವಣೆಗಳು ಕದ ತಟ್ಟಿರುವ ನಿರ್ಣಾಯಕ ಸನ್ನಿವೇಶದಲ್ಲಿ ತಮ್ಮ ಪಕ್ಷದ ಬತ್ತಳಿಕೆಗೆ ಎರಡು ಬ್ರಹ್ಮಾಸ್ತ್ರಗಳನ್ನು ಸೇರಿಸಿದ ರಾಜಕೀಯ ಸಾಧನೆಯನ್ನೂ ಮಾಡಿದ್ದಾರೆ ಮೋದಿ.
ಇಲಾಖೆಯೊಳಗೆ ಅಲ್ಲಿ ಇಲ್ಲಿ ಇರಬಹುದಾದ ಪ್ರಾಮಾಣಿಕತೆಯ ಜತೆಗೆ ಎ೦ತಹ ಅಪ್ರಬುದ್ಧತೆ ಇದೆ ಎನ್ನುವ ಸತ್ಯ ಆ ಪ್ರಕರಣದ ಮೂಲಕ ಬೆಳಕಿಗೆ ಬಂತು.
ಸಂಸ್ಥೆಯು 31 ಲಕ್ಷ ನೋಂದಾಯಿತ ಗ್ರಾಹಕರನ್ನು ಹೊಂದಿರುವ ಆನ್‌ಲೈನ್ ಸೂಪರ್‌ ಮಾರ್ಕೆಟ್‌ ಆಗಿದ್ದು, ದೇಶದಾದ್ಯಂತ ಸಾವಯವ ವಸ್ತು ಸಂಗ್ರಹ ಕೇಂದ್ರಗಳನ್ನು ಒಳಗೊಂಡಿದೆ.
ಹಿರಿಯ ನಟಿ ಲಕ್ಷ್ಮಿ ಕೂಡ ತಾರಾಗಣದ ಭಾಗವಾಗಿದ್ದು, ವಿ ಹರಿಕೃಷ್ಣ ಸಂಗೀತ ನೀಡಿದ್ದಾರೆ.
ಒಂದು ದಿನ ವರು ಖಂಡಿತಾ ಕ್ಷಮಾಪಣೆ ಕೋರಲಿದ್ದಾರೆ" ಎಂದು ಕೂಡ ಅವರು ಹೇಳಿದ್ದಾರೆ.
ಬೆಂಗಳೂರಿನ ಇಂಟರ್‌ನ್ಯಾಷನಲ್ ಇನ್ಸ್‌ಟಿಟ್ಯೂಟ್ ಆಫ್ ಇನ್ಫಾರ್ಮೇಷನ್ ಟೆಕ್ನಾಲಜಿ (ಐಐಐಟಿ–ಬಿ) ಇದನ್ನು ನಿರ್ವಹಿಸುವ ಹೊಣೆ ಹೊತ್ತುಕೊಂಡಿತು.
ಆದರೆ ಅಮೆರಿಕದಂಥ ಅಮೆರಿಕದಲ್ಲೇ ಸಿಗದ ವಿಶೇಷ ಚಿಕಿತ್ಸೆ ಬಡಪಾಯಿ ಕ್ಯೂಬಾದಲ್ಲಿ ಹೇಗೆ ಸಿಗುತ್ತದೆ?
ಸದ್ಯದಲ್ಲಿ ಇದಕ್ಕೊಂದು ಆಂದೋಲನದ ಸ್ವರೂಪ ನೀಡುವಲ್ಲಿ ತಮ್ಮನ್ನು ತೊಡಗಿಸಿಕೊಂಡಿದ್ದಾರೆ ಅವರು.
ಸ್ಥಳೀಯ ಮಧ್ಯವರ್ತಿಗಳ ಮೂಲಕ ಮದುವೆಗೆ ಒಪ್ಪಿಸಲು ಮುಂದಾಗುತ್ತಾರೆ.
ಇದನ್ನೆಲ್ಲಾ ನೋಡಿದ ಮೇಲೆ ನನಗೆ ದಲ್ಲಾಳಿ ಪದದ ಅರ್ಥ ಗೊತ್ತಾಗಿದ್ದು ಎಂದು ಟೀಕಿಸಿದ್ದಾರೆ.
ಲಂಕೇಶ್ ಪತ್ರಿಕೆ ಬಿಡುಗಡೆ ಆದ ಬಳಿಕ ದರ್ಶನ್ ತಾವು ಪ್ರೀತಿಸಿದ ಹುಡುಗಿ ವಿಜಯಲಕ್ಷ್ಮಿಯನ್ನು (2003 ಮೇ ೧೯) ಶ್ರೀಕ್ಷೇತ್ರ ಧರ್ಮಸ್ಥಳದಲ್ಲಿ ಹಿರಿಯರ ಸಮ್ಮುಖದಲ್ಲಿ ಕೈಹಿಡಿದಿದ್ದರು.
ಇತ್ತ ಮಹಾರಾಷ್ಟ್ರದ ಮುಂಬೈಯ ದೇವಾಲಯದಲ್ಲಿ ಸ್ಪೇನ್​ನ ಕೆರೊಲಿನಾ ಮರಿನ್ ವಿರುದ್ಧ ಫೈನಲ್​ನಲ್ಲಿ ಚಿನ್ನದ ಪದಕ ಗೆಲ್ಲಲಿ ಎಂದು ಹೋಮ, ಹವನ ನಡೆಸಿದರು.
ಬೆಂಗಳೂರನ್ನು ಕನ್ನಡಮಯವಾಗಿಸುವ ಪ್ರಾಮಾಣಿಕ ಪ್ರಯತ್ನಗಳುಚಳುವಳಿಗಳು ಬಹುಕಾಲದಿಂದ ನಡೆಯುತ್ತ ಬಂದಿವೆಯಾದರೂ ಅವು ನಿರೀಕ್ಷಿತ ಯಶ ಕಂಡಿರುವುದು ಕಡಿಮೆ.
ಇದರಿಂದ ಮಕ್ಕಳು ಮಾನಸಿಕ, ದೈಹಿಕವಾಗಿ ಕುಗ್ಗುತ್ತಿದ್ದಾರೆ’ ಎಂದು ಹೆಚ್ಚುವರಿ ಜಿಲ್ಲಾಧಿಕಾರಿ ಬೂದೆಪ್ಪ ಹೇಳಿದರು.
ಅತಿಥಿಗಳಾಗಿ ಪುರಸಭೆ ಅಧ್ಯಕ್ಷ ಉಮೇಶ ಬೊಳಶೆಟ್ಟಿ, ನಿವೃತ್ತ ಅರಣ್ಯಾಧಿಕಾರಿ ಆರ್.
ಈ ಕುಟುಂಬವು ರಾಜ್ಯದ ಪ್ರಭಾವಶಾಲಿ ಸಚಿವರೊಬ್ಬರ ಸಂಬಂಧಿಗಳು ಎಂದು ಮಾಧ್ಯಮ ವರದಿಗಳು ತಿಳಿಸಿವೆ.
ಮಕ್ಕಳಿಗಾಗಲೀ, ದೊಡ್ಡವರಿಗಾಗಲಿ, ಅತಿಥಿಗಳಿಗೇ ಆಗಲಿ ಓದಲಿಕ್ಕೆಂದೇ ಇರುವ ಒಂದು ಪ್ರತ್ಯೇಕ ಕೋಣೆಯನ್ನು ನಿರ್ಮಿಸುವಾಗ ಸಾಕಷ್ಟು ಸಂಗತಿಗಳನ್ನು ಮನಸ್ಸಿನಲ್ಲಿಟ್ಟುಕೊಳ್ಳಬೇಕು.
ಪ್ರಕರಣವನ್ನು ಅವರು ನ್ಯಾಯಾಲಯದಲ್ಲೇ ಎದುರಿಸುತ್ತಾರೆ ಎಂದು ಮೊದಲಿಗೆ ಹೇಳಲಾಯಿತು.
ಎದ್ದು ನಿಲ್ಲಲಾರದವರು ಅಥವಾ ಹೆಚ್ಚು ಹೊತ್ತು ನಿಲ್ಲಲಾರದವರು ಕುಳಿತೇ ಅದಕ್ಕೆ ಗೌರವ ಸಲ್ಲಿಸಬಹುದು.
ಸುಪ್ರೀಂ ಕೋರ್ಟ್‌ ಆದೇಶದ ಅನ್ವಯ ಕರ್ನಾಟಕದಿಂದ ತಮಿಳುನಾಡಿಗೆ ಸೆಪ್ಟೆಂಬರ್ 27ರವರೆಗೂ ನಿತ್ಯ ಆರು ಸಾವಿರ ಕ್ಯೂಸೆಕ್ ಕಾವೇರಿ ನೀರು ಹರಿಸಬೇಕಿದೆ.
ಗ್ರಾಮದ ಜನ ಕಲುಷಿತ ನೀರು ಕುಡಿದ ಪರಿಣಾಮ ವಾಂತಿಯಿಂದ ನರಳುತ್ತಿದ್ದು, ಅವರನ್ನೆಲ್ಲಾ ಸ್ಥಳೀಯ ಆಸ್ಪತ್ರೆಗಳಿಗೆ ದಾಖಲಿಸಲಾಗಿದೆ.
ಇತಿಹಾಸದ ಪ್ರಶ್ನೆಪತ್ರಿಕೆಯ ಪ್ರತಿ ಪುಟದಲ್ಲಿಯೂ ಹತ್ತಾರು ಟೈಪಿಂಗ್ (ಬೆರಳಚ್ಚಿನ) ತಪ್ಪುಗಳಿವೆ.
ಈ.ಝಡ್‌. ಅನ್ನು ಮರು ಪರಿಶೀಲಿಸಲಾಗುವುದು.
ಹಣಕಾಸಿನ ವಿಚಾರದಲ್ಲಿ ಮಹಿಳೆಯರಿಗೆ ಸ್ವತಂತ್ರವಿರಬೇಕು ಮತ್ತು ಹಲವು ದೇಶಗಳಲ್ಲಿರುವ ಕಾನೂನು ತೊಡಕುಗಳನ್ನು ತೊಡೆದುಹಾಕಬೇಕು ಎಂದು ಲಗಾರ್ಡೆ ಹೇಳಿದರು.
ಆದರೆ ಕೇಂದ್ರ ಸರ್ಕಾರ ಇಂದು ಯಾವುದೇ ನಿರ್ಧಾರ ಪ್ರಕಟಿಸಿಲ್ಲ.
ಮೊದಲು ಸರ್ವೆ ನಡೆಸಿ ನಮಗೆ ಹಕ್ಕುಪತ್ರ ಕೊಡಿಸಿ ಎಂದು ಒತ್ತಾಯಿಸಿದ್ದನ್ನು ಈ ಸಂದರ್ಭದಲ್ಲಿ ಸ್ಮರಿಸಬಹುದು.
ಅರ್ಜಿಯಲ್ಲಿ ತಂದೆ ಹೆಸರು ನಮೂದಿಸಿಲ್ಲದ ಅರ್ಜಿಯನ್ನೂ ಪರಿಗಣನೆಗೆ ತೆಗೆದುಕೊಳ್ಳುವಂತೆ ಮಾಡಿ ಎಂದು ಹೇಳಿದರು.
ಆ ಮೂವರ ಬಳಿ ಕಾಲೇಜಿಗೆ ಹೋಗುವಾಗ ಇದ್ದದ್ದು ತಲಾ ಎರಡೆರಡು ಜೊತೆ ಬಟ್ಟೆಗಳು ಮಾತ್ರ.
ಕಾರ್ಡ್ ಗಳ ಬಳಕೆ ಮೂಲಕ ಅಂಗಡಿಗಳಲ್ಲಿ ಯಾವುದೇ ವಸ್ತುಗಳನ್ನು ಕೊಂಡುಕೊಳ್ಳುಬಹುದು.
ಬೆಂಜ್ ಕಾರ್ ಉಳ್ಳವರೂ ಕಾಲಿಗೆ ಕೆಲಸ ಕೊಡಲೇಬೇಕು.
ಸ್ವಲ್ಪ ಹೊತ್ತಿನಲ್ಲೇ ವಿಕೆಟ್ ಬೀಳುತ್ತಿತ್ತು.
ಏಕೆಂದರೆ ಒಂದು ಸರ್ಕಾರ ಕೇವಲ ಇಂಥ ದೂರುಗಳನ್ನು ಹೇಳುತ್ತ ಬಹಳ ದೂರ ಕ್ರಮಿಸಲು ಆಗುವುದಿಲ್ಲ.
ತರಿಸಿಕೊಂಡ ನಾಯ್ಡು ಕೆಲವು ಜಾಗಗಳಲ್ಲಿ ಹತ್ತಾರು ಅಡಿ ಕೆಳಗೆ ಹೋದರೂ ಗಟ್ಟಿಯಾದ ಮಣ್ಣು ದೊರಕುವುದಿಲ್ಲ.
ದೂರದೃಷ್ಟಿಯುತ ನಿರ್ಧಾರ ಇದಾಗಿದ್ದು, ನಿಜಕ್ಕೂ ಈ ನಿರ್ಧಾರ ಉತ್ತಮವಾಗಿದೆ.
ಕೆಲಸ ಬಿಟ್ಟು ಜೋಪಡಿಗೆ ಹೋದರೆ ಅಲ್ಲಿ ಮಗು ಮಲಗಿತ್ತು.
ಉತ್ತಮ ಆಡಳಿತ ನೀಡಲು ಆಗದ ಸರ್ಕಾರವನ್ನು ವಜಾಗೊಳಿಸ ಬೇಕು.
ಇಲ್ಲಿನ ಅಕ್ಕಿ ಅತ್ಯುತ್ತಮವಾದುದು ಅದಕ್ಕೆ ಸಕ್ಕರೆಯ ಲೇಪ ಬೇರೆ.
ಕೆಡಿಪಿ ಸಭೆಯಲ್ಲಿ ಸಿಇಒ ರಾಕೇಶ್ ಕುಮಾರ್ ಜಿಲ್ಲೆಯ ಜನರಿಗೆ ಹೆಚ್ಚುವರಿ ಉದ್ಯೋಗ ‘ಖಾತ್ರಿ’ಬರ ಪರಿಸ್ಥಿತಿಯ ಕಾರಣ ಜಿಲ್ಲೆಯ ಜನರಿಗೆ ಉದ್ಯೋಗ ಖಾತ್ರಿ ಯೋಜನೆಯಲ್ಲಿ ಸಾಕಷ್ಟು ಕೆಲಸ ನೀಡಲು ಸರ್ಕಾರ ₹ 17 ಕೋಟಿ ಹೆಚ್ಚುವರಿ ಅನುದಾನ ನೀಡಿದೆ.
ಪಾಕ್ ನರಕವಲ್ಲ ಎಂದು ಹೇಳಿದ ಮಾಜಿ ಸಂಸದೆ ಹಾಗೂ ನಟಿ ರಮ್ಯ ವಿಷಯದಲ್ಲಿ ರಾಜ್ಯ ಬಿಜೆಪಿ ಘಟಕ ತುಸು ಹೆಚ್ಚಾಗಿಯೇ ಪ್ರತಿಕ್ರಿಯೆ ನೀಡಿದೆ.
ಇಂತಹ ಅಡ್ವೋಕೇಟ್‌ ಜನರಲ್‌ ದೇಶದ ಯಾಮದೇ ರಾಜ್ಯದಲ್ಲಿಲ್ಲ.
ರಾಮ್ ಕಿಶನ್ ಅವರು ಸಮಸ್ಯೆಯನ್ನು ಹಿಡಿದು ಸರ್ಕಾರದ ಬಳಿ ಬಂದಿದ್ದರೆ, ನಾವು ಅವರಿಗೆ ಸಹಾಯವನ್ನೇ ಮಾಡದಿದ್ದರೆ, ಇದರಲ್ಲಿ ನಮ್ಮ ತಪ್ಪಿದೆ ಎಂದು ಹೇಳಬಹುದಿತ್ತು.
'ತ್ರಿವಳಿ ತಲಾಕ್' ಸಂವಿಧಾನದ ಸೂತ್ರಗಳಿಗೆ ವಿರುದ್ಧವಾಗಿದೆ" ಎಂದು ಕೇಂದ್ರ ಮಾಹಿತಿ ಮತ್ತು ಪ್ರಸಾರ ಖಾತೆ ಸಚಿವ ಮಾಧ್ಯಮಗಳಿಗೆ ಹೇಳಿದ್ದಾರೆ.
ತಮಿಳುನಾಡು ಮೂಲದವರಾಗಿದ್ದು ನಗರದಲ್ಲೇ ಕಳೆದ 15 ವರ್ಷಗಳಿಂದಲೂ ನೆಲೆಯೂರಿರುವ ರಂಜಿತಮ್ಮ (92) ಎರಡು ರಾಜ್ಯಗಳಲ್ಲಿ ಎದುರಾಗಿರುವ ಪರಿಸ್ಥಿತಿಗೆ ಆಶ್ಚರ್ಯ ವ್ಯಕ್ತಪಡಿಸಿದ್ದು, ಕರ್ನಾಟಕದಲ್ಲಿ ನೀರು ಹೆಚ್ಚಾಗಿದ್ದು, ತಮಿಳುನಾಡಿಗೆ ನೀರು ಬಿಡುಗಡೆ ಮಾಡಿದರೆ ಸರಿ ಎನ್ನಬಹುದಿತ್ತು.
ನೀಲ ಆಕಾಶ, ಅದರ ಕೆಳಗೆ ಗದ್ದೆಗಳ ಬಯಲು, ತೆಂಗಿನ ತೋಟ, ನೇತ್ರಾವತಿ ನದಿ ಅಷ್ಟು ಸ್ವಚ್ಛಂದವಾಗಿ ಕಾಣುತ್ತದೆ.
ಆತ ಎಂದೂ ಶಾಲೆಯ ಆಡುವ ಹನ್ನೊಂದರಲ್ಲಿ ಜಾಗ ಪಡೆದುಕೊಳ್ಳಲು ಸಾಧ್ಯವಾಗಲೇ ಇಲ್ಲ.
ದೇಶದ್ರೋಹದ ಆರೋಪ ಎದುರಿಸುತ್ತಿರುವ ಕನ್ಹಯ್ಯಾ ಕುಮಾರ್‌ ಸೇರಿದಂತೆ 20 ವಿದ್ಯಾರ್ಥಿಗಳಿಗೆ ದೆಹಲಿಯ ಜೆಎನ್‌ಯು ಆಡಳಿತ ಮಂಡಳಿ ಷೋಕಾಸ್‌ ನೋಟಿಸ್‌ ನೀಡಿದೆ.
ಅದು ದೇಶದ ಆಸ್ತಿಯಾಗಿದೆ ಎಂಬುದನ್ನು ಎಲ್ಲ ರಾಜ್ಯಗಳೂ ಅರಿಯಬೇಕು.
ಕಾರ್ಯಕರ್ತರ ಪಕ್ಷವಾಗಿದ್ದ ಟಿಎಂಸಿಯು ಸರ್ವೋನ್ನತ ನಾಯಕಿ ಆಧಾರಿತ ಪಕ್ಷವಾಗಿ ಹೊರಹೊಮ್ಮಿದರೂ ರಾಜಕೀಯದ ಮಾತು ಹಾಗೂ ಮೂದಲಿಕೆಗಳು ಮಾತ್ರ ಮೊದಲಿನಂತೆಯೇ ಇವೆ.
ನೀರಿನ ಮೂಲದ ಉಳಿವಿಗಾಗಿ ಗಣಿಗಾರಿಕೆ ವಿರುದ್ಧವೂ ಹೋರಾಟ ಮಾಡಿದ್ದಾರೆ.
ಕಂಗೆಟ್ಟಿರುವ ರೈತರಿಗೆ ಧೈರ್ಯ ತುಂಬುವ ಕೆಲಸವನ್ನು ರಾಜ್ಯ ಮತ್ತು ಕೇಂದ್ರ ಸರ್ಕಾರಗಳು ಮಾಡಬೇಕು’ ಎಂದು ಒತ್ತಾಯಿಸಿದರು.
ರಾಷ್ಟ್ರಪತಿ ಪ್ರಣಬ್ ಮುಖರ್ಜಿ ಸರಕು ಮತ್ತು ಸೇವಾ ತೆರಿಗೆಗೆ ಜಾರಿಗೆ ಒಪ್ಪಿಗೆ ನೀಡಿದ ನಂತರ ಸೆಪ್ಟೆಂಬರ್ 12ರಂದು ಕೇಂದ್ರ ಸಚಿವ ಸಂಪುಟ ಸರಕು ಮತ್ತು ಸೇವಾ ತೆರಿಗೆ ಮಂಡಳಿ ರಚನೆಗೆ ಅನುಮೋದನೆ ನೀಡಿತ್ತು.
ದೇಶಭಕ್ತಿಯ ಹೆಸರಿನಲ್ಲಿ ಚಿತ್ರರಂಗದ ಕೆಲವು ಕಲಾವಿದರು ಕೂಡ ಸಾಂಸ್ಕೃತಿಕ ಸಂಬಂಧ ಕಡಿದುಕೊಳ್ಳುವ ಮಾತುಗಳನ್ನಾಡಿರುವುದು ಗಾಬರಿ ಹುಟ್ಟಿಸುವಂತಿದೆ.
ಮಾಜಿ ಪ್ರಧಾನಿ ದೇವೇಗೌಡಮಾಜಿ ಮುಖ್ಯಮಂತ್ರಿ ಯಡಿಯೂರಪ್ಪ ಸಚಿವರುಗಳಾದ ಆರ್.
ಅವರು ಬಿಡುಗಡೆಯಾದ ದಿನದಿಂದಲೇ ವೇತನ ನಿಲ್ಲಿಸಲಾಗಿದೆ’ ಎಂದು ತಿಳಿಸಿದರು.
ಆದಾಗ್ಯೂ, ಪ್ರಧಾನಿ ಮನಮೋಹನ್‌ ಸಿಂಗ್‌ ಅವರು ಎಲ್ಲಾ ರೀತಿಯ ನೆರವನ್ನು ನೀಡುವುದಾಗಿ ಸಿಕ್ಕಿಂ ಮುಖ್ಯಮಂತ್ರಿಗೆ ತಿಳಿಸಿ ದ್ದಾರೆ.
ರವಿ, ಶ್ರೀಲಂಕಾದಿಂದ ಕಳೆದ ವರ್ಷ ನ.೨೩ ರಂದು ಮೃಗಾಲಯಕ್ಕೆ ಅನಕೊಂಡಗಳನ್ನು ತಂದಾಗಲೇ ೨ ಮರಿಗಳು ಬಲಹೀನವಾಗಿದ್ದಮ.
ಅಡಿಕೆ, ಭತ್ತ ಬೆಳೆಯುವ ಕೃಷಿಕರಾದರೂ ತುಲಾರಾಶಿಯಾದ್ದರಿಂದ ತಕ್ಕಡಿ ಕೈ ಹಿಡಿಯುತ್ತದೆ ಎಂದು ಜಾತಕ ಪರಾಮರ್ಶೆ ಮಾಡಿದವರೊಬ್ಬರು ಹೇಳಿದ್ದರಿಂದ ಹೀಗೊಂದು ಪ್ರಯೋಗ.
ಮೊದಲು ನಮ್ಮ ತಾಲ್ಲೂಕಿಗೆ ನೀರನ್ನು ಹರಿಸದಿದ್ದರೆ ತಾಲ್ಲೂಕಿನ ಜನತೆಯೊಂದಿಗೆ ವಿಧಾನಸೌಧಕ್ಕೆ ಮುತ್ತಿಗೆ ಹಾಕುವುದು ಶತಸಿದ್ದ ಎಂದು ಎಚ್ಚರಿಸಿದ ಶಾಸಕರು, ಸದ್ಯದಲ್ಲೇ ಬೇಲೂರು ಬಂದ್ಗೆ ಕರೆ ನೀಡಲಾಗುವುದು ಎಂದರು.
ತಮ್ಮ ಪಾತ್ರ ಹಾಗೂ ಚಿತ್ರದಲ ಬಗ್ಗೆ ಶ್ರದ್ಧಾ ಶ್ರೀನಾಥ್ ಅವರು ಹೇಳಿಕೊಂಡಿದ್ದು, ಸಿನಿಮಾದಲ್ಲಿ ನಟಿಸುವ ಮೊದಲು ನನಗೆ ದೊರಕಿತ್ತು.
ನಿಖಿತಾ ತುಕ್ರಾಲ್ ನಾಯಕನಟಿಯಾಗಿದ್ದು, ರವಿಶಂಕರ್ ಮತ್ತು ಅವಿನಾಶ್ ಕೂಡ ನಟಿಸಿದ್ದಾರೆ.
ಕಾಂ ಗೌರವ ಪ್ರಧಾನ ಸಂಪಾದಕರಾಗಿರುವ ಟಿ.
ಅದಕ್ಕೆ ಕಾರಣ ಅವರಿಗೆ ಶೇ.
ದೇವೇಗೌಡ ಅವರ ನಿವಾಸಕ್ಕೆ ಭೇಟಿ ನೀಡುತ್ತಿದ್ದು, ಸುಪ್ರೀಂ ಕೋರ್ಟ್ ಆದೇಶದ ಬಗ್ಗೆ ಮಾಜಿ ಪ್ರಧಾನಿಯೊಂದಿಗೆ ಚರ್ಚಿಸಲಿದ್ದಾರೆ.
ಯಾವುದೇ ಆದರೂ ಅದರಲ್ಲಿ ಬರುವ ಹೆಣ್ಣುಪಾತ್ರಗಳು ಧರಿಸುವ ಬಟ್ಟೆಗಳು ಸಾಕಷ್ಟು ಪೋಷಕರಿಗೆ (ಭಾರತೀಯ!) ಇರುಸು ಮುರುಸಾಗುವುದು ಹೌದು.
ಕಾಂಗ್ರೆಸ್‌ ಕಾರ್ಯಕರ್ತರು ಲಾಲ್‌ಬಹದ್ದೂರ್ ಶಾಸ್ತ್ರಿ ವೃತ್ತದಲ್ಲಿ ಹಮ್ಮಿಕೊಂಡಿದ್ದ ಪ್ರತಿಭಟನೆಯಲ್ಲಿ ಶಾಸಕ ಬಾಬುರಾವ್‌ ಚಿಂಚನಸೂರ ಮಾತನಾಡಿ,‘ದೇಶದಲ್ಲಿ ನೋಟು ರದ್ದತಿಯಿಂದಾಗಿ ಗ್ರಾಮೀಣ ಮಟ್ಟದಲ್ಲಿ ಆರ್ಥಿಕ ವ್ಯವಸ್ಥೆಗೆ ಬಲವಾದ ಪೆಟ್ಟು ಬಿದ್ದಿದೆ.
ಅಪಾಯದ ತಾಣಕ್ಕೆ ಹೊರಡುವ ಮುನ್ನ ಯೋಧರು ಬೂಟು, ಹೆಲ್ಮೆಟ್ ಅಥವಾ ಭುಜಗವಚದ ಮೇಲೆ ಅಂಥ ಟ್ರಾನ್ಸ್‌ಪಾಂಡರ್‌ಗಳನ್ನು ಅಂಟಿಸಿಕೊಳ್ಳಲು ಸಾಧ್ಯವಿದೆ.
ಇದೊಂದು ವರದಾನವೇ ಎನ್ನಬಹುದು.
ಈ ವೇಳೆ ರೋಗಿಯ ಬಾಯಿಗೆ ಕೊಳವೆ ಹಾಕಿ ಹಾನಿಯಾದ ಭಾಗಕ್ಕೆ ನೇರವಾಗಿ ವಿಕಿರಣಗಳನ್ನು ಹಾಯಿಸಿ ಚಿಕಿತ್ಸೆ ನೀಡಲಾಗುತ್ತದೆ’ ಎಂದರು.
ಹೀಗಾಗಿ ಪಟ್ಟಣಕ್ಕೆ ಸರಬರಾಜಾ ಗುತಿ‰ರುವ ನೀರು ಕಲುಷಿತವಾಗಿ, ಜನರು ಅಸ್ವಸ್ಧಗೊಂಡಿದಾŠರೆ ಎಂದು ಡಾ.
ಜನಸಾಮಾನ್ಯರು ನಿತ್ಯ ವ್ಯವಹಾರ ನಡೆಸಲು ಸಂಕಷ್ಟಪಡುವಂತಾಗಿದೆ.
ಆಗೆಲ್ಲಾ ರಾಜ್ಯೋತ್ಸವ ಎಂದರೆ ಮನೆ ಮನೆಯ ಉತ್ಸವ ಆಗಿತ್ತು.
ತುಳುನಾಡಿನ ವಿಭಿನ್ನ ಬಗೆಯ ಆರಾಧನ ಕ್ರಮಗಳ ಒಂದು ಒಳನೋಟ ಸಾಧ್ಯವಾಗುವಂತೆ ಮಾಡಿರುವುದರಿಂದ ಈ ಕಾದಂಬರಿಗೆ ಹೊಸ ಆಯಾಮವೂ ಪ್ರಾಪ್ತವಾಗಿದೆ.
ಕೆಪಿಸಿಸಿ ಕಾರ್ಯದರ್ಶಿ ಬಿ.
ಸಣ್ಣ ಕಥೆಗಳಿಗೆ ಹಾಗೂ ಪ್ರಬಂಧಗಳಿಗೆ ಹೆಸರುವಾಸಿಯಾಗಿದ್ದ ನಾಡಿನ್ ಗಾರ್ಡಿಮರ್, ನೆಲ್ಸನ್ ಮಂಡೇಲಾ ಅವರ ಆತ್ಮೀಯ ಗೆಳೆಯರಾಗಿದ್ದರು ಕೂಡ.
ಎಷ್ಟೇ ಆಧುನಿಕ ಅಂದುಕೊಂಡರೂ ಹೀಗೆ ಗಂಡು ಹೆಣ್ಣಿನ ಸಂಬಂಧದ ವಿಷಯ ಬಂದಾಗ ಪ್ರಶ್ನೆಗಳಿಗೆ ಕೊನೆಯುಂಟೆ?
ಆತ್ಮವಂಚನೆ ಬೆಳೆಸಿಕೊಂಡಾಗಲಷ್ಟೇ ಅನುದಾನ ನೀಡುವ ಸಂಸ್ಥೆಯ ಆಶಯಗಳಿಗೆ ಅನುಗುಣವಾಗಿ ವಿಚಾರ ಮಾಡಲು ನಮಗೆ ಸಾಧ್ಯವಾಗುವುದು.
ಪ್ರಾಥಮಿಕ ಹಂತದಲ್ಲಿ ಕಥೆಯ ಪಾತ್ರಗಳು, ಘಟನೆಗಳು ಪ್ರಧಾನವಾದರೆ ಆನಂತರದ ಹಂತದಲ್ಲಿ ಕಥೆಯಲ್ಲಿನ ವೈಚಾರಿಕ ಅಂಶಗಳು ಮುಖ್ಯವಾಗುತ್ತದೆ.
ಓಟದ ಸ್ಪರ್ಧೆಯಲ್ಲಿ ಕಂಚಿನ ಪದಕ ಗೆದ್ದಿದ್ದಾರೆ.
‘ಇದು ಜೋಬದ್ರ ಸರ್ಕಾರ’ ಎಂದು ನಮಗೆ ಅನಿಸುವುದು ಆ ಕಾರಣಕ್ಕಾಗಿ.
ಈ ವರ್ಷ ಆಗಸ್ಟ್ 23ರ ಬುಧವಾರ ಭಾದ್ರಪದ ಶುದ್ಧ ಚೌತಿ - ಅಂದು ಗಣೇಶ ಚತುರ್ಥಿವರಸಿದ್ಧಿವಿನಾಯಕ ವ್ರತ.
82ನೇ ಸಾಹಿತ್ಯ ಸಮ್ಮೇಳನಕ್ಕೆ ಅದ್ದೂರಿ ಚಾಲನೆ ‘ಬಂಡಾಯ’ ಬರಹಗಾರರಿಗೆ ಇಂದಿಗೂ ಇಷ್ಟದ ವಸ್ತು ಹೆಂಡದ ಅಂಗಡಿ ತೆರೆಯುತ್ತೀರಿ, ಶಾಲೆಗಳ ಮುಚ್ಚುತ್ತೀರಿ ‘ಹೆಂಡದ ಅಂಗಡಿ ತೆರೆಯುತ್ತೀರಿ, ಶಾಲೆಗಳನ್ನು ಮುಚ್ಚುತ್ತೀರಿ.
ಸಾಲದ್ದಕ್ಕೆ ಕೆಟ್ಟ ಹೊಗೆಯನ್ನು ಕಕ್ಕುತ್ತಲೇ ವಿದ್ಯುತ್ ಉತ್ಪಾದನೆ ಮಾಡುವ ಎಷ್ಟೊಂದು ಉಷ್ಣ ಸ್ಥಾವರಗಳು ದಿಲ್ಲಿಯ ಆಸುಪಾಸಿನಲ್ಲೇ ಇವೆ.
ಶಿವಣ್ಣ ಕುರುಬರಹಳ್ಳಿ, ಪ್ರಧಾನ ಕಾರ್ಯದರ್ಶಿ ಎಚ್.
ಬಳಿಕ ತುದಿ ಹಿಡಿದುಕೊಂಡು ನಿಟ್ಟಿಂಗ್ ಕಡ್ಡಿ ಅಥವಾ ಪೊರಕೆ ಕಡ್ಡಿಯಿಂದ ಬೇರ್ಪಡಿಸುತ್ತಾರೆ.
ಈ ಕಟುಸತ್ಯದ ಮುಂದೆ ‘ಧರ್ಮ ಎಲ್ಲ ಜನರನ್ನೂ ಒಂದುಗೂಡಿಸುತ್ತದೆ, ಸಮಾನವಾಗಿ ಕಾಣುತ್ತದೆ’ ಎನ್ನುವ ಪ್ರತಿಪಾದನೆಯಲ್ಲಿ ಎಷ್ಟರ ಮಟ್ಟಿಗೆ ಸತ್ಯವಿದೆ ಎಂಬ ಸಂದೇಹ ಮೂಡುವುದು ಅನಿವಾರ್ಯ.
ಇನ್ನೂ ಹೆಚ್ಚಿನ ಬೆಂಬಲ ಬೇಕು ಎಂದರೆ ಸುಮಾರು ಎರಡು ಸಾವಿರ ರೂಪಾಯಿಗಳಲ್ಲಿ ಸಿಗುವ ಪ್ಲಗ್–ಇನ್‌ಗಳು ಈಗಾಗಲೇ ಮಾರುಕಟ್ಟೆಯಲ್ಲಿ ಲಭ್ಯವಿವೆ.
ದಾಲ್ಚಿನ್ನಿ ಹಾಗೂ ವೆನಿಲ್ಲಾ ಮಿಶ್ರಿತ ಘಮ ಹರಡಿರುತ್ತದೆ.
ಇದಾದ ಬಳಿಕ ಸಾಕಷ್ಟು ಸುಧೀರ್ಘ ವರ್ಷದ ಬಳಿಕ ಮತ್ತೊಮ್ಮೆ ಇದೇ ಕ್ಷೇತ್ರದಲ್ಲಿ ಎರಡನೇ ಭಾರತೀಯರಾಗಿ ಕೃಷ್ಣಮೂರ್ತಿಯವರು ಗೆಲವು ಸಾಧಿಸಿದ್ದಾರೆ.
ನೂರಕ್ಕೂ ಹೆಚ್ಚು ಜನರು ವೆಹ್ಲಿ ಗ್ರಾಮದಲ್ಲಿ ಪ್ರತಿಭಟನೆ ನಡೆಸಲು ಆರಂಭಿಸಿದ್ದರು.
‘ಘೋಷಯಾತ್ರೆ (1920), ‘ಗುರುದಕ್ಷಿಣೆ ಮತ್ತು ಇತರ ನಾಟಕಗಳು’ (1920), ‘ಯಜ್ಞಕುಂಡ’ (1922), ‘ಉಷಾ’ (1927) ಹಾಗೂ ‘ಹಿಡಿಂಬೆ’ (1933) ಅವರ ನಾಟಕಗಳು.
ಕೊನೆಯ ಪಕ್ಷ ಎರಡು ಸರಣಿಗಳ ನ್ನಾದರೂ ತವರು ನೆಲದಲ್ಲಿ ಆಡಬೇಕು.
ಮೆಲುದನಿಯಲ್ಲಿ ಎಲ್ಲರಿಗೂ ತುಸು ಕೇಳುವಂತೆ ಅವರು ಹಟನ್ ಕಿವಿಯಲ್ಲಿ ಹೀಗೆ ಉಸುರಿದರು: ‘ಧನ್ಯವಾದಗಳು, ಸರ್ ಲಿಯೊನಾರ್ಡ್.
ಬಾಲಕೃಷ್ಣ ಅವರು ಬುಧವಾರ ಕಲ್ಲಪ್ಪ ಕುಟುಂಬದ ಕ್ಷಮೆ ಕೋರಿದ್ದಾರೆ.
ತಮಗೆ ಕನ್ನಡಿಗರು ತೋರಿಸಿರುವ, ತೋರಿಸುತ್ತಿರುವ ಪ್ರೀತಿ, ವಾತ್ಸಲ್ಯಕ್ಕೆ ತಾವು ಆಭಾರಿ ಎಂದ ಎಸ್.
ಇಂದು ದೆಹಲಿಯಲ್ಲಿ ಪತ್ರಿಕಾಗೋಷ್ಠಿಯನ್ನು ಉದ್ದೇಶಿಸಿ ಮಾತನಾಡಿದ ಕಾಂಗ್ರೆಸ್ ಹಿರಿಯ ನಾಯಕ ಕಪಿಲ್ ಸಿಬಲ್ ಅವರು, ರಾಹುಲ್ ಗಾಂಧಿ ಅವರು ಈ ಮುಂಚೆ ಸೀಮಿತ ದಾಳಿಗೆ ಸಂಬಂಧಿಸಿದಂತೆ ಕೇಂದ್ರ ಸರ್ಕಾರಕ್ಕೆ ಅಭಿನಂದನೆ ಸಲ್ಲಿಸಿದ್ದಾರೆ ಎಂದರು.
ಪಾರ್ಸಿಗಳು ತಮ್ಮ ಹುಟ್ಟೂರು ಪರ್ಷಿಯಾದಲ್ಲಿ ಧಾರ್ಮಿಕ ಕಿರುಕುಳ ಸಹಿಸಲಾಗದೆ ಭಾರತಕ್ಕೆ ಓಡಿ ಬಂದವರು.
ದೀಪಿಕಾ ಮದುವೆಯಾಗಲು ಬಯಸುತ್ತೇನೆ ಎಂದ ರಣವೀರ್ ಸಿಂಗ್ ಹೇಳಿಕೆಗೆ ಪ್ರಕಾಶ್ ಪಡುಕೋಣೆ ಪ್ರತಿಕ್ರಿಯೆಖ್ಯಾತ ಹಿಂದಿ ಚಲನಚಿತ್ರ ನಿರ್ದೇಶಕ ಕರಣ್ ಜೋಹರ್ ಅವರು ನಡೆಸಿಕೊಡುವ ಕಾಫಿ ವಿತ್ ಕರಣ್..
ಮೋದಿ ಮತ್ತು ಅವರ ಪಕ್ಷಕ್ಕೆ ಈಗ ಯಾವುದೇ ಬಗೆಯ ಅಭದ್ರತೆ ಭಾವನೆ ಕಾಡುತ್ತಿಲ್ಲ.
ಕೃಪಾಲ್ ಎರಡನೇ ಬಾರಿ ಪೊಲೀಸರ ವಶದಲ್ಲಿ ರಾಹುಲ್‌ ಗಾಂಧಿ ದೆಹಲಿ ಪೊಲೀಸರು ಎರಡು ಬಾರಿ ಕಾಂಗ್ರೆಸ್‌ ಪಕ್ಷದ ಉಪಾಧ್ಯಕ್ಷ ರಾಹುಲ್‌ ಗಾಂಧಿ ಅವರನ್ನು ವಶಕ್ಕೆ ಪಡೆದರು.
ಆದರೆ ರಾಜಾ ಕೇಳಲಿಲ್ಲ.
ಈ ಎಲ್ಲಾ ಜಿಲ್ಲೆಗಳಲ್ಲಿ ೧,೨೬, ೬೨,೨೭೩ ಮಂದಿ ಮತದಾರರು ತಮ್ಮ ಹಕ್ಕು ಚಲಾಯಿಸಲಿದ್ದಾರೆ.
ಹೀಗಾಗಿ ಈಗ ಕುಸ್ತಿ ಜೀವನೋಪಾಯ ಮಾರ್ಗವಾಗಿಯೂ ಮಾರ್ಪಟ್ಟಿದೆ.
ಗುಜರಾತ್ ಮುಖ್ಯಮಂತ್ರಿಯಾಗಿ ಮೋದಿ ಅವರದ್ದು ಧ್ರುವೀಕರಿಸುವ ವ್ಯಕ್ತಿತ್ವ. 2002ರ ಗಲಭೆಗಳನ್ನು ಅವರು ನಿರ್ವಹಿಸಿದ ರೀತಿ ಮತ್ತು ತಮ್ಮನ್ನು ಅನುಸರಿಸದ ಗುಜರಾತ್‌ನ ಜನರ ವಿರುದ್ಧ (ಕೆಲವು ಹಿರಿಯ ಅಧಿಕಾರಿಗಳೂ ಸೇರಿ) ದ್ವೇಷ ಸಾಧನೆ ಅವರಿಗೆ ಈ ಹೆಸರು ತಂದು ಕೊಟ್ಟಿವೆ.
ಗ್ರಾಹ-ಕ-ರೊ-ಬ್ಬರು ಜೆಸ್ಕಾಂನಿಂದಾ ದ ತೊಂದರೆಯ ವಿರುದಟಛಿ ಗ್ರಾಹಕ ವೇದಿ-ಕೆಗೆ ಮೊರೆ ಹೋಗಿದ್ದು, ರಾಯಚೂರು ಜಿಲ್ಲಾ ಗ್ರಾಹ-ಕ ವೇದಿಕೆ ವಾದ ವಿವಾದ ಆಲಿ-ಸಿದ ನಂತರ ಗ್ರಾಹ-ಕ-ನಿಗೆ ೧ ಲಕ್ಷ ೬೩ ಸಾವಿರ ರೂ.
ವೃತ್ತಿಪರರು ಬಳಸುವ ಈ ತಂತ್ರಾಂಶಗಳು ಈಗಾಗಲೇ ಕೆಲ ಮಟ್ಟದ ಕನ್ನಡ ಬೆಂಬಲವನ್ನು ಹೊಂದಿವೆ.
ಆದರೆ, ಸಮಸ್ಯೆ ಆಲಿಸಬೇಕಾದ ಸರ್ಕಾರ ಹೋರಾಟ ಹತ್ತಿಕ್ಕಲು ಪ್ರಯತ್ನಿಸಿದೆ ಎಂದು ಆಕ್ರೋಶ ವ್ಯಕ್ತಪಡಿಸಿದರು.
ಪರೀಕ್ಷೆಯ ಬಗ್ಗೆ ತಾತ್ಸಾರ ಇದ್ದರಂತೂ ಯಾವ ತೊಂದರೆಯೂ ಇಲ್ಲ.
ಚಿತ್ರಾಳ ಅಣ್ಣ ಡ್ರಗ್ಸ್ ಸೇವಿಸಿ ಓವರ್ ಡೋಸ್ ಆಗಿ ತಂದೆ ತಾಯಿಗೆ ವಿಚಾರ ತಿಳಿದು ಅವನನ್ನು ಮೊದಲು ಆಸ್ಪತ್ರೆಗೆ ಸೇರಿಸಿ, ನಂತರ ಪುನರ್ವಸತಿ ಕೇಂದ್ರಕ್ಕೆ ಸೇರಿಸಿ ಬಹಳ ಕಷ್ಟದ ದಿನಗಳನ್ನು ಸವೆಸಬೇಕಾಯಿತು.
ಕೃಪಾಲ್ ದೇಶದ ಭದ್ರತೆ ದೃಷ್ಟಿಯಿಂದ ಎನ್‌ಡಿಟಿವಿಗೆ ನಿಷೇಧ: ನಾಯ್ಡುದೇಶದ ಭದ್ರತೆ ದೃಷ್ಟಿಯಿಂದ ‘ಎನ್‌ಡಿಟಿವಿ ಇಂಡಿಯಾ’ ವಾಹಿನಿಯ ಪ್ರಸಾರವನ್ನು 1 ದಿನದ ಮಟ್ಟಿಗೆ ನಿಷೇಧಿಸುವ ತೀರ್ಮಾನ ಕೈಗೊಳ್ಳಲಾಗಿದೆ ಎಂದು ಕೇಂದ್ರ ವಾರ್ತಾ ಮತ್ತು ಪ್ರಸಾರ ಸಚಿವ ವೆಂಕಯ್ಯ ನಾಯ್ಡು ಹೇಳಿದರು.
ಟಾಸ್ ಗೆದ್ದ ನ್ಯೂಜಿ ಲ್ಯಾಂಡ್ ಫೀಲ್ಡಿಂಗ್ನ್ನು ಆಯ್ಕೆ ಮಾಡಿತು.
ಟೈಮ್‌ಬೌಂಡ್ ಇತ್ಯಾದಿ ಇಂಗ್ಲಿಷ್ ಪದಗಳನ್ನು ಬೆರೆಸಿ ಕನ್ನಡ ವಾಕ್ಯ ರಚಿಸಲಾಗುತ್ತಿದೆ.
ತನ್ನ ಸುತ್ತ ಏನಿದೆ ಎಂಬುದನ್ನು ಗ್ರಹಿಸಿ ಈ ಕಾರು ಗಂಟೆಗೆ 100 ಕಿ.
ಪರೀಕ್ಷಾ ವರದಿ ಬಂದ ಬಳಿಕವಷ್ಟೇ ನೀರು ದುರ್ವಾಸನೆ ಬೀರಲು ಕಾರಣವೇನೆಂಬುವುದು ಖಚಿತವಾಗಲಿದೆ.
ಆದರೆ, ಇಂದು ನ್ಯಾಯಾಲಯದ ತೀರ್ಪು ಜನರಿಗೆ ಪಾಷಾಣವಾಗಿದೆ ಎಂದು ಹೇಳುತ್ತಿದ್ದಾರೆ.
ಆಂಧ್ರಶೈಲಿ ಸೋರೆಕಾಯಿ ಪಲ್ಯ ಮಾಡುವ ವಿಧಾನ ನಗರೋಟಾ ಉಗ್ರ ದಾಳಿಯ ಹುತಾತ್ಮರಿಗೆ ಅಂತಿಮ ಗೌರವ ಸಮರ್ಪಣೆ ಸುಷ್ಮಾ ಸ್ವರಾಜ್ ಗೆ ಕಿಡ್ನಿ ನೀಡಲು ಸಿದ್ಧ ಎಂದ ಬಲೂಚಿಸ್ತಾನ ಸ್ವಾತಂತ್ರ್ಯ ಹೋರಾಟಗಾರ!
ಕಲಿಕೆಯನ್ನು ಯಾರ ಮೇಲೂ ಹೇರಲು ಸಾಧ್ಯವಿಲ್ಲ.
ಜತೆಗೆ, ಅವರು ಆಯ್ಕೆ ಮಾಡಿಕೊಂಡ ವೃತ್ತಿಯಿಂದಾಗಿ ಮಣಿಕಟ್ಟು ವೇಗ ಪಡೆದುಕೊಂಡಿತ್ತು ಮತ್ತು ಕಣ್ಣು ಬಹಳ ತೀಕ್ಷ್ಣವಾಗಿತ್ತು.
ಇಂಥಾ ಮಂದಿಗೆ ಎಲ್ಲಿ ಹೋಗಬಹುದು ಅಂತ ನಾವು ಹೇಳುವುದಕ್ಕಿಂತ ಎಷ್ಟು ದೂರ ಇದೆ ಅಂತ ಹೇಳಿದರೆ ಅವರವರೇ ಎಲ್ಲಿಗೆ ಹೋಗಬಹುದು ಅಂತ ನಿರ್ಧರಿಸಬಹುದು ಅನ್ನೋ ಒಳ್ಳೆ ಉದ್ದೇಶದಿಂದ ಸುಮಾರು 50ರಿಂದ ನೂರು ಕಿಮೀ ದೂರ ಇರುವ ಒಂದಷ್ಟು ಸ್ಥಳಗಳನ್ನು ಇಲ್ಲಿ ಪಟ್ಟಿ ಮಾಡಿದ್ದೇವೆ.
ಮಾಧ್ಯಮಗಳಲ್ಲೂ ಈ ಬಗ್ಗೆ ಉತ್ತೇಜನ ಸಿಗಬೇಕು.
ಪ್ರಧಾನಿ ಮೋದಿಯ ಆಕ್ಷೇಪಾರ್ಹ ಚಿತ್ರ ಪೋಸ್ಟ್ ಮಾಡಿದ ವ್ಯಕ್ತಿ ವಿರುದ್ಧ ಕೇಸ್ ದಾಖಲುಆಪ್ ಮೂಲಕ ಪ್ರಧಾನಿ ನರೇಂದ್ರ ಮೋದಿ ಅವರ ಆಕ್ಷೇಪಾರ್ಹ ಚಿತ್ರ ಹಂಚುತ್ತಿದ್ದ ವ್ಯಕ್ತಿಯ ವಿರುದ್ಧ ಕೇಸ್ ದಾಖಲಿಸಲಾಗಿದೆ..
ಅಲ್ಲಿದ್ದವರು ತಾವು ಮೂರು ಹೊತ್ತು ತಿನ್ನದಿದ್ದರೂ, ಅಲ್ಲಿಂದ ವರ್ಷಕ್ಕೊಮ್ಮೆ ಬರುವವರು ಸಂಬಂಧಿಕರಿಗೆ ಪ್ರೀತಿಯಿಂದಲೂ, ಸರೀಕರಿಗೆ ಲೇವಡಿ ಮಾಡಲೆಂತಲೂ ಚಂದ ಚಂದದ ಸಾಮಾನುಗಳನ್ನು ತಂದು ಕೊಡುತ್ತಿದ್ದರು.
ಈ ತೀರ್ಮಾನ ಕಪ್ಪುಹಣದ ಚಲಾವಣೆಯನ್ನು ಕೊನೆಗೊಳಿಸುತ್ತದೆ ಅಥವಾ ಅದರ ಮೇಲೆ ಭಾರಿ ಪ್ರಹಾರ ನಡೆಸುತ್ತದೆ ಎಂಬಂತೆ ತೋರಿಸಲಾಯಿತು.
ಅವರು ಬಂಗಾಳಿ ಜನ.
ನನ್ನ ಅನುಭವ ಕೂಡ ಇವನ್ನು ಪುಷ್ಟೀಕರಿಸುತ್ತದೆ.
ಇನ್ನು ಚಲಿಸುವ ವಿಳಾಸಗಳಿಗೆ ಸರ್ಕಾರದ ಅಕ್ಕಿ..
ಎರಡೂ ರಾಷ್ಟ್ರಗಳ ಸಂಸ್ಕೃತಿ ಪುರಾತನ ಇತಿಹಾಸವನ್ನು ಹೊಂದಿದೆ ಎಂದು ಚೀನಾದ ಪ್ರತಿನಿಧಿ ಹೇಳಿದ್ದು ಭಾರತ ಹಾಗೂ ಚೀನಾ ಎರಡು ರಾಷ್ಟ್ರಗಳತ್ತ ವಿಶ್ವದ ಗಮನ ಕೇಂದ್ರೀಕರಿಸಲ್ಪಟ್ಟಿದೆ ಎಂದು ಅಭಿಪ್ರಾಯಪಟ್ಟಿದ್ದಾರೆ.
ಗುತ್ತಿಗೆದಾರರ ಹಿಂದೇಟು: ಯೋಜನೆ ಯಡಿಯ ಸಮುದಾಯದ ಕಾರ್ಯ ಗಳಿಗೂ ಸಾಮಗ್ರಿ ವೆಚ್ಚ ಪಾವತಿಯಾಗಿಲ್ಲ.
ಪ್ರಸ್ತುತ ಅಮೆರಿಕ ರಾಷ್ಟ್ರದಲ್ಲೆ ನೆಲೆಯೂರಿರುವ ಭಾರತೀಯ ಪ್ರಜೆಯಾಗಿದ್ದಾರೆ. 2008ರ ಅಮೆರಿಕ ಅಧ್ಯಕ್ಷೀಯ ಚುನಾವಣೆಯಲ್ಲಿ ಬರಾಕ್ ಒಬಾಮ ಅವರ ಗೆಲುವಿನಲ್ಲಿ ಕೃಷ್ಣಮೂರ್ತಿಯವರು ಪ್ರಮುಖ ಪಾತ್ರವಹಿಸಿದ್ದ ಅನಿವಾಸಿ ಭಾರತೀಯರಾಗಿದ್ದರು.
ಪಂ ಸದಸ್ಯರ ಸಭೆ ನಡೆಸಲು ತೀರ್ಮಾನಿಸಲಾಯಿತು.
ನಿರ್ದೇಶಕ ನಂದ ಕಿಶೋರ್ ಮತ್ತು ಅವರ ಸಹೋದರ ತರುಣ್ ಸುಧೀರ್, 82ನೇ ಕನ್ನಡ ಸಾಹಿತ್ಯ ಸಮ್ಮೇಳನದ ಚಿತ್ರಗಳು ಕ್ರಿಕೆಟರ್ ಗಳಿಗೆ ಬಾಲಿವುಡ್ ಅಗತ್ಯವಿಲ್ಲ: ವಿರೇಂದ್ರ ಸೆಹ್ವಾಗ್ ಆಂಧ್ರ ಸ್ಪೆಷಲ್-ಬದನೆಕಾಯಿ ಕರಿ ಮಾಡುವ ವಿಧಾನ ವಿದ್ಯಾರ್ಥಿಗಳ ಸಾಧನೆ: 750 ಡಾಲರ್ ವೆಚ್ಚದ ಜೀವ ಉಳಿಸುವ ಔಷಧ ಕೇವಲ 2 ಡಾಲರ್ ಗೆ ತಯಾರಿ!
ಶಂಕ್ರಪ್ಪ ಗುಡಿಮನಿ, ಬ್ರಹ್ಮಾನಂದ ಕಲಕೇರಿ, ಮಲ್ಲಪ್ಪ ತಂಟ್ರಿ, ವಸಂತ ನಾಯಕ, ಮರಿಯಪ್ಪ ಮಕ್ಕಿ ಮೊದಲಾದವರು ಗ್ರಾಮ ಪಂಚಾಯ್ತಿಯಲ್ಲಿ ಅಧ್ಯಕ್ಷರು ಹಾಗೂ ಅಧಿಕಾರಿಗಳು ಮಾಡಿರುವ ಹಲವಾರು ಅವ್ಯವಹಾರ ಕುರಿತು ಮಾತನಾಡಿದರು.
ಯಾವುದೇ ಉತ್ಪನ್ನ ಅಥವಾ ಸೇವೆಯ ಜಾಹೀರಾತಿನಲ್ಲಿ ‘ಉಚಿತ’ ಎಂಬ ಪದ ಕಂಡರೆ ಅದನ್ನು ಸಂಪೂರ್ಣವಾಗಿ ನೋಡದೇ ಅಥವಾ ಓದದೇ ಇರುವವರು ವಿರಳ.
ತ್ರಿವಳಿ ತಲಾಖ್‌ ವಿರೋಧಿಸಿ ಸುಪ್ರೀಂ ಕೋರ್ಟ್‌ನಲ್ಲಿ ಕೇಂದ್ರ ಸರಕಾರ ಅಫಿದವಿತಟ್ ಸಲ್ಲಿಸಿದ್ದನ್ನು ವಿರೋಧಿಸಿ ಅಖೀಲ ಭಾರತ ಮುಸ್ಲಿಂ ವೈಯಕ್ತಿಕ ಕಾನೂನು ಮಂಡಳಿ ಹೇಳಿಕೆ ಮತ್ತು ಏಕರೂಪದ ನಾಗರಿಕ ಸಂಹಿತೆ ಬಹಿಷ್ಕರಿಸುವಂತೆ ಕರೆ ನೀಡಿದ ಬೆನ್ನಲ್ಲೇ ರವಿಶಂಕರ್‌ ಪ್ರಸಾದ್‌ ಈ ಪ್ರಶ್ನೆ ಕೇಳಿದ್ದಾರೆ.
ಸಂಸದ ದೇವೇಗೌಡ ಅವರು, ರೈತ ಪರ ಕಾಳಜಿ ಹೊಂದಿಲ್ಲ.
ಕಂಪೆನಿಯವರು ಹೇಳಿಕೊಂಡ ಪ್ರಕಾರ ಮೊದಲು ಎರಡು ವರ್ಷ ಈ ಎಲ್ಲ ಚಾನೆಲ್‌ಗಳು ಉಚಿತವಾಗಿ ದೊರೆಯುತ್ತವೆ.
ನೆರವು « Janatha Madhyama ೧೭೯೦ ತೆರೆದ ಬಾವಿ ಪುನಶ್ಚೇತನಕ್ಕೆ ೭೪ ಲಕ್ಷ ರೂ.
ಯುದಲ್ಲಿ ಉಳಿದ ಯಾರಿಗೂ ದೇಶಪ್ರೇಮ ಇಲ್ಲ ಎಂಬ ತೀರ್ಮಾನಕ್ಕೆ ಸರ್ಕಾರ ಹೇಗೆ ಬರುತ್ತದೆ?
ಮದುವೆ ಎಂಬ ಮೂರಕ್ಷರದ ಅರ್ಥ ಗೊತ್ತಾಗುವ ಮೊದಲೇ ವಿಧವೆಯ ಪಟ್ಟ ಧರಿಸುವ ಒಬ್ಬ ಮುಗ್ಧ ಬಾಲಕಿಯ ಕಥೆಯನ್ನು ಗಂಗಾ ಧಾರಾವಾಹಿಯಲ್ಲಿ ಹೇಳಲಾಗಿದೆ.
ಒಂದು ಹಂತದಲ್ಲಿ ಮನಿಷ್ ಹತಾಶನಾಗಿ ಸ್ಪರ್ಧಿಸುವುದೇ ಬೇಡ ಎಂದುಕೊಂಡರು.
ಫೋನ್ ಭಾರತದ ಮೊಬೈಲ್ ಫೋನ್‌ ಮಾರುಕಟ್ಟೆಯಲ್ಲಿ ಇನ್ನು ಹೊಸ ಕಂಪೆನಿಗೆ ಸ್ಥಳವೇ ಇಲ್ಲ ಎನ್ನುವಷ್ಟು ಕಂಪೆನಿಗಳು ತುಂಬಿವೆ.
ಮಹಿಳೆಯಲ್ಲಿ ಎರಡು ಆಯಾಮಗಳಿವೆ ಎಂದೂ ಪ್ರಧಾನಿ ಹೇಳಿದ್ದಾರೆ.
ಆದರೆ ಮುಂದೆ ಪದವಿಗಾಗಿ ಮೆಕ್ಯಾನಿಕಲ್ ಎಂಜಿನಿಯರಿಂಗ್ ವಿಭಾಗಕ್ಕೆ ಪ್ರವೇಶ ಪಡೆದರೂ, ಅದು ನಾಲ್ಕು ದಿನಗಳಲ್ಲೇ ತನಗೆ ಒಗ್ಗದ ವಿಷಯ ಎನಿಸಿ, ಕೆಮಿಸ್ಟ್ರಿ ವಿಭಾಗದತ್ತ ಹೆಜ್ಜೆ ಇರಿಸಬೇಕಾಯಿತು.
ಈ ಪಂದ್ಯ ಆರಂಭವಾಗುವ ಕೆಲವೇ ಹೊತ್ತಿನ ಮೊದಲು ಕರ್ನಾಟಕದ ಆಟಗಾರರು ಮುಂಬೈನಲ್ಲಿ ವಿಜಯದ ಪತಾಕೆ ಹಾರಿಸಿದ್ದರು.
ರಾಜ್ಯ ಅರಣ್ಯ ಅಭಿವೃದ್ಧಿ ನಿಗಮ ಅಧ್ಯಕ್ಷ ನಾಗರಾಜ ಛಬ್ಬಿ, ವಾಯವ್ಯ ಕರ್ನಾಟಕ ರಸ್ತೆ ಸಾರಿಗೆ ನಿಗಮದ ಅಧ್ಯಕ್ಷ ಸದಾನಂದ ವಿ.
ಮಹಿಳೆಯರು, ವಿವಿಧ ಕನ್ನಡಪರ ಹಾಗೂ ಪ್ರಗತಿಪರ ಸಂಘಟನೆಗಳ ಮುಖಂಡರ ಹೋರಾಟದಿಂದಾಗಿ ದಮ್ಮೂರ ಗ್ರಾಮದಲ್ಲಿ ಅಕ್ರಮ ಮದ್ಯ ಮಾರಾಟ ಸಂಪೂರ್ಣ ನಿಷೇಧಗೊಂಡು ಮದ್ಯ ಮುಕ್ತ ಗ್ರಾಮ ಎಂಬ ಹಿರಿಮೆಗೆ ಪಾತ್ರವಾಗಿದೆ.
ಮುಖ್ಯಮಂತ್ರಿ ಅಖಿಲೇಶ್ ಯಾದವ್ ಅವರ ವಿರುದ್ದ ಅಸಮಾಧಾನ ಗೊಂಡು ರಾಜೀನಾಮೆ ನೀಡಿರುವ ಮುಲಾಯಂ ಸಹೋದರ ಶಿವಪಾಲ್ ಯಾದವ್ ಅವರ ನಿಷ್ಠಾವಂತ 70 ಶಾಸಕರು ರಾತ್ರೀಯಿಡಿ ಶಿವಪಾಲ್ ಯಾದವ್ ಮನೆಯಲ್ಲಿ ಸಮಾಲೋಚಿನೆ ನಡೆಸಿದ್ದಾರೆ ಎನ್ನಲಾಗಿದೆ.
ಆದರೆ ಮುಂದೆ ಅಡ್ಡಿ ಮಾಡಿದರೆ ಆಶ್ಚರ್ಯವಿಲ್ಲ.
ಕಥೆ ಮತ್ತು ಚಿತ್ರಕಥೆಯನ್ನೂ ಅವರೇ ರಚಿಸಿದ್ದಾರೆ.
ಅದನ್ನು ಯದ್ವಾತದ್ವಾ ಸೇವಿಸಿದ್ದರ (ಅಡ್ಡ) ಪರಿಣಾಮವಾಗಿ ಜನಸಂಖ್ಯೆ ದಿಢೀರ್ ಹೆಚ್ಚಾಗುತ್ತದೆ.
ವ್ಯಾಕರಣ ಭಾಷೆಯಲ್ಲಿ ಅರ್ಥಕ್ಕೆ ಅನುಗುಣವಾಗಿ ಬಳಸುವ ಹೆಸರುಗಳನ್ನು ‘ಅನ್ವರ್ಥನಾಮ’ ಎಂದು ಕರೆಯಲಾಗುತ್ತದೆ.
ನಟ ದೊಡ್ಡಣ್ಣ ಮಾತನಾಡಿ, ‘ನಿರ್ದೇಶಕ ನವೀನ್‌ ಕುಮಾರ್‌ ಅವರು ಪ್ರತಿಭಾವಂತರು.
ಆದರೂ ನಾನು ಚೆನ್ನಾಗಿ ದುಡ್ಡು ಮಾಡುತ್ತೇನೆ.
ಕೆಲವರು ತಜ್ಞ ವೈದ್ಯರಾಗಿದ್ದರೂ ಸೇವಾ ಪುಸ್ತಕದಲ್ಲಿ ಅದನ್ನು ನಮೂದಿಸಿಕೊಂಡಿಲ್ಲ.
ಬೆಳಿಗ್ಗೆ 7 ಗಂಟೆಗೆ ಗಣಪತಿ ಪೂಜೆ, ರಕ್ಷಾಬಂಧನ, ಧ್ವಜಾರೋಹಣ, ನವಗ್ರಹ ಸ್ಥಾಪನೆ ಹಾಗೂ ಪೂಜೆ, ಮಹಾಮಂಗಳಾರತಿ ಸೇರಿದಂತೆ ಇತರೆ ಪೂಜಾ ಕೈಂಕರ್ಯಗಳು ದೇವಾಲಯದ ಪ್ರಧಾನ ಅರ್ಚಕ ಕೃಷ್ಣಮೂರ್ತಿ ನೇತೃತ್ವದಲ್ಲಿ ನಡೆಯಲಿವೆ.
ಸರ್ ಬ್ರಾಡ್ ಮನ್ ಬಳಿಕ ವಿಶ್ವದ ಸರ್ವಶ್ರೇಷ್ಠ ಕ್ರಿಕೆಟಿಗ ಎಂಬ ಗೌರವಕ್ಕೆ ಪಾತ್ರರಾದ ಸಚಿನ್ ಕ್ರಿಕೆಟ್ ಜಗತ್ತಿನಲ್ಲಿ ನೂರಾರು ದಾಖಲೆ ಸೃಷ್ಟಿಸಿದ್ದಾರೆ.
ಇಬ್ಬರ ನಡುವಣ ಬಾಂಧವ್ಯಕ್ಕೆ ಕಾರ್ಪೊರೇಟ್ ಆಸ್ಪತ್ರೆ ಸಂಸ್ಕೃತಿ ಕೊಡಲಿಯೇಟು ಹಾಕಿದೆ.
ನನ್ನ ಹತ್ತು ದಿನದ ಪ್ರವಾಸದಲ್ಲಿ ನನ್ನನ್ನು ಹೆಚ್ಚು ಸೆಳೆದಿದ್ದು ಅಲ್ಲಿರುವ ‘ಅಟ್ಲಾಂಟಿಕ್ ಸಿಟಿ’ ಎಂಬ ಮನರಂಜನಾ ಪಾರ್ಕ್, ಅರಮನೆ, ‘ದುಬೈ ಮಾಲ್’ ಎಂಬ ಶಾಪಿಂಗ್ ಕಾಂಪ್ಲೆಕ್ಸ್ ಹಾಗೂ ವಿಶ್ವದ ಅತಿ ಎತ್ತಿರದ ಕಟ್ಟಡ ಬುರ್ಜ್ ಖಲೀಫಾ.
ಒಟ್ಟು 228 ಬಾಕ್ಸ್ ಗಳಲ್ಲಿ 342 ಕೋಟಿ ರುಪಾಯಿಗಳಷ್ಟು ಹಳೇ ನೋಟುಗಳಿದ್ದವು ಎಂದು ವರದಿ ಮಾಡಲಾಗಿದೆ.
ಇದರಿಂದ ದಿನಗೂಲಿ ನೌಕರರ ಆತ್ಮಸ್ಥೈರ್ಯ ಹೆಚ್ಚಾಗಿದೆ ಎಂದ ಅವರು ಕೆಲವು ದಿನಗೂಲಿ ನೌಕರರು ೨೪ ವರ್ಷಗಳಿಗೂ ಹೆಚ್ಚು ಕಾಲದಿಂದ ಸೇವೆ ಸಲ್ಲಿಸಿದ್ದು, ಅರ್ಧ ಭಾಗದಷ್ಟು ನೌಕರರು ನಿವೃತ್ತಿಯ ವಯಸ್ಸು ಸಮೀಪಿಸಿದ್ದಾರೆ.
ಆದರೆ, ಗುಪ್ತಚರ ಇಲಾಖೆ ಮಾಹಿತಿಯಾಧಾರದ ಮೇಲೆ ಭದ್ರತೆಯನ್ನು ಹೆಚ್ಚಿಸಿದ್ದರಿಂದ ದಾಳಿಯನ್ನು ಕೈಬಿಟ್ಟಿದ್ದರು.
ಗ್ರಾಮಗಳಿಗೆ ಭೇಟಿ ನೀಡಿ ಬರ ಪರಿಹಾರ ಕಾಮಗಾರಿಗಳ ಸಮರ್ಪಕ ಜಾರಿಗೆ ಶ್ರಮಿಸಬೇಕು ಎಂದು ಮುಖ್ಯಮಂತ್ರಿ ಸಿದ್ದರಾಮಯ್ಯ ಸೂಚಿಸಿದ್ದಾರೆ.
ಜತೆಗೆ ಹಣದ ಮೂಲದ ಬಗ್ಗೆಯೂ ತನಿಖೆ ಮುಂದುವರಿಸಲಾಗಿದೆ’ ಎಂದು ಹಿರಿಯ ಅಧಿಕಾರಿ ವಿವರಿಸಿದರು.
ಪೊಲೀಸ್ ಕಾನ್‌ಸ್ಟೆಬಲ್‌ ಒಬ್ಬ ದುರುಗುಟ್ಟಿಕೊಂಡು ನೋಡುತ್ತಿದ್ದ, ರೈಲ್ವೆ ಆಸ್ತಿ ಕಾಯುವ ಜವಾಬ್ದಾರಿ ಹೊತ್ತಿದ್ದ ಮತ್ತೊಬ್ಬ ಬಡವ!
ಫೇಲಾದ ಅತೀ ‘ಡೆಲಿಕೇಟ್’ ಸಮಯದಲ್ಲಿ ಹುಡುಗಿಯರ ಪ್ರತಿಭಟನೆಯ ಅಭಿವ್ಯಕ್ತಿಗೆ ಹೊಡೆತ ಬೀಳುತ್ತಿತ್ತು.
ಅವುಗಳ ಬಗ್ಗೆ ವಿಶೇಷ ತಿಳಿವಳಿಕೆಯನ್ನೂ ಹೊಂದಿರಲಿಲ್ಲ.
ಗಾಂಧಾರಿ ಚೆಲ್ಲಿದ ಗರ್ಭಶಕಲಗಳನ್ನು ತುಪ್ಪದ ಕೊಡಗಳಲ್ಲಿಟ್ಟು ವ್ಯಾಸರು, ಮಹಾಕವಿ ತನ್ನ ಪಾತ್ರಗಳನ್ನು ಪೋಷಿಸುವಷ್ಟು ಜತನದಿಂದ, ಬೆಳೆಸಿದರೆನ್ನುವ ಮಾತು ವ್ಯಾಸರ ತಾಯ್ತನವನ್ನೇ ಸೂಚಿಸುತ್ತದೆ!
ಅದನ್ನು ಬಿಟ್ಟು ವಿರೋಧ ಪಕ್ಷದ ಸದಸ್ಯರನ್ನೇ ಸದನದಿಂದ ಹೊರಗಟ್ಟುತ್ತಾರೆ.
ಇದೀಗ ಗಾಯಗೊಂಡವರ ಪೈಕಿ ಮೂವರು ಅಸು ನೀಗಿದ್ದು, ಮೃತರ ಸಂಖ್ಯೆ ಐದಕ್ಕೇರಿದೆ.
ಕುದಿಕುಲುಮೆಯನ್ನಾಗಿಸಿ ಭವಿಷ್ಯದ ನಗರ ಕಟ್ಟಲಾದೀತೇ?
ಹಟನ್ ನಂತರ ಬ್ಯಾಟಿಂಗ್ ಆಲ್‌ರೌಂಡರ್‌ಗಳಾದ ಫ್ರಾಂಕ್ ವೋರೆಲ್, ಗ್ಯಾರಿ ಸೋಬರ್ಸ್‌ಗೆ ನೈಟ್‌ಹುಡ್ ಪದವಿಯ ಗೌರವ ಲಭಿಸಿತು.
ಕಾಶ್ಮೀರ ಸಮಸ್ಯೆಯ ಕಾರಣದಿಂದಾಗಿ ಆ ದೇಶದ ಬಜೆಟ್ಟಿನ ಸಿಂಹಪಾಲು ರಕ್ಷಣಾ ಇಲಾಖೆಗೇ ಹೋಗುತ್ತಿದೆ.
ಚಿಲ್ಲರೆ ಕೊಡುವುದಕ್ಕೆ ಆಗದ ಕಾರಣ ಬಹಳಷ್ಟು ಗ್ರಾಹಕರನ್ನು ವಾಪಸ್‌ ಕಳುಹಿಸುತ್ತಿದ್ದೇವೆ’ ಎಂದು ಎಂ.
ಚುರುಕು ಇದಾನೆ, ಅವನಿಗೆ ಆ ಫೀಲ್ಡ್ ಹೊಂದುತ್ತೆ.
ನಗದು ಹಣ ಪಡೆಯಲು ಏನು ಮಾಡಬೇಕು ಎಂದೂ ಇದರಲ್ಲಿ ವಿವರಿಸಿದ್ದಾರೆ.
ಸಸಿಕಾಂತ ಸೆಂಥಿಲ್‌, ಜಿಲ್ಲಾ ಕಸಾಪ ಅಧ್ಯಕ್ಷ ಡಾ.
ಹೀಗಾಗಿ ಗುಜರಾತ್‌ನಿಂದ ಬಂದ ನಿಷ್ಠರಿಂದಲೇ ಎಲ್ಲ ಪ್ರಮುಖ ಸ್ಥಾನಗಳನ್ನೂ ತುಂಬಿಸಲು ಸಾಧ್ಯವಿಲ್ಲ.
ತನ್ನ ಕಂಪೆನಿಯ ವಿದೇಶಿ ಸಹೋದ್ಯೋಗಿಗಳ ಬಗ್ಗೆ ಅವನಿಗೆ ಅಸಹನೆ ಬದಲು ಮೆಚ್ಚುಗೆಯೇ ಇದೆ.
ಬಳಿಕ ಅವರು ಪದನಿಯೋಜನೆ ಮೇರೆಗೆ ಆರ್‌ಬಿಐಗೆ ಬಂದರು.
ಸಂಸ್ಥೆಯ ಸಂಸ್ಥಾಪಕರ ಕಂಚಿನ ಮೂರ್ತಿಗಳನ್ನು, ಅವರು ಉಪಯೋಗಿಸಿದ ಮೌಲಿಕ ವಸ್ತುಗಳು, ಗ್ರಂಥಗಳು ಹಾಗೂ ಇನ್ನಿತರ ದಾಖಲಾರ್ಹ ವಸ್ತುಗಳನ್ನು ಇಲ್ಲಿ ಪ್ರದರ್ಶಿಸಲಾಗಿದೆ.
ಆದರೆ, ಈ ಆಟ ಶುರುವಾಗುವುದೇ ಮಧ್ಯಂತರದ ನಂತರ.
ನಕಲಿ ಗೋರಕ್ಷಕರನ್ನು ಪತ್ತೆ ಮಾಡಲು ಹರ್ಯಾಣ ಸರ್ಕಾರದ ಹೊಸ ಯೋಜನೆಹರ್ಯಾಣ ಸರ್ಕಾರ ನಕಲಿ ಗೋರಕ್ಷಕರನ್ನು ಪತ್ತೆ ಮಾಡಲು ಹೊಸ ಯೋಜನೆಯೊಂದನ್ನು ರೂಪಿಸಿದೆ.
ಕೃಪಾಲ್ ಸುಬ್ರತಾ ರಾಯ್‌ಗೆ ‘ಸುಪ್ರೀಂ’ ಸೂಚನೆಜೈಲಿನಿಂದ ಹೊರಗಿರಲು ಮುಂದಿನ ವರ್ಷ ಫೆಬ್ರುವರಿ 6ರ ಒಳಗೆ ಹೆಚ್ಚುವರಿಯಾಗಿ ₹600 ಕೋಟಿ ಠೇವಣಿ ಇಡಬೇಕು ಎಂದು ಸಹಾರಾ ಮುಖ್ಯಸ್ಥ ಸುಬ್ರತಾ ರಾಯ್‌ ಅವರಿಗೆ ಸುಪ್ರೀಂಕೋರ್ಟ್‌ ಸೂಚನೆ ನೀಡಿದೆ.
ಮುಂದಿನ ಎರಡು ದಶಕಗಳಲ್ಲಿ ಇದರ ಗಂಭೀರ ಪರಿಣಾಮಗಳು ನಾವು ಅನುಭವಿಸಲಿದ್ದೇವೆ.
ಒಂದೇ ತಲೆಮಾರಿನ ಅವಧಿಯಲ್ಲಿ ಸಿಂಗಾಪುರದಂತಹ ಪುಟ್ಟ ನಾಡನ್ನು ಮೂರನೆಯ ಜಗತ್ತಿನ ಬಡ..
ಹಣವನ್ನು ತಮಿಳುನಾಡಿನ ಆಸಾಮಿ ಜಗದೀಶ್‌ ಎಂಬಾತ ಕೊಳ್ಳೆ ಹೊಡೆಯುತ್ತಿದ್ದಾನೆ.
ಅದೇನಿದ್ದರೂ ಒಂದು ಲೈಫ್ ಸ್ಟೈಲ್‌ ಡಿಸಾರ್ಡರ್ – ಎಂದು ಹೇಳುತ್ತಿದ್ದ ಕಾಲವೊಂದಿತ್ತು.
ಈ ಪ್ರಶ್ನೆಗಳು ನನ್ನ ತಲೆಯಲ್ಲಿ ಸುತ್ತುತ್ತಿದ್ದವು.
ಪ್ರತಿ ಮಗುವಿಗೂ ಬಾಲ್ಯ ಅನುಭವಿಸುವ ಅವಕಾಶ ಸಿಗಬೇಕು’ ಎಂದು ಹೇಳಿದರು.
ಹೆದ್ದಾರಿಯ ಸಂಪರ್ಕ ರಸ್ತೆಗೆ ಹೊಂದಿಕೊಂಡಿರುವಂತೆಯೇ ಪ್ರವೇಶ ಮಾರ್ಗದ ವ್ಯವಸ್ಥೆ ಇರುವುದು ಈ ಆತಂಕಕ್ಕೆ ಪ್ರಮುಖ ಕಾರಣ.
ಹಾಗೆ ಟ್ರೆಕ್ಕಿಂಗ್‌ ಹೋಗುವ ಗುಂಪಿಗೆ ದೆವ್ವದ ಕಾಟ ಆರಂಭವಾಗಿ ಒಬ್ಬೊಬ್ಬರೇ ಮಿಸ್‌ ಆಗುವ ಅಥವಾ ವಿಚಿತ್ರವಾಗಿ..
ಸಂಸ್ಕೃತಿಯ ಸ್ಥಿತ್ಯಂತರ ಕಾಲರಾಯನನ್ನು ನಾವು ಗೌರವಿಸಲೇ ಬೇಕು.
ಹೆದ್ದಾರಿ, ಸೇತುವೆಗಳು, ಸುರಂಗಗಳು, ವಿಮಾನ ನಿಲ್ದಾಣಗಳು, ಶಾಲೆಗಳು, ಆಸ್ಪತ್ರೆಗಳನ್ನು ಮರುನಿರ್ಮಾಣ ಮಾಡಬೇಕು.
ಈಗ ಟ್ರಂಪ್ ಗೆದ್ರೆ ದೇಶ ಬಿಡ್ತೇವೆ ಅಂದಿದ್ರು!
ಲಕ್ಷದೀಪೋತ್ಸವದಲ್ಲಿ ಕನ್ನಡ ಡಿಂಡಿಮ: ಕಾಳಜಿಯ ಸಂಕಲ್ಪ ಕಾರ್ತಿಕ ಮಾಸದ ಸಂಭ್ರಮಕ್ಕೆ ಸಾಕ್ಷಿಯಾಗಿರುವ ಧರ್ಮಸ್ಥಳದ ಶ್ರೀ ಮಂಜುನಾಥ ಸ್ವಾಮಿ ದೇವಸ್ಥಾನದ ಲಕ್ಷದೀಪೋತ್ಸವ ಗುರುವಾರ ಶುಭಾರಂಭ ಕಂಡ ಸಂದರ್ಭದಲ್ಲಿ ಧರ್ಮಾಧಿಕಾರಿ ಪದ್ಮವಿಭೂಷಣ ಡಾ.
ಜವಾಹರಲಾಲ್‌ ನೆಹರೂ ಅವರು ಪ್ರಧಾನಿಯಾಗಿದ್ದಾಗ, ‘ಅವರ ನಂತರ ಯಾರು’ ಎಂಬ ಪ್ರಶ್ನೆ ಇಡೀ ದೇಶವನ್ನು ಕಾಡಿತ್ತು.
‘ಡೆನ್ಮಾರ್ಕ್‌ನಲ್ಲೇನೋ ಕೊಳೆಯುತ್ತಿದೆ’ ಎಂಬ ಷೇಕ್ಸ್‌ಪಿಯರ್‌ನ ‘ಹ್ಯಾಮ್ಲೆಟ್’ ನಾಟಕದ ಸಾಲು ಬೇಡ ಬೇಡ ಎಂದರೂ ನೆನಪಾಗುತ್ತದೆ.
ಬೆಳಕು ಇಲ್ಲದಿದ್ದರೆ ನಾವು ಜಗತ್ತಿನಲ್ಲಿ ಏನನ್ನೂ ಕಾಣಲಾರೆವು.
ಗಂಟೆಗೊಮ್ಮೆ ಅವರು ಹೇಳಿಕೆ ಬದಲಾಯಿಸಿ ಗೊಂದಲ ಮೂಡಿಸುತ್ತಿದ್ದಾರೆ.
ಇ.ಎಫ್., ಮೈಸೂರ್ ಲ್ಯಾಂಪ್ಸ್ ಎಲ್ಲ ಕಡೆ ನಡೆಯುತ್ತಿದ್ದ ನಾಟಕ ಸ್ಪರ್ಧೆಗಳು ನಿಂತುಹೋಗಿವೆ; ಮೈಕೊ, ಬಿ.
ವಂಗತ ಪ್ರಧಾನಿ ಇಂದಿರಾಗಾಂಧಿ ಅವರು ತಮ್ಮ ಮದುವೆಯ ಸಂದರ್ಭದಲ್ಲಿ ಉಟ್ಟಿದ್ದ ಜರಿಯಂಚಿನ ಕೆಂಪು ರೇಷ್ಮೆ ಸೀರೆಯನ್ನು ಮೊಮ್ಮಗಳು ಪ್ರಿಯಾಂಕ ಗಾಂಧಿ ತಮ್ಮ ಮದುವೆಯ ಸಂದರ್ಭದಲ್ಲಿ ಉಟ್ಟಿದ್ದು ನೆನಪಿದೆಯೇ?
1991ರಲ್ಲಿ ಬಜೆಟ್‌ ಮಂಡಿಸಿದ ನಂತರ ಪತ್ರಿಕಾಗೋಷ್ಠಿಯಲ್ಲಿ ಮನಮೋಹನ್‌ ಸಿಂಗ್‌ ದಕ್ಷಿಣ ಆಫ್ರಿಕಾದ ಹೀರೊ ಫಿಡೆಲ್ ಕ್ಯಾಸ್ಟ್ರೊ ದುರಂತವಾದೀತು ಟ್ರಂಪ್ ಸಂಪತ್ತಿನ ಮೋಹ ಗ್ರಾಮೀಣ ಸಂಕಷ್ಟ: ಸಂಕಲ್ಪವಿಲ್ಲದೆ ಪರಿಹಾರ ಕಷ್ಟ ಟ್ರಂಪ್‌ ಅವರೇ, ತಾಪಮಾನ ಶಮನಕ್ಕೆ ನೆರವಾಗಿ ಇತಿಹಾಸ, ಪುರಾಣ, ದೈವಗಳ ಉಸುಕಿನಲ್ಲಿ..
ಭಿನ್ನ ವಿಚಾರಗಳು ನಮ್ಮನ್ನು ವಿಚಲಿತಗೊಳಿಸಲು ಸಾಧ್ಯವಿಲ್ಲ.
ಮಾಜೀ ರಾಷ್ಟ್ರಪತಿ ಹಾಗೂ ಕ್ಷಿಪಣಿ ತಂತ್ರಜ್ಞಾನದ ಜನಕ ಅಬ್ದುಲ್‌ ಕಲಾಂ ಅವರ ಪ್ರಥಮ ಪುಣ್ಯತಿಥಿಯ ಅಂಗವಾಗಿ ಯುವಾ ಫೌಂಡೇಶನ್‌ ವತಿಯಿಂದ ನವದೆಹಲಿಯಲ್ಲಿ ಆಯೋಜಿಸಲಾಗಿದ್ದ ಕಾರ್ಯಕ್ರಮದಲ್ಲಿ ವಿದ್ಯಾರ್ಥಿಗಳು ನೃತ್ಯಪ್ರದರ್ಶನವನ್ನು ನೀಡುತ್ತಿರುವುದು.
ಬಂದ್ ಮೇಲೆ ಎಲ್ಲಾ ತಿಳ್ಕೊಳೋವ್ರಂತೆ’ ‘ಸರಿ.
ನಗರಕ್ಕೆ ಹೋಗುವ ಮಧ್ಯ ಇರುವ ಅನಂದೂರು ಗೇಟ್ ನಿಂದ ಗ್ರಾಮದವರೆವಿಗೆ ೧ ಕಿ.
ಬದಲಿಗೆ, ಇಲ್ಲಿನ ಅಧ್ಯಕ್ಷರು ಹಾಗೂ ಉಪಾಧ್ಯಕ್ಷರನ್ನು ಸಾಹಿತ್ಯ ವಲಯದ ಪ್ರತಿನಿಧಿಗಳು ಮತ ಹಾಕುವ ಮೂಲಕ ಆಯ್ಕೆ ಮಾಡುತ್ತಾರೆ.
ಈ ಬಡ್ಡಿ ಈ ಸ್ಕೀಮಿನ ಹೆಚ್ಚುಗಾರಿಕೆ.
ಕ್ಲಾಸು ಬಿಟ್ಟು ಹೀರೊ ಎಷ್ಟು ಸಾರಿ ಟೇಕ್ ತಗೊಂಡ, ಸಿನಿಮಾದಲ್ಲಿ ‘ಯಂಗ್’ ಆಗಿ ಕಂಡರೂ ನಿಜವಾಗಿ ಹೇಗೆ ‘ಯಂಗೆಂಗೋ’ ಇದ್ದಾನೆ; ಹೀರೋಯಿನ್ನು ಎಷ್ಟು ಕೇಜಿ ಮೇಕಪ್ಪುಹೊತ್ತಿದ್ದಳು, ಅದಕ್ಕಿಂತಾ ಎಷ್ಟು ಕೆಟ್ಟ ಕನ್ನಡ ಮಾತನಾಡುತ್ತಿದ್ದಳು– ಇವೆಲ್ಲ ಬಹಳ ದಿನ ಚರ್ಚೆಯಾಗುತ್ತಿದ್ದವು.
ಯಶಸ್ವೀ ವ್ಯಕ್ತಿಗಳಂತೆ ತಾನೂ ಸಹ ತನ್ನ ಜೀವನದಲ್ಲಿ ಯಶಸ್ವೀ ವ್ಯಕ್ತಿ ಆಗಬೇಕು ಎಂದು ಆಸೆ ಪಡುವುದು ಅಸಹಜವೇನಲ್ಲ.
ಯಾವುದೇ ಕಾರಣಕ್ಕೂ ನೀರು ಬಿಡಬಾರದು.
ಬುಡಕಟ್ಟು ಸಮುದಾಯಗಳು ವಾಸಿಸುವ ಜಮೀನನ್ನು ಅಭಿವೃದ್ಧಿ ಕಾರ್ಯಗಳಿಗೆ ಸ್ವಾಧೀನ ಮಾಡಿಕೊಳ್ಳುವ ಮೊದಲು, ಭೂಸ್ವಾಧೀನದಿಂದ ತೊಂದರೆಗೆ ಒಳಗಾಗುವ ಜನರಿಗೆ ಪುನರ್ವಸತಿ ಕಲ್ಪಿಸುವ ಮೊದಲು ಪಂಚಾಯಿತಿಗಳ ಜೊತೆ ಮಾತುಕತೆ ನಡೆಸಬೇಕು ಎಂದು ಈ ಕಾಯ್ದೆ ಹೇಳುತ್ತದೆ.
ಹುಷಾರಾಗಿರಿ, ನಮ್ಮ ಅನೇಕ ಕಾಯಿಲೆಗಳ ಮೂಲಬೇರು ಹಾಲಿನಲ್ಲೇ ಇದೆಯೆಂಬ ಹೊಸ ಸಂಗತಿಗೆ ಈಗೀಗ ಚಾಲನೆ ಸಿಗುತ್ತಿದೆ.
ಶಿಖಾ ಅವರನ್ನು 20 ದಿನದಲ್ಲಿ 2ನೇ ಬಾರಿ..
ಕೃಪಾಲ್ ಶಾಸಕ ಮುನಿರತ್ನ ವಿರುದ್ಧ ಪ್ರತಿಭಟನೆಗೆ ನಿರ್ಧಾರಸ್ವಾಮೀಜಿ ಅವರು ರಾಜ್ಯ ಆಳಬೇಕು ಎಂದು ಶಾಸಕ ಮುನಿರತ್ನ ನೀಡಿರುವ ಹೇಳಿಕೆ ಖಂಡಿಸಿ ನ.2ರಂದು ಪ್ರತಿಭಟನೆ ನಡೆಸಲು ಒಕ್ಕಲಿಗ ಸಮುದಾಯದ ಮುಖಂಡರು ನಿರ್ಧರಿಸಿದರು.
ಅವುಗಳ ಪರಿಣಾಮದ ಒಟ್ಟು ಮೊತ್ತ ಮಹತ್ವದ್ದೂ ಆಗಬಹುದು.
ಇದಕ್ಕೆ ಕೇಜ್ರಿವಾಲ್ ಪ್ರಧಾನಿ ನರೇಂದ್ರ ಮೋದಿ ಅವರಿಗೆ ಧನ್ಯವಾದ ಹೇಳಿದ್ದಾರೆ.
ಸಾಮಾನ್ಯವಾಗಿ ಸಂತೋಷದಲ್ಲಿರುವ ಸಂಗಾತಿಗಳು ಉತ್ತಮ ಜೀವನ ಶೈಲಿಯನ್ನು ಅಳವಡಿಸಿಕೊಂಡಿರುತ್ತಾರೆ.
ಈ ಹಾಡೆಂದರೆ ಅಪ್ಪನಿಗೆ ತುಂಬಾ ಇಷ್ಟ.
ಪಶ್ಚಿಮದ ವಿಶ್ವವಿದ್ಯಾಲಯಗಳಲ್ಲಿ ಭಾಷೆಯ ಬೋಧನೆಗೆ ಪ್ರಾಮುಖ್ಯತೆ ದೊರಕುವುದು ರಾಜಕೀಯ ಇಲ್ಲವೆ ಮಾರುಕಟ್ಟೆಯ ಕಾರಣಗಳಿಂದ.
ಆಂಧ್ರಶೈಲಿ ಸೋರೆಕಾಯಿ ಪಲ್ಯ ಮಾಡುವ ವಿಧಾನ ನಗರೋಟಾ ಉಗ್ರ ದಾಳಿಯ ಹುತಾತ್ಮರಿಗೆ ಅಂತಿಮ ಗೌರವ ಸಮರ್ಪಣೆ ಪುಣೆ: ಹಾಡಹಗಲೇ ಬಿಜೆಪಿ ಮುಖಂಡ ಸಚಿನ್ ಶೆಲ್ಕೆ ಹತ್ಯೆಬಿಜೆಪಿ ನಾಯಕ ಹಾಗೂ ಮಾಜಿ ಮೇಯರ್ ಒಬ್ಬರನ್ನು ದುಷ್ಕರ್ಮಿಗಳ ತಂಡವೊಂದು ಕೊಚ್ಚಿ ಕೊಲೆ ಮಾಡಿರುವ ಘಟನೆ ಪುಣೆಯಿಂದ 35 ಕಿ.
ಉಳಿದ ಈ ಜಾಗವನ್ನು ಸಮಾಜ ಸೇವೆಗೆ ಮೀಸಲಿದ್ದ ‘ಬೈಫ್’ ಸಂಸ್ಥೆಗೆ ದೇವರಾಜು ಅರಸು ಕೊಡುಗೆಯಾಗಿ ನೀಡಿದರು.
ತಮಗೆ ಕಡೂರು ಮತ್ತು ಎನ್.
ಆದರೆ ಚುನಾವಣಾ ಪೂರ್ವದಲ್ಲಿ ಮಾತು ನೀಡಿದ್ದ ಬಿಜೆಪಿ ಕಪ್ಪು ಹಣ ತರಲಾಗದೇ ಹತಾಶೆಯಿಂದ ನೋಟು ರದ್ಧತಿಗೆ ಮುಂದಾಗಿದೆ.
ಆದರೆ ಇದ್ಯಾವುದಕ್ಕೂ ಸೊಪ್ಪು ಹಾಕದ ಈಶ್ವರಪ್ಪ ಸೆ.26ಕ್ಕೆ ಸಮಾವೇಶ ನಡೆಸಲು ನಿರ್ಧರಿಸುವ ಮೂಲಕ ಸೆಡ್ಡು ಹೊಡೆದಿದ್ದಾರೆ.
ಇವೆಲ್ಲಕ್ಕಿಂತ ಮುಖ್ಯವಾಗಿ, ನಾರ್ವೆ ತನ್ನ ನೆಲದಲ್ಲಿ ಮುಕ್ತವಾಗಿ ಸಂಚರಿಸಲು ಒಕ್ಕೂಟದ ಸದಸ್ಯ ರಾಷ್ಟ್ರಗಳ ಪ್ರಜೆಗಳಿಗೆ ಅವಕಾಶ ನೀಡಬೇಕು.
ಕರ್ನಾಟಕದ ವೇಗಿ ವಿನಯ್‌ ಕುಮಾರ್‌ ಹಾಗೂ ಎಸ್‌.
ಇನ್ನು ಈ ಬಗ್ಗೆ ಮಾಧ್ಯಮಗಳೊಂದಿಗೆ ಪ್ರತಿಕ್ರಿಯಿಸಿರುವ ಮೆಡೆಲ್ಲಿನ್ ಮೇಯರ್ ಫೆಡರಿಕೋ ಗಿಟೈರೆಜ್ ಅವರು, ಮಧ್ಯರಾತ್ರಿ ಚಾರ್ಟೆಡ್ ವಿಮಾನ ಪರ್ವತ ಶ್ರೇಣಿಯಲ್ಲಿ ಪತನವಾಗಿರುವ ಕುರಿತು ಮಾಹಿತಿ ಬಂದಿದೆ.
ಕಾ೦ಗ್ರೆಸ್‌ ಮತ್ತು ಬಿಜೆಪಿಯ ಈ ತನಕದ ಸ೦ಬ೦ಧದ ಆಳಕ್ಕಿಳಿದು ನೋಡಿದರೆ ಇ೦ತಹದ್ದೊ೦ದು ಪ್ರಶ್ನೆ ಉದ್ಭವಿಸುತ್ತದೆ.
ಇಂದು ಶಿಕ್ಷೆಯ ಪ್ರಮಾಣವನ್ನು ಪ್ರಕಟಿಸಿದ ವಿಶೇಷ ನ್ಯಾಯಾಧೀಶೆ ಎ.ಎಸ್. ಶಿಂಧೆ ಅವರು, ಅಪರಾಧಿಗೆ ಗಲ್ಲು ಶಿಕ್ಷೆ ವಿಧಿಸಿದ್ದಾರೆ.
ಆಗ ಆ ಹೀನ ಜನ ಬಲವಂತವಾಗಿ ಅವನ ಬಾಯಿ ತೆರೆದು ಒಬ್ಬೊಬ್ಬರಾಗಿ ಮೂತ್ರ ಮಾಡಿದರು.
ಅಧ್ಯಕ್ಷ ಭೀಮಗೌಡ ಪೋಲಿಸ ಗೌಡರ, ಹಿರಿಯ ಕಾಂಗ್ರೆಸ್‌ ಕಾರ್ಯಕರ್ತ ಬಸವಣ್ಣೆಪ್ಪ ಕಂಬಾರ, ಸುಭಾಷ ಹುಕ್ಕೇರಿ, ವಿವೇಕ ಜತ್ತಿ, ಕಿರಣ ಬೆಣಚಿನಮರ್ಡಿ, ಅಕ್ರಮ ಅವಟಿ ಪಾಲ್ಗೊಂಡಿದ್ದರು.
ವಿದೇಶಿ ಹಣದಿಂದ ಅರಣ್ಯೀಕರಣ ಯೋಜನೆ ಕೈಗೊಂಡರು.
ಈ ವಾರ ಅಬಾನ್ ಆಫ್ ಷೋರ್ ಲಿಮಿಟೆಡ್ ಕಂಪೆನಿಯು ₹219 ರ ಸಮೀಪದಿಂದ ₹266 ರ ಸಮೀಪಕ್ಕೆ ಜಿಗಿಯಿತು.
ಒಮ್ಮೆ ಹೂ, ಹಣ್ಣಿನ ಗಿಡಗಳಿಗೆ ಕಸಿ ಕಟ್ಟಲು ಕೇರಳದಿಂದ ತಜ್ಞರು ಆಗಮಿಸಿದ್ದರು.
ಮೊದಲ ದೇಶೀಯ ಎಲೆಕ್ಟ್ರಿಕ್‌ ಬಸ್‌!
ಇನ್ನು ನೋಟುನಿಷೇಧವಾದ ನವೆಂಬರ್ 8ರಿಂದ ನವೆಂಬರ್ 23ರವೆರೆಗೂ ಜನ್ ಧನ್ ಖಾತೆಗಳಲ್ಲಿ 21 ಸಾವಿರ ಕೋಟಿ ಹಣ ಠೇವಣಿಯಾಗಿತ್ತು.
ಇದು ಅಚ್ಚರಿ ಎನಿಸಿದರು ನಿಜ.
ವಿದೇಶಾಂಗ ನೀತಿಗಳಲ್ಲಿ ಸೂಕ್ಷ್ಮ ಹೊಂದಾಣಿಕೆಗಳನ್ನು ಮಾಡಿಕೊಳ್ಳುವುದು, ಕೆಲವು ಬದಲಾವಣೆಗಳನ್ನು ತಂದುಕೊಳ್ಳುವುದು ಸುಲಭವಾಗುತ್ತದೆ.
ವಿಶೇಷವೆಂದರೆ ಇವ ರಾರು ಭೌತಶಾಸ್ತ್ರ ಅಥವಾ ಎಲೆ ಕ್ಟ್ರಾನಿಕ್್ಸ ವಿಷಯದ ವಿದ್ಯಾರ್ಥಿಗಳಲ್ಲ.
ಜೊತೆಗೆ ಕರ್ನಾಟಕದಲ್ಲಿ ಬಿಜೆಪಿ ಬೆಂಬಲಿಸಿ ಪಕ್ಷವನ್ನು ಅಧಿಕಾರಕ್ಕೆ ತರುವಂತೆ ತಿಳಿಸಿದರು.
ನಾಯಕ್ ನಿರ್ದೇಶನ ಮೇರೆಗೆ 40 ಪಾಕೀಟ್ ಎಣ್ಣೆ ಕೊಟ್ಟು ಕಳಿಸಿದ್ದಾಗಿ ಸ್ವತಃ ಗೋದಾಮು ವ್ಯವಸ್ಥಾಪಕ ನಾಗರಾಜ್ ಒಪ್ಪಿಕೊಂಡಿರುವ ಅಧಿಕೃತ ದಾಖಲೆ ’ಪ್ರಜಾವಾಣಿ’ಗೆ ಲಭಿಸಿತ್ತು.
ನಾಲೆಗಳಿಗೂ ಸರಿಯಾಗಿ ನೀರು ಹರಿಸಿಲ್ಲ.
ಪುರಾಣ ಕಾಲದ ದುಷ್ಯಂತ – ಶಕುಂತಲೆಯರು ಗಾಢವಾಗಿ ಪ್ರೇಮಿಸಿ ಗಾಂಧರ್ವ ವಿಧಿಯಿಂದ ಮದುವೆಯಾದರು.
ಉತ್ತರ ಕರ್ನಾಟಕದಲ್ಲಿ ಕಟಬು, ಕಟಬರ, ಮಧ್ಯ ಕರ್ನಾಟಕದಲ್ಲಿ ಕಿಳ್ಳೇಕ್ಯಾತ, ಹಳೆ ಮೈಸೂರು ಭಾಗದಲ್ಲಿ ಶಿಳ್ಳೇಕ್ಯಾತ ಎಂದು ಇವರನ್ನು ಕರೆಯುತ್ತಾರೆ.
ರಾಜಸ್ತಾನ ರೈಲ್ವೇ ನಿಲ್ದಾಣದಲ್ಲಿ ಸ್ಫೋಟಕ ಪತ್ತೆ; ಬಾಂಬ್ ನಿಷ್ಕ್ರಿಯ ದಳ ದೌಡುರಾಜಸ್ತಾನದ ರೈಲ್ವೇ ನಿಲ್ದಾಣದಲ್ಲಿ ಮಂಗಳವಾರ ಸ್ಫೋಟಕಗಳು ಪತ್ತೆಯಾಗಿದ್ದು, ಘಟನಾ ಸ್ಥಳಕ್ಕೆ ಬಾಂಬ್ ನಿಷ್ಕ್ರಿಯ ದಳದ ಸಿಬ್ಬಂದಿ ದೌಡಾಯಿಸಿದ್ದಾರೆ.
ಅಭಿವೃದ್ಧಿಯ ಹೆಸರಿನಲ್ಲಿ ನೀರಿನ ಮೂಲಗಳನ್ನು ಹಾಳು ಮಾಡುವ ಕೆಲಸ ಆಗಬಾರದು.
ಯಾಕೆಂದರೆ ಕನ್ನಡದಲ್ಲಿ ಪುರುಷ ವಾಚಕ ‘ಅವನು’ ಎಷ್ಟೋ ಸಾರಿ ಅಗತ್ಯವಾಗುವುದೇ ಇಲ್ಲ, ಕ್ರಿಯಾಪದವೇ ಅದನ್ನು ಸೂಚಿಸುತ್ತದೆ; ‘ಒಬ್ಬ’ ಅಪರಿಚಿತ ಅನ್ನುವುದೂ ಇಂಗ್ಲಿಷ್‌ಗೆ ಅಗತ್ಯವಾದೀತೇ ಹೊರತು ಕನ್ನಡಕ್ಕಲ್ಲ.
ಅವರ ಮುಖ್ಯ ಹಿತಾಸಕ್ತಿ ತಾವು ಹಣ ಗಳಿಸುವುದು ಅಥವಾ ಶಕ್ತರಾಗುವುದು ಆಗಿರಲಿಲ್ಲ, ಬದಲಿಗೆ ಹಿಂದಿನ ಕಾನೂನು ಸುವ್ಯವಸ್ಥೆಯೇ ಇಲ್ಲದ ಮತ್ತು ಹಿಂದುಳಿದ ಸ್ಥಿತಿಯಿಂದ ಹೊರಗೆ ಬಂದು ರಾಜ್ಯದ ಜನರಿಗೆ ಉತ್ತಮ ಮತ್ತು ಹೆಚ್ಚು ಸುರಕ್ಷಿತ ಭವಿಷ್ಯವನ್ನು ಕಲ್ಪಿಸುವುದಾಗಿತ್ತು.
ಕಪ್ಪುಹಣದ ವಿರುದ್ಧ ಸರ್ಜಿಕಲ್ ಸ್ಟ್ರೈಕ್ ಎಂದು ನೋಟು ನಿಷೇಧ ಮಾಡಿದ್ದ ಕೇಂದ್ರ ಸರ್ಕಾರ ಇದೀಗ ದಾಖಲೆ ಇಲ್ಲದ ಹಣದ ಮೇಲೆ ಭಾರಿ ಪ್ರಮಾಣದ ತೆರಿಗೆ ವಿಧಿಸಲು ನಿರ್ಧರಿಸಿದೆ.
ಪರಿಧಿಯಲ್ಲಿ ಸಾರ್ವಜನಿಕರ ಪ್ರವೇಶವನ್ನು ನಿಷೇಧಿಸಲಾಗಿದೆ.
ಅಂದು ಆ ಓಟದ ಸ್ಪರ್ಧೆಯ ಆರಂಭದ ಸ್ಥಳಕ್ಕೆ ಸಮೀಪದಲ್ಲೇ ರಮ್ಮನಹಳ್ಳಿ ಇದ್ದುದರಿಂದ ಈ ಊರಿನ ಓಟಗಾರರು ಉತ್ತಮ ಸಂಖ್ಯೆಯಲ್ಲಿ ಪಾಲ್ಗೊಂಡಿರುವ ಸಾಧ್ಯತೆ ಇದೆ.
ಕಲಾಂ ಮೊದಲನೇ ವರ್ಷದ ಪುಣ್ಯಸ್ಮರಣೆ ಅಂಗವಾಗಿ ಪುಷ್ಪ ನಮನ.
ಥಿಯೇಟರ್‌ ಇಲ್ಲದ ಕರಾವಳಿ ಭಾಗದ ಸರಿಸುಮಾರು 84 ಸೆಂಟರ್‌ಗಳಲ್ಲಿ ತುಳು ಚಿತ್ರ ಪ್ರದರ್ಶನಕ್ಕೆ ಅವಕಾಶವಿದೆ.
ಮರಳು ಗಣಿಗಾರಿಕೆ ನಡೆಸಲು ಕನಿಷ್ಠ 10 ಎಕರೆ ಪ್ರದೇಶ ನಿಗದಿ ಮಾಡಿರುವುದು ಎಲ್ಲಾ ಸಮಸ್ಯೆಗಳಿಗೂ ಮೂಲ.
೧೯೮೯ ಒಟ್ಟು ಮತದಾನದಲ್ಲಿ ೧೫೩೬ ಮತ ಚಲಾವಣೆಯಾಗಿದೆ.
ವೆಂಕಟ ರಾಜ್, ಬಿಜೆಪಿ ಜಿಲ್ಲಾ ಪ್ರಧಾನ ಕಾರ್ಯದರ್ಶಿ ಪುಷ್ಟಶಿವಶಂಕರ್, ತಾಲ್ಲೂಕು ಪಂಚಾಯಿತಿ ಮಾಜಿ ಅಧ್ಯಕ್ಷ ಎಂ.
ಎನ್ನುವ ಮಾಂತ್ರಿಕನ ಕಣ್ಣು ಅವರ ಮೇಲೆ ಬಿದ್ದಿತ್ತು.
ಬರಗಾಲದ ಹಿನ್ನೆಲೆಯಲ್ಲಿ ರಾಜ್ಯ ಈಗ ಸಂಕಷ್ಟ ಪರಿಸ್ಥಿತಿಯಲ್ಲಿದೆ.
ಆಗಲಿ, ಸಿನಿಮಾದಲ್ಲಿ ಇರುವಂತೆ ಸಿನಿಮಾ ವಲಯದ ಸಂಸ್ಥೆಯಲ್ಲೂ ವಿದೂಷಕರು ಇರಬಾರದೆಂದಿಲ್ಲ.
ಆದರೆ, ನಗರಸಭೆ ಆಡಳಿತ ಹಾಗೂ ಅಧಿಕಾರಿ ವರ್ಗವು ಇ–ಟೆಂಡರ್‌ನ ಗುತ್ತಿಗೆದಾರರಾದ ಟ್ಯಾಂಕರ್‌ ಮಾಲೀಕರ ಜತೆ ಶಾಮೀಲಾಗಿ ಕೋಟ್ಯಂತರ ರೂಪಾಯಿ ಗೋಲ್‌ಮಾಲ್‌ ನಡೆಸಿರುವ ಸಂಗತಿ ಜಿಲ್ಲಾಡಳಿತದ ತನಿಖೆಯಿಂದ ಬಯಲಾಗಿದೆ.
ಮಾನವ ಇತಿಹಾಸದಲ್ಲಿ ಚೀನಾವನ್ನು ಬಿಟ್ಟರೆ ಈ ಪ್ರಮಾಣದಲ್ಲಿ ಇಷ್ಟು ತ್ವರಿತವಾಗಿ ನಗರೀಕರಣ ಪ್ರಕ್ರಿಯೆಯನ್ನು ಅನುಷ್ಠಾನಗೊಳಿಸುವ ಪ್ರಯೋಗವನ್ನು ಯಾರೂ ಮಾಡಿಲ್ಲ.
ಕ್ರಾಂತಿಕಾರಿ ಚೆಗುವೆರಾನ ಚಿತ್ರ ಇದೆ.
ನನ್ನ ಸಿದ್ಧತೆ ಮೇಲೆ ನಾನು ಗಮನ ಹರಿಸಿದ್ದೇನೆ’ ಎಂದು ಭಾರತದ 200 ಮೀಟರ್ಸ್ ಓಟದ ಸ್ಪರ್ಧಿ ಧರ್ಮವೀರ್ ಸಿಂಗ್ ಹೇಳಿದ್ದಾರೆ.
ನಮ್ಮ ದೇಶದ ಕ್ರೀಡಾರಂಗಕ್ಕೂ ವಿಜ್ಞಾನರಂಗಕ್ಕೂ ತುಂಬ ಹೋಲಿಕೆಗಳಿವೆ.
ಆಂಧ್ರಶೈಲಿ ಸೋರೆಕಾಯಿ ಪಲ್ಯ ಮಾಡುವ ವಿಧಾನ ನಗರೋಟಾ ಉಗ್ರ ದಾಳಿಯ ಹುತಾತ್ಮರಿಗೆ ಅಂತಿಮ ಗೌರವ ಸಮರ್ಪಣೆ ಸ್ಯಾಂಡಲ್ವುಡ್ ನಲ್ಲಿ ಮತ್ತೊಂದು ಅವಕಾಶ ಪಡೆದ ರವಿ ಕಿಶನ್; ಪುನೀತ್ ಎದುರು ನಟನೆಬಾಲಿವುಡ್ ಮತ್ತು ಭೋಜಪುರಿ ನಟ ರವಿ ಕಿಶನ್ ನಿಧಾನವಾಗಿ ಕನ್ನಡ ಚಿತ್ರರಂಗದಲ್ಲಿ ನೆಲೆಯೂರುತ್ತಿದ್ದಾರೆ.
ಕುಡುಕರಿಗೆ ಚಿಕಿತ್ಸೆ ನೀಡಿ ಮುಖ್ಯವಾಹಿನಿಗೆ ತರುವ ಸಮಾಜಮುಖಿ ಕೆಲಸ ಮಾಡುತ್ತಿದೆ ಎಂದು ಪ್ರಶಂಸಿಸಿದರು.
ಕೃಪಾಲ್ ನೋಟು ರದ್ದತಿ ವಿರೋಧಿಸಿ ಪ್ರತಿಭಟನೆಗರಿಷ್ಠ ಮುಖಬೆಲೆಯ ನೋಟು ಚಲಾವಣೆ ರದ್ದತಿ ವಿಚಾರ ಸೋರಿಕೆ ಪ್ರಕರಣ ತನಿಖೆಯನ್ನು ಸಿಬಿಐಗೆ ವಹಿಸಬೇಕು ಎಂದು ಒತ್ತಾಯಿಸಿ ನ್ಯಾಷನಲ್‌ ಸ್ಟೂಡೆಂಟ್ಸ್‌ ಯೂನಿಯನ್‌ ಆಫ್‌ ಇಂಡಿಯಾ (ಎನ್‌ಎಸ್‌ಯುಐ) ಕಾರ್ಯಕರ್ತರು ಇಲ್ಲಿನ ಗಾಂಧಿಚೌಕದಲ್ಲಿ ಶುಕ್ರವಾರ ಪ್ರತಿಭಟನೆ ನಡೆಸಿದರು.
ಪ್ರಾದೇಶಿಕ ಇತಿಹಾಸದ ಅಧ್ಯಯನಕ್ಕೂ ಶಾಸನಗಳು, ಒಂದು ಮಿತಿಯಲ್ಲಿ ಪ್ರಮುಖ ಆಕರಗಳು.
ಮಗಳ ಜೀವನದ ಆಯ್ಕೆಗಳ ಬಗ್ಗೆ ತಮ್ಮ ಅಸಹಾಯಕತೆ ಅವರನ್ನು ತಿನ್ನಲು ಶುರು ಮಾಡಿತ್ತು.
ಲೋಕ ಕಲ್ಯಾಣಕ್ಕೆಂದು ತನ್ನ ಸೋಸು ಪರದೆಯ ತಾಂತ್ರಿಕ ವಿವರಗಳನ್ನು ಮುಕ್ತವಾಗಿ ಬಿಡುಗಡೆ ಮಾಡಿ ಸೈ ಎನ್ನಿಸಿಕೊಂಡ.
ಇದೇ 26ರ ಭಾನುವಾರ ಸಂಜೆ ಮೈಸೂರಿನ ರಂಗಾಯಣದಲ್ಲಿ ನಡೆಯಲಿರುವ ‘ಸಂಸ್ಕಾರ’ದ ರಂಗಪ್ರಯೋಗ (ರಂಗರೂಪ: ಓ.ಎಲ್. ನಾಗಭೂಷಣಸ್ವಾಮಿ; ನಿರ್ದೇಶನ: ಜನ್ನಿ) ಈ ಕಾದಂಬರಿಯ ಈ ಕಾಲದ ತಾಜಾ ವ್ಯಾಖ್ಯಾನಗಳಿಗೆ ಎಡೆ ಮಾಡಿಕೊಡುವಂತಾಗಲಿ.
ನರೇಂದ್ರ ಮೋದಿ ಅವರು ಗುಜರಾತ್‌ನ ಮುಖ್ಯಮಂತ್ರಿಯಾಗಿದ್ದ ಅವಧಿಯಲ್ಲಿ ಆ ರಾಜ್ಯದಲ್ಲಿ ನೆಲೆಸಿದ್ದವರು ಅಥವಾ ಭೇಟಿ ನೀಡಿದ್ದವರಿಗೆ ಇದು ಅಚ್ಚರಿಯ ಸಂಗತಿಯಂತೆ ಕಾಣಿಸದು.
ಹಾಸ್ಯಪ್ರಜ್ಞೆ ಮನುಷ್ಯನ ಆರೋಗ್ಯ ಹೆಚ್ಚಿಸುತ್ತದೆ.
ಸಹಕಾರಿ ಕ್ಷೇತ್ರದಲ್ಲಿ ಮಹಿಳೆಯರಿಗೆ ಶೂನ್ಯ ಬಡ್ಡಿದರದಲ್ಲಿ ಸಾಲಸೌಲಭ್ಯ ನೀಡುವ ಕ್ರಮ ಒಳ್ಳೆಯದು, ಕೇಂದ್ರ, ರಾಜ್ಯ ಸರ್ಕಾರಗಳು ಸಹ ಇದರ ನಿಟ್ಟಿನಲ್ಲಿ ಯೋಜನೆ ರೂಪಿಸಿರುವುದು ಮೆಚ್ಚುವಂಥದ್ದು ಎಂದು ಹೇಳಿದರು.
೧೮೧೮ರಲ್ಲಿ ಬ್ರಿಟಿಷ್ ಗೌರ್ನರ್‌ಗೆ ಮುಂಬೈನಲ್ಲಿ ಕೊಟ್ಟ ಮಾನ ಪತ್ರ ಕನ್ನಡದಲ್ಲಿತ್ತು ಎಂದೂ ಉಲ್ಲೇಖಿಸಿದರು.
ಆಂಧ್ರಶೈಲಿ ಸೋರೆಕಾಯಿ ಪಲ್ಯ ಮಾಡುವ ವಿಧಾನ ನಗರೋಟಾ ಉಗ್ರ ದಾಳಿಯ ಹುತಾತ್ಮರಿಗೆ ಅಂತಿಮ ಗೌರವ ಸಮರ್ಪಣೆ ಅಪರೂಪದ ಮದುವೆ!
ಅಡ್ವಾಣಿಯವರ ಘೊಷಣೆ ಒಂದು ಕಡೆಯಾದರೇ, ಶಾಸಕ ಸಿ.
ಆಗ ಚೆಂಡನ್ನು ಕೈಗೆ ತೆಗೆದುಕೊಂಡ ಆ್ಯಂಡರ್ಸನ್ ಅವರು ಮುರಳಿಯೆಡೆಗೆ ಒಮ್ಮೆ ಎಸೆದಂತೆ ಮಾಡಿದರು.
‘ಕ್ಯಾಚ್ 22’ ಎಂಬುದು ಜೋಸೆಫ್ ಹೆಲ್ಲರ್‌ನ ‘ಕ್ಯಾಚ್ 22’ ಕಾದಂಬರಿಯಿಂದ ಜನಪ್ರಿಯವಾದ ಒಂದು ನುಡಿಗಟ್ಟು: ಒಂದು ಸ್ಥಿತಿಯಲ್ಲಿ ನೀವು ಸಿಕ್ಕಿಕೊಂಡಿದ್ದೀರಿ.
[truncated: 545,903 more chars]
