# Supplementary material for: Probing language identity encoded in pre-trained multilingual models: a typological view
Source: PeerJ Comput Sci. 2022 Mar 15;8:e899. doi: 10.7717/peerj-cs.899 (PMC9044357; doi:10.7717/peerj-cs.899)
Supplement: Supplemental Information 1 [file peerj-cs-08-899-s001.zip › Raw data or code files/multilingual sentences/Korean.txt]

민주당 한 인사에 따르면 최 수석대변인 말대로 현재까지 당 내에서 내년 보궐선거와 관련한 내부 논의는 진행되지 않고 있다.
김씨가 파리 시내에서 집으로 가는 RER(교외급행열차)을 타 가볍게 재채기를 하자 한 중년 남성은 "이봐, 이봐 아저씨"라고 소리 지르며 노려보기도 했다.
이날 우주정거장에 도착한 우주선에는 러시아의 리지코프와 세르게이 쿠디스베르츠코프, 미국 여성 우주비행사 캐틀린 루빈스가 탑승했다.
이겨서 좋다"며 "새해 첫 경기(1월1일)에서 아쉽게 패했지만 첫 승을 거둬서 기쁘다"고 했다.
다만 시세 파악이 쉽지 않다보니 공시가격도 6억 원대로 책정된 것으로 보인다.
현재 한국발 입국을 제한하는 국가는 유엔 회원국(193개국) 기준으로 45%다.
동생 신동빈 롯데그룹 회장이 지난해 10월 국정농단·경영비리 재판에서 유죄 판결을 선고받으면서 롯데그룹의 브랜드 가치와 평판이 크게 훼손됐고, 이에 대한 책임을 물어야 한다는 주장이었다.
전국적으로 비가 내린 20일 오후 대전 서구 일원에서 시민이 우산을 쓰고 이동하고 있다.
신기술을 앞세운 4차 산업혁명 시대에 주류의 벽은 자본으로 쌓은 이전 시대의 벽보다 넘어서기가 어렵다.
하지만 70여일 만에 미래한국당, 정치개혁연합 등 비례 전문 정당이 속출하고 있다.
또 제주항공의 이스타항공 인수자금과 관련해서도 공정거래위원회 기업결합심사가 끝나는 4월 중 1500억~2천억원 수준으로 다른 은행들과 함께 지원할 계획이다.
첫 번째 상자가 대기 중인 트럭 쪽으로 옮겨지자 직원들이 박수를 치고 휘파람을 불며 환영했다고 로이터는 전했다.
소상공인 해외 연수·체험 프로그램은 대표인 내가 직접 챙길 것”이라고 말했다.
‘5년 걸려서 갈 회사 직접 만드는 건 어때?’
앞서 빅히트 공모가 13만5000원을 두고 투자업계에서는 고평가다 저평가다 논란이 있었지만, 첫날에는 무난히 ‘따상’을 기록할 것으로 예상됐다.
당시 재판부는 형사소송법 95조에 따라 전 목사에 대한 보석 필요성이 인정된다고 밝혔다.
타임스오브인디아 등에 따르면, 샤 장관은 이날 트위터를 통해 코로나 19 확진판정을 받았으며, 병원에 입원했다고 전했다.
세계 의약품의 90%가 세계 인구의 10%에게만 돌아간다는 것”이라고 비판했다.
전쟁없는 세상 등 시민단체 활동가들이 시위진압 장비 수출 중단을 촉구하고 있다.
이 때문에 아파트와 전체 주택을 비교하면 착시가 생긴다고 전문가들은 지적한다.
크기에서부터 위생, 관리, 소음, 편의까지 소비자가 정수기에 바라는 모든 니즈를 담아낸 덕분이다.
종치기 청소 행정은 물론이고 설교자가 없을 때는 설교도 하며 교회의 모든 일을 관리하는 봉사직이다.
가끔 '메아리(천둥소리)'가 터져 나오는 '방대한 시집'의 빛(번개)은 굳어버린 삶을 가릅니다.
지난 7~8월 열린 고리원전 1호기 해체와 관련한 주민 설명회와 해체계획서 초안 열람에서 당시 주민들은 즉시 해체가 아닌 ‘지연 해체’를 요구했다.
이때 일제는 ‘조선 사람과 명태는 두들겨 패야 한다’는 말을 앞세웠다고 합니다.
사법행정위원회에 반대 입장을 분명히 밝힌 것이다.
스스로 옳다고 생각하는 것을 위해 싸웠고 자긍심과 보람, 인간적인 성장을 얻었다면 그게 보상 아닌가.
미 하원 민주당 의원들은 이날 경찰이 무분별하게 무력을 사용해 헌법을 위반했을 경우 책임을 지도록 하는 법안을 제출했다.
각하란 소송이나 청구가 요건을 갖추지 못한 경우 주장을 판단하지 않고 재판 절차를 끝내는 것이다.
호반그룹은 경기도 이천시 소재 골프장 ‘에이치원클럽(H1클럽)’이 새 단장을 마치고 리뉴얼 오픈해 본격적인 운영에 들어간다고 9일 밝혔다.
이와 맞물려 사드 보복 조치인 한한령(限韓令, 한류 규제)이 해제될 것이란 예상도 나왔다.
이 지검장은 ‘검찰권 행사를 절제해야 한다’고도 강조했다.
이 여성은 다른 병원에서 진료를 받으려 했지만 대구에서 왔다는 이유로 진료를 받지 못해 거짓말을 한 것으로 보인다.
태양 면적의 80%가 가려졌던 2012년 5월 21일 부분일식 이후 8년여 만에 가장 면적이 넓은 일식이다.
자칫 협상 주도권을 두 당에 뺏길 수도 있다.
지역별로 소모임이 있으면 여러 차례 만남을 통해 친밀한 관계가 형성되기도 하는데, 다른 사람의 차를 타고 모임에 참석을 하는 것도 가능하다.
이와 함께 김 소장은 추 장관 등에 대한 불기소 처분이 발표된 지난달 28일 서울동부지검 공보관과 나눈 통화 녹취록도 공개했다.
학교폭력 사건 경위 파악 소홀…“징계·지도 재량 한계 일탈”
정의당 강은미 의원은 법안 표결 전 의사진행 발언에서 “모든 의원에게 공평하게 주어져야 할 입법 권한이 증발했다”며 “상임위는 당정협의, 본회의장은 민주당 의원총회와 다를 바 없게 됐기 때문”이라고 비판했다.
배민은 "미국, 유럽 등 해외 음식 주문 앱은 10%대 수수료를 받는다.
김태준 르노삼성 영업본부장은 “이번 SM6 프리 업그레이드 프로모션은 400만 원대 체감 할인 혜택을 받을 수 있는 기회”라며 “앞으로도 소비자들이 다양한 혜택을 받을 수 있도록 노력할 것”이라고 말했다.
마스크는 자신의 비말(침방울)이 남에게 전파되는 것을 막으면서 남의 ‘비말’도 차단하는 이중 효과를 갖는다.
외국인 유학생 혼성 댄스팀이 파워풀한 춤을 선보이고 있다.
유엔 산하 세계관광기구는 올해 전세계 관광객 수가 지난해보다 20~30% 감소할 것이며 전세계 관광객의 절반이 찾는 유럽 관광업계가 특히 큰 타격을 받을 것이라는 전망을 내놓은 바 있다.
하지만 이같은 당국의 선 긋기에도 싼샤댐 붕괴 공포는 사그라들지 않고 있다.
멀린스의 퇴출이 최종 확정되면 KT는 외국인선수 없이 경기를 치러야 한다.
정부는 약 48만 도스를 수거하기로 했는데 해당 물량을 접종받은 사람도 500명을 넘는 것으로 파악됐다.
이후 도널드 트럼프 미국 대통령이 양측에 합의를 종용해 이뤄진 결국 4월14일의 감산 결정에서 러시아는 애초 사우디 요구의 10배인 1일 500만 배럴 감산에 합의할 수 밖에 없었다.
서울중앙지법 형사합의34부(부장판사 허선아)는 14일 살인교사 혐의로 구속기소된 김모씨(56)와 권모씨(55)에게 각각 징역 22년과 19년을 선고했다.
팔레스타인 마을들은 거대한 분리장벽으로 둘러싸인 채 곳곳에 외딴섬처럼 고립돼 ‘하늘만 열린 감옥’으로 불린다.
질병관리본부는 18일 “말레이시아 보건 당국이 발표한 바이러스 ‘D614G’는 새로운 변이가 아니라 지난 4월 이후 북미·유럽·우리나라에서 증가하고 있는 G(G, GH, GR)그룹 바이러스로 추정된다”고 밝혔다.
우리나라는 대기업과 중소기업 간 관계가 인건비를 줄이고 착취하기 위한 하청 구조로 설정돼 있다.
만약 금호산업이 어떤 형태의 재실사도 받아들일 수 없다고 판단할 경우 협상은 결렬될 여지가 크다.
신문은 “하루 방호복 50만벌과 방역용 마스크 160만개를 생산할 수 있는 수준까지 공장 가동률을 회복했다”고 전했다.
이 가운데 93%가 여전히 돌고래쇼를 하지만, 돌고래와 수영하기(66%), 셀카 찍기(75%), 돌고래 테라피(23%) 등 개인 체험 프로그램도 진행하고 있다고 담고 있다.
주로 50세 이상 환자가 이에 해당한다.
이해찬 민주당 대표는 어제 "1당은 확보했고 150석이 넘는 과반수 정당을 만들어야 개혁 과제를 원활하게 추진할 수 있다"고 했다.
또 확진자가 급증하고 있는 이란 내 한국인들을 철수시키기 위해 이번주 중 전세기를 투입할 예정이라고 외교부는 밝혔다.
경기도 역시 이날 오후 4시 긴급 방역점검회의를 열어 쿠팡 배송요원 2500여명에 대한 전수조사를 실시하고, 관내 3만㎡ 이상 규모의 물류창고를 대상으로 시설물 방역과 발열 체크, 마스크 착용 등을 우선 점검하기로 했다.
이번 뷰티 필름은 스타일리스트 한혜연을 비롯해 업계 최고의 스태프들과 피아니스트 지용이 참여, 이에 핫바디 아이콘으로 정평이 나 있는 유이가 만나 완성도를 높였다.
특히 검사 수요가 공급을 초과하는 경우를 가정, “우선순위를 정해야 한다”며 “1순위는 의료 종사자 및 응급구조원 등 필수 역할을 하는 사람, 2순위는 고위험군 등이 돼야 한다.
독일이나 영국 기상청이나 유럽중기예보센터 산하의 코페르니쿠스 프로그램 등은 이런 프로젝트를 가동하기 시작했다.
한 업계 관계자는 “우리나라 택배산업의 흐름과 정책은 업계 1위인 대한통운이 사실상 좌우한다”며 “CJ대한통운이 내놓은 대책을 ‘기준’으로 업계 전체가 비슷한 대책을 내놓고 있다”고 분석했다.
통영해경 관계자는 “태풍 북상 등 기상 악화시에는 수상레저 활동을 자제해야 한다”며 “해상에서 단체로 레저활동을 할 때는 인명 구조정 등이 인근에 대기하며 만일의 사태에 대비해야 한다”고 당부했다.
해마다 열리는 엔데버 기금 시상식은 부상 군인들의 명예를 기리기 위한 행사다.
코로나19 재확산으로 매출이 급감한 상황에서 연휴 특수를 노리기 위해서다.
두산중공업은 영국과 체코, 사우디아라비아 등에 2013년 글로벌 연구개발(R&D)센터를 구축했고, 두산인프라코어는 2014년 7월 글로벌 R&D센터를 인천에 설립했다.
라고 하시길래 멤버들 데뷔 날짜는 나와있고 기사도 다 오픈 되어 있는 상태라 급한 마음에 뮤직비디오를 찍게 되었습니다.
현대차는 독일 뉘르부르크링 서킷에서 개최되는 ‘2020 뉘르부르크링 24시 내구레이스’에 고성능 N 3개 차종이 총출동한다고 25일 밝혔다.
KBS는 16일 ‘미혼인 사유리가 일본에서 지난 4일 출산했다’는 내용의 보도를 했다.
민찬아, 일단 교실에 가 있어.
이 가운데에는 사망자 54명과 격리해제된 247명도 포함돼 있다.
권 시장은 "의료 인력이 모자라고 물품 지원도 필요하다"며 "음압병실도 모자라 중증환자만 음압병실을 쓰고 경증환자는 일반병실 1인실을 사용하고 있다"고 했다.
진행자가 “강민석 청와대 대변인은 우리 군이 획득한 정보에 사살이니 사격이니란 용어가 아예 없었다고 했다”고 묻자 주 원내대표는 “더 이야기를 하면 또 문제가 된다”며 반박할 자료가 충분하다는 점을 넌지시 암시한 뒤 “아마 사살이란 단어는 없었겠죠.
방통위원장은 5G의 실질적 상용화와 이용자 권익보호를 위해 적극 나서야 한다”고 당부할 계획이라고 밝혔다.
다만, A 씨는 이번 기자회견에 직접 나오지는 않을 것으로 전해졌다.
이 점액에 갇힌 바이러스나 박테리아 등은 인후로 이동돼 기침을 통해 밖으로 배출된다.
이를 보면, 각종 민자사업의 협약 수익률 결정에 가장 큰 영향을 미치는 요인은 직전 3개 유사사업의 평균 협약 수익률인 것으로 나타났다.
트위터에서 한복이 우리나라 전통의상임을 알리는 ‘한복챌린지’ 운동이 진행 중이다.
이날 하유비는 등장부터 '평생 내 편' 흥 폭발 라이브로 귀 호강을 선사하는가 하면, 식습관에 대한 현실적인 육아 고민으로 공감대를 자극했다.
항체가 생겼더라도 변이가 일어난 바이러스에는 무력해 일회성 검사가 면역력을 보장하지 않는다.
'아이가 늘 웃어주느냐'는 질문에 요키시는 "그렇다.
현재 상황에서는 재난지원금 검토보다 3차 추경 집행이 우선이라고도 했다.
동영상, 웹툰 등을 감상하는 ‘소비형 콘텐츠 플랫폼’의 활성화 비중은 지난해 5월 30.6%에서 올해 같은 시기에는 54.7%로 24.1%p 급성장했다.
최근 10년간 월성 원자력발전소 30㎞ 이내에서 지진이 226회 발생한 것으로 나타났다.
기본소득당에서는 기본소득 도입을 위한 대규모 증세를 주장하고 소득세, 부동산 보유세, 환경세, 데이터세, 로봇세 같은 증세 목록을 줄줄이 나열하고 있다.
결혼과 출산과 육아의 시간이 가져다 준 경력단절을 극복하고 뒤늦게 등단한 박완서가 2011년 담낭암으로 투병하다 이 세상을 떠나기 직전까지 엄청난 작품들을 쏟아내며 40년 동안 치열하게 활동해왔다는 것 자체가 동시대를 함께 살아온 독자들에게는 가장 열렬한 선물이었다.
그는 당시 “전체 시스템이 고장났었다”고 말했다.
한편 국민의당이 선거대책위원장으로 한상진 서울대 사회학과 명예교수를 영입하려던 것은 무산됐다.
칠레 산티아고의 거리에는 퓨마가, 웨일즈의 어느 소도시에는 산양들이 모습을 드러냈다뉴질랜드 크라이스처치시에는 산토끼가 나와 활보했다던의 한 도로에서 야생 여우들을, LA의 한 경기장 주변에서는 코요테를 찍어 인스타그램에 올릴 수 있었다.
미국과 이란이 확전을 피하기 위해 스위스 채널을 통해 메시지를 교환하는 등 외교적 노력을 기울인 것으로 나타났다.
정부가 전공의와 전임의 근무 여부는 환자 정보 등이 담겨 있어 전적으로 수련병원 제공 자료에 의존할 수밖에 없다며 허위 정보 제출시 고발 등 조치키로 했다.
각 통신사들이 코로나19 확산을 막기 위해 스마트폰 개통에 ‘드라이브 스루’를 도입한 것도 판매에 긍정적인 영향을 미쳤다.
그래서 나는 신선함을 보여주려고 한다.
올림픽 정상 개최에 대한 대중의 우려와 비난 여론을 알고 있느냐는 질문에 이 회장은 "IOC도 여러 채널로 이야기를 듣고 있기 때문에 충분히 상황을 인지하고 있다"고 답했다.
정부가 신종 코로나 바이러스 감염증 확산으로 자금난에 빠진 기업과 금융시장에 100조원의 긴급자금을 투입한다.
이스타항공 임직원 대량해고 사태 책임자로 지목돼 당 윤리감찰단 조사를 받던 이상직 더불어민주당 의원이 24일 오후 국회 소통관에서 탈당 기자회견을 하고 있다.
강 장관은 “대법원이 (당시) 외교부가 제대로 재량권을 행사하지 않았다.
이번 인수로 총 16대를 보유하게 됐다.
우리는 지금 분명 완전한 통제 상태에 있지 않다”고 답했다.
탄탄한 근육이 다져진 몸을 스케치할 때는 ‘내가 살아있는 다비드상을 그리고 있는 것은 아닌가’하는 착각이 들 정도였다.
CNN 등 외신들은 “‘21세기 차르(황제)’ 푸틴의 종신집권이 가능해졌다”고 일제히 전했다.
발동 당시 코스피200 선물 가격은 전 거래일 종가 대비 7.21% 하락했다.
이를 위반할 경우 500달러의 벌금을 물게 된다.
코로나19로 인한 국내 첫 사망자는 지난 20일 사망한 63세 남성이다.
일부 카운티는 현장투표 종료 이후나 다음날 아침 개표 작업에 돌입할 계획이어서 개표는 더욱 늦어질 수 있다.
이런 사전흥행이 가능한 이유는 글로벌 시장에서 LCK라는 브랜드가 가진 영향력 때문이다.
오후 브리핑에서 나온 반대 목소리들은 앞에 잠깐 언급했던 공공 참여 재건축 자체에 대한 서울시의 반대 입장에 기인한 것인데요.
경제·인문사회연구회는 진정 내용에 대한 감찰을 벌여 지난 17일 임시 이사회를 열어 해임을 결정한 것으로 전해졌다.
특히 이번 공연은 전 멤버 승리가 클럽 ‘버닝썬’ 논란으로 탈퇴한 후 4인조로 재편한 빅뱅의 컴백 무대가 예정돼 있어 국내에서도 관심이 높았다.
그러나 오재일, 허경민 등 주축타자들이 부상으로 이탈한 지금은 이들의 공백을 무색케 하고 있다.
챔피언십을 제외한 나머지 6개 대회의 경우, 남자대회 총 상금은 8천만원, 여자대회는 7천만원이며 우승 상금은 각각 2천만원으로 한국여자프로골프(KLPGA) 2부 투어 수준이다.
경찰은 A 씨와 목격자 등을 상대로 정확한 사고 경위를 조사 중이다.
민주당은 트럼프 대통령의 선거 전술이 통하지 않을 것이라고 믿고 있다고도 했다.
계절이 오면 어김없이 당대 최고 스타의 캐럴 음반이 새롭게 나왔다.
FNC엔터테인먼트는 최근 씨엔블루 멤버 정용화, 강민혁, 이정신과 재계약을 체결했다고 21일 밝혔다.
현역 의원인 조·홍 공동대표를 주축으로 박근혜 전 대통령 복권(復權)을 내걸고 4월 총선에서 독자 노선을 걷겠다고 공언해왔다.
충북, 전북내륙, 경북, 경남내륙은 10~50㎜, 그 밖의 전국(서해5도 제외) 5~30㎜ 수준이 될 것으로 보인다.
선수들 다 같이 열심히 준비했는데"라며 말을 잇지 못했다.
고양시 관계자는 “강화된 방역대책 추진을 통해 시민들이 안심할 수 있도록 최선을 다하겠다”고 말했다.
걸어 다니면서 검사가 가능한 워크스루 검사소입니다.
빈말이 아니라 의미 있는 ‘행동’을 하면 미국과 마주앉을 수 있다는 뜻이다.
이달 23일 기자가 찾아간 경기 평택시 동삭로에 있는 쌍용차 평택 공장은 업황 악화로 잔뜩 짓눌려 있었다.
강경화 “美 대선 누가 돼도 소통채널 통해 지속 공조”
정부가 설치된 지 20~30년이 경과한 수도권 광역철도의 노후시설 개량사업을 추진한다.
‘이강세 대표 면전에서 김상조 청와대 정책실장에게 전화했다’는 의혹에 대해서도 “새빨간 거짓말”이라며 “전화하면 김영란법 위반이다.
상향등을 유지하는 ▲DS 매트릭스 LED 비전 헤드램프, 자율주행기술 레벨2 수준의 주행 경험을 제공하는 ▲DS 드라이브 어시스트, 충돌 위험시 위험 경고 및 스스로 제동해 사고를 예방하거나 피해를 최소화하는 ▲액티브 세이프티 브레이크 등 첨단 주행보조 시스템을 두루 갖췄다.
동료들의 만류로 큰 충돌 없이 상황이 끝났고, 후반 시작 전 손흥민이 요리스에게 먼저 다가가 화해를 했다.
두루뭉술하게 미래를 보장하는 것을 들면 함정에 빠지는 것"이라며 "보험사가 우리의 보험이 아니라 우리가 보험사의 보험이 되는 것"이라고 밝혔다.
또 무거운 물건을 드는 사람의 팔 구실을 하는 목 근육과 무게를 버티는 다리 근육이 현저히 커졌다.
사진 속 ‘돼지슈퍼’는 기생충에서 기우(최우식)가 친구 민혁(박서준)으로부터 고액 과외 제안을 받게 되는 장소로 등장한 곳입니다.
미래통합당 김종인 총괄선거대책위원장이 “(정부는) 재정긴급명령권을 발동해서 재원을 확보하고 어려운 경제 상황을 극복하는 데 활용해야 한다”고 재차 촉구했다.
민생당은 18일 최고위원회의에서 비례연합정당 참여를 당론으로 추인할 예정이다.
향후 계획에 대해 "어떤 길을 선택하든 큰 변화를 위한 새로운 모색과 전환은 불가피하다"며 "시간이 촉박하겠지만 국민과 소통하고 의견을 수렴하겠다"고 했다.
은 로맨스 장인 지현우(차강우 역)의 컴백으로 기대를 모으고 있다.
거대 자산운용사와 은행 등 금융기업들이 천문학적 규모에 이르는 ‘금융 수단’을 활용해 실물부문 법인기업들의 탈석탄 행동을 실제로 끌어낸다면 기후행동에서 극적인 전환점이 마련될 수 있다.
이 나라에서 기업 못하겠다며 해외로 탈출하는 기업인이 없었다.
전남 목포 부동산 투기 의혹을 받고 있는 손혜원 전 국회의원에 대한 법원의 첫 판단이 12일 나온다.
그렇개 한 해, 두 해를 보냈지만 4개 사의 단순 합보다 시너지가 안 났었습니다.
한국 외교관의 성추행 문제는 한국 정부가 주도하거나 개입한 일본군 ‘위안부’ 문제와 같은 ‘국가 범죄’가 아닙니다.
이 의사 역시 발병 전 2주 이내에 해외 여행을 다녀온 적이 없으며 중국에서 온 사람과 접촉한 적도 없는 것으로 알려졌다.
그러면서 "그나저나 난 언제까지 이렇게 입덧 지옥에서 사는 거야?
경남의 한 건축자재 생산업체에서 액화천연가스(LPG) 폭발 사고가 발생해 2명이 숨지고 2명이 크게 다쳤다.
도규상 경제정책비서관 후임으로 오는 이 내정자는 서울 경신고, 서울대 경제학과 출신이다.
미국·영국 등 글로벌 음악 산업 중심국에서는 이러한 변화가 일시적인 복고 유행이나 추억에 젖은 중·노년층의 구매 증가에 따른 현상이 아니라고 분석했다.
학생과 교직원, 가족, 지인 등 접촉자를 포함해 533명에 대해 검사를 진행한 결과 최초 확진자를 제외하고 양성 17명, 음성 382명, 나머지는 검사를 진행 중이다.
중앙에는 타공처리가 된 거대한 직사각형 영역이 제공되는데, 이 부분은 마이크다.
씨게이트는 HDD, SSD를 비롯한 스토리지 제조사라는 인식이 강했지만 수년 전부터 데이터 활용과 관련한 보고서를 지속 발간하며 영역 확장을 노리고 있다.
정부는 1일 환자를 경증·중등도·중증·최중증 4단계로 나눠 경증 환자는 연수원 같은 생활치료센터에 집단 격리하고 중증 환자 위주로 병실을 운영하겠다고 한다.
협의회장인 송하진 전북지사는 “어려운 여건에서도 정부의 집합금지명령에 따라 영업을 중단해 경제적으로 어려워하는 사업주들의 절박한 호소를 외면하면 안된다.
이재명 경기도지사가 1일 오전 경기도 수원시 도청오거리에서 열린 희망2021나눔캠페인 출범식 및 사랑의온도탑 제막식에 참석해 축사를 하고 있다.
그는 요즘 거의 매일 스키를 타며 가는 겨울을 아쉬워하고 있다.
추교성 감독이 이끄는 여자대표팀은 27일 포르투갈 곤도마르에서 열린 국제탁구연맹(ITTF) 도쿄올림픽 세계단체 예선전 2라운드 토너먼트 패자부활 결승전에서 막내 신유빈(수원 청명중)과 최효주(삼성생명), 이은혜(대한항공) 등이 나서 프랑스를 3-1로 물리쳤다.
이어 “지난 시즌 토트넘의 사상 첫 유럽축구연맹(UEFA) 챔피언스리그 결승 진출에 기여했고, 모든 공식 경기에서 20골을 넣었다”면서 “올 시즌 부상 이탈에도 9골8도움으로 상승세를 타고 있다”고 전했다.
발열이나 기침 등의 증상이 없던 후지나미는 25일까지 평소처럼 훈련에 참가했다.
현재 잉글랜드 축구계 최고 ‘스타’인 해리 케인(27)도 비슷한 처지다.
박애리는 제작진과의 인터뷰에서 "어머님 덕분에 새로운 나를 찾아가는 즐거움을 알게 됐다"라며 고마워했다.
프로그램에 출연했던 장민호는 부상 투혼 끝에 기적처럼 아버지 기일에 최종 우승을 거머쥐었다.
이후 경남 양산을로 출마지를 옮겼지만, 공천에서 탈락했다.
전날 홍콩 증시에서 장중 344% 급등한 넥스트디지털은 이날도 기록적인 폭등세를 이어가고 있다.
장모님은 "나도 혼자 세워놓고 나오는데 마음이 아팠다.
경남 양산시갑의 김성훈 예비후보는 이날 "적합도 조사 한번 안 해보고 전략 공천하는 게 말이 되느냐"며 "당에서 이렇게 명분 없이 나오면 무소속 출마하겠다"고 했다.
하지만 서폴드는 7이닝 동안 9개의 안타와 4개의 볼넷을 내주고 6실점(4자책점)하며 무너졌다.
이번 선거엔 35개 정당이 등록함에 따라 비례투표용지 길이가 48.1㎝에 달해 손 개표가 실시됐는데요.
신 전 사무관은 "부총리의 지시에 반하는 보고서인 만큼 다시 쓰라는 지시가 내려와 재보고를 준비 중에 추가경정예산(추경)이 결정됐다"며 "세계잉여금이 추경 재원으로 쓰이게 되면서 보고서 자체가 없던 일이 됐다"고 했다.
한류 문화산업과 케이팝 시스템의 미적 테크닉이 수려하게 구현된 방탄소년단 멤버들의 매력은 그들 음악의 인기만큼이나 세계의 시선을 강타하고 있다.
우수한 기술력과 최고의 품질을 기반으로 독일 3대 명차 브랜드를 비롯한 전 세계 46개 완성차 브랜드 320여 개 차종에 신차용 타이어를 공급중이다.
예컨대 중학교 1학년은 자유학년제인데, 진로탐색 등과 관련한 콘텐츠가 별로 없어 국어·영어·수학 중심으로만 흐를 가능성이 크다는 것이다.
국책연구기관에서 주택가격을 연구하는 한 연구원은 “시장이 불안정할수록 케이비나 한국감정원, 실거래 자료의 갭이 커질 수밖에 없다”고 말했다.
미 테네시주에서 대형 농장을 운영하는 지미 토시(70)도 로이터와의 인터뷰에서 “총기 소유와 세금 인하 등 트럼프 대통령의 정책 대부분에 동의하지만 ‘거짓말쟁이’가 공화당의 장기적 건전성을 위협하는 건 참을 수 없다”며 “트럼프가 사라질 때까지 선거에서 공화당 후보를 지지하지 않기로 결정했다”고 밝혔다.
월평균 8회 이상의 조사 일정 가운데 석·박사급 전문인력이 주관하는 현장조사에 팀당 1~2명 참가할 수 있고, 연간 160시간 이상 참가하면 수료증도 받을 수 있다.
삼성SDS·LG CNS·SKC&C 등 대기업 3곳이 국내 IT 구축 시장을 독식하다시피 하자 공공 부문 프로젝트에서만큼은 이를 막고, 중소·중견 IT기업을 육성하겠다는 게 명분이었다.
그러던 어느 날 마을에 살인 사건이 벌어졌고, 광수대와 황팀장이 내려왔다.
제품 무게가 무거울수록 올라가는 배송요금은 업체마다 제시하는 가격이 다르기 때문이다.
이용 대상자는 확진자의 접촉자, 대구·경북을 방문한 뒤 이상 증상이 있는 시민이며, 운영 시간은 오전 8시부터~밤 10시까지다.
리봉춘은 2011년 4월 소장 승진자로 전후방군단장 중 유일하게 연임하고 있다.
지난 14일 신종 코로나바이러스 감염증(코로나19) 대응 지역거점병원인 대구 중구 계명대 대구동산병원에서 격리병동 근무를 앞둔 의료진이 보호장비를 착용하고 있다.
앞서 열린 기자회견에서 김 위원장은 “삼성의 문제가 아닌 우리 기업 전반의 윤리경영 차원에서 들여다볼 것”이라고 예고했다.
온라인 강의 플랫폼 클래스101은 시간과 장소에 구애받지 않는 다양한 강의를 제공한다.
김 장관은 23일 국회 국토교통위원회 국정감사에서 박상혁 더불어민주당 의원이 월세에 대한 세액공제를 확대하는 방안을 제시하자 “세액공제 등을 통해 세입자의 부담을 덜어주는 방안에 대해 공감한다”며 “이 문제에 대해서는 재정당국과 협의가 필요한 사안인 만큼 협의하도록 하겠다”고 말했다.
김 의원은 “당헌·당규의 수호자가 되어야 할 최고위가 당헌·당규의 파괴자가 됐다”며 “양심이 있다면 그 자리에서 물러나야 하고, 그 행위가 정당하다고 판단한다면 법치를 무시하는 우파 전체주의 세력임을 스스로 인정하는 것”이라고 했다.
늘어나는 환자들을 치료·관리하기에는 의료진이 부족해 은퇴한 의사를 다시 채용할 방침이다.
격리 중인 환자는 전날보다 77명 줄어든 1654명이다.
잠깐 차에 타서 이야기를 나눈 것일 뿐”이라며 혐의를 전면 부인하고 있는 것으로 전해졌다.
그러면서 “소상공인·자영업자부터 중소·중견기업까지 긴급자금을 충분히, 필요한 업체에 적기 지원되도록 노력하겠다”고 했다.
선수들이 컨디션만 더 끌어올리면 충분히 우승을 바라볼 수 있다”고 말했다.
다만 정부 측에선 민간거래에 적극적으로 개입할 수 있는 명시적 권한이 없는 만큼 항공산업에 대한 범부처 차원의 고용자금 지원에 주력할 것으로 보인다.
올 시즌 두산은 불안한 불펜 탓에 고전하는 일이 잦았다.
미국 골프채널 등 해외 언론도 이경훈의 교통사고와 출전 배경을 전했다.
코로나19로 인해 사회적 거리 두기를 실시하여 소규모로 열리고, 국학원 유튜브 채널과 체인지TV를 통해 생중계 한다.
중국 CDC 수석전문가 "백신 효능 1~3년 유지 기대"
정부와 전국 지방자치단체들은 25일부터 전국 공공주택에서 투명 페트병을 다른 플라스틱들과 분리해 배출하도록 의무화했다.
윤리적 흠결이 드러나면 평판에 상처를 주게 되고 결국 기업의 생산성, 소비, 투자에 부정적 영향을 미쳐 기업 가치 감소로 이어진다는 뜻이다.
북한이 개성 남북 공동연락사무소 폭파 이틀 전에 해외 친북 단체들에 폭파 계획을 사전 통보한 것으로 보이는 정황이 확인됐다.
이에 따라 당장 이달 전체 수출도 반등이 쉽지 않을 것이란 관측이 나온다.
권 의원은 이날 자신의 페이스북에 “코로나 공포 뚫고, 석달간 600만명 룸살롱서 놀았다”는 제목의 <조선일보> 기사를 공유하며 ‘600만 룸살롱 접대, 조직문화 개선 어림없다' 제목의 글을 올렸다.
정말 안타깝고 국민께 송구하다”며 “그러나 국민의힘 지도부와 모든 의원과 위원장, 그리고 당원까지 온 힘으로 저항해주길 바란다”고 덧붙였다.
하루 중에도 오전 4시께 가장 낮고 오후 4~6시에 가장 높은데 최저점과 최고점 사이 편차는 보통 0.5도 안팎이라고 한다.
일본 시장조사 업체 야노경제연구소에 따르면 일본의 슈카쓰 관련 시장 규모는 연간 5조엔(약 54조원)에 이른다.
선생님이 크게 소리내지 않고 각별히 정성을 쏟은 일들은 대부분 그런 것들이었다.
한편 고아성은 영화 ‘삼진그룹 영어토익반’(감독 이종필) 촬영을 마치고 개봉을 앞두고 있다.
‘검찰이 지난해부터 문재인 대통령 탄핵을 위한 밑자락을 깔았다’는 조국 전 법무부장관의 주장에 김근식 경남대 교수는 9일 “정말이지 답이 없는 과대망상이다”고 평가했다.
내용의 대부분은 조작, 편집된 것"이라며 원본 파일을 함께 공개했다.
순천만국가정원은 생태계의 보고이자 세계 5대 연안습지인 순천만습지에서 도시 방향으로 5km 거리에 생태계 완충지대로 조성됐다.
지난해 열여덟 분의 4·3생존 수형인들이 4·3 군사재판의 부당성을 주장하며 제기한 재심재판과 형사보상 재판에서 모두 승소했고, 제주지방법원 201호 법정에서 “우리는 이제 죄 없는 사람이다”라는 환호성이 터져 나왔습니다.
최신 인포테인먼트 시스템은 NFC 페이링과 애플 카플레이, 안도로이드 오토 등을 지원한다.
호텔 측은 아베 측으로부터 차액을 수령한 것을 보여주는 영수증을 작성해, 아베 전 총리 측에 전달했다는 입장이며, 특수부도 영수증의 존재를 파악했다고 신문은 전했다.
경찰청은 정부가 이 같은 내용의 치안감 보직 인사를 단행했다고 5일 밝혔다.
미래도약팀은 대구시의 5+1(의료, 미래형 자동차, 물, 에너지, 로봇, 정보통신기술·ICT 융합) 미래 신산업에 집중한다.
친모의 상태가 괜찮다고 판단되면 계부와 마찬가지로 조사를 진행할 계획이다”며 “2차 조사를 벌이고 있는 계부에 대해서는 사실관계 파악 후 48시간 내 구속영장 신청 여부를 판단하게 된다”고 말했다.
국제금융센터는 세계보건기구(WHO)가 이번 주에 추가 발표에 나설 수도 있으며 27일로 예정된 말레이시아를 비롯해 주요국들이 코로나19 방어 및 경기부양 대책을 발표할 것이라고 예측했다.
한편 긴급재난지원금이 어떤 형태로 가장 많이 사용되었냐는 질문에는 신용·체크카드라는 응답이 749명 중 64.3%(479명)로 가장 많았다.
해안도로를 따라 들어선 음식점 테라스에는 광안리 바다를 바라보며 휴식을 취하는 이들로 가득찼다.
윤 의원은 이날 오후 페이스북에 올린 글에서 “남북 공동연락사무소가 폭파된 시간은 16일 오후 2시50분이었다.
증상이 나타날 때에만 작동하고 그렇지 않을 때는 꺼지는 장비가 곧 나올 것으로 보인다.
앞서 여자프로농구(WKBL)를 시작으로 남자 프로농구(KBL), 프로배구 등은 리그 중단을 결정하기 전 무관중으로 경기를 진행하기도 했다.
이 매체는 '무리뉴 감독은 휴식기를 활용해 라이프치히와의 경기를 준비했다.
메인넷은 블록체인 서비스를 제공하기 위한 네트워크를 의미한다.
이 최고위원은 "서너 번 패배한 보수에게 필요한 것은 기획을 잘 하는 것"이라며 "보수가 전통적으로 승리하기 위한 방정식이 무너졌다.
중국 언론이 미국의 진정한 경쟁상대는 중국이 아닌 신종 코로나바이러스 감염증(코로나19) 임이 2020년 미 대선을 통해 확인됐다고 주장했다.
강한 야망을 바탕으로 유중건설의 이사직을 거머쥔 김서진 역할은 신성록이 맡았다.
국회 국토교통위 민주당 간사인 조응천 의원은 국회 부동산 비공개 당정 협의에서 “주택 공급은 지금 결정되더라도 내일 바로 공급되는 것이 아니다”라며 “범정부적 TF를 만들어 안정적이고 장기적으로 공급되게 하자는 방침을 정했다”고 언급했다.
도리주카 라멘은 닭고기 중화 라멘이라는 뜻으로 담백한 국물 안에 면발이 들어있고 그 위에 닭고기, 튀김, 김을 얹어 먹는다.
왜냐하면 고인의 명예와도 관계되는 문제라서 함부로 예단해서 답변하기 어렵다”고 말했다.
당시에는 ‘어떻게 하면 불이 났을 때 사람들이 잘 대피할 수 있을까?’
재판부 결정으로 유섬나(53), 유상나(51), 유혁기(41)씨가 물어야 할 배상액은 각각 571억원, 572억원, 557억원 등 모두 1700억원이다.
장애인과 이주노동자에 대한 혐오로 여러번 지적당했던 기안84의 웹툰이 이번에는 여성 혐오로 비판받았다.
광화문 일대를 뒤덮은 ‘광복절 집회’ 관련, 경찰이 별도의 수사팀을 꾸려 단체 주최측과 집회 참가자를 수사하기로 결정했다.
A씨는 이 사건 사고 후 15시간 정도 지나 경찰에 자수한 것으로 조사됐다.
일례로 한국감정원이 발표한 올해 상반기 전국 상업시설 투자수익률은 2.26~2.72% 선으로, 1년으로 환산할 시 예적금 상품이 제공하는 금리보다 2배 가량 높은 것으로 나타났다.
온조왕이 마셨던 샘물이라는 전설이 붙어있는 이 우물터는 역사성과 영험함으로 인해 찾는 이들이 적지 않다.
이러한 시장에서 4년 차 뷰티 스타트업의 성장이 돋보인다.
프로그램 기획 의도에 대해 정 PD는 "제목에서 나와 있듯이 고양이 예능이다.
학사 학위 취득과 동시에 다양한 자격증을 취득할 수 있으며, 온·오프라인 병행 수업으로 직장인들도 효율적으로 학습할 수 있다.
한편, 유명 영화 미술감독 조상경과 2007년 이혼한 오만석은 동료 여배우 조안과 공개 연애를 하기도 했지만 결별했다.
입주를 앞두고 모자란 자금을 구하기 위해 주변에 수소문을 하고 있지만 쉽지 않다.
최문순 강원지사는 남북관계 경색이 이어지던 2017년 중국 쿤밍에서 열린 아리스포츠컵 축구대회에 참가, 북한 문웅 425체육단장을 만나 평창올림픽 참가를 요청하는 등 북한의 올림픽 참가에 다리 역할을 했다는 평가를 받고 있다.
금 의원은 전날 민주당 의원총회에 앞서 기자들과 만나 "이번 총선을 '조국 수호' 선거로 치를 수는 없다"며 "우리 당을 위해 제가 막아내야 한다"고 말했다.
오히려 선거에 대한 관심이 싹 떨어지고, 이 판국에 선거 얘기하는 사람 못 봤다.
김 전 회장은 “A 변호사로부터 ‘남부지검 라임 사건 책임자와 얘기 끝났다’ ‘여당 정치인들과 청와대 강기정 수석을 잡아주면 윤석열 보고 후 조사 끝나고 보석으로 재판받게 해주겠다’는 등의 얘기를 들었다”고 했다.
충청남도 아산에서 1남 2녀 중 막내이자, 종갓집의 장손으로 태어난 안상태는 엄격한 아버지 밑에서 소심하고 내성적인 성격으로 자랐다는데.
이는 단기·아파트 장기일반 등록임대주택은 임대의무기간 종료 날 자동말소된다는 ‘민간임대주택특별법’ 개정안이 지난달 18일부터 시행됐기 때문이다.
셋째, 남북 관계의 교착 상태를 돌파하겠습니다.
가 일본 내 일부 공장의 가동을 멈추긴 했지만, 이는 전체의 3%에 불과했다.
그는 횡령 사건과 관련해 수사를 받던 중 잠적했다.
이 법으로 청각장애가 있는 농인들은 동등한 정보제공의 권리를 사회에 요구하고 받을 수 있게 된 것이다.
연합뉴스 요양원 및 요양병원에서 코로나19 집단 감염이 잇따르고 있는 가운데, 요양원에서 생활하는 어르신 가운데 1인실을 사용하는 경우는 3.3%에 불과한 것으로 나타났다.
게다가 WHO는 ‘팬데믹’(Pandemic·세계적 대유행) 선언을 주저하다가 감염자 수 12만명을 넘겨서야 팬데믹 선언(3월11일)을 하고, 발병 초기부터 국경 봉쇄가 질병 유입을 차단하지 않는다며 중국에 대한 각국의 입국 금지 조치를 비판해 왔다.
비가 와서 돈을 못 받고 퇴근한 적이 한 두번이 아니다.
미르25는 경기도 용인의 양조장 술샘이 만드는 증류식소주다.
소송을 담당한 이병주 변호사는 “피청구인인 정부(환경부)의 답변을 7개월째 기다리고 있다.
일본 정부는 한국의 주민등록증과 비슷한 ‘마이넘버 카드’를 이용하면 온라인으로 특별 정액 급부금 신청서를 제출할 수 있도록 했다.
이 운동은 임대료를 낮춰주는 건물주에게 지역자원시설세·지방교육세·재산세 등 지방세를 감면해주는 것이다.
”국내 대응만으로 이 사태가 진정되기 어렵고, 의료진과 국민이 새로운 시스템에 적응하기 위한 시간을 확보하기 위해서라도 입국제한 조치는 여전히 유효하다“는 취지다.
이태원 관련 확진자는 서울이 10명으로 가장 많고 인천과 경기에서 1명씩 확진됐다.
정부 세종 신청사(조감도)는 세종시 어진동 중심행정타운 내에 연면적 13만4489m², 지하 3층∼지상 15층 규모로 조성된다.
이어 교황은 “(팬데믹으로) 고통받고 있는 많은 사람을 위해 결의안은 효과적이고 신속하게 이행돼야 한다”며 “안보리 결의안이 미래의 평화를 위한 첫 발이 되길 기대한다”고 강조했다.
지난달 27일부터 유튜브에서 공개한 웹 예능 ‘몬스타엑스의 투턱베베와의 하루’가 그 무대다.
지난달 기상청은 을 하면서 북극진동이 양의 지수를 유지하고 성층권 진동이 서풍 편차를 보여 기온 상승을 가리키지만 북극해빙 상태와 라니냐, 시베리아 눈덮임 등은 기온 하강을 예고해 서로 상쇄하는 효과를 보인다고 분석했다.
도널드 트럼프(왼쪽) 미국 대통령과 버니 샌더스 상원의원.
DB 이상범 감독이 2쿼터 종료 후 심판의 판정에 강하게 어필하고 있다.
유럽 내 코로나19 사망자 역시 이탈리아가 2978명으로 가장 많고, Δ스페인 638명 Δ프랑스 264명 Δ영국 104명 Δ네덜란드 58명 Δ스위스 33명 Δ독일 28명 Δ벨기에·산마리노 각 14명 Δ스웨덴 10명 등의 순이다.
디지털/ICT 분야는 다양성과 전문성을 확보하기 위해 ICT 특성화고 졸업예정자 채용, 삼성청년소프트웨어아카데미(SSAFY) 특별전형을 함께 진행한다.
◇ 바이러스 끊임없이 변해 전파 경로 추적 어려워 : 박쥐를 연구하는 완다 마코터 남아프리카공화국 프레토리아대학 연구원은 SCMP에 “코로나19 바이러스가 이미 사라졌을 수도 있고, 최초 숙주인 동물 안에서 돌고 있지 않을 수도 있다”고 지적했다.
코로나19 확진자가 급증하는 뉴욕 등지에서는 병원마다 의료진이 마스크 등 최소한의 보호장비조차 구할 수 없다며 아우성을 치는 상황.
한때의 시민단체는 시민 없는 시민단체를 거쳐 신민단체로 떨어졌다.
서울시는 16일 “70대 서울시 거주자가 9월 16일 확진 판정을 받은 후 격리 치료 중 10월 14일 사망했다”며 “고인의 명복을 빌고 유가족에게 위로의 말씀을 드린다”고 밝혔다.
하지만 결석률은 10%도 안 됐다.
이처럼 중대형 수족관들은 돌고래 타기를 없애는 추세이지만, 거제씨월드 같은 체험형 수족관에서는 관람객에게 독점적으로 제공하는 프리미엄 체험 상품으로 둔갑해 쓰고 있다.
아베 신조 일본 총리가 사임을 결정한 가운데 니카이 도시히로(二階俊博) 자민당 간사장이 유력한 후임 총리 후보자들을 언급해 주목받고 있다.
그러나 당 공관위가 이날 오후부터 TK 지역 공천 면접을 하기로 했다가 시작 몇시간 전인 오전에 돌연 연기한 배경을 놓고 해석이 무성했다.
과거 정부 9년과 비교해 상승액 규모가 4.5배에 달한다는 주장이다.
이 가운데 현역 지역구 의원이 있는 곳은 21곳이다.
검찰이 공소 요지에서 “쇠사슬로 묶고 딸을 감금하거나, 뜨겁게 달군 프라이팬으로 지지는 등 학대했다”고 범행 과정을 말하자 부부는 고개를 떨궜다.
연구서 <미디어로 다시 보는 북한문학>을 낸 김성수 성균관대 교수가 31일 오후 서울 마포구 한겨레신문사에서 인터뷰를 하고 있다.
실효적인 준법감시제도를 갖춘 기업으로 인정된 건 1991년 이래 총 11개다.
트럼프 대통령은 틱톡이 사용자의 개인정보나 행동 패턴, 친구 관계, 연락처 등을 활용한다고 보고 있습니다.
그는 “나의 어리석음 때문에 내 가족의 건강을 위험에 빠트렸다.
그러나 그는 잠시 멈춰 가야 할 길을 가늠할지언정 그 여정을 멈추지 않았다.
'아티스트 100'과 '소셜 50'에서도 모두 1위를 차지했다.
언젠가 진출할 수도 있으니 잘 버티고 열심히 해라.’
상황이 이런데도 세계보건기구(WHO)는 이날 “세계 대유행(pandemic)은 아니며, 중국 정부가 잘 조치해 확산을 막고 있다”고 밝혀 빈축을 샀다.
특히 셀트리온헬스케어는 코로나19로 인해 병원 방문이 어려운 환자들이 집에서 직접 투여 가능한 램시마SC를 선호하는 경향이 높아져 처방이 지속적으로 증가할 것으로 기대하고 있다.
클래리베이트는 “학술정보 분석 AI인 코텔리스를 통해 조사한 결과 4월 8일 기준으로 185개의 회사, 연구소, 대학에서 156개의 약물을 개발 중”이라고 밝혔다.
이에 대해 윤 부위원장은 “공익위원이라 함은 학문적 성과가 있고 연구실적이 있는 사람들로 구성이 됐을 텐데, (그 분들이) 작년에 보인 모습은 기대를 저 버렸다.
지난 2018년 중견기업 대졸 신입사원 연봉 평균은 3282만원으로 조사됐다.
출범식에는 박원주 특허청장, 손병두 금융위원회 부위원장, 고준호 한국발명진흥회 상근부회장, KDB산업은행 등 7개 은행 대표와 신현준 한국신용정보원장 등 관계자 60여 명이 참석했다.
경북도교육청은 30일 “최근 초중고 학생 5만여명, 학부모 13만여명, 교원 1만2천여명, 행정직원 2400여명, 일반인 2700여명 등 20만3100여명을 상대로 모바일 설문조사를 해봤더니, 응답자의 71.4%인 14만5100여명이 4월6일 개학을 반대하는 것으로 나타났다”고 밝혔다.
지난주 블루제이스 스프링캠프에 합류한 류현진은 20일(한국시각) 첫 라이브피칭을 실시했다.
그는 몸 상태가 양호해 입원을 하지 않은 채 통원 치료 중이며 가족과 떨어져 생활하고 있다고 덧붙였다.
지난해 말부터 아이를 키우는 3040세대 여성 사이에 가장 화제인 그림책은 단연 계몽사 ‘디즈니 그림명작’ 전집이다.
한 언론의 조사결과 고등학생 응답자의 69%가 6·25전쟁이 대한민국의 ‘북침’으로 일어났다고 응답한 것이다.
직접 키커로 나선 고무열이 골키퍼를 속이고 득점에 성공, 강원이 리드를 잡았다.
날이 추워지면 다른 호흡기 질환도 늘어나기 때문에 적기에 치료를 받기 어려울 수 있다.”
한편 tvN 토일드라마 ‘사이코지만 괜찮아’은 버거운 삶의 무게로 사랑을 거부하는 정신 병동 보호사 문강태와 태생적 결함으로 사랑을 모르는 동화 작가 고문영이 서로의 상처를 보듬고 치유해 나가는 로맨틱 코미디물이다.
잇몸병과 충치 다음으로 신경 써야 할 부분은 바로 혀 위생이다.
김두관 의원은 4일 KBS 라디오 ‘김경래의 최강시사’와의 인터뷰에서 “금 전 의원은 지역위원회의 후보 선출 과정에서 강선우 의원한테 패배를 해서 어떻게 보면 매우 큰 정치적 책임을 진 것”이라며 “당헌당규에는 책임을 묻게끔 되어 있어서 일반적 국민들 눈높이하고 당헌당규가 규정하고 있는 거에서 (다른 것에) 좀 안타까움이 있고, 많이 아쉽다”고 밝혔다.
그러나 농업·산업계를 중심으로 맞대응을 자제하자는 신중론도 만만치 않다.
타자가 타석에 들어설 때 테마송을 켜거나 타자의 이름을 외치는 관중 소리와 응원가를 재생하는 방법 등을 고려하고 있다.
이번에는 증가 속도가 더 빨라져 7개월 만에 100만 명이 늘었다.
다만 영외 회식이나 출장, 해외여행 등은 원칙적으로 금지된다.
대검찰청은 이날 오후 입장문을 통해 “윤 총장은 ‘라임 사건’ 수사 전반에 대하여 수차례 철저한 수사를 지시했다”며 “특히, ‘야권 관련 정치인 의혹’은 그 내용을 보고받은 후 철저한 수사를 지시했고 이에 따라 현재도 수사 진행중에 있는 사안”이라고 밝혔다.
하지만 AFC 측은 '대회 재개'의 가능성도 남겨뒀다.
평소 몸매 관리에 대해서는 “최근에 찾은 식이요법이 있다”라고 말하며 “건강하게 두 끼를 챙겨 먹는 방법인데 무조건 굶는 게 아니라 좋다.
'MAP OF THE SOUL : 7'은 국내 주요 음원사이트의 실시간 차트 1위를 비롯한 차트 줄세우기, 공개 6시간 만에 중국 왕이뮤직 디지털 앨범 판매량 33만 장 돌파, 전 세계 91개 국가 및 지역 아이튠즈 '톱 앨범' 1위, 발매 당일 265만 장 이상 판매 등 컴백 첫 날부터 전무후무한 기록들을 써내려가고 있다.
다른 반려인들을 보니 마음이 조금 놓이긴 했지만, 우리 마음 한구석엔 이 시간이 영원하지 않다는 불안감이 자리 잡고 있었다.
또한 해당 사건에 대한 미온적인 대처나 은폐의혹에 대해서도 클린스포츠센터 및 경북체육회 등 관계기관의 감사 및 조사도 검토 중에 있다고 설명했다.
대우건설이 시공하는 대연비치 재건축 사업은 1374세대 대단지로 광안대교 전망과 우수한 접근성 등으로 시장의 기대가 크다.
한 20대 이용자는 "일일이 여러 쇼핑몰에 들어갈 필요 없이, 이곳에서 주문과 결제까지 마칠 수 있어 편리하다"고 만족감을 드러냈다.
시장에선 신혼부부나 생애최초 특공의 공급 비율을 늘리는 것보다는 소득 구간을 일부 인상하는 방안이 유력할 것으로 내다봤다.
감기 정도를 일으킬 뿐이던 인간 코로나바이러스는 1990년대까지 중요한 연구 대상이 되지 않아 연구물도 많이 축적되지 않았고, 그래서 전에 없던 신종 바이러스에 관해 아직 아는 게 많지 않은 것이라 짐작해볼 뿐이다.
이어 FT는 한국의 삼성전자 반도체 공장의 생산이 중단될 경우 글로벌 반도체 시장도 혼란에 빠질 것이라고 내다봤다.
업계에서는 이들 오피스텔의 인기 요인으로 삶의 질과 편의성을 중시하는 싱글슈머의 특징을 마케팅 포인트로 활용한 것이 주효했다고 보고 있다.
미국 정부가 한국 정부의 남북관계 개선 노력을 “전폭적”으로 지지한다고 밝힌 것도 눈에 띈다.
짬뽕이나 삼계탕, 탕수육 같은 요리도 맛볼 수 있다.
또 위기 탈출을 위해 더욱 똘똘 뭉쳤다.
작년 5학년 때도 영화를 만들어보았기 때문에 먼저 되돌아보는 시간을 가졌다.
"합방 조인에 도장 찍은 내가 여기에 도장 찍는다고 누가 믿겠는가."
김 대표는 섭섭 작가에게 "이번 주 내로 해보자.
즉, 대부분 관련 예산안이 국회를 통과하는 직후에 신청 창구를 열게 된다.
토트넘은 공식적으로 '수 주'라고 했다.
이어 “교회의 회복이 국가적으로도 중요한 지점”이라며 “방역당국의 비대면 예배 권고를 받아들일 것”이라고 강조했다.
코로나19로 국내여행에 관심이 높아진 이때가 어촌으로 관광객의 발길을 돌리게 만들 수 있는 절호의 기회이다.
정 교수와 안 교수, 이용구 법무부 차관 3명의 공통 기피신청 사유는 법무부 검찰개혁위원회 활동이 포함됐다.
일단 고객이 자동차 수리 접수를 하면 어디가 문제인지, 특정 현상이 언제 일어났는지 자세하게 문진을 하죠.
역동적이면서도 독보적인 아우라를 지닌 배우 김우빈과 당당하고 세련된 매력의 배우 한소희의 이미지가 새로운 브랜드 방향성과 잘 부합해 새 모델로 기용하게 되었다고 전했다.
먼저 고객님들께서 알콜솜이나 소독제를 찾으시는 경우가 많습니다.”
앞서 경기남부청 과수대는 이날 오전 9시10분부터 요원 13명을 투입, 채 등을 이용해 잔해물을 건져 올리는 것으로 수색을 펼쳤다.
은행은 저금리 기조로 예금과 대출을 통한 예대 마진 수익을 확대하기 어려운 상황이지만 증권 계열사는 동학 개미로 대표되는 개인투자자들의 주식 투자 열풍으로 수수료 이익이 늘었다.
울산시와 방역 당국은 이들 확진자를 모두 울산대병원에 입원시키고, 이들이 머물던 시설과 장소의 방역소독과 심층 역학조사, 접촉자 동선 파악 등에 주력하고 있다.
재판부는 “항암치료로 심각한 상황이라고 진단을 받았기에 짧은 시간 내에 (소환)할 수는 없다”며 “(증인채택을) 취소한다”고 밝혔다.
이때 신입생들은 김수미의 설명에 넋을 놓고 있었고, "벌써 시작한 거다"라는 말에 화들짝 놀라는 모습을 보였다.
정 씨는 “지역마다 차이는 있겠지만 지인들이 접속지연과 같은 오류를 한 번쯤은 경험하고 있다”고 말했다.
하만 부문(전장)도 유럽 내 공장 이전 문제로 대규모 비용이 발생하며 1900억 원의 적자를 본 것으로 집계됐다.
자연재해가 아닌 감염병으로 인해 특별재난지역이 선포되기는 처음이다.
그런데 사람들이 따릉이 타는 즐거움을 잘 모르는 것 같다.
이 말을 전해들은 킬러는 청부살인을 결심하게 됐고, A씨는 권씨에게 "킬러가 내일 박씨를 살해할 것"이라는 말을 전했다고 한다.
특히 유승준이 애초 신청했던 재외동포 비자(F-4)를 둘러싼 해석이 분분하다.
알리를 비롯해 판다, 고릴라, 앵무새, 독수리, 햄스터 등 각종 동물은 영화의 또다른 주역이다.
서 검사는 2018년 검찰 내 성추행 사건을 폭로하며 ‘미투(Me too: 나도 당했다)’ 운동의 출발점이 된 상징적 인물이다.
조사 대상자 중 2017~2019년 사이 집을 샀다는 사람은 11%, 이들 중 85%가 아파트를 샀다.
한 손으로 덤벨을 들어 타노스처럼 쉽게 깨뜨릴 수 있을 것 같다.
바다수영은 이호테우, 삼양해수욕장, 함덕해수욕장에서 허리에 부이를 묶고 1~2km 정도 한다.
장르를 가리지 않는 위너의 음악 스펙트럼, 네 멤버의 개성과 역량이 위너로 뭉쳤을 때 이뤄지는 시너지를 팬들은 앞선 콘서트를 통해 이미 확인했다.
"지지정당 없다"는 유권자가 20%를 넘었다는 분석이다.
라임 사태 이면엔 이렇게 여의도 최고의 스타급 인물들이 핵심적인 역할을 했다.
추효주는 대학생임에도 불구하고 콜린 벨 감독이 이끄는 여자 국가대표팀에서 서서히 자리를 잡으며 자신의 존재감을 발휘하고 있다.
광주시 북구청은 첨단산업단지 2지구 안 완충녹지(6526.9㎡) 중 3965㎡(1119평)에 110면짜리 주차장을 짓는 공사를 하고 있다고 23일 밝혔다.
미국 대표 팝스타 저스틴 비버의 '야미(Yummy)'도 리치의 벽에 막혀 2위에 만족해야 했다.
그러나 믿음은 자꾸 무너졌고, 신뢰는 너무 쉽게 꺾여나갔다.
이어 '방송 3사 연기 대상'을 꿈꾸는 이찬원은 특별한 연기 한 수를 배웠고, 뮤지컬 경력이 있는 영탁은 연기력이 뛰어나다는 특급 칭찬을 받았다.
정은경 질병관리본부 중앙방역대책본부 본부장은 26일 오후 2시20분 충북 오송 질병관리본부에서 열린 코로나19 정례브리핑에서 이 같이 밝혔다.
이것이 맞다고 생각하십니까”라는 항의의 목소리가 터져 나왔다.
박종식 기자 ‘어디서 이런 체력이 나올까’ 싶은데 이들은 “체력이 되니까 하는 것”이라며 대수롭지 않게 반응했다.
당장 여당은 야당의 ‘법사위원장’ 요구에 난색을 표하고 있다.
지난 5일 개원한 21대 국회의 원 구성 법정기한은 지난 8일이었다.
기성용의 FC서울 복귀 시도는 “선의”라는 말처럼 친정 서울과 팬들에 대한 애정에서 시작됐다.
문제는 이런 걸 진짜 들어야 할 사람은 여기 오지 않는 데 있죠.”
유은혜 교육부 장관은 17일 오후 정부서울청사에서 열린 브리핑에서 "전국의 어린이집과 유치원·초·중·고·특수학교의 개학일을 3월 23일에서 4월 6일로 2주 추가 연기한다"고 밝혔다.
업계에 따르면 역대 국내 대기업 사외이사 중 1990년 대생은 처음인 것으로 알려졌다.
‘재화장’이 최선이지만 화장시설이 많지 않다.
이런 상황에서 '부산국제모터쇼'는 원래 예정했던 5월 28일 개막을 강행할 계획을 고수하고 있다.
또한 청와대 반부패비서관실 소속 경찰 파견 연락관은 2018년 2월 초순경 전국 경찰관서로부터 중요사건 수사 상황을 보고받는 부서가 아닌 경찰청 특수수사과 관리반장에게 ‘청와대 하달 첩보에 대한 수사 상황을 파악해서 보고해 달라’는 지시를 하였다.
파업이 일어났고, 해고자 3명이랑 현장에서 5명이 동조 단식을 했더니 회사가 다음날 공장을 폐쇄하더라고요.”
민주 "불필요한 긴장만 조성…코로나19 공동 대응 촉구"
중국 정부는 2008년 베이징 올림픽을 앞두고 미세먼지를 줄이기 위해 원료의약품 공장 가동을 중지시켜 전 세계 약품 공급에 큰 파장이 일었다.
한한령 철회에 대해선 “지속적인 소통을 희망한다”며 즉답을 피한 대신 “한국이 민감한 문제를 적절한 방식으로 처리해야 한다”며 기존의 사드(THAAD·고고도미사일방어체계) 철수 주장을 되풀이했다.
서울시는 어려운 시민을 위해 적극적인 재정에 나선다는 방침이기에 서 권한대행이 어떻게 돈을 끌어올 수 있을지가 관건이다.
특히 AP는 김정은 북한 국무위원장이 “미국 대선을 약 4주 앞두고 열린 열병식에서 미국에 대한 직접적인 비판을 피했다”고 분석했다.
이날 오후 1시께 기준으로 한국투자증권의 경쟁률은 68.78대 1로 가장 높았다.
이들은 “미국은 동맹국에 대한 최소한의 예의, 명분 없는 경제적 논리로 한미 동맹을 훼손시키고 있고 이로 인해 한국인 노동자 무급휴직이라는 초유의 사태가 발생해선 안된다”며 “우리는 월급을 받지 못해도 국민으로서 국가안보와 국민 안전을 위해 일을 해야 한다”고 강조했다.
이들의 내한 공연은 18~19일 서울 고척 스카이돔에서 이틀간 열린다.
처절하게 오열하는 손제혁, 그리고 박인규, 김윤기의 굳은 표정도 심상치 않은 사건을 암시하며 불안감을 고조시킨다.
해당 골프장 중심으로 20마일(약 32km) 이내 접근하면 면밀하게 모니터링을 시작해 10마일(약 16km) 이내면 경기 중단 시점으로 간주한다”고 설명했다.
권영찬 CP는 28일 오후 유튜브를 통해 생중계된 Mnet ‘보이스 코리아 2020’ 제작발표회에서 “‘보이스 코리아’는 오랜만에 하는 가창 프로그램이자 외모와 조건 보지 않고 오직 노래만 듣는 프로그램이기 때문에 실력 있고 절실한 참가자들이 많이 출연한다.
판매업자가 공적 판매처 이외로 마스크 3000장 이상을 판매하는 경우 다음날 정오까지 온라인시스템에 신고하는 방식이다.
홍석천 “과로로 패혈증 걸려 응급실行, 죽을 뻔 했다”
이 대표는 호남권 지방자치단체가 추진하는 뉴딜 사업을 높이 평가하며 지원을 아끼지 않겠다고 강조했다.
이미 한화는 45승3무95패 승률 0.321로 10위, SK는 50승1무92패 승률 0.352로 9위를 확정했다.
연세대는 7일부터 이틀간, 이화여대와 중앙대는 12일과 13일에 논술을 본다.
한편 다수의견을 냈던 박정화·민유숙·노정희·김상환·노태악 대법관은 보충의견을 통해 국회의 역할을 당부했다.
"‘검찰 개혁’이라는 프레임으로 경찰 공화국 초석 만들어"
그는 성매매가 이뤄졌던 이곳 1층에 주민들 전시회가 가능한 갤러리, 소통과 문화체험 등이 가능한 사랑방 역할을 하도록 주민공간을 만들었다.
살아 있는 것도, 꿈을 꾸는 것도 아닌 힘겨운 시간을 보냈다고.
그는 “요즘 잘나가는 빵집으로 사람들이 아침부터 몰려 빵값까지 올리는 원인을 없애야 한다.
유통업계는 매출감소로 울상을 짓고 있고 음식점이나 꽃가게 등 자영업자들도 한숨도 길어지고 있다.
이제는 게시물 제목과 닉네임만 봐도 사기인지 아닌지 파악할 수 있을 정도라고 한다.
무엇보다 사료에 강한 집착을 보이는 ‘끼’는 보호자 외에 누구든 밥그릇을 건들려고 하면 180도 돌변한다고 해 더욱 심각성이 느껴진다.
친환경 미래 모빌리티의 경우, 전기차 113만대, 수소차 20만대를 보급하고, 노후 경유차 116만대 조기 폐차를 지원한다고 하는데, 2019년 기준 우리나라 차량등록 대수가 2344만대이다.
대구의료원은 “대구지역 최초 코로나19 확진자이자 가장 오래 코로나19로 입원 치료 중이던 31번 환자가 지난 24일 퇴원했다”고 26일 밝혔다.
그 안의 24개 대형 수조에서 장어 치어부터 곧 출하를 앞둔 성어까지 다양한 장어가 자라고 있다.
탐방객들은 그동안 종이 스탬프북인 ‘평화누리길 패스포트’를 들고 평화누리길을 걸으며 각 코스 시·종점에 비치된 스탬프 도장을 일일이 찍고, 코스별 인증사진을 평화누리길 관리자에게 보내야만 ‘종주 인증’을 받을 수 있었다.
이 같은 사실이 알려지자 김재민 대표는 홈페이지에 올린 사죄의 글에서 “이번 일은 고객과 직원 모두의 믿음을 저버릴 수 있는, 결코 일어날 수 없는 일이었다”며 “송추가마골을 신뢰하고 사랑해 준 고객 여러분께 심려를 끼친 점 머리 숙여 깊이 사죄한다”고 했다.
시신경이 손상된 사람에게 시각을 제공하기 위해 눈과 망막을 통해 거치지 않고 카메라와 전송장치, 뇌 임플란트를 통해 전자적 신호로 이미지를 재현하는 기술이다.
짜릿한 쾌감을 선사하는 뮤직비디오도 팬들의 뜨거운 사랑을 받고 있다.
미군에는 제로니모라 이름 붙인 군부대와 해군함정이 있다.
할매 아프면 안 된다고 약 주는 사람도 있고.”
전 여친을 살해한 후 시신을 마대자루에 넣어 경인아라뱃길에 버린 20대 남성 A씨와 공범인 현 여자친구 B씨가 27일 오후 구속영장실질심사를 위해 인천지방법원으로 들어가고 있다.
단지 내부에는 옥상정원을 비롯해 주민공동이용시설인 작은도서관을 마련, 여유로운 주차가 가능한 2.5m 광폭주차장(일부)도 제공해 선호도를 높였다.
현재 검찰이 처한 상황에 대해 말을 아끼고 있는 다른 검사장들에 대한 불만을 우회적으로 드러낸 것으로 해석됐다.
김 선수 본인도 중학생 때부터 김 감독으로부터 맞았다고 한다.
또 확장 시 부부침실 드레스룸, 주방 팬트리 공간이 넓게 주어짐에 따라 중형 아파트와 같은 넓은 수납공간을 갖추고 있다.
지난 수십년간 통역사 관련 보도는 아주 단편적으로 이루어졌는데, 도널드 트럼프와 김정은의 통역을 맡아온 미 국무부 통역국장 한국인 여성이 지난 하노이 정상회담 때까지 한국 언론의 취재 대상이 되었다.
코로나 바이러스 사태로 올 하반기 출시 예정이던 애플의 5G 아이폰 출시가 연기될 것이라는 이야기가 무성한 가운데, 이를 부인하는 보도가 나왔다.
백 장군 스스로 생전 자주 회고했던 장면 중 하나다.
초미세먼지, 미세먼지 등 대기질 실시간자료는 대기환경정보 홈페이지 또는 모바일 서울 앱 등을 참조하면 된다.
스트레스테스트 결과, 이들 은행 중 보통주자본비율이 당국이 권고하는 최소규제비율(4.5%)에 미치지 못하는 은행 비중이 8%나 되는 것으로 추정됐다.
일본 중앙 정부가 직접 도쿄 도심에 운영하는 첫 영토 문제 홍보 시설로 주목을 받았으나, 지하 1층에 위치해 있고 장소가 협소하다는 일본 내 지적이 일었다.
여기에는 킹크랩의 기능, 개발 현황, 최종 목표 성능치 등을 자세히 소개한 내용이 기재됐다.
세대교체 열망을 잘 담아내기만 한다면 가능성이 있습니다.”
조대진 변호사는 “문재인 정부는 촛불이 만든 소중한 정부인데 적폐가 흔들고 있다”며 “어디서 (대통령)탄핵을 들먹거리느냐.
세 번째 요리는 냉동고에 항상 남아 고민이었던 전을 활용해 매콤 칼칼한 '전찌개'다.
그만큼 좌투수를 상대로 인상적인 모습을 보여줄 필요가 있다.
프로 보필러 정용화의 보조 하에 설운도표 모닝 밥상이 완성됐고, 트롯신들은 맛있게 식사를 했다.
앞서 유럽에서 선천성 고인슐린증 및 인슐린 자가면역 증후군 치료를 위한 희귀의약품에 뽑혔다.
앞서 아시아나항공은 지난달 에이치디씨(HDC)현대산업개발에 매각이 무산되면서 산업은행 주도의 채권단 관리 체제에 들어갔다.
김봉현 전 스타모빌리티 회장이 폭로한 이른바 ‘검사 술 접대’ 의혹과 관련, 당사자로 지목된 검사 출신의 전관 변호사와 현직 검사들이 3일 검찰에 고발됐다.
롯데지주는 지난 20일 황각규 부회장이 충북 진천 롯데글로벌로지스 택배 메가허브(Mega Hub) 터미널 건립 현장을 방문했다고 21일 밝혔다.
법을 개정해서 올해 안에 공수처를 반드시 출범시키겠다”고 밝혔다.
그러자 MC 장성규는 "악역을 많이 하셔서 이제 악역을 안 하실까 봐 염려된다.
사과 메일을 받은 직원이 품었던 의심과 피해 시민단체의 불신은 그 생김새가 닮았다.
현행 러시아연방 헌법에선 대통령이 총리를 지명하면 하원은 이를 인준하는 역할만을 맡고 있다.
제임스 드하트는 아프가니스탄 전문가로 한국 관련 업무를 맡은 적이 없었다.
국민사료라 불리는 캐츠랑의 전제품 업그레이드를 시작으로, 하반기에는 신제품 출시에 박차를 가할 예정이다.
김 의원은 “해당 빌딩의 11층에 콜센터가 있는 바, 근무 양태가 신천지 예배보다 더 심각할 가능성이 높다”며 “비말이 튀는 가운데 제한된 공간 안에 200명이 넘는 사람들이 장시간 같이 근무하기 때문”이라고 설명했다.
하지만 이미 다 만들어놓은 영화의 개봉도 기약 없이 줄줄이 밀리고 있는 현 시국에서는, 2013년 이후로 진척 상황에 대한 별다른 소식이 들려오지 않는 영화에 대한 예습이라는 기능성은 거의 제로로 봐도 무방하겠으므로, 이 포인트는 <스매시 앤…>의 관람 특장점 리스트의 최하단으로.
이달 7일이 돼서야 1군 엔트리에 등록된 그는 오랜 기다림의 아쉬움을 한 번에 털어내려는 듯 그야말로 날아다녔다.
그는 “세계 어린이들은 산타와 거리 두기를 엄격히 지켜야 하고 부모님의 말을 잘 들어야 한다”며 “(선물을 받기 위해선) 크리스마스이브에 일찍 잠자리에 들어야 한다”고 조언했다.
멸종위기종 고래가 대게잡이 어구에 걸려 죽을 수 있다는 게 이유였다.
다양한 게임을 32:9 비율로 즐겨봤고, 32:9 비율이 가진 강점과 아쉬운 점을 알아봤다.
부산시는 이날 코로나19 확진자 3명(349~351번)이 추가돼 누적 351명이라고 밝혔다.
그러나 바른미래당은 국민의 마음을 얻지 못했다”고 돌아봤다.
삼중수소는 원자력 발전 과정에서 생기는 방사성 물질로, 분열하면서 베타선을 방출하는데 이에 과도하게 노출될 경우 유전자 변형이나 암을 유발할 수 있다.
‘굶어죽느니, 코로나로 죽겠다’ 전세계 저소득층 ‘생활고 시위’
이어 라모스에게 던진 128㎞ 포크볼이 한복판으로 몰리는 실투가 되면서 우중간 2루타로 이어져 주자 3명이 모두 홈을 밟았다.
한 환자는 “병원에서 확진된 사람들이 자꾸 나오니 인근 약국에서 약 처방을 받기도 꺼려진다”며 “누가 감염됐고, 어디를 방문했는지 확실하게 나오기 전에는 병원 일대 방문을 자제해야겠다”고 말했다.
경기전 피칭에서 갑작스럽게 오른쪽 옆구리 불편감을 호소한 바 있다.
왜 지도 체제를 바꿔야 하는지, 왜 자신이 (비대위원장을) 해야 한다는지에 대한 설명이 없다"고 했다.
앨범 타이틀에 숫자 '7'이 포함된 것과 관련 리더 RM은 "우리 멤버가 7명이고 데뷔한 지 7년이 지났으며 행운의 숫자이기도 하다"고 설명했다.
병원 피해자 4명 중 20대 여성 ㄴ씨는 지난해 9월24일 고통에 시달리다 극단적인 선택을 했다.
KIA는 오랜 시간 입장을 기다려온 팬들을 위해 다양한 선물을 준비했다.
올해 설 연휴 기간 귀성은 설 전날인 24일 오전 9~10시에, 귀경은 설날인 25일 오후 2~3시에 고속도로 혼잡이 가장 심할 것으로 예상된다.
이수진 더불어민주당 의원은 자신이 업무능력이 떨어져 좌천됐을 뿐이다는 현직 부장판사의 법정 증언에 대해 “대법원 재판연구관이 아무나 들어가는 자리냐”며 근무평점이 우수했던 엘리트 법관이었음을 강조하는 것으로 받아쳤다.
라이더의 권리 보호를 위한 사실상 유일한 정부의 가이드라인은 공정거래위원회의 특수고용노동자 보호지침이다.
급진 공산주의를 내세운 ‘크메르루즈’ 정권의 핵심 인물이었던 에아브는 교도소장을 맡아 고문과 학살을 지시·감독했고, 1만4천명 이상을 학살했다.
그렇다면 미국과 중국의 무역전쟁 와중에 자주 거론되는 ‘투키디데스 함정’이라는 것도 투키디데스 저작에 대한 오독이나 곡해의 결과는 아닐지 의심을 품어봄 직하다.
짧은 시간에 2백밀리미터가 넘게 내리면서 이미 지반은 약해질대로 약해진 상태여서 쉽게 붕괴될수 있습니다.
또 경기 과천시 소재 군사안보지원사령부와 관련해 확진자의 가족 2명이 감염됐다.
후반 3분 만에 오른쪽 측면에서 메이슨 마운트가 돌파에 성공하며 넘겨준 공을 받은 로스 바클리가 마르코스 알론소에게 내줬다.
농협은 지난 1일 범농협 비상방역 대책회의에 이어 농협경제지주 주관 ‘전국 시군지부장 긴급 방역화상회의’ 및 ‘축산경제 부서장 및 계열사 대표회의’를 긴급소집 하는 등 대책 마련에 나서고 있다.
가장 먼저 기부 소식을 전한건 '국민MC' 유재석이다.
열흘 뒤부터는 코로나19만큼이나 무거운 가방을 데리고 꿋꿋하게 매일 교문을 들어설 그들이었다.
아마도 설탕이 그의 에너지를 유지하게 했을 것이다”면서 “시즌이 지날수록 체중이 조금 늘더라”고 떠올렸다.
조씨는 당시 정 교수 등 출자자들이 출자금을 납입하기 전에 투자 대상 회사를 몰랐고, 당시 투자 대상 회사가 정해진 상황이 아니었다는 취지로 증언했다.
고 장경호 명예회장의 증손자로 1982년생인 장 상무는 연세대 경영학과와 일본 히토츠바시대 경영대학원(MBA)을 졸업하고, 2007년 1월 동국제강에 입사해 국내외 근무를 거쳐 2016년 이사로 승진했다.
“토론과 대화 과정에 참여할수록 시민들은 자기 의견을 형성하고 표출할 기회를 갖고 반대편 의견으로부터 경청할 만한 부분을 수용하게 된다.
"우리 영토나 영해서 위협받던 상황은 아냐"
외국인 선수 루시아의 공백에 대해서는 “주전 공격수로 많은 공을 때리고 있어 힘든 것은 사실이다.
곤 전 회장은 기자회견에서 기자들의 질문이 쇄도했음에도 불구하고 레바논으로 도망쳐온 경위에 대해서는 일절 대답하지 않고 일본 사법제도의 문제와 본인의 결백에 대해 시종일관 주장했다.
경찰은 지난 12일 ㄱ씨의 신분을 참고인에서 피의자로 전환해 ㄱ군을 학대했는지, 동거녀 ㄴ(42)씨의 상습학대 행위를 알고도 방조했는지에 대해 조사했다.
먼저 지역사회 의료인들이 보건소와 업무를 분담하고자 주말 선별진료소 근무를 나섰다.
그런데 이 같은 선거구도에 최근 변화가 있었습니다.
홍 부총리는 지역균형 뉴딜을 “지역을 새롭게, 균형적으로 발전시키겠다는 약속”이라고 말했다.
환자들은 한층 더 안심할 수 있습니다.
혹시 그 ‘일각’은 윤미향씨에 대해 의혹을 제기한 야당과 조선일보·중앙일보를 말하는가.
이어 “화상으로 이뤄진 재외동포 간담회에서 대통령이 말한 대로 공관원들이야말로 재외국민과 동포들이 가장 가깝게 만나는 대한민국”이라며 “강한 자부심과 소명의식을 갖고 매사에 임해주시길 바란다”고 요청했다.
수술 결과 시력을 더 좋게 할 수는 없었지만 나머지 한쪽 눈의 실명을 막을 수 있었다.
자본금 수혈에 어려움을 겪으며 지난해부터 신규 대출이 중단되는 등 영업 부진이 이어졌던 케이뱅크가 6000억 원 규모의 유상증자를 결의했다.
법원은 A씨 사망과 업무 사이의 상당한 인과관계가 인정된다며 A씨 배우자의 주장을 받아들였다.
다만 임대사업자 제도에 대한 신뢰성이 무너지고 있는 상황에서 사업자들의 반발은 앞으로도 지속될 것으로 예상된다.
한국방송은 이 교수의 블로그 글을 바탕으로 이 교수가 요트를 사려고 미국 여행을 간 것이라고 보도했다.
또 ‘일대일 면접을 진행하는 등 면접에 참가하는 인원을 최소화한다’(17.8%), ‘전화·화상면접 등 비대면(언택트) 면접을 실시한다’(16.3%), ‘필기·온라인 직무테스트 등 면접을 대체하는 절차를 시행한다’(9.4%)는 응답도 있었다.
곧이어 두 사람이 결별했다는 '지라시'가 퍼졌지만, 양측은 "사귄 적도 없는데 어떻게 결혼 혹은 결별을 하느냐"고 했다.
박병석 국회의장은 25일 김태년 더불어민주당 원내대표 등 여당 원내지도부와 만나 “3차 추가경정예산 등에 고민하고 있고 여야가 막판까지 진지하게 추가 (원 구성) 협상을 해달라”고 밝혔다.
또한 ‘(피해자 네가) 돈 없다고 타박하고 가장 어깨 짓누르지 않았냐.
이 외에도 블루제이스는 로어크와 2년 2400만 달러, 야마구치와 2년 635만 달러, 쇼와 1년 400만 달러 계약을 체결했다.
작은 사고가 2건이 있었고 또 한대는 자기 혼자 사고가 있었습니다.
트럼프 대통령이 세 차례 이상 코로나 확진자와 접촉한 정치인들과 악수 등을 해 바이러스에 간접 노출됐을 가능성이 제기되면서 백악관도 긴장하고 있다.
안철수 국민의당 대표도 야권단일후보 추대 땐 출마 가능성이 열려 있다는 관측이 나온다.
'앨리스'는 죽은 엄마를 닮은 여자, 감정을 잃어버린 남자의 마법 같은 시간여행을 그린 휴먼SF 드라마다.
코로나19 확산 저지를 위해 집단행동을 자제해달라는 요청에도 불구하고 자신들의 주장을 관철시키기 위해 끝내 정부와의 협상을 거부한 의료계를 향한 경고의 의미도 담긴 것으로 해석된다.
폐렴 증상을 보이던 77살 한국인 남성으로, 지난해 12월 이후 현재까지 외국을 방문한 적이 없었으나 이날 확진 판정을 받아 40번째 확진자가 됐다.
그런데 재산평가액이 작은 하위구간에서는 등급이 촘촘하고 상위로 갈수록 재산등급의 구간이 넓어진다.
“할 수 있는 일 매진해 항공여행 준비할 것”
그러나 그보다 더 중요한 것은 성장(Scale-Up)이다."
서울 1월 평균 기온이 1도를 넘은 건 기상관측 사상 처음입니다.
골프다이제스트 등 미국의 골프전문 매체에 따르면 월드골프그룹(WGG)이 2022~2023년 사이에 PGL을 시작한다.
헬기 출동에 따른 소음도 갈등 요인이 됐다.
이에 따라 보건당국은 늦어도 오는 7일 비합리적인 대응 조치 매뉴얼을 개선하겠다고 밝혔다.
이에 반해 ‘이윤’이라는 단어는 2006년에 1170번, 2009년에 540번 등장했다.
법조계 관계자는 “지씨는 박 시장의 자살을 부정확한 미투 살인이라는 식으로 몰아가고 있다”며 “지씨 페이스북은 의혹을 재생산하고 유포한다는 점에서 ‘가짜뉴스 공장’과 다를 바 없다”고 말했다.
법원이 야간에 목줄을 하지 않은 개를 피하다 입은 부상은 개주인에게 100% 손해배상 책임이 있다고 판결했다.
키움 김하성이 3회초 2사 1,3루에서 좌중월 3점 홈런을 치고 홈인하고 있다.
당명은 오는 2일 전국위원회에서도 의결되면 최종적으로 확정될 전망이다.
국무부는 내에서는 대북전단금지법이 국회를 통과한 뒤 “비건 부장관의 조언에 한국이 충분히 귀를 기울이거나 반응하지 않은 것 같다”는 반응이 나온 것으로 알려졌다.
‘작은 아씨들’은 해외 유수의 영화제에서 178개 부문에 후보로 올라 67개상을 거머쥐며 작품성을 인정받았다.
기존 교류 송전에 비해 전력 손실이 적어 장거리·대용량 송전에 유리해 중국이나, 인도, 브라질 등 영토가 넓은 국가에서 활용중이다.
반면, 아무리 해로운 가짜뉴스라고 해도 지나치게 가혹한 제재는 언론 활동 전반을 위축시키는 부작용을 불러올 위험이 있다.
이어 “특히 이번 정부에서는 재건축 등에 따른 노후주택 멸실이 많았던 반면, 신축 아파트 입주 물량은 예년 대비 많이 증가하면서 시계열 비교는 더욱 어려운 측면이 있다”며 “최근 고가 아파트의 거래 비중이 늘어나면서 거래된 아파트의 가격을 활용해 통계를 산출하는 중위 매매가격은 시장 상황을 정확하게 반영하지 못할 수 있다”고 분석했다.
이는 변함없는 저의 충정”이라며 “국가 지원책이 국민들에게 신속하게 파고들 수 있도록 최전선에서 집행을 지휘해 나갈 것”이라고 밝혔다.
또 MLB 구단들이 신종 코로나 바이러스 감염증(코로나19) 감염 예방 지침에 맞게 스프링캠프를 준비하는데 최소 10일이 필요하다는 것이 디애슬레틱의 예상이다.
신용남은 "밴드니까 라이브를 해야 하는 상황에서 확성기를 들고 노래를 하면 퍼포먼스 적으로 멋있어 보일 것 같았다"고 했다.
하지만 지휘자가 되는 것은 다른 얘기다.
제가 이만큼 한다는 걸 자랑하고 싶은 게 아니라, 정말 이만큼 원스를 생각하고 있다는 것을 한번 얘기해보고 싶었어요.
이 패널 위에 김정은 북한 국무위원장이 쌍안경으로 남녘을 주시하는 대형 필름막을 겹쳐 걸었다.
메스꺼움과 구토, 얼굴 붓기, 류마티스성 관절염 등의 심각한 부작용 사례도 7건 보고됐다.
특히 5, 6일 추가된 확진자 중에는 서울 영등포구에서 일하는 홈쇼핑 직원과 서울 송파구 대단지 아파트 거주자가 포함돼 있다.
‘뉴닉 에디터’라는 직업에 만족하는 이유이자, 매번 더 새로운 방식을 고민하게 되는 까닭이다.
OECD 서비스 업종 평균 한계기업 비중 10.1%를 크게 웃도는 수치다.
한 여당 의원은 “입각 후보군으로 거론되는 몇몇 중진 의원은 이미 검증 동의서 등을 제출한 것으로 안다”며 “추 장관의 경우 윤석열 검찰총장의 거취가 교체 시점의 변수가 될 수도 있다”고 말했다.
빨리 인지해서 부족한 점을 채워나갔어야 했는데 전반적으로 서버도 못 버틴 것”이라고 비판했다.
아키야마 쇼고(신시내티 레즈)가 내셔널리그 좌익수, 마에다 겐타(미네소타 트윈스)가 아메리칸리그 투수 부문 후보로 선정됐다.
한용덕 한화 이글스 감독의 통산 탈삼진(정정 후 1334개)이 3개 누락된 것도 이번 발표를 통해 정정됐다.
중앙방역대책본부(방대본)에 따르면 이날 낮 12시 기준으로 경기 광주시 SRC재활병원 확진자가 18명 추가돼 누적 확진자가 124명으로 늘었다.
비록 추 장관의 검찰개혁에 대한 방향은 옳다고 할지라도 집단지성이 아닌 집단사고로 일을 처리하다 보니 부정확한 정보관리와 절차적 결함이 드러나게 마련이다.
충남 논산시 취암동에 있는 논산사랑요양병원에서 원무부장으로 일하고 있다.
황 대표는 종로 출마를 결심한 때부터 “종로 선거는 개인 후보간의 대결이 아니고, 문 정권과 황교안과의 싸움”이라고 했었다.
전·월세 거래량은 지난해 11월 15만3천건에서 올 1월 17만4천건으로 늘었다.
전문가들은 "통상 부정한 용도로 쓰이는 통장을 운영할 때 리스크를 줄이는 방식"이라고 했다.
임미리 교수 "이해찬 사과 없어 유감… 이낙연 사과 수용"
국제항공운송협회(IATA)는 50곳 넘는 국가나 영토가 코로나19를 이유로 중국인 여행을 제한하거나 비자 요건을 강화했다고 밝혔다.
이 아파트의 전용 145㎡는 2017년 21억5000만원에 실거래됐지만, 올해 5월에는 33억3000만원에 거래돼 3년간 11억8000만원(54.9%) 상승했다.
여기에 ▲보육시설 지원 확충 및 방과 후 학습 프로그램 확대, ▲전철역사 등 미세먼지 공기정화시스템 확충, ▲기업의 경력 단절 여성 고용 인센티브 확대사업 등을 약속하며 유권자들의 적극적인 지지와 성원을 청했다.
다만 포함될 수는 있어야 균형과 흐름에 맞는다”고 강조했다.
부산중기청은 이 4개 강소기업이 추진하는 사업에 대해 기술개발부터 사업화까지 최대 182억 원을 지원한다.
한편 에콰도르와 에스토니아, 우즈베키스탄 등은 모든 외국인의 입국을 금지한다.
미국 국방부는 16일(현지시간) 한미 방위비 분담금 협상과 관련해 "한국의 분담금이 한국 경제로 되돌아간다"고 밝혔다.
특히 보수성향층에서는 ’매우 반대‘ 30.9%, ’반대하는 편‘ 19.1%로 적극 부정 응답이 평균 대비 높은 비율을 보였다.
금융위는 또 라임자산운용이 운용 중인 전체 펀드(215개)는 라임 펀드 판매사들이 공동으로 설립한 ㈜웰브릿지자산운용으로 인계하도록 명령했다.
중국에서 주요 원재료를 들여와 가공하는 반도체 소재 업체의 한 임원은 “3월까지 쓸 재고는 남겨뒀고 현 상황을 버티고 있다.
지금은 전국적으로 거창 어탕국수가 퍼져 나가고 있지만 그래도 고향의 맛과는 차이가 있다고 식객들은 입을 모은다.
WHO의 팬데믹 선언이 있기 전이었던 지난달 13일 개최한 경제계 간담회에는 삼성·현대차 등 6개 기업 총수들을 만났는데, 이번에는 참석의 폭을 넓혀 경영계뿐 아니라 학계와 노동계와 금융계, 소상공인 등 여러 분야의 목소리를 들을 계획이다.
하루 전보다 확진자는 2590명, 사망자는 45명 늘었다.
더불어민주당 인재영입 2호였던 원종건 씨가 지난달 28일 오전 서울 여의도 국회 정론관에서 ‘미투 의혹’ 관련 기자회견을 마치고 나서고 있다.
줄곧 대형 서버를 배치한 데이터 센터를 확장해, 올해 10월엔 용산에 신규 데이터센터를 구축한다.
차질 없이 시행될 수 있도록 만반의 준비를 해야 할 것이다.
김종인 미래통합당 총괄선대위원장은 10일 ‘세월호 유족 비하’ 막말 논란에 휩싸인 차명진 당 경기 부천시 병 후보에 대해 당 중앙윤리위원회가 ‘탈당권고’ 징계결정을 내린 것과 관련 “윤리위원회가 한심한 사람들”이라고 비판했다.
문씨의 구속 여부는 12일 저녁 결정될 것으로 예상된다.
조선산업이 흔들리면서 작업 현장은 값싼 비정규직과 더 값싼 이주노동자들로 대체되고 있었다.
한편 송중기와 송혜교는 지난해 7월 결혼 1년 9개월 만에 이혼했다.
인도 언론은 지난 수 주간 보건 당국이 코로나19 검사를 대폭 확대한 것이 신규환자의 급증으로 이어졌다고 분석했다.
미테구 의회의 결정은, 일본군 위안부 문제가 한-일 간의 갈등이 아니라 전시 성폭력과 여성 인권의 보편적 문제로서 전세계가 함께 기억해야 한다는 것을 다시금 확인해줬다는 점에서 의미가 크다.
이어 “동영상 속 여성과 그 옆자리 남성은 모두 검정색 재킷 속 밝은색 상의를 입고 있다”며 “졸업앨범 등에서 확인한 당시 한영외고 교복은 재킷은 회색, 상의 무늬는 흰색과 검정색 스트라이프라 한영외고 교복이 아니다”고 판단했다.
홍원석 도 세계유산문화재부장은 “용역 결과 제시된 해빈 관리 방안과 해빈 호안의 복원 등 다양한 방안에 대해 면밀히 검토해 홍조단괴 해빈을 보존·관리해 나가겠다.
조별리그 2차전에서 만났던 이란을 생각하면 확실히 비교가 된다.
내성적인 수연과 달리 거칠고 폭력적인 성향의 정연은 수연의 명찰과 교복을 빌려 입고 학교에 나간다.
그러나 전환된 직원들이 이전보다 책임감 있고 자긍심을 가지고 있어 업무 효율이 높아졌다”고 말했다.
그는 "(장관과 총장 간) 화기애애하게 대화가 이어졌다"며 "국민과, 검찰과 함께 소통하신다는 마음으로 격의없는 대화를 나눴다"고 했다.
아마존 열대우림 파괴로 300만종에 이르는 동·식물뿐 아니라 원주민 약 100만명이 생존을 위협받고 있다.
비자는 USDC 발행사인 서클과 함께 이르면 내년 초부터 세계 6000만개 비자 가맹점에서 암호화폐 결제를 지원하고 전용 신용카드도 제작한다고 밝혔다.
KBO는 21일 서울 강남구 도곡동 캠코양재타워에서 긴급 이사회를 열고 신종 코로나바이러스감염증(코로나19)으로 연기된 프로야구 개막일에 관해 논의했다.
김 위원장은 “방역망이 확대되려면 지역 방역청이 개별적으로 만들어져야 하고, 보건소도 예방에 주목적이 있지만, 최근에 의료기관화됐다”며 “국민보건부가 신설돼 지방 방역청이 만들어져 완벽한 방역체계를 구축해야 한다”고 강조했다.
피해자가 살고 있는 거주지의 반경 200m 이내는 접근이 금지되며 성폭력 재범 방지와 관련된 프로그램도 이수해야 한다.
동시에 사우샘프턴전에서 부상을 입은 간판 스트라이커 케인의 빈자리도 채워줘야 했다.
현재까지 국내에서 코로나19 확진 판정을 받은 이들 가운데 사망한 사람은 모두 11명이다.
지난 17일 검찰에 송치된 강씨의 1차 구속기간은 26일 만료될 예정이었다.
신종 코로나바이러스 감염증(신종 코로나)의 감염 사례가 다양해지면서 이 바이러스의 정체를 둘러싼 논란도 늘고 있다.
각각 30억1786만2536원을 받는다.
국가정보원이 정보 기능을 가지면서 대공수사권을 행사하는 게 문제다.
우드워드가 아무리 뛰어난 기자라 해도 한반도 문제나 핵전략, 운용교리에 대한 지식은 비전문가로서의 한계를 벗어나기 어려울 것이다.
이어 45분 뒤 다른 확진자 가족 3명도 대구에서 구급차로 이송돼 같은 병원에 입원했다.
유 부총리는 “교육과정의 혁신이 반드시 필요하다고 본다”며 2021년 교육과정 개편과 2028 대학입시제도의 전면 개편안을 준비하고 있다고 밝혔다.
각 서점에서 진행하는 행사는 온라인으로도 생중계한다.
악당을 분류하는 17개 요소 가운데 ‘여성’ 항목은 특히 흥미롭고 시의적절해 보인다.
치열한 SK 안방…스프링캠프서 '뜨거운 경쟁'
“지민과 뷔가 각각 음악과 비주얼을 맡기로 했다.
WBSC(세계야구소프트볼연맹)가 5일 발표한 자료에 따르면 메이저리그는 지난해 정규시즌서 6849만4895명의 입장 관중을 기록했다.
자의로 탈당하는 일도 절대 없을 것”이라고 배수진을 쳤다.
아픈 아빠와 가족을 돌봐야 하는 엄마를 보며 자랐기 때문이다.
은행들은 30일 시행 예정이었던 대출 규제를 부랴부랴 23일로 앞당겼다.
큰 돈은 아니지만 워낙 시중 금리가 낮다보니, 마땅한 투자처를 찾지 못한 자금이 몰리고 있는 것으로 보인다.
카지아니스 국장은 “고체 연료 미사일은 연료가 주입되고 (발사) 준비된 상태로 보관할 수 있는 장점을 가져올 것”이라며 “그 결과 (미사일은) 보다 믿을 만하고 더 빨리 발사될 수 있을 것”이라고 설명했다.
"반드시 평화 길로 갈 것…불교계, 남북교류 길 열어 달라"
김라미 서비스노조 SH서울주택도시공사 콜센터지회장은 “(콜센터 내) 확진자가 발생하기 전에 SH공사에 (확진자가) 발생하게 되면 연차 등 계획이 있냐는 공문을 보냈다”며 “그런데 SH공사는 ‘너희는 우리 직원이 아닌데 왜 우리가 계획을 가지고 준비해야 하느냐’는 투의 답변을 보냈다”고 비판했다.
이 소식통은 “이후 김여정 이름으로 당과 군에 지시문이 다수 내려오고 있다”고도 덧붙였다.
박정희 정부의 7·4 남북 공동성명과 노태우 정부의 남북기본합의서, 김대중 정부의 분단 이후 첫 정상회담과 6·15 남북 공동선언, 노무현 정부의 10·4 공동선언으로 이어졌고, 우리 정부의 4·27 판문점선언과 9·19 평양공동선언으로 발전해왔습니다.
이틀 연속 꽤 많은 비(서귀포 기준 24, 25일 각각 123.2㎜, 27㎜)가 내린 터였다.
◇ 국토환경연구원·기후변화행동연구소·녹색전환연구소는 22일 공유도시론에 기초한 ‘기본소득+지역화폐’ 모델을 주제로 포럼을 한다.
종업원이 서빙하시면서 내 욕을 막 하는데 그걸 기분 나빠하지 않고 응원해준다고 생각했다.
캐주얼한 디자인으로 큐롯 등 골프웨어는 물론 일상 속 청바지나 면바지 등과 매치해도 손색없다.
"마음속 깊은 곳에서부터 내가 죽지 않을 것이라는 확신을 항상 갖고 있었어요.
이에 대해 당국은 일제히 폭력사태 중단을 촉구하며 시위대를 규탄했다.
제임스 김 암참 회장은 “최근 몇 년간 수많은 어려움이 있었지만, 그럴 때마다 늘 해리스 대사의 강력한 리더십에 의지할 수 있었다”며 “암참과 주한미국대사관의 관계는 그 어느 때보다 돈독하다”라고 말했다.
이런 이유로 최근 부동산 관련 온라인 카페에는 갭투자로 괜찮은 지역과 매물을 묻는 질문이 계속되고 있다.
대상 학교는 육군의 대전과기대·경북전문대·전남과학대, 해군의 경기과기대, 공군의 영진전문대, 해병대의 여주대 등이다.
서울시는 15일 0시 기준으로 전날 74명의 신규 확진자가 추가됐다고 밝혔다.
‘회사는 얼마나 성장 했나’ ‘몇 명이나 먹여 살리고 있나’ 등등.
"해명 않는데 동료 의원들이 불체포 동의 하겠나"
당시 루머 유포자는 ’02, 20‘번은 중국산으로 제품의 질이 떨어지고 ’08, 80‘은 독일제로 제품의 질은 보통, ’01,10‘번은 핀란드에서 제조된 제품으로 질이 좋다고 주장했지만 완전한 허위 사실로 밝혀졌다.
우수 콘텐츠 선정사업은 문화체육관광부에서 연간 14억3000만 원의 국비를 지원받아 시행하는 사업으로 매년 시사·경제·사회·문화·스포츠 등 모든 분야의 잡지를 대상으로 외부 전문가 심사를 거쳐 우수 콘텐츠 잡지 100여 종을 선정하는 사업이다.
앞서 18~19일 선두 NC와 2연전에서 1승1패를 거둔 뒤 곧바로 3위 LG를 만나 승리를 따냈다.
이번 인사로 고 검사장을 합쳐 현직 여성 검사장은 2명이 됐다.
우리 말을 왜곡하지 않고 있는 그대로 전했습니다.
비상한 시기인 만큼 실기하지 말고 긴급하게 처방해야 한다”며 “국회도 비상한 경제상황 극복에 협조해달라”고 당부했다.
또 이날 충북 증평 소재 모 육군부대 B대위가 확진을 받았다.
이 펀드는 2억 달러 이상 원금 손실이 발생하면 투자금 전액 손실을 보는 구조다.
지난 2016년 대선 때 도널드 트럼프 대통령은 1%, 2만3천표도 되지 않는 차이로 위스콘신주에서 승리했다.
정부는 ‘사회적 거리 두기’ 격상 여부를 검토하기로 했다.
윤건영 "정말 꼭꼭 숨었던 대통령 누구였나" 더불어민주당 윤건영 의원은 23일 정부·여당의 부동산 대책을 비판한 유승민 전 국민의당 의원을 향해 “정권 교체를 말하려면 대통령 비난이 아닌 자기 대안으로 승부를 보라”고 밝혔다.
이른바 지금의 1라운드는 종식되고 새로운 라운드의 시작이다.
자존심이 세거나 이미지를 생각하면 급하게 일어나려고 하는데 그러다가 사고가 난다.
최수종·하희라, 22세 아들 軍 입대…삭발 모습 공개 속 “더 어른다워지길”
드라마 공개 당시 짜임새 있는 전개가 화제를 모았는데, 대본에서는 더 쫀쫀한 밀도감을 확인할 수 있다.
이어 청와대는 모더나와도 2000만명분 계약을 올해 안에 체결하는 게 목표라고 밝혔다.
이날 신규 확진자는 검역과정(7명)에서 가장 많이 나왔다.
공직선거법 위반으로 100만원 이상의 벌금이 선고되면 당선이 무효가 되기 때문에 당사자나 당 입장에서는 촉각을 곤두세울 수밖에 없다.
조 회장은 “양사 임직원들이 모든 처우와 복지를 차별 없이 동등하게 누릴 수 있도록 할 것”이라며 “무엇보다도 소중한 일터를 지키는 것에 최우선의 가치를 두고 모든 역량을 집중하겠다”고 말했다.
양 팀 타선 중에서 가장 타격감이 좋은 두산 김재호.
판다 '다마오'가 대나무를 먹고 있다.
택한 이유가 직업적으로 형사이라는 직업이 큰 포커스는 아니었지만, 그래도 형사라는 역할을 이전보다 매끄럽게 소화하고 싶었다"고 덧붙였다.
정 총리는 이날 오전 서울 여의도 금융감독원 불법사금융 피해신고센터를 방문해 현장 관계자 등과 간담회를 열고 이같이 말했다.
다만, 정치권은 전략공천에 대한 당 안팎의 불만과 역풍도 고려해야 한다고 조언한다.
BAT코리아가 16년 동안 국내에서 던힐 브랜드를 성공적으로 이끌어온 임원을 새로운 사장으로 맞이했다.
국제신용평가사 무디스가 국내 주요 증권사 6곳의 신용등급을 내리는 방안을 검토하겠다고 밝혔다.
조 구청장은 자치구의 재산세 인하에 따른 세입 감소 규모는 감당할 수 있는 수준이라고 강조했다.
이와 관련 중국 외교부가 즉각 ”미국은 즉각 잘못된 조치를 바로잡길 바란다“고 반응해 향후 중국 내 미국 기업에 대한 제재가 이뤄질 지 귀추가 주목된다.
또 “비연예인인 예비 신부와 양가 가족들을 배려하여, 구체적인 장소와 시간 등 결혼식과 관련된 세부 사항은 모두 비공개로 진행된다”고 밝혔다.
A씨는 3명을 폭행한 혐의를 받았지만, 경찰의 추가 조사를 통해 피해자가 더 발견돼 모두 4명이 됐다.
중앙응급의료센터는 공문에서 “최근 중환자실 부족으로 미수용·전원 사례가 빈번히 발생하는데 권역외상센터 운영 지침에 따라 외상센터는 중증외상환자 최종 치료기관으로서 외상환자를 위해 상시 예비병상을 확보해야 한다.
뮤지컬 ‘오페라의 유령’ 월드투어의 배우와 스태프가 신종 코로나바이러스 감염증(코로나 19) 관련 한국 의료진에게 감사를 보내는 ‘덕분에 챌린지 캠페인’에 동참했다.
하지만 먹통이 된 40여분간 구글코리아와 유튜브 측은 장애 사실을 공지하지도, 공식확인해주지도 않았다.
“카뮈는 이 세상의 부조리에도 삶을 포기하지 않았죠.
한편 내년부터는 납부 능력이 있지만 정당한 사유 없이 납부하지 않는 고액·상습 체납자에 대해 세금이 납부될 때까지 최대 30일간 유치장에 감치할 계획이다.
대학수학능력시험이 치러지는 다음달 3일에도 중부지방과 남부 내륙 일부 지방은 아침기온이 영하에 머물 것으로 예상된다.
더불어민주당 설훈 최고위원은 20일 "저는 남북관계 돌파구를 여는 심정으로 시민단체와 함께 개성 당일관광을 추진하려고 한다"면서 북측을 향해 "하루 속히 초청장을 보내달라"고 했다.
영상에선 탱크를 동원해 도청에 진입하는 계엄군이 전일빌딩 옥상에 설치된 시민군의 경기관총을 발견하고 헬기사격을 요청하는 것으로 나온다.
요즘 미국에서는 ‘누가 말했게’ 게임이 유행이라고 합니다.
전반 10년 동안은 전통적인 경로대로 태풍들이 타원에 가까운 궤적을 그리며 북동진한 반면 최근 10년에는 북진 경향이 강했다.
서울 지역 일일 확진자는 지난 2일부터 19일 연속으로 200명 이상 발생하고 있다.
문재인 대통령이 28일 서울 종로구 경사노위 대회의실에서 열린 노사정 협약식 서명을 마친 뒤 노사정 주체들과 기념사진을 찍고 있다.
송철호 시장은 “추가 감염자가 넘치는 상황을 대비하고 있다”며 “울산대병원에서 다 처리못해 지정병원을 준비 중이다.
조 씨 일당은 설령 박사방이 범죄단체라고 하더라도 범죄단체를 조직하거나 가입한다는 인식이 없었다고 주장했으나, 이 역시 받아들여지지 않았다.
정 수석부회장이 2018년 9월 경영 전면에 나선 이후 현대차그룹은 의사 결정 구조가 확연히 달라졌다.
일본 최대 항공사인 전일본공수(ANA)그룹이 비용 절감을 위해 희망퇴직 및 임금 삭감에 나선다.
하 의원은 “앞서 했던 말 며칠 후 바로 뒤집거나 국방부와 해경이 서로 책임 떠넘기기에 급급한 상황”이라며 “국민 보호 의무를 다하지 못한 책임을 회피하기 위해 우리 국민을 무리하게 월북자로 낙인찍다가 말이 꼬이는 것”이라고 전했다.
연구팀은 “당장 문제가 되는 것은 아니지만, 인간을 감염시키기 위해 고도의 적응력을 보이는 모든 특징을 갖고 있어 면밀한 관찰이 필요하다”고 말했다.
음성확인서 제출을 의무화하면 꼭 필요한 용무가 아라면 우리나라를 찾지 않을 것이고, 국내에서 확진 판정을 받는 규모가 줄어들 것을 염두에 둔 조치다.
이번 조사는 전국 3945가구에 거주하는 만 13살 이상 남녀 6375명을 대상으로 2019년 6월3부터 월9일까지 가구방문 면접조사 방식으로 진행했으며, 표본오차는 95% 신뢰수준에서 가구조사 ±2.7%p, 개인조사 ±2.4%p이다.
이탈리아 의원수 300명 이상 줄어든다…국민투표서 70% ‘찬성’
현장을 찾아가는 적극 행정이 아니라 어려움에 처한 기업들이 찾아오기를 기다리는 소극 행정에 머물고 있는 셈이다.
전문가들 “北, 도발보다 군사력 과시… 美대통령 누가되든 내년 ICBM 쏠것” 미국 정부는 북한이 10일 새로운 대륙간탄도미사일(ICBM)을 공개하자 즉각 “실망했다”고명시적으로 밝히며 불쾌한 기색을 감추지 않았다.
문재인 대통령이 윤 총장에게 임명장을 수여하며 살아 있는 권력도 엄중하게 수사하라고 한 것에 관해선 “그때뿐 아니고 여전히 지금도 같은 생각”이라고 말했다.
플로리다와 조지아, 노스캐롤라이나에서 백인 응답자의 각각 57%, 67%, 55%가 오늘 투표를 하면 트럼프 대통령을 뽑겠다고 답했다.
선거운동이 막판에 이르면서 상당수의 유권자들의 표심이 결정된 가운데 지지층을 굳히기 위해 또는 마지막 변수를 만들어내기 위해 절박한 움직임에 나선 것이다.
윤미향 씨가 들어오는데 놀라서 뒤로 넘어갈 뻔했다”고 말했다.
퍼스에는 6만5000석 규모의 옵터스 스타디움을 비롯해 퍼스 오벌(2만500석), 크리켓 경기장인 WACA그라운드(2만4500석), 준달룹 아레나(1만6000석)까지 4개의 대규모 경기장이 있다.
'가수분들이 이야기 하는 황홀함이 이거구나'"라며 웃었다.
야간방실침입절도는 밤 시간에 다른 사람의 방이나 사무실에 들어가 물건을 훔치는 행위를 말한다.
튀어나온 디스크가 제자리로 돌아간 것을 확인할 수 있다.
여권 관계자는 "이 전 총리가 문재인 대통령의 두터운 신임을 바탕으로 '친문+호남'에 중도층까지 공략할 수 있다는 점을 앞세워 외연을 확대해나갈 것으로 보인다"고 했다.
그의 가장 최근 게시물은 지난달 25일에 올린 사진으로, 해당 글에 댓글을 달려고 하면 '댓글을 게시할 수 없습니다'라는 알림창이 뜬다.
이용구 법무부 차관이 29일 오전 서울 여의도 국회에서 열린 법제사법위원회 법안심사제1소위원회에 참석하고 있다.
하지만 그런 정도의 공감대를 '잠정 타결'로 언급했다면 트럼프 정부가 어떻게 돌아가는지 몰랐다는 얘기다.
앞서 FDA는 뒤바뀐 성분 때문에 한국에서 허가 취소된 인보사의 미국 임상 3상을 중단시켰다.
“그 가능성은 굉장히 희박해요.
홍 실장은 “이들 무기가 갖는 위협도가 높고 북미가 합의한 핵·미사일 실험 중단을 먼저 깨는 행보로 차기 미국 행정부에게 잘못된 신호를 보낼 수 있기 때문”이라고 분석했다.
하지만 윤 총장 측 요청대로 검사로 구성된 예비위원 2명이 위원회 빈자리를 메운다면 의결정족수는 3명이 아닌 4명으로 늘어난다.
이날 진수식에는 안무 장군의 친손녀인 안경원 여사(90)를 대신해 그의 아들 강용구 신부(67)도 참석했다.
증상이 없다고 대답한 인원은 515명(51.4%), 나머지 396명(39.6%)은 연락이 닿지 않았다고 한다.
더욱이 아이스크림을 디저트로 취식하는 경향이 늘고 있어 붕어싸만코의 겨울철 매출은 점점 증가할 것으로 예상된다.
조씨가 다음날 오전 1시35분에 집에서 출발했기 때문에 식사를 오후 9시에 마쳤다고 보면 사망 추정시각 6시간 범위를 계산했을 때 1시간30분 정도의 제3자의 범인 가능성이 있는 것이다.
이집트서 6시간 전 바뀐 경기장…손발 안 맞은 김학범호 ‘우왕좌왕’
구찌의 ‘메모아 뒨 오더’는 구찌의 첫 젠더리스 향수로 연인이 함께 쓰기에 손색이 없다.
국내 입국자 검역 과정에서 확진 판정을 받은 이는 21명으로, 검역소 확진자는 모두 189명으로 늘어났다.
올해 78세인 버니 샌더스 버몬트주 상원의원 역시 "건강 상태가 걱정되고 타협할 의지가 없어 보인다"며 우려를 표했다.
‘돌핀 프로젝트’ 관계자는 "돌고래 순회 서커스는 ‘유흥’을 위해 돌고래에게 끝없는 고통을 줬다"며 "이는 역사상 가장 잔인한 돌고래쇼로 기록될 것’이라고 강조했다.
스치는 것 조차 피하려다 보니 새로운 진풍경이 연출되는 것입니다.
하지만 박성광의 의도와는 달리 이솔이는 난장판이 되어있는 집안을 보고 표정이 급격하게 굳어졌다.
바이러스를 옮긴다는 게 확인된다면, 개라고 예외일 것 같진 않다.
게임의 몰입감을 극대화하는 압도적인 게이밍 성능으로 해외 유력 매체들로부터 연이은 찬사를 받은 ‘LG 올레드 TV’.
해양경찰청, 해양수산부를 대상으로 한 농림축산식품해양수산위원회 국감에서는 이 씨의 ‘자진 월북’ 여부가 핵심 쟁점이 됐다.
VR·AR·MR 체험 특화공간인 ‘4.0존(zone)’, 청소년쉼터 및 아이디어 공유·개발 공간인 ‘아이디어존’, 단체코딩·창작·공예체험 활동 공간인 ‘창의융합존’, 코딩결과물 활용 활동공간인 ‘미래상상 존’ 등.
한편 서울고검은 이날 “형사사건 처리와 별도로 감찰사건을 진행 중이다”며 “검사에 대한 징계청구권은 검찰총장에게 있으므로 향후 대검과 협의해 필요한 후속절차를 진행할 예정이다”고 했다.
이에 대해 최 후보는 “강남 3구도 하루 평균 입국자가 400명 내외인데 (잠실종합운동장 선별진료소에서) 1000명을 검사하겠다고 한 것부터가 실수였다”고 했다.
특히 롯데의 후원을 받은 스포츠 스타들이 방문해 눈길을 끌었다.
경제민주주의21은 “법정 증언은 위증죄 처벌을 감수하는 상황에서 나온 것이기 때문에 그 무게감은 옥중 입장문과 다르다”며 옥중서신의 신뢰성에 의구심을 나타냈다.
서울시 한 고위 관계자는 “반드시 그린벨트 해제만이 정답은 아니다.
그는 지난 4월 감옥에서 신종 코로나바이러스 감염증(코로나19) 확진 판정을 받고 변호인을 통해 보석을 신청했지만 기각된 것으로 알려졌다.
그때 이선우는 고은호의 가방 속에서 발견된 책을 구매한 곳을 찾아갔고, 그곳에서 차영진과 마주쳤다.
유통업계 관계자는 “코로나로 단체 여행이나 해외여행 대신 캠핑이나 차박처럼 언택트 여행이 인기를 끌면서 관련 제품 판매도 크게 늘었다.
두 사람은 최근 코로나19 사태와 관련해 거액의 성금을 내기도 했다.
불법촬영 문제에 관심을 가진 이유가 있나요?
국제 통계사이트인 월드오미터에 따르면 인도는 미국(188만1205명), 브라질(55만6668명), 러시아(42만3741명), 스페인(28만7012명), 영국(27만7985명), 이탈리아(23만3515명)에 이어 감염자 수가 세계에서 6번째로 많다.
지난 시즌 LPGA투어 신인왕 이정은6(24·대방건설)는 지난 주 9위에서 10위로, 박인비(32·KB금융그룹)는 11위에서 12위로 각각 순위가 한 계단 하락했다.
이어 “4대 관문 공항 정책을 추진하는 일환으로 가덕도 신공항을 추진한다면 나는 가덕도 신공항을 적극 찬성한다”고 재차 언급하며 “가덕도 신공항 특별법과 대구 신공항 특별법, 광주 공항 이전 특별법을 동시에 만들어서 국토 균형발전을 이룰 수 있도록 해야 한다”고 했다.
이 앨범은 데뷔작으로는 이례적으로 140만장이라는 판매량을 기록했다.
압수수색 대상에는 경찰 내부 메신저인 ‘폴넷’ 내 ‘온나라시스템’의 공문발송 시스템과 이메일 등이 포함됐다.
그래서 개인, 국가에 모두 좋은 일이기 때문에 좋은 술문화가 널리 파급돼서, 저급한 술문화가 대한민국에서 완전히 사라져 버렸으면 좋겠다.
선생님은 눈물을 흘린 이유에 대해 "학원 선생님을 찾아 준다는게 너무 고마웠다"라고 밝혀 눈길을 끌었다.
즉 인체가 코로나 바이러스의 선발대를 경험해 전투력을 비축했다가 나중에 바이러스 본진이 오면 바로 섬멸하는 것이다.
한 때 계약서를 요구하기도 했는데 받아들여지지 않았다"며 "신현준과 일하면서 얻은 순수한 수익은 1억 원도 되지 않는다"고 했다.
부산 북항은 245mm, 남구에도 225mm의 많은 비가 내렸습니다.
박장관은 27일 KBS일요진단 라이브에 출연해 서울시장 출마 가능성을 묻는 질문에 “중기부에 와서 제가 벌여놓은 일들이 너무 많고, 또 지금 챙겨야 할 일도 너무 많다”고 답했다.
이밖에 온라인 공연, 미술 콘텐츠 기획과 예술자료 디지털화 사업 등에서 2000여명 규모의 새 일자리도 만들겠다고 문체부는 밝혔다.
에코다 병원에선 이미 지난 4일 입원 환자 5명이 코로나19 확진 판정을 받아 외래진료와 신규 환자 입원이 중단된 상황.
어떻게 하면 더 효과적으로 돈을 써서 사람들을 도울 수 있을지 더 깊이 고민해야 한다.
현재 수사가 진행 중이고 경찰 수사 때문에 상세한 내용은 밝힐 수 없다”고 밝혔다.
알렉스 왕이란 이름의 우한 주민은 많은 사람들이 식품을 사기 위해 가게로 달려가고 있다고 SCMP에 말했다.
카카오 제공 김범수 카카오 이사회 의장이 코로나19 극복을 위해 20억원 상당의 사재를 내놨다.
신사업부문은 올해 초 인수한 유럽 모듈러 업체 폴란드 ‘단우드’와 영국 ‘엘리먼츠유럽’ 등의 실적이 반영되면서 작년에 비해 매출이 85% 증가한 2350억 원을 기록했다.
우리가 비판하던 기득권 언론의 행태를 우리 스스로 닮아가고 있지 않은지, 약한 이들의 소리에 멀어지고 독자를 가르치려 들지는 않았는지, 뼈아프게 돌아보겠습니다.
작년 10월 고형제 생산시설에 대해 GMP 승인을 획득했고 올해 초 위궤양 치료제 스토가, 이상지질혈증 치료제 크레산트 등의 일부 의약품을 생산하며 본격적으로 가동을 시작했다.
안 전 대표는 “프랑스도 우리나라 상황과 비슷해서 큰 거대 양당이 자기 정치 세력을 먹여 살리는 데만 관심을 두고 싸우기만 했다는데 신물 난 프랑스 국민이 양당을 다 처벌해 새 정부가 탄생하고 실용적인 중도정부가 세워질 수 있었다고 한다”며 “개혁이라는 것에 처음에는 힘들고 저항도 많지만, 꾸준히 실행에 옮기니 프랑스도 다시 살아나고 있다”고 말했다.
특히, 한국판 뉴딜은 지역 주도의 다양한 뉴딜 프로젝트와 연결될 것입니다.
손 전략기획반장은 “수도권은 1주에 한번씩 PCR(유전자 증폭) 검사를 강제 실시하고, 비수도권은 2주에 한번씩 강제 검사를 할 것”이라며 “신속항원검사 키트를 나눠줘서 의심스러운 경우 받으라는 내용”이라고 설명했다.
그룹 ‘아이러브’ 출신 신민아가 팀내 괴롭힘 여부로 소속사와 진실 공방을 벌이고 있는 가운데 신민아 모친이 법적 대응을 시사했다.
그래프코어의 IPU 성능을 확인하기 위해 현재 GPU로 연산을 처리하고 있는 산업 현장이 예시로 등장했다.
정부 지침에 따르면 의료기관 종사자(간병인 포함)가 아닌 접촉자의 경우, 증상이 없으면 검사 없이 자가 격리를 해제할 수 있다.
자는 115명으로 나타났다.
이주열 "코로나로 인한 경기위축, 부동산 상승세 지속 어려워"
그러나 ‘흑인 비하 의도’가 없었다는 학생들의 입장이 알려진 후 역풍이 불었다.
미국 연방준비제도(연준)가 금리를 0.5%포인트나 예고 없이 내린 게 대표적이다.
정부 여당은 규제완화의 폭을 넓혀 재정 투입 효과를 극대화하는 한편 비어가는 나라 곳간을 언제 어떻게 채워 넣을지 국민에게 구체적 계획을 제시해야 한다.
그는 같은 날 오전과 오후 2번이나 대리응시를 하기도 했다.
재학생들은 "이런 선배 있으면 신고해라" "저 과는 아직도 90년대인가보다" 등의 의견을 남겼다.
해당 개정 법률은 오는 12월10일부터 시행된다.
앞서 서울 영등포구 연세나로학원의 강사 1명이 확진받은 사례는, 학원 수강생 2명과 강사의 가족 5명, 강사의 가족이 운영하는 부동산에서 일하는 직장동료와 그 가족 2명 등 모두 9명의 집담감염으로 이어졌다.
오는 23일은 전국 각지에서 강하고 많은 비가 내리는 곳이 있겠다.
현재 확진자는 국가지정격리병상으로 이송된 상태다.
ㄴ맥줏집에서는 코로나19 확진자가 한명도 발생하지 않았다”고 거듭 확인했다.
시장 규모나 인구로 따져 봐도 한국은 열세인데 SK텔레콤, KT, 네이버, 카카오 등 많은 기업들이 개발하고 있죠.
그럼 적어도 내가 그 구간에서 (음이탈을 내지 않으려면) 내 숨의 압력은 어느 정도나 되는지, 내 성대 두께는 어느 정도여야 되는지, 내 몸에선 어느 정도의 에너지가 나오는지를 안다면 그렇게 불안하지 않겠죠.
검찰의 자체 감찰로는 공정성을 의심받을 경우 등에 한해 법무부 장관이 직접 감찰을 명령할 수 있다.
이에 “그 가능성을 이번 21대 국회에서 제대로 실현시키고 싶었다”면서 “역사에 가정이 있다면, 21대 국회에 임하는 저의 각오는 어떨까 즐거운 상상을 해봤다.
스트레이츠타임즈에 따르면 싱가포르 보건당국은 지난 19일을 기점으로 공립과 사립을 막론한 모든 병·의원에 ‘싱가포르에 거주하지 않는 신규 외국인 환자 치료를 무기한 중단하거나 연기하라’는 지침을 내렸다.
창원시가 2022년 특례시 출범을 앞두고 본격적인 준비 작업에 들어갑니다.
주호영 국민의힘 원내대표는 내년 4월 서울·부산 시장 보궐선거 공천과 당헌 개정 여부를 묻는 더불어민주당 전당원투표 결과 찬성 의견이 86.6% 나온 것에 대해 “민주당의 86%가 비양심이란 걸 국민들에게 공표한 것”이라고 비판했다.
또래보다 발달이 느렸던 셋째 역시 자신의 위치에서 적응하기 위해 노력 중이다.
서욱 국방부 장관과 남영신 육군참모총장이 18일 경기도 고양시 일산 킨텍스에서 열린 2020 대한민국 방위산업전(Defense & Security Expo Korea 2020)에서 전시를 둘러보던 중 대화를 나누고 있다.
경기도 시장상권진흥원이 지난달 22~28일 도내 자영업자 1014명을 대상으로 재난소득 효과를 물어보니, 전체 응답자의 10명 중 7명꼴로 매출에 도움이 됐다고 답했다.
금융위원회가 4일 대규모 손실을 부른 국외금리 연계 파생결합펀드(DLF) 사태와 관련해 우리은행과 하나은행에 대한 기관제재를 최종 의결했다.
요리학교 CIA(The Culinary Institute of America) 출신 셰프들이 모여 재능기부 형식으로 보육원 요리 봉사활동을 진행한다.
추첨한 결과 진명-숙명 배화-영명과 호수돈의 승자로 제1코트에서 진명과 숙명이 승부를 겨루게 됐다.
지난달 머스크는 독일 공장 설립 계획을 발표하며 2021년 7월1일 공장 가동을 목표로 하고 있다며 연내 50만대 생산 목표를 밝혔다.
현재 남아 있는 장군도성의 흔적을 보면 총연장이 100m, 하부 넓이 30m, 상부 넓이 10m로 추정된다.
박동원의 투수 땅볼로 1사 2,3루 기회가 이어졌다.
이어 “병원에 입원해 있다”며 “나는 아니겠지라는 마음으로 지내온 바보 같은 판단이 지금의 나를 만들었다”고 했다.
방역당국은 이날 오전 0시 기준으로 확진자는 74명이 추가돼 총 확진자수는 8236명이라고 밝혔다.
지난 주말 일본을 강타한 태풍이 바닷속 영양분을 고루 섞어 적조발생 환경이 조성된 것으로 보입니다.
하지만 이곳에 격리된 환자 A(57)씨에 따르면 실제로 1인 격리 조치는 현재까지 이뤄지지 않고 있다.
그러면서 박 후보는 “세대교체를 하자고 드리는 말씀이 나니다”라며 “우리 다 같이 모든 세대가 함께 시대를 교체하자고 말씀드리는 것”이라고 했다.
목소리도 나긋나긋했던 이정희가 돌연 가시 본색을 드러내자 인터넷 생중계로 회의를 지켜보던 이들은 경악했다.
어떤 기관도 국민 위에 존재할 수 없다”며 그동안 대통령 측근 비리 등 권력형 비리 방지를 앞세웠던 것과 달리 검찰개혁을 위한 공수처 출범 필요성을 강조했다.
문 대통령은 진영 행정안전부 장관 등 정부 관계자들에게 "의료진이 환자를 보는 것이 가장 크고 중요한 일인데 생활상 불편이 없도록 챙겨달라"고 했다.
코로나19에 확진된 대전 유성구청 고위 공무원의 배우자도 양성 판정을 받았다.
배우 정우성, 변호사 박준영씨 등 역대 노근리 평화상 수상자들이 평화 심포지엄에 참여하고 ‘전쟁과 분쟁의 참혹성’ ‘한반도 평화 정착과 통일’ ‘노근리 사건의 교훈’ 등을 주제로 학술 행사도 이어진다.
이미림은 중간합계 9언더파 135타로 단독 선두 넬리 코다(미국·11언더파 133타)를 2타 차로 추격 중이다.
현재 지지하는 정당이 없는 무당(無黨)층에서도 부정률이 앞섰다(긍정 20%, 부정 63%).
헬기 사격 지시를 받은 적도 없고, 헬기 사격을 한 적도 없다”고 주장했다.
현재 하정우 측은 검찰 수사에 적극적으로 협조할 계획이라고 밝혔다.
새로운 로고는 올해 포스코건설의 신규분양 단지부터 순차적으로 적용될 계획이다.
재판이 끝나고 법정을 빠져나왔을 땐 다리가 풀려 있었기 때문에 나는 모든 걸음마다 힘을 주며 걸어야 했다.
이외 가방과 휴대전화가 각각 18%(2만438건), 17%(1만8670건)으로 뒤를 이었다.
윤리심판원에서 오 시장의 소명을 들을 계획이 있느냐는 질문에는 ”소명 기회를 주는 것은 반드시 거쳐야 할 절차“라면서도 ”물론 소명에 응하지 않을 수도 있다“고 말했다.
숙명여대 입학을 포기한 그 트랜스젠더 여성은 성숙하게도 다음과 같은 글을 남겼다.
이용섭 광주광역시장, 김용집 광주광역시의회의장, 장휘국 광주시교육감이 22일 코로나 바이러스 검사를 받았다.
외환위기 이후 물가안정목표제를 도입해 관리해 온 한국은행의 통화 정책 역시 지속적인 경제 성장을 견인하는 요소라는 평가다.
에이스라는 말이 부끄럽지 않게 개인 성적과 팀 승리를 모두 챙기고 싶다”고 말했다.
환율은 전날보다 4.5원 내린 1092.5원에 거래를 시작한 이후 하락 흐름을 이어갔다.
CJ올리브영은 다음 달부터 전국 매장과 공식 온라인몰에서 ‘클린뷰티 루틴 키트’를 선착순으로 증정하는 프로모션을 실시한다고 31일 밝혔다.
또 청전 이상범, 백남준, 이우환, 오윤, 이불 등 국내 작가와 앤디 워홀, 요제프 보이스, 게르하르트 리히터, 안젤름 키퍼, 장미셸 바스키아 등 해외 주요 작가의 작품도 소장하고 있다.
민주당의 잘못이 있다면 호되게 비판하고 소수·진보 정당의 활동을 활발히 보도한다면 촛불의 의미를 되살리고 한겨레 보도에 대한 평가도 달라지게 만드는 기회가 될 것이다.
이 때문에 근로기준법의 예외 조항을 없애야 한다는 지적이 나온다.
비계를 구성한 쇠파이프와 이를 딛고 작업 중인 노동자 모두 비스듬하게 기울어진 사선 구도를 취하고 있기 때문이다.
중앙선거관리위원회는 21대 총선 사전투표 마지막 날인 11일 오후 3시 현재 투표율이 21.95%로 집계됐다고 밝혔다.
스스로 "값진 FA를 앞두고 무엇과도 맞바꿀 수 없는 값진 경험을 했다.
A씨를 포함해 주택을 500가구 이상 소유한 이는 5명이었다.
나사와 협력하고 있는 벨기에 STCE센터의 통신전문가 얀 얀센은 인터넷미디어 <라이브사이언스>와의 인터뷰에서 “지난 11월14일부터 12월23일까지 40일 동안은 태양 흑점이 하나도 없었다”며 “이는 지난 20여년 이래 가장 긴 기간”이라고 말했다.
‘기생충’ 봉준호 감독, 또 트로피 추가.
그는 소개팅 상대방을 기다리며 수줍음과 설렘이 폭발하는 표정을 지었고, 모두의 기대 속에 한 남자가 등장하자 그에게 눈을 떼지 못했다고 해 과연 누구일지 관심이 집중된다.
“다른 두 교단은 다양성을 인정하고, (성소수자와 연대하는 행위를) 금지하는 법도 없다.
일본 정부는 한국 대법원의 판결이 국제법 위반이라며 한국 정부가 시정해야 한다고 주장하고 있다.
비슷한 시기에 친정에서 출산했고, 김일성 어머니가 젖이 안 나와 그 친척 할머니가 대신 젖을 물려줬다.
또 사업의 범위가 너무 많이 바뀌어서 향후 보조금을 받으려면 새로운 계약을 맺어야 한다고 밝혔다.
공직선거법 위반 등 혐의를 받는 정정순(62) 더불어민주당 의원(충북 청주 상당)과 관련해 법원이 체포동의 요구서를 검찰에 보내면서 국회 처리에 관심이 쏠린다.
IT 대기업 임원은 “해외 공공 기관이나 정부 사업을 따내려면 자국 내 실적이 필요한데, 규제 탓에 국내 IT 대기업은 해외 경쟁에서만 불리해진 게 현실”이라고 말했다.
미세먼지 계절관리제를 처음 시행한 지난해 12월부터 올해 3월까지 전국 초미세먼지 평균농도가 24㎍/㎥를 기록했다.
비센티니 사무총장은 “현재로서는 EU가 (노동자의) 소득을 대체할 시스템을 구축하는 방법 뿐이다”면서 “이를 위해서 약 2000억~4000억 유로 규모의 예산이 필요하다.
김 의원 쪽 핵심 인사는 “이낙연 위원장이 나선다면 우리도 도전하는 쪽으로 가닥을 잡았다”고 했다.
올 시즌 흠잡을 데 없는 조직력을 갖춘 울산은 후반 들어 좌우 측면의 속도를 살려 강원의 배후를 노렸고, 결국 이청용의 등의 골로 완승을 거뒀다.
여기에 국내서 난방과 자동차 이용으로 발생한 미세먼지에 중국에서 유입된 스모그와 미세먼지까지 더해지며 상황을 악화시켰다.
암호화폐 데이터 분석 전문업체는 25일 조씨 암호화폐 지갑을 역추적해 최소 220건의 입금, 30억원대 자금 흐름이 있었다고 밝힌 바 있다.
환자에 대한 구체적인 개인 정보가 담겨져 있는 만큼, 경찰이 유출 경위에 대해 수사에 나설 가능성이 높다.
‘확진자 내역’에 적시된 이들 주소에 따라 취재진이 해당 보건소로 문의한 결과, 모두 사실이 아님을 파악할 수 있었다.
남정현은 민족문학작가회의(현 한국작가회의) 고문과 한국펜클럽 이사 등으로 활동하면서 문학 창작과 현실적 실천을 병행했다.
이원재 인천경제청장은 “K바이오 대표 클러스터로 성장하는 송도에 더 많은 국내외 유수 바이오 기업을 유치할 수 있도록 노력하겠다”며 “스타트업이 입주하는 투모로우시티를 영국 런던의 ‘테크시티’, 미국 콜로라도의 ‘테크스타’ 같은 성공 모델로 만들겠다”고 말했다.
올해는 공군사관학교 졸업식을 찾으면서 육·해·공 졸업식을 모두 자리한다.
공개된 정강·정책은 Δ모두에게 열린 기회의 나라 Δ미래변화를 선도하는 경제혁신 Δ약자와의 동행, 경제민주화 구현 Δ일하는 모두가 존중받는 사회 Δ국민과 함께 만드는 정치 개혁 Δ모두를 위한 사법 개혁 Δ깨끗한 지구, 지속가능한 대한민국 Δ내 삶이 자유로운 나라 Δ남녀 모두가 행복한 양성평등사회 Δ우리의 내일을 열어가는 외교·안보 등 10대 약속으로 구성됐다.
함께 활동했던 015B 멤버 장호일은 자신의 SNS 인스타그램에서 "015B 베이시스트이자 우리의 동료였던 조형곤군이 오늘 하늘나라로 떠났다는 연락을 받고 급하게 다녀왔다.
지난해 12월 5일 걸그룹 블랙핑크가 일본 도쿄돔에서 첫 콘서트를 진행했다.
김광현은 2019시즌을 마친 뒤 미국 진출을 선언, 포스팅시스템을 거쳐 세인트루이스와 계약했다.
반도체와 에너지 분야 등 소재산업의 첨단기술 및 신제품 개발, 바이오, 신약개발 등에 활용하고 있다.
고 있던 자녀들이 아버지가 폭행당하는 장면을 목격한 사실이 알려져 공분을 키웠다.
또한 가슴골에 새겨둔 파격 타투를 자랑하며 “이건 폭발적인 반응이 나왔다.
A씨는 지난해 9월 24일 오후 8시50분께 충남 금산군 집에서 형 B씨(43)에게 욕을 듣고 격분해 얼굴을 때리고, 목졸라 살해한 혐의로 기소됐다.
제롬 파월 미국 연방준비제도 의장이 3일(현지 시각) 기준금리 인하를 발표한 직후 미국 워싱턴에서 기자회견을 열고 있다.
앞서 아시아나는 코로나19 발생 전인 지난달 초에 견줘 중국 노선은 약 79%(공급좌석 기준), 동남아시아 노선은 약 25% 축소한 바 있다.
해당 해시태그는 이날 현재 7만건 이상의 트윗을 기록했다.
도널드 트럼프 미국 대통령이 “신종 코로나바이러스 감염증(코로나19)이 중국 우한(武漢) 바이러스연구소에서 발원했다는 증거를 봤다”고 주장하며 대중 관세를 검토하고 있다고 밝혔다.
“서울 서초구에서는 지난달 완공된 반려견 놀이터가 개장 직전 600여개가 넘는 민원과 반대서명으로 결국 철거됐다.”
하지만 A 교수는 해임 결정 이후 ‘학교의 해임 처분이 부당하다’며 ‘취소해달라’는 내용의 교원소청 심사를 교육부에 청구했다.
다만 이번 공격이 가해진 알카임 지역은 이스라엘이 통상적으로 작전을 감행하지 않는 곳이어서 무조건 이스라엘 소행이라고 추정하기는 어렵다는 반론도 나온다.
코를 통하여 흡입된 천기와 공기는 오장육부 가운데 폐(肺)로 들어간다.
이어 "오늘 힘든 상황에서도 선수들이 최선을 다해줘서 고맙다.
해 해소하는 ‘직원 정신건강 프로그램’ 운영도 활성화 할 방침이다.
지난해 20대 이하 직장인의 1인당 평균 대출액이 1243만원으로, 1년 새 47%가량 급증했다.
종전 최대치인 지난 3월(9조6천억원)을 뛰어넘는 규모로 월간 가계대출 증가액이 10조원을 넘은 건 이번이 처음이다.
한 문제 차이로 아이들의 대학이 갈릴 수 있다는 말에 고하늘은 더 심란해졌다.
유럽축구연맹은 올해 6월 치를 계획이었던 유로2020도 예정 대로 갖기 어렵게 됐다.
즉, 감독 선임 과정의 시스템 자체가 매우 불안해 질 뿐만 아니라 이 과정에서 '팀을 과연 누가 강하게 만들 최적의 인물인가'라는 절대적 기준이 사라지고, 여러가지 부정적 변수들이 감독 선임에 많은 영향을 미친다.
이어 정유인은 “감독, 코치 등 관계자들에게 성폭력을 당하더라도 운동 하나만 보고 달려온 선수들이기에 포기하는 것이 어렵다”라고 얘기해 안타까움을 자아냈다.
정으로 2일 오전 서울 동작구 국립서울현충원을 참배한 뒤 남긴 방명록.
태풍 이름은 태풍위원회 회원국이 위원회에 제출한 이름을 차례대로 사용한다.
프리시즌이 사실상 3개월 차로 접어든 지금, 누구에게도 뚜렷한 답이 없다는 사실이 안타까울 따름이다.
이번 반감기는 지난 2012년 11월과 2016년 7월에 이어 세 번째다.
고령화 가구를 위해서는 사회복지관과 영구임대주택이 결합한 형태의 1000가구의 고령자 복지주택 등 맞춤형 임대주택을 총 1만 가구 공급할 계획이다.
그는 당시 지민의 상태에 대해 “화가 나 있었다.
출구조사 결과가 발표되기 1분 전에는 두 손을 꼭 쥐고 눈을 감은 채 잠시 기도를 하기도 했다.
국가 주요 시설이 집중된 서울에서 감염이 확산되면 그 피해는 걷잡을 수 없게 된다.
이어 조용호가 유격수 박찬호의 아쉬운 수비 속에 야수선택으로 출루해 1사 만루에 몰렸다.
특히 ㄱ씨는 부평구·미추홀구 교회 4곳을 방문했다.
아이들뿐 아니라 교사나 보호자도 엠퍼시 능력을 기를 수 있는 교육이 필요해요.”
전문가들은 향후 코로나19 사태를 계기로 향후 인간형 의료 로봇 개발과 현장 활용이 더욱 활성화될 것으로 진단했다.
이외에 부상자가 6000명이 넘는 것으로 집계됐다.
이런 변화무쌍한 선수 라인업은 작전 구사와 더불어 선수들의 경쟁을 촉발시키는 촉매제 역할도 한다.
게다가 서울과 경기, 인천 등 수도권에서만 300명 가까운 지역사회 감염 확진 환자가 발생하면서 전국 확산 양상이 또렷해지고 있다.
조영관 민주사회를 위한 변호사모임(민변) 사무처장은 “조두순 등 몇몇 악질적 범죄자만 영구 격리하면 모두가 안전해질 것처럼 이야기하는 것은 임시변통의 땜질 처방일 뿐”이라며 “실질적인 대책을 만들기 위해선 충분한 시간을 들여 심도 있는 토론을 해야 한다”고 말했다.
먼저 앞서던 KB손해보험은 마테우스가 막히면서 잠시 위기를 맞기도 했지만, OK저축은행은 마지막 전병선의 스파이크서브가 네트에 걸리면서 더이상 추격하지 못했다.
국회 문화체육관광위원회(위원장 도종환)는 이날 오전 10시부터 국회에서 ‘철인 3종경기 선수 가혹행위 및 체육분야 인권침해에 대한 청문회’를 열었다.
촬영상을 비롯해 음향 효과상, 시각효과상을 받았다.
문 대통령이 비상경제회의를 주재한 것은 4월 22일 5차 회의 이후 40일 만이다.
이후 문재인 당 대표를 만났더니 ‘형 이사했다며?
식약처 관계자는 “대리구매 확대 방안으로 새롭게 추가된 대상자는 모두 451만여명”이라며 “국민의 불편이 최소화될 수 있도록 노력하겠다”고 밝혔다.
‘심야 사교육’(오후 10시 이후 종료)을 받는 학생 비율은 영재학교 희망자가 62.5%로 가장 높았다.
신규 격리해제는 188명으로 현재까지 총 2만158명이 격리해제됐다.
주로 3~5살 정도의 아이들이 다니는 곳으로 등원한 13명의 원아 중 2명이 확진됐다.
어떤 종류의 육상대회를 창조해낼 수 있을지도 고려해봐야 한다"고 말했다.
이동욱 NC 감독은 “몸부터 확실히 달라졌다.
이 대표는 3일 오전 국회에서 열린 최고위원회의에서 “현재 가계 유동성이 1500조원이 넘어가는 상황이라 주식이나 부동산에 투자가 집중되기 마련”이라며 “긴급 처방과 금융 규제만으로는 한계가 있는 것이 분명하다”고 말했다.
투자자별 매매동향을 살펴보면 외국인과 기관이 각각 1324억원,1385억원을 순매도했으며 개인은 2725억원을 순 매수했다.
그리고 여의도연구원은 황교안 대표에게 지역구 150석 이상, 비례대표 29석을 얻을 수 있다는 보고를 했다고 한다.”
임상시험에 우리나라가 참여할 기회가 있을 것으로 파악하고 있다”고 했다.
이날 청와대와 정부, 더불어민주당이 백 장군에 대해 '홀대'를 하고 있다는 논란이 야당으로부터 제기됐다.
다만 함께 단체행동을 진행했던 의대생들의 국가고시 실기시험 문제가 여전히 남아있어, 추가적인 집단 행동 가능성은 남아있다.
재단은 그동안 문화예술 분야에 전문성이 있는 장애예술인 중 대중에게는 잘 알려지지 않았지만 절망에서 희망으로 가는 아름다운 이야기 혹은 도전의 메시지가 있는 예술인을 발굴해 영상 콘텐츠 제작, 유명 유튜버와의 합작 등을 지원한다.
이어 지난달 26일과 28일 ‘캠프 캐럴’의 주한미군 병사와 한국인 노동자가 각각 확진 판정을 받아 확진자가 3명으로 늘었다.
박창현 한은 조사국 조사총괄팀 과장은 “자산시장으로의 자금 쏠림이 크게 증가한 상황에서 경기 회복 지연으로 시장의 기대가 급격히 조정될 경우에는 자산 가격이 급락하면서 가계부채가 부실화할 우려가 있다”고 지적했다.
저비용항공사(LCC) 업계 1위 제주항공과의 인수합병으로 새로운 도약을 꿈꿨으나 인수계약 해지가 결정되며 이같은 계획은 결국 무산됐다.
유유히 달리며 봄의 향연과 제주 중산간의 여유로운 풍경을 눈에 담을 수 있다.
급속도로 격화하는 중국과 오스트레일리아(호주)의 갈등이 세계 각국의 관심을 끌고 있다.
앞으로도 크림슨창업지원단에 아니, 우리 학생들에게 많은 관심을 부탁드린다.
마지막으로 임문영 국장은 “코로나 19 와중에도 행사를 추진하게 된 점이 상당히 부담일 수밖에 없었기에, 그만큼 노력을 기울였다.
사람의 얼굴을 광활한 대지에 비유해, 그 대지에 생태계를 들이고, 기상 현상까지 설정하는 것이다.
새벽 4시30분과 저녁 9시, 두차례 일어난 것으로 확인됐습니다.
"비정규직 전환시키면 경제순환 체제 바뀌고 공정성 강화"
대표적으로 홍성태 교수와 김난도 교수가 출간한 책을 꼽을 수 있다.
또 인도 벵갈루루에 있는 소프트웨어 연구소 내 인공지능 연구 조직에선 생체인식 분야 연구를 진행하고 있다.
유리창을 깨며 난동을 부리던 이 남성은 신고를 받고 출동한 경찰에 체포돼 현재 조사를 받고 있다”고 전했다.
법정 스님 수행처 사진 공모전, 법정 스님 글과 금강경 모음전, 제4회 무소유 어린이 글짓기 대회 등도 열린다.
스페인 명문 레알 마드리드(레알)에서 뛰다 임대 이적으로 친정팀 토트넘에 돌아온 온 개러스 베일(31)은 손흥민의 수준 높은 볼 트래핑을 보며 환호성을 터뜨렸다.
개막식은 19일 오전 10시30분에 열린다.
해당 공문에는 법무부 훈령인 법무부 감찰규정에 관한 질의와 지적 등이 담겼다.
워싱턴포스트의 최근 여론조사 결과 트럼프의 경제 대응에 대한 지지율은 57%에 달했다.
임진우 인터파크 마케팅실장은 “최근 유통업계의 화두는 치열한 경쟁 속에서 안정적인 경쟁력 담보를 위해 충성도 높은 우수 고객을 확보하는 것”이라며 “차별화된 고객 감사 프로모션인 패밀리데이를 지속적으로 전개해 고객들의 만족도 제고와 충성도 강화에 힘쓸 계획”이라고 했다.
통합당 내부에선 차 후보의 발언으로 인해 수도권 내 접전지역이 순식간에 열세로 바뀌었다는 장탄식이 흘러나왔다.
잠수함발사탄도미사일(SLBM)이나 새로운 형태의 중거리 탄도미사일, 인공위성 발사 가능성이 거론된다.
어차피 다른 팀 감독으로 가기로 돼 있는 코치가 팀에 남아있어 봤자 팀 분위기만 뒤숭숭해진다는 사실을 경험했기 때문이다.
지출과 비용이 발생한 시점을 기준으로 하는 ‘발생주의’에 입각한 정부 재무제표상 지난해 국가자산은 2299조7000억원, 국가부채는 1743조6000억원이다.
최저임금 삭감 또는 동결을 주장해온 소상공인연합회 쪽 사용자위원 2명도 공익위원안이 ‘인상’이라는 이유로 퇴장했다.
캐나다에서도 우한 코로나(코로나19)의 첫번째 지역감염 사례가 발생했다.
자신의 업적을 자랑하면서 인종차별적 발언이라 비판받는 비속어 '쿵 플루'를 언급했다"고 했다.
한국당 공관위는 이날 회의에서 부동산 투기나 불법 증여를 저지른 후보를 공천에서 배제하기로 했다.
김 위원장은 관광산업으로 외화를 벌어들이겠다는 복안을 갖고 있었습니다.
이들 지역에는 7일까지 30~80㎜의 비가 더 내릴 것으로 기상청은 내다봤다.
앞서 도쿄 에이주종합병원에서도 환자와 의료진 163명이 집단 감염됐고 이중 20명이 숨졌다.
정 총리는 초등 돌봄 전담사 절반인 6000여명이 이날 하루 동안 돌입한 파업에 대해서도 지시사항을 내렸다.
이날 면담에서는 대우건설이 이라크 남동부 바스라주에서 수행하고 있는 알 포우 신항만 공사 및 연계 공사에 대한 논의도 이뤄졌다.
이 본부장은 스티븐 비건 미 국무부 부장관 겸 대북특별대표와 한미 북핵 수석대표 협의를 갖는다.
넷째, 임차인의 권리를 대폭 강화하였습니다.
김현미 국토교통부 장관은 면적(평형) 확대를 통한 중산층용 주택과 지분적립형 주택의 3기신도시 구현 등을 종합해 11월 전체적인 발표를 할 것이라고 밝혔다.
이에 최씨는 지난해 초 미승빌딩에 대한 가압류를 해제해달라며 특검이 기소한 뇌물액 77억9700만원을 법원에 공탁했다.
아들이 있었던 부대에 외압이 있었다는 당시 당직사병의 주장에 대해서는 “제보자인 사병이 일방적으로 오해하거나 억측을 하지 않았나 그런 생각을 한다”고 설명했다.
통상 2분 정도를 남겨서 끝낼 수 있고, 그 2분 동안 퇴고는 꿈도 못 꾸고, 띄어쓰기나 오·탈자 정도를 확인하기 위해 ‘맞춤법 검사’를 돌린다.
애초 윤 원장은 라임 판매 은행에 대한 제재심을 연내에 하겠다고 했지만 다소 시간이 걸릴 것으로 예상된다.
문 대통령은 또한 건강 문제로 물러난 아베 신조 전 총리에게도 서한을 보내 쾌유를 기원했고, 아베 전 총리 역시 감사의 뜻을 담은 답신을 보내왔다.
이에 심 대표는 “정의당도 초기에 언론을 통해서만 사건을 접했을 때는 ‘피해 호소인’이라는 말을 잠시 쓴 적이 있지만, 이후로는 ‘피해자’로 정정해 사용하고 있다”고 설명했다.
이렇듯 민주당이 적극적으로 추 장관 지키기에 나선 상황에서 정 총리는 16일과 17일 대정부질문에서도 관련 의혹에는 최대한 말을 아끼고 코로나19에 따른 경제위기 극복 등에 현안에 중점을 둘 것으로 보인다.
신종 코로나바이러스 감염증(코로나19) 예방을 위해서는 분무소독보다 소독용 티슈를 이용해 정기적으로 닦아내는 것이 더 효과적이라는 연구결과가 나왔다.
또 7위 발렌시아(승점 42)가 4강까지 주어지는 챔피언스리그 출전권을 획득할 수 있을 지도 관전 포인트다.
조계종은 1일 이같은 내용의 추가 지침을 전국 사찰에 전했다고 밝혔다.
특히 야마하는 악기 브랜드로서의 기술력과 감동을 골프 클럽으로 승화시켜 깊고 풍성한 타구음으로 골프의 듣는 즐거움까지 만족시킨다.
다만 증인신문이 오후까지 이어지고, 의사소통에 문제가 생길 때마다 변호인과 검찰은 마스크를 벗고 질문을 이어가기도 했다.
비주류 집단이 뭉쳐 만들어낸 영화가 아카데미 시상식장에 오르는 대목에서는, 지난해 아카데미를 휩쓸었던 <기생충>의 빛나는 순간이 떠오르기도 한다.
극장 출입을 위해서 체온측정을 해야 하고, 극장 내부 곳곳엔 손 소독제가 비치됐다.
전체 악기 주문 건수는 전년 대비 37% 증가했다.
탈북자들을 겨냥해 ‘쓰레기’라는 표현을 쓰며 비난 담화를 시작한 것은 최근 남측에서 탈북자 출신의 국회의원이 배출되는 등의 현상을 의식한 것일 수도 있다.
메뉴 카테고리만 묻고, 네이버 지도 앱을 켜 '필터 검색'을 했다.
케이티앤지의 해명과 달리 사실상 영화사업 폐지 수순을 밟고 있는 것 아니냐는 의혹이 이는 까닭이다.
모바일 시대에 PC MMORPG가 걸어갈 길. 경쟁력은 ‘손맛’
그때는 그렇게 위대한 역사를 가졌는지 모르고 배속돼서 일했지만 살아가면서 자랑스러운 역사를 새삼스럽게 배우게 됐다”고도 했다.
유권자들의 표를 의식할 수밖에 없는 의원들의 처지를 이해 못할 바는 아니지만 시행을 코앞에 앞둔 정책을 이렇게 손바닥 뒤집듯 취소하는 것은 정책의 일관성과 신뢰성을 저해하는 것이다.
직접적인 지원이 안 되니 공모사업을 할수록 생계는 힘들어진다.
귀족적 특혜나 계급적 차별을 철폐하는 명분으로 힘을 얻어온 ‘능력’은 마치 ‘기회의 균등’을 보장하는 듯하지만, 더 공고한 계급의 대물림 수단으로 이용되고 있다는 것이다.
당신은 왜 계속해서 나폴리에 관한 이야기를 하나요?
현대제철 비정규직지회 관계자는 “당진 현대제철 전체 노동자 1만5000여명 가운데 하청 노동자가 6500여명, 정규직이 4500여명, 나머지는 외주업체 노동자다.
대조적으로 월 소득 900만~1000만원, 1000만원 이상은 15%, 24%만이 같은 취지로 응답했다.
하지만 더는 미룰 수 없는 상황이어서 네 번째 도전에 나선 것이다.
다양한 효과로 게임 흐름에 영향을 주는 ‘고대의 제단’도 추가했다.
이들은 “세계 최고가 되자”, “콩쿠르를 휩쓸자” 따위의 큰 계획을 세운 건 아니다.
당시 MBK엔터테인먼트 소속 연습생 정채연은 최종적으로 프로젝트 그룹 아이오아이의 멤버로 선정됐다.
새 엠블럼이 단순해진 또 하나 중요한 이유가 있다.
이번 대회는 대한민국 최초로 GPI(Global Poker Index·국제포커지수)와 TDA(Tournament Directors Association·포커토너먼트디렉터협회)의 인증을 획득한 대회다.
학교는 기부자들의 뜻에 따라 무용이나 음악, 미술을 전공하는 학생들 중 형편이 어려운 학생들에게 장학금을 지급할 예정이다.
전국 아파트값으로 집계하면, 전주 대비 0.06% 상승했다.
당시 고어 후보는 대법원 결정을 받아들이고 패배를 승복했지만 트럼프 대통령은 소송에서 지더라도 그런 선택을 한다는 보장이 없다.
역대 한 경기 최다어시스트는 23개의 김승현이 갖고 있다.
이어 “노동존중사회까지는 아직도 갈 길이 멀고, 발걸음은 더디지만, 우리의 의지는 변함이 없을 것”이라고 강조했다.
중구청 및 중구보건소 홈페이지를 통해 확인할 수 있다.
가전, 문화, 레저, 헬스케어, 금융사, 물류 등 다양한 이종 산업과 협력을 맺고 기업 간 거래사업의 폭을 확대했다.
식당은 어떨까 싶어 한경면에서 1m 피자를 판매하는 친한 형의 가게를 방문했다.
“사랑하는 며느리야 우리 다음 명절에 만나자.”, “더도 말고 덜도 말고 집에만 있어라.”
사랑해"라고 깊어진 마음을 고백, 진한 키스를 나누며 사랑의 결실을 맺었다.
경찰에 붙잡힌 30대 운전자 A씨는 면허취소 수준의 만취상태였습니다.
앞서 공정위는 올해 설과 지난해 추석 때도 불공정 하도급 신고센터를 50여일간 운영해 각각 311억원(280건)과 295억원(359건)의 미지급 대금을 지급하도록 조처한 바 있다.
애저를 포함한 전체 클라우드 부문 매출은 17% 성장한 133억7000만달러의 매출을 기록했다.
그는 "특히 한 지자체에서 감당하기 어려운 집단감염이 발생할 경우에는 행정적경계로 인한 의료공백이 발생하지 않도록 인근 지자체의 자원을 활용하기 위한 수도권 병상 공동활동 협력체계 마련이 필요한 상황"이라고 설명했다.
뒤바뀐 가방, 난처한 상황, 신기한 장갑, 색다른 크리스마스 등 59개의 도전 과제를 주고 그것을 바탕으로 이야기를 만드는 식이다.
오히려 이 화면들은, 원작의 배경인 20세기 초 샌프란시스코를 20세기 중후반(쯤 되는 모호한 시대)의 이탈리아 나폴리(부근의 어딘가 미지의 항구도시)로 바꿔놓은 영화의 선택과 절묘하게 어우러지면서, 일반적인 극영화에선 경험하기 어려운 시각적·정서적 감흥을 불러일으킨다.
조합 관계자는 “오늘 구청으로부터 (조합 설립) 인가를 받았다”면서 “빠른 시일 안에 정비계획 변경에 나설 것”이라고 말했다.
금 의원은 이날 페이스북에 '박근혜 전 대통령의 옥중서신을 보고 - 당신의 국민은 누구입니까'란 제목의 글을 올렸다.
지난해 ‘고덕강일 4단지’는 특별공급 경쟁률 5.77대1, 일반공급 경쟁률 47.7대1을 기록했다.
다저스의 불펜 제의를 뿌리치고 세인트루이스를 택한 김광현이 보란 듯 선발로 살아남을 수 있을지 주목된다.
창간 10돌 ‘한국경제, 지난 10년 앞으로 10년’
‘별똥별 아줌마’로 알려진 이지유(55)씨는 과학교양서 분야의 인기 작가다.
회고록 초인기 볼턴 "백악관 생활은 드라마 같지 않아"
A씨는 지난달 18~21일 미국 LA를 다녀왔다.
제이홉은 “우리는 팀이다 보니 그룹 관련된 상을 받으면 너무나도 좋겠다는 꿈은 항상 가지고 있다.
장난감 회사와 제품명을 밝히며 다른 소비자의 구매를 막기도 했다.
통합당 관계자는 “코로나 사태로 묻힌 문재인 정부의 경제·안보 불안에 대한 심판론에 다시 불을 지필 것”이라고 했다.
》《이날을 위한 련습과정에서 학생들은 크게 성장한다.
오염수를 정화 장치로 처리해도 현재 기술로는 충분히 제거하기 어려운 삼중수소(트리튬)라는 방사성 물질은 남는다.
서로 소통하면서 협동심을 키우고, 그와 함께 창의력도 발휘할 기회를 주는 것이다.
그룹 방탄소년단(BTS)은 지난 21일 공개된 애플뮤직과의 화상 인터뷰에서 새 앨범 타이틀곡 ‘온’에 대해 이렇게 소개했다.
이날 0시부터 연천지역 임진강 유역에는 42.8mm의 비가 내렸다.
청와대는 4·15 총선 압승을 계기로 남북 협력 사업을 다시 본격 추진하겠다는 구상을 갖고 있다.
KST모빌리티는 지난 6일 경기도 개인·법인택시조합과 경기도 내 플랫폼 가맹사업 활성화를 위한 업무협약(MOU)을 체결했다고 8일 밝혔다.
한국의 신종 코로나바이러스 감염증(코로나19) 치명률이 러시아에 이어 세계에서 두 번째로 낮은 것으로 확인됐다.
무소속 이용호 의원은 “이번 집중호우로 섬진강 제방이 붕괴되면서 남원, 순창, 임실 등에서 하우스·축사까지 모두 침수되는 등 최악의 수해를 입은 것으로 나타났다”며 “집중호우로 수해를 입은 남원·임실·순창 관내 수해 지역을 특별재난지역으로 지정하고 수해지역 복구 지원을 위한 4차 추경을 추진하겠다”고 했다.
윤석열 검찰총장과 최재형 감사원장에 대한 일련의 논란도 이와 맞닿아 있다.
일각에서는 의심증세 여부를 기다릴 게 아니라 빠르게 진단검사를 하고 결과가 음성으로 나오면 빠르게 현장업무에 복귀해야 된다는 목소리도 있다.
코로나19 확산 방지를 위해 정부 차원의 ‘강력한 사회적 거리두기’ 캠페인을 하고 있는 만큼 많은 사람이 모이는 행사를 자제하려는 것이다.
급전이 필요했던 20대 취업준비생 A 씨는 지난달 휴대전화 소액결제를 현금화할 수 있다는 광고에 솔깃했다.
박 의원은 21대 국회에서 여야를 통틀어 최다선 의원이다.
만약 이 세상의 모든 사람이 금연하는 날이 온다면 어떻게 달라질까.
수도권 등교수업이 재개된 21일 오후 서울시내 초등학교에서 학생들이 하교하고 있다.
영화 관계자들은 영화의 제작 목적이 당사자들의 '기억'을 통해 베트남 학살 사건을 상기시키고 공론화하는데 있다고 입을 모았다.
또 각 가정 내에서 시험을 보는 만큼 삼성 측의 감시를 피해 부정행위를 시도하는 응시생이 많아질 것을 우려하는 의견도 상당수였다.
정부는 이런 내용으로 대부업법·이자제한법 시행령 개정안을 입법예고할 예정이다.
기혼 밀레니얼 가구 중 절반 이상(51.4%)은 부모에게 결혼 및 독립 자금을 지원받았다.
폭스바겐코리아는 1월 동안 폭스바겐파이낸셜서비스를 통해 아테온을 구입하면 22%, 현금 구입 시 21%라는 파격 할인으로 가격을 4000만 원 초반대로 낮춰 30, 40대 남성의 폭발적 지지를 얻었다.
①남북 관계, 정치 현안 ’까칠 촌평’
서울 전역의 10인 이상 집회도 24일 0시부터 별도 공표 시까지 전면금지하기로 했다.
최근 6경기 무패행진(5승1무)을 달리던 상주는 울산에 대패를 당하며 승점24점으로 3위 자리가 위태로워졌다.
아울러 지난 8일에는 자택에 있었고, 9일 보건소를 방문해 검사를 받고 코로나19 확진 판정을 받았다.
힐스에비뉴 청계 센트럴은 6000가구 이상의 대규모 주거수요도 배후로 두고 있다.
이용구 법무부차관이 22일 오후 경기 정부과천청사 법무부로 들어서고 있다.
부산 해운대 ‘코로나19’ 확진자 추가···“20대 여성, 6일전 대구 여행”
하루 만에 학생 22명, 교직원 4명이 추가되면서 등교수업 이후 누적 학생·교직원 확진자가 381명으로 불어났다.
위원회는 지난 2018년 1월 한씨와 약 1년간 모델료 2억5000만원에 홍보대사 활동 계약을 체결했다.
코로나 경제 위기 극복은 단발성 지원이 아니라 지속적인 지원으로 일자리를 지키는 데 초점을 맞추어야 한다.
한편 곽상도 국민의힘 의원이 한국대학교육협의회로부터 제출받은 자료에 따르면 2017~2020학년도 연세대 서울캠퍼스에서 ‘민주화 운동 관련 기회균형선발 전형’으로 합격한 사람은 17명이며, 2014~2020학년도 원주캠퍼스 합격자는 5명이다.
이 불은 인근 상가로 번지면서 8개 상가가 탔다.
한 통신기업 관계자는 “한 해 예산계획을 세워 경쟁입찰을 받기 때문에 협력사와 맺은 계약을 중간에 파기한다든지 그런 일은 없다”고 했다.
하위권에선 권영진 대구시장이 37.3%로 한 계단 올라 13위, 수돗물 유충 사태로 비판을 받은 박남춘 인천시장이 36.4%로 두 계단 내린 14위로 꼽혔다.
춤을 격하게 추면서 트로트를 부르는 분들은 거의 없지 않느냐.
합리적인 수준의 의사, 감염학회 등 전문가 집단, 질본 등의 의견을 물어 과학적 정보를 국민들에 잘 전달해야 한다.
하만카돈 사운드스틱 4는 67년간의 엔지니어링 전문 지식을 바탕으로 첨단 사운드 테크놀로지가 집약됐다.
특히 경남 첫 확진자는 회사에 정상 출근하고, 대중교통을 이용해 접촉자 수도 상당한 것으로 파악된다.
부산 도시철도에서 신종 코로나바이러스 감염증(신종코로나) 감염자 행세를 하며 불안감을 조성한 혐의로 구속영장이 청구된 20대 유튜버가 경찰 수사를 조롱하는 듯한 영상물을 게재해 논란이 일고 있다.
일반인이 자신의 차를 이용해 택배를 배달하는 ‘쿠팡플렉스’ 서비스는 평소보다 50%가량 지원자가 늘었다.
서울고법 형사3부(부장판사 배준현)는 26일 살인 등 혐의로 기소된 A(53)씨에게 징역 30년을 선고한 원심을 깨고 징역 25년을 선고했다.
만약 올 시즌이 끝난 뒤 메시가 떠난다면 계약 기간이 종료돼 자유롭게 팀을 떠날 수 있다.
모든 걸 신천지 탓으로 돌려 정부 책임론에서 벗어나려 한다는 시선도 있다.
정당별 비례대표제로 실시된 선거에서 하한선을 넘긴 4개 정당은 득표 비율에 따라 의석을 배분받는다.
하지만 단축시즌마저도 무사히 치를 수 있을지 장담할 수 없는 상황이다.
폭발 현장에서 수거한 잔해 등도 분석하려 한다”고 밝혔다.
A씨는 18일 오전 병원에서 도주했다.
이에 장미인애는 "내가 죽길 바라니?
학폭 매뉴얼에 따르면 바로 사안 접수를 하고 보고해야 한다며 난색을 보였지만 담임인 나를 믿고 기다려보겠다고 했다.
유희석 아주대의료원장의 이국종 교수에 대한 욕설 파문으로 시작돼 ‘경기도 닥터헬기’ 운항 중단 등의 파행을 빚는 아주대 경기 남부권역 외상센터에 대해 경기도가 진료거부 등의 의혹 조사에 나섰다.
그러나 외교부는 “신중한 검토를 거쳐 ‘공공기관 정보공개에 관한 법률’ 제9조 1항 2호에 따라 비공개 결정을 내렸다”고 했다.
심지어 가깝지도 않다”고 주장하며 조기 승리 선언을 했다.
그로 인한 피해는 고스란히 우리에게, 그리고 우리 다음 세대에게 돌아간다.
하지만 40인 로스터에 포함되는 메이저리거들은 스프링캠프에 머무를 경우 구단의 일원으로서 수당을 받을 수 있다.
이런 추 장관을 두고 정치권과 법조계에선 “‘여권 대모(代母) 구하기’에 여당도 모자라 법무부까지 발 벗고 나서 사법부 판단을 뒤흔들고 있다”며 “법무부 장관이 앞장서서 사법 체계를 송두리째 흔드는 격”이라는 비판이 나왔다.
앞서 김현종 국가안보실 2차장의 출마설이 돌았으나, 청와대는 지난 3일 김 차장에게 직접 출마 의사를 확인했다며 이를 부인한 바 있다.
또 “(추 장관과 윤 총장 간) 낯뜨거운 싸움판이 무엇을 위해, 누구를 위해 하고 있는지 묻지 않을 수 없다”며 “주권자인 국민은 인내하기 어려운 한계에 도달하고 있다”고 말했다.
카스텍스 총리는 “(확산 곡선이) 평평해지고 있지만 경계를 늦춰선 안 된다”며 재택 근무를 계속하고 외출과 모임을 최대한 자제하라고 당부했다.
일본이 해양 방출을 서두르는 표면적 이유는 ‘물리적, 시간적 한계’다.
전시관은 도쿄 시내에 있으나 관람객들이 그리 많지 않았다.
왕궁 정원 터에서 발견된 아름다운 무늬의 조경석들.
대신 본인이 최근에 삭제한 댓글 비율이 댓글 활동 이력으로 함께 공개된다.
예를 들어 직장 상사에게 심하게 혼나던 중에 옆자리 사람이 방귀를 뿡 하고 뀌었다면, 혼났다는 부정적인 기억에 방귀라는 우스운 기억이 끼어드는 것인데 이것만으로도 부정적인 기억을 누그러뜨릴 수 있다.
가장 일상적으로 일어나는 것은 근무 관련 허위 기록이다.
국제결제은행(BIS)에 따르면 한국을 제외한 42개국의 평균(1분기 기준) 가계부채 비율은 56.8%였다.
北 선전매체 "전쟁 위기 부르는 한미연합훈련 중단해라"
이 휴대전화에는 화장실에 들른 다른 여성들의 사진과 동영상도 저장돼 있었던 것으로 전해졌다.
경찰이 한국기독교총연합회(한기총) 대표회장 전광훈 목사에 대해 공직선거법 위반 혐의로 구속영장을 신청했다.
전년 동기 대비 적자 규모가 46조5000억원 확대됐다.
법무부는 조만간 전국검사장회의를 열어 ‘수사 주체와 기소 주체의 분리’를 시행하기 위한 의견을 모을 계획이다.
유권자들을 향해 큰 소리로 후보 기호와 이름을 외치는 모습도 좀처럼 찾아보기 힘들었다.
요컨대 선남선녀가 일을 매개로 마주치게 된 것이고, 그럴 경우에 종종 그렇듯이 두 남녀는 이내 사랑에 빠진다.
그런 가운데 송창식이 돌연 찐웃음을 터트렸다고 전해져 무슨 사연인지 궁금증을 높인다.
앞서 권 변호사는 5일 페이스북에 "MBC의 한동훈과 채널A 기자의 녹취록 보도 몇 시간 전에, 한동훈은 반드시 내쫓을 거고 그에 대한 보도가 곧 나갈 거니 제발 페북(페이스북)을 그만두라는 호소?
이날 빈소에는 정치권 인사들도 속속 조문에 나서며 위로를 건넸다.
한 대형학원 관계자는 “추석 특강은 기본적으로 대면강의를 원하는 학생들을 위해 추진했던 것이어서 온라인 강의로 전환하는 것은 의미가 없다”고 말했다.
올해 주요7개국 회의는 원래 코로나19 세계적 대유행 사태 때문에 화상 회의로 진행되는 방안이 추진됐다.
민주 법사위원 “추미애, 검찰에 순치된 것 아닌가”…추미애 “모욕적”
로봇 컬리의 또 다른 장점은 사람처럼 긴장하지 않는다는 점이다.
"윤석열 불신임은 생각하고 있지 않다"
또한 ”그것은 수백만명의 여성들에게 잠재적인 영향을 주는 사건“이라며 ”당신의 표는 매우 중요할 수 있다“고 지적했다.
방역당국은 자가격리자가 가족과 함께 생활하는 것을 허용하고 있다.
대신 증가 용적률의 50~70%를 기부채납으로 환수하고 기부채납으로 받은 주택은 장기공공임대와 무주택 신혼부부를 위한 공공분양으로 활용한다.
의협은 이날 오전 서울 용산구 인근에서 ‘의대입학 정원 증원 무엇을 위한 것인가’ 토론회를 연데 이어 오후 3시부터 서울 여의도 인근에서 전국 의사 총파업 궐기대회를 진행하고 있다.
이 총리는 "제도적으로는 김대중 전 대통령 시절부터 숙제였던 고위공직자범죄수사처(공수처)법이 국회를 통과해 20년 만에 결실을 봤고, 검경 수사권 조정이라는 고비가 또 남아 있다"고 했다.
운이 좋으면 음이 나오고, 나쁘면 음이탈이 나고.
이 부회장은 2014년 삼성생명 지분 0.06%를 처음 사들였고, 현재까지 유지하고 있다.
이같은 WHO의 행보를 두고 ‘중국 눈치보기’란 분석이 나온다.
기준으로 했을 때 육류나 채소류 등 모든 식료품 분야의 매출이 뛰어 올랐습니다.
올해 역시 전동화 부품 사업 확대를 통해 호조세를 이어간다는 방침이다.
또한 해당 임상시험에 참가한 사람들에서 첫 번째 AZD1222 투여 후 14일 이내에 체내에서 T세포 반응이 나타났으며 두 번째 투여 28일 이내에 AZD1222가 항체 반응을 유도한 것이 확인됐다.
이날 구단 사무실에서 입단식을 치른 쥴리안은 "나를 선택해준 전남 드래곤즈에 감사하고, 기대하는 만큼 빨리 적응해서 팀에 보탬이 되고 싶다.
김임용 소상공인연합회장 직무대행은 "소상공인 매출이 90% 넘게 떨어지며 공과금도 못 내는 극한의 위기에 내몰렸다"며 "기업에서도 골목 경제 살리기에 동참해달라"고 했다.
특히 다비치 강민경이 피처링에 참여, 명불허전 감성 보컬과 어우러질 박경의 래핑이 베일을 벗을 '새로고침'에 대한 기대치도 한껏 높이고 있다.
우리금융경영연구소는 14일 발표한 ‘경제 브리프’ 보고서에서 “2020년 한국 GDP(국내총생산) 성장률 전망치를 기존 -0.5%에서 0.1%로 상향조정 한다”며 “4~6월 중 소비지표가 상당히 개선돼 2분기 GDP 감소폭이 기존 예상보다 작은 것으로 추정되기 때문”이라고 설명했다.
초기에는 왼쪽 풀백으로 출전하며 별다른 활약을 펼치지 못했지만, 이후 왼쪽 윙으로 자리를 옮기며 기량이 만개했다.
하지만 이 목사는 전날 언론보도로 논란이 된 아미의 방한용품 후원에 대해서는 일절 거론하지 않았다.
이로써 미국의 누적 확진자는 874만6953명으로 압도적 세계1위다.
김우주 고려대 감염내과 교수는 “마스크만 쓰면 안전할 거라 생각하는데 거리두기와 손 씻기, 환기도 같이 해줘야 한다”며 “특히 노량진은 전국에서 수험생들이 몰리는 곳이기 때문에 감염 위험이 높다”고 말했다.
특히 수원과 용인, 인천 등 서울 집값이 오르는 동안 상대적으로 상승폭이 크지 않았거나 일자리가 있는 지역으로 투자 수요가 몰리고 있다.
여자프로농구는 이날 경기를 마지막으로 2주간 정규리그를 중단한다.
노태우 대통령에게 정해창 비서실장은 경북고 후배이면서 유능한 검사 출신이라는 든든한 믿음이 있었습니다.
백종원은 "이런 대접을 받아 본적이 한번도 없어서 서운할 뻔 했다"고 너스레를 떨었다.
한국, 일본, 호주 등 동맹과의 관계도 의문부호에 쌓여 있다”고 우려했다.
박종철 아버지 고 박정기씨는 오랫동안 그와 서신을 주고받으며 인연을 맺었다.
속상한 게 드라마 속에는 가난한 시어머니가 많지 않다.
퇴사 후 처음 갖는 오프를 통해 버킷리스트를 실천하는 장예원의 모습은 방송을 통해 확인할 수 있다.
신종 코로나바이러스 감염증(코로나19) 봉쇄령 완화의 일환으로 세계 각국은 닫혔던 학교 문을 서서히 열고 있다.
하지만 그와는 별개로 송가인이 트로트를 대중화하는 데 일조한 것은 분명하다.
서울시는 광장을 전면 보행구역으로 만드는 방안은 장기 과제로 넘기고, 일제 강점기 시절 훼손된 광화문 앞 월대(月臺·궁궐 등의 건물 앞에 놓는 단) 복원은 문화재청과 협의하기로 했다.
이 교체 출전해 17초 만에 어시스트 1개를 기록했다.
해당 건물에서 2년 가까이 상점을 운영한 A씨는 은혜의 강 교회가 주말뿐만 아니라 주중에도 거의 매일 예배를 진행했다고 말했다.
프랑스 정부는 100명 이상이 모이는 집회를 금지한 데 이어 약국과 슈퍼마켓을 제외한 상점과 모든 음식점과 카페, 술집 등에 영업 금지령을 내렸다.
올해 1~3분기 누적 매출은 591억 원으로 이미 지난해 연간 매출액(579억 원)을 넘어섰다.
영국의 아스트라제네카와 중국의 칸시노가 이 유형의 백신을 만들고 있다.
한편 ‘월드 세븐스 시리즈’는 매년 10개의 대회로 구성되며 전 세계 10개국을 돌며 투어 형식으로 진행된다.
이 밖에 웨이 부장은 이날 통화에서 서욱 장관의 취임을 축하하며 지난 9월 중국군 유해 송환식이 성공적으로 이뤄지도록 한국이 협조한 것에 사의를 표명했다.
선수들의 건강도 위협받고 있다"며 "도쿄올림픽 연기 결정을 조속히 내려달라"고 요구했다.
라며 한목소리로 증인 거절을 선언한 것. 김세진과 진혜지는 20년 믿음을 깨트린 후배들의 마음을 돌리고, 증인 사인을 받기 위해 때 아닌 김종서의 '내 앞에선 너에게'를 열창하는가 하면, 올스타 슈퍼매치를 방불케 하는 '좌식 배구 경기'까지 벌이는 등 '이색 부부 신고식'을 치렀다.
시리아 북부 도시 이들리브의 주민 압둘라 모하메드는 세살배기 딸 살와에게 폭탄이 터지는 소리가 들릴 때마다 웃자고 가르쳤다.
전국 시·군·구 치매안심센터 쉼터가 장기요양 5등급자(경증 치매)에게도 개방돼, 경증 치매 노인의 돌봄 사각지대가 일부 해소될 것으로 보인다.
정의당에 대해서는 “연합정당에 참여하지 않겠다는 의사를 분명히 한 정의당의 판단을 존중한다”며 더 이상 공개적으로는 러브콜을 보내지 않기로 했다.
대양을 오가다 이 섬에 들른 외지인들은 이것이 은이라고 생각했다.
실제 이 위원장과 고 후보 간 ‘합방’도 하루 만에 일사천리로 진행됐다.
총 4주 과정이며 무료로 진행한다.
각 계열사 인사 부문원에서 직을 엄선해 미국 인적자원(HR) 부문 최고 대학 5곳의 석사학위 과정에 보내는 프로그램을 도입하고, 해마다 5명씩 5년만 교육하기로 하고 시작했습니다.
감정의 길이라고는 분노가 파놓은 고랑밖에 없어서 남에게 터뜨리는 부정적인 방식이 아니라, 가만가만 여러 갈래로 흘러나오게 해서 고이고이 갈무리하는 긍정적인 방식으로 감정을 누릴 수 있게 된다.
하지만 재택시험으로 바꾸면서 전국단위 채점과 성적 처리를 하지 않아 모의고사로서 의미는 없어졌다.
지금 사용하고 있는 버즈 플러스를 어떻게 할지 고민은 되지만 말입니다.
게다가 이동제한령 등으로 인해 전세계에서 새로운 영화 등 콘텐츠 제작이 이뤄지지 않고 있다.
정부가 국내 코로나19 위·중증 환자의 병상부족 문제를 해결하기 위해 이달까지 중환자 병상 110개를 확보하기로 긴급 대책을 세웠다.
한동민과 최정, 김창평 모두 이번 연습경기 마수걸이 홈런포를 신고했는데 중요한 순간마다 나온 홈런이라 더욱 빛났다.
참가 선수들을 대상으로 에스컬레이드 홀인원 이벤트를 진행한다.
﻿지난 2008년 초등학생을 납치해 성폭행한 혐의 등으로 징역 12년을 선고받고 오는 12월 만기출소를 앞둔 조두순이 수감생활 동안 268차례 접견을 했던 것으로 확인됐다.
모더나는 지난 4월 기준 세계보건기구(WHO)가 파악한 임상에 진입한 백신 개발사 3곳 중 1곳으로 가장 먼저 임상결과를 내놨다.
자기들은 할머니들 돈 주는 단체가 아니라고…그럼 우리가 드리자”고 제안했다.
김 교수는 “변이 바이러스가 퍼지는 것은 시간 문제라고 보고 이미 퍼져 있을 가능성도 배제할 수 없다”며 “전파력이 빨라졌으니 방역 대응 시스템도 그에 맞춰 변화해야 한다”고 강조했다.
변창흠, 정의당 농성장 찾아 ‘구의역 발언’ 사과 변창흠 국토교통부 장관 후보자(왼쪽)가 22일 오후 서울 여의도 국회 본청 앞에서 중대재해기업처벌법 제정을 촉구하며 단식 중인 정의당 농성장을 찾아 ‘구의역 스크린도어 사고’ 관련 발언에 대해 사과하고 있다.
설문에는 OECD 회원국 37개국, 비회원국 42개국 등 79개국이 참여했다.
최근 3년간 폐업 매장의 영업기간은 1∼3년이 29%로 가장 높은 비중을 차지했고 3년 미만 폐업 비중은 47.6%였다.
경기 수원시 정자동 111번지 일대에 짓는 ‘화서역 푸르지오 브리시엘’은 지하 3층, 지상 최고 41층, 5개 동, 전용면적 84~189㎡, 아파트 665가구, 오피스텔 460실, 총 1125가구 규모로 조성된다.
신 의원은 지난 9월 SNS에 “피격 공무원이 월북했느냐, 안 했느냐로 논란이 있었는데 오늘 해경에서 (공무원이) 귀순 의도를 갖고 월북한 것으로 공식 발표했다”며 “월북은 반국가 중대범죄이기 때문에 월경 전까지는 적극적으로 막고, 그래도 계속 감행할 경우 사살하기도 한다”고 글을 올렸다.
중등 임용고시 시험을 하루 앞두고 20일 서울 동작구 노량진의 한 대형 임용고시 학원에서 신종 코로나바이러스 감염증(코로나19) 확진자가 다수 발생한 가운데 이날 오후 동작구보건소에서 학원생들이 검사를 받기 위해 선별진료소로 들어서고 있다.
하지 않고 독자적인 교섭단체를 꾸리면, 민주당이 국회를 운영하기에 불리해진다는 것이다.
논란이 커지자 주 처장은 경호처 직원들의 휴대전화 감찰 등으로 ‘제보자 색출’에 나서기도 했다.
특히 서울은 누적 확진자 수 225명을 기록하며 지속적으로 감염자가 늘고 있다.
김 전 대변인은 1일 페이스북에 '이해찬 (더불어민주당) 대표께'라는 제목의 글을 썼다.
이미 알려진 기성 브랜드와 인플루언서를 연결해 인플루언서가 본인만의 디자인으로 변경(색상, 패션 스타일 등)하거나 새로운 제품을 디자인할 수 있도록 돕는 형태다.
BBC는 "매우 다른 계층의 두 가족에 대한 사회 풍자"라고 영화를 설명하면서 "아카데미 시상식 92년 역사에서 자막을 달린 영화가 작품상을 수상한 것은 처음"이라고 보도했다.
시 관계자는 “이란 교민들이 우리 시에 머무는 기간이 1∼2일이지만, 편안히 쉬었다가 가도록 최대한 지원하겠다”며 “인근 주민에게도 피해가 없도록 철저한 방역과 관리에 힘쓰겠다”고 말했다.
조사 결과 사체는 각각 30대 남성과 20대 남성, 20대 여성인 것으로 드러났다.
만약 황 대표가 비례대표 출마를 결심한다면 한국당이나 통합 보수 신당이 아닌 미래한국당으로 옮겨가 총선을 치러야 한다.
중소벤처기업부의 모태펀드(60억 원)를 바탕으로 시비(40억 원)와 민간투자(50억 원)를 끌어올 방침이다.
한진선(23·BC카드)이 한국여자프로골프(KLPGA)투어 롯데 칸타타 오픈(총상금 8억원) 3라운드에서도 공동 선두에 자리하며 생애 첫 우승 도전을 이어갔다.
이번 인사 폭은 예년에 비해 오히려 작았지만 그 파장은 ‘역대급’이다.
대통령이라는 배경을 믿지 않고는 있을 수 없는 일이다.
고견에 감사드린다”며 부동산 정책과 관련해 “정부는 투기목적으로 단기 거래를 하거나 주택을 여러 채 보유하면서 이익을 얻지 못하도록 세제를 개편하는 한편, 실수요자를 위한 주택공급 방안 등을 마련해 시행하고 있다.
실제 국민의당은 윤석열 검찰총장에 대한 탄압 금지 및 추미애 법무부 장관에 대한 탄핵소추안을 공동 결의하고 최근에는 산사태 원인으로 지목된 태양광 사업에 대한 국정 조사를 공동으로 추진하는 방안을 모색하고 있다.
강릉 11번째인 ㄱ씨의 추가 확진으로 강원도 코로나19 확진자는 93명으로 늘었다.
부산에서는 북구 해뜨락 요양병원에서 감염돼 치료중이던 환자 1명이 숨지기도 했습니다.
이에 LPGA는 22일(한국시간) 유소연의 기부 소식을 전했다.
방역당국과 전문가들은 최근의 안정세엔 사회적 거리두기 2.5단계에 자발적으로 참여한 시민들의 역할이 컸다고 판단하고 있다.
그러나 이튿날인 지난달 29일 늦은 밤, 김씨가 신경불안증 병세를 드러냈다.
성 이사장은 "샌프란시스코 강화 조약에는 스카핀 지령의 모든 내용이 유효하다고 한 조항이 있다.
서울 영등포구 양평로28길 11에 위치한 ‘펫앤스테이’는 지하 1층~지상 12층, 1개동, 전용면적 19/29㎡, 총 149실 규모다.
같은 팀에서 같이 뛴 2살 많은 선수는 은행원 자격증이 있었고, 동갑인 중앙 수비수는 엔지니어 기술을 가지고 있었다.
사유리는 “어떤 사람은 정자 기증받은 걸 말하지 말라고 한다.
미국 실리콘밸리에 본사를 둔 플러그앤드플레이는 구글, 페이팔, 드롭박스, 로지텍 등 글로벌 정보통신기술(ICT) 기업을 발굴한 스타트업 액셀레이터다.
엘리자베스 2세 여왕의 아버지 조지 6세의 형인 에드워드 8세(훗날 윈저공)의 사례가 있기는 하다.
소원은 "새로운 모습 보여드리기 위해 최선을 다해 준비했다"고, 은하는 "다양한 장르의 곡과 멋진 퍼포먼스 보여드리기 위해 열심히 노력했다"고, 예린은 "우리의 또다른 매력을 보여드리겠다"고, 신비는 "멋진 모습으로 보답하겠다"고, 엄지는 "기다려주신 분들을 위해 좋은 모습 보여드리겠다"고, 유주는 "다채로운 매력 보여드릴테니 기대 많이 해달라"고 밝혔다.
추미애 법무부 장관을 향해선 “법무부에서 책임지고 징계위원회를 다시 소집해야 한다”며 “정직 2개월 결정이 잘못된 것이 아니라 절차가 문제라고 하니, 절차를 다시 밟아 해임이 결정되도록 해야 한다”고 촉구했다.
그런데 이를 정치적으로 악용하고자 하는 총선 예비후보자들의 오버액션이 기가 찬다”고 비판했다.
양국군은 지난 15일 인도 북부 히말라야 라다크 지역의 갈완 계곡에서 집단 몸싸움을 벌였다.
그는 거리두기 2단계와 관련해 “효과는 주말 이후 나타날 것이라고 예측하고 있기 때문에 조금 더 지켜볼 필요가 있다”며 “효과가 반영되지 않았을 수도 있지만 급증하는 부분을 억제했다는 해석도 가능하다”고 주장했다.
이것은 국회법 49조2항 위반이고, 58조의 위반”이라고 비판했다.
상반기 기준 판매 실적(7만7604대)으로도 당시 쏘나타가 같은 기간 세웠던 실적(7만 868대)을 넘어섰다.
홍 부총리는 한편 최근 미국 아카데미 시상식에서 작품상을 받은 영화 ‘기생충’을 언급하며, 불평등이 사회적 비극으로 연결되지 않도록 포용성장의 중요성을 강조했다.
아이들은 19살 생일에, 갑자기 성에 눈뜨는 것도, 책임 있는 태도를 저절로 아는 것도 아니다.
구매자들의 연락이 쏟아진 가운데 테이블 세트와 잔디깎이 2개를 판매한 장윤정이 우승을 차지했다.
문 교수는 2015년 세계 최대의 통증 전문 학술단체인 세계통증연맹(WIP)이 시행 중인 국제통증인증의(FIPP)와 초음파 통증인증의(CIPS) 자격심사에 국내 처음으로 동시 합격하기도 했다.
시는 시내 한 초등학교에서 시범 운영 중이고, 이에 따라 확대 여부를 판단할 방침이다.
그러면서 문 대통령은 "정부는 국민의 어려움을 헤아리고, 일을 어떻게든 국민의 편에서 해결해 나가겠다는 의지를 보여주어야 한다"고 했다.
성동일도 "현장에서 항상 유쾌하고 에너지가 넘쳐 큰 힘이 됐다"며 "늘 촬영이 끝나면 모든 스태프들에게 먼저 인사하고 먹을 게 있으면 어른들부터 챙긴다"고 칭찬했다.
이날 부산에서는 임신부 확진자(부산 88번 환자)를 포함해 2명이 완치 판정을 받고 격리해제됐다.
또한 노무현 대통령과 함께 인권변호사로 활동하면서 민변 설립에 앞장서 사회적 약자의 권익 신장과 언론 자유화에 기여한 고 조영래 전 시민합동법률사무소 변호사, 1970-80년대 민주화와 인권 관련 시국사건을 변호하고 1988년 천주교인권위원회를 설립해 민주주의 발전과 확립에 기여한 고 황인철 인권변호사에게도 훈장이 수여됐다.
얼핏 평범해 보이지만, 사실 하루키가 아버지의 진짜 삶과 그로부터 뻗어 나온 자신의 삶을 완전히 이해하기 위해서는 ‘전쟁의 기억’을 넘어서지 않을 수 없다.
다만 대동남아 경상수지 흑자규모는 799억4000만달러로 2018년(939억1000만달러)보다 크게 감소했다.
우 의원은 “그 당시 국회 국방위원이 나랑 진영, 김진표 이런 사람들이었다.
코로나19 확산을 둘러싼 미국과 유럽 등 글로벌 공조에 따라 증시는 앞으로도 유례없는 변동성을 보일 전망이다.
극중 응급 환자 구조시 필요한 '현장 대응 키트'를 손에 든 서우진과 차은재가 정신없이 뛰쳐 가고 있는 장면.
임홍재 총장은 “새롭게 구축된 선도적이고 미래지향적인 차세대 클라우드 캠퍼스를 활용하여, 비대면 교육환경을 개선하고 인공지능 및 데이터 분야 핵심역량을 보유한 융합인재를 배출할 수 있을 것으로 기대한다”고 밝혔다.
유아이패스 RPA는 대규모 업무에도 안정적이고, 문제 발생 시 시각적으로 정보를 제공해 현재 거의 대부분 과제를 유아이패스 툴로 진행하고 있다"고 말했다.
이날 오전 9시에 승용차로 서울요금소를 출발할 경우 전국 주요 도시까지 예상 소요 시간은 부산 7시간, 광주 5시간 40분, 울산 6시간 40분, 대구 6시간, 대전 3시간 20분, 강릉 4시간 30분이다.
답변을 받은 질의자는 국세청의 상급기관인 기획재정부에 다시 문의했고, 현재 기재부가 관련 법령 해석을 검토 중이다.
하지만 어둠 속 피어나는 불빛은 잔잔한 따뜻함으로 희망을 엿볼 수 있습니다.
인사 원칙을 간략히 설명하던 관행과 비교하면 매우 이례적이라는 평가가 나온다.
팀에서 확실한 해결사 역할해준 케인과 손흥민이 없는 상황에서 토트넘이 지난 시즌과 같은 좋은 성적을 거둘 수 있을지 귀추가 주목된다.
그러면서 "(경훈이 트라우마를 안고 사는 인물인데) 아픔을 가지고 사는 사람도 그것에만 몰입해서 항상 슬프게 살지 않는다.
정부는 2차 프로그램을 시작하기 위해선 전산작업 등 준비를 해야 해서 일시적 공백이 불가피하다는 입장이다.
LG화학은 LCD 유리기판 투자 계획을 철회하고 관련 사업 매각까지 검토한 것으로 알려졌다.
표준진료지침 개발, 신포괄지불제도, 간호·간병 통합서비스 등 정부의 각종 시범사업도 도맡고 있다.
우리도 특별히 늦지 않게 국민들께 접종할 수 있을 것이라고 믿고 있고 준비를 잘하고 있다”며 이같이 말했다.
중국군의 대만 방공식별구역 침범이 큰 폭으로 늘어난 것은 미국이 대만에 첨단 무기를 수출하는 등 군사적 협력을 확대하는 것에 대한 경고성으로 보인다.
매체에 따르면 웨이하이시 당국은 이날 인천공항을 떠나 오전 10시50분(한국시간 11시50분)께 산둥성 웨이하이 공항에 착륙한 제주항공 7C8501편에 탑승한 한국인 19명을 포함해 승객 167명을 즉각 격리했다.
통상 수사기관에선 이른바 ‘대포폰’ 사용 여부 등을 확인하기 위해 유심을 포렌식한다.
기안기금 기금운용심의회에선 자금지원 및 지원조건 부과 여부 등을 결정하면서 격론이 벌어질 것으로 보인다.
대구에서 태어난 서 후보는 정치 입문 3년 차다.
류중일 감독은 29일 선수단과 함께 인천국제공항을 통해 호주 시드니로 향했다.
미국 국무부에서 일하던 젊은 흑인 관리가 인종차별 규탄 시위에 대한 도널드 트럼프 대통령의 대응에 반발하면서 사임했다.
솔레이마니 제거의 정당성을 위해 자신이 주장한 '임박한 위협'의 실재 여부에 대한 민주당과 언론의 추궁을 ‘정치공세’라 몰아세우며 반박에 나선 것이다.
We’re not ready)’라는 제목으로 8분 30여 초 동안 강연했다.
정말 내가 이 대회에 출전했는지 믿어지지 않는다.
CGV 관계자는 "평소보다 더 강화된 소독을 통해 극장 위생에 힘쓰고 있다"고 강조했다.
미래한국당의 4·15 총선 비례대표 후보 명단과 순번이 16일 공개되자 미래통합당에서는 "설마 했는데 이럴 수 있느냐"는 탄식이 터져나왔다.
한국감정원 청약홈을 보면 올 6월 경기 의정부시에서 분양한 ‘힐스테이트 의정부역 오피스텔은 평균경쟁률 145.03대 1의 경쟁률을 기록하며 아파트 1순위 평균 46.95대 1보다 약 세배 가량 높은 경쟁률을 기록한 바 있다.
기업을 돌아다니며 이야기를 들어보면 20, 30대 밀레니얼 세대 직원들은 직속 관리자인 40대 선배들을 가장 불편해한다.
비단벌레 장식은 기존 신라 고분에서도 황남대총 남분, 금관총, 계림로 14호 등 최상급 무덤에서만 출토된 바 있어 이번 44호 피장자의 위계를 상징적으로 가늠해볼 수 있는 유물로 판단된다.
정의연이 할머니들을 앞세워 건립한 안성쉼터를 우호 단체 등에 자기것처럼 내주거나, 용도 외 목적으로 사용한 것은 이번이 처음이 아니다.
신용대출 최저금리는 연 2.13%로 0.1%포인트, 마이너스통장 금리는 최저 연 2.63%로 0.2%포인트가 각각 인상됐다.
피해자 A씨는 극단 선택 시도 직전인 지난 14일 군인권센터, 국민신문고, 국가인권위원회(인권위) 등에 해당 사실을 알렸고 부대에서 약 3개월 간 잔류하다 의가사 제대, 현재 중증 우울증과 외상후 스트레스 장애(PTSD) 등을 겪고 있는 것으로 전해졌다.
교육과 의료, 문화와 경제, 입법부와 사법부가 모두 수도권에 집중돼 있다.
박기성 교수의 분석에 따르면 지난 2년간 우리나라의 총노동시간 투입이 24억7000만 시간 감소했다.
새보수당 "젊은이를 홍위병으로 활용하는 민주당 참 처량"
이번 산불은 지난 2013년 울주군 언양읍과 상북면 일대에서 발생한 산불에 이어 10년 사이 두 번째로 큰 산불로 기록됐다.
지역 균형발전을 강조하는 지방 출신 의원들의 찬성론도 나왔다.
고등학교 1학년 등을 대상으로 한 3차 등교 개학일인 지난 3일 오전 청주시 봉명고 학생들이 거리를 유지하며 등교하고 있다.
집권 공화당의 4선 하원의원 출신인 메도스 실장은 지난해 대통령의 탄핵 정국 당시 하원에서 대통령 엄호에 나섰으며 올해 3월 백악관으로 자리를 옮겼다.
조영래의 진정한 위대함은 이 노동자의 외침이 우리 남한 자본주의 사회 모순에 던진 핵심적 사자후란 걸 이해하고 받아들인 점이다.
하지만 올 상반기 입국한 외국인 근로자는 2000여명에 불과하다.
규제 개혁을 통해 기업하기 좋은 환경 조성과 혁신을 가속화해야 한다는 조언이다.
신 중령은 2018년 6∼8월 공무상 비밀이 담긴 '국방 분야 사업계획서' 등을 작성해 4차례에 걸쳐 변호사와 법무부 소속 검사 등에게 전달한 혐의로 재판에 넘겨졌다.
코로나 감염 예방을 위한 사회적 거리 두기 권고에도 베네수엘라 수도 카라카스에서 8일(현지 시각) 유대교 최대 명절 유월절 기념 행사가 열려 주민들이 길거리에 몰려나와있다.
이중 145번은 80대 남성으로 사후 검사에서 확진 판정을 받았다.
두 팀은 서로 득점을 위해 공격을 주고 받았지만 마무리 패스와 슈팅의 정확도가 떨어져 골이 나오지 않았다.
보복성 조치 아니냐, 21대 당선자들을 향한 경고가 아니냐, 이런 식이면 앞으로 누가 소신 발언을 하겠는가, 이런 내용이었다.
나게 보장해주면서 나라 지키다 북괴 지뢰 도발로 두다리를 잃은 장병들은 자기 돈으로 치료를 하게 하네.
로이터통신 등에 따르면 영국 보건당국은 18일 코로나19 일일 신규 확진자가 1만9609명으로 집계돼 역대 최다(3만3470명)를 기록했던 12일 이후 6일 연속 감소했다고 발표했다.
등이 있으며, 배구선수 ‘김연경’처럼 모두에게 든든한 언니, 누나가 되기를 희망한다.
KIA는 타선이 산발 2안타에 그치면서 별다른 반격을 펼치지 못한채 LG에 무릎을 꿇었다.
휴업 학교는 지난 3일 336곳에서 시작해 7일 647곳으로 정점을 찍었다.
코로나19 방역 차원에서 선수단 안전을 위해 애큐온과 지역아동센터 관계자는 참석하지 않았다.
그 결과, 무허가 화보집 제작 업체들은 꾸준히 사업을 확장했으며 최근에는 국내 뿐만 아니라 해외에서도 무허가 화보집이 판매되고 있다.
서울 마포구 한 소셜믹스 단지 임차인대표회의 간부 노아무개씨는 “상암 단지들에서도 관리소가 분양인의 민원은 바로 처리하고, 임대세대의 민원은 무시하는 문제로 싸우는 일이 일상”이라며 “임차인 민원을 해결하는 과정에서 비용 손실이 발생했다는 이유로 해고된 관리소장도 있다”고 했다.
기후변화 문제를 해결하지 못하면 30년 후 우리에게 맑은 공기, 깨끗한 물은 없을 것입니다.
민 청장은 15일 출입기자단과의 정례 간담회에서 최근의 아동학대 사건과 관련해 “공동체가 온 힘을 모아서 반드시 근절해야 할 과제”라며 “재발하지 않도록 촘촘한 공조 체제 재구축을 추진 중”이라고 밝혔다.
말(馬)의 실질 처분권 내지 소유권이 삼성전자에 있었다고 주장했다"고 했다.
미래통합당 김용태 의원이 12일 서울시 구로구 콜센터 우한 코로나(코로나19) 집단감염 사태와 관련해 박원순 시장에게 서울에서 지역감염이 시작됐다고 분명히 선언하라고 요구했다.
펭수에 앞서 인연을 맺은 뽀로로와 미니언즈를 통한 캐릭터 마케팅과 팝업스토어도 지속적으로 운영하며 젊은 소비자들의 시선을 사로잡고 있다.
지난해 화웨이는 미 상무부 지정 블랙리스트인 거래제한 기업 명단에 이름을 올렸다.
신포조선소는 북한이 잠수함 발사 탄도미사일(SLBM) 탑재 잠수함을 건조하는 곳이다.
당시 현장에서 스포츠동아와 만난 감독은 해외 평단의 호평에 “범죄 장르에 민감해 그러는 것 같다”며 담담히 말했다.
코로나19는 눈에 보이지 않는 바이러스와 싸워야 하는 ‘감염 재난’이다.
정 판사는 “채 전 대표는 2년이 넘는 기간 상습적으로 프로포폴을 투약하고, 지인의 인적사항을 받아 제공하는 등 허위 진료기록부를 작성해 죄질이 불량하다”며 “재범을 하지 않겠다는 이유로 기소유예 처분을 받았음에도 범행을 했다”고 지적했다.
프랑스 헌법은 제2조에서 국어는 프랑스어, 국가상징은 청·백·적의 삼색기, 국가는 ‘라 마르세예즈’라고 규정하지만 수도 관련 조항은 없다.
우리가 거리를 두는 것은 물리적 거리이지 사회적 거리는 아니라는 이야기다.
고려대 창업 강좌는 ‘창업기초’, ‘창업기본’, ‘창업심화’, ‘창업실전’ 등 4단계로 나눠 운영한다.
구 회장은 또 지난 1월 신임 임원들을 대상으로 “LS의 지속 가능한 미래는 글로벌 시장에 있고, 여기 있는 신임 임원들은 글로벌 시장에서의 성공 열쇠를 앞장서 찾아내는 모험가적인 리더가 돼야 한다”고 강조했다.
현재 신종 코로나바이러스 감염증(코로나19) 확산으로 중국 전역에서 마스크가 크게 부족한 상황이다.
지난해 폭염대책 조사에서 86.5%의 만족도를 보인 냉풍기 지원이 올해 대폭 확대된다.
전세계적으로 트랜드가 된 개인방송 시대에 유튜버라 불리는 신규 크리에이터들이 증가함에 따라 전문가의 영역이었던 음향, 방송 장비들이 인기를 끌고 있다.
한편 파키스탄 중산층에도 말랄라를 꺼리는 사람이 있다고 한다.
홍 의원 역시 페이스북 등에서 “저로서는 마지막 꿈이며 (탈당한 뒤) 대구 수성을에 굳이 출마한 것도 2022년을 향한 마지막 꿈이자 출발”이라고 했다.
죽은 사람들의 명복을 빌면서 악령들로부터 자신을 보호하기 위해 그들이 유령으로 보이는 복장을 하였던 풍습이 축제로 발전되었다.
그곳에 '뱅'이 100개 이상 있는 거다.
농정원은 향후 스마트팜 TV를 통해 타 부처와의 협업도 확대해 나갈 계획이다.
황교안 자유한국당 대표가 15일 오후 충남 예산군 덕산면 스플라스리솜에서 열린 자유한국당 충남도당 신년인사회에 참석해 이동하고 있다.
수험생 입장에서는 별도 시험실에서 응시할 경우 책상 전후좌우 간격이 일반 시험실보다 0.5m 정도 더 떨어진 2m 이상이라는 것 외에 다른 점이 없다.
특히 연말 전개된 파격 할인이 이번 달에도 동일한 수준으로 제공된다.
여기엔 그가 두터운 인간관계로 다진 광고주와의 신뢰가 톡톡한 역할을 했다는 평이다.
콘도는 한 인터뷰에서 자신이 워홀의 ‘팩토리’에서 조수로 일했고 장미셸 바스키아, 키스 해링과 절친한 사이였음을 밝혔다.
게임 잘해주고 있고, 선발진이 안정적이니 중간 마운드만 안정되면 반응할 수 있으니까요."
WP는 19일 '미국에서 최고라고 여겨지는 (페어팩스) 학교 시스템'에 문제가 생겼다며 온라인 수업에서 인종차별과 욕설, 외설적인 언어 등이 난무했다고 보도했다.
박 시장은 극단적 선택을 하기 전 남긴 유서 형태의 메모에 ‘화장한 뒤 부모님 산소에 뿌려달라’고 했다.
또 법무부는 전담 수사 역량이 약화되지 않도록 서울북부지검의 형사부 한 곳을 조세범죄형사부로 변경하기로 했다.
연축지구 유치 공공기관은 과학기술일자리진흥원, 한국과학기술연구원, 한국과학창의재단, 한국나노기술원, 한국데이터산업진흥원, 한국에너지기술평가원 등이다.
이래서야 어떻게 중립적 선거관리를 기대할 수 있겠습니까?
나 의원은 “공영방송의 본분을 망각한 MBC는 무려 네 차례에 걸쳐 ‘나경원 흠집내기’ 방송을 연속으로 내보냈다”며 “각각 총선 5개월, 3개월, 2개월, 30여 일 앞둔 시점들이다.
정부는 기존의 거리두기가 한꺼번에 흐트러지지 않도록 공공시설 운영 재개와 고위험 시설에 대한 행정명령 등은 5월 말까지 단계적으로 조정하기로 했다.
'해리 케인은 부상, 성급한 복귀, (부상당한)몸으로 중요한 경기 출전'과 같은 사이클을 마침내 끊어냈다.
만약 이번 대회에서 안병훈이 우승하면 월드골프챔피언십 대회 사상 최초로 한국 국적의 우승자가 된다.
하태경 국민의힘 부산시당위원장은 김해신공항 백지화 발표 직후 ‘가덕도신공항 추진에 적극 힘을 보탤 것이다’는 성명을 내고 국무총리실 산하 김해신공항 검증위원회의 결정을 환영했다.
천씨는 경남 거제시청 소속 공무원으로, '박사방' 운영진 중 1명으로 알려졌다.
“극한 상황에 처한 지은수의 감정을 표현하려면 체중을 줄여야 했어요.
운동을 하러 간 이지아는 “과격한 운동이 아닌 스트레칭 위주의 편안한 운동을 하고 싶었다”며 5년째 필라테스를 배우고 있다고 밝힌다.
앞서 삼성전자 구미공장에서는 지난달 22일 무선사업부 G씨(28·여)가 첫 확진 판정을 받았다.
그는 지난 5월 에이비5(AB5)법에 기초하여 우버와 리프트 같은 차량 공유 업체를 기소했다.
이날 김현수는 직구 최고 142km를 찍었다.
아무리 먼 길을 떠나도"라며 드라마 '천국의 계단' 명대사를 읊기 시작했다.
조직의 규모가 커질수록 재무 조달이나 회계 관리 등등이 필수적인 요건이 될 수밖에 없다.
그리고 그 스킬들마다 화려한 효과가 기분좋게 어우러지면서 게임에 쾌적함을 더했다.
이로 인해 아베 총리는 1차 집권 당시 하루에 수 십번 화장실을 들락날락해야 할 정도로 문제가 많았다.
이 가운데 7명은 공항이나 항만 검역 단계에서 확진됐고, 경기(4명), 인천(1명), 제주(1명)에서 격리 중에 확진 판정을 받은 환자가 6명이었다.
김 내정자는 "세계 최초로 사회법을 제정하고 국가 차원에서 사회의료보험, 연금 제도를 만든 것은 (민주국가의 좌파 정권이 아니라) 독일 제국의 재상 비스마르크였다"고 했다.
우선 기초원천기술로는 김상우 성균관대 교수가 연구한 초음파로 유도되는 정전기로 발전과 충전이 가능한 ‘나노발전소자 기반 인체삽입형 의료기기 충전 기술’이 선정됐다.
때문에 미수 관리와 법적 다툼 등 불필요한 채권관리 비용 부담을 감소시킬 수 있다.
내년 1월 출범할 조 바이든 신행정부의 대북 정책 전망도 이날 학술대회에서 제시됐다.
다른 권역에 비해 지역관광을 홍보하는 대표 이미지가 약했던 세종충북은 이번 관광슬로건을 통해 이미지 개선 및 관광활성화를 위한 새 토대를 마련할 수 있을 것으로 기대하고 있다.
비싼 집일수록 가격 상승폭이 커서, 7억 넘는 집을 산 사람들은 아파트 매입 이후 집값이 대출금의 80% 넘게 올랐다.
우리가 비록 저들의 총탄에 죽는다고 할지라도 그것이 우리가 영원히 사는 길입니다…이 새벽을 넘기면 기필코 아침이 옵니다”라고 격려했다.
솔레이마니 폭사(爆死)로 이란이 자존심에 타격을 입자 즉각 '시아파 벨트'가 똘똘 뭉치는 것도 긴장을 높이는 요소다.
우리는 모두 벌거벗고 있다”라고 표현했다.
천위쥔의 대표작 가운데 하나로 꼽히는 <리추얼> 연작의 일부.
미국이 중국의 최대 반도체 회사인 SMIC(중신궈지·中芯國際)에 대한 제재에 돌입했다.
본인이 가지고 있는 공만 던지면 충분히 좋은 결과를 낼 것"이라며 "첫 경기인데 첫 단추를 잘 끼우는 게 중요하다"며 믿음을 드러냈다.
소설의 배경은 분명 11년 전이지만 주인공의 본격적인 배달 전에 택배 물품들을 하차하여 분류하는 ‘까대기’까지 감당하느라 과로가 누적되고, 회사에 직고용된 예외적인 경우가 아니라면 개인사업자로 등록되어 근로기준법의 혜택을 받지 못하는 현실은 11년의 세월을 무색하게 할 만큼 지금도 그대로인 것이다.
그러나, 후생노동성 간부가 “법률상 증상이 없는 사람은 강제 격리할 수 없다.
신종 코로나바이러스 감염증(코로나19) 전 세계 최대 확산국인 미국에서 품귀 현상이 벌어지고 있는 N95 마스크를 무려 150만개나 창고에 방치했다는 보도가 나왔다.
김민재는 여름 이적시장이 본격화되기 전부터 손흥민의 소속팀 토트넘을 비롯해 아스널, 에버턴 등 EPL 클럽들의 표적이 됐다.
배가 안 부르면 잠이 안 와. 살 빼야겠다는 생각은 항상 하지.
또 인근 수혜단지로 관심을 모은 ‘화서역 파크 푸르지오’는 아파트 분양 당시 평균 11.66대 1의 청약 경쟁률을 기록했으며, 뒤이어 공급한 오피스텔까지 평균 64.82대 1의 성적을 기록하는 등 스타필드의 후광효과를 입었다.
한 게임업체 관계자는 “요즘 모바일게임은 자동실행 기능을 갖고 있다.
워싱턴회의를 유일하게 취재한 동아일보 기자 김동성은 총 11회 연재한 ‘기자대회에서 화성돈회의에’에서 이들을 소개했습니다.
하지만 미국 내 확진자 수가 330만 명을 넘어선 상황에서 뒷북대응이라는 비판이 나온다.
국민의 생명과 재산을 지키는 경찰관으로서 해야할 본분을 다했을 뿐이다”고 말했다.
주민 B씨는 “조두순 출소 관련 뉴스를 보기 싫어도 자꾸 보게 되는데 짜증이 난다.
연구진에 따르면 열대 기후는 전 지구 기후에 영향을 미치지만, 그동안 열대 기후 연구는 주로 열대로부터 기인하는 기후 변동에 초점을 맞춰 왔다.
석·박사 출신 10여 명의 연구원이 연세대 등 송도의 교육·공공기관과 협력해 스마트시티 성공 모델을 연구한다.
지난달 31일(현지 시각) 찾은 미국 캘리포니아주 벌링게임의 팬텀AI 본사 차고에는 레이다·라이다·카메라 등 핵심 자율주행 장비를 부착한 제네시스 승용차 3대가 나란히 주차돼 있었다.
이 자리에는 김영진 민주당 원내수석부대표와 김성원 통합당 원내수석부대표 등도 자리했다.
소송 원고인 ‘호프 클리닉(hope clinic)’은 최근 23년간 낙태 시술을 받은 7만명 중 4명만 인근 ‘병원(hospital)’으로 이송됐을 정도로 합병증이 적다고 주장했다.
지난해 퀸즈투어 시리즈 세 경주(뚝섬배·KNN배·경남도지사배)를 모두 우승했다.
자국의 골프 스타를 열렬히 응원해온 캠벨씨는 폐암까지 겹쳐 휠체어를 타고 지낸다.
이연복은 밥심이 필요한 이유로 은퇴를 고민 중에 있다고 깜짝 고백해 MC들을 놀라게 한다.
코로나19 여파로 비대면 온라인 주문이 늘어난데 따른 것으로 보인다.
불광천을 산책하고 사비나미술관에 들렀다 식당을 가라는 ‘이웃’의 세심한 조언에 안 가볼 수 없었다.
겨울철 대표 알바 ‘스키장’ 인기 지고 ‘재택·데이터라벨링’ 뜨고코로나19 장기화 여파로 대학생들 대다수가 겨울 방학 아르바이트를 구하는 데 어려움을 겪는 것으로 나타났다.
용시설에 대해 정부와 지자체도 방역 조치에 최선을 다할 것이지만, 학생들도 서로의 안전을 위해 감염 위험이 높은 다중이용시설 출입에 특별한 주의를 기울여달라”고 했다.
한편 이날 공급되는 마스크는 총 1025만9000개다.
포스코가 미래변화에 대응하고 새로운 가치를 창출할 수 있는 ‘뉴칼라(New Collar)’인재 육성에 본격 나선다.
물론, 해당 기능은 활성화/비활성화 선택이 가능하도록 구현했을 것으로 예상된다.
◇ 대한불교조계종(총무원장 원행 스님)은 13일 조계종 생수인 ‘감로수’ 20만병(1억3천만원 상당)을 대구·경북지역에 전달하고 10일부터 3월 말까지 동국대 일산병원과 서울 종로구 인근 선별진료소에 있는 의료진에게 사찰음식으로 만든 도시락을 지원할 계획이다.
배우 김영철이 창의문 옆으로 둘러싸인 성곽에서 부암동 한 바퀴를 시작한다.
신종 코로나, 정확하게 알고 신중하게 대처하기 위해 <한겨레>가 이번 바이러스를 둘러싼 오해와 진실을 파헤쳐봤습니다.
과연 누가 고정의 주인공이 됐을지 궁금증이 증폭되는 가운데, 새롭게 단장될 '도시어부2'의 관전포인트를 먼저 만나보자.
현재 최고의 선진국 클럽으로 불리는 G7은 미국, 영국, 프랑스, 독일, 이탈리아, 캐나다, 일본 등 7개국을 멤버로 두고 있다.
이들과 함께 달려 나갈 수 있는 새로운 동력을 찾는 것이 이제 숙제다”고 말했다.
개인의 취향은 수많은 그룹으로 분포하다가 결국에는 모두 유기적으로 연결된다.
그래서 도의적 책임을 다해 전 재산을 털어 합의를 도왔다"고 밝혔다.
고민정 더불어민주당 의원은 4일 문재인 대통령의 간호사 격려 페이스북 메시지를 두고 파업 중인 의사와 간호사를 편 가르기 한다는 비판에 대해 ‘댓글 여론’을 문제로 지적했다.
유통업계 관계자는 "이커머스와 비교해 전통적인 오프라인 유통 업체들은 안정적인 물량을 취급할 수 있다는 장점이 있다"며 "업계에선 우한 코로나 사태가 위기인 것은 분명하지만, 소비자 신뢰를 얻을 기회로도 보고 있다"고 말했다.
남성 2명과 여성 1명으로 모두 40대 중후반 나이다.
폭행죄는 피해자가 처벌을 원하지 않는다면 처벌할 수 없는 반의사불벌죄에 해당한다.
이 기간 토론토보다 좋은 성적을 낸 팀은 아메리칸리그에서 시카고 화이트삭스와 탬파베이 레이스뿐이었다”고 소개했다.
중국인 관광객이 한국에서 쓰는 돈은 다른 외국인보다 1.4배나 많다.
일본에서 아베 신조 총리 건강 이상설이 확산되고 있다.
직방 관계자는 “인구유출과 함께 제주 아파트시장의 약세는 당분간 지속될 전망”이라며 “제주 관광산업의 부진과 인구유입 감소로 주택수요 확대에 한계가 있는 상황에서 투자목적 중심의 외지인 거래축소가 발생하고 있다”고 설명했다.
다만 스테파니를 담당했던 한 관계자는 26일 스포츠조선에 "스테파니가 소속사와의 전속계약이 만료된 뒤 미국에서 머물고 있다.
다만 안보실 조직진단 결과에 따라 개편 작업이 다음 주에 마무리 될 가능성도 배제할 수 없다.
◇“클립보드 역시 카메라·마이크처럼 사용자에 권한 허용 여부 맡겨야”
우리 공동체는 누구에겐가 문제가 생기면 나서서 돕고 통역도 하며 마음을 많이 써요.
주변 사물 표면에 살아있을 가능성이 있으니 손을 자주 씻고, 눈을 비비거나 코를 만지는 습관을 버려야 한다.”
베르됭 전투에서 처음 등장한 화염방사기는 프랑스군에게 공포의 대상이었다.
그런데 문 대통령은 수사 시작도 전에 '헌법 파괴'라는 등 '유죄' 선언을 먼저 했다.
그는 “코로나19 감염이 확대되고 있는 미국에서 일본으로 입국했다.
한편 박 의원은 미래통합당 새 원내대표로 “어제 4선, 5선 통합당 의원들 모임에서 사실상 (주호영 의원쪽으로) 합의된 것 아닌가”며 “오늘 주 의원이 출마 선언한다는데 거의 그쪽으로 가지 않을까”라고 예상했다.
‘노딜 브렉시트’ 없다…英-EU 미래관계 협상 타결, 향후 절차는?
이후 캄보디아 당국의 허가로 웨스테르담호는 지난 13일 시아누크빌에 입항했지만, 하선 승객 중 83세 미국인이 말레이시아 쿠알라룸푸르 공항으로 이동했다가 질병 징후를 보인 뒤 확정 판정을 받았다.
김희선은 임원희를 위해 밑반찬을 사왔고, 임원희는 김원희를 위해 꽃 선물을 준비했다.
김 회장은 이어 “코로나19로 중소기업의 80~90%는 정말 어렵다”며 “잘 되는 업종을 일부 띄우면서 ‘경제가 잘 되고 있다’고 포장하는 게 아닌가 한다.
부검결과 이를 감정한 법의학자들의 내용을 종합하면 고의적 압착 때문에 질식사했다는 것에 같은 의견을 내놓았다”고 밝혔다.
검찰 관계자는 “소송 제출 자료에 대해 증인은 열람등사 자격도 없다.
기존에 폴크스바겐 차량을 이용하던 소비자가 투아렉으로 교체하면서 기존 차량을 매각하는 '트레이드 인' 프로그램을 이용하면 500만원 추가 할인된다.
초기에는 교육센터, 인큐베이팅 센터의 성격이 강했지만 지금은 최근의 트렌드에 맞게 공유 오피스에 가까운 모습으로 변모했다.
이 부회장이 서울 강서구 서울김포비즈니스항공센터(SGBAC)에서 출국장으로 이동하기 위해 버스에 오르고 있다.
다만, CNN은 바이든 후보가 역전할지 여전히 의문은 남아있다고 상황을 신중하게 봤다.
또한, 누구나 쉽게 즐길 수 있도록 빠르고 직관적인 게임플레이와 간편한 조작성을 완성했으며, 카드의 수집과 성장의 재미까지 선보일 예정이다.
웨인힐스벤처스는 △2022년까지 여성 임직원 비율을 56%로 확대, △일평균 근무시간 6.5시간 등 근로시간 단축을 주요 실천 목표로 제시했다.
그것이 유튜브가 됐든 인스타그램이 됐든 나를 매력적으로 보일 수 있게 하는 포장지를 구비하고 직장 밖에 멀티 페르소나를 만들어두어야 한다.
‘기후위기비상행동’ 활동가들이 지난 2일 낮 서울 종로구 세종문화회관 계단에서 기자회견을 열고 기후위기를 상징하는 빨간 지구로 인한 생물 멸종 가속화를 상징하는 ‘다이인’(die-in) 행위극을 하고 있다.
디스코 팡팡부터 농구 게임, 총 게임 등을 했다.
학교 측은 이어 "다음 달 5일 오후 2시 의사가 왕진할 예정이며, 별다른 이상이 없다는 진단을 받은 학생들만 수업 참석이 허용될 것"이라며 "이런 점을 해당 학생들에게 잘 주지시켜달라"고 부연했다.
靑 “무면허 렌터카 사고 근절 노력…처벌 강화 추진”
한편 오지환은 프로 데뷔 후 4번째로 연타석 홈런의 짜릿한 손맛을 봤다.
두 여성 화가가 서로 적이 되도록 조장한 것이 남성 중심의 미술계였음에도 말이다.
코로나 바이러스에 따른 경제 충격과 저성장·저금리 위기도 극복해야 한다.
제주의 한 돌고래쇼장에서 큰돌고래 한 마리가 폐사한 사실이 뒤늦게 밝혀졌다.
정 의원은 전날 정치분야 대정부질문에 질의자로 나서 “탄핵을 당한 박근혜와 박근혜를 사랑하는 일부 정치군인, 검찰개혁을 저지하려는 일부 정치검찰, 태극기부대, 박근혜 추종정당, 수구언론이 만들어낸 정치공작 합작품”이라며 이렇게 말했다.
보도에 따르면 22일 오후 9시부터 북한 해군사령부를 통해 “사살하라”는 명령이 하달됐고, 대위급 정장이 “다시 묻겠습니다.
그는 "득점보다는 리바운드에 더 신경 쓰고 집중해야 한다"고 덤덤하게 말했다.
그 중 일베회원 4명에 대한 신원이 특정됐고, 경남 양산경찰서는 지난 7월 이 사건을 기소의견으로 울산지검에 송치했다.
많은 미국 기업들의 DNA에는 노동자 보호 개념이 없다.
특정 프라이빗뱅커(PB)가 개인투자자를 상대로 690억 원어치를 집중적으로 팔았다는 사실이 알려지기도 했다.
문정인 대통령 통일외교안보 특보는 1일 미중 갈등이 장기화하는 가운데 도널드 트럼프 대통령의 외교적 성과를 만들기 위해 미국 대선 전에 북미정상회담을 추진하는 방안이 거론되고 있으며, 이에 대해 백악관 내 긍정적 기류가 있다고 밝혔다.
사진들은 호텔 공식 SNS 계정을 통해 5월 11일부터 온라인 갤러리 형식으로 게시된다.
이에 따라 투표 등은 외부 플랫폼인 빅히트의 위버스를 통해 진행한다.
그럴 때마다 머릿속은 우울로 가득 찼습니다.”
하필 내가 방문했던 토요일, 나처럼 주말에만 시간 되는 사람들이 왕창 방문하니까, 거기 사는 사람들이 외국인들 몰려온다고 항의해서 어쩔 수 없이 운영을 중단했던 거라네요.
지난 19일 조정지역으로 묶이기 전가지 비규제지역 프리미엄을 톡톡히 누린데다, 서울 서부권 출퇴근이 편리해서다.
그러면서 정 장관은 “군위군의 공동후보지 유치 의사 결정이 먼저이고, 중재안은 이후 협의할 사항”이라며 “군위군이 소보지역에서 재투표할 의사가 있으면 내일(30일) 낮 12시까지 답을 달라”고 했다.
이런 사실이 알려지면서 친문(親文) 성향 네티즌들을 중심으로 “기가 막힌다” “용혜인 후보 지금이라도 사퇴시켜라”는 주장이 나오고 있다.
국회 코로나 특위 위원인 김광수 민생당 의원은 공공의료 인프라를 위한 특위 안건으로 공공의대 법안 통과를 제기하겠다고 밝혔다.
식료품 온라인 구매 비율은 1월 말 국내에 코로나19 첫 확진자가 발생한 직후에는 39.3%였지만 코로나19 위기 경보가 ‘심각’ 단계로 격상된 2월 23일 이후에는 44.2%로 4.9%포인트 증가했다.
두 번째 대회인 아바코 클래식에서는 1타차 준우승을 차지했다.
통신업계에 따르면 이통 3사는 내년 판매용 스마트폰을 주문하며 28GHz용 안테나 삽입을 요청해 놓은 상태다.
올해 설 성수품 물가가 대체로 안정적인 모습을 보이는 것으로 조사됐다.
연봉 5000(만원) 소리질러 서연고(서울대·고려대·연세대) 나와서 뭐하냐 니들 5년이상 버릴때 나는 돈 벌면서 정규직”이라는 글이 올라온게 방아쇠를 당긴 셈이 됐다.
이처럼 일반콘크리트, 스틸, 목조주택보다 빠르고 강하고 단단하며 안전한 친환경 암거주택을 완성시킨 비파디자인그룹은 간결하고 절제된 자연미를 바탕으로 자연과 어우러진 명작 스토리를 완성시켜내며 소비자들로부터 좋은 반응을 얻고 있다.
토트넘은 손흥민 다음으로 루카스 모우라의 골 장면으로 손씻기 장려에 나섰다.
어른뿐만 아니라 아이들을 위한 식기로도 사용하기 좋아 한국의 전통미를 알리는 외국인 선물용으로도 활용할 수 있다.
작가님께서 소설가로서의 활동을 중단해야겠다는 결심을 하게 된 결정적인 계기를 알려주셨으면 좋겠습니다.
냉동식품과 양념육 사이에 아이스 팩과 드라이아이스 팩을 깔고, 토마토와 버섯은 얼지 않게 생분해 비닐봉지에 넣고 남는 공간에 시리얼 박스 등을 채우니 상자 하나로 충분했다.
수도 베를린은 인구 350만여 명으로 독일 내 도시 경쟁력에서 20위권 밖에 있다.
이에 장영란은 "수민 씨가 그거 때문에 많이 지르나 보다"라며 궁금해했다.
데이빗 프라이스와의 결별을 일찌감치 준비했다면 더 일찍 투수진을 보강할 수 있었다"고 지적했다.
또 위원회는 성명서가 음란성을 강조해 일반 시민들에게 ‘퀴어문화축제는 음란하고, 성소수자들은 음란하다’는 인식을 퍼뜨려 성소수자를 혐오의 대상으로 낙인 찍는 결과를 초래할 우려가 있다고 판단했다.
반면, 흥선대원군은 도박에 푹 빠져 있는 듯 보여 향후 두 사람의 어떤 관계가 될 것인지 흥미진진한 이야기에 극의 재미가 더해진다.
이러한 기록 외에도 XM3는 출시 4개월만에 2만 2525대가 판매되며 첫 출시 4개월간 가장 많은 판매대수를 기록한 소형 SUV라는 타이틀을 거머 쥐었다.
송갑석 더불어민주당 대변인은 17일 기자들과 만나 “일처리에도 순서가 있는데, 지금 비준동의안을 처리하려고 한다면 국민들 보기에 한가하게 느껴지지 않겠나”라고 말했다.
與, 감점 대상 23명에 결과 통보說…황교안, 중진에 “험지로 가라”
대한상의는 중앙정부가 발표한 지원대책에 대해서도 ‘대출한도 초과’, ‘신용·담보 부족’, ‘매출액 급감 확인 곤란’ 등으로 적기 지원을 받지 못하고 있다고 지적했다.
국민의힘은 김 후보자가 서울 강남구에 12억5000만 원짜리 전셋집을 계약할 당시 문제가 없었는지 등을 검증하겠다는 계획이다.
이에 따라 재화·서비스 판매 기업으로 분류되는 삼성전자·엘지전자 등 한국 기업은 구글·페이스북 등에 비해 디지털세 부담은 낮아질 전망이다.
이 동네 떠나고 싶은 마음 밖에 없습니다.”
이때의 나는, 후에 돌이켜보면, 교회를 다녔음에도 정통의 신앙보다 아마 사춘기적 낭만에 젖어 있었지 싶다.
탄탄한 교육과정과 우수한 교수진, 최첨단 인프라에 아낌없이 투자하고 학생지원과 복지향상을 위해 끊임없이 노력한 결과다.
원래는 대우자동차의 트럭 제조 부문이었다가 대우차가 부도날 때 승용 부문은 미국 제너럴모터스(GM)가 인수해 지금의 한국지엠(GM)으로, 버스 부문은 영안모자가 인수해 자일대우버스로 이름을 바꿨다.
위메프는 지난달 31일부터 2일까지 마트(생필품) 카테고리 거래액이 지난해 같은 기간보다 3.6배(263%) 증가했다고 3일 밝혔다.
즉, 감소하는 부문 예산의 구축효과(crowding-out effect)를 고려하지 않아 재정지출 효과를 과대평가할 우려가 있다.
올 시즌 72홀 최저타인 23언더파 기록.
매출이 팍팍 줄고 있어서 밤에 잠도 못 이룬다”고 말했다.
재경 지법의 한 부장판사는 “‘지시가 부당했지만 평정에 불이익이 있을까 봐 따랐다’고 말하면 모를까, 헌법과 법률에 의해 독립돼 판단해야 한다는 판사 중 누가 그렇게 공개적으로 말할 수 있겠느냐”고 반문했다.
정탁은 일찍부터 경학을 비롯한 학문뿐만 아니라 천문, 지리, 병법에 조예가 깊었던 국난극복의 인물이었다.
저는 수험생 여러분들이 이 시기에 3P를 기억해 주셨으면 합니다.
개정안 시행 전까지 사업시행계획 인가를 신청하지 않을 경우 서울 세운상가, 용산역, 영등포 등 서울 내 재개발이 추진 중인 상업지역도 주거지역과 마찬가지로 임대주택 의무 비율을 준수해야 한다.
고법 내부적으로 "대부분 검찰 결론대로 기각할 수밖에 없고 정신질환자나 악성 고소인이 몰려 있어 가혹한 업무 배분"이란 반대가 많았고, 사무분담위는 11월 26일 재정전담부는 만들지 않기로 결정했다.
즉 충신은 임금이 재이(災異)나 재앙을 두려워하지 않을까를 염려하는 반면 간신은 임금이 재난이나 재해가 두렵다는 것을 알게 될까를 염려한다는 것이다.
대부분의 수도권 지역이 규제지역으로 묶였지만 양평, 여주, 파주 등 비규제지역은 사정이 다르다.
그 다음은 공유기의 관리자 암호를 입력해야 하는데 만약 사용자가 관리자 암호를 변경한 적이 없다면 공유기 본체의 바닥에 적힌 초기 암호로 접속 가능합니다.
강 대변인은 "문 대통령이 참석한다면 이는 일시적인 것이 아니다"라며 "G11 혹은 G12라는 새로운 체제의 정식 멤버가 되는 것"이라고 했다.
횡단보도 위에 아직 횡단을 끝내지 않은 보행자가 있지만 옆 차량 때문에 보이지 않을 수 있어서다.
현충원을 떠나는 윤 총장에게 기자들은 ‘추 장관에게 검찰 인사 관련해 의견을 낼 계획이 있냐’, ‘고위공직자범죄수사처 설치 법안 통과에 대해 어떻게 생각하냐’고 물었다.
KDI에 따르면 메르스(MERS·중동호흡기증후군) 사태의 부정적 영향이 집중됐던 2015년 6~8월 중 외국인 관광객은 전년동기 보다 45.5%(월평균 46만4000명)감소했다.
그러면서 “죽음의 계곡인 수요절벽 이후의 대응을 위해 생산극대화를 위한 노동규제 적용 한시적 배제가 필요하다”며 “‘재난극복을 위한 특별노동조치법’(가칭) 제정으로 적용 배제 근거를 마련해달라”고 건의했다.
벌써 ‘프롭22’는 미 정치권의 핫이슈가 됐습니다.
해상보안청은 “어떤 상황에도 적절히 대응할 수 있도록 하겠다”고 말했다.
트럼프 대통령은 “코닥은 고급 제조기술을 이용해 많은 의약품의 구성요소인 활성 의약성분(API)을 원가 경쟁력과 환경 안전성을 모두 갖춘 제품으로 만들어 낼 것”이라고 설명했다.
이용섭 광주시장은 "생계를 위협받고 있는 취약계층에 대한 긴급재난소득 지원대책을 준비하고 있다"고 말했다.
한편 손흥민을 높게 평가한 오하라는 2005-06시즌부터 토트넘에서 활약했지만 대부분 시즌을 임대생활을 보냈고 단 2시즌만 토트넘에서 뛰었다.
유튜브는 3일 ▲2020년 유튜브 국내 최고 인기 뮤직비디오 TOP 10 ▲2020년 유튜브 국내 최다 조회 동영상 TOP 10 ▲2020년 유튜브 국내 최다 구독자 수 증가 채널 TOP 10 ▲2020년 유튜브 국내 가장 많이 성장한 채널 TOP 10을 발표했다.
의창구도 같은 기간 각각 1.30%와 1.35%의 상승률을 보였다.
위안부 피해자인 이용수 할머니(92)가 25일 두 번째 대구 기자회견에서 “30년 동안 이용당했다”고 밝힌 뒤 처음이다.
영화 ‘기생충: 흑백판’이 오는 29일부터 특별 상영 형식으로 극장에서 상영된다.
먼저 2030년까지 전기요금에 전기 생산 과정에서 나오는 대기오염물질 등으로 인한 ‘환경비용’을 50% 이상 반영하자는 구체적 요금안을 제시했다.
또 서울 사당역과 안양을 연결하는 BRT를 설치하고, 과천지구 환승시설을 설치해 과천지구에서 서울 강남 및 수도권 남부(수원, 안양 등)로의 대중교통 이용이 편리하도록 했다.
단순히 추경안 제출 과정에 대한 설명을 반복하는 것일뿐, 긴급재난지원금의 100% 지급 확대 방안에 대한 청와대의 구체적인 입장을 밝히지 않고 있다는 지적에 대해선 ”단순히 일반적인 절차를 말씀드리는 게 아니라 정부의 원칙과 의지를 같이 말씀드린 것“이라고 반박했다.
선거법상 국회는 선거구획정위의 획정안을 수정할 수 없지만, 선거법에 명백히 위배되는 사유가 있을 경우 행안위 재적위원 3분의 2 이상의 찬성으로 획정위에 한 차례에 한해 획정안 재의를 요구할 수는 있다.
그러면서 “청와대 들어가기 전날 1000만원을 받은 건 맞는데, 그건 기자회견 비용”이었다고 했다.
이번 총선에서 낙선한 최재성 전 민주당 의원의 이름도 오르내린다.
한편 이날 해리스 대사는 이 장관에게 스티븐 비건 미 국무부 부장관의 취임 축하 인사를 전하며 비건 부장관이 조만간 이 장관과 이야기를 나누고 싶다는 의사를 표현한 것으로 알려졌다.
코로나 전쟁 뉴욕, 축구장에 ‘야전 병원’
한 남구 주민은 게시글 댓글에 “임신 중인 아내가 거주하는 지역에 확진자가 나왔다는 긴급문자를 받았다”며 “노약자와 어린이, 특히 임산부를 위한 특단의 대책 마련에 애써달라”고 대책을 촉구했다.
이 중 이번에 유빈과 전효성이 뜻을 모아 듀엣곡을 발표할 계획임이 알려지며 오소녀의 재결성에 궁금증을 가져왔던 팬들의 기대감도 충족시킬 것으로 기대된다.
서울 종로구 소재 서울지방국세청에서 코로나19 집단감염이 발생해 18일 오전 10시까지 관련 확진자가 5명 나왔다고 서울시가 밝혔다.
‘르피에드’는 뛰어난 생활환경은 물론 생활편의 서비스인 컨시어지 서비스와 어메니티 시설을 갖추고 있다.
우리가 사람 몸속에 들어가 증식한 뒤에도 그다지 증상이 나타나지 않거나, 증상이 나타나도 아주 가벼워 빠르게 전파할 수 있어요.
전진당 부산시당 위원장을 맡은 이종혁 전 의원도 자신이 18대 국회의원을 지낸 부산진을에 총선 출마의사를 밝혔다.
차를 몰고 국회로, 기업으로, 대사관으로 돌진하는 사람들에게 왜 그랬느냐고 물으면 종종 자신의 이야기를 들어주지 않아서 그랬다고 한다.
선두 로베르토 라모스와 채은성의 연속 안타로 잡은 무사 1, 3루 찬스에서 정근우가 좌중간에 떨어지는 2타점 동점 적시타를 날렸다.
세계 첨단기술 분야 제품 시장점유율에서 한국이 미국, 중국에 이어 일본과 함께 세계 공동 3위를 차지했다.
전경련 “미래지향적 관계 개선을”… 日경제5단체 “늦었지만 다행” 한일 경제계는 일제히 기업인에 대한 상호 입국 제한 완화에 대해 환영의 뜻을 밝혔다.
일당은 베이징과 상하이 등 중국 7개 도시에 사무실을 두고 있으며 확인된 조직원만 107명에 이른다.
기금은 다만 아시아나항공의 신용등급이 유지되면 대출 규모가 크게 감소할 것으로 예상했다.
그는 “국민의 목소리에 귀 기울이며, 국민이 열망하는 나라다운 나라를 국민 여러분과 함께 만들어가겠다”라고 덧붙였다.
중국 정부는 안면인식 기술을 통해 개인 동선을 추적하고 있다.
그러면서 교통사고 환자였던 A씨가 병원에서만 치료를 받았다면 접촉자 확인이 용이했을 것이라며 강한 아쉬움을 나타냈다.
통합당이 김 후보에게 맞서 부산시장 출신 4선 의원 서병수 후보를 전략 공천하면서, 부산진갑은 여론조사만 13번 할 정도로 관심을 받았다.
이들의 영상은 서울 용산구 국립중앙박물관에서 촬영됐다.
지난달 정부의 휴대전화 통신비 지원 영향으로 소비자물가 상승률이 다시 0%대로 내려앉았다.
아울러 북한 경계병이 코로나19의 외부 유입을 차단하기 위한 북한 당국의 접경지역 방역 지침에 따라 ㄱ씨에게 총격을 한 것으로 보고 있다.
이마트 부천점은 부부인 12번, 14번 확진자가 지난달 30일 20여 분간 방문한 것으로 확인돼 이날 오후 3시부터 임시 휴업에 들어갔다.
장영승 서울산업진흥원 대표는 23일 페이스북에 전날 피해자 A씨 측 법률대리인이 진행한 기자회견을 언급하며 “그들은 시장님께 사과할 여유 뿐만 아니라 삶을 정리할 시간조차 주지 않았다”며 “지금까지 모든 애도행위와 진실을 궁금해하는 시민들의 마음조차 2차가해라는 표현으로 억압했다”고 적었다.
문 대통령은 올해 경제 전망과 관련해 “우리 경제에 부정적 지표는 줄고 긍정적 지표가 늘어난다”며 “우리 경제가 좋아진다는 전망은 국내외에서 일치한다”고 말했다.
김 감독은 “(이영하가) 가장 좋은 카드는 아니었다.
이틀 후인 지난 9일 서울 서남병원으로 이송돼 13일간 집중 치료를 받고, 지난 21일 완치 판정을 받아 귀가했다.
추미애 법무부 장관이 연일 “언론이 관음증 보도를 하고 있다”고 말한 데 대해, 진중권 전 동양대 교수가 17일 “추 장관이 노출증에 걸린 것”이라고 반박했다.
정부는 20일 이 같은 내용을 포함한 ‘투기 수요 차단을 통한 주택시장 안정적 관리 기조 강화’ 방안을 발표했다.
코로나19 팬데믹이 공간의 공공성과 관계의 윤리성을 새롭게 상상하는 바이러스도 함께 퍼뜨리는 계기가 되었으면 좋겠다.
文대통령 “尹 복귀 법원결정 존중혼란 초래 사과”국방부는 핵·대량살상무기(WMD) 억제·대응능력을 갖추기 위해 극초음속 유도탄, 군정찰위성, 소형정찰로봇, 함탑레이저무기, 레이저폭발물제거장비 등을 확보하는 방안을 추진하겠다고 밝혔다.
중고차 한 대가 낙찰될 때마다 2000원씩 기부하는 구조로 거래량이 증가할수록 기부금도 함께 늘어난다.
멤버들의 추천과 주변 제작자의 추천을 받은 면접자들 중 '음악요정' 정재형이 깜짝 등장, '지미 유'를 실신 직전까지 가게 만들었다고 해 궁금증을 끌어올린다.
가 한국 초연 10주년을 기념해 막을 올린다.
이 원룸 내 모든 세대의 도어락 초기 비밀번호가 ‘1234’라는 사실을 알고 있었던 B씨가 ‘1234’를 눌렀고 C씨가 비밀번호를 바꿔놓지 않아 문이 열린 것이다.
재판부는 “피고인의 범행은 동물의 생명보호와 안전보장 및 복지증진을 위한 동물보호법을 위반한 것으로, 그 죄질이 좋지 않다”면서 “다만 초범이고 혐의를 모두 인정하고 있는 점을 감안해 형을 정했다”고 판시했다.
김남국 민주당 의원은 이 교수에 대해 “개인의 일탈적 행동”이라고 비판했지만 이준석 전 국민의힘 최고위원은 “우리가 방역의 기준을 고민해봐야 될 때가 됐다”며 반론을 폈습니다.
하 씨 역시 일과 병행 가능하고, 회사에서 지원해준다는 점에서 한양사이버대에 믿음이 갔다.
연령대별로는 20대 초반(20~23세, 58.3%)을 제외한 모든 연령대에서 부담을 느끼는 비율이 80%를 넘었다.
올해 FA(자유계약) 최대 관심사는 이대성의 종착지였다.
신경다발이나 신경가지가 지나는 경로 주변의 뼈 혹은 인대가 노화로 두꺼워지거나 디스크 퇴행으로 디스크가 탈출하거나 그 높이가 줄어 해당 공간이 근본적으로 좁아지고 신경을 압박하는 것이 통증 유발 원인이 된다.
국제 금융안정위 "대기업 신용등급 강등 인한 유동성 부족 재발 우려"
군중도 모두 달아났으니, 이 재판의 결과는 ‘올(all)불’이다.
또 트럼프 대통령이 로즈가든에서 연설하는 내내 헬리콥터 굉음과 최루탄과 고무탄을 쏘는 소리가 들렸다고 전했다.
‘대법관 1순위’로 꼽힐 정도로 전형적인 법관 엘리트 코스를 밟았으면서도 소탈하고 온화한 성품으로 법원 내부에 따르는 판사가 많았다.
자유한국당은 “마스크 부족은 지난해 말 취약계층 마스크 지원 예산을 114억원이나 삭감한 ‘4+1 협의체’ 탓”이라며 대여 공세를 펴고 있습니다.
인스타그램 영상 갈무리 검찰이 경북 경주시 어린이 보호구역에서 추돌 사고를 낸 운전자를 구속하지 않기로 결정했다.
불가항력적으로 거리를 둘 수밖에 없는 이때, 우리는 그리스도인으로서 거룩한 삶, 구별된 삶을 살고 있는지 자문하며, 정작 거리를 두어야 할 것이 무엇인지를 짚어야 합니다.
국민 10명 중 4명은 문재인 정부의 부동산 정책을 부정적으로 보고 있는 것으로 나타났다.
특히, 시민 사회와 지자체, 각계 전문가 등 광범위한 이해 관계자의 의견을 포괄적으로 수집해 현실적이고, 실천 가능한 환경 보호에 초점을 맞추고 있다.
따라서 소득·재산 등을 기준으로 지원 필요성이 있는 경우에는 지원된다.
이에 따라 마산의료원은 확진 간호사의 동선을 파악하고, 응급실을 폐쇄조치한 다음 긴급방역을 했다.
중국 광둥(廣東)성 광저우(廣州)의 화난(華南)이공대 생물과학 및 공정학원의 샤오보타오(肖波濤) 교수 등은 6일 학술논문 공유 사이트 ‘리서치 게이트’에 올린 논문에서 “WHCDC는 (박쥐 등) 수집 동물들의 유전자나 리보핵산(RNA) 추출과 배열을 위해 조직 샘플을 채취했고, 이 샘플과 폐기물은 바이러스의 원천”이라고 지적했다.
힐데가르트 뮐러 협회장은 성명에서 “우리는 (연방정부의) 요청에 대해 회원사들과 긴밀하게 접촉하면서 필요한 장비의 공급이 가능하도록 추진하고 있다”며 “지금 같은 예외적인 상황에서 독일 자동차 산업의 최우선 순위는 사람들의 안전과 보호”라고 밝혔다.
사회적 거리두기 2단계를 시행 중인 지역은 무관중 경기가 원칙이다.
국방부 관계자는 "전문하사에게도 일반 하사와 동일한 보수체계를 적용하는 등 복무환경 개선을 추진한 것도 영향이 있을 것"이라고 말했다.
우리는 모두 국민에 의해 선출됐다”는 당찬 답을 내놨다.
사실 민주당은 그동안 자유한국당에 견줘 높은 당 지지율과 비교적 탄탄한 문 대통령 지지율에 기대 안일하게 대처해온 측면이 있다.
DH 측은 이에 대해 “DH가 세계 각국에서 배달 앱을 운영한 경험이 있고 이를 우아한형제들의 마케팅 능력과 결합하면사업 역량을 향상시킬 수 있다”고 주장했다.
류 감독은 “외국인 투수들은 이르면 5월 8일부터 창원에서 열리는 NC전에 투입될 수 있다”고 했다.
이에 '미스터트롯'의 시청률은 보다 반등할 것으로 기대된다.
박 후보자에 대한 인사청문회를 담당할 정보위원회 구성을 위해서는 우선 통합당 몫의 국회 부의장을 먼저 선출해야 한다.
앞서 지난 1996년과 2016년에 중국에서 유입된 저염분수가 제주 연안까지 유입되면서 전복·소라·성게 등 패류가 폐사하는 등 수십억원의 피해가 발생했다.
월터 리드 군 병원의 내과의사인 제임스 필립스는 트럼프 대통령의 행동은 “미친 짓”이라고 비난했다.
에릭 가세티 캘리포니아주 로스앤젤레스 시장은 최근 거래 성사 직전에서 두 번이나 물을 먹었다.
이에 비건 부장관은 한국의 강력하고 투명한 대응이 우한 코로나 확산 저지에 성과를 내는 것으로 본다며 신뢰를 표명했다고 외교부는 전했다.
신라문화유산연구원은 3일 “남산 약수곡 제4사지에서 통일신라 시대 석불좌상(높이 109㎝)에서 떨어진 것으로 보이는 불상의 머리를 발견했다”고 밝혔다.
더불어시민당은 이날 기자회견 전 미리 배포한 보도자료에서 "미래당도 합류하게 됐다"고 밝혔으나 실제 기자회견에서는 이 내용을 뺐다.
검찰 내부에서는 청와대의 울산시장 선거 개입 의혹 사건에 대한 검찰의 추가 기소를 무력화하기 위한 것 아니냐는 우려가 나오고 있다.
전용면적 75m²는 판상형, 4베이로 복도에 대형 팬트리가 설치되며 84m²A·B(1층 17가구)는 판상형, 4베이 설계에 지하 다목적실, 테라스가 설치돼 공간 활용도를 높였다.
외국 업체들이 국적을 가리지 않고 협력하는데, 정작 국내 업체들끼리 소원하다면 이상한 일이다.
그는 가장 기억에 남는 장면이 무엇이었냐는 질문에는 “(동물의) 간을 빼먹는 장면이었다” 라고 운을 뗐다.
프랑스 르노의 프리미엄 라인 ‘이니셜 파리’ 전용 인테리어를 적용한 ‘에디션 파리’ 트림은 차급을 뛰어넘는 높은 실내 감성 품질을 구현했다고 전했다.
또 7월부터 정규시즌을 할 경우 팀당 최소 12차례의 더블헤더 경기를 해야 하는데, 선수들의 부담을 줄이기 위해선 로스터를 늘려야 한다고 주장했다.
안혜진 시티플러스 대표, 김윤 서울시당 위원장, 김예림 당 부대변인이 6∼9번에 이름을 올렸다.
또 24일부터 우한 코로나 상황 종식 시까지 제주 출·도착 항공기에서 우한 코로나 예방 수칙과 신고 정보를 담은 기내 방송을 실시할 것을 모든 항공사에 요청하기도 했다.
그런데 사람들 발치에는 나무 울타리가 쳐져 있고 울타리 안에는 한문 69자가 새겨져 있다.
지난 30일 한 인터넷 커뮤니티에는 서울 강동구 한 고층 아파트 21층 창밖에 고양이가 갇혔는데 구조할 방법이 없다는 글이 게시됐다.
열린민주당 지지자들은 후보들의 뉴스공장 출연이 자주 연기된 것에 모종의 의도가 있다고 주장했다.
신진 작가와 컬래버레이션해 만든 패키지 디자인은 다채롭고 산뜻한 색감을 활용해 일상 속 행복의 밝고 따뜻한 모습을 삽화로 담아아 주고받는 이에게 더욱 따뜻하고 의미 있는 선물이 되도록 했다.
팩트와 다르게 비판하거나 오해의 소지가 크게 지적하는 것은 받아들이기 힘들 것이다”고 강조했다.
더불어시민당에 후보들을 보낸 더불어민주당은 열린민주당을 곱지 않은 시선으로 바라보는 상황.
한겨레TV 논설위원은 “앞으로 인간의 판단이나 조작에 의존하지 않고서 스스로 표적을 찾아 공격하는 인공지능 드론이 등장할 것”이라며 “이 경우 ‘기계가 스스로 판단해 사람을 죽일 수 있느냐’는 논란이 커질 수 있다”고 밝혔습니다.
헬기 안에선 목포한국병원 응급의학과 김형주 과장이 응급구조사와 함께 출산을 앞둔 A 씨(38)를 살피고 있었다.
▲ 롯데의 선수 구성을 보면 굉장히 좋은 팀이라고 생각한다.
삼성, 세계 최대 가전시장 미국서 또 1위.
소극적인 온실가스 감축 목표가 ‘위헌’이라며 정부를 상대로 헌법소원 심판을 청구한 것. 6월 환경의 달을 맞아 청소년기후행동 김도현, 윤현정 활동가를 만났다.
박애원에서는 첫 확진자가 발생한 15일부터 확진자가 집중 발생하고 있는 3층 남성 생활관 등에 대해 ‘부분 코호트 격리’가 진행 중이다.
수원전에서 1골만 추가하면 자신의 지난해 리그 총 득점(19골)과 타이를 이룬다.
대로(大路)가 아닌 좁은 골목으로 들어가 경찰을 따돌릴 속셈이었다.
이날 방문에는 구미산단에 입주한 에스엘테크, LG이노텍, 인당, 아주스틸, 영진하이텍, 인탑스 등 기업의 대표들과 코오롱인더스트리 노조위원장도 함께 했다.
그러면서 미래통합당이 지난 주말 “우리 당에 n번방 연루자가 있다면 정계에서 완전 퇴출하겠다”고 한 기자회견을 언급하며 “공작 분야만 오랜 세월 파온 저로서는 이 메시지가 ‘민주당에서 n번방 연루자가 나올 것이니 정계 퇴출시켜라’란 예언처럼 들렸다”고 했다.
지난번에 민주당 테러방지법 필리버스터 당시에도 노래도 불렀고 책도 읽었다”고 말했다.
요나구니 스스무 일본 출신·‘오 키친’ 셰프인간의 역사에서 음식은 종교적으로 중요한 역할을 해왔다.
그러나 총 137개 교회가 감염예방조치를 준수하지 않은 것으로 조사됐다.
코로나19로 큰 피해를 본 영세 소상공인들이 올해에 이어 내년도 낙관할 수 없고 대응방안 마련도 쉽지 않다고 본 것이다.
대체 동물의 숲이 어떤 게임이기에 이런 인기를 끄는 걸까.
나는 당신 때문에 (대통령 선거에) 나갔다”라고 거듭 공세를 이어갔다.
한국판 뉴딜 정책의 취지에 맞춰 입찰 참여자는 4개 이상의 지역 통신공사업체(솔루션 업체)와 컨소시엄을 구성하고, 각 업체들에 10% 이상씩 최대 40% 이상의 물량을 중소기업 쪽에 배정해야 한다.
물리학자 김상욱 교수는 자격루의 원리부터 어떻게 보고 읽어야 하는지까지, 귀에 쏙쏙 박히는 설명으로 멤버들의 감탄을 자아냈다.
두 사람의 말을 합치면 현재 방역당국은 ‘굉장히 불리한 여건에서 괴물 같은 상대’와 맞서고 있는 것이다.
검찰개혁을 밀어붙이는 것은 자칫 ‘대선자금 수사 보복’으로 비칠 가능성이 있었다.
전체 10만평 가운데 산업시설용지 7만평의 70%인,5만2천여평 매각을 추진중입니다.
소프트뱅크그룹이 T 모바일 자산 매각에 나선 것은 창립 이래 최대 영업적자를 내며 최대 위기에 몰린 탓이다.
홍 회장은 또 "우리 사회에는 언론 본연의 가치를 해치고 언론을 옥죄려는 압력들이 거세고 가짜 뉴스도 넘쳐나지만 신문협회는 가짜 뉴스로부터 진짜 뉴스를 지키고 언론과 언론 종사자들을 보호하는 든든한 울타리가 돼야 한다"고 말했다.
돈이 되는 일을 가릴 처지가 아니고, 게다가 애초에 청소는 먼지가 잔뜩 쌓여서 굴러다닐 때까지 미루기 일쑤다.
추미애 민주당 의원은 1995년 8월 김대중 총재의 새정치국민회의에 영입돼 1996년 총선에서 배지를 달았고, 나경원 자유한국당 의원은 2002년 대선 때 이회창 한나라당 후보 여성특보로 영입돼 활동하다 2004년 총선에서 여의도에 입성했다.
국내 생강 재배지인 전북 완주군 봉동에서 생산한 생강 가공식품.
그리고 한국 사회에서 살아보니까 이 속에 다문화가정 등 여러 경계인들이 있고, 어떤 면에서는 탈북자들은 다문화 출신보다 더 우위에 있어요.
이젠 대표 선수들끼리 대련이나 스파링을 하니 훈련 효과가 떨어진다.
그런 후보들은 사전에 걸러져야 하는 게 아닌가.
이번 개정안은 지난해 12·16 대책의 후속조치다.
WSJ 베이징 지국 기자 1명이 외신 기자증 갱신(1년마다 갱신)이 거부돼 중국을 떠났다.
김 대표는 "노출되지 않았던 실거래가 제보 및 거래 후기 등 추가 정보를 얻을 수 있을 뿐만 아니라 중개사들의 전문영역별 데이터를 확보해 향후 매물 매칭 서비스 등으로 확장할 수 있을 것"이라고 덧붙였다.
방위사업청 관계자는 "인도네시아가 KF-X 사업 분담금 2200억원을 내고 추가 지급을 하지 않고 있는 것은 맞다"면서도 "양국 간 사업 재협상에 대한 질문은 확인해주기 어렵다"고 했다.
선량한 사람들에게 피해를 주고 있으니까여”라며 소신발언을 이어갔다.
이어 “무엇보다 선수단에 귀감이 되는 선수로서 선수단 안팎에서 좋은 영향을 미칠 것으로 판단했다”고 설명했다.
한 초임 검사는 “이해가 불가능한 거대한 파도 앞에서 그 의미를 해석하는데 힘을 쏟아야 할지 몰라 서성이는 날이 계속되고 있다”고 썼고 “한때의 적막을 견딜지언정 만고에 처량한 이름이 되지 말라던 옛글이 생간난다”고 한 검사도 있었다.
상황이 이렇다 보니 인도네시아 사람들은 개발 중인 백신이 효능을 보여 바이러스 사태를 하루빨리 종식하길 바라고 있다.
또 국내에서 생산된 마스크는 수출을 원칙적으로 금지하고 현재 50%인 공적 의무공급비율을 80%로 올리기로 했다.
정부가 코로나19 치료에 참여해 경영난이 발생한 의료기관에 대해 오는 10일까지 첫 손실보상액을 지급하겠다고 밝혔다.
중국 저장성에선 한 여성이 인터넷에서 '생마늘이 코로나 예방에 도움이 된다'는 가짜 뉴스를 보고 2주 동안 생마늘 1.5㎏을 먹었다고 홍콩 사우스차이나모닝포스트(SCMP)가 보도했다.
소방당국은 “5명 모두 생명에 지장은 없는 상태”라고 했다.
DMC리버파크자이와 DMC리버포레자이 3.3㎡당 평균 분양가는 각각 2583만 원, 2630만 원 수준으로 분양가가 높다는 의견이 있었지만 청약경쟁률은 준수한 성적을 거뒀다.
관계자들이 지적한 산업계의 인력 확보 애로사항은 ▲실무에 적합한 기술인력 부족(40.7%) ▲석박사 등 전문 인력 부족(33.3%) ▲예산지원, 규제완화 등 정부 지원 부족(11.1%) ▲근로시간, 호봉제 등 경직된 근무환경 및 조직문화(7.4%) ▲경쟁국 수준 임금 지급 어려움(7.4%) 등이었다.
올 여름 장마 기간이 12일로 사상 처음 50일을 기록했다.
두 사람은 영화 '아사코'에서 호흡을 맞춘 바 있다.
셀트리온 관계자는 “코로나19 진단키트 개발을 위해 국내 유망 전문기업들과 함꼐 고민하고 땀 흘린 노력이 세계 최대 미국시장에 출시되는 값진 결실을 맺게 됐다”며 “코로나19와 여전히 치열한 싸움을 벌이고 있는 미국에서 양질의 제품을 통해 글로벌 팬데믹 종식에 기여할 수 있기를 기대한다”고 말했다.
배달 업체 무책임 개선, 자치경찰 단속 언급도신종 코로나바이러스 감염증(코로나19) 확산 이후 배달 서비스 등 이용이 늘어나면서 이륜차 불법 주행 문제도 대두되는 분위기다.
윤석열 검찰총장이 신임 차장검사들을 만나기 위해 9일 재차 법무연수원을 찾는다.
그러면서도 “아직 안심할 상황은 아니다”라며 “특히 현재 수도권을 중심으로 꾸준히 환자가 발생하고 있고, 인구 밀집 지역의 지역사회와 집단시설을 중심으로 다수의 감염이 언제든지 발생할 수 있다”고 우려했다.
기모란 위원장도 "의심 환자들을 한곳에 장시간 모아두는 것은 매우 위험한 일"이라고 했다.
불가피하게 완전 충전이 필요할 경우엔 100% 충전 뒤 바로 충전기에서 분리하고, 밤새 충전기에 꽂아두지 않는다.
영국 언론들은 오는 31일 예정된 브렉시트(Brexit·영국의 유럽연합 탈퇴)에 빗대 이 사태를 '메그시트(Megxit·메건의 왕실 탈퇴)'로 명명했고, 엘리자베스 2세(93) 여왕은 급기야 긴급 대책 회의까지 소집했다.
정부는 처음으로 제주도 무사증(무비자) 입국제도 일시 중단 결정을 내렸다.
문화방송이 15일 개표방송에서 이수진 더불어민주당 후보와 나경원 미래통합당 후보의 경쟁을 소개하며 여혐 발언을 해 논란이 됐다.
미국 유타대 연구팀은 11일(현지시각) 과학저널 에 게재한 논문에서, 미국 서부 국립공원과 야생보호구역에 연간 1000t이 넘는 미세플라스틱이 바람이나 비를 타고 장거리 이동해 황사처럼 떨어져 쌓이고 있다고 보고했다.
흑질의 활성화 정도는 참가자들이 음식 또는 사회적 접촉을 갈망하는 정도에 비례했다.
이번 결정에는 한진칼 경영권 분쟁의 심각성과 무게감이 반영된 것으로 보인다.
서로 섞이면 저마다 녹는 온도가 달라 재활용에 어려움이 있고, 플라스틱 강도가 약해지는 등 재생 원료로서 품질이 떨어져요.”
김승연 회장은 올해 신년사에서 “새로운 10년 동안 미래의 전략사업분야에서의 세계적 선도기업으로 도약하기 위해 미래가치를 확보해야 한다”며 “중장기 목표에 입각해 유연한 기업문화로 혁신해야 한다”고 강조한 바 있다.
대리점주는 본사가 마련한 대형 매장에서 리모델링 공사 후 집의 모습과 다양한 자재, 가구를 직접 보여줄 수 있다.
점점 무르익어가는 베트남의 밤. '흥의 대가' 김연자가 등장해 화려한 의상과 트레이드마크인 '흥 회전돌기'로 무대를 더 뜨겁게 장악했다.
시청자 앞에 떳떳하게 나를 보여줄 자신감이 없다”라고 말해 안타까움을 자아냈다.
블룸버그 출마 선언 직후, 그의 자선재단 소속 직원 50여명이 대거 선거캠프에 합류했다.
턱없이 부족한 대가였지만 이러한 임금마저 신씨가 손에 쥔 적이 없었다.
또한 민주당을 유능하고 기민하면서도, 국민 앞에 겸손한 정당으로 개선해 가겠습니다.
제대로 된 구체적 개헌안을 내놓고 국민의 뜻을 물어야 한다.
편의시설은 이마트와 대림성모병원, 한림대학교 강남성심병원, 구로구 음식문화특화거리 ‘깔깔거리’ 등이 인접해 편리한 주거생활을 누릴 수 있다.
이에 따라 중3은 매일 등교하고 중1·2학년은 격주 등교할 수 있게 됐다.
이른바 ‘후원금 러시’가 시작된 건 지난달 25일 흑인 남성 조지 플로이드가 비무장 상태에서 백인 경찰관에게 무릎으로 목이 짓눌려 사망한 사건 이후였다.
이런 가운데 부산 비즈니스 중심인 부산광역시 연제구 연산동 일대에서 생활형숙박시설인 ‘미라보스위트’가 오픈 예정이다.
창원지법 형사3부(재판장 이용균)는 공갈 등 혐의로 재판에 넘겨진 A(52)씨에게 원심과 같은 징역 10개월을 선고했다고 21일 밝혔다.
결국 음성 판정을 받았지만 보건당국의 권고에 따라 지난달 31일까지 2주간 자가격리에 돌입했고, 29일 열렸던 전당대회에는 자가격리 상태를 유지하며 온라인으로 참석했다.
잘려나간 꼬리 척추뼈는 연골로 된 막대 모양의 내골격으로 대체됐는데 관 모양의 내골격 속으로 혈관과 신경이 이어졌다.
그 덕분에 메르스 선배가 주로 병원에서만 186명을 감염시킨 정도에 견줘, 저는 병원은 물론 전파 경로를 찾을 수 없는 감염까지 일으켜 벌써 5월25일 기준 한국에서만 1만1200여 명의 감염환자를 양산해냈죠.
처음 잠원동 아파트 전입 시기를 1994년이라고 했다가, 1999년으로 정정한 것이다.
일부 공무원들은 일요일 교회 앞 주일예배 자제 피케팅이 실질적인 효과 없다고 불만을 터뜨린 것으로 알려지고 있다.
이어 "주권의 2년 연속 20홀드를 축하한다.
전시 제목인 ’여기에도, 나는 있다‘는 목자들의 단순한 삶을 통해 이상향을 추구하던 그리스의 신화인 ‘아르카디아’에서 나왔다.
레드필드 국장은 다른 당국자들의 코로나19 진단 관련 질문에 답하려 했는데, 에이자 장관이 말을 끊었다고 한다.
이 법안은 하루 최대 14g의 기호용 대마초를 구입할 수 있도록 하고 있다.
특히 툰베리는 트럼프 대통령의 ‘나무 심기’ 구상을 겨냥해선 “좋은 일이지만 부족하다”며 “우리 집은 아직 불타고 있다.
이들 확진자들은 모두 마스크는 착용하고 있었다고 구는 전했다.
우리 모두의 삶에 거대한 변화를 가져온 혼돈의 시기”라고 규정했다.
그러나 안 대표 주변에서도 "4년 전 국민의당과는 상황이 다르지 않으냐" "야당들이 힘을 합쳐야 하는 상황에서 안 대표만 제3의 길을 고집하는 것이 맞는 것인지 모르겠다"는 말이 나왔다.
북한이 탈북자단체의 대북전단 살포에 대한 정부 대응을 비난하면서 남북관계 단절을 위협하는 등 연일 공세수위를 높이고 있지만 정부는 “남북 간 합의사항을 준수하겠다”는 원론적인 입장을 되풀이하고 있다.
헬기에는 조종사 1명과 승객 8명 등 모두 9명이 탑승하고 있었으며, 탑승자 전원이 사망했다고 당국이 밝혔다.
양준석 가톨릭대 교수(경제학)는 “내년 소비가 위축될 것으로 전망되는 상황에서 소상공인을 돕는 것은 이들의 어려운 상황을 보조하는 것뿐만 아니라 경기침체 방어 효과도 있다”며 “정부가 적극적으로 예산을 더 늘릴 필요가 있다”고 말했다.
임대료 상승폭은 직전 계약 임대료의 5% 내에서 지방자치단체가 조례를 통해 상한을 정한다.
이어 “피고인의 주장과 같이 사망에 대해 예견하지 못했다고 하더라도 피해자의 팔과 다리를 활처럼 묶을 당시 피해자의 친모로 부터 ‘죽을 것 같다’는 말을 듣고도 무시하면서 사망에 이를 수 있음을 인식했을 것으로 판단해 엄중한 처벌이 불가피하다”고 양형 이유를 밝혔다.
카카오게임즈는 송 대표를 포함한 엑스엘게임즈 임직원 6명에게 유상증자해 약 246억 원을 수혈하는 방식으로 자금을 마련하기로 했다.
사람은 누구나 실수할 수 있고 잠깐의 실수일 수 있다"고 말한다.
인권위는 인권위법에 따라 인권침해나 차별행위 등과 관련해 진정서를 접수해 피해 사실을 조사할 수 있다.
바이러스는 직항편을 타고 오는데, 감염병이 번지는 곳에 직항편이 이렇게 많다.
메이오 클리닉은 'US뉴스&월드 리포트'에 의해 지난해까지 4년 연속 미국 최고 병원으로 꼽힌 세계적인 병원이다.
안 대표는 이날 오전 당 회의에서 “정부는 수험생과 학부모의 이런 우려에 대해 어떤 입장 갖고 있는지 빠른 시간 내에 밝혀야 한다”며 이렇게 제안했다.
이번 공동성명에서는 지난해 한-미 안보협의회의 때 포함됐던 “주한미군의 현 수준을 유지한다”는 표현이 빠졌다.
애초 2월 말 귀국할 예정이었던 벤투 감독은 코로나19 확산으로 K리그 개막이 무기한 연기되고, 3월과 6월 치르려던 2022년 국제축구연맹(FIFA) 카타르월드컵 아시아지역 2차 예선 일정도 미뤄지면서 한 차례 귀국일 조정 후 이달 국내로 돌아왔다.
특히 올해는 각 부문 고등부 1위 입상자에게 서울 서초구 라율아트홀에서 무료 독주회 특전을 제공합니다.
당시 류현진은 6이닝 2피안타(1홈런) 2볼넷 7탈삼진 1실점으로 시즌 첫 퀄리티 스타트(QS, 선발 6이닝 이상 3자책점 이하)를 작성하고 승리 투수 요건을 갖춘 채 마운드를 내려갔다.
왠지 주위의 시선이 우리에게 쏠려 있는 것 같아요.
힐스테이트 의정부역은 라이프스타일 리더를 표방하는 힐스테이트 브랜드에 걸맞게 우수한 상품성도 기대할 수 있다.
혼자 있을때는 저의 발전이나 제가 좋아하는 일을 찾고 있다"고 근황을 전했다.
이 때문에 핵보유국인 양국의 군인들은 국경지역에서 충돌 때 총격전 대신 난투극이나 투석전을 벌인다.
두 사람은 모두 미 국무부에서 잔뼈가 굵은 전문 외교관이었다.
류현진이 로테이션대로 등판한다면 다음 일정은 오는 20일, 필라델피아 원정경기가 된다.
이대철이 재심을 거부하고 있는 이유가 바로 신재휘가 찍은 영상 때문이었던 것.
윤지오 비판자들과 조정환의 ‘팩트 싸움’ 가운데 백미는 이른바 ‘장자연 리스트’의 존재 여부에 관한 것이다.
혜미는 소속사를 통해 “우선 경솔한 행동으로 소속사와 팬 여러분께 누를 끼친 것에 사과드린다”면서 해명에 나섰다.
"몇 주가 더 소요될 것으로 보고 있고, 곧 나는 경기에 뛰게 될 것이다.
프로야구 개막 분위기가 조금씩 무르익는 가운데, 해설위원 출신 단장들의 장외 신경전도 볼만하다.
경제정의실천시민연합은 이날 서울 종로구 경실련 강당에서 기자회견을 열고 “문재인 정부 3년간 서울 아파트 중위가격이 약 3.1억 올라 52% 상승했다”며 이같이 밝혔다.
그러면서 “이라크에 있는 교민이 1600명정도 되는데, 주로 건설 현장 일꾼들이다”라며 “현장마다 수시로 점검하고 있고, 만약의 사태에 대비한 계획을 수립하고 점검 중”이라고 덧붙였다.
그는 아버지가 대장암 3기 판정을 받아 수술과 투병 생활을 이어가는 동안 간호를 위해 하던 일을 그만뒀다.
공관위가 재심의에서도 경선 후보에서 배제한 곽대훈 의원(대구 달서갑)은 이날 무소속 출마를 선언한 뒤 탈당계를 냈다.
‘보니하니’ 10대 출연자 버스터즈 멤버 채연을 폭행했다는 의혹을 받고 프로그램에서 하차한 개그맨 최영수가 “나는 폭행범이 아니다”라며 1인 시위를 벌였다.
애초 검찰은 아버지 A씨를 지난 2018년 11월 구속기소하면서 쌍둥이 자매는 미성년자인 점을 고려해 소년보호 사건으로 송치했다.
합참은 지난 9일 북한의 초대형 방사포 발사를 동계훈련의 일환으로 평가한 바 있다.
정부는 코로나19 감염 급확산 지역에 자위대 간호관을 파견하는 방안도 고려하고 있다.
하지만 적정가를 넘어서 과도하게 가격을 매길 경우 부작용도 우려된다.
안양시 52번 확진자는 81세 남성으로, 전날인 16일 확진자의 접촉자로 분류돼 검사를 받았다.
이 유치원에서는 지난 16일 원생에게서 복통과 설사 등 식중독 증상이 처음 나타났으며, 일부는 합병증인 용혈성요독증후군(HUS·일명 햄버거병) 증상을 보이는 것으로 전해졌다.
더불어민주당 공천관리위원회는 5일 현역 민병두 의원의 지역구인 서울 동대문을 지역을 청년우선전략선거구로 지정했다.
이 사고로 63명의 희생자를 낸 캐나다도 이란 미사일을 원인으로 지목했다.
지누스는 보유하고 있던 텐트 압축 기술을 매트리스 사업에 접목하고 아웃도어(Outdoor)에서 인도어(Indoor) 분야로 새롭게 사업을 전환했다.
또한 비주력사업인 인천시 중구 을왕동 소재 왕산마리나와 관련된 지분 매각에도 나선다.
낯선 색깔이어서 왕따당하기는커녕 일반 참새에게도 당당한 모습을 보인다.
오후 6∼8시가 전체의 27%로 뒤를 이었다.
여러분과 직접 마주할 수 있는 날, 셀레나 고메즈와 한 무대에서 ‘아이스크림’을 부를 수 있길 기대하고 있다.
한편 SK는 이날 한화와 5-5로 승부를 가리지 못했다.
한편 임 회장은 본사 소재지를 서울에서 경기 남양주시로 옮기는 등 다양한 지역경제 균형발전을 위한 활동에 나서는 경영인으로도 잘 알려져 있다.
A군 아버지 측은 A군이 B군에게 뺨을 2차례 맞고 무릎까지 꿇고 사과했음에도 집단폭행을 당했다고 주장하고 있다.
혹시 지방에서 집회 금지를 모르고 상경하는 경우 등이 있을 수 있어 관광버스 등에 대해서도 검문 중”이라고 했다.
면역 세포는 우리 “이 만든 이 바이러스 단백질을 감지해 마치 바이러스에 감염된 것처럼 인식하고, 나중에 실제 코로나19 바이러스가 몸에 침입했을 때 대응할 수 있는 준비를 한다.
경찰은 A씨가 정신질환을 앓는 것을 확인, 정신병원에 긴급 입원 조치했다.
"단원들이 편안하고 행복한 분위기에서 자연스럽게 훌륭한 음악을 만들 수 있도록 돕는 게 제가 하는 일입니다."
이어 "옆에서 코치들이 좋은 이야기도 해주고, 개막 후 성적이 작년에 비해 나쁘지 않다고 주위에서 힘을 주기도 한다.
국내 소비자들은 직구를 통해 국내와 다른 할인 혜택과 함께 제품 선택의 기회를 얻고 있다.
영국도 이달 들어선 이틀을 제외하곤 모두 하루 신규 감염자 수가 1만 명을 넘어섰다.
미니골드 역시 판매수익금 일부를 사회에 환원하는 등 사회공헌활동을 통해 사회적 책임을 실현하고자 이번 협약을 진행하게 됐다.
올해부터 FA 등급제가 시행된 가운데 최주환은 A등급 선수다.
서울 공연을 예매한 관객은 좌석 간 거리두기로 인해 기존 예매 좌석을 유지할 수 없으며 선예매로 티켓을 재구매해야 한다.
광산에서 일하던 광부 33인이 69일을 버텨, 한 명의 사망자도 없이 기적적으로 구조된 사건.
이어 "예비 신랑은 연상의 비연예인으로, 결혼식은 오는 6월 2일 가족, 친지들과 함께 소규모로 치를 계획이다.
주거복지를 넘어 공간복지를 우리의 사회적 과제로 삼아야 하는 이유이다.
지난 23일 밤 검거된 라임자산운용 사태의 핵심 인물 김봉현 전 스타모빌리티 회장이 26일 구속됐다.
하지만 삼성전자는 기술 유출 우려가 있다는 이유로 공개 결정을 취소해달라는 행정심판을 청구했다.
또 “중소기업의 경우 CEO가 구속되면 회사가 무너진다”며 “재해 예방은 소홀히 하고 CEO를 처벌할테니 알아서 재해 발생을 막으라는 것은 어폐가 있다고 생각한다”고 했다.
해당 기부금은 경북 내 저소득계층 아동의 코로나19 예방을 위한 마스크·손세정제·생필품 구입에 사용될 예정이다.
충격이 과도기적, 일시적인 경우가 많기 때문이다.
치타는 출연 섭외 연락이 왔을 때 심경을 묻자 “‘거절해야겠다’고 생각했다.
반면, 오하이오 등은 11월 3일 소인만 찍히면 대선일 이후에 도착해도 개표에 반영된다.
김 의원은 “그 원인이 법적으로 재단이 끝난 상황도 아니다”며 “성인지를 포함해 종합적으로 더 나은 서울을 만들어가는 것은 (후보가) 남자냐 여자냐의 문제가 아니라 그의 인식과 행동의 문제”라고 말했다.
○ 트럼프, 자기 탄핵 심판서 중요 증언한 핵심 증인들 축출.
샌더스 의원은 연설에서 "아이오와에서 매우 매우 좋은 결과가 있을 것이란 느낌이 있다"고 했고, 워런 의원은 "접전이 펼쳐지고 있다"고 했다.
법세련은 20일 이 차관의 택시기사 폭행 사건을 대검에 수사 의뢰했다.
민주당은 피해 상황 점검과 대책 수립을 위해 원내에 재난상황실을 설치한다.
이같은 결과는 추미애 법무부 장관과 윤석열 검찰총장의 지속된 갈등, 가덕도 신공항 추진 논란, 전세대란, 신종 코로나바이러스 감염증(코로나19) 확산으로 인한 사회적 거리두기 단계 격상 등이 복합적인 영향을 끼친 것으로 보인다.
한국시리즈 우승 두 차례를 했지만 아직 정규리그 우승이 없는 구단이다.
유휴지 활용을 위한 관련법 개정이 필요하다”고 말했다.
그 영향으로 북항재개발구역 D1블록의 ‘협성마리나G7’ 본보기집에는 수요자들의 분양 문의가 빗발치고 있다.
이후 그는 지인들과 시내버스 여행을 하다 지금은 매월 정기적으로 진행하고 있다.
곡선반경과 그에 수반되는 추가비용을 고려하고 이미 행정심판을 통해 근거가 없다고 인정된 ‘안전성’ 우려는 충분히 설득할 수 있다는 판단이다.
시노팜은 연간 10억도스 생산이 가능한 제조시설을 건설 중이다.
결국 평창 월드컵 공식훈련일인 20일 수술을 결정했다.
지윤이 가는 길 마지막까지 외롭지 않게 잘 마무리 할수 있어 감사하다"며 "지윤이가 좋아한 것들을 소천길에 함께 떠나보냈다.
폐암 투병 중인 개그맨 겸 가수 김철민이 최근 몸 상태를 공개했다.
신천지 측은 “정보 유출로 신도들이 곤란한 상황을 겪은 바 있어서 정부의 개인정보보호 약속 하에 명단을 제출할 것”이라고 밝혔다.
조종천의 물이 범람해 쳥평의 주요 도로가 침수되는 상황이 발생했다.
두 차례 결혼 생활에서 딸만 셋을 얻어 아들은 처음이다.
일본 정부는 이르면 연내 고조의 창설안을 중의원 의장에게 보고할 전망이다.
외교부가 3월 해외여행을 자제할 것을 권하는 특별여행주의보를 내리고, 입국자의 경우 2주간의 자가격리 기간을 가져야 하는 등 코로나19로 해외여행이 어려워짐에 따른 것으로 보인다.
이에 따라 이강인은 주전 경쟁을 하면서 한 시즌을 보냈다.
한편, 한국의 실리콘 밸리에서 성공을 꿈꾸며 스타트업에 뛰어든 청춘들의 시작(START)과 성장(UP)을 그리는 tvN 토일드라마 ‘스타트업’ 3회는 24일 밤 9시에 방송된다.
공정거래법 위반 전력이 없는 KT 자회사를 통한 우회증자, 기존 주주들의 자금 수혈, 새로운 주주 물색 등 ‘플랜B’를 찾아야 하나 이 역시 쉽지 않은 상황이다.
캐릭터를 활용한 다이어리가 순식간에 수만 부가 팔려나가면서 캐릭터 출판의 성공 가능성을 직감한 자체적으로 단행본 출판 사업을 하기로 결정하고 편집자 채용 공고를 올렸다.
실시간 통계 사이트 월드오미터에 따르면 16일 오전 9시 기준 미국의 코로나19 확진자는 218만2949명으로 세계에서 가장 많다.
이어 “검찰의 제 식구 감싸기, 법 집행에 대한 이중 잣대 등으로 국민 신뢰가 이미 크게 떨어졌다”며 “공정성과 중립성을 파괴하는 말과 행동은 삼가 달라”고 요구했다.
‘친 황교안계’ 인사들 상당수와 인지도가 있는 의원들이 컷오프되거나 공천에서 위태롭게 된 반면 김 위원장이 영입한 인사나 측근들이 대거 공천을 받았다.
안철수 전 바른미래당 대표도, 새로운보수당 유승민 의원도 통합이 이뤄지면 통합 신당에서, 통합이 이뤄지지 않으면 각자의 정당에서 총선을 진두지휘할 것이다.
감독 중엔 풍부한 경험으로 성과를 내는 베테랑이 있는가 하면, 비상한 전술로 성적을 올리는 젊은 지도자도 수두룩하다.
그러나 이 대표는 법안 통과에 대한 의지를 재확인했다.
그러나 전교조는 이에 불응했고 노동부는 같은 해 10월 24일 전교조를 “교원노조법에 의한 노동조합으로 보지 않는다”며 법외노조 통보를 했다.
정종섭 의원(동구갑)은 TK에서 유일하게 불출마를 선언했다.
그러면서 학급당 학생 수 개선, 학급당 학생 수 상한선 설정, 교차 등교 등 몇몇 회원국들이 교실 안 거리두기를 위해 적용한 실제 사례를 예로 들었다.
‘센 언니’들이 ‘섹시 퀸’ 자리를 놓고 제대로 한판 붙는다.
앞으로도 계속될 것으로 기대하고 최대한 소통 이어나가겠다.“
그 옆에 있는 여성과 김창선 부장 바로 뒤에 서 있는 여성의 신원은 아직까지 확인되지 않았다.
경기가 끝난 뒤 주제 무리뉴 감독은 "쉽지 않은 경기였다.
노영민 대통령 비서실장과 주영훈 경호처장 등 청와대 직원들이 자발적으로 모은 성금 2820만 원도 기탁할 예정이다.
정찬성의 예상치 못한 충격 발언에 아내 박선영도 할 말을 잃었는데.
그는 “그리고 영어로 쓴 부분이, 한국의 교육이 잘못됐다는 것이 절대 아닙니다”라며 “해석하는 부분에 오해가 있어 죄송하다는 말씀을 드린다.
코로나 사태로 미국에서 2주일 만에 1000만 명의 실업자가 나오는 등 경제 충격이 점점 커지고 있다.
남쿠릴열도 4개 섬(일본명 북방영토)를 놓고 일본과, 남중국해 지역에서 중국, 미국 등과 갈등하고 있는 현 상황을 강경한 태도로 맞서겠다는 의지다.
“신종 코로나바이러스 감염증(코로나19) 직전이었던 지난해 연간 기준으로 통합 3사의 승객 점유율은 국내선 24.5%, 국제선 11.5%이다.
그동안 항암제는 바이러스 질병을 치료할 수 있는 강력한 약물로 의약계에서 주목받아 왔지만 항암제 특유의 치명적인 독성이 걸림돌이었다.
창간 100주년을 맞은 조선일보가 문체부·국립국어원·한글학회와 함께 펼치는 '말모이 100년, 다시 쓰는 우리말 사전' 운동은 일제강점기에도 우리 말과 글을 목숨 걸고 지켰던 선현들의 얼을 되살리는 작업이다.
이러한 케인의 발언은 이적 시장서 투자를 아끼고 있는 토트넘 구단에 대한 압박으로 풀이된다.
한편 이날까지 우한 코로나 전 세계 확진자는 12만6575명으로 집계됐고, 4639명의 사망자가 발생했다.
김 후보가 선거 판세가 불리하게 돌아가자 대선 도전을 거론하며 현 정부와 차별화를 시도하고 있다는 주장이었다.
국토교통부 산하 공기업인 제주국제자유도시개발센터(JDC)는 의료관광 활성화와 지역 의료환경 개선을 위해 서귀포시 헬스케어타운에 의료서비스센터 건립을 추진한다고 20일 밝혔다.
다만 과거 성범죄를 저질러 출교를 당한 서울의 한 대학 의대생이 다시 수능을 치러 타 대학의 의과대학에 입학한 사례는 있다.
한국은 제과류 수입시장서 24위로 하위권이지만 2018년부터 전년대비 13.9%로 증가해 994만 달러를 기록했다.
유권자의 40%는 코로나19를 가장 심각하게 생각했지만, 경제가 가장 중요하다고 답한 유권자도 30% 수준이었다.
한편 더불어민주당은 이날 김종인 미래통합당 비상대책위원장의 질병관리본부 방문이 부적절했다고 강도 높게 비판했다.
바이오 부문 대표 계열사인 삼성바이오로직스도 오는 8일과 9일 이틀에 걸쳐 온라인 설명회를 개최한다.
그해 나지완은 2년 차 어린 선수인데도 타율 0.263, 23홈런, 73타점이라는 좋은 성적을 냈다.
연세대는 서울사무소를 임시 폐쇄 조치한 것으로 전해졌다.
영어를 쓰는 나라들을 빼곤 대부분 나라들이 완전도서정가제를 하고 있다.
‘청호 휴대용 공기청정기 ALWAYS(올웨이즈)’는 6cm의 슬림한 폭에 460g의 가벼운 무게로 휴대가 간편해 자동차, 사무실, 독서실 등 어디에서나 편리하게 사용할 수 있다.
보석 취소 청구에 대한 심리는 서면으로도 진행될 수 있지만, 보석을 취소하더라도 교정시설에 재구속 시킬 수 없는 상태인 만큼 심리 자체를 늦출 것이라는 전망이 나온다.
중앙재난안전대책본부는 이날 브리핑에서 “전날 있었던 전국 시·도교육감들과의 회의에서 개학에 대해 우려하는 분들이 많았다”며 “향후 개학 방식을 어떻게 할 것인지에 관해, 감염병의 추이와 학부모 및 전문가 의견 등을 종합해 발표할 예정”이라고 밝혔다.
이공계 학과가 국내 대학의 경쟁력을 이끄는 경향을 보였다.
윌리엄 섀프너 밴더빌트대 의대 교수는 “미국이 실질적인 3차 유행을 겪을 것으로 예상한다.
상대적으로 싼 집을 보유한 사람들의 부담도 늘었지만 현재 공시가격 현실화율이 낮고 향후 인상 속도도 훨씬 느리다.
최대주 캘리포니아와 텍사스에서의 결과가 슈퍼 화요일의 승패를 결정지을 것으로 보인다.
카라-바렌츠해의 해빙이 적으면 상층 기압능이 블로킹 형태로 발달해 우리나라에 삼한사온 같은 주기적인 한기를 유입시키는 조건이 된다.
개막 최다 연승 기록도 ‘10’에서 멈췄다.
이로써 대구시는 전날(5일) 7명의 신규 확진자가 나온 데 이어 하루 만에 다시 신규 확진자 두 자릿수를 기록했다.
다른 여가 활동이 많아진 가운데, 스페인 젊은이들이 투우를 그다지 즐기지 않는 것도 문제다.
주재 국가의 공무원이나 국내 공무원의 평균 근무시간보다 짧게 일하고 돈은 더 받는 경우도 있었다.
이 3개주의 선거인단은 총 55명에 달한다.
진성준 더불어민주당 공직선거후보자검증위원회 간사위원은 29일 민주당이 김의겸 전 청와대 대변인의 4·15 총선 예비후보 적격 여부를 유보하기로 한 것과 관련해 “김 전 대변인의 부동산 문제 등 확인해야 할 사안이 추가로 발견되었기 때문에 이를 확인하고 나서 판단하겠다는 것”이라고 말했다.
따라서 장애인들도 자신의 삶 주체가 본인이라는 점을 마음 속에 깊이 간직하고 보다 나은 미래를 꿈꾸고 노력하는 자세를 가져야 한다.
실내 헬스장이 문을 닫자 “근손실이 두렵다”며 산, 한강, 공원 운동기구를 찾아 나서 야외 헬스장을 만들어낸 것도 이들이다.
교회 측은 압수수색 직후 “건강하게 자라던 교회가 무참히 공격받아 안타깝게 생각한다”라고 입장을 냈다.
하루 평균 50톤가량 들어오는 폐기물 중 상태가 양호한 플라스틱, 캔 폐기물 등을 골라낸다.
연보 내용을 보면 지난해 노인장기요양보험 인정자는 77만2206명이었다.
앞서 지난 2018년 뉴욕타임스와 워싱턴포스트는 러시아 스캔들을 다룬 보도로 퓰리처상을 받은 바 있다.
북한 체제를 전복시키려면 수뇌부를 제거해야 하는데 이들은 아마 핵무기를 쏜 뒤에 지하벙커에 은신할 것이다.
연날리기 대회나 초대 가수 공연 등은 축제의 흥미를 돋우는 요소들이다.
경제개혁연구소가 1997~2017년 주주대표소송이 제기된 현황을 따져보니, 21년간 판결이 내려진 소송은 137건에 그쳤다.
하지만 울산이 골맛을 보는 데 그다지 오랜 시간이 걸리지 않았다.
민주당 소속으로 서울 강서갑에 출마하려다 좌절된 정봉주 전 의원이 주도해 만든 열린민주당은 김의겸 전 청와대 대변인, 청와대 하명 수사 의혹으로 기소된 최강욱 전 대통령공직기강비서관 등 민주당 공천 검증 문턱을 넘기 어려운 인사들을 당선권에 배치했다.
임정숙이 LPBA 2019~2020 시즌에 벌써 세 번째 투어 우승을 따냈다.
사람들이 2m 이내 간격으로 좁게 앉아 있는 데다 하루 종일 전화를 붙들고 말을 해야 하는 콜센터 업무 특성상 바이러스 매개체인 비말(미세한 침·콧물 방울)이 퍼지기 적합했다는 것이다.
각 나라 정부 산하의 식약품 규제기관은 백신을 비롯한 의약품에 사용 허가를 내주기 전에 먼저 부작용을 철저히 파악하여 보고할 것을 엄격히 요구한다.
아무도 없는 바다에 앉아 한나절을 보내고 서울로 돌아가면 강릉에서 경험한 평온한 해방감을 잊지 못했다.
그는 직위해제 직전까지 일선 중학교 담임 교사까지맡은 것으로 확인됐다.
더욱이 최근의 집중호우로 지반이 많이 약해져 있는 상태라 적은 양의 비만으로도 대규모 산사태 발생 위험이 높아지고 있다.
음식점에서 배민 배달이 발생하면 그 금액의 5.8%를 수수료로 받는 방식이다.
특히나 관광지의 경우 관광객이 몰리면서 지역사회 감염으로 번질 가능성이 크기 때문에 더욱 조심스러운 분위기가 조성됐다.
연방제 국가인 오스트리아 수도 비엔나는 사회주택의 비중이 전국 평균 25%를 크게 상회하여 43%에 달한다.
"현업에서 일하고 있는 사무관들의 이야기를 전하면 생생하긴 하지만, 유튜브 촬영도 일종의 추가 업무가 아니냐"는 것이다.
김 차장이 지난 8일 3박4일 일정의 미국 워싱턴 D.C. 방문을 마치고 귀국한지 나흘 만에 러시아행을 택했다는 점도 중국과 러시아 중심의 대북 제재완화 움직임에 대한 미국의 불편한 시각과 연계돼 있을 가능성이 있다는 시각을 뒷받침한다.
임시 선별검사소에서 확인되는 코로나19 환자 중 상당수는 생활치료센터에 배정될 것으로 보인다.
외환거래가 이루어지고 있는 한 은행 딜링룸.
그는 “세월호 참사 이후 박근혜 정부가 내놓은 해경과 소방방재청 해체라는 책임전가식 대책에 참을 수 없었다.
물량이 지속되야되는데 올해는 10월중순까지 다 소진이 되고 있고 물량이 많이 모자란 상태입니다.
프롤로와 무대 밖 다니엘을 비교해 달라고 하자 “저는 엄격한 금기나 규율과는 거리가 먼 자유로운 사람이다.
당초 올 시즌 개막 예정일은 3월 27일.
이란 정부가 현지 시아파 성직자들에게 순례객 수를 제한하라고 요청했지만, 여전히 곰에는 순례객이 가득하다고 외신들은 전했다.
지난해와 마찬가지로 제5보병사단장 지휘 아래 제5보병사단 예하부대, 국방부 유해발굴감식단, 특수기동지원여단이 유해발굴에 나섰다.
"여성가족부나 국가인권위원회 등 외부인이 참여하는 위원회에서 냉정하고 정확하게 문제를 밝히는 것이 우리의 책임"이라고 했다.
탄핵 정국 당시 국회 법제사법위원장으로서 국회 탄핵소추위원장을 맡았던 권 의원은 “탄핵소추위원을 맡았단 이유로 일각에서 공천 배제를 요구했기 때문”이라며 “탄핵 강을 건너자고 해놓고 공천 과정에서 친박을 많이 치니까 비박인 저도 쳐야 한다는 프레임으로 임했던 것”이라고 목소리를 높였다.
출전 선수들은 아무리 파를 해도 점수를 얻을 수 없으므로 버디 이상을 노려 많은 포인트를 얻기 위해 노력할 것으로 보인다.
현재 이 사이트 사용자가 시간당 200명씩 늘고 있다고 소벨 교수는 전했다.
무언가를 좋아한다는 것은 그 자체로 힘이 무척 강한 것 같습니다.
딸이 처음엔 섭섭해 했었다”며 “촬영을 하면서 ‘저 역할 해볼 걸’ 후회한 적이 없었다.
올해 선거일이 4월 15일인 이유를 보여주는 달력.
이강인(19)의 소속팀 발렌시아(스페인) 구단 내에서 신종 코로나바이러스 감염증(코로나19) 확진자 5명이 발생했다.
최 지사는 "코로나 사태 장기화로 야기되는 지역경제 파급영향 최소화를 위해 이번 대책을 마련했다"며 "긴급 생활안정 지원금은 지역화폐인 강원상품권으로 지급돼 위축된 지역경제 회복에 마중물 역할을 할 것으로 기대한다"고 말했다.
민주당 프레임에 말려들지 않으며 충청 민심을 보듬는 방안으로 행정수도 이전과 지역균형발전을 분리해 대안을 제시하겠다는 방침이다.
"연령층은 10대, 20대, 30대,40대 순으로 많다"는 김호진 자기님은 의뢰인의 '잊힐 권리'를 구현하기 위해 온라인상의 부정 게시물, 허위 사실 보도, 악성 댓글을 삭제해 주는 디지털 장의사의 비하인드 스토리를 소개했다.
민홍철 민주당 중앙당 선거관리위원장은 <한겨레>와의 통화에서 “전당대회를 미루는 결단은 지도부에서 해야 하는데, 어차피 언택트 전당대회를 준비하고 있기 때문에 그럴 가능성은 조금 낮다고 본다”고 말했다.
찰스 플로서 전 필라델피아 연방준비은행 총재는 CNBC에 "연준 의장의 발표를 듣고 나서 투자자가 어떻게 해야 할지 갈피를 못 잡는다면 그건 큰 문제"라며 "파월 의장은 오락가락하고 변덕스러운 모습을 보여 시장을 불안하게 한다"고 했다.
세인트루이스는 홈 구장인 미국 미주리주 부시스타디움에서 서머 캠프를 진행 중인데, 17일 팀을 나눠 평가전을 한다.
한편 권 시장은 이날 코로나19 대응 정례브리핑에서 SNS 등에서 제기하는 ‘신천지 연관설’에 대해 “이런 것을 해명해야 한다는 것에 대해 황망하고 자괴감을 느낀다”며 “제가 신천지와 관련이 있고 심지어 교인이라고 얘기한다.
오전 6시부터 낮 12시 사이 5㎜ 미만의 비가 내리겠다.
공장 시설이 없는 깨끗한 환경과 청정해역, 기름진 들녘에서 자란 농수산물은 맛과 품질이 뛰어나 전국적인 명성을 얻고 있다.
외국 제도를 우리가 무조건 받아들여선 안 된다”고 설명했다.
그는 “지난 시즌보다 팀과 개인 성적 모두 안 나와서 많이 힘들었다.
최원호 감독 대행이 총 10명의 1군 선수를 2군으로 보냈다.
기사에 따르면 김정남이 암살된 뒤 김한솔은 평소 알고 지내던 홍 창에게 전화를 걸어 도움을 요청했다.
그러나 외국인 학생들은 이 조치가 차별에 해당한다며 일본인 학생과 같은 기준으로 지원금을 달라고 요구하는 인터넷 서명 운동을 벌이고 있다.
한 사람이 10분간 재봉을 하고 상표를 다는 등 17개 공정을 거쳐 넥타이 한 장을 만들어냈다.
코로나19 확산방지 및 관객들의 안전을 위해 객석 거리두기 좌석 운영, 발열체크, 전자 문진표 작성 등을 진행한다.
류현진이 없었다면 토론토 선발진은 엉망(mess)이 됐을 것이다”며 “그는 4승 2패 평균자책점 3.00을 기록 중이고, 11경기 중 8번이나 2실점 이하 경기를 했다”고 엠브이피 선정 이유를 설명했다.
여태까지는 시민들이 코로나19 확진자와 접촉하는 등 역학적 관련성이 확인돼야 선별검사소에서 무료 검사를 받았지만, 임시선별검사소에서는 원하는 시민이라면 누구나 증상 유무와 관계없이 검사를 받을 수 있다.
“사실 과거엔 정의당과 민주당이 겹치는 부분이 꽤 있었다.
김현종 국가안보실 제2차장은 이날 춘추관 브리핑을 통해 “2020년 7월 28일 오늘부터 우주발사체에 대한 고체연료 사용 제한을 완전히 해제했다”며 올해 한미 미사일 지침을 개정한 데 따른 것이라고 설명했다.
북한 조선중앙TV는 지난달 29일 김정은 북한 국무위원장이 인민군 부대 합동타격훈련을 지도했다고 보도했다.
“중소 브랜드 알리고 쇼핑 만족도↑”CJ올리브영이 새해부터 소비자 경험을 강화한 차별화된 마케팅에 나선다.
그러나 지난 9일 청와대에서 열린 문재인 대통령의 민주당 지도부 초청 간담회에서 민주당이 만 13세 이상 통신비 2만원 일괄 지원을 건의해 대상을 확대시켰다.
삼성전자는 이번 갤럭시Z폴드2 톰브라운 에디션에 대해서는 추가 판매 계획이 없다는 입장이다.
동아제약은 동부교육지원청과 월드비전의 조식지원사업 ‘아침머꼬’ 지원 업무협약을 체결했다고 26일 밝혔다.
한국프로축구연맹은 3일 “중부권역 A조에서 서울 U18이 1위를 차지했다.
수용자 방마다 보안인력을 배치하기 어려운 만큼 폐쇄회로(CC)TV 등을 이용해 감시할 방침이다.
조정식 더불어민주당 정책위의장은 마스크 공급 체계를 오는 12일 시장형 수급관리체계로 전환하는 것과 관련해 “당정은 긴급 상황 발생으로 필요할 경우 언제든 공적 마스크 관리 제도로 신속 전환하기 위한 제도를 갖출 것”이라고 말했다.
에어로졸(공기 중 미세입자)을 통한 신종 코로나바이러스 감염증(코로나19) 전파 가능성에 대해 보건당국이 예의주시할 필요가 있다면서도 이를 검증하기 위해선 연구가 더 진행돼야 한다는 입장을 밝혔다.
박한우 대표는 “기아자동차는 전세계 194개국을 대상으로 2019년 278만대를 판매했다”며 “2020년은 전년 대비 6% 성장한 296만대 판매 목표를 추진하고 있다”고 소개했다.
피해자가 많고 범행 정도가 심하고 참혹한 범행에 대해 진정한 참회를 하고 있다고 보기 어렵다”며 배심원 다수의견(사형 8명·무기징역 1명)에 따라 법정 최고형인 사형을 선고했다.
푸쉐제는 출산 당일 위챗에 “여보, 하늘에서 우리를 보고 있어요?”
주변에 한영외고·배재고·명일여고·광문고 등 명문고가 있다.
여기서 더해 130대를 추가로 생산하자는 주장이 멀쩡한 UH-60P 퇴역이 검토되게 된 이유다.
변 장관은 “주택시장의 불안을 극복하고 국민들의 신뢰를 회복하기 위해서는 국민들이 원하는 곳에, 원하는 수준의 맞춤형 주택을 속도감 있게 공급해야 한다”고 강조하며, “과거와 비교한 주택공급 물량 증가의 성과에 만족해선 안 된다”고 국토부 직원들에 당부했다.
조명래 환경부 장관(왼쪽)을 비롯한 참석자들이 흡착지실로 들어가기 위해 머리두건, 신발덧신, 가운을 입고 있다.
법원은 사건을 맡은 판사와 사건 당사자 사이 이해관계 등 객관적인 사정이 드러나는 경우에 한해 재판장을 바꿀 수 있는 ‘제척·기피·회피’ 제도를 운영하고 있다.
앞서 박원순 서울시장은 전날 오후 라디오 방송에 출연, 이같은 논란에 대해 “외국 입국자들이 강남3구에 많고 특히 송파에 많다”며 “송파구에서 가장 가까운 종합운동장에다 설치해 해결하겠다는 것”이라고 밝혔다.
아예 우리법판사에게 맡길 거다”면서 “법원에서 尹이 지는 순간, 여권과 문빠들의 자진사퇴요구가 봇물터지듯 이어질 거다”고 강조했다.
이미 우리보다 앞서 온실가스 배출량을 줄여온 유럽 등 주요국들에 견줘 10~20년가량 늦은 상황이다.
뇌졸중 후유증을 유발하는 ‘기능해리’의 발생 메커니즘이 처음으로 밝혀졌다.
당시를 제외하면 모든 팀에서 우승컵을 들어올렸지만 토트넘에선 무관으로 경력을 마칠 수도 있다.
도내 어선은 모두 3360척으로 대부분 10t 미만(2898척)이며 10~50t이 333척, 50t 이상이 129척이다.
이어 6위 민현서(심은우 분), 7위 박인규(이학주 분), 9위 손제혁(김영민 분), 10위 고예림(박선영 분)까지, 순위권을 '올킬'하며 뜨거운 인기를 실감케 했다.
선발 자원인 마일스 미콜라스가 팔 부상으로 3~4주가량 휴식을 취하게 됨에 따라 개막 합류가 불발됐다.
도끼는 지난 2011년 더콰이엇과 함께 일리네어레코즈를 설립한 창립 멤버다.
그런 이정후가 올 시즌을 앞두고는 “빠른 타구를 최대한 많이 만들어 장타력을 높이겠다”는 목표를 밝혔다.
간판 공격수 해리 케인의 주급 3억원 수준으로 전해졌다.
알레르망은 올해 연간 매출 목표를 1400억 원으로 잡았다.
최근 친정팀 FC서울은 물론 전북 현대와의 입단 협상에서도 난항을 겪은 기성용은 결국 복귀 의사를 접었다.
지난 22일에는 민중가요 작곡가 류형수씨가 운영하는 유튜브 채널 ‘류형수TV’에 출연해 ‘나들이’라는 노래를 열창했다.
한 변호사는 "적어도 김 지사의 정치적 신뢰도에는 상당한 타격이 있을 것"이라고 했다.
경기도는 ‘소금물로 코로나19를 소독할 수 있다’는 잘못된 정보가 감염 확산의 주요한 원인이 된 것으로 파악했다.
김영두 전남도 건강증진과장은 “5일 무안 행사에 참석한 두 교회 신도들이 비슷한 시기(구로 17일, 목포 19일)에 증상이 나타났기 때문에 연관성을 살피고 있다.
세명 모두 무주택 또는 1주택자로 나타났다.
놀란 최씨가 잠시 밖에 나와 기다리는 사이 괴한들은 현관 번호키를 바꿨다.
이후 신부는 울다가 기력을 소진한 듯 단상 위 의자에 쓰러져 몸을 축 늘어뜨렸다.
저자의 덩샤오핑, 장쩌민, 후진타오 등 중국 지도자에 대한 평가도 이색적이다.
다음 주 열리는 제5차 비상경제회의가 ‘포스트 총선’을 맞는 청와대의 하반기 국정운영 방향을 가늠할 첫 무대가 될 것으로 보인다.
소녀의 어머니도 핑궈일보에 어머니는 딸이 아들과 함께 미술 준비물을 사기 위해 나갔으며 단순히 놀라서 도망친 것뿐이라며 경찰을 고소할 뜻을 밝혔다.
그러나 협상에서 합의점을 찾지 못하거나 공공기여에 대한 지적이 끊이지 않으면 사업 자체가 원점으로 돌아갈 가능성도 있다.
이미 졸업식·입학식을 취소하고 개강을 1~2주 연기했지만, 23일 기준으로 확진자가 600명을 넘어서는 등 사태가 최근 급격히 커지고 있어서다.
그러면서 “역대 최대 규모의 추경이 다수의 힘으로 졸속 처리됐는데도 이를 ‘과감하고 전례 없는 조치’라 칭찬하셨고 모든 경제 지표가 역대 최악을 갈아치우고 있는데도 ‘경제 회복의 시간표’를 말씀하셨다”며 조목조목 문 대통령의 연설 내용에 대해 따졌다.
이 의원은 이날 기자회견을 열어 “당에서 컷오프 대상이라는 말도 없었다.
그러나 한편으로는, 저렇게 힘든데 왜 일을 줄이지 못하는지는 이해하지 못했었다.
경북 경산 서린요양원에서는 나흘 사이에 13명의 코로나19 확진자가 발생한 바 있다.
김봉곤은 넓은 한옥이 아름다운 서당의 모습에 "잘 찍었다"라고 흐뭇해했다.
앞서 조직위는 다음 달 7~16일로 예정된 올해 영화제를 2주 연기하고, 대면 행사는 전면 취소 혹은 온라인으로 하겠다는 방침(국제신문 14일 자 1, 3면 보도)을 밝혔다.
그러면서 “(이를 입증할) 데이터는 언젠가 발표할 것”이라고 덧붙였다.
‘벚꽃을 보는 모임’ 전야제 행사 일부 비용이 보전되는 사실을 알고 있으면서도 수지 보고서에 기재하지 않은 혐의다.
조금만 힘을 더 내서 함께 미래로 나아가자”고 말했다.
중수본은 거리 두기 실천력 확보를 위해 ‘모임과 약속을 취소하고, 집에 머물러주세요’라는 내용과 ‘꼭 만나야 한다면 마스크 착용 등 방역수칙을 지켜주세요’라는 당부를 국민들에게 알리기로 했다.
오늘(11일) 공개된 2차 티저 영상에선 나만을 위한 힐링 한 상을 정성껏 차려내는 셰프 박진성(정일우)의 소박한 요리가 아름다운 선율 위에 펼쳐진다.
지사는 이날 오후에도 '홍남기 경제부총리께 드리는 고언'이라는 글에서 "한국의 경제대책이 미국과 달라야 할 이유가 없다면 전 국민 재난기본소득을 신속히 대통령께 건의해달라"고 했다.
관련 기관인 국가범죄국은 2200만 파운드(2900만 달러, 350억원) 상당의 영국 내 부동산 두 건을 산 하지예바가 그 돈을 어떻게 모았는지를 알고자 했다.
아무런 규범도 따르지 않는 유사 언론인 '나꼼수' 출신들이 지상파 프로그램을 꿰차고 앉은 아이러니한 현실도 규범성 연구에 몰두하는 계기가 됐다.
사막마라톤을 준비하면서 ‘운동만큼 정직하게 나를 표현하고 보여줄 수 있는 것은 없다’를 느꼈다.
주 원내대표는 여의도를 떠나 대전 현충원을 방문한 뒤 충남 아산의 현충사도 찾은 것으로 전해졌다.
이제는 악궁 확장 장치를 활용해서 턱뼈를 넓히고, 이를 뽑지 않는 교정이 가능해졌습니다.
안정적 학사 운영 기반 조성을 위한 개강 연기 권고를 검토하고 후베이성 지역을 비롯한 중국 전역에서 입국이 어려운 중국 유학생을 대상으로 한 온라인 수업 실시 등 학사 운영 가이드라인을 마련할 예정이다.
NC가 자랑하는 외인 원투펀치를 상대로 4연승.
팀의 최고참인 주장 선수는 항상 선수들을 이간질하며 따돌림을 시켰다"며 "폭행과 폭언을 통해 선수들을 지옥의 구렁텅이로 몰아넣고 정신적인 스트레스로 스스로 무너지게 만들었다"고 말했다.
추 장관의 입장 표명 이후에도 정치권을 중심으로 의혹 제기가 이어지고, 검찰 수사를 신뢰할 수 있겠느냐는 지적도 나온다.
직후 주예지 강사는 “그렇게 할 거면 ‘지잉~’ 용접 배워서 저 호주 가야 해. 돈 많이 주고”라며 웃었다.
삼성전자 반도체 사업 매출보다 20조원 정도 적지만, 영업이익은 1조원가량 많다.
여야를 가리지 않고 그리보가 피해자라며 감싸고 있다.
다행히 호텔 사장은 중국 정부에 말을 넣어주겠다고 했다.
아우디 트윈컵 2020 한국 결선 서비스 부문 최종 1위는 유카로 오토모빌(Goodmandoo), 2위는 한서 모터스(Thepark21)가 이름을 올렸다.
석탑산업훈장은 세계 최초의 양산형 수소전기자동차 출시에 기여하는 등 고효율친환경차 보급 확대를 위한 기반 조성을 주도한 강점기 현대자동차 상무가 받았다.
이날 상전위가 무산되자 정우택 의장은 "상전위가 열리지 않았기 때문에 전국위도 열기 어려울 듯하다"고 예상했다.
조 전 부사장은 지난 3월 “박씨가 언론에 해당 동영상을 공개한 게 아동학대에 해당한다”며 박씨의 친권 박탈을 요청했다.
테스트 생산을 거쳐 이르면 다음달 중 OLED 양산이 가능할 전망이다.
창가 자리를 배정함으로써 승객 간 거리를 최대한 멀게 확보하는 조치다.
타라 리드는 과거 바이든이 상원의원으로 재직할 때 의원실에서 일했던 여성으로, 최근 “바이든이 1993년 상원 의원실에서 자신을 움직이지 못하도록 벽에 붙여놓고 성추행했다”고 주장한 바 있다.
이들은 모두 경기도의료원 안성병원으로 이송돼 치료를 받고 있다.
당초 북한이 전략무기의 실체를 숨기기 위해 새벽시간에 열병식을 개최했을 것이란 전망이 나왔지만 오히려 북한은 화려한 조명을 통해 무기들을 더 부각시켰다.
수원FC는 1라운드 대전전에서 패배했으나 이후 3경기에서 모두 승리하며 3연승 가도를 달리고 있다.
담배에 부과되는 국민건강증진부담금에 대해 최근 3년간 부담금을 체납한 사실이 없거나 고의로 회피한 사실이 없는 경우 담보 제공 요구를 면제할 수 있도록 하는 등의 내용은 국민 권리와 관련된 만큼 시행령이 아닌 법률로 정하기로 했다.
연방대법원은 1973년 ‘로 대 웨이드(Roe vs Wade) 판결’에서 낙태권이 헌법에 기초한 ‘사생활의 권리’에 포함돼 보장받을 수 있다고 판결했다.
주상욱의 예능 도전은 늘 기대를 모으는 바. 특히 소문난 낚시 마니아인 그가 낚시 에능에 출연한다는 것만으로도 웃음을 자아냈다.
미국프로골프(PGA)투어 역대 최다승 타이 기록(82승)을 보유 중인 우즈는 가볍게 이 조건을 충족시켰을 것으로 보인다.
검찰은 관련 수사가 계속되기 때문에 열람·등사가 어렵다고 밝히면서 “송병기 전 울산시 경제부시장이 계속 불응하고, 현직 경찰들이 조직적 거부를 하고 있다”며 “실체적 진실 발견을 막고 수사 진행을 방해하는 것 아닌지 유감”이라고 말했다.
과징금 부과 시점은 원칙적으로 검찰로부터 불공정거래 혐의자에 대한 수사·처분 결과를 통보받은 이후다.
좌남수 도의장과 정민구 4·3특별위원장은 지난 17일부터 22일까지 전국 시·도의회를 방문해 4·3특별법 개정안 통과 촉구 건의문을 채택해주도록 협조를 요청했다.
노후 경유차는 100만대 이상 줄이고(2018년 대비) 미래차(전기·수소차)는 9만4천대(누적 20만대) 이상 보급할 계획이다.
“코로나 19로 매출이 급감하면서 운동할 엄두도 내지 못했다.
변호인은 “피고인은 처음부터 오랫동안 고객으로 같이 알고 있던 분들에 대해 매우 죄송하다고 생각은 한다”며 “그 부분에 대해 책임져야 하지만, 유무죄에 대해서는 재판부가 변론의 요지를 충분히 검토해달라”고 했다.
두 선수의 이탈에도 스쿼드는 탄탄한 편이다.
이에 문 대통령은 “서울은 정말 복받은 도시다.
마을 토사 유입, 제방 유실, 댐·하천 주변 범람 우려로 전남 지역 일시 대피자만 414명에 이른다.
이런 답답한 상황에 대해 여운형의 측근이던 이만규는 <여운형 투쟁사>에서 “언제나 송(송진우)만은 ‘경거망동을 하지 말라’ 경계하고 해방을 맞이할 준비도 하려 들지 않았다.
민간 임대주택 사업자들이 오는 9월 임대사업 전수조사를 앞두고 국토교통부를 ‘직무유기’로 감사원에 공익감사를 청구하는 등 단체 행동에 나섰다.
무료 체험 기간이 남아있는 상태에서 구독 취소하더라도 남은 기간 동안은 무료로 이용할 수 있다.
신종 코로나바이러스 감염증(코로나19) 확산 방지를 위해 수기로 작성된 출입자 명부를 몰래 찍다가 달아난 20대 남성이 경찰에 붙잡혔다.
비프로일레븐은 알토스벤처스와 KT인베스트먼트에서 55억 원을, 소프트뱅크벤처스로부터 60억 원을 투자받았다.
시황이 좋지 않아 스프레드(원재료 가격과 제품 가격 차)가 축소된 탓이다.
이 상황에서 한국 자동차산업에서 최선의 시나리오는 뭘까요?
반환 이후 홍콩 정치·경제의 연속성을 묻는 질문에는 “변하지 않을 것이다.
이 지사는 이태원발 코로나19를 뿌리 뽑으려면 특단의 조치가 필요하다고 판단 “지난 4월 24일 이후 이태원동과 논현동 관련업소 출입자들에게 코로나19 검사를 받는 것은 물론 대인접촉금지 긴급행정명령을 내린다”는 점을 재차 강조했다.
정 총리는 이날 정부서울청사에서 주재한 중앙재난안전대책본부(중대본) 회의에서 이렇게 밝힌 뒤 “심신이 지친 국민과 의료진에게 조금이나마 휴식의 시간을 드리고 내수 회복의 흐름도 이어가기 위한 것”이라고 지시의 취지를 밝혔다.
롯데 자이언츠와 NC 다이노스의 2020 KBO 리그 경기가 2일 창원NC파크에서 펼쳐질 예정이다.
홍콩 야당은 지난해 11월 반중 시위 속에서 치러진 구의원 선거에서 18개 구의회 중 17개를 차지하며 대승을 거뒀다.
미안, 이거 2010년대 초반 나온 말이지.
김용범 기획재정부 1차관 등이 5일 오후 서울 종로구 세종로 정부서울청사에서 마스크 수급 안정화대책 합동브리핑을 하고 있다.
대전지법 제11형사부(재판장 김용찬)는 18일 오후 316호 법정에서 상해치사 등의 혐의로 기소된 A씨(46·여)에게 징역 10년을, 범행을 지시한 장애인 활동보조사 B씨(51·여)에게는 징역 17년을 선고했다.
이날 아침 7시10분께 안성시 일죽면 화봉리의 한 양계장에서 산사태로 토사가 밀려와 흙더미에 깔렸던 50대가 숨진 채 발견됐다.
지난 5경기에서 6득점에 그친 한화 타선을 상대했기에 부활을 논하기에는 섣부른 감이 있지만, 투구 내용에서 본인과 윌리엄스 감독 모두 만족했다.
국회는 본회의를 열어 7조8000억원 규모의 4차 추가경정예산안을 처리했다.
박 PD는 “믿고 끝까지 시청한 애시청자들을 위해서라도 시즌4를 통해 더 새롭고 좋은 모습을 보여주고 싶다”고 말했다.
경북도는 일반 면마스크의 방제 효율이 22%에 그친 반면 새로 고안한 마스크는 50%에 이른다고 설명했다.
모기업 사정이 좋지 않은데다 신종 코로나바이러스감염증(코로나19) 영향으로 무관중 시즌이 진행되면서 관중 수익이 발생하지 않은 탓이다.
그냥 버릇없는 X"이라고 자신의 곡 'Who Dat B' 속 가사로 일침을 날려 언니들의 박수를 불렀다.
A 씨를 공격한 김 씨의 반려견은 ‘벨지안 쉽도그’라는 품종이다.
“3, 6, 9, 11월에 보는 학력평가로 내신 계획 세워라”
이날 파리 전역에서 동시 다발 테러가 일어나 프랑스 시민 130명이 죽었다.
조용한 전파의 원흉으로 판단되는 무증상 감염이 그만큼 우리 일상에 만연돼 있다는 것을 의미해 주목된다.
특히 미국이 동맹국에 경제번영네트워크(EPN) 동참을 압박하는 등 반(反)중국 전선을 확대하고 있는 반면 중국은 강력한 경제 보복을 예고하고 있어 한국을 향한 선택 압박도 심화될 것으로 보인다.
코미디 영화 (2011) 등 다양한 장르의 영화로 평단과 대중을 사로잡았다.
‘KK’ 김광현(32)이 안정감 있는 투구로 시즌 3승을 달성, 포스트시즌에서 중용될 수 있는 발판을 만들었다.
이 작품이 사랑받는 가장 큰 이유는 현직 의사인 작가 ‘한산이가’가 그린 상상력에 있다.
김민영 씨(37·여)는 “자치단체의 정책이 현장에서 어떻게 반영되는지 취재해 시민들에게 쉽고 자세하게 알리고 싶다”고 포부를 밝혔다.
“네가 스쳐 지나간 그 사람, 우연히 마주친 그 사람, 길거리에 쓰러져 있는 그 사람이 바로 너의 이웃”이라고.
당대표 도전한 박주민, “민주당 지난 2년 대체로 잘해와…‘시즌2’ 위해 출마”
이 같은 노력을 통해 회원 수 600만 명 돌파, 쏘카패스 누적 가입 30만 기록 등의 성과를 올렸다.
청와대가 중요 현안에 대해 공식 입장을 밝히지 않는 것은 자주 있는 일이다.
그래도 농협 하나로마트 또한 데이터 공개의 동참까진 협의돼 있다”고 밝혔다.
회사 쪽은 계약해지를 통보한 이메일에서 ‘코로나19 확산으로 한-중 노선이 타격을 입는 등 항공 시장의 전반적인 변화로 경영이 나빠졌다’는 점을 사유로 들었다고 한다.
일하는 국회법에는 ‘원구성 줄다리기’를 방지하기 위한 조처도 포함됐다.
문화재연구소 관계자는 “직물문화재에 대한 과학적인 조사 방법과 국가지정문화재의 보존처리 기준 마련에 도움되는 자료가 될 것”이라고 기대했다.
어머니에 대한 사무치는 그리움과 상처를 물려주지 않기 위해 출가를 결심했다"라며 "서울서 불교 공부를 하고 절에 내려오니 아버님이 20일 동안 절에서 딸을 기다리셨다.
양도세 부담이 없는 개인투자자 95%는 이월공제 활용과 증권거래세율 인하로 세 부담이 줄어들 것으로 예상된다.
조원진 대표 역시 이날 방송에서 "비례자유한국당만 가지고는 안 된다"며 "한국당 오른쪽에 정의당 같은 당이 있어야 한다"고 했다.
우한중심병원 의료진을 포함해 중국 전역에서 우한 코로나로 숨진 의사와 간호사는 최소 14명에 이르는 것으로 파악되고 있다.
영국 가디언은 “예측 불가인 트럼프 대통령과 대조적인 파우치 소장의 솔직함과 침착한 태도가 그를 스타로 만들었다”고 평가했다.
뉴욕 컬럼비아대 학내 신문 ‘컬럼비아 스펙터’에 따르면 이 학교에서는 엘리자베스 워런 상원의원(매사추세츠)과 버니 샌더스 상원의원(버몬트)을 지지하는 학생 모임이 각각 조직됐다.
비례대표 의원들 '셀프 제명'이 마무리되면, 지역구 의원들도 순차 탈당에 나선다는 방침이다.
이 때문에 지난달 25일 대규모 봉쇄령을 취한 인도가 20일부터 농축산업과 농촌 등에 한해 봉쇄 조처를 완화하기도 했다.
앞서 A씨는 포르쉐 내부 블랙박스를 빼돌리는 등 경찰 수사를 벗어나려고 한 정황도 드러났다.
그는 반일 감정이 끓어오르면서 롯데에 대한 여론이 좋지 않던 시기에 롯데에 대한 한국 사람들의 생각을 거꾸로 기자에게 묻기도 했다.
질병관리본부(질본)는 25일 신천지 모든 신도에게 “최대한 집에 머물며 외출을 자제해달라”고 당부했다.
오흥석 인천시 교통환경조정관은 “자체 매립지 입지후보지 추천 공모는 수도권매립지의 매립종료에 대비하고 폐기물 감량, 재활용 촉진, 소각장과 매립장을 아우르는 선진적인 자원순환 정책을 위한 한 걸음으로 더는 미룰 수 없는 인천시 현안”이라고 강조했다.
그러나 너무 자주 손을 씻다 보니 피부가 건조해져 푸석푸석해지고 갈라지는 경우가 생겼다.
수익구조개선과 장기적 시너지 극대화 방안을 새롭게 모색한다는 계획이다.
청주지법 형사11부(조형우 부장판사)는 공연음란 혐의로 기소된 A씨(37)에게 징역 10개월을 선고했다고 4일 밝혔다.
출생아 100명당 당해연도 육아휴직자 수는 전년 대비 1.6명 증가한 22.8명을 기록했다.
재판부는 “생후 22개월에 불과했던 피해 아동은 어머니로부터 방치돼 상상하기 어려운 배고픔과 고통 속에서 생을 마감하게 됐다”며 “학대 행위로 피해 아동이 사망에 이른 점에 비춰 법익 침해의 결과 역시 너무나 참담하다”고 판시했다.
이에 따라 지난 9일 유충 발생 민원발생 이후 실제 유충 발견건수는 254건으로 늘어났다.
'미르4'의 광고영상인 '모광쌍용'에 등장한 두 배우는 '서예지'가 백룡을, 이어 '이병헌'이 흑룡의 역을 맡았다.
동급생들에게 이메일을 보내, 각자 자신이 가장 깊이 있게 이해한 단락의 핵심을 요약한 노트를 만들게 했다.
민주당은 24일 단독으로 법사위 법안심사제1소위를 열어 중대재해법 심사에 착수했지만 결론을 내리지 못해 29일 소위를 다시 열어 논의를 재개하기로 했다.
김정은 북한 국무위원장이 2019년 12월31일 노동당 중앙위원회 본부청사에서 제7기 5차 전원회의를 지도했다고 2020년 1월1일 <조선중앙통신>이 보도했다.
현재 건물 외벽 알루미늄 복합패널 사이로 숨은 불씨가 반복해서 살아나고 있으며, 곳곳에서 강한바람을 타고 불길이 솟아오르고 있어 완진까지는 시간이 걸릴 것으로 보인다.
하지만 새깔이 달라 주요 현안마다 노선에서 차이는 불거질 가능성이 높습니다.
아니나 다를까 일반유흥시설 규제 완화 첫날부터 서울 강남구 역삼동의 가라오케에서 신종 코로나바이러스 감염증(코로나19) 확진자가 나오면서 불안함만을 증폭시키고 있다.
사망자가 가장 많은 10개국 중 1위도 6만8589명인 미국이다.
정의연, 후원금 논란 해명 "41% 피해자 지원에 써…사과하지만 사용내역은 공개 못해"
경찰로부터 송치된 강씨 혐의 중엔 조씨가 윤장현 전 광주시장을 상대로 벌인 사기행각의 공범 혐의도 있다.
세인트앤드루스대는 이날 피해 여성들과 접촉해 법리적 상담을 제공하고 경찰 신고를 돕고 있다고 밝혔다.
지난 19일엔 밤 10시에도 배송을 끝내지 못해 서두르고 있던 중 엘리베이터에서 마주친 고객이 ‘이 시간에 너무 자주 보는 것 같다.
조이시티는 자회사 씽크펀이 개발 중인 신작 모바일 다중접속역할수행게임(MMORPG) ‘블레스 모바일’의 티저 사이트를 14일 오픈했다.
최 부행장은 “(쌍용차 최대주주인)마힌드라에 계속적인 추가 투자, 자본유치를 노력해달라고 요구하고 있다”며 내달 만기가 도래하는 900억원의 대출에 대해선 “타기관과 만기 연장을 위해 협의를 진행하고 있고 협의가 되면 기존 자금을 회수할 일은 없다”고 강조했다.
집단면역이 형성되려면 인구의 70~85%가 백신 접종을 해야 하며, 이에 도달하려면 3월 말이나 4월 초는 돼야 할 것이라는 게 그의 전망이다.
이 대회는 도쿄올림픽 마라톤의 대표 선발전도 포함하고 있다.
그는 이어 “지금부터 다시 시작이라는 마음으로 정진하겠다”며 “성원해준 모든 분, 특히 의정부 시민과 당원 여러분께 감사하고 송구한 마음 표현할 길이 없다”고 덧붙였다.
푸른빛 바다와 청정 자연을 배경으로 요트 위 요염한 자태를 뽐내고 있는 신수지는 늘씬한 몸매로 수영복 자태를 자랑했다.
좀 줄여보자면 “배터리 셀 제조 불량 때문에 불이 날 가능성이 확인돼 리콜한다”가 되겠습니다.
법무부가 옵티머스자산운용 설립자 이혁진(53)씨에 대해 “체포영장을 발부받은 상태”라고 17일 밝혔다.
마라도나를 연상시킨 이 골이 최고의 위치에 오르는 게 맞다.
반면 팀 평균자책점은 6.24로 최하위에 처져 있다.
대통령의 직무 수행을 부정적으로 평가한 이유를 묻는 질문에 부동산 정책(27%)을 꼽는 응답이 가장 많았다.
범상치 않은 헤어스타일의 키드킹은 올 패스를 받았고, 굴젓(저스디스·그루비룸) 팀과 함께 하기로 결정했다.
김태년 원내대표가 공수처장 후보 추천에 대한 여야 협상을 시도하겠다는 뜻을 밝힌 만큼 국민의힘 의총 전후로 여야 원내대표 간 회동이 성사될 가능성도 점쳐진다.
이런 행보는 당대표로서 현안별 이슈에 민첩하게 대응하려는 것으로 이해된다.
도널드 트럼프 미국 대통령이 여전히 대선 패배를 인정하지 않고 있는 가운데, 트럼프 측근들 사이에서 승복 여부를 놓고 의견이 엇갈린다는 관측이 나온다.
그런가 하면 지난해 9월 득남한 알리가 예정일보다 일찍 출산할 수밖에 없었던 이유를 공개해 눈길을 끌었다.
그는 4년 전 주요 도로엔 트럼프 대통령의 선거 포스터와 현수막 등이 넘쳐났고, 당시 힐러리 클린턴 민주당의 후보의 선거 홍보물은 찾아보기 힘들었다고 설명했다.
러시아 정부가 21일(현지시간) 쿠릴 열도 남단 4개 섬을 ‘일본 땅’으로 기술한 2020년판 일본 외교청서와 관련해 일본 측에 항의했다.
라며 “이디야커피의 제2도약을 위해 제품 생산에서 유통, 물류까지의 모든 과정을 업그레이드 했으며 앞으로 최고의 커피 맛으로 고객 사랑에 보답하겠다.”
판미동의 양생 기운을 느끼고 싶다면 인근에 위치한 운악산의 현등사 산책을 추천한다.
이와 함께 현대차그룹은 현대자동차·기아자동차·제네시스 차량을 보유한 고객들이라면 누구나 참가할 수 있는 '트랙데이'를 연간 4회 실시할 계획이다.
그러나 민주당은 그래도 ‘원칙’을 지켜야 한다는 쪽으로 가닥을 잡았다.
그는 2016년 프듀 시즌1 진행 당시 자신이 사실상 대표로 있던 연예기획사 직원들에게 다수의 차명 ID를 이용해 소속 연습생에게 표를 몰아주도록 지시한 혐의(업무방해)를 받는다.
그런 '지도자'가 평화롭게 배웅받는 뒷모습을 보여준 일은 결코 없다.
글로벌 신용평가사 무디스는 미국의 대표적 제2금융권인 상업용 부동산(CRE) 대출업계의 신용등급 전망을 기존 '안정적'에서 '부정적'으로 하향 조정했다.
대한상의 관계자는 “지난해 일본정부의 수출규제 직후 민관이 긴밀한 협력을 통해 핵심품목의 국산화, 수입다변화 등 공급 안정화 노력을 했고, 일본도 규제품목으로 삼은 제품 수출허가 절차를 진행하면서 당초 우려와는 달리 소재부품 공급에 큰 차질을 겪지 않았다”라고 평가했다.
현재는 공급받은 회사가 PFV의 최대 주주여야 한다는 규정만 있다.
아직도 나는 그 밤의 눅눅한 어둠을 기억하는데, 지금의 내 나이보다 훨씬 더 어렸던 모친은 숨소리를 죽여가며 미닫이 방문을 밀어 열었다.
유력 대중지인 더 선은 전날 1면 헤드라인을 통해 해리 왕자 부부의 독립 계획에 '멕시트'(Megxit·메건과 탈퇴를 뜻하는 exit의 합성어)라는 별칭을 붙였다.
러시아어로 ‘죄’를 가리키는 단어는 ‘넘다’는 뜻을 지닌 동사에서 파생된 명사로 ‘선을 넘는 일’을 가리킨다.
한국차의 시장점유율 확대는 SUV 위주의 신차 출시와 품질경쟁력 확보, 수출물량 조정을 통한 효율적 재고관리가 주효했다고 차산업협회 측은 분석했다.
미군이 폭격기를 상황에 따라 유연하게 운용하는 ‘역동적 전력 전개’ 개념을 보여준 것이다.
김 차관은 “과도한 불안과 근거 없는 정보가 불필요한 혼란과 비용을 초래하지 않도록 정부의 공식 발표와 대응 노력을 믿어달라”고 호소하기도 했다.
연출을 맡은 한영롱 PD는 "멤버조합은 너무 낯설지 않은 분들과 익숙한 분들을 조합하려고 했다.
박 1차장은 “감염의 위험에 대한 두려움 등을 모두 이겨내고 수많은 환자를 건강하게 가족의 품으로 돌려보내 주신 의료진에 진심으로 경의를 표한다”며 “의료진들이 코로나19 대응의 최일선에 있었다는 자부심을 간직하기를 당부드리며, 앞으로도 의료이 불편함 없이 환자 진료에 전념하실 수 있도록 정부도 최선을 다하겠다”고 말했다.
라드히는 1986년 멕시코 월드컵 때 본선 무대 골을 기록했다.
"이러다가 죽을 수도 있겠다는 공포감이 밀려왔습니다.
그는 이날 올린 또 다른 페이스북 글에서는 양정철 전 민주연구원장의 부정선거 연루 의혹도 제기했다.
美 의학 논문 "말할 때 튀는 미세한 침방울, 8분 이상 떠 다닌다"
그러면서 “이미 애리조나를 이겼다고 보고 미네소타도 성적이 좋다.
현대자동차 첫 소형 SUV ‘코나’가 이전보다 더욱 날렵한 모습으로 돌아왔다.
반면 야권에선 눈에 띄는 후보를 찾아보기 어렵습니다.
시도별로 확진자 및 자가격리 관리 숫자, 시설이나 담당 공무원의 여력이 조금 다를 것 같다.
당·정·청이 나서 인사 과정에서 보인 윤석열 검찰총장의 태도를 ‘항명’으로 비판하고, 자유한국당은 검찰 인사가 ‘수사 방해’를 위한 ‘보복 인사’라며 추미애 법무부 장관에 대한 탄핵소추안과 국정조사요구안을 국회에 냈다.
이곳에는 돼지 4050여 마리가 있었던 것으로 파악됐다.
‘일본이 위험하다’는 리스크는 경제적 타격을 준다.
文대통령 "한미 연합훈련 유예 통해 남북, 미북 대화 이어진 것"
이 TF는 주택공급을 단기간이 아니라 중장기에 걸쳐 ‘근본적으로’ 확대할 수 있는 방안을 마련할 예정이다.
봉화엔 그 공기만큼이나 꽤 신선한 여행지들이 있다.
데뷔 16년 만에 얻은 자유계약(FA) 신분으로 뒤늦게 ‘잭팟’을 터뜨렸다.
이혼 사유라고요”라며 남편을 저격했고, 이에 남편은 ‘동공 지진’을 일으키며 어쩔 줄을 몰랐다.
쌍용차가 홈쇼핑을 통한 차량 판매에 나서는 것은 지난해에 이어 두번째다.
이제는 눈치 볼 필요 없잖아요"라며 아내와 나란히 국기원을 걸었다.
권준욱 질병관리청 중앙방역대책본부(방대본) 부본부장은 17일 오후 충북 오송 질병관리청에서 코로나19 정례브리핑을 열고 이같이 밝혔다.
미국 ABC, NBC 방송사뿐 아니라 유튜브·인스타그램·페이스북·트위터 등 소셜미디어로도 만날 수 있다.
코로나19는 사스, 메르스처럼 바이러스 감염이 요인으로 원인 불명의 급성 폐렴 증상이 나타나고 있다.
택배노동자과로사 대책위원회 관계자들이 지난 17일 오전 서울 중구 민주노총에서 열린 ‘택배노동자 분류작업 전면거부 돌입, 택배노동자 과로사 대책위 입장발표’ 기자회견에서 구호를 외치고 있다.
또한, 올해 이슈가 됐던 부동산 관련 뉴스와 미 대선 관련 뉴스도 이용자들이 많이 찾은 뉴스로 순위에 올랐다.
그럼에도 불구하고 이를 아예 도외시했으며, 또 괴질 발생 후에라도 보균자를 병자와 함께 격리 병원에 수용할 때 민중의 불평이 점점 높아짐을 알아차렸을 때는 교통 차단구역이나 기타 격리 병원 이외 적당한 곳에 보균자를 별도로 수용하는 방법도 역시 가능한데 이 같은 방책도 무시했다.
방금까지 모든 걸 포기한 듯 했던 그가 약 100m 거리에 보이는 무인도로 헤엄쳐가기 시작했다.
특히 이마트는 다양한 국내 농축수산물 판매 확대로 우리 농가 돕기에 앞장서고 있다.
협약 체결된 ‘수소연료전지 선박 상용화’ 사업명은 ‘수소연료전지 추진시스템을 적용한 친환경 소형선박 개발 및 실증’으로 수소연료전지를 적용한 소형 선박을 제작해 운항하여 실증하는 사업이다.
길거리 낙서를 캔버스에 옮기며 새로운 각도로 생각을 전한다.
황교익의 글은 설현을 걱정하는 말로 마무리 된다.
개신교계는 성경이 동성애를 죄로 명시해 강경하게 대처할 수밖에 없다는 입장입니다.
청와대는 논의 내용에 대해 “국익과 관련한 사안이라 확인이 어렵다”고만 밝혔다.
기존에는 국장 혹은 과장이 진행했지만, 가계동향조사 조사 방식 변경 이후 첫 통계발표기 때문으로 풀이된다.
특히 김 위원장은 김 제1부부장이 모습을 보이지 않던 8월에만 6차례의 회의를 주재했다.
이어 “특정 소수에게 전달한 경우에도 그로부터 불특정 또는 다수인에 대한 전파가능성 여부를 가려 명예가 침해될 일반적 위험성이 발생했는지를 검토하는 것이 실질적인 공연성 판단에 부합한다”고 덧붙였다.
이날 ABB의 새로운 포뮬러 E 미디어 사이트도 공개됐다.
우리도 불공정을 해소하려고 애쓰는 모습을 보여야만 그런 유권자들로부터 지지를 받을 수 있다”고 했다.
박영선 중소벤처기업부 장관(사진)이 국내 장관 최초로 매년 스위스 다보스에서 열리는 세계경제포럼의 이사직을 맡는다.
질병관리본부는 29일 오후 4시 기준 우한 코로나 확진자가 219명 추가 발생했다고 밝혔다.
최근 논현동 유니버설뮤직에서 만난 이루마는 "1위를 했다는 숫자적 의미보다, 이렇게 많은 분들이 듣고 있다는 사실에 놀랐다"면서 "세계적인 음악가들의 앨범과 나란히 했다는 거 자체가 영광"이라고 겸손했다.
검찰은 이외에도 현장 상황을 지휘하거나 의사결정을 주도하는 등 직접적인 유형력 행사가 있었다고 판단된 강효상·김명연·김정재·민경욱·송언석·윤한홍·이만희·이은재·정갑윤·정양석·정용기·정태옥 등 12명의 의원과 보좌진 2명을 불구속으로 재판에 넘겼다.
그런 절실함과 간절함으로 당의 발전을 위해 제 온몸을 바쳤다”며 “피도 눈물도 없고 어제의 동지가 오늘의 적이 되는 비정한 정치판이지만 저라도 의리와 낭만이 있는 정치를 하고자 했다.
RCEP는 우리 기업에도 새로운 기회를 제공할 것이다.
이 총리가 재임한 2년 8개월간 부처 장관과 주요 사안과 관련해 통화한 내용을 공개한 적은 없다.
﻿11일 코스피 지수가 1% 가까이 오르며 2770선을 돌파함에 따라 사상 최고치 경신 가능성이 커지고 있다.
그는 트위터와 ABC라디오 인터뷰 등을 통해 “인터뷰 전에도, 진행 중에도, 그리고 끝난 뒤에도 부적절한 행동은 없었다”고 일축했다.
만약 전국에 퍼져 있는 신천지 교인의 유증상자가 확진 판정을 받게 되면 코로나19 감염은 전국적인 양상으로 번질 수도 있다.
예를 들어 A라는 안건에 대해 직원들의 찬반이 5:5로 갈리면, 지분 3.7%도 5:5로 나눠서 의결권을 행사한다는 이야깁니다.
그동안 동서문학상에 접수된 작품은 22만 편 이상으로 수상자는 총 6000여 명에 달한다.
제주에서 열린 새해맞이 풍선 날리기 행사를 동물단체가 비판했다.
홍 부총리는 부동산 수급대책과 관련 “공공참여형 고밀재건축 경우 어제(11일)부터 국토부-서울시간 본격 가동한 ‘공공정비사업 활성화 TF’를 활용한 신청조합에 사업성 분석, 무료 컨설팅 등을 적극 지원해 8∼9월내 선도사업지 발굴하도록 노력 중이다”고 밝혔다.
민주노동당은 비록 의석은 소수라도 국회 밖 대중운동과 결합해 사회 변화의 큰 목소리를 내겠다고 약속했다.
대전시 보건환경연구원은 지난달 동구에서 채집한 진드기 1154마리 가운데 5마리에서 중증열성혈소판증후군 병원체를 확인했다고 15일 밝혔다.
삼성전자는 7일 연결재무제표 기준으로 잠정집계한 올 2분기 영업이익이 8조1000억원, 매출액은 52조원이라고 밝혔다.
오늘 경제인들과 자문위원들의 고견을 경청하고 정책에 잘 반영해주길 바랍니다.
편의점 GS25는 꽃 배송업체 ‘꾸까’, ‘플라워365’ 등과 손잡고 카네이션을 원하는 장소로 배송해 주는 서비스를 개시했다.
한편 산다라박은 뮤지컬 '또 오해영'에 출연 중이다.
함덕주는 5일 서울 잠실구장에서 열린 KIA 타이거즈와의 2020시즌 KBO리그 정규시즌 홈 경기에 8회 1사 만루 상황에서 무실점으로 버텨냈다.
이에 따라 시는 5월부터 캐시백을 10%에서 6%로 줄였고, 긴급하게 100억원의 예산을 추가 배정했으나, 이 예산마저 소진되면 캐시백은 지급되지 않는다.
환상의 하모니를 펼친 두 사람 무대에 박수갈채가 쏟아졌다.
이어 “원고들 중 일부는 광화문 집회에 참가하지 않았음에도 약속이 있거나, 다른 볼일이 있어 지나갔던 사람들”이라며 “질병관리청이 광화문 인근에 잠시 머물거나 길거리를 지나간 국민들에대해 대규모 위치정보를 수집하는 행위는 예외사유인 감염병 예방법에 해당하지 않아 법률을 명백히 위반한 것”이라고 밝혔다.
시는 기본 구상 단계부터 병원, 협회, 기업체, 관계기관 등 다양한 관련분야 전문가로 구성된 태스크포스(TF)팀을 운영해 심도 있는 검토와 공론화 과정을 거칠 계획이다.
선수는 어떤 감독님이라도 그 지시에 따라야 한다.
CEIV Pharma 인증 받은 항공사에 수혜 집중.
주택전시관은 경기도 용인시 수지구 동천동 855-2번지(신분당선 동천역 2번 출구 인근)에서 개관할 예정이다.
그러나 전염력이 70% 강한 변이 바이러스가 발생하면서 다시 공포가 고개를 들고 있다.
프레임리스 도어를 적용해 35mm 이상 전고를 낮췄으며 이를 통해 뛰어난 노면을 움켜쥐는 듯한 뛰어난 주행성능을 발휘한다.
스가 요시히데(菅義偉) 일본 관방장관은 지난 1일 요미우리TV 한 프로그램에 출연해 자산 압류 결정과 관련해 “이 사안에 대해 모든 대응책을 검토하고 있다”고 밝혔다.
무엇보다도 조 대표는 오늘날의 바이온텍이 있기까지 인류 보건 건강에 기여한다는 신념을 강조해왔다.
강 장관은 그간 중국, 베트남, 아랍에미리트(UAE), 캐나다, 몰디브 등 8개국 외교장관과도 전화 협의를 가졌다.
다만 아베 총리는 외출자제 요청에 국민이 협조하고 있다고 지적해 신중히 검토할 의향을 보이기도 했다.
세계보건기구(WHO)는 사흘 뒤인 11일 펜데믹(대유행)을 선언했고, 트럼프 대통령은 13일 국가 비상사태를 선포했다.
최 의원은 “낙태죄가 여성의 자기 통제권을 박탈할 수 있다는 부분을 더 설명해달라”고 물었다.
이 때문에 주정부가 아닌 연방정부가 가해자들을 증오범죄로 기소할 계획이다.
나라를 파탄 낸 문재인 정권에 따라갔을 뿐….
선수 시절 어떤 상황에서도 3점포를 꽂는 ‘캥거루 슈터’로 명성을 쌓았다.
정부는 글로벌 개발 선도업체들과 지난 7월부터 협상에 들어가 현재 협상의 막바지에 있다.
한국계 시민단체 ‘코리아협의회’는 지난 9월 베를린 미테구에 일본군 위안부 피해자를 상징하는 ‘평화의 소녀상’을 세웠다.
여기서 나오는 무선신호가 환자의 몸에 반사되어 나오는 신호를 분석, 호흡속도와 수면패턴, 환자의 동선 등 다양한 상태를 파악해 알려준다.
이어진 '몸으로 말해요' 코너에서 승관은 짝인 홍현희와 직관적인 설명으로 서로 문제를 맞히며 남다른 센스를 표출한 것은 물론 '믹스 음악 퀴즈'에서도 모두가 음악을 알아내려 고군분투하는 틈에 재빨리 음악을 캐치해 "승관이가 대단한 것 같아"라는 감탄을 끌어냈다.
김 본부장은 "(지금의) 공공분양은 다 로또인 것을 알지 않나.
감염 위험이 큰 종교 모임·식사는 1.5단계부터 금지다.
올 7월 국민신문고와 경찰의 도움으로 47년 만에 순경 이복만 씨를 만났다.
셀트리온이 개발하는 코로나 치료제가 사람을 대상으로 하는 임상 시험에 들어간다.
닭터유와 치명 그리고 일일 인턴들의 드라이브 스루 치킨집 영업기는 오는 23일 토요일 저녁 6시 30분에 방송되는 '놀면 뭐하니?'
액셀러레이터를 밟아야 하는지, 브레이크를 밟아야 하는지 애매모호할 때가 너무 많기 때문이다.
연구소는 24일 오후 1시 태안해양유물전시관에서 개최하는 ‘제2회 태안 안흥진의 역사와 안흥진성’ 학술대회에서 이 유물들을 공개할 예정이다.
신씨는 살인죄와 마약을 투약한 혐의로 1심에서 각각 징역 18년과 징역10월을 선고받았는데, 2심에서 사건이 병합돼 하나의 형이 선고됐다.
ㄱ씨 아내는 지난 12일 발열 증상을 보여 인천적십자병원 선별진료소를 찾았으나, 의사로부터 단순 감기 소견을 받아 검체 검사를 하지 않은 것으로 확인됐다.
청와대는 이에 대해 별다른 입장을 내지 않고 있다.
부동산 민심은 지난 6월 경제정의실천시민연합이 “문재인 정부 3년(2017년 5월∼2020년 5월)간 서울 아파트 중윗값은 한채당 3억1400만원(52%) 폭등했다”고 발표한 것을 기점으로 폭발한 뒤, 문재인 정부 후반부의 아킬레스건으로 작용해왔다.
제 개인적인 삶에서 그런 다양한 일들이 벌어졌고, 많이 경험한 적이 있는데 단지 그것을 무대에 가져다 놓은 것이죠."
한선교 미래한국당 대표가 18일 오후 서울 영등포구 미래한국당 당사에서 열린 최고위원회의에 참석하기 위해 당사로 들어서고 있다.
마지막으로 참가자들이 함께 손을 잡고 춤판이 벌어지자 회장의 분위기는 최절정에 달하였다.
나이가 들면 멜라닌 색소를 합성하는 모낭 속 세포의 기능이 줄거나 감소하기 때문이다.
김종인 미래통합당 비상대책위원장이 1일 오전 서울 여의도 국회에서 열린 제1차 비상대책위원회의에서 모두발언을 하고 있다.
CNBC는 시장 전문가들을 인용해 세금 인상 전망으로 그간 우려됐던 ‘민주당 압승’이 이제는 긍정적인 요인으로 여겨지고 있다면서 경쟁선거는 민주당 대승보다 훨씬 큰 시장의 우려 요인이라고 지적했다.
한국기독교언론포럼에 따르면 국내 대형 교회 340곳 중 240곳(70.5%)이 최근 주일 예배를 온라인으로 전환했다.
'좋은 날'을 시작으로 발표하는 곡은 모조리 차트 정상 롱런에 성공했고, OST마저도 차트 최상위권을 점령하며 '아이유 파워'를 보여줬다.
현대차와 제네럴모터스(GM), 폭스바겐, 메르세데스-벤츠, BMW 등 세계 자동차업체들이 전기차 가속화 전략에 속도를 내고 있다.
북한은 15일 일본이 독일의 수도 베를린에 설치된 ‘평화의 소녀상’ 철거를 압박한 데 대해 “과거 범죄 청산부터 성실히 이행해야 마땅하다”고 밝혔다.
시스템 도입으로 기존 심사인력은 고난도 심사 건에 집중할 수 있다는 설명이지만, 장기적으로는 시스템이 개선될수록 보험금 지급심사 인력에 대한 수요는 줄어들 수밖에 없을 전망이다.
문 대통령은 스가 총리 취임을 축하한 뒤 “한국과 일본은 전략적 이익을 공유하는 가장 가까운 친구이자 동북아와 세계 평화, 번영을 위해 함께 협력해가야 할 동반자”라며 양국이 코로나를 극복하기 위해 협력하자”고 말했다고 강민석 청와대 대변인이 전했다.
이에 따라 내년 예산은 일자리 유지와 창출에 우선을 뒀다”며 “정부는 일자리를 지키는 노력을 강화하면서 새로운 일자리 창출에 매진하겠다”고 말했다.
앞서 대구·경북과 수도권에서 대규모 유행이 발생했던 3월23일부터 4월17일까지 31일간 두자릿수로 집계된 이후 최장기간이다.
제주항공은 지난 4월 김포~여수, 여수~제주 노선 운항을 시작하기도 했다.
뮤지컬 '컴포트 우먼'은 2015년과 2018년 두 차례 뉴욕 공연으로 주목을 받았다.
정부의 부동산 투기 억제정책 영향으로 지난해 가계 여윳돈이 4년 만에 가장 많았던 것으로 나타났다.
엊그제는 한국이 2024년부터 이주배경 인구가 전체의 5%를 넘는 다문화 국가가 되리라는 통계청 예측이 나왔다.
오이시디(OECD) 회원국들은 대개 입원 중심의 치료의 한계를 깨닫고 지역사회 안에서의 회복 치료에 무게추를 옮겼다.
열린민주당 비례대표후보자 추천관리위원인 정봉주 전 의원이 지난 22일 오전 서울 여의도 국회 본청 앞 계단에서 열린 열린민주당 비례대표 후보자 출마자 기자회견에서 발언하고 있다.
면역력이 떨어지면 감기에 걸리거나 체력 저하로 인해 피로감을 느끼기 쉽다.
한사랑요양병원에서는 환자 10명과 직원 1명 등 모두 11명이 추가 확진됐다.
랴오닝성에선 하루 전에도 9명의 코로나19 신규 확진자가 보고돼 집단감염 확산이 우려되고 있는 상황이다.
해당 주택은 수년간 사람이 살지 않았으며 유튜버들은 흉가 체험기를 담은 동영상을 만들기 위해 방문했다고 경찰에 진술했다.
경제적 악영향은 물론 ‘유럽공동체’의 의미가 퇴색될 것을 우려한 조치로 풀이된다.
정 의원은 이어 “이번 체포동의안 표결 결과에 따라 향후 국회의원은 검사에 의해 피의자 낙인이 찍히면 반드시 검사가 지정한 날에 검사실에 출석해 조사에 응해야 한다는 의무가 지워질 수 있다”며 “헌법이 국회의원에게 부여한 불체포 특권을 우리 스스로 유명무실하게 만드는 결과를 초래할 것”이라고 했다.
약 1년 동안 2만 5,000잔 이상의 로봇 핸드드립 커피를 소비자에게 전달했다.
더불어민주당 역시 안규백 국회 국방위원장 명의로 ‘주한미군 소속 한국인 근로자의 생활안정 등 지원을 위한 특별법’을 대표 발의했다.
경남 거제는 원내수석부대표인 김한표 의원이 컷오프되고 서일준 예비후보가 단수추천을 받은 지역이다.
선별진료소와 일반 병원 중 어디로 가야 하나요?
봉준호 감독 금의환향 “긴 미국 일정 마무리돼서 홀가분… 이제 본업인 창작으로 돌아가겠다”
선관위는 "선거권이 없는 학생을 대상으로 하더라도 선거가 임박한 시기에 교원이 교육청의 계획하에 모의 투표를 하는 것은 선거에 영향을 미칠 수 있다"고 했다.
현행 아동복지법에는 “누구든 아동의 정신건강 및 발달에 해를 끼치는 정서적 학대행위를 해서는 안 된다”고 돼 있다.
Q. 11년 동안 일하면서 느낀 관세사의 장단점이 궁금하다.
믿고 투입했는데, 걱정과 달리 좋은 컨디션을 보여줬다.
주민들은 A씨에게 사과를 요구하는 등 항의했고 경찰도 수사에 나서 업무방해 혐의로 A씨에 대해 조사할 방침이다.
특히 변호인단은 “공소장에는 대통령에 대한 부적절한 언급을 통해, 대통령이 선거 개입에 관여했다는 인상을 주려는 표현이 상당 부분 포함돼 있다”며 “공소장은 피고인의 혐의를 유죄로 입증하고자 법원에 내는 공문서이지 ‘정치 선언문’이 아니다”라고 밝혔다.
하지만 코로나19가 다시 확산되면서 정부 방침에 변화가 생겼다.
연구진은 코로나19가 혈액 응고 및 심혈관계 질환과 연관돼 있기 때문에 이번 연구결과가 주목할만 하다고 자평했다.
정부는 일상생활에 파고든 코로나19가 더 확산되지 않도록 전파 위험이 높은 회식부터 우선 멈추도록 유도할 방침이다.
윤태호 중앙사고수습본부(중수본) 방역총괄반장은 이날 정례브리핑에서 “다른 구치소들은 낮은 건물 형태, 단층 건물형태로 되어 있는데, 동부구치소는 아파트형 건물로 12층 건물 5개 동으로 구성된 특성이 있다”며 “대부분의 구치소의 경우 재소자의 활동이 야외활동으로 이뤄지는 반면, 동부구치소는 모든 생활이 실내에서 이루어진다는 특성이 있다”고 설명했다.
중국 공산당의 어떤 선전 매체는 "한국 전염병 사태가 매우 심각하다"고 썼다.
서원유통 탑마트가 또 다시 철퇴를 맞았습니다.
인사평가에 해당하는 ‘등급관리’도 한다.
류호길 엠비엔 공동대표는 징역 1년6개월에 집행유예 2년, 160시간의 사회봉사활동 명령을, 장대환 전 매경미디어그룹 회장의 아들 장승준 공동대표는 벌금 1500만원을 선고받았다.
공항 검역 확진자는 15명 추가돼 217명으로 늘어났다.
일곱 가지 솔루션 중 지은이가 최우선으로 꼽은 것은 ‘리더십’이다.
특히 소비자가 여러 가전제품을 직접 사용해볼 수 있도록 체험형으로 꾸민 것이 특징이다.
크루즈선에서 내린 이들이 국내로 들어오면 일단 정부는 코로나19의 유입 가능성을 차단하기 위해 우한 교민에 실시했던 것과 같이 이들을 상대로 검역을 실시할 예정이다.
반면 ▲3분위(중위 20%)는 6억7865만원에서 7억1711만원으로 5.7% ▲2분위(하위 20%)는 5억1243만원에서 5억2887만원으로 3.2%씩 오르는 데 그쳤다.
주호영 원내대표는 18일 국회에서 열린 국정감사 상황실 현판식에서 “10월7일부터 올해 국감을 시작한다”며 “국회의 존재 이유는 국민을 대표해서 행정부의 잘잘못을 따지는 가장 앞 순위에 있다”고 밝혔다.
다만 서울 지역 당협위원장 11명은 교체 대상에서 모두 제외됐다.
폭행 혐의로 경남 양산경찰서 유치경에서 임감돼 있던 30대 남성이 칫솔을 삼키는 자해 소동을 한 것도 모자라 경찰을 밀치고 도주를 시도하다가 다시 붙잡혔다.
슬로베니아 리그가 유럽에서 마지막 리그는 분명히 아닐 것이다”라고 말했다.
하산 디아브 레바논 총리는 4일(현지시간) 수도 베이루트에서 발생한 정체불명의 폭발 사고와 관련된 이들에게 반드시 책임을 묻겠다고 천명했다.
사진은 28일 오전 서울 영등포구 LG 트윈타워의 모습.
단신에 눈에 띄지 않는 교체 멤버였던 그를 원하는 대학 농구팀은 없었다.
민주당 일방으로 정보위원장을 선출함으로써 18개 상임위 위원장 독점을 완료한 것이다.
미국 연방대법원이 29일(현지시간) 5대 4로 낙태권 옹호자의 손을 들어줬다.
그 결과 한국인은 5개 항목에서 1위를 차지했다.
미국의 다른 주요 도시에서도 대기의 질이 좋아지고 교통체증이 사실상 사라지는 현상이 나타나고 있다.
북한이 김정은 국무위원장의 '대남 군사행동계획 보류' 지시 이후 서해 해안포 진지의 포문(砲門) 일부를 다시 닫아 놓은 모습이 30일 관측됐다.
SBS '동상이몽2' 가수 전진과 아내 류이서가 주량 때문에 기싸움을 했다.
김호중과 소속사는 이러한 팬 분들의 후원에 감사하는 마음을 갖고, 이에 보답하고자 기부를 하는 등 선행을 이어가고 있다”고 설명했다.
거제시는 경남도내에서 처음으로 내일 새벽 0시 부로 2.5단계로 격상합니다.
환자가 급증하고 의료 인프라가 한계에 이르면서 한정된 인공호흡기와 병상을 누구에게 먼저 제공해야 하느냐는 윤리적 논란도 커질 것이다.
코로나19의 세계적 대유행(팬데믹)으로 인한 증시 충격이 아직 완벽히 회복되지 않은 영향으로 풀이된다.
민정인은 임진희에 "포레스트가 어떻게 그렇게 커진 줄 아냐"고 말하다 몸이 굳은 듯 아무 것도 하지 못했고, 자기 몸을 통제 못하던 민정인은 결국 사망했다.
차이웨이 총영사가 지난 2월 휴스턴 주재 중국 총영사관에서 언론 인터뷰를 갖고 있다.
그는 여전히 지역의 ‘바닥 민심’은 통합당을 향하고 있다고 했다.
그가 현역 때 화려한 시절을 보냈던 일본 J리그 복수 클럽에서 홍명보를 감독으로 영입하려 했다.
이들을 막기 위해 수천 명의 중무장한 군인과 군 병력을 파견할 것”이라고 말했다.
사진만으로 사람의 뼈인지는 확신할 수 없으나 단서는 될 것으로 보인다.
주택 마련과 주식투자 목적의 대출이 급증하면서 시중에 단기 유동자금이 넘치고 있다.
롭 만프레드 MLB 커미셔너는 지난 9일 예정대로 시즌을 개막할 것이며 무관중 경기도 고려하지 않는다는 입장을 내놨다.
이 중력의 힘으로 동반별의 물질이 강력한 자외선과 엑스선을 방출하면서 백색 왜성 표면으로 떨어진다.
임주현 신임 사장은 그동안 글로벌 전략과 인적자원개발(HRD)을, 임종훈 신임 사장은 경영기획과 최고투자책임자(CIO) 업무를 맡아왔다.
국가와 청년들을 상대로 5억원대 부동산 사기를 친 50대 남성에게 법원이 실형을 선고했다.
동로마제국 황제의 자식들은 대대로 콘스탄티누스 황궁의 자주색 건물 방에서 태어났다고 해서 ‘고귀한 태생(born in the purple)’으로 불리기도 했다.
신제품에 대한 정보와 계약 규모, 조건 등 세부 사항은 협의에 따라 공개하지 않기로 했다.
일붕사는 신라 성덕왕 시절 성덕사라는 이름으로 창건했다고 전해진다.
그리고 15억명 이상의 사람들이 집에 머물도록 지시받았다.
법무부는 회의 하루 전날인 20일 회의 절차와 방식 등을 구체화해 검사장들에게 전달할 계획인 것으로 전해졌다.
아이를 키우려면 온 마을이 필요하다는 공동체의 역할을 정당이 어떻게 해결해야 할지에 대해 고민을 해야 한다는 차원”이라고 말했다.
목운초는 4일부터 8일까지 수업을 중단하기로 결정했다.
앞으로 이 콜센터를 중심으로 한 확진자가 추가로 발생할 가능성이 높은 상황이어서 방역 당국이 비상이 걸렸다.
결혼을 꺼리는 이유의 경우, 남자는 ‘집 마련, 재정적 부분 등 현실적으로 결혼을 위한 조건을 맞추기 어려울 것이라고 생각되어서’라는 응답이 51.1%로 가장 많았다.
정 후보자는 탁현민 청와대 의전비서관이 저서에 ‘내 성적 판타지는 임신한 선생님’이라고 적은 것에 대해서도 “적절하지 않다고 생각한다”며 “왜곡된 성인식에 의한 글이라고 생각한다”고 말했다.
가부장제와 여성혐오적 사고에 짓눌려 스스로를 돌아볼 겨를 없이 살아온 여성들에게 연대를 통한 위로와 성찰의 가능성을 제시한다.
서울대병원도 확진자가 다녀간 것으로 확인되며, 비상대응에 나섰다.
그러면서 “바로 그 구상을 앞당기는 역할을 정의당이 잘 해야겠다”며 “전국민 고용보험제가 실현될 수 있도록 정의당이 최선을 다하겠다”고 덧붙였다.
이 밖의 주에선 많은 경우 일반 유권자가 자의(恣意)로 우편 투표를 할 수는 없고, 질병·장애 등의 분명한 이유(excuse vote)를 대야 했다.
소년 시절 악단 연주자를 꿈꾸었던 그는 5살 때 처음 라디오에서 들었던 폴 미스라키의 곡부터 자신만의 ‘신’으로 여기는 클로드 드뷔시와 듀크 엘링턴 음악을 예찬한다.
최근 자신의 등판 때 타선이 침체되자 경기 전에 선수단에 커피를 돌리며 분위기를 끌어 올렸다.
손혁(47) 키움 히어로즈 감독은 사령탑에 오른 첫 해부터 신종 코로나바이러스 감염증(코로나19)이라는 난관을 만났다.
풋볼 런던은 "토트넘 구단은 손흥민의 팔에 가벼운 깁스를 하고 경기에 나서는 것도 검토했었다"라고 설명했다.
여기에 중국에서 급속도로 퍼지는 신종 코로나바이러스로 인해 여행 수요가 감소해 실적에 직격탄을 가할 것으로 전망된다.
선거법에 따르면 선거 효력에 이의가 있는 선거인, 정당 또는 후보자는 선거일부터 30일 이내에 당해 선거구 선거관리위원장을 상대로 대법원에 소를 제기할 수 있다.
다만 현대 기아차는 코로나19 확산 방지를 위해 직원들의 사업장 교차 방문을 금지했던 것으로 알려졌다.
배민라이더스는 매장 손님 위주로 운영하고 배달 주문은 받지 않았던 식당이 주로 입점하는 서비스다.
조 전 장관은 "현재 진행 중인 재판에 성실하고 겸허히 임할 것"이라며 "대법원 판결까지 얼마나 걸릴지 모르지만, 검찰의 공소사실에 대해 사실과 법리에 기초해 철저히 다투겠다"고 했다.
박 의원은 “들쭉날쭉한 양형은 국민 정서에 반한다”며 “이를 극복하는 노력이 필요하다”고 강조했다.
이날 환구시보 등 중국 언론에 따르면 우한 내 설치된 임시병원 14곳 중 11곳이 문을 닫았다.
추석 날 벌초를 함께 다녀온 일가족 7명도 확진 판정을 받았다.
특히 졸업생의 80% 이상이 소방공무원으로 활동하고 있다.
강성훈(33)은 홀인원을 기록했지만 100위권 밖으로 밀려 컷 통과를 걱정해야 할 처지다.
행안부 관계자는 “특교세 집행이 100% 완료된 이후 세부 내역을 공개할 예정”이라고 밝혔다.
새로 뽑을 47명의 비례대표가 쓸 1772억3700만 원이 벌써부터 아깝다는 생각이 드는 건 필자만은 아닐 것이다.
서씨는 "예전 같으면 부담이 됐겠지만, 재난지원금도 있고 해서 양껏 샀다"며 "코로나 바이러스 때문에 외식을 못하다 보니 아무래도 집에서 쉽게 요리할 수 있는 고기를 더 많이 먹는 것 같다"고 말했다.
연합뉴스 정부가 확산세가 꺾일 줄 모르고 이어지는 코로나19에 대응하기 위해 수도권은 2.5단계, 비수도권은 2단계로 사회적 거리두기를 격상하기로 했다.
A씨는 지난해 3월 의붓딸(당시 16세) 방 안에서 화장품(스킨)과 이비인후과에서 처방받은 가글 안에 바늘이 달린 주사기를 이용해 수산화나트륨 등 성분이 함유된 변기세정제를 주입해 상해를 가하려고 했지만, 의붓딸이 화장품(스킨)과 가글에서 락스 냄새를 맡고 사용하지 않았다.
국회 정무위원회 소속 김병욱 더불어민주당 의원과 경제정의실천시민연합(경실련)은 한시적 공매도 금지 조치가 시행돼야 한다는 입장이다.
공정경제3법 중 2법(공정거래법, 금융그룹감독법)과 사회적 참사의 진상규명 및 안전사회 건설 등을 위한 특별법(사참위법) 개정안 처리가 진행 중인 정무위원회도 야당의 반발로 공회전 중이다.
정세균 국무총리는 4일 정부·여당과 대한의사협회(의협)이 집단휴진 철회에 합의한 것을 두고 “정부는 의료계와 힘을 합쳐 당면한 코로나19(신종 코로나바이러스 감염증) 위기를 조속히 극복하고, 오늘 합의된 내용이 충실히 이행될 수 있도록 최선을 다하겠다”며 “저도 적극적으로 챙기겠다”고 밝혔다.
사고 현장 폐쇄회로(CC)TV에는 승용차가 자전거를 뒤에서 들이받는 장면이 찍혔다.
정규리그와 플레이오프 우승 상금은 코로나19로 어려움을 겪는 구단 협력업체 종사자 지원금으로 사용한다.
※ 11회에선 강제동원 피해자들에게 배상을 명령한 한국 대법원 판결에 대응 수위를 높여가는 일본 정부의 모습을 다룹니다.
A씨 배우자·자녀에 대한 검사 결과는 이날 오후 10시께 나올 예정이다.
루스벨트는 미국의 개혁을 추진한 공적을 평가받고 있으나, 해외에서 미 제국주의 팽창을 선도했다는 비판도 받는다.
내년 4월 당 대표, 5월 원내대표 경선에서 홍영표, 전해철 의원을 지원하는 세몰이 조직이라는 얘기도 공공연하다.
규제를 덜 적용받아 원가를 낮춘 영국 상품이 EU 시장을 휘젓고 다녀 피해를 보는 일을 막겠다는 것이다.
시장이 또 다른 국면으로 들어가는 게 아닌지 의심해 봐야 한다.
우리나라의 경우는 1999년 테이크아웃 커피 시대가 열리면서 일회용 플라스틱 사용이 확산됐다.
강 대변인에 따르면, 문 대통령은 “아동 청소년 16명을 포함한 피해 여성들에게 대통령으로서 진심으로 위로의 말씀을 드리며, 국민의 정당한 분노에 공감한다”며 “영상물 삭제 뿐 아니라 법률 의료 상담 등 피해자들에게 필요한 모든 지원을 다할 것”이라고 말했다.
그는 “이런 사람들을 나는 비문, 반문이라고 한다”며 “앞으로 많은 분화가 있을 것인데 우리가 연합하고 동맹을 맺어 극복해야 한다.
현재 70여 국가가 탄소중립을 선언했으며 우리나라도 10월 문재인 대통령이 국회 시정연설을 통해 2050년 탄소중립을 선언한 바 있다.
새로운 새판짜기와 새로운 틀로 광주형 일자리 사업에 참여하겠다는 의지를 보여준 것”이라고 덧붙였다.
지난 5일 오전 국회에서 열린 코로나19 대책 특별위원회에서 김진표 특별위원장이 의사봉을 두드리고 있다.
윤활유 사업은 영업이익 706억원, 석유개발사업은 180억원, 소재 사업은 299억원을 각각 기록했다.
서울 지역별로 주택 가격이 큰 차이가 나는 것도 절반 정도는 학군 때문이라고 보고서는 주장했다.
춘천 지역에는 지난 6월 13일 10번째 확진자가 발생한 데 이어 이날 3명이 추가돼 전체 확진자가 13명이 됐다.
이들의 경우 감염 경로를 파악할 수 있어 접촉자 조사 등 파악이 가능하다.
김태형 감독은 역대 최초로 6년 연속 한국시리즈에 진출한 사령탑이 됐다.
김훈 작가 역시 “이 소설이 특정한 시간과 공간은 역사상 배경을 따르지 않는다”고 설명했다.
나무가 부러지면서 전깃줄을 끊어 발생한 스파크가 발화 원인이 될 수도 있다.
이튿날부터 시민대회를 열어 만행을 규탄하고 대책을 마련하라고 요구했죠.
임대인의 허위 갱신 거절 여부를 확인할 수 있도록 갱신 거절을 당한 세입자가 임대차 정보를 열람할 수 있게 된다.
비닐팩에는 대마초 그림과 함께 ‘Gods Green Crock’이라는 검은 글씨가 선명하게 써 있었다.
승리투수가 된 류현진은 시즌 5승(2패)과 함께 평균자책점도 3.00에서 2.69(67이닝 20자책)로 낮췄다.
코로나19로 부당한 해고를 당한 이들에게, 바로 지금 그 회사 정문에서 부당해고를 알리는 시위를 하는 것은 유보할 수 없는 권리이다.
A 경위는 경찰 조사에서 불법 촬영은 인정하면서도 성폭행 혐의는 부인한 것으로 알려졌다.
롯데물산은 크리스마스를 앞두고 4000여 개의 ‘디지털 눈꽃’과 별빛, 은하수 조명 등으로 롯데월드타워 단지 전체를 크리스마스 마을로 연출한 상태다.
유례없는 패닉장세를 겪고 있던 코스피가 상승 출발한 20일 오전 서울 중구 하나은행 명동점 딜링룸 전광판에 코스피지수가 57.1포인트(3.92%) 오른 1514.74를 나타내고 있다.
신인선은 유쾌하고 다채로운 모습으로 관객들과 호흡하는 배우 문성혁과 함께 쉬카네더로 분해 열연을 펼칠 것으로 기대된다.
또한 테나판은 "'기생충'의 제작사를 표절로 고소할 예정"이라며 국제변호사와 함께 관련 문제를 논의 중이라고 밝혔다.
그야말로 '전환 시대의 해법'이 필요합니다.
현 상태로라면, 공화당의 차기 대선 후보 경선에서도 트럼프에 대적할 인물은 없다.
마스크 생산에 경남 양산시가 ‘발로 뛰는 행정’을 보이면서 주목받고있습니다.
주한 미대사관은 “해리스 대사의 한미동맹 강화 의지에는 변함이 없다”고 했지만 해당 보도를 적극 부인하지는 않아 거취에 관심이 쏠린다.
그는 “우리 경제는 문재인정부 첫해인 2017년 3.2%로 제법 잘 시작하는듯 했지만 이듬해 2.7%로 추락하고 결국 지난해인 2019년에는 2.0%라는 최악의 성적표를 받았다”며 “일각에서는 ‘경제는 이미 포기했다’는 말이 나올 정도”라고 지적했다.
다니엘 린데만은 이날 인스타그램을 통해 “오해하시는 분들이 많으신 것 같아서 넘어가려고 하다가 설명해드린다”며 전날 우스꽝스러운 표정을 짓는 사진을 올렸다가 삭제한 경위를 설명했다.
지금은 1km를 6분30초 페이스(10km 1시간 5분 페이스) 그룹에서 달리고 있다.
그는 “오늘 오후 1시30분 정책위의장끼리 모여 (경제3법과 노동관계법 등을) 논의하기로 했지만 우리는 이제 응할 생각이 없다”고 말했다.
펜션에 있던 투숙객 등은 무사히 대피했으나, 현재 펜션 주인과 가족, 직원 등 4명이 대피하지 못한 것으로 추정돼 중장비를 동원한 구조 작업이 진행 중이다.
그는 “앞으로 저들의 철저한 위기감시 노력과 군사적 대비태세가 조선반도의 평화와 안정을 보장하는 데 기여했다고 생색내기를 해볼 심산이었다면 너무도 부실하고 부적절한 시도라고 말해주고 싶다”고 강조했다.
이외에도 통일부는 교류협력을 다각화하기 위해 분야별 이행계획을 수립했다.
통일부 당국자는 이날 권정근 북한 외무성 미국 담당 국장 담화 관련 정부 입장을 묻는 기자들의 질문에 이같이 답했다.
인천 미추홀구는 이날 오후 관내 29번째, 30번째 확진자가 추가로 발생했다고 밝혔다.
구직을 포기한 채 '그냥 쉬었다'는 인구도 1년 전에 비해 19만명이나 늘었다.
국회 인사청문보고서 채택 없이 장관급 인사를 강행한 것은 이번이 23번째로 역대 최다(最多)다.
청와대 관계자는 “한국판 뉴딜이 미래세대를 위한 계획인 만큼 10·20세대가 뉴딜에 대해 잘 알아야한다고 생각했다”며 “젊은층에서 폭발적인 커뮤니케이션이 이뤄지는 틱톡으로 적극 소통할 것”이라고 설명했다.
이처럼 이른바 ‘K방역’이 세계적인 찬사를 받고 있지만, 김 차관은 마음을 놓을 수 없다고 했다.
바이든 후보는 펜실베이니아에서 유세를 마친 뒤 가진 기자회견에서 오는 15일 마이애미에서 열리는 토론은 엄격한 건강지침 하에서만 진행돼야 한다고 말했다.
‘강한 2번’을 염두에 둔 류중일 LG 감독의 선택이었지만, 김현수의 응답은 없었다.
김 위원장은 28일 뉴스1과 통화에서 ‘유력한 대선 주자는 없다고 생각하느냐’는 물음에 “현재로써는 대선에 출마하겠다고 제대로 선언한 사람도 없지 않느냐”는 말로 답을 대신했다.
CGV는 총 32개 영화관, 롯데시네마는 전국 30개관, 메가박스는전국 26개 지점에서 '기생충'을 관람할 수 있다.
중국 화성탐사선 톈원1호의 첫번째 항로 조정 지점.
윤 총장의 징계사유 중 하나인 ‘판사 사찰’에 대해선 “박주민 민주당 의원도 ‘미행이나 도청 등 불법 수단이 아니고, 수집정보가 개인적 약점이 아니라면 세평 수집은 일반적인 업무다’라고 했다”며 “맞선 보는 상대방이 누구냐고 알아보는 것과 똑같은 것이기에 사찰이 아니다”라고 주장했다.
후베이 당국 관계자는 "다른 지역의 확진 환자 기준과 후베이 지역의 기준을 일치시키기 위해 의심 환자에 대해 일일이 조사를 거쳐 통계 수치를 수정했다"며 "의심 환자들이 확진자와 같이 조기에 치료를 받아 완치율을 높이도록 임상 진단 기준을 새로 만든 것"이라고 설명했다.
이는 트럼프 행정부의 코로나19 초기 대응 미흡을 시인한 발언으로 해석됐다.
사망자가 줄어들 기색을 보이지 않자 마스크를 쓰지 않은 사람에겐 욕설까지 퍼붓는 일도 종종 발생하고 있다.
청와대는 문 대통령이 ‘속도감’을 강조한 데다 국민들에게 5월 중 지급될 수 있도록 하기 위해선 가급적 이달 내에 긴급재난지원금 지급과 관련한 2차 추가경정예산안이 처리돼야 한다고 보고 있다.
김 의장은 기자간담회에서 본인을 소개하고 경영철학을 발표했다.
이용섭 광주시장은 이날 심사위에 참석, “광주형일자리 사업은 사회대통합형 노사상생의 일자리 사업으로, 기업은 적정임금 수준으로 근로자를 고용해 일자리를 창출하고, 근로자에게는 정부와 지자체가 주거·보육·교육 등을 통한 사회적 임금을 제공해 실질 소득과 삶의 질을 제고하는 사업”이라고 설명했다.
BBC는 중국의 하루 신규 확진자가 411명인 반면 중국 밖 신규 확진자는 427명이라고 말하고 있다.
특히 김 회장은 1조 6000억원대 피해액이 발생한 라임 자산운용 사태의 전주(錢主)이자 정관계 로비의 핵심 인물로 꼽힌다.
직원 중에 코로나 바이러스 확진자가 나왔지만 추가 감염자가 없는 것으로 밝혀졌기 때문이다.
법관 임용 대상자 중에는 법무법인 소속으로 있는 변호사가 80명으로 가장 많았다.
나는 그제야 스위스, 안락사, 백세 시대 같은 말들의 의미에 대해 곰곰이 생각을 해보았다.
올 시즌은 복귀가 힘들다고 봐야 한다"고 말했다.
또 합병을 합리화하기 위해 삼성바이오로직스 분식회계를 저지른 혐의를 받는다.
수도권 비(非)규제지역인 경기 가평에 들어서는 주상복합단지 ‘가평 센트럴파크 더스카이’(조감도)가 분양 중이다.
'미녀 골퍼'로 잘 알려진 유현주는 포털 사이트에서 큰 화제를 모았다.
입주사 지원을 총괄하는 쿨리지코너인베스트먼트의 강민석 수석심사역은 “지역에서도 규모 있는 스타트업을 키워 내는 허브 역할을 하게 될 것”이라고 말했다.
얼마 전 보검씨와 예은이가 우연히 만나 인사했는데 '내 평생 가장 행복한 날'이라며 그렇게 좋아할 수가 없어요."
영상 메시지는 멤버들이 모두 영어로 “삶은 계속된다”(Life goes on) “함께 살아내자”(Let‘s live on)고 말하는 것으로 마무리됐다.
어떤 선은 필요하고, 어떤 선은 누군가를 배제한다.
특히 작업 공간과 숙박 등 관련 비용을 부담할 예정이다.
행정명령이 발동된 지난 18일부터 이날까지는 계도기간이라 경고만 하고 고발 조치는 하지 않았다.
남자 58㎏급에서 장준(한국체대)이, 여자 49㎏급에서 심재영(고양시청)이 최종 결정전에서 승리해 도쿄올림픽 출전권을 가져갔다.
오늘의 기억을 절대 잊지 못할 것”이라는 글을 남겼다.
조사거부자와 통화불가자는 각각 409명(4.2%), 1220명(12.6%)을 기록했다.
미국에서 흑인의 인구 비중은 13% 정도이다.
관련 확진자는 현재까지 212명이다.
서울 강동구 ‘래미안강동팰리스’ 집주인 김모 씨(43)는 올해 10월 전세 계약이 끝나는 세입자에게 “재계약을 하지 않겠다”고 통보했다.
이번 훈련에는 김수길 총정치국장, 박정천 총참모장, 김정관 인민무력부장을 비롯해 인민군 연합부대장들이 수행했다.
윤곽(선명도)과 굵은 선 강조(명료도), 세부 조정(중간 선명도) 등을 선택해 필요에 따라 설정할 수 있다.
이 대표는 여성들의 경력 단절이 단순히 개인의 '노오력' 부족으로 발생하는 문제라고 생각하는가"라며 "꿈과 열정을 가지고 노력하는 여성들을 모욕하는 발언"이라고 했다.
처음에는 솔레이마니의 임박한 위협 제거를 위해 공습이 불가피했다고 말했지만, 지금은 과거 미국인들에 대한 솔레이마니의 공격 때문이라고 말을 바꿨다.
민주당 민형배 광주광산을 후보는 최근 윤종해 한국노총 광주지역본부장을 만나, “광주형일자리사업은 노동계의 참여와 협조 없이는 원칙적으로 불가능한 사업”이라며 “민주당이 집권당의 힘으로 광주형일자리 사업의 성공을 위해 정치권이 측면지원하겠다”고 말했다.
이어룡 대신금융그룹 회장은 급여 14억7300만원, 상여 13억6300만원으로 총 28억3600만원을 받았다.
응급의료법에 따라 보건복지부 장관이 지정해 중증 응급환자를 받도록 한 권역응급의료센터 병원으로 가라는 말이었다.
다만 교육부와 과학기술정보통신부는 줌과 관련한 보안 문제를 논의하고 ‘개인정보 보호 등 보안이 취약한 영상회의 앱은 사용하지 않고 보안패치를 내려받은 뒤 사용하라’는 실천 수칙을 8일 각 학교에 내려 보냈다.
기상청이 “올장마철이 7월말 마무리 수순에 들 가능성이 크다”고 밝혔다.
황 대표의 이날 페이스북 메시지는 통합당 내 일부 공천 배제·탈락자들을 중심으로 반발이 터져나오는 데 대해 이해를 구한 것으로 보인다.
위반 시 관련법에 따라 1년 이하 징역이나 1000만 원 이하 벌금 조치가 내려진다.
정부 공식 문서로 보이는 것으로 의사소통했다”고 설명했다.
삼성전자 관계자는 "이벤트로 부착하는 보호필름은 정품으로 갤럭시 Z 플립의 디스플레이에 맞춰 설계되어 있다"고 말했다.
이러한 조건을 위반할 시에는 보석을 취소하고, 보증금을 몰수하며 1천만원 이하의 과태료를 부과하거나 20일 이내의 감치에 처할 수 있다고도 밝혔다.
법률 오심을 용납할 수 없다”는 트윗을 올렸다.
우한 폐렴이 전 세계로 확산되자 중국은 23일 우한시의 모든 대중교통 운행을 중단하고 전면적인 도시 봉쇄를 단행했다.
프로농구 올해의 선수는 허훈(부산 KT)과 박혜진(아산 우리은행)이 수상했다.
그는 “서울 시청 내부자들로부터 우리 당에 들어온 제보에 의하면 서울시장 비서실 차원의 성추행 방조 또는 무마가 지속적으로 이뤄졌다”며 “서울 시장 개인의 위계에 의한 성추행이 이뤄짐과 동시에 시장 비서실 내에서나 유관부서에서 피해자 호소 묵살하는 심각한 인권침해가 동시에 있었단 것”이라고 주장했다.
골드만삭스는 금이 변곡점에 있으며 향후 12개월 동안 1800달러를 돌파할 수 있다고 전망했다.
책임감을 가지고 열심히 하겠다”고 각오를 밝혔다.
또 128명의 추가 확진자가 발생하면서 누적 확진자는 662명으로 증가했다.
원래 디스플레이는 특정한 색을 올바르게 표시하기 위해 색상을 정렬하는 과정을 거친다.
자녀는 없지만 주민들과 잘 사귀며 인정을 받았고, 어려움이 있는 집을 찾아가 말벗도 해주는 좋은 이웃이었다.
이란 혁명수비대는 공격 개시 시간(8일 새벽 1시20분)도 솔레이마니 사령관이 폭격당한 시각과 정확히 맞춰 키사스 원칙을 부각했다.
중국 금융 당국이 내놓은 구조조정 로드맵에 따르면 앤트그룹의 대출사업 확대를 중지시키고 앤트그룹을 미국의 페이팔과 같은 온라인 결제업체로 머물게 할 가능성도 제기된다.
한국 대중음악 사상 최초, 수상하면 미국 3대 음악시상식 ‘그랜드슬램’
접은 상태에서도 1.06인치 크기의 작은 알림 화면을 통해 날짜, 시간 등을 확인할 수 있다.
월드스타들의 토크 맛집으로 알려진 '엘렌쇼'에 방탄소년단이 출연한 전 회차를 몰아볼 수 있도록 방영하는 것.
옻칠 지승잔은 무형문화재 제61호 김선애 지승장인이 한지를 한올한올 꼬아 정성스럽게 엮어 만든 것이다.
그러면서 "정치인의 레토릭이 아니라 정권을 탈환하는 게 절체절명의 과제이지 누가 한다는 것은 중요하지 않은 시점이고 너무 한가한 이야기"라며 "정말 국민의 마음을 얻을 수 있는 후보가 있다면 진심으로 마음을 모으고 힘을 합쳐서 함께 그 과제를 이뤄낸다, 그런 마음을 다 함께 공유해야 된다고 생각한다"고 강조했다.
또한 해당 건물에는 11층에 위치한 콜센터 외에도 7·8·9층에서도 콜센터 사무실이 있는 것도 문제다.
미국 전략국제문제연구소(CSIS)의 그레고리 폴링 동남아시아 선임연구원은 “이 지역(동남아) 국가들은 남중국해 문제나 기타 문제를 둘러싸고 중국에 큰 불만을 갖고 있지만, 코로나19 백신은 이들이 시급히 해결해야 할 사안”이라고 분석했다.
그는 “중국과 여타 국가들이 취한 조치는 우리에게 바이러스 확산 억제를 위해 싸울 기회를 줬다”면서 “모든 국가가 각자의 억제 조치를 계속하며 지역사회 전염이 발생할 경우에 대비할 것을 촉구한다”고 말했다.
이번 창어 5호 이후에도 세 차례의 달 탐사 계획이 예정돼 있다.
김강립 신임 식약처장은 1965년 11월 9일 강원도 철원군에서 태어나 1984년 동국대부속고등학교를 졸업했다.
약 5년 동안 개발 과정을 거친 신형 고스트는 올해 출시될 예정이다.
참여를 원하는 고객은 전국에서 주행 테스트 중인 GV70를 찾아 촬영 후 페이스북 및 인스타그램에 해시태그와 함께 업로드하면 된다.
지역별로는 서울을 포함한 수도권 물량이 전체의 82%인 2만7201가구, 지방권이 5879가구 등이다.
김 위원장은 취임 이후 기본소득 도입과 경제3법, 노동법 제개정 등을 선제적으로 제시해왔다.
추 장관은 “검사 동일체 원칙은 15년 전 법전에서 사라졌지만 검찰 조직에는 아직도 상명하복 문화가 뿌리깊게 자리하고 있다”면서 “여러분은 이를 박차고 나가 각자가 정의감과 사명감으로 충만한 보석같은 존재가 돼야 한다”고 밝혔다.
접근성의 극대화를 위해 최근 코로나19 대응을 위한 재난기본소득의 카드형 지급방식과 비슷하게 운영한다.
호선별 순위는 2호선>7호선>5호선>3호선>4호선>6호선>1호선>8호선>9호선 순으로 나타났다.
이와 별도로 복지부와 의협은 “의대정원 확대, 공공의대 신설 추진을 중단하고, 향후 의정 협의체에서 모든 가능성을 열어놓고 협의하며, 이 경우 국회 협의체 논의결과를 존중한다” “집단행동을 중단하고 진료현장에 복귀한다”는 데 합의했다.
지금 이 순간에도 우리의 빙하는 녹고 있을 것이다.
Q. 앞으로 어떤 선수가 되고 싶고, 올해 목표는 뭔가.
트럼프 대통령은 11일 영어와 이란 파르시어로 올린 트윗에서 “용감하고 고통받은 이란 국민에게.
이곳은 5월 8일·9일, 5월 14일 출발 크루즈 모두 방문한다.
개막전 선발 출전의 영예를 안은 쓰쓰고는 류현진을 제물로 데뷔 첫 홈런까지 신고했다.
탁 트인 공간에서 산책하듯 쇼핑도 하고 테라스에 앉아 차를 마시며 자연스럽게 이벤트에 참여할 수 있는 공간적인 특징을 보인다.
일각에선 정부의 파병 결정이 문 대통령의 남북협력 진전 구상에 대한 미국의 협력을 유도하고, 방위비 분담금 협상에서 한국의 동맹에 대한 기여를 강조하는 효과를 기대한 게 아니냐는 관측도 나온다.
골키퍼 송범근(전북) 안찬기(인천대) 안준수(가고시마) 3명이 승부차기 상황에 맞는 훈련을 실시한 것이다.
강경화 외교장관은 30일 오전 나세르 부리타 모로코 외교장관의 요청으로 전화 통화를 갖고, 신종 코로나바이러스 감염증(코로나19) 확산을 대처하기 위한 양국 협력 방안을 논의했다.
학교법인 관계자들이 거액의 학교 공금을 횡령해 개인적으로 유용한 혐의로 재판에 넘겨져 실형이 확정되는 등 회계 부정 사실이 밝혀지면서다.
하지만 이후 2경기에서 조금 기류가 바뀌었다.
바이든은 지난 22일 대선후보 토론에서 핵능력 축소에 동의하는 조건으로 김정은 북한 국무위원장을 만날 수 있다고 말했다.
보르도는 12일 프랑스 누보 스타드 드 보르도에서 열린 2019∼2020 프랑스 리그1 20라운드 홈 경기에서 올림피크 리옹에 1-2로 역전패했다.
당시 단체 활동가들이 할머니들에게 전화를 돌려서 한일합의 내용을 설명 드렸고 그럼에도 1억원 받는 건 할머니의 자유라고 말씀드렸다.
김구 선생의 후손들은 소송을 통해 나머지 13억원에 대한 정당성도 다퉈보겠다는 계획인 것으로 알려졌다.
최초 감염원으로 광주36번(광륵사 스님)이 주목받았으나, 오히려 광주 34번과 광주37번이 주목을 받고 있다.
임수길 SK이노베이션 홍보실장은 “유구한 역사를 지닌 SK이노베이션의 배터리 사업을 소개하고, 글로벌 시장을 리딩하는 기술력을 알리는 한편, 대한민국의 미래 먹거리인 배터리 사업을 바라보는 SK이노베이션의 비전과 진정성을 강조하기 위해 이번 광고를 제작했다”라고 말했다.
게다가 출입자 명부 작성·관리해야 하는 고위험시설 중 전자출입명부 시스템이 없어 수기로 작성하는 곳이 많은데, 매대나 계산대에 아무렇게나 방치되는 경우가 상당하다.
깃발은 매장을 노출하기 위해 꽂는 일종의 광고상품인데 일부 자금력 있는 업주들은 월 1000만원 이상의 광고비용을 내고 200개 이상의 깃발을 꽂으며 배달지역을 장악하는 폐해를 낳았다.
일본 니혼게이자이신문이 북한이 최근 남북공동연락사무소 폭파 등 분노를 표출하는 원인에 대해 “2년 전 남북 정상회담에서 문재인 대통령이 김정은 북한 국무위원장에게 전한 조언 때문”이라고 4일 보도했다.
검역 외에도 지역사회에서 해외 유입 사례로 확인된 환자 17명(내국인 15명, 외국인 2명)까지 더하면 총 51명으로 하루 신규 확진자의 절반이 넘었다.
두번째는 22일 오후 9시40분 A씨 피살 후 이튿날 오전 1시~2시30분 서훈 국가안보실장 주재 안보관계장관회의가 열렸음에도 문 대통령에게 보고되기까지 6시간이 걸린 점에 대한 비판도 여전하다.
이에 김 팀장은 “2차 감염을 막으려면 감염 의심이 드는 환자가 빨리 신고하고 확인을 해야 한다”며 “일반 국민은 기본적인 손 씻기와 필요한 경우 마스크 착용을 해야 한다.
민주당 박주민 의원은 회의에서 최재형 감사원장을 상대로 "2018년 (검찰에 대한) 감사 결과 대검찰청의 8개 임시 조직 중 최대 존속 기간이 지난 3개는 폐지해야 한다고 감사원이 지적했는데, 아직 이행되지 않았다"고 했다.
인스타라이브를 키면 항상 곤란한 내용의 채팅이 올라오곤 해요.
대학생 강모 씨(25)도 지난달 인도에서 걸어가다 부상을 입었다.
허약한 나라부터 먼저 무너지는 각자도생(各自圖生)의 생존 게임에서 한국 경제는 다른 나라보다 열악한 상황에 놓인 것이 사실이다.
기술을 활용해 직접 체험할 수 없는 장소나 기억의 경계를 탐구하는 작업으로 호평 받았다.
경남도 김명섭 대변인은 이날 오후 폭우 관련 서면 브리핑에서 “폭우로 침수 피해가 늘고 있고, 거창에서는 산사태로 인명사고도 발생했다”고 밝혔다.
뜨네’가 소비자 인지도를 높이는 데 한계가 있다고 보고 지난해 새 공동브랜드 개발에 나섰다.
이번 확진은 어린이 55명을 포함한 130여명을 긴급 검사한 결과 나왔습니다.
이런 상황이 언론 보도와 소셜미디어 등을 통해 알려지자 군 퇴역 장성들이 비판의 목소리를 높였다.
"어제 제 마음은 다 전달했고, 오늘부터는 경기에 집중하겠다"고 거듭 강조했다.
경찰은 조씨 집에서 압수한 1억3천만원의 현금과 함께 이 자금도 범죄 수익일 가능성이 있다고 보고 수사하고 있다.
제주지방법원 제2형사(부장판사 장찬수)는 폭행치사 혐의 등으로 불구속 기소된 A씨(74)에게 무죄를 선고했다고 27일 밝혔다.
이같은 변화에 적극적으로 대응할 필요가 있다.”
티베트자치구·시·현·향 각급의 인민대표들은 모두 유권자가 직·간접 선거로 뽑은 자들이며 선거권과 함께 파면권도 있다.
발단은 흑인 조지 플로이드 시위가 미 전역에서 일어나자 트럼프 대통령이 트위터에 올린 “약탈이 시작되면 발포는 시작된다”는 글이었다.
경찰청은 신종 코로나 관련 국민 불안과 사회 혼란을 불러일으키는 온라인상 허위조작 정보에 대해 엄정 대응 중이라고 30일 밝혔다.
사실이라면 두 차례 병가를 이어 낼 정도였던 서씨의 몸 상태가 그렇게 나쁘지 않았다는 점을 드러낸다는 취지다.
"검찰 수사결과 발표 깊은 유감…참담함 느껴"
이런 가운데 이달 분양 예정인 제일건설 ‘양주 옥정신도시 제일풍경채 레이크시티’가 눈길을 끈다.
서영수 키움증권 연구원은 “코로나 위기를 극복하는 과정에서 (정부가 돈을 풀어) 부동산·주식 등 자산시장 침체 위험과 중소기업의 부실화 위험이 크게 감소했다”며 “은행은 대출 수요가 늘었고, 비은행 부문은 부동산 시장과 주식 시장이 활성화되면서 수수료 수입 등이 증가해 사상 최대 이익을 냈다”고 설명했다.
앱을 통해 세탁물 수거 요청을 하면 집으로 찾아와 가져간 뒤 하루이틀이면 가져다준다.
정윤숙 한국여성경제인협회장은 “전 세계에서 여성이 주목받고 있는 이때, 시대에 발맞춰 여성 기업가를 위한 교육과정을 운영하니 많은 참여가 있기를 바란다”고 당부했다.
당시 술자리에 있었던 A와 B검사는 술자리 도중 귀가해 향응수수 금액이 100만원 미만이었다고 판단해 기소하지 않았다.
커다란 털실 한 덩어리로 근사한 브이넥 스웨터를 뚝딱 떠내는 동영상이 업로드 8개월 만에 조회수 165만(2020년 10월 초 기준)을 넘었다.
조 회장은 “단순히 말로 약속하는 신뢰가 아니라 상품·서비스의 개발부터, 판매, 사후관리까지 고객의 관점에서 재정립하여 고객의 믿음에 실질적 가치로 보답해 나가자”고 했다.
김 차관은 “5월 소비자물가가 마이너스로 전환된 것은 코로나19 확산에 따른 국제유가 급락이 휘발유 등 석유류 가격을 크게 하락시킨데 기인한다”며 “각 지자체들의 지방 공공요금 감면 등이 가미되며 소비자물가를 낮추는 요인으로 작용했다”고 분석했다.
지난 2007년 대선 때 통일부 장관 출신 집권당 후보였던 정동영씨는 민주화 이후 최다 득표 차로 졌다.
지민, RM, 진, 정국, 제이홉이 나란히 패널로 앉아 있어 눈길을 끌었다.
이에 변 내정자 측은 당시 카드사(LG카드)를 통한 보금자리론으로 3억원을 마련했다고 반박했다.
문재인 대통령의 국정 수행 지지도가 작년 조국 전 법무부 장관 사태 이후 가장 낮은 수준을 기록했다는 여론조사 결과가 20일 나왔다.
‘패러그라프 부산 갤러리’는 부산 해운대구 재송동 678-2번지(센텀고등학교 옆)에 위치하며, ‘서울 갤러리’는 서울 강남구 압구정로 461 네이처 포엠 빌딩 2층(청담동 명품거리)에 마련된다.
연비 역시 기존 싼타페 대비 4.4% 개선된 14.2㎞/ℓ(18인치 휠, 복합연비 기준)를 자랑한다.
수비 라인 앞에서 우리 공격수, 미드필더들의 지연 압박도 좋다.
아울러 올해 9월4일부터 사흘간 진행되는 코리아펫쇼는 ‘Pet Humanization(펫인간화)’ 시대에 발맞춰 반려동물 치킨, 피자, 디저트 등 반려동물 요리를 주제로 한 ‘펫 푸드 페스티벌’을 국내 최초로 선보일 예정이다.
또 김씨는 2016년 3월 고(故) 노회찬 전 의원에게 2차례에 걸쳐 총 5000만원을 기부하고, 김 지사의 전 보좌관 한모씨에게 인사 청탁 등 편의 대가로 500만원을 건넨 혐의도 있다.
이와 관련 김 차관은 “추석전 지급개시를 목표로 사전준비에 만전을 기하기 위해 관계부처간 범부처 추경 TF를 가동, 집행 현장에서 혼란이 없도록 구체적인 집행기준과 사업전달체계를 마련하겠다”며 “신속하게 지원받을 수 있도록 심사기준은 단순화하고, 선지급·후확인 절차를 도입하겠다”고 설명했다.
문 대통령은 보건 상황과 관련해 실시간 보고 받고, 범정부 차원의 대응도 꼼꼼히 확인하고 있는 것으로 알려졌다.
군 관계자는 “전방 지역 집중 호우로 철책, 울타리 100여곳을 포함해 도로와 법사면, 옹벽 등에 피해가 발생한 것으로 파악됐다”며 “정확한 피해 규모는 최종 집계되지 않았지만, 철책이 7㎞가량 보수가 필요한 것으로 보고 있다”고 했다.
올해가 마지막이란 각오로 임한 김대우는 스프링캠프 기간 수훈 투수로 가장 많이 뽑힌 선수 중 하나였다.
둘째는 “코로나대응 일선현장에서는 의료진이 부족하다”며 “의대생 국가고시를 즉시 추진해야 한다”고 했다.
이 울타리는 이주한 흰발농게가 다시 들어오지 못하게 하는 역할도 한다.
여기에서 과감히 예산을 잘라내 고용유지, 생계지원, 기업파산 방지 등 긴급한 사업으로 돌려야 한다.
해외채권형 펀드판매 잔고는 지난해 말 1조5000억원에서 8월 말 1조3000억원으로 2000억원(15.7%) 감소했다.
양 이사장은 “정부 보고서는 집단학살의 실상을 피해자들의 증언을 통해 피해사례를 소개하는 방법을 채택했지만, 추가 보고서는 마을별 피해실태 전수조사에서 확인한 집단학살의 시기와 장소, 피해규모, 희생자 신원을 구체적으로 밝혔다.
코로나19가 확산한 올해 1~9월 전국 5만원권 회수율은 24.06%로 평상시의 반토막이 났다.
이날 OECD는 구리아 총장이 OECD 이사회 측에 “조직을 이끌 추가적인 권한을 구하지 않겠다”는 의사를 전해왔다고 밝히며, 구리아 총장의 성명을 공개했다.
대한축구협회는 한국축구의 올림픽 예선 주요 기록과 뒷이야기를 정리했다.
그러면서 “이번 회담을 통해 한·EU 전략적 동반자 관계가 더욱 심화, 확대되고 포스트 코로나 시대의 양측 간 전략적 소통을 강화하는 계기가 될 것”이라고 덧붙였다.
지난해 서울지하철이 수송한 인원은 27억명을 넘은 것으로 나타났다.
NC는 28일 경기에서 지더라도 승률 8할 확보로 역대 시즌 20경기 시점 승률 2위에 오르게 된다.
그러나 19세가 되던 해 기적적으로 김 양으로부터 장기를 이식받아 건강을 회복했고, 이후 결혼해 행복한 가정도 꾸렸다.
막판 뒷심을 발휘한 서울 이랜드가 후반 42분 김민균의 골과 후반 45분 수쿠타 파수의 득점으로 맹추격했지만 역부족이었다.
잘하는 학생이야 문제가 없지만 중하위권 학생들은 강의를 따라잡기가 버겁다.
또 한미 FTA가 양국 간 교역 확대를 위한 중요한 버팀목 역할을 하고 있음을 평가하면서 양국 간 교역·투자가 상호호혜적이고 안정적으로 지속될 수 있도록 노력하기로 했다.
신고를 받고 출동한 119구조대는 장비 등을 이용해 구조작업에 나섰다.
추 장관은 검찰 고위간부 인사 단행을 앞두고 이날 윤석열 검찰총장과 비공개 면담을 할 예정이다.
최송현은 25일 자신의 인스타그램을 통해 "요들송 부르는 송현이 따라 옷도 갈아 입고 인형 탈도 써주고 고맙고 예쁜 오빠.
서울교통공사 관계자들이 28일 오후 서울 종로구 지하철 5호선 광화문역 개찰구 등에서 신종 코로나바이러스 감염증 예방 방역작업을 하고 있다.
좀 더 많은 기회를 얻기 위해서는 좌투수 상대 약점을 극복해야 하는 상황이다.
그렇기 때문에 배수지와 수용가에서 유충이 발견되지 않은 경우 여과지에서 걸러졌다고 보는 것이다.
지난해보다 공 1, 2개 정도 앞쪽에 히팅 포인트를 두고 있다"고 덧붙였다.
학생은 18명, 교직원은 5명이 새로 확진 판정을 받았다.
금융감독원 관계자는 “기존에 병원 이용도 적고, 보험료 인상으로 부담을 느끼는 소비자들은 신실손으로 갈아탈 수 있다고 본다”고 말했다.
조은희 구청장은 이날 자신의 페이스북에서 “대통령은 뒷북만 두드리지 말고 ‘전 국민무료전수검사’ 방역비상체제를 선포하라”고 밝혔다.
공기 밸브를 비롯해서 동체 곳곳에 있는 공기 유입구를 닫아서 기내로 공기가 유입되지 않도록 해주는 것도 중요합니다.
고 물었고, 이정현은 "의견이 안 맞을 때가 없었다"고 답했다.
이뿐만 아니라 쯔양은 방송 은퇴이후 별다른 수입이 없음에도 보육원을 찾아 매달 수백만원의 후원을 계속 해온것으로 알려져 많은 누리꾼들이 그녀의 선행에 박수를 보내고 있었다.
이수근은 "시간을 맞춰두는 게 어떠냐"라고 물었다.
워낙 어려운 코스여서 이 격차는 더 크게 느껴졌다.
사람들이 동영상을 이렇게 오래 본 적이 전에 또 있었던가.
조선일보 팟캐스트 '곽아람의 독서알람'이 이번에 읽은 책은 '대화를 잃어버린 사람들'.
또 LDL콜레스테롤의 특이점은 개인의 심혈관 건강수준에 따라 관리기준이 서로 다르다는 것이다.
교역 규모를 고려해 한국과 광둥성 간에는 여전히 많은 항로가 열려 있다.
고객에게는 쇼핑 공간이지만 각 사업부 직원들에게는 고객을 대상으로 세분화된 마케팅을 제안할 수 있는 소중한 온라인 플랫폼이란 얘기다.
박병석 국회의장에게는 “국민은 더 이상 본회의 연기를 바라지 않는다”며 “국회법 제41조, 제48조에 따라 반드시 상임위를 구성할 수 있도록 15일 본회의에서 의안을 상정해달라”고 ‘결단’을 촉구했다.
유기 플라스틱 자석의 존재를 이론적으로 규명하고 산업적 발전 가능성을 제시해 평가를 받았다.
통합당 지도부는 그동안 대구·경북 지역 중진 의원들에게 수도권 험지 출마를 요청해왔다.
법원이 프리랜서 기자 김웅씨를 폭행한 혐의 등으로 손석희 제이티비시(JTBC) 대표이사 사장에게 벌금 300만원의 약식명령을 했다.
선배라는 70대 남성은 “어릴적부터 천재소리를 듣던 사람이었고, 인격적으로도 좋은 사람이었다”며 “큰 일을 해야 할 사람이 이렇게 세상을 등지니 황망하다”고 눈물을 훔쳤다.
◇ 캐리 람 “코로나로 입법회 선거 미룬다” : 캐리 람 홍콩 행정장관은 이날 입법회 선거에 관해 “사람들의 건강을 보호하기 위해 선거를 1년 미루기로 했다”며 “올 들어 7개월간 내린 결정 중 가장 어려운 선택이었다”고 밝혔다.
“모두가 철저하게 준법 감시의 틀 안에 있는 회사를 만들고, 준법을 넘어 최고 수준의 투명성을 갖춘 회사로 만들겠다.
올해 1~5월 누적 판매대수의 경우 내수시장은 신차효과에 힘입어 4만1574대로 전년 대비 43.6% 성장한 것으로 집계됐다.
하지만 이들은 재판 과정에서 보석으로 풀려나 불구속 상태에서 재판을 받고 있다.
그러면서 “역사의 온갖 도전을 물리치며 꿋꿋이 이어온 조중 친선을 새로운 높이에 올려 세우려는 것은 우리 당과 인민의 확고부동한 입장”이라고 재차 강조했다.
중국 광저우시에 있는 화난(華南)농업대학 연구진은 지난 2월 7일 사이트를 통해 “1000여개의 유전자 샘플에 대한 분석을 진행한 결과, 천산갑을 신종 코로나바이러스의 중간 숙주로 확인했다”며 “천산갑에서 분리한 코로나 바이러스의 ‘균주(strain)’의 유전자 서열이 코로나19 감염자에서 검출된 바이러스 서열과 99% 유사했다”고 밝혔다.
전문가들은 "세균·곰팡이를 사멸시키는 약효가 체내 바이러스까지 없앨 것이라는 그릇된 믿음에서 나온 발상"이라고 말한다.
‘4관왕’ 기생충에 日매체 “오스카 역사 다시 써”
코로나 바이러스는 비말(침 등의 작은 물방울)로 감염되기 때문에 감염인이 다녀간 곳도 방역이 이뤄지고 시간이 지났다면 안전하다고도 강조했습니다.
정 전 의원 측은 "후보자 자격을 심사할 공관위는 한 차례도 열리지 않았고, 최고위원회도 정봉주 문제를 한 차례도 논의한 바 없다고 했다"고 했다.
비서실에서 이 직원과 함께 일하는 6명의 직원은 자택 격리 지시를 받았다.
메이르징지신원에 따르면 폐선암을 앓고 있는 다쩌우(大左·가명)의 부친은 우한에 코로나 19가 본격적으로 확산된 이후 정상적인 진료를 받지 못했다.
한마디로 표리부동"이라고 했다.
그런데 저의 비공개 SNS에 글을 그만 쓰려 한다는 심정을 적은 글이 뜻하지 않게 기사화 되었고 그것도 이상한 이유들이 기사에 나와 있었어요.
미래통합당 심재철 원내대표는 18일 당 회의에서 "민주당 지도부가 이성을 상실한 문빠들의 눈치를 보고 있다"고 했다.
경찰은 고양체육관 주변 CCTV를 분석하고 탐문수사 등 끈질긴 수사로 A씨를 용의자로 특정해 검거했다.
부천시 관계자는 “이날 확진된 부천 물류센터 직원의 감염경로는 현재 조사중”이라고 했다.
김 감독은 "이성민이 이미지와는 다르게 코미디를 매우 좋아하는 배우이다.
인증 여부는 람사르협약 사무국의 검토를 거쳐 내년 상반기로 예정된 제59차 상임위원회에서 결정된다.
솔레이마니의 복수는 이뤄질 것”이라고 약속했다.
지난달 서울 이태원 클럽을 다녀와 신종 코로나바이러스 감염증(코로나19)에 걸린 뒤 방역당국의 역학조사 과정에서 직업과 동선을 속인 인천 학원강사가 완치 판정을 받았다.
민주당 공관위는 21일 전체회의를 열고 38명의 단수 추천 후보를 확정했다.
이 모든 것은 그저 일부일 뿐이다.
동글은 동대문 의류 도매시장 상품을 도매가로 구매할 수 있는 서비스다.
지난해 10월 북미에서 첫 선을 보인 ‘기생충’은 아카데미 시상식에서 4관왕을 달성했다는 소식이 전해지면서 북미 박스오피스 ‘톱5’에 진입했다.
단 정비 불량으로 이 열차가 중간에 탈선할 가능성이 매우 높다는 걸 알고 탑승할 필요가 있다.
마지막 관건은 진보정당이 태동할 때부터 희로애락을 함께해온 ‘원년 멤버’들이 얼마나 원내로 들어가느냐입니다.
정 의원은 뉴스1과의 통화에서 “지역을 돌고 전화를 계속 거는 것이 무슨 의미가 있느냐”며 “초선 의원들에게도 소신으로 어필하겠다”고 말했다.
곽 의원은 “제가 질문하는 자리에서 저한테 질문하지 말라”며 “들어가세요.
그게 진짜 나였을까… 그 자체의 미스터리가 생성된 거죠.
인근에 거주하는 60대 주민은 “하수구에서 물이 막 밀려와서 뛰쳐나왔다.
이어 “8일부터는 추위가 누그러들겠지만, 지금처럼 영상권으로 바로 회복되진 않겠다”고 전망했다.
경찰은 그간 폭력조직의 조직폭력배 등에 적용됐던 범죄단체조직죄가 최근 보이스피싱이나 유사수신행위, 온라인상 범죄에 대해서도 인정되는 판례가 있었다며 조씨 등 박사방 유료회원 등의 행위를 폭 넓게 들여다 보고 있는 것이다.
당시 시 주석도 “아주 좋은 생각”이라고 화답했다.
민주당이 공수처법 개정안 등을 본회의에 상정할 경우 필리버스터(무제한 반대 토론)까지 검토하겠다는 것. 국민의힘 주호영 원내대표는 이날 MBC 라디오에서 “(여당이 공수처법 개정을) 추진하는 순간에 이 정권은 국민적 저항에 부딪히고 몰락의 길로 갈 것”이라고 말했다.
한화 타선은 4안타로 1점을 얻는데 그쳤다.
자동차도 없어서 주말에도 외출하지 못하고 실내에서 놀게 된다”고도 말했다.
또 크리스마스를 맞아 어린이 40여명에 600만 원 상당의 운동화를 선물한다.
수도권을 제외한 지역에선 세종시의 상승액이 3219만원으로 가장 많았다.
틱톡은 짧은 영상을 공유하는 플랫폼으로 국내 젊은 세대 소비자들로부터 많은 인기를 얻고 있는 동영상 공유 앱이다.
팬들의 신의를 저버리고 현실적인 실리를 선택한 비겁한 행동이었다고 비판받을 수 있습니다.
국내에선 문필가 고 황현산과 평론가 신형철의 산문집 표지 그림으로 유명한 팀 아이텔의 신작이 대구미술관에서 세계 최초로 선보이고 있다.
미국 언론이 아니라 국민이 당선인의 이름을 선언하길 기다리고 있을 뿐”이라고 말했다.
이 관계자는 “일단 피고가 대통령이 아니다.
체육인에 대한 폭력이나 성폭력 등 인권침해 우려가 있는 주요 지점에는 폐쇄회로(CC)TV 등의 설치도 가능해진다.
저희 가족은 그 어떤 증거도 없기 때문에 (정부의) 발표를 믿을 수가 없다”며 정부 발표에 대해 의구심을 제기했다.
신용카드 등 사용금액에 대한 소득공제는 신용카드 등의 사용금액이 총급여액의 25%를 초과한 경우 초과금액의 15~40%를 소득공제하는 제도다.
박 시장의 민선 7기 임기는 2022년 6월30일까지로, 4년 임기의 절반인 약 2년이 남아 있었다.
이낙연 “가장 시급한 것은 추경, 벼랑에 몰린 분들 도와야”
‘제2회 대덕에서 과학을 그리다’ 그림대회에서 최고상인 과학기술정보통신부 장관상을 받은 대전 대덕초 이채령 양(6학년)의 그림 내용이다.
지난해 8월에는 연맹 정상화를 위해 임명된 김영규 관리위원장이 사퇴하는 일도 있었다.
‘호남 인사 비례대표 우선 추천제’에 대해서도 원내지도부는 ‘국민통합특위의 자체안일 뿐, 사전에 협의한 적 없다’는 입장이다.
이번 조사는 국토부가 주관하고 제주항공청, 한국공항공사 제주본부 조류팀 등 전문가들이 참여해 지난 7일부터 오는 5월까지 모두 20여 차례에 걸쳐 진행된다.
값진 경험과 지혜를 갖추고, 역경을 잘 극복하며, 일하고 싶어 하는 근로인을 경계 밖의 사람을 만드는 것은 국력 낭비에 그치지 않고 미래세대의 짐을 키우는 것이다.
양팀의 구원투수 오승환 우규민 김준우, 이재익 맹성주 김윤수는 실점 없이 경기를 마쳤다.
지난 14일 오전 11시 전라남도 담양군 봉산면의 한 비닐하우스에서 자원봉사자 10여명이 폭우에 무너진 딸기밭 시설물을 걷어냈다.
이렇게 '소방수'로 투입된 이들은 시 주석이 주석직에 오르기 전인 2002~2007년 저장성(浙江省) 당서기를 지낼 때 함께 일했던 참모들로, '즈장신쥔(之江新軍)'이란 신조어로 불리고 있다.
수학을 좋아했기에 자연스럽게 법학에 관심을 가졌고, 법관이 된다면 재판을 통해서 큰 보람과 성취를 이룰 수 있겠다고 생각했다.
한편 LG화학 분할 안건 통과 소식에 이날 주가는 약세를 지속했다.
송 이사와 관련해선 “현재까지의 수사 진행 경과, 피의자의 실질적인 지위와 역할, 가족 등 사회적 유대관계 등을 종합해보면 구속해야 할 사유와 상당성을 인정하기 어렵다”고 설명했다.
IHO는 16, 17일 열린 2차 총회에서 국제 표준 해도집인 ‘해양과 바다의 경계(S-23)’를 새로운 표준 ‘S-130’으로 개정하는 방안을 논의했다.
그러면서 “또 양측 모두 형을 변경할 만한 사정도 없어 보여 검찰과 피고 측 모두 항소를 기각한다”고 판시했다.
유가가 배럴당 2달러 이하로 아주 낮았거든요.”
지하 주차장 내에 별도의 건식 세차 시스템을 설치해 차량 내부 청소까지 용이하다.
앞서 영국 매체 데일리 메일은 “릴리 제임스가 이탈리아 로마에서 도미닉 웨스트와 함께 휴가를 즐겼다”라고 밝혔다.
오는 21일부터는 구단 간 연습경기가 가능하다.
도널드 트럼프 대통령이 백악관 직원에게 우선접종하지 말 것을 제안한 가운데 행정부 전체 직원이 아닌 안보 핵심 인력 등 일부만 백신을 투여하기로 한 것이다.
특위 차원에서 정부 정책에 대한 문제과 대안을 분석한 후 상임위에서 여당과 승부를 하겠다는 뜻으로 풀이된다.
거리 두기 격상에 한발 늦었다는 비판을 받고 있는 정부가 격상 과정에서도 학생과 학부모를 챙기지 못하는 모습이 아쉽다.
추 장관과의 ‘일전’에서 승리를 거둔 윤 총장이 스스로 물러날 리 없는데다, 국가공무원법을 살펴봐도 징계위에 청구된 자의 사표는 수리할 수 없게 돼 있다.
경찰 관계자는 “진정 내용에 따라 감찰을 진행할 예정”이라며 “감찰이 아직 진행되지 않은 만큼 공개할 내용은 없다”고 말했다.
전통적인 공공도서관의 역할은 이미 훌륭하게 해왔으니까요.
이는 줄곧 ‘외연 확장’을 외쳐온 김종인 비상대책위원장 체제로서는 뼈아픈 대목일 수밖에 없다.
지원 대상자를 세부적으로 보면 소상공인 7만8000명과 실업급여수급자와 청년구직자, 경력단절여성 등 2만7000명이다.
프레피는 자신의 관심사 외에는 아무 것도 신경쓰지 않는 너드(nerd·괴짜)와도 다르다.
미국 국방부가 지난 8일 이란의 이라크 내 미군 주둔 기지 미사일 공격으로 인한 부상자 수를 50명으로 다시 한번 늘려 발표했다.
이처럼 불만이 터져나오는데도 비가 멈출 기미를 보이지 않자 중국 당국은 싼샤댐이 상류에서 내려오는 물을 막는 역할을 더 수행할 수 있다며 민심 달래기에 총력을 기울이고 있다.
대선이 끝난 뒤 2017년 10월 박지원 후보자는 제가 진행하는 ‘한겨레 텔레비전 더정치 인터뷰’에 출연한 일이 있습니다.
정 총리는 또 “지난 5월 말 수도권을 대상으로 공공시설 운영 중단 등 방역 조치를 강화한 지 50여 일이 지났다”며 “당시 수도권은 하루 확진자가 최고 65명에 이르는 등 매우 심각한 상황이었지만, 6월 이후 차츰 줄어들어 최근 1주간은 하루 평균 10명 내외를 유지할 정도로 비교적 안정세를 보이고 있다”고 말했다.
이후 '아츄(Ah-Choo)', '지금, 우리', '그날의 너', '그 시절 우리가 사랑했던 우리' 등 히트곡을 내며 청순 걸그룹으로 자리매김했다.
참여연대는 “결코 위계에 의한 권리 침해를 호소한 이에 대해 신상을 털거나 고인의 선택을 피해자와 연결지어 비방하는 식의 2차 가해가 있어서는 안 된다”며 “이번 사건은 피해자의 권리 회복을 중심으로 접근해야 하며, 피해자가 요구하는 객관적이고 철저한 조사가 이루어져야 할 것”이라고 했다.
생산량을 최대한으로 늘여 유가 하락을 유도해, 국가 예산 집행을 위해선 ‘배럴당 85달러’가 필요한 사우디 MBS의 버릇을 고쳐놓겠다는 것이었다.
근무 공간은 다르지만, 더 플레이스와 연관 있다고 보고, 그 곳에 한국인이 얼마나 있었는지는 한인회와 영사관 도움 받아 공개하겠다.
그 속엔 따뜻함이 배어 있고, 따뜻함은 공감과 공명(共鳴)을 부릅니다.
하여, <도굴>이 그리도 각종 공을 들인 끝에 내놓는 반전은 정말이지 안타깝게도 감탄보다는 탄식을 자아내는 것이다.
한 쪽에 놓여진 그림은 19세 소율이가 직접 그린 그림이었다.
이탈리아는 우한 코로나 감염자 대비 사망자 비율이 6.8%로 세계보건기구(WHO)가 집계하는 세계 평균의 두 배에 이른다.
트위터 등 소셜미디어를 중심으로 가짜뉴스가 기승을 부릴 수 있다는 것이다.
반면 한 청과물 상인은 진 후보 앞에서 김자반을 가리키며 "4000~5000원 하던 게 1만원이 됐다"며 "문재인 대통령이 경제학자들이 그렇게 ‘안 된다’고 얘기하는데도 최저임금을 올렸기 때문"이라고 했다.
이날 주요 7개국(G7) 정부와 중앙은행 총재들의 긴급 전화회의 직후에 나온 깜짝 조처다.
정찰위성의 경우 사람의 개별 동선이나 얼굴까지는 아니어도 인력들이 집단 이동시 움직임을 잡아낼 수 있는 수준까지 발달돼 있죠.
러시아 스캔들 조사를 이끌던 로버트 뮬러 전 특별검사도 침묵을 깨고 대통령을 비판했다.
또한 올해에도 3개 단지, 3113세대 규모 기 분양 단지의 브랜드를 변경해 지금까지 포레나 브랜드로 변경된 세대 수만 8633세대에 달한다.
결승은 녹화는 인천파라다이스시티에서 방청객 없이 진행될 예정이다.
이어 2018년에는 모든 초등학생, 지난해에는 모든 중학생에게 무상급식 지원을 확대했다.
남성은 다음 날인 4일 병원에 갔다가 입원했고 11일부터 격리됐다.
번역가 달시 파켓이 번역한 ‘기생충’의 영어자막이 아카데미뿐 아니라 국내 영화 팬들의 마음도 사로잡았다.
이찬원에 대해서는 “동생이지만 구수한 목소리, 아무나 따라할 수 없는 꺾기가 매력적”이라고 말했다.
실제로 미세먼지를 포함한 대기오염은 세계적으로도 인류의 가장 큰 위협이다.
중국계인 그는 북미 4대 프로스포츠(야구, 미식축구, 농구, 아이스하키)를 통틀어 최초의 여성 단장이 됐다.
하지만 시가 A재단을 불기소 처분한 검찰 결정에 항고해 사건이 어떻게 진행될지 관심이 쏠린다.
또 만 18세가 선호하는 차기 대선 주자는 누구인지 ‘정치인 이상형 월드컵’을 통해 알아봤습니다.
모사드의 작전 부서는 크게 △메차다 △네비오트 △차프리림 △링 △테벨 등으로 나뉜다.
허 대표의 국가혁명당은 △20세부터 150만원 지급 △65세 이상은 150만원과 함께 건국수당 70만원 지급 △결혼할 경우 1억원 지급과 주택자금 2억원을 무이자로 지원하는 등의 방안을 주요 정책으로 삼고 있다.
이들은 박 의원이 2012년부터 6년간 국회 국토교통위원으로 재직하면서도 가족들의 명의로 건설회사를 운영해 피감기관이 발주한 430억원 상당의 사업을 수주하는 등 국회의원이라는 직위를 이용해 부당한 수익을 얻었다고 주장했다.
청소년 및 대학생 3인 방문 시 리프트 및 장비렌탈 패키지를 50% 할인된 가격에 사용할 수 있는 D멤버스 전용 쿠폰도 제공한다.
그동안 31번째 환자를 포함한 신천지 대구교회 확진자들의 증상 발현일은 지난달 7일부터로 추정됐다.
지난 2월24일 한국프로축구연맹(총재 권오갑)은 “2020시즌 K리그 개막을 잠정 연기한다”고 발표했다.
반대파는 운양 사회장 논란을 기화로 자본주의계급 타파, 사회개량세력 매장 등 계급투쟁으로 수위를 높여갔습니다.
버락 오바마 전 미국 대통령, 순다르 피차이 구글 CEO 등과 더불어 특별 연설자로 초청받아 수많은 졸업생들을 축하했다.
진천 메가폴리스 산업단지는 충북 진천군 문백면 일원에 139만5591㎡(약 42만평) 규모로 조성될 예정이다.
서울 강서구 등원초 담장 밖에서 1학년 학부모들이 교실로 올라가기 위해 대기중인 아이들을 바라보고 있다.
창경궁 명정전 뒤 툇간에 전시 중인 석조 유물을 찍은 유리건판 사진이다.
이는 지난해 9월18일 실시된 여론조사에서 남부연합 기념물 철거에 찬성한다는 응답이 35%, 반대한다는 응답이 63%에 달했던 것과 비교하면 두드러진 변화다.
다수의 임상 연구를 통해 폐암에서 높은 치료 반응률과 생존기간 연장, 삶의 질 개선 그리고 장기 생존의 가능성까지 확인했다.
지난달 30일 얼굴 없는 천사가 주민센터 주변의 희망을 주는 나무 아래에 놓고 갔던 상자 속의 현금은 5만원권 지폐를 100장씩 묶은 다발 12개(1200장)와 돼지저금통에 든 동전 16만원3510원이다.
다만 현 단계에서 예외조치들은 큰 프로젝트 개별건에 대해서만 이뤄지고 있고, 기업활동에 한해 전면적으로 예외적 입국을 허용해주는 국가는 없는 상황이다.
미래통합당 김재원 의원이 국회 회의를 마치고 전화 통화를 하는 모습.
문 대통령은 "'착한 임대인 운동'이 전국적으로 확산되길 기대한다"며 "경제가 큰 어려움을 겪을 때마다 국민들의 '십시일반 운동'이 큰 힘이 됐다"고 했다.
강국현 사장은 고객 중심 경영을 강화하는 역할을, 박종욱 사장은 케이티가 ‘에이비시’(ABC) 기반의 디지털 플랫폼기업으로 변신하는 데 있어서 주요한 역할을 담당할 예정이다.
내 콧수염은 여기에서 일종의 상징이 됐다”고 말했다.
직원 B씨는 큰 돈을 한번에 찾는 A씨에게 "돈은 어디에 쓸 예정인지" 등을 물었고 "전세금이 필요하다"고 답했다.
행정소송에서 패한 경우 가운데서도 위법성을 제대로 판단하지 못한 경우가 열에 일곱을 넘었다.
사람이나 조직의 역량이 어느 날 갑자기 생기는 것이 아닙니다.
특히 제주도의 경우 무비자 입국 제도가 잠정 중단되면서 최악의 상황으로 치닫고 있다.
여자의 정체가 발각되면 다 죽는 상황이라, 남자가 목숨 걸고 여자를 지켜야 하는 극한의 멜로가 펼쳐진다.
감염 방지를 위해 아이를 어린이집·유치원에 보내지 않고 가정에서 양육하는 사람이 12만9천명 정도 될 것으로 보고, 양육수당 예산도 271억원 늘렸다.
그러자 남편은 “지금 많이 괜찮아진 거다”라고 말했고, 아내는 “남편이 소주를 하루에 3~4병 마시는 게 기본이고 밥을 안 먹는다.
맨유는 올 시즌 초반 불안한 모습이 이어지고 있다.
그렇다면 함께 입을 맞춰보고 싶은 배우를 물으니 "친하지만 함께하는 장면이 없어 아쉬웠던 채송화(전미도)와 허선빈(하윤경)과 입을 맞춰보고 싶다"라고 답했다.
무조건 혜택을 늘리는 것이 진보의 가치를 실현하는 정책수단은 아니다.
선두 타자 호세 페르난데스 타석에서 대타로 나선 김재환은 키움 세 번째 투수 김성민의 3구째 시속 137㎞짜리 직구를 공략, 그대로 왼쪽 담장을 넘기는 솔로포를 터뜨렸다.
서울시와 종로구청 측은 감염병 예방 및 관리법 위반 혐의로 범투본을 종로서에 고발했다.
여야를 뛰어넘는 소통의 힘, 대화의 힘으로 하나 되는 나라, 하나 되는 국회를 만듭시다.
올해 신입생들은 입학식, OT, 신입생 환영회 등의 새 학기 행사에 참여하기 어려운 상황.
하지만 아직 정해진 부분이 없다"고 말했다.
그래서 아예 처음부터 나이를 공개하기로 했다.
조광한 경기 남양주시장이 지난 23일 시청사 내에서 경기도의 특별감사에 대해 항의하는 일인시위를 하고 있다.
나일강 크루즈를 탄 관광객을 대상으로 물건을 파는 작은 배들이 다가오는 경우가 많다.
강원 산지와 강원 동해안, 그 밖의 지역은 대기가 건조할 것으로 보여 화재예방에 유의해야 한다.
최근 더불어민주당을 탈당한 금태섭 전 의원은 페이스북에 “인권보장을 위해 수십 년간 힘들여 쌓아올린 중요한 원칙들을 하루아침에 이렇게 유린해도 되느냐.
다만 현재 정치 구조상 대통령의 의지만으로는 어렵다고 설명했다.
마이크 펜스 부통령은 18일 우주군 창설 1주년 기념행사에서 “우주군 소속 남녀 병사들은 오늘 이후로 수호자들이라고 불리게 됐음을 알린다”며 “(육군) 병사, 해병, 항공병, 해병대원에 이어 수호자들은 우리의 다음 세대를 위해 국가를 보호하게 될 것”이라고 말했다.
이번 전시에서는 작품 원제를 번역하지 않고 그대로 두었다.
도다리쑥국 덕분에 봄이 더욱 간절해졌다.
또 아스널은 피에르 오바메양, 레스터시티는 제이미 바디가 최고의 공격 무기로 언급됐다.
트럼프 대통령이 4월 30일까지 연장된 가이드라인의 시한이 종료되면 5월부터는 순차적으로 경제 활동을 일부라도 재개하겠다는 의지를 굽히지 않고 있는 것.
연구동 5동은 KBS 공개코미디 프로그램인 ‘개그콘서트’ 출연자들이 연습실로 써왔던 곳이다.
입영 장정에 대해서는 발열, 기침 등 문진표 작성과 신체검사를 강화하기로 했다.
트럼프 대통령은 중국 정부의 우한 코로나 대응에 대해서도 높게 평가했다.
나아가 화재 발생 경보기가 오작동하자 정지 버튼을 눌렀다”며 구씨의 과실을 인정했다.
서울시 관계자는 “현재 어떤 내용을 넣을지부터 논의하는 초기 단계”라며 “코로나19 사태 초기부터 진행상황과 그에 따른 대응, 시장 발표 내용 등을 모으고 있다”고 설명했다.
부산 경남에서 코로나19 추가확진자는 다행히 나오지 않았습니다.
조씨는 "코로나19가 처음 확산할 때부터 마스크를 꾸준히 모으고, 최근에는 오래 보관할 수 있는 통조림·즉석밥·라면 등을 사기 시작했다.
정세균 국무총리가 22일 오후 정부서울청사에서 열린 신종 코로나바이러스 감염증(코로나19) 대응 중앙재난안전대책본부 회의에서 발언하고 있다.
대놓고 방위비 증액을 촉구 해온 도널드 트럼프 대통령에 이어 미국의 외교·국방 수장도 한국의 분담금 인상을 공개 압박하고 나선 것이다.
일본 정부의 도발을 막는 한편, 전선 확대를 자제하면서 분쟁의 해결을 적극적으로 모색해야 한다.
오정연 “카페 하루 매출 100만원, 수입은 아나운서 때보다 좋아“
심 대표는 고양갑에서 19대 총선 때는 민주당과 후보단일화를 통해 49.37% 득표율로 당선됐다.
그것은 끝이 아니라, 새로운 시작입니다.
벌점과 과태료는 국토부 지방국토관리청을 통해 사전통지 후 업체별로 이의신청을 받아 벌점심의위원회 검토를 거쳐 최종 확정돼 통보된다.
신 단장은 “이산화탄소 지층 주입 기술은 해저 석유 시추로 확보한 기술력을 활용할 수 있다”며 “지층의 작은 공극에 이산화탄소가 스며들게 하는 압력을 어떻게 가해야 할지 실험을 통해 축적하고 지질 구조 안전성에 문제가 없는지 확인하는 연구를 진행 중”이라고 했다.
복면에 가려진 돈키호테의 정체는 tvN 드라마 ‘사랑의 불시착’에서 표치수를 열연했던 배우 양경원이었다.
다만 소액 주주 참가가 늘어날 경우 주총 참석률이 늘어나면서 추가로 우호 지분을 더 끌어모아야 한다.
이탈리아 스타트업(초기 벤처기업) 는 마스크와 인공호흡기를 연결하는 의료용 밸브를 제작해 100개를 병원에 공급했다.
피닉스는 지난 6일 섭씨 41도를 기록했다.
하지만 가스실에서 죽은 이들의 소유권을 찾는 일이 아직도 정리 되지 못했다.
코로나 상황이 종료 되는대로 인도 현지 프로그램을 추진할 계획이다.
사람들이 내 소득, 명함보다 나라는 사람과의 교감에서 나를 발견한다는 걸 깨달으면서 나를 꾸미지 않게 됐다.
공직선거법 58조는 선거운동을 ‘당선되거나 되게 하거나 되지 못하게 하기 위한 행위’라고 정의하면서 ‘선거에 관한 단순한 의견개진 및 의사표시’는 선거운동에 해당하지 않는다고 규정하고 있다.
그 아름다움 속에는 가장 힘든 제약을 지닌 채로 누구보다도 어려운 길을 묵묵히 걸으면서 결국에는 어려서 원했던 모든 것을 이룬 한 남자가 있다.
분명 처녀 출전으로 어느 정도의 긴장감을 갖고 경주를 했을텐데 너무 압도적인 경기력을 보이며 상대 선수들을 완파했다.
시공은 성경종합건설이 담당하며 공사비를 100% 확보한 후 추진되는 사업으로 자금관리는 무궁화신탁이 맡는다.
롯데 마운드의 중심을 잡아야 하는 외국인 듀오 댄 스트레일리~애드리안 샘슨은 첫날부터 쾌조의 컨디션을 과시했다.
기획재정부 등에서는 정부가 전날 발표한 100조원 규모의 금융 지원책이 시장에 녹아들어 효과를 낼 때까지는 기다려야 한다는 의견도 적지 않은 것으로 알려졌다.
전주시는 지난 13일 취약계층 5만여명에게 1인당 52만7천원을 지원하기로 했다.
검찰 관계자는 “혐의 유무 확정을 위해 꼭 필요한 경우 피해자 의사를 최대한 존중해 신중하게 검토해 (조사)할 예정이나, 아직 결정된 것은 없다”고 말했다.
아이들과 함께하는 시간이 길어지고, 아이들의 웃는 모습을 볼 때마다 ‘이게 행복이지’라는 생각을 지울 수가 없습니다.”
탤런트 겸 가수 류시원(48)이 KBS 2TV 수목드라마 ‘영혼수선공’에 출연한다.
지난 4월 ‘타다 베이직’의 시동이 꺼진 지 5개월 만의 일이다.
해동상 ‘공학기술문화확산’ 부문 수상자 김은기 교수는 과학기술 칼럼과 서적을 통해 기술 대중화를 선도한 공을 인정받았다.
이 밖에 이른바 ‘조국 백서’ 필진에 이름을 올린 김남국 변호사와 법무부 법무·검찰 개혁위원회에 참여했던 김용민 변호사 등은 ‘조국 키즈’로 분류되는 인물들이다.
더군다나 A양은 피해를 입은 3명과 아무런 일면식도 없었던 것으로 알려져 ‘묻지마 범행’일 가능성이 제기된다.
더불어민주당이 총선을 앞두고 '영입 인재 2호'로 발표했던 원종건(26·)씨에 대한 '미투' 의혹이 제기됐다.
이윤지는 지난 22일 자신의 인스타그램에 출산을 앞두고 라니와 운동 중이던 모습이 담긴 사진을 게재했다.
김정일을 치료했던 프랑수아 자비에 루(Roux) 박사가 근무하는 파리의 생트안느 병원 전경.
ELS의 발행 금리가 반등하기를 기대하기는 어렵다는 뜻이다.
김종인 비상대책위원장은 이날 오후 특위 첫 회의에 참석해 “매우 중차대한 상황에서 다음 대통령 선거를 대비하는 데 도움될 수 있도록 위원들께서 많은 도움을 주길 당부한다”고 말했다.
고등학교 배경으로 펼쳐지는 브로드웨이 ‘더 프롬’
마크 에스퍼 국방장관은 모두발언에서 의제에도 없었다는 방위비 분담금 문제를 꺼내들며 한국의 증액을 다시 압박했습니다.
현재 해외시장에 비하면 국내시장은 훨씬 작은 규모이다.
파킨슨병과 알츠하이머 치매 등 퇴행성 뇌질환 신약을 개발하고 있는 국내 바이오 벤처기업 ‘디앤디파마텍’은 지난해 4월 국내와 해외 벤처투자자로부터 1400억 원을 유치했다.
그는 시장 재임 당시 불심검문 정책, 성차별 발언, 금권정치 논란으로 난타를 당했지만 제대로 방어하지 못해 언론으로부터 ‘토론회 패자’로 평가받고 있다.
현대한옥은 이러한 요소를 가지고 개발과 보습을 하기 위해 지어지는 구조이다.
인천시 관계자는 “먼저 이런 사건이 발생해 안타깝다”며 “솔직히 당황스럽다”고 전했다.
황 대표는 축사를 통해 “저들이 이미 페어플레이하지 않겠다고 한 이상, 나라를 구하려면 우리도 모든 수단을 동원해야 한다.
국내 신규 확진자 66명 가운데 51명이 수도권에서 나왔다.
민주당이 이런 결정을 내린 데에는 정치개혁연합에 민중당이 참여하는 것도 영향을 끼친 것으로 보인다.
가가 나오는대로 15만개의 키트를 주문 생산해 도내 80세 이상 고령자들에게 제공하기로 했다.
간신히 끼니를 챙겨 먹더라도 그 시간은 △10분 24.8% △20분 14.9% △30분 11.8% 등으로 응답자의 절반 이상이 제대로 된 쉬는 시간 없이 30분 안에 식사를 끝냈다.
스스로 과학 콘텐츠를 즐기는, 콘텐츠 소비자였다.
구직자들은 기업들이 사전에 제시한 질문에 대해 면접영상을 제출하면 된다.
이들과 동행한 지인 2명은 음성 판정을 받았다.
표를 찍어줘야겠다고 할 만큼 크게 고맙다고 여길까?
아스팔트는 자동차 도로뿐만 아니라 지붕이나 마을 안의 작은 길에도 쓰인다.
바이칼 호수의 담수량은 세계에서 가장 많으며 바이칼의 담수만으로 지구 모든 인구가 40년 동안 생존할 수 있는 양이다.
하지만 국가의 폭력은 폭력 그 자체에 머무르지 않는다.
코로나19로 인해 마스크 착용이 일상화된 미국 대학 캠퍼스 모습.
교육을 수료하고 가죽패션 분야로 창업을 희망한다면 누구나 지원 가능하고, 재료비를 포함한 모든 교육비는 전액 무료다.
정부 "지상파 광고 규제 대폭 풀고 방송 M&A 활성화"
이 조건을 가장 쉽게 달성할 방법은 회사 컴퓨터를 원격제어하는 것인데, 가장 먼저 떠오르는 것이 팀뷰어(TeamViewer)일 것이다.
전 국민의 ‘홍길동화’도 아니고, 이름을 드러내는 게 이렇게 어려운 일인 줄 몰랐다.
설 당일인 지난 25일 강원 동해시 펜션 가스폭발 사고로 인해 전신화상을 입은 이모씨(55)가 숨지면서 이번 사고로 인한 사망자가 5명으로 늘었다.
독일·프랑스 등 유럽 일부 국가들에서 스키장 폐쇄 강경대응에 나선 것과 대비돼 우리 방역당국의 미진한 조치를 비판하는 목소리가 나온다.
제네시스 포인트 선두를 달리는 이수민(27·스릭슨)은 중간합계 4언더파 144타 공동 31위로 반환점을 돌았다.
바이든으로서는 ‘이기면 좋은 곳’, 트럼프에게는 ‘당연히 지켜야 하는 곳’인 조지아에서 98% 개표 현재 트럼프(49.6%)와 바이든(49.1%)은 0.5%포인트 차 팽팽한 접전을 벌였다.
또한 '트롯신이 떴다'에 출연 중인 붐의 겹치기 논란에 대해 "붐의 경우 코로나19 여파로 '트롯신이 떴다' 해외 촬영 일정이 변경, 지연되면서 기존의 녹화분이 남아있을 뿐이다.
문재인 대통령이 31일 청와대 뒤편 북악산 북측 탐방로로 향하는 문을 열고 있다.
메인 예고편은 '동아시아반일무장전선'이라는 이름이 주는 강렬하고 직설적인 이미지와 대비되는 서정적인 자연 풍광과 성명서를 읽는 한 일본인의 담담한 목소리로 시작한다.
사진은 5·18 때 희생당한 중·고교생들로 모두 16개 학교 18명이다.
"저소득층 학생들 태블릿 PC 지원하는 것도 의미"
추경안에는 만 13세 이상 전 국민에게 2만원의 통신비를 지원한다는 내용도 담겼다.
경찰과 소방당국은 설치 업체 관계자 등을 대상으로 정확한 화재 원인과 경위를 조사할 방침이다.
또한 동파방지 기능의 작동을 위해 보일러 전원 코드도 항상 연결해 두는 것이 좋다.
한국에서 이번 선언이 어떤 영향을 미칠지 주시하는 분위기입니다.
서울시교육청은 “교육감이 요구할 수 있는 사유와 근거가 불명확하고, 교육 이해 당사자의 공익을 침해할 우려가 있으며, 위임자가 권한을 직접 행사하는 것은 권한의 위임 속성과 모순되어 불가능하다” 등의 이유를 들어 개정 조례안이 철회되도록 재의해달라고 서울시의회에 요구했다.
‘슈퍼DC2 현대카드’를 사용하는 고객은 매월 3만 원씩 24개월 동안 통신비 총 72만 원을 할인(전월 실적 100만 원 이상)받을 수 있다.
시가총액 상위 10개 종목 중에서는 삼성전자, SK하이닉스, 삼성바이오로직스, LG화학, 삼성SDI, 현대차, LG생활건강 등이 올랐다.
이태원 클럽을 방문한 관악 46번째와 접촉한 도봉 10번째 확진자와 비슷한 시간대에 있었던 2명이 추가로 확진 판정을 받은 것이다.
심 대표를 제외하고 출구조사 시간보다 30분 일찍 도착한 지도부는 밝은 표정으로 상황실에 입장하며 가볍게 대화를 나누기도 했지만 긴장감을 숨길 수는 없었다.
이 지사는 “검사를 거부한 10명 중 20%인 2명에게서 확진 판정이 나온 것은 심각한 상황이다.
한편 최송현과 이재한은 MBC 예능 '리얼연애 부러우면 지는거다'에 출연하고 있다.
조여정은 23일 종영한 KBS 2TV 수목드라마 ‘99억의 여자’(극본 한지훈, 연출 김영조)에서 우연히 손에 쥐게 된 여자 정서연 역을 맡아 열연을 선보였다.
꽃양귀비의 경우 줄기와 꽃봉오리에 솜털이 촘촘하게 나 있다.
신종 코로나바이러스 감염증(코로나19) 방역 업무 방해 등의 혐의로 구속된 이만희(89) 신천지예수교 증거장막성전 총회장이 구속을 풀어달라며 법원에 구속 적부심을 청구했다.
유정화 변호사는 한국당 미디어특위에서 활동하고 있고, 정선미 변호사는 한반도 인권과 통일을 위한 변호사 모임 사무차장으로 일했다.
그 집은 우리의 살림집을 지금 가장 보편적인 목구조라는 현대의 방식으로 재현하면서, 자연의 풍경이 담기고 빛과 바람이 자유롭게 지나가는 공간을 의도한 것이다.
다만 시장소득에 정부 지원금 등을 반영한 처분가능소득 기준 지니계수는 0.339로 1년 전보다 0.006 낮아지며 소득 격차는 줄었다.
"우한 폐렴, 진짜 문제는 야생동물 먹는 중국 食문화".
이 때문에 중국 내에서는 "태국, 일본에서도 확진 환자가 나오는 등 국경을 넘어 퍼진 바이러스가 중국 안에서 안 퍼졌다는 발표를 믿을 수 있느냐"는 말이 나왔다.
이소미는 지난 25일 전남 영암의 사우스링스 영암 컨트리클럽 카일 필립스 코스(파72·6420야드)에서 끝난 대회 최종 3라운드에서 버디 5개와 보기 1개로 4언더파 68타를 쳤다.
이하정은 지난 2011년 정준호와 결혼해 슬하에 1남 1녀를 두고 있다.
학생을 뎡돈하는 선생의 호각소리, 동무를 부르는 어린 생도들의 휘두루는 긔빨, 단톄를 지휘하는 인도자(引導者·인도자)의 웨치는 소리가 실로 물 끌틋 하얏다.
험지인 서울 강북 출마를 선언한 강효상 의원(초선)까지 포함해도 6명이다.
서 장관은 취임사를 통해 “우리 군은 확고한 국방태세를 바탕으로 역사적인 9·19 군사합의의 충실한 이행을 통해 한반도 평화 프로세스 추진을 뒷받침해 나갈 것”이라고 강조했다.
청와대가 24일 문재인 대통령의 탄핵을 촉구하는 게시글 등을 포함해 총선 이후로 미뤄뒀던 정치 분야 국민 청원 글에 대해 일괄 답변했다.
황 대표의 발언은 서울 광진을에 출마한 통합당 오세훈 후보의 유세 현장에 한 시민이 흉기를 들고 돌진한 사건을 겨냥한 것으로 보인다.
이번 보고서에는 아우디폭스바겐코리아가 2018년부터 추진하고 있는 ‘투모로드’ 사회공헌 이니셔티브 목적과 주요활동, 성과 등을 담았다.
현대모비스는 뒷좌석 승객을 위한 후석 엔터테인먼트 시스템(RSE)을 내년 1월 출시할 계획이다.
신임 국토교통부 장관이 내년 설 연휴 전 내놓겠다는 현 정부 25번째 부동산대책은 이런 복잡한 속마음을 읽어낼 수 있을까.
황교안 하면 금방 떠오르는 단상(斷想)이 있다면 그것이 그의 정체성이요 리더십의 본질이다.
지난 2주간의 조사 결과, 잠시라도 적정 온도(2~8℃)가 지켜지지 않은 차량 운송 횟수는 모두 196차례였다.
이들은 이날 오전 11시부터 1시까지 서울 여의도 국회의사당 정문 앞과 광화문광장의 이순신 장군 동상 앞에서 각각 정부의 공공의대 신설과 의대정원 확대 정책을 규탄했다.
그것도 한 클럽에서”라는 말로 불가능에 가까운 이정표를 세웠다고 찬사를 보냈다.
제가 조금 해명하자면, 그 야구단이나 골프단에서 같이 활동하면서 잘 지냈던 것은 사실이고 저는 개인적인 사정으로 인해 2012년 야구단을 나와서 지금까지 야구단을 안 하고 있다"고 설명했다.
지난시즌에는 반슬리 원정경기도 보러 왔다"며 "래시포드가 허리 부상을 당한 터라 최근 몇 주간 대화를 나누진 못했지만, 그가 우리를 응원할 거라고 믿는다.
뉴질랜드 북섬 남단에서 25일 밤(현지시간) 규모 5.4의 지진이 발생했다.
고등학교 시절 최 선수는 경주시청 팀에 위탁돼 훈련을 받고 있었다.
대법원이 오는 9월8일에 퇴임이 예정된 권순일 대법관의 후임 대법관 인선 작업에 돌입한다.
이날 미네소타 헤너핀카운티 검시관은 지난달 25일 백인 경찰의 강경 진압으로 숨진 조지 플로이드 씨의 사인이 ‘살인’이라는 부검 결과를 발표했다.
﻿텔레그램 ‘n번방’에서 대량 수집한 아동·청소년 성 착취물을 ‘박사’ 조주빈처럼 등급을 나눠 재판매한 혐의로 기소된 10대 고교생들이 1심에서 징역형을 선고받았다.
소지섭 씨는 앞으로 배우로서 더 좋은 활동으로 보답하겠다"고 덧붙였다.
이뮨메드는 북미, 동남아 등 5개국과도 HzVSF 공급 계약을 협상하고 있다.
이날 행사는 ‘비대면 방식’으로 진행돼 기자회견 사진은 참가자들이 각자 발언한 모습을 추후 합성하는 방식으로 제공됐다.
무게 겨루기보다는 기술 승부를 내도록 유도한 것이다.
네가 잊고 공부 열심히 해야 할아버지도 하늘나라에서 좋아하신다’고 말했어요.
하기야 지금처럼 신규 코로나 확진자 수가 줄어들기 전에도 내가 특별히 일상에서 불편을 겪은 것은 아니다.
그 사람이 대통령 후보로서 지지도가 높았다고 생각하지는 않는다”고 재차 강조했다.
전날 공동 2위였던 이정은(대방건설)은 1오버파를 쳐 공동 20위(5언더파 141타)로 밀렸다.
단회 접종으로는 충분한 항체가 생성되지 못한 경우가 발생했기 때문이다.
이 CFO가 그리는 스마트스터디의 모습도 이와 비슷하다.
이에 권 시장은 “스스로 도시를 봉쇄한 대구 시민의 공동체 의식 덕에 사태를 이 정도로 막아낼 수 있었다”며 “대도시 집단 감염사태는 언제든 발생할 수 있어 온 국민이 경계해야 한다”고 답했다.
클라우드 오피스는 관리 콘솔로 각 사용자를 관리할 수 있다.
이에 대해 고용부는 “설 명절 효과와 일자리안정자금 등 정책에 따른 증가 효과의 안정화, 기저효과 등으로 증가폭이 둔화된 것”이라고 분석했다.
당시 기소됐던 유모 스킨앤스킨 고문(39·수감 중)의 담당 변호사는 서평의 박경춘 변호사(54·21기)였다.
사랑이 키우는 걸 결사반대했던 부모님도 이런 아들의 모습에 마음을 다시 열었다고 한다.
제주시에서 숙박업소를 운영하는 김모(48)씨는 “관광객이 줄면 가장 큰 타격을 입는 업종이 바로 숙박업”이라면서 “인근 업주들도 어려움을 토로하고 있다.
문 대통령이 취임사에서 밝힌 권력기관 개혁에 대한 국민과의 약속을 언급하며 완수 의지를 밝힌 것에서, 오는 10일로 예정된 법무부 윤 총장 징계위원회 소집이 사실상 검찰개혁의 ‘마지막 고비’라는 엄중한 인식이 엿보인다.
정부가 출범하고 곧 경기 하락이 시작된 셈인데 그로부터 2년 동안 최저임금이 30% 가까이 인상됐다.
공원 안 전포천을 따라가는 산책로 변 양쪽으로 이팝나무 108그루가 심긴 이팝나무 숲은 얼마 전까지 흰쌀밥 모양의 하얀 꽃으로 눈길을 끌었다.
대구 지역만 놓고 보면 치명률은 0.87%다.
개농장은 대부분 숲과 인접해 있어, 야생동물과의 접점이 된다.
밤사이 폭우가 쏟아진 부산·경남과 대구·경북 등 영남지역에서도 비 피해가 속출하고 있다.
의사의 처방을 받아 구매하면 50% 이상 저렴하게 구입할 수 있고 의료진의 원격 모니터링도 받을 수 있다.”
오랫동안 찾아보지 않을 사진 파일들은 일반 외장하드에, 종종 찾아볼 사진은 피시나 처리속도가 빠른 에스에스디(SSD) 외장하드에 보관하는 것이다.
유연식 서울시 문화본부장은 28일 ‘코로나19 정례 브리핑’에서 “현재 법인 취소에 해당하는 사실이 있는지를 확인 중에 있고, 사실이 확인되는대로 취소 절차를 밟을 예정”이라고 밝혔다.
야권의 텔레그램 뉴스채널인 ‘넥스타 라이브’는 텔레그램 메시지를 통해 “지금 이 시간부터 루카셴코는 공식적으로 세계 어느 곳에서도 인정받지 못하는 도둑·사기꾼이 됐다”고 비난했다.
이외에도 ▲고지의무 위반에 따른 계약해지시 통지내용 구체화 ▲분쟁조정 신청으로 인한 지연이자 부지급 방지 ▲선박승무원 상해사고 면책조항 개선 ▲단체보험 보험자 변경 시 보장공백 해소 ▲다수 질병으로 인한 입원 보험금 지급기준 개선 등이 개선안에 포함된다.
단기 체류자는 보건 당국이 매일 전화로 증상 여부를 확인한다.
권영진 대구시장이 19일 “앞으로 시설 및 병원의 관리 소홀로 대규모 감염병 확산이 확인되면 책임자에 대한 법적 조치를 적극 검토하겠다”고 말했다.
자신의 승용차로 승객을 태우고 요금도 승객과 흥정을 통해 결정하는 불법 택시다.
갠 이불은 사이에 신문지를 끼워두고, 이불장에 습기제거제도 넣어 보송하게 보관한다.
그는 “미국에서는 한국의 평화프로세스가 북한에 양보하고 김정은 정권에 유리한 정책을 내지 않을까 하는 우려가 많다”며 “미국 민주당에도 이런 냉소주의가 점점 강화되고 있기 때문에 한국 정부의 대북정책이 실질적인 결과를 도출하지 못하는 한 지지를 보내지 않을 가능성이 크다”고 경고했다.
민간 부문의 참여를 제고하기 위해 인센티브를 지급하는 방안을 검토한다.
앞서 민주당 김태년와 국민의힘 주호영 원내대표는 전날 오전 국회에서 박병석 국회의장 주재 주례 원내대표 회동 결과 “공수처장 후보 추천은 양당 원내대표가 밀도있게 협의하기로 했다”고 밝혔다.
중앙재난안전대책본부(중대본)에 따르면 보건복지부(복지부)와 질병관리본부(질본), 문화체육관광부 해외문화홍보원은 이날 오후 5시 50분부터 90분간 한국정책방송원(KTV)에서 외신 브리핑을 실시한다.
젝스키스는 새해 소망과 새 앨범에 대한 소식을 전한 후 카메라를 향해 인사했다.
'채널A 강요미수' 구속심사 판사, 과거 판결 보니.
국립수산과학원 제공 해양수산부 산하 국립수산과학원은 괭생이모자반 덩어리가 6월말까지는 계속 유입될 것이라고 전망했다.
지난 2월 ‘다이아몬드 프린세스’호 때처럼 크루즈선 내 감염자를 공식 통계에서 제외하는 ‘꼼수’를 사용하지 않을까 하는 의심이다.
본회의가 열리는 12월 1일과 2일, 3일, 9일 등 처리 시나리오도 세웠다.
담엔 뭐 만들까"이라는 글과 여러 장의 사진을 게재했다.
시카고대 정치학사, 영국 옥스퍼드대 국제관계학 박사를 거쳐 버락 오바마 전 행정부 시절인 2009년 국무부에 입성했다.
브라이튼은 짧은 패스를 통해 공 점유율을 높이면서 토트넘을 압박했다.
재판부는 “종 절도 범죄로 실형을 선고받아 출소 후 누범기간에 다시 범행을 저질러 죄질이 좋지 않다”며 “절도와 사기 피해자가 다수이고, 대부분 피해회복이 이뤄지지 않은 점, 피해자들이 처벌을 바라고 있는 점 등을 고려해 실형을 선고했다”고 양형 이유를 밝혔다.
청와대가 30일 “추미애 법무부 장관은 후임 임명 때까지 마지막 소임을 다하게 될 것”이라고 밝혔다.
한편 수원 삼성은 부산 아이파크 원정 경기에서 0-0으로 비겨 8위(승점 28)를 차지하며 강등권에서 탈피했다.
동물 행동 부문에선 문어가 헤엄치는 모습을 담은 `히치 하이커'가 최고상을 받았다.
현재 방역당국은 교회측으로부터 이달 7~13일 방문자 명단을 제출받아 시·도별 진단검사 대상자를 분류하고 있다.
충남 천안서북경찰서는 특정범죄가중처벌법상 도주치상 혐의로 A(27)씨를 검거했다고 8일 밝혔다.
KB생명보험(대표 허정수)은 가수 하현우(국카스텐)와 손을 잡고 코로나19 장기화로 인해 지친 국민들을 응원하기 위해 진행한 전 국민 극복 송 프로젝트의 결과물 ‘하이어(Higher)’를 유튜브와 마이크로 사이트를 통해 공개했다고 8일 밝혔다.
대전과 세종, 충남에 거주하는 만 19세 이상이면 1순위 청약이 가능하다.
국방부 "일일이 대응할 가치 느끼지 않는다"
최근 일본의 경제 보복에서도 보듯이 경쟁 우위를 위한 노력은 더 이상 개별 기업의 문제가 아니다.
이들이 음성적인 모임을 이어가는 과정에서 ‘코로나19’가 다시 전염될 가능성을 배제할 수 없는 것이다.
당초 군에서는 김씨가 강화군 교동도를 거쳐 북한 해주시로 갔을 가능성이 크다는 얘기가 나왔다.
갤럭시 북 플렉스2와 갤럭시 북 이온2는 기존 노트 PC에서 찾아볼 수 없었던 고급스러운 미스틱 색상으로 마감해 언제 어디서나 돋보이는 디자인을 완성했다고 삼성전자는 설명했다.
총 23년 동안 K리그 통산 548기에 출전해 228골 77도움의 발자취를 남겼다.
올 해 한국에선 17곳이 수상을 하였으며, 정식당, 까사델비노, 뱅가 등이 두 번째로 높은 레벨인 ‘베스트 오브 어워드 엑설런스’를 수상했다.
세입자도 임차기간이 끝나기 1개월 전에 통지해야 한다.
세트장은 충남 논산에 만들었고, 전국을 돌며 사계절 풍경을 스크린에 담았다.
‘CONNECT, BTS’ 서울 전시는 28일 오후 서울 동대문디자인플라자(DDP)에서 프레스 오픈을 시작으로 국내·외 미술계 주요 관계자 100여 명이 참석한 가운데 공식 개막했다.
하지만 확진자 상당수는 이용자 및 종사자 전원 마스크 착용, 시설 내 이용자 간 최소 1~2m 거리 유지 등 방역수칙을 지키지 않은 것으로 나타났고 작성한 출입자 명단을 확인한 결과 36%(5517명 중 1982명)가 연락처를 허위로 기재하는 등 부실하게 작성됐다.
이날 오사카의 우승 소식을 전한 〈뉴욕타임스〉 기사의 제목은 “오사카가 사회 정의를 위한 시위 중에 유에스오픈에서 우승했다”였다.
문화사업에 대한 중앙정부와 지자체의 관심과 지원이 절실하다”고 지적했다.
민주당 의석은 174석으로 과반을 넘겨 사실상 체포동의안 단독 의결 또는 부결이 가능하다.
위축된 소비심리를 활성화하고 다가오는 여름 준비에 나선 소비자들을 위해 네일과 선케어, 클렌징 등 대표 카테고리 상품 뿐 아니라 올해 상반기 인기상품을 총결산해 최대 70% 할인된 가격에 판매한다.
반면 스타일은 내가 사회적으로 어떤 지위와 신분을 갖느냐에 따라 얼마든지 달라질 수 있다.
그를 한양대에서 1년 반 동안 지도했던 정재권(50) 감독은 "187㎝ 큰 키에도 공 다루는 발기술이 뛰어나고 제자리뛰기와 탄력도 좋다"며 "모든 포지션을 다 뛰어본 경험 덕분에 경기 운영 능력이 탁월하다"고 말했다.
서해상에서 유입되는 강한 비구름대의 영향으로 서울·경기와 강원 영서는 오전까지 매우 강한 비가 계속 내리겠으니 저지대와 농경지 침수, 산사태, 축대 붕괴 등비 피해가 없도록 각별히 주의해달라고 기상청은 강조했다.
특히, 북미와 중국에서 경쟁력 있는 중저가 브랜드들의 시장 입지가 크게 확대되고 있는 것으로 나타났다.
문 대통령은 시민들에게 “지난해 열심히 한 만큼 우리는 새해에 행복할 자격이 있다”며 “좀더 나아진 한해를 만들어 나가겠다.
그러나 이들 대부분은 당에 이의 신청도 하지 않은 채 경선 준비에 들어간 것으로 알려졌다.
제발 민주당 의원들 예의를 지켜주기 바란다”고 경고하기도 했습니다.
심한 경우 화장실을 가다가 소변을 싸게 되는 경우도 있다.
한편 글로벌 파이낸셜 엑스포 개막 전날인 28일 오후 2시에는 한국경제TV가 주최하는 2020 글로벌 금융대상 시상식이 서울 여의도 글래드호텔 블룸홀에서 개최된다.
피처폰의 데이터 처리 용량과 스피커 품질이 떨어져, “노래 틀어줘” 같은 동영상·음악 재생은 지원되지 않는다.
뉴욕/AFP연합뉴스 ‘코리안 몬스터’ 류현진(33·토론토 블루제이스)이 시즌 4승 달성에 성공했다.
신종 코로나바이러스 감염증(코로나19) 확진자가 급증했던 시기에 부적절한 술자리를 한 광주지역 모 경찰서장이 직위해제됐다.
이들 정보를 넣고 컴퓨터 프로그램으로 무작위로 숫자를 대입해 핀 번호가 맞춰지면 부정결제의 타깃이 되는 식이다.
지난달 20일 롯데 자이언츠와의 더블헤더 1차전부터 11경기를 내리 이긴 NC는 74승째(3무 42패)를 수확, 선두 독주를 이어갔다.
‘국제기후파업주간’이었던 지난해 9월21일 서울 종로1가 사거리에서 ‘9·21 기후위기 비상행동’ 참가자들이 ‘기후 위기가 다가오면 생존의 위협도 다가온다’는 내용의 퍼포먼스를 하고 있다.
예상치 못한 곳에서 적용할 수 있는 보장 내역을 찾을 수도 있다.
지난달 24일 3명의 감염 사실이 알려진 이후 일주일 만에 확진자가 빠르게 증가한 것이다.
사람들과 왁자지껄 어울릴 때도 외로움을 느끼는 그런 순간 말이다.
정규리그 MVP와 신인상, 베스트 7 역시 5라운드를 기점으로 선정한다.
르완다에서는 1994년 4월6일부터 100일동안 투치족과 온건파 후투족 등 모두 80만명 가량이 숨지는 대학살 사건이 터졌다.
미국은 연소득 9만9000달러(약 1억2000만 원) 미만 국민에게 1인당 최대 1200달러(146만 원)를 3주 내에 지급하기로 했다.
한 50대 돌봄노동자(요양보호사)는 종이에 한 글자 한 글자 꾹꾹 눌러쓰며 말했다.
사지 말고 입양하세요"라는 글과 함께 사진 세 장을 올렸다.
또한, 경찰은 김건모에게 폭행을 당했다고 주장하는 여성 B 씨에 대해 김건모가 명예훼손 혐의로 고소한 건에 대해서도 별도 조사 중이다.
통합당은 한국당으로 당적을 옮긴 최고위원들을 통해 간접적으로 영향력을 행사하고 있지만, 자칫 다른 정당의 후보 추천에 개입하는 것처럼 보일 수 있기 때문이다.
특히 눈길을 끄는 건 ‘커뮤니티 시설’이다.
본토 발생 신규 확진자 수는 52일째 0명을 기록했다.
이게 문명국가에서 있을 수 있냐”며 “신체 검색 사건은 대단한 도전이다.
재산 요건은 대도시의 경우 3억5000만원에서 6억원, 중소도시는 2억원에서 3억5000만원, 농어촌은 1억7000만원에서 3억원 등으로 기존 긴급복지제도보다 완화해 지원한다.
안 판사는 “임신한 동거녀에게 중상을 입힌 사안은 매우 중하다”며 “다만 범행 이후 피해자와 정식으로 결혼을 하고 피해자가 무사히 출산한 점을 고려해 판시했다”고 양형 사유를 밝혔다.
다른 상임위에서도 국민의힘이 무더기로 안건조정 신청을 한 법안들이 의결될 예정이다.
그동안 사립유치원은 사립학교법에 따른 ‘학교’였음에도 학교급식법 적용 대상에서 빠져 있었다.
다만 “A씨가 뇌질환을 앓고 있는 점, 양육 준비가 되지 않은 상태에서 아이를 낳아 극도의 혼란을 겪었을 것으로 보이는 점, 범행을 인정·반성하고 있는 점 등을 고려해 형을 정했다”고 양형 이유를 설명했다.
지난해 전주를 찾은 외국인 방문객은 18만명으로 집계됐다.
그러나 2차 확산이 시작되면 우리에게도 위협적이다”고 말했다.
강원지방기상청은 27일 오후 10시30분을 기해 철원과 화천에 발효 중인 호우특보를 해제했다.
그래도 ‘국대축구’에 목말랐던 팬들의 갈증을 어느 정도 달래줄 수 있는 반가운 이벤트라 기대의 시선이 꽤 많다.
또 "재산공개 대상자라 연말에 전국 모든 금융기관의 잔액이 자동으로 다 조회가 되는데 차명 의혹은 전혀 있을 수 없다"고 했다.
결과적으로 더 정확하고 빠른 설계로 고객에게 가입조건 및 심사 결과를 신속하게 안내할 수 있게 됐다.
‘중통 보도’의 겉으로 드러난 표적은 ‘보수세력’이지만 사실상 문재인 정부한테 ‘일을 키우지 말자’고 당부·압박한 셈이다.
카카오는 지난해 12월 사업 제휴 목적으로 한진칼 지분 1% 가량을 취득한 뒤 올해 초에도 1% 가량을 추가로 매입하면서 조 회장 우호 지분으로 분류된 바 있다.
최근에 저지른 범죄는 지난해 한여름 런던의 ‘홀본 다이닝 룸’(Holborn Dining Room)이라는 유명한 레스토랑에서 한 일이다.
영상에 올라오는 댓글들을 보았을 때 잘못에 대한 인정보다 내비를 봐야한다는 이유로, 차가 없다는 이유로 핸드폰을 들고 운전한 사실을 정당화하려고 했던 행동에 대해 정말 죄송하게 생각한다"고 했다.
동해시는 30일 오후 1시부터 ‘동해몰’이 아니라 ‘동해시수협쇼핑몰(http://dhsuhyup.
"두 정책 모두 당장 폐기해야 한다.
파라 의원은 지난달까지 야당 소속이었지만 최근 뇌물 수수 혐의로 당에서 제명된 인물이다.
기상청은 비 또는 눈 오는 지역에선 도로가 미끄럽고 가시거리가 짧기 때문에 교통안전에 각별히 유의해야 한다고 당부했다.
이 관계자는 '이번 인사가 검찰 수사에 대한 문책성 인사냐'라는 질문엔 "수사는 수사 결과로 말해지는 것이고 인사도 인사 결과 자체로 해석될 수 있다"면서 "인사에 대해 더 말을 보탤 필요성을 못느낀다"고 했다.
하지만 천안시는 고분양가 책정으로 인한 시민들의 경제적 부담과 천안 집값 상승을 제어하기 위해 토지비,건축비 등을 중심으로 분양가격이 적정하게 산정되었는지 천안시 분양가심사위원회 자문을 받아 분양가격을 권고할 계획이다.
교수님들이 어떤 일이 있어도 실습을 하게 해주려고 되게 노력하시죠.
삼성 감시자로 오랜 활동을 해온 경제개혁연대를 이끌고 있는 김우찬 고려대 교수(경영학)는 “이 부회장의 사과 내용에 따라 준감위의 공과도 판단할 수 있을 것 같다”고 밝혔다.
화상회의 앱으로 실시간 강의를 진행하거나 사전에 녹화해둔 강의 동영상을 올려놓는 경우가 대부분이었는데, 교수자와 학습자 또는 학습자 사이에 꼭 필요한 상호작용은 거의 기대하기 어려웠다는 것이다.
이후 2016년에는 나이미 전 장관의 뒤를 이은 칼리드 알 팔리히 장관과 러시아의 노박 장관과 일종의 ‘브로맨스’가 생겨나기도 했지만, 긴장감은 여전했다.
선수마다 장단점이 있고 좋아하는 행동이 있으니까 그런 부분을 연구하는 게 도움이 많이 됐죠”
하지만 검찰은 담합종료일을 미국 경쟁당국이 해당 사건의 조사를 시작한 2010년 2월로, 공소시효는 2015년 2월로 달리 판단했다.
인력 업체들도 '내국인 구인난'을 겪는 중이다.
이 회장은 구금 집행 처분에 불복해 준항고했지만 5월 서울고법에서 기각된 바 있다.
소음으로 인한 생활불편을 나 몰라라 해선 안 되겠지만, 아주대 갈등에 동네 이기주의가 또 하나의 원인으로 작동한 듯 보여 씁쓸하다.
그래서 이것도 결국은 검찰이 엄정하게 빨리 수사를 해 가지고 결론을 빨리 내놓기를 바란다”고 했다.
보안에 취약한 근무 환경을 약점으로 하는 피싱과 악성코드 감염이 이슈가 되면서다.
이 의원이 계약한 사무실은 2017년 문재인 대선후보 캠프가 있던 여의도 대산빌딩 7층에 위치해있다.
다만 회사 규모라든지 성장 정도, 미래 가치를 보면 상당히 부족한 게 많다.
해군 고속정이 해상에서 사격훈련을 하던 도중 수류탄이 폭발하는 바람에 장병 7명이 중경상을 입는 사고가 발생했다.
신종 코로나바이러스감염증(코로나19) 확산이 지속되고 있는 가운데 보다 건강하고 지속가능한 라이프에 집중한다는 방침이다.
그것은 지금 같은 국가 비상사태에서 우리 경제의 회복을 방해하고 수 백만명의 국민을 실직자로 만들 것이다”라고 밝혔다.
그리고 민주주의에서 이는 오직 우리의 요구에 호응하는 정부 당국자를 선출할 때 이뤄진다”라고 했다.
나중에 나이 들어서 마지막 무대도 이곳이었으면 했는데, 없어진다고 하니 울컥했다”고 당시를 떠올렸다.
논란이 일자 김 후보 선거캠프는 페이스북에 입장문을 올려 “캠프의 공식적인 의견이 아님을 말씀드린다”고 알렸다.
정 총리는 이날 오후 2시 30분쯤 국방어학원을 찾아 '우한 교민'을 위한 임시 생활 시설 운영 실태 등에 대해 행정안전부 재난안전관리 본부장으로부터 보고받았다.
이에 진정한 평화 연구를 위해서는 인접 학문과의 학제 간 연구가 반드시 필요하다는 것도 깨닫게 되었다.
그러다 30대가 되고 군대에 다녀오고 나서는 중성적인 내 이미지가 무기라는 생각이 들었다.
또 영국은 158명, 스페인은 151명인 것으로 각각 집계됐다.
시민단체들도 세금 낭비와 타종목과의 형평성 논란을 제기하며 공익감사 청구와 함께 사업취소를 요구했지만, 공사를 막지는 못했다.
이에 김 군수는 “여론조사는 믿을 수 없고 투표를 하려면 이유를 적시하고 단독·공동후보지 모두 다시 해야한다”고 했다.
인텔은 현재 미국 적십자사와 함께 재난에 대비하는 미씽 맵(Missing Maps) 프로젝트를 진행하고 있다.
교육부 관계자는 “서울 14개 학교, 인천 1개 학교, 경기 1개 학교, 경북 1개 학교가 이날 추가로 등교수업 날짜를 조정했다”고 밝혔다.
기마 자세를 제대로 해야지"라고 다그쳤다.
상가 바로 옆에 이마트가 위치하고 있어 지역내 최고의 유동인구량이 발생하고 있고 역북지구 중심 상업지구의 대로변에 위치하고 있어 마지막 남은 대로변상가로서 관심을 끌고 있다.
한국은행이 9일 발표한 ‘2020년 11월중 금융시장 동향’에 따르면, 정책모기지론을 포함한 이달 말 은행 가계대출 잔액은 982조1000억 원이다.
이들은 정규직 전환 당시 용역업체에서 일했던 경력을 인정받지 못했다.
특히 미국에서도 전체 50개 주(州) 가운데 32개 주에서 우한 코로나 확진자가 나오는 등 급속히 확산하고 있다.
문 대통령 또 “민주주의가 당연하다고 느낄 때일수록 우리는 민주주의에 대해 더 많이 질문해야 한다.
또 경찰은 범행 현장에서 탄피 9개를 회수했다고 덧붙였다.
대학생 크라우드 펀딩 연합 동아리 ‘위시트리(Wishtree)’가 2일부터 건선 환자 심리상담을 후원하고자 후원형 펀딩을 시작했다.
비정규직의 경우 한시적 근로자는 17만7000명 줄어든 반면 시간제와 비전형 근로자는 각각 9만7000명, 2만8000명 증가한 것으로 나타났다.
앞서 한지민은 전날인 5일 경기도 고양시 대화동 킨텍스에서 열린 '제56회 백상예술대상'시상식에서 영화부문 최우수연기상 시상자로 무대에 올랐다.
서울대 2023학년도 입학전형을 분석, 예상해본다.
추미애 법무부 장관이 16일 오후 서울 종로구 정부서울청사에서 열린 권력기관 개혁 관련 언론 브리핑에서 발표하기 앞서 인사를 하고 있다.
이번 발효 커피 개발 성공의 핵심이 된 토종 효모(SPC SNU 70-1)와 토종 유산균(SPC SNU 70-2~4)은 SPC그룹 연구진들이 13년간 연구 끝에 우리 전통식품에서 찾아낸 특허 미생물 자원이다.
헤이르티어는 아마 렘브란트의 속내가 무엇인지 불안했을 것이다.
베트남 후에 국립의대 안 푸엉(Anh Phuong) 교수는 “한국교육부 국제협력선도대학 사업(가천대학교 주관)을 통해 확보한 첨단 간호 교육 환경과 유러닝 기술 활용 경험을 바탕으로 UBL클라우드를 블랜디드 교육에 접목, 긍정적 효과가 기대된다”고 밝혔다.
검찰이 정권의 사유물이 되고, 검찰이 국민의 신뢰를 받지 못하면, 정권의 미래도 없을 것”이라고 예고했다.
민의의 탈을 쓴 기득권의 덫에 사로잡혀 국가적으로 불가피한 변화와 개혁을 하나도 이루지 못하는 국회를 또 만든다면 우리나라는 이제 희망이 없다.
아와야 명예교수의 제자인 유지아 원광대 교수는 “스승님은 생전에 자신의 자료가 일본에 국한하지 말고 동북아를 연구하는 학자들에게 널리 공개돼 활용해야 한다는 뜻을 밝혀왔고, 그의 유지를 존중한 유족이 제자인 저를 통해 원광대 한중관계연구원 동북아다이멘션연구단에 기증하게 됐다”고 설명했다.
미국 메릴랜드에 이어 콜로라도주까지 한국산 신종 코로나바이러스 감염증(코로나19) 검사장비 구매 대열에 합류했다.
이번 거래로 에스케이그룹은 단숨에 재계 서열 2위 자리 문턱까지 다다른 상태다.
주가조작 실무를 담당한 혐의를 받는 김모(46)씨와 윤모(52)씨는 각각 징역 2년과 징역 3년을 선고한 원심이 확정됐다.
우리카드는 바이러스 피해 영세가맹점을 위한 특별 금융지원도 진행하고 있다.
또 파월 의장은 "전국적으로 사람들이 마스크를 착용하고 거리 두기를 유지하면 어마어마한 경제적 이득을 얻을 수 있을 것"이라며 코로나19 억제를 위한 보건·사회적 조치가 경제 개선으로 이어질 수 있다고 강조했다.
증가폭이 줄긴 했지만 정부의 소득주도성장 기조 아래 명목임금이 증가하면서 근로소득세가 크게 늘어났기 때문으로 분석됐다.
그러나 230조 비판자들은 인터넷기업이 그동안 고속 성장을 누린 것에 비해 자율 규제에 너무 게을렀다고 지적한다.
정치권에서는 추석, 설날 등을 민심이 결정되는 시기로 중요하게 여긴다.
최근까지 양자 대결 지지율을 조사한 리서치앤리서치·리얼미터·알앤써치·엠브레인퍼블릭·입소스·코리아리서치인터내셔널·코리아정보리서치중부본부·한국리서치 등 8개사 발표 결과를 바탕으로 연령별 예상 득표율 추세를 모아보니, 30대와 40대 응답자층에선 고민정 후보의 예상 득표율이 줄곧 50%를 넘어섰다.
거리 곳곳에서 만난 이들이 최소한의 인간적 대우도 받지 못하며 사는 현실을 바꾸고픈 생각까지 들었다.
응모에 참여하려면, 베트맨에서 투표권 구매 혹은 건전화 프로그램에 참여해 벳볼을 적립 후, 보유 개수에 따라 원하는 경품을 선택하면 된다.
정부가 중국 위험지역으로부터 입국을 제한하기로 했지만 이미 중국 전역으로 신종 코로나바이러스 감염증(이하 신종 코로나)이 확산된 상황에서 ‘중국발 입국 전면 봉쇄’가 필요하다는 주장에 힘이 실리며 딜레마에 빠졌다.
덧붙여 “한국에서 첫 승을 하게 돼 기쁘다.
실물경제에 돈이 안 들어가 제대로 된 일자리가 만들어지지 않았다.
확진 환자 11명이 중국 후베이(湖北)성 우한 입국자다.
마지막 8라운드에서도 타이슨의 펀치는 쉬지 않았다.
이어 송승헌은 "서지혜 씨가 저희 작품에 역할이 된다고 들었을 때 되게 새로웠다.
지난해 9월에는 첼시와 5년짜리 계약을 체결했다.
문 대통령은 오는 6월 서울에서 개최되는 제19차 국제반부패회의를 거론하며 “이 역시 한국 사회를 더 투명하고 깨끗한 사회로 만들고, 또 그것을 통해서 국제사회에 기여하고자 하는 한국 정부의 노력”이라며 “성공적인 개최를 위해 많은 협력을 당부드린다”고 했다.
정부는 NKDB 조사 중단 건이 공론화되고 나서야 뒤늦게 ‘공개용’ 북한인권보고서를 내겠다고 밝혔다.
평화를 통해 우리가 가고자 하는 길은 궁극적으로 평화경제입니다.
이들 3명은 지난 29일 7시 25분쯤 경기 광주시 곤지암읍에 위치한 한 제조업체 기숙사에서 베트남 국적 남성 A씨(29)를 검거했다.
앞서 지난 6일 검찰은 마스크 제조 및 유통업체 10여곳에 대한 압수수색을 진행했다.
이중 ‘2PM’이 아닌 솔로 준케이의 음악을 처음 듣는 이에게 추천해주고 싶은 수록곡으로는 ‘미스.
문재인 대통령의 IQ(지능지수)는 모르지만 EQ(감정지수)는 높은 게 분명하다.
나현 9단과 박진솔 9단의 대결로 9일 8강전 첫 경기가 시작된다.
강화군은 순무김치 군납 지정을 위해 유천호 군수가 지난해 3월 군·민간 전문가 및 평가단 등 500여 명이 모인 국방부 설명회에 직접 참석해 강화순무김치를 홍보하는 세일즈 행정을 펼치기도 했다.
일단 서울시장 보궐선거 지원에 나서는 의원들은 88명이 될 것으로 보인다.
'중국인 입국 금지 검토' 발언 해명도 논란⋯ "검토 발언 전날 이미 추가 입국 금지 안하기로 결정"
이날 플로이드를 추모하고 인종차별에 항의하기 위해 모인 1만여명의 시민들은 콜스턴의 이름을 딴 거리에 있는 콜스턴 동상에 밧줄을 걸고 끌어내린 뒤 강물 속으로 던졌다.
복 전 비서관은 17대 의원과 충남 아산시장을 지냈다.
두 사람 토론은 메르스 사망자 숫자가 어느 쪽이 맞는지 확인 작업을 하지 못한 상태에서 다음 화제로 넘어갔다.
더 나아가 일본 주간지 슈칸겐다이(週刊現代)는 김 위원장이 스텐트 시술을 받았지만 식물인간 상태에 빠졌다고 보도했다.
구글과 애플은 10일(현지 시각) 공동 성명서를 발표하고 “공중 보건 전문가들은 접촉 추적을 확산 억제에 도움이 되는 중요한 도구로 보고있다”며 “사전동의(opt-in·옵트인) 방식의 추적 기술을 공동 개발하기 위한 작업을 진행 중”이라고 밝혔다.
이찬원과 영탁은 18일 오후 방송된 MBC '쇼!
때문에 화장실 칸 전체를 막는 안전 칸막이를 요구하는 목소리도 나오고 있습니다.
이 시스템은 실외기실 천장에 설치된 환기장치에 H13 등급 헤파필터를 설치해 공기청정 기능을 결합시켰다.
텍사스는 선발 콜비 알라드와 불펜진이 줄줄이 무실점 투구를 선보인 가운데 조이 갈로가 6회말 중월 투런포를 작렬하면서 승리를 챙겼다.
여전히 약한 모습을 그대로 드러내는 것, 인정하는 것에 대해 싸워가고 있다.
SK텔레콤 모델들이 27일 서울 마포구 ‘T팩토리(T Factory)’에서 5세대(5G) 실감 서비스를 사전 체험하고 있다.
관악구는 이밖에도 다양한 여성 대상 범죄 예방 사업을 펼치고 있다.
직원 수가 약 2만1000명인 대한항공은 외국인 조종사를 대상으로 무급 휴직 신청을 받고 있지만 일반 직원은 대상이 아니라 조사에서 제외했다.
지난달부터 본격화한 경제 정상화 여파로 2차 유행이 나타나고 있다는 분석이 제기된다.
어떤 경기도 소홀히 준비할 수 없다."
앞으로 정치 비평을 그만 하려 한다”고 했다.
국내에서도 민간 전문가 사이에 논의가 진행되다 지난 총선을 계기로 여당의 총선 공약으로까지 떠올랐다.
이번 결정으로 신 총장은 32년간의 총장직에 이어 36년간 총장직 수행이라는 기록을 써나가게 된다.
한편, 썸에이지는 오는 11월 내에 순차적으로 소프트 론칭 국가를 늘려갈 계획으로, 호주와 싱가포르 지역의 게이머 의견을 적극 수렴하여 완성도를 끌어올린다는 계획이다.
두 사람은 의료보험 개혁 문제로 맞서다가 서로를 거짓말쟁이라고 비난하기도 했다.
이슬람권에선 부모 허락 없이 자유 연애하면 목숨이 위태로워져도 연애를 한다.
트럼프 대통령이 일본에 연 80억 달러, 한국에 50억 달러의 방위비를 받는 것을 강조했으며 북한의 최근 미사일 발사를 언급하며 “지금 (한일에) 돈을 요구하기 좋은 때”라고 말했다는 것.
성 중립적으로 ‘보이는’ 매끈한 제도 속에서 차별을 느낄 때 읽으면 흐릿하던 차별의 실체가 마치 새로 맞춘 안경을 쓴 것처럼 한결 또렷하게 다가올 것이다.
조사는 무선전화와 유선전화를 활용한 전화 면접 방식으로 진행됐다.
대학들이 나름대로의 중국인 대학생 대책 마련에 난리인 탓이다.
롯데제과 관계자는 “흰 소의 해를 맞아 말랑이 캐릭터를 활용한 다양한 마케팅 활동을 전개할 것”이라고 말했다.
그 면에서 '스승의 그림자도 밟지 않는다'던 옛말에는 학습의 적정 거리에 대한 비유적 의미가 숨어 있을 것만 같다.
현 전 수석의 경우 국가정보원에서 특수활동비를 수수한 혐의 등을 합쳐 2심에서 징역 2년 10개월을 선고받았다.
실제로 민주당 내부에서도 ‘윤 총장이 자초한 일’이라는 반응이 많다.
청와대 핵심 관계자는 이날 오후 춘추관에서 기자들과 만나 “광복회장 기념사는 광복회장으로서의 입장과 생각을 밝힌 것”이라며 이렇게 답했다.
두산 유니폼을 입어보기도 전에 경찰 야구단에서 병역을 해결한 이흥련은 2018년 후반기 제대 후 본격적으로 두산 선수로 뛰기 시작했다.
일본 정부는 코로나19 확산에 대응해 지난달 7일 도쿄도와 오사카부 등 7개 지자체에 대해 긴급사태 선언을 발령했으며 16일 이를 전국으로 확대했다.
특히 지금의 대법원에 해당하는 우리나라 최초의 근대적 재판소인 법무아문권설재판소 판결문 중에는 1895년 3월 29일 전봉준의 형량을 결정한 최종 판결선고서가 있다.
김수미는 물 양을 조절해 두 가지 스프를 동시에 넣는 조리법을 이용했다.
특히 이번 과정은 신종 코로나바이러스 감염증(코로나19)으로 새롭게 등장한 ‘온택트(Ontact) 시대’에 발맞춰 온라인 플랫폼을 활용한 실시간 쌍방향 교육 및 토론으로 설계했습니다.
그러다 보면 뇌에서 살고 싶어서 죽음을 생각하는 오류가 생긴다.
정세균 국무총리가 휴일인 21일 정부서울청사에서 국무위원 전원이 참석해 열린 코로나19 비상국무위원 워크숍을 주재하며 발언하고 있다.
그들 중에는 도시 탈출을 포기하고 봉사대에 합류하는 외지에서 온 기자 랑베르도 있다.
한 낮엔 다소 덥게 느껴지겠습니다.
보훈처는 안장식 직후엔 이와 같은 사항을 올리지 않았다가 일각의 지적이 있자 뒤늦게 이와 같은 정보를 올린 것으로 알려졌다.
허 감독은 “상승기류를 타고 있지만, 선수들을 고르게 활용하고 싶다”며 “언젠가 분위기가 꺾일 수 있으니 그에 맞게 효율적인 체력 관리가 필요하다.
우한코로나는 분명 무서운 일(scary stuff)이다."
㈜건우의 경우 이천 사고에 앞서 같은달 13일에도 다른 현장에서 1명의 사망자가 나와 올해 상반기에만 모두 39명의 노동자가 숨졌다.
싫으면 싫다고 얘기하고, 할 말을 하는 게 오히려 서로를 더 이해하는 계기가 되기도 했다”고 똑 부러지게 말했다.
한편 지난 16일 기준으로 경기도 재난소득 신청자는 512만5191명이며 신청액은 8153억원인 것으로 집계됐다.
민주노총 공공연대노조 광주지부는 18일 광주광역시 광산구 광주육아종합지원센터(센터) 앞에서 기자회견을 열어 “1년 마다 되풀이되는 광주육아종합지원센터 대체교사 해고를 중단하라”고 촉구했다.
또 “공수처도 이미 대통령의 노후보장보험으로 전락한 지 오래다.
아울러 침방울(비말)을 차단해 감염 예방 효과가 있고, 여름철에도 편하게 사용할 수 있는 '비말 차단용 마스크' 유형을 새로 만들어 허가 및 생산 과정을 적극적으로 지원할 계획이다.
법학교수회 “尹 직무정지, ‘살아 있는 권력 수사’ 방해한 처사”
류 의원은 추가 질의에서 “아까 ‘어이’라고 하신 황당 실언에 저도 ‘어이?’
김종인 국민의힘 비상대책위원장은 3일 “코로나19 사태가 지속하는 한 우리 경제성장이 어떻게 이뤄질 것이라는 예측은 불가능한 상황”이라고 밝혔다.
이어 "350회 방청에 당첨되신 분들은 추후 관객 참여 녹화가 재개될 때, 우선순위로 방청권을 배부해드릴 예정"이라고 덧붙였다.
‘괜찮은 정신병원’에 대한 비화도 공개했다.
버려지던 옛 인쇄기와 활자 조판 등을 전국을 다니며 하나둘 모았다.
이번 박람회에서 수소전기 대형트럭 엑시언트를 중국 시장에 처음 공개했다.
국방부가 21일 김정은 북한 국무위원장이 위독하다는 설과 관련, 즉답을 피하면서도 현재 북한 상황을 예의주시하고 있다고 밝혔다.
김 감독은 “(김)강률이는 이번 주 내로 올릴 생각”이라며 “괜찮다면 주말쯤 올라올 것으로 본다.
존은 이듬해를 통째로 날렸지만 1976년 드디어 온전한 왼팔로 마운드에 돌아왔다.
지난 23일 창당한 뒤 나흘밖에 안 됐지만 안철수계 현역 의원들의 미래통합당행(行)이 이어지고, 측근들의 이탈도 가속화하고 있다.
이는 헌법상 요구되는 검찰 수사의 객관성과 공정성의 요청 및 이를 위한 전제로서의 검찰의 독립성과 정치적 중립성을 무시하는 것이고, 검찰을 정치권력에 예속시키려는 것으로 볼 수밖에 없다.
PSG가 음바페를 잡기 위해 혈안이 되어 있는 것은 충분히 이해된다.
“예전엔 아버지 잘 만난 재벌 2세쯤으로 생각했는데 지금은 글로벌 기업을 만든 총수의 안목이 눈에 들어왔다.”
기존 유력한 백신 후보들이 내년초 출시를 예상하고 있어 임상에 성공한다면 코로나19 백신으로선 첫 제품이 될 가능성이 있다.
당시 해당 지역은 50여 시간 연속으로 눈이 내렸고, 쌓인 눈이 압력과 무게에 밀려 무너지면서 눈사태가 나타난 것으로 추정되고 있다.
또 광명시의 한 스포츠 교실과 관련해선 지난 6일 첫 확진자가 나온 이후 9명이추가로 양성 판정을 받았다.
이번 비전 선포식은 로레알의 새 비전을 보다 상세하게 설명함으로서 고객 및 협력사와 함께 비전을 실현하기 위한 첫걸음이 됐다는 게 회사 측 설명이다.
중앙방역대책본부에 따르면 이날 0시 기준 국내 코로나19 신규 확진자는 1092명이다.
피해자 할머니들이 더 좋은 세상에서 나비로 다시 태어나 일본 정부의 사죄받는 모습을 의미하는 것.
노 후보자는 추미애 법무부 장관이 청와대의 울산시장 선거 개입 사건 공소장을 비공개한 것에 대해 "영국·미국의 경우 원칙적으로 공개하는 입장인 반면 독일의 경우 원칙적으로 비공개 입장인 것으로 안다"며 "이 사건과 관련해 법무장관이 검찰에 고발된 것으로 알기에 더 이상 구체적인 견해를 밝히는 것은 적절치 않다"고 말했다.
“기억해줘~~ 널 사랑한~~~”으로 시작하는 파워풀한 보컬이 필요한 노래다.
박진주 교수는 “살인진드기 바이러스로 불리는 중증열성혈소판감소증후군(SFTS) 바이러스의 고감도 분석법 개발 경험을 살려 코로나19 항원의 혈청학적 진단에 필요한 기술을 확보하겠다”고 밝혔다.
KIA 타이거즈와 KT 위즈는 10일 수원KT위즈파크에서 시즌 5번째 맞대결을 벌였다.
삼다수 및 감귤가공 공장은 파업 사태를 맞은 지난해 12월 27일 이후 18일 만인 14일부터 재가동된다.
그는 오후 예배까지 참석한 뒤 저녁에는 가족과 함께 종로구 일대 음식점에서 저녁식사 후 귀가했다.
이번 조치는 5월 6일까지 지속될 것이고 이후 별도의 지침이 내려질 것이라고 주한미군은 설명했다.
전국 아파트 중에서 종합부동산세 대상이 되는 공시가격 9억원 이상은 4.8%에 불과하다.
박 의원은 그동안 대안신당·평화당 등이 모두 모이는 중도실용 제3신당을 창당해야 한다고 주장해왔다.
지역 주민들은 마스크를 비롯해 함께 떠내려 온 플라스틱 잔해물들을 치워야 했다.
보이는 부분들은 더 자세히 들여다봤고, 보이지 않던 부분들은 새롭게 발견했다.
‘오, 마이클, 당신처럼 매력이 철철 넘치고 중요한 사람한테 이런 일은 매일, 못해도 일주일에 한 번꼴로는 일어나는 것 아니에요?’
아이들의 소중한 순수세계를 세상에 꺼내어 기성세대들의 삶으로 이어주는 역할을 한 기업들이 있었는데, 내가 아트콜라보 사업을 하면서 만났던 ‘꿈담’이 그중 하나였다.
반면 수도권 중 유일하게 오피스텔 매매가격이 상승세를 기록한 경기(0.06%)의 경우, 추가적인 공급이 없는 상태에서 지속적인 주택가격 상승에 따른 이주 수요 증가로 올랐다.
과도한 경상수지 적자 누적, 대외의존도 심화와 고물가 등으로 개도국 화폐 가운데 가장 환율 불안정성이 높은 통화가 터키 리라화다.
신격호 롯데그룹 명예회장이 1995년 8월 설계사 직원들과 롯데월드타워 설계회의를 하고 있다.
“도망가지 못하게 강간부터 한다더 엄마가 읽던 여성잡지에는 인신매매 납치를 당했다가 천신만고 끝에 다시 집으로 돌아왔지만 남편이 받아들이지 못해 결국 이혼을 하고 다시 술집을 나가게 된 여성의 수기 같은 것이 실려 있곤 했다.
워크베이 수는 1200개가 넘어 수입차 단일 브랜드로는 최대 규모 네트워크와 인프라를 보유하고 있다.
간장치킨의 맛을 극대화할 수 있는 소스 도포 방법을 놓고 본사와 가맹점주의 신경전이 소송으로 비화됐다.
이에 대해 최 겸임교수는 "연구실적 인정과는 무관한 책자에 원고를 기고했던 것뿐으로, 해당 인용 출처를 표기하지 못해 오해의 소지가 있었다"면서 "학자적 양심으로 저의 착오에 대한 책임을 인정하고 제출 철회와 게재 취소를 요청했으며, 투고 자격 정지 조치까지 수용했다"고 했다.
워터 해저드에 빠지며 더블보기가 나왔다”고 진한 아쉬움을 나타냈다.
앞서 CDC는 이달 26일까지 미국 내 누적 사망자가 21만1000명에 달할 것으로 예상했었다.
크루즈선 승선 사망자 13명을 더하면 1520명이 지금까지 목숨을 잃었다.
안철수 “우한 폐렴 대응 아쉬워…국민 못지키는 국가 존재 이유 없어”
박찬욱 감독의 ‘아가씨’가 영국아카데미상(BAFTA)에서 수상했고, 지난해 이창동 감독의 ‘버닝’이 아카데미 외국어영화상 쇼트 리스트에 올랐다.
미국 언론 디 애슬레틱의 샴스 카라니아 기자는 20일(한국시간) 자신의 SNS를 통해 “LA 레이커스 소속 선수 2명이 코로나19 양성 반응을 보였다”고 밝혔다.
이에 서울 거주자들의 경기도 아파트 매입 건수는 지난해 1분기 3142건에서 올해 1분기 1만1637건으로 3배 넘게 증가했다.
대형트롤업계는 최근 들어 정부의 단속에 강력히 항의하면서도 대책 마련을 요구하는 목소리도 꾸준히 내놨다.
김 원내대표가 건넨 짧은 위로에 주 원내대표는 고개 숙이며 감사 인사를 전했다.
딸 때문에 살 이유가 생긴 거죠.”
미국 화이자와 독일 바이오엔테크는 지난 9일(현지시간) 자사 코로나19 백신 개발품이 감염예방에 90% 효과가 있을 것이라고 발표했다.
특히 다주택 보유 상위 5명의 주택 수는 34채로 1인당 평균 7채씩을 보유하고 있으며, 다주택자 1위에 이름을 올린 백군기 용인시장은 14채를 보유하고 있는 것으로 조사됐다.
신한은행도 지난 23일부터 관리대책반을 가동하며 전 직원 마스크 착용을 원칙으로 삼고, 영업점에 코로나바이러스 감염증 예방수칙 알림판을 설치했다.
최재형 감사원장이 15일 국회에서 열린 국회 법제사법위원회 국정감사에서 여야 의원들의 ‘아전인수’격 질문에 소신을 굽히지 않은 대답을 이어갔다.
짧지만 밀도 높은 역동적인 놀이를 통해서 아이는 아빠와의 행복한 유대감을 쌓을 수 있지요.
빠르게 아이템을 획득해 윗단계로 가려는 이들도 있지만, 느긋하게 솔로 플레이로 파밍의 재미를 느끼시는 분들도 상당히 많죠.
롯데 데이터 협의체는 각 계열사의 데이터를 통합 활용하는 조직으로 협의체의 출범 이후 관련 직무의 수시 채용을 진행한 계열사는 롯데면세점이 처음이다.
거의 매년 육성 신년사를 발표했던 김일성 국가주석도 1987년에는 이전해 12월 30일 최고인민회의 제8기 제1차 회의 시정연설로 대체한 바 있다.
시는 미군 측에 사실 확인을 요청했으며, 27일 코로나19와는 무관하다는 답변을 통보 받았다고 설명했다.
이번 조치에 따라 뉴욕증권거래소와 나스닥 증시에 상장된 중국 기업은 2022년까지 회계 감사를 받거나 상장 폐지를 감수해야 한다.
암앤해머 베이킹소다를 원료로 사용하며 물 10리터당 5.4㎖만 사용하는 저용량 사용 세제다.
일행 여성은 학교 동창인 A씨에게 '지금 너 합의를 도와줄 수 있는 건 쥐뿔 없는 내가 아니야.
지금 몇몇 분들이 눈물을 보이셨는데 고문당한걸 가지고 눈물을 흘려서는 안 된다고 생각한다.
ㄱ양은 27일 새벽 4시께 인천공항으로 입국해 혼자 지하철을 타고 김포공항으로 가서, 아침 8시 김포발 제주행 대한항공을 이용해 고향인 제주도에 들어왔다.
기상청은 지난 2010년 녹색성장위원회와 공동으로 첫 이상기후 보고서를 발간한 뒤 이후 해마다 국무조정실과 함께 같은 제목의 보고서를 발간 중이다.
지난 시즌 로저스 센터의 '파크 팩터'는 1.03으로 다저 스타디움(0.9)보다 높았다.
앞서 삼성전자는 지난해 4월 연구개발과 생산시설을 확충하는데 총 133조원을 투자해 오는 2030년까지 시스템 반도체 1위를 달성하겠다는 목표를 밝힌 바 있다.
도널드 트럼프 미국 대통령이 19일 애리조나 투손 국제공항에서 대선 선거유세 집회를 갖고 지지층 앞에서 춤을 추고 있다.
기존 품질검사로 찾아내지 못했던 잠재적 오류데이터를 탐지할 수 있는 기술을 개발한 것으로 인공지능 기반 기술 적용을 통해 오류탐지 자동화 및 상시 모니터링을 추진한 결과 오류탐지 개선율 70%(기존 0.12% → 개선 0.21%)의 높은 성과를 이뤄냈다는 것.
이너뷰티는 진피를 건강하게 관리하는 게 중요하다.
같은 시간 국회에서 다시 열린 공수처장 후보 추천위원회 4차 회의는 소득 없이 끝났다.
하지만, 20일 서울 마장동에서 만난 축산부산물업중앙회 양승용 회장은 “방송에 여러 차례 소개된 것과 달리 우리 단체가 공식적으로 감사패를 만들어 전달하거나 상품권을 건넨 사실이 없다”고 말했다.
이것이 현대 대의민주주의 위기의 본질 가운데 하나다.
멜라니아 여사는 지난 10월 초 트럼프 대통령과 함께 코로나19 확진 판정을 받은 바 있다.
지금은 의료진이 환자의 코나 입에 면봉을 넣고 검체를 채취하는데 이 과정에 바이러스에 노출될 위험이 크다.
부동산 전문가들은 “주거비 부담을 겪고 있는 이들이라면, ‘민간임대 아파트’를 눈 여겨 볼만하다”며 “최근에는 실거주 중심으로 주택시장이 재편되고 실속을 중시하는 분위기에 따라, 부담을 최소할 수 있는 임대 아파트의 수요는 갈수록 늘어날 것”이라고 말했다.
통일을 위해서는 소통과 조화, 그리고 상호이해가 반드시 수반되어야 하는데 언어가 같다는 것은 통일의 초석이자 자산이다.
스페인 정부는 15일간 국가비상사태를 실시한 이후 의회 동의를 거쳐 기간을 연장할 수 있다.
당초 마스크 대란 때 구매자들이 몰렸던 것처럼 신청 웹페이지에 과부하가 걸릴거란 우려가 있었지만 큰 문제없이 접수가 진행된 것으로 전해졌다.
번뇌의 대부분은 이런 욕망에서 온다.
박 전 대통령은 앞서 2018년에 새누리당 공천 불법 개입 혐의로 징역 2년형도 확정돼 이번 선고로 모두 22년의 형량을 선고받게 됐다.
서울시가 운영하는 TBS TV의 시사 교양 프로그램 '뉴스공장 외전-더 룸'을 진행하는 박 아나운서는 지난 14일 '청정구역 팟캐스트'에 출연해 "(피해자가) 4년 동안 도대체 뭘 하다가 이제 와서 갑자기 이런 식으로 김재련 변호사와 함께 나서게 된 건지 궁금하다"고 말해 ‘2차 가해’ 논란을 빚었다.
환경부와 한국환경산업기술원은 호텔과 소비자가 함께 참여해 환경 보호를 실천할 수 있는 다양한 소비자 참여형 이벤트를 마련해 운영하고 있다.
착공 이후에도 현장소장을 임원급으로 조기 발령하겠다는 계획이다.
나주는 안전성·확장성·편의성·균형성을 고루 갖춘 만큼 당연한 결정”이라고 반겼다.
앞서 도널드 트럼프 미 대통령은 대선 패배 직후인 9일 마크 에스퍼 국방장관을 전격 경질한 뒤 밀러 대테러센터장을 장관 대행에 임명한 바 있다.
닛케이는 “기금 참가국은 각국 인구의 최대 20%에 해당하는 코로나19 백신을 공급받게 된다”며 “미국·중국은 현재 기금 참여 의사를 밝히지 않은 상태”라고 전했다.
전국 곳곳에 집단감염이 산재한 상태가 이어지면, 감염 확산도 못 잡고 경제 피해도 커지는 최악의 상황이 나타날까 우려된다.
이달부터 학생들까지 등교를 시작하면서 사실상 종식 단계가 아니냐는 말이 나오고 있다.
그러면서 “가뜩이나 미국의 핵무기들을 잔뜩 끌어들여 극동 최대의 화약고로 악명높은 남조선이 핵동력 잠수함 개발을 구실로 핵연료구입에 돌아치는 것이야말로 칼날 위에 올라서서 뜀뛰기를 하는 것과 다를 바 없다”며 “제 처지도 모르고 핵 전략 잠수함 보유라는 용꿈을 꾸며 함부로 핵에 손을 대려 하고 있는 것”이라고 비난했다.
“5년 전 질환으로 먼저 떠나보낸 이웃이 있어요.
텍사스 유니폼을 입고 출전한 마지막 경기가 될 가능성이 높은 상황에서 동료들은 베테랑 추신수를 향해 존중의 뜻을 전했다.
메트웍스는 미션 수익금을 현금으로만 교환할 수 있는 기존 플랫폼들과 달리 포인트를 사용할 수 있는 온라인 몰을 운영해 포인트 활용도를 높였다.
유 전 의원은 총선 후 공개석상에 모습을 드러내지 않았지만 주변 측근들을 챙기면서 구설수에 휘말리지 않도록 각별히 입조심을 당부했다는 말도 들려온다.
사우디아라비아, 러시아 등 23국이 참여하는 오펙 플러스가 합의한 하루 970만 배럴에 더해 미국 등 비(非) 오펙 플러스 국가의 추가 감산을 감안한 규모다.
올해 3월 ‘2020 유럽 올해의 차’에 선정되며 그 가치를 입증 했다.
호랑이의 줄무늬는 사람의 지문처럼 저마다 다른 모양을 하고 있기 때문에 인공지능은 줄무늬의 모양으로 서로 다른 호랑이를 구분할 수도 있답니다.
한 명이 없음에도 그레이와 단타스 트윈타워가 엄청난 위력을 과시하며 득점을 했다.
정세균 국무총리 후보자는 8일 국회 인사청문회에서 "국회선진화법이 20대 국회를 '최악의 국회'로 만든 원인 중 하나"라고 했다.
라는 봉 감독의 친필 사인과 문구가 자랑거리처럼 걸려 있었다.
크로아티아와 1차전에서 4-1 대승을 거둔 포르투갈은 이날 승리로 2승(승점 6)을 기록하며 조 1위를 지켰다.
그것은 우리에게 고통, 손실, 좌절을 줬고 미국인 26만명의 생명을 앗아간다”고 밝혔다.
안철수 국민의당 대표는 27일 신종 코로나바이러스 감염증(코로나19) 사태로 인한 서민생계 대책과 관련, 본 예산을 변경한 추가경정예산 편성과 한계상황에 내몰린 서민들을 대상으로 총 100만원의 재난 급여 지급을 제시했다.
그러면서 "남조선에서는 20일 하루 동안에만도 감염자가 53명 추가돼서 총 감염자가 104명으로 증가했다"고 덧붙였다.
박 조사관은 “구성원들이 자세한 활동을 밝히길 꺼려서인지 역학조사 내용도 부실했고, 어르신들의 경우 기억이 틀릴 때도 많았다”며 “CCTV 영상과 어르신 조사 내용이 전혀 맞지 않아 접촉자를 찾기 위해 일주일치 CCTV 돌려본 적도 있다”고 전했다.
앞서 A 씨는 친구들과 함께 음식점에서 술을 마셨고 다른 곳으로 자리를 옮겨 술을 더 마시겠다며 운전대를 잡았다.
중국의 한 중학교에서 코로나 사태로 살찐 학생들의 몸매를 되돌리겠다며 ‘다이어트 수업（減肥課）’을 개설해 하루 100분씩 뛰도록 강요하고 있다.
최근 볼턴 전 백악관 안보보좌관이 회고록에서 ‘트럼프는 애초에 남북문제에 관심도 없었고 어떻게 하면 세계의 언론에 내가 그 무대의 중심에 서나, 여기에만 관심이 있었다’고 폭로했다.
그릴 하단에는 넓은 에어 인테이크 그릴과 클램프(조임틀) 모양의 범퍼가 차를 받치는 느낌으로 안정감을 더한다.
아미를 비롯한 그의 팬이 ‘알엠 투어’ 혹은 ‘성지순례’라고 부르며 그를 뒤따라 찾아가 감상하는 것이 새 문화가 됐다.
지창욱을 보기 위한 여성 팬들이 편의점 인근에 몰려 일대가 마비되기도 했다.
이날 코레일에 따르면 코레일은 중국 팬클럽의 요청으로 BTS 정국의 생일인 1일에 맞춰 20량짜리 KTX 388m 전면에 생일을 축하하는 문구와 사진을 붙였다.
거대 스튜디오나 넷플릭스와 비교해 적은 예산을 갖고 열정적으로 뛰어 다녔다는 것.
또 “입학식, 졸업식, 결혼식 등 대부분의 행사가 취소되면서 화훼농가의 가슴은 타들어 간다”고 덧붙였다.
이에 중국 중앙정부와 각 지역 정부는 막대한 자원을 투입해 빈곤 퇴치 사업을 추진하고 있다.
마스크 착용이나 백신 접종에 거부감을 드러내왔던 그가 황당한 백신 부작용 가능성까지 언급한 것이다.
이스포츠는 2018년 아시안게임에서 시범종목으로 채택된 바 있고, 시장성도 크다.
지방은 대구(2억173만원)와 세종(2억637만원)의 분양가 대비 매매거래가격 상승액이 높았다.
문지혜 신영증권 연구원은 “파운드리(위탁생산) 산업의 구조적 성장과 플래그십 스마트폰 라인업 변화로 인한 평균판매가격 상승으로 실적 상승 기대가 유효하다고 판단된다”면서 “회복 기조를 조금씩 보여주고 있는 메모리 부문 실적 상향 또한 기대된다”고 밝혔다.
키움은 9회초 2사 만루 기회를 잡았지만, 서건창이 우익수 플라이로 돌아서면서 고개를 떨궜다.
헌법이 보장하는 독립기관인 감사원의 감사위원은 정부정책 평가에 미치는 영향력을 감안하면 대법관과 같은 권위와 중립성이 요망된다.
하지만 이 때문에 모종의 약속이 오간 이면합의가 있었던 것 아니냐는 의혹까지 나왔다.
﻿경기 김포 소재 해외입국자 격리시설 호텔에서 무단으로 이탈한 베트남 국적 외국인 3명이 지난 29일 경찰에 검거된 가운데 방역당국은 무단이탈을 방지하기 위해 강제 잠금장치를 방문에 달거나 완강기를 없애는 방안에 대해서는 선을 그었다.
여기에 아빠를 닮아 리듬감 충만한 모습으로 'Isn't She Lovely'를 열창하는가 하면 엄마를 보고 싶은 슬픔마저도 '보고 싶다'를 부르며 표현해 놀라움을 안겼다.
통합당 의원들은 검은 마스크를 착용하고 왼쪽 가슴에 ‘규탄, 민주당 갑질, 민주주의 붕괴’라고 적힌 흰색 리본을 달아 항의의 뜻을 표하기도 했다.
김 의원은 문재인 정부가 출범한 2017년부터 증여 건수와 금액이 급격하게 증가했다고 설명했다.
손 대변인은 “법과 원칙의 문제이며 다른 의사 국시 이외의 국가시험을 치르는 수많은 직업과 자격에 있어서도 형평성 문제에 위배된다고 판단했다”고 설명했다.
레알 마드리드는 9일(한국시간) 스페인 세비야의 에스타디오 베니토 비야마린에서 열린 2019~2020 스페인 프리메라리가 레알 베티스전에서 1-2로 졌다.
권성동 미래통합당 의원이 10일 국회 정론관에서 통합당 공천관리위원회의 공천 배제 결정에 반발하는 기자회견을 열고 있다.
증상이 없어져 격리해제(완치)된 환자는 64명 더 늘어 8277명, 격리 중인 환자는 전날보다 54명 줄어 2179명이다.
몽골 내에서는 아직 우한폐렴 확진자가 나오지 않았다.
대한민국에서 이런 주장은 안 통하니 조용히 미국으로 가 트럼프와 상의하기를 권유한다”고 적었다.
어찌나 자신 넘치던지 저희 안무팀에 들어오겠다 하던데요?
‘스포츠 말 품평’은 전문 스포츠말의 자질을 갖춘 승용마를 평가하는 것을 말한다.
해외 유명 패션 브랜드가 대거 참가하는 행사다.
이기적이다 싶을 만큼 내 이름으로 사는 시간이 필요한 것 같아요”라고 덧붙였다.
감염학회는 또 대국민 권고안을 통해 개인위생 준수와 사회적 거리두기 실천을 당부했다.
주서연은 뒤늦게 이 사실을 알고 속상해 하는 김미경(김슬기)에게 "내 죄책감을 이강우한테 다 떠넘기게 될까 봐. 너무 무섭다.
세계동물보호협회(WAP)는 “돌고래 체험시설은 돌고래가 상냥하게 웃고 있는 친구처럼 묘사하지만, 돌고래의 포식자적인 성격은 보여주지 않는다”며 “돌고래가 사람을 들이받아 찰과상이나 골절을 일으킬 수 있다.
사진들은 인화되어 호텔 로비에 사진 갤러리로 꾸며져 호텔을 방문하는 고객들도 무료 관람 가능할 예정이다.
유가족들의 안전을 위해 경기남부지방경찰청 소속 1개 중대 경력 90여명이 이날 현장에 파견됐다.
배급사 NEW 측은 “이는 역대 박스오피스 4위인 ‘국제시장’ 100만 돌파와 동일한 속도”라고 밝혔다.
저는 폭행범도 가해자도 아닙니다’라는 피켓을 들고 폭행 논란과 관련한 억울한 심경을 토로했다.
다만 구형 PC에 탑재된 M.2 슬롯 중에는 SATA 기반 M.2 SSD만 지원하고 NVMe 기반 M.2 SSD가 호환되지 않는 것이 있으니 제품을 구매하기 전에 소유한 PC의 정확한 사양을 파악해 두는 것이 좋겠다.
서울 내 자치구와 대한노인회지회는 ▲경로당에 감염관리책임자(방역관리자)지정 ▲경로당 이용 출입자 명부 작성 및 보관 ▲마스크와 손소독제 등 방역물품 등을 지원한다.
백 교수는 피해자 개인도 가해국가에 직접 손해배상을 구할 권리가 있고, 주권면제론은 국가간 무력충돌 사안에는 적용할 수 있지만 중대한 인권침해의 경우에는 그렇지 않다는 취지로 말했다.
다만 무비자 입국자 가운데 3분의2 비중을 차지하는 미국은 우리 국민에 입국금지 조치를 취하지 않아 이번 제한 대상에서 빠졌다.
전시기획 및 운영사 아트플레이스가 지난 14일(현지시간) 영국 런던 서펜타인 갤러리에서 방탄소년단과 글로벌 미술 작가들이 협업한 현대미술 전시 프로젝트 ‘커넥트(CONNECT), BTS’를 개막했다.
질병청에 따르면, 2010년 2월 65살 여성이 독감 예방접종 이상반응으로 인한 합병증으로 숨진 사실이 인정돼 피해를 보상받은 사례가 있다.
이에 따라 31일 국회 예산결산특별위원회, 외교통일위원회 등 7개 상임위가 그동안 중단했던 결산심사를 재개한다.
지원금을 받을 수 있는 대상도 기존 발전사업자 외에 자가용 발전시설까지 확대된다.
박 부장검사는 법무부가 ‘검찰 자체 감찰로는 공정성을 인정받기 어려운 경우’에 대해서도 “검찰이 한 검사장에 대해 감찰을 개시한 적이 없다”며 “법무부가 위 조항을 든 것은 이해하기 어렵다”고 했다.
실제로 우한 코로나 확진자가 발생한 일부 기업이 가동을 중단하고 폐쇄돼 방역조치를 하면서 생산차질을 빚기도 했다.
실시간 소통으로 시청자와 교감하고 다양한 ‘부캐’를 새롭고 도전적으로 생성해가는 과정에서 재미를 선사할 것으로 기대한다고 플로 측은 전했다.
또 마쓰자카야, 미쓰코시 등 주요 백화점 2월 매출이 급감했다.
이상률 항우연 달탐사사업단장은 “지난해 9월 미국 항공우주국(나사)으로부터 달 궤도 전이 방식(BLT)이라는 새로운 궤적을 제안받아 현재 설계를 마무리했다”며 “나사 쪽에서도 이 궤적으로 달 궤도선이 달에 갈 경우 정해진 임무 수행이 가능할 것이라는 좋은 평가를 내놓았다”라고 말했다.
피레우스 항구와 달리 이곳은 평온하고 한가하다.
청와대 쪽도 대통령의 반려 가능성은 내비치지 않고 있다.
현재는 의료진이 검사 대상자의 상기도에서 검체를 채취하지만, 타액을 이용하게 되면 검사시간이 대폭 줄어들게 된다.
신문은 “보험사들도 제재 대상자에 대한 보험금 지급을 중단할 가능성도 있다”며 “아마존을 비롯한 미국계 기업과의 거래도 차단될 수 있으며, 미국계 호텔에 숙박하는 것도 불가능해질 수 있다”고 덧붙였다.
리베스트 관계자는 "자사 플렉시블 배터리는 인체 굴곡에 적합한 유연성을 갖춘 플렉시블 배터리 중 단위 면적당 에너지 용량이 가장 많다.
이어 김 감독은 “초반 부상자가 나오면서 원하지 않던 상황이 발생했다.
현지매체 REN TV에 따르면 러시아 댄서 겸 애니메이션 성우 크리스티나 돈트소바가 한국 대기업 차장급 직원인 A씨가 거주하는 펜트하우스 욕조 안에서 나체로 사망한 채 발견 됐다.
전남대병원발 감염 사태는 환자들뿐 아니라 보호자, 지인들까지 연쇄감염으로 이어지고 있는 모양새다.
정덕현 대중문화평론가는 "외모 비하나 성(性)인지감수성이 떨어지는 개그 코드들을 바꿔야 하는 시점에서, 새로운 소재를 발굴하려는 노력이 부족하다"고 했다.
암자드 아다이레흐 요르단 미디어 장관은 "중국과 이란, 한국 등에서 코로나19 감염자가 확산하는 데 따른 예방 조치"라고 했다.
자영업자, 소상공인에 대한 직접 대책이 핵심이 돼야 한다”고 밝혔다.
당시 로또 1등에 당첨된 A씨는 세금을 떼고 12억원가량을 손에 쥐자 1억5000만원을 B씨에게 줬다.
오늘 발표된 일자리 위기 극복을 위한 고용 및 기업 안정 대책이 이를 방증한다.
이어 "배우 조정석, 가수 거미에게 새로운 가족이 탄생했고 산모와 아기 모두 건강하다"면서 "두 사람과 가족들은 첫 아기의 탄생에 매우 기뻐하고 있다"고 전했다.
CT는 몸속 뼈의 이상 유무나 뇌출혈 여부를 정밀하게 확인하기 위해 사용한다.
아버지는 올 2월 17일경 폭행 사실을 알았습니다.
코로나19 사태 속에 문재인 대통령의 국정 지지도가 55%를 기록했다.
미국은 중국의 반발에도 키스 크라크 국무부 경제 담당 차관이 17일 대만 방문을 강행했고 이를 계기로 대만에 순항미사일, 드론 등 7종의 무기도 판매할 계획이다.
지방이 과다하게 축적되면 여러 염증성 물질이 늘어나고, 결국 질병으로 이어진다.
미래통합당 종로 예비후보인 황교안 대표가 26일 서울 종로 5·6가 일대에서 코로나19 방역작업을 벌이고 있다.
그는 “직원들이 규정대로 프런트에 가서 투숙객 신분을 확인하는지 아니면 확인 절차 없이 바로 열어주는지를 보는 평가”라고 설명했다.
정대협 활동을 통해 강연, 원고, 책 인세 등 특별수입은 기부해왔습니다.
박병석 국회의장 주재로 더불어민주당 김태년 원내대표와 국민의힘 주호영 원내대표는 이날 오후 국회에서 약 1시간10분간 정례 회동을 가졌다.
연구팀은 1948년부터 2015년까지 중부 유럽 3800곳에서 43만 그루의 나무에서 낙엽을 관찰한 기록을 분석하고, 여러 가지 빛과 이산화탄소 농도 조건의 실험, 컴퓨터 수학모델 등으로 연구했다.
특히 코로나 혼란기를 겪으면서 급식농가들 역시 한단계 진화했습니다.
유치원과 어린이집은 등교 개학 기준이 충족될 때까지 휴업·휴원을 연장하기로 했다.
'서프라이즈'에 출연 중인 배우 김하영이 '밀어주기 의혹'을 제기한 시청자를 향해 반박글을 올렸다.
김광현 외에 카를로스 마르티네스, 대니얼 폰스더리언 등이 선발 로테이션 진입을 노린다.
박남철 한국공공정자은행 이사장은 이날 뉴시스와의 통화에서 “생명윤리법은 굉장한 규제를 동반한 법이라고 생각한다”며 “지금 세상이 다 바뀌고 있는데 사유리가 오죽하면 자기 나라에 가서 (정자 기증 임신을) 했겠느냐”고 말했다.
좋게 말하면 ‘전략적 모호성’이겠지만, 다른 말로 하면 정치적 불확실성이 다른 정치인보다 높다는 것이다.
시민들은 도시생활의 가장 큰 위험 요소로 ‘실업’을 꼽았다.
우리나라는 정치권을 중심으로 편 가르고 싸우면서 진보와 보수라는 단어의 원래 의미도 퇴색된 것 같다.
캐나다 태생의 페이지는 2007년 코미디 영화 ‘주노’에 출연해 널리 찬사를 받았다.
주호영 미래통합당 원내대표는 23일 행정수도 이전 논란과 관련해 “세종에 국회 분원을 설치하는 방안은 논의가 가능한 일”이라고 했다.
그들은 자유가 없어 낙심했고 평범한 일상을 잃어버려 절망했으며 시온의 영광을 보지 못해 슬퍼했습니다.
그러면서 "지금 가끔 봐도 '내가 이때 이렇게 예뻤구나' 보면서 만족한다"며 웃었다.
조민아는 21일 개인 SNS에 "그대와 함께라면 어디든 천국, 그대와 함께라면 세상도 천국, 험한 세상 속에 넌 유일한 피난처이니.
훈련 뒤 집으로 돌아가면 외출을 삼가고 가족들과만 지내다가 다시 다음날 훈련장으로 돌아온다.
일본 정부는 내주 국회 통과가 예상되는 2020회계연도(2020년 4월~2021년 3월) 예산안에 코로나와 같은 예상치 못한 사태에 대비하기 위한 5000억엔의 예비비를 올려놓았다.
그렇다면 일반 사무용 키보드(멤브레인 방식 등)에 비해 비싼데도 꾸준한 인기가 뒤따르는 이유는 무엇일까.
반면 마스크 공급이 안정된 5월부터는 50% 내외로 감소하는 추세를 보였다.
그제야 암 진단을 받기 전 내가 살아온 40여년의 삶이 너무 소중하게 느껴졌다.
실제 2012년 대선 당시 박근혜 대통령은 0~5세 보육 및 유아교육 국가완전책임제를 내걸었다.
하상우 경총 경제조사본부장은 “사외이사 재직기간을 법령으로 규제하는 해외 사례를 찾아보기 어렵다”며 “주요국과 비교 결과 우리나라의 사외이사 평균 재직기간은 기존에도 길지 않았으며, 선진국에 없는 일률적인 재직기간 규제 신설이 국내 사외이사의 전문성 축적과 경쟁력을 저해할 것으로 우려된다”고 지적했다.
그는 이어 “(국무총리실 산하) 검증위원회에서 김해신공항을 백지화한 적이 없다고 (김수삼) 위원장이 (와의 인터뷰에서) 말했다.
또 이날 오후 개최할 예정이었던 국가인권위 전원위원회의에 최 위원장은 불참하게 됐다.
'슈돌' 제작진은 한 매체에 "박주호에게 셋째 순산 소식을 전해 들었다.
경찰의 설명을 종합하면, 이 사장은 2015년부터 이 병원에 미용 시술 목적으로 여섯 차례 방문해 프로포폴을 투약받았다.
임대료뿐 아니라 직원들의 인건비를 지원함으로써 대리점주의 부담을 줄이고 판매사원들의 일자리가 보전될 수 있도록 돕는다는 취지다.
FIFA는 지난달 30일 센추리클럽 명단을 홈페이지에 업데이트하면서 세 명의 이름을 추가했다.
이후 5일 322명→ 6일 309명→ 7일 274명→ 8일 179명으로 감소 추세에 있다.
또 수사대상에 ‘퇴직 공직자’를 넣어 수사대상을 무한정 확대하게 해 명확성 원칙에 반하고, 검찰의 일부 기능을 떼어 고위공직자만 수사 대상으로 해 국민 평등의 원칙에 위배된다고 했다.
권 시장은 이날 대구시청에서 열린 정례브리핑에서 “신천지 교인 1만914명의 77.5%(8458명)가 진단검사를 받은 것으로 확인됐으며, 검사 결과가 통보된 6540명 중 3394명(51.9%)이 확진 판정을 받았다”며 이 같이 말했다.
중국 국가통계국이 지난달 29일 발표한 2월 제조업 구매관리자지수(PMI)는 35.7로 집계됐다.
문재인 대통령은 이와 관련 "안보상황은 물론 현지 교민 안전과 원유 수급 등에 대해서도 면밀히 살펴보라"며 NSC 상임위원들 외에 산업통상자원부 장관도 참석하라고 지시했다고 고 대변인은 전했다.
홍콩 경찰이 1일 국가보안법에 반대 시위대에게 물대포를 발사했다.
경기도가 관광 활성화를 위해 지역 특성을 반영한 ‘관광테마골목’ 육성사업을 추진한다.
용역 결과 비교적 경증으로 분류되는 중증급성호흡기증후군(사스·SARS)급 감염병의 모델을 적용했을 때 1.1이라는 비용편익이 나왔다.
숙명여대는 개교 이후 처음으로 교원·직원·학생·동문 등 대학 구성원들이 투표로 총장 후보를 선출하는 직선제 방식을 도입했다.
앞서 전날 에마뉘엘 마크롱 프랑스 대통령은 대국민담화를 통해 오는 30일부터 최소 12월1일까지 프랑스 전역을 봉쇄하겠다고 밝힌 바 있다.
그는 “어쩌면 마지막이 될지도 모르는 여의도 생활을 후회 없이 보냈으면 한다”며 차기 대선을 염두에 둔 듯한 인사말로 글을 맺었다.
긴급상황에서 구조신고는 물론 말벗까지 사람이 담당하던 돌봄 분야에서 인공지능(AI)의 역할이 점점 커지고 있다.
정부는 특히 검체 채취 인력이 부족하다며 의료인들의 추가 지원을 요청했다.
삼성그룹 공장이나 계열사가 입주하면 주변 부동산값이 상승하는 이른바 ‘삼성 효과’다.
통산 122경기에서 136실점을 기록한 유상훈은 PK처럼 승부차기 상황에서도 강했다.
영국 내 코로나19 자문 그룹(NERVTAG, New and Emerging Respiratory Virus Threats Advisory Group)에 따르면 해당 변이는 전파 속도가 다른 변이보다 70% 정도 빠른 것으로 추정된다.
뇌물수수 포함 11가지 혐의를 받아 불구속 상태로 재판에 넘겨져 29일 예정된 조국 전 법무부장관의 첫 재판이 ‘유재수 전 부산시 경제부시장의 감찰무마 의혹’ 사건과 병합돼 다음 달로 연기됐다.
임종석(왼쪽), 정의용(오른쪽) 신임 대통령 외교안보특보.
우리 국토교통부는 전날인 2일 "3일 오전 0시부터 미국으로 출발하는 모든 국적항공사와 미국 항공사에서 발열검사를 시행한다"고 밝혔다.
이어 “최소한 이 3가지를 지키겠다고 약속하고 실천하는 그런 세력과는 앞으로 손을 잡겠다”며 “그러나 이것을 배척하고 부정하는 세력과는 손을 잡을 수 없다.
자녀 입시비리와 사모펀드 투자 의혹 등 혐의로 재판에 넘겨진 정경심 동양대 교수가 23일 오후 서울 서초구 서울중앙지법에서 열리는 1심 선고 공판에 출석하고 있다.
포토월 행사에 참석한 CLC가 포토타임을 갖고 있다.
재정당국인 기재부가 부정적인 의사를 피력했지만, 문재인 대통령의 한마디에 허겁지겁 추경 편성이 추진되는 패턴이 반복되고 있다.
이번 급락은 신종 코로나바이러스 감염증(코로나19) 확산의 영향을 받은 것으로 보인다.
“언론과 검찰의 신뢰 회복을 위해서라도 현 단계에서 피의자에 대한 구속 수사가 불가피하다고 판단된다”는 김 부장판사의 영장 발부 사유에 대해서도 정치권과 법조계에서는 “사실상 법리가 아니라 정무적 판단으로 영장을 발부했다는 사실을 자인한 셈”이라는 지적이 나온다.
”김정은은 고혈압 등 다양한 기저질환을 가지고 있다.
서울 구로구 고척동 76-14 일원에 위치한 ‘고척 헤리움 더원’이 그 주인공으로 오는 26일 분양홍보관을 열고 본격적인 분양에 돌입한다.
일본의사회는 30일 "긴급사태를 선포하고 그에 따라 대응할 시기"라고 제안했다.
이에 대해 내국인 ‘역차별’이라는 지적이 있어 통일부는 비무장지대(DMZ) 통과와 출입 허가 승인권이 있는 유엔사와 규정 변경을 위한 협의를 진행해 왔다.
이렇게 그림에 정신성을 담고자 하는 표현 방식은 폴 세잔(1839~1906)의 영향이다.
정 총리는 "불편한 점이 많아지겠지만 국민들께서 적극 협조해달라"고 당부했다.
전여옥 전 새누리당 의원은 27일 윤미향 더불어민주당 당선자에 대해 “단군이래 최대 파렴치범”이라며 “결국은 검찰 소환이 필요하다”고 했다.
김종인 미래통합당 비상대책위원장이 1일 오전 서울 여의도 국회에서 열린 제1차 비상대책위원회의에서 물을 마시고 있다.
대전은 이정문을 투입해 높이를 강화했지만 마지막 패스가 아쉬웠다.
공원은 위기와 재난을 극복하는 관계와 소통의 장소, 곧 희망의 ‘사회적 인프라’라는 것이다.
김영록 전남지사는 “다수 도민이 금융 업무를 보기 위해 은행을 방문했기 때문에 지역감염으로 이어질 수 있는 엄중한 상황이다.
앞서 네이버는 지난해 6월 △기계가 대량으로 생산한 것으로 의심되거나 △제목과 본문에서 특정 키워드가 과도하게 반복되는 등의 글은 ‘어뷰징 문서’로 보고 검색에서 불이익을 받을 수 있다고 밝힌 바 있다.
감사원에 따르면, 주미 대사관 회계 담당 직원 A씨는 2013~2014년 공관 공용 신용카드로 쇼핑, 자녀 사교육비, 치과 진료비를 결제했다.
문 대통령은 이날 시정연설에서 “정부는 그동안 에너지 전환 정책을 강력히 추진해왔지만 아직도 부족한 점이 많다”며 이렇게 밝혔다.
이 길을 따라 30여 개의 공방들이 들어섰다.
공병호 전 미래한국당 공천위원장도 지난 21일 자신의 유튜브 채널에 '정말 죄송합니다'라는 제목으로 2분 50초가량의 영상을 올렸다.
두 번 갔다 왔다”고 했지만, 최씨는 “우리가 홀로 어머니 밑에서 아버지 없이 자란거는 진실 아니냐.
CNN에 따르면 미 질병통제예방센터는 이날 네브래스카주 의료기관에서 바이러스 검사를 받은 13명 중 11명이 코로나19 확진 판정을 받았다고 밝혔다.
아마 외국정부 조치로 인해 이런 제안이 상당히 걸림돌이 되는 경우가 있다고 들었다.
“너는 괜찮다 해도 부모님이 애써 사주신 거니 책임을 다해야지.”
이코노미스트는 ‘미국이 필요로 하는 중국 전략’이라는 제목의 커버스토리에서 조 바이든 미국 대통령 당선인은 민주주의 동맹들과 함께 대타협(grand bargain)을 해야 한다고 조언하며 이 삽화를 실었다.
배우 이아현(48)이 세 번째 남편과 파경을 맞았다.
이 부회장과 준법감시위 측은 앞으로도 필요할 경우 수시로 만나 대화를 나누기로 했다.
이종배 국민의힘 정책위의장을 비롯한 정책위의장실 직원들이 코로나19 진단 검사를 받고 결과를 기다리고 있는 가운데, 지난 1일 이 의장과 주먹 인사를 나눴던 이 대표도 곧바로 귀가해 이 의장의 검사 결과를 주시하고 있다.
엠넷(Mnet) <언프리티 랩스타>(2015)에서 ‘센 언니’라는 캐릭터를 얻고 스타덤에 올랐을 때에도, 어떤 이들은 제시의 저돌적인 언사나 격렬한 감정 표현, 넘치는 자신감이 비호감이라고 여겼다.
실행위는 지난 2월에 도쿄도가 자제하라고 한 행동을 지금까지 실행위가 한 적이 있느냐고 질의했더니, 도쿄도가 없다는 취지의 답변을 했다고도 밝혔다.
이를 바탕으로 미국 연방통신위원회(FCC)가 1994년 라디오 주파수 판매에 활용한 ‘동시 다중 라운드’ 경매 방식을 고안했다.
동기부여가 어렵다”면서도 “그래도 집중하는 수밖에 없다.
그런 팡펑후이를 얼마 지나지 않아 해임하더니 장양 군사위 주임과 함께 부패 혐의로 수갑을 채웠다.
분양 일정이 늦어지면 시행사와 조합의 금융비용이 늘어나기 때문에 일정은 연기하는데도 한계가 있는 상황인데 코로나 여파가 언제까지 이어질지 몰라 사면초가에 놓인 상황이다.
편의점 GS25에서는 이달 7~13일 소주 판매량이 작년보다 29.2% 증가했고, 맥주 판매도 23.8% 늘었다.
김경수 경남 지사가 26일 오전 도청 프레스센터에서 우한 코로나 관련 브리핑을 하고 있다.
나도 분명 아는 대본인데도 무릎 탁 치게끔 '저런 식으로 연기했다고?
미국 CNN과 ESPN등 매체들은 9일(한국시각) 일제히 MLS에 등장한 인종 차별 반대 퍼포먼스에 대해 보도했다.
그는 또 ”책에서 언급된 내용의 상당 부분은 트럼프 대통령이 트위터를 통하거나 직접 언급해 밝혀진 것“이라고 부연했다.
윤태호 신종코로나바이러스 감염증(코로나19) 중앙사고수습본부 방역총괄반장(보건복지부 공공보건정책관)이 정부세종청사 보건복지부 브리핑실에서 정례브리핑을 진행하고 있다.
은행의 이자수익 자산은 작년 상반기 2249조7000억원에서 올해 상반기 2466조6000억원으로 증가했다.
이런 가운데 도널드 트럼프 대통령은 "약탈이 시작될 때 총격이 시작된다"는 트윗을 올려 논란에 휩싸였다.
가디언에 따르면 1970년대 후반부터 트럼프 대통령으로부터 성폭력을 당했다고 폭로한 여성은 지금까지 26명이며, 이 가운데 최소 12명이 성폭행을 당했다고 주장했다.
그는 또 이런 소송이 연방법원에서 제기될 필요는 없어 보인다면서 트럼프 캠프 변호인을 향해 본업을 관둬선 안 된다고 일을 제대로 하라는 농담을 던지기도 했다.
그러나 인천국제공항 입점업체들은 매출 감소 폭이 99%에 이른다.
키움은 15일 고척스카이돔에서 열린 2020 신한은행 쏠 KBO리그 NC와 경기에서 선발 투수 에릭 요키시의 호투와 뜨거운 타선을 앞세워 7-4로 이겼다.
라돈 저감 전용 제품인 에어 글 AG600S와 AG900도 특가 행사 모델에 포함된다.
전주시 자료를 업종별로 보면, 재난기본소득 중 슈퍼마켓에서 쓰인 돈이 39%로 압도적이다(20억1400여만원).
주우한대한민국총영사관도 이날 “당초 1월31일에 탑승하기로 했던 분들에게 ‘임시항공편 탑승관련 안내말씀’ 메일을 송부했다”며 “메일을 받으신 분들은 공항 수속 절차를 위해 공항 톨게이트에 늦어도 오후 9시까지 도착해달라”고 공지했다.
경제정의실천시민연합(경실련)이 29일 서울 종로구 경실련 강당에서 총리실 고위공직자 부동산재산 실태발표 기자회견을 열고 있다.
대사 부임을 앞두고 있는 강 내정자가 민감한 현안에 대해 정부와 조율하지 않은 내용을 일본 언론에 말한 것은 경솔했다는 지적이 나온다.
이는 법인설립 허가 취소 요건에 해당한다는 게 서울시 판단이다.
논란이 커지자 해당 대학은 진상파악에 착수했다.
이 의원은 지난달 통합당 공천 탈락 후 전광훈 목사의 기독자유통일당에 입당했으나 ‘삼중 종교’ 논란으로 또 공천에서 배제됐다.
흥국생명이 성적과 흥행에 모두 성공할 것이란 전망이 나오는 이유다.
페미니스트인 제가 추행했다고 말했으니 추행”이라며 “권력형 다중 성범죄”라고 했다.
특히 수도권에선 탁구 동호회, 소규모 교회, 다단계 판매장 등에서 집단감염이 속출하면서 등교를 중단하는 학교가 늘어날 전망이다.
기존 제품보다 필터 시스템이 강화돼 별도 장치 없이 필터만으로 99.999%의 집진 효율을 구현하며 필터 수명은 최대 2배 늘었다고 회사 쪽은 설명했다.
청와대는 정부가 아덴만 일대에 주둔하고 있는 청해부대의 작전 지역을 확대하는 방식으로 호르무즈 해협에 독자적으로 파병하기로 결정한 것과 관련해 “이란 쪽에도 명분을 주고 우리도 명분을 갖는 쪽을 택한 것”이라고 밝혔다.
이에 손호준은 "저도 컸다"며 너스레를 떨었다.
그러면서 "따라서 코로나19의 1차 확산이 끝나고 있는 중국과 달리 그 밖에서는 1차 확산이 이제 막 시작됐을 수 있다.
‘우한 폐렴’ 확산으로 마스크 가격 폭등과 품귀현상이 이어지면서 일부 시민들은 마스크 재사용을 고민하고 있다.
미국 전용 대형 SUV 텔루라이드를 연상하게 하는 수직형 리어램프와 레터링(글자) 타입 차명 로고가 특징이다.
같은 돈이라면, 하나를 얻으면 하나를 포기해야 한다.
정의당은 국회의원 보수는 최저임금의 최대 5배, 공공기관은 최대 7배, 민간기업은 최대 30배까지로 각각 제한하겠다는 것이다.
위로의 말을 어떻게 전달할 지 모르겠다”며 “소방 측에서 많은 인력과 장비를 동원해 최선을 다해달라”고 당부했다.
어떤 사람들은 서핑을 즐기고, 또 어떤 사람들은 스노클링과 스쿠버 다이빙을 즐긴다.
아시아나항공 인수를 놓고 수개월째 고심을 거듭하던 HDC현대산업개발이 9일 KDB산업은행 등 채권단에 인수 조건을 원점에서 재검토해달라고 요구하면서 아시아나항공의 앞날이 어두워지고 있다.
중소벤처기업부의 발표에 따르면, 스타트업 단계를 거쳐 매출 1000억대로 성장한 국내 벤처기업들의 고용 규모가 22만5000명으로 삼성에 이어 고용 규모 2위에 해당한다.
집 장만에 걸리는 기간은 1년 9개월 만에 3년 가까이 늘었다.
청와대 고위관계자는 이날 춘추관에서 기자들과 만나 이렇게 말한 뒤 “전문가들의 의견을 가장 우선적으로 듣지 않을까 한다.
국회 법사위 관계자는 추 장관이 ’청와대 하명수사·선거개입 의혹 사건’에 대해 ’죄가 안 된다’고 주장한 데 대해 “추 장관의 이날 발언은 사실상 ‘수사지휘’에 해당한다”며 “법무부 장관의 수사지휘권은 검찰청법에 의해 ‘총장을 통한 간접지휘’로 제한된, 예외적으로 발동되어야 하는 권한”이라고 우려를 표시했다.
오히려 민간위탁은 전문성 있는 업무, 용역은 단순한 업무라는 이상한 이분법이 새로운 차별과 비정규직 고착화를 낳았다.
그는 “뻔하지 않고 인간미 있는 악녀로 표현하려고 했다”고 설명했고 김도연은 “언니의 사랑스러움과 귀여움이 캐릭터 안에 담겼다”고 동의했다.
이 때문에 트럼프 행정부는 볼턴의 신간 출판을 막기 위해 16일 “공개될 경우 국가 안보를 위태롭게 할 기밀 정보가 포함됐다”며 회고록 출판을 막아달라는 소송을 냈다.
또 트럼프 대통령이 0.6%포인트(약 8만표)차로 뒤지고 있는 네바다주(86% 개표)에서도 약 5500표차로 이길 수 있다고 자신했고, 3.4%포인트차로 밀리고 있는 애리조나주에서도 약 3만표 차이로 이길 것이라고 주장했다.
堀雅雄) 후쿠시마현 지사는 “아직 구체적인 이야기를 듣지 못했다”면서 “그동안 어업인이나 지역 분들의 이야기를 많이 들어 정부 측에 마음을 전달했다.
중삼문의 기초부 및 배수시설과 진입로 동편에 배치됐던 군뢰청(죄수를 관리하던 군졸이 머무르면서 업무를 보던 곳) 등으로 추정되는 부속건물의 기초부 일부도 확인됐다.
한국인들에겐 드라마 ‘도깨비’에서 등장한 언덕으로 더 유명한 아브라함 평원이다.
코스트코에 모인 시민들은 ‘코스트코는 식구가 많은 대가족들의 유일한 희망’이라고 입을 모았다.
고인의 희생이 더 이상 반복되지 않도록 이 사회를 지키겠다”고 덧붙였다.
이날 송가인은 학창 시절 성적을 묻자 "공부 못했다.
가뜩이나 제조업 생산능력이 48년 만에 최대로 감소하는 등 쪼그라든 경제가 치명상을 입을까 걱정이다.
이 제품의 홍보 페이지엔 갤러거가 에이아르(AR-15) 소총을 겨누고 있는 모습 등 전쟁영웅 이미지를 강조하는 사진·영상 등이 게재돼 있다.
이는 서울과 부산 등을 중심으로 곳곳에서 산발적 집단감염이 이어지고 있기 때문인 것으로 풀이된다.
새 학기 모든 학생들의 관심이 집중되는 반 배치 결과가 알고 보면 순수한 무작위 추첨은 아니라는 사실을 말이다.
오늘은 2만9000에 마무리될 수도 있다.
시장조사업체 IDC에 따르면, 삼성전자는 게이밍 모니터 시장에서 2019년 3분기 매출 기준 점유율 17.6%로 1위를 차지하고 있다.
KIA 터커가 7회초 1사 2,3루에서 우월 3점 홈런을 치고 홈인하고 있다.
대구 외의 지역에서 유증상자로 분류된 신도는 8563명, 교육생은 383명이며 각 지자체는 이들을 대상으로 검사를 진행 중이다.
저작권 업무에 대해 전혀 모르는 상태에서 배워가며 일을 하니 재미있었어요.
광주광역시교육청이 운영비 보조금 등을 부당 수령·지급한 사립유치원들에 대해 내린 징계 처분은 적법하다는 판결이 나왔다.
권영진 대구시장은 9일 “지난 3주 동안 시민들께서 스스로 보호를 강화하고 대구시의 방역 대책에 적극 협조해준 덕분”이라고 말했다.
그는 “좋은 재판은 무엇보다 성심을 다하는 재판이어야 한다”며 “재판 당사자의 진정한 승복과 만족은 그 무게를 가벼이 여기지 않고 경청하고 숙고하는 충실한 심리 과정에서 출발한다”고 강조했다.
그런 자해적 발언이 앞설 이유가 없다”고 김 위원장을 정면으로 비판했다.
지역 어민·당국 50마리 구조…호주 사상 최대 규모, 원인은 완만한 해저 기울기?
코로나19 감염 우려로 수업을 나가는게 우려돼 연기가 됐으면 하지만, 영업 제한 권고 대상이 아니어서 난감하다는 취지의 불만도 보인다.
미래를 향하는 당의 운명과 나라 발전에 어떤 길로 가는 게 옳은 것인지 본인도 알아서 잘 판단하리라 생각한다”고 답했다.
윤 의원은 2차례에 걸쳐 기소돼 이날 10시30분과 11시 각각 지정된 준비기일에 출석해 “(2건 모두)국민참여재판을 희망하지 않는다”고 밝혔다.
유타는 이날 미국 오클라호마주 오클라호마시티의 체서피크 에너지 아레나에서 오클라호마와 2019∼2020 미국프로농구 정규리그 원정 경기를 치를 예정이었지만 경기 시작 직전 취소됐다.
이 교회는 2018년 10월부터 장애아동을 위한 음악·미술 프로그램을 한달에 한번씩 열고 있다.
버몬트와 유타는 각각 대의원 배정 수가 16명, 29명으로 승리를 거둬도 판세에 미치는 영향력이 작다.
강력한 신인왕 후보인 소형준은 올 시즌 류현진(토론토 블루제이스) 이후 14년 만에 처음으로 순수 고졸 신인 10승 고지를 밟았다.
서울 강서구의 한 에어로빅 학원에서 코로나19 확진자가 최소 52명이 확진됐다.
호주에서 역대 최악의 산불이 발생하자 올레미 소나무가 멸종할 수 있다는 위기론이 대두했다.
올해 세계 5개 도시에서 백남준 회고전이 열리지만 국내 어떤 미술관도 여기에 참여하지 못하고 있다.
아직 한국 사회의 인식이 이 제도를 받아들이지 못할 것 같아 반대하는 거지만 여전히 수많은 직장에 성차별 문화가 남아있는 건 현실이잖아요.
‘동학개미’의 변심인지 새로운 ‘도박개미’의 출현인지 정확히 알 길은 없으나, 대규모 개인들이 코스닥 급등주로 관심을 돌리거나 주가지수·원유 등의 가격 상승과 하락에 베팅하는 고위험 파생상품에 몰려들었다.
여러분이 태어나서 살아온 시간은 길어야 7년이 전부이니 그중 하루, 한 시간, 1분이 얼~마나 크고 길게 느껴지겠어요?
이날 여론조사기관 리얼미터 조사 결과 문재인 대통령과 민주당에 대한 지지도가 동반 하락한 것으로 나타났다.
가 준비한 '방구석 콘서트'가 어떤 장면을 보여줄지 궁금해진다.
코로나19 사태가 안정될 때까지 돌봄비용을 지원할 방침이다.
다양한 장치를 활용하는 사무 환경에 더 유리한 구조다.
전역 즈음 단국대학교에서 공부할 기회가 생겼고, 스포츠 경영 전공으로 대학원에 입학했다.
구치소 정문 앞에서 대기하던 취재진은 정 교수에게 “심경이 어떠냐”, “검찰이 ‘증거인멸 우려가 있다’고 주장하는데 어떻게 생각하냐”, “앞으로 불구속 재판에 어떻게 임할 거냐”고 물었으나 정 교수는 모두 묵묵부답으로 일관했다.
여기에 새로운 마천루 도시를 세우면 중국인들에게는 선진 과학기술 문명 소개라는 명분이 되고, 자신들에게는 양쯔강을 따라 전개되는 중국 거점 도시들과 무역할 수 있는 실리를 챙길 수 있었다.
이로써 5연승을 달린 두산은 시즌 전적 26승16패를 기록하며 단독 2위로 올라섰다.
다만 솔레이마니가 이란의 정치·군사에서 제2인자로 추앙됐던 인물인 만큼 이란이 과연 어느 수준의 보복을 그의 죽음에 ‘비례’하는 것으로 여기는지에 전세계의 이목이 쏠린다.
편의점 세븐일레븐은 사회적 거리두기가 강화된 이후 중량이 비교적 무거운 도시락 상품의 매출 신장률이 높았다고 13일 밝혔다.
제조번호가 같은 백신이라면 바이러스 역가가 같아야 하나, 그렇지 않은 경우도 있었다.
중서부 지역은 오전에 일시적으로 탁해질 수 있겠습니다.
지난해 10월에는 국내 중소기업인 무진기연과 공동으로 ITER(국제핵융합실험로)에 수소저감계통을 구성하는 세정탱크를 설계 납품하는 사업을 수주했다.
코레일 관계자는 “경부선 등의 예매가 시작된 오늘이 가장 붐비고, 호남선 등의 예매가 진행되는 내일은 오늘보다 뜸할 것”이라고 말했다.
소속팀에서 꾸준히 뛰면서 경기력을 끌어올려야 뽑힐 수 있다.
검찰은 "상대방에게 사실상 의무 없는 일을 시켰다면 직권남용죄에서 말하는 '직무 권한'이 있는 걸로 본다는 게 확립된 판례"라고도 했다.
한국에서 오는 입국자를 별도 관리하겠다는 것이다.
O.S 긴급 힐링 명상’, ‘힘든 시간을 위한 명상’, ‘코로나 재택근무자를 위한 명상’ 등의 컨텐츠를 무료로 제공하고 있다.
자가격리 통보를 받은 대상자는 격리장소 외 외출을 금하고 독립된 장소에서 혼자 생활해야한다.
정부 지침은 원청 사업자가 용역업체가 바뀌더라도 하청 노동자들의 고용승계를 위해 노력해야 한다고 권고한다.
회의를 진행하다, LTV라는 단어가 나왔고, 이 회의실 안에 참여자가 많다면, 혹시 모를 상황을 대비해 지금의 LTV가 어떤 의미인지를 설명해야만 한다.
홍콩의 사우스차이나모닝포스트는 이를 포함해 중국 본토 밖 확진자 총수가 27개 국가 및 지역에서 365명에 달한다고 말했다.
서울 관악구 신림동 삼모스포렉스에서는 확진자 7명이 더 나왔다.
이날 사망자는 756명 늘었는데, 27일 919명, 28일 889명이 숨졌다는 발표가 나온 이후 사흘째 줄어드는 양상이다.
반면 대기업 등에 대한 일반대출은 4조5천억원이었다.
선고를 마치고 법정을 나온 권 의원은 “(검찰이) 형사소송법 증거 법칙과 법리를 무시한 ‘묻지마 기소’를 한 것이다.
단순히 두 사건의 형을 합친 것”이라고 설명했다.
친구들은 모세의 '서프라이즈 투어'에 벌떡 일어나 준비를 시작했다.
이어 “지금까지 출구 경비에 집중했지만, 이번에 예상하지 못한 외각을 이용한 (격리 장소) 탈출이 벌어졌다”며 “CCTV를 추가로 설치해 복도 이동을 확인하고 모니터링하는 인력을 보강하는 방안을 논의하고 있다”고 덧붙였다.
보수 진영의 통합은 2017년 1월 박근혜 전 대통령 탄핵 사태로 새누리당이 분열한 이후 3년여 만이다.
지난 3월 한국이주여성인권센터가 국내 거주 이주민을 대상으로 조사한 결과를 보면, 10명 가운데 7명이 한국에 인종차별이 존재한다고 답했다.
국민들은 사회보장 제도 확대에는 찬성하지만 70% 가까이가 세금이나 보험료를 추가 부담하는 데엔 부정적이었다.
교육부는 이제까지 현장의 혼란 등을 고려해 수험생 확진자 숫자를 밝히지 않았다.
IOC(국제올림픽위원회) 선수위원을 맡고 있는 유승민(38) 대한탁구협회장도 3일 스포츠 뉴스 댓글 서비스 폐지를 공개 요청했다.
해당 주식으로 영구적 지배권 행사를 방지하기 위해 복수의결권의 존속기간도 최장 10년 한도로 제한된다.
밤에 별 사진을 찍으러 나갔는데, 남자친구가 사진을 찍으면서 무릎을 꿇고 반지를 내밀면서 프러포즈를 했다.
또 실사에 가까운 3차원(3D) 그래픽 형태로 구동되는 내비게이션을 쓰면서 동시에 음성으로 인터넷 스트리밍 서비스에 접속해 음악을 찾아 들을 수도 있다.
아직 사표가 수리되지 않은 A 검사는 23일 검찰 중간 간부 인사에서 다른 검찰청으로 소속을 옮겼다.
영동에 주소를 둔 관내·외 대학생(2500명 안팎)에겐 30만원씩 건네는 등 모두 13억원 정도를 지원할 참이다.
이런 기업 내 도둑을 막는 방법으로 두 가지가 있다.
김기덕 감독은 최근에는 러시아 등 해외에서 활동해왔다.
그런 점에서 LG 그룹은 큰 문제가 없어 보인다.
올해 11월 미국 대선에서는 ‘70대 클럽(seventysomething club)’ 회원들이 격돌하게 됐다.
그러면서 “이해찬 대표도 말을 바꿨는데 미래한국당을 창당하자 ‘정치를 장난으로 만들고 위성정당’이라고 맹비난 하더니 어제는 비례정당으로 미래통합당을 응징해야 한다고 했다”며 “민주당은 비례정당 참여 추진에 앞서 우리당 의원에 대한 패스트트랙 고발부터 취하하라”고 촉구했다.
침향 수지는 침향 나무가 상처를 입었을 때 각종 병원균의 감염으로부터 자신을 보호하기 위해 분비하는 끈적한 액체이다.
그리고 격하지 않게 다가오는 진세연의 연기에 시청자들은 푹 빠진 채 호응을 보냈다.
카멀라 해리스 미국 민주당 상원의원(55·캘리포니아)이 미 역사상 최초의 ‘흑인 여성’ 부통령 후보로 지명되면서 배우자 더글러스 엠호프(55) 등 가족에 대해서도 세간의 관심이 모아지고 있다.
긴급사용 승인된 시약으로 실시하는 검사는 실시간유전자 증폭검사(RT-PCR) 방식으로 진행된다.
초등학교 때 나는 질문이 많은 어린이였다.
류현진의 몸 상태에 대해 “관리를 잘한 덕분인지 2013년과 큰 차이가 없없다”고 설명한 김 코치는 “2019시즌 성적이 좋았던 만큼 큰 변화는 주지 않을 예정이다.
가수 양수경이 사망한 남편에게 상속받은 채권을 신고하지 않아 벌금형을 선고받았다.
지역의 부동산 전문가들은 “달성공원내 동물원 이전 확정에 따라 주변 거주민들의 문화, 여가활동 등 삶의 질은 대폭 올라갈 것으로 보여 워라밸을 중요시 생각하는 요즘 트렌드에 적합하다” 며 “동물원 이전에 따른 아파트의 미래가치 상승도 긍정적인 요소중 하나”라고 밝혔다.
대의를 주장하는 ‘자기표현’이 아니라, 대중을 ‘설득’할 책무 말이다.
A 양은 20일까지 등교해 수업을 받았고 무증상 상태에서 확진됐다.
전망지수가 가장 낮은 전남도 112를 기록 하면서 모든 지역의 전망지수가 100을 상회했다.
또 빅테크의 금융 플랫폼 진출과 관련해 시장지배력 남용, 이용자 피해 등의 우려가 제기됨에 따라 빅테크의 금융 플랫폼에 대한 영업 규율체계를 마련하기로 했다.
사랑제일교회 발 추가 전파는 다른 종교시설과 요양원, 병원 등을 통한 엔차 감염으로 번지는 모양새다.
다들 행운의 우승이라고 했는데 오늘은 마지막까지 잘 마무리하면서 정상에 올라 정말 기분이 좋다"고 했다.
람보르기니 앞에서 포즈를 취한 에이드리언(왼쪽)과 제레미(오른쪽)씨.
이재용 삼성전자 부회장의 경영권 불법승계 사건에 대해 검찰 외부 시민들로 구성된 검찰수사심의위원회(수사심의위)가 26일 수사 중단 및 불기소 의견을 내놨다.
특히 송은이와 김숙은 공연에 참석하려 했던 관객들의 이름을 미리 체크, 각 좌석마다 그들의 이름표를 부착한 상태에서 라이브 방송을 진행, 팬들을 뭉클하게 했다.
롯데홈쇼핑은 고급 소재와 합리적 가격으로 차별화한 ‘스프링 패션 이즈 롯데(Spring Fashion is Lotte)’ 기획전을 연다고 17일 밝혔다.
세입자가 계약갱신권을 행사해 시세 대비 낮은 가격의 전세가 끼어 있는 매물은 바로 입주가 가능한 매물보다 가격이 낮아 투자하기 용이하다는 의견도 나온다.
이를 증명하기 위한 서류나 이메일을 등록해야 한다.
하지만 고통과 불편함이 시간이 지날수록 개선돼야 할 텐데 코로나가 발생한 지 1년이 다 되어가는 지금, 시행착오만 반복될 뿐 한국의 공교육은, 특히 초등학교의 공교육은 변화의 기미가 보이지 않습니다.
후배들에게 많은 조언을 해줄 수 있을 것 같다"고 말했다.
병원 폐쇄되자 창문 통해 물건 반출… 임시 격리장소 들어서는 접촉자들 - 5일 광주광역시 광산구 21세기병원에서 외부와 격리된 환자의 보호자로 추정되는 한 시민이 1층 창문을 통해 안쪽에서 내보내는 물건을 받아 들고 있다(왼쪽 사진).
서울중앙지법 형사합의24부(부장판사 소병석) 심리로 17일 열린 이 회장의 재산관리팀 총괄임원 출신 전모씨 등에 대한 재판에서 검찰은 전씨에게 징역 3년과 벌금 170억원을 선고해달라고 재판부에 요청했다.
아직 탑승자를 자국으로 데려올 계획을 세운 국가는 없는 것으로 알려졌다.
윤 총장은 “자료 확보를 위해 법원에 영장을 청구하면서 상당 부분은 기각되지 않겠나 싶었는데 영장이 대부분 발부가 됐다”고 말했다.
레드멤버스 및 통합 서비스 어플리케이션 ‘기아 빅(KIA VIK)’을 통해 보유한 레드멤버스 포인트로 가입할 수 있다.
사실, 이 기능은 보여주기에 불과했다.
그러나 금융회사의 충분한 준비기간 없이 급히 재택근무로 전환함에 따라 사전 위험검토 및 보완 조치 등이 미흡할 우려가 있는데다, 코로나19가 장기화되고 언택트 문화가 지속되고 있어 재택근무의 확대·일상화를 고려한 제도 개선이 필요했다는 게 이번 제도 개선의 배경이라고 금감원은 설명했다.
신종 코로나바이러스에 감염된 23번째 확진자(57·중국인 여성)가 서울 마포구의 대형마트를 방문한 사실이 확인되면서 인근 초등학교와 유치원, 학원들이 잇따라 임시 휴업을 결정하고 있다.
트럼프 대통령은 이 자리에서 한국과의 자유무역협정(FTA)을 재협상한 것을 다시 꺼내들며 “힐러리 클린턴 (전 국무장관)이 했던 끔찍한 협상을 다시 해서 훨씬 더 공평하게 만들었다”고 주장했다.
국회 사무처는 이날 오후부터 A 기자의 동선을 파악해 방역에 착수했다.
이런 성실함과 조직 순응적 태도는 더 이상 직장에서의 경쟁력이 되지 못하고 있다.
사건이 발생한 이 새마을금고에는 평소 5명의 직원이 근무하고 있는 것으로 알려졌다.
박씨는 좋아하는 가수의 히트곡 ‘너 때문에 살아’, ‘사랑의 재개발’, ‘눈물이 뚝뚝’ 등의 가사를 모두 외우고, 공연장에서 들어 보일 펼침막을 주문 제작한다.
니시노 교수는 이와 함께 “문재인 정권이 코로나 방역으로 한국이 칭찬받는 것을 잘 어필한 것이 승인 중의 하나라고 본다”고 했다.
이어 "쉬는 날에도 연기자들이 모여 만든 진혼의 농구팀에서 형, 동생들과 신나게 농구하고 집에 돌아오면 어린 아이처럼 부모에게 수다를 늘어놓고는 했다"고 떠올렸다.
파키스탄 남부 도시 카라치에서 발생한 여객기 추락 사고에서 2명이 생존했다고 보건당국이 밝혔다.
신분을 숨긴 평가단이 매년 세계 5성급 호텔을 방문해 시설과 서비스를 평가한 뒤 5성(5-Star)과 4성(4-Star), 추천(Recommended) 호텔로 등급을 나눠 발표한다.
여기에 15일부터 연휴가 시작되고, 인파가 밀집하는 야외 집회까지 예고돼 있다.
그러면서 “7개월 전 트럼프 대통령 방한과 관련해 드러난 한국 외교의 실상을 공개하자 처음엔 사실무근이라던 청와대는 돌연 유출이 문제라며 공격을 퍼부었다”며 “국민을 속인 것이 나쁜 것인가, 진실을 밝힌 것이 나쁜 것인가”라고 물었다.
현재 소속사를 확정하지 않은 양준일은 공식 팬카페가 없다.
롯데의 7회 2득점은 승패에 영향을 주지 못했다.
최근 한국의 방역 시스템에 대한 일본 언론의 보도를 접하면서, 잊고 있었던 그 책이 떠올랐다.
온라인 교육 플랫폼을 통해 코로나19 상황 속 복잡한 디지털 환경에 익숙하지 않은 어린이와 교육 사각지대에 놓여 있어 최신 교육 콘텐츠 혜택을 받지 못하는 어린이가 보다 쉽게 교통안전 체험 학습을 받을 수 있도록 한다는 방침이다.
'기생충'은 한국영화 첫 칸영화제 황금종려상에 이어 아카데미 작품상, 4관왕 수상이라는 역사를 썼다.
민 청장이 언급한 국가수사본부 설치와 자치경찰제 도입 관련 법안은 현재 국회에 계류중이다.
관광객 발길이 뚝 끊긴 상가는 절반 가량이 문을 열지 않아 찬바람만 감돌았다.
A씨가 운영하던 펜션은 인근 마을로부터 약 880m 떨어져 있었기 때문이다.
앞서 민 의원은 앞서 지난 4.15 총선에서 인천 연수을에 출마했다가 낙선한 뒤 사전선거 조작의혹을 제기해왔다.
산 위에서 내려오는 걸…산 전체를 샅샅이 뒤져볼 수 없잖아요.
시험이 치러진 용산고등학교에는 오전만 해도 방역복에 ‘고글’을 쓰고 현장을 지키던 직원들이 보이지 않았다.
당연히, 이 결혼은 당신 손으로 끝낼 수 있었어요.
이 책은 마스크를 통해 ‘나 아닌 나’가 되어보면서 나를 생각해보게 한다.
검찰은 아베 전 총리가 이 사안에 대해 어디까지 개입했는지, 보고를 사전에 받았는지 등을 조사할 것으로 보인다.
우리금융 관계자는 “이번 기부는 그룹 임원회의에서 참석자 전원 동의를 통해 결정됐다”며 “임원진들은 긴급재난지원금 미신청을 통한 자동 기부 또는 근로복지공단 가상계좌에 본인의 긴급재난지원금을 입금하는 방식으로 동참하기로 했다”고 밝혔다.
지난 2월 한국체대를 졸업한 심석희는 이날 처음으로 서울시청 소속으로 출전, 실업 무대 데뷔전을 치렀다.
이 사건으로 현대중공업 관계자와 해군 간부가 KDDX 개발사업 관련 기밀유출 혐의로 울산지법과 군사법원에서 각각 재판을 받고 있다.
주임원사 시절 병사들과 스스럼없이 지낸 것처럼, 아들뻘인 대학 동기들과도 잘 지냈다.
눈앞 직원이 열심히 일하는 듯(?
먹을 것이 부족한 시절 산나물을 뜯어 연명하던 주민들이 삶의 고달픔을 잊기 위해 부른 노래가 ‘평창아라리’다.
이에 이 지사는 “지금 중앙정부가 0.5%로 은행에 빌려주고 은행은 이것 가지고 대출 사업을 하지 않느냐”며 “대다수 국민들은 소외되기 때문에 최소한의 대출 받을 권리를 부여해주자는 것”이라고 했다.
정씨는 지난 16일 오후 3시 19분쯤 21대 국회 개원 연설을 하고 국회 본관을 나오던 문 대통령을 향해 검은색 구두 한 짝을 집어 던진 혐의(공무집행방해·건조물침입)를 받는다.
다만 우리민족끼리는 미국에 대한 직접적인 비난은 하지 않았다.
이날 콜로라도를 상대로 7-4 역전승을 거두며 파죽의 5연승을 달렸다.
그는 지난 겨울에 했던 ‘선을 넘는 아이들’ 특집이 인상 깊었다고 말하며, “어린이들이 갖고 있는 역사적 지식과 가슴 속 의식을 보고 엄청난 충격을 받았어요.
긱스는 맨유 유소년 출신으로 1990년에 데뷔해 24년간 한결같은 팀의 핵심 선수로 활약했다.
지난 2009년 이탈리아 밀라노에서 문을 열고 이탈리아 특유의 스트리트 감성을 생생하게 느낄 수 있는 문화공간으로 자리매김했다.
서울소년원은 19일 법무부를 통해 배포한 입장문에서 “추 장관이 부모를 대신해 소외감과 외로움을 느낄 명절날 소년원 학생들을 격려하기 위해 아침 일찍 방문한 것에 대해 감사하게 생각한다”고 밝혔다.
실버복지관과 경로당 등 지방자치단체가 운영하는 시설은 대부분 운영을 중단한 상태다.
후반 14분에는 센터백 토비 알데르베이럴트의 자책골까지 나오며 더 어려운 상황에 빠졌다.
엔화로 달러를 산 뒤, 이 달러로 해외 투자(‘엔 매각, 달러 매수’)하는 금액이 지난 5년간 무려 50조엔(약 510조원)에 달한다는 것이다.
안 전 대표의 귀국을 앞두고 인적 청산과 세대교체 등의 통합 조건을 내건 것으로 해석된다.
SKMS는 고 최종현 SK그룹 선대 회장 주도로 1979년 처음 마련됐다.
롯데면세점(대표이사 이갑)은 업계 최초로 언택트 소비를 위한 스마트 스토어를 오픈한다.
그러나 민주당이 거친 전 당원투표 결과가 당헌·당규에 부합하지 않는다는 지적이 나왔다.
여아 A양은 지난달 29일 4층 빌라인 자신의 집 지붕을 타고 탈출해 잠옷 차림으로 창녕의 한 도로를 뛰어가다 한 주민이 발견했다.
반도체 공장이 있는 중국 시안으로 출장 가는 삼성전자 직원들은 중국 입국과 동시에 일주일간 시내 호텔에 격리되고 있다.
한국감정원이 1일 발표한 ‘8월 전국 주택가격 동향’에 따르면 전국 주택가격이 0.47% 오른 가운데 세종은 7.69% 상승했다.
다양한 역학 모델에 따르면 신종 코로나의 실제 발병 건수는 10만건을 넘었을 것이라고 NYT는 전했다.
이어 “세부사항에 대해서는 조사가 진행 중에 있고 오늘 오후에 최종 확진자가 판정되면 내일(25일) 설명드릴 수 있을 것 같다”고 말했다.
청년유니온 정보영 정책팀장은 “초단시간 노동자는 코로나19로 인한 해고 위험을 최전선에서 맞닥뜨리고 있다.
미국 국립트랜스젠더평등센터(NCTE)는 미군의 1%가 넘는 1만5천명 이상을 성전환자로 추정하고 있다.
금감원은 총 2924명(1만원 이하 제외, 동일인이 2건 이상 계약한 경우 반영)의 상속인에게 수령 안내 우편을 오는 18일까지 발송하기로 했다.
최근 베테랑 정상호를 영입해 아직 1군에 장규빈의 자리가 보이지 않지만 멀리 보고 키우는 케이스다.
한 여학생은 “학교가 넘어가는 상황인데, 약자인 재학생이 어떤 보호도 받지 못한 채 떠안아야 하는 부담이 너무 크다”고 분통을 터뜨렸다.
주호영 국민의힘 원내대표와 소속 의원들이 28일 국회에서 열린 의원총회에서 특검을 촉구하는 손피켓을 들고 구호를 외치고 있다.
코로나 바이러스 감염증으로 전 세계가 비탄에 잠길 때, 마냥 우울해하기보다는 일상생활에서 유머를 찾자는 이들이 만들어 낸 일종의 '온라인 놀이'다.
어린이집과 학부모를 대상으로 GAP 인증 농산물의 안전성도 적극 홍보할 예정이다.
또한 주식수 미달 종목에 대해 상시적으로 단일가매매를 적용하기로 했다.
‘중국 때리기’는 도널드 트럼프 미국 대통령이 주도하고 있다.
상무부 역시 화웨이의 조립시설 4곳을 거래제한 명단에 올리고, 화웨이 장비를 사용하는 업체에 발급했던 임시 면허를 연장하지 않겠다고 밝혔다.
김호영 서울 감독대행도 지난 1일 성남FC전이 끝난 뒤 “기성용이 언제 출전할 수 있을지는 확답하기 어려운 상황”이라고 말했다.
두 경기 모두 고양종합운동장에서 열린다”고 전한 바 있다.
쓰러지기 이틀 전까지 문화운동단체 ‘존버교’를 창단하고, 사회관계망서비스(SNS)에 글을 올리는 등 활발히 활동했다.
이런 가운데 29일 서울 외교부 청사에서 열린 김정한 외교부 아시아태평양국장과 다키자키 시게키(瀧崎成樹) 일본 외무성 아시아대양주국장 간 국장급 회의에서는 징용 해법에 대해 견해차를 줄이지 못했다.
여권 관계자는 “추 장관의 거취는 윤 총장의 자진 사퇴 여부, 징계위 결과 등 다양한 변수가 고려될 것으로 보인다”고 말했다.
검역 단계에서 12명이, 입국 후 자가격리 중 20명이 확진 판정을 받았다.
‘라운드어라운드 드라이플라워 디퓨저’는 천일홍, 안개꽃, 소국, 스위트그라스 등 여러 가지 향으로 출시돼 취향에 따라 선물하기 좋다.
가족과 친구 등 둘이서 함께 타면 KTX를 반값에 이용할 수 있다.
이에 대해 교육부 관계자는 “개학 연기 계획은 없다”고 밝혔다.
문 대통령은 코로나19로 인한 경제 쇼크와 관련해 “당장도 어렵지만 미래도 불확실하다”며 “당장의 어려움을 타개해가면서 어두운 터널을 지나 경기를 반등시키는 긴 호흡을 가져야 한다”고 말했다.
코픽스(COFIX·자금조달비용지수)를 기준으로 하면 다음달 15일 이후에 대출금리가 인하된다.
정부는 거리 두기 2단계 이상으로 사태가 악화됨에 따라 감염자와 접촉 가능성이 있거나 증상이 있는 경우가 아니라도 원하는 사람이면 누구나 무료로 코로나 검사를 진행하기로 했다.
후보들의 지지 기반과 파벌 인사, 향후 내각 인사에 영향을 미치기 때문이다.
세번째 확진자와 접촉한 사람의 규모에 대해 정 본부장은 “환자가 동선을 자세히 설명해줬는데 객관적으로 맞는지 확인하면서 하나씩 채워가는 상황”이라며 “지금 뭐라고 규모를 말하기 어려운 상황이다.
주방용품 커뮤니티 ‘예쁜카페 예카’에서 120년 전통의 영국 프리미엄 레이스 회사 엠와이비 텍스타일스의 천사 레이스 커튼을 선보인다.
경기 여주경찰서는 아동학대치사 혐의로 계모 A 씨(31)를 구속했다고 12일 밝혔다.
김순태 아주대 환경안전공학과 교수는 “중국 오염물질 배출량이 평소의 70∼80% 수준까지 회복돼 올겨울 우리나라의 미세먼지 고농도 현상이 올해 초보다 자주 일어날 것”이라고 전망했다.
한편, 송일국과 대한, 민국 만세는 과거 KBS2 '슈퍼맨이 돌아왔다'에 출연하며 큰 인기를 얻었다.
주황·빨강 등 붉은색 계열로 표시될수록 이산화질소 농도가 더 높은데, 왼쪽에 비해서 오른쪽 사진이 붉은 색 계열의 표시 분포가 확연히 넓어졌다.
이와 함께 가현은 서로의 근황을 물으며 보고 싶다고 말하는 신민아의 다이렉트 메시지도 첨부했다.
비엔피(BNP)파리바는 “우한지역 봉쇄와 이동 제한 조처는 중국 국내총생산(GDP)의 16%가량을 차지하는 소매업·운송업·호텔업 등에 급격한 영향을 미칠 것”이라고 전망했다.
이날 한 시민은 목포대교관광안내소 인근에서 유세를 펼치던 박 후보에게 “정치는 잘 몰라도 박지원은 안다.
A씨는 조사에서 “B군을 바닥에 던졌다”며 지속적으로 학대해 숨지게 한 혐의는 인정하면서도 살해할 의도는 없었다고 진술했다.
함소원은 시어머니의 건강검진을 위해 함께 한의원을 찾았다.
오는 16일에 환자수가 꺾이는 변곡점에 이를 것으로 관측됐다.
A씨는 도보를 이용해 출퇴근한 것으로 조사됐다.
이렇게 바뀐 지침에 따라 지난 2일 계명대 대구동산병원 등 대구 지역 병원에 입원 중이던 경증 환자 41명이 처음으로 퇴원 뒤 생활치료센터에 입소해 시설격리에 들어갔다.
한편 애초 이날부터 올림픽공원 체조경기장에서 열릴 예정이었던 '미스터 트롯' 서울 콘서트도 관할 구청의 행정명령으로 26일까지 공연을 잠정 연기했다.
소비자원에 따르면 최근 3년(2017~2019년)간 접수된 안과 진료 관련 피해구제 신청 84건 중 백내장 관련이 40건이었다.
김 회계사는 이에 대해 “문재인 정부가 핵심 공약이었던 경제 민주화와 재벌 개혁을 제대로 이행하지 않은 채 이재용 부회장의 손을 잡고 사진 찍는 모습을 연출하자 법원이 이런 퇴행적 결정을 내리기 시작한 것 아니냐”며 “정치권력의 부침과 상관없이 경제 민주화 문제에 대한 목소리를 내겠다”고 밝혔다.
일본 정부가 당초 내년 배치를 목표로 했던 미국산 무인정찰기 ‘글로벌호크’ 도입계획을 아예 취소하는 방안을 검토 중인 것으로 알려졌다.
권 시장은 중증환자 치료를 위한 병상 확보를 언급하며 “국립중앙의료원 재난응급상황실이 실질적인 권한을 가지고 중증환자의 신속한 전환이 가능하도록 해달라”고 덧붙였다.
판사 출신인 나경원 전 미래통합당(현 국민의힘) 의원은 25일 추미애 법무부 장관의 윤석열 검찰총장에 대한 징계 청구 및 직무 배제 명령과 관련해 “문재인 정권의 윤석열 찍어내기는 곧 국민 찍어내기, 민주주의 찍어내기”라며 “독재 정치의 공식 선언”이라고 비판했다.
KBO 관계자는 “이제 막 논의를 시작한 단계이지만 한국 야구를 미국에 선보일 수 있는 좋은 기회다.
특히 서울 접근성을 향상시키는 철도망의 경우 대형 호재로 인식된다.
제로 개발 중인 '파나픽스'를 우한 코로나 환자 치료에 쓰는 긴급 임상 시험 계획을 신청했다.
검찰 관계자는 “일단 업무방해 혐의로 4명에 대해서 구속영장을 지난 6일 청구했고 오늘 영장실질심사가 열린다”며 “나머지 구체적인 수사 방향 등은 확인할 수 없다”고 밝혔다.
또 국내 기업 48%는 팬데믹을 새로운 기회로 인식하고, 낙관적 성과를 예상하고 있는 것으로 나타났다.
노인성 난청은 수술이나 물리적인 치료로는 청력을 되살리기 어려운 경우가 많다.
A씨는 앞서 지난 21일 오전 1시35분경 연평도 인근 해상 무궁화10호에서 당직근무 도중 실종됐다.
‘인플루언서의 찾아가는 양조장 체험기’도 계획 중이다.
변호인은 “공판준비기일을 지정, 쟁점을 정리했으면 한다”는 재판 절차에 대한 의견도 제시했다.
보고서에 따르면 국내 껌 연간 소매 매출액은 2016년 2천356억원에서 2017년 2천347억원, 2018년 2천242억원 등으로 내리막길을 걷고 있다.
호우경보는 3시간 동안 강수량이 90㎜ 이상 또는 12시간 동안 180㎜ 이상의 비가 예상될 때, 호우주의보는 3시간 동안 강수량이 60㎜ 이상 또는 12시간 동안 110㎜ 이상의 비가 예상될 때 발효된다.
이 비극을 끝내는 것이 바로 재앙신으로부터 상처 입은 아시타카, 그리고 인간으로부터 버림받아 인간을 저주하게 된 모노노케 히메라는 점은, 어떤 상처 입은 이들에게 용기를 줄지도 모른다.
창단 이후 최다 연승수를 '10'으로 늘린 우리카드는 가장 먼저 20승(6패) 고지를 밟으며 승점 56을 기록, 단독선두를 내달렸다.
한편 플레이온 페스트에 대한 스트리밍 일정 및 정보는 공식 홈페이지(playonfest.
자금성은 일반인은 물론 외국 정상도 차를 타고 들어갈 수 없다.
뒤로 물러서 생각을 하고 다시 시작한다는 각오로 하겠다.
태국 법원은 종종 여러 죄목으로 긴 징역형을 선고하지만, 태국 법상 사기죄로는 최고 징역 20년형이 상한이라고 CNN은 전했다.
도쿄올림픽 개최는 올해 7월 24일로 예정돼 있다.
하지만 메시는 31일 예정된 팀의 프리시즌 소집에 합류할 것으로 전해졌다.
엔씨는 31일 대구 삼성라이온즈파크에서 열린 삼성과의 경기에서 18-7 대승을 거두며 3연전 스윕 패를 면했다.
특히 이번 협약을 바탕으로 로봇 기술 도입을 적극 추진해 업계 선두 브랜드로 자리매김한다는 방침이다.
최종 결과 이르면 19일 공개 가능”
오바메양은 후반 22분 벌칙구역 왼쪽에서 첼시 수비진을 완전히 무너뜨린 뒤 골키퍼 키를 살짝 넘기는 재치있는 로빙슛으로 결승골을 뽑았다.
정치권에선 "민주당과 범여 군소 정당들이 예산안과 선거법 개정안, 공수처법을 일방적으로 처리한 것을 엉뚱한 핑계로 정당화하려는 것"이라는 해석이 나왔다.
채홍호 대구시 행정부시장이 3일 오전 대구시청에서 기자회견을 하고 있다.
한국당은 시·도 교육감과 시·도지사의 러닝메이트 선거제도를 시행할 경우, 시·도 교육감의 편향된 교육 행정으로 학생과 학부모가 혼란스러워하지 않고 교육 행정의 안정성과 효과성이 제고될 것으로 기대했다.
클럽 옵션 100만개 나에게 딱맞는 조합을 찾아라!
또한 미국 디지털 송 세일즈 차트에서는 2위를 차지해 약 15년 전 같은 순위를 기록했던 세계적 걸그룹 푸시캣 돌스의 추억을 소환했다.
이준섭 인천지방청장은 3일 출입기자단에 보낸 서면 간담회 자료를 통해 “시민들께 심려를 끼쳐 진심으로 송구하다”며 “당시 불법 촬영 수사와 (피해자) 신변 보호를 하지 않은 과오에 대해 감찰계가 면밀히 조사하고 있다”고 밝혔다.
그래서 보건소와 시·도환자관리반이 다르다는 것은 대구시의 경우에는 적용되지 않는다.
다수 지원자가 모이는 조직·직무 적합 진단 및 면접 전형은 한 달가량 늦춰진다.
물론 처음 제기됐던대로 누군가 원앙을 향해 총을 쏴 죽였을 가능성이 현재로는 가장 설득력이 있다.
반면 서울 송파구 잠실동, 강남구 대치동, 삼성동 등 토지거래허가구역 내 단지들은 매도와 매수가 줄어든 상황이다.
경기도는 주 대표 부부가 광복절 서울 광화문 집회에 참가한 뒤 코로나19 확진 판정을 받은 이후 동선을 허위로 진술하거나 진술을 기피하는 등 역학조사에 협조하지 않았다며 지난달 27일 경찰에 고발했다.
다만 코웨이가 정수기 대부분을 회수하고 교환 또는 해지와 더불어 사용료를 환불하거나, 향후 납부할 정수기 사용료를 면제하는 등 사후조치를 취한 점 등을 감안해 위자료의 액수를 1인당 100만원으로 정했다.
특히 한강변 입지의 장점을 살려 한강조망권 세대를 305가구까지 늘렸다.
﻿삼성전자는 22일 중국 산시성에 위치한 시안(西安) 반도체 공장에 증설 업무 관련 인원 300명원을 추가 파견했다.
한국야쿠르트가 자체 개발한 프로바이오틱스 유산균 원료를 B2B 방식으로 판매한다.
B 군은 다음날에는 61분, 그다음 날에도 20여분간 화장실에 머무르는 벌을 받았다.
정 총리는 “대부분의 감염사례는 확진자가 방역수칙을 제대로 준수하지 않은 데서 비롯됐다”며 “정부나 지자체 시설운영자의 노력만으로는 한계가 있다”고 했다.
필리핀에서도 1969년부터 반세기에 걸쳐 이어지며 4만명의 사망자를 낸 공산 반군과의 내전이 잠시 멈추었습니다.
바른미래당 호남계 중진 의원들은 손 대표가 물러나지 않으면 탈당해 대안신당 등과의 통합을 고려 중인 것으로 전해졌다.
그는 ‘유명한 분들이 전화해서 그렇게 말했을 때 어떻게 느꼈느냐’는 검사의 질문에는 “‘쓸데없는 짓을 하는구나’ 생각했다”고 답했다.
온갖 욕을 다 먹더니 마음이 너덜너덜해진 기분이에요.”
정은경 중앙방역대책본부장도 “아직 수도권에서 감염원이 있다고 확인되진 않았다”면서도 “수도권 내 집단감염은 언제든지 다른 지역으로 확산될 가능성이 있어, 모임이나 행사로 확산될 수 있기 때문에 예방수칙을 준수해야 한다”고 강조했다.
노씨는 음식 대신 야생 버섯으로 배를 채우기도 했다.
과학기술정보통신부(과기부)는 “29일 방사광 가속기 유치계획서를 접수한 뒤 다음달 6~7일 서류·발표 평가, 현장 확인 등을 거쳐 부지를 선정할 계획”이라고 28일 밝혔다.
확진자가 가장 빠르게 증가하는 국가는 인도로 16일 기준 9만7859명의 신규 확진자가 나왔다.
오바마 전 영부인은 “우리가 이 나라에서 힘든 시간을 겪어왔다는 것을 기억하는 것이 중요하다”며 “우리는 역사상 가장 독특한 시간을 살고 있고 평생 누구도 겪지 않았던 것들을 경험하고 있다”고 지적했다.
정봉주, 금태섭 지역구 출마 시사…“‘빨간 점퍼 민주당’ 안돼”
금감원에 따르면 신금투는 지난해 4월 무역금융펀드 투자 대상인 인터내셔널인베스트먼트그룹(IIG) 펀드의 부실을 은폐하기 위해 무역금융펀드를 싱가포르 소재 무역금융 중개회사 계열사인 해외 SPC(케이맨제도)에 장부가로 처분하고 그 대가로 약속어음(P-note)을 받는 구조로 계약을 변경했다.
눈썹이 눈을 찌르는 것도 어린아이와 성인 모두에게서 나타난다.
호텔신라는 이달 22일 서울 중구청으로부터 허가를 받고 착공에 들어갔다.
또 현재 군편제 상 이미 기갑병과에는 여성 장교와 부사관이 배치된 만큼, 여성으로서 근무하는 데는 문제가 없다는 입장이다.
연간 200만여명의 관광객이 찾는 제주 우도에 해중전망대 건설이 추진돼 환경훼손 논란이 일고 있다.
현대자동차와 산업통상자원부 등 관계기관이 수소청소트럭과 수소택시의 보급 활성화를 위한 시범사업을 추진한다.
기모란 국립암센터 교수는 “기본적으로 감염병 위기경보가 ‘심각’ 단계에서는 학교 문을 닫는 게 원칙이다.
청원 내용은 학교 내 성폭력 및 학교, 상급기관의 미흡한 대처로 아픔을 호소하다 하늘나라에 갔다라는 담겨있었다.
지금 여론조사로 평가할 생각 없어"
국가의 미래, 국민의 삶보다 친문특권세력의 밥그릇이 더 소중하다”며 “울산의 관권부정선거, 친문 측근 유재수 전 부산시 경제부시장에 대한 감찰 무마, 불공정의 화신 조국을 장관으로 뽑아, 온 국민을 분노케 하고도 국민에게 미안한 게 아니라 조국에게 미안하다 한다”고 말했다.
매출 역시 5.6% 늘었다.
알바조차 구하기도 힘든데 대학생들은 살지도 않는 자취방 월세 다달이 내고 있습니다.
서대표는 “리믹스 드라이버를 사용하고 있는 고객은 다음에 꼭 우드나 유틸리티 문의를 한다.
그나마 아래로 내려가면 다 죽어 떨어져나갔습니다.
새 기준이 도입되면 과거 고금리 보험 상품을 많이 팔았던 보험사들을 중심으로 자본 확충 부담이 커지게 된다.
이것은 온실가스종합정보센터의 분석 결과와도 일치합니다.
결국 부동산 정책도 유연성이 결여된 것이 가장 큰 문제입니다.
번지가 이 말을 듣고 나가버리자 공자가 ‘번지야!
유 전 부시장에게 감찰 무마 청탁 전화를 받았다는 의혹에 대해서도 “(유 전 부시장과) 평소 업무적으로 연관이 있어 전화는 받았지만, 구명을 부탁하는 내용은 없었다”고 했다.
일본 국내 감염자 가운데 이날 도쿄도에서 6명, 오사카부 2명, 후쿠시마현과 가나가와현, 후쿠오카현 1명씩 모두 11명이 숨져 사망자는 1561명으로 증가했다.
흰 참새 두 마리가 사이좋게 소나무 가지 위로 날아든다.
더불어민주당이 김대중(DJ) 전 대통령의 3남인 김홍걸 민족화해협력범국민협의회 대표상임의장의 수도권 출마를 가닥 잡은 것으로 알려졌다.
트럼프 대통령은 8일(현지시각) 플로리다·노스캐롤라이나주를 방문하기 위해 전용기에 탑승하기 전 기자들이 ‘선거운동에 사재를 쓸 것이냐’고 묻자 “그래야 한다면 그렇게 할 것”이라고 말했다.
다만 지방자치단체장이 중위험시설로 하향하거나 집합금지 해제가 필요하다고 인정받은 시설은 방역조치 준수 의무에서 제외 대상으로 분류된다.
채용 비리 의혹 등으로 이번주 선고가 예정돼 있었던 조국 전 법무부 장관의 동생 조권씨의 선고 공판이 연기됐다.
규모 6.6의 지진이 30일 낮 터키 서쪽에서 발생해 근해 이즈미르주가 흔들렸다고 터키 재난비상 당국이 말했다.
사회자가 ‘징계위에서 윤 총장을 해임하게 되면 오히려 (윤 총장)지지율이 더 오르고, 대통령 지지율은 더 떨어질 수도 있다’는 일각의 시각을 소개하자 우 의원은 반대의 견해로 답했다.
제주지방법원은 30일 군형법상 군용시설 손괴죄와 군용시설 침입 혐의를 받고 있는 송씨에 대해 구속영장실질 심사를 벌인 결과 도주 우려가 있다는 이유로 구속했다.
현재는 자가격리 중이며 추후 병상이 확보되는 대로 병원으로 이동할 예정이다.
바이든 당선인은 아내 질 여사와 함께 작성한 CNN 기고문에서 “대규모 가족 모임을 자제하고 함께 시련을 극복하자.
올해도 KPGA 코리안투어 입성을 위한 선수들의 도전은 계속 된다.
합치면 2조5000억엔어치의 자사주를 사들여 모두 소각하는 셈이다.
이소미(21·SBI저축은행·사진)가 한국여자프로골프(KLPGA)투어 휴엔케어 여자오픈에서 생애 첫 승을 차지했다.
최 감독과 김 감독의 지략대결로 더욱 관심이 쏠리는 경기다.
다행히 인근에 있던 보트가 곧바로 구조해 강기슭으로 옮겼고 구조대가 도착해 병원으로 옮겼다.
이어 ”3국은 코로나19 방역 가운데서 리더십을 발휘하고 경제 회복을 추진하며 세계의 평화와 번영, 안정을 공동으로 수호해야 한다“고 덧붙였다.
브라운은 선두 서울 SK를 한 경기 차이로 추격하게 된 것에 대해 "SK 경기 결과와 관계 없이 우리가 우리 경기를 이기기 위해 노력해야 한다.
"안전은 대통령이 직접 챙기겠습니다.
코로나19의 2차 확산이 전 세계적으로 그리고 우리에게 얼마나 큰 경제위기를 가져다줄지, 언제쯤 끝날지 쉽게 가늠하기 어렵다.
문 대통령은 이날 오후 화상 회의 형식으로 열린 ‘2020년 재외공관장회의’ 개회식에서 영상메시지를 통해 “한반도 평화는 국민들의 오랜 숙원이자 우리 모두의 시대적 소명이다.
그는 "쿠키가 행동 교정이 될 가능성은 매우 높지만 그 교육이 수포로 돌아갈 가능성이 크다"고 말해 모두를 놀라게 한다.
하지만 그는 다시 마음을 바꾸어 출근을 했고, 그 후로 몇년을 더 다니다가 2017년 초 회사에 퇴사를 통보했다.
당선이 되면이라는 것을 강조했다”고 전했다.
또한 탈원전 정책에 따라 에너지 비용이 상승할 가능성도 주목해야 한다.
행정안전부와 산업통상자원부, 경기도가 주최하는 안전산업박람회는 올해 300여 개의 기관·기업이 참여해 최신 안전기술과 제품을 온라인을 통해 선보이는 자리가 될 것이다.
과연 이것의 정체는 무엇인지, 또 이를 효과적으로 섭취하는 방법에 대해 알아본다.
이달 초 선보인 ‘XM3’는 르노삼성이 ‘SM6’와 ‘QM6’ 이후 4년 만에 내놓은 국내 생산 신차다.
또 2만8500명의 주한미군이 한국에서 활동하고 있다는 점을 환기시키며 “필요시 가장 효과적인 억지력과 대응 능력을 보장하기 위해 날마다 한국과 긴밀하고 효과적이며 열린 의사소통을 지속하고 있다”고 설명했다.
아무리 공정한, 사천 없는 공천이라고 해도 거기에서 '정치'를 배제하면 아주 교과서 같은 메마름만 남는다.
이에 대해 피진정인인 ㄷ경사는 인권위에 “정씨가 흥분한 채로 욕설을 해 정씨와 경찰관들의 안전을 위해 부득이하게 뒷수갑을 채웠다”고 주장했다.
미국의 심리학자 존 메이어는 그의 책 <성격지능>(Personal Intelligence)에서 흥미로운 실화를 들려줍니다.
유럽 클럽 대항전인 챔피언스리그에서도 무관중 경기가 확산하고 있다.
하지만 재산목록을 두고 쌍방에 이견이 있는 경우가 허다해 본격적인 심리에는 상당기간이 소요될 것으로 보인다.
이종인을 만나러 온 대학교에서 도서관을 찾은 이곤은 대한민국 정태을과 함께 했던 자리에 앉아 정태을을 그리워했고, 정태을 역시 이곤과 함께 했던 대한민국 도서관에서 앉아 '평행우주'와 관련된 책을 읽으며 이곤을 떠올렸다.
오자와는 이후 신진당, 자유당, 민주당 등 숱한 야당을 만들어 정치 생명을 이어왔다.
수도권 지역 발생 확진자만 245명으로 서울·경기·인천에서 감염자가 발생했다.
에프알엘코리아 관계자는 “이사회 결정에 따라 배우진 대표가 물러나게 되면서 정현석 대표가 6월 1일부로 부임하게 됐다”면서도 “(배우진 대표 문책성 인사 관련해서는)직접적으로 말씀드릴 수 있는 것이 없다”며 선을 그었다.
핀테크 시대가 활짝 열렸지만 정보기술(IT) 등 새로운 분야의 인재도 아직은 은행권에 충분히 유입되지 않았다.
무리뉴 감독은 지난해 11월, 성적부진의 책임을 지고 물러난 포체티노 후임으로 토트넘 지휘봉을 잡았다.
일본 만화가 데즈카 오사무(1928~1989)의 신작이 사후 31년 만인 지난 27일 발표됐다.
델버트 맨 감독의 로맨틱 코미디 '마티'(1955년 황금종려상, 1956년 아카데미 작품상)가 최초의 수상이었다.
이날 오전 기준 일본 내 감염자는 총 838명이다.
시중에 비해 절반 정도 가격에, AS까지 가능한 것이 리퍼브의 최대 강점입니다.
김 위원장의 지위 격상 등을 통해 권력 공고화에 나섰지만 북한은 내부적으로 신종 코로나바이러스 감염증(코로나19)를 커다란 ‘재앙’으로 여기면서 확산을 크게 우려해온 것으로 확인됐다.
타이 정부는 다만 치앙마이 국제공항에 질병 체크포인트를 설치했고, 우한을 오가는 항공편 운항을 2월4일까지 중단하기로 했다.
그러면서 “내 메시지는 조금만 더 버텨 달라는 것”이라며 “우리는 이겨낼 것이고 코로나는 종식될 것”이라고 말했다.
또한 경상북도체육회, 경주시체육회 등, 피조사기관에는 한 치의 숨김없이 조사에 적극 임할 것을 요청하고, 회유나 협박, 증거 인멸 등의 정황이 포착될 경우 철저히 책임을 묻겠다고 강조했다.
이탈리아에서 8일(현지시간) 하루 만에 신종 코로나바이러스 감염증(코로나19) 확진자가 1500명 가까이 폭증했다.
영화는 복잡하게 얽힌 동북아 정세를 피하지 않고 정공법으로 풀어나간다.
넷플릭스의 경우 고화질(HD급)에 2인 동시시청이 가능한 스탠다드 서비스가 월 1만2000원이다.
최근 이방카가 소셜미디어와 공개 성명 등에서 ‘전사’(戰士)의 이미지가 짙게 풍기는 것도 이와 관련이 있다는 분석이 나온다.
더불어민주당 조정식 정책위의장(오른쪽 두번째)이 23일 국회 의원회관에서 '텔레그램 n번방' 재발 방지 등을 위해 열린 디지털 성범죄 근절대책 당정협의에서 발언하고 있다.
민주당은 최근 고 대변인이 출마하는 상황을 가정하고 경기 일산과 경기 의정부을, 서울 서초갑 등지에서 가상 여론조사도 실시한 것으로 알려졌다.
주호영 의원은 거듭된 비판에 박능후 장관은 “재정 추계안을 세울 때 적립금을 쓰는 것으로 계획했고 그만큼 줄었다”면서도 “건강보험이 단기성 보험이고 국민이 비용 부담을 싫어하면 줄일 수밖에 없겠지만, 재정 상황은 더 안정적으로 유지되고 있다”고 말했다.
한국은 물론 세계의 연예인들이 함께 해주어 ‘유엔 세계 고아의 날’이 제정될 것이란 예감이 들어요.”
이 위원장은 이날 페이스북 글에서 “우선 말이라도 제대로 하고 물을 흐리지 않는 언어를 사용할 줄 알아야 우리 정치에 적어도 폐를 끼치지는 않을 것”이라며 이같이 말했다.
상대의 답이 없어 좀 무안할 때도 있지만, 그래도 자꾸 인사한다.
위약금 조로 잡힌 금액이 있긴 했지만, 이에 개의치 않고 적극적으로 구애해 서울을 앞질렀다.
울산에서도 임신 28주 여성이 우한 코로나바이러스 감염증에 감염된 사례가 12일 나왔다.
DX517은 5개의 드라이브 베이를 갖추고 있어 이를 결합하면 총 9개나 되는 드라이브 베이를 갖춘 NAS를 운용할 수 있다.
임대차보호법이 부동산 시장의 과열을 막는 근본적인 해결책이 아닌 임시방편에 불과하다는 뜻으로 풀이된다.
개통 및 단말 수령이 가능한 자판기 등으로 구성할 계획이다.
지난 2014년 설립된 블루포인트파트너스는 초기 단계 창업기업에 전문적으로 투자하는 회사이다.
덕분에 전범들은 쌀밥을 먹고 관리소 직원은 수수밥을 먹는 진풍경이 벌어졌다.
유벤투스에는 포그바와 같은 미드필더가 필요하다"고 복귀를 바랐다.
재판부도 “(시우씨) 사고의 흐름은 국군에 대한 편향적인 인식에 기인한 것으로 보이나 병역거부 사유에 있어 ‘정당한 이유’의 존부 판단이 양심 내용의 타당성에 따라 이뤄지는 것이 아니다”고 밝혔다.
도널드 트럼프 행정부 들어 미 국방부는 <2018년 국가안보 전략보고서>를 시작으로 중국의 ’장기적인 위협’에 대비하기 위한 조처를 지속적으로 강화해왔다.
해당 과정은 보험 판매에 집중된 보험사의 일반적인 교육과 달리 소비자가 제대로 된 보상을 받을 수 있도록 하는 FA의 역할을 강조하는 것이 특징이다.
지금까지 코로나19는 신경세포가 아닌 호흡기나 폐 세포를 공격하는 것으로 알려졌다.
평소였다면 조문객이 가장 많을 시간이지만, 조문객을 찾기 어려웠다.
신동이 한강 조망의 아름답고 첨단 시스템까지 갖춘 싱글 하우스를 공개한다.
도내 골목상권 60곳과 전통시장 30곳을 대상으로 5월 중 동시 세일과 '1+1 행사' 등을 개최한다.
우울증 척도 검사를 했는데 98%였다.
이 감독은 "선수들이 끝까지 집중력을 발휘해 이겨서 기쁘다"며 "이틀만 쉬고 한국도로공사와 홈경기(30일)를 치러야 하는 빡빡한 일정이 이어지지만, 선수들과 잘 버텨보겠다"고 했다.
일본에서 재택근무가 확산되는 이유는 코로나 사태의 장기화때문이다.
하지만 도쿄올림픽이 연기되면서 내년 24살이 되는 이들의 출전 여부가 불확실했다.
이외에도 김지찬(삼성 라이온즈), 박주홍(키움 히어로즈) 등의 개막 엔트리 합류가 유력하다.
외교부도 보도자료를 통해 환영의 뜻을 표명하고 대만과 미국 간 긴밀한 안전보장 동반자 관계를 계속 심화해 인도태평양 지역의 장기적인 평화와 안정에 기여하겠다고 밝혔다.
운보 김기창 화백(1913∼2001)은 한때 자신을 찾는 기자들에게 “나 말고 황창배에게 가보라”고 했다.
전문 상담사들이 2개 학교를 도는 것이 무리였다는 주장이다.
학대 의심만으로 보육교사에게 물을 뿌리는 등 폭행한 원생의 이모에게는 집행유예가 선고됐다.
그는 법원으로부터 급여 가압류 통보를 받는 등 심적 고통을 받은 것으로 추정된다.
이겨서 기분 좋다”고 소감을 밝혔다.
공개된 사진에는 김준희가 남편과 제주도에서 쇼핑몰 제품을 촬영하는 모습이 담겨있다.
그는 자신의 롤 모델로 캐나다 국가대표 미드필더 줄리앙 드 구즈만(39)을 뽑았다.
신한카드는 서비스 출시를 기념해 다음 달 3일까지 ‘웰컴 캐시백’ 이벤트를 진행한다.
김승수 전주시장이 10일 시의회에서 재난기본소득 추진을 제안했다.
엔카닷컴은 6월 중고차 시세가 평균 1.06% 하락했다고 5일 밝혔다.
청와대 관계자는 “김 비서관은 환경운동 전문가로 경험 쌓았다”며 “(출신) 정당에 의미를 두기 보다는 널리 인재를 구해 전문성을 국정에 활용하는 의미가 더 크다”고 말했다.
‘달콤한’ 카페 및 디저트 메뉴의 인기도 눈에 띈다.
동영상 플랫폼 다음으로 많이 사용하는 경로는 포털 및 검색엔진(33.6%), SNS(21.3%), 이용자 기반의 지식생산 사이트(5.5%) 순이었다.
대한민국 국민 모두가 환경 보호에 관심을 갖고, 친환경 제품에 대한 소비가 곧 지구를 지키는 첫걸음임을 알자.
이 가운데 기업에 실질적인 도움이 되는 것은 인력 지원이라고 생각한다”고 말했다.
비자를 발급받지 못해 2017시즌을 통째로 날렸고, 2018년에도 빅리그 3경기 출전에 그쳤다.
아시아나항공은 경영난 끝에 지난해 말 현대산업개발과 매각 계약을 맺었다.
박 의원은 “종이 몇장 날아오면 내부가 난리가 나는가 보다”라며 “북한 매체에서 대한민국 정부 비판을 한다고 해서 그 보도를 본 대한민국 사람들이 흔들리는 것 봤냐.
문 씨는 이날 의정부시청에서 기자회견을 열고 “당당하고 떳떳하게 제21대 총선 출마를 선언한다”며 “의정부시민의 품속에서 자란 진정한 의정부사람 문석균으로 4·15 총선에 나서려고 한다”고 밝혔다.
올해 6월 공항 여객 수는 전년 동월의 3%인 하루 평균 6000명이 불과하다.
그는 “지역사회에 있는 학교가 후속 조치에 나서기는 부담감이 크다”면서 “교육청 차원에서 고발 등 조치를 적극적으로 검토해 줘야 한다”고 말했다.
이에 대해 대구가 지역구인 김부겸 더불어민주당 의원은 추경안이 발표된 뒤 “코로나19 사태로 방역과 사회경제적 위기에 처한 대구 경북 지역경제 회복을 위해 8천억원을 편성한 것은 눈을 의심할 지경이다”며 “11조7천억원은 코로나19사태의 위기를 넘기에는 턱없이 부족하다.
혼다코리아가 커스텀 모터사이클 크루저 ‘레블(Reble) 500’을 국내 최초로 출시하고 판매에 돌입했다.
이 사건 이후 인도는 성범죄에 대한 처벌을 크게 강화했지만 여전히 극악한 성범죄가 기승을 부리고 있다.
모두가 '평등하게' 일주일에 한 번, 최다 두 장이 허락될 뿐이다.
이들 항목 중 여당이 가장 보수적인 입장을 보인 것은 종부세였다.
김선욱은 10년 전인 2010년 영국 왕립음악원 지휘 석사과정에 입학해 음악 팬들의 시선을 집중시켰다.
반 위원장은 “여러분들이 마련한 ‘국민정책제안’을 계절관리제라는 이름으로 고농도 미세먼지가 집중 발생하는 4개월 동안 시행한 것은 우리나라의 미세먼지 문제가 중병에 걸린 환자와 같은 상황이어서 응급처방이 필요했기 때문”이라며 “계절관리제가 의미있는 역할을 담당했다는 것은 부인할 수 없다”고 말했다.
사노피는 39억유로(약 5조2000억원) 규모로 기술을 도입한 이후 주 1회 투여형 에페글레나타이드 등의 임상 개발을 진행해 왔다.
이 지사는 “‘실내공간에서 2m 이내 밀접접촉’.
작가의 시적인 지문, 간결한 대사를 통해 고전 동화가 잔혹설화로 재탄생한다.
화려한 스타일의 펌프 코트에 미니멀하고 정제된 준지의 브랜드 정체성이 담겼다.
데드라인은 김 감독의 영화를 소개하며 “어둡고 논란이 많은 아트하우스 시네마 감독으로 자리 매김하며 국제 영화제에서 큰 파장을 일으켰다”며 “또한 ‘미투’ 등 개인 생활에서 논란을 일으켰다”고 했다.
더구나 비준 약속과 함께 정부가 제출한 노조법 개정안은 현행법을 심각하게 약화하는 내용을 담고 있다.
김여정 노동당 제1부부장이 지난 4일 경고한 내용을 실제로 이행한 탓에 앞서 거론했던 9·19 남북 군사합의 파기까지 실행될지 주목된다.
한편, 신종 코로나바이러스 감염증(코로나19) 장기화에도 수입차 시장의 인기는 여전한 것으로 나타났다.
다만 서울 아파트 전셋값 오름세가 지속되고 있는 상황에서, 예정에 없던 매수세를 자극할 우려도 커지고 있다.
그렇기는 해도, 저 그림들 속의 물은 분명 현실의 물이어서, 지금 이 순간에도 DMZ를 지나 양구, 화천, 춘천을 넘어 남쪽으로 쉼 없이 내려오고 있다.
전반적으로 1분기(1~3월) 여가활동 경험률이 높았고, 휴식활동을 제외한 모든 분야에서 20~29세의 여가활동 경험률이 전체 연령 상위권을 차지했다.
짐벌은 스마트폰이나 카메라 등으로 영상을 촬영할 때 카메라가 흔들리는 반대 방향으로 움직임을 만들어 안정적이고 부드러운 영상 촬영을 가능하게 하는 전문 장비다.
이를 두고 법조계와 정치권에선 "4월 총선용 인사"라는 말이 나왔다.
비에스엔은 중국 정부기관인 국가정보센터(SIC) 주도로 중국 통신사 등이 참여하는 플랫폼 사업이다.
강화군은 지난 20일 폐회된 강화군의회 임시회를 통해 ‘강화군 소상공인 지원에 관한 조례’를 개정하고 제1차 추가경정예산에 사업비 20억 원을 반영했다고 24일 밝혔다.
가장 큰 주목을 받는 사례는 가수 겸 배우 아이유(27)와 그룹 '방탄소년단'(BTS) 슈가(27)의 만남이다.
서울시 “3단계 없이 폭증세 꺾을 마지막 기회…언제든지 300명대”
“아버지 뭐 하시냐”고 물을 때 괜히 주눅 들 만큼 평범한 사람도 부모 얼굴에 먹칠은 않고 살아가려 노력한다.
권위를 가지기 위해선 당에 책임있는 사람들의 진정성 있는 확약으로도 사실 부족한데 그거마저 없으면 불안할 수밖에 없지 않나.
백상호는 매서운 눈빛과 표정으로 의식을 잃은 고은호와 함께 구급차에 올랐다.
문 대통령은 이날 트위터에 “축하드린다.
광주시 농민회가 광주시의회 앞에서 농민수당 지급 조례안 제정을 촉구하고 있다.
백두산답사행군이 끊임없이 이어졌다.
최 대변인은 “코로나19 상황과 부대 임무 여건, 장병 선거권 보장 등을 고려해 주둔지 경계 및 관리를 위한 필수인원만 남기고 11진을 복귀시키는 방안을 적극적으로 추진하고 있다”고 설명했다.
유투브로 중계(U-tube "중추사포럼")하며 줌 링크로도 참석할 수 있다.
이에 따라 29일 이른 아침에 미국·일본의 전세기편이 거의 동시에 우한을 출발한 이후 현재까지 한국·싱가포르를 포함해 6개국의 전세기편이 우한에서 자국민을 철수시킨 것으로 파악된다.
전씨는 국내 350여명의 위탁모 가운데 최고령으로, 36년 동안 영유아 119명을 위탁받아 양육하는 봉사를 해왔다.
높게 잡아 대출 금리가 0.5%포인트 오르더라도 1억 원 대출 시 이자 부담은 1년에 50만 원, 월 4만 원 정도 늘어난다.
숲과 나무는 인간이 생존해 나가는 데 절대적이다.
고, 정성호(경기 양주시) 의원도 "오만은 위대한 제국과 영웅도 파괴하였다"고 했다.
이에 방대본은 코로나19로부터 가족을 보호하기 위해 외출·모임 자제, 가정 내 주기적 환기·소독, 개인위생수칙 준수, 의심증상 발생 때 검사 받기 및 동거가족과 거리두기 등을 실천하도록 당부했다.
이건 어쩔 수 없는 일이라 간주한다 해도, 다음은 안타깝다.
정일섭 강원도 문화관광체육국장은 “이 캠페인은 개인 및 업주의 위생 강화로 감염병 확산을 막고 도민은 물론 관광객들의 건강을 지키는 데 의의가 있다”며 “청정 강원의 이미지를 조속히 회복할 수 있도록 강원도가 ‘클린 강원 만들기 범도민 캠페인’을 실시한다고 8일 밝혔다.
상대와의 경쟁을 피하려 하지 않고, 판이 깔리면 대충 겨루는 법이 없으며, 승부가 시작되면 어떻게든 이기려는 의지가 솟구친다.
오승환이 KBO리그에서 홀드를 따낸 것은 데뷔 첫 해인 2005년 6월24일 SK 와이번스전 이후 5465일 만이다.
또 정부가 거대한 제약 회사가 되어 각종 신약과 백신 개발에 나서면서 민간의 영역을 잠식해가는 시나리오도 등장하고 있다.
지도에서 보듯이 제주 해녀들은 한반도내 해안가는 물론 일본 홋카이도, 중국, 블라디보스톡까지 영역을 뻗쳤다.
일주일 전인 22일 이탈리아 내 확진자는 51명이고 사망자가 2명이었다.
문 대통령이 직접 진화에 나섰지만 지역 민심은 싸늘했다.
그는 2006년 11월 광주의 한 호텔 사우나에서 건설사 대표인 40대 남성을 전기충격기로 위협해 납치한 뒤, 5시간 넘게 차에 태워 끌고 다니며 다치게 한 혐의로 실형을 선고받았다.
광주광역시는 우한 코로나(코로나 19)에 감염돼 확진판정을 받은 대구지역 환자 12명을 광주로 추가 이송해 입원치료 조치한다고 7일 밝혔다.
미 질병예방통제센터(CDC)도 한국에 대해 여행공지(Travel Health Notice) 2단계를 발령했다.
롯데월드(대표 최홍훈)은 서울 송파구 내 취약계층 아동 150명에게 줄 어린이날 선물용 드림박스를 임직원이 제작해 증정하는 사회공헌활동을 28일 진행했다.
PSG는 후반 20분 압두 디알로의 퇴장으로 또다시 수적 열세에 놓였지만, 후반 추가시간 율리안 드락슬러의 극장골로 첫 승을 신고했다.
청와대와 여당, 정부는 이달 하순 문재인 대통령 주재로 국가재정전략회의를 열어 국가채무 증가 속도를 어느 수준으로 관리할지 논의할 예정이다.
이렇게 마련된 기금으로 3년간 22명의 사회적기업 종사자 자녀들에게 모두 2200만원의 장학금이 전달됐다.
문재인 대통령이 28일 오전 서울 여의도 국회 본회의장에서 2021년도 예산안 시정연설을 하고 있다.
가정불화에서 도망치기 위해 13살에 영어 한마디 못하는 타국에서 홀로 이방인의 삶을 시작했지만 녹록지않았다.
군 안팎에선 2017년 화성-14·15형의 잇단 고각 발사 성공 이후 CIA가 북한의 재진입 기술 개발 관련 첩보를 수집하는 데 총력을 기울인 것으로 보고 있다.
A씨 측은 피고인 신문에서 ‘우울한 상황 속에서 텔레그램에서 능력이 발휘되는 것 같아 자신이 처한 상황을 벗어나려는 것으로 느꼈다’는 취지로 주장했다.
교육부는 이와 관련해 다음주 중 개학 추가 연기에 대해 입장을 발표할 예정이라고 했다.
이용수 할머니는 1992년 시작돼 위안부 문제에 대한 진상 규명과 피해자들의 명예 회복을 요구해 온 ‘수요 집회’에서 주도적 역할을 했다.
히 6차 감염된 사례는 14명, 7차 감염된 사례는 8명이 발생한 상황이다.
코로나19에 맞서 헌신해온 이들에 대한 해고는 철회해야 마땅하다.
이른바 보수는 실패에서 교훈을 얻을 줄 모르나요?
NHK와 지지(時事) 통신 등은 각 지방자치단체와 후생노동성의 발표를 집계한 결과 14일 들어 오후 5시50분 시점까지 도쿄도에서 161명을 비롯해 각 도도부현에서 251명이 코로나19에 걸리면서 총 감염자가 8500명대를 넘었다고 전했다.
재밌게 나온 사진은 아주 크게 확대해서 애들 보여주려고”라며 짓궂게 말한다.
NYT에 따르면 일본 내 코로나19 확산을 막기 위한 이같은 조치로 자신들이 위험해질까 봐 선내 많은 승객이 두려워했다.
프랑스 보건당국은 지난 3일 공식 발표를 통해 이들 여섯 명은 모두 안정적인 상태를 보이고 있으며 더이상 추가 감염자는 확인되지 않는다고 밝혔다.
시·도 교육청은 “방문자 모두 출근을 금지하고 2주간 자가격리토록 했고, 추가방문자가 있는지 면밀히 조사 중이다”고 밝혔다.
공동 연구진은 리즈 박물관이 소장한 고대 이집트 사제 '네시아문(Nesyamun)'의 미라를 분석했다.
문재인 대통령이 6일 오후 청와대 여민관에서 레제프 타이이프 에르도안 터키 대통령과 전화 통화하고 있다.
박 원내대변인은 “우리 당 백혜련·김용민 의원이 공수처법 개정안을 발의했고 야당도 개정안을 내놓지 않았느냐”며 “개정안에 대한 병합심사는 이뤄질 것”이라며 이렇게 말했다.
배터리 업계에서는 일론 머스크가 이번에 배터리 그리고 전기차 생산 기술에 대한 ‘맥’을 제대로 짚더라는 얘기도 나옵니다.
당정청이 '세금 속도전'을 발표하던 날, 민주당은 대표적인 한국형 혁신 서비스인 '배달의민족'의 인수합병에 반대한다는 입장을 공식화했다.
경찰 관계자는 “2일 지하 1층을 중심으로 정밀수색을 실시할 예정”이라며 “정확한 시간은 추후 정해질 것으로 보인다”고 말했다.
새로운 합성기술은 신약 개발이나, 기존 약의 부작용 개선연구에 도움을 줄 전망이다.
유은혜 부총리 겸 교육부장관은 이날 오전 MBC라디오 ‘김종배의 시선집중’과 진행한 인터뷰에서 “심각한 상황으로 전개가 된다고 하면 여러 학사일정에 대해서 플랜B라고 얘기하고 있는 비상한 상황에 맞는 대응들이 신속하게 돼야 하겠다”며 “누구도 단언할 수 없는 상황이라 다양한 경우의 수는 대비하고 있다”고 말했다.
방탄소년단은 새 앨범으로 미국 빌보드 메인 앨범 차트인 ‘빌보드 200’ 정상에 오르며 4개 앨범 연속 1위라는 대기록을 썼다.
입원환자에게서 첫 확진자가 나와 병원 폐쇄로 이어지고 간호사· 의사 등 직원 감염으로까지 확산되고 있기 때문이다.
이어 보안검색 요원 정규직 전환에 대해 “청원경찰 분들은 교육을 받고 몇년 동안 공항 보안이라는 전문 분야에 종사했던 분들이지 알바(아르바이트)가 아니다”며 “정년까지 보안검색 업무만 하기 때문에 사무직 위주의 정규직 자리를 빼앗는 것이 아니다”고 강조했다.
그간 묵묵히 이웃사랑을 실천해 온 기독교계 다른 목사님들도 또한 막대한 피해를 입고 있다”고 지적했다.
인터루킨(IL)-12·23 억제제 스텔라라는 얀센(Janssen)이 개발한 건선, 크론병, 궤양성 대장염 등 자가면역질환 치료제다.
경기력도 엠브이피급이지만, 미네소타주 미니애폴리스에서 숨진 조지 플로이드를 기리는 흑인 인권 운동에 앞장 선 것도 심사위원들의 마음을 흔들었다.
그 이상이 되면 체력적 부담감이 상당히 많다"며 "아직까지 공수의 활동력에서 체력적 여유가 보이지 않는다.
훈련 기간 중 3~4회가량 연습 경기를 치를 예정이다.
서울시는 앞서 우한 코로나 확산 우려로 광화문·서울광장·청계광장 세 곳에서 당분간 집회 개최를 금지했다.
자금이 필요한 기업에 투자를 하면 기업은 그 돈으로 제품을 만들고 혁신적인 활동을 하며 세상을 바꿀 수 있다.
이 체제에 속지 않기 위해 자연스럽게 갖게 되는 태도가 바로 냉소주의다.
존조는 동양계 미국인 칼럼니스트 프랭크 숑이 쓴 글을 리트윗 하며 공감하기도 했다.
그런 나라가 세계로부터 고립된 섬처럼 된다면 그 결과가 뭐겠나.
제주시 갑 선거구에 나선 박희수 더불어민주당 예비후보가 15일 제주도의회 도민의 방에서 기자회견을 열고 중앙당의 전략공천설에 강하게 반발하고 있다.
"최근 5년간 전체 인구 약 7만명의 5%에 해당하는 3880명이 정착했다.
과거 선수들은 자신이 원하는 포지션을 고집하는 성향이 강했던 반면, 지금 그라운드를 누비는 이들은 팀 사정에 따라 다른 위치에 서는 것을 주저하지 않고 있다.
확진자는 병원이나 생활치료센터, 자가격리자는 일반 수험생과 떨어진 별도 시험장에 배치돼 수능을 치를 예정이다.
또 “사람이 살고 싶어하는 지역에 임대주택을 확보하는 유일한 방법은 재개발과 재건축을 억제하는 게 아니라 순차적 스케줄을 제시하고 그곳에서 임대주택을 기부채납 받는 것이다”고도 했다.
리니지2M으로 게임 차트를 점령한 엔씨소프트(NC) 김택진 대표가 지난해 게임업계 ‘연봉왕’ 자리를 유지했다.
보건복지부 조직인 '신종 코로나바이러스 감염증 중앙사고수습본부'는 전날 브리핑에서 문서 유출과 관련해 경찰청에 수사를 의뢰하겠다고 밝혔다.
홍삼과 비타민제 등 건강식품의 인기도 치솟고 있습니다.
하나의 플랫폼을 기반으로 그 위에 다양한 종류의 차체를 얹어서 차를 만들 수 있는, 기본적으로 보면 ‘효율화’를 위한 방식입니다.
시는 앞서 이날 오후 3시 동북권, 오후 4시 동남권에 각각 오존주의보를 발령했다.
정 총리는 “감염병으로 인한 피해에 대해 특별재난지역을 선포한 것은 전례가 없다”며 “코로나19와의 싸움이 진행 중인만큼 지역의 피해 상황에 따라 특별재난지역 추가 지정도 검토할 것”이라고 말했다.
대다수가 가형은 지난해 수능과 비슷하거나 다소 까다로웠고, 나형은 지난해 수능과 비슷하거나 다소 쉽게 출제된 것으로 봤다.
호시는 “미국도 국내 코로나19 대책에 버겁다”면서 “유럽·미국 상황을 감안할 때 12월 상순까진 (올림픽 개최 여부에 대한) 방침을 정해야 한다는 목소리도 있다”고 말했다.
무작정 일반 병의원이나 응급실에 가면 일반 환자들에게 병을 옮길 가능성이 있어서다.
극장 관계자는 “코로나19 사태 초반에 매출이 크게 떨어졌지만 2주 차부터 조금씩 오르고 있다.
근처의 다른 PC방 직원은 “평소 이 시간에 100명 정도는 오는데 지금 50명 밖에 없다”고 언급했다.
아직 열화상감지기가 없는 공간은 수량이 확보 되는대로 설치할 예정이다.
현재 많은 음식점에서 주는 장조림과 젓갈, 김 등은 현대적 입맛을 공략하기 위해 더하는 근본적인 이유들이다.
환경부 관계자는 "중국에서는 이미 5월에 중국 산업 활동의 영향이 예년 수준으로 회복했으나 온실가스 배출량은 크게 늘지 않은 것으로 보이고, 초미세먼지 농도는 2014년부터 2019년까지 전국적으로 42% 개선된 것으로 발표했다"며 중국발(發) 미세먼지의 영향이 감소하고 있음을 시사했다.
이 제안들을 읽다보니 자연스레 4~5년 전 버락 오바마 행정부가 주도했던 동아시아 정책이 떠오릅니다.
입소자 대부분이 발달장애나 지적장애를 갖고 있어 마스크를 지속적으로 착용하도록 하는 데 한계가 있었다고 한다.
사실상 불펜투수인 메리웨더를 제외한 나머지 4명은 모두 홈런을 얻어맞으며 쉽게 점수를 내줬다.
앞서 서영희는 지난달 21일 자신의 사회관계망서비스를 을 통해 “곧 둘째가 태어난다”며 임신 소식을 직접 밝힌 바 있다.
그러나 다음 주에는 방역당국의 우려처럼 일일 확진자가 400명 선을 넘어설 수 있다.
이번 평가에서 e편한세상 테라스 위례는 세대 창고와 무인 택배함, 라운지 카페, 어린이집 등의 시설을 갖추고 문화 프로그램, 플리마켓 등 다양한 서비스를 제공하며 높은 평가를 받았다.
저는 검찰의 수사 과정을 지켜보면서 가히 검찰의 무소불위의 수사권, 영장청구권, 기소독점권을 실감할 수 있었다”고 했다.
국토부 관계자는 “외교부와 함께 비상연락망을 구축해 상시 모니터링 중”이라고 전했다.
세계 각국 항공당국과 긴밀히 협조해 국내 항공사의 신속한 회복을 지원하는 등 대외적인 노력도 필요해 보인다.
전북도교육청은 추가 불법 촬영물이 있는지 확인하는 한편 경찰 수사 의뢰 여부를 검토하고 있다.
새로운 논리나 추가 재정조달 방안 없이 며칠 사이 수조 원이 왔다 갔다 한다.
이 가운데 올해 4조2800억원을 상환해야 한다.
고 의원은 “제가 받은 자료에 따르면 갭투자는 6월1일∼7월10일 8410건었는데, 7월11일∼8월10일 1295건으로 줄었고, 법인 매수도 같은 기간 257건에서 30건으로 줄었다”고 했다.
신천지 교주 이만희 총회장은 신도들에게 특별 편지를 보내 최근 우한 코로나 감염증(코로나19) 확진자가 급증한 것은 요한계시록에 기록된 계시와 예언이 이루어지는 과정에서 생기는 일이라고 밝혔다.
작년에 장난 식으로 18승이 목표라고 말했었는데 올해도 진지하게 말하는 건 아니고 가벼운 마음으로 18승을 하고 싶다는 마음이다."
또한 문어짬뽕을 먹은 뒤 잠시 시간을 내 처음으로 죽굴도 산책에 나선 차승원은 400년 이상 섬을 지킨 당산나무와 마주한 뒤 경이로워하며 “건강하게 여태까지 잘 있다 갑니다”라고 고마워했다.
최종합계 8언더파 281타로 최혜진(21·롯데), 유소연(30·메디힐)과 어깨를 나란히 한 박희영은 치열했던 연장 승부를 극복하고 트로피에 입을 맞췄다.
다시 한 번, 깊이 반성하고 앞으로 코로나19 극복을 위해 솔선수범하겠다”는 내용의 글을 올렸다.
자존심 상하지 않을 만큼 라디오도 나가고 여러 가지를 하고 있다"고 너스레를 떨었다.
티웨이항공은 당초 오는 2025년까지 보잉 737 맥스 10대를 들여올 계획이었지만 잇단 추락 사고로 해당 기종 운항, 도입이 중단되며 기재 도입 계획이 일시 중단됐다.
지난 12일부터 땅끝마을 해남에서 구슬땀을 흘리고 있다.
금 전 의원은 지난해 국회 본회의에서 고위공직자범죄수사처(공수처)법 표결 당시 기권을 해 당론을 따르지 않았다는 이유로 지난 5월 민주당 윤리심판원에서 경고 처분을 받았다.
대부업체 이용자는 177만7000명으로 43만명 가량 줄었다.
K팝 인기를 이끈 SM엔터테인먼트의 이수만 회장이 중국에서 가수 오디션 프로그램을 만들 것이란 계획을 밝힌 후 중국 소셜미디어에서 냉담한 반응이 이어지고 있다.
이후 영화 촬영 일정 때문에 잠시 집을 비운 두 사람은 열흘 만에 다시 집으로 돌아와 가장 먼저 뽀삐와 반갑게 인사를 나눴다.
온라인 개학 사흘째인 13일 오전 원격수업 학습관리시스템(LMS)인 ‘EBS 온라인 클래스’에 25만여명이 몰리자 또 다시 접속 장애가 발생했다.
이날 선발로 나서 2이닝 정도 책임질 예정이며 이후에도 비슷한 간격으로 시범경기에 나설 것으로 보인다.
후반 들어서도 레스터시티는 공세를 계속 펼쳤다.
이어 "나는 3~4개월 동안 토트넘에 있었다.
내일 아침, 서울의 최저 기온은 영하 3도 대전은 영하 2도로 출발하겠습니다.
경찰은 “마지막 한 명을 검거할 때까지 끝까지 추적하겠다”고 말했다.
이 전 총리는 이어 “그런 점에서 정치가 원래의 위치로 돌아갈 필요가 있다고 본다”면서 “쉬운 일은 아니겠지만 선거가 가까워지면 평소보다 더 거칠어지는 것 같다”며 여야 대립에 대한 뉘우침의 뜻을 내놨다.
다른 아이들이 차별받는다고 생각하거든요.
오전 8시 이후 시간대에 열린 예배에 참석한 교인들도 코로나19에 노출됐을 가능성을 배제할 수 없다.
한편 하이홈테크는 지난 2010년 국내 최초로 단열벽지를 개발하고 특허를 취득한 업체다.
코스피와 코스닥이 정부의 금융시장 안정화 방안발표에 힘입어 급등한 24일 오후 여의도 KB국민은행 딜링룸 전광판에 종가 지수가 표시돼 있다.
관계자는 지지통신에 ”재판소도 사태를 파악하고 싶어한다“며 ”절차 전 재판소, 검찰, 번호인단이 협의에 나설 것“이라고 내다봤다.
특히 1~2공장의 경우 전체 부지가 오염됐을 가능성이 제기됐는데도, 자진신고한 지역으로 한정해 토양정밀조사를 실시했다.
김영한 국토부 토지정책관은 이날 온라인 브리핑에서 “오프라인에서 벌어진 1건이 서울이고, 온라인에서 이뤄진 10건은 수원·안양·인천·위례·군포 등 경기 남부권”이라고 밝혔다.
실증 결과를 바탕으로 군 차량은 물론이고 건설기계 중장비 등에도 플라스마 버너를 적용할 수 있을 것으로 기대된다.
차량에 오르기 앞서 10여초 동안 기자단은 “전씨에게 유죄판결 인정하느냐” “광주시민과 국민들에게 사과할 의향 있느냐”고 질문 했다.
구매를 원하는 고객은 시트로엥 네이버 스마트스토어에서 계약금 10만 원을 결제하고, 편리한 위치의 전시장을 선택하면 담당 영업사원으로부터 시승신청과 구매상담이 진행된다.
A 씨는 B 씨에게 “괜찮냐”고 물었고 B 씨가 “괜찮다”고 답하자 B 씨를 성폭행했다.
김 위원장의 건재를 과시하는 모종의 ‘군사 이벤트’가 임박한 게 아니냐는 관측이 나온다.
진경은 세연의 단짝이 되었고 고등학교 내내 함께하지만, 이후 둘의 간극은 점차 벌어집니다.
도널드 트럼프 미국 행정부는 오는 2021년 말께 3억개의 백신 생산을 목표로 하는 ‘초고속작전프로그램’을 통해 4개의 코로나19 백신 개발을 돕고 있다.
일본자살예방협회는 “코로나 팬데믹으로 인한 경기 침체가 장기화되면, 자살 사례가 반등할 수도 있다”고 했다.
이어 “변호인의 참여권을 강화하는 ‘검찰사건사무규칙’ 개정안이 시행을 앞두고 있는 만큼, 검찰 수사 과정에서 변호인의 변론권이 실질적으로 보장될 수 있도록 노력을 기울여 달라”고 요청했다.
도쿄올림픽 앞둔 김학범 감독 “유럽파도 경쟁서 살아남아야”
앞서 정부는 지난달 26일 발표한 ‘마스크 수급 대책’에 따라 마스크 생산량의 50% 수준인 하루 570만장 남짓을 공적 물량으로 확보해 배분해왔다.
코로나19 첫 환자 발생 이후 초기에 폭발적으로 감염자가 발생한 중요 요인이다.
그는 “그린뉴딜은 에너지 전환을 목표로 삼아야 하며, 에너지 전환은 누구나 에너지를 생산할 수 있고 어떤 에너지원을 쓸지 선택할 수 있는 구조를 만드는 것”이라며 “지금처럼 돈 풀기 식으로 이뤄지면 대기업들만의 잔치가 될 수도 있다”고 우려했다.
브렉시트(영국의 유럽연합 탈퇴)가 31일 오후 11시(그리니치표준시 31일 오후 11시, 한국시간 2월 1일 오전 8시)를 기해 단행될 예정인 가운데 이에 수반될 변화에 관심이 쏠리고 있다.
사실 아무리 오랫동안 수련한 종교인이라도 이 욕심에서 자유롭지는 못할 것이다.
올 2분기 수출이 코로나 바이러스 감염증 사태로 크게 추락할 것이란 우려가 나오고 있다.
정상적이고 경쟁력 있는 기업이 일시적인 유동성 부족 때문에 문을 닫는 일은 결코 없을 것입니다.
온라인상 국민 판단을 흐리게 하는 중대한 범죄행위다.
논란이 일자 김준영의 소속사 HJ컬처는 "김준영 배우로 인해 심려 끼쳐 드린 점 사과드린다.
이번 발굴성과는 가야사 연구에 획기적 자료가 되는 동시에 가야고분군 유네스코 세계유산 등재에 많은 도움이 될 것으로 관련 학계는 기대하고 있다”고 말했다.
임플란트는 올바른 식립 위치에 정확히 심는 것이 중요하다.
호주 피부암 전문가 레이첼 닐 박사는 최근 비타민 D 보충제가 급성 호흡기 감염증에 걸릴 위험을 낮춘다는 사실을 발견했다.
‘이돈명인권상’은 고 이돈명 변호사가 가진 인권의 가치를 기억하고자 제정했다.
이를 위해선 국가가 시장의 문제를 해결하는 데 그쳐서는 안 되고, 적극적으로 새로운 시장을 창조하는 역할을 맡아야 한다는 게 그가 한국 사회에 던진 메시지다.
박 행장은 빅테크 기업 중에서 기존 금융시장의 판을 흔드는 ‘금융 괴물’이 나올 것이라고 강조했다.
A, C, G, T의 염기서열이 어쩌다 한번 틀려서 나타나는 돌연변이로는 빠른 속도로 확산하는 진화가 불가능하다.
코로나19 사태로 구미 2사업장에서만 총 7일간 생산 차질이 발생하는 것이다.
매출은 쿠웨이트 알주르 LNG 터미널 공사, 신규공사인 사우디 마잔 프로젝트 등 해외 대형공사 매출 본격화 및 국내 사업 매출 확대로 지난해보다 0.6% 증가한 17조4000억 원을 달성할 전망이다.
신문은 경찰이 새로 발견된 증거를 체포영장 신청 이유로 들었다고 전했다.
앞서 국민의힘 송파병 당협위원장인 김근식 경남대 교수는 지난 19일 페이스북에 “스마트폰 네이버에서 추미애를 검색하면 첫 화면에 뜨는 검색 카테고리가 이상하다”며 “보통의 정치인은 카테고리가 뉴스, 이미지, 실시간 검색 순서인데 추 장관만 한참 뒤쪽 쇼핑 다음에 뉴스 실시간 검색이 나타났다”라고 의혹을 제기했다.
파파레서피는 자연친화적인 라이프스타일을 추구해 건강한 원료만을 엄선해 스킨케어 제품을 선보이는 브랜드로 알려졌다.
앞으로도 소수 인력 운영이나 무인화 단계로 갈 텐데 부산이 선제적으로 스마트 선박 비즈니스 모델을 개발해야 한다”고 제안했다.
청청콘은 ‘청년 선배 스타트업(초기 창업기업) 대표가 후배 청년을 선발하고 이끄는 콘테스트’란 뜻이다.
제1안을 적용하되 제2단계 기간에도 연료원별로 배출실적에 기초한 별도의 배출계수를 각각 적용해야 한다는 것이다.
따라서 더운 바다로 이동하면 피부의 대사가 회복돼 체온을 잃을 염려 없이 낡은 피부를 교체할 수 있게 된다.
트럼프 대통령이 소송전을 벌이는 것은 소송 승리보다는 주별 선거인단 확정 시한을 넘겨, 주의회가 선거인단 선정에 개입하게 되는 상황을 노린 것이라는 분석도 있다.
이어진 무사 1, 3루에서는 내야와 외야 수비를 모두 전진시켰지만 KT 배정대의 적시타를 막지 못했다.
그때와 같이 지금도 동일한 방식으로 할 것인가?
기상청 관계자는 “태풍 하구핏에 의해 수증기 공급으로 오늘 밤부터 당분간 정체전선이 더 활성화될 것으로 보인다.
이 산불로 현재까지 서울 면적(605㎢)과 맞먹는 688㎢의 산림이 불탔고, 인근 6천500가구가 대피했다.
하지만 추상적 개념인 '정의'를 '권세 농단과 경제 독점 배격' '국민의 기회균등과 최저생활 확보'로 구체화한 것이 이채롭다.
이어 "한국에서는 그간 예능에서의 밝은 이미지 때문에 배우로서의 섭외가 전혀 들어오지 않았다.
이 초고층 빌딩도 말레이시아의 공장에서 80％가 미리 완성돼 싱가포르로 옮겨진다.
금융사기는 대학생과 취업준비생, 사회 초년생까지 주로 20~30대 청년층이 범행 대상이 된다.
지난해 검찰은 보험금을 노린 계획 살인 범죄로 보고 사형을 구형했고 1심은 무기징역을 선고했다.
A 씨는 지난 6일 중고거래 사이트에 올린 글을 보고 연락한 8명에게 총 1억 1000만원을 송금받은 후 물건은 내주지 않고 돈만 챙겼다.
신종 코로나바이러스 감염증(코로나19) 확산 우려로 입국 제한 조치를 취한 국가 가운데 3~4개 국가가 한국 기업인의 입국을 예외적으로 허용한 것으로 확인됐다.
앞서 질병관리본부 중앙방역대책본부는 이날 0시 기준 총 사망자가 131명이라고 밝혔다.
또한 1965년 청구권협정 그 어디에도, 사실 인정과 사과의 의사표시를 제한하는 내용은 없습니다.
중요한 건 생계소득 보장이고, 사회가 그 보장 역할을 해야 한다고 말이다.
북한이 호응해 70년 동안 ‘끝나지 않는 전쟁’의 종전을 위해 전향적으로 나서기를 기대한다.
현재 광주·전남의 신천지 교회 등 관련 시설은 157곳(이중 광주는 95개)이며 이들 장소를 모두 폐쇄하고 소독조치했다고 광주시는 밝혔다.
그런가 하면 이날 류수영은 아내 박하선, 과자에 대한 이야기를 하며 달달한 추억담도 공개했다고 한다.
“고령의 지무 선생님들이 하룻밤 자고 나면 돌아가셨고, 굿판을 이을만한 사람들은 없었”기 때문이다.
완성된 국립경기장과 선수촌 등도 시찰하겠다”고 설명했다.
이에 최 원장은 이례적으로 4·15 총선 전날부터 나흘간 휴가를 냈고, 업무에 복귀한 직후 원전 감사를 담당한 공공기관감사국장을 교체하는 인사를 단행했다.
노씨가 명예훼손을 당했다고 주장한 검찰 수사는 지난 2015년 진행됐다.
임상 시험은 1~3상으로 나누는데, 신약으로 나오기 전의 최종 대규모 임상 시험이 3상이다.
불과 10년 전까지만 해도 상상도 못한 일들이 눈앞에서 펼쳐지고 있다.
KGC인삼공사는 3쿼터 초반 문성곤의 3점포와 맥컬러의 덩크슛으로 10점차 리드를 지켰지만, 이내 삼성의 추격을 받았다.
단순히 회전수가 높다고 좋은 공이라고 볼 수는 없지만 휠러는 포심 헛스윙% 27.1%, 커브는 37.0%로 확실히 타자를 압도하는 위력을 과시했다.
"선거는 모르겠다, 그러나 하나 확실한 것은 알고 있다, 선거를 앞두고 장담하는 사람이 있다면, 그 사람이 가짜다."
한층 업그레이드된 금연맨 이시언의 모습은 오늘(12일) 밤 11시 10분에 방송되는 MBC '나 혼자 산다'에서 확인할 수 있다.
천주교 서울대교구장 염수정 추기경이 11일 봉준호(세례명 미카엘) 감독에게 축하 메시지를 전했다.
우리가 해야 할 일이었는데, 우리 힘이 미치지 못해서 정부에서 지금까지 노력해준 것에 대해 너무나 고맙다”며 거듭 정부에 감사의 뜻을 전했다.
잇단 폭로 속에 트럼프 대통령의 지지율이 여전히 열세라는 여론조사 결과도 나왔다.
제24회 부산국제영화제 3관왕(한국영화감독조합상·CGV아트하우스상·KBS독립영화상), 제45회 서울독립영화제 관객상 등을 수상했다.
라며 “국회의원 배지 한번 달자고 시작한 도전이 아니다”고 했다.
법원이 공직선거법과 정치자금법, 개인정보보호법 위반 혐의를 받는 더불어민주당 정정순 의원(사진)에 대해 체포동의요구서를 발부했지만 ‘방탄국회’ 벽에 가로막혀 체포가 무산될 가능성이 커지고 있다.
문재인 대통령이 12일 오전 서울 남대문시장을 찾아 코로나19 확산에 따른 방문자 감소로 어려움을 겪고 있는 상인과 이야기를 나누며 어묵을 사고 있다.
박 시장은 이날 오후 KBS라디오 ‘라이브 비대위’에 출연, ‘잠실운동장 워킹스루에 대한 반대 목소리가 있다’는 지적에 “해외 입국자들을 좀 수용할 수 있어야 한다.
그러나 설민석이 화자로 나선 역사 관련 예능 프로그램에서 정보 오류가 있었던 것은 이번이 처음은 아니다.
구혜선은 5일 방송한 SBS '본격연예 한밤'과의 인터뷰에서 "개인 가정사를 굉장히 대중들에게 많이 의지했다.
소상공인 긴급 대출 접수가 시작된 25일 오전 서울 종로구 소상공인 진흥공단 서울중부센터에서 소상공인들이 서류를 작성하고 있다.
러시아 공장은 연산 23만대 규모로 현지 맞춤형 모델인 소형 스포츠유틸리티차량(SUV) 등을 생산하고 있었다.
박종혁 대한의사협회 대변인은 “아직도 중환자실에 계신 분들이 있어서 사망률은 더 올라가게 돼 있다”며 “중환자 예측이 잘 되지 않는다면 집에서 돌아가실 수 있다.
세 사람의 혼성그룹은 오는 7월 18일 데뷔 무대를 갖고 본격적인 활동에 나설 예정이다.
또 경찰 대치 과정에서 발생하는 공무집행방해 등 불법·폭력행위에 대해서도 경찰은 현행범 체포를 원칙으로 하고, 예외없이 사법처리할 예정이다.
저희는 목에 거는 넥밴드 형태로 만들다 보니 카메라 센서 간 거리가 10cm가 넘습니다.
지난달 출시한 헤이즐넛 향의 ‘레쓰비 그란데’가 인기를 끌면서 이 제품에 대한 관심도 동시에 커지고 있다.
이어 “NCT 127은 이번 앨범이 더 많은 음악 팬들에게 도달할 수 있도록 ‘트랙 비디오’와 다양한 티저 콘텐츠 등을 활용했으며, 이를 통해 NCT 127만의 예술적 스펙트럼을 확장해 나가고 있다”고 주목해 눈길을 끌었다.
또한 차 출고 시 전국 대부분 전기차 공용 충전소에서 카드 한 장으로 간편하게 충전과 결제가 가능한 ‘메르세데스 미 차지 멤버십 카드’도 함께 제공된다.
환자들은 원격의료가 가능한 대형병원으로 몰릴 것이고, 원격의료 기기·기자재를 제조하는 업체는 큰 이득을 보게 될 것이다.
반도체 업계에서 일하는 이모씨는 "보안상 외부에서 접속이 안 되기 때문에 어쩔 수 없이 회사에 출근한다"며 "남들은 재택근무하는데 마스크 쓰고 출근하려니 불안한 마음이 드는 것도 사실"이라고 말했다.
당시 김씨는 흉기와 둔기가 든 가방을 들고 있었다고 한다.
전문가들은 이른바 ‘정의로운 전환’이 필요하다고 강조한다.
이 매체는 "K리그팬들이 경기장으로 돌아왔다.
자본주의에선 돈을 심고 회사가 자라서 매출이익이라는 열매를 공유합니다.
이런 가운데 해양환경보호와 수산자원 관리에도 앞장서고 있다고 동원산업 측은 강조했다.
부활의 보컬로 화려하게 데뷔한 그는 "데뷔하고 첫 공연이 20주년 기념 콘서트였다.
추진위는 재건축을 추진할 경우 가구당 분담금은 6억원에 이르지만, 리모델링 비용은 2억원 정도로 추산하고 있다.
서울 시민의 오랜 일상과 물건을 전시해 놓은 서울생활사박물관도 찾는다.
현대오일뱅크 관계자는 “추운 날씨에 참여해 주신 모든 분들께 감사 드리며, 현대오일뱅크는 앞으로도 지역 발전을 위해 적극적 지원을 아끼지 않겠다.”
울산 반구대 암각화 주변에서 발견된 발자국 화석(앞발 9개, 뒷발 9개)은 완전한 형태로 남겨진 코리스토데라 발자국 보행렬 화석으로는 세계 최초다.
MBC 양대(兩大) 주주인 방문진과 정수장학회는 24일 MBC 임원회의실에서 주주총회를 열고 박 내정자를 신임 대표에 최종 선임할 예정이 다. 임기는 3년이다.
오히려 정부가 후진적 지배구조라며 비판해 온 순환출자구조를 유지한 기업이 유리하다는 것이다.
에스디시는 사회성, 관계성 제로였던 나에게 능동적인 삶의 태도를 갖고 선한 영향력을 미치는 리더로서 살아야겠다는 동기를 유발한 곳”이라고 회상했다.
중국 야생동물 시장이 전염병 원인으로 지목된 건 이번이 처음은 아니다.
더구나 이번 정책 결정은 행정 담당 부처가 아닌 정치권에서 먼저 제안해 ‘선심성’으로 1조원에 육박하는 재정을 경솔하게 집행하는 것 아니냐는 비판도 나온다.
정부 당국과 서울시에 강력하게 문제를 제기했고 좌시할 수 없음을 알렸다”고 밝혔다.
이 조합은 적은 연료 소비량과 낮은 소음 수준으로 강력한 주행을 선사한다.
서울 노원구에서 강사 3명을 두고 초등학생 대상 피아노 학원을 운영하는 윤성화(가명·46)씨는 “보내도 그만, 안 보내도 그만인 초등학교 저학년 대상 음악, 미술, 태권도 학원 등이 코로나19에 큰 타격을 입었다”고 말했다.
메시가 재정적으로 어려움을 겪는 세리에A로 향하지 않을 뿐만 아니라, 만에 하나 새 도전을 택하더라도 세리에A의 기적적인 반등은 없을 것이라는 의미다.
김 PD는 인스타그램에 "억울함을 풀어 이원일 셰프와 가족들에게 더 이상의 피해가 가지 않길 바란다.
만약 내정자라고 한다면 김 위원장이 수락을 안 하는 상황”이라며 “제가 당선된다면 총의를 모아 하루 빨리 이 불확실한 부분을 해소하겠다”고 말했다.
지난 15일(이하 한국시간) 토론토 스프링캠프가 차려진 미국 플로리다주 TD 볼파크에서 훈련장이 있는 바비 매틱 트레이닝 센터로 이동할 때 버스 맨 뒷자리에 앉아 이야기를 나눴다.
이 명제에 따라 국민들의 삶을 안정시키는 복지의 문제가 고용의 문제로 치환되어 버리고 고용이 경제정책의 가장 핵심으로 자리잡게 된 것이다.
인공지능의 차별문제 해결을 위해 윤리와 가이드라인의 준수 필요성, 궁극적으로 이른바 ‘선한’ 인공지능을 설계하는 연구개발 필요성을 강조하고 있다.
‘코로나19’ 확산이 심각해지자 그는 대구로 내려가 의료 봉사를 하며 주목을 받았고, 이후 국토 430㎞를 달리며 선거운동을 사실상 ‘개인기’로 채웠다.
북한의 코로나19 확진자가 없다는 통계를 신뢰할 수 있느냐는 물음에는 "그것이 공식 입장이지만 에누리해서 받아들여야 할 것"이라면서 "정부가 이번 위기와 관련해 협력을 북한 측에 제안했지만, 아직 긍정적인 답신을 받지는 못했다"고 전했다.
홍화영은 이를 못 마땅해했고, 도진우는 "다시 합칠거다.
SK 하이닉스는 “교육생은 한 반에 30여명인데 회사 방침에 따라 선제적 조치를 내려 280여명 모두 자가 격리 지침을 내렸다”며 “이천 공장 가동에는 지장이 없는 상태”라고 말했다.
케빈 사령관은 19일자 요미우리신문에 게재된 인터뷰에서 북한에 대해 "지난 몇달 간 (군사) 태세와 레토릭을 변화 시키고 있다"며 "2017년에 김정은 체제에서 탄도 미사일 개발과 실험을 반복 했는데, 그것이 재개 될 지도 모른다"고 말했다.
“클린턴과 부시 모두 미국 역사상 유례없이 경제적으로 통합된 사회의 일원으로 태어났”기에 대통령직에 오를 수 있었다고 마코비츠는 지적한다.
정일균 경영본부장은 “내달 6일부터 보증서 발급업무를 나눠 맡을 청년인턴 30명을 현장에 투입하여 발급기간을 단축할 계획”이라며 “최근 건수가 누적돼 한달반 정도 걸리던 것을 내달부터는 한달 이내로, 5월 중순부터는 2주 내로 앞당기겠다”고 말했다.
트럼프 대통령은 “세계의 많은 나라들이 코로나19로 어려움을 겪고 있는 상황에서 한국의 대응은 최상의 모범이 되었다”고 말했고, 문 대통령은 “미국 내 코로나19 증가세가 트럼프 대통령의 강력한 리더십 하에 가까운 시일 내 진정되어 경제 재건에 집중할 수 있는 상황이 빨리 오기를 바란다”고 화답했다.
그날이 오면 못다 이룬 ‘불토’의 꿈을 안고 다시 부산을 찾으리라.
BMW코리아는 인천 영종도에 위치한 BMW 드라이빙센터에서 5시리즈와 6시리즈 신형 모델을 세계 최초로 공개한다고 25일 밝혔다.
금융당국 관계자는 “다음주 화요일(22일) 옵티머스운용의 모든 업무정지 6개월 등의 조치가 이뤄질 것”이라고 했다.
그렇게 개발된 핑크퐁과 아기상어는 2012년 스마트스터디에 흑자 전환이라는 기쁨을 안겨줬다.
모든 분야가 그렇지만 특히 예술 창작자들은 엄격한 자기관리가 필요하다.
설현은 이날 오전 희망브리지 전국재해구호협회에 가족 명의로 5000만원을 기탁했다.
정적인 활동을 좋아하는 아이들과는 이야기를 만드는 놀이를 해도 좋겠다.
가야의 역사를 전부 도장을 찍어가면서 아이들이 직접 배우고 느낄 수 있도록 하고 있습니다.
그들의 이름에는 ‘보 자인(Vō Danh)이라는 글자가 새겨져 있다.
도널드 트럼프 미국 대통령이 12일(현지 시간) 신종 코로나바이러스 감염증(코로나19) 확산과 관련해 7월 24일 개막 예정인 도쿄올림픽 개최를 1년 연기하는 방안을 언급했다.
보장 기간을 더 늘릴 수 없는지도 논의 중이다.
특히 A씨는 경찰이 음주 측정을 위해 혈액 채취를 요구하자 “이거 거부하면 (교도소에) 들어가서 살아야 하냐?
사고 발생 후 30일 만이다.
보고서가 지역화폐의 목적을 상실했다는 점에서 우려스럽다”는 설명이다.
한마디로 4월 15일 총선 일정은 우리 코로나 대응 그래프가 최정점을 찍는 시점에 맞춰진 것이다.
비규제지역으로 분양권 전매가 가능하고 상대적으로 대출 규제에서 자유롭다는 점이 투자 수요를 끌어들이고 있다는 분석이 나온다.
이렇게 되면 올해 적자 국채 총액은 104조원으로 늘어난다”며 “우리는 곧바로 국가 부도 위기에 몰릴 가능성이 크다”고 우려스러운 상황을 가정했습니다.
올해 도쿄올림픽 출전이 유력한 고진영은 현재 미국 캘리포니아주에서 훈련 중이다.
오는 4일로 예정됐던 신라젠 전무 A씨의 자본시장과 금융투자업에 관한 법률 위반 혐의 선고공판도 18일로 연기 된다.
주승용 의원실 쪽은 “정씨의 사망은 개인적인 일로 파악하고 있다.
물론 수족이 다 잘렸으니 쉽지 않을 겁니다.
계속 골을 넣어주기를 바란다"고 했다.
바이든 대통령 당선인은 아시아에 미사일 배치 계획 계속 여부를 명확히 밝히지 않고 있다.
더불어 한엄지와 한채진도 각각 11득점과 8득점으로 팀 승리에 일조했다.
아직도 코로나19 팬데믹이 종식될 분위기가 아니라는 점이 가장 큰 문제다.
그러다 미국이 국제 사회에 적극 개입하기 시작한 1차 세계대전을 계기로 차츰 바뀌었다.
CNN은 15일(현지시간)은 하버드대 보건대학원에서 발표한 연구논문을 인용해 백신이 제 때에 개발되지 않으면 미국 사회는 향후 2022년까지 ‘사회적 거리’를 견뎌야 할 것이라고 전했다.
세계기상기구(WMO)는 8일 5년마다 발간하는 ‘지구기후보고서’에서 “2011~2015년에는 이산화탄소 증가율이 연평균 2.2ppm이었던 데 비해 2015~2019년에는 2.5ppm으로 빨라졌다”며 “이산화탄소가 연평균 2.5ppm씩 증가한다는 것은 세계 인구 1인당 매주 50㎏의 이산화탄소를 배출하는 것과 같다”고 밝혔다.
일과를 마친 오후 9시 아파트 피트니스센터에서 달리기와 좌식사이클 등 유산소 운동, 그리고 웨이트트레이닝을 해왔다.
이어 ▲청약제도 이해 부족 28%(169명), ▲낮은 가점 18.7%(113명) ▲자격 미달 6.6%(40명) ▲청약 계획 없음 5.6%(34명) 순으로 답했다.
신문은 “악성 비루스(바이러스)의 전파 위험도가 특별히 높은 겨울철에 초긴장 상태를 견지하며 빈틈없는 대책을 세우고 비상방역사업의 강도를 더욱 높여나갈 때 우리가 지금껏 다지고 다져온 방역진지를 굳건히 사수해나갈 수 있다”라고 강조했다.
그로부터 18년 뒤 블레어의 노동당에 패할 때까지 장기 집권했다.
팬데믹을 뚫고 신기술과 아이디어를 갖춘 새로운 회사들이 출현할 것이고 미국은 물론 한국에서도 스타트업(신생기업)들이 폭발적으로 늘어나는 것을 보게 될 것이다.”
소비자 주문 발생 이후 물류센터 안에서 피킹과 포장, 배송, 소비자 응대 등 모든 과정을 이베이코리아가 담당한다.
결국 노선 투쟁에서 밀려난 김 차장이 총선 출마를 명분으로 청와대를 나오게 되는 것 아니냐는 분석도 나오고 있다.
이적은 7년 만의 정규앨범에 대해 설렘을 감추지 않았다.
성숙한, 어떤 사람들은 건조한 문장을 앞에 두고 생각에 잠긴다.
더니든은 현재 토론토의 스프링 캠프 지역이며, 류현진도 이곳에 머물고 있다.
앞서 문재인 대통령은 4·27 판문점 선언 2주년인 전날(27일) 김정은의 건강에 대한 언급은 없이 “나와 김정은 위원장이 손잡고 함께 군사분계선을 오가는 장면은 8000만 겨레와 전 세계에 벅찬 감동을 줬다”며 “나와 김정은 위원장 사이의 신뢰와 평화에 대한 확고한 의지를 바탕으로 평화 경제의 미래를 열어나가겠다”고 했다.
‘제보’ 기능 추가…“경찰서 출석 꺼리는 제보자 부담 덜어줘”
“위안부 운동 30년 역사는 인간의 존엄을 지키고 여성 인권과 평화를 향한 발걸음이었다.
그럼에도 기계장치를 수동으로 조작하는 과정에서 예상치 못한 사고가 발생할 수 있기 때문에 반드시 주의가 요구된다고 당부했다.
양준일은 지난 7일 방송된 MBC에브리원 예능프로그램 ‘비디오스타’에 출연해 이혼 및 재혼설, 숨겨진 딸에 대한 루머를 언급했다.
한편 류준열의 사진전 ‘원스 어폰 어 타임…인 할리우드’는 오는 3일부터 22일까지 서울 종로구 가회동 현대카드 디자인 라이브러리에서 열린다.
빈소는 인천 연수성당 장례식장에 마련되며 발인은 4일 오전 7시30분, 장지는 인천가족추모공원이다.
강영석 전북도 보건의료과장이 16일 오후 전북도청 기자실에서 코로나19 환자 발생에 대해 설명하고 있다.
입법조사처는 이날 ‘북한 당 정치국 회의와 최고인민회의 제14기 제3차 회의 분석과 시사점’ 보고서를 발간했다.
고용의 유지와 실업자나 취약계층의 소득 보전을 위한 노력 그리고 피해가 큰 자영업자와 서비스업에 대한 지원대책은 크게 부족하며 앞으로 공공투자 확대를 위한 계획은 보이지 않는다.
‘택배노동자 과로사 대책위원회’가 지난 17일 오후 을지로입구에서 CJ대한통운 규탄 대회 뒤 올해 목숨을 잃은 택배노동자 5명의 영정을 들고 행진을 하고 있다.
하루 1회 관측 정보를 주는 기존 위성과 달리 하루 8회까지 관측할 수 있다.
클로버샤는 이날 경선 포기를 선언한 뒤 텍사스 댈러스에서 열린 바이든 전 부통령의 선거 유세에 참석해 "우리가 민주당을 (경선에서) 4개월 더 분열시키면, 4년 더 도널드 트럼프를 봐야 할 것"이라며 "바이든은 민주당과 무당파, 공화당 온건파까지 하나로 묶을 수 있다"고 했다.
지난 2018년 7월 스튜어드십 코드(기관투자자의 의결권 행사 지침)를 도입한 국민연금의 주주권 행사를 강화하기 위한 조치로 풀이된다.
손창환 강원도 건설교통국장은 6일 “선급금 보증수수료 특별 지원과 지역업체 입찰참여 확대, 재정 조기 집행 등 건설 산업 활성화 대책을 추진하겠다”고 밝혔다.
지난 3년 동안 국내 주식시장이 상승과 하락을 오가며 높은 변동성을 보임에 따라 변액보험 펀드 수익률 역시 큰 변동성이 나타난 가운데, 삼성생명이 가장 우수한 수익률을 기록한 것이다.
특히 댄스교습소와 사우나, 군부대, 구청 등 다양한 장소들에서 확진자가 “예측하기 어려울 만큼 급속도로 증가”(박유미 서울시 시민건강국장)하고 있어 당국에 비상이 걸렸다.
이어 “태풍이 지나간 이후에 비구름이 다시 서쪽이나 남쪽에서 모이면서 날씨가 확 개는 게 아니라 내일과 모래 비가 계속 있을 것으로 예상하고 있다”고 전망했다.
경기도가 1326만 전체 도민에게 10만원씩 ‘재난기본소득’을 지급하겠다고 밝히자, 경기도내 기초자치단체들이 잇따라 독자 예산으로 더 얹어주겠다고 나섰다.
이들이 지적한 2차 가해는 현재 소셜미디어 등 온라인을 통해 급속도로 퍼지고 있는 피해자 관련 신상 및 고소장이라는 제목이 달린 가짜 문건 유포 등이다.
GS건설은 29일 대구 중구 남산4동 2478 일대에 들어서는 ‘청라힐스자이’를 다음 달 분양할 계획이라고 밝혔다.
김씨는 지난 대선에서 문재인 더불어민주당 후보를 당선시킬 목적으로 2016년 12월~2018년 3월 매크로(자동 입력 반복) 프로그램인 '킹크랩'을 이용해 포털사이트 기사 8만여건의 댓글과 추천수 등을 조작한 혐의(컴퓨터 등 장애업무방해)로 기소됐다.
그렇지만 첫 경기라는 변명거리도 있었다.
최근에는 관계부처와 협의하여 고령친화식품 범위 확대 등 제도개선과 함께, 고령친화우수식품 지정제도 도입을 위한 대상품목 고시 등 운영 근거도 마련하고 있다.
한국만의 현상도 아니라서 소위 서구 선진국에서도 추종자가 제법이다.
관련 입국자들에 대해 계속 추적하겠다는 계획이다.
그는 “문재인 정부가 고교학점제 시행 원년으로 예정하고 있는 2025년은 외고·국제고·자사고가 일반고로 전환해 첫 입학생이 입학하는 시기, 곧 ‘학교별 다양화’에서 벗어나 ‘학생별 다양화’로 진입하는 패러다임 교체에 해당한다”고 짚었다.
이번 일로 선수들이 분란과 갈등이 생겨 얼굴을 서로 마주치는 것을 꺼리는 것 같다”고 했다.
대면 수업과는 질적으로 차이가 나는 온라인 강의를 들어야 하는 학생들은 학습권 침해 불만을 호소한다.
넓은 기와집에 살던 양반들은 뒤편에 산이 있고 집 앞에 물이 흐르는 배산임수, 여기에 좌청룡 우백호로 둘러싸인 남향집을 선호했겠지만, 지금 인구밀도 높은 대도시 좁은 방에 사는 젊은이들은 풍수지리를 있는 그대로 해석해선 유효하지 않다.
이날 확진된 서울 관악구 청룡동에 거주하는 22세 여성(관악구 77번)은 지난 6일 강남구 프린서플어학원에서 명성하우징 근무자였던 춘천시 9번 확진자와 접촉해 감염된 것으로 추정된다.
연합뉴스 문 대통령은 이날 정부 서울청사에서 한 국무회의에서 마스크 문제에 관해 국무위원들에게 “대단히 심각하다고 인식하라”며 “정부가 감수성 있게 느꼈는지 의심스럽다.
서울전에선 5-0을 앞선 상황에서, 수원전에선 2-1로 리드한 가운데 쐐기를 박았다.
글로벌 업체들의 시장 점유율이 코로나 이전 수준을 회복하지 못하고 있는 것과는 대조적이다.
서울의 효창공원에 안 의사의 가묘가 조성되어 있는 것처럼 평양 애국열사릉에도 안중근 의사 기념비가 세워져 있다.
정부의 다각도적인 부동산 규제로 시장이 몸살을 앓는 가운데, 확실한 호재와 수요를 품은 지역만큼은 인기를 이어가고 있다.
섬진강 지류인 옥과천이 범람했던 곡성군 옥과면, 입면 일대도 물이 빠르게 줄고 있다.
ㄱ씨는 이런 내용과 연막소독제로 가득찬 관사 사진을 다른 사람에게 보냈고, 사회관계망서비스(SNS) 등을 통해 퍼져 나가며 언론 보도까지 이어졌다.
밀스펙 인증 항목은 충격 온도, 습도 등 알려진 것만 30여 개에 이른다.
삼성화재는 “합작법인은 기존 한국계 기업보험 중심의 사업 기반에 더해, 텐센트의 12억명에 달하는 고객과 견고한 IT 인프라를 활용한 온라인 개인보험으로 사업 영역을 확장할 예정”이라고 밝혔다.
질병관리본부 중앙방역대책본부는 9일 0시 기준 36명의 신규 확진자가 발생해 총 누적 확진자가 1만4598명으로 집계됐다고 밝혔다.
외상후 스트레스 장애에 더해 여성들은 극한 기상 이변에 따른 우울증과 정신적 고통을 겪을 확률이 높다.
버스를 타고 가다 담배를 피우고 싶다고 했던 남성은 주 씨의 표현대로라면 발로 ‘짓뭉개졌다’고 한다.
"주장 선수, 최숙현 언니 '정신병자'라며 이간질…지옥이었다"
특히 지난해 11월 남자프로테니스(ATP) 파이널스 단식 4강전과 결승에서 각각 팀과 페더러를 누르고 우승한 치치파스의 상승세가 이번 대회까지 이어질 지 관심사다.
대구에서 4세 아동이 신천지 대구교회 관련 역학조사 중 신종 코로나바이러스 감염증(코로나19) 확진 판정을 받았다.
조 전 대표가 아버지 조중민 전 피어리스 회장으로부터 스킨푸드의 설립과정에서 공로로 온라인 매출부분에 대한 수익을 받기로 한 것이며 온라인 쇼핑몰 매출의 귀속분에 대해 세금도 전부 지불했다는 해명이다.
미국 대통령이 자국 내 소요사태 진압 목적으로 군 병력을 배치하려면 1807년 발효된 ‘폭동진압법’을 근거로 해야 한다.
그는 “1998년부터 북한은 다수의 장거리미사일 발사와 핵실험을 했다”고 지적했다.
미시시피주는 1894년 주의회의 백인 우월주의자들이 흑인의 정치적 힘이 커진 데 반발, 남부연합기 문양이 들어간 깃발을 주의 깃발로 사용하도록 입법화했고 이게 100년 넘게 이어져왔다.
아베 총리는 세계보건기구(WHO)가 우한 폐렴을 국제 비상사태로 선포함에 따라 당초 2월 1일에 시행할 예정이었던 지정감염증 지정 조치를 6일 앞당긴다고 밝혔다.
처음 정식종목으로 채택된 배드민턴, 시드니패럴림픽 이후 20년만에 도쿄올림픽에 도전하게 된 휠체어농구팀의 활약에 큰 기대를 하고 있다"면서 "대표단 여러분이 훈련에 전념할 수 있도록 안전과 건강에 관련된 상황을 잘 챙기겠다.
최인호 더불어민주당 수석대변인은 28일 고위공직자범죄수사처(공수처)와 관련, “늦어도 11월까지는 인사청문회도 다 마치고 공수처장 임명과 관련해서는 모든 절차를 끝내야 된다”고 쐐기를 박았다.
ㄴ씨는 공항에서 곧장 춘천시보건소로 이동해 검사를 받았으며, 이날 오전 양성 판정을 받았다.
타이완 인근에서 발생한 열대저압부가 22일 오전 제8호 태풍 바비(BAVI)로 발달해 북상 중이다.
출처도 모른 채 먼지 더미에 쌓여 옮겨졌을 일회용 컵보다 직접 씻고 관리하는 개인 텀블러가 훨씬 위생적이고 안전한데, 안 된다니 답답하기만 하다.
대형 눈조각과 얼음조각 등으로 유명한 태백산 눈축제도 겨울 가뭄과 내리는 비 탓에 위기다.
LG는 15일 사직 롯데 자이언츠전에서 상대 선발 아드리안 샘슨을 4.1이닝 11안타 2볼넷 8실점으로 공략해 조기강판시켰다.
‘2020년 창원시 수소차 보급사업’에 대한 세부사항은 창원시 홈페이지에서 확인 가능하다.
김종인 비대위는 당내 청년조직을 영국 보수당 내 ‘젊은 보수당’과 같은 조직으로 개편하는 것을 검토하고 있는 것으로 알려졌다.
주호영 국민의힘 원내대표 역시 “(북한이) 전 세계를 타격할 수 있는 신무기를 과시했는데, 문재인 정권은 ‘사랑하는 남녘 동포 여러분’ 이 한마디에 남북대화의 복원을 기다린다는, 자다가 봉창 두드리는 발언을 했다”며 “문 대통령은 이 와중에 종전선언을 하자며 한미동맹을 약화시키는 말을 하고 있다.
해당 제약사들은 이달 말까지 코로나19 백신 임상에 착수할 예정이다.
빌보드가 20일(현지시간) 발표한 24일 자 차트에 따르면 블랙핑크 ‘디 앨범’은 ‘빌보드 200’에서 6위를 차지했다.
오 시장 사퇴로 인한 공석을 변성완 행정부시장이 대행할 것으로 예상되지만, 이날 기자회견 현장에 있던 변 부시장은 “현재 (성추행 관련) 정확한 내용을 파악하지 못하고 있다.
업무협약에 이어 이달 안에 예비타당성 조사도 신청할 계획이다.
금형 압출 방식 대신 가공 방식을 채택해 보다 세밀한 디자인을 완성했다고 아스텔앤컨 측은 설명했다.
이어 “8월 말이 되면 저희 당에 새로운 리더십이 들어서게 된다”며 “새로운 리더십이 들어서게 되면 그때가 되면 말하자면 이 문제 가지고 당내에 활발한 논의가 이뤄질 것이고 그 논의과정에서 저는 기존에 주장을 계속할 것”이라고 강조했다.
이 투자는 소트프뱅크와 손 회장에게 가장 성공적인 투자로 알려졌다.
특히 ‘얼마나 걸릴지 가늠하기 어렵다’는 답변이 17.0%를 차지했다.
해외 치즈버거 마니아들로부터 ‘꿈의 버거’, ‘궁극의 치즈버거’라는 호평을 받은 인기 메뉴이기도 하다고 한국맥도날드 측은 설명했다.
김 청장은 사건 담당자들이 내·외부로부터 회유와 외압 등이 있었는지 자체 조사를 진행할 계획을 묻는 질문에도 “감찰 조사를 진행하고 있지 않다”고 일축했다.
지난달 24일 이후 25일째 발생하지 않고 있습니다.
단지 인근에는 지하철 3호선 삼송역이 있어 종로까지 20분대, 강남 압구정까지 30분대에 이동할 수 있다.
조규성은 지난해 10월 우즈베키스탄과의 친선경기를 통해 U-23팀에 뒤늦게 데뷔했지만 11월 두바이컵을 계기로 빠르게 자리를 잡아갔다.
하지만 서울시 시민인권침해구제위원회도 “활동이 종료돼 직무 범위에 해당되지 않는다”며 각하 결정을 내렸다.
천할아버지 같은 어르신들은 특히 이번 여름이 쉽지 않을듯 합니다.
이를 위한 업무 협약식이 24일 국민대 본부관에서 열렸다.
"교사 경험도 있어 원래는 반대했다.
지난 3월17일 첫 공판준비기일 이후 4번의 공판준비기일, 2번의 공판기일을 진행했다.
그 중에서도 20명은 같은 가게에서 나온 집단발병 사례였다.
이렇게 갈 수밖에 없구나 싶어 받아들였어요."
후속조치로 약속되었던 ‘예술인지위권리보장법’ 등은 여전히 표류 중이다.
이한준 중앙대병원 원장은 “빅데이터와 AI 관련 기술의 중요성이 날로 높아지는 가운데 이번 협약으로 유전체 분석 기술을 통한 맞춤형 진단과 치료는 물론 질병을 예방하는 차별화된 의료서비스를 실현하길 기대한다”고 말했다.
대한요양병원협회는 지난달 31일 전국 요양병원 1480여곳에 "면회객 출입 전면 통제"를 긴급 요청했다.
고진영은 “잔인한 도둑이 매일매일 조금씩 할아버지의 기억을 빼앗는 일은 슬프고 지켜보기 힘들었다”면서 “하지만 병마에 맞서 싸우는 할아버지의 용기를 보며 큰 영감을 받았다”고 말했다.
또 "우리 당은 초당적 협력 기조를 견지하면서 정부 대책이 잘못된 부분은 채우고, 잘못하고 있는 부분은 바로잡아 갈 것"이라며"다른 야당도 함께 협력해줄 것을 부탁드린다"고 했다.
신종 코로나 바이러스 관련 ‘가짜뉴스’가 국민 불안을 조장하고 있다며 허위조작 정보와의 전쟁을 선포한 당의 모양새도 우스워졌다.
너도 하늘에서 아무 고민 없이 행복하게 살아라"라고 애틋한 마음을 전했다.
차별은 증오와 혼란을 낳고, 이는 테러가 확산될 수 있는 양분이 된다.
공상에 빠진 동안 어느새 겨울의 짧은 해가 서쪽으로 기울었고, 나는 천천히 연줄을 감는다.
대책본부는 “학교 폭력 신고가 이뤄지고 지난달 22일 특별교육 조치를 받은 가해 학생들이 등교함으로써 피해 학생이 극심한 스트레스를 받았다는 주장이 제기되고 있다”며 “학교 측의 적극적인 분리조치가 미흡했다”고 말했다.
이번 신작 소설집은 전작과 달리 표제작에서처럼 일상에서 겪는 각기 다른 모습의 아픔에 초점을 맞췄다.
이어 “하지만 병무청 재검에서 다시 컴퓨터단층촬영(CT) 결과에서도 강직성 척추염의 중증도가 호전되지 않아서 재차 5급 전시근로역 판정을 받았다”며 “병무청에서 발급한 병역판정 신체검사결과통보서, 병역판정 전담의사소견서, 병역복무 변경신청서 등 이러한 사실에 대해 정확하고 상세한 증빙자료 일체를 국회에 제출했다”고 덧붙였다.
이 가운데 298명은 사망했고 1만2866명은 퇴원했다.
후드티, 터틀넥 등으로 라인업을 확장시키고 있다.
김경율 경제민주주의21 대표(회계사)는 “지금처럼 의혹이 나온 상태에서는 회계에 심각한 부정이나 오류가 있다는 걸 가정하고 감사에 들어가야 하므로 부정적발 감사를 진행해야 한다”고 말했다.
김세영이 10일(현지시각) 텍사스 휴스턴에서 열린 US여자오픈 12번홀에서 티샷을 하고 있다.
민주당 박성준 원내대변인은 이날 오후 현안 서면 브리핑을 통해 “추 장관 아들과 함께 카투사에 복무했던 동료가 ‘서 씨에게 어떠한 특혜도 없었고 오히려 모범적인 군 생활을 했다’라고 증명했다”며 “결국, 추 장관의 아들은 ‘나라를 위해 몸을 바치는 것이 군인의 본분(위국헌신군인본분, 爲國獻身軍人本分)’이라는 안중근 의사의 말을 몸소 실천한 것”이라고 주장했다.
벤츠모빌리티코리아는 다임러모빌리티 자회사로 지난해 법인 설립 이후 한국 소비자들에게 차별화된 장기렌터카 솔루션을 제공하는 사업을 영위하고 있다.
라임 사태처럼 여러 계열사가 관련됐고, 영업 일선의 불완전 판매 정도가 아니라 구조적 사기 사건이면 회장도 책임을 지도록 해야 한다.
A군 등은 지난해 12월 23일 오전 인천의 한 아파트 헬스장에서 B양에게 술을 마시게한 뒤 인근 계단으로 데려가 번갈아 성폭행한 혐의를 받고 있다.
한편 과기부는 지난해 8월 출시된 심야택시 동승 중개 서비스 ‘반반택시’가 가입자 5만 명에 운전기사 일자리 8000개를 만드는 성과를 냈다고 밝혔다.
재개발·재건축 등 정비사업 시공자 선정과정에서 벌어지는 과열경쟁을 사전에 막기 위해 서울시가 적극적으로 개입한다.
지난 15일 화웨이에 대한 미국의 추가 제재가 발효되면서 삼성전자·SK하이닉스 등 국내 반도체 업계와 삼성·LG디스플레이 등 국내 디스플레이 업계는 화웨이와의 거래를 중단했다.
보건복지부는 지난 9월22일부터 한달 동안 점검 대상 취약계층 아동 6만3350명의 양육 실태를 조사했다고 19일 밝혔다.
상용 스마트폰 기반 소부대전투지휘체계는 최신 스마트폰을 무전기와 연결해 소대급 이하 부대 전투원이 서로 전투상황을 실시간으로 공유하는 ‘스마트 전투지휘체계’를 구축하는 것이다.
알고보니 멍중이가 살기엔 김승현의 신혼집은 작았고, 이에 동생 승환의 마당까지 딸린 넓은 집에서 키우기로 결정한 것. 가족들은 집의 이곳 저곳을 둘러봤고, 집 안은 온통 멍중이의 물품들로 가득해 웃음을 안겼다.
행복한 2020년을 만들어가자"라고 다짐했다.
예상강수량은 Δ중부지방, 서해5도, 울릉도·독도 30~80㎜(많은 곳 강원 영동 120㎜ 이상) Δ남부지방, 제주도 20~60㎜(많은 곳 제주도 산지 100㎜ 이상)이다.
아울러 “‘살려달라고 해보라’는 이번 국회 발언은 가히 막말의 최고봉”이라며 “국회의원의 허세 발언 끝판왕이다.
이형민 부회장은 스페인 상황에 대해 “이제 외국인의 입국이 거의 금지되다시피 한 상황이니까 비행기들이 입국이 안 되면 비행사들이 나가는 비행기도 같이 다 취소를 하고 있는 상황”이라고 설명했다.
여객기 승무원인 B 씨는 지난달 18~21일 출장차 미국에 다녀왔다.
안무가로 활동한 경력은 댄스 영화 제작에 큰 자양분이 됐다.
방역당국은 검체 검사를 마치지 않은 나머지 14명도 조사하고 있다.
박사방 운영에 가담한 정황이 있는 거제시청 소속 8급 공무원 천모씨(29)도 전날 조사를 받았다.
이에 따라 아프리카 사바나의 초식동물은 기후변화로 더욱 취약해질 것이란 평가가 나온다.
태풍의 중심기압은 915hPa, 강풍반경은 약 500㎞, 중심최대풍속은 시속 198㎞로 ‘초강력’의 강도로 발달한 상태이나 우리나라에 다가오면서 ‘매우 강함’으로 다소 약해질 전망이다.
미국 워싱턴을 방문중인 이도훈 외교부 한반도평화교섭본부장은 16일(현지시간) “이제부터 남북 간 협력사업에 대해서 한미가 협의를 긴밀하게 이어나가기로 했다.
코로나 바이러스 감염증 초기부터 정부 권고에 따라 자진 휴원했던 상당수 학원이 운영난을 겪어 더 이상 문을 닫을 수 없다는 것이다.
달러화가 강한 것은 전염병 확산 자체가 안전한 자산이나 국가로의 자금 이동을 촉진하는 불안한 사태이기도 하고, 내수 비중이 높은 미국 경제가 이번 사태에 따른 영향을 덜 받을 가능성이 높기 때문이기도 하다.
김대중 대통령, 노무현 대통령이 꿈이기도 했다”고 했다.
그는 ”역사에 대한 겸손한 성찰은 일본의 평판에 좋다.
황씨는 이 유튜브 영상 전반부에서 통합당의 신천지 연루 의혹을 제기하는 인터넷 기사 등을 집중적으로 소개하면서 "국민들이 그렇게 멍청한 사람들이 아니다"며 "여러가지 기사들, 옛날부터 쏟아져 나왔던 증언들, 보도들, 그리고 방금 이명박씨가 (영상에서) 얘기했던 주장들을 보면 솔직히 말해서 (통합당과 신천지를) 절대 떼어낼 수 없다고 본다.
내가 대학 붙었을 때보다 더 많이 울었다.
우리 방역체계의 우수성은 한두 달 지나야 평가받을 수 있다”고 지적했다.
문재인 대통령이 2018년 1월 4일 청와대 본관에서 열린 일본군 ‘위안부’ 피해자 초청 오찬을 마친 후 이용수 할머니를 배웅하고 있다.
야구장, 숙소 등 이미 적응을 마친 환경에서 편하게 경기에 집중할 수 있기 때문이다.
삼성 계열사 사장단 9명이 고액 기부자 모임인 ‘아너 소사이어티’에 이름을 올렸다.
북한산 관리사무소 측은 등산로에 있던 등산객들을 모두 대피시키고 등산로 입구와 능선 등에 직원을 배치해 진입을 통제하고 있다.
운명의 장난인지, 제가 5년 전 데뷔 준비하며 수첩에 '2020년 엄마 생일날 현금 1억 주기'라고 써놨는데, 미스터트롯에서 우승하게 돼 너무 신기합니다.
베스트 리뷰를 작성한 소비자 20명에게는 추첨을 통해 5만 원 금액권을 증정한다.
SK는 2일 창원NC파크에서 열린 NC 다이노스와의 원정경기서 선발 문승원의 6이닝 8탈삼진 1실점의 호투와 로맥의 2안타 3타점, 정의윤의 2안타 2타점, 최 정의 1안타 2타점 등 중심타자들의 활약으로 8대2의 승리를 거뒀다.
“어스름이 짙어지는 이 밤/ 어떻게 노래를 시작해야 할까?
다만 경찰 관계자는 “지난 12월 소환 조사 및 압수수색 등을 통해 확보한 자료와 관련자 진술을 종합적으로 검토한 결과 입건할 만한 증거를 발견치 못했다”며 대성은 입건하지 않았다고 밝혔다.
장외투쟁을 하더라도 삭발·단식·대규모 집회 등 ‘과격한 방식’은 피할 것으로 보인다.
부작용이 우려되고 독감을 맞아도 예방 효과가 크지 않다는 이유에서다.
대한체육회는 ‘밀어주자 뉴스타’ 캠페인을 통해 국민들에게 스포츠 유망주와 해당 종목을 알리고 나아가 전 국민의 관심과 추천으로 스포츠 유망주에 대한 기업들의 자발적인 후원을 유도하는 등 종목별 스포츠 마케팅 확대를 위해 지속적으로 노력해 나갈 계획이다.
이번 8강 토너먼트 호주와 시리아가 있던 쪽은 또 다른 8강팀인 한국과 요르단이 있는 쪽에 속해 있다.
그런 점 때문에 두산 베어스가 매각가도 2000억원으로 시장에 나도는 것으로 분석됩니다.
신종 코로나바이러스 감염증으로 인한 사회적 거리두기.
그러나 정부는 “형평성, 공정성, 국민적 수용성을 종합 고려해야 한다”며 구제 조처에 선을 그었다.
앞서 지난해 8월 미 국방부의 국방안보협력국은 한국에 시호크 12대와 각종 장비를 8억 달러(약 8755억원)에 판매하는 것을 승인했다고 밝힌 바 있다.
매체들에 따르면 에이미는 UCLA 대학시절 소프트볼 선수로 활약했고, 2010년에는 컬리지 월드시리즈 우승에 힘을 보태기도 했다.
김 의원은 페이스북을 통해 “추 장관이 제대로 검증되지도 않은 소소한 혐의까지 미주알고주알 제시하며 윤 총장을 겁박하고 있는데, 윤 총장이 그렇게 하자가 많은 총장이었는지, 임기가 보장된 총장을 청와대와 집권 여당이 이렇게까지 망신을 주면서 쫓아내려고 할 정도의 비위가 많은 인물이었는지 다 밝히자”라며 “윤 총장도 꿀릴 게 없다면, 당당하게 국정조사에 임하기를 기대한다”고 했다.
인터뷰에서 박애리는 "엄마가 돌아가시기 전에 그랬다.
“물론 필요한 물건들을 돈을 주고 구입하는 것과 비용적인 면에서는 큰 차이가 없을 거예요.
권영수 LG그룹 부회장(사진)이 13일 신종 코로나바이러스 감염증 확산에 어려움을 겪는 화훼농가를 돕는 릴레이 캠페인에 참여했다.
이때 의사를 위로하는 가장 좋은 방법은?”
그는 이어 "백신 개발에는 여러 과정을 거쳐야 한다"며 "과학적인 규칙을 따르고, 주의 깊고 안전한 연구가 필요하다"고 강조했다.
지역적 유행 단계를 감안한 대응이지만, 일부에선 전국이 사실상 일일생활권인데 일률적 격상이 아닌 경우 실효가 크지 않을 수 있다는 우려를 내놓고 있다.
시간이 좀더 걸린다고 보면 MVP 경쟁서 중요한 변수로 작용할 수 있다.
“일본은 지금도 미사일 방위에서 모범 파트너다”라고 말했다.
또 국경을 넘나드는 전자상거래에 부가가치세를 부과하는 방식도 있다.
카카오뱅크는 하반기 기업공개를 앞두고 국내 대형 카드사 4곳과 손잡고 카카오의 인기 캐릭터 ‘라이언’을 전면에 내세운 ‘카카오뱅크 신용카드’를 출시한다.
경찰은 A씨가 건넨 요구르트를 확보해 국립과학수사연구원에 성분 검사를 의뢰했다.
김씨가 송 시장 쪽과 이런 내용을 공유한 정황을 파악한 검찰은 김씨와 송 시장 쪽 관계자를 사전뇌물수수의 ‘공동정범’으로 보고 수사를 계속하고 있다.
"3년 안에 2만5천달러 자동차 내놓을 것"
각사가 계열사로 거느린 증권사들의 상반기 수수료수익이 대폭 늘어난 것이다.
신종 코로나바이러스 감염증(코로나19) 재확산 방지를 위해 정부가 수도권의 사회적 거리두기 단계를 1.5단계로 격상하겠다는 조치에 따른 것이다.
이 가운데 중증환자는 1명이다.
현 한중 관계를 어떻게 평가하나요?
김자동(왼쪽) 임정기념사업회장과 김숙정(오른쪽)씨 부부는 1955년 지인 소개로 만나 결혼해 65년째 회로하고 있다.
이에 서동주는 안타까운 듯 “헤어졌다”고 답했고, 이상아는 과거 서동주가 ‘억만장자’와 ‘썸’을 타고 있다고 전했던 방송을 떠올리며 “혹시 헤어진 상대가 억만장자?”
문 대통령은 “정부는 평화를 지키고 만들기 위해 더욱 강한 국방, 더욱 튼튼한 안보에 전력을 다할 것”이라고 말했다.
국방부도 "민간단체의 대북 전단 살포는 접경 지역의 긴장을 고조시킨다"며 "이는 국민의 생명과 재산에 위험을 초래하는 행위로 중단돼야 한다"고 했다.
그러면서 이곤은 정태을에게 "궁금했고, 자주 생각했고, 실물이 낫고"라며 "아까 그 청년, 내 세계에는 근위대 대장이다"고 했다.
일본도 올해 코로나19 경제충격으로 -5.8% 역성장하며, 내년에는 소비회복이 지연되면서 2% 성장에 그칠 것으로 전망됐다.
진행은 유튜브 스트리밍 등 온라인 생중계를 통한 원격참여 방식으로 했다.
긴장하면 그럴 수 있다”고 지적했다.
이어 신신애는 즉석에서 유재석, 유희열에게 이판사판 춤을 알려주는 시간을 가지기도 했다.
그러나 2021시즌에는 상황이 달라진다.
아직까지는 가격변동이 없지만 대형마트 등 유통업계에서는 이동제한 명령 등에 촉각을 곤두세우는 모습이다.
이 발언은 토트넘이 이적 시장에서 케인과 손흥민을 도울 확실한 백업 공격 자원의 영입에 실패하면서 번번이 각종 대회 우승을 달성하지 못하고 있는 것을 우회적으로 비판한 것으로 보인다.
정말 한 번도 경험하지 못한 나라가 이런 나라입니까?
또한 수사팀이 현재 수사를 진행하고 있고, 결론도 내리지 않은 상황에서 외부 전문가에게 수사결과 자문을 구한다는 것은 앞뒤가 맞지 않는다”고 비판했다.
세월호 참사 당시 목포지청장으로 검경합동수사반장을 맡기도 했다.
상생형 지역 일자리는 지자체가 ‘노·사·민·정 협약’을 바탕으로 적정 임금과 투자·고용 규모 등을 설정해 신청하면, 일자리위원회가 심의·선정해 각종 우대 혜택을 주는 제도다.
역설적으로 확진자가 폭증한 이유 중에는 질병관리본부의 투명한 대처가 있다고 봅니다.
이날 행사에는 이 할머니를 비롯해 최봉태(58) 변호사(시민모임 이사), 서혁수 시민모임 대표 등이 참석했다.
학교급별로는 유치원이 291곳으로 가장 많았다.
중국에서 단체 여행은 당분간 국내외를 가리지 않고 사라졌고, 수도 베이징은 ‘육지 위의 섬’이 되버렸다.
잠비아에 입국한 희쓴 부부는 입국함과 동시에 쏟아지는 현지 매체의 취재 요청에 깜짝 놀랐다.
이어 “민족의 자존심을 세운 위대한 승리였지만 승리의 영광을 바칠 나라가 없었다”고 했다.
대변인이 8일 "(이번 총선에서) 국민께서 정권 심판이 맞는지, 야당 심판이 맞는지 판단해주실 것"이라고 발언해 논란이 일고 있다.
부동산 정책 연일 때리는 통합당, 다주택 처분엔 “반헌법적”
신종 코로나 바이러스 감염증(코로나19) 신규 확진자 규모가 감소세를 보이고 있지만 여전히 감염경로 미파악자 비율은 20%를 육박하고 있다.
이날 기자회견참석자들은 법원이 내시경 하제 투약 후 환자 사망사건에 대해 관련 의사 2인을 업무상 과실치사로 판단해 금고형을 선고한 것과 관련해 “의료특수성 외면한 법정구속 판결, 부당하고 가혹하다“고 밝혔다.
총선 부정 논란으로 정국 혼란에 빠진 중앙아시아 키르기스스탄의 소론바이 젠베코프 대통령(61)이 15일(현지시각) 자진 사퇴를 발표했다.
파에도 이날 개장한 이케아 앞에는 마스크를 쓴 인파 수천 명이 몰렸다.
이 관계자는 “저희도 보도 나온 걸 보고 말씀드리면 (강 수석이) ‘이런 주장에 정부가 귀를 기울여야 될 것이다’, ‘부동산 관련 정부가 강력한 의지를 가지고 있다’는 차원에서 개인적 의견을 말한 것 같다”며 “그런 게 정책에 반영되려면 보다 정교한 논의과정이 거쳐야 한다”고 설명했다.
‘투자협약서’를 보면, 지역사회와 공공기관, 다수기업들이 참여하는 독립신설법인을 추진하되, 광주시는 최대출자자로서 다른 투자자를 모집해 신설법인 설립에 필요한 주주구성을 완료하고, 현대차는 최대한 빠른 시일내에 법인 설립이 완료되도록 협력하기로 돼 있다.
과거 부천경찰서 성고문 사건 피해자인 민주당 권인숙 의원도 “이제는 (박 전 시장 사건을) 밝혀야 할 때”라고 했다.
이어 “앞으로 저는 일체 인터뷰를 사양하고 지난 20여일 동안 있었던 일에 대해서는 입을 굳게 다물 것”이라고 밝혔다.
메르스 사태 경험이 대구에 도움이 될 것'이라고 말했다고 합니다.
고등학생이 대학생처럼 자신이 원하는 수업을 골라서 듣는 ‘고교학점제’도 2025년 전면 도입을 목표로 계속 추진한다.
청레이는 트위터에서 자신을 ‘열정적인 중국 이야기 웅변가’라고 표현했다.
합천군선거관리위원회는 총선 예비후보자를 위해 기부한 혐의(제삼자의 기부행위 제한)로 B씨를 창원지검 거창지청에 고발했다.
내수시장 판매량은 지난 2016년(158만8572대) 이후 3년 연속 하락세가 이어졌다.
한화는 개막을 앞두고 선발로테이션에 큰 변수를 맞았다.
이는 전세계 자동차 업계 최초로 성공한 도전으로 남겨졌다.
코로나19 사태가 패권경쟁 구도 및 정치적 상황과 맞물려, 미-중의 갈등은 미국-소련 냉전에 버금가는 수준으로 깊어질 것이라는 전망이 나온다.
농담 블랙홀 배종옥과 이에 굴하지 않고 농담을 계속해서 던지는 매니저의 환상적인 티키타카가 돋보였다.
코로나19로 부산항 여객터미널 이용객이 90% 이상 크게 줄어든 것으로 나타났습니다.
그녀는 "남편이 아줌마 비키니 사진 그만 찍고 그만 올리라고 하시네요~ 그래도 오늘 찍은건 올리자"라고 덧붙여 웃음을 안겼다.
배 이상으로 늘어난 반면 남성 자살 폭탄 사건은 47% 감소했다고 소개했다.
무엇보다 그런 네트워크를 구축해냈다 해도 불평등이 타파된다는 보장은 없다.
오늘도 유강남 선수가 내 앞에 대타로 나오길래 내가 교체되는 줄 알았다.
경기는 고양 덕양구(0.42%), 고양 일산동구(0.36%), 광명시(0.37%), 의정부시(0.38%) 등이 올랐다.
이에 맞춰 원격근무를 지원하는 솔루션시장이 활기를 띠고 있다.
특히 이날 0시 기준 서울의 코로나19 신규 확진자 역시 역대 최대인 550명이었는데, 이 가운데 절반이 넘는(52%) 환자가 동부구치소 관련 감염이었다.
미 CNN방송은 21일 "지구상 최대 규모의 인간 대이동을 앞두고 아웃브레이크(outbreak·집단 발병)의 공포가 드리웠다"고 했다.
문화재청은 11일 이런 내용 등을 담은 올해 주요 업무계획을 내놓았다.
지난 5일 서울 잠실 롯데월드를 방문한 뒤 지난 7일 코로나 확진 판정을 받았던 서울 원묵고 고3학생의 확진 판정 결과에 대해 11일 중앙방역대책본부가 “이 학생은 음성 판정으로 보는 게 합당하다는 결론이 나왔다”고 밝혔다.
싱 대사는 “중한 간 여러 채널을 통해 신종코로나 통제와 관리, 극복을 위해 많은 의사소통이 완화되고 있다”면서 “지금도 많이 (상황이) 호전되고 있다”고 강조했다.
“한·미가 만드는 로드맵에 바이든 인수팀이 비공개적으로 참여하면 바이든 정부 출범 이후 정책 공백기를 최소화할 수 있다.
SK 와이번스 방출 명단에 이름을 올린 윤석민(왼쪽)과 채태인.
발대식 후 본격적인 활동에 들어간 자원 봉사단원들은 코로나 19 관련 온라인 정보에 대해 팩트 체크를 하고, 가짜 정보에 대해서는 한국인터넷진흥원，방송통신심의위원회 등에 의뢰해 삭제를 요청하는 등의 활동을 벌일 예정이다．
흥국생명은 “이재영과 이다영이 전국 17개 여자고등학교 배구부 선수 및 지도자에게 약 200켤레의 배구화를 전달했다”고 29일 밝혔다.
웨인텅이라는 네티즌은 “허 선생은 중국 말고 다른 얘기는 못하나?
JYP는 지난해 6월 메이크어위시와 사회공헌 협약을 맺고 ‘EDM’(Every Dreams Matters!: 세상 모든 꿈은 소중하다)이란 캐치프레이즈 아래 난치병 환아를 돕고 있다.
전주지검은 오는 17일 오전 10시 전북혁신도시 안의 전주시 덕진구 만성동 새 청사에서 외부 인사 등을 초청해 준공식을 열 예정이라고 11일 밝혔다.
이번 야스쿠니 신사 공물 봉납 역시 이를 재확인한 의미가 있다.
서울중앙지법 형사12단독 송승훈 부장판사는 24일 쌍둥이 자매에 대한 업무방해 혐의 4차 공판을 진행했다.
온라인 서비스를 지배하고 있는 구글과 페이스북이 온라인 광고 사업에서 서로 경쟁하지 않기로 ‘비밀 계약’을 맺은 사실이 22일 소송 자료를 통해 드러났다.
또 불필요한 외출을 삼사도록 국민에게 요청하기 시작했다.
김앤장 지식재산권 그룹은 세계적으로 권위 있는 법률 전문지인 체임버스 앤드 파트너스(Chambers&Partners)와 리걸500(Legal 500) 등지의 평가에서 한국 지식재산권 분야 리더로서의 지위와 명성을 지속적으로 인정받고 있다.
안녕하십니까, 대한민국 정부 공식 유튜브 채널을 찾아주시는 국민 여러분께 ‘왓더빽’ 코너 시즌 2의 3번째 에피소드 비공개와 관련한 공지사항을 안내드립니다.
또 “지금 당장 이런 것들이 필요 없다면, 당신은 명단에서 살짝 아래쪽으로 밀리게 될 것”이라고 덧붙였다.
NSC상임위는 “9월25일 북측에서 온 통지문에서 밝힌 사건 경위와 우리 측 첩보 판단에 차이가 있기 때문에 계속 조사해서 사실관계를 규명해 나가기로 했다”고 밝혔다.
일단 식이요법과 운동을 병행하는 건 진짜 중요!
경기도 남양주 와부읍 덕소리 산5(석실로336번길 11-63) 석실마을은 조선 후기 명문가 장동 김씨 가문이 살던 마을이다.
체육인들이 앞장서고, 제가 그 선봉에 서겠다”며 출사표를 던졌다.
특히 올해 1~7월까지 점차 하락해 오던 전국 아파트 매매 가격 대비 전세 가격 비율(중위가격 기준)은 임대차2법이 시행된 8월(70.9%)부터 반등해 올해 11월(71.5%)까지 상승세를 이어가고 있다.
지속적 경상수지 적자로 미국의 지디피 대비 대외 순부채 비율이 2007년 8.8%서에 올해 2분기에는 66.9%로 급증했다.
추 장관은 ‘서울시 그린벨트 해제 반대 의견’, ‘금융·부동산 분리’ 등 연일 부동산 관련 의견을 내고 있다.
문제는 잘못된 과학상식과 허위정보가 건강과 기후변화 차원에서는 개인과 인류의 생명을 위협하는 요인이 된다는 점이다.
이와 함께 때맞춰 페미니즘이 자기 정당성을 잃어버리고 있다는 진단과 우려를 쏟아내는 이들이 적지 않다.
민주당과 기재부는 이번주 안에 당정협의를 열어 관련 방안을 논의할 계획이다.
그런데 국가기후환경회의는 이들 언론의 보도가 나온 24일 오전 “기사가 사실과 다르다”는 반박자료를 냈다.
점박이물범은 이른 봄 가로림만을 찾아 서식하다 늦가을 발해만으로 돌아간다.
워런 버핏 버크셔해서웨이 회장과 자선 경매 점심식사가 열리는 스미스앤올렌스키(1977년), 피터 루거 수석웨이터 출신인 울푸강 즈위너가 세운 울프강 스테이크하우스(2004년)는 체인점 시대를 개척한 후발 주자들이다.
쉽게 이러지도 저러지도 못하는 상황”이라고 했다.
같은 달 9일에는 스티브 비건 미국 국무부 부장관 겸 대북정책특별대표를 청와대에서 만나 북미 대화 재개 방안을 논의했다.
베이컨 2줄을 지단 한복판에 놓고 마요네즈를 뿌린 뒤 남은 베이컨 2줄을 올린다.
다른 근육에 힘을 줬다 빼는 등척성운동(근육은 수축하지만 근육의 길이나 움직임에는 변화가 없는 운동)이라도 해야 근육이 빠지지 않는다.
매체는 이에 대해 “남조선 각계에서 기만적이며 이중적인 처사에 대한 비난과 규탄의 목소리가 고조되고 있다”면서 “특히 계속되는 무력증강 책동과 미국과의 합동군사연습 강행이 동족에 대한 배신행위로, 정세악화의 원인으로 되고 있다는 지탄이 터져나오고 있다”라고 주장했다.
문재인 대통령이 지난해 “일본처럼 우리도 집값이 곧 폭락할 테니 집을 사지 말고 기다리라”고 말했다는 주장이 28일 제기됐다.
코로나19 바이러스는 다행히 세포막과 유사하게 표면에 지질로 이루어진 얇은 외막(envelope)형 바이러스로 알코올을 이용해 바이러스 감염성을 없애는 것이다.
시장에 유동성 공급을 대폭 확대하고 닛케이 주가지수 하락을 저지해 금융시장 안정을 꾀하겠다는 의지다.
손 전 의원은 지난 2017년 5월18일 목포시청 관계자에게 목포시 도시재생사업 자료를 받고, 같은해 6월부터 지난해 1월까지 조카 등의 명의를 빌려 자료상 사업구역에 포함된 토지와 건물을 취득하고 지인과 재단에 매입하게 한 혐의를 받는다.
ㄱ씨의 아내는 코로나19 음성 판정을 받았지만 방호복을 입고 ㄱ씨의 활동을 보조하고 있다.
여행을 위한 가이드북, 에세이, 미술책 외에도 여행 가서 읽을 만한 소설이나 베스트셀러, 신간도 갖추고 있다.
안철수 국민의당 대표가 6일 오전 서울 여의도 국회 의원회관에서 국민미래포럼 세미나 ‘포스트 코로나 시대, 대한민국의 혁신과제와 미래비전’ 강연을 하고 있다.
선거운동에 즈음한 모든 행위를 처벌할 수 있다는 특검 주장에 대해서도 재판부는 선거운동과의 관련성을 지나치게 넓게 해석했다고 일축했습니다.
이런 장신구들 또한 만들 당시의 원형이 거의 보존된 상태라는 점에서 고대 불상의 제작 방식을 연구하는 데 결정적인 자료가 될 것으로 기대된다.
아마추어 가수들의 노래 경연대회 없이 지난 10년을 결산하는 축제다.
만약 정말 황제 복무, 특혜 복무라면 규정 위반이나 여러 문제가 있어야 하는데 병가, 진단서를 가지고 병가를 썼다.
박대출 미래통합당 의원이 20일 오전 서울 여의도 국회에서 열린 과학기술정보방송통신위원회 한상혁 방송통신위원장 후보자 인사청문회에서 질의를 하고 있다.
이들은 아동 성매매 수뇌부로 민주당뿐 아니라 트럼프 대통령에게 반기를 든 앤서니 파우치 박사 같은 관료 집단, 배우 톰 행크스, 프란치스코 교황과 달라이 라마까지 지목한다.
일본인 응답자 가운데 ‘자업자득이다’라고 응답한 비율은 11.5%로 나타났다.
주민들은 군에서 걸려오는 전화를 받으면 낯익은 이장 목소리를 들을 수 있다.
나는 며칠 전 그가 이곳에 오게 된 사연을 우연히 들을 수 있었다.
질병관리청 인플루엔자 예방접종 후 이상반응 신고 현황에 따르면 이날 0시 기준 사망 신고는 총 94명이다.
더불어민주당과 소수정당 4곳이 모여 만든 비례연합정당 ‘더불어시민당’이 구체화되면서 민주당 권리당원들의 비판이 거세지고 있다.
소녀시대 태연의 단독 콘서트, 전세계로 뻗어 나가고 있는 밴드 혁오의 공연도 이어진다.
공정위 "코로나 사태로 각종 자료 제출 기한 늦어지면 과태료 면제"
출혈을 막으려고 항공사들은 가능한 모든 조치를 다 하고 있다.
진중권 전 동양대 교수는 “추이매 사단이 검찰을 완전히 장악했다”며 “권력 비리에 칼을 댈 사람들이 사라졌으니, 이제 마음 놓고 썩어 문드러지겠죠”라고 했다.
이미 관련 확진자가 나온 관악·동작·노원·서초구를 넘어 왕성교회발(發) 집단감염이 마포구까지 서울 5개구(區)로 번질 수 있다는 우려가 나온다.
페르난지뉴의 발을 맞고 골문 안으로 볼이 빨려들어갔다.
“야구가 고파서 그런지 너무 일찍 끝났다.”
이른바 '감염 주도형 방역'이 이뤄진 것이다.
결국 신 검사장은 최종 의결에서 기권했고 그를 뺀 나머지 3명(정한중 대행, 이용구 법무부 차관, 안진 전남대 법학전문대학원 교수)이 만장일치로 정직 2개월을 의결했다.
원내교섭단체 지위를 얻기 위해서는 의석 20개가 필요한데 미래한국당은 19명, 국민의당은 3명의 당선자가 있는 상태다.
이 밖에 우수 아이디어로 선정된 결혼이민자의 요식업, 소규모 식품 제조를 지원하는 공유주방, 도서벽지 청소년들의 진로 설계를 위한 체험 캠프 등의 아이디어는 장기 사업 아이템으로 검토한다.
정부의 신종 코로나바이러스 감염증(코로나19) 방역활동을 방해한 혐의 등으로 기소된 신천지예수교 증거장막성전(신천지) 이만희 총회장(89)이 혐의를 모두 부인했다.
윤석열 검찰총장이 2일 오후 서울 서초동 대검찰청에서 열린 2020년도 신년 다짐회에서 신년사를 하고 있다.
KT는 그 사이 유격수 심우준을 비롯한 젊은 선수들이 그라운드 위의 강정호에게 긍정적 영향을 받길 바라고 있다.
장기 집권 피로감, 경제난 등으로 자국 내 불만이 고조되는 상황에서 코로나19 확산에 제대로 대처하지 못하는 모습을 보이면서 국민의 분노가 끓어오르고 있다.
나치 독일과 아돌프 히틀러를 다룬 첫 화에서는 이미 수많은 연구자들에 의해 거푸 부정된 바 있는 ‘인간 비누’(학살당한 유대인들의 시신에서 긁어낸 지방으로 비누를 만들었다는 설) 이야기부터 시작해, 가스실 처형조차 충분히 효율적이지 않다고 생각한 나치가 ‘이동식 가스실’인 가스바겐을 만들었다며 전후 관계를 거꾸로 설명하는 오류를 범했다.
아스트라제네카 임상 3상 시험에서 62% 면역 효과를 보인 참가자 수는 8895명에 그친다.
한국감정원이 발표한 지난달 ‘아파트값 동향’ 조사를 보면 수원 영통구는 이 기간 5.51% 급등해 전국에서 가장 높은 상승률을 기록했고, 권선구(3.67%), 팔달구(2.82%) 등도 큰 폭으로 올랐다.
회의가 마무리될 때쯤 정원은 장겨울(신현빈 분)이 잘 먹고 있던 초코과자를 집어 그에게 무심하게 건네 겨울을 놀라게 했다.
이원욱 후보도 같은 라디오 방송에서 “개혁 과제, 민생과제를 완수시켜야 될 필요성이 아주 강하게 존재한다”고 했다.
한편 A씨는 지난 2일 이태원 클럽을 방문했다가 11일 코로나 확진 판정을 받은 부산139번 확진자의 친구로, 두 사람이 접촉과정에서 감염됐을 것으로 추정된다.
여의도 3배 크기(826만 m²)의 울산CLX에는 SK에너지·SK종합화학·SK루브리컨츠 등 SK이노베이션 계열 3개사의 정유, 석유화학, 윤활유 공장과 부대시설이 자리잡고 있다.
타일러 살라디노가 허리 통증으로 인해 현재 1군 엔트리에 없는데, 최근 기술훈련을 시작하며 복귀에 시동을 걸었다.
제너럴모터스(GM)와 상하이자동차그룹(SAIC)의 합작사가 내놓은 5000달러짜리 소형 전기차 ‘훙광 미니EV’가 8월 중국에서 테슬라 모델3 판매량을 앞질렀다.
이는 지난 달(68.9) 대비 4.8p 소폭 상승한 수치지만 여전히 기준선 100 아래다.
안철수 위원장과 오신환 의원은 과거 바른미래당에서 같이 활동 했었다.
다른 영상에는 A 시의원이 계산 업무중인 피해자의 등을 감싸며 어깨에 손을 올리고 있는 모습이다.
북한과 일본에 대해서도 총선을 계기로 화해와 포용, 호혜평등의 원칙을 적극 펼쳐야 한다.
어제(18) 밤 11시쯤 부산 금곡동의 한 도로에서 승용차가 양산쪽으로 가다 고가도로 교각을 들이받았습니다.
혜택, 일반 국민과는 아무 상관이 없다"며 "향상시켜 준다는 인권은 조국, 최강욱, 백원우 같은 권력층을 위한 것"이라며 "추미애 (법무) 장관이 ‘검찰 캐비넷에 민생사안’ 들어 있다고 한 건, 국민들 위해 민생 돌보라는 것이 아니라 ‘검찰, 앞으로 우리 범털들 해 드시는 거 절대 건드리지 말고, 저 밑으로 내려가 개털들이나 잡으라’는 뜻"이라고 했다.
다만 전문가들은 국민 대부분이 마스크 쓰기를 생활화할 경우 추가 사망자 수를 그렇지 않을 경우에 비해 60% 이상 줄일 수 있다고 보고 있다.
하지만 이번 조사를 통해 영하의 온도에서 운송된 백신이 27만770도스나 있었던 것으로 확인됐다.
올해 신설된 자연사진 공모전 `올해의 자연 TTL사진가'(Nature TTL Photographer of the Year 2020) 대상에도 드론으로 촬영한 사진이 뽑혔다.
민주당 지지 성향 유권자가 대거 참여한 사전투표가 속속 개봉되면서 바이든 후보가 위스콘신과 미시간주 역전에 성공한 것. 미시간주의 경우 무려 20%포인트 가까이 벌어졌던 미시간주의 격차가 개표 50%를 넘기면서부터 급속히 줄어들더니 대도시 디트로이트의 개표 결과가 반영되면서 막판에 극적으로 뒤집혔다.
범행 당시 심신미약 상태에 있었다는 노씨의 주장도 받아들이지 않았다.
지난 1월2일 청와대에서 열린 추미애 법무장관 임명장 수여식.
게다가 탑승객 가운데 추가로 10명이 감염된 것이 6일 확인되면서 선내 감염 우려는 커졌다.
또한 2차 시험 합격자 결정 방식과 관련해 부분합격제 및 절대평가제를 평가하고 검토했다.
수도권 모 산업단지에 있는 A사 대표의 푸념이다.
한겨레 경제면은 평일 3개 면인데 평소에는 면 수가 줄 때가 있다.
트럼프 대통령의 ‘최종 승복’이 남아있지만 미 대선을 둘러싼 불확실성이 사실상 해소돼 위험자산 선호 현상이 강해진 데다, 바이든 후보의 2조 달러 규모 경기부양책에 대한 기대로 증시에 훈풍이 불었다.
정의연에 따르면 이 단체의 2019년 말 기준 총 자산은 22억9400여만원이다.
조 이사장은 “현재 전국적으로 전통시장에 고객 발길이 줄어들어 많은 어려움이 있는 것으로 파악하고 있다.
지난해 5월 제주시 애월읍 축협축산물공판장에 실려 온 경주마들이 폭행당하고, 도축되는 장면이 공개돼 동물학대 논란이 일었다.
경희대도 지난달 31일 공지글을 통해 졸업식과 입학식을 취소하고 개강을 연기하겠다고 밝혔다.
잠실동 한 중개업체 관계자는 "실거래는 있지만, 정작 16억원에 매매거래를 중개했다는 업체를 찾아볼 수 없다"면서 "언론에서 보도된 이후 16억원 정도에 리센츠를 사고 싶다는 매수자의 전화가 줄을 잇고 있는데, 그럴 때마다 그런 매물은 없다고 얘기하고 있다"고 말했다.
몇몇 동물복지·동물애호 단체들처럼 육식주의를 용인하지 않으면 애초에 협상 테이블에 앉을 수도 없다.
끊임없이 혁신하려는 정신으로 오늘 하루도 뛰고 있는 이들을 국민들이 긴 호흡과 따뜻한 눈으로 봐주면 좋겠다.
‘시즌 1’의 평가가 워낙 좋았던 드라마라 기대가 컸던 탓인지 ‘시즌 2’에 대한 평가는 다채롭게 엇갈린다.
김부겸 더불어민주당 당대표 후보가 20일 강원도소방본부 상황실에서 소방관들과 간담회를 갖고 있다.
“사법개혁이 과연 그렇게 모두가 달려가서 풀어야 할 문제인지도 모르겠고, 풀리는 문제인지도 모르겠고, 사법개혁을 한다고 해서 내놓은 방안들이 옳은 해법인지도 모르겠다.”
백서는 북한이탈주민 심층면접조사와 북한법규·인민보안성 포고문·판결문 등 일부 입수한 북한 공식문건, 북한 당국의 유엔 제출 보고서, 북한 주요 매체, 국내외 북한 인권 관련 보고서와 논문, 국내외 매체 등을 토대로 작성됐다.
이외에 골프 실력을 다지는데 제격인 도전적인 코스도 골프 마니아들에게 인기다.
한국유흥음식업중앙회 비상대책위원회(이하 비대위)는 14일 오전 서울 여의도 국회 인근에서 ‘생계형 유흥주점 2차 재난지원금 제외 규탄 기자회견’을 열고 “2차 재난지원금 대상에 생계형 유흥주점은 반드시 포함해야 한다”고 주장했다.
국내 대기업 관계자는 “공매도 세력은 신기술이 상용화되고 본격적인 수익을 내기까지 시간이 걸린다는 점을 악용한다”며 “기업 입장에서는 과도한 의혹 제기와 주가 하락으로 회사 경영의 위험이 커지는 셈”이라고 했다.
시민들의 항의가 거세지자 정부는 “28일부터는 마스크 구입이 가능할 것”이라고 또다시 말을 바꿨다.
“김대중 자신도 ‘브란트와 생각 공유해 신기하다’고 말했죠”
김 대변인은 이어 “신천지는 코로나19 바이러스를 만들지 않았다”며 “당국의 방침에 따라 일상생활을 해온 국민이자 피해자”라고 했다.
방역당국은 아직 검사를 받지 않은 직원과 교육생에 대해 10일까지 구로구 보건소나 거주지 선별진료소에서 검사를 받도록 독려할 방침이다.
코라 감독과 결별한 보스턴은 새로운 사령탑 물색에 나설 계획이다.
아내 살해 혐의로 1심에서 실형을 선고받은 치매 노인이 병원 치료 등을 전제로 2심에서 집행유예형으로 감형됐다.
같은당 윤한홍 의원도 “돈을 전달한 사람은 징역 1년6개월인데, 주역은 1년이다”라며 “상식적으로 납득이 안된다”고 지적했다.
요금을 연료비에 연동시키는 것도 유가가 낮은 당장엔 요금 인하 효과를 내겠지만 유가가 오를 때의 요금 인상을 예약하는 셈이다.
반대로 최근 사회 문제가 되고 있는 불법스포츠도박의 경우 24시간 사행성 높은 게임과 ‘한탕주의’ 등으로 스포츠팬들을 유혹하고 있기 때문에 자신도 모르게 도박에 중독될 가능성이 매우 높다.
서 회장은 인슐린 바오이시밀러 개발 계획을 이날 공개했다.
일할 능력이 있는 저소득층이 자활센터를 방문하면 자활근로 사업을 통해 일할 기회를 얻고 자립 기반을 마련하는 데 도움을 받는다.
무엇보다 마치 한편의 영화를 보는 듯한 압도적인 영상미가 시선을 사로잡는다.
루빈 카잔은 황인범의 선제골을 시작으로 후반 11분과 24분 데니스 마카로프의 연속골로 3-0 완승을 거뒀다.
또한 맥주 본연의 신선하고 톡 쏘는 청량감과 라거 계열 맥주의 장점인 가벼운 목 넘김이 특징이다.
선거 패배 직후인 1월 15일 우둔이(吳敦義) 국민당 주석(전 부총통)은 사퇴했고, 재선된 차이잉원 총통은 집권 2기 시작과 함께 민진당 주석으로 재복귀할 예정이다.
코로나19 충격이 가장 컸던 지난 3월(21.8%) 수준을 뛰어넘는 것이다.
경주 블루원 리조트는 ‘경주 일주일살기’와 ‘한달살기’ 이벤트를 진행하고 있다.
현재 미국에서 개봉한 역대 외국어 영화 중 흥행 6위를 달리고 있다.
세살 아래 여동생 베아테 에른만을 포함해 네 식구는 2015년 무렵부터 비행기 타기를 그만뒀다.
또 2014년부터 2018년까지 실제로 보호처분을 내린 사건은 단 6건에 불과해 사실상 사문화됐는데도, 정작 현실에선 가해자가 이 처벌 조항을 악용해 피해자를 계속 협박하거나 착취하는 일도 반복돼왔다.
연령별 지지율은 시간의 흐름에 따라 변하는 것이긴 하지만, 전 연령대의 평균에 가까운 50대 표심은 현시점이나 가까운 장래에 있을 전국 선거의 결과를 짐작할 수 있게 하는 바로미터인 셈이다.
하지만 발표된 수는 83명에 불과했다.
문재인 대통령(가운데)은 지난 16일 추미애 법무부 장관(왼쪽)이 제청한 윤석열 검찰총장(오른쪽)에 대한 ‘2개월 정직’ 징계안을 재가했다.
한국 여자골프는 올림픽 2회 연속 금메달에 도전한다.
현재 수도권 중증환자 치료 병상은 4개뿐이 남아있지 않은 것으로 알려졌다.
손 감독은 지난 11일 삼성 라이온즈전에서 박병호를 2번 타순에 배치했다.
전날 줌은 1년 전의 약 4.6배에 달하는 분기 매출액을 발표했다.
손 감독은 경기 후 "이기면 좋은 것 같다"며 짧은 소감을 밝혔다.
엑소좀은 나노사이즈의 소포체(vesicle)로 세포 안의 핵산, 단백질, 지질, 저분자 물질 등의 다양한 물질을 다른 세포로 전달한다.
서울 동작구 사당동의 신천지 법인 사무소 문이 닫혀 있다.
조선에서는 최근 치산치수사업에 대해 인민의 행복과 나라의 부강번영을 위한 숭고한 애국사업이라고 하면서 여러차례 강조되고있다.
실내 미세먼지와 초미세먼지는 눈에 보이지 않을 만큼 매우 작기 때문에 대기 중에 머물러 있다가 코와 기도를 거쳐서 폐로 유입되거나, 혈관을 따라 몸 안으로 이동하면서 우리 건강을 위협하는 원인이 된다.
그들이 서울시와 협력해 신상 추적 대신 개인정보를 최소화하는 익명검사가 이뤄지도록 하면서 자발적 검사가 급증했다.
북한 인권결의안은 2003년 처음 채택된 뒤로 현재까지 18년 연속 통과됐다.
석달 뒤인 2008년 5월16일 CAS는 피스토리우스의 손을 들어주는 판결을 내렸다.
해외 우수기관 유치사업, 대학중점연구소 지원사업, 두뇌한국(BK)21, 글로벌연구실 사업 등 굵직한 국책사업을 수행하면서 조직재생공학연구원, 한국광베크만의료기기연구재단, 단국광의학연구원 등 국내외의 우수한 연구기관의 연구와 산학협력을 지원하고 있다.
앞으로 향과 맛은 물론 건강에도 좋은, 그래서 세계시장에 당당히 내놓을 세계명주를 만들도록 노력하겠다."
젊어진 한화 선수단은 새로운 감독을 기다리며 임시주장 노수광을 중심으로 구슬땀을 흘리고 있다.
미국에서 코로나 바이러스 확산을 막기 위한 경제활동 중단 여파가 지속되면서 4월 첫째 주에 실업자 661만명이 새로 쏟아졌다.
신규 사망자는 31명에 달했다.
박 의원도 “최근 상황을 보면 미국과 중국이 코로나 발생 원인과 대상을 두고 갈등이 격화되는 듯하다”며 “기술전쟁에서 시작한 것이 무역 전쟁, 패권 전쟁으로 가면서 ‘투키디데스의 함정’을 다시 한번 연상시키는 악화일로를 겪고 있다”고 했다.
피해자와 지원단체는 피해자가 공무원으로서 일해 왔고 앞으로도 일해 갈 서울시가 그동안의 잘못된 문제를 확인하고, 더 성숙한 개선을 도모할 것을 기대한다.
와인스타인 쪽은 지난 2019년 12월 일부 고소인들과 잠정적으로 2500만달러의 합의금을 타협했다고 밝혔다.
먼저 지원금을 신청하면서 기부 의사를 표시할 수 있다.
새우는 완성 5분 전에 넣어야 한다"라고 말해 눈길을 끌었다.
지난 15일 온라인 2100명, 오프라인 1500명 등 서명자가 모두 3600명을 넘기고 있다.
동학개미가 코로나19 폭락장을 V자 반등으로 이끈데 이어 최근 외국인들이 연속 순매수 행진을 벌인 결과다.
두산은 전년도 실패를 교훈 삼아 ‘먼저 감독 선임 발표를 해도 좋다’는 사인을 KT에 보냈다.
최재성 정무수석은 무주택으로, 배우자 명의 서울 송파구 석촌동 다세대주택 전세권(4억8천만원) 등 7억원의 재산을 등록했다.
LNG 발전은 설비 구조가 단순해 인력 수요가 기존 화력발전의 절반 정도에 불과하다.
중국 국가 위생건강위원회는 19일 0시(현지시간) 기준 전국 31개 성·시·자치구 내 누적 확진자가 전날보다 13명 증가한 8만3660명으로 집계됐다고 밝혔다.
삽시간에 전 세계 200여개국으로 번져간 팬데믹에 직면한 인간은 모두 같은 배를 탄 운명공동체일까?
현대건설은 20일 “유족 측에서 제기하는 몇 가지 사안에 대해 구단의 입장을 명확히 하고자 한다.
바이패스는 병상 부족으로 다른 병원으로 환자를 이송하는 조치다.
마산해양신도시는 마산만 항로 준설과 가포신항 건설을 하며 바다 밑바닥에서 퍼 올린 준설토를 쌓아둔 준설토 투기장을 개조한 인공섬이다.
따라서 민주적 결정이라는 것은 차이를 확인하고, 그 차이를 좁혀가는 과정, 새로운 대안을 함께 만들어가는 과정을 통해 더 많은 사람이 동의하는 결정에 이르는 것을 의미한다.
후배 선수 폭행으로 물의를 빚었던 한국 스피드스케이팅 장거리 스타 이승훈(32)이 공개 사과에 나섰다.
이번 임시국회에서 이 법안이 통과되면, 20대 국회의 마지막 ‘작품’으로 기록될 텐데, 합의안대로라면 ‘부당한 목적’의 법으로 간주되기 십상이다.
김 단장은 과거 국민의당 대변인, 19대 대선 안철수 후보 대선 캠프 대변인 등을 지냈다.
기소유예는 검사가 피의자에게 범죄 혐의가 있다고 판단했지만, 재판에 넘길 정도로 중하지 않다고 결정했을 때 내리는 처분이다.
트레저는 YG가 블랙핑크 이후 4년 만에 발표하는 대형 신인 그룹.
정치공학이 아니라 시민들이 어떤 정치를 원하는가로 프레임을 바꾸면 어떨까.
아이치현은 12일 밤 기자회견을 열어, 양성이라고 발표했던 28명 중 24명이 사실은 음성이었다며 사죄했다.
게다가 아직 2차 임상은 구체적인 결과조차 공개되지 않았다.
특히 지난 방송에서 가현은 사망한 리셋터들에게 모두 똑 같은 꽃바구니가 도착했다는 유일한 공통점을 발견했고, 이는 극에 새로운 전환점을 제공하면서 안방극장을 충격 속으로 몰아넣었다.
박항서 U23 베트남 대표팀 감독과 선수들이 U23 AFC챔피언십 태국 2020 조별 리그를 앞둔 15일 오후(현지시간) 태국 방콕 알파인축구훈련캠프에서 진행된 최종 훈련에서 잠시 생각에 잠겨있다.
미슐랭(미쉐린) 스타 한식당 가온과 비채나는 11일부터 13일까지 ‘미쉐린 스타 하트 도시락’ 나눔 캠페인에 참여했다.
확인된 피해자는 10명이지만 문형욱은 “피해자 수가 50여명”이라고 진술함에 따라 경찰이 추가 피해자를 확인하고 있다.
소설 속 영광의료원에서 근무하던 간호사들은 환자에게 투약을 준비하는 과정에서 파우더링을 합니다.
같은 이유로 1만 원짜리 안전모도 800여 개 팔렸다고 한다.
아날로그 여행지인 서울 노원구 '화랑대철도공원'에서 자전거를 타는 주부 이현미씨와 이씨의 아들 박서호군.
다만 중대재해법이 실제 법안 통과로 이어지기까지는 내부 입장 정리가 필요할 것으로 보인다.
아프리카 신흥시장을 뚫고 싶어하는 서구 국가들이 관문으로 활용하고 싶어한다.
법원 “기업 사유화…막대한 피해 죄질 나빠”
정의기억연대 부실회계 등의 논란에 휩싸인 윤미향 더불어민주당 당선인과 관련한 문제나 전직 대통령 사면 문제 등 정치적으로 민감한 사안이 대화 테이블에 오르지 않겠느냐는 관측도 나온다.
우한 폐렴에 대한 공포가 확산하면서 온라인에선 가짜뉴스도 기승을 부리고 있다.
나가노현청상회가 주최한 글프대회에 현내 동포들과 상공인들 그리고 일본인사들 총 156명이 참가하였다.
인근 국밥집에 세를 놓고 있는 50대 여성은 당분간 임대료를 한 푼도 받지 않기로 했다.
해당 법인은 당초 강남구 논현동에 소재한 것으로 알려졌으나, 신천지 측은 법인의 주 사무소가 동작구 상도동이라고 주장하고 있다.
당 대표 후보로 거론되는 김부겸 의원은 이 위원장과 마찬가지로 대선 도전에 뜻이 있습니다.
전날 전국언론노동조합은 기자회견을 갖고 법의 허점 때문에 적용 대상에서 배제되는 예술인이 많다며 출판 외주 노동자와 방송작가 전체에게 고용보험을 전면 적용할 것을 촉구하기도 했다.
하지만 업체들은 “워낙 편법이 많아 모두 잡아내기엔 역부족”이라고 말한다.
이들은 3·1운동 5주년인 1924년 3월 1일을 기해 ‘소년척후단 조선총연맹’으로 통합했지만 이 같은 노선 차이 때문에 얼마 못가 갈라서게 됩니다.
이 감독은 “우리 팀이 가을야구를 안 해봤다고 이야기 하는데 선수들에게는 지금까지 야구를 해온 경험이 있다.
GM의 중국 합작사 상하이GM이 중국 우한에서 운영하는 완성차 공장.
일부 중부지방에는 지금까지 내린 강수량과 앞으로 예상되는 강수량이 더해져 총 200㎜가 넘는 곳도 있겠다.
서울 전역은 투기과열지구인 동시에 조정대상지역으로 묶여있다.
정청래 더불어민주당 의원이 지난 6월1일 오전 서울 여의도 국회 의원회관 윤미향 의원실을 나서고 있다.
그러면서도 방역과 생활의 최전선에서 사투를 벌이는 의료진과 시민들의 공(功)을 틈만 나면 자신의 몫으로 참칭(僭稱)한다.
도당 책임비서가 가장 선호하는 지역이 평안북도다.
그는 “검찰 개혁도 중요하지만, 현재 코로나19로 고통받는 사람들부터 사회에서 소외된 사람들을 살피는데 최선을 다하겠다”며 “그렇기 때문에 (처음 출마를 알릴 때) 페이스북에도 ‘사람부터 구하겠습니다’라고 한 것”이라고 했다.
현재 위독하지 않으며 활동 가능하다(alive and well enough to function)는 것이 보다 정확한 진단일 것이다….“
동성 가족(same-sex unions)의 지지도 여러 차례 밝혔다.
인천국제공항 4단계 개발사업을 비롯해 대규모 복합리조트 건설, 제3연륙교 개통 등 대형 개발사항들이 계획돼 있다.
배 대변인은 “추 장관은 그린벨트 해제 반대라고 했는데, 당정청이 공급정책으로 만지작거리고 있는데 서울시는 반대해왔던 현안”이라며 “내년 지방선거에 (서울 시장) 출마 의사가 있다면 괜히 SNS에서 변죽을 올리지 말고 오는 월요일 아침에 거취 표명을 해야 할 것”이라고 했다.
한반도, 정확히는 동북아, 더 정확히는 중국 견제에 북한을 빌미 삼는 것이 낫습니다.
지방선거를 앞두고, 통합당에 등을 돌린 청년들에게 적극적으로 손을 내밀겠다는 차원으로 해석됐다.
한편 메르세데스벤츠 C클래스(2015년), 마쓰다 MX-5(2016년), 재규어 F-페이스(2017년), 볼보 XC60(2018년), 재규어 I-페이스(2019년) 등이 텔루라이드에 앞서 세계 올해의 자동차를 수상한 바 있다.
작전 중 옆구리를 관통하는 총상을 입고 흘러내린 내장을 꾸역꾸역 다시 몸속으로 집어넣던 기억을 천형처럼 지니게 된 것이다.
그러면서 “마지막으로 국회의원 한번만 더해보려는 당신(홍준표), 이제 그만 여기까지다”며 “모든 것을 내려놓고 그나마 정 있을 때 아름답게 퇴장해달라”고 당부했다.
중소벤처기업부와 창업진흥원, 기술보증기금은 14일부터 5월 11일까지 ‘아기유니콘 200 육성사업’과 ‘예비유니콘 특별보증’에 신청할 기업을 모집한다고 13일 밝혔다.
서울시는 시민 5000명을 대상으로 시스템을 운영한 뒤 참여 가능 대상을 늘려 나갈 계획이다.
이어폰 재질도 유광보다 조금 더 고급스러운 소재를 채택했다면 만족도가 높지 않을까 생각된다.
이는 우리 정부가 지난 23일 오후 4시35분 유엔사 군사정전위원회를 통해 북한에 우리 공무원의 피격 사망 등에 대해 사실관계 확인을 요구하는 통지문에 대한 답장이다.
재심 판결은 12월 나올 예정이다.
영국의 재정지출은 국내총생산의 1.5%, 금융지원은 무려 14.9%에 이른다.
김종인 미래통합당 비상대책위원장이 6월 20일 충북 보은군 속리산 법주사를 찾아 주호영 원내대표와 대화를 나누고 있다.
한편 이날 득점으로 손흥민은 최근 4경기 연속골과 함께 시즌 14번째 득점을 성공시켰다.
그동안 우리가 야생동물을 가까이서 보고 가두고 만질 수 있었던 이유는 하나뿐이다.
지역서점 ‘책과아이들’ 강정아 대표는 “도서정가제라도 있어 작은 서점들이 겨우 버티고 있는데 만약 개악되면 많은 곳이 문을 닫을 것”이라고 전했다.
한국농수산식품유통공사(aT)는 올해 추석 차례상 차림비용이 전통시장 23만7800원, 대형유통업체 33만6800원으로 집계됐다고 10일 밝혔다.
에두아르드 필리페 프랑스 총리는 지난달 발표를 통해 9월 전에는 자국 내 대규모 인파가 모일 만한 행사를 모두 금지한다고 발표했다.
그러나 학업 등을 위해 장기간 미국에 머물려면 체류 목적에 맞는 비자가 필요하다.
그러면서 ‘이거 굉장히 신기하다’ 싶었어요.
제21대 국회의원 선거에 앞서 치러진 당내 경선 과정에서 상대 후보에 대해 부적절한 발언을 해 기소된 국민의힘 이채익 의원(울산 남구갑)에게 당선 무효형에 해당하는 벌금형이 구형됐다.
A씨는 서씨와 휴가후 부대 복귀와 관련한 대화를 주고 받은 인물로 알려졌다.
때문에 롯데백화점 서면점은 휴일 하루 휴장했습니다.
익명을 요구한 한 여성 목격자는 “정말 웃긴 사건”이라며 “그러나 이 뱀이 버스 안의 어떤 승객도 괴롭히지는 않있다”고 말했다.
이후 김 위원장은 위원장 단독으로 개최할 수 있는 상위 의결기구인 대의원대회를 오는 23일 열겠다고 했다.
트럼프 대통령은 앞서 20일 콜로라도주 콜로라도 스프링스를 방문해 가진 선거유세 연설에서 “올해 아카데미상이 얼마나 나빴는지 여러분도 봤을 것”이라며 “한국에서 온 영화가 상을 받았다”고 말했다.
재판부는 “환청과 망상에 사로잡힌 김씨가 심신미약 상태에서 일요일 새벽 투숙중이던 모텔 객실에 불을 놓아 그 유독가스가 삽시간에 모텔 전체로 확산했다.
한편, '맛남의 광장'으로 사랑받고 있는 김동준은 최근 종영한 JTBC 드라마 '보좌관' 시즌2에서도 열연을 펼치며 배우로서의 입지를 공고히 다졌다.
"중국과 중국인에 대해 단호하게 대처하지 않는 한국 정부"라는 여론을 만들어 중국인 혐오를 한국 정부 혐오로 옮겨타게 만든다.
트럼프 대통령은 이날 트위터에서 “괴상한 급진 좌파이자 아무것도 안 하는 민주당의 테드 휠러 포틀랜드 시장은 이 무법적인 상황이 영원히 계속되길 바란다”라고 공세를 펼쳤다.
이씨는 “힘겹고 고통스러운 시간을 보내고 있지만 웜비어 부모님께서 보내주신 편지에 다시 힘을 내본다”며 “포기하지만 않는다면 두 분께서 전 세계에 북한의 만행과 실상을 알리신 것처럼 이 사건의 진실도 언젠가는 밝혀져 정의가 찾아올 것이고, 웜비어 부모님과 굳은 연대를 맹세한다”고 했다.
SKT의 빅데이터 기반 마케팅 활동 지원 서비스인 DMP(data management platform) 등을 통한 협업도 논의중이다.
대학가에서는 서울권 대학의 지방 이전 논의가 국토균형발전 차원에서 제기된 것이라면 서울에 있는 대학을 지역으로 옮기자는 논의에 앞서 지역 대학의 경쟁력을 강화할 방안부터 강구해야 한다는 목소리가 나온다.
다행히 김민규가 뒷문 단속에 성공해 역전패로 이뤄지진 않았지만, 두산과 이영하 입장에서는 아찔했던 순간이었다.
이후 파업의 추진동력이 떨어지며 노조와 사측은 4조2교대를 위한 최선책을 마련한다는 선에서 일선복귀에 합의했다.
이에 따라 거래가격은 사용자들의 수요·공급에 의해 결정되는 공급량은 불변이고 수요인 사용자들의 수가 증폭할수록 가치는 더욱 올라가게 된다.
그러면서 “민주당은 준법국회, 준법개원 관행을 새로 만들고자 한다”며 미래통합당을 향해 “지금이라도 국회법을 지켜서 국민을 위해 일하는 국회 개원에 협조해주길 바란다”고 거듭 촉구했다.
하지만 "오히려 지금은 그녀에게 감사하다.
상태나 검사 결과에 따라 음성 전환이 되거나 이런 경우 자가격리로 전환해 관리하는 시스템이다.
본보와의 통화에서 박지수는 “미국여자프로농구(WNBA) 라스베이거스 에이시스에서 뛸 당시 외국 선수들이 한 경기 결과에 크게 휘둘리지 않는 모습이 인상적이었다.
권 부본부장은 “밀폐된 공간에서 불특정 다수와 밀접 접촉을 한 경우 발열, 호흡기 증상 등이 있으면 관할 보건소 및 1339를 통해 선별진료소에서 진단검사를 받는 것이 필요하다”고 강조했다.
김학범 감독은 이날 조규성을 원톱, 좌우날개에 김대원(대구FC)과 이동준(부산 아이파크), 중앙 미드필더에 김진규(부산 아이파크)를 배치하는 등 4-2-3-1 전술로 나섰다.
고등학교 1학년 때인 2018년 29회 대회 남고부 우승자였던 김근우는 2년 만에 다시 스포츠조선배 트로피를 품에 안았다.
공중-해상 공간과 사이버영역을 아울러 센서와 슈터(총 등을 쏘는 기계)의 기능을 실시간으로 통합해 대기 시간을 줄이고 공격을 가속화한다.
한편, 과기부는 6일 방사광가속기 유치계획서를 제출한 전남 나주, 충북 오창, 강원 춘천, 경북 포항 4곳에 대한 발표 평가를 대전 인터시티호텔에서 갖고 전남과 충북 두 곳을 1차로 선정했다.
정은경 중앙방역대책본부 본부장은 이날 정례브리핑에서 “추가 확산 가능성이 매우 높다”고 말했다.
베르너의 현재 시장 가치(트랜스퍼마르크트 기준)는 6400만유로(약 845억원)로 토트넘 손흥민과 같다.
유럽에서 출발 뒤 최근 14일 내 두바이·모스크바 등을 경유해 입국하는 경우도 동일하게 적용된다.
그러면서 “백척간두에서 살 떨리는 무서움과 공포를 느낀다”며 “그러나 이를 혁파하지 못하면 검찰개혁은 공염불이 되고 만다.
방위산업 경쟁력 강화 언급…"미래 동력 발판 삼아야"
이 씨는 치매 노인들을 위한 운전과 이들의 사회적응 훈련 등을 맡고 있다.
다만 트럼프 대통령이 공개적으로 동맹국 초청 의향을 밝힐 정도로 ‘G7 확대 회의’ 개최에 대한 강한 의지를 드러내고 있는 상황이라 어느 형태로든 ‘G7+알파’ 회의가 개최될 가능성이 높다.
이 전 총리와 기념사진을 찍기 위해 전·현직 의원들이 줄을 서기도 했다.
트럼프 캠프는 지난 15일 두 번째 소장에서는 해당 내용을 취하한 바 있다.
해외 유입 확진자는 입국시 검역에서 18명 확인됐으며 다른 6명은 검역을 통과해 지역에서 확진받았다.
휴전협상이 진행된 판문점 회담장과 유엔군·북한군 장성들, 서로 크기 키우기 경쟁을 벌였던 회담장의 인공기와 유엔기, 도쿄에서 비행기를 타고 판문점에 가던 중 기내 창 밖으로 찍은 군용기 비행 장면, 헬기를 타고 판문점에 내리는 문익환의 모습 등 색다른 구도의 사진이 여럿 나왔다.
의료계는 그동안 부족하고 부정확한 것으로 지적됐던 코로나19 진단키트의 확충에 나섰다.
국내에선 확진 환자 외에 ‘조사대상 유증상자’가 3명이었는데, 이날 음성 판정을 받고 격리 조처가 해제됐다.
외모를 지적하고 몸매를 품평하는 것은 물론, 구체적인 방법을 적으며 “죽이겠다”고 협박하는 댓글도 있었다.
현대차가 다음 달 7일 온라인으로 국내 출시할 신형 ‘올 뉴 아반떼’(7세대)의 가격 범위를 25일 공개했다.
실험 시작 조금 뒤에 여름철 온도까지 가열되자 오염물질 배출 비율은 일정하게 유지됐다.
검찰 쪽에선 주임검사인 서울중앙지검 경제범죄형사부의 이복현(48·사법연수원 32기) 부장검사와 최재훈(45·35기) 부부장 검사, 김영철(47·33기) 의정부지검 부장검사 등이 참석해 공소 제기의 필요성을 주장했다.
지난달 14일 서울 정동에서 열린 기자간담회에서 출연진은 '간택'이 사랑받는 이유로 '빠른 전개'를 꼽았다.
이케아가 부산에 들어서면 부산은 물론 경남 경북 울산 상권이 영향을 받을 것이 뻔하다”고 전했다.
강경화 외교부 장관은 한국의 코로나19 신규 확진자 수가 감소하고 있지만, 안심하지 않고 적극 대응 중이라고 말한 뒤 한국의 방역 조치를 소개했다.
오는 10일 예정된 최종전은 아르헨티나-브라질, 콜롬비아-우루과이의 경기다.
기소 이후 법무부 인사 조치가 없자, 대검은 법무부에 정식 공문을 보내 정 차장검사에 대한 직무배제를 요청했다.
어떤 사람은 많이 사는 등 불평등 개선”
이어 우한 코로나 사태를 ‘전쟁’에 비유하면서 "군대를 동원해 임시병원 등 치료에 필요한 시설을 짓고 경제적 타격을 최소화하기 위해 동원할 수 있는 정부 자원을 총동원해야 한다"고 주장했다.
미국은 코로나19의 부실대응 문제를 넘어 홍콩과 대만 등 중국이 가장 민감하게 여기는 아킬레스건까지 건드리며 공격 수위를 끌어올리고 있다.
물이 맑고 수량이 풍부할수록 도시의 부를 살찌우는 데 이롭다.
서울시교육청이 개학 연기 검토 방침을 잠정 철회했다.
한 웹툰 작가가 손목에 붕대를 감고 작업하고 있다.
게다가 고덕신도시 내의 유일한 특목고와 국제학교가 예정된 에듀타운 중심에 입지해 자녀교육의 관심이 많은 학부모들의 관심이 이어질 전망이다.
하지만 ‘적’으로 보였던 이들은 결국 그에게 친구가 됐다.
정부의 일을 ‘아웃소싱’ 한다는데 비용은 더 오르고, 이득은 중개업체가, 손해는 국가가 보는 일이 반복된다.
‘라스트 오브 어스 2’가 실패한 원인은 이야기의 구조적인 결함에 있지 않다.
정 의원은 4월 총선에서 호남 지역구가 아닌 비례대표로 출마할 계획인 것으로 알려졌다.
미술관은 장기적으로는 자료 수집과 작품 보존 등 미술사적 기반을 다지는 데 집중할 예정이다.
박원순 서울시장이 코로나19로 자가격리된 사람에게도 선거권을 보장해야 한다는 입장을 7일 밝혔다.
가계신용은 은행 보험사 증권사 등 금융회사에서 받은 대출(가계대출·1545조7000억 원)과 신용카드 사용금액(판매신용·91조6000억 원)을 합한 것으로 가계가 갚아야 하는 포괄적인 빚을 의미한다.
“대회 끝나면 마음껏 먹자며 힘 냈죠”
한밤중에 물이 떨어져도 거실에 나가지 않고 참고 있습니다.
이제 1심이 끝났을 뿐이지만 향후 담배회사의 책임을 덜어주는 면죄부가 될 가능성도 커졌다.
해방과 분단 뒤 남쪽으로 내려오지 않고 북에 남은 것인데, 그 뒤에 쓴 작품들은 시집 <사슴>(1936)의 수록작들을 비롯해 1930~40년대 시들에 비해 질이 크게 떨어진다.
이들은 숨진 피해자를 익산에서 134㎞가량 떨어진 경남 거창군 한 야산에 시신을 유기한 혐의도 받고 있다.
재판부는 “음주운전으로 4차례 벌금형을 선고받은 전력이 있고, 상해죄로 실형을 사는 등 다수의 전과가 있다”며 “그런데도 상해죄로 인한 누범기간에 음주운전을 했다는 점에서 엄벌이 불가피하다”고 실형 선고의 이유를 밝혔다.
이 발견으로 그는 2008년 노벨 생리의학상을 수상해요.
그러기 위한 첫 걸음은 북한의 핵 위협을 막아낼 정도로 충분한 능력과 의지를 갖는 시점까지 전작권 전환을 보류하는 과감한 조치가 필요할 것이라고 생각합니다.
한때 미분양 무덤이었던 창원시 아파트 가격과 거래량이 급격하게 올라 10억이 넘는 아파트가 나왔다.
삼가 바라옵건대, 깊이 생각하시고 과단성 있는 정사를 행하시어 은산의 상소문은 물과 불 속에 던져 넣어 황상께서 좋아하고 싫어함을 분명히 보이고, 중외에 포고하시어 온 나라의 백성들로 하여금 황상폐하의 뜻이 어디에 있는지를 분명히 알게 하시옵기를 간청하옵니다.
양 고문의 하루는 새벽 5시 스트레칭 체조와 함께 10~20km를 달리는 것으로 시작한다.
백종원은 "코로나 때문에 위기를 맞은 가게들이 있을 것"이라며 "직접적으로는 코로나19이겠지만 다른 문제가 있는지 봐드리고 위로를 드리려고 움직이려고 한다"고 가게 점검을 위해 승합차에 올랐다.
이산화염소는 표백이나 물 소독 등에 쓰이는 물질인데, 계속 흡입할 경우 폐 손상을 일으킬 수 있어 환경부 화학물질정보시스템에 유독물질로 등록돼 있다고 한다.
과전류 보호를 받지 못하는 제품이라 일반 휴대폰 충전기에는 연결할 수 없다.
은행 기업대출도 9조2000억원 늘어 전월(5조원)보다 증가폭이 커졌다.
데이브 브루노 NWS 선임 기상학자는 “우들런드 힐스는 샌퍼낸도 밸리 서쪽 구석에 갇혀 바닷바람의 영향을 가장 늦게 받는 곳”이라며 “지표면의 높은 온도가 대기를 달구고 바닷쪽으로 부는 약한 바람이 바닷바람을 막았다”고 설명했다.
이정희 전 통합진보당 대표는 “사람이라는 존재, 그리고 집단 사이 관계엔 갈등이 있을 수밖에 없는데, 이런 갈등을 (진보정당은) 좀 다르게 풀기를 (국민은) 바랐던 것 같다.
여기에 장기 체류자나 공항 내에서 검사를 받고 결과가 나오기까지 기다려야 하는 인원을 500명 정도로 추산하면 1900~2000명이 머물 수 있는 시설이 필요하다.
재택근무를 도입하더라도 기업 보안 설루션이 탑재된 PC를 쓰는 것이 가장 중요하다.
김성진 변호사(32기)가 이끄는 M&A팀의 역할이 컸다.
누룩술이 흔치도 않지만, 누룩으로 술을 만들면, 이런 술맛이 나온다는 걸, 몇년 동안은 더 알리고 싶다.
전 위원장 모친에게는 문재인 정부의 반부패 의지를 반드시 실현해 달라는 당부를 담아 청렴과 고결함을 상징하는 난초와 국화 꽃다발을 증정했다.
굳게 닫힌 문에는 한자로 ‘김대중’ ‘이희호’라 적힌 명패 두 개가 나란히 걸려 있었다.
서울아산병원은 8월 초 입원한 김충영 씨(55·여)가 코로나19 완치 판정을 받고 8일 퇴원했다고 밝혔다.
정 부회장이 요청을 수락했는지는 예고편에 나와있지 않지만 출연진들이 ‘450톤의 기적’이라며 깜짝 놀라는 장면이 등장한다.
어떻게 하면 많이 팔릴지 연구해서 다양한 마케팅을 시도해야 합니다.
기상청은 “남부지방은 낮에 그치면서 기온이 조금 높겠고, 특히 경북내륙에서는 30도 내외로 덥겠다”고 했다.
한편 앞서 이달 8일 CJ대한통운 택배기사로 일해온 40대 노동자가 배송 업무를 하다가 호흡곤란으로 숨졌다.
김 전 회장은 “(인수를) 같이 해보자 했던 이유는 딱 하나야”라며 “나는 상장사를 가지고 있는 사람이니까 연계돼서 시너지 효과, 이 회사 자체로 나한테 ‘600개 주고 사라’했다면 정신병자야, 나한테 XXX 맞아”라고 했다.
A 씨는 보험사가 ‘오토바이 운전에 따른 사고 시에는 보험금을 지급하지 않는다’는 내용에 대해 설명해 주지 않았다며 사망 보험금 5억5000만 원과 보험금 지급 지연에 따른 손해 금액까지 청구하는 소송을 냈다.
검찰이 오거돈 전 부산시장에 대한 사전구속영장을 청구했습니다.
한편, 몬스타엑스는 지난 14일 사랑을 테마로 한 미국 첫 정규앨범 'ALL ABOUT LUV'와 타이틀 트랙 'YOU CAN'T HOLD MY HEART'를 발표했다.
그룹 방탄소년단과 몬스타엑스에 이어 NCT 127이 미국 빌보드 메인 앨범차트인 ‘빌보드 200’에 5위로 진입하며 또 한번 케이팝의 위엄을 과시했다.
지난 6일 서울 강남 선릉로 노블레스빌딩 1층 노블레스 컬렉션에서 문을 연 지근욱 개인전은, 컬렉터가 주목해야할 국내 이머징 아티스트 추천 전시다.
여기에 탔던 택시기사 8명이 확진 판정을 받았는데, 모두 감염 사실을 모른 채 한달 가까이 승객을 태우고 운전한 것으로 드러났다.
그럼에도 기꺼이 사소한 소비를 이어가는 현상은 쉽게 변하지 않을 것이다.
성게알은 고급 일식집에서나 먹는 것이었다.
이에 대한 미국과 이란의 반응에 대해 국방부 고위 당국자는 “미국은 한국의 결정에 환영하고 기대한다는 수준의 반응이었던 것으로 안다”고 설명했다.
그 검사들은 ‘촛불정신’을 내세운 문 정부 들어서도 2년 반이 넘도록 여전히 한직에 있다.
그 점을 검찰도 받아들이길 바라마지 않는다”고 했다.
만일 경찰긔관에서 총녹부의 긔관지라고 두호를 하야 온당치 못한 처치를 행한다 하면 어듸까지든지 새로히 증거를 들고 단연한 방침을 취하랴 하는 바이며 만일 이후에도 개인이나 단톄를 물론하고 비루한 행동으로 동아일보를 무함 중상하는 자가 잇스면 추호도 용사치 아니할 것을 명백히 말하야 두노라.
랜턴에 끈으로 손잡이를 달고 쓰다 남은 몽땅 초를 넣으면 멋있는 랜턴이 완성됩니다.
김광수 남원소방서장은 언론 브리핑에서 "터널 100m 지점에서 사고가 발생했다.
방역의 최전선에서 사투를 벌이는 의료진들에게서 멀리 떨어져 망원렌즈로 들여다볼 때면 ‘시시포스의 신화’가 떠올랐다.
이 의원을 비롯한 21대 국회 언론인 출신 민주당 의원들은 7일 오후 6시 서울 종로구의 한 식당에서 비공개로 만난다.
이어 같은 날 오후 5시5분에는 당시 열린민주당 비례대표 후보로 나온 황희석 변호사가 올린 “이제 둘이서 작전에 들어갑니다”라는 글을 공유하며 “부숴봅시다!
송파구에서도 이날 관내 306번 확진자가 양성 판정을 받았다.
매출액 4800만 원 이하의 간이과세자는 매출 감소 확인 없이 소상공인 여부만 확인되면 지원받을 수 있다.
기아자동차 공장이 지역 경제의 상당 부분을 차지해 한중 우호의 상징으로 여겨져 온 장쑤(江蘇)성 옌청(鹽城)은 25일부터 “옌청에 사는 한국인들은 거주지가 있으면 자가 격리, 출장자들은 정부 지정 호텔에 집중 격리한다”고 발표했다.
그럼 부모와 형제자매 등 5명 이상의 가족이 한집에서 신정(1월 1월) 차례를 지내도 될까.
다만, 환경 공정 부분의 성과는 -1045억원으로, 전년(-950억원)보다 마이너스 규모가 커졌다.
성능 개량된 한국형 구축함(KDX-I)은 사람의 두뇌에 해당하는 전투체계를 순수 국내 기술로 개발한 장비로 교체했다.
에서는 따뜻한 조언은 물론, 자녀가 '트라우마'를 겪고 있을 때 극복할 수 있는 방법과 영어 학습법 등 구체적인 조언까지, 현실 적용 100% 가능한 전문가들의 맞춤형 솔루션이 공개되며 시청자들의 마음을 저격했다.
이 수치가 역대 최고를 기록할 정도로 서울의 전세난이 심각하다는 반증이다.
김 위원장은 10일 오전 국회 의원회관에서 열린 통합당 정강정책개정특위 세미나에서 “어제 갑작스러운 사태(박원순 서울시장 사망)가 나서 말하지만 우리가 내년 4월이면 큰 선거를 두세 군데서 하지 않으면 안 된다”며 이같이 말했다.
반면 B씨 측 대리인은 “A씨의 휴대폰에 성폭행 당시 동영상이 저장돼 있을 것이라고 생각했고, 유출 피해를 막기 위해 A씨의 휴대폰을 빼앗아 확인한 것”이라며 “A씨는 사건 후 3년이 지난 후에 소를 제기해 손해배상청구권이 소멸됐다”고 반박했다.
김치도 상위 5위 안에 포함된다.
그러면서 “더구나 (폭로자는) 제가 한때 사랑했던 여성으로, 함께했던 과거에 대해 함께 고통받는 것이 책임있는 자세”라면서 “감투 내려놓고 자연인으로 돌아가겠다”고 부연했다.
그러나 이러한 모습들 또한 제 모습이고 제 행동이었습니다.
지금까지 보급된 백신 역시 1240만 회분에 그친다.
분은 온도가 올라가지 않는다"고 수차례 밝힌 바 있다.
이어 4번타자 김재환이 우익수 앞에 떨어지는 2타점 적시타로 선취점을 만들었다.
영상으로만 피칭 내용을 주고받았던 그는 이제 1군 코칭스태프의 직접적 관리 아래 새 시즌 준비에 박차를 가하고 있다.
KBO리그 SK와이번즈와 NC다이노스의 9일 인천 SK행복드림구장에서 열렸다.
여러분께 오랜 시간 여운을 주는 작품이 되었기를 바란다"는 지승현은 마지막으로 "오늘(25일) 방송되는 최종회에서는 역대급 결말이 펼쳐질 예정이니 놓치지 말고 본방사수 부탁드린다"는 당부도 잊지 않았다.
필자가 캄보디아에 오기 전 근무했던 미얀마도 많은 자국 노동자를 매년 한국으로 파견한다.
또한 우 사장은 지난해 두 자릿수 고성장을 일군 국내사업부 노고에 대해서도 치하했다.
이날 이 대표가 부처 신설이라는 화두를 던진 만큼 향후 미래주거추진단에서 관련 논의가 구체화할 것으로 보인다.
'구혜선 필름'은 자신이 설립한 영화 제작사다.
그냥 저 혼자 좋아할게요"라고 단단하게 내뱉은 박효신의 직진은 담백하지만 강렬한 임팩트를 안겼다.
현대차 관계자는 “올해 제네시스의 세단 3종에 GV80과 GV70 등 2종의 SUV까지 합해 세계 판매 목표를 11만6000대로 잡았다”고 밝혔다.
중위소득 150% 이하인 경우에는 연소득 7000만 원 이하, 연매출 2억 원 이하이면서 소득·매출 감소가 50% 이상인 이들이 대상이 된다.
김태호 전 경남도지사도 통합당 공천을 받지 못해 경남 산청·함양·거창·합천에 무소속으로 출마했다.
골든 릴 어워드(Golden Reel Awards)는 MPSE(Motion Picture Sound Editors·미국 음향편집기사조합)에서 개최하는 권위있는 음향 시상식으로, 음향 편집과 관련해 매년 우수한 장편영화를 선정해 수상작을 발표한다.
엔엑스씨 역시 위메프 지분 9%를 소유하고 있다.
정 총리는 이날 정부서울청사에서 열린 기자 간담회에서 "대구·경북 확진자가 많은 현재 상황은 단순히 대구·경북의 문제가 아니라 국가적 문제"라며 이같이 말했다.
옥스퍼드대는 전세계 185개국의 코로나19 정책을 추적해 정부 대응 정도를 나타내는 지수들을 제공하는데, 엄격성 지수는 학교·직장 폐쇄, 공공행사 취소, 여행 금지 등 이동 및 경제활동 제약을 나타내는 지수다.
특히 최준용은 2쿼터에만 3점슛 4개 포함 14점·3어시스트로 전천후 활약을 펼쳤다.
현행 민법은 상속과 관련해 상속을 받기 위해 상속인을 해하거나 유언장 등을 위조한 경우에만 상속에서 제외시킬뿐 기타 범죄나 양육의 의무를 다하지 않은 경우에 대해서는 제한하는 규정을 두고 있지 않아 많은 문제점이 지적돼왔다.
게임 속 캐릭터를 ‘케이팝 걸그룹’으로 형상화한 것이다.
그렇게 기타와 함께한 인생도 벌써 30여년.
화성행궁과 행궁동 주변 주요 장소에 있는 발광다이오드(LED) 패널의 QR코드를 스마트폰으로 스캔하면 해당 장소의 역사를 해설해 주는 영상이 나온다.
사상자 가운데는 부녀자와 어린이 여러 명이 포함됐다고 가푸리 경찰청장은 설명했다.
정부가 지원 효과와 재원 부담을 고려해 대상 및 지급액을 합리적으로 결정한 뒤 신속·과감하게 시행하길 바란다.
이유를 물으니 높은 고도 때문에 기온이 낮아 커피가 잘 마르지 않는다고 했다.
특히 동해 신포 마양도와 서해 남포 비파곶의 북 잠수함 기지에서는 50여척의 잠수함정이 대거 기지를 이탈했다.
코오롱 측은 “이번 결정이 FDA가 기존 임상시험 데이터의 유효성을 인정한 것”이라고 밝혔다.
그리고 자신이 문빠의 보스가 아니라 국민의 대표자여야 한다는 점을 상기할 것이다.
김모 씨(36)가 두 딸과 큰아들(7), 큰언니의 아들을 데리고 홀로 사는 어머니 집을 방문한 것으로 알려졌다.
◇ 서울독립영화제는 28일 민병훈 감독의 신작 <기적>을 올해 영화제의 개막작으로 선정했다.
하지만 이들 외에 대구·경북에서 발생한 환자 2명은 아직 감염 경로를 방역당국이 파악 중이다.
해수 유통에 반대해온 전북도는 동서도로나 남북도로 등 추진 중인 개발사업과 2단계 때 추진하지 못한 수질 대책들을 진행한 뒤 2025년께 해수 유통을 결정하자는 입장이다.
수원 지역의 확진자는 총 11명으로 늘었다.
로이터 통신은 11월 15일 이후 2주간의 소요 사태로 1500명이 사망했다고 지난달 보도한 바 있다.
그런데 2014년 김정은이 '우리 청년들을 외국에 많이 내보내 배우게 해야 한다.
김 제1부부장이 이날 담화에서 “가장 부적절한 시기를 골라”, “지금과 같은 때에”라고 언급한 것은 이와 무관치 않은 것으로 풀이된다.
코닥은 과거에도 아스피린과 같은 일부 비처방약 생산에 관여한 적이 있지만, 그러나 이 제약 부문을 1994년에 매각했다.
자세한 내용은 연세대 미래교육원 홈페이지와 연세대 글로벌창업 과정 공식 홈페이지를 통해 확인할 수 있다.
취임첫날인 2017년1월20일, 비서실장을 통해 긴급하거나 국가안보와 관련한 문제 등을 제외하고 행정기관의 장이 새로 임명될 때까지 신규 규제 도입 및 심사를 중단할 것을 지시했다.
코로나19로 인한 국내 전체 사망자는 51명으로 늘어났다.
지난해 같은 기간 징수·확보한 금액보다 1916억 원 늘었다.
그는 마포구 확진자의 가족으로 지난달 19일부터 격리 중이었다.
자금조달만 가능하면 충분히 이겨낼 수 있는 기업들을 적극 지원하겠습니다.
더불어민주당 공천관리위원회가 9일 오전 서울 영등포구 여의도동 당사에서 총선 지역구 국회의원 공천을 신청한 후보자를 상대로 면접을 보고 있다.
우리금융이 행정소송 등을 통해 손 회장 연임을 강행할 경우 금융당국과의 갈등이 불가피해져 주가에도 부정적인 영향을 미칠 수 있기 때문이다.
기재부가 주택시장 안정이라는 국가적 과제를 외면하고 경제성 논리에만 얽매이는 것은 관료들의 근시안적 발상이라는 지적을 피하기 어렵다.
그는 혐의 인정 여부 등을 묻는 취재진의 질문에 답하지 않고 법원 건물로 들어갔다.
모두를 위한 21세기 기회 실현’을 주제로 한 주요 20개국(G20) 정상회의가 의장국인 사우디아라비아 주재로 각국을 화상으로 연결해 21~22일 열렸다.
서울중앙지검 여성아동범죄조사부는 이를 받아들여 서울중앙지법에 구속영장을 청구했고, 손씨에 대한 구속 전 피의자심문(영장실질심사)은 오는 9일 오전 10시30분 서울중앙지법에서 열릴 것으로 예정됐다.
대한타이어산업협회가 발표한 자료에 따르면 금호타이어는 2018년 12월 누계 기준으로 내수시장 판매 기준 652만 본으로 국내 3사 전체 판매량 기준 40.6%(국내공장 생산 기준)를 기록하며 시장 점유율 1위를 차지했고 이후 현재까지도 내수 1위를 지키고 있다.
최근 모사드 과학기술 국장 등 일부 간부들도 이례적으로 언론 인터뷰나 공개 브리핑을 통해 모습을 드러내 ‘방역 상황’을 설명하고 있다.
보건복지부와 개인정보보호위원회(보호위)는 이날 “개정된 개인정보보호법을 바탕으로 보건의료 분야 가명정보의 안전한 활용을 위해 개인정보처리자가 참고할 수 있는 기준을 만들었다”며 가이드라인을 펴냈다.
또 입원환자에게 BLE 태그(밴드)를 제공하고 RTLS를 통해 전체 동선을 실시간으로 파악해 입원환자의 안전 관리에 활용하고 있다.
디아브 총리는 “질산암모늄 2750t 가량이 베이루트항 창고에 지난 2014년부터 6년 동안 아무런 안전초치 없이 보관돼 있다는 점을 용납할 수 없다”며 “책임자를 찾아 최고 형벌을 내릴 것’이라고 말했다”고 했다.
검찰의 한 간부는 “검사가 부적절하게 사건관계인을 만났다는 의혹이 제기됐으니 진상조사에 있어 검찰총장이라도 예외가 될 수는 없는 것 아니겠느냐”고 말했다.
해당 기사에 달린 순공감수 많은 댓글 5개.
수시모집 시에는 LH 콜센터나 LH 홈페이지 내 청약센터를 통해 최대한 비대면으로 모집을 진행하기로 했다.
방역당국 관계자는 “코로나19 감염이 지속되고 있어 주말에는 모임과 행사, 외출을 최대한 자제해야 한다”며 “외출을 할 경우 마스크 착용 등 개인 방역 수칙을 철저하게 지켜야 한다”고 당부했다.
월급 중 20만원만 용돈으로 쓰고 나머지는 엄마가 관리하다가 성인 되면 받기로 했어요.
‘가짜 뉴스를 봤다면 해당 뉴스가 거짓인줄 어떻게 알았나’ 묻자, ‘언론의 뉴스 팩트체크을 통해 알았다’(40%)는 답변이 가장 많았고 ‘내용 자체가 너무 터무니 없어서 가짜라고 판단했다’(30.7%)가 뒤를 이었다.
얼마 전부터 더봄센터에서 지내고 있는 ‘디아나’도 외실에 나와 사람들을 반겼다.
NSW주 응급구조대 대변인은, 시드니 남부와 블루마운틴 지역에서 폭풍우 관련 도움 요청 전화 810통이 쇄도했다고 밝혔다.
알로크 샤르마 영국 산업부 장관도 세계 지도자들이 제시한 기후변화 대책은 기대에 미치지 못하는 수준이라고 지적했다.
그러나 수술실의 의료진이 모두 착각, 왼쪽이 아닌 오른쪽 무릎 인대를 수술했다.
지난 2016년 국내 방한한 볼보자동차 안전센터 수석연구원 로타 야콥슨 박사는 XC90를 두고 “볼보의 안전 비전에 가장 근접한 차”라고 밝히기도 했다.
그는 선수들에게 긴장감을 잘 부여했고 아주 적절한 타이밍으로 팀을 이끌었다”며 ‘밀당의 고수’라 소개했다.
같은 요양원에 아버지를 모신 스티브 마스트로피에트로씨는 지난달 11일 코로나로 사망한 6·25전쟁 참전용사 아버지 토마스(91)의 시신이 다른 장례식장에 보내지는 황당한 일을 겪었다.
일괄 사의를 표명한 노영민 청와대 비서실장을 비롯한 수석보좌관들은 모두 이날 회의에 참석했지만, 김 수석만이 홀로 나오지 않은 것이다.
대국민 사과에 대한 당내 반발 기류를 뚫고 강행하겠다는 의지로 풀이된다.
한반도 인권과 통일을 위한 변호사모임(한변)은 9일 오후 2시 대검찰청 앞에서 기자회견을 열고 이같은 내용의 고발장을 대검찰청에 제출했다.
역시 코로나19 백신을 개발 중인 미국 존슨앤드존슨(얀센)이 처방의약품 기준 388억1500만달러(45조2583억원)으로, 4위에 올랐다.
그랑데 건조기 AI의 탁월한 에너지 효율은 세심하게 고려한 설계의 차이에서 비롯된다.
우한 코로나 바이러스 감염증 관련 범죄 행위가 잇따르는 가운데 보건 당국에 허위 신고를 한 50대 남성이 구속기소 됐다.
세계경제와 국제금융시장을 읽는 눈을 갖춰야 위기를 극복할 밑그림이 보인다.
맴씨 큼직허니 밥하는 거 보면 또 형민가 선영인가 긴가민가허고.
입주민 편의를 위한 첨단 시스템으로는 자이 인공지능(AI) 플랫폼을 활용한 스마트홈 시스템과 스마트폰 연동 시스템이 도입된다.
박철완 부산고검 검사는 지난달 29일 검찰 내부게시판에 ‘채널에이 기자 강요미수 사건(이명 ‘검언유착’ 사건)에 대한 의견서’라는 제목의 글을 올렸다.
이들은 오히려 "소송과정에서 별다른 이의를 제기하지 않다가 거액 패소판결 책임을 피하려고 검찰이 자의적으로 공소권을 행사한 것"이라고도 했다.
군이 국내 최초 무인·원격화 지뢰제거 장비를 처음으로 공개했다.
외국인 투수 타일러 윌슨과 케이시 켈리, 타자 로베르토 라모스는 잠시 고향으로 돌아가 있기로 했다.
코레일 관계자는 “재난지원금의 20%를 지자체에서 부담하고 있기 때문에 해당 지역 내에서 지원금을 사용하는 것을 원칙으로 하는 것 같다”며 “다만 KTX의 경우 전국민이 이용하는 서비스”라고 설명했다.
설립 당시인 2016년에는 매출이 7억원에 불과했지만, 2018년 매출액이 1169억원으로 급증했다.
독일에서는 15일 기준 4585명의 코로나19 확진자가 나왔다.
그는 7월 중순 엘지(LG) 트윈스에서 방출됐다.
타가트는 올 시즌 9경기 1골에 그쳤다.
공장 초기화하는 방법은 아주 간단해 본인이 직접 초기화할 수도 있다.
노원병은 노회찬 전 의원이 ‘삼성 엑스파일’을 공개했다가 통신비밀보호법 위반으로 징역형이 확정돼 의원직을 상실한 지역구인 반면, 영도는 이재균 전 의원이 선거법 위반으로 당선무효형을 받은 지역구였기 때문이다.
참고로 LG벨벳은 화면을 2개로 확장하는 듀얼 스크린(별매) 및 직접 필기가 가능한 스타일러스 펜(별매)을 지원하는 제품이지만 이번 리뷰에선 체험하지 못했다.
월스트리트저널(WSJ)에 따르면 해양조사업체 K플러는 이번주 1억5000만배럴 규모의 원유가 유조선에 실려 바다를 떠돌고 있다고 분석했다.
이디엠(EDM)보다 더 신나고 힙합보다 더 그루브하면서 동시에 록음악보다 더 선동적인 음악이 있을 줄이야.
한편 전국의 닭과 오리농장 등에서 총 8건의 조류인플루엔자(AI)가 발생한 것 관련 각 부처와 지자체에게 “지난 2016년 대유행 사례가 재연되지 않도록 농가 방역에 총력을 기울여달라”며 “특히 이번에 처음 실시하는 ‘가금농장 전담관제’를 통해 농장별 방역수칙이 현장에서 제대로 준수될 수 있도록 면밀히 점검하고 지원해달라”고 지시했다.
학생들이 O, X와 숫자 번호가 새겨진 단말기를 하나씩 가지고 교사가 내는 퀴즈에 답을 클릭하면서 수업에 참여할 수 있도록 만들어졌다.
총선전략 마이크로 지리정보’(지리정보)는 하나의 행정동을 60~80개 정도의 구역으로 나눈 뒤 역대 투표 정보와 해당 지역의 인구 데이터를 결합해 예측값을 분석한다.
그러나 야당은 “여당 핵심부가 정책 효과가 없는 것을 알면서도 쇼를 해왔다”고 비판했다.
여기에 오각 형태 플랩포켓 등 시그니처 디자인을 더해 포인트를 줬다.
연대 총학생회는 성명에서 “학교는 총체적 비리와 무책임을 드러내고 있지만 어떠한 반성의 기미도 보이지 않고 있다”며 “부정부패와 비리 관련자들이 합당한 대가를 치르게 하고, 학교가 교육기관 본연의 임무와 책임을 다해야 한다”고 밝혔다.
하루빨리 신속한 역학조사를 통해 접촉자를 가려내는 게 급선무다.
그의 친척과 지인 소셜미디어에 올라온 사진을 보면 그는 사고를 일으킨 뒤에도 영국 런던과 타이 방콕 등을 자유롭게 오가며 호화로운 생활을 했다.
하지만 지금 투자한다면 머리 부분만 먹을 수 있을 뿐 하락 위험도 존재한다.
이날 청백전에서 백팀 선발로 마운드에 오른 장시환은 6이닝 2실점으로 퀄리티스타트(QS)를 달성했다.
법안 통과시 규제대상 총수일가의 지분 기준(상장 30%, 비상장 20%)이 20%로 일원화되고, 이들이 50% 초과 보유한 자회사도 규제대상에 포함돼 경제계에 적지 않은 영향을 미칠 전망이다.
아이들과 함께 알록달록 숨은그림 찾다보면 한나절이 간다.
그래서 용기를 내 여성의전화 문도 두드리고 했죠.
이어 “모두가 힘들고 어려운 시기이지만 우혜림을 사랑해 주고 응원해 주는 분들에게 소식을 전하는 것이 옳다고 생각되어 조심스럽게 결혼 소식을 전하게 됐다.
이들을 태운 신칸센 열차가 신(新)오사카역에 도착한 시각은 7시 30분.
학회 마지막 날 만찬 때 같은 테이블에 스페인 출신 여성 경제학자가 있었다.
지난 12일 FIG 바쿠월드컵 현장에서 이선성 남자체조대표팀 코치의 지도를 밝은 표정으로 경청하고 있는 신재환과 류성현.
분야별 고용증가 현황(2020년10월 기준, 누계)을 보면 ICT융합 382명, 산업융합 75명, 금융혁신 623명, 규제자유특구 662명 등이다.
양 위원은 지난 1일부터 나흘간 미얀마와 스페인, 그리스를 순방한다.
외국인의 폭발적인 순매수에 힘입어 삼성전자 주가는 이달 들어서만 11% 상승(5만2800→5만8600원)했다.
경기 용인시에서 나온 코로나19 확진자가 다녀간 서울 용산구 이태원의 한 클럽 앞에 7일 오후 취재진이 모여 있다.
아쉽게도, 비석의 마멸이 심한 까닭에 고 연구위원이 해석한 내용은 폭넓은 호응을 얻지 못했다.
두산그룹 관계자는 “지금은 협상을 재개한 뒤 매각에 대한 확실한 의지를 서로 확인한 단계”라며 “가격 등 구체적인 매각 조건에 대한 협상은 진행 중인 것으로 안다”고 말했다.
또한, 최대 2인까지 사용자 추가가 가능해 가족, 친구들과 함께 차량을 이용할 수 있다.
신종 코로나바이러스에 전세계적으로 이미 약 10만명이 감염됐을 것이라고 영국의 유명 공중보건전문 교수가 말해 파문이 일고 있다.
주호영 원내대표 역시 “(오늘 간담회는) 국민의힘이 이 문제를 적극적으로 해결하겠다는 의지의 표현으로 이해해 달라”며 초당적 협력을 다짐했다.
KBL(한국농구연맹) 이사회는 지난 24일 코로나 사태 때문에 리그를 끝내기로 합의하며 원주 DB와 서울 SK를 공동 1위로 정했다.
이들 단체는 “코로나19가 발생하고 가장 큰 타격을 입은 대상은 바로 노동조합 밖에 있는 비정규·영세사업장 노동자였다”며 “그나마 휴직과 구조조정, 해고를 막아낼 수 있었던 것은 바로 노동조합”이라고 설명했다.
‘재고의 잠들어 있는 가치’를 깨워 실질적인 소비문화 인식 변화를 만들어 나간다는 핵심가치가 브랜드명에 담겼다.
오 비서실장은 공식 입장 자료를 내어 “고인은 9월부터 당대표실 부실장으로 일했었고, 최근 서울중앙지검의 소환 조사에 성실히 임해왔다”며 “확인 결과 고인은 12월2일 소환 조사 도중 저녁 식사를 위한 휴식 시간에 부인에게 마지막 전화를 하고 연락이 두절된 상태였다.
정부 관계자는 “현재 기업들과 논의를 진행 중이지만 어떤 프로젝트에 얼마가 투자될지는 조금 더 협의가 필요한 상황”이라고 말했다.
◇ 광주은행(은행장 송종욱)은 25일 5·18 광주민주화운동 40돌을 맞아 오월 정신을 기억하고 지역사회와의 나눔을 실천하고자 ‘넋이 5월, 그 날을 기억하며(넋이통장)'를 출시했다.
정 씨는 “뉴욕 증시까지 요동치면서 증시 폭락이 장기화될 것 같아 불안하다”고 하소연했다.
실제로 금융교육 프로그램 우수사례를 찾아보면 학생들의 참여를 유도해 관심을 높이는데 성공한 경우가 대부분이다.
나아가 일본, 터키, 중국 등 해외 리그에서도 맹활약하며 세계 최고의 선수로 우뚝섰다.
이해진과 김범수가 서로에게서 기회를 봤고, 바로 질렀다.
창원해양경찰서는 17일 출입국관리법 위반 혐의로 아프리카 에리트레아 국적의 A씨(29)를 붙잡아 조사하고 있다.
고, 노르웨이는 스페인으로부터 입국하는 관광객에 대해 10일 격리 조치를 재개하기로 했다.
대통령 대신 총리가 나서 추 장관의 동반퇴진을 지렛대 삼아 윤 총장의 사퇴를 압박하는 역할을 자처한 셈이다.
대신 화물영업 강화, 노후 항공기 정리 등으로 체질을 개선하고 골프장과 리조트 등 비주력 자산을 매각하는 방안이 우선시 될 것으로 보인다.
경로가 유사한 승객을 함께 태워서 이동시키는 라이드 풀링 서비스이자, 국내에서 처음 시도되는 모빌리티 서비스라는 점에서 의미가 크다.
문 대통령은 “국가적으로 아주 위중하고 민생경제 국민들의 삶에 있어서도 엄중한 상황이기 때문에 과거 어느 때보다 협치가 중요하게 됐다”라며 “여야 간의 협치, 나아가서는 여야정 간의 합의 또는 정부와 국회 간의 협치, 이런 협치들이 지금처럼 국민들이 절실히 바라는 그런 시기가 없었다고 생각한다”고 밝혔다.
그러나 1990년대 이후 디지털화 흐름에 적응하지 못해 경영난을 겪다가 2012년 파산 보호를 신청했다.
영재학교가 설립목적에 맞게 이공계열운영되도록 책무성을 강화하기 위해 학교운영 성과평가 제도를 도입한다.
김익상 본인은 이내 일본 형사에게 연행된 뒤 영영 소식이 끊기고 말았죠.
특히 뉴질랜드의 경우 ‘온라인 신청’ 1개에 0.5일이 소요되어, OECD국가 중 창업이 가장 수월한 것으로 나타났다.
해당 경기는 27일 오후 6시에 진행된다.
이밖에 △태국 4명 △일본과 한국, 미국, 베트남 각각 2명 △싱가포르와 말레이시아 각각 3명 △네팔 1명 △프랑스 3명 △호주 1명 등이 우한 폐렴을 확진받았다.
이날치를 이끌고 있는 장영규가 음악감독을 맡은 <판소리복서>의 주인공 병구.
아이들이 크는 만큼 부모는 작아지는 건지, 오랜만에 만난 친구는 더 작아보였다.
코로나19가 확산되면서 마스크 수급이 부족해지자, 정부는 지난 3월9일부터 마스크 구매 요일 5부제를 도입했다.
오씨는 “남편은 유서 마지막에 ‘내가 아는 모든 사람들이 행복했으면 좋겠다’고 썼다.
A)과세기준일인 매년 6월 1일을 기준으로 판단한다.
이들은 퍼스널 모빌리티 기기가 자전거 도로에 진입할 수 있도록 도로교통법 개정이 시급하다고 했다.
김형준은 "부모님과 사이는 좋은데 싹싹하게 애교 있는 스타일은 아니다.
김영철의 동네 한 바퀴(한국방송1 토 오후 7시10분) ‘충북 충주’ 편. 충주 명물인 사과를 활용해 만든 새콤달콤 사과 팝콘을 맛본다.
이날 미니애폴리스 경찰은 트위터를 통해 총격으로 성인 남성 1명이 사망하고 11명이 부상당했다고 밝혔다.
공항 터미널과 연결되는 주거와 상업, 교육 의료, 전시컨벤션 시설등이 들어서는 미래형 소도시입니다.
한편 ’담보‘는 9월 개봉 예정이다.
“80초마다 미국인 한 명이 죽는다.”
자신을 미성년자라고 소개한 트위터 계정주가 한 야구선수와 있었던 일에 대해 밝힌 글이었다.
그러자 민주당 의원들은 “확인되지도 않은 사실을 말하느냐”며 반발했다.
계약 형식상 사업주 지위를 갖는 영세 대리점주가 원청의 지원 없이 보험료를 오롯이 부담해야 하기 때문에 택배기사들의 산재보험 가입에 필요한 입직신고 자체를 하지 않았던 것처럼 국회에서 고용보험법 개정안이 통과되더라도 이같은 사각지대가 생긴다는 것이다.
마련된 재원 중 1조원 정도는 대구·경북 지역 지원 예산으로, 나머지는 민생에 직접 타격을 입는 곳에 직접 지원 형태로 쓰이는 사업 예산에 편성된다.
경찰은 극단적인 선택 가능성에 무게를 두면서도 정확한 사망 경위를 조사 중이다.
또 중세 교황청 같은 개신교의 기독청을 준비한 몽상가이자, 2008년부터 네번 치러진 총선 때마다 당명을 바꿔가며 ‘기독당’을 만든 정치꾼이기도 하다.
크리스틴은 3일(한국시간) 미국 플로리다주 마이애미의 하드록 스타디움에서 열린 NFL 챔피언결정전 슈퍼볼의 킥오프를 앞두고 진행된 국민의례에서 가수 데미 로바토의 미국 국가 제창 때 나와 수화로 퍼포먼스를 했다.
와 인터뷰에서 김 위원장이 지난 28~31일 제7기 5차 전원회의에서 한 발언에 대해 이렇게 반응했다고 이 보도했다.
코로나19 사태로 인해 시험이 한차례 미뤄졌던 만큼, 수험생들의 안전을 위해 시험실 수용 인원은 15명 수준으로 축소될 예정이다.
코로나19 사태에 대한 투자자들의 우려가 유독 한국에 집중되면서 금융시장 변동성이 당분간 커질 것이란 우려가 나온다.
무엇보다 핵심 배출원에 대한 배출 감축에 속도를 내려 한다.
반박 자료를 수집했고, 거짓이 진실을 이길 수 없다는 사실을 증명해 보이겠다"라며 "거짓투성이인 김 씨는 물론 이 사람이 제공하는 허위사실을 유포하는 행위에 대해서도 법적인 책임을 지게 할 것"이라고 말했다.
많이 때렸다 싶으면 (복근이) 땡기는게 오는데, 그래도 매 순간 100퍼센트로 해야한다.
파 이스트 무브먼트의 케빈 니시무라는 헨리에 대해 "우리는 헨리의 바이올린, 피아노 연주 실력 뿐만 아니라 한국어, 영어, 중국어로 노래가 가능하다는 점을 눈여겨 보았고 그의 음악적 재능을 느낄 수 있었다"며 "이를 통해 헨리와 함께 창의적인 무언가를 시도해봐야 한다고 생각했다"고 밝혔다.
스캔들도 내고 시간 되면 이빨 교정 좀 해라"라며 새로운 스타일을 제시했다.
종근당이 비소세포폐암 동물모델에서 우수한 항암 효과를 확인한 항암 이중항체 바이오신약 ‘CKD-702’의 전임상 결과를 국제학술대회에서 발표한다.
편의점의 텅텅 비어 있는 매대 사진이 온라인에서 확산되면서 이런 불안심리로 인한 현상을 부추긴 측면도 있다.
심플하면서 세련된 아이템을 제시해 유니클로 브랜드 철학을 상징하는 컬렉션으로 자리매김했다.
유은혜 “수업 후 학원, 노래방, PC방 가지 않도록 지도 요청”
이날 수원시에 따르면 화성시 반월동에 사는 A(여·42)씨가 확진 판정을 받았다.
민주당에 ‘신의 한 수’는 계속 유효하게 되었고 위성정당의 필요성을 강변할 수 있게 되었다.
광주광역시가 비대면 행사로 세계인권도시포럼을 개최하면서 고액의 방송송출·홍보비를 지출해 논란이 일고 있다.
방대본은 “코로나19 노출자를 검사하고 있다”며 “확진자 규모는 바뀔 수 있다”고 밝혔다.
해당 제조회사는 러시아 내륙 첼랴빈스크 지역에 본사를 둔 ‘우랄 기구 제작 공장’으로, 최근 코로나 확산으로 인공호흡기 생산을 대폭 늘려 온 것으로 전해졌다.
선수단의 품위 손상 행위를 알고서도 KBO에 신고하지 않은 SK 구단은 미신고 및 선수단 관리 소홀 책임을 물어 2000만원의 제재금을 부과했다.
정부24 모바일 앱에서 신청 가능한 민원서비스 종류는, '신청/조회/발급' 탭 - '모바일 신청 가능 서비스' 체크 박스를 선택하고 검색하면 확인할 수 있다.
당시 술에 취한 A씨는 다른 주변 음식점에서 흉기를 빌린 뒤 B씨가 식사 중이던 음식점에 찾아간 것으로 조사됐다.
박원순을 빼고, 한국 현대 여성사(史)를 쓸 수는 없을 것"이라고 써 논란을 빚었다.
전체 신도 23만9천명을 대상으로 증상유무 조사도 진행 중인데 지금까지 95%의 조사가 완료됐다.
그간 애써온 코로나19 대응정책은 어느 누구의 치적쌓기인가.
증인 "명단 확보 위해선 허락 받아야"
홍익아동복지센터는 입소자 57명과 종사자 32명 등 89명이 있으며, 전체 아동들은 6개의 분리된 생활공간에서 거주하는 것으로 파악됐다.
이경훈(29·CJ대한통운)이 미국프로골프(PGA) 투어 푸에르토리코 오픈(총상금 300만달러) 첫날 중위권에 자리했다.
최 씨는 “언제부터 포토존이 없어지고 검찰의 (피의사실)공표가 없어졌나”라며 “국민의 알권리를 막고 검찰 조사를 막아 사건 실체를 은폐하려는 것으로 보인다”고 주장했다.
두 사람은 지난 7일 국회 교육위원회 증인으로 유자은 건국대학교 이사장이 출석한 것을 두고 설전을 벌이고 있다.
‘바람백’을 제작한 ‘8’ 팀은 네덜란드에서 시작한 ‘프레셔스 플라스틱’(Precious Plastic)이라는 아이디어를 가지고 플라스틱 쓰레기를 모으고, 분쇄하고, 제작하는 과정을 통해 새로운 가치를 지닌 플라스틱 재활용 가방을 만들었다.
한편 피지에이 투어는 2019~2020 시즌 모든 대회를 무관중으로 치르기로 했다고 14일(한국시각) 발표했다.
KIST는 "해당 조형물에 새겨진 2만6000명 중 조민씨를 포함한 23명의 이름을 삭제하기로 결정했다"고 2일 밝혔다.
인권위 조사에 응한 한 심층 면접자의 답변은 업무상 위력에 의한 성범죄를 해소하는 게 취약한 처지에 놓인 여성 노동자들에게 얼마나 절실한 일인지 보여준다.
경기 후 이도희 감독은 "쉬운 경기가 없다.
하지만 슬픔, 감동, 어떤 이유로든 눈물을 흘리고 나면 격했던 감정도 가라앉지 않던가.
둘은 8시 직전 잠복초소를 통과해 헤엄을 치기 시작했다.
용산구 한남연립729 재건축(한남파라곤) 조합은 재건축분담금 부과 처분취소 소송이 진행 중이라며 2011년 준공 이후 10여년째 조합 해산을 하지 않았다.
‘원가’에 민감한 기존의 자동차 업체들은 이런 식의 자동차 제조를 잘 상상해보지 않은 듯 합니다.
한 공화당 의원은 인터넷매체 악시오스에 “트럼프 대통령이 펠로시 의장에게 선물을 했다”고 말했다.
이 대변인은 “이 차량은 행진하는 사람들을 향해 경찰의 제지에도 불구하고 수차례나 밀고 들어오려 했다”며 “그런데도 경찰은 현장에서 강력히 조처하거나 체포하지 않고 계속 바깥으로 유도만 했고, 수차례를 거듭한 끝에 결국 이 차량은 군중들을 밀고 돌진했다”고 지적했다.
국내 8번째 신종 코로나 바이러스 감염증(우한폐렴) 확진자인 60대 여성이 확진 판정을 받기 전 전북 군산 시내 곳곳을 돌아다닌 것으로 확인됐다.
하지만 이렇게 얘기해도 좀비(문재인 대통령 극렬 지지자, 일부 친문세력 지칭)들은 믿으려 하지 않을 것이다.
하지만 북-미 휴지기가 극한 대치로 언제든지 급변할 수 있다는 우려도 나온다.
심 대표는 "정의당은 정치를 바꾸기 위해 태어난 정당이고, 어렵더라도 정치개혁의 길을 굳건히, 꿋꿋하게 걸어가겠다.
소상공인 새희망자금은 연매출 4억 원 이하 소상공인 중 매출이 감소한 이들에게 100만 원의 경영안정자금을 주는 대책이다.
주최측은 예상보다 많은 관광객들이 몰리자 급히 천공기로 얼음 구멍을 뚫었고, 관광객들은 천공기 뒤에 줄을 서서 순서대로 낚시 포인트를 잡는 진풍경이 펼쳐졌다.
임 예비후보는 “깨어있는 시민의 힘을 믿는 우리당에서 지역에 내리꽂는 후보로 자유한국당 주광덕 후보를 이길 수 있을지 의심스럽다”면서 “투명하고 공정한 과정을 거치지 않은 후보는 지역민들의 지지를 얻을 수 없다”고 우려했다.
그는 이번 승진 인사 원칙에 대해 “검찰 개혁 의지를 펼칠 수 있는 인사여야 하고 검찰 내 요직을 독식해온 특수 공안통에서 형사공판부 중용으로 조직 내 균형을 맞춰야 했다”고 말했다.
그는 추미애 법무부 장관 아들의 ‘군 특혜’ 의혹을 옹호하는 과정에 “카투사 자체가 편한 군대라 논란은 아무런 의미가 없다.
작품을 두고 미팅을 했던 것이 아니었기 때문에 출연에 대한 생각은 못하고 있었는데 나중에 대본을 보내주시면서 '함께 해보자'는 말씀을 해주셨다.
고용 차별 행위 진정에 대해 인권위가 지난 1일 사건을 배정하고 조사에 착수했다는 것이다.
반면 서울중앙지검 수사팀은 “한 검사장에게 압수한 휴대전화 포렌식에 착수하지 못하고, 피의자 1회 조사도 완료하지 못한 상황 등을 고려해 ‘수사 계속’ 의견을 개진했는데도 수사 중단 및 불기소라는 심의 결과를 납득하기 어렵다”고 밝혔습니다.
팀장으로서 내가 원하는 게 무엇인지를 분명히 아는 게 첫걸음입니다.
그는 돌아가신 아버지와 몸이 편찮으신 어머니가 기르던 18세 된 개를 올해 6월 자신의 집으로 데려왔다.
시위대들은 경고 방송을 하며 해산에 나선 경찰들에게 병을 던지기도 했다.
사건은 딸이 의식을 잃기 전 119에 신고하면서 세상에 알려졌다.
지역 산업구조가 전통적인 제조업에만 쏠려있는 까닭이다.
이날 앞서 OSEN의 단독 보도로 이같은 소식이 알려졌다.
세계적인 통계 사이트 월드오미터에 따르면 싱가포르의 누적 확진자는 4만8035명, 사망자는 27명이다.
이날 미 해군 정찰기 EP-3E도 한반도 상공 2만5000피트(7.62㎞)를 비행한 것으로 나타났다.
그간 나일강 상류의 수단 에티오피아 케냐 등이 댐을 지으려는 시도를 할 때마다 극도로 민감한 반응을 보인 이유다.
일부 공약에선 각종 명목의 기금에서 조달하거나 그 여유자금을 활용하겠다고 했다.
대화도 잠시 나눴는데, 정신적으로 흐트러졌다는 인상을 받았다”고 안타까워했다.
삼정KPMG는 법인의 품질과 위험관리를 총괄하는 품질관리실장에 양승열 부대표를 임명하는 등 파트너 주요보직 인사를 단행했다고 26일 밝혔다.
건강한 사람들의 구토물을 보면 음식이 모두 삭이고 쪄져 뭉글뭉글한 상태다.
그러면서 “스페인 당국의 허락이 필요해 정확한 날짜를 말할 수는 없으나 아직 시간은 남아 있다”며 포기할 상황이 아니라고 덧붙였다.
◇ 폼페이오 “틱톡 금지 문제, 심각하게 받아들이고 있어” : 6일(현지시간) 폼페이오 장관은 폭스뉴스와의 인터뷰에서 ‘인도가 틱톡을 이미 금지했고, 호주가 틱톡 금지를 검토하고 있다’는 보도에 대한 질문을 받고 이같이 말했다.
통합당에서는 강기윤 전 의원과 최응식 전국 주한미군 한국인 노조위원장이 후보 자리를 놓고 경선한다.
이회창 전 총재는 무소속으로 출마했던 지난 2007년 11월 13일 대구 서문시장을 방문했다 이모(당시 32세)씨가 던진 달걀 두개에 이마와 볼을 맞았다.
민변 측은 “국방부가 학살 사실이 기록에 없다며 학살사실을 인정하지 않거나 외교 문제를 들어 실망스런 답변을 내놓고 있다”며 “원고의 구체적 피해증언, 미군 감찰보고서 등 다양한 증거를 갖고 소송을 내는 것”이라고 했다.
중앙선관위는 13일 오후 과천 청사에서 전체회의를 갖고 비례대표용 위성정당인 ‘비례○○당’의 정당 명칭 사용에 대해 불허 결정을 내렸다.
방송 프로그램 제작 현장에 투입되고 있는 아동·청소년 연기자들이 장시간 촬영과 폭언, 차별 등에 시달리고 있는 것으로 나타났다.
차 구매부터 관리까지 ‘카 라이프’ 전반을 스마트폰으로 관리할 수 있도록 돕는다.
S형은 전염성이나 침투성이 기존 코로나19 바이러스와 유사했지만, L형은 전파력이 훨씬 높은 것으로 나타났다.
‘브랜드 K 확산전략’을 수립하고 중소기업 지원 수출금융을 네 배로 확대하여, 중소기업 수출을 더욱 늘리겠습니다.
피살 공무원 아들, 文대통령에게 “직접 챙긴단 약속 믿어”
뮤직카우는 단순한 금융 플랫폼이 아니라 무형 자산인 대중음악의 저작권을 금융상품화해 음악 저작권료를 공유할 수 있는 모델을 제시했다.
레제프 타이이프 에르도안 터키 대통령에 이어 트럼프 대통령과 두번째로 많은 통화를 한 에마뉘엘 마크롱 프랑스 대통령은 파리기후변화협약이나 이란핵합의 등 미국이 탈퇴한 다자간 합의에 대해 트럼프 대통령의 생각을 바꾸려 노력했지만 별다른 성과를 거두지 못했다.
A씨는 집단으로 확진자가 나온 의정부성모병원의 8층에 입원했다가 지난달 21일 퇴원했다.
이를 통해 투명한 중고차 매매 시스템을 정착시키고 중고차 생태계 활성화를 추진한다는 방침이다.
이에 김 위원장은 이번 회의에서 김성일 당 함경남도위원회 위원장을 해임하고 당 중앙위원회 조직지도부 부부장을 새로 임명했다.
정 전 의원은 이날 오전 페이스북에 올린 ‘열린민주당, 우리는 누구인가?’
이외수 작가의 장남인 한얼씨는 이날 이 작가 SNS에 “평소 소통을 좋아하셨던 아버지를 위해 면회 갈 때마다 여러분들이 남겨주신 글을 읽어 드리고 있다”며 이 작가 앞에서 사람들의 응원글을 낭독하는 영상을 게재했다.
문재인 대통령이 15일 청와대 여민관에서 제61회 영상 국무회의를 주재하고 있다.
연구에 따르면 프랙털을 보고 있으면 혈류 뿐만 아니라 알파 뇌파가 부해마(parahippocampus)와 감정을 조절하는 뇌의 다른 영역으로 증가한다고 한다.
이번 비의 예상 강수량은 11일 오전 9시부터 자정까지 강원영동과 경상해안, 제주도, 울릉도, 독도에서 5~20㎜를 오가겠다.
올린 혐의(명예훼손)로 함께 기소됐다.
DSR는 갚아야 하는 모든 대출의 원리금을 연소득으로 나눈 값으로, 대출 상환 능력을 보여주는 지표다.
청와대가 오는 12일 문재인 대통령과 조 바이든 미국 대통령 당선인의 전화통화 성사를 목표로 일정을 조율 중이다.
오디션으로 유명한 한빛소프트는 새로운 성장동력 마련을 위한 신사업에 매우 적극적인 회사다.
뉴욕 타임스는 건 수로는 미국이 세계 제일이지만 확진자 발견 규모와 테스트 실시를 연계시키면 인구 10만 당 실제 실시 비율이 한국 700명, 이탈리아 600명에 비해 미국은 아직 150명으로 내실에서 뒤진다는 것이다.
조재구 남구청장은 문 대통령에게 우한 코로나 대응 관련 남구 현황을 보고하면서 "바쁜 국정 업무 가운데 대통령님을 모시게 돼서 죄송하고 감사하다"며 "전날 청와대 비서관들이 사전에 방문했을 때, 대통령을 모시기 위해서 '형식에 얽매이지 말고 현장에 집중하라'는 대통령의 말씀을 전해 듣고 정말 역대 대통령과 정말 다르시구나 하는 생각에 큰 감동을 받았다"고 말했다.
면역력이 취약한 만성질환자 또는 고령자가 많거나 병원 내 감염 가능성이 큰 의료기관에서 주로 한다.
그럼 비행 값이 얼마나 비싸지겠느냐"며 "로켓 하나를 여러 번 사용할 수 있다면 결국 연료비, 파일럿 비용 등 부수적인 비용만 요구되기 때문에 가격이 낮아질 것"이라고 했다.
경찰은 2019년 이후 이만희 신천지 총회장 상대 고소·고발 사건은 총 4건이고, 1건은 지난해 7월 불기소 송치했으며 나머지 3건은 계좌 분석 및 관계자 조사 등을 진행 중이라고 밝혔다.
는 그동안 타다 측과 긴밀하게 접촉하며 불법의 틀에서 빠져나가는 방법을 함께 논의해온 것 아니냐는 의심마저 들게 한다"고 했다.
그는 “그동안 당명에 대해 여론조사를 해봤다”며 “가장 많이 나온 얘기가 국민인 것 같다.
이재명 경기도지사는 14일 오후 긴급 기자회견을 갖고 “감염병 예방관리법에 따라 15일부터 2주 동안 경기도내 모든 종교시설에 대해 집합제한 행정명령을 내린다”고 밝혔다.
인기 크리에이터인 '요가소년'의 유료 요가 영상, 코로나 영향에 따른 심리적 우울감을 완화하는 데 도움이 되는 명상 콘텐츠 123편도 무료다.
한편, 커먼즈 파운데이션은 해당 시스템이 개발 완료되면 공공의 이익을 위해 전세계에 시스템을 오픈소스로 제공할 것이라고 밝혔다.
여당 소속 법사위 소위 위원들이 “협상 결과가 나올 때까지 (5·18특별법 개정안을) 논의하면 되지 않는가”라고 백 위원장을 거들자 국민의힘 의원들도 소위 회의실을 빠져나갔다.
문대통령 WHO 기조연설 "한국 한 명의 감염자없이 총선 치러"
한편, LG 선발 투수 임찬규는 4이닝 3피안타 1홈런 1볼넷 4탈삼진 1실점으로 제 몫을 했다.
주최 측은 “이 정도 상품의 가격은 통상 1인당 15만 원 선으로, 국내 관광활성화를 위한 각종 지원이 있어 8만9000원에 가능하다”고 말했다.
A씨는 지난 2019년 12월14일 오전 7시20분께 인천시 계양구 한 노상에서 여자친구인 B씨(47·여)에게 전화해 “딸을 죽일 거다”고 협박해 집 밖으로 나오게 한 뒤, 승용차에 태워 감금한 혐의로 기소됐다.
△별양동 상가 9층과 10층의 예배당 △별양동 상가 5층 사무실 △별양동 쇼핑상가 4층의 총회 본부 사무실 △중앙동 사무실과 식당, △문원동 주택 등이다.
총선 승리가 차기 대선의 발판이 될 것이라는 분석도 사실과 별로 부합하지 않습니다.
미국프로농구(NBA) LA 레이커스가 파이널(7전4선승제) 1차전에서 승리하며 10년만의 정상 탈환을 향한 힘찬 발걸음을 시작했다.
해경 관계자는 “10~13일은 조수간만의 차가 큰 대조기이다.
이어 “(집회는) 있을 수 없는 일”이라며 “집회의 자유, 정치 표현의 자유를 부정하는 것은 아니다.
국내 모바일 이용자들은 지난해 쇼핑 애플리케이션(앱)으로 쿠팡을 가장 많이 이용했고, 금융은 토스 앱, 웹툰은 네이버 앱을 제일 즐겨 사용한 것으로 나타났다.
이어 “러시아의 공무 쪽과 국가 통제를 받는 매체, 소셜 미디어가 조율된 활동을 펼치며 잘못된 건강 정보를 퍼뜨리고 있다”고 우려했다.
주 원내대표는 “향후 국회 과정은 의원총회를 거쳐서 정하겠지만, 야당 국회의원으로서의 역할은 포기하지 않겠다는 말씀을 드린다”며 “적극 참여하고 견제와 비판은 더 가열차게 하겠다”고 했다.
전기모드로는 최대 60km까지 주행할 수 있고 최고 시속 130km로 주행 가능하다고 폴크스바겐 측은 설명했다.
남편(당시 41세)이 납북된 이모 씨도 아들과 20년 넘게 정부 부처를 찾아다녔지만 “오히려 북한 말만 앵무새처럼 전하는 정부에 지쳤다”고 언론 인터뷰에서 토로했다.
플랫폼 노동 대안 마련을 위한 사회적 대화 포럼 배달 서비스 협약식에서 참석자들이 협약서를 들고 기념촬영을 하고 있다.
미국·아르헨티나·브라질 등 농업 대국의 사정도 좋지 않다.
지난 7일 코로나 바이러스 감염증 확진자가 나온 서울 강남구 유흥업소 종사자 7명이 “성형수술을 받아 밖에 나갈 수 없다”는 등의 이유로 사흘 동안 검사를 받지 않은 것으로 확인됐다.
우선 교육청별 학교 보유수량 대비 수요가 적은 경우, 학교가 바로 대여할 예정이다.
당시 중국 국적자의 중국 출발 무비자 환승 불가 조치는 중국에서 코로나19 확산세가 거세지고 있었기 때문이다.
미 경제매체 비즈니스인사이더 등에 따르면 화이자 측은 대변인 성명을 통해 “주식 매각은 미 증권거래위원회(SEC)의 규정을 따랐다.
남자 농구는 오는 19일 열리는 올스타전으로 잠시 휴식기를 가진 뒤 21일부터 재개한다.
김정은 조선노동당 위원장 겸 국무위원장이 11일 평양 능라도 ‘5월1일경기장’에서 진행된 “당창건 75돌 경축 대집단체조와 예술공연 ‘위대한 향도’”를 관람했다고 <노동신문>이 12일 보도했다.
화천군 관계자는 "현재까진 11일 개막엔 큰 문제가 없을 것으로 보이지만, 만약의 상황을 대비해 방수 작업 등을 진행하고 있다"고 말했다.
지금은 1997년 외환위기, 2008년 금융위기보다 훨씬 더 위중한 국면입니다.
상황이 악화되면서 영세한 식당주인들은 임대료 부담을 호소한다.
대외연은 전통적인 경제성장론이 ‘불평등은 혁신과 투자를 위한 동기를 유발하므로 성장을 촉진할 수 있다’고 보는 데 대해 의문을 제시했다.
어렵게 다이어트를 해서 감량에 성공했다가도 이내 다시 살이 찌는 현상을 많이 보게 됩니다.
우한 코로나 환자는 대부분 검사에서 양성 판정이 나오지 않을 때까지 병원이나 가정에서 격리된다.
공소장 내용이 마치 확정된 범죄사실인 양 형량까지 비교하며 언급하는 것도 적절치 않다.
프랑스는 이번 네이션스 리그에서 스웨덴(9월5일), 크로아티아(9월8일)와 대결할 예정이다.
그러나 정치권에선 '의혹과 관련해 상세한 설명을 피하거나 문제없다는 주장을 되풀이하고 있다'는 지적이 나왔다.
고교생 선수 방신실(16)은 세계적인 선수들 속에서 선전을 펼쳤다.
그는 또 ”일부 서방국 인권 상황은 열악하다“면서 ”난민문제는 아직 해결되지 않았고 인도주의적 위기가 빈번하기 발생하고 있으며 인종차별주의, 극단주의, 소수인종 차별문제, 반유대주의, 반이슬람주의, 아프리카계 차별 등 문제들이 속출한다”고 지적했다.
청주시는 청주시문화산업진흥재단과 청주시한국공예관 주관으로 옛 연초제조창(현 문화제조창)에서 ‘불꽃, 봄꽃이 되어 다시 피어나리-연초제조창에서 문화제조창으로’ 라는 주제로 전시회를 열고 있다.
소급입법이란 비난을 무릅쓰고 없앴던 임대사업자 세제 혜택을 다시 부활시키는 등 정부도 우왕좌왕하고 있다.
재산이 많은지, 장애가 있는지 따위는 전혀 개들의 고려 대상이 아니다.
"노림수는 없었다"고 말한 강민호는 "정해영 선수가 신인이라 데이터가 없었는데 타격 코치님께서 직구가 힘이 있는 선수라고 말씀해주셔서 직구만 봤다"고 설명했다.
편안하고 안전하게 바다를 즐기고 싶으면 연안에서 부드럽게 세일링을 즐길 수 있고요, 다소 거칠고 강하게 파도와 바람에 몸을 맡기는 속도감을 원하면 그렇게 진행할 수도 있어요.”
전북지역 해상은 연안과 인접한 섬지역을 중심으로 양식장이 많으며, 전복과 해삼이 서식하기 좋은 생태계를 유지하고 있어 불법어로의 표적이 되고 있다는 게 해경의 설명이다.
자유연대는 이곳에서 이번주 토요일 낮부터 매주 주말 정권규탄 취지의 보수집회를 열 계획이라고 밝혔다.
서로 이해하고 '역지사지(易地思之)'했으면 한다"며 이같이 말했다.
사진은 A씨가 고향으로 돌아오는데 도움을 준 박대출 국회의원에게 보낸 감사편지로 조현신 의원이 SNS에 게시한 내용 일부.
우즈베키스탄 페르가나 지역의 현지 업체와 손잡고 전용기를 통해 60t이 넘는 체리를 한국으로 공수할 계획이다.
아침 기온은 평년보다 4~9도 가량 높아 포근한 날씨를 보이겠다.
자가격리에 놓인 직원들에 대해서는 하루 두 차례 체온을 재고 2주 뒤 의사로부터 몸에 아무 이상이 없다는 진단을 받아야만 출근하도록 했다.
지난해 고용보험 가입자가 12년 만에 가장 큰 폭으로 늘었다.
한국 U-23 대표팀은 12일 태국 송클라 틴술라논 스타디움에서 열린 이란과의 C조 조별리그 2차전에서 이동준(부산)과 조규성(안양)의 릴레이골에 힘입어 2대1로 승리했다.
그런 와중에 평화롭던 함진 부부에게 또다시 위기가 찾아오면서 불길한 기운을 드리웠다.
그 첫 번째 프로젝트로 장윤정 프로듀서가 ‘최애 트로트 그룹’ 제작에 나선다.
이날 군인권센터 관계자는 “아직 최종 인원이 정해지지는 않았지만 지금까지 참여 의사를 밝힌 변호사들은 있다”며 “이번 주까지는 변호인단 최종 구성을 마칠 수 있을 것”이라고 말했다.
’이 아니라 ‘위안부의 소멸’을 노리고 있는 것”이라며 “오늘 침묵한다면 보수 망나니의 칼춤은 바로 얼마 지나지 않아 우리의 목덜미를 겨누게 될 것”이라고 썼다.
만인의 입맛을 사로잡을 짜장떡볶이 솔루션 현장은 오늘 밤 11시 10분에 방송되는 '백종원의 골목식당'에서 확인할 수 있다.
거기서부터 모든 것이 어그러지기 시작했다”며 “경부선 철도를 지원하는 것만이 부산을 제대로 대개조할 수 있는 매우 중요한 사안”이라고 했다.
통일부는 3일 북한이 오는 10월 10일 당 창건 75주년 기념일에 맞춰 열병식 리허설을 하고 있다는 분석이 나온 데 대해 “관련 동향을 예의주시하고 있다”고 밝혔다.
실무적인 것이 완료되는 대로 하게 될 것”이라고 말했다.
또한 아형고의 댄싱머신으로 꼽히는 민경훈 역시 'Heartbeat'를 선보였다.
지자체에서 매력물을 만드는 데 노력들을 기울이고 있습니다.
이번 작전은 '임기표적(臨機標的) 추적' 방식으로 이뤄졌다고 CNN은 보도했다.
작심삼일의 대표적인 이유로 '비현실적인 목표 설정'을 든다.
탑골공원에서 만난 황 대표 지지자 장모 씨(78)는 “야당 통합이 중요한 만큼 통합의 정치력을 더 보여줘야 한다”고 말했다.
시 보건당국은 “추가 확진자 6명은 모두 대전 145번째(50대, 중구 문화동) 확진자의 접촉자들로, 145번 확진자가 영업직종에서 근무해 대인 접촉이 많았던 것으로 보고 있다.
북한은 3년간 핵실험을 하거나 ICBM을 발사하지 않았고, ‘새로운 길’을 선언한 올해 들어서도 대규모 발사를 하지 않았다.
그렇다면 2020년 3월, 저장장치별로 가장 가성비가 좋은 용량은 어느 정도 수준일까?
하지만 본 과정에 대한 문의가 지속되자 이날 간략한 온라인 설명회를 개최하게 됐다.
코로나19 영향으로 무관중 경기가 펼쳐졌다.
비규제지역으로 남았던 경기도 김포는 최근 3주간 아파트값이 4% 넘게 뛰고, 부산 해운대구는 3% 넘게 오르는 등 과열 양상을 보여 정부가 조정대상지역 지정 절차에 들어갔다.
중국 우한발 신종 코로나바이러스가 전세계에 창궐하고 있는데, 유독 인구 13억5000만의 인구대국 인도만은 예외다.
그런 라이엇게임즈가 시장 변화에 대응하기 위한 준비를 하고 있다.
단순히 소형 오피스가 아닌 섹션오피스가 떠오르는 이유는 설계에 있다.
지난 2일 열린 기부금 전달식에는 김지섭 벤츠코리아 사회공헌위원회 의장 직무대행과 유재진 위원(스타자동차 회장), 변성완 부산시 시장 권한대행, 박두준 아이들과미래재단 상임이사 등 주요 관계자들이 참석했다.
송추가마골 덕정점은 올해 초 따뜻한 물로 고기를 급하게 해동한 뒤 상온에 보관하는 과정에서 일부 상할 우려가 있어 폐기처분 해야 할 고기를 소주로 씻어 정상적인 고기와 섞어 판매했다는 의혹을 받고 있다.
서울대에 합격한 조모 양은 등록금 전액면제인 성적장학금을 받았다.
현지 언론은 ‘예매 시작 15분 만에 이틀치 1만4천여석의 입장권이 매진됐다’고 소개하기도 했다.
어린 팬들이 환호를 해줬는데 그런 함성을 느낀지 오래되어서 새로운 기분을 느꼈다”며 웃었다.
블룸버그는 오히려 한 발자국 앞에서 표밭을 다지고 있다.
영국 축구 매체 풋볼365는 20일(현지시간) “손흥민은 국적 때문에 저평가 받는 선수”라면서 “만약 브라질 출신이라면 이미 슈퍼스타가 됐을 것이다.
일반신용대출 등 기타대출도 주택 관련 자금 수요 영향 등으로 1조5천억원 늘었다.
이번에 공개된 예고편에서는 한 학생이 오티스에게 자신이 성병에 걸렸다는 사실을 고백한다.
의협은 정부가 수도권과 지방 간 의료 격차를 줄이겠다며 추진 중인 국립공공보건의료대학원(공공의대) 설립 사업에 대해서도 비판의 목소리를 높였다.
이날 엘지화학은 ”남은 소송절차에 끝까지 적극적이고 성실하게 임할 것”이라며 “2차전지 관련 지식재산권 창출 및 보호를 지속 강화해 글로벌 전기차 배터리 시장을 선도해 나갈 것”이라고 밝혔다.
확장형 평면설계로 가족 구성원에 따른 선택의 폭을 넓혔다.
양희준은 “기존에 잡아놓은 로봇의 틀을 모방하면서 저의 움직임을 찾아갔다”고 말했다.
이날 6명의 예측단으로 가수 이상민, 작사가 김이나, 정신과 전문의 양재웅 원장, 배우 윤시윤, 모델 한혜진, 가수 피오가 자리했다.
몸 속에 바이러스 유전자 코드가 들어가면 여기서 바이러스와 유사한 단백질 막이 형성되고 이런 침범 이물질을 파괴하기 위한 면역체계가 T세포와 함께 생성 가동된다.
민 의원은 “투표지 일체를 내놓으라는 결정문을 들고 판사가 비례대표 투표지를 달라고 했는데도 선관위 관계자는 ‘주지 못하겠다’고 했다”며 “이는 공무집행방해와 직권남용, 직무유기에 해당한다”고 고발 이유를 설명했다.
대검은 통상적 일정이라고 했지만, 최근 들어 일선 검사들과의 접촉 횟수를 늘리고 있는 윤 총장의 행보에 대해 일각에선 추미애 법무부 장관의 수사지휘 배제와 감찰 지시로 코너에 몰린 윤 총장이 ‘내부 결속 다지기’에 나선 것이란 관측도 나온다.
킨타나 보고관은 “한국 정부는 사건에 대한 모든 가능한 정보를 제공해야 한다.
북한이 김평일 전 체코 주재 북한 대사의 후임으로 주원철을 임명한 것으로 알려졌다.
IT 호텔 주류기업의 이색협업…글래드 호텔 ‘스마트 펀캉스’
큰 야망 없이 보통 사람으로 살던 중년부부의 삶이 사회 문제 앞에 어떻게 무너지는지 세밀하게 그렸다.
신춘수 대표는 “공연계는 현재 힘든 시간을 보내고 있다.
곧 긴급사용이 승인될 것으로 예상되는 미국계 다국적제약사 화이자와 미국 모더나측 관계자들은 백악관에서 열린 백신최고회의에는 불참했다.
윤미향 더불어민주당 당선인이 29일 오후 서울 여의도 국회 소통관에서 기자회견을 갖고 정의기억연대의 회계부정 등 그간 제기된 각종 의혹에 대해 공식 입장을 발표하고 있다.
청와대는 이날 오후 신임 국가안보실장에 서훈 국정원장, 국가정보원장에 박지원 전 의원, 통일부 장관에 이인영 민주당 의원을 내정했다고 밝혔다.
낚시에 대한 애정과 열정으로 똘똘 뭉쳐 3년 가까이 찰떡 호흡을 맞춰온 두 MC와 새 고정 멤버가 어떠한 변화된 즐거움을 선사할지 귀추가 주목된다.
새 제품을 시험했을 때의 위험이 성과보다 크기 때문에 구매팀과 엔지니어들은 기존 제품만 쓰려는 관성이 있다”며 “그룹 총수가 나서 직원 성과지표에 국산화를 반영한다거나 일부 공정에 국산을 시험해 보는 등 구체적으로 독려해야 조직이 바뀐다”고 강조했다.
스티븐 비건 미국 국무부 부장관 겸 대북특별대표가 8일 오전 서울 외교부 청사에서 이도훈 한반도평화교섭본부장과 협의를 마친 뒤 취재진의 질문에 답하고 있다.
이병훈 중앙대 교수(사회학)도 “모든 일하는 사람에게 낮은 수위의 보호 기준을 1층으로 하고, 임금 노동자의 권리는 권리대로 2층집을 지어야 한다”고 말했다.
열화상 카메라의 경우 6964개 학교에 모두 7362대가 설치됐다.
확진자들은 국가 지정 치료병상 2곳(전남대·조선대병원), 감염병전담병원 4곳(빛고을전남대병원, 순천·강진·군산의료원)과 생활치료센터 1곳(충남 천안 우정공무원교육원)에서 치료를 받고 있다.
황교안 미래통합당 대표가 직접 나서서 바로 잡아달라”고 요구했다.
또 “비대위원장이 기본소득제, 전일보육제 이슈를 선점했다”며 “좌냐 우냐, 보수냐 진보냐 이런 거 따질 때가 아니다.
제10호 태풍 ‘하이선’ 예상경로(기상청 제공).
그리고 사용자의 실제 운전면허증을 꺼낸 후 ‘운전면허증 촬영하기’를 선택, 면허증을 촬영해야 한다.
내일 새벽까지는 계속해서 태풍 피해 없도록 대비를 잘해주셔야겠습니다.
법무부장관의 제청으로 감봉 이상의 중징계가 나오면 대통령이 재가한 후 효력이 발생한다.
좀 있으면 예를 들어 5월, 6월, 7월이 지나가면 엄청난 코로나경제 부작용이 발생할 수밖에 없다”고 했다.
제주 내 서점들의 협조로 이 책방 올레 지도를 기획·제작·무료 배포하고 있는 ㈜제주착한여행 허순영 대표는 “서점마다 운영시간이 다르고 한번에 찾기 어려울 수도 있으니 방문 전 정확한 정보를 확인하는 것이 좋다”고 말했다.
허벌라이프 뉴트리션이 2019년 전 세계 식사대용 제품 부문 시장점유율 1위를 수성했다고 9일 밝혔다.
서울시교육청에 따르면 학생 등이 클럽을 방문했다가 코로나19 진단검사를 받은 일은 이번이 처음이 아니다.
지난 23일 한 보건 관계자는 중국의 속성 진단 제품을 통해 나온 판정의 80%가 결함이 있었다고 주장했다.
비말 구름이 사람 등 뒤에 바짝 붙어서 마치 꽁무니를 쫓듯 사람 뒤를 졸졸 따라다녔다.
유배된 지 얼마 지나지 않아 가장 친한 친구 김유근의 사망 소식이 전해졌고, 아내도 하늘로 떠나보냈습니다.
상도 많이 받고, 어디 나가서 발표도 잘하고 그래요.
과거에 보지 않았던 데이터까지 추가적으로 점검해야 한다는 뜻이기 때문이다.
이를 위해 부하의 균형을 최적화하고 다른 지역의 데이터 센터를 동적으로 활용해 사용자는 물론 사업자의 요구까지 충족했다고 한다.
여유 있게 훈련할 수 있는 적응기간이 없었다.
키즈카페, 어린이집, 유치원, 초등학교, 중·고등학교 모두 비슷합니다.
역대 일본에서 개봉한 한국 영화 중 흥행 수익 7위에 해당한다.
이경호 고려대 정보보호대학원 교수는 “고유 접속 번호는 회의 접속 경로나 마찬가지이기에 쉽게 노출되면 안 되는 것”이라며 “줌이 편의성을 극대화한 만큼 보안에도 더 신경써야한다”고 말했다.
러시아 올해의 차는 러시아에서 가장 권위 있는 자동차 시상식으로 알려졌다.
불교계 유력 인사들을 회원으로 초빙해 불교 관련 총선 공약을 만들고 점검하는 방식을 구상하고 있다.
원할 때 아이를 낳을 수 있는 권리, 건강하지 않은 아이를 낳을 권리, 아픈 아이를 낳을 권리, 또 낳지 않을 권리도 있습니다.
경주시청 트라이애슬론팀 내 가혹행위 사건 가해자로 지목되고 있는 김규봉(42) 감독에 대한 구속 전 피의자 심문(영장실질심사)이 21일 오후 2시30분 대구지법에서 열린다.
북극성 2형 신형 고체연료 미사일(최대 사거리 2000여㎞)은 길이 12m가량의 원통형 발사관에 탑재돼 있다.
우리가 여행을 떠날 때면 항상 ‘남는 게 사진이다’는 말이 빠지지 않는다.
펠로시 의장은 해당 발언을 두고는 “그(트럼프)의 무대책 때문”이라고 일갈했다.
앞서, 정준영 부장판사는 미국 연방양형기준에 나오는 컴플라이언스 프로그램을 예시로 들면서 준법감시위 설치 및 운영을 권고한 바 있다.
김씨는 “직거래를 할 때는 창고에서 사과 꺼내 택배용으로 포장하고, 배송하느라 매일 너무 바빴는데, 이렇게 하루에 왕창 팔아버리면 시간적 여유가 생긴다”고 말했다.
아울러 진 장관은 화재 피해 주민들 지원을 위해 울산시에 사고수습대책본부를 만들어 지원할 것을 주문하고 행안부도 피해 주민들이 불편함이 없도록 최대한 지원하겠다는 뜻을 밝혔다.
서울의 한 일선 경찰서 간부는 "법안 통과 소식을 듣고 동료, 후배들과 축하주를 하러 왔다"고 했다.
한미는 전작권 전환에 앞서 한국군의 핵심군사능력을 검증하는 차원에서 총 3단계로 구성된 검증 평가를 계획하고 있다.
이 재화는 토파즈 상점에서 이용이 가능하며, 토파즈 상점은 전설 영웅 소환권, 룬, 엘릭서 등 가치있는 아이템을 제공한다.
이러한 특징 덕에 고령자나 만성질환자도 전립샘비대증 치료를 부담 없이 받을 수 있다.
그는 “소형마스크 재고가 오히려 남을 줄 알았더니 소형마스크의 경우 (입고되는) 물량 자체가 훨씬 적다고 하더라”고 덧붙였다.
환경부는 또 지방자치단체와 협력해 멸종위기종을 포함한 보호 대상 야생조류의 서식지와 전시·사육시설 방역을 수시로 점검한다.
지역 정비업계 관계자는 “지난해 11월 부산 전역이 청약조정대상지역에서 해제된 이후 이른바 ‘해·수·동·남(해운대·수영·동래·남구)’지역의 부동산 가격이 급등해 상대적으로 가격이 저렴한 도심 재개발·재건축 단지로 수요가 몰리고 있다.
정간이 풀린 뒤 처음 나온 1921년 2월 21일자 1면에 실린 '감사의 글'.
미래통합당 의원들은 15일 ‘친일청산’ 기념사로 논란을 빚은 김원웅 광복회장의 파직을 한목소리로 요구했다.
첫째, 황교안의 사고체계는 법률 서적처럼 규격화돼 있다.
이날 민주당이 임 교수에 대한 고발을 취하했지만, 당 안팎에서 비판은 계속됐다.
아울러 “민주당의 입장변화 없이 협상은 절대 재개될 수 없다”고 덧붙였다.
USB 메모리나 외장하드 등의 휴대용 저장장치를 연결해 저장된 동영상이나 음악, 사진 파일을 감상할 수 있는 기능도 지원한다.
남대문시장에서 평생 재봉틀을 돌려 모은 돈으로 가야위드안 923호를 분양받은 최윤석(63)씨도 집을 ‘강탈’당했다.
당초 범행의 목적 자체가 살인이 아니었으며 강도 중 우발적으로 살해하게 됐다는 주장이었다.
곽씨는 741기의 묘지를 찍은 사진을 하나의 이미지로 묶어 작품화했다.
엔자임이란 생물의 세포 내에서 각종 화학반응을 일으키는 단백질성 촉매를 총칭하는 말이다.
C.Lee Room)로 이름 짓고 그의 업적을 기리고 있다.
코로나19 사태에 대한 여론이 재선의 핵심 변수가 되고 있는 상황에서 보다 현실적인 관점에서 대국민 메시지의 톤을 조절하고 나선 결과로 보인다.
지난해 2월 독일의 고중세 독일문학 연구자들이 중세의 우화를 주제로 연 학술회의에 연사로 불려가 슈바벤 지방의 이어제(Irsee) 수도원에서 며칠 머문 일이 있다.
이들은 매년 아이비리그와 다양한 미국 명문대학 진학실적을 올리고 있다.
다만 라이언은 2016년 카카오 크리에이티브 파트에서 직접 개발했다.
정 씨를 대표하는 미술세계는 파리 야경 연작, 그리고 서울 야경 시리즈다.
중국發 스모그 또 유입…새해 첫 주말 미세먼지 ‘나쁨’
따라서 수도권의 주거 안정은 주택 공급 문제를 해결하는 일과 밀접하게 연관되어 있다.
실제로 8월 시계 브랜드 ‘지샥’ 방송시 인기 한정상품과 균일 특가상품을 사전 확보해 선보이고 본사 담당자가 브랜드와 상품 히스토리를 흥미롭게 소개해 예상보다 높은 매출을 올렸다.
텐센트나 마윈까지도 스포티파이에 투자를 원했다는 이야기들이 경영자에게 솔깃하게 다가올 듯하다.
이어 드라마 기획 의도에 대해 "살아가면서 나이와 상관없이 다들 서툴 때가 있지 않나.
이어 그는 "오스카가 기생충을 통해 이를 깨달았다는 것에 매우 기쁘다"고 했다.
나랑 보파는 이미 밀양 농장을 그만뒀으니 특별 기회 같은 것은 물 건너갔네요, 하고 중얼거리니 그렇지 않다고 김 선생님이 알려줬어요.
올해 경제성장률이 -2.3%를 기록해 IMF 외환위기 이후 최저치를 기록할 것이라는 전망이 나왔다.
과거 폐질환을 앓은 적이 있던 A씨는 같은 날 전남대병원에 방문해 몇 가지 검사를 받았지만 우한 폐렴 의심 환자로 분류되지는 않았다.
워싱턴 DC 연방검찰은 지난달에도 대북제재 위반 기업 등이 거래한 237만 달러의 계좌에 대해 몰수 소송을 제기한 바 있다.
가치를 배반하거나 국민에게 등 돌리지 않겠습니다.
김 후보는 2004~2008년 에스케이텔레콤 대표이사 사장, 2011년 에스케이그룹 부회장을 맡은 뒤 현재 포스코 사외이사(이사회 의장)로 재직 중이다.
태국에서 펼쳐지고 있는 아시아축구연맹(AFC) U-23 챔피언십에 참가하고 있는 김학범호가 22일 밤(한국시간) 방콕 탐마삿 경기장에서 열린 호주와의 대회 준결승에서 2-0으로 승리해 결승 진출에 성공했다.
문 대통령은 이날 청와대에서 주재한 수석·보좌관회의에서 “오랜 단절과 전쟁의 위기까지 어렵게 넘어선 지금의 남북관계를 또다시 멈춰서는 안 된다”며 이같이 말했다.
앞서 김 PD는 “기존 아침드라마의 막장성을 탈피하고 싶었다”며 “아침에 하는 30분짜리 멜로드라마라고 생각을 하고 제작에 임하고 있다”라고 귀띔했다.
그러나 김정일에게서 충신 중의 충신이란 조용한 감사 인사까지 받은 것을 보면 혼자 먹지 않고 많은 액수를 상납했을 것으로 보인다.
재경 지검의 한 검사는 "장관 스스로도 구체적 안이 정해져 있지 않은 것 같은데 무조건 의견부터 내라고 하니 가뜩이나 업무도 많은 검사들은 불만"이라며 "이슈를 만들어 내기 위해 무조건 던져놓고 보는 식"이라고 했다.
한때 슬론의 상사였던 그는 총기 소유 옹호 세력과 막강한 돈줄을 뒷배로 둔 자로 슬론의 활약에 태클을 겁니다.
정확하게는 중요 인사나 고위 관계자만 관람할 수 있다.
서울시 관계자는 “시가 직접 매입해서 공원으로 조성하겠다는 방침을 공표한 것으로 보면 된다”고 말했다.
뉴욕타임즈는 “양 측 모두 손톱을 물어뜯으며 개표를 지켜봐야 하는 선거가 됐다”며 “최종 승자를 결정하기까지 며칠이 더 걸릴 수 있다”고 내다봤다.
근흥면과 소원면 일대 일부 농경지가 침수됐고, 수확을 앞둔 옥수수 등 농작물이 쓰러지는 피해를 봤다.
특히 천안함 폭침 사건 이후 제기된 대잠 능력 면에서 상전벽해(桑田碧海)에 가까울 정도의 발전을 이룬 호위함으로 평가된다.
엑스퍼트북 B9450FA는 66Wh 리튬이온 배터리를 탑재하며, 자체 기준으로 최대 24시간의 배터리 수명을 제공한다.
이어 “피고인은 범행을 제대로 뉘우치는 모습을 보이지 않았고, 피해자와 합의도 이뤄지지 않았다”며 “형을 달리할 만한 특별한 사정도 없다”고 덧붙였다.
그러면서 “사안이 중대하면 당내 징계가 아니라 수사기관에 고발하거나 수사 의뢰해야 한다.
지난 14일 김강립 보건복지부 차관 겸 중수부 부본부장은 “학교가 아무래도 집단적인 생활을 하게 되고 특히 일반적인 강의나 생활시설을 통해서 감염의 우려가 있다는 점을 충분히 인지하고 있다”며 “이 점에 대해서는 적절하고 타당한 조치를 취하는 것이 맞다는 기본적인 생각을 갖고 관계부처가 실행 가능하면서도 효과적인 수단을 검토하고 있는 단계”라고 말했다.
미성년자의제강간죄는 1953년 처음 제정됐는데, 이번에 개정이 이루어지면 67년 만에 처벌 기준 연령을 상향하게 된다.
하지만 당은 오전 중 경찰 수 십명이 동원돼 야당 의원들을 막아선 것에 대해서는 별도의 조치를 고민하겠다는 입장이다.
감사원은 지난달 20일 감사보고서를 통해 “월성 1호기 조기 폐쇄 결정의 근거가 된 경제성 부분이 불합리하게 낮게 평가됐다”면서도 “이번 감사 결과를 월성 1호기 즉시 가동중단 결정의 타당성에 대한 종합적 판단으로 보는 데에는 한계가 있다”고 밝혔다.
지난해에는 김 위원장이 생일에 중국을 방문하기도 해 시진핑 중국 주석으로부터 축하 만찬을 받은 게 아니냐는 추정이 나오기도 했다.
현장접수는 주민등록증, 운전면허증 등 신분증을 지참하고 신청서와 개인정보제공동의서를 제출하면 된다.
김 제1부부장은 탈북민 단체의 대북전단 살포는 ‘최고존엄 모독’이라며 “이것만은 절대로 추호도 용납할 수 없다는 것이 전인민적인 사상 감정”이라고 강조했다.
황 후보는 최근 진중권 전 동양대 교수 등으로부터 ‘조 전 장관을 이용해 정치를 한다’는 비판을 받았다.
젊은 층이 ‘계층이동 사다리’로 인식하던 ‘좋은 일자리’가 노력 여하에 관계없이 정부 정책의 영향을 받는 것이 불공정하다는 것이다.
이후 1978년 감독을 맡은 ‘미드나잇 익스프레스’가 아카데미상 2개 부문을 수상하며 주목받았고, 1980년 ‘페임’, 1982년 ‘핑크 플로이드의 벽’ 등 음악 영화를 연출하며 유명세를 얻었다.
정부가 호텔·놀이동산·야영장 등 여행할 때 유념할 '생활 속 거리두기'의 세부지침을 공개했다.
외통위 여당 간사인 김영호 의원은 ”헌법에 보장된 표현의 자유가 무한의 자유는 아니다“며 ”헌법상 표현의 자유도 제한없이 보장되는 게 아니라 헌법 제 37조 제2항에 따라 필요할 경우 법률로 제한할 수 있는데 국가 안전보장질서유지와 공공복리를 위해서는 제한할 수 있다“고 반박했다.
다만 업계에서는 하이트진로가 국내 맥주업계 공통으로 쓰고 있는 호주산 맥아를 특별히 부각해 테라만 ‘차별화된 청정 라거’로 광고하는 것은 소비자를 오도할 수 있다고 지적했다.
특히 그해 10월 자신의 음담패설 동영상이 공개돼 파문이 일자, 트럼프는 힐러리의 남편 빌 클린턴의 성추문을 반격 카드로 활용했다.
DSAR-15PC의 우선협상 대상 선정은 6월초부터 알려져 있었지만 방사청이 공식 확인한 것은 지난 23일이 처음이었다.
현재 펜실베이니아·조지아·네바다·애리조나 등지에선 아직 승자가 결정되지 않은 상황이다.
LG 손호영이 2회말 무사 1,2루에서 우전안타를 치고 진루하고 있다.
전세 수요가 크게 감소한 Δ송파(-0.16%) Δ영등포(-0.04%) Δ양천(-0.02%)은 하락했다.
아람코는 이들 차량을 이용해 사우디 내에서의 시범운행 등 수소 저변 확대를 위한 실증사업에 활용할 계획이다.
NHK 등에 따르면 가토 가쓰노부(加藤勝信) 일본 후생노동상은 6일 기자들과 만난 자리에서 “(코로나19 검사대상이 아닌 사람이) 자택 등에서 몸 상태가 급속히 악화되는 사례가 나오고 있기 때문에 전문가와 의료관계자, 보건소 관계자 등에게 (검사기준 변경) 초안을 보내 의견을 듣고 있다”고 밝혔다.
A (정일태) : 우려의 목소리가 있는 걸 알고 있다.
생활숙박시설로 분양되기 때문에 1가구 2주택에 해당되지 않고, 대출규제·전매제한·자금조달계획서가 없는 등 각종 부동산 규제에서 자유로우면서도 만 19세 이상 누구나 청약이 가능하다.
수도 워싱턴에서 캘리포니아주 로스앤젤레스(LA)에 이르기까지 다양한 지역이 경찰 규모를 축소하는 안을 고려 중이다.
이에 전의총은 "금일까지 정부가 공급한 공적 마스크를 손에 쥔 개원의는 극소수에 불과하다"며 "국민에게 조금도 미안함을 보이지 않는 후안무치함에, 그리고 의료진에 조금의 감사한 마음도 없이 적반하장으로 탓하는 것에 경악을 금치 못하겠다"고 했다.
판교역 인근에 306실 규모로 들어선다.
박람회 관련 자세한 사항은 ‘2020 온라인 대한민국 안전산업박람회’ 공식 홈페이지에서 확인할 수 있으며 홈페이지를 통해 누구나 무료로 참관할 수 있다.
고 대변인은 이번 청와대 조직 개편에서 소재·부품·장비 산업담당관을 새로 만들고, 디지털혁신비서관을 신설한 것 등을 거론하며 “이런 것들은 전혀 언급하지 않고, 오로지 총선용 캠프라는 것에 맞추기 위해 얘기하는 것 아닌가, 그래서 보고 싶은 것만 보는 것 아닌가 하는 생각도 든다”고 지적했다.
그는 “만약 국민들께서 받아들이지 못할 일을 하면 오래 지속되기 어렵고 효과도 떨어진다”며 “종합적으로 검토하고,국민들 의견도 존중하면서 조만간 결론을 내겠다”고 밝혔다.
김 감독은 올해부터 성남 감독을 맡은 초보 지도자다.
순수 원료가 아닌 재활용 원료를 썼을 때 가장 큰 문제는 강도다.
차량 결함 여부를 가린 뒤 본조사를 하기 위한 준비 과정이다.
또한 티스테이션을 통해 무상 10대 안전점검 등 고객들의 안전한 차량 관리를 돕기 위한 다양한 서비스를 제공 중이다.
가수 A씨는 최근 2년간 용산구 건물 2채를 팔아 21억2000만원의 시세차익을 냈다.
후보들을 비롯해 의원들과 당직자 등 50여명은 피해 현황을 살피는 데 그치지 않고, 피해를 본 주택에 방문해 삽으로 토사를 치우고 짐을 옮기는 등 봉사활동을 했다.
러시아 주재 북한 대사관도 타스통신에 일부 생필품이 수입되고 있으며 “상점에서 레몬과 오렌지 등이 판매되고 있다”고 말했다.
이에 따라 한진칼은 금융감독원에 반도건설 측이 보유한 3.28% 지분을 처분해달라고 요청했다.
거주 지역별로 보면 전체 45%에 달하는 다카 수혜자들이 남부 지역인 캘리포니아(18만4880명)와 텍사스(10만7020명)에 거주했다.
아울러 장씨와 함께 차를 탔던 B씨는 음주운전을 방조한 혐의(도로교통법 위반)와 범인도피 방조, 보험사기방지특별법위반 방조 혐의로 역시 불구속 기소된 것으로 알려졌다.
‘다선 의원들의 자리 욕심 때문에 협상력이 생기지 않는다’는 당내 비판을 의식한 것이다.
이어 “지난 4월 코로나19로 결혼이 많이 줄어든 것도 경단녀 감소에 영향을 미쳤다”고 말했다.
그런 가운데 장재석이 최종 사인을 했으니, 중요한 비교 잣대가 만들어진 셈이 됐다.
신장기능이 저하된 5명은 투석치료를 받고 있는 것으로 전해진다.
에어드레서는 스팀으로 옷감 속에 남아 있는 각종 바이러스와 유해세균까지 살균하는데 인플루엔자, 헤르페스, 코로나 등 각종 바이러스를 99.9% 제거해 혹시 모를 전염 가능성까지 차단한다.
이 상은 나 혼자 받지만, 혼자 받는 상이 아니다.
블룸버그 캠프에서는 “이길 수 있다”고 말한다.
전북은 “쿠니모토의 장점인 창의적인 패스와 뛰어난 공격 전개 능력이 공격 축구를 추구하는 전북의 ‘닥공’에 시너지 효과를 낼 것으로 기대하고 있다”고 강조했다.
올해 종합소득세와 개인지방소득세 신고 대상인 개인사업자 700만 명에 대해서는 납부 기한을 3개월 연장해준다.
국제해사기구에 규정 개정의 필요성을 충분히 설득하기 위해서는 데이터와 논리가 강화되어야 했다.
폐암으로 투병 중인 개그맨 김철민이 "괜찮아지고 있다"고 자신의 상태를 밝혔다.
청약을 신청하는 아미들도 있지만, 상당수 아미가 방탄소년단 앨범과 굿즈를 수집하듯 빅히트 주식을 매입 할 것이라는 예상은 과도하다는 시선이 존재한다.
술관에서 그림 두 점을 훔친 네덜란드 절도범을 연루시키려는 것 같다”면서 “하지만 도난 당시 이 사람은 병원에 입원 중이었다”고 말했다.
그는 지난 20대 총선에서 강동 을 지역에 출마해 근소한 차이로 패배했다.
이런 장면, 송기원 서울아산병원 간이식·간담도외과 교수(49)에게는 일어나지 않는다.
박 의원은 “부디 정치를 완전히 떠나지 말고 권토중래하시길 바란다”며 “조만간 우리가 함께 할 날이 있을지도 모르니 그때까지 부디 건강하길”이라고 적었다.
지난해 7월부터 이어진 불매운동 여파에 최근 한국닛산의 철수 소식 등이 겹쳐 판매에 영향을 미친 것으로 풀이된다.
강남 집값이 오르지는 않았으니 어쨌거나 성공적이라고 이 정권은 주장하고 싶을 것이다.
전문가들은 내년 입주물량 감소로 전세난이 장기화할 가능성이 높아 무주택자들의 고점 매수 움직임이 불가피하게 지속할 것으로 보고 있다.
현재 국내에서 눈 보호구 하면 가장 먼저 떠오르는 브랜드라고 해도 과언이 아니다.
그리고 영상을 투사하는 전면 렌즈의 하단 부분을 살짝 가리는 고정 펜스가 추가되었는데, 여기에 4K, HDR, 830만 화소를 강조하는 문구를 넣어 고성능 제품이라는 점을 어필하고 있다.
경남 김해 공장에서 발생한 불이 12억원 상당의 재산피해를 내고 10시간 만에 꺼졌다.
도쿄에서는 20~30대 젊은 세대를 중심으로 호스트 클럽 등 유흥가 관련 감염자가 증가하고 있다.
가계는 신규주택 투자 줄여 예금에 '올인'
송승준은 2007년 해외진출선수 특별지명으로 입단한 이후 14시즌 동안 꾸준하게 활약한 프랜차이즈 선수다.
국회 운영위원회는 29일 전체회의를 열고 '고위공직자범죄수사처 후속 3법'을 통과시켰다.
우리 학교 국제통상학과는 인문캠퍼스에서 두 번째로 재학생이 많아.
투자 수요가 몰리는 강남 재건축은 물론 비교적 실수요층이 탄탄한 강북권 인기 역세권 단지에서도 가격 상승세가 주춤하거나 하락세가 포착된다.
경찰 관계자는 “군 당국에서 부검을 하는 것으로 알고 있다”며 “사망 경위는 군 당국이 조사할 예정”이라고 말했다.
이 덕분에 지난 2019년 주문 한 건당 고객들이 지불한 건당 배달료는 3214원으로 집계됐지만 라이더들이 받은 평균 배달료는 건당 4342원으로 약 1000원 더 많다.
응답자의 60%는 트럼프 대통령이 보건 전문가들의 말을 충분히 듣지 않는다고 생각한다고 답했다.
국내 펀드의 순자산은 올해 2월 19일 708조5000억 원으로 사상 최대 수준으로 성장했다.
박능후 보건복지부 장관은 15일 중앙재난안전대책본부 정례브리핑에서 “서울·경기 주민들은 가급적 2주간 다른 지역으로 2주간 이동하지 말아달라”고 당부했다.
이와 함께 M9 씽큐는 70만 장의 사물 이미지가 학습된 쿼드코어 CPU가 내장돼있어 인공지능 딥러닝 기술을 통해 집안 내부 공간을 눠 인지할 수 있다.
중국 신장자치구에서 신종 코로나바이러스 감염증(코로나19) 무증상 감염자가 무더기로 나온 가운데 보건 당국은 본토 확진자는 나오지 않았다고 발표했다.
피칭을 지켜본 최일언 투수코치는 “윌슨과 켈리는 본인들의 루틴에 맞춰 컨디션을 올리고 있다.
거짓뉴스 등 허위정보 게시물의 경우 삭제 조치를 진행하는 한편 지속적인 허위정보 유포의 경우 법률 위반을 검토하기로 했다.
한 항공사 관계자는 “외항사를 이용해 중동, 유럽을 오갈 수는 있으나 편수도 적고 언제 항공편을 줄일지 몰라 불확실성이 크다”고 말했다.
특히 두경민은 날카로운 어시스트 4개로 김종규의 공격을 도왔다.
다만 총 매장 수는 지난해보다 여전히 적다.
제2차 세계대전보다 더 많은 30만 명의 코로나19 사망자를 낸 미국의 방역 실패는 자만이 부른 ‘인재’였다.
방역 중대본 회의에서 논의가 있을 때 방역 필요성과 경제에 미치는 영향이 균형되게 짚어보면서 결정될 수 있도록 하겠다”고 덧붙였다.
우려 정도와 별개로 본인의 코로나19 감염 가능성을 조사한 결과 ‘많이 있다’ 11%, ‘어느 정도 있다’ 46%, ‘별로 없다’ 24%, ‘전혀 없다’ 13%로 나타났으며, 7%는 의견을 유보했다.
구세라와 윤희수의 불꽃 피구는 7월 22일 오늘 밤 9시 30분 방송되는 KBS 2TV 수목드라마 '하라는 취업은 안하고 출사표' 7회에서 확인할 수 있다.
강경화 외교부 장관이 다음주 미국 워싱턴을 방문해 폼페이오 장관과 한미 외교장관 회담을 갖는다.
조령모개하는 태도는 말하는 사람의 권위를 떨어뜨리고, 종내 말하는 이를 조롱의 대상으로 만들 뿐이다.
공적지원 사칭 등 허위·과장광고의 경우 종전 최고 5000만원의 과태료가 부과되던 것을 3년 이하의 징역 또는 1억원 이하의 벌금으로 높인다.
통일부는 이날 “북한이 오늘 14시49분 개성 공동연락사무소 청사를 폭파했다”고 공식 확인했다.
그는 “노무현 대통령이 퇴임 이후에 공공임대 주택에 들어가서 살고 싶다고 했었는데, 소득 기준이 안돼서 못 들어간다고 했을 때 안타까웠던 기억이 있다”며 “저소득층 위주로 임대를 공급하면 지역사회에서 게토가 되고, 낙인효과, 상대적 박탈감 등 사회적으로 치러야 할 비용이 너무 크다.
이 대표는 이날 오전 국회 의원회관에서 열린 필수노동자 보호 및 지원대책 당정청 협의회에서 “필수노동자들이 직면한 현실이 취약하다.
지난 10일 오후 4시 3차로 입국하는 우한교민들의 격리 생활공간인 경기 이천시 장호원읍 국방어학원 인근 이황1리 마을회관에서 열린 행정안전부 주관 간담회에서 나온 주민들의 반응이다.
"KF94 마스크가 코로나 바이러스를 대부분 막을 수 있다" "면 마스크는 보호 기능이 제약적" 등의 안내가 있었다.
지역에서 발생하는 온실가스를 2005년 대비 2030년에는 42%, 2040년 72%로 점진적으로 줄여나갈 계획이다.
코로나19 발생과 미·중 무역분쟁으로 위안화 강세가 제한됐지만 2분기 중국 국내총생산(GDP) 성장률이 3.2%로 전 분기(-6.8%) 대비 플러스 전환하는 등 중국 경제가 살아나기 시작한 점이 컸다.
"심혈관계 치료 목적이면 전문의 가야…군의관 해결할 일 아냐"
그는 2012년과 2015년에 고관절 수술을 받았고 두 번째 수술 이후로 거동이 불편한 것으로 알려졌다.
이스라엘의 정보기관으로 해외공작을 담당하는 ‘모사드’가 이란의 핵무기 개발에 관여해 온 파흐리자데를 살해하지 않았겠느냐는 분석이 힘을 얻고 있습니다.
반면 대검 관계자는 “지난 2018년 7월 대검찰청에 인권부가 설치된 이래 대검 인권부는 검찰공무원의 수사 관련 인권침해 진정 사건 300여건을 처리했거나 처리하고 있다”고 밝혔다.
이중 '싹쓰리'란 팀명이 나오자 세 사람은 발음도 편하고 파격적인 데다 이름이 자신들과 잘 어울린다며 의견 일치를 봤다.
마지막으로 김나영과 안영미가 함께 무대를 꾸며 수요일 밤을 발칵 뒤집는다.
더 많은 금융기관이, 더 쉽게 돈을 끌어갈 수 있도록 RP 거래에 참여할 수 있는 금융기관과 대상 증권도 대폭 늘렸다.
김영춘 더불어민주당 의원은 24일 오거돈 부산시장 사퇴와 관련해 “민주당 부산 정치인들 모두가 죄인된 심정”이라며 “부산시민 여러분, 정말 죄송하다”고 했다.
헤르베르트 라울 노르트라인베스트팔렌주 내무장관은 “아동학대를 그저 도난같은 사건으로 처벌해선 안 된다.
세계 곳곳에 만연한 자본주의와 계급 격차의 병폐에 대한 풍자는 모두의 공감을 샀다.
난 어떻게 상황이 달라진 것인지 잘 모르겠다”며 대통령의 비난에 대응했다.
조 전 장관이 형법의 과도한 법 적용 등을 지도할 것으로 알려졌다.
통신비 2만원 지원책이 자칫 통신사 특혜 논란, 통신사 일부 부담 요구 등으로 번질까 우려하고 있는 것이다.
우리나라에서 10년 넘게 머무르는 결혼이민자·귀화자 비율은 2016년 28.2%에서 2019년 39.3%로 3년만에 11.1%포인트 늘어났다.
대기표를 들고 9번, 10번 데스크 앞에 서서 양쪽의 전자 번호들을 지켜봤다.
로스 앳킨스 토론토 단장은 10일(한국시간) 캐나다 매체 스포츠넷에 실린 인터뷰에서 “류현진이 개막전에 맞춰 준비할 수 있을 것”이라고 밝혔다.
연맹은 "해당 업체를 소개시켜준 사람은 축구가 아닌 다른 스포츠 분야 관계자"라고만 밝혔다.
이정현 무소속 의원이 황교안 자유한국당 대표와 홍준도 전 자유한국당 대표의 ‘험지 출마’ 논쟁에 대해 입을 열었다.
법무부에 따르면 전자소송이 도입된 2011년 이래 행정소송은 99.9%, 민사소송은 77.2%가 전자소송으로 진행될 정도로 정착된 상태다.
클라우드는 컴퓨터 파일을 저장할 때 컴퓨터 내부 공간이 아닌 인터넷과 연결된 외부 사업자의 서버에 ‘아웃소싱’해서 저장하는 기술이다.
봉 감독은 지난해 칸 국제영화제에서 황금종려상을 수상했을 때 축하 파티에 정씨와 아들 효민씨를 대동하기도 했다.
‘출근 전 헬스’라는 제목으로 사진을 올린 한 누리꾼은 “꼬박 2주 만에 왔고…덤벨에 테이프 발라서 홈트레이닝하던 게 생각나서 눈물까지 나려 함”이라며 손가락 두 개를 펼쳐 브이를 만들었다.
지은이는 “한국은 얼핏 매우 역동적인 사회처럼 여겨지지만 사실 정말로 바뀌어야 할 구조적 문제들은 요지부동인 사회”라고 정의하며 한국의 역동성이 감춘 억압과 반복, 축제와 탈진의 기록을 담았다.
언젠가 코로나는 지나갈 테지만, 마음의 상처는 쉽게 잊히지 않는다"라며 "혐오와 배제의 언어가 아니라, 연대와 우애의 손을 건네달라"고 말했다.
새보수당 이종철 대변인은 “대통령의 ‘달나라, 딴나라 인식’을 여실히 보여준다”고도 했다.
소신 있고 무탈 없이 지내온 중진 의원이 이 같은 결정을 했다는 것을 우리나라 정치인들이 잘 알아야 할 것”이라며 “20대 국회를 돌아보면 국회의원으로 자괴감과 중진 의원으로 무력감을 느끼며 한시라도 마음이 편한 적이 없었다.
두 사람은 로테르담 댄스 아카데미에서 만났다.
분주하게 일하지 않아도 옆에 있는 것만으로 도움이 된다는 거죠.
크루를 유지하면 혜택 기간에 제한이 없고, 멤버가 각각 원하는 음악 상품을 정할 수 있는 것이 특징이다.
더 열심히 노력해서 사회적 기여를 더 많이 하면 더 많은 보상을 받는 게 공정하다는 생각은 맞다.
김택진 엔씨소프트 대표의 주식 평가액은 2조2916억원으로 전년 말 대비 8699억원 늘었다.
이는 173일 만에 최대 규모다.
앞서 산업통상자원부는 올여름 최대 전력 사용 예측량을 상한 기준 9080만kW 내외로 잡고, 7~8월 전력 공급능력을 역대 최대인 1억19만kW까지 확보했다고 밝힌 바 있다.
다만 이를 두고 정치권에서는 정부가 북한을 의식해 국내 체류를 공개하지 않았다는 비판이 제기되는 등 공방이 제기될 것으로 관측된다.
무토 우토시로 대회조직위 사무총장은 “자세한 사항은 후쿠시마현과 조정한 후 결정하겠다”고 전했다.
강동원은 16일 온라인으로 진행된 ‘반도’의 제작보고회에서 “칸 영화제가 정상적으로 개최되지 않았지만, 배우로서 큰 영광”이라며 “외국의 친구들도 어떻게 알고 먼저 연락이 와서 축하해줬다”고 소감을 밝혔다.
너 그때 유학 안갔다면서"라고 물었다.
B씨는 코뼈 등이 부러져 전치 4주 진단을 받고 치료를 받고 있다.
CNN은 주 국무장관을 인용해 이같이 전하며, 현재 남아있는 표는 1만4000여표라고 보도했다.
심 대표는 “국정철학을 실현하는 데 있어서 대통령에게 주어진 가장 중요한 권한은 인사권”이라며 “다만 그 인사권이 권한과 책임의 범위에서 이뤄졌는지 또 절차적 정당성을 지켰는지를 따질 수 있다”고 말했다.
김정은 조선노동당 위원장 겸 국무위원장이 지난 11일 평양 노동당 본부청사에서 열린 노동당 중앙위 정치국 회의를 주재하는 모습.
지난 13일 서울 용산구 이태원의 한 클럽에 집합금지 명령문이 붙어 있다.
이번 광고는 지난해 7월 공개됐던 ‘오조오억개 맛의 대참치’ 광고의 후속 작이다.
청와대는 최근 더불어민주당과 미래통합당, 민생당, 정의당 등 4당에 문 대통령과 대표 회동을 제안했고 각 정당이 이를 받아들인 것으로 전해졌다.
사립유치원들은 19일부터 K-에듀파인에서 예산 편성 기능은 활용하고 있다.
그의 ‘얼굴’ 작품을 가까이서 보면 산맥처럼 겹겹이 쌓인 물감을 발견할 수 있다.
그러나 일각에서 위안부 운동 자체를 부정하고 운동의 대의를 손상시키려는 시도는 옳지 않습니다.
이에 이 요양병원을 코호트 격리 조치했다.
한 여학생은 “남미에서 온 친구들에게서 사회주의가 어떻게 나라를 망치는지 들었다”며 “그런 일이 벌어지지 않도록 힘을 모아야 한다”고 말했다.
그는 미 군함 루퍼투스호의 무전병으로 복무했던 것으로 알려졌다.
다음은 통신비 2만원 지원 관련 사항 등에 대한 문답이다.
샌더스 의원의 지지율은 지난주 여론조사에서의 30%에서 2%포인트 하락했다.
네거티브 규제, 징벌적 배상은 사법체계의 발상전환이 필요하다.
계획대로 신청사가 완공될 경우 대구의 행정 중심지로 탈바꿈하게 되면서 지역의 가치가 더욱 높아질 전망이다.
서울 강남경찰서는 지난 7월 프로포폴 불법투약 의혹에 대해 투약의 불법성이 없다고 판단해 반려한 것으로 알려졌다.
CNN의 의학 전문기자 산제이 굽타는 “우리가 너무나 일찍 방역 조치를 중단했다”며 “이로 인해 확진자가 기하급수적으로 증가할 수 있다”고 우려했다.
송파구청이 공개한 이동 경로에 따르면 확진자는 지난 5일 정오 다른 지역에서 지하철을 이용해 송파구(2호선 잠실역)에 도착했고 낮 12시 13분부터 오후 9시까지 롯데월드에 머물다가 지하철을 이용해 다른 지역으로 이동했다.
경험으로 보면 상대의 상황을 모를수록 해결이 어려웠고, 제3자 입장에서 들어만 줘도 저절로 풀리는 경우가 있었다.
매체에 따르면 두 사람은 다정하게 걸으며 서로에 대한 애정을 쏟아냈다고.
이달 통과된 ‘아동·청소년성보호법 개정안’(조두순 방지법)에 따라 주소지는 도로명 및 건물번호까지 공개된다.
이와 함께 지도부는 이날 지역구 5곳의 영입 인사 등 전략 공천도 결정했다.
“소비진작 정책은 소상공인들과 지역상권 보호에는 성과가 있었으나, 일시적 효과에 그칠 가능성이 높다”며 온라인 판매금지 품목 허용, 대규모점포의 영업시간 완화, 의무휴업일 및 영업제한 시간 온라인 배송 허용 등을 통해 유통업계의 부담을 덜어줘야 한다는 것이다.
더 많은 책임감을 갖고 선수, 구단, 팬들과 소통하는 감독이 되도록 노력하겠다"고 소감을 전했다.
그러나 해당 기간 동안 덱스코인 시세가 급격히 폭락했고 회사는 예정된 배당 일정을 미뤘다.
전날 국회에서 열린 두 당의 공동 선대위 출정식에서 공개된 쌍둥이 버스는 민주당의 상징색인 푸른색을 입힌 디자인에 숫자 1과 5를 크게 적어 논란이 됐다.
특히 전용면적 60m² 이하 소형 아파트의 경우 전체 입주 물량의 약 36%(2만3186채)에 불과해 희소가치가 더욱 부각된다.
또 “그들은 내 메달을 의무적으로 써야 하는 히잡에 집어넣었고 자신의 공으로 돌려 정치적으로 이용했다”라고 주장했다.
이 게임은 최근 몇년간의 인디게임계 트렌드를 고루 갖추고 있다.
공화당 전대는 27일 밤 트럼프가 백악관 잔디밭에서 대선 후보 수락 연설을 하는 것으로 마무리된다.
정은경 질병관리본부장이 겨울철에 코로나 바이러스 감염증의 2차 대유행이 나타날 수 있다고 했다.
사실을 외면한 문장은 아주 잠시 당대의 폭력을 은폐했지만, 진실은 결국 얼굴을 드러내 국가 폭력을 고발했다.
회의 진행이 너무 늦어지는 게 아니냐고”라며 농담을 던지며 여유로운 모습을 보였지만 민주당을 잠시 떠나야 한다고 발언하면서는 감정에 북받친 듯 잠시 연설을 멈췄다.
국회 윤리특별위원회가 15일 위원장을 비롯한 간사 선임을 완료하면서 구성을 마쳤다.
이재강 경기도 평화부지사가 17일 경기도 포천시의 이민복 대북풍선단장이 사용하는 가스 장비에 사용 금지 안내문을 붙이고 있다.
대응이 적절하지 않다는 답변은 18%에 불과했다.
사람들은 남의 교회에 침투해 신자들을 빼가고, 젊은 신자들이 가출해 임대 아파트에 모여 살며, 이른바 ‘박근혜 시계’를 차고 텔레비전에 나와 힘겹게 큰절을 하는 노인을 지도자로 섬기는 이 교단을 의혹과 적의에 찬 눈으로 바라보게 되었다.
김 상임위원은 "개인정보보호위원회는 데이터 3법 개정으로 예산, 인사, 조사·처분권 등을 확보해 독립성을 갖추게 됐다"며 "실무차원에선 GDPR 적정성 평가 최종 승인 가능성이 높다고 보고 있다"고 했다.
공식 팬카페가 박나래 생일(10월25일)을 기념하기 위해 준비한 전광판에는 ‘우리의 모든 위로, 오늘도 고마워요.
박 시장은 부동산 문제와 관련해선 “거래세는 완화하고 보유세는 높이는 식으로 바꿔가면 좋겠다”며 “이번에 여당이 총선에서 180석을 얻지 않았냐.
정부는 지난달 25일 ‘금융세제 선진화 추진 방안’을 발표하고 2023년부터 국내 소액주주에게도 양도소득세를 부과하겠다고 밝혔다.
이날 코스닥 지수는 전날보다 4.80포인트(0.64%) 오른 758.62에 마감했다.
이티엔 지표가치를 결정하는 유가 선물 가격은 최근 오펙플러스(OPEC+)가 합의한 감산량이 시장 기대에 못 미친 탓에 오후 3시 현재 상승폭이 1% 이하에 그쳤다.
터키어인 ‘데린 데블레트’를 그대로 영어로 번역했다는 것이다.
때문에 ‘일타강사’처럼 이 기업의 성공 비결을 짚어주길 기대한다면 다소 실망할 수 있다.
각 부문 대상에는 최대 700만원의 상금과 환경부 장관상을 준다.
A씨는 검사를 받은 날에도 곧바로 집으로 가지 않고 공원에 30분간 머문 것으로 조사됐다.
중소기업과 소상공인이 금융기관에서 신속히 대출을 받을 수 있도록 신용보증기금 등 보증기관은 5조5000억원 규모의 특례보증도 실시한다.
음식 배달 등 플랫폼 노동이 확산하는 상황에서 현재 14개 특수고용 직종에만 적용되는 산재보험 안전망을 강화한다는 취지다.
혁신성장을 한다고 하더니 이 정권에서 ‘타다’가 사업을 접었다”고 했다.
우선 최근 대세로 떠오르고 있는 순수전기차(BEV)가 있습니다.
마스크 대안으로 쓰이는 안면보호대의 비말 확산 억제 실험 결과가 나왔다.
다만 공이 타자 앞에서 살아 오르는 정도와 변화구의 꺾이는 각도 등을 보면서 투수교체 타이밍을 잡는 것이 일반적이다.
이후 검찰은 그가 광화문 집회에 참석하는 등 보석 조건을 어겼다는 이유로 지난달 16일 법원에 보석 취소를 신청했다.
트럼프 대통령은 “날짜가 바뀌는 걸 보고 싶나?
이날 국토부 발표를 보면, 모빌리티 혁신위원회는 여객법 시행령의 핵심 쟁점이었던 타입1의 여객자동차운송시장안정기여금(기여금)은 매출의 5%, 대당 월 40만원, 운행 건당 800원 중 선택하고, 100대 미만 운행 사업자는 2년간 기여금 납부를 유예하도록 하라고 권고했다.
"소녀상 영구적으로 머물 방안 찾아야" 철거 논란이 불거졌던 독일 베를린의 ‘평화의 소녀상’이 영원히 자리를 지킬 수 있게 됐다.
코호트 조치를 하면서 실제로 (시설) 앞에 ‘위험 구역’이라고 써 붙여놨거든요.
이날은 이와 관련된 랜선 인터뷰 및 영상, 홍보사진 등을 촬영했다.
신천지 측은 전날 이 총회장이 박근혜 전 대통령 이름이 새겨진 금장 손목시계를 차고 나온 게 논란이 되자, "이 총회장은 정 총리가 국회의장 때 받은 시계도 있는 걸로 안다"고 주장했다.
원전의 경제성 평가에는 가동률과 전력 판매 단가 등이 핵심적 지표가 된다.
이에 따르면 혼인 기간이 짧으면서 자녀를 더 두고 공공택지가 속한 행정구역에 오래 거주한 신혼부부일수록 상대적으로 높은 가점을 받게 된다.
부산보건환경연구원은 이날 오전 10시30분쯤 A씨의 검체를 채취해 정밀 검사를 실시했고 오후 2시쯤 ‘음성’ 판정을 내렸다.
현 소속사와의 전속계약 소식이 전해졌을 당시, 전 소속사와의 분쟁 가능성이 있다는 분석이 제기됐으나 현 소속사는 “근거가 전혀 없다”고 부인한 바 있다.
그러나 이번에 문제가 된 라임과 알펜루트에 대해 증권사들은 프라임브로커로서 위험관리 역할은 거의 하지 못하고, 오히려 자금 대출로 짭짤한 재미를 본 것으로 드러났다.
트럼프 지지자들의 이런 ‘돌발행동’이 심상치 않게 받아들여지는 건, 대선을 전후해 결과에 불복하는 폭동이 일어날 것이라는 경고가 잇따르고 있어서다.
현대차그룹 정의선 회장과 SK그룹 최태원 회장이 만나 차세대 전기차 배터리 기술 및 미래 신기술 분야 협력 방안을 논의 했다.
제주지법 송현경 영장전담부장판사는 이날 오후 강도살인 혐의를 받는 A 씨(29)에 대해 구속영장을 발부했다.
로킷헬스케어는 4D 바이오프린터를 이용한 성공적인 수술 시연을 시작으로 UAE에 당뇨발 재생 치료 플랫폼을 출시해 본격적으로 상용화에 나선다는 계획이다.
이 공을 조규성이 가볍게 헤딩으로 마무리하며 선제골을 기록했다.
현 정부 들어 진행된 적폐청산 수사에서 ‘전가의 보도’처럼 쓰인다는 비판이 제기됐던 직권남용죄에 적용에 대해 대법원이 엄격한 해석을 내놓은 것이어서 진행 중인 다른 직권남용 사건 재판에도 영향을 미칠 것으로 보인다.
특히 눈에 띄는 것은 ‘일회용 마스크’(301점) 쓰레기의 등장이다.
이는 지난해 같은 기간(5021건)에 견줘 5배나 많다.
서울시는 서초구가 조례안을 그대로 공포하자 조례안 의결 무효 확인 청구와 집행정지를 신청했다.
BICF는 지난 8월 열릴 예정이었으나 코로나19 재확산으로 오는 17~21일로 연기됐다.
역대 정부마다 9월 학기제 검토를 꺼냈다가 접은 이유도 여기에 있다.
예전에는 입장료가 무료였는데, 이제 완전 무료는 어렵고 약간의 비용을 받으려고 한다.
일본에서 10대 신종 코로나바이러스 감염증(코로나19) 사망자가 처음으로 발생했다.
택시를 호출하는 이용자의 앱에서 '기사님 부탁드려요' 기능을 사용하는 화면(왼쪽).
비를 모델로 한 농심 ‘깡’ 시리즈 제품의 매출이 처음 100억원을 넘기는 결과로 이어졌다.
그는 “1단계 합의는 정치적인 의미를 부여한 형태이고 난항이 예상되는 것은 이 다음부터이다”고 지적했다.
이미 민주당이 깃발을 꽂은 PK 전략 지역이지만 현역인 서 의원이 출마를 포기했다.
계속 정보를 찾기보단, 숨을 크게 내쉬거나 복식호흡을 하는 것이 진정에 도움이 된다.
코로나19 확산으로 배송물량이 30% 이상 늘어난데다, 무더위에도 숨이 차는 걸 감수하고 종일 마스크를 쓰고 뛰어다녀야 했기 때문이다.
닮은꼴로 등극한 전현무와 김호중의 투샷이 벌써부터 친형제 같은 케미를 예고해 기대를 높이고 있다.
이날 중앙재난안전대책본부는 수도권 중증 환자 치료를 위한 71개실의 여유 병상이 있다고 밝혔다.
박현주는 한 경기 개인 최다인 14점을 올리며 팀 승리를 이끌었다.
연락사무소는 판문점 선언 합의에 따라 2018년 9월 14일 개성공단 내에 문을 열었다.
트럼프 대통령 변호인단은 팻 시폴론 백악관 고문, 제이 세쿨로우 트럼프 담당 변호사 등이 이끌고 있다.
코로나 사태 속에서도 인천~파리 노선 운항 지속 한진그룹은 조원태 한진그룹 회장이 프랑크 리스테르(Franck Riester) 프랑스 대외통상장관으로부터 프랑스 외교공로 훈장 최고 등급인 금장을 받았다고 18일 밝혔다.
시상식은 22일에 강남 코엑스에서 하고 상금 1천만원을 준다.
사망자와 퇴원자를 제외한 남은 확진자는 4만5604명이며, 이 가운데 8752명이 중증환자다.
한은과 정부는 20일 이런 내용의 ‘저신용등급 포함 회사채·CP 매입기구(SPV) 설립 방안’을 발표했다.
이같은 글에 이준석 위원장은 5일 페이스북에 “이외수씨가 갑자기 다짜고짜 사람들에게 아가리 닥치라고 트위터로 욕질을 한다”며 “포춘지에서 문재인 대통령을 위대한 대통령 1위로 뽑았다고 주장하는데, 우선 얼마나 웃픈지 살펴보자”고 글을 올렸다.
그러나 호텔 소유주들은 더이상 당국 지원을 기다릴 여력이 없다고 말했다고 WSJ은 전했다.
이날 승리 투수가 됐다면 다승 단독 선두로 올라서 사이영상 경쟁에서 유리해질 수 있었지만, 아쉬운 투구를 하면서 오히려 뒷걸음질치게 됐다.
어느 정도 이뤄지는 만큼 2월 임시국회에서 경찰개혁까지 끝낼 수 있길 기대한다"고 했다.
도널드 트럼프 미국 행정부가 주요 7개국(G7) 외교장관 회의 공동성명에 코로나19를 ’우한 바이러스’로 명기할 것을 주장해 성명 채택이 무산됐다.
시는 4월 초순 열리는 광양시의회에서 긴급재난생활비 지원 조례와 추경예산 304억원 편성을 승인받기로 했다.
혼자 긴 시간을 보내는 사람은 기분을 연기할 필요가 없다.
내부에서는 한국당이 ‘독자 행동’을 할 경우, 교섭단체 간 합의를 통해 상임위원장을 나누던 관례를 깨고 민주당이 원 구성을 강행해야 한다는 의견도 나온다.
센트럴 대원칸타빌 홈페이지를 통해 유니트별 영상과 가상현실(VR) 콘텐츠, 입지, 단지 배치, 커뮤니티, 특화설계 등 상세 정보를 확인할 수 있다.
하지만 최근 5경기에서 6골의 골폭풍을 기록하고 있는 손흥민의 골 감각에 대한 칭찬 또한 잊지 않았다.
이런 단층 광센서를 다중 센서로 만들어 쓰면 3차원 공간에서 충돌을 회피할 수 있는 장치가 된다고 연구진은 밝혔다.
우리 아이도 발열과 신경통증에 시달릴 때 보드게임을 하면서 몰입하고 웃던 중에 스르르 나았던 신기한 경험을 한 적이 있다.
지난 23일 방송에서는 지난주 가장 큰 화제를 모았던 콕스빌리와 스윙스의 1차 예선 결과가 나왔다.
이어 “앞으로의 삶은 결코 이전과 같지 않을 것”이라며 “매일 악몽을 꾸는 것 같다.
중국 내 360개의 체인점을 보유한 ‘시베이’ 역시 "현금 흐름이 끊겨 더이상 버티기 어렵다"며 "직원 2만여명의 한달 임금이 1억5600만위안(264억여원)인데 지급하지 못할까 우려된다"고 말했다.
다만 프랑스 정부가 발급한 프레스카드를 소지한 언론인 이동은 허용했기 때문에 기자는 시내를 둘러볼 수 있었다.
이 때문에 이·황 두 사람이 이번에 진짜 민심의 심판대에서 겨루게 됐다는 말이 나온다.
실제로 코로나 19 사태 속에 최근 예배·법회·미사 등 종교집회에 참여한 경험이 있는 종교인은 8%에 불과했다.
통계청은 30일 ‘’5월 산업활동동향‘’을 통해 이 같은 내용을 발표했다.
고우석은 9월 이후 22경기에 나와 평균자책점 4.01을 기록했다.
추가조사 여부에 대해선 별다른 언급 없이 “남측에 벌어진 사건의 전말을 조사통보했다”고만 짧게 밝혔다.
“어떻게 여론조사 결과가 이렇게 널뛸 수 있느냔 말이다.”
앞서 이 대표실 소속 이모 부실장은 전날 오후 9시15분쯤 서울 법원 인근에서 숨진 채 발견됐다.
한 지역에서 유행하는 전략이 얼마 지나지 않아 다른 지역에서도 자연스럽고 보편적으로 사용되는 모습을 보이고 있기 때문에 우선적으로 글로벌 시장을 아우를 수 있는 게임성의 확충이 중요하다고 하겠습니다.
한별은 이어 "특별조사가 진행되는 과정에서 히어로즈의 현 경영진 측에서 KBO에 두 차례 정도 KBO를 압박하는 내용의 공문을 보냈다는 점도 확인할 필요가 있다"고 짚었다.
미국 4대 프로 스포츠를 통틀어선 세 번째 진기록이다.
이어 “입식 미신고 어가에 대한 복구대상 포함 등 지원방안을 담은 건의서를 해수부 등 관계 부처에 전달했다”면서 “지속적인 협의와 건의에 나설 것”이라고 덧붙였다.
정 의원은 7일 장문의 페이스북 글을 통해 “이쯤에서 중지하시라.
김씨는 사모펀드 운용사였던 A사를 실질적으로 운영하면서 지난 2016년 12월부터 이듬해 10월까지 총 78억5000만원을 편취한 혐의를 받고 있다.
리얼미터가 지난달 20~28일 성인 2552명을 대상으로 조사(95% 신뢰 수준에 표본오차 ±1.9%포인트)해 28일 발표한 4월 여야 대선주자 선호도 여론조사에서 이 지사는 전달 대비 0.8% 포인트 상승한 14.4%의 지지율로 2위에 올랐습니다.
지난달 무디스 애널리틱스는 바이든 후보가 40만달러 이상의 소득을 올리는 기업과 개인으로부터 거둘 세금의 규모가 10년 동안 4조1000억 달러에 달할 것으로 추산했다.
그렇게 ‘위안부는 자유를 누리며 자신의 인생을 개척한 사람’이라는 ‘진실처럼 보이는 거짓’이 만들어졌다.
치료는 흉관을 삽입해 늑막강의 공기를 배출시켜 다시 폐가 부풀어 오르도록 하는 것입니다.
그의 성추문에 대해 일부 지지자는 "이순신 장군도 관노와 잠자리를 했다"는 말로 옹호 아닌 옹호를 하고 있다.
살아남은 이들이 그의 죽음을 되새긴다는 것은, 지금 여기에서 어떻게 사랑하며 살 것인가를 깊이 고민하며 돌아보는 것이리라 생각합니다.
좋은 충고를 해주신데 대해 감사하다”고 말한데 대한 화답 차원이다.
보르도에 사는 사람 중 50여 명이 에머리의 이 이색적인 제안에 화답한다.
그는 누워있는 자세로 강사와 안부에 대한 문답을 주고받는 와중에 깊은 숙면에 빠져 웃음을 자아냈다.
과거 IMF 시기에 국민들은 금모으기 운동을 하며 기업에 힘을 줬다.
WTO 사무총장은 회원국 만장일치 합의를 거쳐 뽑는다.
공개된 사진 속에는 모자를 깊이 눌러쓰고 검은색 마스크를 한 효리가 백팩 하나를 매고 서 있는 모습이 담겨 있다.
쉽고 재밌는 콘텐츠 활용해 교통안전 의식 함양메르세데스벤츠코리아는 사회공헌위원회가 신종 코로나바이러스감염증(코로나19) 사태로 인한 교육격차 해소 및 비대면 교육 활성화를 위해 어린이 교통안전 전문 프로그램 ‘벤츠 모바일키즈 플레이더세이프티(Play the Safety)’ 온라인 교육 플랫폼을 제공한다고 19일 밝혔다.
정상 통화에선 구체적인 액수까지 거론하진 않는 게 외교 관례인데, 트럼프는 ‘얼마를 올려 달라’는 식으로 마치 장사꾼 흥정하듯 했다고 한다.
이날 0시 기준으로 신규 확진자는 41명이 나왔다.
이를 위해 위기대응의 전권을 가진 ‘차르(Czar)’가 소환된다.
기아자동차가 4세대 카니발의 실내 디자인과 주요 편의사양을 13일 공개했다.
프랑스 등지에서도 동양인 기피 현상이 나타나고 있는 이 시점에 동양인들끼리 서로를 차별하고 기피하는 모습을 보이는 것은 바람직하지 않다.
이에 따라 지난달 한국자동차산업협회에서는 개소세 인하로 차량 판매가 늘면서 2조 6178억 원의 매출 증가 효과가 발생한 것으로 분석하고 개소세 인하 폭과 기간을 늘려야 한다고 밝히기도 했습니다.
NYT는 "이 모델이 논의됐다는 것은 미국 보건 당국자들이 코로나19가 자국에 끼칠 악영향을 얼마나 심각하게 여기는 지와 어떤 대책이 코로나19 확산을 늦출 것으로 보는 지 등을 파악할 수 있다"고 했다.
그런데 정부의 무능은 이 초등 상식을 위반하면서 서울의 부동산 가격을 잡겠다고 큰소리를 쳐왔다는 점에서 문제가 매우 심각하다.
김건모 소속사 건음기획은 8일 "6일 서울 중앙지검에 A씨에 대해 명예훼손 혐의로 고소장을 접수했다"고 밝혔다.
비혼하거나 난임 부부에 대해서는 공감도 배려도 없는 차가운 분이었나 다시 보게 된다”고 했다.
국내 확진환자 15명 치료 중…환자 상태 대체로 ‘양호’
경증 치매, 고혈압 등을 앓고 있지만 가장 큰 문제는 외로움이다.
전 분기에 비해 31.1%(2716억 원), 지난해 같은 기간(9816억 원)에 비해 16.6% 늘어난 규모다.
하지만 감염병 전문가들은 "이런 방식으로는 '그림자 환자'를 완벽히 차단할 수 없다"고 지적한다.
당사는 지난 8년 동안 함께 해온 배우 김우빈 씨와의 오랜 논의 끝에 지난해 12월 매니지먼트 업무를 종료하기로 합의하였습니다.
처음 트럭을 이동식 목욕탕으로 개조할 때 들어간 비용 약 2000만원은 주변 동료들과 지인들이 모아서 만들어줬다.
구본승은 1일 자신의 SNS를 통해 "말을 할까말까 하다가 말은 하고 떠나야할 것 같다.
갈릭 회장은 스카이스포츠와의 인터뷰에서 "2019~2020시즌을 완료하지 못하고, 다음 시즌 개막일도 명확하게 정하지 못할 경우 번리 구단은 8월쯤이면 재정이 바닥나게 된다"면서 "다른 팀의 재정 상태에 대해서는 잘 몰라서 말할 수 없지만, 이게 번리의 현실이다.
NHK가 지난 19일부터 사흘 간 실시한 6월 월례조사 결과에 따르면 ‘아베 내각을 지지한다’는 응답자 비율, 즉 지지율은 전월대비 1%포인트(p) 줄어든 36%에 그쳤고, ‘아베 내각을 지지하지 않는다’는 응답자 비율은 4%p 증가한 49%를 기록했다.
서울 영등포구 콘래드서울호텔에서 16일 기자회견을 연 퀸의 원년 멤버 브라이언 메이(73·기타)와 로저 테일러(71·드럼)는 “영화 덕에 관객층이 아주 젊어져 요즘 객석을 보면 시간을 되돌린 듯 비현실적인 느낌이 든다”고 입을 모았다.
그런데 다음 날인 21일 KT 선수인 쿠에바스가 박상원을 조롱하는 듯한 제스처를 취한 것이다.
그러나 정우택 후보는 4선(選) 중진이다.
오후 3시 30분 현재 중국, 홍콩 등도 2~3%대 하락률을 보이고 있다.
아브뉴프랑 관계자는 “코로나19로 인해 힘든 시기를 보내고 있는 고객들에게 조금이나마 행복한 시간을 선물하기 위해 해당 이벤트를 준비했다”며 “앞으로도 고객들과 소통할 수 있는 다양한 컨텐츠를 지속적으로 선보일 계획”이라고 말했다.
이들은 공동 성명을 통해 “의료 전문가와 상의 없이 졸속으로 추진된 정책들이 결국 의료의 질적 하향을 야기하고 국민의 건강권을 위협할 것이 자명했다”며 “단체행동에 처음 나선 이유인 ‘옳은 가치와 바른 의료’를 지키겠다는 마음에는 일말의 변함도 없다”고 강조했다.
현대백화점은 지난 설 선물세트 본판매(1월 6∼16일) 매출을 분석한 결과 정육 선물세트 상품 매출이 전년 동기 대비 15.4% 증가했다고 3일 밝혔다.
인터뷰가 끝나갈 무렵 김씨는 "봉사활동이라고 생각 안 해요.
분사 등을 거치며 때때로 무력감에 젖기도 했지만 소위 대기업 공채의 그늘은 여전히 안락했고, 회사와 사람들은 대체로 합리적이었으며, 일은 즐거웠다.
하프코스까지가 딱 맞는 것 같다”고.
예전처럼 단순히 감이나 인맥을 믿고 사업을 운영한다는 건 이젠 도박에 가까운 일이다.
하정우는 2018년 종로에 81억 원짜리 건물을 매입했는데 57억 원이 대출금이었으며, 이어 송파구 방이동에 위치한 127억 원 상당의 건물을 하나 더 매입했는데, 이때도 99억 원을 은행에서 빌렸다.
우리가 금융기관 도산을 두려워하는 이유는 경제 시스템이 마비되기 때문인데 바이러스도 비슷한 두려움을 제공한다.
여야는 공식 활동을 전면 취소했고, 후보자들도 대면 접촉을 피하는 등 선거운동을 최소화했다.
검사 다음날인 지난 23일 B씨가 양성 판정을 받고 아들 A군은 음성 판정을 받았다.
고교, 유보무상화 적용 요구 금요행동참가단)》성원들이 6일부터 9일에 걸쳐 일본을 방문하였다.
하반기 들어 의료 체계가 낙후되고 양극화가 심한 인도, 중남미 등에서 집단감염이 일어나면서 사망자 증가 속도가 더 빨라졌다.
문정인 “봉숭아 학당 같은 백악관 …가장 나쁜 볼턴, 더 추한 아베”
지난 20일 방송된 케이블채널 E채널 ‘노는언니’에선 박세리와 최소 10년이상 알고 지내는 골프 후배들인 김주연, 박세경, 박진영, 이지영이 ‘노는언니’ 포차를 찾는 모습이 그려졌다.
매년 3월 1일이 되면 지역마다 다채로운 행사가 열리지만 1919년 당시 어떤 일들이 있었는지를 제대로 아는 이들이 많지 않다는 점을 고려한 선택이었다.
그에 앞서 5공화국에서 대통령을 지낸 샤를 드골, 조르주 퐁피두, 그리고 그를 이은 프랑수아 미테랑, 자크 시라크와 함께 5명의 ‘황제 대통령’으로도 불린다.
우선 다음달 3일 대선 투표가 종료되면 미국 내 선거 관련 이슈 등 모든 정치 광고를 일시 중단한다.
아울러 어도비의 인공지능 기반인 어도비 센세이(Sensei) 기반 기능도 대거 추가된다.
당시 경찰은 “흰옷을 입었다는 이유만으론 체포할 수 없다”며, 용의자들이 현장을 빠져나가는 걸 방치했다.
대한상의는 이날 “정부와 한국은행, 그리고 전체 금융권이 합심해 50조원 규모의 전례없는 파격적 지원에 나선 것을 환영한다”며 “이번 대책은 코로나19 사태로 인해 심각한 매출 피해와 도산 위험이 전방위로 확산되고, 장기화되는 추세를 꺾기 위해 꼭 필요한 조처”라고 환영했다.
“마일리지가 통합이 되려면 합병이 되어야 한다.
우리가 오닉스가 만난 것은 개 도살장이었다.
주범의 닉네임은 ‘로리대장태범’으로 아동·청소년 성착취 동영상 76편을 제작해 이 가운데 일부를 텔레그램을 통해 유포한 혐의를 받고 있다.
이춘재 연쇄살인 8차 사건에 대한 2차 공판은 6월15일 열릴 예정이다.
국민을 향한 일방적인 정책 전달이 아닌, 국민과 논의하는 정책 고민이다.
임종석 “文대통령, 올해도 北美 진전 없다면 일 만들고 밀고 가실 것”
현재 9경기에 선발등판, 3승1패 평균자책점 3.19를 기록 중이다.
가토 가쓰노부(加藤勝信) 일본 관방장관은 14일 기자회견에서 “독일 국내의 사법절차여서 향후 움직임을 지켜볼 것”이라며 “일본은 위안부 문제에 대한 정부의 사고방식과 대처를 다양한 형태로 설명해왔다”고 밝혔다.
모바일 앱 전용 12% 할인 쿠폰도 제공한다.
민주당 을지로위원회 부위원장도 맡고 있다.
이에 MC 전현무와 김숙은 "양치승이 악플러를 용서하는 사진을 올렸던데 그 와중에 또 운동을 시켰더라"며 감탄했다.
통합당은 이 총회장이 통합당의 전신인 ‘새누리당’의 당명을 지어줬다고 주장했다는 설을 근거로 이 총회장을 고소하기로 했다.
우정과 신뢰 그리고 미래란 좋은 말이지만, 그리로 가는 길을 위해 우리는 우리의 길을 닦아야만 한다.
텍사스 엘파소 지역에서는 지난 3주 동안 코로나19 입원 환자가 3배 이상 증가했다.
홍상수 감독(60)이 영화 ‘도망친 여자’로 제70회 베를린 국제영화제에서 은곰상 감독상을 수상했다.
조사결과 여성 57%, 남성 54%가 ‘방콕.
직접 승계는 아니지만 창업을 하고 보니 선친이 하시던 모습을 어깨 너머로 배운 게 많은 도움이 됐습니다.
이어 “지금 민심의 폭우는 단순히 지나가는 비가 아니다.
그동안 정부는 "우리 수요를 감당하기 충분한 마스크 생산 능력이 있다"고 해왔다.
검찰은 이 부회장을 상대로 그룹 경영권 승계를 위해 삼성물산·제일모직 합병 과정 및 삼성바이오로직스 회계처리 과정 등에 관여했는지 여부를 전반적으로 조사하고 있다.
이전 보다는 정면에 가까웠지만 꽤 빠른 타구로 수비하기 까다로웠다.
김 의원은 26일 자신의 페이스북에 “좋은 일자리 구하기가 점점 어려워지는 현실에서 심각한 ‘고용 절벽’에 마주선 청년들의 박탈감은 이해하지만 취준생의 미래 일자리를 비정규직 노동자들이 가로채 간다는 논리는 부당하다 못해 매우 차별적”이라며 이같이 말했다.
담화 의도 등에 대해선 "시간 갖고 분석해야"
네이버웹툰에 따르면 공모전 탑3에 선정된 입상자들에게는 최고 3000만원(1등)의 상금이 부여된다.
트럼프 대통령의 트윗은 하메네이가 앞서 금요 대예배를 집전하면서 “미국의 광대는 이란 국민을 지지하는 척 하지만 배신할 것”이라고 비난한 데 대해 맞받아친 것이다.
오후 1시 남원에는 평균 5.6cm의 눈이 왔지만 풍악산 노적봉 인근의 사매면에는 이보다 많은 눈이 내린 것으로 알려졌다.
공소장을 감추고 온갖 거짓말을 해가면서 정권이 덮으려 했던 진실이 어이없이 국민 망각 속으로 사라져간다.
부부가 공동 소유한 주택은 세대가 1개 주택을 소유한 것으로 산정하며 다른 이와 지분으로 주택을 소유한 경우 각각 1주택을 소유한 것으로 산정한다.
A씨는 그동안 조사에서 사고 고의성을 부인해왔다.
지난달 북한의 개성 남북연락사무소 폭파 이후 군사적 긴장은 여전하고, 11월 대선을 앞둔 미국이 북한과 진지한 대화를 준비할 여유는 없어 보인다.
한국, 미국, 일본보다 먼저 대만에서 프로야구가 개막했다.
대부분 고3은 3월에 전국연합학력평가를 보고 입시기관에서 제공하는 예측 서비스를 이용해 1년 치 입시 계획을 세운다.
대구 김신요양병원 신종 코로나바이러스 감염증(코로나19) 확진자 1명이 추가로 숨졌다.
강원도 철원 화살머리 고지에 있는 우리 군 비상주 GP.
가와카미 고이치 국립유전자 연구소 교수는 “지금까지 반대를 계속해왔지만, 최악의 타이밍에서 실증실험”이라며 “이제 할 말이 없다”고 트위터에 의견을 밝혔다.
이영아 참여연대 평화군축센터 활동가는 “미국의 솔레이마니 이란혁명수비대 쿠드스군 사령관 암살은 명백한 전쟁행위”라면서 “이유도, 명분도 없이 도널드 트럼프 미국 대통령이 이라크 주권을 침해하고 국제법 위반하는 것을 용납해야 하느냐”고 주장했다.
가계부채원리금 상환부담과 주식·부동산 등 자산 가격 하락 등 구조적 원인 역시 민간소비 하락을 가속화하는 요인으로 작용할 것으로 내다봤다.
A씨는 올 5월에도 수도권 일대에서 불량 마스크 10만장을 시중에 유통했다가 적발되고도 또 다시 범행한 것으로 확인됐다.
사진 필농원 제공 “요즘 젊은층에게까지 인기 있는 ‘나주곰탕’ 식도락 여행과 배꽃농원 농업유산단지 생태문화탐방을 연결한다면 나주혁신도시의 첨단 이미지와 더불어 삼한시대 이래 남도의 도읍지인 나주의 위상을 한껏 높일 수 있을 겁니다.”
트럼프의 기습전은 예측불허, 변화무쌍의 전술로 상대의 허를 찌르고 자기 뜻대로 판을 바꿔가는 듯 보이지만 장기적 목표를 일관되게 추진할 것이란 신뢰를 갖기 어렵다.
여야(與野)는 설 연휴를 하루 앞둔 23일 서울 용산역과 서울역에서 귀성 인사에 나섰다.
위에서 보신 것처럼 우리카드 주전 세터 노재욱은 이번 시즌 그렇게 상대 블로킹을 잘 연다고 하기는 어렵습니다.
한편 흥국생명은 “아쉽지만 김해란 선수의 결정을 존중한다.
‘이태원 클럽’ 집단감염 이후 확진환자가 매일 발생하고 있으며 이 전파가 ‘7차’ 전파에 이를 정도로 광범위하게 이어지고 있다는 점, 학원과 코인노래방, 돌잔치 등 일상에서 다중이 이용하는 시설에서 전파가 발생한다는 점에서 위험도는 여전히 높다.
국내 브랜드인 앰비션브루어리가 만든 수제맥주 ‘꽃신’은 히비스커스 꽃을 넣어 달고 새콤한 맛을 구현했다.
김정은 북한 국무위원장 전용으로 추정되는 열차가 최소한 지난 21일 이후 강원도 원산의 휴양단지 인근 기차역에 정차해있다고 미국의 북한전문매체 <38노스>가 상업용 위성 사진을 분석해 25일(현지시각) 밝혔다.
전국민 고용보험 도입 등이 핵심 의제로 논의된 것도 이런 맥락에서였다.
현재는 개학을 위한 준비가 되어 있지 않은 상황입니다.
돌고래가 계속에서 벽에 부딪히거나 한 자리에서 반복적으로 뛰어오르는 정형 행동을 보인 것이다.
둥닝시에 거주하는 주민의 시외 진출과 외부인의 시 진입이 막혔으며, 버스·택시 등 대중교통의 시외 운행도 중단됐다.
부산 사상경찰서는 14일 오후 야간건조물침입절도 등의 혐의로 A 씨(30대 남성)에 대해 구속영장을 신청했다고 밝혔다.
그래서 4명의 금감원 부원장 중에서도 '수퍼 부원장'으로 불린다.
이낙연 “자치경찰제 도입, 공백·혼선 없도록 치밀히 준비”
문화체육관광부와 해외문화홍보원은 지난해 7~8월 한국과 일본, 러시아 등 16개국 국민 8000명을 대상으로 온라인 설문한 ‘2019 대한민국 국가이미지’ 조사 결과를 4일 공개했다.
또 조 씨가 2017년 정 교수 가족으로부터 14억 원의 펀드 출자 자금을 받고도 금융위에는 약정금액 99억4000만 원으로 부풀려 신고한 혐의도 무죄로 판단했다.
은 하루 최대 관람 인원을 18명으로 제한했다.
정 본부장은 “미세먼지 문제를 실질적으로 해결하기 위해서는 중국과 책임소재 공방을 벌이기보다 함께 해결 방안을 도출하고 협력해나가야 한다”며 “지난해 11월 한중일 3국의 미세먼지 영향 공동 연구보고서가 발표됐다.
이란 정부 “격추 여객기 블랙박스 우크라이나에 보낼 것”
올해 설립 50주년을 맞이한 볼보 교통사고 조사팀은 실제 사고현장을 찾아가 도로와 교통상황, 사건 발생 시간 및 충돌 원인, 피해 등을 기록해 연구하는 조직이다.
선발 유희관이 5이닝 2피안타 1볼넷 5탈삼진 무실점으로 호투를 펼쳤다.
風雨相濟, 가까운 이웃끼리 도와 어려운 시기를 이겨낸다)’라는 격려 메시지도 붙어 있다.
멜라닌세포는 검은색, 갈색 등의 색소를 만드는 세포다.
공유경제 등 갈등 예상되는 분야 조정위원회 만들어 대응하기로 정부가 줄기·배아세포 등 의료 신기술과 미래차 등 그간 규제 개선에 어려움을 겪던 10대 분야를 선정해 올해 상반기 안에 규제 대책을 마련하기로 했다.
이밖에 21 새비지(21 Savage), 카디아 보네(Kadhja Bonet) 등도 앨범에 힘을 실었다.
‘우한 폐렴’으로 알려진 신종 코로나바이러스 확산에 정부가 중국 우한에 체류 중인 교민을 전세기로 이송하는 방안을 검토 중이다.
올 1월부터 3월까지 해경에 의해 이송된 응급환자는 모두 272명으로 지난해 같은 기간(246명)에 비해 10.5% 증가했다.
지난해부터 이어진 일본여행 불매운동과 홍콩 시위로 어려움을 겪었던 여행업계는 코로나19로 직격탄을 맞았다.
그래서 박쥐를 비롯한 수많은 야생동물을 숙주로 하는 새로운 바이러스가 인간의 몸으로 전해질 위기가 커진 것이다.
여성의 자기결정권을 침해한다는 비판이 있었던 모자보건법의 ‘배우자 동의 요건’은 삭제했다.
앞서 커밍스 보좌관이 지난 3월 말 발열 등 코로나 증상이 있었음에도 격리 지침을 무시하고 영국 이곳 저곳을 누비고 다녔다는 사실이 드러났다.
EU는 그해 하반기부터 미국과 더불어 러시아에 경제 제재를 가하기 시작했다.
러셀그룹은 옥스퍼드, 케임브리지, 런던정경대 등 영국 명문대 24곳이 속한 모임이다.
예정이율 인하는 곧 보험료 상승을 뜻하기 때문에, 한 회사만 선제적으로 나서면 가격 경쟁력 측면에서 타격을 받는다.
근데 재난지원금 신청할 때 예술가나 프리랜서는 증빙서류 갖추기가 어려운 경우가 있어요.
함께 이사 후보로 추천된 하은용 대한항공 부사장도 이사 선임에 성공했다.
산업부는 내년부터 기후·환경요금으로 분리 적용될 요금은 1kWh에 5.3원으로, 전체 전기요금의 약 4.9% 수준이라고 밝혔다.
무서운 기세로 재확산하고 있는 코로나19가 곳곳에 널리 퍼져 있다는 증거이기도 하다.
정부 “北개별관광, 관광 목적으로 우리국민 받는게 중요”
토지임대부는 분양받은 사람이 건물만 소유하고 토지는 임대받는 방식, 환매조건부는 수분양자가 주택을 매각할 때 한국토지주택공사(LH) 등 공급자에게 미리 협의된 가격에 되팔아 시세차익을 줄이는 방식을 뜻한다.
유족 측은 공판 직후 기자들과 만나 “언론에서 이사 문제로 다퉜다고 했지만 사실이 아니다”라며 “딸에게도 물어봤지만 이사 문제가 아니었다.
면도기 스타트업 ‘와이즐리’ 김동욱 대표(31)는 2017년 친동생, 전 직장 동료와 공동으로 창업했다.
국내 정유사 중 처음으로 지난해 10월 초저유황 선박유 제조 공정 특허를 출원하고 11월부터 판매에 들어간 현대오일뱅크는 이례적으로 B2B제품인 저유황 선박유에 ‘현대스타’라는 브랜드까지 붙였다.
과연 트럼프의 희망 사항을 얼마나 들어줄 수 있을지는 의문”이라고 전했다.
이근 대위는 미국 버지니아 군사 대학 출신으로 대한민국 해군 특수전전단 대위로 전역했다.
이베이코리아는 G마켓과 옥션이 진행한 O2O 연계 프로모션 ‘픽업데이’가 연일 완판을 기록하면서 흥행몰이 중이라고 21일 밝혔다.
전주와 정읍, 남원 등 6개 시·군의 천변 주차장과 전주 시내 16개 천변 도로 대부분이 통제 중이다.
하이람이 사랑하는 여자 소피아에게 하는 이런 말은 그의 꿈과 소망이 사소하면서도 근본적인 것임을 알게 한다.
쉽게 말해 운용사·판매사가 ‘팔겠다’고 말한 펀드의 실체가 전혀 달랐고, 소비자는 속아서 펀드에 가입했다는 것이다.
후학을 양성하기 위한 한복기술 전수와 체험교육 등을 진행하는 공유작업공간인 한복마름방을 조성하고 홍보·마케팅에 취약한 중소업체들을 위한 지원사업도 추진할 계획이다.
보아와 써니는 소속사 SM엔터테인먼트 선후배 사이로, 보아는 그간 소속사 후배들에 대한 남다른 애정을 드러내온 바 있다.
유치원 교사는 퇴직과 학교(급) 신·증설 등을 반영한 결과 선발 인원이 올해에 비해 46%(16명) 줄었으며, 초등교사는 교육부 배정 정원이 감소했으나 퇴직, 학교(급) 신·증설 등을 반영해 올해보다 1명 증가했다고 교육청은 밝혔다.
종이 병을 비롯해 지속가능한 포장 개발을 위해 포장 업체인 펄펙스를 설립한 디아지오는 성명에서 “(조니워커가 담길) 종이 병은 플라스틱을 전혀 사용하지 않았고 재활용이 가능하다”며 “유니레버, 펩시코 등과 협업 예정”이라고 밝혔다.
그리고 자회사 제품에 연세 브랜드를 활용하거나 연세 생활협동조합 매장에 자회사 제품을 입점하는 등의 마케팅 지원도 받을 수 있다.
그런 면에서 조계종이 4월 19일까지 모든 법회를 중단하고, 천주교 서울대교구 등 전국 각 교구가 미사를 무기한 연기하고, 개신교의 다수가 ‘부활절 예배'를 온라인 예배로 하기로 한 것에 대해 깊이 감사드립니다.
지난 시즌에는 (다름슈타트에서)많이 뛰었는데 올해는 다르다.
여러 아이템이 있고 취향에 맞춰 조합하면 비행슈팅게임의 각각 다른 총알을 쏘는듯한 느낌으로 플레이가 가능하다.
카메라를 향해 환한 미소를 선보이고 있는 김지혜와 아내 뒤에 서서 무표정한 박준형의 모습이 눈길을 끈다.
오전 8시부터 오후 5시 30분까지 한국감정원 청약홈에 접속해 청약신청이 가능하며, 타입별 평면도는 롯데캐슬 홈페이지에서 자세히 살펴볼 수 있다.
문 대통령, “한국판 뉴딜에 170조원 규모 정책, 민간금융 투자”
당 지도부가 주택 공급을 위해 가용한 수단을 검토하겠다고 밝히면서 조만간 발표될 주택 공급 방안에 서울지역 그린벨트 해제를 비롯해 재개발·재건축 사업 규제 완화 등이 포함될 거라는 기대가 커지고 있다.
국민의 정치 신뢰를 회복하는 제도적 기반을 시급히 마련해야 한다”고 했다.
부통령 시절의 외교 이야기와 아들을 떠나보낸 아픈 가정사가 버무려져 인간적이면서도 국정운영 능력의 가능성을 보여주는 대목들을 함께 담아냈다.
앞서 이 요양원에 지내던 75세 남성 A 씨는 발열과 호흡곤란 등으로 29일 의정부성모병원 응급실로 이송됐다.
팬 엔터테인먼트 측은 "'청춘기록'을 통해 스튜디오드래곤과 본격적으로 파트너십을 강화하게 됐다"며 "앞으로도 지상파, 케이블, 종합 편성 채널을 비롯해 넷플릭스, 글로벌 OTT 기업 간 꾸준한 교류를 이어가며 플랫폼 다변화를 통한 경쟁력과 영향력을 더욱 확대해나갈 계획"이라고 설명했다.
부산시건축도시공동위원회 2차 회의 연기를 촉구했습니다.
그래서 노리고 있는 후보가 바로 제이든 산초(20, 도르트문트), 카이 하베르츠(21, 레버쿠젠), 킬리안 음바페(22, PSG)라는 것이다.
세계 최악의 식민통치에서 민족 언론과 대학을 끝까지 붙들고 있던 나라는 드물었다.
이후 1965년 중앙일보로 옮겨 외신부장과 워싱턴특파원, 논설위원, 편집국장 등을 지냈다.
◇ 커피빈코리아는 대구 지역 의료진에게 파우치형·스틱 커피, 생수 등 3천500여개 물품을 기부했다.
그들을 인터뷰해서 연재하기도 하고, 직접 만나면서 느낀 문제의식을 발표하기도 했다.
주목되는 것은 대만 정부가 작년 12월31일“우한(武漢)에서 발생한 정체 불명의 폐렴이 인체간 전염 가능성이 있다”는 사실을 세계보건기구(WHO)에 공식 통보했다는 점이다.
주호영 국민의힘 원내대표는 24일 야당몫 공수처장 후보 추천위원직에서 사퇴한 임정혁 변호사의 후임으로 성대 법학전문대학원의 한석훈 교수를 추천하기로 했다고 밝혔다.
이들의 반발로 당국과 의협은 서명식 장소를 오후 2시쯤 서울정부청사로 바뀌었지만 합의에 반발하는 전공의들 수십명 또한 청사 앞으로 이동했다.
장애를 불행의 시선이 아니라 일상적 돌봄의 시선으로 보기 때문이다.
‘갓사배’라 불리는 이사배의 유튜브 구독자 수는 226만명, 1세대 뷰티크리에이터 씬님의 구독자 수는 162만명에 달한다.
해직 사유도 ‘국시 부정’ ‘반정부’ ‘검열 거부’ ‘부조리 인사’ 등으로 각각 나눠 해직 언론인들이 연대하는 것도 어렵게 만들었다.
이 가운데 원자재 매입 비중이 거의 없는 소프트웨어사와 지주사 등을 제외하면 200곳 이상이 목재·금형·음료 제조·반도체 소재장비사 등 제조업이었다.
개인 통산 5번째 MVP 수상이다.
평균 연소득 1억원 이상인 10개 직업 중엔 5개를, ‘톱 20’ 중에선 11개를 차지했다.
‘화웨이 아웃’ 공세에도 런정페이가 자신만만해 하는 것은 이런 배경에서다.
﻿미래통합당은 5일 문재인 대통령이 통일부 장관을 비롯해 청와대 외교·안보라인을 교체한 것에 대해 “지금보다 더한 대북자세로 굴종적 유화정책을 본격적으로 추진하겠다는 폭탄선언이나 다름 없다”고 비판했다.
그리스형(型) 포퓰리즘 정치의 원조인 파판드레우는 "국민이 원하는 것은 다 주라"는 말을 남겼다.
권 씨는 “저 또한 많은 분들께서 응원해주시고 지켜봐주시기에 정말 양심을 걸고 열심히 노력해왔다.
갤러리 밈에 차려진 서혜민·이언정 작가의 2인전 전시장 모습.
바로 영화의 연출을 맡은 조범진 감독과 개성 넘치는 아트웍으로 화제를 모으고 있는 낸시랭이 참석한다.
특히 유권과 재효는 지난달 군 입대 이후 오랜만에 모습을 보여 팬들의 반가움을 사고 있다.
의료 체계에 과부하가 온 데다 감염 우려로 병원을 기피하는 국민이 늘어 평상시라면 치료를 받았을 환자들이 숨졌다는 증거가 계속 나오고 있다고 전했다.
이미 지난달 월급은 40%밖에 못 받았다.
암사 한강 같은 지역주택조합 아파트는 지역 거주민들이 주택을 마련하기 위해 직접 조합을 만들어 사업 주체로 나서는 단지를 말한다.
당시 청와대 핵심 참모는 “문 대통령도 안 후보자를 끝까지 고수할 수 없다는 걸 알았다.
엄중식 가천대 길병원 감염내과 교수는 “동네 의원이 29, 30번 부부 같은 의심 환자를 적극적으로 신고하도록 정부가 명확한 행동지침과 손실 보상 방안을 제시해야 한다”며 “본격적인 위기 단계는 지금부터다”라고 강조했다.
대구시에 따르면 대구에서만 하루 동안 확진자 23명이 추가로 확인됐다.
전면부에 부착된 포세이돈의 삼지창을 연상하게 하는 마세라티의 엠블럼은 강력한 V6 엔진이 분출하는 마세라티 특유의 차량 엔진음과 함께 금방이라도 달려 나가기 위해 예열하는 것 같은 인상을 더욱 돋보이게 했다.
윤 사무총장은 최고위 직후 “재보궐 선거를 이야기할 상황이 아니다”고만 했다.
또한 오은영 박사 등 최고의 가족 심리 전문가들이 멘토로 참여해 솔루션을 제시한다.
수용시설의 민원인 접견, 소년원·치료감호소의 외부 봉사 및 체험학습 등도 중단할 방침이다.
강릉 5명, 춘천 속초 각각 2명, 삼척 1명이다.
해당 공시송달 기간은 오는 8월 4일 0시까지로, 이 기간이 지나면 채무자인 일본기업들에 압류 관련 서류가 송달된 것으로 간주된다.
이번 주중 집계는 4.7%의 응답률을 나타냈다.
이어 "내가 진짜 원하는 걸 해야 힘들어도 극복되지만, 뭔가가 두려워서 결정을 하게 되면 자신을 원망하게 될 거다"라는 답변을 남겼다.
평사에 10마리를 키울 수 있다면, 배터리 케이지는 그것의 20~30배를 키울 수 있다.
장의 운동 이상, 스트레스, 자극적인 식사 등이 영향을 미치는 것으로 추정된다.
그가 글에 첨부한 사진은 2017년 5월 10일 문재인 대통령의 모습이었다.
민식이법에 대한 오해가 조속히 풀리고 자세한 처벌 대상에 대한 규정이 잡혀서 운전자들도 피해받지 않고 아이들도 안전할 수 있는 환경이 조성되었으면 좋겠다”고 밝혔다.
그는 이어 이탈리아를 찾는 중국 관광객을 위한 비자발급 사무소 네트워크도 정비했다면서 양국 항공당국 간에 중국과 이탈리아를 오가는 항공편을 주당 56대에서 164대로 (약 3배로) 늘리기로 합의했다.
현재 경기를 보여주는 동행지수 순환변동치는 97.3으로 전월보다 1.3포인트 떨어져 외환위기 때인 1998년 3월(―2.0포인트) 이후 22년 1개월 만에 최대 하락폭을 나타냈다.
A씨는 음성 판정이 나온 이후에도 폐렴 증상이 지속돼 항생제 치료를 받았지만 발열 증상은 없었다.
신종 코로나바이러스 감염증(코로나19) 국내 누적 감염자가 9332명에 달한 가운데 현장에서 환자들을 직접 치료한 의료진들이 코로나19의 독특한 임상적 특성에 주목하고 있다.
손명세 연세대 의대 명예교수는 “기존 NHS 시스템만으로도 대비할 수 있을 것으로 봤지만 코로나가 예상을 뛰어 넘는 수준이어서 결국 오판한 셈”이라며 “공공부분에서 대비하지 못한 의료 상황은 민간이 맡는 등 이원화 구조가 필요하다”고 지적했다.
후반 시작과 함께 울산은 이동경 대신 주니오를 투입하며 반격에 나섰다.
지금부터 친환경에 대비하지 못한다면 향후 글로벌 기업들이 내세운 새로운 기준에 벗어난다는 이유로 산업에서 퇴출되는 것도 시간문제다.
코로나19의 정확한 현상 분석을 위해 다양한 각 분야의 전문가들이 본 방송에 출연했다.
이런 생각을 하며 시청자들이 감동받았다고.
연결 과정은 최소 5분 정도 소요된다.
당 지지율이 좀처럼 20% 후반을 넘어서지 못하고 있기 때문이다.
조사에서 누락된 8명은 총 13개 과목을 수강했는데 A+ 학점이 8과목, A 학점이 1과목 등 대부분 높은 학점을 받은 것으로 확인됐습니다.
JTBC 수목드라마 '쌍갑포차' 측이 故장자연 리스트에 연루된 전창근PD 불매 운동에 대한 입장을 전했다.
청와대에 따르면 아세안+3 특별 화상 정상회의는 의장국인 베트남 응우옌 쑤언 푹 총리의 모두 발언에 이어 문 대통령, 아베 신조(安倍晋三) 일본 총리, 시진핑(習近平) 중국 국가주석 순으로 정상 발언이 이뤄진다.
이 밖에도 창원에서 포차 관련 접촉자 1 명과 합천에서 부산 확진자 접촉자 1 명이 추가됐습니다.
전국적으로, 지역별 시위를 확산할지 고민하도록 하겠다”고 설명했다.
‘코로나 뉴노멀’이 진짜 ‘노멀’이 되고 있다.
각국이 경제에 미치는 충격을 최소화하며 재확산에 대응하고 있기 때문이라는 설명이다.
어떻게 보면 쉬운 말인 것 같은데 털어내지 못하니까 오해하게 됐다.
오는 8월 29일 열리는 더불어민주당 전당대회에는 이 의원과 김부겸 전 의원이 출마해 맞대결을 벌일 예정이다.
이튿날 현판을 뗀 것에 이어 이날 성조기까지 내리면서 철수 작업을 마무리한 것이다.
생계가 막힌 시민들의 스트레스와 분노가 특정 인종으로 향할 때 어떤 일이 벌어질지 두렵기 때문이다.
이 개성 강한 뮤지컬들을 제작한 곳은 쇼노트.
FT는 “미국 내 대기업에서 증상이 나타나기도 전에 바이러스를 잡아내는 장치를 도입한 첫 시도”라고 보도했다.
한편 윤석열 검찰총장 측 변호인이 ‘정직 2개월’ 처분에 반발, 법적 소송에 나서겠다고 밝힌 데 대해선 “행정 소송에 대해 청이 따로 입장 낼 필요는 없다 본다”고 밝혔다.
이는 직원의 20%는 재택근무하도록 하고 15%는 분산근무, 대면회의 전면금지, 행사 금지, 일과 이후 직원 간 친목모임 금지 등이다.
일본의사회도 26일 보건 당국이 감염 의심자에 대한 검사를 거부하는 사례가 있다고 폭로했다.
호텔 등 숙박시설 예약은 50% 이내로 제한되고, 새해 해돋이 여행 명소 등도 폐쇄된다.
이번 사과는 앞서 지난 2월 출범한 삼성 준법감시위원회가 삼성 최고 경영진에게 최우선으로 요구되는 준법의제로 Δ경영권 승계 Δ노동 Δ시민사회 소통 등을 언급하고 이에 대한 개선방안을 강구해 이 부회장이 국민들 앞에서 발표하라고 권고한 데 따른 것이다.
네 번째 결혼의 가능성에 대해서는 “나한테 또 결혼이 있을까 싶다.
브래드 라펜스퍼거 조지아주 국무장관은 약 500만표를 수작업으로 재검표한 결과 바이든 당선자가 도널드 트럼프 대통령보다 1만2275표 많이 얻었다고 19일(현지시각) 발표했다.
프로야구 두산 베어스가 2020시즌 연봉 재계약 대상자 45명 전원과 계약을 마쳤다고 29일 밝혔다.
경기 후에 만난 알칸타라는 "오늘 투구는 만족스러웠다.
신종 코로나바이러스 감염증(코로나19)으로 바뀐 교육환경에 대응하기 위해 학생 수 감소에도 불구하고 시·도교육청의 예산이 올해부터 5년간 약 20조원이 더 필요하다는 국책연구기관의 연구 결과가 나왔다.
이 사진은 최강욱 열린민주당 대표가 30일 오후 자신의 페이스북에 공개했다.
그러면서 첫 출근 소감을 묻자 “대담한 변화를 만들어야 한다고 생각한다.
법률혼 여부와 상관없이 먼저, 있는 그대로의 다양한 삶의 형태를 존중하는 이런 변화부터 조금씩 계속 반복되는 것이 중요하다.
더불어민주당은 29일 오전 이낙연 대표의 긴급소집으로 최고위 간담회를 열었으나 재산세 완화 기준 등에 대한 결론을 내릴 정도의 심도 있는 논의는 없었다는 전언이다.
그러면서 “날씨가 계속 더워지면서 마스크 착용을 소홀히 하시는 분들이 계시다”며 “KF80 마스크나 수술용 마스크뿐 아니라 면마스크도 올바르게 착용하면 코로나19 확산을 막을 수 있으므로 덥고 답답하다는 이유로 마스크 착용을 소홀히 하지 마시기를 부탁드린다”고 강조했다.
하지만 아무리 다이어트를 해도 살이 빠지지 않는다면 ‘쿠싱증후군’에 걸렸을 수 있다.
경찰은 이중 집회 참가 신고인원이 10명이 넘거나 코로나19 확산 가능성이 있는 집회에 대해선 금지를 통고했다.
한국은 2009부터 2012년까지 4년 동안 13위를 기록한 뒤 2013년 12위로 한 단계 올라섰고, 2014년 11위, 2015년 10위로 매년 순위를 끌어 올렸다.
지난 2018년 10월 국내 론칭 후 작년까지 총 600명이 수료했으며 올해는 프로그램을 보강해 더욱 풍성한 경험을 소비자들에게 제공한다는 방침이다.
이후 유 의원은 총선 불출마를 선언하고 미래통합당에 합류했고, 안 대표는 국민의당을 통해 총선 비례대표 후보를 공천해, 이번 총선에서 3명의 비례후보를 배출했다.
문체부 관계자는 "코로나19를 계기로 치유와 건강에 대한 국내외적 관심이 높아지고 있는 만큼, 우리나라의 웰니스 관광지로서의 인지도를 높여나가겠다"고 밝혔다.
어떤 술이든 다른 사람들과 함께 마셔야 맛있는 것은 당연하지만, 특히 와인이란 술이 더 그렇지 않던가.
문 대통령의 대북메시지(9월24일) 이후 김정은 국무위원장의 사과가 담긴 통지문이 이례적으로 신속하게 도착(9월25일)했습니다.
그는 “올해 장마는 평년보다 예측이 어렵고 피해도 광범위해 평소 관리대상이었던 위험 지역 이외에도 침수와 산사태가 발생해 폭우에 대비한 민관 협력이 더 중요해졌다”며 “수해를 국민과 함께 극복하기 위해 당 소속 의원 전원이 휴가를 반납하겠다”고 말했다.
지난달 13일 오전 서울 종로구 청와대 사랑채부터 정부서울청사 창성동 별관 인근까지 설치돼 있던 범투본, 전교조 등의 시위 천막들을 철거하는 행정대집행이 끝난 뒤 종로구청 방역 관계자들이 신종 코로나 바이러스 감염증 확산 방지를 위한 소독 작업을 펼치고 있다.
RPG와 디펜스 요소를 접목한 이 게임으로 ‘새로운 경기 게임 오디션’에서 3위를 수상하는 등 우수한 개발력을 인정받은 유망 개발사다.
서 전 시장은 부산진구갑에 우선 공천을 받아, 두 형제가 나란히 통합당 공천을 받아 총선에 나서게 됐다.
대면 업계는 배달(식음료), 돌봄(요양·활동보조 등), 방과후 강사, 보험, 택배·퀵서비스, 학습지 등이다.
한편 철광석 26만톤을 실은 스텔라데이지호는 2017년 3월31일 오후 11시20분쯤(한국시간) 남대서양 해역에서 갑자기 침몰해 승무원 24명(한국 선원 8명, 필리핀 선원 16명) 중 필리핀 선원 2명만 구조됐고 22명이 실종됐다.
中 아방가르드 대표 작가, 그가 웃고 있는 까닭은?
정당에 가입할 수 있는 연령도 법으로 규제하지 않는 등 청소년의 정치활동도 폭넓게 보장하고 있다.
북한이 작년 9월11일 김정은 국무위원장 지도 아래 초대형 방사포 시험사격을 실시했다.
이란과 미국의 갈등으로 위험선호 심리가 위축되면서 코스피는 2150선까지 내려앉기도 했다.
제 첫 책이 90년대에 나왔을 때도 부모 눈치 보느라 이불 뒤집어쓰고 책을 읽는다는 독자들이 있었어요.
지난 27일 한화전에서 시즌 16호, 개인 통산 351호 홈런으로 양준혁 해설위원과 어깨를 나란히 했던 최 정은 한 개를 더 추가해 단독 2위에 올랐다.
호주와 뉴질랜드도 대구·청도 3단계, 한국 전역에 2단계를 발령한 상태다.
이에 앞서 1924년 11월 1일 자에는 뒤에 역시 임정 대통령을 역임하는 독립운동가 박은식이 보낸 기고문이 실렸다.
바야흐로 ‘상속의 시간’이 다가오고 있는 것이다.
안랩은 최근 국가기관을 사칭해 ‘2차 재난지원금 지급’을 위장한 스미싱 문자메시지 유포 사례를 발견해 주의가 필요하다고 22일 밝혔다.
한국프로골프협회(KPGA·회장 구자철)와 LB세미콘㈜(대표이사 박노만)가 공식 스폰서 협약을 체결했다.
인포콘은 코란도와 티볼리 두 모델에 최초로 적용될 예정으로 서비스 영역은 ▲안전 및 보안 ▲비서 ▲정보 ▲즐길거리 ▲원격제어 ▲차량관리로 구성된다.
서울-문산고속도로 개통 시 행신IC와 고양 JCT를 이용하면 서울을 더 빠르게 이동 가능하다.
손흥민은 1-1로 맞선 전반 추가 시간 페널티킥 기회에서 키커로 나섰다.
하지만 최근 불과 1년 반 만에 트랜잭션이 3~5배 더 커졌고 앞으로는 이런 흐름이 더욱 가속화될 것이다.
조씨는 올해 3월 공범 남경읍(29·구속기소)이 유인한 피해자를 협박해 전신노출 사진을 받아 유포한 혐의도 받는다.
이에 따라 유 본부장은 나이지리아의 응고지 오콘조-이웰라 세계은행 전무, 케냐의 아미나 모하메드 문화부 장관, 영국의 리엄 폭스 국제통상부 장관, 사우디아라비아의 무함마드 마지아드 알투와이즈리 경제·기획부 장관 등 4명과 경쟁하게 된다.
하지만 전년 동기 7512만대를 판매한 것과 비교하면 27.1% 판매량이 급감한 것이다.
민성환 산업연구원 연구위원은 “기업들이 보수으로 응답하는 경향이 있지만, 통상 각 항목별 경기실사지수가 100 부근에서 움직이는데 이번 1분기는 거의 다 최저치로 떨어졌다”며 “이 통계를 작성하기 시작한 2002년 이후 2008년 금융위기 때도 일시적으로 지수가 큰 폭으로 하락했었다”고 말했다.
추 장관은 앞서 “검찰 조직 개편이 필요하다면 형사부·공판부 검사, 여성 검사들이 제대로 능력을 발휘하도록 하는 근무환경을 위해 노력하겠다“고 강조한 바 있다.
질병관리본부는 두 사례와 공통적으로 연계된 감염원이 있었을 가능성을 염두에 두고, 대남병원 환자 및 직원 등을 대상으로 전수 검체검사를 포함한 역학 조사와 방역조치를 진행 중이다.
이어 “정부는 상황이 안정될 때까지 긴장을 늦추지 않고 대응하고, 특히 학교와의 연결고리 차단에 최선을 다하겠다”고 했다.
페이스북 “원하지 않는 정치광고 차단 서비스 만들 것”
신종 코로나바이러스 감염증(코로나19) 여파로 2분기(4∼6월) 한국의 교역량이 글로벌 금융위기 수준으로 떨어진 것으로 나타났다.
“어떻게 해도 기본소득이라 부를 수 없는 선별적 복지의 재탕을 기본소득이라고 칭하고 있다”(용혜인 기본소득당 의원)는 비판이 나오는 이유다.
이 때문에 전단살포 제한과 탈북민 단체 사무검사 등으로 쏟아지는 국제 사회 비판을 의식한 통일부가 설익은 ‘언론 플레이’를 했다 망신을 자초했다는 관측이 나온다.
한 학생이 내게 꾸짖기를, “당신은 그 단어가 자연스럽게 떠올랐겠지만 성소수자들은 ‘남자의 애인’을 곧바로 ‘여친’으로 치환하는 게 매우 불편하다.
국토부 제공 국토교통부는 4일 경기도 시흥시 정왕동에서 다자녀 가구 전용 공공임대주택 1호 입주식을 열었다.
댓글 조작은 알지만 조작으로 만들어진 부정적 이미지는 바꿀 생각을 하지 않는다”고 탄식했다.
송은이, 김숙, 박나래, 장도연이 진행을 맡고 있는 올리브 '밥블레스유2'는 매주 목요일 오후 7시 50분에 방송된다.
청와대 관계자는 "처음에는 장난 사진으로 생각했지만, 대통령의 건강과 관련한 루머와 함께 이 사진이 사실처럼 확산하고 있어 방치할 수 없었다"며 "가짜 뉴스에 대해선 앞으로 강력히 대응하겠다"고 말했다.
전도연이 전화 와서 선생님이 꼭 해야 한다고 그러더라.
판매 수량은 약 1000대 전후인 것으로 알려졌다.
공직선거법과 출입국 관리법에 따르면 영주권을 취득한 후 3년이 경과한 외국인 주민에게는 지방자치단체장, 지방의원 선거권이 부여된다.
트럼프 대통령은 “우리는 좋은 결과를 얻기 위해 누구와도 기꺼이 협력할 의사가 있다”라고 강조했다.
Q. 수도권과 지방광역시는 7월 말부터 분양권 전매제한을 강화한다고 했는데 이번에 조정대상지역 포함되면 전매제한은 바로 시행되나.
잔인하게 또 강요받은 것밖에 없고 사실 지도부의 책임”이라면서 “정당의 의무는 후보를 내는 것이라고 보는데, 우리의 약속을 깨는 이 상황이 너무나 명구스럽고 민망하고 죄송스러운 상황임을 재차 제가 사죄드린다”고 자세를 낮췄다.
이들은 “2018년 검찰 수사 결과 밝혀진 은행권 채용비리 가운데 국민은행의 건수(368건)가 가장 많았고, 윤종규 회장도 종손녀 채용비리 의혹이 불거졌으나 검찰의 부실 꼬리 자르기 수사로 기소조차 되지 않았다”며 “채용비리 관련 당사자로서, 금융회사 최고책임자로서 차별을 묵인하고 불공정한 채용을 실시했던 윤 회장이 또다시 연임하는 것은 용납할 수 없는 행태”라고 주장했다.
부정행위를 저지른 구단 뿐 아니라 선수들에게도 처벌이 이뤄져야한다.
인천은 0.06% 올라 지난주(0.05%) 대비 오름폭이 커졌다.
특히 이 문제가 제2의 삐라 갈등처럼 번진다면, 한미합동군사연습 및 훈련 시기를 앞둔 상황에서 북한이 우리 측에 또다시 남북관계 경색의 책임론을 씌울 수도 있다는 관측도 조심스레 나온다.
성상교세포의 과활성에 따른 만성염증은 뇌 시상하부에서 내분비시스템의 기능 장애에 관여할 뿐만 아니라 비정상적인 음식 섭취 및 체내의 에너지 불균형을 일으켜 당뇨병 및 비만을 야기할 수 있다는 사실을 실험적으로 증명했다.
현지 소비세 등 각종 세금을 포함해 동일한 가격으로 책정했으며, 멀버리의 상품의 90%에 해당하는 가죽 제품이 대상이다.
승객은 차량에서 내린 뒤 기사에게 별점을 주고, 이 별점은 기사의 운행실적(매출)과 맞물려 기사 등급을 산정하는 기준이 된다.
또 코로나바이러스 관련 전주시의 대응사항과 정부 동향 등도 안내한다.
또 학대를 받은 아동들을 보호하기 위해 지자체가 조기에 사건에 개입하고 보호할 수 있는 법적 근거도 필요하다고 말한다.
그 이전 ‘옥자’와 ‘마더’ 그리고 ‘살인의 추억’이 있다.
약 10분간 검역 절차를 마친 손흥민은 일행과 함께 공항을 빠져나갔다.
현대자동차그룹이 ‘로봇개’로 유명한 미국의 로봇업체 ‘보스턴 다이내믹스’를 인수하면서, 정의선 현대차그룹 회장의 경영 방침인 ‘개방형 협업’이 로봇과 같은 미래 사업에서 색깔을 드러내고 있다는 평가가 나온다.
김 장관은 지난 7월 TBS라디오와의 인터뷰에서도 “서울에서 연간 4만 가구 이상 아파트가 공급되고, 2022년까지 입주 물량도 지난 10년 평균보다 35% 많다”고 밝혔다.
한국당 성일종 의원도 "검찰 인사가 정상적이라 생각하는가"라며 "대한민국 검찰의 주인이 누구인가.
하지만 팩트체커들은 우편투표가 유권자 사기와 연결된다는 증거가 없다고 말한다”고 안내한다.
한편, 박서준이 출연하는 JTBC '이태원 클라쓰'는 불합리한 세상 속, 객기로 똘똘 뭉친 청춘들의 힙한 반란을 담은 드라마다.
픽업 판매가 전년 동기 대비 20% 증가했고, CUV 판매도 15% 증가세를 나타냈다.
국민통합위원회는 앞으로 5·18 관련 단체 간담회, 호남 현장 비대위 개최, 호남 동행 국회의원단 지역 방문, 지자체별 현안 및 예산 관련 간담회, 영·호남 공동추진사업 발굴 등에 나선다는 계획이다.
이스라엘 인공지능 기반 자율주행차 스타트업 ‘카티카AI’는 아직 발생하지 않은 도로 상황을 예측해 자동차의 속도를 조절한다.
이날 처음 한국전력 유니폼을 입은 신영석은 첫 세트서 선취점을 얻어 내는 등 쾌조의 출발을 알렸다.
한미는 이달 18일부터 컴퓨터 시뮬레이션 방식의 한미연합훈련을 실시하고 있다.
정치 성향별로 보면 진보층의 58%가 민주당, 보수층의 47%가 국민의힘을 지지한다고 밝혔다.
‘글로벌한 팀’으로 나가자고 하는 데 공감했고, 그런 팀을 갈망해왔다”면서 “시도민구단에서 기업구단이 되는 첫 사례라 좋은 선례를 남겨야 한다는 생각”이라고 강조했다.
당초 초안는 ‘외부 세력의 홍콩 내정 개입 행위’를 처벌하는 것으로 돼 있었으나, 상무위원회 심의를 거치면서 ‘외부 세력과 결탁’하는 것으로 적용 범위가 더 확대됐다.
추이 대사는 진행자가 “처음 (당국이) 리원량을 침묵시킨 것이 실수라고 생각하는가”라고 묻자 “누가 입막음 하려했는지 모르겠다”면서도 “당시 정확히 어떤 바이러스 인지, 사람들에게 어떻게 영향을 주는 지 의견 차이가 있었거나 합의를 못봤던 것 같다.
대게가 조금 더 묵직한 감칠맛이라면, 너도대게는 상대적으로 가벼운 단맛이랄까.
바로 법과 정의, 원칙 위에 군림하려는 ‘친문’을 건드렸기 때문”이라며 “국민이 지켜보고 있다.
일찍부터 성공을 손에 얻어 탄탄대로를 걷던 그의 인생에 불행이 닥치고, 비극을 되돌리기 위한 사투를 벌이게 된다.
쫓겨난 그가 이사한 곳은 10년 전 보수공사를 이유로 쫓겨났던 건물이었다.
그러자 일본 정부 측은 “처분 양이나 농도가 결정되면 영향 평가를 다시 실시할 것을 검토하고 있으나, 현재 영향이 있다고는 생각하지 않는다”고 주장했다.
최근 구단들의 2차 드래프트 폐지 움직임과 맞물려 반대 성명을 내고 소셜네트워크서비스(SNS)상에서 야구팬 및 일반인을 상대로 반대 캠페인을 벌이는 게 대표적이다.
최 씨는 SNS에 친부와 오간 문자 메세지를 공개하며 "친부가 설리 묘지에 간 사진이라고 보낸 사진은 다른 사진을 도용한 것"이라고 주장했다.
특히 매켄티는 백악관 비서실장 대행에게 보고하던 전임자와 달리 트럼프에게 직보할 것으로 전해졌다.
딴 세계 사람이라고 생각하니 차별발언이 나오는 거예요.
한동안 주춤했던 코로나19가 다시금 번지면서 세계 곳곳에서 마스크 착용을 의무화하는 나라가 늘고 있다.
특히 신현준은 김구라에게 특별한 약을 선물해 모두를 폭소케 했다고 전해진다.
경기중에 덕아웃이나 불펜에서 함께 있는 시간이 많기 때문에 1명의 확진자가 나오면 자가격리자의 수가 많을 수밖에 없다.
오른 팔뚝 부분에서는 원형금판에 연결된 곱은옥과 주황색 구슬도 나왔다.
이 어선에는 한국 선원 2명과 가나인 선원 48명이 타고 있었지만 무장 세력은 우리 국민 2명만 납치해 다른 선박에 태운 뒤 나이지리아 해역으로 달아난 바 있다.
자민당 간부 "병세, 상당히 무거운 듯"
노영민 대통령 비서실장이 8일 “국민에게 송구하다”며 이달 안으로 서울 반포동 아파트를 처분하겠다고 밝혔다.
극적인 동점 솔로포를 때려내고도 팀 패배에 마음껏 웃지 못한 최지만(29·탬파베이 레이스)이 “아직 우리가 이기고 있다”며 어깨를 폈다.
등교수업 중단학교는 추석연휴 직전인 9월25일 101곳을 기록한 이후 49일 만에 최다를 기록했다.
전반에 상대의 강한 압박에 우리 플레이를 제대로 보이지 못했다.
감독님도 그 부분에 대해서 칭찬을 해주셨다”고 밝혔다.
브롱크스 동물원은 코로나19 감염 방지 차원에서 지난달 16일부터 문을 닫은 상태다.
그러면서 "해외에선 이미 개봉해 5월부터 인터넷TV(IPTV)와 VOD(주문형 비디오) 서비스가 시작된다.
곤 전 회장의 도피에 협력한 의심자에 대해서 도쿄지검은 범인은닉죄를 적용해 조사를 벌이고 있는데 히로나카 변호사도 그중 하나로 지목해 압수수색을 진행했다.
한편, 사무국의 의지에 발을 맞춰 그간 ‘거리두기’에 나섰던 J리그 구단들도 기지개를 켜기 시작했다.
왜냐하면 의도적으로 접근하고 관계를 형성하려고 하다 보면 그 과정에서 불가피하게 사실에 대한 과장과 왜곡을 하게 되기가 쉽습니다.
해당 글은 5089명의 동참을 이끌어 냈다.
더불어시민당은 “선관위에 유권해석은 받지 않았지만 투표 독려용이 아니라 두 당이 하나라는 걸 강조하는 홍보물이기 때문에 문제없을 것”이라고 주장했다.
손 최고위원은 이날 한 라디오 인터뷰에서 “범진보 쪽에서 유시민 이사장에게 총을 겨눌 수 있는 사람은 없다”며 “(양 원장에게) 사과할 이유가 없다”고 했다.
타는 사람들도 조용히 피해 가면 된다고 생각하는 것 같아요.”
강경준은 18일 자신의 인스타그램에 "헤햇"이라는 글과 함께 사진을 게재했다.
올해 7월 처음 문을 연다.
남극해에서 1달 이상 머무르면 이런 색깔로 오염된다.
이승원(46) 해설은 ‘주식회사 중계진’(이하 중계진)을 이렇게 소개했다.
게다가 최근 북한이 개성 남북공동연락사무소 청사를 일방적으로 폭파하는 등 관계가 급격하게 악화일로를 걷고 있어 돌파구 마련이 막막한 형국이다.
우리은행 안팎에선 차기 우리은행장으로 김정기 우리은행 수석 부행장이 유력하다는 관측이 나온다.
이후 정부가 오는 24일부터 수도권의 사회적 거리두기를 2단계로 격상하기로 결정했지만, 민주노총은 총파업을 예정대로 진행한다는 방침이다.
외부 세력의 침공이 없었던 것은 아니나, 송·원과의 교역이 커지면서 해상무역로에 근접한 프놈펜 지역으로 관심을 기울여 내륙인 앙코르를 포기했다.
이런 그를 중앙연락판공실 주임으로 발탁한 것은 시 주석이 홍콩 문제를 조기에 수습하겠다는 의지를 보여준 것이라는 분석이 나온다.
송영길 등 親文 중진·지지층들 "미래통합당 반칙에 당할 순 없어"
소진 시 휴지의 교체도 간편해 시간을 절약할 수 있는 것도 장점이다.
어린이보호구역 불법 주정차 주민신고제는 평일 오전 8시부터 오후 8시 사이 초등학교 정문 앞 도로에 불법 주정차한 차량이 대상이다.
추가 경기부양책이 필요하다”고 했다.
명칭 선호도조사는 지난달 30일부터 8월3일까지 5일간 총 2870명의 시민이 참여한 가운데 실시됐다.
바람에 날리는 눈은 예기치 않은 행운을 나타내며, 스케이트 타는 꿈은 일이 잘될 것이라는 표시다.
그는 UN 대북제재와 관련해 “코로나19로 인한 마스크 품귀 현상이 전 세계적이고, 미국도 현재 마스크로 인해 어려움을 겪고 있다”며 “외교적 노력을 통해 충분히 설득할 수 있을 것이고 북한도 마스크가 부족한 것은 마찬가지”라고 말했다.
비교적 운동 쪽에 있는 친구들과 친하지만 그것이 편을 갈라 노래하는 것은 아니라고 생각하거든요.
그는 “여러분들이 라파예트 광장에 있던 내 사진이 초래한 결과를 보았듯, 그것은 시민사회에서 군 역할에 대한 국가적 논쟁에 불을 지폈다”며 “나는 그곳에 가지 말았어야 했다”고 사과했다.
설악산·태백산·오대산·치악산 등 도내 국립공원사무소는 혹시 모를 사건에 대비해 순찰을 강화한다는 방침이다.
"형편없고 빈정거리는 질문 말고 진짜 질문 하라"
추억 놀음도 좋지만 이제는 라이브로 스포츠를 즐기고 싶다.
이후 사진관에 도착, 촬영 후 자신의 사진을 본 조세호는 "왠지 측은한 느낌이 든다.
음속 이상 속도로 투아에 성공한 것은 폭탄의 안정성 검증에 성공했다는 의미라고도 했다.
벤처기업협회 "일본 수출규제보다 심각한 상황"
최재근 WMC 사무총장은 “WMC는 GAISF와 유네스코를 비롯해 다양한 국제연맹·국제기구와 긴밀한 협력 체계를 유지해 충북이 세계 무예의 ‘허브’로 우뚝 서도록 최선을 다하겠다”고 말했다.
비호감도만 보면 광주·전라 지역이 대구·경북(60%), 대전·세종·충청(66%)보다도 높았다.
“수사기관이 피의자의 신원과 주거지 및 휴대전화 번호 등을 모두 파악하고 있었고 피의자가 주거지에서 잠을 자고 있어 증거를 인멸할 상황도 아니었다”는 것이다.
여러분들이 손을 잘 씻고 소독도 잘했기 때문이예요”라고 돼 있었다.
키움은 22일 “제이크 브리검, 에릭 요키시, 테일러 모터가 27일 인천공항을 통해 입국한다”고 밝혔다.
세부 정보는 확인되는 대로 관련 기관에서 공지될 예정입니다.
재판은 지난해 11월과 12월, 올해 4월, 5월까지 모두 4차례 열렸지만 미쓰비시 측은 모두 출석하지 않았다.
더 이상 소모적 공방을 벌이지 말고 결단을 내려달라”고 촉구했다.
한은 관계자는 “전세자금대출의 경우 9억원 초과 주택보유자에 대한 보증을 제한하는 등의 규제 강화 전 대출을 받으려는 선수요가 있었다”고 밝혔다.
사고 이전의 일은 기억도 없고 감흥도 없다는 지하임에게도 부모님과의 만남은 결정적 장면인 게 분명했다.
여권 일각에서 "과반 의석이나 180석도 가능하다"는 주장이 나온 후 역풍이 부는 것을 차단하려는 뜻으로 보인다.
게다가 해외에서 발생할 수 있는 부작용 여부와 국내 확산세를 감안해 접종을 시작하겠다는 게 정부 방침이다.
첫째, 돌봄의 장소—특히 의학적 돌봄의 장소—는 사회 제도와 실천이 의학으로 포섭되는 의료화(medicalization)의 결과로 병원의 커튼 뒤로 가려집니다.
양자택일을 해야 했을 때 그는 주저하지 않고 명예로운 죽음을 택했다.
지난 3월 미국 로스앤젤레스에서 열린 디즈니 영화 뮬란 공개 행사에서 주연배우 유이페이가 포즈를 취하고 있다.
이곳은 주민들이 형형색색 장식과 불빛으로 자신의 집을 꾸며놓은 동네로 유명하다.
그 결과, 올 여름 한반도 곳곳에서 대벌레와 매미나방, 노래기 등 곳곳에서 다양한 벌레 발생이 늘고 있다.
KBS 아나운서 출신 박지윤이 신종 코로나 바이러스 감염증(코로나19) 확산 방지를 위한 ‘사회적 거리두기’를 지적한 네티즌과 설전을 벌이고, SNS를 통해 ‘프로불편러’ 발언을 했다는 이유로 논란이 된 것에 대해 직접 입장을 밝혔다.
전 인간의 그런 점을 담으며 각박한 세상 그래도 사람이 희망이라는 걸 보여주고 싶어요.”
현장에서는 두껍게 쌓인 눈과 얼음 때문에 수색에 난항을 겪고 있다고 한다.
마지막 세트에서 웃은 팀은 한국이었다.
경남도는 9일 “경남 창원시의 60대 남성이 지난 8일 저녁 코로나19 양성 판정을 받아 마산의료원에 입원했다”고 밝혔다.
이 지역구에는 문 의장의 장남 문석균 후보가 무소속으로 출마했다.
홍남기 부총리는 “긴급재난지원금의 혜택이 하루라도 빨리 국민들께 돌아갈 수 있도록 하기 위해서는 국회와 지자체의 적극적인 협조가 중요하다”며 “서민의 어려움을 덜어드릴 추경안의 조속한 확정을 위해 최대한 빨리 심의 착수해 줄 것으로 간곡히 요청한다”고 말했다.
다만 필요한 경우에는 심리를 재개할 수 있다는 입장이다.
국내에 중국인 유학생은 7만1000여 명에 달한다(지난해 4월 기준).
앞으로 2년간 3억 원의 사업비를 받아 사업을 추진한다.
당시 검찰은 B씨가 FX렌트 사업 등을 통해 수천억원을 벌어들인 것으로 추정했다.
이낙연 지지율, 황교안 두 배인 것엔 "초기 여론조사 수치 중요하지 않아"
사망자 수는 1만9703명으로 집계됐다.
조성일 서울시설공단 이사장은 “청계천을 찾은 시민과 관광객이 희망을 담아 던진 동전을 모은 기부금을 청소년 장학금과 어린이 구호금으로 써 매우 뜻깊다”고 말했다.
`네이처'는 보건 및 과학 분야 말고도 트럼프는 백인 우월주의 그룹을 암묵 지원하는 것을 비롯해 민족주의, 고립주의, 외국인 혐오주의를 조장했다며, 트럼프는 미국을 이끌 수도 통합할 수도 없다는 걸 보여줬다고 주장했다.
정 총리는 “수돗물을 사용하는 어린이나 주부의 심정으로 유충 사태 종식을 위해 끝까지 최선을 다해달라”고 했다.
슈퍼주니어는 2014년 정규 7집 <마마시타>에 담은 ‘사랑이 멎지 않게’를 편곡해 지난 2일 새롭게 발표했다.
정부의 대북 정책과 국제 정세에 대한 의견을 개진하는 등 학자로서의 활동을 이어왔었다.
타운 편집장은 “코로나19를 통해 대화를 시작하는 것은 좋지 않다”며 “김여정이 그렇게 반응한 것 북한의 치부를 드러내기 때문”이라고 언급했다.
지금까지 한 번도 금지한다고 한 적이 없다.
수도권에서 벗어나 확진자가 적은 지역에서 보내는 게 안전하다는 판단에서다.
미 정부는 “소비자들은 구글이 미리 제공한 앱과 서비스를 거의 바꾸기 어려운 환경”이라며 “이는 선택의 자유를 심각하게 저해한다”고 했다.
인천공항을 찾는 노인들은 특히 제2 여객터미널이 증설되며 대폭 늘었다.
경복궁보다 늦게 지어진 중국의 자금성은 이미 세계문화유산에 이름을 올렸다.
냄새, 맛, 소리, 장면, 공간… 그런 다양한 감각이 버무려져서 하나의 통일된 인상이 만들어지는데, 궁극적으로 행복은 ‘온도’라고 생각한다.
‘섞여진 이름들’의 연작 ‘용주골’, ‘운천’과 1960년대 서울의 모습을 담은 ‘서울’ 등이 전시된다.
지난 2010년 태풍 ‘곤파스’로 7명이 숨지거나 실종됐고, 2012년 태풍 ‘볼라벤’으로 14명, 2016년 태풍 ‘차바’로 6명의 인명피해가 났다.
또 “2년의 긴 마지막 행사다.
실종된 지난 8일 점심 무렵, 그의 집앞에는 지리산 자락에서 흘러나오는 물이 세차게 흐르고 있었다.
최근 트럼프 행정부는 북한 문제에서 거리를 두려는 모습이 역력해 보인다.
이전에는 2014년 4분기(10∼12월)에 원유 공급 과잉에 따른 국제 유가 폭락으로 2897억 원의 영업손실을 본 것이 제일 나쁜 성적표였다.
ㄱ씨는 법정에서 ”김씨의 사망 원인으로 지목된 동물마취제가 당시 마약으로 널리 사용된 약물인데도 ㄴ씨가 인터뷰와 강연 등에서 이를 독극물이라고 말해 자신이 김씨를 살해한 것처럼 표현해 명예를 훼손했다”고 주장했다.
정부 검정(檢定)을 통과해 오는 3월 고교에서 사용될 한국사 교과서 8종 가운데 6종은 '1920~30년 쌀 생산량' 그래프를 싣고 있다.
다양한 이야기를 나누던 중 박명수는 김구라에게 "여자친구 생겼던데?"
조주빈 신상 공개 청원과 같은 맥락에서 오모 부장판사 교체 청원도 있었다.
사상 최악의 AI 피해가 발생했던 3년 전과 유사한 피해가 발생하면 계란과 닭고기 공급에 심각한 문제가 생길 수 있다는 우려가 나온다.
권 실장은 “구직급여 지급액 증가는 신청자 증가와 구직급여 보장성 강화 효과도 상당 부분 있는 것으로 보인다”며 “사회안전망 강화의 효과가 많이 나타난 것으로 해석할 수 있겠다”고 말했다.
싹쓰리의 데뷔를 고대하던 팬들이 가장 보고 싶어했던 아이돌 인증의 필수 관문인 ‘2배속 댄스’에서는 당당히 ‘3배속 댄스’를 외치는 자신감을 드러내는가 하면, 각 멤버들의 킬링 포인트를 쏙쏙 빼먹는 릴레이 댄스, 그리고 싹쓰리 감성을 가사에 듬뿍 담은 ‘오또케송’까지 완벽하게 소화했다.
이 회장은 “저는 오늘 삼성 회장직에서 물러나기로 했습니다.
이혼 조정 앞둔 구혜선 “나는 불나방…안정 따위는 없다”
당시 토트넘은 레알 마드리드에 베일을 보내며 1억 유로(한화 약 1322억원)의 이적료를 받았다.
신종 코로나바이러스 감염증(코로나19) 여파 속에서 잇따라 흥행에 성공하고 있는 한국여자프로골프(KLPGA)투어에 세계랭킹 1위 고진영(25·솔레어)까지 가세한다.
자유로운 이들은 스스로의 자유를 존중받기 위해 타인의 자유도 함께 존중하며, 나를 포함한 모두가 자유를 누릴 수 있게끔 각자의 환경·조건을 넘어서 서로 연대를 이룬다.
올해 상반기 서울과 서울 접근성이 좋은 경기, 인천 지역들이 가격 상승을 이끌었기 때문으로 풀이된다.
일본 후생노동성이 누리집에서 밝힌 통계를 보면, 26일 현재 일본에서는 1890건의 코로나19 검사가 실시돼, 164명이 확진자로 판명됐다.
워싱턴에 있는 국제통화기금(IMF)도 직원 한명이 확진 판정을 받은 뒤 본부 직원 2천여명에게 재택근무를 권고했다.
“내가 계속 키퍼를 기다렸는데 키퍼도 함께 기다리더라.
앞서 임상시험에서 95%의 예방 효과를 보인 다국적제약사 화이자와 독일 바이오엔테크의 코로나19 백신 ‘BNT162b2’의 경우 섭씨 영하 70도에서 보관해야 한다.
이어 강 교수는 “개복에서 복강경으로 발전했듯이 앞으로 로봇 수술 시대로 발전하는 것은 바꿀 수 없는 흐름”이라고 덧붙였다.
지난 2주간 1천만개 일자리 상실은 2월 한달 실업자 수 580만명의 거의 두 배나 되는 수치다.
주민 송모 씨는 “물론 불가능이란 없다.
그래야 방망이를 자기 뜻대로 휘두를 수 있으니까요.
앞으로 더 재밌게 나올 거 같다”고 귀띔했다.
‘새로운 귀족들의 지배체제’라 할 만한 이런 체제에서는 특별한 종류의 언어를 사용할 수 있는 사람들이 공론장을 장악하고 배타적 권력을 휘두른다.
여기서 '인증 앱'을 선택하면 Google OTP나 Duo Mobile 등 타사 보안 앱을 사용하여 인증 코드를 만든다.
교회를 통한 집단 감염이 수도권 곳곳에서 발생하자 경기도는 예방 수칙을 지키지 않은 137개 교회에 대해 종교시설 밀접집회 제한 행정명령을 내렸다.
또 석유제품 특유의 역한 냄새가 적어 실내 보관 시 쾌적한 환경을 유지할 수 있다.
정부 “수도권 등 1.5단계 격상기준 근접”
환희 소속사 에이치투미디어는 21일 공식 입장을 통해 "소속 아티스트와 관련하여 불미스러운 소식을 전하게 되어 죄송한 마음을 전한다"며 "환희는 21일 새벽 음주 상태에서 접촉사고를 일으킨 사실이 있으며, 이는 변명의 여지 없이 명백한 잘못"이라고 사과했다.
저는 오늘 제 40 대 통일부장관의 자리를 내려놓고 여러분 곁을 떠납니다.
고창군이 필사본의 체계적인 관리를 위해 전달식이 18일 오전 10시 고창군청에서 열린다.
지난달 연세대와 고려대는 코로나19 확산 우려로 인해 올해 연고전을 취소하기로 결정한 바 있다.
달 10일 이후 본인이나 동거 가족이 대구와 경북 영천시·청도군을 방문한 장병·군무원을 격리하고 있다.
결국 북한은 2017년 11월 화성-15형 발사 성공을 통해 대륙간탄도미사일(ICBM) 발사 능력을 입증하면서 전 세계에 “국가 핵무력 완성”을 선언하게 됩니다.
이란 보건부 대변인은 이란 국민에게 페르시아력으로 새해 첫날이자 봄의 시작을 알리는 누루즈(올해는 3월 21~25일)를 축하하기 위한 귀향 등 국내외 이동을 자제할 것을 촉구했다고 <데페아>(dpa) 통신이 보도했다.
투표 때 착용한 비닐장갑은 절차가 모두 끝난 뒤 벗어서 버려야 한다.
이란의 우한 코로나 바이러스 감염증(코로나19) 확진자가 13일(현지 시각) 하루 동안 1289명 증가해 1만1364명이 됐다고 로이터 통신이 이란 보건부 발표 내용을 인용해 같은 날 보도했다.
혹자는 세 여성 요원의 활약을 보고 영화 <미녀 삼총사>를 떠올리기도 한다.
여성의 경우 아직 몸에 열이 있고, 흉부 컴퓨터단층촬영(CT)에서 폐렴 소견이 나와 의료진이 상태를 주시중이다.
경마장과 장외발매소로 발매 장소가 국한된 한국과 달리, 대부분의 국가에서는 전화·인터넷·모바일 등 다양한 수단을 통해 발매하기 때문에 가능하다.
이 성화는 일본 도착 후 '부흥의 불'이라는 이름이 붙었다.
인천 김도혁은 “이렇게 아름다운 경기장에 많은 관중이 찾아왔을 때가 가장 행복하다.
이 총재는 이번 회의에서 각국 재무장관·중앙은행 총재들과 신종 코로나바이러스 감염증(코로나19)이 세계 경제에 미치는 영향을 점검하고 국가별 대응정책과 글로벌 공조 방안 등에 대해 논의할 예정이다.
곤충과 거미 등 절지동물은 지구 전체 생물종의 70% 이상을 차지하고 유기물 분해, 식물의 꽃가루받이, 다른 동물의 먹이원 제공 등 생태계의 핵심 구실을 한다.
문제는 당시 그 방에 있는 TV에서는 대전에서 물난리로 사상자가 나왔다는 특보가 나오고 있었다는 점이다.
비행기의 빠른 속도때문에 순식간에 부딪힙니다.
장필수 기자 30대 롯데글로벌로지스(롯데택배) 택배노동자가 집에서 숨진 채로 발견됐다.
L1을 시작으로 레이저 거리 측정기까지 라인업을 확장한 보이스캐디는 고유의 디자인 감성과 기술력을 바탕으로 이미 남다른 성능을 자랑하고 있다.
코로나19 확산 방지를 위해 채용공고와 홍보는 온라인으로 진행하며, 신입행원 공개 채용 안내 영상은 오는 20일 기업은행 채용 홈페이지에 게시할 예정이다.
재판부가 최후진술을 요청하자, 자리에서 일어나 글자가 빼곡한 에이포 용지를 꺼내 30분가량 읽어내렸다.
자가격리자가 마트를 가고 식당에 출입하는 일이 있어서는 절대 안되겠다”고 강조했다.
그리고 ‘사회적 거리두기’는 불가피하게도 경제불황을 부른다.
이어 "제가 마틴 영화를 보면서 공부했던 사람이다.
팀은 14-6으로 승리했고 소형준은 김진우(2002년), 류현진(2006년)에 이어 고졸 신인 역대 3번째로 데뷔 후 2경기 연속 선발 승리를 기록했다.
이어 “그들은 모두 좋은 남자처럼 보였지만 진짜 모습이 나왔다”며 “질투심이 생기고 방어적이거나 나를 통제하려고 했고 육체적 언어적 감정적으로 학대하는 시기가 왔다”라고 했다.
지난 5월 이 부회장은 “이제는 ‘경영권 승계’ 문제로 더 이상 논란이 생기지 않도록 하겠다”며 고개를 숙였다.
경남은 스마트 제조 엔지니어링, 스마트 제조 정보통신기술(ICT), 스마트 공동체를 핵심 분야로 선정하고, 경상대·창원대·경남대 등 17개 대학과 경남교육청, 엘지전자, 한국토지주택공사(LH) 등 49개 기업·기관들이 협업하는 플랫폼을 만들겠다고 밝혔다.
정 박 브루킹스연구소 한국 석좌는 조선일보가 15일 아산정책연구원과 공동으로 주최한 ‘아시안리더십콘퍼런스(ALC) 웨비나(웹 세미나)’에서 이같이 밝혔다.
현재 한은 노조 가입률은 팀장급 이하 정직원의 65% 수준이다.
국내 증시의 ‘V’자 반등의 배경엔 시장에서 날로 영향력을 확대하고 있는 한국의 개인투자자를 말하는 ‘동학 개미’들이 있다.
이완규 변호사는 “(윤 총장에게 징계위 심의) 중간중간에 설명을 했다.
그러나 나는 행운의 열쇠를 손에 넣고도 의심하고 또 의심했다.
이 남성은 여성 집에 들어간 뒤 캔맥주를 꺼내 마시는가 하면 방 안팎에서 나체상태로 음란 행위를 하기도 했다고 경찰은 전했다.
이번에 시행된 ‘교육시설법’은 모든 교육시설의 안전점검을 연 2회 이상 실시하고 교육시설 안전인증제 및 학교 내외 건설공사 안전성 평가 의무화 등 새로운 제도들을 도입하고, 5년 단위의 교육시설 기본계획 수립 등을 구체적으로 담아 교육시설을 보다 체계적으로 관리할 수 있도록 했다.
결국 강상우의 골이 팀에 1대0 승리를 안기는 결승골로 남았다.
여상기 통일부 대변인은 이날 “북한이 문제 삼는 대북전단 살포 등의 행위는 판문점 선언에 위배되는 것으로 중단되어야 한다”고 했다.
앞서 20조원 규모의 정책형 뉴딜펀드의 우선 출자를 통해 투자 위험을 분산하고 세제 혜택을 통해 일반 국민의 투자를 유인한다는 계획이다.
그는 의료 시설 밖에서는 환자 및 환자를 보살피는 보호자가 마스크를 착용할 것을 추천한다고 덧붙였다.
앞서 대구에서는 같은 날 오전 기저 질환이 없던 코로나 확진환자가 숨졌었다.
통합당의 최고위원회는 각 당이 1인씩 추천하는 3인과 미래청년, 소상공인을 대표하는 세력으로 구성하기로 했다.
부작용이 백신과 관계없다는 증거를 미국 식품의약국(FDA)에 늑장 제출해 신뢰를 잃었다는 것. 이 때문에 FDA의 긴급사용승인이 내년 1월로 늦춰질 가능성이 높다고 보도했다.
고위공직자가 자신이 소유한 주식을 처분하지 않으면 해당 주식과 관련된 업무를 수행할 수 없게 된다.
혈장치료제는 제제 특성상 코로나19 완치자 혈장을 확보한 만큼만 생산할 수 있다.
이날 무 가격은 개당 3929원으로 지난해 평균(2461원)보다 59.7% 뛰었다.
이 원내대표는 “선거 때 당대표와 선대위원장이 약속한 통합당의 ‘전 국민 재난지원금’ 공약의 행방이 오리무중”이라며 “김재원 통합당 정책위의장의 (70% 지급) 주장으로 당론이 바뀐 것인지, 당론을 바꿨으면 바꿨다고 똑부러지게 선언하길 바란다”고 말했다.
문제는 그 증상이 며칠 전부터 있었다는 건데….”
한편, 더불어민주당을 탈당하고 서울시장 출마 의지를 밝힌 금태섭 전 의원도 안 대표와 거리를 두고 있다.
여기에 봉중근 KBS 해설위원과 김재현 SPOTV 해설위원이 새 기술위원으로 합류해 2020도쿄올림픽에 대비한다.
명문 팀인 디나모 민스크에는 한양대에서 입단한 김준영(20)이 뛰고 있다.
조속한 관계 개선을 통해 양국 현안을 적절히 관리하고 일본을 ‘한반도 평화 프로세스’에 동참시키려던 정부 계획도 차질이 불가피해졌다.
대신 10월 한 달간 이 제품을 구매한 모든 고객에게 2년 내에 메인 스크린이나 세컨드 스크린이 파손 됐을 때, 교체비용의 70% 할인권을 증정하기로 했다.
대구 북구 칠성동 ‘대구역 서희스타힐스’ 전용 84㎡는 올해 5월 4억1500만원에 거래돼 지난 2017년 5월 3억1000만원 대비 1억500만원 올랐다.
특히 그동안 관망세가 컸던 고가 재건축 단지에서도 거래가 재개된 것으로 전해졌다.
지난 19일(현지시각) 영국 경제지 <파이낸셜 타임스>는 올 1월1일부터 6월17일까지 코로나19 사태를 겪은 약 5개월 동안 기업가치가 급등한 세계 100대 기업을 추려 발표했다.
손예진이 잠시 쉬고 있는 틈을 타 그녀의 지난 20년을 돌아봤다.
지난 라운드에서 경남에 2대3 충격의 역전패를 당했던 대전은 2연승을 달리던 이랜드를 맞아 승점 1을 더했다.
후원사 확보 등에서 여자골프에 비해 상대적으로 열악한 남자골프의 냉정한 현실이 담겨있다.
정 교수 동생은 정 교수와 함께 2017년 3월부터 2018년 9월까지 사모펀드 운용사 코링크와 허위 컨설팅 계약을 맺고 19회에 걸쳐 1억5795만원을 수수료 명목으로 챙긴 업무상횡령 혐의 등의 공범으로 공소장에 적시됐다.
결국 혜은이는 방송 활동을 전면 중단하고 밤 무대, 행사 등을 전전했다.
공정성 문제가 불거질 때마다 “인공지능(AI), 알고리즘이 알아서 한 일”이라던 포털 사이트의 변명이 사실이 아니었다는 게 공정위의 조사로 드러난 것이다.
강씨에 대한 선고는 오는 2021년 4월21일로 예정돼 있다.
부산 북구보건소는 18일 자가격리자를 관리하는 북구 안전총괄과에 부산 60대 남성의 인적사항을 넘겼고, 담당자는 같은날 오후 4시 60대 남성의 집을 방문해 격리 물품과 자가격리 통지서를 전달했다.
송갑석 민주당 대변인은 이날 오전 국회 소통관 브리핑이 끝난 뒤 기자들과 만나 “민주당은 기존에 성인지 교육이나 장애인 관련된 교육들을 이미 해오고 있다”며 “예전에 했던 그런 교육들을 강화하는 방안을 생각 중”이라고 말했다.
카시야스는 4일(한국시각) 에스엔에스(SNS)를 통해 은퇴를 선언했다.
코로나19 집단감염은 한 주에 약 50건이 보고되고 있는데 최근에는 종교시설, 의료기관·요양시설, 사업장에서 주로 발생하고 있다.
김성규는 “누군가 피해를 받고, 희생을 하고, 남겨진 가족이 있고… 어떤 특정 상황을 설명하지 않아도 이런 것들을 많은 곳에서 봐왔다.
임 전 감독은 30일 국회에서 열린 영입 환영행사에서 “우리 정치 최고의 순간을 만들고 싶은 임오경”이라며 “코트에서 쓰러진 동료의 손을 잡아 일으켜 세워줬듯, 이제 고단한 국민들 손을 잡아 드리고 싶다”고 말했다.
사실 입덧은 태아보다 태반과 더 직접적인 관련이 있다.
이어 두시간 여 만에 남중국해와 대만 상공에서 위치가 식별됐고 다섯시간 뒤에는 다시 서해 상공에서 포착됐다.
이 때문에 징계 대상자가 윤 총장이 아니냐는 예상이 나오고 있다.
캄보디아 정부가 이 크루즈선의 입항을 전격 허용하면서 크루즈선은 13일 오전 시아누크빌항에 정박했고, 현지 보건 당국은 모든 승객들에 대해 코로나19 감염 여부를 검사했다.
FC바르셀로나에 세계 최고 이적료를 지불했다.
“업무 프로세스를 가장 잘 이해하는 직원들이 봇 개발에 도전하고, 실제 체험해보는 것이 ‘RPA가 필요하다’는 백 마디 주장보다 훨씬 효과적이다.
“버락 오바마 행정부 때 불법 이민자들이 멕시코 국경을 넘은 뒤 아이들을 버리는 일이 사회문제가 됐다.
지난해 이글스파크 입장 수입은 75억원.
신장 196㎝의 건장한 체구를 자랑하는 랄스 벨트비크는 네덜란드 무대에서 실력이 검증된 알짜배기 스트라이커다.
A씨는 앞선 지난 2월 19일 오전 2시 50분께 순천 한 대형병원 입원실에 몰래 들어가 입원환자들의 지갑 등을 훔친 혐의(야간방실침입절도)로 경찰의 출석요구를 받았으나 자가격리 대상자라고 속이고 출석에 불응한 바 있다.
그런데 <기생충>이라는 영화와 함께 세기의 감독이 된 봉준호 덕분에 최씨의 인기는 그 미국 통역사에 대한 추억을 덮어버리면서 연일 유튜브를 도배하고 있다.
시작은 비장했으나 아무도 모르게 소박한 최후를 맞았던 인생 최초의 가출이었다.
경찰과 서울시는 이 같은 차이의 이유로 사회적 거리 두기가 2단계에서 1단계로 완화되면서 코로나 확산 우려가 줄었다는 점을 댔지만 설득력이 약하다.
이날 추가소송으로 나눔의 집에 대한 소송의 원고는 총 52명이 됐다.
하지만 ㄱ군은 퇴원한 뒤에도 계속해서 심리치료, 예방접종 등 의료기관의 진료가 필요한데 현행 체계로는 지원할 수 있는 방법이 없다.
비록 눈이 없지만, 겨울철 관광상품 육성을 위해서다.
공식 업무 첫날부터 민주당과 각을 세우고 나선 것.
반면 “미흡하다”는 응답은 41%에서 19%로 떨어졌다.
성희롱 사건이 어떻게 기업의 재무적 손실에 영향을 미치는지, DBR(동아비즈니스리뷰) 2020년 10월 1호(306호)에 실린 스페셜리포트 기사를 요약해 소개한다.
그는 “대구 지역을 단순히 방문만 해도 1~2주간 자가 격리하도록 내부기준을 정하고 이를 적용하는 기업, 단체들이 있는 것으로 알고 있다”며 “코로나19라는 보이지 않는 바이러스보다 더 힘든 적은 바로 혐오와 차별이라는 적”이라고 말했다.
한민수 국회 공보수석은 이날 오후 국회에서 박 의장 주재로 열린 여야 원내대표 회동 후 브리핑을 통해 “오늘 회동에서 의견 접근이 있었으나 최종 합의에는 이르지 못했다”며 “주말 동안 국회의장 주재로 마지막 협상이 있을 예정”이라고 전했다.
당시 A씨는 자신의 손과 도구를 이용해 B씨의 특정 신체부위를 훼손한 것으로 확인됐다.
부산지검 동부지청 평검사 20여명도 “사실관계가 충분히 확인되지 않은 현시점에서 검찰총장에 대해 징계를 청구하는 건 위법·부당한 조치”라며 “진상 확인 전에 검찰총장의 직무를 배제한 것은 납득하기 어렵다”는 의견을 올렸다.
또 국정원에 대한 국회 정보위 차원의 통제력을 강화하고 국정원의 명칭을 변경하지 않는 데 대해서는 의견을 모았다.
청하는 지난 7일 코로나 19 확진 판정을 받았다.
안성 평강공주보호소는 24일 공식 소셜미디어를 통해 “2010년 효리님의 가족이 되었던 우리 순심이가 어제(23일) 별이 되었다고 한다”고 전했다.
이른바 ‘이태원 클럽 발 코로나19 확산’으로 지역감염 우려가 확산하고 있는 가운데, 서울 용산구 엘지유플러스(LGU+) 사옥에서도 확진자가 나와 오는 13일까지 건물 전체가 폐쇄된다.
개인 사생활의 문제가 특정 시점에 공론화되면서 또 다른 피해로 이어지고 있는 상황이 안타깝습니다.
문정인 특보는 이날 한국언론진흥재단 주최로 서울 중구 한국언론회관에서 열린 이종석 세종연구소 수석연구위원(전 통일부 장관)과 대담에서 “한미 연합훈련을 하면 북은 비판할 거고, 우리는 전시작전통제권(전작권)을 환수해 자주적으로 하려면 훈련을 해야 하고, 미국은 (전작권 전환을) 지연시키고 싶은 의도도 보인다”며 이렇게 말했다.
지역 연고가 없는 학생들이 지방 의대에 다수 입학하게 되니, 의대를 졸업하는 순간부터 호시탐탐 수도권 지역이나 원래의 연고 지역으로 돌아가기를 기대하게 된다.
이어 27일 한반도 서해상을 지나 오전 9시쯤에는 인천 백령도 남동쪽 약 120㎞ 부근에 도달할 것으로 예측된다.
최 선수의 선배 C(24)씨는 이날 본지 통화에서 “2018년 말쯤 숙현이가 감독과 선배 선수들이 자신만 따돌림하고 있다”며 “공황 장애를 겪어 수시로 우울증 약을 복용하고 싶다고 했다”고 말했다.
북한이 ‘코로나 19’의 유입을 막기가 불가능하고 생각보다 치사율이 높지 않은 것을 확인한 상태에서 방역을 위한 국제사회의 지원이 필요해지는 상황에 대비해 서서히 방향을 선회하고 있는 것이다.
시는 한국수자원공사, 한강유역환경청, 국립생물자원관 등 유관기관과 함께 수돗물 공급과정 전반에 걸쳐 모든 가능성을 열어두고 조사를 진행 중이다.
그러면서 “메리가 그렇게 멍청하고 그렇게 악의에 찬 책을 쓰지 않았더라면 나도 절대 이런 말을 하지 않았을 것”이라며 “그 책은 거짓말”이라고 했다.
젊은층의 치명률이 낮고 전체 중증·위중환자 46명 중 40대 이하는 2명밖에 없을 정도로 젊은층은 비교적 경증을 앓다가 지나가지만 코로나19는 전파력이 강해 모든 연령에 주의가 요구되는 감염병이다.
엎친 데 덮친 격으로 국민 생명과 안전까지도 비상한 상황”이라며 “20세기 세계사에 유례없는 산업화와 민주화, 정보화의 성공 역사를 만들어낸 우리 자랑스러운 대한민국이 지금 기득권 양당의 구태정치 때문에 무너지고 있다”고 주장했다.
뒤플로 교수는 “개인이 잘못 선택해 이런 경제 역경이 생긴 것이 아니라 불운 때문이라는 인식을 갖게 해야 한다”고 했다.
이는 대검 인권정책관실이 조남관 대검 차장검사 지시로 감찰부의 ‘재판부 분석 문건’ 수사 과정을 조사한 뒤 적법 절차 미준수 문제 등을 제기한 데 대한 반응으로 보인다.
관광업계도 8월에는 전달보다 상황이 더 나아질 것이라고 기대하고 있다.
김병수 강원FC 감독은 기대 이하의 경기력에 대한 우려보다는 승점을 꾸준히 쌓고 있다는 점에 의미를 부여했다.
영국 스코틀랜드의 니콜라 스터전 자치정부 수반은 브렉시트가 이뤄지는 31일(현지시간) 스코틀랜드 분리독립 투표를 다시 추진하겠다는 뜻을 재차 밝혔다.
관엽 식물을 좋아하는 사람이 있고, 다육 식물을 키우는 분들도 있다.
A씨가 탑승한 항공기의 또 다른 탑승객을 확인하기 위해 이용한 항공편과 탑승시각, 탑승방법 등을 조사하고 있다.
전 목사는 정부가 자신과 사랑제일교회를 탄압한다며 "부정선거에 국민들이 일어나니 (정부가) 관심을 돌리려고 사랑제일교회 문제를 가지고 온다"며 "오늘부터 청와대 앞에서 비닐 텐트를 치고 하루 24시간 (대통령) 하야를 요구하는 투쟁 운동을 하겠다"고 말했다.
마이크 폼페이오 국무장관은 지난 3일 <이란 인터내셔널>과 한 인터뷰에서 “솔레이마니가 수백명의 미국인과 이라크인 등을 죽일 수도 있는 임박한 공격을 계획하고 있었다”는 점 등을 이유로 제시했다.
ㄱ선수는 2010년 광저우 아시안게임 여자 개인전에서 동메달을 따며 한국 트라이애슬론에 첫 메달을 안겼다.
이제 더는 무시할 수 없다는 것도 알고 있다.
만약 예정대로 개막이 이뤄질 경우에도 162경기가 아닌 70~80경기 가량의 단축시즌이 치러질 것으로 예상된다.
국민의 삶을 지켜야할 정부로서 실로 막중한 책임감을 느끼며 추가적인 대책을 마련하지 않을 수 없습니다.
이 때문에 진단검사 확대 이후 발생하는 환자 수에 따라 유연한 정책이 필요하다는 조언도 나온다.
사회적 거리두기를 3단계로 격상하는 문제에 대해서도 확답하지 않았다.
과학기술정보통신부(과기정통부)에서 시의 공공와이파이 사업을 두고 ‘지방자치단체가 직접 기간통신사업을 하는 것은 위법’이라며 반대입장을 피력한 가운데 시는 포스트 코로나 시대, 디지털과 온라인화가 가속화되고 있는 상황에서 통신격차 해소를 위해 기존 계획대로 추진하겠다는 입장이다.
정부는 약 90만 명의 사업자가 1인당 최대 80만 원까지 세금을 아낄 수 있을 것으로 추산했다.
다양한 경우의 수를 예측하기가 어려운 여건인 탓에 기상청은 기압 배치 등을 주시하고 있다.
문 대통령은 “4·27 판문점선언과 9·19 평양공동선언은 남북이 모두 충실히 이행해야 할 엄숙한 약속”이라며 “우리 정부는 합의 이행을 위해 끊임없이 노력할 것이고, 어렵게 이룬 지금까지의 성과를 지키고 키워나갈 것”이라고 말했다.
민주당 최고위 참석자들은 이날 검은색 옷에 검은색 넥타이를 착용했다.
시료채취와 분석이 끝나려면 앞으로도 6~10개월 가량 더 걸릴 것으로 경찰은 보고 있다.
그러나 그는 국제해사기구가 이 결론을 받아들이도록 어떻게 설득할 수 있겠느냐고 물었다.
최근에 새 영화가 개봉 안 해서 아쉬웠어요.
이날 오찬은 문재인 대통령이 참석한 ‘친환경 미래차 현장방문’ 행사가 끝난 뒤 자연스럽게 이뤄진 것으로 알려졌다.
文대통령의 자화자찬 "확진자 감소 이어지면 한국은 방역 모범사례"
BBWAA는 11월10일 신인상 수상자를 발표하고, 다음 날인 11일에는 감독상 수상자를 공개할 예정이다.
경술국치의 장본인은 무능한 조선 군주 고종과 그의 부패한 신하들이다.
트레버 밀턴 니콜라 최고경영자(CEO)는 “(이로써)니콜라는 수십년치의 공급·제조 지식과 검증받은 전기차 동력, 세계적인 수준의 투자자 확신을 하루아침에 얻게 됐다”고 말했다.
오산 기지에서는 지난 3일 확진자가 처음 발생한 이후 세 번째 확진자가 나왔다.
이로 미뤄볼 때 김여정이 부서를 이동한 것으로 추정된다.
당국은 이들 상인과 접촉한 상가 방문자들에게도 검사를 받을 것을 권고하고 있다.
MBC는 A씨를 취재 부서에서 배제한 상태로 자체 진상 조사를 벌이고 있다.
이어 “논의 못할 건 아무것도 없다”며 “정말 포스트 코로나 위기 이후 우리가 대응할 수 있는 방법이라고 하면 저는 저희도 적극적으로 검토한다고 얘기할 수 있다”고 강조했다.
경기 안산상록경찰서는 29일 오전 10시 20분경 A유치원에 수사관 5명을 보내 폐쇄회로(CC)TV 녹화영상과 급식 관련 자료 등을 임의제출 받았다.
이런 백신에 대한 접종 거부를 WHO는 크게 우려한 것이다.
두 상황 모두 물가를 감안한 실질임금은 7% 줄어든다.
오는 8월 달에 열리는 학위수여식에 참석할 수 있지만 글쎄요… 이미 학교를 떠난 졸업생 입장에서는 어려운 일입니다.
코로나19의 세계적 대유행 사태 속에서 한국이 보여준 빼어난 감염자 추적·관리 역량 덕분입니다.
이어 “현재 장병들은 체육활동 활성화·삽겹살 데이·영상통화 등으로 스트레스를 관리 중이나, 두 달간 지속된 장기간의 고강도 통제로 인해 신병·초급간부 등이 극도의 스트레스를 호소하고 있으며, 한계치에 도달한 상태라고 판단했다”고 설명했다.
그러나 최근 국세청이 한시적으로 규제를 허용하면서 시음장소가 대폭 확대된 것이다.
“우리는 글자 그대로 합의사항을 이행한 반면, 러시아는 반복적으로 조건을 위반해왔다.
연장노선에 대해서도 기본계획을 수립해 국토부 승인을 요청할 계획입니다.
심지어 이 상태는 사흘 전 찾아왔을 때와 변한 게 하나도 없었다.
임추위 위원들도 권 후보의 경영 전략, 조직 구성원과의 소통과 화합을 강조한 경영 철학을 높이 평가한 것으로 알려졌다.
더불어민주당이 사실상의 비례 위성정당인 더불어시민당을 급조한 것에 대해선 입이 열개라도 할 말이 없을 것이다.
이에 탁재훈은 "너 발목 다치면 안 된다.
대우건설이 100% 지분을 보유한 베트남THT법인이 사업을 추진하고 있고, 총사업비는 22억 달러 규모다.
하지만 에이자 장관은 폭스뉴스에 출연해 “모든 것이 테이블 위에 있다”며 한국 전체를 여행 금지 지역으로 지정할 가능성을 배제할 수 없음을 시사했다.
오티티는 또한 때로 한계에 봉착한 창작자들끼리 전략적으로 뭉쳐 시너지를 내는 공간이 되기도 한다.
트럼프, 11월 대선 연기 제안…“안전해질 때까지 미뤄야”
법무부는 이날 오후 1시 40분 ‘법무부 장관 특별 지시’ 공지를 통해 “비직제 수사 조직은 예외적으로 시급하고 불가피한 경우에만 인사, 조직 등 검찰사무의 최고 감독자인 법무부 장관의 사전 승인을 받아야 한다”고 밝혔다.
박지현은 김강열에게 마음을 열었고, 임한결은 서민재와 커플이 됐다.
하지만, 다른 승객의 눈에는 ‘Bienvenue à Paris(파리 방문을 환영합니다)’라는 프랑스어 인삿말과 그 승객의 이름으로 보였다.
이후 현재까지 모리셔스 국민과 국제 환경단체, 일본서 파견된 환경 전문가 등이 유출 기름 제거 작업을 펼쳐왔다.
특히 고3과 중3부터 온라인 개학이 시작되는 이번주 들어 학원들의 공세가 거세다.
음식도 좋지만 나보다 더 빨리 더 열심히 일하는 사람이 있다는 것이 묘한 위로가 되기도 해요.
스티븐 레이셔 교수는 올해 크리스마스는 기존과는 완전히 다르다는 점을 모두가 깨달아야 한다고 촉구했다.
사립초등학교에 근무하면 좋은 점이 있다.
반면, 독일 자동차 시장 점유율은 52.1%에서 62%로 10%포인트가량 올랐다.
뉴턴은 "깊은 사색의 시간을 가진 발견의 전성기"라고 회고했다.
김 위원장은 “통합과 화합이 절실하게 요구되는 게 현재의 상황”이라며 “각자가 서로 겸허한 자세를 가졌을 때 가능하다.
설계(設計)홍수위는 한국의 계획홍수위를 말한다.
대통령이 신년사에서 "부동산 투기와의 전쟁에서 결코 지지 않겠다"고 다짐했다.
터키 외무부는 성명을 내어 아르메니아가 휴전 협정을 무시하고 있다고 힘을 보탰다.
또 ▲동대문구 에이스희망케어센터 관련 2명 증가(누적 21명) ▲종로구 녹음실 관련 3명 증가(누적 4명) ▲가락시장 청과매장 관련 2명 증가(누적 4명) ▲생일파티 모임 관련 2명 증가(누적 8명) ▲언론인 관련 1명 증가(누적 4명) ▲강남구 럭키사우나 관련 1명 증가(누적 39명) 등을 기록했다.
이어 24일엔 범의학계 전문가단체 간담회, 25일 대구 방문 등 사흘간 ‘국민안전’을 최우선 목표로 방역 행보에 주력했다.
이런 가운데 인제대 의대가 9일 ‘앱 수업’을 시작해 눈길을 끌었다.
대구의 경우, 신도의 양성판정률은 62%(4328명 중 2,685명)로 나타났고, 대구·경북을 제외한 다른 지역 유증상자 신도들의 양성판정률은 1.7%로 집계됐다.
이들을 통해 만 3살 이하 아동의 가정을 전수조사한다는 방침이다.
청두 총영사관은 쓰촨, 시짱 등 중국 서남부 성·시 등 5곳을 관할한다.
수술 후 환자들을 잘 관리하면 생존 기간을 늘리고 생존율도 높일 수 있다.
이제는 옛날 노래가 되었지만, 아이언버터플라이의 ‘인아가다다비다’라는 작품이 있다.
군 당국은 전국에 있는 21개 공항 및 항만에 있는 검역소에 의료 인력, 일반 병력 등 200여명을 투입해 역학 조사와 검역 업무 등을 지원하고 있다.
카이스트와 스타트업 등 산학협력 및 연구·개발(R&D) 공간으로도 활용한다는 계획이다.
올해 들어 첫 폭염주의보가 대구와 영남 일부 지역에 내려졌다.
공처럼 얼어붙은 토끼, 사람의 옷섶에 매달린 박쥐, 위풍당당한 맨드릴까지 다양한 야생동물의 모습을 담은 사진들이 공개됐다.
"사드 정식 배치는 일반환경영향평가 후 논의"
기존 세븐나이츠 영웅들이 모험 중간에 동료로 합류하면서 처음 즐기는 이용자들과 기존 원작의 팬들에게도 색다른 재미를 제공한다.
이런 생각은 “나는 당신의 의견에 동의하지 않지만, 당신이 의견을 말할 권리를 위해 싸우겠다”는 볼테르의 명언과도 맥이 닿아 있다.
수제 잼 전문 브랜드 ‘다피나’를 운영하는 강민호 대표·오장건 부대표.
대웅제약은 10일 메디톡스 보도자료에 대해 “ITC 오판을 그대로 인용한 번역본에 불과하다”며 “두 업체 균주와 공정의 실질적인 차이와 유전자 분석의 한계 등 과학적 사실은 외면한 억지 주장일 뿐으로 이러한 중대한 오류를 반박하는 이의신청서를 지난달 20일 ITC에 제출했다”고 밝혔다.
데 일부 대기업이 채용을 재개하면서 취업 시장에 숨통이 트이게 됐지만, 취업 한파는 여전하다.
최 감독대행은 팀 분위기 쇄신을 위해 무려 10명의 선수를 1군 엔트리에서 제외했다.
정 총리는 “10개월 넘게 계속되고 있는 코로나19와의 싸움에서 우리는 지금 최대의 위기에 직면해 있다”며 “연이은 사회적 거리두기 강화조치에도 불구하고 하루 평균 국내 확진자가 지난 주 400명대에서 이번 주에는 500명대로 증가했다”고 설명했다.
또 국립대구과학관은 현재 ‘온라인 과학관’ 서비스를 하고 있다.
이미 대구·경북 지역은 28일까지 모두 마감돼 주문할 되어 주문할 수 없는 상황이다.
한편 세븐틴은 이날 오후 7시에 엠넷과 M2 디지털 채널을 통해 ’컴백쇼‘를 진행한다.
중소기업계, 김종인 만나 ‘기업 옥죄기’ 우려 전달…“현장 의견 반영해달라”
‘(무)암치료비보장특약G(갱신형)’은 암으로 진단을 받고 치료를 위해 입원하거나 수술하는 경우 3일을 넘어가면 1일당 최대 5만 원의 입원비와 최대 200만 원의 수술비를 받을 수 있다(120일 한도).
중국 명나라 때 일이지만 한반도에도 비슷한 스토리가 전해온다.
A학교 학생 2명이 전날 새로 확진됐고, 지난달 30일 확진된 학생 가운데 1명도 A학교 재학생으로 파악됐다.
또 다른 사진에서는 선글라스를 쓴 모습으로 의자에 앉아 칵테일 잔을 들고 있다.
네이버에 따르면 스마트스토어 사업자 중 73%가 소상공인이고, 상대적으로 자금 형편이 열악한 20·30대가 43%다.
백현진은 2004년부터 연남동의 주택의 한 공간에 세 들어 살고 있다.
대구 수성구 고산중학교 3학년 최형빈(15) 이찬형 군(15)은 선뜻 마스크를 기부하는 이유를 이렇게 설명했다.
“저는 벌써 1년 1개월 전부터 이곳의 미래통합당 당협위원장으로 활동하며 땀방울을 흘리지 않은 골목이 없을 정도로 광진을의 구석구석을 발로 뛰었다.
이어 “윤상현 의원이 일궈놓은 미추홀구에 깃발만 꽂으면 당연히 당선될 것이라고 생각하는 미래통합당의 오만함에 경악을 금치 못한다”면서 “미추홀구민의 주권 회복을 위해 당을 떠나기로 결의했다”고 전했다.
연구팀은 2017년, 따뜻한 온도 감각을 전달하는 뇌 신경세포를 연구하기 위해 쥐를 이용해 후뇌 ‘부완핵’의 신경세포를 연구했다.
안 전 대표는 해외에 체류하는 동안 국내 현안에 대해 언급을 거의 하지 않았다.
그러나 국토부 참석자는 검증위 결과를 알수 없다며, 안전하다는 입장을 밝혔습니다.
영화 '도망친 여자'가 홍상수 감독만의 독보적인 감성이 고스란히 담긴 메인 예고편을 공개했다.
관계자에 따르면 가와이 전 법무상은 “지역 의원들에게 현금을 건낸 사실은 있으나 정치 활동의 일환으로 매수 목적은 아니다”고 부인하고 있다.
이같은 행위는 신종 코로나 바이러스 감염증(코로나19) 사태로 인해 마스크 수요가 폭증하면서 일손이 모자라자 업체에서 고용한 단기 아르바이트 직원의 돌발 행동일 가능성도 있다.
또다른 사람은 6백만원을 쾌척했습니다.
오는 2일 외통위 전체회의에서 개정안이 논의될 예정이다.
편의시설로는 인프라가 갖춰진 수원 영통지구와 동탄신도시 생활시설을 공유할 수 있다.
그 밖에도 ‘일하는 국회’를 위한 국회 개혁과 권력기관 개혁, 공정경제, 부동산 대책 등 각종 개혁과제와 남북교류협력법 등 국정과제와 관련한 것들도 함께 강조됐다.
자막도 없고 음향 또한 성냥에 불이 붙으며 지직거리는 소리 뿐인데도 메시지는 뚜렷하다.
화석이 발견된 지층에는 육식공룡과 초식공룡은 물론 포유류, 도마뱀, 개구리 등 다양한 동물과 빗방울, 물결, 펄이 말라 갈라진 흔적 등 당시의 호숫가 환경을 말해주는 화석이 다수 나왔다.
먹는 것 앞에 늘 진심인 언니들의 폭풍 먹방에 기대가 모아진다.
현재 차고지가 주로 시 외곽에 있어 운전기사 모집에 어려움이 있기 때문에 모바일 기기를 활용한 원격관리를 전제로 차고지 외 지역 근무교대를 허용해 달라는 게 주된 내용이다.
일본 수도 도쿄도의 신종 코로나바이러스 감염증(코로나19) 일일 신규 확진자 수가 16일 또 다시 사상 최고치를 경신했다.
그는 이 오랜 이야기들을 ‘무의식과 역설’ ‘자연과 타자’ ‘문화와 기억’ ‘이념과 권력’이란 키워드로 나눠 정리했다.
이란 당국은 뒤늦게 감염 PC에 영향을 주지 않고 제어시스템인 지멘스의 소프트웨어를 오작동하게 만든 컴퓨터 바이러스 스턱스넷의 존재를 확인했다.
빨리 수습해서 금요일 경기 준비를 잘하겠다"고 했다.
전지희는 소속팀 포스코에너지 김형석 감독과 함께 지난 11일 유 감독의 소속팀인 삼성생명 훈련장을 찾아가 두 시간 가량 대화를 나누며 사과와 함께 쌓인 오해를 풀었다.
그는 이와 관련해 검찰 조사에서 “유 전 부시장이 정권 실세라는 점을 이용해 특감반 감찰을 무력화했기 때문에 특감반 자존심이 많이 상했다”고 진술한 것으로 드러났다.
기술혁신으로 부가 소수에게 집중될 수도 있지만, 일하는 사람의 생활수준을 높이고 좋은 일자리가 보장되도록 노동운동은 포용적이면서 동시에 강력한 모습을 보일 것이다”라고 천명하고 있다.
재고를 아예 택배사에서 보관하는 터라, 주문이 들어오면 택배사에서 바로 물건을 포장해 배송할 수 있다.
접전을 벌이던 3세트 중반, 12-13에서 현대캐피탈 최민호의 서브에 대해 아웃이 선언됐는데 현대캐피탈 최태웅 감독이 리베로 이상욱의 몸에 스친 것에 대한 터치아웃에 대한 비디오판독을 요청했다.
▶규모와 관계없이 체육시설의 설치, 이용에 관한 법률상 체육시설 중 실내에서 운영되는 시설이다.
경남지역 내일 아침 기온은 오늘과 비슷하겠는데요, 낮 기온 역시 오늘만큼 오르겠습니다.
남편까지 재택근무면 하루 세끼 해먹는 일 걱정도 노이로제에 걸릴 지경이다.
김 교수는 “많은 사람들이 외과용 마스크보다 KF80·KF94마스크와 같은 고성능 마스크가 감염병 예방에 더 효과적이라고 생각한다.
해당 캠페인은 장애로 인해 기성복 착용이 불편한 뇌병변 장애인을 대상으로 전개된다.
주니오는 17일 수원월드컵경기장에서 벌어진 ‘하나원큐 K리그1 2020’ 2라운드 수원 삼성과 원정경기에서 결승골을 포함해 2골을 책임지며 울산에 3-2 역전승을 안겼다.
지난해 확산된 아프리카 돼지열병(ASF)으로 공급 부족을 겪고 있다.
공연 제작사 측은 5000명 이하의 관객만 받고 '완벽방역'을 위해 4억여원을 투입한 것으로 알려졌다.
마스크 생산설비를 서둘러 구입해 설치했지만 생산이 쉽진 않았다.
버스등 교통편을 구하지 못한 사람들은 수백킬로미터나 떨어진 고향까지 걸어가기도 한다고 현지언론은 전했다.
레이디 가가는 창의적이고 실험적인 음악으로 전세계적인 인기를 끌고 있는 톱 가수다.
하영이 역시 아빠가 마련해 준 맞춤형 튀밥 볼풀에서 행복해했다고 한다.
여권 인사들이 전방위로 秋 장관 수호에 나선 진짜 이유?
내달 10~14일 예술의전당 오페라극장에서 올해 시즌 첫 작품인 낭만 발레의 대표작 '지젤'을 선보일 예정이다.
증편이 없다면 어슷하게 썬 가래떡이나 절편을 구워내도 비슷한 효과를 얻을 수 있다.
검찰 내부에서 이른바 ‘1·8 대학살’ ‘수요 대학살’이라는 말까지 나오는 이번 인사를 기점으로 검찰의 ‘살아있는 권력’을 향한 수사에 급격한 제동이 걸릴 것으로 예상된다.
로베르토 스페란차 이탈리아 보건장관은 “우리는 지금 국경을 존중하지 않는 한 바이러스에 대해 말하고 있다”고 결정 배경을 설명했다.
이란에 대한 공격은 중동에서 미국의 개입을 반대하는 트럼프 지지층에서도 반대를 부를 것이나, 조 바이든 대통령 당선자에게는 이란과의 관계를 더 악화시키는 요인이 된다.
홍성흔은 "저는 저런 모습을 본 적이 없다.
신 의원실 관계자는 “국토부 공무원의 경우 공직자 주식 백지신탁 제도와 같이 4급 이상 공직자를 대상으로 하는 방안을 검토 중”이라고 했다.
"국민이 알아주니 마음놓인다…잘못 바로잡고 싶다"
서울 서초구에서 신천지 대구교회 예배에 참석한 것으로 확인된 코로나19 확진자가 나왔다.
세계 최대 이동통신 시장인 북미 시장 내 영향력을 확대하기 위한 전략적 투자다.
카카오페이 관계자는 “단순한 문서 전달뿐 아니라 청구 금액 납부, 전자서명 등 문서와 관련된 모든 업무를 카카오페이로 마음 놓고 한 번에 처리할 수 있도록 차별화된 서비스를 제공해 나갈 계획”이라고 했다.
기존 바디-온-프레임 방식 차체 설계보다 3배가량 견고하게 제작됐다고 한다.
매장들이 쇼핑몰에 잇달아 입점하면서 유 점주의 편의점도 살아나기 시작했다.
민간택지 분양가 상한제 여파로 서울 신규 공급은 사실상 중단된 상태다.
중국이 수입하는 전체 호주산 육류의 35％가 이곳에서 생산되는 만큼 호주 경제에 막대한 피해가 예상된다는 평이 나왔다.
남북관계가 경색되고 북-미 대화도 눈에 띄는 진전을 보이지 못하는 상황인 만큼, 문 대통령이 비건 부장관을 만나 집권 후반기 우리 정부의 대북 정책을 설명하고 북미 대화의 조속한 재개를 촉구할 가능성도 배제하기 어렵다.
국방부는 2022년까지 이 비율을 8.8%까지 높일 계획이다.
민주당 지지자들 사이에서도 박 시장 사망을 둘러싸고 논쟁이 계속되고 있다.
다만 아직은 김정은 위원장이 직접 나서지는 않아 ‘기회의 창’을 완전히 닫은 건 아니다.
지난 24일 기준 국내 259개 대학에 재학 중인 중국인 유학생 7만983명 중 48.8%에 해당하는 3만4613명이 아직 입국하지 않았다.
허벅지 근육을 이식한 혀는 말하는 데는 큰 지장이 없지만 미각은 느끼지 못한다.
뉴올리언스는 이번 시즌 양팀의 첫 대결이었던 지난달 28일 경기에서도 125대111의 승리를 거뒀다.
김 사장은 12일 국회에서 열린 농림축산식품해양수산위원회의에 참석해 옵티머스 펀드 투자금이 모두 환수 되지 않을 경우 “소송을 제기해서 환수할 것”이라고 말했다.
쌍용자동차가 파격적인 무이자 할부와 취득세(최대 150만 원) 지원 혜택을 내걸었다.
이날 아침 최저기온은 -18~-4도, 낮 최고기온은 -5~4도다.
고대 ‘달 아래 세계’였던 지구를 ‘달 위의 세계’인 행성 대열에 포함시키면서 두 세계가 서로 다른 법칙의 지배를 받는다는 오래된 전제를 허물어뜨리는 과정이다.
입법부 수장 출신 국무총리가 나온 것도 헌정사에서 이 정부가 최초다.
도쿄 주요 병원 내 감염이 의심되는 상황이다.
연구진은 ‘키토산 하이드로겔’을 금속-하이드로겔-금속 형태로 제작할 경우, 주변 습도에 따라 실시간으로 투과되는 빛의 공진 파장이 변함을 발견했다.
중증상태로 산소마스크 끼고 있던 환자 있던걸로 아는데 상태가 호전된 것인가.
빨기 어려운 매트리스나 천 소파 등은 스팀 소독을 해도 된다.
신동주 회장은 한국말로 "아버님은 자신의 분신인 롯데그룹 직원과 롯데 고객들과의 약속을 지키기 위해 평생을 힘써 오셨다"며 "우리 가족들은 앞으로 선친의 발길을 가슴 깊이 새기고 살아가겠다"고 전했다.
A씨 가족은 이런 사실을 알지 못했던 것으로 전해졌다.
당신이 그를 만나온 가장 중요한 이유는 이것들이었을 겁니다.
또한 신모델 전문 상담 데스크를 갖추고 첨단 제품의 특성상 구입 초기 집중 발생하는 질문에 대응할 계획이다.
앞서 테드 크루즈 및 린지 그레이엄 상원의원은 코로나19 검사 결과가 음성으로 판정난 뒤에도 자가 격리에 들어간 바 있다.
광주시는 내년에도 예비부부를 위한 청년가족사랑 통장 등 신규 청년사업을 발굴해 추진할 방침이다.
더불어 둘째이모 김다비, 윤하, 백지영 등과 작업한 핫한 프로듀서 '도코(DOKO)'가 작곡과 내레이션에 직접 참여했다.
이들은 “아무리 한국 매체이고 고글을 썼다고 하더라도 중국 네티즌들이 다 알아본다”며 “분명히 미국에서 돈만 쓰다가 바이러스 무서워서 쫓겨 돌아온 부잣집 애들이라고 악성 댓글만 붙을 것”이라고 했다.
그 믿음을 잃지 말았으면 해요.”
정작 내가 그 처지가 되니 얼굴이 저절로 화끈거리더군요.”
미국 나스닥지수가 9000선을 돌파하며 연초 대비 플러스 수익률로 전환했고, 국내 코스닥 지수도 조만간 700을 넘어설 기세다.
윤돈페렌레이(몽골)를 안다리걸기 한판으로 제압한 안바울은 결승에서 김임환의 지도 3개를 이끌어내며 우승을 확정했다.
해당 병사는 군에서 첫 발생한 확진자로 지난달 23일 완치판정을 받았다가 같은 달 30일 재양성 판정을 받아 치료 중이다.
CJ올리브영 관계자는 “환경오염 등 심각해지는 사회문제로 인해 화장품 구매 시에도 보다 건강하고 미래를 위한 지속가능성에 주목하는 소비자가 늘고 있다”며 “올리브영은 가치 및 윤리 소비 트렌드에 발맞춰 클린뷰티를 차세대 K뷰티 동력으로 육성할 것”이라고 말했다.
아울러 수시채용이 늘어날 경우, 이미 취업한 인원들의 재응시 경향도 강해져 최초 구직자들의 어려움도 가중될 전망이다.
서울 관악구보건소에 마련된 선별진료소를 찾은 시민들이 진료 순서를 기다리고 있다.
대안공간들이 상당수 휴관했고, 지방자치단체의 문화재단 전시지원 공모사업도 당분간 진행이 보류됐기 때문이다.
최형우는 1사 1루에서 우선상 안쪽에 떨어지는 1타점 2루타로 동점을 만들었다.
그는 “다양한 금융상품에 대한 적절한 소비자보호 부재로 소비자 피해가 이어지면서 금융에 대한 신뢰 훼손이 우려된다”며 “새해 우리 금융권은 국민으로부터의 신뢰 회복을 최우선 과제로 추진해 나가야 한다”고 강조했다.
외국인 선원들은 다른 선박에 타고 있던 한국인 선장이 휴대전화로 통화해 남측으로 복귀한 것으로 알려졌다.
종합부동산세(종부세) 강화 등 부동산 정책으로 인해 지지율이 내려갔다는 분석에 대해서는 “다주택자, 유주택자들은 저항이 불만이 있기 마련이다.
또 이 후보 측 관계자 2명은 지역을 순회하면서 선거구민에게 명함을 주고 지지를 호소하거나 연립주택 현관문 앞에 명함을 놓아두는 방법으로 선거운동을 한 혐의다.
한국 사회의 다양한 권력관계를 들여다보는 데 관심이 있으며, 여러 어려움에도 불구하고 여성으로 살아간다는 것에 각별한 애정이 있습니다.
경찰은 조사를 마치는 대로 A 씨를 검찰에 송치할 예정이다.
눈에 띄는 점은 중국이 사상 처음으로 독일의 미국 특허 점유율을 앞질렀다는 점이다.
특히 최송현은 "올해 안에 결혼 예정"이라며 결혼 소식을 공개해 축하를 받았다.
지난해 12월 청와대가 브리핑을 통해 “문 전 행정관이 제보를 받은 뒤 보고서를 작성한 것은 맞지만 그 과정에서 새로 추가한 비위 사실은 없다”고 밝힌 것과는 달리 진정서 내용을 상당한 수준으로 가공했다는 것이다.
이 참배는 대한민국을 부정하는 세력에게 보내는 엄중한 경고가 아닐 수 없다.
더불어민주당 윤호중·기동민·박용진 의원 등도 빈소를 찾았다.
그나마 진행됐던 4경기에서는 세이브 상황이 나오지 않아 마운드를 밟지도 못했다.
날씨가 더워져 수온이 오르는 6~8월에 많이 발생한다.
카너먼의 저서 <생각에 관한 생각>을 보면, 시스템1은 별 노력 없이 자동으로 신속한 결정에 이르게 하는 심리기제, 시스템2는 고도의 집중을 요구하는 판단을 위한 심리기제다.
철인3종협회는 안 씨를 명예훼손 혐의로 고소할 예정이다.
大法 "접촉사고 가해 차량, 피해차량 갓길 정차해도 사고 현장 수습해야"
국방부가 이번에 추가 검증에 들어가면서 훈·포장 취소 대상이 대폭 늘어날 가능성도 배제할 수 없다.
하는 식으로 차근차근 위치를 알려주며 정리정돈에 참여시키자.
통상 미 국무부는 정상급 지도자가 사망했을 때 애도 성명을 내는 만큼 이날 성명은 대단히 이례적이다.
제주의 고유한 전통인 ‘부신랑·부신부 제도’는 그런 실질적 필요에 따라 탄생했다.
캘리포니아에 이어 뒤늦게 화재가 시작된 오리건주는 지난 10일 전체 주민의 10분의 1에 해당하는 50만명에게 대피령을 내렸다.
어린이 킥보드 안전사고가 5년 새 4.6배 증가한 것으로 나타났다.
최경선은 2일 일본 가가와 마루가메 피카라스타디움에서 열린 2020 가가와 마루가메 국제하프마라톤대회에서 1시간08분35초로 3위에 올랐다.
이에 김 의원은 유언장이 무효라고 주장하며 이 여사의 유일한 법정상속인인 자신에게 소유권이 있다는 주장을 하고 있다.
홍콩 당국은 그러나 반려동물에 의해 사람이 감염된다는 증거는 없다고 강조했다.
문재인 정권은 지난 3년의 집권기간 동안 개혁의 실적으로 내세울 만한 게 무엇이 있을까?
반면 김종인 비대위를 반대하는 ‘자강파’ 후보가 원내 사령탑이 될 경우 비대위 체제 대신 원내 지도부가 당 쇄신에 적극 나설 수도 있다.
재단 측은 미 자연사 박물관과 싯카 시청, 그리고 뉴욕의 관계자에게 매입 요청을 해뒀다고 밝혔지만 액수는 공개하지 않았다.
종료 후에는 KOTRA 서포터즈 수료증이 발급되며, 우수 서포터즈에게는 포상도 주어진다.
백프로 공동 소화기 지급 후 화재훈련까지!
김호중은 치킨 한 입에 대파 안 입, 파김치 올려서 복스럽게 한 입을 먹으며 행복함을 만끽했다.
한신과 연습경기를 치른 주니치 드래건스도 밀접 접촉자 2명을 다음달 5일까지 자가 격리했다.
서욱 국방장관과 마크 에스퍼 미국 국방장관이 14일(현지시간) 미국 워싱턴DC 국방부 청사에서 ‘제52차 한미안보협의회의(SCM)’를 갖기 위해 회의장으로 이동하고 있다.
올해 한화는 1999년 쌍방울처럼 선수가 없던 시절도 아니다.
소리꾼'은 영조 10년 정국이 어수선한 시기, 소리꾼 학규(이봉근)가 납치된 아내 간난(이유리)을 찾아 떠나는 로드 무비다.
트럼프 대통령은 “이는 오직 더 많은 빈곤과 범죄, 고통만 생산할 것”이라며 “여기엔 경찰 자금 끊기와 경찰 해체 등 과격한 시도도 포함된다.
힐스테이트 의정부역 오피스텔 청약은 청약통장, 거주지 제한, 주택 소유 여부에 상관없이 대한민국에 거주하는 만 19세 이상이면 한국감정원 청약홈 홈페이지를 통해 신청할 수 있으며, 청약 신청금 100만원이면 접수가 가능하다.
자연과 나누던 상호 의존은 일방적 착취 관계로 탈바꿈했다.
사망한 공무원 A 씨가 탑승한 어업지도선 무궁화 10호.
진료 시설 10채 중 8채가 무용지물이 됐지만, 설치 담당 부서조차 "급하게 설치하느라 예산이 얼마나 투입됐는지 모른다"고 했다.
이날 집회에 참가한 사람들은 “아파트 공급에만 혈안이 된 정부가 후손에게 물려줘야할 자연을 훼손하려고 한다”고 했다.
미 의회 승인시 UAE는 중동내 두번째 F-35 보유국이 된다.
지방은 세종이 1.39%를 기록해 높은 상승세를 이어갔다.
지난 6.17 부동산 대책 이후 오피스텔에 대한 수요가 증가하고 있다.
공무원이라는 사람이 일은 안 하고 뭐하는 짓이고’…로비를 지나는 시민들이 한 마디씩 툭툭 던지고 가는 모습을 보면서 한없이 미안했다” “외부인 집회가 금지된 구역에서 공무원들이 민노총, 민중당까지 끌고 들어와 밤샘 농성이라” 등의 부정적 댓글들이 올라왔다.
이들에 대해 한 법조인은 "여당이 윤 총장 장모 수사를 기획한 것 아니냐는 의심을 갖게 하는 정황"이라고 했다.
모든 면에서 선거 과정은 감시돼야 한다”고 주장해 사실상 트럼프 대통령의 편을 들었다.
올해 상반기 주식 신규계좌가 64% 늘어났는데, 이중 절반 이상을 20·30세대가 개설했다고 한다.
우연철 진학사 입시전략연구소장은 “재수를 결정할 때는 지금보다 훨씬 나은 결과를 기대할 수밖에 없다.
그의 이 작품은 사실 ‘잃어버린 감성을 찾아서’가 맞을 것이다.
해당 연구에서는 28일간 쥐에게 SOD를 급여하고, 세포를 독소로 자극하고 면역 반응을 관찰했다.
한국대중음악상은 주류 중심의 시장주의 대신 다양한 장르의 자기음악을 하는 뮤지션에 주목하는 대중음악 시상식이다.
한국감정원에 따르면 수원 아파트값은 올해 들어 7.65% 올랐고, 권선구(9.35%)의 경우 상승률이 불과 7주 만에 10%에 육박했다.
울산과학기술원(UNIST) 생명과학부 박정훈 교수팀은 ‘구조화 조명 현미경(SIM)’의 시간 분해능과 공간 분해능을 한 이미지 내에서 제어하는 기법을 개발했다고 18일 밝혔다.
하지만 코로나19 사태 이후 대부분의 활동들이 중단되거나 줄어들었다.
코트 위의 미소 천사 故 고유민…"그곳에서는 편하게 쉬길"
한편 KBO는 유증상 확진환자의 격리 해제 기준도 마련해 놓은 상태다.
트럼프 대통령은 로버트에 대해 “나보다 훨씬 조용하고 느긋하다”며 “내가 ‘허니’(honey)라고 부르는 유일한 남자”라고 말한 바 있다.
대구시는 지난달 12일과 지난달 17일 두차례에 걸쳐 신천지 대구교회에 대한 행정조사를 통해 교인명부 등 관련 서류, 폐회로텔레비전(CCTV) 영상, 디지털교적시스템 명단, 컴퓨터 파일 336개, 예배 영상파일 38개 등을 확보해 분석했다.
‘언박싱평양’ 16화는 평양에서 가장 ‘럭셔리한’ 공간을 다룹니다.
초대 사령탑에는 황선홍 감독이 선임됐는데, 1년8개월 만에 K리그 복귀다.
그는 상태를 설명하는 공식적인 진단 없이 요양원으로 이송됐다.
특히 브라질(93%), 이탈리아(92%), 프랑스·영국(91%)에서 이렇게 생각하는 소비자가 많았다.
이와 관련해 박씨 측은 구속 심사를 마친 뒤 취재진에게 “횡령 혐의와 관련한 사실관계는 전반적으로 인정했다”고 말했다.
이에 따라 미국 정부가 일본 정부와 중거리미사일 배치 문제를 논의하는 가운데 아베 신조 일본 총리가 적기지 공격 능력 보유 전략을 강력하게 추진해야 한다고 주장하고 나섰다.
강경화 외교부 장관이 ‘6·25 전쟁 영웅’이자 선배 외교관인 백선엽 예비역 육군 대장의 빈소를 찾지 않고 있다.
다음날인 3일 마크 에스퍼 미국 국방장관이 오스트레일리아로 가는 전용기 안에서 지상 발사 중거리미사일의 아시아 배치를 선호한다고 밝히면서 논란이 번졌다.
특히 국정원의 감청 시행 수를 살펴보면 2010년 65건, 2011년 40건, 2012년 75건, 2013년 112건, 2014년 66건, 2015년 55건, 2016년 42건, 2017년 33건, 2018년 55건, 2019년 39건으로 집계됐다.
후원금은 예스24의 ‘2020 신년 맞이 기부 바자회’ 수익금을 더해 마련됐다.
온라인에서 산타와의 만남 프로젝트를 진행하고 있다는 한 관계자는 "수요가 많아 놀랐다"면서 "이것은 단순한 줌 대화 이상이다.
지난 6월 24일 스가 요시히데(菅義偉) 관방장관은 “우리나라는 지금까지 세계유산 위원회의 결의·권고를 진지하게 받아들여, 약속한 조치를 포함해 그 조치를 성실히 이행해왔다”고 주장했다.
그러면서 “다만 여러 가지 시장 조건을 감안해서 가족 합산을 개인, 인별로 전환하겠다는 말씀을 이미 드렸다”며 “그렇게 준비를 하고 있다”고 말했다.
채드벨의 노련한 경기 운영이 돋보였던 날. 채드벨의 상승이 선발 붕괴로 애를 먹었던 한화에 새로운 희망을 던지고 있다.
남미에서 입국한 광주광역시 거주 30대 남성이 우한 코로나(코로나19) 확진 판정을 받았다.
이 대표는 “소상공인 등 취약계층 지원사업도 패키지로 묶어 조속히 진행하도록 정부와 협의를 바란다.
습기와 곰팡이로 인해 거주하기엔 적합하지 않은 약 30.05∼83.2m² 규모의 반지하 공간 6곳을 주민소통방, 공유주방 등으로 조성해 올 4월부터 문을 열었다.
밖으로는 폭염이고, 안으로는 뜀박질로 증가한 체내 열이 생존의 걸림돌이 되었을 것이다.
같은 가게라도 카드사에 따라 사용 여부가 갈리기도 한다.
지창욱은 '동네 북' 같은 편의점 점장 최대현으로, 김유정은 의리 있는 알바생 샛별이로 분한다.
그러나 사회적 거리두기를 철저히 시행해 사회적 접촉을 40% 정도, 특히 취약 계층인 노인들의 사회적 접촉을 60% 정도 줄일 수 있다면 인명 손실을 절반 정도로 낮출 수 있을 것이라고 보고서는 전망했다.
정말 솔직하게 별의 별 이야기를 다 하는데, 팀원들이 나를 보호하기 위해 다 잘라낸다.
외국계 회사 직원, 아리랑TV PD로 활동하던 이 씨는 글로벌 창업 설명회에 갔다가 영국의 기업 환경에 대해 듣고 타고난 모험심을 발휘, 2016년 런던에서 스타트업을 차렸다.
그러나 로버츠 감독은 지난 7년 연속 내셔널리그 서부 우승을 차지한 다저스의 전력은 여전히 막강하다고 자신했다.
기상청은 24일 오전 태풍 바비의 현황 및 전망에 대한 온라인 브리핑을 진행했다.
총 1,128세대의 단지 입주민 독점 수요와 단지 주변 5,000여 가구의 배후 수요를 확보해 안정적인 운영과 임대사업이 가능하다는 평가를 받고 있는 포레나 루원시티 단지 내 상가는 제 2청사 바로 앞 입지적 메리트와 브랜드 파워를 비롯해 탄탄한 배후수요, 더블역세권 등의 교통망, 차별화된 MD구성이 호평을 얻고 있다는 게 분양 관계자들의 전언이다.
국내에서는 황교안 전 국민통합당 대표와 가 매우 오랫동안 ‘우한 폐렴’이나 “우한 코로나 바이러스‘라고 했습니다.
》의 구호 드높이 제시된 과업을 수행하여 거둔 수많은 사업성과들과 그 과정에 얻은 교훈에 대하여 언급하였다.
서울 부동산만 1000조원, 전국 땅값은 2000조원 이상 올랐다.
이미 국토부의 김해공항 확장안은 안전, 소음, 환경, 확장성 등제대로 된 관문공항 역할을 위한 주요 기능에서 많은 문제점을 지적받고 있는 상황입니다.
관광테마골목사업은 기존 골목을 역사와 문화 체험 맛집 생태 레저 등과 연계해 관광 상품을 만드는 프로그램이다.
봉 감독은 13일 뉴욕타임스(NYT)와의 인터뷰에서 이같이 밝혔다.
그는 특유의 말투로 “난 우리 팀 최고의 타자기 때문에 전혀 놀랍지 않다”고 미소를 지었다.
전북 고창과 부안을 잇는 부창대교(길이 7.48㎞) 건설 사업 재추진을 반대하는 목소리가 나왔다.
미국 애플이 중국 새해 명절인 춘제(설)를 기념해 만든 단편영화 ‘딸’의 한 장면.
개통한 스마트폰으로 전화를 걸어 이 기종은 어떻게 전화를 받아야 하는지 직접 시범을 보여주어 전화 수신에 어려움이 없도록 도와드리세요.
같은 날 개봉하는 에서 지적장애인 석구(김대명)와 우정을 나누는 가출 소녀 은지를 연기한 전채은(15)도 눈에 띈다.
중앙재난안전대책본부는 확진자는 중앙사고수습본부 소속은 아니며 현재 보건소에서 역학조사 중이라고 밝혔다.
하지만 채취 작업을 하는 마을 사람들은 긴 소매 상의와 긴 바지를 입고 티셔츠를 머리에 감싼 것 외에는 별다른 보호장비를 하지 않는다.
케어퍼스트 프로그램 개시를 기념해 인천공항 국제선 탑승구에서 모든 탑승객에게 키트를 증정하도록 했다.
미래차과는 미래차 분야의 기술개발·사업화, 보급 활성화, 산업 인프라 조성, 연관산업 융·복합, 글로벌 규제 대응 등의 업무를 맡는다.
한국과학기술단체총연합회(과총)와 한국정보방송통신대연합(ICT 대연합)은 13일 오후 3시 한국과학기술회관에서 ‘2020년 과학기술인·정보방송통신인 신년인사회’를 개최했다.
윤 총장 측에 앞서 법무부 측에서는 류혁 감찰관과 박은정 감찰담당관이 출석해 의견 진술에 나섰다.
지난달 29일과 30일 각각 2명의 확진자가 나왔으며 31일과 6월 1일에도 각 1명씩의 확진자가 발생했다.
최근 캐나다 스포츠 방송 '스포츠넷'에 출연한 앳킨스 단장은 "지난 시즌 우리는 어린 선수들을 메이저리그 데뷔시킨 뒤, 그들이 경쟁력 있는 활약을 펼칠 수 있는 환경을 만들어줬다.
지난주 맥콜·용평리조트 오픈에서 우승한 김민선5(25·한국토지신탁)의 2주 연속 우승에도 관심이 쏠린다.
이를 지켜보던 백종원은 “이건 단골 장사가 아닌 지인 장사”라며 본인 경험담과 함께 폭풍 일침을 쏟아냈다.
제대로 촬영이 되지 않으면 카메라의 렌즈를 닦거나 주변 조명을 조정하거나 면허증 아래쪽에 어두운 배경을 까는 등의 방법을 이용해보자.
삼성이 신종 코로나바이러스 감염증(우한 폐렴)으로 피해를 입은 중국과 산불로 큰 피해를 입은 호주에 성금과 의료 물품 등을 각각 지원하기로 결정했다.
아내 케이트(애슐링 비)와는 난임 문제로 사이가 멀어졌고, 직장에서는 실수 연발로 상사의 눈 밖에 났다.
서울시는 가해자로 지목된 ㄱ씨를 사건 인지 직후 바로 대기발령 조처를 취하는 대신에 서울시장 비서실에서 다른 부서로 일단 인사이동만 시킨 것으로 나타났다.
현행 공직선거법은 ‘천재·지변 기타 부득이한 사유로 선거를 실시할 수 없거나 실시하지 못한 때에는 (중략) 대통령이 선거를 연기해야 한다’고 규정하고 있다.
사진공동취재단변창흠 국토교통부 장관 후보자가 서울주택도시공사(SH) 사장 시절 ‘특권 의식’을 염두에 둔 발언을 했다는 의혹이 야권에서 제기됐다.
김민우는 4일 대전 한화생명이글스파크에서 열린 자체 청백전에 백팀 선발로 등판, 4이닝 4피안타 3탈삼진 2볼넷 1실점을 기록했다.
그는 지난 25일 후원자 1000명에게 보낸 문자 메시지를 통해 불출마 결정을 ‘조용히’ 알렸다.
돌아오는 길에 얼어붙은 폭포를 바라보던 은주는 얼음에 금이 가면서 위기에 처한다.
부산시교육청은 보건당국의 조처에 앞서 이 학생과 함께 공부했던 5~6명을 집에서 나오지 않도록 하는 자율격리를 시켰다.
미국에선 명사들이 재단을 만들어 재산의 대부분을 기부하는 일이 잦다.
또 학생들에게 국가를 모욕하지 말 것을 가르치라는 내용도 포함됐다.
또 최근 3년 간 교통사고가 발생한 137개 초등학교 주변 스쿨존에는 하교시간대 스쿨존 단속팀을 집중 운영한다.
하지만 이번에 비교 잣대가 된 서울 집값 상승률 수치는 국내 부동산 통계와 일치하고 국민 체감에도 부합한다.
공직사회 내의 상하관계에서의 직권남용 자체가 부정되는 결과를 초래하게 될 것입니다.”
하 의원은 20일 페이스북에 북한이 대남전단 살포 입장을 강경하게 고수한다는 내용의 기사를 공유하면서 “북한 존엄 비난한 힘없는 탈북자들 때려잡는 이재명 지사와 민주당이 남한 존엄 모독하는 조폭같은 북한에는 또 찍소리도 못하고 있다”라고 했다.
이 판사는 “피고인이 부정한 방법으로 지급받은 생계급여, 주거급여가 8400여만 원으로 적지 않고, 부정수급기간도 장기인 점, 부정 수급한 급여가 반환되지 않은 점은 피고인에게 불리한 사정이다”며 “단 본인과 배우자가 모두 장애인이고 부양할 가족이 있는 점 등을 고려해 양형했다”고 밝혔다.
의사 출신의 국회 보건복지위 신상진 의원(미래통합당)은 "평소 감염병 연구와 백신 개발을 하는 중요한 기관의 수장을 10개월이나 비워 초기 대응에 한계가 있었다"면서 "지역사회 전파로 환자 수가 급격히 늘어나자 다급해진 정부가 뒤늦은 인사를 했다"고 말했다.
이를 위해서는 공극에 주입한 이산화탄소가 짧게는 수십 년에서 길게는 수백 년 동안 안전하게 저장된다는 사실을 입증해야 한다.
이후 20일 밤 호흡곤란 증상으로 병원에 이송됐으며 이날 새벽 사망했다.
그러면서 “정부의 정책적 실효성은 현재까지 전무하다.
코로나19 확산으로 비대면, 비접촉 결제가 늘어나면서 화폐 수요는 줄어들기 마련일텐데, 오히려 늘어난 것이다.
이들은 부슬비가 내리는 가운데서도 이른 아침부터 우산을 쓰고 행사장 입장을 기다렸다.
식당이 문을 닫으면 알바 노동자가 먼저 일자리를 잃을 수 있기 때문에 식당이 문을 닫지 않도록 ‘더 많이 먹어 드리자’,‘과식하자’는 것이 과식 투쟁”이라며 “알바노조 노동자들처럼 우리 사회에서 가장 고용여건이 취약하고 처우가 박약한 그런 분들이 고통 분담에 먼저 나서고 계신다”고 말했다.
당 내외적으로 높은 평가를 받았다”며 “청년이자 여성으로서 젠더 문제에 기민하고 신속하게 대응할 수 있는 감각을 갖췄고, 청년들의 여러 어려움까지 가감없이 소통하고, 당에 건의하고 문제를 해결할 수 있을 것이라 판단했다”고 설명했다.
베이징 시 “모든 국가 입국자 14일간 격리”
자세한 내용은 중앙선거여론조사심의위원회 홈페이지 참고.
주요 6개국 통화에 대한 달러 가치를 나타내는 ICE 달러 인덱스는 이날 93으로 올해 들어 약 3% 하락했다.
이번 비는 남서풍이 강하게 불고 지형의 영향을 받는 산지와 남부를 중심으로 최고 200㎜가 내리겠고 북부는 상대적으로 비의 양의 적겠다.
한 대기업 임원은 “없어 보인다는 말이 나올 정도로 세세한 비용까지도 신경을 써야 하는 상황”이라며 “2~3분기(4~9월)부터 코로나19의 타격이 본격화돼 소비 침체로 이어질 것으로 보이기 때문에 바깥 눈치를 살필 겨를도 없다”고 말했다.
KBS노동조합은 이 같은 방안에 강력 반발했다.
박원갑 KB국민은행 WM스타자문단 부동산수석전문위원은 “올해 가을 전세시장의 향방에 따라 임대차2법 시행이 ‘찻잔 속의 태풍’에 그칠지 앞으로 구조적인 전세난으로 비화할지에 대한 판단이 가능할 것으로 보인다”고 말했다.
다만 강 내정자가 그동안 일본에 강경발언을 마다하지 않았던 만큼 일본 일각에선 불편한 기류도 있는 것으로 전해졌다.
관광협회 차원에서 방역을 강화하고 마케팅을 전개하는 등 총력 대응하겠다”고 밝혔다.
사진은 지난해 9월 28일 서초동 중앙지검 앞에서 열린 '7차 검찰개혁 사법적폐청산을 위한 촛불집회'.
사실 우리가 말이 많은 편은 아니라 걱정을 많이 했는데 생각보다 우리 모습을 잘 캐치해서 캐릭터로 만들어주셨다.
현재 상하원 전체 535석 중 여성 의원은 127명(비백인 여성 48명 포함)이다.
김종국은 제보 영상에 등장해 "제가 축가를 부르고 재석이형이 사회를 봤다.
삼성전자는 부사장 이하 2020년 정기 임원인사와 조직개편도 조만간 마무리해 확정, 발표할 예정이다.
전날 같은 시간 환자 수는 4335명.
이들은 지난 26일 목포에서 처음 붙잡힌 밀입국자 C씨(43)의 일행이다.
법조계 안팎에서 진보와 보수를 아우르는 ‘권순일의 재발견’이라는 평가가 나오기도 했지만 한 고위법관의 반응은 싸늘했다.
페이스북이 흑인 남성 제이컵 블레이크 총격 사건에 항의하는 시위대를 총격 살해한 17세 용의자의 계정을 삭제했다.
서울 지역 신종 코로나바이러스 감염증(코로나19) 확진자가 22일 오후 6시 기준 90명 늘어나 닷새 연속 100명을 넘어설 가능성이 커졌다.
병원 접촉자에는 의료진 및 직원 49명, 재원환자 32명, 퇴원환자 37명, 보호자 등 10명이 포함돼 있다.
코로나19 여파로 재난 기본소득 도입을 주장하는 목소리가 잇따르고 있다.
연구진은 이것이 향후 연구 주제가 돼야 할 것이라고 말했다.
앞서 문재인 대통령은 23일 청와대 대변인을 통해 “경찰은 엔(n)번방 운영자 등에 대한 조사에 국한하지 말고 엔번방 회원 전원에 대한 조사가 필요하다”며 “필요하면 경찰청 사이버안전과 외에 특별조사팀이 강력하게 구축되었으면 한다”고 밝혔다.
마 부부장은 “최근 한중 양국은 긴밀한 소통을 유지하고 있다“며 ”곧 한국 측에 긴급 의료물자를 지원할 것”이라고 전했다.
문재인 대통령이 지난 2017년 5월15일 오후 서울 양천구 은정초등학교에서 열린 ‘미세먼지 바로알기 방문교실’에 참석해 학생들의 질문에 답하고 있다.
전문가들은 당분간 공모주에서의 '수익률 양극화 현상'이 지속할 가능성이 높다고 보고 있다.
도널드 트럼프 미국 대통령이 제11차 한-미 방위비분담특별협정(SMA)과 관련해 한국이 제시한 금액을 자신이 거부했다며 한국이 더 부담해야 한다고 압박했다.
한혜진은 16일 방송된 올리브 예능 프로그램 '밥블레스유2'에 출연해 "7개월 정도 연애하고 결혼했다"며 기성용과 비밀 연애 뒷이야기를 전했다.
이날 돌아본 경기장 구석구석에는 방역을 위해 뿌려진 소독약 냄새가 남아 있었다.
[truncated: 268,380 more chars]
