# Supplementary material for: Probing language identity encoded in pre-trained multilingual models: a typological view
Source: PeerJ Comput Sci. 2022 Mar 15;8:e899. doi: 10.7717/peerj-cs.899 (PMC9044357; doi:10.7717/peerj-cs.899)
Supplement: Supplemental Information 1 [file peerj-cs-08-899-s001.zip › Raw data or code files/multilingual sentences/Lithuanian.txt]

Jis teigė, kad gaujos nariai niekada neatsitraukdavo – pradėję vykdyti nusikaltimą jie kartu jį ir baigdavo.
Dar daugiau, nors palyginimui naudojama mažiausia įmanoma bauda Vokietijoje, kalbėdamas apie Lietuvą jis pasirinko neminėti fakto, kad bauda čia gali siekti perpus mažiau nei 500 eurų.
Zinot labai sunkiai iki Kauno 6, Klaipeda vaziuojasi, policija pas mus juk geriau ir greiciau dirba, o tai su savivaldybe 6 metu kelio "darbai" tikrai ilgai eina.
Tai iš dalies koreliuoja su jo baime, kad nebeliks valstybės?
Horoskopas perspėja, kad tik dirbdami komandoje pasieksite norimų rezultatų.
Tik 27 – vietinės kilmės.
Ilgametę 3D grafikos patirtį sukaupė dirbdamas skirtinguose pasaulio žemynuose daugiatautėse organizacijose.
Šioje veikloje esu jau daugiau nei 50 metų.
Jo tėvai yra iš Turkijos atvykę imigrantai.
Jei ji atėjo – netaupyti, neskaičiuoti strategiškai, nelaukti pavasario.
Ir būnant iniciatyvai iš prezidentės, jis negalėjo nenagrinėti ir nesvarstyti, negalėjo neprisidėti prie šio įstatymo rengimo ir tokiu būdu jam susidaro dviprasmiška situacija“, – per teismo posėdį tvirtino advokatas.
Mūsų oponentas supranta, kad informacinis pranašumas nėra vieną kartą užvaldomas resursas.
Taip jis kalbėjo po to, kai Strasbūro teismas konstatavo, jog Lietuvos teisėsauga nepagrįstai diskriminavo jį ir jo draugą, kai atsisakė pradėti tyrimą dėl neapykantos kurstymo prieš juos socialiniame tinkle.
Turimais duomenimis, paimtų draudžiamų daiktų vertė pataisos įstaigoje būtų padidėjusi dešimteriopai.
Gal pagaliau ši pamoka bus išmokta?
Jo pavardės minėti negali, nes dar nesudaryta darbo sutartis.
Verta paminėti ir tai, jog tokios kompanijos kaip „Huawei“ klientų aptarnavimui naudoja būtent „WhatsApp“.
Tradiciškai naujo Dalai Lamos ieško svarbūs lamos, kurie pasklinda po visą Tibetą ieškoti vaiko, turinčio tokios reinkarnacijos požymių.
Į kurią trobelę beužeičiau, visuomet sulaukiu supratimo ir pagalbos.
Kotrynos bažnyčioje Vilniuje vyksiančiame koncerte.
Ispanijos vyriausybė trečiadienį paskelbė nusprendusi įvesti dalinį karantiną visame Madrido mieste po konsultacijų su 17 Ispanijos autonominių regionų, kurie yra atsakingi už pandemijos valdymą, pranešė sveikatos apsaugos ministras Salvadoras Illa.
Pasak ministro, tai peržengia SAM, Vyriausybės kompetencijos ribas, todėl šis klausimas turi būti keliamas į aukščiausią lygmenį.
Vadinamasis Didžiojo penktadienio susitarimas užbaigė tris dešimtmečius vykusį kruviną konfliktą tarp Šiaurės Airijos katalikų ir protestantų bendruomenių, nusinešusį daugiau nei 3 500 gyvybių.
Lėšos kiekvienai seniūnijai jos keliams, pėsčiųjų takams prižiūrėti ir remontuoti, automobilių stovėjimo aikštelėms įrengti yra skiriamos pagal gyventojų skaičių ir turimų kelių ilgį.
Nepaisant akivaizdžios galimybės, tapti sėkmingu „šachtininku“ nėra taip paprasta, nes tam reikia gana brangios įrangos.
Tai nereiškia, kad Vokietijoje diskursas Rusijos atžvilgiu yra vientisas.
Bendrovė kasmet kuria ir pasiūlo vis naujų progų draugauti kaimynams.
Pagal visus koučerius ir ne tik jų, o ir pačių įvairiausių guru mokymus myli tik save.
Mūsų elektroninėje parduotuvėje galima užsakyti gėlių dėžučių, rožių ir kitų skintų gėlių puokščių.
Tokiose varžybose visuomet didelę įtaką turi tai, kad neturi salės tiek, kiek nori.
Cholinesterazės inhibitoriai blokuoja svarbios organizme išskiriamos cheminės medžiagos, acetilcholino, kuris perduoda signalus tarp nervų ląstelių, skilimą.
Lietuvoje per parą nustatyta 12 naujų atvejų – mažiausiai per pastarąsias 10 dienų, atlikta rekordiškai daug testų – 7401.
Lietuva, Laisvės partija į rinkimus eina su siekiu legalizuoti kanapes medicinos ir rekreacijos.
Garso instaliacijų, koncertų ir muzikinių pasivaikščiojimų formomis kūrėjai kalbės apie modernią valstybę.
Vakar vakare slenkant ciklono debesims pietiniuose rajonuose žaibavo.
Pasak Klaipėdos mero, kai kuriose vietose galbūt reikėtų kiek kanalą pagilinti.
Stovykla yra netoli Naniukio miesto, už 200 km į šiaurę nuo Nairobio.
Tradiciniuose vidurnakčio skaitymuose į „Pasinesusikalbėjimus“ pakvietė aktorė Aldona Vilutytė ir dainininkas Andrius Zalieska – Zala.
Biski apmazins sarsalyna su visokiais debilais kaip gecai.
Atlikdami šį veiksmą atsakomybėn patraukti asmenys samdosi advokatą ir už jo teisinę pagalbą moka sutarto dydžio honorarą.
Na, o pabaigai negalima nepaklausti – apie ką bus nauja jūsų knyga?
Rinkdamiesi tarp kapsulių, tablečių ar miltelių pavidalo vaistininkė pataria atkreipti dėmesį į tai, ar mėgstate dozuoti patys, ar pasirinkti jau paskirtą dienos normą.
Juk Avinui numatomi tokie likimo netikėtumai, apie kuriuos jis net nesvajojo.
Mokslininkai taip pat nori įsitikinti, kad dabartinė molekulinė struktūra yra pakankamai stabili ilgesnį laiką ir kaip jos efektyvumą dar būtų galima pagerinti.
Primename, jog tai nėra vieninteliai su „iPhone 12“ susiję skundai.
Tačiau šeima jos pelenus ketina pervežti į Saremą ir palaidoti naujose kapinėse Tornimėjėje.
Kartu apsaugosite akis ir nuo neigiamo saulės UV spindulių poveikio“, - pataria I. Norkienė.
Tačiau mūsų laukė labai ilgas ir duobėtas kelias“,– sako jis.
Leista vykdyti viešojo maitinimo įstaigų, restoranų, kavinių, barų, naktinių klubų ir kitų pasilinksminimo vietų veiklą patalpų viduje, ribojant jų darbo laiką nuo 8 iki 22 valandos.
Anksčiau čia įvažiuoti draudė ženklai.
Kitos gimnazijos puikiai įsibėgėjo per vaikų atostogas – per dvi savaites.
Daugiausia prie projekto prisijungė jaunimas, vedamas, smalsumo ir su medžiu nuturėjęs nieko bendra.
Be to, raumenys padeda greičiau sudeginti riebalus.
Dabar abu reaktoriai yra uždaryti.
Jei tėvams nepavyksta suderinti darbo iš namų ir vaiko priežiūros arba tėvai nusprendžia vaiko neleisti į ugdymo įstaigą, nuo sausio pradžios jie galės vaiką iki aštuonerių metų prižiūrėti namuose ir gauti ligos išmoką.
Juolab kad nuoseklus procesas būna daug gilesnis ir veiksmingesnis – jūsų kančia palengva ištirpsta kaip pavasario sniegas, šildomas meilės ugnies, ir po nuoskaudų seka palaima.
Apie pastebėtus gyvūnų sveikatos ir gerovės pažeidimus, įtariamą nelegalią veisimo veiklą Valstybinė maisto ir veterinarijos tarnyba prašo informuoti bet kurį regioninį VMVT padalinį arba telefonu 8 800 40 403.
Dėl oficialaus Lietuvos verslo alėjos vardo suteikimo takui savivaldybės taryba apsispręs posėdyje.
Dvarą paveldėjęs jo sūnus, Vilniaus vyskupas Ignotas Jokūbas Masalskis 1771 m. išleido Kretingos grafystės valdymo nuostatus, kuriuose nurodė, kad „Karolštato miestas visas turi būti mūrinis“.
Per jas neatlaiko suaugę žmonės, tad nenuostabu, jog jaunimui yra dar sunkiau.
Tarpmiestiniuose autobusuose stovimų vietų nėra, todėl keleiviai negali važiuoti stovėdami.
Jei surinktų tinkamų finansuoti paraiškų bendra prašoma paramos suma viršis priemonės biudžetą, NMA atliks prioritetinį paraiškų vertinimą.
Apsistojimas tokio paties tipo apgyvendinimo įstaigoje 7 naktims Estijoje, Tartu, šeimai kainuotų 800–900 eurų, o porai – 500–600 eurų.
Šiemet iki liepos 31 d. "Fortum Klaipėda" sudegino beveik 2 500 tonų nusausinto ir apie 250 tonų džiovinto dumblo.
Kitas įsimintas karjeros momentas – aukso medalis Europos čempionate Švedijoje, pirmasis Lietuvos istorijoje nuo 1939-ųjų!
Šiuo metu su židiniu siejami 2 koronaviruso atvejai.
Bet mums reikia mokslo žmonių, kurie atstovautų mokslu grįstos politikos kūrimui visose srityse ir tai darytų drąsiai.“
Iš jų didžioji dauguma – darbuotojai.
Energetikos ministerija kol kas nepatvirtino informacijos apie šiuos kandidatus į ministro komandą.
Šiuo metu Lietuvoje tokių ženklų dar labai mažai.
Kitaip arba tu nužudysi, arba tave užmuš.
Visgi globalinis atšilimas tėra viena iš klimato kaitos pusių.
Tai bus šeimų erdvė", - "Vakarų ekspresui" pasakojo renginio organizatoriai - sveikatingumo studijos "Ginsvė" vadovė Daiva Palubinskaitė ir "Klaipėda - Europos jaunimo sostinė 2021" atstovai.
Vertinimo komisija pažymėjo, kad A. Mišeikytės darbas labai kokybiškas, detaliai ir estetiškai atlikti brėžiniai, schemos.
Jeigu jis atsiranda, galima svarstyti“, – žurnalistams sakė A.Veryga.
Ribinių oro taršos normų „Klasco“ neviršijo ir šiemet, nors žmonės savivaldybę ir aplinkosaugininkus vėl užvertė skundais.
Ir pateikia savo atsakymą.
Taip pat pasakojimai ir rašytiniai šaltiniai byloja, kad dar tarpukariu cepelinų buvo galima nusipirkti ir Žaslių turguje, kuris vykdavo kiekvieną antradienį.
Ir rezultatas akivaizdus – minus 10 kilogramų mano Deivydas.
Nepasibodėsiu pasakyti, kad 2019 metais Trakų rajone galima būtų sakyti, kad Dovydas – tai laikraštis Galvė, o Galijotas – tai rajono valdininkai.
Izraelis sekmadienį pradėjo švelninti judėjimo apribojimus, tačiau vengė paskelbti apie karantino, įvesto kovojant su koronaviruso plitimu, silpninimą.
Paciento R.Karpavičiaus lapą iš Klaipėdos ligoninės palyginau su kitu dokumentu – prašymu įregistruoti jo ir A.Grybauskienės santuoką.
Tai būsime kaip atraminė ligoninė Santaros klinikoms ir labiausiai Ukmergės ligoninei, kur ruošiasi COVID-19 sergančius pacientus gydyti.
Jis taip pat teigė, kad šiuo metu Lietuvoje privaloma izoliacija atvykusiems iš tam tikrų šalių veikia kaip netiesioginė sienų kontrolė.
Senatas gali nušalinti JAV prezidentą nuo pareigų 2/3 Senato narių balsų dauguma.
Panaši situacija ir Palangoje, kur nurodoma, kad 82 proc.
Tik dėl visų mūsų saugumo taip išskaidysime žiūrovus į skirtingas ir mažesnes erdves.
Jau geriau „Žalgirį“ būtume gavę, o dabar vėl prieš „Rytą“.
Tyrimai atskleidė, kad kone kas trečias šalies vairuotojas greičio matuoklius vertina kaip menkavertę kliūtį ir akceleratoriaus pedalą atleidžia tik šių prietaisų fiksavimo zonoje.
Kur kiti mane pastoviai mato.
Įsivaizduokit, specialistas baigia dėstyti savo kurso dalį, po paskutinio užsiėmimo apsikabina su studentais, nusifotografuoja atsiminimui, po to grupiniame visi keičiasi padėkomis, širdelėms, lektorius sako „I love you all“ (liet. „myliu jus visus“).
Krepšinio sirgaliai kalendoriuje jau gali žymėtis svarbiausias datas – „Betsafe–LKL“ skelbia patvirtintą 2020-2021 m. sezono tvarkaraštį.
Pasakojimas apie šizofrenija sergančius vaikus, šeimos skausmą ir medikų pastangas suprasti ligą.
Tais neramiais laikais kriminalų netrūkdavo ne tik gatvėse, bet ir pačioje redakcijoje.
Jis kasmet vasaromis Amerikoje organizuoja krepšinio stovyklas, į kurias pasitobulinti per atostogas yra kviečiami visi norintys Lietuvos vaikai ir paaugliai.
Tęsdamas koronaviruso temą, R.Karbauskis teigė, jog „trolių fabrikai“, išorinės jėgos, „Lietuvos nemėgstančios šalys“ kursto mūsų šalies visuomenę nesilaikyti prevencinių COVID-19 priemonių.
Subtilaus, melancholija persmelkto peizažo nuotaika taip pat lydi Janinos Lapinskaitės „Našlių pakrantę“ (2006), kurioje režisierė skverbiasi į Kuršių Nerijos moterų būties esmę įvairiomis tragiškomis gyvenimo aplinkybėmis.
Galimos metinės kirtimų apimtys papildomai padidėjo plotu, kuris prilygsta 4-iems Trakų senamiesčiams arba 2-iems Galvės ežerams.
Tad dirbti su šiuo užsakymu bus labai įdomu“, – pabrėžė V.Frolovas.
Europos Komisija (EK) pagal valstybės pagalbos taisykles patvirtino Lietuvos parengtą 101,5 mln.
Kai žmogus vartoja nepakankamai vandens, jo organizmui ima trūkti skysčių, jis nebegali išsaugoti odos drėgnumo.
Dėl šių ambicijų E.Macronas smarkiai spaudė baigti pirmąjį „Brexit“ derybų etapą.
Taigi į tokį žemyną ateina koronavirusas.
Tai padės geriau jaustis situacijoje, kurioje mažai ką gali pakeisti.
Jeigu laivas atplauktų kartą per savaitę, jį švartuoti mūsų terminale būtų galimybė.
Mažesnis radaruose paliekamas pėdsakas nemaišo, tačiau „Loyal Wingman“ (liet. Lojalus draugužis) nėra kuriamas kaip karinis ar juo labiau solo misijas vykdysiantis aparatas.
Prancūzas pelnė pergalingą įvartį į „Bangos“ vartus ir per pastarąsias šešerias rungtynes pasižymėjo net 7 kartus.
Joninių vartai Šventojoje stovės iki birželio 25 d., Jūros gatvėje ties Šventosios gatvės sankryža.
Kodėl karvių varpeliai Lietuvoje niekada nebuvo populiarūs ir, ar jie tikrai saugo nuo plėšrūnų?
Mados pasaulyje šio tipo akiniai jau nebėra didelė naujiena, tačiau 2019-aisiais buvo taip pamėgti, kad mados ekspertai kalba, jog šiais metais jų pakeisti neverta.
Kai dar vaikystėje klaipėdietė Sandra Stalmokaitė (23) pirmą kartą į rankas paėmė pieštuką, tuomet mergina net nebūtų pagalvojusi, kad piešimas jos gyvenime ateityje užims tokią ypatingą ir svarbią vietą.
Kiekvienas būdamas savo izoliacijoje, kaip vienuolis savo celėje, turime galimybę įvertinti savo santykius šeimoje.
Šiandien galite susitikti su žmonėmis, kurių seniai nematėte.
Verčiau leiskite pasireikšti savo kūrybingumui, meilės jausmams.
Šalies, uosto, Klaipėdos miesto, Klaipėdos rajono planuose atsiveria vis kitos perspektyvos.
Šiame sąraše nėra A.Lukašenkos.
Po vasaros sezono, kai dažnas pasirinkimas buvo grilio patiekalai ir gaivios šviežios salotos, rudenį atsigręžiama į tradicinius patiekalus iš lietuviškų daržovių.
Nuo 2019 metų spalio Irake buvo įvykdyta daugiau kaip 90 raketų atakų arba pakelės bombų sprogdinimų, nutaikytų į užsienio ambasadas, karius ir kitus objektus.
Žinoma, net ir naudojant „SMASH 2000 Plus“ taikiklį įmanoma prašauti.
Vaistininkai sako, kad pastebėjus simptomus, magnį galima pradėti vartoti iš karto.
Marijampolės ligoninė šiuo metu yra tapusi ligos židiniu.
Sukaupus lėšų buvo numatyta statyti antrą aukštą.
Net 80% šios sumos padengia Klimato kaitos programos subsidija.
Tiesa, kol kas nėra aišku kiek šis įrenginys kainuos.
Kadangi vyras sirgo, tapo aišku iš kur visa tai“, – pasakojo ligoninės vadovas.
Jis sulaukė galingos Lenkijos Katalikų Bažnyčios, darančios didelę įtaką kaimiškųjų vietovių gyventojams, paramos.
Vasaros kvapas – viduržiemy“, – sako maisto gamybos ekspertė.
Už tai balsavo 97 Seimo nariai.
Karantiną viena po kitos skelbusios pasaulio valstybės akcentavo, kad stengiasi apsaugoti žmonių gyvybes.
S. Šaltenis kaip visada į gyvenimą žvelgia šviesiai, viltingai ir mintyse jau dėlioja naują romaną.
Skrydžius organizuoja bendrovė „Kidy Tour“ kartu su orlaivių operatore „Avion Express“.
Tai BNS antradienį patvirtino universiteto rektorius profesorius Rimvydas Petrauskas.
Tiesa, toks pergalių skaičius parodė ne tik nusiteikimo, bet, visų pirma, nuoseklaus darbo rezultatus.
Duomenų „nutekėjimas“ gali turėti itin skaudžių padarinių ir pakenkti reputacijai, todėl geriausias sprendimas – padaryti viską, kad to išvengtumėte.
Atsakymas vienas – jūsų pinigams pavogti.
Kada esi tikras – tau nuo šito kalbėjimo tikrai geriau nebus.
Iš populiacijų kampo žvelgdamas didysis Mao galėjo ramiai pasakyti, kad šimto milijonų netektis (branduolinio karo atveju) mano šaliai yra pakeliama.
Jos pateiktais Higienos instituto Sveikatos tyrimo centro duomenimis, vienas iš 216 sergančių epilepsija bando žudytis, tai yra 5,5 karto dažniau nei bendrojoje populiacijoje.
Paklausiau šio vidinio jausmo ir, atrodo, be didelių pastangų ar abejonių jau rudenį persikrausčiau gyventi į Klaipėdą iš sostinės.
Tačiau čia skubėti negali – skubos rezultatas gali nuvilti“, – kalbėjo J.Aleksandravičienė.
Visgi taip vyksta kone pačioje Šilutės širdyje – šalia gražiai renovuotų Melioratorių alėjos daugiabučių esančioje naujoje aikštelėje.
Ketvirtadienį protarpiais lietus, galima perkūnija.
Manau, kad administracijos vadovas tikrai galėjo dirbti geriau ir darbais pelnyti tarybos narių pasitikėjimą.
Nuo dviejų iki 29 proc.
Galbūt jiems išėjus senolis užsikūrė krosnį.
Vis dėlto už tokių vertinimų slypi daugiau nei atskirų skaičių dinamika.
Matyt, taip yra visame pasaulyje.
Akcentuojama, kad prioritetas bus teikiamas naujai pradedantiems dirbti mokytojams, tačiau per pastaruosius kelerius metus į rajoną atvyko dirbti tik vienas ar du jauni specialistai“, – kalbėjo pašnekovas.
Komiteto nariai sutiko, kad neaiškumų, kam prašymas pirmiausia būtų adresuojamas, kas vertintų tokias iniciatyvas, būtų išvengta, jei Savivaldybėje būtų patvirtintas Monumentaliosios dailės kūrinių statymo ir jų priežiūros tvarkos aprašas.
Šalia stovintys Elena ir Vladas į turgavietę atvyksta bene kasdien.
Kiek anksčiau, rokeriai atsisveikinimo šou surengs Lietuvoje.
Antradienį „už“ balsavus vienbalsiai 100 Seimo narių pakeista ligos išmokų tvarka, Vyriausybei paskelbus valstybės lygio ekstremaliąją situaciją ar karantiną.
Dalis jų tai padarė pačiuose renginiuose, talkinant organizatoriams.
Anksčiau narkotikų kontrabandininkai naudodavo itin žemo profilio greitus laivus, kurie plaukdavo tik vos vos panirę.
Tačiau vasarinių rapsų sėklos bus brangesnės, nes jos beicuojamos nauju insekticidiniu beicu, kuris ir brangina sėklas.
Šiuose suklastotuose dokumentuose V. Lapeškina įrašė 389 kritusių kiaulių daugiau, nei iš tikrųjų jų krito per 2017 ir 2018 metus.
Uostamiestyje prieš kelerius metus savo veiklą pradėjo ir šiandien vis labiau pasaulyje žinomas startuolis „Interactio“.
Žmonių, žuvusių per didelę dalį Ispanijos rytinių ir pietinių pakrančių nusiaubusią audrą, skaičius ketvirtadienį padidėjo iki devynių, gelbėtojai toliau ieško mažiausiai penkių dingusių žmonių.
Bet kai į jį patekau, pasiekiau profesionalų lygį.
Šį kartą problemos buvo labai nedidelės", - kalbėjo kapitonas.
Išėjome į gatves, kad susigrąžintume savo balsus, ir už tai sulaukėme kulkų, lazdų, kalėjimo kamerų ir ciniško režimo melo.
Spekuliuota neva realia NATO grėsme Kolektyvinio saugumo sutarties organizacijos šalims, teigiant, kad Baltarusija neįtiko Aljansui, o prasidėjus neramumams Baltarusijoje, prie sąjunginės valstybės sienų buvo pradėtos NATO karinės pratybos.
Derybos su kandidatu laikomos įvykusiomis ir pasibaigusiomis, kai galutinai susitariama dėl kainos ir pirkimo sąlygų.
Man spalio 31 d. yra susijusi ne su Helovinu, o su moliūgais.
• Į šiltą karpio mėsą sudedamas sviestas, gerai išmaišoma, pasūdoma ir masė atvėsinama.
Ir visiškai nesvarbu, kokia tai informacija – straipsnis apie aktualius įvykius ar tiražo dydis“, – sakė rajono meras.
Gydymo įstaigos, anot SAM, ir toliau turėtų teikti prioritetą pacientų aptarnavimui nuotoliniu būdu, kai nėra būtinybės gyvai konsultacijai.
Todėl plauki per audrą“, – „Vakarų ekspresui“ sakė V.Sekreckis.
Kol neišmoksi mylėti savęs – be atodairos, iš visos širdies, – tol niekas tavęs nepamils.
Anot konsultanto, tiek dirvožemio, tiek kiti tyrimai bei matavimai atliekami pasitelkiant moderniąją techniką ir technologijas, kurios viską tiksliai nustato ir apskaičiuoja.
Tarybos posėdyje Valė Petkevičienė iškėlė klausimą, kodėl atnaujinant N.Silvanavičiaus gatvę, šaligatvis yra formuojamas tik vienoje gatvės pusėje ir jis veda į niekur, t.y. nutrūksta ties buvusios skalbyklos pastatu.
Lauko durys buvo dvivėrės, įsprūdinės, dažytos.
Bet užteko pirmo kurso ir supratau, kad.
Šį sezoną dar labiau patobulėjo ir yra geriausias Lietuvoje žaidžiantis krepšininkas.
Deja, tačiau po 40-ies gali tekti ne tik atverti žvilgsnį, bet ir pagalvoti apie efektyvų būdą šalinti raukšlelėms ir atstatyti veido kontūrą.
Pabėgimas iš gyvenimo karuselės labai laiku ir vietoje.
Noriu turėti galimybę sėsti į traukinį ar automobilį ir aplankyti miestą, kuriame gyvenau.
Advokatė taip pat teigė, kad jos klientas „teisės aktų numatyta tvarka kreipsis ir pasidomės, kokios atsakomybės sulaukė jį neteisėtai nušalinę valstybės pareigūnai“.
Pasiteiravus, kiek pavyksta užsidirbti dirbant per dalijimosi ekonomika grįstą sistemą, Ž.Melenis neslėpė: “Pirmąjį savo darbą atlikau spalio 28 dieną, didžiąją gruodžio dalį turėjau kitų veiklų.
Masę pusvalandžiui įdėkite į šaldytuvą – taip lengviau formuosis rutuliukai.
D. N. teismas skyrė laisvės atėmimo bausmę 13-ai metų ir 6-iems mėnesiams.
Jūsų COVID-19 testas atliktas mobiliajame punkte antradienį - NEIGIAMAS.
Puikiai viską prisimenu – ištaikingą aplinką, skanius patiekalus, pasitempusį personalą, skambias K.Kerbedžio dainas.
Ir panašu, jog „Windows“ pagaliau rado problemos sprendimą.
Be testavimo, atsivėrimas yra aklas dalykas.
Naudojo patį pigiausią dezinfekantą, kurio vienos tabletės pakanka visai laiptinei, o jos savikaina tik apie 0,5 euro.
Festivalis „Jauno teatro dienos“ vyksta rugpjūčio 25-29 dienomis Klaipėdoje, visi JTD renginiai - nemokami.
Dalis jų sėkmingai dirba Kauno mokyklose“, – rašoma savivaldybės pranešime.
Šiuolaikinės technologijos jau šiandien smarkiai palengvina sveikatos specialistų darbą, tačiau visavertiškai pakeisti gyvo, šilto, empatija grįsto žmogiškojo bendravimo dar ilgai negalės.
Pareigūnai nustatė, kad 253 iš 256 Pekine užregistruotų naujausių COVID-19 atvejų susiję su Sifandžio turgumi sostinės pietuose.
"Galime varžybose dalyvauti ir be žiūrovų, bet svarbu, kad galėtume varžytis.
Faustinai kalbėjo ir visus ragino priartėti prie Jo, ypač kai reikalinga pagalba: „Ateikite pas mane visi, kurie vargstate ir esate prislėgti: aš jus atgaivinsiu!“
Ilgametis šalies prezidentas A. Lukašenka nuo pat pradžių skelbė ekscentriškus pareiškimus apie koronavirusą – pavyzdžiui, ragino žmones kovoti su liga dirbant laukuose, ir vadino viruso pakurstytą baimę „psichoze“.
Nėra šilto vandens, o tualetas – lauke.
Jame buvo sudaryta laikinoji grupė „Dėl Lietuvos švietimo ateities“, jos vadovu paskirtas „valstiečių“ frakcijos narys Eugenijus Jovaiša, bet jis netrukus patvirtino pasitraukęs iš pareigų.
L Paliulienės pastebėjimu, sojos nėra reiklios dirvai, puikiai auga be jokių trąšų, jų pačių liekanos po derliaus nuėmimo gali būti puikia trąša.
Priedo prie LG 65GX, „Red Dot“ teisėjai šiais metais apdovanojo dar du LG OLED televizorius – LG SIGNATURE OLED 8K (modelis 77ZX) ir LG OLED WX Wallpaper 4K OLED televizorių (modelis 65WX).
Tikiu, jog gyventojai elgsis sąmoningai ir atsakingai tam, kad kuo greičiau galėtume vėl mėgautis pilnaverčiu poilsiu ir vieni kitų draugija.
Atrinkta 117 pasiūlymų, kuriuos įgyvendinti verta.
Kaip tai jie apipavidalins, žiūrėsime, bet čia viskas vyksta mūsų akyse.
Naujosios Zelandijos transliuotojas pripažino, kad buvo pažeistos taisyklės, tad nuo 1950-ųjų kasmet skelbia tą patį įspėjimą: balandžio 1-ąją nekrėsti juokų.
Nuvalyti obuolius ir supjaustyti vienodo dydžio skiltelėmis.
Nes tokių jų namuose seniai nebėra.
Vyriausybės kanceliarijoje vykusiame pasitarime taip pat aptarta aukštųjų mokyklų ir profesinio mokymo įstaigų pritaikymo neįgaliųjų poreikiams situacija.
Ar jie patys prašo Jūsų pagalbos, ar Jūs tiesiog jaučiate, kam reikia padėti?
Koronavirusine infekcija užsikrėtusieji specialistų skambučių sulauks ir šventinėmis dienomis, informuoja Nacionalinis visuomenės sveikatos centras (NVSC).
Todėl jei geri mažai vandens, pasistenk per dieną išgerti bent 6 stiklines vandens.
Belieka kiek palaukti ir pamatysime, kaip seksis šiai naujai daržininkystės technologijai – galbūt netrukus iš tiesų raškysime salotas tiesiog nuo parduotuvės sienos?
Tada mes gausime labai detalius atsakymus.
Jeigu žiūrėtume iš dalyvių perspektyvos, išmokos nepagerėjo, tai ar tai yra į gera, sunku pasakyti.
Be to, šalia žynio palaikų iš skaldytų akmenų buvo sudėtas židinys, pribertas raudonos ochros.
O jei turime parodiją, tai taip ir sakykime.
Kokie vaistai turi didžiausią poveikį kepenims?
Ji atkreipia dėmesį, kad iš suaugusiųjų neretai girdimas susirūpinimas – ar vaikų emocinė gerovė dėl skaitmeninių technologijų naudojimo neprastėja?
Mes apsisprendžiame ir administracijos direktoriaus įsakymu tas turtas perduodamas pagal panaudos sutartį.
SARS-CoV-2 niekada nebuvo ir netapo „paprastu gripu“, kaip teigia įrašo autoriai.
Radinys yra apie 30 centimetrų ilgio, tamsios spalvos.
Mašinos savininkas patyrė 100 eurų nuostolį.
Laisvą turėjome tik sekmadienį, norėjosi pailsėti tą dieną, apsitvarkyti.
Lietuvoje patvirtintas 33-iasis mirties nuo koronaviruso atvejis, penktadienį pranešė Sveikatos apsaugos ministerija.
Ką atsiminti vartojant vaistus nuo peršalimo?
Baisūs išbandymai dėl nacionalinių ar tarptautinių konfliktų, kuriuos dažnai pablogina negailestingas smurtas, ilgam paženklina žmonijos kūną ir sielą.
Tai rodo vien pokyčiai praeitais metais.
Su gera nuotaika mus pasitiko ir su „Meninėje drožyboje“ vykdomais projektais supažindino projektų vadovė, gidė Ramutė Milušauskienė.
Liepos 30 dieną Ukrainos saugumo tarnyba pranešė ketinanti inicijuoti Baltarusijoje sulaikytų asmenų ekstradicijos klausimą.
Anot prezidento, Lietuva išgražėjo tiek, kiek buvo kuriama su meile, o ji nepatraukti tiek, kiek joje įsispaudė neapykanta.
Būtent jo dėka surastos ir pažymėtos mūsų krašto partizanų kovų ir žūties vietos.
Patarėja atsakė, kad reikia kreiptis į Specialiųjų tyrimų tarnybą (STT), kai yra dalykai, susiję su teisiniu statybų reglamentavimu.
Pirmasis šio “mini festivalio” vardas – lietuviško trap’o bastioną su milžiniška gerbėjų armija kuriantis atlikėjas ir prodiuseris OG Version.
Jokių įrašų apie jo priežiūrą iki 1995 metų amerikiečiai neturėjo.
Pasak pranešimo, ankstesni grupių vadovai priėmė sprendimus tęsti darbus kitose srityse.
Antroje savaitės pusėje, paskutinėmis vasario dienomis, žiema bent simboliškai vis mėgins priminti.
VšĮ Klaipėdos šventės nuotr.
Gamta mums spjovė veidan ir parodė, kas čia vis dar šeimininkas ant šito pasaulio.
Matematikos valstybinį brandos egzaminą Panevėžio rajone laikė 96 abiturientai, išlaikė 71 (74 proc., Lietuvoje – 67,6 proc.
A. Rybakovo vadovaujama „RR Management“ specialiai įsteigė UAB „RR Finance Solutions“.
Priežastys yra sudėtingos kaip pats rasizmas: nelygybė, skurdas, nedarbas, lėtinės ligos, dezinformacija.
Bet nusispjauni per vieną petį, per kitą ir eini toliau dirbti savo darbą.
A.Pabarčiūtė: „Savivertės stoką išduoda ir moters hiperaktyvumas, rodymas, kokia ji šauni“
Sūnus šachmatais dar neišmoko – sūnus dar neišaugęs iš „Duplo“.
Jam taip pat patinka būti geros formos.
O šiemet tokiam dariniui siūloma jungtinės veiklos sutartį sudaryti su Pasvalio rajono Joniškėlio Gabrielės Petkevičaitės-Bitės gimnazija.
Tačiau šiai kategorijai priklauso labai daug moterų ir būti su visomis vyras negali.
Taip pat KTU patirtis rodo, kad įvairiose studijų programose nuolat atsiranda laisvų valstybės finansuojamų vietų.
Tuo metu per Siriją jau devynerius metus krečiantį pilietinį karą Iranas remia Damasko režimą.
Velykos – tai vilties ir prisikėlimo šventė, liudijanti, ypač šių dienų kontekste, kad aukščiau visų pasaulio įvykių, nelaimių, negandų ir net mirties stovi Viešpats.
Iniciatyvos „Stiprūs kartu“ savanoriais tapo ir dalis Prezidentūros darbuotojų.
Pravėsusį paštetą dėkite į šaldytuvą, laikykite per naktį.
Siekiant užtikrinti, kad pacientai gautų kokybiškas paslaugas, Sveikatos apsaugos ministerija (SAM) nustatė, kaip turėtų dirbti optometrininkai, tikrinantys akis klientams perkant akinius ar kontaktinius lęšius.
Antrajame kėlinyje T. Kisieliauskas ir toliau sėkmingai žaidė puolime, o „Pakuonis“ surengė spurtą 11:0 ir pagaliau atitrūko nuo varžovų.
L. Khanas teigė vėliau supratęs, kad „džiną“ iš tikrųjų suvaidino vienas iš persirengusių vyrų.
Per trumpą laiką Lietuvos kovotojai E. Valavičius ir K. Smirnovas buvo priimti į pasaulio kovotojų elito gretas.
Rezoliucijoje nurodoma, kad Baltarusijoje veikiančioms įmonėms reikėtų „būti itin atsargioms“ savo veikloje, kad ji nepažeidinėtų žmogaus teisių.
Lietuvos sergamumo rodiklis, penktadienio duomenimis, siekia 15,5.
Pavyzdžiui, tik iš Vokietijos miesto Kylio į Lietuvą aptariamu laiku parvyko net trečdaliu daugiau žmonių nei tuo pačiu metu pernai.
R. Wagnerio muzika ne tik užaugino sparnus žiūrovams, bet ir raumenis Klaipėdos valstybinio muzikinio teatro simfoniniam orkestrui, kuriam 1 valandą 40 minučių trunkančiame spektaklyje teko groti be atokvėpio.
Jokių objektyvių duomenų, nepaisant apeliaciniame skunde išdėstytos subjektyvios nuomonės, pagrindžiančių šią aplinkybę, byloje nėra.
Nacionalinis kibernetinio saugumo centras prie Krašto apsaugos ministerijos (NKSC) informuoja, kad Lietuvoje stebimas suaktyvėjęs suklastotų kenkėjiškų el.
Šie metai – gera proga iš arčiau pažinti žydiškąją Lietuvos istorijos pusę.
Aš turiu ką veikti ir be tokio proceso.
Pirma asmenukes pasidariau, o po to į kibirą.“
Ironiška, bet M. Pompeo kaip politikas išgarsėjo savo audringomis kalbomis, kuomet buvo vienas iš Kongreso narių, tyrusių kelių amerikiečių gyvybių pareikalavusią ataką prieš JAV misiją Libijos mieste Bengazyje.
Tiek laboratorijos, tiek visas studentų ir mokslininkų miestelis tą dieną priminė labiausiai apleistus miestus, kur gyvybę aptikti padėtų nebent naujausi mikroskopai, esantys kitoje Saulėtekio alėjos pusėje, – Gyvybės mokslų centre.
Jis tvirtina, kad buvo nesąžiningai nubaustas dėl tokios informacijos viešinimo ir kad jis buvo atleistas iš pareigų „League Against Cruel Sports“ dėl savo veganiškų įsitikinimų.
Termometro stulpeliui lipant į dangų, Valstybinė darbo inspekcija (VDI) atkreipia darbdavių ir darbuotojų dėmesį dėl oro temperatūros keliamo pavojaus dirbant.
Kol kas tas vienintelis Lietuvos atvejis oficialiai ir paskelbtas Šiauliuose.
Į automobilį montuojama galinga elektros pavaros sistema su dviejų tipų baterijomis – 39,2 arba 64 kWh panaudojamos talpos.
Taip pat labai nustebino dalyvių skaičius per visą sezoną, nors jau kaip ir minėjau, kad buvo baimintasi, kad gali nebūti kam žaisti, tai per visą sezoną bent kartą varžybose sudalyvavo net 42 dalyviai.
Vyras aiškino nežinantis, kokie priekaištai D. Aleksandrovui yra išsakyti.
E. Simokaitis sakė, kad šiuo metu būtų sunku pasakyti, kiek iš esamų 33 NT objektų Savivaldybė galėtų uždirbti.
Matydamas tokią komandą ir tokius partnerius esu tikras, kad viskas bus gerai!
Pažvelkime į kiekvieno modelio kamerų savybes atskirai.
Tai – jau penktoji dailininko N. Baublio inicijuota paroda.
Pasak jos, su užsieniečiais kurorto svečiais šią vasarą išties susiklostė kitokia nei įprastai situacija, – trūksta grupių iš Vokietijos ir Rusijos.
Jei išvežė į Vilniaus klinikas, vadinasi, reikėjo pagalbos, kurios mes negalime suteikti“, – komentavo Panevėžio ligoninės atstovas spaudai Vytautas Riaubiškis.
Šiuo metu pagal neregėto populiarumo susilaukusią rašytojo knygą „Dabar tau skaudės“ yra ruošiama „BBC Two“ serialo ekranizacija, o jis pats tęsia gastroles Didžiojoje Britanijoje su žiūrovų pripažinta humoro šou programa.
Nostalgiškai medituojamas nuasmenintas bandymas suprasti, reflektuoti ir perkurti save per vizualinę kultūrą.
Rugsėjo 12–19 d. Klaipėdoje vyks XIV Tarptautinis menų festivalis „Plartforma“, įvairiose miesto vietose pristatysiantis muzikos, šiuolaikinio šokio, dokumentinio ar lėlių teatrų programą.
Jei to padaryti nepavyks, sezonas tikriausiai bus prarastas.
Kodėl toks pavadinimas, aprašyta iš šio kaimo kilusio muziejininko, kraštotyrininko Juozo Petrulio prieškariu išleistoje Rudikų istorijoje.
Jis kartu su kolegomis įsteigė molekulinės biologijos instrumentų įmonę „Fermentas“, kurią 2010 metais už 260 mln.
Karantino metu, kai nebeliko fizinių parduotuvių, labai greitai susikoncentravome ir atidarėme internetinę.
Mokslų daktaras pabrėžia, kad šis tyrimas – ne tik asmeninis nuopelnas.
Pranešama, kad infekcija užsikrėtė 61 medikas, o 6 pacientai Klaipėdoje – pasveiko.
Gražių sukakčių proga ruduo rietaviškiams dovanojo saulėtą dieną, o meras Antanas Černeckis – linkėjimų kraitę.
Tai riboja fizinių asmenų galimybes.
Vadovas neturi būti nei autokratas, nei demokratas, jis turi būti ir autokratas, ir demokratas.
Jaunuoliai savo žaidimu kvietė ieškoti būdų, kaip identifikuoti infekuotuosius ir apsaugoti visuomenę.
Aukšto rango sveikatos apsaugos pareigūnas Jerome'as Salomonas nurodė, kad šalies ligoninėse buvo užregistruotos 387 mirtys, o slaugos namuose – dar 144.
Jeigu parama gyventojui jau anksčiau buvo skirta mažiau nei 10 kW saulės elektrinei įrengti, tuomet finansavimas tam pačiam įrengimo ar vartojimo objektui gali būti skiriamas iki 10 kW suminei galiai pasiekti.
Budraitytė pasakė, kas mūsų laukia 2021 metais:.
Todėl visuomenėje vis dažniau akcentuojamas stereotipas, jog jaunimas nenori kurtis kaime, ūkininkaitės teigimu, yra atgyvenęs.
Dar vienas S.Rulevičienės pomėgis – pynimas iš vytelių, bet šią veiklą pašnekovė atidėjusi į šalį iki šaltojo sezono.
Beje, „Counting Stars“ interneto platformoje tuoj pasieks 3 mlrd.
"Vakarų ekspreso" skaitytojai dalijasi nuotraukomis, kuriose užfiksuotos antrą kartą per sezoną pražystančios gėlės.
Didelę dalį kaštų sudarys jūrinės jungties tarp Lietuvos ir Lenkijos tiesimas.
Tada Genutė iš to tik pasijuokusi, tačiau netrukus namie sulaukusi piršlių.
Tai pavyko nufilmuoti valstybinės televizijos RTBF žurnalistams.
Šaltuoju metų laiku nagai auga lėčiau nei šiltuoju.
Uždrausta priplaukti prie laivų valtimis, visi žvejai galėjo plaukti žvejoti tik su raštišku leidimu, uždarytas patekimas į Klaipėdą, visa korespondencija buvo subadoma ir aprūkoma dūmuose.
Bet Vytautas kaip tikras džentelmenas nepasidavė provokacijoms.
Po 2019 metais įvykusių prezidento rinkimų, kuriuos laimėjo V.Zelenskis, D.Šmyhalis pretendavo tapti Lvovo srities administracijos vadovu, bet nelaimėjo konkurso ir rugpjūtį tapo kaimyninės Ivano-Frankivsko srities gubernatoriumi.
Šis susitikimas užtruko 2,5 valandos.
Autobuso laukiantys žmonės galės leisti laiką ne tik stotyje, ne tik po stogine, bet ir prie jos prisišliejusiame žaliame, o svarbiausia, saugiame skvere.
Šiemet jis bus kiek kitoks, tad ir aptariamų klausimų yra daugiau.
Kodėl moteris buvo sustabdyta ir jai nepavyko išskristi, Oro uosto atstovai paaiškinti negalėjo: visų – atvykstančių ir išvykstančių – keleivių kontrolę šiuo karantino laikotarpiu oro uostuose atlieka pasienio pareigūnai – VSAT.
Keitėsi, pasak S. Raziūno, ir dviračių sporto politika – vilčių teikia atsinaujinusi Lietuvos dviračių sporto federacija.
R.Karoblio teigimu, šiuo metu saviizoliacijoje yra apie 300 Lietuvos karių.
Nors Savivaldybė sutiko kompensuoti iki 70 proc.
Teisingumo ministro Elvino Jankevičiaus teigimu, įstatymo pataisos neužkerta savanoriškai duoti parodymus prieš artimą asmenį nepriklausomai nuo jo statuso.
Užsidarius meno galerijoms, daugybei menininkų teko atšaukti ar nukelti parodas.
Abi esame parengusios Auklių auklės vaidmenį, bet aš kartais dainuoju ir Sarą Vamp.
Tiesa, gimdymas tęsėsi ilgiau nei pirmasis.
Tik Saulius su šiuo verslu jau nebesusijęs.
Istorijai paplitus, reikėtų visai nedaug pastumti, kad viskas taptų vieša.
Norint pasigaminti skanų kokteilį, geriausia derinti ne daugiau nei dvi skirtingas vaisių rūšis, taip geriau atsiskleis kiekvieno produkto skonis.
Tačiau kaip dažnai jį naudojate?
Štai kaip vasaros keliones automobiliu „po mieląją Lietuvėlę“ su panevėžiečių Juozo ir Sofijos Barisų šeima prisimena kunigas Augustinas Liepinis: „Galima „nepersūdant“ sakyti, kad beveik, beveik visi Lietuvos keleliai mano išvažinėti, ištrepinėti <…>.
Ne naujos valstybės kūrimas, bet siekis atsilošti.
Kalbėjomės, daug tylėjom, tylėti geriausia.
Ar verta jais tikėti?
Kaip nuo medžių nuginti skruzdes?
Kiekvienas žmogus yra atsakingas ne tik už save ar savo šeimą, bet ir už aplinką, todėl tik būdami sąmoningi galėsime sumažinti užsikrėtimo riziką.
Šis modelis turi jutiklius, pranešančius apie kliūtis kelyje, o jo patobulinta konstrukcija užtikrina ypatingą stabilumą bei saugesnį manevravimą riedant.
Pernai dorai nespėjusi pabaigti Kauno Vytauto Didžiojo universiteto „Rasos“ gimnazijos dešimtos klasės, Urtė išvyko į Lietuvos jaunių (iki 18 metų) rinktinės stovyklą ir ėmė rengtis Europos čempionatui.
Todėl atidžiai patikrinkite visus ženklus: jie turi būti lygūs, aiškūs ir vienodo lygio (iki 0,5 mm).
Sprendimai negali būti priimti ignoruojant žmonių valią, žmonių interesus.
Mokykloje dalyvavusio „Swedbank“ programinės įrangos inžinieriaus dr.
Jūros šventės nebuvo, tačiau pradėta švęsti Žvejo diena, pagerbiant uosto darbininkus, jūrininkus.
Šios šviesuolės indėlis į Aukštaitijos sostinės kultūrą irgi neįkainojamas.
Mineralinio vandens ištekliai taip pat nėra pakankamai išnaudojami – sąlyginai labai mažas procentas SPA centrų jį naudoja savo baseinuose.“, - neišnaudotus išteklius vardino lekt.
Ačiū Laimai Liucijai Andrikienei už iniciatyvą!
Žinia dėl sienų kirtimo: sutarėme, jog visos trys Baltijos šalys tinkamai suvaldė koronaviruso plitimą.
Prieš padėdama parašą po ASVEL sutartimi pagal formulę „3+3“ – trejiems metams su galimybe pratęsti bendradarbiavimą dar trejiems – J.Jocytė spėjo debiutuoti Lietuvos moterų krepšinio lygoje.
Iš jų absoliuti dauguma atvejų – 761 vaikas – apsinuodijo atsitiktinai, 93 kartus vaikai nuodijosi tikslingai, likusių apsinuodijimų aplinkybės nėra žinomos.
Šio dokumento ratifikavimas Seime juda į priekį, nors tam prieštarauja opozicija.
Pridėkime dar ir sterilumą - kiek žmonių ima tabletes nesiplovę rankų ir net nepagalvoja, kiek bakterijų tokiu būdu pakliūva į organizmą.
Augustas Navickas stebi, kaip Mindaugui Griškoniui sekasi prisijaukinti neįgaliajam skirtą valtį.
Už disponavimą kontrabandinėmis cigaretėmis pirmos instancijos teismas skyrė A. V. 250 MGL (9 tūkst.
Europa turi išreikšti vieningą poziciją dėl situacijos Baltarusijoje ir padaryti tai ne tik žodžiais, bet ir veiksmais – kuo greičiau įvesdama sankcijas režimo atstovams, sako Lietuvos užsienio reikalų ministras Linas Linkevičius.
Tuo metu tai buvo naujas stilius, sėkmingai įgyvendintas pjesėje „Aš vejuos vasarą“.
O išties tuo metu atlikdavo Matos Hari vaidmenį, bet ne ekrane, o gyvenime, ir dešimtis kartų yra atsidūrusi per plauką nuo pražūties.
Trečia ir svarbiausia priežastis − daugelis įmonių nepatiria finansinių iššūkių, o kai kurios šiemet net pasieks rekordinių rezultatų.
Nugaravus skysčiui po truputį dapilinėti sultinį.
"Ateities rakursu fokusuojama Klaipėdos kruizinių laivų terminalo vizija orientuojama ne tiek į artimiausią ateitį, kiek į tolimesnes Klaipėdos uosto ir jo architektūros perspektyvas", - sako darbo autorė Gabrielė Strazdaitė.
Eglė visus gerus dalykus, kurie gyvenime nutinka netikėtai, sako vadinanti deimančiukais.
Naujos žinios padeda geriau jaustis, nukreipti mintis, kartu ir tobulinti kvalifikaciją.
Lietuvos jūrų muziejaus paroda „Jūrinio paveldo ženklai.
Jie kelia sau uždavinį užimti Karabachą ir grąžinti jį į Azerbaidžano sudėtį“, – kalbėjo mokslininkas.
Čia galima sutikti lenkų, rusų, gruzinų ir net libanietį.
Pasirodo, tokia tvarka – jeigu vaiko nėra Nacionaliniams visuomenės sveikatos centro (NVSC) gautame sergančio žmogaus kontaktų sąraše, gydytojas nedarbingumo neskirs.
Tai įvardijama kaip dar viena priemonė dėl pandemijos susilpnėjusiai ekonomikai skatinti, o trečiadienį Vyriausybė ketina svarstyti sąrašą.
Todėl vartotojai turėtų labai atsakingai rinktis programėlių atsisiuntimo šaltinį“, – sako S. Skirmantas.
Bičių pienelis irgi vertas kelių žodžių.
Kovo 16 dieną Lietuvoje įvestas karantinas gerokai sutrikdė gydymo įstaigų veiklą – pradžioje buvo atšauktos planinės konsultacijos, operacijos bei daugybė kitų procedūrų.
Jis priartins didelį proveržį: uostas bus dar patogesnis ir saugesnis dideliems laivams.
Baiminamasi, kad nebus kam prižiūrėti garbaus amžiaus pacientų.
Kol nepakeisime šios situacijos, tol ir toliau bus supriešinama visuomenė, teigiant, kad yra uždara verslo savininkų kasta, ir yra visuomenė, iš kurios verslininkai tenori gauti pigios darbo jėgos.
Lietuvoje 250 metų trunkantys reguliarūs meteorologiniai matavimai prasidėjo Vilniaus universiteto Observatorijoje.
Palydėti išskrendančius paukščius ir padėti juos skaičiuoti žmonės šeštadienį rinkosi Ventės rage, Melnragėje, ant Parnidžio kopos Nidoje, Metelių regioniniame parke Dzūkijoje, Žuvinto ir Kamanų rezervatuose, rytoj renginys vyks ir Vilniuje, Vingio parke.
"Medį sodinęs ir namą pastatęs jau esu, o dėl sūnaus tai galiu lengvai pasiaiškinti.
Kad nepralaimėtume JAV ir Kinijos konkurencinėje kovoje, turime persimokyti kalbėti galios kalba ir tapti aukščiausio lygio geostrateginiu veikėju.
Gaila tų, kurie mus paliko.
Vienas iš jų – patvirtinta nauja Lietuvos čempionato data.
Puikiai konkursuose šiais mokslo metais pasirodė Mykolo Oginskio meno mokyklos kanklininkų ansamblis (Ugnė Kungytė, Viltė Daukantaitė, Amanda Narkutė ir Erlandas Gricius, mokyt.
Sveikatos apsaugos ministras Aurelijus Veryga tikina, kad žmonės gali eiti ramiai balsuoti – viskam pasirengta.
Tikėtina, kad bus dar.
Namuose esantys veidrodžiai pasidengia dulkių sluoksniu, juos išmargina pirštų anspaudai, o langams tenka dar didesni iššūkiai – tai vabzdžiai, purvas, lietus.
Krepšinyje yra jaunuolių, juokais vadinamų amžinai perspektyviais.
Greitėjant kasdieniams gyvenimo tempams žmonės vis labiau vertina savo laisvą laiką ir nori kuo mažiau jį švaistyti atlikdami ne visuomet malonius namų ruošos darbus.
Madam Nero vyras dirbo kalėjimo prižiūrėtoju, ir tiesiai priešais jų namą buvo kalėjimo kiemas.
Kai kuriose kompanijose atsisakyta visų papildomų naudų.
Lietuvos higienos normoje „Geriamojo vandens saugos ir kokybės reikalavimai“ nustatyta fluorido ribinė rodiklio vertė yra 1,5 mg litre.
Vyriausias iš trijų brolių ir seserų.
Dėmesio, viktorinų mėgėjai: kviečia dalyvauti Nacionalinės viktorinos Rudens ture!
Šiems už Kelių eismo taisyklių pažeidimus gresia atsakomybė.
Jis paviešino nuotrauką, kurioje įamžinta judviejų mažylė.
Didžiausio metų renginio fiestoje laukiami tik iš anksto užsiregistravusieji.
Lietuvos banko (LB) valdybos pirmininko Vito Vasiliausko atlyginimą sumažinti užsimojusiems Seimo nariams teks nusivilti.
Pirmiausia – kad prisimintų.
STT vadovas akcentavo, kad pavojingiausia yra korupcijos iniciatyva, kuri suburia ir sudaro korupcijos sistemas.
Žvejai džiaugiasi, kad bent jau yra įregistruotas Žuvininkystės įstatymo pataisos projektas, numatantis pasitraukimo iš verslo mechanizmą.
Viena Lietuvos pilietė Lietuvos konsulato Valensijoje pastangomis namo parvyko liepos pradžioje.
Būdama socialinės darbuotojos padėjėja, mokiau vaikus rašyti.
Lenktynių nugalėtojos titulą gins dabartinė pasaulio čempionė olandė Annemiek van Vleuten („Mitchelton - Scott“).
Aš ir praktiką du mėnesius atlikau karo laive "Aukštaitis".
Vairuotojai per Laisvosios ekonominės zonos teritoriją išvažiuos į kelią Klaipėda–Šilutė, nevažiuodami per rekonstruojamą žiedą“, – pasakojo V.Švedas.
Vilnius jos koncertų planuose pažymėtas jau antrą kartą.
Kainavo 210 milijonų dolerių.
Estijos sostinėje Taline vyko jaunių iki 18 metų Tartpautinės teniso federacijos (ITF).
LiMA DAY KAUNAS‘20 šiemet vyks ne tik laikinojoje sostinėje, rinkodaros entuziastai bus kviečiami tiesioginę transliaciją stebėti Klaipėdoje arba internetu.
Tuomet paskambinau „Romuvos“ krivei Inijai Trinkūnienei ir paklausiau, ar jie galėtų atvažiuoti į Kėdainius.
Kaip teigia Stevenas Waltzer, išmaniųjų laikrodžių poreikis rinkoje ir toliau auga, nepaisant ir pasaulinės COVID-19 pandemijos.
Tačiau kai kurios ES sostinės, ypač Paryžius, ir toliau lieka gana skeptiškos.
Tėvas gyvenęs su sąžinės graužatimi, kad nepasirūpino pirmąja moterimi ir sūnumis.
Viešbučio vaiduoklio gyvavimo metus pamena dar vienas buvęs ilgametis rajono meras, Valerijonas Kubilius.
Paprastai pirmosios stovyklos startuodavo apie birželio vidurį, mokyklose pasibaigus ugdymo procesui.
Bondo vaidmenį atliko septyniuose filmuose.
Ir paaiškės, kad ji kilusi iš vaikystės.
Baigiantis karantinui, dalis verslų grįžo į įprastas vėžes, o kiti, atradę darbo per nuotolį ir skaitmenizacijos privalumus, tęsia pakitusius darbo principus.
Klaipėdos r., Šlapšilės k., pastebėta, kad iš aptvertoje teritorijoje esančio neužrakinto sandėliuko buvo pavogti 2 dviračiai, benzininė žoliapjovė ir 2 trimeriai.
Netrukus gimė Lukas, po kelerių metų – Arnas.
Jo laikas – 2 min.
Metų nugalėtojo apdovanojimas atiteko Benui Eimučiui (22 taškai).
Po LRT tyrimo Nacionalinio kibernetinio saugumo centras atliko Lietuvos institucijose naudojamų „Hikvision“ ir „Dahua“ stebėjimo kamerų vertinimą bei atrado jose saugumo spragų.
Kiekviena suknelė kviečia kurti tam tikrą istoriją.
Popietę Lietuvos nacionalinės filharmonijos Mažojoje salėje bus teikiama 2019 metų nacionalinė Jono Basanavičiaus premija.
Net mano vietiniai draugai juokauja, kad Maroką pažįstu geriau nei jie, kad net turėčiau įkurti kelionių agentūrą „Marokas marokiečiams“.
Juvelyro vertinimu, kūrinys svers maždaug 270 gramų – beveik 100 kartų daugiau nei įprasta medicininė kaukė.
Džiugina ir nemenkas gimnazistų dėmesys pirmą kartą vykdytam priėmimui į atskirus profesinio mokymo modulius“, – sako švietimo, mokslo ir sporto viceministras Arūnas Plikšnys.
Ir kai jau tik pažadėdavau, kad taip ir padarysime, koks Kęstutis Masiulis Seimo posėdžių salėje mus išvadindavo teisiama partija.
Signataro našlių rentą turi teisę gauti mirusio signataro sutuoktinis.
Tai puikus laikas socialiniam aktyvumui, turtingesniam dvasiniam ir materialiam gyvenimui.
Vadovaujant buvusiam premjerui Nikolai Gruevskiui, VMRO-DPMNE beveik dešimtmetį dominavo nedidelėje Balkanų valstybėje, kol 2016-aisiais į valdžią atėjo socialdemokratai.
Norint mokytis pagal tarptautinio bakalaureato programą yra būtinas žinių patikrinimas.
Bet keista būtų sakyti, kad negalvojame apie titulo apgynimą.
Į kitą mėnesį perkeliami tik plano suteikiami duomenys, ši paslauga nėra taikoma vienkartinių paketų duomenims bei tarptinklinio interneto duomenims.
Paskutinį liepos sekmadienį nuo seno Kantaučiuose vyksta Šv.
Visi dirbame, kalbame, analizuojame tam, kad viskas būtų gerai.
Žmogus tuo metu jaučiasi menkas, bejėgis, nori nuo visko atsiriboti.
O tai yra viena didžiausių problemų Lietuvoje.
Laisvės atėmimo bausmių sulaukę nuteistieji tvirtina, kad pirmosios instancijos teisme taikyti dvigubi standartai, tyrimas vykdytas tendencingai, o teisėja buvo šališka.
Juk prieš kiekvienas atostogas gali nutikti, o kartais ir nutinka netikėtų dalykų.
Nes mūsų pirkiniai dabar tik pas mus važiuoja.
Visi šie Vyriausybių žingsniai ne veltui – suprantant, kad būtent darbas ir juo sukuriama vertė mus iš susidariusios situacijos gali „ištraukti už ausų“.
Dar visai neseniai jos nebuvo vertinamos kaip lygiavertės vyrams.
Būtina žinoti, kad norint padėti užspringusiam kūdikiui jo negalima kratyti už kojų žemyn galva.
Nors numatoma ir šlapdriba – apie pastovią sniego dangą galvoti anksti, nes vidutinė paros oro temperatūra tiek savaitgalį, tiek kitą savaitę išliks teigiama.
Lietuvos apeliacinis teismas atmetė Henriko Daktaro skundą dėl Kauno apygardos teismo 2019 m. gruodžio 11 d. nutarties, kuria buvo atsisakyta H.Daktarui skirtą laisvės atėmimo iki gyvos galvos bausmę pakeisti terminuoto laisvės atėmimo bausme.
Rimvydo Gutausko, tai yra vienintelis Kraujagyslių chirurgijos skyrius šalyje, kurio chirurgai patys atlieka ir diagnostines, ir gydomąsias angiografines procedūras.
Taigi, žmonės vaikščiodavo su sugedusiais dantimis, kol imdavo skaudėti.
O ir mokslo žmonės ne visuomet spėja sekti naujausius atradimus.
Tai buvo sunku numanyti.
Reta kur tiek vilties ir kartu nevilties, kiek skyriuje, kur gydomi kartais net ne vieną operaciją ištvėrę onkologiniai ligoniai.
Nuotolinio ugdymo pradžioje Lietuvos televizijos žurnalistė, bendraudama su Švietimo, mokslo ir sporto ministerijos atstovu, pateikė tokį pusiau hipotetinį teiginį-klausimą: bet mokyklose juk dirba daug pagyvenusių asmenų!
Tuo metu svarbios Karakaso sąjungininkės Rusijos užsienio reikalų ministerijos atstovė Marija Zacharova ketvirtadienį Vašingtono planą dėl galimo Venesuelos krizės sureguliavimo pavadino „pasityčiojimu“.
Iš viso į Panevėžio kraštotyros muziejų perduoti 561 v. Kaip tik pasibaigė archeologiniai žvalgymai, po kurių Panevėžio kraštotyros muziejaus kolekcija pasipildė monetomis.
Nuotekų surinkimo talpyklos dažniausiai montuojamos po žeme, netoli gyvenamųjų pastatų arba pagal industrinio ar miesto projekto planą, šalia įrengiant privažiavimą prie rezervuaro.
Šis pastatas dažniausiai lieka nepastebima praeiviams – gal todėl, kad norint įžvelgti jo išskirtinumą tenka pakelti akis nuo šaligatvio ir užversti galvą į viršų.
Visų labai pasiilgau ir linkiu būti tokiais laimingais, kokia esu aš.
Ketvirtadienį, kovo 5 dieną profesorius Benjaminas Doolitlas LCC tarptautiniame universitete skaitys pranešimą „Kaip gyventi gyvenimą, kurį verta gyventi?“, kur remsis savo moksliniais tyrimais bei darbine patirtimi.
Plungė nuo šiol – dar viena stotelė jo picerijų žemėlapyje.
Komitetas įspėjo, kad vyriausybė turi turėti „patikimus planus nenumatytiems atvejams, kad ir kas nutiktų“ po sausio 1 dienos.
Daugiau nei per dvejus metus 7 darbininkams neoficialiai grynaisiais pinigais buvo sumokėti beveik 26 tūkst.
Šiandien toliau žvalgysimės Melnragėje, į kurią įsibrovė "Akvarelių".
Aukštai vertiname ir pasitikime NATO pajėgomis, kurios neabejotinai yra geopolitinio stabilumo Baltijos jūros regione garantas“, – teigia KJP vadas jūrų kpt.
Reikia dirbti, o norisi atostogauti?
Krizė, kilusi dėl koronaviruso COVID-19 pandemijos, tapo tikra drama ir kai kuriems naminiams gyvūnams, rašo tvn24.pl.
Ravioliai tiekiami su tarkuotu sūriu, žalumynais ir užpylus šiek tiek sultinio.
Tam skirta 97 tūkst.
Tačiau net ir tapusi nepriklausomo kino žvaigžde, Geraldine vis sugrįždavo į Holivudą.
Šiandien, antradienį, rugpjūčio 11 dieną, su menininku „Palangos tiltui“ nepavyko susisiekti.
Žymiausi M. K. Čiurlionio muzikos kūriniai – simfoninės poemos „Miške“ ir „Jūra“.
Paminklas buvo iškilmingai atidengtas į jo pastatymo vietą suvažiavus gausiam kupiškėnų būriui.
Panevėžyje, viešose vietose savaitgalį buvo užpulti ir nukentėjo du asmenys, vienas jų – nepilnametis.
Šiuo metu „Vinted“ 13 skirtingų rinkoje vienija 34 mln. savo bendruomenės narių.
Neilgai trukus jis mergaitę pakvietė į pasimatymą.
Pasak Idėjos autoriaus, „Sienos“ vadovo Šarūnas Černiausko, šiuos viešai prieinamus duomenis iki šiol buvo sudėtinga analizuoti, nes jie nebuvo sujungti į vieną visumą.
Ji mūsų paslaugas gauna tik dvejus metus.
Jei saugosime istoriją, bus miela ir malonu gyventi čia", - sakė F. Puzemskis.
Nors toks būdas gali būti perspektyvesnis už kvantinį metodą, klasikine teleportacija idealios kopijos gauti nepavyktų, nes trilijonų trilijonų kūno atomų būsenos nebūtų įrašytos tiksliai.
Sunku keltis ryte.
Tokių krovinių vežimą reglamentuoja tiek Lietuvos, tiek tarptautiniai norminiai aktai bei įstatymai, o kontrolę vykdo atsakingos institucijos", - teigia A. Kaupas.
Kaip sakant pratęskime tradiciją rajone meru rinkti moterį.
Aš nesiuvu juodų drabužių ir mano šeima neturi šios spalvos drabužių.
Apie 11 valandą buvo gautas pranešimas, kuriuo buvo prašoma ugniagesių pagalbos.
Incidento nuotraukų padariusi Adele Landauer, Berlyne gyvenanti lavybininkė, penktadienį šiais vaizdais pasidalijo savo „Instagram“ paskyroje ir vyrą vadino „tikru didvyriu“.
Be kokybiškų teorinių žinių ne ką mažiau svarbi ir galimybė įgytas žinias realizuoti praktikoje.
Baimindamasi pandemijos FIBA vadovybė nusprendė pakeisti Senojo žemyno čempionato kvalifikacijos tvarką ir siekdama sumažinti kelionių ir nereikalingų kontaktų skaičių pasekė NBA pavyzdžiu rungtynes rengti vienoje šalyje.
Maištaujanti ir jokių suvaržymų scenoje nepaisanti Jacques‘o Offenbacho operetė „Orfėjas pragare“ veržiasi į laisvę: Klaipėdos valstybinio muzikinio teatro premjera – jau rugsėjo 18, 19 bei spalio 9 dienomis.
Ir jis daug jiems kalbėjo palyginimais.
SAM atstovai nurodė, kad atnaujinti planines sveikatos priežiūros paslaugas, įskaitant ir psichikos sveikatos, kai įstaigos bus tinkamai pasiruošusios, Vyriausybė apsisprendė balandžio 29 dieną.
Pasak jos, taip pat reikia nepamiršti, kad švarkai – vis dar labai populiarūs ir juos galima universaliai panaudoti.
Žiemos sezonas pradėtas lapkričio 1 d.
Bet dėl to nėra kalta nepriklausomybė.
Tačiau tokia suma suskaičiuota tik už dvi savaites, nors gyvūnai Klaipėdoje esančioje prieglaudoje gyvena jau daugiau kaip mėnesį.
Lietuvoje ligi šiol tik pavienės mokyklos ir aukštosios mokyklos pagelbsti sportininkams derinti sportą, mokslą ir studijas.
"Dabar jaučiuosi gerai.
Marselio uostas - ne galutinė stotelė ruošiantis šiam Dakaro raliui.
Apsuko stiklelį ir taurųjį gėrimą gurkšnojo iš kito šono.
Anot jo, Baudžiamojo kodekso pataisos sugriežtins bausmes tiems, kurie yra užsikrėtę virusu, tačiau nesilaiko karantino sąlygų.
Ar nereikėtų to labiau reflektuoti?“
Tačiau klientų per mažai, kad apsimokėtų įstaigos veikla.
Tai leidžia ne tik geriau suvokti pačią sistemą, bet ir pamatyti ją platesniame kitų sistemų kontekste, suprasti mokslininkų skelbiamas teorijas.
Pirmiausia reikia būti būtent šios srities profesionalu.
Mums, jaunesniesiems humanitarams, „komunistais“ tapti nereikėjo.
Kalbant apie tvarką šaldytuve, pasinaudokite viena paprasta taisykle: svarbu palikti 30 proc.
Jais paprasta naudotis, paprastai jie pasižymi konfigūracijos išmanaus telefono dėka galimybe.
Po pusšimčio metų nacių militarizmo paveldo Lietuvos pajūryje gali nelikti nė kvapo – jūra pasiglemš baterijos „Memel Nord“ liekanas.
Klaipėdos universiteto Viešojo administravimo ir politikos mokslų katedros docentas dr.
Finansų ministerija teigia, kad skolinimosi reitingai gali būti pažeminti, jei dėl dabartinės krizės makroekonominis disbalansas bus didesnis nei prognozuojama ir jei ilguoju laikotarpiu nepavyks suvaldyti valstybės skolos santykio su BVP augimo.
Bent kol kas Suomijoje dirbantis D. Balčiūnas nesusidūrė su apsaugos priemonių stygiumi.
Savo ruožtu TS-LKD siūlo kurti 10 mlrd.
Kartu su Jurgiu į pogrindį pasitraukė ir jo sužadėtinė, partizanų ryšininkė Kazimiera Kižytė.
Tačiau, palikę automobilį saugioje vietoje, išvengsite vagysčių ir galimų apgadinimų.
Suomijos energetikos įmonė „Teollisuuden Voima“ (TVO) anksčiau pranešė, kad jos valdomos Olkiluoto atominės elektrinės 2-ajame reaktoriuje 12 val.
Man atrodo, kad labai gerai, jog ateina adventas.
Prieš paskiriant skiepus, vaiką būtinai turi apžiūrėti gydytojas, pamatuoti temperatūrą, patikrinti, ar jis neserga ūmiomis ligomis.
Ką tik prestižiniame amerikiečių žurnale paskelbėme straipsnį apie solitoninius sprendinius prostatos vėžio gydymo modelyje.
Sveikatos apsaugos ministras Aurelijus Veryga ragina nepiktnaudžiauti taikomomis išimtimis ir neapkrauti visuomenės sveikatos specialistų prašymais, kurie negalės būti patenkinti.
Jos atstovai sako nematantys problemų verslinės žvejybos srityje.
Vis dėlto pastebimas ypač gausus plaukų slinkimas gali būti ligos ar maistinių medžiagų trūkumo rezultatas.
Eilėraščius Stasė rašė nuo vaikystės.
Šių metų rugpjūčio 20 dieną sukaks šimtas metų, kai gimė V. Sladkevičius, o kitąmet bus 30 metų po to, kai 1991 metų sausį kardinolui buvo perduotas saugoti Lietuvos nepriklausomybės atkūrimo aktas su signatarų parašais.
Ligos išmoka siekia 65,94 proc. nuo atlyginimo „ant popieriaus“.
Europos Parlamentas (EP) penktadienį paragino užtikrinti, kad kovodamos su antrąja pandemijos banga ES šalių vyriausybės nepažeistų žmogaus ir piliečio teisių.
Mėsos padažą lygiomis dalimis sudėkite į aguročius, o ant viršaus sudėkite sūrių mišinį ir kiekvieną puselę atskirai suvyniokite į foliją.
Netrukus Laris apsigyvena ir Oliverio tėvų išmaniuosiuose, o dar vėliau suranda ir būdą, kaip persikelti į realybę fiziškai.
Jo manymu, būtų neteisinga, jei apie savo šalį sukurtume įspūdį, kaip apie kokią nors nestabilumo zoną.
Nacionalinio visuomenės sveikatos centro Klaipėdos departamento vadovas gydytojas Raimundas Grigaliūnas sako, kad darbo departamento specialistams nė kiek nesumažėjo.
Kodėl taip norėjęs tokios ypatingo sodo?
Išskyrus atvejus, kai vykstama dėl artimųjų mirties ar atlikti darbo, taip pat dėl būtinosios pagalbos.
Dažnai jaučiamas pasipriešinimas pokyčiams, nes tai susiję su nežinoma situacija ir neapibrėžtumu, baime, kad gali nepasisekti.
Iš jų pasieniečiai iš viso ištraukė 2 tūkst.
Iniciatyvos peticijoje Europos Komisija raginama imtis veiksmų, kad gerėtų ES piliečių galimybės gauti įperkamą arba subsidijuojamą ar socialinį būstą.
Viena didžiausių MEDIA sėkmės istorijų – kino teatrus, rodančius europietišką turinį, vienijantis tinklas „Europa Cinemas“, kuriam priklauso ir 7 Lietuvos kino teatrai.
Tuo pat metu unikalaus ar kitokio mąstymo žmonės įvairiomis formomis atstumiami, o tai yra aiškus signalas ir perspėjimas, kad, jei nenori nukentėti, privalai eiti kartu su minia.
Ekrane ir scenoje susitiks skirtingi laikai.
Užtat buvo nuosekli ištiestos rankos ir spaudžiamo žiedo politika.
Iš jos buvo galima atsisiųsti ne tik „Apple“ gamybos programėlių, o jas kurti ir parduotuvėje talpinti galėjo visi norintys.
Nors daugelis pavasarį susikoncentruoja į kūno linijų tobulinimą, V. Musvydaitė sako, kad daug svarbiau – bendros veiklos su visa šeima.
Į kokius darbus kibs Laisvės partija atsidūrusi Seime?
Pasitarsime kitą savaitę su valdyba“, – sakė socialdemokratas Gediminas Kirkilas.
Pasak jo, bet tai ne vienintelis kartas, kai Vyriausybė skiria pinigų savivaldybėms.
Per šį tiltą eina visi vamzdynai iš estakadų talpyklų į laivus.
Ar verslas Klaipėdoje pasiruošęs atremti kibernetines grėsmes?
Tuomet tik kelios tokios operacijos buvo atliktos Kaune prof.
Vien elektra šie automobiliai, priklausomai nuo versijos, galės įveikti nuo 55 iki 68 kilometrų.
Teko išmokti daug naujo.
Aurelija minėjo, kad atsakingos institucijos iki šiol neranda vadinamojo nulinio paciento, nuo kurio pradėjo plisti koronavirusas.
Pirmasis loterijos milijonas, laimėtas automobilis ir šimtais dalinami prizai – tai „Teleloto“.
Daugeliui Europos šalių įvedus karantiną, lengvaatlečiai ieško įvairiausių būdų, kaip tinkamai atlikti treniruočių planą.
Ji vaikystėje nelaikė savęs sportiška mergaite, o ir išbandytos lengvosios atletikos treniruotės nesužavėjo.
Šiuo laikotarpiu svarbių sprendimų geriau nepriiminėti, labiau tiktų užbaigti darbus.
Šakos lūžo, miškas traškėjo, sniegas sūkuriais šernui iš po kojų lėkė – per upę taikėsi bėgti.
Kad neprarastų meistriškumo, grupei reikalingos nuolatinės repeticijos ir pasirodymai.
Mūsų biudžetas yra ribotas.
Kaip dar vieną neabejotiną tendenciją stilistė pastebi ir veido kaukes, kurios iš apsauginę funkciją atliekančių daiktų tapo stiliaus detalėmis.
S. Alksnio teigimu, į situaciją reikėtų žiūrėti plačiau: „Išsigryninkite ilgalaikį tikslą – vienerių ar kelių metų viziją, atsakykite sau, kur norėtumėte matyti save po tiek laiko.
Visi šie lietuviški ir iš užsienio šalių parsivežti produktai kupini gerųjų bakterijų, kurios atstato žarnyno pusiausvyrą.
Grožį kuria darni visuma, – įsitikinusi interjero dizainerė V. Tubelytė.
Kartais ji manęs paprašydavo sulėtinti greitį priešais tam tikrą pastatą ar gatvės kampą ir sėdėdavo žiūrėdama į tamsą bei nieko nesakydama.
Tiek daug to panašumo esti ir šiandieninėje mūsų kasdienybėje.
Pareigūnai nurodė vėliau penktadienį surengsiantys spaudos konferenciją, per kurią suteiksiantys daugiau informacijos.
Nuotaika bus nepastovi, priklausysite nuo kitų žmonių.
Jausdama nuo scenos atsklindantį itališką kraują Lietuvoje, esu užtikrinta, kad tai yra E. Sipavičius“, – šį kartą atspėjo ir kita komisijos narė, radijo laidų vedėja Livija Gradauskienė.
TOP lygoje triumfavo Klaipėdos "Baltic Tennis Club" tenisininkai.
Vyras policijai priešinosi, vartojo necenzūrinius žodžius.
Didžiąją dalį BCT produkcijos sudaro laidų rinkiniai, elektros komponentai, valdymo spintos ir individualūs sprendimai.
FNTT taip pat pažymėjo skirianti ypatingą dėmesį korupcijos prevencijos užtikrinimui ir korupcinio pobūdžio veiklų atskleidimui tarnybos viduje.
Juolab kad laikina šių globos namų direktorė nepasakė, kaip reikėtų keisti bauginančią situaciją.
O visa tai yra – ekonomika, kurios žinios šiuolaikiniam žmogui absoliučiai būtinos.
Jis gali išleisti visus pinigus, o paskui skolintis maistui.
Mia: "Aš esu daugiau negu mano vyro žygdarbiai"
Kokią paguodą gali suteikti vaikų netekusiems iš popieriukų, dabar turbūt iš planšečių skaitomos prakalbos, vėliavų pakėlimai, paradai?
Platina yra dar kietesnė ir nesukelianti alergijos, nors, norint išlaikyti blizgesį, ją reikia dažnai poliruoti.
Susitikime dalyvausiantis švietimo, mokslo ir sporto ministras Algirdas Monkevičius sako, kad žvelgiant į tolesnę perspektyvą reikia ieškoti bendrų tikslų, dėl kurių partijos galėtų sutarti nepriklausomai nuo ideologijos.
Taip pat suteiks galimybę įsigyti atsarginių dalių.
Po kelių dienų dar tu buvo rasti Kalifornijoje ir Rumunijoje.
“Europiados“ organizatoriai ketvirtadienį vakare pranešė, kad šiemet Klaipėdoje turėjęs vykti tarptautinis renginys atšaukiamas.
Pasak direktorės, jų įstaiga turi savitą kryptį – katalikiškąją – ir tėvai ją renkasi tą įvertinę.
Čia bendrovė turi 2007 metais atidarytą modernią gamyklą, įsikūrusią verslui geografiškai patraukliose Trakų apylinkėse.
Tik tuomet pirkėjų eilės būriuotųsi lauke bet kokiomis oro sąlygomis.
 Riboti fizinį aktyvumą, ypač vidurdienį – nuo 11 iki 17 val.
Ir dar man prasideda baisi švarinimosi manija – aš galiu pulti plaut grindis, kurių niekada gyvenime neplaunu, būtinai nusivalau telefoną ir labai bijau, kai telefonas skamba.
O mes buvome pasakę, kad jei kuriame naują partiją, tai kuriame naują“, – tęsė jis.
Todėl, kad duomenų kopijavimo laikais, net ir šitame greitame technologijų amžiuje, kartais yra skaičiuojamas paromis“, – teigė M. Pareščius.
Šiuo metu ES rengia sankcijas nemažai grupei žmonių, laikomų atsakingais už prezidento rinkimų Baltarusijoje klastojimą ir protestų slopinimą smurtinėmis priemonėmis.
Klaipėdos „Amber-Arlangos“ vyrų tinklinio klubas padarė pirmąjį įrašą naujajame komandos istorijos puslapyje.
Į porinę dvivietė sugrįžęs M.Griškonis: „Rezultatai gali augti tik vienybėje“
Todėl nemanau, kad yra tikslinga visus nukirpti pagal vieną kirpimą“, – sako D. Arlauskas.
Tikimės, kad tie, kurie naudosis sistema, tai įvertins“, – pernai kalbėjo Migracijos departamento direktorė Evelina Gudzinskaitė.
Vengtini ar nevartotini transriebalai (produktų sudėtyje yra žodis „sukietintasis“), kurių apstu pyraguose, tortuose, spurgose ir pan., nes šie riebalai didina cholesterolio kiekį.
Skrudinant kavą ar ruošiant tobulą espresso, visuomet būtina griežtai laikytis nustatytų standartų: temperatūros, laiko, kiekio ir kt.
Tačiau yra kabliukas.
Jei vienas iš tėvų balsuoja už vieną partiją ar kandidatą, o kitas – už kitą, tai kurią partiją ar kandidatą turėtų pasirinkti vaikas, kai jo balsas atitektų tėvams?
Tuo metu, 254 žmonės buvo identifikuoti kaip turėję mažos rizikos sąlytį.
Gamintojas be tradicinių juodos, auksinės ir sidabrinės spalvų pasiūlė mėlyną ir reikėtų pastebėti, kad šis variantas atrodo labai įspūdingai.
R.Karbauskis pirmadienį tvirtino, jog Vyriausybės vadovas pripažino, kad šis sprendimas buvo klaida.
Ligoninė turi teisę skirti papildomus tyrimus, kurie, jos manymu, reikalingi.
Klaipėdoje lauks dar daugiau emocijų keliantis susitikimas tarp "Atlanto" ir "Neptūno" ekipų.
Suprantu, kad viruso reikia saugotis, mes ir saugomės.
Jų metu nuo smurtautojo prieš žmoną kulkos krito į įvykį atskubėjęs policijos pareigūnas, jo kolegė buvo sužalota.
Medeikių žemės ūkio bendrovė be minėtų 400 ha žieminių rapsų dar augina 900 ha žieminių kviečių, 400 vasarinių miežių ir 300 ha pupų.
Šeštadienį visą dieną norintieji išsitirti bus priimami kas 3 minutes, visos vietos yra užimtos.
Su gydytojų ir draugų pagalba ėmiau rūpintis savo sveikata ir bendromis pastangomis ištraukiau save iš tos pelkės.
D. ir K.Lavrinovičiams buvo paskirta 5 metai laisvės atėmimo, o A. Borodkinui – 6 metai.
Pasakojimų cikle apie senuosius Klaipėdos namus ir juose gyvenusius, dirbusius ar besimokiusius žmones toliau žvalgysimės Herkaus Manto g. 2-ajame name, kuriame veikė ir Lietuvos žuvies pramonės susivienijimas- "Litrybpromas".
Mes tikimės, kad jie veiks pagal tarptautinius standartus, skirtus užtikrinti saugumą ir išvengti nelaimių“, – pridūrė jis.
Baigusi mokyklą, sostinėje studijavo turizmo ir viešbučių administravimą, po to – išlyginamosios verslo administravimo studijos Šiaulių universitete.
Pats į jūrą plaukiau 17 metų, nieko panašaus nebuvo nutikę.
Labai jaučiasi, kad žmonės ir viruso dar prisibijo, saugosi, be to, akivaizdu, kad daugumai striuka su pinigais.
Bet, kaip sakoma, geriausios mintys ateina dirbant.
Levo Tolstojaus romaną „Karas ir taika“ rusų ir prancūzų kalbomis sudaro apie 460.000 žodžių, o tuo tarpu anglų kalba – 587.287.
Virš miesto buvo pastebėtas sraigtasparnis.
Nemalonūs oro pokyčiai ir saulės stoka verčia ruoštis žiemai – valgyti daugiau ir rinktis šiltus, maistingus patiekalus.
Taip pat rangovo paprašyta paviešinti ir įrengti Respublikos gatvėje informacines lenteles, kuriose gyventojai galėtų matyti, kokie konkretūs darbai yra bei planuojami pradėti vykdyti ir kada jie bus baigti.
Ir visko gali būti, kad karalienė Luizė, keliaudama iš Karaliaučiaus į Klaipėdą, toje karčiamoje su palyda buvo apsistojusi.
Be to, niekur nedingo ir taip dažnai pabrėžiama IT specialistų paklausa.
Lietuvos didmiesčių eglių varžytuvėse stabilų kursą laikanti Klaipėda ir vėl laukia žmonių pasiūlymų, kurie norėtų miestui padovanoti pagrindinį žiemos švenčių simbolį.
Kritikai kaltina Kiniją didinant politinę kontrolę šioje pusiau autonominėje teritorijoje ir taip kurstant opozicijos judėjimą.
Vos tik gandras rado pratinimo vietą, nuvykome į vietą ir pastatę specialią gaudyklę jį gana nesunkiai sugavome.
Dabar pastatas stovi tuščias, kas su juo bus daroma, neaišku.
Ji džiaugiasi, jog mokslai jau eina į pabaigą.
Panevėžiečiams per miestą ir jo apylinkes tekanti Nevėžio upė yra ypatinga – nuo jos pavadinimo kilo ir miesto vardas.
Laboratorijų veiklos tikrinimas vyksta ne pagal iš anksto paskelbtą planą, o tuomet, kai gaunamas ūkio subjekto prašymas: atestavimo pažymėjimui gauti pirmą kartą arba peratestuoti pasibaigus atestavimo pažymėjimo galiojimo terminui, kuris yra 3 metai.
Kalbu ne apie visus, bet gan didelę dalį.
Per praėjusią parą Lietuvoje patvirtinti 36 nauji koronaviruso atvejai, bendras skaičius siekia 2762, ketvirtadienį pranešė Sveikatos apsaugos ministerija.
Diktantas rašytas ir miesto gimnazijose, organizacijose, tačiau kiek jų dalyvavo, Savivaldybė duomenų neturi.
Bardakėlis, 5 minutės iki rimtos nelaimės.
Pasak parlamentaro, papildomų lėšų idėjai įgyvendinti nereikėtų, nes ženklai būtų keičiami rekonstruojant kelią, nusidėvėjus ar pasikeitus eismo organizavimui.
Lietuvoje patvirtinta šiuo metu 14 COVID-19 atvejų.
Pasak D.Radevo, šio termino perkėlimas į 2021 metus Bulgarijai nebus lemtingas.
Skaitytojų ekspresas, Penktoji karantino savaitė, ar dar gyva viltis natūraliai nusišypsoti, pažvelgt į akis,.
Žingsnis žengtas po kelis mėnesius trukusių federalinių ir valstybinių antimonopolinių tyrimų, skirtų įvertinti technologijų milžinės galias, o kartu buvo atliekami tyrimai ir dėl kitų bendrovių, tokių kaip „Amazon“, „Facebook“ ir „Apple“.
Modestas ne tik rengia programas su savo vadovaujamu Šv.
Lietuvą pasiekė didelės asmens apsaugos priemonių siuntos medikams.
Skaičiuojant pinigine išraiška, vien mūsų banko klientai apsipirkimams internetu kovą išleido 20 proc. daugiau nei 2019 m. kovą“, – teigia „Luminor“ Klientų konsultacijų centrų vadovė Baltijos šalims Giedrė Blazgienė.
Duomenų kiekiai kasdien vis auga ir augs ateityje.
Kad būtų žinomi, sutuoktiniai dažnai dalyvaudavo parodose, kokybiško maisto ir kt. programose.
Iš Baltarusijos vyko automobiliu su kitu asmeniu, bet kelionės metu abu dėvėjo asmens apsaugos priemones, o laikotarpis buvo dar neužkrečiamasis, nes pirmus simptomus pajuto naktį iš 8 į 9 dieną.
Ir sako liūdnai: „Et, išgyvensiu kaip nors…“ Na, pamaniau, aš taip nepaliksiu, juk yra bendruomenė, kuriai ji kažkada negailėjo laiko.
Pagal Studijų kokybės vertinimo centro (SKVC) duomenis, į reitingą įtrauktas studijas metusių studentų skaičiaus pokytis 2018–2020 metais.“
Ir dėl to neturėta jokių bėdų.
Šį kartą šaltakraujišku smūgiu pasižymėjo prancūzas Davidas Ngogas.
Daugiau nei mėnesį posėdžiavusią darbo grupę sudarė konservatorių, liberalų, frakcijos „Už Klaipėdą“ atstovai, savivaldybės personalo, teisės specialistai, tarybos ir mero sekretoriato, savivaldybės Sveikatos skyriaus atstovai.
Tik būti išgirsti savivaldybėje žmonės sako jau nesitikintys – esą kartais atrodo, kad jie gyvena ne 10 kilometrų nuo Vilniaus centro, o kažkokiame dievo užmirštame užkampyje, kur gyventojai neturi jokių teisių, jų nuomonė ir sveikata niekam nerūpi.
Amerikos visuomenė pradėjo kur kas daugiau kalbėti apie branduolinę energiją, šios energetikos šakos keliamus pavojus ir paskatino valstybę imtis griežčiau reguliuoti šią energetikos pramonę.
Man labai patiko Australija.
Verta pamėginti, jei turite tam vietos, auginti ir grikius.
Mano bandymų jis dažnai net neparagauja, jam nepatinka.
Mėnulis (delčia) teka 2.12 val., leidžiasi 17.46 val.
Pareigūnams uždėjus antrankius, vyras kambaryje užtrenkė duris ir, iššokęs pro langą, pabėgo.
Ilgametis JAV prezidento Donaldo Trumpo advokatas ir „fikseris“ Michaelas Cohenas naujoje knygoje rašo, kad dabar perrinkimo siekiantis Amerikos lyderis žavisi tuo, kaip Vladimiras Putinas vadovauja Rusijai.
Absoliutus antivakserių skaičius gal ir nėra toks didelis, bet jie turi labai plačią tikslinę auditoriją, kadangi labai didelė dalis Lietuvos gyventojų turi klaidingus įsitikinimus apie skiepus.
Taip, jeigu situacija išliks labai bloga, bent jau tame pagrindiniame ir viduriniame ugdyme, matyt, (nuotolinis udgymas – BNS) gali prasitęsti.
Kur kreiptis dėl nenugalimos jėgos (
Apie mane gali rašyti ir kalbėti pačius siaubingiausius dalykus, bet pakanka man atsidurti namie ir pamatyti vaikus, pajusti jų meilę, aš atrodau pati sau svarbiausia persona pasaulyje.
Elektra varomos transporto priemonės – nebe naujiena šiuolaikiniam miesto gyventojui.
Kai filmų žiūrėjimo platformoje „Neflix“ peržiūrite vieną serialą, jums iškart pasiūlomas kitas, kuris gali patikti.
Kreipsimės į Automobilių kelių direkciją dėl šios problemos“, – patikino E. Lunskis.
Taip, galbūt jos ir nebus kuklaus B dydžio, tačiau tokias prisirpusias išsišokėles glamonėti svajoja milijonai pasaulio vyrų.
Šis kelias, anot vadovo, buvo pasirinktas tik todėl, kad to reikalauja įstatymai.
Bet ir čia laukia iššūkių.
Vilkiko vairuotojui už šią kontrabandą gresia piniginė bauda ir nelegaliai gabentų vaistinių preparatų bei automobilio konfiskavimas.
Ryšuliuose VSAT pareigūnai rado 2 tūkstančius pakelių kontrabandinių cigarečių „Fest“ su Baltarusijos akcizo ženklais.
Šiais metais varžybos buvo skirtos paminėti liepos 2-ąją vyksiančią Tarptautinę sporto žurnalistų dieną.
Jų stygius organizme, pasirodo, gali pagreitinti cukrinį diabetą, infarktą, onkologines ar sąnarių ligas.
Jeigu pripažįstamas nugalėtoju ne tas asmuo, perkančiajai organizacijai teismas skiria baudą, o turėjęs laimėti dalyvis gali tikėtis, kad jam bus atlyginta už negautas pajamas.
Be to, apyrankė skaičiuoja ne tik jūsų žingsnius ir stebi širdies ritmą, bet ir fiksuoja deguonies kiekį kraujyje.
Vis tik labiausiai žmonėms rūpi konkretūs pinigų dalykai: kaip susimokėti paskolą, kai esi uždarytas namuose ir nedirbi?
Nugalėtojų pakyla: iš kairės Tomas Kaukėnas, Karolis Dombrovskis, Linas Banys/LBF nuotr.
Vairuotojas, transporto priemonė ir neteisėtai gabenti tabako gaminiai perduoti muitinės pareigūnams, kurie toliau tiria šį įvykį.
Pasidžiaugti tikrai yra kuo.
Mieli skaitytojai, jeigu ši diena Jums bus kažkuo ypatinga ar išskirtinė, pasidalykite su „Telšių ŽINIŲ“ skaitytojais.
Deja, pasidžiaugti vienas kitu ilgai nebuvo lemta.
Argumentų tikrai yra daug, 15 lapų tekstas (.
Visai neseniai, gamintojas pristatė ir atnaujintą „Fire HD 8“ seriją.
Jūs norit išpažinties paslaptį iš manęs ištraukti“, – komentavo jis.
Apsinuodijus atsiranda pykinimas, vėmimas, stiprus galvos skausmas, viduriavimas, kartais gali pasireikšti simptomai panašūs į gripą - kaulų laužymas, stiprus skausmas, labai aukšta temperatūra.
Linkiu visiems optimizmo, sveikatos, šypsenos ir tikėti, kad viskas bus gerai.
Abi mases atsargiai sumaišykite į vieną ir sukrėskite ant iškepusio pagrindo.
Senolę apgavo "anūkas", "policininkas" ir "Saulius"
Jie labai aiškiai reikalavo skaidrumo ir atskaitomybės.
Panevėžietė trijų vaikų mama Dalia Atkočiūnaitė-Šveinauskė – profesionali kostiumų dailininkė.
C.Ramaphosa ketvirtadienį skaitys savo metinį pranešimą.
Renkantis šį variantą svarbu žinoti, kad iki 85 metų mokama suma nebus stabili – periodinės išmokos dydis nustatomas ne absoliučia suma eurais, o tam tikru pensijų fondo vienetų skaičiumi, mokėtinu žmogui kas mėnesį.
Vienas iš jų sugalvojo išsimaudyti ir šoko į vandenį.
Valdantieji skaičiuoja, kad pensijos kitais metais galėtų augti apie 7 proc.
Nauja vienos didžiausių Baltijos šalyse medienos ir baldų gamybos grupių Vakarų medienos grupė (VMG) gamykla Akmenės rajone jau šią savaitę turėtų pagaminti pirmąją produkciją.
Tiesa, apie kainų pokyčius nė vienas prekybos tinklas kol kas nekalba.
Bet dabar laukiame, kas apskritai bus ateityje.
V.Blūšius buvo ypatingai kuklus žmogus, bet vis tik sulaukė ir kai kurių pripažinimo bei pagarbos ženklų.
Kai išgirdo „kakariekū“ giedantį gyvą gaidį, buvo dienos įvykis“, – šypsosi Vytaras.
Kaip vertybių šaltinis miškas Lietuvoje pradėtas sistemiškai skirstyti XVI a. pagal administracinio suskirstymo ribas ir nuosavybę.
Ideali vieta jai statyti yra šalia Kruonio hidroakumuliacinės elektrinės.
Nenusiminkite: situacija greitai pasikeis į gerąją pusę.
Visai netrukus į J. Didžiulio komentarą sureagavo ir „Telia“.
Pranešimo apie gaisrą trijų aukštų namo trečiajame aukšte ugniagesiai sulaukė apie 3 val.
Dalis jūrininkų, turėdami šeimos gydytojų siuntimus, testus atlieka nemokamai mobiliuosiuose punktuose, kitai daliai sumoka kompanijos, dalis susimoka už tyrimą patys.
Net jei užpuola karščiai, savo erdves įkuriame ąžuolo pavėsyje.
Tikiuosi, kad daugiau man tokių žodžių niekas nepasakys”, – kalbėjo Rūta.
Būsima žaluma džiaugiasi ir Vitės kvartalo gyventojai – tikimasi, kad užaugę ir išsiplėtę lapuočiai padės sulaikyti triukšmą, valys orą ir apsaugos nuo miesto dulkių.
Šį pavienį naujadarą, taikliai apibūdinantį susiklosčiusią situaciją, sukūrė straipsnio autorius, prie seno žodžio riestanagis, -ė „2. prk.
Agentūros žiniomis, netoli Sirijos sostinės taip pat suveikė oro erdvės gynybos sistemos.
Savivaldybė negali užtikrinti tiltu besinaudojančiu žmonių saugumo, todėl yra priimtas sprendimas savavališką statinį išardyti.
Jei ne karantinas, ši programa būtų įgyvendinta daug vėliau.“
Jauni gydytojai skundžiasi rimtomis medicinos mokymo programos ydomis, dėl kurių šie dažnai negali specializuotis norimoje srityje.
Privatizavus pastatą su kiemu, tokia galimybė taptų komplikuota.
Dabar situacija, kokia yra Lietuvoje, manau, jeigu staigiai nesikeis, tai po savaitės turėsime problemų, su kuriomis nesusitvarkysime.
Visuomenės lūkestis yra mažinti miško iškirtimo kiekius, kad šie resursai nebūtų eikvojami ir juolab eksportuojami, pridėtinę vertę sukuriant užsienyje“, – BNS sakė K. Mažeika.
Pasvalio rajono ūkininkas Vidas Damanauskas yra nedidelio augalininkystės ūkio šeimininkas.
Bet mums paliko tik virvės galą.
Taip tautos atstovai pasielgė ir perbalsuodami dėl pataisų priėmimo.
Varžybų dalyviai taip pat privalo laikytis ir Kelių eismo taisyklių, nes, pavyzdžiui, viršijus greitį daugiau kaip 9 kilometrais per valandą, skiriama 10 minučių bauda.
Organizacijos prezidentu ketverių metų kadencijai išrinktas Darius Levickis.
Transliacija iš sostinės LFF stadiono per Delfi TV prasidės 14.40 val.
Tad kam save apgaudinėti.
Trečiojoje trikovų laidoje išsiskirs Monikos Marijos komandos trejetas.
Mano praktikoje vaikams dažnai prireikia skirti vis stipresnius akinius, nors to būtų galima išvengti su tėvų pagalba keičiant vaikų gyvenimo būdą“, – aiškina oftalmologė.
Mano manymu, tai yra visiškai neadekvatus terminas, ypatingai, jeigu tu pirmą kartą nori pamėginti sudalyvauti tokiame projekte, kur reikia pildyti paraiškas ir teikti skaičiavimus su pagrindžiančiais dokumentais.
Leonardas, suvokdamas, kad daugiau į savo gimtąją Italiją jau niekada nebegrįš, lydimas savo artimiausių mokinių ir padėjėjų, įveikė Alpių kalnus, su savimi pasiimdamas odiniuose dėkluose saugomus tris paveikslus – „Džokonda“, „Šv.
Problema, pasak jo, kad vadinamosios rizikos šeimos tų pinigų nepragertų.
Valstybės deleguotos funkcijos ar paslaugos privačioms bendrovėms ar organizacijoms nėra naujiena ir šiandien.
Bet kur tie gigantai, kurie žiniasklaidoje mėgsta didžiuotis savo pajamomis ir pelnais bei kalbėti apie norą keisti pasaulį?
Kalbant apie naujas partnerystes su stipriais prekės ženklais, pagrindinis praėjusių metų pasiekimas buvo tapimas oficialiu „Xiaomi“ ekosistemos produktų distributoriumi Baltijos šalyse.
Pasak „SME Finance“ ekonomisto Aleksandro Izgorodino, suaktyvėjęs gyventojų judėjimas kloja pamatus laipsniškam nuo karantino nukentėjusios ekonomikos atsigavimui.
Klaipėdoje apie projektus kalbamama dešimtmečiais, o kai dėl jų susitariama jie yra įgyvendinami per dešimtmečius.
Taip, neklystu, sunaikinus šią sporto šaką Klaipėdoje, lieka didžiausia grėsmė Lietuvai išnykti iš šios šakos Europos ir pasaulio žemėlapio.
Pasak Ž.Radišausko, šią problemą ketinama spręsti įsigyjant 220 nešiojamų kompiuterių.
I.Borisova dokumentuose figūruoja kaip ieškovė, o J.Borisovui teko atsakovo vaidmuo.
Visi žalgiriečiai supranta, kad, norėdami deramai tęsti Eurolygos kovas, jie turės būti geros sportinės formos.
Jai antrina ir V. Jozonienė, kuri pripažįsta, jog džiugu priklausyti organizacijai, kuri suteikia visą reikiamą pagalbą.
Turto banko atstovų teigimu, per jų administruojamus aukcionus iš pirmo karto parduodamas tik kas trečias objektas.
Dienomis oras šils iki 4–8 laipsnių.
Kainos dabar mažėja ir Lietuvos rinkose, ir parduotuvių lentynose.
Velykas švęsčiau su maxima – reklama, kuri sumenkino sakralumą pačioje žmogaus gimimo šerdy.
Nors verslai jau susidūrė su krize ir žino, kaip ruoštis netikėtoms situacijoms, virusui dar kartą sukausčius pasaulį, tiekimas vėl laikinai gali sutrikti.
Pažįstami ar pirmą kartą vienas kitą sutikę žmonės!
Šiandien migdolo medis tebelieka amžinai išliekančios meilės ir draugystės simboliu.
Nevisoms moterims grįžti į buvusias formas užtenka tik laiko ir aktyvesnio gyvenimo būdo, todėl kai kuriais atvejais plastinė chirurgija tampa vienintele ir efektyviausia priemone.
Klaipėdietis, 42 metų trijų mažamečių vaikų tėtis pasakoja: „Suskaudo širdies.
Taip aš nurimstu.
O pasirūpinti savo saugumu esą pirmiausia yra žmonių pareiga, nesvarbu, kad stulpai ir laidai virš galvos atsirado visai ne jų valia.
Šiltuoju metų laiku mūsų pirkėjai taip pat dažnai renkasi įvairioms mėsos rūšims, žuviai, daržovėms ir sūriui skirtas žoleles, pavyzdžiui, bazilikus.
Bijodama „nudegti“ ji pasuka ne ką lengvesniu keliu – slėpti savo liepsnojančius jausmus ir išgyventi juos savo sapnuose“, – apie premjerą pasakoja jos autorė.
Anot specialistės, gajus mitas, jog pradėjus vartoti antibiotikus pacientas sirgs trumpiau ar užkirs kelią komplikacijoms: „Antibiotikai neveikia virusų, tad ligos jie negali sustabdyti ar apsaugoti nuo susirgimo ateityje.“
Dabar problema tapo tokia rimta, kad teisėsaugos pareigūnai pradėjo apie ją kalbėti garsiai, dėl visko kaltindami masinę imigraciją.
Susisiekimo ministerijos siūlomu dalijimu nelabai patenkintos liko Prienų, Panevėžio miesto savivaldybės.
Net septyni nauji atvejai sekmadienį patvirtinti reabilitacijos įstaigoje „Pušyno kelias“, vienas – susijęs su Kartenos slaugos ligonine ir dar vienas nesusijęs su anksčiau fiksuotais atvejais Šiaulių rajone.
Be to, reikia gerai įsidėmėti atėjusiojo veidą.
Toji kultūra, kurioje augi, turi daug įtakos.
Jei organizuojant veiklą naudojamos bendros patalpos (salės ir pan.
Dar vakar su kaimyne gėrusios kartu arbatą ėmėme kalbėtis telefonu, viena kitą drąsinome.
"Didžiuojamės turėdami pasišventusius medicinos darbuotojus", - sako Jonas Sąlyga.
Patikrinimo metu šiurkštūs pažeidimai užfiksuoti dar iki patenkant į įmonės vidaus patalpas: pašaliniai asmenys į jos teritoriją galėjo patekti be jokios kontrolės, aplinkui buvo įvairių daiktų, nesusijusių su skerdyklos veikla.
Jo pareigas perėmė sūnus Reincholdas Moras.
Vilniaus „Ryto“ (6/3) komandos duobė „Betsafe-LKL“ čempionate gilėja.
Kiekvieną dieną susiduriame su medžių, augančių urbanizuotose teritorijose, priežiūra.
Dar vienas COVID-19 atvejis sostinėje – įvežtinis: asmuo grįžo iš Šveicarijos, į kelionę vyko nuosavu automobiliu.
Didesnio dėmesio sulauks ir antroji pusė, mylimas žmogus.
Prezidentas, nors ir kritus reitingui, išlieka palankiausiai vertinamu tarp politikų, o nepalankiai jį vertinančių apklaustųjų skaičius padidėjo nuo 7,8 proc. iki 13 procentų.
Taip, kai kas saugo gyvulius.
B. Griciūnas į Šiaulius atvyko 2018-aisiais metais, po sezono Rytų Vašingtono universitete JAV.
Stažuotes į ESA organizuoja Lietuvos mokslo taryba (LMT), kuri per metus atrenka tik vieną studentą iš Lietuvos.
Žinau, ką jums reiškia kalbėti apie strateginį dialogą su Rusija, todėl jums tai sakau labai atvirai.
Manau, reikėtų iš esmės nagrinėti susidariusią situaciją, kviesti diskusijoms, o išsigryninus problemas priimti sprendimus, įgalinančius visuomenę keistis.
Analitikui kiek keista, kad laikais, kai daugelis labiau nepriklausomų Rusijos analitikų ragina Kremlių elgtis kuo atsargiau, drebiamas toks ryžtingas – o galbūt desperatiškas – troškimas prilygti Amerikai ir vėl užimti kito pasaulio poliaus vietą.
Gali atsirasti painiavos dėl prieštaringos informacijos.
Gaisro metu žuvo žmogus.
Ten vėliavą iškėlė tuometinis meras E. Gentvilas.
Mano patirtis galbūt dar nėra labai didelė, bet kasmet vis daugėja gerų atsiliepimų apie mano darbą.
Nežinau, kiek laiko taip prabūnu, bet kai atmerkiu akis, lietus jau tik krapnoja.
Jausite, kad kažkas keičiasi, ir nežinosite, kaip elgtis.
Geriausias naujas pavyzdys man buvo matyti Prancūzijos pasiūlymai dėl Rytų partnerystės ateities.
Dragūnų kvartalo gyventojų skundas paskatino išsamiau pasidomėti vaikų žaidimo aikštelių problema Klaipėdos mieste.
Baltarusijos piliečiams, priimtiems studijuoti į Lietuvos valstybinių aukštųjų mokyklų valstybės nefinansuojamas studijų vietas, skiriama Lietuvos valstybės parama pirmosios pakopos ir vientisųjų studijų kainai padengti.
Tarptautiniai vaikų gerovės tyrimai rodo, kad Lietuva pirmauja pagal paauglių savižudybes išsivysčiusiose šalyse.
Parko teritorijoje veikia nemokamas belaidis interneto ryšys, yra tualetas.
Tai yra didžiausias užsikrėtusiųjų ir mirusiųjų nuo COVID-19 skaičius pasaulyje.
Ligšiolinis Federalinės mokesčių tarnybos vadovas keičia nuo 2012-ųjų ministrų kabinetui vadovavusį Dmitrijų Medvedevą.
Kasmet uostamiestyje pastatų būklę tikrina Klaipėdos savivaldybės specialistai.
Autorių teisių gynėjai reikalauja „Payseros“ sustabdyti paslaugų teikimą filmai.
Režisierė papasakos, kaip jaučiasi dirbdama su pačiais didžiausiais savo srities profesionalais.
Pernai M.Kliučakas buvo teistas už apysunkį nusikaltimą – dėl mylimosios terorizavimo arba sistemingo bauginimo.
Vienu metu nepadarysi, bet kol kas viskas vyksta gražiai – bendraujame su rajono savivaldybe, policija.
Tačiau tai kainuotų.
Linkiu, kad visi laureatai dar ilgai džiugintų mus savo pasirodymais šio teatro scenoje“, – pradėdamas ceremoniją, sakė LNOBT generalinis direktorius Jonas Sakalauskas.
Nepamirštamas Godos pasirodymas ir kiti talentai – jau šį sekmadienį 19.30 val.
Tokią žinią šią savaitę paskelbė pasaulinis kelionių rekomendacijų tinklalapis „TripAdvisor“.
Planuotos bendros biudžetų pirmų septynių mėnesių pajamos buvo 6,69 mlrd.
Šiuo metu didžiąją dalį savo laiko popiežius leidžia Šv.
Ryškiausiai gėrio pergalės tema atsispindi novelėje „Lazda“.
Atrodytų, niekur kitur nesijaučiame tokie saugūs kaip savo namuose, bet štai pasitaiko, kad netinkamai įrengus jie labai prastai veikia mūsų sveikatą.
Šie du mokslininkai sugebėjo neįtikėtinai tiksliai aprašyti asteroidą, jiems pavyko užfiksuoti net Jarkovskio akceleraciją – reiškinį, kuomet asteroido į Saulę nukreiptas pusrutulis išspinduliuoja daugiau šilumos, nei tamsioji jo pusė.
Tačiau iš miesto įmonių esu sulaukęs siūlymo priimti kaip trąšą laukams miesto nuotekų dumblą.
Koronavirusas Lietuvoje pastaruoju metu tampa sunkiai valdomas, susirgimų skaičiai gąsdina tiek specialistus, tiek gyventojus.
Vienas hektaras versliam ūkininkui sugrįš šeimos išlaikymo kaina, kitas hektaras – investicija ir būsimu pelnu.
Pasisakyti pakviestas Plungės rajono savivaldybės meras Audrius Klišonis sakė norįs oponuoti muziejaus direktoriui A. Bakanauskui.
Papasakokite jam, kaip įrenginio nustatymuose susireguliuoti ekrano ryškumą ir kontrastą, nustatyti tinkamą teksto šriftą ir parinkti optimalų garsą.
Ką apie mane šnekėti?
Jos teigimu, tarnybos dirba sustiprintos parengties režimu, taip pat svarstoma galimybė į pagalbą pasitelkti ir šaulius.
Mes, pavyzdžiui, Užsienio reikalų ministerijoje neatsimenu, kada dar tokioje apgultyje dirbome, kai reikėjo repatrijuoti mūsų žmones su tokiais resursais minimaliais, ambasadom tokiom mažom, bet 5 tūkst.
Mūsų kalėjimuose sąlygos baisios, požiūris į politinius kalinius nėra geras, nes jie išdrįso mąstyti kitaip ir pradėti kovoti už savo teises.
R.Sunakas taip pat išreiškė susirūpinimą, jog „koronaviruso bus paveikta ištisa žmonių karta“, ypač jauni žmonės, kuriems maitinimo ir apgyvendinimo sektorius yra „kelias į darbo rinką“.
Bet kartu pridūrė, kad kur gyveno, ten sutarė su visais: „Man atrodo, kad kaip tu – taip ir su tavim.“
Dėl COVID-19 pandemijos uždarytų vidaus sienų Šengeno zonoje atvėrimas turi būti derinamas Europos Sąjungos (ES) lygmeniu, pareiškė Prancūzijos vidaus reikalų ministras Christophe'as Castaneras.
Žinoma, skaitmeninimas ir dirbtinis intelektas (DI) sparčiai keičia mūsų darbo, bendravimo, tobulinimosi ir vadovavimo būdus.
Jei šalys patvirtins paskutinės minutės susitarimą, jis bus sudarytas likus vos kelioms dienoms iki gruodžio 31-osios, kai Britanija pasitrauks iš ES bendrosios rinkos ir muitų sąjungos.
Bus atnaujinta visa infrastruktūra nuo Slengių žiedo iki Radailių.
Marytės vyras Juozas neleido per ilgai kalbėtis – vos suspėjome nufotografuoti vieną kitą jo išdrožtą rūpintojėlį ir atgal į kelią.
Visi ciklo darbai skyrėsi dydžiu ir kompozicija, bet visi jie atskleidė jo nenumaldomą norą tobulinti spalvas ir atskleisti savo sodo grožį.
Nemenčinėje, bendrovėje „Vilnika“ iš 285 darbuotojų 84-iems nustatytas užsikrėtimas COVID-19.
Pranešama, kad skambučių skaičius į psichologinio palaikymo linijas pastaruoju metu itin išaugo.
Trys laiškininkai gavo nepažįstamas dideles apylinkes.
Reido Ramiajame vandenyne metu buvo pasiektas plaukimo po vandeniu greičio rekordas – 44,74 mazgų (80,4 km/h), kuris nepagerintas iki šiol, nors laivas buvo nurašytas 1989 metais.
Mano supratimu, parkas per laikmetį niekuo nepasikeitė, koks buvo, toks ir yra.
Viskas virto tokiu grotesku, kad tai tapo akivaizdu net ne specialistams.
Kaip bebūtų, rusų egocentriškas ir selektyvus požiūris į istoriją gali atrodyti keistai panašus į mūsiškį.
Net ir nepavojingas nutikimas vienam namuose esančiam vaikui gali sukelti didžiulį išgąstį, o to išvengti padės trumpos pamokėlės namuose.
Mes, sustiprinta matematikų klasė, buvome įkūrę klasės teatrą.
Jis pabrėžė nemanęs, jog ministro pareigas būtina deklaruoti, nes tai yra visuotinai žinoma.
NATO penktadienį pasiūlė Ankarai solidarumą ir paramą po antskrydžių Sirijoje, tačiau nepažadėjo imtis jokių naujų konkrečių priemonių, skirtų padėti Turkijos pajėgoms.
Vaikas didesnis, beveik priešmokyklinio amžiaus, manau, jis situaciją kažkiek supranta.
Jas reikia iš anksto užsisakyti.
Šiandien pergalės nenusipelnėme“, – atviras buvo treneris.
Apsaugines veido priemones bus privaloma dėvėti renginiuose tiek lauke, tiek ir uždarose patalpose.
Esą nuolat paplūsta namo rūsys, kuriame kadaise sales įsirengė Ubiškės kaimo bendruomenė.
Televizija šventei kviečia susiburti ne vieni pas kitus, bet prie TV ekranų ir žada, kad vieniši tikrai nesijausite.
Mes nesame gavę patvirtintų duomenų, kad realiai būtų pasimetę ėminiai“, – teigė S.Kalvelytė.
Bėgant laikui klasės draugės kažkur dingo, o aš taip ir likau ten iki pat šiol“, – pasakojo V. Viktoravičius.
Galite kreiptis dėl finansinės paramos.
Nuo koronaviruso mirė Santaros klinikų Vilniuje pacientas, penktadienį BNS informavo Nacionalinis visuomenės sveikatos centras (NVSC).
Panevėžyje girtas „Audi“ vairuotojas kliudė „Opel“
Pagal kitą įstatymo projektą būtų uždraustas lytinis švietimas mokyklose.
Žiemoti šikšnosparniai renkasi rūsius, tunelius, pastatų ventiliacijos angas, net šulinių ertmes.
Nuo pandemijos pradžios Ukrainoje mirė 14 998 koronavirusu užsikrėtę žmonės, dar 494 tūkst.
Po to operacijų vadovo sprendimas buvo pataisytas.
Vienas iš įdomesnių faktų, kuris užkliuvo pašnekovei, kad kolekcijoje yra serija etikečių, skirtų septynmečio planams ir tikslams.
Iš savo namų darbovietę dažniausiai pasiekdavau per Nemuną persikėlusi valtimi, – prisiminė praeitus laikus Stefanija.
Šiuo metu skatinamas besaikis vartojimas naikina mus supančią aplinką, teršia atmosferą, žemę ir vandenį.
Keista, kad šios problemos sprendime nedalyvauja Susisiekimo ministerija.
O pačiame Olimpo kalne oi kaip nesaldu: ten irgi yra kastos, luomai, pilkieji/juodieji kardinolai, aukojimui skirtos nekaltosios vaidilutės ir visi kiti įdomūs personažai.
Ateityje ypač daug tikimasi iš 5G ryšio ir nuotolinės asmens sveikatos priežiūros plėtros.
Nelegalaus darbo kontrolės rezultatyvumas nuo 17 proc.
Sportas, Klaipėdos krepšinio mokyklos auklėtiniai visu ryškumu spindėjo Latvijos sostinėje Rygoje vykusiame didžiuliame.
Mokiniams tai atsiradusi proga pasitikrinti savo motyvaciją ir savarankiško darbo gebėjimus.
Bendrai šiuo metu – 18 susijusių atvejų: 15 darbuotojų, 2 pacientai ir 1 antrinis atvejis.
Lietuviai svajojo apie nepamirštamą kelionę kruiziniu laivu, bet dėl koronaviruso atostogos Azijoje apkarto.
Pagrindinis skyrius su 47 lovomis matomas nuo „Maximos“ ir iš dalies nuo Vaikų ligoninės, bet tą vaizdą užstoja medžiai.
Festivalis yra globalus ir apima visus žemynus, todėl kartu su partneriais pristatysime Lietuvos Fintech verslo galimybes ne tik Azijos rinkai, bet ir visam pasauliui.
Nuo pandemijos pradžios COVID-19 šalyje užsikrėtė 72 tūkst.
Pranešimas gautas 20 val.
Meldžiau Dievo, kad įgalintų mane pagal mano pašaukimą.
Portalo DW duomenimis, BBC studijos kuriamas dokumentinio stiliaus serialas parodys po visą pasaulį keliaujančios ir už mūsų klimatą kovojančios 17-metės gyvenimą.
Taigi, kai įmonėje paskelbiama prastova, darbuotojas turi gauti ne mažesnę nei minimalią mėnesio algą, jei dirba pilnu etatu, ir iš jo negali būti reikalaujama atvykti į darbą.
Niekaip negaliu atverti daržovėms skirtų maišelių.
Paaiškėjus, jog per „Danske Bank“ filialą Estijoje 2007–2015 metais, kaip manoma, buvo pervesta daugiau nei 1,5 trln.
Tokių karštųjų taškų mieste yra ir daugiau – ne tik nuošalesnėse vietose, bet ir prie jau esančių konteinerių Beržų, Ramygalos, Tulpių, Parko, kitose gatvėse.
Žadėjo grįžti su „CityBee“
Anksčiau advokatas gynė ir buvusios prezidentės Dalios Grybauskaitės atstovę spaudai Daivą Ulbinaitę 2016 m. išteisinimu pasibaigusioje byloje dėl valstybės paslapties atskleidimo.
Panašu, kad ši problema labiausiai paveikė tokius ryšio operatorius kaip „Verizon“ ir „AT&T“.
Štai kodėl sutikau ir aš pats būti modeliu, – šypsodamasis sakė Žilvinas.
Tai leistų sutaupyti skiriamas lėšas kartais, nes skirtumas tarp parengto specialisto kainos universitete ir kolegijoje ženkliai skiriasi.
L. Zmejauskas čia įžvelgė nemenką problemą – prie langų pridedamos deklaracijos dažnai neatitinka tikrovės, jos tokios pat pateikiamos su bet kuriais langais.
Jei tie žodžiai netiesa, burna nukanda ranką.
O iki metų pabaigos dviračių take atsiras ir apšvietimas.
Daug sunkumų emigracijoje įveikę lietuviai įsitikinę kad, jei nors akimirkai būtų atsipalaidavę, gražiuose namuose šiandien negyventų ir savo vaikams negalėtų suteikti tai, ką turi dabar.
Manau, kad mūsų organizacija yra viena demokratiškiausių.
Rytiniuose ir pietiniuose rajonuose, kur su pragiedruliais oras atšals iki 0-2 laipsnių šalčio, yra tikėtinas plikledis.
Viena iš tokių sričių – patologija.
Dažna mama pasiduoda aplinkinių spaudimui ir elgiasi tai kaip visi.
Turėtų būti suteikiamos galimybės įmonėms įsigyti licencijas, kad jos galėtų pradėti naudoti 5G.
Šiame etnografiniame kūrinyje, stipriai paveiktame Roberto Flaherty kūrybos, subtiliai atsiskleidžia moterų valdomos salos kasdienė buitis ir darbai.
Dispanserio vaidmenį G.Daubaras įvertina kaip ganėtinai formalų – tik gydymo tęsimą po ligos diagnozavimo.
Šalia uosto krovos kompanijos gyvenantys gyventojai ne kartą skundėsi triukšmu ir vibracija, kurią kelia šalia važiuojantys traukiniai.
O kas atsakys, jei jiems nutiks kokia nelaimė?
Ir, deja, toliau nebus taikoma“, – sakė M.Laurinavičius.
Bulvės neserga fuzarioze ir fomoze, kai šalia lauko auga nasturtos ir vienmečiai flioksai.
Bet daugiau patogumo veikiausiai suteiktų.
Augimo rodiklius taip pat fiksavo dar viena grupės įmonė „ASHBURN International“, teikianti užsakomąsias mokėjimo kortelių operacijų pristatymo, el.
Žiūriu, kad ir mano mėgstamas TV kanalas LRT Televizija šiek tiek grybą pradėjo pjauti, nes užsimojo rodyti tokią didelio išprusimo nereikalaujančią laidą kaip „Neatpažintas meras“.
Vis dėlto šiuo metu šalies ligoninėse gydoma 474 mažiau koronaviruso infekcijos COVID-19 pacientų nei ankstesnę dieną.
Tik paskui sužinojau, kad degtinę jie parduoda Lenkijoje ir už tai perka instrumentus.
Pasak kardiologo, blogajam cholesteroliui kaupiantis kraujagyslių sienelėse, vystosi arterijų sienelių liga – aterosklerozė, dėl kurios arterijos pradeda standėti ir siaurėti, o tai gali sukelti įvairių pasekmių.
Kadangi medeliai yra priskiriami prie žaliųjų atliekų, jie turi būti susmulkinti ne ilgesnėmis nei 1 m dalimis ir sudėti į maišus.
Todėl pats visiškai nežiūriu televizijos.
Natūralu, kad mokslininkai nori kuo geriau suprasti žybsnių formavimąsi.
Visi naujieji telefonai gali pasigirti didelį atsinaujinimo dažnį turinčiais ekranais, galingais „Snapdragon“ lustais, 5G, didžiulėmis baterijomis, tačiau svarbiausia – itin konkurencingomis kainomis.
Anot jo, dar viena alternatyva, kurią turbūt inicijuos darbdavių organizacijos – privalomas išleidimas apmokamų atostogų: „Tokiu atveju darbdavys kažkiek susimokės, bet atsipalaiduos nuo didesnio įsipareigojimo ir tai bus mokumo valdymas.“
Ir pats pirmininkas bandė ūkininkauti, bet labai trumpai.
Automobilių detalių vagysčių Lietuvoje nuosekliai mažėja, tačiau vagių padaroma žala auga.
Tai yra sėkmingo bendradarbiavimo variklis“, – pasakoja S. Ruzas.
Europos čempione tapo italė Elisa Balsamo (135 tšk.).
Kas visų laukė, galima pasvarstyti, žvelgiant į fašistų projektuotas skraidomas žudymo mašinas.
O dabar su uosto ir geležmafija nri išvogti Girulių miška?
Radijas ūžia ir šnypščia, bet, priglaudęs ausį prie pat aparato, Papa kažką nugirsta.
Mes siekiame, kad visos dantų pastų tūbelės, o ilgainiui – ir absoliučiai visos plastikinės tūbelės, atitiktų tuos pačius trečiųjų šalių perdirbimo standartus.
Visada iš jų patyriau paguodą ir džiaugsmą.
Tokiomis aplinkybėmis sveikas protas ir individuali nuomonė dingsta iš akiračio ir sukuriama iliuzija, kad taip mąsto ir tokias vertybes išpažįsta visa visuomenė.
Aplinkos apsaugos departamento Klaipėdos valdybos Jūros aplinkos apsaugos inspekcijos pareigūnai šiandien, lapkričio 19-ąją, atlikdami į uostą atplaukusio laivo „Vega Vela“ (vėliavos valst.
Iš viso D. Opolskaitė parašė penkias knygas, kurios jau pelnė 7 apdovanojimus.
Juk yra ir kitų.
Singapūro vyriausybės tinklalapyje, skirtame viešinti demaskuotą melagingą informaciją, rašoma, kad A. Tanas „toliau skelbia melagystes, iškraipančias visuomenės suvokimą apie (dezinformacijos) įstatymą ir jo įgyvendinimą“.
Britanijoje įstrigusiems sunkvežimių vairuotojams trečiadienį viltys sutikti Kalėdas su savo šeimomis beveik išblėso, nors Prancūzija sušvelnino apribojimus įvažiavimui į šalį iš Jungtinės Karalystės.
Ji pridūrė, kad per pastarąją parą nustatyta dar 2 613 užsikrėtimo koronavirusu atvejų, o bendras jų skaičius padidėjo iki 243 051.
Būtent todėl net ir tie politikai, kurie meile verslui šiaip jau nespindėdavo, dabar palenkę galvas dirba prie paskolų garantijų verslui ir darbo vietų subsidijų schemų.
Ligoninė savo interneto svetainėje ir socialinio tinklo „Facebook“ informuoja, kad nemato galimybės organizuoti šios paslaugos teikimo.
Pavyzdžiui, praėjusiais metais visą mėnesį buvo „dirbama“ su specialiu šaukiniu, skirtu Žemaitijos 800 metų jubiliejui, šiemet iki birželio 4 dienos plačiajam pasauliui bus skelbiama, kad yra minimos rašytojos Žemaitės 175-osios gimimo metinės.
Jei tų taisyklių bus laikomasi, viskas bus gerai, jei ne – teks atsisveikinti“, – interviu portalui tv3.lt teigė vienas „Juventus” vadovų.
Naujienų agentūros „Interfax“ šaltinis savo ruožtu pranešė, jog bandant faktiškai deportuoti opozicionierę ji suplėšė savo pasą, kad negalėtų būti įleista į Ukrainą.
Jos šeimos bendras turtas praėjusiais metais siekė 1 207 076 Eur.
Manau, kad bet kokių papildomų ilgalaikių finansinių įsipareigojimų turime vengti“, – LRT radijui antradienį sakė ministras.
Šiuo sveikatos apsaugos sistemos reformos įstatymu tuometinio prezidento B.Obamos vyriausybė siekė užtikrinti prieinamas sveikatos priežiūros paslaugas draudimo neturintiems žmonėms.
Pavienių dviviečių valčių klasėje čempionų titulus pelnė Eimantas Ubartas ir Deimantas Romeris.
Buvo ir nera,galite nesistenkti,tokie i istorija nepateks.
Tikimasi, kad ugdymo įstaigos galės elektrą gaminti savarankiškai, taip apkarpyti išlaidas už suvartotą elektros energiją ir sykiu mažinti aplinkos taršą.
Pasirodo, ir Tapinas mirtingas – nepavyko!
Apie 46 proc. tyrime dalyvavusių miestiečių mano, kad per paskutinius 5 metus jų gyvenamasis rajonas pasikeitė į gerąją pusę.
Penktadienį vakare Kauno rajone, Domeikavos seniūnijoje, Eigirgalos kaime, atvira liepsna degė traktorius „Case Magnum 315“.
Prie JAV ambasados Lietuvoje, Vilniaus Akmenų gatvėje stoviniavo renginiui oponuojanti grupelė žmonių, ant sienos užklijavusi kelis plakatus: „Lauk UAB Sorošo velniop“, „D.
Kai pradėta kalbėti apie naujos AE statybą Visagine su „Hitachi“, buvo prisimintas ir Zigmas Vaišvila, kadaise garsiai kėlęs argumentus dėl Ignalinos AE pavojingumo.
Patvirtinus Palangos Sąjūdžio veiklos nuostatus, turėjo lengvėti veikla, aiškėti struktūra, atsirasti susikalbėjimas, tačiau taip nebuvo.
Seimas tokiam pakeitimui balsų dauguma nepritarė.
Jis taip pat kvietė kolegas priimti šias naujoves nekeliant aukštų reikalavimų, jog apklausos turėtų būti daromos tik specialiai įrengtose salėse, su ypatingo saugumo programine ir technine įranga.
Vienintelė priežastis, aktyvistus stumianti į šią veiklą – nematomos, bet labai galingos trispalvės baterijos, įtaisytos ant mūsų sėdynių, kurios ir neleidžia ramiai nusėdėti vietoje.
Dėl šios priežasties „Apple“ susilaiko nuo kompiuteriuose naudojamos „macOS“ diegimo į „iPad“ planšetes – kitokia įrenginio forma reikalauka kitokios programinės įrangos.
Domėjausi tuo, nes stojant į laivavedybą reikia matematikos egzamino.
Pavyzdžiui, kai oda yra labai išsausėjusi ar susiduriama su rimtesnėmis problemomis, reikėtų rinktis kremus su terminiu vandeniu – ši medžiaga turi priešuždegiminių savybių.
Hidrometeorologijos tarnybos duomenimis dieną vietomis nedideli krituliai.
Kokių minčių ir idėjų vedami ėjo vyrai ginti Lietuvos?
Net fiziškai jaučiau, kaip valosi organizmas ir išeidinėja iki tol susikaupę skysčiai su visais toksinais, nustojo šalti rankos ir kojos, šypsena atsirado veide savaime.
Įspūdinga progresą demonstruojantis, vienas geriausių visų laikų šalies futbolininkų, panašu pasiruošęs savo trofėjų spinta papildyti ir teniso apdovanojimais.
Pasaulio sveikatos organizacijos (PSO) atstovė Lietuvoje Ingrida Zurlytė primena pagrindinius dalykus, siekiant išvengti užkrato koronavirusu: dažnai plauti rankas, laikytis atstumo nuo kitų žmonių, ypač prastai besijaučiančių.
Įvertinant karantino ir nuotolinio mokymosi keltus iššūkius, puikiais rezultatais besidžiaugiantys abiturientai ir pedagogai sako, kad pelnyti aukščiausius įvertinimus padėjo nuoseklus darbas ir stiprus mokyklos bendruomenės ryšys.
Koronavirusui įsibėgėjant didžiosios Lietuvos susisiekimo bendrovės mažina apimtis ar net visai stabdo darbą.
Be to, pačią pirmąją balandžio savaitę mūsų ligoninėje nuotoliniu būdu buvo organizuojami praktiniai kursai, skirti paciento, sergančio COVID-19 infekcija, būklei vertinti, gydyti.
Už erdvės jaukumą bus atsakingos žvakės, kurių liepsnose deginsime į koncertą atsineštus sunkumus ir neigiamas emocijas.
Tegul pirma Kalnu Karabaha issivaldo teisingai.
Skamba neįtikėtinai, tačiau tokie buvo senoviniai automobiliai!
Lietuvos Vyriausybė 2004 m. nusprendė, kad visa pagalba turi būti teikiama tik numeriu 112 ir per 16 metų savo sprendimo nekeičia, nors daug kas keičiasi pasaulyje ir Europoje.
Simonas Šabanovas: Visuomenė nuolat keičiasi.
Taigi poilsis neretam darbuotojui gali kelti ne tik džiaugsmą, tačiau ir vidines baimes.
Kiek tolėliau už Olando Kepurės yra dar viena sūpynė, tačiau ji pakabinta gana aukštai, tad vienam pačiam ant jos užlipti, ypač vaikams, nėra galimybių.
Naujausiais duomenimis, Italijoje koronavirusu užsikrėtė virš 15 tūkst.
Iš 5 kilogramų sėklų išspaudžiama 1 litras aliejaus.
Iš esmės tai yra elektromobilis, kuris energiją gaminasi pats ir gali būti pripildytas degalais vos per kelias minutes.
Kai buvau mažas, svajojau tapti aktoriumi, o mano tėvai visada norėjo, kad būčiau vaistininkas.
Čia visai kita kryptis.
Jis puikiai pažįstamas jaunajai žiūrovų kartai.
Mergelės Marijos gimimo iškilmė, Lietuvoje dar turinti Šilinės vardą.
Telefonuose dabar galime žaisti ir klasikinius stalo žaidimus, ir kartu su visa šeima mokytis geriau pažinti pasaulį“, – sako „Bitės Profas“ Martynas Vrubliauskas ir dalinasi turiningam šeimos laisvalaikiui skirtų išmaniųjų programėlių privalumais.
Pagal praėjusį mėnesį Vašingtono ir Talibano pasirašytą susitarimą sukilėliai sutiko pradėti derybas su Afganistano vyriausybe ir aptarti galimybę paskelbti paliaubas.
Vakarų laivų gamykla šiemet tikisi 122 mln.
Per eismo nelaimę autobuse buvo keleivių.
Kadangi oranžinė grožybė nekruta, lekiu gūglintis - kuo maitinti, kuo girdyti?
Paskui ji dar kartą parašė, kad jie ieško skubiai, jiems labai reikia šio darbuotojo“, – prisimena D.Nagumanovas.
Interpretuojama bendra masinio vartojimo laikotarpiu gyvenančio individo būsena.
Ji pasakoja ne apie įveiktus atstumus, o apie asmenybės vidinę kelionę, žmogiškuosius atradimus ir paklydimus.
Respublikinėje Klaipėdos ligoninėje dirbantis abdominalinės chirurgijos gydytojas Nerijus Kaselis - įspūdingų rezultatų.
Dauguma sulaikytųjų yra sirai ir irakiečiai, tačiau tarp jų aptikta ir 2 500–3 000 užsieniečių iš dešimčių užsienio šalių.
Jis gimė 1986 m. Floridoje, o paauglystės metus praleido Šarlotėje, Šiaurės Karolinoje.
Jaunystės (o ir kitiems panašiems) spuogams mažinti tiks antibakterinio poveikio eteriniai aliejai: arbatmedžių, imbierinių citrinžolių (palmarozų), levandinų ir kiti saugūs, maloniai kvepiantys, daug alkoholių turintys aliejai.
Tačiau ji, kaip ir dešimtys kitų nuo represijų į Lietuvą pabėgusių baltarusių, susiduria su finansiniais sunkumais.
Ketverius metus studijuodama žurnalistiką A. Stalmokaitė pamilo Klaipėdą ir tikino, jog į uostamiestį parvykti norėtų dažniau.
Kaip praneša Klaipėdos miesto savivaldybė, viena didžiausių ir moderniausių Baltijos šalyse bendradarbystės (angl. coworking) erdvių Klaipėdoje duris atvėrė prieš metus.
Vaikams augant, jie vis aktyviau prisidės formuluojant susitarimus ir sprendžiant, kokios pasekmės turėtų nutikti jų nesilaikant.
Esą svečių gausa nesvarbu – vestuvėse ar laidotuvėse – neturtingoje visuomenėje liudijo tam tikrą, aukštesnį socialinį statusą.
Ši pataisa nepriimama jau trejus metus, nes tam priešinosi žvejai.
Be to žmonės, kurie turi kontaktų su naminiais paukščiais, turėtų kuo dažniau skalbti drabužius, dezinfekuoti batus, instrumentus ir kt.
Pasak specialistų, naudojimasis internetiniu banku ypatingai aktualus užsitęsusio karantino metu, kuomet dažnai eiti iš namų į banko skyrius nederėtų.
Finansinė pagalba teikiama, kai negalią turintis studentas anksčiau nėra įgijęs atitinkamos studijų pakopos išsilavinimo.
Penktadienį URM patikslino, kad sąraše papildomai atsidūrė 98 asmenys.
Taip pat į įvykio vietą išskubėjo cheminių incidentų likvidavimo komanda.
Jo trūkumą gali išduoti slenkantys plaukai ar lūžinėjantys nagai.
Diana Mačiūtė net karantino metu aktyviai dirba - veda treniruotes nuotoliniu būdu.
Valstiečių vadovas R. Karbauskis teigė, kad antrajame ture „laukia sunki kova, bet rinkimai pasibaigs tik antrame ture“.
Ką mes ir darome.
Kaip darbuotojai galėjo užsikrėsti, ji dabar galinti tik spėlioti – gamykla užima apie penkiolika tūkstančių kvadratinių metrų ir visi reikalaujami atstumai yra išlaikomi.
Iki šiol jį pavadavo A.Veryga, nuo pirmadienio pavaduoja V.Šapoka, o nuo rugpjūčio 3-iosios pavaduos A.Monkevičius.
Jeigu trylikta diena yra penktadienį, vadinasi, lauk bėdos.
Po to mes ateisime ir prašysime kompensacijų ir jas iš savo kišenės mokės ne premjeras Saulius Skvernelis ar sveikatos ministras Aurelijus Veryga, o visi mokesčių mokėtojai.
Ką tėtė pasakė, tą vaikai ir darydavo.
Daugiausia užkrėstų per dieną užfiksuota Šiaurės ir Pietų Amerikoje (122 715) bei Europoje (96 996).
Kai pateikiu tokį palyginimą, gaunu atsakymą, kaip tuomet vyksiu į darbą, kaip aplankysiu gimines, kaip vaikus vešiu į mokyklą.
Dvi savaites Baltarusijoje liepsnoja protestai.
Esame pasirengę bendradarbiauti su teisėsaugos institucijomis, joms vykdant įvykio tyrimą.
Nelaimės metu kartu su juo buvusios 22 metų pareigūnės stažas – 2 metai 11 mėnesių.
Pasak jos, šiuo metu pajūryje perkamas NT yra pinigų investavimas, siekiant išsaugoti jų vertę, o ne tikintis sėkmės investuojant į nuomos verslą – tokios tendencijos vyravo dar vos prieš keletą mėnesių.
Kaip sakė Kulių seniūnė Daivutė Petrauskienė, kryžius ant akmens, esančio prie minėtosios sankryžos pritvirtintas neseniai – šios vasaros viduryje.
S.Čaplinskas) pateikė informaciją, kad medicininės kaukės apsaugo nuo koronaviruso, bet, matyt, bendrame neigimo fone šis balsas tyruose nebuvo išgirstas.
Jis tave priims koks bebūtum.
Per pratybas Vilniaus rajone daugiau nei savaitę trukusiuose mokymuose treniruotasi reaguoti į galimus Astravo atominės elektrinės incidentus – vykdytos antžeminės radiacinės žvalgybos ir gyventojų švarinimo pratybos.
Geras kooperavimosi pavyzdys – neseniai Kauno rajono, Kazlų rūdos ir Prienų savivaldybių organizuoti bendri autobusų maršrutai.
Vivaldi „Metų laikų“ „Žiemos“ dalis, pirmoji kurią novatoriškai interpretavo muzikantas, taip pat pravėrė Martynui Levickiui ne vienas duris skinantis kelią tarptautinėje muzikos arenoje.
Po sekmadienį pasibaigusių Seimo rinkimų TS-LKD, Liberalų sąjūdis ir Laisvės sąjunga paskelbė bursiančios centro-dešinės koaliciją.
Turint droną į įvykio vietą nereikia siųsti žmonių įvykus cheminei avarijai, jų nauda nepakeičiama važiuojant ieškoti skenduolių, dronai palengvina narų darbą.
D. Žukienės žiniomis, į Danės upę yra nuvesta per 20 vamzdžių, kuriais teka nevalytos lietaus nuotekos.
Taip ekspertai sekmadienį komentavo naujienų agentūros BNS užsakymu „Vilmorus“ atliktą apklausą, kuri parodė, kad atsiradus vakcinai, nuo koronaviruso skiepytųsi kas antras Lietuvos gyventojas, o tiek pat lietuvių vakcinos atsisakytų.
Tačiau šios dvi pusės susidūrė su skirtingais iššūkiais.
Automobilių - prūdais, su iliuminacijomis, su sklindančia iš kiekvieno skirtinga muzika.
Koks skirtumas kokius įstatymus Seimas tądien priiminėja ar kokiais klausimais diskutuoja, jei yra proga atšvęsti, tarkim, šokoladinių keksiukų dieną?
Deja, karantinas pakoregavo jo ir artimųjų planus, ir birželio 9-ąją vaikų ir vaikaičių sveikinimus jis priiminėjo tik telefonu.
Milijonų norima animatroniniam robotui-papūgai, išmaniajai būsto remonto sistemai, paremtai savaiminio apsimokymo technologijomis, dirbtiniu intelektu paremtos daugialypės kelionės parinkimo platformos kūrimui ir kt.
Sausoje įkaitintoje keptuvėje pakepinkite duonos riekeles iš abiejų pusių, kol gražiai apskrus.
Kaip pranešė JAV televizijos kanalas CBS, akcija buvo sėkminga.
Joje – skirtingose barikadų pusėse atsidūrusių šeimos narių tragedija.
Besivaržantys palestiniečių judėjimai „Hamas“ ir „Fatah“ antradienį per retą susitikimą Vakarų Kranto mieste Ramaloje suvienys jėgas prieš ilgai lauktą JAV prezidento Donaldo Trumpo taikos planą, pranešė pareigūnai.
Vis dėlto, jau 2009 metais Džastinas ir Džes atrodė netgi labai laimingi.
Ką gero ji padarė?
Reikia būti garbingiems ir tai pripažinti.
Tada nuėjau taip galvodama ir girdėdama jos klyksmą, tačiau dabar prisiminusi šį įvykį galvoju - gal dukra nujautė nelaimę?
Ji filme „Sistema“ įkūnijo pavaduotoją Stefaniją Šarkutę – tipišką švietimo sistemos veidą, geležiniu kumščiu palaikančią tvarką ir ritmą mokykloje.
Mergelės Marijos Ramintojos ir Šv.
Duomenis rinkusi „Zhenhua Data Technology“ per akcininkus siejama su Kinijos valstybine karinių tyrimų bendrove.
Prieš pradedant vartoti papildus, juos vartojant ir nustojus vartoti buvo paimta ir tolesniam tyrimui išsaugota daugiau negu 55 000 tiriamųjų kraujo mėginių.
Praėjusiais metais sėkmingai augo „Servisa ICT“ negarantinio elektroninės įrangos priežiūros ir remonto paslaugos, taip pat sparčiai augo elektroninės įrangos dalių pardavimai.
Ar prireikė daug laiko idėjai įgyvendinti?
Komunikacijai dėl koronaviruso per Velykas Vyriausybė išleido per 80 tūkst.
Lietuvoje BMI jau nuo 1999 m. siūlo vienintelę Vakarų Europos lygio tarptautinę verslo vadybos EMBA programą vadovams.
Tokia sistema yra tiesioginis interesų konfliktas ir tiesioginis susidorojimas su konkurentais“, – kalbėjo A. Mazuronis.
Jis pelnė 1 tašką, išnaudojo pražangų limitą ir „surinko“ -7 naudingumo balus.
Kauno pareigūnų tyrimas dėl kyšio aplinkosaugoje: už taršos nematymą reikalavo 2,5 tūkst.
Jokūbo sakralinės muzikos festivalis.
Turtingiausių Lietuvos gyventojų sąrašą kasmet sudarantis žurnalas skelbia, kad bendras į leidinį įtrauktų 500 milijonierių turtas pasiekė 23,61 mlrd.
Jeigu dėl užsikrėtusio asmens elgesio liga išplistų, asmeniui grėstų bauda, areštas arba laisvės atėmimo bausmė iki 5 metų.
Apie vienybę skaitome istoriniuose šaltiniuose, girdime apie ją pasakojančius tautiečius, tačiau kasdienybėje neretai ją pamirštame, todėl džiugu, kai bendraminčių atsiranda“, – pabrėžė V.Malinionis.
Buitinės dulkės yra vienas galingiausių alergenų.
Su jo nuomone nesutiko kitas komisijos narys R. Vyšniauskas: „Man šiemet cepelinai skanesni.
Ir Kovo 11-osios proga į prezidentūrą atvyksime – mums patikėta suorganizuoti renginį Lietuvos nepriklausomybės atkūrimo 30-mečio proga.“
"Nugriovėme tvorą savo lėšomis, o Savivaldybė pasižadėjo savo lėšomis padaryti takelį.
Štai tik suvalgius šokoladą jo pakuotė iš karto praranda prasmę, – įsitikinusi Emilija.
Jų aukštis siekia iki 2037 m. Tai nėra labai daug, lyginant su Uolėtaisiais kalnais (4399 m) ir Himalajais (8848 m).
Nuo pavasario, kai mokinius namuose įkalino karantinas dėl koronaviruso, jis rado naują užsiėmimą – fotografuoti.
Taivano pakvietimą rėmė Jungtinės Valstijos, bet tam griežtai priešinosi Kinija.
Pensijos vėl turėtų būti perskaičiuojamos, įvertinant infliaciją.
Kuriant „Higher”, visa tai turėjau pajusti iš naujo.
Taigi normalu, kad mes stresuojame ir daugiau ar mažiau tą darome visi.
Į pagalbą pareigūnams pasitelkiama policijos rėmėjų, šaulių pagalba.
Nors moterį tai gąsdina, ji ir toliau dalyvaus protestuose – „jei sveikata leis“.
Naujesniuose automobiliuose vagis masina ir parkavimo sistemos bei oro pagalvės.
Vyskupai šia intencija aukos šv.
Kadangi aukštesnių aplinkos ir klimato reikalavimų tenkinimas panašiai kainuos visoje ES, Baltijos žemdirbiai reikalauja, kad tokio paties lygio investicijoms būti skiriama tokio pat lygio parama.
Kaip rodo Europos Komisijos duomenys, ES šalyse socialiniai apsaugai skiriama apie 18,8 proc.
Aršiausiu oponentu „Huawei“ tapo JAV prezidentas Donaldas Trumpas.
Tai piktybiškiausias auglys, kuris turi tendenciją augti.
Įsilaužėliai apribojo galimybes matyti sportininko paskyrą –gerbėjams Lietuvoje informacija apie A. Juknevičių staiga tapo nepasiekiama.
Tiesa, kai žmona ji paliko, gailėjosi ir skyrė jai knygą.
Iki 2022 metų pabaigos šalia buvusios miesto estrados turėtų atsirasti nauji želdynai, suoliukai, dviračių stovai, informaciniai stendai, stebėjimo kameros, vaikų žaidimo bei automobilių stovėjimo aikštelės, nutiestas tiltas per Apačios upę.
"Arabų pavasario" kaina - 225 mlrd.
Jis rašo, kad „situacijoje, kai kandidatų rinkimų štabų veikla yra labai apribota, o Viktorui Babarikai ir Sergejui Tichanovskiui buvo iškeltos baudžiamosios bylos, sulaikius daugiau kaip 40 jų padėjėjų, negalima tikėtis lygių ir sąžiningų rinkimų“.
Ši bendrovė turi vieną bėdą – į dalį savo patalpų gali patekti tik per „Vingrių“ gamyklą, todėl prašė teismo įpareigoti SEB banką, kad šis leistų naudotis turimomis patalpomis.
Ta pati žolė būtų ne šiaip sau sumulčiuota, o patiekta gyvulininkų pašarams ir pan.
Kodėl sakau, kad antrame etape nieko nereikia veikti?
Su alaus skardine ar buteliu čia sėdi maždaug kas trečias žmogus.
Vytauto Didžiojo universitete Kaune penktadienį vykstančioje konferencijoje „Gerovės valstybės kontūrai Lietuvai“ prezidentas pristatė gerovės valstybės gaires.
Penktadienį, liepos 10 dieną vykusioje spaudos konferencijoje dalyvavo „Smiltynės perkėla“, „Vakarų laivų.
Anot finansų eksperto, namų ūkio išlaidų eilutė turėtų neviršyti pajamų.
Ji taip pat dalyvavo 1929 m. įkuriant Lietuvos moterų tarybą, kurios steigiamajame susirinkime kartu su to meto žymiomis visuomenininkėmis buvo išrinkta organizacijos valdybos nare.
Ši nuotrauka ilgą laiką nieko nesakė, kol patirties turintys tėvai neatkreipė dėmesio į vieną detalę – S. Skvernelio dukra joje vilki mokyklinę uniformą, ant kurios, kaip įprasta, yra ir mokyklos emblema.
Ar premjero darbo grupė įsiklausys į inovatyvaus gydymo prieinamumo problemas?
Netruks į butą užsukusiam apie 30-35 m., apie 185 cm.
Jį išsivežė policijos pareigūnai.
Norėdami gauti daugiau informacijos susisiekite su mumis šiuo el.
Tačiau negalima kontroliuoti situacijų, kurios nepriklauso nuo tavęs.
Šie pakeitimai sumažins NMA atliekamų patikrų ūkiuose skaičių, o tai prisidės prie administracinės naštos mažinimo tiek NMA, kaip kontroliuojančiai institucijai, tiek ir paramos gavėjams žemdirbiams.
Aš retai prarandu emocijų kontrolę, tačiau per paskutinius ratus su komanda daug ginčijomės, ar verta užsukti į aptarnavimo boksą.
Jis pagaminamas taurelę garstyčių praskiedus vyno actu, o kitame inde sutrynus ir sumaišius su aliejumi virtus kiaušinius.
Tačiau yra paskaičiuota, kad dėl nedarbo dienos šalies biudžetas praranda 40-50 milijonų eurų.
Beje, G.Naderis, kuris tarptautinėje diplomatijoje sukasi jau ne vieną dešimtmetį, D.Trumpo Baltuosiuose rūmuose lankėsi ne kartą ir ne du.
Panašias tendencijas policija stebi ir balandžio mėnesį.
Jie jau anksčiau buvo nekart įkliuvę gabenant draudžiamas prekes.
LRT Tyrimų skyrius anksčiau yra skelbęs, kad jis davė tiesioginį pavedimą skubiai pradėti greitųjų testų pirkimą kovo mėnesį.
Didžiausias pasiekimas ir įvertinimas yra klientų ir darbuotojų pasitikėjimas.
Tad medikai kaukes net siuvasi patys.
Premjeras Giuseppe Conte sakė, kad gyventojams gali tekti ne vieną savaitę likti namuose, siekiant sustabdyti ligos plitimą.
Tačiau jau po metų buvau pašauktas atlikti karinę tarnybą sovietinėje armijoje.
L.Adomaitienė neneigia, kad kasdien vis labiau didėjant koronaviruso rizikai, keičiasi ir nuotaikos.
Pasak S.Kunigonytės, neverta neigti, kad pandemija turi reikšmingos įtakos esminiams pokyčiams šalies darbo rinkoje.
Penktadienį Klaipėdoje, Lietuvos Jūrų muziejuje finišo tiesiąją pasiekė jau trečią kartą vykusi itin jautri akcija „Tau ledai, o Jiems delfinų pagalba“.
Tačiau praėjusią savaitę "Smiltynės perkėla" paskelbė, kad iš Šiaurinio rago į Kuršių neriją keltai nebekels.
Norint, kad Lietuvoje neliktų asmenų, gyvenančių žemiau skurdo ribos, reikia siekti, kad patys užsidirbtų ir į biudžetą mokėtų ne 380 tūkst.
Anot A.Sivickio, kuris yra Baltarusijos strateginių ir užsienio politikos studijų centro direktorius, A.Lukašenką, vis dar siunčiantį gausias pajėgas gąsdinti protestuotojų, Rusija jau laiko pagrindine problema Maskvos ir Minsko santykiuose.
Tai gali būti dieninis kremas, kreminė ar mineralinė pudra.
ES ministrai šią savaitę susitarė pertvarkyti ES žemės ūkio politiką, taikant griežtesnes aplinkos apsaugos ir kovos su klimato kaita taisykles.
Tik jei vaikas mieliau laiką ims leisti už durų, tikrai vertėtų susimąstyti ar vaiką vedate į tinkamą darželį.
Paminėta daržinė be langų ir durų Vatušiuose, vienai įmonei priklausantys visiškai apleisti statiniai Drobstuose, Pramonės gatvėje.
Niekas Tavęs nei į tarybą, nei į seimą neišrinks.
Po Dariaus Vaitkevičiaus atakos Pauliaus Suginto realizacijos smūgio „Ąžuolas“ ėmė dominuoti 41:16.
Klaipėdos uoste mes krauname pirmojo būtinumo prekes - žemės ūkio produktus, be kurių žmonės negyvens, trąšas, be kurių augalai neišaugs, metalą, be kurio neįmanoma laivų statyba ir kt.
Iš kitų trijų butų evakuoti žmonės.
Pirmiausia organizuočiau konkursą, išrinkčiau geriausią idėją ir optimalią kainą, įvertinęs savo turimus finansus, skirtus tam dalykui, ir tada realizuočiau.
Kiti – labai stipriai pakeisti.
Anot autorės, šią vietą ji pasirinko ne atsitiktinai: „Labai jauki erdvė, ir moderni, ir istorija išsaugota, o svarbiausia – parkas, medžiai palikti žaliuoti.
Verslas kol kas nepanikuoja, tačiau nežinomybės, kaip elgtis ekstremalioje situacijoje, netrūksta.
Miesto vadovas ir politikai, gavę miestiečių išankstinį pasitikėjimą, tokiais sprendimais tą pasitikėjimą praranda.
O tada, praverkusi tris dienas, 1957 metų rugpjūčio pirmąją zanavykė Teresė išėjo į darbą Žemaitijoje.
M.G.Maksimaliečio puslapį valdo tinklalapio savininkas Marius Gabrilavičius, Seimo nario „darbiečio“ Mindaugo Puidoko aplinkos žmogus.
Šiam receptui jums reikia 125 gramų krienų, vienos citrinos žievelės ir 3 šaukštų medaus.
Todėl kaip niekada anksti ant prekystalių pasirodė ne tik salotos ar krapai, bet ir trumpavaisiai agurkai, pomidorai.
Nuo pandemijos pradžios Latvijoje užregistruoti 8 187 užsikrėtimo koronavirusine infekcija atvejai, 1 466 žmonės jau pasveiko.
Ne, tai niekada nebuvo problema.
Pchenjanas nustatė griežtus apribojimus, dėl kurių buvo izoliuoti tūkstančiai žmonių, tačiau analitikai sako, jog šalis vargu ar sugebėjo išvengti infekcijos.
Šios pandemijos metu Ispanijoje užfiksuota daugiau nei 27 tūkst.
Motociklai buvo uždrausti ir kai kuriose kitose Afganistano dalyse, bet sostinėje toks draudimas taikomas pirmą kartą.
Čia yra puikios sąlygos treniruotis, jau išbandėme kelias treniruočių trasas.
O ir nepasiteisinus mediacijai, vėl turime tą patį procesą – ieškinio teikimą į teismą.
Kokie motyvai diktavo kardinalų sprendimą sukeisti vietomis dabartinę autobusų stotį su alyvų skveru ir ką iš to išloš panevėžiečiai – interviu su su projekto autoriumi, architektu prof.
Naujos kartos augaliniai preparatai pasižymi tuo, kad naudojant šiuolaikines technologijas įmanoma sukurti unikalių junginių, o jų receptūrų kūrimas neretai būna kaip intriguojanti šachmatų partija.
Karantino metu gyventojai, naudodamiesi „eBŪSTO“ programėle, gali saugiai, neišeidami iš namų, apmokėti sąskaitas, registruoti gedimus bei dalyvauti su namo reikalais susijusiose apklausose.
Ekonomisto teigimu, Lietuvai šiuo metu labiausiai trūksta pasitikėjimo vieni kitais.
Atlikto tyrimo teigiami rezultatai sustiprintų ozonoterapijos, kaip efektyvaus ir ekologiško dezinfekcinio būdo, mokslinį pagrindimą ir platesnį pritaikymą“, - akcentuoja Sveikatos mokslų fakulteto mokslininkė A. Skarbalienė.
Taip pradėjau klykti, kad akimirksniu visi subėgo (juokiasi. Aut.
Už tiltų pakėlimą atsakingos UAB "Gatas" atstovas teigė, kad operacija pavyko, "Meridianas" išplaukė, dabar laukiama jo sugrįžtant atgal.
"Mes vis dar riedame į bedugnę, o ŽŪM neruošia naujo scenarijaus", - sako politikas.
Koronaviruso metu, kitaip nei visiems, slaugytojams teko dirbti pačiuose ligos židiniuose, izoliuotis nuo savo šeimos ir artimųjų ir itin kruopščiai saugoti ne tik savo, bet ir kitų sveikatą.
Anot valstybės lygio ekstremaliosios situacijos valstybės operacijų vadovo, sveikatos apsaugos ministro Aurelijaus Verygos, epidemiologinė situacija leidžia atverti viduje dirbančių viešojo maitinimo įstaigų duris.
Vyras su buteliu, kuriame buvo apie du kilogramus smėlio, sulaikytas Kaljario – Elmo oro uoste rugsėjo 1-ąją.
Pasak miesto administracijos vadovo Gintaro Neniškio, po pusšeštų metų diskusijų pavyko rasti kompromisą ir kliūčių dokumento pasirašymui jau nebeturėtų būti.
Daugumai Lietuvos atlikėjų karantinas buvo nelengvas išbandymas.
Įsivaizduojame, kad Lietuva yra dainų šalis, bet nesuvokiame būtinybės lavinti muzikinę klausą nuo mažens.
Yra kryptingas ir gerai paruoštas tinklas su šimtais tūkstančių darbuotojų ir jie žiūri, kurie žmonės yra pažeidžiami ir kaip juos patraukti.
O kaip automatinis dokumentų saugojimas lengvina darbą iš namų?
"Tokius žmones banalūs paguodos žodžiai, kaip palauk savaitėlę kitą ir vėl galėsi grįžti į senas vėžes - nelabai veikia", - pasakojo psichologas.
Nu žiauru, tikrai tikrai žiauru“, – neužmirštamas emocijas pasakojo A. Valujavičius.
Pažaliavusiose paprastose bulvėse susidaro nuodinga medžiaga – solaninas, kuris gali sukelti virškinimo ir neurologinius sutrikimus.
Bet nepulsiu čia jų vardinti - medijos ir socialiniai tinklai ir taip pritutinti persirgusiųjų informacija apie juos.
Suprantu, jog Europos čempionatas vyks tik tuo atveju, jei visam žemynui pavyks sukontroliuoti dabartinę situaciją, todėl viskas priklauso ne tik nuo mūsų.
Bendraudamas su reporteriais prie Baltųjų rūmų, D.Trumpas atskleidė, jog svarsto galimybę ateinančią savaitę stebėti planuojamą bendrovės „SpaceX“ raketos paleidimą.
Net Alytuje planuojama.
Nei Tojotos vairuotojas, kuris suko į kairę, kai iš paskos lėkė BMV, kurio vairuotojas neturėjo teisių, lenkdamas tris automobilius.
Balandžio 7 d. fiksuotas BOK buvo lygus 318 DU (19 proc.
Tyrimo čia ėmėsi aplinkosaugininkai.
Čia juk tas žmogus, kuris turi suteikti pagalbą, o jis paėmė ir atnešė tą užkratą.
Dviračių sezonui įsibėgėjus, pastebima kad absoliuti dauguma dviratininkų važinėja per pėsčiųjų perėjas.
Geru pavyzdžiu tapo Alytaus rajono savivaldybės ant penkių mokyklų ir slaugos įstaigos įrengtos saulės elektrinės, Alytaus mašinų gamyklos „Astra“ iniciatyva įsirengti saulės kolektorių parką.
Bandė ją gydyti, bet ši nugaišo.
Anot jo, ugniagesiai kolektyvine nuotrauka norėjo pažymėti savo kolegos išėjimą į pensiją.
Užtęstas griežtas karantinas gali sukelti nusivylimą, ignoravimą, pasipiktinimą ir kitokias neigiamas emocines išraiškas visuomenėje.
Niekada nebereikės sukti galvos dėl šilto/karšto vandens atjungimų ir nuolat turėsite šilto vandens.
Tačiau net ir sostinėje esama namų, kuriuose – nei vandens, nei tualeto.
"Kai ateinu į salę pas vaikus, pati grįžtu į vaikystę - esu tokia pati, kaip ir jie.
Anot jos, paaiškėjo, kad moteris tokiomis pat sąlygomis gyvūnus laiko ir Kaštonų gatvėje esančiame bute Alytuje.
Euras, Paskelbta prieš 7 val.
Penktadienio vakarą Panevėžyje susidūrė du automobiliai.
Žinoma, rusų kalba.
Tokiu būdu siuntiniai nebegali būti laikomi pristatyti ir prekių tiekėjai kaip „Amazon“ ar „PayPal“ turi grąžinti pinigus už prekę.
Jų favoritė yra D.Grybauskaitė ir ją kelia ant šakių.
Nesuprantu,kam mums tie svetimi augalai.
Šiais laikais, pasaulyje vis labiau įsitvirtinant individualizmui, mažėja ir pilietiškai nusiteikusių žmonių.
Brazilijoje gimęs infekcinių ligų ekspertas prižiūri pirmuosius klinikinius JAV tyrimus, bandydamas nustatyti, ar eksperimentinis vaistas, vadinamas remdesiviru, galėtų padėti pacientams, kenčiantiems nuo koronaviruso.
Jokiais būdais nebrukite jiems menkaverčių gardumynų.
Tada V. Mieldažys pataikė du svarbius tolimus metimus, kurie leido „Šilavotui“ vėl atsistoti ant kojų ir susigrąžinti minimalų pranašumą.
Ji leidžia iki 60 mm diapazonu reguliuoti automobilio prošvaisą ir 45 milimetrais padidinti standartinę prošvaisą, kai važiuojama blogu keliu.
Energijos jie semiasi iš vandenilio kuro elemento.
Iš karto nebuvo žinoma, ar 53 metų vyras yra įtrauktas į šį skaičių, ar tai yra naujas atvejis.
Verslumo ugdymo specialistė atskleidžia, kad kai kuriems verslams vienas kertinių aspektų yra investuotojų paieškos.
Pradinukai į mokyklas galės grįžti nuo gegužės 25 dienos, taip pat leidžiamos konsultacijos abiturientams, o vyresniųjų klasių mokiniai – nuo birželio.
Žemės ūkio naudmenų geros agrarinės ir aplinkosaugos būklės reikalavimų apraše numatytas draudimas deginti pievas.
Tai reiškia, kad valstybė pati neperka produkto, tačiau sudaro sutartis su gamintojais, tiekėjais ir, esant poreikiui, tas sutartis aktyvuoja, ir sutarti produktai pristatomi ten, kur yra valstybės poreikis“, – aiškino V.Žostautienė.
Mes jau matėme, kaip Donaldas Trumpas pamėgino sustabdyti žalių kortų programą.
Mano nuomone, tai daro nemenką įtaką mokinių rezultatams“, – kalbėjo J.Lukoševičius.
O tasai luitas, Šamano akmuo, ir šiandien teberiogso upėje - ten, kur prasideda Angara.
Jis dalyvavo ir nuolatinio apskrities policijos vadovo atrankoje, kurią laimėjo M.Baršys.
Neabejoju, kad daug kas pritartų, jog mums trūko vyresnių žaidėjų tiek aikštėje, tiek už jos ribų.
Kaukei tapus privalomu aksesuaru viešumoje, reikia gerai pasukti galvą, kaip išsiskirti iš beveidės minios.
Sekmadienį, birželio 14 d., uostamiesčio gydytojai dermatologai kviečia klaipėdiečius nemokamai pasitikrinti dėl odos vėžio.
Šaudynės Naujojoje Škotijoje, pražūtingiausios per šalies istoriją, prasidėjo balandžio 18-osios vakarą.
Šiaip jau tai nebūtų labai įdomus pareiškimas, bet kai tą sako diplomuotas psichiatras, verta susimąstyti.
Mūsų merui tik problemos, nėra kada blaiviai mąstyti ir dirbti, o jei čia būtų koks projektinis pasiūlymas, išsiaiškinti reikia tramvajaus ar troleibuso miestui, tikrai problemų ponai nematytų, o čia tik koronoviruso pandemija.
Deja, institucija nuo 2019 m. sausio mėn. neturi galimybės vykdyti visos apimties personalo politikos, nes negali naudotis centralizuota atrankos į valstybės tarnautojų pareigybes procedūra.
Ir artimieji, ir Sendvario seniūnė Loreta Urbutė patvirtino, kad Staselę visi tik geru žodžiu mini.
Serbija ir Juodkalnija, jau pradėjusios stojimo derybas, galės toliau derėtis pagal senąją tvarką, bet jų pietinėms kaimynėms teks peržiūrėti kai kuriuos skyrius, kurie, jų manymu, jau buvo uždaryti.
Ką reikėtų apsvarstyti?
Ir ne bet kaip.
Jau keletą metų kalbama apie Žemės ūkio ministerijos perkraustymą į Kauną, tačiau šis projektas irgi užstrigęs.
Trejų su puse dvynius – Korneliją ir Donatą – auginanti Katažina patikina, kad neturi stebuklingo recepto, kaip suderinti karjerą ir motinystę.
Prie jų prigludęs Nemuno slėnis turtingas senųjų girių masyvais, atodangomis, skardžiais, raguvomis ir griovomis, o upėje formuojasi naujos salos.
Užuot gaišę brangų laiką, tyrinėję rinką ir ruošę skelbimus, svetainėje per 1 minutę galite sužinoti automobilio rinkos kainą.
Beje, seksualines paslaugas teikiančios moterys artimiesiems nepasakoja apie tikrąjį savo darbą.
Ar galite palyginti trasas čia ir Pietų Amerikoje?
Tyrimą atlikę mokslininkai mano, esą jų atradimo užtenka, kad būtų galima švelninti dabar taikomus suvaržymus ir pereiti prie kito etapo – didelės rizikos grupei priklausančių asmenų izoliavimo.
Keleivių vežimo organizatoriai nuo šiol įpareigojami teikti, saugoti informaciją.
Pirmieji simptomai pasireiškė liepos 5 dieną.
"Jūra tokia - negali būti garantuotas, kad grįši namo.
Nuo karantino pradžios iki šiol iš Lietuvos pasieniečiai neleido išvykti daugiau kaip puspenkto šimto žmonių.
Vidus rausvas, saldus, sultingas – tikrai niekuo nesiskiria nuo atvežtinių, pirktinių arbūzų.
Didžiausios rizikos zonų gyventojams patariama likti namuose, draudžiama susitikti skirtingų namų ūkių atstovams, nebūtinos parduotuvės uždaromos, o restoranuose ir baruose leidžiama užsakyti tik maistą išsinešti.
Tačiau pirmosios žinios apie kalbos puoselėtojus mieste siekia dar 1923-iuosius, kai kūrėsi pirmoji esperantininkų sąjunga.
Į pirmą pelningiausiai dirbusių fondų penketuką taip pat pateko pateko Čilė (ketvirta vieta) ir Danija (penkta vieta) – jų reali investicijų grąža 2019 metais buvo atitinkamai 11,9 proc. ir 11,7 procento.
Meras pastebi, kad ne paskutinį vaidmenį vaidina ir kaimynų tarpusavio santykiai.
Neturime kito pasirinkimo, kaip tik atrasti save naujoje realybėje.“
Ketinama teritoriją papildyti naujais suoleliais, įrengti sūpynes ir kitokias interaktyvias žaidimų aikšteles vaikams, sukurti poilsio zonas šeimos iškyloms gamtoje.
Tokios, pasakyčiau, proginės, kažkodėl 200 eurų, nei daugiau, nei mažiau, siekiančios išmokos ūkininkams, pensininkams, daug vaikų auginantiems tėveliams šildo gavėjus labai trumpai.
Lietuvos) laiku gautą pranešimą apie „aktyvų šaulį“ sureagavo saugumo pajėgos, dislokuotos karinių jūrų ir oro pajėgų aerodrome Korpus Kristi, kur tiek JAV, tiek užsienio kariai mokosi pilotuoti orlaivius, nurodė bazės atstovas.
Dingusieji be žinios ir neatpažįstamai sudarkyti asmenys į sąrašą įtraukti nebuvo.
Palangiškis kartu su dar 5 žaidėjais – keturiais vokiečiais ir norvegu – pasidalino „Eurojackpot“ 5+1 prizą – daugiau nei 2 175 000 eurų.
Tai paskatino pietų afrikiečius iššluoti visas maisto parduotuves.
Aš tik noriu nuraminti, kad jeigu dėvėsime kaukes, nuo pro šalį praėjusio kaimyno virusas ant mūsų neužšoks.
Tokią pat galią išvystantis „Golf“ GTE prilygsta GTI modeliui.
Taip ir lieka nepasišnekėta "gyvai", ne telefonu ar "skaipu".
Kiekvieno elektrinės bendrasavininko ar nuomininko namuose taip pat bus įrengtas išmanusis skaitiklis automatiniam suvartojimo duomenų nuskaitymui.
Bet vis galvoju - o jeigu tas daiktas dar pravers?
VRM atstovas Tareqas Arianas sakė, kad bombą padėjo Talibanas.
Tiesa, skaičiuojant vis daugiau balsų, palaikymas procentais jiems kiek sumenko.
Apie Lietuvos rinktinę specialistas atsiliepė pagarbiai ir išskyrė Aideno Malašinsko faktorių.
Anot ministerijos, laiptines derėtų vėdinti 2–3 kartus per dieną, sudarant skersvėjį, o liftų kabinas siūloma plauti kasdien.
Juridiniai asmenys juose dažniausiai naudoja įmonės pavadinimą.
Vilniaus mero Remigijaus Šimašiaus atstovė spaudai teigė, kad registravosi balsavimui esant saviizoliacijoje dar pirmadienį, tad tikrai nepavėlavo.
Pagal dažnį antra dažniausiai nutinkanti nelaimė, kai prireikia techninės pagalbos, – rato keitimas ar remontas.
Keitoje aplinkoje gyvename.
Pranešama, kad prezidentas yra pasipiktinęs dėl to, jog „Fox News“ padarė per mažai kvestionuojant J. Bideno pergalės sąžiningumą.
Viešojo transporto ketina privengti 29 proc.
Šie klausimai yra sunkūs – viena vertus, jie iškelia kompensacijų už įvykdytus nusikaltimus temą, kita vertus, jie yra pavėluoti.
Kovo 16-ąją dėl žaibiško koronaviruso plitimo Lietuvoje paskelbus karantiną, žmonių gyvenimas labai pasikeitė.
Mažasis Džeimsas nesutriko: „Čia ne bomba, o išorinis degalų bakas“.
Naujausiame kūrinyje ir vaizdo klipe sudėta daugybė emocijų, kurios artimos pačiam Jurijui.
Tai atsitinka dėl fizinio poveikio akumuliatoriui, netinkamo įkrovimo ar natūralaus senėjimo.
Tačiau, pasak Lauryno, krušos guldyti žieminiai pasėliai jau atsitiesė.
G.Lansdsbergis viešai nėra užsiminęs apie galimybę pretenduoti į Seimo pirmininkus.
Mieste, kuriame gyvename, didžiųjų gatvių šaligatviai sužymėti: vienu galima eiti tik į vieną pusę, o kitu šaligatviu – į kitą, tad jei eisi priešinga kryptimi, incidentų su tais, kurie labai saugosi, neišvengsi.
Kuklią ir statišką kūrinio harmoninę kalbą lemia originali kompozitoriaus išrasta tintinabuli technika.
Ugniagesių pajėgos šiandien skubėjo į mokyklą.
Tandeminius saulės elementus sudaro dviejų tipų fotoaktyvieji sluoksniai.
Tokiu atveju šakniavaisiai paliekami dirvoje iki 3 savaičių, kad spėtų užaugti ir suformuoti tvirtą luobelę, kuri nebus pažeista nuimant derlių.
Važiuodamas į Lietuvą net nepagalvojo, kad pasienyje juos gali patikrinti, taip pat nepagalvojo apie tai, ką turi su savimi.
Ką galėtų atnešti 5G ryšys?
Kitų metų komandos kalendorius tikrai turtingas.
M. Budriūnienė sako, kad didžiausia kaina, kurią namas moka, sudaro galios mokestis už elektrą prie sunaudojamų kilovatų.
Sportuojantieji miestų gatvėse mielai dėvėjo kaukes, vildamiesi, kad jos apsaugos nuo taršos.
Viduje taip pat rasime spartų 256GB talpos SSD diską.
Prieš pasirinkdami patalpas, jie pastato įrengimą ir įdiegtas technologijas vertina iki subtilybių, nes tai – jų pačių darbo specifika.
Vilniaus apygardos teismas mirtiną avariją „City Bee“ automobiliu neblaivų sukėlusį Raimundą Savukyną nuteisė kalėti šešerius su puse metų.
Kiekvieną porciją reikia gerti su 50 g rūgštaus pieno produkto,geriausia kefyro arba jogurto.
Tokioje dietoje gausu skaidulų ir mažai sočiųjų riebalų.
Moteris prisiskambino į „Karštąją liniją“, užsiregistravo tyrimams.
Mieste baigiamas šildymo sezonas.
Bet kiek tokie drugeliai gyvena, neaptinku.
Tai labai intymus procesas ir poelgis, tad svarbu gerai apgalvoti savo sprendimą.
Užsienio reikalų ministras Linas Linkevičius paragino Pasaulio sveikatos organizacijos vadovą pakviesti Taivaną į kitą savaitę rengiamą asamblėją koronaviruso pandemijos klausimams aptarti.
Anot nukentėjusiosios, A. Kandelis svaidėsi grasinimais ir keiksmažodžiais, žadėjo ją užmušti, o kai mergina išėjo ir lauke laukė pareigūnų, rėkavo pro langą: paskambinsiu savo draugams, su draugais leisime tave ratu.
Galite pademonstruoti empatiją, altruizmą arba patirti ypatingų išgyvenimų, susijusių su meile, menais, mistika.
Taip pat planuojama nuolat skelbti AB „Grigeo“ technologinio vandens ir nuotekų tyrimų rezultatus.
Antrajame aukšte iš didelės erdvės atitvėrus sieną padaryti du kambariai.
Vadinamojoje „MG Baltic“ byloje kaltinamas E.Masiulis 2019-ųjų sausį buvo nusprendęs siekti Klaipėdos miesto mero posto.
Pačiam ūkininkui tikrai nejuokinga – jam padaryta mažiausiai keli šimtai eurų nuostolių.
Iškovota Lietuvos taurė vainikavo įspūdingą S. Paužaitės sezoną.
Antroji mokymų dalis skirta moksleiviams, kur bus mokoma pažinti Konstituciją: „Per praktines užduotis mokysimės būti Konstitucijos kūrėjais, o kartu – ir jos kasdieniais vartotojais“, – politinių mokymų turinį pristato G. Burbulytė–Tsiskarishvili.
Kol nebuvo skalbimo mašinų, moterys turėjo savo streso išliejimo formą – jos skalbdavo rūbus.
Net jiems turint santykinai mažai žinomą partijos lyderį Gintautą Palucką, nepaisant to jie laimėjo rinkimus visoje Lietuvoje.
Šitas skambus teiginys tai išvis yra mano mėgstamiausias.
Plungėje, Laisvės gatvėje, mašinų stovėjimo aikštelėje, 1965 m. gimusios moters vairuojamas automobilis „VW Golf“ apgadino kitą transporto priemonę.
Be to, vaistinių tinklas skaičiuoja dešimtį kartų išaugusį medicininių kaukių pardavimą.
Gyvūnų paviljone turėjo į ką pasižvalgyti ir naminių gyvūnėlių mylėtojai.
Jei nori trumpam į svečius, turi būti su kauke ir pirštinėmis.
Jiems poros valandų pasikalbėjimai su anūkais – itin svarbūs, net svarbesni nei pokalbiai su mumis.
Jei tokios galimybės nėra – maitinimas gali būti organizuojamas tik bendrose valgymo salėse, prie vieno stalo turi būti sodinami tik tos pačios grupės vaikai, o tarp vaikų, sėdinčių prie skirtingų stalų, turi būti užtikrintas 2 metrų atstumas.
Rugsėjo 5 d. apie 12 val.
Lauko kavines atidariusiems Panevėžio verslininkams šį pavasarį tenka susitaikyti su mažesniais lankytojų srautais.
Programėlė skirta žmonėms, kurie jaučiasi įsitempę, prislėgti, nerimauja, dažnai būna blogos nuotaikos ir jiems trūksta žinių, kaip sau padėti.
Praėjusiais metais studentė atliko pažintinę praktiką vienoje komunikacijos agentūrų.
Šis reiškinys dažniausiai pasitaiko, kai kalbame apie nemielus darbus ar veiksmus.
Didžiausia organizacijos sėkme ir vizitine kortele K. Mitkus laiko jų iniciatyva Telšiuose atidarytą „Atiduotuvę“.
Anot Policijos departamento pranešimo, 23 val.
Arba apie patį baisiausią sapną.
Kad tik niekas nemirtų, pasimelskime.
Šilutės r., Rusnės sen., Nemuno upėje, rastas mirusios nenustatytos asmenybės moters kūnas be išorinių smurto žymių.
Kai kurių tėvų ir mokinių nuomone, naujosios taisyklės prasilenkia su sveiku protu ir kažin ar apsaugos, jeigu virusas plis.
Tai į šį traukinį, deja, jau nebespėsime, bet tikrai planuose yra antras vaikas, bet kaip Dievulis duos, taip ir gausis“, – šypsosi atlikėja.
VE, Klaipėdos miesto savivaldybės inf.
Tanklaivis Novopolocko naftos perdirbimo gamyklai „Naftan“ turėtų atgabenti rusiškos naftos, kaip ir anksčiau šį mėnesį atplaukęs laivas.
Nesakysiu pavardžių, bet nuėjau į susitikimą.
Kam mėgstate skirti savo laiką ir mintis, kai ateina metas atsikvėpti?
Vis dėlto paskelbus karantiną, parduotuvėse mėsa pabrango.
Tokį slaptažodį atsiminti paprasta, jo niekas neatspės, o slaptažodžių „nulaužimo“ programos neturi jokių šansų“, – sako ekspertė.
Tačiau ši idėja išsigimė, darbdaviai, pajutę pigios darbo jėgos skonį, pradėjo kviestis ne tik specialiųjų gebėjimų darbuotojus, bet ir nekvalifikuotą darbo jėgą.
Šveicarijoje trečiadienį prasidėjo vakcinavimo nuo COVID-19 kampanija, vienai vyresnei kaip 90 metų slaugos namų gyventojai tapus pirmąja pasiskiepijusia piliete.
Vien šį vasarį įmonės pajamos siekė 6 mln.
Žinoma, kartais priimami ir neracionalūs sprendimai, pavyzdžiui, karo metu, būna, žmonės pameta logiką, daro politinius sprendimus, kurie jiems įdomūs, ir viskas.
V.Siegel ir L.Suodaitis susižadėjo lapkričio 17 dieną.
Todėl dainų nenoriu ir negaliu savintis, noriu tik dalintis šia dovana.
Antradienio vakarą išplatintame SAM pranešime rašoma, kad visi asmenys šiuo metu izoliuoti.
"Nebent ilsėtis per atostogas", - ne vienas pripažįsta.
Svarbiausiu atnaujinto Jono kalnelio akcentu turėjo tapti muzikinis fontanas, tačiau jis, pasak Miesto tvarkymo skyriaus vedėjos Irenos Šakalienės, greičiausiai bus paleistas tik kitais metais.
Daugelis J. Knoxville’o lietuvių sekėjų nustebo jo paskyroje pamatę gerai pažįstamą veidą.
Gimė ir augo jis Panevėžyje, ne kartą keitė mokyklas, o galiausiai brandos atestatą atsiėmė Jungtinėje Karalystėje.
Panevėžietė banko darbuotojų teiravosi net galimybės bent laikinai atgauti iš bankomato senąją kortelę, tačiau išgirdusi atsakymą, kad tokios sunaikinamos.
Ir šiandien su J. Žilevičiaus vardu krekenaviškiai tęsia pradėtus darbus.
Nuo 2009 metų veikiančios asociacijos pagrindinis tikslas - sutelkti miestiečius geriems darbams Klaipėdai ir kad kiekvienas klaipėdietis jaustųsi ir būtų savo miesto šeimininku.
Nuo sausio 1 d. miestų sankryžose nelikus šių rodyklių, prasidėjo automobilių spūstys, eismo dalyviai suprato, kad sprendimas atsisakyti dešiniojo posūkio tik pablogino eismo situaciją, o kai kuriose sankryžose ir pėsčiųjų saugumą…
E. Trinkūnas pasiekė, kad Pumpurio ežeras jau įtrauktas į UETK.
Tačiau skrydžio organizatoriai jau po dviejų kelionių pastebėjo, kad bilietų rezervacija tolesnėms skrydžių datoms buvo itin vangi.
Persirgus šlapimo takų infekcija, lytiškai plintančia infekcija ar kitomis ligomis į prostatą patenka vienas ar kitas ligos sukėlėjas.
Jis tikino, kad pėsčiasis gatvėje pasirodė staiga.
Monkevičius paaiškino, kaip dabar vaikai mokysis nuotoliniu būdu, pasigyrė stebuklingu tinklalapiu, kur esą viskas surašyta.
Plastinė chirurgija nėra blogai, jei reikia, tegul žmonės darosi.
Tačiau tai daryta labai skubant ir nesilaikant elementarių saugumo reikalavimų.
"Vakarų ekspresas" pakalbino ir vienos įmonės darbuotoją.
Kasdien valant dulkes savo namuose.
Vienam Holivudo prodiuseriui ir talentų ieškotojui pareikšti kaltinimai dėl keleto išžaginimų, lytinių nusikaltimų ir keturių moterų pagrobimo Kalifornijoje, pirmadienį pranešė prokurorai.
Galėtume, išleistume namo kad ir šiandien“, – tikino M.Vaitkus.
Kinija sekmadienį pranešė apie 17 naujų užsikrėtimo paslaptingu virusu, giminingu potencialiai mirtinam SARS virusui, atvejų ir nurodė, kad trijų iš šių užsikrėtusiųjų būklė yra kritinė.
Jau kitais metais Billas Penfieldas stulpe praleido 51 dieną ir 20 valandų – būtų sėdėjęs ir ilgiau, bet prasidėjo audra ir jam teko slėptis nuo žaibų.
Finalininkus vertins komisija, kuri, atsižvelgdama ir į klaipėdiečių palaikymą, nuspręs, kuris jaunasis talentas bus paskatintas "Klaipėdos švyturio ateities stipendija".
Yra atlikti moksliniai darbai, kad nėra koreliacijos tarp laivų judėjimo, eismo intensyvumo ir stotelių duomenų.
Po onkologinės ligos gydymo Reda negali bėgti, šokti, važiuoti dviračiu: „Viskas įveikiama, kai yra viltis“
Tokia programa gali užkrėsti, sugadinti ar net deaktyvuoti telefoną.
Šeštadienio naktį beveik visur lijo, tik į kraštinius pietinius rajonus lietus atkeliavo ryto valandomis, o stipriau ir ilgiau trukęs lietus praslinko per šiaurinius šalies rajonus.
Buitiniai darbai labai mažas dalykas.
NTV nurodė, kad laineris užsiliepsnojo, bet gaisras buvo skubiai užgesintas.
Mat, atkūrus skautų veiklą Lietuvoje, klaipėdiečiai buvo tikrai labai aktyvūs.
Labai gaila, kad įstaigos vadovas Romandas Žiubrys pasuko į politiką.
Pasak ESO, dėl stichijos ypač nukentėjo pajūrio regionai, kur vėjo gūsiai viršija 30 m/s.
Marinuokite morkas mažiausiai 30 minučių, bet geriausia jas marinate palikti ilgiau, galima net iki 12 valandų.
Jose sutarta įvertinti, ar technologijų tiekėjai nėra kontroliuojami užsienio vyriausybių, kur nėra nepriklausomos teisminės priežiūros.
Psalmėje sakoma: „Mano akys visada žiūri į Viešpatį“ (Ps 25, 25).
Vos per 2-3 dienas ligonių būklė stipriai pablogėdavo.
Tačiau, pasak Nakvynės namų darbuotojų, yra ir, manoma, ateityje bus kaip tik atvirkščiai - poreikis didės.
Taip pat būtina stebėti mokinių ir darbuotojų sveikatą.
Teisėsaugos pareigūnai Minske sekmadienį vėl sulaiko žmones, sekmadienio pavakare jau sulaikyta kelios dešimtys žmonių.
Šiuo metu dar tik vertinamos galimybės, ieškoma sprendimų atskiriems projektams įgyvendinti", - sakė E. Jurkevičienė.
Visiems Šanchajuje saugomiems, perdirbamiems, parduodamiems šaldyto maisto produktams turi būti atlikti COVID-19 testai, dezinfekuota išorinė pakuotė bei išduotas dezinfekcijos sertifikatas.
Kaip pranešė regioninis transliuotojas „France Bleu“, neramumai prasidėjo praėjusią savaitę, kai vieną paauglį iš vietos čečėnų bendruomenės užpuolė vietiniai narkotikų prekeiviai.
Nesijauskite nuskriausti, jei teks šiek tiek daugiau padirbėti – tai tikrai neliks nepastebėta, ir jūs galėsite džiaugtis papilnėjusia pinigine.
A. Lukašenka rugpjūčio 9-ąją vyksiančiuose rinkimuose sieks šeštos kadencijos prezidento poste.
Nors opozicija ragino rezervų nekaupti, išdalinti pinigus medikams ar mokytojams.
Automobilio apžiūros metu pas minėtus asmenis rasta galimai amfetamino miltelių, paruoštų platinimui, bei, manoma, kanapių.
Dvejus metus iš eilės (2018 ir 2019) grupė laimėjo BMI apdovanojimus ir dabar jų turi visus tris.
Jeigu informacija teisinga, G.Nausėdos aplinka buvo tikrinta dar anksčiau nei jis oficialiai buvo registruotas kandidatu į prezidentus.
Kartu Lietuva įspėjo Baltarusijos URM, kad imsis atsakomųjų priemonių, jei Minskas toliau eskaluos situaciją.
Savo asmenine patirtimi sergant šia liga dalijasi alternatyviosios popmuzikos atlikėja Rūta Loop.
Teigiama, kad šis piliakalnis – ankstyviausias Lietuvos pajūryje aptiktas piliakalnis, kurį archeologai datuoja bronzos amžiumi.
Diplomato teigimu, detalės derinamos su Sveikatos apsaugos ministerija.
Buvę Prienų sklandytuvų gamyklos darbuotojai: Algimantas Blekaitis, Vytautas Mekšriūnas, Pranas Šnioka, trys Jonai Janušauskas, Paulauskas, Stuknys ir dar keletas kitų jau pensininkai.
Turime minčių, kaip tai apjungti, pritraukiant į Rietavą daugiau turistų.
Centro administracija ir darbuotojos džiaugiasi šia iniciatyva – apsauginės kaukės užtikrins darbuotojų ir paslaugų gavėjų saugumą šiuo itin sudėtingu visiems laikotarpiu, teikiant paslaugas į namus.
Dabar ir bankų kapitalo pakankamumas, ir likvidumas yra labai aukštas.
Nelaimių Kinijos kasyklose įvyksta dažnai.
Kainos dažniausiai šokinėja dėl tarpininkų.
Vos kelias savaites dirbantis naujasis seniūnas „Telšių ŽINIOMS“ kalbėjo, jog darbų be iššūkių turbūt nebūna.
Tiesą sakant, juos galima sumontuoti ir su aviacija nesusijusiose vietose – visur, kur saugumui užtikrinti reikalingi bombas užuodžiantys šunys.
Kaip organizacija, mes turime būti skaidrūs, atsakingi ir pasiruošę tarnauti visiems.
Vien surašyti kūrinius, jų autorių biografijas, kūrinius skaitmeninti - laiko ir lėšų reikalaujantis darbas.
Žmones galiu nuraminti, masinio žuvų kritimo nebus, tačiau negerai, negražu kaip taip darosi, taip vyksta“, – kalbėjo aplinkos apsaugos inspekcijos viršininkas K.Čeliešius.
Mes tikrai neprieštarausime jos skyrimui, nes, kiek pasidomėjau, tai apie ją yra teigiami atsiliepimai.
Ketvirtadienį VSAT Varėnos pasienio rinktinės Kalvarijos pasienio užkardos pareigūnai ties Kalvarijos savivaldybės Salaperaugio kaimu, kelyje Suvalkai–Marijampolė, tikrino ką tik iš Lenkijos įvažiavusį automobilvežį „Mercedes-Benz“ su priekaba.
Naudojantis kompiuteriu patariama daryti pertraukas – akis pailsinti kas maždaug 20 minučių po 20 sekundžių žiūrint į tolį.
Tiesa, įstatymo, kuris numatytų telefonų ir kitų įrenginių sekimą karantino metu, premjeras savo kalboje nepaminėjo.
Vertėtų atminti, kad mokytis niekada nevėlu, tad amžius asmeniniam tobulėjimui tikrai nėra kliūtis.
Po metų platformos buvo sujungtos – į „TikTok“ perkeltos vartotojų paskyros ir duomenys, o „Musical.
Žinoma, paprasti aplinkiniai žmonės niekaip negali patikrinti, ar tikrai tas žmogus buvo, ar tikrai turi būti namie, ir daug kitų dalykų.“
Štai, pavyzdžiui, net 62 proc.
Birželio 25 dieną kartu su Lietuvos lengvosios atletikos federacija organizuotos Birštono kurorto metimų taurės varžybos, į kurias iš įvairių šalies miestų susirenka geriausi disko ir ieties metikai, rutulio stūmikai.
Moters istorija sugraudino visą Lietuvą, be mamos liko jos dukrelė.
Tačiau šie žingsniai turi būti labai atsargūs, kad nekiltų naujų užkrato židinių“, – pranešime teigė ministras Elvinas Jankevičius.
Irako šiaurėje gyvenančią ir kurdų kalbą vartojančią etninę grupę džihadistai sąmoningai engia nuo 2015 metų.
Vienkartinė parama savo darbo vietos steigimui labai mažoje įmonėje galima tik tuomet, jei asmuo šia priemone naudojasi pirmą kartą.
Vadinamoji centro-dešinės koalicija turėtų 75 mandatus, centro-kairės– 66 mandatus.
Atpažinus esamą mobingą ir norint jį sustabdyti, gali prireikti objektyvaus trečiosios šalies įsikišimo sprendžiant „nematomus“ konfliktus ir, be abejonės, pagalbos nukentėjusiajai šaliai (Constantinescu, 2014).
Kaip pastebėjo M. Vileiniškis, daug paslapčių slypi už kai kurių technologijų.
Džiaugiuosi, jog čia savanoriauju ir taip galiu ne tik mesti sau iššūkius (kelionė į Kilimadžarą), bet ir prisidėti prie kilnių tikslų.
Mokytojas buvo ir jos vyras, kuris Dievo globon išėjo prieš vienuolika metų.
Rugsėjo 19-osios pavakarę Rietave esančioje įmonėje „Rietuva“, gaminančioje popierinį korinį užpildą, nugriaudėjo galingas sprogimas.
Suprastėjusia sveikata sąjūdietis ir tremtinys iš Rokiškio Pranas Turonis pradėjo skųstis dar lapkričio pradžioje.
Komforto šiame automobilyje daug nesitikėkite, nors pagal klasę, kuriai jis atstovauja, jo norėtųsi ir turėtų būti daugiau.
V. Jusys patikino, kad gandrai dar Afrikoje: „Netiesa.
Jų gyvenimo ritmas visiškai atitinka gamtos ritmą.
Juos, žinoma, apsauga nuodugniai patikrindavo, negalėdavo įsinešti net mobilių telefonų.
Nesibaigiantys skandalai - viena iš priežasčių, kodėl neliko Nacionalinio egzaminų centro NEC.
Juolab kad patys armėnai, kaip įsitikino Jolita, net pandemijos akivaizdoje negali ištverti be apsikabinimų, rankos paspaudimo ir malonaus artimo pokalbio su nepažįstamu žmogumi.
Tiesą sakant, tikintieji tą ir turėtų daryti.
Pasitikėjimas yra viena svarbiausių sąlygų tarpusavio santykiams.
Tačiau pasitelkus išmaniuosius įrenginius ir įvairias programėles, pagelbėti vyresniems bus daug paprasčiau net ir tada, kai jus skiria atstumas.
Seimas taip pat pernai priėmė pataisas, kurios gerai įvertintiems švietimo įstaigų vadovams leido be konkurso eiti šias pareigas antrą kadenciją.
Deja, bet tarp pačių gyventojų yra nesutarimas.
Pradžioje, kai dar trūko patirties, informacijos apie gėlių auginimą ieškojome internete, važinėjome į seminarus.
Jis sako suprantantis, kad karantinas ir verslui įneša savų baimių, nerimo, tačiau žmogiškumas turi būti išsaugojamas.
Viešųjų ryšių akcijai buvo pasiruošta iš anksto, tačiau Prezidentės nuotaika staigiai pasikeitė, kai aš jai atsakiau, kad viską aš žinau kas čia vyksta“.
Visuotinio karantino režimas tęsis iki lapkričio 29 dienos 24 val.
"Džiaugėmės, nes turėjome gana nemažai atvykstančių svečių iš Latvijos, Estijos, Lenkijos.
Jevgenijus Zaičkinas teigė, kad pareigūnas meluoja – esą jis buvo nufotografuotas, kai buvo perkeliamas iš milicijos furgono į greitosios pagalbos automobilį.
Pastaroji reiškia, kaip ir kur kadre yra išdėlioti visi objektai, o svarbiausia – pagrindinis jų.
Vis dėlto tuos pačius žydus visuomenė vertino kaip itin išmintingus, visapusiškai išsilavinusius, siekiančius mokslo ir žinių ir turinčius išskirtinių verslininkų gebėjimų.
Dėl gripo sunkios ligos eigos į Klaipėdos apskrities ligonines buvo paguldyta 14 ligonių", - teigiama centro pranešime.
Rūdiškių miesto Lauko gatvei (Nr. RSV66) kapitališkai remontuoti – 90,6 tūkst.
D.Trumpas: planas Izraeliui ir palestiniečiams „turi šansą“
Jie tik ir laukia, kada dar galės grįžti į biblioteką.
Ekrane taip pat įmontuotas ir pirštų antspaudų jutiklis, o viršutiniame kampe rasime ir dvigubai kamerai skirtą iškirpimą.
Temperatūra daug kur svyruos apie nulį laipsnių, tik prie jūros termometrų stulpeliai stiebsis iki 3 laipsnių šilumos.
Esu ūkininkė ir dar papildomai darbuojuosi daugiašakiame Augio Rimkevičiaus ūkyje.
Todėl jis labai susijęs su vandeniu.
Kaip teigia Kraštotyros muziejaus direktorius Arūnas Astramskas, bendruomenė į pirmąsias ekspozicijas atnaujintuose pastatuose bus pakviesta rugsėjį.
Dabar visi pamatėme, kaip greitai žmonėms bekontaktis atsiskaitymas tapo kasdieniu įpročiu.
Šiauriniai vėjai atpūtę gegužės pabaigoje gali ilgai užtrukti.
Patys pirmieji tikri elektroniniai kompiuteriai net neturėjo ekranų.
Šis valstybės turto fondas yra ketvirtas pagal dydį pasaulyje.
Laukiančių su meile, bet ir su baimėmis - dėl kūdikėlio sveikatos, dėl savo pačių būsenų džiaugsmui užgimus.
Abu jie neteko darbo praėjus dviem dienoms po to, kai Senatas, kuriame daugumą turi respublikonai, išteisino prezidentą dėl piktnaudžiavimo įgaliojimais, ir dienai po to, kai savo pergalės kalboje D. Trumpas oponentus pavadino „piktadariais“.
Per visus tuos metus fotografija visada buvo pirmoje vietoje.
Klojame tešlą į riebalais pateptą kepimo skardą ir šauname 15 min.
Kaskart, kai keliaujate, matote naujas vietas, kitokius žmones, jaučiate naujas perspektyvas.
Šitas aplinkybes mes ir išsiaiškinsime, kas ir kada liepė“, - patikino Klaipėdos rajono savivaldybės administracijos direktorius.
Aišku, kad verslininkas tą mokestį įskaičiuos į kainą perkančiam ūkininkui, o šis nusipirkęs traktorių dar kartą mokės taršos mokestį.
Jeigu laiku aptinkama neplyšusi aneurizma, gydymas 95 proc.
Bet yra ir aiškus vizualinis atskyrimas, kuris identifikuoja, kad artėji prie krašto.
Tiek laiko Italija išgyveno absoliutų, precedentų šalies istorijoje neturintį, net slogiausiame sapne ne tik italams, bet ir jokiam europiečiui neįsivaizduotą karantiną.
Dėl šio vaizdo įrašo kreipėsi į Lietuvos kariuomenės atstovus.
Vilniaus universiteto Matematikos ir informatikos fakultete (MIF, Didlaukio g. 47) kibernetinio saugumo sprendimus kurianti įmonė „Tesonet“ atnaujino kompiuterinę auditoriją ir įrengė poilsio erdvę studentams.
Tai štai kaip nutinka, kai nėra bereikalingo šurmulio, chaoso, perdėtos pompastikos ir nereikalingo pasipuikavimo.
Vėjo elektrinių plėtros Lietuvos jūrų teritorijoje strategija buvo parengta 2018 metais.
Nors Lietuvoje elektromobilių kol kas nuperkama palyginti nedaug, valstybė jau dabar turėtų pradėti inicijuoti projektus, kaip mūsų šalyje pakartotinai panaudoti ličio jonų baterijas.
Tokia yra pamokanti sėkmingo šeimos verslo istorija.
Kadangi dirbama apskrities principu, tai rajonų pareigūnams tarnybos metu tenka tarpusavyje dažnai kontaktuoti, todėl užkratas netruko atkeliauti ir iki Šiaulių.
Jo teigimu, A.Lukašenka jau puolęs į desperaciją, be to, jam paprasčiausiai nėra su kuo derėtis, nes protestų lyderių tiesiog nėra.
Ketvirtadienį Varšuvos nacionaliniame stadione, kur įrenginėjama lauko ligoninė, surengtoje spaudos konferencijoje Lenkijos premjeras Mateuszas Morawieckis kalbėjo, kad „mes ruošiame jus labai rimtam scenarijui“.
Tačiau jei šios kadencijos Seimas priimtų pataisas, dėl kurių teisėtumo žodį tarti dar turėtų ir Konkurencijos taryba, ir kitos institucijos, centralizuota šiluma neišvengiamai pabrangtų.
Šios žuvys auginamos ir Amerikoje, ir Afrikoje, ir Azijoje, o Lietuvoje kol kas tuo užsiima tik viena įmonė.
Toliau – ir „Rytas“, Panevėžys ir Utena mažai kuo skiriasi.
Kitoms dviem įmonėms bus suteiktos 309 Eur ir 659 Eur lengvatos.
Skaičiuojama, kad tam prireiks apie 3 mln.
• Gavę maisto produktus, patiekalus, įvertinkite juos vizualiai.
Žvejai, norintys pasitraukti iš verslo dėl sumažintų Baltijos menkių žvejybos kvotų ir atitinkantys numatytus kriterijus, galės gauti kompensacijas, teigia Žemės ūkio ministerija (ŽŪM).
Kiekvieno projekte dalyvavusio žmogaus mintis savita, bet dar svarbiau - atvira ir nuoširdi, koks yra ir pats prezidentas.
Pasiruošti gyvenimui kaip patirčių mokyklai – štai kur esminis uždavinys.
Tad išankstines išvadas daryti yra neetiška.
Rusija jau daug metų kėlė Vakarų valstybių pasipiktinimą įvairiais savo veiksmais nuo Ukrainos Krymo pusiasalio aneksijos iki paramos Basharo al Assado režimui Sirijoje.
Kiečiai, augantys ir patvoriuose, tiek nusipelnė, kad prieš penkerius metus gavo Nobelio premiją už maliarijos gydymą.
Manning penktadienį turėjo pasirodyti federaliniame teisme Aleksandrijoje Virdžiniijoje, kuris turi svarstyti prašymą nutraukti dėl to atsisakymo taikomas sankcijas.
Tas karantinas mūsų labai stipriai nepaveikė.
Nenumokite ranka į neįprastas užuominas ar keistą aplinkinių elgesį.
Visos jų rūšys ir spalvos vilioja ruošti gaivias salotas, kepti brusketas, o vieną kitą vaisių užkonservuoti žiemai.
Kol esame gyvi ir sveiki, turime vertinti ir branginti vienas kitą.
Nuo krizės labiau nukenčia privatus sektorius, nes viešasis visais laikais buvo laikomas saugesniu užutėkiu.
Tačiau D.Trumpas per pirmadienį Baltuosiuose rūmuose surengtą spaudos konferenciją neatrodė linkęs paisyti šių perspėjimų.
Vilkų antpuolių padaugėja, kai jie pradeda mokyti vilkiukus medžioti.
Kada bus kitas susitikimas, tėvai nėra informuoti.
Kovo 14 dieną Jurga koncertuos Druskininkuose, muzikiniame klube „Kolonada“, kovo 20 dieną – Palangoje, muzikos klube „Vandenis“ ir kovo 28 dieną – Vilniuje, pramogų salėje „Vakaris“.
Yra žinoma, jog Kantvainiuose prosenis Richardas turėjo užeigą "Verdenė" ir buvo kaimo šaltyšius (seniūnas).
Tačiau tai nesutrukdė paremti kolegų, visų pirma – paties K.Žukausko, idėjos.
Nepaisant to, kad viso pasaulio mokslininkų dedamos milžiniškos pastangos, siekiant išbandyti jau esamų senų vaistų poveikį virusui ar sukurti efektyvius naujus vaistus, didelio proveržio šioje srityje dar nematyti.
Sekmadieninis mitingas yra naujausia protesto akcija dėl Aliaksandro Lukašenkos ginčytino perrinkimo.
Pajūryje bus 14 laipsnių šilumos“, – pažymi ji.
Išgirdęs kreipinį „Nepriklausomybės vaikas“ Laimonas nustemba: „Pirmą kartą į mane kažkas taip kreipiasi.
Jūra, Paskelbta prieš 4 val.
Kai jis pagaliau rado tokį vyrą, pasirodė, kad jam - 82 metai, o jo mama Marta Dobins mirė prieš daugybę metų.
Kaip tik tuo metu skaičiau savipagalbos knygas, kuriose vis aptikdavau žodį „refleksologija“ – kaip vieną iš veiksmingiausių terapijos formų kūno ir emociniam gijimui.
Manau, kad mūsų abiejų mintys ir širdys pasirinko tą pačią kryptį: gamtos grožį, džiaugsmą gimtinės žmonėmis, pagarbą istorijai.
Būkite vienodai dėkingi likimui ir už suteiktas galimybes, ir už išbandymus.
Dūšią dainuoti verčia tie šilti saulės spinduliai, skaisti dangaus žydruma, plyštantys medžių pumpurai, pamiškėse pabirę plukių ar po langais nuotaikingai gelsvuojantys narcizų žiedai.
Oro jogos mokytojos Esteros ir jos vyro Roberto svajonės išsipildė – Panamoje jie gyvena ramų ir saugų gyvenimą.
Jausmas toks, kad tik dabar grįžtu į „Neptūno“ klubą, o ne praeitą sezoną.
Priežastis tokia pati: D.Trumpo administracija tvirtina, kad šios sutarties Rusija nesilaiko.
Anot M. Kurmo, kelto dešiniame borte aptikta 4 m ilgio ir 1,2 metro pločio pramušta skylė; ji yra žemiau vaterlinijos, bet siekia ir automobilių denį.
Nuo šiol verslo liudijimą teks įsigyti už vieną nuomojamą būstą.
A. Monkevičius pabrėžė, jog reikiamos priemonės mokytojus pasieks laiku, o kompiuteriai bus perkami rugpjūtį, kad grįžę mokytojai juos jau turėtų.
Taip pat, jeigu neišsiruošėte į ilgą kelionę ir didžiąją laiko dalį sukiojatės gyvenamojoje vietoje, degalinėse verta pildyti apie pusę bako degalų.
Iš 159 COVID-19 sergančiųjų – 3 vaikai.
Pusę metų griežtai laikiausi gydytojos nurodymų, ir svoris pradėjo kristi ne badaujant, o valgant tai, kas tinka mano organizmui“, – sakė Audra.
Teisėsauga nurodė, kad incidento aplinkybės tebesiaiškinamos.
Be D. Sabonio Indianos komandą į priekį vedė rezultatyvias rungtynes sužaidęs T.J. Warrenas, įmetęs 33 taškus bei 24 taškus pelnęs Dougas McDermottas.
Taip pat Briuselyje dabar svarstoma nauja bloko finansinė perspektyva 2020-2027 metams.
Merė teigė, kad yra sunku išmatuoti visu greičiu skriejančių vandens motociklų keliamą triukšmą, todėl Savivaldybė kreipėsi į LR Vidaus vandenų kelių direkciją dėl leidimo pastatyti kurorte triukšmą ir bangavimą Nemune apribojančius ženklus.
Žinoti, kur eini ir kaip ten turi elgtis – labai svarbu.
Nuo pat 2013-ųjų, kai „Ghibli“ debiutavo, jis tapo lengvai atpažįstamu sedanu, todėl iki šiol jis išlaiko stilingą ir raumeningą siluetą.
Likusiems namuose svarbiausia nemanyti, kad karantinas – tai atostogos, susiplanuoti laiką ir jį racionaliai išnaudoti: skaityti, kas neperskaityta, kartoti, gilintis“, – teigia A. Janickienė.
Visuomenės sveikatos biuras kartu su Nacionaline visuomenės sveikatos laboratorija maudymosi sezono metu stebės Beržyno parko tvenkinio, naudojamo visuomenės poreikiams, vandens kokybę.
Iš viso Lietuvos – Latvijos pasienyje patikrintos buvo 35 transporto priemonės.
Socialdemokratas Julius Sabatauskas pareiškė, kad pataisos skatins darbdavius į prastovas išleisti daugiau vyresnio amžiaus žmonių, nes jiems apsimokės pasilikti jaunus žmones.
R.Jati sakė, kad pareigūnai aplink Sinabungą penkių kilometrų spinduliu nustatė zoną, į kurią draudžiama patekti, taip pat įspėjo apie galimus lavos srautus.
Tai, kad moliuskai vis dažniau atplaukia į ištuštėjusius paplūdimius patvirtino ir parko atstovas Džeimis Kenedis (Jamie Kennedy).
Regina diktanto rašyme jau ne naujokė, ir džiaugėsi, kad diktanto tekstas buvo labai gražus ir raiškiai skaitomas.
Juolab kad veiviržėniškiai neturi pasivaikščiojimams tinkamų parkų, tad šią funkciją puikiai atstoja slėnis, kuriame ir inkilų takas, o ateityje – ir sveikatingumo takelis basoms pėdoms numatytas.
Atsakyme redakcijai teigiama, kad tų pačių globos namų gyventojų pensijos gali būti pervedamos skirtingomis dienomis ir jos, „Sodros“ žiniomis, buvo išmokėtos iki lapkričio 13 d.
Greitoji pagalba mus nuvežė į Kultūros centrą, kur buvoparuošta įdomikoncertinė programa.
Kaukės dėvėjimo tikslas – apsaugoti ją dėvintį žmogų ir aplinkinius nuo šios infekcijos.
Į nusikalstamas veikas buvo įsitraukę organizatorius ir dar 4 asmenys.
Karantino metu galimas didesnis skaičius vagysčių ir plėšimų iš atokiose vietose esančių.
O Kroso testo kliūtys išdėstytos sunkiau įveikiamuose miško takeliuose ir aštriose įkalnių bei nuokalnių zonose.
Galiausiai prasidės masinė vakcinacija, kuomet skiepytis galės visi norintys.
Žvaigždėtą naktį bus tarp 10-15, Kuršių nerijoje apie 16 laipsnių.
Jūs veikiausiai manote, jog Fiona turi ne itin gerų ketinimų goferio atžvilgiu?
Kaip penktadienį pranešė STT, įtarimai dėl prekybos poveikiu ir papirkimo pareikšti ir dar trims privatiems asmenims, asmenys buvo apklausti, jų darbo vietose ir namuose atliktos kratos, paimti tyrimui reikšmingi dokumentai.
Kaip norėčiau parašyti eilėraštį R. Rakausko nuotraukai, kurioje didelės tėvo plaštakos ir skaidrus mažo vaiko žvilgsnis.
Manau, kad kiekvienas šalies gyventojas turi būti pilietiškas ir dalyvauti visuomeniniame gyvenime: politiniame, nevyriausybinių, labdaros ir kt.
Pasak gyventojų, vidinį kiemą supa keturios sienos.
Todėl jam surašytas dar vienas administracinių nusižengimų protokolas už vairavimą tam neturint teisės.
Nepaisant įvairių blogybių, bendras nueito kelio vertinimas pozityvus.
Jei nuomininkai, negalėdami vykdyti veiklos, karantino metu negali sumokėti nuomos, numatyta mokestį atidėti visam karantino laikotarpiui, taip pat numatyta galimybė atidėtą nuomos mokestį išsimokėti per pusmetį.
Kitaip tariant, gyvenimas tarsi imituoja meną.
Pervežti avilius į saugias vietas retas bitininkas turi priemonių ir sveikatos.
Daugiau nei 35 tūkst.
M. Pompeo pridūrė, jog Vakarų sąjungininkės privalo „užtikrinti, kad kitame šimtmetyje valdytų šie Vakarų demokratijos principai“.
Viena pagrindinių su šiais pokyčiais susijusi tendencija – didėjantis darbuotojų mobilumas.
Daug parduodama ir Vytauto gatvės pabaigoje.
Jas šiluma pasieks vėliausiai, todėl kai kuriose šiaurės rytų vietovėse bus apie 4 laipsnius šilumos.
Esą svarstymai dėl to vyksta.
Jei įtariate savižudybės pavojų – kalbėkite su vaiku.
Juk seniau ūkininkaujantieji jau yra pasinaudoję ES parama, prisipirkę naujos žemės ūkio technikos, o kurti ūkį jaunam žmogui labai sunku“, – sako ūkininkas.
Pasakykite rinkėjams o kiek gi iš tų milijonų gauta tiesiogiai iš valstybės?
S.Skvernelis nurodė, kad tuo metu, kai jis pastebėjo užrašą, su juo kartu buvo du tuomečio Vadovybės apsaugos departamento agentai.
Ponia Vanessa ieškojo retos mėlynos spalvos Stafordšyro terjerės Oiros.
Kraštotyrininkas yra parašęs klaipėdietiškų vėtrungių gaminimo koncepciją, kurioje aprašoma informacija apie jas, jų atsiradimą.
Trylikametis estas skelbėsi žudysiąs žydų vaikus, jei tik išgyvens.
Anksčiau skelbta, kad mūsų šalis iš viso planuoja įsigyti kiek daugiau nei 1,8 mln.
Manau paskutinė daina buvo arti mano širdies ir padėjo man laimėti“, – įsitikinusi garsenybė.
O galbūt norime realiu laiku matyti gatvėse judančių automobilių ar pėsčiųjų skaičių?“, – sako A. Jurelionis.
Čia daug investuojama į gynybą, juntamas stiprus tokios pozicijos palaikymas.
Suplanuotus knygos „Kelionių nuojauta“ pristatymo renginius dėl šalyje paskelbto karantino teko nukelti, tačiau leidinį galima įsigyti elektroninėse parduotuvėse ir kai kuriuose Lietuvos knygynuose.
Jie nusipirko seną vieno hektaro sodybą, kurioje svajoja įsirengti didžiulį gėlių apsuptą daržą ir pasistatyti inovatyvų šiltnamį.
Nuo gegužės 19 dienos pradėtos teikti reabilitacijos paslaugos (apmokamos Valstybinių ligonių kasų), o nuo birželio 1 dienos ir sanatorinio gydymo paslaugos.
Pirmajame aukšte gyvenančios garbaus amžiaus moterys atsisako įsileisti trūkusius vamzdžius pasiruošusius sutvarkyti darbininkus, nes baiminasi užsikrėsti virusu.
Gyventojas turi pateikti asmens dokumentą.
Per partijos skyrius, ratelius stengiamės padėti žmonėmis.
Sveikatos apsaugos ministerija informuoja, kad taip Suomija sureagavo į padidėjusi sergamumą koronaviruso (COVID-19) infekcija šiose Europos šalyse.
Spalio 9 ir 10 dienomis rinkimų komisijų nariai organizuos balsavimą rinkėjų namuose.
Dėl savo „tautinę nesantaiką kurstančių ir Lietuvą žeminančių“ pareiškimų netekęs darbo Lietuvoje, M. Puertas išvyko ir apsigyveno separatistų valdomame Donecke.
A.Lukašenka: čia nėra jokių virusų.
Aukcione taip pat dalyvavo „Kauno termofikacijos elektrinė“, „Orlen Lietuva“,„Panevėžio energija“ ir „Achema“.
Mažeikių rajono policijai vadovaus Alfonsas Meškys – buvęs vadovas Saulius Bumblys atleistas iš tarnybos policijoje.
Lankytojų duomenys nustatytą laiką bus saugomi svečių registracijos žurnale", - tvirtino administratorė.
Estija: patvirtinti 2034 atvejai, atlikta 116 tūkst.
Lazerinių mobiliųjų matuoklių buvimo vietos šiuo metu nėra nepažymėtos, taip pat šie vadinamieji „trikojai“ gali būti kilnojami vis į kitą vietą.
Sostinėje, Karakase, į bažnyčios pamaldas įprasta keliauti riedučiais.
Kaip pranešama, šiais ribojimais siekiama „užtikrinti valstybės saugumą, apsaugoti visuomenės sveikatą ir užkirsti kelią naujojo koronaviruso sukeliamos infekcijos plitimą Rusijoje“.
Tai buvo vienkartinio naudojimo raketa, tačiau vėlesnė jos versija „Hyperbola-2“ iš dalies bus daugkartinio naudojimo.
Ak, kokie buvo džiaugsmai ir Klaipėdoje, ir Odesoje.
Reincholdas Moras dirbo Švėkšnos, Šilutės, Lauksargių parapijose.
Taip pat taikomos gydomosios procedūros - elektrinė kardioversija (elektrošokas), rečiau - kateterinė abliacija, ir, jei būtina, elektrinio širdies stimuliatoriaus implantavimas.
Dažniausiai dirba pamainomis 3 dienas per savaitę po 13 valandų, bet, jei norėtų, galėtų dirbti ilgiau.
Todėl visuomenei naudinga veikla nepatenka į Darbo kodekso reguliuojamų santykių sritį ir negali būti vertinama kaip darbas.
Jo teigimu, kooperatyvo nariai maždaug 500 hektarų plote užaugina apie 20-30 tūkst.
Trakų r., Lentvaryje, Mokyklos g., rastas mirusios moters (gimusios 1954 m.) kūnas.
Neįsivaizduoju – tokios, turbūt, gal ir nėra“, – juokėsi galiūnas.
Pavasarį ji mus pastatė taip į vietą, kad net skauda dabar.
Jei vadovas jau trejus metus nebuvo pasiėmęs atostogų, natūralu, kad taip pat elgsis ir jo komanda, o pailsėti nusprendęs darbuotojas greičiausiai dėl tokio sprendimo jaus kaltę.
Baisiausia, kad tie gydytojai, kurie labiausiai kovojo dėl apsauginių kaukių, labiausiai reikalavo visko, būtent jie ir susirgo patys pirmieji.
Tomas Janeliūnas yra Vilniaus universiteto Tarptautinių santykių ir politikos mokslų instituto profesorius.
Kazys audžia mintį, kad po parodos jo skulptūros būtų sugrąžintos Šakynai.
Penki atvejai nustatyti Vilniaus apskrityje, du – Panevėžio, po vieną – Alytuje ir Utenoje.
Esame aprūpinę juos apsaugos priemonėmis - ir respiratoriais, ir dezinfekciniais skysčiais.
Atlikus kratą šalčininkiečio namuose ir pagalbinėse patalpose, pareigūnai aptiko dar daugiau akcizais apmokestinamų prekių.
Kartais sakydami, kad brangesni viešbučiai tušti, mes labai klystame.
Filosofė tvirtina, kad lytiškumas yra socialinis veiksnys ir „performatyvus“ išsilavinimas, o ne biologinė duotybė.
O ir visos pirmosios pamokos į galvą įsirašė iš Užuguosčio.
Vyrų skrečo rungtyje (15 km, 60 ratų, 20 dalyvių) Europos čempionato debiutantas Justas Beniušis užėmė 16-ą vietą.
A. Juknevičius teigė, kad antrą dieną automobilis nebegedo, todėl su D. Vaičiuliu galėjo sunkiai, bet sėkmingai skintis kelią pirmyn.
STT atstovai taip pat nepatvirtino, kad vizitas „Kauno tiltuose“ yra susijęs su antradienį įvykusiais Lietuvos verslo konfederacijos (LVK) prezidento Valdo Sutkaus ir Lietuvos bankų asociacijos (LBA) vadovo Manto Zalatoriaus suėmimais.
Profesionalūs sporto renginiai gali būti organizuojami tik be žiūrovų.
Tiesa, pastaroji technologija dažniau priskiriama prie komforto, o ne saugumo įrangos, tačiau ji padeda vairuotojui nepavargti ir susikoncentruoti į motociklo vairavimą.
Tačiau bendravimo pradžia su Kazimieru irgi nebuvo lengva.
Jei turite įdomių minčių, nieko nelaukę jomis dalinkitės.
Jei vairuotojui reikia daugiau galios nei turi galinis elektros variklis, elektrinė visų ratų pavara panaudoja priekinės ašies asinchroninį motorą.
Ši bendrovė pagal Ignalinos atominės elektrinės (IAE) uždarymo grafiką vėlavo 60 mėnesių, o tuometinis energetikos viceministras Arvydas Darulis ir tuometinis IAE vadovas Žilvinas Jurkšus vis vien jai sumokėjo apie 73 milijonus eurų.
Kur iš tikrųjų nukeliauja asmeniniai duomenys, kokiu tikslu jie gali būti renkami ir kaip reikėtų juos apsaugoti?
Bet pavadavimas yra penkios dienos, tokių sprendimų priimti neplanuoju“, – BNS pirmadienį sakė ministras.
Dar vienas svarbus aspektas, kurio didžiųjų renginių organizatoriai šiandien tiesiog negali nepaisyti, – tvarumas.
Iš viso šiame ikiteisminiame tyrime įtarimai pareikšti jau šešiems asmenims.
Patikimos ir legalios informacijos ieškokite tik oficialiuose šaltiniuose.
Abu gydytojai mirė sekmadienį, kai šalis paskelbė apie pirmąją COVID-19 pacientus gydžiusio gydytojo mirtį nuo šios ligos.
Per ilgesnį laiką tai galėjo pabloginti psichologinę globotinių būseną.
Ar mes esame visiškai laisvi?
Tą pačią dieną, 10.41 val., Vilniaus ugniagesiai skubėjo į Jočionių gatvėje esančius sandėliavimo paskirties pastatus.
Šiais metais Lenai, Trilei ir seneliui tenka pakovoti patiems su savimi ir su gamtos jėgomis.
Iš tiesų mūsų tikslas buvo ne gauti vienkartinių aukų, o apskritai keisti žmonių įsitikinimus apie labdarą.
Neleidžia net užsiminti apie gremėzdiško sveikatos priežiūros įstaigų tinklo pajudinimą.
Visgi M. Rothas vylėsi, kad sankcijų dar bus galima išvengti.
Permaininga bus ir ši diena, ir jūsų nuotaika.
Iš savo šalies išsiųsto buvusio Sakartvelo prezidento Michailo Saakašvilio įkurta partija pirmadienį pareiškė, kad kels jo kandidatūrą į premjerus, jei jai pavyks laimėti spalį rengiamus parlamento rinkimus.
Tarp zujančių keliuku dviratininkų, netgi baikerių, pamačiau gal kokių 25 - 27 metų jaunuolį, išdidžiai nešantį margaspalvę puokštę.
Bendrovė kreipėsi paramos dėl patirtų nuostolių, tačiau nesitiki, kad ji bus bent kiek labiau juntama.
Ji žavisi tiek XIX–XX a., tiek šių dienų poetais, kūrėjais.
Sunku prognozuoti, kaip atrodys viena ar kita komanda šiose rungtynėse.
Europos Komisija pasiūlė įpareigoti matuoti lengvųjų ir komercinių (Euro 5 ir Euro 6) automobilių azoto oksidų (NOx) išlakų apimtį realiomis vairavimo sąlygomis, atsižvelgusi į 2018 m. gruodžio 13 d. priimtą ES Teisingumo Teismo sprendimą.
Ūkininkų šeima planuoja įsigyti našesnį kombainą, tačiau neskuba skolintis.
Lietuvos ekonomika, išlaikydama pakankamai spartaus augimo kryptį, bendrame pasaulio ekonomikos kontekste atrodo neblogai.
Bet kas, prisimenantis 1940 metų sovietines okupacijas regione, kurį esame pratę vadinti „Rytų Europa“ (ar apie jas skaitęs), pastebės didelių panašumų.
Visi nauji užsikrėtimo atvejai patvirtinti Vilniaus apskrityje: trys – Vilniaus mieste, vienas – Vilniaus rajone ir vienas – Šalčininkų rajone.
Po prisipažinimo sulaukė puolimo Kai Julija apie savo ir sūnaus ligą paskelbė socialiniame tinkle „Facebook“, sulaukė ne tik užuojautos, bet ir milžiniško puolimo, daugiausia iš jai nepažįstamų žmonių.
Tarp profilaktinių priemonių labai svarbią vietą užima ir visuomenės švietimas, informacinių stendų bei poilsiaviečių su tinkamai paruoštomis laužavietėmis įrengimas.
Keičiasi grįžtančiųjų iš užsienio priėmimo tvarka.
Demokratų partijos pirminių rinkimų kulminacija bus liepos 13–16 dienomis, kai partijos nacionalinio suvažiavimo Milvokyje Viskonsine delegatai nuspręs, kas lapkričio 3 dieną varžysis su D. Trumpu.
Aplinkos ministerija skaičiavo, kad tam prireiks kiek daugiau nei 2 mln.
Pasak jos, tokia pagalba dar turėtų būti suderinta su Europos Komisija, o sprendimus dėl jos planuojama priimti per artimiausias dvi savaites.
Jutiklis svirties mechanizme pajunta, kad vairuotojas ketina keisti pavarą ir pasiunčia signalą į kompiuterį, kuris nurodo hidraulinei sistemai atjungti sankabą.
Laimei, skulptoriaus ir dvaro savininko požiūriai į meną sutapo – rugpjūčio 1 d. Bistrampolio dvare bus galima išvysti nuolat veiksiančią skulptoriaus darbų parodą.
Šiais metais bėgimas Trakuose įgis dar daugiau spalvų, nes jame bus varžomasi Lietuvos pusmaratonio čempionato apdovanojimų.
Merginų grupėje dėl nugalėtojų taurės varžysis Vilniaus SM "Tauras", Pasvalio SM, Kauno rajono SM ir Alytaus SRC komandos.
Padėkos kuria pozityvias emocijas, gerą nuotaiką ir teigiamą nusiteikimą asmens atžvilgiu, kuris tas padėkas kūrybingai štampuoja ir pasirašo.
Labai svarbu patogūs batai, vienu dviem numeriais didesni ir lanksčiu padu.
VPK telefonu (8 37) 39 73 84, (8 37) 303 450 arba rašyti el.
Sekite ekrane pasirodančius žingsnius ir netrukus tokią funkciją patogiai bei lengvai aktyvuosite“, – pasakoja A. Archangelskis.
A.Veryga LRT radijui teigė, kad visi grįžtantys į Lietuvą, o grįžti dar turėtų keli tūkstančiai mūsų piliečių, iškart turėtų būti karantinuojami savivaldybių numatytose vietose.
Visi sportininkai, dalyvavę varžybose, buvo suskirstyti į keturias įgulas, kurios susirungė dvikovose ant vandens.
Tačiau to taip ir nepadarė.
Galimi įvairūs variantai ir dabar negaliu atsakyti, kas ir kaip bus.
Aš esu nusileidęs ant žemės ir tos pareigos, kurios bus pasiūlytos, tas komitetas, kuris tiktų, paprastai Užsienio reikalų komitetas ar kitas komitetas, kuriame jausčiausi pakankamai adekvatus ir pasitikintis.
Mėsa ir ta išpirkta“, – nusivylimus dėstė parduotuvėje sutikta kauniečių šeima.
Ši byla yra viena iš keleto priežasčių, didinančių įtampą tarp JAV ir Rusijos, įskaitant nesutarimus dėl Ukrainos konflikto, karo Sirijoje ir abiejų valstybių branduolinių pajėgų pusiausvyros.
Melnragės parko įrengimo projekto vertė siekė 463,2 tūkst.
Kokiais keliais pasuks – neaišku.
Ūkininkė šiandien nesigaili, kad dešimtmetį svarstęs klausimą dėl ūkio robotizavimo, jos vyras ryžosi šiai didelei investicijai.
Nacionalinis uraganų centras (NHC) paskelbė perspėjimą apie artėjantį uraganą zonoje, kuri apima ir Naująjį Orleaną.
Pandemijos patirties paveikti vartotojai vis aktyviau pereis ne tik prie e-prekybos, bet ir visus kitus savo poreikius sies su internetu.
Rudosios nykštukės yra tarpiniai objektai tarp planetų ir žvaigždžių – 13-80 kartų masyvesni už Jupiterį, bet nepakankamai masyvūs, kad jų branduoliuose prasidėtų vandenilio termobranduolinės reakcijos.
O trūksta tik dviejų dalykų – laiko ir vietos“, – pasakoja vaikų darželyje dirbanti tautodailininkė.
Sveikatos apsaugos ministras Aurelijus Veryga kreipimąsi pavadino įdomiu.
Estai mėgino netrukus išlyginti rezultatą ir 19 minutę Tomui Švedkauskui teko atremti Mihkelio Ainsalu galingai smūgiuotą kamuolį.
Klaipėdos valstybinio jūrų uosto direkcija pasirašė sutartį dėl krantinių Nr.
Juos gali painioti ir seimūnai, ministrai, ministrų patikėtiniai, merai, administracijų vadovai.
Mičigane apie 35 proc.
Tad, galvodami ūkiškai ir nenorėdami be reikalo didinti savikainos, į Klaipėdos kogeneracinę jėgainę pristatome ne iki galo paruoštą KAK, o tai reiškia, kad mums nereikia naudoti KAK įrenginių.
Kitas dalykas - vis dažniau Lietuvą, kaip žiemojimo vietą, pasirenka migrantai iš šiaurės.
Vyriausybei sugalvojus surengti išplėstinį lietuvių testavimą dešimtyje didžiausių šalies miestų, paaiškėjo, kad panevėžiečiams sveikata taip smarkiai nerūpi.
Pasitikėjimas yra nepaprastai svarbus, nes priešingu atveju galime prarasti laiką, kuris yra labai svarbus.
Tuo metu mes turnyro lentelėje buvome 5-6 vietoje su Sankt Peterburgo „Zenit“ komanda, o žinant kokią gerą sportinę formą tuomet rodėme, mes tikrai galėjome garbingai pasirodyti atkrintamuosiuose mačuose.
Maskvos remiamas A. Lukašenka atsisako trauktis ir vietoje to pasiūlė reformuoti konstituciją.
Ministras dar priduria, jog prasideda pavasarinis augalėlių žydėjimas, tad atsiras alergijų, čiaudulių.
Vartom meniu, kainos didelės, bet nesistebime, nes tai Palanga, vienas iš brangiausių kurortų žemėje.
Žinojau, kad tais metais jau gausiu brandos atestatą, turėjau tikslą įstoti į Kauno medicinos institutą, todėl norėjau ir tuos Naujuosius sutikti kitaip, ypatingai.
Tai yra Lietuvos automobilių kelių direkcijos (LAKD) direkcijos kompetencija, tačiau į jos rekomendacijas, skiriant finansavimą kelio Šklėriai-Aluona remontui, nebuvo atsižvelgta, teigia prokuratūra.
Antradienį Panevėžio rajone, netoli Smilgių įvyko avarija.
Dalis futbolo bendruomenės šiuos pasitraukimus bando susieti, tačiau klubo prezidentas Janas Nevoina tai kategoriškai neigia.
Kodėl pandemija labai plačiai išsivystė Pietų šalyse?
Išaiškėjus faktui apie šį AKM židinį, Plungės rajono savivaldybėje liepos 29 dieną buvo sušauktas Ekstremaliųjų situacijų komisijos posėdis, pirmininkaujamas Savivaldybės administracijos direktoriaus Mindaugo Kauno.
Tos galimybės – tai mūsų gyvenimas šią akimirką, toks, koks jis yra.
Velionis išeina į kitą pasaulį ir turi tinkamai atsiskirti nuo gyvųjų, būti tinkamai palydėtas ir~priimtas anapus.
• Ir kitais išimtiniais atvejais.
Jis kiekvieną vakarą atvažiuoja nusimaudyti Gargždų karjeruose.
Hagoje įsikūręs teismas nurodė Mianmarui per keturis mėnesius pateikti informaciją apie pažangą, o paskui informuoti kas pusę metų.
Siekiant įvesti darbo nuotoliniu būdu organizavimo kultūrą įmonėje, svarbu atvirai kalbėtis su darbuotojais, kiekvieną dieną mokytis ir stebėti įmonės procesus bei išnaudoti technologijų teikiamas galimybes.
Sportas, Pasaulio ir Europos jaunimo čempionatuose ne kartą pergales skynusi viena geriausių Lietuvos.
Jonė, pati išgyvenusi sunkią ligą, ne vienerius metus savanoriauja Maltos ordino pagalbos tarnyboje, padėdama senyvo amžiaus žmonėms.
Kanarų salos karštasis migracijos taškas buvo ir 2006 metais, kai maždaug 30 tūkst.
Tokią problemą išspręsti nėra labai lengva užduotis, todėl jeigu su ja susidūrėte – Jums derėtų kreiptis į Jus aptarnaujantį garantinį servisą, kas taip pat gali būti nemažas iššūkis dėl pasaulį sukausčiusio COVID-19.
Dėl šios priežasties jos vadinamos žemo greitumo zonomis.
Taip pat raginame žmones apsilankyti mūsų tinklalapyje.
Jūsų gyvenimo knyga?
Kaukėms reikia daug – ir medžio žievės, ir avikailio, gyvulių kaukolių, kartono.
Tačiau pasiilgau eiti būtent į kavines.
Kitas keleivis, taip pat septyniolikos metų, nebuvo toks atviras – jis narkotikus slėpė… Jaunuolio apatiniuose rastas plastikinis lankstinukas taip pat su baltos spalvos milteliais.
Kita vertus, jaučiu pasididžiavimą.
Nesvarbu, ką dirbate, svarbu mėgti savo darbą ir tapti vienu geriausių specialistų savo srityje.
Svarbu, kad nusiėmę kaukę, iškart ją išmestumėte ir nenaudotumėte antrą kartą.
Mes ir dabar matome, ir anksčiau taip buvo, kad išpjaunamas pagrindinis jų stiebas, medis virsta", - sakė ji.
Iš tiesų, toks abuojumas, nesiskaitymas su atėjusiais nuoširdžiai paminėti valstybės atkūrimo dienos nuotaikos niekam nekėlė.
Nedarbo socialinio draudimo išmoka.
Bažnyčios vadovas sulaukė kritikos dėl pasiūlymo tikintiesiems rinktis lauke per pamaldas ir nesilaikyti karantino.
Klaipėdoje įsikūrusio šokio teatro "Judesio erdvė" naujausi projektai taip pat susiję su mišku.
Ji praktiškai nereikalinga – kelių eismo ženklus, nurodančius vairuotojams, kuria eismo juosta važiuoti, galima bus perkelti ant stulpų.
Jo kuro elementai leido nuvažiuoti apie 482 kilometrų atstumą, praneša CNET.
Tuo tarpu prezidento priešininkai nugalėtoja mat jo varžovę 37-erių Sviatlaną Cichanouskają.
Suvalgius karpio 150 g gabalėlį, užtenka pilnai aprūpinti žmogaus organizmą nepakeičiamomis ir būtinomis polinesočiomis rūgštimis ne mažiau dviem dienoms.
Taigi, profesijos, esančios šiuose klasteriuose, jau tampa ar dar tik taps ateities darbais.
Antrajame kėlinyje „Grizzlies“ buvo susikrovę 20 taškų pranašumą (46:26), bet greitai jį iššvaistė.
Patogiai elektromobilį galima įkrauti tik šalies sostinėje.
Visus komponentus, išskyrus paprikos miltelius ir 2 šaukštus alyvuogių aliejaus, sumaišyti ir sutrinti.
Siūlome aiškių ir konkrečių būdų, kad mūsų jaunuoliai gautų profesinių galimybių, kurių jie verti.
Papildomi vyriausybės prašymai uždaryti neesmines įmones, skirti Tokijui ir kelioms kitoms prefektūroms, dabar pradeda galioti ir kai kuriose kitose šalies dalyse.
Atskirai paspraginu sėklas, nes kiekvienai rūšiai reikia skirtingo laiko ir karščio.
Idėjų tikrai nemažai. kaip padaryt gražiai, tvarkingai.
Moteris sakė nebežinanti, kur kreiptis.
Į kokį kampą bepasižiūri - visur šventųjų atvaizdai, įrengti net septyni ypač puošnūs altoriai.
Kaip žinoma, raugintuose produktuose yra nemažai druskos, o per didelis jos suvartojimas gali lemti padidėjusį kraujospūdį ar skysčių organizme užsilaikymą bei su tuo susijusį audinių tinimą.
Nes vaikams reikia ne tik palydos, bet ir specialių kėdučių.
Jos metu sienoje įrengtuose seifuose buvo rasta 90 šifruotų telefonų, kelis milijonus eurų kainuojančių brangakmenių ir aukso luitų, apie 30 tūkstančių eurų.
Š. Vaitkus itin vengė žiniasklaidos dėmesio statyboms.
Bankas pataria nepirkti būsto visam gyvenimui, o atsižvelgti į esamus poreikius ir juos atliepti.
Mūsų konsultantai mielai padės išsirinkti Jums tinkančius rėmelius bei atsakys į visus iškilusius klausimus.
"Žmonės, turėkit proto!"
Posesijos prie Turgaus aikštės buvusios brangesnės nei kitoje miesto dalyje.
Kasdien minios naujų nelegalių migrantų veržiasi į Europą.
Perlų gavyba buvo tokia pelninga, kad žvejai metė savo verslą ir visą laiką pradėjo skirti midijų gaudymui.
Remiantis dviem pareigūnais, kalbėjusiais su anonimiškumo sąlyga, Valstybės departamentas šiuos reikalavimus planuoja paskelbti ketvirtadienį ir jie įsigalios jau penktadienį.
V.Putinas savo tėvynainius pasveikino Rusijos dienos proga per vėliavos kėlimo ceremoniją vakarinėje Maskvos dalyje.
Daugiausia tokių matuoklių – po šešis – įrengta aplink Vilnių ir Panevėžį, po keturis – valstybinės reikšmės keliuose aplink Prienus ir Marijampolę.
Mykolo Arkangelo bažnyčioje Vasario 16-osios šventę pradėjo rietaviškiai.
Užtat žmogui svarbu, ar ryšio kokybės pakanka svarbiausioms jo pamėgtoms paslaugoms – būtent į tai orientuojamės „Bitėje“.
Deklaruojama, kad programoje buvo išskirti svarbiausi šalies pažangos prioritetai, kurie „padės pasiekti esminį lūžį, sustiprins mūsų šalį ir jos žmones, padarys mus atsparesnius įvairioms galimoms grėsmėms“.
Dauguma žmonių sutinka, kad vaikščioti medituojant smagiau nei bėgti ant bėgimo takelio ar kilnoti svarmenis sporto klube.
Toje šalyje visai kitas požiūris.
Nustatyta, kad įtariamieji, piktnaudžiaudami savo tarnybine padėtimi, suteikė Ūkio banko paskolas savo pasirinktiems juridiniams asmenims, paskolos panaudotos įtariamųjų, per kitus asmenis valdomų, bendrovių finansiniams interesams.
Tačiau humoras yra labai subtilus dalykas.
Sutartu laiku ateina manęs pasitikti ir parnešti pilnas pintines grybų.
Marcinkevičius, kol buvo gyvas, neketino spausdinti.
Visgi, žmogiškų klaidų gali pasitaikyti, darbuotojai pertraukėlių metu ar užrasojus akiniams neapdariai gali nusiimti kaukes.
Tvariausių įmonių reitingas kasmet sudaromas vienos didžiausių nepriklausomų tyrimų bendrovių Europoje „Sustainable Brand Index™️“ (liet. Prekių ženklo tvarumo indeksas).
Nemažą susirūpinimą kelia ir dabartinis nedarbo lygis.
Šį hormoną paveldėjome iš pirmykščių žmonių: kadaise jis buvo būtinas, norint priversti juos veikti - bėgti nuo laukinių žvėrių arba, priešingai, pajutus alkį eiti medžioti.
S.Kalvelytė atsakyme priminė tvarką, kaip dėl rezultatų informuojami asmenys.
Ar ketinate ir toliau tęsti studijas?
Pastarąją parą mirė du koronavirusu sirgę žmonės – virusio židiniu tapusioje Kartenos slaugos ligoninėje gulėjusi vyresnio amžiaus moteris ir kitų ligų turėjęs Joniškio rajono gyventojas, vyresnis nei 60 metų.
Europos vaistų agentūra (EVA) pirmadienį paskelbė, kad jos ekspertų komitetas rekomendavo suteikti sąlyginį leidimą platinti Europos Sąjungoje bendrovių „BioNTech“ ir „Pfizer“ sukurtą vakciną nuo koronavirusinės infekcijos COVID-19.
Kalbame apie 10 tūkst. rimtai paveiktų įmonių“, – teigė J. Varanauskienė.
Nepaisant stipriai plintančios pandemijos, prie didžiųjų apsipirkimų vietų praėjusį savaitgalį vargiai buvo galima pasistatyti mašinas.
Verbą laikydavo metus, kol kitais metais parsineš naują.
Regis, jus domins kitiems nesuprantami dalykai, o jeigu ieškotės darbo – tai įvairūs skelbimai.
Padidėjęs kūno plaukuotumas ne tik gadina bendrą estetinį vaizdą, bet ir gali signalizuoti apie tam tikrus galimus endokrininius sutrikimus.
Kaip ir šiluma - "Šilumos energija gyventojai bei juridiniai asmenys apsirūpina savarankiškai".
Nuo to laiko buvo įvykdyta ne viena žiauri ataka prieš Kenijos karius Somalyje ir civilius Kenijoje.
Po dviejų dešimtmečių pagaliau galime matyti, kad pasukti dešinėn prireikė labai stipriai.
Pirmi metai užsienyje man tikrai nebuvo lengvi“, - pasakojo V. Petrauskaitė.
Didelis „sorry“ už tokį pasirodymą“, - prisvilusį debiutą komentavo D. Maskoliūnas.
J.Galjamina ragino savo šalininkus kitą trečiadienį išeiti į gatves protestuoti prieš V.Putino inicijuotas konstitucines pataisas, leidžiančias jam likti valdžioje iki 2036 metų.
Vyriausybė trečiadienį nusprendė uždrausti būriuotis didesnėmis grupėmis nei 2 žmonės, nebent būriuojasi šeimos nariai.
Vėliau buvo „Respublikos“ dienraštis, kuriame Rita buvo nuo pirmojo laikraščio numerio.
Tam „prireiks laiko“, pridūrė jis.
Visada mėgau svajoti, jaunystėje netgi tekdavo save raminti: iš svajotojo nieko gero neišeis.
Kuo įdarbinimas apdirbamojoje pramonėje pranašesnis nei kituose versluose?
Visi mėgaujasi galimybe dalyvauti, todėl konkurencijos tarpusavyje nebus daug“, – įsitikinusi M. Daikerytė.
Linai mintis veisti mopsus atėjo ne iš karto, o tada, kai atrodė, jog žinių pakanka.
Popiežius turi oficialias paskyras tviteryje devyniomis kalbomis, tarp jų – arabų ir lotynų, jo sekėjų skaičius artėja prie 50 mln.
Kai kurie dalykai yra sunkiai nuginčijami.
Klaipėdos universitetinėje ligoninėje yra šiuo metu 19 pacientų, kurie dėl karščiavimo ar kitokių simptomų laukia testų dėl koronaviruso rezultatų.
Štai kaip aš jaučiuosi dėl dabartinės susiklosčiusios situacijos.
Jauni žmonės nuolat kažką veikia visą dieną ir aktyviai naudoja telefoną, todėl labai svarbu, kad telefono baterija be įkrovimo atlaikytų visą dieną.
Pliažą prižiūrinčių organizacijų atstovai tik atsidūsta: kasdien tvarkoma, bet dalis poilsiautojų negerbia nei aplinkinių, nei darbuotojų, šiukšlina ne tik kabinose, bet ir kopose.
Pagal Lietuvos Respublikos vaikų profilaktinių skiepijimų kalendorių gaunami skiepai dar neužtikrina, kad vaikas su tėvais gali visur saugiai keliauti“, – teigia medicinos klinikos „Endemik“ šeimos gydytoja.
Kokį derlių žada Lietuvos pasėliai?
Ir tik visi tie “jeigu…” kompensuoja išeikvotą meilę.
Todėl turime apsivalyti, išvalyti savo sielas nuo padarytų nuodėmių ir sukurto negatyvo!
Kiek įmanoma stengiamės išvengti tiesioginių kontaktų, bet kartais tenka greitai susirinkti ir priimti sprendimus.
Koncertą surengė pirmadienio vakarą 19 val.
Prasidės festivalio dalyvių eitynės nuo Jūratės ir Kastyčio skvero iki Palangos miesto stadiono, kur 11 val. vyks sporto ir aktyvaus laisvalaikio festivalis „Sportas visiems“ atidarymo ceremonija.
"Šalia draugystės pokalbio ir emocinės pagalbos, atsakinėjame į įvairius, su bet kuo susijusius klausimus, tiek dėl COVID-19 pandemijos, tiek dėl karantino", - apie pagalbą senoliams pasakojo M. Čiuželis.
Juos gavo abiturientai iš Šilutės Vydūno gimnazijos (11 šimtukų), Šilutės pirmosios gimnazijos (5 šimtukai) ir Žemaičių Naumiesčio gimnazijos (1 šimtukas).
Kadangi lengvatų gauna Neringoje registruota įmonė, žmonės šioje savivaldybėje registruoja įmones.
Todėl domėkitės kitais, tik tada jie susidomės jumis.
Hitleris ir Braun nusižudė 1945 m. balandžio 30 d., o Gebelsas – gegužės 1-ąją.
Visiems Neringos savivaldybės gyventojams, kurie patiria psichologinių sunkumų ar nori sustiprinti savo psichikos sveikatą.
Investuoti taip pat reikia augant.
Skaičius tikrai nėra didelis, bet pavienių atvejų užtenka, kad būtų imamasi gąsdinimų ir kuriami apibendrinimai“, – sako A. Laurinavičius.
"Dragūno" rankinio komanda šiemet galėjo iškovoti dešimtąjį čempionų titulą, tačiau oficialiai tuo džiaugtis negalės.
Pinigai nukreipti šioje srityje aktyviai dirbantiems Prancūzijos medicininių tyrimų centrams – tikimasi, kad lėšos paspartins tyrimus, susijusius su antivirusiniu gydymu, galinčiu turėti globalų poveikį.
Pirmieji eilėje išlieka ligoninėje gydomų pacientų, kuriems pasireiškė ūmios kvėpavimo takų infekcijos simptomai, taip pat ligoninėje negulinčių, tačiau karščiuojančiųjų ir kitus simptomus jaučiančiųjų.
Vienas šių karių mirė penktadienį vienoje Prancūzijos ligoninėje, o kitas tebegydomas.
Taifūnas Molave, atnešęs vėją, kurio greitis siekia 130 km per val., sekmadienį pasiekė Lusono salos pietinę dalį, o paskui ėmė slinkti į vakarus.
Dviem kaltinamiesiems – 20-mečiui M.D. ir 39-erių R.R. vakarojant ant suoliuko su buteliais rankose, kilo mintis surasti pažįstamą benamį, kuris esą pavogė iš vieno iš sugėrovų pinigus.
Aš perlipau per save nežmoniškom pastangom, nes supratau, kad didesnės vertybės kaip Viktorija ir Nicole gyvenime neturėsiu ir negaliu jų prarasti.
Lietuvos darbdaviai tikėjosi, kad dėl neramumų Baltarusijoje, prasidėjusių po prezidento rinkimų, į šalį gali plūstelėti daugiau darbo jėgos.
Kartu su vyru Vigantu mokytoja Daiva užaugino dvi dukras ir sūnų, visi jau savarankiški, išsimokslinę ir palikę gimtuosius namus.
Nė vienam iš konflikto dalyvių medikų pagalbos neprireikė.
Tai akivaizdžiai parodo epidemiologinės situacijos rimtumą“, – nurodė R.Lingienė.
Daugelis VPN kainuoja iki keliolikos eurų per mėnesį, kurių tikrai yra vertas jūsų saugumas.
Merginų komandą taip pat treniruojanti Auksuolė Stropienė pasidžiaugė, kad sezonui artėjant į pabaigą visos merginos buvo itin vieningos ir kovingai nusiteikusios.
Dėl nesaugaus pirotechnikos priemonių naudojimo taip pat gali kilti ir gaisras – Priešgaisrinės apsaugos ir gelbėjimo departamento duomenimis, kasmet dėl nesaugaus pirotechnikos priemonių naudojimo kyla vidutiniškai 9 gaisrai.
Iš Didžiosios Britanijos dar nori grįžti apie 200 žmonių.
Tai leis mintinai prisiminti tik vieną slaptažodį, bet kiekvienoje platformoje naudoti skirtingas, specialiai vengiant iššifravimo sukurtas kombinacijas.
Pasak psichologės, taip pat svarbu užsiimti fizine veikla.
O Daumantas Kučas „pakvietė“ Gintaro įlankos „žvaigždes“ paukščius, kad jie, sutūpę ant kuolų sudarytų „žvaigždžių spiečių“ vasarai.
Jau beveik savaitę Lietuva gyvena karantine.
Šiuo metu ji laukia tyrimų dėl COVID-19 rezultatų.
Man ji – lyg sesuo iki šių dienų.
Buvo karšta… Tačiau paskui viskas kažkaip staigiai pasibaigė.
Jungtinėse Valstijose (3 247 782 atvejai), Brazilijoje (1 839 850), Indijoje (849 553), Rusijoje (727 162) ir Peru (322 710) nustatyta daugiau kaip pusė pasaulio atvejų, kurių iš viso yra bent 12 736 737, įskaitant 565 151 mirties atvejį.
Sprendimo nesame dar priėmę, bet terasa dirbs trumpiau.
Pasak ministro, jei rudenį plitimas bus intensyvus, tai niekas nieko geresnio nei karantinas, kol nėra vaistų ir vakcinos, nėra sugalvoję.
Savivaldybės administracija taip pat itin akylai seka, kokia situacija yra su krašto vandeniu.
Pora nuolat yra spaudos akiratyje, nors bando save atitverti nuo viešojo gyvenimo savo pilies sienomis.
Tai buvo įdomus ir sunkus laikotarpis“, – Žinių radijo laidoje pasakojo aktorė.
Moteris dalyvavo Australijos nacionalinės dienos proga viešbučio „Beach House Hotel“ kasmet organizuojamose lamingtono ir mėsos pyrago valgymo varžybose.
Sportas, Antradienį į Klaipėdą buvo sugužėję įvairių Lietuvos miestų sunkiosios atletikos klubų atstovai.
Tas pats pasakytina ir apie nuotraukas, darytas pro namų langus.
Šis darbas jai svarbus, nes išdrožinėtas per labai trumpą laiką – dvi su puse savaitės.
O viskas prasidėjo nuo A.Lukašenkos politinių oponentų žudymo.
Kaip ir kitus „Garmin“ prietaisus, „Edge 130 Plus“ ir „Edge 1030 Plus“ vartotojas gali sujungti su savo telefonu, taip užsitikrindamas galimybę matyti informaciją apie telefono pranešimus dviračio kompiuterio ekrane ir neprarasti dėmesio kelyje.
Tu turi pasiimti mane namo, kad miegočiau tavo minkštoje lovoje, ir kiekvieną dieną mane bučiuoti.
Išties, vienas ryškiausių stilistinių autoriaus kūrybos ypatumų yra savitas metalo naudojimas.
Gamintojas teigia, kad XP-1 iki 97 km/val.
Pačiam policijos poskyry pas juos buvo neperšaunama liemenė.
Jeigu turgus negali susirinkti mokesčių iš savo smulkiųjų verslininkų, prekiaujančių juose, automatiškai kyla problemų, todėl privalo būti kompensuojamas turgaus nuomos mokestis“, – sakė V. Butkevičius.
Kitas dalykas: ar ta informacija, kurią būtume gavę, ar būtų padėjusi ją surasti?
Kada naudoti medicinines kaukes ar respiratorius?
Tačiau dabar tenka skaičiuoti, kaip mokėti kreditą, kai pieno supirkimo kaina sumažėjusi.
Jei bus pagalbos poreikis, tada mes tą informaciją gausime.
Joje - scenos metro Gedimino Girdvainio, palikusio vasarą šį pasaulį, atvaizdas, kuris, deja, jau niekada nepakvies žiūrovų į teatro salę.
Barnis su partneriu gali ilgam sugadinti nuotaiką ir kainuoti daug nervų.
Šiuo metu dirba Ukmergės ligoninėje veikia vienas skyrius – slaugos.
Tokie užsiėmimai reikalauja ne tik daug ištvermės ir jėgos, bet ir mąstymo.
Šį kartą visi dar ragavo ir vietos ūkininkės Linos Pažėrienės pagamintų sūrių bei labai gardžios Prienų krašto muziejininkių išvirtos košės.
Kodėl būtent šias uogas?
Niekam ne paslaptis, jog „Huawei“ vos tik prasidėjus koronaviruso pandemijai demonstravo gerokai solidesnius rezultatus nei aršiausi konkurentai, tačiau, panašu, jog šis burbulas sprogo ir lyderio poziciją atgavo „Samsung“.
Ji nusprendė, kad reikia tokios veiklos, apie kurią visiškai nieko nenumanytų ir kurioje jai labai nesisektų.
Vaišingumu garsėjančioje "Stintapūkio" mugėje galėsite paragauti įvairių kulinarinių improvizacijų iš stintų ir kitų gurmaniškų patiekalų, kulinarinio paveldo produktų.
Išmokome geriau vienas kitu rūpintis ir, svarbiausia, tam atsirado poreikis.
Tam geriausiai tiks pakeltos rankose gestas.
Panašūs skaičiai ir Italijoje.
Kad tokia tėvų teisė būtų itin palanki terpė manipuliuoti balsais, tai daugiau nei aišku.
Vyras per socialiniuose tinkluose esančius interneto turgelius ir kitus tinklalapius ieškojo merginų, moterų, galinčių pas jį dirbti namų šeimininkėmis.
Į dubenėlį įmuškite kiaušinius, įdėkite grietinę, garstyčias ir viską gerai išmaišykite.
Jų šeimoje buvo dzūkų, suvalkiečių, žemaičių, trūko tik aukštaičių, todėl moters dukra ir įsigeidė būtent aukštaitiškų drabužių, o mama slapta išpildė jos norą.
Pasak jos, didžiausią dėmesį bendrovė šiemet skiria žmogiškųjų išteklių, energijos efektyvumo, antrinių žaliavų ir skaitmenizavimo sritims.
Be to, tai yra labai stipriai reglamentuota sritis – yra daugybė standartų, kurie nusako, ką ir kaip reikia daryti, ir verslas yra priverstas šiuos reikalavimus vykdyti.
Neįgaliems vaikams pagal neįgalumo lygį mokamos 140–280 eurų siekiančios šalpos neįgalumo pensijos.
"Akiratyje – kiaulės ir paukščiai"Ar kiaules ar pausciai tai vienodai.
Ji neabejoja, kad gera mama nebūtinai yra laiminga, o visus išbandymus įmanoma ištverti šalia savęs turint žmonių, į kurių pečius galima atsiremti.
Prietarai kaip žiurkės, žmogaus protas kaip spąstai.
Iš kiemo pusės prie durų buvo prispaustas autobusas, stovėjo sargyba ir buvo galima patekti tik su leidimais.
Jei kiltų kokių nors kliūčių, būkite apdairūs – teisingai įsivertinkite stipriąsias puses, žinias ir profesinę patirtį.
Nors šios gėrybės dažniausiai naudojamos garnyrui,“ maisto ekspertė Vilma Juodkazienė sako, kad jos gali tapti ne ką prastesniu pagrindiniu patiekalu.
Tai dažniausiai mokyklinio amžiaus vaikai, kurių savivertė yra sumenkinta.
Kviesčiau tą daryti, kokia šeima bebūtų.
Galbūt tokiems žmonėms kaip aš, daug metų gyvenusiems aktyvų politinį gyvenimą, sunkiau pasirinkti, kadangi į viską jau žvelgi šiek tiek kitu žvilgsniu, profesionaliau vertini tai, ką matai, daugiau supranti tarp eilučių tai, kas nepasakyta.
Vis dėlto Vilniaus apygardos teismas šiuos argumentus atmetė ir kovo 4 dieną nusprendė skundo netenkinti.
Farmacijos specialistė ramina, kad nereikėtų jausti gėdos, nes tai jokiu būdu nereiškia, kad vaikas yra netvarkingas ar iš asocialios šeimos, utėlėmis galima užsikrėsti ir viešajame transporte ar pasinaudojus kitų vaikų daiktais.
Tai yra daina įvairaus amžiaus žmonėms“, - sakė Giedrė.
Klaipėdiečiai apgailestauja tik dėl vieno, kad tuo metu, kai jie lankėsi, šioje unikalioje vietoje nežydėjo ežere masiškai augančios lelijos.
Wall, pirmąkart į Lietuvą atvykote 1991-ųjų vasarą – dėstėte Vasaros anglų kalbos institute, kuris vėliau išaugo iki LCC tarptautinio universiteto.
Luis, gaisras kilo Kenskofo mieste ketvirtadienį apie 21 val. vietos (penktadienį 4 val.
Europos Sąjungos narė Čekija, kurioje gyvena 10,7 mln.
Neigiamų padarinių, be abejo, bus.
Visiems Zodiako ženklams laimingų sėkmingų Naujųjų!
Trečiadienį vaistinėse jų bus dar tris kartus daugiau.
Šis išmanusis ypatingas ne tik dėl itin prieinamos kainos – puikiai vertinamas ir jo dizainas, o telefono galia prilygsta naujausiam „iPhone 11 Pro“ modeliui.
Šiemet šalyje atvirose teritorijose jau kilo 587 gaisrai, jų metu išdegė 377 ha pievų, ražienų ir miško paklotės.
OMOnas yra apmokytas ir turi aiškią valdymo grandinę, o minia ne.
Pirmadienį koalicinę sutartį Seime pasirašė Tėvynės sąjungos – Lietuvos krikščionių demokratų (TS–LKD), Lietuvos Respublikos liberalų sąjūdžio ir Laisvės partijos lyderiai.
Ir ne veltui šis politikas neina į Seimą, nes jam būtų nenaudinga, jei žurnalistai nagrinėtų jo verslus, pajamas ir buhalteriją“, − kalbėjo nepriklausomas žurnalistas.
Abi moterys vadovauja tarptautinei kampanijai, kuria raginama prilyginti IS nusikaltimus prieš jazidų bendruomenę genocidui.
Kur skambinti, kai nėra kam skambinti?
Anksčiau CNN paskelbė pareiškimą, kuriuo pasmerkė policijos veiksmus.
O juk neretai jo prireikia gimtadieniui ar laidotuvėms.
Čia daugiau nakvynės vietų pasirinkimo, parduotuvės, kavinės ir kitos gallimybės pailsėti kelionės metu.
Liudas Mažylis: Baltarusija jau kitokia.
Šią savaitę šešiuose valstybiniuose tvenkiniuose Kretingos rajone papildyti žuvų ištekliai – iš viso įleista 1100 šiųmečių lydekų.
Tačiau kai kuriose srityse nusimato neblogi rezultatai.
Svečiai nepajėgė atkurti intrigos ir turėjo pripažinti šeimininkų pranašumą – „Lietkabelis“ šventė pergalę rezultatu 82:69.
Nereikėtų pamiršti, kad pirmąjį ketvirtį dar trunka šildymo sezonas, gamtinių dujų poreikis būna didesnis tiek pačioje Rusijoje, tiek ir rusiškas dujas importuojančioje Europoje.
Ministerijos teigimu, šiemet profesinėse mokyklose sudaryta 1,5 tūkst. daugiau sutarčių, nei pernai – 21,1 tūkstančio.
Sirų pajėgos ir Rusijos karo lėktuvai šį regioną nuo gruodžio smarkiai bombardavo.
Ir ji tai darė.
Nors kibernetinio saugumo ekspertai griežtai įspėja to nedaryti, vis dar nemažai žmonių telefono galerijose saugo nuotraukas su banko kortelių duomenimis, slaptažodžiais ir kita privačia informacija.
Tačiau gal ir čia ministras ruošiasi žurnalistų, mėginančių nušviesti padėtį, paklausti, o koks visuomenės interesas žinoti, kokiomis priemonėmis pacientus gydys medikai?
Kiek tokių atvejų, kai neįmanoma privažiuoti prie konteinerių dėl ne vietoje paliktų automobilių, J. Vingilytė sako nežinanti – tokia smulki statistika nerenkama.
Šiaulių apskrities VPK psichologas A. Norkus teigia, kad smurtinių nusikaltimų padaugėjo ne tik Šiaulių apskrityje, bet ir visoje Lietuvoje, taip pat Europoje.
Vidaus reikalų ministerija (VRM) priėmė sprendimus, kurie leis nebausti vairuotojų, nepasikeitusių dygliuotų padangų į vasarines karantino laikotarpiu.
Bet vietoj įprasto perlo rutuliuko viduje jis aptiko milžinišką baltą gumulą, sveriantį 34 kg.
Perkinsas, pasitaikydavo tokių vadovų, kurie puikiai matė jiems „kabinamus makaronus“ ir nepasiduodavo.
Linksmai ir turiningai praleidę paskutinę vasaros dieną vaikai galės sėkmingai pradėti naujus mokslo metus.
Labai gerai suprantu, kaip pinigus išvilioja telefoniniai sukčiai, pasinaudodami žmonių baimėmis, silpnybėmis, situacijomis“, – dar tik pradėjus nagrinėti byla žiniasklaidai dovaną aiškino verslininkas.
Jeigu kas nors pasakė vieną kritišką žodį, galvojame tik apie jį, visai nekreipdami dėmesio į kitus teigiamus vertinimus.
Asociacijos „Baltic gastronomy leaders“ prezidentas Romas Apulskis sako, kad dėl gyventojų mažėjimo ir kultūrinių pokyčių alkoholio rinkai Lietuvoje mažėjant, gamintojai priversti realizacijos rinkų ieškoti užsienyje.
Rusijoje per pastarąją parą nustatyta beveik 6 tūkst.
O jeigu būtume turėję tokių žinių, turbūt koks trečdalis kolonos būtume išvirtę iš klumpių ir atgulę į patalus, taip, taip, patalus - iš tikrų vištos plunksnų ir pūkų.
M. Kulbokas įsitikinęs, kad dabartinė krizė nėra giluminė ir kad valstybės finansinės pagalbos programos gali padėti verslui atsitiesti.
Taigi vasarą prie molberto prisėda tik tuomet, jei kas nors užsako paveikslą.
Atrodo, lyg Seimo nariai yra kokie nors atsarginiai, nieko nesprendžiantys.
Aš vėl būsiu nepopuliarus, bet didelės Vilniaus dalies neapykantą valdantiesiems siečiau su tuo, kad jai tapo sunkiau įsisavinti neuždirbtus pinigus, t.y. tapo sunkiau gyventi.
Nepakankamas fizinis aktyvumas (nejudrus gyvenimo būdas, sėdimas darbas, neaktyvus laisvalaikis), dėl to sutrinka kraujotaka bei detoksikacinės funkcijos, smegenys nepakankamai aprūpinamos būtinosiomis medžiagomis.
Žinoma, yra vyrų, kurie visiškai nemėgsta putlių merginų.
Tai labai savita dumblių grupė, savo išvaizda šiek tiek primenanti asiūklius.
Pernai spalį Prancūzija ir Nyderlandai išprovokavo pasipiktinimo bangą atkakliu reikalavimu peržiūrėti prisijungimo procesą prieš pradedant derybas su Skopje ir Tirana.
"Miestas planuoja, kaip tobulinti infrastruktūrą.
Sergejus Maslobojevas - profesionalus kovotojas, savo pavyzdžiu įrodęs, kad reikia svajoti ir to siekti iš visos širdies, tada yra viskas įmanoma.
Kanceliarinės išmokoms skiriamos lėšos – tai trupiniai, kurie situacijos negelbės.
L. Liubertaitė sutinka, kad šios gėlės atrodo tikrai efektingai ir gražiai, tačiau primena, kad po pirmųjų šalnų šio grožio nebelieka.
Pirmiausia, ji įkūnija visišką barbės stereotipo priešingybę.
Primename, jog visai neseniai „Microsoft“ patvirtino apie pradėtas derybas su „ByteDance“ dėl galimybės įsigyti „TikTok“.
Manoma, kad šią vėliausią ataką prieš Nigerijos mokyklą įvykdė viena iš kelių banditų grupių, aktyviai veikiančių šalies šiaurės vakaruose.
Pūs nestiprus rytų, šiaurės rytų vėjas.
Stovyklos dalyvių laukia dvi teminės grupės – karyba ir teatras, visa savaitė įtraukiančių veiklų, turininga išvyka į Kauną ir atvira stovyklos programa, į kurią kviečiami dalyvauti visi norintys.
To įstatymas jam nedraudžia,“ – sakė informuotas šaltinis.
Atsisėsti galimybės nebuvo.
Numatyta, jog šio projekto metu mokiniai, turintys specialiųjų ugdymosi poreikių, būtų daugiau įtraukiami į švietimo sistemą.
Esą keli darbuotojai vandenį pradėjo drumsti dar lapkritį, kai šiurkščiai pažeidė darbo drausmę ir buvo įspėti.
Šeimos gydytoja L. Čėsnienė pabrėžia, kad daržovių dar vis vartojame per mažai ir pavasarį daugeliui svarbiausių vitaminų pritrūksta.
Vis gi „Ryto“ herojus buvo T. Holloway.
Abi pusės sutarė atšaukti likusias sezono rungtynes, tačiau toliau dar ketina tartis dėl žaidėjų atlyginimų.
Iki kol bus baigta rekonstrukcija, rodyklės bus laikinai uždėtos Serbentų–Dubijos gatvių, Tilžės–Gardino–Statybininkų gatvių, Tilžės–Vytauto gatvių ir Tilžės–P.
Antrajame kėlinyje „Neptūnas“ neteko ir veterano Tomo Delininkaičio.
Dar pasivaikščiojimas po senąsias stačiatikių kapines, įsitvėrus tetai pašonėn.
Ji mato mane blogą, piktą ir susierzinusį, kai būna alinančios treniruotės ar kažkas nesiseka.
Už tai balsavo 203 steigiamojo suvažiavimo dalyviai.
Pajūrio regioniniame parke (PRP) žemės sklypą įsigijusios vilnietės Aleksandros Vysockajos-Sadovskienės noras atkurti neva išnykusią sodybą subliūško.
Pirmiausia konstruktyvumo prireiks opozicijos viduje.
Tai suktas klausimo kėlimas, todėl reikia turėti nemažai drąsos, kad nesileistum įvaromas į tuos moralinius spąstus.
Girdėti ir operatoriaus komentarai, vairuotojas atsisuka į jį, nusišypso.
R.Karbauskis teigia, kad jo paviešintu „R.
Kiekvienas žmogus savo sprendimuose yra absoliučiai laisvas, sportininkas taip pat gali priimti sprendimus, ką daryti gyvenime: ar kovoti sporto arenose, ar užsiimti kitomis veiklomis.
Šis procesas neturėtų užtrukti, nebent žibalo į ugnį kliūstelėtų tai, kad prieš keletą dienų iš Slovėnijos į Lietuvą buvo pargabentas sulaikytas „Arvi“ grupės, kuriai priklausė UAB „Lietuvos cukrus“, įkūrėjas Vidmantas Kučinskas.
Tautvydas gavo visas instrukcijas iš banko, kaip elgtis, kai kovo 10 d. buvo fiksuotas pirmas koronaviruso atvejis darbovietėje.
Lietuvoje kiekvienais metais gimsta apie 1500 ankstukų, kuriems labai svarbi ir reikalinga ne tik kvalifikuota medicininė pagalba, bet ir jų tėvelių rūpestis, buvimas šalia.
Tereikia tik mūsų pačių drąsos ir nepalaužiamo ryžto, ir tai yra pats geriausias turinys, pati stipriausia jėga“, – feisbuko paskyroje rašė Indrė Grikšaitė.
Profesorius patikslino – kalbant apie tai, kad keičiasi tik „naujasis kaimynas“, integracija neįvyksta: toliau pasakosime jam „apie vyžas ir kepurinę“ – dalykus, kurie jam bus tolimi, ir nežengsime žingsnio suartėjimo ir supratimo link.
Jam pasitraukus supratome, kad turime begales darbų, neįgyvendintų idėjų ir, nors tenka viską daryti namuose, veiklos tikrai netrūksta“, – sako seserys, Motinos dienai rengiančios savos kūrybos dainą.
Skaičiuojama, kad naujasis kainynas per šių metų IV ketvirtį Privalomojo sveikatos draudimo fondui (PSDF) leis sutaupyti apie 800 tūkst.
Koronavirusas: Berlyno viešojo transporto kompanija ragina „nenaudoti dezodorantų“
Fondo, kurio surinktos lėšos bus skiriamos medikams ir ligoniams.
Karantinas tikrai ne blogiausia, kas gali žmogui nutikti.
Kur mažiau vaikštoma, gali būti išvis nenušienauta.
Noriu atkreipti jūsų dėmesį, jog neramumai – tik laiko klausimas, jeigu situacija nesikeis iš esmės.
Mano tėvas dirbo chemikalų sandėlyje, tai teko matyti.
Tad netrukus šiame poilsio pastatų komplekse, skirtame edukacijai, ir vėl bus priimami vaikai.
Kažkada galvojau, kad labai noriu investuoti į plėtrą, bet dabartinė situacija labai nestabili.
Kurį laiką tenka auginti žvejams ir kiemuose bei laukymėse surinktus naktinius sliekus.
"Žemė ir dangus gali pasikeisti, bet Dievo gailestingumas nesibaigs."
O ir jokio neskaidraus UPC anglakalbis pasaulis niekada neturėjo.
Galioja aiškus apibrėžimas: “Jaunimo nakvynės namai arba svečių namai, jaunimo viešbutis yra bendrabučio tipo viešbutis, kuriame dažniausiai galima pigiai, tačiau be patogumų, pernakvoti“.
O juk iš tiesų geriausias visų vaikų draugas yra pats ponas Kirkilas“, – „Elito naujienose“ ironizuoja „Vakaro žinios“.
Visus į šokėjų būrį kvietė dainininkė Eglė.
Ten visi vieni kitus pažįsta, ten viskas įvaldyta vienose rankose.
Kaip ją sekėsi įgyvendinti jau kita, atskira ir ilgesnė kalba.
Todėl esą galvojama, kad neturėtų būti leidžiami dideli renginiai, kur susirenka po kelis šimtus žmonių, o štai vestuvėse svečių skaičių ir toliau riboti iki 150-ies.
Ten, kur nėra dviračių takų ar dviračių juostų, kelkraščių, dviračiams leidžiama važiuoti šaligatviais.
Įrenginio nustatymuose reikėtų ieškoti „Emergency SOS“ pasirinkimo.
Apie medicinos fizikus, jų darbą medicinos srityje – VUL Santaros klinikų Klinikinės radiacinės priežiūros skyriaus vedėja, Medicinos fizikų draugijos valdybos narė, VU Medicinos fakulteto doc. dr.
Būna ir nenumatytų dalykų – klaida parodo kryptį naujam vaizdiniui.
Pirmiausia buvo sukurtas sistemos prototipas ir pateikta paraiška patentui.
Moksliniai tyrimai teigia, kad medžiagų įsisavinimo per gleivinę efektyvumas yra net iki 93-95 %.
Jei šalies švietimo sistema vėl pereitų prie nuotolinio mokymo modelio naudojant kompiuterius ir išmaniuosius įrenginius, nešiojamą kompiuterį pavyktų rasti už 200 eurų ir daugiau, planšetė atsieitų mažiausiai 50 eurų.
Į Naujosios Vilnios polikliniką atėjo pėsčiomis apie 14 val.
Azerbaidžano prezidentas Ilhamas Aliyevas (Ilhamas Alijevas) pažadėjo, kad jo šalies kariuomenė tęs karo veiksmus, kol Armėnijos kariai visiškai pasitrauks iš Karabacho.
Daiva, iki tol dirbusi kone visose Pasvalio prekybos įmonėse, namuose supa metukų Luką.
Jo įamžintus vaizdus ne kartą matė ir LNK žinių žiūrovai – būtent Paulius įamžino dėl karantino unikaliai ištuštėjusią sostinę.
Bet mes to visai nesupratome.
Vakar vakare kalėdinėmis šviesomis įsižiebė viena charakteringiausių ir gražiausių uostamiesčio vietų – Klaipėdos universiteto miestelio aikštė.
Bandymai negalės įvykti numatytu laiku, todėl misijos sėkmė – neužtikrinta.
Aišku, to nesuprastų rinkėjai, to nesuprastų partija, bet partijos lyderis G.Paluckas su G.Landsbergiu buvo jaunasis konservatorius.
Tačiau jis pripažino, kad jo kampanija nepavyko, partijos rinkėjams nusprendus, jog J. Bidenas būtų stipresnis varžovas D. Trumpui.
Kinijos valdančioji taryba „svarstys sprendimo projektą“ dėl dešimties dienų Nacionalinio Liaudies Kongreso (NLK) sesijos atidėjimo, pranešė oficiali naujienų agentūra „Xinhua“ prieš posėdžius, turinčius prasidėti kovo 5 dieną.
Turėjo absoliučią spalvinę klausą, tad be jokių mokslų žinojo, kur kokią spalvą, kokį potėpį pakloti ant drobės ar kartono: „Aš ir pasikalbu su tuo paveikslu.
Dėl šio sandorio JAV Kongresas patvirtino sankcijas Ankarai, tačiau D.Trumpas jas atidėjo.
EUR, daugiausia LEZ investuotojai eksportavo į Skandinavijos, Vakarų Europos, Baltijos ir Lenkijos rinkas.
Ištyrinėjo didžiosios ir Mažosios Lietuvos susijungimą“, – apie šių metų laureatą kalbėjo leidėjas Antanas Stanevičius.
Naujoji „Lenovo“ planšetė pasižymi 10,1 colių įstrižainės ekranu su Full HD raiška.
LCC stiprybė – geromis sąlygomis siūlomas pasaulinis išsilavinimas, vis tik universitetas turi gerą vardą.
Šio sprendimo priežastimi kinai vadina norą sukurti „sveiko ir tvaraus verslo modelį“.
Neurologijos ir Vidaus ligų skyrių kolektyvas dirbs Josvainių g. 2 padalinyje su COVID-19 ligoniais.
O organizatorių pastangos ir dešimtmečiais ugdyta patirtis, kaip šias lenktynes įdomiai pateikti, kelia didelį susižavėjimą daugeliui žiūrovų.“
Pasak Klaipėdos apskrities vyriausiojo policijos komisariato Kelių policijos viršininko Mindaugo Džermeikos, kaip anksčiau, taip ir dabar, kai kurie žmonės turi teisinių žinių stygių - neskiria baudžiamosios atsakomybės nuo administracinės.
Anot A. Šeiko, svarbu ir tai, kad spektaklio kūrėjai bei atlikėjai taip pat yra jauni, „jie tiek pat nutolę nuo tematikos kaip žiūrovas.
Geriau įsigyti iš karto daigą, tai yra visiškai paprasta – bet kurioj specializuotoj parduotuvėj galite jų nusipirkti, taip kad tikrai problemų su tuo nebus.
Yra stereotipas, kad rekuperatoriai „valgo“ energiją, neduoda realios naudos.
Jos vaikystė, kaip ir daugelio sovietmečio vaikų, buvo ganėtinai skurdi.
Galbūt todėl Lietuvoje labai populiarios įvairios sporto šventės.
Taigi, veiksmai siekiant emisijų sumažinimo ir Paryžiaus susitarimo laikymosi kartu yra ir taiką nešantys veiksmai“, – teigė parlamento nariai.
Mačo pradžioje marijampoliečiai kiek ilgiau kontroliavo kamuolį, tačiau šeimininkų atakos rimtesnių problemų svečiams nekėlė.
Maksimalus darbo valandų skaičius Libane – 48 val. per savaitę.
Leidžiame sau daugiau pasimėgauti įvairiais skanėstais, kurie gali tapti netikėto dantų skausmo ar jautrumo priežastimi.
Šiuo metu šalyje veikia 149 „Norfa“ parduotuvės.
Todėl nenuostabu, kad prasidėjus COVID-19 pandemijai net 53 proc.
Su koronos priedais viceministrai ir kancleris dabar ima po 5 714 eurų.
Tiesa, mandarinuose gausu ir angliavandenių, kurie ne tik suteikia energijos, bet ir vartojant nesaikingai, gali tapti papildomų kilogramų priežastimi.
Premjeras žada, kad jei pavyks susitarti dėl saugumo priemonių veiklą patalpose viešojo maitinimo įstaigos galėtų pradėti jau kitą savaitę.
Be to, nustatyti 143 nauji užsikrėtimo atvejai.
Per pastaruosius šešerius metus senojoje Vilniaus pirtyje du kartus kilo gaisras.
Kovą atvesti pirmieji veršeliai dar nėra dideli.
Vis tik pastebėjau, kad plastinė chirurgija padeda žmonėms pasiekti greitą ir apčiuopiamą rezultatą.
Arba kada Aprangos Group paleis serijine apatinio trikotazo gamyba su integruotais 4os dimencijos kebabais.
Pasitarimus su pareigūnais jis rengdavo vaizdo konferencijų forma.
Po sėkmingo starto pirmąją Dakaro ralio dieną Vaidoto Žalos ir Sauliaus Jurgelėno ekipažui teko nelengva užduotis važiuoti pirmiems ir atidaryti trasą automobiliams.
Dabar atrodo, kad papildomi pinigai skiriami stiprioms įmonėms, o toms, kurios susiduria su sunkumais arba pradeda savo veiklą, parama nepriklauso.
Atsinešiau į turgų, jeigu kas pirks daugiau voveraičių, magaryčių atiduosiu lepšiuką“, – šmaikštauja A. Kapšys.
Kadangi milicininkų buvo labai daug, niekas į jį neatkreipė dėmesio.
Beje, „Xiaomi“ atveju toks išjungimas tik sumažina reklamos kiekį, tačiau visiškai nuo jos negelbsti.
Visą laiką treniravausi namų sąlygomis, negalėjau visiškai apsileisti, nes kūnas reikalavo veiksmo.“
Tad šiandien pasaulis dar neturi medikamentų, kurie šimtu procentų išgydytų nuo pandemiją atnešusio koronaviruso.
Kurdų vadovaujamos Sirijos demokratinės jėgos (SDF), daug metų vadovavusios JAV remtai kovai su IS Sirijoje, laiko tūkstančius įtariamų šios džihadistų grupuotės kovotojų.
Įdomu, kad globalios advokatų kontoros greitai prisitaikė prie šių gana radikalių pokyčių.
Esant rimtesniems odos pažeidimams, rankų priežiūra turėtų būti dar intensyvesnė.
Realiai niekas nieko neprižiūri.
Tada man pasakė, kad viską turiu susitvarkyti Lietuvos ambasadoje“, – tęsė pasakojimą pašnekovė.
Joks žmogus tad negali asmeniškai perinterpretuoti nei Švento Rašto, nei Bažnyčios mokymo, iš jo kylančių reikalavimų ankstesniam mokymui prieštaraujančiu būdu.
Niekam ne paslaptis, kad Indijos rinka yra viena didžiausių pasaulyje ir ne veltui ji yra laikoma viena didžiausių rinkų tarp išmaniųjų telefonų gamintojų.
Be to siekiama užtikrinti tvarią skirstomojo elektros tinklo plėtrą ir didesnį jo atsparumą.
Brolis mano taip pat kompozitorius.
Bičių deivę Austėją – prie avilio su aplink ją zujančiomis bitelėmis.
M. Pompeo stebėjo, kaip susitarimą pasirašo amerikiečių vyriausiasis derybininkas Zalmay Khalilzadas ir kovotojų derybininkų vadovas mula Baradaras, vienas iš Talibano įkūrėjų.
Negaliu pasakyti, kad išleidžiu labai daug pinigų ar kad mano pragyvenimas yra brangus.
Į tai jis atsakė: būtų mano valia, tavęs jau čia nebūtų.
Baltarusija antradienį paskelbė savo atsakomąsias sankcijas Baltijos šalių piliečių atžvilgiu.
Nė vienas žmogus nėra tobulas, visi verti gyventi, nes Dievas nekuria šiukšlių.
Tiesiog yra mano darbų padaryta vardan tos Lietuvos ir galbūt žmonės patikėjo, kad ir toliau tai darysiu."
Kelios minutės ir tobula tešla trupininiam varškės pyragui bus paruošta!
Į jas žiūrint, man tik geros mintys kyla.
Laikinai bus galimi tik keleivių pervežimai repatriacijos tikslais.
Jam taip pat buvo pareikšti kaltinimai pažeidus Japonijos šaunamųjų ginklų įstatymą.
Mėnulio užtemimai matomi maždaug iš pusės Žemės.
Jis tiesiog pastebėjo, kad burnoje dantų liko mažiau“, – su šypsena prisiminė krūtinės chirurgas.
Gavęs spaudą ir rekomendacijas, kad privalau aplankyti ir pamatyti Barboros Žagarietės pagerbimo kriptą, nupėdinau giliau į miestelį.
Vienu vežimu iš gyventojo priimama 200 kg asbesto atliekų.
Ko gero, ji atsirado tuo metu, kai čia stovėjo dar tik medinė sinagoga“, – svarsto L. Kaziukonis, pasak kurio šiandien minėtos gatvelės vietoje telikęs takelis.
Moksleivis papasakojo mamai, kad rūbinėje prie jo priėjo pažįstamas 13 metų vaikinas, su kuriuo lanko tą pačią mokyklą.
Anksčiau R. Laukys vadovavo Santaros klinikų Viešųjų pirkimų skyriui ir teigė jokių problemų dėl jų neturėjęs.
Jis taip pat nurodė, kad gyventojai, kuriems išduotas nedarbingumo pažymėjimas, turi laikytis elgesio laikino nedarbingumo metu taisyklių.
BBC Rusijos tarnyba aiškinosi, kaip tarpusavyje nesusiję ir net nepažįstami jaunuoliai galėjo „sukurti“ teroristinę organizaciją ir planuoti perversmą šalyje.
Kokia bendravimo palaima.
Serbijos prezidentas Aleksandaras Vučičius teigia, kad jis atmestų ES narystės pasiūlymą, jei Belgradas nesulauks jokių papildomų išlygų mainais į Kosovo nepriklausomybės pripažinimą ir leidimą šiai šaliai prisijungti prie JT.
Keistai čia viskas“, – apie 14 val.
Visiems, visą gyvenimą.
Daug dėmesio dizaineriai skyrė ir vairuotojo ergonomikai.
Tad siekėme pagerinti visą jos odos struktūrą – nuo paodžio iki paviršinio sluoksnio, paskatinti odos potencialą, taip pat atstatyti tūrį“.
Į tą pačią gretą stoja ir vienas garsiausių latvių kompozitorių Pēteris Vaskas – visų šių autorių muzika kelia globalius ir nesenstančius klausimus apie gyvenimą ir mirtį, neapykantą ir atleidimą, taiką ir karą, harmoniją ir chaosą.
Nesu valdančiosios daugumos numylėtinė.
Vyko Lietuvos ir užsienio šalių muzikiniai pasirodymai.
G. Varnas akcentuoja, kad efektyviai veikianti užstato sistema apsaugo miškus, parkus ir paupius nuo panaudotų nealkoholinių ir lengvųjų alkoholinių gėrimų pakuočių, nes būtent tokie gėrimai yra dažniausiai vartojami gamtoje.
"Į Klaipėdą planuoja sugužėti jaunosios krepšinio žvaigždės.
Bet šios derybos pasikeis po penktadienio, kai pasibaigs procedūra pagal Europos Sąjungos sutarties 50 straipsnį, o JK taps trečiąja šalimi.
Gyventojai galės išeiti pasimankštinti į lauką ne toliau nei penkių kilometrų spinduliu nuo namų.
Mano atrastas lietuvių kūrėjų „Pur'pose“ alpakos vilnos paltas, kuris tikrai tarnaus ne vieną sezoną, buvo tos svajonės išpildymas.
Gal tą naktį iš sekmadienio į pirmadienį skambėję Elektrėnų bažnyčios varpai gerą naujieną simbolizavo.
Daugiau kaip pusė šalies gyventojų dėl jo buvo priversti palikti savo namus.
Gal pranešėjas netiksliai vietą nurodė“, – telefonu kalbėjo pareigūnas.
ES tvirtina, kad „BMW“ su „Daimler“ ir „Volkswagen“ sudarė slaptą ir dešimtmetį trukusį susitarimą.
Ir tai, kad laidoje yra įsikūnijimą į žmogų, parodo, kad jis yra ryškus, mąsto kitaip nei visi.
Pirmas kvietimas vasario pabaigoje - Lietuva nesudalyvavo.
Ikimokyklinio ugdymo procesas stabdomas nuo pirmadienio, kovo 16 d., tačiau jau nuo kovo 13 d., esant galimybei, tėvams rekomenduojama nevesti vaikų į darželius.
Taip, kai kuriais atvejais susirinkimas bus reikalingas vien tam, kad pasimokytumėme dirbti nuotoliniu būdu“, – sakė meras.
Kovo 29 d. Lietuvos nacionaliniame operos ir baleto teatre bus įteiktos Profesionalaus.
Numatyta, kad viešojo maitinimo įstaigų, restoranų, kavinių, barų, naktinių klubų ir kitų pasilinksminimo vietų veikla leidžiama nuo 8 iki 22 valandos.
Bet man liūdniausia, kad ši situacija labai paveikė senjorus.
Seimas antradienį atmetė opozicinių „valstiečių“ siūlytos Aušrinės Norkienės kandidatūrą į Seimo vicepirmininkes.
Ugdymo procesas nuo pirmadienio rajone planuojamas vadovaujantis Vyriausybės trečiadienį patvirtintais sprendimais dėl švietimo veiklos organizavimo ir vykdymo.
Vienas jų yra audio žinutės, tačiau jos po poros minučių nuo perklausimo automatiškai susinaikina.
Reikia nebijoti susidilginti, būti užpultam erkių ir sukąstam uodų.
Šiais metais „Apple“ planuoja įgalinti 5G „Dual SIM“ režime, kitose šalyse.
Ką reiškia Bideno pergalė Lietuvai?
Dauguma dėl to, kad vanduo yra šiltas.
Dvi pastarąsias savaites JAV kiekvieną dieną mirdavo daugiau kaip 2 000 koronavirusu užsikrėtusių žmonių – panašiai kaip per pirmąją COVID-19 pandemijos bangą pavasarį.
Atsižvelgiant į tai, kad 2019 m. prioritetas buvo skiriamas labiausiai nusidėvėjusių melioracijos griovių rekonstravimui, Kėdainių rajono savivaldybei skirtos lėšos buvo paskirstytos kitiems rajonams“, – paaiškinama ŽŪM rašte redakcijai.
Be abejo, tai susiję ne tik su suaugusiųjų, bet ir vaikų sveikatos gerinimu.
Merė išliko jaunatviška, nors buvo suaugusi.
Prie paramos prisideda įvairios iniciatyvos.
Ir be surašymo aišku – kaimas sensta, o kartu su juo – ir žemdirbiai.
Dažnai pirmą vietą užėmęs pasitraukia, kad antrasis laimėtų už didesnę kainą.
K. Prunskienė vadovavo pirmajai po nepriklausomybės atkūrimo Lietuvos Vyriausybei.
Nereikia norėti visko greitai ir iškart.
Nereikia manyti, kad pavydo kankinamam žmogui malonu kontroliuoti, tardyti savo partnerį.
Nors keletas kolektyvų (tarp jų – ir kviestas iš Seinų) dėl suprantamų priežasčių atšaukė savo dalyvavimą, sukurti festivalio nuotaikai pakako trijų parodytų spektaklių.
Turėjau labai nuostabią fortepijono mokytoją, dabar jau amžiną atilsį, Mariną Melnik – ji davė pirmąjį postūmį, o galutinį tašką padėjo mano atėjimas mokytis į tuometinę Kėdainių „Ryto“ vidurinę mokyklą, kur sutikau muzikos mokytoją Vitą Dudonienę.
Anot ikiteisminio tyrimo pareigūno, V. Jankauskas buvo suplanavęs išprievartauti merginą, tačiau neketino jos žudyti.
Darbo krūvis padidėjo kone dvigubai, nes vietoje pasirinktinio transporto priemonių tikrinimo profiliuojant, dabar tenka tikrinti visas transporto priemones, kurios kerta sieną.
Pramonei skaitmeninti – dar 15,3 mln.
Bet pergalei reikia ir kantrybės Partizanų pergalė atėjo po pusės amžiaus.
Žinoma, nuotoliniu būdu dirbti gali ne kiekvienas.
Jei tikslas yra didinti saugumą, skatinti darnų judumą miesto centre, automobiliams čia nėra vietos, nes jie kelia triukšmą, taršą ir užima vietą.
Aktualu, kad Europos Komisija jau nuo 1991 metų skatina Europos vieningo geležinkelių tinklo sukūrimą ir atitinkamai konkurencijos valstybių narių geležinkelių rinkose vystymą.
Su atliekų tvarkymo specifika supažindinami ir įvairių įstaigų bei įmonių darbuotojai.
Toks srauto intensyvumas yra gana unikalus šiam metų laikotarpiui ir prilygsta birželio mėnesiui.
"Taip jau nutiko kad teko sutikti didžiąsias metų šventes su viena Kolumbijos šeima.
Britų kovos su terorizmu policija pirmadienį sulaikė oro linijų „Ryanair“ lėktuve du vyrus, kėlusius „grėsmę saugumui“, dėl kurios buvo pakilę keli naikintuvai, padangėje perėmę orlaivį.
Rafinuotu interjeru siekėme sukurti patikimos įmonės įspūdį“, – įgyvendintą projektą apibūdina „AIAI architects“ įkūrėjai.
Pranešama, kad „Google“ atnaujino taisykles, kurios susijusios su keletą metų nenaudojamomis paskyromis, o minimi pokyčiai palies „Gmail“, „Docs“ ir „Google Photos“ vartotojus.
Dar tris medalius iškovojo Jandros Bogužienės auklėtinis Motiejus Zubė (50 m nugara - 33,21 sek., 377 tšk.
O paskui kažkokia jėga tėškė jį žemėn ir užmušė.
Kol kas „Guli“ žudikas dar nebuvo apklaustas, tačiau kriminalinis pasaulis jau ruošiasi karui dėl mirusiojo imperijos dalybų.
Nacionalinės žemės tarnybos Viešųjų ryšių skyriaus vedėjas Ruslanas Golubovas komentavo, kad valstybinės žemės naudojimas reglamentuotas Lietuvos Respublikos žemės įstatymu.
Gintaro rinkimas, dirbinių gamyba ir prekyba rytiniame Baltijos regione, bent jau teritorijose,.
Plazės ežero apylinkų fotonuotraukos kol kas dar neįkeltos į šį žemėlapį.
Komandos susilygino taškais ir sezonas tarsi prasideda iš naujo.
Po vandeniu aukštyn ratais gulintį automobilį, panaudojus elektrinę gervę, ištraukė Telšių priešgaisrinės gelbėjimo pajėgos.
Tai yra maždaug apie 20 eurų.
Neprognozuojamos liepsnos juda labai greitai.
Gaminimo būdas, kurį jie renkasi, užtikrina mažesnį kaloringumą ir didesnį patiekalų maistingumą, todėl nenuostabu, kad Japonijoje viršsvorį turi tik apie 1,5 procento gyventojų.
Metų pradžioje gali atrodyti, kad darbų yra kur kas daugiau nei jūs spėjate nuveikti, tačiau labai greitai įsitikinsite, kad jūsų sugebėjimai yra kur kas įspūdingesni nei manėte.
Įspūdis toks, kad juos žadama taip ir palikti“, – svarstė Jonas Eugenijus Bačinskas.
Aplinkosaugininkai nustatė, kad gyvajai gamtai žalos nepadaryta - vandens lygis kyla, o žuvų nusekusiose vietose nebuvo pastebėta.
Asmenys priklausė 60-69 ir 70-79-erių metų amžiaus grupėms.
Siekiama, kad šiose vietovėse kurtųsi ir plėtotųsi mažosios įmonės, o jų vykdoma veikla neapsiribotų tik žemės ūkiu.
Vilniaus viešoji pirtis yra uždaryta.
Tie prisiminimai gali būti nuotraukų ar vaizdajuosčių pavidalo, spalvoti ar juodai balti, blogi ar geri (gerus prisiminimus taip pat būtina pasiųsti į tą konteinerį).
Romos imperijos laikų istorinio paveldo turtingas, įspūdingais kalnais apsuptas miestelis tobulai tiko šeimos atostogoms.
Tačiau yra žinoma, kad XVI a. Čiobiškis buvo prekybinis miestelis, kuriam buvo suteiktos Magdeburgo teisės.
Cukraligė buvo tarsi keiksmažodis, dabar vis dar žmonės cukraus vartoja per daug.
V. Apvinis gali pasigirti ne vienu trofėjumi, pelnytu ant parketo.
Atmintina Senelių diena skirta pagerbti senelius, puoselėti šeimos tradicijas.
LT programėlę, naudojamą daugumos „Barboros“ klientų.
Šalys pabrėžia būtinybę išsaugoti „oro, sausumos ir jūrų transporto ryšius“, kad būtų užtikrintas nenutrūkstamas prekių, įskaitant medicinines priemones ir pagalbą, srautas, o keliautojai galėtų sugrįžti namo.
Toliejų kaime, bendrovei „Takažolė“ priklausančioje kiaulių fermoje nuo balandžio 16 d. sunaikintos 8 555 kiaulės.
Šių šalių raidai apibrėžti buvo panaudotas “vystymosi gerovės” terminas, kuris atspindėjo ekonominių tikslų siekimą socialinių tikslų sąskaita.
Dažnai PTSD įsivaizduojama, kaip fejerverkų baimė, tačiau tai – tik labai mažas ir retas simptomas.
Ant jos plonu sluoksniu tepkite su smulkintomis petražolėmis sumaišytą jogurtą.
Sakyti, kad neseniai pristatytas elektrinis pikapas „Cybertruck“ susilaukė daug dėmesio, būtų net per kuklu.
Lygiai taip pat – ir su konservatoriais.
Taikos pr., Klaipėdoje pastebėta, kad iš buto pavogtas grindų laminatas, tapetai, benzininis pjūklas, indai, televizorius ir kitų įvairių daiktų.
M. Petraitis Londone daug metų kūrė rekonstrukcijos projektus.
Artimiausiu metu manęs laukia du koncertai Rygoje su simfoniniu orkestru ir du soliniai koncertai su kameriniu orkestru.
Kiti darbuotojai, kurie turėjo galimai artimą kontaktą su užsikrėtusiais koronavirusu kolegomis, saviizoliavosi.
Kretingos rajone silpnai sninga, Kupiškyje – šlapdriba.
Ką penktadienį veikti Klaipėdoje ir aplink?
Po ilgus metus trukusio teisinio ginčo buvęs Belgijos karalius Albertas II pripažino esąs menininkės Dalphinės Boel tėvas.
Moteris gimė ir augo Joniškėlyje.
Kasmet žydams švenčiant Naujuosius metus dešimtys tūkstančių chasidų atvyksta į Ukrainos centrinėje dalyje esantį Umanės miestą aplankyti legendinio cadiko Nachmano Braclaviečio, chasidizmo braclavietiškos krypties pradininko, kapo.
Šiemet bangos kyla iki šaknų ir sukuria struktūras, formas, apimtį plaukams.
Jam rodo, kur pasiūta kaukė.
Praėjusiais metais lėšų iš miesto biudžeto skyrėme Palangos baseino statybai, nemažai lėšų reikalauja ir Šventosios centrinės aikštės rekonstrukcija, taip pat – Kurhauzo medinės dalies restauracija.
Laboratorijos vadovas Vytautas Zimnickas tikino, kad laboratorija yra užsakiusi 100 tūkst.
Moteris, vardu Vida, redakcijai pasakojo, kad jos namuose šiuo metu gyvena neįgalus brolis.
Kinijoje vykusio pristatymo metu, „Samsung“ bendrovės atstovas atskleidė, jog „Vivo“ bus pirmoji kompanija, kuri pademonstruos telefonus su šiais lustais.
Pasaulyje užfiksuota daugiau kaip 95 tūkst.
Tuo metu, Kauno apskrityje koronavirusas patvirtintas asmeniui, į Lietuvą grįžusiam iš Etiopijos.
Pirmiausia, turite sau atsakyti į klausimą, kaip aš dabar jaučiuosi, ko man dabar reikia ir ką aš norėčiau paskaityti.
Dar 545 medikai yra saviizoliacijoje dėl kontaktų su užsikrėtusiais ar įtariamais koronaviruso atvejais.
R. Lukošius taip pat yra ne kartą skatintas už pavyzdingą tarnybą.
Nors iš pradžių juos naudojome įmonės viduje, galiausiai nusprendėme pasiūlyti nemokamai išbandyti visiems vartotojams“ – sako „Baltic Amadeus“ personalo ir marketingo vadovas Darius Dužinskas.
Tarp kitų sveikinimus atsiuntusių lyderių yra Vokietijos kanclerė Angela Merkel, NATO generalinis sekretorius Jensas Stoltenbergas ir Egipto prezidentas Abdel Fattahas el Sissi, kuris sakė laukiantis galimybės „stiprinti strateginius dvišalius santykius“.
Įspūdingai atrodo ir JAV milžinės „Apple“ praradimai.
Išmėginti trečios kartos „Renault Zoe“ nusprendžiau dėl to, kad šiemet tai yra geriausiai Europoje perkamas elektromobilis– nuo metų pradžios iki gruodžio parduota apie 96 tūkst.
Mielieji, jei norite dėmesio, užsitarnaukite jį darbais mieto labui, o ne prisidengdami Vasario 16-ąją malkite tuščiai liežuviu.
Kadangi jos bute priregistruoti trys žmonės, todėl šiuo adresu ir skaičiuojamas mokestis už tris.
Atvykę pareigūnai automobilio „Toyota“ vairuotojui, gimusiam 1963 metais, nustatė 1,71 prom.
Kiek žinau, jo, kaip mediko ir mokslininko, požiūris kitoks, tačiau nuėjęs į politiką jis pasirinko politinę jėgą su gana aiškiai deklaruotomis vertybėmis“, – įsitikinęs D. Pūras.
Visgi tai mažiau nei 10,2 proc.
Ir išteisinu pati save.
Visos komandos su mumis taip stipriai kapojasi, kad mes privalome žaisti maksimaliai.
Biuleteniai yra skaičiuojami“, – „PolitiFact National“ sakė Milvokio apygardos rinkimų direktorė Julietta Henry.
Kortų, žetonų ir kitų lošimo priemonių, kuriuos liečia ir (ar) kuriais dalinasi žaidėjai, dezinfekavimas turės būti atliekamas po kiekvieno žaidimo arba užtikrinama, kad žaidėjai ir personalas dėvėtų vienkartines pirštines viso žaidimo metu.
Šiuo metu pirmajame pastato aukšte įrenginėjamos didžiosios salės parketinės grindys, lygiagrečiai vyksta darbai persirengimo patalpose, dušinėse ir saunoje, vestibiulyje – jame numatyta atskira patalpa mini nealkoholiniam barui.
Šiemet, saugodami buriuotojų ir visų juos palaikančių sveikatą, sąmoningai sumažinome kranto programą.
Taip pat vis daugiau priemonių pakuočių yra pagamintos iš 100 proc. perdirbto plastiko.
Tiesa, kas tikrai bus madinga ir tinka kiekvienai – natūralus bangavimas“, – sako salono „Greenas“ kūrybos vadovė.
Taip pat diplomais apdovanoti publikos išrinkti geriausi dizaineriai.
Kovo 17-20 dienomis Vilniuje vyks fiziniams ir gamtos mokslams skirta konferencija „Open Readings 2020“.
Praėjus dienai po JAV Kongreso apklausos, „Telegram“ įkūrėjas Pavel Durov pateikia ieškinį „ES konkurencijos tarybai“ dėl „Apple“ konkurencijos ribojimo.
Pavargome kovoti – tai trunka jau metus.
Lietuvių perdirbimo įmonė supirkdavo didžiulius kiekius burokėlių.
Pačiame ro-ro ir generalinių krovinių terminale transporto kamščių nėra.
Pasidžiaukime pasiekimais ir toliau judėkime pirmyn", - pabrėžė Sporto skyriaus atstovė.
O jeigu rinksitės porcijines duoneles su daržovėmis, savo sumuštiniui papildomai suteiksite dar ir 10 g baltymų“, – teigia ekspertas.
Planuojama, kad barai ir restoranai, taip pat ir kirpyklos, visu tempu pradės veikti birželio 1 dieną.
Vis dėl to VVTAT pataria būti atidiems ir kritiškai vertinti konkursų socialiniuose tinkluose organizatorius.
Turiu prieš tris metus stiklainyje užkonservuotų kazlėkus ir baravykus.
Sprendimas dėl jo perdavimo pagal orderį šių metų balandį dar nebuvo priimtas.
Išsiaiškinę visus jiems rūpimus klausimus, posėdžiautojai nutarė Rietavo komunalinio ūkio metinio pranešimo, finansinių ataskaitų rinkinį teikti tvirtinti tarybai.
O todėl, kad išties, kaip niekada, yra svarbus kiekvieno žmogaus indėlis.
Lenkija aktyviai bendradarbiauja su Prancūzija dėl mokesčių slėpimo ofšoruose, su Vokietija – dėl ES plėtros Balkanuose.
Tanklaivis UMLMA Klaipėdos naftos terminale lankysis pirmą kartą.
Be to, artėjantis Kalėdų sezonas neabejotinai pranašauja tolesnes keliones ir šeimų susitikimus.
Surinktos tekstilės atliekos toliau bus vežamos į „Ekonovus" bazę (Liepkalnio g. 172), kurioje bus išrūšiuotos.
Nors jie dažniausiai serga nesunkiai, virusu gali apkrėsti kitus.
Didžiausias pavojus laukė, jei JK būtų išstojusi iš ES be susitarimo, t. y., derybų dėl to, kokiomis sąlygomis bus palikta Europos Sąjunga.
Pirmojo karantino metu žmonės taip pat itin aktyviai bandė susirasti papildomų veiklų, kuriomis užpildytų dienotvarkę, kompensuotų nerimą – ir nemažai jų perdegė.
Prognozuojama, jog pagal blogiausią scenarijų COVID-19 ligą gali susirgti 1,2 mlrd.
O užlipus į viršuje esančią apžvalgos aikštelę šiauliečiai gali pasigrožėti nuostabia šviečiančios aikštės panorama.
Jis pareiškė užuojautą velionio draugams ir artimiesiems.
Šiuo metu jau galima apžvelgti šių priemonių rezultatus ir išmoktas pamokas, kurios bus naudingos įmonėms planuojant tolesnius investicinius žingsnius.
"2017 m. dalyvaudama inspekcinėje misijoje mačiau, kad gausiai pasitaikė krevečių, įsipainiojusių į tinklus.
Tai tik versija, tačiau labai įtikinama.
Rajono Socialinės paramos skyriaus vedėjos Virginijos Savickienės teigimu, laukiančiųjų į juos eilės šiuo metu nėra.
Didžiausias augimas buvo fiksuojamas rugpjūčio mėnesį – 1,2 proc.
Šiemet egzaminus mokiniai laikys 9 asmenų, o informacinių technologijų egzamine 6 asmenų grupėse.
Kartu su manim prie klubo prisijungė tik keli nauji žaidėjai, o treneris didesnį pasitikėjimą išreikšdavo komandos senbuviems.
Šį mitą paneigėme pristatę sulenkiamą „Galaxy Z Flip“ telefoną, kurio gamybai naudojamas itin plonas „Samsung“ stiklas su specialiu mechanizmu, užtvirtinančiu stabilų telefono lankstymą.
Dėl to esame priversti kreiptis į teismą“, – tvirtina Gintaras Neniškis, Klaipėdos miesto savivaldybės administracijos direktorius.
Manau, tie papildomi metai man tik į naudą.
Bet ją užmokėjo atveždamas į banką automobilio priekabą, prikrautą 1, 2 ir 5 centų monetomis.
Grožis, pasirodo, gali būti pavojingas, o pavydas – didžiulė griaunanti jėga.
Ką apie tai galvoja žaidėjai?
Spektaklyje netrūksta intriguojančių siužeto vingių bei kokybiško humoro, todėl kiekvienas žiūrovas pasikraus geromis emocijomis.
Bet kai mes pradėjome viešinti apie tai, kas vyksta JAV, pamatėme rasistinius komentarus, žmonės įsivaizduoja, kad yra normalu apibūdinti (įžeidžiai – ELTA) kitus asmenis.
Išankstinis balsavimas turi įvykti rugpjūčio 4–8 dienomis.
Koks vienas įsimintiniausių Erasmus projektų?
Noriu viešai išsklaidyti visas abejones ir klausimus: „Beissoul & Einius“ koncertas rugpjūčio 19 d. VU botanikos sode tikrai įvyks, žiūrovai išvys dueto pasirodymą.
Dienos metu Vilniuje ir Kaune oras šils iki 23, Panevėžyje iki 21 laipsnio.
Jonų bažnyčioje – vyksiančio atlikėjos koncerto pavadinimas kalba pats už save.
Tikėta, kad toks ritualas privers piktąją dvasią praslysti šonu.
Blindžių kačiukų arbatą reikia užplikyti verdančiu vandeniu ir palaikyti keletą minučių, kol pritrauks.
Arūnai, jūs vienintelis viešai ginate Lietuvos vardą.
Miškotvarkos projektus tvirtina ir registruoja kadastre – Valstybinė miškų tarnyba.
Gliuteno netoleravimas gali atsirasti bet kokiame amžiuje.
Būsimųjų darbdavių susidomėjimą Turing College absolventais iliustruoja ir faktas, kad verslas bei inovatyvaus švietimo skatinimo fondai į šios aukštosios mokyklos veiklą investavo 1,2 mln.
Tas pats ir su pratimais namuose – jei pradedama sportuoti iškart nuo šuoliukų ar svorių kilnojimo, tai gali turėti pasekmių“, – argumentuoja trenerė.
Paprastai kreipiasi pagyvenusio amžiaus žmonės arba mamos, turinčios vaikų“, – teigia skyriaus specialistai.
Bylos epizodas dėl valties, kaip kyšio davimas ir priėmimas, teisme subliūško.
Šiemet Niujorke gyvenančiai kūrėjai įteikta Lietuvos Vyriausybės kultūros ir meno premija bei prestižinė Johno Simono Guggenheimo stipendija.
Viršininkas savo nuogas kojas buvo susimetęs kaip koks šerifas ant stalo ir man įėjus net nemanė jų patraukti.
Sodo prižiūrėtojai sako, kad tokį gausų augalų žydėjimą sausio mėnesį mato pirmą kartą.
Pasak Alinos, ji nuo pat vaikystės jautė, kad Dievas ją traukia prie savęs.
Kaip sakė Umberto Eko, jei negali įrodyti, tai gali papasakoti.
Jo kelnių kišenėje rastas cigarečių pakelis, kuriame buvo plastiko maišelis su augalinės kilmės medžiaga ir maišeliu su baltos spalvos milteliais.
Janeliūnai per 24 metus sukaupė eksponatus iš 36 pasaulio šalių.
Tik kartą pralaimėję antrąją vietą iškovojo Irena Federavičienė ir Nerijus Mikelionis, o trečiąja vieta po itin atkaklaus paskutinio turnyro mačo džiaugėsi Laura Simaitienė ir Povilas Laucius.
Skaitytojams priminsime, jog I. Motiejūnas Tarybos nario mundurą jau yra nešiojęs.
Realiausiu kandidatu perimti prezidento postą buvo laikomas E. Rachmono vyriausias sūnus Rustamas Emomalis.
Tai, bent jau man, yra tikrasis futbolas“, – rašė J. Kloppas.
Iš 2019 metais vietinės reikšmės keliams skirtų 154,9 mln.
Ir nors daugeliui noras rūpintis gamta patinka, tačiau baiminamasi, kad daugkartinės taros sistema gali tapti nauju koronaviruso užkrato židiniu.
Vienas kitam netgi padedame, palaikome per treniruotes, ir dėl to treniruotis būna tik lengviau.“
Žmonės išsipasakoja, kas juos slegia, neramina ir taip tampa lengviau“, – supratingai kalbėjo pašnekovė.
Ukmergės rajone populiarūs ir žieminiai rapsai, kuriems skiriami nemaži plotai.
Popmuzikos karaliene praminta dainininkė sakė, kad jai atliktas antikūnų testas buvo teigiamas, ir tai reiškia, kad ji buvo užsikrėtusi COVID-19.
Izoliacijoje esančių asmenų skaičius (sergančių, sąlytį turėjusių, iš paveiktų teritorijų atvykusių, kuriems išduoti sprendimai aktualiu 14 dienų laikotarpiu) penktadienį buvo 2820.
Kažkuriame etapų ji, jeigu nevengtų tarnybos, tikrai strigtų“, – pridūrė jis.
Robertas Bondara: „Visada einu savu keliu"
Anksčiau antradienį apie praėjusią savaitę baigtą ikiteisminį tyrimą BNS patvirtino A. Paleckio advokatas Adomas Liutvinskas.
Kai kurie nuo sausio 1 dienos laukiantys pokyčiai jau yra aiškūs.
Naujoji tvarka gali įsigalioti nuo 2022 metų sausio.
Tai Gabrielius Landsbergis, Ramūnas Karbauskis, Gintautas Paluckas, Aušrinė Armonaitė, Viktorija Čmilytė-Nielsen ir Viktoras Uspaskichas.
Aš šiek tiek žinojau, kad jie Vilnių norėjo reformuoti ir pakeisti.
Šokiai ir koncertai Kruizinių laivų terminale galėtų vykti ir ilgiau nei iki 24 val., jaunimui tai patiktų.
Su juo akis į akį buvau susitikusi vasarą, jo senelio gimtadienyje.
Tačiau prieš ketverius metus jos gyvenimas netikėtai apsivertė – smogė nepagydoma liga.
Arūnas Gelažnykas ir Tanelis Leokas yra geriausi Baltijos šalių motokrosininkai pasaulio čempionatuose", - pabrėžė Klaipėdos "Kirų" motokroso patriarchas klaipėdietis Algirdas Šerkšnas.
Kada mes kalbame apie 7 milijonus, tai yra lėšos, jau skirtos papildomoms kompensacijoms, skirtos tam trumpajam laikotarpiui per šias savaites, kai reikėjo spręsti problemas“, – akcentavo valdančiųjų lyderis.
Metodologiškai meldinių nendrinukių populiacijos dydis nustatomas pagal giedančius patinus, ją vykdant 2 kartus – birželio pradžioje ir liepos pradžioje.
Tikriausiai jus kamuos įvairūs įtarimai ir abejonės.
Verslo konsultavimo bendrovėje „Averditum“ šiuo metu dirbantis A. Latakas, uoste išdirbęs beveik du dešimtmečius, konkurso laimėtoju paskelbtas balandžio 8 dieną.
Kas yra paslėpta Vatikano saugyklose ir kodėl?
Egzistuoja ir versija, kad berniuką iš tiesų suvalgė patys giminaičiai, tačiau tam patvirtinimo nėra, rašoma „lenta.
Grynųjų pinigų apdorojimas kainuoja nemažai banko resursų ir dėl šios priežasties ši paslauga brangsta.
Mero A.Vaicekausko teigimu, kadangi lėšų poreikis įvairioms reikmėms buvo didesnis, nei Savivaldybė įstengtų įgyvendinti, teko eiti į kompromisus.
Už sėkmę atsakinga planeta yra Jupiteris, todėl jos malonėje esantiems Zodiako ženklams seksis, o Saturnas kitiems trims atneš tik nesėkmes.
Bet, būtent tik kooperacija ir Martyno Butkevičiaus, tikinčio Prienuose kuriamo kooperatyvo idėja, ir Algimanto Šidlausko nuomone, gali suteikti galimybę išlikti bei atlaikyti konkurenciją.
Lietuvos medicinos bibliotekos biblioterapinių knygų rekomendacijos suaugusiems (https://issuu.
Tokią mintį perša „Palangos tilto“ pokalbių įrašai su maestro Vytautu Lukočiumi ir Sergejumi Pudovkinu, T. Gverdciteli gastrolių direktoriumi.
Po susitarimo pasirašymo šeštadienį per 135 dienas Vakarų šalių kontingentą Afganistane planuojama sumažinti iki 8 600 karių.
Kiekvienas automobilis – techniškai tvarkingas, švarus tiek iš išorės, tiek viduje.
Šiuo metu Liberalų sąjūdžio frakcija parlamente turi dešimt atstovų.
Penktadienį, sausio 11 d., pasiųstos telegramos tekstą Vatikano dienraštis „L’Osservatore Romano“ paskelbė sausio 12 d. pirmame puslapyje.
Jiems labai patiko automobilis, abejingų nebuvo“, – kalbėjo D. Karevas.
O kadenciją baigiančiam dabartiniam investicijos į valstybinius kelius, matyt, atrodo betikslės.
Tik su medicinos seselių pagalba mamai pavyko kitą dieną trumpai pakalbėti su močiute.
Žmogų užklumpa bevertiškumo jausmas, pasikartojančios mintys apie mirtį – ne baimė mirti, bet suicidinės mintys, nors dar be konkretaus plano, kaip pasitraukti iš gyvenimo.
Bičiuliai menininkai rimtai svarstė trauktis į Vakarus.
Neretai dėl žinių trūkumo žmonės netinkamai prižiūri savo dantis, o tai galiausiai gali privesti prie tokių sunkių ligų kaip periodontitas, kuomet dantys pradeda kristi arba juos būtina šalinti.
Viskas užtrunka, bet gerai, kad sprendimas priimtas.
Evelina išverkė visas ašaras, akis pražiūrėjo, bet mylimasis negrįžo ir nedavė apie save nieko žinoti.
Į kone įspūdingiausią Laisvės kelio gyvąją grandinę sustojo ir rankomis susikibo apie 50 tūkst.
Supratome, kad būtent mūsų kūryba, pokalbiai, dainos, filmai praskaidrina dieną.
Nuo liepos 7 iki rugsėjo 16 dienos jis turėjo nedarbingumo pažymėjimą ir gavo ligos išmoką.
Didžioji laimė nepriklauso nuo išorinių aplinkybių, kadangi yra tik jos malonus priedas (kartais labai svarbus priedas) prie to, ką jau dabar turi viduje.
Lietuvos valstiečių ir žaliųjų sąjungos (LVŽS) lyderiui Ramūnui Karbauskiui vėl konservatoriai trukdo dirbti ir sąmoningai siekia, jog Lietuvoje būtų kuo blogiau.
Galiausiai suberkite pertrintą varškę ir vanilinį cukrų.
Dauguma moterų būna priverstos pačios pirkti maistą, skalbti, lyginti, nešti šiukšles ir t. t.
"Ne mes sugalvojome keisti numerį.
Tuo tarpu judėjimo laikas, praleistas gyvenamosiose vietose, pakilo šiek tiek daugiau nei dešimtadaliu.
Lukas su šiek tiek kitokiais bičiuliais keturias valandas per dieną dalyvaudavo įvairiuose užsiėmimuose: vedė vaikus į jiems labai patikusį staigmenų pilną tamsos kambarį, mokė lipdyti iš molio ir talkino kitose veiklose.
Atėjau, man patiko, o dabar tęsiu tai."
Ar gali kažkas panašaus pavykti su „Banga“?
Valstybės gimtadienio minėjimo renginiai bus tęsiami ir pagrindinę šventės dieną - vasario 16-ąją.
Vienas iš tokių transliacijų tikslų – iki Kalėdų surinkti lėšų labdarai.
Marijampolės savivaldybė yra aktyviai įsitraukusi į daugiabučių ir jų aplinkos atnaujinimą – mieste vykdomas daugiabučių ir jų aplinkos atnaujinimas, aktyviai tvarkoma infrastruktūra.
Juodasis 1941-ųjų birželis buvo pražūtingas ne vien lietuviams: sovietinių represijų aukomis tapo nemenka dalis tautinių mažumų atstovų – tarp jų ir žydų.
Vyras iškvietė taksi, kuriuo kartu su merginomis nuvyko į darbą, o po to joms davė 70 ar 90 eurų, kad abi taksi galėtų nuvažiuoti į Šiaulius.
Tai tam tikras pokytis, palyginti su 2009 metų krize.
Necituosiu viso rasto bet juodu ant balto su Neneskii prasu parasyta: susipazinome su projektu ir PRITARIAM, o toliau rasoma : siulome tikslinti.
Skaičiuojama, kad reikia, jog susirgtų 70 proc.
Pasakiau jam, kad jums atvykus pažiūrėsime, ką ir kur reikia realiai sustiprinti kalbant apie Sąjunginę valstybę“, – A. Lukašenkos žodžius citavo valstybinė naujienų agentūra BelTA.
Pavasarį, kai prasidėjo darbai, net ir didžiausi permainų entuziastai išsigando – rangovai kvartale ėmė kirsti sužaliavusius medžius.
Gal ne kiekvienas iš karto ir supras, kad tas sūris akmeninis.“
Modelis pasižymi itin ištverminga baterija, galingu „A13 Bionic” procesoriumi ir net 4K raiška fotografuojančia kamera.
Visus vaikus Zosė išaugino darbščiais, sąžiningais, tvarkingais, vieningais.
Pauzė reiškia, kad laikinai uždaryta tyrimo dalyvių registracijos sistema, šaukiamas nepriklausomas pacientų saugos komitetas.
O kitą dieną eina, gražiai balsuoja.
Šeštadienį Nidoje prasideda tradicinis vokiečių literatūros klasiko ir Kuršių nerijos gerbėjo Thomo Manno (Tomo Mano) vardu pavadintas festivalis, apimsiantis muzikos, žodžio, meno bei kino programas.
Žmogus mirė LSMU Kauno klinikose.
Jono bažnyčios su bokštu atkūrimo Klaipėdoje projektą svarbiu valstybei ir pasiūlė Vyriausybei įvertinti galimybę prisidėti prie sklandesnio jo įgyvendinimo.
Pats medikamentas yra saugus, jis naudojamas esant opioidų, tokių kaip heroinas ar fentanilis, perdozavimui, kai žmogaus gyvybei yra kilęs pavojus – žmogus yra nesąmoningas, nebekvėpuoja.
Šįmet, atsižvelgiant į saugumą ir naujausias renginių organizavimo sąlygas, registracija į džiazo festivalį vyksta elektroniniu būdu.
Ketvirtajame etape vos 15 proc. trasos turėjo driektis akmenimis.
Centras patikslino, jog iš 1531 per praėjusią parą registruoto naujo atvejo, neištirti liko 714, tačiau 487 iš jų į sistemą pateko vėlai vakare ir naktį.
Žmonės įgavo gerokai daugiau pesimizmo tiek vertindami dabartinę savo situaciją, tiek ateities perspektyvas darbe ir gyvenime.
Galiausiai beveik neabejojama, kad EK bandys ir toliau atsižvelgti į laikotarpiu puoselėtas ambicijas, visų pirma – į Europos žaliąjį kursą (European green deal), kuriuo norima kovoti su žmonijai pavojingais klimato pokyčiais.
Žvelgdami į nuožliaužų išvagotą Olando Kepurės skardį, silpnesnių nervų vietiniai gyventojai baiminasi, kad jūra anksčiau ar vėliau pasiglemš visą mišką ir priartės prie Girulių-Karklės plento.
Likusių penkių gatvių rekonstrukcija įvertinta 3,530 mln.
Kalifornijoje tokiais įstatymais pasinaudojo keli Silicio slėnio darbuotojai – pareiškė, kad buvo atleisti dėl konservatoriškų pažiūrų.
Vairuotojas prasitarė, kad posūkyje išvažiavo į priešpriešinio eismo juostą ir išvydo į jį atvažiuojantį mikroautobusą.
Mano galva, remontuoti už pusę milijono eurų pastatą buvo skubotas žingsnis.
Tas pats ir A. Jakšto gatvėje“, – pastebėjo į „Sekundę“ paskambinęs panevėžietis.
Anksčiau šeštadienį buvo paskelbta, kad buvo pranešta, kad NSV pajėgos pradėjo puolimą prieš LNA pozicijas prie Sirto uostamiesčio.
Be to, dar reikėtų pridėti GPM ir PVM mokesčius.
Uždengtą šaldytuve jį galite laikyti 1 savaitę.
Lėtai ir nuosekliai vedame galimybių keliu, parodydamos, kaip viskas gali kisti keičiantis gyvenimo būdui, elgesiui, požiūriui į save ir savo vaikus bei artimuosius.
Vokiečių laboratorija ant vandens butelio iš Tomsko viešbučio kambario, kuriame buvo apsistojęs Rusijos opozicionierius Aleksejus Navalnas, aptiko kovinės nervus paralyžiuojančios medžiagos „Novičiok“ pėdsakų.
Jei kaimynai pasiskųs, kad jiems trukdoma, atsakingos institucijos privalės išmatuoti triukšmo lygį ir pagal tai priklausys, ar nuobauda skiriama.
Jo žiniomis, šiame ikiteisminiame tyrime sulaikytas visuomenininkas Aleksėjus Greičius, Baltijos jaunimo asociacijos „Juvenis“ generalinis direktorius.
Abu tėvai dalyvauja bendruomeninėje veikloje, skatina į ją jungtis ir vaikus.
Tiesa, pats transportas veikia tik iš dalies.
Anksčiau negalėjau padaryti net paprasčiausių pritūpimų, nes labai skaudėjo kojas.
Šiaurės Airijos žemės ūkio departamento veiklą „smarkiai lėtina“ faktas, kad prekybos derybos su Briuseliu tebevyksta ir „trūksta aiškumo“, kokios priemonės bus privalomos.
Tikiu, kad tai įmanoma, ir manau, kad NVO akademija prie to stipriai prisideda.
Mobiliojo ryšio telefono ar daiktinio prizo laimėjimas.
Per vadinamuosius „superantradienio“ balsavimus 14-oje valstijų ji pasirodė prasčiau nei kairuoliškų pažiūrų Bernie Sandersas ir nuosaikių pažiūrų buvęs viceprezidentas Joe Bidenas.
Šis triratis namelis ant ratų gali būti puiki vieta saviizoliacijai, jei pabodo namų sienos.
Tikiu, kad būdamas nelaisvėje jis tikrai netaps geresniu.
Šia proga norėčiau padėkoti mūsų geradariams - geriesiems žmonėms.
Iš tokio žiūros kampo, problemos dėl žodžio laisvės mūsų šalyje atrodo akivaizdžios.
Kol kas N.Venckienė buvo nurodoma prie partijos „Drąsos kelias“ steigėjų.
Tūkstančiai feisbuko vartotojų dalinasi mėgėjiškai išversta klaidinančia žinute, skelbiančia neva koronaviruso testai gali pažeisti smegenis.
Įmonė nuėjo ilgą tobulėjimo kelią ir šiandien ji yra viena moderniausių uostamiesčio įmonių.
Joje buvo tik 10 lovų ir primityvūs įrenginiai.
Tuo metu vos 14 metų princas Williamas skelbė: „Nesijaudink, mama.
Jis pridėjo, kad šiuo metu narai neturi tinkamos alternatyvos mokymams ir kitiems užsiėmimams vykdyti.
A.Šilinsko įrašas feisbuko grupėje „5G – Faktai ir Žinios“
Pasitikėjimas ar kontrolė.
Situacija vertinama remiantis neaiškios kilmės energijos srauto norma.
Konsultuojamės su Nacionaliniu visuomenės sveikatos centru ir esant poreikiui imsimės rekomenduojamų veiksmų“, – pranešime spaudai cituojama prekybos tinklo „Maxima“ komunikacijos ir įvaizdžio departamento direktorė Ernesta Dapkienė.
Karjera ir pinigai Ožiaragiui yra svarbiau už viską.
Už šį pažeidimą vairuotojui gresia nuo 450 iki 550 eurų bauda ir teisės vairuoti atėmimas nuo 1-6 mėn.
Aikštes Minsko centre jėgos struktūrų žmonės saugo nuo ankstyvo ryto, aplink Nepriklausomybės ir Spalio aikštes įrengtos metalinės užtvaros.
Daugiau nei prieš 50 metų statytas ir morališkai pasenęs I. Kanto viešosios bibliotekos "Kauno atžalyno" padalinio pastatas per pastaruosius metus buvo rekonstruotas ir kone trigubai išplėstas.
Pas juos tokios atliekos, kaip panaudota polietileno plėvelė, virsdavo žaliava“, – aiškino A.Matusevičius.
Jo teigimu, šito momento nekantriai laukė daugybė kauniečių, tad žadama daryti viską, kad iki rugpjūčio vidurio galima būtų užtikrintai pranešti, jog S.Dariaus ir S.Girėno stadionas kyla toliau.
Šio projekto vertė – 1,675 mln.
Šliandros vaisių vartojimas yra naudingas žmonėms, sergantiems inkstų ir kepenų ligomis.
Paaiškinimų, kaip dažniausiai ir būna, gali būti ne vienas.
J. Basanavičiaus gatvėje jau pakvipo ir stintomis – dalis kurorto viešbučių ir restoranų atstovų jau kviečia paragauti tiesiog lauke iškeptos šios agurkais kvepiančios žuvies ar stintienės.
Renginio pradžioje uostamiesčio gyventojus ir jo svečius pasitiko Klaipėdos etnokultūros centro folkloro ansamblio "Alka" pasirodymas, kurio metu žmonės, kupini šventinės nuotaikos, šoko pagal lietuvių liaudies dainas.
Ir jam pačiam lemta būti kieno nors vergu, rašo portalas „Econet“.
Buvau gerai pasirengęs, bet dėl lėšų trūkumo negalėjau išvažiuoti į varžybas.
Šiuo metu UAB „Juodeliai“ vyksta vidinis tyrimas dėl įvykio, tačiau įmonė kol kas nieko nekomentuoja.
Tuo pat metu elektrodas silpna elektros srove stimuliuoja liežuvį.
Sprendžiant iš šių ir kitų savivaldybių, kurios neseniai rengė konkursus žemės ūkio skyriaus vedėjo paieškoms, viešai nurodytų reikalavimų nekelta sąlyga dėl specialaus statybininko, melioratoriaus ar agronomo išsilavinimo.
O aš turiu daug galimybių tai įrodyti.
Auginame visiškai savarankiškus vaikus.
"Tik tiek, kad negalėjome išvykti į povestuvinę kelionę.
Įvairius atspalvius smėlis įgavo po vulkanų išsiveržimų dėl uolienose išsilydžiusių metalų.
Bet sumokėjęs nesi tikras, kad tau tikrai pristatys.
Pavyzdžiui, „Artistry“ prietaisas „Dermasonic“ su antgaliu akims skatina paakių zonos kraujotaką ir padeda kur kas geriau pasisavinti įvairias odos priežiūros priemones, tokias kaip serumai ar lengvos konsistencijos paakių kremai.
Į nuotolinio mokymo katilą įmesti pedagogai kartais jau su ašara gula visą dieną praleidę internetinėse pamokose, o vietoj „labanakt“ iš mokinių sulaukia vėluojančių užduočių.
Šia akistata abi komandos užbaigs ilgą ir sekinančią savaitę – tai bus tretieji mačai abiem komandoms per septynias dienas.
Kaip į vaiko teisių pažeidimus gynėjai reaguoja naktį ir per šventes?
Spalį duodamas retą interviu, parodytą per iraniečių valstybinę televiziją, generolas pareiškė buvęs Libane per 2006-ųjų Izraelio karą su islamistų judėjimu „Hizbollah“ ir stebėjęs konflikto eigą.
Arba po 42 eurus per mėnesį.
Kai kurie politikai svarsto, kad Nemuno g. 113 ir 133 namų gyventojai geresnės progos parduoti savo būstą neturės, mat po koronaviruso nekilnojamojo turto kaina gali stipriai nukristi.
Kurį laiką ji brido nuleidusi galvą ir staiga jai šovė mintis.
Tai – naujausia ataka prieš neseniai nervus paralyžiuojančia medžiaga apnuodyto opozicionieriaus Aleksejaus Navalno sąjungininkus.
Naujų koronaviruso atvejų Lietuvoje trečiadienio vakarą neužfiksuota.
Kaip pasakojo latvė žurnalistė Dita, nuo antradienio šalis uždaro sienas.
Skaičiuojama, kad daugiau kaip 3 tūkst.
Negirdėjau nė vieno pagyrimo.
O ir šiaip būtent čia, sodyboje, būna gaminamos dekoracijos visiems mano pačios įsteigtos Vilniaus kamerinės operos pastatymams.
Ji sukosi per klyną ir prabėgo.“
Tu dudoriui sakyk ką nori, jis per senas, per daug įklimpęs į savo darberius.
Mesti iššūkį čempionui yra labai drąsu.
Jei perkate pirotechnikos gaminius, atkreipkite dėmesį į jų skleidžiamo garso lygį – visi fejerverkai tokį turi.
Mes saugomės ir sudarome sąlygas, bet kaip bus, tikriausiai nė vienas iš mūsų negalime numatyti“, – kalbėjo gimnazijos direktorė.
Tai galima padaryti iki kovo 13-osios užpildžius prašymą internetu.
Škotijos kalnuose XVI a. gyvenančio nemirtingojo „Kalniečio“ epopėja prasidėjo dar 1986-aisiais, kai pasirodė pagal Gregory Wideno istoriją pastatytas filmas.
Vedžiodamas po valyklą „Vilniaus vandenų“ direktorius Marius Švaikauskas rodo, kur nuotekos suplaukia į valyklą ir kaip atrodo jų valymo procesas.
Tik šioje kelionėje mano svajonė išsipildė, nes pavyko susipažinti su Zita.
Žolininkė Adelė Karaliūnaitė „KK2 Penktadienyje“ pasakos, kad senųjų metų palydėtuvės jai buvo ypatingos, nes staiga ir netikėtai grįžo jos pirma meilė.
Žinomas solistas juokiasi, kad jo personažas „Kavos kantatoje“ – tipiškas moralizuojantis, bambantis, tačiau mylimo vaiko užgaidai pasiduodantis tėvas.
VMVT, įgyvendindama nacionalinę antimikrobinio atsparumo mažinimo strategiją, griežtai kontroliuoja tiek antimikrobinių medžiagų gamybą, tiek ir jų tiekimą į rinką, naudojimą gyvūnams gydyti.
Mano sprendimas, mano vizija – ne savaime suprantami.
Visgi Klaipėdoje solistas gros barokinį A. Vivaldi ir ankstyvajam romantizmui priskiriamą G. S. Mercadante's koncertus.
R.Petrauskas pareigas pradės eiti balandžio 1-ąją po inauguracijos ir poste pakeis ligšiolinį vadovą Artūrą Žukauską.
Gavus panašius prašymus tikslingiausią tokią informaciją perduoti policijai.
Nuo šiol „Bitės“ klientai savo telefono ekrane prie mobiliojo ryšio operatoriaus matys ne įprastą „Bitės“ pavadinimą, tačiau priminimą laikytis Lietuvoje paskelbto karantino – „Lik namie.
Pirmiausia esu dailės pedagogas, o tapyba yra daugiau mano gyvenimo būdas, saviraiška.
Dažnai autizmo spektro sutrikimų turinčių mažylių tėvai užduoda sau vieną klausimą: "Ar.
Nikitinų šeima per savo sportinę karjerą yra sukaupusi daugiau nei pusę tūkstančio įvairių trofėjų: bemaž 300 medalių ir per 300 įvairių taurių bei prizų.
Vyresni nei 55 metų vairuotojai dėl galimo automobilio gedimonerimaujamažiausiai, o labiausiai dėl to išgyvena 25–34 metų vairuojantys žmonės.
Būtina paminėti ir tai, jog „Samsung Galaxy F41“ turi trigubą SIM kortelių lizdą, kur galima sutalpinti ne tik dvi SIM korteles, bet ir atminties kortelę.
Kremavus kūną, urnos nebūtina iš karto laidoti.
Savaitgalį visa šalis šventė 102-ąsias Lietuvos valstybės atkūrimo metines.
Jiems yra pristatoma dronų užfiksuota vaizdo medžiaga.
Už tai jai skirta bausmė – 1 metai 3 mėnesiai laisvės apribojimo, įpareigojimas atsiprašyti abiejų savo vaikų ir dalyvauti smurtinį elgesį keičiančiose programose.
Saulius Budinas, Edmundas Kvederis, Gintaras Vaičekauskas ir Simonas Gentvilas.
Tai reiškia, kad V. Putinas nori valdyti šalį iki gyvos galvos.
Pažiūrėkite, kas šiuo metu darosi Seime, ministerijose, kaip mes nugyvenome šiuos 30 metų?
Mirtis buvo tokia netikėta, taip ne laiku, kad nenuostabu, jog jo laidotuvėse dalyvavo tūkstančiai Klaipėdos lietuvių.
Teismo sprendimu, į biudžetą turėjo būti grąžinta ne visa pusmečio dotacija, kaip nusprendė komisija, o jos dalis – 197 440 eurų.
Daugiau gerų naujienų, daugiau įsiklausymo.
Kad Savivaldybė nesuteiktų žmonėms saviizoliacijos patalpų, tokių atvejų neteko girdėti“, - posėdžio metu kalbėjo pavaduotojas.
Šio pietinio JAV miesto policininkai, iškviesti dėl esą pasigirdusių šūvių, rado stovintį kemperį, iš kurio buvo garsiai leidžiamas perspėjimas, kad transporto priemonėje yra bomba ir kad ji netrukus sprogs.
Kažkokia organizacinė struktūra, kuri priešintųsi tam valstybiniam terorui, – teigė signataras.
COVID-19 (koronavirusinės infekcijos) rizikos grupėje esantys asmenys turėtų įvertinti, kad jų sveikatos būklė užsikrėtus virusu gali iš esmės pablogėti.
Bitininkauti mokėsi iš savo senelio ir tėvo.
Naudodamiesi instrukcijomis, įtraukite pasirinktus žmones į savo šeimos ratą“, – paaiškina „Bitės“ išmaniųjų įrenginių ekspertas.
Lietuva ir kitos Baltijos šalys Vidurio Europoje išlieka tam tikra ramybės ir.
Būtent tokį įspūdį sukuria ir socialiniuose tinkluose skelbiamo teksto antraštė – esą beveik 4 mlrd.
O už nukirstus želdinius į gamtosauginį fondą ateidavo lėšos.
Lėšos skirstomos iš 150 mln.
Geriau mažiau, bet efektyviau“, – kalbėjo S. Kairys.
Kovo 12-os dienos „Prūsai“ man bus ypatingi, kaip ir kiekvienas mano spektaklis.
Aplinkosaugininkai mano, jog tai – neįmanoma misija.
Šis skaičius apima didelius ir labai mažus, nuo lietuviškos ir ispaniškos sofos, močiutės sodybą valdančius ūkininkus.
Šiuo metu ja aktyviai naudojasi daugiau nei pusė bankų klientų, o jaunesnių nei 45-erių gretose – absoliuti dauguma.
Sprendimas – kreiptis į hipotekos kreditorių, gavus jo sutikimą, pateikti jį kartu su prašymu įregistruoti nuomos sutartį.
Tam, kad taip neatsitiktų, svarbu išsigydyti tas vaikiškas traumas, kurios ir yra pirminė emocinės priklausomybės priežastis.
Beje, nė viename kitame uoste laisvų vietų laivams statyti nėra.
Pavyzdžiui, 1924 m. visuomenėje gimė idėja Panevėžyje pastatyti nepriklausomybės paminklą.
Ar taip nepažeidžiamos mūsų teisės?
Pasak dietistės Ž. Dumbraitės, grūdiniai produktai mūsų organizmą veikia dvejopai – suteikia ir energijos, ir sotumo jausmą.
"Rainiukų vilties" vadovė aiškino, kad ir namelis katėms buvo pastatytas už gyvūnais besirūpinančių gyventojų lėšas.
Panašiai dar jautiesi bibliotekoj arba bažnyčioj – ramu, tylu, kasdienybė nutolsta su visais triukšmais, su visom trumpalaikėm ir ilgalaikėm naujienom.
Uogas nuplaukite, sudėkite į indelius ir laikykite šaldiklyje.
Sklaidant mitus apie elektrinius automobilius – ar juos vairuoti nuobodu?
Jis siūlo žemės ūkį visų pirma remti valstybės lėšomis, kol bus gauta ES parama.
Sveikatos apsaugos ministras Aurelijus Veryga patvirtino naują Kompensuojamųjų vaistų kainyną, kuris įsigalios nuo sausio 1 d. Jame - daugiau vaistų su mažesnėmis priemokomis pacientams, naujų vaistų ir veikliųjų medžiagų, kurių iki šiol nebuvo.
ELTA primena, kad, Seimui 2013 metais panaikinus N. Venckienės teisinę neliečiamybę, buvusi teisėja išvyko iš šalies.
Požeminiai smūgiai buvo juntami Kretos saloje ir sostinėje Atėnuose, pranešė Graikijos visuomeninis transliuotojas ERR.
Yra įvairių panikos lygių.
Garsas, naudojantis šiais ausinukais neatsilieka, o vieno paspaudimo ryšys su „Nubia“ telefonais, padės greitai ir labai paprastai prijungti ausines prie telefono.
Pastaraisiais mėnesiais J. Lewisas buvo atsitraukęs nuo savo pareigų Kongrese, nes gydėsi vėžį, tačiau birželio pradžioje jis sugrįžo į Vašingtoną paremti demonstracijas dėl juodaodžių teisių.
Siekiama, jog kiekvienas iš mūsų ne žodžiais, bet veiksmais taptų darnaus judumo dalimi, vietoj automobilio rinkdamiesi dviratį, daugiau keliaudami pėstute, lėkdami riedučiais ar pėdindami gairinant pajūrio vėjams.
Negi dabar, tokiu įtemptu metu, tuo užsiimsi.
Akademijos metodininkė Kristina Sereikienė sportuodama pastebėjo griovyje sėdintį „meškiną“ – didžiulį šunį.
Minėtos įmonės faktinė direktorė nuo baudžiamosios atsakomybės buvo atleista pagal laidavimą, nes pripažino padariusi nusikalstamą veiką bei atlygino padarytą beveik 13 tūkst.
Pavyzdžiui, platformos „Facebook Watch“ pagrindinis išskirtinumas – žiūrint įvairų vaizdo turinį arba gyvas transliacijas žmonės jau gali tuo pačiu metu patogiai aptarinėti matomą turinį.
Alytuje nusėsti gali daugiau veteranų – pastaruosius dvejus metus „Dzūkijoje“ rungtyniavęs aukštaūgis Egidijus Dimša juos domina ir dabar.
Nuo pat ryto jums rūpės kolektyviniai reikalai, draugų problemos, visuomeninė situacija.
Šiandien "Shodan" auklėtiniai sulauks pamokos iš dar vieno tolimo krašto - Australijos.
Baltarusijos vidaus reikalų ministerija paskelbė, kad sekmadienį per tradicines demonstracijas prieš autoritarinį prezidentą Aliaksandrą Lukašenką buvo sulaikyti 345 žmonės, jiems iškeltos bylos dėl administracinių pažeidimų.
Pūslelinė išplito net iki krūtinės, o sąnariai taip skaudėjo, kad rytais lipant iš lovos atrodė, jog subyrėsiu.
Kaip paaiškėjo, Redui L. net nereikėjo pernelyg stengtis – aukos pačios veržėsi ant kabliuko.
Tai laikas, kai vėl galime pradėti viską iš naujo, atversti švarų gyvenimo lapą, dar kartą sutikti naujuosius metus.
Į susitikimą Lina atėjo vedina Džesika ir Manu – savo numylėtiniais mopsais.
Nerimą jaučia ir mokyklos kolektyvas, ir vaikai bei jų tėvai.
Eugenijus Gentvilas meta iššūkį premjerui S.Skverneliui ir kandidatuos Pilaitės-Karoliniškių apygardoje.
Naujausias nuo šių metų pradžios įsigaliojęs įstatymas panaikino prekybą alkoholiu nestacionariuose statiniuose ir prekybą sezono metu kurortų lauko kavinėse bei poilsio ir turizmo zonose.
Šią savaitę turbūt neišvengsite rūpesčių dėl namų ir artimųjų, kuriems nelabai sekasi.
AGATA „Muzikos salė“ lankytojų lauks tarptautinėje Vilniaus knygų mugėje vasario 20–23 d. „Litexpo“ parodų ir kongresų centre, Vilniuje.
Šeimoje, puikiai žinome, brolis pasirūpins seserimi, tėtis pasirūpins mama, mama pasirūpins savo vaikais, ir nebus jokių sąlygų, išankstinių prielaidų, reikalavimų ir taip toliau.
Penktadienį mokslo metai baigėsi abiturientams.
Visgi, Vyriausybė išvadą priėmė ne po mėnesio ar dviejų.
Mėgstančioms natūralią kosmetiką – praktiški patarimai, kaip pasigaminti įvairios paskirties grožio priemonių iš paprastos arbatos.
Taip pat žinau, kad man parašė keliolika žurnalistų vis klausdami, gal netyčia galiu ką nors patikslinti.
Pašnekovas pasidžiaugė, kad pagaliau pradedamas ir uostamiestyje ilgai lauktas regioninės reikšmės kelio - Pajūrio gatvės - rekonstrukcijos projektas.
Anot naujo LVK vadovo, valstybės priedermė yra nustatyti viešosios politikos taisykles ir nubrėžti aiškią ribą tarp teisėto ir neteisėto poveikio valdžiai, ko iki šiol nėra.
Todėl Lietuvai reikia tokio plano – NAUJO PLANO, kuris padės visuomenei ir ekonomikai atsigauti.
Svarstęs tarp dviejų apygardų: Antakalnio ir Pilaitės–Karoliniškių dabar taip pat Seimo nariu esantis E.Gentvilas apsisprendė kandidatuoti Pilaitės–Karoliniškių apygardoje, praneša Liberalų sąjūdis.
Palaikome glaudų ryšį ir kasdien bendraujame.
Kosėjo J.Truchard iki pat kovo 25 dienos.
Šalyje ji nėra sprendžiama.
Iš šviežiai surinktų liepų lapų galima gaminti salotas, lapuose yra labai daug naudingų vitaminų“, – pataria vaistininkė.
Oficialiais duomenimis, Lietuvos universitetai patenka tarp 5 proc.
Vėliau, pasirinkus tinkamiausią variantą iš kelių galimų, pradedamos erdvinių, estetinių ir ergonomikos sprendinių paieškos.
Antikorupcines prevencines priemones Klaipėdos apskrities VPK Prevencijos skyriaus pareigūnai viešose, gausiai lankomose vietose rengia reguliariai.
Gali būti, kad ši sporto bazė bus perduota valdyti ir prižiūrėti BĮ Klaipėdos sporto bazių valdymo centrui.
Tarybos nariai įpareigojo savivaldybės administracijos direktorių svarstymui šiandienos posėdyje pateikti geriausius galimus variantus.
Tuomet tai buvo protesto prieš pasaulinę klimato kaitą forma.
Britų grupė „Right Said Fred“ susikūrė 1989 m. ir ją sudaro du broliai – Fredas ir Richardas Fairbrassai.
Pasak M. Marcinkevičiaus, neatmetama ir įprasto renginio galimybė - jis planuojamas rugsėjo mėnesį.
Anatolijus Nikitinas yra pasaulio lietuvių žaidynių čempionas ir prizininkas, Lietuvos plaukimo veteranų rekordininkas.
Žadėjo, kad tuoj paleis.
Vienviečių varžybose abu favoritai visą nuotolį irklavo lygiai, tačiau galingai finišavęs H. Žustautas išplėšė pergalę paskutiniais yriais.
Pirmasis užsikrėtimo koronavirusu atvejis Latvijoje, apie kurį pranešta pirmadienį, yra susijęs su moterimi, kuri lankėsi Milane Italijoje ir vasario 29 dieną su šeima per Miuncheną atskrido į Rygą.
Ją reikėtų perskaityti dar prieš žaidžiant žaidimą.
Tokius žmones vadina lengvabūdžiais, jie ilgai neišlieka santykiuose.
Anot R. Inčirausko, reikšmingiausi darbai jam yra tie, kuriems atiduota daugiausia laiko ir širdies.
Nepamirškime ir to, kad tokios sistemos labai stipriai prisideda prie karinės galios išplėtimo.
Tada negalvojome, jog visa tai užsisuks, nes pradėjome tirti savo iniciatyva, tiesiog dėl įdomumo.
Pradžioje užvaldomas darbuotojo kompiuteris, vėliau – tarnybinė darbo stotis, o galiausiai įsilaužėlis tyko ir laukia galimybės prieiti prie atsarginių duomenų kopijų.
Dėl kontaktų su kolega nušalinti šeši greitosios pagalbos stoties darbuotojai, keturių tyrimas buvo neigiamas, dar dviejų tyrimo rezultatų laukiama.
Kadangi nepriklausomo šilumos gamintojo apetitas buvo didesnis, šių metų sausį (lyginant su 2019 m. sausio mėn.) šiluma pigo tik 6 proc., vasarį – 7 proc., kovą ir balandį – 14 proc., gegužę – 18 proc.
Mūsų prioritetas – nuoseklus šalies vystymasis ilgalaikėje perspektyvoje.
Jis mini, kad vilkai dažnai šmirinėja palei sodybas, kartą buvo atėjusi net vilkė su jaunikliu, o kaimynai net vilkų olą buvo atradę.
Nepaisant pabrangusių paslaugų, akivaizdu, kad atliekos vežamos per retai, nors pagal grafiką šį rajoną aptarnaujantis vežėjas „Ecoservice“ komunalines atliekas turėtų išvežti kasdien.
Kol jų nebuvo, ties gyvenvietės pradžia vairuotojai buvo įpratę sumažinti greitį ir „pagazuojančių“ daug nepasitaikydavo.
Dėl vaizdo viena mergina stovi su apsaugomis, tai skaitosi karantinas“, – įspūdžiais iš Rygos oro uosto dalinosi vyras.
Kokioje tiksliai fazėje tas įgyvendinimas, politikas teigė nežinantis, bet nurodė, jog siekis ankstinti ugdymą atsispindi Vyriausybės programoje, yra aptarinėtas Seime, frakcijoje.
Suprantama, kad tokiais atvejais gyventojai nesutinka apmokėti remonto darbų, kurie kainuoja nemažus pinigus, ir tokius administratoriaus veiksmus skundžia savivaldybei.
Eik tu sau, kaip skaniai atrodo.
Tokie vaistai veikia prisijungdami prie SARS-CoV-2 viruso paviršiaus baltymo ir neleidžia virusui užkrėsti žmogaus ląstelių.
Kitoms įmonėms šios išlaidos išdalintos pagal nuomojamų patalų kvadratūrą.
Įsilaužėliai išnaudoja šią žmonių silpnybę ir iš to pasipelno užkrėsdami „nemokamas“ programas ar specialiai paruošdami ir platindami filmus bei kitą skaitmeninę medžiagą.
Patį tortą padenkite bulvių tyre, dalį jos sudėję į konditerinį maišelį, papuoškite viršų rožytėmis ir burokėlio rutuliukais.
Pastaroji darbą pasilengvino tirtis pakvietusi internetu.
Bet tie atskiri voljerai niekam nebuvo žinomi“, – spaudos konferencijoje pirmadienį pasakojo D. Remeika.
S. Skvernelis: „Skrydžiai gali būti atnaujinti artimiausiu metu, karantino galime ir nepratęsti“
Liberijos taikos aktyvistė Leymah Gbowee, Nobelio taikos premijos laureatė, taip pat pasisakė per N.Mandelos 30-ųjų išlaisvinimo metinių minėjimą.
Dar balandį paskelbtame konkurse savo projektus pateikė 15 bendruomenių ir du gyventojai, tačiau laimėtojais išrinkti tik trys projektai – tie, kurie sulaukė daugiausia palaikymo.
Pavyzdžiui, Vokietijoje šiuo metu susitikti gali ne daugiau nei penki asmenys iš daugiausia dviejų namų ūkių.
Ligų prevencijos ir kontrolės centras patvirtino, kad COVID-19 liga patvirtinta nariui šeimos moters, kurios užsikrėtimas virusu SARS-CoV-2 buvo patvirtintas sekmadienį ryte.
JAV koronaviruso infekcija nustatyta dar beveik 60 tūkst.
Grįžęs papasakojo sūnui, kaip čia gražu, ir po poros metų jie atvažiavo jau kartu.
Jis sakė, kad kai kurios partijos kėlė tam tikras sąlygas dėl prisijungimo prie koalicijos, bet daugiau nedetalizavo.
Naujų automobilių pardavimai Kinijoje pirmą vasario pusę krito 92 proc., išmaniųjų telefonų pardavimai vasarį bus smukę daugiau negu 50 proc.
Ypatingai džiugu augimą matyti ne tik didžiausiuose šalies miestuose, tačiau ir šalies regionuose“, – apibendrindamas NT sandorių rinkos duomenis sako Registrų centro Duomenų atvėrimo skyriaus vadovas Paulius Rudzkis.
Sujungiant anglies darinių ir puslaidininkių savybes, gaunami ne tik efektyvūs, tačiau ir pigūs, ilgaamžiai bei nedideli superkondensatoriai.
Tais atvejais, kai keleiviai neturės su savimi asmens tapatybę patvirtinančio dokumento, bet turi teisę į kompensavimą, gali kreiptis analogiška tvarka.
Išanalizavus rezultatus, būtų priimtas sprendimas dėl internetinio balsavimo visose apygardose.
Galiu drąsiai teigti, kad biomechanikai yra stebukladariai, gebantys atkurti žmogaus judesius, suteikiantys galimybę gyventi visavertį gyvenimą“, – teigia mechanikos fakulteto docentas.
Tačiau, jei nesate nusiteikę šeimininkauti, yra keletas gudrybių, padėsiančių iškvėpinti namus.
Tačiau šis klausimas taip ir liko neišspręstas.
Nakvynės namus patiekalais aprūpina „Maisto banko“ organizacija.
Padidinimo stiklai padėjo ieškoti mažų „padarėlių“ ant palangių, žaislų, stalų.
Stiebimasis į viršų, vitaliniai procesai, matyt, leidžia žmogui augti, stiebtis, pajusti gyvenimo ritmą.
Neparduodu tuščio daikto, neparduodu bulvių už 30 centų.
Pasak analitikų, per šį laikotarpį vartotojų bendros išlaidos „App Store“ ir „Google Play“ sudarė 50,1 milijardo dolerių, tai yra 23,4% daugiau nei prieš metus.
Turtą ir pilnatvę kinams taip pat simbolizuoja vaisiai – ypač oranžiniai ir geltoni.
Liepos 2 d. – paskaita „Palankūs ir nepalankūs maisto produktai žmogaus organizmui“.
Prokurorų teigimu, partijai, pagal kaltinimus, gresia 1,9 mln.
Žymiausias lietuvių simbolistinės poezijos, brandžiausio psichologinio intelektualinio romano „Altorių šešėly“ kūrėjas, dramaturgas, mokslininkas, vertėjas Vincas Mykolaitis-Putinas gimė 1893 m. sausio 6 dieną.
"Neptūnas" LKL čempionate su 13 pergalių ir 10 pralaimėjimų užima ketvirtąją vietą, o "Lietkabelio" sąskaitoje - 16 pergalių ir 7 pralaimėjimai.
Į miestą, žinoma, dėvėdama apsauginę kaukę, ji išeina, susitinka su draugais, rengia vaizdo siužetus savo „YouTube“ kanalui.
Esu nepatenkintas ir biudžeto planavimo klausimu.
Tai nesusiję su mūsų procesu, ir mums tai nepriimtina“, – pridūrė jis.
Nekaišiokime tų testų mokytojams ar ikimokyklinėms įstaigoms.
Dviračių takas tęsiasi nuo Vingio parko iki verslo centro „Green Hall“.
Apie hipnotizuojantį Skorpionų žvilgsnį girdėjo daugelis.
Taip pat, po ilgos priverstinės pertraukos, buvo svarbu greitai sugrįžti ant ledo.
Taip pat jam atrodo, kad šeima nebepriimtų netgi jo sūnaus Archie.
Matyt, buvo koks dvelktelėjimas, kai vėjas į tą pusę papūtė.
Verčiau neišeikvokite per daug jėgų aktyviai veiklai ir triukšmingam bendravimui.
Anot meteorologų, net dešimtyje meteorologijos stočių tą dieną tokios aukštos temperatūros nėra buvę per visą meteorologinių stebėjimų laikotarpį.
Seimo Biudžeto ir finansų komiteto pirmininkas Mykolas Majauskas sakė, kad 2022 metais dalį sumokėto GPM dėl tokios lengvatos galėtų susigrąžinti apie 8 tūkst.
Tačiau kaltininko automobilio numerius „Mercedes“ savininkas spėjo įsidėmėti.
Bendrovė „Klaipėdos vanduo“ nuo gegužės vidurio kelioms savaitėms buvo nustojusi priimti „Grigeo Klaipėdos“ nuotekas dėl per didelės jų taršos.
Štai, pavyzdžiui, naudojant tamsiąją vaizdo įrašų platformos „YouTube“ aplinką, esant 100 proc. ekrano ryškumui, sutaupoma net 60 proc. baterijos energijos, nei standartinėje aplinkoje“, – pasakoja A. Archangelskis.
Šis konfliktas tęsiasi jau penkerius metus, o kariaujančiosios pusės vis dar nesugeba laikytis šios atsakomybės.
Ten nurodoma, kad ji ieškoma pagal Baudžiamojo kodekso straipsnį, bet jis konkrečiai neįvardijamas.
Tai jau yra toks nerealus dalykas, nes susipažinti su dokumentais mes galime tik tais klausimais, kurie yra svarstomi tarybos posėdyje“, – aiškino ji.
Aš, kaip ir dera lietuviui, kalbu lietuviškai.
A.Paleckis suimtas laikomas nuo 2018 metų spalio, griežčiausia kardomoji priemonė jam nuolat pratęsiama.
Kitas druskos panaudojimas yra jos padėjimas ant šaldytuvo lentynų.
Komisaras R.Požėla sakė, kad apgręžtų automobilių skaičiai kiekvieną dieną yra panašūs.
E.Radišauskienė pasiūlė duoti savo numerį.
Jei šis laikas Jums netinkamas, dėl transporto priemonės apžiūros ne darbo metu susitarsite paskambinę tel.
Edwardas Lucasas yra Europos politikos analizės centro (CEPA) viceprezidentas.
Galbūt kai kuriems vairuotojams ir norėtųsi daugiau paslysti, bet sistemos veikia preciziškai ir neleidžia to daryti.
Nuolatinės medicininės slaugos reikia apie 40 tūkst.
Tačiau prognozuoti likimą valdančiosios koalicijos, kuriai priklauso ir Tomas, sunku.
Norint tapti geru specialistu, vien kolegijoje įgytų žinių tikrai neužtenka.
S. Cichanouskaja į politines kovas įsitraukė po to, kai jos vyrui Siarhejui, populiariam tinklaraštininkui, buvo uždrausta užregistruoti savo kandidatūrą prezidento rinkimuose ir jis buvo areštuotas, nes esą rezgė sąmokslą nuversti vyriausybę.
Europos Sąjungoje šis produktas yra patvirtintas kaip moliuskocidas, skirtas apsaugoti augalus nuo šliužų.
Įmonės saugumas didele dalimi priklauso nuo to, ar darbuotojai prie įmonės tinklo jungiasi iš darbinio nešiojamojo kompiuterio, ar iš asmeninio.
Aštuoniakampės vientisos grotelės dabar yra plokštesnės, todėl atrodo platesnės nei anksčiau.
Tose vietose priežiūra bus vykdoma ir galimi pažeidimai fiksuojami techninėmis priemonėmis.
Krepšininkui pageidaujant, Lietuvos čempionai nesudarė kliūčių J. Landale‘ui bandyti siekti įsitvirtinti stipriausioje pasaulio lygoje (NBA) ir pasiekė susitarimą dėl sutarties nutraukimo.
Taigi kaip kas nors galėjo už jį balsuoti?
O daržininkai naudoja vandenį be jokios chemijos“, – aiškino LDAA direktorė.
Su valstybės įmonėmis - dar sudėtingiau.
Pjaustytos bei vakuume supakuotos morkos nesuvysta ir išlaiko visas maistines savybes, o patogus ir patrauklus produktų pateikimas vaikams yra vienas iš programos veiksmingumą lemiančių veiksnių“, – įsitikinusi R.Savickienė.
Tad, kaip sakoma, nors viltis ir kvailių motina, bet miršta paskutinė…
Atvėrė kitą privačiu lėktuvu iš Maskvos atskridusio.
Preliminariai teigiama, kad stogas užsidegė nuo netvarkingo kamino.
Per visą karantiną siuvau nuo ryto iki vakaro ir dirbau sunkiau negu bet kada.
Gražiu šventės akcentu tapo solidūs apdovanojimai.
Grįžusi iš Danijos, Renata įsidarbino Panevėžyje vadybininke transporto kompanijoje.
Nors dabar ir neturime pajėgiausios komandos, manau, ji nėra ir silpniausia.
Čia ir konkrečios ES valstybės, kartu ir Lietuva, gali perduoti patirtį.
Parlamentarą suerzino prokuroro klausimas, ką jis veikė partijoje kaip pirmininko pavaduotojas, jei nežinojo detalių apie kai kuriuos sprendimus, pavyzdžiui, dėl pačios paramos.
Mes su žmona Irena Klaipėdos garbę sporto varžybose giname jau daugiau nei 50 metų.
Atrodė labai skirtingi, mama rami ir labai gera, o tėtis padykęs, ugningo būdo, bet suėję krūvon tarsi susilydė į vieną.
Tačiau paaiškėjo, kad prikišti visgi šį tą galima – D. Vedrickas vadovauja ne tik VPT, bet ir medžiotojų klubui „Krašuona“.
Mūsų stebėjimai rodo, kad ilgainiui šie paukščiai grįžta į įprastas savo perėjimo vietas.
Pavyzdžiui, Miesto tvarkymo skyriuje dirba 11 darbuotojų, strateginio planavimo skyriuje - 4 specialistai.
Jokūbas Sūdžius ir dr.
Kai pajaučia, kad norisi prisipildyti naujų idėjų, jų ieško naujose veiklose arba gerai nepažįstamuose dalykuose.
Ne švęsti, ne linksmintis, o kasti šaknis reikia", - teigė pašnekovė.
Iš Tarybos narių kol kas taip pat tokių pastebėjimų nėra", - tikino jis.
Per praėjusius aštuonerius metus nuveikta nemažai, bet ateina laikas daryti Lietuvos regbio proveržį visose srityse.“
Teismas konstatavo, kad pagrindinis neteisėtos E.Maier veiklos tikslas – gauti turtinės naudos.
Neabejojama, kad modernaus dizaino ekranas gali tapti stilinga namų puošmena, puikiai tinkančia bet kuriame kambaryje.
Kita vertus, bus nelengva susitvarkyti su nuotaikų kaita, keistomis baimėmis, nuojautomis.
Mes tą ir pradėjome sakyti, kad mus tikriausiai laiko šunimis, nes mums praeitus ketverius metus konservatoriai siųsdavo į būdą.
Kitų galios taškų stiprinimas nereiškia demokratijos.
Buvau laukiamas, ne taip kaip prieš rinkimus su skrajutėmis.“
Čia šią savaitę vasaros koncertų maratoną vainikuos du įspūdingi renginiai – penktadienį energijos bombą sprogdins muzikiniuose apdovanojimuose „M.
Drauge su jais prancūzai karo belaisviai, kurie lydi vokiečių ūkininkus ir jiems padeda!
Visas pasaulis pajuto, kaip krizės akivaizdoje gyvybiškai svarbu savo gyventojus aprūpinti maistu.
LMP3 klasės automobiliai lėtesni už LMP2 AM, o GT klasės „Ferrari“, „Porsche“ ar „Aston Martin“ yra patys lėčiausi, kad ir kaip keistai tai nuskamba.
Anot Laisvės partijos pranešimo, Marius Skuodis yra vertybiškai artimas partijai žmogus.
Tik nereikia mūsų gąsdinti.
Nebėgti į kelią iš už stovinčios transporto priemonės priekio ar galo, kitos kliūties, kuri užstoja matymo zoną, nes gali pakliūti po kitos važiuojančios transporto priemonės ratais.
Kokia situacija iš tikrųjų?
Atlikėja Gabija Li apie savo muzikinę ateitį dar vis kalba nedrąsiai.
Viso skrandžio pašalinimo operacija, nes tai didžiulės apimties ir labai sunki operacija operuojant laparoskopu, jau nekalbant apie tai, kad tai daroma per makštį.
Želatiną įmaišykite į grietinėlės ir varškės masę, dar paplakite truputį.
Kaip suburti ir pritraukti žmones naudotis bendruomenės kūrybinėmis erdvėmis?
Jei prašote papasakoti apie stebuklingąjį raktą, atveriantį širdis, tai jų yra keletas.
Jis apsilankė ne tik valstybinėje gimnazijoje, kurioje išklausyta apie 20 pamokų, bet ir mokytojų seminarijoje, taip pat ir mieste veikusiose žydų, lenkų gimnazijose.
Pasak Klaipėdos licėjaus direktorės doc. dr.
Jų niekada nebus per daug.
Išklausę Rietavo savivaldybės gyventojų sveikatos stebėsenos 2019 m. ataskaitą, tarybos nariai daug klausimų neturėjo.
G. Hadzhievas sakė, kad buvo sulaikyti daugiau kaip 35 žmonės, dauguma jų – anksčiau teisti futbolo ultros.
Jis įpareigotas visą laisvės apribojimo laikotarpį be bausmę vykdančios institucijos žinios nekeisti gyvenamosios vietos bei dirbti arba užsiregistruoti Užimtumo tarnyboje.
Puikiai žinote, kad privačiame versle uždirbti 5 800 eurų per mėnesį labai sunku, todėl man keista, kaip Vilniaus politikai švaistosi tokiais ne savo, o mokesčių mokėtojų pinigais.
O kitą rytą įsidrąsinusi mama nuėjo pas rajono pirmąjį sekretorių A. Davidonį prisipažinti, ką padarė ir prašyti leidimo čia apsistoti.
Kol ugnis buvo malšinama, evakuoti pirmojo ir antro aukšto gyventojai.
Pirmiausia tai susiję su sporto mokslo ir medicinos laimėjimais, padedančiais išsaugoti talentingus, bet senstančius atletus.
Į teismą su ieškiniu kreipėsi bankrutavusi UAB Verslo investicijų projektų (VIP) centras ir jos bankrotą administruojanti bendrovė „Valeksa“.
Paklaustas, ar jau junta Malkų įlankos pagilinimo iki 14,5 m naudą, J. Kiršys atsakė: "Kol kas ne.
Akivaizdu, kad pirmieji išmanieji telefonai su tokiomis matricomis komercinėje prekyboje pasirodys jau šį pusmetį.
Buvo nuspręsta Karščiavimo kliniką įkurti atskirame nuo ligoninės pastate.
Antrokės Joanos ir ketvirtokės Elenos mama Justė iš pradžių baiminosi, kad praras šeštadienius, mat vienai dukrai pamoka vyksta ryte, kitai – vakare.
Pasidalinu laišku, kas sveikatą gadina Lietuvos žydų istorijos ir kultūros almanacho "Brasta" vyriausiajai redaktorei Daliai Epšteinaitei.
Vytautas Blažaitis kalbėjo: „Įmonių registre „Tvirimenta“ registruota, duomenų apie bankroto paskelbimą nėra.
Džiaugiuosi, kad Neringos išskirtinumo, ypatingos intelektualinės atmosferos dėka turime galimybę būti arti įkvepiančių žmonių, su jais susitikti, bendrauti.
Žinoma, tai taip pat leis sutaupyti Savivaldybės biudžeto lėšų, išleidžiamų apšvietimui, bei mažins aplinkos užterštumą.
Kiek jis klaidžiodamas iki vakaro dar galėjo užkrėsti?“
Kaip teigta, juose vadovybės paliepimu laikyti su galbūt infekuotais pacientais dirbančių medikų panaudoti vienkartiniai drabužiai, kuriuos tekdavo rengtis naujos pamainos metu.
Daug diskutavome, bet išvada buvo viena – tai yra geriausia investicija, kokią galime šiandien padaryti“,- patirtimi dalinasi Karina.
Romansai – senas A. Kozlovskio kūrybos „arkliukas“.
Pastarųjų savaičių duomenimis, bendras atvejų skaičius 100 tūkstančių gyventojų Lietuvoje yra 419,3, o mirčių milijonui gyventojų – 52. Palyginimui: Estijoje atvejų skaičius yra 336,51 atv.
Pėstieji ir dviratininkai privalo užtikrinti, kad tamsoje būtų aiškiai matomi – naudoti atšvaitus, šviečiančius žibintus, dėvėti ryškiaspalves liemenes su šviesą atspindinčiais elementais.
Teisės ir viešosios tvarkos skyriaus specialistai šioje teritorijoje buvo įrengę filmavimo kamerų, šiuo metu atliekamas tyrimas.
Izraelio politinėje arenoje verda aistros prieš kovą vyksiantį balsavimą.
Turėtų tai sutvarkyti“, – teigiamų poslinkių tikisi Joniškio ligoninės vadovas.
Pasak jo, 2006 metais V.Putinas pradėjo „šnipų karą“ prieš NATO ir Europos Sąjungą (ES), palaipsniui didindamas šnipinėjimo operacijų užsienyje skaičių.
Kirpyklos, barai ir restoranai galės dirbti tik nuo birželio.
Į Seimą neperrinktas ekonomikos ministras socialdarbietis 68-erių Rimantas Sinkevičius sako baigiantis politinę karjerą.
Virusas plinta ligoninėse, globos įstaigose, mokyklose, maždaug penktadalio asmenų užsikrėtimų epidemiologams kol kas nepavyksta atsekti.
Reikia uzdaryti 2 menesiam buvusi direktore ir viska papasakos kaip dirba imone,arba atleistu darbuotoju ipac toj vietoj kur buvo piloma,zurnalai turi buti kas dirbo ir kur.
Gal vėl taip po ilgos pertraukos pradėjau rašyti ir rašau iki šiol nesustodamas.
Kai viešinsime albumą ir kai kada nors koncertuosime, kai jau bus galima, žmones supažindinsime su tuo siužetu, kad įsivaizduotų, kas čia vyksta.
Bendra parama žemės ūkiui mažėja, bet Lietuvai ir dar aštuoniomis šalims numatomos papildomos kompensacijos.
Nuo sausio 1 d. Lietuvos pasienyje su Rusijos Kaliningrado sritimi, kur valstybės siena eina Nemuno, Širvintos ir Šešupės upėmis, bei ten, kur yra įdiegtos stebėjimo sistemos, sausumos dalyje naikinama valstybės sienos apsaugos zona (VSAZ).
M. Marijos Rožančinės bažnyčios atstatymo projektui.
RFE/RL („Laisvosios Europos radijas“) Baltarusijos padalinio žurnalistas Francišakas Viačorka feisbuke pranešė, kad vėl grįžta radijo transliacijos.
Dabar Pekinas bando atsigriebti ir performuoti esantį naratyvą paskelbdamas pergalę kovoje prieš pandemiją.
Atsižvelgiant į menkas, lyginant su pagrindiniais varžovais, oro pajėgas, Irano raketos yra pagrindinis šalies karinės galios atributas.
Fotografijos kairėje matome XVII a. Šv.
Ypač daug „skatinti“ tenka valstybėms, kurios turi valstybinių, subsidijuojamų ar kitaip biudžetui lemtingų industrijų, kaip antai valstybiniai bankai, automobilių pramonė, nacionalinės oro linijos, naftos bendrovės, jūrų keltai ir pan.
Apie tai spaudos konferencijos metu užsiminė STT Korupcijos prevencijos valdybos viršininkė Rūta Kaziliūnaitė.
Kėdainių rajono savivaldybė gyventojos skundą išdėstė miesto seniūnijai.
Policijos pareigūnas informavo, kad ikiteisminis tyrimas dėl medžioklės fakto kol kas neatliekamas, nes negautas toks prašymas.
Skaitmeninio raštingumo mokymus bibliotekose organizuojančios asociacijos „Langas į ateitį“ informavimo ekspertė BirutėStanevičienėpastebi, kad renginiai susilaukė nemažai dėmesio ir palankių vietos bendruomenių vertinimų.
Tą Kovo 11-ąją galime švęsti visus metus, jei kažkoks renginys šiandien ir neįvyktų“, – paragino G. Surplys.
Kurio viduryje pristatyta daug Petro Cvirkos statulų, kad radikalesni konservatoriai kasdien turėtų, ką versti.
Tačiau „Orlen Lietuva“ pakeitus biodegalų žaliavą, palmių aliejus ir PFAD Lietuvoje tampa dominuojančiai biodegalų rūšimi.
Baltarusijos ekonomika yra stipriai pasiligojusi ir, be to, labai stipriai pririšta prie Rusijos rinkų ir Kremliaus dotacijų.
Jie nerimauja, kad pagal kai kuriuos pasiūlymus interneto platformoms gali tekti arba blokuoti kone visą trečiųjų šalių turinį, kas sukeltų pavojų socialinių tinklų verslo modeliui, arba leisti platinti bet kokį turinį.
Periodinėje spaudoje skelbiami straipsniai apie jūrą ir pajūrį, uostą, prekybos ir karo laivyną, žvejybą, vandens sportą, jūros šaulius ir skautus.
Šauliai retai domisi kuo nors iš kitų gyvenimo, o jei taip nutinka, paprastai jie taip siekia gauti kokią nors jiems patiems naudingą informaciją.
Atgabentos į nykštukinę kunigaikštystę, jos potencialiems sutuoktiniams parduodamos aukcione.
Gadūnavo seniūnijoje, 2019 m. duomenimis, yra 1 672 gyventojai.
Iš dalies, tai yra tiesa.
Atsižvelgiant į Europos Komisijos nustatomas valstybės pagalbos teikimo sąlygas, bus tikrinamas paskolų gavėjų mokumas 2019 m. pabaigoje.
Kiekvienoms Kalėdoms Airida Rutkauskienė dukrai Faustai padovanoja po naują žaisliuką.
Kartais kuo arčiau žmogaus esi, tuo aiškiau matai, kad judu skiria dykuma.
Sausio 13 d. sutriuškinti rusai puolė Rytų Prūsiją.
Muzika, Muzikinio teatro Klaipėdoje 200 metų sukakčiai skiriama šokio spektaklio „Faustas".
Dažnai apie tai pamirštame, nes sukamės savo rutinoje ir neturime laiko nė pagalvoti, ar esame laimingi savo darbe, gyvenime, ar mus supantys žmonės teikia mums laimę ir yra nuoširdūs.
Šalies švietimo profsąjungos kritikuoja premjero Sauliaus Skvernelio siūlomą susitarimą partijoms dėl švietimo.
Italijoje gyvenau nemažai metų ir ta šalis man tiesiog yra prie širdies.
Užklupus karantinui visos mokyklos staiga turėjo pereiti prie nuotolinio mokymo ir labai sėkmingai su tuo susidorojo.
Žygis bus skiriamas Lietuvos kariuomenės atkūrimo 30-mečio jubiliejui paminėti.
Ir miestiečiams kaip malonu bus, kad miesto prižiūrėtoja tariasi su jais tiesiogiai.
Šie laiškai perpildė elektroninio pašto dėžutes ir labai sulėtino IT sistemų darbą.
Ar yra galimybė gilinti žinias?
Į vienuolio S.Grunaw kroniką (1517–1528) įtraukta apie šimtą prūsiškų žodžių.
Nuotraukoje aiškiai matyti būrys žmonių, kurie nesilaiko nei saugios distancijos, nei rekomendacijų.
Sprogmuo aptiktas ir identifikuotas nuotolinio povandeninio roboto pagalba laivui „Kuršis“ vykdant Lietuvos teritorinių vandenų valymo nuo sprogmenų užduotis.
Jei buvimo vieta keistųsi, ją nustatyti iš naujo reiktų rankiniu būdu, nes, priešingai nei „Tinder“, „Facebook Dating“ jos neatnaujina automatiškai.
Antra, prastova gali būti bet kuriuo metu atšaukta ir darbuotojas privalės grįžti.
Vienu iš svarbiausių savo tikslų jis įvardijo viešųjų pirkimų pertvarką.
O solidarizuojantis su Lietuvos prekybos įmonių asociacija kviečiame išlikti ramiais, sąmoningais ir vengti perteklinio apsipirkinėjimo“ – teigia higieninį popierių gaminančios AB „Grigeo“ generalinis direktorius Tomas Jozonis.
Jai einant į rungtynes su dzūkais pakilo kraujo spaudimas net iki 180 ir ji apalpo.
Dainos yra paslėpta daug vaikystės detalių ir simbolių, kurias iliustratorius vėl atgaivino“, – apie dainos vizualinį pateikimą pasakoja Donatas.
Lengva kalbėti už tėvelių pinigus baigusiems harvardus ir sėdint parūpintose šiltose kėdėse.
Iškelta baudžiamoji byla dėl šmeižto.
Mokslai neblogai sekėsi.
Mes galime surašyti geriausią ugdymo turinį, bet jeigu neturėsime stiprių, motyvuotų pedagogų, mums bus sunku tą ugdymo turinį įgyvendinti.
Tačiau kadangi Žemė nuolat sukasi aplink Saulę, kai planeta apsisuka 360 laipsnių, į Saulę nukreiptas vis kitas Žemės kampas.
Prezidentas tikisi tam tikros rotacijos ir pokyčio, dar labiau gerinant rekomendacijų kokybę, dar labiau siekiant, kad tos rekomendacijos būtų įgyvendinamos praktiškai“, – Seimo salėje sakė S. Krėpšta.
Jeigu ir jums kelia nuotaiką pagalba artimiesiems, reiškia elgiatės teisingai, juk tai verčia jus gerai apie save galvoti.
Santaros klinikose sveikatą tyrusis moteris liko priblokšta: reikės atsinešti ir skalpelį chirurgui?
Savanaudiškumas kaip varomoji jėga, panašu, išeikvojo savo resursus.
Pasak jo, šių centrų sėkme suinteresuoti ir verslo atstovai, nes jie padeda ugdyti kūrybiškus žmones, padedančius verslui atsinaujinti ir augti.
Sugrįžusi į gimtąjį kraštą, profesionali aktorė Giedrė Kederytė neslepia nostalgijos: „Didelis džiaugsmas būti čia, sugrįžti iš ten, kur viskas prasidėjo.“
Visus metus jiems nekils jokių problemų, ieškant partnerio ir užmezgant rimtesnes draugystes.
Bet nuo kitos savaitės į slaugos namus ir laboratorijas atkeliaus per pusę milijono naujų greitųjų testų.
Kaip galėjo būti, kad, kaip tvirtino J. Kupčinskas, „Lietuvos TSR jaučiamas inžinerinių kadrų trūkumas“, jei respublikos institucijos ir organizacijos jų nenorėjo įdarbinti?
Paspartėjus gyvenimo tempui visi visuomet užimti.
Tačiau kasmetinių švenčių tiek Saugose, tiek Vilkyčiuose kol kas neplanuojama.
Kai situacija bus aiškesnė ir nustatysime naują renginio datą, atnaujinsime visus dalyvių pasiūlymus ir vėl kviesime atvykti į Lietuvos kaimą!
Iš tų, kurie dirbo su E.Reggioli, aštuoni dainininkai neužsikrėtė.
Anot jo, LSA neprašo galimybės skolintis be apribojimų, tačiau tokia galimybė turėtų būti numatyta, pavyzdžiui, investicijoms, socialiniams dalykams.
Naujausias „Starlink“ palydovų paleidimas buvo jau devintas nuo 2019 metų gegužės.
Vaiko ribas nustato tėvai arba šeima.
O iš tiesų tai labai sunkus darbas, reikalaujantis daug atsidavimo, fizinės jėgos ir ištvermės, nes tenka dirbti ir už žirgą.
Balandžio mėnesį Kinijos milžinės „Huawei“ atstovai galėjo džiaugtis, jog pagaliau pavyko aplenkti „Samsung“ ir tapti didžiausiu išmaniųjų telefonų gamintoju.
Atvykus ugniagesiams ūkinis pastatas degė atvira liepsna, stogas buvo nudegęs, perdanga vietomis įgriuvusi.
Svarstoma galimybė teikti finansinę paramą perdirbėjams, jei jie įsipareigotų išlaikyti ikikrizines supirkimo kainas, arba grąžinti priemones, padėjusias atsigauti žemdirbiams po 2014 metais Rusijos paskelbto embargo.
Jos teigimu, restorano, kuriame vyko šventė, darbuotojai taip pat siunčiami į namus.
Dėl šių savybių, alaus mielės dedamos į įvairiausius maisto papildus arba vartojamos kapsulių ar dribsnių pavidalu.
Būtent su tuo yra susijęs aukštų temperatūrų dažnesnis pasikartojimas, mažesnis kritulių kiekis.
Virvę traukė tik dvi tveriškių komandos.
Projektus įgyvendiname su užsienio investuotojais ir norime, kad dalis tų investuotojų būtų iš Lietuvos.
Trakuose jų 18-19, šiemet regatoje dalyvavo 10.
Todėl nusėdus COVID-19 protrūkio dulkėms, tikėtina, grupės pavadinimas būtų pakeistas ir ji būtų perleista kitiems savininkams.
Turi jis ir rimtų draugų – ne kartą viena scena dalijosi su Feist, Jose Gonzalezu ir Four Tet.
Maža to, objekto apylinkėse gausu paukščių, tad pilotai privalės būti ypač atidūs.
Dabr gi berasme tarsa ir miesto eitmo stabdymas.
Kai vasaros pradžioje suvažiuos visi, man asmeniškai bus lengviau, kai didžiąją dalį žaidėjų aš jau būsiu pačiupinėjęs, jie bus mane pačiupinėję.
Dabar čia telkšo beveik 2 ha dydžio telkinys, kurio paviršius yra 140 m aukštyje virš jūros lygio.
Šiaulietis H.Karpavičius teigė, kad iki paskutinės minutės jo brolis mąstė labai blaiviai ir suvokė, kokį dokumentą pasirašė.
Baudžiamojo kodekso pataisos nepriimtos, nes joms registravosi mažiau nei pusė Seimo narių – 59 parlamentarai.
Viena moteris susirgo Italijos šiauriniame Červinijos kurorte, esančiame netoli Šveicarijos sienos; ji ten lankėsi kartu su turistų grupe nuo vasario 29 dienos iki kovo 7-osios.
Pastarosiomis savaitėmis daug koronaviruso židinių užfiksuota menkai finansuojamose regionų ligoninėse.
Prognozuojama, kad nė viena iš šių politinių jėgų neužsitikrins 61 vietos, reikalingos daugumai parlamente.
Vėlai penktadienį, po maždaug 11 valandų trukusio derybų maratono Maskvoje, Azerbaidžano ir Armėnijos užsienio reikalų ministrai susitarė dėl paliaubų ginčijamame regione.
Negalima gydyti žmonių, nežinant, kas yra liga.
Griuvenos ėme virsti į judrią Liepų gatvę.
Jis padeda palaikyti normalų cukraus kiekį organizme ir mažina saldumynų poreikį, slopina alkį, pagreitina kalorijų deginimo procesą, gerina riebalų metabolizmą, skatina riebalų, baltymų ir angliavandenių apykaitą.
Netikėtų perversmų daug ir kitų šio vakaro „KK2 penktadienio“ herojų kasdienybėje.
Aš gyvenu iš atlyginimo, kurį gaunu savivaldybėje ir iš turto nuomos pajamų.
Tariamoji „demokratija“ privedė sveikatos apsaugos sistemą iki visiško chaoso.
Sesija prastai atrodytų, jei Kinijos lyderiai atvyktų į ją su veido kaukėmis.
Atvykus į svečią šalį tereikia nusipirkti specialių dujų balionėlių - ir vakarienę ar pusryčius galima ruošti, kad ir ant vandenyno kranto ar džiunglėse.
Mūsų mamos ir močiutės taip pat sugebėjo tai daryti: kelnes ar paltą galima išversti ir persiūti, iš seno sijono pasiūti vaikiškas kelnes, iš marškinių - suknelę dukrytei.
Darnus bendradarbiavimas gali duoti gerų rezultatų.
Anksčiau šeštadienį Jakrapanthas Thomma per „Facebook“ paskelbė virtinę žinučių apie savo ataką, pradėtą prie vienų kareivinių ir pratęstą siautėjimu prekybos centre, kuriame tebėra įstrigęs nežinomas skaičius žmonių.
Jie savo namuose priglaudė iš Šiaulių geto pabėgusią mergaitę.
Ar tai reiškia, kad Maskva nori sumažinti A.Lukašenkos įtaką šalyje?
Daugiabučio namo laiptinėje esančios vaizdo stebėjimo kameros užfiksavo asmenį, galintį turėti tyrimui reikšmingos informacijos.
Radijuje – darbo dienomis Lietuvos radijo stotyse, rytinio ir pietinio eterio laiku, taip pat – vakare prieš žinias arba po jų.
Liežuviai, širdys, skrandžiai ir plaučiai yra mažesnės vertės subproduktai, tačiau turi beveik tiek pat baltymų kaip ir mėsa“, – pažymi prekybos tinklo „Maxima“ maisto gamybos direktorė Brigita Baratinskaitė ir dalijasi receptais iš subproduktų.
Klaipėdoje jis važinėja dviračiais, riedučiais, longbordu, plaukioja vandenlente, burlente, kaituoja –čia tam yra visos sąlygos.
Jais pasinaudojo vos 13 žmonių.
Uostamiesčio komandos marškinėlius artėjantį sezoną vilkės 25-erių šilutiškis Benas Griciūnas, pastaruosius du sezonus rungtyniavęs „Šiauliuose“.
Velykų proga Bitar prie įėjimo į namus patiesė medžiagą, išmargintos geltonais viščiukais ir spalvotais kiaušiniais.
Uostamiesčio teisme buvo atliktas papildomas įrodymų tyrimas, gauta socialinė išvada dėl nuteisto vaikino gyvenimo būdo, aplinkos ir elgesio, jis dar kartą apklaustas.
Ministerija pabrėžia, kad nauja vykdomųjų dokumentų skirstymo tvarka galios tik vykdomiesiems dokumentams, pateiktiems po sausio 1 dienos.
Per antrąjį ketvirtį Lietuvoje buvo įregistruota naujų automobilių už maždaug 152 mln.
Tam ir yra atkrintamosios varžybos, kurios viską lemia.
Antradienį D.Trumpas reporteriams Vašingtone pareiškė palaikąs „labai gerus“ santykius su Talibano politinio sparno lyderiu mula Baradaru.
Jokie čia taikdariai, tik deržavininkai, besimėgaujantys smurto papročiais ir tariamai neatremiama jėga.
Galbūt sunku patikėti, tačiau procesas užtrunka tikrai neilgai, o rezultatas pranoksta lūkesčius.
Jos žinojo, kad bus sunku, tačiau gamta prieš varžybas pasistengė, kad būtų sunkiau, nei kas tikėjosi.
Rangos sutartį dėl jo rekonstrukcijos Savivaldybė gruodį pasirašė su bendrove „Dujotiekio statyba“.
Kalbėta, kad vietoje dabar esančių 11 planuojama palikti tik 7, kad vienos mylimos, o kitos – ne, ir taip toliau.
Antrasis pašnekovas sakė, kad jo taksi atvyko pasitikti vairuotojas iš Ukrainos.
Buvau kantrus, kaip ir sporte, taip pasiekiau savo didžiausią pergalę.“
Aš reanimacijoje gulėjau dvi savaites, iki rugpjūčio 30-osios.
Apie projektą „Prisijungusi Lietuva“
Todėl dabar belieka laukti.
Viruso pėdsakai buvo rasti antradienį Kinijos Šendženo mieste, atliekant įprastinius iš Brazilijos importuotų užšaldytų viščiukų sparnelių patikrinimus, pranešė miesto valdžia.
Kiekvieną savaitės dieną galime gaminti vis skirtingą košę – ir neatsibos, ir sveikai maitinsimės“, – patarė R. Stukas.
"Ostmarina" dalyvauja Europos Sąjungos remiamame projekte kartu su latviais, estais, suomiais, jo metu dalijamasi buriavimo patirtimi, t. y. važiuoja vieni pas kitus.
Pasirodo, šio krašto vyresnio amžiaus gyventojai Naujuosius Lažus prisimena ir dažnai vadina… Klaipėda.
Tačiau sunkumai man patinka.
Rekomenduojama įdiegti visus gamintojų siūlomus saugumo sprendimų atnaujinimus.
Įdomus faktas: praėjusių metų vainike įpintos jonažolės buvo panaudotos arbatai.
Blinstrubiškių socialinės globos namuose per vakar parą patvirtintas 1 antrinis atvejis.
Turėjusi pasirodyti dar rugsėjį, tokia programėlė šiuo metu jau baigiama testuoti Lietuvoje.
Dėl šių naujų įrenginių Europos lygmens superkompiuterijos pajėgumai padidės aštuonis kartus.
Penktadienį tūkstančiai žmonių į Minsko gatves buvo išėję dėl 31 metų protestuotojo R. Bandarenkos mirties, apie kurią buvo pranešta kitą dieną po to, kai milicija jį areštavo.
Pusė jų maistą pasiima „Betanijoje“, kitiems, padedant savanoriams, maistas pristatomas į gyvenamąsias vietas.
Ji pilnai atveria partneriui savo širdį.
Mastitas – pieno liaukos uždegimas, paplitęs pieno ūkiuose.
Kalbant apie uosto klausimus, man atrodo, labai svarbu, kad Vilniuje yra žmonių, kurie supranta uostą ir galima tikėtis, kad bus tvaresnis uosto vystymasis.
Jeigu ne namų ruoša ir plušėjimas prie puodų ką nors skanaus gaminant, tai protinis darbas, kūryba užims daug laiko.
Jei obelis auginta vazone – ją į didesnį vazoną galima persodinti vos nusipirkus ir jau šiais metais laukti vaisių“, – sako specialistas.
Ar kalbame apie lyčių nelygybę, rasizmą, ar apie queer, vietinių tautų, gyvūnų teises, kalbame apie kovą prieš neteisybę.
Vyriausybės potvarkyje numatyta, kad paleidus 1,5 tūkst.
Rinkiminę apklausą Vilniuje vykdantys savanoriai teigia, kad balsuoti Baltarusijos ambasadoje yra užsiregistravę per 400 žmonių.
O jis juk turėtų ir ant stogo užlipti, ir aplink namą apeiti, ir matyti tai, ką matome mes, bei iškart stabdyti brokdarius“, – įsitikinę žmonės.
Seimo pirmininkė sako simptomų nejutusi nei visą savaitę, nei ketvirtadienį.
Šiuos ženklinimo skirtumus vertėtų įsidėmėti, nes, pavyzdžiui, daugelis greitai gendančių maisto produktų turi žymenį „tinka vartoti iki.
Kitaip tariant, žmonės yra motyvuojami mažinti susidarančių atliekų kiekį.
Tuomet velnias nuo jo atsitraukė; štai angelai prisiartino ir jam tarnavo.
Gydytoja dermatovenerologė dalijasi efektyviais patarimais, kaip apsaugoti odą.
O kaip išmatuoti, kodėl už teisinių paslaugų valandą moki 600 ar 1000 eurų, labai sunku.
Šiauriniame Kundūzo mieste, kuriame talibai prieš kelias dienas surengė ataką, pirmadienį buvo ramu, o gyventojai šventė Id al Fitrą.
Vėlgi, laikas parodys, kur būsiu ateityje, dabartinė sutartis leidžia džiaugtis gimtuoju miestu.
Tokio sugadinto konteinerio nebepavyksta techniškai eksploatuoti ar tinkamai prižiūrėti.
Žinoma, nepamiršti ir mažieji šventės dalyviai.
Minėti teisiniai veiksmai yra visiškas policijos pozicijos pasikeitimas; iš pradžių ji buvo leidusi Sidnėjaus renginiui vykti.
Labai netikėtas buvo Ruslano Žalio pralaimėjimas jau pirmojo kovoje, kai mačo arbitrai pergalę rezultatu 3:2 skyrė panevėžiečio varžovui.
Ketvirtadienį paskelbtame neįprastame Kibernetinio ir infrastruktūros saugumo agentūros (CISA) perspėjime sakoma, kad šią kompleksinę ataką buvo sunku aptikti ir bus dar sunkiau atitaisyti jos padarytą žalą.
Saulės dėmės yra panašios į Saulės žybsnius ir vainikinių masių išstūmimus, kurių metu yra išmetami didžiuliai plazmos ir magnetinių laukų pliūpsniai iš Saulės vainiko į išorinę jos atmosferą.
Apie tai dar šių metų vasarį skelbė Žemės ūkio ministerija.
Taigi, atsisakęs dalyvauti rinkimuose, jis vėl grįžo prie advokato darbo, tačiau stengtis dėl Lietuvos žemės niekada nenustojo.
Panevėžio visuomenė buvo iniciatyvi įvairiais klausimais.
Veikiausiai jums bus nejauku ir nedrąsu imtis tokių veiksmų.
Reali fosforo reikšmė skirtingais augimo tarpsniais skiriasi.
Mums tai puiki perspektyva“, – kalbėjo apie galimybes meras.
Tenka tuos kompromisus daryti, kol jie dar tam tikrų ribų neperžengia.
Ministrui, garsiai pasisakančiam už pridėtinės vertės žemės ūkio sektoriuje skatinimą, visi pašnekovai baksnojo į tą pačią problemą – remti reikia tuos, kurie dirba.
Ne priedus – atlyginimus“, – feisbuke paskelbė premjeras.
Prie šaltinio pasilabindavo, nusiprausdavo ir kildavo ant piliakalnio, kur protėviai užgesindavo seną žiemos ugnį ir įkurdavo naują, švarią pavasario ugnį.
Tiesa, programėlė skirta mokyklinio amžiaus vaikams, todėl patiems mažiausiems ji gali pasirodyti kiek per sudėtinga.
Vis svajojate ant palangės ar balkone auginti prieskonines žoleles?
Netikintieji, kurie gauna iškreiptą krikščionybės paveikslą, nesupranta, kaip mes galime laikytis tokio tikėjimo.
Vienas madingiausių sprendimų dizaine – tekstų ir grafikos junginys, kai raidės dekoruojamos gėlėmis, geometrinėmis figūromis ir kitais įdomiais elementais.
Bendrajame pagalbos centre skubios pagalbos tarnybų telefono numeriu 112 gautas pranešimas apie tai, kad Panevėžio r., Krekenavos sen., Krekenavos mstl., Vytauto g. dega ūkinis pastatas atvira liepsna.
Prieš kelias dienas vietos gyventojai pliaže pastebėjo net penkis stambius krokodilus ir jų, tikėtina, gali daugėti.
Taikos susitarimą su žydų valstybe 1979 metais sudarė Egiptas, o 1994-aisiais – Jordanija.
Išmoka pradedama skaičiuoti nuo pareiškimo pateikimo dienos ir bus mokama iki gruodžio pabaigos (bet ne ilgiau kaip 6 mėnesius).
Ūkio darbuotojai, pastebėję tai, iš karto perka naujus dangčius bei kitus trūkstamus dalykus ir keičia.
Analizė parodė, kad Klaipėdos miesto ugdymo įstaigose mokytojų poreikis kasmet vis didės.
Ir galiausiai su viskuo susipažinus, visas šis kelias nuves į dangaus skliautą, kur bus galima susikurti savo asmeninį žvaigždyną", - apie žaidimą pasakojo idėjos autorė Inga Norkūnienė.
Stambaus Rusijos verslininko Aleksandro Šiškino trąšų bendrovės veikia ne vienoje Europos šalyje,.
Rajono valdžia jau kreipėsi dėl lengvatinės paskolos.
Estijoje nacionalinė atranka vadinama „Eesti laul“ – estiška daina.
Tikrai labai intensyviai kolegos dirba ir atvejus tvirtina.
Tiesa, reikėtų nemaišyti gyvenimiškų ir terapinių santykių.
Nuo to laiko, kai praėjusių metų pabaigoje Kinijoje kilo šios ligos pandemija, visame pasaulyje patvirtinta per 60 mln. infekcijos atvejų, mirčių skaičius artėja prie pusantro milijono.
Bet kas iš tiesų gali nuspėti kiek giliai teks kristi stebuklingame triušio urve?
Pasak tarnybos, verslai, kurių veikla dabar yra sustabdyta arba apribota, bendradarbiauja su įmonėmis, kuriose Kalėdų laikotarpiu darbų apimtys išauga kelis kartus ir laikinai nuomoja savo darbuotojus.
Bepigu kalbėti apie socialiai atsakingą verslą ir verslo atsakomybę visuomenei tuo metu, kai už lango ekonomika auga 4 ar 5 procentais, kai nėra infliacijos, žmonės turi darbą, kai tiesiog mėgaujamės visokiais ekonomikos augimo privalumais.
Trys pareigūnai gydomi ligoninėje, nurodė policija.
Tačiau jeigu,dėl įvairių asmeninių aplinkybių, žmonėms tenka dirbtine fokusuotai,o padrikai, darbo rezultatai nukenčia.
Julija buvo graži, aštraus proto mergina.
Iki šių dienų išlikęs stadionas ir net sportinių apdovanojimų įteikimui skirta pakyla.
Jei saviizoliacijoje esantys asmenys neatsilieps telefonu, bus fiksuojama, kad komisijos nariai atvyko tuo metu, jų nerado, ir informacija dienos pabaigoje bus perduodama policijos pareigūnams per epolicijos portalą.“
Tai žmonės, kurie, dedasi, kad neturi jokio ryšio su juoda praeitimi.
Šeštadienį paryčiais VSAT Varėnos pasienio rinktinės Aleksandro Barausko ir Purvėnų užkardų pasieniečiai surengė pasalą ties Varėnos rajono Daržininkų kaimu.
Spalva ar raštas renkantis šuniui drabužėlius neturi jokios reikšmės.
KTU EVF tikisi per artimiausius penkerius metus tapti pripažintu lyderiu tarp regiono įmonių pramonės skaitmenizacijos kaitos srityje.
Pavyzdžiui, vien NVSC nuo karantino pradžios talkino apie 2 tūkst.
Devyniolikoje kategorijų varžosi beveik 40 filmų.
Šeši asmenys buvo įtariami įkūrus ginkluotą grupuotę organizacijos viduje, tuo metu pranešė teisėsauga.
Tad ar teisinga remtis šio laikotarpio statistika?
Iki ketvirtadienio ištirti 1 438 ligoninės darbuotojai, atlikti 3 162 tyrimai (su pakartotiniais).
Aš prašau komiteto ir ministro palūkėti, neskubėti ir neparemti komunistinio režimo Kuboj šia sutartimi, nes pokyčių Kuboje tikrai nėra, yra apie 200 politinių kalinių“, – argumentavo ambasadoriumi JAV buvęs Ž.Pavilionis.
Didįjį „Vikinglotto“ prizą – 245 846 Eur – laimėjusią Laimą bilietą įsigyti paskatino sūnus.
Žiemą, kai pagerėja vandens skaidrumas, įvairiausių atliekų pavyksta pririnkti pilnus tam skirtus plūdurus.
Čia bus galimybė laukti saugiai ir atviresnėse erdvėse su šiltos arbatos puodeliu.
Jiems irgi turi būti atlyginta.
Daug ginčų kyla ir dėl to, kaip auklėti vaikus - 2017 metų birželį gimusius dvynukus: dukterį Elą (Ella) ir sūnų Aleksanderį (Alexander).
Vakarų Kranto šiaurėje esančiame Tulkareme dešimtys demonstrantų mojavo Palestinos vėliavomis ir skandavo šūkius prieš Izraelio nausėdijas ir aneksijos planus, kuriems gali būti uždegta žalia šviesa jau kitą mėnesį.
Sauga jau seniai nėra tik sargo darbas.
Visada dėkoju už jų pagalbą restauruojant Katedrą.
Dauguma žmonių mėgsta detektyvo žanrą.
Po kelių mėnesių išėjęs į miestą jaučiausi nejaukiai.
Savo siūlymus dėl to pateikė Vyriausybės suburta medikų darbo grupė grupė.
Įdomu, kad vienoje iš patalpų yra vitražai, vaizduojantys visas Lietuvos vietas, kuriose gyveno žydų bendruomenės.
J. Bidenas yra sakęs, kad panaikins D. Trumpo suvaržymus perlaidoms ir kelionėms į Kubą, kurie, jo teigimu, kenkia kubiečiams ir išskiria šeimas, tačiau perspėjo, kad reikalaus paleisti visus politinius kalinius ir užtikrinti žmogaus teises.
Prognozė: Prancūzijos BVP antrąjį ketvirtį smuks 17 proc.
Ypač, kai dabar pakankamai sudėtinga patekti pas gydytojus.
Gaivos neteiks vos juntamas vėjas.
Laikydamiesi tam tikro nuoseklumo panagrinėkime, kaip atrodo skirtingų ūkininkavimo krypčių ūkių darbo našumo rodikliai.
Pagalbos baltarusiams Lietuvoje fondo „Razam“ vienas iš organizatorių Michailas Prokudinas tikina, kad baltarusiams kyla iššūkių gauti vizą, susirasti trumpalaikę ir ilgalaikę gyvenamąsias vietas, darbą.
Kai kuriuos, deja, išvysti jau galima tik atvirukuose ir knygose.
Kaip anksčiau pranešė ESO, naujų problemų sukėlė šeštadienį paryčiais vėl sustiprėjęs vėjas ir pradėjęs kristi sniegas – tai vėl išaugino klientų, kuriems nutrūko elektros tiekimas, skaičių.
Jam antrina ir dar vienas „Vzgliad“ vedėjas, Aleksandras Liubimovas: „Aš buvau labai artimas tam procesui, reklamos rinkos daliai.
Tada pamatysime iš tikrųjų, mūsų valdžios požiūrį į kultūrą“, kurią ateidama ši valdžia (aišku, ir ankstesnės valdžios taip pat) visą laiką kėlė kaip prioritetą.
Jie pažeidžia odą, todėl ji praranda drėgmę.
Iki liepos antros pusės planuojama gauti visus reikalingus leidimus, veiklos licenciją.
Lietuvai virtualiu būdu atstovavo sveikatos apsaugos ministras Aurelijus Veryga.
Yra tokių jūsų bendraamžių, kuriems vaikštant reikia pasiremti lazdele, o jūs dar sugebate skinti pasaulinės reikšmės pergales.
Ar ilgai Šimonytė dirbs Trojos arkliu nacionalistams?
Dėl to ir diskutuojama.
Klaipėdos miesto savivaldybė 2021-2023 metais planuoja įrengti dar 9 greitojo įkrovimo stoteles.
Mano kaimynas pianistas, kaskart išgirdęs laidoje dainuojant Vienaragį, šaukdavo per kiemą, kad ten aš.
Šeštadienio naktį vietomis, dieną daugelyje rajonų palis, kai kur smarkiai.
Pasak A. Gulygos, jis net su artimiausiais giminėmis nebendravo (išskyrus dalykiškus laiškus), nors, reikalui esant, ir brolį, ir seseris paremdavo.
Jau šiais metais startuosime su tam tikromis veiklomis bei bendradarbiausime ne tik su Lietuvos verslo įmonėmis bei organizacijomis, bet ir su pasaulinio pripažinimo sulaukusiomis įmonėmis Europoje.
Tereikia paminėti vos vieną skaičių: dėl uždaromų ar stabdomų įmonių praėjusią savaitę daugiau nei 3,3 mln.
Šita pora išvyko jau žinodama apie pavojų, – teigė A.Naudžiūnas.
Jei ilgą laiką kovojate su šiais žalingais faktoriais, įtakojančiais mūsų odos išvaizdą, bent jau stenkitės sumažinti šiuos pomėgius.
Kaip ir ankstesniuose „Huawei“ bei „Honor“ išmaniuosiuose laikrodžiuose, „Honor Watch GS Pro“ veikia „HiSilicon Kirin A1“ procesorius ir „LiteOS“ operacinė sistema.
Kai užklumpa masinės panikos nuotaikos, visi slopinti kūno pojūčiai ima kilti į paviršių, tuomet vėl skubame vertinti protu ir stengiamės apsisaugoti, išspręsti tam tikrais veiksmais ir „racionaliais“ sprendimais.
Iš viso COVID-19 diagnozuota 20 asmenų, susijusių su šiuo protrūkiu.
Visgi, mes reikalaujame politikų nepamiršti piliečių viešuoju saugumu besirūpinančių policininkų, sienos apsaugos tarnybos pareigūnų, ugniagesių gelbėtojų“, – kreipimesi cituojamas NPPSS pirmininkas Vladimiras Banelis.
ES vyriausiasis „Brexit“ derybininkas Michelis Barnier išreiškė nuoskaudą, kad kol kas „nėra jokio esminio proveržio derybose“ po ketvirtojo derybų tarp Jungtinės Karalystės ir ES raundo, pranešė portalas „Euronews“.
Tačiau pradėti naudoti šiuos skiepus bus galima tik po klinikinių bandymų.
Iš pradžių R. Balkūnas buvo nuteistas kalėti 10 metų, tačiau vėliau aukštesnės instancijos teismas sumažino šį terminą iki aštuonerių metų, mat pritrūko įrodymų, kad narkotines medžiagas vairuotojas vartojo būtent avarijos metu ar prieš ją.
Tačiau trukdžių išvengti nepavyks.
ECIU konsorciumas kuria ECIU universitetą su atvira ir lanksčia sistema, kurios pagrindas – iššūkiais grįstas mokymas (CBL).
Juk biudžetas – tai strateginiai valstybės tikslai ir funkcijos, tai kitų metų vizija, už kurią balsavome.
Kretingos policija aiškinasi galimą lėšų pasisavinimą sukčiaujant.
Astrologė Lilija Banaitienė atskleidė paslaptį, kad įsimylėję Zodiako ženklai elgiasi skirtingai.
Vos pradėjusi dirbti, užvakar, sprogus vienai iš pastočių, Astravo atominė jėgainė buvo sustabdyta.
Pasak pašnekovės, šiais metais "Kalėdų eglučių kiemelis" pirmą kartą bus tematinis.
Remiantis „World Nuclear Association“ duomenimis, šiuo metu pasaulyje veikia 448 jėgainės, o dar 53 yra statomos.
Šios specializacija buvo pramoninių įmonių reorganizacija.
Šis incidentas tapo vienu iš daugelio, pakursčiusių honkongiečių nerimą, kad autoritarinė Kinija vis labiau kontroliuoja jų gyvenimą.
Geros technologijos, ypač aukštųjų technologijų kontekste, gali atsirasti tik iš aukščiausio lygio mokslo ir mokslinių tyrimų rezultatų.
Jeigu vaiko emocinė savijauta jums kelia nerimą ar susiduriate su kitais jo priežiūros iššūkiais, pasitarkite su psichologu.
Aš mielai išsikelčiau kitur gyventi", - sakė senolė, gyvenanti, anot kaimynių, "avariniame name iš vokiečių laikų".
Metų metus mes naudojame silicio pagrindu pagamintus įkroviklius, bet greitu metu jų vietą užims galio nitrido (GaN) įkrovikliai.
Antrines žaliavas rūšiuoti jau įprasta: stiklui, popieriui, plastikui skirti konteineriai stovi klaipėdiečių kiemuose, dažniausiai ant jų užklijuotas lipdukas, ką galima mesti, o ką – ne.
Taip pat RPLC duoti nurodymai riboti pacientų judėjimą, organizuoti maitinimą palatose.
Pasak jos, Turto bankui pateiktą Vilniaus kongresų centro techninį projektą sudaro daugiau nei 5000 puslapių įvairios informacijos, brėžinių ir vizualų.
Apskritai žmonės yra tikrai gan sąmoningi, kantrūs, atsakingi, negirdėti ir apie padidėjusį nusikalstamumą ar reiškiamą nepasitenkinimą.
Visiems Zodiako ženklams patartina atidžiai rūpintis savo sveikata, asmenine higiena, sąmoningai stiprinti imuninę sistemą ir kuo daugiau judėti bei sportuoti.
Klaipėdos rajono policijos komisariato viršininkė Rasa Stasiulaitienė informuoja, jog pareigūnai kasdien gauna pranešimų dėl saviizoliacijos nesilaikymo.
Man Kinija yra didžiulė grėsmė, net didesnė už Rusiją – ir Lietuvai.
Palyginti su liepos mėnesiu, sergamumas rugsėjį buvo apie šešis kartus didesnis“, – per spaudos konferenciją penktadienį sakė R. Lingienė.
Kiekvienam Užimtumo tarnyboje registruotam bedarbiui nuo šiol priklauso laikina darbo paieškos išmoka.
Per paliaubas, prižiūrimas Tarptautinio Raudonojo Kryžiaus Komiteto (TRKK), šalys apsikeis žuvusiųjų kūnais ir belaisviais ir kitais jų laikomais asmenimis, sakė Rusijos užsienio reikalų ministras Sergejus Lavrovas.
Gyvybes gelbstintiems gydytojams jie aukoja šiam darbui reikalingas priemones.
Jei nepasitikite savo stiliaus žiniomis, tačiau norite sukurti išskirtinį interjerą, pagalvokite apie profesionalių dizainerių paslaugas – jie padės išsirinkti labiausiai prie Jūsų baldų ir indų derančius staltiesių audinius.
Šiandien vyks Jūros šventės organizatorių ir renginio dalyvių pasitarimas.
Į Užimtumo tarnybos Telšių skyrių nuo karantino pradžios kreipėsi per 600 rajono bedarbių.
Kadangi ji buvo iškalta lengvai užsidegančiomis plastikinėmis lentelėmis, nuodingi dūmai netrukus pasklido ir į kambarį, kur miegojo vaikai.
R. Petrovas akcentuoja, kad kūriniai buvo kurti atsižvelgiant į erdvės tūrius, tačiau ne į interjerą.
Ispanija nuo penktadienio iki šeštadienio patvirtino per 1 500 naujų koronaviruso atvejų,.
Šunis gali laikyti tik tie, kas turi gyvenamąjį namą.
Tai buvo vaistai, skirti smegenų edemai gydyti.
Bet labai smagu, kad buvau į šią stovyklą pakviesta ir galėjau tobulėti, pamatyti kitą lygį.“
Ji pripažino, buvusi priblokšta.
Į renginį atvykę vaikai galėjo rašyti laišką Kalėdų Seneliui su prašymais, ko norėtų sulaukti po egle naujuose namuose.
Visi prisimena Kėdainių atvejį, kai į upę tekėjo prastai valytos nuotekos.
Tuomet jai buvo vos 37-eri.
Skaitytoja įsitikinusi, kad politikų sprendimai buvo nelogiški.
Pažangios LED technologijos "2go" lauko ekranai - patikimas pasirinkimas Jūsų reklamai!
Drėgmė ausinėms, kaip ir daugeliui elektronikos prietaisų, gali būti kenksminga, tačiau ar belaides ausines tikrai gali sugadinti prakaitas?
Iki šių metų pabaigos mūsų šalį turi pasiekti 88 „Boxer“, kurie mums kainuos 385,6 mln.
Kaip ir „vyresnis brolis“, „Mi TV Master“ palaiko „Dolby Vision“, HDR10+, HDR10 ir HLG standartus.
Jei norit, kad Klaipėdos ligoninėse liktų tik Raseinių lygio pagalba - krykštaukit ir melskitės už visus įmanomus prijungimus.
Ir ilgai besitęsiantis karantinas, o jei jis būtų tęsęsis dar ilgiau, tai prognozavo labai neigiamas ekonomines problemas.
Kaip suprasti ir išmokti meilės kalbą“.
Tačiau jeigu ir šis signalas namuose yra silpnas, rekomenduojama naudoti GSM signalo stiprintuvą.
Trumpametražių filmų kūrėjai, vystantys vaidybinio, animacinio ir hibridinio žanro trumpametražių filmų projektus, paraiškas „Baltic Pitching Forum“ gali teikti iki rugpjūčio 2 d. Daugiau apie renginį galite sužinoti internetinėje svetainėje www.bpf.lt.
O jei tamsta vienas nekenti paneviežiečių dauguma išrinto mero, tai per kitus rinkimus, būk drąsus, ir nueik balsuoti už tą, kuris tamstai patinka.
Tuo metu mokamų vakcinų, V. Turauskytės teigimu, pavyzdžiui, Šeškinės poliklinika užsisakė dukart daugiau nei pernai, tačiau šią savaitę visas jau panaudojo.
Trečią vietą iškovojo Birštono „Versmė“.
Na, uždengėme jį žaliu tinklu.
Veidrodis konstatuoja požiūrio turinį, ignoruodamas jo kryptį.
Pasitikėjimas juo priklauso ne tik nuo pateikimo, bet ir nuo kitų veiksnių, į kuriuos dėmesį atkreipia „tylos spiralės“ teorija.
Jam labai svarbu saugumas ir stabilumas, todėl prieš investuodami savo laiką, jie būtinai įsitikina, kad jų išrinktasis ar išrinktoji to verti.
Darbdavys pranešimą teikia pasibaigus nedarbingumo laikotarpiui – kai žmogus grįžta į darbą, arba kas dvi savaites, jeigu nedarbingumo laikotarpis trunka ilgiau.
Už aplinką, vandenynus ir žuvininkystę atsakingas eurokomisaras Virginijus Sinkevičius sakė, kad tai istorinis momentas.
Reportaže kalbinami pašnekovai sako matantys tokius vaizdus viešajame transporte – metro ir autobusuose.
Kažin ar šiais metais teks kažkur keliauti su išskirtiniu įvaizdžiu?
Taigi skambėjo bočių skaitomos eilės apie meilę moteriai, tėvynei, gimtajai kalbai, liaudies dainai – būtent toms vertybėms, kurios buvo svarbios Justinui Marcinkevičiui ir kurios turėtų būti svarbios kiekvienam iš mūsų.
"Kita vertus, dabar esu atsparus bičių įgėlimams.
Nė karto nesuklydęs norvegas pranoko taip pat taikliai šaudžiusius prancūzus Martiną Fourcade'ą (atsiliko 11,4 sek.) ir Fabieną Claude'ą (25,6 sek.).
Paskutiniu metu padedu verslui pagerinti savo efektyvumą naudojantis MM ir duomenų mokslu.
Vyriausybė trečiadienį patvirtino vaikų ugdymo šeimoje tvarką ir sąlygas.
Bakterija turi ląstelės sienelę ir iš jos augantį žiuželį, kurio dėka juda.
NATO vadovaujama tarptautinė operacija Irake vykdoma nuo 2004 metų, ji skirta apmokyti šalies saugumo pajėgas.
Kai bendras reikalingų kompiuterių skaičius bus patikslintas, jį paskelbsime.
Klaipėdos valstybinio jūrų uosto direkcijos generalinio direktoriaus Algio Latako teigimu, vertinant visus dvylika rytinės Baltijos jūros pakrantės uostų, šiemet krovinių juose krauta vidutiniškai 7 proc.
Atsisuku – ogi kaimynas už nugaros mane filmuoja“, – prisiminė varkališkis.
Ir panašu, kad LG juos gali laimėti.
Taip beklaidžiodami abu turkai rugpjūčio 27 d. neteisėtai kirto Lietuvos sieną.
Pristatome, po kokių žodžių ir poelgių verta nutraukti santykius su vyru!
Artimiausias dvi savaites teks įprasti gyventi kitaip - dirbti iš namų, vengti viešų vietų, susibūrimų, nekeliauti.
Tačiau persikrausčiusi pamačiau Kauną visai kitu kampu, tai nuostabus miestas, su nuostabiais žmonėmis.
Ministerija informavo, kad pagrindinės brandos egzaminų sesijos, vyksiančios birželio 22– liepos 21 dienomis, rezultatai bus skelbiami iki rugpjūčio 5 dienos, o brandos atestatus mokyklos galės išduoti nuo rugpjūčio 7 dienos.
Aukštos rizikos kontaktų tyrimai labai svarbūs.
Taip ir yra apskaičiuojamas paplūdimio užimtumas.
Ant mandarino žievelės yra aiškiai matomos didelės poros, klementinams tai nėra būdinga.
EP kritikuoja mėginimus nutildyti ar paveikti žiniasklaidą, įspėja apie jos koncentracijos pavojų ir ragina stiprinti tiriamąją žurnalistiką, taip pat smerkia susirinkimų laisvės ribojimus bei perteklinius smurtinius teisėsaugos pareigūnų veiksmus.
Vaikai namuose patiria mažiau skriaudos: tiek vieša diskusija, tiek ir įstatymų pataisos prisidėjo, kad kiek mažiau girdime apie protu nesuvokiamus nusikaltimus prieš vaikus.
Puolėjui tai taip pat efektyviausias sezono mačas.
Berdavo druskos, pipirų ir supjaustytų svogūnų.
Preparatai su jota-karageninu iki pandemijos buvo laikomi nišiniais, dabar – vieni perkamiausių.
Tačiau Panevėžio aeroklubo vadovas Bronius Zaronskis sako, kad visi Panevėžio apskrities dangų raižantys pilotai tą daro už dyka.
Bendraujant su Amazonės gentimis, teko pasitelkti net du vertėjus.
Vis dėlto pats prezidentas labiausiai patenkintas būtent pastangomis apriboti imigraciją – nors barjero ties siena su Meksika pastatyti ir nepavyko.
Socialiniai darbuotojai lankėsi įstaigose, kur dalijo skrajutes, plakatus, rašiklius su informacija apie budinčius globotojus ir kitas globos formas.
Jis gamina ir rekežius, senovinius išmaniuosius žaislus, mūsų protėvių buityje naudotus namų apyvokos daiktus: miniatiūrinę kultuvę, rankšluostinę, kočėtuvę ir kitus.
Šiuo metu „DroneSentinel“ technologija vis dar yra testuojama.
Vėliau – pirmosios studijos Italijoje, Paduvoje.
Taip pat reiktų kontroliuoti savo miego kokybę, nes sutrikęs miegas susijęs su didesne Alzheimerio ligos rizika.
Valdantieji tikina, kad valstybinės vaistinės padėtų žmonėms geriau apsirūpinti vaistais regionuose, tačiau opozicija sako, kad tai būtų nederamas valstybės kišimasis į laisvąją rinką.
Vėliau ta pati besišaipanti visuomenė V.Šustauską išrinko į Seimą.
Matematika buvo tas dalykas, kuris mane tempė lyg inkaras, krito bendras metinis pažymys.
Naujasis Uosto direkcijos generalinis direktoriaus Algis Latakas, paklaustas, kodėl direkcija nenori investuoti į šį sektorių, atsakė: "Mes galėtume jiems rengti infrastruktūrą ir tai darome.
Tokiais aitvarais nuo lauko kavinių užsienyje nubaidomi ir kirai…
Vienas užsikrėtęs asmuo mirė.
Iki šiol oficialiai buvo informuojama apie aštuonis pasveikusius asmenis.
Moteris prabrėžia, kad jei poroje vyrauja bendras požiūris – tokios ir panašios patirtys įsimins ilgam, o galbūt net taps gražiomis tradicijomis ir tik sustiprins draugystę: juk ne materialūs daiktai, o emocijos ir buvimas kartu kursto meilę.
Nepilnamečiai vaikai, žinoma, negali registruotis per Elektroninius valdžios vartus, tačiau tai gali atlikti jų tėvai.
Suvoki, kad prieš tave sėdi ne nuo žurnalo viršelio nužengusi diva, o tiesiog mielas žmogus, kuris taip pat turi baimių.
Pakilę iš Karinių oro pajėgų aviacijos bazės Šiauliuose, tūpė Belgijos Lježo oro uoste, kur paėmė viruso identifikavimo tyrimams skirtą specialų krovinį.
Įvertinęs visas aplinkybes, teismas nusprendė, jog bausmės tikslai bus pasiekti neizoliuojant A.Januškevičiaus nuo visuomenės.
Tiesa, kol į Lietuvą nesidairantys emigrantai Britanijoje pluša tvarkydamiesi dokumentus dėl leidimo likti pas britus, grįžusiųjų tėvynėn irgi laukia daug iššūkių.
Pavyzdžiui, viršijančios leistiną automobilio greitį aš savęs neįsivaizduoju.
Dabar pats laikas pasirūpinti jų atsargomis žiemai, nes prieš Kalėdas spanguolių kainos pakils dvigubai.
Startavo smidrų sezonas: gardūs ir paprastai, ir įmantriau paruošti.
Žmonės nėra vien gamintojai, verslininkai ar vartotojai.
Vilkai sumažina elninių daromą žalą miškui, nes pagrindinę jų maisto raciono dalį sudaro kanopiniai žvėrys.
Pavasario sesija prasideda kovo 10 dieną ir baigiasi birželio 30 dieną.
Jūs dalijotės su mumis paskutiniu duonos kąsniu.
Vašingtono valstijos policija socialiniame tinkle „Twitter“ vėlai šeštadienį pranešė, kad po susirėmimų netoli valstijos įstatymų leidybos institucijos Olimpijoje buvo šaudoma ir kad sulaikytas vienas įtariamasis.
Prasidėjo audra, todėl kelionė užtruko keliomis savaitėmis ilgiau nei buvo planuota.
Kartais juos atveža patys šeimininkai, kartais tenka ieškoti pakeleivingų automobilių arba gabentis patiems.
Naujojo romano „Remyga“ veiksmas taip pat vyksta Šiauliuose.
ES valstybės turėtų pačios įsivertinti konkrečių teikėjų grėsmės lygį nacionaliniame ir ES lygmenyje ir didelės rizikos tiekėjams taikyti ribojimus, įskaitant šalinimą iš tiekėjų sąrašo, tokiu būdu efektyviai ribojant rizikas pagrindiniam įmonės turtui.
Snieguolės būna ir negeros, jos atsikalbinėja.
Ir ne pirmą kartą: 1918-1920 metais siautėjęs ispaniškasis gripas turėjo įkrėsti proto, bet šį virusą žmonija dabar prisimena tik su vieninteliu klausimu: o kaip tada buvo įveikta pandemija?
Tyrimas taip pat atskleidė, ne tik tai, kad daugiau nei pusė (60 %) apklaustųjų žino, kuo užsiima Priežiūros tarnyba, bet ir tai, kad per metus laiko sumažėjo negirdėjusių apie šią tarnybą, lyginant su 2019 m. atlikta apklausa (48 %).
Daug sunkiau būdavo su mėsos paruošimu.
Vos Daiva, Algirdas ir Lukas.
Artimiausiu metu Vėžaičių bažnyčia suspindės naujais langais, be to, fundatoriaus dėka sugaus ir naujas varpas.
Švelninant karantino sąlygas bei atnaujinus planinių paslaugų teikimą, kaip ir buvo tikimasi, gerokai padidėjo ir kraujo poreikis.
Fondas 2019 m. viršijo planuotą pajamų biudžetą, išlaidų patirta mažiau, nei buvo planuota.
Kaip Prancūzijos pilietis, kuris visada buvo Latvijoje, yra rizikingesnis nei Latvijos pilietis?
Psichologė pataria mintyse dėkoti ne tik artimiausiems žmonėms.
Numykiu, kad forsuota religinė konversija kažin ar būtų teisinga.
Tačiau jau po kelių metų galingi lazeriai galės pramušinėti tikrus debesis.
Pirminiais duomenimis, žmonės įvykyje nenukentėjo.
Sportininkų yra įvairių – ir stambių, ir liesų, ir aukštų, ir žemų.
Tačiau žemės reformos darbų pabaigos nematyti.
Šio ženklo atstovų darbe bus pakilimo metas: pagerės produktyvumas, padidės pelnas, atsiras šansas gauti didesnį atlyginimą.
Esu linkusi laiką leisti arčiau šeimos ir namų, tačiau norisi gyventi Japonijoje.
JAV pareigūnų teigimu, tai rodo, kad dar ilgai bus kalbama apie Rusijos indėlį į tokių pranešimų platinimą.
Nelegalias statybas įteisins prieš gyventojų valią?
Nors ginčų, kaip apibrėžti DI ir kur jis prasideda, o kur baigiasi, netrūksta, turime pripažinti, kad gyvename algoritmų valdomame ir dominuojamame pasaulyje“, – tikina K. Sabolius.
Formuojant miesto aplinką, reikia atsižvelgti į tradicijas, susiformavusią miesto viziją ir tik tada galvoti, ką atnaujinti.
Nes kalbant su ekspertais paaiškėjo, kad nėra taip blogai, kaip galvojome.
Antroji priemonė – vaiko pinigų įvedimas, kurie 2018 m. tesudarė 30 eurų, o dabar ši suma dvigubai didesnė.
Pasak V. Janušonio, šiuo metu ligoninėje gydomas 41 pacientas, du iš jų – medikai.
Didelio žmonių srauto nebuvo, tačiau vaikštinėjančiųjų netrūko.
Kai kuriose valstybėse temperatūros buvo daugiau nei 6°C virš vidurkio.
Merginų konkurentėmis pavadinti negalėčiau, nes visos labai draugiškos.
Žiūrovų šioje vietoje tikrai netrūko.
Todėl planavimas itin iš anksto ir pasinaudojimas juodosios savaitės akcijomis – išmanus būdas net keliomis dešimtimis procentų sumažinti savo šventinio stalo biudžetą.
Be to, „Google“ akiniai yra itin brangūs, neprieinami kiekvienam.
Žinoma, neatmetu galimybės likti Lietuvoje, kur save ir turimus įgūdžius išbandyčiau dirbdamas IT sektoriuje ir plėtodamas „Programavimo Klubo“ veiklą.
Netrukus iš jos atvyko Violetos seneliai pasidžiaugti anūkėle.
Visa šeima džiaugiasi“, „Page six“ teigė šaltinis.
Todėl mes ir vadinamės “Viltis”, nes tikime, kad pasaulio ir žmonių įvairovė mus turtina, tikimės ir ieškome panašumų, o ne skirtumų.
Jie labai bijo, kad tai vėl pasikartos.
Nes praeitą kartą tai niekaip…”, – rašoma kito grupės nario įraše.
Niekas vietoje nestovi.
Partizaninis karas prieš Sovietų Sąjungos okupaciją Lietuvoje vyko 1944–1953 metais.
Visada atsiranda, kas duoda impulsą.
O jei dviese po 400 eurų sudedame, tikrai su šeima išsisuktume.
Velykų rytą eidavome į bažnyčią.
Pasak teatro vadovės Laimos Vilimienės, ypač apmaudu, kad sustojo naujo spektaklio Žako Ofenbacho operetės "Orfėjas pragare" kūrybinis procesas.
Į autobusus parduodame tik pusę bilietų nei yra juose vietų.
Minėto Ekstremalių situacijų operacijų centro vadovo Eugenijaus Vilčinsko teigimu, svarbu įsigilinti į kitų šalių patirtis bei Pasaulio sveikatos organizacijos rekomendacijas ir remiantis jomis vykdyti savo prevencinį priemonių planą Panevėžyje.
Ašramo valdžia nuolat kaitalioja karantino taisyklės.
Šukuosenas, barzdas vyrams modeliuoja vyrų plaukų stilistė Inesa Baguckienė.
Apie jį išgirdo net ir tie, kurie mažai domėjosi kinu.
Abejonių dėl Kinijos oficialių duomenų taip pat kelia ne kartą keista epidemiologinės statistikos metodika.
Teismas rėmėsi ir žvalgomųjų archeologinių tyrimų duomenimis.
Tiek tėvų nuo mažens grūdinami vaikai, tiek septintą dešimtį perkopę sveikuoliai iš karto po vidurnakčio lipo į vandenį ir susikaupę tris karus su galva nardino save į vandenį.
Kas atsitiktų, jeigu žodis ačiū išnyktų?
Regos lauke turintiems telefoną pokalbis atrodė ne toks įdomus, o pašnekovas ne toks patikimas ir empatiškas.
Atvykę į darbo vietą darbuotojai matuojasi savo kūno temperatūrą ir atidžiai stebi sveikatą.
Ar savo pačių valia miesto konservatoriai nusirito iki tokio lygio?
Kinijos technologijų milžinė „Huawei“ nustebino pasaulį – pristatė išmanųjį televizorių „Huawei Vision X65“.
Tokia skaitmeninė paslauga leidžia pirkėjams atlikti mokėjimus net nepaliečiant savo banko kortelės ar sąskaitos ir sutaupo laiko.
Prancūzijos policija, plėsdama tyrimą po šalies pietryčiuose įvykdyto ir dvi gyvybes nusinešusio teroristinio akto, areštavo tris įtariamuosius – Sudano piliečius, sekmadienį paskelbė tyrėjai.
Dėl to neatsisveikinu ir planuoju neišvažiuoti visam į Vilnių, norėčiau darbo dienomis būt ten, nes nematau pasiteisinimų praleidinėti posėdžius, kai esi išrinktas.
Iš viso „DFDS Seaways“ dirba 603 jūrininkai, maždaug pusė jų dabar plaukia laivuose.
Supraskit: kol visko nepadarys taip, kaip numatyta projekte, objekto paprasčiausiai nepriims komisija.“
Pagal poreikį nukreipiamo sukimo momento paskirstymas užima vos kelias milisekundes, o perduodamas sukimo momentas yra itin didelis.
Todėl labai svarbu dviračio saugumu pasirūpinti iš anksto, ne tik tuomet, kai prisireikia jį palikti.
Anot artimųjų, nors į skyrių nebuvo įleisti, daiktus paliko nurodytoje vietoje, o vėliau pasiskambinę slaugytojoms buvo patikinti, kad jie perduoti ligonei, gydomai Antrajame vidaus ligų skyriuje.
Tai teoriškai gali skambėti kaip puikios savybės, tačiau „nuolankus“ pasekėjas su „tarnystės nuotaika“ yra tas, kuris yra pasiruošęs paklusti nurodymams: mažiau tikėtina, jog toks žmogus kels klausimus ar abejos autoritetais.
Tačiau didžioji dalis VRK kritikuojančių įrašų buvo paskelbta su politinėmis partijomis susijusių asmenų, todėl galime daryti išvadą, kad panašios žinutės „Facebook‘e“ buvo rinkiminės kampanijos dalis“, – pastebi B.Liubinavičius.
Carrie Lam metiniuose politikos pranešimuose Įstatymų leidžiamajai tarybai išdėstomi Honkongo administracijos planai.
Kiekvienas pavasaris, kuomet atgyja medžiai ir įvairios žolelės, tampa iššūkiu alergiškiems vairuotojams ir jiems sukelia labai nemalonių pojūčių.
Išskubėjome į ligoninę – dabartines Santaros klinikas“, – pasakoja T.Rainienė.
Ši nuotrauka, pasak J. Karpavičiūtės, taikliai atspindi, kas lietuviams šiuo metu teikia džiaugsmą.
Be prenatalinės genetinės konsultacijos, vis didesnį pagreitį įgauna genetinės konsultacijos ir tyrimai dėl įvairių lėtinių degeneracinių ligų, paveldimo polinkio sirgti piktybinėmis ligomis.
Pirmaisiais ir antraisiais metais čia vyko grupinės parodos, pernai – menininkės Linos Lapelytės performansas „Taip.
Be to, akcijos ir nuolaidos yra puiku būdas paragauti naujų skonių, patiekalų ar produktų.
Bus sutaupyta kiek daugiau nei 570 eurų.
Jose rašoma ir apie K. Degučio žūtį.
Ar žmogaus natūrai būdingas toks koketavimas – kai gerai, esu pats sau, kai blogai – šaukiuosi Dievo?
Jei žinotume priežastis, galėtume išgyventi nerimą naudingai.
Tokių klausimų sau nekeliu!
Žemyne mirė iš viso 5 168 žmonės, kuriems buvo diagnozuotas koronaviruso sukeliamas susirgimas COVID-19.
ESO grandiozinį energetikos projektą derinusi VERT valstybės įmonės planuotas investicijas į išmaniųjų skaitiklių projektą praėjusį rugsėjį sumažino beveik 80 mln.
Diskusijoje I.Simonaitytės bibliotekoje dalyvavęs A.Šepštas, susilaukęs moderatoriaus žurnalisto Edmundo Jakilaičio klausimo, kaip tiek metų nematė šitokio masto taršos, pagalvojęs tarstelėjo: „Geras klausimas“.
Kaip veikia kenkėjiškos programos?
N.Uyangoda nespėjo iš redakcijos gauti specialaus pažymėjimo, įrodančio, kad jai reikia keliauti darbo reikalais, tačiau gatvėse niekas nesustabdė jos patikrinti.
Anot jos, šunys tiesiog draskėsi.
Purvu užterštų gatvių problema šiuo metų laiku tampa vis opesnė.
Na, o kur jau ten pagalvosi, kad toji pora ir WC kuopė, ir bulves skuto, ir kajučių grindis, ir denį mazgojo.
Naujieji partneriai siūlytų nuskristi daug toliau nei privatiems klientams siūlo Richardo Bransono „Virgin Galactic“ arba Jeffo Bezoso „Blue Origin“.
Taigi, sekmadienį gera nuotaika pasipuošę dalyviai bei žiūrovai sveikai ir originaliai įprasmins vasaros pabaigą.
Būtų gerai, kad pati iniciatorė išsamiau paaiškintų, ką planuoja daryti, kiek tų gyvūnų būtų, ir pan.“, – svarstė A. Beierle Eigirdienė.
Deja, turime ir kitų pavyzdžių.
Dalyviai į Vilkyčius rinksis jau penktadienį, mat tądien čia įvyks administracinės ir techninės komisijos, po kurių paaiškės galutinis dalyvių skaičius klasėse.
Dėl amžiaus, sudėtingų gyvenimo ir darbo sąlygų moteris nepajėgė toliau dirbti, tačiau sutarties nutraukti negali, nes neišgali sumokėti netesybų.
Palyginti su įprastais vidaus degimo variklius turinčiais modeliais, hibridinių bagažinės talpa yra vos mažesnė, o kiti matmenys nepakitę.
Palaiko gerus ryšius su Europos ir tarptautine gimnastikos federacijomis.
Daugumai naujuoju koronavirusu užsikrėtusių žmonių pasireiškia tik lengvi arba vidutiniai simptomai, bet kai kurios komplikacijos, įskaitant plaučių uždegimą, gali sukelti pavojų gyvybėms.
Įrenginys „EDM4S„ pagal techninę specifikaciją gali kelių kilometrų atstumu blokuoti dalį bepiločio valdymo dažnių, o taip pat GPS ir kitus signalus.
Šiose stovyklose kviečiami dalyvauti visi norintieji įdomiai praleisti laiką, plėsti akiratį įgyjant vertingų žinių, išbandyti savo kūrybinius ir meninius gebėjimus ar pelnyti medalį už sportinius pasiekimus.
Teigiama, kad tai gali paveikti apie 10 % viso būsimo DRAM tiekimo kelis ateinančius mėnesius.
Pirmojo etapo darbus planuojama baigti 2023 m., o visą taką ketinama sutvarkyti iki 2025 m. Neringos savivaldybės atstovų nuomone, tarptautinės reikšmės dviračių takas yra kritinės būklės ir jo sutvarkymo darbų būtina imtis kuo skubiau.
O buvę laidos „Kaukių” dalyviai susitiks su savo bičiuliais ir artimaisiais aptarti projekto įspūdžių.
Šiuo metu mobilieji punktai veikia Vilniuje, Kaune, Klaipėdoje, rytoj pradės veikti Alytuje, Marijampolėje, Telšiuose ir Šiauliuose.
Peržiūrėjęs ją, nustatau, jog stirninas jau senelis, jam 9–10 metų, rageliai sumenkę, palinkę link suplonėjusio kaklo.
Apie mokslą karantino metu – jau šį ketvirtadienio vakarą, 20 val., LNK laidoje „Bučiuoju.
Šių dienų Argentinos superžvaigždė Lionelis Messi (Lionelis Mesi) D. Maradonos atminimą pavadino „amžinu“.
Jie neteko pareigų, kai Pekinas suteikė vietos valdžiai pašalinti deputatus, konstatavus, kad jie kelia grėsmę nacionaliniam saugumui.
Smurtauta ir prieš jaunesnįjį sūnų.
Man kyla klausimas, ar valdantieji skiria tokius dalykus kaip meritokratija ir nepotizmas.
Manau, ji saugo ne tiek žmones, kiek savo neįgalumą.
Pasak specialistų, mūsų sukurti skydai yra funkcionalūs ir patogūs naudoti, tad nedelsdami pradedame jų gamybą“, – sakė leidyklos-spaustuvės vadovas S. Jokužys.
Mes joms sakome: gali turėti ambicijų, bet tik ne per daug.
Daug dėmesio skyrėme vėžio profilaktikai, turime ne vieną pacientą, kuriems pavyko laiku diagnozuoti vėžį dar ankstyvojoje stadijoje ir taip užkirsti kelią mirtinai ligai.
Jie netgi pasakoja, jog lietuviai išmokę juos tokių buities darbų, kaip sūdyti lašinius ir raugti agurkus.
Iš viso šventėse turėtų dalyvauti apie 64 tūkst.
Vilkas lengva bėgsena nutursena į miško pusę.
Kartais, norint pasiekti, viešojo transporto stotelę jiems tenka eiti „bekele“ arba rizikuoti ir lįsti į gatvę, šalia riedant automobiliams ir kitam motoriniam transportui.
Visgi jei jos dar nėra iškeliavusios, tikimybė jas susigrąžinti išlieka.
Juolab kad rudenį ten tebekaraliauja vasariški orai, o rugsėjis apskritai laikomas vienu karščiausių mėnesių.
Šio kenkėjo pašalinti neįmanoma net ir turint tėvynaines (ang. root) teises.
Meilės ir santykių srityje Žiurkė pokyčių nežada.
Investicija į dantų šepetuką atsiperka šimteriopai- Naujienų archyvas -
Miunchene įsikūrusio ekonominių tyrimų centro „Ifo Institute“ skaičiavimais, ekonominiai nuostoliai Vokietijoje galėtų siekti 7,2 proc.
Transliaciją A. Lesauskienė pradėjo nuo padėkos tėvams: „Didžiulis ačiū jums visos Savivaldybės vardu už tai, kad esate sutelkti, išgirstate mūsų prašymus, norus.“
Man anksčiau augusios liepos patiko labiau.
Bendras šalyje atliktų testų COVID-19 nustatyti skaičius siekia 165 610.
Mišios baigėsi procesija aplink Plungės bažnyčią.
"Dažniausiai avarijos įvyksta keičiant važiavimo juostą, vairuotojai nesutaria dėl kaltės.
Euro zonoje vidutiniškai 67,6 proc.
Jo krova yra reglamentuota tiek Europos Bendrijos, tiek Lietuvos Respublikos teisės aktų reikalavimais bei visa šūsnimi saugios amonio nitrato trąšų krovos dokumentų.
Na, tai tik parodo, kad savo intuicija „Kaukėse“ pasitikėti būtina“, – komentavo didžiausią intrigą eteryje kuriančio TV šou komisijos narė L. Gradauskienė.
Kodėl sutvarkyti Danės skverą kainuos brangiau?
Reikia tikėti, kad kada nors dabartinis kūrybinis laikotarpis įgaus fizinį pavidalą ir vėl sulauks klausytojų įvertinimo.
Tūkstančiai „Auto Express“ skaitytojų geriausiu išrinko „Kia Sorento“
Vaizdžiai kalbant, nebūtinai mūsų sensoriai arba radarai turės matyti taikinį, kad nukreiptų mūsų ginklų sistemas į tą taikinį – jį galės matyti sąjungininkų sensorius ar lokatorius, o taikinį galėsime pažeisti mes, arba atvirkščiai.
Tėvynės sąjunga-Lietuvos krikščionys demokratai (TS-LKD), Liberalų sąjūdis ir Laisvės partija antradienį derybinių.
Esame apriboti savo kalbos.
Vienam Luisvilio policininkui pareikšti trys kaltinimai dėl „neatsakingo pavojaus sukėlimo“, susijusio su policijos pareigūnų savo namuose nušautos 26-erių juodaodės Breonnos Taylor mirtimi kovo mėnesį.
NVIDIA praneša, kad sausio 12 dieną vyks „GeForce RTX: Game On“ internetinis renginys.
Šis polinkis pamatuojamas imunogradiento rodikliais, kurie leidžia prognozuoti ligos eigą geriau nei daugelis dabartinių parametrų.
Laimė,kad Jūs Daktare gyvenate Lietuvoje ir dar mūsų mieste.
Nemokamos kaukės – vienas iš miesto valdžios sprendimų siekiant kovoti su koronavirusu.
Kaukiančios sirenos, trumpieji perspėjimo pranešimai į mobiliuosius telefonus, Lietuvos radijo ir televizijos transliuojama informacija yra svarbiausios Lietuvos gyventojų informavimo sistemos dalys.
Jei jus domina, susisiekite su manimi per šį el.
Malonu, kad ir Lotynų Amerikos šokiuose, nors čia esame kiek silpnesni, turime pajėgių sportininkų.
Užkrečiamųjų ligų ekspertas Anthony Fauci pareiškė, kad per greitas ekonomikos atvėrimas gali sukelti nekontroliuojamų ligos protrūkių, tačiau prezidentas trečiadienį šį perspėjimą pavadino „nepriimtinu“.
Šie produktai bus nuolat rodomi vaizdo įrašo apačioje, kad žmonės galėtų vos vienu paspaudimu sužinoti daugiau ir įsigyti prekę.
Prieš juos dažniausiai naudojamas visų rūšių smurtas, paaugliai renkasi savižudybės kelią, jaučia nuolatinį spaudimą geriau mokytis, siekti vis geresnių rezultatų, o psichologinė pagalba pasiekia vos procentųpaauglių, kuriems ji reikalinga.
Tik taip galėsime džiaugtis ateinančia vasara.
Įtariamojo „Volvo“ išgabentas į policijos sulaikytų transporto priemonių saugojimo aikštelę.
Tačiau yra ir kitokios nuomonės šalininkų.
Tai tas dvi savaites su suaugusiųjų priežiūra jie mus ir išleido.
Kodėl mobiliojo ryšio operatoriai neatstumia „Huawei“?
Visa tai dar priklausys nuo stalo ir sėdėjimo pozicijos.
Aplinkos apsaugos departamento Klaipėdos valdybos skyriaus viršininkas Alfredas Šepštas patvirtino, kad oro taršos mėginiai buvo paimti.
Kol pyktis liejosi socialiniuose tinkluose, kažkas reklamą nuplėšė.
Taip pat Lietuvos AAI yra išrinkta pasaulinės AAI organizacijos INTOSAI išorės audito institucija.
Ketvirtadienį buvo pranešta apie 1592 naujus užsikrėtimo atvejus.
Ankstesnę parą šalyje dėl karantino pažeidimų taip pat buvo nubausta 70 žmonių, dar prieš tai – 58.
Tai – tarsi antra CV pusė, o kai kurie kandidatai šį socialinį tinklą apskritai naudoja vietoje tradicinio CV.
Kiekvieno žmogaus elgesys yra paremtas tikslu, kurio siekiama tam tikrais veiksmais.
Dirborno mieste Mičigano valstijoje nugriautas paminklas buvusiam merui.
Ką tada reiks daryti?"
Yra geras filmas ir yra negeras filmas.
Bet jeigu pažvelgsi iš užpakalio arba iš nugaros - tai vaizdelis toks, švelniai tariant, primenantis vieną Briuselio įžymybę, arba tiesiog prašyte prašosi baudos už viešosios tvarkos pažeidimą.
Sekmadienio naktį vietomis, dienos metu daugelyje vietovių numatomas lietus, perkūnija.
Šiandien pagerbsime dar keturias, pačias šauniausias, – šventę pradėjo renginio vedėjas, LSDP Prienų skyriaus narys Aleksas Banišauskas, sveikinimo žodžiui pakviesdamas LSDP Prienų skyriaus pirmininką, rajono savivaldybės merą Alvydą Vaicekauską.
Prabėgus kelioms dešimtims metų Aldona ir Petras džiaugiasi savo didžiausiu turtu – gausios šeimos šurmuliu.
Rašytojų sąjungos premijos laureatais yra tapę Antanas A. Jonynas, Jurgis Kunčinas, Nijolė Miliauskaitė, Romualdas Granauskas, Sigitas Geda, Danutė Kalinauskaitė, Andrius Jakučiūnas, Aidas Marčėnas, Sigitas Parulskis, Alvydas Šlepikas ir kt.
Reikia bent po vieną sakinį parašyti, ką ir kodėl dariau.
Vis dėlto R.Vilpišauskas atkreipė dėmesį, jog ši sritis taip pat yra valstybių narių kompetencija, todėl jos turės vertinti minėtus pasiūlymus.
Susitarkime, kai nereikia tų 6 proc.
Šiai grupei priklauso maži vaikai iki 5 metų, nėščiosios, visi vyresni kaip 65 metų ar lėtinėmis ligomis sergantys asmenys.
Gal kam nors ir patinka gyventi prieblandoje, bet ji anksčiau ar vėliau virsta šviesą.
Gal kas pabandys surengti seminarą, protmūšį, diskusiją…
Tai rodo ir LKAB „Klaipėdos Smeltės“ savininkų sprendimas įsigyti naujus STS kranus konteinerių krovai bei nemažinti darbuotojų skaičiaus.
Atlygiai ir sąlygos yra skirtingos.
Priverstinio karantinavimo tvarka grįžtantiems iš užsienio buvo skubiai pakeista baiminantis neramumų, patvirtino sveikatos apsaugos ministras Aurelijus Veryga.
Prieš keletą metų Klaipėdoje turėjau savo teatro studiją paaugliams, į ją ateidavo tėvai, versdami paaugliams pasakyti, kad jie daugiau jos nelankytų.
Keičiamo įstatymo tikslas yra padėti pasiekti derybinių galių pusiausvyrą ir drausti nesąžiningas prekybos žaliu pienu praktikas, taip pat nustatyti institucijas, atsakingas už įstatymo nuostatų laikymosi priežiūrą, bei atsakomybę už įstatymo pažeidimus.
Tai puikus įrenginys naudojimui namuose ir nedideliuose biuruose.
Grupės prezidentė Kerry Kennedy šį mėnesį pareiškė, kad britų rašytojos atviras požiūris į lytį „menkina“ translyčių asmenų „tapatybę“.
Turėdama šį sąrašą, policija vykdo nuolatinę izoliuotis privalančių asmenų kontrolę.
Nors pirmuosius trejus karjeros metus praleido Kaune, tačiau vilkėjo kitos miesto komandos „Atleto“ marškinėlius.
O kad išlaikytų tą lojaumą, žmogus turi jaustis lygiaverčiu.
Panaudotas apsaugos priemones – kaukes, respiratorius, pirštines iš pradžių reikia įdėti į maišelį, jį užrišti ir tik tada išmesti“, – aiškino G.Ulys.
Tik smegenu ne.
Tai ne vienintelė keistoka tradicija šioje šalyje.
Bet jie kaip tik atgaiva.
Didžiąją dalį sudaro prekyba „Barboroje“, o pakuočių šioje parduotuvėje pirkimas padidėjo 145 proc.
E. Dragūnas teismo prašė terminą pratęsti pusę metų nuo tada, kai pasibaigs šiuo metu Vilniaus apylinkės teisme vykstantis procesas dėl namui išduoto statybos leidimo teisėtumo.
"Valstybė davė projektą veltui ir staiga pareiškiama, kad gyventojai nebedarys renovacijos.
Joe Roganas palieka „YouTube“ ir „Apple Podcast“: ar iš paskos seks ir kiti turinio kūrėjai?
Pastarosiomis dienomis naujų susirgimų skaičius per parą perkopė 3 tūkst., registruojama po 30 mirčių.
Ji pabrėžia, kad šios apklausos rezultatai sutampa su anksčiau skelbtais „Edelman Trust Barometer“ tyrimo rezultatais.
Retas iš pasaulio skurdžiausiųjų gali dirbti iš namų.
Gimiau Pasvalyje, bet pirmus šešerius metus gyvenome Vaškuose.
Manau, kad senamiestyje veikiančių verslo subjektų veikla turėtų būti liberalizuojama, mažinant ir naikinant apribojimus ir mokesčius.
Skolų už žemės nuomą - per 73 tūkst.
Dar viena labai įdomi detalė, kompanijos vadovai nusprendė skirti 1 mln.
Pasak M.Skuodžio, Lietuvos planus dėl oro uostų pajėgumų didinimo koreguoja koronaviruso krizė, paralyžiavusi aviacijos verslą.
Įstaigai taip pat nurodyta užtikrinti, kad visi Slaugos skyriaus pacientai dėvėtų veido kaukes, jas reguliariai keistų.
Kai žmogus susiduria su finansiniais sunkumais, į savo savivaldybę jis gali kreiptis piniginės socialinės paramos: socialinės pašalpos, kompensacijos už šildymą, karštą bei geriamąjį vandenį.
Vieniems – per liūdni, kitiems – per lėti.
Vokietijos „Fraunhofer“ ryšių instituto atlikto tyrimo rezultatai rodo, kad daugeliui populiarių modelių kyla šimtai žinomų grėsmių ir jie negauna atnaujinimų.
Žinoma, mankštos pasirinkimas bei dažnis priklauso nuo kiekvieno žmogaus fizinio pasirengimo, todėl labai svarbu žinoti savo galimybes.
Lapkritį medicinos žurnalas „The Lancet“ paskelbė tyrimą apie „Sinovac“ kuriamos vakcinos veiksmingumą, paremtą 1-osios ir 2-osios fazių klinikiniais bandymais.
Visą savo laisvalaikį skiria vaikams, vedžioja juos į zoologijos sodą, teatrus, krepšinio varžybas.
Prieš keletą savaičių Etninės kultūros globos taryba viešai pakvietė žmones Kalėdų dovanoms rinktis vietinių meistrų – Lietuvos tautodailininkų, menininkų, amatininkų – gaminius.
Pasinaudodamas ja nusipirkau traktoriuką, žoliapjovę, frezą, uogų vėsinimo ir sodo priežiūros įrangą.
Vienas iš užsikrėtusių šeimos narių – vienas iš infekuoto vienuolikmečio tėvų.
Taip jiems gaunasi, kad Vladimiras Laučius ne lietuvis, o koks Vidmantas Kločkovas taip.
Tam bus privalu atlikti laboratorinius tyrimus dėl AKM.
Tokie nuogąstavimai pagrįsti, nes, net atšaukus karantiną, kelionių organizatoriams ir agentūroms reikės mažiausiai mėnesio, kad susitartų su viešbučiais ir vėl galėtų siūlyti keliones.
Pagrindinės sesijos valstybiniai brandos egzaminai vyks iki liepos 21 dienos, pakartotinės sesijos – nuo liepos 22 dienos iki rugpjūčio 4-osios.
Abiems vyrams kelionę teko tęsti su draugų ekipažu, mat BMW buvo išgabentas į policijos sulaikytų automobilių saugojimo aikštelę.
Šiam skaičiui padidėjus iki 85 proc., situacija pasidaro labai sunkiai kontroliuojama.
Brukalų kiekiui sumažinti šis tinklalapis naudoja Akismet.
Persodinus pelargonijas vėl palaistykite ir pradėkite genėti.
Neramaus Tilaberio regiono valdžia sugriežtino saugumo suvaržymus, uždarė turgus ir uždraudė motociklų eismą po gruodį ir sausį džihadistų grupuočių įvykdytų išpuolių, per kuriuos žuvo 174 Nigerio kariai.
Už 2019 metus yra deklaravęs žemės ūkio naudmenas ir kitus plotus (išskyrus deklaravusius vien tik ganyklas, pievas arba daugiametes žoles).
Pagrindinė brandos egzaminų sesija prasidės birželio 22 d. ir baigsis liepos 21 d.
Prireikus sprendimą dėl ugdymo proceso perorganizavimo konkrečiose savivaldybėse Švietimo, mokslo ir sporto ministerijos teikimu priims Vyriausybė, atsižvelgdama į Sveikatos apsaugos ministerijos siūlymą.
Esą politikai, matyt, nėra susipažinę su sprendimo projektu: pagrindinė priežastis, dėl kurios teikiamas sprendimo projektas, – bilietų kainos nebuvo keistos daugiau kaip dešimtmetį.
Nors spygliuočių medžių šakos yra vienas populiariausių būdų per žiemą išsaugoti lepesnius sodo ar daržo augalus, miškininkai prašo savavališkai neiti į miškus ir nelaužyti šakų, tausoti medynus.
Dvišalės priemonės įvedant nacionalines sankcijas bus vykdomos vadovaujantis nacionalinėmis procedūromis, kol bus paskelbtos planuojamos Europos Sąjungos sankcijos.
Lietuvoje intensyviai plėtojama grūdininkystė, bet reikia siekti, kad nebūtų monokultūrų,nes jos panaikina kai kuriuos žaliuosius koridorius gyvūnijai ir augalams, tam turi būti sukurtos oazės.
Vaidas yra viena ryškiausių „Juventus“ klubo istorijos dalių.
"Jei iškrėsdavai kokią šunybę, o tai vaikams ir paaugliams - įprastas reiškinys, tėveliai iškart viską žinodavo.
Tai – normatyvai, pozicijos tarptautiniuose reitinguose ir panašiai.
Beje, jei jau nutiko nelaimė ir reikia remonto, nebūtina vykti į vietą – detalę galite nusiimti patys ir atvežti į servisą.
Daugiausia ateina į seniūnijas ir savivaldybę pas tuos pačius specialistus, padedančius deklaruoti žemės ūkio naudmenas.
Pavyzdžiui, Mineapolyje buvo šaudoma į policijos pareigūnus.
Gydytojai kruopščiai išvalė skeveldras ir akis vėl buvo įstatyta.
Galima pastebėti, jog vienuose paveiksluose vyrauja ryškios, akį traukiančios spalvos, suteikiančios darbams ekspresyvumo, o kituose – pastelinių, švelnių spalvų atspindžiai.
Lietuvos dviračių sporto federacijos prezidentas D. Levickis prašė, kad Klaipėdos valdžia neskubėtų naikinti ar parduoti dviračių treko.
Šakų pilna – turi visą laiką būti budrus, – dalydamasi įspūdžiais iš trasos juokėsi L. Kančytė.
Vienu vyriausių ekipos žaidėjų šiemet yra Martynas Gecevičius.
Pasaulio taurės varžybų moterų keirino galutinėje bendrojoje įskaitoje S. Krupeckaitė (626 tšk.) užėmė 22-ą vietą.
Janina Bertašienė ant elektrinio motociklo sėdo prieš trejus metus.
Rytų Londone 20 metrų kranas trečiadienį nuvirto ant gyvenamojo namo, gelbėtojai pastate ieškojo įstrigusių žmonių, pranešė Londono priešgaisrinė brigada.
Mallettas teigia, kad yra sukūręs veikiantį laiko mašinos prototipą, kuris gali įrodyti koncepcijos pagrįstumą.
Pasak menininkės, tai baimė ir kančia.
Tad grindinio šildymo sistema yra kiek taupesnė, bet ją eksploatuojant nuo grindų kyla dulkės.
Būčiau ir finišavęs, bet komandos vadovas Antonio Ferrari paskaičiavo, kad Cody nepravažiavo pagal taisykles privalomo minimalaus laiko, taigi likus 15 minučių iki finišo, užleidau jam vietą.
Taip pat teigiama, jog virusas buvo dirbtinai sukurtas JAV ar NATO laboratorijose kaip biologinis ginklas.
Penktadienio dieną orus toliau lems anticiklonas.
Mes grįžtame į tą sovietinę epochą, kur niekas nebetikėjo niekuo.
Pavyzdžiui, išsiliejus naftai, ja apsivelia ir žūsta daugybė jūros gyvūnų ir augalų.
Visgi, nepaisant spartaus ūkio augimo ir NATO saugumo garantijų, visuomenėje lieka rimtų socialinių problemų – Lietuvai būdinga didelė pajamų nelygybė ir skurdas, aukštas emigracijos ir savižudybių lygis.
Visi kontaktavę tiesiogiai medikai vis dar yra izoliacijoje, kitą savaitę jiems ketinama atlikti antrą testą.
Projekto iniciatorius - Sveikatos apsaugos ministerija.
Lietuvoje iki šeštadienio ryto patvirtintas 771 koronaviruso atvejis.
Pirmoji įmoka turi būti sumokėta iki šių metų metų kovo 30 dienos.
Pasak jo, M.Kalesnikava reikalauja iškelti baudžiamąją bylą jai spaudimą dariusiems pareigūnams.
Tarp istorijų to nebuvo, bet gyvenime būna, kai, buitiškai pasakysiu, artimieji prisiknisa: "pakalbėk su manimi", "pasakyk, kas tau yra".
Noriu skirti padėką kiekvienam kolegai, kurio indėlis į kompaniją yra grįstas pasitikėjimu, dideliu susitelkimu ir pasididžiavimu, būnant „Švyturys-Utenos alus“ įmonės dalimi“, – sako R. Viršilas.
Todėl dar kartą prašau visų: atstumas, rankų higiena, veido apsaugos priemonės – ir teisingas jų dėvėjimas!
Ant to asfalto klubai, barai manęs nelabai domina, nors, turiu pasakyti, kad tikrai per karantiną aš pasiilgau ir jų.
Jokie susitarimai nevyksta su jokiais konservatoriais, su jokiais liberalais ir su tais pačiais jokiais „valstiečiais“, – teigė R.Budbergytė.
Sveikos gyvensenos entuziastė Vlada Musvydaitė sako, kad judėjimas žmogui – gyvybiškai svarbus ir jo skatina nepamiršti net ir laiką leidžiant namuose.
Vasarą, atostogų metų ypač svarbu tinkamai pasiruošti namų vaistinėlę, todėl farmacijos specialistai taip pat pataria turėti vaistų, kurie padėtų prasidėjus alergijai, užklupus virškinimo sutrikimams, priemonių, įkandus vabzdžiams.
Apie visa tai - "Savaitės eksprese".
Bet viskas gerai pasisekė.
Tada aš jo retoriškai klausiau, ar turiu padaryti nusikaltimą, rizikuoti viskuo, ką turiu, už tai, kad gaučiau keletą daiktų.
Šiais, beje, kaip ir ankstesniais, metais Klaipėdoje minint Sausio 13-ąją Liepų gatvėje.
Juk tada būtų galima ir žiniasklaidos laisvę suvaržyti, ir, pavyzdžiui, nustatyti, kad iš namų be leidimo niekur nebūtų galima išeiti.
Pagal Turkijos ir Rusijos susitarimą, 2018 metais Turkijos daliniai buvo dislokuoti stebėjimo postuose visame regione, tačiau tai nepadėjo sustabdyti režimo karinių antpuolių pasikartojimo.
Viskas tuo nesibaigė.
Kas sekmadienį bėgioja, kas į mišką skuba, o aš – į sodą,“ – sako Antanas.
Klaidinančios informacijos ir galimai epidemiologinei šalies situacijai pavojingų raginimų kupinu įrašu per mažiau nei parą pasidalino daugiau nei 2 tūkst. socialinio tinklo vartotojų, o tai reiškia, kad jo sklaida – keleriopai didesnė.
Tad prieš kertant medį ar krūmą, turi būti atlikta ekologų apžiūra ar konsultacija.
Tad ir kūrinių daug su žuvų, plūdžių, tinklų motyvais.
Jo funkcijas klube jau kuris laikas yra perėmęs Vladimiras Buzmakovas.
Europos socialiniame tyrime respondentų prašoma jų pasitenkinimą demokratijos veikimu apskritai įvertinti konkrečiu balu nuo 0 iki 10, kur 0 reiškia, kad jie yra ypatingai nepatenkinti, o 10 – ypatingai patenkinti.
Lietuvių kalbos ir literatūros valstybinio brandos egzamino neišlaikė beveik kas ketvirtas mūsų rajono abiturientas – 23,29 procentai.
Vis dėlto J.Ardern tvirtu „ne“ atsakė į televizinių debatų metu užduotą klausimą, ar liktų kaip opozicijos lyderė, jei rinkimų rezultatai jai būtų nepalankūs.
Darbas iš namų suteikia ne tik malonių privalumų, bet ir kelia nemažai iššūkių.
Kas buvo labai smagu, kad aš drąsinu Marką, bet tada jį už rankos paima berniukas iš trečios eilės, pasilenkia ir sako: „Markai, kelintas čia tavo koncertas?“
Jėzaus misija su žengimu į dangų nepasibaigė; ji tęsis ir tęsis iki amžių pabaigos.
Tačiau gali labai pagelbėti, kai norisi šilto maisto, arbatos ar reikia užvirinti vandenį, kad jis būtų tinkamas gerti.
Taigi, kaip tai gali būti sąžininga?
Jas uždenkite maistine plėvele ir palikite 45 minutėms, kad pakiltų.
Pradėti vakcinavimo kampaniją senelių globos namuose „Los Olmos“ buvo nuspręsta dėl to, kad jie įsikūrę netoli „Pfizer“ saugyklos, kur šeštadienį iš Belgijos buvo pristatytos vakcinos, kurios bus platinamos visoje šalyje.
Jis visiškai niekada negali atstoti visaverčio, gyvo kontakto, tačiau tai – viena iš tokių priemonių, kuri padeda efektyviai organizuoti ugdymo procesą“, – paaiškino A.Monkevičius.
Londonas ir Briuselis susitarė dėl sudėtingos prekybos sistemos, pagal kurią ši JK sritis bus saistomas daugumos ES taisyklių, siekiant išlaikyti atidarytą sieną su ES nare Airija.
Esant vitamino B12 trūkumui, dėl greitai mažėjančios eritrocitų cirkuliacijos sumažėja deguonis kiekis audiniuose.
O mokykloje darbas nesibaigdavo kartu su pamokomis.
Kuršių nerijos nacionalinis parkas, suorganizavęs talkas pajūriui valyti, pranešė, kad vos 20 kilometrų pajūrio ruože buvo surinkta 20 kubinių metrų teršalų, panašių į parafiną.
Pastaraisiais metais vis garsiau kalbama, kad jau net 2024 m. Paryžiuje paplūdimio rankinis gali būti įtrauktas į olimpinę programą.
Rugsėjo 17 dieną šiuolaikinės operos premjera pradės festivalį „Permainų muzika”, o taip pat ir jau 17-ąjį Klaipėdos koncertų salės koncertinį sezoną.
Buvau visa nusėta mėlynėmis“, – sakė moteris.
Tu geriau eik ir pasirupink kad netruktu klaipedoj nieko, esi meras tai ir baik viena karta liezuviu plakt,o imkis darbo.
Visiems pirkusiems bilietus jau išsiųsti elektroniniai laiškai, dėl grąžinimo reikia kreiptis el.
Puikus metas kurti ir reklamuoti savo idėjas, projektus su bendruomenių, forumų, draugų ir bendraminčių palaikymu.
Klaipėdoje pradedančiame veikti „Northway“ vaisingumo centre, aprūpintame naujausiomis technologijomis,bus taikoma ilgametė vaisingumo specialistų sukaupta patirtis.
Nuo pat ryto 8.“
LRT mediatekoje – radijo laidų „Vakaras su knyga“ įrašai.
Komitetas teigė, kad tokią tvarką numatęs įstatymas neužtikrino apsaugos nuo galimo piktnaudžiavimo „savavališkai pradedant pareigūnų sekimą ir nepagrįstai pašalinant juos iš pareigų“.
Jei egzistuoja trumpesnis maršrutas, remiantis jų skaičiavimu, jis negali būti trumpesnis daugiau nei 0,0000074 karto – maždaug 700 šviesmečių.
Išvengti nemalonių kelionių, spūsčių ar nelaimių kelyje galima tik atidžiai ir atsakingai vairuojant bei laikantis visų Kelių eismo taisyklių ir, žinoma, saugumo reikalavimų.
Santuokinis amžius mergaitėms – taip, mergaitėms, ne moterims – bus nuo 10 metų ir vyresnėms.
Pakalbėjus su darbuotojais, paaiškėjo, kad didžiausią demotyvaciją jiems kėlė ne atlyginimas ar darbo sąlygos, bet vadovo puikybė, dėmesio trūkumas bei elementaraus „ačiū“ stoka.
O juk pirmasis žingsnis to link ir yra vietos pažinimas.
Anot vietos ugniagesių, apie 1 tūkst.
Visus tuos, kurie supranta valstybingumo svarbą ir nebijo patvirtinti ryžtą darbais.
Ir nebūtinai tapyti, kuriu iš molio ar darau menines instaliacijas.
Reaguodama į LPGA argumentus, LR žemės ūkio ministerija pateikė siūlymą LR Seimo Kaimo reikalų komiteto nariams.
Kad visada tie, kuriems sunku, atrastų žmogų, su kuriuos galėtų pasikalbėti atvirai, iš širdies.
Nors tų įkrovimo stotelių vis dar stipriai trūksta, tikimybė, jog jūsų kur nors įstrigsite dėl išsikrovusio automobilio, sparčiai mažėja.
Deja, tačiau šis modelis nepalaiko atminties kortelių.
Nors Nostradamas mirė 1566 metais, jis teisingai išpranašavo daugelį po jo mirties nutikusių įvykių – Hitlerio ir Napoleono atėjimą į valdžią, rugsėjo 11-osios atakas JAV.
Tačiau dabar jų smarkiai sumažėjo dėl medžioklės, aplinkos taršos, laivybos, žvejybos ir kitos agresyvios žmogaus veiklos.
Kovo mėnesį Vėžiui teks daug važinėti ir keliauti.
Europos Sąjungos sankcijos įvestos 59 asmenims, jos apima draudimą atvykti ir turto įšaldymą.
Tas pats klausimas keliamas dėl Badeno-Powello.
Tiesiog jie paprasčiausiai nesugeba perlipti per savo ambicijas ir ta arogancija, kuri keturis metus pylėsi mūsų atžvilgiu, ir dabar tokia pat.
Reikia laiko, užsispyrimo ir vienatvės.
D. Grybauskaitė pabrėžia, jog tai yra skolintos lėšos, už kurias reikės mokėti, įvedant naujus mokesčius.
Per tris dešimtmečius Telšių vyskupijos parapijas papildė 122 Telšių vyskupo Vincento Borisevičiaus kunigų seminarijoje išugdyti kunigai.
Priėmus šią įstatymo pataisą tektų spręsti ir nuotekų problemą.
Meilė taps varomąja jėga, kuri leis irtis į priekį ir siekti užsibrėžtų tikslų.
Ministerijos duomenimis, šalyje jau atlikti 1 059 299 testai koronavirusinei infekcijai nustatyti.
Mes aiškiai matome organizatorius ir tuos, kurie įgyvendina jų idėjas“, – teigė A. Lukašenka.
Portalas DW pranešė, kad BVG ragina besinaudojančius viešuoju transportu nebenaudoti dezodorantų, kad paskatintų žmones tinkamai dėvėti kaukes.
Šiuo žingsniu, kurį sveikina darbą baigianti JAV prezidento Donaldo Trumpo administracija, B. Johnsonas siekia megzti ryšius su išrinktuoju prezidentu demokratu Joe Bidenu.
FSB teigimu, I.Safronovas rinko konfidencialią informaciją apie Rusijos kariuomenę, gynybą bei saugumą ir „perdavė ją“ vienos NATO šalies žvalgybai.
Jo versija dėl šio galimo nusikaltimo – įprasta: „Aš nuolat kritikuoju konservatorius.
Kaip mat susivokėme, kad liūdna nebus.
Programavimas yra paprasčiausias problemų sprendimas.
Klaipėdoje, Šaulių gatvėje, neblaivus vyras, vengdamas atsiskaityti už taksi paslaugas, vyrui (g. 1966 m.) grasino daiktu, panašiu į ginklą, pranešė policijos departamentas.
Moteris buvo neblaivi, jai nustatytas 2,43 promilės girtumas.
Nepamirškime, kad sezoną pradėjau su rezultatu 53,2 sek. ir tada apie 51 sek. tikrai negalvojau.
Gitanas Nausėda sakė labai atsakingai žiūrėsiantis į bet kokias iniciatyvas, kurios praplečia savivaldybių teises skolintis.
Tačiau netrukus visos grožybės, skirtos parodai, buvo nugabentos ir sudėtos kaimo centre.
Pastaruoju metu pradinės mokyklos vaikai yra maitinami atvežamu maistu, o gimnazijos patalpose yra sava valgykla.
Aišku, jau vien programėlių pasirinkimas paverčia „Google Android“ patraukliu sprendimu.
O jeigu šeimoje vienas žmogus orientuotas į augimą, o kitas augti nenori, tai skyrybos neišvengiamos?
Patys gydytojai iš rajoninių ligoninių dažnai skųsdavosi, kad ta situacija, kad vienam gydytojui tenka viena slaugytoja, kelia problemų.
Unikali puokštė pasako – ji tau, kuri esi vienintelė, kurią kažkas norės pasitikti prie altoriaus.
Tuo metu trečiadienį buvo užfiksuotas rekordinis mirštamumas, per parą mirus 589 pacientams.
Prezidento žmona Diana Nausėdienė viešėjo su Biržų Šv.
Asmenims, Užimtumo tarnyboje užsiregistravusiems šių metų pirmąjį ketvirtį, nedarbo išmoka negali būti didesnė negu 760,01 euro, o užsiregistravusiems antrąjį ketvirtį – ne didesnė negu 783,51 euro per mėnesį.
Vienam paramos gavėjui gali būti skirta iki 5 tūkst.
Ši politika buvo svarbus veiksnys, užtikrinęs PiS pakartotinę pergalę per spalį vykusius parlamento rinkimus.
Amerikoje tu būsi tiesiog vienas iš daugelio, tačiau Lietuvoje jauti, kad tavo darbas daug prasmingesnis.
COVID-19 sergančių žmonių yra atsakingi už 80 proc.
Keliaudami į Palangą, Kretingą dažniau pravažiuojame, nei čia sustojame.
Bendradarbiaujant su Lenkijos Respublikos teisėsaugos institucijomis, Lenkijoje buvo sulaikyti jau anksčiau minimi du Ukrainos piliečiai, kurie automobiliu gabeno apie 2,5 kg narkotinės medžiagos – kanapių.
Antplūdis labiausiai jaučiamas trečiadienio rytais, kai imamas kraujas sudėtingesniems tyrimams, atliekamiems ne Panevėžyje, o Vilniuje.
Atvejis nustatytas Prienų rajono gyventojui.
Tačiau „Galvės“ klausimai dėl UAB „Trakų vandenys“ vadovo tinkamumo eiti pareigas Trakų rajono merei E. Rudelienei per tarybos posėdį sukėlė tik juoką.
Paskutinį kartą Tommi Pikkarainenas treniruočių procesui vadovavo prieš vienuolika dienų.
Laivo personalas irgi padeda, bet reikia jį iš ten išnešti iš kokio penkto aukšto.
Jo komanda pranešė, kad susidūrė su problemomis.
Vis dėlto šį skundą parėmė 106 respublikonų įstatymų leidėjai ir 17 valstijų generaliniai prokurorai.
NVSC specialistai ragina žmones ir toliau laikytis visų koronaviruso infekcijos plitimo prevencijos priemonių – rankų higienos, kosėjimo, čiaudėjimo etiketo, dėvėti asmens apaugos priemones, laikytis fizinės distancijos ir kita.
Gydytojas nepajaučia pirmųjų kūno pavojaus signalų taip gerai, kaip pats žmogus“, – pasakoja onkologė-chemoterapeutė.
"Į Meką melstis šventoje vietoje", - atsakė maldininkas.
Šiuo metu jaučiamas didesnis žmonių srautas savaitgaliais.
Anglijoje jis gyvena jau du dešimtmečius.
Visada noriai dirba.
S. Budinas, kadangi į jo siūlymą balsavimą atidėti nebuvo atsižvelgta, pranešė posėdyje toliau nebedalyvausiantis.
Norėsis pramogų, būsite nusiteikę išlaidauti, atsipalaiduoti neskaičiuodami valandų ir pinigų.
Esant galimybei rekomenduojama įrengti pertvaras tarp darbuotojų ir klientų.
Mūsų vizija - turi būti tęstinumas.
Savaitgalį į Lietuvą užsuks šilumos banga, tačiau pūs stiprokas vėjas, informuoja Lietuvos.
Helge Braunas, kuris yra įgijęs mediko išsilavinimą, sakė, jog yra pasirengęs pats padėti skiepyti žmones.
Taip, ant scenos jie lipa su chalatais.
Ji tapo pirmąja per dešimtmetį moterimi, laimėjusia šį apdovanojimą.
Savivaldybėj uždarytų mokyklų pastatų yra, tik reikia mąstančio žmogaus socialinės rūpybos skyriuje ar socialinių paslaugų centre, kuris pasinaudotų valstybės teikiamomis galimybėmis.
Nacionalinis čempionatas sustojo, vaikinai nesitreniruoja, atkrintamosios į Europos čempionato kvalifikaciją nukeltos.
Lietuvos prezidentas Gitanas Nausėda džiaugiasi rinkėjų aktyvumu Seimo rinkimų antrajame ture koronaviruso pandemijos akivaizdoje.
Kaip gaminami sprogmenys, naudojant amonio nitratą, nenorėčiau kalbėti.
Šiandien pristatomame pirmame dokumentiniame klipe, pavadintame „Kaip gimsta tekstai“, galima išvysti pokalbius su naujausios dainininko albumo „Veidai“ bendražygiais Violeta Palčinskaite ir Kastyčiu Sarnicku-Kastetu.
Planuojama, kad naujojo skaitmeninių inovacijų centro veikloje didelę reikšmę vaidins šiuo metu turimos partnerystės su kitais europiniais skaitmeniniais inovacijų centrais (ESIC), veiksiančiais bendrame europiniame šių centrų tinkle.
Pas savuosius atėjo, o savieji jo nepriėmė.
Ji vien per antrąjį metų ketvirtį susitraukė net 13,8 proc.
Ryte važiuojant į darbą tenka įveikti apledėjusius kelius, važiuojant ilgesnius atstumus sutinkame snieguotų kelio ruožų, tad svarbu pasirengti įvairioms situacijoms.
Prieš išeinant tarnauti, Simona pajuto skrandžio skausmus.
Šis sąrašas bus paskelbtas iki kovo 10 d., penktadienį pranešė Kultūros ministerija.
Nakties metu vietomis tvyros rūkas, temperatūra kris iki 6–11 laipsnių, tik prie jūros laikysis 12–14 laipsnių šiluma.
Mišios aukojamos be žmonių.
Kūrėjams buvo ypač įdomu pamatyti, kur viskas prasidėjo, kokių minčių man kyla sugrįžtant į tam tikras vietas.
Su kolegomis bendrauju telefonu, dokumentus tvarkau internetu.
Ne tam, kad surastumėte kaltininką, dėl kurio viskas žlugo.
Vienas jų, 27-erių vyras, neturėjo pasienio ruože privalomų asmens dokumentų, informuoja VSAT.
SANA pranešime nurodoma, kad Rytų Gutos regione rastos aukos yra „civiliai ir saugumo pajėgų nariai, kuriuos nužudė teroristinės grupės“.
Tačiau tai nėra vieno žaidėjo žaidimas.
Antroje praėjusios kadencijos Seimo pusėje augo informacijos apie tabako bei rūkymo draudimus ir ribojimus kiekis.
Aš net vokiečių kalbos nemoku.
Klaipėdos jūrininkų ligoninės direktorius Jonas Sąlyga: "Virusas yra labai agresyvus.
Pasak premjero, dalis Latvijos visuomenės nevisiškai supranta šio dokumento tikslus ir neteisingai juos interpretuoja.
O tai svarbiausia, ko tikisi ūkininkai iš savo organizacijos.
"Vadovaudamiesi Klaipėdos miesto savivaldybės įsakymu, laiptinių valymą drėgnuoju būdu pradėsime jau šią savaitę.
Krypties „Atskleisk“ komanda pažada, kad renginyje bus geras ne tik turinys, bet ir forma, kurią užpildys šokių studijos Intrus šokėjai bei Jotvilas Švirinas.
Palaipsniui kompanija pelnė didžiausios pasaulyje kosmoso agentūros pasitikėjimą.
Susišnekėti nėjo, nes buvo išgėrusi“, – pasakojo policijos pareigūnas.
Bet dėkoju Aukščiausiajam, kad nepuoliau į depresiją, radau išeitį.
Lietuvos medikai, prasidėjus koronaviruso pandemijai, praktiškai nebuvo tiriami, nes testų kaip ir kitų apsaugos priemonių daugiausia buvo tik sveikatos apsaugos vadovų fantazijose.
Prieš keletą metų su kolegomis tyrinėdama palei Danę stovėjusios 16–17 amžiaus buvusios vokiškos bažnyčios vietą R. Nabažaitė ten su kolegomis aptikusi per 30 tūkst.
Pusfinalyje abu finalo dalyviai šventė įtikinamas pergales.
Nepaisant būgštavimų dėl viruso, į ateitį partija žiūri optimistiškai ir tikisi dalyvauti formuojant centro-kairės koaliciją.
Be daugybės sudėtingų problemų, su kuriomis susiduria Libanas, vienas konkretus faktorius gali radikaliai paveikti visą valstybės kursą – Irano palaikoma sukarinta „Hezbollah“ organizacija.
Parduotuvės „Florus“ savininkė prisipažįsta, kad ją visuomet žavėjo mintis apie vietą, į kurią būtų galima ryte užsukti kavos, suvalgyti kruasaną ir keliauti į darbą, nusipirkus gėlių, kurias ten pasimerksi ant stalo.
Tokiu būdu sukuriami itin įtikinami, tačiau „netikri“ vaizdo įrašai.
Versline žuvininkyste vidaus vandenyse užsiimančias įmones siekiama įpareigoti griežčiau apskaityti laimikį –.
Ekipažui įtarimą sukėlė tai, kad vairuotojas važiavo be šviesų.
Sunku kartais mėgautis šia akimirka, nes mąstai, kas bus rytoj.
Priėmimas irgi vykdomas elektroniniu būdu.
Ten yra labai karšta ir labai drėgna.
Medikų pagalbos prireikė sostinėje per sprogimą nukentėjusiam vyrui.
Panevėžiečiai šių metų šalies čempionate laimėjo visus 15 žaistų susitikimų ir iškovojo aukso medalius.
Medikas Aivaras Miltenis šioje byloje kaltinamas išžaginimu, o žinomas prodiuseris Ričardas Pinikas – neteisėtu disponavimu narkotinėmis ar psichotropinėmis medžiagomis turint tikslą jas platinti, poveikiu liudytojui bei fizinio skausmo sukėlimu.
Įmanoma, kad valstybė vėl pradės sodrinti plutonį.
Na, o trečia dalis – dokumento parengimas, kuris labai detaliai aprašo, kaip diagnostinėje testavimo laboratorijoje šita metodika, jei mes ją validuosime, būtų taikoma.
Ir, žinoma, pats laikotarpis labai kontroversiškas.
Vertindamas biudžetą, tarybos narys Juozas Barsteiga domėjosi, kodėl ties kelio Daugėdai–Kungiai eilute įrašyti tik nuliai.
Tuo tarpu Kremlius tokios perspektyvos akivaizdoje, pasak apžvalgininkų, akivaizdžiai ėmė nervintis.
Derybos laukia dėl 750 mlrd.
Kodėl pasirinkote būtent šią medicinos šaką?
Lietuvos statistikos departamento duomenimis, LVŽS stojus prie valstybės vairo 2016 m. lapkritį centrinės valdžios skola siekė 14,5 mlrd.
Jai bus pradėta baudžiamoji byla dėl vairavimo išgėrus.
O tai reiškia, kad kompromisas tampa dar sudėtingesnis.
Be to, specialistai mano, kad jei anksčiau kiekvienas užsikrėtusysis virusą perduodavo vidutiniškai 2,4 žmogaus, tai dabar šis rodiklis nusileido iki 1,3.
Kol kas suskaičiuota 8 iš 13 apylinkių duomenys.
Pavyzdžiui, EGIO kartu su bendrove „Atliekų tvarkymo centras“ kaip ir kasmet pakvies šalies bendruomenes vėl dalyvauti aplinkosauginiame projekte „Mes rūšiuojam.
Kaip taip galima,- kalbėjo senolė.
Dabar, per karantiną, bendri užsiėmimai nevyksta – tapo kiekvienas atskirai.
Vaistinės duomenimis, spalio mėn.
Būtent tai ir darome savo „Kūrybingumo mokyklos“ platformoje.
Iš Plungės kilusi, bet daugiausia Kauno komandose rungtyniavusi vidurio puolėja S.Čižauskienė, jos dukters Urtės tikinimu, taiklių metimų iki šiol nepamiršo.
Sėdėdami namuose saviizoliacijoje galėsite pasikalbėti su žmonėmis kitame pasaulio gale, pasiteirauti, koks gyvenimas verda ten.
Krepšinio profesoriumi vadinamam 60-mečiui italui koronavirusas akivaizdžiai nebuvo maloniausia tema, kai jis sustojo trumpam pokalbiui Karmėlavoje.
Bronė gyveno su šia mintimi, šį tą bandė kurti, užrašinėti, bet 1922 m. Kazimieras išvyko kelerių metų studijoms į Vokietiją.
Kartais pavyksta, kartais nelabai, bet po truputį mokomės.
Kėlinys pasibaigė „Polski Cukier“ turint 3 taškų atotrūkį – 20:17.
Nauji benzininiai TSI varikliai pasižymės ypač mažomis sąnaudomis ir emisijomis.
Neapsisprendžiama ir dėl Skulptūrų parko, kurio projektas buvo ruoštas ilgai ir atsakingai, yra gautas statybų darbų leidimas.
BVP ir bus 1,7 proc. p. BVP didesnė negu pirminiais biudžetų projektais formuojama valdžios sektoriaus skola.
Na, o patys pirkėjai, žinoma, kad turi būti atsargesni, ypač su mažesniais vystytojais, kurie teturi, sakykim, vieną projektą ir niekuo nerizikuoja.
Po kurio laiko padėti „Agrorodeo“ komandai sustojo Alberto Herrero sunkvežimio ekipažas.
Visa kita yra palikta Euro grupės narių nuožiūrai.
Lenktynėse už teisę mesti iššūkį A. Dudai R. Trzaskowskis įveikė europarlamentarą ir buvusį užsienio reikalų ministrą Radoslawą Sikorskį.
Čia apgyvendinami ištisi žmonių kvartalai, taip utilizuojamos visos per dešimtmečius susikaupusios atliekos.
Šį sezoną už kilogramą ropių prašoma 2–3 eurų.
Šeimininkai rungtynes pradėjo sėkmingiau – pirmojo ketvirčio pabaigoje pirmavo 17:9.
Likus žaisti minutei iki kėlinio pabaigos rezultatas dar buvo lygus, bet Ernestas Sederevičius realizavo baudos metimą ir klaipėdiečiai kėlinį baigė turėdami minimalų atsilikimą 55:56.
Nenorėdamas išgirsti tiesos apie save, nebrandus asmuo ima gintis net susidūręs su nereikšmingomis problemomis.
Tai, kad negailestingą konkurencinę kovą laimi tik sklandžiai veikiančios skaitmeninės platformos, puikiai iliustruoja vieno populiariausių socialinių tinklų pavyzdys.
Pokalbio metu konkrečiai buvo paminėtas praėjusį sezoną Lenkijoje praleidęs 24-erių metų amerikietis Isaiah Briscoe, kurį D. Kairys 2017-2018 metų sezone treniravo Talino „Kalev“ komandoje.
Marjanas Šarecas, centro kairiųjų partijos LMS lyderis, iš premjero posto pasitraukė sausio 27 dieną dėl vidaus nesutarimų penkių partijų mažumos vyriausybėje ir paragino rengti pirmalaikius rinkimus.
Už gerą darbą jis sulaukė įvertinimo ir buvo paskirtas Lietuvos jaunių (U18) rinktinės treneriu.
Tęsdami tyrimą po kelių valandų Vievyje VSAT pareigūnai sustabdė automobilį „Volkswagen Golf“ lietuviškais numeriais.
Šiuo metu jau galioja visi higienos normos Nr.
Švyturys puikiai išsilaikė iki šių dienų, sutvarkytas jo vidus ir aplinka.
Tačiau net jas stebuklingai pavertus „sėkmės istorijomis“, istorikas nemano, kad 1940 metų birželio 15 dieną kažkas būtų atsitikę kardinaliai kitaip.
Labiau noriu pasiekti savo gyvenime per savo mokslus.
Teisingai, Viktoro, nes iš kur jūs žinote, kad jis ne Viktoro, net jei jis iš po jūsų asmeninio čiaupo.
Pasak G.Mišučio, jokių incidentų pasienyje nefiksuota.
Automobilių stovėjimo aikštelės, žaliąsias zonas, žaidimų aikštelės.
Nebeturi laiko net tėvus aplankyti.
Šiandien tiek „Wi-Fi“, tiek mobiliojo interneto greičio visiškai pakanka leisti muziką „Spotify“ palaikoma garso kokybe – 320 kbit/s.
Tiesa, neištrynėme nė vieno.
Kiekvienas turi savo strategiją.
Dešimt dienų gaisrą gesino per 300 ugniagesių-gelbėtojų, o Alytuje buvo paskelbta ekstremali situacija.
Nestandartinių gabaritų krovinius jis galėjo transportuoti tiek fiuzelažo viduje, tiek tvirtinant orlaivio išorėje.
Kur kas įspūdingesnės sumos išleidžiamos bedarbių mokymams ir jų stipendijoms.
Pagal geriausias belgiškas tradicijas šokolado manufaktūros meistrų arba paties savininko Algimanto Jablonsko rankose ji virsta įstabių skonių gaminiais.
Pasak D.Raabo, jis pirmadienį informuos Didžiosios Britanijos įstatymų leidėjus apie tolesnius JK vyriausybės veiksmus, susijusius su Pekino drakonišku naujuoju Honkongo įstatymu.
Rinkimai iš pradžių buvo suplanuoti gegužės 10 dieną, bet paskutinę minutę juos teko atidėti vyriausybei ir opozicinėms partijoms nesugebėjus susitarti, kaip reiktų tęsti procesą per koronaviruso pandemiją.
Anot jo, nors čia galbūt ir nesilanko higienos specialistai, tačiau produktai ir šviežūs, ir skanūs.
Tikimės, kad paskui nelieps jų nuimti“, – kalbėjo D. Vadluga.
Tai juridinė dalis, labai svarbi daugiausiai mokesčių sumokančiai struktūrai mūsų šalyje, kuriai įsipareigojimų,vykdant sutartis, joks virusas neatšaukė.
Psichologinė būsena, matyt, visose ligoninėse yra panaši.
Kaip būti laimingam vienatvėje?
Už šios informacijos turinį atsako tik biudžetinė įstaiga "Paslaugos Neringai" ir ji negali būti laikoma atspindinčia Europos Sąjungos požiūrį.
Pataisas planuojama svarstyti ypatingos skubos tvarka, lemiamas balsavimas numatytas antradienį vakariniame posėdyje.
Atšaukus karantiną, taip pat siūloma neberiboti maitinimo ir pasilinksminimo vietų skaičiaus, kas dvi savaites didinti renginių dalyvių skaičių.
Pradžioje labai norėjau atsiriboti nuo sporto, tad labai mėgavausi tuo laiku, kai galėjau pati spręsti dėl savo dienotvarkės, laisvalaikio.
Be to, nepamirškite užsegti visus užtrauktukus, kad už jų nesikabintų kiti drabužiai, o rūbų su sagomis nesagstykite – taip rizikuojate, kad sagos atsilaisvins, o jų skylutės išsitampys.
Kadangi pasirinkimo nebėra, su nežinomu asmeniu, iš nežinos pasaulio vietos vyksta virtualios derybos dėl kainos ir valiutos.
Kibernetinio saugumo technologijoms įmonės šiandien skiria išskirtinį dėmesį, mat potenciali žala įvykus vartotojų ar kuriamų produktų duomenų vagystei būtų milžiniška.
Išvykdamas atostogų paskambino ir pasiteiravo ar jau parašiau naują rašinį, skirtą Klaipėdos Šv.
Paklausta, ar „MSC Cruises“ kažkaip bando kompensuoti keleiviams dėl susiklosčiusios situacijos, lietuvė pasakoja, kad pasijuto, lyg iš jų būtų šaipomasi: „Kol kas pasiūlė 10 nemokamų filmų ir gėrimą.“
Priimdamas sprendimus dėl žmonos darbovietės sveikatos apsaugos ministras Aurelijus Veryga nenusišalino ir taip pažeidė įstatymą, praneša Vyriausioji tarnybinės etikos komisija (VTEK).
Taigi ekosistema yra labai gražus struktūrinis dalykas planavimo klausimu, bet jai reikia surasti gerą valdymo modelį, kuris ir yra esminė problema.
Paklaustas, ar žada įsigyti naują prabangų automobilį, jis atsakė teigiamai: „Laukiam, kol draudimas ne tik likučius atiduos, bet ir pinigų duos, kad galėtume kažką nusipirkti.
O tuos, kurie dvejoja ar kritikuoja, – išklausyti.
J. Spearsas buvo paskirtas savo dukters globėju 2008 m., kai ji buvo paguldyta į ligoninę dėl psichikos problemų.
Per gyvenimą pasroviui plaukiantis Arnaud nėra pakvaišęs dėl nieko, todėl greitai pakvaišta dėl Madeleine.
Čia veikia pilies muziejus, turizmo informacijos centras, viešbutis ir restoranas.
Todėl mes siūlome 10 patarimų, kurie padės užtikrinti Zoom vartotojų saugumą ir privatumą.
Kadangi Sibiro padermė yra agresyvesnė, jai reikėtų kitokio tipo vakcinos.
Bet, atrodo, situacija normalizuojasi.
Raigardo kelio posto muitininkai praėjusią savaitę sulaikė apie 350 tūkst.
R.Dagys yra mane kalbinęs.
Taip pat labai svarbu bet kuriuo atveju pasikeisti visus pagrindinius slaptažodžius.
Efektyvios priemonės gali būti vietų automobiliams statyti mažinimas, eismo ribojimas.
Kalbėdamas su žiniasklaida Bon Jovi juokavo, kad visada norėjo įrašyti dainą su princu, turėdamas omenyje prieš ketverius metus mirusį atlikėją Prince.
Atliktas tyrimas tiksliai įvardijo tris labiausiai blockchain technologijai subrendusius sektorius – finansų technologijos, prekyba ir informacinės technologijos.
Šiaurės vakarinėje šalies dalyje sninga.
Nacionalinis visuomenės sveikatos centras (NVSC) informuoja, kad per praėjusią parą Lietuvoje patvirtinti 415 koronavirusinės infekcijos (COVID-19) atvejų.
Žinoma, krūviai pirmame etape bus minimalūs.
Antradienio vakarą Minske įvyko nesankcionuotos neregistruotų pretendentų palaikymo akcijos, per kurias buvo sulaikyta daugiau nei 250 žmonių.
Nesijaudinkite, jei ne viskas klostysis taip, kaip buvo numatyta, būtent galimi netikėtumai gali jus nukreipti tinkama linkme.
Sparčiai Europoje plintantis ir visuose informacijos kanaluose dominuojantis koronavirusas sukelia nerimą dažnam suaugusiam.
Todėl vykstantis į misiją žmogus tokiems suvaržymams turi būti psichologiškai pasiruošęs, įvertinęs savo gebėjimus.
Kaip nuraminti mažylį, kad mamos ir tėčio meilė jam neišblėso?
Sparinguodavomės vienvietėmis, sėdėjome kitose valtyse kartu.
Taip išvengiama bereikalingų konfliktų ir galimo komunikacijos žinučių supriešinimo, kai skirtingus kanalus prižiūri skirtingos agentūros.
Lietuvos kultūros taryba ir ClassicArt dovanoja Trakų miestui dviejų dalių valandos trukmės renginį, kuriame – ištraukos net iš 18 garsiausių pasaulio spektaklių bei pačių atlikėjų kurtos miniatiūros.
Kelias į Matiešionis tampa vis labiau žinomesnis ir dar nuo XIX amžiaus gyvas klojimų teatro tradicijas norintiems pažinti jauniems žmonėms.
Seimo Nacionalinio saugumo ir gynybos komitetas (NSGK) trečiadienį aptars situaciją dėl Astravo atominės elektrinės, pasirengimą galimai antrai koronaviruso bangai.
Turime sumažinti klaidų skaičių, sustabdyti greitą „Falco“ puolimą, reikės stabdyti varžovus baudos aikštelėje, surinkti kamuolius ir neleisti J.Reddicui dominuoti situacijose, kur jie turi ūgio pranašumą.“
Tai - stiklinis kosminis laivas su jį supančiu baseinu ir gausiai žaliuojančiu sodu.
"Dėl karantino šventė galėjo ir neįvykti.
Panašu, EK veiksmai iš reaktyvių pagaliau virsta aktyviais.
Myliu savo tėvynę, mano šaknys yra čia, bet noriu pamatyti ir kitas šalis.
Telšiuose skubiai įrengtas mobilus koronaviruso tyrimo punktas.
Atraskite laiką, jog nereikėtų skubėti ar nuolat žvilgčioti į laikrodį.
Ir visiškai akivaizdu, kad aferizmas Lietuvoje nebaudžiamas.
Atvykę policininkai ir medikai bandė vyrą įkalbėti įsileisti, tačiau jis durų neatidarė.
Tikėti Dievu verta, ir net apsimoka, sako Blezas Paskalis.
"Reljefo formų atsistatymo laikas labiausiai priklauso nuo iškasamo smėlio kiekio bei kasimo rajono hidrodinaminio ir litodinaminio aktyvumo", - pažymima poveikio aplinkai vertinimo dokumentuose.
Kad noriu būti ramus, kad žmona, kuri gyvena kartu, taip pat neina į darbą savo noru ir darbdavio supratimu.
Kai šiandien COVID-19 atvejų užregistruota tiek pat, kiek pirmosios bangos metu įprastą balandžio dieną, o visi dar tik grįžinėja iš atostogų, važinėjimų, sukeliaus į darbus ir mokyklas – ko laukti ir kaip elgtis?
Tačiau, pasak R.Baltrėno, nors iš pirmo žvilgsnio gali atrodyti, kad Kinija ir Rusija vienijasi, tai tėra draugystė iš išskaičiavimo.
Šiuo metu Kėdainių rajone veikia 20 kaimo medicinos punktų.
Pakeliui patiestos 4-1 Naujojo Orleano „Pelicans“ ir Dalaso „Mavericks“ ekipos.
Jei reikia, kad padažas sutirštėtų, įmaišykite krakmolo.
Tik po to, kai jie susituokė, iš draugų sužinojau, kad mano varžovas tuo metu buvo atsakingas už laikraščio horoskopus…
Karatė sportas mane suformavo kaip žmogų ir ši patirtis gyvenime visur padeda.
Karališkųjų rūmų pareigūnai pranešė, kad jų „sveikata gera“.
Daug studijų dalykų (kūrybinių praktikumų) dėstys žurnalistai profesionalai (LNK, „Lietuvos rytas“, LRT, „Balticum“ televizijų, radijo stoties „Laluna“, dienraščių „Klaipėda“ ir „Vakarų ekspresas“, „Lietuvos rytas“ ir kt.
Tačiau retas žino jo, kaip filosofo, idėjas ir mintis.
Nes partija, kuri yra opozicijoje, ji gal ir įdomi retorine prasme, bet šiaip tai ji nieko negali.
Žinoma, visais klausimais dėl vaikų mokymosi namuose labai rūpinosi mano vyras.
Prasidėjus bolševikų invazijai Prisikėlimo bažnyčios išorės statybos darbai buvo beveik baigti.
Kas šito nesupranta, kas didingos, laisvos Lenkijos ateitį drįstų sieti su niekinga piktdžiuga dėl artimo nelaimės – tas nei katalikas, nei lenkas!“
Aišku, pirminė dainos versija skiriasi nuo šio galutinio varianto, tai natūralu, tačiau pagrindai išliko.
Kai kur atliekų prigrūsti maišai buvo tiesiog suminti į žemę, kad vėjas neblaškytų“, – teigė vienas savanoriškos akcijos sumanytojų Raimondas Švilpa.
Su tais, kurie dirba, kad užtikrintų Lietuvos žmonių saugumą, ir su tais, kurie atsakingai rūpinasi savo ir artimųjų sveikata.
Ji matuojama ne valstybės skiriamomis socialinėmis išmokomis ar garantijomis, o gyventojų pasitikėjimu artimaisiais bei institucijomis − kad šalia yra tie, kurie padės esant sunkiam laikotarpiui.
Naujasis telefonas tapo pirmuoju įrenginiu, kuris veikia su „Qualcomm“ sukurtu „Snapdragon 768G“ procesoriumi, kuris yra kiek senesnio „765G“ modelio atnaujinimas.
Visuomenėje dažnai diskutuojama apie specialiųjų poreikių turinčius moksleivius ir studentus: apie jų geresnį integravimą, specialiai pritaikytas programas ir sąlygas.
Deja, šiandien tariamą valstybės interesų gynimą uzurpavo tie, kurie garsiau rėkia, ūbauja, isterikuoja ir panikuoja.
Lietuvoje pradeda didėti susidomėjimas skaitmeninių inovacijų centrais (SIC).
Joje – daugybė nuotraukų, įamžinusių mažesnių ir didesnių formatų piešinių ant sienų kūrybos procesus, juose dalyvavusius žmones.
Italijos verslininkus vienijančios asociacijos „Confesercenti“ teigimu, duris atvėrė tik šešios iš dešimties prekes ir paslaugas teikiančių vietų.
AKG vardu pažymėtas produktas yra kiek brangesnis, tačiau tuo pačiu ir pasižymi tam tikromis funkcijomis, kurių nerasime „Galaxy Buds+“.
Kai kurie iš protestuotojų buvo užsidėję kartonines karūnas ir skandavo: „Tegyvuoja Baltarusija!“
O antradienį, kaip jau rašėme, L. Messi Barselonos vadovams pateikė prašymą palikti klubą.
Gitanas Nausėda sausio pradžioje pareiškė, kad susisiekimo ministras J.Narkevičius „įdarbino“ mažiausiai 20 savo partiečių ir su jais susijusių žmonių ministerijai pavaldžiose įmonėse.
Žemės ūkio kooperatyvų asociacijos „Kooperacijos kelias“ vadovas, kooperatyvo „Pieno gėlė“ valdybos pirmininkas Jonas Kuzminskas įsitikinęs, kad pieno sektorius Lietuvoje yra sąmoningai žlugdomas.
Skamba neįtikėtinai, bet už Gottmano pečių – 40 metų trukusių mokslinių tyrimų patirtis.
Po to sekė sutarties su rangovu derinimas ir pasirašymas, lifto montavimo ir paleidimo darbai“, – pavyzdžiu dalinasi M. Romaška.
Žinoma, prie tokių skaičių prisidėjo pandemija ir tai, jog tuo metu nevyko tikrasis futbolas, bet vien į tai nurašyti efutbolo sėkmės negalime.
Pasak PC „Banginis“ atstovaujančios I. Goštautaitės-Gedutės, atsižvelgiant į specialistų rekomendacijas, „Banginyje“ žaidimų erdvė įrengta taip, kad tuo pačiu metu čia galėtų žaisti skirtingo amžiaus vaikai.
Pradžioje, bent degalinėse, kurios yra prie pagrindinių šalies kelių.
Nuo tos dienos, kai kovo pabaigoje prasidėjo karantinas, Jane Kabahuma valgo tik kartą per dieną.
Iš Olandijos į Klaipėdos uostą burlaivis „Brabander“ buvo parplukdytas kone prieš 14 metų ir tapo Klaipėdos universiteto (KU) laivyno dalimi.
Prisidėti ragina ir „Baltic Petroleum“ generalinis direktorius Bachšijan: „Šiandien kaip niekad svarbu būti solidariems ir paremti socialinę pagalbą teikiančias organizacijas finansiškai arba kitokiais būdais – bet kokia paramos išraiška yra reikšminga.
Tai ar sunku suderinti ženklo pastatymą?
Kartą stirniuką atėmiau iš usūrinio šuns.
Muziejuje – paroda „Klaipėdos miesto Garbės pilietis Gytis Tiškus.
Netvarus ekonomikos augimas jau sukėlė negrįžtamus neigiamus socialinius ir aplinkosauginius padarinius, todėl tvarumo siekis turi tapti vienu iš pagrindinių principų politikoje.
Tiekimą planuojama atnaujinti gruodžio pirmą savaitę.
Vyras apklaustas, šeštadienį praneša Policijos departamentas.
Per penkias dienas trukusį bylos nagrinėjimą buvo iškviesta aukšto rango liudytojų, įskaitant buvusį užsienio reikalų ministrą ir dabartinį opozicinės Darbo partijos lyderį Jonas Gahrą Store.
Primenama, kad nuo penktadienio, Vyriausybės sprendimu, šventiniam savaitgaliui ribojamas žmonių keliavimas į ne savo gyvenamosios vietos savivaldybės miestus ir miestelius, o apsauginių kaukių dėvėjimas viešose erdvėse tampa privalomas.
Kaip ir rašiau, vartotojai tualetinio popieriaus neboikotuos.
Tad, pavyzdžiui, jeigu gyventojui nedarbingumo pažymėjimas kovą buvo išduotas dviem savaitėms, išmoka skiriama už dešimt darbo dienų ir sudarytų 300 eurų.
Iš surinktų duomenų galima spręsti, kad direktorius atsainiai tvarkė privalomus registrus, į apskaitą neįtraukė gautų grynųjų pinigų, į įmonės žiniaraščius neįtraukė nekilnojamojo turto pardavimo fiziniams ir juridiniams asmenims iš viso už 232 tūkst.
Buvęs "Klaipėdos vandens" vadovas, paklaustas, ar niekaip nebuvo galima pamatyti papildomų valymo įrenginius apeinančių nuotekų, aiškino, kad iš "Grigeo Klaipėda" išmetamos nuotekos sudarė apie 5-7 procentus visų "Klaipėdos vandenų" nuotekų.
Gimtajame Kaune besitreniruojančiam boksininkui buvo atlikti išsamūs tyrimai Lietuvos sporto universitete (LSU).
Pasak jo, užsibrėžti tikslai neatitinka realaus projekto masto bei finansų.
Balsavimas dėl „Oskarų“ nominacijų baigėsi praėjusį antradienį – dvi dienos po „Auksinių gaublių“ įteikimo.
Lina neslepia, kad Velykos jai, kaip kiekvienam katalikui, yra svarbi šventė.
Tokių savybių neturi joks kitas dirbtinis, o juo labiau natūralus šviesos šaltinis.
Čia laikoma 80 pieninių karvių ir 130 prieauglių.
Bendraujame su žmonėmis, kurių gal daugiau nepamatysime, su smalsumu žengiame pro duris, kur ką tik girdėjosi riksmai.
Tikriausiai nereikia būti dideliu ekonomistu, kad suprastum, jog 14 dienų karantinas ir apmokamas nedarbingumo pažymėjimas yra didžiulė ekonominė našta mūsų šaliai.
Juk svarbiausia yra ne mokytis, o pabaigti ir gauti diplomą kaip įrodymą, kad jau nesiterlioji, jau baigei.
Sutarėme, kad Kultūros centras, kaip jis yra, išliks integralus, kas mums yra svarbiausia.
Baltarusijos valdžia tvirtina, kad tai buvo savižudybė.
Paaiškėjo, kad viską lėmė jos patiriamas stresas.
Pernai Lietuvoje toliau stabiliai augo butų pardavimai – jų parduota 35,8 tūkst., arba 5 proc. daugiau nei 2018-aisiais.
Puiki nuojauta neapvils ten, kur reikia ką nors suprojektuoti, įvertinti ar pasirinkti.
Tačiau rezultatų nereikia tikėtis labai greitai.
Visada stengiuosi sudalyvauti visose socialinėse akcijose, susijusiuose su motociklizmu ir prisidėti prie kitų žmonių gražių iniciatyvų.
O gal tykoja Seimo Teisės ir teisėtvarkos komiteto pirmininkė, Ramūno Karbauskio mūza Agnė Širinskienė?
Klaipėdos rajone pareigūnai patikrino 4 600, neįleista 111 vairuotojų.
Specialistams, technikams keliami itin griežti reikalavimai, vykdoma kontrolė, pavyzdžiui, mašinisto blaivumo patikra atliekama prieš ir po kiekvieno reiso.
Opozicija tvirtina, kad prezidento rinkimai buvo suklastoti, ir ragino A. Lukašenką atsistatydinti, bet šis raginimus ignoravo.
Anksčiau prezidentas LAT pirmininko kandidatūrą parinkdavo ir teikdavo Seimui savo nuožiūra.
Šią savaitę Lietuva mini Nepriklausomybės atkūrimo 30-ąsias metines.
Kokias knygas šiame skubos amžiuje pasirinkti: paprastas, popierines ar elektronines?
Svarstant 2020 metų valstybės biudžeto projektą, anot K.Glavecko, tiek daug žmonių buvo aktyvūs, kad išskirti, pavyzdžiui, M.Zalatoriaus negalima.
Ir dabar priešingai: atsakomybė – ne baido, o įpareigoja dar labiau stengtis, juk suprantu, kad nuo mano darbo priklauso mūsų gaminamų produktų kokybė ir tai, kad jais būtų patenkinti juos valgantieji“, – atskleidžia „Kauno grūdų“ gamyklos darbuotoja.
Nidiškiai žinojo, kad tai turtuolis.
Tiesa, pastarosiomis dienomis naujų atvejų nefiksuojama.
Pirmosios rozetės – tai arčiau motininio augalo užaugę ūsai.
Juk kol negalime jų suprasti, pastebėti ir ištaisyti klaidų, bei reikalui esant pakeisti parametrų, negalime ramiai šiomis technologijomis naudotis medicinoje ir kitose žmogui didelę reikšmę turinčiose srityse.
Jo metu išlenda daug įdomių dalykų.
Nuovargio ir streso kamuojamą žmogų dažniau kamuoja virusinės ir peršalimo ligos“, – sako I. Lapūnienė.
Anksčiau pranešta, kad Jungtinė Karalystė, Pietų Korėja, Singapūras ir Naujoji Zelandija laukia savo piliečių, esančių Kinijoje.
Tikrindami gautą informaciją apie Mažeikių r., Viekšnių sen., Birbiliškės kaime smurtaujantį vyrą į jo namus atvykusius patrulius įtariamasis pasitiko šūviais.
"Be abejo, Klaipėdoje yra uostas, kuriame vyksta krova, tad nuolatos važiuoja tranzitinis transportas, t. y. sunkiasvoris transportas atvažiuoja į miestą ir išvažiuoja.
A. Kontrimienės teigimu, automobilių eismo ribojimas vyko gana sklandžiai.
Dėl karantino apribojimų partijos steigiamojo suvažiavimo balsavimas vyko neįprastu būdu: garsiniais automobilių signalais, nariams sėdint automobiliuose.
Kartu šis asmuo atsiuntė nuotrauką, kurioje matyti vienos RVUL dirbančios medikės įrašas feisbuke ir kai kurie komentarai po juo, kuriame pasisakė ir jos kolegos.
Per profesinį mokymą Užimtumo tarnyba finansuoja asmens mokymąsi, moka stipendiją, apmoka transporto, apgyvendinimo išlaidas.
LDK istorija buvo visiškai išstumta per represijas, ypač ketvirtojo dešimtmečio, kai akademinis, intelektualinis elitas stalinizmo represijų metu buvo išvalytas.
Tačiau Šiaurės Korėjos valstybinė televizija parodė, kad Kim Jong Unas vaikščiojo, plačiai šypsojosi ir rūkė cigaretę per renginį, kuris, pasak jos, buvo penktadienį vykęs trąšų gamyklos atidarymas.
Jeigu maždaug tiek pensijos ir būtų indeksuojamos, vidutinė senatvės pensija padidėtų nuo 377 eurų šiais metais iki 404 eurų kitąmet, o vidutinė senatvės pensija su būtinuoju stažu – nuo 399 iki 428 eurų.
Dėl buvimo labiau užterštame ore, šienligei mažiau atsparūs miestų gyventojai.
Pirmiausiai kreipiausi į KTU ir LSMU Studentų mokslines draugijas, prisijungė nemažai entuziastų, kartu ieškojome tinkamiausių sprendimų tokiam įrenginiui.
Imam aparatus, kurie skirti pūsti lapus, pučiame, nes čia su šluotom iki rugsėjo neiššluosim.
Šiuo atžvilgiu ypač didelį iššūkį mokslininkams ir technologijų kūrėjams pateikia mėlynos spalvos OLED, kurie perdega greičiau nei LED ir tai išbalansuoja monitorių spalvas, sumažina šviestukų ilgaamžiškumą.
Dauguma gamintojų stengiasi nebeapkrauti savo įrenginių vartotojų sąsajos.
Agentūra dirbo 22 metus labai sėkmingai, užsitarnavo ir klientų, ir partnerių pasitikėjimą.
Ją sukelia moliūginis sausgrybis ().
Taip pat valant dantis šepetėliu visada reikia pamasažuoti dantenas tuo pačiu dantų šepetėlio sukimo principu.
Siūlome tikrinti naujienas ne dažniau nei du kartus per dieną konkrečiai pasirinktu laiku.
Be to, vertinama, kad vakarykštę parą 8 žmonės užsikrėtė po kontakto su asmenimis, kuriems patvirtintas koronavirusas, tačiau šie atvejai, šiuo metu turimais duomenimis, nepriskiriami infekcijos židiniams.
Išskirtuoju tarpsniu buvo publikuota ir dalis kitų S.Mėlinausko straipsnių, perteikusių Macikuose kalėjusių vakariečių antihitlerinės koalicijos sąjungininkų karo belaisvių patirtis.
Politikoje priešų turėti nereikia, gali turėti oponentus, kartais oponentai būna labai nuožmūs ir labai griežti, kartais su jais labai sunku rasti susitarimą, bet jeigu pradedi sau ieškoti priešų, tai iš viso nebelieka su kuo kalbėtis.
Monitoriaus atnaujinimo dažnis yra net 240 Hz, o GtG atsako laikas 3 ms.
Instaliaciją "Tylios šventovės" Mažosios Lietuvos istorijos muziejuje bus galima pažiūrėti iki liepos 10 d.
Bendrovei „Lufthansa“ nuo praėjusios savaitės leista atlikti reguliarius skrydžius į Frankfurtą.
Aplinkos ministras Kęstutis Mažeika sako, kad Miškų įstatymo pataisos turėtų būti svarstomos pirmadienį Vyriausybės pasitarime, gavus daugiau informacijos dėl jas kritikuojančių Konkurencijos tarybos bei Europos teisės departamento pastabų.
Orlaivyje „Fokker 100“ buvo beveik 100 keleivių; laimei, dauguma jų gyvybei pavojingų sužalojimų nepatyrė.
Žmonių kurorto širdyje – Basanavičiaus alėjoje – vos vienas kitas.
Visa si semc afera tikiuosi bus isaiskinta ir atsakingi uz sio projekto atsainu stumima nubausti.
Susidomėjimas platforma šiek tiek šoktelėjo prasidėjus karantinui, tačiau piko metu dramatiškas srauto augimas nefiksuotas.
Dauguma žmonių, turintys silpnesnius kaulus, mano, jog jiems reikia daugiau kalcio.
Galimi subsidijų dydžiai sudarys 70 proc. arba 90 proc. nuo darbuotojui priskaičiuoto darbo užmokesčio: pirmuoju atveju valstybės subsidijos lubos sieks ne daugiau nei 910,5 eurų bruto, antruoju atveju – ne daugiau nei 607 eurus bruto.
Išskirtinių charakterio bruožų atsižvelgiant į kitus kolegas – neturėjo.
Net ir sugriežtinus karantino sąlygas Klaipėdoje vis dar veikia viešoji pirtis Trilapio.
Dar 20 baltarusių atvyko pasinaudoję humanitarine išimtimi.
Interneto leidinys „The Daily Beast“ taip pat rašė, jog M.Trump knygoje atskleis, kad buvo pagrindinis informacijos šaltinis, laikraščiui „The New York Times“ atliekant didelio masto žurnalistinį tyrimą dėl D.Trumpo finansų ir mokesčių.
Skorpionams vertėtų labiau pasikliauti savo intuicija, nes būtent ji padės priimti išmintingus sprendimus.
VRK neišskiria, kad namuose balsuojantys asmenys yra dėl to, kad neįgalieji, vyresni nei 70 metų ar panašiai“, – teigė VRK pirmininkė.
Visi minėti akmenys yra paskelbti valstybės saugomais geologiniais gamtos paveldo objektais.
Kauno ligoninės atstovas Saulius Tvirbutas taip pat BNS sakė, kad ši informacija perduodama operatyviai.
Be to, investuojame į savo įkrovimo stotelių tinklą, kuris bus užbaigtas dar šiemet.
O ribas, nustatančias, kada vykdoma atranka dėl poveikio aplinkai vertinimo reikalingumo, siūlome panaikinti arba bent sumažinti.
Burlaivis "Brabander" šį pavasarį pastatytas į doką, remontuojamas ir netrukus bus pasirengęs plaukti, jeigu tik bus tokios galimybės.
Prie šių iš pirmo žvilgsnio įprastų pranešimų būna prisegtas *.doc formato priedas.
Gyvatukas yra be galo naudingas įrengimas, nes padeda greitai ir nesunkiai išdžiovinti daiktus neskleidžiant didelės džiovyklos dėl kelių porų kojinių ar vienų marškinėlių.
Dėl besikeičiančios epidemiologinės situacijos, kurią kelia koronaviruso paplitimo grėsmė, Aplinkos ministerija primygtinai ragina daugiabučių namų administratorius ir pačius gyventojus imtis priemonių šiai grėsmei mažinti.
Ji įtvirtina bendro gyvenimo taisykles ir elementarią tvarką: nustato, kada keliamasi, kada meldžiamasi, kada mokomasi, valgoma.
Graikija ketvirtadienį pareiškė, kad kaimyninė Turkija iki šiol neįvykdė ES iškeltų sąlygų, kad išvengtų sankcijų, kurias blokas pagrasino įvesti dėl Ankaros veiksmų Viduržemio jūros rytuose.
Kiekvienas ventiliatorius turi kelių pakopų greičio reguliavimo funkciją.
Trečiame etape iš eilės pirmas estafetę pradėjęs Lietuvos sportininkas per šiuos tris sykius prašovė vos 4 kartus iš 34, tad startuodamas pirmas jis jaučiasi tarsi žuvis vandenyje.
Bet kad paveldėtojas Gabrielius Landsbergis puls dar žemiau - gan netikėta.“
Blogai, kai žmonės yra gąsdinami be jokios priežasties.
Nors dabar, kai įgyvendiname tiek didžiulių projektų ir darbų apimtys yra tiesiog milžiniškos, svarbiausiu klausimu ir vėl tampa Zabieliškio sąvartyno plėtros sustabdymas.
Avarija įvyko Ateities gatvėje tuomet, kai ketvirtosios kartos „Volkswagen Golf“ vairuotojas bandė išvažiuoti iš daugiabučio kiemo.
Nakvynės namuose šiai paslaugai yra skirtos 8 vietos.
Pagal Eismo saugumo komisijos bei sankryžas aptarnaujančios įmonės siūlymus atrinkta rekonstruoti šešias sankryžas.
Analitikų teigimu, kairiosios pakraipos „Sinn Fein“ gali išlošti iš savo, kaip pagrindinės opozicijos partijos, vystantis pasaulinei sveikatos ir ekonomikos krizei.
Dėl sveikatos problemų tai nuolat suvokiu vis labiau.
Labai svarbu nepažeisti jų hierarchijos.
"Ginsvės" sveikatingumo studija kviečia į harmoningą gongų vakarą hamakuose.
Tai reiškia, kad sergamumas įprastinėmis ligomis šiemet didesnis, arba kad daugiau darbuotojų „suserga“ dėl susidariusios situacijos.
Savo piešinių lietuviai ieškojo ir būdami egzotiškuose kraštuose – Tanzanijoje, Mauricijuje, Komoruose, Omane, Dominikos Respublikoje.
Nereguliariai valgant organizmas ima kaupti atsargas, kadangi nežino, kada vėl gaus pakankamai maistinių medžiagų.
Tam šiemet reikėtų apie 162 tūkst.
Jis – dvigubas švyturys yra ir žmonių dvasiai ir sielai ir tuo pačiu mūsų Nidos simbolis – švyturys“, – sako Neringos bibliotekos direktorė Dalia Greičiutė.
Kažkas yra pasakęs, kad mokytis komedijos – lyg mokytis groti gitara, jei praktikuoti galėtum tik prieš auditoriją.
Perteklinis mirusiųjų skaičius pagal amžiaus grupes.
Aktyvūs studentai bei universiteto darbuotojai telkiasi ir realiais darbais prisideda prie kovos su pandemija.
M.McConnellas sakė norįs, kad pagrindinės būsimo teismo taisyklės būtų tokios pat, kokiomis vadovautasi per Billo Clintono apkaltos bylos nagrinėjimą Senate 1999 metais.
Siekiant pažymėti 1923 m. istorinių įvykių svarbą parlamentarų grupė įregistravo tai numatantį nutarimo projektą.
Tai be jokios abejonės yra pirmasis kinų pagamintas elektromobilis su tokiu dideliu nuvažiuojamu diapazonu.
Iš jų 44 registruoti Kauno, 29 – Šiaulių, 28 – Vilniaus, 3 – Panevėžio ir 1 – Klaipėdos apskrityse.
Aristavoje bijūnų pražydo šimtai – įvairiausių rūšių ir spalvų žiedai džiugina vietinių ir traukia prašalaičių akis.
Įtampą kels nebaigti darbai, tačiau neblogai nuteiks bendravimas su draugais, artimaisiais.
M.Jurkynas netiki, kad koalicijoje su konservatoriais galėtų dirbti socialdemokratai.
Ir pirmas blynas visai neprastas.
COVID-19 atvejų statistika „suteikia optimizmo“, tačiau R.Lingienė ragino nedaryti skubotų išvadų, nes virusui įsisukus į didesnes bendruomenes situacija galimai greitai pasikeistų.
Kalbu apie naktinį „Laisvo žodžio“ numerį ir informacinius lapelius, skirtus skleisti SSRS ir Vakaruose informaciją apie sausio 13-osios įvykius Lietuvoje.
Gavęs Vyriausybės išvadą, toliau projektą svarstys ir dėl jo balsuos Seimas.
Netrukus buvo iškviesti „Nuaras“ atstovai.
Vestuvių fotografija – tai kostiuminis filmas.
Sekmadienį į ligoninę plūstelėjo keltų iš Švedijos ir Vokietijos keleiviai.
Šį kartą skambutis buvo apie vieną stambią įmonę ir kaip ji koronaviruso kontekste padarė gerą darbą.
Kokia būtent medžiaga apnuodytas A. Navalnas, kol kas neaišku, sakė ligoninė.
Bet kol kas procesas pajudėti negali, nes nėra tokios licencijos.
Už vieną įrašą jie uždirba apie milijoną JAV dolerių (850 tūkst.
Liucionių tiltas atrodo išties išskirtinis – kabo ant lynų, sudėliotos lentos kažkada tarnavo kaime gyvenantiems žmonėms, kurie taip pasiekdavo kitapus Neries esančią Skersabalių geležinkelio stotį.
Nacionalinio saugumo ir gynybos komiteto pirmininkas –konservatorius Laurynas Kasčiūnas.
Tokiu būdu ir judėjimas yra suvaržytas, ir rengimąsis krašto gynybai vyksta.
Vidaus reikalų ministrė Rita Tamašunienė tvirtina, kad, spartinant vizų išdavimo procedūras, Migracijos departamentas aukštos kvalifikacijos specialistų prašymus pradės nagrinėti dar jiems neatvykus į Lietuvą.
Nevaldomai besidauginantys beglobiai gyvūnai yra itin opi problema.
Taip, tai, taip, bet čia kita vieta, ji laisva nuo šeštadienio ir ten su šunim jau būtų galima, tai nuo šeštadienio velkam velkam.
Paryžius ir Briuselis tokius pareiškimus palaikė įžeidžiamais.
Mes mokame mokestį už stovėjimą prie krantinės - po 2 eurus už krantinės metrą, o muziejus iš mūsų paprašė 8 eurų.
Šiek tiek atsiliko Šiaulių (19), Alytaus (16), Klaipėdos (15), Marijampolės (12), Utenos (10), Telšių (8), Tauragės (4) apskrityse.
Čikatilų šeimai, kaip ir visai valstybei, atėjo itin sunkūs laikai.
Jis ir toliau gyvena miške, išsikasęs urvą, ir vadina savo Kiškiu“.
Klaipėdos valstybinio jūrų uosto direkcijoje suteikta galimybė penktadieniais dirbti ne biure – darbus bus galima atlikti ir nuotoliniu būdu.
Priremiami prie sienos vietos politikai nesileido ir, pabarę uždarosios akcinės bendrovės Telšių regiono atliekų tvarkymo centro (TRATC) direktorių Vidimantą Domarką už tokią skubą, atsakomybę perkėlė ant Savivaldybės administracijos pečių.
Išminties soboro turėtą muziejaus statusą ir atvėrė kelią vėl paversti šį VI a. statinį mečete, pranešė valstybinė Anatolijos naujienų agentūra.
Tačiau tokia nuomonė klaidinga.
Neseniai 500 egzempliorių tiražu dienos šviesą išvydusiame leidinyje menininko kūryba aptariama įvairiais aspektais, siekiant atskleisti jos savitumą, kuris slypi originalios koncepcijos ir technologijos dermėje.
BNS pateikia svarbiausių trečiadieno naujienų Lietuvoje ir užsienyje apžvalgą.
Užsukę į Malmę Švedijos pietuose paruoškite skonio receptorius – Šlykščiausio maisto muziejus pristato visas įstabias pasaulio šalių virtuves.
Palikai begalę sudainuotų romansų, keturias įrašytas kompaktines plokšteles, pratęsei romansų gyvavimo istoriją, kuriuos dainuos ištisos kartos.
Kartais labai nustembu, kokios fantastiškos idėjos kyla kuriant kartu.
Nuo pirmadienio leista teikti ir tas odontologijos paslaugas, kurios, paskelbus karantiną, buvo draudžiamos.
Ir labiau atsipalaidavusi, elegantiškesnė, ilgesniu liežuvėliu.
Kukli, bet iškart pastebima.
EP narės teigimu, „Ndrangheta“ grupuotei šias žinias pavyko perkelti ir į kitas Europos valstybes, ypač Rytų Europoje.
Tai daugeliui buvo priminimas pasikeisti senus maršrutizatorius arba pakeisti jų buvimo vietą.
Z. Šimkus minėjo, kad jam labai nesmagu girdėti apie sklandančius gandus dėl dopingo, kad pastaruoju metu norima būtent šiai sporto šakai priklijuoti šią negatyvią etiketę.
Labai sunkiais laikais buvo tradicija taip išjunginėti, bet dabar žmonių saugumas turėtų būti svarbesnis.
MRU, anot V.Norkaus, jau dabar ėmėsi prevencinių saugos priemonių, nors studijos universitete prasidės tik kitą savaitę.
Aš nesakau, kad vyras su tokia diagnoze būtų išgyvenęs, bet kaip pasakė daktarai ir ekspertas, jis dar mažiausiai būtų gyvenęs 2–3 metus.
Balso komandomis automobilyje bus galima valdyti viską, kam šiuo metu naudojame mygtukus.
Tai besimptomis ir daugelį metų besiformuojantis procesas, kurio metu dėl per didelio cholesterolio kiekio kraujyje susiformuoja aterosklerotinė plokštelė, kuri gali dalinai arba visiškai užkimšti kraujagyslę.
Pasieniečiams patikrinus asmenis, jiems leista likti Lietuvoje, kadangi Moldovos piliečiams Lietuvoje galioja bevizis režimas, kitų pažeidimų nenustatyta.
Tarp verslo įmonių, skubančių apsaugoti savo sistemas ir įvertinti galimų duomenų vagysčių mastą, esama gynybos užsakymus vykdančių įmonių, technologijų bendrovių, ryšio ir elektros tinklų operatorių.
Užuot ieškoję jų tolimajame Sverdlovske, Maskvoje studijuojanti Rita, už 188 km esančią Kalūgą galėjo pasiekti daug greičiau.
Povilo motina Konstancija Bukontaitė-Plechavičienė (g. 1862 m.) paveldėjo tėvų ir protėvių bajorų gūžtą Bukončiuose, 1887 metais ištekėjo už Igno Plechavičiaus, kilusio iš Padarėlio kaimo, Akmenės valsčiuje.
Atliekų tvarkymo įmonės vadovo teigimu, vairuotojams reikėtų atkreipti dėmesį, kad ir šios automobilinės atliekos nėra skirtos mesti į buitinius konteinerius.
Atliktas tyrimas rodo, kad ataka buvo vykdyta tikslingai ir jai buvo pasiruošta iš anksto“, – Krašto apsaugos ministerijos pranešime trečiadienį cituojamas ministras.
Likusiems padeda jų kuratoriai, kad valdžia turėtų asmenų, galinčių sugadinti kitų kandidatų šansus.
Vyriausybės priimtame nutarime numatoma, kad nuo balandžio 10 dienos 20 valandos iki balandžio 13 dienos 20 valandos bus ribojamas asmenų atvykimas į ne savo gyvenamosios savivaldybės miestus ir miestelius.
Vėliau, dirbdamas Elektrėnuose, žaidė vietos „Energijos“ futbolo komandoje iki tol, kol likimas gabaus, principingo ir užsispyrusio vadovo neatplukdė į Birštoną…
Planuojama parodos atidarymo trukmė – 30 min.
Tiksliai suskaičiavus iki kiekvieno egzamino likusias dienas galima sudaryti paskutiniojo pasiruošimo planą – kiek dienų skiriama kiekvienam dalykui, ką per jas planuojama pasikartoti, kokias konkrečias temas dar reikėtų atidžiau pasimokyti.
Gegužės 3-oji diena šiais metais Katažinai Zvonkuvienei yra triguba šventė.
Kaip ir kitų švenčių iniciatoriai, A. Barniškis taip pat tvirtino laukiąs Vyriausybės rekomendacijų.
Valgyklose darbuotojai turės dėvėti kaukes, pirštines, žinoma, visiems teks laikytis socialinės distancijos.
Ir paties V. Tallat-Kelpšos kūriniai stovi ne vienoje pasaulio šalyje.
O šit dėl COVID-19 gimimo ir jo pirmosios sukakties vien Lietuvoje jau reikia milžiniškų žmogiškų resursų.
Kultūra ir kartu šis festivalis gali prisidėti prie to, kad ši kaita vyktų į gerąją pusę, su viltimi.”
[truncated: 695,609 more chars]
