# Supplementary material for: Probing language identity encoded in pre-trained multilingual models: a typological view
Source: PeerJ Comput Sci. 2022 Mar 15;8:e899. doi: 10.7717/peerj-cs.899 (PMC9044357; doi:10.7717/peerj-cs.899)
Supplement: Supplemental Information 1 [file peerj-cs-08-899-s001.zip › Raw data or code files/multilingual sentences/Nepali.txt]

उहाँले बाँकीको रिपोर्ट केही दिनमा आउने बताउनुभयो ।
तर कारवाहीको सम्पूर्ण प्रक्रियामा कूटनीतिक सम्झाैता, मर्यादा र व्यवहारलाई प्रत्येक ठाउँमा उल्लङ्घन गरियो ।
ओरियन्टल बिल्डर्सको तर्फबाट चार कानुन व्यवसायीले मुद्दा लडिरहेका छन् ।
बैठकमा सहभागी गण्डकी प्रदेशका आन्तरिका मामिला मन्त्री हरिबहादुर चुमानले पनि भोलि पीसीआर जाँच गराउने भएका छन् ।
शैक्षिक समाज सहकारी संस्थाका अध्यक्ष लीलाधर बरालले स्थापनाको छोटो समयमै धनुषले उल्लेख्य सफलता प्राप्त गरेको औँल्याउँदै त्यसको निरन्तरता दिन सक्नुपर्नेमा जोड दिए।
हस्पिटलमा ५० जना राख्न सक्ने क्षमता छ ।
कानून नहुँदा ठेकेदार र उपभोक्ताका पदाधिकारी मोटाउने काम भएको छ ।
ती मध्ये १६४ जना उपचारपछि घर फर्किसकेका छन् भने तीन जनाको मृत्यु भएको छ ।
उहाँहरुको हिफाजत सरकारले हरतरहले गर्नेछ ।
यसका लागि कोषले पशुपति क्षेत्रमा चारवटै सुरक्षा निकायलाई समन्वयात्मक रुपमा परिचालन गरेको छ ।
सन्तोष कङ्लिबा लिम्बुको फेसबूकमा ३१ वैशाखमा पोष्ट गरिएको १६ सेकेन्ड लामाे भिडियो २६०० पटक शेयर गरिएको छ भने १२२००० पटक हेरिएको छ ।
मुस्ताङी च्याङ्ग्रा जिउँदो प्रति केजी रु.
काठमाडौंमा कोरोना संक्रमण उच्च भएकाले यहाँबाट गाउँसम्म पुग्दा त्यहाँ रहेका वृद्धवृद्धालाई संक्रमण भएर गम्भीर बनाउन सक्ने भएकाले जनस्वास्थ्य विज्ञहरुले पनि दशैंमा घर नजान आग्रह गर्दै आइरहेका थिए।
तर, सहकारीले गरेको जडीबुटी खेतीबारे अध्यक्ष कालीबहादुर खड्का नै बेखबर छन् ।
दक्षिण अफ्रिकामा कोरोना भाईरसले गर्दा ग्रामिण क्षेत्रको आम्दानीमा ठूलो असर परेको छ ।
पोखरा म्याराथन, पोखराको इज्जत हो ।’
वैदेशिक अनुदान सहायताबाट सञ्चालित हुने कार्यक्रममा रु एक करोड ७६ लाख १५ हजार स्रोत परिचालन हुने जनाइएको छ ।
घरको जस्तो सुविधा दिन सकेका छैनौं।
म ‘पख्लास् भोट’को प्रतिकार गर्ने र सकेसम्म जहाँ जहाँ भन्छन् त्यहाँ त्यहाँ, नसके पाँचै ठाउँ भए पनि राजधानी बनाउने योजनामा लागेको छु ।
सरकारले कोरोनाभाइरसको रोकथामका लागि लागू गरेको बन्दाबन्दीमा संक्रमणबाट बच्ने एक मात्र उपाय क्वारेन्टिनलाई प्रोत्साहन गर्न थिएटर मल–कीर्तिपुर रङ्गमञ्च र थिएटर सेन्टर फर चिल्ड्रेन (टिसिसी नेपाल) ले विश्व रङ्गमञ्च दिवस १४ चैतबाट उत्सव शुरु गरेका हुन्।
काठमाडौं उपत्यकामा थप ४३१ जनामा कोरोना संक्रमण पुष्टि भएको छ। यससँगै पछिल्लो २४ घण्टायता नेपालमा १२०१ जनामा कोरोना संक्रमण पुष्टि भएको छ।
जसअनुसार पोखराको व्यस्त चोकमा सचेतनामूलक प्लेकार्ड बोकेका प्रहरीहरु तपाईले अब एकसातासम्म बिहान र बेलुका देख्न सक्नुहुनेछ ।
हुन त सबथोक चाहिन्छ भौतिक संसारलाई ।
कोरोना संक्रमणको महामारीका कारण काठमाडौंका धेरै जात्राहरू यसपटक रोकिएका थिए।
घटनाबारे हजुरआमालाई जानकारी गराए पनि उल्टै घरबाट निकालेको आरोप बालिकाहरूको छ। इलाका प्रहरी कार्यालयसम्म पुगेको विषय प्रहरीले संरक्षक नभएको भन्दै जाहेरी नलिएपछि ओरेक कैलालीले आइतबार जिल्ला प्रहरी कार्यालय कैलालीमा जाहेरी दर्ता गर्ने जनाएको छ।
वर्णव्यवस्थाले जातकै आधारमा ज्ञान आर्जन गर्न रोक्छ, अस्त्रधारी बन्न रोक्छ।
मुलुकमा पछिल्लो २४ घण्टामा थप ३११४ जनामा कोरोना संक्रमण देखिएको छ। यससँगै देशभर हालसम्म कोरोना संक्रमित हुनेको संख्या १७९६१४ पुगेको छ।
उद्योग व्यवसायलाई निरन्तरता दिन पूँजीको अभाव भएकाले घोषणा भएका राहत प्याकेज छिटो उपलब्ध गराउन सरकारको ध्यान जानुपर्ने गोल्छाले बताए।
नियमित गस्तीमा रहेको सेनाले बन्दुकको आवाज सुनेर जाँदा तस्कर समूहसँग भिडन्त भएको प्रमुख संरक्षण अधिकृत महर्जनले बताए।
पर्यटन, हवाई उड्डयन, सेवा क्षेत्र, होटल, रेस्टुरेन्ट, अटो, निर्माण, घरजग्गा, कपडा, व्यक्तिगत सेवा र परम्परागत व्यापारका क्षेत्रले रिकभरीको लागि निकै संघर्ष गर्नुपर्छ भन्ने हाम्रो अनुमान छ।
सामाजिक विकासमा सक्रिय ‘बिकास बेल्जीयम’ काे सहयोगमा पोखरा वडा नं ३१ कार्यालय र रुपागाउँपालिकाले करिब ८ लाख रुपैया बराबरको राहत बाँडेको हो।
गत वर्षको तालिम प्रभावकारी भएकैले यो वर्ष पनि बजेट विनियोजन गरेको उनी बताउँछन् ।
मलाई भने डेब्यु फिल्मको सेटमै निर्मातामध्ये एक भुवन केसीले गर्ने व्यवहारले असहज बनाएको थियो।
अर्थशास्त्रीहरुले विश्व अर्थतन्त्र मन्दीको अवस्थामा पुगेको कुरा बताउन थालिसकेका छन् ।
म्याराडोनाको टाउकोको शल्यक्रिया सम्पन्न, स्वास्थ्य सुधारोन्मुखः चिकित्सक अर्जेन्टिनाका फूटबल लेजेन्ड डिएगो म्याराडोनाको मंगलबार टाउकोको सफल शल्यक्रिया भएको छ। उनको स्वास्थ्य सधारोन्मुख रहेको चिकित्सकहरुले बताएका छन्।
स्वदेशका महोत्सवहरुमा गाउँदा ८० हजार लिने गर्छिन ।
अर्थात्, आफूले भनेको वेला राजीनामा नदिएर प्रम ओलीले अपमानजनक रूपमा निकाल्न लागेपछि सत्ता छाडेको भन्नुले एकताको वातावरण विथोलिएको देखिन्छ ।
कोरोना भाइरसको महामारीको हल्ला भएपछि काम नपाएकाले उनीहरु थोरैथोरै खोले खाएर बसिरहेको सोल्टीमायाले बताइन् ।
लहरालाई त्यसरी रोप्नुलाई पनि एक प्रकारको कला नै मान्छन्, वनस्पतिविद् राजभण्डारी ।
राय आफैमा निर्णय नहुने र राय निर्णयकर्ताको लागि बाध्यात्मक नहुने स्थापित न्यायिक सिद्धान्त रहेको भन्दै उनले राय स्वयममा निर्णय नभएकाले राय कार्यान्वयन हुने नभई निर्णय कार्यान्वयन हुने उनको तर्क छ।
बजारमा सरकारको सक्रिय भूमिकाको असर भविष्यमा जोखिमपूर्ण हुँदैन?
यसतर्फको व्यवस्थापन नीति तथा कार्यक्रममा स्वास्थ्यपछिको दोस्रो प्राथमिकतामा हुनुपथ्र्यो, भएन ।
१९९८ सालमा आजकै दिन १ असोजमा जन्मिएका शिव रेग्मीले जीवन रहुञ्जेलसम्म साहित्य र पत्रपत्रिकाका पत्र–पत्र खोतलेर अरुलाई चम्काउने काम मात्रै गरे।
त्यस्तै कर्णाली प्रदेशको दैलेखमा १ जना पत्रकार सङ्क्रमित भएको महासङ्घका महासचिव रमेश विष्टले जानकारी दिए।
उनका अनुसार स्नातक तहका व्यवस्थापन सङ्काय, मानविकि सङ्काय, शिक्षा र विज्ञान सङ्कायका द्वितीय वर्ष तथा कानून सङ्काय स्नातक र स्नातकोत्तर तह तथा मानविकी सङ्कायका स्नातकोत्तर तहका पाँच विषयमा परीक्षाफल प्रकाशित गरिएको छ ।
जबकि देशको वार्षिक माग भने झण्डै ६ लाख मेट्रिक टन हो ।
संविधानको धारा ६६ राष्ट्रपतिको काम, कर्तव्य र अधिकार भएको धारा हो, जसमा उपधारा तीनवटा उपधाराको व्यवस्था गरिएको छ ।
आन्तरिक वायुसेवा कम्पनी र नेपाल नागरिक उड्डयन प्राधिकरणले भने हवाई उडानलाई सुरक्षा मापदण्ड पालना गरेर खुला गराउने पक्षमा लाग्न थालेका छन् ।
बालगृहकी सञ्चालक अधिकारीले केही दिनअघि एक बच्चा सार्वजनिक ठाउँमा कसैले छोडेको अवस्थामा भेटिएको भन्दै युट्युवहरूमार्फत सार्वजनिक गरेर आर्थिक सहयोग माग गरेको भन्दै प्रहरीले निगरानीमा राखेको छ।
शवको मुचुल्का उठाएर शवको शल्यपरीक्षणका लागि प्राथमिक स्वास्थ्य केन्द्र दुम्कौली पठाइने अस्थाई प्रहरी पोष्ट दलदलेले जानकारी दिएको छ ।
डेङ्गुबाट जोगिन वनजङ्गलमा घाँस दाउरामा ल्याउन जाने, पशुचौपाया राख्ने गोठ आसपासका क्षेत्र, घरभित्र र वरपरको वातावरण सफा राख्ने, झाडीमा जाँदा शरीर ढाक्ने कपडा लगाउनेलगायतका सतर्कता आवश्यक रहेको बेनी अस्पतालका चिकित्सकको भनाइ छ ।
“म साहित्यकार पनि होइन, मेरो उपन्यासले मदन पुरस्कार पाउला भनेर कल्पनासम्म पनि गरेको थिइनँ”, ‘महारानी’का लेखक चन्द्रप्रकाश बानियाँ भन्छन्, “पुरस्कृत भएपछि खुशी नहुने कुरै भएन।
“हामीले जैविक विविधता संरक्षण गरिरहेको निकुञ्ज क्षेत्रमै मिचाहा प्रजातिको प्रकोप बढिरहेको छ”, उनी भन्छन्।
सीमा अतिक्रमणको विषय टुङ्गिन नपाउँदै भारतले नेपाली भूमि मिचेर सडक निर्माण गरेपछि विरोध भइरहेको छ ।
जंगी अड्डाले भन्यो, 'नागरिक-सेना सम्बन्धबारे संवेदनशील भइदिनुस्'
हिम्मत नहार्न पनि उनले उपचाररत संक्रमितलाई आग्रह गरेका छन् ।
सडकको स्तरोन्नतिका लागि माटो भर्ने क्रम चलीरहेका बेला वर्षा हुँदा चिम्ट्ययाइलो माटो हिलाम्य भएको हो ।
छुवाछूत भोग्न बानी परेका दलितदेखि छुवाछूत गर्नुलाई अधिकार ठान्ने कथित माथिल्लो जातकाले पनि ‘भैगो, हुन्दिउँ’ भने।
सरकारले झन्डै चार वर्षअघि मर्यादित महीनावारी नीति ल्याउने तयारी गरे पनि सम्बन्धित मन्त्रालयहरूको बेवास्ताको शिकार बन्न पुग्यो।
उनै राजकुमार त्यसको दुई महिनापछि तीनजना महिलालाई स्वास्थ्य तथा जनसंख्या मन्त्रालयमा जागिर लगाईदिने भन्दै ठगी गरेको आरोपमा पक्राउ परे ।
राष्ट्रिय सहकारी बैंक लिमिटेडको वार्षिक समिक्षा तथा आगामी योजनासम्बन्धी समीक्षा बैठक बुधवारदेखि शुरु भएको छ ।
भिक्षुहरुसँग ’छान्’ भन्नु रे भने राजपरिवारलाई ‘सावोई’ ।
पानीको धारमा पुगेपछि अचानक बाढी आउनु, भेल ठूलो हुनु, डुंगाको क्षमताभन्दा यात्रु बढी हुनु तथा डुंगा खियाउने मानिस तालिम प्राप्त नहुनु र कहिलेकाहीं डुंगा खियाउन प्रयोग गरिने बाँस नदीमा गाडिनुजस्ता कारणले डुंगा दुर्घटना हुने गरेको छ।
साहित्यकार प्राडा डीपी भण्डारीको ८४ बर्षको उमेरमा शनिबार निधन भएको छ ।
लेफ्ट आर्म अफ स्पिनर कुशल किफायती बलर र आक्रामक ब्याट्सम्यानका रुप राष्ट्रिय टीमबाट खेल्दै आएका छन्।
प्रवासमा जन्मिएको त्यही जातीय भावना नै नेपालभित्रको राष्ट्रिय भावनाको आधारभूमि बन्यो।
बलात्कार मुद्दाको असफलतामा पनि धेरै हदसम्म यस्ता कारण जिम्मेवार छन्।
उनी कोरोना संक्रमित भएपछि नौ दिन अस्पतालमा उपचार गरेर बसेका थिए ।
यो समूहमा लिभरपुल नौ अंकसहित शीर्षस्थानमा छ। एजाक्स र एटलान्टाको सात सात अंक भएको छ। जितसँगै एटलान्टाले अघिल्लो चरण प्रवेशको संभावनालाई कायम राखेको छ।
ज्येष्ठ नागरिकलाई भगवानको फोटो हुँदा रुचिकर हुनसक्ने उनको तर्क छ ।
गुरुयोजनामा छुटेकास्थलको पाँच जिल्लासँग जोड्दै पदमार्ग निर्माण लागेको हो ।
हामी त उलिनकाठमा हुन्थ्यौं ।
भुक्तानी सेवा प्रदायक इसेवा र मिडास एजुकेशनको सहकार्यमा विद्यार्थीलाई निशुल्क अध्ययन गर्न सकिने सेवाको व्यवस्था मिलाइएको हो ।
कांग्रेस संसदीय दलका प्रमुख सचेतक बालकृष्ण खाणले आज प्रधानमन्त्री केपी शर्मा ओलीलाई टेलिफोनमार्फत उनको स्वास्थ्यावस्थाबारे जानकारी गराउनाका साथै स्वास्थ्योपचारका लागि सरकारका तर्फबाट आवश्यक सहयोग गरिदिन आग्रह गरे।
१ फागुन, एजेन्सी ।
५३ वर्षीय बसराले पछिल्लो पटक यसै वर्ष आएका वेबसिरिज 'पाताल लोक' र 'होस्टेजेज' मा अभिनय गरेका थिए।
कास्की बाहिरबाट तरकारी तथा फलफूल ल्याएको भन्दै पोखरा १५ र ३३ मा वडाध्यक्षकै सक्रियतामा क्रमशः ४ र २ गाडी तरकारी नष्ट गरिएको थियो ।
अहिले आएर हामीहरूमा इतिहासप्रति जुन अनुरक्ति देखिएको छ, यो पश्चिमा विद्वान्हरूको संसर्गबाट नै आएको हो भन्ने कुरामा केही सन्देह छैन।
चाबहिल कार्यालयले मोटरसाइकलको दैनिक १००, स्कुटर र गाडीको ५०/५० वटा लिखित परीक्षाको कोटा मागेको पोखरेलले बताए।
गोकर्णेश्वर र बूढानीलकण्ठ नगरपालिकाको केही भाग हेर्ने गोकर्ण नो लाइटको क्षेत्रमा पटकपटक बत्ती जाने गरेको हो ।
भूबनोट र हावापानीको विविधता– हाम्रालागि प्राकृतिक वरदान हो ।
अन्तर्राष्ट्रिय मानकीकरण संगठन (आईएसओ) ले विकास गरेको आईएसओ ९००१–२०१५ ले प्रभावकारी गुणस्तर प्रणालीमार्फत् उत्पादन र सेवाले ग्राहकहरूको आवश्यकता पूरा गर्ने सुनिश्चित गर्छ।
चन्द्रशमशेरका नाति मृगेन्द्रशमशेर कहिल्यै जेल गएका थिएनन् ।
त्यसमा पाँच लाखभन्दा बढी जनसङ्ख्याले रोजगारी पाएका छन् ।
छात्रातर्फ २०० मिटर दौडमा उदय माविका सुमित्रा अधिकारी प्रथम तथा रितु भण्डारी द्वितीय र माछापुच्छ्रे माविका सुनिता विकले तेस्रो बने ।
सर्वोच्चमा वरिष्ठ अधिवक्ता विश्वप्रकाश भण्डारीलगायतले मुद्दा दायर गरेका थिए ।
र, अझ कतिको मृत्यु हुने हो यसको यकिन छैन ।
यो असामान्य अवस्थामा असामान्य ढंगबाटै अगाडि बढेर सहज बनाउँदै जाने हाम्रो प्रयास हो।
निर्वाचन आयोगका बाँकी दुई आयुक्त दुवै पहाडे, बाहुन पुरुष हुन्।
पछिल्लो २४ घण्टामा थप २९३ जना कोरोना संक्रमित भेटिएसँगै आइसोलेसनमा राखेर उपचार भइरहेका कोरोना संक्रमितको संख्या ९२०३ पुगेको हो।
तर, नेपालमा अधिकांश निर्माणको काम वर्षामै हुन्छ।
यस्तो जानकारी आएपछि खानी खोतल्न कस्तो मेशिन जडान गर्ने, बिजुली र यातायातको व्यवस्था कसरी गर्ने, उत्पादन कसरी र कति परिमाणमा गर्न सकिन्छ भन्ने प्रश्नको यकिन जवाफ पाइनेछ।
सबैभन्दा बढी प्रभावित अमेरिकामा मृत्यु हुनेको संख्या मात्रै ६७,४१० पुगेको छ, विभिन्न राज्यमा गरी संक्रमितको संख्या साढे ११ लाख नाघेको छ ।
उक्त एपमा राखिएका तथ्य तथ्याङ्क राष्ट्रिय सूचना केन्द्रको सर्भर मार्फत स्वस्थ्य मन्त्रालय, डेभलपर, प्रयोगकर्ता र सम्बद्ध पक्षका बिचमा सम्पर्क स्थापित गर्नेछ ।
अधिकारवादी समूह 'पर्सातुअन इन्डस्ट्री केसेलमतान मलेसिया'ले पनि पीडकलाई सजाय माग गर्दै छुट्टै रिपोर्ट दर्ता गरेको छ। मलेसियन ट्रेड यूनियन कंग्रेसले पनि सुपरभाइजरलाई कारवाहीको माग गरेको छ।
पशुपति क्षेत्रमा आधुनिक शवदाह गृह सञ्चालनमा ल्याइएको छ। एभरेष्ट ब्यांक लिमिटेडले निर्माण गरेको वातावरण मैत्री र प्रदूषणरहित शवदाह गृह बुधबारदेखि सञ्चालनमा आएको हो।
कोभिड–१९ संक्रमण जोखिमका कारण पहिलो दिन जुम भर्चुअल ल्होछार शुभकामना आदानप्रदान हुनेछ ।
पाण्डे नीतिगत स्थिरता दिन, उद्योगीलाई नियन्त्रण नभई समन्वय गर्न तथा ‘ब्यूरोक्र्याटिक’ अवरोधलाई हटाउन सरकार चुकेको देख्छन् ।
के गर्ने, के नगर्ने अलमलको वातावरण छ ।
विकासको मार्गमा लम्किएका देशहरुको उदेश्य मानिसको जीवन सहज बनाउने वा आर्थिक क्षमता बढाइदिने हुनुपर्छ।
१ अरव ९१ करोड ६० लाख विनियोजन गरेकोछु।
अध्यक्ष रेग्मीले अख्तियार दुरूपयोग अनुसन्धान आयोगका प्रमुख आयुक्त सरकारको नीति निर्देशन अनुसार काम गर्ने कारिन्दाका रूपमा देखिएको बताए।
वृद्धाश्रम नराम्रोसँग प्रभावित भयो ।
लामो समयसम्म खोजी गर्दासमेत बेपत्ताको अवस्था पत्ता नलागेपछि प्रहरीले जिल्ला प्रशासन कार्यालयमार्फत गृहमन्त्रालय हुँदै देशभर उनीहरूको हुलियासहितको जानकारी पठाएको छ। खोला किनार र बाढीपहिरो प्रभावित क्षेत्र आसपास सक्रिय खोजी भने रोकिएको छ।
हरेक वर्षायाममा अलि ठूलो पानी पर्नेबित्तिकै ढलले निकास नपाउँदा पुतलीसडक जलमग्न हुने गरेको छ। तर, आगामी वर्षादेखि त्यहाँ डुबानको समस्या हट्दैछ।
आफूमाथि दुर्व्यवहार भएको बताउदै गायीका आस्था राउतले प्रहरीलाई नैतिक शिक्षाको कमि नरहोस् भन्दै सुझाव दिएकी छन् ।
अहिले अध्ययनका लागि वितरित यिनै प्रस्तावमाथि स्थायी कमिटी सदस्यहरूले बैठकमा धारणा राख्नेछन्।
आर्थिक वर्ष २०७५/७६ मा सरकारले सवारी साधन किन्न बजेटले विनियोजन गरेको रकमभन्दा चार गुणा बढी खर्च गरेको भेटिएको छ। महालेखा परीक्षकको बुधबार सार्वजनिक ५७ औं प्रतिवेदनअनुसार, सरकारले छुट्याइएको रकमभन्दा कैयौं गुणा रकमान्तर गरेर सवारी साधन किनेको भेटिएको हो।
सरल, छोटा र छरिता, बिम्बप्रधान वाक्यले पाठकलाई आनन्दानुभूति दिलाउँछ ।
त्यस्तै सन् २०१८/१९ मा ६ लाख ६८ हजार तथा सन् २०१९/२० मा ११ लाख २५ हजार न्युजिल्याण्ड डलर बराबरको सहयोग शुद्ध खानेपानी, शिक्षा र स्वास्थ्य लगायतका क्षेत्रमा गरेको छ ।
मानवशास्त्र विभागले अमेरिकी परियोजना यूएसएआईडीसँगको सहकार्यमा ‘सामाजिक समावेशी अनुसन्धान परियोजना’ कार्यक्रम सम्पन्न गरेको छ। उक्त अनुसन्धानमा आधारित चार वटा पुस्तक प्रकाशनको तयारीमा छन्।
अहिले कोभिडका कारण अनलाइन कक्षा भनिरहेका छौं।
नयराज गुरुकुलका ज्येष्ठ र सम्भवतः सबैभन्दा अब्बल शिष्य थिए– धनवज्र।
हिजो पहिलो दिन ११३ जनाको स्वाबको नमूना संकलन गरिएको महानगरपालिकाका स्वास्थ्य शाखा संयोजक अरुण महतोले जानकारी दिए।
“व्यक्ति–व्यक्तिबीचको मोबाइल सन्देश घट्दै गए पनि एसएमएस हराउँदैन, ब्यांक तथा वित्तीय संस्थाले कारोबारमा एसएमएसको प्रयोग बढाउनु, संस्थागत रूपमा मोबाइलमै सन्देश प्रवाह गरिनुले यसको भविष्य छ भन्ने देखाउँछ”, अग्रवाल भन्छन्।
उहाँले २० असारमा सबै मन्त्रीहरू र आफ्ना सल्लाहकार समेत राखेर स्थितिको गाम्भीर्यबारे चर्चा गर्नुभयो।
“अन्य देशका सरकारसँग यस्तो सहकार्यको विकल्पबारे थप अध्ययनको तयारी भइरहेको छ,” उनले भने।
विनियोजन विधेयकमाथि प्रतिनिधिसभामा तीन दिन र राष्ट्रियसभामा दुई दिन छलफलपछि अर्थमन्त्री खतिवडाले जवाफ दिएका हुन् ।
आयोजना प्रमुख विकास पोखरेलले वि.
भट्टराईलाई गरिएको कारबाहीको विषय कतिसम्म पेचिलो बनेको थियो भने तत्कालीन एमालेको स्थायी कमिटी बैठकमा समेत यो विषय उठेको थियो।
यद्यपि उनको योग्यतामा प्रश्न उठाइएको रिट भने उच्च अदालतमा विचाराधीन नै रहनेछ ।
अहिले भने परम्परागत चर्खे पिङ बनाउने र खेल्नेको उत्साह नहुदा संस्कृति नै हराउँदै गएको हो ।
अर्थोरेक्सियाले आफ्नो खानपान आफूले चाहे अनुसारको नभए चरम निराशा अनुभूत गराउन सक्छ ।
यो परियोजना स्थानीय जनप्रतिनिधिहरूको माग अनुरूप नै अघि बढ्छ”, उनी भन्छन्।
सहकारीहरु सफल हुनु भनेको साझा बन्धनमा रहेर सदस्य हितका क्षेत्रमा अब्बल रहनु हो।
त्यसअघि गत जेठ ६ मा तनहुँको शुक्लागण्डकीमा पनि तरकारी खाल्डो खनेर नष्ट गरिएको थियो ।
दमौली, २६ जेठ ।
जीसीएफले विकासोन्मुख देशहरूको हरित गृह ग्याँस उत्सर्जन कम गर्न र जलवायु परिवर्तनका असरसँग जुध्न क्षमता अभिवृद्धिका लागि वित्त सहयोग परिचालन गर्छ ।
शनिबार पत्रकार सम्मेलन गरी कोरोनाको पछिल्लो अपडेट गराइएको हो ।
मार्सी धानको चामल खैरो रङ्गको हुन्छ ।
यो भाइरस निकै छिटो गतिमा फैलिने हुनाले जोखिम धेरै छ। कोरोना भाइरसबाट लाग्ने राेगलाई कोभिड-१९ भनी औपचारिक नाम दिइएको छ ।
त्यसै क्रममा राजाका एडीसी जनरल शेरबहादुर मल्लले सुवेदीलाई बोलाउन आएछन्, “मन्त्रीज्यू, सरकारबाट बोलाइबक्सियो।”
हामीले सुन्ने वा सुनेका ‘अनेक ठुला घटनाहरु’ केही होइनन ।
उहाँ जीवित हुँदा उहाँका कविताका बारे म खुलेर सोध्थें ।
हामीले उनलाई रोक्यौं।
सरकारले गर्नु पर्ने जनजिवीका र विकासका काम छोडेर संविधान संसोधनको तयारीमा लाग्नु भनेको ‘काम कुरो एकातिर कुम्लो बोकी ठिमीतिर’ भने जस्तै भएको थापाको आरोप छ ।
आर्थिक संकटको दोस्रो कारण समष्टिगत माग खस्किएर आउने संकट हो।
तालिमकै कारण आत्मरक्षा गरेका उदाहरण पनि प्रशस्त भेटिन थालेका छन् ।
काम गर्नेका परिवार भेट्न आए भने नखुवाइकन पठाइसिन्नथ्यो ।
यो सेवा विश्वका २०० भन्दा बढी देशहरुमा अवस्थित व्यावसायिक साझेदारहरु (एजेन्ट पार्टनर) मार्फत समेत उपलब्ध हुने जनाएकाे छ।
समाचार पोर्टल एजिओजलाई उधृत गर्दै बीबीसीले जनाए अनुसार उपराष्ट्रपति पेन्स महामारी शुरु भए यता सार्वजनिक उपस्थितिमा कहिल्यै मास्क लगाउँदैनन्।
त्यो क्षेत्रबाट प्रतिनिधि सभा सदस्यका लागि प्रत्यासी बन्नेमा दुई जना आकांक्षी अग्रपंक्तिमा थिए।
प्रेस स्वतन्त्रता हनन गर्नेमा १८० देश मध्ये जर्मनी ११ औं र बेलायत ३५ औं स्थानमा परेका छन् ।
उनको श्रीमती रमाबाई अम्बेडकरको सन् १९३५ मा मृत्यु भएको १३ वर्षपछि ब्राह्मण समाजमा हुर्किएकी चिकित्सक सवितासँग सन् १९४८ मा उनको विवाह भएको थियो।
सीमाबाट भित्रिएका सबैलाई दुई साता क्वारेन्टिनमा राखी 'स्वाब' लिएर पीसीआर परीक्षण गर्नुपर्नेमा ज्वरो नापेको वा आरडीटी (र्यापिड डाइग्नोष्टिक टेस्ट) का आधारमा घर पठाइँदा संक्रमणलाई प्रवेश विन्दूबाटै नियन्त्रण गर्न सरकार विफल भयो।
आयोनले १४ वर्षदेखि नेपाल युवाहरुको क्षेत्रमा काम गर्ने संस्था भए पनि यो वर्ष देखि ज्येष्ठ नागरिकहरुको लागि पनि काम गर्न थालेको छ ।
कृषि वन क्षेत्रमा कालो वनमारा।
अमेरिकाको पश्चिम तटीय क्षेत्र क्यालिफोर्निया, ओरेगन र वाशिंगटनलगायत क्षेत्रमा भाइरस संक्रमणको अवस्था देखिएको बताइएको छ ।
मान्छेले यो क्यान्सर बराबरको यातना आविष्कार गरेको छैन ।’
सिन्ध प्रान्तमा हालसम्म २८ हजारभन्दा बढी र पञ्जावमा करीब २६ हजार संक्रमित भेटिइसकेका छन्।
जग्गाको मोहडा उत्तर दक्षिण परेकोले फुटबल ग्राउन्डका लागि यो उपयुक्त स्थान हो ।
‘कोशीको कथा’ नेपाली बजारका निम्ति रू.
विगतका वर्षहरू झैं यो वर्ष पनि आ–आफ्नो घरघरमा भव्य रूपमा लक्ष्मीको पूजा हुन्छ।
यादवका अनुसार यसबारे दुई पार्टीको विभिन्न तहमा अनौपचारिक छलफल भइसकेको छ।
तिहारको समयमा माटोको पालाको माग अत्याधिक हुने गरेको व्यवसायीहरू बताउँछन् ।
हामी तपाईंलाई पेरिसमा भेट्नेछौं ।
अन्ततः मैले तयार पारेकै ढाँचामा समाचार दिनु उचित ठहर्याइएछ ।
उनको घरको भुईंतलामा आफ्नै किराना पसल छ। उनलाई मधुमेह छ। त्यसैले बाहिर निस्किए कोराेना संक्रमण हुने डरले घरैमा बसेका छन्।
भृकुटीमण्डपस्थित प्रदर्शनीकक्षमा छ दिनसम्म सञ्चालन हुने मेलामा १८६ व्यासायिक स्टल रहने क्यान महासङ्घका महासचिव नारायण थापाले जानकारी दिए ।
कोरोनाभाइरसका संक्रमणका हिसाबले हालसम्म ३१ जिल्लाका बासिन्दा संक्रमित भेटिएका छन्।
नेपाल रेडक्रस सोसाइटी ढिकुरपोखरी उपशाखाले रजत वर्षको अवसरमा शुक्रवार आयोजना गरेको रक्तदान कार्यक्रममा कूल ३३ युनिट रगत संकलन भएको छ ।
“अब वडाहरुले होम आइसोलेसनमा रहेका व्यक्तिको विवरण राख्ने, घरमा आइसोलेसनमा बसिरहेकालाई कसरी अस्पताल पठाउने भनेर आवश्यक तयारी गर्ने र परीक्षण तथा कन्ट्याक्ट ट्रेसिङको काम पनि सँगैसँगै अघि बढाउनुपर्ने हुन्छ”, डा.
कोरोना भाइरसको जोखिम हुन नदिन जारी लकडाउनको अवस्थामा सामाजिक दूरी कायम राख्दै विशेषगरी बजार क्षेत्रमा रहेका ग्यारेज, पानी जमेका सडकका खाल्टाखुल्टीमा किटनाशक औषधि छर्कनाका साथै डेङ्गु रोगबारेमा जानकारी दिने उद्देश्यले बजारको सरसफाइसमेत गरिएको छ ।
रकम निकासा गर्न सुमार्गीले विभिन्न शक्ति केन्द्रलाई प्रभावमा पार्ने गरेका घटनाहरू सार्वजनिक भइरहेकै छन् ।
नेपाल एकीकरणको शुरुमा सन् १७४४ मा नुवाकोट र मकवानपुर राज्य कब्जा गर्दा लडाईंमा सहभागी भएका मगरले बहादुरी, देशभक्ति तथा इमानदारिता प्रदर्शन गरेका थिए।
यस घडीमा लोकतान्त्रिक गणतन्त्र स्थापनाका लागि बिभिन्न समयमा भएको आन्दोलनमा जीवन उत्सर्ग गर्नुहुने सम्पूर्ण ज्ञात अज्ञात शहीदहरू तथा निरंकुशताको विरुद्ध जीवन पर्यन्त संघर्ष गर्नु हुने दिवङ्गत नेताहरू प्रति भावपूर्ण श्रद्धाञ्जली अर्पण गर्दछु।
कोरोना संक्रमणबाट बिहीबार थप ६ जनाको मृत्यु भएको छ। यो सहित संक्रमणबाट मृत्यु हुनेको संख्या २५७ पुगेको छ।
यो अभियानले बलात्कारीलाई मृत्युदण्ड दिने कानूनको समर्थन गर्दैन।
क-कसले कुन चर्पी प्रयोग गर्ने होला?
लकडाउन खुकुलो बनाउने तयारी छ। ठाउँको अवस्था हेरी ग्रीन जोन, रेड जोन, एल्लो जोन गरी छुट्याइने छ। यद्यपी काठमाडौं ग्रीन जोन मै परे पनि तत्काल काठमाडौंमा लकडाउन नखुलाउने बताइएको छ ।
उनी हाल रेडियो सराङकोटको निर्देशक तथा स्वतन्त्र पत्रकार संघ नेपाल कास्कीका निवर्तमान अध्यक्ष हुन् ।
सोनूले उत्तर प्रदेश, बिहार, झारखण्ड र कर्नाटक लगायत राज्यहरुमा मजदूरहरुलाई घर पठाउन सहयोग गरेका छन्।
उनको भनाइमा, हप्तै पिच्छे वागमतीको सफाइ अभियान गरे पनि वागमती प्रदूषणको प्रमुख कारण आर्यघाट पनि रहेको कुरा अझ पनि बुझिएको छैन।
नयाँ ज्ञान प्राप्त हुने योग छ। विगतका समस्या बल्झिन सक्छन्।
उनी ०७३ फागुन १८मा सहसचिवमा बढुवा भएका हुन् ।
समीरकुमार अधिकारीले सरकारले खोप ल्याउने तयारीका साथ काम गरिरहेको बताए।
सदस्यहरु सहकारीको सेवाको उपयोगबाट लाभान्वित हुन्छन्, यसभित्र लोकतान्त्रिक निर्णय हुन्छ, एक सदस्य एक मतको सिद्धान्त अवलम्बन गरिन्छ।
कार्यक्रमलाई सम्बोधन गर्दै गाउँपालिका उपाध्यक्ष इन्दिरा तिवारीले सरकारी विद्यालयमा विद्यार्थी संख्या घट्दै जाँदा अस्थित्व जोगाउनै मुश्किल परेको बताईन् ।
नेपाल बाहिरका नेपाली कलाकारहरूको विवरण खोज्दै जाँदा धेरै कलाकर्मीको नाम आउँछ ।
उक्त जहाजमा कोरोनाबाट संक्रमित १९ चालक दलका सदस्य २ यात्री छन्।
१ करोड ३४ लाख) को करीब ६० प्रतिशत हिस्सा यही घरको मूल्य थियो।
प्लाज्मा थेरापी विधिबाट गरिने उपचार खर्च नेपाल स्वास्थ्य अनुसन्धान परिषद् आफैंले बेहोर्ने व्यवस्था गरेको छ। तर राष्ट्रिय जनस्वास्थ्य प्रयोगशालाले ब्लड ब्यांकहरूलाई निको भएका बिरामीको रगतबाट प्लाजमा निकाल्न अनुमति नदिएका कारण उपचार सेवा प्रभावित बनेको हो।
तर सामाग्री मौज्दात नभएमा काम गर्न नपाईने उनको भनाई छ।
‘भत्कुन’ पकाउनु अघि ।
रास्कोट नगरपालिकाले पनि आवश्यक स्वास्थ्य मापदण्ड अपनाएर विद्यालय खोलेको नगर शिक्षा शाखा प्रमुख प्रभुलाल न्यौपानेले बताए।
संघले फागुनको ६ गते बसन्तपृुर डबलीमा विशेष कार्यक्रम गरी अवार्ड प्रदान गर्न लागेको हो ।
आइसोलेसन कक्षको लागि नयाँ भवन बनाउनुपर्ने भएकोले आफूहरु अब नयाँ भवन सहित आइसियू र भेन्टिलेटर जडान गर्ने प्रकृयिामा रहेको उनको भनाइ छ ।
बांग्लादेश फिफा वरियतामा दुई स्थान झरेको छ। गत साता बांग्लादेश विश्वकप छनोटअन्तर्गत कतारसित पराजित भएको थियो।
सबै स्थितिको मूल्याङ्कन गर्दै अल्छी हुन र अनावश्यक मानसिक उत्पीडनबाट आफूलाई टाढा राख्ने प्रयत्न गरिरहनु नै मेरो कर्म थियो।
शनिबार साँझ ६ बजेदेखि कुश्मामा झण्डै दुई घण्टा मुसलधारे वर्षा भएको थियो ।
सेनाले गोन्जावबाट नेपालसम्म सामाग्री कसरी ल्याउने भन्ने बिषयमा छलफल भइरहेको प्रवक्ता पाण्डेले बताए ।
अविरल वर्षाको कारण जुगल गाउँपालिका–२ लिदिमा आज बिहानको ६ बजे भीषण पहिरो गएको छ ।
त्यसयता उनका छोराले कम्पनी सम्हाल्दै आएका थिए।
काठमाडौँ महानगरको कृषि विभागको अगुवाइमा आज बिहान अनुगमन टोली त्यहाँ पुग्दा अवस्था सामान्य बेला जस्तै थियो।
न्यायाधीशले पीडकलाई कसरी सफाई दिए थहा भएन, अब हामी पुनरावेदन जान्छौं।”
पुरुषोत्तम शमशेर राणा (उहीः १९१) ले उल्लेख गरेअनुसार उनलाई शुरूमा मैयाँ महारानी र पछि श्री ३ बडामहारानी पद दिए।
यो ७९ दशमलब २ प्रतिशत हुन आउँछ ।
साथै अहिलेसम्म संवाद र समाधानमा सरकारले उदासिन ब्यवहार देखाउनुले लोकतान्त्रिक प्रणालीभित्र कम्युनिष्ट तन्त्रको अनुदार चरीत्रलाई पुष्टि गरेको कांग्रेसको भनाइ छ।
साथै राज्यले मृतक परिवारलाई यथेष्ट क्षतिपूर्ति र यातना पीडितहरूको स्वास्थ्य उपचारको सम्पूर्ण प्रबन्ध मिलाउनुपर्ने माग पनि समाजले गरेको छ।
त्यस्तै, दिनेश राजबंशीले ३१ औं मिनेटमा १ गोलको योगदान दिए ।
उनका अनुसार सबैभन्दा बढी भारतबाट ३११, दुबईबाट ११५ र कतारबाट ७८ झापा आएका छन्।
उपचारको लागि नेपालगन्ज नै पुर्याउनुपर्यो ।
रोजनाथ पाण्डेलाई पनि एक हप्ताअघि संक्रमण देखिएको थियो।
यी सबैका कार्यकर्तामा समेत गाउँ छाडेर शहरिया बन्ने र बनाउने होडबाजी चल्यो र अझै चलिरहेकै छ।
यही कारण भर्खरै गाउँमा पुगेकाहरुको लगत संकलन गरेर स्थानीय सरकारले उनीहरुलाई अनिवार्य क्वारेन्टिनमा राख्नुपर्ने पुन बताउँछन् ।
केही समयअघि मात्रै मुटुको शल्यक्रिया गराएका पासवानको दिल्लीस्थित फोर्टिस एस्कर्ट्स अस्पतालमा बिहीबार साँझ निधन भएको हो।
जिल्लाको जैमिनी नगरपालिका–५, विनामारे स्थित घर माथिबाट खसेको पहिरोले पुरिएर हराईरहेकी अन्दाजी ७५ बर्षिया जल्पादेवी पौडेलको शव भेटिएको जिल्ला प्रहरी कार्यालय, बागलुका सुचना अधिकारी तथा प्रहरी निरिक्षक हेम केसीले जानकारी दिए ।
हाम्रा रात्रिकालीन शहरहरू पाश्चात्य संस्कृतितर्फ उन्मुख भएको वेला थिम्पूभरि काराओके तथा बारहरूमा नेपाली कालजयी संगीतको मज्जा लिन पाउनु हाम्रा लागि गर्वको कुरा थियो ।
मन्त्रालयले जारी गरेकाे बिज्ञप्तीमा सुलभ अग्रवालकाे घटनापछि बुधबारबाटै लागू हुने गरि मन्त्रीस्तरिय निर्णय भएकाे उल्लेख छ ।
देवघाटको बाँदर नियन्त्रणको लागि बाँदर पार्क बनाएर राख्ने वा स्थानान्तरण गर्ने योजना सहितको फाइल मन्त्रालयमा पु¥याएको गाँउपालिकाका अध्यक्ष दुर्गबहादुर थापाले बताए ।
‘‘पार्टी एकता गर्ने, पार्टी विभाजन गर्ने, प्रधानमन्त्रीलाई निरन्तरता दिने, प्रधानमन्त्रीलाई विस्थापन गर्ने उहाँहरुको घरायसी कुरा हो ।
ट्राफिक राज्यको प्रतिनिधि हो भन्ने भावनाले सावरीचालकले पनि ट्राफिकलाई हेर्नु पर्ने सुझाव दिँदै ब्यवहारिक र कानूनी पक्ष हेरेर सबैको हित हुने गरी ट्राफिक ब्यवस्थापन हुने बताए ।
स्याङजा, ५ जेठ ।
महोत्तरीको बर्दिबासस्थित रातु खोलाको पुलमा मैनाली चढेको बा ४ च २१२० नम्बरको कार विपरित दिशाबाट आइरहेको ना ४ ख ७६६८ नम्बरको पीकअप भ्यानसँग ठोक्किएको हो ।
विमानस्थलको ईआईए प्रतिवेदन कपी पेस्ट गरी तयार भएको पाइएको भन्दै सर्वोच्च अदालतमा परेको खारेजीको मुद्दा चलिरहेको छ।प्रतिवेदनमा कतिपय तथ्य हचुवाका आधारमा राखिएका छन्।
प्रयोगकर्ताले आफ्नो स्वास्थ स्थितिको विवरण भर्न पाउने व्यवस्था गरौं ।
तेस्रो पक्ष हो— प्रविधि ।
राज्य, निजी क्षेत्र र सहकारी सबल र प्रभावकारी भए मात्रै देश समृद्ध बन्नसक्छ ।
नेपालमा कोरोना भाइरस (कोभिड–१९) लक्षण देखिएका संक्रमित भेटिन थालेका छन् ।
यताबाट, फ्लीटको पालामा आएर नेपालमा गुप्तसंवत् र हर्षसंवत् चलेका थिए भन्ने निर्णय भयो।
फ्रान्सका प्रधानमन्त्री फिलिप एडुवार्डले कोरोना भाइरसका कारण देशलाई सधैं बन्द राख्न नसकिने हुँदा भाईरससँगै बाँच्न सिक्नुपर्ने बताएका छन् ।
तर खोप लगाएका बालबालिकामा पनि पौष्टिक तत्व खान नपाएर रोग प्रतिरोधात्मक क्षमता कमजोर हुने भएकाले रोगले जितेको देखियो ।”
दुवै बेल्जियमबाट दोहा हुँदै कतार एयरको विमानबाट चैत ४ गते नेपाल आएका थिए ।
अंकमा देखिने यो तथ्याङ्कका अलावा ‘लकडाउन’ले विकास निर्माणका सबै कामहरु पछाडि धकेलिएका छन् ।
विज्ञका अनुसार करोडौंको सङ्ख्यामा रहने सलहले हरियो वनस्पतिलाई छोटो समयमा पात र डाँठसमेत खाएर नष्ट पारिदिन्छ ।
पौडेलले भने, “२३ पुस साँझ सम्म कुनै पनि नेपाली अप्ठ्यारोमा नपरेको सुचना आएको छ ।”
अध्यक्ष पुरीले शुल्क लिन नपाउने भए सरकारले निजी विद्यालयहरुको लागि राहतको प्याकेज ल्याउनुपर्ने बताए।
सञ्चालक समिति सदस्य भीमसेन थापाको अध्यक्षतामा भएको श्रद्धाञ्जली सभामा बोल्दै क्याम्पस प्रमुख रवीन्द्रनाथ बाँस्तोला, विद्यार्थी कल्याण समिति सदस्य समीक्षा चपाईले आफूले असल अभिभावक गुमाएको बताए ।
पछिल्लो २४ घन्टामा अहिलेसम्मकै सबैभन्दा धेरै ५१ हजार १८१ संक्रमित निको भएको भारतको स्वास्थ्य मन्त्रालयलाई उधृत गर्दै दैनिक भाष्करले जनाएको छ।
कोरोनाबाट उत्पन्न नकारात्मक प्रभाव र अन्य समस्यासँग जुध्न व्यवसायिक एकता आबश्यक पर्ने ठानी पोखराको पर्यटन क्षेत्र र उद्योग वाणिज्य क्षेत्रका व्यवसायीलाई एउटै मंचमा जम्मा गरी छलफल अगाडि बढाएको संयोजक भट्टराईले बताए ।
‘विश्वव्यापीरुपमा पैmलिएको कोरोना भाइरस (कोभिड–१९) को कारण चैत महिनादेखि नै सङ्ग्रहालय बन्द भएको छ’, उनले भने, ‘त्यसबाट सङ्घलाई लाखाँै रुपैयाँ क्षति भएकोे हुनाले साथै कर्मचारी वर्गलाई परेको अप्ठेरोलाई सहज भएसँगै मूल्याङ्कन गरिने छ ।’
शैक्षिक उन्नयन गर्न भन्दै विद्यालयले रु २२ लाख लगानीमा सो बोर्ड जडान गरी पठनपाठन शुरु गरेको हो ।
नरिमन पोइन्टको छेवैबाट समुद्रसँग जोडीँदै एउटा बडेमानको बाटो हिंडेको छ ।
कलेजका प्रा दामोदर गैरेले पनि डा दासले रोग नियन्त्रणमा कोरोनाविरुद्ध खोप सहयोगी हुने विचार व्यक्त गर्नुभयो ।
यहाँ ४ लाख १८ हजार २२९ कोरोना भाइरस मुक्त भएका छन् भने २१ हजार ४१२ जनाको मृत्यु भएको छ ।
त्यसअघि ८ कात्तिकमा भिटेनको युट्युब च्यानलमा 'पारा' नामको गीत सार्वनजिक भएको थियो।
यो समितिले दिने सुझाव पक्कै सरकारले भनेजस्तो सजिलो नहुने स्पष्ट छ ।
“४० प्रतिशत बलि परम्परालाई निरन्तरताका लागि सांकेतिक रुपमा गरिएको हो”, उनले भने।
कतिपय तान्त्रिकहरुको मण्डली तन्त्रप्रेमी चौतारा नवमीसिं भँडेलकहाँ बसेर पुराना पुराना नजिर पल्टाउँदै थिए ।
उत्पादन राम्रो हुने भएकाले नेपालीहरू कृषि र पशुपालनमा लागेको पन्थ बताउँछन्।
त्यसैले नेपाल अङ्ग्रेजसँग आफ्नो एक तिहाइ भूभाग गुमाएर सन्धि गर्न बाध्य हुनुपर्यो ।
कहिल्यै नाटक नखेलेको उहाँले प्रस्ताव स्वीकार गर्नुभयो ।
गृहमन्त्रालयमा भएको भेटवार्तामा दुई देशबीचको सम्बन्ध, आपसी सहकार्य र सहयोगको विषयमा केन्द्रीत रहेको थियो ।
प्रेस काउन्सिल नेपालद्वारा सोमबार यहाँ आयोजित साक्षात्कारका सहभागीले जात र समुदाय भन्दा समाचारको विषय महत्वपूर्ण हुनेमा जोड दिए ।
एकैपटक ८०० देखि एक हजारसम्म पुर्याएँ।
र, बन्दाबन्दीपछि पनि अनलाइन कक्षाको अभ्यास गर्नैपर्छ ।
१० कक्षामा प्रवेश गर्नासाथ एसईई जीवनकै सबैभन्दा ठूलो परीक्षा हो भन्ने किसिमले विद्यार्थीलाई दबाब दिंदा उनीहरू कम्तीमा एक वर्ष तनावपूर्ण अवस्थामा रहने गर्दथे ।
हामीले थाँती रहेको पुरानो बेरोजगारीको समस्यालाई सम्बोधन गर्न सकेनौं होला, तर श्रम बजारमा जति थपिएका छन्, तिनीहरुमध्ये अधिकांशलाई सम्बोधन गर्न सकेका छौं ।
उनी बिहान ५ बजे नै घरबाट निस्किएर करीब डेढ घण्टाको हिंडाइपछि नयाँबजारस्थित कुमारी नर्सरीमा पुग्छिन् ।
शैक्षिक संस्थाले सिकाइ शैली नै परिवर्तन गर्नुपर्ने देखिन्छ ।
दह्रोसँग गाडिएका दुइटा बाँसमा हात पछिल्तिर लगेर बाँधियो।
घरका अरुलाई पनि सर्छ कि भनेर डर हुन्छ।
नेपालमा पछिल्लो २४ घण्टायता १९११ जना कोरोना संक्रमित थपिएका छन्।
यहाँ पाइयो भने यतैबाट लगिदिन्छु नि ।
कोरोना भाइरस संक्रमण विरुद्ध सैनिकहरूलाई खटाउन कार्यविधि नै बनाइएको छ ।
आयोगका अनुसार महत्तोले रु ५५ हजार ९०० बराबरको सरकारी रकम दुरुपयोग गरेको पाइएको छ ।
घरबेटीलाई सम्झाउँदा पनि नसकेपछि उनी अप्ठ्यारोबीच कोठाबाटै काम गर्न बाध्य भए।
शिविरमा कन्सल्टेन्ट आयुर्वेद विज्ञ डा बुद्धिप्रसाद पौडेल, डा.
मृत्युदर पनि उस्तै घटेको छ ।
वन विज्ञ अध्ययन संस्थानका प्राध्यापक श्रीकान्त खतिवडाले नेपालमा होमस्टेको अवधारणाको सुरूवात सामुदायिक प्रयत्नबाट नै भएको र स्थानीय तहबाट नै होमस्टेको नियमन एवं कर व्यवस्थापनको काम हुने व्यवस्था मिलाउनु पर्ने विचार व्यक्त गरे ।
दयाराम लम्सालका अनुसार, ज्वरो र खोकी लाग्ने समस्याका कारण १४ भदौमा अस्पतालमा भर्ना भएका ती पुरुषलाई १५ भदौमा कोरोना संक्रमण पुष्टि भएको थियो।
त्यसबाहेक प्रयोगशलालाले १२ हजार थान रिएजेन्ट खरीद प्रक्रिया थालिसकेको छ।
‘प्रहरी चौकी भन्ने वित्तिकै जनता तर्सिने अवस्था बन्यो ।
गायकले आफ्नै युट्युव च्यानल पवन गिरीबाट म्यूजिक भिडिओ सार्वजनिक गरेका छन्।
म कुन देशको शरणार्थी’ शीर्षकको संस्मरणले द्वितीय र तारानाथ पराजुलीको ‘कोरोना कहरसित भविष्यको रहर’ शीर्षकको संस्मरणले तृतीय स्थान प्राप्त गर्न सफल भएको छ ।
त्यसपछि इरानमा एक लाख ७१ हजार ४८९ जना संक्रमित छन् ।
विगत १९ दिनदेखि विद्यार्थीले रिले अनसन गरिरहेको सह–परीक्षा नियन्त्रक पौडेलले जानकारी दिइन्।
२ लाख २२ हजार २२२ रुपैयाँको उक्त पुरस्कार प्रत्येक वर्ष नेपालको समाजसेवाका साथै मानवीय क्षेत्रमा उत्कृष्ट कार्य गर्ने व्यक्तित्वलाई प्रदान गरिने भएको छ ।
गएको डिसेम्बरमा हङकङमा बसेको एएफसीको बैठकले दावेदारी प्रस्तुत गर्न आग्रह गरेको थियो ।
दुवै भिडियो ‘कालापानीको भूभाग भारतको हो भारतलाई दिनुपर्छ’ भन्ने सुजाता कोइरालाको भनाइबाट शुरु गरिएको छ ।
प्रहरीले घटनास्थलको मुचुल्का तयार गर्न थाल्यो।
म अलि वर आएर सापकोटा बाजेले देखाएतिर आँखा तेर्साएँ ।
उनका अनुसार, विराटनगरका बयापारीको १४ ट्रक प्याज भारत जोगवनीस्थित भन्सार कार्यालयमा रोकिएका छन्।
कात्तिक ३ मा आन्द्रामा समस्या भई अस्पताल भर्ना भएका ती वृद्धलाई उपचारक्रममा कात्तिक १८मा कोरोना संक्रमण देखिएको थियो ।
देश भित्रका एड्स रोगिहरु छ महिना त्यो अस्पताल क्याम्पमा बस्नुपर्ने र उनको औषधी उपचार सबै रोगीहरुले प्रयोग गर्नुपर्ने नियम शुरु गरियो ।
अधिकारी चार्टर्ड एकाउन्टेन्ट समेत भएकाले लेखा पनि बुझ्ने क्षमता उनको थप विशिष्टता हो।
विशाल ग्रुपले म्याद गुज्रेकाे सामानमा रिलेबलिङ गरेपछि १५ असाेजमा छापा मार्याे ।
यो क्षेत्रबाट वार्षिक सात लाख ६० हजार टन माछा मारिन्छ ।
अहिले राजनीतिक विवाद झ्कििए पनि एमसीसीको परियोजना अगाडि बढाउन पछिल्लो आठ वर्षयता सरकारको नेतृत्व गरेका सबै मुख्य राजनीतिक दलका नेतृत्वले पहल गर्दै आएका हुन् ।
दुईजना व्यक्ति चोरीको घटनामा थुनिएका थिए ।
कोरोनाभाइरस संक्रमणको जोखिमबाट बचाउन सफाई मजदुरलाई विशेष सुरक्षा सामग्री केही नभएको उनी बताउँछिन्।
‘खाना खाँदै गरेको भाग छाडेर भाग्यौं, श्रीमान्ले ५ दिनको बच्चा र मैले अर्को छोरी समाएर भाग्यौं,’ बिकले सो रातको घटना सम्झिइन् ।
देशलाई जमिन मात्रै भनेर बुझ्ने शासकहरुले त्यसो गरे पनि हामी नागरिकका लागि हामी जस्तै नागरिकहरुको पीडा सह्य हुनु हुँदैन", डा.
यस सिजनको च्याम्पियनसँगै लिभरपुल ३० वर्षपछि च्याम्पियन बन्नेछ ।
गोताखोर लगायत प्राविधिक स्रोत साधन नहुँदा बेपत्ताको खोजीमा समस्या भएको जिल्ला प्रहरी प्रमुख प्रनाउ श्रेष्ठले बताए।
अहिले कम्पनीको उत्पादन साविकको तुलनामा थोरै छ। ७० वटा प्रडक्सन लाइन भएको कम्पनीमा अहिले १६ वटा मात्र सञ्चालनमा छन्।
३० बजे झाँक्रीडाँडाको मोडबाट साइकलसहित लडेर तिनको घटनास्थलमै मृत्यु भएको हो ।
म त्यही दिनको पर्खाइमा छु।’
सभामुखको चर्चामा आएका नामहरू देव गुरुङ र पम्फा भुसाल, दाहाल भन्दा पनि रामबहादुर थापा निकट हुन् ।
पीडितलाई शारीरिक, मानसिक र आर्थिक शोषण गरी चार-पाँच महिनासम्म बन्धक बनाएको पीडितले दिएको जाहेरीमा उल्लेख छ। कोही नभएको मौका पारी भागेर नेपाली राजदूतावासमा पुगेपछि पीडितको उद्धार भएको थियो।
“मलाई जानकारी भएसम्म कोरोनाभाइरसविरुद्धको खोप तयार पार्न रुस विश्वकै पहिलो मुलुक भएको छ, यो दर्ता भइसकेको पनि मैले थाहा पाएको छु, ” उनले बताए।
‘यो वृद्धि होइन ।
मन्त्रालयका प्रवक्ता दीपक शर्माले मन्त्रिपरिषद्बाट निर्णय भई नआएम्म यसबारे केही भन्न नसकिने जनाउँदै दिइएका विकल्पबाटै निर्णय हुनसक्ने बताए ।
वित्तीय व्यवस्थापनलाई थप पारदर्शी र जवाफदेही बनाउन तथा व्यवस्थित गर्न यो विधेयक तयार गरिएको सरकारले जनाएको छ ।
गत २४ घण्टामा सबैभन्दा बढी वर्ष नवलपुरको डण्डामा भएको छ। जल तथा मौसम विज्ञान विभागका अनुसार उक्त स्थानमा २३८.
पुष्कर शाहका भनाइमा साइकल शहरको अभियान सफल पार्न नगरी नहुने अर्को काम हो, भरपर्दो सार्वजनिक यातायात ।
चालु आवमा सम्पन्न हुने क्रममा रहेका माथिल्लो तामाकोशी लगायतका आयोजना समेत आगामी आवमा धकेलिएका छन् ।
१३ महीनादेखि नियमित काम गर्न नपाएको संघीय संसद पछिल्लो चार महीनादेखि कोरोनाको बहानामा बन्द छ। यस्तो महामारीमा झन् जाग्नुपर्ने जनप्रतिनिधि (सांसद) हरूले पनि बलियो गरी संसद बैठकको माग गरेका छैनन्।
७ प्रतिशत रकम अवैध रूपमा आर्जन गरिएको धन हो” आईसीआईजेले भनेको छ, “यो रकम अन्तर्राष्ट्रिय वित्तीय प्रणाली मार्फत शुद्धीकरण गरियो।
उपप्रधानमन्त्री तथा कोभिड–१९ संकट व्यवस्थापन केन्द्र (सीसीएमी)का निर्देशक समितिका संयोजक ईश्वर पोखरेलले कोरोना खोपसँग सम्बन्धित विषयमा विभिन्न मन्त्रीहरूसँग छलफल गरेका छन्।
६ जनाको घटनास्थलमै मृत्यु भएको हो भने विमलाको उपचारको क्रममा मृत्यु भएको जिल्ला प्रहरी कालिकोटका प्रहरी नायब उपरीक्षक (डीएसपी) श्याम ओलियाले हिमालखबरलाई जानकारी दिए।
यो विषय राज्यको रणनीति र व्यवस्थापनमा भर पर्छ।
जुनैदसँग उनको दोस्रो फिल्म हुनेछ।
यसअघि तराईका सीमामा केन्द्रित पोष्ट अब हिमाली जिल्लामा पनि स्थापना हुनेछन् ।
आनन्दमोहन भट्टराईको इजलासले सञ्चार माध्यमहरूले त्यस्तो कोष खडा गरे नगरेको विवरण प्रत्येक दुई महीनामा पेश गर्न सरकारलाई आदेश दिएको हो।
कोरोनाको उद्गम भनिएको चीन, अनियन्त्रित ढङ्गले फैलिएको कोरिया, सिंगापुर आदिले गरेको नियन्त्रण, औषधोपचार र घटाएको मृत्युदरले एशियाली सरकरहरूको शासकीय शैली पनि विश्वव्यापी चर्चाको विषय भयो ।
तमुवान राष्ट्रिय समिति अध्यक्ष हुमबहादुर गुरुङले तमुवान, मगराँतको आवश्यकता, महत्व, वर्तमानसम्मका विभेद र राजनीतिक शक्तिको बारेमा प्रष्टाए ।
अनुकूल मौसम र उपयुक्त बीउ प्रयोगका कारण यो वर्ष तनहुँमा धान उत्पादनमा वृद्धि हुने भएको छ ।
खाना पकाउने ग्याँस सिलिण्डर खरीद गरेर थुपार्ने प्रवृत्तिका कारण यसको आपूर्तिमा भएको अवरोध चिर्न इण्डक्सन अर्थात् विद्युतीय चूलो बिक्री गर्ने तयारी गरिएको छ ।
भीएलएनले कामदारबाट उठाएको रकम प्रोफाउन्डलाई पठाउने गरेको र रकम असुले बापत भीएलएनले प्रति कामदार रु.
तर, चन्द समूहले प्रधानाध्यापक श्रेष्ठको हत्या गरेपछि विद्यालय फेरि बन्द भएको छ ।
साथै बन्डल प्याकेजका रुपमा प्रत्येक महिना ५ जीबी डेटा, ५० मिनेट अन नेट टक टाइम र प्रभु टिभी र दामी म्यूजिक डिजिटल सेवाहरु पाइने २ वटा फोरजी सिम पाउँछन् ।
राष्ट्रपति ट्रम्पले निर्वाचनमा धाँधली भएको दावी गरेपनि कुनै आधार र प्रमाणहरू भने नदिएको भन्दै उनीहरूले उजुरी खारेज गरिदिएका हुन्।
तीमध्ये ३६ जना भने निको भइसकेका छन् ।
यस्तै १ सय १४ जना घाइते छन् ।
यद्यपि यो सङ्ख्या अहिले घटेर २८८ मा झरेको कार्यालयले जनाएको छ। जिल्लामा ९५ सम्म पुगेका क्वारेन्टिन केन्द्र पनि अहिले ३२ मा झरेका छन्।
नेपालमा आवश्यक औषधि र औषधिजन्य वस्तु ७० प्रतिशत विदेशबाट आयात हुने गरेकामा त्यसको ९० प्रतिशत भारतबाट मात्र आयात हुन्छ ।
उनले भनिन्, “बाङ्गिएको हातले छोरीले कसरी जीवन चलाउली भनेर चिन्ता लागेको थियो, हाम्रो परिवारका लागि उहाँ (डा.
न्यौपानेको कुरामा धान व्यापारी अग्रहरी पनि सहमत छन्।
जिल्लाका सबै पालिकाका उपमेयर र उपाध्यक्षहरुको ‘मोरङ न्यायिक सञ्जाल’ छ। दुई महीना अघि गठन गरिएको सञ्जालमा मुख्य न्यायाधीश, मुख्य न्यायाधिवक्ता र न्यायाधीश पनि छन्।
उनको स्पिड आर्ट त्यो दिनबाट घरबाहिर निस्केको थियो।
जिल्ला प्रशासन कार्यालय तनहूँबाट तिब्बती शरणार्थी परिचयपत्र लिएकामध्ये असोज मसान्तसम्म २ सय ४० जनाको परिचयपत्र नविकरण गरिएको सहायक प्रमुख जिल्ला अधिकारी चित्राङ्गत बरालले जानकारी दिए ।
सुस्मिता क्षेत्री थापा आफ्नै घरको भान्सा कोठाभित्र २ असार विहान मृत अवस्थामा फेला परेकी थिइन्।
समुद्रको पानी पर पुगेको छ ।
उनले भने, “अन्तर्राष्ट्रिय नाका भएकाले पहिला नेपाल सरकारले निर्णय गर्नुपर्छ।
सभामुख अग्निप्रसाद सापकोटा पछिल्ला दुईवटै बैठकमा सहभागी नभएपछि परिषद्को बैठक बस्न सकेको थिएन।
योग अभ्यासका लागि डाउन डग योग एप साँच्चै उपयोगी छ ।
हामी अझै मौन थियौं ।
गम्भीर घाइते उनलाई तत्काल बर्दिबासको पिनाकल अस्पताल भर्ना गरिएको थियो।
स्याङ्जाको जितमा विशाल मल्लले १८ औं मिनेटमा गोल गरे ।
पछिल्लोपटक मंगबार फ्रान्समा मृत्यु हुनेको संख्या १० हजार नाघेको छ। त्यहाँ १० ३२८ को मृत्यु भएको छ। एक लाख नौ हजार ६९ जना संक्रमित भएकोमा १९ हजार ३३७ जना निको भएका छन्।
‘संसदीय दलमा सबै मन्त्रीको दावेदार नै हो, सभामुख र उपसभामुख बाहेक ।
“गत दुई हप्तायता एकातर्फ किसानले उत्पादन गरेका तरकारी, दूध, अण्डा जस्ता वस्तु समयमा बजार पु¥याउन नसक्दा कुहिएर, बिग्रिएर नास भएको छ ।
राजाबाट ‘नेपालको प्रतिनिधित्व नभएको ठाउँमा नेपालको हित भारतले हेर्ने भन्ने कुरा उठेको तर यस विषयमा आफूले स्वीकृति दिएको सम्झना नभएको’ जवाफ आयो।
कुवेतले आफ्ना देशमा रहेका विदेशी शंकास्पद संक्रमितलाई भने चार्टर्ड उडानबाट पठाइरहेको छ। यसरी पठाइएकाहरुले पनि काम गुमाइरहेका छन्।
साह त्यतिखेर एभिन्यूज टेलिभिजन, दृष्टि साप्ताहिक र नेपाल एफएममा बारा जिल्लाबाट खबर पठाउँथे।
टोटनहामले पहिलो लेग नै घरेलु मैदानमा खेल्ने अवसर पाए पनि हेरी केन, सन जस्ता बलिया स्ट्राइकर बिना मैदान उत्रिनु पर्दा त्यसको मूल्य समेत चुकाउनु परेको छ ।
संविधानसभा सदस्य तथा राष्ट्रिय दलित पत्रकार संघ नेपालका केन्द्रीय अध्यक्ष विनोद पहाडीले रुकुम घटना जातीयताकै कारण भएको दक्षिण एसियाकै ठूलो नरसंहार भएको भन्दै अब अन्याय सहन नसक्ने बताए ।
२ पटकसम्म फुटेको पार्टी जोगाएर ल्याएको हो ।
श्रेष्ठ, यसअघि संघको उपाध्यक्ष थिए ।
उनीहरूले कुल गार्हस्थ्य उत्पादनमा कृषि क्षेत्रको एक तिहाइ योगदानलाई नभुल्न सरकारको ध्यानाकर्षण गराउँदै देशव्यापी रुपमा देखिएको मल तथा बीउको अभावको समस्या समाधान गर्न माग गरे।
उनले सन् १९९७ मा ३७ वर्षको उमेरमा फूटबलबाट सन्न्यास लिएका थिए ।
दुई लोकतान्त्रिक दलबीच चुनावी तालमेल हुनु कुनै अपवित्र गठबन्धन नभएको बताउँदै वरिष्ठ नेता नेपालले राष्ट्रियसभाको निर्वाचनमा भएको तालमेलले देशलाई निकास दिन सहयोग पुग्ने बताएका छन् ।
पूर्व योजना आयोगकी सदस्य समेत भइसकेकी सांसद डा पौडेलले परिवर्तन आफैंबाट र आफ्नै घरबाट शुरु गर्नुपर्ने भन्दै संसद सचिवालयको कार्यशैलीको आलोचना गरेकी हुन् ।
अक्सिजन अभावका कारण आइसोलेसनको भने व्यवस्था गर्न नसकेको श्रेष्ठले जानकारी गराए।
यसरी कट्टरपन्थीहरुको राज्यविप्लव योजना ७२ घण्टा पनि नटिक्दै २१ अगस्ट १९९१ का दिन पूर्णरुपले विफल भयो ।
नेपालमा ग्यासको अभाव भएपछि त्यतिबेला उपभोक्ताहरुले भारतीय बजारमै पुगेर पनि साना सिलिन्डर खरिद गरी ल्याएका थिए ।
थापाको शव लुम्बिनी प्रादेशिक अस्पतालमा छ। उनको सोमबार मात्रै कोरोना नेगेटिभ भएको रिपोर्ट आएको थियो।
रयही अवधिमा कोरोनाभाइरस संक्रमण पत्ता लगाउन गरिने पीसीआर र आरडीटी जाँच ७० हजारमा मात्र भयो ।
२६ देखि ३५ वर्ष उमेर समूहका २११ युवा आरोपित रहेका छन् ।
तीन दिनका लागि चाहिने पेट्रोल र १२ दिन पुग्ने डिजेल स्टक छ,’ उनले अघि भने, ‘कुनैपनि बस्तुको आयात रोकिएको छैन ।
स्थायी क्वारेन्टिनमा भारतबाट आएका ६०० जना पुरुष बसेका थिए भने महिला र बालबालिका गरी १०० जनालाई राखिएको थियो।
यसबाहेक सबै नागरिकलाई एक घन्टा व्यायाम गर्न एक घन्टाको छुट दिइनेछ।
सरकारले विद्युतीय सवारी साधनको कर बढाइदिएपछि अब विद्युतीय सवारी साधनले लिन थालेको बजार फेरि पेट्रोल र डिजेलमा आधारित सवारी साधनतिरै फर्कन्छ।
राष्ट्रिय सभाका चारवटै समितिका सभापतिको लागि शुक्रबार (२३ साउनमा) निर्वाचन हुने भएको छ। संघीय संसद सचिवालयले आज निर्वाचन कार्यतालिका प्रकाशित गर्दै शुक्रबार दिउँसो १ बजे निर्वाचन हुने कार्यक्रम सम्बन्धी सूचना प्रकाशित गरेको हो।
कुल गार्हस्थ्य उत्पादन (जीडीपी)मा जम्मा ३ प्रतिशतको मात्रै योगदान दिने पर्यटन क्षेत्र सबैभन्दा छिटो र लामो समयसम्म प्रभावित हुने उनी बताउँछन्।
थैली, पटुका, दराज वा सेफमा रकम राखेर नगद कारोबार गर्न अभ्यस्त नेपाली समाज बिस्तारै डिजिटल कारोबारतर्फ अभ्यस्त हुन थालेको यसले संकेत गर्छ।
त्यसपछि लुक्लामा पदयात्री–पर्यटकको संख्या ह्वात्तै बढ्नेछ ।
हाल उपप्रधानमन्त्री संयोजक रहेको उच्चस्तरीय समितिले मन्त्रालयहरुबीच प्रभावकारी समन्वयात्मक भूमिका खेल्नुपर्ने, सम्बन्धित मन्त्रालयको दैनिक कार्यसम्पादन, उपलब्धिको प्रवद्र्धन र कमी कमजोरी तत्कालसच्याउन निर्देशन दिनुपर्ने ।
अमेरिकाका लागि इयान हल्यान्डले ६५ रन बनाए ।
त्यस्तै प्रशासनको आग्रहलाई अटेर गरे कानूनी कारवाही गरिने प्रजिअ पौडेलले बताए ।
पोखरामा पनि कोरोना संक्रमितको प्लाज्मा थेरापीबाट उपचार सेवा सुरु हुने भएको छ ।
यसबीचमा सात खेलाडी र दुई खेल पत्रकारमा कोरोना संक्रमण पुष्टि हुनुले पनि सावधानी कुन स्तरमा आवश्यक छ भन्ने देखाएको छ।
प्रहरी जनताको सेवक र रक्षक हो ।
ठाकुरापुर पूर्व पश्चिम राजमार्गको चार नम्वर देखि करिव ३ किमि दक्षिणमा पर्दछ।
पूरै गाउँ उँधैउँभैले सखाप भएको खबर सुन्नु पर्दैन ।
त्रिपाठीले माध्यमिक कालको ५० वर्षको छोटो समयमा नेपाली साहित्यका सबै विधाको निर्माण र उत्थान हुनसकेको निष्कर्ष निकालेकी छिन् ।
हेमन्त चन्द्र ओझा, विमानस्थल अध्यागमन कार्यालयका निर्देशक राजेश पन्थी, एयरलाइन्स अपरेटर कमिटीबाट शरद काफ्ले र सुरक्षा निकायका प्रतिनिधि रहने गरी कार्यदल गठन गरिएको छ ।
बाटो त यस्तो भत्केको थियो, चिरा चिरा परेको ।
प्रदेश नं २, वाग्मती प्रदेश, गण्डकी प्रदेश र प्रदेश नं ५ का सबै घरमा आगामी वर्ष तथा प्रदेश नं १, कर्णाली प्रदेश र सुदूर पश्चिम प्रदेशमा आगामी दुई वर्ष भित्र आधुनिक ऊर्जाको पहुँच पुर्याइनेछ।
याे सँगै नेपालमा काेराना संक्रमितकाे संख्या संख्या ५४ पुगेको छ। कोरोना संक्रमितमध्ये १६ जना निको भइसकेका छन् ।
चितवन-चिकित्सक र स्वास्थ्यकर्मीमा सङ्क्रमण फैलन थालेपछि अस्पताल असुरक्षित बन्दै गएका छन् ।
दुई मुलुकबीचमा त्यति ठूला समस्या छैनन् भन्दै ऐतिहासिक सम्बन्धको मात्रै चर्चा गर्नुले बरालिएको प्राथमिकता ट्रयाकमा आउँदैन बरु झनै ओझेल हुन्छ ।
जलाशयबाट सूर्य देखिन सक्ने गरी प्रकाश आएपछि फेरि जलाशयमा पुगेर अर्घ्य दिइन्छ।
यस्तै चीनबाट थप एक लाख थान आरडीटी किट खरीदको परिमाण स्वास्थ्य मन्त्रालय अन्तर्गतको इन्सीडेन्ट कमान्ड सिस्टमले तोकेको आधारमा तय भएको डोटेल बताउँछन् ।
अहिलेसम्म पनि सबैको मनमा स्वतःस्फूर्त 'नेपाली हुँ' भन्ने भावनाले घर बसाइसकेको छैन भन्ने धारणा राख्नेहरू पनि छन्।
दुर्घटनामा परी मृत्यु हुनेमा बैतडीका–३, दार्चुला, कञ्चनपुर र कैलालीका दुई/दुई जना रहेका जिल्ला प्रहरी कार्यालय बैतडीका प्रवक्ता प्रहरी निरीक्षक जनकबहादुर धामीले जानकारी दिए ।
बिहेमा लाखौंको दाइजो साटासाट हुने नेपाली प्रचलन अझै कायम छ ।
जे प्रयोजनका लागि किनिएको हो त्यो किन्दा खेरी नै प्राप्त भइसकेपछि बाँकी काम मेसिनबाट हुने कूरा भएन मैले प्रतिबद्धता गरेको छु, मेरो कार्यकालमा त्यस्तो बेथिति र अनियमितताहरु हुँदैनन् ।”
अहिले त त्यसरी निर्यातको पहल पनि हुन सकेको छैन।
मृत्यु हुनेमा फिदिम–१ निवासी अर्जुन शङ्कर छन्।
अर्को निर्णायक मानिएको राज्य विस्कन्सिनमा पनि उनी अगाडि छन्।
उनको राजीनामा पछि अहिले चार बजे बोलाइएको बैठकको अध्यक्षता भने जेष्ठ सदस्य महन्थ ठाकुरले गर्नेछन् ।
प्रदेश प्रहरीले शान्ति सुव्यवस्था कायम गर्न वा अपराध नियन्त्रणसम्बन्धी सूचना सङ्कलन गर्न गोप्य सूत्र परिचालनको व्यवस्था पनि गरेको छ ।
यस्तो वेलामा अरु कुरालाई पर राखेर सरकारले गर्ने सानोभन्दा सानो काममा पनि नागरिकले गर्ने सहयोगले अर्थ राख्छ भन्ने पक्षलाई ध्यानमा राखेर हातेमालो गरे यो संकटलाई पराजित गर्न सक्छौं।
तनहुँको व्यास नगरपालिकामा तेस्रो संस्करणको व्यास नगर अल्ट्रा म्याराथनको तयारी शुरु गरिएको छ ।
नेपाल पत्रकार महासंघ कास्की सल्लाहकार रमेश पौडेलले डनवाद र धनवादबारे समाचार लेखेकै कारण पत्रकार पीडित बन्नुपर्ने अवस्था अझै पनि रहेको बताए ।
उनीहरुको उमेर समूह ववर्ष १८ देखि ४७ सम्म छ ।
बरु गाउँकी एकजना महिलाले दुई वटा बोका बेचेर २०/३० हजार कमाइन् भन्ने मात्रै देख्छ।
पूर्वानुमान विपरीत आउन सक्ने हावापानी र मौसमी कारणले हुने प्रकोप जस्तै बाढी, पहिरो बाहेक आगामी दिनमा हुनसक्ने वन्यजन्तुको आक्रमणलगायत कारणबाट जो–कोही पूर्ण वा आंशिक अपांगताको अवस्थामा पुग्न सक्ने संभावना हुन्छ।
आइतबार एकै दिन विश्वमा ५८ हजार २ सय ८५ जना नयाँ संक्रमित देखिएका छन् ।
सोमबार प्रदेशभित्रका स्थानीय तहका जनप्रतिनिधि र विषयविज्ञसँग राय संकलन गरिएको हो ।
‘दूरसञ्चार राष्ट्रिय प्राथमिकता प्राप्त सेवा भएकोले २४ घण्टा र सातै दिन निरन्तररुपमा सञ्चालन गर्नुपर्छ ।
संझौताका लागि फ्रान्सेलीका तर्फबाट कोटा घटाउने र माछामा कर बढाउने प्रस्ताव गरिएको थियो ।
बेलायतमा शुक्रबार ३५५ जनाको मृत्यु भयो।
आफ्नी प्रेमिकालाई लिन भनि चौरजहजारी गएका जाजरकोटका नवराज विक र उनका साथीहरू गणेश बुढा, लोकेन्द्र सुनार, सन्जिव विक र गोविन्द शाही तथा रुकुम पश्चिमको चौरजहारी नगरपालिकाका टीकाराम नेपालीलाई स्थानीयले कुटपिट गरी हत्या गरेका थिए।
व्यावसायिक कृषि कर्मका लागि आवश्यक कृषि औजार तथा मेसिन र उपकरणहरूको उपलब्धता सरल र सहज बनाइनुपर्छ ।
यससँगै बागलुङमा उपचारपछि घर फर्किनेहरुको संख्या ८ पुगेको छ ।
तिनले विगत वर्षमा अश्वेत अमेरिकी नागरिकका हत्या शृङ्खलाप्रति अमेरिकाको आक्रोश प्रतिविम्बित पनि गरेका छन् ।
जसमा ब्रायन एम रोसेन्थलको न्यूयोर्क शहरका ट्याक्सी उद्योगमा खोजी रिपोर्ट पनि समावेश थियो ।
उनका अनुसार बन्दाबन्दीको समयमा कोरोनाभाइरसबाट मृत्यु भएकाको दैनिक पाँचदेखि छ वटा शव आउँथे ।
त्यसलाई सोभियत सैनिक सहायता प्रचुर रूपमा प्राप्त हुन् दोसो कारण थियो।
अख्तियार दुरुपयोग अनुसन्धान आयोगका २० कर्मचारीमा कोरोना भाइरस (कोभिड–१९)को सङ्क्रमण देखिएको छ ।
यस सिजनको लिगमा जाउलाखेलको यो पहिलो हार हो ।
कपालभाति प्राणायामबाट लाभ लिन हामीले दक्ष प्रशिक्षकबाट सिक्न जरूरी छ ।
भोजनकै आवश्यकताका कारण विश्व इतिहासमा सामाजिक, आर्थिक र राजनीतिक परिवर्तनको बीजारोपण भएको मानिन्छ।
पछिल्लो सात दिनमा मात्र ५९ जनाको मृत्यु भएको छ।
भोलिपल्टदेखि मैले बुहारीलाई विद्यालयमा काम गर्न बोलाएँ।
यो आलेख नेपालको आर्थिक वृद्धि कम हुने वा गराउने प्रमुख कारण नेपालको घाटाको अन्तर्राष्ट्रिय व्यापार हो भन्नेमा केन्द्रित छ।
चीन, उत्तरकोरिया, लाओस, भियतनाम र क्युबा यस प्रणालीका उदाहरण हुन् ।
पुरुषोत्तमशमशेर (९५) यसै पनि ओछ्यानदेखि बाथरुम र कौशीभन्दा टाढा जान सक्दैनन्।
कोरोना संक्रमण जोखिम रोकथाम तथा नियन्त्रण उच्च स्तरीय समितिले बन्दाबन्दीलाई निरन्तरता दिनुपर्ने निष्कर्ष भएका कारण संभवत बन्दाबन्दीकै बीच संसद बैठक बस्नेछ ।
पीडित महिलाले बलात्कार गरेकोे भिडियोसमेत बनाउँदै कसैलाई भनेमा उक्त भिडियो सार्वजनिक गर्ने धम्की दिएको जाहेरीमा उल्लेख गरेकी छन्।
साथै उनले आजैदेखि आफ्नो स्वास्थ्य ठीक रहेको र सेल्फ क्वारेन्टाइनमा बसेको भन्दै आफ्नो सम्पर्कमा आएकालाई परीक्षण गर्न पनि आग्रह गरेका छन्।
पीडाले मेरो चेतना रहुन्जेल मलाई त्रास देखाइरह्यो।
तर नेटवर्कको अगाडि भने जतिसुकै महंगो फोन भए पनि काम नगर्ने तथ्य सत्य सावित भइसकेको छ ।
महेश कुमार गजुरेलले जारी गरेको प्रेस विज्ञप्तिमा उल्लेख छ ।
विगतमा नहरको किनारमा लाग्ने हाटबजारहरू अहिले बन्दाबन्दीका कारण गाउँको बाँसझ्याङ छेउछाउमा लाग्छन्।
तर, त्यसका लागि लामो समय पनि लागेन।
उहाँको खोकिलामा २ वर्षको बच्चा थियो भने ६ वर्षकी छोरीलाई हातमा डोर्याउँदै हुनुहुन्थ्यो ।
ढुक्क हुनुहोस्, उहाँकै नेतृत्वमा देश र जनताको सपना पूरा हुन्छ ।’
निरीक्षणका क्रममा प्रदेश प्रमुख शेरचनले कोरोना संक्रमितको उपचारका लागि गरिएको तयारी राम्रो पाएको बताए ।
सामाजिक विकास र सामाजिक सुरक्षातर्फ २६ करोड, शिक्षा, युवा तथा खेलकुद र जनस्वास्थ्य २९ करोड ३२ लाख ४२ हजार रुपैयाँ र स्वास्थ्यका लागि चार करोड ४० लाख ५० हजार रकम विनियोजन भएको छ ।
‘राहत वितरण प्रक्रिया पुरानै ढर्राको छ ।
यसबारे बुझेर मात्र भन्न सक्ने उनले बताइन्।
यो भाइरसबाट कंगोको पश्चिमी शहर एमबान्डाकामा अहिलेसम्म पाँच जनाको मृत्यु भइसकेको छ ।
विसं २०१८ मा त्रिचन्द्र कलेजमा पढ्दा पढ्दै नारायणगोपाल र रत्नशमशेर मिलेर भारतको कोलकत्तामा गएर ‘स्वर्गकी रानी’ एकैपटक ग्रामोफोन (चक्का) मा रेकर्डिङ गराएको स्मरण गरे।
पेट्रोलियम पदार्थमा स्वचालित मूल्य प्रणाली पालना गरी तत्काल मूल्य घटाउन माग गर्दै नेपाल विद्यार्थी संघले ज्ञापनपत्र बुझाएको छ।
विज्ञका रूपमा बीपीले रुचाएका ल्याडजिन्स्की भूमिसुधार सम्बन्धी संसार प्रसिद्ध अमेरिकन विशेषज्ञ थिए।
गृहले कार्यक्रम रोक्न सुरक्षा निकाय र स्थानीय प्रशासनलाई पठाएको गोप्य पत्रको मुख्य अंश ।
मुलुकी अपराध संहिता, २०७४ को परिच्छेद १८ मा १८ वर्षभन्दा कम उमेरका महिलालाई ललाइफकाई वा महिलाको मञ्जुरी लिएर करणी गरेमा समेत कानूनी कारवाही हुने उल्लेख छ ।
यद्यपि, ट्विटर पोस्टलाई प्राय: सञ्चार माध्यमहरूले उद्धृत गरिरहेका हुन्छन् तर यसका प्रयोगकर्ता (१.
यस्तै आर्थिक मामिला तथा योजना मन्त्रालयको कुल बजेट १ अर्ब ६४ करोड २४ लाख ३० हजारबाट १ करोड ३२ लाख ६५ हजार (०.
हेड क्वाटर, बाहिनी, गण गरी जिल्ला जिल्लामा भूतपूर्व सैनिकहरुलाई भेला गर्ने र पुनर्मिलन कार्यक्रम गरिने पृतनाले जनाएको छ ।
चितवन, १४ असार ।
शनिबारको बिदामा नुहाएर घाम ताप्न बसेका एकजना शिक्षकको लडेर मृत्यु भएको छ ।
अर्को महत्वपूर्ण पक्ष हो आर्थिक कारण ।
सर्वोच्च अदालतले उखु किसानले क्रेता वा चिनी उद्योगबाट पाउनुपर्ने भुक्तानी एक महीनाभित्र दिलाउन सरकारका नाममा आदेश दिएको छ।
यस महामारीबाट ५० लाखभन्दा बढी मानिसको मृत्यु भएको अनुमान गरिएको छ ।
जसका कारण खाडी देशहरूको अर्थतन्त्रमाथि कालो बादल मडारिएको छ ।
युवा शक्ति सबल, सक्षम र स्वस्थ भए समाज र राष्ट्रको विकासमा अग्रणी भूमिका खेल्ने बताउँदै थापाले प्रयोगकर्ताहरूको जीवनरक्षाका लागि यसको रोकथाम अनिवार्य भएको धारणा राखे ।
शनिबार नै हालसम्मको घटनाको प्रगति विवरण जाजरकोट प्रहरीले प्रहरी नायब महानिरीक्षक पन्तलाई बुझाएको छ ।
गिरधारी दाहालले एक महिनादेखि एम ए प्रथम सेमेस्टरका विद्यार्थीको कक्षा अनलाइन मार्फत संचालन गर्दै आएका छन् ।
धार्चुला क्षेत्रमा रहेका नेपाली पुल खुल्ने अनिश्चित भएका कारण दिनहुँ नदी तरेर आउन थालेका हुन् ।
आजको दिनमा शिक्षणका सबै प्रक्रिया, सुविधा अनलाइनबाटै हुनुपर्छ भन्नु काल्पनिक स्थिति मात्र हुनसक्छ ।
रजोनिवृत्तिकालको शारीरिक र मानसिक लक्षण बुझन नसक्दा तीन वर्षअघि काठमाडौं, चाबहिलकी ४३ वर्षीया महिलाले झ्ण्डै आत्महत्या गर्न पुगेकी थिइन् ।
बैठकले राष्ट्रिय एकता तथा मेलमिलाप दिवसको अवसरमा पुस १६ गते पार्टी कार्यालय चिप्लेढुंगामा प्रवचन कार्यक्रम गर्ने निर्णय गरेको छ ।
सतहमा हेर्दा हिजो विकसित घटनाक्रम अप्रत्यासित र आकस्मिक जस्तो देखिएता पनि यो परिस्थिति लामो समयदेखि राष्ट्रिय राजनीति र मूलतः सत्तारुढ नेपाल कम्युनिष्ट पार्टी (नेकपा) का केही नेताहरुका असङ्गत, विकृत र जनअपेक्षा विपरीतका गतिविधिहरुद्वारा सिर्जना भएको हो ।
आईएमई लिमिटेडले कोरोनाभाइरस (कोभिड(१९) को प्रभावलाई मध्यनजर गर्दै घरबाहिर ननिस्की रेमिटेन्स गरिएको रकम सजिलै प्राप्त गर्न सकिने ‘आईएमई घरमै– रु.
केही दिन अगाडि मात्रै नेपालको हुम्ला जिल्लास्थित ल्याप्चामा चीनले भवन निर्माण गरिरहेको समाचार बाहिरिएको थियो ।
कोरोनाका कारण खेलमात्र होइन, आइसीसीको मुख्यालय समेत बन्द रहेको छ ।
अहिले कतै निस्केकी छैन।
एक सय ३० करोडको घना जनसंख्यायुक्त भारतमा इटाली वा स्पेनको दरमा संक्रमण फैलिएमा अवस्था कस्तो हुनसक्छ, कल्पना मात्रले पनि कहाली लगाउँछ।
बैंककको हत्यामा संभावित हत्याराका रुपमा एलेन गोटियरको नाम आयो ।
अहिले पनि वडामा विदेशबाट आएका १६ जनालाई होम क्वारेन्टाइनमा राखिएको उनको भनाइ छ ।
अफगानिस्तानमा सन् २०१० मा पामिर एयरवेजको यात्रुबाहक विमान राजधानी काबुलबाट कुन्दुजका लागि जाने क्रममा दुर्घटना हुँदा छ चालकदलका सदस्यसहित ३८ यात्रुको मृत्यु भएको थियो ।
जर्मनीका हकमा बोनमा ५५ बर्षदेखि रहेका नेपालको घरजग्गा र सम्पत्ति बिक्री गर्ने अख्तियारी राजदूत खनालले पाएपनि यही कोभिड–१९ का कारण तोकिएको काम पुरा हुन नसकेको स्थिती देखिन्छ ।
स्टार्सको बलिङ आक्रमणमा प्रमुख खेलाडी बनेका उनी एलिमिनेटर र फाइनलमा उपलब्ध हुने छैनन् ।
तर, यस्ता फुटको सैद्धान्तिक जग नदेखिंदा भने अनेक आशङ्काले ठाउँ बनाउन पुग्छ ।
बुटवल उपमहानगरपालिकाले यो सडकलाई नमूना बनाउने जनाएको छ ।
बस्नेतले गरेका गतिविधि विद्युतीय कारोबार ऐन २०६७ को दफा ४७ अन्तर्गतको कसुर मानिने एसएसपी अर्यालले बताएका छन्।
खातामा नभएको सेयर बिक्री गर्न पाइँदैन, त्यो ठीक छ ।
त्यसपछि थप रोचक चाहिं के भइदियो भने जसले उनलाई चुनावमा हरायो, उसैले उनलाई महत्वपूर्ण भूमिकासहित सरकारमा पु¥यायो।
तारानाथ शर्माको ‘घनघस्याको उकालो’ लाई सम्झिएँ ।
सरकारले तोकेको ए ग्रेड काठको प्रतिक्यूफिट न्यूनतम मूल्य रु.
सेमिफाइनलिस्ट आयोजक गार्डेन र एलजी एशोेसिएसनले समान १०/१० हजार प्राप्त गरे ।
शायद प्रधानमन्त्री पनि त्यसमै मिसिनुभो।”
पोखरा, १९ चैत ।
तर, उनीहरुले होटल बुकिङ गरेर सात दिन क्वारेन्टिनमा अनिवार्य बस्नुपर्नेछ ।
अविरल वर्षा भइरहेकाले पहिरो हटाउन नसकिएकोे जनाइएको छ ।
पर्यटक नआउँदा व्यापार समेत घटेर दिनमा मात्र २÷३ हजार रुपैयाँमात्र हुने गरेको उनले भनाइ छ ।
ठूला अन्तर्राष्ट्रिय एयरलाइन्सले उनीहरूको क्षेत्रीय र अन्तर-महाद्वीपीय यात्रुहरू दुबई, न्यूयोर्कको जोन अफ केन्नेडी, लन्डन हीथ्रो र अन्य यस्तै ठूला शहरतिर उडान गर्थे ।
यससँगै आजसम्म डिस्चार्ज हुनेको संख्या १८३५० पुगेको छ। र देशका विभिन्न अस्पतालका आईसीयूमा १३५ जना र १२ जनाको भेन्टिलेटरमा राखेर उपचार भइरहेको छ।
अमेरिकी राष्ट्रपति डोनाल्ड ट्रम्प र विदेशमन्त्री माइक पोम्पियोले कोरोनाभाइरस वुहानको ल्याबमा बनेको दाबी गर्दै आएका छन् ।
राष्ट्रपति ट्रम्प आफैँ गएको अक्टुबर पहिलो साता संक्रमित भएर तीन दिन अस्पताल बसेका थिए।
भएका मानसिक स्वास्थ्य सम्बन्धी सेवालाई प्रभावकारी बनाउनुपर्छ र थप हेल्पलाइन सेवाहरू प्रभावकारी नबनाई हुँदैन।”
झापाको लागि सञ्जय धिमालले एक मात्र सान्त्वना गोल गरेका थिए ।
‘भ्रष्टाचारीलाई कारबाही गर्नुस् ।
यसका कारण पनि कार्यालय प्रमुख र तल्लो तहका प्रहरी कर्मचारी बीचको दूरी कम हुन सकिरहेको छैन।
नेपाल उद्योग वाणिज्य महासंघको वरिष्ठ उपाध्यक्षमा चन्द्रप्रसाद ढकालसहित उनको प्यानलका उम्मेदवारहरूले उम्मेदवारी दर्ता गराएका छन्।
तर, आक्रमण भएको गाउँका स्थानीयले भने बन्दाबन्दीको समयमा हुल बाँधेर अपरिचित मानिसहरू आएपछि झडप हुँदा दुर्घटना भएको बताइरहेका छन् ।
स्वतन्त्र रूपमा भने जङ्गलमा उनीहरू ६० वर्षसम्म बाँच्दछन्।
नत्र भेटघाट, बैठक वा अन्य कुनै कामका लागि नजानुस्,’ उनले भने, ‘यो बेला संयमित हुनुपर्छ ।’
दुर्गा कार्की प्रशिक्षणका हिसाबले वकिल, रुचिका हिसाबले पत्रकार र लगावका हिसाबले लेखक हुन् ।
महामारी शुरू भएसँगै पाहुना नआएका कारण चैत पहिलो साताबाटै औपचारिक रूपमै बन्द गरेको हायात रिजेन्सी खुले पनि पाहुना छैनन्।
मन्त्रालयका अनुसार त्यसअघि बिहीबार दिउँसो ९ जना नयाँ संक्रमित थपिएको जनाइएके थियो ।
चौध वर्षको उमेरमै मनोज परियारसँग विवाह गरेर लाहुर (भारत) गएकी लक्ष्मी चार वर्षपछि काखमा १० दिने नवजात शिशु, दायाँबायाँ छोरीहरु तीन वर्षीया पूजा र डेढ वर्षीया मुस्कानलाई ल्याएर यसैहप्ता यहाँ आइपुग्नुभयो ।
नेपालका तीन अस्पतालमा सघन उपचार गरिने व्यवस्था मिलाइएको सिंहले जानकारी दिए ।
विश्वमा अहिलेसम्म मृतकको संख्या २२ हजार २६ पुगेको छ ।
त्यसका लागि रु.
अन्तर्राष्ट्रिय विमानस्थललाई बुटिक एयरपोर्टमा रुपान्तरण गर्ने काम पनि धमाधम भइरहेको छ। विमानस्थलको भित्री भागको साजसजावटको काम सकिएको छ।
यीमध्ये ६४ जना महिला हुन् भने ३५७ जना पुरुष रहेको स्वास्थ्य तथा जनसंख्या मन्त्रालयले जानकारी दिएको छ।
नेप्से लगातार उकालो लागेर आज नयाँ उचाई कायम गरेको हो ।
यो ‘सहारा घर’ कैलालीको बर्दगोरिया गाउँपालिकाको चुरे फेदीमा रहेको धार्मिक पर्यटक वनको पूर्वी कुनामा अवस्थित छ। सडकमा भेटिएका मानसिक रोगीलाई सहारा दिने उद्देश्यले बलबहादुर विष्टले पाँच वर्षयता यो संस्था सञ्चालन गरिरहेका छन्।
अधिकारीका अनुसार,लक्षणका आधारमा संक्रमित पत्ता लगाउन नसकिएको अवस्थामा कन्ट्याक्ट ट्रेसिङ विधि संक्रमित व्यक्तिसँग को–को सम्पर्कमा आए भनेर सोधपुछ गरेर शंकास्पद व्यक्ति खोज्न सकिन्छ।
पत्रकारहरुको हक हित र संरक्षणका लागि स्थापना गरिएको भनिएको नेपाल पत्रकार महासंघ युरोप समेत बेल्जियम बाटै सन्चालन हुने गर्दछ ।
हामी एउटा सकारात्मक अवस्थामा पुगेका छाैं ।
त्यसैले उत्पीडनको पिंधमा दलित महिला हुन्छन्।”
प्रदेश सरकारले गत आर्थिक वर्षमा जिल्लाका चार गाउँलाई मुख्यमन्त्री वातावरणमैत्री नमूना गाउँ घोषणा गरेको थियो ।
तीमध्ये मध्यपूर्वमा ७२, अमेरिकामा १३, युरोप १० र एशियामा पाँच प्रतिशतमा संक्रमणमा देखिएको छ ।
त्यसको अनुगमन तथा व्यवस्थापन समेत गर्ने छ ।
बुधबार साँझ साढे ५ बजेतिर बुलिङ्गटार गाउँपालिका ३ मा तारजाली भर्ने क्रममा माथिबाट खसेको सुख्खा पहिरोमा परी घटनास्थलमै ५ जनाको निधन भएको हो ।
तर, यसपटक बेरोजगार भएको त्योभन्दा बढी भइसक्यो ।
‘प्रधानमन्त्रीले पार्टी निर्णय मान्नुभएन, अब पार्टीले नै यसबारे निर्णय गर्नुपर्छ’ नेकपामा अहिलेको समस्या आउनुको कारण स्थायी कमिटीको निर्णय कार्यान्वयन नगरिनु हो।
२०५४ सालमा तत्कालीन प्रधानमन्त्री लोकेन्द्रबहादुर चन्दको स्वकीय सचिव भएका वेला शाहले दुइ रोपनी जग्गा बाहिर पारेर बालुवाटारको पर्खाल बनाउन लगाएका थिए।
यसरी युवावस्थामा मधुमेह भएर बेलैमा उपचार गराइएन भने आँखाको ज्योति गुम्ने, मिर्गौला फेल हुने, मुटु र रक्तचापमा समस्या देखिने र पक्षघात हुने संभावना अधिक रहन्छ ।
गाउँकै अगुवा किसान भएकाले उनले लगाएको किबी हेर्न र सिको गर्न आउने धेरै थिए ।
शिक्षामन्त्रीस्तरीय निर्णयबाट सो समिति गठन भएको हो ।
अमेरिकामा प्रहरी बर्बरताको कारण अश्वेत नागरिक जर्ज फ्लोइडको निर्मम हत्या भएको केही दिनपछि अर्का अश्वेत नागरिक रेसार्ड बु्रक्सको पनि हत्या भयो।
उनले आगामी वर्ष नेपालको झण्डा फहराएर जनकपुर–जयनगरमा रेल चल्ने कुरा जानकारी गराउन चाहेको बताए।
पोखरा, २० असाेज ।
काभ्रेघाटदेखि शुरु यात्रा देवघाट पुगेर गोलाघाटसम्म २५ किलोमिटरको दूरी रहेको यो जलयात्राका लागि करीब तीन घण्टाको समय लाग्ने बताइएको छ ।
अमेरिकीहरूसँग कुन ढंगले कुरा गर्नुपर्ने हो भनेर टंकप्रसादले अमेरिकालाई बुझ्नेहरूसँग सोधखोज गरेर बुझेछन्।
उनले यससम्बन्धी जानकारी संघीय संसद सचिवालय र राष्ट्रिय सभालाई पठाइसकिएको, अब राष्ट्रिय सभा अध्यक्षले गौतमको शपथ गराउने बताए।
आफ्नो पाठेघर र अन्य भित्रीभाग गुप्ताङ्गबाट लत्रँदा हुने असहजपन, निक्लने दुर्गन्ध, परिवार र घरछिमेकले थाहा पाउलान् भन्ने पीर, सहज जीवनयापन गर्न नपाउने पीडा — महिला दुनियाँले सहेको कष्ट भनिसाध्य छैन ।
पैसा कमाउने लक्ष्य होइन ।’
न्यूनचापी रेखा पश्चिमबाट पूर्वतिर सरेकाले केही दिन पूर्वी पहाडी क्षेत्रमा अत्यधिक वर्षाको सम्भावना रहेको बैद्यले बताए ।
बाघ, चितुवा, हुँडारबाट जोगिन मृग र जरायो, खरायोहरुले छिटो दगुर्ने भन्दा आक्रणकारि को तुलनामा तत्कालै एकदमै छिटो, छिनछिनमै आफ्नो दौडाईको गति बदल्न सक्नुपर्छ ।
जसमा संवैधानिक रुपमा प्रदेश सरकारलाई कमजोर बनाइएको छ, स्थानीय सरकारलाई नसक्ने जिम्मेवारी दिइएको उनले जनाए ।
आरडीटी रिपोर्ट पोजेटिभ देखिएपछि स्कूल नजिकैको एक स्थानीयको भैंसी गोठमा चारै जनालाई शनिबार दिउँसोदेखि सारिएको हो ।
कार्यक्रममा नेपाल राष्ट्र ब्यांकका कार्यकारी निर्देशक देवकुमार ढकालले ब्यांकबाट कर्जा लिई आफ्नो व्यवसाय विस्तार गर्न तथा आफूसँग भएको सानो सानो पुँजीलाई पनि ब्यांकमा राखी निर्धक्क भई ब्याज आर्जन गर्न आग्रह गरे।
"मेरो यो दृढता र विश्वासलाई लाञ्छित गर्ने हिसाबले तथ्यहीन र अत्यन्त गलत मनसायका साथ सार्वजनिक भएका/ गरिएका कुराहरूप्रति खेद व्यक्त गर्दछु," उनले भनेका छन्।
यसअघि, आयोजक सहाराको तुलनामा विभागीय पुलिसले विपक्षीलाई दवावमा राखेर खेल्यो ।
जिल्लाको मालिका गाउँपालिका–६,दरवाङको छ्यारछ्यरेमा बहुउद्देश्यीय सभाहल निर्माण गर्ने योजनामा ५ महिनासम्म काम गरेका मजदुरले ठेकेदारले ज्याला नदिएर ठगी गरेको गुनासो गरेका हुन् ।
धुलिखेल ब्राइट कुँवर जेबी निर्माण कम्पनीले सडक स्तरोन्नतीको ठेक्का पाएको पुर्वाधार विकास कार्यालय म्याग्दीले जनाएको छ ।
यसअघि सडकको प्रवेशविन्दु राहुघाटमा गत शुक्रबार बाढीले बेलिब्रिज बगाएपछि सिधा यातायात बन्द भएको थियो ।
गत डिसेम्बरको अन्तिमतिर चीनमा कोरोनाभाइरस फेला परेको थियो ।
यो सामान्य कार्यले धेरैको जिन्दगी बचाएको छ।
थकाली भान्छालाई देश तथा बिदेशमा चिनाउनुपर्छ भन्ने अभिप्रायले लागिपरेका शेरचन करिब १ वर्ष भन्दा बढी पोखराको लेकसाइडमा पनि होटल व्यवसाय गरे ।
लेउको रङ बदलिएर यस्तो भएको हुनसक्ने विश्वास गरिएपनि बैज्ञानिकहरुले यस्तो लेउ उत्पत्ती हुनुलाई बिवादास्पद मानेका छन् ।
संघका सचिव खिमानन्द पौडेलले आंशिक जनशक्तिले अधिक कक्षाभार लिने र क्याम्पस प्रशासनले उत्कृष्ठ क्याम्पसको सम्मान थाप्ने काम अमिल्दो भएको टिप्पणी गरे ।
बैठकले भूमिहीन तथा सुकम्बासी आयोग सदस्यमा भानु–३ का एकबहादुर रानालाई मनोनयन गरेको छ ।
प्रधानमन्त्री मेदभेदेवले राजीनामा दिएपछि राष्ट्रपति पुटिनले उहाँलाई धन्यवाद र आभार व्यक्त गर्नुभएको छ ।
चौरसियाको मृत्युपछि नेकपाका स्थायी कमिटी सदस्य मातृका यादवसहित प्रदेश २ सह–इन्चार्ज नागेन्द्र चौधरी, विश्वनाथ साहलगायतका नेताले दोषीमाथि कार्वाहीको माग गरेर निरन्तर धर्ना र जुलुस गरिरहेका छन्।
त्यस मध्ये ७२ हजार ५३२ जनाको उपचार सफल भएको छ ।
अपराधको सूचना पाउनासाथ घटनाको स्वच्छ, वस्तुनिष्ठ अनुसन्धान गर्छ ।
संकटको समयमा सूचना सम्प्रेशन गर्ने उद्देश्यले पडकास्ट सञ्चालन गरिएको थापा बताउँछिन्।
यसरी पीडितलाई उपेक्षा गरेर कार्यक्रम गरिएपछि जेनेभा पुगेका मन्त्री ज्ञवालीले भने पीडितलाई विश्वासमा लिएर दुईवटा आयोगले स्वतन्त्रपूर्वक काम गरिरहेको बताए।
यस्तै पोखरामा दुई दशमलव दुई, धरानमा दुई दशमलव तीन, जोमसोममा एक दशमलव पाँच र जिरीमा दुई मिलिमिटर वर्षा भएको छ ।
तर नेपालद्वारा जारी नक्शातर्फ संकेत हो भने त्यसलाई स्वीकार गर्न सकिंदैन ।
विवाहमा २०० भन्दा बढी मानिस सहभागी भएका कारण यसले सामाजिक दूरीकायम नगरेको देखिएकोले जरिवानाका लागि सिफारिस गरिएको उनको भनाइ छ।
व्यक्ति भन्नु रायगत सूचना राख्ने र खेलाउने शक्ति हो ।
आगो प्रयोग नगरी वातावरण र जनस्वास्थ्यमा असर नपर्ने प्रविधिको उपयोग गर्दै इँटा उत्पादन गर्न बैंकले अनुदानस्वरुप उक्त रकम प्रदान गर्ने निर्णय भएको जनाइको छ।
घटनाको बारेमा अनुसन्धान अगाडि वढाइएको स्याङ्जा जिल्ला प्रहरी कार्यालयले जनाएको छ ।
१ अर्ब ८० करोड) र वर्ल्ड लिंकमा १२ मिलियन डलर (करीब रु.
जातिवादी राजनीतिमा जेलिएको बिहारको राजनीतिमा उनी सवर्ण (उच्चजातिका) भएर पनि पिछडावर्गको राजनीतिमा कहिल्यै पनि मिसफिट देखिएनन्।
अरू मानिसहरूलाई परिवर्तन गराउने प्रयास नगरी उनीहरूसँगका मेरा मतभिन्नतालाई म स्वीकार गर्दछु ।
पोखरा महानगरपालिकाभित्र यही जेठ २५ देखि ३१ गतेसम्म दादुरा-रुबेला रोगविरुद्धको खोप अभियान सञ्चालन गरिने भएको छ ।
आर्मी मच्छिन्द्र र मनाङ मस्र्याङ्दीबीच उपाधि भिडन्त हुने संभावना बढ्दो छ ।
तेस्रो चरणबाट स्विजरल्याण्ड भरिको जनजिवन सामान्य अवस्थामै फर्काउने योजना सार्वजनिक गरिएको छ ।
अस्पतालमा कार्यरत अन्य २३ जना पनि क्वारेन्टाइनमा रहेका छन् ।
मानवअधिकार, चेलिवेटी बेचबिखनको विरुद्धको अभियानमा सबैभन्दा पहिला राष्ट्रिय रुपमा बहसको विषय बनाई उठान गर्ने पहिलो व्यक्तिका रुपमा घिमिरेलाई हेरिन्छ ।
यो उसको हात नै उसका भावनामा सृष्टि भएका चित्रलाई मूर्तरुप दिने गर्छ।
छलफलको क्रममा उठाइएका प्रश्नहरुको आज प्रधानमन्त्री केपी शर्मा ओलीले जवाफ दिने कार्यसूची रहेको छ ।
ज्ञवालीका अनुसार अक्सफोर्ड ग्रुपसँग चार दिनअघि भएको छलफलमा उनीहरुले आवश्यक सहयोग गर्न तयार रहेको बताएका छन्।
"बाटोमा श्रीमान र मैले त खिचडी भात खायौं तर, बच्चाले खानै मानेन हिँडेदेखि भोकै छन्", मनिषाले सुनाइन् ।
पोखराको मणिपाल शिक्षण अस्पताल खेल मैदानमा ६ दिनसम्म संचालन गरिएको प्रतियोगिताको बिजेता संगम फुटबल क्लबलाई १ लाख २५ हजार र उपविजेता मेरो नेपाल युवा क्लबलाई ७० हजार नगदसहित मेडल ट्रफी प्रदान गरिएको थियो ।
प्रजातन्त्र दिवसका अवसरमा शुभकामना दिँदै प्रधानमन्त्री ओलीले मुलुकको समृद्धि र जनताको सुख हासिल गर्ने अभियानमा एकजुट भई योगदान गर्न आग्रह गरेका छन् ।
उनी सन् २०११ मा अन्तर्राष्ट्रिय नाटक महोत्सवमा काठमाडौं पनि आएका थिए।
२१ विन्दुलाई छोएर १ हजार ३९८.
नाष्टका वैज्ञानिकले बनाएका स्यानेटाइजरबाट जीवाणु (ब्याक्टेरिया), सूक्ष्मजीवाणु ( भाइरस) र ढुसी (फङ्गस) तीनैवटाबाट सङ्क्रमण फैलिन रोक्ने नाष्टका प्रवक्ता सुरेशकुमार ढुङ्गेलले जानकारी दिए ।
उनका अनुसार सैनिक मञ्चमा भब्यताका साथ आयोजना हुँदै आएको घोडेजात्रा यसपटक आन्तरिक रुपमा जंगी अड्डामा मात्र आयोजना गर्ने विषयमा छलफल भइरहेको हो ।
गार्डेन युवा क्लवद्वारा आयोजित प्रतियोगिताको फाइनल खेलमा संगमको तर्फबाट सुनिल गोतामेले खेलको सातौं मिनेटमा गोल गर्दै टोलीलाई अग्रता दिलाए ।
यो संविधानको अर्को महत्वपूर्ण व्यवस्था सामेलीपन हो, जो राज्यसँग नागरिकलाई प्रत्यक्ष जोड्ने कडी बनेको छ। विभिन्न १५ वटा क्लष्टर तोकेर संविधानले उनीहरूलाई समानुपातिक समावेशी सिद्धान्तका आधारमा राज्यका प्रत्येक निकायमा प्रतिनिधित्व सुनिश्चित गरेको छ।
भारतको उत्तरप्रदेशकी एउटी आमाले आफ्नो छोरो भेट्न १४०० किलोमिटर स्कूटी चलाएको खबर भाइरल भयो।
१ अर्ब ८९ करोड, ओमनबाट रु.
जिसस महासंघ अध्यक्ष सुन्दास संविधान र स्थानीय सरकार सञ्चालन ऐन अनुसार प्रदेशहरूले ऐन र नियमावली बनाए पनि बजेट र कर्मचारी नदिएकाले ‘हात बाँधेर काम गर’ भने जस्तो भएको बताउँछिन् ।
कोरोनाभाइरससँग लडिरहेकाहरुलाई दान दिन सक्छु ।
यसको विपरीत भीमशमशेरपछि प्रधानमन्त्री बनेका जुद्धशमशेरका छोराहरूकहाँ भने चाकरीदारहरू झुत्ती खेल्ने रहेछन् ।
पाँचपोखरीले आफ्नो सेवा र उत्पादनलाई प्रवद्र्धन गर्नेछ र यसका साथै उत्पादन र सेवाको काठमाडौंमा मार्केटिङ हुनेर्छ।
र, अन्ततः चुनावमा केही प्रतिशत सिट दलितका निम्ति छुट्याउने तर ब्रिटिसहरूले प्रस्ताव गरेको ऐन चाहिं लागू नगर्ने सम्झौता गान्धी र अम्बेडकरबीच भयो।
अस्पतालमा उनका लागि विशेष सुरक्षा सामग्री केही छैन।
जाँताेमा अन्न पिस्दै महिला ।
अमेरिकी विमान निर्माता कम्पनी बोइङले डबल इन्जिन भएको विश्वकै सबैभन्दा ठूलो जेट विमानको परीक्षण उडान गरेको छ ।
कोभिड–१९ को औषधि वा खोप पत्ता लागिनसकेकाले अहिले हामी संक्रमित नहुन निरोधात्मक उपायहरूको अभ्यासमा छौं ।
एकहप्ता अगाडि भारतबाट आएका उनीहरू स्थानीय क्वारेन्टाइनमा बस्दै आएका थिए ।
उनी बैंकमा बचत, लगानी र भुक्तानी गर्न आउने सेवाग्राहीका लागि बैंकको आन्तरिक इन्टरनेट सेवा भिस्याटबाट चलाए पनि भिस्याटको गति सुस्त हुँदा समस्या भएको बताउँछन् ।
ब्राण्डको रुपमा शाओमीले गुणस्तर र प्रक्रियामा उच्च बेन्चमार्क निर्माण र कायम गर्न लगनशील प्रयासहरु प्रदर्शन गरिरहेको दाबी गरेको छ ।
रेमिटेन्स आप्रवाहको दृष्टिले छिमेकी भारत महत्वपूर्ण छ। गएको आर्थिक वर्षमा नेपाल भित्रिएको रु.
तसर्थ वैधानिक दृष्टिकोणबाट यो समितीले आगामी अधिवेसनमा निःशुल्क सदस्यताको व्यवस्था लागू गर्न सक्दैन ।
मानिसले खान नपाउने स्थितिमा यस्ता घटना हुने हुन्।
क्रान्तिको लगाम राजाको फितलोपनले भारतका प्रधानमन्त्री जवाहरलाल नेहरूको हातमा पुग्यो।
२३ साउन २०६५ मा पहिलो पटक यातायात व्यवस्था मन्त्रालयलाई फैसलासहित पत्र पठाइयो ।
छलफलमा इन्दिरा पनि सहभागी भइन् ।
तर, युद्ध पीडितले न्याय पाउन सकेका छैनन् ।
वन्यजन्तुको चोरी शिकार तथा अवैध व्यापार नियन्त्रणका लागि बनेको नेपालको कानून अत्यन्त कडा छ। भारत, पाकिस्तान, भुटान लगायत छिमेकी देशमा अधिकतम सात वर्षको कैद सजाय हुने वन्यजन्तुसम्बन्धी अपराधमा नेपालमा १५ वर्षसम्म कैद सजाय हुनसक्छ।
सन् २०१० मा उनलाई पहिलो पटक समाजवादीले सबै पदबाट बर्खास्त गरेको थियो।
गाउँपालिकामा एक मात्र प्राथमिक स्वास्थ्य उपचार केन्द्रमा कोही पनि चिकित्सक छैनन् ।
बेडमा पल्टिएकी उनी चिच्याइन्-कराइन्, स्वास्थ्यकर्मीको रेखदेखविना नै बच्चा जन्मियो।
अर्थतन्त्र चौपट बनेको छ।
‘सर्भे गरेको समयभन्दा अहिले धेरै घरहरु बनिसके ।
झन्डै नौ महिना छायांकन र हल सञ्चालनलगायत प्रायः काम ठप्प भएको आधारमा भाष्करले नेपाली सिनेमा उद्योगको ९५ प्रतिशत काम बन्द भएको उनको भनाइ छ ।
रोगहरु फैलन पाएनन् ।
हाम्रो यथार्थ र आवश्यक योजना तर्जुमा गर्न आगामी जनगणना लक्ष्य अनुरुप सफल पार्नु हरेक नागरिकको दायित्व हो।
बालबालिकाको शिक्षासँगै अतिरिक्त क्षमताको विकास गर्न आवश्यक रहेको भन्दै उनले अभिभावक र यससँग सम्बद्ध संघ संस्थाबीचमा सहकार्य हुनुपर्नेमा जोड दिए ।
भारत सरकारले मेडिकल गर्भावस्थाको समाप्ती सम्बन्धी बिधेयक (संशोधनसहित) २०२० लाई छलफलको लागि स्वीकृती दिएको छ ।
तर अहिले उत्पादन भइरहेका पीपीईको गुणस्तरबारे के गर्ने भनेर उपसमिति टुङ्गोमा पुग्न सकेको छैन।
सङ्घका सदस्य हरि लामिछानेको अध्यक्षतामा भएको कार्यक्रममा नेपाल पर्वतारोहण सङ्घ अन्नपूर्ण शाखा गण्डकी प्रदेशका अध्यक्ष शेषकान्त पौडेल, भावना भुर्तेलले सङ्ग्रहालयको गतिविधिका बारेमा प्रकाश पारेका थिए ।
तीमध्ये पुरुषको संख्या १७ हजार ५८७ र महिलाको संख्या ११ हजार ९१६ रहेको छ। यस्तै १५ देखि ४९ वर्षको उमेर समूहको जनसंख्यामा एचआईभीको व्याप्तता दर शून्य दशमलव १३ प्रतिशत रहेको पनि डा.
प्रत्येक प्रलयपछि संसारको फेरि सृष्टि हुन्छ, र आत्माहरुले फेरि मत्र्यलोकमा अनेकौं जुनी पाउँछन्।
फेसबुकभन्दा पहिले नै मोबाइलमा रिपोर्ट उपलब्ध गराइने उनले बताए ।
पेशाका हिसाबले गरीबीको रेखामुनि रहेका जनसंख्यामध्ये अधिकांश खेतीपातीमै निर्भर छन् ।
अकुपेन्सी सोचेजस्तो नभए पनि निराश भैहाल्नुपर्ने अवस्था छैन ।
पार्किङका लागि नगरका विभिन्न ठाउँ तोकिएको छ ।
तर, प्रधानमन्त्री ओलीले आफ्नो दल नेकपा नै रहेकाले एमालेले दर्ताबारे जानकारी नभएको जवाफ दिएका थिए।
१ अर्ब १७ करोड छुट्याएको छ ।
यस्ता अभियानबाट राष्ट्रियता र राष्ट्रिय भावनाको विकासमा समेत योगदान पुग्ने प्रतिक्रिया पशुपति क्षेत्रमा आज नमस्कार अभियानमा सहभागी बझाङकी निर्मला नेपालीले दिइन्।
सुरेन्द्र र राधेश्याम मानिसहरूका हूलमा मिसिएर पार्कभित्र प्रवेश गरे ।
पोखरामा उपचाररत विरामीको स्वास्थ्य अवस्था सामान्य रहेको शाखा प्रमुख पाण्डेले बताए ।
फेस्टिभल ओवरहउसेनलाई सर्ट फिल्मको सबैभन्दा सम्मानित र विशिष्ट महोत्सवको रुपमा लिइन्छ।
करिडोरको दोस्रो खण्डअन्तर्गत कुश्माबाट नवलपरासीको भुमही (न्यू बुटवल सबस्टेसन)सम्मको प्रसारण लाइनको निर्माण पनि भइरहेको छ ।
मनाङवासी वर्षायाममा यो बाटो हिँड्दा कतिबेला कहाँबाट पहिरो आएर पुर्ने हो भन्ने त्रासले पहरोतिर हेर्दै भगवान पुकारेर यात्रा गर्न विवस छन् ।
अहिले संक्रमण पुष्टि हुनु दुई दिन अघि २८ चैतदेखि उनीहरुलाई वीरगञ्जस्थित नारायणी क्षेत्रीय अस्पतालको आइसोलेसन वार्डमा राखिएको छ।
समग्र जिल्लामा ५०० चिकित्सक, एक हजार ५०० नर्स, करिब ४०० पारामेडिक्स र ल्याबमा काम गर्ने जनशक्ति ३५० हाराहारीमा छ तर जटिल उपचारका लागि अहिले भएको जनशक्ति कम भएको तिवारी बताउछन् ।
उनलाई माक्र्सवादी चिन्तकका रुपमा पनि चिनिन्थ्यो।
तर सुझाव समेटिएको देखिएन ।
“भारतीयहरु यहीं बसेर काम गर्दथे, त्यसैले पनि मजदूर अभावको महशुस हुन पाउँदैनथ्यो,” पौडेल भन्छन् “नेपालको टाढाका कामदार पनि घर गएका छन् ।
राष्ट्रिय प्रजातन्त्र पार्टीले ७ सदस्यीय विधान मस्यौदा समिति बनाएको छ। राप्रपा अध्यक्षत्रय कमल थापा, पशुपति शमशेर जबरा र प्रकाशचन्द्र लोहनीको बैठकले विधान मस्यौदा समिति गठन गरेको हो।
कुनै अड्डामा स्वयंसेवकको रूपमा गरेको कामको आधार पनि नोकरीको अर्को योग्यता थियो ।
आँगनमा उफ्रिरहेका भँगेराको बथान देखेपछि कवि विप्लव प्रतीकको गौंथली कविता याद आयो ।
पाकिस्तानले बलत्कारीका विरुद्ध कडा कानून बनाएको छ। उक्त कानूनअनुसार अब बलत्कारका घटनाको चाँडो सुनुवाइ हुनेछ भने बलत्कारीलाई नपुङ्सकसम्म बनाइने प्रावधान छ।
राजनीतिका उचित संकेतहरु प्रशासनले टिप्न सक्नुपर्छ।
यी सबै कार्यका लागि ट्रष्टले न्युजिल्याण्ड सरकारबाट आंशिक अनुदान प्राप्त गर्दछ भने बाँकी विभिन्न देशमा रहेका ट्रष्टका शाखा तथा त्यहाँका सामाजिक संघसंस्था र व्यक्तिहरूबाट प्राप्त सहयोगमा निर्भर रहन्छ ।
प्रदेश नम्बर ५ मा १ सय २१ जना तथा सुदुरपश्चिम प्रदेशमा १ सय ५३ जनालाई राहत वितरण गरेको वताइएको छ ।
“अहिले समय बदलिएको छ, विदेश गएको छोरा फर्किएको छ, २४ वर्ष अस्थायी जागिरबाट ‘गोल्डेन हेण्डसेक’ बुझेर बसेको छु ।
परिवार जसोतसो अर्को पेशा अपनाएरै पनि धान्नुपर्छ भन्ने लाग्नथाल्यो ।
बाढीले डाइभर्सन बगाएपछि राजमार्गमा यातायात बिहानदेखि ठप्प भएको छ ।
निशा सम्पायर्स हेटौडा, सूर्योदय निर्माण एण्ड हाउजिङ कम्पनी, बारा कन्स्ट्रक्सन र एजबीकेसी निर्माण सेवा सिन्धुपाल्चोकलाई पनि एक–एक वर्ष सार्वजनिक निकायको कुनै पनि खरीद कारबाहीमा भाग लिन नसक्नेगरी कालोसूचीमा राखिएको छ ।
यस्ता लक्षणसहित मंगलवार ती व्यक्तिमा कोरोनाको आशंका गरिएको भन्दै जुगल गाउँपालिकाले तुरुन्त चिकित्सकको टोली पठाई परीक्षण गर्न स्वास्थ्य मन्त्रालयसँग आग्रह गरेको छ ।
उनको छाती, घाँटी दुख्ने तथा श्वास फेर्न गाह्रो भएकोले प्रतिनिधिमूलक ढंग हुने गरी टेष्ट गराउन पहल गरिएको नेपाल पत्रकार महासंघ कास्कीले जनाएको छ ।
कर्णाली प्रदेश प्रमुख गोविन्दप्रसाद कलौनी।
परिदृश्य “पारिस्थितिकीय प्रणाली, जलवायु परिवर्तनका प्रस्तावित सुझावको वरिपरि रहेर पुनः संयोजित गर्नुपर्ने जनताको चाहना रहेको उल्लेख गरेको छ ।
पोषणयुक्त खाना, सफा हावा र पानी सहितको प्रदूषणरहित वातावरण, व्यक्तिगत सरसफाइको गहिरो बुझाइ र हाम्रा सम्पदामा प्रशस्त पाइने घरेलु औषधोपचारको ज्ञान मार्फत रोग प्रतिरोधमा जोड दिनुपर्छ ।
वार्तापछि आयोजित पत्रकार सम्मेलनमार्फत् बोल्दै डा.
मंगलबार, माघ ७, २०७६नमस्कार कि ‘ह्याण्डशेक’?
रेड पान्डा रौंसहितको छालाका लागि मात्रै नभएर मासुका लागि समेत मार्ने गरिन्छ।
योसँगै इटलीमा कोरोनाबाट ज्यान गुमाउनेको संख्या १ हजार ८ सय ९ पुगेको छ ।
सांसदहरुको पूर्वाधार विकास कार्यक्रमको बजेट यथावत राखिएको छ ।
भिडियाेहरुमा पहिला धुवाँ निस्किएको र पछि ठूलो विस्फोटपछि फराकिलो क्षेत्रसम्म फैलँदै अग्ला भवनासमेत ध्वस्त पारेको देखिन्छ।
मैत्रीपूर्ण खेलका लागि राष्ट्रिय फूटबल टोली बंगलादेश प्रस्थान बंगलादेशसँग दुई वटा मैत्रीपूर्ण खेलका लागि नेपाली राष्ट्रिय फूटबल टोली बिहीबार बिहान हिमालयन एयरलाइन्समार्फत ढाका प्रस्थान गरेको छ।
एक वर्ष अघिका तुलनामा नेप्से परिसूचकमा करीब १ सय अंकको सुधार देखिएको हो ।
“जसले पायो त्यसले मास्क बनाएर काम छैन ।
दैनिक सुनको मूल्य निरन्तर वृद्धि हुँदै गएपछि कारोवार शून्यमा झरेको महासङ्घले जनाएको छ ।
जसको रेखदेखमा सुश्री देवयानी राणा औषधि उपचार गर्न यहाँ हुनुहुन्छ ।
अनलाइन खाताबाट देश विदेशमा रहेका नेपालीले प्रत्यक्ष लाभ लिन सक्ने ब्यांकले जनाएको छ ।
यसरी आएका नेपालीलाई पीसीआर जाँच गर्ने व्यवस्था ५ देखि ७ दिनभित्र स्वास्थ्य मन्त्रालयबाट नै गर्ने व्यवस्था मिलाउने निर्णय पनि सरकारले गरेको छ।
नेपाली सेनामा कुल संक्रमितको संख्या २१९७ पुगेको छ। त्यसमध्ये ५३९ जना निको भएका छन् भने हाल १६५६ जना सक्रिय संक्रमित रहेका छन्।
पहिलो चरणमा काठमाडौंमा स्थापना गरिने अस्पतालको सेवा सात वटै प्रदेशमा विस्तार गर्ने संस्थाको लक्ष्य छ। सन् २०२० को मार्चदेखि निर्माणको काम शुरु हुने र सन् २०२२ सम्ममा अस्पताल सञ्चालनमा आउने बताइएको छ।
माथि भनिए जस्तै गरी प्रयोग गर्ने हो भने त प्रविधिले निकट भविष्यमा लाखौं शिक्षकलाई शिक्षण पेशाबाट हात धुनुपर्ने अवस्थामा पु¥याउने निश्चितप्रायः छ ।
बागलुङ जिल्ला ढोरपाटन नगरपालिका–१ बुर्तिवाङ बजारबाट प्रहरीले ठूलो मात्रामा लागुऔषध सहित नौ जनालाई पक्राउ गरेको छ ।
शुक्रबारसम्म प्रतियोगितामा सहभागिता जनाउन २ सय ५० जना भन्दा बढि खेलाडी, प्रशिक्षक र अफिसियलहरु पोखरा आइपुग्नेछन् ।’
धेरैको आँखामा आँशु देखेँ,’ मन्त्री चुमानले भने, ‘खोला किनारको बस्ती बगाएको हो ।
खोप बनाउँदा भाइरस आफैंको प्रयोग गर्दा त्यसले फरक नतिजा दिने व अन्य रोग निम्त्याउनेपनि हुन सक्छ ।
नियमित आम्दानीको पेशा व्यवसायमा आबद्ध मध्यम वर्गको हैसियतमा उक्लिइनसकेको तर गरीबीको रेखाबाट पार पाएको यस्तो समूह नेपालमा कुल जनसंख्याको आधाजति भएको अनुमान गरिन्छ।
तर त्यो मेसिन आएको रहेनछ ।
थारुका अनुसार ठूलो मात्रामा गाईभैसी र घाँस पालन दुवै गर्दा दुवै तर्फ सफलता पाउने सम्भावना कम हुने भएकोले घाँस पालनमा जोड दिए ।
महामारीका अरु असर र प्रभाव गरिखाने नागरिकलाई बेहाल बनाउनेगरी नराम्रोसँग देखिन थालिसकेका छन् जसलाई सम्बोधन गर्ने सरकारको पहल निकै फितलो देखिन्छ।
हाम्रा विशेष उपाधिले विभूषित विद्वान्, साहित्यकार, लेखकले प्रयोगमा ल्याएका सयौं शब्दलाई अशुद्ध ठहर्याउँदै आफ्नो भाषाप्रति सरकारी निकायबाटै गम्भीर प्रहार गर्ने काम रोकिनुपर्छ ।
पहिरो खसेर नारायणगढ–मुग्लिन सडक अवरुद्ध भएको छ। आज बिहान ८:१० बजे चितवनको इच्छाकामना गाउँपालिका–६ चारकिलो डाँडा नजिकै पहिरो खस्दा सडक दुईतर्फी अवरुद्ध भएको हो।
यो सँगै रमदैया बस्तीमा घरेलु मदिरा सेवनका कारण बुधबार यता मर्नेको संख्या ९ पुगेको छ भने १५ दिन यता १३ जनाको मृत्युु भएको छ। आइतबार बिहानै जनकपुरधाम उपमहानगरपालिका ७ मुसहरी टोलका २६ वर्षीय जितेन्द्र सदाको पनि मृत्यु भएको थियो ।
कोरोना भाइरस संक्रमण जोखिम रहेको भन्दै भदौ १९ देखि २६ गतेसम्म लागू हुने गरी वडाका विभिन्न ठाउँमा सिल गर्ने उनीहरुले निर्णय गरेका हुन् ।
काम भएन भने छटपट भइहाल्ने उहाँलाई।
सञ्चालनमा ल्याएपनि पछिल्लो झण्डै डेढ वर्षदेखि वेबसाइट अपडेट भएको छैन।
लोकतन्त्र आइसकेपछि नेकपाले राजेन्द्र महतो तथा अनिलकुमार झालाई मन्त्री बन्न सहयोग गरेको सन्दर्भ कोट्याउँदै वरिष्ठ नेता नेपालले नेकपा र राजपा दुवै लोकतान्त्रिक चरित्र भएको पार्टी भएकाले राष्ट्रिय सभाको निर्वाचनमा दुवै पार्टीले गठबन्धन गरेको बताएका छन् ।
जसको प्रत्यक्ष असर यतिबेला कोरोनाभाइरस महामारी विरुद्धको लडाइँमा देखिंदैछ ।
३२ जना प्रहरी अधिकारी बाहेक काठमाडौं बस्ने दुई जना चिनियाँ नागरिकमा पनि कोरोना संक्रमण भेटिएको छ। कोरोना परिक्षण गरेर चीन फर्किन लाग्दा उनीहरूमा संक्रमण पत्ता लागेको हो।
कांग्रेसका लागि पूरै तीनवर्ष कर्मकाण्डमा बितिसक्यो।
“मलाई मेरै पोल्टामा जून–घाम आए जस्तै भयो”, उनी भन्छन्।
सूर्यलाई अन्य धर्मावलम्बीहरूले पनि विभिन्न नाम र रूपमा पूजा गर्ने गरेको पाइन्छ।
उनले भने “वर्षौंदेखि एउटै गतिविधि मात्र भएकाले पर्यटकको सङ्ख्या बढ्न सकेन ।”
यसअघि सोमपाल कामीले ५ विकेट लिएका थिए ।
मौसम, वर्षा र बाढी जस्तो पहिरोको पूर्वानुमान गर्न सकिंदैन।
उनका अनुसार निको भएकाहरुको विवरणमा कोरोना संक्रमित भएर आइसोलेसनमा भर्ना भएपछि पुनः पीसीआर जाँचबाट रिपोर्ट नेगेटिभ आएकाहरुको संख्या मात्र राख्ने गरिएको छ।
यस पर्वका अवसरमा विगतमा सार्वजनिक बिदा दिने गरिए पनि विसं २०६४ पछि काटिएको छ।
फोटोसर्कलले अनुसन्धान गर्ने लेखकहरूका लागि अनुदान कोष खडा गर्यो र प्रतिस्पर्धात्मक प्रक्रिया मार्फत दश व्यावसायिक र सोखिन कथाकारहरूको छनोट गर्यो।
भाइरसको विशेषता भनेको जीवको शरीरमा सजीव रहनु र वायुमण्डलमा निर्जीव वस्तुको रुपमा रहनु हो ।
प्राकृतिक समुद्र तटमा यो नांगो रिसोर्ट बसेको छ ।
हामी समुदायमा गएर स्थानीय बासिन्दाका समस्या लिन्छौं र त्यो प्रश्न सम्बन्धित सरोकारवालालाई राख्छौं।
सशस्त्रले छाङ्गरुमा बुधबारमात्रै बोर्डर आउट पोस्ट स्थापना गरेको छ ।
तराईका जिल्लामा मिटर ब्याजमा ऋण लगाउने साहुकारको शोषणबाट हजारौंको घरबार उठिबास लागेको छ।
उनले आफ्नो वडाका ४३८ परिवारलाई कपडा प्रदान गरेका छन्।
कोरोनाका कारण देशमा उत्पादन छैन ।
युक्रेनका सैनिक अधिकारीहरुले सो उक्त विमान दुर्घटनामा परी ज्यान जानेको संख्या २५ पुगेको समाचारमा जनाएका छन् ।
पोखरा ३ नदीपुरबाट घान्दु्रकका २० बर्षीय प्रकाश विकलाई पक्राउ गरिएको कास्की प्रहरीले जनाएको छ ।
केही देशले खोप आविष्कार गरेर त्यसलाई विभिन्न चरणमा परीक्षण पनि गरिरहेका छन्।
त्यस्ता गाउँका बिहेवारी हुँदा वा मान्छे मर्दा पाइने दानदक्षिणा सम्बन्धित गाउँको मुखिया बाहेक अरूले लिन नपाइने परम्परा अहिले पनि कायमै छ ।
पछि विस्तारै नयाँ ग्राहक पनि थपिँदै गए।
महानगरको शिक्षा महाशाखा प्र्रमुख गंंगाबहादुर गुरुङ ९ कक्षाभन्दा तलका कक्षामा अनलाईन पढाई बन्द गर्न आग्रह गरे ।
भ्रष्टाचार नगर्ने र भ्रष्टाचारीलाई नछाड्ने ओलीको ‘प्रतिबद्धता’ पुत्रवत् बाँस्कोटा स्वयं टेपकाण्डमा परेपछि प्रहसन सरह बनेको छ ।
उनकै वंशजबाट गढीमाई मन्दिरको पुजारी रहने परम्परा रहेकोले गढीमाईले जसलाई चाहेमा उनी नै पुजारी बन्ने विन्देश्वर धामीको भनाइ छ।
अर्थको अनर्थ हुने गरी गणेशलाई चथाःद्यः भनेर ‘चोर देवता’को रूपमा लिने गरेको पनि पाइन्छ ।
संक्रमितहरुमध्ये कास्कीको दुई महिलाबाहेक सबै पुरुष छन् ।
साथै घटनाको थप अनुसन्धान भइरहेको निरीक्षक तामाङले जानकारी दिए ।
उनका अनुसार राती करिब १२ बजेतिर उनीहरु सुतिरहेको गोठमा लेदोसहितको पहिरो आएपछि गोठ नै पुरिएको हो ।
अर्थमन्त्री युवाराज खतिवडाले आर्थिक वर्ष २०७७/७८ बजेट लैंगिक उत्तरदायी बजेट भएको दाबी गरेका छन् ।
करिब १३० मिटर अग्लो झोलुङ्गे पुल हल्लिएको गुनासो सर्वसाधारणबाट आएपछि निर्माण कम्पनीले थप बलियो र नहल्लिने बनाउन पुलको दुवैपट्टि छेउछेउमा थप तार (टाइ) थप्ने काम शुरू गरेको निर्माण कम्पनीका प्रतिनिधि नरहरि खड्काले जानकारी दिए ।
१३ जनाको पीसिआर र २०४ जनाको ¥यापिड टेष्ट गरेको थियो ।
तीर्थयात्रुहरूलाई लिपुलेक भञ्ज्याङसम्म इन्डो–तिब्बतियन बोर्डर पुलिसले सुरक्षा दिएको थियो ।
यस महाभियोग प्रक्रियाको अध्यक्षता अमेरिकी सर्वोच्च अदालतका प्रधानन्यायाधीशले ग्रहण गर्ने कानुनी प्रावधान रहेको छ ।
बंगलादेशी क्रिकेटर मुश्फिकुर रहिमले कोरोनाविरुद्धको कोषमा रकम जम्मा गर्न ‘ब्याट’ लाई लिलाममा राखेका छन् ।
अहिले मजदूर महिलाहरूले बढी समस्या भोगिरहेका छन् ।
पछि त मानिसहरु पनि भकाभक मर्न थाले ।
सङ्घीय सवारी तथा यातायात व्यवस्था ऐन अघि नबने पनि प्रदेशहरुले ऐन बनाइरहेका छन् ।
नाका बन्द भएपछि घोडा चढेर आउने अनुमान गरिएको कोरोना जहाज चढेर विश्व घुमेपछि नेपाल भित्रियो ।
नेपालीले नेटफ्क्सि, अमेजन प्राइमजस्ता विदेशी इन्टरनेट टेलिभिजन सेवा प्रदायकको शुल्क समेत तिर्न विदेशी मुद्राको सटही सुविधा पाउनेछन्।
स्वास्थ्य तथा जनसंख्या मन्त्रालयले ३ जेठ अपरान्हकाे नियमित बुलेटिनमा महोत्तरी निवासी ५२ वर्षीय र काभ्रे निवासी २६ वर्षीय पुरुषमा संक्रमण देखिएकाे जनाएकाे थियाे।
जनताको मागअनुसार नै परेवाभीर आफ्नो ‘अर्जुनदृष्टि’ बनेको भन्दै उहाँले सरकारबाट नबने व्यक्तिगत खर्चमा पनि बनाएरै छाड्ने बताउनुभयो ।
शक्तिशाली रहेका ती लिम्बू प्रमुखहरुलाई हातमा लिएपछि मात्र एकीकरण पूरा हुने बुझाइले फकाएर सुशासन कायम गर्न खोजेको देखिन्छ।
सम्बन्धित क्षेत्रका मुख्य मौलानाले चन्द्रमा देखिएको घोषणा गरेर भोलिपल्ट ईद मनाउन आह्वान गरेपछि मात्र यो पर्व मनाइन्छ ।
विभिन्न पेशा-व्यवसायमा आबद्ध युवाहरुले फेसबुक ग्रुप मार्फत विरोधका कार्यक्रम बनाउँदै प्रदर्शन गर्दै आएको समन्वय गर्नेमध्येका एक रोविक उपाध्यायले बताए।
दशैंमा हुने जमघटले कोरोना संक्रमण फैलन सक्ने जोखिम भएकाले सचेत हुनैपर्ने उनी बताउँछन्।
१२ प्रतिशत) सिफारिसको त आंशिक कार्यान्वयन पनि भएको छैन।
उनले भने, ‘प्रहरी टोली जाँदैछ, अनुसन्धान गर्छांैँ, हत्या गरेर फालेको भए कानूनअनुसार कारवाही हुन्छ ।’
पार्किङ शुल्कमा विरोध बढेपछि महानगरले सरोकारवालासँग बैठक बस्ने बताएको छ ।
विद्यालयमा पनि कम्तीमा दुई पटक ज्वरो नाप्ने नियम राखे उत्तम हुन्छ।
त्यस्तै १ सय १४ बलको सामना गरेका फिन्चले २ छक्का र १३ चौका प्रहार गर्दै १ सय १० रन बनाए ।
जनतालाई थाहा पनि दिनुप।
संघ, प्रदेश र स्थानीय सरकारले एकीकृत योजनाका साथ अगाडि बढ्नुपर्ने बताए ।
टिपर चालकलाई प्रहरीले नियन्त्रणमा लिएको र थप अनुसन्धान भइरहेको प्रहरीले जनाएको छ।
एक केन्द्रीय सदस्यले भने, "सरकारले अध्यादेश जारी गरेपछि बैठकको मुख्य अजेण्डा त्यसैलाई बनाइएको थियो, तर अध्यादेश फिर्ता भइसकेपछि बैठक नबस्नेबारे खबर आउला कि भनेर पर्खिरहेको छु।"
तर सोही दिन उनको पनि ज्यान गयो ।
पथप्रदर्शक पासाङ दावा शेर्पाले पनि १२ वर्षमा पहिलो पटक नेपाली पर्यटक घुमाए।
तर, पार्टी फुट्दा पनि ओलीलाई सरकारबाट हटाउन नसकिने परिदृश्यको आकलन दाहालले त्यसबेला गरे, जब त्यो अवस्थामा कांग्रेसले ओलीलाई साथ दिनसक्ने संकेत उनले पाए।
जंगबहादुरले अक्षर खार्ने समय पाएका रहेनछन् ।
विनाशको सँघारमा पुगेको विश्व बाबजूद राम्ररी जिउनेको हामी उदाहरण बन्नेछौं ।
उनी भन्छन्, “संविधान र कानूनले बलियो भए पनि कर्मचारी समायोजन लगायत कारण जिससहरूमा कर्मचारी कम छन्, त्यो चाँडै पूर्ति गर्ने सरकारको तयारी छ ।”
यस्तै, वागमति प्रदेशमै २२ जना कोरोनाका सिकिस्त संक्रमितको भेन्टिलेटरमा राखेर उपचार भइरहेको छ।
भोलिको दिनमा हाम्रो टीमले काम गर्न पाएको अवस्थामा महासंघ छवि साँच्चै सुधार भयो भनेर देखिनेछ।
दुर्घटनालगत्तै घटनास्थल पुगेर मृतकका श्रीमान् र आफन्तलाई खोजी शान्ति सुरक्षा कायम गर्ने काम भइरहेको प्रहरी नायब उपरीक्षक चन्दले जानकारी दिए ।
युनानी साहित्यको इतिहास नियाल्दा इश्वी पूर्व ९०० का होमरका ओडेसी तथा इलियर्ड महाकाव्यमा दास प्रथा र यसले उत्पन्न गरेका नैतिक पतनको वर्णन पाइन्छ ।
१ अर्बभन्दा बढी आम्दानी हुने बताइन्छ।
तर, प्रमुख सचेतक गुरुङले बैठकमा प्रस्तुत गरेको मार्गचित्र अनुसार संसद अगाडि बढ्न नसक्दा प्रतिनिधिसभा बैठक झण्डै एक महीना पछि सरेको छ ।
यसरी हिँड्नेमा अधिकांश विभिन्न क्षेत्रमा काम गर्दै आईरेहका मजदुरहरु रहेका छन् ।
७ माघमा सभामुख पदमा उम्मेदवारी दर्ता गरेपछि अग्निप्रसाद सापकोटा ।
हाँस समूहको आगन्तुक वा बटुवा पक्षीबाहेक हामीकहाँ साना आगन्तुक वा बटुवा पक्षीबारे खासै जानकारी पाइन्न।
विभिन्न अस्पतालमा जाँच गराएर औषधि खाँदा समेत ज्वरो आउने, छाति दुख्ने र टाउको दुख्ने क्रम रोकिएन।
त्यसमा नयाँ कुरा थप्न वा आफ्नो प्रकारले भन्ने छुट हुँदैन।
उनीहरू झोछेँ र मरुटोलतिर बस्थे, गाँजामा मस्त रहन्थे, पोखरातिर घुम्न जान्थे ।
बजारमा पाइने धेरै मास्कमा नाकको माथिल्लो भागमा च्याप्ने नभएको पाइएको छ ।
यो बैठकमा निष्कर्षमा पुग्न सकिएन भने थप समय लिएर भए पनि विकल्पहरूमा जान सकिन्छ।
तर, नगरेको अपराधको सजायको मूल्याङ्कन कसले गर्छ, सरकारले कि एन्फाले?”
गिरी सहित संघका सह—सचिव सन्तोष बस्याल, सदस्य प्रेम थापा, सदस्य आशिष पुरीको सहभागितामा ८ लिटर सेनिटाइजर वितरण गरिएको हो ।
नियमावलीमा यस्तो व्यवस्था गरेर अख्तियारले आफैंले घूस रकम उपलब्ध गराउने र त्यसैका आधारमा ‘स्टिङ अप्रेसन’ गर्ने काम गर्न नहुने दाबी गर्दै घिमिरेले रिट हालेका हुन्।
बढ्दो हिमपातबाट बढेको अत्याधिक चिसोका कारण हिमालपारीको जिल्ला मनाङमा खानेपानीको समस्या निम्तिएको छ ।
यसको संयोजक गैह्र आवाशिय नेपाली संघका सचिव गौरी राज जोशी हुन् ।
“मरुभुमिको तातो हावा भनेपछि त्यो सुख्खा हुने भयो जसमा आर्द्रता हुँदैन ।
यस्तै यस क्षेत्रको पहिलो बस्ती खम्बाचेतको नापी छुट भएका जग्गाको पुरानो प्रमाणपत्रका आधारमा नापी गरी लालपुर्जा उपलब्ध गराउन र यहाँका स्वास्थ्य संस्थामा दक्ष स्वास्थ्यकर्मी उपलब्ध गराइदिनसमेत स्थानीयवासीले अनुरोध गरेका छन्।
दोस्रो र तेस्रो कोरोनो संक्रमित आएको जहाजमा संक्रमित सँगै जहाजमा दुई जना आएका थिए ।
उनले विनोदसँग 'खून का कर्ज', 'बंटवारा' जस्ता फिल्ममा काम गरेकी थिइन्।
म्याग्दीमा जीप दुर्घटना हुँदा एक जनाको मृत्यु भएको छ ।
नेपाली सेनाका प्रवक्ता सन्तोष बल्लभ पौडेलले यस पटक महामारीका कारण संस्कृति र परम्परालाई जीवन्तता दिन प्रतीकात्मक रूपमा मात्र फूलपाती बढाइँ गरिने बताए।
सुरक्षाका लागि पनि किशोरीलाई हामी जिल्लामा ल्याउने तयारी गरेका छौँ ।
काठमाडौं जिल्ला अदालतका श्रेष्तेदार आनन्दप्रसाद श्रेष्ठले प्रहरीलाई अदालतले तीन दिनको अनुसन्धान म्याद दिएको बताए।
सार्वजनिक सवारीसाधनको संख्या ह्वात्तै घटेको छ भने निजी सवारीसाधन पनि कमै चलेका छन्।
मंगलादेवी स्मृति प्रतिष्ठानले आयोजना गरेको नेपालमा महिला समानता र समावेशिताको अवस्था विषयक भर्चुअल छलफल कार्यक्रममा देउवाले महिलाको जनसंख्या आधाभन्दा बढी भएकाले सके ५० प्रतिशत नभए पनि ३३ प्रतिशत भोट महिलाहरूको हुनुपर्ने बताए।
दुई हजार ३०० मिटरको उचाइमा अवस्थित लाम्मेलामा फलेको आलु स्वादिष्ट र स्वस्थकर मानिन्छ ।
पत्रकार उमेशको दायाँ हात भाँच्चिएको छ ।
मन्त्रालयको निर्णयलाई लिएर चिकित्कहरुले आवाज उठाउनु स्वभाविक भएको उनको भनाइ छ। तर, कतिपय स्थानमा पीपीईको अनावश्यक माग भइरहेको स्वास्थ्य मन्त्रालयद्धारा गठित अनुगमन समितिका संयोजक समेत रहेका उनी बताउँछन्।
११ वटै जिससका पदाधिकारी र सदस्यले सुविधा बुझिसकेका छन् ।
दल विभाजन गर्न सहज हुने गरीको अध्यादेश प्रकरणमा फोड्नका लागि सांसदको अपहरण गरेको आरोपबाट सरकार मुक्त हुन सकेको छैन ।
प्रदर्शनकारीहरुले संवैधानिक सुधार र प्रधानमन्त्रीको बर्खास्तीको माग पनि गरेका छन्।
अर्का अध्यक्ष पुष्पकमल दाहाल पनि ओलीलाई अप्ठेरोमा पारेर आफू कसरी सत्तामा पुग्ने भन्ने दाउपेचमा लागिरहे।
गएको ९ अप्रिलमा एकै दिन सबैभन्दा बढी ४९ जनाले ज्यान गुमाएका थिए।
विदेशी पर्यटकले काठमाडौंदेखि लुक्लासम्मको दुईतर्फी हवाई भाडावापत करीब ३६० अमेरिकी डलर खर्च गर्नुपर्छ ।
कहाँ किन जान लागेको भनेर केरकार गरेपछि बल्ल ती व्यक्तिले एक राउन्ड लगाएर लकडाउन हेर्न निस्किएको बताए।”
शारिया कानून भने गैरमुस्लिम समुदायमा लागू हुँदैन।
उनका अनुसार च्याङ्ग्राको भाउ पनि झण्डै पाँच हजारले बढेको छ ।
छलफलमा दाहाल र खनालले भने सरकारको निर्णयबारे समेत प्रश्न उठाएका थिए।
तर, अभिषेककै कारण ७ नम्बर जर्सीमा दर्शकहरुको आँखा पर्न थालेको छ ।
फ्रान्सेली प्राध्यापक डोब्रोमेजले युरोपेली आल्पस्को तुलनामा यहाँ १० गुणा बढी पुष्पधन छ भन्ने ठम्याएका छन्।
नेपालको विद्युत प्रणालीमा आन्तरिक उत्पादन र भारतबाट आयात समेत गरी मागअनुसारको आपूर्ति भइरहेको प्राधिकरणको दाबी छ ।
निर्देशनालयका अनुसार मृतक सैनिकको १ असोजमा कोरोना परीक्षणको नतिजा आएको थियो।
२०८५ सालसम्म आधारभूत शिक्षा नलिने नागरिकले ब्याङ्कमा खाता खोल्न नपाउने, स्थानीय सरकारबाट सुविधा लिन नपाउने जस्ता व्यवस्था गरेका छौं।
उनीहरुलाई अध्यागमन ऐन २०४९ को नियमावली २०५१ र अध्यागमन कार्यविधि २०६५ मा टेकेर सो निर्णय गरिएको हो ।
नरेन्द्र कार्कीले ५८ औं मिनेटमा गोल गर्दै टिमको जितलाई सुनिश्चित बनाए ।
त्यसैगरी विश्वमै सबैभन्दा धेरै खोप उत्पादन गर्ने भारतीय कम्पनी सेरम इन्स्टिच्युट (जसले वर्षेनि एक करोड ५० लाख खोप उत्पादन गर्छ) ले आस्ट्राजेनेकासँग मिलेर ४० करोड डोज खोप भारतका लागि उत्पादन गर्ने जनाएको छ।
त्यसमध्ये ८६९५ जना संस्थागत आइसोलेसनमा र १०९२९ जना होम आइसोलेसनमा रहेका छन्।
कोभिड–१९ का महामारीबीच पनि आन्तरिक पर्यटकले निकै रुचाएको प्याराग्लाइडिङ उडानमा अनुभवी प्यारा पाइलट राजु गैरे (नेपाल) को निधन भएपछि दुर्घटनाको सत्यतथ्य बुझ्न छानबिन समिति गठन गरिएको हो ।
त्यही सामग्री अग्रवालले महँगोमा बेचिरहेको सूचना आएपछि महाशाखाको टोली सक्रिय भएको थियो।
मुलुकको बलियो पक्ष नै कमजोर बनाई अन्य पक्ष अर्थात् रेमिट्यान्सलाई हावी हुन दिंदा कृषि क्षेत्र पछि पर्दै गइरहेको छ ।
उनको आज बिहान ६ः२५ मा निधन भएको हो।
चितवन रत्ननगर स्थायी घर भई हाल ललितपुरको महालक्ष्मीस्थान नगरपालिकाको टिकाथली बस्ने ५० वर्षीय पुरुषको उपचारका क्रममा मृत्यु भएको अस्पताल स्रोतले जनाएको छ।
कैलालीको कैलारी गाउँपालिका-७ मिलनपुर-विपतपुर मुक्त कमैया शिविरमा कमैया प्रथा उन्मुलन समाजले असार पहिलो साता राहत वितरण गर्दै ।
छोराछोरी वा नातिनातिनासँग अभिभावकको सम्बन्ध प्रगाढ पनि बन्छ।
भाइले उपचारका लागि लैजान बलम्बुस्थित सशस्त्र प्रहरी बलको अस्पतालमा कुरा गरे।
वासिङ्टन, ५ कात्तिक ।
“सरकारले कोरोना भाइरसबाट बच्ने तयारी गरिरहेको छ, सोमबारको मन्त्रिपरिषद्को बैठकले पनि त्यसकै विषयमा गम्भीर छलफल ग¥यो”, मन्त्री ढकालले भने “अरु रोगभन्दा फरक खालको छ, बिरामी सिकिस्त देखिँदैन, दुईदेखि १४ दिनसम्म सङ्क्रमित हुनसक्छ ।”
अहिले मुलुकमा चिकित्सा शिक्षा पढाउने त्रिभुवन विश्वविद्यालय (त्रिवि) र काठमाडौं विश्वविद्यालय (केयू) छन्।
७ फागुनमा प्रजातन्त्र स्थापना भएको सम्झनामा सरकारले केन्द्रमा प्रत्येक वर्ष राजधानीको टुँडिखेलमा औपचारिक कार्यक्रमको आयोजना गरी विशेषरूपमा यो दिवस मनाउँदै आएको छ ।
चन्द्रागिरी हिल्स लिमिटेडले दशै तिहारको अवसर पारेर बिशेष अफर सार्वजनिक गरेको छ।
प्रधानमन्त्री केपी शर्मा ओलीले गत ८ वैशाखमा ल्याएको यस्तै अध्यादेश प्रमुख प्रतिपक्षी दल र सत्तारूढ नेकपाकै नेताहरूको व्यापक विरोधपछि केही दिनमा फिर्ता भएको थियो।
उनका अनुसार घटनामा अन्य व्यक्तिको पनि संलग्नता हुन सक्ने भएकाले थप अनुसन्धान भइरहेको छ ।
यद्यपि पूर्व मिस नेपाल खतिवडाले भने मोर्लीलाई ज्वरो मात्र आएको ट्वीट गरेकी छिन् ।
मुख्यमन्त्री गुरुङले मन्त्रीहरुको पनि परफर्मेन्स राम्रो नभए बदल्न सकिने दोहोर्याए ।
सिटीको घरेलु मैदान इतिहादमा शुक्रबार बिहान भएको खेलमा केभिन डि ब्रुइन, रहिम स्र्टलिङ र फिलिप फोडेनले १÷१ गोल गरे ।
सानीमैया कसरी बितिन् कसरी, केही थाहा भएन।
मन्त्री थापाले देशको समृद्धि, स्थायित्व तथा स्थायी सरकारको विषय मुख्य भएकाले देशलाई स्थिरतातर्फ लैजान कोशिस गर्ने बताए।
तर, न आमाले मलाई भन्नुभयो, न मैले नै यसबारे पहिल्यै थाहा पाएँ ।
टिमका लागि सोमपाल कामीले सर्वाधिक ३५ रन जोडे पनि जित दिलाउन सकेनन् ।
संरक्षण क्षेत्रभित्र पर्ने तीन जिल्लाको साविकको २२ गाविसमा संरक्षण क्षेत्र व्यवस्थापन समिति गठन गरिएको र समितिअन्तर्गत ८७ वटा संरक्षण वन उपभोक्ता समिति गठन गरिएको जनाइएको छ ।
प्रतिनिधिसभाको राज्य व्यवस्था तथा सुशासन समितिले तीन वटा आयोगको प्रतिवेदनको तुलनात्मक अध्ययन गर्न उपसमिति गठन गरेको छ।
सामान्य रुघाखोकी लागेपनि अरु ब्यक्तिबाट अलग बस्न उनको सुझाव छ ।
गण्डकीबाट ५ जनाको उम्मेदवारी छ ।
अहिले नेकपाकै अध्यक्ष हुँदा पनि पुरानै शैली कायम देखिएको उनको भनाइ थियो।
त्यसमध्ये अमेरिका एक्लैले यसको ५० प्रतिशत हिस्सा ओगट्छ ।
‘टान र ट्रेकिङ सम्बन्धी अरु संघ संस्थासँग समन्वय गरेर सयभन्दा बढी मान्छेलाई सुरक्षित ठाउँमा सारिएको छ ।
जीवनाथ पङ्गेनी, रमेश कँडेल र रन्जीता पङ्गेनीले सोमबार जनवारहरुलाई राहतका लागि तरकारी र फलफुल लिएर चिडियाखानालाई सहयोग हस्तान्तरण गरेका छन ।
गीत बजारमा ल्याएको केहि दिन सम्म सोफियाले निकै दबाब सहनुपर्यो ।
भारतीय नागरिकलाई झुटा विवरणको आधारमा नागरिकता प्रदान गरेको अभियोग लागेका झापाका तत्कालीन प्रशासकीय अधिकृत सुरेश आचार्य पुर्पक्षका लागि कारागार चलान भएका छन्।
“तत्कालको निर्णयले पनि सबै राम्रो भयो, बागलुङ जिल्ला अहिले ग्रिन जोनमा पर्न सफल भएकामा खुशी लागेको छ ।”
बुधबार नेपालस्थित चिनियाँ दूतावासका प्रवक्ता वाङ सिओलुङले नेपाल र चिनियाँ पक्षबीच नाका खोल्ने विषयमा गृहकार्य भइरहेको बताएका छन्।
अमेरिका र इरानकाबीचको तनाव उत्कर्षमा पुगेकाले त्यसलाई न्युनिकरणका लागि सहयोग गर्ने उद्धेश्यले मध्यपूर्वको भ्रमण गर्न लागेको उनले बताएका थिए ।
अहिलेको अवस्थामा अर्थतन्त्रलाई माथि उकास्न भी–सेपको मोडालिटीमा जानुपर्नेमा प्याकुर्यालको भनाइ छ ।
निर्माण व्यवसायी महासंघका सल्लाहकार, पदाधिकारी गरी २५ जनालाई धम्काएको आरोप अभियोगपत्रमा लगाइएको छ।
त्यहाँका चिकित्सकले थप उपचारका लागि ललितलाई नेपालगञ्ज मेडिकल कलेज कोहलपुरमा रेफर गरे पनि थप उपचारका लागि सोमबार हेलिकप्टरमार्फत् काठमाडौं ल्याइएको थियो।
तर, उनको बाटामै मृत्यु भएको भण्डारीले बताए ।
सरकारले पर्याप्त बजेट राख्यो भने स्थानीयले पनि १० प्रतिशत रकम उठाउन तयार छन् ।
पछिल्लो समय महिला मन्त्रालयले ‘मर्यादित महीनावारी प्रवर्द्धन निर्देशिका' ल्याउने तयारी गरेको छ।
उनीहरुले अहिलेसम्म कुनै काम पाएका छैनन् ।
कफी धकेलाधकेल भयो ।
प्रदिप ज्ञवालीले लाई बताए।
उनीहरूबाट प्रहरीले दुई वटा बाघको सिंगो छाला र करीब ४० किलो हड्डी बरामद गरेको थियो।
अध्ययनको प्रारम्भिक नतिजाले मन्दिरको संरचना कर्णाटकालीन भएको देखिएको नगरपालिकाका इन्जिनियर अशोक साहले बताएका छन् ।
अन्त पाइन्छ कि भनेर धेरैतिर चाहरियो तर रित्तो हात फर्कनुपर्यो’, म्याग्देका रामकुमार वाग्लेले भने, ‘यो देशमा मर्कामा पर्ने हामी किसान नै रहेछौं ।’
वाई–१२ उडाउँदा निगमले रु.
उपराष्ट्रपति पदका लागि लिने शपथको भाषामाथिको विवादमा सर्वोच्च अदालतको आदेशमाथि यसरी आक्रोश व्यक्त गर्ने परमानन्द झा कुनै बेला सर्वोच्च अदालतकै वरिष्ठ न्यायाधीश थिए।
नेपाली सबैभन्दा बढी पढिएका पात्रहरु मध्येका एक प्रधानमन्त्री जंगबहादुर बारे पुस्तक ‘नेपालको इतिहासमा जंगबहादुर’ लाई मञ्जरी प्रकाशनले ल्याएको छ, जसका लेखक त्रिरत्न मानन्धर हुन् ।
स्थलगत भ्रमणका आधारमा सङ्कलित र यस लेखमा उल्लिखित नयाँ ऐतिहासिक पाटाहरूमा समेत गहन अध्ययन र पुनर्लेखन हुनेछ भन्नेमा विश्वस्त छु ।
फुटबल एशोसिएसनको बहुमतले नै ‘प्रति खेलको औषत अंक’को आधारमा तालिका निर्धारण गर्ने निर्णय गरेको थियो ।
जिल्ला कारागारसमेत जोखिम परेको छ। पहिरोले चारैतिर तान्न थालेपछि पहिरोको उच्च जोखिममा परेको खाँदबारी कारागारका प्रमुख विनोद अधिकारीले बताए।
योग सिक्न चाहनेहरूले अनलाइन कक्षालाई गम्भीरतापूर्वक लिएर उनको कक्षामा नियमित उपस्थित भइरहेका छन्।
कोरोनाभाइरसको संक्रमणलाई मध्यनजर गरेर स्वास्थ्यकर्मीहरूले गर्भवती महिलालाई जटिल अवस्था नभएसम्म नियमित जाँचमा नजाँदा राम्रो हुने बताएका छन् ।
चाहे ती राजनीतीक नेता होऊन, चाहे ती धनाढय व्पापारी ।
गल्याङ नगरपालिकाबाट तीन लाख, देउसी भैलोबाट सङ्कलन भएको तीन लाख, विभिन्न चन्दादाता, अक्षयकोषदाता, मुठीदानबाट प्राप्त सहयोगबाट गुरुकुल सञ्चालन हुँदै आएको छ ।
यसअघि स्वास्थ्य मन्त्रालयले सार्वजनिक गरेको तथ्यांक अनुसार १५ असारमा एकै दिन ७७९१ जनाको कोरोना परीक्षण भएको थियो।
“दुई वटा कोठा मात्र भएर त्यसले रोजगारीमा टेवा पुग्दैन” उनी भन्छन्, “हामीले क्षमता मात्र विस्तार गरेका हौं, संस्कृति, खानपान, अरु सबै गाउँघरकै छ।”
२०७२ सालको भूकम्पको बेलामा पनि विशेष समितिले काम गरेको भन्दै यो ठूलो महामारीका बेलामा पनि जनप्रतिनिधि सांसदहरू त्यत्तिकै बस्न नहुने भएकाले समिति आवश्यक रहेको उनको भनाइ छ।
हप्तौंको परामर्शपछि युनियनहरुले के थाहा पाए भने यो बढाउने भनिएको रकम डाक्टरहरुलाईसमेत समेटेर हो ।
४ साउनको साँझसम्म माग सुनुवाइ नभए विभिन्न चरणको आन्दोलन गर्ने कार्यक्रम यूनियनले तय गरेको छ ।
अधिकारी अस्पतालको पहिलो तलाको क्याबिन नम्बर ७ मा अनशनरत थिइन्।
प्रवक्ता गुरुङले मन्त्रिपरिषद् बैठकले विशेष अदालतको अध्यक्ष पदमा उच्च अदालत दिपायलका न्यायाधीश प्रेमराज कार्की, सदस्यहरुमा अब्दुल अजिज मुलसमान र नित्यानन्द पाण्डेलाई नियुक्त गरेको पनि जानकारी दिए।
म बडमुवासँग सुत्थेँ, भाइ चाहिं माथि बुर्जामा भिन्दै सुत्थ्यो।
साँझ मात्र बल्ल टिकिहिनीको घर फेला पारिन् ।
उनले दरबार वा मन्त्रालयमा बसेर रुकुम घटनामा संलग्न दोषीलाई संरक्षण गर्न खोजिएपछि बुटवलका आमनागरिक लकडाउन हुँदा पनि बाध्य भएर सडकमा उत्रिन बाध्य भएको बताए ।
यो विषयमा निकास दिएर देशलाई फाइदा हुने गरी अघि बढ्नुपर्दछ ।
बालसंगठनको केन्द्रीय नेतृत्व निरकुंश शैलीको भएको, अनाथ बालबालिकालाई धर्मपुत्र/पुत्रीको नाममा विदेशमा बेच्ने गरेको घटना समेत सार्वजनिक भएका छन्।
कार्यक्रममा प्रमुख अतिथि बुद्ध विशाल बजार व्यवस्थापन समितिका अध्यक्ष हर्कबहादुर शेरचनले सवै भन्दा ठूलो दान रक्तदान कार्यक्रम आयोजना गरेकोमा एशोसियसनलाई धन्यवाद दिए ।
दुई करोड नौ लाख २४ हजार, अन्य कार्यक्रममा रु.
त्यसो त भारतीय केरा विनारोकतोक आयात, केराको बीमा नहुनु आदिले केरा खेती पनि भने जस्तो नभएको उनको अनुभव छ ।
भदौको पहिलो सातादेखि नै बजारमा आउनुपर्ने मुस्ताङको स्याउ यतिबेला मुस्किलले पोखरा झरेको छ।
खेलको मिति भने तय गरेको छैन ।
अप्रिलको अन्तसम्ममा, चीनको उत्पादन क्षमता फर्किने आशा गरिएपनि हुन सकेको छैन ।
यी आदेशविरूद्ध उच्च अदालत सुर्खेतमा अभियोग लागेका व्यक्तिहरू र सरकारी वकील दुवैले निवेदन दिएका थिए।
“आर्थिक प्रलोभनमा नपरी सुशासन र पारदर्शीरूपमा सेवा पुर्याउन लाग्नुपर्छ”, उनले भने, “जनतालाई सहज सेवा दिन कार्यालयमा नियमित उपस्थित, नरम व्यवहारदेखि अतिरिक्त समय समेत कार्यालयलाई दिएर राज्यको सेवा सरल बनाउनुहोस्।”
२० हजार लिटर डिजेल बोकेको ट्याङ्करमा लागेको आगो समयमै नियन्त्रणमा लिन सकिएकाले ठूलो क्षति हुनबाट जोगिएको श्रेष्ठले बताए ।
यो ब्रम्ह सत्यबाट कोही भाग्न, पन्छिन सक्दैन ।
नेकपाको पुष्पकमल दाहाल र माधव नेपाल समूहमा रहेका उनले माधव नेपाललाई अध्यक्ष बनाइएपछि त्यसको विरोध गर्दै फरक मत राखेका थिए।
११ चैत, लुम्बिनी ।
त्यही कार्यक्रममा सहभागी हुने क्रममा आयोजकले प्रधानमन्त्रीलाई उक्त टोपी लगाइदिएको हुनसक्ने देखिन्छ।
यसअघि सोही स्थानमा सञ्चालनमा रहेको पुरानो प्लान्टबाट वार्षिकरूपमा २०० मेट्रिक टन विष्फोटन पदार्थ उत्पादन हुँदै आएको छ ।
शुरुका दिनहरुमा अनलाइलाइन सपहरु पनि बन्द भए ।
खासगरी कामका लागि गाउँ र शहरमा आवत-जावत गर्ने निम्न आयका प्रवासी श्रमिकहरु जसको आवास तथा अन्य आधारभूत सेवामा कम पहुँच हुनाले 'ट्रेसिंग, टेस्टिंग र आइसोलेशन' गर्न निकै चुनौतीपूर्ण हुन्छ ।
अमेरिकी सहायताको मिलेनियम च्यालेन्ज कर्पोरेसन (एमसीसी) परियोजनामा सैन्य मामिला नजोडिएको नेपालस्थित अमेरिकन दूतावासले प्रष्ट पारेको छ ।
यसपटक स्थानीय खसी खरिद गर्दा रु.
नर्स लिन्ड्सेले यो खोप लगाउँदा आफूलाई अन्य खोप लगाएभन्दा फरक अनुभूति नभएको बताएकी छिन्।
उप्रेतीका अनुसार मुलुकको संरचनामा आएको परिवर्तनले गर्दा पहिलेका महामारीमा जस्तो औषधि र खोप वितरण सहज नभएको हो।
नेपाललाई स्मार्ट पर्यटकीय गन्तव्यको रूपमा विकास गर्छौंः सञ्चारमन्त्री गुरुङ सञ्चार तथा सूचना प्रविधिमन्त्री पार्वत गुरुङले पर्यटन क्षेत्रलाई मुलुकको आर्कषक गन्तव्य बनाउने गरी सूचना प्रविधिको विकास गर्ने प्रतिवद्धता जनाएका छन्।
खानेपानी फोहोर हुन नदिन २ वर्षअघि पोखरा उद्योग वाणिज्य संघको पहलमा सो स्थानमा शवदाहगृह निर्माण पनि भयो ।
उनलाई सूचना तथा प्रशारण विभागका महानिर्देशक किरणराज शर्माको साथ लगाएर प्रेस काउन्सिल पुर्याइएको हो ।
कोभिड–१९ को सङ्क्रमण रोक्न बन्दाबन्दी लागू गरिएयता २५ जेठमा एक तोला सुनको मूल्य रु.
उनलाई २ जनाले हेलिकोप्टरमै काठमाडौं पुर्याएर सोही दिन फर्किएका थिए ।
कर्नाली ब्लुजलाई यस्तै शब्दहरुले पनि उचाइमा पु¥याएका हुन्।
नर्थ एटलान्टिक ट्रिटी अर्गनाइजेशन (नेटो) २९ देशहरूको एक संगठन हो ।
२०७३ मंसीरमा सागरले जीवनमै नयाँ अनुभव गर्दै थिए।
आज बिहानदेखि लागू भएको उक्त आदेश आगामी भदौ १५ गतेसम्म जारी रहने जनाइएको छ ।
त्यसपछि फुपूको घरमा बस्न गएको ।
तर, क्रिकेट विश्वकप लिग–२ अन्तर्गत त्रिकोणात्मक एकदिवसीय अन्तर्राष्ट्रिय (ओडीआई) शृङ्खला खेलेर फर्किँदा दर्शकले थप दुई नाम अकिब इल्यास र जिशन मक्सुदलाई सम्झिइरहनेछन् ।
नेपाली अभिनेत्री जेनिशा केसी अभिनित पञ्जाबी गीत सार्वजनिक भएको छ ।
अहिले ब्याज नतिर्दा पनि हुन्छ भन्ने धेरैको मानसिकता भइसकेको छ। यो वेला स्वास्थ्यलाई प्राथमिकता दिनुपरेका कारण किस्ता तिर्नुपर्नेले पनि बुझाउन सकेका छैनन्।
यो वर्ष नेपाल र चीनको सीमा नाका बन्द भएपछि खाद्यान्नको समस्या हुने देखिएको लिमीका गिरमेत तामाङले बताए।
आइतबारबाट उक्त सेवा शुरु भएकामा पहिलो दिन १७ जना शंकास्पद व्यक्तिको कोडिभ–१९ परीक्षण गरिएको छ ।
गएको ३० साउनमा पहिरोमा पुरिएर ३९ जना बेपत्ता भएका थिए।
सोमबार परराष्ट्र मन्त्रालयमा आयोजित प्रेस ब्रिफिङमा मन्त्री ज्ञवालीले छिमेकी मुलुकहरुमा सम्भव भएसम्म उच्च तहको राजनीतिक प्रतिनिधित्व गराउनु उपयुक्त हुने भएकाले पौड्याललाई फिर्ता बोलाएको बताएका छन् ।
यसरी यस कालखण्डमा अनुसन्धानमा संलग्न हुनलाई आवश्यक आधारभूमि तयार हुँदैथियो ।
उपभोक्ताले आम्दानी गुमाएका कारण बजारमा खाद्यान्न बाहेकका वस्तु र सेवाको माग कम छ। अधिकांश व्यवसाय खुलिसके पनि तिनले पूर्ववत् लय समातेर कारोबार गर्न सकेका छैनन्।
बुटवल, असार १० ।
नयाँ नक्सा भोलि (बुधबार) सार्वजनिक गर्ने तयारी भएको भूमि व्यवस्था मन्त्रालय स्रोतले जनाएको छ ।
विविध चुनौतीका बाबजुद नेपाल सरकारले बाघ संरक्षणका लागि गरेका प्रयासहरु उत्साहप्रद रहेको उनको भनाइ छ।
“वैदेशिक रोजगारीबाट फर्किएका युवालाई कृषि क्षेत्रमा आकर्षित गर्न सार्वजनिक जमीन, गुठीका जमीन, सामुदायिक वन र नदीको बगरमा खेती गर्ने नीति अवलम्बन गरिएको छ”, उनले भने।
उक्त एपमार्फत कोरोनासम्बन्धी आवश्यक जानकारी लिइ रोग नियन्त्रण र रोकथाममा सहयोग पुर्याउन आम नागरिकलाई अनुरोध गरिएको छ ।
त्यो भनेको व्यापार घट्नु हो।
आइसोलेसन नभएर विरामी घरमा छन् ।
मन्त्री भट्टराईले जग्गाभित्र पर्ने सानातिना डाँडा, उपटखापटलाई सम्याएर, पर्यटकीयस्थल, पार्क, अन्य भौतिक संरचना निर्माणका साथै जग्गाको माटो बिक्री गरेर कोषको आम्दानी बढाउन सकिनेसमेत बताए।
त्यसका लागि धितोपत्र बोर्डले समय थप गर्ने भनेको छ ।
भण्डारीलाई आगामी ४ वर्षका लागि प्रमुख कार्यकारीमा नियुक्त गरिएको फाइनान्सले बताएको छ ।
भट्टराई र रेग्मीको इजलासले रिटमा सुनुवाइ गर्दै खारेज गर्ने निर्णय गरेको हो।
मेरा बाबुले चाउचाउ खाँदै गर्दा उनको कचौराको पिंधमा चाउचाउमुनि दुइटा अण्डा देखियो ।
तर के गर्नु यो परिस्थितिले घुम्न जाने योजना पूरा भएन ।
भन्नका लागि पनि संरक्षणविद्हरूको कुरा सुन्नुपर्छ ।
नसर्ने ६ वटा दीर्घ रोेग निरन्तर बढेको छ। अस्पतालमा भीड छ। धेरैजसो स्वास्थ्य समस्या विषादीयुक्त खानेकुरासँग जोडिएको छ।
जलानले श्रेष्ठलाई न्यूरोसर्जन डा.
रकम खर्चका लागि प्रदेश सरकारले मापदण्ड तयार गरिदिएको छ ।
हङकङ बाहेक दुबई र नारिता पुगेका निगमका यात्रुले नेगेटिभ रिपोर्ट लिएर गएका भएपनि सो गन्तव्यमा पुगेपछि भएको परीक्षणमा भने पोजिटिभ देखिएको भन्दै सचेत गराएको श्रेष्ठले जानकारी दिइन्।
हरिबहादुर खड्का र स्कूल अफ हयुमानिटिजका डीन प्रा.
केहि घाइते प्रदर्शनकारिहरुलाई अस्पताल भर्ना गरिएको छ ।
लोकस्रष्टा, साधक, शिल्पी कल्याण शेरचनको नवौं स्मृति दिवस समारोहमा उनलाई सम्मान गरिएको हो ।
कन्चनका शब्दमा : मधेशमा मुश्लिम परिवारका महिलाहरु पर्दामा बस्दछन ।
त्यसकारण उनी उपन्यास लेखनको चल्तीको बाटोबाट थोरै बाहिर निस्किएका छन्।
प्रशन्न चेतना भएको व्यक्तिले दुःखबाट सजिलै पार पाउन सक्दछ।
विन्ध्यावासिनी धार्मिक क्षेत्र विकास समितिले गुरुकुल चलाउँछ ।
बेलबारी नगरपालिका स्वास्थ्य शाखा प्रमुख सन्तोष विश्वकर्माले उक्त आइसोलेसन वार्डमा आधा दर्जनभन्दा बढी स्वास्थ्यकर्मी खटाइने बताउनुभयो ।
तीन तहको छापेको डम्बरकुमारीको भीत सुत्केरी र बच्चा सुत्ने वरिपरि टाँगेको हुन्थ्यो।
जसमा नेकपा र काँग्रेसका पनि दलित नेताहरु सदस्य छन् ।
माथि उल्लेख गरिएजस्तै परम्परागत विधिमा फेज १, २ र ३ लाई मान्छेमा क्रमशः सम्पन्न गर्दा अत्यधिक समय लाग्ने भएकाले वैज्ञानिकहरूले यी तीन चरणलाई समानान्तर अर्थात् सकेसम्म साथसाथै गर्ने अवधारणा ल्याएका छन्।
स्की तथा स्नो बोर्डिङलाई नेपालमा लोकप्रिय खेलको रुपमा विकास गर्दै युवाहरुको बीचमा स्थापित गरी अन्तर्राष्ट्रिय प्रतियोगितामा नेपालको सम्मानजनक उपस्थिति कायम गर्न यस प्रकारको महोत्सव तथा तालिमले सहयोग पुग्ने आयोजकको दावी छ ।
धेरै मुलुकले लक्षण देखिएका बिरामीको मात्रै परिक्षण गराइरहेका छन् ।
गतअसार २७ गते घर छोडेर शिवाङको हेम माविमा गएर बसेका कल्लेनीवासी अझै गाउँ फर्कन नसकेको स्थानीय रत्नप्रसाद पुनले जानकारी दिए ।
तर प्रतिवेदन दराजमै थन्किएका छन् ।
ब्यांक तथा वित्तीय संस्थाका प्रादेशिक शाखा कार्यालयलाई पनि न्यूनतम कर्मचारीबाट सेवा सञ्चालन गर्ने वा वैकल्पिक रुपमा आलोपालो सञ्चालन गर्ने व्यवस्था मिलाउन पनि ब्यांकले आग्रह गरेको छ।
उता अमेरिमा मृतकको संख्या दुई हजार नाघेको छ। पछिल्लो ४८ घन्टामा नै मृतकको संख्या दुई गुणाले बढेको सीएनएनले जनाएको छ। त्यहाँ अहिलेसम्म दुई हजार १० जनाको मृत्यु भएको छ। संक्रमितको संख्या एक लाख पाँच हजार नाघेको छ।
मिसावटयुक्त अखाद्य वस्तुको सेवनले उपभोक्ताको स्वास्थ्यमा पार्ने नकारात्मक प्रभावबारे अभिमुखीकरण गर्नुपर्छ।
यसबारे अनुसन्धान नेपाल स्वास्थ्य अनुसन्धान परिषद्ले गर्दै आएको छ।
नयाँ लगानी नहुने हो भने अर्थतन्त्रमा मूल्य अभिवृद्धि कम हुन्छ।
उनीहरू विराटनगर मेनरोडस्थित जैन भवनमा क्वारेन्टिन बसेका छन्।
‘आफूले यस विषयमा थाहा हुँदाहुँदै समाचार लेख्न नसकेकाे भन्दै पत्रकारिताबाटै ब्रेक लगाउने’ स्टाटस राखेका पत्रकार पुष्प ढुंगानाले यसबारे रहस्य खोलेका हुन् ।
सुरेन्द्र यादव अपहरण घटना गम्भीर एवं अक्षम्य घटनाका रुपमा लिएको भन्दै अपराधमा संलग्न व्यक्तिहरुलाई तत्काल कानूनी कार्वाही अगाडि बढाउन माग गरेको छ। सरकारका गलत क्रियाकलापका विरुद्ध सबै दल र नागरिक समाजसँग सहकार्य गरी संघर्ष गर्ने पनि बैठकले निर्णय गरेको छ।
लिदीमा पहिरोबाट विस्थापितहरुको अस्थायी शिविरमा विद्युत् आपूर्तिको लागि २० वाट पिक क्षमताको १०० थान सौर्य घरेलु प्रणाली वितरण गरिएको हो।
बौद्धिक गुणवत्ता मात्र होइन, भावात्मक गुणवत्ता एवं आध्यात्मिक गुणवत्ता पनि चाहिन्छ ।
सडक विभागले उक्त कम्पनीसँग आर्थिक तथा प्राविधिक प्रस्ताव लिएर स्वीकृतिका लागि आयोजनाको ऋण लगानीकर्ता एडीबीलाई दियो।
त्यस्तै, राजपत्र अनंकित खरदार पदका लागि गत फागुनमा खुलाइएको आवेदनको प्रकृया पनि रद्द हुने छैन ।
यहाँ फैलिएको भ्रम र अन्धविश्वासका कारण गाउँघरमा मदिरा खपत बढेको स्थानीयवासी बताउँछन् ।
बाटो बिराउँदा विगतले नै नेतालाई तर्साएको छ ।
विशेष गरेर २ वर्ष मुनीका बालबालिकामा कुपोषणको समस्या धेरै देखिएको छ ।
भगवान् विष्णु शयन गर्नुहुने चार महिनालाई चतुर्मासा पनि भनिन्छ ।
चलचित्रको अन्त्यतिर गाँजा, अफिम पिउन मस्त युवाप्रति इंगित गर्दै, नायक देव आनन्द भन्दारहेछन्—
गाया मेरो प्रिय शब्द पनि हो ।
दशैं र चाडपर्वका लागि लामो र मध्यम दूरीका यातायातको अग्रिम टिकट बुकिङ खुल्ने विषय अन्योलमा परेको छ।
कालोबजारीको आरोपमा कोल्हवी नगरपालिका-१ बस्ने शम्भु साहलाई बिहीबार प्रहरीले पक्राउ गरेको हो।
स्वास्थ्य तथा जनसंख्या मन्त्रालयका अनुसार पछिल्लो २४ घण्टामा २२६४ जना निको भएका छन् ।
आइतवार पहिरो खसेर एक जनाको मृत्यु भएको पहिरो सोमवारसमेत बढेपछि तीन घर पुरेको छ ।
अहिले अस्पतालहरूमा भेन्टिलेटरको माग भइरहेको छ। तर आईसीयू र भेन्टिलेटर संचालन गर्न सक्ने दक्ष जनशक्तिको अभाव मध्यनजर गर्दै तत्काल थप स्वास्थ्यकर्मीलाई यसबारे प्रशिक्षण दिन आवश्यक छ।
जस्तो १४ तारिखका दिन ग्राहकको मोबाइलमा बाँकी रकम रु.
कृषि क्षेत्रलाई ध्यान दिएर प्राथमिकतामा राख्नसके कम्तीमा जनता भोकमरीमा पर्दैनन् ।
मिथिला नगरपालिकाका उप–प्रमुख ताराकुमारी बस्नेत मापदण्ड विपरीत रातको समयमा गिट्टी, बालुवा उत्खनन् गर्न नपाइने बताउँछिन् ।
त्यसैगरी के एन ९५ मास्क एक सय रुपैयाँमा नै उपलब्ध गराउने रिचार्जरले जनाएको छ ।
यस्तै, पछिल्लो २४ घण्टामा देशभर भने थप १०५६ जनामा कोरोनाभाइरस संक्रमण पुष्टि भएको छ। ६ हजार २८६ जनाको पीसीआर परीक्षण गरिएकोमा एक हजार ५६ मा कोरोना पुष्टि भएको स्वास्थ्य तथा जनसंख्या मन्त्रालयले जनाएको छ।
कामतीलाई आइतबार आइएमईबाट रकम लिई हिँडेको अवस्थामा सिरहामा फेला पारी प्रहरीले पक्राउ गरेको हो।
पृथ्वीनारायण शाहले नवनिर्मित नेपाललाई ठूलो दुःखले आर्ज्याको मुलुक, चार वर्ण छत्तीस जातको फूलबारी भनेर दिव्योपदेशमा भनेका हुन्।
नेपाली भाषामा अध्यात्म रामायणको उनको अनुवाद नै धार्मिक प्रचारको अतिलोकप्रिय साधनका रूपमा संस्कृतको निम्ति पहिलो हाँक थियो, ठीक त्यसैगरी, जसरी बाइबलको अंग्रेजी अनुवाद ल्याटिन भाषाका निम्ति पहिलो हाँक स्वरूप थियो।
नेकपाकी केन्द्रीय सदस्य रचना खड्का राजनीतिक नेताको आकर्षण उसले बोक्ने अजेण्डामा निर्भर हुने बताउँछिन् ।
प्याकेजमा तय भएको शुल्क पर्यटकीय देखि दुईतारे स्तरसम्मका होटलको लागि मात्रै हो।
नेपालमा अधिकांश धानबाली आकाशे पानीको भरमा हुने गर्छ ।
सिंहदरबार अगाडि बन्दाबन्दी र निषेधित क्षेत्र तोड्दै प्रहरीमाथि नै हातपात गर्ने चार चिनियाँ नागरिकलाई अभद्र व्यवहारमा मुद्दा चलाइने भएको छ।
यसैले समस्या भएको छ,’ उनले भने, ‘कानूनबाटै क्लीयर भएको छैन ।
सार्वजनिक जीवनमा हुनुहुन्छ।
तारानाथ शर्मा, कोशराज रेग्मी, चुडामणी रेग्मी, गणेश भण्डारी, बल्लभमणि दाहाल, बालकृष्ण पोखरेलले झर्रोवादी आन्दोलन शुरु गरे।
तर, पनि हामी वन मासेरै सही, विमानस्थल बनाएरै छाड्ने जिद्दी कस्छौं, खोला मासेर बस्ती बसाउँछौं।
२० वर्षअघि भारतीय सेनाबाट पेन्सनर भएपछि नेपाल फर्किएँ।
स्याङ्बोचे डाँडाबाट देखिने सगरमाथा (बायाँ), ल्होत्से (बीच), आमादब्लम (दायाँ) लगायत हिमाल।
सिँचाइ डिभिजन कार्यालयले भने कामको बोझका कारणले गत वर्षमै योजनाको चेक काट्न नभ्याइएको दावी गरेको छ ।
मृतक महिलाका श्रीमान् राउत र वडाध्यक्ष थारुले पनि मृतक महिला लामो समयदेखि छारे रोगको उपचार गराइरहेको प्रहरीसमक्ष बताएका छन्।
अब सहकारी मार्फत व्यवसायीकरणको अभियान शुरु गर्छौं ।
सात लाख ५० हजार रुपैयाँ लगानीमा स्थापना भएको प्लान्टका लागि पोखरा ८ वडा कार्यालयबाट २ लाख नगद सहयोग प्राप्त भएको थियो ।
निगमको जहाज काठमाडौंबाट जापानको नारिता गएको थियो।
जिल्ला प्रशासन कार्यालय रौतहटले कुनै औपचारिक कार्यक्रम नगर्न निर्देशन दिएको र नगरपालिकाले पनि नेपाल–अंग्रेज लडाइँको २०५औँ विजयोत्सवको अवसरमा कुनै किसिमको औपचारिक कार्यक्रम नराख्ने निर्णय गरेकाले मेला प्रभावित भएको मेयर श्यामप्रसाद यादवले बताएका छन् ।
पछिल्लो २४ घण्टामा १० हजार ४६० वटा नमूना पीसीआर परीक्षण गरिएको छ। यससँगै हालसम्म मुलुकमा कुल १७ लाख २७ हजार ८३६ वटा नमूना पीसीआर परीक्षण गरिएको मन्त्रालयको दाबी छ।
२०५३ सालमा प्रकाशित पुस्तकका अनुसार उनले ८ जेठ, २०४४ मा यसो भनेका थिए: "जानेर वा नजानेर साहित्य अध्ययन, मनन, लेखनतिर लागेँ।
विशेषगरी पाचनप्रणाली सम्बन्धी समस्या भएका वेलामा जनसामान्यले प्रयोग गरिरहेको पाइन्छ ।
अर्थशास्त्री आचार्य २२ वटा राष्ट्रिय गौरव नाम दिइएका आयोजनामध्ये असाध्यै महत्वपूर्ण र सम्पन्न हुने चरणमा रहेका आयोजनालाई मात्र रकम छुट्याउनुपर्ने बताउँछन्।
थपिएकामध्ये काठमाडौंका मात्र ६०९ जना रहेका छन्।
पूर्वजन्मको फल भोग्ने मान्यता राख्दाराख्दै त्यसलाई कसरी उचित तरिकाले सम्पादन गर्ने तथा भविष्य कसरी सुधार गर्ने भन्ने कुरामा बौद्ध शिक्षा केन्द्रित छ ।
उनले भने, “हामी घटनाको सत्यतथ्य छानविनका लागि सहयोग गर्नुका साथै घटनामा संलग्नलाई कडा कारबाहीको माग गरेका छौं।”
त्यस अगाडि समितिका संयोजक एवम् मन्त्री पोखरेलले पर्यटन व्यवसायीहरुसँग छलफल गर्दैछन् ।
उनीहरुलाई पुनः पीसीआर चेक नगरी डिस्चार्ज गरिएको हो ।
घरमा आमा, एक जना भाउजू, दुई जना भाइ र तीन जना भतिजाको पेट कसरी पाल्ने भन्ने उनको चिन्ता छ ।
प्रजातान्त्रिक समाजवाद सम्बन्धी बीपीको संभवतः त्यो नै अन्तिम लेख हुनुपर्छ।
हामी बिहानैदेखि साँझसम्मै जनसेवामा खटिनुपर्छ,’ एक वडाध्यक्षले भने, ‘यो पारिश्रमिक न्यायोचित भएन ।
यसअघि १६ ल्यापटप सहयोग गरेको संस्थाले थप २१ उपलब्ध गराउन लागेको छ ।
प्राधिकरणका प्रवक्ता मीनप्रसाद अर्यालका अनुसार सेवाप्रदायकले दिएको तथ्यांक अनुसार सबै प्रयोगकर्ता सक्रिय नै रहेका छन्।
हामी आमनेसामने उभिनेछौं र एकअर्काको साहसको परीक्षण गर्नेछौं ।’
विशेषगरी कोभिड–१९ को प्रभावका कारण गाउँ फर्केका युवायुवती यो कार्यक्रमबाट लाभान्वित हुने पालिकाको विश्वास छ ।
नक्शामा भारतसँगको सीमा लिम्पियाधुराबाट नभई लिपुलेखबाट निःसृत लिपु खोला बनाइएको थियो ।
चीनले विश्व बजारमा कच्चापदार्थ पनि आपूर्ति गर्छ ।
अमेरिकामा आज राष्ट्रपति निर्वाचन हुँदैछ।
मान्छेमाथि आक्रमण गर्दा सुरक्षा चुनौती नहुने भएकाले पनि एकपटक आक्रमणपछि दोस्रोपटक मान्छेकै खोजीमा हुने वन्यजन्तु विज्ञहरूको भनाइ रहेको बरालले बताए ।
उपत्यकाका बागमती र यसका सहायक नदी विष्णुमती, मनोहरा, हनुमन्ते, नख्खु लगायतमा बहाव बढ्दो अवस्थामा छ ।
४० सदस्य भएको प्रदेश सभामा ३३ जना सांसद नेकपाका छन्।
संघीय तहमा मात्रै नभएर स्थानीय र प्रादेशिक तहमा पनि संस्थागत क्षमता बढाउनुपर्नेछ।”
उनीहरुले पार्टी छोडेकै थिएनन् ।
कोरोना महामारीविरुद्ध विभिन्न देशले खोप तयार पारिसकेको भन्दै उनले यसको प्रयोगबाट नै मानव जातिले मुक्ति पाउने विश्वास व्यक्त गरे।
मैंले जनता परीक्षामा छन्, मत कसलाई दिन्छन् भनेर नै लेखेको थिएँ।
पर्यटन साझेदारी कार्यक्रममा परे ७१३ वटा योजना, रू.
कृषिमन्त्री भुसाल भन्छन्- 'मल आयातमा समस्या कोरोनाका कारण होइन, ठेकेदारले गर्दा भएको हो'
हाल के भइरहेको छ, महामारी (इपिडियोमोलोजी) कसरी परिवर्तन भइरहेको छ अर्थात् विदेशबाट फर्किनेहरूको सङ्ख्यामा कमी आएसँगै संक्रमितहरूको विवरणमा कसरी परिवर्तन भइरहेको छ भन्ने विषयमा हामी सरकारसँग छलफल गरिरहेका छौं।
ट्रेकिङ एजेन्सिज एशोसिएसन अफ नेपाल (टान)ले पदयात्रा र पर्वतारोहणमा परेको कोरोना प्रभावको विषयमा अध्ययन गरिरहेको छ ।
उक्त अवसरमा उनले क्याम्पसले यहि वर्ष देखि प्रकाशनमा ल्याएको “नर्सिङ्ग बुलेटिन” पहिलो अंङ्कको विमोचन गरेका थिए ।
नदीमा पानीको बहाव नाप्ने यन्त्र नहुँदा अध्ययन गर्न असहज भएको बताइएको छ ।
मुस्ताङमा पेट्रोलियम पदार्थको अभाव हुँदा बिग्रिएका सडक मर्मतको कामसमेत प्रभावित भएको छ ।
केही आफन्त, संघसंस्थाका व्यक्ति र सञ्चारकर्मी भने उनको घरमै पुगेका थिए।
सो बैठकमा प्रधानमन्त्री केपी शर्मा ओलीले राष्ट्रपति भण्डारीले गरेको सम्बोधनको प्रति टेबुल गर्ने कार्यसूची संसद सचिवालयले प्रकाशित गरेको छ ।
कोरोनाबाट हालसम्म भूटानमा कसैको पनि ज्यान गएको छैन ।
ज्योतिलाइफ इन्स्योरेन्स हालसम्मकै सर्वाधिक ३५ वटा घातक रोगहरुको उपचारका लागि रु.
तर पनि यथार्थ के हो भने, अहिलेको नेपाली राजनीतिमा बीपी कोइराला बराबरको उँचाइका कुनै नेता छैनन्।
उक्त लिगमा २८ विदेशी खेलाडीले स्थान पाउनेछन्।
दुवै देशका यात्रीहरूको लागि सामान्य प्रवेश माथिपनि प्रतिबन्ध लगाइएको थियो ।
कुल १८ पदका लागि बिहान १० देखि अपराह्न ४ बजेसम्म हुने मतदानका लागि मतदान अधिकृत र सुरक्षाकर्मीसहितको टोली मतदानस्थलमा पुगेर मतदान केन्द्रसमेत निर्माण गरिसकेको आज यहाँ आयोजित पत्रकार सम्मेलनमा प्रमुख निर्वाचन आयुक्त दिनेशकुमार थपलियाले जानकारी दिए ।
स्वास्थ्य सामग्री खरिद अनियमितताबारे संसदीय समितिले स्वास्थ्यमन्त्रीसँग छलफल गर्ने प्रतिनिधि सभाको सार्वजनिक लेखा समितिले स्वास्थ्य सामग्री खरिद प्रक्रियामा भएका अनियमितताका बारेमा छलफल गर्न स्वास्थ्य तथा जनसंख्या मन्त्री भानुभक्त ढकाललाई बोलाउने भएको छ।
खतिवडाले दूध, माछा, मासु र ताजा तरकारीमा आत्मनिर्भर हुन विशेष कार्यक्रम सञ्चालन गर्ने घोषणा गरेका थिए।
पछिल्लो २४ घण्टामा १११२ जना कोरोना संक्रमित निको भएर घर फर्किएका छन्।
नेपाली लेग स्पिनर सन्दीप लामिछाने इण्डियन प्रिमियर लिग (आईपीएल) खेल्न संयुक्त अरब इमिरेट्स (यूएई)तर्फ गएका छन्।
उनका अनुसार उक्त रकम प्रत्येक प्रदेशमा रु.
गाडी र चालकलाई पनि नियन्त्रणामा लिइएको र आवश्यक कारवाहीका लागि क्षेत्रीय राजस्व कार्यालय इटहरी सुनसरी पठाइएको कोइरालाले बताएका छन्।
यो पनि एकैदिन भेटिएको संक्रमितको अहिलेसम्मकै ठूलो संख्या हो।
राजदूत यान्छीले नेपालको विकास प्रयासमा चीन सधैं सहयोगी रहेको चर्चा गर्दै अहिले नेपाल द्रुत विकासको बाटोमा हिंडेको र त्यो प्रयासमा चिनियाँ साथ रहेको बताइन् ।
चाइना कन्सट्रक्सन फस्र्ट ग्रुपले उद्योग खोल्न लागेको हो ।
लकडाउनको उक्त अवधिका अत्यावश्यकबाहेकका सबै सेवा बन्द गर्ने निर्णय गरेको नगरप्रमुख नरेन्द्रसिंह थापाले जानकारी दिनुभयो ।
मुटुरोगबाट ग्रसित धम्पुसका राज विकको उपचारमा हाल युके निवासी धम्पुसका घनश्याम भण्डारीले ३ लाख रुपैयाँ संकलन गरी हस्तान्तरण गरेका छन्।
एघारलाई पुरानो चलनअनुसार हामी नेपालीले दश र एक एघार भनेजस्तै १७ भन्दा माथि फ्रान्सेलीहरु पनि त्यसैगरी गन्छन् ।
यस्तो विभेदकारी चलन विरुद्ध कहिल्यै आवज नउठाएका समाजवादी र कंग्रेसले समाजको सुधार गर्ने कुरा निरर्थक भएको अम्बेडकरको विश्लेषण थियो।
यसले नेपालमा संक्रमण दर उच्च हुँदै गएको देखाएको छ ।
भारतसँग सीमा नाका जोडिएका ठाउँहरूबाट आवातजावत पूर्ण रुपमा बन्द हुनेछ भने अत्यावश्यक काम बाहेक अन्य कामका लागि कसैलाई पनि घरबाट बाहिर ननिस्कन आग्रह गरेको छ ।
अनि अरू अजेण्डामा प्रवेश नै नगरी बैठक टुंगियो।
लकडाउन शुरू भएदेखि हजुरआमा सुत्नुहुने कोठामा काम नपरेसम्म पसेका छैनौं ।
तस्वीरमा शोक मनाउँदै रफिकुलकी आमा ।
समाचार एजेन्सी ईएफईका अनुसार, मार्चको अन्तिम सातामा छुट्टाछुट्टै कारणले ३ सय मानिसको मृत्यु उनीहरुको घरमै भएको थियो।
नेपालका अर्थविद् डा.
मन्त्रीपरिषद्को निर्णयपछि संक्षिप्त वातावरणीय अध्ययन प्रतिवेदन, प्रारम्भिक वातावरणीय परीक्षणको कार्यसूचि र वातावरणीय प्रभाव मूल्यांकनका लागि तयार पारिएका क्षेत्र निर्धारण प्रतिवेदन र कार्यसूचिको कारबाही प्रकृया स्थगित भएको छ ।
१० हजार कमाइ हुन थालेको छ ।
त्यसै पनि अन्तर्राष्ट्रिय आर्थिक संरचनाका कारण विभेदको शिकार बनेर लगानी र विकासमा पछाडि परेको नेपाल जस्ता विकासोन्मुख देशका लागि धनी राष्ट्रहरूबाट वैदेशिक अनुदान पाउनु हककै विषय पनि हो ।
उनले यो प्रदेशमा रुपन्देहीको मोतीपुर, बाँकेको नौबस्ता र दाङको घोराहीमा ठूला औद्योगिक क्षेत्र बनाउने योजना अघि सारेको र तीमध्ये एक चिनियाँ मोडलको औद्योगिक क्षेत्र होस् भन्ने चाहेको बताए ।
परीक्षण गराउने व्यवस्था भने सरकारले मिलाउने उनले बताए ।
७ प्रतिशत पुगेको छ ।
संसारभर नै यस्तो गर्ने चलन छ। हामीकहाँ पनि सानो शुरूवात भएको छ- रोल्पामा, एउटा स्तम्भ राखिएको छ। यस्तो कामले पनि द्वन्द्वपीडितको घाउमा मल्हम लगाउने काम गर्छ।
जहाजमा धेरै नवविवाहिता जोडी थिए।
त्यसैले मासु खान पशुपालन गर्ने श्रमशक्तिलाई अन्य वैकल्पिक पेशा र उत्पादनशीलतामा लैजानुपर्छ।
भीमबहादुरले ३० हजार पुरस्कार प्राप्त गरे ।
प्रधानमन्त्री निवास बालुवाटारमा बसेको मन्त्रिपरिषदको बैठकले इदको सार्वजनिक बिदा दिने निर्णय गरेको छ ।
गएको ७ साउनदेखि बन्दाबन्दी अन्त्य भएपछि संक्रमण बढेको छ। अहिलेसम्म २८ हजार ९३८ जनामा संक्रमण पुष्टि भएको छ भने १२० जनाको मृत्यु भएको छ।
राहत वितरणमा ढिलाइ भएको भन्दै पीडित परिवारका आफन्त, राजनितिक दल सरकारवालाहरु लगायतले सरकारको चर्को विरोध जनाएका थिए ।
प्रहरीले सूचक झालाई नियन्त्रणमा लिएर आवश्यक अनुसन्धान गरिरहेको छ ।
हामी मृत्युशय्यापछि शय्याकै खुट्टाको छेउ भएर नाघ्दै गयौं ।
अघिपछि काठमाडौं उपत्यकामा कोरोना संक्रमित देखिएको समाचार सुनेअनुसार खासै सतर्कता नअपाउनेहरू पनि बुधबारदेखि त्रसित भएका छन् ।
बिस्तारै आशा मार्न थालेका हुन् कि जस्तो लाग्यो ।
तर, प्रधानमन्त्री एवं अध्यक्ष ओलीले अर्का अध्यक्ष दाहालको प्रस्तावको ‘काउन्टर’मा ल्याउने प्रस्तावमै अब नेकपाको अगाडिको यात्रा निर्भर हुने देखिन्छ।
यो सङ्ख्या गत आव २०७६/७७ को तुलनामा निकै बढी हो ।
यसक्रममा मातहतका प्रहरी कर्मचारीको गुनासो सम्बोधनको सुनिश्चितता गरिदिनुपर्ने एवं साङ्गठनिक नीति निर्देशनका साथै प्रहरी कर्मचारीलाई प्राप्त हुँदै आएको एवं थप भएको सेवा सुविधाको जानकारी गराउन अध्ययनले सुझाव दिएको छ ।
राम्रै त्यसो भनेको होला।
जंगल र मझेरीमा लुकाएर राखेको सुन पक्रिएको छ ।
तर, त्यसदिन उपसभामुखको राजीनामा आएन ।
सत्तारुढ नेपाल कम्युनिष्ट पार्टी (नेकपा) का अध्यक्ष केपी शर्मा ओली र कार्यकारी अध्यक्ष पुष्पकमल दाहाल बीच भेटवार्ता भएको छ। प्रधानमन्त्री ओलीलाई भेट्न अध्यक्ष दाहाल बालुवाटार पुगेका थिए।
प्रत्येक परिवारले कम्तीमा एकदेखि बढीमा पाँचवटा बिरुवा आफ्नो खेतबारीमा रोप्न स्थानीय उपभोक्तालाई सर्कुलर जारी गरेको पाठकले बताइन्।
महामारीलाई पनि राजनीतिक रङ दिएर बस्ने नेताहरुको यस्तो प्रवृत्तिले कोरोनाभाइरस संक्रमण कति गम्भीर प्रकृतिको हो भन्ने संवेदनशील पाटो बेवास्तामा पारिदियो, र सावधानीका लागि तत्कालै कदम चालिहाल्नुपर्ने विषय चासोमा परेन।
सन् १९९० मा देश छोड्दा उनी दक्षिण भूटानको तक गाउँमा बस्थे ।
४ असार २०७२ मा तत्कालीन पुनरावेदन अदालत हेटौंडाले जिल्ला अदालतको फैसला सदर ग¥यो।
हाल अमेरिकाको पोर्टल्यान्डमा अनलाइनमार्फत पुम्सेको विश्वस्तरीय र युरोपियन प्रतिस्पर्धा गराइएको हो ।
भात्री संगठनमा कार्यकारी पद सम्हालेर बसेकाहरुले एक पछि अर्को गर्दै सार्वजनिकरुपमै राजनीतिक पदहरुबाट राजिनामा गरेका थिए ।
इटालियन सिरि ए मा क्रिष्टियानो रोनाल्डोले ह्याट्रिक गरेका छन् ।
तर हवनमा प्रयोग गरिने काठ (समिधा) हरुबाट उक्त हानिकारक ग्यास उत्सर्जन नभएको पाइएको थियो ।
जस्तो कि, सरकारले गरीब तथा विपन्नका लागि कोभिड–१९ सम्बन्धी आर्थिक सहायता घोषणा गरिसक्दा पनि सहायता पाउन योग्य मानिसको कुनै आधिकारिक तथ्याङ्क वा परिभाषा नहुनुले सरकारको कमजोरी छर्लङ्ग भएको छ ।
कैलाली जिल्लामा भएका पाँचवटा घटनामध्ये एउटा घटनामात्र सामुदायिक वन क्षेत्रमा भएको छ ।
कपिलवस्तु घर भएकी लुम्बिनी प्रदेशकै अर्की सांसद माला गोतामे (सुनार) ले पनि बुटवलमा कोठा पाइनन्।
उनी बन्दाबन्दीको अघिल्लो दिन आफ्नो घर ओखलढुङ्गास्थित हर्कपुर मुलुङ गाउँपालिका पुगेका छन् ।
यसैलाई नियमन गर्न वातावरण मन्त्रालयले ८ माघ, २०७४ मा इँटा उद्योगबाट निस्किने धुँवा र चिम्नीको उँचाइ सम्बन्धी मापदण्ड राजपत्रमा प्रकाशित गर्यो।
सुकम्वासी भूमिहीनहरूलाई जग्गा धनी पूर्जा दिने र अव्यवस्थित बसोवासलाई व्यवस्थापन गर्ने विषय चुनावी घोषणापत्रमा नै राखिएको मेयर वडले स्मरण गरे।
आफैं वर्णान्तर गर्न पाइन छाड्यो ।
माउहरू त ठीकै थिए ।
प्रदेश २ का कुनै पनि पालिकामा वाङमय संरक्षणको लागि प्रतिष्ठान गठन हुन नसकेबाट वाङमयप्रति स्थानीय तहहरू उदासीन रहेको प्रमाणित भएको हो।
यो दोब्बर बनाएर लैजानुपर्छ।’
विश्वभरी कोरोना भाइरस सङ्क्रमितको संख्या तीन करोड सात लाख नाघेकोे संयुक्त राज्य अमेरिकास्थित जोन्स हप्किन्स विश्वविद्यालयले जनाएको छ ।
तत्कालीन प्रधानमन्त्री पुष्पकमल दाहाल नेतृत्वको सरकारले २०६६ सालमा प्रधानसेनापति रुक्मांगद् कटवाललाई बर्खास्त गर्दै खड्कालाई प्रधानसेनापति नियुक्त गर्ने निर्णय गरेको थियो।
घाइते पाँच जनालाई थप उपचारका लागि बेनी अस्पताल लगिएको प्रनाउ कुँवरले बताए ।
तर, नेपालीमा जस्तो आफू महान र अरु खराब भन्ने संकुचित सोच अन्य मान्छेमा देखिनँ ।
कोष अभाव हुन नदिनका लागि यसले हालको सर्टफल समेट्न र तलब भुक्तानी गर्नका लागि कुवेतको संसदले नयाँ ऋणको बारेमा आगामी ३० वर्षका लागि ६५.
गण्डकी प्रदेश प्रमुख अमिक शेरचनले शनिबार राति पर्वतको कुश्मा नगरपालिका–३, दुर्लुङ, ढकालबारीमा गएको पहिरोमा परी आठ जनाको मृत्यु भएको र एक जना बेपत्ता भएको घटनाप्रति दुःख व्यक्त गरेका छन् ।
नेपालको सन्दर्भमा जातीय र लैङ्गिक विभेदपछिको उत्पीडनमा किसान परेको देखिन्छ।
यसको एउटा उदाहरण शिक्षा ऐन हो।
भूकम्प प्रभावितलाई घर बनाउन रु.
प्रहरी प्रधान कार्यालय नक्सालमा आयोजित कार्यक्रममा प्रहरी महानिरीक्षक शैलेश थापा क्षेत्रीले एआईजीद्वयलाई दर्ज्यानी चिन्ह प्रदान गरेका हुन्।
समितिले जनताको पीसीआर परीक्षण, क्वारेन्टिन व्यवस्थापन, उपकरण, अत्यावश्यक औषधी, नियमित स्वास्थ्य जाँच उपचार लगायतका विषयमा दिएको निर्देशन पालना नगरेको पनि पाइएको हो।
नेपालस्थित रुसी दूतावासले पनि परिषद्सँग भ्याक्सिन ट्रायलका लागि इच्छा देखाएको थियो।
हिमपातका कारण छोम्रोङभन्दा माथि पर्यटकलाई प्रवेश रोक्ने निर्णय शनिबार भएको छ ।
राष्ट्रपति भण्डारीले प्रयोग गरिनन् ‘मेरो सरकार’
संघीयता लागु भएपछि प्रदेश तहमा पहिलो पटक विशेष अधिवेशन हुन लागेकाे हाे ।
अपाङ्गता भएका त्यसमा पनि महिलाहरु यस्तो स्थितिमा झन् बढी जोखिममा हुने हुँदा अपाङ्गता भएका महिलाहरुका लागी बिशेष व्यवस्था गरियोस् ।
लामो समयदेखि मन्दिर बन्द भएपछि भक्तजन तथा विभिन्न स्थानबाट आएका दर्शनार्थीले पूजाआजा गर्न पाउनुपर्ने माग गर्दै आएको अवस्थामा समितिले सुरक्षा मापदण्ड अपनाएर मन्दिरमा पूजाआजा गराउन पहल गरेको थियो ।
यता फलेवास नगरपालिकाका प्रमुख पदमपाणि शर्माले पहिरोको जोखिममा रहेका बस्तीको पहिचान गरेर सुरक्षित स्थानमा स्थानान्तरण गर्ने प्रक्रिया शुरु गरिएको बताए ।
तर, महामारी सिर्जित परिस्थितिका कारण भएकै निक्षेप लगानी गर्न नसकेका कारण नयाँ लगानी गर्न सक्ने कुरै भएन।
कोभिड १९ बाट विद्यालयहरू बन्द रहँदा बालबालिकामा नकारात्मक असर परेको उनले बताए।
सीआईबीले पनि गलत गर्दोरहेछ भन्ने पर्न गयो, त्यसले प्रहरीको मनोबल घटायो।
शहरको मध्यभागमा पुरानो र निकै बाक्लो बस्ती छ। ती घरमा घरबेटी र डेरावाल दुवै बस्छन्।
विगतमा ऐन बनाउने चटारोमा फुर्सद पाएनौं ।
२०४६ सालमा बहुदलीय प्रजातन्त्र पुनर्वहालीपछि नै बीपीले अगाडि सारेका यी तीन पक्ष कमजोर बनाउने र बिर्सने काम भएकोमा कांग्रेसका दुवै पुस्ताका (पुराना तथा नयाँ) नेताहरू सहमत छन्।
कोभिड-१९ को संक्रमण दर बढेपछि सरकारले तत्कालका लागि अन्तर्राष्ट्रिय क्षेत्रबाट हुने नेपाली नागरिकको उद्धार उडान स्थगित गरिएको छ।
उनीहरुले गरेको यस्तो आग्रहको चुरो चाहिँ ओली र वरिष्ठ नेता माधवकुमार नेपालबीच सहकार्यको वातावरण बनाइदिनका लागि थियो।
अझै कण्ठैछन् कतिपय हरफहरु ।
यस विषयमा सेनाको जंगी अड्डा र रक्षा मन्त्रालयमा उजुरी परेपछि प्रधानसेनापति पूर्णचन्द्र थापाको निर्देशनमा ‘कोर्ट अफ इन्क्वाइरी बोर्ड’ गठन गरिएको थियो।
सफल मिडिया प्रा।
इतिहासमै निकै महत्वपूर्ण नीति आयो त्यसको खासै चर्चा हुँदैन ।
प्रदेशसभाको शुक्रबारको बैठकमा प्रदेश सरकारका तर्फबाट आन्तरिक मामिला तथा कानूनमन्त्री कुलप्रसाद केसीले यस्तो प्रस्ताव पेश गर्नुभएको हो ।
यसमा दुई तीनवटा कुरा हुँदोरहेछ।
भौतिक निर्माण मात्र विकास होइन महिला र शिशुको स्वास्थ्य सुधार गर्नु पनि विकास हो भन्ने मान्यतासाथ यो कार्यक्रम सञ्चालन गरिएको बताउँदै उपप्रमुख चौधरीले कार्यक्रमबाट लाभ लिन सम्पूर्ण गर्भवतीलाई आग्रह गरे ।
छैटौं दिन बल्ल उनले आफ्नो देशको माटो स्पर्श गर्न पाए र बाँकी प्रक्रिया पुर्याए।
करिब ८ मिनेटको फिल्मले युवापुस्ताको प्रेम बिछोड अनि त्यसपछि उनीहरुले लिने गम्भीर प्रकृतिको निर्णयले जीवनमा पारेको असरको विषयलाई उठाएको छ ।
त्यसमध्ये एकै परिवारका सदस्यबाट मात्र होइन एउटै कोठामा सुत्ने बाबुबाट पनि बलात्कारका घटना भएका छन्।
त्यतिबेला यो घर पनि अछुत रहने कुरा भएन ।
मङ्गलबार सीमा नाका बोदे बरर्साइन नगरपालिका–९ स्थित स्वर्णपट्टिबाट लागुऔषधसहित खड्क नगरपालिका–९ का १९ वर्षीय मो आदिजलाई प्रहरीले पक्राउ गरेको थियो ।
तर, आफूहरुले अनुगमन र कार्बाहीका लागि सिफारिसबाहेक अरु केही गर्न नसक्ने उनको भनाइ छ।
जनता समाजवादी पार्टीको किसान माहासंघ पनि आन्दोलनमा ऐक्यवद्धता जनाउन पुगेको थियो।
शव भने सडेगलेको अवस्थामा रहेको प्रहरी निरीक्षक अधिकारीले जानकारी दिए ।
बैठकले भीमदत्तनगरमा रहेको सिएमए छात्राबास र जिल्ला प्रशासन कार्यालयको पुरानो भवनलाई तत्काल क्वारेन्टाइनस्थलका रुपमा प्रयोग गर्ने निर्णयसमेत गरेको छ ।
जर्सी गाइबाट उनले दैनिक ३० देखि ५० लिटरसम्म दूध उत्पादन गर्छन् ।
'सन्तुष्ट' र 'एकदमै सन्तुष्ट' लाई जोड्ने हो भने कुल ७१.
सिंहदरबारमा बसेको राज्य व्यवस्था तथा सुशासन समितिको बैठक ।
सन् १९५९ मा तिब्बती राजा दलाई लामा भागेर भारतको शरणमा पुगेपछि नेपालका उत्तरतिरका नुन झार्ने नाका पूरैजसो बन्द भए ।
उनको कृषि फार्म काठमाडौंको गोलढुंगामा पाँच रोपनी क्षेत्रफलमा फैलिएको छ ।
म केटाकेटी छँदा लुतो, खटिरा, बर्खामा खुट्टाका औंलाका काप पाक्ने जस्ता अनेकौं स्वास्थ्य समस्याले सताउँथ्यो।
०१ विन्दुले उकालो लागेको छ। यस्तै, होटल १८.
समाजको कुरा छोडौं ।
म काठमाडौं आउँदा उहाँ कविका रूपमा चिनिइसक्नुभएको थियो ।
समन्वय समिति र गाउँपालिकाकाको लागत साझेदारीमा मादी, अन्नपूर्ण र माछापुच्छ्रे गाउँपालिकामा वडाका भवन केही निर्माण सम्पन्न भएका छन् भने केही निर्माणाधीन रहेको जिल्ला समन्वय समितिका प्रमुख बैनबहादुर अधिकारी क्षेत्रीले बताए।
यसो सोच्दा ढोग्न मन लाग्यो।
विश्व फुटबल महासंघ (फिफा) र एसियाली फुटबल महासंघ (एएफपी) ले यी खेलाडीहरुलाई खेलबाट आजीवन प्रतिबन्ध लगाएको छ।
“चित्र, पोस्टरमा महिलालाई होच्याउने, हेप्ने खालका सामग्री पस्कनुले महिला हिसां नयाँ रुपमा आएको स्पष्ट हुन्छ ।
मोहनप्रसाद खनालको ‘पृथ्वीपत्र’ सङ्ग्रह भाग १ (२०१८ः१०)मा पृथ्वीनारायणले लछिमन थापालाई पठाएको पत्र प्रकाशित छ। पत्रअनुसार वीरे धामी नामका व्यक्तिलाई यसअघि लछिमन थापाले नेल काटी भगाइदिएका थिए।
ट्रिपर सडकबाट ३ सय मिटर तल खसेको थियो ।
आयोगमा बस्ने आयुक्त लगायत जिम्मेवार कर्मचारीको विगतदेखिको अभिलेखीकरण हुनुपर्नेमा प्रदेश प्रमुखले प्रष्ट पारे ।
२०७२ सालमा बेलायती राजकुमार ह्यारीले समेत यो होमस्टेको अवलोकन गरिसकेका छन् ।
सामान्य समयमा वैशाख पहिलो साता भर्ना खुल्ने निजी तथा सामुदायिक विद्यालयहरुले गएको वर्षको परीक्षाफल समेत प्रकाशित गरेका छैनन्।
वर्षामा खोलाको बाटो अवरुद्ध भएपछि प्राकृतिक भीरका चट्टान समातेर ज्यान जोखिममा पारेर हिँड्नुको बिकल्प छैन ।
यसक्रममा राउतले प्रहरी कर्मचारीप्रति आक्रोश पोख्छिन् र त्यहाँबाट निस्किन्छिन् ।
विप्लव ढकालले करुणाका कविता दुई चार ओटा कविता लेखेर रातारात सेलिब्रेटी हुनेका तुलनामा कैयौँ गुना अब्बल रहेको दाबी गरे ।
पाँच वर्ष बित्यो।
साँझ ६ बजेतिर आफ्नै घरभित्र बुबालाई छोराले कुटपिट गरेको जिल्ला प्रहरी कार्यालयका सूचना अधिकारी जनकराज पन्थले जानकारी दिए ।
सरकारले चिकित्सा शिक्षा सुधारको माग राख्दै अनशन बसिरहेका डा.
सन् २००३ मा सार्स रोगको प्रकोप फैलिंदा त्यहाँ ३ सय ४६ जना प्रभावित भएका थिए भने ७३ जनाको ज्यान गएको थियो।
त्यस्तै पर्यटन क्षेत्रमा कार्यरत तथा उपलब्ध जनशक्ति सर्वेक्षण, आवश्यक जनशक्ति पहिचान, जनशक्ति व्यवस्थापन तथा सीप विकाससम्बन्धी रणनीति तथा कार्यक्रम तयार गर्न सहज हुनेछ ।
यद्यपि १ भदौ, २०७५ देखि कार्यान्वयनमा आएको मुलुकी अपराध संहितामा यस्तो कसूरलाई दण्डनीय बनाएको छ ।
योसँगै संक्रमितको संख्या १२३९ पुग्दा एक जनाको मात्र मृत्यु भएको छ।
नेकपाका कार्यकारी अध्यक्ष पुष्पकमल दाहालसहित स्थायी कमिटीका सदस्यहरू बालुवाटारमा जम्मा भएका छन्।
आक्रमण गर्न सक्छ।
यस्तै चाँदीको मूल्यमा पनि गिरावट आएको छ ।
व्यासमूर्तिसहित संरचना निर्माणका लागि धेरै बजेट लाग्ने भएकाले सरकारका तर्फबाट पनि सहयोग गर्न मन्त्री भट्टराईसँग अनुरोध गरिएको कोषका महासचिव विष्णुभक्त सिग्देलले जानकारी दिए ।
"हामीले आज सबै समितिको सचिवालयमा अपील दिएका छौं, कतिपय समितिका सभापतिज्यूहरुलाई पनि भेट्यौं, सबैले सकारात्मकरुपमा लिनुभएको छ,” उनले भने।
यी राज्यमा महामारीको प्रकोप बढ्नुअघि नै नमूना संकलन गरिएको हो।
तर, रोचक के छ भने नेकपा गठन भएदेखि नै त्यहाँभित्र पूर्वएमाले र पूर्वमाओवादीभन्दा भिन्न शक्ति सन्तुलन बन्न गयो।
लोचन कार्की र पूर्व अध्यक्ष डा.
हिमालदेखि तराईसम्मै उत्पादन हुने आलुमा नै नेपाल परनिर्भर छ। लसुन, प्याज, कागतीसहितका विभिन्न बेमौसमी तरकारीको ठूलो हिस्सा पनि भारत तथा चीनबाट आउँछ।
यस्तो दोहनबाट ठूला संरचनामा पर्ने क्षतिको असर देशव्यापी रूपमा देखिन्छ ।
प्राकृतिक विधिवाट बिरामीको उपचार गरिने उक्त हस्पिटल ३० बेडको रहने छ ।
त्यहाँ ३ मेसम्म बन्दाबन्दी घोषणा गरेको छ ।
मधेशका ‘मै हुँ’ भन्नेहरू कोही पनि आफ्नो नियन्त्रणबाट बाहिर छैनन् र चाहेको वेला उपयोग गर्न सकिन्छ भन्ने सन्देश उनले राजपासँगको सम्झाैताबाट दिएका छन् ।
काम र माम खोज्दै कृषिमा आश्रित सामान्य नागरिक अन्यत्र जानुपर्ने थिएन।
कूल १३० बढी घरमा क्षति भएको प्राधिकरण प्रमुख पोखरेलले बताए ।
वायुसेवा संञ्चालक संघका प्रवक्ता तथा हेलि एभरेष्टका प्रमुख कार्यकारी अधिकृत (सीईओ) योगराज शर्मा कँडेल वायुसेवाका असहमतिका बुँदालाई सम्बोधन गर्न सरकारसमक्ष लिखित सुझाव नै पेश गरेको बताउँछन्।
त्रिविका पदाधिकारीहरू बसेर अन्यायमा परेका मेडिकल माइक्रोबायोलोजिष्टलाई लाइसेन्स दिने निर्णय गर्नुपर्ने उनको भनाइ छ ।
यसअघि ललितपुरको पाटनमा ५ जना युवा अघिल्लो सातादेखि आमरण अनसन बसेका थिए ।
दुई–तीन चोटि त लडें पनि ।
माथि उल्लिखित आर्थिक वर्ष २०७१/७२ देखि २०७५/७६ सम्म पाँच आर्थिक वर्षको रासायनिक मलको तथ्यांकहरूलाई तल तालिकामा समेत उल्लेख गरिएको छ ।
उनी १९६२ मा भारतको लागि मेक्सिकन राजदूत भएर दिल्ली आएका थिए ।
इरानी अधिकारीहरूले कोभिड १९ नियन्त्रणका लागि मानिसहरूलाई घरभित्रै बस्न, अन्तरक्रिया र आवतजावत नियन्त्रण गर्न, भेलाहरूमा सहभागी नहुन र व्यक्तिगत रूपमा अपनाउनुपर्ने सावधानीका उपाय मान्न सुझाव दिइरहेका छन् ।
यस विरुद्ध सरकार पुनरावलोकनमा गएको थियो।
होटल अगाडी मोटरसाइकलको स्टार्ट बन्द नगरीभित्र पसेका पोखरेललाई घुस लिएर निस्कन खोज्दा अख्तियारको टोलीले पक्राउ गरेको हो ।
यता अन्नपूर्ण गाउँपालिकावासीले उक्त रुटमा गाडी चल्नुपर्ने बताए ।
यसैगरी इलाका प्रहरी कार्यालय देवाही गोनाही दरबन्दी भई प्रहरी चौकी ब्रह्मपुरीमा कार्यरत प्र.
गण्डकी प्रदेशमा थप ६४ जनामा कोरोना संक्रमण पुष्टि भएको छ ।
एक्सीकर्पका प्रमुख बजार रणनीतिकार स्टिफेन इन्सले साउदी अरेबियाले बजार हिस्सा ओगट्ने उद्देश्य सहित तेलको उत्पादन अझ बढाउन सक्ने बताउनुभयो ।
खगोल विज्ञानका क्षेत्रमा काम गरिरहेको नेपाल एष्ट्रोनोमिकल सोसाइटीले सङ्घीय राजधानी सहित सातै प्रदेशका राजधानीबाट सूर्यग्रहण देखिने समय समेत सार्वजनिक गरेको छ।
जसले गरीबी र गरीब दुवैलाई देख्न र चिन्न छोडिसकेको छ ।
‘पार्टी विवादको समाधान आन्तरिक छलफलबाट’
शुक्रबार वडा नं.
चुकेको होइन कि अनिच्छा देखिएको भने हो।
उच्चस्तरीय कार्यकर्ताले कार्यक्रम स्थल भरिभराउ त थियो, तर अचम्मको मौनता छाएको देखिन्थ्यो ।
राष्ट्रपति रोबर्ट मुगाबेका भाषणहरू व्यंग्यका साथ चित्रण गरिएको हुन्थ्यो ।
यसरी प्राय सबैजसो विध्यार्थीहरु आफ्नो देशमा फर्कन सफल भए भने कोरोना भाइरस र चीनप्रतिको नकारात्मक धारणाले केही विध्यार्थीहरु चीनमै बस्न रुचाए ।
मलाई त पीडित बनाए, महरा सरलाई पनि पीडित बनाए ।
महासंघका केन्द्रीय सदस्य जीवन गोर्खालीले केन्द्रका गतिविधिबारे जानकारी दिँदै कोभिड–१९ बारे सचेतना पुस्तिका प्रकाशन लगायत कार्य गरेको बताए।
त्यसपछि पनि पटकपटक ती किशोरी नवराजको घरमा आउने गरेपछि उर्मीलाले उनको बारेमा चासो राख्न थालिन् ।
त्यसैले ब्याङ्कले मुख्य रुपमा प्रवर्द्धकको लगानी होइन, जनताको पैसा चलाउँछन्।
स्याण्डस्को जति विश्वव्यापी चर्चा भयो, नन्दप्रसादको त्यत्ति नै हुनुपर्ने हो ।
नारायणी, पूर्वी राप्ती लगायत नदीका जलसतह बढेका छन्।
उता ओली समूहको बैठकमा भने १ सय ३६ सदस्य मात्रै उपस्थित भए ।
कोरोना भाइरस संक्रमण सम्बन्धमा अफवाह फैलाई जनजीवन त्रस्त पार्ने सामग्री सम्प्रेषण हुन थालेपछि आचारसंहिता पालनामा झन् कडाइ गरिएको काउन्सिलले बताएको छ।
उनले भने, लामो समयदेखिको ओलम्पिकको विवाद समाधान गर्न हामी सफल भएका छौं ।
चितुवाको जोखिम बढेको ८ स्थानहरुमा आधुनिक सीसी क्यामेरा जडान गरेको छ। साँझ र रातिको समयमा बाख्रा सहितको काठेखोर रफलामका ५ वटा खोर निर्माण गरेको डिभिजन वन कार्यालय तनहुँका प्रमुख केदार बरालले जानकारी दिए।
सन् २०१३ को हिउँदमा भारतको नयाँ दिल्ली महिपालपुरस्थित होटल ब्लू र्याडिसनमा भेटिएका एक भारतीय सुरक्षा अधिकारीले करीब ४५ मिनेट नेपाल आतंकवादीहरुको आश्रयस्थल बनेको तथ्य प्रस्तुत गरे ।
वाम्बुले (ओम्बुले) राई साहित्य प्रकाशनले २०७६ सालको ‘लिब्जु–भुम्जु पुरस्कार’ कवि उदय जिज्ञासु राईलाई प्रदान गर्ने निर्णय गरेको छ ।
पुस्तकमा जनावरका स्वभावलाई मात्र चित्रण गरिएको छैन, उनीहरूका मनदेखि यौनसम्मका रमाइला प्रसङ्गलाई रमाइलै पाराले प्रस्तुत गरिएको छ ।
र, ढल्दाढल्दैको जस्तो सरकार र फुट्दाफुट्दैको जस्तो नेकपा जोगिएको छ, अहिलेलाई ।
बैङ्लोरका लागि मोहम्मद सिराज र युजभेन्द्र चाहलले दुई दुई विकेट लिए।
अहिले तत्काल काम गर्न जाने अवस्था छैन।
तर, यसको अर्को पाटो केही दिनमै पटाक्षेप भइहाल्यो।
विषयको गम्भिरताका कारण प्रधानमन्त्री केपी शर्मा ओलीको मनोविज्ञान पनि सकेसम्म छिटो होस् भन्ने देखिन्छ ।
“लक्षण देखिन थालेको सातदेखि आठ दिनसम्ममा शरीरमा भाइरसको विकास हुन्छ।
आइतबारसम्म चीनमा प्रतिदिन मृतकको संख्या ४२ पुगेको छ। यस सँगै चीनमा मात्रै मृतको संख्या २९१२ पुगको छ। स्वास्थ्य आयोगको रिपोर्ट अनुसार सोमबार २०२ जनामा संक्रमण भेटिएको छ। जुन दर यसअघि ५ हजारसम्म पुगको थियो।
त्यसपछि लतिफ २ पुसमा इण्डियन एयरलाइन्सको उडानबाट दिल्ली गए र दिल्लीबाट मुम्बई पुगे ।
महानगरीय प्रहरी कार्यालय काठमाडौँका प्रमुख प्रहरी नायब महानिरीक्षक विश्वराज पोखरेलले उपत्यकामा मात्रै लकडाउन उल्लङ्घन गर्ने ८१ हजारलाई कारवाही गरिएको जानकारी दिनुभयो ।
१०९६ जना कोरोना संक्रमित थपिए, १७५२ निको भए पछिल्लो २४ घण्टामा नेपालमा थप १०९६ जनामा कोरोनाभाइरस संक्रमण पुष्टी भएको छ। यससँगै हालसम्म मुलुकमा कोरोना संक्रमित हुनेको संख्या २ लाख ४० हजार ९८१ जना पुगेको छ।
सहकारीले आफ्नो स्थापना दिवसको अबसर पारेर राहतसंगै क्यालेण्डर बिमोचन गरेको हो ।
यस गुटको प्रमुख योजनाकार तत्कालीन केजीबी प्रमुख भ्लादिमिर क्र्युच्कोभ भएपनि उनको योजनालाई समर्थन गर्ने गोर्बचोभ नजिकका धेरै कमरेडहरु थिए ।
प्याजमा कृत्रिम अभाव सृजना गरी कालोबजारी गर्ने व्यापारीहरूले उद्योग वाणिज्य तथा आपूर्तिमन्त्री लेखराज भट्टलाई समेत ठगी गरेका थिए।
यी बाहेकका सबैजसो मुलुकका नागरिकले नेपालमा आउँदा 'अन अराइभल भिसा' पाउने गरेका छन्।
जिल्ला प्रशासन कार्यालय जुम्लाले शुरुआत् गरेको छाउपडी (छुईप्रथा) विरुद्दको अभियान बस्तीबस्ती र नागरिकको घरघरमा पु¥याउने प्रयासस्वरूप आज वडाध्यक्ष, धामी झाँक्री, शिक्षक, पत्रकार, महिला अगुवालगायत सात जनालाई सद्भावना दूत नियुक्त गरिएको हो ।
“सम्झौताअनुसार यहाँ खुद्रा पसल सञ्चालन गर्न नपाउने कुरा छ”, उनले भने, “त्यही भएर हामीले यसलाई होलसेल हब बनाउने निधा गरेका छौं।
कोभिड महामारीका जति बजेट छुट्याइएको छ, त्यो सकारात्मक भए पनि आवश्यक बजेट भने नभएको र कतिपय कार्यक्रमहरुबारे अष्पष्टता भएको पनि बताएका छन् ।
तीन वर्षअघि बाढीले बगेर भारत पुगेको गैंडाको उद्दार गरिएको छ।
वार्तामा सहभागी ओलीतर्फका पौडेल र पोखरेल तथा दाहाल तर्फका पुन र शर्माले सहमतिका बिन्दुहरु पहिल्याउने भएका छन्।
निषेधाज्ञामा अत्यावश्यकबाहेकका सबै क्रियाकलापलाई बन्देज गरिएको छ तर बागलुङ–१० भकुण्डको गलुवामा कोरोना महामारीको अवस्थामा न्यूनतम स्वास्थ्य मापदण्ड नअपनाउँदा समुदायमै कोरोनाले भयावह रूप लिन सक्ने आशङ्का गरिएको छ ।
उनीहरुको दाँजोमा हाम्रो देशमा धेरै गर्नुपर्ने छ ।
यति छोटो समयमा बाबाको दर्शन हुन्छ हुँदैन भन्ने धरमरमा थियौं ।
संस्कृत नाट्य परम्परामा नान्दीश्लोकले नाटकको आध्यात्मिक विषय स्थापना गर्दछ र अभिमन्त्रणाको काम गर्दछ ।
२१ माघ २०५९ मा उनले श्रीमानको रिहाइको मागसहित सर्वोच्च अदालतमा बन्दी प्रत्यक्षीकरणको रिट पनि दायर गरिन्।
त्यस्तै कोरोना भाइरस महामारी नियन्त्रण गर्न, कृषि क्षेत्रलाई आधुनिकीकरण, पर्यटनलगायतका क्षेत्रको विकासका लागि बजेट विनियोजन गरेको छ ।
त्याँ दैनिक २५ हजारको हाराहारीमा नयाँ संक्रमित फेला पर्छन् ।
बागमती प्रदेशले चालु आर्थिक वर्षभन्दा रु.
यो वर्ष ब्याङ्कको ऋण तिर्न नसक्ने अवस्थामा पुगेका छौँ।”
हालसम्म कोरोना भाइरसकै कारण मिलान फेसन सप्ताह, भेनिस कार्निभल र सिरि ए फुटबल खेलहरू स्थगित गरिएका छन्।
शुक्रबार राति भएको एक मात्र खेलमा घरेलु मैदानमा १ गोलले पछि परेको सेभियाले खेल सकिन ७ मिनेट बाँकी छदाँ बराबरी गरेको थियो ।
साँझ कुहिरोले नाम्चे ढाके पनि बिहान र दिउँसो आकाश खुल्छ।
स्वास्थ्य मन्त्रालयको नियमित पत्रकार सम्मेलनमा प्रवक्ता डा जागेश्वर देवकोटाले कोरोना संक्रमणका कारण हुनेमा स्याङ्जाका एक जना पुरुष र चितवनका एक पुरुष रहेको जानकारी गराएका छन्।
तर प्रहरीले देखेपछि सबै जनालाई नियन्त्रणमा लिएर देवाही गोनाही नगरपालिकाले व्यवस्थापन गरेको क्वारेन्टाइनमा ६ बैसाखमा राखेको थियो ।
माछापोखरीमा मानिस डुबेको देखेपछि स्थानीयले प्रहरीमा खबर गरेका थिए ।
इन्टर एयरको फ्लीटमा हाल २२ नयाँ पुस्ताका ७३७ र २ ७३७ म्याक्स विमान रहेका छन् ।
दलीय राजनीतिको प्रभावबाट बाहिर रहेर वस्तुगत आधारमा काम गर्ने नागरिक सङ्घसंस्थाले सरकारको कार्यभारलाई नै टेवा पुर्याउँछन्।
सामाजिक विकास मन्त्री जीवन घिमिरे, राज्यमन्त्री जसमाया गजमेर र उद्योग, पर्यटन, वन तथा वातावरण राज्यमन्त्री विजय विश्वासले राजीनामा दिएका हुन्।
प्रमुख जिल्ला अधिकारी सूर्य बहादुर सेन ओलीको क्वाटर सङै जोडीएको एलडीओ बस्ने क्वाटर खाली रहेछ ।
इटालीमा मृत्युदर निकै बढेको छ ।
त्यसैले लोक सेवा आयोगलाई संघ र प्रदेशमा राख्ने संवैधानिक प्रबन्ध पनि गरियो।
महामारीको धक्काले लामो समय नाटकघरलाई सुनसान बनाउने देखिएकाले कलाकारहरू जीविकोपार्जन कसरी गर्ने र अगाडि कसरी बढ्ने भन्ने अन्योलमा छन्।
यी तिनै महिला थिइन्, जो लम्की बहुमुखी क्याम्पसको क्यारेन्टिनमा बसेको वेला र्यापिड डाइग्नोस्टिक टेष्ट (आरडीटी) विधिबाट जाँच्दा नेगेटिभ रिपोर्ट आएपछि २९ चैतमा घर पुगेकी थिइन्।
‘विभिन्न मन्त्रालयमा अवण्डा शीर्षकमा बजेट देखियो ।
पाण्डे काठमाडौंमा महामारी नियन्त्रण बाहिर जान लागेको भन्दै सकेसम्म धेरैलाई संस्थागत आइसोलेसनमै लैजानुपर्ने बताउँछन्।
यस सिजनको पहिलो खेलमा बायर्नले आफ्नै घरेलु मैदानमा डर्टमण्डलाई ४–० ले हराएको थियो ।
पहिलो त यस संकटको बेलामा आम नागरिक र जिम्मेवार राजनीतिक दलहरूले सरकारमाथि विश्वास गर्नुभएको छ ।
उनी भन्छन्, ‘हामीले कसैको विरोध गरेको हैन, गलत काम भइरहेको छ भनेर खबरदारीमात्रै गरेको हो ।
दुवै अध्यक्षका तर्फबाट सहमतिका लागि प्रयास भएपनि सहमति नभएपछि प्रधानमन्त्री ओलीले स्थायी कमिटी बैठक जारी रहेका बेला ३० मंसीरमा संवैधानिक परिषद् (काम, कर्तव्य, अधिकार र कार्यविधि सम्बन्धी ऐन-२०६६ लाई संशोधन गर्न बनेको अध्यादेश ल्याएको थियो।
सास फेर्न गाह्रो भयो भनेर एम्बुलेन्समा भएको अक्सिजन लाइदिए ।
अहिले त्रिविले कम विद्यार्थी भएका स्नात्तकोत्तर तहको केहि विषयहरुको परीक्षा भने भौतिक दूरी कायम राखेर सञ्चालन गरिरहेको छ।
गैरकानूनी रुपमा अन्तर्वार्ता लिएको भन्दै वैदेशिक रोजगार विभागले लाजिम्पाटस्थित होप इन्टरनेसनल प्रालि, धापासीस्थित एसओएस म्यानपावर सर्भिस प्रालि र गौरीघाटस्थित डीडी ह्युमन रिसोर्स प्रालिलाई ६ महीनाको लागि निलम्बन गरेको छ।
‘एन आर एन ए को केन्द्रिय बिधान अनुसार अधिबेशनबाट निर्वाचित कुनैपनि पदाधिकारीलाई कारवाहि नगर्नु भनि सम्झाईबुझाई गरेर फिर्ता लिन लगाउने हो ।
घर जान चाहनेलाई गन्तव्यसम्म पु¥याउने र अलपत्र परेका नागरिकलाई ल्याउन प्रदेश सरकारले काम गरिरहेको छ ।
क्वारेन्टिनमा बसेका सबैले यसरी नै नियमको पालना गर्ने हो भने कोरोना संक्रमणको असर धेरै दिन शरीरमा नरहला।
पछिल्लो २४ घण्टामा काठमाडौं उपत्यकामा १५१२ जना कोरोना संक्रमित थपिएका छन्।
महानगरीय प्रहरी कार्यालय मातहत रहेका प्रहरी र पत्रकारसहित ४ जनालाई मकवानपुर प्रहरीले पक्राउ गरेको छ ।
थपिनेमा लमजुङका २७, तनहुँका २६, कास्कीका १७, स्याङ्जाका तीन, पर्वतका दुई र मनाङका एक जना छन् ।
बन्दाबन्दीपछि उनलाई घरेलु हिंसाबारे जानकारी दिन देशभरका अधिकारकर्मीहरूको दैनिक १० वटासम्म फोन आउँछ।
प्रहरीका अनुसार, साइबर ब्यूरोमा इन्स्टाग्राम र मेसेजिङ एप टेलिग्राममा खोलिएका दर्जनौं गोप्य ग्रुप र च्यानलमा युवतीहरूका तस्वीर राखेर अनर्गल प्रचार र अश्लील रूपमा चर्चा हुने गरेको उजुरी आउने गरेको छ।
एक साताअघि नै गैँडा मरेको हुन सक्ने अनुमान गरिएको छ ।
अरुबेला कटुतापूर्ण सम्बन्धमा रहँदै आएका ओली र नेपाल पनि जबजबारे एक ठाउँमा उभिन सक्ने सम्भावना प्रबल छ। पछिल्लो केही दिनयता ओलीले नेपालसँगको सम्बन्ध सुमधुर बनाउन विभिन्न ‘च्यानल’ परिचालन गरेको देखिनुले पनि जबजको बहसभित्रको अन्तर्य झल्काउँछ।
दोस्रो सिजनको लागि आगामी १५ भदौदेखि डिजिटल अडिसन लिने तयारी रहेको निर्देशक भण्डारीले बताए।
यस वर्ष ३० देखि ५० युवायुवतीलाई यो कार्यक्रममा समावेश गर्ने गरी आवेदन माग गरिएको समेत उनले बताए ।
नागरिकको घरसम्म खाना पुर्याउने वडाको अभियानलाई विभिन्न स्वयंसेवी संघसंस्था तथा व्यक्तिले पनि स्वतस्फूर्त रुपमा सहयोग गर्दै आइरहेका छन् ।
दुवै क्लबको १२ खेलबाट २५ अंक छ। गोलअन्तरका आधारमा टोटेनहम शीर्षस्थानमा छ। पछिल्लो खेलमा लिभरपुल फुलह्यामको घरेलु मैदानमा २०औँ मिनेटमा नै एक गोलले पछि परिसकेको थियो।
बेलायतका वनस्पतिविज्ञ सेसल नोरम्यानले मेजर लालध्वज सुनुवारको नाममा सन् १९२९ मा हेर्राक्लियम लल्ली वनस्पति नामकरण गरेका थिए।
उसको हेराइ ठ्याक्कै आजभन्दा २४ बर्ष अगाडी मैले उसलाई स्याङ्जामा छोडेर हिँड्ने बेलाको जस्तो थियो ।
दुर्घटनाग्रस्त विमान पाकिस्तानकै लाहोरदेखि कराँचीतर्फ आइरहेको पाकिस्तानी नागरिक उड्डयन प्राधिकरणका अब्दुल सतार कोखरले बताए ।
किसानका उत्तिकै गुनासा छन् ।
महेन्द्रसँग प्रेम–विवाह हुनुअघि चञ्चल र मनमौजी स्वभावकी रत्नको सिनेमा, मनोरञ्जन र लाउन—खानमा विशेष रुचि थियो।
शीर्ष स्थानको त्रिभुवन आर्मी क्लबसँग मच्छिन्द्रले अंक बराबरी गरेको छ ।
म भने त्यसबाट अनभिज्ञ ।
त्यो देखेर दिदी भिनाजुले भन्नुभयो, तासमा हात नहाल, सफल हुन गाह्रो छ ।
“कांग्रेस कम्युनिष्टका नाममा वादविवाद गर्न, आफ्ना वैचारिक मतभिन्नता राख्न त नेपालमै पार्टी र हामी नेताहरु छौ” मन्त्री ज्ञवालीले भने, “तपाईँहरुले (गैरआवासीय नेपाली) फेरि किन त्यहाँ गएर त्यस्तो गर्नुपर्यो, नेपालको राजनीतिक विषयमा किन बढ्दा तरङ्गित हुनुप¥यो।
स्पेनमा पछिल्लो २४ घन्टामा कोरोना संक्रमणबाट २०९ जनाको मृत्यु भएको छ।
कोरोनाभाइरस संक्रमणको जोखिम घटाउन काठमाडौँ उपत्यकामा हुने सार्वजनिक तथा व्यापारिक गतिविधिमा आजबाट थप कडाइ गरिएको छ। उपत्यकाका तीनवटै जिल्लाका प्रमुख जिल्ला अधिकारीहरुको शुक्रबार बसेको संयुक्त बैठकले यस्ता गतिविधिमा थप कडाइ गर्ने निर्णय गरेको हो।
चीनले प्रकाशित गरेको ‘माओत्सेतुङ अन डिप्लोमेसी’ पुस्तकमा संग्रहित दुई नेताबीचको वार्तालापको अभिलेख हेर्दा बीपीले दृढता र स्पष्टताका साथ आफ्नो राष्ट्रिय हित, आवश्यकता र दुई देशबीचको सम्बन्धका बारेमा कुरा राखेको पाइन्छ।
सामाजिक दूरी कायम गर्नुपर्ने कुरामा बढी जोड दिएपछि विहार तथा गुम्बाहरूमा भीड त भएन तर सामाजिक दूरी कायम गरेरै भए पनि आजभोलि यस्ता पाठहरूलाई निरन्तरता दिंदै आइरहेको पाइन्छ ।
अध्यक्षद्वय केपी शर्मा ओली र पुष्पकमल दाहाल ‘प्रचण्ड’ ले आज विशेष सर्कुलर जारी गरी सरकारले चालेका कदम महत्वपूर्ण भएकाले यसको स्वागत र समर्थन गरी सहयोगी हात फैलाउन आग्रह गरिएको छ ।
बिहे पनि नारायणहिटी दरबारबाटै भएको।
त्यसवेला जिल्ला पञ्चायतका सभापतिहरू आलोपालो गरी राष्ट्रिय विकास परिषदमा दुई वर्षका लागि मनोनीत हुने क्रममा रुद्रबहादुर पनि सदस्य थिए ।
चिनी मिलले आफूखुशी कायम गरेको प्रतिक्विन्टल रु.
घाटी भन्ने स्थानको माहोल खराब गर्न खोजेको भन्दै उनलाई पक्राउ गरिएको छ ।
४ चर्दीमा एक घर र वडा नं.
तीनै गोहीलाई हुर्काएर नदीमा छोडिन्छ ।
न्यूयोर्क सिटीमा लकडाउनकै तयारी भएको छ ।
यसको मुख्य निकास वैदिक सनातन धर्म र राजसंस्था नै हो ।’
सो अवसरमा बोल्दै पोखरा महानगरपालिका प्रमुख मानबहादुर जीसीले नेपाल भ्रमण वर्ष २०२० तयारीबिना ल्याइएको भनी आलोचना गरे ।
तीन घण्टा अघि एक ठाउँमा देखिएको बादल कता गयो, त्यसको अवस्था कस्तो छ भनेर देखिन्छ।”
एमसिसी अन्तर्गतका आयोजना कार्यान्वयन गर्न नेपालले कुनैपनि देशको स्विकृति लिनुपर्ने आवश्यकता छैन, त्यस्तो प्रावधान एमसिसीको सम्झौतामा छैन।
कोरोना कहरकै कारण यो कम्पनी थला परेको छ।
चितवनमा कुल मागको ३० प्रतिशत साल्ट्र ट्रेडिङ र ७० प्रतिशत कृषि सााग्री कम्पनीमार्फत आपूर्ति तथा बिक्री वितरण हुने गरेको छ। साल्ट्र ट्रेडिङले मल ल्याएर बिक्री गरेतापनि कृषि सामग्री कम्पनीले मल ल्याउन नसक्दा अभाव भएको हो।
महालेखापरीक्षकको कार्यालयबाट भएको अन्तिम लेखापरीक्षणबाट प्राधिकरणले गत आर्थिक वर्षमा रु.
कोपिला सहभागी नेपाली महिला भलिबल टिमले थुप्रै अन्तराष्ट्रिय प्रतियोगितामा पदक हासिल गरेको छ ।
कृषि उपज बिक्री गर्दाको पीडा र आम्दानीको हिसाब गर्दा भने सामान्यतः आशा निराशामा परिणत भइसक्छ।
दोस्रो विश्वयुद्धमा जापान निरीह सावित भएको एक दशकपछि सन् १९५८ मा जापानी व्यवसायी मोमोफुकु एण्डोले तयारी चाउचाउको आविष्कार गरेका थिए।
स्वास्थ्यविद् डा बाबुराम मरासिनीका अनुसार नेपालको इतिहासमा यस्तो महामारी फैलिने जोखिमलाई कम गर्न सरकारले सङ्क्रामक रोग ऐन कार्यान्वयन गरी देशभर लकडाउन गरेको पहिलो पटक हो ।
प्रहरीले राष्ट्रपति कार्यालयमा धर्ना दिन गएका १२ मानवअधिकारकर्मीलाई पक्राउ गरेको छ ।
समकालीन फुटबल दुनियाँमा सर्वाधिक क्षमतावान फुटबलर मानिने मेस्सीको त्यो निर्णयपछि विश्वका चर्चित क्लबहरूलाई मेस्सीको सम्भावित गन्तव्यका रुपमा हेर्न थालिएको थियो।
यस्तै, पोखराबाट चितवन र लुम्बिनीको लागि पनि सेवा उपलब्ध गराइएको टिबानका अनलाइन टिकट संयोजक तथा रेम्बो एड्भेन्चर टुर्स एण्ड ट्राभलका प्रबन्ध निर्देशक शिशिर खनालले बताए।
जसमा महिला हबल्दार १०१ र महिला प्रहरी जवान ३७९ थिए ।
किनभने उनको मृत्यु प्रमाणपत्रमा हस्ताक्षर गर्ने कुनै डाक्टर उपलब्ध थिएनन्।
ठमेलको थर्ड आई रेस्टुरेन्टका सञ्चालक तथा रेवानमा पूर्व अध्यक्ष तेजेन्द्र श्रेष्ठ भन्छन्, “विभिन्न सेवाप्रदायकले ग्राहकसँग लिने अतिरिक्त शुल्क हाम्रो अनलाइन अर्डरमा तिर्नुपर्दैन ।
खेम कार्कीले फोन उठाएनन्।
जसको परीक्षण प्रतिवेदन नेगेटिभ आयो।
बच्चा जन्माउने उमेर काटेकी एक आमा चिकित्सककहाँ आउँछिन् र पुनः गर्भाधानका लागि सहयोग गर्न अनुरोध गर्छिन् ।
यद्यपि यो परिस्थिति आउनमा कसको कति भूमिका थियो भन्ने विषयमा आ–आफ्नो बुझाइ हुनसक्छ।
उनलाई क्यामेरोनियन प्रेसले “आवाजविहीनको आवाज” उपनाम दिएकाक छन् ।
हुर्जाले अधिकारका क्षेत्रमा उल्लेख्य योगदान दिँदै आएका संस्थालाई प्रदान गरिने संस्थागत सम्मान सयपत्री समाज नेपाललाई प्रदान गर्ने भएको छ ।
प्रधान समूहका अञ्जन श्रेष्ठ ढकाल समूहका उमेशलाल श्रेष्ठलाई पराजित गर्दै वस्तुगततर्फको उपाध्यक्षमा भएका हुन्।
ती सेनाले इराकी सेनालाई तालिम दिइरहेका छन् ।
यस्तै फ्लू सन् १९१८ मा पनि विश्वका केही भूभागमा फैलिएको थियो ।
कास्की जिल्ला टेनिस संघले राष्ट्रिय खेलकुद परिषद (राखेप) बोर्ड सदस्य राजेशकुमार गुरुङलाई उद्घाटन कार्यक्रममा सम्मान समेत ग¥यो ।
बानियाँका यसअघि ‘ऐतिहासिक पर्वत राज्य’, ‘मृत्यु संस्कार मन्थन’ तथा ‘खस राज्य र कुल पूजा’ नामक पुस्तक प्रकाशित छन्।
यससम्बन्धमा ह्वाइट हाउसका प्रवक्ता जुड डिरेले वक्तव्य जारी गर्दै भनेका छन्, “बाहिर जम्मा भएका समर्थकलाई हात हल्लाउन राष्ट्रपति ट्रम्प छोटो समय बाहिर निस्किएर फेरि वाल्टर रिडको आफ्नो कक्षमा फर्किए।”
देशभरमा नै सबैभन्दा बढी चितवनमा प्लाज्मा सङ्कलन भएको पौडेलले दाबी गरे।
त्यसका लागि प्रधानमन्त्री ओलीले गरेको गुनासो सम्बोधन हुनेगरी गौतमसँग सम्वाद मार्फत निर्णय लिन सकिन्छ ।
घरमा व्यायाम गर्ने ठाउँ कम भए ओछ्यानमा नै सामान्य तरिकाले गर्न सकिने उनी बताउँछिन्।
एक्कासी बेग्लै परिवेशमा पुग्दाका कठिनाई अनेक छन् ।
अहिले सुन्दर देखिन नभई अरूको देखासिकी र प्रतिस्पर्धाका लागि गहना लगाउने चलन छ ।
यसर्थ संघीय अर्थ मन्त्रालयले यस धाराको सादृश्य कानूनलाई पूर्णता दिई देशको समष्टिगत आर्थिक स्थायित्व हुने उक्त मापदण्ड, विधि र प्रक्रिया तथा तदनुरुपको संयन्त्रको व्यवस्था गर्नुपर्छ।
“समयमै जनतालाई निःशुल्क खोप उपलब्ध गराउने सन्दर्भमा छलफल भएको हो”, उपप्रधानन्त्री पोखरेलको भनाइ उदृत गर्दै उनका प्रेस सहयोगी लोकेन्द्र केसीले भने, “त्यस बाहेकका कतिपय निर्णयको कार्यान्वयनका सन्दर्भमा पनि अनौपचारिक छलफल गर्यौं।”
प्रहरीले माइकिङ गर्दै बन्दाबन्दीको पालना गर्न आह्वान गरिरहेको छ।
गृह मन्त्रालयको तथ्याङ्क अनुसार, २०१० अघि बाढीबाट मृत्यु हुने संख्या वार्षिक सरदर २०० भन्दा बढी हुन्थ्यो।
श्री ३ भीमशमशेरको शासनकालमा १ साउन १९८८ मा हाजिरी गोश्वारा अड्डाको पुनर्गठन भयो ।
मुलुकका पहाडी गाउँबस्तीमा पछिल्लो समय पहिरो निम्त्याउने मुख्य कारक मानिएको डोजर आतङ्कबारे संसदीय समितिमा फेरि गम्भीरपरूपले प्रश्न उठेको छ ।
१९०४ मा प्रधानमन्त्री जंगबहादुर राणाको आदेशमा थापाथली दरबारमा सारियो।
नेपालमा जम्मा सङ््क्रमितमध्ये निको हुने ७३ प्रतिशत पुगेका छन् ।
सानो घुम्तीबाट बस करीब ६०० मिटर तल खसेको छ।
बरु, तत्कालीन एमालेसँग गठबन्धन र एकता गर्नुभयो।
एक हजार भन्दा बढी संक्रमित हुने सबै जिल्लामा महिला भन्दा धेरै पुरूष संक्रमित छन्।
जनताको जलविद्युत् कार्यक्रमका संयोजक भेटुवालका अनुसार दोलखाको तामाकोशी–५ (९६ मेगावाट) मा पनि शेयर खुला गर्ने तयारी छ। यो आयोजनाको इन्जिनियरिङ तथा डिजाइनको सम्पूर्ण काम सकिएको छ।
घरेलु हिंसामा प्रायः कुटपिट, यौन हिंसा, खान नदिएको आदि छन् ।
भारतले "दुवै पक्ष सचिवस्तरीय वार्ताको मिति तय गर्ने प्रक्रियामै रहेको र कोभिड–१९ को समस्या समाधान भएपछि सो मिति तय गरी बैठक बस्ने" जनाएको छ ।
दोस्रो, तत्काल स्थायि समिति बैठक बस्छ।"
तर, उनको भूमिका सरसल्लाहमा मात्र सीमित नभएर संघ सञ्चालनमा नै देखिन थालेपछि समस्या बढ्दै गएको संघका पदाधिकारीहरु बताउँछन्।
त्यही कामको लागि वालेटहरू आइरहेका छन्।
९५ प्रतिशतले बढे ।
क्रिकेटर सन्दीप लामिछानेले पनि आफू संक्रमित भएको सार्वजनिक गरेका छन्।
पछिल्लो तथ्यांक अनुसार, यो राज्यका मात्रै एक लाख १३ हजार मानिस कोरोना भाइरसको संक्रमणसँग जुधिरहेका छन् ।
उनले कानूनले तोकिएको जिम्मेवारी इमान्दारीपूर्वक निर्वाह गरिने विश्वास दिलाए ।
“अब छाङरुलाई पुरानै लयमा फर्काउनेछौं”, उनी भन्छन्।
पुनर्वासको मुख्य सीमास्तम्भ नं.
त्यसअघि पनि जिल्लाका जंगलसैया, बलेरी र चौता क्षेत्रबाट काठहरू बरामद भएका थिए ।
दिउँसो २ बजे मन्त्रिपरिषद् बैठक बस्दैछ।
अख्यितारले दायर गरेको मुद्दामा प्रतिवादीका हिसाबले डडेल्धुरामा भएको वन फँडानीमा दायर मुद्दा सबैभन्दा ठूलो हो।
कुल मृतकमध्ये एक हजार २०१ जनाको पछिल्लो २४ घण्टामा मृत्यु भएको पनि मन्त्रालयले शनिबार जनाएको छ ।
तर, स्वामित्व संरचना, उत्पादन केन्द्रीयता, सन्तुष्टि क्षेत्र, पहुँच, व्यवस्थापन र प्रतिफल वितरण जस्ता विषयमा सहकारीको अभिमुखीकरण फरक रहने भएकाले नै यसलाई सहकारी वा सहकार्य भनिएको हो।
चारैतिरको भयावहले मलाई पनि छोपेको थियो, बिहानपख औँलाहरु तातो भयको भान हुन्थ्यो र त्यो तातो हात हुँदै शरीरभरि फैलिएको जस्तो लागेर डाक्टरसँग सल्लाह लिन्थेँ, तर जब निधारमा छाम्थ्यौ र थर्ममिटरले चेक गर्थ्याैं, आत्तिनुपर्ने कुनै कारण थिएन।
माधव नेपालजीले प्रस्ताव पनि राख्नुभएको थियो– हामी राष्ट्रपतिलाई चार जना मान्छे दिऊँ, उहाँले व्यवस्था गर्नुहुन्छ भनेर।
उक्त खेल वाटफोर्डको घरेलु मैदानमा २९ फेब्रुअरीमा भएको थियो ।
तर, व्यवसायीहरूको ध्याउन्न अप्ठ्यारोमा परेका समुदायलाई ‘दिन’ मा भन्दा सरकारबाट सहुलियत ‘लिन’ मा बढी हुने गरेको आलोचना हुन्छ ।
लगातार वर्षा भइरहेकाले पहिरोको जोखिम पनि बढ्दै गएको छ। जिल्ला विपद् पूर्वतयारी तथा प्रतिकार्य योजनाका अनुसार बैतडीका आठ स्थानीय तहमा पहिरोको उच्च जोखिम छ।
तालिममा गण्डकी प्रदेशअन्तर्गत विभिन्न विषयका सहकारी संघसंस्थाका १ सय ८० जनाको सहभागिता रहेको थियो ।
बन्दाबन्दीले अन्तर्राष्ट्रिय आवागमनमा मात्र बन्देज लगाएन, आर्थिक र सामाजिक जीवन नै ठप्प पारिदियो।
आफ्ना बुबा काजी अमरसिंह थापा (साना)लाई जनरल, कान्छा भाइ रणवीरसिंह थापालाई कर्णेल पद दिए ।
महामारीसँग जुधिरहेका सर्वसाधारणलाई घरैछेउका स्थानीय र प्रदेश सरकारले सघाउन र जगाउन जरुरी छ। खाद्यान्न संकलन, वितरण, बिक्री, पानी तथा अत्यावश्यक औषधिको जोहो, अपांगता भएका व्यक्ति र ज्येष्ठ नागरिकका लागि विशेष प्याकेज अहिलेको प्राथमिकता हो।
राष्ट्रिय सभा सदस्य पनि प्रधानमन्त्री बन्न पाउनेगरी संविधान संशोधन गर्ने भए मात्र आफू राष्ट्रिय सभामा जाने उनको मत थियो।
यसबीचमा पार्टी काम कति अगाडि बढ्यो, एकीकरणका बाँकी काम कति पूरा भए, महाधिवेशनको तयारी कति अगाडि बढ्यो र जनतालाई समस्या परेको बेला विशाल पार्टी पङ्क्तिलाई कति परिचालन गरियो– मैले केही भन्नु पर्दैन।
विभिन्न क्षेत्रका उच्चपदस्थ व्यक्तिहरूलाई कोरोना संक्रमण पुष्टि भएपछि कोही 'सेल्फ क्वारेन्टिन'मा त कोही 'सेल्फ आइसोलेसन'मा बसिरहेका छन्।
तर, उनको मृत्युको कारण भने खुलाइएको छैन।
बरिष्ठ नेता पौडेलले योजना आयोगका पूर्व उपाध्यक्षहरु सहित विज्ञहरुसँग छलफल गरेका थिए ।
असंलग्नताको सिद्धान्तअनुरूप सन्तुलित परराष्ट्र नीति कायम गर्न, छिमेक र लोकतान्त्रिक विश्वसँग विश्वासको सम्बन्ध बढाउन एवं नेपालको विदेश नीतिमा एकरूपताका लागि दलीय सहमति निर्माणको पहल गर्न हामी नेपाल सरकारलाई आग्रह गर्दछौं।
पराजुलीका अनुसार, मेनरोडलाई कलर जोन बनाएर हिमालय रोडमा सवारी साधन निषेध गरिने भएको छ ।
सबैभन्दा बढी अमेरिकामा एक करोड ३८ लाख चारहजारभन्दा बढी सङ्क्रमित रहेका छन् भने भारतमा ८६ लाख ३६ हजारभन्दा बढी सङ्क्रमित रहेका छन् ।
पार्टीले वर्तमान १५ सभासदलाई टिकट नदिने भएको छ भने महिलाको उम्मेदवारी संख्या ६ बाट आठ पुर्याउने भएको छ ।
ऊ कल्पनाशक्तिले गर्दा स्वतन्त्र बन्छ र वैयक्तिकताबाटै वैयक्तिकतालाई पार गर्छ।
यस्तै हङकङ र स्पेनसहितका ४० भन्दा धेरै देशले बेलायतबाट हुने उडान प्रतिबन्ध गरिसकेका छन् ।
खेल अखिल नेपाल फुटबल संघ (एन्फा) को सातदोबाटोस्थित मैदानमा दिउँसो तीन बजे शुरु हुनेछ ।
बन्दाबन्दी उल्लङ्घन गर्नेलाई प्रचलित कानूनअनुसार कार्बाही हुने समेत गाइडलाइनमा उल्लेख गरिएको छ।
लकडाउनका कारण विगत एक हप्ताको अवधिमा महाकाली नदी तरेर दार्चुलामा ७१ जना भित्रिएका छन्।
पोखराको आहा गोल्डकपको सेमिफाइनलसम्म पुग्यो ।
डिजिटल रुपान्तरणबारे हाम्रा धेरैजसो संयन्त्र र त्यहाँका नेतृत्वमै भ्रमहरु छन् ।
विगत ६ वर्षदेखि तेजाब आक्रमणमा घाइते भएकाको सेवामा उनी आफैँ खटिइरहेका थिए।
साहिर अमृताको घरमा आउँछन् ।
तर दुबई सरकारले 'तिमीहरुका नागरिक फिर्ता लग' भनेर सबै देशलाई खबर गरिसकेको छ ।
त्यसपछि नयाँ कानून व्यवसायी राख्यौं।
मध्यप्रदेश, ८ भदौ ।
खत्रीका अनुसार गलत सुझावका आधारमा काम गरेका कारण सरकार अनियमितताका घटनामा मुछिन थालेको हो।
“अनैतिक सामग्रीहरू” भएको निश्कर्ष निकाल्दै पाकिस्तानले शुक्रबारदेखि टिकटकलाई देशभित्र प्रतिबन्ध लगाउने निर्णय गरेको अधिकारीहरूले जनाएका छन्।
लक्ष्मीनारायण तिवारी त्यही विवरणलाई निको भएकाहरुको सूचीमा राख्ने गरेको बताउँछन् ।
केरेन सी सेटो र डा.
नेपाल ब्यांकर्स संघका अध्यक्ष भुवन दाहाल चैतदेखि असारसम्म अन्तरब्यांक कारोबारमा समेत निःशुल्क सेवा पाउने व्यवस्था गरिएको र त्यसपछि भने ब्यांक पनि टिक्नुपर्ने भएकाले न्यून शुल्क राखिएको बताउँछन्।
अञ्चल प्रशासनको चाल बुझेका रामचन्द्रले सीपीहरू पक्राउ परेको समाचार कसरी मा मेरो हात पर्ने गरी पठाउने भन्ने उपाय खोज्न लागेछन्।
यो प्रकाशन र प्रचारले पर्वतारोही, पदयात्री र स्थानीयलाई थाहा भइसकेको कुरामा अन्य धेरैको ध्यान गयो ।
महानगरका मेयर मानबहादुर जिसी आफै पुगेर विद्यार्थीलाई सामग्री हस्तान्तरण गरेका हुन् ।
गुजरातमा कोरोना संक्रमितको मृत्यु भएसँगै भारतमा कोरोना संक्रमणका कारण मृत्यु हुनेको संख्या ७ पुगेको छ ।
त्यस्तै मंगलवार सबै भन्दा धेरै धनगढी अधिकतम तापक्रम २८ दशकलव सात डिग्री सेल्सियस रहेको छ ।
पोखरा, १७ असाेज ।
मैले खूबै राम्रो व्यवहार पाएँ।
रथारोहण गरिए पनि रथ कहिले तान्ने भन्ने निर्णय भने नभएको उनले बताए।
उपत्यकाको मात्रै होइन, जिल्लाका व्यापारिक केन्द्रमा पनि सोचेअनुसारको चहलपहल हुनसकेको छैन ।
हालसम्म २ सय ६ जना कोरोना निको भएर घर फर्किएका छन् ।
विश्वका ७६ कन्जरभेटिभ राजनीतिक दलका प्रतिनिधिहरुको सहभागिता रहेको बैठकमा राप्रपा अध्यक्ष कमल थापा सहभागी थिए ।
पाराग्वेका एन्जेल रोमेरोले २१ औँ मिनेटमा पेनाल्टीमार्फत गोल गरेका थिए ।
बुधबार उनको औपचारिक कार्यक्रम छैन।
‘हामी एकदमसँग अन्दाजमा चल्ने समाज हो,’ उनले भने ।
महीनावारी हुँदा चाहिं एकदम गाह्रो हुन्छ ।”
तर, अहिलेसम्म विभिन्न बीमा कम्पनीबाट मागिएको यस्तो दाबीमा भने जम्मा ८२७ जनाले मात्रै रु.
३ लाख खर्च हुने प्राधिकरणकै अधिकारी बताउँछन् ।
१६ अर्ब पुगिसकेको छ ।
शुरुमा नदीपुरस्थित नारायणस्थानको पौवामा स्थापित सो विद्यालय २००९ सालमा नेशनल हाइस्कुलका नाममा टुँडिखेलमा सारिएको थियो ।
सोमबारसम्ममा त्यहाँ कोरोनाबाट मृत्यु हुनेको संख्या सोमबार बिहानसम्म १ लाख १ हजार १ सय ३६ पुगिसकेको छ।
उनी भन्छिन् ‘कान सुन्नेले डर कम गर्न, बन्दाबन्दीको समय व्यतित गर्ने अनेक उपाय छन् ।
यस्तै यस्तै सोचले पिरोलेको थियो।
अनलाइनबाट टिकट काट्ने प्रविधिले एकातिर यात्रुलाई सजिलो हुन्छ भने अर्कातिर यसले सवारी साधनको कारोबार पारदर्शी पनि हुन्छ।
शिलाङ छँदा मेरो वाल्यकालमा उनलाई केहि समय शिक्षागुरुका रूपमा प्राप्त गर्ने सौभाग्य जुरेकाले म उनलाई “सर’ भन्थें ।
संक्रमितको संख्या एक लाख १० हजार ७० पुगेको छ ।
विस्मृतिले च्याप्दै गए पनि, हामीले सोध्दा मुवाले अड्की–अड्की, दोहोर्याई–तेहेर्याई पुराना कुरा गर्नुहुन्छ ।
टोकियो ओलम्पिक लक्ष्य राखेका कराते खेलाडी मंगलबार सातदोबाटोस्थित कभर्डहलमा लयमा फर्किन निकै मिहिनेत गरिरहेका देखिन्थे।
कैयौ चित्रकला, मूर्तिकलाहरू बनेका छन् ।
‘पहिले जनसंख्या धेरै थियो ।
मन्दिरको दर्शन गरेमा भाकल पूरा हुने, रोगव्यादी निको हुने जनविश्वास छ ।
नेपाल फर्केपछि भने म चाबेलको नियमित यात्री भएको थिएँ।
फुटको सँघारमा पुगेको नेकपाभित्रको शक्ति संघर्ष १३ मंसीरको सचिवालय बैठकतर्फ केन्द्रित भइरहँदा दुवै समूह सघन तयारीमा जुटेका छन्।
मास्कको बनावट गर्दा अक्सिजनको मात्रालाई कसरि छान्छ भन्नेमा पनि भरपर्छ ।
पार्टी कार्यालय धुम्बाराहीमा पार्टीका कार्यकारी अध्यक्ष पुष्पकमल दाहालसहितको अनौपचारिक बैठकले प्रधानमन्त्री समेत रहेका अर्का अध्यक्ष ओलीलाई सहमतिमै बैठक बोलाउन सामूहिक आग्रह गर्ने निर्णय गरेको हो।
४ अर्ब आम्दानी गर्छ।
सरकारी मात्र होइन, कोरोना संक्रमितको उपचारमा नीजि अस्पताललाई समेत हम्मेहम्मे पर्न थालेको छ। नीजि अस्पताल पनि कोरोना संक्रमितले भरिन थालेका छन्।
तर कोरोना भाइरस महामारीका लागि संवेदनशील क्षेत्र मानिने पर्यटन क्षेत्रको यति ठूलो लगानी डुब्ने खतरामा छ ।
मान्छेका अनेक सोख हुन्छन् ।
ललितपुरस्थित स्टार अस्पतालका प्रबन्ध निर्देशक डा.
तर, मापदण्ड अनुसार सात दिन नै होटल क्वारेन्टिनमा बस्नुपर्ने व्यवस्था स्वतः अव्यावहारिक भएकाले तत्काल परिमार्जन गर्न सरकारसँग आग्रह गरिएको उनी बताउँछन्।
अहिले उसका सबै जहाज पार्किङमा छन् ।
मोरङको डाँगीहाटमा रहेको नेपाल कृषि कम्पनीमा उनले चलाएको आधुनिक खेती प्रणाली अन्य कर्पोरेट संस्थाका लागि नमूना बनिरहेको छ।
कफीका बिभिन्न मूल्य शृंखलाहरुमा असल उत्पादन सम्बन्धी प्रविधिको प्रयोगबाट कफीमा ओक्राटक्सिन लगायतका क्यान्सरजन्य र हानीकारक ढुसीको उत्पादन तथा नियन्त्रण गर्न सकिन्छ ।
क्यान्बेरामा पत्रकारहरुसँग कुरा गर्दै अर्थमन्त्री फ्राइडेनबर्गले यो विशिष्ट परिस्थितिलाई सम्बोधन गर्न यस्तै विशिष्ट कदम चाल्नुको विकल्प नरहेको बताए ।
बजारमा चाडपर्वका बेला मुस्ताङको स्याउको माग बढी हुन्छ ।
खतिवडाको शपथ दिउँसो चार बजे शीतलनिवासमा राखिएको स्रोतले जनाएको छ ।
हिंसारहित देशहरुको मात्र तथ्यांक लिने हो भने सबैभन्दा कम औसत आयु केन्या, म्यानमार वा तान्जानिया को ६७ बर्षको हाराहारीमा छ ।
संघ सरकारले पहिलो चरणमा गण्डकी प्रदेशका लागि करिब ७ हजार प्रहरी पठाउने तयारी गरेको छ ।
अब बन्दाबन्दी खुलेपछिको अवस्था के हुने र कस्तो हुन्छ भन्नेमा नै एअरलाइन्सको भविष्य निर्धारण हुन्छ ।
अनेकन् सञ्जालबाट बनेको बजारका सबै प्रकारका डोरी छिनाएको छ ।
त्यसको खास कारण मतदाताहरू बहालवाला राष्ट्रपतिको कार्यशैलीसँग परिचित हुनुलाई मानिन्छ।
मिलेन भने यो भएन, यसरी गर्ने भनेर सिकाउँथें ।
कोरोनाले कसैलाई भेदभाव नगरे तापनि अनेक वहानामा मानिस–मानिस भेदभाव गरिरहेका छन् ।
प्रधानसेनापति पूर्णचन्द्र थापाको औपचारिक निमन्त्रणामा नेपालको तीन दिने भ्रमणका लागि उनी बुधबार नेपाल आइपुगेका हुन् ।
तर, भनेजस्तो भएको छैन।”
उनी त्यही डोरी समातेर प्रहरी सहयोगमा घटनाको १ घण्टाभित्र मृत्युको मुख नजिकबाट फर्किए ।
बजार उकालो लाग्ने क्रम बढ्दै जाँदा नेप्सेले एक हजार ४०० को दिशा पक्डेको छ ।
उनले बेइजिङको चाओयाङ जिल्लाको अनहुली समुदायका नागरिकका लागि कोरोना भाइरसको उपचारका लागि बनाइएका रोग निवारण तथा उपचार केन्द्रहरुको पनि निरीक्षण गरी ती स्थानमा अपनाइएका उपचार पद्दतिको बारेमा पनि जानकारी लिएका छन् ।
यो पुलिन्दा हामीले समितिका अध्यक्ष सम्माननीय प्रधानन्यायाधीशज्यू र हाम्रा अन्य कर्मचारीहरूको रोहवरमा खोल्यौं ।
आज बिहानै बालुवाटारमा प्रधानमन्त्री ओलीले आफू निकटका सांसदहरूसँग छलफल गरेका थिए।
परिषद्ले स्वास्थ्य मन्त्रालयलाई बुझाएको प्रतिवेदन अनुसार, आरडीटीलाई अनुसन्धान वा कोरोना संक्रमितको निगरानी गर्ने प्रयोजनका लागि मात्र प्रयोग गरिनुपर्छ।
जसबाट २० लाख ९७ हजार रुपैयाँ जरिवाना संकलन गरिएको छ ।
आफूलाई मिलिङ कमान (दार्जीलिङ) की रेणुका र नेपालको रिसिङ गाउँ (गोरखा जिल्ला) का उजिरबीचको प्रेमको परिणाम मान्ने अम्बरले काठमाडौं आएलगत्तै तत्कालीन राजकीय प्रज्ञा प्रतिष्ठानको संगीत विभागमा नियुक्ति पाए ।
नेपाल पक्षी समाजको अध्ययनमा नेपालमा ८८६ प्रजातिका पक्षी पाइएका छन्।
मनोवैज्ञानिक प्राथमिक उपचारको अन्तिम चरण लिङ्क वा सम्पर्कको चरण हो।
उनले पुँजीगत खर्चको लागि गरिने प्रक्रिया पनि गलत भएको बताएका छन् ।
सदस्य सचिव मन्त्रीको नियन्त्रणमा बस्नुपर्दैनथ्यो।
पञ्चायतकालमा पनि र १९ माघमा पनि एउटा व्यक्ति, राजा तानाशाह हुन खोजेका थिए।
पहाडगञ्जबाट अन्य सामान्य यात्रुहरु सरह १४ चैतमा उद्योगमा सँगै काम गर्ने चार जना युवक भारतको बिहारका मानिससित पैदलै हिंडेका थिए ।
अहिंसा र हिंसाबारे बीपीको जीवनको विरोधाभासलाई यी पंक्ति मात्रैले पनि सहजै उजागर गरेका छन्।
१ अर्ब ४६ करोड ३२ लाख १९ हजार रहेको थियो।
झापाको दमकबाट इटहरीतर्फ आउँदै गरेको बा१४च ९६४३ नम्बरको स्कारपिओले विहीबार राति पैदल हिँडिरहेकी महिलालाई ठक्कर दिएको हो ।
एक हुल चिनियाँ षोडशीहरूले मलाई तानेर लगे ।
तर, केही समयमै कोइरालाले एमालेलाई साथ लिएर मालेसँगको सहकार्य तोडे।
मन्त्रालयका अनुसार पछिल्लो २४ घण्टामा ४७११ वटा नमूनाको पीसीआर विधिबाट परीक्षण गरिएको छ। अहिले देशभरि ५३०७० व्यक्ति क्वारेन्टिनमा छन्।
“अखबारहरु राष्ट्रिय जिवनकालागि महत्वपूर्ण हो” भनिएपनि सरकार नियन्त्रित हुलाक सेवाले त्यसको आत्मसात नगरेको भन्दै मेडियाहरु संकटमा पार्ने गरिएको आरोप लगाएका छन् ।
शम्भु मोक्तान र जीवन बम अस्पतालमा उपचारपछि घर फर्केर आराम गर्दै हुनुहुन्छ, ।
मुख्यगरी यो वृद्धि सन् १८२० पछि भएको थियो ।
राप्तीसोनारी गाउँपालिका–२ ठुरिया जङ्गलमा भएको दुर्घटनामा बसमा सवार अन्य २१ यात्रु घाइते भएका छन् ।
उता, गोरखा आरुघाट गाउँपालिका वडा २ का २५ वर्षीय पुरुषलाई पनि कर्णाली स्वास्थ्य विज्ञान प्रतिष्ठान जुम्लाले डिस्चार्ज गरेको छ ।
त्यसको दुई वर्षअघि मात्र भारतीय पुरातत्वविद् देवला मित्राले अपूर्ण अध्ययन गरी यो क्षेत्र प्राचीन कपिलवस्तु हुन नसक्ने निष्कर्ष निकालेकी थिइन्, जसबाट ठूलो विवाद निम्तिएको थियो ।
पछिल्लो समय अनुसन्धानकर्ताहरूले भिटामिन डीले प्रतिरक्षा प्रणालीमा कस्तो खालको कार्य गर्छ भनेर सूक्ष्म खोजी गर्ने कार्यलाई तीव्रता दिएका छन् ।
४४ वर्षीय अधिकारीले रु.
पत्रकारिताबाट अन्तर्राष्ट्रिय ख्याति र पुरस्कार हात पारेकी नेपाली पत्रकार ले १२ वर्ष ‘सीएनएन’ मा समाचार सम्प्रेषण र कार्यक्रम सञ्चालन गरेर बिताइन् ।
१५ – नेपाल नर्सिंङ काउन्सिलले नर्सहरुको समस्या समाधान गर्न, नर्सहरुको पेशागत स्वाभिमान बढाउन र नर्सहरुको पलायन रोक्नको लागि उचित योजना बनाएर राज्यसँग छलफल गर्नुपर्यो र व्यवहारमा उतार्न राज्यलाई वाध्य पार्नुपर्यो ।
पहिलो र दोश्रो केसको ६० दिनको अवधीमा रोगको गम्भीरतालाई बुझेर आवश्यक तयारी गरेको भए क्षति न्यूनिकरण गर्न सकिन्थ्यो,’ उनले थपे, ‘हामी त्यहाँ चुकेका छौं ।
गृहजिल्लामै प्रहरीद्वारा नियन्त्रण परेपछि काँग्रेस वरिष्ठ नेता पौडेलले सो घटना सरकारको शक्तिको दुरुपयोग भएको प्रतिक्रिया दिएका छन् ।
भ्रष्टाचार हुन नदिने ठूलो गफ लगाउने स्थानीय सरकारबाटै गाउँगाउँमा अहिले भ्रष्टाचार संस्थागत हुँदै जानु चिन्ताको विषय बन्न पुगेको छ ।
नगरपालिकाले किसानलाई राहत दिन उन्नत जातको धानको बीउ चार सय ५० क्विन्टल खरीद गरिसकेको छ ।
समाचार लेखनका माध्यमबाट पर्यावरणीय संरक्षणमा योगदान पु¥याएको भन्दै राष्ट्रिय समाचार समिति गण्डकी प्रदेश कार्यालय पोखराका समाचारदाता वासुदेव पौडेललाई सम्मान गरिने भएको छ ।
बुधबार मात्रै सुकुम्बासीलाई भूमि वितरण गर्न आयोग गठन गरी पदाधिकारी नियुक्ति गरेको प्रति असन्तुष्ट देखिएको कांग्रेसले महामारी रोकथामबारे सरकारलाई गम्भीर हुन आग्रह गरेको छ ।
सबै मृत्यु एकै ठाउँमा गणना गरिएकोले यो यस्तो देखिएको अर्का एक स्थानिय डाक्टरले बताए ।
विभागका अनुसार डीएसएनले नयाँ च्यानल थप गर्न निवेदन दिएकाले त्यसको कागजपत्र अध्ययन गर्ने काम भइरहेको छ। आवश्यक प्रक्रिया पूरा गरेर ती च्यानलले लाउनलिंक अनुमति पाउँछन्।
पोखरेलनिकट स्रोतका अनुसार प्रधानमन्त्री ओलीले रक्षा मन्त्रालयको सीमित काम छाडेर प्रधानमन्त्री कार्यालयको जिम्मेवारी हेर्न पहिलेदेखि नै आग्रह गरेका थिए।
पोखराका पत्रकार कृष्णमणि बराल पनि अहिले सामाजिक सञ्जालमा माछापुच्छ्रेमा हिउँ छैन भनेर प्रचार गरिएपनि यसअघिका वर्षमा पनि यो समयमा माछापुच्छुरेमा बाक्लो हिउँ नहुने उल्लेख गर्छन्।
आजकल त कसैले खोक्दा पनि कोरोना नै लागेको हाे कि भनेर मनमा डर लाग्छ।
प्रहरी महानिरीक्षक (आईजीपी) शैलेश थापा क्षेत्री ।
महाशाखा प्रमुख एसएसपी सहकुल थापाले अग्रवाल विरूद्व प्रचलित कानून अनुसार कारबाही सुरू भै सकेकाे बताए।
ट्राउजर, थर्मकोट लगायतका न्यानो कपडा वितरण गरिएको हाम्रो टीम नेपालले बताएको छ। न्यानो कपडा पाएपछि खाना खान आउने व्यक्तिहरू खुशी भएका छन्।
उहाँले जिल्ला प्रशासन कार्यालय रौतहटको भवन उद्घाटन गर्ने क्रममा उक्त कुरा बताउनुभएको हो ।
थपिएकामध्ये काठमाडौंका मात्र ४९२ जना रहेका छन्।
उनीहरू पनि देशभक्तिका कविता लेख्थे।
यो अवधिमा नगरपालिकामा भारतबाट ४ हजारभन्दा बढी मानिस आएका थिए।
संविधानमै भएको व्यवस्था र स्थिरताको आम मनोविज्ञानका कारण सरकार परिवर्तनको हिजोको प्रवृत्तिले टाउको नउठाए पनि नेतृत्वबाट लोकतान्त्रिक आचरण र लोककल्याणकारी शासनको प्रत्याभूति भएन।
घट्नाको जानकारी आए लगतै प्रहरीले अभियुक्त रामबहादुर खड्कालाई खुकरी सहित पक्राउ गरेको र घाइते दाजु दुर्गाबहादुरलाई उपचारको लागि धुलिखेल अस्पताल लैजाँदा बाटोमै मृत्यु भएको जिल्लाा प्रहरी कार्यालय दोलखाका प्रहरी निरीक्षक रेशम बोहोराले बताए ।
भट्टसँग लगानी बोर्डको सीईओ हुन आवश्यक पर्ने योग्यता नभएको दावी गर्दै परेको रिटमा प्रारम्भिक सुनुवाइ गर्दै २७ साउनमा उच्च अदालतले तत्काल कामकाज गर्न रोक लगाएको थियो।
तीन दशकदेखि भारतीय विदेश सेवामा रहेर काम गरेको अनुभव भएका क्वात्राले यसअघि संयुक्त राष्ट्रसंघ, अमेरिका, चीन, फ्रान्स लगायतका मुलुकमा काम गरेका छन्।
चाँगुनारायण नगरपालिकाले खरिपाटीमा क्वारेन्टाइन केन्द्र नराख्न भन्दै गरेको निर्णय ।
मर्कामा परेका एक व्यवसायीले भने, “पाउँदै नपाएको विद्युतको ठूलो बिल तिर्नुपर्ने भनी च्यापिएको छ, यो त घोर अन्याय हो ।”
तर, जिल्ला मालपोत कार्यालय मोरङले उच्चस्तरीय वन सुदृढीकरणको निर्देशनमा उक्त जग्गा खरीद बदर गरिदिएको छ ।
त्यस्तै पर्सादेखि पूर्वी नेपालको राजधानी लक्षित सबै यातायातका साधनहरुलाई यो मार्ग नै सर्वाेत्तम विकल्प हुनेछ ।
हुन त मैले गाडी चलाउन काठमाडौंबाटै भाइ यादव पाण्डेलाई बोलाएको थिएँ तर केशरजीले नै चलाएपछि हामी आनन्दले बस्यौं।
जसका कारण नेपालका कुनै पनि विमान यूरोपमा उडान गर्न पाउँदैनन्।
अतः आमजनता छेउ पुगेर भाषाको प्रयोग गर्नुपर्छ।”
५४ प्रतिशत वन क्षेत्र, १६.
बोर्डको सिफारिशका आधारमा उद्यम गर्न ब्याङ्क मार्फत ऋण पाउने जस्ता व्यवस्था गरिनुपर्छ ।
“नियमावलीले बहुमतले निर्णय गर्नुपर्छ भन्ने कल्पना नगरी निर्वाचित सांसदलाई नै निर्णयको अधिकार दिएका कारण मनपरी हुन्छ, यो कार्यक्रम नै खारेज नभएसम्म एकजनाको नाममा छुट्टिने बजेट दुरुपयोग भइराख्छ।”
तर, केही महिलालाई पैसा लिएर छोडेपछि एकजना महिला नदिएरै अघि बढिन् ।
देशमा वार्षिक ६ लाख टन मलको माग भए पनि त्यसको आधा मात्रै आपूर्ति हुने गरेको छ ।
कोरोना विषेश अस्पताल बुटवलका डा.
भर्खरै बालबालिकाको उमेर पार गरेर १९ वर्ष लागिन्, रिना लुहार।
भट्टराई कुखुराको उत्पादन र बिक्रीको चक्र नै भताभुङ्ग भएकाले यससँग सम्बन्धित व्यवसाय लामो समय थला पर्ने अनुमान गर्छन्।
उनले भने, ‘अब साउन महिनामा पनि राम्रोसँग पानी पर्यो भने उत्पादनमा पनि राम्रो हुनेछ ।’
मुद्दा खेपिरहेका व्यक्तिहरू घूससहित पक्राउ परेका बखत सार्वजनिक पदमा रहेकाहरु थिए।
तामाङ समुदायले नयाँ वर्षका रुपमा सोनाम ल्होछार २८५६ आज भव्यरुप मनाएको छ ।
कोभिड–१९ महामारीसँग दक्षिण कोरिया, ताइवान र सिंगापुरले हात पारेकाे सफलता नेपालका लागि पनि पाठ हुनसक्छ ।
उनी भन्छन्, “बालुवाटारले निर्णय गरे पनि प्रदेशसभामा पारित गर्न सजिलो छैन ।”
दोस्रो पटक बार्बाडोस ट्रिडेन्टसले सन् २०१९ मा सन्दीपलाई ७० हजार डलरमा अनुबन्ध गरेको थियो।
शकुन्तलाचाहिँ इन्टरमिडियट पास गरेपछि अघि बढ्न सकिन ।
यसअघि भारतीय सञ्चार माध्यमहरूले नै झडप भएको र तीन भारतीय सैनिकको मृत्यु भएको बताएका थिए ।
तर शुक्रबार बेलुका माननीय प्रदीप यादवज्यूलाई संक्रमण पुष्टि भएको थाहा भयो।
ठूला ठूला कर्मचारीलाई हेर ।
तर, यस्तो प्रकृया नै रोकिएपछि नयाँ परियोजना शुरु गर्ने तयारीमा रहेका लगानीकर्ता अप्ठ्यारोमा परेका छन् ।
ऋण पाउन योग्य हुने ग्राहकलाई मोबाइलबाटै ‘नोटिफिकेशन’ पठाउँछौँ।
उनले भाइरसबारे आरोप र प्रत्यारोप गर्न नहुने बताउँदै भाइरस नियन्त्रण गर्न एक हुनुपर्ने धारणा राखे ।
बेलाबेला सोधपुछ गरिरहनुहुन्छ, गाह्रोसाह्रो पर्दा सुनाउन पनि मिल्छ ।
प्रतियोगितालाई पहिलो संस्करणदेखि नै हिमश्री फुड्स प्रालिको उत्पादन आहा तथा रारा तयारी चाउचाउले मुख्य प्रायोजन गर्दै आएको छ ।
नेता केसीले नमस्ते संस्कारलाई अँगाल्न अनुरोध गर्दै मजदुरको पक्षमा काँग्रेस सधैँ जुझारु भएर लागेको इतिहास स्मरण गरे ।
उनका अनुसार नवराजसहित अन्य ६ जना साथीहरू हराएको सूचना प्रहरीलाई नदिएका होइनन् ।
क्लब अध्यक्ष शिवप्रसाद गौतमको अध्यक्षतामा सम्पन्न भएको कार्यक्रमको प्रमुख आतिथ्य लायन्स क्लब क्लष्टर १६ का प्रमुख अर्जुनबहादुर थापाको रहेको थियो ।
तर, १ साउनबाट ब्यांकहरुले शुल्क लिन थालेका थिए।
सुविधासम्पन्न पीसीआर ल्याब नचलाएको स्वास्थ्य मन्त्रालय, कोरोनाभाइरस परीक्षणमा निजी तथा सामुदायिक संस्थालाई संलग्न गराउँदै विवादास्पद कम्पनीका आरडीटी किट खरिद गराउने प्रपञ्चमा देखिन्छ ।
स्वास्थ्यमा समस्या देखिएपछि बिहीबार राति त्रिभुवन विश्वविद्यालय शिक्षण अस्पताल भर्ना भएका प्रधानमन्त्री केपी शर्मा ओली बालुवाटार फर्किएका छन् ।
नेपालमा भोजपुरको षडानन्द नगरपालिका स्थायी घर भएका शेर्पा ५१ वर्षका थिए ।
गण्डकी प्रदेशसभा बैठक प्रमुख प्रतिपक्षी नेपाली काँग्रेसको अवरोधले स्थगित भएको छ ।
रथ यात्रा कसले शुरु गर्यो भन्ने पहिचान नभएको पनि उनको भनाइ छ।
इलाका प्रहरी कार्यालयले उजुरी नलिएपछि बालिकाको उपचार पनि भएको छैन।
“राज्यको हित र समग्र पर्यटन उद्योगले पाउने लाभको विषयलाई प्राथमिकता दिने गरी प्रतिवेदन बनाएका छौं”, उनी भन्छन्।
यसरी ९ जनाको सचिवालयमा पाँच नेताको गठबन्धन बनेपछि ओली अल्पमतमा परे।
पहिला जस्तो आह्वान गरेर दिन बन्द गरेका छौं।
“नेताहरुले घरको फोन समेत नउठाएपछि न्यूरोडमा जुलुस निकालेर घरैमा भेट्न गयौं”, उनी भन्छिन् ।
ओलीले बैठक स्थगित गर्ने निर्णय गरे पनि दाहाल–समूहका नेताहरु बालुवाटार पुगिसकेका थिए।
नेपाली जनता,राजनीतिक दल, नागरिक समाज र बुद्धिजीवीहरूको सहयोग र सहमतिमा राजसंस्था स्थापित गर्न सकिने उनले बताए।
उनले कार्यकर्तालाई हौसाउँदै ‘जतिपनि सडक आन्दोलन गर्ने र त्यसलाई दबाउन सरकार लागि पर्दछ ।
मुलुकी ऐनमा रहेको सर्वश्वसहित जन्मकैद हुने व्यवस्थालाई नयाँ कानून, अपराध संहिताले परिवर्तन गरेर जन्मकैद मात्रै हुने र कुनै पनि अपराध गरेबापत सर्वस्वहरण नगरिने व्यवस्था गरेको छ।
सार्वजनिक खरीद अनुगमनको कार्यालयका प्रवक्ता यज्ञराज कोइरालाका अनुसार, ओबीसीआईलाई कालोसूचीमा राख्न विभागको पत्र २५ चैतमा प्राप्त भएको छ। “कार्यालयको कानून शाखाले कम्पनीलाई कालोसूचीमा राख्ने प्रक्रिया अगाडि बढाइसकेको छ", कोइरालाले भने।
कुनै वेला आफैं मैदानमा ढिलो आउने र प्रशिक्षकसँग मुखामुख गर्ने उनीबाट यस्तो सुन्दा धेरैले शुरुमा अनौठो माने ।
मुटुको रोगीले औषधि खाँदा सामान्य खोकी लाग्छ भनेर गंगालालका डाक्टरले जानकारी गराएका थिए ।
तर, त्यसको कुनै सुनुवाइ भएन ।
विषादीका लागि ड्रोन पनि प्रयोग गरिएको थियो।
मासु खाएपछि ट्वाइलेट गइरहनु पर्ने भयो भनी, २/३ चोटी ट्वाइलेट गएपछि ।
जावेदकोे सजाय सरकारले माफ गरेसँगै उनी त्यही दिन जेलमुक्त भए।
सुवेदी एम्पायर गर्न थालेका हुन् ।
"मौजुदा मन्त्रिपरिषद्का माननीय अर्थ र सञ्चार तथा सूचना प्रविधि मन्त्री डा.
यसअघि २०१३ कार्तिक ८ गते भारतका राष्ट्रपतिले नेपाल भ्रमणको क्रममा सिंहदरबारमा आयोजित एक समारोहबीच नेपालमा हुन लागेको बौद्ध सम्मेलनको सफलताको शुभकामना दिएका थिए (कार्तिक १०ः२) ।
कोरोनाभाइरसको महामारीले फागुन यता व्यवसाय प्रभावित भएको भन्दै नेपाल शैक्षिक परामर्श संघ (इक्यान) ले शैक्षिक परामर्श क्षेत्रलाई अतिप्रभावित सूचीमा राख्न शिक्षा, विज्ञान तथा प्रविधि मन्त्रालयसँग माग गरेको छ ।
संघ सरकारका कर्मचारीको साथ पाइएन ।’
‘यहाँ अर्गानिक उत्पादन हुन्छ ।
त्यहाँ करीब १५ हजार संक्रमित भेटिएका छन्।
एमन बट्लर जस्ता अष्ट्रियन लेसेज फेयर प्रणेताका अर्थमा त पूँजीवाद भनेको आर्थिक वस्तुको उत्पादन हो, पूँजीगत वस्तुको उत्पादन जोसुकैले गर्नसक्छ, हामी सबै धेरथोर मात्रामा पूँजीका स्वामी हौं।
२७ पुसमा भिजाएर २८ मै त्यो चामल बफ्याइन्छ, जसलाई चिचर भनिन्छ ।
अंकित विलास जोशीका अनुसार पिठौलीस्थित गिद्ध रेस्टुरेन्टमा सन् २०१८ र २०१९ को फेब्रुअरी र मार्चमा पनि एक, एक वटा इन्डियन गिद्ध भेटिएको थियो।
उनीहरूबीच आइतबार, बिहीबार र शुक्रबार पनि छलफल भएको थियो।
खेल शुरु भएको सातौं मिनेटमै मार्सलले गोल गर्दै टीमलाई अग्रता दिलाएका थिए।
काठमाडौं महानगरपालिकाका एक अधिकारी भन्छन्, “जनप्रतिनिधिले समेत छलफल गरी नगर कार्यपालिकाबाट निर्णय गरेर नक्सा स्वीकृत गर्दा यो भवन भाडामा लगाउन पाइने छैन भनेर प्रष्ट सर्त राखिएको थियो।”
उक्त खेलकुदमा भाग लिने विश्व नम्बर १९ ग्रिगोर दिमित्रोभ र नम्बर ३३ बोर्ना क्रोकिक पनि संक्रमित भएका छन् ।
यस बाहेक अन्य शुल्क लाग्ने छैन ।
पोखरा ३, असार ।
कोभिड–१९ बाट जोगिन लगाइएको बन्दाबन्दी चार महीनापछि साउनको पहिलो साता खोलिए पनि निषेधाज्ञा जारी रहेकोले महोत्तरीको जलेश्वरमा माटोले बनाइएका सामग्री बनाउनेहरु समस्यामा छन्।
उनले भनेकी थिइन्, “छोरी कहिलेकाहीं राति पनि हराउँथी।
श्वासप्रश्वासका २७ जनामध्ये १२ जना संक्रमित कडा र सामान्य खालका निमोनियाका बिरामी थिए।
यीसमेत प्रतिष्ठानले सूचिकृत आदिवासीहरूको विभिन्न भाषाका विभिन्न विधाका ४०० वटा पुस्तक प्रकाशित गरेको प्राज्ञिक शाखा प्रमुख सरिना गुरुङले जानकारी दिईन्।
बन्दाबन्दीपछि महामारीबाट सिर्जित आर्थिक मन्दी र बेरोजगारीको प्रभाव झनै बढ्छ ।
अफ्रिकाका ५७ वटा अन्तर्राष्ट्रिय एयरपोर्टहरू मध्ये ३० वटा पूर्णरुपमा बन्द छन् ।
सहकारीले मंगलबार परेको आफ्नो १८ औं वार्षिकोत्सवको अवसरमा रक्त सञ्चार केन्द्र पोखराको प्राविधिक सहयोगमा रक्तदान कार्यक्रम आयोजना गरेको हो ।
शेयर बजारले सुधारको लय पक्रिएपछि लगानीकर्ताहरू हौसिएका छन् ।
सगरमाथा आरोही संघले ८००० मिटर माथिका हिमाल आरोहण गरेका आरोहीलाई सहुलियत ब्याजदरमा ऋण दिन माग गरेको छ।
१० असारदेखि शुरू पार्टीको स्थायी समिति बैठकमा विवाद उत्पन्न भएपछि लगातार स्थगित हुँदै आइरहेको छ ।
डडेल्धुराको महाभारतमा देखिएको बाघबारे तीन/चार वटा अनुमान छन्।
यसको अर्थ, गएको चैतपछि नै बन्दाबन्दी शुरु गरेर लामो समय आर्थिक क्रियाकलाप ठप्प राखिए पनि अर्थतन्त्रको सुस्ततालाई एक हिसाबले छोपिराखिएको छ।
यस्तो लाग्थ्यो भिजेर शरिरमा टाँस्सिएको हाम्रो लुगा हेरेर लाज उनलाई लागेको थियो ।
नेपालले सीमा मिचिएको विषयमा भारतसँग वार्ता गर्न चाहनु दुश्मनी नभई मित्रता भएको उनको धारणा थियो ।
‘बजेट सँधै उस्तै भयो ।
कांग्रेसले विज्ञप्ती निकाल्दै दाहालले गैरजिम्मेवार र ऐतिहासिक तथ्य तोडमोड गर्नेगरी अभिव्यक्ति दिएको भन्दै गम्भीर आपत्ति जनाएको छ ।
तर, यसको दोष एकोहोरो संघीय सरकारलाई मात्र दिएर हुँदैन।
कार्यक्रममा चलचित्र पत्रकार संघ कास्कीका संस्थापक अध्यक्ष श्रीराम सिग्देलले मोफसलमा पत्रकारिता बिट अवधारणबाट वाच्न नसकेको बताएका छन् ।
अस्पताल चहार्दा चहार्दै बिरामीहरूले मृत्युवरण गरिरहेका समाचार बढ्दै गएको सन्दर्भमा ती चिकित्सकको अभिव्यक्ति नितान्त व्यक्तिगत नभई आम स्वास्थ्यकर्मीको प्रतिनिधि अभिव्यक्ति हो।
उनका अनुसार वर्तमान अवस्थामा पानीको स्रोत व्यवस्थापन र संरक्षणको अभावले दिगो विकास लक्ष्यमा असर पर्छ ।
त्यसैले निषेधाज्ञाको प्रभाव कोरोना नियन्त्रणमा कस्तो परेको छ भन्ने अबको दुई तीन दिनमा मात्रै देखिने उनको भनाइ छ। उनले पीसीआरको नतिजा कुरिराख्ने स्थितिको अन्त्य गरी तत्काल नतिजा दिने व्यवस्था मिलाउनुपर्नेमा जोड दिए।
मधेशी समुदाय जसले लामो समयदेखि सीमाको जमीनको अतिक्रमणलाई खपेर सीमाको रक्षा गरेको छ, तिनमाथि शंकाको दृष्टिले हेर्नु हुँदैन ।
बिहीबार बिहानसम्म ७ हजार ७ सय ७१ जनामा कोरोना भाइरसको संक्रमण पुष्टि भएको छ ।
धेरैका घरमा भने वास्ता नगरिएकै खाद्य वस्तु हो ।
“कोभिड–१९ संक्रमित एक जना मात्र बिरामी आए पनि भेन्टिलेटरमा राख्न सक्ने अवस्था छैन”, उनी भन्छन्।
यदि अहिले नियन्त्रणमा लिइएका व्यक्तिमा संक्रमण देखिए उनी उत्तर कोरियाका पहिलो संक्रमित हुनेछन्।
आठौं चरणको खेलमा नेपाल पुलिस र मछिन्द्र बीच खेल हुँदैछ ।
किनकि, गएको २९ चैतदेखि बन्दाबन्दी खुकुलो पारेपछि मानव आवागमन पूर्णरूपमा खुलाइएको छ भने कार्यालय, कलकारखाना, व्यापार–व्यवसाय खुल्न थालिसकेका छन्।
पछिल्लो २४ घण्टामा २३ जना कोरोना संक्रमितको मृत्यु भएको छ। यससँगै नेपालमा मृत्यु हुने कोरोना संक्रमितको संख्या १४१२ पुगेको छ।
खेलकूद मन्त्रीमा तत्कालीन एमालेका पुरुषोत्तम पौडेल र सदस्य सचिवमा माओवादीबाट नियुक्त युवराज लामाको समयमा त विवाद छताछुल्ल नै भयो।
त्यसैले घर ग्रामीण कृषि समाजको आवश्यकता पूरा गर्ने, उत्पादनमुखी र जनजीवनलाई समेत सघाउने खालको हनुपर्छ ।
गएको १० असारबाट शुरू भएर पटकपटक स्थगित हुँदै आएको पार्टीको स्थायी समिति बैठकमा सहमति हुन नसकेपछि भट्टराईले मंगलबार हतारमा कुनै कदम नचाल्न आग्रह गरेका छन्।
यही जेठ ११ गतेको काँग्रेस केन्द्रीय पदाधिकारी बैठकले सरकारद्वारा संसद्मा प्रस्तुत संविधान संशोधनसम्बन्धी विषयमा आवश्यक निर्णय गर्न पार्टी केन्द्रीय कार्यसमितिको बैठक बोलाउने निर्णय गरेको थियो ।
६ प्रतिशतले बृद्धि भएको छ। जसका कारण रु.
आर्थिक कारोवारमा ध्यान पु¥याउन सकेमा जग्गाजमिन, व्यापार व्यवसायबाट अपेक्षित लाभको साथै सफलता प्राप्त गर्न सकिने छ ।
तर यो सरकार ४९ दिनभन्दा टिक्न सकेन ।
यो आन्दोलनमा मुख्य त महिलाहरु सहभागि छन् ।
एसिड पीडितको उपचारपछि समाजमा पुनःस्थापना पनि चुनौतीपूर्ण रहेको डा.
सन् २०१६ को राष्ट्रपतीय निर्वाचनमा तीन करोड ३० लाख अमेरिकीले हुलाकमार्फत् मतदान गरेकोमा यस पटक कोरोनाभाइरस महामारीका कारण आठ करोड २० लाख मानिसलाई हुलाकमार्फत् मतदान गर्न आग्रह गरिएको थियो।
कोरोनाभाइरसबाट विश्वभर १० लाखभन्दा बढी मानिसले ज्यान गुमाएका छन्।
नेपाल उद्योग वाणिज्य महासंघको ५४औँ साधारणसभा अन्तर्गत अध्यक्षबाहेकका पदाधिकारीका लागि आज निर्वाचन हुँदै छ। वरिष्ठ उपाध्यक्ष पदका उम्मेद्वारद्वय चन्द्र ढकाल र किशोर प्रधान नेतृत्वका दुई समूह चुनावी प्रतिश्पर्धामा छन्।
वडाध्यक्ष तथा पर्यटन व्यवसायी कर्मछिरिङ गुरुङको बारीमा लगाएको बन्दा, काउली एउटै करिब पाँचदेखि सात किलोग्रामसम्म र एउटै गाजर पनि करिब एक केजी बराबरको फलेका छन् ।
बुधबार नै उनीहरुको रिपोर्ट आएको र चारै जनाको रिपोर्ट कोरोना पोजेटिभ आएको उनले बताए।
परिवारको परामर्शमा धार्मिक विधिअनुसार शव व्यवस्थापन गरिने उनले जानकारी दिए।
भ्यू–पोइन्ट पुगेर फर्केका आन्तरिक पर्यटक ।
कोरोनाभाइरस संक्रमणका कारण अमेरिकामा चीनमा भन्दा धेरै मान्छेको मृत्यु भएको छ। अमेरिकामा मृत्यु हुनेको संख्या तीन हजार ८६० पुगेको छ। जबकि चीनमा तीन हजार ३०९ जनाको मृत्यु भएको छ।
नेपाल पर्यटन बोर्डका पूर्व प्रमुख कार्यकारी अधिकृत (सीईओ) दीपकराज जोशीको अनुभवमा यस्ता सानाठूला संकटको सामना गर्न हरदम तयार भएर बस्नु नै अहिलेको महामारीको मुख्य पाठ हो।
ऋणीले क्रमशः ३ प्रतिशत, ५ प्रतिशत र ५ प्रतिशत मात्र ब्याजमा यस्तो पुनर्कर्जा पाउनेछन् ।
यसरी भारतमा हाल यो रोगका संक्रमितहरुको संख्या २९ हजार ४५३ जना रहेको छ ।
तर मेरो लागि किताव लेखन जिविकोपार्जन गर्ने माध्यम होइन ।
त्यसमा पनि कला क्षेत्रमा संघर्षको कदम बढाउन थालेका युवा रंगकर्मीहरूलाई करिअरको चिन्ताले सताएको छ। काठमाडौंमा कला क्षेत्रमा संघर्षरत केही रंगकर्मीहरूसँग कुरा गरेर महामारीले पारेको कठिनाइ, उनीहरूको भोगाइ र योजनाबारे जान्ने प्रयास गरेका छौं।
नेपाल क्रिकेट संघ (क्यान) ले भदौका लागि तोकिएको वार्षिक साधारणसभा अनिश्चितकालका लागि स्थगित गरेको छ।
उनी अहिले तेजाब पीडित महिलाको अधिकारका लागि सक्रिय छिन् ।
कार्यक्रममा विभिन्न क्षेत्रमा उल्लेख्य कार्य गरेका वरिष्ठ चिकित्सकहरुलाई सम्मान गरिएको डा सुनील पनेरुले जानकारी दिए ।
मन्त्रालयले संक्रमितको उपचार सेवा प्रभावकारी बनाउन नसकेकै कारण धेरै कोरोना संक्रमितको ज्यान गइरहेको छ।
“सरकारी आयोजना आउँछ भन्ने बित्तिकै जग्गाको मूल्य अचाक्ली बढाएर मुआब्जा मागिन्छ, मागेजति दिंदै जाने हो भने त भविष्यमा आयोजना निर्माण गर्नै नसकिने हुन्छ।”
अहिलेसम्म विश्वमा चार करोड छ लाख ३२ हजारभन्दा बढी संक्रमित फेला परेका छन्।
घटनापछि उनीहरू भाडामा बस्दै आएको घरबेटी र टोलछिमेकी मिलेर 'बाबुको बेइज्जत गर्ने' भन्दै शनिबार घरबाट निकालेका थिए।
पोखरा इन्जिनियरिङ कलेजका संस्थापक प्रिन्सिपल तथा हिमचुली एफएमका संस्थापक इ. गुरुङको काठमाडौंको ग्राण्डी अस्पतालमा उपचारक्रममा ६८ वर्षको उमेरमा निधन भएको हो ।
किनभने, दक्षिणपन्थीले लिएका नीति नै बामपन्थीहरुले पनि आफ्नो मुद्दा हो भनेर लिएर हिंडे।
नेपाली सेनाले कर्मचारीलाई कोरोनाभाइरस बारे जानकारी गराई विशेष परिस्थिती र आवश्यकताको आधारमा मात्र बिदा छुट्टी मिलाउने बताएको छ ।
भारतबाट मिचिएको नेपाली भूमि फिर्ता गर्ने प्रक्रिया तत्काल शुरु गर्नुपर्ने, गण्डकी प्रदेश लगायत डडेल्धुरा, बर्दिवास, उदयपुर, इलाम लगायतका ठाउँमा सरकारी मेडिकल कलेज खोल्ने प्रक्रिया अगाडि बढाउनुपर्ने उनको माग छ।
दमकको झापा मोडल स्कूलले विभिन्न विद्यालय र ब्रिटिश काउन्सिलको सहयोगमा शिक्षकहरूलाई तालिम दिएर ७ वैशाखदेखि इन्टरनेटबाट कक्षा संचालन गरिरहेको प्रिन्सिपल सागर श्रेष्ठले बताए।
गण्डकी प्रदेशले यही वर्षभित्र विद्युतीकरण गर्ने लक्ष्य राखेको थियो ।
कसरी विश्लेषण गर्ने?
इन्टरनेट मार्फत व्यक्त गरिने सामग्रीको नियमनका लागि भन्दै दफा ३३ मार्फत सीधै कम्प्युटर र तथ्याङ्कमा पहुँच पाउने व्यवस्था राखिएको छ ।
यससँगै चार वर्षको निस्शुल्क सर्भिस र तीन वर्षको वारेन्टी पनि उपलब्ध गराएको जनाएको छ ।
म उच्च लेकमा गाई चराउँदै हुर्किएँ।
उनको घरबाट महेन्द्र पार्क पुग्न मिनार मस्जिद रोड, एमपी स्कूल, रानीतलाउ मोड, जोलहनपूर्वा हुँदै जानुपर्छ ।
साथै उनले यस दुखद घटनामा परी ज्यान गुमाउनुहुनेप्रति हार्दिक श्रद्धाञ्जली तथा शोकाकुल परिवारमा गहिरो समवेदना व्यक्त गरेका छन् ।
तर त्यसको कुनै छनक नदेखिंदा नसक्दा मानिसमा निराशा थपिएको छ।
आमनेसामने भए जसरी नै कुराकानी गर्छन् ।
मनाङका लागि फेमी जोसुवाले गोल गर्दै टोलीलाई अग्रता दिलाएका थिए ।
समुदायमा संक्रमण थप विस्तार हुन नदिन आवश्यक सावधानीका साथ केही नयाँ कदमहरु चालिने छ ।
“खेलकुद विधेयक आए संगै गण्डकी प्रदेशले देशकै खेलकुदको नेतृत्व गर्ने गरि अघि बढ्नेछ”, उनले भनिन ।
भारतमा कोरानोभाइरसबाट संक्रमितहरुको संख्या ५१ लाख नाघेको छ ।
विद्यालयहरुले नयाँ तथा पुरानो पाठ्यक्रममा समान रहेका विषय मात्र पढाइरहेका छन्।
क्लब अध्यक्ष बाबुराम सापकोटाको अध्यक्षतामा भएको कार्यक्रममा स्वागत प्रथम उपाध्यक्ष केशव शर्मा सापकोटा, संचालन सचिव ओमप्रकाश थापा र धन्यवाद ज्ञापन रक्तदान कार्यक्रम संयोजक नवराज पौडेलले गरेका थिए ।
संस्थाका सचिव मुरारी शर्माले सञ्चालन गरेको कार्यक्रममा धन्यवाद ज्ञापन कोषाध्यक्ष रक्षा भट्टराईले गरेकी थिइन् ।
भाषा सललल बग्ने पानी र व्याकरण त्यसलाई नियन्त्रित गर्ने नहर जस्तो हो।
पञ्चायत शासन विरुद्ध आन्दोलनको शुरुआत ५ माघ २०४६ मा त्यो क्रान्तिका नायक गणेशमान सिंहको काठमाडौं चाक्सीबारीस्थित निवास परिसरमा भएको बृहत् राजनीतिक भेलाबाट भएको हो।
नेपाल ब्रिटिस गोर्खा क्याम्प पोखराले पोखरा महानगरपालिकालाई कोरोना संक्रमण रोकथाममा प्रयोग हुने स्वास्थ्य सामाग्री सहयोग गरेको छ ।
अन्वेषकहरूले यो निष्कर्षका आधारमा काम गर्ने व्यक्तिको सुरक्षाका लागि सरकारी नीतिलाई सूचित गर्नुपर्ने बताएका छन् ।
प्रहरी सुधारका विषयमा प्रहरी प्रधान कार्यालयले हालै एक अध्ययन सम्पन्न गरेको छ ।
हाल यस विद्यालयमा शिशु कक्षादेखि कक्षा १२ सम्म पढाइ हुने गरेको छ। विद्यालयमा ७०० भन्दा बढी अध्यायनरत छन।
अस्पताल भरिएसँगै घरमै आइसोलेसनमा बस्ने संक्रमितको संख्या बढ्दै गएको हो।
भीमराव अम्बेडकर लगायतका नेताहरू सहमत भएनन् ।
१७ प्रतिशत र मध्य पहाडमा ९१.
सरकारले शुक्रबारदेखि युरोप, पश्चिम एसिया, खाडी क्षेत्रका देशहरुसहित इरान, टर्की, मलेसिया, दक्षिण कारिया, जापान र ती देशलाई ट्रान्जिट बनाएर अन्य देशबाट आउने विमान प्रतिवन्ध लगाएको हो ।
फोन गरेर गुरुलाई क्यामेरा ठीक पार्न भने, अनि गाडीमा गए।
प्रहरीलाई सित्तैं खान दिने र प्रहरीबाट बँचेर जाँडरकसी बेचेर पैसा कमाउने गरिँदो रहेछ ।
यसअघि स्थायी समिति सदस्य तथा लुम्बिनीका मुख्यमन्त्री शंकर पोखरेलले पनि हिजो खुमलटार नै पुगेर उनीसँग भेट गरेका थिए।
अहिलेसम्म संस्कार सुधार समाजको सम्पर्कमा आएर करीब २०० परिवारले पाँचदिने मृत्यु संस्कार गरिसकेका छन् ।
गण्डकी प्रदेशका मुख्यमन्त्री पृथ्वीसुब्बा गुरुङले गाउँगाउँका अस्पतालहरुमा चिकित्सकहरु नबस्ने परिपाटी भएकाले उनीहरुलाई सुविधा बढाएर भए पनि गाउँमा बस्ने वातावरण बनाउने बताएका छन् ।
जिल्ला अदालत सिन्धुलीले हत्या अभियोगमा पक्राउ परेका बालकलाई जन्मकैदको फैसला गरेको हो ।
तिहार अगाडि नै अनुमति मागेका ६/७ वटा च्यानल डाउनलिंकको प्रक्रियामा रहेको दाहालले बताए।
पार्टी र सरकार सञ्चालनका प्रक्रियाको लोकतान्त्रिकरण गर्नेतर्फ विशेष ध्यान दिनुपथ्र्यो, जसबारे पर्याप्त गृहकार्य नै हुन सकेन।
पश्चिमा संसारमा बाथरुम वा रेष्टरुम वा ट्वाइलेट तीन श्रेणीका हुँदा रहेछन्– फूल, हाफ र क्वाटर।
निवासका सैनिकमा कोरोना देखिएपछि प्रधानसेनापति थापा सेल्फ क्वारेन्टिनमाप्रधानसेनापति पूर्णचन्द्र थापा सेल्फ क्वारेन्टिनमा बसेका छन्।
मौसमी फलफूल, सागपात र टुसा उम्रेका गेडागुडी रोग लागेका बेला खानैपर्ने खाद्यवस्तु हुन्।
वातावरणीय प्रदूषण कम गर्नकै लागि डेनमार्कको कोपनहेगन, नर्वेको ओस्लो, फ्रान्सको पेरिस, जापानको टोकियो, नेदरल्यान्ड्सको आम्स्टर्डम साइकल शहरका रुपमा स्थापित भइसकेका छन् ।
ठूलो क्षमताको क्वारेन्टिन बनाउन बजेट र निर्देशन दिनुको सट्टा प्रदेश र संघीय सरकारले के भइरहेको छ भन्ने सोधखोजसम्म नगरेको उनको गुनासो छ।
जमराले विभिन्न रोगव्याधिमा औषधिको रुपमा काम गर्ने तथ्य वैज्ञानिकरुपमा समेत पुष्टि भइसकेको छ ।
अन्तर्राष्ट्रिय समुदायसँग आयोजना गरिने सगरमाथा संवादमा विभिन्न देशका राष्ट्राध्यक्ष, अध्ययन अनुसन्धानकर्ता, निजी क्षेत्रको सहभागिता रहने परराष्ट्रमन्त्री प्रदीप ज्ञवालीले जानकारी दिए ।
उनले संघीय सरकारले ल्याएको नीति तथा कार्यक्रमले निजी क्षेत्रलाई निराश बनाएको पनि बताए ।
पक्राउ परेका सबैलाई जिल्ला अदालत सिन्धुलीबाट सात दिन थुनामा राख्ने म्याद थप गरी अनुसन्धान भइरहेको उनले बताए।
वाम गठबन्धनको घोषणापत्रले वातावरणप्रति असाध्यै चिन्ता प्रकट गर्दै पहिलो वर्षदेखि शुरू गरेर दोस्रो वर्षमा सम्पन्न हुने गरी काठमाडौंमा पेट्रोलियम वाहनहरूलाई विद्युतीय वाहनबाट प्रतिस्थापन गरिने बाचा गरेको थियो।
बीटीको जितमा ४ गोल गरेका सुदीप पाठक नायक बने ।
साथीहरू नयाँ नयाँ पत्रकारिताका विषय उठाउँथे ।
देशमा कुल जनसंख्याको करीब दुई तिहाइ कृषक भए पनि खेतीपातीको उचित परामर्श दिने, बालीनालीमा रोग लाग्दा उपचार गर्न सिकाउने, वस्तुभाउको उपचार गरिदिने विज्ञ कम छन् ।
पोखरा महानगरपालिका वडा कार्यालय २० को चार लाख रुपैया र संघीय सरकारको २५ लाख लगानीमा टावर निर्माण गरिने छ ।
यसरी गत वर्षदेखि बिग्रिएको शर्मा र वस्तीबीचको सम्बन्धमा अवकाश पाउने बेलासम्म पनि सुधार आएको छैन।
२०५१ सालमा नेपाली कांग्रेसको बहुमतको सरकार हुँदाहुँदै प्रधामन्त्री गिरिजाप्रसाद कोइरालाले संसद् विघटन गरेर मध्यावधि चुनाव घोषणा गरेको परिस्थिति अहिले नेकपा सरकारले भोग्नुपरेको उनले बताए ।
तर, सरकारले खरीदको कार्यविधि, औपचारिक वार्ता समिति तथा औपचारिक हस्ताक्षरका विषयमा पारदर्शिता कायम गर्न नसकेको नेपाल सरकारका एक अधिकारी बताउँछन्।
अहिलेसम्म त्यहाँ ७१२ जनाको मृत्यु भएको छ ।
प्राधिकरणका अनुसार तीन वर्षभित्र उपत्यकाको सबै क्षेत्रमा तार भूमिगत बनाउने योजना अगाडि बढेको भएपनि कोभिडको कारणले एक वर्षसम्म पछाडि थकेलिन सक्छ ।
चीनसँग सिमाना जोडिएको गुम्बा गाउँमा २३ देखि २९ माघसम्म मौसमी ज्वरो र रुघाखोकीका कारण २०० भन्दा बढी बिरामी परेका थिए ।
स्थानीय जनप्रतिनिधिको कार्यकाल सकिने अवस्थामा आएको तीनवर्षे आवधिक योजना निर्वाचनपछि आउने नयाँ जनप्रतिनिधिका लागि भने महत्वपूर्ण आधार बन्ने उनको भनाइ छ ।
नेपाल आयल निगमले आफ्ना सबै कार्यालयमा कार्यरत कर्मचारीमा कोरोना संक्रमणको पुष्टि भएमा रु एक लाख बराबरको जीवन बीमाको तयारी गरेको छ ।
पोखरा, २७ चैत ।
मन्त्री खतिवडाले अबको सेवा भ्वाइसमा भन्दा डेटामा बढी हुनुपर्ने बताए ।
पछिल्ला दिनहरूमा मुलुकमा कोरोनाका सक्रिय संक्रमितको संख्या बढीरहेको छ भने निको हुने दर घट्दो छ। १ भदौसम्ममा दुई वटा प्रदेशमा मात्र कोरोनाबाट निको हुने व्यक्तिको संख्या भन्दा सक्रिय संक्रमितको संख्या धेरै थियो।
बन्दाबन्दीको अवधिमा विमानस्थल विस्तारको काम एक दिन पनि नरोकिएको विमानस्थलले जनाएको छ।
गण्डकी बोर्डिङ स्कूलको अभिभावकको बैठकमा समेत शीतलादेवीले प्रदान गर्ने शिक्षण सिकाइको प्रशंसा गरिएको वार्षिकोत्सवमा सहभागी एक वक्ताले सुनाइरहेका थिए ।
उनका अनुसार ट्र्याक्टरको ठक्करबाट घाइते जसगढलाई उपचारका लागि भेरी अस्पताल लैजाने क्रममा मृत्यु भएको हो ।
जसरी हुन्छ कम्युनिष्ट शक्ति मिल्नैपर्छ ।
नेपालकै ठूलो ताल रारा र त्यहाँबाट निकास भएर बग्ने खत्याड खोला आसपासको जलाधार क्षेत्रको संरक्षणमा स्थानीय बासिन्दा जुटेका छन्।
नगरपालिकाले पैदलयात्रीको उद्धारको काम लकडाउन शुरु भएदेखि नै गर्दै आएको र झण्डै २ हजारको उद्धार तथा व्यवस्थापन गरेको छ ।
रोचक के छ भने, प्रधान तिनै हुन्, जो महासंघमा वरिष्ठ उपाध्यक्ष पदमा गोल्छासँगै पराजित भएका थिए ।
माग बढी भएकाले कतिपय स्वास्थ्य चौकीमा मौजाद सकिँदै गएको छ।
सेक्युरिटी प्रिन्टिङ खरीद प्रक्रियामा सरकारको निर्णय विरुद्ध उजुरी परेपछि सार्वजनिक लेखा समितिले छानबिनका क्रममा सूचना, प्रविधि एवम् सञ्चार मन्त्रालयका सचिव दीपक सुवेदीलाई ८ फागुनको बैठकमा बोलाएको थियो ।
लत्ताकपडादेखि सुन, घरायसी सरसामग्रीदेखि गाडीसम्मको कारोबार दशैं–तिहारमा ह्वात्तै बढ्ने कारण अरु बेला शिथिल भएको व्यवसाय पनि यो बेला तंग्रिने व्यवसायीहरुको अपेक्षा हुन्छ।
२ का भौतिक योजना मन्त्री जितेन्द्र सोनल, राज्य मन्त्री डिम्पल झा, नेकपा राजपाका सासंद, प्रदेशसभा सदस्य एवं विभिन्न नगरपालिकाका प्रमुख एवं उपप्रमुखहरु सहभागी थिए ।
१३ औं महाधिवेशनमा हाम्रो एउटा सानो टिम थियो ।
पछिल्ला दिनमा साधारण शेयर बिक्रीका लागि त्यत्ति धेरै उत्साह नभइरहेको बेला पुनर्बीमा कम्पनीको शेयर बिक्री गर्न लागिएको हो ।
चालु आर्थिक वर्षको पहिलो तीन महीना (साउन–असोज मसान्त) मा रु.
बिसु पर्व मानाउन घर फर्किनेमा अधिकांस सुदूरपश्चिमका पहाडी जिल्ला बैतडी, बझाङ, बाजुरा, अछाम, डडेल्धुरा, दार्चुला र डोटीका मानिस छन् ।
त्यसैले गर्दा कार्बनडाईअक्साईड कम फाल्छ ।
भाषामा कथा नभेटिएको अवस्थामा हामी भाषिक समुदायको लोककथा खोज्छौं।
यसैबीच ६५ जना भने उपचारपछि निको भएर घर फर्किएका छन् ।
३० अर्बभन्दा बढी खर्च भइसकेको छ। सुरुङमार्ग शुरु भए पनि हेडवर्क्स लगायतका थुप्रै काम बाँकी नै रहेकाले उपभोक्ताको धारामा मेलम्चीको पानी आउने मितिको यकिन छैन।
१ खर्ब ६५ अर्ब ३२ करोड गुम्यो शेयर बजारमा लगानीकर्ताले आइतबार एकै दिनमा रू.
देशभर सञ्चालनमा रहेका कुनै पनि शाखा कार्यालयमा ग्राहक स्वयं उपस्थित भई आवश्यक कागजपत्र बुझाएको २४ घण्टा भित्र हितग्राही खाता उपलब्ध गराइने ब्यहोरा समेत ब्यांकले जनाएको छ ।
मन्त्रीहरुको भूमिका निकै कमजोर भयो,’ एक सांसदले भने, ‘मन्त्री ज्यूहरुको कामलाई लिएर दलको बैठकमै आलोचना भएको छ ।’
प्रहरी उपरीक्षक अरुण पौडेलले संवेदनशील विषय दुर्घटना न्यूनीकरण र ट्राफिक व्यवस्थापनमा स्थानीय तहको सहयोगले व्यवस्थित पार्नमा टेवा पुग्ने बताउनुभयो ।
तीन महीनापछि चालु लिगको सेभिल्ले डर्बीमा सेभिल्लाका तर्फबाट लुकास ओकाम्पोस र फर्नान्डोले गोल गरेका थिए ।
उनले राहत वितरणका लागि वडा–वडावाट लगत संकलन गरिएको र जनप्रतिनिधिको रोहवरमा खाद्यान्न सामग्री वितरण गर्न शुरु गरिएको बताए।
संघीय सांसदका लागि छुट्याएको रकममध्ये वैशाख शुरुसम्ममा जम्मा रु.
अहिलेसम्म एक जना पनि कोरोना संक्रमित नभेटिएका कर्णाली प्रदेशमा पूर्वसजगता अपनाउँदै संक्रमण भित्रिन नदिन नाकाबन्दी गरिएको छ।
एक सय मेगावाटसम्मका जलविद्युत् आयोजना हकमा पूर्वनिर्धारित ‘पोस्टेड रेट’ लागू हुने व्यवस्था छ ।
यसको प्रशोधन बोर्डका कर्मचारीबाट भइरहेको छ ।
उनले अफ्नो १७ महीनाको कार्यकालमा धेरै काम तय गरेर पनि पूरा गर्न नपाएको बताए।
१६९८–१७३१) का बराजुका बाजे र बराजुका बराजुमध्ये छोरा बाबु र बाबुचाहिं छोरा भएर इतिहासका पुस्तकमा छापिएका कुराको प्रामाणिक आकरको आधारमा निराकरण गरिएको थियो।
भारतको अरुणाचल, भूटान, सिक्किम हुँदै गुराँस नेपाल आइपुग्यो ।
सामाजिक सञ्जालमा सरकारप्रतिका आलोचकलाई छुद्र टिप्पणी गर्ने भट्टरार्ईलार्ई सरकारले रेल सञ्चालन गर्ने सरकारी कम्पनीको प्रमुखका रुपमा पुरस्कृत गरेको थियो, जबकि उनीसँग रेल व्यवस्थापनको अनुभव नै थिएन।
राम्ररी नहेरेको भनेर धाईले गाली पाउँथे ।
बायाँबाट क्रमशः रोजर पेनरोज, राइन्हार्ड गेञ्जल र आन्ड्रिया गेज ।
” रेग्मीले भने,“ आजको प्रमुख आवश्यकता भनेको व्यावहारिक, व्यावसायिक र सीपमूलक शिक्षा दिनु नै हो।
रेमिटेन्सबाट आएको रकमबाट गरिने आयातको प्रतिस्थापन सरकारको नीति तथा कार्यक्रममा उल्लेख भएको कौशी खेतीबाटै हुन सक्दैन!
स्वास्थ्य मन्त्रालयको १५ असोजसम्मको तथ्यांक अनुसार मनाङ, मुस्ताङ, डोल्पा र मुगु गरी चार जिल्लामा कोरोनाका सक्रिय संक्रमितको संख्या शून्य थियो।
देशभर हाल सक्रिय संक्रमितको संख्या ४६ हजार ६९१ छ।
कार्कीको कार्यकाल एक बर्षअघि सकिएपनि राजनीतिक निगाहमै अनिस्चित कार्यकालका लागि पदावधी थपिएको अवस्थामा डीसीमै बसिरहेका छन् ।
किनकि निदाएपछि कसैले घाँटी पक्रिए जस्तो हुन्थ्यो।
नेपाल–चीन युद्धकाे स्केच (स्केच साैजन्य: नेपाली सेनाकाे म्युजियम) ।
यति अन्तरालमा श्रीमान्को सोच फेरियो होला भनेर सम्बन्ध जोड्ने प्रयास गरिन्।
अरूको सित अलमलिएला भनेर पछाडि नाम पनि लेख्थें।
सरकारले २ भदौदेखि सबै उद्धार तथा अन्तर्राष्ट्रिय हवाई उडान रोक लगाएको भएपनि नेपाली आकाशमा हवार्ई उडान भने नियमित उडिरहेका छन्।
माथेमा थरविशेषको उच्चारण मात्रले नेपालमा नागरिक अधिकार र शिक्षा मार्फत सामूहिक चेतनाको प्रवद्र्धनमा समर्पित एक प्रतिष्ठित परिवार वा कुलको छवि उत्पन्न हुन्छ ।
यसैबीच, सुवासको परिवारलाई वर्ल्ड लिंकले रोजगारी दिने प्रतिबद्धता व्यक्त गरेको छ ।
निबन्ध, उपन्यास, बाल साहित्य र कलाका इतिहास गरी डेढ दर्जनभन्दा बढी पुस्तक लेखेका मिश्रले विभिन्न राष्ट्रिय तथा अन्तर्राष्ट्रिय पुरस्कार पाएका छन्।
आइसियू बन्दोबस्त गर्नुपर्ने आफैं ।
४७ वर्षको उमेरमा उहाँले असामयिक मृत्युवरण गर्नुपर्याे।
तर, यसबीचमा प्रधानमन्त्री ओली स्थायी कमिटी बैठक नै अघि नबढाउने निचोडमा पुगेको देखिन्छ।
पाथीभरा क्षेत्रको वनमा ८० हेक्टरभित्रको ब्लकमा आठदेखि ११ सम्म रेडपाण्डाको राम्रो चरन तथा बासस्थान छ। ती बासस्थान पूरै डढेलोले खरानी बनाएपछि कति रेडपाण्डा अर्को स्थानमा जान सफल भए वा कति आगोले जलेर मरे अहिले अनुमान गर्न नसकिएको राईले बताए।
सोहीअनुसार विद्यालयले गतिविधि अघि बढाएका छन् ।
राष्ट्रिय अभिलेखालयमा रहेको लिच्छवि लिपिमा लेखिएको ‘गुण करण्ड व्युह सूत्र’ यसको प्रमाण हो।
महीनौंअघि टिकट खरीद गरेका लाखौं यात्रुले पूर्वनिर्धारित मितिमा यात्रा गर्न पाएनन् ।
उनका अनुसार भैँसेदेखि ज्याम्दु, मेलबोट, मौजा, अर्मलाकोट निकालेर भलाम हुँदै बाटुलेचौरदेखि याम्दी जोड्ने बाटो सबैभन्दा उपयुक्त देखिएको छ ।
वास्तवमा यसले गहिरो र दीर्घकालीन आर्थिक समस्या निम्त्याउँछ ।
आजभन्दा २२ वर्ष अघि नेपालमै पहिलो पटक नेपाल टुरिजम एण्ड होटल म्यानेज्मेन्ट कलेज स्थापना गर्दा केसी पनि संस्थापकमध्येका एक हुन् ।
उनीहरूलाई औषधि दिएर, ‘मन लागे घर जाऊ, अनि निको भएपछि आऊ’ भन्थे ।
सुख–दुःख सँगै बाचौँला, सँगै मरौँला’ ।
राप्ती सोनारीकी शोभी थारू मेलापातको कामपछि पाहुनाकै स्वागतको तयारीमा व्यस्त हुनुपर्ने बताउँछिन्।
नारायणी उपक्षेत्रीय अस्पताल, वीरगंज ।
त्यसैले अहिले पनि बीचबीचमा गाह्रो भइरहेको थियो।
श्रमिक कल्याणकारी कोष, कृषि ऋणमा ब्याज अनुदान जस्ता कार्यक्रम सञ्चालन गरिएको उहाँले बताउनुयो ।
विश्व टेनिस खेलको मैसानमा हालै तेस्रो जापानी-हाईटियन टेनिस च्याम्पियनले ‘ब्ल्याक लाइभ म्याटर्स’ आन्दोलनको पक्षमा यस वर्ष महत्वपूर्ण स्थान लिएकि छन् ।
यस अवधारणाले निजामती कर्मचारीको राजनीतीकरणलाई राजनीतिक प्रणालीको विश्वास जित्ने गरी नियुक्ति, उपयोग र कार्यप्रणालीमाथि नियन्त्रणको अर्थमा लिन्छ, नकि विशुद्ध योग्यता र प्राज्ञिकतालाई आधार मान्छ।
शाहको शुभकामना सन्देश लिएर पूर्व प्रमुख सचिव पशुपति भक्त महर्जन शिक्षण अस्पताल पुगेका छन् ।
कामकाजमा घर बाहिर निस्किने परिवारका वयस्क सदस्यहरुले घर फर्केपछि वृद्ध दीर्घ रोगीको सुरक्षामा विशेष ध्यान दिनुपर्ने उनी सुझाउँछन्।
बिस्कुट आकारको सुन र चाँदी आयातका लागि २७ जुलाई २००९ देखि १४ जनवरी २०११ भित्र ५१ पटकमा कालोटीलाई नै ३ करोड ७ लाख १८४ अमेरिकी डलर (रु.
अहिलेको बाटोबाट त सामाजिक न्याय तथा उत्पादन र सामाजिक सम्बन्धमा बदलाव आउँदैन वा धनी झन् धनी हुने गरीब थप गरीब हुँदै जाने अभ्यास तोडिंदैन।
स्पट हायना भन्ने हुँडारहरुले बच्चाहरुलाई कठोर पदानुक्रमको बारेमा सिकाउँछन् ।
यस वर्ष असोज महिनामा अधिकमास पर्ने भएकाले चतुर्मासा भनिए पनि ५ महिना हुने नेपाल पञ्चाङ्ग निर्णायक समितिले जनाएको छ ।
बिहीबारसम्म यो प्रदेशमा संक्रमित संख्या आठ हजार ६३ पुगेको छ। संक्रमित मध्ये तीन हजार ९८४ जना उपचार गराई घर फर्केका छन् भने तीन हजार ८९५ जनाको उपचार भइरहेको छ।
मा ‘राष्ट्रपतिले त्यसपछि फलानो काम गरे’ भन्ने आशयको समाचार छापिंदा अनर्थ लाग्ने गरी आएछ।
सुरक्षा निकायको 'कमाण्ड सेन्टर'लाई केन्द्र, प्रदेश र स्थानीय सरकार गरी तीन भागमा वर्गीकरण गरी स्थानीय जनप्रतिनिधि, र स्वयंसेवक समूहलाई अधिकतम् रूपमा परिचालन गर्ने रणनीति लागू गरिनु पर्दछ ।
१८२४ सालमा झाँगाझोलीमा लिम्बू कांशो राई र राम मगर रघुराना काटाकाट भयाको हो.
उनीहरुलाई त प्राकृतिक रुपमा बाँच्न सिकाउनुपर्दछ ।
त्यसैको प्रतिफल हो, ‘एभरेष्ट वुमन ट्रेक्स एक्सपिडिशन प्रालि’ ।
३० देखि ४० सम्ममा किनबेच भइरहेको छ ।
नेपाल कम्युनिष्ट पार्टी (नेकपा)का प्रवक्ता नारायणकाजी श्रेष्ठले पूर्वएमाले र माओवादी इतिहास भइसकेको भन्दै भागबन्डाका आधारमा पार्टी चल्न नसक्ने बताएका छन् ।
शनिबार रुपन्देहीको मुख्य सिमानाका बेलहियादेखि २५ किलोमिटर र मर्चवार क्षेत्रदेखि ५ किलोमिटरको दूरीमा रहेको कोल्हुई र पुरन्दपुर क्षेत्रको चार गाउँमा ६ जना संक्रमित फेला परेका थिए ।
१ प्रतिशतमा सीमित हुने आकलन छ। सजिलोसँग बुझ्दा, देश अचाक्ली ऋण–भारले थिचिंदै गरेको अनुमान गर्न सकिन्छ।
काठमाडौँ, १५ असोज ।
भाइरस जनावर, पक्षी, फूलहरु र वातावरणलगायत विश्वभरि फैलिरहेको छ ।
पहिरोले लोकमार्ग पनि अवरुद्ध भएपछि डोजर लगाएर खोल्ने प्रयास भइरहेको छ ।
यसअघि, दिउँसोमात्रै मन्त्रालयले नियमित पत्रकार सम्मेलन गरी नेपालमा पछिल्लो २४ घण्टामा २ सय २६ जना कोरोना भाइरस संक्रमित भेटिएको जानकारी दिएको थियो ।
सीतालाई १३ कात्तिकमा दाङस्थित गोरखा अस्पतालमा भर्ना गरिए पनि स्वास्थ्यमा सुधार देखिएन।
चाँदीको मूल्य पनि प्रतितोला रु ९५ ले बढेर एक हजार १३५ पुगेको छ।
गण्डकीमा पीसीआर टेष्टको १ महिना परीक्षण दर कस्तो छ?
४–५ अर्बको थप व्ययभार बढ्ने, भत्ता दिंदैमा सबै घुम्न जान्छन् भन्ने ग्यारेन्टी पनि नहुने सुवेदीको तर्क छ। ‘‘घुम्नै जानेहरु पनि एक साता काठमाडौं वरपरको गन्तव्यमा जालान्, फेरि अर्को साता कहाँ जाने?’
पुस्तकालयमा पनि उनीहरुले आध्यात्मिक, जीवनी, र विचारप्रधान पुस्तक राखेका छन्।
यो आँधी करिब २२५ किलोमिटर प्रतिघण्टाको रफ्तारमा आएको बताइएको छ ।
पानीको अभाव भएपछि स्थानीयले हिउँ पगालेर प्रयोग गर्ने गरेका छन् ।
क्वारेन्टिनमा बस्नेको संख्या थपिएसँगै पालिकाहरूलाई आर्थिक दायित्व अस्वाभाविक बढेको छ ।
सय वर्षअघिको तथ्यांक त्यस गम्भीर भेलामा प्रस्तुत गर्न मन लाग्यो।
यद्यपि यो एउटा नयाँ भाइरस भएकोले यसबारे धेरै कुरा ठोकुवाका साथ भन्न गाह्रो छ ।
तर, बन्दाबन्दीमा समस्या हुन थालेपछि तीन महीनाअघि कर्मचारीलाई बिदा दिइन्।
“श्रमिक दिवसका कारण चीनमा यसबिच बिदापर्ने भएकाले केही अप्ठेरो हुन्छ कि भन्ने आशंका हो,” सहायक रथी पाण्डेले भने, “हामी दुई जहाजमा र अन्य सामाग्री स्थलमार्गबाट ल्याउने तयारीमा छौं।”
१ अर्ब १२ करोड ७२ लाख ५२ हजार रहेको छ।
अधिकारीका भनाइमा पहिले पहिरो जाने स्थानको पहिचान गरिएको थियो।
घटनाको थप अनुसन्धान भइरहेको प्रनाउ थापाले बताए ।
गोविन्द केसीको स्वास्थ्य गम्भीर बनेको छ। केसीको स्वास्थ्य जाँच गरेका डा.
तिहारका लागि धुपौरो, भिउँटे, ठेकी र पालालगायत माटोका सामग्रीहरूको माग उच्च हुने गरेको छ।
हाम्रोमा पुलिसहरु बाटो-बाटोमा टन्नै देखिन्छन् र दिनकै माइक फुकेर सूचना दिइरहेको सुन्छु।
र अक्सर लामो जाममा पर्दा ध्यान झनै त्यतातिर केन्द्रित हुन्छ ।
उनले झापादेखि डडेल्धुरासम्म राजमार्ग बनाउने क्रममा डाँडाकाँडा भत्काउने काम भएको उल्लेख गर्दै भने, “वनजङ्गल काटिएको देख्दा आँखाबाट आँशु झर्छ ।”
सोमबहादुर सारू मगर माली भएको १३ वर्ष भइसक्यो ।
सन् १९८१ देखि भारतका विभिन्न जेलमा कैदी जीवनयापन गरिरहेका दीपक जैसीको परिवार इलाममा बसोबास गर्दै आएको पत्ता लागेको छ। 'ट्रायल' विना नै दशकौंदेखि कैदी जीवन बिताइरहेका उनलाई छुटाउने पहल पनि सँगसँगै भइरहेको छ।
जहाजकै प्रसङ्गमा अर्को एउटा रोचक घटना पनि छ ।
तत्कालीन समयमा ल्यान्डफिल प्रयोग गरेवापत नगरपालिकाको आन्तरिक बजेटको २ प्रतिशत तत्कालीन १८ नम्बर (हाल १४) वडामा लगानी गर्नुपर्ने सम्झौता थियो ।
बन्दाबन्दी शुरु भएदेखि नै पेशागत जीवनमा बन्दी भएका उनीहरु दुर्व्यवहारका भागीदार भएको, घरबेटीबाट निकाला गरिएको, समाजद्वारा बहिष्कार गरिएका खबर नियमितजसो आइरहेका छन्।
सो बैठकले महाधिवेशनको प्रयोजनार्थ विधानका केही दफा निलम्बन गर्ने, विधानमा उल्लेख २८ केन्द्रीय विभागको सङ्ख्या ४७ पुर्याउने, तरुण दलको म्याद छ महिना थप गर्नेलगायतका निर्णय पनि गरेको थियो ।
यदि मूलीनै झडगिएर घरमा आगो झोंस्न तम्सिन्छ भने त्यसको दोष पनि उसैको टाउकोमा पुग्छ ।
राष्ट्रियस्तरमा जनशक्ति प्रक्षेपणसम्बन्धी अध्ययन गरेर प्रतिवेदन तयार गर्ने काम पनि यही बीचमा भएको छ ।
पोखरामा जारी प्याराग्लाइडिङ वल्र्ड कप ‘एशियन टूर’ तथा १९औँ संस्करणको ‘नेपाल ओपन प्याराग्लाइडिङ च्याम्पियनसीप’ को टिम इभेन्ट विधामा नेपाल दोस्रो स्थानमा रहन सफल भएको छ ।
उनीहरूले दैनिक १८ देखि २० घण्टा त निदाएरै बिताउँछन् ।
उनको उपचारक्रममा जोमसोम अस्पतालमा बुधबार बिहान १० बजे मृत्यु भएको प्रहरीले जनायो ।
कोरोना संक्रमणको महामारीसँग लड्न सरकारले गरेको बन्दाबन्दी साउन पहिलो साता हटाइयो।
काठमाणडौं बस्ने र खाने खर्च त्यहि वालेटमै थियो ।
साँझ भएकाले परिवारका सदस्य पनि घरमै हुन्छन् ।
सुनाइ तथा दृष्टि क्षमतामा आउने ह्रास कारण व्यक्तिलाई संचार गर्न आफ्नौ दैनिक जीवनयापनका क्रियाकलाप गर्न, शिक्षा प्राप्त गर्न, हिड्डुल गर्दा आइपर्ने समस्या नितान्त फरक हुने भएकाले सहयोग आवश्यक पर्ने बताए ।
विसं २००२ मा जन्मिएको भनिएको सो हात्ती भारतबाट ल्याइएको हो ।
त्यहाँ अहिलेसम्म १० लाख ७० हजारभन्दा बढी संक्रमित फेला परेका छन् ।
बाँके र बर्दियामा पूर्वएमालेको नेपाल र ओली समूहको बराबरीको स्थिति देखिन्छ।
रन्जित गुरुङ स्मृति तथा नवौं बगर भाइखलक एट ए साइड अन्तराष्ट्रिय भेट्रान्स फुटबल प्रतियोगिताको तयारी पूरा भएको छ ।
विज्ञप्तिमा चिकित्सक तथा नर्सहरुको छनोटका लागि नेपाल मेडिकल काउन्सिलका अध्यक्ष प्रा.
काठमाडौंमा एचए (हेल्थ असिस्टेन्ट) पढ्दै गरेका यादवमाथि १७ वर्षीया युवतीलाई बलात्कार गरेको आरोप लगाइएको थियो।
शारदा ज्ञवाली हेल्थ प्रमोटर ।
प्रतिनिधिसभाले १३ चैतसम्म बैठक स्थगित गरे पनि राष्ट्रिय सभाको बैठक भने आज पनि बोलाइएको हो ।
सोमबार त बजारमा पहिरो नै गएको थियो ।
कोरोनाका कारण विभिन्न जलविद्युत् आयोजना, सडक र विमानस्थल निर्माण प्रभावित भएपछि निर्माण क्षेत्रमा शिथिलता आएको छ ।
रुसले कोरोना भाइरस विरुद्ध लड्न सहयोग पुर्याउने भ्याक्सिन बनाएको दाबी गरेको छ।
धारा ६१ को मर्म हो प्रेस-प्रतिनिधिसँग अनौपचारिक भेट अनर्थ होइन।"
स्याङ्जा वालिङ वडा–३ घर भइ ४ दिनदेखि पोखरा स्वास्थ्य विज्ञान प्रतिष्ठानमा उपचारका लागि भर्ना भएका ती पुरुषको आइतबार राति ११ बजेर २५ मिनेटमा मृत्यु भएको हो ।
बरुण भलायो, इनारटोल र भित्री स्थितमा अवैध रुपमा लगाइएको गाँजा खेती प्रहरीले नष्ट गरेको हो ।
गत असोजमा धादिङको त्रिपुरासुन्दरी गाउँपालिकाकी १७ वर्षीया किशोरीले आफू वर्षौंदेखि बुबाबाट बलात्कार हुँदै आएको घटना सार्वजनिक गरिन्।
१८ वर्षको उमेरमा जन्माएकी जेठी छोरी सात वर्षकी भइन् भने अर्की ४ र कान्छी डेढ वर्षकी छिन्।
रौतहट र सर्लाहीको बीचमा बग्ने बागमती नदीको विषयमा दुई पक्षबीच लामो समयदेखि विवाद रहेको छ ।
उहाँ ९ दिनदेखि स्वयंसेवकको रूपमा काम गरिरहनुभएको छ ।
उनी नरहेसँगै अब हाम्रा बीपीको मूर्तिको स्थायी वासस्थान खोज्नुपर्ने भएको छ ।
प्रधानमन्त्रीका प्रेस सल्लाहकारले फेसबुकमा लेखेको सूचनाका आधारमा नेकपाको आकस्मिक सचिवालय बैठक बोलाइएको खबर आमसञ्चार माध्यमहरुमा आयो।
नेविसंघ नेतृत्वविहीन हुँदा निर्वाचन सार्ने माग गरेका थियौं ।
उहाँले स्वास्थ्यकर्मीको सुरक्षाका लागि पिपिईको व्यवस्था गरी उपचारमा खटिएको बताउनुभयो ।
यसरी पारिश्रमिक नदिइएका प्रतिष्ठानमध्ये धेरैजसोमा युनियनसँगको छलफलपछि दिने, बजेटपश्चात् मात्र विचार गर्ने, कुनैले आधा मात्र पारिश्रमिक दिने वा पारिश्रमिक घटाएर मात्र भुक्तान गर्ने जनाएको सर्वेक्षणमा सहभागीले जानकारी दिएका छन् ।
प्रदेश सरकारले प्रदेश सभामा पेश गरेका प्रस्तावका विपक्षमा मतदान गर्ने निर्णय भएको विपक्षी दल कांग्रेसका नेता वीरेन्द्रकुमार कनौडियाले जानकारी दिए।
हामी गाउँगाउँमा जाँदा धेरै मानिसले आफूहरूले पहिल्यै कांग्रेसको सदस्यता लिएको बताए”, उनी भन्छन् “कांग्रेसले महाधिवेशन लक्षित कार्यक्रम नगर्दै उसलाई काउन्टर गर्ने पनि हाम्रो उद्देश्य हो।”
हिजोसम्ममा गम्भीर प्रकृतिकाे विरामीको संख्या ५७ हजार एकसय ६५ जना छन् ।
सुदूरपश्चिम प्रदेशको पहाडी जिल्लाको सबैभन्दा पुरानो दिपायल विमानस्थलको कालोपत्रलगायत स्तरोन्नतिको काम सम्पन्न भएको छ।
यो अशान्तिले हामीलाई जारी शान्ति प्रक्रिया पूर्ण शान्तिमा रूपान्तरित हुनुअघि नै अर्को द्वन्द्व शुरू हुने त होइन भन्ने जोखिमको संकेत गरेको छ।
जयपृथ्वी नगरपालिका– १ भण्डाराकी २६ वर्षीया शर्मिला विष्टको घाँस काट्ने क्रममा लडेर मृत्यु भएको छ ।
कसैका विचारमा अम्बरले नेपालमा रवीन्द्र संगीतको प्रयोग गरे ।
यदि त्यो हो भने गायक दीपक बज्राचार्यको ब्यान्ड रिदमले हिजोदेखि यूट्युब र फेसबुकमा लाईभ कन्सर्ट गरिरहेको छ ।
प्रमुख कार्यकारी अधिकृत सिइओको नियुक्तिका लागि आवेदन माग भएको थियो ।
सोलुखुम्बु जिल्लाको लुक्ला विमानस्थललाई तेन्जिङ–हिलारी विमानस्थल र त्यस्तै, सगरमाथा र चोयु हिमाल बीचमा रहेका दुई हिमालमध्ये एउटालाई तेन्जिङ र अर्कोलाई हिलारी नामकरण गरिएको छ ।
उनीहरुको लागि संकलित राहत जिल्ला सदरमुकाम थन्किएको छ ।
सबैले सहयोग गर्ने आश्वासन दिएका छन्," ओलीले बैठकमा भने "चिन्ता गरिहाल्नु पर्ने अवस्था छैन ।
त्यसको केही दिनपछि यही घटनासँग जोडिएको अर्को आक्रमणमा पाँच जनाको मृत्यु भएको थियो।
काठमाडौं बल्खुस्थित तरकारी बजार ।
यसको १०० प्रतिशत नियन्त्रित क्लिनिकल ट्रायल गरिएको थियो ।
त्यै भएर हो कि भूत आएको!
तुलसी भएको स्थानमा मलेरिया फैलाउन सक्ने विषाक्त वायु समेत हटाउने क्षमता हुने तथ्य वैज्ञानिक रुपमा प्रमाणित भएको छ ।
प्रधानमन्त्री निवास बालुवाटारमा भएको मन्त्रिपरिषद् बैठकमा सबैका लागि फरक टेबल र कुर्सी छन् ।
दिउँसो एक बजे संसद बैठक बोलाइएकाले त्यस अगाडि नै राजीनामा बुझाइने उपसभामुखका सञ्चार विज्ञ संयोजक शेखर अधिकारीले बताए ।
दुई वटामा कम्युनिष्ट समर्थित स्वतन्त्र उम्मेदवार चुनिए भने एउटा वडामा रूख चुनाव चिह्न भएका उम्मेदवार।
जसमध्ये २२ जना अहिलेसम्म सम्पर्कविहीन छन्।
संक्रमितमा रुखाखोकी लाग्ने, श्वासप्रश्वासमा समस्या, थकाइ लाग्ने, जीउ थाक्ने, स्वाद र गन्ध थाहा नपाउने जस्ता समस्या देखिन थालेको छ।
त्यसैले मेरा ग्राहक बढेका छन्।”
आकाश प्रदूषण र खगोल अनुसन्धान दुवैका विषयमा राष्ट्रिय तथा अन्तर्राष्ट्रिय कानून छैनन् ।
क्षयरोग उपचार केन्द्र पोखराको प्रयोगशालामा गरिएको स्वाब परीक्षणमा लमजुङकै २० जनामा कोरोना देखिएको हो ।
यसको दुई देशका सेनाबीचको सम्बन्धलाई थप सुदृढीकरण गर्ने मुख्य उद्देश्य रहेको छ ।’
ट्रलकोे पत्रमा ‘काली नदी पूर्वका सबै जमीन’ नेपालको भएको प्रष्ट उल्लेख छ ।
प्रस्तुत गीतले मुगलानीको चिन्तामा छटपटिएका आफन्तजनको पीडा विम्बात्मक रूपमा चित्रण गरेको छ।
‘दाल चामल जति पनि स्टक छ ।
संघीय र प्रदेश सरकारबाट पिपिई, मास्क, ह्यान्ड स्यानिटाइजर लगायतका सुरक्षा सामग्री नपाएपछि पूर्व नवलपरासीको प्राथमिक स्वास्थ्य केन्द्रमा कार्यरत चार चिकित्सक र स्वास्थ्यकर्मीले स्थानीयस्तरमा उपलब्ध पीपीई प्रयोग गरिरहेका छन्।
भारतको आसामस्थित गुवाहटीमा रहेको कामरुप कामाख्या विश्वको सर्वश्रेष्ठ योनी पीठ हो जहाँ सतीदेवीको योनी पतन भएको मानिन्छ।
अनि असहाय भएर मैले भनें, विस्तारै, ‘हामीलाई जानै पर्नेछ ।’
कोभिड–१९बाट सङ्क्रमित स्वास्थ्यकर्मीमध्ये एक हजार ५०२ अर्थात् ८७.
अब महाधिवेशन छिटै गर्नुपर्नेछ।
'संघमा आएको र खर्च भएको रकमको विवरण हेर्न पाउनुपर्ने' भन्दै कोषाध्यक्ष सुजखुले हस्ताक्षर गरेका छैनन्।
त्यसअघि १५ जेठ २०७५ मा सट्टाबजारका अर्का खेलाडी गौरव तिवारीसहित ६ जनालाई महानगरीय प्रहरी परिसर काठमाडौंले पक्राउ गरेको थियो।
धेरै टाढा किन सोच्ने, अहिले नै चुनाव गर्यौं भने खास खास मान्छेबाहेक अरुले जित्न सक्ने अवस्था नै छैन।
बेलैमा तातो खान पाएर सातो गएको हाम्रो अनुहारमा विस्तारै कान्ति फिजियो ।
तर, गाउँपालिकाले ठेक्का नलगाई क्रसर उद्योगसँग रोयल्टी लिएर संचालनको अनुमति दिएपछि प्रजिअ कुरुङबाङको ध्यान गयो।
संस्थाको सेवा र आफ्ना सदस्यहरुलाई स्मार्ट बनाउन उक्त सेवा शुरु गरेको गुरुङले जानकारी दिए ।
अस्पतालबाट छिटो र सजिलै प्रमाणपत्र ल्याउन सकिने भएकाले नेपाली डाक्टरहरूले त्यहाँ एमडी/एमएस तह पढ्ने गरेका छन् ।
उनीहरु समुदायमा घुलमिल नभएका कारण आतङ्कित नहुन नगरप्रमुख टङ्कप्रसाद तिमल्सिनाले सबैमा अनुरोध गरेका छन्।
घूस लेनदेनमा आईओएमका डीनसहितका तत्कालीन पदाधिकारी संलग्न भएको खुलेपछि उनीहरूलाई कारबाहीको माग राख्दै विद्यार्थी र चिकित्सकहरू आन्दोलनमा उत्रिए।
घाइतेलाई नजिकैको क्वीन एलिजाबेथ, क्वांग वाह, प्रिन्सेस मार्गरेट अस्पताल र क्यारितास मेडिकल सेन्टरमा उपचारका लागि लगिएको छ। घाइतेमध्ये २ जनाको अवस्था गम्भीर रहेको बताइएको छ। एक जना सामान्य उपचारपछि घर फर्किएका छन्।
समाजका कार्यकारी निर्देशक मनिषा ढकालले घर समाजबाट पनि अपहेलित र राज्यको पनि विभेदपूर्ण नीतिले यस समुदायका सदस्यहरुले निरन्तर हिंसा र विभेद खेप्नु परेको बताइन् ।
अन्य प्रदेशहरुले पनि बन्द लम्बिदा खाद्यान्नको जोहोका लागि गृहकार्य गरिरहेका छन् ।
यो उपाधि मेस्सीले छैटौं र रोनाल्डोले पाँचौं पटक जिति सकेका छन् ।
उपन्यासको पृष्ठभूमि यति मात्र हो ।
त्यो थाहा भयो भने क्रिटिकल बिरामीलाई तत्काल बेड खाली भएको अस्पतालमा पुर्याउन सकिन्छ।
कारोबार शुरू भएदेखि नै उतारचढाव देखिएको नेप्से परिसूचक कारोबार बन्द हुँदा भने ४ दशमलव ६९ अंकले बढेर १ हजार ७ सय ८२ दशमलव ८१ अंकमा बन्द भएको छ।
बढ्दो मध्यम वर्गको उपयोग, जलवायु परिवर्तन व्यवस्थापन, सञ्चार क्रान्ति र सांस्कृतिक लाभ व्यवस्थापन जस्ता नवीन संयन्त्रको उपयोग गर्ने रणनीतिमा केन्द्रित रही सामाजिक समृद्धितर्फ अभिमुख छ।
उनको धोबीधाराको पाठकसित बिहे भयो।
धिताल परिवार सवार बा१३च ५९२९ नंको स्कर्पियो नारायणगढबाट मुग्लिङतर्फ जाँदै गरेको एनएल ०१०५१६० भारतीय नम्बरको ग्यास बुलेटसँग ठोक्किएर दुर्घटना भएको हो।
त्यो घटनापछि उनको मनमा ठेस पुग्यो।
सहकारी अत्यन्तै पातलो रहेको प्रदेश–२ मा भने गरीबी दर ४७.
उनीहरूको स्वभाव, हाउभाउ आदि हेरेर नाम राख्ने गरिएको छ। शान्त स्वभाव भएकोलाई शान्ति, संस्थामा आएपछि छिटो निको भएकालाई आशाराम, मुस्काइरहनेलाई मुस्कान जस्ता नामले सम्बोधन गरिन्छ।
सानुकान्छा रमिता हेर्न तयार भयो, मानसिक रुपमा पनि ।
उनले परिस्थिति नियन्त्रणबाहिर गएपछि अहिले बाँस्कोटालाई बलिको बोका बनाइको बताए ।
त्यस्तै, आगामी आर्थिक वर्षमा आवश्यकता अनुसार सबै स्थानीय तहमा सीपविकाससम्बन्धि घुम्ती तालीम सञ्चालन गरिने घोषणा गरिएको छ ।
खोप विकास गर्न लागिपरेका देशहरूको सूचीमा उत्तर अमेरिका, युरोप र चीन अग्र पङ्क्तिमा देखिएका छन् ।
दलित र मजदूर वर्गकै हित र अग्रगतिका लागि उनका विचार र कर्म केन्द्रित रहे।
नेपाल विद्युत् प्राधिकरणको तथ्याङ्क अनुसार, राष्ट्रिय ग्रिड मार्फत सबैभन्दा बढी राष्ट्रिय प्रसारणको बिजुली पुग्नेमा प्रदेश २ का घरपरिवार रहेको उल्लेख छ ।
कोरोना संक्रमण भएपछि अस्पतालमा रहेका बागमती प्रदेशका मुख्यमन्त्री डोरमणि पौडेलले आफ्नो स्वास्थ्य सुधारोन्मुख अवस्थामा रहेको बताएका छन्।
भनिन्छ, यो घोषणाको विरोध स्वयं महिलाबाट भएको थियो तर सतीप्रथा अन्त्यको घोषणा प्रभावकारी ढंगले कार्यान्वयन भयो।
यस्तै, पोखरा १७ का पुरुष कार्तिक ११ गते अस्पताल भर्ना भएका थिए ।
विभिन्न क्षेत्रका संघर्षशील महिलाहरुको जीवनी समेटिएको 'प्रेरणादायी महिलाहरू' पुस्तक विमोचन गरिएको छ।
सुर्य चिन्ह आउने छ ।
जनताको आकाङ्क्षाबमोजिम सुशासन र विकासको लक्ष्य हासिल गर्न दृढ राजनीतिक इच्छाशक्ति भएको राजनीतिक नेतृत्व र पारदर्शी, जवाफदेही, परिणाममुखी र सूचना प्रविधिको अधिकतम प्रयोग गर्न सक्षम प्रशासन अपरिहार्य रहेकामा समेत उनले जोड दिएका छन् ।
खेलकुद क्षेत्रका निकाय तथा व्यक्तिले नघच्घच्याएसम्म सरकारले प्रशिक्षण र खेल प्रतिस्पर्धा तयारीका लागि अनुमति दिने संभावना कम छ।
१ भदौदेखि उडान शुरु गर्न आन्तरिक वायुसेवाले २६ साउनसम्ममा करिब १५ सय वटा र अन्तर्राष्ट्रिय उडानको लागि कतार एयरलाइन्सले करिब २५ सय वटा टिकट जारी गरिसकेका छन् ।
कोष स्थापनाको शुभारम्भ गर्दै पूर्व उपप्रधानमन्त्री प्रकाशमान सिंहले आफूले एक महिनाको तलब त्यसमा राख्ने घोषणा गरे ।
जिल्ला प्रशासन कार्यालयबाट बिहान ११ बजेदेखि दिउसो १ बजेसम्म कार्यालय खोल्ने गरि अनुमती लिएको सहकारीका कोषाध्यक्ष हरि बहादुर शाहीले बताए ।
एसिड आक्रमण पीडित वीरगन्जकी मुस्कान खातुन सोमबार सिंहदरबारस्थित प्रतिनिधिसभाको महिला तथा सामाजिक समितिको बैठकका लागि यसैगरी आएकी थिइन्।
हाल शव त्रिशूली अस्पतालमा छ ।
जिल्ला प्रशासन कार्यालयका प्रवक्ता शिवराज जोशीले ठ्याक्कै तथ्यांक नरहे पनि भारतबाट नेपाल प्रवेश गर्नेहरुमा करिब ३० प्रतिशत महिलाहरू रहेको बताए ।
विनाशकारी भूकम्पले क्षति पुर्याएका तनहुँका ५२ प्रतिशत घरका पुननिर्माण सकिएको छ ।
खेलको इन्ज्युरी समयको अन्तिम मिनेटमा स्पेनी डिफेन्डर जोसे गायाले गोल गरेपछि स्पेन हारबाट जोगिएको हो ।
एक जनाले पार्टी र अर्कोले सरकार चलाउने हो।
यो तथ्य विभिन्न अध्ययनहरूले पुष्टि गरेको छ ।
कानुन कमजोर छ कि कानुनको व्याख्या मनपरी भएको छ, सबैले राम्रोसँग अध्ययन गर्नुपर्यो र बोल्नुपर्यो।
अहिलेको घटनाक्रममा त्यो धारा आकर्षित हुने कुरै आउँदैन किनकि संसद गठन भएर बहुमत प्राप्त दलको संसदीय दलको नेताका रुपमा ओली स्वयं प्रधानमन्त्री नियुक्त भएको आउँदो फागुन ३ गते ती वर्ष पूरा हुँदैछ ।
उनका अनुसार छलफलमा पूर्वप्रधानमन्त्री, राजनीतिक दलका शीर्ष नेता, सभामुख, राष्ट्रियसभाका अध्यक्ष र उपाध्यक्ष तथा संसद्मा प्रतिनिधित्व गर्ने सबै दललाई आमन्त्रण गरिएको छ ।
तर, सञ्जय उपचारको नाममा आफूलाई एक सातासम्म स्लाइन र केही एन्टीबायोटिक मात्र दिएर राखिएको बताउँछन्।
नेपालमा पनि सोही वर्षदेखि हरेक वर्ष अपाङ्गता भएका व्यक्तिहरुको अन्तर्राष्ट्रिय दिवस मनाउने गरिएको छ।
तीमध्ये ७ जनाको मृत्यु तथा १ हजार ५ सय ५० जना निको भएका छन् ।
हाम्रो नाममा कुनैपनि किसिमका अनधिकृत नगदको लेनलेन गरेर पर्ने आर्थिक तथा व्यावसायिक अप्ठेरोका लागि हाम्रो पात्रो जिम्मेवार हुनेछैन ।"
यो छूट रकमको हिसाब गर्दा राष्ट्रिय वाणिज्य ब्याङ्कको मात्रै करीब रु.
ती बालिका अहिले साढे तीन वर्षका भएका छन्।
सरकारले प्रकोपको व्यवस्थापन र पूर्वतयारीसँग सम्बन्धित केही कानून र नीति बनाएको छ। जसमध्ये प्रकोप व्यवस्थापनका लागि राष्ट्रिय रणनीति, विपद् जोखिम न्यूनीकरण तथा व्यवस्थापन ऐन, जलवायु परिवर्तन नीति लगायत प्रमुख छन्।
सत्य के हो भने, जिल्लाको संरचना रहँदासम्म प्रदेशको अधिकार प्रयोगमा अंकुश कायम रहन्छ।
उनले भने, मेरो पालामा कुनै नयाँ मोही बनाउनका लागि निर्णय भएको छैन ।
पछिल्लो ४ वर्षमा बैंकले उक्त उपाधि पाएको यो तेस्रो पटक हो ।
कपालभाति अत्यन्त संवेदनशील र सावधानीपूर्वक गर्नुपर्ने अभ्यास हो ।
देशको आर्थिक विकास, पूर्वाधार निर्माणका लागि ऋण आवश्यक औजार भए पनि जस्तोसुकै परियोजना र कार्यक्रमका लागि पनि ऋण लिँदा दीर्घकालसम्मका लागि घातक दायित्व पर्ने अर्थशास्त्रीहरुले औंल्याउँदै आएका छन्।
छिमेकी भारतले टिकटक प्रतिबन्ध लगाइसक्यो, संयुक्त राज्य अमेरिका र अष्ट्रेलिया पनि यही कदमतर्फ उन्मुख छन्, तर नेपालमा भने कोभिड–१९ का कारण बन्दाबन्दी र निषेधाज्ञामा टिकटकको प्रयोगमा व्यापक वृद्धि भएको छ ।
बिहानको समयमा केही किताब, अखबार, पत्रिका वा कुनैपनि अनलाइनको आर्टिकल पढ्नसक्नुहुन्छ ।
समस्या जहाँ छ, उपचार त्यहीं खोज्नुपर्छ।
हागनले सन् १९५७ मा तस्वीर खिच्दाको हिमनदीको ठूलो क्षेत्र (हरियो धर्सो) क्रमश: सन् १९७९ मा (गुलाबी धर्सो) र सन् २०१६ (कालो धर्सो) मा खुम्चँदो देखिन्छ।
उनले भ्रामक प्रवचन गएको साता दिएका थिए।
यी सबैको अप्रत्यक्ष असर नेपाल जस्ता मुलुकलाई पनि पर्छ।
धरानमा रहेका केन्द्रीय सदस्य मीन विश्वकर्माले धेरैजसो केन्द्रीय सदस्य काठमाडौं बाहिर रहेको र संक्रमणको जोखिमका बीच एकै हलमा सयभन्दा बढी भेला हुनुपर्ने भएकाले बन्दाबन्दी जारी रहे बैठक गर्न अप्ठेरो हुने बताए।
विद्यार्थीहरुको तयारीमा त सरकारी निर्णयले असर त गरेको छ नै सँगै परीक्षा कहिले हुने भन्ने अन्यौलताले अबको तयारीमा पनि असर परेको छ ।
मड्रिडका लागि करिम बेञ्जिमाले यसपटक सर्वाधिक २१ गोल गरे।
पाँचपोखरीवासी आफ्नै उत्थानको लागि उत्साहका साथ तयारीमा छन्।
चौधरीका अनुसार एक बोरा धानको बीउ सीमापार गराउने (स्थानीय चलनचल्तीको भाषामा क्यारिङ गर्ने) व्यक्तिले भा.
पोखरलले भनिन् ।
धेरैवर्षपछि एकदिन फेरि साहिर र अमृताको भेट हुन्छ ।
उहाँहरूकै नजिक बसेर काम गरेँ ।
दिल्ली प्रहरीले सन् २०१६ मा यी तीनविरुद्ध राजद्रोहको आरोपमा उजुरी दर्ता गरेको थियो ।
दशैको मुखमा मजदूरीका लागि भारत जानेको लर्को कोराना भाइरस फैलिएसँगै पाँच महीना पहिले नेपाल प्रवेश गरेका सर्लाहीवासी मजदूरी गर्न फेरि भारत जान थालेका छन्।
यो तालिका काठमाडौबाट हुने उडानको लागि हो।
यही कानून अनुसार दुरुत्साहन दिने वा आदेश दिने वा उद्योग गर्ने वा षडयन्त्र गर्ने व्यक्ति वा मतियारलाई समेत साेही परिच्छेदमा लेखिएको कसूर गर्न दुरुत्साहन दिने वा आदेश दिने व्यक्तिलाई मुख्य कसूरदारलाई भए सरह सजाय हुने व्यवस्था रहेकाे छ ।
सन्दुक रुइत र अर्कातर्फ अख्तियारका ज्योति नवीन घिमिरेलाई एकैसाथ हालेर पुरस्कृत गरिएको स्थिती आफैंमा अनौठो छ, तुलनाका हिसाबमा लाजमर्दो पनि ।
प्रधानमन्त्री एवम् अध्यक्ष केपी शर्मा ओलीलाई दुवै पद छोड्न दबाब दिइएपछि नेकपाको स्थायी कमिटी बैठक १६ असारदेखि प्रभावित बनेको छ। प्रधानमन्त्री ओलीले संसद अधिवेशन नै अन्त्य गरेपछि नेकपा फुटकै संघारमा देखिएको छ।
आक्रमणमा आठ प्रहरी मारिए ।
बैठकको उदघाटन गर्दै प्रधानमन्त्री ओलीले राष्ट्रिय सुरक्षाको गम्भीरता र संवेदनशीलतालाई मध्यनजर गरेर यस्ता विषयमा नियमित अन्तरक्रिया भइरहनुपर्ने बताए।
अनि उही निमोनियाले विस्तारै प्राण चुस्यो ।
हजार बुद्धसहित बोधि चैत्यको संरक्षण गर्नुपर्छ भन्ने कुरामा सरकार दृढ हरेको पनि मन्त्री नेम्वाङ्ले स्पष्ट पारे।
सस्तो तथा सरल किस्ताबन्दीमा घर निर्माण गर्न, घर, जग्गा तथा गाडी किन्न र शेयरको धितोमा कर्जा लिन ब्यांकले यो योजना ल्याएको जनाएको हाे।
अघिल्लो महाधिवेशनमा गोल्छासँगै पराजित प्रधान हाल उपाध्यक्ष छन् ।
आधुनिक मेशिनबाट बनाइएका सामग्री तुरुन्तै पाइन्छ ।
दुई जना न्यायाधीशकाबीचमा बाँकी २२ जनालाई थुनामा पठाउनेबारे भने मत मिलेको छ। जिल्ला अदालतले पुर्पक्षका लागि थुनामा राख्ने आदेश गरेका उनीहरू सबैलाई थुनामै राख्नुपर्नेमा न्यायाधीशहरू चुडाल र भट्ट सहमत छन्।
जस्तो, प्रोफेसर भण्डारीले हरेक तर्क र बिचार कतै राख्दा कुनै बिद्धानको भनाइ ‘कोट’ गर्दै केही भन्ने गर्थे ।
मलाई पूजा गर्ने त कति कति।
एसईई सञ्चालन गर्न नसकिने निष्कर्षमा पुगेको सरकारले आन्तरिक मूल्याङ्कनका आधारमा नतिजा प्रकाशित गरिसकेको छ। आन्तरिक मूल्याङ्कनका लागि स्पष्ट आधार प्रस्तुत गर्न नसक्दा नतिजालाई लिएर आशंका र टिप्पणी पनि भए।
बन्दाबन्दी सुरु हुनुभन्दा पहिले मुलुक भरको विद्युत्को उच्चतम माग (पिक डिमाण्ड) १ हजार २ सय मेगावाटको हाराहारीमा रहेकोमा मंगलबार घटेर ९ सय ४५ मेगावाटमा सीमित भएको छ ।
जनताले कम्युनिष्टलाई असामान्य अवसर दिए ।
अभिभावक, शिक्षक त छन् तर, तिनले पनि किशोरवयका शरीरका तरंग बुझ्न सक्तैनन्, जसले उनीहरुको जीवन संकटमय हुँदै जान्छ ।
केसी देशकोे चामलको माग थेग्ने हो भने वर्णसंकर बीउ प्रयोग गरेर धान खेती बढाउनुपर्ने तर्क गर्छन्।
उनीहरुमाथि भइरहेको शोषणको कुरा झन् न्यून मात्र थिए।
चेल्सी अंकतालिकाको चौँथो स्थानमा छ ।
एम्नेस्टी इन्टरनेशनलले ६३ देशमा गरेको सर्भे अनुसार अधिकांश मुलुकहरूका स्वास्थ्यकर्मीहरूले व्यक्तिगत सुरक्षा सामग्री अभाव भएको बताएका थिए ।
सरकारी भत्ता त मपनि खान्छु ।
यहाँ बसोबास गरी रहेका नेपालीहरुले उक्त जटिल अवस्थालाई सहज बनाउन आफ्नो ब्यस्त काम काजका बाबजुत पनि केही समय निकाली बिगत १० वर्षदेखी नियमित रुपमा रक्तदान गर्दै आएका छन ।
मन्त्रालयको रु पाँच लाख सहयोगमा अक्सिजन प्लान्ट स्थापना गर्ने भवन निर्माण गरिएको छ ।
“प्रहरी अधिकृतहरू अपराध अनुसन्धान गर्न डराउन थालेका छन् ।
अब बन्दाबन्दीका कारण यतै रोकिएका र भिषा सकिएका पर्यटकहरुले अध्यागमन विभागबाट निशुल्क भिषा नियमित गरेर स्वदेश फर्कन सक्नेछन्।
घटना लम्बिँदै गएपछि सांसद थापाले पुनः विज्ञप्ती जारी गरी घटनाप्रति दुखी भएको बताएका छन् ।
ट्याक्टर चालकलाई नियन्त्रणमा लिई घटनाको बारेमा थप अनुसन्धान अगाडि वढाइएको छ ।
सेल्फ ग्राउन्ड ह्यान्डलिङ सेवा शुरु गर्नुअघि विमानस्थलमा गरिने सम्झौताको मस्यौदा प्राधिकरणबाट स्वीकृत गराउनुपर्नेसहितको सामान्य शर्त राखेर यो सेवाको अनुमति दिएको प्राधिकरणका महानिर्देशक पोखरेलले बताए।
८ अर्ब २७ करोड विनियोजन गरेको छु।
ट्रम्पले इन्टरनेट सामाजिक सञ्जाल ट्वीटरमा लेखेका छन् ’अदृश्य दुस्मनले हामीलाई आक्रमण गरिरहेको छ, महान अमेरिकी जनताको रोजगारी सुरक्षा गर्न आवश्यक छ, संयुक्त राज्य अमेरिकामा आप्रवासन रोक्ने कार्यकारी निर्देशनमा म हस्ताक्षर गर्न जाँदैछु।’
उनका जेठी र माइली छोरीको भारतमा बिहे भएको छ। सुशीला साइँली छोरी हुन्।
यसअघि भारतबाट फर्किएकी सुर्खेत सिम्ता गाउँपालिकाकी एक युवतीमा पनि कोरोना परीक्षणको नतिजा पोजेटिभ देखिएको थियो ।
आदेश अनुसार, त्यो जानकारी पाएको दुई महीनाभित्र कारागार व्यवस्थापन विभागका महानिर्देशकको संयोजकत्वमा तीन सदस्यीय अध्ययन समिति बनाउनुपर्थ्याे ।
ग. उपलब्ध स्रोत र साधनको अधिकतम उपयोग गर्नु।
देवकोटाकै ‘शाकुन्तल’ र ‘महाराणाप्रताप’ महाकाव्यलाई पनि यस्तै उदाहरणका रूपमा लिन सकिन्छ ।
हामीसिँग २० भन्दा धेरै चरणहरू छन्, र हामीले यस कमबाट धेरैलाई प्रभावित गरेका छौं ।
पोखरा उद्योग वाणिज्य संघको सभाहलमा फागुन ३० मा एकल साँझ हुँदैछ ।
बम्पर उपहारमा सामसुङ ग्यालेक्सी नोट २० रहेको छ ।
राष्ट्रपति विद्यादेवी भण्डारी चार दिने सूदुरपश्चिम प्रदेशको भ्रमणमा निस्किएको र खतिवडाले अर्थमन्त्रीको शपथ लिएको २५ फागुनमा मात्रै दुई वर्ष पुग्ने भएकाले यसबीचमा सहमतिको प्रयास गरिने एक स्थायी कमिटी सदस्यले बताए ।
२ फागुन, एजेन्सी ।
त्यसो हुनाले अझै पनि सरकारको ध्यान व्यक्ति विशेषको उपचार खर्च व्यहोर्नु भन्दा सबै विपन्न नागरिकको उपचार खर्च व्यहोर्नेमा हुनुपर्दछ’, डा.
किनभने त्यहाँ चुनिने देशहरूको तुलनामा नेपाल डिजर्भ गर्छ।
नशालु पदार्थ खुवाई भारतको उत्तराखण्डको ऋषिकेशमा एक नेपालीलाई लुटिएको छ ।
सो गुफामा विशेषगरी परम्परादेखि नै बालाचतुर्दशीमा सद्बीज छर्ने र शिवरात्रिमा गाईको दूध चढाउने श्रद्धालु भक्तजनको भीड लाग्ने गरेको स्थानीय बासिन्दा बताउँछन् ।
ठमेल पर्यटन विकास काउन्सिलको आग्रहको बाबजुद, जग्गा मालिकहरूले अझै पनि भाडा समायोजनको बारेमा उनीहरूको अनुरोधलाई प्रतिक्रिया दिएका छैनन्।
यो सबै सूचना तथा प्रविधिको कारण सम्भव भएको हो ।
सरकारले फैसला पुनरावलोकनका लागि दिएको निवेदन खारेज गर्दै सर्वोच्चले सुनाएको त्यो निर्णयको पूर्णपाठ भर्खरै सार्वजनिक भएको छ। यसमा सर्वोच्चले १४ फागुन २०७१ मा गरेको आफ्नो फैसला पुनरावलोकन नहुने, त्यसो गर्न नमिल्ने कारणहरू समेत खुलाएको छ। -
पत्रकार महासंघ युरोप शाखाले केजिनलाई राई अध्यक्षको लागि केन्द्रमा कारवाहिको सिफारिस गरेपछि प्रयोग ल्याएको लेटरप्याडमा केजिन राइलाई ‘सस्पेन्डेट’ (निलम्बन) गरेको उल्लेख छ ।
आफ्नो वडामा कहाँबाट को को आए भन्ने कुरा स्थानीय जनप्रतिनिधिहरुलाई राम्रोसँग थाहा हुन्छ।
प्रजातन्त्र स्थापनार्थ भएका आन्दोलन÷संघर्षका क्रममा उनले ११ वर्षभन्दा बढी समयसम्म जेल जीवन बिताएका थिए।
श्रीमान- श्रीमतिको भूमिका निभाएकै हो ।
बिजुली प्रणालीको सुरक्षाको सुनिश्चितताका लागि पनि यस्तो ‘ब्याकअप’ चाहिन्छ ।
लगानीमा उत्साह नदेखिएको ब्याङ्किङ प्रणालीमा थुप्रिएको तरलताले पनि पुष्टि गर्छ ।
तर यति कुरा प्रष्ट भएको छ ।
पोखरा महानगरपालिका वडा १७, सीतापाइलास्थित पोखरा वृद्धाश्रम २०५३ सालमा स्थापना भएको हो ।
उनले सीमा समस्या समाधानका लागि जनस्तरबाट समेत सहयोग हुनुपर्ने बताए।
मिडिया नायकका व्यावसायिक उपलब्धि र व्यक्तिगत विवरणलाई पाठक, श्रोता वा दर्शकको खपतका निम्ति उद्यत रहन्छ।
कन्हैया कुमार ।
महाधिवेशनमा देशभरिबाट करिब दुई हजार प्रतिनिधि रूपन्देहीमा भेला भएका हुन्।
स्वास्थ्य अवस्था सामान्य छ। मसँग कन्ट्याक्टमा रहेका व्यक्तिको ट्रेसिङ चाँडो गराउन म सङ्क्रमण भएको समाचार आउन जरुरी छ”, प्रदेशसभा सदस्य श्रेष्ठले भने।
संघीयता प्राप्त भएपछि पनि विधिको शासन, समविकास,, सम्मृद्धि र भ्रष्टाचार नरोकिएको आरोप उनको छ ।
ती निकायलाई कोभिड–१९ खोप प्राविधिक सहयोग र कोभ्याक्स कोल्डचेन उपकरणका लागि पनि अनुरोध गरिएको उनले जानकारी दिए ।
योसँगै गण्डकी प्रदेशमा कोरोना संक्रमितको संख्या एक हजार तीन सय ७७ पुगेको छ ।
काबुल, २८ कात्तिक ।
अन्नपूर्ण वा धौलागिरीमध्ये कुन आरोहण गर्ने दोधारमा परेका हर्जोगलाई त्यतिबेला बेला नेपाली सहयोगीले अन्नपूर्ण आरोहण गर्न सुझाएको उनको पुस्तक ‘अन्नपूर्ण’ मा उल्लेख छ।
हाल साेही नाकामा खटिएका थप आठ जना सुरक्षाकर्मीमा संक्रमण देखिएको छ।
प्रतिनिधि सभा विघटनविरुद्ध सर्वोच्च पुगे कानून व्यवसायी, रिट दर्ता हुन बाँकी प्रतिनिधि सभा विघटन गरिएकोविरुद्ध अधिवक्ताहरू सर्वोच्च अदालत पुगेका छन्।
नयाँदिल्ली, २५ जेठ ।
प्रदेशका अधिकाश अस्पतालमा वितरणका लागि ति समाग्रीहरु आउन लागेको मुख्यमन्त्री शंकर पोख्रेलको प्रेस सल्लाहकार शेरबहादुर केसीले बताए ।
१ करोड मूल्य बराबरको आइससहित प्रहरीले व्यापारीलाई पनि पक्राउ गरेको छ।
तर राम्राे के भने बितेकाे दश दिन यता मैले कसैलाई भेटेकाे छैन।
महिलाहरुले पुरुषको स्थान खोस्न खोजेका होइनन् ।
तमोर नदी ताप्लेजुङ, पाँचथर र तेह्रथुमको सीमाना, धनकुटा हुँदै सुनसरीमा पुगेर सप्तकोशीमा मिसिन्छ।
“अप्ठ्यारो सर्वप्रथम केबाट आयो भने हामी सजाय पाएका मानिसहरुले जस्तो काम गर्छौं ।
खुर्सानी प्रहार गर्ने कार्यपालिका सदस्य कुलाललाई प्रहरीले नियन्त्रणमा लिएकोे छ।
धनगढी उप–महानगरपालिका कोभिड उप–समितिका संयोजक नारायण प्रसाद बरालले जटिल अवस्थाका संक्रमितलाई मात्रै आइसोलेसनमा राखेर उपचार गरिने बताए।
आव २०७५/०७६ मा मात्रै मन्त्रालयहरुले आफ्ना कर्मचारी चढ्ने गाडी खरिदमा १५ करोड ७४ लाख रुपैयाँ खर्च गरेको महालेखापरीक्षकको प्रतिवेदनमा उल्लेख छ ।
थ्रीस्टारका तर्फबाट दुबै गोल लाल रामाभराले गरे ।
यसका लागि फेरि पनि हाम्रा विश्वविद्यालयहरुले डिजिटलको भविष्यप्रति विश्वास गर्नुपर्छ र हाम्रो पाठ्यक्रमलाई अनलाइन अनुकूल बनाउनुपर्छ ।
सिक्काको खोजीमा विभिन्न मन्दिर पुगे, सार्वजनिक यातायातका सहचालकहरूसँग साटे ।
त्यस्तै, सर्वसाधारण नागरिकले सर्वसुलभ रुपमा स्वास्थ्योपचार सेवा लिने पोखरा स्वास्थ्य विज्ञान प्रतिष्ठान पश्चिमाञ्चल क्षेत्रीय अस्पताललाई कोरोना उपचार अस्पताल बनाउने योजना अव्यवहारिक भएकोले विकल्प खोज्न माग गरेको छ ।
इमानदारीपूर्वक भन्नुपर्दा, धेरैजसो स्कूल र कलेजहरू अनलाइन शिक्षाका लागि तयार छैनन् ।
कैलालीको मोहन्याल गाउँपालिका अध्यक्ष नवलसिंह रावल पनि ठेकेदार र सामुदायिक वन उपभोक्ता समितिका पदाधिकारी मिलेर बन्दाबन्दीमा पनि रातारात काठ काटिरहेको बताउँछन् ।
समिति सदस्यमा गीता रेग्मी, विष्णुकुमारी अर्याल, शोभा पौडेल, बलराम थापा र ढाकामोहन अधिकारी रहेको जानकारी विद्यालयका सूचना अधिकारी रामबहादुर बानियाँले दिए ।
आफूसहित ३५ जना सिसेल्वा नागरिकको ज्यान जोगाए ।
राजा महेन्द्रले ११ साउन २०१४ मा डा.
गत असार ३१ गते राति १२ बजे अघिनै भुक्तानी आदेश पठाउनुपर्नेमा एक घण्टा ढिलाई हुँदा गत वर्षको कामको भुक्तानीमा रोकिएको सिँचाई डिभिजन कार्यालयका प्रमुख एवं डिभिजनल इञ्जिीनियर किरण आचार्यले बताए ।
एक कलाकार भएका कारणले मिश्र निबन्धलाई पनि तूलिकाघात गरेर बनाउने कलाका रूपमा लिन्छन”, सुवेदी भन्छन्, “त्यसैले उनका चित्रकलामा जस्तै निबन्धमा उपमा र उपमेयका सूक्ष्म रचना नभएर दृष्टिगोचर, सोझै प्रभाव सिर्जना गर्ने भाष्यको प्रयोग गरिएको हुन्छ।”
कतिपयले कानूनी उपचारको बाटो पनि लिएका छन् ।
काेरोनाभाइरस संक्रमणको जोखिमका कारण यसपटक कृष्णजन्माष्टमीमा पाटन कृष्ण मन्दिर सुनसान छ। मन्दिर बन्द गरिएका कारण आज फाट्टफुट्ट भक्तजन मात्र त्यहाँ पुगेका छन्।
प्रदेश स्वास्थ्य निर्देशनालयले बिहीबार विज्ञप्ति प्रकाशित गरी नवलपरासी (बर्दघाट सुस्ता पूर्व) मा १८ जना, तनहुँमा १२ जना, गोरखामा ११ जना र मनाङमा १ जनामा संक्रमित फेला परेको पुष्टि गरेको हो ।
३० रोपनी क्षेत्रफलमा स्टेसन सहितको संरचना छ भने २५ रोपनी तार र पोलको भागमा पर्छ ।
३५ करोड ८८ लाख तोकेको थियो ।
नेपाल हवाई खेलुकद संस्था (ना)का अध्यक्ष कृष्ण भण्डारीले हवाई रुट पर्ने ठाँउहरुमा समेत टास्क उडान गर्नुपर्ने भएकोले नागरिक उडड्यन प्राधिकरण समक्ष निवेदन दिइएको उल्लेख गरेका छन् ।
बिनोद बिन्दु शर्मा र हुप्सेकोट गाउँपालिका प्रमुखद्वारा आयुर्वेद औषधीय महत्वको जडिबुटी रक्तचन्दनको बिरुवा विद्यालय र गाउँपालिका प्रांगणमा रोपिएको थियो ।
२०७७ मा कतै उड्दै गरेको एउटा जहाजलाई नेपाल ल्याएर ‘फ्लाइङ्ग म्यूजियम’ को रूपमा पालेर राख्नु उचित हुन्छ।
उनले प्रयाेग गरेकाे कूटनीतिक नम्बर प्लेट भएकाे २०९–एचसीसी–१ नम्बर गाडीमा बेच्न ल्याएकाे कन्टेक कम्पनीको ६७ थान इन्फ्रारेड थर्माेमिटर बरामद गरेकाे थियाे।
सरकारले नयाँ वर्ष २०७७ लाई शोक वर्षका रूपमा घोषणा गर्न सक्छ ।
सभामुखको उम्मेदवार चयनमा उप–सभामुख तुम्बाहाङ्फेको संभावना जीवितै रहे पनि पार्टीको सचिवालय तहबाटै उनको राजीनामा मागिनुले अधिकारकर्मीहरूले भन्ने गरेको ‘पितृसत्ता’ को धङधङीबाट नेकपा नेतृत्व मुक्त नभएको प्रमाणित हुन पुगेको छ ।
हामीले उद्यमशीलताको विस्तारका लागि प्रोजेक्ट फाइनान्सिङ पनि गर्दै आएका छौं ।
उनका सन्तान चेम्जोङहरु हुन्।
९/१० वटा घरमा कोठा हेर्दा एक ठाउँ पनि नपाएको उनको अनुभव छ। “चिनेको मान्छेले चिनकै मान्छेको घरमा भन्दियो भने हुन्छ, नत्र एक दुईबाहेक सबैले दलित भन्ने थाहा पाए भने कोठा दिँदैनन्।
गएको १० असार देखि शुरु भएको स्थायी कमिटी बैठक २४ असारमा बस्दैछ।
समता फाउण्डेसनले हिरासतमै विजयलाई चरम यातना दिएका कारण मृत्यु भएको भन्दै सत्यतथ्य छानविन गर्न माग गरेको हो।
फाइदा नहुने अर्थात् असर पार्ने केही वस्तु पनि नखाएपछि बिरामी हुने प्रश्न नै आएन।
रजनी ढकालसमेत शिक्षा र साहित्यसेवामा क्रियाशील छन् ।
अध्ययनले चितवन र पर्सा दुवै निकुञ्जमा 'सम्भावित बाघको घनत्व' अहिलेको भन्दा निकै बढी क्रमशः १४.
एकैपटक ८०० देखि एक हजारसम्म पुर्याइन्।
परापूर्वकालमा व्यासका पिता पराशर ऋषि माझीकी छोरी मत्स्यगन्धासँग प्रेम गरेको थालेका बेला लोकले थाहा नपाऊन् भनेर मानुङ डाँडाबाट कुहिरो उत्पन्न गरिदिएको प्रसंग धार्मिक ग्रन्थहरूमा सुन्न पाइन्छ ।
त्यस्तैगरी उत्पादन क्षेत्रमा निजी फर्म वा समूहलाई नगर कार्यपालिकाबाट अनुदान उपलब्ध गराउनुपर्ने आवश्यकता देखिएमा नगर कार्यपालिकाको निर्णयबाट उपलब्ध गराउन सकिने उल्लेख कार्यविधिमा गरिएको छ ।
उनको भनाइमा शाहीलाई हटाएर पूर्वमाओवादीकै अर्का नेतालाई मुख्यमन्त्री बनाउँदा धेरै समस्या नहुने, तर पूर्वएमालेबाट मुख्यमन्त्री बनाउने हो भने त्यसले नेकपामा झन् ठूलो संकट पैदा गर्न सक्ने जोखिम छ।
करिब १ हजार ५ सय जनालाई मास्क वितरण गरिएको सोसाइटी अध्यक्ष प्रेम बरालले जानकारी दिए ।
उनीहरु गत राति पैदलै घर फर्किदै थिए।
कोरोनाभाइरसको संक्रमण रोकथामका लागि सरकारले ११ चैतदेखि लागू गरेको बन्दाबन्दी बिहीबारदेखि केही खुकुलो पारेको छ। पैदल आवतजावत पूर्णरूपमा खुला गरिंदै पसल, ब्याङ्क तथा वित्तीय संस्था, कार्यालयहरू, निजी सवारीसाधन, ढुवानीका साधन आदि खुलाइएको छ।
उनको रिपोर्ट प्राप्त हुन ४८ घण्टा लाग्ने अस्पतालले जानकारी दिएको छ ।
न्यूयोर्क शहरमा अति घातक रूपमा फैलियो।
चोरीसिकारी बढी हुन्थे ।
यसरी कडा व्यवस्था गरिँदा पनि अनावश्यक रुपमा सडकमा आउनेलाई नियन्त्रणमा लिएर कारबाही गरिएको प्रहरीको भनाई छ ।
प्रतियोगितामा सहभागी हुने माघ १४ गतेसम्म नाम दर्ता गर्न अनलाइन र नगरपालिकामा व्यवस्था मिलाइएको नगरपालिकाले जनाएको छ ।
संसदको बैठक बसिरहेकाले तुरुन्तै छाडेर गाउँ जान सकिन।
बागलुङ, बैशाख १६ ।
कोरोनाको सङ्क्रमण बढ्न नदिन कतारले यसअघि नै नेपालीसहित १४ देशका नागरिकलाई प्रवेशमा रोक लगाईसकेको छ भने कुवेतले पनि भिसा दिन बन्द गरेको छ ।
सजिलो पासवर्ड राख्ने, निःशुल्क प्रयोगमा पाइने विषयवस्तुको आधिकारिकता नजाँच्ने प्रयोगकर्ताका कारण पनि साइबर सुरक्षामा जोखिम बढ्छ।
दुवै समूहबीच गोली हानाहान भएपनि कुनै क्षति भने भएको छैन।
बाँकेका प्रमुख जिल्ला अधिकारी रामबहादुर कुरुम्वाङको समन्वयमा मृतकको शव व्यवस्थापनको तयारी भइरहेको छ ।
नवलपरासीका दुई जना व्यवसायिक घाँस उत्पादक किसानले उन्नतजातको घाँस बेचेरै बार्षिक ५० लाख नाफा गरेका छन् ।
सबै स्थानीय तहमा स्वास्थ्य सेवा पुर्याउन रु.
आवश्यक परेको खण्डमा यसको क्षमता बढाउँदै लैजाने छ ।
“विश्वका जुनसुकै कुनामा अप्ठ्यारोमा परेका आफ्ना देशबासीलाई सरकारले समयमै उद्धार गर्छ,” प्रधानमन्त्री ओलीले भने ।
जसमा एउटा नेचुरली एसपिरेटेड इञ्जिन र अर्काे टर्बाेचाज्र्ड इञ्जिन हुने पायोनियर मोटोकर्पले जनाएको छ।
तत्कालीन माओवादीबाट मन्त्री भएका रामबहादुर थापा र लेखराज भट्टले भने राजीनामा दिएका छैनन् ।
नेपाल र भोटबीच मतभेद भए समाधानका लागि दुवैले ल्हासास्थित चिनियाँ सम्राटका प्रतिनिधि ‘अम्बा’ लाई अनुरोध गर्ने दफा पनि राखियो ।
तब उनका बारेमा अनेकौं कुरा बाहिर आए।
अचेवे, ओक्री, हविला, अदिचीले आफू हुर्केबढेको नाइजेरियाली शहर लेगोससँगको प्रगाढ सम्बन्ध झल्काइरहेछन् ।
कांग्रेसभित्रको परम्परागत शक्ति कोइराला परिवारभित्रका अहिलेका घरमुलीहरु हुन्, वीपीपुत्र प्रकाश कोइराला, तारिणीपुत्र ज्योती कोइराला र गिरिजाप्रसाद पुत्री सुजाता कोइराला ।
दीपाले सबैको मायाले आफू फेरि उठ्न सकेको पनि बताएकी छिन्।
अभियानको आज पहिलो दिन चार सय २९ सवारी साधनमा भाडादर टाँस्न लगाइएको छ।
चीनको हुपेइ प्रान्तको वुहान शहरमा रहेका नेपालीलाई ३ फागुनमा स्वदेश ल्याउने तयारी भएको स्वास्थ्य मन्त्री भानुभक्त ढकालले बताएका छन् ।
केआई सिंह कांग्रेसद्वारा गठित मुक्ति सेनाको पश्चिमाञ्चल कमाण्डर भएर प्रजातन्त्र प्राप्तिका लागि लडेका थिए ।
बागमती प्रदेशका सांसद बद्री मैनालीले बस्ती भएको ठाउँमा फोहोर फाल्ने निर्णय नै गलत भएको बताए।
दक्षिण कोरियाका दोस्रो शक्तिशाली अधिकारी मानिएका राजधानी सोलका मेयर पार्क वोन सुन मृत भेटिएका छन्।
ऊर्जा क्षेत्रमा लगानीको अनुभव हासिल गरेका वाणिज्य ब्यांकहरुले ऊर्जा ऋणपत्र जारी गर्न सक्ने व्यवस्था पनि मौद्रिक नीतिले गरेको छ ।
छोरीको प्रगतिबारे आमा कल्पनालाई त्यति धेरै थाहा छैन ।
बलजफ्ती दबाबमा बनाइएको स्वयम्भू क्षेत्रस्थित बुद्धपार्क न कहिल्यै विश्वसम्पदा थियो न हुनेछ।
पदमार्गहरुको विद्यमान अवस्था विश्लेषण तथा सम्भावित पदमार्गहरुको पहिचान तथा नक्साङ्कन, पर्यटन प्रवद्र्धनमा तीन तहगत सरकार (सङ्घ, प्रदेश र स्थानीय निकाय) तथा निजी क्षेत्रको भूमिका तथा ब्राण्डिङ योजनासहित प्रदेश अगाडि बढेको भण्डारीले बताए ।
पुगा, दैलेख घर भएका मेखसिंह रोकाका छोरा प्रतापको समाधि भने हाल इजरायलको रमल्लाहमा छ। आठौं गोर्खा राइफल्सका प्रताप भने २४ सेप्टेम्बर १९१८ मा मारिएका थिए।
पूरा १७ वर्ष शिविरमा बिताएपछि सन् २००९ मा पुनर्वास भएर परिवारसहित अमेरिकाको फ्लोरिडा पुगेकी थिइन् ।
घटनास्थलमा पुगेको प्रहरी टोलीले सात वटा गाईको पासो लगाएर हत्या गरिएको प्रारम्भिक अनुमान छ ।
पाल्पाका प्रमुख जिल्ला अधिकारी रमेश न्यौपानेले ४ सवारीसाधन परेको पुष्टि गर्दै पहिरोमा परेका सवारीमध्ये कुनमा कति थिए भन्नेबारे विस्तृत विवरण नआइसकेको बताए ।
औपनिवेशिक पक्षको एउटा उदाहरण हेरौं ।
कुनै पनि व्यक्तिको हराएको मोबाइल फोनसेटलाई प्राधिकरणको वेबसाइट https://eir.
त्यसपछि जङ्गली जनावरको आक्रमणबाट थप मानवीय क्षति हुन सक्ने भन्दै डिभिजन वन कार्यालयले जथाभावी जङ्गल प्रवेश नगर्न सर्वसाधारणलाई अपील गरेको हो।
मष्टो देवताको पूजा विभिन्न पूर्णिमामा गरी वर्षमा ६ पटक हुने भए पनि यो बेला कार्तिक पूर्णिमामा अझ विशेष रुपमा पूजा हुने र मेला लाग्ने गर्छ।
बितेको वर्षहरुमा जे भएको थियो, आगामी वर्ष पनि उस्तै हुनेछ ।
यस्तै, दुर्घटनामा पर्वतको जलजला गाउँपालिका–२ का ३० वर्षीय प्रवीण परियार गम्भीर घाइते भएका छन् ।
कति रहरलाग्दा पो हुन्थे।
यो सिजनमा अन्नपूर्ण पदयात्राका लागि दैनिक १ हजार १ सय विदेशी पर्यटक जाने गरेका थिए ।
फलस्वरुप एमसीसीका बारेमा अध्ययन गर्न बरिष्ठ नेता एवं पूर्वप्रधानमन्त्री झलनाथ खनालको संयोजकत्वमा भीम रावल र परराष्ट्रमन्त्री प्रदीप ज्ञवाली सदस्य रहेको तीन सदस्यीय समिति गठन गरिएको छ ।
न्यू–डायमन्ड स्पोट्र्स क्लब र बुलबुले रारा भलिबल क्लबबीचको खेल लाइट प्रोटेस्टका कारण स्थगित गरिएको छ ।
मल अभावकै कारण लक्ष्यअनुसार उत्पादन हुनसकेको छैन ।
जिल्ला प्रहरी कार्यालय लमजुङका अनुसार आज बिहान १० बजे बस्तीभन्दा माथिबाट आएको पहिरोले घर पुरिएको हो।
मौसमविद् अर्यालका भनाइमा धेरै ठाउँमा ५० मिलिमिटर भन्दा धेरै वर्षा हुने र केही ठाउँमा १०० मिलिमिटर भन्दा पनि बढी वर्षा हुने पूर्वानुमान छ ।
मानव परीक्षणका विभिन्न चरण ।
यस्तो अवस्थामा यहाँ सीमा रक्षाका लागि सुरक्षाकर्मी परिचालन गरीएको छ ।
तर पोखरा रामघाटको ठेक्कामा ठेकेदारले तोकिएको रकम महानगरमा दाखिला नगर्दै महानगरले सम्झौता गरिदियो ।
कोरोना संक्रमणमुक्त भएको दुई हप्तापछि मोरङ रंगेलीका शिक्षासेवी मदन दाहाल (५८) को ९ मंसिरमा उपचारका क्रममा मृत्यु भएको छ। महेन्द्र आधारभुत विद्यालय रंगेलीका प्रधानाध्यापक रहेका दाहालको नोबेल मेडिकल कलेजमा एक महीनादेखि उपचार हुंदै आएको थियो।
त्यसलाई छोडेर जानु भएन ।
यसले पनि स्पष्ट पार्छ कि नेपाल मन्दीमा गइ नै सक्यो ।
उनले पहिलो बल डट फ्याँके ।
त्यहाँ अहिलेसम्म १० हजार ५९१ जना संक्रमित फेला परेका छन्।
आन्तरिक उत्पादन बन्द भएपछि भारतबाट कटैया, ढल्केबर हुँदै विद्युत् आयात गरी आपूर्तिको बन्दोबस्त मिलाइरहेको उनले बताए।
नेपाल चिकित्सक सङ्घका उपाध्यक्ष डा अनिल कार्की आमसमुदाय चनाखो हुनुपर्ने र आवश्यक स्वास्थ्य मापदण्ड अपनाउनुपर्ने सुझाव दिनुहुन्छ ।
यसलाई संविधानमा उल्लेख गरिएको समाजवादी चिन्तन अनुरुप तीन किसिमका भूमिसुधारको अवधारणाबाट बुझ्न सकिन्छ।
अर्थात् सानुकान्छाको हिर्काई भेट्यो ।
प्यागोडा पनि भनिने कतिपय छाने शैलीको मन्दिरलाई गुम्बज शैलीमा रूपान्तरण गरियो।
आज (बुधबार) पाकिस्तानको राजधानी इस्लामाबाद, खैबर पख्तुनख्वा र बलुचिस्तानमा गरी ४५ जना नयाँ संक्रमित बिरामी भेटिएका छन्।
कोरोना संक्रमितको संख्या बढेर अस्पताल र स्वास्थ्यकर्मीको अभाव हुन थालेपछि सरकारले 'होम आइसोलेसन'मा बस्न चाहने कोरोना संक्रमितका लागि मापदण्ड तोकेको छ।
प्रदेश प्रहरीसम्बन्धी विधेयकको मस्यौदामा सामुदायिक, पर्यटन, विकास, ट्राफिक, सशस्त्र प्रहरीलगायतका आवश्यक संरचना गठन गर्न सकिने उल्लेख छ ।
उनीहरूको प्रमुख आशा नै संवैधानिक इजलासले ‘स्टिङ अप्रेसन’ सम्बन्धी नियम खारेज गरिदिएमा आफूहरूले स्वतः सफाइ पाइने थियो भन्ने देखिन्छ।
तर अपवादमा बाहेक राज्यको बजेट असन्तुलित वा घाटाको बजेट हुने गर्छ।
कुकुर तिहारको भोलिपल्ट गाई तिहारको दिन खास रौनक हुन्थ्यो।
वीर अस्पतालमा काम गरिरहेका उनलाई २०६८ सालमा स्वास्थ्य मन्त्रालयले भक्तपुर अस्पतालको नवनिर्मित भवनमा मानव अंग प्रत्यारोपण केन्द्र सञ्चालनको जिम्मा दियो।
संगठनका अध्यक्ष विष्णुबहादुर केसीका अनुसार संगठनले तीन चरणमा गरेर ६ सय ७५ सदस्यहरुलाई राहत वितरण गरेको छ ।
स्पेनमा पनि तिब्र गतिमा फैलिरहेको कोरोना भाइरसको संक्रमणका कारण आज एकैदिन १ सय ३५ जनाको मृत्यु भएको छ ।
भारतबाट उनी पैसा तिरेर साबुन ल्याउँछन्।
उहाँले भन्नुभयो, “पर्यटन व्यवसायको आधारशीलाका रुपमा रहेको विमानस्थल तोकिएको समयभित्र सम्पन्न गरी सञ्चालन गर्न सरकारले विशेष ध्यान दिनुपर्छ, निर्माणका क्रममा आउने चुनौतीलाई सरकारले समाधान गरी सहज बनाउनु आवश्यक छ।”
बरु कमिटी प्रणालीको अभ्यास भताभुंग जस्तै छ। केन्द्रदेखि स्थानीय तहसम्मका कमिटीहरूको हालत उस्तै छ।
कोभिड–१९ बारे मन्त्रिपरिषदमा प्रस्ताव लैजान लागेको तयारीबारे थाहा भएर पनि महत्वपूर्ण दोहोरो भूमिकामा रहेका खतिवडाको अनुपस्थितिलाई अरू मन्त्रीहरूले पनी चासोका साथ लिएका छन्।
पश्चिमी मुलुकका प्रमुख खोप निर्माताहरूले यस महिनाको सुरूमा वैज्ञानिक अध्ययनका मापदण्डहरू कायम गर्ने र त्यस प्रक्रियालाई अवरोध गर्ने कुनैपनि राजनीतिक दबावलाई अस्वीकार गर्ने वाचा गरिसकेका छन् ।
धोनीले भने यसबारे कुनै प्रतिक्रिया दिएका छैनन् ।
नेताहरुले सुन र सम्पत्ती लुकाएजस्तै लुकाउँछन् ।
आजका लागि तोकिएको सत्तारूढ नेपाल कम्युनिष्ट पार्टी (नेकपा) को स्थायी कमिटीको बैठक यही साउन ६ गते बिहान ११ बजेसम्मका लागि सरेको छ ।
पाण्डे नेकपा निकटकै भन्थें ।”
मानवअधिकारको पूर्ण प्रत्याभूत गराउन मानवअधिकारकर्मी र मिडियाकर्मी एकजुट भएर संघर्ष गर्नुपर्ने बरालको भनाइ थियो ।
जमीनको भाग चलायमान भएपछि साइरन बजेको थियो।
सो कम्पनीको रु १४ करोड ३८ लाख ९९ हजार ६३६ बराबरको कारोबार भई शीर्ष स्थानमा रहेको छ ।
तर, मोटामोटी के हेरिन्छ भने गम्भीर अपराध गर्ने छुट्नुहुँदैन।
आलोचकलाई समृद्धिका बाधक देख्न र भन्न छाड्नुहुनेछ।
यसबाहेक समितिले कात्तिक मसान्तसम्म सरकारले पूरा गर्ने भनेका काम समयमै सक्न निर्देशन दिएको छ ।
धेरै जनाको र्यापिड टेष्ट गर्नुपर्नेमा धिमा गतिमा टेष्ट भएकोबारे जिज्ञासा राख्दा प्रदेश स्वास्थ्य निर्देशक डा.
यसैगरी सडक र पुल निर्माणमा आठ अर्व ६० करोड, शिक्षण अस्पताल स्थापनामा ४२ करोड ७५ लाख, खानेपानीमा ३ अर्व ३९ करोड, उर्जामा ३७ करोड ८६ लाख, पर्यटन प्रवद्र्धनमा २७ करोड, उद्योग र आपूर्ति व्यवस्थापनमा ११ करोड र भूसंरक्षणमा २५ करोड बजेट छुट्टयाइएको छ ।
तर, यी दुई मुलुकबिच अचम्मै लाग्दा समानता रहेछन् ।
गाउँपालिकाले थप दुई डाक्टर नियुक्त गरेर घरघरमै घुम्ती स्वास्थ्य सेवा उपलब्ध गराइरहेको छ। काठमाडौं लगायत अन्य ठाउँबाट उपचार गरी आउने स्थानीयवासीलाई अनिवार्य रुपमा स्थानीय स्तरमा बनाइएको क्वारेन्टिनमा सुरक्षित तवरले राखिरहेको छ।
त्यसैले उनी खेती प्रणालीमा सुधारका साथै साना उद्योग-व्यवसायलाई फैलाउन चाहन्थे।
३८ अर्ब बराबरको विदेशी लगानी स्वीकृत गरेको छ। बोर्ड अध्यक्ष एवम् प्रधानमन्त्री केपी शर्मा ओलीको अध्यक्षतामा मङ्गलबार बसेको बोर्डको ४५औं बैठकले तीन ठूला परियोजनाका लागि रू.
काठमाडाैंमा आज आयोजित कार्यक्रममामन्त्री भट्टराईले कोभिड–महामारीबीच राजकुमार अब्दुल्लाले हिमाल आरोहण गरी नेपालको पर्यटन क्षेत्रमा उत्साह जगाउनुभएकामा कृतज्ञता व्यक्त गर्दै राजकुमारसहितको आरोही टोलीलाई मायाको चिनो प्रदान गरी बधाई दिए।
उनले सूपथ व्याजदरमा ६ लाख रुपैयाँ ऋण लिइन् ।
सङ्क्रमण पुष्टि भएको दिनदेखि अहिलेसम्ममा सबैभन्दा बढी सङ्क्रमण विगत २४ घण्टामा भएको हो ।
अर्कोतिर सबैलाई आदर्श राज्य चाहिएको छ ।
उनका अनुसार सोही मोटरसाइकलमा सवार १६ वर्षीय सन्तराम चौधरी गम्भीर घाइते भएकाले उनको लुम्बिनी प्रादेशिक अस्पतालमा उपचार भइरहेको छ ।
मन्त्रालयले स्थानीय, प्रदेश र संघ तीनै तहकै लागत साझेदारीमा काम गर्ने गरी १ भदौमा पर्यटन पूर्वाधारका कार्यक्रमहरूको माग गरेको थियो।
इटाली र फ्रान्सले मास्क, पञ्जा र स्वास्थ्यकर्मीलाई आवश्यक व्यक्तिगत सुरक्षा पोशाक (पीपीई) लगायत सामग्रीका लागि चीनको मुख ताक्नुप¥यो ।
जसमा २ हजार ४ सय ५० महिला र १ हजार ४ सय ५ बालबालिका पनि छन्।
चरीजस्तै फुर्र उड्न खोज्ने ‘आउट—गोईङ्ग’ मान्छे म, थाहा छैन, यो कहरको सन्त्राससँगै कहिलेसम्म बन्दाबन्दी भोग्नुपर्ने हो!
२५६४औं बुद्धजयन्ती (बिहीबार) सिद्धार्थ गौतम बुद्धले जन्म लिएको, बुद्धत्व प्राप्त गरेको र महापरिनिर्वाण गरेको एकै दिन र एकै तिथिमा परेकाले यस दिनलाई बुद्ध जयन्तीको रुपमा मनाउने गरिएको छ।
अहिलेसम्म विश्वमा कोरोनाभाइरसबाट मृत्यु हुनेको संख्या दुई लाख ५८ हजार नाघिसकेको छ। कूल संक्रमित ३७ लाख २४ हजारभन्दा माथि पुगेको छ। तीमध्ये करीब १२ लाख ४० हजार निको भएका छन्।
आरोपीविरुद्ध बिगो बमोजिमको कारवाहीको माग गर्दै आज विशेष अदालतमा मुद्दा दायर गरिएको आयोगका प्रवक्ता तारानाथ अधिकारीले जानकारी दिए।
आफ्नो मान्छेकाँ जान मन लाग्छ नी।
गैरसरकारी संस्था गुठीले काठमाडौं महानगरपालिकासँगको सहकार्यमा जूम एप तथा फेसबुक लाइभबाट कौसी खेती सम्बन्धी तालिमहरू दिंदै आएको छ ।
गाउँपालिकाले कोही बिरामी परेमा लैजानका लागि दुई वटा एम्बुलेन्स तयारी अवस्थामा राखिएको गाउँपालिकाका उपाध्यक्ष दिपा बिसीले बताइन् ।
कम्पनीले उत्पादन गरेको फाभिर २०० ट्याबलेट (फाभिपिराभिर-२००एमजी) लाई सरकारले कोभिड-१९ को उपचारका लागि क्लिनिकल अध्ययन प्रयोजनका लागि अनुमति दिएको देउराली जनताले जानकारी दिएको छ।
अभिभावकहरू आफ्ना सन्तानलाई पश्चिमी संस्कृतिमा रमाउनप्रोत्साहनगरिरहेका छन् ।
कि त आफ्नो अधिकारको शक्ति प्रयोग गरेर शासकलाई चुनावमा भोट माग्दा गरेका वाचा पूरा गर्न बाध्य तुल्याउने ।
सरकारी प्रयोगशालामा 'स्वाब' को थुप्रो लागेपछि सरकार अहिले निजी प्रयोगशालाको उपयोग गर्ने निर्णयमा पुग्नु युवा आक्रोश सिर्जित दबावको परिणाम हो।
मुस्लिम समुदायको तब्लिगी जमातका तर्फबाट सप्तरीमा आयोजना हुने तीनदिने धार्मिक सम्मेलनमा सरकारले हस्तक्षेप गरेको छ।
यो अनिश्चितताको समयमा म सबैलाई सुरक्षित र शान्त रहन कामना गर्दछु ।
यस्तै प्रधानमन्त्री केपी शर्मा ओलीले जारी गरिएको शुभकामनामा अहिले विश्व नै शान्तिको चाहनामा तड्पिरहेकाले बुद्धको सन्देश अझ बढी सान्दर्भिक हुने विश्वास व्यक्त गरिएको छ ।
सरकारी अस्पतालमा भने मुस्किलले १ सय बेड पु¥याउन लागिएको छ ।
शुक्रबारमात्रै १ सय ७० जनामा कोरोना संक्रमण पुष्टि भएको मन्त्रालयका प्रवक्ता डा.
धेरै त बेचिसकेका रहेछन् ।
भारी वर्षात र हिमपातपछि संकटकाल लगाइएको पाकिस्तानी मिडियाले उल्लेख गरेको छ ।
जसले हार्यो, उसले पनि जति मत प्राप्त गर्यो त्यही मतको प्रतिशत गणना गरेर हिसाब देखाइरहने स्थिति भयो।
राष्ट्रिय खेलकुद परिषद् (राखेप) ले पाँच वर्षअघि साग गेम्समा स्वर्ण जित्ने, एशियाली खेलकुदमा पदक प्राप्त गर्ने र ओलम्पिकका सहभागी खेलाडीहरूलाई विशेष खेलाडीको सूचीमा राख्दै ‘स्वर्ण सम्मान’ स्वरुप मासिक भत्ता दिने घोषणा गर्यो।
पहिलो एपिसोड बन्दा म घनचक्कर चलचित्रमा व्यस्त थिएँ।
आफ्नै फिल्मको पटकथा पुनर्लेखन गर्ने अवसर पनि पाएँ ।’
१४ असारमा मदन भण्डारी फाउण्डेसनले आयोजना गरेको कार्यक्रममा प्रधानमन्त्री ओलीले आफूलाई हटाउन भारत सक्रिय रहेको सार्वजनिक अभिव्यक्ति दिएपछि स्थायी कमिटी बैठककाे नियमित कार्यसूची नै प्रभावित बनेको छ।
जिल्ला प्रहरी कार्यालय धादिङका अनुसार अहिलेसम्मको जानकारी अनुसार मुग्लिनदेखि बैरेनीसम्म १२ ठाउँभन्दा बढी स्थानमा पहिरो गएको छ।
डीपीआरमा उल्लेख भएअनुसार आयोजना कार्यान्वयन गर्ने क्रममा टावर निर्माण र सब–स्टेशनका लागि ९८.
कथा तथा फिल्महरुमा अत्याधिक प्रयोग गरिने फन्डा हो यो।
प्रदेश सांसद राजीव पहारीले मापदण्ड लागू गराउन र सार्वजनिक सम्पत्तिको संरक्षणमा कठोर भएर काम गर्नुपर्ने बताए ।
यही ठाउँमा मैले ख्रीष्टलाई कुटें ।
महासंघका अनुसार, करीब रु.
माधव नेपालहरु त्यसमा दोषी हुनेछन् ।
बेलायती सरकारको भनाईमा हाल बेलायत “सस्तो, कम कुशल श्रममा निर्भर” छ ।
नेपाल कम्युनिष्ट पार्टी (नेकपा), नेपाली कांग्रेस र समाजवादी पार्टीका सांसदहरुले यो प्रस्ताव दर्ता गराएका हुन् ।
यसो हुँदा पनि ती सञ्चारमाध्यमले उत्पादन गर्ने सामग्री उपभोक्ताका लागि ‘खाए खा नखाए घिच्’ जस्तै हुने गरेको छ।
प्रधानमन्त्री ओलीले पछिल्लो अभिव्यक्ति मार्फत संविधानको भावनाअनुसार, कानून निर्माण प्रक्रिया र जनअपेक्षा अनुरूप काम गर्न नसक्नुमा प्राविधिक कठिनाइ रहेको स्वीकार गरेपनि केन्द्रीय कमिटीले भने यसबारे पूरै उपेक्षा ग¥यो ।
आइसोलेसनमा बाँकी रहेका एक जनाको कोरोना रिपोर्ट नेगेटिभ आएपछि सङ्क्रमितको संख्या शून्य भएको प्रतिष्ठानका कोरोना फोकल पर्सन प्राडा धीरज गुरुङले बताऐ ।
यहाँको व्यास गाउँपालिका–१ छाङ्रुमा ११५ घरधुरी छ ।
आरामले खुरुक्क घरै नबसी लखरलखर हिंडेर आफ्नो ज्यानलाई कति दुःख दिन मन लाग्दो हो भन्ने श्रीमतीलाई पुलुक्क हेर्छु।
शुक्लागण्डकी–७, कुम्लेखोलामा शुक्रबार बिहान ६० वर्षीया तेजकुमारी ढकाल मृत फेला परिन् ।
देउतालाई दर्शन गर्ने त कता हो कता, को–को छ भनेर पहिला हात्ती थामी थामी हेर्ने ।
बुवालाई मेरो घर एकदम मन परेर पछि त एक महीना आएर राज पनि भयो।
त्यसलाई सहयोग गर्ने हाँगाबिंगा बाहिर हुँदा यसो भएको रहेछ ।
संघीय सरकारको स्वास्थ्य मन्त्रालयले देशभरी कोरोना संक्रमणको अवस्थाबारे जानकारी गराइरहेको छ ।
सैनिक अदालतले अवकाश पाएका श्रेष्ठसँग उनले कार्यरत रहँदा हिनामिना गरेको ५८ लाख ९५ हजार असुलउपरगर्दै नसिहत दिने फैसला गरेको हो ।
यसपालि सर्भेयर आफैं गएकोले बढी विश्वनीय छ। यसमा नेपालको आफ्नै ऐतिहासिक रेकर्ड बनेको पनि छ। नेपालले राखेको यस्तो रेकर्डमा मापन विज्ञानसँग ज्ञान भएको र सोही विषय अध्ययन गरेको सर्भेयरलाई सरकारले चुचुरोमा पुर्याएको हो।
तेहरानले गत वर्ष मे महिनामा आणविक ऊर्जा कार्यक्रमसँग जोडिएका केही कार्यक्रम पुनः शुरु गरिने घोषणा गरेको थियो।
त्यसका लागि नीतिगत विषयहरूका माथिल्लो कमिटीमा छलफल हुनुपर्छ र त्यसमा सबैले स्वामित्वबोध गर्न पाउनुपर्छ ।
केही वर्षअघि अध्येता सुजित मैनालीले अभिलेखालयको मूल्य र मर्ममाथि जोड दिँदै बहस उठान गरेबम थिए (स्मृति गुमाइरहेको राज्य, अन्नपूर्ण पोष्ट, ५ वैशाख २०७५)।
आफ्ना एजेण्डालाई कार्यन्वयन तहसम्म पुर्याएर टुङ्ग्याउने र व्यवाहारमा अनुवाद गर्न कोशीस गर्ने विषय अर्को कुरा भयो ।
त्यस्तो समझ्दारी र साथ उनीहरूबीच पछिसम्म देखियो ।
पोर्चुगिज सुपरस्टार क्रिश्चियानो रोनाल्डोले बक्सिंगका बादशाह मोहम्मद अली र टेनिसका विश्व प्रसिद्ध स्विस खेलाडी रोजर फेदेररबाट आफूले धेरै कुरा सिकेको बताएकाछन् ।
गरीबी र विकट ठाउँ भएको कारण उपचार हुन नसकी उनको हात बाङ्गिएको थियो।
रुपापछि कास्कीको अन्नपूर्ण वडा ८, तमु गाउँमा सोमबार दिउँसो २ बजेतिर सलह कीराको एक समूह मकैबारीमा बसेको बताइए पनि त्यसबाट भएको क्षतिको विवरण भने यकिन भएको छैन।
यहाँ उनले "दुर्भाग्यपूर्ण" भनेर चिकित्सकलाई "दोष" दिएको भन्दा पनि "त्यो अवस्था दुर्भाग्यपूर्ण भयो" भन्ने हिसाबले भनेको प्रष्ट देखिन्छ ।
अभिलेखालयलाई विज्ञानको रुपमा अध्ययन–अध्यापन गराइने हुनाले यसको प्राज्ञिक भूमिका छ।
सुल्तान काबुसलाई दुरदर्शी नेताको रुपमा हेरिएको छ ।
पूर्व स्वास्थ्यमन्त्री तथा कास्की क्षेत्र नं १ का प्रतिनिधि सभा सांसद खगराज अधिकारीले पोखरा महानगरपालिकाको कोरोना भाइरस रोकथाम,नियन्त्रण तथा उपचार राहत कोषमा ५० हजार रुपैयाँ सहयोग गरेका छन् ।
विसं १९७४ तिर योगमायाले लेखेका भनिएका भावनाहरु पछि प्रकाशित भए, जसमा योगमाया वर्गीय विभेद तथा शोषणविरूद्ध प्रखर वक्ताका रुपमा देखापर्छिन् ।
उनको अहिले बिहान १० बजेतिर अन्त्येष्टि गरिने केसीले बताए।
यौनिकतालाई बच्चा जन्माउने, गर्भवती र सुत्केरी हुने पाटोमै सीमित गरिदिएको हाम्रो समाजमा अपांगता भएका महिलाको चाहना र भावना ठट्टा वा उपेक्षाको विषय बनिरहेको छ।
उत्तराखण्ड आयुर्वेद विभागले कम्पनीको एक शाखा दिव्य फार्मेसीले दिएको उत्तरको अध्ययन गरिरहेको जनाएको छ।
आधुनिक नेपालको इतिहासमा राजा पृथ्वीनारायणको महत्वपूर्ण योगदान रहेकोमा दुईमत छैन ।
“एक न एक दिन सबै मर्नु नै छ नि”, उनकाे जवाफ थियाे।
बबीमा उनकै छोरा ऋषि कपूरलाई आफ्नै निर्देशन र निर्माणमा उनले डेब्यू गराएका थिए ।
बजेटमा राहत प्याकेज पर्याप्त नभएकाले पुनः कार्यदल बनाएर सरकार रोजगारदाता, ब्यांंक तथा श्रमिक सबैको सहभागितामा पुनरावलोकन गर्नुपर्ने डा.
सरकारले कुल बजेट खर्च बराबरकै ऋण सापटी लिने सुर गरेमा चाहिं निजी क्षेत्रमा स्रोत अभाव हुन पनि सक्छ।
कोरोना बीमालेख खरिद गरेको १५ दिनपछि नेपाल सरकार स्वास्थ्य मन्त्रालय अन्तर्गतका निकायबाट पीसीआर परीक्षण गर्दा कोरोना भाइरस संक्रमण भएको पाइएमा बीमालेख बमोजिमको रकम भुक्तानी हुने बीमा समितिले जनाएको छ।
छोरा, छोरी या तेस्रोलिंगी सबैलाई समान सम्पत्तिको हक दिनुहोस् ।
काठमाडौँ, २६ भदौ ।
दर्शकको अगाडि स्टेजमा गाउँदा बीच–बीचमा दर्शकसँगको अन्तर्क्रिया, दर्शकले दिने ताली र साथले रोमाञ्चकता थप्छ।
युरोपका अन्य देशले यसरी सबै मृत्युलाई एकै ठाउँमा गणना गरेको भए बेल्जियम भन्दा निकै माथी भयावहको स्थिति देखिने विज्ञहरुले बताएकाछन् ।
उनका आफन्तले बन्दाबन्दीले उत्पन्न चरम आर्थिक समस्या रहेको प्रतिक्रिया विभिन्न युट्युबहरु दिएका छन् ।
कोभिड–१९ जाँच्न सरकारले प्रयोगमा ल्याएको र्यापिड डाइग्नोस्टिक किटले मानव शरीरमा कोरोना भाइरस विरुद्ध लड्ने एन्टीबडी बने–नबनेको जाँच्ने काममात्र गर्छ।
आफ्नो भारत भ्रमणका बेला त्यसका बारेमा जनतालाई स्पष्ट पारेको भनेर बीपीले आत्मकथामा विस्तृतमा उल्लेख गरेका छन्।
तर, बिजुली गाडीको सट्टा पेट्रोल र डिजेलमा आधारित गाडी आयात हुँदाको चर्को मूल्य देशको वर्षौंसम्म लगातार इन्धन खरीदका रुपमा चुकाउनुपर्छ।
गएको शनिबार रुकुम पश्चिमको चौरजहारी नगरपालिका–८ सोतीमा भएको आक्रमणमा ५ जनाको मृत्यु भयो भने १ जना अझै बेपत्ता छन् ।
‘विवादको समाधान ओली, दाहाल र नेपालको कार्यविभाजन हो’
त्यसले केही दिन त तरंग ल्यायो, तर लामो समय उनको रक्षाकवचको काम गरेन।
गभर्नर सिफारिस समिति गठन भए पनि बन्दाबन्दीका कारण बैठक भने बस्न सकेको छैन।
दरबारका अनुसार उनीहरूको शाही उपाधि हटेपछि उनीहरूले पाउने सैन्य पद पनि हट्ने, नागरिकको करबाट आउने रकम नपाउनेलगायतका घोषणा गरेको पनि वक्तव्यमा उल्लेख गरिएको छ ।
स्वास्थ्य तथा जनसंख्या मन्त्रालयको तथ्यांक अनुसार पछिल्ला दिनहरूमा काठमाडौं उपत्यकामा कोरोनाका सक्रिय संक्रमितको संख्या बढिरहेको देखिएको हो।
जल तथा मौसम विज्ञान विभागको मौसम पूर्वानुमान महाशाखाका अनुसार काठमाडौं लगायत देशका विभिन्न ठाउँमा उच्च तापक्रम रेकर्ड भएको छ।
देशमा कोभिड–१९ को संक्रमण सुरुवाती चरणमा रहेको समयमा सर्वोच्चले जारी गरेको आदेश आफैमा सरकारका लागि मार्गनिर्देशन जस्तै थियो ।
दुई मुलुकबीचमा त्यति ठूला समस्या छैनन् भन्दै ऐतिहासिक सम्बन्धको मात्रै चर्चा गर्नुले बरालिएको प्राथमिकता ट्रयाकमा आउँदैन बरु झनै ओझेल हुन्छ।
बिफर पनि निको भइसकेको थियो।
कोरोनाका कारण बच्चाले दूध चुस्नै छोडेको पीडा कहिल्यै भुल्न नसक्ने उनी बताउँछिन्।
राजधानी वुहानमा संक्रमित नरहे पनि हुपेई प्रान्तमा भने अझै ५० भन्दा बढी बिरामी रहेको चिनिया स्वास्थ्य अधिकारीले जनाएका छन्।
तर मलाई राम्ररी थाहा छ, म शारीरिक रूपमा एउटा अति सिकिस्त मान्छे हुँ ।
यस्तो अवस्थामा रन्जनलाई यो दफा प्रयोग गरेर सजायमा छुट दिइएको छ, जुन कानूनको असान्दर्भिक प्रयोग हो।
त्यसले मानसिक स्वास्थ्यका विभिन्न समस्या ल्याउने खतरा हुन्छ ।”
कांग्रेसले नै मानेको थियो।
नेपाली काँग्रेस क्षेत्र नं १ का सभापति विर्जमान गुरुङ, प्रदेश सभापति कृष्ण कोइराला, मादी १२ का संयोजक कृष्णचन्द्र बराल, नेपाल तरुण दलका नेता कमल गुरुङको उपस्थितिमा उनलाई सदस्यता प्रदान गरिएको हो ।
हालसम्म ४९ जना विभिन्न अस्पतालमा उपचारपछि निको भएर घर फर्किएका छन् भने एक जना सङ्क्रमितको मृत्यु भएको छ।
कोरोना भाइरसविरुद्ध सुरक्षाका उपाय अपनाई भदौदेखि आन्तरिक उडान सञ्चालन गर्ने निर्णय भएको एक मन्त्रीले जानकारी दिए।
मेरा सहयोगीले उनलाई टाढैबाट पानी खान दिए ।
यद्यपि सञ्चालनमा रहेको समेत कम्पनीको काम र सञ्चालक बारे पूर्ण विवरण छैन ।
अर्थात् यी यस्ता माग हुन् जसलाई संविधान र राज्यका नीतिले नै ग्यारेन्टी गरिसकेको छ।
आशा सिंह, प्रहरी नायब महानिरीक्षकहरु, वरिष्ठ प्रहरी अधिकृत तथा जवानहरुले स्वागत गरेका थिए।
दोस्रोपटकको आवेदनपछि डीसीजीआईले दोस्रो र तेस्रो चरणको परीक्षण गर्न अनुमति दिएको भारतीय सञ्चारमाध्यमले जनाएका छन्।
उपचारकै क्रममा उनीमा मृगौलामा समस्या देखिनुका साथै कोरोना संक्रमण भएको थियो ।
पारदर्शिताका लागि र सहयोगको भावनाले नै त्यसो गरिएको थियो ।
डाक्नेश्वरी गाउँपालिकाकी एक १७ वर्षीया युवती २९ भदौमा चार युवकद्वारा सामूहिक रूपमा बलात्कृत भइन् ।
विनाशकारी भूकम्पले क्षति पुर्याएको रानीपोखरी निर्माणका लागि काठमाडौं महानगरले जिम्मा पाए पनि पोखरी भित्रको मन्दिरलाई कुन शैलीमा बनाउने भन्ने विषयमा विवाद भएपछि लामो समय काम रोकिएको थियो।
अहिले उनको समूहले दैनिक पाँचदेखि सात जनालाई भाइबर, स्काइप, फोन मार्फत परामर्श दिइरहेका छन् ।
व्यवसाय गर्न त सिकाउनैपर्ने भयो ।
सचिवालयका एक कर्मचारीले भने फिक्स्ड कुर्सी नभएको भए कुर्सी सार्दा मात्रै पनि हुन्थ्यो तर फिक्स्ड भएकाले खाली ठाउँहरुमा कुर्सी राखेर मिलाउनुपर्ने हुन्छ ।
पोखरा महानगरपालिकाले पोखराका दुई ठाँउमा क्वारेन्टाइन बनाउने भएको छ ।
१४ सय ३५ सम्म पुगेको थियो।
अधिकांश बालबालिका सम्बन्धी उजुरीहरू मिलापत्रबाट टुङ्ग्याउने प्रचलनले बालबालिकाको न्याय माथिको पहुँच संकुचित भएको समिति सदस्यहरूले बताएपछि बालबालिका सम्बन्धी उजुरीहरूमा कानून विपरित मिलापत्र गराउनेलाई कारबाहीको दायरामा ल्याउन पनि सरकारलाई भनेको छ।
तर चाडबाड भने मनाइरहेका छन् ।
जाकिर पोखरा गएपछि गर्ने भाषण तयार भइसकेको थियो।
जातीय विभेदको विरुद्धमा विश्व हिन्दु महासंघः ‘यो कु–संस्कार हो’
नदीको अत्यधिक दोहनबाट चाँडै धनी बन्ने लोभ सबैमा पलाएको छ ।
सीपीएलको फाइनल खेल १० सेप्टेम्बरमा छ। सीपीएल सकिएको नौ दिनपछि आईपीएल शुरु हुनेछ।
२ तले भवनमा रहेको उक्त प्रहरी चौकीको तल्लो तला नै डुबानमा परेको थियो ।
विद्यालयको सेवामा दत्तचित्त श्रेष्ठको हत्या गरेपछि चन्द समूहले २३ मंसीरमा मेची–कोशी ब्युरोको लेटरहेडमा जारी गरेको विज्ञप्तिमा श्रेष्ठलाई ‘लामो समय पार्टीविरुद्ध सुराकी गरेको, पटक–पटक चेतावनी दिंदा पनि नसुध्रिएको’ आरोप लगाएको छ ।
नेपाललाई सनातन हिन्दुराज्य कामय गर, राष्ट्रिय एकताको अखण्डता र संवैधानिक राजसंस्था हाम्रो मान्यता, राष्ट्रिय विभूतिहरूको सम्मान, सम्पूर्ण नेपालीको स्वाभिमान भन्दै प्रदर्शन गरिएको छ ।
यो सँगै संक्रमितको संख्या २४ हजार ९ सय ९७ जना पुगेको छ ।
दुई वर्षभित्र काठमाडौंमा विद्युतीय सवारी साधन मात्रै गुडाउने भनी चुनावी घोषणापत्रमा लेखेका अर्थमन्त्रीले सरकारी सवारी साधन किन्दा भने पेट्रोलबाट चल्ने किन्न ढुकुटीबाट झिकेर धमाधम रकम दिए ।
पूर्व डीआईजी हेमन्त मल्ल ठकुरी भन्छन्, “डरलाग्दो कुरा, आफैं अग्रसर भएर अनुसन्धान गर्ने तत्परता प्रहरी अधिकृतहरूमा देखिन छाड्यो।
६० हजार घाटा लागेको उनी बताउँछन्।
अहिलेसम्म त्यहाँ एक लाख १३ हजार ४५४ जनाको मृत्यु भएको छ। सक्रिय संक्रमितको संख्या सात लाख ५२ हजारभन्दा बढी पुगेका छन्।
चालु खाता घाटा पनि रु.
एक दिन मातेको वेला ‘यो नातिको बिहेमा एउटा खसी किन्नुछ’ भन्दै हुनुहुन्थ्यो ।
खगेन्द्रको विश्वरेकर्ड ८ महिना नबित्दै २२ इञ्च उचाइ भएका फिलिपिनी जुन्री वालपिङले खोसेका थिए ।
त्यसैले संक्रमण गाउँसम्म फैलने खतरा बढेको छ। किनभने भारतबाट आएका संक्रमितबाट संक्रमण समुदायसम्म फैलिने अवस्था छ।
ढोरपाटन नगरपालिकामा विकको ‘बुर्तिबाङ आरन सेवा’ छ ।
उनी खतरामुक्त भएपछि क्वारेन्टाइनबाट घर पठाइने उनले बताए ।
यसले समाजका हरेक सदस्य एकअर्कामा निर्भर रहेको र छुट्टै जीवन धान्न नसक्ने यथार्थ देखाएको मिश्र बताउँछन्।
भक्तपुरका प्रहरीमा कोरोना सङ्क्रमण नफैलियोस् भनेर सचेतना अपनाएको, प्रहरीलाई फरक–फरक स्थान र विद्यालयमा समेत अस्थायी ब्यारेक बनाएर सुरक्षित राख्दै परिचालन गर्ने गरेको र सङ्क्रमितलाई खरिपाटीस्थित आइसोलेसनमा पठाउने गरिएको उनले बताए।
‘विनयपिटक’ को अध्ययनबाट थाहा हुन्छ, गौतम बुद्ध स्वयं पनि कुशल चिकित्सक थिए ।
शायद त्यसभन्दा बढी आदर र विनम्रताको अर्थ बुझेर फर्किएँ ।
तर खोपको विकास र निर्माणमा अझै केही समय लाग्ने हुँदा हामीले त्यतिञ्जेलसम्मका लागि महामारीलाई नियन्त्रण गर्न जनस्वास्थ्यका विभिन्न उपायहरु अवलम्वन गर्नुपर्ने हुन्छ ।
त्यसैले नाराविहीन पार्टीले जनतालाई अपील गर्न सक्दैन भन्ने सबै नेताहरूले कुनै न कुनै चरणमा भोगिसकेकाले पार्टीलाई विभाजनतर्फ लैजान सम्भव छैन।
यस्तो बेला सबैको ध्यान सर्वोच्च अदालतमा केन्द्रित हुनु स्वाभाविक हो।
जिल्ला प्रहरी कार्यालय सुर्खेतले विसं २०७६ फागुन १० गते हराएका बराहताल गाउँपालिका–१ सुर्खेत सम्मेनीका ३१ वर्षीय शिवराम रानाको मानव कङ्काल सार्वजनिक गरेको छ ।
हङकङको नागरिक उड्डयनले एयर ईन्डियालाई चार पटक, भिस्तारा एयरलाई तेश्रो पटक, क्याथे ड्रागनलाई (मलेशियाबाट) ईमिरेट्स (दुबई) सिंगापुर एयरलाईन्स (२) पटक लगायत अन्य केही एयरलाईन्सलाई एक–एक पटक गरि उडान प्रतिबन्ध लगाईरहेको पनि उनले उल्लेख गरे।
यद्यपि, सन् २०१८ को पुनः निर्वाचनमा अभियानमा यमीनको पराजयपछि अदीबमाथि लागेको हत्या प्रयासको आरोप हटाइएको थियो ।
हरेक जसो चित्रकलामा महिला शरिरको बिम्ब बनाई न्यूड अर्थात नग्नताको सौन्दर्य देखाउँन खोजिएको छ ।
संसोधन विधेयक प्रस्तावमाथि ८४ जना सांसदहरूले सैद्धान्तिक छलफल गरेका थिए।
विकास सहायता आफ्नो आवश्यकता अनुसार मौलिक विकासको फ्रेमवर्क अन्तर्गत खर्च हुने गरी लिनुपर्नेमा दाताको रुचि र स्वार्थ अनुसार प्रयोग हुँदा परिणाम आउने कुरै भएन।"
‘काठमाडौँबाटै १३७ वडाध्यक्षहरुसँग दैनिक छलफल गर्छु’
विसं २०६७ देखि मुख्य सिभिल निर्माण कार्यको शुरुआत गरिएको यो आयोजनाले २०७२ जेठ महिनामा पहिलो युटिनबाट विद्युत उत्पादन गर्ने लक्ष्य राखेको थियो ।
६२ ले वृद्धि भई दुई हजार ७१.
कोरोना भाइरसको संक्रमण भएको आशंकामा टेकु अस्पताल पुगेका एक विरामी अस्पतालबाटै भागेका छन् ।
“अब चीन विकासशील मुलुक मात्र हो भन्ने छैन, चीन अब विश्वकै दोस्रो ठूलो अर्थतन्त्र भएको बलियो मुलुक भइसक्यो ।
पुस्तकको केही पन्ना र आवरण पृष्ठ बदली आफ्नो नाममा तयार पारी त्रिवि सेवा आयोगमा पेश गरिएको थियो।
नेपाली कांग्रेसका सहमहामन्त्री एवं कांग्रेसद्धारा गठित कोभिड १९ अनुगमन समितिका संयोजक डा.
त्यसअघि सेनाध्यक्ष नरवणेको सम्मानमा नेपाली सेनाको एक टुुकडीले सम्मान गारत अर्पण गरेको थियो।
एमसीसीले गर्न खोजेको यहि हो ।’
भिखारी बनाउने समाज, सरकार होइन ।
तर, शुक्रराज अस्पताल मात्र एउटा अस्पताल हो, जहाँ पहिलो कोरोना संक्रमितको उपचार शुरू भएदेखि १५ भदौसम्म आइपुग्दा एक जना पनि स्वास्थ्यकर्मीलाई संक्रमण भएको छैन।
यस अवधिमा घटस्थापनादेखि नवमीसम्म बोका बलिसहितको देवीको विशेष पूजाआजा हुने गर्दछ भने देवीको दर्शन गर्नाले मनले सोचेको पूरा हुने विश्वास रहेको छ ।
त्यसअघि उनको १६ देखि १८ साउनसम्म मनमोहन अस्पतालमा भर्ना गरेर उपचार गरिएको थियो।
कतिपय विद्यालयमा विद्युत, पानी, शौचालय र बाथरुमलगायतका भौतिक पूर्वाधारको समस्या रहेका कारण क्वारेन्टाइन राख्न भने समस्या भएको उहाँको भनाइ छ ।
विभिन्न मुलुकमा रोजगार गुमाएर अलपत्र परेकाहरू, रोग भन्दा भोकसँग लड्दै गरेकाहरूको खबरले मन आहत हुन्थ्यो ।
टोल विकास संस्थाका अध्यक्ष कृष्णप्रसाद अधिकारीले सहयोगी संस्थाप्रति आभार प्रकट गर्दै सामग्रीको पूर्ण सदुपयोग गर्ने प्रतिवद्घता जनाए ।
यो टोली पनि काम पूरा नगरी कञ्चनपुरबाटै फर्कियो ।
मलाई त लाग्छ, नेतृत्वकर्ताहरुको बुझ्ने क्षमता नै छैन।
ब्याङ्क कर्मचारीसँग कुराकानी गर्दागर्दै उनले चक्कु निकालेर तेस्र्याएका थिए।
चेल्सी पनि एफए कप फुटबलको अन्तिम चारमा प्रवेश गरेको छ ।
नेपालमा धेरैजसो सहकारीले दर्ताका समयमा कुनै व्यावसायिक क्रियाकलापलाई मुख्य भनी उल्लेख गर्ने र बचत तथा ऋण कारोबारमा बढी संलग्न रहने प्रवृत्ति देखिएको छ।
घटस्थापनाको साइत कात्तिक १ गते शनिबार बिहान ११ः४६ बजे शुभ रहेको समितिका अध्यक्ष प्रा डा रामचन्द्र गौतमले जानकारी दिए ।
उक्त मार्ग चीन, भारत र नेपाललाई जोड्ने देशकै महत्वपूर्ण बाटो रहेको बताउँदै यसका लागि सरकारले प्राथमिकता दिएको उनले बताए।
विभिन्न १८ वटा प्याकेजमा भइरहेको इन्टरनेट विस्तारको काममध्ये १२ वटा प्याकेज अन्तर्गत ४६ जिल्लामा ब्रोडब्याण्ड इन्टरनेट पुगेको हो।
गत मङ्सिर २६ गतेको केन्द्रीय समिति बैठकमा आफ्नो मागअनुसार कार्यसूची ल्याउन नेतृत्व तयार नभएको भन्दै वरिष्ठ नेता पौडेल पक्षका नेताहरु उपस्थित भएनन् ।
घटनाबारे प्रहरीले अनुसन्धान गरिरहेको छ ।
घरदेश केहि मानिसहरुको हातमा वर्षौंदेखि घुमिरहेको ठान्छु म ।
उता पछिल्लो समयमा झन् कोरोनाबाट अति प्रभवित देशको सूचीमा रहेको बेलायतले मंगलबारदेखि नै कोरोना विरुद्धको खोप लगाउने भएको यसअघि नै बताएको थियो ।
न्यू साउथ वेल्समा अहिलेपनि १ सय भन्दा धेरै डढेलो बलिरहेका छन् ।
यसैबीच टेस्ला र स्पेस एक्स कम्पनीका संस्थापक वैज्ञानिक इलन मस्कले आफूहरुले स्पेस एक्स नामक अन्तरिक्ष यान सम्बन्धी परियोजनाका लागि बनाइएका भेन्टिलेटर आवश्यक ठाउँमा पुर्याइदिने भने ।
अफ्रिकामा ६ लाख ६७ हजार ३ सय ३४ जनामा कोरोना भाइरस संक्रमण रहेको छ भने १४ हजार ३ सय ९९ जनाको मृत्यु भएको छ ।
अब त्यसका बारेमा जाँचबुझ गर्ने प्रजिअ निरौलाले बताए ।
तर, समयसीमामा मल नल्याएपछि कृषि सामाग्री कम्पनीले यी कम्पनीसँगको ठेक्का रद्द गर्दै धरौटी जफत गर्ने निर्णय गरेको हो।
तर, त्यसयता चीनबाट तेल आयात गर्ने र भण्डार गृह बनाउने विषयमा कुनै काम अगाडि बढेको छैन।
कानूनी स्पष्टता र त्यसको कार्यान्वयनमा कडाइले मात्र दलबल वा अन्य अनियमित तवरबाट नदीजन्य पदार्थलाई निरन्तरता दिने प्रवृत्ति दुरुत्साहित हुन्छ ।
त्यो जुलूसको भीडमा नरशमशेरले गाडी छिराएको कुरा सम्झँदा अहिले पनि उनलाई अचम्म लाग्छ ।
मेरो घर गाउँमा पर्ने भएकाले मानिसको चहलपहल कम हुन्छ।
साइकल शहर बनाउने घोषणासँगै महानगरले सडकमा लाइन तान्ने, साइकलको संकेत बनाउने, ट्राफिक चिह्न राख्ने र सवारी साधनलाई यसबारे जानकारी दिने कामलाई तीव्र बनाएको छ ।
तर, यस वर्ष कोरोनाभाइरस संक्रमण महामारीका कारण उनले दक्षिणकालीमा पहिलो पटक सुनसान देखिन्।
गुल्मीमा अपरिचित व्यक्तिको कुटाइबाट सोमबार एक जनाको हत्या भएको छ ।
मनकामना मन्दिरमा दैनिक करिब तीन हजार ५०० भन्दा बढी सर्वसाधारण भक्तजनले पूजा गर्ने गरेका छन् ।
गुल्मीका जन्मेर धेरै वर्ष वनारसमा पुष्पलालसँग काम गरेका उहाँ पछिसम्म पनि मार्क्सवादी नै रहनुभयो ।
जितसँगै ओमानले दुई अङ्क जोडेको छ ।
भीएलएन, ओएससी लगायतका विभिन्न प्रणालीका नाममा भ्रष्टाचार भएको र उक्त काममा नेपाल र मलेशियाका हमिदीसहितका उच्च अधिकारीहरु संलग्न रहेकोबारे खोज पत्रकारिता केन्द्रले संयुक्त रूपमा असार–साउन २०७५ मा खुलासा गरेका थिए।
'अहिले म धेरै खुशी छु'
फेसबूक स्टाटसमा आफू संक्रमित भएको लेखेर केही दिनयता आफ्नो सम्पर्कमा आएका साथीहरुलाई पीसीआर परीक्षण गराउन आग्रह गरें।
तर, सरकारले कम्तीमा रु.
भनिन्छ, त्यतिबेला बेलायतबाट फर्किदा जंगबहादुरलाई हेर्न भारतमा ३ लाख भन्दा बढि मान्छे जम्मा भएका थिए ।
पाठेघरमा शुक्राणु र डिम्बको मिलन भएसँगै उनी आमा बन्छिन् ।
बताएको अवस्थामा निश्चल भएर उनी बसिरहेकी थिइन्।
शान्त रसलाई भावावेगको उपशमनपछि प्राप्त हुने रसभन्दा पनि परको परम रसको रूपमा मान्दछु।
नापी विभाग कैलालीका पूर्व अधिकृत दयानन्द जोशी केही ठाउँमा नदीलाई आधार बनाएर सीमास्तम्भ गाडिएको हुनाले नदीले धार फेरेपछि कतिपय ठाउँमा विवाद भएको बताउँछन् ।
‘मलेसियाली प्रधानमन्त्री महाथिर बिन मोहम्मद नेपाल आउँदा मैले उहाँलाई दुई दशकमै कसरी मलेसियाको विकास गर्नुभयो भनी सोधेको थिएँ,’ उनले भने, ‘उहाँले निजी क्षेत्रसँगको सहजीकरणले सम्भव भएको बताउनुभयो ।
उनले भने, “१४ दिन क्वारेन्टिनमा राख्यौं।
“कतिपय स्थानीय तह अथवा विद्यालयहरूले वैशाख, जेठदेखि नै विद्यार्थीलाई नियमित सिकाइसँग जोडिरहेकाले यो ढाँचा आफू अनुकुल बनाएर लागू गर्न सक्नेछन्”, भट्टराईले भने।
न्यूयोर्क राज्यका ३० हजार ८११ मानिसमा कोरोना पुष्टि भएको छ ।
यस्तो गर्दैै जाने हो भने नेपाली प्रेस आफ्नै कारणले पछि पर्छ ।’
मन्त्रालय र मातहत निकायको मुख्य काम र खर्च हुने समयमा कोरोनाको प्रभावले नेपालको पर्यटन क्षेत्रलाई नराम्ररी असर पार्यो।
पछि उनैले डिपार्टमेन्ट र विद्यार्थीबीच समन्वय गराउने, विद्यार्थीलाई सहयोग गर्ने ‘मेन्टर’ को जिम्मा पाए।
कार्यक्रमको महत्वपूर्ण समय उनैले लिए ।
त्यतिवेला उनी ३० वर्षका थिए।
त्यस्ता परिवारमा छोराको तुलनामा छोरीले नै बढी घरायसी कामकाज गर्छन्।
कोरोना रिपोर्ट नेगेटिभ आएको छैटौं दिन भइसकेको छ। तर, स्वास्थ्य अवस्था पहिले जस्तो अझै छैन।
फक्रिएकाे फूल छाँट्दै ।
विशेषज्ञ चिकित्सक मात्रै नभई महामारीमा सामान्यस्तरका स्वास्थ्यकर्मीको समेत महत्व हुने तथ्य ख्याल गरिएको छैन ।
जातका आधारमा हुने छुवाछूत र विभेदको पारो कुन हदसम्म रहेछ भन्ने जान्न यो घटना एउटा उदाहरण हो।
दुईचार दिन ढिलो चाँडो हुँदा केही बिग्रँदैन ।”
चिनियाँहरु रेशम व्यापारका क्रममा हिमालय भञ्ज्याङ पार गरी नेपालबाट क्रमशः पश्चिम कुमाऊँ, कश्मीर, लद्दाख, हिन्दूकुश, इरान– इराक हुँदै बेबिलोनियाँको कस्साइट साम्राज्यसम्म पुगेका थिए।
सोही समारोहबीच संघका वर्षभरका गतिविधिलाई समेटेर प्रकाशन गरिएको भित्तेपात्रोको लोकार्पण गरियो ।
उनका श्रीमान्ले भने, ‘बल्लतल्ल ज्यान जोगियो ।’
भित्तामा उनकी दिवंगत आमाको तस्वीर छेउमा राणा प्रधानमन्त्री चन्द्रशमशेरको श्यामश्वेत तस्वीर पनि थियो।
बाह्रघरे नजिकै मुसहर बस्तीका स्थानीय २१ वर्षीय दिनेश ऋषिदेवले बञ्चरो प्रहार गरी ५० वर्षीया आमा मीरा ऋषिदेवको हत्या गरेको हो ।
जिल्लामा यार्सा टिप्नका लागि अनुमति दिँदा स्थानीयवासीलगायत बाहिरबाट आउने मानिसमा कोभिड– १९ को सङ्क्रमण हुन सक्ने र मनाङमा फैलिन सक्ने जोखिम न्यूनीकरणका लागि यार्सा टिप्न निषेध गरिएको मनाङ ङिस्याङ गाउँपालिकाका अध्यक्ष कान्छा घलेले बताए ।
सरसफाइ, स्वच्छता र महिनावारी स्वास्थ्यमा दशकौ देखिको सकंटलाइ समाधान गर्न पाँँच वर्षको लागि २ अर्व अमेरिकी डलरको अपेक्षा गरीएको सरसफाइ तथा स्वच्छता कोष आगामी साताबाट संचालनमा आउने भएको छ ।
हिमपातले चिसो बढेसँगै बस्तुभाउ स्याहारमा समेत समस्या भएको स्थानीयले बताएका छन् ।
यससँगै हालसम्म मुलुकमा कोरोना संक्रमणमुक्त हुनेको संख्या ३९५७६ जना निको भइसकेका छन्।
यी विवरण र अष्ट्रेलियामा गरेको अनुसन्धानबाट प्राप्त गरेका प्रमाण समेटेर अनुसन्धान प्रतिवेदन बनाएर र अन्य प्रमाणलाई सीडीमा राखेर त्यहाँको प्रहरीले नेपालको अख्तियार दुरूपयोग अनुसन्धान आयोगलाई उपलब्ध गराएको थियो।
शिक्षक तथा विद्यार्थीले यी सुझाव पालना गरेर समुदायमा शिक्षा पुर्याउन सकिने खनालको भनाइ छ।
उनले भने ‘‘वायरलेस इन्टरनेटको प्रयोग गर्न सिकाएकै कारण सबै नेपालीले चिनेको छन्।
महानगरीय प्रहरी परिसर ललितपुरले मिश्र र शर्माविरुद्ध ललितपुर जिल्ला अदालतबाट चोरी मुद्दामा पाँच दिनको अनुसन्धान म्याद लिएर बुधबारदेखि हिरासतमा राखेको छ।
उनका अनुसार, त्यस पछाडि अरु नेताहरू छुट्टै गाडीमा हिंड्थे, कतिपय कार्यक्रममा त सहभागी हुन मात्रै पछि पुग्थे।
त्यहाँ यो उपन्यासमा कतै नभेटिने तर, आफ्नै अघिल्लो उपन्यासको पात्रलाई अचानक भेटेका छन्।
एनआरएनएका केन्द्रीय महासचिव डा हेमराज शर्माले एनआरएनएको स्थापनायता एनआरएन नेतृत्वले गरेको लगातार प्रयासका कारण मात्रै अहिलेको संविधानमा गैरआवासीय नेपाली नागरिकताको प्रावधान राख्न सम्भव भएको बताए।
दुर्घटनामा सख्त घाइते भएका ५ जनाको उपचार भइरहेको छ। हेलिकप्टरमा ३ जना चालकदलका सदस्य र प्रधानसेनापति शेनसहित १० जना उच्च सैनिक अधिकृत सवार थिए।
यतिबेला, लक डाउनका कारण उनीहरुले कमाएर खाने वातावरण समेत छैन ।
पहिलो वर्ष २३ र दोस्रो वर्ष २४ वटा नाटक मञ्चन भएका थिए ।
कुशलले ४९ बलमा चार चौका र तीन छक्का प्रहार गर्दै अर्धशतक बनाए ।
पोखराको नदीपुरस्थित प्रतिभा माध्यमिक विद्यालयले नेपाली खेलक्षेत्रमा पु¥याएको योगदानको कदरस्वरुप शाहीलाई १ लाख पुरस्कारसहित सम्मान गरेको हो ।
त्यो अड्डाले सेना र हातहतियार सम्बन्धी विषय हेर्थ्याे।
अर्जुन आचार्यले गएराति नै सरोकारवाला पोखरा महानगरपालिका र जिल्ला प्रशासन कार्यालयका प्रमुखहरुलाई खबर गरेको बताए ।
महानगरीय प्रहरी वृत्त दरबारमार्गले सोमबार राति रिजेन्सी बुटिक होटल बाई गंगोरबाट व्यापारीहरु नन्दकिशोर शर्मा, अशोककुमार अग्रवाल, गोविन्दराम सरिया, पुरुषोत्तम अग्रवाल, सुरेश अग्रवाल, रामचन्द्र संघाई, विमल अहुजा र विमलकुमार खेतानलाई पक्राउ गरेको हो।
तर, सरकारले फेरि निषेधाज्ञा जारी गरेपछि बन्द गरिन्।
उनले बालमैत्री र आधुनिक शिक्षण प्रविधि मार्फत बालबालिकालाई सिकाउन सुझाब दिइन् ।
विश्वमा फैलिएको कोभिड–१९को सङ्क्रमण नेपालमा फैलन नदिन सरकारले यही चैत १० गतेदेखि लामो दूरीमा चल्ने सार्वजनिक सवारी साधन आवतजावतमा रोक लगाउने निर्णयसमेत गरिसकेको छ ।
उसले संक्रमण सार्छ कि भनेर हेलाँहोचा र फरक व्यवहार गर्ने प्रवृत्ति त्यागौं र परिवार तथा समुदायमा घुलमिल हुने वातावरण मिलाऔं।
नेत्र तिमिल्सेनाको संयोजकत्वमा उच्चस्तरीय समिति गठन गरेको थियो।
काठमाडौँ महानगरपालिका–५ स्थित कोटाल टोलमा कोरोना सङ्क्रमण बढेपछि त्यस क्षेत्रलाई आज सिल गरिएको छ।
त्यस्तै, शेयर धितो राखेर ब्यांक तथा वित्तीय संस्थाबाट ऋण लिन चाहनेका लागि पनि केही राहत पुगेको छ। अब शेयरको धितो मूल्यको ७० प्रतिशतसम्म ऋण पाइनेछ, जुन यसअघि ६५ प्रतिशत मात्रै थियो।
आइतबार पनि अमेरिकामा ६१७ जनाको मृत्यु भएको थियो भने ब्राजिलमा ७०३ जनाको मृत्यु भएको थियो ।
होसपूर्वक सहवास वा हस्तमैथुन गर्नुपर्छ ।
हामीले सरकारसँग कुरा राखिसकेका छौं प्राधिकरणले ऋणको भार बोकेर बस्न पनि सक्दैन।
डा यादवका अनुसार जडिबुटीको प्रयोगले कोरोनाबाट बच्न सकिन्छ ।
तीमध्ये १६ हजार ७७६ जना निको भएका छन्।
प्रहरी प्रधान कार्यालयले उपलब्ध गराएको विवरण अनुसार, अहिले उपचाररत संक्रमित प्रहरीमध्ये सबैभन्दा धेरै काठमाडौं उपत्यकामा ४७८ जना छन्।
उनले ट्वीटरमा लेखेका छन्, "प्रेस स्वतन्त्रताको लागि हामी एकजुट हुनुपर्छ।
उनले ट्वीटरको सन्देशमा आफू पनि घरमा बसेर सरकार चलाइरहेको बताउँदै जनतालाई पनि घरमै बस्न अपिल गरेका थिए ।
डायनाकी दिदी साराको सुटिङ पार्टी भइरहेको थियो ।
सरकारले वायुसेवा सञ्चालक संघसँगको समन्वयमा २०७१ सालमा हवाई भाडा पुनरावलोकन गर्ने समिति गठन गरेको थियो।
त्यो घटनामा पीडितका पक्षबाट प्रहरी कार्यालय पुगेकी स्थानीय अधिकारकर्मी अरुणा विश्वकर्माले भनिन्, “गत असारमा वडामा कुरा लगेको भनेर छिमेकी महिलाबाट ज्यानै मार्ने धम्की समेत आएको रहेछ।
आर्थिक रुपमा नाफा नभए पनि धेरैले महारानीलाई सिनेमा वा टेलिसिरियल बनाउने भनेर प्रस्ताव राखिरहेको पनि उनले जानकारी दिए।
कुनै तयारी विनाको भ्रमण वर्ष २०२० लहडको अभियान थियो ।
र सरकारको सिफारिस अनुसार राष्ट्रपति विद्यादेवी भण्डारीले तत्काल अध्यादेश जारी गरिन्।
यता, पोखरामा एकपछि अर्को कोरोना संक्रमित थपिदै गएको छ ।
सोको लागि मूल आयोजक समितिको बैठक मंगलबार पोखरामा सम्पन्न भयो ।
गाउँपालिकाको वडा नं –५ देउरालीस्थित विश्व शान्ति माध्यमिक विद्यालयमा निर्माण गरिएको अस्थायी क्वारेन्टाइनमा बस्न मङ्गलबार पहिलो दिनमा नै १३ जना पुगेका छन् ।
यो दूर्भाग्यपूर्ण सिफारिशको अन्तिम फैसला गर्ने राष्ट्रपतिको भूमिका पनि विगतमा सफा छैन ।
केही जिल्ला प्रशासन कार्यालय र स्थानीय तहले बन्दाबन्दीपछि घरेलु हिंसाका उजुरी लिन हटलाइनको व्यवस्था गरेका छन् ।
अहिले विभाजनमा जानु भनेको जनताको विश्वासमाथि गद्दारी गर्नु हो ।
महामारीको समयमा पनि सबै क्षेत्रमा हात हाल्न खोज्ने प्रवृत्तिका कारण समस्या निम्तिएको उनको भनाइ छ।
कँडेलका अनुसार हरेक वायुसेवाले दैनिक ३५ देखि ४० वटा टिकट जारी गरिसकेका थिए।
कोरोनाभाइरस संक्रमणका कारण मुलुकका विभिन्न भागमा कार्यरत मजदूर र कामबिहिन भएर पैदलै गन्तव्यतर्फ यात्रा गरिरहेका मानिसका विषयमा गम्भीर हुन नागरिक समाजले अपील गरेको छ ।
यो दबाबले नेकपालाई विभाजनकै संघारमा पुर्याएको थियो।
नीति भन्दा नेता प्रधान बनेर छलफल हुँदा नेपालमा कम्युनिष्ट आन्दोलन सधैं विभाजित हुने गरेको उनी बताउँछन्।
मृत गैँडाको प्रकृति हेर्दा गैँडा एक आपसमा जुँधेर घाइते भई मरेको हुनसक्ने अनुमान गरिएको छ।
तर, कोरोनाभाइरस रोकथामका लागि सरकारले ११ चैतमा बन्दाबन्दी लागू गरेपछि उनीहरूको व्यापार पनि बन्द भयो।
अहिले उनको २०० किबीको बोटबाट गत वर्ष तीन लाख कमाइ गरेको बताउँछन् ।
संक्रमित तथा उनीहरूका परिवारले झनै समस्या भोग्नु परेको छ ।
नयाँ सडक पिपलबोट नै पत्रिका बेच्ने मुख्य थलो थियो।
यसैगरी प्रदेश नं.
महामारीको विषम परिस्थितिमा पनि मेडिकल कलेजका माफियाहरूले अनावश्यक ढंगले विभिन्न शूल्कहरू (बैड, ल्याब, ओपीडी) चरम रुपमा बढाएकको तर अस्पतालमा कार्यरत कर्मचारीलाई कुनै सेवा, तलब, भत्तामा वृद्धि नगरेको भन्दै समितिले विरोध जनाएको छ।
यस कारण याे वर्ष पहिरोको जोखिम बढी, कसरी थाहा पाउने पूर्व संकेत?
अहिले पनि सरकारले यस्ता संस्था, प्रतिष्ठान, विकास समिति आदिको खारेजीको प्रस्ताव अघि सारेको छ ।
सामाजिक सञ्जालमा कार्यक्रम उत्पादक टिममाथि पक्षपात गरेको आरोप लागेको छ ।
समृद्ध बनाउने भनेरमात्रै हुँदैन ।
बाँकी चार्टर अनुमति लिएका विदेशी वायुसेवाले उडान गरिसकेको प्राधिकरणका प्रवक्ता राजकुमार क्षेत्रीले जानकारी दिए ।
र उक्त पार्टीका सबैलाई सेल्फ क्वारेन्टाइनमा राखिएको छ ।
डाक्टर अदिललाई बेलायतको मेडिकल रजिस्टरले कोभिड–१९ बारे अफवाह फैलाएका कारण १२ महिनासम्म निलम्बन गरेको छ।
स्थानीय घघाम सामुदायिक वन क्षेत्रमा धार्मिक पर्यटनको विकासका लागि उनीहरु जुटेका हुन् ।
कपिलदेव उपाध्याय असामान्य परिस्थिति आइलाग्दा मानिसको स्वभाव बदलिने हुँदा सधैं सम्पर्कमा आइरहने व्यक्ति पनि सम्पर्क आउन नचाहने हुनसक्ने विश्लेषण गर्छन् ।
“थाहै नपाई हामी त बेष्ट फ्रेण्ड पो भइसकेछौं’ अञ्जनालाई फोनमा सुनाएँ ।
सिंढीमा बसेर सुस्ताइरहेको एक थकित पुरोहित पंखाले झिंगा धपाउँथ्यो ।
बागलुङ, १४ चैत ।
दोस्रो तहदेखि होटल तथा रेष्टुरेन्टहरु आंशिक रुपमा खुल्दै जानेछन्।
उनले बैठक बस्नका लागि निकै पापड बेल्नु परेको पनि बताए।
धेरै नेतालाई थाहा छ, आफूलाई भेट्न पुगेका कैयौं नेताहरूलाई ओलीले आफू बसिरहेका कुर्सी देखाएर ‘मैले छाड्नुपर्यो भने यो कुर्सी नै भाँचिदिन्छु, केमा बस्दा रहेछन्’ भन्ने गरेका छन्।
साथै, आवश्यक औषधी, परीक्षण किट र स्वास्थ्यकर्मीका लागि व्यक्ति सुरक्षा सामग्री (पीपीई) उत्पादनमा चीनले जुन तदारुकता देखायो, त्यसले नै आज उसलाई कोभिड–१९ सँग लडिरहेका अन्य मुलुकलाई सहयोग गर्ने अवस्थामा पु¥याएको छ।
मन्त्रालयले योजना नै बनाएर लागूऔषध विरुद्धको अभियान शुरु गरेको जानकारी मन्त्री थापाले दिए।
तर, फर्किँदा उनका नाममा एउटा शतक र अर्धशतक हुनेछ।
’साइकल ईपिफेनी’मा पर्यटकीय अतिरञ्जित मोहमा आफ्नो परिचय डगमगाएको आभास गर्छन्।
यसै महिनाभित्रमा परराष्ट्र फर्कन लागेकी पाकिस्तानको इश्लामाबादस्थित राजदूत सेवा लम्साल पनि कूटनीतिका अतिरिक्त क्रियाकलापभन्दा बढि कोभिड–१९ कै मारमा परेको देखिन्छ ।
सङ्क्रमितमध्ये एक हजार ३६२ निको भएका छन् ।
त्यसैगरी पर्साका ७५ वर्षीय, महोत्तरीका ७८ वर्षीय, रुपन्देहीका ४० वर्षीय र काठमाडौंका ४१, ५९ र ६५ वर्षीय गरी तीन जनाको मृत्यु भएको छ।
उनले भनेका छन्, "यदि चमेरोबाट भाइरसको विकास भएको मान्ने हो भने यो भाइरस बनाउन सकिंदैन भन्ने प्रमाण देखिन्छ।
‘नाइँ’ भने या त ‘तिम्रो जहिल्यैको आग्रह यही त हो नि’, ठम्याउन सकिएन ।
मृतकको संख्या बढी रहेको भएपनि संक्रमितको संख्या घटेपछि प्रकोप नियन्त्रणमा चिनियाँ स्वास्थ्य अधिकारीहरु आशावादी भएको अन्तर्राष्ट्रिय सञ्चार माध्यमहरुले जनाएका छन्।
“महामारीको अनिश्चितता बढ्दै जाँदा लामो समयको अन्योलपछि परीक्षा मिति तय भएको छ”, उनी भन्छन्, “बजार, सार्वजनिक यातायात पनि खुलेको अवस्थामा स्वास्थ्य सुरक्षाको मापदण्ड पालना गराएर परीक्षा गराउन सकिन्छ।”
पछिपछि अफिस जाने बेला मैले लुगाकै रङ्ग मिलाएर टीका पनि लगाउन थालेँ ।
हुन पनि, नेपालमा विद्युत खरीद र बिक्रीको एकाधिकार भएकाले प्राधिकरणले बजारको प्रतिस्पर्धामा सामेल हुनुपरेको छैन, जसले गर्दा उसलाई नाफा कमाउने सजिलो अवसर छ।
हिन्दू धर्म र परम्पराको कुनै प्रभाव नै नभएको गाउँठाउँ तथा नदीनाला एवं हिमालहरूको नामकरण समेत हिन्दू शैलीले गरिंदै आएको छ ।
काँग्रेस पार्टी सभापति शेरबहादुर देउवाले आज रिक्त ‘नेपाल विद्यार्थी सङ्घ केन्द्रीय तदर्थ कार्यसमिति’ गठन गरेका हुन् ।
ती मध्ये ४७ हजार ४३७ कोरोना सङ्क्रमणबाट मुक्त भएका जनाइएको छ।
खानेपिउने केही कुरा र लुगाफाटा पनि पठाइदेउ ।
भर्खरै सावित्री दिदी (सावित्री श्रेष्ठ) ले फोन गरेर समाचार सुनाउनुभयो ।
यो प्रसङ्ग मैले अस्पताल छाडेको केही दिनपछि अन्तर्वार्ताको दौरान उठाउनै लागेको थिएँ, मैले त्यसो गरिनँ।
उनले नेपाली भाषासँग सम्बन्धित सबै पुस्तक संकलन गर्न अधिकतम प्रयास गर्नुपर्ने बताए ।
गुगलले आफ्नो क्वान्टम् कम्प्युटर संसारकै सबैभन्दा तेज भएको दाबी पनि गरेको छ ।
‘हलमा मान्छे आउँदैनन् भनिए पनि संसारमा विश्वयुद्ध, गृहयुद्ध, स्पेनिस फ्लु, प्रविधिको विकास, टेलिभिजनको आविष्कारले पनि हलमा दर्शक आउन रोक्न सकेनन्,’ भाष्करले भने, ‘हल साथीभाइ, परिवारको ह्युमन सेन्टिमेन्ट जोड्ने ठाउँ हो ।
बढ्दो शहरीकरण र त्यससँगै बढेको यातायात साधनले सडक असुरक्षा बढाएका छन् ।
त्यसकारण सुरक्षा निकायले शव व्यवस्थापन सम्बन्धी राष्ट्रिय मापदण्डको पालना गरी भइरहेको अन्तिम संस्कारमा अवरोध गर्नु, संवेदनशील काममा खटिएका सुरक्षाकर्मीमाथि दुव्र्यवहार गर्नु, मृतकका परिवारलाई थप पीडा दिनु कदापि जायज छैन।
यस्तै मन्त्रालयले देशभरका कारागार, ठूला विकास निर्माणस्थल, आयोजना तथा महत्वपूर्ण कार्यालयमा खटिएका सशस्त्र प्रहरी र प्रहरीको जनशक्ति सीमामा खटाउने निर्णय गरेको छ ।
हब अस्पताल तोकिएको मीनभवनको निजामती सेवा अस्पतालमा पाँच बेडको आइसोलेसन कक्ष तयारी अवस्थामा राखिएको छ ।
साथै, कोभिड नियन्त्रणमा खटिएका स्वास्थ्यकर्मी तथा सुरक्षाकर्मीको भत्ता सम्बन्धमा देखा परेका केही व्यवहारिक कठिनाइका सम्बन्धमा पनि छलफल भएको छ। कोभिड कोषको खर्च विवरण जनतासमक्ष सार्वजनिक गर्ने निर्णय पनि बैठकले गरेको छ।
युनिलिभर गोरो बनाउने दाबीसहितको आफ्नो क्रिम र क्रिम बनाउने सामग्री परिवर्तन गर्ने मनस्थितिमा भने छैन ।
शनि, वृहस्पति र मङ्गल एकै राशि अर्थात् मकरमा आइपुगेकाले यस्तो देखिएको हुनसक्ने विज्ञहरुको भनाइ छ ।
मोरङ धनपालथान गाउँपालिकास्थित कदमाहाका सन्तोष यादवका अनुसार, ग्रामीण भेगमा कोरोना भाइरसको त्रास देखिएन ।
साथै २०१ जनाको आईसीयूमा र ३१ जनाको भेन्टिलेटरमा राखेर उपचार भइरहेको छ।
चालु बजेट अधिवेशनमै नागरिकता विधेयक पारित गर्ने गरी समितिबाट पारित गर्ने अन्तिम तयारीमा पुगेको जनाएको छ।
जहाज किन्दाको ऋण र निगमको घाटा गरी पाँच वर्षमा रु.
न्यायालयको काम-कारबाहीबाट पीडित पक्षले नि:सन्देह न्याय-निसाफको अपेक्षा राख्छ।
जागिरबाट अवकाश पाएको छ ।
“जहिले पनि किताब च्यापिरहेको वा छातीमा किताब राखेको देख्छु”, उनले भनेका थिए ।
राणा प्रधानमन्त्रीहरूले आफ्ना मित्रहरूलाई ढुकुटीबाट धन दिनुभन्दा जंगल फँडानी गर्न थाले।
अर्थात् अहिले देशभरिका २० जिल्लाका ५४ वटा अस्पतालमा मात्रै यो सेवा उपलब्ध छ ।
कुनैपनि गहन विषयमा छलफल हुनु अघि संक्रिति, सभ्यता र कलाका विषयमा चासो दिएर निकट भएको देखाउने पस्चिमाहरुको संस्क्रिति हो ।
सबै ठाउँमा यसो सम्भव नहोला।
कोही दुःख पाएर घरमै थलिए र कति त बिते पनि होलान् ।”
२००७ देखि प्रथम जनआन्दोलन २०४६ सम्म आईपुग्दा नेपाली कांग्रेस भित्र विभिन्न वाधा, अडचन आउनुका साथै आपसि कलह र केही वैचारिक मत मतान्तर देखियो ।
बैंकले हाल कास्की, बागलुङ्ग, म्याग्दी र नवलपुर जिल्लामा रहेका १३ वटा शाखा कार्यालयहरुबाट विभिन्न किसिमका आधुनिक बैंकिङ्ग सुविधाहरु, मोवाइल बैंकिङ्ग, निःशुल्क एटिएम कार्ड, कनेक्ट आईपिएस जस्ता सुविधा दिएके छ ।
यसरी हेर्दा अहिले भाइरल भएको भिडियो भारतले दावी गरेको नेपाली भूमि कालापानी, लिपुलेक र लिम्पियाधुरा विरुद्ध गरिएको नारा जुलुस हो तर त्यो जुलुस अहिले लकडाउन जारी हुँदाको नभई करिब छ महिना अघिको हो ।
मुलुकमै कोरोनाको प्रकोपबाट सबैभन्दा बढी प्रदेश–२ प्रभावित भएको छ। देशभर १२६ जनाको मृत्यु भएकोमा झण्डै आधा प्रदेश–२ का मात्रै छन्।
सरकारले चैत ९ देखि २१ गतेसम्म अत्यावश्यक सेवा प्रदान गर्नेबाहेक सबै सेवा बन्द गर्ने भएको छ ।
उनी २०५३ सालदेखि नेपाल टेलिभिजनमा निरन्तर संलग्न छन् ।
अस्ती आठ आना तिरेर नुहाएको त्यसपछी नुहाएको छैन ।
केपी शर्मा ओली नेतृत्वको वर्तमान सरकारले संघीय संसदमा पेश गरेका थुप्रै विधेयकले अभिव्यक्ति स्वतन्त्रतालाई सीमित गर्ने तथा मानवअधिकार आयोगलाई कमजोर बनाउनसक्ने भन्दै वाचले चिन्ता व्यक्त गरेको छ।
तर, ‘ट्यालेन्ट हन्ट’ का लागि चितवन पुगेका पुबुदुले सन्दीपलाई सीधै काठमाडौं लिएर आएका थिए।
दिउँसो नभएको फोनसम्पर्क बेलुकी त कसो नहोला भन्ने आशा पनि त्यतिबेला बालुवाटारमा साँझ ५ः३० बजे बैठक बोलाइएकाले पार्टीको सचिवालय वैठकसँगै सकियो ।
अहिले त हामी गर कि मरको स्थितिमा छौं।
र रबर्ट कोच इन्स्टिच्यूट (सार्वजनिक स्वास्थ्य संस्था) ले विहीबार ६६३८ नयाँ घटनाहरू रिपोर्ट गरेको छ ।
हामी दुवैजना पहिला काठमाडौं बसेर पढ्थ्यौं र यहीं जागिर खान्थ्यौं।
उनै सर्वदण्डनायक महाप्रतिहार भौमगुप्त सहायक शासकको रूपमा रहेको चौकीटारको संवत् ४८२ को अभिलेख नोलीले छपाइसकेका थिए।
ज्वरो पनि आउला जस्तो छ ।
निकुञ्जको गजग्राह पोष्ट नजिक नदीमा डुबेको अवस्थमा फेला परेको गैंडाको खाग र खुर सुरक्षित रहेको रामले बताए।
त्यसको कारण थियो– दाहालकै नेतृत्वमा नेकपामा भएको उनी विरुद्धको मोर्चाबन्दी।
कान्छी छोरी ९ र छोरा ७ कक्षामा अध्ययनरत् छन्।
पोखरा महानगरपालिकाले कास्की प्रहरीको सहयोगमा पोखरामा क्षेत्रमा रहेका ३० सडक बालबालिकालाई उद्धार गरेको छ ।
स्वास्थ्य सुरक्षाका न्यूनतम सामग्रीबिना नै प्रहरी ड्यूटीमा खटिनुपर्ने बाध्यता रहेको पूर्वडीआईजी अधिकारी बताउँछन्।
जसले पनि विना सिद्धान्त र पूर्वाग्रहग्रसित भएर मात्र काम–कुरा गर्छ भन्ने मान्यता आज नेपालीको राष्ट्रिय चरित्र नै भएको जस्तो छ ।
यही कुरा सुनाएपछि शंकरले सिधै जवाफ दिए।
व्यापारीमा संक्रमण देखिएपछि काठमाडौं महानगरपालिकाको वडा नम्बर २४ मा पर्ने क्षेत्र न्यूरोडको विशालबजारदेखि इन्द्रचोकसम्मका पसलहरू बन्द गरिएको हो।
सम्झौतापत्रमा ब्यांकको तर्फबाट प्रमुख कार्यकारी अधिकृत रोशनकुमार न्यौपाने तथा एनसीएचएलका तर्फबाट प्रमुख कार्यकारी अधिकृत नीलेशमान सिंह प्रधानले हस्ताक्षर गरे।
भारतीले 'इन्डियाज गट ट्यालेन्ट' र 'इन्डियाज बेस्ट डान्सर' जस्ता शो को होस्ट गरिन् भने कमेडी दंगल शोमा निर्णायकको भूमिकामा पनि देखिइन्।
विभागको रेल, मेट्रोरेल तथा मोनोरेल विकास परियोजनाले मंगलबार सार्वजनिक सूचना जारी गरी यो ठेक्काको प्रकृया रद्द गरेको जनाएको छ।
असार मसान्तमा मात्रै सुविधा ऐन पास भएको र खातामा पैसा नभएकोले भुक्तानी नदिएको अधिकांशको भनाइ छ ।
कसैको फोटो माथि 'कपीराइट' छ भने स्वीकृति लिएर मात्र 'रङ्गिनीकरण' गर्नु बेस।
आर्मीको जितमा सुदिल श्रेष्ठले ह्याट्रिक गरे ।
महानगरीय प्रहरी परिसर काठमाडौंले ६ फागुनमा प्रहरी सहायक निरीक्षक (असई) राजिन्द्र राईलाई हिरासतमा लियो ।
वैकल्पिक शिक्षा प्रणालीको उद्घाटन गर्दै प्रधानमन्त्री ओलीले खुकुलो गरिएको बन्दाबन्दीमा सचेत रहन आग्रह गरे।
बरु उल्टै निजी कम्पनीले निगमका कर्मचारीलाई प्रलोभनमा पारेर यात्रु आफूतिर तानेको नेपाल वायुसेवा सञ्चालक समिति सदस्य अच्युतराज पहाडी बताउँछन् ।
तर, शुक्रबारै ह्वाइट हाउसका प्रवक्ता केली मैकनैनीले एक समाचार च्यानललाई दिएको अन्तरवार्तामा भनेका थिए, “डोनाल्ड ट्रम्पलाई आफू राष्ट्रपतिमा रहिरहने भरोसा छ।” ट्रम्पले पनि ट्विटरमा चुनावमा धाँधली भएको र आफूले जित्ने लगातार लेख्दै आएका छन्।
शुक्रबार अपराह्न राष्ट्रका नाममा गरेको सम्बोधन मार्फत प्रधानमन्त्रीले यस्तो अपील गरेका हुन्।
विश्वभर संक्रमितको संख्या २० लाख ८२ हजारभन्दा बढी पुगेको छ। तीमध्ये एक लाख ३४ हजार ६०३ जनाले ज्यान गुमाएका छन्।
“बिहान ६ बजे १ सय ७५ जना बोकेका पाँचवटा बस क्वारेन्टाइनमा प्रवेश गरे”, मेजर नवीनले भने, “मैले बाहिर सम्हालें प्रमुख सेनानी मुन थापाले क्वारेन्टाइन भित्रसम्म गएर चीनबाट आएकाहरूको जाँच सहित आवश्यक व्यवस्था मिलाउनु भयो।”
तर अहिलेसम्म पनि त्यसको उचित व्यवस्थापन नहुँदा प्रयोगमा ल्याउन सकिएको छैन ।
मेरो ठूलोबुवालाई पनि असाध्यै श्रद्दा गर्ने ।
उक्त टोलीमा सम्बन्धित वडाका प्राविधिकसमेत रहेका छन् ।
आवश्यक मेडिकल बेड, विस्तारा, अक्सिजनलगायतका औजार र औषधिको समेत व्यवस्था गरिएको छ ।
यसले उनलाई मानसिक तनाव त दिन्छ नै पालो कुर्नुपर्ने समय पनि लम्ब्याइदिन्छ।
तीजमा महिलाहरूले निर्जल, निराहार उपवास बस्नुपर्ने धार्मिक मान्यता रहँदै आएको छ ।
यस रोगको खोप पत्ता लागेपछि हाल यो रोग उन्मूलन भएको छ ।
सशस्त्र प्रहरीसँग मिलेर स्थानीय स्वयंसेवकले बन्दाबन्दीको अवधीभरी काम गर्ने छन् ।
यति ठूलो रकम खर्च गरिएको कृषिको यो परियोजनाले के परिणाम दियो त? सरकारी हरहिसाबको लेखापरीक्षण गर्ने महालेखा परीक्षक कार्यालयको मूल्यांकनमा, खर्च गरिए अनुसार कृषि उत्पादकत्व बढेको छैन।
अघिल्लो मङ्सिरदेखि उक्त पुलको काम शुरु भएको थियो ।
तर, त्यस प्रकारका मुद्दा अदालतमा दर्ता हुने क्रम अझै रोकिएको छैन।
बैठकमा सीमा समस्या र समाधान विषयमा स्थायी कमिटी सदस्यहरुले आफ्नो धारणा राखिरहेका छन्।
यो हिसाबले पनि अब बीमा गरिरहँदा पुँजीभन्दा दायित्व बढी हुने भएकाले हाललाई स्थगन गरिएको हो।’
वीरगन्ज नाकामा इन्धनको मूल्य भारतको रक्सौलमा कायम पेट्रोलको बिक्री मूल्यभन्दा प्रतिलिटर १६ रुपैयाँ ४० पैसा र डिजलको मूल्य प्रतिलिटर १६ रुपैयाँ २७ पैसा सस्तो रहेको निगमले जनाएको छ ।
अघिल्लो महिना भएको अनलाईन पुम्से युरोपियन च्याम्पियनसीप र विश्व च्याम्पियनसीप पुम्सेको भिडियो खिचेर यूट्युब लिंक पठाएर सहभागि हुनपर्ने थियो ।
विदेशतिर ४० वर्षको उमेरपछि देखिने यो समस्या नेपालमा भने त्यसअघि नै देखिन थालेको छ ।
दुई दशक अगाडि स्थापना भएको रौतहटको पहिलो चिनी मिल ‘श्रीराम सुगर मिल्स’ बन्द भएको छ। शुरुका केही वर्ष नाफामा चलेको भए पनि पछिल्लो समय वर्षेनि घाटामा जान थालेपछि यो मिलको आर्थिक वर्ष २०७५/७६ सम्मको घाटा रु.
तर, अन्तिम अवस्थामा मात्रै तात्तिने प्रवृत्तिमा अभ्यस्त हामीले यसलाई पाठका रुपमा लिएर के गर्न सक्छौं, यसैमा राज्यको क्षमता निर्भर हुन्छ।
नेपाल टेलिकमका सहप्रवक्ता कृष्णप्रसाद भण्डारीका अनुसार यस अघि प्रिपेड मोबाइलमा मात्रै लाग्ने यस्तो शुल्क अब पोस्टपेडमा पनि लाग्ने थालेको हो ।
समय बित्दै जाँदा म ऊसँग नजिक भईसकेको थिएँ भने उपनि मसँग धेरै नै नजिक भईसकेकि थिई ।
बिहान पेशी सूची सार्वजनिक भएपछि कुन्जोकका वकीलले मुद्दा स्थगितका लागि निवेदन दिएका थिए।
दशैँपछि तनहुँको व्यास नगरपालिका–५ मानहुँकोट ‘भाइरल’ बनेको छ ।
प्रतियोगिताको फाइनल १ चैतमा हुनेछ ।
विश्वव्यापी महामारीको रूपमा फैलिएको कोरोना भाइरस रोगको संक्रमणलाई फैलिन नदिन तथा सोको रोकथाम एवम् नियन्त्रणका लागि नेपाल सरकारद्वारा स्थापित कोरोनाभाइरस संक्रमण रोकथाम, नियन्त्रण तथा उपचार कोषलाई सो रकम प्रदान गर्ने निर्णय इन्सेकले गरेको हो ।
पहिलो चरणमा निर्माण हुन लागेका ५०/५० हजार लिटर क्षमताका २ डिजेल भण्डारण ट्याङ्कले गण्डकी प्रदेशको कुल खपतको माग ३० दिनसम्मलाई थाम्न सक्ने छ ।
२१ खर्ब १७ अर्ब घरजग्गा धितोमा दिइएको छ ।
भ्रमणका क्रममा आवेले साउदी अरब, संयुक्त अरब इमिरेट्स (यूएई) र ओमानका उच्च अधिकारीसँग भेटवार्ता गर्ने जापानी प्रधानमन्त्री कार्यालय स्रोतले जनाएको छ ।
त्यसैले, सर्वोच्च अदालतले मंगलबार दिएको आदेशको महत्वपूर्ण अर्थ छ ।
पार्टी एकीकरण हुँदा ‘जनताको जनवाद’ भनिए पनि माओवादीको ‘एक्काइसौं शताब्दीको जनवाद’ र एमालेले अंगिकार गरेको ‘जनताको बहुदलीय जनवाद’ अहिले पनि कायम रहेको उनको भनाई छ।
सोही दिन दिउँसो १ बजेतिर ट्याक्सी चालक यात्रुले छोडेको मोबाइल लिएर आइपुगे ।
र, संकट थपिंदै गयो ।
तर, भूषणले आफूले कुनै गल्ति नगरेकाले माफी नमाग्ने बताएका थिए।
उनले यो सिनेमाको क्राफ्ट, कथावाचन शैली, अभिनय र बजार बिस्तार सबै पक्षबारे गम्भीर भएर सोच्ने यो उपयुक्त समय भएको बताए ।
अपिलमा कारागारका कैदीहरुको स्वास्थ्यमा ध्यान दिँदै मास्क, स्यानिटाइजर जस्ता सामग्रीको उत्पादनका लागि कैदीहरुको सदुपयोग गर्न तथा कानूनले मिल्ने अवस्थामा लामो अवधि कैद भुक्तान गरेका तथा सामान्य अपराधमा कैद भोगेकालाई सजाय मिनाहा गर्न पनि सुझाव दिइएको छ।
मृत्युदर उतारचढाव हुँदा एक साताको दैनिक औषत मृत्युदर दुई हजारभन्दा माथि छ।
गृहले यही समितिको सिफारिसमा तत्कालीन कञ्चनपुर प्रहरी प्रमुख एसपी दिल्लीराज बिष्टलाई ९ भदौ २०७५ मा निलम्बन गरेको थियो।
हामीले जाहेरी दर्ता ग¥यौं।
त्यसमध्ये ३ हजार ८६५ हेक्टरबाट वार्षिक ४१ हजार ५५६ मेट्रिक टन उत्पादन भयो ।
केसीले चिकित्सा क्षेत्रको माग गर्दै २९ भदौदेखि जुम्लाबाट अनशन शुरू गरेका थिए।
धादिङ मूलपानीका उनी शिवदल गण अन्तर्गत खटिएका थिए।
यसअघिका कानूनमा यस्ता प्रावधान थिएनन् ।
उनले भने, “मेयरले शुरुदेखि नै वडाहरुलाई आफ्नो व्यवस्था आफूले मिलाउनु भनेको भए जसरी पनि क्वारेन्टिनहरु बनाइन्थ्यो र संक्रमण यति फैलिंदैनथ्यो होला।
नेकपा सचिवालय बैठक आज, ओली र दाहालको प्रतिवेदनमाथि छलफल हुने सत्तारुढ नेपाल कम्युनिष्ट पार्टी (नेकपा) को केन्द्रीय सचिवालय बैठक आज बस्दैछ।
प्रदेश १, गण्डकी प्रदेश र प्रदेश ५ का थोरै स्थानमा भारी वर्षाको सम्भावना रहेको मौसमविदले बताएका छन् ।
आईएमईको ‘आईएमई घरमै रु.
केही हप्ताको मौनता पछि जुनमा कोरोना भाइरस संक्रमितका नयाँ घटनाहरु बढे ।
म्याग्दी, ११ मंसिर ।
ओलीजीको प्रधानमन्त्री कालमा मेरो यो अनसन पाचौँ पटक हो।
मलाई तक्मा दिए ।
“बन्दाबन्दीले शुरुमा यसलाई प्रभावित बनाएको थियो”, डा.
पोखरा महानगरपालिकाको मुख्य आम्दानीको स्रोतमध्ये पर्छ–नदीजन्य उत्खनन् र व्यापार ।
दुवैको घरपरिवार, छोराछोरी समेत हुँदाहुँदै बिहे गरेकाले अदालतले बहुविवाह गर्नेलाई हुने दण्ड सजाय जति हुन्छ, न्यूनतम नभएर अधिकतम सजाय गरिदिए हुन्थ्यो भन्ने आशामा हामी अधिकारकर्मीहरू छौं।
विष योग पनि परेकोले खानपान एवं आनिवानीमा विचार पु¥याउनु होला ।
पूर्व सचिव ज्ञवाली संवैधानिक नियुक्तिको प्रारम्भ र ‘गेट किपिङ’ क्रमशः संवैधानिक परिषद् र संघीय संसद्को सार्वजनिक सुनुवाइ समितिबाट हुने हुँदा सुधार पनि तिनै निकायमा हुनुपर्ने जरूरी देख्दछन्।
१ करोड बजेट विनियोजन गरेको शेर्पा बताउँछन् ।
समग्रमा निर्देशक सिन्हाले ‘थप्पड’ मार्फत महिलाको पीडालाई उजागर गरेका छन् ।
अर्थ मन्त्रालय आफैमा प्रधानमन्त्रीका लागि सबभन्दा महत्वपूर्ण मन्त्रालय हो।
धान काटेर थन्क्याउने चटारो।
आठबीसकोट–२ घारीखोलाबाट जन्ती लिएर आठबीसकोट–८ दाँजेतर्फ जाँदै गरेको रा १ ज ५८९ नम्बरको जीप गए राति दुर्घटना भएको हो।
हामीसँग शृङ्गारदेखि करुणासम्मका साहसिकदेखि प्रशान्तसम्मका भावहरू मनमा पैदा हुन्छन्, तिनले हाम्रो मनस्थितिलाई तरलमा राख्छन् र चित्तमा त्यसको सोझो प्रभाव रहन्छ ।
गर्भवती भएको साढे आठ महीनासम्म उनी सक्रिय भएकी थिइन्।
यो वैचित्यपूर्ण र रहस्यमय जगत्जीवनलाई आश्चर्यचकित भएर हेर्छ।
त्यहाँ पुग्दा उनले लामबद्ध लासहरूको थुप्रो देखे ।
तर प्रहरीसितको मिलोमतोमा उनी जेलबाटै फरार भएका थिए ।
अर्थमन्त्री पौडेलले पूँजीबजार बढ्न र विस्तार हुन गइरहेको बताउँदै अहिलेका समस्या समाधान गर्न समयतालिका तयार बनाएर कार्यान्वयन गर्न निर्देशन दिए।
रातभरी समुद्रले पखालेको ताजा बालुवामा खालिखुट्टाले डोब बसाउँदै, फ्यालफ्याले चरा (Sea Gull) हरुको संगितमय आवाज सुन्दै किनारै किनार आँखा चिम्लेर हिँडदा समय त्यहीँ थामिए झैँ लागेको थियो ।
वस्तुगतमा दुवै प्यानलका ७/७ जनाले जित हासिल गरेका छन् ।
मस्र्याङदी गाउँपालिका– ६ र ७ को बीचमा बहने ङादी खोलामा निर्माणाधिन आयोजनाको क्षमता ३० मेगावाट छ जनसम्पर्क अधिकृत गुरुङले बताए ।
मंगलबार हुने भारत र अमेरिकाबीचको यो बैठक तेस्रो उच्चस्तरीय बैठक हो ।
राष्ट्रपति विद्यादेवी भण्डारीको भ्रमण हुने भएकाले नगरपालिकाले सार्वजनिक बिदा दिने निर्णय गरेको हो ।
दैलेखमा लामखुट्टेबाट सर्ने मलेरिया रोग लागेका ९ जना विरामी भेटिएका छन् ।
अनि तोकिएको समयभित्र जो आउँछ, उसैलाई दिनुपर्ने भयो।
स्थानीय सरकारले हरेक कुराको सिफारिश गर्दा प्रायः शुल्क लिने गरेको छ। आफ्नो घरव्यवहारमा आइपर्ने साधारण कामका लागि लिइने यस्ता महँगा शुल्कले आम नागरिकलाई निराश बनाएको छ।
यस्ता क्लिनिकको स्थापनाको लागि लक्ष्मी ग्रुपले आर्थिक सहयोग उपल्बध गराउनेछ ।
उहाँका अनुसार पहिलो दिन पर्वतको कार्कीनेटा आइपुगेका उनीहरू त्यहीँको जङ्गलमा रात कटाएका थिए ।
पिल्स ५१, डिपो लगाउने २५८, आइयुसिडी लिने चार र इमप्लान्ट राख्नेको संख्या ७५ जना रहेको अस्पतालले जनाएको छ ।
दाजलिङ क्वीन नामक फेसबूक आईडी प्रयोग गर्ने दीपा र रिषि भन्ने रिषिराम भट्टराईलाई पक्राउ गरी आवश्यक कारवाही भएरहेको पनि एसपी अधिकारीले बताएका छन्।
अर्को मुलुक इजरायलमा पनि १२ हजारमा संक्रमण देखिएको छ। त्यस मध्ये १३० जनाको मृत्यु भएको छ।
गृहको आदेश कुर्दै सीडीओहरूकाठमाडौं उपत्यकामा जारी निषेधाज्ञा थप्ने/नथप्ने, खुकुलो वा थप कडा पार्ने विषयमा उपत्यकाका तीन जिल्लाका प्रमुख जिल्ला अधिकारीहरूले गृह मन्त्रालयको आदेश पर्खिेरहेको बताएका छन्।
कोरोना महामारी जोखिमसँगै समाजमा सदियौंदेखि रहेका अनेक विभेद र आचरणमा पनि सुधारको अवसर बन्न सक्ने बारे अधिकारकर्मी डा.
काठमाडौं जिल्ला अदालतबाट पक्राउ पूर्जी जारी भइ जिल्ला प्रहरी कार्यालय नवलपरासी (बर्दघाट सुस्ता पूर्व)को सहयोगमा बस्नेतलाई पक्राउ गरिएको ब्यूरोले जनाएको छ।
सत्तारुढ नेपाल कम्युनिष्ट पार्टी (नेकपा) ले मायाप्रसाद शर्मा र सुमित्रा बिसी तथा नेपाली कांगे्रसले डिल्लीराज पाठक र गणेशकुमारी बस्नेतलाई उम्मेदवार बनाएका छन् ।
४४ करोड ८० लाख सहयोग पनि पायो।
सन् २०१९ मा प्रकाशित ३५१ समाचार तथा फिचर मध्ये सिंह र ढुंगानालाई पुरस्कार दिने निर्णय गरिएको समितिले जनाएको छ ।
सो अवसरमा उनले रुसद्वारा सफल परीक्षण भएको भ्याक्सिनले छिट्टै विश्व स्वास्थ्य संगठनबाट मान्यता पाउने विश्वास व्यक्त गरे ।
अभ्यासका शुरू शुरूमा हुने यस्ता गल्तीप्रति सचेत हुनुपर्छ ।
प्रहरीका अनुसार, बीआर २२ एपी ८८२३ नम्बरको पल्सर मोटरसाइकल रोकेर जाँच गर्दा १० पोका चरेस बरामद भएको हो।
मालोर्कामासँगको खेलमा बार्सिलोनाको जितमा कप्तान लियोनेल मेसी, आर्टुरो भिडाल, मार्टिन ब्रेथवेट र जोर्डी अल्वाले समान १÷१ गोल गरे ।
यस्तै, नुवाकोटको तारुकासँगै जोडिएको धादिङको निलकण्ठ नगरपालिका–५ खाल्टेको फ्याक्सेमा यस वर्ष सात हल गोरु जुधाउन दर्ता भएका छन् ।
हामीहरू त अरुद्वारा ठगीन मात्र यहाँ जन्मेका हौं जस्तो लाग्यो ।
र दाङमा प्रधानकार्यालय रहेको महिला सामुदायिक लघुवित्त वित्तीय संस्था लि.
राजश्व आम्दानीको हिसाबले मालपोत पहिलो, भन्सार दोस्रो, टक्सार तेस्रो र वन चौथोमा पर्ने।
विदेशमा मृत्यु भएका ४९४ जनामध्ये अझै ७६ जनाको शव नेपाल ल्याउन बाँकी छ।
विश्वभर कोरोना भाइरस (कोभिड–१९) प्रभावका कारण पोखराको पर्यटन क्षेत्र ठप्प छ ।
यस्तो अवस्थामा, सम्झौतामै नभएको सैन्य दायित्वको कुरा स्वैरकल्पना मात्र हुनसक्छ ।
पोखरा, २५ फागुन ।
स्टर्लिङले गोलका लागि खुला अवसर पाउँदा पनि उनको प्रहार पोष्टबाट बाहिरिन पुग्यो ।
बजेटको आकार निकै सानो छ ।
अरु मुलुकको अनुभव हेर्दा संघीयता कार्वान्यनको ‘रोडम्याप’ ठीकै छ। ‘लिक’ भन्दा बाहिर गएको छैन।
कतिपयले संक्रमितले भर्ना हुनुअघि नै धरौटी जम्मा गर्न समेत सूचना निकालेका छन्।
त्यस्तै, नबिल ब्यालेन्स फण्ड २ इन्भेष्टमेन्ट फण्डमा अधिकारी परिवारले रु.
आपतकालीन समयको व्यवस्थापन गर्नुपर्ने भएकाले घरमा काखे छोरी भए पनि काम नै मेरो प्राथमिकतामा थियो।”
चार वर्षअघि उनले घरछेउको खेत बेचेर रु.
रिएजेन्ट अन्तर्राष्ट्रिय बजारमा सस्तो भएपछि मन्त्रालयले परीक्षण शुल्क रु दुई हजार कायम गरेको थियो।
त्यसपछि बैठकको अजेण्डा तय गरेर शुक्रबारसम्मका लागि बैठक सकिएको प्रवक्ता नारायणकाजी श्रेष्ठले जानकारी दिए।
स्याङ्जाको विरुवा गाउँपालिका–३ राङभाङमा १०५ घरमा ‘एक घर, एक धारा’ जडान गरिएको छ ।
संस्कृति, पर्यटन तथा नागरिक उड्डयन मन्त्रालयले मन्त्रिपरिषदमा २१ साउनबाट आन्तरिक र १ भदौबाट अन्तर्राष्ट्रिय उडान गर्ने प्रस्ताव पेश गरेको थियो।
७८ अर्ब ८२ करोड पुगेको छ ।
यसपछि थपिएको ३० मिनेटको अतिरिक्त समयको चौथौं मिनेटमै लिभरपुलका लागि फिर्मिन्होले गोल गर्दै अग्रता दिलाए ।
उनले यो आन्दोलनलाई देशका राजनीतिक शक्तिहरू र विदेशीहरूले पनि हेरिरहेको बताउँदै हिन्दुराष्ट्र र राजसंस्थाको मुल संवाहक राप्रपा भएको दाबी गरे।
संक्रमणबाट दोस्रो बढी प्रभावित यूरोपेली मुलुक स्पेनमा २ लाख ८ हजारभन्दा बढी संक्रमितमध्ये ८५ हजार ९ सयभन्दा बढी उपचारपछि घर फर्किएका छन्।
तर सम्भाब्य नहुने भएपछि अर्को वर्षभित्र विद्युतीकरण गर्ने लक्ष्य राखेको छ ।
जसको उपाध्यक्षमा प्रकाशबाबु बस्ताकोटी, सचिवमा मोहनप्रसाद सुवेदी, कोषाध्यक्षमा रवि आचार्य रहेका छन् ।
किनकि, पर्यटन क्षेत्रमा शायदै कोही होला जसले विगत २५ वर्षदेखि आर्थिक लाभ नहेरी हिमाली क्षेत्रमा सुरक्षित पदयात्रा र आरोहण प्रवद्र्धनमा यति थोरै स्रोतसाधनका बाबजूद यति धेरै गरेको होस्।
उपाध्यक्ष वामदेव गौतमले प्रधानमन्त्री एवं अध्यक्ष ओलीको प्रस्ताव आफूले पत्याइनसकेको बताए ।
मैले अघि श्रम गन्तव्यको कुरा गरेँ ।
प्रदेश नं २ को अस्थायी राजधानी जनकपुरधामको मुजेलियास्थित यातायात कार्यालयको स्मार्ट सवारी चालक अनुमतिपत्र धान खेतमा फालिएका अवस्थामा फेला परेको छ।
प्रेन्साले खाना खान नपाई भोकै रहेकाहरुलाई सहयोगका अलावा आफू जस्तै साना उमेरकाविद्यार्थीलाई कापी, कलम, पेन्सिल, कटर लगायत गरी स्टेशनरी सेट पनि निःशुल्क उपलब्ध गराउँदै आएकी छन् ।
यससँगै लामो समयको घरेलु अभ्यासमा दिक्क बनेका खेलाडी नियमित अभ्यासमा फर्किएर प्रतियोगितामा सामेल हुन आतुर देखिएका छन्।
आईपीएलसँगै भारतका पूर्व कप्तान महेन्द्रसिंह धोनीबारे समेत अनेकन अड्कलबाजी भइरहेको छ ।
राष्ट्रियसभाको बैठकमा ‘काठमाडौँ उपत्यका सार्वजनिक यातायात (व्यवस्थापन) प्राधिकरण विधेयक, २०७६’ सम्बन्धी समितिको प्रतिवेदन पेश भएको छ ।
बाक्लो हिउँ जमेका कारण माथिल्लो डोल्पाका डाँडापाखा र विकट गाउँबस्तीहरु सेताम्मे भएका छन् ।
४ पुसमा राष्ट्रपतिज्यूले संसदको हिउँदे अधिवेशन आह्वान गर्नुभयो ।
त्यसको केही समयपछि उनको बुवाको पनि मृत्यु भयो र आमाले दोस्रो बिहे गरिन् ।
यसअघि २०६६ को पुसमा अष्ट्रेलिया सरकारले भीसा उपलब्ध नगराएपछि त्यसतर्फ जान पाएका थिएनन् ।
लिभरपुल घरेलु मैदानमा ६४ खेलसम्म अपराजित, लेस्टर ३-० ले पराजित इङ्लिस प्रिमियर लिग अन्तर्गत लिभरपुलसँग ३-० गोल अन्तरले पराजित भएपछि लेस्टर सिटीले शीर्षस्थान पुग्ने मौका गुमाएको छ।
‘हाम्रो डुंगाको रेस्टुरेन्टमा साँझको खाना एक सय एक युरो प्रतिब्यक्ति पर्छ ।
कोरोनाले विभिन्न क्षेत्र धराशायी बनाएको उल्लेख गर्दै उनले सरकारले मौद्रिक नीति कार्यान्वयनमा ल्याउन नसकेको बताए ।
रेडक्रसको अन्तराष्ट्रिय समितिबाट १६ हसोज २०२१ मा मान्यता पाएको थियो।
ललितपुर महानगरपालिकामा जम्मा २१९ विद्यालयबाट विद्यार्थीको विवरण आएको शिक्षा शाखा प्रमुख महेन्द्र क्षेत्री बताउँछन्।
उनी भन्छन्, “पैसाको समस्या छैन, मन्त्रालयमा जति वेला गएर भन्दा पनि हुन्छ, पहिला सानो सुधार र बजेटको लागि पनि १० पटक काठमाडौं धाउनुपर्ने बाध्यता थियो ।”
तर, दोस्रो हाफमा केल्टाले नै गोल गर्दै अग्रता निकाल्यो ।
उनी नेदरल्याण्डमा एक कम्पनीमा म्यानेजर थिइन्।
अनिश्चितकालका लागि बैठक स्थगित गरिएको जानकारी दाहालले समेत बालुवाटार आउँदै गर्दा थाहा पाए।
यी समस्या समाधान पार्टी र पार्टी कमिटीलाइ वाइपास गरेर हाेइन प्रधानमन्त्रीले प्रत्यक्ष छलफल गरेर र सबै किसिमका विचरहरूकाे सामना गरेर मात्र गर्न सकिने उनले बताएका छन्।
शिक्षालाई जीवन र जगतसँग जोड्न व्यावहारिक शिक्षा अपरिहार्य हुन्छ।
पछिल्लो २४ घण्टायता नेपालमा थप २९ जनाको मृत्यु भएको छ। यससँगै हालसम्म नेपालमा कोरोनाबाट मृत्यु हुनेको संख्या १५०८ पुगेको सरकारको दाबी रहेको छ।
उनीहरूले सरकारमाथि नियन्त्रण गर्ने आकांक्षालाई आफूभित्र विकसित हुनै दिएनन्।
उमेरले झण्डै तीन बिस टेकिसक्दा पनि बिहानसाँझ रोजीरोटीका निम्ति डुंगा चलाउनुको विकल्प छैन ।
सम्माननीय राष्ट्रपति विद्यादेवी भण्डारीद्वारा सदनमा पेश भएको आ.व. २०७७/७८ को नीति तथा कार्यक्रम र माननीय अर्थमन्त्रीज्यूकै बजेट वक्तव्यमा पनि विद्युतीय सवारी साधनलाई प्रवर्द्धन गर्ने र यसलाई सहुलियत दिने कुरा उल्लेख छ ।
नेपालगञ्जमा ५ जना पुरुष र ४ जना महिलामा कोरोना संक्रमण देखिएको डा देवकोटाले जनाएका छन् ।
मिथिलाको महाकुम्भ मानिने १५ दिवसीय मिथिला मध्यमा परिक्रमाको उद्घाटन गर्दै अध्यक्ष दाहालले प्रदेश २ सरकार फेरिने बताउनुभएको हो ।
घटनामा धेरै वटा शंका गर्ने ठाउँ छ, जितेन्द्रले भने ।
महायज्ञमा पण्डित बालकृष्ण अर्यालको प्रमुख बाचकत्वमा शिव महिमासहित शिव र पार्वतीको सचित्र नृत्य प्रस्तुत गरिएको एयरपोर्ट टोल विकास संस्थाका अध्यक्ष सावित्री घिमिरेले जानकारी दिइन् ।
प्रदेश सरकारको खाताको रकम पनि यसमै जोडिएको छ ।
त्यसैगरी उपस्थितिमा हाजिर देखाइएका सो गाउँपालिका–३ का वडाध्यक्ष अमरबहादुर चयडाले पनि आफू उक्त अनुगमनमा नगएको बताए।
हाम्रो जिल्लामा ६ वटा पालिकाका ६१ वटा वडा छन्, सबै पालिका र वडाका सबै सभापति, भ्रातृ तथा शुभेच्छु संस्था र जिल्ला तथा प्रदेश समितिको सभापतिहरूको संयुक्त बैठक राखेँ।
राजनीतिक विश्लेषक पुरञ्जन आचार्यको भनाइमा निजी सञ्चारमाध्यमलाई परिरहेको समस्या तत्कालका लागि सञ्चारगृह र सञ्चारकर्मीको जस्तो मात्र देखिए पनि यसले मुलुककै लोकतन्त्रलाई असर पार्नेछ।
स्थायी कमिटी बैठक उद्घाटन गर्दै दाहालले आलोपालो प्रधानमन्त्री हुने र दुवै जना अध्यक्ष रहने सहमतिबाट आफू पछाडि हटेर गल्ती गरेको अभिव्यक्ति दिएपछि नेकपा विवाद उत्कर्षमा पुगेको थियो।
वडाध्यक्ष रुद्रनाथ बरालको अध्यक्षतामा शुक्रबार बसेको बैठकले सो निर्णय गर्दै वडावासीलाई समेत आ–आफ्नों घरमा भाडामा बसेकाहरुलाई सक्दो छुट दिन आग्रह समेत गरेको छ ।
मेयरका चालक र स्वास्थ्यकर्मीका गाडी चलाउने अन्य दुई चालक, नगर रक्षक, कर्मचारी मारवाडी सेवा सदनमा आइसोलेसनमा छन्।
असोज १८ साहिँला विष्णुकुमारको चितवन मेडिकल कलेजमा मृत्यु भयो भने असोज २४ मा माहिला कृष्णकुमारको काठमाडौंको विएनवि अस्पताल र असोज २५ मा बाबु धर्मकुमारको मेडिसिटीमा निधन भयो ।
विधेयक संसदमा छलफलमा लागि गएपछि प्रतिनिधिसभामा छलफल हुनेछ ।
राष्ट्रपति ट्रम्पले अमेरिकाको राष्ट्रिय सुरक्षाको हितमा यो निर्णय जरुरी रहेको बताएका छन्।
व्यवसायीहरुकै स्वार्थमा दुई साताअघि अख्तियार दुरुपयोग अनुसन्धान आयोगले कित्ताकाँट खुलाउन सरकारलाई निर्देशन दिएको थियो ।
राज्य संयन्त्र र पद्धतीगत कुरामा लाज भन्ने चिज नरहेपछि यसमा शोक, सुर्ता वा अनावश्यक चिन्ता र चासो पनि गरिरहनुपर्ने अवस्था देखिन्न ।
१५ लाख मूल्य बराबरको च्याउ कुहिएर खेर गयो।
सत्तारुढ नेपाल कम्युनिष्ट पार्टी (नेकपा) का प्रवक्ता नारायणकाजी श्रेष्ठले सीमानामा नेपालीहरुलाई अलपत्र पारिनु अमानवीय, गैरजिम्मेवार र दु:खद भएको बताएका छन् ।
अङ्गज्ञान यथार्थ भो र त्यसले सन्देह क्यै दूर भो।
त्यस्तै मंगलवार नै केन्द्रीय प्रयोगशाला टेकुबाट पोजेटिभ रिपोर्ट आएका युवकका अन्य तीन जना साथीको रिपोर्ट फेरि पनि निगेटिभ नै आएको छ ।
सरुवा रोगको निःशुल्क उपचारको माग गर्दै भदौ २८ गते निवेदन दायर भएकोमा असोज १५ गते सोही अनुसार स्वास्थ्य तथा जनसंख्या मन्त्रालयको नाममा परमादेश जारी भएको थियो ।
सेनाको ९ बाहिनी अड्डाले यो संरचना निर्माण गरेको हो।
विद्यालयका सम्पूर्ण कर्मचारीले एनआइसी एसियाको महेन्द्रपुल शाखामा तलब बचत खाता सञ्चालन गरिरहेका छन् ।
रुरुक्षेत्र गाउँपालिका ५ अन्तर्गत टाहाटिम नजिकै आँटीपाटामा शुक्रबार राति स्थानीय राजु माझीको घर पहिरोले पुरिएको हो ।
दीर्घकालीन रूपमा हामी धेरै कुरा सोचौँला तर यतिबेला देखा परेको गर्जो कसरी टार्ने भन्ने विषयमा नै लाग्नुपर्ला।
‘घरभाडा चुक्ता नगरेकै कारण व्यवसायी नै पलायन हुनुपर्ने अवस्था सृजना हुनु घरधनीको लागि पनि राम्रो हैन ।
कतिपय भन्छन्– यो भयंकर छ, सचेत बनौं।
उनका अनुसार, पार्टी एकता कायम राख्न दबाब दिन दिउँसो एक बजेबाट शुरु भएको धर्ना शुरु भएको छ। “नेतृत्वलाई दबाब दिन धर्नामा बसेका हौं।
एक महीनासम्म ३८ शाखामा चलेको रक्तदान कार्यक्रमबाट ब्यांकले १३५४ पिन्ट रगत संकलन गरी नेपाल रेडक्रस सोसाइटीलाई हस्तान्तरण गरेको छ ।
बन्दाबन्दीको अवधिमा ३ जनालाई धम्की, २ जनालाई दुर्व्यवहार र ६ जनालाई समाचार संकलनमा अवरोध गरिएको महासंघको सञ्चार अनुगमन इकाईले जनाएको छ ।
मर्दीखोलाको पानी नै पोखराको मुख्य खानेपानीको स्रोत हो ।
हालसम्म १४०२ जना कोरोना संक्रमण निको भई डिस्चार्ज भएका छन् ।
उनीहरु दुवैजनाले दोगडाकेदार गाउँपालिका–३ श्रीकोटकै अर्जुनसिंह विष्टको हत्या गरेका हुन् ।
सार्क देशका नागरिकलाई रु.
उनीहरु २१ र २५ वर्षका २/२ जना र २३, २९ र ३० वर्षका छन् ।
कति कुरा बनेका छन् ।
लामो प्रक्रियापछि सार्वजनिक खरीद अनुगमन कार्यालयले ओम्नीलाई कालोसूचीमा राखेको छ।
विज्ञप्ति अनुसार, कुटिने व्यक्ति नवलपरासीका इस्लाम हुसेन हुन् भने कुटपिट गर्ने कपिलस्तुका रामगोपाल मुराउ हुन्।
सो महामारीबाट बच्न क्याम्ब्रिज बन्द भयो ।
कोलोराडोको सबैभन्दा ठूलो ‘डेनभर पब्लिक स्कूल’ ले पनि अप्रिल र मेमा माग गरेका १२ हजार ५ सय ‘क्रोमबुक्स’ कहिले आउने हुन् पत्तै छैन ।
रीट दायर गरेका अधिवक्ता दिनेश त्रिपाठीले पीडितहरुको न्याय पाउने हक सुनिश्चित गराउन सापकोटालाई सभामुख पदबाट रोक्नुपर्ने बताए ।
घटनाका बारेमा अहिलेसम्म कसैले पनि जिम्मेबारी नलिएको र घटनाका बारेमा अनुसन्धान शुरु भइसकेको प्रहरीले जनाएको छ ।
बुहारी पनि मेरो माइत ढोकाटोलमा नै बसेकी हुनाले, उनलाई पढाउन पाएँ ।
यही मङ्सिर १० को मन्त्रिपरिषद् बैठकले भारतले प्रस्ताव गरेको ‘एयर बबल मोडल’ लाई स्वीकार गर्ने निर्णय गरेको थियो ।
प्रजातन्त्रका लागि आफ्नो जीवन उत्सर्ग गर्ने सम्पूर्ण ज्ञात अज्ञात शहीदप्रति भावपूर्ण श्रद्धाञ्जलि अर्पण गर्दै प्रजातन्त्रलाई जीवन पद्धति बनाएर अगाडि बढ्ने प्रेरणा यस दिवसले दिने हामीले अपेक्षा गरेका छाै ।
खेलको २९औं मिनेटमा गोल गर्दै अग्रता लिए पनि ७८औं मिनेटमै कागलिरीले गोल फर्कायो ।
समयसीमा भेट्न संविधानमा राखिएका मौलिक हकसम्बन्धी कानूनहरु हतार हतारमा निर्माण भएको सत्य हो।
चितवनको बाँदरझुला, छर्छरे र वाल्मीकि आश्रमका पोष्टमा बिजुलीबत्ती समेत छैन ।
मन्त्रालयका अनुसार काठमाडौंमा ७६६०, भक्तपुरमा ५८० र ललितपुरमा १४९९ जना सक्रिय संक्रमित छन्।
यादवले भनेका छन्।
भूटान छोड्ने बिहान मूल दैलाको ठेलोमा श्रीमती फुलमायाले दियो बालिन् ।
हाल क्वारेन्टिनमा ७७३६ जना रहेका छन् भने पछिल्लो २४ घण्टामा ११४५८ जनाको पीसीआर परीक्षण गरिएको छ।
हलो जोत्ने बाहुनहरू मूर्ख र अनपढ पनि थिएनन् ।
त्यसलाई सुनेर लागू गर्नुको साटो धेरै रमिते बन्छन्”, प्रहरी निरीक्षक रायमाझीले भने “घरमै बस्नुहोस् भन्छौँ तर फुत्तफुत्त सडकको रमिता हेर्न आउँछन् ।”
नेपाल पर्यटन बोर्डको निर्णय प्रमाणितका लागि सदस्यसचिव आवश्यक पर्ने भएकाले १२ गते आइतबार बसेको बोर्ड बैठकले अर्थ मन्त्रालयका सहसचिव उत्तरकुमार खत्रीलाई उक्त जिम्मेवारी दिएको थियो ।
कोरोनाबाट एकै दिन आजसम्मकै सर्वाधिक ३० जनाको ज्यान गएको छ। यससँगै हालसम्म कोरोनाबाट ज्याज जानेको संख्या १०३४ जना पुगेको छ।
अहिलको कोरोना प्रभावका कारण बार्षिक आम्दानीमा ठूलो धक्का लाग्नेकर्मचारी कटौती हुने र वायुसेवाको भविष्य नै अन्योलमा पुग्ने अवस्था देखिएको छ ।
गोरखा नगरपालिकाले नगर क्षेत्रभित्रका किसानलाई व्यावसायिक र आत्मनिर्भर बनाउनका लागि प्रविधि तथा कृषि तालिमलगायतमा समेत जोड दिँदै आएको छ ।
अन्तराष्ट्रिय तथ्यांकमा देशको सुरक्षा स्थिति पहिलेको भन्दा सुधार भएको दावी गर्दै उनले समृद्धि र विकासका लागि सरकारले धेरै राम्रा काम थालेको बताए ।
घरको एकसरो काम सकेर अन्तर्राष्ट्रिय महिला दिवस मनाउन भेला भएका घाचोकका महिलाहरु देशमा आएको परिवर्तन गाउँसम्म नछिरेको गुनासो गर्छन् ।
फुटकर कविता र खण्डकाव्यमा महाकाव्यकै विषय समेट्न सक्ने क्षमता थियो”, ढकाल भन्छन् ।
मिलन फाउण्डेसन नेपालका संरक्षक दुर्गा गुरुङ ‘मिलन’ र अध्यक्ष गंगाकुमारी गुरुङले न्यानो कपडाका लागि सहयोग गरेका हुन्।
आफूहरूले नेपालमा ‘पोलिथिन ब्याग’ प्रतिबन्ध गर्ने अभियानका समय भोग्नुपरेको अप्ठ्याराहरूबारे बताइन् ।
पोखरेलले भने, ‘डिस्चार्ज हुनेहरुको दोस्रो पीसीआर रिपोर्ट नेगेटिभ आएकोले आज डिस्चार्ज गरिएको हो ।
यसपटक मधेशकेन्द्रित दलहरू मिलेका छन् र अबको निर्वाचनमा गैरकम्युनिष्ट पार्टीहरू मिल्ने परिस्थिति बन्दैछ।
विद्यालयका व्यवस्थापन समितिकाअध्यक्षशान्तबहादुर थापाको अध्यक्षतामा कार्यक्रम भएको थियो ।
सन् १९३६ मै हिन्दु धर्म त्याग गर्ने बताएका अम्बेडकरले आफ्ना केही लाख समर्थकसहित सन् १९५६ मा बौद्ध धर्म ग्रहण गरेका थिए।
ब्याङ्कहरू जोखिममा पर्नु भनेको सर्वसाधारणले बचत गरेको रकम पनि जोखिममा पर्नु हो ।
तनहुँको शुक्लागण्डकी नगरपालिका बीचबाट बगिरहेको सेती नदी।
कुबेरसिंह रानाको केसमा यस्तो भएको हो।
उनी भन्छन्, “सिमत व्यक्ति तोकेर भैरवनाथको देवतालाई मन्दिरबाट निकाल्नु पर्छ।
‘दिनभरि लाइनमा बस्दा पनि मल पाइएन ।
बन्दाबन्दीको समयमा महिला हिंसा बढिरहेको समाचार पनि आइरहेका छन् ।
रेशम चौधरी मात्रैलाई जेल हालेर हुँदैन ।
यति हुँदाहुँदै पनि केही कुराहरू बाँकी थियो।
मेरो घरमा बस्ने बहिनीको बच्चा सानो छ ।
पछिल्लो भारतीय दृष्टिकोणमा नेपालमा न तत्काल बैशाखमा चुनाव हुनसक्ने स्थिति छ, न सँसद ब्यूँतिने सम्भावना छ ।
अहिले हामीले ल्याएको अवधारणा पठनपाठन सुचारु नभएसम्म वैकल्पिक उपाय मात्र हो।
मौसममा भएका परिवर्तनसँगै दोलखाको खावाँ, खरीढुङ्गा र शैलुङ क्षेत्रमा समेत हिमपात भइरहेको स्थानीयले बताएका छन् ।
उनले सुदूरपश्चिम प्रदेशले छनोट गर्ने योजनाबारे पनि स्थानीय सरकार बेखबर हुने गरेको बताए।
तिनको ठाउँमा नयाँ कथ्य र सन्दर्भले ठाउँ ओगट्न थाल्यो।
समूहको सहभागिताबिना अघि बढ्न सक्दैन ।
त्यसैले त हिलारीको जन्मभूमिमा बस्ने नेपालीहरूले न्युजिल्यान्डलाई निर्धक्क नेपालपछिको दोस्रो घर भन्न मनपराउँछन् ।
ती जिल्ला विकास समितिमा पक्ष विपक्ष भएका थिए।
उद्योग व्यवसायहरुको पनि उत्पादनमूलक क्षमता खस्किएको छ। रोजगारी गुमाएका तथा विपन्न नागरिक विकल्पहीन बनेका छन्।
पञ्जाबका लागि लुङ्गी एनगिदीले तीन विकेट लिए।
सोमबार कुल २ हजार ४ सय ४० जना नयाँ संक्रमित थपिएका छन्।
पोखरा, १० माघ ।
नपकाइकनै फुकै खान मिल्ने भएकाले झटपट भोक मेटाउन यो सजिलो पनि छ। तर, स्वास्थ्यका दृष्टिकोणले यो स्वास्थ्यबद्र्र्धक नरहेको खाद्य प्रविधि र गुणस्तरका विषयका ज्ञाताहरुले बताउँदै आएका छन्।
यस अघि मे ११ बाट डेकेयर र शिशु कक्क्षाहरु सन्चालान गर्ने सरकारले घोषणा गरेपछि अभिभावकहरुले यस्तो अवस्थामा आफ्ना वालवालिकाहरुलाई स्कूल पठाउन नसकिने भन्दै बिरोध भएको थियो ।
उनले भने,‘एक हप्ताभित्र उद्योगको आवश्यक कागजात पेश गर्न सबै क्रसर उद्योगलाई पत्राचार गरिएको छ ।
हाम्रो सेना संविधानले निर्देशित गरेबमोजिम सरकारले दिएको जिम्मेवारीमा तैनाथ र परिचालित हुन्छ।
उनका कलामा प्रेमभाव हुन वा प्रकृति–प्रणय समग्रमा प्रत्येक चित्रले माया र प्रेमका सुन्दर भावलाई प्रतिविम्बित गर्दछन्।
उनको असार १८ मा स्वाब संकलन गरिएकोमा असार १९ मा कोरोना पुष्टि भएको प्रवक्ता कृष्ण ढकालले जानकारी दिए।
लिम्पियाधुरा सहितको भूमि समेटेर सरकारले नक्सा जारी गरेपछि पहिलो पटक मोदीसँग प्रधानमन्त्री ओलीले सम्वाद गरेका हुन्।
हामीसँगै केटाको बुबा (धन बहादुर) पनि गए।
पहाडी जिल्लामा तैनाथ सशस्त्र प्रहरीलाई त्यहाँबाट झिकेर तराईका जिल्लामा खटाइएको थियो।
महामारीका कारण रोकिएको लिगमा अब भने दिनहुँ प्रतियोगिता गर्नुपर्ने दबाव छ ।
गर्मी मौसमको समयमा बालबालिकाहरुको पाचन प्रणालीसँग सम्बन्धित रोगहरुले सामान्य तथा कुपोषित बालबालिकाहरुको उपचारमा नियमितता होस् भनि स्वास्थ्य सुरक्षा सामाग्री वितरण गरिएको एक्सन अगेन्स्ट हंगरले जनाएको छ ।
वडाको लगतमा नपरेका तथा आवश्यकता भएका दैनिक ज्यालादारी गरी खाने, अशक्त र असाहयहरूलाई लक्षित गरी उनले खाद्यान्न वितरण गरेका हुन् ।
अन्याय भोग्ने पीडित मात्र होइन, सबैजना बोल्दिनुस्।
तर डुण्डुप फिन्चोबाट पाँच सय युरो दान पाएको एन आर एन ए फ्रान्सको नेत्रित्वले श्रमको पैसा उठाउनुपर्छ भनेर उठेको आवाजको शुरुमा बिरोध गर्यो ।
तत्कालीन एमाले र माओवादी केन्द्रबीचको चुनावी गठबन्धन र तत्पश्चात् नेकपा गठनका वेला ओली र दाहालबीच आगामी सहकार्य दिगो रहनेमा सशङ्कित धेरैमध्ये एक यो पंक्तिकार पनि थियो ।
“गोली–बारुदमा आत्मनिर्भर हुने सरकारको रणनीति अनुसार उपकरण समेत खरीद हुँदैछ,’ ती अधिकारीले हिमालखबरसँग भने “उद्योग स्थापना भएपछि तीनवटै सुरक्षा निकाय गोलीमा आत्मनिर्भर हुनेछन।”
७३ औं मिनेटमा मेस्सीकै प्रहारमा गोलरक्षक एन्टोनि सिल्भाले उत्कृष्ट डाइभ बचाउ गरेपछि खेल बराबरी नै रहयो ।
समयको गतिसँगै नयाँ पुस्ता आउने, समाज बदलिंदै जाने भएकाले जात्रा टुट्ला भनेर निरन्तर व्यवस्थापन र सञ्चालनको लागि त्यसरी गुठी राखिने रहेछ।
१८ वैशाख पछाडि नेता नेपाल दुई अध्यक्षसँग सँगै बसेका थिएनन्।
आफ्नै ढङ्गको पाठशाला खोली पढाउन थालेका नयराज पन्तले प्रजातन्त्र आउनुभन्दा अगाडिका १० वर्षभित्रै केही विद्यार्थी तयार गरिसकेका थिए।
तर, यातायात व्यवसायी र चालकहरूको मजदूर युनियनको दबाबपछि तत्कालीन यातायात मन्त्री विमलेन्द्र निधि पछाडि हटे ।
बागमती प्रदेश क्रिकेट संघले चितवनमा आगामी २७ मंसीरदेखि हुने गौतम बुद्ध कप क्रिकेट प्रतियोगिताका लागि तीन टीम घोषणा गरेको छ।
तत्काल विभाग खारेज, क्रियाशील सदस्यता वितरण कार्य रोक नलगाए चरणबद्ध आन्दोलन गर्ने पौडेल समूहले तयारी गरेको छ।
पछिल्लो नाकाबन्दीबाट सिर्जित अवस्थालाई मध्यनजर गर्दै पेट्रोलियम पदार्थको २० दिनसम्मको राष्ट्रिय माग धान्न सक्ने सञ्चिति प्रणालीलाई वृद्धि गरेर १६०–१८० दिनसम्म पुर्याउन काम थाल्नु स्वागतयोग्य पहल हो।
भोलि बिहान हेर्दा खाजे दुराहरूले कान्छा छोरा यशोब्रह्मको सिरानी अरूको भन्दा माथि सरेको देखी सिरानी सर्ने मानिस भाग्यमानी हुन्छ भन्ने सम्झी उनलाई थैलोमा लिएर राजा थाप्न लमजुङतिर हिंडे ।
मृत्युसँग जुधिरहेका बेला राज्यका सबै बल लगाएर यौटा मानिसलाई बँचाउन दिलोज्यान दिएर लागेका पेशाकर्मी, राज्यका सबै निकायको निस्वार्थ धर्मले नै देशहरु जोगिएका छन् ।
मन्त्रालयले आज एक प्रेस वक्तव्य निकालेर ‘मास्क र स्यानिटाइजर’ को खपत बढी मात्रामा भएको र तिनको मौज्दातसमेत राख्ने प्रवृत्ति बढेकाले त्यसो नगर्न सम्बद्ध सबै पक्षसँग अनुरोध गरेको छ ।
१४ पछाडि रहेको भनाइ राखे ।
त्यही जोडघटाउ गरेर उनलाई एआईजीमा बढुवा गर्न लागिएको प्रहरी प्रधान कार्यालयका एक वरिष्ठ अधिकृतले बताए।
छलफलमा उहाँहरुबीच कोरोना भाइरसको नियन्त्रण तथा उपचारमा प्रयोग गरिने सामग्री खरिदको विषयलाई लिएर भइरहेका टिकाटिप्पणीका बारेमा पनि कुराकानी भएको थियो ।
'श्रीमानकाे सहयोग नै औषधि'
बन्दाबन्दी भएको ५४ दिनमा पाँचसय दुईजना महिला र बालबालिका हिंसाबाट पीडित भएको तथ्यांक सार्वजनिक भएको छ ।
अर्का घाइते प्रितम गुरुङको पुरानो मेडिकल कलेज चितवनमा उपचार भईरहेको छ ।
‘तालको जग्गा व्यक्तिका नाममा दर्ता गरिएका छन् भने सरकारले फिर्ता ल्याएरै छाड्छ ।
काठमाडौँ, ललितपुर र भक्तपुरको जिल्ला सङ्कलन व्यवस्थापनको निर्णयअनुसार कोभिड–१९ को सङ्क्रमण रोक्न उक्त नियम लागू गरिएको जनाइएको छ ।
यसअघि बिहीबार नै काठमाडौं चन्द्रागिरी नगरपालिकाका ३२ वर्षीय पुरुष र कपिलवस्तुका ६ वर्षीया बालिकामा संक्रमण देखिएको थियो ।
त्यतिबेला १० वर्ष मुनिका संक्रमितको संख्या ६४९ र ११ देखि २० वर्षसम्मका संक्रमित ३५६३ थियो।
थोरै कर्मचारीबाट सेवासुविधा दिने गरी होटल खोल्ने तयारी आफूले गरेको उनले बताए लकडाउनले घरमा बस्दा वाक्क भएका आन्तरिक पर्यटक आउने उनको अनुमान छ ।
सो क्रममा पाण्डेले ४ महिनाअघि निधन भएका आफ्ना पिता स्व.
४० करोड लिखित प्रस्ताव अस्वीकार गरी तीन वटै ब्याङ्कले लिलामीको सूचना निकालेर रु.
बुढीगंगा नगरपालिकाको सेरामा अवैध रुपमा ढुङ्गा, गिट्टी, बालुवा निकासी हुँदै ।
नयाँ पाठ्यक्रममा कक्षा ११ र १२ मा गणित विषयलाई ओझेलमा पार्न खोजिएको दाबीसहित दायर रिटमा सुनुवाइ गर्दै सर्वोच्च अदालतले २० कात्तिकमा नयाँ पाठ्यक्रमका लागि छलफल गर्ने भन्दै लागू नगर्न अन्तरिम आदेश दिएपछि विद्यालय र विद्यार्थीमा अन्योल बढेको छ।
कोरोनाभाइरस संक्रमणले उत्पन्न गराएको परिस्थितिका कारण आम्दानीमा दबाव र खर्चमा वृद्धि हुने भए पनि अर्थ मन्त्रालयले अनुत्पादक खर्च कटौती गर्ने निर्णय गरेको हो ।
उप्रेतीका अनुसार सरकारले ७२ प्रतिशतलाई खोप दिने भने पनि बाँकी २८ प्रतिशत १५ वर्षभन्दा मुनिका बालबालिका भएको र कोरोना विरुद्धको खोप बालबालिकालाई दिन नमिल्ने भएकाले उनीहरूलाई खोप प्रयोग गरिँदैन।
विन्दबासिनी माविले शुक्रराज माविलाई २५–२१, २२–२५ र २५–१३ को सेटमा जित निकाल्दै क्वाटरफाइलन पुग्यो ।
जबकि उनले स्पष्ट देखिन गरी ‘प्रेस’ लेखेको पोशाक लगाएको भिडियोमा देखिन्छ ।
त्यसमा ६० जना खेलाडी विभिन्न देशमा पुगेका छन्।
दाना, घाँस, हेरचाह र स्वास्थ्यको मूल्य यति बढ्यो कि पशुपालनबाट फाईदा हुनै छाड्यो ।
तर, कार्यकारी अध्यक्ष पुष्पकमल दाहाल र वरिष्ठ नेता माधवकुमार नेपाल समूहले भने बैठक नरोक्ने निर्णय लिएको छ।
लिग चरणको अन्तिम खेलमा अंकतालिकाको पुछारमा रहेको चेन्नाई सुपर किङ्ससँग पराजित भएपछि किङ्स इलेभन पञ्जाब इन्डियन प्रिमियर लिगको जारी संस्करणबाट बाहिरिएको छ। भर्खरै सकिएको खेलमा पञ्जाब नौ विकेटले पराजित भयो।
राजनीतिमा पनि क्रसरवाला नै हावी छन् ।
सापकोटालाई ३० भदौमा कोरोना संक्रमण देखिएपछि सुर्खेतको कालागाउँस्थित् कोभिड अस्पताल भर्ना गरिएको थियो।
तमु अभियन्ताहरु जहाँ रहेपनि एउटै लक्ष्य र उद्देश्यसहित सेवामा जुटेकाले तमु धिं युके र तमु धिं नेपालको समन्ध प्रगाढ रहेको बताए।
हामीलाई दैनिक तरकारी, फलफूल खुवाइरहनुभएको छ,’ उनले भनिन्, ‘हामी जुम मिटिङमा जुटेर कोरोना बीमा गरिदिने निर्णय गर्यौं ।’
सभामुखको भनाइ उदृत गर्दै सभापति श्रेष्ठले भनिन्, “उहाँले सकारात्मक पहल गरेको भन्दै संसद नचलेको अवस्थामा कसरी त्यस्तो समिति बनाउन मिल्छ, संसदमा प्रतिनिधित्व गर्ने दल, संसद सचिवालयसँग समेत छलफल गर्ने बताउनुभएको छ।”
फ्रान्सेली सरकारले एक महिना लामो कोरोना भाइरस लकडाउनलाई अलिकति सहज पारेको दुई दिन पछि ‘गोङकु’ पुरस्कार विजेता घोषित गरियो ।
भारतीय सार्वजनिक सवारीले सीमित पर्यटकीय गन्तव्यमा मात्र पर्यटक पुर्याउँदा पर्यटकको बसाई अवधि समेत घट्न पुगेको उनले दोहो-याए ।
विगत सम्झेर वर्तमानमा रमाउने वा घोत्लिने बानी छैन ।
बडाबाको नाम नारायणप्रसाद भएकाले नागरिकतामा बडिआमाको नाम नारायणी भएको घरमै सुनेको थिएँ ।
त्यसकालागि सरकारले थप ३ करोड स्विस फ्र्यांकको घोषणा गरेको छ ।
“फल्न पनि के साह्रो फलेका हुन् जेमराजहरु ।
शिक्षा, स्वास्थ्य, खानेपानी, सरसफाइ तथा समग्र खानपानको अवस्था र व्यवहार सम्बन्धी नगरपालिकाले बनाएको १२७ वटा सूचकमा सम्बन्धित घर कुन तहमा छ भनेर स्वयंसेवकहरूले जानकारी लिन्छन्।
यो सफ्टवेयरले कृषि उत्पादनमा पारदर्शिता ल्याउन उत्पादन, प्रशोधन र वितरणको शुरुदेखि अन्त्यसम्मका जानकारी रेकर्ड गर्छ।
अस्पतालका प्रबन्ध निर्देशक डा.
शिक्षक–विद्यार्थी भन्दा अघि स्रोतव्यक्ति र सञ्चारकर्मीको रूपमा उनीसँग मेरो नाता जोडिएको थियो ।
दाहालनिकट स्रोतका अनुसार प्रधानमन्त्री ओलीले थापा र भट्ट होइन, उर्जामन्त्री वर्षमान पुन, वनमन्त्री शक्ति बस्नेत र खानेपानीमन्त्री वीना मगरलाई फिर्ता गर्ने कुरा गरेका थिए।
‘उहाँहरू अलि टे«लिडसनल पृष्ठभूमिको मान्छेहरू हुनुभएकाले केटीले नेतृत्व गरेको संस्थाले के नै गर्ला भन्ने लागेको हुनुपर्छ,’ उनले भनिन्, ‘उहाँहरूलाई निर्देशन गर्न गाह्रै भयो ।
८६ करोड ६४ लाख ८४ हजार रहेको छ।
संस्थाले ऋणी साझेदार संस्थामार्फत विपन्न वर्गमा कर्जा प्रवाह गरी न्यून आय भएकाको जीवनस्तर उकास्न सहयोग पुर्याउने गरी काम गर्दै आएको छ ।
तर, यसपालि भने अनुभवी टेन्डम पाइलटको नै ज्यान गयो।
संघका अध्यक्ष बलराम ढकालको अध्यक्षतामा भएको कार्यक्रममा महासचिव गोपिचन्द्र वास्तोलाले संचालन र वरिष्ठ उपाध्यक्ष छत्र आत्रेयले धन्यवाद ज्ञापन गरेका थिए ।
र, यसका लागि सभामुख प्रकरण एउटा ‘टेस्ट केस’ हो ।
नेपालले घरेलु मैदानमा पहिलो पटक भएको एक दिवसीय अन्तराष्ट्रिय (ओडीआई) मा खराब रकर्ड राखेको छ ।
कति हानिकारक हुँदो हो– आफू र आफूसँग जोडिएकाहरुसँगको सम्बन्ध ।
यहाँ छलफल गरेर केही नयाँ कुरा लिएर प्रधानमन्त्रीज्यूसँग भेट्न काठमाडौं जानेछौं।
कोशी करिडोर नबन्दा करीब १०० मेगावाटका आयोजना ढिलो हुने भएको छ।
दैनन्दिनको सेवा प्रवाह भन्दा ‘पपुलिस्ट’ नाराबाट जनता खुशी हुने बुझइमा रहे ।
यस्तै विदेशमा कोरोना संक्रमण भएका गैरआवासीय नेपालीमध्ये ४३४ जना कोरोनामुक्त भएको बताइएको छ ।
संशोधित ऐनले श्रव्यदृश्य माध्यम मार्फत गरिएका कुराकानीको अभिलेखलाई समेत प्रमाण मानिने व्यवस्था गरेको छ।
तर, जापानको फूटबलमा भिजेपछि उनमा व्यापक परिवर्तन देखिएको छ ।
ऋणको अनुपात ठ्याक्कै कति हुनुपर्छ यकिन नियम छैन।
ससाना पोका र ठूल्ठूला फोटोको विकृति बन्द गरिनुपर्छ।
त्रिभुवन अन्तर्राष्ट्रिय विमानस्थलका महाप्रवन्धक देवेन्द्र केसीले सरकारले दिएको अनुमति र नेपाल नागरिक उड्डयन प्राधिरकणले स्वीकृति गरेको उडान तालिका अनुसार नै यात्रुको उडान तथा अवतरण भइरहेको बताए।
पाकिस्तानले भारतलाई साक्षी राखेर कश्मीरको मुद्दा उठाउन बाँकी राखेन ।
गत साता परेको अविरल वर्षासँगै बाढी र पहिराले पृथ्वीराजमार्गको मुग्लिन–नौबिसे सडकखण्ड क्षतविक्षत भएको छ ।
भारतको नेशनल स्कूल अफ ड्रामा (एनएसडी) मा सन् १९८४–८७ ब्याचमा पढ्दा इरफानका सहपाठी थिए, रंगकर्मी सुनील पोखरेल।
यस्तो थाहा पाएको भए तिमीहरूलाई थुन्थें।”
“सीमित कामदारबाट स्टक राखिएको सामग्रीबाट अहिले उत्पादन गर्ने तयारी भएको छ, हेरौंँ कहिलेसम्म चलाउन सक्छौँ”, उहाँले भन्नुभयो ।
यस सम्बन्धमा बनारस प्रहरीले त्यहाँको भेलुपुर थानामा पाँच जना विरुद्ध हिजो एफआईआर दर्ता गरेको थियो ।
खेतीपातीको मुख्य मौसममै रासायनिक मलको हाहाकार भएपछि प्रधानमन्त्री केपी शर्मा ओलीले मंगलबार बांग्लादेशकी प्रधानमन्त्री शेख हसिनालाई टेलिफोन गरेर ५० हजार टन युरिया मल पैंचो दिन अनुरोध गरे।
तर घरबाटै उनीहरूले 'क्वारेन्टिन भिडियोहरू' सार्वजनिक गरे।
त्यो नदी अहिले नालामा परिणत भइसकेको छ ।
गत असोज मसान्तमा यहाँ थामिनसक्नु भिड थियो ।
धरानबाट निजी सवारीमा धनकुटाको हिले, वसन्तपुर हुँदै एकै दिनमा गुफापोखरी पुग्न सकिन्छ ।
उनीहरुले छानबिनक्रममा कोही दोषी भए कारबाही गर्ने प्रतिबद्धता जनाएका छन् ।
डीपी भण्डारी लगायत समाजका अगुवा त्रिभुवन विश्वविद्यालयको अडिटोरियममा भेला भएका थिए।
वायुसेवा सञ्चालक संघ नेपालले बैशाखदेखि लागू हुने गरी कर्मचारीको तलवमा ६५ प्रतिशतसम्मले कटौतीको निर्णय गरेका छन् ।
स्पेन, ईटाली, बेल्जियम, फ्रान्सले लगत्तै सिमामा थप सुरक्षा बलियो पारेका छन् ।
वाचन गरेको भिडियो बढीमा चार मिनेटसम्मको हुनुपर्नेछ ।
सरकारले देशभरका नमूना विद्यालय छनौट गरेको छ ।
माघे संक्रान्तिमा खाइने विभिन्न परिकारहरु मध्ये तरुल मुख्य मानिन्छ ।
खुल्लामञ्च स्टेडियम र काछलुङ लिफ्ट खानेपानी आयोजना निर्माण गर्न ठेक्का प्रक्रिया सुरु गरेको प्रशासकीय अधिकृत शर्माले बताए ।
त्यसवेला अमेरिकाका ८ प्रतिशत घरमा मात्र टेलिफोन सेवा रहेछ।
बन्दाबन्दीपछि सबै जहाज प्रायः थन्किंदा तत्काललाई आम्दानी गुमाउनेको संख्या पनि ठूलो छ ।
नेपाल चेम्बर अफ कमर्सका अध्यक्ष राजेशकाजी श्रेष्ठ चेम्बरले दिएको अधिकांश सुझाव मौद्रिक नीतिले सम्बोधन गरेको बताउँछन् ।
बिरामीहरुको खोला तर्न नसक्दा घरमै ज्यान जान्छ ।’
गाउँँपिच्छे सडक पुगे पनि पुल छैनन् ।
सोमबार एकाएक क्याबिनेट बैठकबाट पारित गरेर राष्ट्रपतिले अध्यादेश जारी गरेपछि प्रधानमन्त्रीको चौतर्फि आलोचना शुरु भएको थियो ।
विभिन्न ब्यांकका खाता तथा मोबाइल वालेटमा पनि यो सेवा उपलब्ध हुने आईएमई लिमिटेडले जनाएकाे छ।
रिघाको तल्लोपट्टि भिरालो जमिनमा रहेका बस्ती वर्षायाममा जहिल्यै जोखिममा पर्ने गरेको वडाध्यक्ष श्रीसको भनाइ छ ।
तर, पसिनाको प्रयोग गर्न प्रतिबन्ध लगाउनेबारे केही उल्लेख गरेको छैन ।
राष्ट्रपति विद्यादेवी भण्डारीले प्रमुख सञ्चारमाध्यमका सम्पादकहरुलाई छलफलका लागि शीतल निवास बोलाएकी छन्।
स्वास्थ्य तथा जनसंख्या मन्त्रालयका अनुसार यसमध्ये १५० जना मंगलबार थपिएकाहरू हुन्।
पछिल्लो २४ घण्टामा मुलुकमा पहिलोपटक एकैदिन १००० भन्दा धेरै कोरोना संक्रमित थपिएका छन्।
२ मिलिमिटर बर्षा मापन गरिएको थियो ।
पूर्वी नवलपरासीको विनयी त्रिवेणी गाउँपालिका २ जना पुरुषमा संक्रमण पुष्टि भएको जिल्ला स्वास्थ्य कार्यालय नवलपुरका प्रमुख केशवप्रसाद चापागाईले बताए ।
सीमा प्रवेशमा कडाई गर्नुपर्ने, सम्भावित संक्रमित ठाउँहरूको सघन अनुगमनका आधारमा परीक्षणको दायरा व्यापक बनाउनुपर्ने माग पनि कांग्रेसले गरेको छ।
नेपाल कम्युनिष्ट पार्टी (नेकपा) की राधा ज्ञवालीले अधिकांश महिला सांसद् बलत्कारपछि हत्या गर्ने व्यक्तिलाई मृत्युदण्ड दिनुपर्ने पक्षमा रहेको बताइन्।
यसमध्ये ६१ प्रतिशत नेपाल सरकारले वित्तीय हस्तान्तरणका रूपमा स्थानीय तहलाई दिएको रकम हो।
भूकम्पपछि सिन्धुपाल्चोक, दोलखा, गोरखा, धादिङ, नुवाकोट, रसुवा, रामेछाप, काभ्रे लगायत १४ जिल्लाहरू पहिरोको उच्च जोखिममा रहेका छन।
फेसबूकमा दर्शकहरुले दिएको लाईक र शेयरका आधारमा युरोप होम स्टार छानिने आयोजक आभास आचार्य प्रोडक्शनका संस्थापक निर्देशक आभास आचार्यले बताए ।
प्रतिव्यक्ति ५ हजार रुपैयाँ आजीवन सदस्य शुल्क राखिएको सो प्रतिष्ठानमा हालसम्म ६५८ सदस्य आबद्ध भएका छन् ।
परम्परागत विकास पद्धतिमा क्रमभंगता गरी तीन वटै तहका सरकारको असमानता र विभेदको चक्रव्यूहलाई तोड्ने प्रयास गर्नै पर्छ ।
ट्विटरमा रख्ने मान्छेकै भनाइमा सहमत हुँदै सयौंले लाइक, शेयर र टिप्पणी गरे ।
पूर्वखेलाडीदेखि क्रिकेटप्रेमीहरुले त क्यानको यो निर्णयमाथि ठूलो आपत्ति नै जनाए।
पूर्वसल्लाह अनुसार हामीलाई लिन सुमनराज तिम्सिना आए ।
गएराति १२ बजेदेखि एक साता निषेधाज्ञा जारी गरिएको धनुषाका जिल्लाका प्रमुख जिल्ला अधिकारी प्रेमप्रसाद भट्टराईले बताए।
मास्कले गर्दा अक्सिजनकै मात्रापनि घटाउन सक्छ ।
कुनै बेला भन्ने दिन आउँछ, सँझेर राख्नुहोला ।”
सबैलाई सबै कुरा सबै ठाउँमा पु¥याउन सकिँदैन ।
विभिन्न व्यक्तिले चरित्रहत्या र ठगी गरेको भनी दिएको उजुरीका आधारमा उनलाई आइतबार इलामबाट पक्राउ गरी ल्याएर आजदेखि आवश्यक अनुसन्धान थालिएको परिसरले आज एक सूचना जारी गरी जनाएको छ ।
संगीत सँगसँगै पत्रकारितामा रहरले आएका थिए बस्याल ।
सामाजिक उत्तदायित्व मनभरि भएको, भुइँमान्छेलाई सधैं केन्द्रमा राखेर काम गर्ने, छलछामभन्दा धेरै पर हुनुहुन्थ्यो।
अर्थ सचिव ढुङ्गानाले आयोजनाले नेपालमा सङ्घीयताको कार्यान्वयन र वित्तीय सुधारको विषयलाई टेवा दिँदै सरकारको कोभिड–१९ पछिको आर्थिक पुनरुत्थानका प्रयासमा योगदान पुर्याउने बताए ।
गाँजा प्रहरी एक्लैले फाडे पनि नष्ट गर्ने क्रममा भने स्थानियले पनि सहयोग गरेका थिए।
म मात्र लेखन र अध्ययनमा रुची भएको मान्छे हुँँ ।
युगकवि सिद्धिचरण श्रेष्ठ रचित हिमगिरि–मन्डित सुगन्ध–शोभित बोलको गीत रेडियो नेपाल स्थापना भएको दिन (२१ चैत २००७) समरबहादुर मल्लले गाएका थिए ।
एक्याप क्षेत्रभित्र सञ्चालित होटलको वार्षिक शुल्क सङ्कलन र नयाँ स्वीकृति प्रदान गर्ने काम भने गएको वर्षदेखि स्थानीय तहले गर्न थालेका छन् ।
अनावस्यक विषयमा चासो दिँदा प्रहरीको समय र जनशक्ति खेर गैरहेकोमा ध्यान दिनुपर्छ ।
यो भयानक प्रवृति आजको कम्युनिष्ट सरकारको मूल प्रवृति भएको छ कम्युनिष्ट सरकारबाट क्रमशः कम्युनिष्ट शासन तर्फ जो उन्मुख देखिन्छ।
मध्यविनदु नगरपालिका–३ लेढाका जुगतबहादुर थनेतले ३५ कठ्ठा क्षेत्रफलमा लगाएको घिरौँला, लौका, काँक्रा, टमाटरलगायतका तरकारीले बजार नपाएको गुनासो गरे।
वर्षेनी पर्ने चट्याङ र चरन क्षेत्रमा हुने विषाक्त घाँस अर्को समस्याका रुपमा रहेको छन्त्यालको भनाइ छ ।
यसै पनि समय लिएर चल्ने कूटनीतिमा ‘ट्र्याक टु डिप्लोमेसी’ले झनै समय लिन्छ ।
डब्लुएचओको मापदण्ड अनुसार बुटवलमै उनको दाहसंस्कार गरिने मन्त्री बरालले जानकारी दिए ।
मनाङ मस्र्याङ्दीले २२ औं संस्करणको अन्तर्राष्ट्रिय आमन्त्रण बुढासुब्बा गोल्डकप च्याम्पियन बनेको छ ।
मिस वर्ल्ड सहितको टोलीले हेलम्बु गाउँपालिकामा बनिरहेको हिमालयन ग्रेट ट्रेल घुमेका छन् ।
रातको समयमा मसाल बालेर आएको त्यो जुलुस प्रहरी कार्यालयबाट हेर्दा दसौं हजार जस्तो देखिनु सामान्य नै भयो ।
१० जनाभन्दा कम संलग्न भएका व्यवसाय नै करीब ८ लाख ८० हजार छन्।
उनले आधारभूत खानेपानी नपुर्याउने सरकारले १ घर १ धारा पुर्याउन नसक्ने बताए ।
कोठाभाडामात्रै ६ हजार २ सय रुपैयाँ तिर्नुपर्छ ।
बाफ दिँदै छातीमा ढ्यापढ्याप गर्दै अरू कफ निकाल्न लागि पर्यौँ।
नेपाली आकाशमार्गमा आउने अर्को ठूलो फेरबदल भनेको आन्तरिक उडानमा अवश्यंभावी कटौती नै हो।
उनी भन्छन्, “पार्टीभित्रको सहमतिकै आधारमा उहाँ दोहोरिनुहुन्छ, यसबारे छलफल चलिरहेकै छ।”
पोखरामा लामो समय बन्द रहेको प्याराग्लाइडिङ असोज १५ देखि व्यावसायिक उडान शुरु भएको नेपाल हवाई खेलकूद संस्थाका अध्यक्ष कृष्ण भण्डारीले जानकारी दिए ।
राससले प्रदेश ५ बाट प्रदेश बुलेटिन प्रकाशन गर्ने तयारी गरिरहेको बताउँदै प्रदेश सरकारसँग हातेमालो गरेर अघि बढ्ने बताए ।
सोही दिन भारतीय सेनाध्यक्षको सम्मानमा जङ्गी अड्डामा रात्री भोज आयोजना हुनेछ ।
केसीजी असल मान्छे हो,’ तत्कालीन नगर पञ्चायतका सदस्य विष्णुप्रसाद बास्तोलाले भने, ‘पोखराको विकासमा वहाँको योगदान कहिलै मेटिँदैन ।’
उनले सुरक्षित ढंगले रिपोर्टिङ गर्न पनि पत्रकारलाई सुझाव दिइन् ।
सात, आठ वर्षअघि उनी ८२ वर्षको उमेरमा सगरमाथा चढ्न भनेर गएका थिए।
हत्याकाण्डबारे जान्न चाहनेहरूका लागि सो घटनाबारे छानबिन गर्न गठित आयोगको प्रतिवेदनमा उनीहरूले दिएको विवरणको हुबहु ‘ट्रान्स्क्रिप्ट’ हाजिर छ ।
जंगबहादुरको अक्षर सिकारुले लेखेजस्तो देखिन्छ ।
पत्रकार सम्मेलनमार्फत दिवसको शुभकामना दिंदै मन्त्री गुरुङले समानताको शुरुवात घरबाटै गर्न सबैलाई आग्रह पनि गरेका छन् ।
पछिल्लो पाँच दिनदेखि हरेक दिन संक्रमितको संख्या बढिरहेको छ ।
मेलम्ची खानेपानीको पाइप राख्न खोतलिएको सडक मर्मत नहुँदा गएको वर्षसम्म भयंकर आलोचित सडक विभागले अहिले काठमाडौंको सडकमा सुधार जारी राखेको छ। जसका कारण, दरबारमार्ग, तीनकुने, सिंहदरबार, त्रिपुरेश्वर लगायतका काठमाडौंका सडक चिल्ला भएका छन्।
प्रमुख जिल्ला अधिकारी हुमकला पाण्डेको अध्यक्षतामा बसेको सुरक्षा समितिको आकस्मिक बैठकले विभिन्न घटनाका आरोपीहरूको बसोबास क्षेत्रका साथै उनीहरूको निवास र सम्बद्ध संस्थाको सुरक्षाका लागि संयुक्त सुरक्षा फौज खटाउने निर्णय गरेको हो।
२३ भदौमा ११ जनामा संक्रमण पुष्टि भएको थियो।
अनि त्यसरी समस्यामा परेको पत्ता लागेपछि उद्दार गर्न कोष बनाइएको थियो।
तर, त्यस्ता लगानीको अनुसन्धानका लागि प्रहरी शैलीको अनुसन्धान गर्न कानूनी अधिकार नहुँदा अप्ठेरो परेको आयोगको भनाइ छ ।
लकडाउन : व्यस्त सडकमा ‘ओभर ले’
“हिजोआज बन्दाबन्दीको समयमा पनि हरेक दिन ४/५ जना महिलाहरू आउँछन्, कतिपय सानो बच्चासहित हुन्छन्,” एक कर्मचारीले भनिन्।
सुझाव संकलन अन्तक्र्रिया एवं बैठकमा बोल्दै मेयर जिसीले घरमा उत्पादन हुने फोहोर ३ प्रकारले वर्गीकरण गरी संकलन गरेर व्यवस्थापनमा अभिप्रेरित गर्ने अभियानको उद्देश्य रहेको बताए ।
कलकारखानालाई विशेष रुपमा सजाएर मजदूरलाई समेत सहभागी गराएर यो दिवस मनाइन्छ ।
राष्ट्रिय औसतका तुलनामा प्रदेश स्तरको असमानता मानव विकास सूचकांक स्थितिले गाउँ र शहर तथा प्रदेशहरु बीचमा मानव विकासमा व्यापक असमानता रहेको देखाएको छ ।
विश्वव्यापी रुपमा उदारवादी लोकतान्त्रिकहरु सामाजिक सुधारका प्रगतिशील मुद्दाहरु उठाइरहँदा समाजवादको भाष्य परिवर्तनको क्रम गतिशील छ।
“खाद्य कम्पनीले गाउँगाउँबाट धान उठाउन थालेको भए त व्यापारी र उद्योगीहरुले किसानको धानको मूल्य घटाउन पाउने थिएनन्, तर सरकारी निदाएर बस्दा किसानले सस्तो मूल्यमै बेच्नुपरिरहेको छ”, देवदहका किसान लक्ष्मण न्यौपाने भन्छन्।
६६ प्रतिशतले कमी आई कच्चा तेल प्रतिब्यारेल २०.
इस्पानियोलविरुद्धको खेलमा रियाल मड्रिडलाई विजयी गराउन ब्राजिलियन खेलाडी कासेमिरोले निर्णायक गोल गरे ।
सैनिक सरकारको दमन बाहेक तत्कालीन राजधानी रंगुनबाहिर फैलिएको कम्युनिष्ट आन्दोलन पनि नेपाली विस्थापितको अर्को कारण थियो।
मन्त्रिपरिषद बैठकले विद्युतीय माध्यमबाट सञ्चालन गरिने व्यापार (ई–बिजनेस) सम्बन्धी विधेयक तर्जुमा गर्न उद्योग वाणिज्य तथा आपूर्ति मन्त्रालयलाई स्वीकृति दिएको छ।
यो अनुदान स्वीकार गर्नु नेपालको रोजाइको विषय हो तर यस अन्तर्गतको कोषको उपलब्धता सधैँ खुला रहँदैन ।"
सन् २०११ को जन गणना अनुसार उक्त तथ्यांक राखिएको हो ।
सामान्य रुघाखोकी लागेपनि कोरोनासँग मिल्दोजुल्दो अन्य कुनै लक्षण उनमा थिएन ।
चार जना शहीद भए।
जातीय विभेद आरोपमा पक्राउ परेका तीन जनालाई बुधबार जिल्ला अदालत कास्कीले धरौटीमा रिहा गर्ने आदेश दिएको छ ।
लखन थापाको किल्ला र सैन्य संगठन अनुश्रुति वा किंवदन्तीमा मात्र सीमित छैन, प्रामाणिक पनि छ।
प्राकृतिक कारणले गैँडा धमाधम मर्न थालेपछि निकुञ्जले बनायो अध्ययन समिति प्राकृतिक कारणबाट गैँडा मर्ने क्रम बढेपछि चितवन राष्ट्रिय निकुञ्जले मृत्युको कारण खोज्न समिति गठन गरेको छ। निकुञ्जले सहायक संरक्षण अधिकृत ऋषि रानाभाटको संयोजकत्वमा समिति बनाएको हो।
एक लाख जरिवाना भयो।
संक्रमित आइसोलेसनमा बस्ने, आवश्यक विवरण नपुर्याउने र नक्कली विवरण बनाएर बीमा दाबी गर्न आएको फेला परेका कारण आवश्यक कागजपत्र छानबिन गर्नुपर्ने भएकोले दाबी परेकामध्ये भुक्तानी दिन ढिलो भएको बीमा कम्पनीहरू बताउँछन्।
रामसिंहले ‘भारत रत्न’ पाउनुपर्ने थियो ।
संक्रमण भेटिएका अधिकांश भारतबाट फर्किएकाहरू छन् ।
युवाहरुमा सरकारको काम कर्तव्यप्रति चासो जानु ढिलै भएपनि एक सकारात्मक पक्ष हो ।
साना तथा मध्यम उद्यमी (एसएमई) प्रवर्द्धन गर्न शुरू गरिएको दराजको सहयात्री कार्यक्रममा ८००० भन्दा बढीले दर्ता गराएका छन्।
"कोरोनाको बढ्दो आक्रामकता र देशका विभिन्न स्थानमा बाढी पहिरोको निर्मम चोटप्रति गम्भीर तदारुकता साथ कार्य गर्न नेपाली कांग्रेस फेरि पनि नेकपाको सरकारसँगै तीनै तहका सरकारहरुलाई अपिल गर्दछ," विज्ञप्तिमा उल्लेख गरिएको छ।
आजको बैठकमा अध्यक्ष दाहाल, उपाध्यक्ष बामदेव गौतम, वरिष्ठ नेताहरु झलनाथ खनाल र माधव कुमार नेपाल तथा प्रवक्ता श्रेष्ठ सहभागि थिए।
२० लाख भने भुक्तानी गरेको छ ।
कतिपय ५०–६० वर्षबीचमा नेतृत्वमा पुगे।
उनको संयोजकत्वमा फोहोर व्यवस्थापन गर्न ५ सदस्यीय समिति गठन भएको छ ।
पानीरङको कलामा लागेका कलाकारहरूले वेलाबखत स्वदेशमा मात्रै होइन विदेशमा समेत एकल र सामूहिक कला प्रदर्शनीको आयोजना गर्दै आएका छन् ।
डिला संग्रौलाले पार्टीको विधानले एक तिहाई महिला सुनिश्चित गरे पनि पदाधिकारीमा एक पद (सहमहामन्त्री) मात्रै समावेशी कोटा भएकाले कम्तीमा एक तिहाई महिला पदाधिकारीमा पनि हुनुपर्ने बताइन्।
हरिद्वार स्थित पतञ्जली योगपीठमा पत्रकारहरुसँग रामदेवले भनेका थिए– ‘यो औषधिले शतप्रतिशत कोभिड–१९ का बिरामीहरुलाई फाइदा पुर्याइरहेको छ ।
असमका गोर्खाहरूको माउ सङ्गठन असम गोर्खा सम्मेलनको सन् १९६६ को गडपाल अधिवेशनमा पारित भएका प्रस्तावहरूको अङ्ग्रेजीमा रूपान्तरण, स्मारकपत्रको अङ्ग्रेजीमा मसौदा तयारी आदि कार्य कर्ण सिंहले गरेका हुन् ।
कुल ५९ सदस्यीय राष्ट्रियसभामा राष्ट्रपतिबाट सङ्घीय सरकारको सिफारिशमा कम्तीमा एक महिलासहित तीन जनालाई मनोनयन गरिने प्रावधान छ ।
अहिले याम्दीदेखि पर्वतसम्मको खण्ड स्तरोन्नतिको काम भइरहेको छ ।
जुन लक्ष्यको तुलनामा ४५.
स्थानीय सरकार सञ्चालन ऐन २०७४ अनुसार प्रत्यक स्थानीय तहले आफ्नो कार्यबोझका आधारमा करारमा कर्मचारी नियुक्त गर्न सक्ने ब्यवस्था छ ।
तर, ती कुनै प्रतिबद्धता कार्यान्वयन गर्नेतर्फ सरकार लागेको छैन।
त्यस्तै, महिला खेलाडीमा रायना शाह, ईशाश्री शाह र सिरिष्ता राई छन् ।
तर, ती कहाँ कहाँ छन्, तिनीहरुको अवस्था के छ भन्ने जानकारी नै छैन।
यसले स्याङजा र तनहँु जिल्लाका ४ वटा नगरपालिका र १ वटा गाँउपालिका समेटेको छ ।
सम्पूर्ण शाकुन्तल महाकाव्य नै शृंगार रसले ओतप्रोत देखिन्छ— यस कृतिमा विभाव, अनुभाव, व्यभिचारी तथा स्थायीका अवधारणाको संगमबाट शृंगारको विस्फोट भए झैं प्रतीत हुन्छ ।
सार्वजनिक समाचारहरूका अनुसार, चित्तबुझ्दो जवाफ नआएसम्म राजीनामा नदिने बरु महाअभियोगकै सामना गर्ने उपसभामुखको तयारी देखिन्छ ।
भरतपुर–११ कै अर्का एक १८ वर्षकी युवतीलाई सबै परीक्षणपछि नारायणी सामुदायिक अस्पतालले भरतपुर अस्पताल पठाएको थियो।
क्लिनिकल ट्रायलको जिम्मा पाएको नेपाल स्वास्थ्य अनुसन्धान परिषद्ले औषधि व्यवस्था विभागसँग अनुसन्धान वा क्लिनिकल ट्रायलका लागि रेमडीसिभिर औषधी ल्याउन २३ साउनसम्म अनुमति मागेको छैन।
उनी २५ असार २०४७ मा सेवा प्रवेश गरेका थिए।
त्यसलगत्तै दीपेन्द्रले भने, “सिडियो साबको यहाँ धेरै काम छ।”
पछिल्लो २४ घण्टामा उपत्यकामा ३१ जना कोरोना संक्रमित भेटिएका छन्।
उता सरकारबाट बाहिरिएसँगै ओलीको चर्को आलोचना शुरू गरेका यादवले नेकपाका अर्का अध्यक्ष दाहालसँगको सुमधुरतालाई भने त्यागेनन् ।
२०४६ सालको आन्दोलन सफल भएपछि त्यसरी राजनीतिक आधारका कसुरदारलाई माफी दिने काम राजाबाटै भयो ।
त्यसैगरी प्रिय विषयहरूसँगको सम्पर्कमा रहँदा त्यसले स्वास्थ्य एवं दीर्घायु प्राप्त हुन्छ ।
साथै बेलायत, फ्रान्स, जर्मनी, रुस र चीनलाई पनि सन् २०१५ मा इरानसँग भएको परमाणु सम्झौताबाट अलग हुन ट्रम्पले आग्रह गरे।
आज राति १० बजेदेखि बाँके जिल्ला पूरै निषेधित क्षेत्रका रुपमा रहनेछ।
“चाँडै नै सडकको स्तरोन्नतिसँगै मनाङ विकासमा छलाङ मार्छ ।”
यहाँ जनसंख्या वृद्धिलाई कम गर्न किशोरीहरुलाई शिक्षामा माथि उकास्नु जरुरि हुन्छ ।
यसकारण पनि कुनै एकजनालाई यो भाइरसले छोयो भने यो सङ्क्रमण एकैपटक सबैमा जाने र बस्ती नै सखाप पार्नसक्ने खतरा देखिएको छ ।
सन् १९८० को दशकमा नेपालमा १६ लाखसम्म गिद्ध पाइएको तथ्यांक छ। तर, अहिले २० हजार भन्दा कम गिद्ध रहेको भुसाल बताउँछन्।
कोरोना सङ्क्रमणका कारण महाशाखाले यसपालि विगतको जस्तो औपचारिकरुपमा कुकुर तिहार नगरी सामान्य पूजा विधि गरेको थियो ।
अनुप बास्तोला र जनस्वास्थ्य विज्ञ डा.
कति बुझ्थेँ, त्यो आफ्नै ठाउँमा छ ।
विस्फोट कसले गरायो भन्ने खुलेको छैन।
मल्ल राज्यकालमा नेपालमा प्रशासन अत्यन्त केन्द्रीकृत रहेको टिप्पणी पनि गरिन्छ।
संचारविहीन स्थानीय सरकार : ४० गाउँपालिकामा अझै पुगेन टेलिफोन र इन्टरनेट देशभरका ४० गाउँपालिकाको केन्द्रमा अझै टेलिफोन र इन्टरनेट सुविधा पुग्न सकेको छैन।
हामीले कुनै स्रोत चलाउनै पाएको छैन,’ चामे गाउँपालिका अध्यक्ष लोकेन्द्र घले भन्छन्, ‘संविधानले आफ्नै स्रोतबाट गाउँपालिका चलाउनु भनेको छ ।
भनिन्छ, होटल व्यवसाय पहिलेकै अवस्थामा फर्किन अब १/२ वर्ष लाग्छ ।
यो सबै गरिनुको पछाडि फेरि पनि प्रचारकै भोक हुन्छ।
स्कटका अनुसार कारोबार भएका कुल १२ उपसमूहमध्ये बिहीबार पाँच उपसमूहको शेयर उकालो लाग्दा सात उपसमूहको शेयर भने ओरालो लागेको छ। ब्यांकिङ १०.
आइतबार प्रधानमन्त्रीको सरकारी निवासमा बसेको बैठकले नेकपाका स्थायी कमिटी सदस्य अग्नी सापकोटालाई सभामुख बनाउने निर्णय गरेको प्रवक्ता नारायणकाजी श्रेष्ठले जानकारी दिए ।
तामाङ फाउण्डेशन नेपालका अध्यक्ष, नेकपा (माओवादी केन्द्र) को पोलिटव्यूरो सदस्य अरुण घिसिङको निर्देशनमा बनेको फिल्म ‘ख्लासी आनिउ’को पहिलो गीत सार्वजनिक गरिएको छ ।
हिजो राति सकिएको खेलमा दिल्लीले दिएको १९० रनको लक्ष्य पछ्याएको हैदराबादले १७२ रन मात्र बनाउन सक्यो।
उत्तर कोरियाले परमाणु हतियार उत्पादन र अन्तरामहादेशीय ब्यालेष्टिक मिसाइल परीक्षणमाथि आफैंले लगाएको प्रतिबन्ध हटाएको घोषणा गरेको छ ।
दलका विभिन्न नेताहरू पृष्ठभूमिमा रहने यस्ता प्रतिष्ठान र संस्थाले वर्षौंदखि राज्यबाट लाभ लिंदै आएका छन्।
केसी २०५१ सालको संसदीय निर्वाचनमा कास्की क्षेत्र २ बाट उम्मेदवार थिए ।
यता स्थानीय कार्यकर्ताले कुनै पनि हालतमा पार्टी फुट्न नहुने बताएका छन् ।
बसिरह्यो भने होचो भइन्छ ।
यस्तै ३१ वटा विभागको टुङ्गोसमेत लगाइएको छ ।
‘प्रत्येक वडामा वडास्तरीय बालमञ्च छन् ।
विश्व रामसार सूचीमा सूचीकृत नेपालका तालमध्ये कैलाली जिल्लाको घोडाघोडी ताल धार्मिक र पर्यटकीय सुन्दर स्थल हो।
संघीय संसद सचिवालयले चैतमा बन्दाबन्दी भएकै बेला भर्चुअल संसद बैठक राख्न सकिन्छ कि सकिँदैन भनेर अध्ययन नै गरेको थियो।
अमेरिका, २९ फागुन ।
वेसीसहरमा कार्यरत २२, २३ र ३५ वर्षीय सुरक्षाकर्मीहरु (पुरुष) पनि संक्रमित भएका छन् ।
ज्ञवालीले अब छिट्टै मन्त्रिपरिषद्ले पूर्णता पाउने पनि बताए।
पूर्वी दिल्लीको एक अस्पतालका अनुसार अहिलेसम्म २० जनाको मृत्यु भइसकेको छ।
आन्तरिक उडान खुला भएपछि पीसीआर जाँच गरेर काठमाडौँमा बस्ने कूटनीतिज्ञहरु पनि फाट्टफुट्ट खुम्बु क्षेत्र पुग्न थालेको वडा नम्बर ४ का अध्यक्ष अधिकारी बताउँछन्।
दार्जीलिङ, कालिम्पोङ, सिक्किम, शिलोङ आदि स्थानका नेपाली भाषी कलाकार सिद्धहस्त त छन् नै ख्याति पनि उत्तिकै छ ।
झगडा मिलाएर कार्यालय फर्किएका ताप्लेजुङ सिरिजंगा गाउँपालिका–७ स्थित खेवाङ प्रहरी चौकीका इञ्चार्ज तथा प्रहरी सहायक निरीक्षक बालकुमार राईको बाटैमा निधन भएको छ ।
तीमध्ये १ हजार ३ सय ८३ जना निको भएका छन् ।
कोरोनाभाइरस संक्रमणको जोखिम बढ्दै गएपछि जारी गरिएको निषेधाज्ञाको पहिलो दिन शनिवार रौतहटमा १५० जना पक्राउ परे।
सोभियत संघको विघटनपछि विश्व अहिले एक ध्रुविय भएको छ ।
१ मा ११ दिने सुत्केरीको हेलिकप्टरबाट उद्धार गरी पोखराको गण्डकी अस्पतालमा पठाइएको छ।
किनभने म नागरिक अन्वेषक अनिल चौधरीबाट फिल्डको जानकारी पाउन धेरै उत्सुक थिएँ।
एक वर्षअगाडि मात्र म पुरेतघाट पुगेको थिएँ, जहाँ १९८१ को कुनै निशान भेटिनँ ।
‘यस महामारीबाट कूल ग्रार्हस्थ उत्पादनको २ देखि ४ प्रतिशतको हाराहारीमा हाम्रो अर्थतन्त्रमा क्षति पुग्ने’ भन्ने विभिन्न क्षेत्रका विद्वानहरुको विश्लेषणप्रति सरकारको पर्याप्त ध्यान गएको छ ।
सेतोपाटीमा प्रकाशित भिडियोको शुरुको १० सेकेन्ड काटेर “कालापानीको भूभाग भारतको हो, भारतलाई दिनुपर्छ” भन्ने भनाइबाट भिडियो शुरु गरिएको छ ।
प्रशासनले लगाएको निषेधाज्ञाका बीच पौडेलले अघिल्लो दिन पुल उद्घाटन गर्न लाग्दा ३ घण्टासम्म प्रहरीले पक्राउ गरेर राखेको थियो ।
उनले आगामी बैठक माघ २० गते बस्ने जानकारी दिए ।
नयाँ उद्यम गर्ने संस्कृति प्रेरणादायी छ ।
दाहालले त्यसक्रममा प्रधानमन्त्री ओलीसँग आफ्नो कुनै सहमति नभएको, महाधिवेशन गर्ने प्रस्तावमा आफूले कुनै सहमति नदिएको जिकिर गरेका थिए।
वडा नं–२ का शंकर डगौराको नेतृत्वमाअहिलेसम्म १६ बहुविवाह र आठ बालविवाह रोकिइसकेका छन्।
३८ खर्ब ४० अर्ब र निजी क्षेत्रमाथिको दाबी भने रु.
डुबानका कारण वडा नम्बर ८ सबैभन्दा बढी प्रभावित भएको वडाध्यक्ष चौधरीले बताए ।
यसबाट सिक्नुपर्ने एउटा मुख्य कुरा के हो भने, काठमाडौंमा बसेर दलका प्रतिनिधि र बिचौलियासँग चोचोमोचो गर्ने, दातासँग साँठगाँठ गर्ने र कागजमा ठूल्ठूला फुइँ लगाउनेहरूले कुनै माखो मार्न सक्दैनन्।
‘लकडाउन’ उलङ्घन गर्नेलाई ४०० देखि तीन हजार युरोसम्म कारवाही तोकेको छ ।
विश्वकै महँगा मध्येका एक पेरिस सेन्टजेर्माका फूटबल खेलाडी नेइमार यसपटक लुकेर भोज गरेको आरोपमा सर्वत्र आलोचित भएका छन् ।
यसैबीच, पत्रकार महासंघ कास्की अध्यक्ष दीपेन्द्र श्रेष्ठले विज्ञप्ति जारी गरी महासंघ साधारण सदस्य मोतिसागर अधिकारीलाई परेको पितृशोकप्रति दुःख व्यक्त गर्दै शोकसन्तप्त परिवारजनमा हार्दिक समवेदना प्रकट गरेका छन् ।
संगठनका महानिर्देशक टेड्रोस अधानोम घेब्रेयेसुसले शनिबार आयोजित ५६औँ म्युनिख सुरक्षा सम्मेलनमा बोल्ने क्रममा यस्तो आह्वान गरे ।
जहाजको इन्जिनमा क्षति नभएको निगमका प्रवक्ता अर्चना खड्काले जानकारी दिइन् ।
उनले यहि वर्षको गर्मी याममापनि ति १२५ वटै शिखरको यात्रा गरेका हुन् ।
नेपाली सेनाले आयोजना गरेको उच्च अधिकृतहरूको जमघट, पृतनापति समन्वयात्मक बैठक आइतबारदेखि शुरू भएको छ। तीन दिनसम्म चल्ने यो बैठकको प्रधानमन्त्री एवं रक्षामन्त्री केपी शर्मा ओलीले भर्चुअल उद्घाटन गरे।
अलपत्र परेका एक भारतीय नागरिक भन्छन्, ‘नेपाल सरकारले हाम्रो समस्या बुझेर वीरगन्जसम्म आउन दियो, तर हाम्रो आफ्नै सरकारले भने दुःख दिइरहेको छ ।’
भिडियो कन्फरेन्समा सार्कका सबै राष्ट्रका प्रतिनिधि सहभागी भएका छन् ।
नीति तथा कार्यक्रमका लागि विगत वर्षहरुमा कूटनीतिक नियोगका अधिकारीहरुलाई पनि आमन्त्रण गर्ने चलन थियो।
तर धेरै जसो ठाउँमा आज राजनीतिक विश्वास नभई बन्दूकको डरका कारण माओवादीको प्रभाव रहेको देखिन्छ ।
समय समयमा उनको ख्यातिदेखि जल्नेहरूले उनलाई खूब सताएका थिए तापनि जे.
भर्चुअल छलफलमै रुपन्देहीको सिद्धार्थनगर नगरपालिकाका मेयर हरिप्रसाद अधिकारीले यसअघि स्थानीय सरकार सञ्चालन ऐनको नियमावली नल्याउँदा धेरै कुरा अस्पष्ट भएकाले अब संशोधित ऐन लगत्तै नियमावली पनि ल्याएर सबै कुरा स्पष्ट पार्नुपर्ने बताए।
एक हजार कुखुरा एक महीना मात्रै बचाउँदा कम्तीमा रू.
संसद् र सचिवालयमा ९ वटा विधेयक छ ।
पेन्गुइन चरोजस्तो घसेटिएर गए भने पनि जिल्लासम्म जान्छन्, भाषण गर्छन्, होटलमा बस्छन् र भोलिपल्ट उडेर काठमाडौं आउँछन्।
प्रधानमन्त्री तथा मन्त्रिपरिषद्को कार्यालयले गठन गरेको लगानी बोर्डको प्रमुख कार्यकारी अधिकृत सिफारिश समितिको सचिवालयले प्रतिस्पर्धाबाट सीईओ नियुक्ति गर्न सार्वजनिक प्रस्ताव आह्वान गरेको छ।
सुरुमा त उनिहरू आमाबाबुसँगै नै बस्थे ।
उनी जस्तै भारतको उत्तरप्रदेशको नाम नखुलाइएको शहरको एक मदरसामा उर्दू पढ्न बसेका अर्का युवा ८ चैतमा उदयपुरस्थित घर आइपुगे ।
दुर्भाग्य, अहिले यिनैले हामीलाई अनुशासन, नीति र सभ्यता सिकाउँछन् ।
यस्तै, हुप्सेकोट वडा ४२ वर्षीय पुरुष, देवचुली वडा १ का १७ वर्षीय पुरुषमा पनि कोरोना संक्रमण देखिएको छ ।
नेपाल कम्युनिष्ट पार्टी (नेकपा)का उपाध्यक्ष बामदेव गौतमले पार्टी विभाजन नहुने बताएका छन्।
चिकित्सा शिक्षा आयोगबाट हाललाई १७ सिट स्वीकृतबमोजिम खुला १२ जना र सरकारीतर्फबाट ५ जना गरी १७ जना चिकित्सक विद्यार्थी भर्ना भएका छन् ।
वासिङ्टनस्थित रणनीतिक र अन्तर्राष्ट्रिय अध्ययन केन्द्रका जेम्स लेविसले अमेरिकाले मेङलाई पक्राउ गर्दा हुवावेले जानाजान प्रतिबन्धहरु उल्लङ्घन गरेका आफूसँग बलिया प्रमाणहरु रहेको दाबी गरेको बताएका छन् ।
यो संसदीय अंक चिनियाँ कम्युनिष्ट सरकारले लिएको निर्णयलाई वैधानिकता दिने माध्यमका रुपमा हेरिने गरेको छ।
कोभिड–१९ को नमूना परीक्षण गर्न योग्य ठहरिएका वीर अस्पताल, काभ्रेस्थित धुलिखेल अस्पताल र धरानको बीपी कोइराला स्वास्थ्य विज्ञान प्रतिष्ठानलाई पनि उक्त सेवा शुरू गर्न सरकारले निर्देशन दिएको छ ।
घरमा नै तीन/चार जना साथी मिलेर तयार गरिएको मःमः बेच्न बिहान ६ बजे नै मंगलबजार आइपुग्ने उनले बताए।
प्राधिकरणले सम्झौता नगर्न पनि सक्छ।
वेलैमा मानव समुदाय सजग र सचेत बन्नु बाहेक महामारीबाट जोगिने अर्को उपाय छैन ।
हरेक वर्षको श्रावण शुक्लपक्ष, अष्टमी तिथिका दिन जिल्लाको प्रशिद्ध धार्मिक तीर्थस्थल छायाँनाथ मन्दिरमा रहेको ठाकुरज्युको मूर्ति पवित्र धाम छायाँनाथमा स्नान गर्न लगेसंगै तीर्थयात्र शुरु हुने परमपरा छ।
दुईवर्षअघि कञ्चनपुरकी बालिका निर्मला पन्तको बलात्कारपछि हत्या भएको समाचार सामग्रीले सबैको ध्यानाकर्षण गरायो।
पाँडेको हिमालयन ब्याङ्कमा पनि लगानी छ ।
लिच्छवि कालमा राज्यलाई विभिन्न प्रान्तमा विभाजन गरिएको रहेछ।
कांग्रेसले भन्यो- ‘अध्यादेश ल्याएर सरकार उल्टो बाटो हिँड्यो’
विभिन्न प्रयोगशालामा परी पर्साका मात्रै ८१ जनामा संक्रमण देखिएको छ। राजधानी उपत्यकामा थप ३१ जनामा संक्रमण देखिएको छ। काठमाडौंका २२, ललितपुरका आठ र भक्तपुरका एक जनामा संक्रमण पुष्टि भएको हो।
सहकारी पनि व्यवसाय हो, यसमा पनि व्यवसायका आधारभूत कुरा फरक हुँदैनन्।
“१४ औं सफल पोखरा अन्तर्राष्ट्रिय म्याराथन” सफल बनाउन पोखरेली संचारकर्मीले साथ दिने भएका छन ।
यी ग्रुपहरूमा नाम चलेका मोडल, कलाकार र सामाजिक सञ्जालमा सक्रिय युवतीहरूका तस्वीर निकालेर राखिन्छ ।
अहिले क्वारेन्टिमा बस्नेको संख्यामा कमी आएको र सबैलाई एकै ठाउँमा राख्दा खर्च पनि कम हुने भएकाले एकै स्थानमा राखिने र विद्यालयलाई भने खाली गरिएको तुलसीपुर उपमहानगरपालिकाका निमित्त प्रमुख प्रशासकीय अधिकृत भाष्कर गौतमले बताए ।
तर पछि बेलायतले यो क्षेत्रलाई आफ्नो एकल दाबि गर्यो ।
उनले कुखुराका चल्लाले चारो टिप्दा थाहै नपाइ अरू पनि एउटाकै पछि दुगुर्ने गरेको जस्तै संसदमा प्रस्तुत विधेयकका विषयमा पनि जानकारी नै नराखी विरोध हुने गरेको बताए ।
पोखरा, १९ कात्तिक ।
विश्व प्रसिद्द लुब्र पुस्तकालय घुम्न घण्टौं उभिएपछि बल्लतल्ल भित्र छिर्ने पालो आउँथ्यो ।
प्रतिनिधि सभा विघटन गर्ने तत्कालीन प्रधानमन्त्री सूर्यबहादुर थापाको यो प्रयास असफल भयो।
“एक पैसा पनि समितिमा छैन, भएको पैसा पूर्वाधार बनाउनमै खर्च भयो, ऋण तिर्न नै बाँकी छ, अब कसरी चल्ने,” उनी भन्छन् ।
तुलसीको मठ भएको स्थल वरपर विषालु सर्प पनि आउँदैन ।
चीनभित्रबाटै भन्दै बेनामी रूपमा तयार पारिएका कतिपय दस्तावेज सम्प्रेषण गर्दै त्यसमा राष्ट्रपति सी चिनफिङ, चिनियाँ कम्युनिष्ट पार्टी र यसको शासनको औचित्यमाथि प्रश्न उठाउन थालिसकिएको थियो।
किनकि अवहेलनामा कारबाही चलाउन यी कुराका अतिरिक्त सम्बन्धित व्यक्तिको नियत पनि हेरिनुपर्छ।
यसैबीच नेपालले दक्षिण कोरियामा कोरोनाको फैलदो संक्रमणका कारण कामदार पठाउन रोक लगाएको छ ।
२ म्याग्निच्युडको भूकम्प गएको छ ।
तर, चौथो पटकको आक्रमण प्रयासमा बुद्धले केही हस्तक्षेप गरेनन्।
नेपाल परिवार गाउँघरमा उज्यालो भविष्य नदेखेपछि गाउँघरको सबै सम्पत्ति बेचेर मधेश झरेको हो ।
तीनै तहका सरकारले सामाजिक न्यायसहित विकास निर्माणलाई अघि बढाएको बताउँदै थापाले त्यसको प्रतिफल देखिन समय लाग्ने बताए ।
यो धेरैले ध्यान नदिएको विषय रहेछ ।
यो घटना सुल्झाउनेभन्दा गिजोल्ने काम बढी भएको आरोप खनालले खेप्नु परेको थियो।
तर परिवर्तनका लागि हो भने परिवार, विवाह र त्यसपछिको सम्बन्धले समाजमा पारेको प्रभाव वा शक्ति सम्बन्धमा आएको फेरबदलको विश्लेषण आवश्यक छ ।
अदालतको आग्रहमा भूमिसुधार मन्त्रालयले पनि तीन पटकसम्म निर्देशन दिएर ‘निर्णय सच्याउने’ आदेश तत्काल कार्यान्वयन गर्नू भनेको छ ।
श्रमशक्तिको माग गर्न सकिन्छ ।
आइसोलेसनमा रहेका व्यक्तिको सङ्ख्या १२५ रहेको मन्त्रालयले उल्लेख गरेको छ ।
बन्दाबन्दीको अवस्थामा देशभरिबाट केन्द्रीय सदस्यहरु काठमाडौं आएर बैठक बस्न कति संभव छ भन्नेहरु पनि छन्।
आउने बुधबार स्विडेनसँग नेशनल लिगका लागि खेल्ने नियमित तालिका थियो ।
चामल सामल चाहिं ठीकठीक समयमा लिएर आएर भुईँतलामा राख्थे।
कार्यक्रममा पोखरास्थित रामबजार प्रहरी चौकीका ईञ्चार्ज प्रहरी निरीक्षक प्रकाशबहादुर थापाको समेत उपस्थिति थियो ।
यसअगाडि भने प्रधानमन्त्री एवम् अध्यक्ष ओली पक्षको प्रस्तावमा बैठक स्थगित हुँदै आएको थियो।
आईसीयू तयार हुँदैछ ।
७ प्रतिशतमा चिडचिडापन, ६८ प्रतिशतमा हाडजोर्नी दुख्ने र ६१ प्रतिशतमा योनी सुक्खा हुने लक्षण पाइएको थियो ।
दुई जना अध्यक्ष बनाउँदा पार्टीमा समस्या हुने गरेको भन्दै साहले असहमति जनाएका थिए।
कांग्रेसमा बीपीको नाम अलग राखेर नेतृत्वमा पुग्न असम्भव रहेको बुझ्न त नेता पौडेलकै अभिव्यक्ति काफी हुन्छ।
रक्षामन्त्री पोखरेलले भने, “नैतिक चरित्र तथा जनताप्रति उत्तरदायी सेना भएकाले देशले कहिल्यै कसैसँग डराउनु पर्दैन।”
मेलम्ची नगरपालिकाले आवतजावतमा थप कडाइ गरेको छ ।
विश्लेषक पुरञ्जन आचार्य पार्टी र सत्ता दुवै मोर्चामा प्रधानमन्त्री ओली बलियो बन्न खोज्दा प्रचण्ड जनमतसँगै देशलाई अघि बढाउने समय समेत खेर गइरहेको बताउँछन् ।
कलाकार समाज र राष्ट्रप्रतिको उत्तरदायित्वबाट कदापि विमुख नहुने दाबी गर्नुहुन्छ, पोखराका कलाकर्मी तिलक पुन ।
उद्योग मन्त्रालयले ७ पुस २०७२ मा आफैं मातहतको घरेलु तथा साना उद्योग विभागलाई ‘आदेश कार्यान्वयन गरी प्रतिवेदन पठाउन’ निर्देशन दियो ।
प्रस्तावको प्रस्तावकमा सांसद डा डिला सङ्ग्रौला (पन्त) एवं समर्थकमा सांसदद्वय सञ्जयकुमार गौतम र रङ्गमति शाही रहेको काँग्रेसको संसदीय दलको कार्यालयले जनाएको छ ।
गत वर्ष १४ लाख २० हजार मेट्रिक टन धान फलेको प्रदेश २ मा भने धानको उत्पादन सामान्य घटेको हुनसक्ने अनुमान गरिएको छ। तर, अन्तिम तथ्यांक आउँदासम्म यो प्रदेशमा पनि धान उत्पादन बढेको देखियो भने धानको उत्पादनले यो वर्ष रेकर्ड कायम गर्नसक्छ।
अन्यथा राजसंस्था नै नरहन सक्छ ।
अम्बेडकरका अनुसार, दक्षिण एशियाली समाजमा वर्गीय भेदसँगै जातीय, नश्लीय धार्मिक असमानता र उत्पीडन पनि चर्को रुपमा देखिन्छ।
पछिल्लो समय त्यही ‘अन्नपूर्ण’ नामसँग जोडिएर पोखराको महेन्द्रपुल चर्चामा छ ।
महासंघका अध्यक्ष होमकुमार श्रेष्ठले गाउँपालिकाहरूले गरेको सबै काम यो पुस्तकमा नअटाउने भएकाले आगामी दिनमा पनि यसखालको सामग्री प्रकाशनलाई निरन्तरता दिने बताए।
उनले भने, ‘संघीय लोकतान्त्रिक गणतन्त्रको संविधान हुने कुरा संविधानसभामा पास भएको थियो ।
जनसंख्या नहुने र पूर्वाधारसहितको सहर मान्ने आधार नभएका क्षेत्र धेरै छन्।
प्रारम्भिक रिपोर्टअनुसार विमान इरानबाट युक्रेनको राजधानी किभीतर्फ जाँदै थियो ।
उनले ५० भन्दा बढी पत्रकारलाई एन–९५ मास्क, ह्याण्ड सेनिटाइजर, गल्बस र मेडिकल मास्क वितरण गरिन् ।
यससँगै नेपालमा जम्मा संक्रमितको संख्या २४५ पुगेको मन्त्रालयले बिहीबार बिहान जारी गरेको विज्ञप्तिमा उल्लेख छ ।
भक्तपुरकी प्रमुख जिल्ला अधिकारी हुमकला पाण्डेले मंगलबार अपराह्न ४ बजे सिडिओहरुको संयुक्त बैठक बस्न लागेको जानकारी दिइन्।
मन्त्री भट्टराईले बैतडीको पताल भुवनेश्वर गुफालाई पर्यटकीय गन्तव्यका रुपमा विकास गर्नुपर्नेमा जोड दिदैं अबको बाटो विकास र आर्थिक क्रान्तिको हो, यसमा सबैको साथ र सहयोग आवश्यक रहेकाे बताए।
विजेता तिवारीले श्रीमतीका लागि टिभिएस एन्ट्रक स्कुटर किन्दा नसोचेको उपहार पाएको बताउँदै पहिलो पटक टेलिभिजनबाट विजेता भएको सुन्दा खुसीको सीमा नरहेको उल्लेख गरे।
४ कात्तिकयता उनीहरूबीच संवाद रोकिएको थियो।
मल आयातमा भइरहेको ढिलाई तथा अनियमितताको सत्यतथ्य छानविन गरी दोषीलाई कारबाही गर्नसमेत उहाँले विज्ञप्तिमार्फत माग गर्नुभएको छ ।
यसैलाई सम्बोधन गर्न शान्ति प्रक्रिया र संविधान निर्माणको काम पूरा भएपछि देशले ‘समृद्ध नेपाल सुखी नेपाली’ को अठोट लिएको छ ।
संगीतमर्मज्ञ पनि भए ।
त्यस्तै, उनले जङ्गी बन्दोबस्त अड्डा पनि गठन गरे ।
सरकारले पर्याप्त पीसीआर किनेको छैन ।
सोही मुद्दामा पुनरावेदन अदालत पाटनको संयुक्त इजलासले १२ फागुन २०७१ मा डिमेलाई मुख्य दोषी ठहर गर्दै रु.
चिनियाँ राष्ट्रपतिको भ्रमण दौरान नेपालले प्रस्ताव राखेको एकीकृत विकास तथा हिमाली क्षेत्रका छरिएका घरलाई एकीकृत वस्तीमा रूपान्तरित गर्ने परियोजनामा सहायताका लागि चीनले सहमति जनाएको थियो।
वेस्टर्न अस्ट्रेलिया सरकारको शैक्षिक विभागका प्रतिनिधि, सो स्थानका उत्कृष्ट विश्वविद्यालय, कलेज र इन्टिच्युसनका प्रतिनिधिहरूलाई एकै ठाउँमा ल्याई विद्यार्थीहरूसँग साक्षात्कार गराइएको नायरका अध्यक्ष विज्ञान श्रेष्ठले बताए।
एक जना सक्रिय संक्रमित देखिएपछि गएको ११ चैतमा मुलुकभर बन्दाबन्दी घोषणा गरिएको नेपालमा अहिले संक्रमितको संख्या एक लाख नाघिसकेको छ। २३ असोजसम्म ६०० भन्दा बढी नेपालीको ज्यान पनि गइसकेको छ।
तर, यो संक्रमणलाई त्यतिमै सीमित राखिंदा भविष्यका लागि थप जोखिम हुने सम्भावना देखिएको छ ।
“सारा विश्व नै संकटमा परेको बेला एकले अर्कोलाई साथ, सहयोग र सहुलियत दिनु जरुरी ठान्दछु ।”
नेपाली सिपाही मारिएको र घाइते भएको कुरालाई उल्टाउन त सकिंदैन र तर विरानो देशको मरण र भोगाइको सम्झना गर्दा एक हदसम्म ऐतिहासिक न्याय मिल्छ भन्नुपर्ने हुन्छ ।
नेकपा प्रवक्ता एवं राष्ट्रिय सभाका सांसद नारायणकाजी श्रेष्ठले ‘कोभिड-१९’ शुरू भएलगत्तै आफ्नो तलब तथा भत्ता र एक वर्षको सुविधा नलिने बताएका थिए।
ब्याङ्कहरूले हरेक वर्ष व्यवसाय विस्तार गर्दै दिगो हुन नाफा कमाउनैपर्छ ।
तर त्यसलाई कार्यान्वयन गर्ने सरकारी प्रतिवद्धता कहिल्यै देखिन्न ।
तैपनि भण्डारी सरले कम्युनिष्ट सरकार भएकै कारणले मनमोहन अधिकारीको सरकारलाइ हेमामालनीको गालामा झुसे दाह्री उम्रँदा जस्तो बिरुप हुन्छ, त्यस्तै बिरुप सरकार भनेका थिए ।
विश्वमा कोरोनाभाइरस संक्रमितको संख्या ३३ लाख नाघेको छ। सबैभन्दा धेरै संक्रमित अमेरिकामा छन्।
सो मन्त्रालयका सचिव कृष्णहरि, पुष्करद्वारा प्रदेशअन्तर्गतका सप्तरी, सिरहा, धनुषा, सर्लाही, महोत्तरी, बारा, पर्सा र रौतहट जिल्लाका प्रमुख जिल्ला अधिकारीलाई मङ्गलवार पत्राचार गरी आवश्यक कारवाहीका लागि निर्देशन दिएको हो ।
तीन दशक अघिसम्म हूलका हूल देखिने गिद्धका चार प्रजाति अहिले संकटमा छन् ।
समूह सीमा सुनसरी, पाँचथर र संखुवासभा, समूह डीमा ओखलढुंगा, तेह्रथुम, खोटाङ र मोरङबीच प्रतिस्पर्धा हुनेछ।
अंशमा शव पोलिएको, अंशमा फोहोरको, अंशमा मृत्युको गन्ध ।
त्यसलाई फस्र्यौट र अनियमित रकम असुली करिब सकिएको मुख्यमन्त्रीको भनाई छ ।
देशका विभिन्न स्थानका किसानले लगाएका तरकारी र कृषि उत्पादन खेर गइरहँदा बन्दाबन्दीकै बीच भारतबाट भने निर्बाध आयात भइरहेकै छ। - मुकेश पोख्रेलको रिपोर्ट।
भट्टराई आफू समेतको सहमतिमा संविधानसभाबाट संविधान जारी भएसँगै माओवादी पार्टीबाट अलग्गिएका थिए ।
विशेषगरी गाडी पुगिनसकेका पहाडी क्षेत्रमा सिमेन्टका गह्रौं ह्यूमपाइप बोकेर जान नसक्ने र पाइप पुर्याइए पनि राख्न नसकिएको अवस्थामा प्लास्टिकको पाइप उचित विकल्प हुनसक्छ।
सरकारले चार्टर्ड उडानमार्फत स्वदेश आउने नागरिकलाई क्वारेन्टिनमा राख्ने प्रयोजनका लागि होटलको सूची र मूल्य सार्वजनिक गरेको छ ।
विभागबाट अनुमति लिएर पर्वतीय पर्यटनमा जाने हाइ अल्टिच्यूड गाइड करीब १० हजार जना छन्।
सिकाउन भन्दा पनि हाम्रा कमिकमजोरी महसुुस गराएको छ। सानो उद्योग हुँदाको समस्या पनि महसुस गराएको छ। विश्व नै अनलाइन माध्यममा गएको छ। हल सञ्चालन गर्न सम्भव नभएका देशहरूमा डिजिटल माध्यमबाटै चलचित्रहरू रिलिज भइरहेका छन्।
दिलबहादुर क्षेत्रीले गणेश सर सधैं बाँचिरहने अभिभावक गुमाएको बताए ।
फाउन्डेसनले विभिन्न सामाजिक कल्याणकारी गतिविधिहरूद्वारा समाजलाई योगदान पुर्याउँदैछ ।
ट्याक्सस् माइरेईलाई भने अलि कम जोखिममा अर्थात् लोपोन्मुख (भल्नरेबल) प्रजातिको सूचीमा राखेको छ।
विज्ञ टोलीले औपनिवेशिक र रेजिमेण्ट प्रणाली हटाउएर जनमुखी र सेवामुखी बनाउन सुझाएको थियो ।
‘एक सहरमा एक कोठा’ ३० वर्षीय अविवाहित युवकको ठेगाना हो।
दुर्घटनामा एक जना घाइते भएका छन्।
त्रिविको माइक्रोबायोलोजी विभागका प्राध्यापक डा.
विशेषज्ञका भनाइमा, ‘समाजमा मानसिक रोग बोकेर बाँच्नेहरूको संख्या बढ्दो छ।’
तनहुँ जिल्लाको देवघाट गाउँपालिका–५ देउतीखोलास्थित पुरानो बस्तीमा घाँस काट्ने क्रममा रुखबाट खसेर एक जनाको मृत्यु भएको प्रहरीले जनाएको छ ।
विशेषगरी वृद्धहरू र पहिल्यैदेखि स्वास्थ्य समस्या भएका व्यक्तिहरूमा निमोनिया लगायतका गम्भीर अवस्था देखिन सक्छ र यस्तो परिस्थितिमा स्वास्थ्यलाभका लागि कम्तीमा छ हप्ता लाग्नेछ ।
मुख्यतः घर बाहिर निस्किन नदिनकै लागि माइकिङ र जनचेतनामा बढी ध्यान दिने गरेका छौं।
भने २७ वैशाखमा उनीहरुसँगै मुम्बईबाट आएका ३ जनालाई कोरोनाभाइरसको पुष्टि भएको हो ।
यसलाई नकारात्मक एवम् आग्रही अर्थमा मात्र हेरिनुहुँदैन।
संक्रमित महिलाको मंगलबार राति पौने दश बजे उपचारकै क्रममा मृत्यु भएको अस्पतालका सूचना अधिकारी डा.
मुकुन्दराज अर्याल ।
दुरुपयोग गरेर पञ्चायती व्यवस्थालाई जिताउन मुस्किल थियो।
मन्त्रिपरिषद्ले महिला बालबालिका तथा ज्येष्ठ नागरिक मन्त्रालयबाट प्रस्ताव गरिएको नेपाल बाल सङ्गठन र बालमन्दिर सम्बन्धितको उच्चस्तरीय जाँचबुझ आयोगलाई जिम्मेवारीपूर्वक काम सम्पन्न गर्न एक महिनाका लागि समय थप गरेको छ ।
पहिलो चरणमा १५ जनालाई अनलाइन तालिम दिईरहेको कोड रसले आगामी दिनमा पनि थप तालिम दिने योजना बनाएको छ। कोड रसको यो प्रयासले प्रविधिको क्षेत्रमा महिला जनशक्ति बढ्ने उनको दाबी छ।
तर हाम्रो कतै देखादेख भएन ।
यो तथ्याङ्कले अहिले परिवार नियोजनको साधन प्रयोगकर्ता घटेको देखाउँछ ।
मन्त्रालयका सूचना अधिकारी हेमराज खड्काले कतिपय एम्बुलेन्समा ब्रेकको समस्या रहेको गुनासो आउने गरेको स्वीकार गरे ।
“हामीले १० लाखभन्दा बढी मास्क बरामद गरेका छौं,” दाहालले भने “यी मास्क बजारमा पठाउन कानूनी अड्चन छ, कसरी फुकाउने छलफलमा छौं।”
छेउमा आमा र योनछेन सुतिरहेछन् ।
प्रहरीले घटनास्थलमा १२ थान रु १० का नोटमात्र बरामद गरेको छ ।
बाँकी चार जना एचआइभी सङ्क्रमितको नियमित औषधि खुवाउने काम भइरहेको कारागार प्रशासनले जनाएको छ ।
खनालले मिडियाले प्रचार गरे जस्तो नेकपा कच्चा नभएको उल्लेख गरे।
अस्ट्रेलिया र न्युजिल्याण्डको दाबेदारीले सम्भावित ५ मा ४ दशमलव १ अंक पाएको थियो ।
अहिलेसम्म हरेक वडामा स्वास्थ्य चौकी र स्वास्थ्य चौकी नभएका ठाउँमा सामुदायिक स्वास्थ्य केन्द्र छन्।
ब्राह्मण त गुरुकुल चलाउनेहरू मात्र हुन्थे तिनको गृहस्थ गुरुकुल सञ्चालन गर्नु नै हुन्थ्यो ।
यस प्रकृयामा हाल प्रयोगमा ल्याइएको वन व्यवस्थापन प्रणालीको थप विस्तारलाई केही समय स्थगन गरी बाँकी वनमा विद्यमान वार्षिक कटान योग्य रुखको परिमाणका आधारमा अहिलेका कमी कमजोरी हटाएर मात्र निरन्तरता दिन सकिन्छ।
पदानुक्रममा पनि तिनको पद हुन्छ जस्तो पार्टी सदस्य, गाउँ, एरिया, अन्चल, जिल्ला सदस्य, सचिव, अध्यक्ष हुँदै केन्द्रमा पुगेर पार्टी अध्यक्ष बने जस्तो ।
प्रतियोगिता १४ माघमा सकिनेछ ।
त्यसकारण कपालभाति प्राणायाम सही तरिका, समय र मात्रामा गर्दा के के फाइदा हुन्छ र गलत तरिकाले गर्दा के के हानि हुनसक्छ भन्ने कुरा बुझ्न जरूरी छ ।
तर, यसपटक आईपीएलका लागि भने कुनै पनि खेलमा मैदान उत्रिन पाएनन्।
मुलतः कोभिड–१९ महामारीका कारण परेको बहुपक्षीय असरमा केन्द्रीत हुनेछ ।
सत्ता समीकरणको कुरा भएको छैन ।’
अझै काठमाडौं बाहिरबाट आउनेको संख्या बढेसँगै भीड नियन्त्रण गर्न नै गाह्रो हुने गरी कोरोना परीक्षणका नाममा लाइन शुरु हुन थालेको छ ।
लामो समयसम्मको अस्थिरताका कारण पनि राष्ट्रियतालाई बलियो बनाउने सवालमा हामीलाई धेरै नोक्सान भएको छ। हामीले बल्ल राजनीतिक स्थायित्वको यात्रा तय गरेका छौँ।
एन्टीभाइरल यो औषधीले शरीरमा कोरोनाको भाइरल लोड घटाई भाइरसको वृद्धिविकास रोकेर छिटै निको हुन सहयोग गर्ने औषधि उत्पादक कम्पनीको दाबी छ।
फैसला पुनरावेदनका लागि सरकारले दिएको निवेदन समेत खारेज भएपछि सरकारलाई निर्णय उच्याउन दबाब परेको थियो।
निगमको गत १८ अगष्टका लागि दुबईबाट काठमाडौँका लागि तय गरिएको उडान यात्रुलाई काठमाडौँमा क्वारेन्टिनको व्यवस्थापन नभएको भन्दै सरकारले स्थगन गरेको थियो ।
न्यूयोर्कमै १४ जुन १९४६ मा डोनाल्ड ट्रम्पको जन्म भएको थियो ।
टेण्डम (जोडी) स्वीङको १२ हजार छ ।
महानगरपालिकाको १३ भदौसम्मको तथ्यांक अनुसार काठमाडौंको ३२ नम्बर वडामा कुल १८७ जना संक्रमित भएका छन्।
स्थानीय, प्रदेश र सङ्घीय सरकारले स्थानीय सञ्चारमाध्यमलाई सहयोग नगरेको उनको गुनासो छ।
भोकाएका नेपालीलाई भात खुवाउन खुलामन्च खलंगा उपयुक्त ठाउँ थियो ।
२०५० सालमा थुलुङ भाषाको गीत ‘बान्तालङ मेनु ल म्यो दयुखा’मार्फत रेडियो नेपालमा उनले स्वर परीक्षा उत्तीर्ण गरेका थिए ।
कम्युनिटीले भनेको थियो– "प्राप्त प्रमाण र वैज्ञानिक सहमतिबाट हामी यस निष्कर्षमा पुगेका छौं कि कुनै ल्याबमा जेनेटिक मोडिफिकेशनबाट पनि यो बनाइएको होइन ।
पछिल्लो पटक ११ भदौ २०७६ मा प्रेषित पत्रमा २४ वर्ष अघिको आदेश कार्यान्वयन गराउन पीडितले पुनः सर्वोच्चमा निवेदन दिएको व्यहोरा उल्लेख छ।
भवन वरपर रेलिङ निर्माण साथै रंगरोगन गरिएको कार्यक्रम संयोजक सन्तोष घिमिरेले जानकारी दिए ।
१६ सय भन्दा धेरै नागरिक संक्रमित भइसकेका छन् ।
औषधि व्यवस्था विभागले ६ कम्पनीका स्यानिटाइजरमा प्रतिबन्ध लगाएको छ। विभागले पछिल्लो समय बजार अनुगमनका क्रममा विभिन्न कम्पनीका उत्पादनमा मानव स्वास्थ्यमा हानि पुर्याउने मेथानोल भेटिएपछि बिक्री तथा वितरणमा प्रतिबन्ध लगाएको हो।
चालु आर्थिक वर्षको १ कात्तिकसम्ममा सरकारको खर्च रु.
सरल काव्यिक अभिव्यक्ति मार्फत कवि अधिकारीले मानवीय मूल्य–मान्यताको, सामाजिक परिवर्तनको पक्षमा वकालत गरेका छन्।
यही असार २९ गते भानु जयन्ती विशेष कार्यक्रमका साथ मनाइँदै छ ।
"यो चुनौति यही बैशाखदेखि शुरु हुँदैछ।
अझै मेरो नौ वर्षसम्म निरन्तर उपचार गर्नुपर्छ भनिएको छ, कसरी उपचार गर्ने?
क्रिकेटबाट अवकाश लिएपछि भने उनले भारतमा क्रिकेटको विकासबारे नै पुस्तक लेखेका छन्।
जनरल गगनसिंह १४ सेप्टेम्बर १८४६ मा रातकाे ठीक १० बजे पूजा गर्ने क्रममा झ्यालको खिड्कीबाट आएको गोली लागेर मृत्यु भएका हुन् भनी डा.
रु एक लाख नगद र सम्मानपत्र सहितको यो पुरस्कार हरेक दुई-दुई वर्षमा दिने गरिन्छ ।
मकवानपुरको भीमफेदी गाउँपालिका–६ मा पर्ने चिसापानी गढीमा भएको कालीतोप र गढी परिसरभित्रको बटुक भैरव मन्दिरमा पनि महिला प्रवेश गर्नुहुँदैन भन्ने विश्वास कायमै छ ।
अर्थतन्त्र शिथिल भएका कारण राजस्व स्रोतमा दबाब खेपेको अर्थ मन्त्रालयले चालु आर्थिक वर्षकै हाराहारी आकारको बजेटको तयारी गरिरहेको बताइन्छ।
भारतसँग जोडिएका दर्जनौं नाका भएकाले कम्तीमा २२/२५ हजार नेपाल फर्किएको अनुमान गरेका छौं।
“स्वच्छ ऊर्जामार्फत पेट्रोलियम पदार्थबाट सञ्चालित सवारी साधनलाई विस्थापित गरेर उत्सर्जन घटाउने योजनाका साथ जीसीएफबाट पैसा ल्याएर काम गर्न सकिन्छ” उनी भन्छन् “अहिलेसम्म त्यस्ता खालका प्रस्तावहरु जीसीएफ जस्ता अन्तर्राष्ट्रिय कोषहरुमा नपुग्नु दुखद हो।”
उनीहरुलाई नगर प्रमुख, उपप्रमुख र प्रमुख प्रशासकीय अधिकृतसहित जनप्रतिनिधि तथा कर्मचारीले स्वागत गरे ।
आर्सनल भन्दा बढी म्यानचेस्टर युनाइटेडले २१ पटक यो उपाधि जितेको छ।
मलाई लाग्छ, पुरस्कारको राशि केवल एकेडेमी पुरस्कारको सम्मानको प्रतीक हो ।
आधिकारिक रुपमा सार्वजनिक गरिएको एक घण्टाभित्रै एक सय चार किलोलिटर भन्दा बढी बुक भएको छ ।
लेखनाथ नेवाः मिसा पुचःका अध्यक्ष सरु श्रेष्ठको अध्यक्षतामा आयोजना गरिएको उक्त सम्मान कार्यक्रममा सम्पूर्ण कार्यसमितिका पदाधिकारीलाई सफलताको शुभकामना दिइएको थियो ।
यसैगरी, पहिरोले गण्डकी प्रदेशका विभिन्न क्षेत्रमा घर भत्किनुका साथै ठाउँ ठाउँमा सडक अबरुद्ध समेत भएको छ ।
शर्माका अनुसार नेपालमा टेलिभिजनका ग्राहक ४० लाख माथि पुगिसकेकोमा क्लिन फिड लागू भएपछि त्यो संख्या घटेर २७ लाखमा झरेको छ। ग्राहकहरूले टेलिभिजन रिचार्ज गर्न समेत छोड्दै गएका छन्।
घरमा पाठ्यपुस्तक पढ्न अल्छी मान्ने कतिपय विद्यार्थी पुस्तकालयबाट लगेका नयाँ–नयाँ पुस्तक दिनहुँ पढ्न थालेपछि अभिभावकहरु पनि दङ्ग छन्।
ट्रम्प प्रशासनले हालै चीनले भाइरस फैलाएको भन्दै हमला गर्दै आएको छ ।
समितिले कालापानीमा नेपाली सुरक्षा र प्रशासनिक उपस्थिति कायम गर्न पनि निर्देशन दिएको छ ।
यस चरणमा सहयोग आवश्यक पर्ने व्यक्तिको सोच, चिन्ता र सरोकारका बारेमा निःसर्त सुन्ने काम गरिन्छ।
नेपालमा सन् २०१९ मा क्रोनिक अब्स्ट्रक्टिभ पल्मोनरी डिसअर्डर (सीओपीडी) बाट मृत्यु भएकामध्ये ६५ प्रतिशतभन्दा अधिक वायु प्रदूषणसँग जोडिएका छन्।
छिमेकीले घर भत्काएपछि न्याय माग्न गएकी विराटनगरकी एक साहित्यकारलाई अपरिचित समूहले धम्की दिएको छ ।
समान हैसियत समान हुनुपर्छ ।’
पूर्वसभामुख कृष्णबहादुर महराकी श्रीमती सीता महराको कोरोनाभाइरस संक्रमणबाट आज बिहान निधन भएको छ।
मन्त्रालयका अनुसार काठमाडौंमा १०८३०, भक्तपुरमा १७३० र ललितपुरमा २१९६ जना होम आइसोलेसनमा बसेका छन्।
कम्पनीले पहिलो चरणमा करिब ३० करोड सुरक्षित खोप उत्पादन गरी वितरण गर्ने योजना बनाएको छ ।
त्यहाँ उपचार सम्भव नभएपछि हेलिकप्टरबाट काठमाण्डौंस्थित ग्राण्डी अस्पताल ल्याइएको थियो।
ललितपुरमा बन्न लागेको पार्कको डिजाइन पनि गर्दैछिन उनि।
यो सबै समितिले भोगेको समस्या हो ।
स्वास्थ्य मन्त्रालयले अबदेखि निजी तथा सामुदायिक संस्थालाई पनि आरडीटी किट मार्फत कोरोनाभाइरस परीक्षण गर्न अनुमति दिने निर्णय गरेको छ। योसँगै थप एक लाख थान किट खरीद गर्ने तयारी गरिएको छ।
गत वर्ष प्रदेश सरकारले २८ अर्बको बजेट ल्याएको थियो।
स्वदेशी कच्चा पदार्थमा आधारित उद्योगको स्थापना गर्नुपर्ने भन्दै शेरचनले विदेशी आयातमा मात्रै भर पर्दा कुनै पनि बेला संकटको सामना गर्नुपर्ने हुन सक्नेतर्फ ध्यानाकर्षण गराए ।
काठमाडौँ, २९ असार ।
उनका अनुसार लकडाउनमा चितवनको तरकारी नष्ट गरेको घटना र डुबानले गर्दा पनि किसानले तरकारीबारी मासेर धानखेती गर्न थालका छन् ।
प्रतिनिधिसभाका सांसद प्रकाश रसाइली (स्नेही), रंगमती शाही र राष्ट्रिय सभाका सांसद प्रकाश पन्थले यो कार्यक्रम खारेज गर्न माग गर्दै ३० मंसीर २०७६ मा रिट दायर गरेका थिए।
त्यसपछि बुढा सुब्बाले त्यहि ध्यान गरे जँहा अहिले बुढा सुब्बाको मन्दिर रहेको छ भने छेउमै छ उनकी बहिनी सुब्बिनीको मन्दिर पनि ।
“हामी यो कुरा सुनिश्चित गर्नेछौं कि जब अमेरिकी सूचनाहरू नेटवर्क मार्फत जान्छन् हामी विश्वस्त हुन्छौं कि त्यो नेटवर्क एक भरोसायोग्य हो,” उनले थपे ।
९० अर्ब ६९ करोड पुर्याएको छु।
तर, सो खेलमा जमैका १४ रनले पराजित भयो।
खलङ्गा चोक सबैभन्दा ठूलो थियो।
प्रतिस्पर्धामा रहेका दुई जना एआईजीहरूले आफूमध्ये जो आईजीपी बने पनि स्वीकार्य हुने भन्दै सार्वजनिक रूपमै हार्दिकता प्रदर्शन गरेका थिए।
त्यसविरुद्ध पनि सर्वोच्च अदालतमा निवेदन पर्यो।
जुन शान्तिघाटमा केसीको शव बिसर्जन भयो, उनी त्यहाँको संरक्षक समेत हुन् ।
नवलपुरमा अहिलेसम्म ४ सय जना निको भएर फर्किएका छन् भने ३ जनाको कोरोनाको संक्रमणको कारण निधन भएको छ ।
लेबनानका प्रधानमन्त्री हसन दियाब ।
पुनः ३० मंसीरमा सोही ब्यांकको रु ४१ लाख १० हजारको चेक दिएका थिए ।
त्यसलगत्तै इलाका प्रहरी कार्यालय बुटवल र जिल्ला प्रहरी कार्यालयको टोली घटनास्थल पुगेर अनुसन्धान प्रक्रिया अगाडि बढाएको हो।
खेतीपातीको काम सकिएको र बन्दाबन्दी/निषेधाज्ञाले घरमै बस्नुपरेको वेला थारु महिलाहरू हरचाली अर्थात् फुर्सदको काम गर्दै हस्तकलाका सामान बनाइरहेका छन्।
भाइ आत्तिए होला भनेर छट्पटाएकी छन् ।
विश्वव्यापी पैmलिएको कोरोना भाइरस (कोभिड–१९) को सङ्क्रमण रोक्नका लागि गरिएको बन्दाबन्दीका कारण चैत ११ देखि जेठ १९ गतेसम्म माछा झिकिएन ।
नेता वामदेवका तर्फबाट तीन जना कानून व्यवासयीले मात्र बहस गरेका छन् ।
त्यस तस्वीरपछि मात्र यो पहिरनले प्रजातान्त्रिक लालमोहर प्राप्त गरेको हो।
बर्मातिरै छुटेका आफन्तको सम्झनाले सधैं सताउने चूडामणि पन्थ बताउँछन् ।
राष्ट्रिय सभा अध्यक्ष अध्यक्ष गणेशप्रसाद तिमिल्सिनाले गौतमलाई पद तथा गोपनियताको शपथ गराएका थिए।
तर आगामी आ.व.को बजेटमा साइकल र पैदल यात्रीप्रति कुनै संवेदनशीलता प्रदर्शन गरेको पाइदैंन भने विद्युतीय गाडीसम्बन्धी केही वर्ष पुरानो सही नीतिलाई पनि हठात् त्यागिएको छ ।
यो BSL-4 भाइरस पनि मुसाकै प्रजातिबाट सर्छ।
यसलाई प्रधानमन्त्रीले आफ्नो निजी नियुक्ति भन्ने ठान्नुहुँदैन।”
बर्दघाट नगरपालिकाका प्रमुख धीरज शर्मा बस्याल पैदल यात्रीलाई शुरुदेखि नै खानपिन र सकेसम्म सवारी साधनको व्यवस्थापन गरिँदै आएको बताउनुहुन्छ ।
पाँच इन्च उँचाइ र पाँच इन्च गोलाइ भएको भगवतीको मूर्ति चाँदी जस्तो देखिने धातुको रहेको उनले जानकारी दिए।
जित निकाल्न नसके पनि सरस्वतीले जारी लिगमा पहिलो गोल भने गरेको छ ।
सदस्यमा भने आमसञ्चार क्षेत्रमा कम्तीमा १० वर्ष अनुभव हासिल गरेको र स्नातकसम्मको अध्ययन गरेको हुनुपर्ने व्यवस्था गरिएको छ ।
सत्तारुढ नेपाल कम्युनिष्ट पार्टी (नेकपा) का २० जना स्थायी कमिटी सदस्यहरुले स्थायी कमिटी बैठकको माग गरेका छन् ।
राष्ट्रपति विद्यादेवी भण्डारीले मन्त्रिपरिषद्को सिफारिशमा गौतमलाई आज राष्ट्रिय सभा सदस्यमा मनोनीत गरेकी हुन्।
अन्त्यमा त्यो पूरा हुन्छ ।
छोटी भन्सार छैन ।
म त्यसको महासचिव पनि हुँ ।
त्यसबाहेक आकाशवाणी दिल्लीको नेपाली कार्यक्रमका डम्बरमणि प्रधान, नेपाली दूतावासका सांस्कृतिक सचिव कवि तुलसी दिवस आदि केही परिचित व्यक्तिसित भेट भएको सम्झन्छु जो एकेडेमीको निम्तोमा आएका थिए।
कोरोनाको उपचार दुई हप्तामा निको हुनसक्ने अवस्थामा निको भइसकेपछि मात्र क्यान्सरको उपचार शुरु गर्दा फरक नपर्ने गौतमको भनाइ छ।
सो अवसरमा महासचिव गुरुङले सङ्ग्रहालय परिसरमा निर्माण गरिएको सङ्घका पूर्वध्यक्षहरुको अर्धकदको सालिकमा माल्यार्पण, सङ्घको झण्डोत्तोलन गर्नाका साथै सम्मीको बिरुवा रोपेका थिए ।
आगामी वर्षको लागि ७ प्रतिशतको वृद्धिदर हुने भनिएको छ, जुन प्रस्तुत बजेटबाट संभव छैन।
अनि मलाइ हेरेर भनी- “मलाइ सुरज मनिताको बाउ हो भन्ने कुनै रहर छैन सी डी ओ साब ।
“सम्भावना प्रशस्त छ, मात्र राष्ट्रिय प्राथमिकताको खाँचो देखिन्छ”, उनी भन्छन् ।
स्वचालित मौसमी केन्द्रले उपलब्ध गराउने तापक्रम, हावाको दिशा, आद्रता र वर्षाको अवस्था काठमाडौंमै बसेर हेर्न सकिन्छ ।
बत्तीको उज्यालोले शहरमा घुम्दा समेत मन आनन्दित हुन्छ ।
अङ्ग्रेजीको एउटा कथन– ‘फ्याक्ट्स आर अफ्टन स्ट्रेन्जर द्यान फिक्सन’ हामीकहाँ पनि लागू हुन्छ ।
थापालाई चोरी कसुरअन्तर्गत आवश्यक अनुसन्धान कार्य भइरहेको प्रवक्ता थापाले बताए।
ढकालका परिवार घरभित्रै रहेका बेला पहिरो आएपछि उनीसहित पाँच जना सामान्य घाइते भएको स्थानीयवासी विशाल ढकालले जानकारी दिए ।
हामी बाँच्ने आशाले एकाएक खुशी भयौं।
त्यसैले पनि फोरमले निषेधाज्ञालाई केही समय थप गर्न सुझाव दिदै पीसीआर परीक्षणलाई बढाएर संक्रमणको स्थितिलाई नियन्त्रणमा लिने योजना बनाएको हो।
उनले निलो जेव्रा ब्यागमा लागु औषध बिक्रीको लागि लिएर हिडिरहेका थिए ।
फेब्रुअरी २६ मा नेपालबाट सिंगापुर र सिड्नीहुँदै होबार्ट आएका एक नेपाली विद्यार्थीलाई कोरोना भाइरसको संक्रमण देखिएको हो ।
उनी भोलावसन्त चोककै स्थानीय हुन्।
कार्यक्रममा स्वागत मन्तव्य उपाध्यक्ष निर्मला घिमिरे र कार्यक्रम संचालन सचिव खुमा लम्सालले गरेकी थिइन् ।
बिजुली बत्ती १८१७ किलोवाट, प्राथमिक पाठशाला ३११, माध्यमिक विद्यालय ११ र कलेज १ थिए।
तर, कार्कीलाई उल्टै २०७० सालमा अख्तियारको प्रमुख आयुक्त बनाएर पुरस्कृत गरियो।
कोइरालाले बुधवार क्याम्पस प्रमुखखको रुपमा पदवहाली गरेका हुन् ।
उनले भने, ‘राज्यको सुविधा प्रयोग गरे पनि सङ्कटको बेलामा बदमासी गर्ने जो कोहीलाई पनि कारवाही गर्छौं, तपाईहरु सिफारिस गर्नु लाइन्सेन्स खारेजीसम्मको कारवाही हुन्छ ।’
तर बाँकेको नेपालगञ्जमा भने १६ वर्ष पुग्नेवित्तिकै विवाह गर्न पाउनुपर्ने भन्दै आज जुलुस निकालिएको छ ।
पीडित किशोरीलाई पनि बुझ्ने काम गरिरहेका छौँ ।
गाउँलेहरुको अनुभवमा अहिलेसम्मकै सबैभन्दा खल्लो यार्तुङ हो, यो वर्ष ।
झमझम पानी परेको बिहान रेडियोमा मधुरो आवाजमा भजन बजाउँदै पल्टिरहेको थिएँ ।
गम्भीर बिरामी परेका ७२ हजार ६५२ जना छन्।
मुम्बईबाट पाल्पाका ३ साथीसहित बसमार्फत आएका उनी मंगलबार बिहान ४ बजेतिर सुनौली आइपुगेका थिए।
प्रधानन्यायाधीशले तारेखमा छोडे मात्र निस्किन्छु भनेर अड्डी कसेछन्।
यस क्रममा, सार्वजनिक वित्तका खासगरी तीन पक्ष: बजेट घाटा, सरकारी तथा सार्वजनिक ऋण र निजी क्षेत्रमा पैसाको अभावबारे चर्चा गरिएको छ।
गत माघ १२ मा नै विशेष बैठक बसेर प्रदेशस्तरीय टास्क फोर्स गठन भएको छ ।
सबै पैसा जाम भएर बस्छ ।
मुख्यतः गाउँ, जिल्लादेखि देश मात्र होइन, विदेशमा रहेका नेपालीको अवस्था बुझ्ने र के सहयोग कहाँबाट आवश्यक पर्छ त्यसको समन्वय गर्ने काममा धेरै समय बितिरहेको छ ।
मुबारक सन् १९८१ देखि इजिप्टका चौंथो राष्ट्रपतिका रुपमा चुनिएका थिए ।
साथै त्यो खोपले जीवाणु विरुद्ध चाहिने मात्रामा एण्टीबडी उत्पादन गर्यो कि गरेन भनेर पनि परीक्षण हुन्छ ।
उनी अनेरास्ववियुबाट अखिल नेपाल महिला संघ हुँदै राष्ट्रिय राजनीतिमा सक्रिय थिइन्।
यसरी हुन्थ्यो 'फेक रेस्क्यू'
अहिले तोकिएको समयमै विवरण पठाए पनि क्रियाशील सदस्यता प्रमाणित गर्न समय लाग्नेछ।
कथित उपल्लो जात र शिक्षितहरूको परिवारमा छोरीको थर राख्ने चलन बढे पनि दलित, जनजाति, विपन्न र निरक्षर परिवारले अझै थर नलेख्ने उनी बताउँछन् ।
लामो समयदेखि ९ सदस्यीय केन्द्रीय सचिवालय मार्फत (कार्यकारी) निर्णय लिइरहेको नेकपामा माधवकुमार नेपाल समूहको समेत साथका कारण यतिखेर स्थायी समितिका बहुमत सदस्य पुष्पकमल दाहालतर्फ देखिन्छन्।
खैरेनीटार, २० जेठ ।
षड्यन्त्रको सिद्धान्तमा यसै हो भन्न नसकिने भएकाले जेसुकै कारणले भनिए पनि राजाको त्यो कदम जनप्रतिनिधि शासन व्यवस्थाका विरुद्धमा चालिएको कुख्यात घटना थियो।
रसिया युरोपको कम संक्रमित देशमा पर्छ।
एसोसियट राष्ट्रबाट भने नेपालबाट सन्दीप र कुशल सँगै युएई र स्कटल्याण्डका एक–एक खेलाडी छन् ।
पर्यटनमन्त्री भट्टराईले भ्रमण वर्षलाई प्रस्तान विन्दुका रुपमा लिएर सन् २०३० सम्म पर्यटक दशकका रुपमा मनाउने तयारी भइरहेको जानकारी दिए ।
नेपाली औषधि कम्पनी देउराली जनता फर्मास्यूटिकल्सले कोरोना संक्रमितको उपचारका लागि मुलुकमै पहिलो पटक उत्पादन गरेको फाभिरपिराभिर औषधिको तेस्रो चरणको क्लिनिकल ट्रायलको प्रक्रिया अगाडि बढेको छ।
ताकि कसैले उद्धार गरुन् ।
सरकारको योजना अनुसार साना व्यवसाय र गैर नाफामूलक संस्थाहरुले एक लाख अस्ट्रेलियाली डलरसम्म अनुदान प्राप्त गर्नेछन् भने बेरोजगारको भत्तालाई दोब्बर बनाइने तथा निवृत्तीभरण प्राप्त गर्नेहरुलाई थप ७५० अस्ट्रेलियाली डलर नगद दिइनेछ ।
प्रतिनिधिका रूपमा मात्र पेश गर्नु भारतको ‘बार्गेनिङ ट्याक्टिस’ थियो ।
झापाको दमकस्थित डा.
राजा शुद्धोधन र रानी मायादेवीको सुपुत्रका रुपमा जन्मिनुभएका सिद्धार्थ २९ वर्षका उमेरमा दरबार त्यागी ज्ञानको खोजीमा लाग्नुभएको थियो ।
यस्तै नियति भोगेर अमेरिका पुगेका छन्, अर्का वृद्ध जोडी सुकबहादुर गुरुङ (७४) र फुलमाया गुरुङ (७३) ।
प्रेमिल यो संवेगमा विलिन भई जाउँ ।
भैरहवा, ४ जेठ ।
राष्ट्रपति ट्रम्पले इरानले कहिल्यैपनि आणविक हतियार प्राप्त गर्न नसक्ने दाबी गरे ।
तिनले शहरमा काम खोजुन्जेल बस्ने ठाउँ पाउँदैनन् ।
बाल्यकालका संघर्षबाट यहाँसम्म आइपुग्दा राईलाई जीवनमा केही गर्न सकें भन्ने लागेको छ। यसका लागि उनी आफूले देखेको सपनालाई जस दिन चाहन्छन्।
चुरोट र रक्सीमा पनि ‘लोकप्रिय ब्राण्ड’ हरू छन्।
तर, अहिले यात्रामा निस्कने सम्भावना छैन।”
जल तथा मौसम विज्ञान विभागले आज दिउँसो देशभर आंशिक देखि सामान्य बदली रहने जनाएको छ ।
यस्तो महामारीमा कर्तव्यबाट विमुख हुने र नागरिकको जिउज्यानमा खेलवाड गर्ने अधिकार कसैलाई छैन।
तर, सोझै मानिसमाथि नै रसायन छर्किने कार्यले महामारी नियन्त्रणको नाममा मानव स्वास्थ्यमाथि गम्भीर खेलवाड भएको देखाउँछ।
हामी स्वतन्त्र समाजमा छौं।
आर्थिक वर्ष २०७४/७५ मा बाजुराका ९ वटा स्थानीय सरकारले सडक निर्माणका लागि करीब रु.
सरकारी स्वामित्वको गोरखापत्र दैनिकले पनि आफ्नो प्रकाशन तत्कालका लागि स्थगन गर्ने वा निरन्तरता दिने भन्नेबारे आज निर्णय गर्दैछ ।
त्यति गहिरो ठाउँको पानी कसरी किल्लामा लैजान सकियो र मुहान कसरी थुनियो, उदेकको कुरा हो ।
त्यसबाट आएको पैसाले कोठाभाडा, आमाको उपचार र दैनिक गुजारा गर्दै आएकी थिएँ ।
तर, कुनै समस्या भए भने गाली गर्ने, गुनासो गर्ने र सुझाव दिने भनेको त स्थानीय सरकारलाई नै हो ।
अस्पतालका प्रमुख मेडिकल सुपरिटेन्डेन्ट डा.
उता, तनहुँको भानु ४ का ३० वर्षीय पुरुषमा संक्रमण देखिएको छ ।
दुर्घटनाको विरोधमा स्थानीयवासीले घटनास्थलमा सडक अवरुद्ध गरेका कारण कोहलपुर–नेपालगञ्ज सडकखण्डमा सवारी आवागमन बन्द छ ।
हिमालपारीको गाउँ भनेर चिनिने हुम्लाको उत्तरी नाम्खा गाउँपालिका–६ लिमीमा खाद्य संकट भएपछि ३०० क्विन्टल चामल पठाइएको छ। चीनसँगको सीमानाका बन्द भएर खाद्यान्न सामग्री आयात नहुँदा त्यहाँ खाद्य सङ्कट भएको हो।
फिल्मको सुटिङ शुरू भएको ६ दिनमा लकडाउन भएपछि सबै फर्केर आयौं ।
यस्तो लाग्छ धेरै कुरा उल्टो भैरहेको छ ।
रंगशालाको भलिबल प्रशिक्षण केन्द्र र बास्केटबल कोर्टभित्र थुनिएका उनीहरुलाई त्यहाँ राख्दा भने सामाजिक दुरी कायम गरिएको थियो ।
केसी आएको जानकारी पाएपछि सामान्य बिरामीदेखि जटिल स्वास्थ्य समस्या भएका सर्वसाधारणको घुइँचो लागेको थियो।
प्रदेश समिति सल्लाहकार कृष्णराज ढुङ्गानाले व्यवसायहरु सञ्चालनमा ल्याउन सबैको सहयोग आवश्यक रहेको बताए।
त्यसबाट उल्लेखनीय बजेट बचाउन सकिन्छ।
लाकौलले पनि दुई वटामध्ये एउटा बन्द गरिसकेकी छिन्।
त्यस बेला उनी लडाकु विमानको निरीक्षण गरिरहेको फोटो सार्वजनिक भएको थियो।
यो तरिका भाईरस उत्परिवर्तनले बढी खतरा पुर्याउने माध्यम रोक्ने उपायपनि हो ।
अविरलले उपाधि चुम्नेमा म विश्वस्त छु ।
पार्टी समस्या समाधान खोज्न ६ सदस्यीय कार्यदल गठन भएसँगै सहमतिको अन्तिम मस्यौदा तयार गर्न कार्यदलले काम गरिरहेको छ ।
सीसीएमसीले सम्बन्धित सबै मन्त्रालय तथा प्रदेश र जिल्लास्तरका सीसीएमसी मार्फत नेपाल आउनेको जाँच, क्वारेन्टिन व्यवस्थापन, अनुगमन र सुरक्षा तथा अवधि सकिएपछि घरसम्म पुर्याउने व्यवस्था गर्नेछ ।
मैले अस्पतालमा चाहिने सामग्री केही बोकेको थिइनँ ।
एउटा यस्तो कार्यक्रम थियो- जिल्लास्तरका नेता, जिल्ला विकास समितिका पदाधिकारी र जिल्ला तहका नेताहरूसँग कुराकानी गर्ने।
गण्डकी प्रदेश मुख्यमन्त्री पृथ्वीसुब्बा गुरुङले लकडाउन नै गर्नुपर्ने अवस्था नरहेको बताए ।
तर, यो सरकारले अढाइ वर्ष पार गर्दा भने लेखक ढकाल आफ्नै दावीको समीक्षा गर्ने अवस्थामा पुगेका छन्।
भारतको कर्नाटकदेखि १२ दिन लगाएर मंगलबार पोखरा आइपुगेका २३ वर्षीय अभिषेक बस्नेतलाई क्वारेन्टाइनमा राख्न प्रहरी र स्थानीय जनप्रतिनिधि लिन आउँदा घरको छतबाट हामफालेर भाग्न खोजेका थिए ।
तर, खर्च नै हुन नसकेपछि यो वर्ष रकमै छुट्याइएको छैन ।
विद्यालयहरूले अनलाइन शिक्षा शुरू नगरेको भए विद्यार्थीको मानसिकतामा नकारात्मक असर पर्न सक्थ्यो।
३) महामारीको बहानामा लापरबाहीपूर्वक गरिएको लकडाउनको कारण जीवन संकटमा परेका मजदुर तथा विपन्न वर्गको जीवन रक्षा गरियोस्।
संघीय कानून बमोजिम सन् २००३ पछि संयुक्तराज्य अमेरिकामा मृत्युदण्ड दिइन लागेका ली पहिलो व्यक्ति हुन् ।
कोरोनाभाइरस (कोभिड–१९) को रोकथाम तथा नियन्त्रणका लागि सरकारले ११ चैत देखि बन्दाबन्दी घोषणा गरेको छ ।
एक महिनाको अवधिमा उपभोक्ता ठगी गर्ने ६४ वटा व्यावसायिक फर्मलाई कारबाही गरिएको छ ।
धनुषामा एक भारतीय मजदुरको कोरोनाभाइरस संक्रमणबाट मृत्यु भएको छ। यससमेत गरी धनुषामा कोरोनाको संक्रमणबाट मृत्यु हुनेको सङ्ख्या १३ पुगेको छ।
जिल्लाको धवलागिरी, रघुगंगा र अन्नपूर्ण गाउँपालिकाको हिमाली भागमा चरन क्षेत्रबाटै भेडाको बिक्री शुरु भएको छ।
जानाजान लेखकले मसी सकेका वा लेखकको निजी ताहुर–माहुर दृष्टिगोचर होलान्।
समिति अध्यक्ष सञ्जीव डिएमले प्रेस विज्ञप्ति जारी गर्दै गोसाइँकुण्ड जाने यात्रुका लागि बास बस्न तयार गरिने अस्थायी छाप्रोलगायत सबै प्रकारका व्यवस्थापकीय कामसमेत बन्द गरिएको जनाएका छन्।
फोटो खिच्ने क्रममा लडेर बेपत्ता भएका भारतीय नागरिक तीन दिनदेखि हराइरहेका छन्।
तर त्यसको केही बेरमा नै उक्त पेज निश्क्रीय भएको छ ।
"स्वास्थ्यकर्मीहरूले आवश्यक औषधिहरू पनि बोक्नुहुन्छ।
अब, श्रीलंका, पाकिस्तान र वेस्टइण्डिजका साथै बंगलादेश आयरल्याण्ड र इस्टर्न रिजन विजेता थाइल्याण्ड, जिम्बाब्बे, पपुवान्युगिनी, अमेरिका र नेदरल्याण्ड्सले क्वालिफायर म्याच खेल्नु पर्नेछ ।
नगरपालिकाका अनुसार आव ०७६÷७७ मा ७ करोड ४९ लाख २५ हजार रुपैयाँ राजस्व संकलन भएको छ ।
जिपलाइनमा ‘टेस्ट फ्लाइट’ भइरहेको संचालक गोविन्द घिमिरे बताउँछन् ।
त्यसैले ओली आफूलाई अह्राउने राष्ट्रपती कुनै हालतमा पनि चाहँदैनथे ।
केही हप्ता यता यहाँ सङ्क्रमितको संख्या अत्यधिक बढेको छ ।
मिलन फाउण्डेसन नेपालका कावा अध्यक्ष देवीकुमारी गुरुङको अध्यक्षतामा भएको कार्यक्रममा वरिष्ठ सल्लाहकार क्या.
विश्वव्यापी फैलिएको कोरोना भाइरसको सङ्क्रमणसँगै यसबाट जोगिनका लागि क्वारेन्टाइनको खोजी भइरहेको अवस्थामा यतिखेर सामुदायिक विद्यालयको भवन बहुउपयोगी बन्दै गएका छन् ।
विसंं २००८ जेठ ८ गते बुद्धजयन्तीका दिनदेखि यस पर्वका अवसरमा देशभर सार्वजनिक बिदा दिन थालिएको हो ।
मानवले म केही हुँ भन्ने सोच्नु र आफ्नो अस्तित्वमा गर्व गर्नु मूर्खता हो ।”
त्यसले उनको दूरदर्शिता, चातुर्य र सामञ्जस्यको खूबी देखाउँछ।
तर पनि ऊ हार मान्दैन ।
६ अर्ब विनियोजन गरेको छ। कोभिड-१९ लगायत संक्रामक रोग विरुद्ध खटिएका चिकित्सक, स्वास्थ्यकर्मी तथा प्रयोगशालामा काम गर्ने कर्मचारीका लागि व्यक्तिगत सुरक्षा सामग्रीको व्यवस्थासहित सेवामा उत्प्रेरणा जगाउन रु.
उनी हाल स्कटल्याण्डमा आइसोलेसनमा छन् ।
अहिलेसम्म ७६५ जनाको संक्रमणको कारणले निधन भएको छ ।
नेपाल आयल निगमले पेट्रोल, डिजेलको मूल्य घटाएको छ ।
त्यस अतिरिक्त एउटा प्रयोगशालामा दैनिक तीन चरणमा काम गर्न ६ जनाका दरले न्यूनतम १८ जनाको जनशक्ति चाहिन्छ।
उनको यो दोस्रो कार्यकाल हो ।
बागलुङ, म्याग्दी, पर्वत र स्याङ्जामा भेटिएका १६ नयाँ संक्रमितमध्ये १ महिला हुन्।
नोभेल कोरोना भाइरसको मुख्य लक्षण भनेको ज्वरो आउनु, श्वास फेर्न अप्ठ्यारो हुनु र छातीमा सङ्क्रमण हुनु हो ।
भोलिपल्ट बिहान धरतीमा भुकभुके उज्यालो खस्न थाल्दानथाल्दै राधेश्याम बिउँझन्छ ।
महिलाहरुको बोली निर्णय गर्ने बेला अझैपनि सुनिएन ।’
उनका अनुसार उक्त रकममध्ये रु १३ लाख कम्पनीको तर्फबाट र रु सात लाख वैदेशिक रोजगार कल्याणकारी कोषमार्फत प्रदान गरिएको हो ।
उनले अस्पताल नभएका ६४९ स्थानीय तहमा ५ शैय्याको अस्पताल स्थापना गरी संचालनको लागि आवश्यक बजेट व्यवस्था गरी पठाइएको र स्थानीय तहहरूमा कार्य शुरु भइसकेको र यस कार्यले स्थानीय तहमा अस्पताल सेवका लागि ३ हजार २ सय ४५ शैय्या थपिने जनाए ।
व्यवसायी बस्नेतले लगाएको धान खेतीमा पनि उन्नत जातको बीउको प्रयोग बाटै ६ मेट्रिक टन धान फलेको छ।
प्रहरीको अनुसन्धानले प्रमाण पुर्याउन नसक्ने, प्रमाण नै नभएपछि सरकारी वकीलको कार्यालय कमजोर प्रमाण लिएर अदालत पुग्ने र प्रमाणकै अभावमा अदालतले अभियुक्तलाई छाड्न सक्ने उनको चिन्ता छ।
त्यसपछि जम्मा भएका ५९ पर्यटकलाई बुद्ध एयरको विमानमार्फत काठमाण्डौं लगिएको हो ।
मौसम कस्तो हुन्छ, कति जोखिम छ भनेर जानकारी दिने सरकारी निकायहरुमा फोन गरेर सोध्न सकिन्छ।
यस सडकखण्डअन्तर्गत इच्छाकामना गाउँपालिका–६ चारकिलो र पाँचकिलो डाडाँमा पहिरो खस्दा अहिले नारायणगढ–मुग्लिन सडक पूर्णरूपमा अवरुद्ध छ ।
खानेपानी आयोजना बेँसीशहरबाट भाचोकखोला उखुवारीसम्मको दूरी छ किलोमिटर छ ।
यहाँको पूजारी मगर जातका व्यक्ति भएकाले यसलाई मगर भारदारको समाधि पनि मान्ने गरिन्छ ।
राजनीतिक तह र जनस्तरमासमेत ध्रुवीकरण निम्त्याएको यो मुद्दाको ठोस निरुपण संसदको संकल्प प्रस्तावबाट हुन नसक्ने पनि साझा पार्टीको तर्क छ ।
विजेतालाई बूढानीलकण्ठ नगरपालिकाका मेयर उद्धवप्रसाद खरेल, बूढानीलकण्ठ वडा ३ का अध्यक्ष बालकृष्ण श्रेष्ठ, बाल विकासका अध्यक्ष शंकरदास श्रेष्ठ, बाल विकासका प्रिन्सिपल महेशकुमार श्रेष्ठ र भाइस प्रिन्सिपल दिनेश श्रेष्ठलगायतले एक कार्यक्रमबीच पुरस्कृत गरे ।
भने, "करको विषयमा भ्रम उत्पन्न गराउन खोजिएको छ। त्यस्तो भ्रमलाई चिरेर जनतालाई सेवा दिनुहोला।"
सरकारले २०० जनाभन्दा बढी सक्रिय सङ्क्रमित रहेका जिल्लामा यो नियम लागू गर्ने निर्णय गरेको थियो ।
नेपाल र भारतसितको सम्पूर्ण सिमाना पूर्ण रुपमा सिल गरिनुका साथै आवतजावत बन्द गरिएको छ।
उनीहरुले चार ओभरमा नै ४५ रन जोडेका थिए।
परिवारका अन्य सदस्यमा कोरोनाको सङ्क्रमण भएको पाइएको छैन ।
नेपाली कांग्रेसका वरिष्ठ नेता रामचन्द्र पौडेलले कांग्रेसको १४औँ महाधिवेशन तोकिएको अवधिमा नै हुनुपर्ने बताएका छन्।
काठमाडौंमा ५० वटा जहाजको दैनिक १०० वटासम्म आवागमन हुन्छ।
हामी विश्वभर र दक्षिण एसियाली देशहरुमा भइरहेका यस्ता हरकतहरुको विरोध गर्दछौं ।
उनका अनुसार यसलाई ब्राण्डिङ गरेर अन्तर्राष्ट्रिय बजारमा पु¥याउने महानगरको योजना छ ।
त्यसैले ओछ्यान विशुद्ध सुत्नका लागि मात्र प्रयोग गर्नुपर्छ ।
पछिल्लो २४ घण्टायता देशभर भने १२४६ जना कोरोना संक्रमित थपिएका छन्।
प्रख्यात भूगोलविद् तथा योजनाकार डा.
चिनियाँ कम्युनिष्ट पार्टी (सीपीसी) ले महामारीबाट जनताको जीवन र स्वास्थ्य जोगाउने कार्यलाई प्राथामिकतामा राखेको पनि उनले बताए ।
काठमाडौंमा शनिबार थपिएका १११० जना संक्रमितमध्ये ६८१ जना पुरुष र ४२९ महिला छन्।
जातीय चेतना यसैबीच उत्पत्ति भएको देखिन्छ।
महिला र दलित आयोगमा पदाधिकारी, सदस्य रिक्त छन् ।
रानी महलमा उज्यालो निलो र सेतो रङ पोतिएको छ भने छाना रातो रङको छ ।
सहभागीहरुलाई सो अवसरमा प्रमाणपत्र समेत वितरण गरिएको थियो ।
अर्पना न्यौपाने कोरोना आफैंमा श्वासप्रश्वास प्रणालीलाई आक्रमण गर्ने रोग भएकाले यससम्बन्धी दीर्घरोगी उच्च जोखिममा रहेको बताउँछिन्।
त्यसैले पर्यटन चलायमान बनाउँदै आर्थिक गतिविधि बढाउन पर्यटकलाई एक साता होटल क्वारेन्टिनमा राख्नुपर्ने समय घटाउनुपर्ने पर्यटन व्यवसायी सापकोटाको तर्क छ।
बरु ‘नेशनल इमर्जेन्सी अपरेसन सेन्टर’ (नियोक) मार्फत विपत्तिसँग जुध्ने काम प्रभावकारी रूपले अघि बढाइयो।
भारतमा कोरोनाभाइरसको महामारीबाट सङ्क्रमितहरुको संख्या हरेक दिन बढ्दै गइरहेको छ ।
अर्को छिमेकी चीनका प्रख्यात लेखक लु सुनले त समालोचनालाई समानान्तर ढङ्गमै अघि बढाए।
सायद बाबु-आमाको दुःख महशुस गरेर होला उनलाई बाबू- आमासँग टाढा रहने सोचले समेत छोएको थिएन ।
योजना अन्तर्गत दिल्लीबाट कुनैपनि धार्मिक यात्रामा निस्कनको लागि जाने वृद्धवृद्धाहरुको लागि सम्पूर्ण खर्च बेहोर्ने छ, जसमा खाना, यातायात, बसोबार र अन्य चालु खर्चहरुपनि पर्छन् ।
हुलाकमार्फत पोष्ट गरिएका भोट गणना सुरु भएपछि जर्जिया र पेन्सिलभेनियामा वाइडेनले अग्रता लिएका हुन् जसले उनलाई ठूलो अन्तरमा निर्वाचन जित्न मद्धत पुर्याएको छ ।
मौसमविद् श्रेष्ठका अनुसार सो क्षेत्रमा भारी वर्षा गराउनसक्ने बादलको विकास भइरहेको छ ।
नेपाली भाषामा अभ्यस्त भएका र रमाएकाले मात्र ‘ड’ र ‘ढ’ नै उच्चारण गर्छन्।
अध्यक्षले नै पार्टी निर्णय नमाने एकता बच्न नसक्ने दाहालको भनाइ थियो।
पद्दति र सोच सुधारौं, सुध्रनेछ ।
‘प्राचीन नेपाल’ को सङ्ख्या २० (२०२९ साउनः२–३) अनुसार कुलमण्डनले खाजे दुराहरूलाई बाँकी रहेका आफ्ना पाँच छोरालाई एकै बिछ्यौनामा सुताइदिने र जुन चाहिंलाई रुचि लाग्छ उसैलाई खुशीसाथ छानेर लैजान भने ।
सरकारको काममा संसद् र हामीले पनि सहकार्य, सल्लाह र समन्वय गरिरहेका छौं ।
निको भएका ३२९६४ मध्ये पछिल्लो २४ घण्टामा मात्रै अहिलेसम्मकै सबैभन्दा धेरै २२८७ जना छन्।
विगत एक वर्षदेखि खानेपानी र ढल निकासमा यो पाइपको प्रयोग भइरहेको छ। खानेपानी संस्थान, काठमाडौं उपत्यका खानेपानी लिमिटेड, मेलम्ची खानेपानी आयोजनालगायतले यसको प्रयोग गरिरहेका छन्।
मन्त्रिपरिषद्को २६ भदौ २०६४ को निर्णयबाट मोहीका नाममा नामसारी भएको पाइएको हो ।
तर, अधिकांश अस्पतालहरूमा संक्रमण रोकथामसम्बन्धी काम हुनै नसकेको उनको ठम्याइ छ। “पोलिक्लिनिकहरू एकदमै अव्यवस्थित देखिन्छन्।
हिन्दू वर्णाश्रम प्रणालीको जगमा निर्माण भएको व्यवस्थाले श्रम र ज्ञानलाई एक-अर्कासँग छुट्याइदिन्छ।
मेची करिडोर २१ साउन २०७६ देखि सञ्चालनमा छ।
यदि डोरी लगाएर भागेको हो भने पनि खुट्टा घिसारिएको कुनै चिन्ह हुनुपर्ने ।
उषापानले कब्जियत, अल्सर, अवशोषण प्रक्रियामा गडबडी, मोटोपन, पाइल्स, कोलाइटिस, आईबीएस्, पिसाब सम्बन्धी समस्या वा संक्रमणहरू, रक्त विकार, नाक–कान– घाँटी सम्बन्धी समस्या र छालासम्बद्ध रोगहरू लाग्नबाट पनि बचाउँछ।
विकास देवकोटा प्रत्यक्ष प्रसारणमा उपस्थित हुने गरेका थिए।
निर्माण कम्पनीले उपलब्ध जनशक्ति र सामग्रीबाट निर्माण गरिरहेको थियो ।
मानिस सामाजिक प्राणी भएकाले लामो समयदेखि दूरी कायम गरेर बस्दा यस्ता कार्यक्रमको महत्व बढेको उनको भनाइ छ। यस्ता महोत्सवले घुलमिल हुन सहयोग गर्ने उनी बताउँछन्।
ती आमने–सामने वार्ताहरूमा चेम्बरलिनले कहिले पनि हिटलरको मनोवृत्ति बुझ्न सकेनन्।
यसले विशाल र जटिल आर्थिक तथा सामाजिक प्रणालीहरू सञ्चालन गर्ने विषयमा विशुद्ध प्राविधिक तवरले मात्रै सोच्न सिकाउँछ।
यस्तै, सरकारका तर्फबाट वार्ता टोलीको संयोजकमा शिक्षा सचिव गोपिनाथ मैनाली र सदस्यहरूमा चिकित्सा शिक्षा आयोगका डा.
यसपटक डोल्पा र मुस्ताङबाट च्याङ्ग्रा पोखरा ल्याइएका छन्।
हजारौं सहभागी सांस्कृतिक झाँकी र र्याली विच पोखराको अमरसिंह चौरमा १० औं पोखरा महोत्सव मंगलबारबाट सुरु भएको छ ।
त्यस्तै वातावरण ऐन बन्यो अहिलेसम्म नियमावली नआउँदा वातावरणीय प्रभाव मूल्यांकन (ईआईए) र प्रारम्भिक वातावरणीय परीक्षण (आईईई) कसरी गर्ने भनेर तोकिएको छैन।
अर्डर साथीको अवधारणा बन्दाबन्दीपछि नै विकास भएको प्रमुख कार्यकारी अधिकृत (सीईओ) महर्जन बताउँछिन्।
उनले यही ब्याण्डबाट गत ५ अप्रिलमा पहिलो नेपाली गीत ‘माया’ युट्युबमा सार्वजनिक गरेकी थिइन्, जसले २५ लाखभन्दा बढी भ्युज पाइसकेको छ।
उनको कोठाबाट चोरीका सामान र ७७ हजार २ सय ९० रुपैयाँ समेत बरामद भएको कास्की प्रहरीका प्रबक्ता डीएसपी सुवास हमालले जानकारी दिए ।
विभिन्न चिनी उद्योगले वर्षौंदेखि किसानको भुक्तानी नदिएपछि सर्लाहीका उखु किसान २८ मंसीरदेखि काठमाडौंमा आन्दोलन गरिरहेका छन्।
२ हजार उपलब्ध गराउनेछ।
त्यसपछि त्यही क्षेणबाटै भटाभट आकांक्षीहरुले आ-आफनो उम्मेदवारीको घोषणा गर्न थाले ।
उता नेपाल प्रहरीले प्रधान कार्यालयदेखि देशभरका चौकीमा कार्यरत करीब १२ हजारलाई आवश्यक तालिम दिएर कोरोना संक्रमण रोकथामका लागि तयारी अवस्थामा राखेको छ ।
इन्द्र सम्बन्धी धेरै उल्लेख भएको साहित्य ऋग्वेद हो, जसमा यी प्रसंग पाइँदैनन्।
यी विभिन्न विधाका अनुसन्धानकर्मी संयुक्त रूपमा लागे भने यस्तो अध्ययन अनुसन्धान कार्य पूर्ण हुने विश्वास पनि गरिन्छ।
अहिले देशभर सक्रिय संक्रमितको संख्या १४ हजार ८६८ छ।
त्यो यस्तो बेला थियो जुन बेला सोभियत संघले सैनिक उपकरण उत्पादन र अन्तरिक्ष बिजयी अभियानमा अमेरिकासंग टक्कर लिने क्षमता राखेता पनि मानिसका दैनिक उपभोग्य सामग्रीको त्यहाँ संधै अभाव हुने गर्थ्यो ।
सुमनराजले कुनै नयाँ अतिथिशालामा कोठा आरक्षण गरेको सूचना दिएका छन् ।
युवराज खतिवडाले पदबाट राजीनामा दिएका छन्।
नेपाली भाषा भए तापनि प्रारम्भिक कालमा विद्वान्हरूले ग्रन्थ रचनाका निम्ति संस्कृतको उपयोग गर्ने गरेका थिए।
आवास सम्बन्धी ऐन २०७५ ले निकै प्रगतिशील प्रावधानहरूलाई अघि सारे पनि केही प्रावधानहरू अपूर्ण छन् ।
एशोसियसनका संस्थापक अध्यक्ष रामजीप्रसाद बाँस्तोलाले संस्थागत विकासका लागि सदस्यहरुको सक्रिय सहभागिताको अपेक्षा व्यक्त गरे।
कीर्तिपुरस्थित त्रिभुवन विश्वविद्यालयको केन्द्रिय नेपाली इतिहास, संस्कृति तथा पुुरातत्व विभागमा २०२७ सालमा स्नातकोत्तर तहमा भर्ना हुँदा प्रेम खत्री २५ वर्षका थिए।
तर गान्जलाई समर्थन जनाउने पक्षहरुले त्यसलाई निरन्तरता दिइहाल्ने कुनै सुनिश्चित भने छैन ।
विभिन्न शीर्षकमा बजेट आउँछ तर एक रुपैयाँ पनि बाँड्ने हैसियत हामीसँग छैन,’ केसीले भनिन्, ‘मतदाताले हामीलाई जिताएको कुनै आभाष पाउन सकेका छैनन् ।
त्यसैले फेरि पनि मेरो आग्रह छ, यस्तो फैसला नजीर नबनोस्।
म सार्वजनिक लेखा समिति सदस्य हुँ।
यही विनम्रता नै हो, अहिले नेताहरूबाट जनताले खोजेको ।
मास प्रिन्टरको क्षमता अरु प्रिन्टरभन्दा कैयौँ गुणा बढी भएकाले आवको अन्त्यसम्म सकाउने विभागको लक्ष्य थियो ।
उनहाँका अनुसार उक्त कङ्काल शिवरामकै हो भनी मृतककी पत्नी मनरुपा राना र बुबाले सनाखत गरेपछि यही साउन २ गते उनीहरु विरुद्ध कर्तव्य ज्यानमा किटानी जाहेरी दिएपछि त्यहीअनुरुप अनुसन्धानको कारवाही अगाडि बढेको छ ।
दोस्रो ट्वीटमा उनले रवीन्द्रनाथ टैगोरको ‘चोखर वाली’ कथामा आधारित सर्ट फिल्मकी अभिनेत्री राधिका आप्टेको साडीले नछोपिएको ढाडको एक दृश्य राख्दै खासमा खाना बनाउने बेलामा मात्रै होइन, सबै बेलामा पनि यस्तो पोशाक चाहिं बढी शोभनीय मानिन्थ्यो, ‘शुद्धता’ का नाममा।
मोहन्याल गाउँपालिका–३ फल्लेबिसौनीकी पूजा टमट्टाले गएको ११ चैतको राति आत्महत्या गरिन्।
आईसीएमआरले बनाएको प्रोटोकल अनुसार,शंकास्पद भनिएका व्यक्तिलाई पहिलो पटक पीसीआर मेशिनबाट जाँच्दा नेगेटिभ नै आयो भने क्वारेन्टिनमा बस्न लगाएर त्यसको १० दिनपछि दोस्रो जाँचगर्न र्यापिड डाइग्नोस्टिक किट प्रयोग गर्न सकिन्छ।
अहिले हामी तत्कालको जोखिम मात्र होइन, दीर्घकालीन स्वास्थ्य जटिलताको बीचमा काम गरिरहेका छौं।
सांसद राजेन्द्रकुमार राईले किसानलाई तत्काल रासायनिक मल उपलब्ध गराउन माग गरे ।
५ मा भएको प्रतियोगितामा गण्डकी मल्टीपल कलेज च्याम्पियन बन्न सफल भएको हो ।
प्रेम दम्पत्तिका २ छोरा र ३ छोरी जन्मेका छन् ।
प्रहरीका काम कानुन कार्यान्वयन गर्नु हो न कि नैतिक शिक्षाको नाममा अनैतिक कामलाई बढावा दिनु ।
आमा मूनु सिग्देसँग मूर्व मिस नेपाल श्रींखला खतिवडा।
अम्बेडकरलगायतका सम्मेलनका प्रतिनिधिले कार्तिक ३० गते बेलुका सिंहदरबारमै ‘शान्तिदूत नाटक’ अवलोकन गरे ।
उहाँसँगै काम गर्ने काठमाडौंका अर्का एकजना व्यक्ति पनि हुनुहुन्थ्यो।
हराएकी महिला खोज्न प्रहरीले कदम चालिरहेको अवस्थामा पुनः दुई दिनपछि उनै व्यक्तिले बालिका पनि हराएकाले खोजी गर्न भन्दै जाहेरी दिएको जिल्ला प्रहरी कार्यालय तनहुँले जनाएको छ ।
नमुना भत्काएर कसैको हितमा छैन ।
मेरो लागि चान्स छैन ।’
८९ अर्बभन्दा बढी रकम विदेश लगेका छन् ।
भारतबाट नेपालतर्फ आउँदै गरेका व्यक्तिले एपीएफ टोलीलाई देख्नासाथै झोला छाडी भागेपछि उक्त झोलामा जाँच गर्दा पाँच सय दरको चार हजार नौ सय भारतीय रुपैयाँ फेला परेको हो।
तर, जुन महामारीले पर्यटन क्षेत्र तहसनहस पा¥यो, त्यसैले अधिकारीको जीवन पनि लियो।
वाग्मती गाउँपालिका वडा नं ३ भट्टेडाँडाको झाँक्रीडाँडा सडकमा दुर्घटना हुँदा भारतीय दुई साइकलयात्रीको मृत्यु भएको छ ।
हामी नेपालीमा स्क्रिप्टको सार माग्छौं र सल्लाह पनि गर्छौं।
आरोहण गरेर, प्राविधिक सामान पनि लगेर घन्टौं चुचुरोमा बसेर काम गर्नु अझै चुनौती मात्रै नभएर महाचुनौती हो।
सुदूरपश्चिम प्रदेशस्थित अछामको जिल्ला अस्पतालका १७ कर्मचारीलाई कोरोनाभाइरस संक्रमण भएको पत्ता लागेको छ। त्यसलगत्तै अस्पताल अनिश्चितकालका लागि सिल गरिएको छ।
महामारी शुरु हुनुअघिको उहाँको दुई दुई वर्षको कार्यकालले नै वताउँछ, यो महामारी नआएको भए पनि यो सरकारको उपलब्धि औसत रुपमा नै जान्थ्यो।
सोमबार मध्याह्न पारिलो घाम देखिएयता लगातार मौसम सफा हुँदै गएको छ ।
सोच्दै छु र बाटो हेर्दैछु ।
ट्राफिक प्रहरीले सवारी चालक र यात्रुका लागि सचेतनामूलक कार्यक्रम सञ्चालन गर्ने, टाइमकार्ड व्यवस्था गर्ने, मापसे परीक्षण गर्ने, रातिका लागि विशेष साङ्केतिक बोर्डहरुको व्यवस्थापन गर्ने, यात्रु सङ्ख्याभन्दा बढी यात्रु राखेमा कारवाही गर्ने निर्णय गरेको छ ।
२६ बेलुकासम्मको उडानको विवरणलाई भोली अद्यावधिक गरेर अहिलेसम्मको कुल उद्दार संख्या आउँछ।
फलस्वरूप संसारको सबैभन्दा धेरै गर्भपतन हुने देशहरुमा क्युबा पर्छ ।
सोही आधारमा राष्ट्रिय गौरवको आयोजनाका रुपमा रहेको माथिल्लो तामाकोशीको काम शुरु गरिएको छ ।
त्यसो हुँदा बैङ्लोर चौँथोमा झर्छ भने पाचौँ स्थानमा झर्ने कोलकाता प्रतियोगिताबाट बाहिरिने छ। तर, मुम्बईले जितेको खण्डमा कोलकाता प्लेअफमा पुग्नेछ।
कोरोनाभाइरस सङ्क्रमणको अवस्थालाई समीक्षा गरी विद्यालयलाई भयरहित एवं सुरक्षित तवरमा विद्यालय सञ्चालनको व्यवस्था मिलाउन हरेक विद्यालयलाई निर्देशन दिएको बताइएको छ।
२०१७ सालमा शासनसत्ता हातमा लिएपछि राजा महेन्द्रले पुष्पलालसँग भेट्न धेरै पटक खबर पठाए।
अर्को खेलमा सासौंलो खेलको २५औं मिनेटमा दश खेलाडीमा सीमित भए पनि साम्प्डोरिया सँग गोल रहित बराबरीमा खेलेको छ ।
महामारीका वेला तीन फिटको दूरी कायम गर्दा ठाउँ नपुग्ने भएकाले त्योभन्दा अलि कम दूरी राख्नुपर्ने देखिएको प्रदेश सभामुख अर्जुनबहादुर थापा बताउँछन्।
आजपनि सचिवालय बैठकअघि ओलीले आफूनिकटका नेताहरूसँग परामर्श गरेका थिए।
यी नाै जना ७ देखि ५८ वर्ष उमेर समुहका छन् ।
पुल निर्माण पछि बागलुङ बजारसँग व्यवसायिक सम्बन्ध रहेका कुश्मा नगरपालिकाका जलजला गाउँपालिका निवासी लगायतका जनताका लागि सहज रूपमा पुहुँच पुग्नेछ।
केन्द्रीय सदस्यहरु मनोनीत गर्दा समेत आफूनिकट व्यक्तिलाई पुरस्कृत गर्न मापदण्ड मिचियो।
नदी नियन्त्रण र पहिरो व्यवस्थापनमा बायो इञ्जिनियरिङ प्रविधिको प्रयोगमा जोड दिइनेछ।
दिएको छैन,’ उनी भन्छन्, ‘हामी नेपाल सरकारकै अंग भएको हिसावले माग दाबी गर्ने कुरा भएन ।
अर्को मुख्य हिस्सेदार बनाउन प्रयत्न गरिएको पर्यटन क्षेत्र लामै समय ठप्प हुने निश्चित छ ।
“संक्रमितलाई व्यवस्थित रुपमा आइसोलेसनमा राखिनु, उचित स्वास्थ्य परामर्श दिनु र परीक्षण तीव्र पारिएका कारण भाइरसको संक्रमण फैलिन नपाएको हो”, श्रेष्ठ भन्छन्।
अहिलेसम्म कोरोनाको संक्रमण विदेशबाट फर्किएका त्यसमा पनि तेस्रो मुलुकबाट आएकोमा देखिएको छ ।
जीवाणुको वंशानुगत विविधता हेरिंदै ।
बेला बखत नसोचेको दुख आइ लाग्थ्यो ।
विवादित विषयहरूलाई सरकारको तर्फबाट प्रतिरक्षा गर्नु राम्रो होइन ।
यही कारण आयोगको क्षेत्राधिकार विस्तार गर्ने तयारीको विरोध भइरहेको छ ।
जियानलुकाले भने– ‘यदि, मेसीले उक्त प्रस्ताव स्वीकार गरेको भए उनी क्लबमा पोर्चुगलका स्टार फुटबलर क्रिस्टियानो रोनाल्डोसँगै खेल्न पाउने थिए।’
यस अवसरमा दरबारमार्गस्थित नेपाली जामे मस्जिद, काश्मीरी मस्जिदलगायत देशभरका मस्जिद र इदगाहमा मुस्लिम धर्मावलम्बीको भीड लाग्छ।
ढोका, मेशिनका ह्यान्डल, टेबुल जस्ता धेरै व्यक्तिले चलाउने सामान डिसइन्फेक्टेन्ट गरी नियमित सफा गर्ने, भाडाकुँडा या कपडा धुँदा पन्जा लगाउने वा मेशिनमा छुट्टै धुने र घाममा सुकाउने आदि सुझाव पनि छन्।
एकदिनमा छ जना बिरामीले सेवा लिन सक्नेछन् ।
मेयर यादव समाजवादी पार्टीबाट निर्वाचित भएका हुन् भने उपमेयर जैसवाल नेपाली कांगे्रसकी हुन्।
यस संस्करणसम्म आइपुग्दा यस म्याराथन अन्तर्गत ४२.
प्रहरीले विवाह गरेर गएकी यी किशोरी र राजस्थानमा भेटिएकी किशोरी एकै भएको प्रमाणित गरेर यो विवरण दिल्ली दूतावासलाई जानकारी गरायो ।
नेपाली कांग्रेसका सांसद तथा समाजवादी चिन्तक प्रदीप गिरीको प्रेरणामा शुरु भएको यो कार्यक्रम अहिले मधेश प्रदेशमा सर्बप्रिय भएकोछ ।
ज्योति समूहका उपाध्यक्ष डा.
आगलागीबाट मानवीय क्षति भने नभएको प्रहरीले जानकारी दिएको छ ।
नवौं खेल बार्बाडोसँग २१ भदौ राति १२ बजे र अन्तिम खेल सेन्ट लुसियासँग २२ भदौ राति १२ बजे हुनेछ।
यसमा अदालतले भनेको छ, 'प्रहरी अधिकारीहरूको प्रमाण लोप गराउने उद्देश्य नभए पनि दशीका केही सामान हराएकोमा त्यसलाई फिर्ता ल्याउन समेत नसकेकोमा प्रहरीलाई सामान्य विभागीय कारबाही हुनसक्ला, तर यसप्रकारको मुद्दा चलाइनु विवेकसम्मत मान्न सकिएन।'
कोभिड–१९ संक्रमणको त्रासपछि सरकारले बजार अनुगमनलाई प्रभावकारी बनाउन नसक्दा आपूर्ति प्रणालीमा समस्या देखिएको छ ।
बरिष्ठ नेता नेपाललाई अध्यक्ष र उपाध्यक्ष वामदेव गौतमलाई प्रधानमन्त्रीको प्रस्ताव गरेका प्रधानमन्त्री ओली लगातार निकटका नेताहरुसँग छलफल गरिरहेका छन् ।
अब, कपको फाइनल खेल आगामी जुलाई ४ तारिखमा हुनेछ ।
केहीसमय अघि एक अवार्ड समारोहमा रमाइलोको रुपमा सलमानकै अगाडि विक्की कौशलले कट्रिना कैफलाई प्रेमप्रस्ताव राखेका थिए ।
काठमाण्डौ, १३ वैशाख ।
सुनिताका बुबा घलुराम थारुका अनुसार, मानबहादुरले सुनितालाई शारीरिक तथा मानसिक यातना दिंदै माइती पक्षलाई भनेमा ज्यान लिने धम्की दिने गरेका थिए।
प्रेम कथामा आधारित चलचित्रको टिजर सार्वजनिक भएसँगै प्रदर्शन मिति पनि तय भएको हो ।
उनले खोप लगाएको दृश्य टेलिभिजनमा प्रत्यक्ष प्रसारण गरिएको थियो।
अधिकांश यी जुलुसमा कुनै न कुनै संगठन हुन्थ्यो ।
हेटौँडा १० मा गए राति ना २७ प ८४२९ नम्बरको मोटरसाइकल दुर्घटना हुँदा एकको मृत्यु भएको छ ।
निगमले सुरक्षालगायतका कारण पनि आवश्यकभन्दा बढी ग्यासको सिलिण्डर नराख्न उपभोक्तालाई आग्रह गरेको छ ।
खेलबाट प्रशिक्षक गारेथ साउथगेटको मन जितेपछि उनीहरूले शनिबार भएको यूईएफए नेसन्स लिगअन्तर्गत् आइसल्याण्डविरुद्धको खेलमा इंग्ल्याण्डको राष्ट्रिय टोलीबाट डेब्यू गरे।
रणदीवे मजदुर संघर्षको पक्षमा र राव किसान संघर्षको पक्षमा थिए।
उनले यस घटनाका बारेमा तथ्यहरुको जाँच गरिसकेपछि सम्पूर्ण विवरण सार्वजनिक गरिने पनि जानकारी गराएका छन् ।
सात समुद्रपारको के कुरा गर्ने, यस्तै दर्दनाक स्थिति हाम्रै मुलुक नेपालमा देखिएको छ, अहिले।
बन्दाबन्दीको सुरुका केही हप्ता त हिँडेरै पनि धेरै जना काठमाडौबाट बाहिर गए ।
महामारीसँग जुध्न सजिलो छैन ।
बजार मूल्यभन्दा सहकारीमा गुणस्तरीय र सूपथ मूल्यमै पाल्पा चिनाउने सामग्री खरिद गर्न सक्ने छन्।
कार्यक्रममा ५१ युनिट रगत संकलन भयो ।
अर्घाखाँचीको बर्रे गाउँ ।
तर नेपालमा दुःख बढ्दै गयो ।
अध्यादेश फिर्ता भए पनि स्थायी कमिटी राखेर यसबारे छलफल हुनुपर्ने नेताहरुले बताएका थिए ।
जसको प्रत्यक्ष लाभ नर्जाजस्ता सुदुर गाउँका जनसाधारणले पनि लिन पाउनेछन् ।
यही समस्याको समाधानका लागि गत वर्ष असोजमा ठूलो क्षमताको छपाइ उपकरण (मास प्रिन्टर) ल्याइएको थियो ।
विश्वभर कोरोना संक्रमणका कारण मृत्यु हुनेको संख्या ७ लाख ७१ हजार ६३५ पुगेको छ भने २ करोड १७ लाख ५६ हजार ३५७ जना संक्रमित भएका छन् ।
पछिल्लो २४ घण्टामा ९ हजार ५८४ वटा पीसीआर नमूना परीक्षण भएको छ।
प्रधानमन्त्रीले नरवणेलाई भने- ‘दुई देशबीचका समस्या संवादमार्फत् समाधान हुनुपर्छ’
अहिले राजनीतिक खिचातानी र आर्थिक चलखेल गर्न नपाएर विरोध भएको हो।”
कती देशमा अनलाइन मै पनि किन्न पाईन्छ ।
करीब दुई लाख कूल संक्रमित भएको जर्मनीमा उपचाररतको संख्या ६ हजार २२५ छ।
आइतबार थप ८१८ जनामा संक्रमण पुष्टि, २८१ डिस्चार्ज, तीन जनाको मृत्यु आइतबार थप ८१८ जनामा संक्रमण पुष्टि भएको छ। थपिएका संक्रमितमा ५९८ पुरष र २२० महिला छन्।
उनका अनुसार सचिवालयको अबको बैठक २० मंसीर दिउँसो १ बजे बस्नेछ।
मैले चिनेको एक १८ वर्षीय किशोर १०० केजीका छन्।
केही जिल्लामा आत्महत्याको दर घटे पनि अन्यमा उस्तै भएको वा केही बढेको बताउँछन् ।
उद्योग, वाणिज्य तथा आपूर्ति मन्त्रालयका अनुसार चीनले आफ्नो स्थानीय प्रशासनलाई उक्त निर्देशन दिएको हो ।
नाफामा असर पर्ने भएपछि ब्यांकहरुले निक्षेपको ब्याजदर घटाउने तयारी थालिसकेका छन्।
मंगलबार छापावाल सुनको भाउ ९० हजार ६ सय र तेजावीको भाउ ९० हजार १६० रुपैयाँ थियो ।
यसका साथै क्यानको प्रतियोगिता समितिले यस बर्ष नेपालमा हुँदै आएका फ्रेन्चाइजी लिग र राष्ट्रिय खेलकुद परिषद्लाई समय र मिति दिनेछ।
लकडाउनका कारण जापानबाट आउनुपर्ने प्राविधिक टोली नआएका कारण गण्डोला (केवलकारको डब्बा) जडान रोकिएको छ ।
यसमा २५ वटा प्रश्न हुन्छन्।
घटनाबारे अनुसन्धान भइरहेको जिल्ला प्रहरी कार्यालयले जनाएको छ ।
संविधानमा प्रत्यक्ष निर्वाचनमा पराजय बेहोरेका व्यक्तिलाई प्रधानमन्त्री बनाउन नपाइने व्यवस्था छ ।
हाल उनका पति रोजगारीका लागि भारतमा रहेका छन् ।
जलवायुजन्य प्रकोपका कारण नेपालको पर्यटन क्षेत्रले वार्षिक सरदर २४१ मिलियन अमेरिकी डलर (करीब रु.
यहि स्थितिलाई जस्ताको तस्तै देखाउन, कोभिड १९ कै समय वरिपरि भएको घटनालाई समेटेर एउटा छोटो चलचित्र बेलायतमा रहेका नेपालीहरुले तयार गरेका छन्।
शेयर बजार परिसूचक नेप्से मंगलबार १५ अंकले घटेको छ। यो सँगै नेप्से परिसूचक १ हजार ४५० विन्दुको हाराहारीमा ओर्लिएको छ।
नेपालमा पछिल्लो २४ घण्टामा कोरोनाबाट थप १० जनाको मृत्यु भएको छ। मृत्यु भएकामध्ये ५ जना काठमाडौं उपत्यकाका रहेका छन्।
अधिकृत साहले भने, ‘कसैले गलत नियत राखेर लाइसेन्स फालेको हुन सक्छ ।
त्यसैले पनि यो जात्रामा सबैले उत्सवको अनुभूति गर्छन्।
युवकको हातक काटेको शिर देखेर प्रहरी पनि आत्तिएको थियो ।
साथै महत्वपूर्ण क्षेत्रीय विषय, अन्तर्राष्ट्रिय विकासलगायतका विषयमा पनि आफूहरुले छलफल गरेको युएईका युवराजले उल्लेख गरे ।
पाँचौ अधिवेशनमा पनि १० घण्टाभन्दा बढी बैठक बसेको छ ।
नेपालमा पछिल्लो २४ घण्टायता थप १४९० जनामा कोरोना संक्रमण पुष्टि भएको छ। यससँगै देशभर हालसम्म कोरोना संक्रमित हुनेको संख्या २३६२४६ जना पुगेको छ।
कोरोना भाइरस (कोभिड–१९) को जोखिम बढ्दै जाँदा आइसोलेसन वार्डको अभाव हुनसक्ने भन्दै लक्षणबिना सङ्क्रमण देखिएका र अस्पताल लैजानु नपर्र्ने अवस्था भएका सङ्क्रमितहरुका लागि होटलहरुको प्रयोग गर्न सकिने उनले बताए ।
अन्तर्राष्ट्रिय जानकारीका अनुसार चीनले पछिल्लो समय विज्ञानमा बजेट बढाइरहेका छन् ।
हिन्दी चलचित्र ‘सडक २’ माथि संगीत चोरीको आरोप लागेको छ। पाकिस्तानी संगीत निर्माता सेजन सलिम (जो–जी) ले ट्वीट गर्दै गायक जाइद खानका लागि आफूले निर्माण गरेको ‘रब्बा हो’ गीतको संगीत चोरिएको आरोप लगाएका छन्।
बीपी कोइराला मेमोरियल क्यान्सर अस्पतालका ४२ स्वास्थ्यकर्मी र कर्मचारीलाई संक्रमण भएको पुष्टि भएको छ। तीमध्ये सात जना निको भइसकेका छन्।
माछापुच्छ्रे गाउँपालिकाका बाढीपीडितलाई कास्की आदर्श समाज अन्तर्राष्ट्रिय समन्वय परिषद् नेपाल च्याप्टरले आर्थिक सहयोग गरेको छ।
यस्तै उनले स्यानिटाइजरको एउटा मात्रा, प्यारामिटर हरेर अनुसन्धान गरिएकाले सबै प्यारामिटर हेरेपछि मात्र गुणस्तरहीन भए वा नभएको यकिन गरेर सेफ्टी अलर्टसहित ब्रान्डको नाम सार्वजनिक गर्न सकिने बताइन्।
एकेडेमीले वहन गर्ने लज भाडा छोडेर चियापानी, खानपिन, टेलिफोन खर्च आदिमा अतिथिले होटलमा गरेको खर्चबापत एकेडेमीले त्यसबेला दैनिक भत्ता सय रुपियाँ दिँदोरहेछ ।
टाइब्रेकरमा विभागीय पुलिस क्लबलाई भाग्यले साथ दियो ।
६ वटा हेलिकप्टरबाट सेवा दिइरहेको प्रभु हेलिकप्टरले पनि गएको वर्षदेखि गोसाइँकुण्डको टुर प्याकेज सञ्चालन गरिरहेको छ। दैनिक दुई वटा गोसाइँकुण्ड हेलि टुर गराइरहेको प्रभु हेलिकप्टरका वरिष्ठ क्याप्टेन पासाङ नुर्बु शेर्पा बताउँछन्।
कोरोनाको कारण स्थगित भएको परिक्षा मङ्सिर दोस्रो हप्ताबाट गर्ने तयारी गरिरहेको भुषालले बताए।
जसमध्ये ८५ हजार ७ सय ९७ जना निको भएर घर फर्किएका छन् ।
खुवाको मोःमो र चीज हालेको चटामरी बनिरहेका छन् ।
त्यसै अनुसार नगरपालिकाले योजना बनाइरहेको मेयर शाही बताउँछन्।
अझ कमल दीक्षितले आफ्नो पुस्तक ‘जंग–गीता’ (२०४०ः३) मा जंगबहादुरको अक्षरको विशेषतालाई मसिनो ढंगले केलाएका छन् ।
आफु भलो त जगत भलो ।
खिमलाल देवकोटा प्रधानमन्त्रीले बोलेको विषय संघीयताको भावना र मर्म विपरीत भएको बताउँछन्।
नेपाल सरकारले पनि त्यसैलाई पछ्याउने दावीका साथ जिल्ला–जिल्ला र प्रदेशहरुमा परीक्षणको मगलाई अघि बढाएको बताएको छ ।
फ्रान्समा कोरोना भाइरस सङ्क्रमणका कारण २ हजार ३१४ जनाको मृत्यु भएको छ ।
आर्थिक क्षेत्र चलायमान हुन आम मानिसको सहित सबै कारोबार चलायमान हुनुपर्छ।
आउन लागेको इदमा रिलिज हुने फिल्मको सुटिङमा व्यस्त छन् सलमान खान।
संक्रमणको असर कम गर्न विभिन्न देशले उपयोगी देखिएका औषधि चलाइरहेका छन् भने विविध उपचार विधि पनि प्रयोगमा आइरहेका छन्।
कञ्चनपुर जिल्लाका उद्यमी हेमन्तराज जोशीले नेपालमा पहिलो पल्ट विद्युतीय प्रविधिबाट केरा पकाउन थाले ।
सीपीएल खेल्ने सन्दीपलगायत सम्पूर्ण खेलाडीलाई आइतबारदेखि क्वारेन्टिनमा राखिएको हो ।
मेरा दुल्हा बितेपछि म फुपूको घरमा बसें ।
गैरआवासीय नेपाली संघ अन्तरर्गतको स्वास्थ्य समितिका अनुसार विदेशमा शनिबार साँझ सम्म ४२ देशका ४० हजार ७३५ नेपाली कोरोना संक्रमित भएका छन्।
२७ प्रतिशतको आर्थिक वृद्धिदर हासिल हुने आकलन गरे पनि बन्दाबन्दी लम्बिंदा यो वर्ष आर्थिक वृद्धिदर सीमान्त दरले मात्रै हुने सम्भावना छ।
काठमाडौं, २८ कार्तिक ।
मोडेर्नाले अमेरिका र युरोपका नियामक निकायसँग अनुमति मागेको छ। अब नियामकहरुले खोपको परीक्षणसँग सम्बन्धित तथ्याङ्क हेरेर सुरक्षित भए नभएको निश्चित गर्नेछन्।
पर्यटन बोर्डका पूर्वसीईओ जोशी अन्तर्राष्ट्रिय टुरिजम हिरो अवार्डद्वारा सम्मानित नेपाल पर्यटन बोर्डका पूर्व प्रमुख कार्याकरी अधिकृत (सीईओ) तथा टुरिजम रिकभरी टास्कफोर्स नेपालका संयोजक दीपकराज जोशी अन्तर्राष्ट्रिय टुरिजम हिरो अवार्डद्वारा सम्मानित भएका छन्।
शनिबार राति भएको वर्षाको मौसम पूर्वानुमान महाशाखाले जारी गरेको संकेतात्मक चित्र।
संघका कार्यबाहक अध्यक्ष भानुभक्त अधिकारी, निवर्तमान अध्यक्ष रवीन्द्र गिरी सहित कार्यसमिति सदस्यले संयुक्त रुपमा ३५ हजार बराबरको किचन सामग्री र खाना खर्च आश्रमका संयोजक सापकोटालाई हस्तान्तरण गरेका थिए।
२८ असारमा दाङलगायत केही जिल्लाबाट नेपाल आएको थियो।
मलाई थाहा छैन, मेरो सिनेमाप्रतिको लगन र कठिन तयारी स्क्रिनमा प्रतिबिम्बित हुन्छ हुँदैन, तर मैले साँच्चिकै आफूलाई फर्ममा राखेकी थिएँ।
यस अर्थमा, लेखकको अवचेतनले उसको निजी जीवनका गोप्यतालाई सिर्जनामा पोखिनबाट रोक्न दिंदैन ।
किनभने म फर्किन्जेलसम्म यहाँ हिल्टन होटल भइसक्नेछ, टोखा जाने मोटरबाटो हुनेछ र हामी गाडी हाँकेर माथि पुग्दै त्यहींबाट मन भरी एभरेष्टका फोटोग्राफहरू लिनेछौं ।
आइतबार परीक्षण गर्दा भोलिपल्ट नेगेटिभ रिपोर्ट आएपछि गंगालाल अस्पताल भर्ना भएको १२औं दिन ६ असोजमा डिस्चार्ज भएँ।
एक दिनअघि बेलायतमा ७ सय ५८ जनामा संक्रमण देखिएको थियो।
तर अब भने त्यस्तो वातावरण नरहने नेपाल उद्योग वाणिज्य महासंघमा हालै उपाध्यक्ष निर्वाचित चन्द्रप्रसाद ढकालले बताए ।
पहिलो दिन स्वास्थ्य चौकी भवन साझा चोकमा कार्यक्रम गरिएको हो ।
गएराति छ वटा कन्टेनर पालैपालो लिपिङ हुँदै तातोपानी बजार आइपुगेका छन् ।
गाउँपालिकामा रहेका सबै सरकारी विद्यालयहरू क्वारेन्टिन बनाएर भरिएका छन् ।
त्यसपछि भक्ति थापाकै नेतृत्वमा अंग्रेजसँग युद्ध हुन्छ ।
दशौं सूर्यले आत्मवल आत्मविश्वास बढाएको छ ।
त्यही आधारमा नतिजा आउनेछ।
यसैगरी, तीनवटै तहका सरकारलाई वित्तीय स्रोत बाँडफाँड लगायत आवश्यक तथ्यांक आगामी जनगणनाले उपलब्ध गराउनेछ।
कुनै पनि कामको शुरुआत नै नगरे त काम हुँदैन।
राजदुत क्वात्राले नेपाल–भारत सम्बन्धको ऐतिहाँसिक सम्बन्धको चर्चा गर्दै आफ्नो कार्यकालमा सो सम्बन्धलाई थप मजबुत बनाउन सक्दो भूमिका खेल्ने प्रतिवद्धता व्यक्त गरे ।
एमी पालेरले भाइरस शरीरमा प्रवेश गरेपछि छालाले प्रतिक्रिया देखाउनु अस्वभाविक नभएको बताएका छन् ।
केन्द्रीय रक्तसञ्चार सेवाका प्राविधिक श्रवण श्रेष्ठका अनुसार शनिवारको लागि बुक गरिएका क्याम्पहरू सबै स्थगित भएका छन्।
आयोगको सुर्खेत कार्यालयबाट खटिएको टोलीले सिंहलाई एनएमबी बैंकको नौमुले शाखाका शाखा प्रवन्धकको कोठाबाट नियन्त्रणमा लिएको हो।
वन क्षेत्रबाट कार्बन व्यापारको लाभ लिन रेडप्लस कार्यक्रमलाई निरन्तरता दिइनेछ।
क्यान्सर पीडित उपाध्यायको उपचारको क्रममा निधन भएको हो ।
पछिल्ला महिनाहरुको प्रवृत्तिले बजारमा बुलिस ट्रेण्ड शुरु भएको अनुमान गरिएको छ ।
ती व्यक्ति १२ दिनअघि भारतबाट रुपा गाउँपालिकास्थित घर फर्किएका थिए ।
दौडेर आफुमुमाकहाँ गएँ मुमा बडामहारानी सरकारकाँ ३ जना होइबक्सन्थ्यो, त्यहाँ केही पनि भएको छैन ।
विभिन्न जिल्लाहरूमा अझै समायोजन टुंगिएको छैन।
तर, चार बुँदे प्रस्तावको पहिलो बुँदामा दलहरुबीच सहमति नबनेका कारण एक महीनापछि निर्णयार्थ पेस हुँदा पारित हुन सकेन।
पछिल्लो २४ घण्टायता कोरोनाबाट ८ जनाको मृत्यु भएको छ भने १०६८ जना निको भएका छन्।
अंगुरबाबा भन्ने नाम हामी केटाकेटीले पनि सुनेका थियौं ।
त्यस्तै यसअघि महिला, बालबालिका तथा ज्येष्ठ नागरिक मन्त्रालय सम्हालेका पार्वत गुरुङलाई सञ्चार तथा सूचना प्रविधि मन्त्रालयको जिम्मेवारी दिइएको छ। उक्त मन्त्रालयको जिम्मेवारी भने मन्त्रिपरिषद् विस्तारमा थपिएका लिलानाथ श्रेष्ठले पाएका छन्।
राजश्व शाखाको तथ्यांक र बैंकमा जम्मा भएको रकमबीच १३ करोडको फरक छ ।
नेताहरु खनाल र गौतम दाहालसँग भेटवार्ता गर्न खुमलटार पुगेका थिए ।
मन्त्री पुनका सचिवालय प्रमुख दुर्गाप्रसाद चापागाईंले बिहीबार सामाजिक सञ्जाल फेसबुकमार्फत सोमबारको मन्त्रिपरिषद् बैठकमा मन्त्री पुनले घिसिङलाई नै प्राधिकरणको प्रबन्ध निर्देशकमा पुनर्नियुक्तिका लागि प्रस्ताव पेश गरेको जानकारी दिएका हुन्।
मानव व्यवहार र महामारीबीच प्रत्यक्ष सम्बन्ध रहन्छ ।
मनाङ मस्र्याङदी क्लव बुढासुब्बा गोल्डकपको सेमिफाइनलमा प्रवेश गरेको छ ।
स्वास्थ्य तथा जनसङ्ख्या राज्यमन्त्री नवराज राउतले विस्तारै सबै सेवामा प्रविधिको प्रयोग गर्नुपर्ने भन्दै उपभोक्ताले पनि सकभर प्रविधिको प्रयोगमा ध्यान दिनुपर्ने बताए ।
लोचन कार्कीको संयुक्त अध्यक्षतामा बसेको बैठकले राष्ट्रमाथिको समस्या सम्पूर्ण स्वास्थ्य क्षेत्रमा कार्यरत नेपालीहरुको साझा समस्या भएको भन्दै यस्तो भयावह स्थितिमा दुबै संस्था हर प्रकारबाट सरकारसँग सहकार्य गर्न उत्सुक रहेको धारणा व्यक्त गरेको छ ।
कोरोना भाइरसको संक्रमणको स्थितिलाई मध्यनजर गर्दै यो सिजन १८/१९ जुलाईमा समाप्त गर्ने आयोजकहरुको तयारी रहेको छ ।
तिनताका कर्णालीमा बाल मृत्युदर चिन्ताजनक अवस्थामा थियो।
र, २०४१ सालको उपनिर्वाचनमा केसी उनै पुनका प्रतिस्पर्धी बने ।
भित्तेचित्र प्रचलित चित्रकलाभन्दा फरक देखिनु र धेरै बिग्रेको अवस्थामा भए पनि पाइनु नै महत्वपूर्ण कुरा हो ।
अहिले पनि पार्टीले एक दिन बुबा (पुष्पलाल) र आमा (साहना प्रधान) को औपचारिकतामा मात्र सम्झिरहेको भन्दै वर्षमा एकचोटी ‘श्राद्ध’ भइरहेको टिप्पणी गरे।
संगीत भनेको माया, प्रेम, भक्तिमात्र अभिव्यक्त गर्ने माध्यम हो भन्ने थियो।
तर देश वा राज्यले गर्नुपर्ने काम र पूरा गर्नुपर्ने दायित्व असीमित हुन्छन्।
नेपाल भारतजस्तो उपनिवेश बन्नु परेन, कुनै मेकाले पनि यहाँ आएनन् ।
तर विगतमा किनिएका करोडौंको संख्यामा रहेका सिलिण्डरको बिल उपभोक्तासँग नभएकाले न्यायोचित ढंगले बिल दिने व्यवस्था मिलाउनुपर्ने उनले बताए।
हो, महाकविको 'मुनामदन' र कविप्रसादको 'भागवतकुञ्ज' रामायणको हाराहारी पुग्न खोज्छन्, तर तिनले पनि भानुभक्तलाई जित्न सक्दैनन्, पक्का छ।
नेपालमा विद्युतीकरणको काम ढिला भएकाले वातावरणीय दृष्टिकोणले र दीर्घकालीन हित हुने हिसाबले विद्युतीय साधनको प्रयोग गर्ने सम्भावना अन्यत्र भन्दा शायद सजिलो होला ।
उनका अनुसार सरकारले स्पष्ट रुपमा खेल क्षेत्र खुलेको घोषणा नगरेसम्म जोखिम लिने पक्षमा संघहरु छैनन्।
जहाँसम्म लोकतन्त्रको कुरा छ – संविधान जारी भए यताको पाँच वर्षमा राज्य सञ्चालनका परिपाटी वा कार्यशैली कति लोकतान्त्रिक रह्यो भन्ने बुझ्न केही प्रश्नहरूको जवाफ खोज्दा मात्र पनि थाहा पाउन सकिन्छ।
उखु किसानको भुक्तानी नदिने चिनी मिलका सञ्चालकलाई पक्राउ गर्न सम्बन्धित जिल्ला प्रशासन कार्यालयले पक्राउ पूर्जी जारी गरेका छन्।
स्वास्थ्य मन्त्रालयको २५ असोजसम्मको तथ्यांक अनुसार मुलुकभर १३ हजार ६४९ संक्रमित संस्थागत र १७ हजार ६६६ संक्रमित घरमै आइसोलेसनमा छन्।
ती कम्पनीले नयाँ कामदारहरुलाई समेत धमाधम जागिर दिइरहेका छन्।
कोरोनाभाइरसको महामारीसँग भागेर सकिंदैन, यससँग जुधेर अघि बढ्नुपर्छ भन्ने धारणा जबर्जस्त हुन थालेका कारण गत असोज महीनाबाट धेरै सेवामूलक व्यवसाय पुनरुत्थान हुन थालेका छन्।
उनी भन्छन्, “साह्रै चिन्ता लागेको थियो, मेरो परिवारलाई सजिलै सुत्केरी गराउँदा निकै हर्षित भएको छु,।”
२ अर्ब ७० करोड विनियोजन गरेको छ ।
त्यहीकारण योर्गन क्लोपको टीमभन्दा तुलनात्मक रुपमा खराब लयमा रहेको फ्रान्क लाम्पार्डको टीम एन्फिल्डमा जसरी पनि जीतको खोजीमा हुनेछ।
अपांगता भएका महिलाहरू ठट्टाको हल्काफुल्का विषय बनिरहन्छन्।
भुकम्पका कारण घर गुमाएको र जग्गा मिचेको घटनासमेत मिलाई दिने भन्दै चापागाईंले उक्त रकम लिएका थिए ।
०५ घरपरिवारमा विद्युत् पुगेको छ ।
उनीहरुले कोरोना संक्रमणको समयमा नेपाली जनताले दुख पाएको देखेका छन् ।
३० वटा जनरल बेड र १० वटा आइसीयू कक्ष स्थापना गरिएको छ।
बेन्फिकाको लागि गोन्कालो रामोसले दुई गोल गरेपनि हार टार्न सकेन ।
एशोसिएशनको सहकार्यमा जिल्ला सदरमुकाममा सञ्चालित पाँच वटा होटलले एक रुपैयाँमा पर्यटकलाई बास बसाएका हुन् ।
भोलिपल्ट उनको दिल्ली उडान भएकाले उनी विदा भए ।
शाही बढुवा भएर मानव स्रोत तथा प्रशासन विभागमा गएपछि प्रहरी प्रधान कार्यालयमा नै आईजीपीको सचिवालयमा कार्यरत कडायतलाई प्रवक्ता तोकिएको हो।
चिकित्सा शिक्षा सुधार लगायतका ६ बुँदे माग राखेर डा.
तालिमपछि पर्यटन व्यवसायीले डिजिटल माध्यमको अधिकतम उपयोग गरेर आआफ्नो व्यवसाय प्रवर्द्धन गर्न सक्ने अपेक्षा बोर्डको छ।
नेपाल बाल संगठनले काठमाडौं उपत्यका भित्र विभिन्न १० स्थानहरुमा ४०० बालबालिकाहरुको हेरचाह गरिरहेको छ ।
यसअघि पोखरा ९, नयाँबजारबाट आयोगको क्षेत्रीय कार्यालय संचालन हुँदै आएको थियो ।
चिनियाँ राजदूत यान्छीको यो दौडधुपका माझ किन यस्तो अतिशय चासो राखिएको हो भन्ने बारे पनि अर्को तहमा चर्चा शुरु भएको छ ।
सरकारसँग धेरै खर्च गर्नुपर्ने बेलामा पैसा हुन्न र फलस्वरुप विकास आयोजनाहरु फेरि थन्कन्छन् ।
भनेर अह्राइसिन्थ्यो ।
उद्योगधन्दा, मन्त्रालय र मन्त्री निवासतिर समेत बत्ती काटेर दैनिक दुई/तीन घण्टा उज्यालो थपिदिंदा नागरिकको अनुहारमा थोरै चहक थपियो।
खासै चिसो पनि छैन ।
८ हजार दिइने भएको छ ।
तथ्यांक अुनसार हालसम्म सगरमाथामा ६ हजार ५०७ मानव पाइला पुगिसकेको छ।
४ मिलिमिटर वर्षा भएकोमा यसपाली २ हजार ४४९.
“पल्लो घरबाट मागेर ल्याएको डेक्चीले सडकमा चाउचाउ पकाएर केटाकेटीलाई खुवाएँ।
शुक्रबार कोस्टा फच्र्युना क्रुजलाई थाइल्यान्डको फुकेट आइल्यान्डमा रोकिन अनुमति दिइएन।
रामप्रसाद धिताल आयोगले जलविद्युत् कम्पनीहरुको नियमनका लागि विभिन्न खालका मार्गनिर्देशन बनाए पनि बलियो ढंगमा कार्यान्वयन गर्न भने नसकिरहेको स्वीकार्छन्।
प्राधिकरणका कार्यकारी प्रमुख अनिल पोखरेलले भोलिदेखि ५ दिन उच्च सतर्क भएर बस्न तथा कुनै पनि उपायबाट सुरक्षित अपनाउन सबैलाई आग्रह गरेका छन् ।
संघर्ष समितिमा आवद्ध नेपाल निर्माण सामाग्री व्यापार संघ, नेपाल आयूर्वेद संघ, अतिरिक्त हुलाक संघ, सुनचाँदी व्यवसायी महासंघ र काष्ठकला संघले आफ्ना जायज माग सरकारले सम्बोधन नगरे संयुक्त संघर्ष गर्ने घोषणा गरेको छन्।
गत जुन १० अर्थात् जेठ ३० गतेदेखि शुरु भएको मनसुन अक्टोबर १ अर्थात् असोज १५ गतेदेखि बाहिरिन थालेको महाशाखाले बताएको छ ।
अमेरिकी सैन्य आधार शिविरहरूलाई आधार बनाएर इरानले सो हमला गरेको थियो ।
मोरङको कटहरी गाउँपालिकास्थित स्थानीय खाजाघरका संचालकसँग घूस रकम लिंदै गरेको अवस्थामा प्रहरीका सहायक निरीक्षक सीताराम घिमिरे पक्राउ परेका छन्।
स्थापनाकालबाट संस्थाले आफ्ना सदस्यको हकहित संरक्षण गर्नुका अलावा सामाजिक तथा पर्यटन क्षेत्रमा क्रियाशील भई समाज सेवा र पर्यटन प्रवद्र्धनमा योगदान पु¥याइरहेको जनाएको छ ।
करिव ५० हजार बराबरको राहत सामाग्री बितरण गरिएको थियो ।
उनले भने, ‘बाँदर नियन्त्रण गर्ने प्रयासहरु नभएका होइनन् ।
आज रातिबाट दुई÷तीन दिनसम्म नेपालमा मनसुन सक्रिय भई देशका धेरै स्थानमा हल्कादेखि मध्यम वर्षाका साथै केही स्थानमा भारी वर्षाको सम्भावना छ। मौसम पूर्वानुमान महाशाखाले पहिरो र बाढीको जोखिम भएको भन्दै सतर्कता अपनाउन अनुरोध गरेको छ।
स्वाभाविक हिसाबले गलत भाष्यको पक्षमा उभिनु हो" उनी भन्छन् ।
उनीसँगै १७ जनाको स्वाब र रगतको नमूना गत शनिबार काठमाडौं पठाइएको थियो।
त्यस्तै हिमालयले करिब एक हजार यात्रु ल्याउन सक्छन् ।
आर्थिक रूपमा असुरक्षित भएमा गैंडाको संरक्षण गर्न सम्भव नभएको पनि चेपाङ समुदायका युवाहरूले बताएका छन्।
कृषकहरूले उखु बिक्री गरेबापत पाउनुपर्ने भुक्तानी चिनी मिलले नदिएका कारण बारम्बार आन्दोलन गरिरहेको कुरा नौलो होइन ।
ज्येष्ठ नागरिकहरुको हेरचाह केन्द्र पनि छ ।
नेपाली कांग्रेसको सिफारिसमा निर्वाचन आयोगले दिएको प्रमाण पत्रका आधारमा गिरीको औपचारिक रुपमा पद तथा गोपनीयताको शपथ भएको छ ।
‘मणिपाल अस्पतालको अनुगमन गर्यौं ।
यो भेटवार्ता शनिबारको सचिवालय बैठकमा कसरी प्रस्तुत हुने भन्ने तयारीमा केन्द्रीत भएको स्थायी कमिटी सदस्य बेदूराम भुसालले बताए ।
पछिल्लो २४ घण्टायता उपत्यकामा ७६८ पुरुष र ५७० महिलामा संक्रमण पुष्टि भएको हो।
सिरहाकी अधिकारकर्मी श्यामकुमारी साह पनि बन्दाबन्दीमा हिंसा बढेको बताउँछिन्।
विगतमा भारतीय बजारका मेडिकलमा गएर गर्भपतन गराउँदै आएकाहरु अहिले भने जिल्ला अस्पतालमा सुरक्षितरूपमा गर्भपतन गराउन थालेका छन् ।
अहिले काठमाडौंमा ८ लाख भन्दा बढी मोटरसाइकल छन् र यो सम्पूर्ण सवारी साधनको लगभग ८० प्रतिशत हुन्छ ।
१ खर्ब ) खर्च हुनेछ।
मन्त्रालयका अनुसार, रौहतहट, कैलाली र बाजुरामा पाँच सय भन्दा बढी संक्रमित उपचारत छन्।
चालु आर्थिक वर्षको बजेटले यस्तो कोष स्थापना गर्ने उल्लेख गरेको थियो ।
स्थानीय निकायमा जानुपर्छ भन्ने लाग्छ ।
कोरोना भाइरसको महामारीको विषम परिस्थितिमा पनि निकै सन्तुलित र जनतालाई राहत दिने ढंगबाट आएको बताए ।
यसमा “रिजल्ट” ल्याउने गरि कामगर्ने सोच उनले बनाएका छन् ।
पहिला पहिला डोकामा ढुवानी हुने सुन्तला अब चिटिक्क परेका कार्टुनमा बजार पुग्छन् ।
यो ६८ प्रतिशत हुन आउँछ ।
पाण्डेले सम्झिए– सरकारबाट मसँगै हुकुम भएको छ। म डेमोक्रेसी मर्ने राजा भएर मर्न चाहन्न।
प्रमुख सचेतक बालकृष्ण खाँडले समसामयिक राजनीतिक घटनाक्रम र संविधान संशोधन बारे छलफल गर्न बैठक बोलाएको बताए ।
सिन्धुपाल्चोक, विराटनगर, काठमाडौँलगायत ठाउँबाट दाङ, बाँके, बर्दिया, कैलालीलगायत जिल्लामा जान पैदलै आइपुगेकाहरुको शिवपुर हाटबजार चौरमा खानाको व्यवस्था गरिएको स्थानीयवासी कृष्ण थापाले बताउनुभयो ।
छोरी म मात्र जन्म्या थिएँ।
मनाङ मस्र्याङ्दीको १९ अंक सहित तेस्रो स्थानमा छ ।
यो कुरा बाहिर आउनेबित्तिकै विरोध शुरु भइसकेको छ ।
केआइसिंह गाउँपालिका वडा नं ३ बासुदेबीका स्थानीय सेरु ऐरले भन्नुभयो, “शहर भन्दा गाउँमा बढी स्थानीयको चहल पहल बढेको छ, कतै गाउँबाट कोरोना फैलिन्छकी भन्ने डर हुँदै आएको छ ।”
कार्यक्रममा केन्द्रीय न्याय क्षेत्र समन्वय समितिका अध्यक्ष समेत रहेका सर्वोच्च अदालतका न्यायाधीश प्रकाशमानसिंह राउतले नागरिकको जीवन रक्षाका लागि गरिएका फैसला तथा आदेशहरुको कार्यान्वयन गर्नैपर्ने बताए।
त्यसपछि मात्रै आधिकारिक तथ्यांक आउँछ ।’
प्रायःजसो आगलागी हुनुमा प्राकृतिक कारण मान्ने गरिएको छ ।
'लोकतन्त्रको मन्दिरमा पुजारी नै हत्या आरोपित?'
कोभिड–१९ महामारीले मानव जातिमाथि नसोचिएको प्रभाव पारेको छ, जुन सकारात्मक र नकारात्मक दुवैखाले छन् ।
सुदर्शन थापाले जानकारी दिए ।
परिस्थितिजन्य प्रमाण या व्याख्या खोज्नु पर्दैन ।
मानिसले करीब १० हजार वर्ष पहिले मलेवा पाल्न शुरू गरे।
पोखराका सडकमा लकडाउनको बेला समस्यामा परेका बालबालिकालाई पोखरा महानगरले संरक्षण गरी त्यहाँ आश्रय दिएको हो ।
उनले फ्रान्सको मुख्य दक्षिणपन्थी पार्टी युएमपीका पूर्ववर्ती सांसदबिरुद्द सहयोग मागेकि थिईन् ।
निगमले भारतका तीनसहित सात देशका नौ गन्तब्यमा अन्तरराष्ट्रिय उडान भर्दै आएको छ ।
सबै सरकारी अस्पतालको स्तरोन्नति गरी सुविधासम्पन्न रेफरल अस्पतालको रुपमा सुदृढीकरण गर्ने।
‘‘धान, तरकारीसँगै अन्य कृषि उत्पादन पनि बढ्ने देखिन्छ, घरको छेउछाउको बाँझो जमीनमा पनि खेती भएको छ’’, केसीले भने ।
नेपाली जनताले त भारी बोकेको त्यहि ज्याला पनि पाउन छोडेको अवस्था छ ।
१ अर्बदेखि ६ अर्बसम्म लगानी गर्नुपर्ने छ।
अब संरचना बनेको छ ।
२७ जेठ बिहान ५ बजे उक्त फार्मका सञ्चालक कृष्णबहादुर पुन सधै झैं आफ्नो भैंसी फार्ममा पुगे ।
जहाजको रुट विस्तार गर्ने काम गर्न सकिन्छ।
उनीहरुलाई सुविधा दिनुको सट्टा दलितभित्रका विपन्नलाई थपिदिन सकिन्छ।”
सरकारी अधिकारीहरूले त्यसको तयारी भइरहेको बताउँदै आएका छन्।
झन् ठूलो यो जगदम्बाश्री पुरस्कारको रकम मैले खर्च गर्ने त कुरै भएन ।
विदेशमा रहने सम्पूर्णमा सुख, शान्ति, समृद्धि, सु-स्वास्थ्य एवं उत्तरोत्तर प्रगतिका लागि हार्दिक शुभकामना व्यक्त गरेका छन् ।
पक्कै पनि हिंसालाई सघाउने, बढावा दिने कानूनी, राजनीतिक आधार हुन सक्छन् तर हिंसा प्रवृत्ति पनि हो।
छोरीहरुलाई कति पटक चित्त दुखाएको छु ।
नगरप्रमुख प्रभा बरालले हिमालखबरसँग टेलिफोनमा भनिन्, “विभिन्न ठाउँमा एम्बुलेन्सले अरु रोग लागेका बिरामी समेत नबोकेको भन्ने खबरहरु आयो त्यसैले चालक बस्ने अगाडिको भाग र पछाडिको भाग छुट्टिने गरी बार लगाइएको छ ।"
विकासको गति सुस्त भएको प्रधानमन्त्रीको स्वीकारोक्ति कार्यकालको झण्डै आधा बाटो तय गर्न लागेको सरकारको यथार्थ र वस्तुपरक आत्मसमीक्षा हो ।
तत्कालीन सोभियत संघले ढल्केवरदेखि नारायणघाटसम्मको सडक निर्माणमा सहयोग गर्ने इच्छा देखाएछ ।
अन्तर्राष्ट्रिय एकता र सहयोग अभिवृद्धि तथा थप सुरक्षित, अझ निष्पक्ष र न्यायोचित भविष्यको परिकल्पना साकार तुल्याउन दृढ राजनीतिक इच्छाशक्ति राष्ट्रसंघको ऐतिहासिक ७५ औँ वार्षिकोत्सवका बेला एकत्र गर्न जरुरी भएको विचार उनले व्यक्त गरे।
तनहुँको भीमाद नगरपालिका–९ पाथर्दीका कृषकले एकैदिनमा रु १६ लाख बराबरको बोयर बोका बिक्री गरेका छन् ।
त्यसपछि त्यही एम्बुलेन्समै काठमाडौं आयौं।
पाँचाैं तहसम्म सबैलाई सार्वजनिक स्थानमा मास्क तथा भौतिक दूरी अनिवार्य कायम गराउने र यसको नियमित अनुगमन समेत हुने बताइएको छ।
अमेरिका मध्यपूर्वमा तेलको पछाडि नभएको बताउँदै त्यहाँको तेलमा भर नपर्न आग्रह गरे।
सहमतिपछि नेपाल समूह प्रदेश सभा सदस्य यामलाल कँडेल समूहले गर्न लागेको संसदीय दलका बहुमत सदस्यको बैठकमा सहभागी भएको छैन।
अनि अमेरिकाभरि छरिएका सहभागीले ‘जय श्री सच्चिदानन्द’ भनेर अभिवादन फर्काएपछि ‘भर्चुअल सत्सङ्ग’ शुरू भयो ।
तीन हजार घुस बापतको रकम लिइसकेको अवस्थामा उक्त रकमसहित पक्राउ गरेको हो।
कोशीटप्पुमा रहेको अर्नाको संख्या भने वृद्धि हुँदै गएको छ। सन् १९७६ मा नेपालमा ७३ वटा अर्ना रहेकोमा सन २०१८ मा यो संख्या ४४१ पुग्यो।
यस्तै समितिको आजको बैठकले जातीय विभेद, हत्या, हिंसा र बलात्कारको घटनामा तत्काल छानविन गरी दोषीलाई कारवाही गर्न पनि गृहलाई निर्देशन दिएको छ ।
प्रतिनिधि सभा विघटनको सिफारिशविरुध्द सर्वोच्च अदालतमा रिट पुगेको छ। अधिवक्ता कञ्चनकृष्ण न्यौपानेले सरकारको सिफारिस गैरकानुनी भएकाले खारेज गर्न माग गर्दै निवेदन पेस गरेका थिए ।
त्यस्तै, कस्ता व्यक्तिलाई राष्ट्रिय सभा सदस्यमा मनोनयन गर्ने भन्नेबारे स्पष्ट मापदण्ड बनाउनका लागि परमादेश जारी गर्नसमेत उनले माग गरिएका थिए।
संकलित स्वाबको पीसीआर रिपोर्ट आउन नपाउँदै युवकको मृत्यु भएको थियो ।
आजै बसेको नेकपाको स्थायी कमिटी बैठकले पनि अध्यक्ष समेत रहेका प्रधानमन्त्रीलाई अनुशासनको कारबाही गर्ने निर्णय गर्दै अन्य दलसँग मिलेर संघर्ष गर्ने निश्कर्ष निकालेको थियो।
बिरुवालाई वर्षा मौसममा गन्धे झारले ढाकेझैं ढाक्छ घृणाले ।
वाटर्स हाल सेप्टेम्बरमा रिलिज हुन लागेको अल्बमको तयारीमा व्यस्त छन् ।
१४ प्रतिशत र फिक्स्ड ब्रोडब्याण्डको पहुँच करीब १८ प्रतिशतमा मात्रै पुगेको जानकारी दिए।
सिमेन्ट उत्पादनको क्षेत्र नेपालमा आकर्षक नाफा दिनेमध्ये एक मानिन्छ।
शुक्रबार एकैदिन अहिलेसम्मकै बढी करीब एक लाख ९५ हजार नयाँ संक्रमित फेला परेका छन्।
मुलुकमा कृषि मन्त्रालय छ, तीन वर्षअघि मात्र गठित राष्ट्रिय किसान आयोग छ ।
कार्यक्रमका अध्यक्ष तथा सिद्धार्थ गौतम बचत तथा ऋण सहकारी संस्थाका अध्यक्ष खेमबहादुर गुरुङले संस्थाले यस क्षेत्रमा सेवा गर्ने जमर्को लिएर आएको उल्लेख गरे ।
चालु आवमा यो छूट नदिएको भए यसको कुल आय नै गएको आवको भन्दा रू.
लकडाउनका कारण निर्माणाधीन आयोजनाका काम ठप्प भएको, उद्योगभन्दा ठप्प हुँदा विद्युतको माग ह्वात्तै घटेको जस्ता समस्या सचिवहरुले सुनाएको घिमिरेले बताए ।
सिनेमा हलमा, सुटिङमा अपनाउनुपर्ने सम्पूर्ण स्वास्थ्य सुरक्षाको मापदण्ड अपनाएर विस्तारै चलायमान बनाउँदै लानुपर्ने उनको भनाइ छ। उनका अनुसार रिलिज हुन तयार भएका दुई दर्जनभन्दा बढी चलचित्र र पोष्ट प्रोडक्सनमा करीब तीन दर्जन जति चलचित्र छन्।
बाराको सिमरामा फुड ब्याङ्कबाट खाद्यान्न वितरण गरिँदै।
त्यसपछि शुरु भएको आरोहणमा पछिल्ला दुई दशकमा निकै आकर्षण बढेको छ ।
उनी भन्छन्, “संघीय र प्रदेश संसद्हरूले आफ्ना गतिविधिलाई अहिलेदेखि नै अडियो, भिडियो, फोटो र टेक्स्टमा छुट्टाछुट्टै बनाएर सुरक्षित हुने गरी राख्नुपर्छ ।”
दक्षिण कोरिया र इयूका राजदूतले राष्ट्रपति भण्डारीसमक्ष पेश गरे ओहदाको प्रमाणपत्रराष्ट्रपति विद्यादेवी भण्डारी समक्ष दक्षिण कोरिया र यूरोपियन यूनियनका नवनियुक्त राजदूतहरूले ओहदाको प्रमाणपत्र पेश गरेका छन्।
समय समयमा हाम्रो पारिवारिक भेटघाट गर्न यस्तै कुनै न कुनै कार्यक्रम गर्दै आएका छौँ ।
शुक्रबार एपी इन्टरटेन्मेन्टका प्रबन्ध निर्देशक अर्जुन पाण्डे र यसोदा फुड्सका कर्पेरिट म्यानेजर छबिलाल शर्माबीच सो सम्झौतामा हस्ताक्षर भएको हो ।
यो धन्दामा सरकारमा बस्नेहरुकै सहयोग छ ।
हिमालखबरसँग उनले भनिन्, “अहिले एउटा प्रोजेक्टमा काम गर्छु, जलेकै महिला दिदीबहिनीहरुको लागि चेतनामूलक काम हो तर, छोटो समयको प्रोजेक्ट हो।
उनीहरूको निन्दामात्र गरें ।
न नयाँ लगानीकर्ता उत्साहजनक लगानी लिएर भित्रिएका छन् ।
पक्राउ पर्नेमा दुई जना भारतीय र दुई जना नेपाली छन् ।
अब कांग्रेसले दशैंपछि शुरू हुने संसदको अधिवेशन र सडकमार्फत् विरोधका कार्यक्रम अघि बढाउने महतले बताए।
सात महीना अगाडि पनि सन्दीपले पाकिस्तानी क्रिकेटरका लागि दोभाषे काम गरेका थिए।
समानुपातिक र केही प्रतिपक्षी सांसदहरुले यो कार्यक्रम खारेज गरेर स्वास्थ्य क्षेत्रमा लगानी गर्न सुझाएका थिए ।
राणाशाहीको अनवरत ४२ वर्षको सेवापछि उनी वीरशमशेरको दरबारमा ‘सरदार’ मा पदोन्नति हुन्छन् ।
त्यस्तै शरीर र मनका अन्य विभिन्न अवयवहरूको क्रियाशीलता घटेसँगै फ्रिक्वेन्सी घटबढ (अवस्था परिवर्तन) हुन्छ ।
धवलागिरि र मालिका गाउँपालिकाका बाढीपहिरोपीडितलाई म्याग्दी प्रवासी नेपाली संघ मोना युकेले आर्थिक सहयोग गरेको छ ।
गत साउन १२ गते नेपाली बजारमा छापावाला सुनको मूल्य प्रतितोला रु ६५ हजार र तेजाबी सुन प्रतितोला ६४ हजार ७०० तथा चाँदीको मूल्य प्रतितोला रु ७७५ कायम भएको थियो ।
नेपाल राष्ट्र ब्यांकले जलाउने निर्णय गरेको ठूलो संख्याका पुराना नोटलाई फेरि चलनचल्तीमा ल्याउने निर्णय पनि गरेको छ ।
अमेरिकाले भने इरानको दावी अस्वीकार गरेको छ ।
चिनियाँ नयाँ वर्ष मनाउन पुसको शुरूमा गएका पाँच दर्जन जति प्राविधिक तथा कामदार फर्किन नसकेपछि चिनियाँ कम्पनी सिचुवान आनेईले काबु बाहिरको परिस्थिति भन्दै निर्माण रोकेको छ ।
नेपाल धितोपत्र बोर्डले अर्को व्यवस्था नहुन्जेलका लागि कारोबार बन्द गर्न नेपाल स्टक एक्सचेन्जलाई निर्देशन दिएको छ ।
उता, अस्पतालतर्फबाट लेखनाथ सामुदायिक लायन्स अस्पताल तर्फबाट अस्पताल अध्यक्ष रमानाथ पौडेल, अस्पतालमा नि.
दाहालको बुझाइ थियो– कांग्रेस भन्दा एमालेसँग मिल्दा बढी लाभ मिल्थ्यो।
अमेरिकी राष्ट्रपति डोनाल्ड ट्रम्पले गत अगस्ट २२ मा क्लालिफोर्नियामा विपदा घोषणा गरेका थिए।
पुष्पानन्दले नेताहरुलाई बचाउन तेस्रो तलामा पुर्याए, र घोप्टे (भर्याङको मुखमा घोप्टो पारेर लगाइने काठको ढोका) लगाए।
फुटकर त छँदैछन्, स्वप्निल आँखाभरि देखि शुरु भएको यो दोस्ती दोभान र स्वराञ्जली क्वायरसम्म सघन भयो ।
उनकी दिदी सुनिताले यी दुईजना विरुद्ध किटानी जाहेरी दिएकी थिइन्।
यता अष्ट्रेलियामा भने यसबाट २२ हजार नागरिक सङ्क्रमित भएका छन् ।
जरुरी काम बिना घर बाहिर निस्केका आठ हजारलाई इटाली सरकारले मंगलबार नियन्त्रणमा लिएको थियो ।
दुईदिने यात्रामा विशेष प्याकेजको प्रबन्ध गरिएको छ, जसमा पहिलो दिनको ब्रेकफास्ट, लञ्च, डिनरसहित होटल र भोलिपल्टको ब्रेकफास्ट समेत उपलब्ध गराइन्छ ।
कवि मुकारुङ सबै लेखक/कविका आफ्नो विचार र दृष्टिकोण हुने बताउँछन्।
बन्दाबन्दीले गर्दा आवश्यक पूर्वाधारहरु जस्तो, इन्टरनेट, स्मार्ट फोन, ल्यापटपहरु जम्मा भइरहेको छ। अब विस्तारै यसको प्रयोग र उपयोग पनि बृहत हुँदै जाने उनले बताइन्।
यो भनाइप्रति ठाडै असहमति जनाउँदै प्रधानमन्त्री बीपीले भनेछन् “नेपाल एक स्वतन्त्र सार्वभौमसत्ता सम्पन्न र संयुक्त राष्ट्र संघको सदस्य राष्ट्र हो।
त्यसपछि पनि निरन्तर उनका समालोचना छापिए।
ग्वायाक्विलको तापक्रम बढी नै भएकाले शवहरु छिटै गल्दा झन् समस्या भएको उनले बताए।
उनले दैनिक १२ टन च्याउ उत्पादन गर्ने लक्ष्य राखेकोमा अहिले दैनिक ३ टन उत्पादन गरिरहेका छन्।
कार्बुरेटर विशेषगरी मोटरसाइकलमा प्रयोग हुने गर्दछ ।
यसअघि मङ्सिर १३ गतेको बैठकमा प्रधानमन्त्री एवं अध्यक्ष केपी शर्मा ओलीले प्रस्तुत गरेको लिखित जवाफ र त्यसअघि गत कात्तिक २८ गतेको बैठकमा अर्का अध्यक्ष पुष्पकमल दाहाल ‘प्रचण्ड’ ले प्रस्तुत गरेको लिखित पत्रका सम्बन्धमा बैठक केन्द्रित छ ।
भूकम्पबाट क्षतिग्रस्त ३५२ वर्ष पुरानो पोखरी राष्ट्रिय पुनःनिर्माण प्राधिकरणबाट तयार गरिएको हो ।
नेपालमा बर्माबाट पनि नेपाली भाषी शरणार्थी बनेर आएका थिए ।
फ्रान्कफर्टबाट करिब २० किलोमिटरको दूरीमा रहेको हनाउ शहरका “मिडनाइड” र “एरेना” नाम गरेका दुई वटा बारमा गोली प्रहार गरिएको थियो ।
यसले भविष्यमा स्वास्थ्य क्षेत्रलाई सकारात्मक प्रभाव पार्ने छ ।
गल्ती गर्नेलाई कारबाही गर्नुपर्छ ।’
उनी एक राजनीतिज्ञ मात्रै नभई तमू जातिको इतिहासविद्, पैडी एवम् एक कुशल बुद्धिजीवी पनि थिए ।
समथर भेगमा पाइने बाघसहितका वन्यजन्तुहरू देखिन थालेसँगै कर्णालीदेखि पश्चिम महाकाली नदीबीचको महाभारत क्षेत्र वन्यजन्तु तथा जैविक विविधता संरक्षणमा नयाँ संरक्षित क्षेत्र बन्ने सम्भावना देखिएको छ।
आफ्नो सहपाटी, साथीभाइ, टोल छिमेकलाई सुरक्षित रहन र सचेतना अभियानलाई अगाडी बढाउन सबैलाई आह्वान गर्छौँ,’’ उनले भने।
तर साउदी अरेबियाका राजा सलमानले प्यालेस्टाइनी राष्ट्रपतिलाई टेलिफोन गरेर आफ्नो देश प्यालेस्टिनी मुद्दाप्रति कटिबद्ध रहेको पनि बताएका छन् ।
कोभिडको प्रभाव बढी भएको मुलुक भएकोले भारतबाट नेपाल आउन जान भने प्रतिबन्ध नै थियो।
महतो जस्तै पसिना बगाएर उब्जाएको फसल बेचेका हजारौं उखु किसानले सर्लाहीका अन्नपूर्ण र महालक्ष्मी, रौतहटको श्रीराम, महोत्तरीको एभरेष्ट तथा नवलपरासीका वाग्मती, इन्दिरा र लुम्बिनी चिनी मिलसँग रु.
कानून, न्याय तथा संघीय मामिला मन्त्रालयले लगेको संशोधन ऐन संघीय संसदले पारित गरी गएको २० जेठमा राष्ट्रपति विद्यादेवी भण्डारीबाट प्रमाणीकरण भएको थियो।
काप्लानले सरकारले लिम्बूहरूको जातीय भूमि किपटलाई खोस्दै लगेको (रैकर) तथ्य अगाडि सारेका छन् ।
सभामुख अग्निप्रसाद सापकोटासँग नेपालका लागि श्रीलंकाका राजदूत हिमाली सुभासिनी अरुनातिलकाले आज शिष्टाचार भेट गरेकी छन्।
जनसेवा बचत तथा ऋण सहकारी संस्था लि.
यस्तै बिहीबार चाँदीको मूल्यमा पनि प्रतितोला रु ७० ले गिरावट आएको छ ।
यस्तो खालको अन्तरक्रियाले विभिन्न जातीय समुदायले नराम्रा कुरा छाड्ने तथा राम्रा कुरालाई अपनाउने अवस्था सिर्जना हुन्छ ।
सूचना तथा सञ्चार मन्त्री गोकुल बास्कोटाले विधेयकको बारेमा गलत ब्याख्या भइरहेको बताएका छन् ।
त्यसमध्ये आठ वटा बाघमा क्यानाइन पार्भो पाइएको थियो।
नेदरल्याण्डमा रहेका नेपालमा पर्यटक पठाउने ट्राभल एजेन्सी सञ्चालकहरूलाई आफूहरूको योजना सुनाए ।
यो सहित डिस्चार्ज हुनेको संख्या १५ हजार २६ पुगेको छ। अर्थात्, संक्रमित मध्ये ७१.
राज्यको तर्फबाट एजेण्डाकै रुपमा आएपछि भोलि आन्दोलनकारीहरूको मागको विजय हुने कुरामा हामी आशावादी छौं- उनले भने ।
कृष्ण सुब्बा र सोनाम शेर्पा दुई राम्रा चित्रकार पनि युवा उमेरमै विते ।
समुदायमा फैलन सक्ने संक्रमणको नियन्त्रणका लागि सकरारले परीक्षण गर्ने, ट्रेसिङ गर्ने, उपचार र स्वास्थ्य उपकरणको व्यवस्था गर्ने, स्वास्थ्यकर्मीहरूको सेवा र सुविधामा बढाउने काममा सरकार कमजोर रहेको भन्दै त्यसतर्फ ध्यान दिन माग गरे।
शनिबार बेलुकी रुकुम पश्चिम चौरजहारी नगरपालिका–८ सोतीस्थित मल्ल थरकी युवतीलाई लिन गएका युवा र गाउँलेबीच भएको झडपमा परी बेपत्ता भएका तीन जना युवाको शव फेला परेको छ ।
हरिपुर्वा नगरपालिका–३ धनकौलका वडाध्यक्ष धर्मराजसिंह महतोमाथि सोही नगरपालिकाका प्रमुख प्रशासकीय अधिकृतले कुटपिट गरेको प्रहरीले जनाएको छ ।
त्यहीँ बास बस्यौँ ।
यस्तै, स्वास्थ्य संस्थाहरूको व्यवस्थापन समेत निश्चित समयका लागि सीसीएमसीले लिने योजना बनेको छ।
वर्तमान भारतीय भूमिमा आर्यजातिको प्रवेशअघि नै वेदको निर्माण भइसके पनि अन्य साहित्यको रचना भारतीय भूमिमा नै भएको देखिन्छ।
जसका कारण डीएपी र युरिया मलको तुलनामा यो मलको मूल्य केही महंगो भएको कार्पोरेसनले जनाएको छ।
राजाले एउटै मात्र गलत पाइला चाल्दा देशको भविष्य र अस्तित्व नै धरापमा पर्नसक्ने समय थियो।
तर पछि केहि भाषाका विद्वानले “को’ नै शुद्ध हो भन्ने मत पनि प्रकट गरेका थिए ।
मेरुदण्डमा चोट लागेपछि रूपेश श्रेष्ठलाई झण्डै झण्डै पक्षघात भएको थियो, उनको व्यवसाय पनि टाट पल्टिनेवाला थियो ।
र, पार्टीभित्र आफ्नो भूमिका बढाउन दाहालले नेता नेपालसँग सहकार्य गरे ।
साथै, भाटभटेनी सुपर स्टोरसँगको सहकार्यमा काठमाडौं, भक्तपुर र ललितपुरका एक–एक स्थानमा पनि खाद्य सामग्रीको सुपथ मूल्य पसल राखिनेछ ।
आन्दोलनमा समावेश प्राध्यापकमध्ये १४ वर्षदेखि ज्यालादारीमै पढाइरहेका समेत थिए ।
उनी सुष्मालाई भगाउन युवासहित त्यहाँ पुगेका हुन् ।
नेपालमा अहिलेसम्म दुई लाख ३९ हजार ८८५ जनामा कोरोना सङ्क्रमण देखिएको छ। यीमध्ये दुई लाख २४ हजार ५३ निको भएका र एक हजार ५७७ जनाको निधन भइसकेको मन्त्रालयले जनाएको छ।
सगरमाथा प्रदूषण नियन्त्रण समिति (एसपीसीसी) को अगुवाईमा उच्च हिमाली क्षेत्रमा नियमित सरसफाइको काम भइरहे पनि यसपटक आधारशिविरभन्दा माथि फोहोर संकलन गरिएको हो ।
अख्तियार दुरुपयोग अनुसन्धान आयोगले जनताको प्रत्यक्ष सरोकार हुने निजी क्षेत्रको भ्रष्टाचार हेर्न पाउनुपर्ने बताएको छ।
१७ पुष, काठमाडाैं ।
कीर्तिपुर नगरपालिका–७ काठमाडौँका घरबेटी ६६ वर्षीय प्रेमलाल महर्जनको कुटपिटबाट गएको २६ भदौमा ४८ वर्षीय शम्भु चौधरीको मृत्यु भयो।
त्योभन्दा बाहेक अरू उपाय पनि थिएन ।
२ करोड ७० लाख गर्दो रहेछ ।
पीडितलाई तत्काल उद्धार र औषधोपचार गर्छ ।
कोभिडले एउटा नयाँ कुरा के दियो भने हामीलाई नयाँ प्रविधिको प्रयोग गर्न सिकाइराखेको छ ।
खेलकुदको माध्यममार्फत यहाँको आम्दानीमा बृद्धि हुनेछ ।’
उनले नेपालीहरुको महान चाड दशैंको अवसरमा २३ घर परिवारलाई दैनिक उपभोग्य खाद्यान्न उपलब्ध गराएर सहयोग गरेकोमा धन्यवाद ज्ञापन गरे ।
विनोदबिन्दु शर्माद्वारा आइतबार बिहान जारी विज्ञप्तिमा उल्लेख छ।
नेपाली काँग्रेसका आमन्त्रित केन्द्रीय सदस्य समेत रहेका केसीको आफ्नै निवास पोखरा ७, एयरपोर्टमा राति साढे १० बजे निधन भएको हो ।
उक्त घटनामा सोनी र मतियार अमित परियारसमेत विरुद्ध सुन चाँदीको भन्सार चोरी पैठारी तथा निकासी गरी राजस्व चुहावट गरेकोे मैनालीले जानकारी दिए।
तोप पड्कनुअघि नाटक त सकियो ।
तर, परीक्षणका क्रममा यो खोप अन्य दुई वटाको तुलनामा कम अर्थात ६२ देखि ९० प्रतिशत मात्र प्रभावकारी भएको पाइएको छ।
भारतले सँधै नेपालको सार्वभौमसत्ता र भौगोलिक अखण्डताको सम्मान गरेको पनि उनले उल्लेख गरेका छन् ।
नेपाल पत्रकार महासंघको अध्यक्ष रहिसकेका खोज पत्रकारिता केन्द्रका सम्पादक शिव गाउँले मिडियामा प्रकाशन÷प्रसारण भएको विषयवस्तुको आधारमा दण्ड जरिवाना गर्ने भनेको संसारभरि नै तीन वटा पक्षले हो।
जेससले डी–बक्सभित्र विपक्षी लियोनका डिफेन्डरहरुको दवाव थेग्दै ६ यार्डभित्र स्टर्लिङलाई बल मिलाइदिएका थिए ।
चीनलाई उपहार स्वरुप दिएको गैंडामध्ये एउटा बाढीले बगाएर उद्दार गरिएमध्येको थियो।
जंगबहादुरको वेश्यागमन अन्तर्राष्ट्रिय चर्चाको अति महँगो एक नेपालीजनको वेश्यागमन थियो।
पोखरा उपत्यका नगर विकास समितिका अध्यक्ष समेत थिए ।
यो सहित कुल संक्रमित संख्या ४ हजार ५९ पुगेको छ ।
मंगलबार महासंघ प्रतिष्ठान शाखाबाट एक एक जना बोलाएर परिक्षण गर्ने र उनीहरुको परिक्षण गर्दा कोरोना पोजेटिभ देखियो भने सञ्चारगृहमै गएर गर्ने योजना रहेको उनले बताए ।
‘‘कोरोना प्रभाव बढ्दै जाँदा अन्तर्राष्ट्रिय पर्यटकको गतिविधि ठप्प भएपछि होटल बन्द गर्नुको विकल्प नरहेका कारण यो निर्णय गरिएको हो।’
अहिले सोही ठाउँमा पहिरोले वितण्डा मच्चायो ।
अर्को कुरा, विदेशबाट आफ्नो देश, गाउँघरमा आएका मानिसहरू सीमामा थुनिए।
यसको अर्थ, राम्रो प्रविधिको प्रयोग गर्न सक्दा उक्त फलाम खानी उत्खनन्योग्य हुनसक्छ ।
तर, तमाम विरोध र विमतिका बावजूद आज पनि विश्वमा सबैभन्दा ठूलो व्यापार अमेरिका र चीनको बीचमै छ ।
शिक्षा, विज्ञान तथा प्रविधिमन्त्री गिरिराजमणि पोखेलले शिक्षा क्षेत्रमा सिकाइ केन्द्रित रुपान्तरण गर्नु अबको आवश्यकता भएको बताएका छन् ।
हामी सटडाउन नै भनेर जान्छौं ।
गैरकानूनी रुपमा नेपाल बसोबास गरिहेका मौरिसस नागरिक राहुल पञ्चुले बुझाउनुपर्ने विलम्ब शुल्क बराबर ६ हजार १६० अमेरिकी डलर र जरिवाना वाफत २५ हजार मिनाहा दिने र देश निकाला गर्ने निर्णय पनि सरकारले गरेको छ।
मेरो तत्कालिन कमाण्डेन्ट ईन्द्र बहादुर शेरचन हुनुहुन्थ्यो ।
स्वच्छन्दतावादी र परिष्कारवादी लेखन शैलीका कारण उनका काव्य मात्र होइन मालती मँगले,शकुन्तला,हिमालपारि हिमालवारी, देउकी जस्ता गीति नाटक पनि निकै चर्चित र लोकप्रिय भए ।
जबकि निर्वाचनमा पार्टीको सानदार विजय मात्र होइन, पार्टी र सरकार सञ्चालनमा केही समय अघिसम्म देखिएको एकतहको स्थिर अवस्थाको कारण अरू केही नभई, आफैंमा एकता प्रक्रिया पूरा भइनसकेको पार्टीको त्रिखुट्टीबाट निःसृत शक्ति थियो ।
उनका अनुसार भारतबाट सरकारको निगरानीमा आएकामध्ये हिमा गाउँपालिकाका २५, कनकासुन्दरीका एक, तिलाकाका एक, हुम्लाका एक र मुगुका एक गरी २९ जनालाई क्वारेन्टिनमा राखिएको छ।
शुक्रबार एकै दिन सबैभन्दा बढी संक्रमित भारतमा भेटिएका छन्।
संघले आन्दोलन सफल पार्न काठमाडौं खाल्डोका हाइस्कूलदेखि कलेजसम्मका विद्यार्थीलाई मिसाउने नीति लिएछ।
नेपाल टुरिजम बोर्डले एक सूचना जारी गर्दै मार्च १७ अर्थात चैत ४ गते कतार एयरवेजबाट नेपाल आएका सबै यात्रुलाई कडा ढंगले सेल्फ क्वारेन्टाइनमा बस्न र रुघा खोकी वा ज्वरो आएमा जतिसक्दो चाँडो टेकु अस्पतालमा सम्पर्क राख्न भनिएको छ ।
तर, प्रहरी त्यहाँ पुग्नुअघि नै फरार भएका थिए।
तर, निजी विद्यालय, केही ठूला र सामुदायिक विद्यालयका लागि व्ययभार मात्र बढ्छ ।
खोप दिएर त्यसै दिन दिउँसो फर्कंदा भने पानी दर्केर खोलामा बाढी उर्लेको थियो।
पीआईसीयू र एनआईसीयूको उद्घाटन समेत भएको छ ।
मलेशियाका प्रधानमन्त्री महाथिर मोहोम्मदले राजीनामा दिएका छन् ।
अहिले अपार्टमेन्ट वरपर पूर्ण रूपमा आवतजावत ठप्प पारिएको छ।
त्यसअघि दिउँसो मात्र नेकपाको शक्तिशाली संयन्त्र, केन्द्रीय सचिवालयका बहुसंख्यक सदस्यहरुसँगको भेटघाटमा प्रधानमन्त्री तथा नेकपा अध्यक्ष ओली र अर्का अध्यक्ष पुष्पकमल दाहालले ‘झेली र महाझेली; फटाहा र महाफटाहा’ जस्ता नीच शब्दबाट एकअर्कालाई सम्बोधन गरेका थिए।
यो घटनाले सुत्केरीको उद्धार गर्ने संयन्त्र चुस्त नभएको स्पष्ट हुने पाइजा बताउँछन् ।
एनआइसी एसिया बैंकका पाल्पा प्रमुख हरिकृष्ण शर्माले जानकारी दिए ।
कार्यक्रममा प्रदेश सांसद विन्दुकुमार थापाले पीडित परिवारको व्यवस्थापनका लागि जिल्ला प्रशासन, प्रदेश सरकार, महानगरपालिकाबाट केही सहयोग प्राप्त भएपनि दीर्घकालीन सहयोगका लागि सबैको सकारात्मक भूमिका आवश्यक भएको बताए ।
तर, संविधानको यस्तो भावना बोक्ने नयाँ कानून निर्माण भइसकेको छैन।
“कस्तो लेनदेन गर्दा पार्टीमा आफू बलियो भइन्छ भन्ने प्रवृत्ति हाबी छ, यस्तो अवस्थामा जे पनि हुनसक्छ”, उनी भन्छन्।
वन क्षेत्रमा सडक पार गर्ने क्रममा सयौं वन्यजन्तुले पनि ज्यान गुमाइरहेका छन्।
क्वारेन्टिनको वातावरण मैत्रीपूर्ण बनाउन र रोग प्रतिरोधात्मक क्षमता विकास गर्न भन्दै योग शिक्षा शुरु गरिएको केन्द्रका निमित्त प्रमुख विमल श्रेष्ठको दाबी छ।
तर, पार्टीमा आएको विभाजनपछि केपी ओलीको पक्षमा ३३ जना सांसद मात्र बागमती प्रदेशमा छन्।
पक्राउ पर्नेमा चितवनको भरतपुर महानगरपालिका वडा १२ बस्ने वर्ष ३१ का सुरेन्द्र थापा हुन् ।
कोरोनाभाइरसको जोखिमको बारेमा प्रधानमन्त्रीलाई देउवाले समुदाय स्तरमा व्यापक परिक्षण, स्वास्थ्यकर्मीको सुरक्षा, श्रमिक, विपन्नलाई गाउँ जाने वा यहीँ भोको नबस्ने व्यवस्थालाई पनि सरकारले गम्भीर रुपमा लिनुपर्ने सुझाव दिएको विज्ञप्तिमा उल्लेख छ ।
रातको शुरूआतमा (साँझ ६–१० बजेसम्म) कफ, मध्य रात (१०–२ बजेसम्म) मा पित्त र रातको अन्तिम प्रहर (बिहान २–६ बजेसम्म) मा वात दोष बढ्ने गर्छ ।
नेपाली कांग्रेसले सोमबार प्रतिनिधिसभा विघटनविरुद्ध देशभरका १ सय ६५ निर्वाचन क्षेत्रमा प्रदर्शन गर्दैछ ।
यस्तो गर्नाले शनिदेव रिसाउने पण्डितहरु बताउँछन् ।
प्राप्त सेनिटाइजरलाई ट्राफिक प्रहरी, बैदाम प्रहरी र जिल्ला प्रहरी कार्यालयमै प्रयोग गरिने प्रवत्ता राजकुमार केसीले बताए ।
जग्गालाई सट्टेबाजीको माध्यम बनाएर ठूलो नाफा कमाउने धन्दा मौलाउँदा घरजग्गाको भाउ मुख–बोलीमा निर्भर भयो ।
तीन वर्षअघि बाढीले बगाएर भारत पुर्याएको एउटा गैँडाको उद्धार गरिएको छ ।
इद्लीबमा नयाँ हिंसाबाट अन्य थप शरणार्थी आगमनको डर रहेको बताइएको छ ।
त्यस्तो हावाले पानी पार्ने सम्भावना हुँदैन ।
यस्तै सरकारले लकडाउन जेठ ५ गतेसम्म लम्ब्याउने निर्णय गरेको छ। यसअघि थप गरिएको लकडाउनको अवधि भोलि वैशाख २५ गते सकिँदै थियो।
हुन त हाम्रा हजुरआमा पुस्ता बाहेकले यस्ता पुराण विरलै सुन्छन् होला तर यो पढिसक्दा दुई कुरा मस्तिष्कमा आए ।
जस्तो कि एसिड आक्रमण र बलात्कारका घटनालाई अझै कडा रुपले दण्डनीय बनाउन पनि अध्यादेश ल्याइएको थियो।
१७ लाख ५७ हजार ११६ खर्च भएको विवरणमा उल्लेख छ।
संसद पुनर्स्थापनाको लागि सबैको एकस्वर हुनुनै आजको आवश्यकता हो ।
चराचर जगत आफ्नै लाग्छ ।
“संशोधन जस्तो गम्भीर विषयमा धेरै छलफल गरियोस् भनेरै यी समय र प्रावधान निर्धारण गरिएका हुन् ।
२०६२ सालमा ए डिभिजनमा बढुवा भएपछि क्लबले गति लियो ।
गोविन्द केसीको समर्थनमा दमौलीका दुई युवा अनसन बसेका छन् ।
त्यसपछिका वर्षहरूमा पनि ऋणको भारी खासै घटेन।
वीरगञ्जमा संक्रमण पुष्टि भएका कामदारहरू बाग्लुङको गलकोट नगरपालिकामा सवारी साधन मर्मत गर्ने वर्कसप, ग्रिल उद्योगदेखि घर तथा विद्यालय भवन निर्माणको काम गर्थे।
भारतको केन्द्रिय राजधानी रहेको दिल्ली प्रदेशमा कोरोनाभाइरसबाट एकैदिनमा अहिलेसम्मकै धेरै सङ्क्रमित भेटिएका छन् ।
एन्फा अध्यक्ष कर्मा छिरिबब शेर्पाले समितिहरु निस्क्रिय अवस्थामा रहेकोले परिवर्तन गरिएको बताएका छन् ।
महिलासँग भेटघाट र सम्पर्कमा रहेका ५२ जनालाई लम्की बहुमुखी क्याम्पसको क्वारेन्टिनमा राखिएको जिल्ला प्रहरी कार्यालय कैलालीका प्रहरी नायव उपरीक्षक दक्षकुमार बस्नेतले जानकारी दिए।
५२ कक्षका सबै ढोकाका नाम हिमालबाट र सबै कोठाहरूका नाम जिल्लाबाट राखिएको पनि उनले बताए।
यही विविधताको संयोजनबाट नै कलाकारी सीप र सौन्दर्यको उदघाटन हुन्छ ।
वनस्पति विभागले हालै सार्वजनिक गरेको ‘नेपालमा फैलिएका वाह्य मिचाहा प्रजाति’ पुस्तकका अनुसार, नेपालमा हालसम्म १५ वानस्पतिक परिवार अन्तर्गत २४ जाति र २६ प्रजातिका मिचाहा वनस्पति पाइएका छन्।
नभए फेरि यो समय त आउँदैन।
भियतनामले ७ लाख २३ हजार भन्दा बढी व्यक्तिको कोरोना परीक्षण गरेको छ ।
यसलाई सामान्य प्राविधिक अर्थमा मात्र हेरिनु मनासिव देखिदैन।
बुधबार बढी नाफा कमाउने १० कम्पनीका शेयर लगानीकर्तामध्ये ९ जलविद्युत कम्पनीका लगानीकर्ता छन्।
त्यो बेला प्रतिगोटा बन्दुकको मूल्य ६० रुपैयाँ पथ्र्यो ।
सरकारले यसअघि उपचारमा संलग्न चिकित्सकको मनोबल बढाउन निःशुल्क बीमा, थप सुविधालगायत निर्णय गरिसकेको छ ।
तैपनि खतरा टरिसकेको भने छैन ।
कोरोनाका कारण देशरभरका गाउँपालिकाका १ सय ५ जनप्रतिनिधि संक्रमित छन् ।
सभामा पोखरा स्वास्थ्य विज्ञापन प्रतिष्ठानका उपकुलपति प्रा.
कोरोनाभाइरसबाट अहिलेसम्म चीनमा २२३९ जनाको मृत्यु भएको र ७५५६९ जना संक्रमित पाइएको डब्लूएचओको आकडा रहेको छ ।
चार्टर गरेका जहाजले बोकेर पोखरा पु¥याइएको स्याउको बागलुङ, पर्वत, म्याग्दीका बजारमा माग छ ।
तर २१औं दिन अर्थात् झिक्ने भनेको तीन दिनपछि म होसमा फर्किएँ।
यस्तै नेपालमा विश्वका तुलनामा मृत्युदर पनि कम छ ।
सत्तारुढ नेकपाका सचिवलाय सदस्य तथा प्रवक्ता नारायणकाजी श्रेष्ठ प्रकाशले पनि ट्विटरबाटै विरोध जनाएका छन् ।
प्रतियोगिताका लागि क्यानले सञ्चालन गर्ने प्रशिक्षण पनि अन्योलमा छ ।
त्यस्तै भैरहवाले यसअघि नै वेस्ट इन्डिजका ब्याट्सम्यान ड्वेन स्मिथको नाम सार्वजनिक गरेकोे थियो ।
अन्ततः राजा वीरेन्द्र जनमतसंग्रह घोषणा गर्न बाध्य भए।
किनकि पछिल्लो समय यस्तो दृश्य विरलै देखिन्छ ।
यी तीन कृतिको आफ्नै महत्व छ। भूपि शेरचनलाई धेरै व्यक्तिले उनको पुस्तक घुम्ने मेचमाथि अन्धो मान्छे मार्फत चिन्छन् जुन २०२५ सालमा प्रकाशित भएको थियो।
शनिबार ४७४ जनाको मृत्यु भएको थियो।
त्यसैले बन्दाबन्दी मार्फत त्यो निश्चित अवधि पार गर्नमा तल्लिन संसारका धेरै सरकारहरु त्यसपछिको आर्थिक प्रणालीलाई कसरी सुचारु बनाउने भन्ने ध्याउन्नमा छन् ।
भारत सरकारको प्रायोजनमा तीर्थयात्राका लागि पन्ध्र वर्षअघि खोलिएको लिपुलेक भञ्ज्याङसम्मको गोरेटोको सडक–ट्रयाकमा स्तरोन्नति चीनसँगको सहकार्य र सहनिर्णयबाट मात्र सम्भव भएको हो।
सिजीलाई ‘युनिफाइड’ अनुमति दिने सम्बन्धमा सरकार पूर्वाग्रही नरहेको स्पष्ट पार्दै उनले आर्थिक र प्राविधिक प्रक्रिया पूरा गरी आएमा अनुमति पाउने बताए ।
सो उपमहानगरपालिकाले २०७६ मंसिर १ गतेदेखि लागू हुने गरी तह र ग्रेड वृद्धि गरी सरकारी कोषको दुरुपयोग र ठूलो आर्थिक भार थपिन गएको उजुरीको सम्बन्धमा आयोगले सो निर्णय गरेको हो ।
मात्र छाडा प्रवृत्तिलाई त्याग्न सक्नुपर्छ ।
विद्युत् ऐन २०४९ र विद्युत् नियमावली २०५० ले खोलेको निजी क्षेत्रको लगानीलाई पछिल्लो समय सरकारले निरुत्साहित गरेको निजी क्षेत्रको गुनासो छ।
नागरिक उड्डयन प्राधिकरणका उपमहानिर्देशक राजकुमार क्षेत्रीका अनुसार चीनका कोरोना प्रभाव नभएका गन्तव्यबाट मात्रै उडान भइरहेको छ ।
नेपाली कांग्रेसका बरिष्ठ नेता रामचन्द्र पौडेलले गरेको भिडियो कन्फ्रेन्समा विज्ञहरुले कृषि क्षेत्रलाई प्राथमिकतामा राख्न सुझाव दिएका हुन् ।
तर, त्यस यता संक्रमितको संख्या निरन्तर घट्यो।
भारतमा शुरुदेखि नै सबैभन्दा बढी संक्रमित महाराष्ट्र राज्यमा देखिएका छन् ।
नेपालमा थप नौ जनामा कोरोनाभाइरसको संक्रमण देखिएको छ। शुक्रबार बिहान मकवानपुर र बाँकेमा गरी नौ जनामा संक्रमण पुष्टि भएको स्वास्थ्य तथा जनसंख्या मन्त्रालयले जनाएको छ। यो सँगै संक्रमितको संख्या २ सय ५८ पुगेको छ।
दुई वर्ष पूरा भएपछि कँडेलले शाहीलाई पूरानो सहमति स्मरण गराउन शुरु गरे।
अभिनन्दन समारोहको पछि पनि हामी दुई दिन बढी बस्यौं, उही गोमती गेस्ट हाउसमै ।
महाशाखा प्रमुख, प्रहरी वरिष्ठ उपरीक्षक भीमप्रसाद ढकालले ट्राफिक प्रहरीमा कोरोना संक्रमण पुष्टि भएपछि महाशाखामा आवतजावतमा रोक लगाइएको जानकारी दिए।
नेफिलले तत्कालीन स्वास्थ्य मन्त्री उमाकान्त चौधरी, काउन्सिलका अध्यक्ष डा.
सरल भेषभूषा, सादगीपूर्ण जीवन तथा सहज व्यवहार अन्तिम समयसम्म उनको जीवनको हिस्सा रह्यो।
भ्रमण तयारीमा आवास, खानपिन, सुरक्षा लगायत सबै व्यवस्था सेना, गृह मन्त्रालय, वन मन्त्रालय र स्थानीय प्रशासनबाट हुन्थ्यो ।
उनले कोभिड–१९ को रोकथाम र नियन्त्रण गर्न दृढ भएर लागेको उल्लेख गर्दै त्यसका लागि सबैको सहयोग आवश्यक भएको बताए ।
खाना र बसोबास नहुँदा जनावर उक्त क्षेत्रबाट भागेर अन्यत्र गएको अनुमान गर्न नसकिने उनी बताउँछन्।
त्यहाँबाट काठमाण्डु हेर्दा यत्रो सानो देखिने ।
त्यसलाई पार्टीको लोगो र कार्यालयको दुरुपयोग गर्दै राष्ट्रव्यापी रुपमा वितरण गर्नुभयो र वस्तुतः पार्टी विभाजनको अप्रत्यक्ष घोषणा गर्नुभयो ।
कयौं एयरलाइन्सको उडान सुस्ताएको छ भने सडक यातायात पनि शिथिल भएको छ ।
लामो समयसम्म प्रहरीले युवकको पहिचान गर्न सकेको थिएन ।
वडास्तरबाट तयार गरिएका जनमुखी एवं समृद्धि प्राप्तिका कार्यक्रम कार्यान्वयनमा महानगरपालिकाले पहिलो प्राथमिकताका राख्नुपर्नेमा उनको जोड रहेको छ ।
प्रायः जुनसुकै बेलापनि त्यहाँ कोही न कोही तस्बिर खिचिरहेको देखिन्छ ।
कहिले नेपाली सेनाका सवारी पुग्छन् त कहिले सशस्त्र प्रहरी बलका ।
अघिल्लो साता बसेको मन्त्रिपरिषद् बैठकले निर्वाचन पूर्वाधार विकास कार्यक्रमको सञ्चालन कार्यविधि संशोधन गरेको हो ।
संसदका दुवै सदनबाट पारित भई राष्ट्रपतिबाट ८ कात्तिक २०७६ मा स्वीकृति पाएको विज्ञापन ऐन हालसम्म कार्यान्वयमा आउन सकेको छैन।
सरकारले भ्रमण वर्षमा ५ लाख चिनियाँँ पर्यटक भित्र्याउने लक्ष्य राखेको छ ।
मार्च–अप्रिल (फागुन–वैशाख) र सेप्टेम्बर–नोभेम्बर (भदौ–कात्तिक) मा होटलमा बास पाउन मुस्किल पर्छ।
चुमानले सोमबारका लागि डाकिएको संसदीय दलको बैठकमा सहभागी नहुने बताएका छन् ।
उनले आगामी आर्थिक वर्षमा ५९ वटा बोर्डर आउट पोस्टको स्थायी भौतिक संरचना निर्माण गर्न बजेट विनियोजन गरिएको जानकारी गराए ।
तेस्रो चरणमा अनुसन्धान क्रममा रहेका कुनै पनि औषधि बिरामीलाई बिक्री गर्न पाइँदैन।
सरकारले पूर्व सचिव शारदाप्रसाद त्रितालको संयोजकत्वमा गएको वर्ष गठन गरेको सरकारी, सार्वजनिक, गुठी र सरकारद्वारा अधिग्रहण तथा जफत गरिएको जग्गाहरूको हिनामिना छानबिन समितिको प्रतिवेदन, २०७५ ले गरेको सिफारिशपछि आयोगले अनुसन्धान थालेको थियो।
विद्यार्थीमा अन्तनिहित क्षमता प्रष्फूटन गर्न विद्यार्थीको आत्मसम्मानको सुनिश्चित गरी सहभागिता र मार्गनिर्देशक सिद्धान्तलाई व्यवहारमा प्रयोग गरेर सिकाइलाई सुनिश्चित गर्ने विधि तथा प्रविधिको आवश्यकता पनि त्यति नै पर्ने उनले बताए ।
विशेषगरी यूरोप र अमेरिकाबाट एसिया फर्किएका नागरिकमा संक्रमण देखिएको छ ।
विभिन्न चरणका वार्तापछि बनारसको लाउराभिरमा भएको अन्तिम बैठकले प्रजातन्त्रको स्थापनाका लागि मिलेर जाने सहमति गरेको पोखरेल बताउँछन् ।
उनीहरूले सरकारले शासन गर्ने अधिकारसमेत गुमाइसकेको पनि बताए।
अंशबण्डा गर्दा भने देवकोटाको भागमा चार बिघा मात्र परेको पत्रकार रोचक घिमिरे बताउँछन् ।
केसीले बारम्बार एउटै मान्यतामा आधारित मागका खातिर बारम्बार अनशन आन्दोलन गरिरहुन्, २५औं दिनसम्म अनशन लम्बिनुको अर्थ हामीले हाम्रो लोकतन्त्रलाई त्यति परिपक्व र समुन्नत बनाउन नसकेको प्रमाण पनि हो, जहाँ सत्याग्रहको ओज महसूस गर्न सकियोस्।
आज बिहान ७ः०० बजे हिमालय एयरलाइन्सको जहाज चीनको कुनमिङ र श्री एयरलाइन्सको जहाज बैंकक प्रस्थान गरिसकेका छन्।
यस किसिमको पूर्वाधारको विकास समुदायको प्रतिबद्धता र रचनात्मक प्रयासहरूले सम्बोधन गर्न सकिने जनाइएको छ ।
विविध जातीय संरचना रहेको नेपाली समाजबीच अन्तरघूलन गराउनु जति आवश्यक छ त्यति नै यो चुनौतीपूर्ण पनि ।
उनी भन्छन्, “यो किरा जब्बर हुने भएकाले नेपाल आउने नआउने हावाको गतिमा भर पर्दछ, यो एकदमै झिनो आसा मात्र हो ।”
यो नै महाभारतमा पर्ने जंगलको मुख्य क्षेत्र हो।
नीति अनुसन्धान प्रतिष्ठानका कार्यकारी अध्यक्ष एवं समाजशास्त्री डा.
अर्को दिन हामीलाई वीरगञ्जसम्म भ्रमण गराए।
आँखा परीक्षणकै क्रममा ४ जना विद्यार्थीलाई हिमालय आँखा अस्पतालमा निःशुल्क उपचारका लागि रिफर गरिएको थियो ।
हाम्रो छैटौं खराबी अध्ययनको ठूलो कमि हुनु हो।
कसैले पानी पनि खान दिएनन् भन्दै बिलौना गर्दै हुनुहुन्थ्यो ।
प्रजिअ सुवेदीले सुन्दर शान्त, पर्यटकीय जिल्ला पाल्पाको सांस्कृतिक पर्यटकीय साथै विविध सम्भावना पहिल्याई सेवा प्रवाहमा सहजीकरण गर्ने प्रतिबद्धता व्यक्त गरे ।
एनइएका गण्डकी प्रदेश अध्यक्ष विकास वाग्लेका अनुसार पिनले प्रदेशका प्रत्येक जिल्लामा सेवामुलक कार्य गर्दै आइरहेको छ ।
अहिले कुन व्यक्ति आत्महत्याको जोखिममा छन् भन्ने निर्धारण उनीहरुको दैनिकी, वंशाणुगत अवस्था र व्यक्तिले आफ्नो असहज अवस्थालाई कसरी व्यवस्थापन गर्छन् भन्ने विषयले गर्छ।
२८ खर्ब १० अर्बको हाराहारीमा ओर्लिएको छ ।
पाँच महीनापछि पूर्व न्यायाधीश कार्की अध्यक्ष रहेको समस्याग्रस्त सहकारी व्यवस्थापन समिति गठन भयोे ।
मरिने बाँचिनेको कुनै ठेगान छैन ।
[truncated: 614,170 more chars]
