# Supplementary material for: Probing language identity encoded in pre-trained multilingual models: a typological view
Source: PeerJ Comput Sci. 2022 Mar 15;8:e899. doi: 10.7717/peerj-cs.899 (PMC9044357; doi:10.7717/peerj-cs.899)
Supplement: Supplemental Information 1 [file peerj-cs-08-899-s001.zip › Raw data or code files/multilingual sentences/Norwegian.txt]

Lillebø er seg bevisst at romanen bare er én mulig versjon av familiens historie.
Tunnelen er rundt 200 meter lang og går ned til 15 meter under bakken.
Smittetallene på Stovner og Søndre Nordstrand har skutt i været.
I et avskjedsbrev skriver Bari Weiss at Twitter har blitt avisens egentlige redaktør, og at selvsensur har blitt den nye…
Varon er stabssjef ved sykehuset United Memorial Medical Center i Houston i Texas.
Etter en skuffende start på sesongen med fattige ett poeng og null scoringer på to kamper er Rosenborg på desperat jakt etter offensiv kraft.
Kulturminister Abid Raja (V) var blant dem som reagerte på uttalelsen i kveldens partilederdebatt.
Skjermen har 48 ekstra piksler i høyden, men beholder antall piksler i bredden, som gir OnePlus 8 Pro en skjermoppløsning på 3168 x 1440 piksler.
Siden ble i praksis etter hvert en anonym kampanjeside for partiet Demokratene og den nystartede Tverrpolitisk Folkeliste.
Det er den største gevinsten hittil vunnet på et nettkasino i Sverige, og den fjerde største premien i verden noensinne.
Ifølge Nakstad skyldes de høye smittetallene i Norge nå hovedsaklig utbruddet i Bergen og Østfold.
I bilen satt en polsk mann som var bosatt i Norge, og som var på vei tilbake fra et besøk i hjemlandet.
Pandemien satte masterutstillingen fire måneder på vent, men i slutten av august åpnet endelig dørene til «MA2020» på KODE2.
Kampen på kunstgresset på Marienlyst ble spilt over 2 x 35 minutter og bar preg av å være treningskamp.
Nylig skrev at tre arbeidere er bortvist fra byggeplassen til det nye Nasjonalmuseet i Oslo som følge av varsler om seksuell trakassering hos Statsbygg.
Tobias Santelmann spiller kronprins Olav i serien.
To nordmenn i 20-årene har sittet i varetekt i Tyskland siden juni, etter å ha blitt stoppet på vei fra Antwerpen i Belgia med 67 kilo heroin.
Regionen er offisielt en del av Aserbajdsjan, men har vært styrt i tre tiår fra Armenia, som også har utvidet området rundt enklaven.
Pedersen er inne i sin fjerde periode som ordfører i Bø.
FORBRENNING: Plantesaft fra kjempebjørnekjeksen i kombinasjon med sollys førte til åtteåringen fikk alvorlig forbrenning i huden.
I 2002 ble forskriften om investeringsavgift opphevet.
Selv ikke da Line tryglet henne om å la dette forbli en hemmelighet.
Foruten at ingen nyfødte lengre ble døpt Vidkun eller Adolf, innså det britiske bilmerket SS Cars at de måtte finne på noe nytt.
AUGSBURG (VG) Borussia Dortmund-trener Lucien Favre (62) beskriver Erling Braut Haaland (19) sin debut som galskap.
Nerven i låten drukner imidlertid i barnekor og patos på anabole steroider.
Riksvei 7 over Hardangervidda er nå stengt for trafikk på grunn av uvær.
Hun hadde da passert den tidligere rekorden til Jeffrey Williams på 534 dager, to timer og 48 minutter.
Alle som var om bord i flyet, som var på vei fra Iran til Ukraina, omkom da flyet styrtet like etter avgang.
Han snur på hver eneste krone.
Briksdalsbreen var en av hans egne favoritter da han jobbet som guide.
USAs president Donald Trump har gått med på signere krisepakken på 900 milliarder dollar.
Bortelaget fra Ukraina hadde lite ball i åpningsminuttene mot Real Madrid, men var svært giftige da de først kom i angrep.
FALNE: Harald Sunde foran en vekkplakat med navnene på de som ble drept av tyskerne under felttoget i 1940.
Magnus Carlsen tapte tre av fire partier mot Ding Liren og gikk glipp av 1.-plassen i gruppespillet i sin egen onlineturnering.
Begge meldingene er sendt av en mann i 60-åra, under fullt navn, med bilde av seg selv, med oppgitt bostedskommune i Rogaland - men ukjent for far og datter i ulveområdet i Hedmark.
I et ombygget vedskjul i Maridalen sitter Erik Bjørnstad Engblad (34) og skriver på sin andre roman.
Det er svært sjeldent at et forlag kutter båndet til sin egen forfatter.
Mens iranerne hevdet at USA ikke greide å skyte ned rakettene, sa Trump at det var takket være et tidlig varslingssystem at det ikke skjedde større skade.
Men det er han og Stabæks neste motstander.
Westgård vokste opp på øya Leka i Trøndelag.
Blant disse er Norge, Hellas, Nederland, Spania og Romania.
Likevel kom Morrison tilbake til USA for å spille inn ni sanger til med Berns.
En rekke andre statsråder er blitt truet de siste årene.
De startet også selskapet Norse Code etter suksessen med «The Imitation Game», men dette ble avviklet i oktober i fjor.
Myndighetene i Kongo og Verdens helseorganisasjon (WHO) erklærer at ebolaepidemien øst i Kongo er over.
Han har kritisert langsom responstid fra nødetatene.
En av eierne, Chaim Scheinbaum, har ikke besvart henvendelsene fra amerikansk presse.
Det er en stund siden David Luiz var forsvarsminister på Stamford Bridge med uinnskrenket makt og tilbedende tilhengere.
Danske Yahya Hassan slo gjennom som poet i 2013 med samlingen «Yahya Hassan».
Tirsdag ble ekteparet reddet fra å bli kastet mot fjæresteinene.
Han anklaget deretter politiet for å harselere med Hagen.
Første gang tittelen gikk til en elbil var i 2011, da Nissan Leaf fikk den ærefulle prisen.
Levoy ønsket teleoptikk i Pixel 5 istedet for ultra vidvinkel.
Av disse oppholdt 56 ulver seg i Norge på heltid, mens 47–50 ulver vandret mellom Norge og Sverige.
I 1910 overtok Adolf også som stasjonsmester, og årslønna som stasjonsmester var på 360 kroner.
Da viste det seg at navnet som var foreslått – og som de endte opp med – var samme navn som en søramerikansk BH-produsent for damer med ekstra store bryster.
Han har skrevet under på en kontrakt ut 2022.
Sønnen tenker at moren igjen har vært en god skuespiller.
De fire beste er sikret plass i Champions League neste sesong.
Før sesongstart ble det i 2019 fanget 1,8 hummer i fredningsområdet ved Trollsøy for hver hummer som ble fanget i referanseområdet, mens dette steg i oktober etter sesongstart til 7,1 hummer ved Trollsøy for hver hummer fanget i referanseområdet.
Ikke en flik av en konge.
Wall Street vendte kraftig nedover torsdag, der teknologitunge Nasdaq ledet an nedgangen.
Ghislaine Maxwell var tidligere kjæresten til finansmannen Jeffrey Epstein.
Hun var firebarnsmor som 25-åring.
Siden har myndighetene i Iran varslet hevn.
Bare et steinkast unna kontorvinduet til Guldbrandsøy, i havnebassenget utenfor Stavanger sentrum ligger Steinsøy.
Martin hadde en ganske lang rehabiliteringsperiode, og så gikk han i gang i forrige uke.
To politiske kommentatorer spår den kommende politikken til partiet.
I 1976 kom han med boken The Nature of Human Aggression.
Leppene er knall rosa, den kraftige kajalstreken rundt øynene blå.
I det tilfelle utga han seg for å være direktøren i flere selskaper og etterspurte penger til hemmelige prosjekter fra sine «ansatte».
Edderkoppen legger sjelden egg inne i hus, på grunn av det tørre klimaet.
I november hadde begge land annonsert militære øvelser samtidig, og i samme område i det østlige Middelhavet.
I mellomtiden gir de ut julesangen «Fire roser».
Det bor over 200 millioner personer i Brasil.
De tre plastflaskene inneholdt bensin, viste politiets undersøkelser.
En mann i 40-årene som var involvert i en bilulykke på Holsnøy i Meland kommune nordvest for Bergen i ettermiddag døde av skadene han ble påført.
Det endte med at personbilen ble skjøvet ut i grøften.
I minusgrader og iskaldt vann feires hell og lykke på Japans største nakenfestival.
Swedavia driver ti flyplasser i Sverige, inkludert Arlanda.
Tefre skal gå både klassisk sprint og 15 kilometer skøyting.
«Magnus» kom før 2019 knapt var startet, men det gjennomførte universet og den skrudde humoren skapt av Vidar Magnussen har gjort at komedien står igjen som en av årets aller beste norske serier.
HOLDER SEG HJEMME: Seks av syv nordmenn har droppet utenlandsferien i år.
Om det er kjærlighet i luften mellom bonden og frieren i dag, forblir en hemmelighet frem til siste episode.
Hun har blant annet en doktorgradsgrad i farmakoepidemiologi.
Han leder svindelavdelingen i Danske Bank Norge.
De to første kandidatene erklærte sitt kandidatur i 2017.
Den tildigere colombianske obersten Gabriel de Jesus Rincon forteller at soldater som drepte i strid ble belønnet og at det førte til mange utenomrettslige henrettelser av geriljasoldater og smuglere.
Legen Sara Bravo López (28) døde etter å ha blitt smittet ved et akuttmottak.
Det er rundt ett mål som brant.
Erna Solberg på var på Frosta tidligere i år.
Nå ville Frp bort fra det partiet hevdet var blitt en grå og kjedelig politikk.
To italienere, Pierluigi Maccalli og Nicola Chiacchio ble også satt fri etter henholdsvis ett og to år i fangenskap.
Konvolutten som ble sendt til ekteparet Tybring-Gjedde.
Tidligere i dag mottok politiet melding om en person som hadde hoppet over rekkverket og bevegd seg ned mot ei elv ved området Haugabakken i Kyrksæterøra.
Biden kommer også til å utnevne den tidligere sjefen for Den amerikanske sentralbanken, Janet Yellen, til finansminister.
Bolsjunov var best i spurten og viste igjen at han er verdens beste denne sesongen.
Også Gabriel Sterling, stemmesystemsjef i delstaten Georgia og livslang konservativ, har uttrykt sinne, etter at flere som jobber med presidentvalget i Georgia har måtte tåle trakassering og trusler.
Et fat Nordsjøolje kostet tirsdag 18,20 dollar fatet på det laveste nivået, og falt nær 30 prosent.
I dag åpner den 18 km lange strekningen mellom Kåterud sør i Hamar og Brumunddal.
De tre siste plassene vil bli utkjempet mellom de ti nummer to-lagene i gruppene og de to beste lagene fra Nations League.
Kulten NXIVM og grunnlegger Keith Raniere havnet under lupen, og det kom fram grufulle hendelser som hadde funnet sted opp gjennom åra.
Flere land har brukt hotellkarantene nesten siden pandemien startet i mars.
I Strömstad noen kilometer unna råder katastrofestemning.
«Høyt» kom ut for fire uker siden, og er allerede trykket i tre opplag på 21.000.
Portugiseren listet opp spisser som hadde blomstret under hans ledelse tidligere - som Didier Drogba, Karim Benzema, Diego Milito, Cristiano Ronaldo og Zlatan Ibrahimovic.
Riksvei 19 var lenge stengt etter ulykken.
FN: Mona Juul kom til New York og FN som ambassadør i fjor, og ble mottatt av generalsekretær Antonio Guterres.
Førsteopplaget på Harald Stanghelles bok «Kongen forteller» er revet bort, bestillingene står i kø - og forlaget venter…
Nå er han fengslet for drap.
Det vakte oppsikt da outsideren Ari Behn i 2002 giftet seg med prinsesse Märtha Louise og ble en del av det norske…
Dette dreper oss.
De som er dømt til under 90 dager kan løslates ti dager tidligere enn de normalt ville blitt løslatt - og de med dommer på seks måneder eller mer, kan løslates en måned tidligere.
Bare italienske Pellegrino var utenlandsk i den totale norske dominansen i Trondheim, som er Klæbos hjemby.
Men under koronaen har svenskene skuffet henne dypt.
Senere som ung voksen flyttet hun til Trondheim for å studere filosofi, og opplevde det samme.
Den nye varianten blir alkoholfri?
FUNKYFAM: Familien Vasstrand har sin helt egne serie på TV 2. Nå kommer den andre sesongen.
Hunnmidden graver overfladiske ganger i huden hvor den legger egg som klekkes som larver etter 3-4 døgn.
Hun ble gravid, og hadde planer om å gifte seg.
Märtha Louise bruker sin prinsessetittel i en kommersiell sending hos Sion Earth på YouTube.
De opprinnelige innbyggerne ble slaktet og fordrevet, og inn seilte millioner av fattige, ofte hyperreligiøse folk fra hele verden, aller mest Europa.
Sprekker i skroget på det grunnstøtte lasteskipet ved Mauritius er i ferd med å utvide seg, ifølge operatørselskapet.
Rashford ble hyllet.
Christian Halvorsen ble søndag 12. juli funnet drept i sin egen hage i Askim.
Jan Myrdal har sønnen Janken Myrdal som han fikk med sin første kone Nadja Wiking og datteren Eva Myrdal som han fikk med Maj Lidberg.
Det vanligvis årlige mesterskapet skulle ha vært avviklet i Lausanne og Zürich 8. til 24. mai.
Det har stort sett vært transport av gods.
Sunn Jenteidrett grunnlagt av Skiforbundet, Skiskytterforbundet, Orienteringsforbundet og Friidrettsforbundet i 2008.
Mens «Once Upon a Time in Hollywood»-stjernen hadde valgt en klassisk svart smoking med hvit skjorte, ankom kjæresten prisutdelingen i en babyrosa, stroppeløs chiffon-kjole.
I dameklassen ble det norske laget – med Marit Melby Jacobsen, Synne Strand og Evine Westli Andersen nummer 8 i stafetten som ble vunnet av Russland foran to svenske lag.
En annen politimann ble såret i angrepet, opplyser tsjetsjenske myndigheter.
Flere bilder og videoer av Pitt er nemlig delt av ham hvor han sto bak scenen og fulgte med på Anistons takketale da hun vant pris for sin rolle i «The Morning Show».
Brannene har tatt livet av millioner av dyr, og flere arter er trua som følge av ødeleggelsene, blant annet koalaen.
Da han til slutt ble fanget og hengt vokste det fram en voldsom oppstand.
Tran ble funnet på den avsidesliggende Urestadveien i Snartemo i Hægebostad tidlig om morgenen 2. juni 2019.
Nå justerer den finske regjeringen kursen.
«Juntafil»-programlederen var tidligere bosatt i Trondheim, før hun flyttet tilbake til Oslo for to år siden.
Hun vant 30 turneringer og var verdensener flere ganger, sist i 2018.
Den tidligere engelske landslagssjefen har vært uten trenerjobb siden han fikk sparken i Everton i mai 2018.
Som 18-åring ble Mia Spang (90) gift.
Brannen oppstod i et området som ikke har vei og brannvesenet måtte bruke båt i slukkingsarbeidet.
USAs påtroppende president Joe Biden har fått den første av to vaksinedoser.
Den femte låta blir presentert av brødrene Didrik og Emil Solli-Tangen.
Tapene til ulv var rekordlave, mens jerveerstatningen økte kraftig.
Hver av presidentene har posisjonen i åtte måneder før skiftet er over.
Foran: Bærekraftpartnere Hans Christian Aasen, styreleder i Selbu IL Håndball og Unni Moslet, daglig leder i Selbu Økonomi & Regnskap AS.
Casper Ruud forbereder seg i disse dager til US Open i Flushing Meadows i New York.
Hør låten «I’ll Be Fine Somehow», der Ingrosso har med norske Julie Bergan (26) som duettpartner og synger om de såre følelsene.
Der kalte han Trump for en «svindler» og «bedrager».
Det ble han forrige uke, og i tilbakekomsten i slovenske Pokljuka viste stryningen seg fra sin beste side.
Den svenske epidemi-eksperten er tidligere leder for de svenske smittevernmyndighetene fram til 2005.
Bobulinskis invitasjon, og at Trump-kampanjen nærmest leverte ham til pressekorpset og deretter satte ham i debattsalen, reflekterer Trumps kanskje mest offensive strategi mot slutten av valgkampen, nemlig å angripe Hunter Biden.
Tim Kennedy, tidligere i de amerikanske spesial-styrkene og eks UFC-fighter, oppfordret til debatt hos Joe Rogan mellom Trump og Biden.
Tokmac skaffet også Ferencváros en straffe – og sørget for at Gerard Piqué fikk et direkte rødt kort.
Han sluttet i Torghatten i 2005.
Sakkyndige har konkludert med at mannen var psykotisk da han gikk til angrep.
Skadeomfanget er fremdeles ukjent.
Dermed var det faktisk Polen som gikk ut i ledelsen, og bak hadde Tyskland og Sverige skutt seg inn i gullkampen igjen.
Står med sju poeng og ligger på andreplass og har kun ett poeng opp til gruppeleder Russland.
Flere reiste fra Sørlandet til Jæren.
Strømmetjenesten lå langt foran de tradisjonelle studioene med 17 nominasjoner for film og 34 nominasjoner totalt.
Drøye ti dager før var han nemlig på en fest i Trondheim, der han utpå kvelden tråkket feil og raste ned en spriraltrapp til etasjen under - cirka fire meter.
Svakheter er avslørt samtidig som styrker er bekreftet.
Tenningen av OL-ilden i Hellas 12. mars foregår uten tilskuere.
Jakob Ingebrigtsen slo den norske rekorden under 3000-meteren i Roma i dag, men vant ikke løpet.
Alle sanket svært viktige poeng for sin krets.
Det ble 70 starter i verdenscupen, den første kom på sprinten i Holmenkollen for ti år siden.
Han leverte inn våpenet sitt for etterforskning.
Lidelsene har vært fryktelige her i Brasil under koronapandemien.
Med sekunder igjen å spille fyrte Manuel Lanzini løs fra over 20 meter.
Direktør Jérémie McGowan ga samiske kunstnere en scene på Nordnorsk kunstmuseum.
For Østlandets del er grunnvannstanden og vannmetningen i bakken stedvis allerede svært høy på grunn av vedvarende mildvær og flere tidligere episoder med regn og snøsmelting.
Klubben har også nordmennene Per Kristian Bråtveit, Fredrik Ulvestad og Aslak Witry i spillerstallen.
USAs president Donald Trump varlset etter angrepet at han ville øke sanksjonene.
Han sa at flagget kommer inn under ytringsfriheten.
Han jobber hovedsakelig med strafferett og har jobbet med saker som Nokas-ranet, trippeldrapet i Pakistan i 2013 og Kato Air-saken.
Musikksjefen i kanalen Kristin Winsents mener bandet har en tidløs appell.
Han ble også formann for bedriftenes læringsorganisasjon.
Hun har tidligere vært justisminister i California.
Dermed ble det aldri innledet disiplinærsak mot franskmannen.
Frisk-veteranen feiret 40-årsdagen med 2–1-seier over Stavanger Oilers.
I bilen satt en polsk mannlig sjåfør i slutten av 30-årene, og en passasjer, også dette en mann med polsk opprinnelse.
Men noe skulle endre dette: En augustdag i 2002 ble en av verdens mest fryktede terrorister funnet død i sitt hjem i Bagdad.
Freska-sjefen forteller at både mars og april var dramatiske måneder for selskapet, men at de opplevde betydelig med bedring i mai.
Uken etter at siden var opprettet kom det inn 300 bestillinger den ene dagen til Moesgård.
Grønning fikk fanget hytta og månen i samme bilde.
Skredet i Gjerdrum: Fem nye bygg har rast ut.
Lastebilen ble fjernet i 15-tiden.
En etterforsker tok fysisk tak i 24-åringen, som nylig ble dømt til fengsel i over ti år, under et avhør på politihuset i Kristiansand.
Den australske delstaten New South Wales stenger grensa til nabostaten Victoria som følge av koronautbruddet i Melbourne.
Norge spilte en ledende rolle i opprettelsen av CEPI og er organisasjonens største investor.
VG er kjent med at familiemedlemmet ble avhørt i samme periode – altså i begynnelsen av november 2018, og at han ga navnet til politiet.
Trump kom på banen etter oppfordringer fra UFC-sjef Dana White.
Førstepremien i turneringen er på 30.000 dollar, over 280.000 norske kroner, og den norske 15-åringen endte med 400 poeng finaledagen søndag.
Han er tidligere leder av UK Independence Party (UKIP), et svært kontroversielt parti.
I slutten av mai, da ryktene om romansen hadde versert en stund, dukket Fox opp i musikkvideoen til artisten.
På fredagens sprint bommet Eckhoff én gang både på liggende og stående skyting.
Dermed ble søringkarantenen opphevet.
I AS er et bilde av en jublende Haaland ledsaget av tittelen «Ingen Haaland-vaksine».
Armenias statsminister Nikol Pasjinian omtaler ofte Nagorno-Karabakh som en del av Armenia, som en del av fedrelandet.
Drapet på Paty var et angrep på alle som deler disse verdiene.
KRISTIANSAND, kl. 00.19: To gutter på 18 år bortvises fra sentrum etter ordenforstyrrelse ved at de plaget andre personer med deres opptreden.
Han fikk raskt motbør, først fra amatørhistorikere, deretter fra akademiske kritikere.
Tre menn som ble pågrepet i forbindelse med terrorangrepet i Nice, er løslatt.
Etter ti år med protester og krangling ble Bergen en strippefri by.
Flere skjeletter med krigsskader er funnet to meter under bakken i gamlebyen i Oslo.
VM blir arrangert hvert år, og siden 1977 har det alltid blitt arrangert i Crucible Theatre i Sheffield.
Kart fra vann- og avløpsetaten viser at det er tre kummer like foran bygget.
Team Ninja benyttet ikke bare anledningen under San Diego Comic-Con til å feire lanseringen av Marvel Ultimate Alliance 3: The Black Order, men også avsløre mer om hva.
Hun har også blitt nominert til Spellemannprisen fem ganger.
Til New York Times forteller hun hvor skremmende det var da vindkastene kom i kaskader med en styrke og kraft i over 200 kilometer i timen.
I episoden nevnes til og med navnet hennes for dronninga.
Kvamme var nemlig en gang en av få som kom inn på teaterskolen hans (Odin Teateret) i Danmark.
Til sammenligning samlet presidenten inn 55 millioner dollar bare i juni.
Partiet har beveget seg i en nasjonalkonservativ retning, noe partiet har vært preget av også i tidligere perioder.
Går ut: Denne uken forlater Storbritannia EU, etter 47 års medlemsskap.
MORGEN-SKRUER: Silje Norendal har hver morgen våknet til synet av seks skruer som stikker ut fra rundt ankelen hennes.
I 2017 ble Lady Gaga hyllet for sitt «elleville» pauseshow.
De siste dagene har hun fått kondolanser og minneord fra sønnens barndomsvenner og venner fra militæret.
Richard Penniman vokste opp i Macon, Georgia, i en familie med 17 barn.
På 50-tallet ble det gitt støtte til dem som flyttet fra små øyvær, særlig i den nordligste landsdelen.
Under den forrige oljekrisen fra 2014 til 2016 tok det raskt opp igjen.
Torsdag bekreftet storklubben at briten forlater Liverpool.
De fikk slukket på utsiden.
Kurt Arne Johnsen er en av fylkets beste sjakkspillere.
Den amerikanske talkshow-legenden og Emmy-vinneren Regis Philbin er død, 88 år gammel.
Familien hans kom til Frankrike som asylsøkere da Anzorov var seks år gammel, og han hadde fått oppholdstillatelse i år, ifølge den russiske ambassaden.
Veldige mange bergensere i monitor finnes blant septembers første låter.
Men like før utbruddet av andre verdenskrig forsøkte en gruppe alvorlige tenkere å fylle begrepet med meningsfylt innhold.
DNV GL har eksistert siden Det norske veritas ble etablert i 1864.
De fem skipene kostet til sammen 18,9 milliarder kroner, som gir hvert skip en prislapp på 3,78 milliarder kroner.
Kommunistenes seier i Kina, og kinesernes påfølgende intervensjon i Korea-krigen, ga Truman enda mer hodebry.
Tematiske hvite flekker og samfunnsviktig journalistikk er en hvit flekk i Rajas og regjeringens mediebudsjett.
Både disse og andre overlevende fra avdeling 251 er ventet å avgi vitnemål i saken fra juli.
Til sammen 19 lastebiler ble kontrollert.
I august pleier ofte tyskere og italienere å feriere i nord.
Den aller første filmen så dagens lys i 1932, signert Howard Hawks.
Johansson var iført en fotsid, hvit brudekjole med høy hals og lange ermer.
Marius Lindvik endte på 5.-plass.
Den kan bli lang og brun.
Sikkerhetsbruddet ble oppdaget da en ukjent tredjepart sendte Conexus ett eksempel på nedlastet persondata for én person.
Østerrike påbyr, Norge fraråder, USA er på glid.
Flere trusselbrev var adressert til de tre.
Den seneste i rekken av utsatte blockbustere er Marvel-eventyret Black Widow, som skulle ha premiere i slutten av april.
Kvinnen er fraktet til sykehus.
Alarmen gikk i Ashkelon og Ashdod, som ligger nær grensen mot Gaza-stripen.
«Black Panter» har mottatt flere priser og hadde syv nominasjoner ved den 91. Oscar-utdelingen.
Tuva Mathea Gulbrandsen gikk fredag inn til bronse på Hovedlandsrennets første dag.
Weinstein er «nervøs og bruker mye tid på å google seg selv, besatt av utfallet av rettssaken»
Jagerflyberedskapen har de senere år flere ganger støttet hovedredningssentralen med søksoppdrag.
Med seg på laget fikk hun blant annet Lise Apelthun (27), som også begynte på masteren sin det året.
Norge hadde flaks i trekningen og fikk fordel av hjemmebane.
Proud Boys ble grunnlagt i 2016 av Gavin McInnes, grunnlegger av canadisk-amerikanske magasinet Vice.
Med fem minutter igjen prøvde innbytter Bård Finne skuddfoten fra 20 meter, da smalt ballen i stolpen og ut.
En av de som jobbet for Stoltenberg, var nyvalgte AUF-leder Trond Giske.
Siden mai har ytterligere åtte millioner amerikanere havnet under fattigdomsgrensen, anslår en undersøkelse fra Columbia University.
President Donald Trump snakket om krisen i USA etter hendelsen med George Floyd.
«krenkefesten» og deler av Koranen som ble revet i stykker.
Den russiske opposisjonspolitikeren Aleksej Navalnyj sier at president Vladimir Putin sto bak forgiftingen av ham.
En mann i 30-årene, løp fra stedet, men ble pågrepet.
Spanias tidligere konge, den 82 år gamle Juan Carlos, har reist fra Spania.
Kort tid etter ulykka skal Sacoolas og hennes familie ha forlatt Storbritannia og vendt snuta mot hjemlandet, etter råd fra amerikanske myndigheter.
Brevet inneholdt det svært giftige stoffet ricin, og var sendt til president Donald Trump.
Rosenborgs Marius Lundemo har skrevet under for kypriotiske APOEL Nicosia fra og med 1. august, skriver VG.
Den greske kyst-vakten har nylig plukket opp rundt 80 migranter.
Arizona har stemt frem republikanske presidenter siden 1952, med unntak av president Bill Clinton i 1996.
Som vi skjønner: Den forrige handlet om den modne og mektige Katarina.
I tre uker har de to holdt i hop.
I Guangzhou endte han med 103 mål på 117 kamper.
Senere vant danskene sin gruppe i Nasjonsligaen og kvalifiserte seg til høyeste nivå.
En norsk student skal være smittet av koronaviruset i Firenze i Italia, melder den italienske avisen La Nazione.
Trønderne ble slått av Stavanger-laget for første gang siden 2005.
Det hele startet da gjerningsmannen skjøt mot en politistasjon.
De første to allerede fengslet, Tsepkalo blir stadig truet, forteller Inna Sangadzhiyeva.
Estiske Tänak (32) - med kartleser Martin Järveoja ved sin side - mistet kontrollen over bilen på rallyets fjerde fartsprøve.
Counterplay Games og Gearbox fikk æren av å annonsere et av de første PlayStation 5-spillene da de viste frem Godfall, men med tanke på sistnevnte sin.
Styreleder og grunnlegger i Alibaba, kinesiske Jack Ma, donerer smittevernutstyr til Europa.
Den frittalende høyrepopulisten Geert Wilders kalte avtalen da resultatet ble kjent.
Kristiansens gamle bestenotering var på 30.57, og ble altså knust med 25 sekunder.
Begge kampene går på TV 2 Sport Premium og TV 2 Sumo.
Hun skal ikke bli den første kvinnelige presidenten, sa han, flirte av sitt eget scenario og ristet på hodet.
Dominion viser også til at Edison Research har avvist anklagene.
Da ble Russlands ambassade innkalt til Utenriksdepartementet om saken, sier hun.
I stedet gikk seieren til Pallaton.
Den første trusselen skal ha funnet sted i et Nav-kontor i Stavanger 13. februar 2018.
Ved Københavns Universitet (KU) introduserte man sommeren 2018 nye retningslinjer med såkalt «nulltoleranse» for krenkende adferd.
Manchester United startet Premier League-sesongene med et skuffende 1–3-tap hjemme for Crystal Palace.
Vinneren av Nations League blir kåret i juni 2021, når de fire gruppevinnerne i Liga A møtes til semifinaler og finale.
NRK har fortalt om «Anne», som opplevde at den tidligere samboeren tok livet av kjæresten til datteren hennes da han kom for å drepe henne.
Aldri før hadde alle billettene blitt revet bort så tidlig.
Innvendig er den også svært inspirert av Tesla, men, skal man dømme ut fra bildene, har man lyktes bedre.
Noen burde lære tyskere engelsk.
Han fikk senere en delvis benådning av president George W. Bush, før Donald Trump i 2018 ga ham en full benådning.
Da innrømmet de at de «utilsiktet» skjøt ned det ukrainske passasjerflyet, og la skylden på menneskelig feil.
Den britiske sangeren deltok også i en sketsj som parodierte realityshowet «The Bachelor».
Ditt eget blodplasma injiseres i ansiktstsknokler, muskulatur og hud med små, tynne nåler.
Etter å ha vært til sjøs i to uker, fikk de 1455 passasjerene gå i land nå i morgentimene.
Prins Gerog Friedrich vil også angivelig flytte inn på slottet Cecilienhof utenfor Potsdam ved Berlin.
VTM NIEUWS journalist Evelyn Boone var midt i en livesending om coronaviruset, da hun plutselig fikk selskap på venstre flanke.
Hurtigruten forlenger driftsstans i seks nye uker, der bare to av 11 skip vil betjene norskekysten i perioden.
Der la han seg flat etter råkjøringen og kokain-funnet i boligen sin.
Noen år senere var Rashford på vei opp gjennom ungdomsakademiet til Manchester United.
Vachier-Lagrave slo Anish Giri i de to første partiene og sikret seieren med remis i det tredje partiet.
Kantinearbeidere ved campus Kristiansand og Grimstad har fått forlenget permittering.
Mange av byens nesten 12000 studenter har mistet ekstrajobbene sine.
Også nyhetsbyrået AP var raskt ute med å si at Joe Biden (77) har vunnet i Pennsylvania og at han derfor er valgt til USAs neste president.
Klubben ligger på en 4. plass i ligaen, med bare tre poeng opp til Champions League-plass, med Normann som en sentral brikke på laget.
Dette bildet er fra leseprøven til «Hundervis av barn i vill kamp» med Fredrik Høstaker (i forgrunnen) og Ragnhild Meling Enoksen (t.v.) som skuespillere.
De føderale flymyndighetene i USA så seg også nødt til å stanse flyvninger til og fra flyplassen i Nashville på grunn av problemer med kommunikasjonsnettverket.
I en episode av realityprogrammet «Hyséns», som fulgte familien til den svenske, tidligere fotballspilleren Glenn Hysén (60), dukket plutselig den karakteristiske «Ullared»-profilen opp hjemme hos Hysén.
Marianne Lambersøy fikk ikke bli værende på «Farmen».
«Æresrettsutvalget henviser til attest fra Oslo politikammer av 31.10.1945 for at diktet ble nektet lest opp av nazimyndighetene, men likevel offentlig fremført av forfatteren i en serie opplesningsaftener på restauranten Kongen i august 1942.»
Stian Kaltrud Nystuen kom alene med Kokman, etter at pucken hadde slått i stolpen bak Partanen.
Hun har sultestreiket siden 26 oktober i protest mot soningsforholdene.
Som bonden Ingebrigt Sæter fra Orkdal som ikke tok ordet en eneste gang i løpet av de 40 årene han satt på Stortinget, til tross for at han regnes som en av den tids viktige bondepolitikere.
Som en del av den massive omtalen av Nicolai Tangen og ansettelsen av ham som sjef for Oljefondet, er det mange som…
Videre hevdet Trump at han ble gratulert med seieren av en rekke fremstående politikere, hvorpå valgresultatet plutselig gikk Bidens vei.
Huset består av to etasjer og en sokkeletasje.
VG møtte et av Haugens familiemedlemmer på åstedet onsdag, da han la ned en stor bukett med roser på stedet hun ble drept.
Lørdag omtalte at hele 60 000 turister befant seg på øya, noe som resulterte i en spesielt kaotisk helg for politiet.
I starten var det skummelt, men etterhvert fikk hun motet med seg.
Samme dag sluttet Cottis, som er medlem i Naturvernforbundets landsstyre, å spise.
Det var Christian Halvorsen (43) som ble funnet drept utenfor sitt eget hjem i Askim.
Et rasende mørkt og festlig høydepunkt i dette mangfoldige forfatterskapet.
Forfatteren vokste opp i krigens Norge i en sjøfartsfamilie, noe som gjorde at hun kunne reise ut og bli kjent med andre kulturer.
Her er Josh Hartnett i filmen «Pearl Harbor» fra 2001, sammen med Ben Affleck.
Den norske forleggeren William Nygård ble i 1993 utsatt for et attentatforsøk.
Selv Ukrainas blågule flagg lyser av fruktbarhet: Det gule representerer kornet, det blå himmelen.
Men den første TV-debatten gikk svært dårlig, mener kritikerne.
Norge fikk også sin første kvinnelige ordfører allerede i 1925, noe som fikk internasjonal oppmerksomhet.
Golar Power har vært én av tre budgiverne som konkurrerer om å leie en regassifiseringsterminal i Bahia-regionen i Brasil.
George Floyds død har utløst store demonstrasjoner i byer over hele USA.
Jordan Larsson scoret sitt første mål for Sveriges landslag i fotball da han ordnet seier over Moldova i Qatar, men han måtte ut med skade mot slutten.
Alf Mardon Tveit ble felt, og straffesparket satte Oddvar Mjølhus i mål.
Til dags dato er hydrogenbomba som ble detonert over arktiske Novaja Zemlja en oktoberdag i 1961, regnet som det kraftigste kjernefysiske våpenet som noensinne er produsert og testet.
Kina er blitt Myanmars viktigste beskytter mot beskyldninger om folkemord på rohingya.
To år senere fikk de norske herrene spille tre kamper i gruppespillet i EM i Nederland og Belgia.
Fossens bilder var ofte intime skildringer av lidelse og isolasjon.
VGs fotograf møtte ham i hjembyen New York, der han bor på hemmelig adresse.
I ly av krigen i Syria, uroen i Irak og nå covid-19 utgjør IS igjen en alvorlig trussel.
Forsker Dina Brode-Roger ved Unis har som en del av sin doktorgrad gått nærmere inn på Svalbardtraktaten, og hvordan den i dag, 100 år senere, fremdeles spiller en stor rolle i svalbardianernes hverdag.
Det var totalt fire kamper på kveldens stevne i Bergen.
Henrik Kristoffersen vant både slalåm og storslalåm sammenlagt sist sesong.
En mopedfører ble stanset av politiet i Bergen sentrum i formiddag.
Norge stengte 12. mars, har også kronprinsparet måttet skjøtte sitt kongelige oppdrag fra hjemmekontoret.
Et av historiens mest berømte bilder av arbeidet med å utrydde polio i India er av en kø med helsearbeidere.
Kjøreturen endte med krasj.
Programmet er en redigert versjon av serien Vi spiller gitar – men hvordan?, først sendt i 1969.
Autostores hovedkontor og forskningsavdeling ligger fremdeles i Nedre Vats i Rogaland.
En kropp ble funnet nære Venice Beach i morgentimene, ifølge politiet i Los Angeles.
Han ble en mann.
Jeg har grepet inn flere ganger og aldri blitt angrepet.
HOVEDROLLEN: Oscar Isaac skal spille hovedrollen og produsere filmen.
Det var duket for 4 x 7,5 kilometer stafett i finske Kontiolahti i dag, hvor Norge var blant favorittene.
Svenneby blir en av de yngste lederne av regjeringspartiets ungdomsparti noensinne, melder TV2.
Sondre Hansmark ble vagt til Oslo Unge Venstres ungdomskandidat.
Den avdøde Harry Dunns mor, Charlotte Charles, og stefaren Bruce Charles klemte ut etter å ha fått beskjeden om at det var tatt ut siktelse mot den amerikanske diplomatkona Anne Sacoolas i desember 2019.
Flere land har innført stans i flytrafikken fra Storbritannia og reiserestriksjoner etter oppdagelsen.
Det betyr moms fra første krone.
De vant 1-0 mot Liverpool.
Svaret kom fra FHI: «Ja, en liten.»
Flere av de andre pågrepne er nære slektninger av 18-åringen.
Det var da podcasten «Friminutt» toppet lista, og mot slutten av året ble pilotepisodene av «Førstegangstjenesten» lansert.
Seinest i går ble han nok en gang koblet til Real Madrid av den spanske storavisa Marca.
Gjennom 1990-tallet ble jihadist-bevegelsen splittet mellom dem som ville kjempe i konfliktsoner der muslimer var utsatt, og dem som ville gjøre «hellig krig» verdensomspennende.
Hun er nominert i totalt seks kategorier.
STUDENTBOLIG: Omar Elfareh og Ada Ruud har flyttet inn i et studentkollektiv.
Joey Bartons mannskap har vært involvert i fem målfattige kamper på rad.
Ukens store litteraturdiskusjon handler om en roman, en overgrepsdom og forlaget Oktober.
Drøyt ett døgn etter at den svenske hollywoodfruen entret «Farmen kjendis» fikk TV 2 en bekymringsmelding fra en venninne i Los Angeles.
Fylkesvei 540 Løvstakktunnelen i Bergen var stengt på grunn av opprydningsarbeid.
Men det er en grunn til at hun har regjert så lenge, og det er hennes tidlige tap av faren, og det skulle hun gjerne vært foruten.
Marius Lode danset i gullsko, «Bodø/Glimt førr evig» og «We are the Champions» runget over høyttalerne, nesten like høyt som de 600 supporterne hadde sunget gjennom 90 minutter under gullfesten på Aspmyra.
John Higgins vant VM for første gang i 1998 og hadde sin virkelige storhetstid da han mellom 2007 og 2011 vant ytterligere tre ganger.
Hun som har jobben er en venninne av Hedemanns døtre.
Likevel blir presidenten mer populær.
Senegaleseren, som spilte for Fulham og Portsmouth i Premier League mellom 2004 og 2010, ble bare 42 år gammel.
Den siktede er nå siktet for både drap og gjentatte trusler mot sin ekskjæreste.
Engelskmennene topper gruppe H før den siste runden, men bare målforskjell skiller dem fra franske Paris Saint-Germain og RB Leipzig.
Da må han bygge opp en ny besetning med egenskaper for å beite i utmarka.
Halldis Flesland er død, 88 år gammel.
Brødrene Aleksej (24) og Ivan (25) Krutsjenkov gikk tur sammen om kvelden 11. august, da Aleksej ble stanset av en mann i sivile klær.
Bilen kom ut fra en gårdsplass og syklisten kom på gang- og sykkelvegen.
Notodden Fotball har forlenget kontrakten med hovedtrener Magnus Erga.
Den eneste som hadde tuktet Riiber i verdenscupen i år var tyske Vinzenz Geiger.
Kvartetten, pluss antakelig Amalie Iuel og stavhopper Sondre Guttormsen, vil også antakelig stå på startstreken i Stockholms Diamond League-stevne 23. august.
Kroppen er litt langsmal og ikke så oval som bladbillene ofte er.
I rettsnotatet er det også oppgitt to andre kinesere med bånd til PLA som angivelig skal ha kommet til California som forskere på falskt grunnlag.
Hotellrådgiver og -analytiker Peter Wiederstrøm i Wiederstrøm Hotel Consulting analyserer hotellstatistikk i norske byer hver måned.
Rundt 100.000 av den rømte yngelen ble gjenfanget.
Antallet som er døde av koronaviruset i Brasil stiger kraftig.
Jenta havnet under bussen etter ulykken som skjedde i et kryss.
Margit (23) ble koronasmittet i Østerrike.
Jevgenij Kozloc kom alene med André Hansen og plasserte ballen lekkert i lengste hjørne.
Og lørdag svarte han med beina også ved å, ifølge Bleacher Report, bli den første spilleren i historien som har scoret sesongens første Premier League-mål ved to anledninger.
Over 200 soldater i FN er drept på oppdrag i Mali siden 2013.
Siden USAs orkansenter begynte å telle på 1850-tallet, har under ti orkaner truffet det velstående, britiske territoriet.
Ifølge megler er tomta betydelig oppgradert - blant annet med egen grønnsakshage.
Fra fjellene, fjordene, fiskeværene og skogene i Flatanger, til de idylliske småstedene som Leksvik, Stadsbygd og Hasselvika langs Trondheimsfjorden, via kampflyhovedstaden på Brekstad til industribastionen Orkanger, sier Rune Nilson.
I Afrika vil folketallet doble seg frem mot 2050.
Folkemøtet i Pennsylvania ble vist i sin helhet på C-SPAN og One America News.
Der står han tiltalt for å ha knivstukket og drept 24 år gamle Heikki Bjørklund Paltto i et kollektiv på Majorstua 15. oktober i 2018.
Dyret i hennes liv».
I august skal en av tre gjenværende Aston Martin DB5 produsert i forbindelse med James Bond-filmene «Thunderball» og…
Da Scandic måtte trekke seg som sponsor, flyttet skiskytterne inn i smøreboder.
Utnevnelsen ble dermed blokkert fram til Trump overtok i Det hvite hus.
Opprinnelig var det partiets Per-Willy Amundsen og SVs Torgeir Knag Fylkesnes som foreslo å starte arbeidet med å bygge jernbane 375 kilometer videre fra Fauske i Nordland og helt til Tromsø.
Romanen faller i tre deler.
Dette ble solgt inn som en av de norske forhandlernes store seier på begynnelsen av 90-tallet.
Stresset og mediestormen han sto i, gjorde at han fikk et illebefinnende i januar 2002 - dagen etter et opprivende møte i partiet forteller han i boka.
Gulvet var hennes.
Sintef avviste funnene og fant ingen indisier på eksplosjon.
Innlegget ble først publisert på Facebook, og gjengis med tillatelse.
Han har levert en god kamp mot verdens beste tennisspiller Novak Djokovic ga verdenstreer Dominic Thiem ordentlig kamp i første sett i 3. runde av French Open.
Det skjedde ved en feil ettersom de syriske styrkene ikke visste at det var tyrkiske soldater de angrep, sa Putin under åpningen av torsdagens møte med Erdogan.
Romanen «Hamnet» er en fabulering over William Shakespeares sønn Hamnet, som døde 11 år gammel.
Ifølge IOM er rundt 10.000 personer stanset til sjøs og returnert til Libya av kystvakten hittil i år.
Da vil hele flåten ha scrubbere.
Fulle turister som raver i gatene i store grupper, og uten et munnbind i sikte, har derfor fått lokalbefolkningen til å reagere kraftig, skriver The Guardian.
Over 11.000 er smittet og nesten 500 er døde.
I september skrev 45 prester i under på et opprop mot «heksejakta» på Mikael Bruun.
En midlertidig lov ble sanksjonert i statsråd tirsdag.
Hovland ligger på T26, altså delt 26. plass før turneringen starter.
Northug går sidelengs over målstreken – og blir kalt «en gris» av den svenske TV-kommentatoren.
De lå som nummer fem i den danske toppligaen da sesongen ble avbrutt i mars.
Samtidig når smittetallene nye rekorder i Tyskland.
Et universitetssykehus i den tyske byen Bonn ble torsdag evakuert etter at en bombe fra andre verdenskrig ble funnet på eiendommen.
Coronaviruset setter en stopper for Vladimir Putins storstilte feiring av seieren over Nazi-Tyskland.
Etterforskningen er to år senere fortsatt ikke avsluttet, og Besseberg har hele tiden nektet for anklagene.
I år hang paret opp pynten ute allerede i slutten av oktober.
På grunn av den åpne branndøra på bildekket, skapte ventilasjonen et luftsug i korridorene.
Bernard var som 18-åring involvert i et dobbeltdrap i Texas.
I Mariken Halles nye film blander barneskrikene seg med lyden av salatslynge.
Første kamp endte 1-1 i Napoli.
Det varte imidlertid ikke lenge før eiendommen igjen byttet eier.
Politiet rykket ut til stedet, og en mann i 30-årene ble kort tid etter pågrepet.
Deretter kommer Danmark og Finland, hvor henholdsvis 4 og 2,7 prosent av handelen ble gjort.
Oslo-laget opprettholdt dominansen og hamret løs mot Klaksvik-keeper Óluva Joensen etter sidebyttet.
Leroy Sané har byttet ut Premier League med tysk Bundesliga.
Han bestemte seg tidlig for å jobbe med skandinaviske turister.
I dag tidlig innførte Hamar kommune omfattende restriksjoner for å slå ned på smitten som har spredd seg til 18 personer og satt over 200 personer i karantene.
KONGELIG ENTRE: Tyson Fury var ikke beskjeden da han entret ringen i MGM Grand Arena.
I den belgiske hovedstaden Brussel har hundrevis av bønder tatt turen.
Første dag på det verdensøkonomiske toppmøtet i Davos utviklet seg til en verbal tvekamp mellom USAs president Donald Trump og den svenske klimaaktivisten Greta Thunberg.
Kate Hudson og Matthew McConaughey spilte sammen i «Fool's Gold».
SAMMENSVOREN: Giuliani avbildet sammen med forretningsmannen Lev Parnas, som bisto ham med undersøkelsene i Ukraina.
Britenes utmarsj fra EU, kalt «Brexit», fortsetter i kaos, mens han kaotisk håndterer corona-epidemien.
I første episode av serien ser vi arveprinsen Charles bli konfrontert av sin grandonkel og farsfigur Lord Mountbatten om hvorfor han ikke har giftet seg ennå.
Den pensjonerte politilederen var en venn av innehaveren av pantelåneren, og pleide ifølge familien ofte å rykke ut dersom alarmen gikk.
Storbritannias statsminister Boris Johnson har bestilt en gjennomgang av samferdsel i landet.
Finlands statsminister Sanna Marin på tirsdagens pressekonferanse om koronaepidemien i Helsingfors.
Høyre og Senterpartiet var de sterkeste stemmene på hver sin side av saken gjennom nesten hele 2020.
Den lojale nr. to som aldri fremhevet seg selv, men som hadde et brennende engasjement for film og kino som både børs og katedral.
Det ble flere gevinster på Brit Herrem Johnsen.
Norske Are Kolltveit driver puben Chandos Arms i Nord-London sammen med kona Emily.
I tillegg til prompevitser tar Ole Christian Solbakkens manus opp i seg en par moderne fenomener, så som -musikk.
VG har fått slippe til på innsiden med ansiktsmaske og avstand til hopperne og støtteapparatet foran det prestisjetunge Nyttårshopprennet i Garmisch-Partenkirchen på første dag av 2021.
De lyseblå fra Manchester lå ett poeng foran, men hadde én kamp mer spilt.
Pål Inge Bø fra Valle kjøpte et par eiendommer i Kvadraturen i 2005.
Historien om Jakob Ryli er historien om en skoleflink, høflig og velfungerende gutt som sitter på gutterommet og ruser…
Gjennom elleve samtaler har kongen delt personlige, dog ikke private, refleksjoner rundt en rekke temaer, blant annet også terrorangrepene 22. juli 2011 og tiden etterpå.
Nå er brasilianske Alex Telles hentet inn.
I minuttene etter angrepet rådet det kaos.
De to svenskene trives åpenbart i rampelyset, for tidligere i år ble det kjent at de skandaleombruste brødrene skulle gjøre comeback i vårens sesong av «Ex on The Beach».
Alle studenter som har studierett ved HVL har stemmerett.
Flere hundre båter deltok på båtkortesjen i Indre Oslofjord, med skoleskipet Christian Radich i spissen.
Konkurransen har blitt arrangert 15 ganger tidligere.
Rekorden går på hvor mye karbondioksid det er i atmosfæren.
Wahl fremførte tre forskjellige danser i finalen, sammen med sin dansepartner Mai Mentzoni (26).
Familien Mazet har et stort hus med både hage og basseng.
Han fant opp jazzpoesien, inspirert av rytmene fra jazz og blues.
Karsten Warholm er verdens raskeste på 300 meter hekk etter å ha løpt distansen helt alene på Bislett stadion under Impossible Games nå i kveld.
Da saken var oppe i kommunestyret den 29. april stemte 25 representanter for alpinanlegget, mens 18 stemte mot.
Den verst tenkelige situasjonen er at store regioner som Polen, Frankrike eller Tyskland må stenge ned.
Sistnevnte har ikke stemt for en demokratisk presidentkandidat siden 1976, mens Florida har tradisjonelt gått att og fram.
Det var ikke ufortjent for hjemmelaget som hadde dominert store deler av oppgjøret.
Etter konkurs, skattedom og milliontap gikk Fredrik Friberg (48) i gang på nytt.
Monegaskeren forsøkte seg på innsiden av sin tyske lagkamerat, som la seg innover og kolliderte med Leclerc.
Han forteller at de ble inspirert av drive-in kinoene.
UNN var også delaktig i pressekonferansen om dødsfall nummer 12 dagen før.
Tirsdag ble han funnet død.
Mannen som ble arrestert av politiet i Haugesund fremstod som ruspåvirket.
I to år var han formann i Norsk kirurgisk forening.
Det er kolonnekjøring på riksvei 13 over Vikafjellet og på E134 over Haukelifjell.
Meldingen om brannen kom klokken 1227 og brannvesenet var på stedet elleve minutter senere.
Endringene skyldes både naturlige svingninger i klimaet, og en forsterket drivhuseffekt på grunn av økte utslipp av klimagasser.
Siden har han holdt seg i isolasjon i 10 Downing Street og ledet den britiske regjeringen via en laptop, ifølge britiske medier.
Dermed bærer det i vei til Skryteland, hvor de blir kjent med små og store skrythalser, og hvor de trenger både list og hell for å unnslippe den allmektige Skrytepaven.
Det svært populære kjæresteparet har vært i et av-og-på-forhold siden de ble sammen for seks år siden, og gjort det slutt flere ganger.
Motvind Norge ble stiftet for ett år siden som en motstandsgruppe mot vindkraftutbygging, og har holdt demonstrasjoner rundt om i landet.
Søndag var prinsesse Märtha Louise tilsynelatende på dypt vann da hun skulle konkurrere i rygging med hestehenger.
Ifølge Røde Kors er likevel flere hundre sivile såret i konflikten, og helsepersonell er blitt angrepet.
Flere tyrkiske medier melder ifølge Reuters at rundt 300 migranter nå går mot Hellas fra Tyrkia.
Da måtte hun ut i én strafferunde, men de nærmeste rivalene måtte det samme og Eckhoff gikk ut på sisterunden i ensom majestet.
Det ble utstedt sju forenklede forelegg.
Eva Pinkelnig fra Østerrike ble nummer to.
Han ble 83 år gammel.
Miyahara ble toppsjef på Tokyo Stock Exchange tilbake i 2015, og har samtidig hatt ledende stillinger hos børseieren JPX.
Oslo Konserthus kritiseres av bransjeforeningen Balansekunst for at under 15 prosent av konsertene deres er med kvinnelige artister, skriver Dagsavisen.
Personen ble funnet liggende i en elv.
Privat er Björklund sammen med stjerna Denis Sjapovalov - ranket som nummer 16 i verden.
Da 16-delsfinalen av mesterligaen for kvinner ble trukket tirsdag, var det danske Brøndby som ble motstander.
«Ari, broren vår, broren min», begynte Anja med gråtkvalt stemme og fortalte om storebroren som alltid sto fjellstøtt bak henne, men også om hvordan hun allerede som barn forsto at han var sårbar og at hun måtte stå ved hans side resten av livet.
Kroatia er slått to av tre ganger i Christian Berges fem mesterskap med Norge.
Spillefilmen er basert på Puk Damsgårds dokumentarroman Ser du månen, Daniel (som også er filmens originaltittel) og handler om den danske fotografen Daniel Rye, som tilbragte 398 dager som IS-fange i 2013 og 2014.
Flere millioner små plastkuler er funnet i store mengder langs kysten rundt Oslofjorden.
John Erik S. Johansen er melkebonde på Løkta, styremedlem i Norges Bondelag, tidligere ordfører i kommunen.
Og mynten er den nordligste romerske mynten vi har funnet i Norge.
Det ble meldt om åpne flammer fra en bygning, og nødetatene rykket ut.
Nils Stokke startet med begge sine hester, og der klarte Odins Blessa en 6.plass på 1,27,4.
Her er Nesjar avbildet foran et av de andre verkene i regjeringsbyggene.
Dette er også første gang siden 2011, da franske «The Artist» vant, at en utenlandsk film stikker av med prisen.
Norturas 2019-resultatet er forbedret fra året før.
De er to av stadig flere som går fra Ap til radikale partier i storbyene.
Bo Rothstein, professor i statsvitenskap ved Universitetet i Göteborg, mener fenomenet med no go-soner, bilbranner, uroligheter er geografisk begrenset.
Også på Antarktis har forskere slått alarm om at to viktige isbreer er i ferd med å bli revet i stykker.
Kongens program skulle gå som normalt i romjulen, men 1. juledag kom beskjeden om at Ari Behn hadde tatt sitt eget liv.
SARS forsvant av seg selv etter ni måneder.
Celtic ble i 1967 det aller første britiske laget som vant Mesterligaen, og to år senere tok Milan trofeet - deres andre seier av i alt sju i Serievinnercupen/Champions League.
Norge har til sammenligning 4,0 døde pr. 100.000.
Først ble Maiken Caspersen Falla og de andre norske slått av to svenske lag på lagsprinten i Dresden, og på herresiden gikk det knapt bedre.
I dag kan Erling Braut Haaland gjøre sin offisielle debut for Borussia Dortmund, borte mot Augsburg – og med det ta sitt første byks mot et av fotballens største springbrett.
Hun har anklaget eksmannen for å mishandlet henne og har sammenliknet ham med den dømte overgriperen Harvey Weinstein.
Denne turveien ved Altevatnet ble åpnet for en måned siden.
Dette innebærer at ett sykdomstilfelle gir opphav til mer enn ett nytt tilfelle; SARS hadde i starten et reproduksjonstall på 3, men dette sank seinere.
Den 3. august ble hele 66 nye tilfeller registret.
Stortingsrepresentant Hanne Dyveke Søttar fra Nordland ble i dag valgt inn i Fremskrittspartiet sitt landsstyre.
OsloMet har siden 2017 tilbudt kompletterende utdanning for sykepleiere gjennom et heltidsstudie i Oslo.
Svenske Jonna Sundling gikk fortest i prologen med tiden 3:22.75.
Kun ti meter fra det nedbrente huset står en fjøs med 140 storfe.
Mange forbinder det med sex, og rølp, og hele den greia der.
Hun skiftet etter overfallet livsvei, og gikk over til jiu jitsu istedenfor å arbeide med barn.
Meyer driver fremdeles forretninger, men nå i en langt mindre skala enn før.
Fra kl 12 i lørdag kommer innreisende turister og utlendinger uten tilknytning til Danmark til å bli avvist ved grensen.
De har bare tapt en gang, og vant til sammen 5-0 da de to møttes senest; i gruppespillet i Champions League i 2013.
Og i august i fjor drepte altså en ung mann søsteren sin i Bærum før han tok seg inn i en moské i nabolaget, fast bestemt på å drepe flere, før han ble overmannet.
Befolkningen i Norge er jevnt over blant dem med best helse i verden.
Enok Dahl Hansen fra Karasjok grunnla selskapet Arca Nova i 1998.
United-kaptein Harry Maguire var også i fyr og flamme etter seieren, og innrømmet at det er vanskelig å ignorere den stadige kritikken mot klubben.
I 1963 var han en kortere periode statssekretær i Samferdselsdepartementet.
En halvklarering i Minsk-forsvaret nådde bare til Vanhaevermaet på 16-metersstreken, og hun scoret med sitt langskudd.
Intels demo av i9-10980HK til bærbare omtales som flau da det ble kjent at de sammenlignet med tre år gammel maskinvare.
Det er en premiss i det inngåtte soyamoratoriet, som bransjeorganisasjonene i Brasil har sluttet seg til.
Plutselig gjorde hun et pusteopphold.
Fire nye passasjerer og ett nytt besetningsmedlem er bekreftet smittet etter utbruddet på Hurtigruten.
Det er et stort gjennombrudd for den franske presidenten fordi han lenge har gått i bresjen for at Tyskland og de andre eurolandene må innse den helt spesielle situasjonen corona-epidemien har fremkalt.
Fylkesleder i Nordland Frp Dagfinn Olsen vil ha en granskning etter at de fikk grønt lys til å seile igjen.
Nordmannen stilte like god til start på 400 meter flatt under Diamond League-stevnet halvannen time senere og vant også det løpet med tiden 45.05.
Steine og sønnen Eirik (22) leverte begge inn en åpen søknad til Kiwi-butikken på Hagan, og nå er de kledd i grønt fra topp til tå.
Ifølge har Tiger Woods, bokseren Floyd Mayweather, golferene Jack Nicklaus og Arnold Palmer, og Formel 1-kjøreren Michael Schumacher tidligere nådd dollarmilliarden.
Spekulasjonene svirrer rundt Nord-Koreas diktator Kim Jong-un helsetilstand, etter at han har vært borte fra mediebildet siden 11. april.
I juli 2018 ble en isbjørn skutt etter å ha gått til angrep på en tysk cruisemedarbeider på Phippsøya nord på Svalbard.
Robin Beaman var en av dem som ledet ekspedisjonen.
Bø leverte en feilfri liggende serie, mens alle konkurrentene måtte nøye seg med minst en bom.
Men først reiser vi rundt i Groruddalen, blant annet til søndre del av dalen, til Tveita-senteret.
Det er ikke kjent om det kun er prinsen som er smittet.
En stilling som betegnes som i gråsonen av Lotteritilsynet.
Isbjørnen har gått enda lengre østover den siste dagen.
Vardøhus Festning ble etablert i 1307, av Kong Håkon V Magnusson.
En 30 år gammel etterlyst mann fra Bulgaria ble i natt stoppet i en rutinekontroll av UP i Troms.
Kina vender kriser til muligheter.
Hele trenerteamet i Stjørdals-Blink har sagt fra seg lønnen, men byggingen av nytt stadion pågår i superfart for den nyopprykkede trønderklubben.
De kom fra Pakistan, India, Tyrkia og Marokko på 70-tallet.
Det ble gitt tillatelse til å bruke hummerteiner uten rømmingsåpninger, og alle hummerne ble målt før de ble sluppet ut igjen.
Utvikleren Cyanide Studio jobber på en action-RPG basert på en annen del av World of Darkness, nemlig Werefolf: The Apocalypse.
Den ble en bestselger, og før sin død i 1494 oversatte Firenze-humanisten Pico della Mirandola boken til latin.
OL-finalen i hans øvelse skulle vært arrangert i Tokyo for to uker siden.
Demokratene hadde gjerne sett at både Trumps tidligere nasjonale sikkerhetsrådgiver, John Bolton, utenriksminister Mike Pompeo, og fungerende stabssjef Mick Mulvaney, forklarte seg.
Mollie Grosberg skrev om sorgen, som hun beskrev som et slag i magen, og publiserte en video av en gruppe venner som ler og synger sammen.
Berge hevder norsk etterretning ga han store problemer.
Festivitetene er blitt sabotert av de fire Old Gods, som også kommer som kort i utvidelsen.
Debby Laznik bor og stemmer i den viktige vippestaten Florida.
Opedal og styreleder Jon Erik Reinhardsen lovet i august å «speede opp» det grønne skiftet i Equinor.
I skrivende stund er 147.000 personer blitt smittet av coronaviruset i Tyskland.
To vers og refrenget til Halvdan Sivertsens sang er gravert inn i den stillfarne skulpturen.
«Et nytt kapittel i den store fortellingen om Norge»
En sikker tabelledelse med sju poeng var i ferd med å smuldre bort, nederlaget hjemme for Lillestrøm på klubbens hundreårsdag gjorde vondt, og før kveldskampen i divisjonen startet, hadde Sogndal inntatt tabelltoppen.
Men det står ikke på svenskene.
Nå har marinen kommet med blant annet vann og mat og skipet vil frakte beboere og turister vekk fra stedet.
Det føltes ut som at verden falt litt sammen, og det var det eneste som betydde noe, sier hun.
Spillebrikken ble funnet av moren til en av arkeologene.
Allerede da innrømmet han volden.
Også tredjeplassen gikk til Sverige og Martin Ponsiluoma.
En ny type respirator fra Russland, som også er blitt sendt til USA, undersøkes etter to sykehusbranner der seks mennesker døde.
Motorsyklisten mistet kontrollen.
Her påstås at flere viktige investorer og profilerte motstandere av innvandring bor.
Den norske landslagsstjernen leverte to assist før hun selv nikket inn 4-0-målet midtveis i 2. omgang.
Disse bydelene omtales som ‘mat-ørkener’.
Norwegian-sjef Jacob Schram greide ikke å lande hele den første delen av redningsplanen for Norwegian.
I 2001 begynte Paul som flyktningkonsulent ved Bygdøy-Frogner sosialsenter.
En 26 år gammel mann er dømt til ti måneders fengsel etter at en 21-åring døde i en kollisjon mellom to båter på Fyresvatnet i Telemark sommeren 2018.
Samme dag ble det satt besøksrekord ved Preikestolen, da 4.600 turgåere gikk til det spektakulære fjellplatået.
«Mona Lisa er i streik» og «Leonardo er i streik», ropte demonstrantene etter å ha tatt oppstilling utenfor inngangen.
Tolvåringen er bevisst, og ble fraktet til sykehus.
Hun traff ikke på noen av sine tre forsøk, men Gundersen vant likevel bare med ett poeng.
Etter planen skulle de av skipet i dag, og fly hjem fra Milano i morgen med Norwegian.
Hun har skrevet en hybrid av en bokserie.
En kvinne som stod og ventet ved veien ble truffet av autovernet og fikk skader i munnen, ifølge politiet.
Nyhetsbyrået AP skriver at Trumps koronasmitte er den mest alvorlige kjente helsesituasjonen for en sittende amerikansk president i nyere historie.
All PR er god PR, sier Bjørgen med en liten latter når VG refererer til listen der skiskytter Johannes Thingnes Bø er nummer to med roer Birgit Skarstein på tredjeplass.
Den har vært den samme i demokratiske land som Sør-Korea og i mer autoritære som Singapore og Kina.
«Onward» handler om alvebrødrene Iver og Balder, som på Iver sin 16-årsdag arver en gave fra deres avdøde far: En vaskeekte tryllestav som kan bringe faren tilbake fra de døde.
Boligprisene i Norge sank med 1,4 prosent i mars 2020.
Her fra da selskapet fortsatt fløy til og fra Bardufoss.
Venstre har flunkende ny partiledelse og trenger sine seire.
Ett eksempel er det halvfascistiske partiet Vox i Spania.
Fire fra Finland og to fra Sverige, sier pressekontakt Kevin Brevik til NRK.
På mange mindre og middelstore sykehus er ofte disse to funksjonene slått sammen.
De siste årene har hans hensynsløst ærlige rap-låter tatt både kritikere og lyttere med storm, og i dag er han en av Norges mest populære artister med spellemannspriser og kritikerros på lomma.
Dagbladet har avdekket at Swix i ti år visste at arbeiderne til kjemiselskapet som lagde fluorsmøringen deres hadde astronomiske verdier av en trolig kreftfremkallende miljøgift i blodet.
Det var høsten 2019 da alle landslagene i noen uker var på plass i franske Font-Romeu på rundt 1800 meters høyde.
Den siste tiden har flere demokratiske toppolitikere anklaget presidenten for å forsøke å undergrave valget på grunn av omfattende kostnadskutt i postvesenet.
Dette er blant de såkalte vippestatene.
Denne beslutningen ble omgjort 6. mars.
Også Bye og Rønnings legendariske parodi på «Migrapolis» ligger tynt an.
Legevakten er i fremste rekke.
Året etter likekjønnet ekteskap ble lov i Norge, ga Anne Bleiklie (40) og Marthe Øidvin Burgess (36) hverandre sitt endelige ja.
Det er funnet mange lignende konstruksjoner i Mexico der solen blir studert ved observatorier.
Familier klorte seg fast på selv de mest karrige og værutsatte øyer og holmer.
Flere hundre møtte opp for å høre presidenten tale fra balkongen på sørsiden av presidentboligen.
En 51 år gammel mistenkt britisk mann ble pågrepet om bord.
I 2019 bidro olje- og gassvirksomheten til å løfte fastlands-BNP 0,4 prosentpoeng.
Etter to og et halvt år som singel har reality-deltageren omsider funnet drømmemannen.
Ifølge Tore Lærdal er det særlig stor svikt i viktige markeder som USA, Storbritannia, Brasil og Frankrike.
I dag besøkte biskop for Hamar bispedømme, Solveig Fiske, Dombås.
Oda ble med hjem og ble stelt og lagt i kista med hjemmestrikket lue, pledd og en kosekanin fra Vilde.
Flere Frp-topper har krevd at partiet revurderer sin regjeringsdeltakelse - både blant partiets fylkesledere, og i stortingsgruppa.
Det var seriens tredje sesong som introduserte prins Charles' (70) nåværende kone Camilla (72), hertuginne av Cornwall.
Jenta havnet på panseret av bilen da hun ble påkjørt, men gikk videre for å rekke skolen.
Podkast: Etter ti år i utlandet skulle han aldri bli toppsjef i igjen.
Mellom dem, i den dype rollen, Per Ciljan Skjelbred.
Bodø/Glimts rekordlange seiersrekke ble brutt forrige uke, men på søndag var serielederen tilbake på vinnersporet.
Da Kristina Bonnevie (29) lastet ned TikTok for et halvt år siden, var det for å bli kjent med appen som datteren og vennene hennes tilbrakte mye tid på.
Der har de tre egne hester.
Ett var reklame for en tegneserie utgitt av Strand Forlag.
Det brant mellom hjem og rundt hjem, og var uten tvil veldig truende.
Norge har ikke vunnet en tittel siden EM i 2016.
TURLØYPE: Utsikt fra den populære turløypen Runyon Canyon.
Spratt flere ganger i gulvflisene.
Brodtkorb viste også til at Norges Bank kan ha brutt sentralbankloven.
Radon i inneluft har hovedsakelig tre grunner: Byggegrunn, husholdningsvann fra borebrønn og bygningsmateriale og fyllmasser.
Landslaget for menn møttes tidligere i måneden for første gang på ni måneder.
Naboer ble skremt da en mann i midten av 20-åra skjøt opp raketter i natt.
Men danskene kjedet seg.
«Babylon Berlin» ble en seerfavoritt da NRK viste den høsten 2018, kritikerne var overbevist og den dyreste tyske dramaserien produsert ble en internasjonal snakkis.
Med UEFA-protokollen som offisielt alibi tok man kritikken til etterretning.
Leveld ble da vurdert som ett av de 20 første områdene, men falt ut i siste liten.
Her avbildet før ulykken.
På T-baneturen til Oslo sentrum kommer det gjentatte påminnelser fra Aps byrådsleder Raymond Johansen over høyttaleranlegget om munnbindpåbudet.
Særlig kjøkkenbenkforkjemperen Phyllis Schlafly, spilt av Cate Blanchett.
Som navnet antyder var dette opprinnelig en festdag for alle helgener (og martyrer), men i den protestantiske og mindre helgendyrkende del av verden ble allehelgensdag etter hvert en dag hvor man minnes alle døde kristne.
Enklaven Nagorno-Karabakh er internasjonalt anerkjent som en del av Aserbajdsjan, men har blitt kontrollert av armenske separatister siden 1994.
Blant de pågrepne er Anzorovs 17-årige bror, deres foreldre, og en slektning til en av elevene som befant seg i klasserommet da karikaturene ble vist.
Det er ikke uvanlig å få vannansamling i føttene ved flyging.
Da kjempet en ung og energisk Barack Obama seg frem til nominasjonen, og vant over demokratenes etablerte partiapparat.
Dette er høydepunktene fra VGs fotografer i august.
Det er store protester i byen etter at en politimann slapp drapstiltale, etter at Breonna Taylor ble drept under en politirazzia.
Ifølge har det ført til den største fordrivelsen av mennesker siden krigen brøt ut for ni år siden.
Vannet ble kanalisert til nabokommunene Sunndal og Rauma.
De to yngste er aspirantene Kristian Lu på 9 år og Elke Zwick på 8 år.
Han trakk fram holocaust som «kanskje den største løgnen» og bestred en rekke tall på døde blant annet i konsentrasjonsleirene.
Etter ti minutter hadde Norge igjen skaffet seg en firemålsledelse.
Han viste til at Europa fortsatt i stor grad er sentrum for pandemien selv om det har vært «noe god utvikling» i land som Østerrike, Nederland og Sveits.
Skuespilleren fikk sitt første barn med kona.
Fikk sitt internasjonale gjennombrudd med seier i Bischofshofen-rennet (2003).
Selv Spielberg og Nolan er nødt til å digitalisere filmene så snart de er spilt inn, siden de fleste kinosaler mang-
Raftostiftelsen skriver i prisbegrunnelsen at menneskerettighetssituasjonen i Egypt er blitt ytterligere forverret etter at general Abdel Fattah el-Sisi tok over som landets president i 2013.
Dette var den første personen fra kommune som dør av viruset, skriver Romerikes Blad.
Det var i slutten av september at TV3 sendte episoden av «Paradise Hotel» der Moen Nordli får oralsex av Alexander Elinoff (21) uten å på noen måte dekke seg til.
Haldenreaktoren var en norsk forskingsreaktor som ble satt i drift i juni 1959.
Pengeinnhentingen var «betydelig overtegnet», ifølge selskapet.
Minst 25 mennesker er døde og 40 er savnet etter at tyfonen «Molave» rammet Vietnam, melder nyhetsbyrået Reuters.
I mellomtida drepte Amedy Coulibaly, en nær bekjent av brødrene, en politikvinne da han ble stoppet i en rutinekontroll.
Atalantas mesterligakamp var en «biologisk bombe» og spredte koronaviruset.
Statsminister Boris Johnsons nærmeste rådgiver tøyde koronareglene og tok kone og sønn med til den andre enden av England.
Karsten Warholms «coronasesong» har stort sett handlet om rekorder etter at OL ble utsatt og EM avlyst.
Hun kaller det en provokasjon mot Frp at han ble statsråd.
Flyktningeruta er en av flere fluktruter fra Norge til Sverige.
I går døde en fransk bussjåfør av skadene han fikk etter å ha blitt angrepet da han nektet passasjerer om bord uten munnbind forrige helg.
Han viser frem bilder fra Timisoara i Romania, og mimrer til da han våknet på en festival midt i Alpene.
Sommeren er tilbake, og Mandal trebåtforening har allerede stilt opp tresnekker til helgens solfulle og tradisjonsrike minifestival.
Tolv personer ble alvorlig skadd i Oslo i juli.
Hun sa hun ikke kjente til korona-reglene.
Sandnes Ulfs store mål for 2020 er en plass blant de seks beste.
Foucault omtaler seg selv på linje med krabben, som beveger seg sidelengs og dermed kan betrakte det samme fra stadig nye synsvinkler.
Søndag tok han et langt steg videre i karrieren med storslalåmseier i Sölden, noe som også var første norske triumf siden 2007 på breen over alpelandsbyen.
I denne hekken ble jenta funnet av forbipasserende.
Da kunne han også skilte med hele syv seiere i verdenscupen - alle i slalåm.
I deler av fagbevegelsen er det også betydelig motstand mot EØS.
Hytte-Norge ble snudd på hodet da pandemien stengte landet ned.
Uroen ble utløst av gateselgeren Mohamed Bouazizi, som satte fyr på seg selv 17. desember 2010 i protest mot myndighetene.
Men det kan ikke ha sluppet unna noen at situasjonen på de greske øyene er en humanitær katastrofe og nå må håndteres umiddelbart.
Nato har rundt 11.000 soldater i Afghanistan, hvor alliansen har ledet den internasjonale sikkerhetsinnsatsen siden 2003.
Nedturen ble forsterket da NRK bestemte at hun ikke automtaisk kunne være Norges representant i 2021 i stedet, slik hun sterkt ønsket.
Erling Sandmo døde brått fredag 21. februar, 56 år gammel, mens han var på skitur.
Smitten sprer seg fortsatt raskt i mange amerikanske delstater.
Rwandas første smittede er en indisk statsborger som kom fra Mumbai, mens Namibias første er et spansk ektepar, skriver NTB.
Kristoffer Tømmerbakke og forloveden på sin første trilletur med Josephine.
De skremmende dødstallene fra nordmenns ferieland Spania, Frankrike og ikke minst Italia har skremt en reiseglad nasjon.
I tiårene etter krigen var Narvik muligens Norges mest kjente by i utlandet på grunn av dette slaget.
Katia Cardenal har vært en av de mest fremtredende kvinnestemmene i Nicaragua i mer enn 40 år og har også markert seg som en samfunnsengasjert artist i Norge.
Chadwick Boseman ble bare 43 år.
Det var hjemmehjelpen som fant 75-åringen da hun kom til leiligheten ved 9-tiden på morgenen.
SE OGSÅ: I denne utgaven av BLÅKKBØSTER sjekker programleder Benjamin Brekken hva streaming-sommeren har å by på.
Hurtigrutens ekspedisjonscruiseskip må seile enten på NIS eller andre internasjonale flagg for å møte internasjonal konkurranse.
Helt siden antikken har byen utgjort et nervesenter for Europa og Midtøsten, og få bygninger representerer denne betydningen mer enn Hagia Sofia.
Navnet til Tangen kom også sent inn i den offentlige søker-listen.
Smykkeplaten er bevart, men det som satt rundt fingeren er borte.
Pappa er den som har fulgt sønnens karriere tett siden i 2009 som trener, smører og sjåfør.
Brannslukningspulver farger alt rødt.
Kong Feisal II henrettes, og en militærjunta erklærer landet som republikk.
City ledet ligaen med ett poeng mer enn Chelsea.
Utdanningen tok ca. 1,5 år og var utdannet sersjant i 1937.
Tubeosten er solgt i Iceland butikkene på Stovner og St. Hanshaugen i Oslo, Bekkestua i Bærum, i Asker og i Larvik.
Alt han var opptatt av, var den fryktelige hodepinen, feberen som herjet i kroppen og følelsen av ikke å få puste.
Jorginho var byttet ut, og Timo Werner overtok ansvaret som straffeeksekutør.
Også offisielle soundtracks fra Metal Gear Solid 4: Guns of the Patriots, Metal Gear Rising: Revengeance, Metal Gear Survive og Metal Gear Solic V: The Phantom Pain er blitt lagt til.
Der viser de blant annet til en niåring som ble smittet og hadde kontakt med 172 personer mens han var syk.
Da endte Siófok på tredjeplass.
Brant ned: Flyktningeleiren Moria brant ned tidligere i september.
Viruset har i helgen blitt funnet på storfekjøtt og kalkun importert til den kinesiske byen Jinan, sør for Beijing.
Nå viser det seg altså at ett av skuddene har truffet flere meter over 63-åringen, og inn i leiligheten til naboen over ham.
Norge sto uten et regjeringsdyktig alternativ, og kongen ba Arbeiderpartiet, som hadde 37 prosent av stemmene, om å danne regjering for første gang.
Den går stadig jevne fine løp, og i går endte den på 5. plass på tiden 1,18,4 over den lange distansen 2600 meter.
Milano er blant byene som ligger i Lombardia.
Vermont-senatoren, som har gjort det svært godt i de tidligere primærvalgene, endte på en andreplass i Sør-Carolina.
Det er funnet en rekke blodige gjenstander ved en liten elv.
Ole Johannes Slåttebrekk er sønn av vår internasjonalt anerkjente konsertpianist Sigurd Slåttebrekk.
Pastor Paul Sargunarajah som bor i Sveits reiste til hjemlandet sitt, Sri Lanka og holdt preken for flere hundre.
Kanalen omtalte like greit hendelsen som et av «tidenes kleineste Spellemann-øyeblikk» i 2015.
Det gjorde verdens rikeste land.
Han er den eneste av de to VG møtte på fabrikken for fire år siden som fortsatt jobber her.
Min fars siste år var preget av sykdom og alkohol.
TV-kameraer fanget opp og kringkastet sterke følelser etter et selvmord.
Pornhub har hatt store problemer etter at journalisten Nicholas Kristof skrev en kommentarartikkel i New York Times 4. desember.
Musk kjøpte villaen tilbake i 2012 for 17 millioner dollar fra Mitchell Julis som er grunnlegger av investeringsselskapet Canyon Capital Advisors.
Sergio Santos scoret tre mål for vertene og ble dagens helt.
Bolognini-sykehuset, som ligger i Lombardia-regionen i Nord-Italia, har i underkant av 700 senger og har i dag nesten utelukkende covid-19-pasienter.
Hun var også forlovet med «Ex on the Beach»-deltaker Daniel Louis Olsson for flere år siden.
Han endte opp med sju mål på ti kamper i Bundesliga, et bra snitt i den korte perioden han var i Tyskland.
To brødre i midten av 20-årene er i Lister tingrett dømt til fengsel etter å ha utøvet vold mot flere personer.
To prester, en organist, en kirkeverge, en sekretær og en annen ansatt ved kirkekontoret i Nordfjordeid er bekreftet koronasmittet, melder Fjordabladet.
Sebastian Foss-Solevaag ble nummer seks i Chamonix og har blitt mellom nummer 4 og 14 i alle åtte verdenscuprenn i slalåm denne sesongen.
Sykepleieren Kious Kelly (48) døde av coronaviruset.
Det er det anerkjente bransjemagasinet Architectural Digest som har gjort kåringa av verdens ni flotteste badstuer.
Den avsky som massakren vakte hos mange ble av en psykolog bortforklart som disneyfisering av dyrene.
Verkhojansk i Sibir, som er oppført i Guinness’ rekordbok som byen i verden med størst temperatursvingninger, har nå satt varmerekord.
Fotball-legenden Maradona er død.
Da mistet Lennartsson jobben og klubben senere eliteserieplassen.
De tok sitt navn etter slaveribekjemperen Harriet Tubmans vellykkede operasjon med frigjøring av over 700 slaver i 1863.
Hunnen stikker for å suge blod.
Militærjuntaen som kuppet makten i Mali, ønsker seg en overgangsregjering styrt av militære ledere i tre år og går med på å løslate den avsatte presidenten.
De fryder seg over at det er planting på Linderud for første gang på flere tiår.
Dette blir tredje gang Norge sender et militært transportfly med mannskap og støttepersonell til det afrikanske ørkenlandet.
Ja, det australske rør-instrumentet som var så populært blant backpackere på nittitallet.
Flere lavinntektsdistrikter i det sørlige Madrid har hatt over 1.000 tilfeller per 100.000 innbyggere.
Krig, krig, krig.
De sitter i gatene rundt det som var kvartalet mitt, og i hele Beirut sentrum.
Hun skryter av Svensson.
Da de analyserte valget for fire år siden viste det seg at hvite menn med lav utdannelse i stor grad stemte på Trump.
Söta bror har levert gjentatte stikk og gått høyt ut om egen form inn mot sesongstart, men Johaug har snakket med beina - og vunnet begge av sesongens distanserenn.
NTB har vært i kontakt med skjenkeavdelingene i landets fem største byer.
Virkelighetens versjon het James Albert Bond.
Putin er dermed den presidenten som har hatt makten lengst i Russland eller Sovjetunionen.
Fornærmede fortalte da om hendelsen som fant sted da hun var 15 år gammel.
Tre nabohus er evakuert i Arendal etter at det brøt ut brann i et næringsbygg i Handverktunet i Eydehavn like etter midnatt.
Fredag døde 719 mennesker av koronaviruset i Mexico.
Foran en fullsatt kirke fortalte hun at Vibeke Skofterud var det mest levende mennesket hun hadde møtt.
Vi ble kjent og snakket om hvor han var fra og gjorde.
Norges største moske, Tawfiiq, vil trolig fortsatt få statsstøtte, til tross for striden blant medlemmene.
Vinneren får med seg ti valgmenn fra delstaten.
Hos villrein har sjukdommen opptrådt smittsomt (klassisk skrantesjuke) i motsetning til syv tilfeller hos elg og én hjort hvor den trolig har oppstått spontant hos eldre dyr (atypisk skrantesjuke).
«Alle» vet at «Citizen Kane» handlet om mediemagnaten William Randolph HearstEn mann med enorm makt, som ikke gikk av veien for å bruke den: Hearst kunne vinne valg og torpedere karrierer, ikke minst i Hollywood.
Forestill deg hovedstaden uten Engebret, Gamle Raadhus og Lorry - serveringssteder som kan skilte med langt over hundre års tradisjoner og historie, alle sammen.
Få timer etter at FBI hadde kunngjort pågripelsene, gikk Michigans liberale guvernør hardt ut mot president Donald Trump og anklaget ham for å oppmuntre tilhengere av hvit overmakt og høyreekstreme militser.
Det snakkes om at det kan bli et slags «politbyrå» - som var den øverste ledelsen i kommunistpartiet og i praksis hadde makten i det tidligere Sovjetunionen fram til 1991, innstiftet av Lenin allerede rundt revolusjonen.
Totalt 14 personer er tiltalt for angrepet i 2015 der 12 mennesker ble drept.
Ester var dronning i Persia og befridde jødene.
Lovlig: Nicolai Tangen forvalter angivelig penger uten å bryte loven.
Dokumentarserie i to deler.
Junker fikk scoringen sitt ikke lenge etterpå med et ganske likt angrep som skaffet straffesparket.
Trodde han "bare" fraktet hasj.
Mens redningsarbeidet skred langsomt fremover, kom statsminister Erna Solberg til Gjerdrum da ettermiddagen gikk mot skumring.
Monumentene representerte nye ideer om samfunnsstruktur, politikk og offentlighet.
Deler av Madrid stenges ned igjen etter en økning av smittetilfeller.
Så ble de skutt mot.
I Asia var Pattaya i Thailand mest populær med 27 bryllup.
Turneringen i California er den første på PGA-tourens 2021-sesong, etter at 2020-sesongen formelt ble avsluttet med PGA-tourmesterskapet forrige uke.
I tillegg hadde han noe marihuana.
Iurii Bylo, Igor Sidorov og Vera Sedorova hevder de flyktet fra dødstrusler i hjemlandet.
Nesten tre hundre mann ble drept.
Utenfor Storbritannia er det nye viruset funnet i Danmark, Nederland og Australia, ifølge WHO.
Det er den siste kommentaren hans som vekker oppsikt, da den indikerer at Dante kommer til Nintendos slåssespill, kanskje som den femte karakteren i Fighters Pass?
Denne gangen var han ute på vannscootertur sammen med broren Glenn.
De fem er fra under 10 år til over 70 år - og alle er nærkontakter til kjente smittetilfeller.
To personer er døde ved et sykehjem i Bergen.
Grensen mellom Nord- og Sør-Korea går bare noen få mil nord for den sørkoeanske hovedstaden Seoul.
I april gjorde Magnar Bjørås NTNU til en fabrikk som lager millioner av koronatester.
Her et boligkompleks som er isolert, i Melbourne tidligere i juli.
Haga ble nummer åtte og var mektig sliten i det hun passerte målstreken.
QOM: Dette arkivbildet fra 2008 viser byen Qum, der flere har blitt smittet av corona-viruset.
Området, som ofte kalles ANWR, ligger mellom Nordishavet i nord og Yukon i Canada i øst.
Smitten kom fra kokken, som nå var sykemeldt.
Norge vinner 2–1 over Brasil.
I denne episoden av VG-podkasten «Verdens Gang: Corona» forteller Sjømannsprest Magnus Hegland Ingvaldsen og Vibeke Knoop Rachline, journalist og forfatter, om livet under portforbudet i Frankrike nå.
Tidligere denne måneden trakk Greg Glassman seg fra jobben som sjef for varemerket Crossfit, men forble selskapets eier.
Justisministeren i Michigan, Dana Nessel, var ikke begeistret for at presidenten valgte å vise seg uten ansiktsmaske da han besøkte fabrikken i Ypsilanti.
Garantert, sier Sandnes Ulfs trener, Steffen Landro, til Aftenbladet etter 0–5 Alfheim stadion.
Flyr et fly på 200 seter én kilometer har man produsert 200 setekilometer.
Ida Lien tok lørdag sølv, og Aleksander Fjeld Andersen bronse under lørdagens øvelser i hviterussiske Raubitsji.
Planområdet er ca. 9 daa stort, og ligger inne på en flat grusrygg mellom FV 341 og elva Rinda, ved Løset ca. 3 km fra Rindal sentrum.
Ifølge direktør for sivil luftfart Chris Cholerton, er et av målene å kutte administrasjonskostnadene med en tredjedel.
Operasjonsleder i Agder-politiet har registrert episoden klokken 16.
Først satte han et straffespark i mål etter 13 minutter, så tok han hovmesterrollen ti minutter senere.
I den første offisielle rapporten står det at Floyd hadde underliggende hjerteproblemer og trolig var ruspåvirket, og at dette medvirket til at han døde.
FALCON HTV-2: Ett av de amerikanske våpensystemene under utvikling.
Duetten er døpt «Så ekte nå» og sammen med låta, fulgte det også med en musikkvideo, hvor Dahl og Nilsen opptrer sammen.
Språklig seilas i urent farvann!
Emil Iversen slakter fullstendig de norske langrennsdamene som ga smøreteamet en stor del av skylden.
To passasjerer på en ferge fra Fjordline mellom Hirtshals og Langesund er bekreftet smittet av koronaviruset.
Hun forteller at det var godt med tyske bobiler som rullet i land ved fergeanløpet fra Hirtshals i Danmark rett over midnatt.
Kemi forteller at han umiddelbart kjente på følelsene han som barn måtte bære på.
Partiet ble for likt storesøster Høyre.
I august ble kommunen rammet av et utbrudd, med mange smittede.
Den tolv år gamle jenta ble skutt og drept utenfor en bensinstasjon i Botkyrka i Stockholm i Sverige natt til søndag.
Stavangers damer i eliteserien i ishockey hadde ikke tapt en kamp på tre år.
Det ligger 68 meter over havet på øyas høyeste punkt.
Både i Arsenal og Chelsea ble det for øvrig rapportert om coronasmitte før Premier League-sirkuset ble satt på vent.
Det er ny rekord på én dag.
Privatetterforsker Tore Sandberg opplyser til NRK at Kripos tekniske undersøkelser ikke ga noen match mellom revolveren som ble overlevert i romjulen og prosjektilene som ble funnet på Orderud gård.
Ingen infeksjonssykdom dreper som tuberkulose.
Den svenske og danske regjeringen garanterer for et kriselån på 3,3 milliarder svenske kroner til SAS.
Disse ble plukket opp.
Urmakerfirmaet A. J. Koritzinsky ble etablert i Kristiania i 1885.
Hun ble barnestjerne over natten som Kamilla i filmklassikeren «Kamilla og tyven».
Et nødrop fra en etnisk armensk leder for Nagorno-Karabakh viser at soldater fra Asjerbajdsjan har erobret store deler av den omstridte enklaven siden kampene brøt ut for en måned siden.
Den første holdes i London høsten 2021.
Riksplassen ble visket ut av planen, og i stedet kom Rådhusparken.
For eksempel nevner Cavalli-Sforza, selv født i Genova, at Dante nok ville gledet seg over at det på genetisk grunnlag kunne hevdes at Pisas og Firenzes innbyggere tilhørte ulike raser.
Ifølge tidsskriftet tok kemneren i både Oslo og i Ålesund utleggspant i forfalte skattekrav mot 39-åringen allerede i midten av desember og begynnelsen av januar i år.
På hjemmebane er det nemlig full fart.
Der spiller hun datteren til hovedpersonen Helena Mikkelsen, spilt av Ane Dahl Torp, i de to sesongene.
Et jordskjelv med en styrke på 6,3 er registrert 46 km sørøst fra Kroatias hovedstad, Zagreb.
RELIGIØSE SEREMONIER: 14. august endret regjeringen avstandskravet for religiøse seremonier.
Bruce Springsteen har spilt inn et nytt album med The E Street band.
Flere klubber i OBOS-ligaen er rammet av smitte og utsatte kamper.
Betennelsen har nå kommet tilbake etter fødselen.
For to av hans «medsammensvorne» er Fernando Alonso og Rubens Barrichello, to store navn fra Formel 1-sporten.
Lek og moro i gaten var det som drev ham, mimrer Jan Ingvald Hauge.
Ugjerningene føyer seg inn i en rekke av ville og vilkårlige terroranslag i Frankrike de siste fem årene.
Thingnes Bø står med sine fem etter at han hoppet av verdenscupen for å bistå hjemme i forbindelse med fødselen til kona Hedda.
En mann er arrestert av norsk politi.
Etter hendelsene i vår og sommer, da den svarte amerikaneren under pågripelse og demonstrasjonene, opptøyene og debattene som fulgte etter drapet, var presset for å velge en visepresidentkandidat som ikke var hvit, stort.
Foreldrene Marianne Tveito og Fredrik Damberg driver Fristadsenteret i Åmot.
FriFagbevegelse har allerede fortalt historien til polske Paulina Fima og vennene hennes som reiste hjem i fortvilelse etter tre arbeidsdager hos Geir Hæhre.
Etterhvert forsvant halsondet, men uken etter hovnet leggene hennes opp, fikk røde flekker og var så vonde at hun ikke klarte å gå.
Oppjusteringen kom etter at Verdens helseorganisasjon (WHO) erklærte virusutbruddet som en global folkehelsekrise.
STREIK: Det har vært mindre trengsel og kaos enn fryktet i forbindelse med busstreiken.
Haloen – ringen rundt månen, indikerer et værskifte.
En måned senere gikk skredet.
Lucas Braathen ble nummer seks i slalåmrennet i Zagreb.
«Operation Weserübung» var kodenavnet for det tyske angrepet mot Norge.
Det sier renholdsarbeideren Maria Paparella i Buenos Aires til den spanske TV-stasjonen TVE.
Da bestemmer demonstrantene seg for å roe han ned ved å synge “Baby shark”.
Han lot lensmannens sønn bære dusken på fanen i 17.mai-toget.
I dag er det 20 år siden den russiske atomubåten Kursk sank til bunns i Nordishavet i august 2000, etter en eksplosjon om bord.
Flere personer var involvert i et slagsmål i Haraldsgata i Haugesund.
Vannstanden ved Lierfossen og Lundsfoss, som begge ligger nord i vassdraget, har allerede passert størrelsen på flommen i 2000.
Trønderen lå an til å kunne gå Norge inn til gull på stafetten i Sotsji, men fikk trøbbel på siste skyting, noe som gjorde at Norge havnet på den sure 4. plassen.
Utbruddet stammer fra en øvelse i koret Nordvesten.
For første gang i karriéren kommer Fossum-løperen til et mesterskap som gull-favoritt, en som faktisk kan vinne flere distanser.
En mann 30-årene er anmeldt etter at han sparket til et pinnsvin i Fredrikstad sentrum natt til lørdag mens han filmet det hele.
Canada, USA og Estland topper listen.
Hun står over de to siste rennene i minitouren.
Putins nåværende periode, som er den andre på rad siden 2012, utløper i 2024.
I 2011 solgte han unna rettighetene til kleskolleksjonen.
Aller mest har Borr Drilling falt, fulgt av Norwegian og Aker Solutions.
Du får brilleglass i mange ulike farger og valører; gule, rosa, brune, grønne.
Også her ble det hevdet at opp mot 20 ungdommer angrep de to mennene.
Donald Trump og førstedame Melania Trump på vei ut av Air Force One etter ferieturen til Mar-A-Lago i Florida.
Vinneren av kampen avanserer til tredje kvalikrunde.
Trump Jr. var også blant de rundt 250 gjestene som deltok på den innendørs festen i Det hvite hus i forbindelse med valgnatten i USA den 4. november.
Kategorien drivstoff og smøremidler opplevde et prisfall på 9,4 prosent, noe som er den laveste målte tolvmånedersendringen for denne kategorien siden juli 2009, ifølge SSB.
Det var i 2015 at Tjelta kunne avsløre at hun hadde funnet lykken på ny, da det ble kjent at hun hadde blitt sammen med skuespilleren Oddgeir Thune.
Hun ble den aller første åpne skeive superhelten i «Batwoman».
Hun er fra Justisdepartementet.
Alt hadde kollapset uten dem, fremholder han.
I juni i 2017 ble det klart at Trump trakk USA fra Parisavtalen.
Senere mottok hun beskjed fra en venn som bor i området.
The Wall Street Journal forsvarte innlegget.
Lewis gikk videre til Fram Larvik.
Det skjedde samme dag som ledende republikanerne og statsledere som Brasils Jair Bolsonaro, Russlands Vladimir Putin og Mexicos president Andrés López Obrador gratulerte ham med seieren.
Målforskjellen på de åtte kampene er 19–2.
MÅLSELV: Etter at Perpetuum fikk stoppordre fra forsikringsselskapet, har brannvesenet i Målselv igjen overtatt oppryddingsarbeidet etter diesellekkasjen på Takvatn.
Men under året CES-messe i Las Vegas viste Razer frem en ny utgave av Sila.
Dermed er Lundby nummer to i verdenscupen, 25 poeng bak nettopp Hölzl.
Hun hadde lenge hatt en sterk av at det han gjorde mot henne var feil.
Identifiseringsarbeidet startet først i 2018, fire år etter at sneglen ble oppdaget.
Ensom majestet: Korpset gikk alene gjennom Mandals gater.
Skaden ble oppdaget av en gjest i februar.
De tre som regnes som hovedmenn i saken har siden de ble pågrepet vært i varetekt i ulike fengsler i Norge.
Også nordmenn som bare har bodd i statene så kort som de første ukene av sitt liv, har mottatt penger.
Den drepte franske læreren Samuel Paty ble minnet i en høytidelig seremoni ved Sorbonne-universitetet i Paris 21.oktober.
For første gang siden midten av april passerte prisen for et fat nordsjøolje i dag 30 dollar.
Scandinavian Star brant i til sammen 38 timer.
Fire skip fra USAs marine og et britisk krigsskip deltar i aksjonen.
Blant keeperne med mer enn tre kamper spilt, har ingen reddet så få skudd i et VM på 52 år.
Etter at gutten ble hentet til Norge sammen med sin søster og terrorsiktede mor har myndighetene gått fra å omtale ham som alvorlig syk, til antatt syk.
Nye Veier, som ble etablert som et statlig eid aksjeselskap i 2015, har overtatt ansvaret for flere store veiprosjekter fra Statens vegvesen.
Noen av Frankrikes viktigste muslimske organisasjoner fordømmer oppfordringen om å boikotte franske varer som følge av karikaturstriden, melder NTB.
Italia hadde nettopp, som Tyrkia, med pandemien sendt hjem fengslede mafiasjefer.
PÅ VEI: Her blir IS-kvinnen og hennes to barn tatt over grensen fra Syria og inn i Irak.
Nå omtaler Det Frivillige skyttervesen henne som en utøver som gikk foran i kvinnekampen i organisasjonen.
USAs president Donald Trump har godkjent å ta bort 9500 amerikanske soldater fra NATO-baser i Tyskland.
Rettelse: VG skrev i en tidligere utgave av teksten at Caroline Graham Hansen er blitt seriemester og at serien er avsluttet.
Porsanger kommune er tilbake på Robek, for fjerde gang.
Oslo Børs noterer seg det åttende beste kvartalet siden 20-tallet.
I desember er det Europa-mesterskap (EM) i håndball for damer.
Stavanger Oilers trekker 120.000 til 130.000 tilskuere til Dnb Arena i en normalsesong.
Høyeste hastighet ble målt til 69 kilometer i timen i 50-sonen.
USA får sin første kvinnelige visepresident.
Relaterbar litteratur: Mens du sitter der spiller den samme scenen seg ut i levende live.
Flere av hans låter ble spilt av blant andre The Beatles, og Elton John sa til Rolling Stone i 1973 at Little Richard var en av hans store forbilder.
Brødrene Lars Peder (36) og Magnus Holøyen (27) går til mot Tolga kommune og staten.
Videre sto det blant annet skrevet at han døde i sitt eget hjem, med sin kone og familie til stede.
FHI peker på at utbrudd i bedrifter i stor grad ble oppdaget i sammenheng med funn av covid-19 hos arbeidere nylig ankommet fra nettopp utlandet.
Dette var en turnering som ble spilt over tre dager og hele 1694 spillere stilte i den prestisjefyllte øvelsen.
Steinkasting og anonyme arrangører løper Sians ærend.
I morges var hun tydelig da hun stemte hjemme i Massachusetts om er en av 14 delstater der det er valg i dag.
Det ni etasjer høye bygget forsyner både seg selv, naboene og byens elbusser med strøm.
Opptil 500 av barn og unge i leirene i Hellas får komme til Portugal.
Men søndag ble fem døde personer funnet på kysten i Liguria i Italia.
Gjerningsmennene ble utlevert til Sovjetunionen.
Den kinesiske fabrikken startet opp i 2014 og den mellomstore SUV-en som kommer til Norge vil få et batteri på 66,5 kWt, som ifølge fabrikken gir en rekkevidde på rundt 450 kilometer.
Situasjonen er mye bedre i New Zealand.
Ferden blir historisk, forrige gang USA testet et nytt, bemannet romfartøy var da romfergen Columbia fløy første gang i april 1981.
Åse Kleveland er tilbake på album, 44 år senere.
Som kjent finnes den såkalte rasismeparagrafen allerede.
I hjemlig italiensk Serie A endte de opp bare ett poeng bak Juventus.
Ordføreren i den belgiske byen Brügge ble lørdag stukket i nakken, ifølge en TV-stasjon i landet.
De første meldingene gikk ut på at de drepte skal ha blitt mishandlet med batonger, bibler, ild, kniver og macheter.
En klimarapport fra 2008, bestilt av den australske regjeringen, advarte om katastrofale branner i 2020.
Tropedag er ikke et offisielt begrep, men i Norge får alle dager med maksimumstemperatur på minst 30 grader likevel denne tittelen.
En rekke uheldige omstendigheter førte til at familien Dahlø Weiseth ble smittet av koronaviruset i midten av mars.
Bilen hans ble målt til 147 kilometer i timen i 110-sonen.
«365 Days» beskrives som et erotisk drama og handler om en polsk kvinne som blir kidnappet av en mafiaboss på Sicilia, og som hevder at han i løpet av ett år vil få henne til å forelske seg i ham.
Det betyr også at ingen av prinsens utenlandske, kongelige faddere kommer.
For en stund tilbake lanserte Pokémon GO en massiv begivenhet kalt Throwback Challenge 2020.
«Farvel, Li Wenliang», har noen skrevet i snøen langs elvebredden i Beijing.
Det er lagt opp til åtte etapper med start i sveitsiske Val Müstair 1. januar neste sesong.
Fem personer ble alvorlig skadd.
Frankrike er på samme nivå som Spania.
Biolog og forsker ved Universitetet i Oslo, professor Nils Chr. Stenseth, frykter at den kraftige retoriske linjen den amerikanske presidenten har lagt seg på, gjør stor skade på forholdet mellom Kina og USA.
Før årets sesong har det svenske landslaget ryddet opp i egen organisasjon.
En video av Hviterusslands president Aleksandr Lukasjenko omtales nå verden over.
Huawei er ett av mange kinesiske selskaper som er rammet av handelskrigen mellom USA og Kina, men koronapandemien har ikke rammet kinesiske eksport så hardt som ekspertene trodde.
Forholdet ble holdt hemmelig, men den 20. januar gikk hun altså ned alteret og giftet seg med produsenten Jon Peters (74) i en hemmelig seremoni i Malibu.
I intervjuet ble Ap-lederen presset på om Trond Giske kan bli statsråd i hans regjering.
Innlegget ble skrevet som et svar til hedgefondforvalteren James Altucher, som også eier en stand-up-klubb på Upper West Side hvor Seinfeld opptrer av og til.
Duoen giftet seg i 2016 i en romantisk seremoni i North Carolina - ett år etter at de forlovet seg.
KOLDING (VG) To ganger i løpet av 10 måneder brakk Heidi Løke nesen mot Danmark.
Startet angivelig med lekeslåssing.
Vognene ble en kort stund stoppet på sin vei mot demonstrasjonene på den himmelske freds plass.
Hadia Tajik mener hun gjorde det eneste rette da hun gikk videre med bekymringsmeldingene mot sin daværende nestlederkollega Trond Giske i 2017.
I 2016 satte han rekord med to konserter på Ullevi med til sammen 140.000 publikummere.
De har blitt erstattet av Iver Fossum, Sigurd Rosted, Marius Lode og Simen Juklerød.
Hands-regelen sier blant annet: «Å ha hånda/armen over skuldrene er sjeldent en 'naturlig posisjon' og spilleren 'tar en sjanse' ved å ha hånda/armen i den posisjonen, også når han sklitakler».
Viasports Petter Veland følger spansk fotball tett.
Hun har skrevet doktorgrad om vikingtiden, med hovedvekt på kjønnsroller.
Som følge av hendelsen skal kjæresten ha havnet på sykehus med hjernerystelse.
Derfor valgte han å være tilstede under onsdagens demonstrasjonen, og takke menneskene som protesterte mot det han beskriver som Trump-administrasjonens okkupasjon av byen.
Mens Norge både vinner medaljer i oste-VM og nedskalerer melkeproduksjonen, vokser osteimporten.
Maren Ueland ble funnet drept i Marokko.
En dag var kassa tom hos en av landets største entreprenører.
Også i Frankrike har dødstallet steget kraftig til nesten 5400 de siste dagene, og tilstanden til ytterligere 6400 koronasmittede blir betegnet som alvorlig eller kritisk.
Krever fokusskifte etter fødsel.
Hun forklarte at hun brukte tusjer til hobbyprosjekter og at datteren også hadde noen liggende.
Ifølge politiet skal blant annet bensinlokk ha blitt brutt opp.
Et symbol som hadde vært forbudt i fem lange okkupasjonsår.
Ifølge worldometer-oversikten, er nær 5400 personer registrert smittede og 45 døde.
I pressemeldingen står det at huset er plassert med fronten mot Jelsagata, en mye brukt turgate med mange vakre gamle hus.
Koomson gikk ut og kritiserte trener Lars Arne Nilsen, noe som resulterte i at han ble vraket til den påfølgende kampen.
De fire største konsernene er FUS-barnehagene (eid av Trygge Barnehager AS), Læringsverkstedet, Espira og Norlandia.
Tidligere finansminister, stortingsrepresentant Siv Jensen, berømmer næringslivet i Hægebostad.
I søksmålet anklager de staten for å bryte Den europeiske menneskerettskonvensjonen.
I Kristiansand var imidlertid Volkswagen klart på topp foran Toyota med amerikanerne på tredjeplass.
I slutten av oktober ble det kjent at Oslo Børs utsatte flyttingen til Euronext-systemene.
Dermed lå det an til et spurtoppgjør mellom Andersson og Johaug, men i den nest siste bakken satte Johaug inn et rykk, og fikk den nødvendige avstanden før oppløpet.
Søndag tapte de med tre mål mot Skaun på hjemmebane.
Vært i familiens eie siden 1993.
Begrepet var altså egnet til å sparke i alle retninger, med unntak av oppover.
Politiet gjorde beslag av ammunisjon gjemt over takplatene i et åpent lunsjrom i bygningen.
Våre dypeste unnskyldninger og kondolanser til vårt folk, ofrenes familier og andre nasjoner som er berørt», skrev landets utenriksminister, Javad Zarif, på Twitter.
Det har vært så tett i verdenscupen mellom disse to, at det til slutt bare var marginer som gjorde at det ikke var utbryteren som triumferte over resten av landslaget.
Forskriften trådte i kraft 15. mars 2000.
Hjemmelaget utlignet etter timen spilt.
Dødskampen og resultatet av den er sørgelig og mindre fotogen enn fødselen og dens resultat.
Denne fergestrekningen er en av flere som nå preges av fergeopprøret langs kysten.
Faren er selv libysk statsborger, men hadde oppholdstillatelse i Norge før han dro.
Det var etterforskningen av Papadopoulos som på mange måter utløste hele Mueller-etterforskningen, som hang over Trump i nesten to år av hans presidentperiode.
Sejer dukket første gang opp i 1995 i «Evas øye», som innbrakte Fossum to Rivertonpriser.
Han er styreleder og største eier i investeringsselskapet Centiennial, som blant annet eier meglerhuset Pinemont Securities i London og i sin tid startet den norske radiokanalen P4.
Den opprinnelig planen for presidenten var å delta i et innendørs arrangement på ett av sine egne hotell i Washington, en pengeinnsamling til presidentens valgkamp, skriver The Wall Street Journal.
I august i fjor ble Al-Noor moskéen i Bærum utsatt for et angrep En mann er siktet for terror og også for å ha drept sin stesøster før han gikk til angrep på moskéen.
Som teater er det blitt den triste hvite middelaldrende mannens bitre fortelling – i det minste på overflaten.
Tidligere i år ble han den tredje amerikanske presidenten som ble stilt for riksrett.
Nasjonalforsamlingen i serbia har utpekt en ny regjering som skal styre landet ut av koronakrisen og nærmere EU-medlemsskap.
Organisasjonen kaller seg Braver Angels («Taprere engler»), og så dagens lys etter valget i 2016.
Det er én av flere regioner som påvirkes kraftig av reiserådene.
Det er sendt ut flom- og jordskredvarsel på oransje nivå for nordvestlige deler av Sør-Norge i helgen.
Ifølge Sør-Koreas forsvar skytingen besvart med to skudd.
Litt trist, egentlig, fordi Carew hadde så mye annet å by på. Men han hadde en fantastisk fotballkarriere, 91 landskamper, titler og finaler i både Spania, Frankrike og England.
Noen av båtene som ligger til kai er 140 meter lange, 20 meter breie og veier mer enn 20.000 tonn.
I Sverige og Danmark kommer turoperatøren i gang med reiser til destinasjonene Rhodos og Kreta i Hellas, Kroatia og Mallorca i Spania fra 25. juli.
Da han litt overraskende vant NM, var det ingen som ble sure.
Det var ingen sår eller blåmerker, og hennes indre og ytre vesen var rent.
Med kun tre minutter igjen våknet plutselig Real Madrid.
SLIK KAN DET BLI: Etter at planene om et stort og tradisjonelt Økern senter ble skrinlagt, lanserte utbygger ideen om «Bogstadveien på Økern».
En del av varene skal ha havnet på utsiden av kjøretøyet i forbindelse med ulykken.
Han var nemlig et mareritt av en sønn, som gjerne plaget foreldrene Phil og April.
Jadon Sancho og Erling Haaland utgjør en fryktet duo i Borussia Dortmund.
Frp vraker kompromissene de inngikk i Granavolden-erklæringen og skal drive politikk etter sitt eget partiprogram.
Da koronaen brøt ut, fikk Janne Veiersted en bekymring.
Familien bodde i samme hus da som nå, Topanga Canyon i Los Angeles.
Fire personbiler var involvert i ulykken.
Simo Valakari ble løst fra kontrakten 19. april har klubben ennå ikke funnet hans etterfølger.
Opptellingen av stemmene i Iowa var en katastrofe for Demokratene.
Hun hadde også noen harde ord mot Trump-administrasjonen.
Antall smittede i Russland er det fjerde høyeste i verden, etter USA, Brasil og India.
Han går i T-skjorte og skiller seg fra de andre.
Situasjonen førte til at hele produksjonen ble stengt ned i drøyt 24 timer, mens alle i løpet av den tiden måtte testes for coronaviruset.
DJ-ens avdøde venn hadde tidligere vært i krangel med vedkommende, ifølge ham selv.
Eiendommen Tjoholmen ligger i Lysefjorden.
To personer med utenlandsk statsborgerskap i 20-årene er pågrepet.
En mer enn aner et problematisk forhold mellom far og sønn.
Forsknings-prosjektet har fått navnet COVITA.
Filosof Lars Svendsen skriver i sin pamflett at «det liberale frihetsbegrepet angir politikkens og rettens grenser, ikke moralens.
Under høringen avviste Solberg at hun kjente til omfanget av saken da hun ble kjent med Navs praksisendring.
Tre personer mistet livet i terroren.
Han spilte denne rollen første gang fra 1990 til 1995, i originalserien «Law & Order».
Torsdag meldte New York Times om tretten dødsfall på et og samme sykehus i bydelen Queens.
En mann i 50-årene ble vist bortvist.
Han og samboeren Georgia Groome fikk sitt første barn i mai.
En av mennene skal ha truet en butikkansatt med kniv.
Andre bruker grønt, oransje og rødt.
En far og to døtre som gikk seg fast på tur i fjellet ved Finse er nå funnet i god behold.
Foreldrene som så på, fikk seg ikke til å kjefte på de to.
Det kan inkludere to norsksomaliske søstre fra Bærum.
Stortingsrepresentant Christian Tybring-Gjedde (Frp) har nominert USAs president Donald Trump til Nobels fredspris, og Trump ringte for å takke.
Ethiopias tidligere utenriksminister og ekspert på infeksjonssykdommer har ledet WHO siden 2017.
Ensomme, mistilpassede personer på flukt fra seg selv, og på armelengs avstand til storsamfunnet.
I Bergen rykket politiet ut på grunn av 150 studenter i tett kø, skriver Bergensavisen.
Se videoen: VG tok ringerunden til flere coronatelefoner.
Hatet mot USA går langt tilbake i tid, hos Azzam, og hos andre, religiøse og politiske opprørsledere i den muslimske verden.
Hun ble olympisk mester i 2014 og verdensmester i 2017 og 2019.
Bayern München var det klart beste laget gjennom hele kampen, og de både burde og kunne ha vunnet mer i sin første kamp siden 8. mars.
Oslo stengte skoler, barer og flyplassen sin.
Det har kostet ham seks millioner.
Det ble ti av tolv mulige poeng til laget fra Birkenlund skole i Arendal i Klassequizen.
I «The Mule» spilte han en gammel krigsveteran, og hadde regi på filmen som fikk terningkast fire av Dagbladet anmelder.
På Bakken gård i Sørfold har Anne Kristin Bakken mistet rundt 40 prosent av lammene i 2019.
Håkon Friestad fra Orre er beste besetning med smågrisregistreringer.
Den 34 år gamle legen jobber i den kinesiske byen Wuhan, der det dødelige virus-utbruddet startet.
Han har vært omdreiningspunktet i alle de tidligere sesongene, elsket og hatet om hverandre av kollegene i DSGE.
Moren til Kim Hillberg oppfordret datteren til å anmelde saken så fort hun fikk se skadene.
Manchester United så ikke ut som finalevinnere mot FC København i Europa League-kvartfinalen.
Lunner og Jevnaker kommuner gikk til Viken fylke da tidligere Oppland ble en del av Innlandet.
Pearl og Hermes ligger midt i det nordlige Stillehavet, omtrent 3.200 kilometer fra fastlandet i Asia og i Nord-Amerika.
Murmansk-konvoiene startet sommeren 1941.
Nyhetsbyrået AFP har gjort en sammenstilling av bilder fra noen av de mest kjente reisedestinasjonene i Asia.
Fredag bekreftet landet sitt første koronatilfelle i den sørlige delen av landet.
ENKLE SIDER: Tilgjengeligheten styrkes med uthevet skrift, korte kapitler og dramatiske illustrasjoner.
Andfjord Salmon ble stiftet i 2014 er og er nylig børsnotert.
Drapene fant sted lørdag i landsbyen Koshobe, i delstaten Borno, samme dag som det var lokalvalg i området.
Selv var hun tidlig i 20-åra da opptakene begynte, til tross for at hun spilte videregåendeelev.
Her er en scene fra filmen.
Med Siv Jensen som finansminister ble skattene redusert med noen og tjue milliarder, men samtidig økte den offentlige pengebruken langt mer.
Det kjennes litt uvirkelig ut.
Journalist John Ware satte søkelys på anklagene om antisemittisme i partiet.
Prinsen ble døpt 26. juli 2009 og har offisielt navnet Henrik Carl Joachim Alain.
En tidligere saudiarabisk etterretningsoffiser hevder kronprinsen sendte folk for å drepe ham i Canada.
Da storesøster Maritta kunngjorde i januar at hun hadde funnet kjærligheten, etter å ha bodd alene i mer enn 20 år, tok det derfor ikke lang tid før lykkønskningene begynte å rulle inn.
Fondets avkastning i fjor er den høyeste noensinne i kroner, og den nest høyeste noensinne målt i prosent, bare slått av 2009 da aksjemarkedene reiste seg etter nedturen i markedene året før, da finanskrisen slo inn.
Angrepet framstår som målrettet, kirken hadde hevet beredskapen på grunn av den generelle terrortrusselen.
Den andre er ansatt i kantinen.
Kommune-Norges tre store partier – Arbeiderpartiet, Senterpartiet og Høyre – lanserte før nyttår hver sin kandidat til ledervervet i KS.
Det var scoringa som definitivt sikret seieren mot Fana.
De to studentene fra hvert sitt land møttes under sitt aktivistarbeid i borgerrettsbevegelsen.
Det var i en tale at gruppas leder, kjent under scenenavnet RM (Rap Monster, journ.
Der vant de altså 2–0 i Madrid.
Begge tilhører rusmiljøet i byen.
Hittil i år har 1.093 personer som var ilagt én eller flere straffereaksjoner, blitt uttransportert.
Jenta er blond, bustete hår ned til skuldrene, svart t-skjorte med gul gravemaskin og tights.
Viking har bekrefta draktnummera til årets eliteseriesesong.
Han har fartet landet rundt med skisseblokk og lerret så en kan finne igjen motiver fra Lofoten i nord til Sørlandet.
Reglene innebærer at det kun er kandidat og sensor i kjøretøyet under førerprøven.
Aktor Formo erkjenner at bevissituasjonen ved de forskjellige hendelsene er ulik.
Noen ganger ble horoskopene til og med brukt til sjekking, lenge før Tinder.
Han ble slått av Sverri Nielsen og Natan Wegrzycki-Szymczyk, men kom seg så vidt foran regjerende mester Oliver Zeidler.
Hennes amerikanske venninne var allerede arrestert.
Og hun som var rektor på skolen på den tiden, sto på en av de første radene da Harris mange år senere lanserte sin presidentkampanje.
Den tidligere løytnanten ble sluppet til offentligheten fra Trump-kampanjen bare timer før debatten.
Verdensøkonomien kan igjen vende tilbake til sitt vanlige aktivitetsnivå.
Men denne gangen er det flere forfattere med på laget, inkludert sønnen Johannes Nannestad.
Men det var ikke bare bestefar som havnet i tysk fangenskap.
I den noe utradisjonelle meldingen skrev 44-åringen at han ønsket seg en kjæreste som ville fly rundt månen med ham.
Den siste av totalt seks verdenscupseirer kom i Val di Fiemme 3. januar i år, på etappe nummer 100 i Tour de Ski-historien.
I dag har regjeringen åpnet for at det kan spilles toppfotball, men de har satt ned foten for alle lag fra 3. divisjon og nedover.
På den ene står navnet Patricia McWaters.
Til venstre den eldre bebyggelsen i Brånåsdalen på Holt Vestvollen.
Teknologisenteret for CO2-fangst på Mongstad får forlenget støtte av regjeringen.
Ohi ble tomålsscorer med et straffemål på overtid.
Gratulerer USA, skrev hun.
I 2017 gikk Ap til valg med oljeprisfallet i 2014 og den påfølgende krisen som bakteppe, og altfor seint oppdaget partiets strateger at budskapet deres ikke nådde gjennom siden arbeidsledigheten var på vei ned.
Ranias mor Nora har vitnet i rettssaken mot Wenisch, som åpnet i München for ett år siden og som fortsatt pågår.
Byen ligger tett inntil grensen til Tyrkia, og Assad-regimet har også kontroll over en liten del av byen.
Flere fjelloverganger i Sør-Norge er fortsatt stengt eller innført kolonnekjøring på etter uværet som herjet i går.
Sindre og Mona Mjelva Foto: Hotel Union Geiranger.
Det førte til stor optimisme og oppgang på verdens børser.
Flere steder meldes det om demonstrasjoner på utsiden av valglokalene.
AUFs delegater forlot salen da Trond Giske gikk på talerstolen under fylkesårsmøtet til Trøndelag Arbeiderparti i dag.
Øyekomfort-modus og 120Hz-bildeoppdatering er også bekreftet, drevet av LGs α9 Gen 3 AI CPU.
Selv var Alsgaard, som ofte ellers i karrieren, ganske nøktern.
Men han har også delt noen av de tøffeste øyeblikkene i Bidens liv.
Observasjonen ble gjort av en politipatrulje og førerne ble stansa umiddelbart.
Dermed ble også Regjeringskvartalet som vanlig flyttet fremst i det norske mediebildet for noen dager midt på sommeren.
Flere aktivister, åpne homofile og en transperson vant seter i Kongressen.
Han hevdet også at Rosenborg er «veldig, veldig, veldig usikre» på den svenske spissen som de signerte fra Östersund så sent som i desember.
Og for første gang er denne smittsomme varianten funnet utenfor Nordfjella.
Presidenten kaller også tellingen i Pennsylvania for korrupt.
To av dem satt opp av Martin Ødegaard, den første et genialt, den andre på blank goal.
Hun var 47 år og ville ha flere barn, men ble ikke gravid.
Han har nå scoret 23 ganger på sine 22 første Bundesliga-kamper.
Da tiuren gikk til angrep nok en gang kom ikke turkameratene seg av flekken.
Rapperen selv omtaler organisasjonens avslag som ondskapsfullt.
Da ble kong Felipe observert mens han kjørte datteren til skolen, begge iført munnbind.
Marcus og Martinus vant MGPjr. med «To dråper vann» i 2012.
Den nederlandske stjernen satt i BT Sport-studio i forbindelse med oppgjøret mellom hans to tidligere klubber Arsenal og Manchester United onsdag kveld.
I alt 213 mennesker er døde i Kina av det nye coronaviruset som har sitt utspring i Hubei-provinsen, opplyser kinesiske myndigheter.
Forsvarsspillet var heller ikke imponerende da en årvåken Harry Kane utnyttet at rødtrøyene stod og sov.
Én av disse ligger i respirator, mens en annen er underlagt intensivbehandling.
De oppfattet også at han hadde pedofile tendenser.
FRA FON TIL OSLO: Bønda inntok by’n, med Revårockefeller i rocke-Norges storstue.
Han er helt uenig i regjeringens definisjon av en sesongbedrift.
Tunnelløpet er ca. 1,7 meter i høyde, 60 cm i bredde og ligger 21 meter under bakken.
Plutselig er det gått seks, åtte, tolv timer.
Det var en bensindrevet Mercedes som brant, ifølge NTB.
FOTO: Etiopia er et av Afrikas minst urbaniserte land.
Sverige stanser alle direkteflygninger til og fra Iran på grunn av det nye koronaviruset.
Han har fem scoringer på Emirates Stadium, flest av noen gjestespiller, men søndagens mål fikset Leicesters første borteseier mot Arsenal siden 1973.
Eller bruker sjeikene i Abu Dhabi oljepengene for å renvaske sitt image etter gjentatte brudd på menneskerettighetene?
Hendelsen ble fanget opp på video av en kvinne.
Så langt har han vært i Østerrike og Ungarn, der han endte på pallen.
Det er i en artikkel i magasinet The Atlantic at det kommer frem at presidenten avlyste et besøk på en kirkegård for falne amerikanske soldater.
Men på andre siden av jordkloden, nærmere bestemt i Sør-Afrika, spredte musikken hans seg som ild i tørt gress, og flere tiår senere bestemmer to fans seg for å finne «Sugar Man».
I sørafrikanske Port Elizabeth er helsetilbudet i ferd med å bryte sammen mens flere og flere blir smittet av koronaviruset.
Både konge- og kronprinsparet skulle delta på festgudstjenesten i Nidarosdomen i anledning ny preses i Den norske kirke.
I stedet ble et nødlandslag stablet på bena til onsdagens kamp mot Østerrike.
Bilforhandler Knut Hauge var den som fikk flest personlige stemmer med 875, mens bryggerimester Detlef Aass fikk 851 stemmer.
Merete Støvring er utdannet både veterinær og sivilingeniør, og var tidligere selv ansatt i Mattilsynet.
«Da han ble tatt med buksene nede, svarte byrådslederen med å dra 'en Donald'»
Også den svarte middelklassen.
En siktet 32 år gammel mann erkjenner at han var på stedet.
Rangers-ledelsen har valgt å gi Lundqvist rollen som tredjekeeper, trolig i et forsøk på å presse svensken til å forlate klubben ett år før hans dyre kontrakt utløper.
Selv om reklamen ble trukket etter fire dager, er han ikke nådig i sin kritikk.
Han følte at faren var streng.
President Barack Obama og hans visepresident Joe Biden i Det hvite hus i 2016.
I SKRIVESTUA: Halvdan Sivertsen er utvilsomt en av Norges fremste artister og etter manges mening landets beste entertainer.
I helgen rapporterte Lincoln Medical Center i Bronx at de hadde få respiratorer igjen.
Formannen i rådet har høyest rang av alle USAs militære offiserer og regnes som USAs forsvarssjef, ifølge Wikipedia.
Anlegget åpnet igjen mandag 20. april.
Disse gikk til streik som følge av misnøye med lønns- og arbeidsvilkårene i selskapet.
Kanselleringene gjelder flygninger i en periode fra midten av mars til midten av juni.
Spillet er kun tilgjengelig på PC og Mac.
Skipet har brent i 3,5 time.
Så en dag kom moren til en av hans venner med et nummer av Se og Hør.
Den amerikanske børskonkurrenten Nasdaq kastet seg raskt på og etter flere runder med budøkninger og innsalg hos aksjonærer, endte det til slutt med at Euronext sikret seg Oslo Børs – en av de siste uavhengige børsene i Europa.
I en årrekke hadde den kristne avisa Vårt Land eid flere andeler i industribygget.
I episoden den 19. juli snakket jeg med en kjent journalist i Midtøsten, Abdallah El-Senawi.
Da festen, som det første året het Sound Festival, var over, så området ut som en slagmark.
Trump tok seg god tid, og mens han fortsatt var på golfbanen ble det sendt ut en uttalelse fra presidenten.
Sønnen paret får, har en livstruende sykdom.
De advarer nå om at funnene deres indikerer at stigningen til havnivået kan nå én meter i slutten av dette århundre, skriver avisen.
Også riksvei 13 over Vikafjellet stengt.
Den irske 44-åringen er nemlig nærmest ugjenkjennelig i rollen som Gotham Citys konge av hvitsnippkriminalitet, Oswald Chesterfield Cobblepot.
Skipets norske kaptein og ledelse bor på toppen.
Flyktningleiren Moria i Hellas ble opprettet i 2015, året da over en million flyktninger og migranter kom til Europa.
Konkurranseløperne, løper 10,8 km etter en runde om Rindal Sentrum.
Henrik Heggheim starter sin andre kamp på rad for Viking.
Til slutt kom Kinas rikeste mann, Alibaba-gründeren Jack Ma, på banen med tilbud om snarlige leveranser, og regjeringen takket ja.
Slik så det ut under 70-årsmarkeringen til seieren under slaget om Narvik.
Gustav Wikheim fikk vandrepokalen som beste spiller, «Årets Pokalfighter», i den danske cupfinalen forrige sesong.
Kronprinsessa fikk denne Hardangerbunaden da hun giftet seg med kronprins Haakon i 2001.
«Eskene har vært vanskelige å lese på utsiden, mange med for eksempel kinesisk skrift mm», skriver Stryn kommune.
I år var det 600.000 mennesker fra rundt om i Europa stemte i konkurransen, og det var den franske byen Colmar som vant overlegent.
Liverpool startet med Salah på benken, men han kom inn etter 57 minutter og sørget for den totale ydmykelsen for Roy Hodgson og Crystal Palace med to mål.
Verdens 17. beste landslag kalte opp AaFK-spilleren for andre gang og natt til lørdag fikk 24-åringen endelig debuten i den søramerikanske VM-kvalifiseringen.
Noen kommuner hadde familier som dro på skiferie til Nord-Italia eller Østerrike og kom hjem uten den ringeste tanke om at de var smittet.
Athletic Bilbao overrasket med å slå ut Lionel Messi og Barcelona, mens Granada slo regjerende mester Valencia i kvartfinalen.
Bøkko går sitt siste skøyteløp denne helgen – med skøyte-VM i allround og sprint Vikingskipet på Hamar.
Elevene ble møtt av en lærer ved inngangen, og ble sluset inn i skolebygningen i mindre grupper.
Fremskynder også lanseringen i andre europeiske land.
Fem personer er bekreftet smittet av covid-19 på Heidrun-plattformen, og rundt 50 personer er satt i karantene.
BARDU: Nå er det mørkt igjen.
Hun fikk prøve seg på øverste nivå to ganger forrige sesong det ble en 5. og en 18.-plass.
Tyskland er en svært viktig handelspartner og politisk alliert.
Emiratenes utenriksminister Abdullah bin Zayed al-Nahyan står.til høyre for Trump.
En rekke vestlige land tra skarp avstand.
Den eneste som mangler for City, er vingen Leroy Sané, som fortsatt ikke er frisk.
Nationen har vært balladen om kylling-hybridene Ross 308 og Hubbard JA 787. Det som har manglet, er systemdebatt.
Bokanmeldelse: Fortsatt har ingen avslørt ålens seksualliv.
Trolig er det granater fra andre verdenskrig som er funnet.
De bortførte hadde ifølge kildene akkurat returnert hjem etter to år i flyktningleirer i Maiduguri.
Fylkesvei 460 Spangereidveien er stengt ved Snig på grunn av usikkert fjell i forbindelse med sprengningsarbeid i området.
Ordene tilhører en kvinne i slutten av 20-årene.
Draps- og terrorsiktede Philip Manshaus (22) er i Oslo tingrett fengslet i åtte nye uker.
I EU-systemet leverte Pfizer den siste stor datapakken over sin forskning den 1. desember.
Det medførte at han dro hjem til Norge og foreldrene i Bergen tre dager tidligere enn planlagt.
Politiet avfyrte skudd i situasjonen som oppstod og 39-åringen ble erklært død kort tid etter.
Den norske forsvarsministeren mener utviklingen på russisk side de siste årene, viser at økningen i amerikansk og alliert nærvær i nord er nødvendig.
De jobber til daglig på Gyldendal Forlag.
Holund vant løpet i 2017, men siden har Krüger vært best. Torsdagens vinnertid var nesten minuttet svakere enn den Krüger gikk på i fjor, men avstanden ned til nummer to var større enn tidligere.
Dette var symbolske gjenstander de nærmeste hadde lagt i gravene sammen med de avdøde.
Holsten fikk også mye oppmerksomhet rundt sin åpenhet om hans søsters funksjons- og utviklingshemming.
Molde vartet tidvis opp med festfotball i fylkesderbyet mot AaFK.
Han har ett år igjen av kontrakten.
Forhandlingene om en ny distribusjonsavtale mellom TV 2 og Telia brøt sammen for 17 dager siden.
Dette er de første undersøkelsene på åstedet for forsvinningssaken siden begynnelsen av august.
Cristiano Ronaldo var ikke på sju før kamp 33.
Tidligere jobbet han også som politimann i byen Exeter i Central Valley fra 1973 til 1976.
Nikkei-indeksen steg 2.42 prosent under den første handelen.
Øya er veldig isolert fra omverdenen.
Japans landskamp mot Sør-Afrika (27. mars) er avlyst.
Sjøfartsinspektør Flemming Thue Jensen var en av de første som gikk om bord i skipet etter brannen.
Hun strøk alle gangene.
Sian-leder Lars Thorsen holdt appell på Østre Torg på Hamar lørdag.
Gresk politi brukte tåregass mot flere hundre som demonstrerte mot bygging av nye leir.
Denne trioen har til sammen ett mål og fem målgivende på 56 ligakamper denne sesongen.
Den ødelegger TV-signalene, og russiske bombefly flyr stadig mot den.
Arbeiderpartiet i Trondheim sa ja til ny firefelts vei med fartsgrense på 110 kilometer i timen på strekningen.
Til sammenligning var 0,3 prosent av nymfene og 4,3 prosent av voksne flått smittet av TBE-virus.
Som 16-åring ble valget enkelt.
I tillegg fungerte den også som en forsvarsmekanisme mot lumske fiender, ved at man så større ut.
Syv dager etterpå erklæres han død.
De beseirede nasjonalistene søkte tilflukt på øya Taiwan.
▪ En norsk student bosatt i Firenze fikk påvist smitte 26. februar.
Det sentrerte seg rundt effekten av nedskrivingen, svarte daværende styreleder Svein Rennemo.
Torsdagens oddsprogram byr på godbiten Liverpool og Sheffiled United fra Premier League, i tillegg spilles det to kamper i Championship og alt tyder på at den tidligere Manchester United-stjernen Wayne Rooney får sin debut for Derby mot Barnsley.
Jenta ble arrestert og politiet har opprettet sak.
Mange andre artister og personligheter namedroppes i «, der han er tilbake i deklamering mer enn sang.
Forleden gikk Mads Torrissen og familien i korona-karantene.
Levine Cava, som hadde et studentopphold i Lofoten, vil bli borgermester i Miami.
Mushtaq satte seg også oppå terroristen, før han bandt ham fast med imamens sjal.
Offeret ble slått i hodet med en skuffe idet han var i ferd med å gå inn i synagogen for å delta i feiringen av den jødiske løvhyttefesten.
NYHETSANALYSE: Politiske motstandere væpnet til tennene barker sammen i USAs gater.
Naughty Dog spiller i en annen liga enn de andre spill-studioene.
Så kom koronakrisa som også har påvirket næringa, og deretter uvanlig høye kalvetap til rovvilt.
Tom Hagen var ifølge Kapital landets 164. rikeste person i fjor, med en formue på 1,9 milliarder kroner.
Det er enkelte steder brukt faksimiler fra presseoppslag der han er avbildet.
Laura Terragni kom fra Italia og reagerte særlig på den norske matpakka.
De glamorøse plakatene ble byttet ut med plakattrykk med rindalsmotiv.
Dette ved at han ved gjentatte anledninger skal ha hatt seksuell omgang med den samme fornærmede i perioden fra april 2019 til mars i år.
Han viser blant annet til Premier Leagues arkivmateriale som nå er åpnet, og at de sendte lange studiosendinger fra Premier League-Studio i helgen.
Ragnhild Mowinckel er tilbake i verdenscupen etter et skadeopphold på halvannet år.
Ved årsskiftet eide og forvaltet Olav Thon Gruppen 90 kjøpesenter i Norge og Sverige.
Koronaviruset har forårsaket rundt 120 000 kjente tilfeller og cirka 4500 dødsfall rundt om i verden.
Det opplyste Danmarks utenriksdepartementet på en pressekonferanse for litt siden.
Den forlengede kontrakten ble signert mandag.
Den nå avdøde mannen hadde parkert bilen på parkeringsplassen ved bommen, og derfra syklet ca tre kilometer innover.
John Bolton (t.h.) var nasjonal sikkerhetsrådgiver for USAs president, Donald Trump.
Bachs «Ave Maria», Rossinis «Domine Deus» og «Amazing Grace» er blant sangene Bocelli skal synge.
Det andre ble utelukket i 2019 på grunn av systematiske brudd på arbeidstagerrettigheter i fabrikker eid av et datterselskap.
KuPS har spilt europaligakvalifisering de siste to årene.
Han var nødt til å sette det berømte skapet på plass.
Toril Ruud ble født 30 april 1957 og gikk bort 23. oktober.
Johannes Thingnes Bø vant verdenscupen sammenlagt.
Isadora Smaadal (22) assisterte eldre og pensjonister fra Solgården i Spania på vei hjem.
Det er vanskelig å høre ham i klimabulderet fra både oljebransjen, NHO og MDG, eller i oljebulderet fra statsråd Sylvi Listhaug (Frp).
Sønnen hennes, som er Alisons stebror, ble uventet funnet død natt til lørdag, bare 28 år gammel.
Sp har fanget opprøret.
Den ferske fotballtreneren har tidligere vært gjennom to havarerte ekteskap.
Den ene grunnleggeren av Reddit forlot styret denne uka og ba om å bli erstattet av et svart medlem.
Der er det nå over 100 sykdomstilfeller, hovedsakelig i Lombardo-regionen nord i landet.
Den er trolig klar i starten av desember.
Rederiet fikk først grønt lys av Mattilsynet til å gå i gang med planlagt metode, før Nærings- og fiskeridepartementet satt foten ned.
Den består av nye lykter, ny grill, endret design på nedre del av fanger og speil med integrerte blinklys.
De var i klubben i 2,5 år hver i tidsrommet 2004 til 2007.
Haaland (solgt fra Salzburg til Borussia Dortmund ved juletider) vant avstemmingen i soleklar stil.
I disse triste koronatider, har de kjempet og stått på, de har vært sola vår i den grå tiden.
Nå bruker han den ledige tiden på Zuccarellostiftelsen og managementselskapet SMG, som han eier sammen med sin manager Kevin Skabo og Harald Olavsen.
De to ble adoptert fra den kristne organisasjonen National embryo donation center (NEDC).
Én person er pågrepet etter at en mann ble påkjørt utenfor et utested i Brekstad i Ørland kommune.
Sanders har ledet på 15 av de 16 meningsmålinger som er gjennomført i New Hampshire i februar, men Pete Buttigieg har gradvis nærmet seg på målingene.
Disse tre artene står for 97,5 prosent av alt fiskeoppdrett i Norge.
Tidligere Premier League-spiss fikk «ekstrem hodepine» etter festivalbesøk.
For første gang denne kvelden virker legenden irritert.
Pierre-Emile Højbjerg forlater Southampton til fordel for Tottenham.
På innsiden befinner det seg en håndfull amerikanere, en håndfull tyskere i Wehrmacht-uniform, i tillegg til franskmennene.
Arkivfoto fra vardetenning 8. mai.
Lam og Beijing har svekket sin egen oppslutning i Hongkong ved å tvinge igjennom innføringen av den nye sikkerhetsloven.
Før fikk du rare blikk og spørsmål om du var fra gård dersom du stemte Senterpartiet i hovedstaden.
Personen ble pågrepet i Rona.
Sistnevnte fullførte snuoperasjonen og ga Chiefs ledelsen med 2.44 igjen på klokken – etter å ha sikret touchdown med minst mulig margin.
To timer senere ble de tre andre pågrepet.
De over 700.000 dokumentene viser, ifølge ICIJ, hvordan «to tiår med korrupte avtaler gjorde Isabel dos Santos til Afrikas rikeste kvinne, og etterlot olje- og diamantrike Angola som et av verdens fattigste land».
Flere av de pågrepne er under 18 år.
Matti Nykänen blir betraktet som historiens største skihopper.
I stor grad er det sønner – og døtre – av 1990-generasjonen som nå dominerer norsk fotball.
Det blir avvist av landets helseminister.
Durek Verrett vekket som nevnt også stor oppsikt da i fjor kunne avsløre at han hadde forsøkt å overtale ekskjæresten til å skrive under på en taushetsavtale få dager etter at forholdet hans til prinsesse Märtha Louise ble kjent.
Det er også et gryende sinne og aggresjon rettet mot utlendinger, spesielt de som har kommet fra Europa i det siste.
Start måtte avlyse fotballøkta mandag da vinteren inntok Sørlandet.
På det som egentlig skulle være den største dagen i hennes liv, spilte Ingrid Ryland kamp for Sandviken i Toppserien.
Klubben ligger sist på tabellen etter 18 spilte kamper.
Men offisielt ble de ikke sammen før i begynnelsen av mars.
I motsetning til flere av lagvenninnene på landslaget har hun ikke en klubbhverdag med spill i Champions League.
Etter at dette og andre juridiske problemer var ryddet av veien, ble Nobelstiftelsen opprettet i 1900.
Niemann ble drept med øks av en jødisk fange under et fangeopprør i oktober 1943.
Al-Hol-sjef om opptøyene: Slik dreper kvinnene hverandre etter hemmelige «rettssaker»
I mars var det en betydelig hamstring i dagligvarebutikkene.
Da for å omlaste store godmengder til / fra en sliten, ustabil norsk jernbane med mange infartktproblemer.
I Italia, som er landet som ble hardest rammet i Europa i starten av pandemien, ble restriksjonene søndag skjerpet for tredje gang på to uker.
Han fikk opp 95 meter i første omgang, men var litt ustø i landingen og ble trukket av dommerne.
Ti over to pågrep patruljen på stedet en mann i 40-årene som kom syklende forbi bilbutikken.
Påtalemyndigheten mener Laila Bertheussen selv startet branntilløp i familiens bil, natt til 10. mars 2019.
De første utenlandske turistene dro til disse stedene.
Begge mennene som er siktet etter drapet i Askim varetektsfengsles i fire uker.
Det er håndstøpt i sølv og er laget i et nummerert opplag på KUN 6 stk.
Han hadde hovedroller i blant annet «My Girl» og «Richie Rich», og selvsagt i oppfølgeren «Alene hjemme 2 - forlatt i New York»
Magnus Øyen vant til slutt spurten med 14 hundredeler (Foto: Rindal IL Friidrett).
Etter åtte dager ble han pågrepet i Dijon i Frankrike.
TOMT: Trondheim lufthavn er den første av de store norske flyplassene som stenger utenlandsterminalen helt.
De første utspillene til Sivertsen på 70-tallet var på grensen til progrock.
Under ranet ble mannen påført sju knivstikk, og han ble blant annet skadd i leveren og en lunge.
Kari Lene Olsen (Ap) mente at den tidligere posisjonen i Nordkapp kommune; da Arbeiderpartiet og Høyre hadde flertall, foretok kloke beslutninger som har sikret god kommuneøkonomi.
Han truet med å detonere bomben, som senere viste seg å være falsk, hvis hun tilkalte hjelp og ikke hjalp ham med å rømme.
Det viser de to i et svømmebasseng hvor Rapinoe som går ned på kne og setter ringen på fingeren til Bird.
Komikeren Magnus Devold er blant annet kjent fra flere TV-programmer på TVNorge, blant annet fra serien «Kjør meg til OL», hvor han i 2017 haiket fra Norge til Sor Korea i forbindelse med OL i 2018.
Også helseminister Bent Høie (H) var ved påfallende godt mot før helgen og sa at landet stod langt bedre rustet nå i august enn da smitten spredte seg første gang i mars.
VAR GIFT I 13 ÅR: Mia Gundersen og Marcel Leliënhof giftet seg i 2002.
«Atlantic Crossing» er tidenes dyreste norske tv-serie.
Dagbladet avbildet politiets pyromanjegere 25. mai 1990.
Skikkelser hentet fra egyptiske, sumerisk, minoisk gudeverden, er flettet sammen med mer samtidige elementer, som for eksempel en dildo.
Her har de gitt en hard og mørkt nedstrippet Ole Torjus Hovfvind-produksjon en omfattende og underfundig tekst.
Føreren av traktoren er fratatt førerkortet på stedet.
Haberman er en av dem som følger den amerikanske presidenten tettest.
Fyrverkeri som likner leketøy: Pyrotekniske artikler som kan forveksles med leketøy, for eksempel små tanks, er forbudt i Norge.
Så snart Cooper dukket opp på lerretet i «A Star Is Born», hans aller første egenregisserte film, startet intense spekulasjoner om søt musikk også utenfor filmsettet mellom ham og motspiller Lady Gaga (33).
I Asia- og Stillehavsregionen utfordrer Kina i økende grad USAs tradisjonelle militære overtak.
Sesongens influensavaksine ble tatt av mange flere mennesker i Bodø på grunn av covid-19-frykten.
En FN-domstol har dømt en mann for bombeaksjonen som drepte Libanons statsminister Rafik Hariri i 2005, melder Reuters.
Migrantene ble reddet opp av skrøpelige båter i Middelhavet mellom 25. og 30. juni.
Vitnet forklarte også at 38-åringen uten foranledning hadde gått bort til fornærmede og tatt tak i håret hennes med begge hender og slengt henne i bakken og holdt henne nede i 15 sekunder før han slapp.
Det blir første gang i 2020 med 600 tilskuere på Alfheim stadion, der det tidligere kun har vært åpnet for 200.
Tvillingsøstrene Mary-Kate og Ashley Olsen vokste opp i rampelyset.
Etter hvert som coronaviruset spredte seg, ble det imidlertid satt en stopper for all turisme, og Antarktis ble satt i lockdown.
Italiaienske Giacomo Nizzolo vant spurten og tok EM-gull.
Da spiller artisten på Verket Scene i Moss.
Helt siden Shokuria var liten, da hun bodde sammen med mor, far og sju søsken, hadde hun følt seg utrygg.
Hun kom imidlertid best ut av rettssaken.
Trenden er særlig tydelig i Svealand og Götaland, viser en undersøkelse utført av Sveriges landbruksuniversitet i Umeå, omtalt av Sveriges Radio.
BARDU: Oppryddinga i terrenget etter utbygginga av Salvasskardelva kraftverk i Bardu kommer til å ta tid.
Lørdag 3. oktober i år, omkring klokken 22.45, på Ryfylkevegen i Strand ble han stoppet av politiet mens han kjørte en moped.
Kenneth Stubhaug Karlsen (38) og kona Elise (36), begge fra Grimstad, opplevde i fjor alle foreldres mareritt da deres nyfødte datter døde bare 17 minutter etter hun ble født.
I 1996 ledet han et teaterprosjekt med skuespillere fra 15 forskjellige land under København Europas Kulturby.
Der skal han være i noen dager til, før han blir erklært smittefri.
Men partiet er ikke lenger bundet av plattformen fra Granavolden og vil jakte på politiske seire i Stortinget.
Brannvesenet har rykket ut fordi en lastebil med flere tanker med malingsprimer er mistet i Tjøllingveien i Larvik.
Kistene vil bli dekket av brudeslør, etter farens ønske.
Den kvinnen vil uansett bli tvunget til å forsvare Biden mot mistanker rundt hans fortid.
Elisabeth Åsbrink er journalist og forfatter.
De rammede samfunnene fortsatte stort sett å fungere som før under begge utbrudd.
Kontoene til flere kjent personer ble hacket og misbrukt til bitcoin-svindel.
Etterhvert som de vokser, flyttes de over til større bokser.
De ble imidlertid ikke testet for viruset, men ble sendt til interneringssentre der de ble fratatt personlige eiendeler.
Væretunnelen på E6 er kortvarig stengt i retning Trondheim på grunn av bilberging.
Landets har verdens høyeste omkjæringsrate, hvor omtrent 98 prosent av somaliske kvinner er blitt kjønnslemlestet.
Han sier indiske soldater gikk over grensen.
Det var ti svensker ombord i flyet som styrtet i Iran i dag tidlig.
En koronasmittet beboer ved et sykehjem i Bergen kommune er død.
Danielsen her i hovedsak danser, men blander også showet sitt med både musikk og humor.
Den fås med en 2,2-liters diesel på 202 hk, men også både som hybrid med 1,6 bensin 230 hk, samt en ladbar med samme motor på 265 hk.
Maxus ser et kinesisk bilmerke, og Euniq blir den første personbilen derfra.
Det gjorde også Harry Reid, tidligere minoritetsleder i Senatet.
Utbyggingen ville gitt to tog i timen til Hamar i 2026 og spart de reisende for 20 minutter mindre reisetid.
The Legend of Zelda, spillet som hittil har årets lengste tittel, kommer allerede i morgen.
Tredje runde består av kun én kamp som spilles 15. eller 16. september.
Hun stilte seg ved siden av mannen med rulleskiene.
En tolv år gammel jente ble skutt og drept på en bensinstasjon i Botkyrka sør for Stockholm, opplyser svensk politi.
Denne ungen er en taper», skrev hun på historiefunksjonen til et bilde av rapperen.
Han snakker med NRK mens han spiser et ettermiddagsmåltid med familie og venner langs strandpromenaden mot Egeerhavet.
Sykehjemmet ble oversvømmet etter at en elv i nærheten gikk over sine bredder.
Varner III er farget og kan ta sin første PGA-seier.
Og i sum var det liten forskjell fra regjeringen i år.
Salskonsulent Tonje Aanonsen Larsen var også med måndag og tysdag.
En mann er dømt til seksti dager i fengsel, etter at han slo en medinnsatt gjentatte ganger i hodet i februar 2019.
Red Bull Salzburg eies av energidrikken Red Bull.
Da hadde ordføreren allerede utnevnt en erstatter.
Han besøker datteren i Oslo.
Mobilen hans var ødelagt, men han fikk kontakt med en sykepleier som hjalp han med å få kontakt med broren hans på Facebook, for å finne ut hvor Susanne var.
For Stein Torleif Bjella har ikke beveget seg noe videre utenfor kommunegrensa.
Krekar har fått behandlet saken sin i tre rettsinstanser, samt av Justis- og beredskapsdepartementet og kongen i statsråd.
Forrige gang et Premier League-lag var samlet på trening var Sheffield United mandag 23. mars.
På grunn av pandemien, kommer ikke talene på en scene som vanlig, men som videoer.
Hittil i år er 386 av de uttransporterte blitt ilagt én eller flere straffereaksjoner.
Frem til helt nylig var det blant annet forbudt med soveposer og lakenposer på utleiehyttene i fjellet.
På pressekonferansen informerer politiet om at rester av tre såkalte «himmellanterner» ble funnet i brannruinene, og at saken etterforskes som uaktsom brannstiftelse.
I 1950 var medianinntekten til svarte amerikanere halvparten av deres hvite medborgere.
I 2019 gjorde Alf Cranner comeback med albumet «Presang», der han synger med Knut Reiersrud Band.
I nordlige deler av Alaska og på Grønland er det gjerne mer øde, noe som gjør nordlyset desto mer utilgjengelig.
Hun står med datteren Live som nylig begynte på skolen og har mistet flere melketenner.
På Facebook blir hun hyllet for heltegjerningen.
Brygga, på omtrent 1900 kvadratmeter, er tre parallelle brygger under ett og samme tak.
Den blir trolig stengt i lang tid framover.
Han ble erstattet av Vachier-Lagrave - som nå altså ligger i delt ledelse.
Alle mann på rekke.
Finsland skole fikk fem av 12 mulige poeng da de var første lag ut i 2020-sesongen av Klassequizen.
Bergen-Arna er åpnet igjen for trafikk etter en signalfeil tidligere i dag.
Hva har apartheidstyret i Sør-Afrika med Israels folkerettslige rettigheter til sine landområder å gjøre?
Helsepersonell har vært hardt rammet av coronaviruset i Italia.
Her avbildet i 2004 i Las Vegas.
De fleste områdene er fremdeles preget av færre mennesker på ukedagene enn i helgene, heter det i kunngjøringen som også er blitt publisert på engelsk.
Hun satt taus bak et rødt munnbind.
Når Fatland avslutningsvis i boka besøker Zhongdian, er ringen sluttet.
Men at byrådet i Oslo har manglet politisk handlekraft?
Se bare på Instagrams mektigste ordsmed, Trygve Skaug sin enorme popularitet.
Han skulle rengjøre ei lufteluke fordi det lå masse blader og sånt der.
Kina har over 40 skoler og universiteter for tradisjonell medisin, og nesten 3700 sykehus som praktiserer tradisjonell kinesisk medisin.
Mest vanlig smitteland siste to uker var Polen.
Da trakk de tilbake den alvorlige anklagen.
Han mislikte imidlertid tilnavnet sitt så sterkt at han anmeldte en kone som hadde kalt ham det, men tapte rettsaken.
Politi og brannvesen har rykket ut til skogbrann på Helland i Sørfold i Nordland.
Det var italieneren som oppdaget Ceres med sin kikkert i 1801.
De smittede var blant 94 migranter som tilbrakte over 30 timer på havet før de ble reddet av maltetiske myndigheter etter intenst press fra humanitære organisasjoner.
Statsminister Erna Solberg (H) og finansminister Jan Tore Sanner (H) forsvarer den høge kostnaden for koronatiltaka.
Demokraten Joe Biden klarte å mobilisere de som stemte på Barack Obama for åtte år siden.
Flyet hadde tatt av fra byen Tomsk i Sibir, men måtte nødlande i millionbyen Omsk like etter ettersom Navalnyj mistet bevisstheten, ifølge Jarmysj.
Han ble verdensmester i utfor i 1993 – foran Atle Skårdal – og har siden gjort seg bemerket som forretningsmann og ekspertkommentator på sveitsisk fjernsyn.
Hurtigruten har hele tiden sagt at det filippinske mannskapet om bord de to seilasene i juli på MS «Roald Amundsen»
Av dem som deltok på møtene er fire personer bekreftet smittet med korona: Brasils fungerende USA-ambassadør, ordføreren i Miami, og to av Bolsonaros nære medarbeidere: hans advokat og hans kommunikasjonsminister Fabio Wajngarten.
Både kong Harald og kronprinsen er til stede i statsrådet.
Veien ble stengt i natt.
Olav Mosfjell har flytta til Oslo, men var heimom og satt på gutterommet på Birkeland da han ble valgt til ny nestleder i Redd Barnas ungdomsorganisasjon Press.
Etter at tyskerne kom til Norge flyttet Josef Terboven inn på Skaugum.
Hun er general-sekretær i Unicef Norge.
Da forbundskansler Angela Merkel reddet euroen to år seinere var den protestantiske prestedattera stappfull av nettopp protestantisk etikk.
Han blir ikke provosert av at lagkonkurransen i hopp har høyere markedsverdi enn langrennsstafetten for herrer.
I midten av juni var det 304.700 arbeidsløse, ifølge Nav.
Karen Goeller, som også er turntrener i New Jersey, avslører rystende tilstander.
Vanligvis spiller lagene to kamper i hver kvalifiseringsrunde, både hjemme og borte, men på grunn av koronasituasjonen spilles det kun én kamp.
Vi har vært tvunget til å forbli der i flere tiår.
I mai 2002 ble imidlertid bomben sluppet i Sverige, da Expressen avslørte kronprinsessens forhold til Daniel.
Torsdagens razzia skjedde under en målrettet politiaksjon under navnet «aksjon torsk».
Sverige er i motsetning til Norge en del av EU.
Norges tre beste taekwondoutøvere fant hverandre under krisen.
Den er på seks personer.
I musikkvideoen til låten «Where Do We Go», dukker kjæresten Rebekka Milde (25) opp.
INNETID: Statsminister Stefan Löfven taler til det svenske folket via SVT 22. mars.
Som avsluttet sin karriere i Italia.
Den er litt slakere og lenger på hoppet enn vanlig, sa Lindvik i pressesonen.
Men mens studien handlet om virusets overlevelse på overflater og i luften, overførte presidenten funnene til også å kunne gjelde mennesker.
Exotics teori er at han ble matet til tigrene av Baskin.
I november beordret Barr føderale statsadvokater over hele landet til å granske alle «faktiske anklager» om uregelmessigheter ved valget, dersom slike finnes, før valgresultatet godkjennes.
Brannen ble slukket og det er ingen mistanke om at det befant seg personer i bilen, da den brant.
Det er for dem som var fast bosatt i Hongkong.
De ble stanset av lokale myndigheter og beordret til å oppholde seg i guidens lille hus de neste 14 dagene.
Pasienten blir deretter fraktet til Nordlandssykehuset i Bodø.
Så innså Jackman at han faktisk hadde falt for sin eldre, kvinnelige motspiller.
VAR GIFT I 11 ÅR: Sheryl Sandberg og David Goldberg i juli 2014 – rundt ett år før Goldberg døde.
I året frem til 29. februar 2020 opplyser Tangen å ha tjent rundt 225 millioner pund, og rundt 150 millioner pund av dette ble gitt til AKO Foundation, ifølge advokatfirmaet.
I voksen alder ble hun for alvor oppdaget i underholdningsbransjen etter en reklamefilm hun gjorde for Grandiosa, og siden har hun etablert seg som både modell, skuespiller, programleder, forfatter og designer.
Nils Ole Fuglem, Elin Græsli, Kjersti Græsli og Ole Ingebrigt Kjøsnes gikk også finaleheat i henholdsvis M17, J13 og G11.
Hun skapte en bestselger med boken «Bare en natt til», og i sommer kommer hun med en roman om angst.
Programlederen, skuespilleren og den tidligere bokseren Paolo Roberto ble arrestert i en razzia mot sexkjøpere i Stockholm natt til i dag.
KOPIERTE HAALAND: Neymar (nummer tre foran fra venstre) dro med seg lagkameratene i PSG på et stikk mot Erling Braut Haaland i Champions League.
Han viser til historien som ligger bak betegnelsen.
Da krisen rammet, vendte hun seg til Nav.
I Norge regnes R-tallet ut over en periode på omkring fire uker.
I det moderne politiske teateret er den gruppen som snakker friest, velutdannede og sinte kvinner.
Westcon Yards har nylig signert kontrakt med Bastø Fosen for elektrifisering av to 200-bilers ferger.
Situasjonen oppsto som følge av en serie av hendelser og handlinger, sa granskingslederen Jan Fougner.
I dette sammenstøtet ble den løse delen av autovernet brettet rundt stolpen.
Den belgiske minerydderen BNS Bellis under minesøk utenfor Fredrikstad.
Historien om henne er basert på en kvinne ved navn Susan Bickrest, som han møtte i en bar i Florida.
De lengre løpene ble strøket fra konkurranseprogrammet etter forrige sesong.
SPARKET: USAs forsvarsminister Mark Esper har fått sparken av president Donald Trump.
I 2018 ble det laget en dokumentarfilm om henne, RBG, som en ung jusstudent i New York tok initiativ til.
Det ankom 8.157 migranter til de spanske Kanariøyene utenfor vestkysten av Afrika i november.
ALTA (VG) Han var stjerne i Premier League.
Kommunen der Øyfjellet ligger.
Demonstranter har revet ned statuen av norskfødte Hans Christian Heg i Wisconsin i USA.
Hun utmerket seg også under riksretten mot Trump.
Kaloyan Boyadjievs verk er skrevet for en gruppe kvinnelige dansere.
I dokumentene står det angivelig at hun fikk sparken i februar samme år.
Omkring 20 prosent hadde moderat til alvorlig angst eller depresjon.
Eller kanskje EU isteden skulle finne tilbake til en mer rendyrking av de fire friheter?
Det siste navnet på lista var Marek Thee, tidligere diplomat og forsker ved Utenrikspolitisk institutt i Warszawa.
Tre dager senere møter de Chelsea i FA-cupen.
Kommuneoverlegen har kalt den nye bølgen med smittetilfeller for et lokalt utbrudd.
I Young Guns kalte de ham bror.
Uyttendaele mener innrømmelsen fra det kongelig hold fortsatt er preget av mangel på «smakfullhet» og medmenneskelighet.
Smitte var kjent før innleggelsen, sier Runa Heimstad, fagdirektør ved St. Olav til NRK.
Da skolene åpnet igjen, da var det flere av de ansatte i risikogruppa som ble beordret tilbake til jobb.
Siden den gang har han vært en prominent foredragsholder samtidig som han har gjort en rekke forsøk på å skape det nye store – uten hell.
Hendelsen fant sted på Selbak stadion i Fredrikstad i august i fjor.
Den døde ble funnet i en bil i går morges, men flere omstendigheter er ikke kjent.
Fredag formiddag befinner skipet, som er registrert i Norsk Internasjonalt Skipsregister (NIS), seg rett vest for byen.
Toalettpapiret manglet også fra lugaren hans.
Det tredje fiendebildet, Russland, spilte ikke noen rolle i dette valget, men har gjort det tidligere.
Drømmen var bare to hjemmeseirer unna for et landslag ubeseiret på Ullevaal Stadion.
NRK kan også se at Westgaard-Halle beveget seg rundt på et gruveområde.
TV-bildene av Formel 1-kjører Roman Grosjean, som tok seg ut av et brennende bilvrak, gikk verden rundt søndag.
Henrik Kristoffersen og resten av verdenseliten på herresiden starter sesongen med storslalåm i Sölden søndag.
Italia er det landet som er hardest rammet i Europa.
Å tørre å være til bry.
Folk sto tett i tett.
Produktet Raw Powder Klamath Purasana Supergreens kalles tilbake av importøren Vitalkost.
To personer er skadet etter en trafikkulykke på Seterstøavegen nord for Årnes.
Kjelsås-løper David Thorvik fikk raskt en luke på Hommelvik, men ble tatt igjen av gruppa bak etter omtrent tre kilometer.
«Full spredning» har et samlet opplag på 48.500 eksemplarer.
Her avbildet ved Vanity Fairs Oscar-fest tidligere i år.
Den skulle avholdes i april, men så kom corona-epidemien og rammet Chile svært hardt.
Den tittelen tilhører fortsatt fantastiske Edwin Moses; ett av friidrettshistoriens aller største navn med to OL -og VM-gull og en verdensrekord som stod seg i 16 år.
Braut Haaland har scoret flest mål av alle i turneringen til nå.
Her har i alle fall noen hatt musikalsk karneval i studio.
Lagerbäck og det fotballinteresserte Norge er at disse to skal forene kreftene med suksess på landslaget.
Åpningen av Olav Kyrres gate er ytterligere forsinket.
Hendelsene i USA og coronasituasjonen har ført til at Epic Games har utsatt lanseringen av Season 3, offisielt kalt Chapter 2 Season 3, av «Fortnite» flere ganger.
Min historie fra innsiden av leiren»
Uka etter starter Premier League opp igjen, forteller Alsaker.
Bilen har to elektriske motorer, hvert på 299 hester, som gir bilen firehjulstrekk.
Hun hadde begynt med Johannesurt mot «mild nedstemthet», som betydde at de livsviktige medikamentene hun var avhengig av ikke ble tatt opp i leveren.
Han var nylig aktor i en stor narkotika-sak mot medlemmer av den kriminelle gjengen Young Bloods.
Nederlenderen har kun startet én kamp i Premier League siden overgangen fra Ajax i sommer.
Hans største øyeblikk i karrieren ble verdenscupseieren på sprint i Ruka i Finland i 2015.
Nå har det blitt bekreftet at Down the Rabbit Hole, som er basert på Lewis Carrolls Alice in Winderland, kommer til PlayStation.
Raketter ble lørdag avfyrt mot flyplassen og et annet mål i Eritreas hovedstad Asmara.
Kommer du fra områder med høy smitte så er rådet å holde to meters avstand.
Fotografiene stammer fra et album som Niemanns barnebarn har funnet blant bestefarens eiendeler.
Aktoratet mener at Bertheussen brøt loven fordi hun var opprørt over dette stykket.
Hun reflekterer over reisen hun og ektemannen har vært gjennom.
Uttaket er fordelt mellom operatøransatte på Equinor-installasjonene Snorre B, Kvitebjørn, Aasta Hansteen og Kristin, heter det videre.
Selv sykler jeg tidvis ut av byen, og kan se tydelige forskjeller fra eget nabolag, bysentrum og favelaene.
President Andry Rajoelina har selv promotert drikken, og har selv avvist kritikken.
Til slutt valgte fylkesårsmøtet Ingvild Kjerkol.
KUNSTIG INTELLIGENS: Det kinesiske nyhetsbyrået Xinhua har ansatt to nye reportere til staben sin: to roboter, som skal lese opp nyhetene til det kinesiske folk.
SPILLER IGJEN: I dansk fotball er treningskampene i gang.
Men han var hardt skadet og ble sendt umiddelbart til sykehus.
Tidligere har Daniel Herskedal blant annet gjort soundtracket til «The Last Black Man in San Francisco», produsert av Brad Pitt (en av favorittfilmene til Barack Obama).
Rettelse: VG skrev først at Mikalsen forlater Manchester United i sommer.
Laget hadde scoret 29 mål og sluppet inn to.
Den aktuelle bilen ble tatt med tilbake til fabrikken i Gøteborg.
Etter en hastebehandling inngikk Oslo kommune en avtale med Nordic Choice Hotels.
PST mener en hackergruppe i den russiske militære etterretningen (GRU) stod bak det massive dataangrepet mot Stortinget i august.
Norwegian slutter midlertidig å fly over Iran etter eskalering av konflikten i Midtøsten.
Høyeste hastighet ble målt til 75 km/t.
Jeg har aldri bodd fast i København.
Regissøren var nede på bakkeplan og fulgte med i monitor.
Da Salbubæk kom heim etter freden i 1945 hadde tyskerne beslaglagt deler av eiendommen hans.
De rettspsykiatrisk sakkyndige mener under sterk tvil at Makaveli Lindén var tilregnelig da han drepte Heikki Bjørklund Paltto (24).
Designet ble avduket på et flyshow i Singapore, i form av en tre meter bred modell som har fått kallenavnet «Maveric».
LOFOTEN: Flere privatpersoner i Nordland har sett utenlandske turister komme til Lofoten.
Tirsdag møtte Kong Harald jenter som har flyktet fra krigen i Syria.
Familien Bulhan i Elverum har levd med hverdagsrasisme i flere år.
Dixson-Declève er anerkjent av som en av verdens tretti mest innflytelsesrike kvinner som driver fram forandringer innen lavkarbonøkonomien.
Tre personer ble drept i det franske myndigheter beskrives som et terrorangrep i Nice i Frankrike torsdag.
Også hun delte flere private bilder, og hadde lagt på sangen «Something About The Way You Look Tonight» av artisten Elton John (73), som sies å være en god venn av paret.
I boken forteller Tajik at det slettes ikke var en selvfølge å komme dit: Først etter mange forsøk med IVF, som gjerne kalles prøverør, ble hun gravid i april.
Basketballprofilen Milica Dabovic (38) deler skrekkhistorier fra karrieren.
Søket viste at en mann og en kvinne bodde i huset.
Tyler Gillett (38) og Matt Bettinelli-Olpin (42) tar over roret som regissører når innspillingen starter senere i år i Wilmington i Nord-Carolina.
Nazismen jødene og hjemmefronten, utgitt på Dreyers forlag.
Hans vakre kone, Monica, var ved hans side og trøstet Ken de siste minuttene med oss.»
Deltakerne i fjorårets sesong av «Ex on the Beach» skapte tv-historie med drøye scener, krangler og sex.
Hun var mest kjent for sine barnebøker, blant annet om romanfiguren Silas.
I Sarpsborg har det vært planlagt en helt ny bydel rundt en ny og større stasjon med større kapasitet og dobbeltspor mot Oslo.
SV leverte en ny liste i mars 2019, hvor de to første kandidatene skulle ha stemmetillegg.
En person er innlagt ved St. Olavs hospital med koronaviruset.
Også Georgia og Texas satte nye dystre dagsrekorder med henholdsvis nesten 3 000 og over 8 000 nye tilfeller.
GODE PARTNERE: Her fester filmprodusent Espen Horn sløyfen til regissør Harald Zwart i forbindelse med premieren av «Den 12. mann» i 2017, med Thomas Gullestad i hovedrollen som Jan Baalsrud.
Heinz Hermann Thiele, som er blant Tysklands rikeste personer, truer med å velte redningsplanen, som vil vanne ut eierandelen hans på 15,5 prosent og redusere innflytelsen hans.
Som i de fleste ligaer i verden, er fotballen i England satt på vent grunnet utbruddet av coronaviruset.
Han styrte Formel 1-sporten i tre tiår, før han ga seg i 2017.
En av gjenstandene som ble tatt med for nærmere undersøkelser, var en madrass som ble funnet under en presenning på tomta.
Tidlig i 2. omgang fikk Tottenham frispark nærmere 30 meter fra mål.
Av de enslige mindreårige asylsøkerne som er i Hellas, er rundt 70 prosent fra Afghanistan og Pakistan – og hele 90 prosent av disse er gutter eller unge menn.
Mannen som er arrestert, skal ha koordinert Russlands krigføring i Øst-Ukraina.
Sistnevnte sitter med familien på Haga slott i Stockholm.
Men det måtte ekstraomganger til før de kunne sende de regjerende mesterne ut av mesterligaen, og påføre Liverpool sitt første hjemmetap på 43 kamper.
Det var 32 deltagere fordelt på damer og herrer, og Kvernberg stilte i åpen klasse.
Brannen ble raskt slukket, og etterforskningen ble overlatt til Politiets sikkerhetstjeneste (PST).
I Twitter-meldingen skryter han også av medisinene som er utviklet mot covid-19 mens han har vært president.
Og han krevde de høyeste standarder av folk rundt seg.
PIER HEAD: The Royal Liver Building fra 1911 regnes som selve kronjuvelen av Liverpools majestetiske bygninger.
Demonstranter har fylt gatene i Minsk og andre hviterussiske byer med krav om Aleksandr Lukasjenkos avgang etter presidentvalget 9. august.
Melania og Donald Trump besøkte Puerto Rico etter at en orkan raserte store deler av øya.
Viking Line-ferja Amorella har gått på grunn ved Åland, og passasjerene er samlet på dekk med redningsvester.
Siv Jensen er definitivt ikke fredet i et parti med mange politiske rovdyr og mye intern frustrasjon.
Leserne blir kjent med henne mens hun går i syvende klasse, stadig kaller seg ved nye navn og ikler seg nye identiteter.
Hjelpen – og budskapet om lov og orden – går hjem hos den nokså konservative, lavere middelklassen i Kenosha.
Den offentlige debatten om rettigheter og oppreisning etter apartheid fokuserer ofte på xhosa-folket – naturlig nok, ettersom de i dag er den mest tallrike svarte etniske gruppen i Cape Town-området.
De første medlemmene av Facebooks uavhengige «høyesterett»-gruppe er på plass.
Fra før har Bolstad selv og to av sønnene fått oppreisning, samt en far i en annen sak.
Først 26. juni gjenopptas ruten mellom Oslo og København.
Den var tilbake på nivå med de tidligere.
Demonstranter og militsmedlemmer utenfor USAs ambassade i Irak 1. januar.
Han mente det ikke kunne eksistere svart kunst, fordi det ikke var forskjell på svarte og hvite amerikanere.
På to store reklameskilt på folksomme Times Square i New York, kan man se president Donald Trumps datter, Ivanka, posere og smile ved siden av antallet coronadødsfall i USA.
Både den danske og den svenske stat har gått enda lengre, og har sammenlagt gitt SAS statsstøtte på 11 milliarder svenske kroner ().
Hun fikk 100 dager i paradis.
Kamala Harris med sin familie.
I vinter ble planen om en sammenslåing av tingrettene i de fire største byene i Østfold sanksjonert i statsråd.
Luksushotellet er kjent for utsikten over fjellene, fantastiske tennisbaner og et prisvinnende spa.
Al-Bashir er nå anklaget for at ha beordret grove overgrep mot sivilbefolkningen i Darfur.
Da verdens mest omtalte spiss bare trengte en solid berøring fra en halvmeters hold, valgte han å bruke yttersida av godfoten.
I tre tilfeller blant de kontrollerte bedriftene har Nav anslått søknaden fordi de ikke har ansett ansettelsesforholdet som reelt.
Voldtektsaken ble henlagt i 2010 på grunn av ukjent gjerningsmann, men ble gjenopptatt da Kripos fikk en DNA-match i 2018.
Det høyeste tilbakebetalingskravet var på nær en million.
Robert Johansson hoppet seg opp fra en 16.-plass til en 14.-plass med et hopp på 133 meter.
Den engelske fregatten HMS Dragon fikk i formiddag motorstopp, og lå og drev i Boknafjorden.
Han ble lam fra livet og ned.
Den lille byen Charlottesville fikk brått hele verdens øyne på seg da en selverklært nynazist kjørte inn i en gruppe antirasister og drepte en 32 år gammel kvinne i 2017.
Eksempel på fangekort, Møllergata 19. Otto Nielsen var sanger, revyartist, tekstforfatter, komponist og programleder.
KRAFTIG ØKNING: Store deler av Nordlands kystbefolkning fikk bakoversveis da de nye ferge- og hurtigbåtprisene trådte i kraft 1. januar.
Tidligere denne måneden ble det kjent at Frankrike sender ytterligere 600 soldater til den afrikanske Sahel-regionen for å bekjempe ekstremister.
HISTORIEN OM FARMOR: Berthold Grünfeld lette forgjeves etter sin mor - som måtte gi ham bort da han var én uke gammel.
Lørdag ble han funnet død ved Grand Canyon i Arizona.
Det er bare to dager siden ni millioner var bekreftet smittet.
Sortland rådhus og kino, slik det så ut da Riksantikvaren fredet bygget i 2014.
Holund ble nummer fem, 1,3 sekunder fra 3. plass og pallen.
I Folkhälsomyndighetens scenario kommer smittetoppen i midten av desember.
Etter at turneringen var avsluttet og amerikanske Bryson DeChambeau var kåret til vinner, ble verdensrankingen oppdatert.
Den tredje vei ble forsøkt gjennomført også i Norge, i den første Stoltenberg-regjeringen.
Pompeo skal også innom Tyrkia, Georgia, Israel, Saudi-Arabia, De forente arabiske emirater og Qatar.
Callum Wilson ga nemlig Joe Gomez en dytt i ryggen i oppbyggingen av angrepet som den engelske landslagsspissen også avsluttet etter en fin opprulling på høyresiden.
Han er den sjette som er siktet i saken.
Smittetallet er nå oppe i 44. 35 blant besetningen og ni passasjerer.
En besteforelder er død.
En norsk soldat tråkket inn i Finland.
Etter at Jurgen Klopps menn tapte 2-7 mot Aston Villa i oktober, har Liverpool scoret 15 mål og sluppet inn kun seks.
Korona-viruset spredte seg på et skip fra Hurtigruten.
Like mange har svart at de ønsker seg bensinbil, mens elbilen ender på 8 prosent i det nordligste fylket.
Skuespiller Sam Richardson avbildet i 2017.
Maleriene viser statsminister Erna Solberg (H) og daværende finansminister Siv Jensen (Frp) som poserer med alkoholholdige drikker.
Han mener seg selv utsatt for vold fra familiens sønner, og at sønnen skal ha blitt mobbet.
Macrons sentrumsregjering har slitt med synkende oppslutning i lang tid, og presidenten har lovet å «gjenskape» seg selv etter koronakrisen.
Tittelen på julekalenderen den gang var «Nordstjerna», men handlingen var den samme som «Stjernestøv».
RASK FELLING: To voksne ulver og to valper ble felt under lisensjakta på ulv utenfor ulvesona i Åmot 1. januar 2020, men fortsatt er det flere igjen på vinterens kvote.
Mat- og drikkemessa i ungdomshuset var ett av flere poster på helgas festivalprogram.
Forsamlingen valgte deretter enstemmig regenten, prins Christian Frederik, til konge av et uavhengig Norge.
I natt gikk det et snøskred over banen ved Uppsete stasjon.
Førstedame Melania Trump forsvarte ektemannens innsats i kampen mot pandemien.
Fem forbrukere dominerer i dag.
Det er fem år siden de hatefulle og feige drapene på medarbeiderne i det franske satiremagasinet Charlie Hebdo.
Sist gang Melania Trump deltok på ett av sin manns valgkampmøter var i Florida i juni i fjor, da president Trump offisielt kunngjorde at han ville ta gjenvalg.
SKUTT: Disse fire ulvene ble skutt under årets lisensfelling i Åmot i Innlandet.
En kvinne var midt i innspillingen av en brudevideo da det eksploderte i Beirut.
Er tidligere Yukos-sjef og en av Russlands mektige oligarker, Mikhail Khodorkovskij, en skurk eller en dissident?
Husleiene i hovedstaden Dublin er skyhøye, og det er 10.000 hjemløse i Irland.
Hun har fått inn penga, samtidig som hun har fått et godt rykte på bygda.
Kontrollen skjedde i 40-sonen og den høyeste hastigheten som ble målt, var 55 km/t.
Silje Brokke er en av dem som har vært ivrig bruker av DNTs hyttetilbud i fjellet.
De som har oppholdt seg i land med utbredt eller vedvarende smittespredning.
Når han som får et lite dult i panna oppfører seg som om han er blitt skutt, lider fotballens omdømme mer enn spilleren.
Den språkmektige, munnrappe og joggedress-kledde agenten er en italienskfødt nederlender som pleide å være pizzabaker før han tok fotballens forhandlingsrom med storm.
Blant de tyske soldatene, finnes det «snille» hjelpere, og tilsynelatende hjelpsomme nordmenn, finnes det angivere.
Jack Rico er den yngste som har uteksaminert seg ved Fullerton College.
GODE DAGER: Vanessa og Kobe Bryant på Oscar-utdelingen i Los Angeles i 2018, der han vant pris for beste animerte kortfilm.
Blant de døde var et spedbarn og faren til barnet.
«30 dager i april 2020»
På bunnen under verdens hav ligger det 14 millioner tonn mikroplast, anslår australske forskere.
Viruset kom raskt ut av kontroll i de fleste land som er rammet.
Ifølge Levada-senter ligger den nå på 59 prosent, det laveste han har hatt i sin tid som russisk leder.
Ingrid Kristiansens verdensrekord på 10 000 meter i 1986 hadde vært den beste tiden i verden også i 2017, 2018 og 2019.
Mellom fem og ti prosent av alle insektarter har dødd ut siden den industrielle revolusjonen.
Armenske separatister tok kontrollen over denne enklaven som ligger inne i Aserbajdsjan, og har siden holdt området.
I ettertid har 52-åringen skjønt at situasjonen hans var kritisk den første delen av disse tolv dagene.
Allerede samme år som de møttes, gikk komiker Vidar Magnussen ned på kne og fridde.
Da Italia måtte koronastenges, fikk skatteetaten en overraskelse.
Enger krevde erstatning og oppreisning etter at han i 2016 ble frikjent for korrupsjon i Borgarting lagmannsrett.
“Hvor ble det av den meter’n, da?
RØDT: Frankrike er et av de landene som nå blir røde fra midnatt 8. august og dermed utløser karanteneplikt ved hjemkomst til Norge.
Den legges senere ut på katolsk.no i redigert utgave.
Bak jaget Jakob Fuglsang, Primoz Roglic, Wout van Aert, Michal Kwiatkowski og Marc Hirschi, men de klarte ikke gjøre noe med farten til Alaphilippe – som ble verdensmester for første gang i karrieren.
USA passerer med det Kina og Italia, som også har over 80.000 tilfeller.
Mellom Danmark og Sverige ligger det et lite havområde som heter Kattegat.
Også blant republikanerne begynner en engstelse å spre seg for hva Trump kan finne på. På det demokratiske partiets landsmøte talte to av dem, tidligere utenriksminister Colin Powell og tidligere guvernør i Ohio, John Kasich.
De hadde tapt 6–0 mot Pro Vercelli, så 9–1 over to kamper mot Casale.
Ifølge skal en offisiell obduksjonsrapport konkludere med at afroamerikanske George Floyd fikk hjertestans som følge av politiets pågripelse og trykk mot halsen.
Den tidligere Molde-spilleren Babacar Sarr var på byen med lagkamerater da han traff kvinnen som dagen etter anmeldte…
I forbindelse med pinsehelgen og inngangen til båtsesongen aksjonerer tolletaten med alle sine båter i Oslofjorden og på Sørlandet.
Mange av de som har kritisert USAs rolle i regionen vil ikke like det som kommer etter en mulig amerikansk retrett.
Ni menn døde i drukningsulykker i mai.
Den første nordmannen i A-stallen til verdens største fotballklubb.
Anders Aukland og Joar Thele gikk vanvittige 321 kilometer på ski på en dag.
Her er nok et eksempel på et instrument med mange søsken.
USAs president Donald Trump og Kinas president Xi Jinping her fra en tidligere sammenkomst.
En annen kvinne ble hardt skadd, og behandles ved St. Olavs Hospital.
På det laveste sto kursen i 8,64 kroner tirsdag, som er årets sterkeste krone målt mot dollar.
Fortnite er i sin hittil lengstvarende sesongen siden spillet lanserte for noen år siden.
DOPINGJEGER: Rune Andersen har viet hele sitt yrkesliv til å bekjempe dopingjuks i idretten, med stor suksess.
New York Times viser at omtrent 3,9 millioner personer var registrert til å stemme i delstaten valgåret 2020.
Fra Sivertsen ble utnevnt som statssekretær i Næringsdepartementet 1. november 2019, og tre uker etter at han ble utnevnt til fiskeriminister 24. januar 2020, har Sivertsen stått registrert som styreleder i selskapet, skriver Fiskeribladet.
Etter ryddeaksjonen i 2015, betalte Arendal kommune 30 kroner per liter med plastbiter som ble plukket opp.
Under taket i 5. etasje i Christies gate 12 i Bergen er det røykutvikling.
Skjell fra rundt 2000 pangoliner og elfenben fra over 300 elefanter er funnet i en container i Singapore.
Rundt 6700 Rohingyaer ble drept i kjølvannet av at Myanmarsk militær gikk til angrep, og det som av FN omtales som et folkemord.
Da ble kjæresten utagerende og det ble besluttet å pågripe ham for ordensforstyrrelse.
Oslo Børs endte ned ved slutt i dag.
Firmaet har holdt til på Røynebergsletta på Forus og har drevet med parkering for reisende ved Stavanger lufthavn, Sola.
Skaden måler 4 meter i høyden og rundt 1,2 meter i bredden.
BARDU: I årets siste utgave av magasinet Elle har artisten Lil Halima, opprinnelig fra Bardu, æren av å være med og pryde forsida som representant for framtidas kvinner.
Han tok halsgrep på 24-åringen og fikk lagt ham i bakken sammen med to kvinnelige betjenter.
Gutten som etter hvert blir en ung mann, forlater bygda, men ikke for å bli dikter, prest eller skihopper, slik talentene hans kunne tilsi.
Trump gikk ifølge Times da over til sin personlige advokat på dette tidspunktet, Michael Cohen, og sa «Få dette gjort», mens han beskrev eiendomsutvikleren som «en svært viktig mann».
Yngve Bakken (t.v.) fra Salvesen & Thams og Kjetil Løften fra Pipelife var på plass på oppstartskonferansen, og Løften ledet også de oppmøtte gjennom en omvisning hos Pipelife.
Foreldrene lærer seg alt.
Moren til de to brødrene skriver at hjertet hennes er knust.
Dette var hintene for finalen.
I september dømte derimot en annen sveitsisk ankedomstol aktivister som tok seg inn i en annen Credit Suisse-filial.
Tre mistenkte høyreekstremister ble denne uka blant annet siktet for terror-relaterte lovbrudd etter å ha blitt pågrepet under protester i Las Vegas, skriver The Washington Post.
Gutten ble underlagt et behandlingsopplegg.
Der flyttet hans personlige trener Aleksandr Kasperovits inn midt under VM utstyrt med falsk akkreditering.
Norge har ikke vært i et mesterskap for menn siden EM i 2000.
Det er advarselen fra Tveita og ni andre forfattere av studien.
Til sammenligning er Oslo på topp med 20,6 prosent.
Et av dem gikk nettopp konkurs.
Fra det som på høyden var 7000 amerikanske atomvåpen i Europa, er det bare noen få igjen.
Partiet mistet velgere i bøtter og spann, spesielt til Sp.
Permafrost påvirker i alt cirka 20 prosent av landarealet på Jorden.
Hovedsingelen «Stupid Love» ble sluppet i februar, og viser bedre hvorfor Lady Gagas stjerne er så høy.
Trump gikk til valg på å trekke USA ut av krigene i Midtøsten.
VIKINGFYLKET: På Avaldsnes i Karmøy har arkeologer funnet rester av en kongsgård fra middelalderen.
Hedly Mikalsen var 14 år gammel da han mistet både far, bror og onkel i det brutale angrepet fra tyskerne.
I nærheten av hertuginne Kate og prins Williams hjem ble det nylig funnet et lik.
Det har komiteens republikanske leder, senator Lindsey Graham, ikke gått med på.
Hadia Tajik tok saksa i egen hender da samboer Kristian Skard trengte en hårklipp.
Duda, som lå helt sist i Norway Chess-sammendraget før lørdagens parti, fikk æren av å bli førstemann til å slå Carlsen siden 31. juli 2018.
Men tidene har forandret seg.
Den høyeste temperaturen ble målt i byen Churu.
Mesteparten av Europa er fortsatt rødt, med unntak av Grønland og deler av Finland.
Palestinernes president Mahmoud Abbas raser mot avtalen, og sier at bare Israels tilbaketrekking fra okkuperte områder kan bringe fred til Midtøsten.
Først ble det strømmede konserter.
De fleste regnet med at Liverpool kom til å vinne komfortabelt mot bunnlaget West Bromwich søndag, og da hjemmelaget tok ledelsen tidlig, så det enda lysere ut for Jürgen Klopp og co.
Samme dag fant noen i laget hans en renne-løkke.
Hellas avviser på sin side anklagene i New York Times-artikkelen om at de sender mennesker ut igjen på havet.
Sverige, Frankrike og Danmark har gjort det samme.
Banen er i dag stengt fordi kunstisanlegget er ødelagt.
Mødre kommer i like mange varianter som døtre, men likevel er det likheter i hvordan flere av disse forholdene arter seg.
Det ble satt i gang smittesporing, som viste at ytterligere tre ansatte og fire beboere var smittet.
Joanne K. Rowlings bøker om Harry Potter og Percy Jacksons magiske gude-univers beviser at det er rom for både lange og komplekse fortellinger.
I sju uker benektet Donald Trump at coronaviruset ville spre seg i USA som det hadde gjort i Asia og Europa.
De spiller en offensiv fotball som minner mye om det RBK gjorde i storhetstiden under Nils Arne Eggen.
Alle innbyggerne der er amerikanske statsborgere (riktignok uten stemmerett), betaler med amerikanske dollar og lærer engelsk på skolen.
Dog forlater Samurai Shodown og Rise of the Tomb Raider utvalget den 31. januar.
Det elektrisk justerte førersetet er behagelig å sette seg ned i - og det «hjelper deg» inn og ut ved å skyve seg lenger bakover når du ankommer og forlater bilen.
Kvinnen er i 40-årene og forsvant i Månafossen området.
På totalt 789 kamper.
Klemmer ble delt ut, tårer strømmet.
FEIRET: Kong Felipe VI og dronning Letizia markerte slutten på de ekstraordinære tiltakene ved å besøke en rekke steder i landet.
Da Ramadan startet 24. april i år hadde viruset allerede smittet mer enn 2,8 millioner mennesker over hele verden og ført til mer enn 200 000 døde.
Snømenn kan spille i orkester og svinge glasset foran peisen.
Tony Hawk er ikke bare en av verdens beste skatere gjennom tidene, han nøt også stor suksess med flere av Tony Hawk-spillene.
Da hadde han vært to år i fengsel i hovedstaden Moskva.
Men det var også mange i både regjeringen og opposisjonen som kritiserte henne for å opptre amatørmessig og ikke å følge diplomatiske spilleregler.
Det er skutt fem jervetisper og 21 valper i år.
Han beskrev milde symptomer og sa at han var isolert i Downing Street.
To dager seinere sa statsministeren at Norge fortsatt er en humanitær stormakt.
De har kjent hverandre i åtte år, men har bare vært sammen i ett.
Tidligere i dag ble to personer tatt, og en av dem ble skadet, i et skred.
Hun var en av flere kvinner som i starten av primærvalget anklaget Biden for å tafse på kvinner i offentlige sammenhenger.
Bertheussen virket uforstyrret av disse hendelsene.», beskrev hun.
Flere titalls tusen nordmenn og allierte kjempet på land og til sjøs.
I dag er det republikanske partiet et autoritært parti, på linje med Fidesz i Ungarn eller AKP i Tyrkia, sier han.
Men den siste halvdelen av den andre omgangen ble av den intense sorten for både Aalesund og Rosenborg.
Arbery ble drept av to hvite menn den 23. februar, og senere ble en 36 sekunder lang video spredt på nett.
Heather fikk noen hevede øyenbryn fra liberale venner i nord som har fordommer mot Texas, men angrer ikke.
Statsminister Erna Solberg minnes de over 8000 som ble drept i Srebrenica for 25 år siden i en videomelding på Twitter.
Felleslista Blått og hvitt, under ledelse av tidligere forsvarssjef Gantz, ligger an til å ha fått 33 representanter.
Foreldrene får arbeidsro på hjemmekontoret.
Den 20. januar hvert fjerde år avlegger vinneren av det amerikanske presidentvalget en ed om å «bevare, beskytte og forsvare» USAs grunnlov.
En interimregjering greide allikevel å lose kirgiserne frem til et nytt presidentvalg, der veteranen Almazbek Atambajev tok over.
Panthers var Vedviks sjette (!) NFL-klubb siden 2018.
En mindreårig gutt ble i dag tidlig påkjørt i et fotgjengerfelt i Kristiansand.
Året før gikk det enda en uke.
Han har produsert mesteparten av Sigrids debutalbum «Sucker Punch», og flere av hennes hits.
Det nordkoreanske flagget vaier over en militær grensepost i Paju ved grensen mellom Nord-og Sør-Korea.
Senere ble han hentet gratis av Chelsea der han etter hvert ble spillende manager.
Øivind Bratberg er statsviter, forfatter og en av landets fremste formidlere av britisk politikk.
Mesteparten av vrakrestene etter Boeing 737-800-maskinen var fjernet fra åstedet allerede i går, ifølge CBS' korrespondent.
DER MAGIEN SKJER: På dette rommet destilleres blant annet den verdenskjente ginen Harahorn, som ifølge Nelvik inneholder rundt 30 forskjellige typer urter, krydder og bær.
Han stiller seg blant annet kritisk til at påtalemyndigheten ikke har vært på Filippinene, men har drevet mesteparten av etterforskningen fra Norge.
På den ferske ATP-rankingen ligger 21-åringen på 46.-plass.
Foreldrene mine svarte på alt de kunne.
Detektivene ble tilsynelatende forbauset da det var «Elgen» sin tur på scenen.
Den 22-år gamle midtbanespilleren Thomas Kok har skrevet under for Jerv.
Årets første parseremoni fant sted i sesongens tredje episode, noe som betydde at én måtte reise hjem.
De ble fraktet fra Russland til Armenia tidligere i dag.
Bø tapte både plasseringer og sekunder mot slutten og ble til slutt nummer seks, 56 sekunder bak Holund og 34 sekunder bak Iversen.
Det er klart etter at FC København vant sin åttendedelsfinale 3-1 sammenlagt.
Tjenesten ble umiddelbart tatt ned, og sikkerhetshullet er nå fjernet.
Et stormsenter er på vei mot Norge, og det blåser nå kraftig langs kysten og i fjellet i sør.
Han ble bare 23 år.»
▪ Den viktigste dødsårsaken, utenom kvotejakt, for radiomerkede gauper i Skandinavia er illegal jakt, men også biler og skabb har tatt livet av gauper.
Fauci, som også er direktør for National Institute of Allergy and Infectious Diseases, ville ikke spekulere i hvor mange amerikanere som kommer til å dø av covid-19, men ser med bekymring på utviklingen i landet.
Andersson var 53 sekunder bak ledende Therese Johaug, før avslutningsetappen opp alpinbakken i Val di Fiemme i dag.
Nå kommer en fjerde roman i serien.
En betydelig større kommune målt i antall innbyggere, men en betydelig mindre kommune målt i areal.
Både Gaetano Buonsante (23), som jobber for et forsikringsselskap og Peter Gagliardi (65), som jobber i dagligvarebutikk, stemte på Trump i 2016.
Line Nagell Ylvisåker har bodd i Longyearbyen siden 2006.
Deretter holdt de ham nede i to minutter til han sluttet å puste.
De to ble forlovet på tampen av 2018, og giftet seg i Hellas i fjor.
En person omkom etter en fallulykke i Vågsbygd i Kristiansand tidligere onsdag.
Smittetopp, lokale utbrudd og nedstengninger.
Ifølge den republikanske administrasjonsministeren i Georgia er det så langt ingen spor av utbredt valgjuks i delstaten.
USAs president Donald Trump hyllet spesialsoldatene som friga et amerikansk gissel i Nigeria i dag.
Kaptein Johannes Godtfred Scharffenberg ankommer drosjesentralen ved Esso-bygget like etter krigen, på sin nye patentsykkel, til latter fra drosjesjåfører og andre frammøtte.
Det var seks nasjoner blant topp 10 sammenlagt i verdenscupen for damer forrige sesong, mens det var fire nasjoner blant topp 10 for menn.
Hans første landslagsmål, i hans første kamp for Finland.
På grunn av korona ble mesterskapet flyttet fra før sommeren til slutten av august.
Tidligere i august ble det funnet en halshogd hane og et brennende gravlys på gravstedet.
Tertnes endte på 4.-plass denne sesongen.
I rustbeltestaten Ohio er velgerne spente.
Krekar ble hentet på cella i Oslo fengsel før soloppgang, før han ble fraktet til Gardermoen og fløyet til Roma.
Men han er aldri helt blitt godtatt av byens finanselite – som for eksempel Mike Bloomberg.
Osvold slo tunnel på Maradona i 1986 og ble matchvinner mot Argentina.
Dette skjedde etter en rekke avbrytelser fra president Donald Trump under den første debatten.
Skjorten er naturligvis rød, for det er rød politikk Lysbakken lover om han får plass rundt kongens bord i 2021.
En mann i 30-årene er dømt til å betale Nora Mørk 150.000 kroner etter at han spredte nakenbilder av håndballspilleren.
Tyskerne endte med å vinne gruppen og gå til kvartfinalen, i et mesterskap de aldri skulle vært med i.
Jedrezejczyk, som forsøkte å vinne tilbake beltet hun tapte i april 2018, var storsinnet etter det knappe tapet.
Chase er på sin side fortsatt singel.
Tyskland og Østerrike har i dag blitt enige om å åpne grense mellom landene igjen.
Den rødgrønne regjeringen vedtok å etablere slike kriselagre i 2013, men dette ble opphevet av den nåværende regjeringen, konstaterer Sp-leder Trygve Slagsvold Vedum.
Hoveddelen av det norske styrkebidraget i Irak befinner seg på Ain al-Asad-basen i Anbar-provinsen, men norsk personell er også stasjonert andre steder i landet.
Jussprofessor Jack Goldsmith ved Harvard Law School er usikker på om Trump faktisk kan benåde seg selv før han forlater Det hvite hus.
Politihunden Morgan gikk spor fra Anton Brøggers gate og i Dyvekes gate i samme området fant han en 34 år gammel mann, som mistenkes for tyverier.
Sau tatt av bjørn i Bardu sommeren 2020.
Nå spiser larvene vanlig dyrefôr, men brødrene ønsker at de skal leve på slam fra oppdrettsanleggene i nærheten.
Den var fanget mellom bommer.
Kroneksempelet er fjerningen av en episode av John Cleese-klassikeren «Fawlty Towers», før den etter at Cleese påpekte det selvsagte: At episoden «Don't Mention The War» gjorde narr av rasisme, ikke motsatt.
Deler av Mexicogolfen i California er beskyttet, men ulovlige fiskere legger ut garn, som mange av disse nisene ender livet sitt i.
Sp er soleklar vinner på meningsmålingene i oktober.
Hele 250 aktører har befunnet seg foran kameralinsene og samtlige iscenesettelser, fra Norge, til sjøs, fra slavemarkedet i Ghana og fra den karibiske kolonien St.Croix, har blitt filmet i Agder, forteller regissøren på sin om prosessen bak filmen.
Morens savn over den han engang var – og kjærligheten mellom de to – er av bokas beste partier.
Av dem er 75 prosent flyktninger, hovedsakelig fra Afghanistan, Eritrea, Somalia og Etiopia.
Arsenal var ikke stort «dårligere»: Åtte spillere ute fra forrige batalje, kun Leno, Holding og Xhaka tilbake.
Mannen i 40-åra omkom etter å ha havnet i klem mellom et traktorhjul og en trestamme.
Et år senere forlot hun første gründerprosjekt.
Kvinna som fødte sitt…
Katharina Andresen og søsteren Alexandra Andresen (23) overtok rundt 80 prosent av Ferd i 2007.
Så satt han alene i leiligheten, og kjempet med «hele registeret av følelser».
Det er mandag ett år siden Philip Manshaus drepte stesøsteren sin og gikk til angrep på Al-Noor-moskeen i Bærum.
Stjerneskuddet scoret to nye mål for sitt Borussia Dortmund i sin første hjemmekamp foran 81.000 tilskuere, mot Köln i kveld.
Byen Molalla, som ligger rundt 40 kilometer fra Portland, beskrives av som «en askefylt spøkelsesby».
Boligen ble bygget i 2007 og er 131 kvadratmeter.
Vålerenga hadde vunnet Toppserien i dag dersom de hadde tatt tre poeng samtidig som de to andre tapte.
Han ble tatt med 75.000 Rivotril-tabletter på grensa i Trysil i januar i år.
Henriksen er sjokkert over nyheten om at hans klient ble skutt og drept.
Noen av dem er forkjølelsesvirus og har eksistert i flere tiår.
På sin egenskrev han blant annet at når han er som lykkeligst i livet klarer han å sparke bena under seg selv.
Hun ble selv beordret hjem til Norge, men ikke alle ønsker å dra hjem.
Siden har han vendt islamismen ryggen og blitt lærer på Grønland.
Røde kors hjelpekorps er også på plass i Bergen sentrum.
Massive branner har herjet i Australia siden september.
Ekornet var rundt tre uker gammelt da det ble tatt inn i stua på Jarseng.
Den første singelen Stulien slipper fra albumet er oppkalt etter vesle Victoria, som bare ble 14 måneder gammel.
Barnas far er nå løslatt fra varetekt.
Therese Johaug er regnet som favoritt i den bratte bakken.
Hun dro på en forestilling og filmet stykket.
Brannvesenet har rykket ut til en gressbrann i Kleiverveien i Larvik.
Vaksinene er testet av biofarmasiselskapene Pfizer og BioNteck på 45 personer og resulterte i at testpasientene produserte antistoffer.
Der ventet først østerriksk politi, så italiensk.
Kansas City Chiefs var ille ute i Superbowl, men de siste ti minuttene våknet quarterback Patrick Mahomes og regisserte angrepene som ga 31-20-seier.
Det er rekord i antall tilfeller for landet.
Breidablik fortsatte imidlertid å ha mye ball i sin ganske offensive formasjon med to stadig jagende spisser og en hardtarbeidende midtbanefemmer.
Det blir Ole Gunnar Solskjærs 100. kamp som manager for de røde.
Han har alltid vært elsket av alle og enhver manager.
En rekke norske selskaper, inkludert XXL og Komplett, har brukt systemet i en årrekke, men internasjonale navn som Puma, Gucci og Lufthansa er også på kundelisten.
Den æren tilfaller kjapt Run The Jewels, som siden 2013 har vært det musikalske og lyriske overskuddsprosjektet til den Outkast-affilierte Atlanta-rapperen Killer Mike og den legendariske Brooklyn-produsenten og rapperen El-P.
Hun søkte Bydel Frogner om Brukerstyrt Personlig Assistanse (BPA).
Det er ikke kjent om det var under denne begravelsen patriarken Irinej ble smittet, men ifølge Reuters tilbrakte han mange timer innendørs blant store folkemengder under begravelsen 1. november.
Resultatmessig har United stått på stedet hvil under Solskjær: Selv om de hoppet opp fra 6. plass til 3. plass forrige sesong, var poengsummen den samme som før: 66.
Det brøt ut opprør i flere italienske fengsler i går.
Etter at Paludan ble stanset, samlet demonstranter seg ved Stortorget i Malmö.
I 2014 kom han imidlertid tilbake til bankledelsen, men da som styreleder.
Emilia-Romagna-regionen, som har Bologna som hovedstad, har 16 tilfeller av covid-19.
Myndighetene har lyktes i hele prosessen.
Sjøpølsa er en art av pigghuder, i likhet med kråkeboller og sjøstjerner.
Birkeland og Levin bodde sammen i Australia da coronaviruset brøt ut.
Det gjaldt særlig i av arbeiderklasseområder i Midt- og Nord-England.
Holt ble nemlig diagnostisert med en bipolar lidelse.
Sjåføren som er tiltalt for å ha forårsaket der musikeren Sigvart Dagsland og to bandmedlemmer ble alvorlig skadet i 2018, erklærte seg ikke skyldig da rettssaken startet i dag.
Med Camilla Herrem på den ene kanten og Maja Magnussen på motsatt kant løp Sola Storhamar i senk utover i 2. omgang.
Personer med blodsykdommer som omfatter celler eller organer som er viktige for immunforsvaret.
El-Baghdadi, som ble kjent på Twitter under Den arabiske våren, kom til Norge via Malaysia etter at han ble fengslet for sin aktivisme i De forente arabiske emirater i 2014.
Et Huawei i knestående i Vesten etter sanksjoner fra amerikanske myndigheter, har ført til at andre kinesiske mobilselskaper har vist seg fram.
Kristiansund-kaptein Dan Peter Ulvestad utnyttet det lille stoppet i spillet godt og posisjonerte seg ypperlig.
Tv-profil Tom Stiansen ankommer Nordstrand kirke.
Victoria Ngaiza Finnvik, Christine Williksen og Eirik Solberg ved Kolvereid skole fikk seks poeng under dagens Klassequiz.
NRKs «113» viser for første gang hendelsen fra ambulansearbeidernes perspektiv.
Vangen var Solli-Tangen-brødrenes læremester, og da han gikk bort 53 år gammel i 2013, tok elevene hans over tradisjonen.
En mann i 40-årene er tiltalt for å ha drept sin nabo, Ramilem Kamal (42), på Bjørndal i Oslo i februar 2019.
Mannen som ble slått, ble ikke alvorlig skadet.
Han skryter av familien sin.
Tirsdag stemte han på seg selv i Wyoming, en av ni delstater der hans navn står på stemmesedlene.
Den 27. mars kunngjorde han at han var bekreftet smittet, og da han én uke senere ikke var blitt bedre ble han raskt lagt inn på intensivavdelingen.
Derfor var det usikkert hvor mange som stemte for.
En koronasmittet mann i slutten av 40-årene fra Øygarden er død etter lengre opphold på sykehus.
Ønsket er at alle nå bruker munnbind inne på Bardufoss lufthavn.
De ampre mennene gikk hvert til sitt.
Chávez døde i 2013.
Tunnelen ble åpnet igjen etter snaue ti minutter.
Han kastet deretter hodet på kostymet ut til publikum.
Det var et alvorlig skremmeskudd til Bolsjunov foran morgendagens 15 kilometer fristil.
I den hjemmekoselige leiligheten henger det visdomsord om kjærlighet på veggene.
Med til historien hører det også at Liverpool har fått førstekeeper Allison skadd.
Filmen er lagt ut på Letthus sin facebookside.
Byen er fortsatt sentrum for smittespredningen i USA.
Dette sa hun ikke noe om da hun var i avhør som vitne, og aktoratet spilte derfor av tre minutter fra politiavhøret i retten.
Update 4 kommer også med en Master Level kalt Super Gore Nest, noe som også betyr nye belønninger.
De fire drapene som ikke ble utført av høyreekstreme, er alle fra samme angrep i New Jersey i desember.
Her avbildet med innenriksminister Darmanin.
Subsea 7 har den siste tiden fått flere kontrakter, inkludert leveranser i samarbeid med Schlumberger-selskapet OneSubsea til Equinor-feltet Bacalhau (tidligere Carcará) i Brasil.
Ifølge kilder stemmer det ikke at det var Pogba-agent Mino Railoas krumspring og påståtte konflikt med Manchester United som stoppet en overgang til Old Trafford.
Beckett Cypher, sønn av den prisvinnende artisten og aktivisten Melissa Etheridge, er død.
Dermed er det totale antallet døde som følge av pandemien 5433.
Redningsaksjonen ble avsluttet kort tid etter.
Trump-tilhengere som ikke engang visste hvem var, ble plutselig alliert med ham.
Men under reisa i januar mente flyselskapet at hun måtte bli igjen ved gaten før en flyvertinne tilbydde seg å være ledsageren hennes.
Anklagene mot Kina spenner over et bredt register, fra uavlatelige tyverier av intellektuell eiendom til den ensidige anneksjonen av Sørkinahavet.
Sist er det den føderale høyesterett - der presidenten selv har utnevnt tre av ni dommere - som setter sin spiker i kista til presidenten.
Disse har enten flyttet seg inn i fjorden eller flydd ut til værene på utsiden av Bodø.
Debutanten Marius Lindvik vant det tradisjonsrike nyttårshopprennet i Garmich-Partenkirchen.
En mann i 20-årene er tiltalt for grov kroppsskade etter å ha knivstukket en annen mann i Kristiansand sentrum i september.
I alt er 4.562 døde av covid-19 i Sverige, og 582 i Danmark.
Hun har ikke bare vært ved Diggins' side da de vant USAs første langrennsgull noensinne i så vel VM som OL.
Bodø/Glimt på sin side er den store snakkisen i norsk fotball etter full pot i serien så langt.
Norges best bevarte «hemmelighet»?
Mandag morgen kunne bilistene igjen krysse broen ved svingene på Strømsnes.
Christer Petterson ble dømt, men frikjent i høyere rett.
I mellomtiden legger appens største stjerner andre planer.
Gutten (Konsa) strakk ut beinet og Bruno landet på ham.
Fyllingen av vannlagrene i den storslagne renessanse-demningen i Etiopia har begynt.
I slutten av mars kom gladnyheten om at «SKAM»-stjerna Cengiz Al (23) og kjæresten Maiken Blom (22) ventet sitt første barn sammen.
Ingen av de mest kjente fotballspillerne er i nærheten av å ha samme sosiale status som alpinistene, hevder Atle Skårdal.
Fylket hadde 947 rådyr drepte i trafikken.
Ni av ti elever som tok eksamen i Sommerskolen, bestod eksamen.
Flere demonstranter er blitt arrestert, ifølge aktivisten og journalisten i Sweida.
Mens direktører i Oslo-skolen har fått solide lønnshopp i årlærerne tilbudt et magert lønnsoppgjør som følge av pandemien.
Miley Cyrus er nemlig selv en av investorene i selskapet som driver gården, og har tidligere gitt en liknende gavepakke til både søsteren, Noah Cyrus (20) og musiker Mark Ronson (44), ifølge ET Online.
Erlend Bjøntegaard endte på 15.-plass, mens Johannes Dale ble nummer 17.
St. 31 (2018-2019) Samisk språk, kultur og samfunnsliv» som omtales av statsråden som «en framoverskuende melding om samepolitikken».
Etter de elleville dagene i Seefeld i fjor, hvor Karlsson kom til VM med null pallplasser i verdenscupen og dro hjem med gull, sølv og bronse, tok det fullstendig av i Sverige.
Selv om hun var under et voldsomt press, var erfaringen fra tidligere at hun ikke gir etter.
Føreren var en kvinne i 20-årene som kjørte fra stedet.
Forlagsgruppen inkluderer også Bastion Forlag.
Flere involverte seg etter hvert, og VAR så på en mulig rødt kort-situasjon, men det endte med gule kort til Doucoure og Winks.
Hesam Delavari kom fra Iran til Norge for 20 år siden.
Der fant de blant annet to profiler fra Tenerifes fotballag i Segunda B - ligaen under toppdivisjonen i Spania.
Linni Meister og Niklas Tangen Klein har brutt forlovelsen og gått fra hverandre.
Hva heter bandet bak sangen «Counting Stars» (fra 2013) som du hører i klippet?
Denne traktaten ble vedtatt av FN 20. september 2017.
Det endte med fem førerkortbeslag.
Som liten fantes det ikke mange bøker og tekster på sørsamisk som var lettleste.
Skjeldam forteller at selskapet gikk i gang med omfattende kostnadskutt kort tid etter at de ble rammet av coronaviruset.
Ifølge avisen vil den markedsføres som en Apple Original Film, mens Paramount Pictures kommer til å distribuere filmen på kinoer.
Hele MLS-sesongen (den amerikanske toppdivisjonen, red.anm.) flyr jeg inn og ut av forskjellige byer og stater her.
NEW YORK (Dagbladet): Anthony Fauci er en av USAs fremste smittevernekspert og er blitt et svært berømt fjes under coronapandemien.
Det russiske forsvarsdepartementet sier fredag at tyrkiske soldater som ble drept i Idlib i Syria torsdag, ikke skulle ha vært i området.
Kimmel var nysgjerrig på om hun hadde rukket hjem, slik at hun eventuelt kunne ta imot prisen hun selv er nominert til – beste kvinnelige hovedrolle i en dramaserie for sin rolle som Alex Levy i «The Morning Show».
Der fant han 24-åringen.
ULLEVAAL (Dagbladet): Fotballnasjonen Norge er som en såret løve på savannen etter 1-2-tapet for Serbia i EM-playoffen torsdag.
I tillegg døde en ung demonstrant i hovedstaden Minsk på mandag.
Hovedsakelig gjelder dette Den Nordiske Motstandsbevegelsen, som i flere år har vært fullstendig dominerende på ytterste høyre.
Det amerikanske landslaget i kvinnefotball fikk avvist et lønnskrav i en føderal domstol i USA fredag.
Han regnes som en nær støttespiller til Putin og har hatt høytstående stillinger i regjeringen helt siden Putin ble president for første gang i 1999.
Den store vinterøvelsen «Cold Response» begynner 2. mars, men forberedelsene har allerede pågått i flere uker.
Provinsen med 1,2 millioner innbyggere er så langt den i Italia som har blitt hardest rammet av coronaviruset.
Dette er egentlig en old-boys-liga for menn, men våpenet er en kvinne.
Da innspillingen startet, dro hun mellom flere musikkstudio i London i Storbritannia.
Magnus Wolff Eikrem gikk lengst og pådro seg et gult kort for språkbruk.
På TV 2s oppladning til Premier League-sesongen, mente Thorstvedt at Henderson hadde best sesong av de to keeperne forrige sesong.
De som var ute på kysten, kom inn til havna – og de som allerede var i havna, ble værende, sier Olav Neset i Mandal havn.
Tall P4-nyhetene har fått fra Apotekerforeningen viser at fra april til oktober sank bruken med 18 prosent sammenlignet med samme periode i 2019.
Frp-nestleder Sylvi Listhaug mener angrepet på SIAN-leder Lars Thorsen i Bergen er totalt uakseptabelt.
Dessuten kom romaner som «The Jungle» i 1906, der Upton Sinclair avslørte opprørende arbeidsforhold og groteske sanitære tilstander i slakteindustrien i Chicago – og grepet trustene hadde på hele bransjen.
Martin Ødegaard (21) hadde startet begge de to foregående oppgjørene i La Liga for Real Madrid, men etter en ganske skuffende kamp ble han i forrige uke byttet ut til pause mot Real Betis.
Sondre Nordstad Moen - Norges OL-håp på maraton i Tokyo neste sommer – senket nederlandske Jos Hermens rekord fra 1976 med god margin.
Mens Nord-Italia regnes som coronavirusets europeiske episenter, er Iran episenter for utbruddet i Midtøsten.
Dette til tross for at han døde i 2013.
«D4L», med Future og Young Thug på hver sin flanke, kommer med et driv majoriteten av sangene mangler.
Han gikk på middelskolen på Lillehammer under krigen.
Trump og hans valgkampanje har også gått rettens vei for å utfordre valgresultatet i flere delstater, uten å nå frem – blant annet i Pennsylvania.
Det ble i formiddag observert isbjørnspor på Longyearbreen.
Nederlenderen Jos Hermens - senere en av friidrettens mest kjente managere - løp 20.944 meter i løpet av en time så langt tilbake i tid som 1976.
Snøskred, isolert bygd og Bergensbanen stengt.
Heller ikke de seks toppledere ved spanske kunst- og arkitekturinstitusjoner som samlet kritiserte rivingen.
RB Leipzig, som ligger på andreplass i Bundesliga, har totalt scoret 22 mål denne sesongen.
Også i Storbritannia snakket statsminister Boris Johnson om flokkimmunitet, før han snudde.
IKKE TOPPTRENT: I april 2016 skulle Fury og Klitsjko møtes til returoppgjør.
Nå er AC Milan-ledelsen opptatt av å beskytte sitt nye stjerneskudd mot de voksende forventningene og det økende presset som kommer med hans iøynefallende prestasjoner.
De melder om lange køer i begge retninger på veien.
I en ny rapport publisert tirsdag hevder britiske myndigheter at Russland forsøkte å påvirke den skotske folkeavstemningen om uavhengighet i 2014.
Og Jarstein har heller ikke fått forlenget kontrakten med klubben, noe han har uttrykt ønske om.
Pensjonisten fra Brumunddal var fortvilet.
I 2001 klarte han å rømme fra fengsel i Mexico ved å gjemme seg i en skittentøykurv.
Svevia Norge AS hadde laveste anbudssum.
Kasper Junker sin 0-4 scoring var også Bodø/Glimt sin scoring nummer 100 denne sesongen.
Politi, frivillige mannskap og redningshelikopter er sendt til området.
Hun avviste derimot at hun hadde kastet printeren, men hun husker ikke hvor den ble av. Hun fortalte at hun kan ha satt den inn på et kott, eller ha sendt den til gjenbruk.
VG har forsøkt å nå far og manager Henrik Carlsen for en kommentar, så langt uten hell.
I Norge har flyselskapene fått kutt i Avinor-avgiftene fra 13. mars til 30. juni, mens flypassasjeravgiften kuttes fra 1. januar til 31. oktober.
Ingrid (i gult) hygget seg sammen med resten av «kohort 7».
HJEMME: Familien Hæreid bodde i skolehuset på Årdalstangen.
Allerede året etter at han flyttet til Østfold, ble tenåringen dømt til fengsel i 21 dager.
Men parlamentarikerne i alle de sju partigruppene i parlamentet er fortsatt skeptiske.
Det skjedde etter at det ble identifisert en mutasjon av koronaviruset blant mink, som senere har spredd seg til mennesker.
Erling Braut Haaland feiret den andre scoringen sin i Belfast på denne måten.
Høyskolen hadde et større utbrudd etter studiestart i slutten av august, totalt er 172 studenter smittet siden den gang.
I 2008 var han for første gang å se i den svært populære filmen «Mamma Mia», der enda flere fikk opp øynene for den rutinerte skuespilleren.
Deretter vant den blant annet Politikens Talentpris på CPH PIX og publikumsprisen på Kosmorama Trondheim filmfestival.
Han ble blant annet lagt inn 5. juni og utskrevet 26. juni til tross for flere utageringer og forhøyet risikovurdering, opplyste mannens forsvarere i en pressemelding i august.
At Sir Paul er høyst levende også på scenen, beviste han til fulle da han spilte i Norge i 2015Hans forrige album var «Egypt Station» i 2018.
Tore Reginiussen raget høyest på Vegar Eggen Hedenstads corner, men avslutningen, som hadde retning mot mål, stoppet i armen til Ruben Kristiansen.
De to omkomne er en australsk og en britisk statsborger.
Forventningen om et paradis fritt for all modernitet fanget som dokumentarfilm ble til fortellingen om det motsatte.
Årets sterkeste drama: 22. juli.
Trump har vekslet mellom å skjelle ut Kina og hylle sin «gode venn» president Xi.
Som politisk aktivist var han mest kjent som deltaker i den såkalte anti-globaliseringsbevegelsen rundt tusenårsskiftet og for sin sentrale rolle i Occupy Wall Streets tidlige fase i 2011.
Det manglet ikke på ingredienser da Runar Søgaard skrev selvbiografien sin.
Både i nord og i sør skaper været trøbbel.
Kenneth og familien har bodd i samme leilighet siden 2005.
Michelets bok ble tatt på alvor, også av hennes kritikere.
Det er første gang på elleve dager at USA retter et angrep mot Taliban styrker.
Søndag stemte Iraks nasjonalforsamling for å kaste ut de 5000 amerikanske soldatene som befinner seg i Irak.
En av dem var Henry Joel Rahn, kjent som kasino-kongen.
Familien, på fire fra Syria, var på land, da tiåringen falt i elva.
Den beryktede atomkofferten ble hentet frem.
Men alle som hørte klimpringen, sang med. Musikken hans har festet seg hos oss alle.
Jenta skal ha valgt å rømme fra hjemmet sitt fordi faren nektet de to å gifte seg.
Han kjørte på en kvinne i slutten av 70-årene da hun krysset et fotgjengerfelt.
Nå er han tilbake i Stavanger – med ansvaret for selskapets aktiviteter i Europa, Midtøsten og Afrika.
Alexander Sørloth slår nå tilbake mot landslagssjef Lars Lagerbäck og avviser at han har anklaget noen for å være inkompetent.
Et uvanlig stort område med lite ozon over Antarktisk er nå i ferd med å bevege seg mot Norge og Skandinavia.
Boka inneholder bilder fra flyktning-leirene i Hellas.
En parole med teksten «Ja til større kulturforståelse i barnevernet», båret av to unge kvinner med åpenbar fremmedkulturell bakgrunn.
HJEMKJÆR: Her på gården Garsvik ble Guri Melleby født, og hun flyttet ikke derfra før i 2017.
Stoknes vendte fokuset mot strukturer.
Han laget figuren på 1970-tallet fordi lekehusene til Lego sto tomme, sier enken hans.
Året etter ble hun tatt ut til friidretts-EM i Zürich.
Gårdshistorien beretter at det var brødrene Erik og Mons Monsa som i begynnelsen av 1830-årene, ryddet hver sin gård i nærheten av hverandre.
Orkdal, Agdenes, Meldal og resten av Snilldal (som ble delt i tre), blir Orkland.
Campingvogna var uten lys bak og to av fire dekk var punktert.
Gjerningsmannen, Philip Manshaus, skal ha blitt inspirert av flere høyreekstreme terrorangrep.
Stjerneparet giftet seg i 1999 etter å ha møttes på Chasen's i West Hollywood.
Hennes 27 år gamle datter, som hun bor sammen med, er også en viktig samtalepartner, forteller hun.
Familien Reitan gikk fra skihytta til Slettvollan.
Fjorårets toppscorer i eliteserien, Torgeir Børven, har skrevet toårskontrakt med tyrkiske Ankaragücü.
Bryter med regjeringen i flere avstemninger.
Det irske flyselskapet CityJet søkte om en tilsvarende konkursbeskyttelse i april i år.
I den nattens andre i New Yorks gruppe slo Jakob Glesnes og Philidelphia Union Inter Miami 2-1.
Flere gikk hardt ut, og pekte ut Canada som sitt nye hjemland.
Han jobber for agentbyrået CAA i Los Angeles, og representerer stjerner som Johnny Depp, Margot Robbie og Neil Patrick Harris.
De ønsker å kaste partiet Fidesz ut av den konservative partigruppen EPP, blant annet på grunn av landet nye unntakslov.
Å lette på spenningen langs DMZ var en av avtalene som ble inngått mellom Nord-Koreas leder Kim Jong-un og Sør-Koreas president Moon Jae-in på et toppmøte i Pyongyang i 2018.
Antallet flyktninger er lavere enn på tiår.
Det var under opprydding i farens leilighet etter hans død i 2014 at familien begynte å lete etter premiene.
Jegeren som var savna i Selbu er funnet omkommet.
Per Sandberg ble satt ut av snorkingen til «Farmen»-kameraten Mímir Kristjánsson.
Her har også Andreas litt erfaring å skilte med, etter at han selv var deltager for noen sesonger siden.
Himmelen er som fargene til begge lag i kveld: Hvitt og blått.
Tsjekkeren (52) erkjente straffskyld for drapet på ekskjæresten da rettssaken startet i Oslo tingrett i februar.
I 2012 hadde 11 veialternativ blitt vurdert, og seks utredet.
Når skiskytterne er tilbake fra Italia blir det ny samling på Beitostølen i starten av november.
Hadde valget funnet sted, ville det med all sannsynlighet blitt et tap for Beijings støttespillere, slik valget på Taiwan var tidligere i år, der Beijings foretrukne kandidat tapte mot liberale Tsai Ing-wen.
Olsen kritiserte innholdet på siden, og påpekte at kjente personer, deriblant Tommy Sharif, ukritisk støttet nettsiden og Brandsdals prosjekt.
Tre nye artister ble i dag innlemmet i Rockheim Hall of Fame: Halvdan Sivertsen, Jonas Fjeld og avdøde Radka Toneff.
Det personlige forholdet mellom USAs president og Nord-Koreas leder har vært en viktig drivkraft for det diplomatiske forholdet mellom de to landene de siste årene.
Tangen holdt det private og lukkede seminar på den prestisjefulle handelshøyskolen Wharton ved University of Pennsylvania, der han tidligere har vært student.
Hendelsen der en kvinne ble slått med øks i hodet i Askvoll i Sunnfjord i natt, etterforskes nå som drapsforsøk.
CD-en har musikk fra over 30 av Norges mest kjente artister.
Isolert sett er salget av den britiske kunstneren Francis Bacons «Triptych Inspired by the Oresteia of Aeschylus» (1981) en suksesshistorie, for museet og kanskje også for publikum.
Tyskland og Island har åpnet for dette fra 15. juni.
Røper at Venstre var nær ved å forlate regjeringen.
Hopp fikk nemlig øynene opp for Hoffenheim da de spilte i tysk femtedivisjon.
Studien er utarbeidet av Eline Skirnirsdottir Vik i en doktorgrad ved Universitetet i Bergen.
Mina Fürst Holtmann lå på 3. plass etter 1. omgang, men endte på 5. plass da skisesongen dro i gang med storslalåm i Østerrike.
Bergensrapper Marcus Kabelo Møll Mosele risikerer lang fengselsstraff som kan sette hele karrieren på vent.
I fjor feiret de i Palm Beach i Florida, men i 2018 ble de værende i Washington, D.C på grunn av en «pågående, politisk situasjon».
Haagaas og Adams fikk med seg Otto Svein Vinje til å starte en park i Trondheim i 2017.
Men antallet høyreekstreme terrorangrep har økt, ifølge Global Terror Index 2019, utgitt av tenketanken Institute for Economics and Peace (IEP).
Med seieren går Viking forbi Haugesund på tabellen og klatrer til 11. plass.
Tom Hagens forsvarer, advokat Svein Holden, uttalte at avsenderen var den samme som sto bak trusselbrevet.
Brannvesenet har båret kjelen ut.
Produksjonen på Goliat var helt stanset i elleve dager fram til 7. juni.
Leder av brukerrådet, Kvinneklinikken OUS og styremedlem Sex og Samfunn.
Dermed ble parets sju barn foreldreløse.
FERIEKOS: Aud Hove sammen med sin bror Rune under en ferietur i Norge.
Nå er kameraten tiltalt for grov kroppskrenkelse med døden til følge, og ifølge tiltalen skal 38-åringen ha dyttet Johansen så han falt over en sofa, før han deretter la seg over kameraten og presset mot halsen hans så lenge at han døde.
Tillitsvalgte i idretten nedla sine verv.
Han er også tiltalt for å ha båret våpen på offentlig sted og for å ha truet en politipatrulje.
Noen ganger er det aller fineste albumet «Irish Heartbeat» fra 1988, en samling tradisjonelle irske folkesanger framført sammen med folkeheltene The Chieftains i 1988.
Det har ført til at Magnus Carlsen er inne blant best betalte esport-spillerne i verden.
Flere ganger har han også blitt kåret til Helse-Norges mektigste person av mektigere enn de daværende helseministerne.
Han avviste også at selskapet har skviset ut folk som har organisert seg i andre land.
Calle var tidlig ute med betegnelsen «Bondestudentar,» fra Arne Garborgs roman med samme tittel.
Det var på et julebord i desember 2017 at datteren Jeanica Holm Christensen (21) oppdaget at det i hemmelighet hadde blitt spilt inn en intim video med henne da hun bare var 17 år.
Elise fikk henne opp på brystet, og hun gråt på en sår og tynn måte.
Den ble raskt vurdert som ikke skarp og dermed ufarlig.
Dette truer artsmangfoldet av blant annet insekter og sopp i skogen.
Smør blandet moren ut med potetmos, så varte det lenger.
Bevegelsesmønsteret er et tydelig tegn på at saueholdet avvikles i de nordlige og østlige delene av ulvesona.
Arbeiderpartipolitikeren er med i et korps med valgoperatører som er på plass i USA.
Ting ble limt og skrudd sammen igjen, labber stoppet og gammelt gavepapir brukt på nytt.
Danmarks grunnlovsdag () er en årlig feiring den 5. juni av innføringen av den første danske grunnloven samme dato i 1849.
Da Joe Biden mistet nesten alt, ble han omfavnet av både partifeller og motstandere.
Nå har viruset også rammet det svenske kongehusets innerste krets.
Fem nye farger er på plass, og den karakteristiske C-stolpen er enten i bilens farge (S-Line), sort (basisvariant) og grå (Advanced-line).
Det var noen planter også, men de er døde nå.
Tonje Pedersen ga LSK ledelsen halvveis i første omgang, men mål av Rasheedat Ajibade og Elise Thorsnes, samt et selvmål av Justine Vanhaevermaet førte Avaldsnes opp til en foreløpig andreplass, mens LSK falt til fjerde.
Frode Berg ble hentet hjem fra Russland via Litauen i november, ankom han i et privat finsk fly som landet på Gardermoen.
Hilde Berit Ugulen har skaffet seg eiendommen i Ole Irgens` vei 54, leil. U0101, fra Jørn Henrik Vold.
Ifølge henne skal truslene ha startet i helga, etter at hun uttalte seg om konflikten mellom USA og Iran og blant annet til den drepte iranske generalen Qasem Soleimani.
De kinesiske turistene har vært i Lappland i noen dager og oppsøkte legehjelp i Ivalo.
Noen av de største navnene på lista er Dua Lipa, Anitta, Tame Impala, Royal Blood, Glass Animals, Charli XCX, Disclosure og Stormzy.
Tom Fidjeland, mangeårig leder i Cameron og National Oilwell Varco, er ansatt som ny sjef i NODE.
Væpnede styrker ble satt inn, portforbud med kommunikasjonsrestriksjoner (på nett og mobil) er innført, og et hundretalls politiske aktivister har blitt fengslet.
Gallen ble brukt i tradisjonell medisin.
Det er tette familierelasjoner mellom de tre innbyggerne som er smittet.
Den russiske vaksinen bruker virus fra mennesker, mens den britiske er fra sjimpanser.
Han forteller at immuniteten ble avdekket ved laboratoriet Medizinisches Infektiologiezentrum Berlin (MIB) mandag, etter en blodprøve som han selv tok initiativ til.
Det er Variety som bringer nyheten, og den skotske skuespilleren har også selv nevnt planene under BBC-programmet «The Graham Norton Show».
I 2018 sa Knut Nesse opp jobben som konsernsjef i Nutreco og flyttet fra Nederland til Bryne med løfte om at han var ferdig som toppleder for godt.
Forfatter Lyn Julius´ jødiske foreldre flyktet fra Irak til England i 1950.
«Star Wars»-regissør George Lucas oppdaget Prowse da han spilte i filmen «Clockwork Orange» fra 1971, hvor han spilte rollen som livvakt, ifølge BBC.
Unntakstilstanden er erklært for fire måneder.
Som foran en viktig hendelse.
Karlssons løp i juni fikk mye oppmerksomhet fordi hun ikke ønsket å offentliggjøre tiden.
Filippinene har stengt all innenlands flytrafikk til og fra hovedstaden Manila.
Det var en mann i slutten av 50 årene som kjørte i 94 km/t.
Riksvei 7 over Hardangervidda er stengt for personbiler.
Også Frankrikes ambassadør Philippe Thiebaud fikk en lignende beskjed.
I emisjonen ble hver aksje priset til 2,0 kroner stykket.
Smitten i Frankrike – og spesielt Paris-området – ligger skyhøyt over det Norge definerer som «røde» områder.
Sammen reiste Botheim og Sandberg på Haaland-besøk til Bryne i romjulen, en slags tradisjon for den jevnaldrende trioen (født i 2000), som har dannet vennskapet gjennom år og samlinger på norske U-landslag.
Nå har de satt enda en rekord.
Hennes redningsprosent på 46 ble avgjørende.
Oppdraget innebar også samtrening med kampfly i et øvingsområde vest for Lofoten heter det i et utdrag fra rapporten.
De er forsvunnet med leirskredet.
Nilsen mener serien «tillater seg å fantasere fritt omkring denne historien» (forholdet mellom kronprinsessen og presidenten journ.
Sistnevnte har to kamper igjen av sesongen, mens Junker og Glimt bare har møtet med Viking igjen.
Dag Søbstad i Søbstad AS er hovedentreprenør for utbyggingen av vindkraftanlegget, og fikk ødelagt gravemaskinen til tre millioner kroner.
Robin Williams fikk tre barn i løpet av livet.
Derfor ligger stordelen av makta og initiativretten til å starte overgangsprosessen fremdeles hos ham, og hans utpekte administratorer.
På bakken ved siden av bilen lå tanklokket til bensintanken.
Nok en beboer ved Stener Heyerdahl omsorgssenter i Kristiansand er død av koronaviruset.
Fire av disse hadde overlast og det ble skrevet ut gebyrer på til sammen 20.650 kroner.
Nysgjerrige Levi ville smake og bet av noen blader.
VM gikk uten ham for tre år siden på grunn av skade.
· Bodø Frivilligsentral ble etablert i 1991, og er 100% eid av Bodø kommune.
Chris ble født i London, til amerikanske foreldre, på midten av 1970-tallet.
BARDU: På tirsdagens pressekonferansen til regjeringa ble syv stykker for måten de følger smittereglene.
I 2010 ble det stor suksess for en av hans elever, Torstein Snekvik, da han deltok i Melodi Grand Prix jr. Det var Torstein´s egen komposisjon.
Siden har hun vært en av de mest markante skikkelsene i norsk og internasjonalt langrenn.
Slik ble det ikke for Viking og Viljar Vevatne.
Arne C. Nilssen er professor både i biologi og entomologi ved UiT – Norges arktiske universitet.
«Norge er for lengst blitt en nasjon av turister»
De første flyene kan være på plass i løpet av året.
Les også Rødjes innlegg: «Nei til legitimering av okkupasjon og apartheid»
En ny obduksjonsrapport konkluderer med at 46-åringen fikk hjertestans som følge av politiets pågripelse og trykk mot halsen.
Tromsø lufthavn har i flere år jobbet med å få utvide flyplassen med en ny terminal.
Hun skrev artikler for viktige tidsskrift.
OVER: Paolo Roberto har vært støttespiller for prinsesse Sofia og prins Philip i over tre år.
Et reisebrev fra Gdansk, den første byen i Øst-Europa som kom seg ut av kommunismens blodige klør.
Året etter ble han innkalt til soning, som etter flere utsettelser ble satt til 12. oktober 2017.
John Harald Johnsen fra Nesna gikk til topps for sjette gang – beste besetning med slaktegris.
FLYSIGHTSEEING: Australske Qantas Airways hadde en av sine første flyturer 10 oktober, der passasjerene kunne skue over landets mest populære områder - fra flyet.
Med fulgte et skilt der det sto «adopter valpen».
Som den første til å fly en lengre strekning regnes den britiske flyingeniør John C. Wimpenny; i den pedal-propelldrevne Puffin 1 fløy han i mai 1962 910 m med en hastighet på 31 km/h ca. 2,4 m over bakken.
Han stormet fram og fikk frispark da Federico Fernández felte ham.
På ett punkt skilles dog deres veier.
FOTBALL: Det har vært to innholdsrike år i tysk fotball for tidligere Viking-spiller Julian Ryerson (22).
Resqunit har allerede intensjonsavtaler i henholdsvis Australia og Canada, med ordlyden «significant volume».
Fossum har mottatt Rivertonprisen for to av bøkene i serien, samt Brageprisen, Bokhandlerprisen og flere utenlandske priser.
Han savner den intimiteten som tidligere hersket i klubben, da de bare var 600 medlemmer som likte å spise lunsj sammen.
Håkan Nesser har konstruert mer kompliserte intriger enn denne, og også skrevet romaner med et betydelig større volum.
Silya vant Stjernekamp i 2013.
Oslo-kvinnen ble tilbudt og tok imot økonomisk støtte etter sitt nødskrik på Facebook-gruppen.
«Vi er sjokkert og helt knust», skrev hun i et Twitter-innlegg da det i januar ble kjent at hun hadde spontanabortert.
Ekteparet Joseph og Marina McCarthy ble kjent med Pete Buttigieg da han var student på Harvard University.
I resten av verden er det om lag 900 smittetilfeller, men bare fem dødsfall i Filippinene, Frankrike, Hongkong, Japan og Taiwan.
Flyvningene til Shanghai og Beijing stanses fra og med fredag frem til 9. februar.
De hadde har før tirsdagens kamp mot Sverige slått Slovenia, Montenegro, Danmark, Spania og spilt uavgjort 28–28 i en thriller mot russerne.
Familien er vært triste over å kunngjøre bortgangen til en en av Storbritannias aller mest elskede underholdere», heter det i pressemeldingen.
Silje Opseth trodde hun hadde vunnet rennet på Lillehammer.
Det er to juleshow på Restauranten denne førjulstida: Hoys shower fem torsdager, med premiere 19. november.
Fred begynte sin yrkeskarriere i Skandinavisk Bilspedition AS.
Det gjelder ikke minst hennes «baby» – magasinet «Juleroser» som utgis av Samlaget, men hvor Kråkvik er redaktør.
Johnny er allerede i gang med sin åttende klage.
Ross Barkley gikk på et soloraid nesten fra midtsirkelen, før han banket til ved 16 meteren.
Solveig Udø var 12 år gammel da freden var et faktum.
Fra venstre: Katharina Andresen, Alexandra Andresen, Kristin Andresen og hesten Belamour.
Området vi i dag kjenner som Syria ligger i skjæringspunktet mellom øst og vest.
Naboen hevder også at husene ble bygd før byggetillatelsen fikk lovlig kraft, og at hvis de hadde ventet hadde de klart å bygge om bygningene slik at de passet inn.
Kort tid etter ble han en del av Donald Trumps fortelling om sin personlige opplevelse med corona.
Det var i januar det ble det avdekket unormalt høy dødelighet etter kreftoperasjoner ved Helgelandssykehuset.
Fire mann som hadde spilt i Premier League.
Nederlaget for Serbia var det tyngste for et norsk landslag på flere tiår.
Han fortsetter sitt arbeid med Europas samfunn, fra Palio Siena til religiøse temaer på Sicilia, i Spania eller Vatikanet.
Norge er inne i en «gulltørke» på tre mesterskap og uten medalje i 2018 og i fjor.
En rekke andre målinger utført for store mediehus som New York Times viser imidlertid også at Trump har mistet forspranget i vippestater som Wisconsin, Florida, Arizona og North Carolina.
Sanna Khursheed (32) valgte å dra under innspillingen av finalen på «Farmen», og blir derfor ikke å se under kunnskapskonkurransen.
Det er også en reaksjon på vestlig intervensjon i muslimske land.
Iran inngikk avtalen i 2015 - den har sørget for innsyn i landets atomprogram i bytte mot sanksjonslettelser.
Nå hersker full forvirring.
Pensjonskontrakten skulle vært undertegnet innen 1. desember i år, men signeringen er nå (foreløpig) utsatt på grunn av rettsbehandlingen.
Det sier den svenske skuespilleren Adam Pålsson (32) i et videointervju med VG.
Konsert på Teaterplassen Louis Jacoby er tekstforfatter, komponist, musiker og sanger, og er således en helstøpt trubadur.
BLE IKKE GODT KJENT: Marina Skjønerg Nordås og Johnny Andresen valgte å gå hver til sitt en stund etter innspillingen.
Kadras barndom var en katastrofe.
En amerikansk advokat, som hevder han jobber på vegne av Durek Verrett og prinsesse Märtha Louise, har sendt et truende brev til Verretts ekskjæreste - Hank Greenberg.
Kjetil Knutsen fikk spørsmål etter kampslutt om det var deilig å kunne krysse av Stabæk på listen også.
Ingenting fungerte for Viking denne solfylte kvelden i Møre og Romsdal.
Stjørdals-Blink røk på ettmålstap hjemme mot HamKam, mens RBKs herrelag havnet ytterligere to poeng bak suverene Bodø/Glimt etter å ha mistet seieren på tampen.
Markedsverdien hans er trolig oppe i 800 millioner.
Abbed Erik Varden er den første katolske biskop som er vigslet i Nidarosdomen siden reformasjonen i 1537.
Han var i mål 0,15 sekunder før sveitseren.
I 1977 ble de gift.
Noel har mistet det ene øyet sitt.
Den gamle Kvarteret-logoen, her avbildet på en kaffekopp, har nå nådd sin utløpsdato.
Ordet Mela kommer fra sanskrit, og betyr «å møtes»
Berman anklaget allerede i januar prinsen for å ikke samarbeide.
Den avdøde Harry Dunns mor, Charlotte Charles, og stefaren Bruce Charles klemmer ut etter å ha fått beskjeden om at det er tatt ut siktelse mot den amerikanske diplomatkona Anne Sacoolas.
Deretter går antakelig det meste tilbake til slik det var før.
Som tidligere byråd og statsråd har hun ledererfaring.
I 2020 forsøkte han så å knytte seg til Greene, men hun fikk fjernet ham fra et valgkamparrangement i september.
Symptomene til Albert begynte 14. mars, syv dager etter at han og reisefølget startet reisen i og rundt de britiske øyer.
Anlegget skal være ferdig i 2028.
Eksempelvis har Sony avslørt via hvilke spill som har vært mest populære på PlayStation Network gjennom hele 2019.
Trump ble stilt for riksrett i begynnelsen av 2020.
Danmarks utenriksminister Jeppe Kofod har fått 28 land til å støtte dansk kritikk i FN av tortur, dødsstraff og forfølgelse av aktivister i Saudi-Arabia.
Da jeg spilte i England, og Ole Gunnar var i United, så ble andreplass sett på som en mislykket sesong.
USAs tidligere president Jimmy Carter og kona Rosalynn gratulerer påtroppende president Joe Biden og påtroppende visepresident Kamala Harris med seieren.
Han viste til at husene også har forsterket bunnplate og er bygget på peler for forhindre skjevheter.
Giacomo Nizzolo var best og ble europamester i en svært tett massespurt.
Da tok hun over som HR- og driftsdirektør.
Men selv om svenskene har nytt større frihet, har det altså kostet: Landet har ti ganger flere døde per 100.000 innbyggere enn Norge.
Vår utstilling er en del av en 35 år lang rettighetskamp i Norge gjennom kunsten.
Også to andre påstått døde Georgia-velgere – som ble kringkastet på luften av Fox News – har ifølge CNN vist seg å være i live.
Ifølge ordfører Jon Rolf Næss (Ap) har hytteforbudet rammet hardt.
Onsdag 3. juni ble en 88 år gammel mann knivstukket i Sandvika.
Han var født i Bethlehem, og omvendte tusener av jøder til den kristne tro, før de skriftlærde fikk ham steinet og hodet hogget av ham.
Hjelmen ble utdelt av Schumachers sønn Mick.
Spioner er mennesker de også, det er vel essensen i «Le Bureau», den franske suksessen som vi fikk en femte runde av i år.
Han nyeste utgivelse ble lansert 26. februar på HumSam-biblioteket i Georg Sverdrups hus.
Rune Haaland, generalsekretær i Motvind.
De ble plassert over åpen ild inne.
Våpen i gatene var vanlig i Nord-Irland mens det som kalles «The Troubles», altså «trøbbelet», pågikk fra 1968–1998.
Det hadde bare gått en uke siden konge og regjering hals over hode hadde forlatt Oslo.
I en avtale med Storbritannia fra før byen ble gitt tilbake til Kina, heter det at Hongkong er garantert visse rettigheter, som ikke innbyggere i Kina får, fram til 2047.
Ipalibo Jack laget først straffe, før han ble utvist mot Start.
Den starter alltid i det mest bremsende moduset (3), men bremser også i trinn 1. Battery-knappen er en svarvei til visning av gjenværende rekkevidde.
Ifølge en rapport fra Holocaustsenteret fra 2017 viser 30 prosent av befolkningen utpregete fordommer mot muslimer.
Selskapet har gjentatte ganger lovet at flytypen snart kommer på vingene igjen, men det er fremdeles usikkert når flyene vil være tilbake i ordinær trafikk.
Sanders sin sosialistbrigade har allerede satt dype røtter i amerikansk politikk, og bidratt til den markante venstredreiningen i dagens primærvalg.
«Jeg er blitt skutt av politiet to ganger og arrestert ti ganger.»
Bilder fra den statlige TV-kanalen CCTV viser brunt flomvann som passerer føttene på den Unesco-vernede kjempebuddhaen i Leshan.
Lie sier at Jahn Teigen var klar over hvor mye han hadde oppnådd i løpet av sin karriere.
En av studentene som var aktive i IslamNet var kvinnen som nylig vendte tilbake etter å ha vært i landområdene i Syria okkupert av IS.
Haakon VIIs gate 2 huser blant annet Folketrygdfondet og Fondsfinans Kapitalforvaltning, mens kontor- og lagerbygget Alf Bjerckes vei 28–32 er porteføljens største eiendom, på totalt 60.000 kvadratmeter.
De tre siste straffene deres endte alle med bom, fra Aleksandar Mitrovic, Ademola Lookman og Ivan Cavaleiro.
Skalaen går ifølge DR fra normal, via lav og moderat til høy og ekstremt høy overdødelighet.
Slik lød et av budskapene i kampanjen byadministrasjonen i Berlin igangsatte i september, for å oppfordre innbyggere og turister til å ta corona-restriksjonene på alvor.
Som regel er det plass til nærmere 200 passasjerer i de såkalte Italia-trikkene (SL-95), men nå skal de ta maks 59 passasjerer.
Kinesiske myndigheter har hevdet at viruset ble oppdaget i Wuhan i november.
Myndigheter og flyplasser pålegger flyselskap å kreve inn skatter og avgifter per reisende passasjer.
Han avviste også at Advokatfirmaet Rogstad har noen økonomisk interesse i Aba Consulting.
Dette etter en hendelse i september, hvor han avla positiv alkoholprøva etter å ha kjørt en personbil i over tillatt hastighet.
Det viktigste markedet er EU, og britene er Europas største eksportører av lammekjøtt.
Han aksepterte betingelsene fra Johnson.
Da vingbacken Raphaël Gurreiro sikkert bredsidet inn 1–0 på kampens første målsjanse hadde ballen blitt transportert rundt på Volkswagen Arena der samtlige ti gule utespillere hadde minst én fot hver med i oppbygningen, som talte 30 pasninger.
Den tidligere sjefredaktøren for den tyrkiske avisen Cumhuriyet flyktet til Tyskland i 2016, og Tyrkia krever ham utlevert.
Da ble det også for sterkt å doppe kometen til verdenscupen.
Demokraten Joe Biden og republikaneren Donald Trump har vunnet primærvalget i Indiana foran presidentvalget til høsten.
Maktbalansen var i ferd med å endre seg lenge før Trump ble president.
Årets spiller i Østerrike.
Etter krigen, da alt av fiskemottak var brent ned, ble det vedtatt lover som sikret at kun søringer fikk bygge nye mottak.
Etter oppdagelsen ble en stor politistyrke tilkalt, men Bertheussen ble ikke mistenkt for dette før etter fire måneder, etter mange flere anslag.
Da kjøpte Geffen eiendommen for 47,5 millioner dollar.
Deler av artikkelen har tidligere vært publisert på Dinside.
Før krigen var det en industriby med rundt 7000 innbyggere.
Han ble stoppet ved inngangen til dagligvarebutikken.
Ingunn Trædal-Lunde hadde termin for sitt første barn 19. mai.
Det ville han ikke, og ble dermed geleidet til arresten i stedet.
Video som viser hva som skjer med vissent løv og små grener som ligger på bakken.
Under valgkampen i 2016 vant Bernie Sanders med 55 mot 45 prosent over Hillary Clinton.
AUF-leder Ina Rangønes Libak, støttegruppens leder Lisbeth Kristine Røyneland og statsminister Erna Solberg under Den nasjonale støttegruppens og AUFs markering i regjeringskvartalet.
Han sier de norske styrkene som nå befinner seg i Irak er i leiren mens de avventer situasjonen.
Et Real Madrid, uten Martin Ødegaard fra start, fikk en marerittstart på Estadio Alfredo di Stéfano.
Den kontroversielle Human Rights Service fikk som kjent fornyet sin statsstøtte i sist statsbudsjett.
Til stede var produsent Linda Perry.
Han kom seg gjennom de tre første skytingene med fullt hus, men bommet én gang på siste skyting.
Da var hun 21 år gammel.
Uansett, fra denne verdenen (altså vår egen) ramler femtenåringen Will Parry (Amir Wilson) inn i en tredje verden, en tilsynelatende forlatt middelhavsby, der alle voksne er forsvunnet, skrømt hjemsøker gatene, og de etterlatte barna lusker i skyggene.
DEBUT: En guttedrøm gikk i oppfyllelse for Alexander Sørloth på Old Trafford.
Ifølge brannmannskap står den ene bilen i veien, mens den andre står tre – fire meter nede i en skråning.
Ved Evenstad Kapell i Stor-Elvdal sto hele kirkegården under vann da Glomma fløt over sine bredder i 1995.
På samme tidspunkt reiste titusener av folk til virusets episenter, Wuhan, for den kinesiske nyttårsfeiringa.
Soleimani var en av Midtøstens mektigste menn, og ble drept i et målrettet amerikansk droneangrep ved flyplassen i Bagdad 3. januar.
Hundrevis av personer som har mistet tak over hodet, demonstrerte fredag mellom leiren og Mytilini, hovedstaden på Lesvos.
TITTELKAMP I SIKTE: Katharina Engene Thanderz avbildet i kampen mot Danila Ramos i Ekeberghallen i november 2019.
NATOs generalsekretær Jens Stoltenberg har kalt inn til møtet etter drapet på den iranske generalen Qasem Soleimani, og at den irakiske nasjonalforsamlingen stemte for å kaste internasjonale styrker ut av landet.
Begge er født 2002.
Det ble hun imidlertid ikke.
Etter 44 oppsetninger med totalt 300.000 publikummere, har Netflix sikret seg rettighetene til «No More Fucks to Give».
Svære områder ble ubeboelig i all overskuelig framtid både i Ukraina der atomkraftverket ligger og i nærliggende områder i Hviterussland.
Mens Bolsjunov, Sjur Røthe og de andre i teten dobbeldanset seg ut av stadionområdet etter skibyttet, valgte først Klæbo, deretter Iversen, å bryte.
De sørger over hans død og ønsker hevn.
Den første nødmeldinga gikk på at en person lå fastklemt under en henger, forteller utrykningsleder i brannvesenet i retten.
På kne: I midten av oktober gikk Joe Biden ned på kne i Florida, til støtte for Black Lives Matter-bevegelsen.
Himmelen i nord er vakker, men ikke spesielt mørk.
TURBULENT KRONEÅR: Kronekursen har begynt å ta tilbake en del av det tapte, etter at kursen ble slaktet da coronakrisen herjet som verst i mars.
Den svenske alpinisten Anja Pärson brukte idretten som et skjold for sitt eget privatliv.
Regionhovedstaden Stepanakert har vært skånet for angrep siden Armenia og Aserbajdsjan inngikk en våpenhvileavtale i Moskva forrige uke, til tross for at kampene har fortsatt ved frontlinjen.
Fra kontakttrening ble lov 11. mai kjørte Pedersen på med sitt varmerke: Mange og intensive treninger.
Nå har han sagt opp og forlater på nyåret lokalavisa etter 22 år i Nye Troms.
BlimE-dansen, i år signert dansetrioen Quick Style, blir internasjonal i anledning 10-årsjubileet for BlimE.
Mange ble også hardt rammet da det russiske samfunnet i stor grad ble stengt tidligere i år på grunn av koronapandemien.
Serbia slo Norge 2-1 i kveldens landskamp i fotball, etter ekstraomganger.
Tidligere riksadvokat Tor-Aksel Busch er preget av dødsfallet.
Selvfølgelig finnes det mye skarp politisk satire i Norge, hovedsakelig i ulike litterære sjangrer, i tegneserier, i karikaturer og på standup-scener.
Da stormet terroristen Gavrilo Princip (som tilfeldigvis gikk forbi) fra den serbiske organisasjonen «Unge Bosnia» ut i gaten og drepte paret.
Alle lysene som brant til ære for dem som hadde gått foran oss og skapt historie og ført slekter videre.
Etter hundre kamper som manager i Manchester United er han fortsatt den mannen.
Tilbake i den mørke middelalder.
Videre het det at Joe Biden hadde sønnens forretningsinteresser i bakhodet i håndteringen av de diplomatiske relasjonene mellom landene.
Dermed er det åtte dager på rad i landet uten noen nye rapporterte koronadødsfall.
I løpet av året kommer ytterligere tre droner til Italia.
Nok en gang har indiske menn og kvinner tatt til gatene i protest mot landets mange tusen voldtekter.
Hun tilføyer at det var færre oppringninger i juli, men at det økte på igjen i august.
Den renner gjennom Bardu og Salangen, der den munner ut i havet i Sjøvegan.
Før koronapandemien fraktet Paris-metroen over fire millioner passasjerer hver dag.
Mer enn 40 millioner europeere ble fordrevet av krigen.
Harvey Weinstein (67) har mistet kone og barn, innflytelse, jobb og store deler av formuen, etter at 92 kvinner anklaget…
En av de fineste litterære skildringene av et slikt samfunn ble utformet av en forfatter som var mest kjent for sin dystopi fra 1932, nemlig Aldous Huxley.
Flere tusen migranter har de siste dagene forsøkt å krysse grensene til Hellas etter at Tyrkia åpnet grensene til Europa.
Den offisielle historien sier at de fant Belle og barna utbrent i et hus. De var blitt drept, og det var gårdsgutten Ray Lamphere som fikk skylden.
Løpelegenden Sir Mo Farah er klar for London Marathon igjen – denne gangen som hare i stedet for seierskandidat.
Før den industrielle revolusjonen rundt år 1750 lå metannivåene i atmosfæren på rundt 700 parts per billion (ppb).
FLORIDA (NRK): President Donald Trump tar innpå Joe Biden i den viktige delstaten Florida.
Usikkerheten rundt verdens to største økonomier fører til ny prisrekord på gull.
Avgjørelsen ble imidlertid anket av Hagens forsvarer, advokat Svein Holden.
Mange av familiene bor i bydel Søndre Nordstrand.
Han hadde vært tre uker i byen Isfahan for å besøke slektninger, og var på vei hjem da den tragiske hendelsen inntraff.
I ni uker har Knut Marius Djupvik (32) og Sandra Lyng (33) kjempet seg gjennom 13 ulike sjangere, og samtidig danket ut åtte andre deltagere i «Stjernekamp».
Et utbrudd kan starte hvor som helst.
De ble slått i to kamper rett før EM i kamper hvor Norge mente å ha mye å gå på. Så selvtilliten er på plass mot danskene, sier Svele.
MOR: Magda Fyssa, moren til drepte Pavlos Fyssas, jublet da hun hørte dommen.
To utenlandske personer ble pågrepet, mistenkt for å smugle døde, koronasmittede mink ut av landet.
Tom Hagen har vært i et kort avhør etter at han ble pågrepet og senere sluppet fri, da lagmannsretten mente det ikke var skjellig grunn til å fengsle ham i fire uker.
Johnson tjente nemlig over 780 millioner kroner fra 1. juni 2019 til 1. juni 2020.
Hun led av astma, lavt stoffskifte og høyt blodtrykk.
Vanligvis spilles det to kvalifiseringskamper mot hvert lag, både hjemme og borte, men på grunn av den spesielle situasjonen spilles det kun én kamp.
De fleste sangene på listen kom rundt noenlunde samme tid som M2M-singelen.
Norge og Russland har dominert Touren fullstendig de siste årene.
Det er gått en uke og en dag siden George Floyd (46) døde med en politimanns kne mot halsen under en pågripelse i Minneapolis.
The Lincoln Project har også laget svært aggressive reklamer hvor de blant annet angriper Trumps helse, og de blir sendt på steder som Fox News, med mange republikanske seere.
Svetlana Tikhanovskaja forlot overraskende Hviterussland og dro til Litauen rett etter presidentvalget.
OSLO: Bane NOR melder om færre reisende enn normalt, og henger opp corona-råd på Nationaltheatret stasjon.
ENGASJERT: Emil Iversen, her under et pressetreff med landslaget tidligere i oktober.
Broren til Irene er den anerkjente landskapsarkitekten Rainer Stange.
Han var nå midt i turnéen for sin tredje fullengder “LOVE” da den ble avbrutt korona-krisa.
Det internasjonale atomenergibyrået IAEA mener at Iran overholdt sin del av avtalen, men etter at president Donald Trump ble valgt til president i USA, hevdet USA det motsatte og trakk seg fra avtalen.
Den amerikanske storbanken JP Morgans strateger mener en rekke av aksjene som har fått seg et coronaløft ligger tynt an når en vaksine er på plass, ifølge en rapport omtalt av Marketwatch.
Taxisjåfør Mohammed Egeh havnet på intensiven etter å ha blitt smittet av korona.
Da samferdelsminister Knut Arild Hareide åpnet Norges største veiprosjektet, ble han en «snakkis» verden over.
Kinas utenrikshandel vokste i september.
Kong Harald er døpt med vann fra denne elva, i tråd med den kongelige norske tradisjonen.
Flere betjenter var iført hjelmer, pepperspray og batonger, noe som førte til at personer skal ha angrepet politibilene.
I desember kritiserte Nils Arne Eggen (78) vrakingen av Ivar Koteng.
Kronprins Haakon møtte dronning Nanasipau'u på sitt besøk til Tonga i 2019.
Det er trøst i alle de gode minnene og vakre ordene som har blitt formidlet om pappaen til tre av våre kjære barnebarn, sa kongen i sin nyttårstale, som ble sendt på NRK nyttårsaften.
FNs generalsekretær António Guterres kaller koronapandemien den største krisen i vår tidsalder.
Den svært rutinerte serbiske fotballprofilen Dragoslav Stepanovic, med mange år i tysk fotball bak seg, snakket i religiøse former i sin vurdering av kampen.
En bivirkning av bruddet er at den fremragende doble live-LP-en ble den første utgivelsen til det norske plateselskapet Compendium.
Slik bukter historien seg både frem- og bakover, men mest frem forhåpentligvis.
Carlsen vant turneringen i 2017, mens Nakamura har vunnet de to siste årene.
En arabisk sørgesang spilles halvhøyt over en mobilhøyttaler på Strand kirkegård, like utenfor Stockholm i Sverige.
Historien om Mats Steen sitt liv rørte tilsynelatende hele Norge da den først ble fortalt i en NRK-feature skrevet av journalist Vicky Schaubert.
WIEN/OSLO (VG) Norge fikk den ventede straffen for den avlyste kampen mot Romania i Nations League.
Det demokratiske parti er en bred koalisjon av konservative og liberale velgere.
Dette skal beskytte mindretallet mot et flertallsdiktatur, og er i bunn og grunn status i dagens USA.
Den norske kronen var allerede rekordsvak da et valutamarked i full panikk sendte kronen ut i et historisk fall onsdag.
Et verdens mektigste og største byråkratier med nesten 40 000 ansatte jobber mest mulig fra hjemmekontor.
I hvert av de tre årene 2017–2019 dro Erna Solbergs (H) regjering inn nesten like mye i formuesskatt som hennes forgjenger Jens Stoltenberg (Ap) dro inn i sitt siste år 2013.
ALLSIDIG: Marcus Kavaleff har drevet med flere grener innen paraidrett.
Store kutt i inkassobransjens mulighet til å ta ut store gebyrer, var kjernen i forslaget til ny inkassolov som regjeringen mottok i januar i år.
Hun beskyttet dem mot dopet, de vilkårlige straffene, den hverdagen vennene hennes sto i hver dag.
På E8 ble han truffet av hengeren på en utenlandsk trailer som fikk skrens.
Etter dette ble saken liggende til september i år da 34-åringen ble avhørt.
Stjerna skriver at som liten var hennes nå elleve år gamle datter ikke annet en et uskyldig lite vesen som ga ubetinget kjærlighet, var ærlig, nysgjerrig og snill.
At Arendal ble valgt var av…
Skuespilleren mistet faren.
Organisasjonen har observert valg i USA siden 2004.
Hjemmefavoritten vant med 2,2 sekunder på den tyske overraskelsen Vanessa Hinz.
Dermed gikk det to nye år, og Joachim var mer eller mindre sengeliggende fra han var 15 til han ble 20.
Men grunnet smittevernregler, holdt moskeer stengt i store deler av ramadan i år.
I forbindelse med straffeutmålingen fant retten det skjerpende at hendelsen fant sted mens 37-åringen var lærer ved skolen der fornærmede var elev.
Håndballprofilen Mikkel Hansen (32) beskyldte dansk TV 2 for å skape konflikt mellom ham og landslagssjef Nicolaj Jacobsen etter at danskene meget overraskende ble slått ut av EM.
Den svært smittsomme virussykdommen hos gris, har også rykket stadig nærmere Norge.
En dag før lanseringsfesten, da boken var trykt, hadde Kirsten tatt med boken til mora si og ba henne lese.
Og han var like nasjonalt sinnet ved krigens slutt.
I den første artikkelen 20. februar hevdet flere anonyme kilder at Eikrem har hatt en hemmelig Facebook-konto der han skal ha ytret seg fremmedfiendtlig.
Den lille organisasjonen med det hatske budskapet ble startet i 2008 under navnet Forum mot islamisering, FOMI.
Vinneren er folk flest.
Ifølge politiet skal gutten ha falt fra en bro, og moren hoppet etter.
Storbritannia har snart flere koronarelaterte dødsfall enn Italia, selv om kurven flater ut.
Han blir stående med 99, og i andre omgang gikk Mbappé fra å inneha hovedrollen - til å bli statist.
Han forteller at familien består av to søsken med ektefeller og barn, som bor i samme hus.
I tillegg til Kina er smittetilfeller påvist i Thailand, Japan, Sør-Korea, USA og Taiwan.
I 2016 gikk han til valg på å trekke de amerikanske soldatene ut av Afghanistan.
Sindre Bjørnestad Skar ble nummer to, Pål Trøan Aune ble nummer fire.
Det ble født 54.500 barn i Norge i 2019, det er 600 færre enn i 2018, som var det laveste fødselstallet på mange år.
Wallace er det tredje barnet under ti år som har blitt skutt og drept i Chicago siden 20. juni.
BEKYMRET: Chris Kaye er landssjef i Pakistan for Verdens Matvareprogram.
Flere hundre mennesker er drept i…
Tre andre familiemedlemmer i den amerikanske storfamilien, som alle hadde vært på samme familiemiddag, er også smittet.
Disse skiltene varte fram til sommeren 2018, da EV gjorde sitt inntog.
Det betyr at reisende fra Sverige og Finland skal også i karantene.
Det ble avslørt i radioprogrammet NRK Klassisk Vorspiel.
Modalen (5160 millimeter nedbør i året), Masfjorden (4583 millimeter), Samnanger (4572 millimeter), Vaksdal (4555 millimeter) og Sauda (4481 millimeter) er berekna å få mest nedbør i året i 2100.
EU har støttet driften av leirene, men en gransking nyhetsbyrået AP har gjennomført viser at deler av bistanden som var øremerket mat og annen hjelp til dem som satt der, i stedet har havnet i lommene på mektige militsledere.
Den svenske statsministeren, som har sittet ved makten siden 2014, erkjenner at beredskapen var for dårlig.
Parker har en datter sammen med kona Kelsey Hardwick (30), og da kreftsykdommen ble kjent ventet de sitt andre barn sammen.
Men etter at hun skrev ryddebok og lanserte podkasten «Synnøve og Vanessa» sammen med bestevenninne Vanessa Rudjord, opplevde hun ny suksess – og nye dører åpnet seg.
Hun hadde sykdomsproblemer sist sesong.
Han er den første Dortmund-spilleren som scorer i debuten sin både i Bundesliga, den tyske cupen og Champions League – og alle debutmålene kom på hans første skudd på mål.
Bare i 2020 var kursen ned over 90 prosent før riggselskapet søkte konkursbeskyttelse i USA i august, tynget av en gjeld på rundt åtte milliarder dollar.
Noen minutter senere gjorde Mata 2-0 etter at van de Beek flikket Freds oppspill videre til ham.
Etter å ha gått inn til en sølvmedalje under dagens stafett, fikk de norske jentene møte kongeparet i Seefeld.
En av stamgjestene skal ha vært Charles de Gaulle, som ledet den franske motstandskampen under andre verdenskrig og senere ble president.
Under press sendte hennes advokater et brev til kong Felipe og truet med å avsløre hans rolle.
Førdefestivalen er også nominert.
Generalen ledet Revolusjonsgardens Quds-styrke, som sørget for Irans interesser og militære operasjoner i Syria, Irak og Libanon.
Hurtigruten kutter fra fem til to skip langs norskekysten.
Tapet var Uniteds tredje semifinaletap denne sesongen.
Det dreier seg blant annet om mannens døtre og deres venninner som ble filmet i forbindelse med toalettbesøk eller klesskift.
Men senere data tyder på at russerne har utviklet en god vaksine, som er i klasse med det som har blitt utviklet i vestlige land.
Det sier kommentator og programleder Harald Stanghelle til NRK Dagsrevyen.
Dette skiftet kom skrev han, og var drevet av business og innovasjon.
Også i antallet leverandører ble det en lengre og lengre hale.
Før august hadde nemlig den norske shoppingen økt i fire måneder på rad, mellom april og juli.
Romney var den eneste republikaneren som stemte for å finne Trump skyldig i maktmisbruk.
Etter en kjip første avsløring av Crysis Remastered til PC, e Crytek tilbake med en liten godbit til fansen.
Ved flyplassen i Alta blir reisende mottatt av kommunens koronateam.
Halvor Egner Granerud vant foran Robert Johansson og Marius Lindvik.
Det er tydelig at ekteskapet med Anna er i en krise, og så rammer en ufattelig tragedie familien: Wilhelm og Annas to sønner, Einar på 16 og Per som ennå ikke har fylt 15, blir sammen med flere andre henrettet av tyske soldater i april 1940.
Mest tydelig ble det under den såkalte Women’s March i Washington D.C. i januar 2017.
Nord-Korea har satt grensebyen Kaesong i koronakarantene etter at en mann med tegn på koronasymptomer ankom byen fredag.
Den 8. mars publiserte fredsprisvinner Dalai Lama et Facebook-innlegg i anledning kvinnedagen.
Det var en periode han nølte litt, men det gjorde han ikke sist.
Den rwandiske hotellsjefen Paul Rusesabagina, som ble hyllet for å ha reddet over 1.000 menneskeliv i folkemordet i Rwanda, er pågrepet og siktet for terror.
Rekordmannen hadde på seg munnbind da han gikk nedi isbadet.
Noen måneder senere avslørte statsminister Benjamin Netanyahu et lokale for radioaktivt materiale i hovedstaden som regimet hadde søkt å skjule for FNs atominspektører.
I fjor var han raskest på avslutningsetappen og gikk seg fra sjette til fjerdeplass sammenlagt.
Et av brevene ble poststemplet på et tidspunkt da tiltalte var i USA.
Grorud Idrettslag har i dag skrevet kontrakt med Jonas Pereira (22 år) og Sindre Osestad (21 år).
Etter en treg start på Premier League-karrieren har Sander Berge (22) slått ut i full blomst – i en uventet rolle.
VGs avistegner Roar Hagen var blant dem som reagerte sterkt på angrepet.
Bilen havnet utfor veien etter å ha svingt unna for et rådyr.
Hvilket kunstgalleri ligger idyllisk til på Jeløya utenfor Moss, i enden av en lang allé med mektige løvtrær?
Soul Calibur VI ble lansert for ett år siden, men fans har fortsatt mye å se frem til, da Season 2 ble avslørt i sommer, som tilføyer fire nye karakterer, inkludert.
Det finnes flere eksempler på i Antarktis: I 1996, på den amerikanske McMurdo-basen, ble en mann angrepet med hammer etter en krangel med en kollega.
En trailersjåfør filmet i går en forbikjøring på E6 i Sørfold som holdt på å ende i en stygg ulykke.
Alle parene danser som vanlig én dans hver først, før en «jive-off-konkurranse».
Deretter skrev og regisserte han flere kortfilmer før sin langfilm debut (2016), som ble vist på Seattle internasjonale filmfestival og Zlín filmfestival.
Det var smitte fra et stort utbrudd i Sarpsborg som nådde Indre Øsfold i begynnelsen av september.
President Donald Trump ble formelt nominert som Republikanernes presidentkandidat mandag.
Det er britene imot av ideologiske grunner.
Washington falt tidlig ned slik at gjestene hadde en bakre femmer og en firer noen meter foran.
Politiet etterforsker også utbruddet.
Hun er nominert i år igjen i kategorien «Årets morsomste på nett».
Institusjonelle investorer spiller en viktig rolle i det grønne skiftet.
Det kan virke som landets opprinnelige, grønne parti gjør et forsøk på å vaske seg grønn igjen.
De møttes på universitetssykehus i Köln og er blant de 100 rikeste i Tyskland.
Levningene ligger nokså høyt opp i skipet, ifølge Uniforum.
Botswana, som har verdens største bestand av elefanter, har hatt den første store auksjonen av jaktlisenser siden…
Sander Sagosen og de andre norske håndballgutta starter OL-kvalifiseringen i april mot Brasil.
Sesongen i Skottland avbrytes, og Kristoffer Ajer og Celtic er kåret til mester for niende sesong på rad, skriver BBC.
Da foreldremøtet startet, lurte Andrine på om hun var på «skjult kamera»
Selv om den ikke er i nærheten av gapet i Audi RS6, viste den en helt ny vei for BMW, med markant forhøying av panseret og en grill som gikk helt til bunn av fangeren, litt som på Alfa Romeo.
Seieren fra 1915 har forsterket inntrykket fra Lazios side av at alle er imot dem.
Midt i Oslo bor Oda Kristine Sølsnæs Rossland på 23 år.
Wayne Rooney er blant dem som har hyllet nederlenderen fra hans tid i Manchester United.
Helt til Moldes utligningsmål i sluttminuttene så det ut som Bodø-laget seks hele serierunder før slutt skulle kunne juble som tidenes første seriemester fra Nord-Norge.
Sandutvinning i stor skala forekommer også i Kina.
Norwegian var den aller mest populære aksjen blant de svenske småsparerne i Nordnet i desember, til tross for at selskapet står på randen av konkurs.
Sentrumsgatene er vanligvis fulle av folk denne dagen, men nå var det bare 200 som fikk komme til åpningsseremonien av smittevernhensyn.
Blant de tolv biskopene er preses «fremst blant likestilte», øverste rangerte representant og en naturlig frontfigur for Den norske kirke.
De to beskriver Hedvig som en musiker som er for stor for Norge, og ønsket derfor å være med på å hylle henne.
I flerkjernetesten ligger 2018-modellen på rundt 800, mens den nye klarer over 2500 poeng, mens i enkjernetesten er avstanden langt mindre: 1000 mot rundt 800.
Liverpool startet kampen med bare tre av sine menn fra en normal startoppstilling.
Romanen «Full spredning» fortsetter på førstplassen på bestelsgerlista og er høstens mest solgte roman, melder forlaget.
Etter kjent mønster.
Donald Trump har siden sin første tale etter valgdagen ikke vist noen tegn til å erkjenne et nederlag - tvert imot.
MARSJ: Philippe Monguillots kone, Veronique, holder et bilde av dem under en marsj til ære for den avdøde bussjåføren.
Måtte etterlate Zajka på rasstedet - nå er hun reddet.
En trailer har fått sleng på hengeren og truffet en personbil på fylkesvei 17 i Namdalseid.
Feriekolonidriften begynte på Hudøy i 1916.
Så langt har første episode av «Maskorama» et totalt seertall på 868.000.
Forholdet mellom Lovato og Echrich ble etter at det i noen uker hadde versert rykter om at de to var blitt et par.
På toppen av det hele var det Røkkes eget oljeselskap som sammen med partnerne hadde valgt utlendinger.
Koskela spilte for Molde i 2007 og 2008.
Sarine mistet huset i eksplosjonen.
En voldsom brann herjer i en midlertidig flyktningleir nordøst i Bosnia.
Antall døde etter virusutbruddet som startet i Kina, har økt til 41, ifølge myndighetene i landet.
Et cruiseskip med over 3700 personer om bord er satt i karantene i Japan etter at en tidligere passasjer ble diagnostisert med coronaviruset i Hongkong.
Historien om Veidnes-prosjektet er lang, og den er preget av både håp og skuffelser.
Den svarte og rosa pilleformede askeurnen til Pushwagner ble onsdag satt ned i jorden på Vår Frelsers gravlund i Oslo.
Skuespilleren som blant annet er kjent som «Captain America» fra Marvel-universet, skulle dele en video av at han spilte Ellen DeGeneres-spillet «Heads Up» med venner på Instagram-storyen sin.
Deler av en samtale som ble vist fram i retten.
Bærum og Halden ligger på andre og tredjeplass blant 60 kommuner i en ny kåring.
Ferden til Stein endte til slutt på gata, og han har rukket å bli en både kjent og fryktet person i rusmiljøet i byen han bor.
Farten tok seg endelig opp da Andrej Melnitsjenko for Russlands 1.-lag satte opp tempoet mot slutten.
Da han var 16 år døde plutselig faren.
Hva teller mest – gull i lederskap, eller sølv i håndball?
Alle bildene var i sort-hvitt, symboler var røde.
Ved den tyrkisk-greske grensa er tusenvis av mennesker fanget, etter blant annet å ha flyktet fra Idlib-provinsen i Syria.
Campingvognen, som hun kjøpte for to måneder siden, står parkert på Gol campingsenter i Hallingdal.
Familien har blitt svært populær, og nå skriver at hele familien har vært smittet av skabb.
Vipers ledet med fire mål da åtte minutter gjensto, men det var Bucuresti som kunne juble etter trilleren i Aqurama.
Hans store skrekk har alltid vært slike folkelige opprør, det som i de tidligere sovjetrepublikkene gjerne har blitt kalt fargede revolusjoner.
I løpet av de siste 50 årene har to tredeler av verdens ville dyr forsvunnet.
Kvinnen har vært i leiren al-Hol i Syria lenge.
«De setter ned foten.
Da brannvesenet ankom stedet på Breilimoen, noen kilometer nord for Konsmo sentrum, viste det seg å være et stort bål som hadde blitt forlatt.
Sagaen rundt skuespiller Jussie Smollett (37) fortsetter.
Presidentens to døtre og to eldste sønner kunne alle lese skandaleoppslag om seg selv, men det var en som slapp billigere unna enn resten - av naturlige grunner.
Også Bayern München har innført de samme begrensningene mot både autografer og selfier med fans.
ARBEIDSLEDIGHET: Demonstranter i New York City 5. august krever økonomisk støtte under coronapandemien.
Artistkollega Susanna Wallumrød synes plateselskapet hans opptrer skuffende.
Hun kommer fra et annet sted i Kina enn Wuhan.
En død kvinne er funnet ved Knabben i Solbergelva.
Stiftelsen Islam senter Oslo ble opprettet, ved hjelp av daværende høyesterettsadvokat Jon Wikborg og de nye lederne i PWWU.
Selbu helsestasjon avlyser alle gruppe-konsultasjoner fra 12. mars.
Kommunen er en av landets hardest koronarammede.
Volden har også spredt seg til andre etniske grupper.
Det var den 26 år gamle Karoline Ynnesdal fra Bjordal i Høyanger som omkom.
UTHAVN: I Ny-Hellsund i Søgne, finnes historisk bebyggelse fra seilskute-tiden.
STORHAMAR-JUBEL: Storhamar-spillerne jubler i en av finalene mot Frisk sist sesong.
Hvorfor ble Erik Mørk Andersen utpekt som gjerningsmann, uten vitner og tekniske bevis?
Den fire kilometer lange Masfjordtunnelen på E39 mellom Matre og Romarheimsdalen er stengt på grunn av opprydningsarbeid.
Rally Sørland ble første gang arrangert i 1953.
Etter løpet gråt hun.
Ubeseirede Fredrikstad møter Hødd og Tromsdalen i sine to første kamper i det avgjørende opprykksspillet om retten til plass i neste års 1. divisjon i fotball.
I hjertet av Stockholm finner du parken Kungsträdgården, hvor det i 1998 ble plantet 63 trær fra Japan som kommer til liv i løpet av våren.
Nå topper ligaen sponsorliste.
Noen har fanget solen.
Serbia er utenfor Schengen.
Langrenn, verdenscup i Dresden, Tyskland: Sprint fri teknikk kvinner og menn.
Foran hele spillertroppen og flere medlemmer av støtteapparatet utspilte det seg en tidvis høylytt diskusjon mellom Lagerbäck og Sørloth, mens de andre i rommet satt stumme og fulgte krangelen.
Ifølge China Airlines-besetningen, hadde den flygende personen en jetpack, det vil si en scifi-lignende jetmotor i en ryggsekk, på seg idet de observerte vedkommende på rundt 1800 meter over bakken, 11 kilometer nordvest for flyplassen.
I går uttale Japans visestatsminister Taro Aso at landets olympiske leker er offer for en forbannelse, fordi OL ser ut til å bli lammet av verdensbegivenheter hvert 40. år.
De har bare funnet seks døde til nå.
Miljøkunstnerne Kari Prestgaard og Astor Andersen har blitt hedret av FN.
Filmen med stjerner som Robert Mitchum, Cliff Robertson og Espen Skjønberg hadde premiere i 19 norske byer i august 1995.
I Kristiansand ble en person bortvist fra sentrum etter å ha truet vakter på et utested.
Etter at en isbjørn ble skutt av Sysselmannen natt til 1. januar ble det sendt inn DNA-prøver fra to av besøkene.
Der var Ruud sterkest og vant, etter å ha spilt i over tre timer.
Han er nemlig ikke den eneste som har «forutsett» dette utbruddet, fortsetter hun, og legger til at hun selv har skrevet om faren for en ny pandemi i flere år, seinest en advarende tekst i september.
Tynset er regionsenter i Nord-Østerdal og er kjent for sin store spark (5,4 meter høy og 12 meter lang) Sparken er plassert like foran det like ruvende rådhuset som også omtales som «brunosten».
Sølv i serien med Brann i 2006 og Vålerenga i 2010 (manager).
To droner i en nyere versjon av amerikanernes Global Hawk-drone testes nå fra en militærbase på den italienske øya Sicilia.
De ble lokket til Sørlandet.
Da krigsseilerne etter hvert kom hjem, hadde fredsjubelen stilnet.
Der ba jeg til gudene sammen med presten og andre medlemmer.
Den andre er ordvalget hans da han ble konfrontert med at de profilerte Ap-kvinnene Jette Christensen og Marianne Marthinsen ikke tar gjenvalg.
Her er syv ganger USAs president valgte å ta Russlands parti.
Hunter Biden har vært styremedlem i selskapet, og avisen hevder at e-postene viser at han introduserte denne toppsjefen til sin far, mens han var USAs visepresident og ansvarlig for USAs Ukraina-relasjoner.
Den økte populariteten som statsminister Benjamin Netanyahu nøt godt av i vår, er i dag snudd til en storm av kritikk mot statsministeren og regjeringen.
En 16 år gammel gutt ble overlatt til sin familie og barnevernsvakten etter at han kom i kontakt med en politipatrulje i Stavanger.
Mot Wolverhampton ble han byttet inn og ut, etter at han trolig fikk et kne i ryggen.
Hun er søsteren til Nord-Koreas leder Kim Jong Un.
Lowe og selskapet Greater Wynnewood Development Group, tidligere eid av Joe Exotic, fikk i juni 120 dager til å fjerne alt som kan fjernes.
OL-kvalifiseringene i håndball er flyttet og spilles i mars neste år.
Løkke ble nylig også valgt til styremedlem i bransjeorganisasjonen Hydrogen Europe.
Ifølge henne er GPS-utstyr og skjermer fra traktorer og arbeidsmaskiner ettertraktet blant kriminelle.
Beredskapsnivået heves til rødt nivå.
Utsettelsen av sommerlekene var en voldsom for japansk økonomi.
Tre dager seinere begår hun selvmord ved å henge seg på cella.
Han mener fugler i boligstrøk ikke står for de store ødeleggelsene.
Han eide flere overdådige palasser og levde i luksus.
Med sine over 200 meter ville bygget vært over 80 meter høyere enn Oslo Plaza og høyere enn Trump Tower.
I 2004 fulgte et nytt infarkt etter.
Utbruddet har ifølge selskapet rammet etterspørselen i internasjonal luftfart kraftig.
Venstrekanten debuterte for Norge i april 2010, og har siden notert seg for 496 mål på 156 landskamper.
Han går i barndommens gater i forbindelse med innspillingen av dokumentaren om hans liv.
Andreas, sønn til varaordfører Terje Eikin, sitter til vanlig i rullestol.
Den hadde ikke sin beste dag og endte i det slagne felt.
Flest smittede finnes i bydel Stovner og Søndre Nordstrand.
MØTE: Kim Jong-un på møte i det kommunistiske arbeiderpartiet i Pyongyang 11. april.
Før det vant Grover Cleveland den såkalte «popular vote» i tre presidentvalg på rad, nemlig i 1884, 1888 og 1892.
Donald Trump åpnet kasinoet til stor fanfare i 1984, som en del av hans nå satsning på kasinoer i gambling-byen.
President Donald Trump har erklært unntakstilstand i deler av delstatene Louisiana, Mississippi og Alabama.
Forlegger Jonas Forsang i Strawberry sier til VG at alle norske utgivelser går som planlagt.
Spredningen av koronaviruset begynte i Kina, et gammelt og enormt land, hvor befolkningen utgjør en syvende del av menneskeheten, og at myndighetene i det landet er tyrannisk og de beleiret mer enn en million muslimer og plasserte dem under husarrest.
Noen kvinner fikk også plass i det beryktede moralpolitiet, som patruljerte gatene i kalifatet.
Han trakasserte sin motstander Joe Biden og ignorerte kveldens moderator, Fox News-journalist Chris Wallace.
Tidligere i år sendte Tyrkia store militære styrker til Libya.
Variasjon er et nøkkelord for en spiller som fortsetter å vokse selv etter mange år i landslaget.
Hitsingelen er en versjon av «You'll Never Walk Alone» hvor Moore synger sammen med skuespiller Michael Ball.
Fra Trump-tilhengere og folk som fryjtet de skulle bli avslørt av Cohgen under høringen i Senatet i 2019.
«Prinsesse i røde sko»
Den siste tiden har flere Ap-profiler forlatt partiet, og Ap-topp Jan Bøhler skapte overskrifter i forrige uke da han kunngjorde at han melder seg inn i Sp.
Han ble 86 år gammel.
Etternavnet hennes vil I hvert fall hefte ved henne for alltid, selv om forholdet hennes med faren angivelig går opp og ned.
Etter å ha forlatt jobben som helt sikkert mange ville ha overtatt, gikk Moss Lohne tilbake til skolebenken og tok en utdannelse som lydterapeut.
Manshaus sier han da utviklet en gudstro og «moralsk forankring», og omtaler det hele som en forvandling.
Det var ikke det samme presidenten fortalte det amerikanske folk.
Advokat Kjetil Ottesen bistår familiene til de to som døde i forbindelse med fjorårets utbrudd av Campylobacter på Askøy.
I talen fortalte han at Schäfer har levd under betydelig bekymring og stress etter utbruddet av coronaviruset.
Ivar var en ekstraordinær og fargerik personlighet.
Kandidaten som vant Florida, han vunnet hvert valg siden 1992.
I samlingen er det ikoniske portrettet av Jennifer Aniston som ble tatt for 24 år siden, melder skuespilleren på sin Instagram-profil.
Veien er åpen for trafikk.
Artikkelen nevner at nevøen «året etter fikk sin første narkotikadom».
Neby hadde nemlig delt en Instagram-story for to år siden, der han spilte fotball med noen venner.
«Fred the Godson» har også samarbeidet med andre rappere som Diddy (50), Meek Mill (32) og Pusha (42), og var en profilert rapperskikkelse fram til sin død.
Ifølge Sjømat Norge var det en vekst i eksporten av sjømat i mars.
Eller da vakre Jennifer Aniston gråtkvalt fortalte om Russel Crowes kamp mot de australske flammene.
Frp går mest frem i målingen, Høyre er største parti, mens Venstre igjen har krisetall.
Torgeir Bjørn har vært teknikktrener for noen av Norges beste langrennsløpere og skiskyttere, og studerte med stor interesse teknikken til Alsgaard under OL-tremila i 94.
De evakuerte vil bli fløyet til en flyplass sør i Frankrike hvor de må gjennom en 14 dager lang karantene.
Myndighetene har evakuert fem nærliggende landsbyer.
Noen dager seinere kunne proffsyklist Alexander Kristoff avsløre at han var blitt tvillingpappa.
FORLIK: Ingebrigtsen og assistenttrener Erik Hoftun gikk til sak mot RBK da de fikk sparken i klubben.
Serberen har vært i mye i medias søkelys de siste ukene etter at han ble disket fra US Open da han skøyt en ball i halsen på en av linjedommerne i kampen.
Halvorsen og Havarikommisjonen ser alvorlig på hendelsen.
Internasjonalt ble han lansert med rollen som Jesus i «The Greatest Story Ever Told» fra 1965, og det tok ikke lang tid før han fikk en bemerket og allsidig karriere internasjonalt.
Han har vunnet to ganger i løpet av samme kalenderår.
Mattilsynet avdekket flere straffbare forhold på gården hans i 2014.
Den gikk nok en gang et sterkt løp, vart nr. 2 på distansen 3100m.
Dan Kissel og Markus Vikingstad i angrep.
Trond Angerman kom kjørende i C. Sundts gate da han fikk øye på den uvanlige fotgjengeren på fortauet.
Regissøren og ROV-operatøren var om bord på en tyskregistrert dykkebåt da de gjennomførte operasjonen i internasjonalt farvann.
Nå har de havnet i en desperat situasjon i Hellas, men denne desperasjonen har oppstått på grunn av reisen, ikke på grunn av situasjonen de reiste fra.
Til høyre sees rømmedressing, urtesmør, pesto og stilker av geitrams som er frest i smør og urter.
Det er 17 flere enn Liverpool scoret.
Befolkningen i Hongkong har hatt lovfestede rettigheter som ligner våre, og et uavhengig rettsvesen.
Myndighetene i den kinesiske byen Chibi innstiller offentlig transport som følge av det dødelige lungeviruset.
En giftig tilstand det tok tid å bearbeide - hun kvittet seg med skammen rundt tematikken for å kunne skrive låtene.
Fjellovergangen over Saltfjellet ligger midt i uværsområdet.
Marcus og Martinus fra Trofors i Nordland sjarmerte Norges befolkning i senk da de allerede som tiåringer vant Melodi Grand Prix Junior med låten «To dråper vann».
En målrik kamp som endte 4-3 til laget fra Øygarden.
Ordet "pinse" kommer av det greske ordet "pentekoste", som betyr "den femtiende (dag)".
I stedet utnevnte den ferske statsminister Jagland sin gamle venn til statssekretær i Forsvarsdepartementet.
Christian Pulisic gir Chelsea ledelsen mot Manchester City i kampen som gjorde Liverpool til Premier League-mester for første gang.
Her avbildet i forbindelse med et portrett for VG+.
Tre menn ble bortvist fra et utested i Andnes i natt etter en krangel.
«Hyttefolket kalles badegjester, fyllebøtter og «pesten».
Melkefyllet gjør dette til en noe mildere variant.
Til tross for at Frankrike meldte seg på før pause, tok Norge tilbake kommandoen i andre omgang og fikk tidlig en tomålsledelse.
Den utkårede er kjæresten Molly Hurwitz, som jobber som manager og produsent.
To norske fiskere er reddet av den danske kystvakten etter at båten deres sank vest for Hirtshals.
LAGER MAGASIN: Ole Thorsen og Tom-Fredrik de Ridder sitter i baren og jobber med magasinet.
Det brenner i et lagerbygg i nærheten av Skoratunnelen i Måløy i Vestland fylke.
Det betalte Lindesnes kommune til ham.
Men de mange som kom fra land som var herjet av terror, skapte også hodebry for Politiets Overvåkingstjeneste.
Bilen har registreringsnummer RK 85706, og har skader i fronten.
Rapporter om gjentatte overgrep mot lokalbefolkningen førte til en internasjonal protestbevegelse mot Fristaten Kongo, og i 1908 krevde den belgiske regjeringen at kongen avsto landområdet til Belgia.
Moteuka i Shanghai 26. mars–2. april er utsatt på ubestemt tid, melder arrangørene i dag.
Tidligere har partiets nestleder Per Sandberg gått knallhardt ut mot Ap-statsråder som hevet etterlønn etter tiden i regjering, og kalt det «en systematisk utnyttelse av svakheter i systemet»
ITavisen har brukt førstnevnte betegnelse en rekke ganger.
Kundegrunnlaget har forsvunnet helt for de populære spisestedene.
DREPT: 38-åringen sov i dette teltet da han ble angrepet av isbjørn.
Popgruppas slagere, som blant andre «Barbie Girl» og «Dr.
Dette var Philip Manshaus som avfyrte flere skudd mot nødutgangen til moskeen slik at glassdøren etterhvert knuste.
Det har flere ganger vært voldelige kamper i regionen.
Det er svært alvorlig at russerne har slettet alle spor fra det statsstyrte jukset.
I tillegg tjente hun gode penger på de ulike tv-oppdragene hun hadde gjort.
Adevinta ble etablert på Oslo Børs i april 2019.
LEDER FORHANDLINGENE: Storbritannias forhandlingsleder David Frost og hans motpart i EU, Michel Barnier i Brussel, i august.
Hele langrennverden ble rystet over bildene av Max Hauke, som ble fanget på kamera mens han mottok en blodoverføring.
Alle med luftveissymptomer ble oppfordret til å holde seg hjemme, og alle som var hadde vært i kontakt med coronasmittede fikk karantene.
Byggelederne Bård Kimestad og Janicke Nicolaisen har nå bare fortauet som henger på utsiden av den gamle broa, å bevege seg på.
Operasjonen ble satt til 30. juli.
I perioden 26. juli til 9. august spiller Strømsgodset fire kamper, blant annet borte mot Bodø/Glimt 2. august.
Karen Aarre er billedkunstner, dette er hennes første barnebok.
Kulturprofilens advokat Elisabeth Myhre da tiltalen ble kjent, at han nektet straffskyld.
Matjorda har blitt gravd opp etter et rutenettsystem, og ligger nå fordelt i 350 småhauger oppå filtduker.
Måneden før kom hans første datter til verden.
Før det hadde Norruds portfolio vunnet tredjeplass på Photomeet, en messe der fotografer viser fram bildene sine for bransjeledende kuratorer, utgivere og redaktører.
Førstestatsadvokat Terje Nybøe er utnevnt som ny sjef for Spesialenheten for politisaker.
Fylket Youngstown ligger i, Mahoning, lå på over 11 prosent, blant de fem høyeste i staten.
Til slutt ble foten satt ned.
Kontroversene har stått i kø for den uttalte nasjonalisten helt siden han ble valgt i februar i år.
Philip Manshaus (22) er dømt til forvaring i 21 år med en minstetid på 14 år etter å ha drept stesøsteren Johanne Ihle-Hansen, før han dro til Al-Noor-moskeen 10. august 2019.
Fotballvidunderet Paul Gasgoigne var en gang også et forbilde som gledesspreder og underholder.
Mye av musklene var ødelagte på grunn av stikkskadene, og hun hadde vært igjennom en veldig traumatisk hendelse.
Bush er også den første sykepleieren og den første alenemoren til å representere sin stat.
På to forskjellige adresser fant de tilsammen 35 sykler.
Et vogntog har kjørt seg fast under broen ved Viking stadion i Jåttåvågen i Stavanger.
Gatene, restaurantene og uteserveringene er vanligvis fylt med festkledde og jublende nordmenn under nasjonaldagen.
TOK DET ROLIG: Karianne Vilde Wølner var ikke blant de syv som snek seg ut i nattens mulm og mørke under «Farmen»-innspillingen.
De tre toneangiviende indeksene har siden hentet seg noe inn i løpet av de tidlige morgentimene, og indikerer nå et fall på mer enn tre prosent fra start ved åpningstid på Wall Street klokken 14.30 norsk tid.
OVERVÅKES: En mann med ansiktsmaske går seg en tur ved en elven Han i Seoul tidligere i april.
Først havnet han i Indonesia og hovedstaden Jakarta, hvor han bodde i fem år.
Fadesene endte med at selskapets direktører tryglet Kina om syndsforlatelse.
Etter uker med nattlige opptøyer er byen blitt en kamparena for tilreisende grupper.
I tillegg sendte rederiet ut en pressemelding den 7. juli.
En ny podkast låner tittel fra forlegger Brikt Jensens utsagn om at «det å fullføre en roman er som å hale et flygel opp av en myr».
I perioder var det konkurranser hver eneste helg, både innenlands og utenlands.
Fagforbundet mistet to fagorganiserte.
Limet valpen ble dekket i, har gjort valpen blind.
På grunn av sterk vind er broen likevel stengt.
Men han har allerede skadet det amerikanske demokratiet…
John Finlay er Joe Exotics eksmann, og en sentral skikkelse i serien.
Kamala Harris hoppet av nominasjonskampen i desember i fjor, og i mars ga hun sin støtte til Joe Biden.
På utestedet denne dagen var et festfølge som tidligere hadde vært på bursdagsfest i byen.
Linn Svahn vant foran Jonna Sundling, mens slovenske Anamarja Lampic tok tredjeplassen.
Swifts liste besto i utgangspunktet av 30 låter, men har blitt utvidet i etterkant – blant annet med klassikere fra tidlig syttitall, som Carole Kings «I Feel The Earth Move» og Carly Simons «You’re So Vain».
Det er skremmende, skrev King i et Instagram-innlegg etter hendelsen.
Hun er ikke livstruende skadet.
De siste årene har Håvard Lilleheie jobbet for NRK Super.
Omkring klokken 15.40 den 16. april i fjor kjørte han motorsykkel i Auglendsveien i Stavanger mens han var påvirket av alkohol.
Den serbiske fotballjournalisten Jovan Terzic sier til VG at Maksimović trolig var tiltenkt å starte mot Norge, selv om han gjorde en dårlig kamp mot Russland.
Født 14. oktober 1956, fra Rjukan i Telemark.
Jeg likte fargene til Coventry og valgte den bagen.
De har gått fra Napp, østover til Stamsund og et stykke ut i fjorden.
I stedet endte han opp med å skade de to som satt i bilen han frontkolliderte med.
KFA ble stiftet av spanjolen Alejandro Cao de Benos i 2000.
Tidligere i år omkom norske Alexander Storåker (16) etter en politijakt i Lerum utenfor Göteborg, der han var bosatt.
Det meste av ishockey på klubbnivå, deriblant i nordamerikanske NHL, er stanset inntil videre.
Etter finalen i lengde med starttid klokken 14.30, kommer forsøk og semifinale 200 meter tett i tett før mørket senker seg.
Prisene er så lave at mange tviler på om selskapet som han eide dem gjennom fortsatt går i pluss.
Det var kun spilt tre minutter av andre omgang da Leipzig igjen tok ledelsen.
Alle delstatene er små, South Carolina er størst med 4,1 millioner innbyggere, befolkningene er i tillegg overveiende hvit og gammel og dermed ikke særlig representative for USA som helhet.
I alt solgte strømmefestivalen «Et helt annet sted» 6400 billetter i påsken, noe som trolig ga millioninntekt.
Kun én hendelsene var uten høyreekstrem tilknytning.
Pep Guardiola bekreftet på en pressekonferanse forleden at David Silva (34) fullfører sesongen i Manchester City, men deretter er det slutt.
Korona-viruset herjer i flere land i Europa.
Han har også erklært seg selv som vinner i flere delstater.
«Hva vil russerne med Norge?»
Selv sier spilleren han er best i den gamle.
Det kan være lyden av en som tapper på en boks, noen som børster håret, eller følelsen av å bli strøket på armen.
De krevde møter med politiet, som de fikk, og krevde slutt på uvesenet.
Spesialenheten har avdekket at nåværende PST-sjef Hans Sverre Sjøvold hadde to revolvere og en pistol inne på kontoret sitt i Justisdepartementet.
Det ble spilt, sunget og danset.
Viking feirerTommy Høilands scoring mot Mjøndalen.
Andre- og tredjeplass er okkupert av henholdsvis The Legend of Zelda: Breath of the Wild og The Witcher 3: Wild Hunt.
Spania er blant de landene i verden som er blitt rammet hardest av koronapandemien.
Bruun-Gundersen fra Aust-Agder er dermed den første stortingspolitikeren som er bekrefta smitta.
Før pressekonferansen med regjeringen besluttet Hurtigruten å slutte å seile med cruiseskipene sine for en periode.
Fylkesvei 4078, Jåsundveien, er åpen for trafikk etter at en trailer sperret veien ved Gitlevåg.
Det gjelder Polen, Nederland, Malta, Kypros og Island – og Færøyene.
Det er meget godt med trafikk vestover nå og køen går til byen.
Hun skal ha bodd i Norge i godt over et tiår.
De ble også påskjønnet med samme bevis.
Eller på fergen mellom Bodø og Moskenes der folk satt tett i tett, akkurat som på flyet sørover til varmere strøk.
Da kalte Trump sin seier for et valgskred.
Spillet ble lansert til PlayStation 3 i 2013, og nå skal det produseres en TV-serie basert på det historiedrevne spillet.
Influenseren Emma Chamberlain har nesten ti millioner følgere på Instagram, og ble nylig kritisert for å ha lagt ut en post der hun poserer med «Fox Eyes».
Robert Redford (84) er i sorg etter at han mistet sønnen og filmskaperen James Redford.
Guri Melby var i godt humør da hun møtte pressen etter at valgkomiteen i Venstre hadde innstilt henne til vervet som ny partileder.
En av mennene er nå siktet for voldtekt mot en annen kvinne.
Weng leverte en kriseprolog i verdenscupstarten i Finland fredag.
Fra British museum: Neil MacGregors bok om gjenstander i museets samling begynte som radioprogram og lever stadig videre som podcast.
Han er nominert til Oscar sju ganger.
Før Frp valgte å forlate regjeringen på grunn av en syk 4-åring og mora hans, var det ventet at iskanten kunne bli Frp's exit fra regjeringen Solberg.
Mannen ble dømt til fengsel i tre år og ni måneder i tingretten.
Han er en av tidenes største stjerner.
PSGs baktanke var utvilsomt å ta minst mulig risiko ettersom Neymar har mistet tre av fire åttedelsfinaler i Champions League siden han ble hentet fra Barcelona på sommeren i 2017.
En kvinne i 80-årene mistet livet i ulykken, som skjedde på ettermiddagen 22. juli.
Først var det en hendelse i 12.30-tida ved Revva, der en kolonne med to brøytebiler, en følgebil og tre-fire personbiler på vei fra Skarsvåg til Honningsvåg kjørte seg fast, og 12 personer måtte gå noen hundre meter ned fra fjellet til Kamøyvær.
Republikaneren Louie Gohmert fra Texas har blitt kritisert for å ikke bruke munnbind når han er i Kongressen.
STÅR BAK MONSTER-HIT: Norske Caroline Ailin Furøyen har skrevet låten «Don't start now».
Ifølge målingen, gjengitt i den anerkjente uavhengige, liberale avisen Gazeta Wyborcza, kommer støtten fra kandidatene som ikke gikk videre til andre runde, og fra dem som ikke stemte da, til å avgjøre valget.
De nye nøkkelpersonene omtales som lojale overfor USAs president Donald Trump.
Cappelen Damm eies av mediekonsernene Bonnier og Egmont (50/50).
For stjernene selv kan motet kjennes på kroppen.
LIKER STYRKE: Gus Manessis (49) i Little Havanna kaller Trump en kriger.
En stormannsgal mann som forsvarer et regime Ulrich egentlig hater.
Sarpsborghallen har plass til 1200 tilskuere mot 500 i Remmenhallen.
EM-vinneren i høyde fra 2010, russeren Aleksander Sjustov, er utelukket i fire år på grunn av doping.
I både Logorno og Malaga var det også protester.
Onsdag får Ansgar Evensen sin debut i verdenscupen i ski.
Hun er inne i sin fjerde sesong, og dømmer jenter 19 og gutter 16. Hun har også gått på linja i 4.divisjon herrer og 2.divisjon damer.
Mange har fryktet konsekvensen av et mulig coronautbrudd i krigsrammede Jemen.
Forholdet er fra før svekket av amerikanske beskyldninger om at koronapandemien skyldtes Kinas dårlige håndtering av virusutbruddet i Wuhan.
I Røsvik kirke kan det være 50 deltakere og i Mørsvikbotn kapell 30 deltakere.
LILLEHAMMER (VG) Den drapstiltalte 17-åringens forsvarer mener han var utilregnelig under drapet.
Èn av fem arter er rødlistet.
Samtidig sank temperaturen.
For å slippe karantenehotell etter reisen fra Danmark og hjem til Norge, bestemte Bård Andersen (39) seg for å ta elleve dager i karantene på Færøyene.
En av sønnene ringer politiet og sier faren er voldelig.
Men de største norske stjernene, med brødrene Ingebrigtsen, Karsten Warholm og Karoline Bjerkeli Grøvdal i spissen, vil være på startstrek.
Da Eide gikk ut dørene hos «Sunt Rett Hjem» på Kokstad dagen før palmelørdag, var det bare noen timer siden Nav hadde offentliggjort de høyeste arbeidsledighetstallene i Norge siden den store depresjonen på 1930-tallet.
Olmert, som til slutt ble dømt til 27 måneders fengsel, gikk av som statsminister før etterforskningen mot ham startet.
Det er det nest høyeste tallet i hovedstaden siden april.
Manchester City-manager Pep Guardiola mistet moren til coronaviruset.
Storbritannia går ut av EU 31. januar og avtalen sikrer opparbeidede rettigheter for både norske og britiske borgere i en overgangsperiode fram til 31. desember 2020.
Manchester United har hevet seg etter det forsmedelige tapet mot Burnley på Old Trafford i ligaen.
Rederiet Royal Caribbean sier i en uttalelse at de siden utbruddet har fokusert på å «hjelpe og støtte passasjerer, deres familier og mannskapet som ble påvirket av denne hendelsen».
Trump sier hans tilhengere ikke gjorde noe galt og han kaller dem patrioter.
Den viser at han døde av kvelning som følge av trykk mot nakken og ryggen.
Rundt 30.000 ble drept, og over én million mennesker ble drevet på flukt.
Nyhet: Rykker ut til front mot front-ulykke i Re https://t.
Det er litt over fem år siden Habazin var i ringen mot Brækhus.
Han truet også med å trekke seg fra valgkomiteen dersom Kjerkol ble innstilt til vervet.
De politiske mål fronten stod for ble fortiet.
Før scoringen hans den 8. november hadde det nesten gått et helt år siden sist han fikk nettsus.
Det er overraskende siden amerikanske bestselgerforfattere gjerne har et stort team av redaktører og språkfolk inne i manuset sitt før utgivelse.
AVGRENSET: Både kommuneoverlege i Lillehammer, Morten Bergkåsa, og ordfører Ingunn Trosholmen understreker at smitteutbruddet i kommunen er et avgrenset lokalt utbrudd.
Katten i Belgia har vist flere symptomer.
Arnstein Pollestad i Moss har hatt gjestearbeidere fra Vietnam de siste ni årene.
Ballen spratt ned foran James, som satte den i mål fra fire-fem meter.
Prinsessen jobbet som bryllupsrådgiver i Houston da hun brått og uventet gikk bort.
I Den lille bokbutikken begynte det med gullfisk.
Men bortsett fra bildet av Viktor Durasovic, har lite handlet om Norges nest beste tennisspiller på herresiden.
Tidligere denne måneden skrev han et blogginnlegg for The British Medical Journal, og fortalte om sin egen opplevelse av covid-19.
MÅLSELV: Helgas knallvær og økende temperaturer fører til at snøskredfaren øker i fjellene.
Fredag ble det kjent at canadiske myndigheter faser ut oppdrett i sjø rundt Discovery Islands i regionen British Columbia.
Med dramaet flyttet til løypa.
Longyearbyen satte også rekord for høyeste gjennomsnittstemperatur for måneden, med 9,8 grader i snitt.
De to ble løslatt til FNs fredsbevarende styrker i nabolandet Mali.
Hun hadde hund på den tiden og pleide å se ham og moren gå i området der de bodde.
De har ikke hatt en god sesong, de ble ikke mester i Spania.
Før hun nådde milepælen, mistet hun imidlertid én million følgere etter en kontroversiell youtube-video.
Dette trekket fra Magnus Carlsen var overraskende umodent.
Den såkalte Memorosa-gruppen, som er det siste skudd på Nerdrum-stammen, åpnet i helgen en utstilling de omtaler som et «.
Lokale barn følger med på desinfiseringen av gatene i Santa Marta-favelaen.
I spill 11 mot 11 dannet jærbuen angrepstrio med det engelske stjerneskuddet Jadon Sancho og amerikanske Giovanni Reyna.
Tilbake sto min far og fryktet det verste.
En fartskontroll på fylkesvei 6392 ved Skankegrenda i Ørland i går kveld resulterte i tre førerkortbeslag.
Brann berget plassen med uavgjort i Kristiansand, men på stillingen 1–1 hadde bergenserne mulighet til å sikre seg seieren.
Merkel og Frankrikes president Emmanuel Macron foreslo i forrige måned å opprette et gjenoppbyggingsfond på 500 milliarder euro ved hjelp av felles gjeldsopptak med andre EU-land.
Den er gjennomført av Imperial College i London under ledelse av professor Neil Ferguson.
Skjelvet ble fanget opp av NORSARs stasjoner Jettan og Karasjok i Troms og Finnmark, henholdsvis 193 og 282 kilometer unna.
Europas og Norges grenser er stengt.
Tradisjonen med markeringen av «black history» i USA begynte i 1926 og observeres fortsatt i dag.
Det har vært trafikale problemer på stedet etter hendelsen.
Vi har med rom-familiene som plutselig ble fratatt sine norske statsborgerskap mens de var på utenlandstur på 1930-tallet, og som endte sine liv i Auschwitz.
Mens Trump kalte den demokratiske utfordreren for dum.
Magne Robberstad, kjent fra «Paradise Hotel», var blant dem som deltok på den ulovlige grottefesten i Oslo lørdag 29. august.
Da paret tidligere i år avslørte at de var på flyttefot, var det ønsket om større plass, hage og en oppgradering som var målet.
Melvin Frithzell scoret kampens eneste mål i lørdagens 1–0-seier.
En digresjon: Fox News sin stjerne Tucker Carlson at han nettopp ble utsatt for det av Facebook og Instagram etter innslaget under.
I begynnelsen av krigsårene ble Tomas Kulvik sjuk med lungeemfysem, og han døde i 1943.
Jan Borseth ble hyllet og hedret med Gofotprisen.
Orkanen var en såkalt kategori 4-orkan da den traff land.
Italia hadde en «gammel og utdatert plan» for bekjemping av virus, meldte The Guardian i august.
Widerøe annonserte mandag to nye direkteruter mellom Sørlandet og Nordland.
Men mannen bak Kamala blir også historisk: Harris’ ektemann Doug Emhoff blir landets første «second gentleman».
Fly bomber mål i Tigray-provinsen i Etiopia.
«Jonas-effekten» varte i ett år.
Med +2 og delt 51. plas som utgangspunkt spilte Hovland seg til -4, som ved hans rundeslutt betyr delt 8. plass.
Som senior fikk han prøve seg i totalt fem kamper i tre forskjellige klubber i American Hockey League (AHL), proffligaen for USA og Canada som er nivået under NHL.
Den avdøde skuespilleren og komikerlegenden Robin Williams uttalte ved en anledning at «Comedy is acting out optimism».
Byen ligger i den nordlige regionen av landet, Alsace.
Da ambulanse ankom stedet for å ivareta bilfører, kom et tredje vogntog skliende ned bakken.
Arbeidstilsynet er organisert med et direktorat i Trondheim og seks regioner med underliggende tilsynskontor spredd over hele landet.
Vi tror skipet mest sannsynligvis ble bygget en gang mellom slutten av 700-tallet og begynnelsen av 900-tallet, sier Rødsrud.
Dermed ble lønnsforhandlingene avbrutt.
Også i slutten av februar økte veddemålene mot riggaksjen.
Andersen avgjorde gullduellen mot tyske Friedrich Moch 500 meter fra mål.
Epstein begikk selvmord i fengsel i New York i august i fjor.
British Airlines og irske Aer Lingus setter 75 prosent av sine fly på bakken.
Regnskog, savanne og våtmark i Brasil er truet av avskoging.
Ved NAV-kontoret på Årstad i Bergen var det registrert rundt 300 arbeidssøkere før Norge nærmest ble stengt ned 12. mars.
På flyplassen i Kuala Lumpur ble hun stoppet da hun fikk utslag i skanneren som måler kroppstemperatur.
Hotelleierne hentet inspirasjon fra USA og tok den med til Oslofjorden.
Fra hytteforbudet ble opphevet og frem til nå, har det vært en liten påskesituasjon, sier Husum.
Ifølge Kleveland er det fugler og katter som er mest utsatt.
Kronen på verket skulle imidlertid bli en operainnspilling hvor Flagstad debuterer i en Wagner-rolle hun aldri hadde gjort på scenen: Fricka i «Das Rheingold», den første operaen i Wagners tetralogi «Der Ring des Nibelungen».
Spist vanlig, sunn og god, tradisjonell italiensk mat.
Verst ble det i Stavanger.
Det er sjelden Kjell Inge Røkke gjør offentlige opptredener.
Den pensjonerte politimannen Nils Ahlberg var i flere år spaningsleder for etterforskninga.
Til Norge kom viruset med landsmenn som hadde reist i Mellom-Europa.
Ett er styrt av greske myndigheter og ett av giverne.
Om lag 100.000 asylsøkere bor nå i sterkt overfylte leirer på blant annet Lesvos, Chios og Samos, samt på fastlandet.
Det samme gjelder Ali, hvis alle kriger var defensive og fulgte Mohammeds lære; hans tveeggede sverd er et symbol på bekjempelse av tyranni og beskyttelse av de svake, også de ikke-muslimer og avgudsdyrkere som levde under hans regjering.
Fikk sine første seter i nasjonalforsamlingen med 6,97 prosent av stemmene i valget i mai 2012.
Israelske fly har skutt raketter mot mål på Gaza-stripen.
Logitech G annonserte nettopp Pro X Superlight, deres letteste og raskeste profesjonelle mus noensinne.
Til sammen har over 80.000 personer blitt smittet av viruset i Kina, der koronaviruset brøt ut.
Sammenstøt med sikkerhetsstyrker er vanligere, og flere steder har demonstranter angrepet banker.
De spilte mot den østerrikske storklubben torsdag 10. desember, mens feiringen var lørdag 19.
Han har også uttrykt vilje til å kvitte seg med «illojale» ansatte og erstatte dem med tilhengere av politikken hans.
Den hadde også vært til kontroll 2. april.
Fra byggingen av testanlegget på Mongstad i 2011.
Da saken ble avvist av delstatens høyeste domstol, var begrunnelsen at saksøkerne leverte inn søksmålet for sent.
Filmen skal etter planen spilles inn i Tyskland tidlig i 2021.
Loven har fått navnet “Fagkraftinnvandringsloven”.
Det skriver den britiske kanalen.
Militærparadene skulle funnet sted 9. mai, men ble utsatt på grunn av koronapandemien.
I mars ble Norge stengt med de strengeste smitteverntiltakene noensinne.
AutoStore har lenge vært en godt bevart teknologi-hemmelighet.
Ridderslaget vil formelt bli utstedt av dronning Elizabeth.
Det er bare USA og Brasil som har bekreftet flere koronatilfeller siden pandemien startet.
De er nå tilbudt en plass i 2. divisjon kommende sesong.
På sin side har Donald Trump blitt tildelt 213 valgmenn, etter blant annet å ha sikret seg Florida.
Det var for øvrig ventet at stemmene i Bidens favør ville tikke inn ettersom poststemmene ble talt opp.
I forordet skildrer Michelet hvordan det var opplysningen om intervjuet med Sønsteby som satte henne på sporet av den historien hun ruller opp i sin bok.
Grensejusteringen førte til at den nye Midt-Telemark kommune har gitt fra seg 466 innbyggere, og det har igjen ført til reduserte overføringer fra staten.
Dermed var arrangøren tvunget til å hente ut et rødt flagg og avbryte løpet midlertidig, alt uten at førerne hadde fullført en eneste fullstendig runde i full fart.
Da partileder Jonas Gahr Støre for en drøy måned siden la fram Arbeiderpartiets forslag til nytt partiprogram, beskrev han det som deres «tydeligste distriktspolitiske retning siden 70-tallet».
Ifølge Danske Bank er mange av disse mistenkelige.
Ifølge denne paragrafen har folket rett til gjøre opprør mot en regjering som bryter grunnloven.
NRK kjenner til at en kaptein nylig slettet Facebook-kontoen på grunn av henvendelsene.
Norge - Romania (Nations League).
En flyplassarbeider på flyplassen i Orlando i USA er foreløpig ganske alene, selv om noen fly fortsatt går.
En domstol i New York avviste i 2018 massesøksmålet mot Al Rajhi bank og hevdet at de ikke hadde jurisdiksjon i saken.
MUNNBIND: Slik så en tidlig versjon av munnbindet ut, da NRK besøkte fabrikken.
Etter frigjøringen fikk Josef snart vite at moren og én bror var drept i konsentrasjonsleiren Majdanek, mens en bror hadde overlevd Auschwitz og var bosatt i Frankrike.
ERKLÆRT DØD: 31. oktober 2018 forsvant Anne-Elisabeth Hagen fra sitt hjem på Fjellhamar.
Hanne Tømtas siste forestilling som Nationaltheatrets sjef, og hennes første Ibsen overhodet, er forklaret, nedskalert og klassisk, språket lett modernisert, spillestilen tempofylt og veltimet.
Guttegjengen drev med leken «ring og spring».
Svenske butikker og utesteder har i motsetning til i mange andre land holdt åpent under koronapandemien, men mange går likevel konkurs.
De danske ghettolovene begynte i det små.
Filmen er sett av godt over en million nordmenn, og det første den viste publikum var en helt oppdiktet scene.
Visste du at professor Krengle egentlig var professor i gompologi?
Det var starten og da fikk man en eller to oppformeringer og så spredte de seg til Øst-Afrika og Iran og Irak og videre inn i Pakistan, forklarer Ottesen.
Flere av lekene innebar at studentene hadde nærkontakt.
Da hadde platen hennes vært ute i tre uker, fått eventyrlige anmeldelser internasjonalt – og nådd fjerdeplassen på albumlisten i Storbritannia, som er hennes største marked utenfor Norge.
Hans filmer blir stort sett sablet ned av kritikerne, og navnet hans går ofte igjen når tidenes aller dårligste filmer skal kåres.
Ifølge Sævik er disse skipene i rute.
Tunnelen er planlagt fra Harestad i Randaberg kommune til Arsvågen i Bokn kommune og vil bli 26,7 kilometer lang.
Den bare fortsatte i uforminsket styrke.
Denne videoen viser en 3D-skanning av lungene til en corona-pasientene kort tid etter han ble syk.
Norge har som offisiell politikk å jobbe mot hemmelighold og unndragelser av skatt.
I 2018 spilte hun i krimkomedien «Ocean's 8», der hun spilte mot blant andre Sandra Bullock (55).
Like før jul fikk statsminister Erna Solbergs ektemann beskjed om at det blødende såret i pannen var kreft.
Presidentens tale om rikets tilstand er en stor begivenhet i USA.
De møttes i TV 2-programmet «Hver gang vi møtes» for et snaut år siden.
Markus Grønstad mottok en gullbillett av dommerne Tshawe Baqwa, Silje Larsen Borgan og Andreas "TIX" Haukeland.
Sjansesløseriet til tross, det ble tre poeng til Liverpool, som også satte ny klubbrekord.
Nederland topper gruppen med full pott med sine 21 poeng etter sju kamper.
Selv om Klobuchar havnet under sperregrensen, overpresterte hun sammenlignet med målingene og kan argumentere for at hun er i en stadig sterkere posisjon til å bli den moderate fløyens foretrukne kandidat.
Rotevatns endringer i rovviltregimet gjennom uavhengig klagenemnd og større rovviltregioner bryter med denne tradisjonen.
Etter timeouten hevet tyskerne seg litt, og holdt avstanden fra 7-4 til 10-7.
Koronavaksinen vil bli husket som regjeringens valgkamprose til folket.
Brønnen som er boret 2.500 meter ned under havbunnen har fått navnet EOS (31/5–7) og ligger sør for Troll-feltet i Nordsjøen.
Scott Morrison, statsminister i Australia, har allerede fått de første meningsmålingene.
Det var Sunnhordland som først skrev om den spesielle historien.
Derfor ble han hentet av Barcelona.
Den gang var det de tidligere turtelduene Tine Helene Valle og Carl Eliassen som stakk av med vinnertittelen.
Han var forstander i Det Mosaiske Trossamfunn i nesten 30 år, og var allerede fra 1920-årene sekretær i trossamfunnet.
Fem av de domfelte har sonet i fengsel.
Den som blir USAs 46. president har en formidabel oppgave foran seg.
Før Bendtner fant lykken med Roepstorffs, var han i et forhold med den danske baronesse Caroline Fleming (det var for øvrig derfor han fikk kallenavnet Lord Bendtner).
I RETTEN: Ahmad Yousef Mohammad Al-Hassan og hans advokat Arve Opdahl.
Den tyske vitenskapsjournalisten er en mann som nyter sine måltider.
Men forrige lørdag fikk hun terningkast seks av både NRK og VG, for sin versjon av låten «Hurt».
På folkemunne i Norge vart juli måned kalla ormemåned, rådmåned eller høgmåned.
Heldigvis hadde faren hans, meget skøyteinteresserte Eirik Bøkko, sjekket resultatlistene før løpet ble sendt på TV.
Drapsmannen var en 18 år gammel mann.
En av landets minste kommuner ligger midt i matfatet ute i havet.
Rundt samme tid beslagla Tolletaten over 2000 patroner på grensen fra Sverige.
«Han spinner rundt på midtbanen som en veps og nærmest kommenterer hver eneste situasjon» skriver han.
Skipresident Erik Røste bekrefter at det fra skiforbundets side ikke er planer om å avlyse verdenscupen i langrenn i Holmenkollen eller verdenscupen i alpint i Kvitfjell.
The Heritage Foundations over mest økonomisk frie og ufrie landene i verden rangerer f.eks. Danmark høyere opp på rangeringen over økonomisk frie land enn USA!
Erik Varden vokste opp i en familie som ikke var praktiserende kristne i Rakkestad i Østfold.
Kanalen NRK har laget en (annen nettside).
Dermed er han åtte under par totalt og på en foreløpig delt 14. plass, tre slag bak ledende Seamus Power og Matthew Wolff, Bryson DeChambeau og Mark Hubbard.
Når Karsten løper i Monaco i kveld, hadde det under normale sportslige omstendigheter vært som olympisk mester.
Skjermen bretter seg over kantene og under overflaten sitter en Goodix fingeravtrykksleser.
STOR STÅHEI: Turkmenske soldater står tett i tett i Ashgabat for å markere 75-årsdagen for at Den røde armé slo nazistene under 2. verdenskrig.
Veien er midlertidig stengt.
Tyske rapporterer om at flere tusener grenseboere på gresk side patruljerer som “privat milits”.
Den terrorsiktede norske kvinnen som er hentet hjem fra al-Hol-leiren i Irak, ble arrestert av Politiets…
Den ble forlenget søndag på ubestemt tid.
De fleste av dem ble plukket opp og returnert utenfor Casper Ruuds rekkevidde.
Minst 74 migranter og flyktninger er døde etter at et skip forliste utenfor kysten av Libya.
Kafeene, restaurantene og utestedene i Askim sentrum har alle blitt stengt ned.
Premier League har håp om å gjenoppta sin sesong i løpet av juni, men britiske myndigheter har ennå ikke gitt noe klarsignal.
De skal ha avdekket skader i flaskemunningen på noen 0,33l blanke glassflasker.
På landslaget leverte Sørloth et godt 2019.
En tidligere bosnisk soldat (46) bosatt i Drammen er tiltalt for å ha skutt og drept to personer i Bosnia sommeren 2014.
Joe Biden og Donald Trump vant nominasjonsvalgene for partiene sine i delstatene Georgia og West Virginia.
De sitter med makt i mange kommuner, og i flere store byer.
Journalister og diplomater ble utestengt fra rettssaken.
Her gjengis et radiointervju med en journalist i et golfmagasin om samtaler han hadde med Donald Trump og hans sønn Eric i 2014.
Å åpne for andre symboler eller samiske bokstaver er uaktuelt, sier seksjonssjef for kjøretøyregistrering Heidi Owre.
Så sent som i år fikk han oppholdstillatelse i landet.
Hunton på Gjøvik har flyttet hjem sin produksjon av trefiberisolasjon.
Koronasmitten er under kontroll, ifølge spanske myndigheter.
Skuespilleren var nærmest på økonomisk bar bakke da han fikk rollen i suksesserien.
En ung mann i Spania hevder å være den bortkomne sønnen til en familie i Texas, men det er bare starten på en bisarr rekke mystiske omstendigheter.
Foreldrene erkjente ikke straffskyld.
Oljekrasjet ble utløst av et brudd i oljekartellet Opecs forhandlinger om produksjonskutt fremover, og av det som omtales som en gryende priskrig mellom Saudi-Arabia og Russland.
Branns stjernekeeper har tre måneder igjen av kontrakten.
Ole krysser veien og går inn i skogen, langs en sti av lyng og mose.
Hun hevdet at Epstein hadde betalt henne 15.000 dollar etter at hun hadde sex med prinsen.
Men som NRK tidligere har fortalt har de fire nordligste nektet å skrive under på avtalen med staten.
Han var en lovende midtstopper, og skulle senere alltid spille med nummer 13 på ryggen.
Den gang ble det slutt mellom ham og den «hemmelige kjæresten», Lizzy Caplan (38).
Huset ble solgt for nesten tre millioner over takst.
Da hun var Trollbarn deltok hun både med ball og i vann, med dyr og bevegelser.
Avhøret som skulle vært holdt hos politiet tirsdag ble avbrutt fordi hun ikke hadde advokat til stede.
Fordi han har gjort den sesongen han har gjort så langt, tatt verden med storm og skapt førstesider som den i AS.
Kate og William reiste på bryllupsreise til Seychellene, en øystat øst for Madagaskar.
Ci Ren Zhan Dui, Chi Lie Da Wa, Ci Ren La Mu og Ci Wang Dan Zeng er altså de fire tibetanerne - som har oppvokst i rundt 4000 meters høyde i Tibet og kanskje har en sportslig fordel av den grunn.
I Norge var ingen smittet og ingen døde før første februar.
GOD SUPPE: Den eneste kafeen langs veien i den russiske grensesonen.
I slutten av desember ble coronaviruset oppdaget i Wuhan i Kina.
Donald Trump signerte en 26. juni, for å beskytte føderale statuer og monumenter.
Vinden svekker ofte isen ved utstikkende nes og øyer, legger han til.
Før fikk de fleste oppgjøret samtidig.
Ring 2 er stengt mellom Sognsveien og Vogts gate.
De 60 passasjerene i Tromsø som befant seg på skipet «MS Roald Amundsen» har blitt innkalt til møte med Tromsø kommune og Hurtigruten i dag.
«skrinlegge» forlaget sitt, som også gir ut musikk.
Frps finanspolitiske talsperson Hans Andreas Limi mener kontrakten til Tangen er streng nok til å sikre seg mot interesse- og habilitetskonflikter.
To av de fem sønnene til den siktede mannen er mindreårige.
Det er et av sjia-islams helligste steder, der kyssing av de hellige gjenstander er en av de religiøse handlingene.
Manchester City var det beste laget uten å skape de aller største sjansene.
Under dagens regjering har 570 innbyggere flyttet fra kommunen.
SLUKKET: En brann startet 18. juli i New South Wales i Australia.
Det var egentlig en dag til minne om St. Rochus, men ble mange steder tolket som dagen da det var på tide å så vinterrugen - sådagen for rug.
Gailhaguet har vært president for FFSG siden 1998 med et avbrudd mellom 2004-07 da han ble suspendert av Det internasjonale skøyteforbundet for sin rolle i en dommerskandale ved OL i 2002 i Salt Lake City, ifølge Reuters.
Kunstnerne i den norske revygruppen har tematisert sitt afrikanske opphav, innvandring, integrering og flerkulturalitet i Norge.
Jarl Magnus Riiber rykket fra Jens Lurås Oftebro like før mål, og dermed tok Riiber sølvet.
Appen har vært blokkert i Russland, men blokkeringen ble fjernet tidligere i år.
Først med LPen «Slutt opp, kamerat» i 1971, med politiske sanger fra venstresida.
Statsbudsjettet for 2021 ble omsider banket gjennom med støtte fra FrP.
Nå nektes fly fra Nord-Italia, Iran, deler av Kina, deler av Sør-Korea, samt Tyrol i Østerrike å lande i Danmark.
Da var jeg på plass på tribunen, angivelig for å dekke Argentinas semifinale mot vertsnasjonen Italia.
Mannen fortsatte å svindle selvom han ble pågrepet.
Timer senere dundret flere tonn med stein ned ved teltplassen.
Fem minutter før full tid sørget han for utligning, poengdeling – og Uniteds rekordjakt var ødelagt.
Veien forbi ulykkesstedet var stengt, og det ble skiltet omkjøring.
Christoffersen dukket opp på listen over de 50 største aksjonærene til Kongsberg Automotive i begynnelsen av mai, og han fikk med seg kursoppgangen i aksjen.
Mannen et styremedlem i et lokallag i fylket, men er permittert fra alle verv i partiet etter at tiltalen ble kjent for fylkesledelsen i dag.
De første dosene med vaksine har forlatt fabrikken i Belgia og er på vei til Norge, har Pfizer bekreftet.
Herberlein beskriver hennes liv som “en historie fylt av hindre og seiere, ondskap og kjærlighet, tilbakeslag og medgang” (2020, s. 7).
Da Madelen Janogy (24) kom med på det svenske landslaget startet søvnproblemene.
Snaue 900 er smittet og 11 mennesker har mistet livet i sykdommen i Storbritannia.
Aftenposten er på innsiden hos landets fremste smitteverneksperter.
Kadaver og slakteavfall bidrar til å opprettholde tette bestander av smårovvilt og kråkefugl.
Årsaken til at hun ble avsatt, skal ifølge kanalen være at hun brukte for mye tid og ressurser på sitt eget kandidatur mens hun fortsatt var generalsekretær.
Han ble pågrepet like ved åstedet etter angrepet fredag.
Bilen han kjørte havnet utfor veien, og da politiet kom til stedet hadde føreren tatt beina fatt.
I 2012 ble svenske Moa Hjelmer europamester på 400 meter i Helsinki.
Etter kort tid tok han kontroll over livet hennes også, og var truende og voldelig.
Dekkhotellet var den innkvarteringen arbeidsgiveren tilbød ham.
Langs kysten er det rundt 2900 niser som blir fanget i garn i løpet av et år, ifølge havforskningsinstituttet (HI).
Terror-toppen ble drept på i en antiterroroperasjon i Jemen.
Molde markerte ut en av Glimts aller viktigste spillere - med hell.
Kunstneren Laurie Grundt (96) er død.
Sesongen ble derfor avrundet i Kontiolahti i Finland.
Det ble verdens første statue av en samisk kvinne.
JOHANSENS BAKERI: Stefan Johansen lager vafler med datteren Sophia i Bodø.
Hun vokste opp i den lille byen Novo Mesto i Slovenia, den gang en del av Titos Jugoslavia.
Heidi Sævareid (36) har latt seg inspirere av historien til sine besteforeldre som flyttet til Svalbard på 1950-tallet.
NTNUI vant sprintstafetten 28 sekunder foran Fossum (Ragnhild Hjermstad, Oskar Størmer, Emil Ahlbäck og Victoria Hæstad Bjørnstad).
AC/DC har slått på strømmen igjen, etter at de fleste hadde sluttet å håpe på en gjenforening med noen av bandets kjernemedlemmer.
Frode Grøtteland var trener for de to på Bryne i 2014.
Føreren skal ha forlatt bilen, men ble funnet av politiet.
Han hevder han var ruset mot sin vilje da han skal ha hjulpet til under dobbeltdrapet.
Han er den høyeste hundefløyten der ute, som en tåkelur, sa Biden og siktet til da Trump annonserte sitt kandidatur før forrige valg og hevdet at Mexico sender voldtekstmenn og mordere over grensen til USA.
Daniel Beltrán Sánchez er fra Colombia, men har studert i Norge siden 2018.
Dermed kan prinsen forholde seg temmelig taus, skulle han ende opp i vitneboksen, enten i Storbritannia eller i USA.
Kortene slo godt an i Moss, og ble kjent over hele landet.
Vilde gikk rett bort til dem og var verdens stolteste storesøster fra første sekund.
Demonstrasjonen kom etter at politiet i Lafayette i Louisiana skjøt og drepte Trayford Pellerin 21. august.
Totalt har nå flere amerikanere dødd av koronaviruset enn døde i strid under andre verdenskrig.
Hun er i hjemmekarantene.
SØRGER: Folk samlet seg på stedet der en 12 gammel jente ble skutt i Sverige.
FN definerer en katastrofe som en hendelse hvor 10 eller flere personer er døde, 100 eller flere er berørt.
Både Økern, Ellingsrud og Tonsenhagen er valgt som lokasjoner til innspillingen av årets julekalender «Stjernestøv».
Foran Bjørn Olsen, Lucky og Anne May Olsen.
Høye grantrær med store røtter står langs stien.
En tier er fortsatt innen rekkevidde.
Husøy ledet helt til stemmene for Østlandet ble ropt opp og Ulrikke snek seg helt til topps.
Bussene stoppet stadig på forskjellige steder i hovedstaden.
Hege Bøkko og Ida Njåtun under skøyte-VM på Hamar for fire uker siden.
Lørdag annonserte statsminister Boris Johnson en ny lockdown.
Det ble siste gang Ann Kristin så ham.
Leirene hadde angivelig opptil 24 000 fanger, hvorav 8000 var russiske sivile og 2000 barn.
Så viste videre testing at samboeren hans ble smittet, og datteren på syv år.
Mange av innbyggere i Sel kommune, blant annet i Otta, har sittet i karantene på grunn av koronaviruset.
Han har også skrevet i sin selvbiografi at han har slåss mens han har vært påvirka av narkotika, i tillegg til at han besto dopingtester ved hjelp av falsk penis.
Den avstanden vil være betydelig større etter i dag.
Fire bogeys på fem hull ødela en ellers bra runde.
Larsen ble sammen med eierne av skipet dømt til seks måneders ubetinget fengsel i dansk høyesterett i 1993 etter skipsbrannen.
Hans mor og bror ble også ofre for pandemien som har rammet Italia voldsomt, men Rottoli skal ha vært så syk at han ikke fikk vite det før han selv døde.
Søndag opplyste kinesiske myndigheter at de hadde gjennomført første del av et vaksineforsøk på 108 personer, skriver South China Morning Post.
De sa imidlertid ja til at Statkraft fikk fullføre arbeidet som var startet.
USAs utenriksminister har til og med advart mot «et nytt Sør-Kina-hav» i nordområdene.
Det skjer etter at Buendia har startet de tre siste kampene på benken - etter å ha vært nominert til månedens spiller i Premier League i desember.
Tatjana Maksymenko (46) kommer opp fra morgenbadet i landets største innsjø.
Der overtok Marius Lindvik ledelsen i sammendraget.
Og ikke minst: Det var her F. Scott Fitzgerald blant annet skrev «The Great Gatsby».
Av de 4000 nye studieplassene regjeringen innførte i år, går 1.100 til medisin-, sykepleie og barnevernutdannigner.
Danske ligger på 135. plass.
Over 145 000 personer har hittil tatt “Foreldrestiltesten”, som ble lansert på norsk i slutten av april.
I helgen ville hun vært medaljekandidat i konkurransen verdens sterkeste kvinne i Florida.
Sivert Høyem sin karriere er full av låter for filmrullekster.
I praksis betyr det at Galaxy S10e går ned fra 749 dollar til 599 dollar, mens S10 og S10 Plus går fra 899 og 999 dollar til henholdsvis 749 og 849 dollar.
I skrivende stund ser det imidlertid mørkt ut for veldig mange idrettsinteresserte i bredden.
Tre biler var involvert i ulykken 2. juledag.
Folk tenner levende lys ved lykten som hvert år tennes til minne om ofrene for skredulykken 19. desember 2015.
Også vokalist Astrid Espeland gler seg.
Prioritert var det imidlertid da Norge i september deltok i en øvelse sammen med amerikanske, britiske og danske skip som beveget seg helt inn i Russlands økonomiske sone, tett på Russlands atomarsenal på Kolahalvøya.
Fem snakkiser etter TIL-seieren: «2.623 dager siden forrige TIL-mål fra denne profilen»
FØRSTE KVINNE: I 2005 ble Aili Keskitalo (t.v.) den første kvinnelige sametingspresidenten.
De nye angrepene kaster en dyster skygge over fredssamtalene mellom Taliban og afghanske myndigheter.
Den andre dommen handlet om en ytring rettet mot muslimer generelt.
Blindheim var et stort talent og spilte flere U-landskamper for Norge sammen med blant andre Guro Reiten og Caroline Graham Hansen.
Alle barna i en flyktningfamilie ble overtatt av barnevernet, og spredt rundt i landet.
Spesialetterforsker Robert Mueller forsvarer nå sin to år lange etterforskning av russisk innblanding i det amerikanske valget.
Moskenes tiltrekker seg turister fra hele verden.
«Ravnen» sier det finnes ravner som likner på vedkommende, noen flyr høyt og noen flyr lavt.
Den tidligere rugbyproffen gjennomførte de 8848 meterne opp trappa i fullt fjellutstyr.
Tidligere i år avduket Warner Bros. Montreal endelig deres Batman-spill, som dog er uten Batman.
Obama trakk blant annet fram Trumps løgner, anklaget ham for planløshet og kritiserte hans håndtering av coronapandemien.
Fem garasjer ble skadet i brannen.
I gruppa Duolva Duottar har han blandet språk i låtene, da på norsk og samisk.
Fram til 1980-tallet slet Costa Rica med avskoging, og kun rundt 40 prosent av landet var dekket av skog.
Fylkesvei 561 i Øygarden er åpnet for fri ferdsel etter trafikkulykken i krysset Skjergardsvegen – Landrovegen.
Men det har også kostet.
Da Parisavtalen ble framforhandlet i 2015, lovet Kina at landets utslipp skulle nå toppen rundt 2030.
En person er død.
I år er det Peter Pan som settes opp, og stykket spilles 13. – 14. og 15. mars på.
Hun omtaler det som en lekkasje fra PSTs innhentede dokumenter.
SVAK: Av de ti mest handlede valutaene i verden, er det ingen som siden nyttår har svekket seg så kraftig mot dollar som kronen.
BORTE: Anne-Elisabeth Hagen blir av venner og familie kalt Lisbeth.
Også den andre av MHWirths to store boreutstyrskontrakter med Keppel Fels er blitt satt på vent.
Kort tid etter OL-medaljen ble Kikkan Randall (t.v.) syk.
Ole Gunnar Solskjær slakter prestasjonen mot byrival Manchester City.
Han skal også ha skaffet henne flere ubetalte jobber, som hun aksepterte fordi hun ønsket innpass i miljøet der han var en sentral aktør.
Man tror at en kinesisk lege som hadde behandlet pasienter i Guangdong-provinsen brakte SARS til Hongkong.
IS har tidligere lyktes med å angripe fengsler og på den måten løslate sine medsoldater.
Etter at de parlamentariske lederne gikk fra hverandre ved 15-tida i går, satte Ap-leder Jonas Gahr Støre seg ned med telefonen.
TIX fremførte «Tusen tårer» i slutten av november på P3 Gull.
Et tog som antakelig tilhører Kim Jong-un, har nemlig stått parkert ved den nordkoreanske lederens rekreasjonsanlegg i Wonsan siden 21. april, viser satellittbilder.
Utlendingsnemnda (UNE) peker på at moren oppga feilaktig nasjonalitet da de kom til Norge.
Den amerikanske skuespilleren Johnny Depp tapte injuriesaken mot den britiske tabloidavisen The Sun, som omtalte 57-åringen som en «konemishandler».
Skipsverftet sier de har benyttet denne taubåten og andre taubåter fra samme rederi i 10 til 12 år, og slepet flere skrog fra Romania til Norge, uten noen problemer.
Med hans evne til å synge eksepsjonelt bra, og fange publikum med sin glød, sier han.
Skogbrannen har også nærmet seg Portland og gitt byen den dårligste luftkvaliteten i verden, ifølge det sveitsiske selskapet IQAir.
President Macron sier at «Frankrike er under angrep» og har doblet antallet bevæpnede styrker på landets gater til 7000.
KAMPEN OM PALLEN: Her er Østberg, Weng og Neprjajeva avbildet under kampen om 2.- og 3. plassen på dagens 10-kilometer.
Da de innså feilen, forlot de ifølge news.
Det var i februar at han gikk fra en relativt anonym tilværelse på landslaget, til å bli en fyr «alle» visste hvem var.
Det at kronen har svekket seg mye etter coronakrisen gjør at Oljefondets verdi målt i kroner er «kunstig høy».
Geitebonde og forlegger Olav Randen minnet nylig i Klassekampen om heftet «Naturens nei», som filosof, bonde og miljøaktivist Sigmund Kvaløy Setreng skrev i 1994.
På verdensbasis lever 40 millioner mennesker i moderne slaveri.
I en hefte hun fikk tildelt ble hun fortalt hvor hun var og hvorfor, sier hun.
Før helgen hadde han en telefonsamtale med sin kinesiske motpart, president Xi Jinping.
Arrestasjonen og transporten i helikopter til fengslet ble overført direkte på tv.
Alle må igjennom en helsesjekk på den legendariske CS- turneringen, melder TV2.
Men nå sto hun der og var gravid, noe Reztsova selv hevder var krise for det russiske landslaget.
Under hans kommando som guvernør i Galicja-distriktet mistet over 100 tusen polske borgere livet.»
Den norske kronen er en av verdens minst populære valutaer akkurat nå.
Høyeste hastighet ble målt til 100 km/t i sekstisonen.
De siste månedene har barn møtt foreldre, besteforeldre hilst på barnebarn og kjæledyr blitt overlevert på grensekontoret i Värmland og Innlandet.
Først da Ravn møtte de andre artistene på gården for åtte år siden, traff hun mennesker «som var som henne».
Der var flytrafikken omtrent som før.
Den avstanden gjorde at russeren ikke hadde noen problemer med å vinne jaktstarten i klassisk.
Myndighetene i Hongkong erklærer krisetilstand på grunn av coronaviruset.
Disse formet det vakre landskapet med tinder, egger, dype botner og trange fjorder.
En stor redningsgruppe med 300 personer ble onsdag rammet av et snøskred i et fjellområde øst i Tyrkia.
Det blir betegnet som et mistenkelig dødsfall.
Trump kom under valgkampen i 2016 med en rekke stikk mot demokratene og deres politikk.
Dagfinn Haarr sier han hoppet litt i stolen da han så utspillet fra Redningsselskapet om å droppe båtturen på grunn av koronasituasjonen.
Men etterpå ble sju av de 12 skipene han hadde vært om bord på under krigen torpedert eller bombet fra fly.
Hains var opprinnelig fra Melbourne.
De var merket av krigen.
Klemetsen Eira forteller at når ørnen angriper, blir simlene redde og stikker av gårde.
Symptomer på skrantesyke er avmagring, hyppig urinering og unormal oppførsel, f.eks. dyr som ikke skyr mennesker.
Da statsrådene var presentert, delte flere av de fremmøtte tradisjonen tro ut blomster.
Selv om hun var svært delaktig i at de sorte og hvite storspilte mot de aller fleste lagene i Toppserien, var ikke alt som det skulle.
Tusener av tilskuere forlot stadion lenge før kampen var over.
Den kraftige brannen spredte seg raskt og flere hundre biler er tapt.
Legemiddelet går inn og blokkerer dannelsen av nye virus.
Bulder Bank har lenge hatt Norges laveste veiledende boliglånsrentene, og har fått stor oppmerksomhet etter sin inntreden i bankmarkedet.
Sveitsiske påtalemyndighet har beordret etterforskning av Infantino på grunn av påstått samrøre med den avgåtte sveitsiske riksadvokaten Michael Lauber i håndteringen av korrupsjonsanklager mot Fifa.
Veien hans mot å nettopp bli kåret til den beste spilleren på det nest øverste nivået i Norge har ikke bare vært enkel.
Her med Rosanna Arquette i filmen «Desperately Seeking Susan» fra 1985.
Restriksjonene ble imidlertid lettet på i april, like etter at corona-pandemien brøt ut.
Anlegget er planlagt i tilknytning til Bergene Holm sitt sagbruk på Kirkenær.
Mannskapet på skipet, som nå ligger i Hellesylt i Møre og Romsdal, består hovedsakelig av filippinske arbeidere.
TRUSE-PROTEST: Endringene i abortloven i 2019 ble møtt med kraftig motstand av flere.
Men i årene som fulgte måtte han igjen møte i rettssalen, to ganger.
Fortsatt vinter: I slutten av mai dekket isen fortsatt det store Gjendevatnet i Jotunheimen – og rutebåtene Gjendine og Kåre Johan lå fortsatt i opplag på land ved Gjendeosen.
Avtroppende president Donald Trump sto for en USA først-linje.
Ifølge Aftonbladets kilder, skal det ha oppstått komplikasjoner under operasjonen i Dubai, noe som gjorde at kvinnen havnet i koma.
Søksmålet som ble fremmet av Nygårds to sønner hevder at faren benektet sexmisbruket, og at han prøvde å skremme dem til å tie, slik han angivelig gjorde med kvinnene som saksøkte ham.
Ytterligere to medlemmer trekker seg også fra RUSADA, blant annet den internasjonale eksperten i russisk antidopingarbeid.
NAV-skandalen: «Har de ikke skjønt alvoret?»
I dag startet byggingen av verdens største havvindpark på Kværner Stord.
I Vest-gruppa konkurrerer Norge mot Irland og Canada, som begge er regnet som sterke kandidater.
Den første kom til Hauganfjæra i 2014, den andre samme med en vennegjeng for ti år siden.
I 2014 spilte han hovedrollen i mockumentary-serien «Samurai Sikkerhet», og to år seinere ledet han programmet «Amatørenes mester».
Etter hvert som settlerne satte opp flere og flere gjerder og dyrket opp mer og mer jord til åkerbruk, ble det mindre og mindre plass igjen til khoi-gjeterne.
Flere opposisjonelle i Sibir, med forbindelser til den russiske politikeren Aleksej Navalnyj, ble syke etter at noen kastet inn en flaske med illeluktende væske i kontorlokalene deres.
Tidligere klubber som trener: Vålerenga (2017-2019), Celtic (2014-2016), Strømsgodset (2008-2014), assistent i Strømsgodset (2006-2007), Brodd (2005).
Britene overvåker Kanalen både til sjøs og fra luften.
Skuffelsen deles av ordfører i nabo-kommunen Hamar, Einar Busterud (BBL).
Da de holdt sin sommerpressekonferanse i formiddag gikk de i strupen på dagens regjering og det de mener er urettferdig krisepolitikk.
Tesla er under press til å øke solcellesatsingen, og i årsrapporten for 2019 skriver selskapet at de øker solcelleproduksjonen ved fabrikken kalt «Gigafactory 2» i Buffalo i New York.
Dårlig vær har også ført til at fylkesvei 53 mellom Tyin i Valdres og Årdal innerst i Sognefjorden er stengt.
MASSIVT UTBRUDD: Twitter-brukeren Michael Schade tok dette bildet da han forlot vulkanøya.
Hun har gitt ut tolv diktsamlinger.
Landslagstrener i langrenn Eirik Myhr Nossum (34) og kona Melina Magulas (35) ble onsdag foreldre til en sønn.
Det fortalte kjæresten hans da hun forklarte seg via videolink i Gjøvik tingrett i formiddag.
Under Ski Tour i Åre, ble de mindre nasjonene tilbudt en liten garasje tiltenkt 16–17 forskjellige lag, ski- og smøreleverandører.
KAMERAER: Kinesere er vant til at det er overvåkningskameraer på gaten.
Her er Trump avbildet sammen med foreldrene Mary og Fred Trump i 1994.
Han hadde ikke bare unnagjort tre konkurranser, men også fått med seg at de unge, lovende talentene på rekruttlandslaget i Oslo, var svært begeistret for treningsmiljøet i hovedstaden, noe som bekreftes av eliteutøverne.
Etter angrepet holdt han seg hjemme i tre uker.
Et lydklipp med det som angivelig er Tom Cruises tordentale på settet til «Mission: Impossible», har lekket ut.
Trump vant oppmerksomheten, mens Biden vant valget.
Janove Ottesen forteller at han er i studio for å ferdigstille et nytt album.
To av de fire har vært på reise i Østerrike, og en tredje har vært i Italia.
Til tross for at han var frifunnet for drapet på Olof Palme, betraktet svensk politi ham i mange år som hovedmistenkt i saken.
Engasjementet strekker seg likevel langt forbi naturstiens grenser.
Polsk vogntogsjåfør prøvde å stikke av fra kontroll etter å ha blitt fratatt førerkortet og ilagt bruksforbud på kjøretøyet.
Et digert nytt korallrev har blitt funnet i Great Barrier Reef, utenfor Australia.
Dette skyldes blant annet opprettelsen av koronaklinikken.
I den andre enden av den tradisjonelle forleggerskalaen enn der Oxford University Press befinner seg, har vi forlaget Unbound, som i 2011 ble verdens første folkefinansierte (crowdfunding-baserte) forlag.
Sør-Korea var et av de verst rammede landene.
Gudruns karriere handlet om mennesker.
På det smaleste er Israel faktisk bare 14 kilometer bredt fra Middelhavet i vest til Vestbredden i øst, og det rett nord for storbyen Tel Aviv.
Verdensmesteren var svært presset før det siste innledende partiet.
Alnæs fratrer formelt 17. august, men hadde sin siste arbeidsdag 1. juni.
Klæbo er åpen på at erfaringer han gjorde seg under verdenscupåpningen i Finland forsterket usikkerheten.
De donerer i all hovedsak penger til fans som har blitt sterkt påvirket av viruset og samfunnssituasjonen.
Til gjengjeld nøyer selskapet seg med 14 turbiner.
Amerikaneren har dermed fire poeng totalt - mot Carlsens fem.
Tre biler var involvert i ulykka.
Vokalisten kaller seg Jon Bon Bovi, men på ekte er hans navn?
Hun trekker fram skuespillerne som den store styrken i sesongen.
Palestinerens leder Yasir Arafat og Israels utenriksminister Shimon Peres og statsminister Yitzhak Rabin mottok fredsprisen i 1994.
Klubben ble stiftet i 1889 og spiller på Bramall Lane, det eldste stadionet i verden som fortsatt arrangerer nasjonale fotballkamper.
Produksjonen er stanset på ubestemt tid.
Johaug var i en klasse for seg og rykket fra de andre i bunnen av slalåmbakken.
I rapporten står det at kinesiske myndigheter har ødelagt bevismateriale om virusets opprinnelse – både på laboratoriet og på dyremarkedet i byen Wuhan.
Sistnevnte ble hentet til Liverpool samtidig som nordmannen gikk til Dortmund.
Kirken hadde fått en lys og pen farge.
Middagen er inntatt og tippekampen durer på storskjerm.
Den blir ansett som Høyres hjertebarn, og en torn i øyet på det rødgrønne byrådet.
Der forteller hun om veien mot å bli verdens beste fotballspiller, familien og landslagsbråket.
Alexander Tettey spiller én sesong til.
Da New York Post publiserte påstander om Hunter Bidens fortid, kokte det i amerikanske medier.
Institutter samarbeider også tett med International Maize and Wheat Improvement Center (CIMMYT) i Mexico.
IMPONERT: Musikkekspert og tidligere programleder i NRK P3, Christine Dancke er imponert over unggutten Vegard Bjørsmo.
Donald Trump har erklært seg som vinner i kampen mot koronaviruset.
Endringene i temperaturer betyr at havdyr som ellers befant seg i varmere vann nærmere ekvator nå svømmer sørover.
Hytteforbudet ble innført på grunn av kapasiteten i kommunenes helsevesen.
Hardt nederlag for sosialismen i Sør-Carolina i natt, skriver han på Twitter, i det som trolig er et spark til Bernie Sanders’ andreplass.
Hun har også med seg kart og kompass i sekken, men bruker det ytterst sjeldent.
Mens hun etter hvert vennet seg til avstandsforholdene, var det hardere for Tshawe Baqwa.
Petter Nyquist, t.v. ble hedret med «Brosteinprisen» fra Kirkens Bymisjon for sitt arbeid med dokumentarserien «Petter uteligger».
Hun har fortsatt med å være helt suveren i sporet, og ble tildelt Egebergs Ærespris.
Dette ble en tema da han møtte pressen to dager før Solskjær for første gang tar med seg Manchester United til Anfield for å møte Liverpool.
Også to finske regioner kan bli røde fra midnatt, natt til lørdag.
Derfor skal et nytt meieri i den irske byen Cork produsere Jarlsberg-ost til det amerikanske markedet.
Grenselosene som hjalp titusener av nordmenn i sikkerhet.
Hun overtalte ham om å tilkalle lege, med løfte om at hun skulle være sammen med ham hele veien.
NEDERLAG: Aylar Lie saksøkte Petter Northug og forlaget Strawberry Publishing, men vant ikke frem.
Sola åpnet oppskriftsmessig og ledet klart, så overtok hjemmelaget fullstendig.
Denne gruppen har som flere andre grupperinger, avsky mot liberale, progressive eliter.
Hele åtte av ti barn med bakgrunn fra Syria tilhørte en husholdning med vedvarende lavinntekt i 2018.
Han har tryglet om flere respiratorer og beordret innbyggerne til å holde seg hjemme til 12. april.
Det er samme dag som USA markerer slutten på slaveriet.
Maria Mena slipper sin første plate på fem år.
Som en barnebok signert en voksen Pippi Langstrømpe.
Lorentzen står med én medalje så langt i årets enkeltdistanse-VM.
Dermed ble øvelsen langt fra en behagelig affære.
På godt og ondt er Bergen preget av å ha hatt en streng byantikvar.
Journalist i New York Magazine stilte begge spørsmålstegn ved bookingen på Twitter.
Etter planen skal de avløses av soldater fra Telemark bataljon i midten av februar.
Treneren sier også at slaget ikke var veldig hardt, mens sanksjonsutvalget skriver at det var «av stor kraft» og at spilleren som ble slått fortsatt kjente det to dager etterpå.
Nødetatene er fremme i Gransheradvegen der det har vært en singel motorsykkelulykke.
Underlivet er dessuten godt representert med Johnnys stadige forsøk og gjennombrudd hos damer i nabolaget.
USA og Canada rettet raskt pekefingeren mot Iran, og sa at de hadde bevis for at flyet hadde blitt skutt ned.
BEKYMRINGSFULL ØKNING: Torsdag 23. juli hadde Frankrike et smittetall på 13,2 per 100 000 innbyggere.
Allerede før VM-finalen i 1998 var det dramatikk rundt Ronaldo og det brasilianske laget.
Klubbens filosofi, ledelse, ble viktig.
Venstre holdt på å revne da partileder Trine Skei Grande tok partiet inn i Høyre/Frp-regjeringen i 2018.
Joe Biden avviser overgrepsanklagene mot ham.
Tidligere Vålerenga-spiller Simen Juklerød bidro med målgivende pasning da Royal Antwerpen snudde til 2-1-seier i søndagens toppkamp mot tabelltreer Charleroi i belgisk fotball.
Kvinnen fra Polen forsvant på en fjelltur ved Ørsta på Sunnmøre høsten 2018.
Eller at det er Holberg som står i parken ved siden av Nationaltheatret.
Forsvarssjef Mark Esper forsvarte også beslutningen og sa at Modly hadde hans støtte.
Det er i den sørlige delen av Chile.
USAs president kommer i et brev med skarp kritikk av den nåværende sjefen i Verdens helseorganisasjon.
I Nederland har tallet på døde som følge av koronaviruset steget med 30 personer til 136. Alle de døde var mellom 63 og 95 år gamle.
Som senere stortingsrepresentant loset han de epokegjørende barnelovene gjennom i Stortinget, støttet av de fleste i Venstre og Arbeiderpartiet, men mot Høyres stemmer.
I tillegg kommer Fransk Guyana, som ikke er en selvstendig stat, men et fransk fylke.
KOSTET ETT UNGT LIV: Jusstudenten Charlie Dan Lind fra Sortland mistet livet etter denne tragiske ulykka like ved Nordkjosbotn tidlig i 2019.
USAs påtroppende president Joe Biden koronavaksineres på ChristianaCare Christiana Hospital i Newark i delstaten Delaware.
Her er de med kong Abdullah og dronning Rania, samt kronprins Hussein.
Den har jo blitt kraftig kritisert av Donald Trump, som derfor nå midlertidig holder tilbake USAs utbetalinger til organisasjonen.
Da sønnen endelig meldte sin ankomst i oktober, skrev Villa dette på Instagram: «Endelig er han her.
Det gjorde han til han ble pensjonist for en måned siden.
Allerede i første omgang slapp hjemmelaget inn tre mål.
De to kampene mot Minsk innbringer rundt 800.000 kroner fra UEFA, men da dekker klubben reisekostnadene selv.
Reineiere fikk millionkrav mot seg etter at de tapte mot vindkraftutbyggerne på Øyfjellet.
Ett år senere går hun fortsatt på krykker.
Den blir trolig preget av pandemien i likhet med resten av befolkningen.
De største protestene fant sted i Madrid, der folk satte fyr på søppelbøtter og bygde barrikader i gatene.
Da fikk Avinor 5 milliarder kroner i en krisepakke, og av disse fikk Haugesund lufthavn Karmøy 56,8 millioner.
På grunn av en byråkratisk feil fikk aldri den folkekjære forfatteren medaljene han gjorde seg fortjent til under andre…
AVSENDER: Equinors konsernsjef, Eldar Sætre, signerte Angola-brevet til OED fra januar 2016.
Fem av ofrene fikk mindre skader.
Arbery ble skutt og drept da han var ute og jogget i et nabolag ved Brunswick i staten Georgia søndag 23. februar.
I USA har statuer av slaveeiere og Christoffer Columbus blitt revet.
Slik så han ut, et par timer etter fødselen.
Prisvinneren er journalist og kommentator i VG, dobbelt SKUP-diplom-vinner, og har i en årrekke vært en sterk stemme i den offentlige debatten.
Avgiftene ble satt opp med 10 prosent fra januar 2008, de ble økt to ganger i 2009 og igjen i 2012, 2014 og 2018.
Her spiser du i et slags omvendt akvarium fem meter under vann, med utsikt til livet i sjøen.
Etter ni år med krig – og etter at Bashar al Assad militært har gjenvunnet kontrollen over mesteparten av landet militært – demonstreres det nå igjen.
I klubben er det i dag tre juniorer med svart belte, forteller hun.
Tirsdag starter rettssaken etter drapet som skjedde på Kapp i Østre Toten i oktober, der femten år gamle Oscar André Ocampo Overn ble brutalt drept av sin egen far.
Kanalen har gjengitt begrunnelsen for anken som ble levert torsdag.
Glade supportere på vei til PVF stadion i Hung Yen i Vietnam.
De ble sterkt hetset og fysisk angrepet av islamister og andre menn for å ha krevd selvbestemmelse over sin kropp og sine valg.
RUNDT MILANO: De hardest rammet områdene i Italia ligger nord i landet.
Samme måned ble Williams frifunnet.
I april slo amerikanske rettsleger alarm.
Lars Lagerbäck og Zlatan Ibrahimovic er venner igjen og klare for åpningskampen i EM-sluttspillet i Sveits og Østerrike i 2008.
Prins Charles ble smittet i mars og isolert i syv dager etter å ha vist milde symptomer.
Fra talerstolen i Det hvite hus går avtroppende president Donald Trump igjen ut mot «omfattende valgfusk» under årets presidentvalg.
Tidligere ble betegnelsen tyfus brukt om tyfoidfeber.
Fem seler i området rundt Østre-Bolæren har fått GPS-utstyr.
Så stort var talentet hans, og så annerledes var han.
De vanlige anbudsreglene for slike kontrakter var opphevet, fordi det midt i mars ble erklært krisetilstand i Romania.
I 1807 gikk britene inn på Københavns red og stjal hele den danske flåten hadde dermed ikke noe annet valg ennå gå i allianse med Frankrike og keiser Napoleon, som var Europas sterke mann.
Andre land som har færre enn ti døde per 100.000 innbyggere under pandemien er de tre baltiske landene, Finland og Hellas, mens Danmark har 13 og Sverige har hele 60. I tillegg til antall smittede er hvem som blir smittet avgjørende.
Barna ble sendt for å legge av seg det «grønlandske», før de skulle returnere til Grønland som en dansktalende elite.
Nordland nasjonalparksenter ligger på Storjord i Saltdal, rett nord for Saltfjellet.
De tøffeste tidene har han brukt coach for å jobbe seg gjennom.
Rusproblemer er sjeldent rasjonelle.
Den italienske spiss-legenden mener norske Erling Braut Haaland er den største spissen i verden akkurat nå.
Henrik Kristoffersen kjørte inn til tredjeplass i rennet.
Den historiske Emanuel-kirken ligger på en gate som er kalt opp etter visepresident John C. Calhoun, som var en talsmann for slaveriet.
Det er imidlertid ikke bare designet som er nytt.
Lobbyorganisasjonen «America First Committee» ble opprettet i 1940 for å forhindre amerikansk deltagelse i andre verdenskrig.
Blant dem er den britiske skuespilleren Idris Elba (47).
Vålerenga avgjorde lørdagens kveldskamp mot Viking helt på tampen.
Natalie Portman (38) vakte oppsikt med sitt antrekk på rød løper under Oscar-utdelingen natt til mandag.
Ni personer omkom i styrten i Los Angeles i California.
Sjøvold fikk våpnene fra en enke etter at hennes mann døde i 2008.
Et stort flertall av befolkningen er etniske armenere.
I Washington er Det hvite hus stengt av, CNNs hovedkontor i Atlanta har blittt angrepet av demonstranter, og i Minneapolis ignorerte innbyggerne portforbudet som er innført.
En 63 år gammel mann og hans 29 år gamle sønn døde etter at de ble igjen for å forsøke å redde huset og gården sin.
Hun var den nest yngste av de ni søsknene, og hun ble den første Kennedy-kvinnen i sin generasjon til å inneha en egen politisk stilling da hun ble utnevnt til USAs ambassadør til Irland i 1993.
Norge ble nummer fem og endte uten EM-medalje for første gang på 18 år.
Crystal Palace fikk straffe mot Manchester United, mens West Ham ikke fikk mot Arsenal.
JAKTER MØKK: Siden mai har student Ruben Leroy fra Belgia tråla skog og myr på jakt etter møkk fra skogens konge.
«Løgnene dine om den natten og den kyniske kommersielle utnyttelsen av hendelsen er både mistenkelig og frastøtende.
Foran valget i 2016 uttalte kandidat Trump at hvis han tapte ville det skyldes valgfusk fra Hillary Clintons side.
Den første seieren etter at hun mistet faren sin i februar ble et følelsesladet øyeblikk for 25-åringen fra Vail.
Dagens etappe på 183 kilometer går i et nokså lettkjørt terreng.
GAMAL GRUVE: Modellen viser alle gruvegangane der Lefdal Mine Datacenter kan plassera konteinarar fulle av datamaskinar.
Den siste bakken var så lang den siste gangen der.
Det ble sagt at ridder Georg ble hjulpet av erkeengelen Mikael; en figur som har en vesentlig plass i det verdensbilde og pedagogikk, og som inngår i middelalderens og kirkens helgenkult.
Den grønlandske innlandsisens dager er talte.
Den andre gruppen av bosnierne i byen flykter med en gang gjennom fjellene mot de frie områdene rundt Tuzla.
Det får Jenner til å rase.
Nylig oppdaget man art nummer 300 bare for Røst.
En 15 fot Øien med 9.9 Hk Tohatsu er stjålet fra Rennesøy i løpet av natten.
Både naboer og andre kom raskt til stedet, og bidro til å få ut dyr da låven stod i full fyr.
Her er han avbildet på scenen i forbindelse med Live Aid.
Manshaus har forklart at han med angrepet på moskeen ønsket å drepe så mange muslimer som mulig.
En fjerde person ble frikjent.
Tarjei Bø gikk strålende og fylte blinkene to ganger.
Norsk industriproduksjon gikk ned med 3 % fra april til mai 2020.
Grensen til Tyskland stenges, og også reiser til den svenske regionen Skåne frarådes.
Tilsammen har skipet 3700 passasjerer som holdes i karantene ombord i skipet til 19. februar.
Å høre igjen noen av Knutsen og Ludvigsens fabelaktige sanger, er alene god grunn for en tur på kino.
Fire dager senere starter Norge OL-kvalifiseringen i Montenegro mot vertslandet, Romania og Kasakhstan.
Kampen ble likevel spilt og West Ham vant 5-1.
En mann i 40-årene ligger fortsatt i koma med alvorlige hodeskader på St. Olavs Hospital etter en hendelse i Stjørdal natt til søndag.
Horneland var assistent under Grindhaug i Haugesund fra 2010 til 2014, og tok over som hovedtrener høsten 2016.
Over 70 reisearrangører rapporterer om nærliggende konkursfare.
HELSEAVTALE: Alle de tre største flyselskapene i Norge tildeles hver sin del av ny avtale med helseforetakene.
ANKOM SAMMEN: Eirik Jensen og samboer Ragna Lise Vikre ankom Borgarting lagmannsrett sammen fredag.
Hun nektet å gå av på endestoppet og ble til slutt sittende på til bussgarasjen på Mannsverk.
Dette er den eneste veien mellom Finnmark og resten av landet.
Ungdomsskolen i Bekkefaret hadde også et smittetilfelle 12. november.
Western Digital sin nye My Passport-serie øker ytelsen mye, for endelig dropper de SATA.
Dataene har også blitt delt med innbyggerne.
De som drev med mye fikk bli.
Et stort hav av blomster dekker både fortauet og gaten.
Forrige måned ble det avslørt at Switch-versjonen av det kommende Bloodstained: Ritual of the Night skulle kjøres i 720p og 30 fps.
Overvåkingsvideoen har sjokkert selv president Emmanuel Macron.
Tiden ble 1.11,9 på 3.180 meter i det prestisjetunge Harpers Hanover-løpet.
Den siste tiden har han skrevet om flere svindler ut over denne fra Telenor, deriblant har han advart mot en falsk Elkjøp-side på Facebook.
Før en alpin redningsgruppe ble fraktet inn i området.
Corona-sendingene på tv ligner på en slags Norge Rundt-versjon av sakte-tv.
Rudy Giuliani avsløres på et hotellrom med hånden i buksa sammen med en ung skuespiller som spiller journalist i Sacha Baron Cohens oppfølging til filmen Borat.
I februar vil det være to år siden hun fikk sitt store gjennombrudd.
I omspillet sikret Carlsen remis med sorte brikker og vant kampen.
For eksempel sørstatsgeneraler fra Den amerikanske borgerkrigen, som er opphav til den siste bølgen med angrep på statuer.
OSLO TINGRETT (VG) Det er ikke illegitimt for norsk etterretning å ha samtaler med norske borgere, sa Ap-leder og tidligere utenriksminister Jonas Gahr Støre da han vitnet i Ølen Betong-saken.
Den første som kom med julebrus i Norge, var Hansa Borg Bryggeri.
Komiker Kevin Hart trakk seg grunnet kontrovers om ti år gamle Twitter-meldinger.
Den nye Solberg-regjeringen består av åtte kvinner og tolv menn.
Flyet var ment å matche fly produsert av Boeing og Airbus.
Union Berlin tapte 0–2, men har tidligere denne sesongen slått både Borussia Mönchengladbach og Borussia Dortmund av de Champions League-jagende lagene.
Høsten 2019 åpnet Rørosmeieriet et opplevelsessenter.
Og at man bygget flyplasser i vest og nord i stedet.
Dansken slo til på direkten og leverte elleve mål på 14 kamper for de lyseblå fra Sandnes.
Utdannet maler og historiker.
Han ble overkjørt av eierne, Glazer-familien, i Uniteds jakt på Borussia Dortmund-stjernen Jadon Sancho.
Spoling, film og forringelse av filmopplevelsen i pandemiåret.
For første gang i verdenscupen stilte 25-åringen til start i super G. Men noen plass i toppen ble det som ventet ikke.
Elin Oskal er nominert som årets nykommer og i åpen klasse i årets Sápmi Music Awards, som går av stabelen i Alta 8. februar - og er en del av Sami Music Week.
De fleste av dem døde mens de forsøkte å krysse over fra Vest-Afrika til Kanariøyene.
Myndighetene ble advart ti ganger.
Katja Dyvesether (18) planla et år med jobb før hun begynte å studere.
Sommeren 2018 skrev den da 15 år gamle gutten at han ville dra på skolen med våpen og bomber.
I Norge fikk kvensk språk samme status i 2005.
Eva Pinkelnig ble nummer tre, Daniela Iraschko-Stolz nummer fem og Chiara Hölzl nummer seks.
Det ble også funnet musespor i snø helt innerst i Mälardalen 20. oktober, hvor sporene kom fra Adventdalen og gikk i retning Helvetia/Kreklingpasset.
Da var han altså 89 år gammel.
Flyet var hyret inn av Norge for å frakte et større parti smittevernsutstyr som har blitt anskaffet gjennom flere kommersielle kanaler.
En mann i 20-åra uten førerkort ble stoppet av en UP-patrulje på rv 4 i Vestre Toten etter å ha blitt målt i 118 km/t i 80-sone.
Da Sagerud hadde fått sjokkbeskjeden, ble hun tilbudt beroligende medisiner og sovetabletter.
En person er arrestert etter hendelsen.
I starten av oktober ble han hjerteoperert på Rikshospitalet.
Nyheten vakte stor oppsikt i sosiale medier.
Fredrik Haugen har startet på benken i tre av Branns fire første kamper.
En fullsatt Kvinesdal kirke holdt søndag formiddag avskjedsgudstjeneste for sogneprest Leiv Gunnar Skiftun, som fra 1. november pensjonerer seg.
I hvalens mage gjorde forskere sjokkerende funn.
Tall fra Norsk filminstitutt viser at i de seks årene 2013–2018 var det 10 førstegangsinnvandrer-rollefigurer i hoved- eller birolle i norsk film.
Har hentet inn Aitor Karanka – tre ganger Champions League-vinner for Real Madrid – som manager.
Fredag ble Marte og Linda Brun Antonsen viet av ordfører Even Tronstad Sagebakken.
CD Projekt Red visste allerede før lansering at Cyberpunk 2077 ville bli en kommersiell suksess siden de hadde fått over 8 millioner forhåndsbestillinger, men spillet har.
En grenseoffiser og en toller sto nemlig allerede klare på den russiske siden av grenselinja, og bommen var oppe både på norsk og russisk side.
Tirsdag 15. desember var han tilbake, fire måneder etter at han sist kommenterte.
Texas og Nord-Carolina har den siste tiden rapportert om økte sykehusinnleggelser som følge av covid-19.
Kvinnen i begynnelsen av 20-årene er midt i frokosten.
Martin Rønning Ovenstad har over hundre kamper for Strømsgodset, men forlot de mørkeblå ved nyttår.
Fra 15. juli åpnes det for innreise for utlendinger fra land utenfor EU/EØS - såkalt tredjelandsborgere - som har familie eller et etablert kjæresteforhold i Norge.
Dette minipartiet fikk et blaff av vind i seilet da Per Sandberg meldte overgang dit.
Under rettssaken kom det fram at ingen av dem som ble drept eller såret, bar våpen.
I 1974 ble middelhavsøya Kypros delt i to, da et kupp i regi av de greske myndighetene ble møtt av en tyrkisk militærinvasjon.
VG kjenner ikke tidsfristen, men slutten av mai omtales som en svært hektisk periode i forhandlingene.
Tilfellet har sammenheng med et smitteutbrudd som oppsto i Haugesund i forbindelse med utenlandsreiser og som spredde seg til nabokommunen Sveio.
Verdens mest populære kryptovaluta stiger i verdi.
Johaug var soleklar favoritt etter at hun lørdag tok seg helt til semifinalen i sprintkonkurransen i Val di Fiemme.
Min lillebror er adoptert fra Brasil og mørk i huden.
Den enorme bygningen ligger i Arlington i delstaten Virginia og har fått sitt navn fordi den er femkantet.
Hun døde i april 1954, etter lengre tids kreftsykdom.
I juni sto plutselig Randesund uten strekspiller foran comebacket i 1. divisjon.
Blant annet: Abu Nidal Organization (ANO), Arab Revolutionary Council, Fatah Revolutionary Council, Arab Revolutionary Brigades, Revolutionary Organization of Socialist Muslims og Black September.
Hun bommet én gang på de første fem skuddene, men klarte ikke å få ned den siste på noen av de tre ekstraskuddene.
Seinest for et par uker siden hadde hun regi på en framvisning på Lilleborg Teater sammen med sønnen sin, Tov.
De holder levende en indre fiende gjennom fokus på at det onde også finnes blant medlemmene i form av feil og synder.
Turorientering tok helt av under koronakrisen.
Den 2. oktober 2020 var det koronprinsregent Haakon som åpnet det 165.storting og holdt trontalen.
Viking trakk Aberdeen FC i 2. kvalifiseringsrunde av Europa Ligaen.
Turgåeren som falt utfor en skrent og ned på en fjellhylle ved Kjerag i Sandnes, er fraktet til sykehus med luftambulanse.
Laheim var en av de norske sjømennene under andre verdenskrig som var med på de livsfarlige konvoiene fra Skottland til Russland.
Flere Premier League-topper mener det er usannsynlig at den engelske fotballen ruller igjen allerede 4. april.
Han spiller klassisk piano, med fortid fra trekkspill og saksofon, og han har et repertoar fra Black metall-band til opera og som skuespiller.
Det er første gang sentralbanken Federal Reserve gjør et slikt trekk siden investeringsbanken Lehman Brothers gikk over ende under finanskrisen.
Det samme har «Minecraft», filmen basert på det berømte videospillet.
I Russlands tredje største by, Novosibirsk, har opposisjonen fått inn tre representanter i bystyret.
Etter en snau halvtime klønet Ben Davies det til og forærte hjemmelaget angrepet som ga 1-0.
MINNER: Vidal Guzman utenfor sin tidligere blokk i Harlem, der han for første gang ble ransaket av politiet.
Han kommer fra jobben som leder for USAs nasjonale antiterror-senter, og har ifølge CNN vært en drivkraft bak deler av Trumps politikk i Iran.
Therese Johaug måtte se seg slått av svenske Frida Karlsson på tremila, men også Oslo kommune, arrangøren og helsemyndighetene måtte også se seg slått av ivrige publikummere og festdeltakere.
Han var eldst i en søskenflokk på 10, og bodde i Norge i over 20 år.
Hollywood-stjernen Emma Stone (31) skal ha giftet seg «i hemmelighet».
Forholdet mellom de to grupperingene var altså ikke forhåndsdømt til å bli bittert og fiendtlig.
Frihandelsavtalen omfatter blant andre Japan, Australia, Vietnam og Thailand.
Reginiussen ble hentet i helikopter.
Simon gikk i forsvar og slo også etter den andre, forteller han.
TVITRET: Piers Corbyn, broren til den avgåtte Labour-lederen Jeremy Corbyn, skrev på Twitter om en konspirasjonsteori som kobler coronaviruset til Bill Gates og George Soros.
Øyeeplet ble etterhvert også infisert.
Joe Biden har vunnet en av valgmennene i Nebraska.
Med utgivelsen følger det en bildebok.
Lisa følger nordmenn som drar til Colombia, Mexico og Ukraina for få barn ved hjelp av surrogati.
Cuomos tidligere assistent Lindsey Boylan anklager ham i en rekke Twitter-meldinger søndag for å ha seksuelt trakassert henne i årevis.
Spanias tidligere konge, 82 år gamle Juan Carlos, etterforskes ikke av politiet, sier Spanias visestatsminister Carmen Calvo.
Reisen i Himalaya medførte generelt til uendelig mange timer i diverse ubehagelige transportmidler.
I midten av november ble Wilma Andersson (17) meldt savnet i byen Uddevalla i Sverige.
Cella hans var to kvadratmeter og hadde ikke seng.
Flere personer med utenlandsk bakgrunn ble såret i angrepet, ifølge aktors redegjørelse i retten.
Argentinas gamle stjerner vant til slutt 8-5 over de gamle Brann-heltene i Vestlandshallen, og Diego Maradona så ut til å stortrives på banen.
Vegtrafikksentralen sier skredet er 50 meter bredt og 4-5 meter høyt.
Solbakken er født i Kongsvinger.
Befolkningen i Frankrike får portforbud etter klokken 20 fra og med 15. desember for å håndtere koronaspredningen, kunngjør statsminister Jean Castex.
Vinneren av turneringen får med seg 450.000 dollar.
Cruiseskipene som bygger er 126 meter lange og veier 9.300 tonn hver.
Daværende statsminister Gro Harlem Brundtland besøkte Elverum under flommen i 1995.
Liam (16) trodde han bare var mer nervøs enn andre.
Verdens beste kvinnelige skihopper, Maren Lundby, har tatt innover seg realitetene fra møtet, der alle hoppnasjoner var representert.
Jens Styves humorstripe «Dunce» er solgt til Frankrike.
Hannah Lunden ble lam etter en rideulykke for fem år siden.
Unntak 2: Nærbutikkar og nærservice på inntil 1250 kvadratmeter med handel og inntil 500 kvadratmeter tenesteyting kan bli etablerte i eller nær bustadområde, men ikkje om det konkurrerer med etablerte sentrum.
The New York Times skriver at det har pågått en skarp ordveksling mellom presidenten og den øverste lederen for Høyesterett over tid, der den fundamentale uenigheten mellom de to i synet på føderale dommeres uavhengighet kommer klart frem.
Dermed ble hun den best betalte kvinnelige skuespilleren noensinne i en amerikansk dramaserie.
Utslagene kommer etter en usedvanlig sterk august-måned på Wall Street, da både Nasdaq og S&P 500 klatret til nye rekorder.
I andre omgang var Viking nærmere 4–0 enn Rosenborg var redusering.
Flere land i Latin-Amerika stengte helt ned da koronaen kom.
Halvannet år seinere gir Susanna, tidligere kjent for sitt Magical Orchestra, ut et album som er strippet ned til et minimum, hennes egen stemme og et piano.
Vålerenga endte på tiendeplass i eliteserien forrige sesong og har foreløpig ikke hentet inn noen forsterkninger foran kommende sesong, som sparkes i gang 4. april.
Strømmen er nå tilbake i Ballangen etter at omtrent to og et halvt tusen innbyggere var strømløse i morges, skriver Fremover.
Noen offisiell innrømmelse kommer aldri.
Han takket også grasrotbevegelsen som kjennetegner kampanjen hans.
Serien er produsert av norske Cinenord for NRK, med flere internasjonale co-produsenter, og er solgt til 30 land.
De fikk også mellom 20 til 30 avbestillinger på legevakten.
Sosialpolitikk ble økonomisk politikk og arbeidsmarkedspolitikk.
En drøy måned senere ble Sel kirke forsøkt påtent, men brannen ble oppdaget av en vekter og ble slokket før bygningen ble påført vesentlige skader.
Så mye som en tredjedel av all «fish and chips i England, besto på et tidspunkt av pigghåkjøtt, forteller Myhre.
TULSA/OSLO (VG) Etter at Donald Trump gikk av talerstolen i Tulsa måtte politiet rykke ut til gatene utenfor…
I siste liten avlyste generalsekretær Tedros Adhanom Ghebreyesus et besøk i Storbritannia i går.
Forskeren Elanor Riley ved Universitetet i Edinburgh er også skeptisk til det lave antallet smittede som danner grunnlaget for analysen.
Rekker med kister i San Giovanni-kirken i Serlate i Italia, landet som er hardest rammet av koronaviruset.
Men har det mistet noe av den originale sjarmen underveis?
På Spotify i Norge erobret Mariah Carey toppen allerede i første halvdel av november med «All I Want for Christmas Is You», noe som var tidlig selv for Carey – som har uttalt at julen starter 1. november for henne.
Det var helseminister Høie og helsedirektør Guldvog skjønt enige om.
Abid Raja applauderer partilederen som brøt sperregrensen for andre gang, men alt hadde ikke vært rosenrødt mellom de to i valgkampen.
Den første kom i 1998 og den siste for fire år siden.
Fysiske avstraffelser ble avskaffet.
Boksene er dekorert med en tegning av Trump som superhelt.
På grunn av smittesituasjonen i hovedstaden, ble det innført skjenkestopp fra midnatt 9. november.
Fra 1972 og ut 70-tallet drev Per og Astrid bær- og grønnsaksproduksjon på Torp, med torgsalg i Farsund.
Aldersspennet er fra 12 til 87 år, med overvekt av yngre voksne.
«Det har til nå vært flere eksempler på fremtidsfullmakter som hovedsakelig regulerer utdeling av forskudd på arv hvor en av livsarvingene er oppført som fullmektig og øvrige livsarvinger – som har en klar egeninteresse – har undertegnet som vitner.»
En 17 år gammel gutt mistet livet etter en kollisjon mellom en lett MC og en lastebil i Kongsberg i formiddag.
Asiatiske nasjoner som Kina og Sør-Korea har sannsynligvis klart å stanse virusspredningen.
Hafez al-Assad var en brutal leder som styrte landet alene.
UTBRENT: Deler av parkeringsgarasjen har kollapset etter brannen.
Flyet kom fra Elfenbenskysten.
Mjøndalen var det førende laget i store deler av kampen, men Emil Bohinens tidlige scoring holdt kampen ut og inn til 1-0-seier for Stabæk.
USA hadde onsdag sitt største antall nye smittede på én dag siden april, viser tall innhentet av CNN, New York Times og Johns Hopkins-universitetet.
Før han forlot lokalet stjal han en gjenstand.
Basketballstjernen Kobe Bryant er død, 41 år gammel.
Den store versjonen av denne kommer med det samme seige og krønsjy fyllet, i en større versjon.
I rettsdokumentene står det at han er løslatt mot en kausjon på 1 million dollar, noe som tilsvarer over 9 millioner kroner.
For Therese Johaug ble det hennes første sammenlagtseier siden 2015-16-sesongen.
De siste årene har hun jobbet med et større minnemynt-prosjekt om vikingarven for den britiske øya Isle of Man.
Britiske Idris Elba – mest kjent som skuespiller i internasjonale storfilmer – er utenfor lerretet FN-ambassadør.
Samtidig økte oljeproduksjonen, etter at Russland og Saudi-Arabia havnet i priskrig.
Midtjylland tok sitt første poeng i gruppen, men havner uansett på sisteplass.
Skuespiller Michael J. Fox (58) har i løpet av en imponerende karriere blitt en av verdens mest ettertraktede skuespillere.
Det er ikke avdøde, men avdødes gjenlevende familie, som er ofrene ved selvmord.
Spenser Sembrat, grunnlegger av en reiselivsbedrift, sier til ABC at det var en avstand på minst 6 fot (1,8 meter) mellom bordene da presidenten talte til forsamlingen.
Under inspeksjonen fant Mattilsynet renholdsmessige mangler flere steder i lokalet.
NATO har overlevd uenighet tidligere.
Etter den tragiske hendelsen har den videregående skolen i Arlington hvor Reynolds var elev, flagget på halv stang.
Den smittede familien i Lindesnes kommune kom med Superspeed fra Danmark til Kristiansand.
I en dom fra Stavanger tingrett i 2012 ble siktede blant annet dømt for ulovlig befatning med åtte skarpe håndvåpen og ammunisjon som han oppbevarte hjemme.
Det belgiske flyselskapet Brussels Airlines stanser all trafikk fra 21. mars til 19. april.
Men i prologen overrasket Johaug med en veldig godt løp og gikk inn til en tredjeplass.
«Der hviler en frigjort Aand over denne Udstilling», skrev Christian Krohg om Høstutstillingen da den første gang åpnet i 1882.
Rapperebellens nye album har fått tittelen «Jesus Is King».
Da svarte hun ikke på meldingene hans lenger.
Etter at Jens gikk bort har flere av vennene hans tatovert teatermaskene for å hedre han.
Det ga suksess.
Det er tre måneder siden vår kjære statsminister gikk ut og lovet bedring i psykiatrien i Norge, etter at Ari Behns selvmord rystet en hel nasjon.
På grunn av koronasituasjonen kommer ikke sherpaene fra Nepal seg inn til Norge.
Midt i hovedgata driver Elisabeth Nor Grosvold undertøysforretning.
Byen har 300.000 innbyggere og er Aserbajdsjans nest største.
Klimasøksmålet er ett av flere søksmål som forsøkte å stanse rullebanen.
Nok en gang var det foten som var problemet, og etter 79 minutter måtte Diomande byttes ut, snaue 20 minutter etter at han ble byttet inn.
Bildene er gitt i gave til Svalbard Museum fra Ise Stumpff i Skottland.
Ingvild Kjerkols angrep på Bent Høie ble avbrutt av et smell fra pressebenken på Stortinget.
I fraværet av Benjamin og Samba, var det ventet at tyrkiske Yasmani Copello ville bli Warholms tøffeste utfordrer i Monaco.
TRAFF IKKE: Det ble avfyrt flere skudd med en hagle inne i bønnerommet i al-Noor-moskéen på Skui i Bærum 10. august.
En strålende opplagt Tiril Eckhoff kastet seg om halsen på Johannes Thingnes Bø og ga han en god klem da han dukket opp i den slitne gymsalen ute i ødemarka en snau time etter at han satte sine lange ben på slovensk jord.
Da Arild pensjonerte seg, overtok sønnen Are Arnardo driften, og i 2012 intervjuet VG sønnen Arne Otto Luigi (12 år den gangen) som fjerde generasjon Arnardo i sirkusmanesjen.
Funksjonen ble først introdusert for Pixel 4’s hovedobjektiv i fjor.
I mellomtiden er det duket for et hav av interessekonflikter.
Den har blant annet syv bad, vinkjeller med tilhørende prøvesmakingsrom, treningsrom, flere omkledningsrom og en rekke stuer.
Ulykken skjedde da en personbil fikk sleng.
Akselerasjon fra 0-100 kilometer i timen.
Denne karen har en bachelor i musikk og han har viet store deler av livet sitt til musikk som både jobb og hobby.
Vinneren stakk av med en spesiell premie.
Og hyllet soldatene som kjempet og ga sitt liv i kampen mot tyskerne.
Det uklart hva som skjer med Norges kamper mot Romania og Østerrike.
Det var fordi symptomene hennes lignet panikkangst.
For ett år siden ramlet østerriksk langrenn sammen.
Frolendingen skjøt feilfritt og var et drøyt halvminutt foran nummer to, Denise Herrmann, fra Tyskland.
Det viste seg at en mann hadde falt i sjøen og at den andre hadde hoppet ut for å hjelpe han.
I tillegg har flere forlag skjøvet på eller stanset utgivelser som skulle kommet denne våren.
Utseende i seg selv er imidlertid ikke et vernet diskrimineringsgrunnlag etter loven.
Motstanderen, finske Emil Ruusuvuori slet med en skade og ga seg da Ruud fikk 3-2 seier.
Lufthansa har blant annet innstilt alle ruter til Kina fram til 24. april og til Iran fra til 30. april og har også kuttet kraftig i rutetilbudet til virusrammede land som Sør-Korea og Italia.
Det var i forbindelse med verdensdagen for psykisk helse at hertuginnen og prins Harry deltok i podkasten, laget av fem tenåringer i California.
Andre har ikke husket personnummeret sitt.
I tiden som fulgte ble stadig mer våpen og penger overført fra USA til Iran.
United States Marine Corps på vintertrening ved Garnisonen i Porsanger som en forberedelse til «Cold Response» i 2016.
En person døde etter å ha blitt påkjørt av toget ved Mariero i Stavanger i natt.
Jeanine Anez sitter som midlertidig president i dag.
Minst 15 er funnet døde og 16 personer er fortsatt savnet.
Familien tilhørte trossamfunnet som er en minoritetsreligion og ikke anerkjent av det iranske regimet.
Miljøaktivister okkuperte søndag Tysklands nyeste kraftverk i protest mot en lov som gjør slutt på kullfyrte kraftverk.
Han var Obamas visepresident i åtte år, og under gårsdagen tale benyttet den tidligere presidenten tiden til å rose sin venn.
Dersom du ser på pris mot rekkevidde, er det likevel de etablerte som stikker av med de fremst plassene.
Gjestene fra Bergen gikk rett i angrep og Sander Svendsen hamret inn 3-0 fra 25 meter, men keeperspillet til Faye Lund fikk kommentatorene til å reagere.
Partiet har siden april holdt seg godt over 25 prosent.
Bildetekst Ordfører Ole Morten Balstad og Styreleder i Husfliden AS, Mikal Langseth, signerer avtalen om overlevering av gamle strikkeoppskrifter og medaljer til Selbu kommune og Bygdemuseet.
Da må også de leite etter allierte.
Årets generalforsamling markerer at De forente nasjoner nå feirer 75 år.
Sangen er skrevet av Robert Lopez og Kristen Anderson-Lopez, og det er dem som er nominert for sangen.
Mange steder har barneskolene åpnet igjen.
Som sønn av den anerkjente kunstneren Odd Nerdrum (76) har filosofi, kunst og historie vært sentralt i oppveksten.
Coronaviruset sprer seg stadig videre - nå er det for første gang registrert i Midtøsten.
På onsdag er Stabæk motstander i kvartfinalen på Nadderud.
Den nye opptaksfunksjonen er foreløpig ikke lansert til Filmic Pro-appen, men selskapet har derimot lansert en frittstående app kalt DoubleTake.
Dansken var som kjent innom Rosenborg i 2013/14-sesongen, etter et lengre opphold i spansk fotball, deriblant Villarreal.
Gerhardsen hadde vært betenkt over å sende ammunisjon til et land i borgerkrig, men når regjeringen likevel hadde gjort det, var det ifølge statsministeren for å unngå oppsigelser på Raufoss.
«Det er tydelig at bosettinger, okkupasjon og apartheid har vunnet det israelske valget.
Utenfor terminalen står flyene fra SAS og Norwegian parkert.
Skadene kostet over 450 millioner kroner.
President Hassan Rouhani har vunnet to valg på løftene han gav etter at atomavtalen var i havn.
Først i den niende kampen noterte han seg for en målgivende pasning.
Foran fra venstre er NAV-leder Ingvild Haugli Endresen, arbeidslivscoach Jonas Nicolaisen Simonsen og Rune Flygel Johansen fra NAV Målselv-Bardu.
Varoufakis kjempet en heroisk kamp, men måtte til slutt gi tapt, ikke minst fordi Angela Merkel hadde lyktes med å så splid innad i den greske regjeringen.
Karianne var 18 år gammel og snart ferdig med det første av to år som lærling ved Jaro.
I mars hadde den norskættede modellen innrømmet å ha operert brystene da hun var rundt 20 år gammel.
Familien på fem var bosatt i en bolig i Tromsø.
Flere gråt åpenlyst for de som mistet livet og ble skadet i bilangrepet i sentrum av byen tirsdag.
Den amerikanske studenten Otto Frederick Warmbier hadde blitt arrestert i Nord-Korea for å stjele en propagandaplakat.
Fem år etter storaksjonen plukker de fortsatt brunsnegl på Konnerud.
Da Tesla begynte å sette ut superladere i 2012, ble de latterliggjort.
Kilder sa til Deadline at Mikkelsen var regissør David Yates førstevalg og at de hadde opprettet kontakt med dansken.
Den kanskje mest populære av de to, DeathAdder V2, får endelig Razers optiske sensor som kalles Focus+.
Isteden har Siv Jensen gang på gang tatt eierskap til gryende opprør mot henne.
Lie sier at Teigen var klar over hvor mye han hadde oppnådd i løpet av sin karriere.
Han er ivrig etter å vinne, og det er ein god start, Vinn du renn, vinn du også cupen.
Han har scoret syv mål med 12 forsøk på mål.
Tottenhams hjemvendte sønn, Gareth Bale, var ikke spesielt populær i den spanske hovedstaden.
Dette er konfliktdempende på samme måte som at tyskere og franskmenn hadde like dype skyttergraver i 1. verdenskrig.
Molde fortsatte å kjøre kampen mens Viking slet med å bygge opp angrep.
Ektemannen Tom Hagen er siktet for å ha drept eller medvirket til drap på sin kone som forsvant for to år siden.
Drapet på George Floyd har skapt store protester og demonstrasjoner i Minneapolis.
Forsvarsminister Frank Bakke-Jensen mener angrep mot satellitter i nye kriger er sannsynlig.
Svaralternativene bølger frem og tilbake i scener, der blodet bruser i brystet og tårene lurer i øyekroken.
Til sammen har hun 62 mål på 26 kamper mot Danmark.
SUKSESSHISTORIER: Magdalena Forsberg (t.v.) og Anna Carin Olofsson (t.h.) hadde stor suksess etter at de gikk fra langrenn til skiskyting.
Far er en afrikansk mann som har bodd i Norge, og som er antatt død.
Men etter den kalde krigens slutt bygges de hemmelige nettverkene gradvis ned.
Hos noen arter rekker også hunnen å reprodusere seg flere ganger, opplyser hun.
I nord og vest i Irland er det ventet at snøvær kan gi vanskelige kjøreforhold.
Hvorfor skal skattebetalere i Sverige, Nederland, Finland og Østerrike betale for kollapsen i Italia, Spania og Belgia?
Med en verdi på 3,2 millioner dollar.
Mange av de klassiske Enix og særlig SquareSoft-titlene fra.
Disse tre er blant søkerne til ny idrettssjef i Kristiansand: Bård Borgersen (i blått), Tore Løvland (med skjerf) og Bernt Christian Birkeland.
En mann som kom fra Wuhan i Kina, er død i Filippinene.
Folkehelseinstituttet har allerede varslet at de seks landene Island, Malta, Nederland, Polen, Kypros og Færøyene blir røde.
Da Little Richard kom til Storbritannia i 1962 fikk han The Beatles som forband.
Fem av de seks største skogbrannene i Californias historie har skjedd i 2020.
Tapet påvirket også Giulianis forretningsmuligheter.
Tom Egeland har høstet både norsk og internasjonal anerkjennelse for sine mange bestselgende spenningsromaner, som er oversatt til 24 språk.
Endringene i inntektssystemet slår ut i fylkets disfavør.
A Reckoning») beskrevet hvordan den demokratiske liberalismen i Øst-Europa ble guden som feilet.
GUL JUL: Linn Skåber og Zeshan Shakars nye bøker som kom i forrige uke, ble utsolgt på få dager og er allerede oppe i et opplag på 30.000 hver.
Dette er blitt avvist av myndighetene i Aserbajdsjan.
De sier det er ukjent om prøven ble tatt før eller etter at landslaget kom til Norge.
I år faller USA videre ned til tiendeplass – rett bak De forente arabiske emirater.
Han ble stoppet av politiet før han fikk overlevert sju kilo kokain.
Forsterkninger av landingsplassen ved St. Olavs hospital er gjennomført og har nå en vektkapasitet på 16 tonn.
Ettersom MK vant 2-1 over Otra beholdt mandalittene tetplassen i 5. divisjon, knepent foran FIL.
Jerry Falwells kone Becki har havnet i sentrum for en pikant sex-affære som involverer hennes mann.
Nødetater på stedet, og en bil er berget.
De dukkeaktige trekkene hennes blir store og ekspressive og klovnete.
Donald Trumps datter, Ivanka Trump (39), har de siste fire åra jobbet som rådgiver for presidentens innerste sirkel.
Haaland spilte to cupkamper for Salzburg før han ble klar for Borussia Dortmund.
Etter fem delfinaler er ti artister klare for å konkurrere i finalen som blir avholdt i Trondheim.
Det skriver Filter Nyheter-redaktør og tidligere Dagbladet-journalist Harald Klungtveit i sin nye bok «Nynazister blant oss», utgitt på Kagge forlag.
Petra Majdic hadde til sammenlikning hele ti verdenscupseire bare det siste kalenderåret før OL i Vancouver, hvorav ni av dem i sprint.
For Lisa ble hestene redningen, når livet så mørkt ut.
Senere på natten trakk politiet seg tilbake, og demonstranter kunne uhindret ta seg inn i regjeringsbygningen og presidentpalasset.
Betalingsinformasjonen var imidlertid byttet ut i e-posten som tilsynelatende kom fra nordmennene.
Men soldatene tok straks fram et stort tysk flagg med hakekors og bredte utover marka, og dermed så soldatene i flyet at det var av deres egne.
Bronsemedaljen gikk til fjorårets Norgesmester i øvelsen, Joruns lagkamerat Guro Øie Bævre.
David Olafsson spilte en forferdelig kamp for Aalesund og pådro seg to gule kort på identisk vis med 82 sekunders mellomrom.
Kjell mener Senterpartiet reiser under falskt flagg som distriktenes parti.
Utenfor Nordby-senteret ved Svinesund står 4.500 handlevogner urørte.
Beboere i San Fiorano i Italia bor inne i den røde sonen.
Det er til sammen 5000 respondenter fra Japan, Vietnam, Hong Kong, Thailand og Myanmar, hvor det er omtrent halvparten menn og kvinner, samt middels til høy inntektsnivå, og grad av høyere utdanning (nærmere 60 prosent har universitetsutdannelse).
Noe av utstyret ble gitt av Alibaba-gründer Jack Ma, Kinas rikeste mann.
I begynnelsen var det særlig i bydelene på vestkanten smitten spredte seg, men etter hvert flyttet smitten seg over til bydelene i øst.
Det tredje punktet i Forleggerforeningens brev er at små og mellomstore forlag burde kunne forhåndspåmelde titler til innkjøpsordningene.
Én person er bekreftet død etter en høyhastighetsulykke på fylkesvei 714 Hitratunnelen.
Norge – Serbia 1-2 e.o. (Ullevaal stadion), Skottland – Israel 0-0 e.o., straffer 5-3 (i Glasgow).
En motorsyklist er fraktet til Haukeland sykehus etter en ulykke i Bergen rett før klokken 01 i natt.
Sammen med Jackson State University i Mississippi, var Howard det eneste stedet hvor svarte kunne få høyere utdanning.
Den øverste linjen viser det omdiskuterte «worst-case scenario», RCP8.5.
Blant andre navn på lista er også rekke topper i Politi-Norge, deriblant PST-sjef Hans Sverre Sjøvold og politimester i Oslo politidistrikt Beate Gangås.
Islamovic fikk ikke avsluttet, men Kristoffer Zachariassen kom i kjent stil etter.
For to år siden gikk dette i oppfyllelse da hun startet som flyvertinne hos Emirates Airlines, stasjonert i Dubai.
Den er den eneste ternen som forekommer på Svalbard.
Hele sju ganger forsøkte hun tappert å røyke ut et fornuftig svar fra ham, helt uten hell.
Særlig det tyrkiske lagets assistenttrener Pierre Webo fyrte seg opp på sidelinjen, og det førte til at han ble utvist.
Allerede i oktober innførte den danske storbanken ansettelsesstans i hele konsernet.
Riksvei 7 over Hardangervidda er nå åpnet for trafikk mellom Haugastøl og Leiro etter opprydningsarbeid.
Vedum på tronen: Sp har vervet distriktsvennlige velgere fra Ap, Venstre og KrF, protestvelgere fra Frp og verdikonservative stemmer fra Høyre.
Slik ble hun en av internettets mest omtalte e-girls.
Ved toppen i april var 2307 mennesker sykehusinnlagte.
Der har hun også skrevet på sin siste landsmøtetale som partileder.
Ørjan hadde utviklet vasketvang.
Den drapsdømde mannen forsøkte å rømme frå fengselet i formiddag.
Her kjempet Nygaards Bataillon og Nordnæs Bataillon.
En bonde i Hallingdal er dømt til åtte måneders fengsel for grovt brudd på dyrevelferdsloven.
Er blitt et av de fremste ikonene i den arabiske verden.
Lars Haltbrekken og SV var blant partiene som stemte for kuttet.
De ble ledet feil av Google maps, la hun til.
Alle hans venner og familie var der, skrev hollywoodfrua på Instagram, etterfulgt av en rekke bilder på Instagrams historiefunksjon.
Etter presentasjonen peker han på at skipet på ulykkestidspunktet hadde en hastighet på 14 knop.
ANDRE BOLLER: Forfattar Lars Saabye Christensen les diktet sitt, «Andre boller», akkompagnert av Hedvig Mollestad under Norsk Litteraturfestival i Oslo 2020.
En brann brøt ut, og flammer og røyk steg opp mot himmelen.
Terrassehuset ligger i Saudalskleivane 115.
Veksten i fastlandsøkonomien hadde allerede dempet seg før virusutbruddet.
Liverpool går nå ut og kritiserer egne supportere etter at seriegullet ble sikret.
Han tar seg av rulleskiene og angriper en forsvarsløs kvinne med små barn.
Mååål 1-0 Dan "The Man" Kissel sender Oilers i ledelsen!
Han ble fengslet 2. juli, etter å ha kommet med trusler og gjort hærverk mot naboene på Vallermyrene.
I stedet er Cato Haug innstilt til toppvervet av valgkomiteen til interesseorganisasjonen for klubbene i Eliteserien og 1. divisjon.
Reading med full pott og tre seire i juleperioden, etter sin overraskende 2-0 seier borte mot svært hjemmesterke Preston lørdag.
Da politiet ankom byggeplassen var gjerningsmennene borte.
Sammen med rundt 40 andre forskere fra hele verden, leder hun forskningsarbeidet i North Atlantic Mikroplast Center.
«The Crown» gjorde det relativt ukjente ansiktet Claire Foy verdenskjent da hun fikk rollen som dronning Elizabeth i seriens to første sesonger.
Cybertruck måler nær 5,9 meter, og vil antagelig runde 6 meter når hengerfestet inkluderes.
Det er også reist en 500 meter lang mur langs veien fra flyplassen.
Våningshuset på brant ned til grunnen.
Du seksualiserer min 11 år gamle søster, skrev Jaden Pinkett Smith på twitter etter at dette videoklippet kom ut.
Du leverte ikke skattemeldingen før 30. april.
Verdensstjerne Novak Djokovic er den siste av flere tennisspillere som er smittet av corona etter hans egen oppvisningsturnering.
Seks instruktører i Stavern, og syv instruktører i Kongsvinger meldte om at de hadde symptomer på koronaviruset etter et leiropphold.
Ifølge Bloomberg NEF var det et rekordår for PPA-er innen ny fornybar energi i Europa i 2019, og det ble gjort kontrakter knyttet til kraftverk på totalt 2.600 megawatt.
Hauge ble byttet ut på overtid etter en god kamp.
Baskins første ektemann, mangemillionæren Jack Donald «Don» Lewis, forsvant sporløst 8. august 1997.
Antall nye produksjoner har blitt redusert til to operaer og ett skuespill.
En oppblussing av koronaviruset i viktige delstater for president Donald Trump kan ødelegge for presidenten på valgdagen.
På anreplass ligger RB Leipzig med 24 poeng, men med dårligere målforskjell enn Bayern München.
Nummer to ble Heidi Weng på 33.45, mens Helene Marie Fossesholm knep tredjeplassen på 35.31.
Norwich har kun vunnet én av de siste tolv bortekampene mot the Clarets.
Kamala Harris skrev historie da hun forrige uke ble den første kvinnen, og den første med afroamerikansk og asiatisk bakgrunn som er påtroppende visepresident.
Ifølge Thoresen er vanskelig å lokalisere husene som har gått med i skredet.
Kort tid etter Trumps twittermelding lørdag, fikk han også krass kritikk fra den republikanske kongressrepresentanten Adam Kinzinger fra Illinois.
Om Bjørneboes kritikk av rettsvesenet, med forsvarsadvokat og forfatter Cathrine Grøndahl og Andreas Ribe-Nyhus som inntil nylig sonet fengselsdom for drap, og tok doktorgrad i filosofi om fengselserfaringen.
De siste fire årene har han vært medlem av Trumps regjering.
Viruset kom først hit til Norge med skiturister som kom hjem fra Alpene.
Ada Hegerbergs skade holdt henne ute av troppen da hennes Lyon møtte Paris Saint-Germain i semifinalen i mesterligaen.
I over 14 år har USA og EU beskyldt hverandre for å ha gitt urettferdige subsidier til henholdsvis amerikanske Boeing og franske Airbus.
Steve døde under innspilling i 2006, nå vil sønnen ta familienavnet videre.
Polakken havnet kun en halv meter fra bakkerekorden.
Den langvarige striden om oljeskatten ruller videre.
Fjorårets mest populære navn for nyfødte her i Norge var Thea og Jonas.
Det var nok å bli mobbet for vekten.
Men etter at Kina klarte å få virusepidemien under kontroll, ble noen av restriksjonene i Wuhan hevet lørdag.
Hun er en av ofrene for koronaviruset i Kirkland, Washington.
Da motdemonstranter forsøkte å ta seg inn på siden av Sians demonstrasjon, ble de drevet vekk av politiet på hester.
Men 27. juli startet testingen med 30.000 frivillige i USA, Argentina, Brasil og Tyskland.
SØKER DEKNING: To av minst 40.000 turister som er evakuert fra hoteller på Yucatán-kysten i Mexico.
Da de sendte ham ut av landet, mistet de en ressurssterk ung mann, en som hadde krysset Europa alene og risikert liv og helse i en søken etter trygghet og et verdig liv.
Harald Stanghelle: «Han overlevde holocaust og ble toleransens fanebærer i en konfronterende tid»
På en stor, flat stein finner de bjørnen sovende.
En russisk gransking konkluderte i 2002 med at ulykken var forårsaket av at en av atomubåtens egne torpedoer eksploderte i utskytningsrøret under en marineøvelse 12. august 2000.
Nå har også fotballspiller Martin Ødegaard og forfatter Anne Holt kastet seg inn i kampen for å få stanset utkastelsen.
Hun var med i MGP i 2007, og kjent fra en rekke tv-show.
Nintendo har utgitt sin årsrapport for perioden 1. april 2019 til 31. mars 2020 - og i den sammenheng har de også avslørt salgstallene til Switch-spillene.
Sistnevnte, i midten fremst, er leder.
Han stemplet inn på sin første trening med klubben 3. januar og har siden lørdag vært i spanske Marbella på treingsleir sammen med sine lagkamerater.
Filmen vil bli vist i Bahrain, Libanon og Egypt.
For fem år siden sto eldstedatteren, skuespilleren og bloggeren fram med sine alkoholproblemer i boka «Fyllik».
Bussjåfør Ivar Amundsen kjørte til sammen 28 passasjerer som hadde vært på skipet til Tromsø Lufthavn etter at dem gikk i land.
ENKE: Elena Belle, kjent blant annet fra «Svenske Hollywoodfruer».
Inn flyttet Det Norske Imam Ali Senter– uten selv å betale en krone.
Et bilde publisert av universitetet i Bradford viser ringgravens plassering i landskapet.
Sesongen starter vanligvis i april og varer til november, med en sommerpause.
Foran stortingsvalget i 2017 ble Anette Trettebergstuen enstemmig nominert som førstekandidat og Sandtrøen som andrekandidat.
I forsendelsen het at de to nesten like trusselbrevene som ble sendt til Wara/Bertheussen og ekteparet Tybring-Gjedde var påført hundetiss.
Politi og ambulanse er ved krysset Snarøyveien og Oksenøyveien hvor det er en trafikkulykke med tre involverte personbiler.
Søndagens seier betyr at laget er ett poeng bak lederduoen Manchester City og Arsenal, men med en kamp mindre spilt.
Stormzy spilte på en liten klubb i Bergen.
I sentrum av Chiles hovedstad Santiago, der det er innført portforbud, har det sågar dukket opp en nysgjerrig puma.
Sønnen Johannes omkom ved DS «Viktoria» sitt forlis ved Jæren i 1903.
Chynna Rogers signerte kontrakt med modellbyrået Ford Models som 14-åring, og i tre år var hun å se i flere kampanjer, samt på catwalken for blant andre motehuset DKNY.
De avviste grunnrenteskatt til og med før ekspertutvalget de satte ned hadde sagt noe som helst.
Nordal forteller at under siste istid for over ti tusen år siden lå Gjerdrum under vann.
Overtidstimene ble mange, presset var stort.
Historisk stiller kristendommen i en særklasse i Norge.
Der omtaler han Jordandalen som palestinsk land og ikke en del av Israel.
Da oppdager en politipatrulje flaskene bak bilen.
Siktede ble i dag varetektsfengslet i fire uker.
Norge møter Østerrike, Nord-Irland og Romania i høstens nasjonsliga i fotball.
Alt som ligger igjen etter den tidligere så mektige skulpturen, er en liten haug med sagflis.
Eckhoff har både vunnet jaktstart med tjue treff og kommet på andreplass på sprinten i Hochfilzen, mens hun søndag skjøt på seg seks strafferunder og gikk fra 2. til 17. plass.
I april 2017 ble eiendommen solgt for 2.760.000 kroner.
Brynhildsen fikk spille de siste ni minuttene etter at John Kitolano måtte av etter en smell, mens Ohi kom inn etter 69 minutter.
Det er elleve uker til julaften.
Rimmen har øvd mye, og babyen hjemme er blitt godt kjent med alle låtene, forteller hun.
Men nå er det altså klart, verdens høyeste fjell er høyere enn både Nepal og Kina har hevdet i alle år.
OMGJORT: Pluto ble opprinnelig klassifisert som den niende planeten fra solen, men ble i august 2006 nedklassifisert til en dvergplanet og plutoide.
Da Hamed begynte på bokprosjektet, ville hun helst utgi anonymt.
Arsenal gjorde jobben mot Rapid Wien og vant 4–1, som betyr at Molde kvalifiserer seg til neste runde av Europa League om de unngår tap i den østerrikske hovedstad neste uke, eller taper med ett mål og scorer selv.
Faren med den kinesiske nasjonalismen, som ofte er en uhemmet patriotisme, er at den kommer ut av kontroll.
Bare noen timer senere ble han sendt videre til Sint-Niklaas.
President Donald Trump sa han hadde sett bevis på at det nye koronaviruset stammet fra et laboratorium i den kinesiske byen Wuhan under en pressekonferanse i Det hvite hus torsdag.
Resultaene fra den vesle byen Gangelt, som var episenteret for epidemien i Tyskland, viser at hele 15 prosent av befolkningen allerede er blitt immune mot coronasykdommen.
Stig Larssons berømte «Millennium»-figur får nytt liv i en helt ny setting.
Utleierne av elsparkesykler i København, Voi, Lime og Tier, som alle også er aktive i blant annet Oslo, har vært under hardt press.
På et valgmøte i Detroit sa han at Canada og USA hadde sitt første koronatilfelle samme uke, men at dødeligheten i Canada er betydelig lavere.
Hun vurderte å trekke seg flere ganger.
Selv om det er den nordlige delen av landet som er hardest rammet har smittet også kommet til Roma der fengslet ligger.
Det internasjonale skiforbundets renndirektør legger seg langflat etter at Silje Opseth (20) feilaktig ble utnevnt som vinner i Lillehammer.
"Formidabel innsats fra gårdeier med familien reddet sannsynligvis bygningene og flere dyr denne morgenen.
Helt fra han var barn snakket han med fuglene og lyttet til trærne og elven og fossefallene.
Den siste tiden har hun møtt både den tyske bundeskansleren Angela Merkel og den franske presidenten Emmanuel Macron og bedt om hjelp.
Han har svekket seg selv gjennom bortforklaringene sine.
Tidligere Mesternes mester-vinner Eirik Verås Larsen sammen med programleder Dag Erik Pedersen.
Legemiddelfirmaet GE Healthcare i Lindesnes permitterer og stenger ned fabrikken i fire uker fra midten av mai.
Den verden der Halny regjerer, er en egen verden der tiden er delt i tre: før, under og etter.
En av verdens eldste hunderaser ales opp på Tregde.
Ti år senere kom oljekrisen i 2014.
Demonstrantene ved Øyfjellet forlater området frivillig.
Veien er den eneste ferdselsåren mellom resten av landet og Kvænangen i Troms og Finnmark fylke.
I fjor slapp de sitt første album.
Manville tar dermed over stafettpinnen fra Helena Bonham Carter, som i sin tur tok over rollen fra Vanessa Kirby (NTB).
Idrettslederne mente de rent juridisk var bundet av det nye til WADA, mens Antidoping Norge krevde at Norge fortsatt frontet den internasjonale kampen for åpne rettssaker.
Portforbud er også innført i Belgia og deler av Tyskland.
Johaug ble slått ved to anledninger på distanserenn under Tour de Ski, men har startet nyåret i like suveren stil som i verdenscupen før jul.
Allerede i åpningsminuttene hadde han sendt av gårde et skremmeskudd for et Molde-lag som for kvelden spilte i helrøde drakter.
Real Madrid og Real Sociedad ble samtidig enige om en utlånsavtale på to år fra sommeren 2019.
Flere er stilt for retten i Iran anklaget for spionasje den siste tiden, det melder NTB.
Spriten inneholder til og med laurbær- og morbærblader fra dronningas egen hage utenfor Buckingham Palace.
PAR: I 2018 ble det kjent at artisten Grimes og Elon Musk var et par.
Frankrike fulgte hakk i hæl.
Da hadde han allerede blitt pågrepet av Spesialenheten.
Den svenske 22-åringen har innrømmet å ha drept Heikki Bjørklund Paltto, men mener han var utilregnelig i gjerningstidspunktet.
Alle har snakket om den første seieren.
Hadde flykningkatastrofen i Middelhavet handlet om hvite europeere i havsnød, hadde de blitt redda, mener Redd Barnas Gemma Parkin.
Folk orker ikke innse hvor dypt rasismen stikker i USA, sier Ta-Nehisi Coates.
Mariah Carey og Ellen DeGeneres har møttes en rekke ganger.
Kommunen inngikk da et forlik med Braathe-gruppen, ifølge hevingskjennelsen fra Salten tingrett som digi.no hadde fått innsyn i.
Fem uker etter at regjeringen innførte koronatiltakene, er fremdeles 98 kommuner i Norge uten registrerte smittetilfeller.
BBC meldte tidlig at tre personer ble drept i hendelsen, men dette er ikke bekreftet.
For alle de tre rettene ble de belønnet med poeng fra dommerne på en skala fra en til ti.
For snøballen ruller feil vei, den inneholder spisse steiner.
Mandagens Premier League-kamp mellom Everton og Manchester City er utsatt på grunn av smitteutbrudd i Manchester City.
Det var en del av Atlanterhavsvollen, en sammenhengende kjede av fort fra grensen mellom Spania og Frankrike i sør og nordover langs hele norskekysten.
På reinsjakt delte imidlertid jegere seg i to grupper avhengig av eiendomsforhold.
Han var med på to av konvoiene med handelsskip, eskortert av allierte krigsskip, som fraktet utstyr til russerne.
VG møter Sandberg på Vika kino i Oslo, der deltagerne mot slutten av forrige uke møttes for å se den første episoden av programmet.
United-supportene på vei hjem fra kamp fikk seg litt av en overraskelse da kong Harald plutselig kom inn på SAS-flyet som skulle ta dem hjem til Norge.
En bilfører er anmeldt og fikk førerkortet beslaglagt.
Det er fem dager siden den 74 år gamle kvinna forsvant fra omsorgssenteret der hun bodde.
Flere med asiatisk bakgrunn i USA har blitt angrepet.
SØKTE: Nødetatene søkte etter en fotgjenger i vannmassene i Tønsberg.
Den gangen mannen hennes måtte bære henne rundt hjemme, fordi smertene var for store.
En mann ble husløs da eneboligen hans brant ned til grunnen på Bømlo natt til søndag.
Et skip fra Moldova pekes ut som skipet som ankom Beirut med 2700 tonn ammoniumnitrat.
Byrådsleder Raymond Johansen var blant flere som uttrykte sin bekymring.
Åsane og Raufoss ble henholdsvis nummer fem og seks i 1. divisjon.
Etter massevaksinasjonen mot svineinfluensa for elleve år siden utviklet flere nordmenn narkolepsi.
Torsdag kom bodøgutten inn fra benken for Milan i Glasgow og definitivt avgjorde Europa League-matchen med scoring (3–1) på overtid mot Celtic.
Til tross for at han fremdeles ikke har erkjent nederlaget, vil Joe Biden overta plassen i Det hvite hus 20. januar 2021.
Journalisten Conchita Sarnoff, som selv kjente både Maxwell og Epstein før de trolig ble et par, har sagt til The Guardian at de virket forelsket da hun så de sammen for første gang.
Sju statsråder fra Fremskrittspartiet (Frp) har sluttet.
Mats Steinsland utlignet, men Knutsen var ikke ferdig og sendte Kolnes tilbake i ledelsen.
Statsmeteorolog John Smits forteller at et lignede fenomen skjedde da vulkanen Eyjafjallajökull hadde utbrudd i 2010.
Pellegrino fortsatte med tilropene i målområdet.
Sykefraværet i Norge har holdt seg temmelig stabilt de siste årene.
De to dommerne Trump har utnevnt, Neil Gorsuch og Brett Kavanaugh, stemte med mindretallet.
Her avbildet i forbindelse med en artikkel iTromsø skrev tidligere i år.
Danske Simon Kjær fikk sin landskamp nummer hundre i uken som var, og spilte sin kanskje beste kamp i Milan-trøya.
Folkeavstemningen skulle vært holdt 22. april, men ble utsatt på grunn av koronapandemien.
Stavang delte nemlig et bilde av Devold som satt på en trikk, der hun refererte til ham som «typen» sin.
EKTEPAR: Anne-Elisabeth og Tom Hagen giftet seg i 1969.
Ifølge øyenvitner er nesten hele leiren brent ned.
De har kjempet seg gjennom et utall kamper, og har begge beseiret alle sine motstandere fra alle de nordiske landene.
FØR KONVERTERINGEN: Her er den nå 33 år gamle trønderkvinnen avbildet sommeren 2008, minst to år før hun trolig oppdaget islam i Egypt.
Dannys bror kommer også med en vond innrømmelse.
Til tross for at kurven er i ferd med å flate ut noe, har Storbritannia gått forbi Italia i antall dødsfall og er det landet i Europa som er verst rammet av koronautbruddet.
Norske Gedminas Mindaugas innledet OL-kvalifiseringen i boksing med seier mandag, men da kampene var over, bestemte Den internasjonale olympiske komité (IOC) seg for å stoppe turneringen.
Den 26. november 1942 flyktet Josef for andre gang i sitt unge liv, sammen med barnehjemmet.
Opprinnelig skulle rettssaken opp i vår, men på grunn av corona-situasjonen ble det utsatt.
Noth, som muligens aldri kvitt fra den suksessfulle tv-serien «Sex og singelliv», fikk raskt hyggelige gratulasjoner fra sine tidigere kollegaer.
Vita Semerenko må dermed bytte ut sølvmedaljen med bronse, mens Karin Oberhofer forblir på 4. plass.
Et hundretalls flyktninger og migranter har ankommet den tyrkiske byen Edirne, nær grensen til Hellas og Bulgaria, ifølge nyhetsbyrået Reuters.
Anne Jødahl Skuterud ble valgt som styreleder første gang i 2016.
Det endte med norsk brakseier 29–19.
Storbritannia har erklært Brexit og USA har forlatt Paris-avtalen.
I læringen benyttes Volneys The Ruins; Or, Meditation on the Revolutions of Empires: And The Law of Nature og monsteret finner (!) Goethes Unge Werthers lidelser, Miltons Det tapte paradis og Plutarks Liv, som det benytter i sin egenutdanning.
Dronning Mauds og dronning Sonjas drakter blir blant attraksjonene i det nye Nasjonalmuseet.
Frimerket til venstre er fra frimerkeheftet som ble beslaglagt under ransakingen.
Hareide hadde stor suksess med Danmark fra 2016 til 2020, og bare tre av 42 kamper endte med tap.
Forskningen er i all i hovedsak båret frem av forskningsgrupper uten merkantile interesser, med unntak av nesesprayen Spravato med esketamin, produsert av legemiddelfirmaet Janssen.
Sprinttalentet fra Drammen er en av 17 som drar til Canada og USA og avslutningen av verdenscupen.
Skaden gjorde at Grøvdal brøt 3000 meteren under «Impossible Games» i juni.
Jon Almaas vant Gullrute for sitt ulvekyss i «71° nord kjendis».
Dermed er antall smittede i utbruddet i Sarpsborg oppe i 58.
Store mannskaper rykket ut onsdag.
Modeller av Airbus-elflyene Maverick og E-Fan X, som ble vist på Singapore Airshow i februar.
Ekspertene hevder det er miljøvennlig å bo i høyden.
Idealleseren er kanskje en begynnende oversetter, men boken har noe å fortelle alle som er over middels interessert i språk, identitet eller flerkulturalitet.
Først en fredsavtale med De forente arabiske emirater.
Høyt til fjells har ni tonn med blå vindruer fra Bulgaria ankommet gården på Sunnmøre.
Klippet av reaksjonen hans går nå sin seiersgang i Sverige.
For den nette sum av 92 000 kroner kan du skyte dyr med Donald Trump jr.
Blant annet er vi blitt kåret til årets europeiske ukesavis i European Newspaper Award.
Den islamske stat (IS) tok på seg skylden for angrepet.
Blant andre kjente navn i laget er André Greipel og Daniel Martin.
Men lyden klarte hun ikke å stenge ute.
Skuespilleren Fred Willard er død, 86 år gammel.
Flyet brant før det traff bakken, ifølge en rapport.
Det var for utgivelsen «Lux».
Den siktede ble i dag pågrepet under en koordinert antiterroraksjon i København.
Lautens kornåker var et sørgelig, pistrete skue etter uker med tørke.
Selv om han er en konservativ ideolog med lite appell til sentrumsvelgere, har han også en avvæpnende stil.
Det er nesten ingen biler eller mennesker foran handlesenteret i tettstedet Løken heller.
Ginsburg ble 87 år gammel.
Det er første gang siden 1970 de vinner sluttspillet i amerikansk fotball.
Der ble han satt på en femdagers-kur med det antivirale medikamentet remdesivir.
Under barokken fikk kirken et meget rikt interiør, preget fremfor alt av en stor prekestol og fem svære epitafier, skåret og malt av Anders Smith 1658-78.
I Venezuela er Tareck El Aissami utnevnt til ny oljeminister i Nicolas Maduros regjering.
Den franske kringkasteren meldte også at USAs tidligere president Jimmy Carter (96) hadde gått bort.
Den offisielle dødsårsaken var hjerteinfarkt.
I slutten av januar besøkte Ulstein Malawi, et av de aller fattigste landene i verden.
Bilen sto parkert ved en parkeringsplass utenfor en Maxbo-butikk på Rotnes i Nittedal.
Ikke alt klaffer i regissør Christof Loys radikale blikk på Tsjajkovskijs operaklassiker «Eugen Onegin» ved Den Norske Opera og Ballett, men på sitt beste er dette likevel operakunst i toppklasse, skriver NRKs musikkanmelder.
Fire mot fire igjen.
F.v: kasserar i Lions, Gianni Rebaudo, Brøddamo, Trude Beckholdt, president i Lions, Agnar U. Melkersen og styremedlem i Lions, Esben Zimmer.
I slutten av oktober innførte Frankrike en nedstengning av landet for andre gang i pandemien.
Tøystykket var festet til noen flasker med spor av brennbar væske.
Drapet skjedde midt i Haugesund sentrum på lyse dagen med flere vitner.
Alexander Zverev, rangert som nummer sju blant mennene, har kritisert planene om å avvikle turneringen og sier at han skulle ønske den ble avlyst.
Tittelen er endret etter at saken først ble publisert.
Torsdag tok han bronse på lagsprint sammen med Bjørn Magnussen og Odin By Farstad.
Politiet skjøt da tilbake, og traff mannen.
Deler av samfunnet stenger, oljeprisen stuper og børsen preges av frykt.
Simon Peach er «Chief Football Writer» i det britiske nyhetsbyrået Press Association.
Også denne scoringen ble sjekket av VAR, men gikk klar.
Superdelegatene ble innført i 1982.
Flere politikere har vekslet mellom å arbeide i et PR-byrå og å ha fremtredende posisjoner i regjeringen.
Samler artister, komponister, tekstforfattere, musikere, managere, produsenter, arrangører, plateselskap og forleggere i Norge.
Etter talene var det som tidligere år, en seremoni nede på kaia, hvor alle de 77 navnene ble lest opp.
Det skulle vært den største dagen i hennes liv.
Det finnes ikke bilder av de norske flyene på dette toktet, bare de amerikanske.
Jennie Bringakers skulptur gjør seg naturlig godt i Spikersuppa.
Ingenting ble bedre av at West i låtens musikkvideo valgte å ha med en naken voksdokke av Swift.
Flere personer som bodde i leiligheten på Furuset lå og sov da skuddene ble avfyrt, men ingen ble skadet.
Abdullah hevder at det var han som vant presidentvalget i september, trass i at valgkommisjonen har konkludert med at Ghani fikk flest stemmer.
EU inngikk sin foreløpig ene avtale 14. august.
Forlot plutselig kongressen?, skrev han, som også oppfordret til at saken burde bli sett på en gang til.
Ingen vil ha edderkoppene.
Norske reisende som kommer fra land utenfor Norden må reise hjem, og blir satt i hjemmekarantene i 14 dager.
Men saken er den første mot en journalist.
Én av dem som hentet Jostein ned fra fjellet, var redningsmann Torgeir Kjus i 330 Skvadron i Bodø.
Den amerikanske senatoren Rick Scott at Kina forsøker å forsinke eller sabotere arbeidet med koronavaksiner i vestlige land.
Kina er med rette blitt kritisert for å ha holdt tilbake informasjon og gitt kinesiske varslere munnkurv i den første fase av epidemien.
Det er særlig relevant at de to eldste sønnene sammen med moren fremla objektive bevis for eksempel videobevis og dokumentbevis som viser at flere av vitnenes forklaringer var uriktige.
Den polskfødte 92-åringen er av de viktigste spirituelle lederne i den ultraortodokse verden.
Han fikk tillatelse av Den røde armé til å krysse grensa for å sjekke reiret.
Trump reiste likevel til et pengeinnsamlingsarrangement i New Jersey.
Også i Norge blusser det opp små utbrudd her og der.
Flere personer skal være drept og flere personer skal være skadet i det østerrikske myndigheter beskriver som et «terrorangrep» i hovedstaden Wien.
OSLO: Personer i en bil har avfyrt flere skudd mot en annen bil på Skillebekk.
Asiamesterskapet i Chongqing, Kina (25. april til 3. mai): Flyttet.
Thatgamecompany, studiet bak Journey og Flower, har annonsert at deres eventyr Sky: Children of the Light har blitt lastet ned over 10 millioner ganger av fans over hele verden.
Skjold spiller sin 1. seriekamp i 2020 den 10. august.
De 26 medelevene til et koronasmittet søskenpar ved Åskollen barneskole i Drammen har blitt satt i karantene.
En mutert versjon av koronaviruset hos dansk mink eksisterer sannsynligvis ikke lenger.
Emilie Hovden ble årets kvinnespiller i eliteserien.
Alle tre er døde.
Vinnere av Mr Gay Norway 2010 ble Thomas Aleksander fra Sortland, som skal til Mr Gay Europe i Geneve i august, og Trond fra Selbu som skal til Mr Gay World i Manila i 2011.
Glenn Elder undersøkte effektene av den store økonomiske krisen i 1929–1939 og andre verdenskrig på barn og unge.
Med lange bolter som stikker dypt i bakken veltet ikke gravminnet overende, selv om boltene vridde seg.
Marius har bare 28 renn i verdenscupen bak seg.
Særlig delstaten New York er hardt rammet, hvor 44.000 av smittetilfellene befinner seg.
Den samme sommeren lagde NRK minutt-for-minutt-sending fra øya.
Han anket til Lagmannsretten og Høyesterett, men måtte tilbringe sju uker i fengslet i Østfold før han ble sendt ut av landet.
Hun er motstander av selvbestemt abort, en rettighet norske kvinner fikk kjempet gjennom først i 1978, men som nå er under press i hele den vestlige verden.
Det var hans første fredagspreken i år.
Hun søkte, og ble ansatt.
Norge-børsen: «Hovmester på øverste hylle»
Sitteplassene på tømmerstokkene var målt opp med én meters avstand.
Det var ikke lenger lov å kalle brisling for sardin verken i England eller i dets kolonier.
Hun har nemlig fått trykket ordet «Lord» i nakken - som en hyllest til kjæresten, som går under kallenavnet «Lord Bendtner».
På en pressekonferanse torsdag forsvarte Trump måten han fremstilte coronaviruset på offentlig i mars.
Mellom 1999 og 2002 skal prinsen og Giuffre, som den gang het Roberts til etternavn, ha hatt samleie ved tre anledninger.
I FpU ble han først generalsekretær i 1981, så nestformann i 1982.
Ruud slo ut med armene mot dommer i første sett da dommeren dømte en ball fra Thiem inn.
Oppgjøret ble spilt 11. mars.
Kristin Clemet repressenterer for meg nyliberalismen, mens for eksempel representerer den klassiske, “laissez-faire”, tradisjonen.
«Vi er fem» av Matias Faldbakken vant nylig «P2-lytternes romanpris» og nå er den også nominert til Nordisk Råds litteraturpris.
Burotpollen er like plagsomt som bjørkepollen, men det spres bare cirka 100 til 200 meter med vinden.
Kunstneren som signerer verkene sine med ATM er kjent for sine flotte dyre- og fuglemotiver.
Ifølge Andreassen var både mannskap og noen som jobbet for et eksternt serviceselskap om bord da angrepet skjedde, og blant dem som ble kidnappet.
I domstolloven § 22 heter det «Rikets inndeling i domssogn for tingrettene (rettskretser) bestemmes av Kongen.»
Og Australia – et annet medlem av etterretningssirkelen «five eyes» – ble tatt i på indonesiske embetsmenn.
Også på offentlig transport er munnbind påbudt i Skottland, i tillegg til i Nord Irland, som innførte samme regel 10. juli.
Nordmenn flest har nok ikke sett så altfor mange serier med hovedsakelig fargede karakterer.
De mistet kontakten med tankflyet, og mannskaper på bakken rapporterte at flyet kunne ha styrtet.
Også kjæresten hans og flere familiemedlemmer fikk se bjørnen i Bangdalen.
Den endte med at en mannlig Trump-supporter ble pågrepet etter å ha prøvd å angripe en kvinne på andre siden av en betong-barriere som skilte de ulike gruppene.
Deretter følger Pakistan og Russland.
Området de to planlegger å etablere seg er bare få kilometer unna munningen av den viktige lakseelva Vestre Jakobselv.
Forventningene var høye før skjebnekampen mot Serbia på Ullevaal stadion torsdag 8. oktober.
En rasende, ubehagelig og intens roman fra en av våre mest drevne fortellere.
Videoen av scoringen er blant annet å se hos den britiske avisen The Guardian og den ligger også på Youtube, hvor flere tusen har sett den.
Neste uke er det 50 år siden verden fikk vite at The Beatles var oppløst.
Den tok Kjetil Martinsen seg av. Han var sikker, og scoret sitt andre mål på to kamper.
Hver dag går han nå minst en runde rundt i rommet, mens en sykepleier bærer oksygentanken.
Herrem er kaptein i Sola som sist sesong så vidt reddet plassen.
Justert driftsresultat er på minus 9 millioner dollar, fra 59 millioner dollar på samme tid i fjor.
Washingtons guvernør kaller Trumps utspill farlig, og mener han maner til opprør.
De giftet seg i Oslo Domkirke 29. august 1968.
En nyfødt baby er reddet sammen med 86 andre mennesker fra migrantbåter utenfor Kanariøyene.
I all hast ble han kjørt til AMC-sykehuset i Amsterdam.
Maidan er en stor plass i Ukrainas hovedstad Kiev.
Team Eidissen/BN Bank blir navnet på laget som duoen skal representere i tiden som kommer.
KAOTISK OG VOND TID: Bestefaren Farouk (56) forsøker å følge med på familiens bevegelser over WhatsApp.
Han er om dagen sjef for Nederlands landslag, og ville ikke ta over Barcelona før sommerens fotball-EM.
Ved 13-tiden mandag brøt det ut full fyr i øverste etasje i et bolighus i Laksevåg bydel i Bergen.
Med 11 i redningsprosent var han Norges svakeste i EM-åpningen mot Bosnia.
Gammel som ung, fra barnevogn til rullestol.
Snoen drev FUI bokservice og Bent Johan drev FRI-bokservice.
Sju menn lå i tetgruppa.
Powerbeats ligner mer på Powerbeats Pro, Apples «ekte» trådløse hodetelefoner, som koster en drøy tusenlapp mer enn den kablede varianten.
Lier er ordfører i Tysvær kommune.
Da handlet 19 prosent av samtalene om ensomhet.
California-guvernør Gavin Newsom har erklært unntakstilstand i delstaten som følge av coronaviruset.
Jacqueline og Sjåstad Christiansen kom sammen inn til den sjette skytingen.
Et sideløp var startet på, men ikke fullført.
Mobiltelefoner og pc`er blir fort ødelagt av antibac som renner ut i vesker.
Bilen han kjørte var etterlyst og da en politipatrulje observerte denne la de seg etter.
Da er det lagt til grunn at regningen deles på 37, som var antallet som fløy hjem, mens det var 34 som fløy til USA.
Her viser han Molde-benken at det er han selv som ble holdt i situasjonen hvor han fikk sitt andre gule kort, og ikke omvendt.
Norwegian oppnådde på en ekstraordinær generalforsamling 4. mai tilslutning fra aksjonærene til en redningsplan for selskapet.
De var på stedet for å fange kenguruen som rømte fra Haugaland Zoo 11. mai.
Men det vil straffe seg å seile under falskt flagg.
Men den aller største frykten til senatoren er at Trump skal skremme velgerne vekk fra det republikanske partiet, og føre til store omveltninger i USAs senat.
Hun reiste raskt hjem igjen, til et hardt liv på ei vakker øy.
Lombardia er den regionen i Italia som er hardest rammet av coronapandemien.
Da Monica igjen befant seg høygravid i en ambulanse et drøyt år senere, skjønte hun nesten hva utfallet ville bli.
I går ble de møtt med tåregass og vannkanoner.
Faktisk har den høyrepopulistiske utviklingen i spesielt Polen og Ungarn forverret seg kraftig siden 2015.
Raph var en av Extinction Rebellions første og mest aktive medlemmer.
En førsteamanuensis ved Universitetet i Bergen (UiB) er oppsagt etter å angivelig ha fotografert studenter uten at de…
De vanlige utgavene kommer i svart eller hvit.
Hun er alliert med Trump.
Klæbo stakk fra like før oppløpet og vant i ensom majestet på sprintfinalen.
Den norske forfatteren Bjørn Esben Almås var også nominert for en roman med overgrepsmotiv.
Det internasjonale håndballforbundet (IHF) har offentliggjort en egen «korona-plan» for mesterskapet.
Eksmannen truer med å drepe henne.
Etter 3–0 over Sarpsborg 08 borte, er serielederen uten tap på sine 16 første kamper.
Grunnlaget for det er at han ved gjentatte anledninger i tidsrommet fra 2010 til 2015 hadde ubeskyttet sex med samboeren.
Da han etter hvert begynte med høydesamlinger tok han det flere hakk videre.
Folk kan titte inn gjennom et glassvindu fra gaten og se sirkusartister opptre i fem minutter.
Samme sted var det torsdag kveld fyrverkeri etter at president Donald Trump holdt sin nominasjonstale i Det hvite hus, der han tok til orde for streng lov og orden som følge av Black Lives Matter-protestene over hele USA den siste tiden.
Han har scoret seks mål på de tre første ligakampene, og han scoret alle fire målene da Hoffenheim vant 4-0 mot Dortmund i juni.
Synagogen i Bergstrasse i Heppenheim ble brent ned under Krystallnatta i november 1938, og tegninger av Synagogen i Bergstien brukes i dag for å lage en modell av den tyske søstersynagogen.
M/S «Estonia» på vei fra Tallinn til Stockholm kantret og sank i Østersjøen med nær 1000 passasjerer om bord 28. september 1994.
Sykehusinnleggelsen i 2019 skjedde mens Navalnyj satt fengslet i 30 dager, etter å ha blitt arrestert for å ha oppfordret folk til å delta i protester mot regimet.
Da NRK intervjuet Fourcade før VM i Anterselva, pekte han på særlig to episoder som endret karrieren hans: Da han var flaggbærer for Frankrike under OL i Sotsji, og den tunge fjorårssesongen, da Johannes Thingnes Bø var suveren.
Han ble imidlertid løpt opp av Timothy Fosu-Mensah, som blokkerte avslutningen fra spissen.
De overraskende vendingene i handlingen kommer tett som hagl i disse to, tynne bøkene.
En person sier han så fire personer bli fraktet bort i ambulanser.
Tigray-regionen har 6 millioner innbyggere, men har hatt forholdsvis mye innflytelse i Etiopia som totalt har en befolkning på 100 millioner.
Alt forandret seg da kvantemekanikken kom på 1920-tallet.
Vevatne legger en lang variant som går rett til Molde-keeper Linde.
En knapp måned etter hans bortgang, er dødsårsaken til Fred Willard kjent.
Tusenvis av migranter har de siste nettene sovet langs veiene etter at leiren brant ned onsdag.
Samtidig viser de første fire rundene at flere storlag sliter med å unngå baklengsmål (United slapp inn seks mål i én kamp, City slapp inn fem og Liverpool slapp inn sju).
Han har tidligere sagt til NRK at han aldri snakket med klienten om hendelsen.
Under en turnering i Genoa i 1993 grep Guillermo inn da han så to menn slåss med faren ved togstasjonen.
Kick Off Classic knep seieren fra Fossen Bonus nest sist.
Kort tid etter ble det kjent at de skulle opptre med låta under prisutdelingen.
Bosettingsordningen for EU-borgere er noe flere av dem som ikke har statsborgerskap, og som har bodd i Storbritannia en stund, må søke om siden Storbritannia har gått ut av EU.
Diktsamlingen «Skjærsild» ble skrevet i 1979 og er ifølge Carmona-Alvarez’ etterord en latinamerikansk klassiker.
Den britiske forfatteren John le Carré (88) da han mottok Olof Palme-prisen i Sverige forrige uke.
Med coronapandemien og massive demonstrasjoner vender stadig flere i kretsen rundt USAs president, Donald Trump, ham ryggen.
Eksempelvis stemte russerne i sommer for en forfatningsendring som gir Putin mulighet til å sitte som president frem til 2036.
Under corona-nedstengningen forsøkte naturvernerne seg igjen og flyttet 29 unge fugler til Mana-øya.
Før han forlot gården, sa Kirk til TV-kamera at han har lært mye om seg selv, og at han var motivert til å «ta tak i livet sitt i den virkelige verden».
Østeuropeiske sjåfører frakter gods i det som av Norges lastebileierforbund (NLF) betraktes som potensielt livsfarlige vogntog.
Derfra kommer 36 prosent av alle containere på Oslo havn.
Men to timer før fikk himmelen en sterk, lyserosa farge i sør.
Men nervene spilte henne et puss i første halvdel av semifinalen.
Norske helsemyndigheter har vært kjent med forekomsten av coronasmitte fra mink til mennesker i Danmark siden sommeren.
Når ble begrepet amt erstattet med fylke?
Både Sunde og Iversen mottok i 1968 gullklokka for 25 spilte landskamper.
Utsatte skatter eller andre grep hjelper ikke for selskaper som er lønnsomme i sin skala, men knapt er i skatteposisjon.
En selvmordsbomber kjørte inn i en militærbase i den østlige provinsen Ghazni i Afghanistan søndag.
Et stjernelag av toppadvokater, dommere fra EU-domstolen og en tidligere statsminister har utestengt Manchester City fra Champions League de to neste sesongene.
Så gikk han på en stjernesmell i stedet.
I dag mangler blant andre en av fire matematikklærere fordypning.
President Donald Trump har blitt dømt til å utlevere selvangivelsen sin, etter han i flere år har nektet å utlevere dokumentene.
På partiets landsmøte i fjor vant Ap-leder Jonas Gahr Støre slaget mot dem som ville utvide grensen fra uke 12 til uke 18.
Men engelsk fotball er mer enn Liverpool, engelsk fotball er et ligasystem bestående av 92 lag.
Den engelske supermodellenble oppdaget allerede som 14-åring av grunnleggeren av Storm Model Agency, Sarah Doukas.
Den utrolige karrieren startet for laget som da het Spektrum Flyers – en sammenslåing av Manglerud og Furuset – i 1994.
Nynazister og andre høyreekstreme samler seg årlig i Dresden for å minnes sin egen og naziregimets versjon av historien.
En meter holder ikke når man synger i kor, er beskjeden fra Bergen kommune.
Julaften ble krisepakkeavtalen fløyet til Florida, slik at Trump kan signere den.
Framgangsrike Evelina Eriksson (24) har aldri spilt en landskamp.
Russland vant i 2016 sitt første OL-gull i kvinnehåndball.
Det er det høyeste siden pandemien startet.
En personbil har kjørt inn i en snøhaug i Kongens gate i Narvik.
I tillegg har Tangen plassert hoveddelen av sin formue i AKO-fondene.
En 21-åring ble drept i Prinsdal i Oslo i går.
En nasjonal landsfader med en personlig popularitet ingen italiensk statsminister tidligere har kunnet vise til.
Det ble klart i trekningen i Uefas hovedkvarter i Nyon, Sveits mandag ettermiddag.
Oldefar var spritsmugler også!
En film av den prisbelønte regissøren Gints Zilbalodis.
Vaksinen blir i perioden fra april til og med juni testet ut på 3 000 griser fra tre svinebesetninger i Kina.
Festen ble avsluttet da politiet kom til stedet.
Bygget eies av GMM Eiendom, som gjennom et annet selskap er eid av investorene Hans Bernhard Falk og Klaus Bratlie fra Gjøvik.
Så mange har den siste tiden blitt gravlagt på Hart Island utenfor New York – øya der fengselsansatte til vanlig begraver døde innbyggere uten familie.
Det har også kommet kraftige protester fra svensk side av sundet.
Loven er langt mer innskrenket enn det regjeringen ba om og varer kun i én måned.
De andre er i 20- og 30-årene og er smitta på reise i et rødt land.
Kjærlighetsbruddet med bloggeren Linnea Widmark (23) har vært tema i flere av popstjernens låter.
Strømsgodset-trener Henrik Pedersen fikk se det samme – bare at Godsets svake perioder varte lengre.
Magnus Berg og The Norwegian Blues Adventure spilte i Royal Albert Hall i London i november, nå kommer Berg til Arendal.
Eller trodde hun kjøpte en pariserloff, da.
Han ble operert i dag tidlig.
Manchester City påførte som ventet Sheffield United deres første bortetap denne sesongen da de vant 2-0 søndag kveld.
Ifølge reisende Agneta Sunesson, som har vært i kontakt med den norske ambassaden, er det flyselskapet selv som har innført de nye restriksjonene mot svenske statsborgere.
VG kan i dag dokumentere hvordan Frp vendte ryggen til regjeringen partiet forlot i februar – og gikk i allianse med venstresiden.
Av Vest-Agders spillere trakk de frem 18-åringen fra Farsund som lagets beste.
Han var sportsdirektør på Nadderud i tre sesonger fra 2007 til 2009 – alle årene med Jan Jönsson som hovedtrener.
FHN som først lanserte Elgsletta som «friområde».
Natt til onsdag var riksvei 13 over Vikafjellet og fylkesvei 50 Hol – Aurland stengt på grunn av uvær.
Hawkeye Live har blitt brukt i samtlige kamper i årets US Open med unntak av kampene som har gått på hovedbanene Arthur Ashe Stadium and Louis Armstrong Stadium.
I desember 2003 fikk kong Harald diagnosen kreft i urinblæren.
Idrettsdommeren nøt stor tillit før han ble avslørt som overgriper.
Avstemningen markerte siste kapittel i den politiske uroen i Peru.
Etter at den såkalte flyktningkrisen i 2015 hadde lagt seg, var det få som snakket om båtene som fortsatte å komme til de greske øyene og alle de tusenvis som bodde og fortsatt bor under svært kummerlige forhold i midlertidige leire.
In Mexico by var gatene praktisk talt tomme.
Carlsen leder fortsatt Magnus Carlsen Invitational sammenlagt med 11 poeng.
Heard vari den 16 dager lange rettssaken i juli.
I kjølvannet av dødsfallet har mental helse blitt satt på agendaen, og en rekke profilerte personer har delt sin sorg over tapet av kunstneren.
De siste dagene er det blitt påvist 137 nye personer med smitte i den kinesiske hovedstaden Beijing.
Alligatoren Saturn (84) ble kalt Hitlers alligator.
Men mange av arrangementene som skulle feire henne, ble avlyst.
Biden har imidlertid offentlig tatt avstand fra de voldelige protestene og opptøyene som har rammet amerikanske byer den siste tiden.
Dave Legeno spilte varulv i Harry Potter.
Nylig ble verdens største reiselivsmesse i Berlin avlyst.
Det var marinbiolog Alan Jamieson og hans forskerteam ved Universitetet i Newcastle som fant arten i Marianegropa, vest i Stillehavet.
I Finsetunnelen 17. mars 2019 ble fem vindusruter knust da isklumper og pukk ble virvlet opp og slynget tilbake mot toget slik at ett vindu knuste.
Tapet er Liverpools største siden de røk 0–5 borte mot nettopp Manchester City i september 2017.
En 37 år gammel mann er pågrepet i en av de mest omfattende etterforskningene i svensk historie.
Bilder fra stedet viser at det er kraftig røyk der flyet styrtet.
Politiet er også kjent med at det har vært flere personer på åstedet der avdøde ble funnet.
Kort tid etter at demonstrasjonen Black Lives Matter var i gang i Göteborg, bestemte det svenske politiet seg for å oppløse demonstrasjonen.
Har rykket ut til arbeidsulykke – luftambulanse tilkalt.
Solskjær er den første manageren for en britisk klubb som har tapt seks av de ti første kampene i mesterligaen.
Det er nå erklært unntakstilstand i Hongkong som følge av det dødelige coronaviruset.
En av dem er rovdyr, det har vært en kyststrekning med veldig mye mink som tar hunnen når hun ligger på reir.
Ifølge var hun den eneste som stemte uten å bruke munnbind.
De neste dagene skal presidenten til New Hampshire, Pennsylvania, Michigan, Wisconsin og Nebraska.
Daværende statsminister Jens Stoltenberg la ned en krans på minnelunden for falne ISAF soldater i Mazar-e-Sharif.
Det går ikke å leve på egg fra tre høner i lengden.
For all del, de vestlige samfunnene er langt fra perfekte, men som utgangspunkt for menneskelig frihet, er de overlegne diktaturet i Beijing.
DØDSBRANN: Brannvesenet jobbet på stedet etter brannen.
Kommentarartiklene i BT blir skrevet av avisens redaktører og kommentatorer.
Thingnes Bø pådro seg totalt fire strafferunder, men vant verdenscupen for annet år på rad.
Dette var verdien av Oljefondet tre timer senere, rundt klokken 13. Da var 600 milliarder borte, i stor grad på grunn av at kronen hadde styrket seg.
Men bak kamera sto skuespillerens ektemann, som regisserte filmen.
Europeerne ville bringe dette inn for avtalens konsultative kommisjon, men amerikanerne var ikke interessert i det.
Og enkelte deler i de to første Dead Space-spillene.
Vegtrafikksentralen nord gikk ut med advarselen på natt til 2. påskedag.
Tyske Markus Eisenbichler vant overlegent med 19,3 poeng.
Jens Lurås Oftebro startet 1,26 minutter bak og ble også en del av en kvartett som jaktet Riiber.
Egil André Aas er gjenvalgt som leder for LO Stat.
Men det virker fullstendig forlatt.
Jennifer Haller var den første som fikk en dose, for flere måneder siden under fase én, ifølge AP, som har møtt henne hjemme i Seattle.
Så langt har sju rikinger med en formue på rundt 2,4 milliarder kroner flyttet til Bø.
Flere personer ble straffeforfulgt og dømt til fengsel som følge av feiltolkningen mellom 2012 og 2019.
Noen minutter senere begikk Mishima selvmord.
Pappa Olsbu oppfordret datteren til å bli med der.
Mattilsynet vil ha lav terskel for å skyte rovdyr i sommer.
Snø i fjellet, begrenset eksport og sommerferie er noen av grunnene.
Den begrunnelsen er professor i rettsvitenskap ved Universitet i Bergen, Hans Fredrik Marthinussen, svært skeptisk til.
Fjerdeplass på serienivå tre ble beste resultat der.
Men i motsetning til i kampen mot Sampdoria, da han var involvert i lagets 2–0-scoring, leverte bodøværingen denne gangen en anonym prestasjon.
Han har tidligere har reagert på at serien fremstiller det som om kronprinsesse Märtha nærmest egenhendig overtalte presidenten til å involvere USA i krigen.
Schengen-området består av EU-landene, Norge, Island, Sveits og Liechtenstein.
Oppgraderingene hadde en kostnadsramme på 13,5 millioner.
Fredag forsøkte Guri Melby kombinasjonen minister og mamma med sønnene Eiliv (4) og Lavrans (2) hjemme på Hasle i Oslo.
Striden kulminerte med at en av politimennene som ble sendt for å arrestere ham måtte bøte med livet.
I løpet av disse årene satt nærere 20.000 fanger på Grini – en fangeleir i Bærum.
Martial endte sesongen med 17 ligamål og virker kapabel til å smadre 20-grensen denne sesongen.
Sheffeild United har opplevd to nederlag på rad for første gang denne sesongen, men tapene har kommet mot Manchester City (0-2) og Liverpool (0-2).
Der ble det hevdet at kvinnens stemme i presidentvalget var falsk.
KRYKKER: Nasrin Khusrawi spilte fotball og skadet seg to dager før TV-innspillingen.
I sin første sesong har de tapt samtlige fem tellende kamper.
Guiden fortalte at leiren var like stor som 280 fotballbaner og at gjennomsnittlig levetid i Birkenau var 3 måneder.
Jordas befolkning, nå åtte milliarder, snart tolv, hvilket forårsaker migrasjon og invasjon av områder som har vært planetens helligdommer i tusenvis av år.
Norges mest involverte spiller.
Nyheten har også nådd India, hvor omtaler vingen som «en lovende, norsk angriper».
Denne kultromanen nådde et større publikum da den ble filmatisert i 2017, med Timothée Chalamet og Armie Hammer i hovedrollene, og i år kom boka på norsk.
Samtidig med kvartalsgjennomgangen avslørte Disney at de nå har 54,5 millioner betalende Disney+-kunder – det er 4,5 millioner flere enn de kunne skilte med 8. april.
TPLF var lenge den dominerende politiske gruppen i koalisjonen som ledet landet.
Hildri Gulliksen i NRK Super er spent, men ikke stresset over Disney+ sitt inntog i Norge.
Mannen ble senere erklært død.
Han har spilt inn tre mulige tomter i sin kommune.
SMITTE: 15. mars ble det kjent at en beboer på Ellingsrudhjemmet i Oslo døde som følge av coronaviruset.
Deretter venter blant annet Arsenal, Tottenham og Chelsea på de fem neste kampene.
Befolkningen sør for Sahara er ventet å tredoble seg innen 2100.
Kaptein Liam Cooper mistet tirsdagens kamp.
Indeksen falt fra minus 10,4 poeng i mars til minus 13,3 poeng i april, og det var det laveste nivået i Opinions tidsserie fra 2007.
Han ble sendt til sykehus etter det kraftige sammenstøtet.
Det er utviklet av studioet FYQD, som består av kun én person, men tross det har spillet ganske imponerende produksjonsverdi.
En av disse døde før smitten ble bekreftet.
Avaldsnes er dermed klar for neste runde i cupen.
MÅTTE AV BANEN: Kaptein og toppscorer, Flaka Kelmendi, måtte gå av banen med en kneskade i oppgjøret mot Asker.
«Bukkene Bruse drar til Syden» er den fjerde boken signert Bjørn F. Rørvik og Gry Moursund.
Biden kom også med et tydelig stikk til Trumps mislykkede forsøk på å snu resultatet i delstaten.
Denne produksjonen skulle opprinnelig vært i gang allerede.
Ein eittåring er også rapportert død i delstaten Washington.
Hun har vunnet en rekke filmpriser, og blant dem «Female Star of the Year» på CineAsia Awards i desember.
Sentralt i klagen lå søylediagrammet som ble brukt til å sammenligne omega-3-innholdet mellom gründerselskapet og konkurrentene.
Vi får også høre om kong Olav som ikke slapp sin sønn til, selv ikke da Harald var regent.
Onsdag kom nyheten om at danske prins Joachim (51) tar farvel med hjemlandet Danmark i tre år, mens han starter i sin nye jobb som forsvarsattaché ved den danske ambassaden i Paris 1. september.
Det ble vanskelig å fullføre, og hun fikk hele kirken med seg på det siste refrenget.
Først tre dager tidligere dukket navnet hans opp i søkerlista.
Han drev tidligere som enkeltpersonforetak, men gikk over til aksjeselskap for tre år siden.
Også Knut Marius sin egne låt var en seig brunsnegl av en pop-ballade, og som overhodet ikke utnyttet hans beste kvaliteter som vokalist.
Før koronautbruddet var den norske befolkningen sannsynligvis helt i verdenstoppen, hvis man undersøkte hvor stor prosentandel av et lands innbyggere som til enhver tid befant seg i lufta.
I tillegg er grensesnittet oppgradert og det samme er Apples apper som Photos og Safari.
Den første gruppen gav aksjonen strategi, gjennomslagskraft og moralkodene for sivil ulydighet, den andre gruppen gav aksjonen legitimitet og retorisk kringvern.
Disse to politikerne greide imidlertid å privatisere store deler av helsevesenet og svært mange andre offentlige tjenester i sine hjemland.
«The Breakfast Club»-regissøren John Hughes jobbet med Culkin i filmen, og skrev manuset til «Alene hjemme».
Det var etterlatte som anmeldte Nordland politidistrikt for tjenestefeil ved hendelsen som resulterte i selvdrap.
Skatere suser forbi i alle retninger – nesten alle med munnbind.
I den svenske versjonen av programmet erstattes Truls Svendsen og Eyvind Hellstrøm med popstjerne Pernilla Wahlgren og toppkokken Thomas Sjögren.
Sjøkreps gjemmer seg i hulene sine på dagtid, og eggbærende hunner går sjelden ut.
[truncated: 538,131 more chars]
